# Supplementary material for: MALDI-TOF MS typing enables the classification of brewing yeasts of the genus Saccharomyces to major beer styles
Source: PLoS One. 2017 Aug 9;12(8):e0181694. doi: 10.1371/journal.pone.0181694 (PMC5549903; doi:10.1371/journal.pone.0181694)
Supplement: S8 File — The directory includes 90 raw files and was zipped to “.zip”; the folder has three strains with 30 spectra per strain; S1 Text explains the raw files with an example and Table 1 represents the yeast strains used within the experiment. (ZIP) [file pone.0181694.s011.zip › 22-24/30281-168-Lag-Lag-Lag-YPG-18h-E-E_2016-09-20_1_0_C8_1.dat]

1999.90 1394
2000.32 1443
2000.75 1412
2001.17 1478
2001.59 1392
2002.01 1400
2002.43 1399
2002.86 1322
2003.28 1319
2003.70 1367
2004.12 1367
2004.54 1301
2004.97 1303
2005.39 1275
2005.81 1233
2006.23 1255
2006.66 1263
2007.08 1248
2007.50 1272
2007.92 1318
2008.35 1278
2008.77 1268
2009.19 1349
2009.61 1339
2010.04 1437
2010.46 1380
2010.88 1355
2011.31 1334
2011.73 1262
2012.15 1319
2012.57 1276
2013.00 1322
2013.42 1256
2013.84 1217
2014.27 1247
2014.69 1255
2015.11 1262
2015.54 1273
2015.96 1279
2016.38 1214
2016.81 1228
2017.23 1249
2017.65 1287
2018.08 1264
2018.50 1296
2018.93 1300
2019.35 1276
2019.77 1312
2020.20 1307
2020.62 1294
2021.04 1374
2021.47 1333
2021.89 1322
2022.32 1314
2022.74 1339
2023.17 1301
2023.59 1329
2024.01 1312
2024.44 1267
2024.86 1311
2025.29 1270
2025.71 1280
2026.14 1335
2026.56 1317
2026.98 1246
2027.41 1292
2027.83 1315
2028.26 1285
2028.68 1290
2029.11 1340
2029.53 1232
2029.96 1231
2030.38 1237
2030.81 1227
2031.23 1320
2031.66 1283
2032.08 1210
2032.51 1230
2032.93 1250
2033.36 1240
2033.78 1211
2034.21 1230
2034.63 1204
2035.06 1183
2035.49 1253
2035.91 1254
2036.34 1273
2036.76 1181
2037.19 1193
2037.61 1267
2038.04 1283
2038.47 1265
2038.89 1201
2039.32 1327
2039.74 1309
2040.17 1256
2040.59 1249
2041.02 1332
2041.45 1357
2041.87 1361
2042.30 1253
2042.73 1278
2043.15 1270
2043.58 1356
2044.00 1295
2044.43 1311
2044.86 1318
2045.28 1351
2045.71 1412
2046.14 1389
2046.56 1385
2046.99 1411
2047.42 1334
2047.84 1353
2048.27 1369
2048.70 1352
2049.12 1326
2049.55 1365
2049.98 1305
2050.40 1245
2050.83 1300
2051.26 1342
2051.69 1312
2052.11 1320
2052.54 1301
2052.97 1245
2053.40 1255
2053.82 1257
2054.25 1261
2054.68 1297
2055.10 1281
2055.53 1315
2055.96 1262
2056.39 1283
2056.82 1320
2057.24 1305
2057.67 1374
2058.10 1395
2058.53 1343
2058.95 1358
2059.38 1396
2059.81 1355
2060.24 1416
2060.67 1459
2061.09 1437
2061.52 1390
2061.95 1391
2062.38 1441
2062.81 1362
2063.24 1369
2063.66 1474
2064.09 1462
2064.52 1472
2064.95 1561
2065.38 1663
2065.81 1767
2066.24 1791
2066.66 1715
2067.09 1763
2067.52 1768
2067.95 1716
2068.38 1699
2068.81 1570
2069.24 1523
2069.67 1460
2070.10 1433
2070.52 1404
2070.95 1346
2071.38 1315
2071.81 1323
2072.24 1318
2072.67 1318
2073.10 1328
2073.53 1331
2073.96 1334
2074.39 1329
2074.82 1305
2075.25 1322
2075.68 1318
2076.11 1317
2076.54 1344
2076.97 1365
2077.40 1373
2077.83 1399
2078.26 1357
2078.69 1441
2079.12 1385
2079.55 1382
2079.98 1412
2080.41 1419
2080.84 1384
2081.27 1432
2081.70 1467
2082.13 1410
2082.56 1415
2082.99 1378
2083.42 1336
2083.85 1368
2084.28 1324
2084.71 1300
2085.14 1270
2085.57 1258
2086.00 1265
2086.43 1286
2086.86 1291
2087.29 1284
2087.73 1295
2088.16 1304
2088.59 1293
2089.02 1221
2089.45 1242
2089.88 1229
2090.31 1255
2090.74 1296
2091.17 1252
2091.61 1296
2092.04 1322
2092.47 1290
2092.90 1307
2093.33 1299
2093.76 1312
2094.19 1363
2094.63 1300
2095.06 1314
2095.49 1324
2095.92 1291
2096.35 1312
2096.78 1344
2097.22 1299
2097.65 1326
2098.08 1306
2098.51 1320
2098.94 1221
2099.38 1239
2099.81 1257
2100.24 1280
2100.67 1330
2101.11 1281
2101.54 1268
2101.97 1263
2102.40 1281
2102.83 1308
2103.27 1258
2103.70 1225
2104.13 1214
2104.56 1269
2105.00 1260
2105.43 1314
2105.86 1229
2106.30 1263
2106.73 1378
2107.16 1334
2107.59 1313
2108.03 1287
2108.46 1356
2108.89 1382
2109.33 1364
2109.76 1344
2110.19 1313
2110.63 1270
2111.06 1292
2111.49 1227
2111.93 1259
2112.36 1252
2112.79 1258
2113.23 1218
2113.66 1267
2114.09 1239
2114.53 1237
2114.96 1219
2115.40 1285
2115.83 1309
2116.26 1223
2116.70 1221
2117.13 1177
2117.56 1238
2118.00 1265
2118.43 1308
2118.87 1177
2119.30 1224
2119.73 1224
2120.17 1193
2120.60 1217
2121.04 1268
2121.47 1269
2121.91 1241
2122.34 1212
2122.78 1256
2123.21 1338
2123.64 1317
2124.08 1341
2124.51 1312
2124.95 1271
2125.38 1263
2125.82 1233
2126.25 1296
2126.69 1300
2127.12 1275
2127.56 1301
2127.99 1261
2128.43 1318
2128.86 1385
2129.30 1519
2129.73 1444
2130.17 1447
2130.60 1416
2131.04 1475
2131.47 1524
2131.91 1483
2132.35 1443
2132.78 1459
2133.22 1417
2133.65 1398
2134.09 1409
2134.52 1378
2134.96 1336
2135.40 1347
2135.83 1376
2136.27 1340
2136.70 1365
2137.14 1279
2137.57 1337
2138.01 1271
2138.45 1296
2138.88 1331
2139.32 1295
2139.76 1339
2140.19 1269
2140.63 1273
2141.06 1322
2141.50 1307
2141.94 1278
2142.37 1204
2142.81 1198
2143.25 1247
2143.68 1312
2144.12 1270
2144.56 1180
2144.99 1181
2145.43 1216
2145.87 1277
2146.30 1225
2146.74 1226
2147.18 1256
2147.62 1286
2148.05 1386
2148.49 1431
2148.93 1465
2149.36 1535
2149.80 1533
2150.24 1592
2150.68 1616
2151.11 1543
2151.55 1606
2151.99 1608
2152.43 1575
2152.86 1498
2153.30 1606
2153.74 1509
2154.18 1476
2154.61 1475
2155.05 1429
2155.49 1453
2155.93 1434
2156.37 1369
2156.80 1380
2157.24 1345
2157.68 1364
2158.12 1284
2158.56 1305
2158.99 1309
2159.43 1320
2159.87 1280
2160.31 1281
2160.75 1371
2161.19 1343
2161.62 1363
2162.06 1321
2162.50 1301
2162.94 1322
2163.38 1375
2163.82 1335
2164.26 1377
2164.69 1456
2165.13 1524
2165.57 1469
2166.01 1459
2166.45 1579
2166.89 1517
2167.33 1543
2167.77 1502
2168.21 1487
2168.65 1474
2169.08 1436
2169.52 1482
2169.96 1519
2170.40 1458
2170.84 1583
2171.28 1569
2171.72 1491
2172.16 1482
2172.60 1547
2173.04 1570
2173.48 1587
2173.92 1583
2174.36 1478
2174.80 1487
2175.24 1518
2175.68 1503
2176.12 1481
2176.56 1594
2177.00 1616
2177.44 1524
2177.88 1583
2178.32 1604
2178.76 1612
2179.20 1541
2179.64 1600
2180.08 1593
2180.52 1590
2180.96 1567
2181.40 1514
2181.84 1457
2182.28 1460
2182.72 1420
2183.16 1375
2183.60 1414
2184.04 1450
2184.48 1365
2184.93 1354
2185.37 1376
2185.81 1361
2186.25 1387
2186.69 1368
2187.13 1413
2187.57 1419
2188.01 1470
2188.45 1436
2188.89 1443
2189.34 1477
2189.78 1467
2190.22 1431
2190.66 1405
2191.10 1400
2191.54 1499
2191.98 1491
2192.43 1443
2192.87 1414
2193.31 1402
2193.75 1421
2194.19 1470
2194.63 1443
2195.08 1463
2195.52 1507
2195.96 1557
2196.40 1599
2196.84 1494
2197.29 1496
2197.73 1492
2198.17 1534
2198.61 1473
2199.06 1470
2199.50 1429
2199.94 1476
2200.38 1417
2200.82 1442
2201.27 1422
2201.71 1308
2202.15 1326
2202.59 1407
2203.04 1450
2203.48 1444
2203.92 1417
2204.37 1449
2204.81 1497
2205.25 1471
2205.69 1415
2206.14 1477
2206.58 1468
2207.02 1546
2207.47 1521
2207.91 1547
2208.35 1607
2208.80 1530
2209.24 1537
2209.68 1613
2210.13 1630
2210.57 1646
2211.01 1623
2211.46 1543
2211.90 1549
2212.34 1465
2212.79 1604
2213.23 1584
2213.67 1575
2214.12 1587
2214.56 1504
2215.01 1466
2215.45 1475
2215.89 1383
2216.34 1362
2216.78 1460
2217.23 1479
2217.67 1484
2218.11 1390
2218.56 1309
2219.00 1429
2219.45 1423
2219.89 1401
2220.34 1418
2220.78 1410
2221.22 1455
2221.67 1452
2222.11 1449
2222.56 1496
2223.00 1540
2223.45 1553
2223.89 1595
2224.34 1503
2224.78 1547
2225.23 1587
2225.67 1608
2226.12 1688
2226.56 1692
2227.01 1694
2227.45 1637
2227.90 1675
2228.34 1652
2228.79 1602
2229.23 1644
2229.68 1677
2230.12 1647
2230.57 1621
2231.01 1640
2231.46 1700
2231.90 1733
2232.35 1729
2232.80 1814
2233.24 1684
2233.69 1641
2234.13 1682
2234.58 1655
2235.02 1607
2235.47 1581
2235.92 1618
2236.36 1544
2236.81 1593
2237.25 1484
2237.70 1489
2238.15 1500
2238.59 1496
2239.04 1461
2239.49 1478
2239.93 1445
2240.38 1459
2240.82 1415
2241.27 1432
2241.72 1452
2242.16 1389
2242.61 1454
2243.06 1409
2243.50 1443
2243.95 1369
2244.40 1383
2244.84 1427
2245.29 1365
2245.74 1346
2246.19 1339
2246.63 1338
2247.08 1303
2247.53 1409
2247.97 1372
2248.42 1335
2248.87 1403
2249.32 1379
2249.76 1305
2250.21 1352
2250.66 1410
2251.10 1436
2251.55 1405
2252.00 1415
2252.45 1470
2252.89 1517
2253.34 1485
2253.79 1511
2254.24 1536
2254.69 1551
2255.13 1464
2255.58 1509
2256.03 1525
2256.48 1482
2256.93 1459
2257.37 1490
2257.82 1530
2258.27 1481
2258.72 1443
2259.17 1489
2259.61 1504
2260.06 1458
2260.51 1484
2260.96 1607
2261.41 1668
2261.86 1662
2262.31 1654
2262.75 1699
2263.20 1749
2263.65 1764
2264.10 1828
2264.55 1787
2265.00 1725
2265.45 1745
2265.90 1765
2266.34 1661
2266.79 1496
2267.24 1566
2267.69 1576
2268.14 1578
2268.59 1754
2269.04 1722
2269.49 1642
2269.94 1752
2270.39 1784
2270.84 1698
2271.29 1740
2271.74 1786
2272.18 1859
2272.63 1815
2273.08 1823
2273.53 1775
2273.98 1865
2274.43 1945
2274.88 1951
2275.33 2021
2275.78 2068
2276.23 2192
2276.68 2295
2277.13 2222
2277.58 2096
2278.03 2104
2278.48 2237
2278.93 2239
2279.38 2195
2279.83 1990
2280.28 1954
2280.73 1939
2281.19 1838
2281.64 1746
2282.09 1697
2282.54 1625
2282.99 1620
2283.44 1564
2283.89 1568
2284.34 1541
2284.79 1619
2285.24 1562
2285.69 1546
2286.14 1549
2286.59 1558
2287.04 1509
2287.50 1458
2287.95 1573
2288.40 1681
2288.85 1727
2289.30 1778
2289.75 1942
2290.20 2051
2290.65 2093
2291.11 2206
2291.56 2348
2292.01 2410
2292.46 2360
2292.91 2385
2293.36 2321
2293.82 2358
2294.27 2238
2294.72 2128
2295.17 2183
2295.62 2046
2296.07 1899
2296.53 1873
2296.98 1796
2297.43 1756
2297.88 1728
2298.33 1678
2298.79 1608
2299.24 1581
2299.69 1547
2300.14 1576
2300.60 1486
2301.05 1526
2301.50 1491
2301.95 1419
2302.41 1437
2302.86 1400
2303.31 1465
2303.76 1459
2304.22 1483
2304.67 1501
2305.12 1399
2305.57 1387
2306.03 1375
2306.48 1408
2306.93 1449
2307.39 1402
2307.84 1428
2308.29 1479
2308.75 1542
2309.20 1595
2309.65 1558
2310.11 1574
2310.56 1703
2311.01 1690
2311.47 1712
2311.92 1661
2312.37 1696
2312.83 1678
2313.28 1650
2313.73 1618
2314.19 1569
2314.64 1575
2315.09 1620
2315.55 1604
2316.00 1511
2316.46 1542
2316.91 1589
2317.36 1549
2317.82 1525
2318.27 1564
2318.73 1581
2319.18 1613
2319.63 1570
2320.09 1527
2320.54 1608
2321.00 1623
2321.45 1681
2321.91 1716
2322.36 1677
2322.82 1688
2323.27 1628
2323.72 1758
2324.18 1728
2324.63 1727
2325.09 1868
2325.54 1994
2326.00 1956
2326.45 1943
2326.91 1992
2327.36 1843
2327.82 1858
2328.27 1824
2328.73 1738
2329.18 1636
2329.64 1618
2330.09 1534
2330.55 1571
2331.00 1585
2331.46 1599
2331.92 1497
2332.37 1540
2332.83 1551
2333.28 1478
2333.74 1470
2334.19 1493
2334.65 1425
2335.10 1424
2335.56 1468
2336.02 1464
2336.47 1451
2336.93 1505
2337.38 1505
2337.84 1455
2338.30 1477
2338.75 1593
2339.21 1524
2339.66 1647
2340.12 1601
2340.58 1562
2341.03 1670
2341.49 1650
2341.95 1652
2342.40 1572
2342.86 1652
2343.32 1662
2343.77 1615
2344.23 1601
2344.68 1608
2345.14 1654
2345.60 1666
2346.06 1658
2346.51 1627
2346.97 1675
2347.43 1675
2347.88 1691
2348.34 1702
2348.80 1664
2349.25 1623
2349.71 1688
2350.17 1678
2350.63 1557
2351.08 1585
2351.54 1589
2352.00 1592
2352.46 1521
2352.91 1440
2353.37 1426
2353.83 1424
2354.29 1408
2354.74 1437
2355.20 1474
2355.66 1363
2356.12 1413
2356.57 1411
2357.03 1447
2357.49 1485
2357.95 1458
2358.41 1445
2358.86 1463
2359.32 1443
2359.78 1561
2360.24 1507
2360.70 1640
2361.15 1654
2361.61 1645
2362.07 1671
2362.53 1603
2362.99 1651
2363.45 1644
2363.91 1632
2364.36 1684
2364.82 1681
2365.28 1654
2365.74 1611
2366.20 1617
2366.66 1609
2367.12 1630
2367.57 1637
2368.03 1655
2368.49 1607
2368.95 1621
2369.41 1619
2369.87 1636
2370.33 1645
2370.79 1585
2371.25 1524
2371.71 1492
2372.17 1475
2372.63 1528
2373.09 1481
2373.54 1488
2374.00 1503
2374.46 1555
2374.92 1514
2375.38 1513
2375.84 1562
2376.30 1595
2376.76 1605
2377.22 1567
2377.68 1571
2378.14 1546
2378.60 1583
2379.06 1482
2379.52 1529
2379.98 1624
2380.44 1549
2380.90 1536
2381.36 1526
2381.82 1506
2382.28 1566
2382.74 1560
2383.20 1567
2383.66 1513
2384.12 1511
2384.59 1522
2385.05 1481
2385.51 1538
2385.97 1487
2386.43 1549
2386.89 1531
2387.35 1523
2387.81 1538
2388.27 1527
2388.73 1556
2389.19 1555
2389.65 1510
2390.12 1539
2390.58 1584
2391.04 1641
2391.50 1611
2391.96 1550
2392.42 1521
2392.88 1580
2393.34 1594
2393.81 1559
2394.27 1469
2394.73 1432
2395.19 1588
2395.65 1568
2396.11 1551
2396.57 1463
2397.04 1484
2397.50 1492
2397.96 1496
2398.42 1553
2398.88 1522
2399.35 1535
2399.81 1572
2400.27 1583
2400.73 1527
2401.19 1481
2401.66 1483
2402.12 1480
2402.58 1481
2403.04 1445
2403.51 1425
2403.97 1430
2404.43 1439
2404.89 1417
2405.36 1467
2405.82 1432
2406.28 1519
2406.74 1501
2407.21 1482
2407.67 1462
2408.13 1491
2408.59 1480
2409.06 1502
2409.52 1391
2409.98 1394
2410.45 1400
2410.91 1451
2411.37 1370
2411.84 1337
2412.30 1323
2412.76 1291
2413.23 1306
2413.69 1355
2414.15 1421
2414.62 1404
2415.08 1338
2415.54 1395
2416.01 1395
2416.47 1321
2416.93 1405
2417.40 1431
2417.86 1478
2418.32 1509
2418.79 1549
2419.25 1507
2419.72 1612
2420.18 1559
2420.64 1524
2421.11 1544
2421.57 1600
2422.04 1546
2422.50 1577
2422.96 1614
2423.43 1643
2423.89 1607
2424.36 1596
2424.82 1656
2425.29 1603
2425.75 1600
2426.22 1560
2426.68 1447
2427.15 1502
2427.61 1546
2428.07 1417
2428.54 1404
2429.00 1391
2429.47 1358
2429.93 1426
2430.40 1318
2430.86 1413
2431.33 1382
2431.79 1373
2432.26 1436
2432.72 1458
2433.19 1415
2433.65 1433
2434.12 1437
2434.59 1503
2435.05 1435
2435.52 1360
2435.98 1467
2436.45 1532
2436.91 1500
2437.38 1548
2437.84 1491
2438.31 1536
2438.78 1645
2439.24 1614
2439.71 1657
2440.17 1665
2440.64 1755
2441.10 1718
2441.57 1818
2442.04 1780
2442.50 1749
2442.97 1754
2443.44 1663
2443.90 1699
2444.37 1612
2444.83 1665
2445.30 1640
2445.77 1478
2446.23 1495
2446.70 1509
2447.17 1394
2447.63 1423
2448.10 1477
2448.57 1475
2449.03 1406
2449.50 1434
2449.97 1497
2450.43 1462
2450.90 1510
2451.37 1473
2451.83 1431
2452.30 1425
2452.77 1394
2453.24 1480
2453.70 1356
2454.17 1453
2454.64 1416
2455.10 1402
2455.57 1388
2456.04 1368
2456.51 1397
2456.97 1348
2457.44 1357
2457.91 1342
2458.38 1392
2458.84 1485
2459.31 1391
2459.78 1356
2460.25 1400
2460.72 1490
2461.18 1412
2461.65 1407
2462.12 1463
2462.59 1423
2463.06 1382
2463.52 1482
2463.99 1453
2464.46 1441
2464.93 1474
2465.40 1395
2465.86 1399
2466.33 1396
2466.80 1411
2467.27 1378
2467.74 1350
2468.21 1398
2468.68 1427
2469.14 1490
2469.61 1496
2470.08 1434
2470.55 1487
2471.02 1507
2471.49 1520
2471.96 1468
2472.43 1531
2472.90 1549
2473.36 1509
2473.83 1510
2474.30 1480
2474.77 1450
2475.24 1491
2475.71 1482
2476.18 1468
2476.65 1457
2477.12 1474
2477.59 1489
2478.06 1425
2478.53 1435
2479.00 1501
2479.47 1459
2479.94 1490
2480.41 1466
2480.87 1502
2481.34 1536
2481.81 1413
2482.28 1404
2482.75 1394
2483.22 1412
2483.69 1426
2484.16 1374
2484.63 1463
2485.10 1499
2485.57 1508
2486.05 1572
2486.52 1548
2486.99 1685
2487.46 1631
2487.93 1601
2488.40 1731
2488.87 1672
2489.34 1690
2489.81 1707
2490.28 1672
2490.75 1632
2491.22 1607
2491.69 1553
2492.16 1615
2492.63 1533
2493.10 1470
2493.58 1477
2494.05 1529
2494.52 1541
2494.99 1517
2495.46 1564
2495.93 1532
2496.40 1505
2496.87 1493
2497.34 1536
2497.82 1508
2498.29 1494
2498.76 1471
2499.23 1518
2499.70 1459
2500.17 1500
2500.64 1454
2501.12 1436
2501.59 1360
2502.06 1329
2502.53 1368
2503.00 1373
2503.48 1433
2503.95 1428
2504.42 1326
2504.89 1360
2505.36 1493
2505.84 1441
2506.31 1425
2506.78 1461
2507.25 1531
2507.72 1485
2508.20 1605
2508.67 1551
2509.14 1611
2509.61 1603
2510.09 1630
2510.56 1769
2511.03 1794
2511.50 1924
2511.98 2036
2512.45 2010
2512.92 2025
2513.40 2046
2513.87 2006
2514.34 2044
2514.81 2038
2515.29 1891
2515.76 1933
2516.23 1796
2516.71 1765
2517.18 1664
2517.65 1717
2518.13 1693
2518.60 1634
2519.07 1711
2519.55 1684
2520.02 1684
2520.49 1625
2520.97 1627
2521.44 1615
2521.91 1688
2522.39 1625
2522.86 1566
2523.34 1580
2523.81 1604
2524.28 1535
2524.76 1560
2525.23 1657
2525.70 1641
2526.18 1543
2526.65 1588
2527.13 1598
2527.60 1653
2528.08 1558
2528.55 1664
2529.02 1640
2529.50 1640
2529.97 1586
2530.45 1599
2530.92 1591
2531.40 1535
2531.87 1612
2532.34 1613
2532.82 1583
2533.29 1588
2533.77 1527
2534.24 1555
2534.72 1604
2535.19 1589
2535.67 1536
2536.14 1596
2536.62 1564
2537.09 1586
2537.57 1618
2538.04 1622
2538.52 1666
2538.99 1698
2539.47 1690
2539.94 1662
2540.42 1614
2540.90 1643
2541.37 1627
2541.85 1637
2542.32 1678
2542.80 1760
2543.27 1734
2543.75 1718
2544.22 1657
2544.70 1576
2545.18 1625
2545.65 1700
2546.13 1737
2546.60 1580
2547.08 1732
2547.56 1779
2548.03 1849
2548.51 1903
2548.98 1884
2549.46 1932
2549.94 1936
2550.41 1970
2550.89 1931
2551.37 1903
2551.84 1804
2552.32 1854
2552.80 1845
2553.27 1853
2553.75 1919
2554.23 1775
2554.70 1804
2555.18 1782
2555.66 1798
2556.13 1770
2556.61 1779
2557.09 1855
2557.56 1818
2558.04 1785
2558.52 1811
2558.99 1745
2559.47 1690
2559.95 1698
2560.43 1665
2560.90 1710
2561.38 1639
2561.86 1555
2562.33 1550
2562.81 1486
2563.29 1468
2563.77 1489
2564.25 1537
2564.72 1432
2565.20 1434
2565.68 1435
2566.16 1384
2566.63 1421
2567.11 1438
2567.59 1412
2568.07 1465
2568.55 1471
2569.02 1406
2569.50 1416
2569.98 1393
2570.46 1476
2570.94 1390
2571.41 1305
2571.89 1357
2572.37 1353
2572.85 1377
2573.33 1446
2573.81 1382
2574.28 1383
2574.76 1427
2575.24 1503
2575.72 1455
2576.20 1464
2576.68 1469
2577.16 1446
2577.64 1449
2578.11 1488
2578.59 1512
2579.07 1543
2579.55 1533
2580.03 1510
2580.51 1453
2580.99 1404
2581.47 1469
2581.95 1528
2582.43 1504
2582.91 1442
2583.39 1460
2583.86 1386
2584.34 1397
2584.82 1460
2585.30 1441
2585.78 1440
2586.26 1425
2586.74 1381
2587.22 1377
2587.70 1369
2588.18 1366
2588.66 1352
2589.14 1370
2589.62 1409
2590.10 1396
2590.58 1470
2591.06 1461
2591.54 1538
2592.02 1511
2592.50 1583
2592.98 1603
2593.46 1503
2593.94 1474
2594.42 1455
2594.90 1519
2595.38 1503
2595.86 1521
2596.35 1540
2596.83 1524
2597.31 1483
2597.79 1499
2598.27 1472
2598.75 1447
2599.23 1492
2599.71 1481
2600.19 1388
2600.67 1486
2601.15 1466
2601.63 1451
2602.12 1482
2602.60 1442
2603.08 1495
2603.56 1503
2604.04 1442
2604.52 1433
2605.00 1412
2605.48 1394
2605.97 1402
2606.45 1414
2606.93 1415
2607.41 1484
2607.89 1430
2608.37 1422
2608.86 1448
2609.34 1462
2609.82 1432
2610.30 1483
2610.78 1476
2611.26 1539
2611.75 1521
2612.23 1480
2612.71 1544
2613.19 1495
2613.68 1588
2614.16 1601
2614.64 1518
2615.12 1509
2615.60 1337
2616.09 1423
2616.57 1520
2617.05 1479
2617.53 1492
2618.02 1344
2618.50 1412
2618.98 1354
2619.46 1422
2619.95 1430
2620.43 1408
2620.91 1462
2621.40 1430
2621.88 1426
2622.36 1398
2622.85 1401
2623.33 1377
2623.81 1375
2624.29 1478
2624.78 1494
2625.26 1466
2625.74 1415
2626.23 1436
2626.71 1469
2627.19 1495
2627.68 1500
2628.16 1471
2628.64 1460
2629.13 1449
2629.61 1448
2630.10 1473
2630.58 1523
2631.06 1531
2631.55 1530
2632.03 1592
2632.51 1523
2633.00 1574
2633.48 1570
2633.97 1520
2634.45 1533
2634.94 1534
2635.42 1497
2635.90 1505
2636.39 1409
2636.87 1448
2637.36 1458
2637.84 1450
2638.33 1424
2638.81 1419
2639.29 1411
2639.78 1440
2640.26 1452
2640.75 1431
2641.23 1479
2641.72 1405
2642.20 1378
2642.69 1414
2643.17 1384
2643.66 1460
2644.14 1510
2644.63 1477
2645.11 1423
2645.60 1491
2646.08 1409
2646.57 1413
2647.05 1434
2647.54 1458
2648.02 1454
2648.51 1522
2648.99 1495
2649.48 1432
2649.97 1504
2650.45 1449
2650.94 1462
2651.42 1480
2651.91 1505
2652.39 1460
2652.88 1569
2653.37 1532
2653.85 1470
2654.34 1501
2654.82 1585
2655.31 1596
2655.80 1560
2656.28 1563
2656.77 1480
2657.25 1518
2657.74 1533
2658.23 1566
2658.71 1514
2659.20 1547
2659.69 1543
2660.17 1524
2660.66 1492
2661.14 1420
2661.63 1430
2662.12 1435
2662.60 1480
2663.09 1519
2663.58 1507
2664.06 1542
2664.55 1425
2665.04 1502
2665.53 1537
2666.01 1488
2666.50 1512
2666.99 1527
2667.47 1562
2667.96 1515
2668.45 1529
2668.94 1603
2669.42 1632
2669.91 1560
2670.40 1582
2670.88 1571
2671.37 1678
2671.86 1686
2672.35 1693
2672.83 1741
2673.32 1857
2673.81 1894
2674.30 1970
2674.79 1963
2675.27 1920
2675.76 1938
2676.25 1984
2676.74 1884
2677.23 1883
2677.71 1885
2678.20 1938
2678.69 1774
2679.18 1741
2679.67 1721
2680.15 1647
2680.64 1618
2681.13 1657
2681.62 1577
2682.11 1672
2682.60 1659
2683.08 1648
2683.57 1739
2684.06 1708
2684.55 1683
2685.04 1709
2685.53 1703
2686.02 1680
2686.51 1691
2686.99 1747
2687.48 1663
2687.97 1573
2688.46 1619
2688.95 1613
2689.44 1571
2689.93 1600
2690.42 1631
2690.91 1586
2691.40 1600
2691.89 1554
2692.38 1532
2692.87 1513
2693.35 1530
2693.84 1597
2694.33 1591
2694.82 1542
2695.31 1601
2695.80 1607
2696.29 1634
2696.78 1527
2697.27 1511
2697.76 1568
2698.25 1564
2698.74 1552
2699.23 1554
2699.72 1622
2700.21 1517
2700.70 1468
2701.19 1567
2701.68 1508
2702.17 1593
2702.66 1586
2703.15 1577
2703.64 1568
2704.13 1613
2704.62 1554
2705.12 1520
2705.61 1510
2706.10 1568
2706.59 1575
2707.08 1551
2707.57 1565
2708.06 1466
2708.55 1535
2709.04 1474
2709.53 1460
2710.02 1472
2710.51 1435
2711.01 1490
2711.50 1463
2711.99 1479
2712.48 1414
2712.97 1484
2713.46 1532
2713.95 1559
2714.44 1550
2714.94 1530
2715.43 1481
2715.92 1520
2716.41 1474
2716.90 1362
2717.39 1364
2717.89 1430
2718.38 1447
2718.87 1469
2719.36 1448
2719.85 1436
2720.34 1473
2720.84 1491
2721.33 1483
2721.82 1515
2722.31 1620
2722.80 1641
2723.30 1664
2723.79 1579
2724.28 1587
2724.77 1586
2725.27 1549
2725.76 1544
2726.25 1533
2726.74 1489
2727.24 1562
2727.73 1523
2728.22 1428
2728.71 1458
2729.21 1415
2729.70 1470
2730.19 1509
2730.69 1551
2731.18 1524
2731.67 1478
2732.16 1488
2732.66 1533
2733.15 1551
2733.64 1494
2734.14 1567
2734.63 1532
2735.12 1610
2735.62 1611
2736.11 1656
2736.60 1655
2737.10 1649
2737.59 1665
2738.08 1745
2738.58 1693
2739.07 1702
2739.56 1701
2740.06 1622
2740.55 1700
2741.05 1674
2741.54 1643
2742.03 1570
2742.53 1563
2743.02 1475
2743.52 1517
2744.01 1465
2744.50 1454
2745.00 1489
2745.49 1509
2745.99 1544
2746.48 1542
2746.97 1598
2747.47 1582
2747.96 1581
2748.46 1582
2748.95 1554
2749.45 1530
2749.94 1500
2750.44 1464
2750.93 1454
2751.43 1469
2751.92 1532
2752.42 1480
2752.91 1498
2753.41 1541
2753.90 1524
2754.40 1510
2754.89 1538
2755.39 1634
2755.88 1624
2756.38 1590
2756.87 1512
2757.37 1596
2757.86 1595
2758.36 1541
2758.85 1603
2759.35 1520
2759.84 1546
2760.34 1575
2760.83 1516
2761.33 1503
2761.83 1579
2762.32 1599
2762.82 1571
2763.31 1548
2763.81 1580
2764.30 1527
2764.80 1566
2765.30 1546
2765.79 1577
2766.29 1543
2766.78 1604
2767.28 1615
2767.78 1634
2768.27 1607
2768.77 1574
2769.27 1512
2769.76 1546
2770.26 1514
2770.76 1450
2771.25 1492
2771.75 1536
2772.24 1502
2772.74 1497
2773.24 1531
2773.73 1583
2774.23 1584
2774.73 1561
2775.23 1582
2775.72 1563
2776.22 1677
2776.72 1711
2777.21 1720
2777.71 1683
2778.21 1716
2778.70 1707
2779.20 1691
2779.70 1705
2780.20 1656
2780.69 1575
2781.19 1550
2781.69 1553
2782.19 1574
2782.68 1538
2783.18 1535
2783.68 1510
2784.18 1571
2784.67 1576
2785.17 1510
2785.67 1475
2786.17 1559
2786.67 1524
2787.16 1507
2787.66 1485
2788.16 1513
2788.66 1541
2789.16 1447
2789.65 1468
2790.15 1473
2790.65 1436
2791.15 1494
2791.65 1548
2792.15 1618
2792.64 1551
2793.14 1500
2793.64 1535
2794.14 1533
2794.64 1582
2795.14 1695
2795.64 1654
2796.13 1693
2796.63 1790
2797.13 1885
2797.63 1803
2798.13 1913
2798.63 1838
2799.13 1841
2799.63 1874
2800.13 1848
2800.62 1691
2801.12 1592
2801.62 1678
2802.12 1674
2802.62 1593
2803.12 1561
2803.62 1625
2804.12 1579
2804.62 1488
2805.12 1537
2805.62 1608
2806.12 1606
2806.62 1591
2807.12 1694
2807.62 1693
2808.12 1772
2808.62 1790
2809.12 1917
2809.62 1850
2810.12 1810
2810.62 1874
2811.12 1966
2811.62 2005
2812.12 2084
2812.62 2136
2813.12 2007
2813.62 2064
2814.12 2041
2814.62 2010
2815.12 2007
2815.62 1988
2816.12 2010
2816.62 1870
2817.12 1883
2817.62 1877
2818.12 1844
2818.62 1696
2819.12 1716
2819.63 1676
2820.13 1706
2820.63 1679
2821.13 1615
2821.63 1609
2822.13 1556
2822.63 1537
2823.13 1598
2823.63 1592
2824.13 1600
2824.64 1582
2825.14 1625
2825.64 1531
2826.14 1592
2826.64 1561
2827.14 1503
2827.64 1546
2828.15 1538
2828.65 1509
2829.15 1549
2829.65 1515
2830.15 1447
2830.65 1510
2831.16 1459
2831.66 1502
2832.16 1585
2832.66 1592
2833.16 1514
2833.67 1473
2834.17 1517
2834.67 1647
2835.17 1538
2835.68 1581
2836.18 1591
2836.68 1575
2837.18 1535
2837.68 1560
2838.19 1614
2838.69 1602
2839.19 1529
2839.70 1598
2840.20 1694
2840.70 1670
2841.20 1694
2841.71 1624
2842.21 1604
2842.71 1604
2843.21 1603
2843.72 1580
2844.22 1588
2844.72 1713
2845.23 1597
2845.73 1608
2846.23 1634
2846.74 1672
2847.24 1729
2847.74 1753
2848.25 1713
2848.75 1762
2849.25 1806
2849.76 1782
2850.26 1675
2850.76 1735
2851.27 1736
2851.77 1677
2852.28 1713
2852.78 1678
2853.28 1622
2853.79 1592
2854.29 1665
2854.79 1633
2855.30 1636
2855.80 1585
2856.31 1614
2856.81 1651
2857.31 1659
2857.82 1704
2858.32 1730
2858.83 1734
2859.33 1719
2859.84 1736
2860.34 1791
2860.85 1735
2861.35 1683
2861.85 1667
2862.36 1717
2862.86 1761
2863.37 1763
2863.87 1629
2864.38 1667
2864.88 1691
2865.39 1692
2865.89 1572
2866.40 1591
2866.90 1553
2867.41 1538
2867.91 1586
2868.42 1620
2868.92 1614
2869.43 1566
2869.93 1609
2870.44 1675
2870.94 1652
2871.45 1724
2871.96 1667
2872.46 1813
2872.97 1863
2873.47 1766
2873.98 1848
2874.48 1848
2874.99 1826
2875.49 1791
2876.00 1758
2876.51 1804
2877.01 1771
2877.52 1754
2878.02 1752
2878.53 1735
2879.04 1708
2879.54 1702
2880.05 1719
2880.55 1754
2881.06 1839
2881.57 1838
2882.07 1919
2882.58 1984
2883.09 1959
2883.59 1898
2884.10 1890
2884.61 1925
2885.11 2065
2885.62 1978
2886.13 2037
2886.63 1946
2887.14 2025
2887.65 2181
2888.15 2114
2888.66 2077
2889.17 2054
2889.67 2086
2890.18 2019
2890.69 1948
2891.20 1928
2891.70 1899
2892.21 1908
2892.72 1894
2893.22 1807
2893.73 1819
2894.24 1820
2894.75 1861
2895.25 1800
2895.76 1759
2896.27 1834
2896.78 1961
2897.29 2000
2897.79 1988
2898.30 1940
2898.81 1896
2899.32 1844
2899.82 1805
2900.33 1787
2900.84 1795
2901.35 1784
2901.86 1806
2902.36 1819
2902.87 1812
2903.38 1905
2903.89 1800
2904.40 1718
2904.91 1702
2905.41 1695
2905.92 1756
2906.43 1825
2906.94 1758
2907.45 1829
2907.96 1802
2908.47 1719
2908.97 1693
2909.48 1614
2909.99 1622
2910.50 1617
2911.01 1642
2911.52 1659
2912.03 1659
2912.54 1703
2913.05 1723
2913.55 1592
2914.06 1698
2914.57 1686
2915.08 1743
2915.59 1629
2916.10 1746
2916.61 1701
2917.12 1605
2917.63 1692
2918.14 1725
2918.65 1721
2919.16 1782
2919.67 1700
2920.18 1718
2920.69 1748
2921.20 1705
2921.71 1830
2922.22 1935
2922.73 1975
2923.24 2055
2923.75 2112
2924.26 2169
2924.77 2286
2925.28 2239
2925.79 2252
2926.30 2330
2926.81 2327
2927.32 2275
2927.83 2274
2928.34 2203
2928.85 2109
2929.36 2107
2929.87 1998
2930.38 1846
2930.89 1781
2931.40 1768
2931.91 1739
2932.42 1704
2932.93 1623
2933.45 1703
2933.96 1639
2934.47 1615
2934.98 1639
2935.49 1622
2936.00 1685
2936.51 1728
2937.02 1640
2937.53 1714
2938.04 1822
2938.56 1914
2939.07 2082
2939.58 2185
2940.09 2299
2940.60 2410
2941.11 2544
2941.62 2684
2942.14 2737
2942.65 2593
2943.16 2650
2943.67 2654
2944.18 2508
2944.70 2472
2945.21 2456
2945.72 2334
2946.23 2152
2946.74 2049
2947.26 2056
2947.77 1988
2948.28 1929
2948.79 1893
2949.30 1831
2949.82 1782
2950.33 1780
2950.84 1756
2951.35 1749
2951.87 1729
2952.38 1642
2952.89 1649
2953.40 1710
2953.92 1721
2954.43 1640
2954.94 1586
2955.45 1647
2955.97 1653
2956.48 1587
2956.99 1588
2957.51 1585
2958.02 1601
2958.53 1610
2959.04 1619
2959.56 1692
2960.07 1625
2960.58 1644
2961.10 1667
2961.61 1633
2962.12 1633
2962.64 1642
2963.15 1716
2963.66 1735
2964.18 1713
2964.69 1701
2965.21 1780
2965.72 1790
2966.23 1793
2966.75 1752
2967.26 1757
2967.77 1739
2968.29 1766
2968.80 1737
2969.32 1661
2969.83 1625
2970.34 1599
2970.86 1604
2971.37 1706
2971.89 1711
2972.40 1732
2972.91 1686
2973.43 1667
2973.94 1654
2974.46 1675
2974.97 1686
2975.49 1701
2976.00 1686
2976.52 1613
2977.03 1694
2977.55 1706
2978.06 1766
2978.57 1735
2979.09 1738
2979.60 1790
2980.12 1835
2980.63 1831
2981.15 1775
2981.66 1760
2982.18 1796
2982.69 1837
2983.21 1777
2983.73 1871
2984.24 1851
2984.76 1889
2985.27 1871
2985.79 1841
2986.30 1898
2986.82 1876
2987.33 1833
2987.85 1876
2988.36 1946
2988.88 1916
2989.40 1971
2989.91 2003
2990.43 1947
2990.94 1956
2991.46 1938
2991.97 1986
2992.49 2002
2993.01 2050
2993.52 2045
2994.04 2021
2994.55 2087
2995.07 2132
2995.59 2097
2996.10 2142
2996.62 2154
2997.14 2187
2997.65 2255
2998.17 2254
2998.69 2453
2999.20 2403
2999.72 2384
3000.24 2485
3000.75 2526
3001.27 2604
3001.79 2771
3002.30 2742
3002.82 2889
3003.34 3298
3003.85 3604
3004.37 3835
3004.89 4261
3005.40 4809
3005.92 4747
3006.44 4575
3006.96 4459
3007.47 4151
3007.99 3932
3008.51 3616
3009.03 3276
3009.54 3009
3010.06 2736
3010.58 2579
3011.10 2429
3011.61 2229
3012.13 2159
3012.65 2150
3013.17 2042
3013.68 2001
3014.20 1993
3014.72 1915
3015.24 1893
3015.76 2000
3016.27 2046
3016.79 1924
3017.31 1943
3017.83 2023
3018.35 2013
3018.86 2026
3019.38 1963
3019.90 1999
3020.42 2010
3020.94 2035
3021.46 2058
3021.97 2028
3022.49 1948
3023.01 1956
3023.53 1979
3024.05 2039
3024.57 1997
3025.09 1983
3025.61 2099
3026.12 2025
3026.64 1932
3027.16 1908
3027.68 1965
3028.20 1877
3028.72 1879
3029.24 1837
3029.76 1707
3030.28 1759
3030.80 1764
3031.32 1784
3031.84 1830
3032.35 1827
3032.87 1823
3033.39 1781
3033.91 1817
3034.43 1770
3034.95 1767
3035.47 1823
3035.99 1823
3036.51 1796
3037.03 1797
3037.55 1824
3038.07 1788
3038.59 1880
3039.11 1768
3039.63 1825
3040.15 1803
3040.67 1722
3041.19 1806
3041.71 1753
3042.23 1707
3042.75 1765
3043.27 1814
3043.79 1731
3044.31 1745
3044.83 1804
3045.35 1761
3045.87 1787
3046.40 1788
3046.92 1833
3047.44 1814
3047.96 1695
3048.48 1748
3049.00 1738
3049.52 1761
3050.04 1749
3050.56 1766
3051.08 1724
3051.60 1800
3052.12 1729
3052.65 1698
3053.17 1614
3053.69 1658
3054.21 1728
3054.73 1680
3055.25 1666
3055.77 1639
3056.30 1678
3056.82 1775
3057.34 1756
3057.86 1703
3058.38 1687
3058.90 1668
3059.42 1761
3059.95 1745
3060.47 1746
3060.99 1794
3061.51 1760
3062.03 1794
3062.56 1821
3063.08 1838
3063.60 1914
3064.12 1959
3064.64 1900
3065.17 2033
3065.69 1991
3066.21 2000
3066.73 2002
3067.26 2090
3067.78 2146
3068.30 2190
3068.82 2104
3069.35 2112
3069.87 2039
3070.39 2052
3070.91 2065
3071.44 1999
3071.96 2048
3072.48 2070
3073.01 2024
3073.53 2020
3074.05 2005
3074.57 2029
3075.10 2011
3075.62 2023
3076.14 2077
3076.67 2113
3077.19 2164
3077.71 2252
3078.24 2216
3078.76 2321
3079.28 2366
3079.81 2381
3080.33 2344
3080.85 2326
3081.38 2448
3081.90 2507
3082.42 2468
3082.95 2483
3083.47 2541
3084.00 2506
3084.52 2476
3085.04 2424
3085.57 2309
3086.09 2270
3086.62 2290
3087.14 2245
3087.66 2250
3088.19 2176
3088.71 2124
3089.24 2150
3089.76 2140
3090.29 2051
3090.81 2168
3091.33 2169
3091.86 2101
3092.38 2104
3092.91 2198
3093.43 2295
3093.96 2307
3094.48 2388
3095.01 2434
3095.53 2537
3096.06 2559
3096.58 2614
3097.11 2622
3097.63 2636
3098.16 2639
3098.68 2670
3099.21 2847
3099.73 3050
3100.26 3410
3100.78 3894
3101.31 4560
3101.83 5426
3102.36 6580
3102.88 7459
3103.41 8332
3103.93 9007
3104.46 9268
3104.99 9184
3105.51 8821
3106.04 7965
3106.56 7197
3107.09 6186
3107.61 5361
3108.14 4690
3108.67 4082
3109.19 3617
3109.72 3219
3110.24 3128
3110.77 3010
3111.30 2870
3111.82 2841
3112.35 2741
3112.87 2739
3113.40 2696
3113.93 2652
3114.45 2552
3114.98 2512
3115.51 2436
3116.03 2362
3116.56 2303
3117.09 2205
3117.61 2142
3118.14 2183
3118.67 2267
3119.19 2259
3119.72 2256
3120.25 2245
3120.77 2247
3121.30 2311
3121.83 2473
3122.35 2453
3122.88 2447
3123.41 2420
3123.94 2426
3124.46 2488
3124.99 2398
3125.52 2301
3126.05 2202
3126.57 2216
3127.10 2276
3127.63 2353
3128.16 2218
3128.68 2227
3129.21 2227
3129.74 2133
3130.27 2091
3130.79 2016
3131.32 2073
3131.85 2053
3132.38 2008
3132.91 1992
3133.43 1992
3133.96 2080
3134.49 1869
3135.02 1931
3135.55 2035
3136.07 1925
3136.60 1959
3137.13 1951
3137.66 2097
3138.19 1936
3138.72 1866
3139.24 1976
3139.77 1884
3140.30 1830
3140.83 1892
3141.36 1759
3141.89 1785
3142.42 1728
3142.95 1762
3143.47 1740
3144.00 1750
3144.53 1708
3145.06 1785
3145.59 1805
3146.12 1806
3146.65 1806
3147.18 1933
3147.71 1992
3148.24 1973
3148.76 2008
3149.29 2077
3149.82 2017
3150.35 2075
3150.88 1987
3151.41 1987
3151.94 2009
3152.47 2003
3153.00 1932
3153.53 1940
3154.06 1956
3154.59 1941
3155.12 2046
3155.65 2043
3156.18 1957
3156.71 1995
3157.24 2116
3157.77 2099
3158.30 2073
3158.83 2083
3159.36 2037
3159.89 1986
3160.42 2059
3160.95 2014
3161.48 1932
3162.01 2015
3162.54 2022
3163.07 1964
3163.60 1968
3164.13 1896
3164.66 1837
3165.20 1881
3165.73 1797
3166.26 1832
3166.79 1797
3167.32 1860
3167.85 1782
3168.38 1782
3168.91 1734
3169.44 1715
3169.97 1689
3170.50 1684
3171.04 1791
3171.57 1770
3172.10 1803
3172.63 1844
3173.16 1893
3173.69 1974
3174.22 2018
3174.75 2066
3175.29 2090
3175.82 2116
3176.35 2134
3176.88 2086
3177.41 2018
3177.94 2031
3178.48 2006
3179.01 2011
3179.54 1975
3180.07 1850
3180.60 1823
3181.14 1752
3181.67 1783
3182.20 1758
3182.73 1832
3183.26 1822
3183.80 1690
3184.33 1690
3184.86 1671
3185.39 1715
3185.93 1766
3186.46 1721
3186.99 1688
3187.52 1707
3188.06 1684
3188.59 1669
3189.12 1731
3189.65 1759
3190.19 1741
3190.72 1723
3191.25 1794
3191.79 1728
3192.32 1709
3192.85 1738
3193.38 1743
3193.92 1777
3194.45 1773
3194.98 1761
3195.52 1803
3196.05 1899
3196.58 1827
3197.12 1815
3197.65 1839
3198.18 1855
3198.72 1854
3199.25 1876
3199.78 1869
3200.32 2000
3200.85 1969
3201.39 1871
3201.92 1943
3202.45 2003
3202.99 1988
3203.52 2022
3204.05 2008
3204.59 2011
3205.12 1966
3205.66 1994
3206.19 2004
3206.72 2127
3207.26 2090
3207.79 2150
3208.33 2181
3208.86 2207
3209.40 2360
3209.93 2403
3210.47 2437
3211.00 2533
3211.53 2454
3212.07 2474
3212.60 2578
3213.14 2474
3213.67 2396
3214.21 2318
3214.74 2200
3215.28 2183
3215.81 2122
3216.35 2124
3216.88 1974
3217.42 1920
3217.95 1890
3218.49 1887
3219.02 1763
3219.56 1793
3220.09 1706
3220.63 1815
3221.16 1871
3221.70 1968
3222.23 1942
3222.77 1890
3223.31 2003
3223.84 2115
3224.38 2180
3224.91 2177
3225.45 2257
3225.98 2218
3226.52 2186
3227.06 2260
3227.59 2184
3228.13 2076
3228.66 2086
3229.20 2056
3229.74 2034
3230.27 2015
3230.81 1952
3231.34 1958
3231.88 2002
3232.42 1963
3232.95 1943
3233.49 1961
3234.03 2020
3234.56 2140
3235.10 2018
3235.64 2048
3236.17 2081
3236.71 2099
3237.25 2081
3237.78 2138
3238.32 2187
3238.86 2192
3239.39 2167
3239.93 2103
3240.47 2183
3241.00 2198
3241.54 2220
3242.08 2235
3242.61 2181
3243.15 2123
3243.69 2146
3244.23 2232
3244.76 2164
3245.30 2230
3245.84 2223
3246.38 2225
3246.91 2259
3247.45 2226
3247.99 2268
3248.53 2353
3249.06 2417
3249.60 2433
3250.14 2652
3250.68 2858
3251.21 3177
3251.75 3534
3252.29 3933
3252.83 4256
3253.37 4664
3253.90 4875
3254.44 4954
3254.98 4956
3255.52 4849
3256.06 4663
3256.60 4358
3257.13 3886
3257.67 3626
3258.21 3293
3258.75 3285
3259.29 3230
3259.83 3044
3260.36 3111
3260.90 3164
3261.44 3307
3261.98 3441
3262.52 3547
3263.06 3502
3263.60 3529
3264.14 3627
3264.68 3761
3265.21 3812
3265.75 3815
3266.29 3986
3266.83 4092
3267.37 4204
3267.91 4240
3268.45 4282
3268.99 4054
3269.53 3891
3270.07 3874
3270.61 3521
3271.15 3288
3271.69 3049
3272.23 3041
3272.76 2939
3273.30 2732
3273.84 2590
3274.38 2603
3274.92 2558
3275.46 2505
3276.00 2418
3276.54 2441
3277.08 2567
3277.62 2568
3278.16 2530
3278.70 2549
3279.24 2641
3279.78 2543
3280.32 2656
3280.86 2627
3281.41 2562
3281.95 2604
3282.49 2639
3283.03 2564
3283.57 2580
3284.11 2609
3284.65 2647
3285.19 2730
3285.73 2707
3286.27 2720
3286.81 2768
3287.35 2925
3287.89 2796
3288.43 2783
3288.97 2841
3289.52 2913
3290.06 2956
3290.60 3001
3291.14 3011
3291.68 3164
3292.22 3412
3292.76 3492
3293.30 3522
3293.85 3678
3294.39 3752
3294.93 4009
3295.47 4106
3296.01 4319
3296.55 4545
3297.09 4597
3297.64 4593
3298.18 4554
3298.72 4404
3299.26 4411
3299.80 4028
3300.34 3863
3300.89 3732
3301.43 3576
3301.97 3406
3302.51 3310
3303.06 3213
3303.60 3104
3304.14 3172
3304.68 3216
3305.22 3175
3305.77 3182
3306.31 3053
3306.85 3144
3307.39 3162
3307.94 3107
3308.48 3358
3309.02 3412
3309.56 3562
3310.11 3553
3310.65 3678
3311.19 3818
3311.74 3652
3312.28 3591
3312.82 3488
3313.36 3509
3313.91 3448
3314.45 3533
3314.99 3645
3315.54 3695
3316.08 3812
3316.62 3906
3317.17 4145
3317.71 4386
3318.25 4660
3318.80 5021
3319.34 5399
3319.88 5544
3320.43 5519
3320.97 5705
3321.51 5564
3322.06 5557
3322.60 5610
3323.14 5466
3323.69 5174
3324.23 5025
3324.78 4773
3325.32 4629
3325.86 4519
3326.41 4303
3326.95 4221
3327.50 4145
3328.04 4168
3328.59 4162
3329.13 4080
3329.67 4246
3330.22 4400
3330.76 4684
3331.31 5148
3331.85 6188
3332.40 7599
3332.94 9344
3333.49 11932
3334.03 15202
3334.57 18527
3335.12 21408
3335.66 24421
3336.21 27012
3336.75 28445
3337.30 28865
3337.84 28563
3338.39 27751
3338.93 25877
3339.48 23390
3340.02 20667
3340.57 17827
3341.11 15209
3341.66 12677
3342.20 10510
3342.75 8831
3343.30 7301
3343.84 6121
3344.39 5287
3344.93 4741
3345.48 4231
3346.02 3957
3346.57 3720
3347.11 3709
3347.66 3571
3348.21 3565
3348.75 3391
3349.30 3328
3349.84 3286
3350.39 3196
3350.94 3258
3351.48 3253
3352.03 3244
3352.57 3311
3353.12 3181
3353.67 3207
3354.21 3287
3354.76 3203
3355.31 3209
3355.85 3237
3356.40 3137
3356.95 3098
3357.49 3035
3358.04 2954
3358.59 2964
3359.13 2846
3359.68 2792
3360.23 2829
3360.77 2842
3361.32 2722
3361.87 2756
3362.41 2860
3362.96 2864
3363.51 2879
3364.05 2922
3364.60 3009
3365.15 2900
3365.70 2931
3366.24 2900
3366.79 2785
3367.34 2897
3367.89 2820
3368.43 2740
3368.98 2783
3369.53 2713
3370.08 2751
3370.62 2806
3371.17 2887
3371.72 2973
3372.27 3188
3372.81 3368
3373.36 3584
3373.91 3743
3374.46 3754
3375.01 3897
3375.55 3908
3376.10 3718
3376.65 3818
3377.20 3575
3377.75 3355
3378.30 3178
3378.84 3112
3379.39 3004
3379.94 2786
3380.49 2730
3381.04 2608
3381.59 2516
3382.13 2537
3382.68 2443
3383.23 2427
3383.78 2383
3384.33 2402
3384.88 2438
3385.43 2358
3385.98 2408
3386.52 2312
3387.07 2270
3387.62 2278
3388.17 2278
3388.72 2218
3389.27 2187
3389.82 2202
3390.37 2214
3390.92 2250
3391.47 2192
3392.02 2249
3392.57 2261
3393.12 2307
3393.66 2268
3394.21 2193
3394.76 2195
3395.31 2186
3395.86 2186
3396.41 2214
3396.96 2313
3397.51 2340
3398.06 2261
3398.61 2326
3399.16 2291
3399.71 2291
3400.26 2389
3400.81 2312
3401.36 2333
3401.91 2263
3402.46 2310
3403.01 2305
3403.56 2250
3404.11 2231
3404.66 2146
3405.21 2138
3405.77 2112
3406.32 2078
3406.87 2071
3407.42 2035
3407.97 2013
3408.52 2056
3409.07 2124
3409.62 2139
3410.17 2189
3410.72 2167
3411.27 2195
3411.82 2339
3412.37 2361
3412.93 2419
3413.48 2370
3414.03 2396
3414.58 2516
3415.13 2410
3415.68 2372
3416.23 2324
3416.78 2413
3417.34 2373
3417.89 2420
3418.44 2439
3418.99 2392
3419.54 2405
3420.09 2349
3420.65 2296
3421.20 2221
3421.75 2234
3422.30 2226
3422.85 2132
3423.40 2113
3423.96 2071
3424.51 2125
3425.06 2187
3425.61 2114
3426.17 2169
3426.72 2200
3427.27 2017
3427.82 2004
3428.37 2082
3428.93 1983
3429.48 1946
3430.03 1953
3430.58 1891
3431.14 1876
3431.69 1889
3432.24 1892
3432.79 1901
3433.35 1890
3433.90 1868
3434.45 1826
3435.01 1857
3435.56 1951
3436.11 1930
3436.66 1935
3437.22 1946
3437.77 2006
3438.32 2048
3438.88 2026
3439.43 2075
3439.98 2068
3440.54 2013
3441.09 2038
3441.64 2058
3442.20 1939
3442.75 1923
3443.30 1930
3443.86 1913
3444.41 1860
3444.96 1880
3445.52 1804
3446.07 1808
3446.63 1886
3447.18 1978
3447.73 1941
3448.29 1816
3448.84 1825
3449.40 1836
3449.95 1827
3450.50 1849
3451.06 1803
3451.61 1817
3452.17 1750
3452.72 1705
3453.27 1774
3453.83 1738
3454.38 1792
3454.94 1756
3455.49 1824
3456.05 1775
3456.60 1754
3457.16 1712
3457.71 1723
3458.27 1790
3458.82 1783
3459.38 1831
3459.93 1849
3460.49 1878
3461.04 1834
3461.60 1842
3462.15 1976
3462.71 1938
3463.26 1944
3463.82 1959
3464.37 2025
3464.93 2023
3465.48 2050
3466.04 2037
3466.59 2147
3467.15 2079
3467.70 2151
3468.26 2088
3468.81 2153
3469.37 2162
3469.93 2197
3470.48 2259
3471.04 2377
3471.59 2373
3472.15 2381
3472.70 2392
3473.26 2437
3473.82 2491
3474.37 2410
3474.93 2343
3475.48 2340
3476.04 2395
3476.60 2358
3477.15 2390
3477.71 2406
3478.27 2396
3478.82 2291
3479.38 2516
3479.93 2634
3480.49 2639
3481.05 2674
3481.60 2725
3482.16 2753
3482.72 2785
3483.27 2801
3483.83 2707
3484.39 2794
3484.95 2879
3485.50 2798
3486.06 2899
3486.62 2959
3487.17 3015
3487.73 3129
3488.29 3260
3488.84 3510
3489.40 3747
3489.96 4528
3490.52 5405
3491.07 6449
3491.63 7356
3492.19 8623
3492.75 9622
3493.30 10124
3493.86 10044
3494.42 9584
3494.98 9092
3495.53 8238
3496.09 7209
3496.65 6286
3497.21 5583
3497.77 4811
3498.32 4373
3498.88 4012
3499.44 3833
3500.00 3721
3500.56 3762
3501.11 3813
3501.67 4026
3502.23 4227
3502.79 4576
3503.35 5108
3503.91 5617
3504.46 5841
3505.02 6419
3505.58 6802
3506.14 6983
3506.70 7128
3507.26 6906
3507.81 6604
3508.37 6216
3508.93 5819
3509.49 5533
3510.05 4971
3510.61 4540
3511.17 4162
3511.73 3762
3512.29 3531
3512.85 3220
3513.40 3084
3513.96 2935
3514.52 2775
3515.08 2645
3515.64 2491
3516.20 2463
3516.76 2382
3517.32 2348
3517.88 2286
3518.44 2268
3519.00 2263
3519.56 2159
3520.12 2187
3520.68 2332
3521.24 2209
3521.80 2249
3522.36 2187
3522.92 2319
3523.48 2226
3524.04 2244
3524.60 2240
3525.16 2206
3525.72 2236
3526.28 2282
3526.84 2275
3527.40 2305
3527.96 2347
3528.52 2375
3529.08 2278
3529.64 2259
3530.20 2242
3530.76 2252
3531.32 2245
3531.88 2237
3532.44 2246
3533.00 2230
3533.56 2281
3534.12 2327
3534.68 2249
3535.25 2266
3535.81 2278
3536.37 2311
3536.93 2247
3537.49 2316
3538.05 2301
3538.61 2242
3539.17 2298
3539.73 2265
3540.30 2262
3540.86 2215
3541.42 2280
3541.98 2357
3542.54 2418
3543.10 2382
3543.66 2432
3544.23 2507
3544.79 2530
3545.35 2495
3545.91 2480
3546.47 2421
3547.03 2455
3547.60 2324
3548.16 2269
3548.72 2240
3549.28 2239
3549.84 2135
3550.41 2195
3550.97 2090
3551.53 2076
3552.09 2078
3552.65 2125
3553.22 2030
3553.78 2074
3554.34 2000
3554.90 1982
3555.47 1954
3556.03 1879
3556.59 1875
3557.15 1940
3557.72 1986
3558.28 1969
3558.84 1942
3559.41 1930
3559.97 1948
3560.53 1974
3561.09 2078
3561.66 2110
3562.22 2132
3562.78 2058
3563.35 2061
3563.91 2083
3564.47 2229
3565.04 2132
3565.60 2210
3566.16 2152
3566.73 2217
3567.29 2195
3567.85 2194
3568.42 2211
3568.98 2172
3569.54 2098
3570.11 2090
3570.67 2032
3571.23 2091
3571.80 2125
3572.36 2175
3572.93 2212
3573.49 2337
3574.05 2472
3574.62 2600
3575.18 2930
3575.75 3273
3576.31 3592
3576.87 3909
3577.44 4336
3578.00 4436
3578.57 4542
3579.13 4599
3579.70 4462
3580.26 4288
3580.82 4102
3581.39 3760
3581.95 3505
3582.52 3174
3583.08 2932
3583.65 2713
3584.21 2551
3584.78 2309
3585.34 2191
3585.91 2221
3586.47 2073
3587.04 1916
3587.60 1950
3588.17 1924
3588.73 1856
3589.30 1809
3589.86 1856
3590.43 1808
3590.99 1792
3591.56 1771
3592.12 1777
3592.69 1769
3593.25 1770
3593.82 1734
3594.39 1776
3594.95 1642
3595.52 1716
3596.08 1738
3596.65 1800
3597.21 1752
3597.78 1781
3598.35 1837
3598.91 1831
3599.48 1857
3600.04 1900
3600.61 1876
3601.18 1828
3601.74 1833
3602.31 1870
3602.87 1874
3603.44 1884
3604.01 1846
3604.57 1825
3605.14 1876
3605.71 1871
3606.27 1788
3606.84 1854
3607.41 1855
3607.97 1813
3608.54 1828
3609.11 1830
3609.67 1706
3610.24 1752
3610.81 1798
3611.37 1795
3611.94 1779
3612.51 1739
3613.07 1748
3613.64 1765
3614.21 1893
3614.78 2089
3615.34 2310
3615.91 2512
3616.48 2818
3617.04 3146
3617.61 3483
3618.18 3750
3618.75 3970
3619.31 3992
3619.88 4086
3620.45 4057
3621.02 3912
3621.58 3771
3622.15 3475
3622.72 3151
3623.29 2901
3623.86 2595
3624.42 2355
3624.99 2282
3625.56 2149
3626.13 1979
3626.70 1875
3627.26 1757
3627.83 1715
3628.40 1708
3628.97 1670
3629.54 1691
3630.11 1652
3630.67 1640
3631.24 1695
3631.81 1651
3632.38 1600
3632.95 1612
3633.52 1610
3634.08 1657
3634.65 1723
3635.22 1683
3635.79 1614
3636.36 1655
3636.93 1705
3637.50 1696
3638.07 1644
3638.64 1682
3639.20 1736
3639.77 1694
3640.34 1779
3640.91 1873
3641.48 1925
3642.05 1993
3642.62 2047
3643.19 2128
3643.76 2125
3644.33 2082
3644.90 2082
3645.47 2088
3646.04 2041
3646.61 2009
3647.18 2016
3647.75 2089
3648.32 2173
3648.89 2090
3649.46 1997
3650.03 2078
3650.60 2037
3651.17 2153
3651.74 2217
3652.31 2194
3652.88 2207
3653.45 2219
3654.02 2240
3654.59 2262
3655.16 2228
3655.73 2056
3656.30 2023
3656.87 2131
3657.44 2147
3658.01 2123
3658.58 2167
3659.15 2131
3659.72 2160
3660.29 2136
3660.86 2114
3661.43 2092
3662.00 2154
3662.58 2069
3663.15 2098
3663.72 1978
3664.29 1989
3664.86 2048
3665.43 2104
3666.00 2289
3666.57 2340
3667.14 2398
3667.72 2460
3668.29 2401
3668.86 2292
3669.43 2287
3670.00 2254
3670.57 2164
3671.14 2019
3671.72 2022
3672.29 1908
3672.86 1861
3673.43 1913
3674.00 1955
3674.57 1952
3675.15 1991
3675.72 1974
3676.29 2000
3676.86 2004
3677.43 1996
3678.01 1966
3678.58 1997
3679.15 2052
3679.72 2022
3680.30 1962
3680.87 2072
3681.44 1983
3682.01 1933
3682.58 1941
3683.16 1932
3683.73 1901
3684.30 1761
3684.88 1713
3685.45 1721
3686.02 1700
3686.59 1700
3687.17 1707
3687.74 1773
3688.31 1847
3688.88 1819
3689.46 1854
3690.03 1948
3690.60 1915
3691.18 2014
3691.75 1919
3692.32 1876
3692.90 1953
3693.47 1964
3694.04 1870
3694.62 1826
3695.19 1852
3695.76 1815
3696.34 1786
3696.91 1781
3697.48 1755
3698.06 1755
3698.63 1712
3699.21 1660
3699.78 1677
3700.35 1641
3700.93 1625
3701.50 1649
3702.08 1665
3702.65 1736
3703.22 1691
3703.80 1768
3704.37 1703
3704.95 1722
3705.52 1737
3706.09 1711
3706.67 1705
3707.24 1774
3707.82 1778
3708.39 1776
3708.97 1781
3709.54 1701
3710.12 1749
3710.69 1727
3711.26 1728
3711.84 1757
3712.41 1739
3712.99 1678
3713.56 1724
3714.14 1665
3714.71 1718
3715.29 1723
3715.86 1780
3716.44 1791
3717.01 1780
3717.59 1754
3718.16 1788
3718.74 1860
3719.32 1808
3719.89 1831
3720.47 1791
3721.04 1794
3721.62 1690
3722.19 1758
3722.77 1762
3723.34 1762
3723.92 1702
3724.49 1663
3725.07 1609
3725.65 1724
3726.22 1650
3726.80 1646
3727.37 1610
3727.95 1600
3728.53 1616
3729.10 1710
3729.68 1822
3730.25 1921
3730.83 2138
3731.41 2382
3731.98 2577
3732.56 2680
3733.14 2855
3733.71 3019
3734.29 3090
3734.87 3123
3735.44 3271
3736.02 3170
3736.60 3024
3737.17 2935
3737.75 2635
3738.33 2426
3738.90 2330
3739.48 2214
3740.06 2083
3740.63 1964
3741.21 1947
3741.79 1898
3742.36 1694
3742.94 1710
3743.52 1699
3744.10 1690
3744.67 1729
3745.25 1593
3745.83 1638
3746.40 1691
3746.98 1725
3747.56 1662
3748.14 1607
3748.71 1677
3749.29 1678
3749.87 1671
3750.45 1688
3751.03 1608
3751.60 1641
3752.18 1606
3752.76 1634
3753.34 1559
3753.92 1640
3754.49 1569
3755.07 1596
3755.65 1668
3756.23 1663
3756.81 1678
3757.38 1693
3757.96 1725
3758.54 1770
3759.12 1722
3759.70 1757
3760.28 1836
3760.85 1874
3761.43 1867
3762.01 1943
3762.59 2062
3763.17 2102
3763.75 1993
3764.33 1963
3764.91 2037
3765.48 2018
3766.06 1989
3766.64 1992
3767.22 1982
3767.80 1935
3768.38 1990
3768.96 1864
3769.54 1884
3770.12 1927
3770.70 1779
3771.28 1768
3771.85 1837
3772.43 1859
3773.01 1858
3773.59 1846
3774.17 1841
3774.75 1756
3775.33 1835
3775.91 1777
3776.49 1726
3777.07 1709
3777.65 1752
3778.23 1785
3778.81 1708
3779.39 1729
3779.97 1768
3780.55 1704
3781.13 1654
3781.71 1630
3782.29 1713
3782.87 1681
3783.45 1647
3784.03 1711
3784.61 1759
3785.19 1733
3785.77 1642
3786.35 1633
3786.93 1692
3787.51 1688
3788.10 1698
3788.68 1830
3789.26 1827
3789.84 1830
3790.42 1872
3791.00 1821
3791.58 1791
3792.16 1798
3792.74 1884
3793.32 1890
3793.90 1924
3794.48 1865
3795.07 1969
3795.65 1939
3796.23 1957
3796.81 1938
3797.39 2002
3797.97 1965
3798.55 2050
3799.14 1991
3799.72 1955
3800.30 2037
3800.88 2153
3801.46 2150
3802.04 2253
3802.62 2329
3803.21 2345
3803.79 2474
3804.37 2429
3804.95 2314
3805.53 2354
3806.12 2463
3806.70 2522
3807.28 2682
3807.86 2788
3808.44 2938
3809.03 3220
3809.61 3290
3810.19 3300
3810.77 3333
3811.36 3330
3811.94 3174
3812.52 3189
3813.10 3125
3813.69 3069
3814.27 3103
3814.85 3163
3815.43 3232
3816.02 3208
3816.60 3205
3817.18 3125
3817.77 3143
3818.35 2970
3818.93 2849
3819.51 2654
3820.10 2532
3820.68 2504
3821.26 2512
3821.85 2511
3822.43 2609
3823.01 2593
3823.60 2518
3824.18 2619
3824.76 2596
3825.35 2528
3825.93 2483
3826.51 2330
3827.10 2307
3827.68 2205
3828.27 2103
3828.85 2024
3829.43 1982
3830.02 2005
3830.60 1963
3831.18 2016
3831.77 2032
3832.35 2053
3832.94 1959
3833.52 2046
3834.10 1983
3834.69 2132
3835.27 2234
3835.86 2167
3836.44 2058
3837.03 2065
3837.61 2045
3838.19 2062
3838.78 2052
3839.36 1909
3839.95 1955
3840.53 2034
3841.12 2057
3841.70 2032
3842.29 1953
3842.87 2006
3843.46 2057
3844.04 2094
3844.63 2216
3845.21 2221
3845.80 2317
3846.38 2369
3846.97 2432
3847.55 2444
3848.14 2435
3848.72 2441
3849.31 2451
3849.89 2307
3850.48 2154
3851.06 2121
3851.65 2048
3852.23 2051
3852.82 2088
3853.41 2044
3853.99 2066
3854.58 2064
3855.16 2123
3855.75 2201
3856.33 2148
3856.92 2153
3857.51 2350
3858.09 2600
3858.68 2854
3859.26 3267
3859.85 3850
3860.44 4413
3861.02 4851
3861.61 5276
3862.20 5766
3862.78 6099
3863.37 6056
3863.95 5925
3864.54 5722
3865.13 5412
3865.71 4896
3866.30 4485
3866.89 4065
3867.47 3741
3868.06 3287
3868.65 2869
3869.23 2563
3869.82 2464
3870.41 2308
3870.99 2242
3871.58 2157
3872.17 2123
3872.76 2244
3873.34 2313
3873.93 2257
3874.52 2335
3875.10 2270
3875.69 2228
3876.28 2205
3876.87 2124
3877.45 2008
3878.04 1997
3878.63 1969
3879.22 1877
3879.80 1882
3880.39 1843
3880.98 1823
3881.57 1815
3882.15 1811
3882.74 1803
3883.33 1772
3883.92 1809
3884.51 1739
3885.09 1771
3885.68 1747
3886.27 1764
3886.86 1839
3887.45 1896
3888.04 1951
3888.62 2021
3889.21 2026
3889.80 2060
3890.39 2182
3890.98 2156
3891.57 2169
3892.15 2240
3892.74 2164
3893.33 2133
3893.92 2139
3894.51 2087
3895.10 2130
3895.69 2088
3896.28 2035
3896.86 2019
3897.45 1938
3898.04 1939
3898.63 2042
3899.22 2004
3899.81 1937
3900.40 2022
3900.99 2033
3901.58 2033
3902.17 2017
3902.76 1995
3903.34 1984
3903.93 1985
3904.52 1938
3905.11 1871
3905.70 1800
3906.29 1655
3906.88 1781
3907.47 1819
3908.06 1811
3908.65 1789
3909.24 1714
3909.83 1766
3910.42 1704
3911.01 1706
3911.60 1644
3912.19 1680
3912.78 1660
3913.37 1652
3913.96 1630
3914.55 1599
3915.14 1558
3915.73 1588
3916.32 1556
3916.91 1639
3917.50 1682
3918.09 1609
3918.68 1618
3919.28 1574
3919.87 1628
3920.46 1603
3921.05 1582
3921.64 1610
3922.23 1527
3922.82 1555
3923.41 1532
3924.00 1568
3924.59 1573
3925.18 1509
3925.77 1454
3926.37 1557
3926.96 1591
3927.55 1480
3928.14 1466
3928.73 1457
3929.32 1411
3929.91 1503
3930.51 1470
3931.10 1408
3931.69 1494
3932.28 1463
3932.87 1543
3933.46 1530
3934.05 1492
3934.65 1495
3935.24 1498
3935.83 1487
3936.42 1433
3937.01 1506
3937.61 1536
3938.20 1528
3938.79 1568
3939.38 1621
3939.97 1620
3940.57 1586
3941.16 1601
3941.75 1609
3942.34 1695
3942.94 1708
3943.53 1680
3944.12 1671
3944.71 1714
3945.31 1631
3945.90 1580
3946.49 1589
3947.08 1449
3947.68 1498
3948.27 1554
3948.86 1539
3949.45 1555
3950.05 1512
3950.64 1514
3951.23 1470
3951.83 1468
3952.42 1462
3953.01 1465
3953.61 1448
3954.20 1544
3954.79 1534
3955.39 1544
3955.98 1487
3956.57 1556
3957.17 1573
3957.76 1580
3958.35 1640
3958.95 1623
3959.54 1616
3960.13 1611
3960.73 1660
3961.32 1660
3961.92 1605
3962.51 1609
3963.10 1639
3963.70 1654
3964.29 1660
3964.88 1694
3965.48 1718
3966.07 1745
3966.67 1839
3967.26 1798
3967.86 1842
3968.45 1940
3969.04 1939
3969.64 1835
3970.23 1833
3970.83 1855
3971.42 1868
3972.02 1715
3972.61 1659
3973.21 1643
3973.80 1603
3974.40 1604
3974.99 1659
3975.58 1743
3976.18 1764
3976.77 1813
3977.37 1876
3977.96 2023
3978.56 2074
3979.15 1923
3979.75 1852
3980.35 1841
3980.94 1784
3981.54 1757
3982.13 1738
3982.73 1692
3983.32 1732
3983.92 1755
3984.51 1742
3985.11 1723
3985.70 1757
3986.30 1727
3986.90 1750
3987.49 1678
3988.09 1712
3988.68 1756
3989.28 1675
3989.87 1668
3990.47 1737
3991.07 1686
3991.66 1695
3992.26 1740
3992.85 1800
3993.45 1773
3994.05 1726
3994.64 1808
3995.24 1784
3995.84 1882
3996.43 1859
3997.03 1851
3997.62 1843
3998.22 1872
3998.82 1807
3999.41 1831
4000.01 1900
4000.61 1849
4001.20 1828
4001.80 1799
4002.40 1750
4003.00 1752
4003.59 1691
4004.19 1714
4004.79 1699
4005.38 1665
4005.98 1622
4006.58 1712
4007.17 1710
4007.77 1715
4008.37 1746
4008.97 1723
4009.56 1627
4010.16 1653
4010.76 1769
4011.36 1668
4011.95 1673
4012.55 1614
4013.15 1684
4013.75 1688
4014.34 1728
4014.94 1745
4015.54 1776
4016.14 1901
4016.74 1810
4017.33 1934
4017.93 1937
4018.53 1923
4019.13 1888
4019.73 1865
4020.32 1842
4020.92 1856
4021.52 1853
4022.12 1757
4022.72 1748
4023.32 1805
4023.91 1669
4024.51 1598
4025.11 1588
4025.71 1599
4026.31 1712
4026.91 1629
4027.51 1667
4028.10 1657
4028.70 1721
4029.30 1787
4029.90 1713
4030.50 1769
4031.10 1902
4031.70 1793
4032.30 1734
4032.90 1764
4033.49 1672
4034.09 1678
4034.69 1677
4035.29 1749
4035.89 1691
4036.49 1637
4037.09 1561
4037.69 1674
4038.29 1625
4038.89 1545
4039.49 1552
4040.09 1486
4040.69 1534
4041.29 1438
4041.89 1457
4042.49 1456
4043.09 1431
4043.69 1411
4044.29 1430
4044.89 1486
4045.49 1496
4046.09 1507
4046.69 1547
4047.29 1535
4047.89 1532
4048.49 1524
4049.09 1588
4049.69 1539
4050.29 1461
4050.89 1494
4051.49 1568
4052.09 1515
4052.69 1485
4053.29 1496
4053.89 1433
4054.49 1518
4055.09 1499
4055.69 1511
4056.30 1550
4056.90 1460
4057.50 1503
4058.10 1472
4058.70 1523
4059.30 1407
4059.90 1461
4060.50 1479
4061.10 1501
4061.71 1477
4062.31 1486
4062.91 1544
4063.51 1578
4064.11 1631
4064.71 1668
4065.31 1687
4065.92 1694
4066.52 1737
4067.12 1897
4067.72 1903
4068.32 1853
4068.92 1777
4069.53 1748
4070.13 1659
4070.73 1593
4071.33 1564
4071.93 1522
4072.54 1525
4073.14 1528
4073.74 1538
4074.34 1484
4074.94 1426
4075.55 1490
4076.15 1524
4076.75 1391
4077.35 1380
4077.96 1422
4078.56 1386
4079.16 1432
4079.76 1389
4080.37 1361
4080.97 1336
4081.57 1364
4082.17 1389
4082.78 1325
4083.38 1390
4083.98 1387
4084.59 1371
4085.19 1391
4085.79 1398
4086.39 1377
4087.00 1347
4087.60 1340
4088.20 1300
4088.81 1311
4089.41 1316
4090.01 1305
4090.62 1320
4091.22 1290
4091.82 1320
4092.43 1394
4093.03 1402
4093.63 1358
4094.24 1368
4094.84 1378
4095.45 1417
4096.05 1454
4096.65 1435
4097.26 1466
4097.86 1414
4098.47 1496
4099.07 1445
4099.67 1389
4100.28 1405
4100.88 1442
4101.49 1416
4102.09 1428
4102.69 1418
4103.30 1399
4103.90 1383
4104.51 1400
4105.11 1432
4105.72 1410
4106.32 1376
4106.93 1329
4107.53 1370
4108.13 1303
4108.74 1379
4109.34 1416
4109.95 1365
4110.55 1384
4111.16 1384
4111.76 1387
4112.37 1355
4112.97 1311
4113.58 1371
4114.18 1350
4114.79 1363
4115.39 1308
4116.00 1295
4116.60 1340
4117.21 1373
4117.82 1376
4118.42 1372
4119.03 1443
4119.63 1409
4120.24 1495
4120.84 1460
4121.45 1383
4122.05 1386
4122.66 1394
4123.27 1432
4123.87 1323
4124.48 1381
4125.08 1406
4125.69 1345
4126.30 1357
4126.90 1302
4127.51 1394
4128.11 1374
4128.72 1358
4129.33 1343
4129.93 1397
4130.54 1387
4131.15 1343
4131.75 1379
4132.36 1414
4132.96 1416
4133.57 1382
4134.18 1448
4134.78 1447
4135.39 1490
4136.00 1516
4136.60 1605
4137.21 1628
4137.82 1614
4138.43 1606
4139.03 1632
4139.64 1663
4140.25 1786
4140.85 1746
4141.46 1783
4142.07 1679
4142.68 1738
4143.28 1737
4143.89 1746
4144.50 1818
4145.10 1818
4145.71 1797
4146.32 1849
4146.93 1815
4147.53 1745
4148.14 1713
4148.75 1569
4149.36 1541
4149.97 1545
4150.57 1551
4151.18 1501
4151.79 1370
4152.40 1353
4153.00 1376
4153.61 1358
4154.22 1346
4154.83 1323
4155.44 1357
4156.05 1403
4156.65 1387
4157.26 1424
4157.87 1453
4158.48 1472
4159.09 1498
4159.70 1485
4160.30 1512
4160.91 1545
4161.52 1499
4162.13 1532
4162.74 1550
4163.35 1466
4163.96 1449
4164.56 1487
4165.17 1449
4165.78 1460
4166.39 1461
4167.00 1477
4167.61 1399
4168.22 1484
4168.83 1493
4169.44 1578
4170.05 1667
4170.66 1729
4171.26 1660
4171.87 1729
4172.48 1787
4173.09 1876
4173.70 1848
4174.31 1774
4174.92 1799
4175.53 1783
4176.14 1777
4176.75 1826
4177.36 1803
4177.97 1639
4178.58 1622
4179.19 1590
4179.80 1595
4180.41 1571
4181.02 1534
4181.63 1483
4182.24 1450
4182.85 1553
4183.46 1490
4184.07 1409
4184.68 1441
4185.29 1530
4185.90 1487
4186.51 1473
4187.12 1509
4187.73 1471
4188.34 1431
4188.95 1377
4189.56 1353
4190.18 1395
4190.79 1414
4191.40 1367
4192.01 1461
4192.62 1480
4193.23 1475
4193.84 1484
4194.45 1531
4195.06 1690
4195.67 1613
4196.28 1648
4196.90 1645
4197.51 1577
4198.12 1593
4198.73 1563
4199.34 1562
4199.95 1550
4200.56 1517
4201.18 1501
4201.79 1465
4202.40 1446
4203.01 1431
4203.62 1504
4204.23 1487
4204.85 1467
4205.46 1468
4206.07 1494
4206.68 1532
4207.29 1543
4207.90 1493
4208.52 1548
4209.13 1590
4209.74 1615
4210.35 1637
4210.97 1639
4211.58 1611
4212.19 1568
4212.80 1548
4213.41 1631
4214.03 1665
4214.64 1677
4215.25 1746
4215.86 1705
4216.48 1683
4217.09 1741
4217.70 1780
4218.32 1819
4218.93 1889
4219.54 2027
4220.15 2081
4220.77 2077
4221.38 2203
4221.99 2264
4222.61 2299
4223.22 2419
4223.83 2330
4224.44 2268
4225.06 2312
4225.67 2282
4226.28 2309
4226.90 2394
4227.51 2418
4228.13 2448
4228.74 2548
4229.35 2581
4229.97 2527
4230.58 2449
4231.19 2389
4231.81 2342
4232.42 2207
4233.03 2109
4233.65 2037
4234.26 1930
4234.88 1929
4235.49 1917
4236.10 1803
4236.72 1756
4237.33 1818
4237.95 1794
4238.56 1743
4239.17 1773
4239.79 1688
4240.40 1646
4241.02 1606
4241.63 1719
4242.25 1713
4242.86 1718
4243.48 1663
4244.09 1655
4244.71 1691
4245.32 1762
4245.93 1749
4246.55 1714
4247.16 1673
4247.78 1640
4248.39 1690
4249.01 1605
4249.62 1608
4250.24 1615
4250.85 1655
4251.47 1624
4252.08 1632
4252.70 1647
4253.32 1597
4253.93 1601
4254.55 1681
4255.16 1698
4255.78 1680
4256.39 1624
4257.01 1693
4257.62 1697
4258.24 1669
4258.85 1675
4259.47 1712
4260.09 1739
4260.70 1805
4261.32 1844
4261.93 1898
4262.55 2031
4263.17 2126
4263.78 2221
4264.40 2294
4265.01 2312
4265.63 2258
4266.25 2218
4266.86 2158
4267.48 2080
4268.10 1860
4268.71 1897
4269.33 1812
4269.94 1743
4270.56 1742
4271.18 1753
4271.79 1843
4272.41 1829
4273.03 1783
4273.64 1750
4274.26 1719
4274.88 1798
4275.49 1918
4276.11 2060
4276.73 2102
4277.35 2161
4277.96 2221
4278.58 2289
4279.20 2356
4279.81 2359
4280.43 2322
4281.05 2142
4281.67 2101
4282.28 1956
4282.90 1887
4283.52 1823
4284.14 1711
4284.75 1750
4285.37 1746
4285.99 1669
4286.61 1655
4287.22 1592
4287.84 1620
4288.46 1533
4289.08 1510
4289.70 1491
4290.31 1538
4290.93 1496
4291.55 1504
4292.17 1553
4292.79 1570
4293.40 1542
4294.02 1554
4294.64 1546
4295.26 1533
4295.88 1521
4296.50 1441
4297.11 1514
4297.73 1552
4298.35 1635
4298.97 1657
4299.59 1560
4300.21 1563
4300.83 1554
4301.44 1509
4302.06 1538
4302.68 1605
4303.30 1587
4303.92 1605
4304.54 1603
4305.16 1628
4305.78 1624
4306.40 1655
4307.02 1627
4307.63 1580
4308.25 1603
4308.87 1660
4309.49 1606
4310.11 1623
4310.73 1574
4311.35 1547
4311.97 1584
4312.59 1605
4313.21 1618
4313.83 1608
4314.45 1669
4315.07 1690
4315.69 1718
4316.31 1774
4316.93 1725
4317.55 1681
4318.17 1615
4318.79 1738
4319.41 1701
4320.03 1680
4320.65 1731
4321.27 1819
4321.89 1754
4322.51 1777
4323.13 1765
4323.75 1813
4324.37 1857
4324.99 1913
4325.61 1959
4326.23 1965
4326.85 2080
4327.47 2113
4328.09 2167
4328.71 2163
4329.33 2318
4329.96 2463
4330.58 2575
4331.20 2742
4331.82 3165
4332.44 3462
4333.06 3781
4333.68 4081
4334.30 4177
4334.92 4032
4335.54 4050
4336.17 3921
4336.79 3752
4337.41 3442
4338.03 3303
4338.65 3233
4339.27 3047
4339.89 2886
4340.52 2801
4341.14 2751
4341.76 2604
4342.38 2672
4343.00 2659
4343.62 2646
4344.25 2826
4344.87 3004
4345.49 3413
4346.11 3773
4346.73 4128
4347.36 4541
4347.98 4689
4348.60 4699
4349.22 4692
4349.84 4366
4350.47 4013
4351.09 3802
4351.71 3426
4352.33 3204
4352.96 3011
4353.58 2876
4354.20 2691
4354.82 2573
4355.45 2467
4356.07 2238
4356.69 2179
4357.31 2159
4357.94 2161
4358.56 2172
4359.18 2135
4359.81 2107
4360.43 2049
4361.05 2001
4361.68 1980
4362.30 2008
4362.92 1998
4363.55 1982
4364.17 1916
4364.79 1932
4365.42 1849
4366.04 1804
4366.66 1849
4367.29 1864
4367.91 1885
4368.53 1847
4369.16 1844
4369.78 1804
4370.40 1782
4371.03 1812
4371.65 1777
4372.27 1710
4372.90 1657
4373.52 1772
4374.15 1826
4374.77 1800
4375.39 1646
4376.02 1706
4376.64 1732
4377.27 1748
4377.89 1798
4378.52 1850
4379.14 1803
4379.76 1835
4380.39 1897
4381.01 1919
4381.64 1967
4382.26 1906
4382.89 1914
4383.51 1987
4384.14 1928
4384.76 1856
4385.39 1854
4386.01 1847
4386.64 1805
4387.26 1810
4387.89 1911
4388.51 1923
4389.14 1838
4389.76 1867
4390.39 1860
4391.01 1926
4391.64 1932
4392.26 2069
4392.89 2049
4393.51 2057
4394.14 1992
4394.76 2007
4395.39 1896
4396.01 1862
4396.64 1792
4397.26 1793
4397.89 1788
4398.52 1716
4399.14 1758
4399.77 1729
4400.39 1689
4401.02 1773
4401.65 1778
4402.27 1741
4402.90 1671
4403.52 1695
4404.15 1738
4404.78 1683
4405.40 1631
4406.03 1535
4406.65 1598
4407.28 1766
4407.91 1737
4408.53 1717
4409.16 1627
4409.79 1632
4410.41 1626
4411.04 1675
4411.67 1693
4412.29 1649
4412.92 1605
4413.55 1573
4414.17 1651
4414.80 1626
4415.43 1592
4416.05 1519
4416.68 1585
4417.31 1540
4417.94 1599
4418.56 1637
4419.19 1574
4419.82 1624
4420.44 1659
4421.07 1556
4421.70 1568
4422.33 1559
4422.95 1552
4423.58 1556
4424.21 1525
4424.84 1551
4425.46 1478
4426.09 1369
4426.72 1492
4427.35 1492
4427.97 1486
4428.60 1449
4429.23 1433
4429.86 1437
4430.49 1455
4431.11 1403
4431.74 1429
4432.37 1446
4433.00 1407
4433.63 1467
4434.26 1423
4434.88 1493
4435.51 1439
4436.14 1434
4436.77 1437
4437.40 1416
4438.03 1462
4438.65 1450
4439.28 1424
4439.91 1434
4440.54 1416
4441.17 1415
4441.80 1473
4442.43 1448
4443.06 1451
4443.68 1521
4444.31 1443
4444.94 1436
4445.57 1458
4446.20 1449
4446.83 1496
4447.46 1564
4448.09 1615
4448.72 1580
4449.35 1624
4449.98 1583
4450.61 1586
4451.24 1575
4451.86 1502
4452.49 1555
4453.12 1526
4453.75 1511
4454.38 1511
4455.01 1597
4455.64 1620
4456.27 1651
4456.90 1746
4457.53 1661
4458.16 1678
4458.79 1692
4459.42 1711
4460.05 1601
4460.68 1505
4461.31 1484
4461.94 1489
4462.57 1450
4463.20 1460
4463.83 1448
4464.46 1383
4465.09 1351
4465.72 1421
4466.36 1377
4466.99 1471
4467.62 1417
4468.25 1387
4468.88 1433
4469.51 1415
4470.14 1404
4470.77 1404
4471.40 1441
4472.03 1416
4472.66 1355
4473.29 1394
4473.93 1434
4474.56 1426
4475.19 1405
4475.82 1431
4476.45 1393
4477.08 1348
4477.71 1389
4478.34 1363
4478.98 1390
4479.61 1459
4480.24 1403
4480.87 1413
4481.50 1385
4482.13 1436
4482.76 1452
4483.40 1450
4484.03 1449
4484.66 1457
4485.29 1465
4485.92 1482
4486.56 1515
4487.19 1509
4487.82 1509
4488.45 1441
4489.08 1459
4489.72 1589
4490.35 1590
4490.98 1591
4491.61 1632
4492.25 1553
4492.88 1541
4493.51 1528
4494.14 1563
4494.78 1583
4495.41 1550
4496.04 1557
4496.67 1609
4497.31 1613
4497.94 1642
4498.57 1612
4499.20 1666
4499.84 1663
4500.47 1747
4501.10 1836
4501.74 1898
4502.37 2006
4503.00 2044
4503.64 2192
4504.27 2182
4504.90 2149
4505.53 2003
4506.17 1989
4506.80 1962
4507.43 1981
4508.07 1944
4508.70 1881
4509.34 1847
4509.97 1810
4510.60 1782
4511.24 1707
4511.87 1709
4512.50 1710
4513.14 1733
4513.77 1765
4514.41 1726
4515.04 1780
4515.67 1716
4516.31 1663
4516.94 1636
4517.58 1663
4518.21 1687
4518.84 1664
4519.48 1566
4520.11 1581
4520.75 1633
4521.38 1700
4522.02 1697
4522.65 1718
4523.28 1731
4523.92 1789
4524.55 1834
4525.19 1875
4525.82 2000
4526.46 2034
4527.09 2170
4527.73 2367
4528.36 2712
4529.00 3133
4529.63 3689
4530.27 4336
4530.90 5019
4531.54 5635
4532.17 6124
4532.81 6526
4533.44 6522
4534.08 6201
4534.71 5886
4535.35 5564
4535.99 4897
4536.62 4216
4537.26 3720
4537.89 3265
4538.53 2758
4539.16 2376
4539.80 2164
4540.43 1952
4541.07 1781
4541.71 1685
4542.34 1761
4542.98 1667
4543.61 1640
4544.25 1629
4544.89 1592
4545.52 1671
4546.16 1589
4546.79 1699
4547.43 1698
4548.07 1669
4548.70 1658
4549.34 1660
4549.98 1641
4550.61 1640
4551.25 1575
4551.89 1559
4552.52 1518
4553.16 1506
4553.80 1541
4554.43 1552
4555.07 1483
4555.71 1503
4556.34 1504
4556.98 1544
4557.62 1465
4558.25 1552
4558.89 1563
4559.53 1714
4560.16 1695
4560.80 1656
4561.44 1681
4562.08 1765
4562.71 1758
4563.35 1820
4563.99 1850
4564.63 1787
4565.26 1762
4565.90 1811
4566.54 1819
4567.18 1867
4567.81 1856
4568.45 1896
4569.09 1959
4569.73 1991
4570.36 2017
4571.00 2047
4571.64 2114
4572.28 2004
4572.92 1884
4573.55 1954
4574.19 1920
4574.83 1957
4575.47 1849
4576.11 1788
4576.75 1772
4577.38 1747
4578.02 1722
4578.66 1681
4579.30 1609
4579.94 1608
4580.58 1640
4581.21 1567
4581.85 1571
4582.49 1521
4583.13 1622
4583.77 1604
4584.41 1593
4585.05 1618
4585.69 1682
4586.32 1720
4586.96 1812
4587.60 1930
4588.24 1984
4588.88 2109
4589.52 2233
4590.16 2051
4590.80 1972
4591.44 2060
4592.08 2129
4592.72 1981
4593.36 1966
4594.00 1960
4594.63 1953
4595.27 1875
4595.91 1761
4596.55 1714
4597.19 1713
4597.83 1666
4598.47 1609
4599.11 1531
4599.75 1577
4600.39 1548
4601.03 1578
4601.67 1680
4602.31 1666
4602.95 1604
4603.59 1686
4604.23 1613
4604.87 1649
4605.51 1635
4606.15 1655
4606.79 1583
4607.43 1566
4608.08 1566
4608.72 1636
4609.36 1625
4610.00 1588
4610.64 1593
4611.28 1616
4611.92 1601
4612.56 1583
4613.20 1537
4613.84 1569
4614.48 1571
4615.12 1460
4615.76 1458
4616.41 1493
4617.05 1514
4617.69 1472
4618.33 1482
4618.97 1426
4619.61 1496
4620.25 1417
4620.89 1451
4621.54 1398
4622.18 1310
4622.82 1341
4623.46 1322
4624.10 1332
4624.74 1383
4625.38 1394
4626.03 1309
4626.67 1320
4627.31 1371
4627.95 1441
4628.59 1420
4629.24 1377
4629.88 1394
4630.52 1421
4631.16 1491
4631.80 1568
4632.45 1567
4633.09 1529
4633.73 1697
4634.37 1741
4635.02 1670
4635.66 1643
4636.30 1665
4636.94 1663
4637.58 1696
4638.23 1652
4638.87 1641
4639.51 1652
4640.16 1760
4640.80 1616
4641.44 1607
4642.08 1587
4642.73 1636
4643.37 1508
4644.01 1508
4644.66 1529
4645.30 1453
4645.94 1501
4646.58 1486
4647.23 1513
4647.87 1510
4648.51 1504
4649.16 1485
4649.80 1524
4650.44 1554
4651.09 1530
4651.73 1510
4652.37 1597
4653.02 1594
4653.66 1633
4654.31 1678
4654.95 1661
4655.59 1677
4656.24 1602
4656.88 1651
4657.52 1518
4658.17 1515
4658.81 1481
4659.46 1437
4660.10 1412
4660.75 1381
4661.39 1342
4662.03 1396
4662.68 1418
4663.32 1392
4663.97 1321
4664.61 1342
4665.26 1276
4665.90 1235
4666.54 1296
4667.19 1299
4667.83 1284
4668.48 1300
4669.12 1286
4669.77 1251
4670.41 1290
4671.06 1296
4671.70 1311
4672.35 1299
4672.99 1264
4673.64 1254
4674.28 1331
4674.93 1313
4675.57 1295
4676.22 1311
4676.86 1360
4677.51 1374
4678.15 1357
4678.80 1323
4679.44 1337
4680.09 1352
4680.73 1405
4681.38 1463
4682.03 1417
4682.67 1414
4683.32 1400
4683.96 1394
4684.61 1417
4685.25 1370
4685.90 1428
4686.55 1439
4687.19 1424
4687.84 1476
4688.48 1511
4689.13 1484
4689.78 1540
4690.42 1581
4691.07 1570
4691.72 1586
4692.36 1670
4693.01 1698
4693.65 1686
4694.30 1605
4694.95 1631
4695.59 1688
4696.24 1693
4696.89 1760
4697.53 1818
4698.18 1775
4698.83 1758
4699.47 1822
4700.12 1878
4700.77 1969
4701.41 1993
4702.06 2079
4702.71 2041
4703.36 2021
4704.00 1842
4704.65 1682
4705.30 1668
4705.94 1710
4706.59 1743
4707.24 1717
4707.89 1607
4708.53 1603
4709.18 1585
4709.83 1501
4710.48 1499
4711.12 1469
4711.77 1421
4712.42 1502
4713.07 1529
4713.71 1521
4714.36 1555
4715.01 1539
4715.66 1549
4716.31 1488
4716.95 1499
4717.60 1480
4718.25 1460
4718.90 1496
4719.55 1470
4720.19 1472
4720.84 1518
4721.49 1559
4722.14 1552
4722.79 1546
4723.44 1557
4724.08 1542
4724.73 1523
4725.38 1451
4726.03 1479
4726.68 1538
4727.33 1548
4727.98 1491
4728.63 1502
4729.27 1500
4729.92 1492
4730.57 1431
4731.22 1456
4731.87 1388
4732.52 1378
4733.17 1372
4733.82 1402
4734.47 1450
4735.12 1374
4735.77 1420
4736.41 1357
4737.06 1395
4737.71 1392
4738.36 1420
4739.01 1447
4739.66 1432
4740.31 1472
4740.96 1478
4741.61 1496
4742.26 1498
4742.91 1469
4743.56 1531
4744.21 1473
4744.86 1482
4745.51 1562
4746.16 1422
4746.81 1439
4747.46 1410
4748.11 1398
4748.76 1455
4749.41 1470
4750.06 1498
4750.71 1504
4751.36 1478
4752.01 1529
4752.66 1462
4753.31 1513
4753.96 1613
4754.61 1632
4755.26 1618
4755.92 1606
4756.57 1550
4757.22 1546
4757.87 1550
4758.52 1544
4759.17 1563
4759.82 1619
4760.47 1675
4761.12 1780
4761.77 1750
4762.42 1846
4763.08 1850
4763.73 1865
4764.38 1852
4765.03 1829
4765.68 1819
4766.33 1721
4766.98 1600
4767.64 1680
4768.29 1597
4768.94 1612
4769.59 1597
4770.24 1534
4770.89 1546
4771.54 1561
4772.20 1488
4772.85 1519
4773.50 1492
4774.15 1421
4774.80 1516
4775.46 1477
4776.11 1457
4776.76 1414
4777.41 1411
4778.06 1413
4778.72 1451
4779.37 1444
4780.02 1445
4780.67 1489
4781.33 1456
4781.98 1411
4782.63 1500
4783.28 1496
4783.94 1496
4784.59 1500
4785.24 1440
4785.89 1416
4786.55 1435
4787.20 1445
4787.85 1470
4788.51 1559
4789.16 1540
4789.81 1632
4790.46 1620
4791.12 1654
4791.77 1641
4792.42 1623
4793.08 1593
4793.73 1615
4794.38 1635
4795.04 1651
4795.69 1570
4796.34 1653
4797.00 1605
4797.65 1606
4798.30 1689
4798.96 1775
4799.61 1818
4800.27 1890
4800.92 1913
4801.57 2004
4802.23 2055
4802.88 2073
4803.53 1988
4804.19 1900
4804.84 1893
4805.50 1820
4806.15 1784
4806.81 1773
4807.46 1740
4808.11 1700
4808.77 1626
4809.42 1524
4810.08 1587
4810.73 1655
4811.39 1574
4812.04 1660
4812.69 1617
4813.35 1600
4814.00 1652
4814.66 1666
4815.31 1705
4815.97 1660
4816.62 1626
4817.28 1680
4817.93 1762
4818.59 1766
4819.24 1750
4819.90 1786
4820.55 1863
4821.21 1914
4821.86 1946
4822.52 2002
4823.17 2039
4823.83 2123
4824.48 2155
4825.14 2154
4825.79 2080
4826.45 2048
4827.11 1989
4827.76 1879
4828.42 1920
4829.07 1891
4829.73 1859
4830.38 1864
4831.04 1902
4831.70 1902
4832.35 1925
4833.01 1973
4833.66 2050
4834.32 2078
4834.98 2103
4835.63 2165
4836.29 2115
4836.94 2183
4837.60 2335
4838.26 2346
4838.91 2372
4839.57 2292
4840.23 2321
4840.88 2326
4841.54 2356
4842.20 2334
4842.85 2221
4843.51 2286
4844.17 2219
4844.82 2198
4845.48 2341
4846.14 2237
4846.79 2209
4847.45 2269
4848.11 2418
4848.76 2382
4849.42 2559
4850.08 2679
4850.73 2818
4851.39 2928
4852.05 2995
4852.71 2990
4853.36 2777
4854.02 2819
4854.68 2682
4855.34 2740
4855.99 2618
4856.65 2632
4857.31 2623
4857.97 2862
4858.62 2946
4859.28 3012
4859.94 3029
4860.60 2986
4861.25 2950
4861.91 2788
4862.57 2682
4863.23 2567
4863.89 2502
4864.54 2569
4865.20 2501
4865.86 2459
4866.52 2473
4867.18 2402
4867.84 2316
4868.49 2349
4869.15 2380
4869.81 2396
4870.47 2405
4871.13 2342
4871.79 2295
4872.44 2184
4873.10 2138
4873.76 2262
4874.42 2239
4875.08 2200
4875.74 2186
4876.40 2202
4877.06 2124
4877.72 2094
4878.37 2198
4879.03 2182
4879.69 2310
4880.35 2393
4881.01 2366
4881.67 2288
4882.33 2170
4882.99 2137
4883.65 2129
4884.31 2084
4884.97 2095
4885.63 2050
4886.29 1959
4886.95 1980
4887.61 2034
4888.26 1965
4888.92 2021
4889.58 2052
4890.24 2044
4890.90 2104
4891.56 2118
4892.22 2167
4892.88 2221
4893.54 2292
4894.20 2266
4894.86 2237
4895.52 2167
4896.18 2172
4896.84 2119
4897.51 2205
4898.17 2216
4898.83 2203
4899.49 2435
4900.15 2577
4900.81 2685
4901.47 2716
4902.13 2645
4902.79 2565
4903.45 2379
4904.11 2285
4904.77 2199
4905.43 2173
4906.09 2101
4906.75 2085
4907.41 1967
4908.08 1963
4908.74 2006
4909.40 1904
4910.06 1904
4910.72 1903
4911.38 1892
4912.04 1820
4912.70 1833
4913.37 1762
4914.03 1720
4914.69 1700
4915.35 1800
4916.01 1789
4916.67 1695
4917.33 1635
4918.00 1668
4918.66 1654
4919.32 1699
4919.98 1643
4920.64 1720
4921.31 1682
4921.97 1657
4922.63 1594
4923.29 1606
4923.95 1596
4924.62 1550
4925.28 1562
4925.94 1564
4926.60 1571
4927.26 1658
4927.93 1667
4928.59 1619
4929.25 1589
4929.91 1603
4930.58 1623
4931.24 1659
4931.90 1623
4932.56 1573
4933.23 1524
4933.89 1553
4934.55 1534
4935.22 1510
4935.88 1493
4936.54 1547
4937.20 1533
4937.87 1503
4938.53 1463
4939.19 1498
4939.86 1528
4940.52 1540
4941.18 1497
4941.85 1529
4942.51 1532
4943.17 1486
4943.84 1489
4944.50 1517
4945.16 1473
4945.83 1544
4946.49 1516
4947.15 1436
4947.82 1461
4948.48 1515
4949.15 1416
4949.81 1422
4950.47 1414
4951.14 1445
4951.80 1492
4952.47 1537
4953.13 1454
4953.79 1474
4954.46 1459
4955.12 1505
4955.79 1582
4956.45 1413
4957.11 1476
4957.78 1527
4958.44 1570
4959.11 1639
4959.77 1703
4960.44 1846
4961.10 1929
4961.77 2010
4962.43 2061
4963.10 2212
4963.76 2139
4964.42 2144
4965.09 2157
4965.75 2150
4966.42 2036
4967.08 1966
4967.75 1933
4968.41 1774
4969.08 1718
4969.74 1602
4970.41 1552
4971.08 1532
4971.74 1530
4972.41 1572
4973.07 1527
4973.74 1612
4974.40 1559
4975.07 1619
4975.73 1664
4976.40 1758
4977.06 1676
4977.73 1749
4978.40 1750
4979.06 1643
4979.73 1566
4980.39 1509
4981.06 1507
4981.73 1482
4982.39 1449
4983.06 1475
4983.72 1485
4984.39 1481
4985.06 1433
4985.72 1410
4986.39 1481
4987.05 1469
4987.72 1430
4988.39 1501
4989.05 1458
4989.72 1460
4990.39 1445
4991.05 1454
4991.72 1403
4992.39 1412
4993.05 1310
4993.72 1399
4994.39 1364
4995.05 1380
4995.72 1387
4996.39 1360
4997.05 1352
4997.72 1327
4998.39 1282
4999.06 1309
4999.72 1327
5000.39 1279
5001.06 1301
5001.73 1301
5002.39 1277
5003.06 1256
5003.73 1252
5004.39 1221
5005.06 1283
5005.73 1296
5006.40 1264
5007.07 1225
5007.73 1291
5008.40 1297
5009.07 1276
5009.74 1345
5010.40 1296
5011.07 1275
5011.74 1299
5012.41 1298
5013.08 1322
5013.74 1295
5014.41 1285
5015.08 1310
5015.75 1236
5016.42 1211
5017.09 1204
5017.75 1330
5018.42 1316
5019.09 1338
5019.76 1261
5020.43 1260
5021.10 1264
5021.76 1334
5022.43 1355
5023.10 1349
5023.77 1351
5024.44 1388
5025.11 1417
5025.78 1371
5026.45 1370
5027.12 1343
5027.78 1332
5028.45 1307
5029.12 1291
5029.79 1271
5030.46 1264
5031.13 1253
5031.80 1300
5032.47 1249
5033.14 1284
5033.81 1303
5034.48 1246
5035.15 1234
5035.82 1249
5036.49 1182
5037.16 1210
5037.83 1236
5038.50 1225
5039.16 1242
5039.83 1255
5040.50 1211
5041.17 1230
5041.84 1245
5042.51 1268
5043.18 1273
5043.85 1223
5044.52 1229
5045.20 1225
5045.87 1260
5046.54 1293
5047.21 1258
5047.88 1275
5048.55 1253
5049.22 1269
5049.89 1270
5050.56 1266
5051.23 1263
5051.90 1248
5052.57 1248
5053.24 1304
5053.91 1311
5054.58 1258
5055.25 1269
5055.92 1249
5056.60 1221
5057.27 1270
5057.94 1202
5058.61 1210
5059.28 1151
5059.95 1219
5060.62 1252
5061.29 1211
5061.96 1241
5062.64 1279
5063.31 1322
5063.98 1260
5064.65 1288
5065.32 1299
5065.99 1317
5066.66 1364
5067.34 1276
5068.01 1249
5068.68 1198
5069.35 1271
5070.02 1289
5070.70 1239
5071.37 1175
5072.04 1175
5072.71 1218
5073.38 1291
5074.06 1256
5074.73 1276
5075.40 1179
5076.07 1273
5076.74 1327
5077.42 1331
5078.09 1289
5078.76 1402
5079.43 1438
5080.11 1489
5080.78 1505
5081.45 1387
5082.12 1428
5082.80 1416
5083.47 1379
5084.14 1379
5084.82 1356
5085.49 1356
5086.16 1351
5086.83 1405
5087.51 1473
5088.18 1425
5088.85 1463
5089.53 1535
5090.20 1522
5090.87 1577
5091.55 1517
5092.22 1506
5092.89 1578
5093.57 1508
5094.24 1528
5094.91 1514
5095.59 1460
5096.26 1444
5096.93 1398
5097.61 1369
5098.28 1343
5098.96 1342
5099.63 1334
5100.30 1313
5100.98 1317
5101.65 1334
5102.32 1410
5103.00 1352
5103.67 1364
5104.35 1441
5105.02 1467
5105.70 1488
5106.37 1498
5107.04 1545
5107.72 1506
5108.39 1500
5109.07 1522
5109.74 1449
5110.42 1429
5111.09 1385
5111.77 1422
5112.44 1455
5113.11 1426
5113.79 1399
5114.46 1402
5115.14 1495
5115.81 1487
5116.49 1512
5117.16 1583
5117.84 1645
5118.51 1693
5119.19 1859
5119.86 1982
5120.54 2104
5121.21 2163
5121.89 2184
5122.57 2045
5123.24 1907
5123.92 1850
5124.59 1779
5125.27 1774
5125.94 1597
5126.62 1585
5127.29 1568
5127.97 1602
5128.64 1582
5129.32 1497
5130.00 1511
5130.67 1399
5131.35 1457
5132.02 1449
5132.70 1473
5133.38 1513
5134.05 1556
5134.73 1553
5135.40 1486
5136.08 1468
5136.76 1493
5137.43 1481
5138.11 1520
5138.79 1483
5139.46 1477
5140.14 1462
5140.82 1488
5141.49 1458
5142.17 1415
5142.85 1440
5143.52 1476
5144.20 1370
5144.88 1323
5145.55 1289
5146.23 1363
5146.91 1327
5147.58 1268
5148.26 1321
5148.94 1330
5149.61 1269
5150.29 1257
5150.97 1248
5151.65 1245
5152.32 1304
5153.00 1212
5153.68 1212
5154.36 1224
5155.03 1226
5155.71 1208
5156.39 1293
5157.07 1306
5157.74 1352
5158.42 1287
5159.10 1255
5159.78 1329
5160.45 1349
5161.13 1330
5161.81 1320
5162.49 1298
5163.17 1272
5163.84 1258
5164.52 1265
5165.20 1270
5165.88 1269
5166.56 1281
5167.24 1339
5167.91 1299
5168.59 1298
5169.27 1257
5169.95 1214
5170.63 1215
5171.31 1211
5171.98 1215
5172.66 1158
5173.34 1200
5174.02 1151
5174.70 1174
5175.38 1255
5176.06 1181
5176.74 1199
5177.41 1235
5178.09 1242
5178.77 1265
5179.45 1197
5180.13 1208
5180.81 1197
5181.49 1179
5182.17 1181
5182.85 1233
5183.53 1187
5184.21 1212
5184.89 1216
5185.57 1251
5186.24 1176
5186.92 1134
5187.60 1152
5188.28 1150
5188.96 1158
5189.64 1127
5190.32 1113
5191.00 1138
5191.68 1128
5192.36 1128
5193.04 1163
5193.72 1184
5194.40 1173
5195.08 1124
5195.76 1136
5196.44 1121
5197.12 1167
5197.80 1251
5198.48 1209
5199.16 1203
5199.84 1196
5200.52 1151
5201.21 1158
5201.89 1189
5202.57 1155
5203.25 1210
5203.93 1201
5204.61 1205
5205.29 1185
5205.97 1189
5206.65 1211
5207.33 1207
5208.01 1252
5208.69 1330
5209.37 1314
5210.06 1347
5210.74 1331
5211.42 1316
5212.10 1322
5212.78 1313
5213.46 1357
5214.14 1368
5214.82 1429
5215.51 1406
5216.19 1500
5216.87 1482
5217.55 1431
5218.23 1431
5218.91 1490
5219.60 1379
5220.28 1337
5220.96 1437
5221.64 1402
5222.32 1455
5223.00 1471
5223.69 1508
5224.37 1562
5225.05 1558
5225.73 1517
5226.41 1518
5227.10 1429
5227.78 1361
5228.46 1312
5229.14 1358
5229.83 1313
5230.51 1251
5231.19 1268
5231.87 1302
5232.56 1282
5233.24 1238
5233.92 1309
5234.60 1371
5235.29 1333
5235.97 1318
5236.65 1353
5237.34 1380
5238.02 1370
5238.70 1420
5239.38 1440
5240.07 1406
5240.75 1389
5241.43 1410
5242.12 1355
5242.80 1399
5243.48 1412
5244.17 1405
5244.85 1361
5245.53 1309
5246.22 1394
5246.90 1310
5247.58 1294
5248.27 1340
5248.95 1338
5249.63 1354
5250.32 1360
5251.00 1350
5251.69 1426
5252.37 1410
5253.05 1444
5253.74 1472
5254.42 1461
5255.11 1463
5255.79 1499
5256.47 1384
5257.16 1354
5257.84 1313
5258.53 1327
5259.21 1362
5259.89 1271
5260.58 1301
5261.26 1433
5261.95 1474
5262.63 1461
5263.32 1440
5264.00 1497
5264.69 1548
5265.37 1456
5266.06 1449
5266.74 1492
5267.43 1445
5268.11 1435
5268.79 1379
5269.48 1402
5270.16 1420
5270.85 1443
5271.53 1372
5272.22 1344
5272.91 1320
5273.59 1284
5274.28 1271
5274.96 1285
5275.65 1319
5276.33 1404
5277.02 1334
5277.70 1376
5278.39 1304
5279.07 1289
5279.76 1378
5280.45 1338
5281.13 1271
5281.82 1336
5282.50 1453
5283.19 1419
5283.87 1458
5284.56 1406
5285.25 1365
5285.93 1423
5286.62 1343
5287.30 1326
5287.99 1274
5288.68 1318
5289.36 1299
5290.05 1302
5290.74 1320
5291.42 1317
5292.11 1296
5292.79 1343
5293.48 1311
5294.17 1301
5294.85 1331
5295.54 1357
5296.23 1367
5296.91 1381
5297.60 1365
5298.29 1406
5298.98 1426
5299.66 1488
5300.35 1480
5301.04 1507
5301.72 1597
5302.41 1650
5303.10 1706
5303.78 1715
5304.47 1798
5305.16 1899
5305.85 1942
5306.53 1975
5307.22 2029
5307.91 1968
5308.60 2012
5309.28 1995
5309.97 1944
5310.66 1909
5311.35 1884
5312.03 1988
5312.72 2077
5313.41 2142
5314.10 2287
5314.79 2267
5315.47 2209
5316.16 2245
5316.85 2197
5317.54 2169
5318.23 2178
5318.91 2134
5319.60 2015
5320.29 1925
5320.98 1852
5321.67 1898
5322.36 1809
5323.04 1793
5323.73 1758
5324.42 1683
5325.11 1570
5325.80 1569
5326.49 1554
5327.18 1506
5327.86 1483
5328.55 1492
5329.24 1485
5329.93 1522
5330.62 1503
5331.31 1438
5332.00 1432
5332.69 1446
5333.38 1383
5334.06 1398
5334.75 1472
5335.44 1482
5336.13 1475
5336.82 1480
5337.51 1418
5338.20 1419
5338.89 1434
5339.58 1512
5340.27 1451
5340.96 1443
5341.65 1449
5342.34 1461
5343.03 1456
5343.72 1499
5344.41 1487
5345.10 1558
5345.79 1609
5346.48 1587
5347.17 1614
5347.86 1775
5348.55 1830
5349.24 1967
5349.93 2145
5350.62 2360
5351.31 2429
5352.00 2598
5352.69 2615
5353.38 2599
5354.07 2535
5354.76 2346
5355.45 2188
5356.14 2102
5356.83 1863
5357.52 1759
5358.21 1630
5358.90 1551
5359.59 1502
5360.29 1454
5360.98 1450
5361.67 1526
5362.36 1506
5363.05 1484
5363.74 1491
5364.43 1470
5365.12 1445
5365.81 1420
5366.50 1361
5367.20 1310
5367.89 1287
5368.58 1294
5369.27 1287
5369.96 1299
5370.65 1317
5371.34 1297
5372.04 1316
5372.73 1304
5373.42 1344
5374.11 1261
5374.80 1302
5375.49 1272
5376.19 1276
5376.88 1248
5377.57 1318
5378.26 1323
5378.95 1313
5379.65 1313
5380.34 1309
5381.03 1312
5381.72 1339
5382.42 1273
5383.11 1327
5383.80 1328
5384.49 1301
5385.19 1305
5385.88 1339
5386.57 1323
5387.26 1325
5387.96 1342
5388.65 1337
5389.34 1343
5390.03 1484
5390.73 1522
5391.42 1485
5392.11 1429
5392.80 1456
5393.50 1493
5394.19 1501
5394.88 1441
5395.58 1436
5396.27 1522
5396.96 1439
5397.66 1453
5398.35 1408
5399.04 1417
5399.74 1397
5400.43 1362
5401.12 1299
5401.82 1299
5402.51 1286
5403.20 1301
5403.90 1331
5404.59 1320
5405.29 1349
5405.98 1309
5406.67 1316
5407.37 1303
5408.06 1299
5408.75 1349
5409.45 1326
5410.14 1383
5410.84 1391
5411.53 1361
5412.23 1327
5412.92 1287
5413.61 1336
5414.31 1369
5415.00 1274
5415.70 1297
5416.39 1290
5417.09 1359
5417.78 1356
5418.47 1304
5419.17 1273
5419.86 1336
5420.56 1318
5421.25 1356
5421.95 1423
5422.64 1488
5423.34 1437
5424.03 1485
5424.73 1514
5425.42 1384
5426.12 1360
5426.81 1389
5427.51 1347
5428.20 1333
5428.90 1367
5429.59 1311
5430.29 1333
5430.99 1372
5431.68 1377
5432.38 1385
5433.07 1404
5433.77 1442
5434.46 1487
5435.16 1442
5435.85 1391
5436.55 1419
5437.25 1473
5437.94 1461
5438.64 1426
5439.33 1490
5440.03 1493
5440.73 1465
5441.42 1436
5442.12 1495
5442.81 1454
5443.51 1467
5444.21 1465
5444.90 1594
5445.60 1691
5446.29 1714
5446.99 1777
5447.69 1874
5448.38 1978
5449.08 2058
5449.78 2020
5450.47 1959
5451.17 1991
5451.87 2002
5452.56 1803
5453.26 1763
5453.96 1779
5454.65 1697
5455.35 1639
5456.05 1619
5456.75 1565
5457.44 1610
5458.14 1587
5458.84 1688
5459.53 1650
5460.23 1663
5460.93 1661
5461.63 1714
5462.32 1717
5463.02 1695
5463.72 1707
5464.42 1760
5465.11 1771
5465.81 1775
5466.51 1754
5467.21 1842
5467.90 1830
5468.60 1708
5469.30 1744
5470.00 1715
5470.70 1707
5471.39 1770
5472.09 1804
5472.79 1811
5473.49 1897
5474.19 1957
5474.88 2026
5475.58 2065
5476.28 2166
5476.98 2144
5477.68 2246
5478.38 2329
5479.07 2451
5479.77 2736
5480.47 3108
5481.17 3463
5481.87 3568
5482.57 3805
5483.27 3659
5483.96 3451
5484.66 3087
5485.36 2960
5486.06 2742
5486.76 2599
5487.46 2477
5488.16 2386
5488.86 2370
5489.56 2476
5490.26 2374
5490.96 2376
5491.65 2399
5492.35 2399
5493.05 2478
5493.75 2561
5494.45 2654
5495.15 2680
5495.85 2690
5496.55 2764
5497.25 2739
5497.95 2779
5498.65 2916
5499.35 3278
5500.05 3733
5500.75 4355
5501.45 4938
5502.15 5677
5502.85 6067
5503.55 6012
5504.25 5626
5504.95 4973
5505.65 4303
5506.35 3714
5507.05 3213
5507.75 2906
5508.45 2650
5509.15 2450
5509.85 2377
5510.55 2301
5511.25 2338
5511.95 2226
5512.65 2219
5513.35 2202
5514.05 2104
5514.76 2063
5515.46 2049
5516.16 2096
5516.86 2205
5517.56 2102
5518.26 1999
5518.96 2055
5519.66 2030
5520.36 2041
5521.06 2019
5521.77 2040
5522.47 1993
5523.17 1956
5523.87 1866
5524.57 1798
5525.27 1681
5525.97 1706
5526.67 1711
5527.38 1654
5528.08 1556
5528.78 1626
5529.48 1563
5530.18 1586
5530.88 1585
5531.59 1593
5532.29 1549
5532.99 1557
5533.69 1619
5534.39 1625
5535.10 1633
5535.80 1541
5536.50 1552
5537.20 1564
5537.90 1529
5538.61 1612
5539.31 1624
5540.01 1622
5540.71 1625
5541.42 1574
5542.12 1539
5542.82 1587
5543.52 1542
5544.23 1511
5544.93 1466
5545.63 1525
5546.33 1427
5547.04 1464
5547.74 1514
5548.44 1518
5549.15 1445
5549.85 1477
5550.55 1512
5551.26 1509
5551.96 1533
5552.66 1567
5553.36 1531
5554.07 1520
5554.77 1513
5555.47 1505
5556.18 1488
5556.88 1428
5557.58 1486
5558.29 1542
5558.99 1514
5559.70 1541
5560.40 1532
5561.10 1499
5561.81 1534
5562.51 1605
5563.21 1640
5563.92 1644
5564.62 1625
5565.33 1609
5566.03 1673
5566.73 1742
5567.44 1647
5568.14 1654
5568.85 1619
5569.55 1565
5570.25 1485
5570.96 1445
5571.66 1493
5572.37 1508
5573.07 1489
5573.78 1507
5574.48 1476
5575.19 1560
5575.89 1598
5576.59 1576
5577.30 1529
5578.00 1549
5578.71 1580
5579.41 1553
5580.12 1503
5580.82 1461
5581.53 1434
5582.23 1437
5582.94 1413
5583.64 1397
5584.35 1426
5585.05 1376
5585.76 1383
5586.46 1383
5587.17 1437
5587.88 1433
5588.58 1373
5589.29 1392
5589.99 1393
5590.70 1433
5591.40 1364
5592.11 1371
5592.81 1398
5593.52 1401
5594.23 1361
5594.93 1346
5595.64 1307
5596.34 1407
5597.05 1382
5597.76 1389
5598.46 1339
5599.17 1326
5599.87 1291
5600.58 1323
5601.29 1348
5601.99 1364
5602.70 1323
5603.41 1315
5604.11 1330
5604.82 1350
5605.52 1392
5606.23 1358
5606.94 1360
5607.64 1400
5608.35 1349
5609.06 1329
5609.76 1295
5610.47 1306
5611.18 1298
5611.88 1329
5612.59 1280
5613.30 1259
5614.01 1300
5614.71 1320
5615.42 1249
5616.13 1256
5616.83 1278
5617.54 1325
5618.25 1358
5618.96 1426
5619.66 1469
5620.37 1388
5621.08 1431
5621.79 1393
5622.49 1392
5623.20 1422
5623.91 1405
5624.62 1381
5625.32 1383
5626.03 1392
5626.74 1434
5627.45 1383
5628.16 1417
5628.86 1451
5629.57 1534
5630.28 1526
5630.99 1460
5631.70 1495
5632.40 1548
5633.11 1575
5633.82 1540
5634.53 1567
5635.24 1527
5635.95 1600
5636.65 1661
5637.36 1735
5638.07 1757
5638.78 1731
5639.49 1824
5640.20 1940
5640.91 1937
5641.61 1964
5642.32 1950
5643.03 1901
5643.74 1875
5644.45 1853
5645.16 1813
5645.87 1714
5646.58 1617
5647.29 1558
5648.00 1494
5648.70 1495
5649.41 1534
5650.12 1586
5650.83 1593
5651.54 1555
5652.25 1588
5652.96 1525
5653.67 1555
5654.38 1573
5655.09 1642
5655.80 1625
5656.51 1578
5657.22 1659
5657.93 1604
5658.64 1663
5659.35 1725
5660.06 1751
5660.77 1830
5661.48 1867
5662.19 1812
5662.90 1853
5663.61 1857
5664.32 1915
5665.03 1802
5665.74 1767
5666.45 1694
5667.16 1666
5667.87 1608
5668.58 1592
5669.29 1579
5670.00 1559
5670.71 1644
5671.42 1640
5672.13 1792
5672.84 1833
5673.56 1793
5674.27 1805
5674.98 1803
5675.69 1672
5676.40 1636
5677.11 1647
5677.82 1579
5678.53 1552
5679.24 1542
5679.95 1529
5680.67 1533
5681.38 1600
5682.09 1538
5682.80 1586
5683.51 1619
5684.22 1597
5684.93 1519
5685.65 1491
5686.36 1508
5687.07 1515
5687.78 1582
5688.49 1527
5689.20 1441
5689.92 1448
5690.63 1392
5691.34 1443
5692.05 1512
5692.76 1411
5693.47 1477
5694.19 1391
5694.90 1434
5695.61 1368
5696.32 1359
5697.04 1327
5697.75 1359
5698.46 1354
5699.17 1394
5699.89 1379
5700.60 1384
5701.31 1422
5702.02 1392
5702.74 1354
5703.45 1362
5704.16 1392
5704.87 1361
5705.59 1392
5706.30 1374
5707.01 1426
5707.72 1400
5708.44 1383
5709.15 1480
5709.86 1443
5710.58 1460
5711.29 1508
5712.00 1445
5712.72 1431
5713.43 1316
5714.14 1344
5714.86 1387
5715.57 1400
5716.28 1437
5717.00 1480
5717.71 1431
5718.42 1383
5719.14 1359
5719.85 1352
5720.56 1405
5721.28 1391
5721.99 1343
5722.71 1305
5723.42 1381
5724.13 1479
5724.85 1461
5725.56 1439
5726.28 1489
5726.99 1514
5727.70 1489
5728.42 1509
5729.13 1611
5729.85 1610
5730.56 1642
5731.28 1624
5731.99 1559
5732.70 1578
5733.42 1545
5734.13 1589
5734.85 1517
5735.56 1495
5736.28 1448
5736.99 1463
5737.71 1463
5738.42 1396
5739.14 1455
5739.85 1404
5740.57 1449
5741.28 1445
5742.00 1473
5742.71 1451
5743.43 1532
5744.14 1570
5744.86 1545
5745.57 1543
5746.29 1502
5747.00 1502
5747.72 1519
5748.43 1631
5749.15 1569
5749.87 1609
5750.58 1666
5751.30 1706
5752.01 1661
5752.73 1681
5753.44 1768
5754.16 1884
5754.88 1910
5755.59 1954
5756.31 2028
5757.02 2114
5757.74 2145
5758.46 2100
5759.17 2192
5759.89 2151
5760.60 2100
5761.32 2187
5762.04 2182
5762.75 2099
5763.47 2179
5764.19 2231
5764.90 2222
5765.62 2275
5766.34 2283
5767.05 2282
5767.77 2389
5768.49 2646
5769.20 2919
5769.92 3236
5770.64 3895
5771.35 4591
5772.07 5042
5772.79 5176
5773.50 5146
5774.22 4658
5774.94 4090
5775.65 3584
5776.37 3111
5777.09 2705
5777.81 2475
5778.52 2434
5779.24 2474
5779.96 2362
5780.68 2410
5781.39 2481
5782.11 2396
5782.83 2393
5783.55 2354
5784.26 2305
5784.98 2375
5785.70 2403
5786.42 2430
5787.14 2383
5787.85 2289
5788.57 2253
5789.29 2217
5790.01 2227
5790.73 2158
5791.44 2101
5792.16 2062
5792.88 2098
5793.60 2070
5794.32 2035
5795.03 2035
5795.75 2003
5796.47 1973
5797.19 1933
5797.91 1920
5798.63 2031
5799.35 2120
5800.06 2253
5800.78 2414
5801.50 2551
5802.22 2763
5802.94 2908
5803.66 2817
5804.38 2612
5805.10 2452
5805.82 2299
5806.53 2169
5807.25 1958
5807.97 1969
5808.69 1982
5809.41 1978
5810.13 1956
5810.85 1986
5811.57 1987
5812.29 1961
5813.01 1914
5813.73 1917
5814.45 1835
5815.17 1828
5815.89 1746
5816.61 1798
5817.33 1795
5818.05 1826
5818.77 1831
5819.49 1868
5820.20 1792
5820.92 1759
5821.64 1775
5822.36 1787
5823.09 1789
5823.81 1693
5824.53 1632
5825.25 1662
5825.97 1658
5826.69 1620
5827.41 1667
5828.13 1580
5828.85 1558
5829.57 1566
5830.29 1594
5831.01 1597
5831.73 1564
5832.45 1620
5833.17 1548
5833.89 1551
5834.61 1620
5835.33 1536
5836.05 1444
5836.78 1443
5837.50 1442
5838.22 1490
5838.94 1466
5839.66 1461
5840.38 1412
5841.10 1433
5841.82 1432
5842.54 1445
5843.27 1443
5843.99 1450
5844.71 1479
5845.43 1484
5846.15 1520
5846.87 1515
5847.59 1481
5848.32 1465
5849.04 1409
5849.76 1417
5850.48 1408
5851.20 1412
5851.93 1384
5852.65 1446
5853.37 1499
5854.09 1489
5854.81 1448
5855.54 1476
5856.26 1503
5856.98 1417
5857.70 1444
5858.42 1436
5859.15 1432
5859.87 1444
5860.59 1352
5861.31 1361
5862.04 1408
5862.76 1400
5863.48 1418
5864.20 1377
5864.93 1387
5865.65 1388
5866.37 1442
5867.10 1453
5867.82 1472
5868.54 1425
5869.26 1335
5869.99 1387
5870.71 1430
5871.43 1359
5872.16 1369
5872.88 1382
5873.60 1421
5874.33 1377
5875.05 1400
5875.77 1375
5876.50 1331
5877.22 1346
5877.94 1411
5878.67 1363
5879.39 1379
5880.11 1400
5880.84 1404
5881.56 1481
5882.28 1435
5883.01 1383
5883.73 1432
5884.46 1477
5885.18 1411
5885.90 1427
5886.63 1466
5887.35 1460
5888.08 1490
5888.80 1492
5889.52 1446
5890.25 1443
5890.97 1486
5891.70 1512
5892.42 1454
5893.15 1437
5893.87 1369
5894.59 1490
5895.32 1490
5896.04 1435
5896.77 1418
5897.49 1446
5898.22 1473
5898.94 1466
5899.67 1475
5900.39 1509
5901.12 1513
5901.84 1474
5902.57 1470
5903.29 1520
5904.02 1533
5904.74 1526
5905.47 1570
5906.19 1557
5906.92 1538
5907.64 1530
5908.37 1525
5909.09 1492
5909.82 1544
5910.55 1508
5911.27 1560
5912.00 1565
5912.72 1523
5913.45 1504
5914.17 1512
5914.90 1588
5915.63 1589
5916.35 1653
5917.08 1670
5917.80 1631
5918.53 1570
5919.25 1561
5919.98 1590
5920.71 1703
5921.43 1679
5922.16 1639
5922.89 1671
5923.61 1675
5924.34 1705
5925.06 1709
5925.79 1715
5926.52 1729
5927.24 1744
5927.97 1767
5928.70 1781
5929.42 1799
5930.15 1881
5930.88 1833
5931.60 1851
5932.33 1958
5933.06 2035
5933.78 1996
5934.51 1965
5935.24 2058
5935.97 2036
5936.69 2073
5937.42 2070
5938.15 2135
5938.87 2171
5939.60 2187
5940.33 2271
5941.06 2266
5941.78 2262
5942.51 2300
5943.24 2318
5943.97 2352
5944.69 2427
5945.42 2474
5946.15 2540
5946.88 2560
5947.60 2626
5948.33 2624
5949.06 2668
5949.79 2742
5950.52 2855
5951.24 2966
5951.97 3140
5952.70 3282
5953.43 3686
5954.16 4076
5954.88 4354
5955.61 4312
5956.34 4122
5957.07 3959
5957.80 3870
5958.53 3753
5959.25 3627
5959.98 3497
5960.71 3463
5961.44 3428
5962.17 3397
5962.90 3355
5963.63 3340
5964.36 3472
5965.08 3568
5965.81 3849
5966.54 4364
5967.27 4839
5968.00 5159
5968.73 5268
5969.46 5385
5970.19 5316
5970.92 5063
5971.65 4778
5972.37 4460
5973.10 4164
5973.83 4124
5974.56 3876
5975.29 3819
5976.02 3793
5976.75 3776
5977.48 3797
5978.21 3895
5978.94 3812
5979.67 3850
5980.40 3945
5981.13 4120
5981.86 4283
5982.59 4251
5983.32 4377
5984.05 4513
5984.78 4461
5985.51 4377
5986.24 4567
5986.97 4557
5987.70 4538
5988.43 4544
5989.16 4555
5989.89 4500
5990.62 4437
5991.35 4489
5992.08 4479
5992.81 4585
5993.54 4583
5994.27 4688
5995.00 4791
5995.74 4751
5996.47 4746
5997.20 4788
5997.93 4976
5998.66 4929
5999.39 4880
6000.12 4736
6000.85 4651
6001.58 4776
6002.31 4602
6003.04 4599
6003.78 4555
6004.51 4458
6005.24 4358
6005.97 4381
6006.70 4580
6007.43 4628
6008.16 4954
6008.90 5320
6009.63 5808
6010.36 6552
6011.09 7514
6011.82 8578
6012.55 9721
6013.29 10824
6014.02 11648
6014.75 12244
6015.48 12386
6016.21 12274
6016.95 11729
6017.68 10966
6018.41 9870
6019.14 8971
6019.87 7955
6020.61 7104
6021.34 6134
6022.07 5519
6022.80 5090
6023.54 4612
6024.27 4256
6025.00 4138
6025.73 3923
6026.47 3818
6027.20 3756
6027.93 3684
6028.66 3634
6029.40 3620
6030.13 3623
6030.86 3771
6031.59 3696
6032.33 3588
6033.06 3515
6033.79 3426
6034.53 3283
6035.26 3183
6035.99 3095
6036.73 2991
6037.46 3034
6038.19 2960
6038.93 2966
6039.66 3070
6040.39 3114
6041.13 3107
6041.86 3218
6042.59 3190
6043.33 3186
6044.06 3205
6044.79 3224
6045.53 3302
6046.26 3274
6047.00 3290
6047.73 3423
6048.46 3472
6049.20 3449
6049.93 3455
6050.67 3483
6051.40 3602
6052.13 3684
6052.87 3817
6053.60 3866
6054.34 3943
6055.07 4056
6055.81 4032
6056.54 4030
6057.27 3753
6058.01 3671
6058.74 3462
6059.48 3457
6060.21 3268
6060.95 3351
6061.68 3333
6062.42 3195
6063.15 3183
6063.89 3177
6064.62 3176
6065.36 3136
6066.09 3071
6066.83 3041
6067.56 3059
6068.30 3037
6069.03 3011
6069.77 2893
6070.50 2955
6071.24 2877
6071.97 2812
6072.71 2765
6073.44 2789
6074.18 2839
6074.91 2797
6075.65 2746
6076.39 2770
6077.12 2679
6077.86 2753
6078.59 2684
6079.33 2690
6080.06 2639
6080.80 2632
6081.54 2603
6082.27 2628
6083.01 2603
6083.74 2616
6084.48 2514
6085.22 2521
6085.95 2471
6086.69 2415
6087.42 2459
6088.16 2403
6088.90 2440
6089.63 2516
6090.37 2557
6091.11 2536
6091.84 2519
6092.58 2530
6093.32 2471
6094.05 2605
6094.79 2633
6095.53 2555
6096.26 2435
6097.00 2487
6097.74 2424
6098.47 2409
6099.21 2386
6099.95 2396
6100.69 2395
6101.42 2350
6102.16 2420
6102.90 2409
6103.63 2363
6104.37 2369
6105.11 2372
6105.85 2421
6106.58 2349
6107.32 2349
6108.06 2374
6108.80 2390
6109.53 2431
6110.27 2343
6111.01 2331
6111.75 2350
6112.49 2381
6113.22 2493
6113.96 2463
6114.70 2520
6115.44 2531
6116.17 2546
6116.91 2636
6117.65 2705
6118.39 2637
6119.13 2764
6119.87 2717
6120.60 2603
6121.34 2622
6122.08 2654
6122.82 2635
6123.56 2624
6124.30 2621
6125.03 2675
6125.77 2709
6126.51 2632
6127.25 2626
6127.99 2671
6128.73 2595
6129.47 2706
6130.21 2665
6130.94 2641
6131.68 2572
6132.42 2546
6133.16 2613
6133.90 2602
6134.64 2640
6135.38 2699
6136.12 2808
6136.86 2778
6137.60 2859
6138.34 2890
6139.08 2939
6139.81 2983
6140.55 2954
6141.29 2953
6142.03 2911
6142.77 2975
6143.51 2951
6144.25 2933
6144.99 2906
6145.73 2845
6146.47 2827
6147.21 2823
6147.95 2844
6148.69 2770
6149.43 2894
6150.17 2892
6150.91 2876
6151.65 2871
6152.39 2913
6153.13 2877
6153.87 3002
6154.61 3035
6155.35 3046
6156.09 3125
6156.83 3105
6157.58 3152
6158.32 3138
6159.06 3186
6159.80 3231
6160.54 3239
6161.28 3211
6162.02 3406
6162.76 3508
6163.50 3621
6164.24 3792
6164.98 4071
6165.72 4244
6166.46 4500
6167.21 4793
6167.95 4945
6168.69 5015
6169.43 5136
6170.17 4998
6170.91 4941
6171.65 4847
6172.39 4646
6173.14 4518
6173.88 4463
6174.62 4477
6175.36 4400
6176.10 4307
6176.84 4250
6177.59 4259
6178.33 4234
6179.07 4215
6179.81 4206
6180.55 4249
6181.30 4395
6182.04 4464
6182.78 4486
6183.52 4570
6184.26 4660
6185.01 4605
6185.75 4562
6186.49 4651
6187.23 4684
6187.97 4668
6188.72 4739
6189.46 4888
6190.20 4978
6190.94 5126
6191.69 5340
6192.43 5675
6193.17 5688
6193.92 5918
6194.66 6020
6195.40 6120
6196.14 6111
6196.89 6088
6197.63 5985
6198.37 6025
6199.12 5887
6199.86 5871
6200.60 5896
6201.34 5959
6202.09 6023
6202.83 6235
6203.57 6279
6204.32 6956
6205.06 7589
6205.80 8814
6206.55 10572
6207.29 12988
6208.03 16215
6208.78 19953
6209.52 23655
6210.27 27078
6211.01 29486
6211.75 29711
6212.50 28819
6213.24 26607
6213.98 23469
6214.73 19985
6215.47 16775
6216.22 13754
6216.96 11443
6217.71 9419
6218.45 7991
6219.19 6848
6219.94 6077
6220.68 5418
6221.43 5024
6222.17 4841
6222.92 4725
6223.66 4588
6224.40 4670
6225.15 4635
6225.89 4709
6226.64 4642
6227.38 4471
6228.13 4296
6228.87 4092
6229.62 3822
6230.36 3551
6231.11 3347
6231.85 3201
6232.60 3114
6233.34 3030
6234.09 3009
6234.83 3066
6235.58 3014
6236.32 3047
6237.07 3244
6237.81 3308
6238.56 3405
6239.30 3541
6240.05 3786
6240.80 4142
6241.54 4413
6242.29 4579
6243.03 4569
6243.78 4472
6244.52 4360
6245.27 4203
6246.02 4093
6246.76 4043
6247.51 3958
6248.25 4086
6249.00 4080
6249.75 4107
6250.49 4130
6251.24 4129
6251.98 4022
6252.73 3945
6253.48 3749
6254.22 3689
6254.97 3604
6255.72 3627
6256.46 3631
6257.21 3597
6257.95 3557
6258.70 3582
6259.45 3559
6260.19 3467
6260.94 3482
6261.69 3432
6262.43 3471
6263.18 3403
6263.93 3315
6264.68 3288
6265.42 3286
6266.17 3228
6266.92 3158
6267.66 3191
6268.41 3223
6269.16 3157
6269.91 3209
6270.65 3151
6271.40 3101
6272.15 3206
6272.89 3251
6273.64 3272
6274.39 3226
6275.14 3276
6275.88 3180
6276.63 3212
6277.38 3204
6278.13 3197
6278.88 3378
6279.62 3419
6280.37 3319
6281.12 3365
6281.87 3372
6282.62 3232
6283.36 3157
6284.11 3068
6284.86 3005
6285.61 2876
6286.36 2803
6287.10 2821
6287.85 2791
6288.60 2728
6289.35 2715
6290.10 2670
6290.85 2678
6291.59 2637
6292.34 2628
6293.09 2599
6293.84 2613
6294.59 2629
6295.34 2719
6296.09 2666
6296.84 2620
6297.58 2597
6298.33 2651
6299.08 2584
6299.83 2545
6300.58 2516
6301.33 2467
6302.08 2523
6302.83 2450
6303.58 2412
6304.33 2422
6305.08 2471
6305.83 2397
6306.58 2328
6307.32 2322
6308.07 2375
6308.82 2379
6309.57 2396
6310.32 2565
6311.07 2662
6311.82 2621
6312.57 2685
6313.32 2786
6314.07 2754
6314.82 2811
6315.57 2809
6316.32 2787
6317.07 2813
6317.82 2885
6318.57 2858
6319.32 2840
6320.07 2819
6320.82 2737
6321.57 2636
6322.32 2512
6323.07 2469
6323.82 2374
6324.58 2241
6325.33 2201
6326.08 2205
6326.83 2209
6327.58 2161
6328.33 2168
6329.08 2126
6329.83 2053
6330.58 2073
6331.33 2102
6332.08 2044
6332.83 2119
6333.58 2079
6334.34 2138
6335.09 2082
6335.84 2109
6336.59 2043
6337.34 2112
6338.09 2108
6338.84 2180
6339.59 2188
6340.35 2202
6341.10 2192
6341.85 2100
6342.60 2128
6343.35 2062
6344.10 2128
6344.86 2147
6345.61 2233
6346.36 2153
6347.11 2187
6347.86 2155
6348.62 2240
6349.37 2260
6350.12 2280
6350.87 2338
6351.62 2405
6352.38 2511
6353.13 2631
6353.88 2726
6354.63 2812
6355.38 2857
6356.14 2977
6356.89 2865
6357.64 2825
6358.39 2773
6359.15 2617
6359.90 2552
6360.65 2509
6361.40 2437
6362.16 2369
6362.91 2358
6363.66 2287
6364.42 2289
6365.17 2376
6365.92 2383
6366.67 2420
6367.43 2460
6368.18 2544
6368.93 2661
6369.69 2635
6370.44 2657
6371.19 2702
6371.95 2551
6372.70 2531
6373.45 2543
6374.21 2371
6374.96 2299
6375.71 2347
6376.47 2316
6377.22 2346
6377.98 2327
6378.73 2327
6379.48 2378
6380.24 2455
6380.99 2423
6381.74 2417
6382.50 2442
6383.25 2406
6384.01 2482
6384.76 2517
6385.51 2381
6386.27 2292
6387.02 2312
6387.78 2227
6388.53 2241
6389.29 2247
6390.04 2204
6390.79 2209
6391.55 2249
6392.30 2183
6393.06 2186
6393.81 2175
6394.57 2162
6395.32 2165
6396.08 2203
6396.83 2158
6397.59 2109
6398.34 2092
6399.10 2144
6399.85 2161
6400.61 2121
6401.36 2086
6402.12 2100
6402.87 2125
6403.63 2053
6404.38 2029
6405.14 2005
6405.89 2018
6406.65 2056
6407.40 2025
6408.16 2055
6408.91 2091
6409.67 2120
6410.43 2125
6411.18 2196
6411.94 2218
6412.69 2348
6413.45 2127
6414.20 2179
6414.96 2164
6415.72 2216
6416.47 2347
6417.23 2275
6417.98 2357
6418.74 2349
6419.50 2379
6420.25 2312
6421.01 2274
6421.77 2191
6422.52 2139
6423.28 2098
6424.03 2119
6424.79 2066
6425.55 2032
6426.30 2051
6427.06 1992
6427.82 2014
6428.57 1996
6429.33 2007
6430.09 1993
6430.84 1981
6431.60 1898
6432.36 2011
6433.11 2019
6433.87 2103
6434.63 2067
6435.39 2041
6436.14 2060
6436.90 2069
6437.66 2140
6438.41 2036
6439.17 2057
6439.93 2079
6440.69 2139
6441.44 2181
6442.20 2253
6442.96 2157
6443.72 2213
6444.47 2269
6445.23 2269
6445.99 2206
6446.75 2230
6447.50 2272
6448.26 2277
6449.02 2284
6449.78 2319
6450.54 2343
6451.29 2270
6452.05 2219
6452.81 2234
6453.57 2283
6454.33 2329
6455.08 2333
6455.84 2414
6456.60 2452
6457.36 2471
6458.12 2489
6458.88 2516
6459.64 2454
6460.39 2475
6461.15 2553
6461.91 2542
6462.67 2585
6463.43 2541
6464.19 2513
6464.95 2540
6465.70 2566
6466.46 2686
6467.22 2707
6467.98 2743
6468.74 2702
6469.50 2694
6470.26 2614
6471.02 2583
6471.78 2555
6472.54 2614
6473.30 2631
6474.05 2700
6474.81 2591
6475.57 2665
6476.33 2611
6477.09 2641
6477.85 2727
6478.61 2770
6479.37 2776
6480.13 2868
6480.89 2926
6481.65 2900
6482.41 2947
6483.17 2934
6483.93 3095
6484.69 3130
6485.45 3122
6486.21 3197
6486.97 3204
6487.73 3163
6488.49 3264
6489.25 3236
6490.01 3275
6490.77 3361
6491.53 3436
6492.29 3536
6493.05 3669
6493.81 3666
6494.57 3745
6495.33 3858
6496.10 3839
6496.86 3876
6497.62 3807
6498.38 3705
6499.14 3738
6499.90 3669
6500.66 3716
6501.42 3761
6502.18 3723
6502.94 3851
6503.70 4083
6504.47 4229
6505.23 4592
6505.99 5437
6506.75 6557
6507.51 8074
6508.27 9717
6509.03 11547
6509.79 13044
6510.56 13927
6511.32 14093
6512.08 13571
6512.84 12582
6513.60 11102
6514.36 9791
6515.13 8292
6515.89 7159
6516.65 6248
6517.41 5550
6518.17 4993
6518.94 4625
6519.70 4435
6520.46 4399
6521.22 4386
6521.98 4466
6522.75 4418
6523.51 4458
6524.27 4478
6525.03 4694
6525.79 4791
6526.56 4963
6527.32 5354
6528.08 5570
6528.84 5699
6529.61 5722
6530.37 5722
6531.13 5565
6531.90 5582
6532.66 5393
6533.42 5361
6534.18 5684
6534.95 6081
6535.71 6861
6536.47 7773
6537.24 8720
6538.00 9508
6538.76 9886
6539.53 9627
6540.29 9158
6541.05 8590
6541.82 7534
6542.58 6808
6543.34 6006
6544.11 5380
6544.87 4972
6545.63 4643
6546.40 4357
6547.16 4256
6547.92 4157
6548.69 4072
6549.45 3986
6550.21 3965
6550.98 3966
6551.74 3785
6552.51 3847
6553.27 3745
6554.03 3696
6554.80 3655
6555.56 3686
6556.33 3672
6557.09 3699
6557.85 3609
6558.62 3630
6559.38 3696
6560.15 3730
6560.91 3768
6561.68 3771
6562.44 3784
6563.21 3875
6563.97 3937
6564.74 4016
6565.50 3991
6566.26 4112
6567.03 4056
6567.79 4039
6568.56 4057
6569.32 3986
6570.09 4022
6570.85 4078
6571.62 4089
6572.38 4049
6573.15 4051
6573.91 4176
6574.68 4231
6575.44 4386
6576.21 4320
6576.98 4285
6577.74 4436
6578.51 4475
6579.27 4412
6580.04 4400
6580.80 4455
6581.57 4450
6582.33 4512
6583.10 4639
6583.87 4628
6584.63 4723
6585.40 4761
6586.16 4784
6586.93 4839
6587.70 4807
6588.46 4766
6589.23 4717
6589.99 4674
6590.76 4727
6591.53 4807
6592.29 5016
6593.06 5232
6593.82 5557
6594.59 5886
6595.36 6080
6596.12 6242
6596.89 6466
6597.66 6493
6598.42 6491
6599.19 6359
6599.96 6183
6600.72 5930
6601.49 5688
6602.26 5507
6603.02 5260
6603.79 4930
6604.56 4723
6605.33 4488
6606.09 4404
6606.86 4262
6607.63 4239
6608.39 4193
6609.16 4215
6609.93 4245
6610.70 4279
6611.46 4253
6612.23 4210
6613.00 4323
6613.77 4208
6614.53 4189
6615.30 4165
6616.07 4206
6616.84 4175
6617.60 4136
6618.37 4165
6619.14 4357
6619.91 4534
6620.68 4776
6621.44 4917
6622.21 5198
6622.98 5506
6623.75 5656
6624.52 5664
6625.28 5873
6626.05 5930
6626.82 5818
6627.59 5489
6628.36 5248
6629.13 5048
6629.89 4781
6630.66 4622
6631.43 4575
6632.20 4553
6632.97 4464
6633.74 4631
6634.51 4802
6635.27 5104
6636.04 5353
6636.81 5512
6637.58 5662
6638.35 5797
6639.12 5897
6639.89 5991
6640.66 6056
6641.43 6230
6642.19 6571
6642.96 6609
6643.73 6718
6644.50 6718
6645.27 6504
6646.04 6121
6646.81 5697
6647.58 5291
6648.35 4903
6649.12 4593
6649.89 4381
6650.66 4145
6651.43 3901
6652.20 3814
6652.97 3702
6653.74 3713
6654.51 3579
6655.28 3578
6656.05 3552
6656.82 3584
6657.59 3461
6658.36 3523
6659.13 3539
6659.90 3419
6660.67 3340
6661.44 3377
6662.21 3467
6662.98 3407
6663.75 3421
6664.52 3340
6665.29 3251
6666.06 3391
6666.83 3389
6667.60 3396
6668.37 3357
6669.14 3373
6669.91 3410
6670.68 3482
6671.46 3547
6672.23 3579
6673.00 3581
6673.77 3680
6674.54 3648
6675.31 3570
6676.08 3574
6676.85 3630
6677.62 3547
6678.40 3499
6679.17 3525
6679.94 3586
6680.71 3570
6681.48 3706
6682.25 3715
6683.02 3806
6683.80 3809
6684.57 3924
6685.34 4064
6686.11 4193
6686.88 4318
6687.65 4394
6688.43 4385
6689.20 4218
6689.97 4163
6690.74 3998
6691.51 3779
6692.29 3614
6693.06 3433
6693.83 3242
6694.60 3283
6695.37 3182
6696.15 3132
6696.92 3082
6697.69 3132
6698.46 3128
6699.24 3046
6700.01 3109
6700.78 3067
6701.55 2945
6702.33 2961
6703.10 2974
6703.87 2926
6704.64 2936
6705.42 2920
6706.19 2935
6706.96 2859
6707.74 2787
6708.51 2758
6709.28 2737
6710.06 2759
6710.83 2767
6711.60 2763
6712.37 2766
6713.15 2772
6713.92 2738
6714.69 2694
6715.47 2673
6716.24 2613
6717.01 2573
6717.79 2662
6718.56 2619
6719.34 2663
6720.11 2626
6720.88 2631
6721.66 2566
6722.43 2624
6723.20 2629
6723.98 2589
6724.75 2604
6725.53 2602
6726.30 2542
6727.07 2538
6727.85 2524
6728.62 2500
6729.40 2561
6730.17 2536
6730.95 2520
6731.72 2505
6732.49 2555
6733.27 2470
6734.04 2485
6734.82 2482
6735.59 2558
6736.37 2560
6737.14 2636
6737.92 2667
6738.69 2760
6739.47 2732
6740.24 2736
6741.01 2649
6741.79 2741
6742.56 2755
6743.34 2776
6744.11 2843
6744.89 2818
6745.67 2830
6746.44 2842
6747.22 2864
6747.99 2778
6748.77 2878
6749.54 2951
6750.32 2923
6751.09 3021
6751.87 3101
6752.64 3200
6753.42 3296
6754.19 3375
6754.97 3494
6755.75 3561
6756.52 3455
6757.30 3412
6758.07 3350
6758.85 3253
6759.63 3162
6760.40 3076
6761.18 3168
6761.95 3276
6762.73 3181
6763.51 3125
6764.28 3072
6765.06 3035
6765.83 3059
6766.61 3004
6767.39 3007
6768.16 3039
6768.94 3045
6769.72 2998
6770.49 3018
6771.27 3019
6772.05 3038
6772.82 2856
6773.60 2854
6774.38 2726
6775.15 2725
6775.93 2760
6776.71 2688
6777.48 2625
6778.26 2609
6779.04 2623
6779.82 2636
6780.59 2704
6781.37 2709
6782.15 2674
6782.92 2716
6783.70 2570
6784.48 2570
6785.26 2627
6786.03 2573
6786.81 2477
6787.59 2530
6788.37 2536
6789.14 2562
6789.92 2528
6790.70 2449
6791.48 2295
6792.25 2350
6793.03 2394
6793.81 2326
6794.59 2288
6795.37 2330
6796.14 2342
6796.92 2279
6797.70 2311
6798.48 2325
6799.26 2384
6800.04 2394
6800.81 2464
6801.59 2447
6802.37 2436
6803.15 2468
6803.93 2427
6804.71 2455
6805.48 2451
6806.26 2525
6807.04 2595
6807.82 2558
6808.60 2497
6809.38 2574
6810.16 2470
6810.94 2489
6811.71 2363
6812.49 2381
6813.27 2359
6814.05 2348
6814.83 2356
6815.61 2370
6816.39 2362
6817.17 2410
6817.95 2370
6818.73 2400
6819.51 2436
6820.29 2417
6821.07 2425
6821.84 2513
6822.62 2456
6823.40 2379
6824.18 2385
6824.96 2400
6825.74 2340
6826.52 2407
6827.30 2408
6828.08 2334
6828.86 2311
6829.64 2245
6830.42 2321
6831.20 2396
6831.98 2370
6832.76 2357
6833.54 2377
6834.32 2381
6835.10 2440
6835.88 2488
6836.66 2636
6837.44 2835
6838.22 3055
6839.01 3327
6839.79 3699
6840.57 4020
6841.35 4163
6842.13 4191
6842.91 4065
6843.69 3751
6844.47 3575
6845.25 3317
6846.03 3163
6846.81 2977
6847.59 2868
6848.37 2823
6849.16 2825
6849.94 2942
6850.72 3158
6851.50 3316
6852.28 3362
6853.06 3549
6853.84 3686
6854.62 3600
6855.41 3468
6856.19 3349
6856.97 3235
6857.75 3057
6858.53 2900
6859.31 2811
6860.10 2773
6860.88 2668
6861.66 2610
6862.44 2641
6863.22 2599
6864.00 2587
6864.79 2626
6865.57 2692
6866.35 2626
6867.13 2585
6867.91 2644
6868.70 2696
6869.48 2706
6870.26 2669
6871.04 2719
6871.83 2679
6872.61 2788
6873.39 2764
6874.17 2738
6874.96 2763
6875.74 2781
6876.52 2925
6877.30 2982
6878.09 3002
6878.87 2986
6879.65 3152
6880.43 3367
6881.22 3635
6882.00 3902
6882.78 4287
6883.57 4698
6884.35 5023
6885.13 5202
6885.92 5213
6886.70 4899
6887.48 4688
6888.27 4581
6889.05 4704
6889.83 4894
6890.62 4918
6891.40 4930
6892.18 4935
6892.97 4680
6893.75 4400
6894.53 4141
6895.32 3905
6896.10 3724
6896.88 3491
6897.67 3438
6898.45 3352
6899.24 3290
6900.02 3235
6900.80 3301
6901.59 3331
6902.37 3155
6903.16 3220
6903.94 3212
6904.73 3179
6905.51 3144
6906.29 3073
6907.08 3081
6907.86 3126
6908.65 3040
6909.43 2940
6910.22 3030
6911.00 3091
6911.79 2969
6912.57 2929
6913.35 2866
6914.14 2838
6914.92 2830
6915.71 2801
6916.49 2812
6917.28 2801
6918.06 2814
6918.85 2764
6919.63 2773
6920.42 2761
6921.20 2765
6921.99 2841
6922.78 2813
6923.56 2806
6924.35 2908
6925.13 2949
6925.92 2950
6926.70 2924
6927.49 2981
6928.27 3020
6929.06 3083
6929.84 3145
6930.63 3174
6931.42 3196
6932.20 3195
6932.99 3205
6933.77 3180
6934.56 3178
6935.35 3099
6936.13 3149
6936.92 3159
6937.70 3212
6938.49 3196
6939.28 3381
6940.06 3517
6940.85 3739
6941.63 3959
6942.42 4089
6943.21 4346
6943.99 4406
6944.78 4620
6945.57 4760
6946.35 4779
6947.14 4861
6947.93 4919
6948.71 5055
6949.50 5230
6950.29 5517
6951.07 5489
6951.86 5356
6952.65 5253
6953.44 5095
6954.22 4876
6955.01 4674
6955.80 4657
6956.58 4508
6957.37 4332
6958.16 4119
6958.95 4247
6959.73 4213
6960.52 4170
6961.31 4101
6962.09 4262
6962.88 4328
6963.67 4377
6964.46 4504
6965.25 4589
6966.03 4583
6966.82 4867
6967.61 5064
6968.40 5207
6969.18 5367
6969.97 5606
6970.76 5794
6971.55 6061
6972.34 6027
6973.12 6053
6973.91 6145
6974.70 6053
6975.49 6029
6976.28 5903
6977.07 5883
6977.85 6070
6978.64 6159
6979.43 6300
6980.22 6641
6981.01 6927
6981.80 7654
6982.59 8724
6983.37 10210
6984.16 12052
6984.95 14493
6985.74 17510
6986.53 20480
6987.32 23003
6988.11 24467
6988.90 24401
6989.69 23336
6990.47 21244
6991.26 18666
6992.05 15947
6992.84 13286
6993.63 11080
6994.42 9398
6995.21 8011
6996.00 6755
6996.79 5889
6997.58 5422
6998.37 5050
6999.16 4622
6999.95 4501
7000.74 4396
7001.53 4324
7002.32 4293
7003.11 4176
7003.90 4219
7004.69 4098
7005.48 3911
7006.27 3758
7007.06 3499
7007.85 3367
7008.64 3212
7009.43 3164
7010.22 3084
7011.01 3078
7011.80 3132
7012.59 3263
7013.38 3308
7014.17 3485
7014.96 3580
7015.75 3675
7016.54 3714
7017.33 3627
7018.12 3568
7018.91 3500
7019.70 3485
7020.49 3479
7021.28 3462
7022.07 3539
7022.87 3592
7023.66 3690
7024.45 3862
7025.24 3983
7026.03 4060
7026.82 4173
7027.61 4285
7028.40 4190
7029.19 4188
7029.99 4113
7030.78 4163
7031.57 4156
7032.36 3976
7033.15 3942
7033.94 3878
7034.74 3741
7035.53 3655
7036.32 3670
7037.11 3690
7037.90 3807
7038.69 3931
7039.49 4038
7040.28 4069
7041.07 4025
7041.86 4057
7042.65 3938
7043.45 4005
7044.24 4057
7045.03 4157
7045.82 4195
7046.61 4263
7047.41 4347
7048.20 4266
7048.99 4216
7049.78 4265
7050.58 4369
7051.37 4514
7052.16 4775
7052.95 5030
7053.75 4973
7054.54 4943
7055.33 4646
7056.13 4473
7056.92 4242
7057.71 4024
7058.50 3983
7059.30 3985
7060.09 4014
7060.88 4065
7061.68 4028
7062.47 4014
7063.26 3931
7064.06 3773
7064.85 3688
7065.64 3565
7066.44 3496
7067.23 3450
7068.02 3461
7068.82 3367
7069.61 3316
7070.40 3272
7071.20 3277
7071.99 3164
7072.78 3120
7073.58 3046
7074.37 3026
7075.17 3030
7075.96 2956
7076.75 2883
7077.55 2874
7078.34 2848
7079.14 2808
7079.93 2788
7080.72 2719
7081.52 2761
7082.31 2783
7083.11 2771
7083.90 2794
7084.70 2719
7085.49 2832
7086.28 2922
7087.08 2985
7087.87 3163
7088.67 3268
7089.46 3330
7090.26 3516
7091.05 3570
7091.85 3494
7092.64 3441
7093.44 3283
7094.23 2993
7095.03 2805
7095.82 2697
7096.62 2551
7097.41 2437
7098.21 2413
7099.00 2402
7099.80 2316
7100.59 2274
7101.39 2302
7102.18 2263
7102.98 2225
7103.77 2182
7104.57 2085
7105.37 2175
7106.16 2142
7106.96 2121
7107.75 2074
7108.55 2132
7109.34 2094
7110.14 1962
7110.94 1948
7111.73 1943
7112.53 2002
7113.32 2033
7114.12 1986
7114.92 1967
7115.71 2012
7116.51 2035
7117.30 2016
7118.10 2054
7118.90 2035
7119.69 2037
7120.49 2055
7121.29 2069
7122.08 2065
7122.88 2031
7123.68 2019
7124.47 2053
7125.27 1988
7126.07 2000
7126.86 2022
7127.66 2056
7128.46 2105
7129.25 2088
7130.05 2185
7130.85 2207
7131.64 2272
7132.44 2286
7133.24 2226
7134.04 2210
7134.83 2196
7135.63 2145
7136.43 2140
7137.23 2045
7138.02 2015
7138.82 2006
7139.62 1960
7140.42 1941
7141.21 1954
7142.01 1926
7142.81 1898
7143.61 1864
7144.40 1864
7145.20 1867
7146.00 1863
7146.80 1873
7147.59 1764
7148.39 1842
7149.19 1796
7149.99 1820
7150.79 1787
7151.59 1754
7152.38 1777
7153.18 1784
7153.98 1795
7154.78 1766
7155.58 1758
7156.38 1749
7157.17 1801
7157.97 1808
7158.77 1816
7159.57 1903
7160.37 1905
7161.17 1856
7161.97 1818
7162.76 1780
7163.56 1792
7164.36 1711
7165.16 1644
7165.96 1722
7166.76 1709
7167.56 1705
7168.36 1712
7169.16 1691
7169.96 1693
7170.75 1701
7171.55 1701
7172.35 1661
7173.15 1611
7173.95 1627
7174.75 1613
7175.55 1584
7176.35 1559
7177.15 1546
7177.95 1535
7178.75 1572
7179.55 1524
7180.35 1559
7181.15 1537
7181.95 1546
7182.75 1594
7183.55 1596
7184.35 1611
7185.15 1567
7185.95 1577
7186.75 1568
7187.55 1535
7188.35 1482
7189.15 1534
7189.95 1507
7190.75 1451
7191.55 1461
7192.35 1435
7193.15 1499
7193.95 1486
7194.75 1462
7195.55 1442
7196.35 1417
7197.15 1397
7197.95 1441
7198.76 1428
7199.56 1449
7200.36 1497
7201.16 1485
7201.96 1479
7202.76 1442
7203.56 1474
7204.36 1529
7205.16 1508
7205.96 1516
7206.77 1445
7207.57 1469
7208.37 1453
7209.17 1435
7209.97 1519
7210.77 1419
7211.57 1481
7212.38 1495
7213.18 1548
7213.98 1546
7214.78 1594
7215.58 1546
7216.38 1545
7217.19 1533
7217.99 1533
7218.79 1565
7219.59 1544
7220.39 1570
7221.20 1611
7222.00 1572
7222.80 1583
7223.60 1576
7224.40 1612
7225.21 1620
7226.01 1544
7226.81 1566
7227.61 1612
7228.42 1601
7229.22 1579
7230.02 1582
7230.82 1541
7231.63 1599
7232.43 1636
7233.23 1602
7234.03 1615
7234.84 1708
7235.64 1808
7236.44 1953
7237.25 2039
7238.05 2132
7238.85 2191
7239.65 2203
7240.46 2247
7241.26 2071
7242.06 1996
7242.87 1919
7243.67 1839
7244.47 1803
7245.28 1737
7246.08 1658
7246.88 1597
7247.69 1646
7248.49 1629
7249.30 1643
7250.10 1636
7250.90 1589
7251.71 1610
7252.51 1630
7253.31 1579
7254.12 1579
7254.92 1595
7255.73 1602
7256.53 1649
7257.33 1702
7258.14 1693
7258.94 1692
7259.75 1654
7260.55 1637
7261.35 1589
7262.16 1556
7262.96 1554
7263.77 1540
7264.57 1556
7265.38 1541
7266.18 1591
7266.99 1578
7267.79 1589
7268.59 1617
7269.40 1596
7270.20 1629
7271.01 1647
7271.81 1652
7272.62 1604
7273.42 1581
7274.23 1617
7275.03 1699
7275.84 1698
7276.64 1655
7277.45 1622
7278.25 1698
7279.06 1714
7279.86 1766
7280.67 1772
7281.48 1752
7282.28 1862
7283.09 2052
7283.89 2185
7284.70 2391
7285.50 2596
7286.31 2754
7287.11 2872
7287.92 2812
7288.73 2701
7289.53 2582
7290.34 2414
7291.14 2211
7291.95 2087
7292.76 1990
7293.56 1919
7294.37 1852
7295.17 1804
7295.98 1737
7296.79 1706
7297.59 1715
7298.40 1748
7299.21 1701
7300.01 1699
7300.82 1702
7301.62 1709
7302.43 1790
7303.24 1667
7304.04 1712
7304.85 1732
7305.66 1808
7306.46 1824
7307.27 1859
7308.08 1888
7308.89 1868
7309.69 1898
7310.50 1913
7311.31 1901
7312.11 1970
7312.92 2019
7313.73 2058
7314.53 2049
7315.34 2062
7316.15 2087
7316.96 2108
7317.76 2156
7318.57 2256
7319.38 2545
7320.19 2751
7320.99 2964
7321.80 3118
7322.61 3271
7323.42 3311
7324.22 3072
7325.03 2878
7325.84 2723
7326.65 2505
7327.46 2469
7328.26 2304
7329.07 2259
7329.88 2154
7330.69 2044
7331.50 2004
7332.30 1940
7333.11 1894
7333.92 1903
7334.73 1920
7335.54 1898
7336.35 1914
7337.15 1938
7337.96 1933
7338.77 1977
7339.58 1995
7340.39 2001
7341.20 2148
7342.01 2206
7342.82 2158
7343.62 2134
7344.43 2159
7345.24 2063
7346.05 2016
7346.86 1906
7347.67 1849
7348.48 1911
7349.29 1819
7350.10 1808
7350.91 1727
7351.71 1749
7352.52 1772
7353.33 1665
7354.14 1701
7354.95 1654
7355.76 1676
7356.57 1649
7357.38 1665
7358.19 1738
7359.00 1796
7359.81 1793
7360.62 1824
7361.43 1942
7362.24 1996
7363.05 2014
7363.86 2021
7364.67 2023
7365.48 1949
7366.29 1913
7367.10 1816
7367.91 1840
7368.72 1764
7369.53 1732
7370.34 1751
7371.15 1694
7371.96 1628
7372.77 1597
7373.58 1635
7374.39 1587
7375.20 1567
7376.01 1548
7376.82 1572
7377.63 1611
7378.45 1613
7379.26 1605
7380.07 1722
7380.88 1778
7381.69 1837
7382.50 1857
7383.31 1994
7384.12 1987
7384.93 1977
7385.74 1884
7386.56 1801
7387.37 1806
7388.18 1798
7388.99 1671
7389.80 1632
7390.61 1577
7391.42 1531
7392.24 1603
7393.05 1509
7393.86 1524
7394.67 1503
7395.48 1551
7396.29 1490
7397.10 1506
7397.92 1523
7398.73 1491
7399.54 1487
7400.35 1567
7401.16 1566
7401.98 1634
7402.79 1678
7403.60 1632
7404.41 1641
7405.23 1609
7406.04 1673
7406.85 1545
7407.66 1517
7408.47 1485
7409.29 1467
7410.10 1419
7410.91 1488
7411.72 1415
7412.54 1362
7413.35 1382
7414.16 1359
7414.98 1379
7415.79 1316
7416.60 1358
7417.41 1360
7418.23 1316
7419.04 1293
7419.85 1282
7420.67 1241
7421.48 1249
7422.29 1297
7423.11 1274
7423.92 1225
7424.73 1266
7425.54 1248
7426.36 1208
7427.17 1243
7427.99 1260
7428.80 1244
7429.61 1251
7430.43 1262
7431.24 1257
7432.05 1284
7432.87 1257
7433.68 1254
7434.49 1225
7435.31 1289
7436.12 1267
7436.94 1319
7437.75 1293
7438.56 1292
7439.38 1298
7440.19 1301
7441.01 1328
7441.82 1272
7442.64 1286
7443.45 1293
7444.26 1293
7445.08 1270
7445.89 1295
7446.71 1266
7447.52 1294
7448.34 1263
7449.15 1295
7449.97 1280
7450.78 1277
7451.59 1286
7452.41 1244
7453.22 1262
7454.04 1247
7454.85 1280
7455.67 1297
7456.48 1264
7457.30 1291
7458.11 1274
7458.93 1323
7459.74 1282
7460.56 1312
7461.38 1273
7462.19 1253
7463.01 1244
7463.82 1229
7464.64 1285
7465.45 1274
7466.27 1248
7467.08 1299
7467.90 1287
7468.72 1297
7469.53 1263
7470.35 1286
7471.16 1303
7471.98 1309
7472.79 1294
7473.61 1328
7474.43 1327
7475.24 1340
7476.06 1305
7476.87 1296
7477.69 1344
7478.51 1359
7479.32 1274
7480.14 1301
7480.96 1273
7481.77 1288
7482.59 1273
7483.41 1290
7484.22 1335
7485.04 1361
7485.85 1334
7486.67 1320
7487.49 1298
7488.31 1296
7489.12 1260
7489.94 1294
7490.76 1323
7491.57 1323
7492.39 1279
7493.21 1315
7494.02 1276
7494.84 1266
7495.66 1296
7496.48 1332
7497.29 1333
7498.11 1322
7498.93 1312
7499.74 1334
7500.56 1305
7501.38 1343
7502.20 1325
7503.01 1324
7503.83 1371
7504.65 1302
7505.47 1326
7506.29 1330
7507.10 1313
7507.92 1329
7508.74 1330
7509.56 1360
7510.37 1316
7511.19 1291
7512.01 1343
7512.83 1352
7513.65 1379
7514.47 1357
7515.28 1354
7516.10 1355
7516.92 1384
7517.74 1419
7518.56 1408
7519.38 1351
7520.19 1354
7521.01 1368
7521.83 1367
7522.65 1373
7523.47 1432
7524.29 1427
7525.11 1403
7525.92 1403
7526.74 1492
7527.56 1502
7528.38 1426
7529.20 1473
7530.02 1488
7530.84 1489
7531.66 1454
7532.48 1448
7533.30 1479
7534.12 1543
7534.93 1540
7535.75 1544
7536.57 1519
7537.39 1558
7538.21 1562
7539.03 1462
7539.85 1476
7540.67 1502
7541.49 1495
7542.31 1528
7543.13 1511
7543.95 1504
7544.77 1499
7545.59 1546
7546.41 1549
7547.23 1577
7548.05 1577
7548.87 1549
7549.69 1572
7550.51 1546
7551.33 1591
7552.15 1661
7552.97 1645
7553.79 1610
7554.61 1659
7555.43 1705
7556.25 1689
7557.07 1671
7557.89 1712
7558.71 1677
7559.53 1715
7560.36 1702
7561.18 1750
7562.00 1735
7562.82 1769
7563.64 1816
7564.46 1863
7565.28 1806
7566.10 1824
7566.92 1795
7567.74 1842
7568.56 1878
7569.39 1880
7570.21 1841
7571.03 1814
7571.85 1918
7572.67 1923
7573.49 1959
7574.31 1965
7575.14 1983
7575.96 1954
7576.78 1978
7577.60 2002
7578.42 2002
7579.24 2047
7580.06 2029
7580.89 2090
7581.71 2048
7582.53 2098
7583.35 2121
7584.17 2163
7585.00 2081
7585.82 2121
7586.64 2223
7587.46 2265
7588.29 2327
7589.11 2331
7589.93 2368
7590.75 2349
7591.57 2396
7592.40 2432
7593.22 2409
7594.04 2447
7594.86 2504
7595.69 2538
7596.51 2566
7597.33 2628
7598.15 2696
7598.98 2652
7599.80 2724
7600.62 2799
7601.45 2892
7602.27 2990
7603.09 3034
7603.92 3045
7604.74 3159
7605.56 3291
7606.38 3319
7607.21 3371
7608.03 3366
7608.85 3350
7609.68 3296
7610.50 3218
7611.32 3181
7612.15 3049
7612.97 2977
7613.80 2913
7614.62 3011
7615.44 2953
7616.27 3054
7617.09 3176
7617.91 3374
7618.74 3557
7619.56 3848
7620.39 4050
7621.21 4022
7622.03 4119
7622.86 4007
7623.68 3907
7624.51 3847
7625.33 3657
7626.15 3570
7626.98 3607
7627.80 3529
7628.63 3496
7629.45 3575
7630.28 3636
7631.10 3804
7631.93 4024
7632.75 4185
7633.58 4356
7634.40 4396
7635.22 4393
7636.05 4352
7636.87 4061
7637.70 3794
7638.52 3601
7639.35 3366
7640.17 3112
7641.00 2921
7641.82 2812
7642.65 2722
7643.47 2601
7644.30 2737
7645.13 2808
7645.95 2946
7646.78 2973
7647.60 3130
7648.43 3252
7649.25 3242
7650.08 3138
7650.90 3131
7651.73 3040
7652.55 2864
7653.38 2768
7654.21 2603
7655.03 2480
7655.86 2366
7656.68 2225
7657.51 2171
7658.34 2076
7659.16 2016
7659.99 1958
7660.81 1942
7661.64 1994
7662.47 1985
7663.29 1933
7664.12 1918
7664.95 1923
7665.77 1943
7666.60 1971
7667.42 1949
7668.25 1910
7669.08 1901
7669.90 1912
7670.73 1922
7671.56 1926
7672.38 1885
7673.21 1832
7674.04 1840
7674.87 1835
7675.69 1847
7676.52 1785
7677.35 1804
7678.17 1833
7679.00 1856
7679.83 1795
7680.65 1879
7681.48 1840
7682.31 1847
7683.14 1890
7683.96 1966
7684.79 1990
7685.62 2083
7686.45 2234
7687.27 2262
7688.10 2273
7688.93 2268
7689.76 2296
7690.58 2198
7691.41 2081
7692.24 2041
7693.07 2027
7693.90 1990
7694.72 1950
7695.55 1970
7696.38 1971
7697.21 1966
7698.04 2035
7698.86 2093
7699.69 2174
7700.52 2274
7701.35 2283
7702.18 2290
7703.01 2232
7703.83 2177
7704.66 2140
7705.49 2082
7706.32 2003
7707.15 1927
7707.98 1932
7708.81 1842
7709.63 1759
7710.46 1772
7711.29 1773
7712.12 1779
7712.95 1731
7713.78 1712
7714.61 1715
7715.44 1755
7716.27 1776
7717.10 1732
7717.93 1688
7718.75 1674
7719.58 1675
7720.41 1695
7721.24 1675
7722.07 1637
7722.90 1629
7723.73 1662
7724.56 1634
7725.39 1656
7726.22 1636
7727.05 1640
7727.88 1630
7728.71 1618
7729.54 1644
7730.37 1636
7731.20 1731
7732.03 1688
7732.86 1661
7733.69 1675
7734.52 1616
7735.35 1613
7736.18 1587
7737.01 1549
7737.84 1590
7738.67 1515
7739.50 1535
7740.33 1483
7741.16 1547
7741.99 1528
7742.82 1470
7743.65 1503
7744.48 1543
7745.31 1607
7746.14 1664
7746.98 1763
7747.81 1924
7748.64 2114
7749.47 2136
7750.30 2240
7751.13 2240
7751.96 2192
7752.79 2197
7753.62 2008
7754.45 1882
7755.29 1800
7756.12 1689
7756.95 1615
7757.78 1602
7758.61 1514
7759.44 1491
7760.27 1509
7761.11 1475
7761.94 1451
7762.77 1408
7763.60 1474
7764.43 1496
7765.26 1411
7766.10 1422
7766.93 1437
7767.76 1409
7768.59 1445
7769.42 1414
7770.26 1438
7771.09 1397
7771.92 1393
7772.75 1353
7773.58 1353
7774.42 1316
7775.25 1392
7776.08 1391
7776.91 1356
7777.75 1344
7778.58 1370
7779.41 1447
7780.24 1435
7781.08 1403
7781.91 1397
7782.74 1406
7783.57 1408
7784.41 1402
7785.24 1421
7786.07 1481
7786.91 1526
7787.74 1400
7788.57 1444
7789.40 1436
7790.24 1449
7791.07 1488
7791.90 1438
7792.74 1504
7793.57 1463
7794.40 1494
7795.24 1505
7796.07 1482
7796.90 1471
7797.74 1459
7798.57 1480
7799.40 1484
7800.24 1565
7801.07 1601
7801.91 1592
7802.74 1590
7803.57 1611
7804.41 1605
7805.24 1574
7806.07 1716
7806.91 1673
7807.74 1652
7808.58 1659
7809.41 1670
7810.25 1648
7811.08 1708
7811.91 1706
7812.75 1734
7813.58 1719
7814.42 1786
7815.25 1859
7816.09 1975
7816.92 2053
7817.75 2032
7818.59 2048
7819.42 2074
7820.26 1991
7821.09 2062
7821.93 2143
7822.76 2119
7823.60 2281
7824.43 2324
7825.27 2403
7826.10 2436
7826.94 2450
7827.77 2379
7828.61 2352
7829.44 2257
7830.28 2171
7831.11 2086
7831.95 2131
7832.78 2165
7833.62 2186
7834.46 2198
7835.29 2214
7836.13 2285
7836.96 2336
7837.80 2418
7838.63 2348
7839.47 2220
7840.31 2134
7841.14 2043
7841.98 2021
7842.81 1974
7843.65 1938
7844.48 1869
7845.32 1823
7846.16 1757
7846.99 1754
7847.83 1719
7848.67 1714
7849.50 1683
7850.34 1668
7851.17 1625
7852.01 1642
7852.85 1615
7853.68 1632
7854.52 1591
7855.36 1564
7856.19 1550
7857.03 1576
7857.87 1591
7858.70 1583
7859.54 1585
7860.38 1608
7861.21 1644
7862.05 1714
7862.89 1714
7863.72 1714
7864.56 1631
7865.40 1643
7866.24 1663
7867.07 1639
7867.91 1553
7868.75 1600
7869.59 1610
7870.42 1590
7871.26 1629
7872.10 1667
7872.94 1685
7873.77 1705
7874.61 1737
7875.45 1758
7876.29 1790
7877.12 1823
7877.96 1962
7878.80 2032
7879.64 2151
7880.47 2336
7881.31 2389
7882.15 2397
7882.99 2337
7883.83 2297
7884.66 2303
7885.50 2249
7886.34 2171
7887.18 2095
7888.02 1956
7888.86 1947
7889.69 1870
7890.53 1867
7891.37 1930
7892.21 1976
7893.05 1943
7893.89 2050
7894.73 2055
7895.56 2079
7896.40 2081
7897.24 2026
7898.08 1901
7898.92 1841
7899.76 1805
7900.60 1758
7901.44 1696
7902.28 1659
7903.12 1635
7903.95 1629
7904.79 1603
7905.63 1610
7906.47 1616
7907.31 1565
7908.15 1552
7908.99 1579
7909.83 1570
7910.67 1577
7911.51 1633
7912.35 1609
7913.19 1607
7914.03 1646
7914.87 1734
7915.71 1687
7916.55 1782
7917.39 1818
7918.23 1819
7919.07 1947
7919.91 1927
7920.75 1940
7921.59 1940
7922.43 1870
7923.27 1883
7924.11 1807
7924.95 1745
7925.79 1657
7926.63 1605
7927.47 1581
7928.31 1487
7929.15 1487
7929.99 1457
7930.83 1498
7931.67 1399
7932.51 1423
7933.35 1425
7934.19 1481
7935.04 1481
7935.88 1468
7936.72 1422
7937.56 1452
7938.40 1479
7939.24 1416
7940.08 1458
7940.92 1449
7941.76 1426
7942.60 1484
7943.45 1388
7944.29 1450
7945.13 1490
7945.97 1471
7946.81 1444
7947.65 1496
7948.49 1465
7949.34 1489
7950.18 1591
7951.02 1522
7951.86 1551
7952.70 1546
7953.54 1635
7954.39 1735
7955.23 1734
7956.07 1759
7956.91 1842
7957.75 1788
7958.60 1846
7959.44 1935
7960.28 1933
7961.12 1861
7961.96 1790
7962.81 1821
7963.65 1846
7964.49 1720
7965.33 1791
7966.18 1823
7967.02 1918
7967.86 1976
7968.70 2150
7969.55 2201
7970.39 2367
7971.23 2437
7972.08 2393
7972.92 2233
7973.76 2084
7974.60 2003
7975.45 1956
7976.29 1766
7977.13 1748
7977.98 1686
7978.82 1672
7979.66 1628
7980.51 1591
7981.35 1529
7982.19 1515
7983.04 1522
7983.88 1500
7984.72 1442
7985.57 1525
7986.41 1494
7987.25 1436
7988.10 1386
7988.94 1409
7989.78 1435
7990.63 1380
7991.47 1410
7992.32 1373
7993.16 1339
7994.00 1312
7994.85 1280
7995.69 1212
7996.54 1248
7997.38 1246
7998.22 1228
7999.07 1195
7999.91 1232
8000.76 1258
8001.60 1271
8002.45 1223
8003.29 1201
8004.13 1186
8004.98 1206
8005.82 1224
8006.67 1128
8007.51 1141
8008.36 1126
8009.20 1144
8010.05 1145
8010.89 1181
8011.74 1128
8012.58 1079
8013.43 1077
8014.27 1072
8015.12 1106
8015.96 1092
8016.81 1149
8017.65 1127
8018.50 1121
8019.34 1111
8020.19 1041
8021.03 1042
8021.88 1050
8022.72 1079
8023.57 1014
8024.41 1083
8025.26 1028
8026.11 1020
8026.95 1041
8027.80 1049
8028.64 1078
8029.49 1077
8030.33 1052
8031.18 1069
8032.03 1098
8032.87 1058
8033.72 1063
8034.56 1117
8035.41 1073
8036.26 1059
8037.10 1097
8037.95 1072
8038.80 1093
8039.64 1047
8040.49 1069
8041.34 1045
8042.18 1074
8043.03 1083
8043.87 1041
8044.72 1070
8045.57 1062
8046.41 1063
8047.26 1061
8048.11 1064
8048.96 1065
8049.80 1032
8050.65 1022
8051.50 1100
8052.34 1056
8053.19 1014
8054.04 1055
8054.88 1051
8055.73 1034
8056.58 1013
8057.43 1039
8058.27 1031
8059.12 986
8059.97 1002
8060.82 1007
8061.66 961
8062.51 972
8063.36 987
8064.21 985
8065.05 964
8065.90 952
8066.75 952
8067.60 957
8068.44 992
8069.29 987
8070.14 983
8070.99 978
8071.84 935
8072.68 966
8073.53 970
8074.38 967
8075.23 963
8076.08 936
8076.93 906
8077.77 885
8078.62 905
8079.47 926
8080.32 948
8081.17 906
8082.02 901
8082.87 934
8083.71 918
8084.56 933
8085.41 897
8086.26 936
8087.11 981
8087.96 962
8088.81 988
8089.66 957
8090.51 943
8091.35 958
8092.20 952
8093.05 981
8093.90 924
8094.75 944
8095.60 954
8096.45 947
8097.30 897
8098.15 924
8099.00 960
8099.85 972
8100.70 966
8101.55 943
8102.40 945
8103.25 923
8104.10 931
8104.95 953
8105.80 953
8106.65 975
8107.50 969
8108.35 959
8109.20 933
8110.05 927
8110.90 934
8111.75 965
8112.60 947
8113.45 954
8114.30 976
8115.15 979
8116.00 974
8116.85 954
8117.70 935
8118.55 961
8119.40 1016
8120.25 1014
8121.10 1018
8121.95 1035
8122.80 1037
8123.65 1064
8124.50 1045
8125.35 1014
8126.20 1041
8127.06 1038
8127.91 1072
8128.76 1018
8129.61 1059
8130.46 1054
8131.31 1121
8132.16 1107
8133.01 1132
8133.86 1153
8134.72 1138
8135.57 1204
8136.42 1199
8137.27 1151
8138.12 1129
8138.97 1125
8139.83 1145
8140.68 1089
8141.53 1069
8142.38 1025
8143.23 1060
8144.08 1093
8144.94 1081
8145.79 1135
8146.64 1064
8147.49 1062
8148.34 1018
8149.20 1122
8150.05 1112
8150.90 1127
8151.75 1102
8152.60 1110
8153.46 1107
8154.31 1112
8155.16 1179
8156.01 1223
8156.87 1182
8157.72 1233
8158.57 1252
8159.42 1286
8160.28 1208
8161.13 1207
8161.98 1203
8162.84 1132
8163.69 1058
8164.54 1044
8165.39 1016
8166.25 985
8167.10 990
8167.95 967
8168.81 977
8169.66 988
8170.51 957
8171.37 959
8172.22 961
8173.07 974
8173.93 944
8174.78 962
8175.63 990
8176.49 955
8177.34 963
8178.19 919
8179.05 899
8179.90 881
8180.76 892
8181.61 892
8182.46 840
8183.32 856
8184.17 885
8185.02 874
8185.88 894
8186.73 887
8187.59 886
8188.44 883
8189.30 897
8190.15 914
8191.00 894
8191.86 887
8192.71 878
8193.57 872
8194.42 883
8195.28 878
8196.13 871
8196.99 912
8197.84 888
8198.69 899
8199.55 930
8200.40 938
8201.26 882
8202.11 873
8202.97 924
8203.82 938
8204.68 917
8205.53 894
8206.39 820
8207.24 853
8208.10 867
8208.95 901
8209.81 901
8210.67 890
8211.52 889
8212.38 890
8213.23 873
8214.09 861
8214.94 870
8215.80 897
8216.65 899
8217.51 860
8218.37 866
8219.22 892
8220.08 922
8220.93 953
8221.79 954
8222.64 920
8223.50 974
8224.36 985
8225.21 964
8226.07 990
8226.92 990
8227.78 1007
8228.64 951
8229.49 950
8230.35 930
8231.21 930
8232.06 887
8232.92 875
8233.78 863
8234.63 857
8235.49 864
8236.35 864
8237.20 849
8238.06 863
8238.92 854
8239.77 873
8240.63 862
8241.49 860
8242.34 802
8243.20 830
8244.06 866
8244.91 828
8245.77 860
8246.63 857
8247.49 855
8248.34 863
8249.20 830
8250.06 818
8250.92 799
8251.77 814
8252.63 777
8253.49 847
8254.35 855
8255.20 806
8256.06 846
8256.92 880
8257.78 838
8258.63 824
8259.49 845
8260.35 842
8261.21 855
8262.07 880
8262.92 837
8263.78 847
8264.64 864
8265.50 811
8266.36 869
8267.22 857
8268.07 875
8268.93 856
8269.79 858
8270.65 878
8271.51 892
8272.37 844
8273.22 852
8274.08 892
8274.94 889
8275.80 898
8276.66 916
8277.52 888
8278.38 881
8279.24 905
8280.09 910
8280.95 927
8281.81 931
8282.67 929
8283.53 932
8284.39 942
8285.25 933
8286.11 963
8286.97 932
8287.83 904
8288.69 828
8289.55 883
8290.41 926
8291.26 951
8292.12 951
8292.98 942
8293.84 922
8294.70 965
8295.56 994
8296.42 968
8297.28 917
8298.14 930
8299.00 909
8299.86 904
8300.72 962
8301.58 886
8302.44 886
8303.30 905
8304.16 895
8305.02 895
8305.88 884
8306.74 897
8307.60 877
8308.46 887
8309.33 915
8310.19 881
8311.05 837
8311.91 867
8312.77 898
8313.63 835
8314.49 805
8315.35 874
8316.21 830
8317.07 809
8317.93 849
8318.79 833
8319.65 829
8320.52 848
8321.38 846
8322.24 872
8323.10 858
8323.96 849
8324.82 857
8325.68 827
8326.54 857
8327.41 815
8328.27 854
8329.13 871
8329.99 866
8330.85 830
8331.71 800
8332.57 831
8333.44 863
8334.30 869
8335.16 878
8336.02 886
8336.88 862
8337.75 875
8338.61 937
8339.47 889
8340.33 846
8341.19 837
8342.06 885
8342.92 880
8343.78 912
8344.64 916
8345.50 875
8346.37 879
8347.23 913
8348.09 910
8348.95 936
8349.82 933
8350.68 943
8351.54 930
8352.40 938
8353.27 935
8354.13 926
8354.99 946
8355.86 889
8356.72 925
8357.58 914
8358.45 880
8359.31 868
8360.17 854
8361.03 832
8361.90 886
8362.76 923
8363.62 881
8364.49 891
8365.35 889
8366.21 928
8367.08 918
8367.94 898
8368.80 920
8369.67 957
8370.53 893
8371.40 872
8372.26 855
8373.12 882
8373.99 876
8374.85 876
8375.71 889
8376.58 908
8377.44 908
8378.31 911
8379.17 893
8380.03 893
8380.90 935
8381.76 941
8382.63 964
8383.49 950
8384.36 936
8385.22 934
8386.08 962
8386.95 967
8387.81 1014
8388.68 1048
8389.54 1050
8390.41 1046
8391.27 995
8392.14 971
8393.00 974
8393.87 1001
8394.73 990
8395.60 964
8396.46 984
8397.33 969
8398.19 972
8399.06 967
8399.92 1019
8400.79 1043
8401.65 1025
8402.52 1000
8403.38 986
8404.25 1044
8405.11 985
8405.98 1015
8406.84 1020
8407.71 1045
8408.58 1057
8409.44 1025
8410.31 1060
8411.17 1044
8412.04 1042
8412.90 1052
8413.77 1062
8414.64 1047
8415.50 1111
8416.37 1150
8417.23 1111
8418.10 1094
8418.97 1123
8419.83 1156
8420.70 1127
8421.56 1149
8422.43 1141
8423.30 1203
8424.16 1203
8425.03 1143
8425.90 1195
8426.76 1265
8427.63 1209
8428.50 1259
8429.36 1278
8430.23 1272
8431.10 1269
8431.96 1267
8432.83 1264
8433.70 1343
8434.56 1371
8435.43 1420
8436.30 1362
8437.16 1377
8438.03 1431
8438.90 1412
8439.77 1487
8440.63 1512
8441.50 1507
8442.37 1570
8443.24 1599
8444.10 1636
8444.97 1669
8445.84 1669
8446.71 1741
8447.57 1744
8448.44 1809
8449.31 1799
8450.18 1826
8451.04 1823
8451.91 1895
8452.78 1994
8453.65 2036
8454.52 2168
8455.38 2352
8456.25 2527
8457.12 2838
8457.99 3083
8458.86 3269
8459.72 3336
8460.59 3252
8461.46 3081
8462.33 2878
8463.20 2627
8464.07 2507
8464.93 2323
8465.80 2144
8466.67 1934
8467.54 1805
8468.41 1786
8469.28 1642
8470.15 1630
8471.02 1618
8471.88 1645
8472.75 1524
8473.62 1508
8474.49 1506
8475.36 1512
8476.23 1496
8477.10 1512
8477.97 1469
8478.84 1485
8479.71 1515
8480.58 1527
8481.44 1605
8482.31 1581
8483.18 1656
8484.05 1651
8484.92 1688
8485.79 1651
8486.66 1620
8487.53 1591
8488.40 1578
8489.27 1601
8490.14 1613
8491.01 1528
8491.88 1532
8492.75 1533
8493.62 1493
8494.49 1500
8495.36 1472
8496.23 1446
8497.10 1502
8497.97 1507
8498.84 1497
8499.71 1545
8500.58 1496
8501.45 1493
8502.32 1428
8503.19 1494
8504.06 1444
8504.93 1452
8505.80 1468
8506.67 1469
8507.55 1484
8508.42 1502
8509.29 1588
8510.16 1557
8511.03 1610
8511.90 1594
8512.77 1579
8513.64 1595
8514.51 1649
8515.38 1683
8516.25 1664
8517.13 1701
8518.00 1724
8518.87 1771
8519.74 1747
8520.61 1762
8521.48 1807
8522.35 1851
8523.23 1925
8524.10 2033
8524.97 2196
8525.84 2404
8526.71 2560
8527.58 2735
8528.46 2885
8529.33 3039
8530.20 3008
8531.07 2899
8531.94 2787
8532.81 2658
8533.69 2457
8534.56 2240
8535.43 2201
8536.30 2018
8537.18 1939
8538.05 1868
8538.92 1881
8539.79 1874
8540.66 1769
8541.54 1772
8542.41 1743
8543.28 1659
8544.15 1622
8545.03 1624
8545.90 1628
8546.77 1591
8547.64 1552
8548.52 1520
8549.39 1558
8550.26 1592
8551.14 1665
8552.01 1722
8552.88 1735
8553.76 1888
8554.63 2120
8555.50 2172
8556.37 2230
8557.25 2324
8558.12 2312
8558.99 2254
8559.87 2171
8560.74 2073
8561.61 1972
8562.49 1838
8563.36 1735
8564.24 1709
8565.11 1614
8565.98 1552
8566.86 1530
8567.73 1473
8568.60 1465
8569.48 1469
8570.35 1449
8571.23 1429
8572.10 1422
8572.97 1374
8573.85 1340
8574.72 1377
8575.60 1357
8576.47 1378
8577.34 1346
8578.22 1394
8579.09 1329
8579.97 1330
8580.84 1361
8581.72 1396
8582.59 1357
8583.47 1379
8584.34 1450
8585.21 1457
8586.09 1457
8586.96 1402
8587.84 1406
8588.71 1412
8589.59 1470
8590.46 1484
8591.34 1505
8592.21 1493
8593.09 1522
8593.96 1505
8594.84 1533
8595.71 1523
8596.59 1516
8597.46 1575
8598.34 1553
8599.22 1517
8600.09 1559
8600.97 1594
8601.84 1576
8602.72 1586
8603.59 1584
8604.47 1655
8605.34 1640
8606.22 1696
8607.10 1684
8607.97 1658
8608.85 1667
8609.72 1717
8610.60 1774
8611.47 1737
8612.35 1681
8613.23 1668
8614.10 1750
8614.98 1749
8615.86 1685
8616.73 1745
8617.61 1827
8618.48 1854
8619.36 1861
8620.24 1825
8621.11 1948
8621.99 1977
8622.87 1992
8623.74 1957
8624.62 1994
8625.50 2077
8626.37 2082
8627.25 2073
8628.13 2051
8629.00 2091
8629.88 2077
8630.76 2164
8631.64 2105
8632.51 2161
8633.39 2173
8634.27 2193
8635.14 2210
8636.02 2225
8636.90 2204
8637.78 2259
8638.65 2238
8639.53 2219
8640.41 2214
8641.29 2222
8642.16 2304
8643.04 2306
8643.92 2332
8644.80 2399
8645.67 2426
8646.55 2510
8647.43 2559
8648.31 2656
8649.18 2690
8650.06 2680
8650.94 2745
8651.82 2727
8652.70 2739
8653.58 2807
8654.45 2846
8655.33 2893
8656.21 2916
8657.09 2977
8657.97 2984
8658.84 2973
8659.72 3043
8660.60 3241
8661.48 3531
8662.36 3813
8663.24 4191
8664.12 4493
8664.99 4989
8665.87 5411
8666.75 5746
8667.63 5714
8668.51 5831
8669.39 5806
8670.27 5601
8671.15 5212
8672.03 5032
8672.91 4810
8673.78 4532
8674.66 4328
8675.54 4125
8676.42 4008
8677.30 3937
8678.18 3907
8679.06 3674
8679.94 3522
8680.82 3437
8681.70 3294
8682.58 3163
8683.46 3028
8684.34 2882
8685.22 2922
8686.10 2845
8686.98 2918
8687.86 2911
8688.74 3055
8689.62 3257
8690.50 3415
8691.38 3714
8692.26 4189
8693.14 4525
8694.02 4751
8694.90 5069
8695.78 5149
8696.66 5208
8697.54 5038
8698.42 4905
8699.30 4583
8700.18 4269
8701.06 3980
8701.94 3724
8702.82 3477
8703.70 3301
8704.58 3160
8705.46 3057
8706.34 2859
8707.23 2771
8708.11 2646
8708.99 2498
8709.87 2435
8710.75 2271
8711.63 2217
8712.51 2121
8713.39 2008
8714.27 1931
8715.16 1916
8716.04 1876
8716.92 1849
8717.80 1805
8718.68 1828
8719.56 1830
8720.44 1803
8721.33 1782
8722.21 1757
8723.09 1800
8723.97 1854
8724.85 1848
8725.73 1789
8726.62 1796
8727.50 1812
8728.38 1863
8729.26 1864
8730.14 1975
8731.03 1994
8731.91 1924
8732.79 1960
8733.67 1966
8734.55 2007
8735.44 1956
8736.32 1914
8737.20 1851
8738.08 1872
8738.97 1856
8739.85 1875
8740.73 1803
8741.61 1849
8742.50 1864
8743.38 1873
8744.26 1878
8745.14 1863
8746.03 1816
8746.91 1822
8747.79 1820
8748.68 1798
8749.56 1819
8750.44 1801
8751.33 1796
8752.21 1870
8753.09 1850
8753.97 1833
8754.86 1849
8755.74 1833
8756.62 1900
8757.51 1965
8758.39 1995
8759.28 1997
8760.16 2061
8761.04 2074
8761.93 2087
8762.81 2046
8763.69 2098
8764.58 2086
8765.46 2029
8766.34 2086
8767.23 1990
8768.11 2027
8769.00 1981
8769.88 1909
8770.76 1930
8771.65 1919
8772.53 1918
8773.42 1956
8774.30 1975
8775.19 1923
8776.07 1908
8776.95 1852
8777.84 1904
8778.72 1921
8779.61 1941
8780.49 2088
8781.38 2218
8782.26 2209
8783.15 2289
8784.03 2443
8784.92 2473
8785.80 2465
8786.69 2444
8787.57 2383
8788.46 2249
8789.34 2243
8790.23 2103
8791.11 2024
8792.00 1982
8792.88 1850
8793.77 1800
8794.65 1786
8795.54 1731
8796.42 1710
8797.31 1723
8798.19 1748
8799.08 1749
8799.96 1691
8800.85 1675
8801.74 1678
8802.62 1655
8803.51 1645
8804.39 1612
8805.28 1558
8806.16 1611
8807.05 1556
8807.94 1521
8808.82 1495
8809.71 1445
8810.59 1463
8811.48 1468
8812.37 1473
8813.25 1455
8814.14 1427
8815.03 1458
8815.91 1478
8816.80 1451
8817.68 1479
8818.57 1500
8819.46 1503
8820.34 1486
8821.23 1452
8822.12 1433
8823.00 1500
8823.89 1440
8824.78 1464
8825.66 1433
8826.55 1409
8827.44 1378
8828.33 1433
8829.21 1418
8830.10 1355
8830.99 1364
8831.87 1427
8832.76 1420
8833.65 1361
8834.54 1367
8835.42 1368
8836.31 1354
8837.20 1338
8838.08 1368
8838.97 1347
8839.86 1323
8840.75 1324
8841.64 1327
8842.52 1320
8843.41 1323
8844.30 1352
8845.19 1337
8846.07 1342
8846.96 1316
8847.85 1332
8848.74 1341
8849.63 1330
8850.51 1269
8851.40 1241
8852.29 1211
8853.18 1181
8854.07 1151
8854.96 1171
8855.84 1165
8856.73 1188
8857.62 1189
8858.51 1213
8859.40 1186
8860.29 1122
8861.17 1107
8862.06 1135
8862.95 1124
8863.84 1145
8864.73 1223
8865.62 1145
8866.51 1085
8867.40 1135
8868.29 1133
8869.17 1111
8870.06 1106
8870.95 1053
8871.84 1081
8872.73 1077
8873.62 1094
8874.51 1042
8875.40 1027
8876.29 1010
8877.18 1017
8878.07 1031
8878.96 968
8879.85 993
8880.74 1012
8881.63 988
8882.51 990
8883.40 990
8884.29 955
8885.18 986
8886.07 1005
8886.96 970
8887.85 985
8888.74 966
8889.63 1006
8890.52 984
8891.41 1062
8892.30 972
8893.19 935
8894.09 966
8894.98 965
8895.87 942
8896.76 944
8897.65 947
8898.54 944
8899.43 954
8900.32 969
8901.21 952
8902.10 941
8902.99 937
8903.88 970
8904.77 931
8905.66 898
8906.55 895
8907.44 888
8908.34 898
8909.23 903
8910.12 899
8911.01 928
8911.90 937
8912.79 854
8913.68 893
8914.57 927
8915.47 902
8916.36 895
8917.25 897
8918.14 895
8919.03 876
8919.92 889
8920.81 897
8921.71 921
8922.60 861
8923.49 863
8924.38 875
8925.27 875
8926.16 889
8927.06 866
8927.95 817
8928.84 835
8929.73 854
8930.62 894
8931.52 864
8932.41 873
8933.30 890
8934.19 805
8935.09 846
8935.98 809
8936.87 804
8937.76 823
8938.66 853
8939.55 788
8940.44 858
8941.33 786
8942.23 773
8943.12 820
8944.01 833
8944.90 799
8945.80 790
8946.69 807
8947.58 790
8948.48 796
8949.37 807
8950.26 813
8951.16 831
8952.05 768
8952.94 812
8953.84 824
8954.73 827
8955.62 814
8956.52 832
8957.41 823
8958.30 791
8959.20 778
8960.09 794
8960.98 790
8961.88 761
8962.77 795
8963.66 780
8964.56 791
8965.45 830
8966.35 801
8967.24 794
8968.13 778
8969.03 771
8969.92 805
8970.82 826
8971.71 775
8972.60 811
8973.50 829
8974.39 839
8975.29 864
8976.18 798
8977.08 815
8977.97 814
8978.87 788
8979.76 792
8980.65 790
8981.55 768
8982.44 766
8983.34 815
8984.23 821
8985.13 802
8986.02 815
8986.92 791
8987.81 802
8988.71 771
8989.60 793
8990.50 835
8991.39 811
8992.29 801
8993.18 802
8994.08 811
8994.97 814
8995.87 737
8996.76 788
8997.66 782
8998.56 769
8999.45 775
9000.35 762
9001.24 773
9002.14 767
9003.03 773
9003.93 807
9004.83 788
9005.72 769
9006.62 748
9007.51 762
9008.41 754
9009.31 749
9010.20 767
9011.10 783
9011.99 764
9012.89 759
9013.79 750
9014.68 729
9015.58 777
9016.48 757
9017.37 743
9018.27 730
9019.16 769
9020.06 758
9020.96 760
9021.85 776
9022.75 723
9023.65 732
9024.54 755
9025.44 699
9026.34 722
9027.24 728
9028.13 708
9029.03 712
9029.93 730
9030.82 785
9031.72 754
9032.62 736
9033.52 766
9034.41 759
9035.31 721
9036.21 735
9037.10 762
9038.00 721
9038.90 737
9039.80 728
9040.69 749
9041.59 734
9042.49 747
9043.39 753
9044.29 745
9045.18 731
9046.08 734
9046.98 757
9047.88 731
9048.78 742
9049.67 742
9050.57 737
9051.47 755
9052.37 712
9053.27 727
9054.16 740
9055.06 788
9055.96 746
9056.86 803
9057.76 745
9058.66 746
9059.55 770
9060.45 758
9061.35 791
9062.25 810
9063.15 748
9064.05 805
9064.95 783
9065.85 769
9066.74 777
9067.64 781
9068.54 778
9069.44 811
9070.34 766
9071.24 783
9072.14 763
9073.04 823
9073.94 792
9074.84 766
9075.74 773
9076.64 776
9077.53 794
9078.43 783
9079.33 791
9080.23 782
9081.13 748
9082.03 791
9082.93 772
9083.83 773
9084.73 760
9085.63 724
9086.53 748
9087.43 771
9088.33 799
9089.23 807
9090.13 762
9091.03 743
9091.93 746
9092.83 802
9093.73 822
9094.63 772
9095.53 769
9096.43 765
9097.33 789
9098.23 845
9099.13 796
9100.04 813
9100.94 760
9101.84 779
9102.74 841
9103.64 790
9104.54 749
9105.44 748
9106.34 764
9107.24 753
9108.14 743
9109.04 774
9109.94 769
9110.85 744
9111.75 742
9112.65 700
9113.55 723
9114.45 726
9115.35 758
9116.25 746
9117.15 753
9118.06 748
9118.96 791
9119.86 729
9120.76 733
9121.66 743
9122.56 757
9123.46 765
9124.37 776
9125.27 754
9126.17 721
9127.07 729
9127.97 756
9128.88 751
9129.78 715
9130.68 733
9131.58 759
9132.48 748
9133.39 723
9134.29 721
9135.19 710
9136.09 729
9137.00 739
9137.90 726
9138.80 713
9139.70 756
9140.61 718
9141.51 702
9142.41 703
9143.31 706
9144.22 712
9145.12 719
9146.02 730
9146.92 697
9147.83 687
9148.73 699
9149.63 732
9150.54 744
9151.44 753
9152.34 712
9153.25 690
9154.15 710
9155.05 700
9155.96 707
9156.86 736
9157.76 771
9158.67 757
9159.57 745
9160.47 712
9161.38 735
9162.28 716
9163.18 730
9164.09 729
9164.99 718
9165.90 751
9166.80 750
9167.70 731
9168.61 724
9169.51 743
9170.42 765
9171.32 754
9172.22 771
9173.13 772
9174.03 782
9174.94 777
9175.84 724
9176.74 764
9177.65 781
9178.55 724
9179.46 766
9180.36 701
9181.27 751
9182.17 724
9183.08 764
9183.98 747
9184.89 740
9185.79 764
9186.70 745
9187.60 740
9188.51 738
9189.41 747
9190.32 774
9191.22 757
9192.13 723
9193.03 745
9193.94 714
9194.84 782
9195.75 777
9196.65 748
9197.56 776
9198.46 789
9199.37 796
9200.27 822
9201.18 827
9202.08 779
9202.99 855
9203.90 879
9204.80 856
9205.71 855
9206.61 849
9207.52 791
9208.42 780
9209.33 790
9210.24 800
9211.14 820
9212.05 799
9212.95 772
9213.86 762
9214.77 737
9215.67 758
9216.58 704
9217.49 702
9218.39 730
9219.30 770
9220.21 744
9221.11 710
9222.02 731
9222.93 730
9223.83 711
9224.74 723
9225.65 717
9226.55 729
9227.46 756
9228.37 764
9229.27 748
9230.18 687
9231.09 667
9231.99 693
9232.90 694
9233.81 750
9234.72 689
9235.62 719
9236.53 747
9237.44 717
9238.34 755
9239.25 744
9240.16 728
9241.07 726
9241.97 740
9242.88 737
9243.79 704
9244.70 741
9245.61 710
9246.51 691
9247.42 705
9248.33 703
9249.24 691
9250.14 699
9251.05 696
9251.96 674
9252.87 700
9253.78 687
9254.69 718
9255.59 693
9256.50 703
9257.41 711
9258.32 716
9259.23 734
9260.14 686
9261.04 715
9261.95 695
9262.86 682
9263.77 736
9264.68 710
9265.59 738
9266.50 719
9267.40 716
9268.31 697
9269.22 670
9270.13 728
9271.04 732
9271.95 714
9272.86 677
9273.77 678
9274.68 778
9275.59 741
9276.49 740
9277.40 727
9278.31 711
9279.22 721
9280.13 751
9281.04 719
9281.95 738
9282.86 726
9283.77 747
9284.68 721
9285.59 721
9286.50 748
9287.41 718
9288.32 723
9289.23 713
9290.14 702
9291.05 668
9291.96 716
9292.87 766
9293.78 757
9294.69 740
9295.60 730
9296.51 761
9297.42 777
9298.33 740
9299.24 743
9300.15 768
9301.06 795
9301.97 797
9302.88 766
9303.79 784
9304.70 789
9305.61 752
9306.53 752
9307.44 808
9308.35 801
9309.26 756
9310.17 831
9311.08 818
9311.99 867
9312.90 873
9313.81 863
9314.72 909
9315.63 886
9316.55 864
9317.46 844
9318.37 869
9319.28 852
9320.19 829
9321.10 820
9322.01 823
9322.93 771
9323.84 759
9324.75 766
9325.66 753
9326.57 747
9327.48 727
9328.40 742
9329.31 779
9330.22 773
9331.13 756
9332.04 723
9332.96 761
9333.87 764
9334.78 781
9335.69 796
9336.60 763
9337.52 751
9338.43 766
9339.34 790
9340.25 782
9341.17 760
9342.08 744
9342.99 789
9343.90 797
9344.82 752
9345.73 782
9346.64 769
9347.55 739
9348.47 746
9349.38 734
9350.29 761
9351.21 747
9352.12 748
9353.03 766
9353.94 735
9354.86 761
9355.77 756
9356.68 728
9357.60 729
9358.51 752
9359.42 721
9360.34 745
9361.25 747
9362.16 720
9363.08 727
9363.99 720
9364.90 760
9365.82 759
9366.73 763
9367.65 740
9368.56 748
9369.47 748
9370.39 775
9371.30 769
9372.21 777
9373.13 767
9374.04 772
9374.96 791
9375.87 741
9376.79 750
9377.70 779
9378.61 808
9379.53 789
9380.44 805
9381.36 831
9382.27 815
9383.19 858
9384.10 852
9385.01 840
9385.93 844
9386.84 843
9387.76 851
9388.67 857
9389.59 831
9390.50 879
9391.42 867
9392.33 890
9393.25 923
9394.16 920
9395.08 920
9395.99 925
9396.91 901
9397.82 925
9398.74 881
9399.65 888
9400.57 917
9401.48 904
9402.40 925
9403.32 884
9404.23 863
9405.15 834
9406.06 848
9406.98 825
9407.89 801
9408.81 826
9409.73 825
9410.64 801
9411.56 799
9412.47 837
9413.39 793
9414.30 807
9415.22 799
9416.14 805
9417.05 763
9417.97 791
9418.89 829
9419.80 845
9420.72 811
9421.63 835
9422.55 823
9423.47 790
9424.38 844
9425.30 851
9426.22 847
9427.13 857
9428.05 839
9428.97 848
9429.88 881
9430.80 862
9431.72 875
9432.63 851
9433.55 857
9434.47 862
9435.38 878
9436.30 855
9437.22 896
9438.14 872
9439.05 884
9439.97 907
9440.89 897
9441.81 892
9442.72 939
9443.64 914
9444.56 883
9445.47 926
9446.39 944
9447.31 975
9448.23 974
9449.15 919
9450.06 964
9450.98 957
9451.90 967
9452.82 998
9453.73 984
9454.65 996
9455.57 1018
9456.49 1056
9457.41 1015
9458.32 977
9459.24 935
9460.16 958
9461.08 956
9462.00 913
9462.92 915
9463.83 936
9464.75 911
9465.67 903
9466.59 916
9467.51 912
9468.43 893
9469.35 866
9470.26 906
9471.18 893
9472.10 874
9473.02 884
9473.94 892
9474.86 922
9475.78 893
9476.70 942
9477.62 927
9478.54 926
9479.45 943
9480.37 936
9481.29 961
9482.21 970
9483.13 999
9484.05 1011
9484.97 996
9485.89 998
9486.81 1008
9487.73 1026
9488.65 1009
9489.57 1018
9490.49 990
9491.41 951
9492.33 942
9493.25 947
9494.17 942
9495.09 894
9496.01 949
9496.93 928
9497.85 934
9498.77 944
9499.69 960
9500.61 960
9501.53 927
9502.45 976
9503.37 945
9504.29 931
9505.21 945
9506.13 1023
9507.05 975
9507.97 927
9508.89 999
9509.81 1003
9510.73 1032
9511.65 1006
9512.57 1048
9513.49 1009
9514.42 1028
9515.34 1020
9516.26 1023
9517.18 1057
9518.10 1136
9519.02 1170
9519.94 1173
9520.86 1251
9521.78 1269
9522.71 1244
9523.63 1277
9524.55 1300
9525.47 1350
9526.39 1377
9527.31 1326
9528.23 1332
9529.16 1303
9530.08 1298
9531.00 1272
9531.92 1236
9532.84 1210
9533.76 1184
9534.69 1172
9535.61 1156
9536.53 1152
9537.45 1160
9538.37 1126
9539.30 1130
9540.22 1153
9541.14 1141
9542.06 1121
9542.98 1119
9543.91 1126
9544.83 1100
9545.75 1091
9546.67 1115
9547.60 1156
9548.52 1086
9549.44 1117
9550.36 1124
9551.29 1128
9552.21 1131
9553.13 1127
9554.06 1166
9554.98 1101
9555.90 1155
9556.82 1127
9557.75 1173
9558.67 1168
9559.59 1169
9560.52 1158
9561.44 1188
9562.36 1164
9563.29 1214
9564.21 1213
9565.13 1237
9566.06 1234
9566.98 1227
9567.90 1265
9568.83 1199
9569.75 1217
9570.67 1192
9571.60 1184
9572.52 1167
9573.44 1236
9574.37 1254
9575.29 1262
9576.22 1229
9577.14 1286
9578.06 1263
9578.99 1234
9579.91 1283
9580.84 1362
9581.76 1353
9582.68 1327
9583.61 1377
9584.53 1315
9585.46 1338
9586.38 1388
9587.31 1321
9588.23 1318
9589.15 1366
9590.08 1363
9591.00 1365
9591.93 1354
9592.85 1400
9593.78 1396
9594.70 1440
9595.63 1424
9596.55 1446
9597.48 1488
9598.40 1498
9599.33 1577
9600.25 1616
9601.18 1592
9602.10 1657
9603.03 1761
9603.95 1706
9604.88 1747
9605.80 1682
9606.73 1676
9607.65 1630
9608.58 1579
9609.50 1593
9610.43 1511
9611.35 1473
9612.28 1474
9613.21 1450
9614.13 1487
9615.06 1491
9615.98 1476
9616.91 1484
9617.84 1466
9618.76 1454
9619.69 1440
9620.61 1482
9621.54 1505
9622.47 1494
9623.39 1553
9624.32 1513
9625.24 1556
9626.17 1554
9627.10 1505
9628.02 1548
9628.95 1543
9629.88 1521
9630.80 1600
9631.73 1589
9632.65 1618
9633.58 1623
9634.51 1624
9635.43 1625
9636.36 1637
9637.29 1647
9638.22 1702
9639.14 1785
9640.07 1751
9641.00 1780
9641.92 1781
9642.85 1832
9643.78 1841
9644.70 1889
9645.63 1898
9646.56 1946
9647.49 1883
9648.41 1965
9649.34 1912
9650.27 1946
9651.20 1970
9652.12 1970
9653.05 1949
9653.98 1965
9654.91 1999
9655.83 1910
9656.76 1948
9657.69 1988
9658.62 1959
9659.55 1898
9660.47 1971
9661.40 1956
9662.33 1982
9663.26 1954
9664.19 1972
9665.11 1943
9666.04 2016
9666.97 2040
9667.90 2044
9668.83 2075
9669.75 2131
9670.68 2149
9671.61 2106
9672.54 2208
9673.47 2124
9674.40 2197
9675.33 2161
9676.25 2169
9677.18 2179
9678.11 2275
9679.04 2234
9679.97 2259
9680.90 2329
9681.83 2306
9682.76 2332
9683.69 2355
9684.61 2354
9685.54 2285
9686.47 2315
9687.40 2286
9688.33 2321
9689.26 2341
9690.19 2352
9691.12 2383
9692.05 2472
9692.98 2426
9693.91 2416
9694.84 2480
9695.77 2507
9696.70 2574
9697.63 2545
9698.56 2596
9699.49 2822
9700.42 2830
9701.35 2818
9702.28 2899
9703.21 2901
9704.14 2938
9705.07 2818
9706.00 2853
9706.93 2782
9707.86 2771
9708.79 2654
9709.72 2512
9710.65 2513
9711.58 2515
9712.51 2529
9713.44 2490
9714.37 2520
9715.30 2522
9716.23 2533
9717.16 2554
9718.09 2541
9719.02 2462
9719.95 2540
9720.88 2476
9721.81 2402
9722.75 2380
9723.68 2332
9724.61 2282
9725.54 2159
9726.47 2113
9727.40 2075
9728.33 2054
9729.26 1984
9730.19 1946
9731.13 2033
9732.06 1975
9732.99 1938
9733.92 1957
9734.85 1992
9735.78 1977
9736.71 1943
9737.65 1986
9738.58 1975
9739.51 1918
9740.44 1856
9741.37 1904
9742.30 1855
9743.24 1846
9744.17 1854
9745.10 1831
9746.03 1907
9746.96 1905
9747.90 1836
9748.83 1886
9749.76 1881
9750.69 1927
9751.63 1869
9752.56 1859
9753.49 1932
9754.42 1858
9755.36 1822
9756.29 1847
9757.22 1796
9758.15 1870
9759.09 1803
9760.02 1834
9760.95 1814
9761.88 1902
9762.82 1810
9763.75 1778
9764.68 1853
9765.62 1853
9766.55 1865
9767.48 1890
9768.41 1879
9769.35 1865
9770.28 1871
9771.21 1855
9772.15 1923
9773.08 1910
9774.01 1920
9774.95 1917
9775.88 1904
9776.81 1916
9777.75 1912
9778.68 1933
9779.62 1977
9780.55 1948
9781.48 2074
9782.42 2061
9783.35 2101
9784.28 2156
9785.22 2116
9786.15 2114
9787.09 2101
9788.02 2169
9788.95 2155
9789.89 2102
9790.82 1985
9791.76 2052
9792.69 2120
9793.63 2075
9794.56 2028
9795.49 2048
9796.43 2066
9797.36 2082
9798.30 2176
9799.23 2175
9800.17 2234
9801.10 2308
9802.04 2302
9802.97 2316
9803.91 2309
9804.84 2231
9805.78 2189
9806.71 2091
9807.65 2006
9808.58 1851
9809.52 1846
9810.45 1781
9811.39 1724
9812.32 1688
9813.26 1579
9814.19 1572
9815.13 1555
9816.06 1520
9817.00 1454
9817.93 1500
9818.87 1461
9819.80 1445
9820.74 1472
9821.68 1457
9822.61 1443
9823.55 1418
9824.48 1368
9825.42 1436
9826.35 1434
9827.29 1387
9828.23 1407
9829.16 1364
9830.10 1372
9831.03 1373
9831.97 1364
9832.91 1389
9833.84 1429
9834.78 1411
9835.72 1412
9836.65 1379
9837.59 1361
9838.52 1389
9839.46 1384
9840.40 1386
9841.33 1367
9842.27 1352
9843.21 1352
9844.14 1362
9845.08 1393
9846.02 1411
9846.95 1343
9847.89 1324
9848.83 1378
9849.77 1432
9850.70 1374
9851.64 1406
9852.58 1414
9853.51 1447
9854.45 1413
9855.39 1397
9856.33 1434
9857.26 1433
9858.20 1428
9859.14 1434
9860.08 1415
9861.01 1380
9861.95 1399
9862.89 1388
9863.83 1356
9864.76 1352
9865.70 1338
9866.64 1352
9867.58 1382
9868.51 1311
9869.45 1385
9870.39 1390
9871.33 1338
9872.27 1349
9873.20 1351
9874.14 1366
9875.08 1337
9876.02 1327
9876.96 1350
9877.90 1322
9878.83 1337
9879.77 1366
9880.71 1389
9881.65 1317
9882.59 1305
9883.53 1306
9884.47 1319
9885.40 1319
9886.34 1315
9887.28 1290
9888.22 1256
9889.16 1301
9890.10 1224
9891.04 1275
9891.98 1270
9892.91 1269
9893.85 1283
9894.79 1234
9895.73 1236
9896.67 1229
9897.61 1209
9898.55 1201
9899.49 1200
9900.43 1290
9901.37 1261
9902.31 1217
9903.25 1231
9904.19 1247
9905.13 1251
9906.07 1274
9907.01 1308
9907.95 1279
9908.89 1279
9909.83 1290
9910.77 1223
9911.71 1291
9912.65 1249
9913.59 1289
9914.53 1278
9915.47 1259
9916.41 1187
9917.35 1270
9918.29 1298
9919.23 1287
9920.17 1301
9921.11 1300
9922.05 1324
9922.99 1370
9923.93 1415
9924.87 1468
9925.81 1580
9926.75 1601
9927.69 1700
9928.63 1723
9929.57 1737
9930.51 1753
9931.45 1795
9932.39 1740
9933.34 1680
9934.28 1635
9935.22 1615
9936.16 1528
9937.10 1483
9938.04 1402
9938.98 1334
9939.92 1322
9940.87 1293
9941.81 1316
9942.75 1292
9943.69 1271
9944.63 1255
9945.57 1320
9946.51 1310
9947.46 1366
9948.40 1363
9949.34 1364
9950.28 1419
9951.22 1466
9952.16 1534
9953.11 1577
9954.05 1529
9954.99 1512
9955.93 1511
9956.87 1433
9957.82 1484
9958.76 1427
9959.70 1354
9960.64 1286
9961.59 1247
9962.53 1167
9963.47 1166
9964.41 1144
9965.35 1149
9966.30 1134
9967.24 1093
9968.18 1065
9969.13 1057
9970.07 1049
9971.01 1094
9971.95 1039
9972.90 992
9973.84 1008
9974.78 1032
9975.73 985
9976.67 1000
9977.61 1001
9978.55 998
9979.50 991
9980.44 988
9981.38 1002
9982.33 963
9983.27 997
9984.21 955
9985.16 990
9986.10 998
9987.04 1011
9987.99 1022
9988.93 992
9989.88 968
9990.82 965
9991.76 974
9992.71 959
9993.65 966
9994.59 996
9995.54 991
9996.48 946
9997.43 972
9998.37 948
9999.31 975
10000.26 968
10001.20 968
10002.15 939
10003.09 936
10004.04 958
10004.98 995
10005.92 1010
10006.87 975
10007.81 987
10008.76 970
10009.70 983
10010.65 942
10011.59 949
10012.54 893
10013.48 959
10014.43 966
10015.37 981
10016.32 929
10017.26 905
10018.21 933
10019.15 973
10020.10 954
10021.04 932
10021.99 946
10022.93 969
10023.88 976
10024.82 954
10025.77 981
10026.71 944
10027.66 946
10028.60 930
10029.55 913
10030.49 946
10031.44 946
10032.39 929
10033.33 951
10034.28 939
10035.22 924
10036.17 902
10037.11 932
10038.06 906
10039.01 907
10039.95 869
10040.90 880
10041.84 912
10042.79 869
10043.74 911
10044.68 891
10045.63 881
10046.58 866
10047.52 895
10048.47 850
10049.41 886
10050.36 854
10051.31 875
10052.25 876
10053.20 910
10054.15 938
10055.09 866
10056.04 893
10056.99 884
10057.93 897
10058.88 859
10059.83 859
10060.78 830
10061.72 836
10062.67 841
10063.62 849
10064.56 836
10065.51 840
10066.46 832
10067.41 860
10068.35 866
10069.30 813
10070.25 868
10071.20 874
10072.14 888
10073.09 854
10074.04 825
10074.99 834
10075.93 862
10076.88 848
10077.83 827
10078.78 870
10079.72 891
10080.67 856
10081.62 861
10082.57 875
10083.52 856
10084.46 855
10085.41 876
10086.36 857
10087.31 833
10088.26 821
10089.21 840
10090.15 868
10091.10 804
10092.05 794
10093.00 820
10093.95 867
10094.90 838
10095.85 873
10096.79 875
10097.74 859
10098.69 849
10099.64 815
10100.59 885
10101.54 831
10102.49 855
10103.44 840
10104.39 885
10105.33 840
10106.28 842
10107.23 853
10108.18 814
10109.13 802
10110.08 823
10111.03 850
10111.98 845
10112.93 856
10113.88 843
10114.83 867
10115.78 827
10116.73 841
10117.68 802
10118.63 822
10119.58 801
10120.53 820
10121.48 849
10122.43 835
10123.38 837
10124.33 865
10125.28 872
10126.23 864
10127.18 826
10128.13 860
10129.08 857
10130.03 829
10130.98 884
10131.93 853
10132.88 859
10133.83 825
10134.78 907
10135.73 859
10136.68 860
10137.63 843
10138.58 890
10139.53 934
10140.48 915
10141.43 963
10142.38 932
10143.33 919
10144.29 885
10145.24 963
10146.19 931
10147.14 974
10148.09 961
10149.04 980
10149.99 951
10150.94 996
10151.89 988
10152.85 963
10153.80 953
10154.75 1001
10155.70 1015
10156.65 1018
10157.60 1013
10158.55 1021
10159.51 1044
10160.46 1041
10161.41 1079
10162.36 1061
10163.31 1071
10164.26 1062
10165.22 1076
10166.17 1146
10167.12 1055
10168.07 1112
10169.02 1110
10169.98 1112
10170.93 1149
10171.88 1144
10172.83 1123
10173.79 1167
10174.74 1182
10175.69 1224
10176.64 1219
10177.60 1235
10178.55 1193
10179.50 1206
10180.45 1222
10181.41 1255
10182.36 1270
10183.31 1277
10184.26 1222
10185.22 1293
10186.17 1293
10187.12 1299
10188.08 1303
10189.03 1305
10189.98 1280
10190.93 1278
10191.89 1297
10192.84 1277
10193.79 1291
10194.75 1248
10195.70 1255
10196.65 1265
10197.61 1284
10198.56 1337
10199.51 1290
10200.47 1345
10201.42 1317
10202.38 1381
10203.33 1364
10204.28 1381
10205.24 1376
10206.19 1428
10207.14 1419
10208.10 1509
10209.05 1523
10210.01 1548
10210.96 1585
10211.91 1578
10212.87 1574
10213.82 1526
10214.78 1495
10215.73 1466
10216.69 1454
10217.64 1446
10218.59 1436
10219.55 1367
10220.50 1312
10221.46 1289
10222.41 1306
10223.37 1313
10224.32 1259
10225.28 1277
10226.23 1292
10227.19 1272
10228.14 1315
10229.10 1257
10230.05 1279
10231.01 1321
10231.96 1302
10232.92 1400
10233.87 1405
10234.83 1457
10235.78 1503
10236.74 1518
10237.69 1607
10238.65 1638
10239.60 1619
10240.56 1623
10241.51 1650
10242.47 1647
10243.42 1614
10244.38 1552
10245.34 1499
10246.29 1467
10247.25 1339
10248.20 1285
10249.16 1298
10250.11 1281
10251.07 1239
10252.03 1210
10252.98 1230
10253.94 1150
10254.89 1166
10255.85 1176
10256.81 1162
10257.76 1074
10258.72 1107
10259.68 1080
10260.63 1081
10261.59 1071
10262.55 1009
10263.50 1048
10264.46 1049
10265.41 1022
10266.37 990
10267.33 971
10268.28 978
10269.24 983
10270.20 995
10271.16 1002
10272.11 985
10273.07 1034
10274.03 1040
10274.98 1006
10275.94 988
10276.90 1018
10277.85 999
10278.81 976
10279.77 961
10280.73 975
10281.68 946
10282.64 946
10283.60 920
10284.56 884
10285.51 922
10286.47 881
10287.43 882
10288.39 889
10289.34 904
10290.30 930
10291.26 924
10292.22 889
10293.18 867
10294.13 893
10295.09 885
10296.05 911
10297.01 883
10297.97 902
10298.92 888
10299.88 907
10300.84 888
10301.80 832
10302.76 871
10303.72 900
10304.67 873
10305.63 900
10306.59 874
10307.55 860
10308.51 892
10309.47 918
10310.43 884
10311.38 844
10312.34 862
10313.30 841
10314.26 848
10315.22 872
10316.18 894
10317.14 868
10318.10 866
10319.06 896
10320.01 910
10320.97 882
10321.93 903
10322.89 908
10323.85 856
10324.81 864
10325.77 845
10326.73 811
10327.69 844
10328.65 862
10329.61 825
10330.57 852
10331.53 871
10332.49 863
10333.45 862
10334.41 812
10335.37 792
10336.33 843
10337.29 853
10338.25 880
10339.21 828
10340.17 831
10341.13 820
10342.09 769
10343.05 791
10344.01 824
10344.97 811
10345.93 761
10346.89 787
10347.85 778
10348.81 809
10349.77 750
10350.73 764
10351.69 794
10352.65 755
10353.61 737
10354.57 750
10355.53 766
10356.49 756
10357.46 738
10358.42 743
10359.38 721
10360.34 727
10361.30 729
10362.26 731
10363.22 723
10364.18 734
10365.14 740
10366.11 737
10367.07 742
10368.03 704
10368.99 717
10369.95 709
10370.91 706
10371.87 702
10372.84 691
10373.80 681
10374.76 718
10375.72 721
10376.68 694
10377.64 663
10378.61 705
10379.57 734
10380.53 694
10381.49 686
10382.45 719
10383.42 705
10384.38 729
10385.34 677
10386.30 687
10387.27 686
10388.23 693
10389.19 668
10390.15 706
10391.11 683
10392.08 681
10393.04 649
10394.00 697
10394.96 689
10395.93 654
10396.89 649
10397.85 688
10398.82 664
10399.78 659
10400.74 668
10401.70 686
10402.67 673
10403.63 664
10404.59 664
10405.56 671
10406.52 658
10407.48 673
10408.45 717
10409.41 703
10410.37 717
10411.34 691
10412.30 707
10413.26 672
10414.23 675
10415.19 714
10416.15 723
10417.12 734
10418.08 696
10419.04 726
10420.01 731
10420.97 725
10421.94 715
10422.90 756
10423.86 751
10424.83 729
10425.79 707
10426.76 721
10427.72 702
10428.68 692
10429.65 689
10430.61 681
10431.58 665
10432.54 664
10433.51 662
10434.47 662
10435.44 681
10436.40 668
10437.36 654
10438.33 634
10439.29 661
10440.26 631
10441.22 652
10442.19 668
10443.15 653
10444.12 636
10445.08 642
10446.05 627
10447.01 622
10447.98 624
10448.94 657
10449.91 627
10450.87 605
10451.84 648
10452.80 626
10453.77 627
10454.73 658
10455.70 663
10456.67 643
10457.63 627
10458.60 615
10459.56 657
10460.53 648
10461.49 631
10462.46 650
10463.43 647
10464.39 603
10465.36 636
10466.32 657
10467.29 647
10468.25 630
10469.22 631
10470.19 666
10471.15 648
10472.12 648
10473.09 632
10474.05 625
10475.02 615
10475.98 638
10476.95 649
10477.92 665
10478.88 629
10479.85 675
10480.82 683
10481.78 642
10482.75 666
10483.72 664
10484.68 669
10485.65 670
10486.62 655
10487.58 645
10488.55 690
10489.52 675
10490.49 660
10491.45 651
10492.42 650
10493.39 691
10494.35 664
10495.32 657
10496.29 629
10497.26 662
10498.22 628
10499.19 666
10500.16 661
10501.13 655
10502.09 665
10503.06 695
10504.03 649
10505.00 655
10505.96 655
10506.93 714
10507.90 699
10508.87 677
10509.84 692
10510.80 671
10511.77 651
10512.74 644
10513.71 661
10514.68 658
10515.64 635
10516.61 658
10517.58 683
10518.55 661
10519.52 644
10520.49 646
10521.45 662
10522.42 633
10523.39 652
10524.36 667
10525.33 653
10526.30 633
10527.27 672
10528.23 652
10529.20 623
10530.17 625
10531.14 648
10532.11 676
10533.08 655
10534.05 657
10535.02 622
10535.99 671
10536.96 676
10537.93 664
10538.89 710
10539.86 677
10540.83 679
10541.80 711
10542.77 698
10543.74 685
10544.71 703
10545.68 688
10546.65 704
10547.62 680
10548.59 663
10549.56 714
10550.53 691
10551.50 703
10552.47 683
10553.44 699
10554.41 677
10555.38 674
10556.35 687
10557.32 686
10558.29 674
10559.26 711
10560.23 740
10561.20 739
10562.17 710
10563.14 691
10564.11 741
10565.08 768
10566.05 752
10567.02 720
10567.99 714
10568.96 722
10569.93 735
10570.91 721
10571.88 684
10572.85 722
10573.82 718
10574.79 697
10575.76 721
10576.73 696
10577.70 686
10578.67 688
10579.64 684
10580.62 678
10581.59 692
10582.56 715
10583.53 701
10584.50 677
10585.47 717
10586.44 688
10587.42 717
10588.39 754
10589.36 728
10590.33 771
10591.30 714
10592.27 718
10593.25 715
10594.22 717
10595.19 712
10596.16 779
10597.13 757
10598.10 747
10599.08 750
10600.05 768
10601.02 755
10601.99 741
10602.97 784
10603.94 780
10604.91 809
10605.88 804
10606.85 829
10607.83 805
10608.80 835
10609.77 826
10610.74 892
10611.72 930
10612.69 921
10613.66 947
10614.64 936
10615.61 926
10616.58 901
10617.55 873
10618.53 876
10619.50 869
10620.47 901
10621.45 842
10622.42 821
10623.39 836
10624.37 792
10625.34 770
10626.31 756
10627.29 743
10628.26 750
10629.23 759
10630.21 757
10631.18 755
10632.15 723
10633.13 722
10634.10 739
10635.07 743
10636.05 804
10637.02 738
10638.00 760
10638.97 772
10639.94 789
10640.92 807
10641.89 797
10642.87 838
10643.84 860
10644.81 853
10645.79 794
10646.76 773
10647.74 815
10648.71 761
10649.68 738
10650.66 751
10651.63 710
10652.61 746
10653.58 714
10654.56 695
10655.53 660
10656.51 687
10657.48 691
10658.46 681
10659.43 670
10660.41 659
10661.38 658
10662.36 636
10663.33 639
10664.31 630
10665.28 694
10666.26 644
10667.23 682
10668.21 648
10669.18 648
10670.16 633
10671.13 655
10672.11 675
10673.08 680
10674.06 662
10675.03 675
10676.01 673
10676.99 652
10677.96 649
10678.94 667
10679.91 627
10680.89 668
10681.86 714
10682.84 656
10683.82 684
10684.79 685
10685.77 684
10686.74 673
10687.72 695
10688.70 705
10689.67 702
10690.65 656
10691.63 709
10692.60 676
10693.58 678
10694.55 661
10695.53 619
10696.51 634
10697.48 640
10698.46 662
10699.44 675
10700.41 648
10701.39 659
10702.37 670
10703.34 673
10704.32 620
10705.30 647
10706.27 645
10707.25 636
10708.23 669
10709.21 698
10710.18 669
10711.16 609
10712.14 653
10713.11 642
10714.09 643
10715.07 643
10716.05 662
10717.02 684
10718.00 636
10718.98 633
10719.96 622
10720.93 647
10721.91 634
10722.89 663
10723.87 662
10724.85 634
10725.82 610
10726.80 640
10727.78 658
10728.76 623
10729.74 683
10730.71 645
10731.69 674
10732.67 639
10733.65 664
10734.63 674
10735.60 639
10736.58 642
10737.56 650
10738.54 647
10739.52 650
10740.50 647
10741.48 653
10742.45 670
10743.43 661
10744.41 657
10745.39 649
10746.37 641
10747.35 696
10748.33 687
10749.31 674
10750.28 671
10751.26 679
10752.24 674
10753.22 637
10754.20 631
10755.18 658
10756.16 661
10757.14 684
10758.12 656
10759.10 649
10760.08 658
10761.06 660
10762.04 670
10763.01 673
10763.99 683
10764.97 708
10765.95 670
10766.93 676
10767.91 680
10768.89 673
10769.87 648
10770.85 700
10771.83 715
10772.81 701
10773.79 731
10774.77 752
10775.75 742
10776.73 696
10777.71 711
10778.69 751
10779.67 791
10780.65 735
10781.63 737
10782.62 771
10783.60 749
10784.58 711
10785.56 734
10786.54 758
10787.52 774
10788.50 757
10789.48 746
10790.46 770
10791.44 734
10792.42 773
10793.40 766
10794.38 790
10795.37 777
10796.35 734
10797.33 764
10798.31 746
10799.29 752
10800.27 737
10801.25 749
10802.23 760
10803.21 722
10804.20 698
10805.18 694
10806.16 680
10807.14 685
10808.12 700
10809.10 732
10810.09 730
10811.07 698
10812.05 732
10813.03 706
10814.01 711
10815.00 730
10815.98 707
10816.96 730
10817.94 732
10818.92 736
10819.91 747
10820.89 746
10821.87 754
10822.85 741
10823.83 754
10824.82 712
10825.80 733
10826.78 761
10827.76 720
10828.75 728
10829.73 748
10830.71 749
10831.69 756
10832.68 717
10833.66 736
10834.64 749
10835.63 746
10836.61 779
10837.59 783
10838.57 803
10839.56 784
10840.54 774
10841.52 743
10842.51 766
10843.49 787
10844.47 799
10845.46 812
10846.44 788
10847.42 776
10848.41 803
10849.39 825
10850.37 834
10851.36 827
10852.34 852
10853.32 839
10854.31 795
10855.29 764
10856.28 805
10857.26 839
10858.24 852
10859.23 869
10860.21 862
10861.20 809
10862.18 818
10863.16 833
10864.15 851
10865.13 862
10866.12 878
10867.10 904
10868.08 875
10869.07 921
10870.05 893
10871.04 912
10872.02 930
10873.01 906
10873.99 900
10874.98 935
10875.96 936
10876.95 929
10877.93 934
10878.92 882
10879.90 880
10880.89 925
10881.87 1004
10882.86 944
10883.84 936
10884.83 976
10885.81 963
10886.80 978
10887.78 958
10888.77 981
10889.75 1036
10890.74 1028
10891.72 1048
10892.71 1058
10893.69 1026
10894.68 1031
10895.66 1066
10896.65 1051
10897.64 1049
10898.62 1049
10899.61 1075
10900.59 1085
10901.58 1083
10902.56 1117
10903.55 1090
10904.54 1105
10905.52 1174
10906.51 1182
10907.49 1140
10908.48 1115
10909.47 1194
10910.45 1173
10911.44 1166
10912.43 1202
10913.41 1192
10914.40 1227
10915.39 1263
10916.37 1258
10917.36 1261
10918.35 1284
10919.33 1307
10920.32 1307
10921.31 1314
10922.29 1362
10923.28 1338
10924.27 1336
10925.25 1356
10926.24 1341
10927.23 1349
10928.21 1402
10929.20 1368
10930.19 1369
10931.18 1408
10932.16 1367
10933.15 1430
10934.14 1409
10935.12 1467
10936.11 1474
10937.10 1524
10938.09 1463
10939.07 1494
10940.06 1527
10941.05 1536
10942.04 1517
10943.02 1554
10944.01 1609
10945.00 1620
10945.99 1640
10946.98 1659
10947.96 1684
10948.95 1694
10949.94 1743
10950.93 1821
10951.92 1795
10952.90 1826
10953.89 1949
10954.88 2021
10955.87 2073
10956.86 2143
10957.85 2134
10958.83 2255
10959.82 2325
10960.81 2338
10961.80 2348
10962.79 2442
10963.78 2440
10964.77 2415
10965.75 2422
10966.74 2345
10967.73 2282
10968.72 2236
10969.71 2175
10970.70 2129
10971.69 2035
10972.68 2014
10973.67 1967
10974.66 1912
10975.64 1894
10976.63 1883
10977.62 1888
10978.61 1855
10979.60 1833
10980.59 1897
10981.58 1846
10982.57 1835
10983.56 1786
10984.55 1868
10985.54 1907
10986.53 1889
10987.52 1936
10988.51 1963
10989.50 1945
10990.49 1979
10991.48 2106
10992.47 2101
10993.46 2160
10994.45 2247
10995.44 2414
10996.43 2490
10997.42 2544
10998.41 2673
10999.40 2775
11000.39 2895
11001.38 3089
11002.37 3105
11003.36 3167
11004.35 3243
11005.34 3208
11006.33 3181
11007.32 3072
11008.31 2992
11009.30 2815
11010.30 2687
11011.29 2474
11012.28 2335
11013.27 2197
11014.26 2041
11015.25 1950
11016.24 1814
11017.23 1708
11018.22 1694
11019.21 1659
11020.21 1603
11021.20 1550
11022.19 1480
11023.18 1497
11024.17 1466
11025.16 1458
11026.15 1384
11027.14 1401
11028.14 1380
11029.13 1368
11030.12 1355
11031.11 1312
11032.10 1330
11033.09 1329
11034.09 1294
11035.08 1285
11036.07 1320
11037.06 1319
11038.05 1288
11039.05 1271
11040.04 1295
11041.03 1319
11042.02 1238
11043.02 1225
11044.01 1232
11045.00 1259
11045.99 1243
11046.98 1241
11047.98 1235
11048.97 1230
11049.96 1168
11050.95 1167
11051.95 1196
11052.94 1200
11053.93 1157
11054.93 1171
11055.92 1151
11056.91 1106
11057.90 1079
11058.90 1127
11059.89 1175
11060.88 1186
11061.88 1184
11062.87 1156
11063.86 1143
11064.86 1153
11065.85 1158
11066.84 1125
11067.84 1199
11068.83 1188
11069.82 1214
11070.82 1157
11071.81 1162
11072.80 1149
11073.80 1179
11074.79 1192
11075.78 1193
11076.78 1180
11077.77 1210
11078.77 1200
11079.76 1180
11080.75 1199
11081.75 1204
11082.74 1203
11083.74 1148
11084.73 1174
11085.72 1170
11086.72 1117
11087.71 1084
11088.71 1097
11089.70 1130
11090.70 1117
11091.69 1096
11092.68 1135
11093.68 1138
11094.67 1109
11095.67 1126
11096.66 1080
11097.66 1090
11098.65 1052
11099.65 1082
11100.64 1039
11101.64 1060
11102.63 1061
11103.63 1075
11104.62 1038
11105.62 1085
11106.61 1075
11107.61 1080
11108.60 1038
11109.60 1058
11110.59 1051
11111.59 1031
11112.58 1024
11113.58 1027
11114.57 1014
11115.57 1013
11116.56 1023
11117.56 1058
11118.56 1078
11119.55 1042
11120.55 998
11121.54 998
11122.54 1017
11123.54 1024
11124.53 977
11125.53 1006
11126.52 999
11127.52 985
11128.51 996
11129.51 1003
11130.51 1031
11131.50 1031
11132.50 1016
11133.50 1025
11134.49 1022
11135.49 993
11136.49 1014
11137.48 969
11138.48 967
11139.47 964
11140.47 965
11141.47 960
11142.46 986
11143.46 967
11144.46 994
11145.46 962
11146.45 990
11147.45 966
11148.45 979
11149.44 1009
11150.44 1011
11151.44 976
11152.43 996
11153.43 998
11154.43 997
11155.43 1020
11156.42 1009
11157.42 973
11158.42 998
11159.42 1006
11160.41 985
11161.41 947
11162.41 966
11163.41 954
11164.40 962
11165.40 959
11166.40 942
11167.40 924
11168.39 895
11169.39 941
11170.39 947
11171.39 945
11172.39 940
11173.38 966
11174.38 925
11175.38 917
11176.38 923
11177.38 969
11178.38 942
11179.37 912
11180.37 908
11181.37 946
11182.37 928
11183.37 913
11184.37 893
11185.37 902
11186.36 932
11187.36 929
11188.36 915
11189.36 927
11190.36 878
11191.36 897
11192.36 886
11193.36 908
11194.36 921
11195.35 952
11196.35 942
11197.35 923
11198.35 940
11199.35 913
11200.35 933
11201.35 921
11202.35 922
11203.35 884
11204.35 910
11205.35 945
11206.35 948
11207.35 961
11208.35 933
11209.35 985
11210.35 926
11211.35 944
11212.35 919
11213.35 922
11214.35 943
11215.34 919
11216.35 931
11217.35 983
11218.35 938
11219.35 945
11220.35 943
11221.35 947
11222.35 945
11223.35 977
11224.35 952
11225.35 970
11226.35 949
11227.35 967
11228.35 921
11229.35 919
11230.35 930
11231.35 935
11232.35 992
11233.35 954
11234.35 986
11235.35 966
11236.35 958
11237.36 988
11238.36 1004
11239.36 960
11240.36 1005
11241.36 994
11242.36 1015
11243.36 1002
11244.36 1007
11245.36 1021
11246.37 1012
11247.37 1004
11248.37 1010
11249.37 1016
11250.37 1065
11251.37 1056
11252.38 1011
11253.38 1017
11254.38 1082
11255.38 1058
11256.38 1076
11257.38 1026
11258.39 1064
11259.39 1073
11260.39 1082
11261.39 1086
11262.39 1077
11263.40 1071
11264.40 1092
11265.40 1115
11266.40 1106
11267.40 1119
11268.41 1140
11269.41 1173
11270.41 1149
11271.41 1174
11272.42 1198
11273.42 1180
11274.42 1236
11275.42 1250
11276.43 1235
11277.43 1285
11278.43 1285
11279.44 1278
11280.44 1388
11281.44 1349
11282.44 1343
11283.45 1334
11284.45 1301
11285.45 1244
11286.46 1236
11287.46 1239
11288.46 1195
11289.47 1180
11290.47 1165
11291.47 1147
11292.48 1083
11293.48 1077
11294.48 1070
11295.49 1028
11296.49 1035
11297.49 1005
11298.50 1013
11299.50 1010
11300.51 973
11301.51 947
11302.51 975
11303.52 988
11304.52 966
11305.53 993
11306.53 1010
11307.53 1024
11308.54 996
11309.54 1000
11310.55 1011
11311.55 1032
11312.55 1050
11313.56 1010
11314.56 1013
11315.57 1035
11316.57 1050
11317.58 1070
11318.58 1064
11319.59 1113
11320.59 1107
11321.59 1134
11322.60 1157
11323.60 1133
11324.61 1121
11325.61 1124
11326.62 1108
11327.62 1141
11328.63 1116
11329.63 1088
11330.64 1083
11331.64 1050
11332.65 1095
11333.65 1079
11334.66 1059
11335.67 1051
11336.67 1055
11337.68 1089
11338.68 1074
11339.69 1110
11340.69 1075
11341.70 1093
11342.70 1099
11343.71 1133
11344.72 1107
11345.72 1081
11346.73 1096
11347.73 1123
11348.74 1149
11349.74 1077
11350.75 1030
11351.76 1039
11352.76 1027
11353.77 1035
11354.78 1012
11355.78 1010
11356.79 1031
11357.79 979
11358.80 993
11359.81 1031
11360.81 1018
11361.82 942
11362.83 1000
11363.83 975
11364.84 979
11365.85 982
11366.85 947
11367.86 964
11368.87 941
11369.87 969
11370.88 987
11371.89 921
11372.89 959
11373.90 950
11374.91 965
11375.92 873
11376.92 914
11377.93 942
11378.94 918
11379.94 929
11380.95 884
11381.96 903
11382.97 950
11383.97 932
11384.98 943
11385.99 890
11387.00 944
11388.00 928
11389.01 940
11390.02 921
11391.03 911
11392.04 954
11393.04 959
11394.05 926
11395.06 901
11396.07 875
11397.08 914
11398.08 912
11399.09 886
11400.10 923
11401.11 948
11402.12 939
11403.12 937
11404.13 940
11405.14 919
11406.15 912
11407.16 901
11408.17 924
11409.18 897
11410.18 866
11411.19 956
11412.20 929
11413.21 936
11414.22 930
11415.23 961
11416.24 937
11417.25 907
11418.25 926
11419.26 943
11420.27 945
11421.28 967
11422.29 929
11423.30 974
11424.31 972
11425.32 903
11426.33 964
11427.34 934
11428.35 946
11429.36 974
11430.37 916
11431.38 922
11432.39 945
11433.39 949
11434.40 918
11435.41 948
11436.42 937
11437.43 944
11438.44 942
11439.45 928
11440.46 936
11441.47 964
11442.48 939
11443.49 918
11444.50 954
11445.51 929
11446.52 907
11447.53 924
11448.55 932
11449.56 973
11450.57 956
11451.58 940
11452.59 963
11453.60 959
11454.61 966
11455.62 938
11456.63 1002
11457.64 975
11458.65 960
11459.66 984
11460.67 962
11461.68 1008
11462.69 959
11463.71 986
11464.72 979
11465.73 1029
11466.74 1023
11467.75 994
11468.76 1053
11469.77 1006
11470.78 991
11471.80 1017
11472.81 1041
11473.82 1031
11474.83 1000
11475.84 1037
11476.85 1056
11477.86 1013
11478.88 1032
11479.89 1070
11480.90 1035
11481.91 1022
11482.92 1084
11483.93 1100
11484.95 1090
11485.96 1065
11486.97 1101
11487.98 1120
11489.00 1046
11490.01 1113
11491.02 1167
11492.03 1129
11493.04 1108
11494.06 1141
11495.07 1208
11496.08 1194
11497.09 1215
11498.11 1300
11499.12 1250
11500.13 1254
11501.14 1278
11502.16 1222
11503.17 1208
11504.18 1272
11505.20 1282
11506.21 1311
11507.22 1321
11508.23 1314
11509.25 1347
11510.26 1365
11511.27 1376
11512.29 1377
11513.30 1401
11514.31 1433
11515.33 1446
11516.34 1448
11517.35 1520
11518.37 1591
11519.38 1614
11520.39 1603
11521.41 1689
11522.42 1680
11523.43 1737
11524.45 1766
11525.46 1856
11526.47 1874
11527.49 1935
11528.50 1988
11529.52 2049
11530.53 2060
11531.54 2138
11532.56 2212
11533.57 2339
11534.59 2417
11535.60 2515
11536.62 2670
11537.63 2707
11538.64 2831
11539.66 2956
11540.67 3115
11541.69 3176
11542.70 3288
11543.72 3331
11544.73 3275
11545.75 3236
11546.76 3134
11547.77 3131
11548.79 2978
11549.80 2809
11550.82 2650
11551.83 2529
11552.85 2341
11553.86 2190
11554.88 1995
11555.89 1865
11556.91 1772
11557.92 1709
11558.94 1641
11559.95 1563
11560.97 1557
11561.99 1504
11563.00 1474
11564.02 1440
11565.03 1449
11566.05 1449
11567.06 1391
11568.08 1391
11569.09 1412
11570.11 1340
11571.13 1365
11572.14 1349
11573.16 1376
11574.17 1368
11575.19 1326
11576.20 1296
11577.22 1332
11578.24 1408
11579.25 1392
11580.27 1331
11581.29 1340
11582.30 1384
11583.32 1352
11584.33 1324
11585.35 1314
11586.37 1335
11587.38 1348
11588.40 1393
11589.42 1392
11590.43 1381
11591.45 1387
11592.47 1392
11593.48 1423
11594.50 1462
11595.52 1496
11596.53 1559
11597.55 1621
11598.57 1648
11599.58 1633
11600.60 1620
11601.62 1741
11602.64 1788
11603.65 1788
11604.67 1799
11605.69 1771
11606.70 1809
11607.72 1762
11608.74 1743
11609.76 1697
11610.77 1671
11611.79 1609
11612.81 1557
11613.83 1513
11614.84 1475
11615.86 1455
11616.88 1389
11617.90 1402
11618.92 1407
11619.93 1372
11620.95 1382
11621.97 1319
11622.99 1265
11624.01 1297
11625.02 1322
11626.04 1314
11627.06 1301
11628.08 1281
11629.10 1257
11630.11 1241
11631.13 1205
11632.15 1230
11633.17 1204
11634.19 1181
11635.21 1156
11636.23 1127
11637.24 1146
11638.26 1159
11639.28 1124
11640.30 1083
11641.32 1104
11642.34 1092
11643.36 1122
11644.38 1121
11645.39 1089
11646.41 1071
11647.43 1089
11648.45 1060
11649.47 1067
11650.49 1053
11651.51 1009
11652.53 1030
11653.55 983
11654.57 1009
11655.59 953
11656.61 979
11657.63 987
11658.65 975
11659.67 970
11660.69 973
11661.70 982
11662.72 956
11663.74 954
11664.76 961
11665.78 966
11666.80 904
11667.82 981
11668.84 983
11669.86 954
11670.88 924
11671.90 912
11672.92 920
11673.95 944
11674.97 943
11675.99 923
11677.01 927
11678.03 962
11679.05 954
11680.07 938
11681.09 929
11682.11 904
11683.13 921
11684.15 937
11685.17 927
11686.19 924
11687.21 892
11688.23 910
11689.25 920
11690.28 907
11691.30 904
11692.32 930
11693.34 928
11694.36 941
11695.38 890
11696.40 899
11697.42 869
11698.44 911
11699.47 865
11700.49 926
11701.51 894
11702.53 842
11703.55 897
11704.57 889
11705.60 891
11706.62 819
11707.64 838
11708.66 867
11709.68 829
11710.70 838
11711.73 795
11712.75 846
11713.77 849
11714.79 845
11715.81 853
11716.84 842
11717.86 808
11718.88 816
11719.90 819
11720.92 776
11721.95 840
11722.97 814
11723.99 809
11725.01 802
11726.04 805
11727.06 802
11728.08 745
11729.11 783
11730.13 789
11731.15 803
11732.17 797
11733.20 787
11734.22 745
11735.24 773
11736.26 805
11737.29 776
11738.31 762
11739.33 774
11740.36 756
11741.38 748
11742.40 765
11743.43 773
11744.45 755
11745.47 756
11746.50 732
11747.52 770
11748.54 737
11749.57 759
11750.59 765
11751.62 745
11752.64 754
11753.66 769
11754.69 754
11755.71 754
11756.73 721
11757.76 803
11758.78 740
11759.81 752
11760.83 743
11761.85 737
11762.88 766
11763.90 767
11764.93 759
11765.95 788
11766.98 794
11768.00 775
11769.02 762
11770.05 752
11771.07 793
11772.10 769
11773.12 780
11774.15 791
11775.17 763
11776.20 774
11777.22 757
11778.25 804
11779.27 763
11780.30 766
11781.32 777
11782.35 781
11783.37 813
11784.40 783
11785.42 789
11786.45 738
11787.47 721
11788.50 760
11789.52 741
11790.55 763
11791.57 725
11792.60 781
11793.62 759
11794.65 754
11795.67 779
11796.70 786
11797.73 801
11798.75 761
11799.78 781
11800.80 785
11801.83 764
11802.85 788
11803.88 781
11804.91 795
11805.93 770
11806.96 779
11807.98 779
11809.01 784
11810.04 793
11811.06 783
11812.09 785
11813.12 776
11814.14 815
11815.17 811
11816.19 803
11817.22 797
11818.25 792
11819.27 787
11820.30 804
11821.33 832
11822.35 818
11823.38 848
11824.41 796
11825.44 804
11826.46 837
11827.49 842
11828.52 851
11829.54 881
11830.57 891
11831.60 895
11832.62 879
11833.65 900
11834.68 921
11835.71 884
11836.73 888
11837.76 876
11838.79 903
11839.82 868
11840.84 874
11841.87 903
11842.90 924
11843.93 900
11844.95 889
11845.98 920
11847.01 911
11848.04 879
11849.07 892
11850.09 899
11851.12 916
11852.15 943
11853.18 906
11854.21 930
11855.23 972
11856.26 952
11857.29 933
11858.32 971
11859.35 994
11860.38 1011
11861.40 988
11862.43 1041
11863.46 999
11864.49 1004
11865.52 1016
11866.55 1029
11867.58 1046
11868.60 1019
11869.63 1027
11870.66 1051
11871.69 1052
11872.72 1059
11873.75 1109
11874.78 1080
11875.81 1087
11876.84 1099
11877.86 1102
11878.89 1093
11879.92 1125
11880.95 1145
11881.98 1123
11883.01 1135
11884.04 1176
11885.07 1201
11886.10 1164
11887.13 1191
11888.16 1207
11889.19 1229
11890.22 1257
11891.25 1230
11892.28 1222
11893.31 1266
11894.34 1309
11895.37 1342
11896.40 1382
11897.43 1356
11898.46 1398
11899.49 1438
11900.52 1484
11901.55 1508
11902.58 1550
11903.61 1609
11904.64 1611
11905.67 1629
11906.70 1704
11907.73 1690
11908.76 1729
11909.79 1714
11910.82 1678
11911.85 1725
11912.88 1674
11913.91 1628
11914.94 1635
11915.97 1609
11917.01 1602
11918.04 1581
11919.07 1578
11920.10 1593
11921.13 1564
11922.16 1575
11923.19 1573
11924.22 1582
11925.25 1611
11926.28 1629
11927.32 1644
11928.35 1677
11929.38 1653
11930.41 1687
11931.44 1775
11932.47 1783
11933.50 1785
11934.54 1828
11935.57 1817
11936.60 1841
11937.63 1888
11938.66 1784
11939.70 1761
11940.73 1739
11941.76 1643
11942.79 1676
11943.82 1569
11944.85 1547
11945.89 1498
11946.92 1498
11947.95 1404
11948.98 1374
11950.02 1350
11951.05 1286
11952.08 1261
11953.11 1280
11954.15 1241
11955.18 1218
11956.21 1180
11957.24 1233
11958.28 1216
11959.31 1202
11960.34 1191
11961.37 1144
11962.41 1174
11963.44 1212
11964.47 1148
11965.51 1173
11966.54 1156
11967.57 1159
11968.60 1164
11969.64 1168
11970.67 1173
11971.70 1168
11972.74 1158
11973.77 1168
11974.80 1196
11975.84 1174
11976.87 1179
11977.90 1188
11978.94 1179
11979.97 1193
11981.00 1183
11982.04 1186
11983.07 1230
11984.11 1218
11985.14 1220
11986.17 1228
11987.21 1229
11988.24 1211
11989.28 1227
11990.31 1256
11991.34 1217
11992.38 1220
11993.41 1262
11994.45 1230
11995.48 1218
11996.51 1233
11997.55 1257
11998.58 1271
11999.62 1277
12000.65 1272
12001.69 1278
12002.72 1257
12003.76 1256
12004.79 1313
12005.82 1325
12006.86 1353
12007.89 1334
12008.93 1356
12009.96 1342
12011.00 1343
12012.03 1359
12013.07 1380
12014.10 1346
12015.14 1407
12016.17 1440
12017.21 1410
12018.24 1485
12019.28 1504
12020.32 1544
12021.35 1516
12022.39 1499
12023.42 1543
12024.46 1504
12025.49 1541
12026.53 1509
12027.56 1508
12028.60 1521
12029.64 1526
12030.67 1536
12031.71 1551
12032.74 1495
12033.78 1479
12034.81 1517
12035.85 1498
12036.89 1522
12037.92 1520
12038.96 1515
12039.99 1497
12041.03 1469
12042.07 1474
12043.10 1448
12044.14 1419
12045.18 1444
12046.21 1438
12047.25 1382
12048.29 1378
12049.32 1372
12050.36 1376
12051.40 1316
12052.43 1292
12053.47 1323
12054.51 1348
12055.54 1334
12056.58 1329
12057.62 1313
12058.65 1291
12059.69 1273
12060.73 1287
12061.76 1299
12062.80 1278
12063.84 1287
12064.88 1306
12065.91 1323
12066.95 1282
12067.99 1236
12069.03 1241
12070.06 1218
12071.10 1232
12072.14 1229
12073.18 1200
12074.21 1169
12075.25 1165
12076.29 1161
12077.33 1182
12078.36 1188
12079.40 1164
12080.44 1122
12081.48 1163
12082.52 1106
12083.55 1169
12084.59 1141
12085.63 1133
12086.67 1110
12087.71 1158
12088.74 1159
12089.78 1142
12090.82 1155
12091.86 1119
12092.90 1130
12093.94 1137
12094.98 1142
12096.01 1165
12097.05 1210
12098.09 1185
12099.13 1200
12100.17 1224
12101.21 1238
12102.25 1226
12103.28 1223
12104.32 1215
12105.36 1189
12106.40 1251
12107.44 1214
12108.48 1250
12109.52 1232
12110.56 1195
12111.60 1172
12112.64 1194
12113.68 1172
12114.72 1230
12115.76 1120
12116.79 1107
12117.83 1089
12118.87 1062
12119.91 1033
12120.95 1025
12121.99 1006
12123.03 991
12124.07 1005
12125.11 976
12126.15 960
12127.19 971
12128.23 1001
12129.27 956
12130.31 929
12131.35 914
12132.39 952
12133.43 942
12134.47 948
12135.51 920
12136.55 912
12137.59 935
12138.63 911
12139.67 947
12140.71 862
12141.76 902
12142.80 946
12143.84 941
12144.88 908
12145.92 918
12146.96 910
12148.00 910
12149.04 917
12150.08 907
12151.12 937
12152.16 928
12153.20 902
12154.25 851
12155.29 886
12156.33 850
12157.37 876
12158.41 872
12159.45 855
12160.49 868
12161.53 911
12162.58 882
12163.62 868
12164.66 862
12165.70 847
12166.74 856
12167.78 870
12168.82 881
12169.87 854
12170.91 829
12171.95 822
12172.99 844
12174.03 812
12175.08 784
12176.12 823
12177.16 847
12178.20 819
12179.24 792
12180.29 845
12181.33 874
12182.37 844
12183.41 837
12184.46 824
12185.50 799
12186.54 845
12187.58 813
12188.63 839
12189.67 802
12190.71 824
12191.75 805
12192.80 838
12193.84 766
12194.88 793
12195.92 795
12196.97 786
12198.01 798
12199.05 816
12200.10 828
12201.14 803
12202.18 802
12203.23 791
12204.27 824
12205.31 789
12206.36 847
12207.40 793
12208.44 824
12209.49 798
12210.53 815
12211.57 808
12212.62 808
12213.66 762
12214.70 760
12215.75 790
12216.79 759
12217.84 761
12218.88 765
12219.92 797
12220.97 779
12222.01 781
12223.06 776
12224.10 772
12225.14 742
12226.19 753
12227.23 773
12228.28 785
12229.32 826
12230.36 830
12231.41 806
12232.45 776
12233.50 764
12234.54 753
12235.59 773
12236.63 782
12237.68 806
12238.72 743
12239.77 806
12240.81 743
12241.86 760
12242.90 753
12243.94 744
12244.99 762
12246.03 788
12247.08 776
12248.13 803
12249.17 804
12250.22 795
12251.26 801
12252.31 782
12253.35 793
12254.40 751
12255.44 779
12256.49 735
12257.53 753
12258.58 746
12259.62 726
12260.67 721
12261.72 727
12262.76 748
12263.81 739
12264.85 695
12265.90 720
12266.94 720
12267.99 691
12269.04 723
12270.08 717
12271.13 727
12272.17 687
12273.22 709
12274.27 689
12275.31 724
12276.36 715
12277.41 668
12278.45 667
12279.50 666
12280.55 652
12281.59 670
12282.64 669
12283.69 647
12284.73 673
12285.78 690
12286.83 681
12287.87 641
12288.92 659
12289.97 656
12291.01 652
12292.06 685
12293.11 678
12294.15 679
12295.20 698
12296.25 714
12297.30 682
12298.34 668
12299.39 674
12300.44 683
12301.48 642
12302.53 634
12303.58 663
12304.63 692
12305.67 678
12306.72 721
12307.77 655
12308.82 654
12309.87 639
12310.91 670
12311.96 640
12313.01 641
12314.06 664
12315.10 652
12316.15 679
12317.20 650
12318.25 649
12319.30 652
12320.34 669
12321.39 641
12322.44 668
12323.49 676
12324.54 627
12325.59 619
12326.63 647
12327.68 634
12328.73 661
12329.78 669
12330.83 669
12331.88 695
12332.93 636
12333.98 627
12335.02 650
12336.07 656
12337.12 645
12338.17 669
12339.22 640
12340.27 608
12341.32 610
12342.37 625
12343.42 665
12344.47 669
12345.51 636
12346.56 631
12347.61 659
12348.66 650
12349.71 639
12350.76 644
12351.81 665
12352.86 626
12353.91 680
12354.96 635
12356.01 651
12357.06 650
12358.11 639
12359.16 630
12360.21 652
12361.26 654
12362.31 635
12363.36 668
12364.41 679
12365.46 661
12366.51 666
12367.56 678
12368.61 680
12369.66 665
12370.71 618
12371.76 654
12372.81 666
12373.86 661
12374.91 662
12375.96 657
12377.01 674
12378.06 648
12379.11 654
12380.17 678
12381.22 675
12382.27 702
12383.32 690
12384.37 686
12385.42 652
12386.47 659
12387.52 681
12388.57 689
12389.62 685
12390.67 646
12391.73 673
12392.78 705
12393.83 656
12394.88 694
12395.93 691
12396.98 730
12398.03 708
12399.09 667
12400.14 662
12401.19 659
12402.24 696
12403.29 718
12404.34 693
12405.40 684
12406.45 683
12407.50 723
12408.55 698
12409.60 711
12410.66 700
12411.71 707
12412.76 711
12413.81 713
12414.86 721
12415.92 695
12416.97 702
12418.02 684
12419.07 695
12420.13 712
12421.18 729
12422.23 722
12423.28 731
12424.34 722
12425.39 722
12426.44 721
12427.49 721
12428.55 767
12429.60 750
12430.65 758
12431.71 769
12432.76 754
12433.81 760
12434.86 784
12435.92 762
12436.97 756
12438.02 768
12439.08 773
12440.13 764
12441.18 807
12442.24 789
12443.29 816
12444.34 819
12445.40 793
12446.45 790
12447.50 791
12448.56 792
12449.61 793
12450.67 822
12451.72 801
12452.77 844
12453.83 828
12454.88 825
12455.94 819
12456.99 849
12458.04 868
12459.10 914
12460.15 910
12461.21 909
12462.26 944
12463.31 946
12464.37 965
12465.42 972
12466.48 1032
12467.53 1071
12468.59 1112
12469.64 1156
12470.70 1169
12471.75 1212
12472.80 1244
12473.86 1336
12474.91 1349
12475.97 1402
12477.02 1466
12478.08 1488
12479.13 1559
12480.19 1555
12481.24 1581
12482.30 1607
12483.35 1572
12484.41 1613
12485.46 1602
12486.52 1532
12487.57 1488
12488.63 1462
12489.69 1431
12490.74 1394
12491.80 1294
12492.85 1245
12493.91 1188
12494.96 1142
12496.02 1121
12497.07 1010
12498.13 1019
12499.19 983
12500.24 950
12501.30 950
12502.35 955
12503.41 940
12504.47 941
12505.52 924
12506.58 933
12507.63 902
12508.69 914
12509.75 922
12510.80 925
12511.86 895
12512.91 892
12513.97 870
12515.03 912
12516.08 902
12517.14 887
12518.20 862
12519.25 870
12520.31 928
12521.37 881
12522.42 857
12523.48 892
12524.54 864
12525.59 865
12526.65 844
12527.71 852
12528.77 864
12529.82 874
12530.88 887
12531.94 839
12532.99 818
12534.05 841
12535.11 875
12536.17 882
12537.22 869
12538.28 844
12539.34 839
12540.40 881
12541.45 864
12542.51 904
12543.57 917
12544.63 925
12545.68 944
12546.74 924
12547.80 966
12548.86 1000
12549.92 988
12550.97 1012
12552.03 1010
12553.09 1032
12554.15 1053
12555.21 1047
12556.26 1051
12557.32 1073
12558.38 1132
12559.44 1115
12560.50 1118
12561.56 1123
12562.61 1108
12563.67 1111
12564.73 1116
12565.79 1075
12566.85 1078
12567.91 1045
12568.97 1076
12570.02 1037
12571.08 984
12572.14 1001
12573.20 989
12574.26 986
12575.32 907
12576.38 944
12577.44 917
12578.50 874
12579.56 928
12580.61 900
12581.67 932
12582.73 901
12583.79 881
12584.85 902
12585.91 947
12586.97 869
12588.03 881
12589.09 878
12590.15 878
12591.21 888
12592.27 865
12593.33 878
12594.39 867
12595.45 878
12596.51 868
12597.57 913
12598.63 914
12599.69 885
12600.75 937
12601.81 938
12602.87 918
12603.93 895
12604.99 907
12606.05 885
12607.11 883
12608.17 892
12609.23 899
12610.29 932
12611.35 948
12612.41 911
12613.47 931
12614.53 935
12615.59 954
12616.66 956
12617.72 980
12618.78 938
12619.84 1003
12620.90 1038
12621.96 1043
12623.02 1032
12624.08 1012
12625.14 971
12626.20 1024
12627.26 1014
12628.33 1016
12629.39 1070
12630.45 1081
12631.51 1055
12632.57 1075
12633.63 1062
12634.69 1018
12635.76 1016
12636.82 1040
12637.88 1032
12638.94 992
12640.00 1010
12641.06 1028
12642.13 977
12643.19 947
12644.25 974
12645.31 993
12646.37 956
12647.44 943
12648.50 927
12649.56 926
12650.62 892
12651.68 911
12652.75 896
12653.81 925
12654.87 913
12655.93 916
12657.00 915
12658.06 902
12659.12 906
12660.18 864
12661.25 859
12662.31 894
12663.37 887
12664.43 899
12665.50 941
12666.56 890
12667.62 869
12668.69 895
12669.75 914
12670.81 871
12671.88 883
12672.94 903
12674.00 891
12675.06 929
12676.13 909
12677.19 922
12678.25 904
12679.32 906
12680.38 936
12681.44 915
12682.51 971
12683.57 942
12684.64 951
12685.70 925
12686.76 958
12687.83 944
12688.89 943
12689.95 979
12691.02 996
12692.08 998
12693.15 980
12694.21 989
12695.27 1003
12696.34 1004
12697.40 1020
12698.47 1047
12699.53 1037
12700.59 1063
12701.66 1076
12702.72 1048
12703.79 1077
12704.85 1121
12705.92 1129
12706.98 1135
12708.05 1148
12709.11 1143
12710.18 1119
12711.24 1123
12712.30 1147
12713.37 1122
12714.43 1123
12715.50 1143
12716.56 1162
12717.63 1179
12718.69 1174
12719.76 1133
12720.82 1126
12721.89 1139
12722.95 1167
12724.02 1188
12725.09 1157
12726.15 1127
12727.22 1157
12728.28 1148
12729.35 1168
12730.41 1139
12731.48 1197
12732.54 1191
12733.61 1189
12734.68 1198
12735.74 1180
12736.81 1175
12737.87 1196
12738.94 1191
12740.00 1262
12741.07 1178
12742.14 1168
12743.20 1177
12744.27 1132
12745.33 1165
12746.40 1136
12747.47 1108
12748.53 1083
12749.60 1089
12750.67 1072
12751.73 1052
12752.80 1072
12753.87 1067
12754.93 1038
12756.00 1044
12757.07 1020
12758.13 1019
12759.20 1007
12760.27 1027
12761.33 987
12762.40 984
12763.47 975
12764.53 976
12765.60 976
12766.67 919
12767.73 917
12768.80 977
12769.87 953
12770.94 929
12772.00 912
12773.07 928
12774.14 893
12775.21 938
12776.27 942
12777.34 918
12778.41 881
12779.48 913
12780.54 939
12781.61 898
12782.68 857
12783.75 866
12784.81 892
12785.88 876
12786.95 862
12788.02 881
12789.09 862
12790.15 898
12791.22 856
12792.29 856
12793.36 889
12794.43 859
12795.49 879
12796.56 862
12797.63 828
12798.70 842
12799.77 856
12800.84 870
12801.90 866
12802.97 852
12804.04 868
12805.11 881
12806.18 864
12807.25 879
12808.32 875
12809.39 863
12810.45 901
12811.52 913
12812.59 898
12813.66 914
12814.73 937
12815.80 929
12816.87 912
12817.94 939
12819.01 928
12820.08 926
12821.15 940
12822.21 955
12823.28 981
12824.35 970
12825.42 938
12826.49 952
12827.56 951
12828.63 981
12829.70 936
12830.77 962
12831.84 983
12832.91 942
12833.98 979
12835.05 946
12836.12 923
12837.19 923
12838.26 939
12839.33 909
12840.40 882
12841.47 889
12842.54 883
12843.61 878
12844.68 872
12845.75 862
12846.82 879
12847.89 840
12848.96 846
12850.03 826
12851.10 811
12852.18 825
12853.25 807
12854.32 788
12855.39 734
12856.46 740
12857.53 744
12858.60 717
12859.67 745
12860.74 734
12861.81 698
12862.88 760
12863.96 750
12865.03 761
12866.10 748
12867.17 694
12868.24 712
12869.31 710
12870.38 721
12871.45 702
12872.53 694
12873.60 707
12874.67 697
12875.74 731
12876.81 703
12877.88 695
12878.96 683
12880.03 689
12881.10 701
12882.17 690
12883.24 676
12884.31 706
12885.39 684
12886.46 690
12887.53 694
12888.60 670
12889.68 657
12890.75 668
12891.82 701
12892.89 705
12893.96 690
12895.04 700
12896.11 657
12897.18 651
12898.25 686
12899.33 676
12900.40 647
12901.47 675
12902.54 680
12903.62 620
12904.69 601
12905.76 613
12906.84 641
12907.91 652
12908.98 650
12910.06 621
12911.13 650
12912.20 645
12913.27 623
12914.35 583
12915.42 580
12916.49 637
12917.57 639
12918.64 629
12919.71 617
12920.79 604
12921.86 605
12922.94 623
12924.01 595
12925.08 578
12926.16 561
12927.23 593
12928.30 582
12929.38 561
12930.45 597
12931.53 597
12932.60 609
12933.67 594
12934.75 573
12935.82 594
12936.90 577
12937.97 596
12939.04 561
12940.12 567
12941.19 571
12942.27 615
12943.34 587
12944.42 560
12945.49 573
12946.56 555
12947.64 548
12948.71 556
12949.79 565
12950.86 566
12951.94 567
12953.01 585
12954.09 561
12955.16 574
12956.24 580
12957.31 589
12958.39 537
12959.46 555
12960.54 544
12961.61 565
12962.69 579
12963.76 574
12964.84 541
12965.91 563
12966.99 581
12968.07 546
12969.14 529
12970.22 545
12971.29 538
12972.37 586
12973.44 559
12974.52 552
12975.59 560
12976.67 591
12977.75 544
12978.82 539
12979.90 528
12980.97 542
12982.05 573
12983.13 563
12984.20 550
12985.28 516
12986.35 548
12987.43 565
12988.51 537
12989.58 566
12990.66 547
12991.74 551
12992.81 592
12993.89 584
12994.97 556
12996.04 562
12997.12 558
12998.20 562
12999.27 538
13000.35 539
13001.43 576
13002.50 601
13003.58 572
13004.66 548
13005.73 543
13006.81 523
13007.89 557
13008.97 568
13010.04 544
13011.12 558
13012.20 560
13013.27 571
13014.35 531
13015.43 559
13016.51 579
13017.58 517
13018.66 555
13019.74 533
13020.82 581
13021.89 546
13022.97 580
13024.05 560
13025.13 560
13026.21 561
13027.28 569
13028.36 565
13029.44 564
13030.52 539
13031.60 583
13032.67 591
13033.75 560
13034.83 597
13035.91 578
13036.99 584
13038.07 558
13039.14 567
13040.22 561
13041.30 568
13042.38 561
13043.46 586
13044.54 575
13045.62 572
13046.69 565
13047.77 588
13048.85 574
13049.93 568
13051.01 588
13052.09 603
13053.17 563
13054.25 543
13055.33 579
13056.40 573
13057.48 578
13058.56 571
13059.64 600
13060.72 580
13061.80 593
13062.88 584
13063.96 579
13065.04 554
13066.12 537
13067.20 580
13068.28 572
13069.36 534
13070.44 526
13071.52 573
13072.60 569
13073.68 584
13074.76 579
13075.84 566
13076.92 607
13078.00 579
13079.08 561
13080.16 562
13081.24 544
13082.32 531
13083.40 573
13084.48 550
13085.56 530
13086.64 556
13087.72 536
13088.80 560
13089.88 543
13090.96 553
13092.04 574
13093.12 567
13094.20 549
13095.28 565
13096.36 537
13097.44 579
13098.52 546
13099.61 534
13100.69 555
13101.77 571
13102.85 536
13103.93 541
13105.01 581
13106.09 538
13107.17 553
13108.25 575
13109.34 543
13110.42 542
13111.50 569
13112.58 561
13113.66 558
13114.74 591
13115.82 603
13116.91 596
13117.99 595
13119.07 596
13120.15 605
13121.23 601
13122.31 621
13123.40 604
13124.48 602
13125.56 613
13126.64 591
13127.72 608
13128.81 602
13129.89 604
13130.97 593
13132.05 608
13133.14 584
13134.22 607
13135.30 600
13136.38 598
13137.47 613
13138.55 592
13139.63 567
13140.71 585
13141.80 585
13142.88 608
13143.96 602
13145.04 582
13146.13 572
13147.21 605
13148.29 573
13149.38 568
13150.46 567
13151.54 610
13152.62 616
13153.71 576
13154.79 572
13155.87 587
13156.96 597
13158.04 624
13159.12 627
13160.21 583
13161.29 603
13162.37 592
13163.46 577
13164.54 580
13165.62 601
13166.71 592
13167.79 598
13168.88 584
13169.96 575
13171.04 575
13172.13 585
13173.21 603
13174.30 616
13175.38 565
13176.46 583
13177.55 593
13178.63 591
13179.72 573
13180.80 558
13181.88 557
13182.97 582
13184.05 588
13185.14 612
13186.22 607
13187.31 574
13188.39 605
13189.48 595
13190.56 594
13191.65 572
13192.73 599
13193.81 593
13194.90 602
13195.98 607
13197.07 571
13198.15 636
13199.24 596
13200.32 578
13201.41 589
13202.49 602
13203.58 598
13204.67 604
13205.75 610
13206.84 590
13207.92 615
13209.01 606
13210.09 593
13211.18 611
13212.26 627
13213.35 644
13214.43 615
13215.52 607
13216.61 619
13217.69 601
13218.78 601
13219.86 612
13220.95 646
13222.04 626
13223.12 614
13224.21 626
13225.29 632
13226.38 608
13227.47 626
13228.55 611
13229.64 638
13230.72 611
13231.81 616
13232.90 657
13233.98 617
13235.07 634
13236.16 677
13237.24 629
13238.33 629
13239.42 644
13240.50 652
13241.59 658
13242.68 657
13243.76 670
13244.85 669
13245.94 640
13247.02 683
13248.11 652
13249.20 663
13250.29 666
13251.37 638
13252.46 636
13253.55 657
13254.63 698
13255.72 672
13256.81 691
13257.90 694
13258.98 688
13260.07 695
13261.16 730
13262.25 696
13263.33 706
13264.42 713
13265.51 715
13266.60 729
13267.69 725
13268.77 711
13269.86 770
13270.95 733
13272.04 760
13273.13 760
13274.21 740
13275.30 746
13276.39 816
13277.48 781
13278.57 723
13279.65 769
13280.74 760
13281.83 773
13282.92 809
13284.01 812
13285.10 792
13286.19 792
13287.27 804
13288.36 802
13289.45 794
13290.54 788
13291.63 814
13292.72 842
13293.81 809
13294.90 796
13295.98 833
13297.07 844
13298.16 849
13299.25 810
13300.34 845
13301.43 798
13302.52 837
13303.61 847
13304.70 862
13305.79 850
13306.88 827
13307.97 853
13309.06 846
13310.15 865
13311.24 886
13312.32 922
13313.41 914
13314.50 932
13315.59 909
13316.68 907
13317.77 908
13318.86 950
13319.95 908
13321.04 919
13322.13 875
13323.22 920
13324.31 946
13325.40 940
13326.49 909
13327.58 915
13328.68 975
13329.77 948
13330.86 949
13331.95 981
13333.04 1011
13334.13 975
13335.22 1032
13336.31 1030
13337.40 1006
13338.49 1010
13339.58 1025
13340.67 996
13341.76 1004
13342.85 1041
13343.94 992
13345.04 1044
13346.13 1056
13347.22 1077
13348.31 1029
13349.40 1079
13350.49 1030
13351.58 1049
13352.67 1045
13353.77 1078
13354.86 1057
13355.95 1074
13357.04 1088
13358.13 1050
13359.22 1073
13360.31 1056
13361.41 1087
13362.50 1107
13363.59 1084
13364.68 1058
13365.77 1078
13366.87 1080
13367.96 1133
13369.05 1167
13370.14 1169
13371.23 1156
13372.33 1145
13373.42 1136
13374.51 1152
13375.60 1139
13376.69 1105
13377.79 1134
13378.88 1110
13379.97 1087
13381.06 1085
13382.16 1057
13383.25 1023
13384.34 1031
13385.43 998
13386.53 981
13387.62 933
13388.71 932
13389.81 934
13390.90 878
13391.99 925
13393.08 902
13394.18 889
13395.27 925
13396.36 913
13397.46 884
13398.55 886
13399.64 872
13400.74 883
13401.83 846
13402.92 886
13404.02 883
13405.11 888
13406.20 861
13407.30 854
13408.39 845
13409.48 843
13410.58 855
13411.67 852
13412.77 856
13413.86 828
13414.95 854
13416.05 832
13417.14 867
13418.23 836
13419.33 846
13420.42 839
13421.52 844
13422.61 845
13423.71 857
13424.80 866
13425.89 862
13426.99 855
13428.08 858
13429.18 904
13430.27 883
13431.37 894
13432.46 871
13433.56 882
13434.65 866
13435.74 890
13436.84 885
13437.93 882
13439.03 901
13440.12 910
13441.22 880
13442.31 891
13443.41 914
13444.50 885
13445.60 898
13446.69 863
13447.79 923
13448.88 973
13449.98 939
13451.08 910
13452.17 970
13453.27 926
13454.36 969
13455.46 1012
13456.55 985
13457.65 973
13458.74 950
13459.84 966
13460.94 999
13462.03 982
13463.13 984
13464.22 1020
13465.32 949
13466.41 1020
13467.51 978
13468.61 989
13469.70 1002
13470.80 1024
13471.90 1016
13472.99 1039
13474.09 1050
13475.18 1056
13476.28 1051
13477.38 1058
13478.47 1044
13479.57 1016
13480.67 1062
13481.76 1002
13482.86 1075
13483.96 1068
13485.05 1082
13486.15 1089
13487.25 1090
13488.34 1081
13489.44 1083
13490.54 1102
13491.63 1111
13492.73 1165
13493.83 1136
13494.93 1109
13496.02 1124
13497.12 1147
13498.22 1125
13499.31 1136
13500.41 1130
13501.51 1191
13502.61 1183
13503.70 1228
13504.80 1223
13505.90 1248
13507.00 1180
13508.09 1194
13509.19 1187
13510.29 1198
13511.39 1203
13512.49 1197
13513.58 1209
13514.68 1184
13515.78 1201
13516.88 1162
13517.98 1205
13519.07 1151
13520.17 1135
13521.27 1124
13522.37 1096
13523.47 1119
13524.57 1092
13525.66 1085
13526.76 1096
13527.86 1067
13528.96 1075
13530.06 1076
13531.16 989
13532.25 1017
13533.35 1026
13534.45 1015
13535.55 996
13536.65 1052
13537.75 998
13538.85 964
13539.95 941
13541.05 950
13542.14 917
13543.24 932
13544.34 937
13545.44 922
13546.54 908
13547.64 900
13548.74 930
13549.84 892
13550.94 893
13552.04 852
13553.14 856
13554.24 836
13555.34 844
13556.44 836
13557.54 842
13558.64 830
13559.74 852
13560.84 862
13561.94 848
13563.04 879
13564.13 841
13565.23 840
13566.34 842
13567.44 814
13568.54 816
13569.64 840
13570.74 864
13571.84 870
13572.94 846
13574.04 830
13575.14 844
13576.24 830
13577.34 812
13578.44 834
13579.54 838
13580.64 833
13581.74 844
13582.84 834
13583.94 853
13585.04 852
13586.14 883
13587.24 858
13588.35 857
13589.45 820
13590.55 801
13591.65 815
13592.75 852
13593.85 816
13594.95 822
13596.05 860
13597.15 844
13598.26 847
13599.36 861
13600.46 889
13601.56 868
13602.66 892
13603.76 867
13604.86 853
13605.97 868
13607.07 858
13608.17 872
13609.27 903
13610.37 871
13611.47 882
13612.58 885
13613.68 885
13614.78 886
13615.88 891
13616.98 903
13618.09 898
13619.19 893
13620.29 903
13621.39 909
13622.50 893
13623.60 865
13624.70 920
13625.80 889
13626.91 868
13628.01 927
13629.11 920
13630.21 936
13631.32 922
13632.42 892
13633.52 940
13634.62 929
13635.73 890
13636.83 941
13637.93 939
13639.04 927
13640.14 941
13641.24 897
13642.35 972
13643.45 936
13644.55 960
13645.65 923
13646.76 939
13647.86 914
13648.96 946
13650.07 939
13651.17 943
13652.28 921
13653.38 923
13654.48 967
13655.59 939
13656.69 940
13657.79 880
13658.90 954
13660.00 924
13661.11 950
13662.21 949
13663.31 935
13664.42 897
13665.52 904
13666.63 928
13667.73 936
13668.83 937
13669.94 933
13671.04 985
13672.15 952
13673.25 919
13674.36 952
13675.46 973
13676.56 957
13677.67 917
13678.77 943
13679.88 1004
13680.98 997
13682.09 966
13683.19 983
13684.30 946
13685.40 963
13686.51 979
13687.61 1005
13688.72 993
13689.82 1009
13690.93 991
13692.03 1029
13693.14 989
13694.24 1029
13695.35 1006
13696.45 1025
13697.56 1009
13698.66 1012
13699.77 1027
13700.87 1028
13701.98 1033
13703.09 1039
13704.19 1063
13705.30 1009
13706.40 1069
13707.51 1047
13708.61 1054
13709.72 1047
13710.83 1038
13711.93 1075
13713.04 1072
13714.14 1079
13715.25 1067
13716.36 1111
13717.46 1126
13718.57 1136
13719.67 1137
13720.78 1121
13721.89 1133
13722.99 1176
13724.10 1149
13725.21 1189
13726.31 1181
13727.42 1170
13728.53 1173
13729.63 1183
13730.74 1167
13731.85 1255
13732.95 1283
13734.06 1244
13735.17 1268
13736.27 1291
13737.38 1326
13738.49 1238
13739.59 1337
13740.70 1342
13741.81 1377
13742.92 1298
13744.02 1305
13745.13 1363
13746.24 1425
13747.35 1390
13748.45 1466
13749.56 1474
13750.67 1493
13751.78 1527
13752.88 1552
13753.99 1572
13755.10 1615
13756.21 1660
13757.31 1712
13758.42 1757
13759.53 1787
13760.64 1809
13761.75 1832
13762.85 1863
13763.96 1856
13765.07 1956
13766.18 1904
13767.29 1943
13768.39 1961
13769.50 1930
13770.61 2009
13771.72 1974
13772.83 2017
13773.94 1992
13775.04 1996
13776.15 1896
13777.26 1896
13778.37 1920
13779.48 1860
13780.59 1831
13781.70 1799
13782.80 1755
13783.91 1723
13785.02 1702
13786.13 1654
13787.24 1564
13788.35 1565
13789.46 1549
13790.57 1508
13791.68 1483
13792.79 1424
13793.90 1380
13795.00 1366
13796.11 1319
13797.22 1312
13798.33 1287
13799.44 1316
13800.55 1247
13801.66 1228
13802.77 1222
13803.88 1168
13804.99 1171
13806.10 1202
13807.21 1176
13808.32 1168
13809.43 1147
13810.54 1135
13811.65 1116
13812.76 1131
13813.87 1115
13814.98 1153
13816.09 1133
13817.20 1104
13818.31 1119
13819.42 1098
13820.53 1120
13821.64 1083
13822.75 1102
13823.86 1095
13824.97 1089
13826.08 1073
13827.19 1065
13828.30 1069
13829.41 1117
13830.53 1058
13831.64 1071
13832.75 1091
13833.86 1103
13834.97 1054
13836.08 1038
13837.19 1020
13838.30 1010
13839.41 1000
13840.52 1035
13841.64 1045
13842.75 998
13843.86 1027
13844.97 1064
13846.08 1044
13847.19 1038
13848.30 1059
13849.41 1066
13850.53 1064
13851.64 1055
13852.75 1068
13853.86 1091
13854.97 1084
13856.08 1067
13857.20 1107
13858.31 1089
13859.42 1095
13860.53 1080
13861.64 1061
13862.76 1063
13863.87 1067
13864.98 1048
13866.09 1091
13867.20 1096
13868.32 1075
13869.43 1086
13870.54 1126
13871.65 1141
13872.77 1119
13873.88 1103
13874.99 1092
13876.10 1059
13877.22 1094
13878.33 1124
13879.44 1127
13880.55 1144
13881.67 1124
13882.78 1162
13883.89 1169
13885.01 1166
13886.12 1202
13887.23 1232
13888.34 1224
13889.46 1254
13890.57 1268
13891.68 1249
13892.80 1268
13893.91 1322
13895.02 1313
13896.14 1321
13897.25 1348
13898.36 1354
13899.48 1343
13900.59 1355
13901.70 1313
13902.82 1340
13903.93 1309
13905.05 1334
13906.16 1346
13907.27 1341
13908.39 1281
13909.50 1269
13910.61 1237
13911.73 1247
13912.84 1226
13913.96 1208
13915.07 1226
13916.19 1167
13917.30 1121
13918.41 1091
13919.53 1115
13920.64 1082
13921.76 1016
13922.87 1046
13923.99 1030
13925.10 1037
13926.21 1014
13927.33 1025
13928.44 1047
13929.56 1023
13930.67 1026
13931.79 1027
13932.90 988
13934.02 988
13935.13 988
13936.25 1018
13937.36 1002
13938.48 982
13939.59 962
13940.71 985
13941.82 999
13942.94 970
13944.05 985
13945.17 977
13946.28 983
13947.40 940
13948.52 979
13949.63 933
13950.75 944
13951.86 942
13952.98 952
13954.09 924
13955.21 950
13956.32 931
13957.44 906
13958.56 931
13959.67 923
13960.79 878
13961.90 880
13963.02 885
13964.14 897
13965.25 915
13966.37 931
13967.48 910
13968.60 930
13969.72 971
13970.83 940
13971.95 896
13973.07 897
13974.18 932
13975.30 959
13976.42 879
13977.53 894
13978.65 920
13979.77 941
13980.88 934
13982.00 987
13983.12 922
13984.23 927
13985.35 981
13986.47 947
13987.58 902
13988.70 960
13989.82 971
13990.94 947
13992.05 934
13993.17 933
13994.29 956
13995.40 946
13996.52 958
13997.64 952
13998.76 942
13999.87 938
14000.99 949
14002.11 948
14003.23 955
14004.35 942
14005.46 934
14006.58 955
14007.70 992
14008.82 941
14009.93 940
14011.05 949
14012.17 918
14013.29 939
14014.41 958
14015.52 1002
14016.64 938
14017.76 935
14018.88 942
14020.00 956
14021.12 963
14022.23 938
14023.35 972
14024.47 968
14025.59 964
14026.71 970
14027.83 997
14028.95 1000
14030.06 979
14031.18 1007
14032.30 980
14033.42 1003
14034.54 977
14035.66 969
14036.78 1005
14037.90 1013
14039.02 1013
14040.14 1027
14041.25 1021
14042.37 1027
14043.49 1034
14044.61 1003
14045.73 1057
14046.85 1014
14047.97 1076
14049.09 1098
14050.21 1091
14051.33 1085
14052.45 1092
14053.57 1108
14054.69 1095
14055.81 1146
14056.93 1136
14058.05 1149
14059.17 1137
14060.29 1232
14061.41 1172
14062.53 1203
14063.65 1170
14064.77 1181
14065.89 1236
14067.01 1240
14068.13 1272
14069.25 1275
14070.37 1237
14071.49 1293
14072.61 1315
14073.73 1316
14074.85 1324
14075.97 1352
14077.09 1323
14078.21 1371
14079.33 1333
14080.45 1366
14081.57 1379
14082.69 1406
14083.82 1408
14084.94 1441
14086.06 1456
14087.18 1435
14088.30 1387
14089.42 1429
14090.54 1506
14091.66 1466
14092.78 1439
14093.91 1445
14095.03 1460
14096.15 1492
14097.27 1404
14098.39 1466
14099.51 1502
14100.63 1410
14101.76 1449
14102.88 1426
14104.00 1462
14105.12 1452
14106.24 1449
14107.36 1406
14108.49 1379
14109.61 1433
14110.73 1478
14111.85 1442
14112.97 1430
14114.10 1349
14115.22 1315
14116.34 1262
14117.46 1281
14118.58 1294
14119.71 1247
14120.83 1205
14121.95 1196
14123.07 1157
14124.20 1133
14125.32 1188
14126.44 1159
14127.56 1113
14128.69 1089
14129.81 1097
14130.93 1081
14132.06 1078
14133.18 1059
14134.30 1062
14135.42 1037
14136.55 1009
14137.67 1053
14138.79 998
14139.92 1016
14141.04 1002
14142.16 992
14143.29 954
14144.41 955
14145.53 959
14146.66 957
14147.78 915
14148.90 969
14150.03 931
14151.15 921
14152.27 895
14153.40 898
14154.52 916
14155.64 930
14156.77 922
14157.89 916
14159.02 885
14160.14 891
14161.26 890
14162.39 881
14163.51 872
14164.64 870
14165.76 897
14166.88 889
14168.01 881
14169.13 860
14170.26 901
14171.38 889
14172.51 865
14173.63 882
14174.75 850
14175.88 883
14177.00 895
14178.13 910
14179.25 871
14180.38 884
14181.50 840
14182.63 882
14183.75 875
14184.88 825
14186.00 837
14187.13 838
14188.25 844
14189.38 847
14190.50 836
14191.63 832
14192.75 851
14193.88 861
14195.00 831
14196.13 869
14197.25 821
14198.38 839
14199.50 828
14200.63 799
14201.76 850
14202.88 825
14204.01 829
14205.13 837
14206.26 804
14207.38 785
14208.51 790
14209.64 827
14210.76 772
14211.89 783
14213.01 788
14214.14 795
14215.27 805
14216.39 834
14217.52 810
14218.64 760
14219.77 813
14220.90 772
14222.02 738
14223.15 786
14224.28 779
14225.40 791
14226.53 761
14227.66 748
14228.78 744
14229.91 741
14231.04 746
14232.16 729
14233.29 731
14234.42 731
14235.54 720
14236.67 751
14237.80 760
14238.92 752
14240.05 773
14241.18 721
14242.31 748
14243.43 739
14244.56 722
14245.69 717
14246.82 723
14247.94 726
14249.07 702
14250.20 749
14251.33 732
14252.45 720
14253.58 710
14254.71 701
14255.84 695
14256.96 691
14258.09 723
14259.22 704
14260.35 694
14261.47 733
14262.60 706
14263.73 702
14264.86 679
14265.99 720
14267.12 699
14268.24 688
14269.37 669
14270.50 648
14271.63 653
14272.76 644
14273.89 642
14275.01 645
14276.14 662
14277.27 649
14278.40 647
14279.53 622
14280.66 653
14281.79 686
14282.91 661
14284.04 656
14285.17 623
14286.30 632
14287.43 654
14288.56 627
14289.69 624
14290.82 613
14291.95 614
14293.08 633
14294.20 612
14295.33 584
14296.46 623
14297.59 630
14298.72 616
14299.85 594
14300.98 627
14302.11 605
14303.24 592
14304.37 596
14305.50 593
14306.63 595
14307.76 599
14308.89 622
14310.02 611
14311.15 627
14312.28 611
14313.41 542
14314.54 591
14315.67 590
14316.80 566
14317.93 592
14319.06 577
14320.19 590
14321.32 567
14322.45 562
14323.58 557
14324.71 579
14325.84 546
14326.97 545
14328.10 579
14329.23 557
14330.36 557
14331.49 586
14332.62 567
14333.76 549
14334.89 583
14336.02 552
14337.15 557
14338.28 535
14339.41 537
14340.54 550
14341.67 551
14342.80 543
14343.93 528
14345.07 527
14346.20 563
14347.33 557
14348.46 523
14349.59 564
14350.72 521
14351.85 556
14352.99 550
14354.12 558
14355.25 554
14356.38 548
14357.51 553
14358.64 548
14359.78 542
14360.91 545
14362.04 523
14363.17 548
14364.30 560
14365.44 539
14366.57 537
14367.70 553
14368.83 556
14369.96 529
14371.10 542
14372.23 571
14373.36 547
14374.49 550
14375.63 562
14376.76 549
14377.89 543
14379.02 545
14380.16 551
14381.29 554
14382.42 593
14383.55 576
14384.69 538
14385.82 549
14386.95 558
14388.09 558
14389.22 555
14390.35 551
14391.49 579
14392.62 567
14393.75 543
14394.89 574
14396.02 552
14397.15 557
14398.28 566
14399.42 538
14400.55 590
14401.69 555
14402.82 568
14403.95 550
14405.09 564
14406.22 579
14407.35 572
14408.49 603
14409.62 565
14410.75 581
14411.89 544
14413.02 549
14414.16 566
14415.29 573
14416.42 600
14417.56 585
14418.69 556
14419.83 587
14420.96 589
14422.10 564
14423.23 571
14424.36 575
14425.50 569
14426.63 579
14427.77 552
14428.90 588
14430.04 589
14431.17 594
14432.31 590
14433.44 579
14434.58 569
14435.71 596
14436.85 596
14437.98 603
14439.12 604
14440.25 611
14441.39 591
14442.52 611
14443.66 624
14444.79 610
14445.93 589
14447.06 590
14448.20 581
14449.33 589
14450.47 608
14451.60 619
14452.74 616
14453.87 650
14455.01 622
14456.14 631
14457.28 634
14458.42 618
14459.55 631
14460.69 630
14461.82 621
14462.96 640
14464.10 628
14465.23 639
14466.37 624
14467.50 641
14468.64 671
14469.78 645
14470.91 647
14472.05 626
14473.18 651
14474.32 669
14475.46 665
14476.59 642
14477.73 662
14478.87 666
14480.00 673
14481.14 668
14482.28 667
14483.41 666
14484.55 651
14485.69 657
14486.82 668
14487.96 650
14489.10 637
14490.23 614
14491.37 650
14492.51 613
14493.65 631
14494.78 612
14495.92 641
14497.06 635
14498.19 617
14499.33 623
14500.47 636
14501.61 624
14502.74 629
14503.88 611
14505.02 590
14506.16 581
14507.29 606
14508.43 644
14509.57 594
14510.71 577
14511.85 626
14512.98 634
14514.12 627
14515.26 629
14516.40 620
14517.54 627
14518.67 637
14519.81 665
14520.95 613
14522.09 606
14523.23 587
14524.36 605
14525.50 590
14526.64 573
14527.78 596
14528.92 588
14530.06 574
14531.19 558
14532.33 565
14533.47 569
14534.61 587
14535.75 536
14536.89 551
14538.03 529
14539.17 551
14540.31 591
14541.44 590
14542.58 591
14543.72 564
14544.86 560
14546.00 579
14547.14 582
14548.28 555
14549.42 523
14550.56 537
14551.70 553
14552.84 576
14553.98 584
14555.12 557
14556.25 570
14557.39 567
14558.53 557
14559.67 587
14560.81 582
14561.95 563
14563.09 575
14564.23 579
14565.37 590
14566.51 579
14567.65 562
14568.79 578
14569.93 580
14571.07 574
14572.21 567
14573.35 607
14574.49 612
14575.63 573
14576.77 592
14577.92 586
14579.06 615
14580.20 625
14581.34 589
14582.48 594
14583.62 569
14584.76 617
14585.90 617
14587.04 629
14588.18 602
14589.32 627
14590.46 614
14591.60 651
14592.74 616
14593.89 626
14595.03 620
14596.17 678
14597.31 660
14598.45 619
14599.59 649
14600.73 658
14601.87 672
14603.02 651
14604.16 656
14605.30 650
14606.44 678
14607.58 661
14608.72 671
14609.86 677
14611.01 708
14612.15 709
14613.29 678
14614.43 690
14615.57 723
14616.72 705
14617.86 704
14619.00 717
14620.14 717
14621.28 714
14622.43 705
14623.57 716
14624.71 736
14625.85 723
14627.00 764
14628.14 755
14629.28 788
14630.42 763
14631.56 763
14632.71 753
14633.85 765
14634.99 798
14636.14 756
14637.28 780
14638.42 808
14639.56 849
14640.71 788
14641.85 778
14642.99 776
14644.14 796
14645.28 810
14646.42 751
14647.56 750
14648.71 767
14649.85 800
14650.99 737
14652.14 705
14653.28 726
14654.42 702
14655.57 712
14656.71 655
14657.85 651
14659.00 648
14660.14 643
14661.29 623
14662.43 636
14663.57 601
14664.72 587
14665.86 582
14667.00 565
14668.15 563
14669.29 546
14670.44 544
14671.58 541
14672.73 570
14673.87 557
14675.01 549
14676.16 514
14677.30 530
14678.45 498
14679.59 528
14680.74 542
14681.88 528
14683.02 532
14684.17 539
14685.31 501
14686.46 534
14687.60 515
14688.75 510
14689.89 509
14691.04 491
14692.18 514
14693.33 481
14694.47 478
14695.62 471
14696.76 507
14697.91 490
14699.05 491
14700.20 503
14701.34 504
14702.49 500
14703.63 484
14704.78 463
14705.92 486
14707.07 482
14708.22 484
14709.36 487
14710.51 475
14711.65 489
14712.80 478
14713.94 462
14715.09 480
14716.23 465
14717.38 479
14718.53 471
14719.67 468
14720.82 475
14721.96 456
14723.11 451
14724.26 479
14725.40 458
14726.55 477
14727.70 472
14728.84 470
14729.99 450
14731.13 469
14732.28 476
14733.43 495
14734.57 487
14735.72 495
14736.87 483
14738.01 467
14739.16 500
14740.31 442
14741.45 457
14742.60 484
14743.75 450
14744.89 435
14746.04 431
14747.19 456
14748.34 449
14749.48 433
14750.63 458
14751.78 474
14752.92 450
14754.07 458
14755.22 436
14756.37 462
14757.51 460
14758.66 479
14759.81 452
14760.96 465
14762.10 448
14763.25 452
14764.40 470
14765.55 473
14766.70 434
14767.84 429
14768.99 429
14770.14 445
14771.29 464
14772.43 464
14773.58 440
14774.73 413
14775.88 419
14777.03 456
14778.18 443
14779.32 436
14780.47 433
14781.62 452
14782.77 409
14783.92 411
14785.07 406
14786.21 417
14787.36 409
14788.51 440
14789.66 433
14790.81 415
14791.96 421
14793.11 404
14794.26 432
14795.40 438
14796.55 430
14797.70 416
14798.85 399
14800.00 413
14801.15 397
14802.30 429
14803.45 395
14804.60 410
14805.75 399
14806.90 410
14808.05 405
14809.19 388
14810.34 391
14811.49 385
14812.64 409
14813.79 411
14814.94 389
14816.09 397
14817.24 350
14818.39 378
14819.54 404
14820.69 396
14821.84 381
14822.99 375
14824.14 389
14825.29 388
14826.44 378
14827.59 381
14828.74 395
14829.89 384
14831.04 388
14832.19 383
14833.34 394
14834.49 368
14835.64 375
14836.79 378
14837.95 335
14839.10 377
14840.25 385
14841.40 375
14842.55 364
14843.70 346
14844.85 369
14846.00 355
14847.15 335
14848.30 346
14849.45 359
14850.60 352
14851.76 384
14852.91 344
14854.06 358
14855.21 391
14856.36 389
14857.51 397
14858.66 385
14859.81 361
14860.97 364
14862.12 380
14863.27 347
14864.42 354
14865.57 380
14866.72 361
14867.88 383
14869.03 371
14870.18 373
14871.33 355
14872.48 368
14873.64 368
14874.79 356
14875.94 354
14877.09 347
14878.24 382
14879.40 356
14880.55 364
14881.70 342
14882.85 356
14884.00 343
14885.16 351
14886.31 372
14887.46 327
14888.61 354
14889.77 350
14890.92 356
14892.07 352
14893.23 351
14894.38 363
14895.53 359
14896.68 369
14897.84 381
14898.99 345
14900.14 368
14901.30 336
14902.45 351
14903.60 365
14904.75 375
14905.91 349
14907.06 338
14908.21 324
14909.37 341
14910.52 339
14911.67 350
14912.83 363
14913.98 338
14915.14 340
14916.29 340
14917.44 327
14918.60 353
14919.75 362
14920.90 342
14922.06 329
14923.21 361
14924.37 369
14925.52 337
14926.67 333
14927.83 334
14928.98 365
14930.14 359
14931.29 329
14932.44 336
14933.60 338
14934.75 362
14935.91 343
14937.06 338
14938.22 342
14939.37 351
14940.52 329
14941.68 336
14942.83 337
14943.99 334
14945.14 347
14946.30 359
14947.45 344
14948.61 342
14949.76 337
14950.92 328
14952.07 331
14953.23 333
14954.38 350
14955.54 350
14956.69 335
14957.85 357
14959.00 349
14960.16 368
14961.31 366
14962.47 355
14963.62 358
14964.78 364
14965.94 329
14967.09 350
14968.25 331
14969.40 357
14970.56 361
14971.71 360
14972.87 348
14974.03 340
14975.18 330
14976.34 356
14977.49 337
14978.65 349
14979.81 333
14980.96 345
14982.12 342
14983.27 355
14984.43 362
14985.59 333
14986.74 320
14987.90 334
14989.06 343
14990.21 336
14991.37 361
14992.53 350
14993.68 348
14994.84 318
14996.00 330
14997.15 361
14998.31 334
14999.47 347
15000.62 305
15001.78 340
15002.94 355
15004.09 328
15005.25 352
15006.41 359
15007.56 324
15008.72 324
15009.88 326
15011.04 350
15012.19 307
15013.35 343
15014.51 331
15015.67 345
15016.82 308
15017.98 336
15019.14 310
15020.30 325
15021.45 332
15022.61 330
15023.77 345
15024.93 335
15026.08 360
15027.24 345
15028.40 319
15029.56 330
15030.72 371
15031.87 341
15033.03 346
15034.19 335
15035.35 332
15036.51 361
15037.67 357
15038.82 343
15039.98 342
15041.14 338
15042.30 330
15043.46 309
15044.62 343
15045.78 344
15046.93 318
15048.09 319
15049.25 342
15050.41 354
15051.57 367
15052.73 343
15053.89 356
15055.05 356
15056.20 353
15057.36 357
15058.52 354
15059.68 321
15060.84 371
15062.00 368
15063.16 355
15064.32 346
15065.48 366
15066.64 328
15067.80 352
15068.96 360
15070.12 340
15071.28 361
15072.44 356
15073.60 348
15074.76 344
15075.91 360
15077.07 384
15078.23 365
15079.39 366
15080.55 354
15081.71 371
15082.87 364
15084.03 369
15085.19 356
15086.35 364
15087.51 349
15088.68 363
15089.84 361
15091.00 353
15092.16 367
15093.32 365
15094.48 337
15095.64 364
15096.80 358
15097.96 388
15099.12 382
15100.28 376
15101.44 363
15102.60 355
15103.76 380
15104.92 379
15106.08 363
15107.25 389
15108.41 370
15109.57 362
15110.73 374
15111.89 359
15113.05 380
15114.21 386
15115.37 365
15116.54 416
15117.70 360
15118.86 391
15120.02 413
15121.18 404
15122.34 376
15123.50 383
15124.67 384
15125.83 378
15126.99 389
15128.15 380
15129.31 381
15130.47 395
15131.64 394
15132.80 405
15133.96 401
15135.12 380
15136.28 432
15137.45 387
15138.61 413
15139.77 415
15140.93 402
15142.10 440
15143.26 435
15144.42 427
15145.58 407
15146.75 408
15147.91 434
15149.07 419
15150.23 458
15151.40 433
15152.56 451
15153.72 432
15154.88 433
15156.05 434
15157.21 418
15158.37 427
15159.54 441
15160.70 464
15161.86 441
15163.03 443
15164.19 455
15165.35 469
15166.52 474
15167.68 446
15168.84 448
15170.01 468
15171.17 479
15172.33 471
15173.50 469
15174.66 469
15175.82 463
15176.99 494
15178.15 510
15179.31 468
15180.48 518
15181.64 507
15182.81 537
15183.97 494
15185.13 488
15186.30 507
15187.46 534
15188.63 546
15189.79 540
15190.95 541
15192.12 549
15193.28 540
15194.45 540
15195.61 564
15196.78 561
15197.94 541
15199.10 547
15200.27 577
15201.43 566
15202.60 568
15203.76 537
15204.93 559
15206.09 562
15207.26 612
15208.42 574
15209.59 534
15210.75 528
15211.92 579
15213.08 569
15214.25 553
15215.41 557
15216.58 580
15217.74 607
15218.91 585
15220.07 576
15221.24 575
15222.40 578
15223.57 594
15224.74 553
15225.90 611
15227.07 582
15228.23 576
15229.40 607
15230.56 596
15231.73 579
15232.89 641
15234.06 596
15235.23 619
15236.39 598
15237.56 586
15238.72 616
15239.89 631
15241.06 641
15242.22 604
15243.39 606
15244.56 626
15245.72 644
15246.89 616
15248.05 617
15249.22 630
15250.39 635
15251.55 618
15252.72 600
15253.89 578
15255.05 622
15256.22 604
15257.39 587
15258.55 577
15259.72 581
15260.89 554
15262.05 579
15263.22 536
15264.39 551
15265.56 523
15266.72 541
15267.89 580
15269.06 543
15270.22 525
15271.39 520
15272.56 514
15273.73 518
15274.89 533
15276.06 498
15277.23 487
15278.40 494
15279.56 493
15280.73 508
15281.90 508
15283.07 492
15284.23 505
15285.40 466
15286.57 504
15287.74 498
15288.91 513
15290.07 486
15291.24 471
15292.41 499
15293.58 474
15294.75 489
15295.92 497
15297.08 496
15298.25 472
15299.42 477
15300.59 520
15301.76 535
15302.93 505
15304.09 505
15305.26 497
15306.43 488
15307.60 527
15308.77 516
15309.94 517
15311.11 489
15312.28 491
15313.44 533
15314.61 517
15315.78 491
15316.95 499
15318.12 531
15319.29 515
15320.46 517
15321.63 510
15322.80 501
15323.97 514
15325.14 526
15326.30 513
15327.47 521
15328.64 538
15329.81 524
15330.98 521
15332.15 521
15333.32 546
15334.49 529
15335.66 521
15336.83 540
15338.00 527
15339.17 534
15340.34 566
15341.51 545
15342.68 547
15343.85 531
15345.02 584
15346.19 570
15347.36 542
15348.53 563
15349.70 582
15350.87 535
15352.04 543
15353.21 576
15354.38 562
15355.55 567
15356.72 589
15357.90 590
15359.07 575
15360.24 588
15361.41 608
15362.58 621
15363.75 630
15364.92 609
15366.09 616
15367.26 614
15368.43 624
15369.60 645
15370.77 656
15371.95 620
15373.12 629
15374.29 638
15375.46 616
15376.63 622
15377.80 647
15378.97 636
15380.15 637
15381.32 613
15382.49 646
15383.66 618
15384.83 646
15386.00 629
15387.17 606
15388.35 618
15389.52 588
15390.69 605
15391.86 602
15393.03 597
15394.21 588
15395.38 604
15396.55 597
15397.72 584
15398.89 589
15400.07 600
15401.24 580
15402.41 570
15403.58 575
15404.76 556
15405.93 585
15407.10 582
15408.27 598
15409.45 567
15410.62 572
15411.79 549
15412.96 536
15414.14 536
15415.31 549
15416.48 546
15417.66 528
15418.83 503
15420.00 495
15421.17 526
15422.35 474
15423.52 470
15424.69 479
15425.87 488
15427.04 434
15428.21 456
15429.39 421
15430.56 425
15431.73 436
15432.91 475
15434.08 463
15435.25 452
15436.43 450
15437.60 425
15438.77 438
15439.95 440
15441.12 415
15442.30 455
15443.47 480
15444.64 442
15445.82 445
15446.99 443
15448.17 440
15449.34 440
15450.51 437
15451.69 432
15452.86 448
15454.04 449
15455.21 431
15456.39 434
15457.56 419
15458.73 435
15459.91 432
15461.08 432
15462.26 413
15463.43 425
15464.61 428
15465.78 453
15466.96 409
15468.13 414
15469.31 432
15470.48 457
15471.66 435
15472.83 416
15474.01 460
15475.18 441
15476.36 440
15477.53 444
15478.71 437
15479.88 409
15481.06 444
15482.23 441
15483.41 456
15484.58 410
15485.76 433
15486.93 435
15488.11 478
15489.29 445
15490.46 420
15491.64 449
15492.81 429
15493.99 421
15495.16 417
15496.34 413
15497.52 435
15498.69 494
15499.87 449
15501.04 433
15502.22 437
15503.40 477
15504.57 473
15505.75 466
15506.92 458
15508.10 482
15509.28 466
15510.45 433
15511.63 453
15512.81 443
15513.98 440
15515.16 414
15516.34 455
15517.51 435
15518.69 474
15519.87 456
15521.04 485
15522.22 512
15523.40 498
15524.57 492
15525.75 484
15526.93 480
15528.11 474
15529.28 474
15530.46 466
15531.64 445
15532.81 468
15533.99 466
15535.17 454
15536.35 506
15537.52 479
15538.70 498
15539.88 486
15541.06 498
15542.23 479
15543.41 502
15544.59 477
15545.77 504
15546.95 513
15548.12 510
15549.30 501
15550.48 523
15551.66 507
15552.83 516
15554.01 542
15555.19 530
15556.37 512
15557.55 507
15558.73 525
15559.90 517
15561.08 546
15562.26 545
15563.44 543
15564.62 553
15565.80 544
15566.97 548
15568.15 513
15569.33 538
15570.51 554
15571.69 557
15572.87 542
15574.05 529
15575.23 527
15576.40 550
15577.58 552
15578.76 534
15579.94 553
15581.12 546
15582.30 564
15583.48 575
15584.66 587
15585.84 569
15587.02 591
15588.20 584
15589.38 604
15590.56 613
15591.73 580
15592.91 624
15594.09 628
15595.27 661
15596.45 654
15597.63 607
15598.81 633
15599.99 666
15601.17 625
15602.35 645
15603.53 671
15604.71 659
15605.89 708
15607.07 687
15608.25 667
15609.43 688
15610.61 688
15611.79 688
15612.97 713
15614.15 713
15615.33 689
15616.51 705
15617.69 712
15618.88 732
15620.06 738
15621.24 758
15622.42 709
15623.60 730
15624.78 726
15625.96 724
15627.14 719
15628.32 742
15629.50 780
15630.68 792
15631.86 775
15633.05 796
15634.23 787
15635.41 767
15636.59 797
15637.77 814
15638.95 821
15640.13 776
15641.31 795
15642.50 830
15643.68 848
15644.86 846
15646.04 846
15647.22 827
15648.40 850
15649.58 877
15650.77 854
15651.95 831
15653.13 880
15654.31 889
15655.49 855
15656.68 868
15657.86 835
15659.04 848
15660.22 822
15661.40 838
15662.59 889
15663.77 873
15664.95 867
15666.13 857
15667.32 865
15668.50 870
15669.68 849
15670.86 825
15672.05 846
15673.23 845
15674.41 798
15675.59 825
15676.78 859
15677.96 848
15679.14 861
15680.32 844
15681.51 822
15682.69 793
15683.87 810
15685.06 832
15686.24 824
15687.42 808
15688.61 761
15689.79 796
15690.97 776
15692.16 796
15693.34 767
15694.52 776
15695.71 786
15696.89 763
15698.07 727
15699.26 746
15700.44 718
15701.62 727
15702.81 750
15703.99 735
15705.17 732
15706.36 743
15707.54 812
15708.73 751
15709.91 737
15711.09 737
15712.28 755
15713.46 737
15714.65 739
15715.83 773
15717.02 762
15718.20 789
15719.38 812
15720.57 810
15721.75 805
15722.94 856
15724.12 830
15725.31 850
15726.49 832
15727.68 813
15728.86 812
15730.04 799
15731.23 791
15732.41 808
15733.60 838
15734.78 828
15735.97 856
15737.15 835
15738.34 859
15739.52 865
15740.71 860
15741.89 869
15743.08 870
15744.27 891
15745.45 895
15746.64 917
15747.82 910
15749.01 903
15750.19 885
15751.38 911
15752.56 907
15753.75 951
15754.93 922
15756.12 944
15757.31 930
15758.49 935
15759.68 959
15760.86 972
15762.05 962
15763.24 942
15764.42 974
15765.61 983
15766.79 929
15767.98 935
15769.17 953
15770.35 954
15771.54 963
15772.72 942
15773.91 946
15775.10 925
15776.28 944
15777.47 889
15778.66 898
15779.84 895
15781.03 872
15782.22 861
15783.40 878
15784.59 860
15785.78 851
15786.96 846
15788.15 817
15789.34 841
15790.53 800
15791.71 825
15792.90 842
15794.09 808
15795.27 812
15796.46 801
15797.65 794
15798.84 800
15800.02 774
15801.21 746
15802.40 748
15803.59 770
15804.77 762
15805.96 739
15807.15 726
15808.34 714
15809.52 737
15810.71 731
15811.90 700
15813.09 681
15814.28 689
15815.46 720
15816.65 672
15817.84 729
15819.03 663
15820.22 673
15821.40 684
15822.59 706
15823.78 681
15824.97 672
15826.16 687
15827.35 703
15828.53 672
15829.72 675
15830.91 641
15832.10 656
15833.29 668
15834.48 680
15835.67 668
15836.85 646
15838.04 640
15839.23 652
15840.42 670
15841.61 649
15842.80 634
15843.99 645
15845.18 663
15846.37 665
15847.55 630
15848.74 635
15849.93 677
15851.12 660
15852.31 657
15853.50 656
15854.69 664
15855.88 659
15857.07 674
15858.26 715
15859.45 685
15860.64 684
15861.83 671
15863.02 712
15864.21 673
15865.40 700
15866.59 685
15867.78 693
15868.97 679
15870.16 663
15871.35 667
15872.54 692
15873.73 690
15874.92 724
15876.11 705
15877.30 690
15878.49 696
15879.68 721
15880.87 707
15882.06 690
15883.25 734
15884.44 741
15885.63 743
15886.82 721
15888.01 721
15889.20 714
15890.39 706
15891.59 756
15892.78 737
15893.97 765
15895.16 781
15896.35 768
15897.54 751
15898.73 751
15899.92 757
15901.11 777
15902.30 805
15903.50 750
15904.69 799
15905.88 814
15907.07 836
15908.26 828
15909.45 796
15910.64 785
15911.84 805
15913.03 806
15914.22 826
15915.41 812
15916.60 826
15917.79 827
15918.99 833
15920.18 877
15921.37 885
15922.56 865
15923.75 897
15924.95 870
15926.14 868
15927.33 846
15928.52 871
15929.71 840
15930.91 870
15932.10 884
15933.29 867
15934.48 821
15935.68 807
15936.87 837
15938.06 849
15939.25 841
15940.45 844
15941.64 824
15942.83 830
15944.03 798
15945.22 774
15946.41 772
15947.60 789
15948.80 748
15949.99 712
15951.18 729
15952.38 723
15953.57 701
15954.76 676
15955.96 688
15957.15 688
15958.34 646
15959.54 632
15960.73 646
15961.92 576
15963.12 599
15964.31 625
15965.50 633
15966.70 554
15967.89 575
15969.08 568
15970.28 575
15971.47 558
15972.67 569
15973.86 542
15975.05 581
15976.25 549
15977.44 535
15978.64 504
15979.83 508
15981.02 508
15982.22 526
15983.41 493
15984.61 476
15985.80 509
15987.00 505
15988.19 523
15989.38 499
15990.58 472
15991.77 471
15992.97 486
15994.16 467
15995.36 459
15996.55 484
15997.75 455
15998.94 482
16000.14 492
16001.33 447
16002.53 461
16003.72 446
16004.92 504
16006.11 467
16007.31 444
16008.50 486
16009.70 479
16010.89 466
16012.09 455
16013.28 442
16014.48 461
16015.67 435
16016.87 442
16018.07 428
16019.26 447
16020.46 443
16021.65 461
16022.85 473
16024.04 457
16025.24 422
16026.44 442
16027.63 451
16028.83 460
16030.02 424
16031.22 445
16032.42 446
16033.61 446
16034.81 456
16036.00 430
16037.20 425
16038.40 433
16039.59 425
16040.79 459
16041.99 428
16043.18 459
16044.38 428
16045.58 446
16046.77 438
16047.97 428
16049.17 439
16050.36 421
16051.56 418
16052.76 416
16053.95 457
16055.15 440
16056.35 454
16057.54 412
16058.74 406
16059.94 435
16061.14 447
16062.33 414
16063.53 415
16064.73 432
16065.92 416
16067.12 431
16068.32 412
16069.52 387
16070.71 423
16071.91 433
16073.11 412
16074.31 392
16075.50 425
16076.70 413
16077.90 430
16079.10 409
16080.30 403
16081.49 407
16082.69 383
16083.89 396
16085.09 391
16086.29 395
16087.48 390
16088.68 377
16089.88 381
16091.08 404
16092.28 412
16093.48 383
16094.67 376
16095.87 376
16097.07 367
16098.27 401
16099.47 395
16100.67 384
16101.87 382
16103.06 389
16104.26 389
16105.46 386
16106.66 370
16107.86 403
16109.06 396
16110.26 384
16111.46 384
16112.66 387
16113.86 354
16115.05 356
16116.25 372
16117.45 363
16118.65 367
16119.85 380
16121.05 381
16122.25 365
16123.45 359
16124.65 352
16125.85 368
16127.05 351
16128.25 375
16129.45 356
16130.65 352
16131.85 356
16133.05 340
16134.25 340
16135.45 367
16136.65 352
16137.85 368
16139.05 375
16140.25 356
16141.45 347
16142.65 347
16143.85 367
16145.05 366
16146.25 365
16147.45 348
16148.65 361
16149.85 377
16151.05 346
16152.25 355
16153.45 362
16154.65 351
16155.85 366
16157.05 361
16158.25 365
16159.46 337
16160.66 370
16161.86 361
16163.06 353
16164.26 344
16165.46 365
16166.66 349
16167.86 340
16169.06 365
16170.27 359
16171.47 366
16172.67 360
16173.87 356
16175.07 386
16176.27 371
16177.47 366
16178.67 352
16179.88 373
16181.08 366
16182.28 371
16183.48 351
16184.68 370
16185.89 371
16187.09 373
16188.29 344
16189.49 340
16190.69 346
16191.90 351
16193.10 378
16194.30 377
16195.50 380
16196.70 361
16197.91 377
16199.11 375
16200.31 358
16201.51 375
16202.72 364
16203.92 380
16205.12 415
16206.32 377
16207.53 383
16208.73 372
16209.93 388
16211.13 390
16212.34 384
16213.54 374
16214.74 372
16215.95 366
16217.15 368
16218.35 357
16219.55 360
16220.76 398
16221.96 363
16223.16 385
16224.37 392
16225.57 392
16226.77 392
16227.98 406
16229.18 398
16230.38 369
16231.59 385
16232.79 384
16233.99 373
16235.20 384
16236.40 380
16237.61 387
16238.81 389
16240.01 398
16241.22 398
16242.42 407
16243.63 406
16244.83 391
16246.03 408
16247.24 420
16248.44 412
16249.65 419
16250.85 420
16252.05 429
16253.26 433
16254.46 439
16255.67 438
16256.87 425
16258.08 437
16259.28 446
16260.49 435
16261.69 436
16262.89 421
16264.10 441
16265.30 423
16266.51 435
16267.71 436
16268.92 439
16270.12 415
16271.33 428
16272.53 460
16273.74 433
16274.94 422
16276.15 448
16277.35 438
16278.56 448
16279.77 455
16280.97 416
16282.18 466
16283.38 469
16284.59 464
16285.79 438
16287.00 453
16288.20 427
16289.41 419
16290.61 391
16291.82 436
16293.03 414
16294.23 409
16295.44 446
16296.64 428
16297.85 427
16299.06 452
16300.26 456
16301.47 449
16302.67 441
16303.88 435
16305.09 435
16306.29 406
16307.50 419
16308.71 450
16309.91 444
16311.12 444
16312.33 436
16313.53 449
16314.74 423
16315.95 420
16317.15 406
16318.36 432
16319.57 431
16320.77 454
16321.98 406
16323.19 416
16324.39 410
16325.60 407
16326.81 405
16328.01 394
16329.22 415
16330.43 404
16331.64 390
16332.84 393
16334.05 396
16335.26 405
16336.47 368
16337.67 394
16338.88 390
16340.09 405
16341.30 394
16342.50 396
16343.71 377
16344.92 355
16346.13 370
16347.33 363
16348.54 371
16349.75 362
16350.96 358
16352.17 349
16353.37 340
16354.58 346
16355.79 346
16357.00 353
16358.21 331
16359.41 329
16360.62 350
16361.83 344
16363.04 313
16364.25 336
16365.46 331
16366.67 342
16367.87 360
16369.08 352
16370.29 348
16371.50 361
16372.71 317
16373.92 332
16375.13 347
16376.34 332
16377.54 336
16378.75 359
16379.96 335
16381.17 355
16382.38 327
16383.59 349
16384.80 345
16386.01 323
16387.22 337
16388.43 344
16389.64 361
16390.85 333
16392.05 319
16393.26 326
16394.47 358
16395.68 352
16396.89 322
16398.10 314
16399.31 330
16400.52 331
16401.73 355
16402.94 340
16404.15 334
16405.36 324
16406.57 351
16407.78 335
16408.99 348
16410.20 334
16411.41 334
16412.62 326
16413.83 311
16415.04 333
16416.25 308
16417.46 335
16418.67 317
16419.88 326
16421.10 352
16422.31 328
16423.52 323
16424.73 329
16425.94 320
16427.15 319
16428.36 330
16429.57 334
16430.78 346
16431.99 322
16433.20 324
16434.41 327
16435.63 329
16436.84 323
16438.05 319
16439.26 316
16440.47 305
16441.68 322
16442.89 306
16444.10 308
16445.32 313
16446.53 340
16447.74 324
16448.95 306
16450.16 315
16451.37 318
16452.59 302
16453.80 331
16455.01 308
16456.22 306
16457.43 302
16458.64 310
16459.86 309
16461.07 297
16462.28 334
16463.49 314
16464.70 293
16465.92 299
16467.13 317
16468.34 295
16469.55 315
16470.77 302
16471.98 311
16473.19 297
16474.40 321
16475.62 304
16476.83 284
16478.04 294
16479.25 306
16480.47 308
16481.68 297
16482.89 298
16484.11 300
16485.32 291
16486.53 309
16487.74 314
16488.96 286
16490.17 306
16491.38 285
16492.60 280
16493.81 309
16495.02 298
16496.24 289
16497.45 299
16498.66 281
16499.88 311
16501.09 315
16502.30 284
16503.52 307
16504.73 295
16505.94 319
16507.16 309
16508.37 282
16509.59 299
16510.80 295
16512.01 323
16513.23 288
16514.44 288
16515.66 274
16516.87 298
16518.08 285
16519.30 307
16520.51 320
16521.73 309
16522.94 291
16524.16 328
16525.37 301
16526.58 295
16527.80 303
16529.01 314
16530.23 299
16531.44 269
16532.66 317
16533.87 322
16535.09 319
16536.30 296
16537.52 312
16538.73 289
16539.95 310
16541.16 290
16542.38 297
16543.59 337
16544.81 312
16546.02 314
16547.24 319
16548.45 313
16549.67 324
16550.88 312
16552.10 299
16553.31 311
16554.53 317
16555.74 322
16556.96 349
16558.18 336
16559.39 320
16560.61 331
16561.82 322
16563.04 319
16564.25 345
16565.47 300
16566.69 316
16567.90 308
16569.12 300
16570.33 324
16571.55 314
16572.77 332
16573.98 320
16575.20 325
16576.41 315
16577.63 330
16578.85 327
16580.06 345
16581.28 298
16582.50 293
16583.71 324
16584.93 298
16586.15 306
16587.36 321
16588.58 300
16589.80 319
16591.01 305
16592.23 311
16593.45 301
16594.66 319
16595.88 315
16597.10 335
16598.32 318
16599.53 290
16600.75 328
16601.97 320
16603.18 318
16604.40 287
16605.62 275
16606.84 302
16608.05 261
16609.27 297
16610.49 285
16611.71 292
16612.92 275
16614.14 291
16615.36 278
16616.58 295
16617.79 304
16619.01 278
16620.23 265
16621.45 292
16622.67 263
16623.88 270
16625.10 256
16626.32 251
16627.54 273
16628.76 286
16629.97 273
16631.19 262
16632.41 264
16633.63 293
16634.85 276
16636.07 272
16637.29 292
16638.50 264
16639.72 280
16640.94 286
16642.16 281
16643.38 257
16644.60 267
16645.82 250
16647.03 249
16648.25 259
16649.47 264
16650.69 255
16651.91 237
16653.13 274
16654.35 283
16655.57 291
16656.79 291
16658.01 246
16659.23 268
16660.45 251
16661.66 273
16662.88 281
16664.10 257
16665.32 243
16666.54 236
16667.76 273
16668.98 256
16670.20 286
16671.42 271
16672.64 266
16673.86 284
16675.08 240
16676.30 253
16677.52 269
16678.74 278
16679.96 241
16681.18 264
16682.40 268
16683.62 262
16684.84 263
16686.06 242
16687.28 274
16688.50 266
16689.72 269
16690.94 263
16692.16 256
16693.39 240
16694.61 267
16695.83 249
16697.05 253
16698.27 244
16699.49 271
16700.71 271
16701.93 253
16703.15 233
16704.37 253
16705.59 283
16706.81 252
16708.04 243
16709.26 253
16710.48 273
16711.70 255
16712.92 258
16714.14 239
16715.36 258
16716.58 264
16717.81 255
16719.03 243
16720.25 256
16721.47 259
16722.69 266
16723.91 257
16725.14 264
16726.36 248
16727.58 246
16728.80 260
16730.02 239
16731.24 257
16732.47 242
16733.69 238
16734.91 249
16736.13 250
16737.36 223
16738.58 262
16739.80 242
16741.02 250
16742.24 274
16743.47 269
16744.69 252
16745.91 257
16747.13 266
16748.36 267
16749.58 267
16750.80 255
16752.02 239
16753.25 246
16754.47 254
16755.69 231
16756.92 244
16758.14 248
16759.36 268
16760.59 228
16761.81 254
16763.03 242
16764.25 251
16765.48 248
16766.70 230
16767.92 255
16769.15 259
16770.37 245
16771.59 253
16772.82 245
16774.04 267
16775.27 256
16776.49 248
16777.71 258
16778.94 249
16780.16 284
16781.38 262
16782.61 243
16783.83 223
16785.06 255
16786.28 250
16787.50 241
16788.73 234
16789.95 255
16791.18 283
16792.40 245
16793.62 260
16794.85 253
16796.07 293
16797.30 245
16798.52 246
16799.75 240
16800.97 258
16802.19 248
16803.42 248
16804.64 252
16805.87 250
16807.09 274
16808.32 253
16809.54 261
16810.77 263
16811.99 264
16813.22 264
16814.44 268
16815.67 253
16816.89 259
16818.12 226
16819.34 270
16820.57 274
16821.79 283
16823.02 278
16824.24 267
16825.47 271
16826.70 241
16827.92 250
16829.15 257
16830.37 288
16831.60 290
16832.82 298
16834.05 262
16835.27 275
16836.50 251
16837.73 275
16838.95 258
16840.18 256
16841.40 283
16842.63 296
16843.86 257
16845.08 271
16846.31 287
16847.53 284
16848.76 310
16849.99 280
16851.21 300
16852.44 293
16853.67 305
16854.89 280
16856.12 318
16857.35 276
16858.57 278
16859.80 294
16861.03 293
16862.25 313
16863.48 288
16864.71 293
16865.93 313
16867.16 312
16868.39 316
16869.61 310
16870.84 313
16872.07 358
16873.30 324
16874.52 324
16875.75 314
16876.98 323
16878.20 358
16879.43 360
16880.66 334
16881.89 345
16883.11 332
16884.34 329
16885.57 353
16886.80 314
16888.02 328
16889.25 335
16890.48 356
16891.71 361
16892.94 381
16894.16 350
16895.39 348
16896.62 366
16897.85 346
16899.08 351
16900.30 369
16901.53 355
16902.76 337
16903.99 333
16905.22 355
16906.45 343
16907.67 352
16908.90 359
16910.13 318
16911.36 308
16912.59 302
16913.82 350
16915.04 313
16916.27 328
16917.50 300
16918.73 331
16919.96 311
16921.19 321
16922.42 332
16923.65 320
16924.88 319
16926.10 313
16927.33 325
16928.56 308
16929.79 319
16931.02 298
16932.25 307
16933.48 299
16934.71 295
16935.94 320
16937.17 326
16938.40 296
16939.63 298
16940.86 298
16942.09 301
16943.32 290
16944.55 296
16945.78 303
16947.01 286
16948.24 313
16949.47 316
16950.70 329
16951.93 312
16953.16 318
16954.39 303
16955.62 322
16956.85 281
16958.08 296
16959.31 337
16960.54 304
16961.77 308
16963.00 293
16964.23 319
16965.46 289
16966.69 306
16967.92 310
16969.15 275
16970.38 279
16971.61 295
16972.84 309
16974.07 288
16975.30 280
16976.54 301
16977.77 314
16979.00 337
16980.23 310
16981.46 272
16982.69 285
16983.92 296
16985.15 277
16986.38 261
16987.62 295
16988.85 262
16990.08 276
16991.31 272
16992.54 292
16993.77 282
16995.00 279
16996.24 267
16997.47 264
16998.70 280
16999.93 268
17001.16 281
17002.39 271
17003.63 251
17004.86 232
17006.09 270
17007.32 276
17008.55 286
17009.79 271
17011.02 269
17012.25 279
17013.48 255
17014.72 247
17015.95 264
17017.18 258
17018.41 257
17019.64 275
17020.88 266
17022.11 265
17023.34 253
17024.58 272
17025.81 226
17027.04 270
17028.27 233
17029.51 246
17030.74 244
17031.97 256
17033.21 257
17034.44 270
17035.67 229
17036.90 247
17038.14 248
17039.37 219
17040.60 238
17041.84 236
17043.07 263
17044.30 236
17045.54 259
17046.77 250
17048.00 243
17049.24 237
17050.47 258
17051.70 251
17052.94 250
17054.17 256
17055.41 240
17056.64 232
17057.87 244
17059.11 242
17060.34 231
17061.58 251
17062.81 234
17064.04 253
17065.28 235
17066.51 236
17067.75 256
17068.98 258
17070.21 220
17071.45 224
17072.68 259
17073.92 257
17075.15 260
17076.39 234
17077.62 242
17078.86 220
17080.09 224
17081.33 240
17082.56 250
17083.80 238
17085.03 251
17086.26 229
17087.50 232
17088.73 214
17089.97 241
17091.20 222
17092.44 251
17093.68 226
17094.91 233
17096.15 232
17097.38 240
17098.62 231
17099.85 231
17101.09 234
17102.32 245
17103.56 220
17104.79 230
17106.03 243
17107.26 209
17108.50 220
17109.74 249
17110.97 234
17112.21 232
17113.44 217
17114.68 218
17115.92 234
17117.15 257
17118.39 231
17119.62 229
17120.86 226
17122.10 225
17123.33 211
17124.57 225
17125.80 244
17127.04 231
17128.28 213
17129.51 221
17130.75 231
17131.99 211
17133.22 229
17134.46 228
17135.70 228
17136.93 221
17138.17 203
17139.41 216
17140.64 218
17141.88 230
17143.12 229
17144.35 221
17145.59 207
17146.83 209
17148.07 233
17149.30 209
17150.54 204
17151.78 204
17153.02 209
17154.25 228
17155.49 224
17156.73 221
17157.96 208
17159.20 232
17160.44 220
17161.68 221
17162.92 207
17164.15 213
17165.39 213
17166.63 221
17167.87 216
17169.10 202
17170.34 195
17171.58 216
17172.82 208
17174.06 186
17175.29 225
17176.53 218
17177.77 220
17179.01 219
17180.25 209
17181.49 209
17182.72 216
17183.96 210
17185.20 211
17186.44 182
17187.68 228
17188.92 227
17190.15 223
17191.39 222
17192.63 214
17193.87 230
17195.11 237
17196.35 227
17197.59 202
17198.83 220
17200.07 220
17201.30 189
17202.54 192
17203.78 206
17205.02 201
17206.26 215
17207.50 211
17208.74 195
17209.98 196
17211.22 205
17212.46 225
17213.70 186
17214.94 201
17216.18 218
17217.42 212
17218.66 180
17219.90 193
17221.14 194
17222.38 199
17223.62 208
17224.86 213
17226.10 212
17227.34 195
17228.58 168
17229.82 214
17231.06 195
17232.30 193
17233.54 183
17234.78 199
17236.02 207
17237.26 209
17238.50 208
17239.74 182
17240.98 198
17242.22 210
17243.46 192
17244.70 213
17245.94 190
17247.18 174
17248.42 186
17249.66 195
17250.90 190
17252.14 179
17253.39 200
17254.63 183
17255.87 184
17257.11 202
17258.35 192
17259.59 185
17260.83 180
17262.07 172
17263.31 177
17264.56 172
17265.80 186
17267.04 228
17268.28 174
17269.52 192
17270.76 194
17272.00 218
17273.25 202
17274.49 198
17275.73 205
17276.97 210
17278.21 191
17279.45 193
17280.70 203
17281.94 194
17283.18 192
17284.42 181
17285.66 201
17286.91 189
17288.15 223
17289.39 205
17290.63 193
17291.88 210
17293.12 192
17294.36 184
17295.60 215
17296.85 175
17298.09 175
17299.33 190
17300.57 211
17301.82 201
17303.06 175
17304.30 181
17305.54 201
17306.79 202
17308.03 195
17309.27 176
17310.52 195
17311.76 205
17313.00 209
17314.25 191
17315.49 183
17316.73 189
17317.97 216
17319.22 208
17320.46 193
17321.71 165
17322.95 202
17324.19 219
17325.44 201
17326.68 181
17327.92 195
17329.17 202
17330.41 200
17331.65 188
17332.90 174
17334.14 185
17335.39 198
17336.63 190
17337.87 189
17339.12 166
17340.36 200
17341.61 199
17342.85 197
17344.09 172
17345.34 193
17346.58 182
17347.83 197
17349.07 175
17350.32 187
17351.56 188
17352.80 173
17354.05 184
17355.29 214
17356.54 206
17357.78 179
17359.03 201
17360.27 191
17361.52 199
17362.76 200
17364.01 185
17365.25 198
17366.50 182
17367.74 168
17368.99 192
17370.23 195
17371.48 203
17372.72 166
17373.97 187
17375.21 182
17376.46 179
17377.70 176
17378.95 187
17380.19 187
17381.44 183
17382.69 180
17383.93 200
17385.18 206
17386.42 169
17387.67 187
17388.91 184
17390.16 178
17391.41 177
17392.65 199
17393.90 184
17395.14 190
17396.39 206
17397.64 210
17398.88 180
17400.13 181
17401.37 195
17402.62 194
17403.87 175
17405.11 183
17406.36 174
17407.61 183
17408.85 187
17410.10 199
17411.35 182
17412.59 181
17413.84 195
17415.09 219
17416.33 183
17417.58 198
17418.83 180
17420.07 193
17421.32 203
17422.57 194
17423.82 182
17425.06 189
17426.31 192
17427.56 176
17428.80 193
17430.05 175
17431.30 175
17432.55 192
17433.79 179
17435.04 177
17436.29 181
17437.54 195
17438.78 190
17440.03 178
17441.28 185
17442.53 193
17443.77 181
17445.02 187
17446.27 173
17447.52 191
17448.77 183
17450.01 196
17451.26 179
17452.51 187
17453.76 199
17455.01 201
17456.25 177
17457.50 184
17458.75 196
17460.00 213
17461.25 210
17462.50 187
17463.74 204
17464.99 202
17466.24 191
17467.49 178
17468.74 184
17469.99 193
17471.24 201
17472.49 214
17473.73 195
17474.98 189
17476.23 195
17477.48 195
17478.73 192
17479.98 191
17481.23 180
17482.48 198
17483.73 194
17484.98 200
17486.23 188
17487.47 192
17488.72 189
17489.97 212
17491.22 223
17492.47 194
17493.72 221
17494.97 190
17496.22 213
17497.47 213
17498.72 205
17499.97 204
17501.22 223
17502.47 208
17503.72 187
17504.97 210
17506.22 218
17507.47 182
17508.72 208
17509.97 212
17511.22 219
17512.47 214
17513.72 190
17514.97 202
17516.22 223
17517.47 208
17518.72 198
17519.97 211
17521.22 212
17522.47 208
17523.72 196
17524.98 192
17526.23 176
17527.48 213
17528.73 208
17529.98 221
17531.23 201
17532.48 212
17533.73 219
17534.98 220
17536.23 220
17537.48 206
17538.74 240
17539.99 224
17541.24 234
17542.49 201
17543.74 199
17544.99 195
17546.24 213
17547.50 226
17548.75 233
17550.00 223
17551.25 225
17552.50 236
17553.75 213
17555.01 215
17556.26 240
17557.51 228
17558.76 213
17560.01 216
17561.26 203
17562.52 225
17563.77 234
17565.02 215
17566.27 232
17567.53 200
17568.78 204
17570.03 228
17571.28 215
17572.53 206
17573.79 231
17575.04 231
17576.29 230
17577.54 223
17578.80 199
17580.05 219
17581.30 230
17582.56 236
17583.81 219
17585.06 229
17586.31 209
17587.57 218
17588.82 237
17590.07 223
17591.33 236
17592.58 237
17593.83 218
17595.08 226
17596.34 229
17597.59 238
17598.84 231
17600.10 243
17601.35 226
17602.61 233
17603.86 241
17605.11 215
17606.37 269
17607.62 250
17608.87 251
17610.13 254
17611.38 247
17612.63 230
17613.89 244
17615.14 235
17616.40 263
17617.65 230
17618.90 244
17620.16 242
17621.41 248
17622.67 243
17623.92 252
17625.17 253
17626.43 262
17627.68 263
17628.94 253
17630.19 249
17631.45 255
17632.70 247
17633.96 247
17635.21 258
17636.47 280
17637.72 263
17638.97 230
17640.23 257
17641.48 268
17642.74 291
17643.99 256
17645.25 269
17646.50 240
17647.76 294
17649.01 254
17650.27 253
17651.52 241
17652.78 263
17654.04 236
17655.29 260
17656.55 276
17657.80 260
17659.06 241
17660.31 272
17661.57 247
17662.82 268
17664.08 270
17665.33 260
17666.59 261
17667.85 233
17669.10 250
17670.36 243
17671.61 242
17672.87 250
17674.13 243
17675.38 245
17676.64 247
17677.89 243
17679.15 252
17680.41 249
17681.66 243
17682.92 244
17684.18 253
17685.43 253
17686.69 234
17687.95 249
17689.20 222
17690.46 251
17691.71 236
17692.97 240
17694.23 244
17695.49 250
17696.74 249
17698.00 232
17699.26 236
17700.51 219
17701.77 235
17703.03 240
17704.28 254
17705.54 256
17706.80 204
17708.06 217
17709.31 216
17710.57 218
17711.83 217
17713.08 198
17714.34 223
17715.60 229
17716.86 221
17718.11 233
17719.37 207
17720.63 212
17721.89 207
17723.15 228
17724.40 218
17725.66 218
17726.92 213
17728.18 221
17729.43 207
17730.69 207
17731.95 218
17733.21 219
17734.47 214
17735.73 228
17736.98 190
17738.24 218
17739.50 224
17740.76 217
17742.02 220
17743.28 231
17744.53 199
17745.79 203
17747.05 221
17748.31 223
17749.57 226
17750.83 195
17752.09 212
17753.34 204
17754.60 219
17755.86 209
17757.12 202
17758.38 222
17759.64 205
17760.90 215
17762.16 206
17763.42 193
17764.68 213
17765.94 207
17767.19 206
17768.45 228
17769.71 188
17770.97 212
17772.23 203
17773.49 194
17774.75 192
17776.01 193
17777.27 203
17778.53 202
17779.79 210
17781.05 209
17782.31 197
17783.57 197
17784.83 205
17786.09 201
17787.35 207
17788.61 215
17789.87 204
17791.13 199
17792.39 184
17793.65 186
17794.91 197
17796.17 213
17797.43 198
17798.69 211
17799.95 197
17801.21 198
17802.47 211
17803.73 185
17805.00 187
17806.26 199
17807.52 203
17808.78 180
17810.04 193
17811.30 192
17812.56 190
17813.82 188
17815.08 184
17816.34 186
17817.60 175
17818.87 198
17820.13 180
17821.39 187
17822.65 183
17823.91 182
17825.17 199
17826.43 205
17827.69 204
17828.96 181
17830.22 183
17831.48 195
17832.74 173
17834.00 201
17835.26 196
17836.53 194
17837.79 179
17839.05 188
17840.31 184
17841.57 194
17842.84 171
17844.10 186
17845.36 183
17846.62 190
17847.88 195
17849.15 185
17850.41 178
17851.67 193
17852.93 178
17854.20 174
17855.46 185
17856.72 180
17857.98 191
17859.25 182
17860.51 183
17861.77 201
17863.03 205
17864.30 194
17865.56 168
17866.82 171
17868.09 179
17869.35 181
17870.61 176
17871.87 173
17873.14 189
17874.40 185
17875.66 173
17876.93 155
17878.19 155
17879.45 180
17880.72 167
17881.98 183
17883.24 170
17884.51 193
17885.77 171
17887.03 168
17888.30 186
17889.56 169
17890.83 184
17892.09 165
17893.35 174
17894.62 182
17895.88 192
17897.14 179
17898.41 179
17899.67 176
17900.94 182
17902.20 195
17903.46 189
17904.73 163
17905.99 169
17907.26 171
17908.52 181
17909.79 180
17911.05 172
17912.32 187
17913.58 207
17914.84 177
17916.11 165
17917.37 178
17918.64 184
17919.90 193
17921.17 174
17922.43 173
17923.70 163
17924.96 175
17926.23 177
17927.49 173
17928.76 161
17930.02 163
17931.29 183
17932.55 185
17933.82 173
17935.08 168
17936.35 184
17937.61 164
17938.88 181
17940.14 195
17941.41 171
17942.68 175
17943.94 169
17945.21 160
17946.47 180
17947.74 172
17949.00 161
17950.27 196
17951.54 188
17952.80 176
17954.07 167
17955.33 170
17956.60 170
17957.87 186
17959.13 186
17960.40 171
17961.66 169
17962.93 170
17964.20 181
17965.46 172
17966.73 175
17968.00 176
17969.26 181
17970.53 183
17971.80 169
17973.06 157
17974.33 178
17975.60 182
17976.86 182
17978.13 165
17979.40 191
17980.66 169
17981.93 177
17983.20 189
17984.46 185
17985.73 183
17987.00 173
17988.26 167
17989.53 193
17990.80 179
17992.07 165
17993.33 162
17994.60 178
17995.87 174
17997.14 159
17998.40 177
17999.67 181
18000.94 171
18002.21 190
18003.47 181
18004.74 168
18006.01 191
18007.28 197
18008.55 181
18009.81 181
18011.08 175
18012.35 188
18013.62 173
18014.89 175
18016.15 170
18017.42 177
18018.69 177
18019.96 183
18021.23 173
18022.49 187
18023.76 193
18025.03 183
18026.30 195
18027.57 163
18028.84 173
18030.11 191
18031.37 174
18032.64 161
18033.91 165
18035.18 187
18036.45 186
18037.72 185
18038.99 166
18040.26 167
18041.53 170
18042.79 166
18044.06 162
18045.33 174
18046.60 175
18047.87 196
18049.14 154
18050.41 173
18051.68 188
18052.95 175
18054.22 184
18055.49 170
18056.76 180
18058.03 152
18059.30 168
18060.57 185
18061.84 172
18063.11 167
18064.38 184
18065.65 174
18066.92 168
18068.19 200
18069.46 189
18070.73 187
18072.00 157
18073.27 185
18074.54 152
18075.81 177
18077.08 172
18078.35 188
18079.62 214
18080.89 183
18082.16 198
18083.43 193
18084.70 173
18085.97 172
18087.24 202
18088.51 168
18089.78 176
18091.05 167
18092.32 200
18093.59 188
18094.87 184
18096.14 173
18097.41 191
18098.68 183
18099.95 178
18101.22 164
18102.49 184
18103.76 173
18105.03 187
18106.31 193
18107.58 188
18108.85 175
18110.12 191
18111.39 198
18112.66 194
18113.93 188
18115.21 166
18116.48 200
18117.75 195
18119.02 201
18120.29 192
18121.56 206
18122.84 210
18124.11 173
18125.38 213
18126.65 183
18127.92 182
18129.20 179
18130.47 187
18131.74 169
18133.01 191
18134.29 194
18135.56 190
18136.83 189
18138.10 189
18139.38 198
18140.65 171
18141.92 183
18143.19 184
18144.47 190
18145.74 161
18147.01 183
18148.28 175
18149.56 181
18150.83 176
18152.10 161
18153.38 173
18154.65 185
18155.92 190
18157.19 204
18158.47 191
18159.74 193
18161.01 199
18162.29 191
18163.56 182
18164.83 183
18166.11 187
18167.38 177
18168.65 195
18169.93 174
18171.20 184
18172.48 189
18173.75 190
18175.02 192
18176.30 180
18177.57 188
18178.84 175
18180.12 171
18181.39 177
18182.67 185
18183.94 193
18185.21 173
18186.49 182
18187.76 174
18189.04 190
18190.31 181
18191.59 150
18192.86 188
18194.13 179
18195.41 197
18196.68 176
18197.96 176
18199.23 162
18200.51 160
18201.78 184
18203.06 177
18204.33 180
18205.61 185
18206.88 190
18208.16 158
18209.43 171
18210.71 171
18211.98 166
18213.26 187
18214.53 194
18215.81 164
18217.08 166
18218.36 183
18219.63 177
18220.91 158
18222.18 157
18223.46 185
18224.73 192
18226.01 187
18227.28 176
18228.56 159
18229.84 153
18231.11 178
18232.39 185
18233.66 170
18234.94 171
18236.21 168
18237.49 177
18238.77 180
18240.04 165
18241.32 146
18242.59 166
18243.87 160
18245.15 172
18246.42 169
18247.70 171
18248.98 165
18250.25 183
18251.53 175
18252.81 178
18254.08 169
18255.36 192
18256.63 174
18257.91 173
18259.19 173
18260.46 176
18261.74 186
18263.02 166
18264.30 185
18265.57 196
18266.85 207
18268.13 148
18269.40 184
18270.68 191
18271.96 189
18273.23 172
18274.51 194
18275.79 191
18277.07 188
18278.34 172
18279.62 173
18280.90 178
18282.18 179
18283.45 192
18284.73 196
18286.01 176
18287.29 178
18288.56 194
18289.84 197
18291.12 201
18292.40 173
18293.68 198
18294.95 195
18296.23 175
18297.51 185
18298.79 167
18300.07 184
18301.34 196
18302.62 171
18303.90 173
18305.18 177
18306.46 180
18307.74 159
18309.01 191
18310.29 177
18311.57 179
18312.85 189
18314.13 204
18315.41 193
18316.69 171
18317.96 183
18319.24 199
18320.52 204
18321.80 194
18323.08 209
18324.36 172
18325.64 185
18326.92 182
18328.20 165
18329.47 163
18330.75 173
18332.03 194
18333.31 181
18334.59 193
18335.87 184
18337.15 167
18338.43 189
18339.71 171
18340.99 198
18342.27 166
18343.55 194
18344.83 184
18346.11 203
18347.39 206
18348.67 188
18349.95 170
18351.23 213
18352.51 205
18353.79 174
18355.07 187
18356.35 172
18357.63 174
18358.91 174
18360.19 160
18361.47 190
18362.75 197
18364.03 186
18365.31 162
18366.59 158
18367.87 179
18369.15 168
18370.43 175
18371.71 176
18372.99 189
18374.27 167
18375.55 196
18376.83 163
18378.12 158
18379.40 157
18380.68 187
18381.96 188
18383.24 161
18384.52 176
18385.80 164
18387.08 189
18388.36 164
18389.65 182
18390.93 163
18392.21 191
18393.49 177
18394.77 186
18396.05 167
18397.33 176
18398.62 175
18399.90 165
18401.18 160
18402.46 160
18403.74 187
18405.02 186
18406.31 180
18407.59 155
18408.87 190
18410.15 181
18411.43 190
18412.72 166
18414.00 181
18415.28 161
18416.56 183
18417.84 167
18419.13 180
18420.41 177
18421.69 159
18422.97 182
18424.26 181
18425.54 179
18426.82 175
18428.10 176
18429.39 181
18430.67 181
18431.95 159
18433.23 174
18434.52 181
18435.80 161
18437.08 182
18438.37 185
18439.65 186
18440.93 152
18442.22 173
18443.50 178
18444.78 176
18446.06 173
18447.35 178
18448.63 170
18449.91 201
18451.20 176
18452.48 180
18453.76 157
18455.05 163
18456.33 165
18457.62 179
18458.90 158
18460.18 170
18461.47 178
18462.75 157
18464.03 188
18465.32 152
18466.60 196
18467.89 186
18469.17 178
18470.45 154
18471.74 161
18473.02 176
18474.31 176
18475.59 164
18476.88 174
18478.16 171
18479.44 175
18480.73 175
18482.01 162
18483.30 189
18484.58 185
18485.87 194
18487.15 172
18488.44 173
18489.72 156
18491.01 167
18492.29 154
18493.58 173
18494.86 167
18496.15 164
18497.43 150
18498.72 167
18500.00 179
18501.29 162
18502.57 170
18503.86 178
18505.14 180
18506.43 180
18507.71 183
18509.00 187
18510.28 193
18511.57 183
18512.85 185
18514.14 191
18515.42 183
18516.71 174
18518.00 165
18519.28 189
18520.57 168
18521.85 180
18523.14 179
18524.43 205
18525.71 177
18527.00 188
18528.28 181
18529.57 165
18530.86 179
18532.14 182
18533.43 168
18534.71 204
18536.00 181
18537.29 176
18538.57 167
18539.86 186
18541.15 178
18542.43 168
18543.72 206
18545.01 150
18546.29 167
18547.58 177
18548.87 185
18550.15 166
18551.44 168
18552.73 178
18554.01 197
18555.30 180
18556.59 177
18557.88 177
18559.16 155
18560.45 180
18561.74 178
18563.02 181
18564.31 165
18565.60 185
18566.89 185
18568.17 211
18569.46 178
18570.75 184
18572.04 189
18573.32 190
18574.61 171
18575.90 181
18577.19 182
18578.48 185
18579.76 199
18581.05 194
18582.34 193
18583.63 189
18584.92 207
18586.20 193
18587.49 181
18588.78 162
18590.07 182
18591.36 190
18592.64 192
18593.93 185
18595.22 175
18596.51 195
18597.80 170
18599.09 188
18600.38 196
18601.66 198
18602.95 183
18604.24 195
18605.53 203
18606.82 196
18608.11 194
18609.40 211
18610.69 202
18611.98 174
18613.26 170
18614.55 203
18615.84 200
18617.13 182
18618.42 182
18619.71 192
18621.00 194
18622.29 190
18623.58 195
18624.87 191
18626.16 201
18627.45 211
18628.74 193
18630.03 180
18631.32 175
18632.61 180
18633.89 196
18635.18 186
18636.47 170
18637.76 179
18639.05 175
18640.34 202
18641.63 174
18642.92 189
18644.21 174
18645.50 176
18646.79 182
18648.09 179
18649.38 187
18650.67 180
18651.96 150
18653.25 180
18654.54 169
18655.83 159
18657.12 171
18658.41 181
18659.70 172
18660.99 170
18662.28 157
18663.57 161
18664.86 171
18666.15 172
18667.44 177
18668.74 168
18670.03 181
18671.32 189
18672.61 160
18673.90 157
18675.19 166
18676.48 170
18677.77 158
18679.06 176
18680.36 160
18681.65 175
18682.94 166
18684.23 181
18685.52 156
18686.81 177
18688.11 168
18689.40 162
18690.69 167
18691.98 166
18693.27 173
18694.56 177
18695.86 187
18697.15 167
18698.44 154
18699.73 177
18701.02 162
18702.32 174
18703.61 175
18704.90 157
18706.19 181
18707.48 171
18708.78 170
18710.07 163
18711.36 159
18712.65 150
18713.95 143
18715.24 165
18716.53 159
18717.83 181
18719.12 175
18720.41 163
18721.70 172
18723.00 178
18724.29 159
18725.58 148
18726.87 162
18728.17 162
18729.46 175
18730.75 163
18732.05 160
18733.34 151
18734.63 153
18735.93 161
18737.22 152
18738.51 177
18739.81 154
18741.10 160
18742.39 164
18743.69 158
18744.98 183
18746.27 148
18747.57 170
18748.86 160
18750.16 173
18751.45 152
18752.74 160
18754.04 148
18755.33 155
18756.63 166
18757.92 159
18759.21 166
18760.51 159
18761.80 153
18763.10 146
18764.39 157
18765.69 168
18766.98 176
18768.27 151
18769.57 166
18770.86 168
18772.16 163
18773.45 172
18774.75 144
18776.04 164
18777.34 167
18778.63 168
18779.93 138
18781.22 140
18782.52 163
18783.81 160
18785.11 145
18786.40 159
18787.70 141
18788.99 169
18790.29 183
18791.58 163
18792.88 152
18794.17 131
18795.47 177
18796.76 171
18798.06 158
18799.35 171
18800.65 165
18801.94 169
18803.24 171
18804.54 150
18805.83 170
18807.13 163
18808.42 162
18809.72 168
18811.01 145
18812.31 160
18813.61 153
18814.90 165
18816.20 167
18817.49 167
18818.79 158
18820.09 159
18821.38 154
18822.68 157
18823.98 178
18825.27 175
18826.57 164
18827.87 169
18829.16 186
18830.46 170
18831.75 143
18833.05 169
18834.35 170
18835.64 167
18836.94 158
18838.24 149
18839.54 159
18840.83 169
18842.13 157
18843.43 136
18844.72 163
18846.02 164
18847.32 166
18848.61 164
18849.91 162
18851.21 148
18852.51 151
18853.80 185
18855.10 165
18856.40 156
18857.70 168
18858.99 169
18860.29 169
18861.59 169
18862.89 170
18864.18 157
18865.48 161
18866.78 134
18868.08 156
18869.38 157
18870.67 162
18871.97 160
18873.27 174
18874.57 145
18875.87 133
18877.16 159
18878.46 157
18879.76 151
18881.06 159
18882.36 151
18883.66 164
18884.95 181
18886.25 155
18887.55 165
18888.85 154
18890.15 152
18891.45 167
18892.75 160
18894.04 165
18895.34 178
18896.64 140
18897.94 152
18899.24 156
18900.54 157
18901.84 152
18903.14 176
18904.44 150
18905.74 140
18907.03 157
18908.33 164
18909.63 162
18910.93 178
18912.23 161
18913.53 162
18914.83 157
18916.13 150
18917.43 151
18918.73 165
18920.03 166
18921.33 162
18922.63 176
18923.93 164
18925.23 133
18926.53 169
18927.83 150
18929.13 161
18930.43 181
18931.73 171
18933.03 158
18934.33 156
18935.63 158
18936.93 149
18938.23 152
18939.53 163
18940.83 162
18942.13 154
18943.43 154
18944.73 155
18946.03 144
18947.33 141
18948.63 167
18949.93 160
18951.23 155
18952.53 151
18953.84 151
18955.14 151
18956.44 137
18957.74 138
18959.04 165
18960.34 168
18961.64 160
18962.94 152
18964.24 146
18965.54 158
18966.85 142
18968.15 165
18969.45 161
18970.75 153
18972.05 151
18973.35 165
18974.65 162
18975.96 156
18977.26 155
18978.56 172
18979.86 166
18981.16 172
18982.46 159
18983.77 126
18985.07 159
18986.37 174
18987.67 151
18988.97 137
18990.28 156
18991.58 136
18992.88 136
18994.18 149
18995.49 155
18996.79 158
18998.09 178
18999.39 178
19000.69 162
19002.00 155
19003.30 159
19004.60 160
19005.90 140
19007.21 155
19008.51 146
19009.81 151
19011.12 162
19012.42 172
19013.72 162
19015.02 156
19016.33 140
19017.63 171
19018.93 159
19020.24 142
19021.54 150
19022.84 152
19024.15 149
19025.45 141
19026.75 161
19028.06 165
19029.36 169
19030.66 152
19031.97 157
19033.27 154
19034.57 173
19035.88 152
19037.18 158
19038.48 148
19039.79 157
19041.09 171
19042.40 173
19043.70 167
19045.00 153
19046.31 150
19047.61 162
19048.92 165
19050.22 129
19051.52 158
19052.83 164
19054.13 175
19055.44 157
19056.74 157
19058.05 169
19059.35 145
19060.65 161
19061.96 155
19063.26 155
19064.57 158
19065.87 168
19067.18 165
19068.48 151
19069.79 157
19071.09 165
19072.40 170
19073.70 167
19075.01 165
19076.31 150
19077.62 171
19078.92 165
19080.23 157
19081.53 168
19082.84 166
19084.14 179
19085.45 162
19086.75 155
19088.06 161
19089.36 162
19090.67 167
19091.98 162
19093.28 145
19094.59 152
19095.89 170
19097.20 151
19098.50 137
19099.81 153
19101.12 163
19102.42 169
19103.73 151
19105.03 146
19106.34 170
19107.65 161
19108.95 152
19110.26 149
19111.56 157
19112.87 145
19114.18 151
19115.48 178
19116.79 151
19118.10 146
19119.40 160
19120.71 182
19122.02 160
19123.32 153
19124.63 160
19125.94 152
19127.24 167
19128.55 147
19129.86 158
19131.16 159
19132.47 147
19133.78 141
19135.08 140
19136.39 158
19137.70 128
19139.01 159
19140.31 167
19141.62 149
19142.93 163
19144.23 157
19145.54 159
19146.85 151
19148.16 159
19149.46 167
19150.77 160
19152.08 170
19153.39 175
19154.69 146
19156.00 152
19157.31 152
19158.62 164
19159.93 168
19161.23 146
19162.54 141
19163.85 165
19165.16 174
19166.47 159
19167.77 164
19169.08 150
19170.39 164
19171.70 154
19173.01 134
19174.32 157
19175.62 144
19176.93 152
19178.24 175
19179.55 144
19180.86 134
19182.17 140
19183.48 154
19184.78 132
19186.09 150
19187.40 161
19188.71 153
19190.02 152
19191.33 159
19192.64 138
19193.95 162
19195.26 163
19196.56 166
19197.87 179
19199.18 167
19200.49 149
19201.80 133
19203.11 158
19204.42 145
19205.73 160
19207.04 146
19208.35 164
19209.66 161
19210.97 154
19212.28 134
19213.59 154
19214.90 146
19216.21 128
19217.52 147
19218.83 160
19220.14 144
19221.45 140
19222.76 156
19224.07 170
19225.38 168
19226.69 148
19228.00 155
19229.31 149
19230.62 150
19231.93 135
19233.24 130
19234.55 125
19235.86 138
19237.17 159
19238.48 164
19239.79 158
19241.10 166
19242.41 158
19243.72 153
19245.03 158
19246.35 157
19247.66 184
19248.97 159
19250.28 146
19251.59 140
19252.90 158
19254.21 142
19255.52 152
19256.83 165
19258.14 141
19259.46 149
19260.77 146
19262.08 156
19263.39 155
19264.70 138
19266.01 153
19267.32 156
19268.64 147
19269.95 144
19271.26 156
19272.57 151
19273.88 154
19275.20 148
19276.51 164
19277.82 157
19279.13 145
19280.44 144
19281.75 154
19283.07 164
19284.38 150
19285.69 144
19287.00 155
19288.32 146
19289.63 140
19290.94 141
19292.25 149
19293.57 149
19294.88 174
19296.19 195
19297.50 168
19298.82 146
19300.13 154
19301.44 169
19302.75 139
19304.07 156
19305.38 147
19306.69 157
19308.01 165
19309.32 168
19310.63 158
19311.94 170
19313.26 175
19314.57 171
19315.88 180
19317.20 153
19318.51 153
19319.82 151
19321.14 177
19322.45 168
19323.76 130
19325.08 146
19326.39 147
19327.70 138
19329.02 139
19330.33 146
19331.65 169
19332.96 136
19334.27 133
19335.59 170
19336.90 157
19338.22 141
19339.53 165
19340.84 164
19342.16 152
19343.47 173
19344.79 151
19346.10 181
19347.41 151
19348.73 160
19350.04 159
19351.36 150
19352.67 146
19353.99 134
19355.30 150
19356.62 142
19357.93 148
19359.25 162
19360.56 149
19361.87 154
19363.19 152
19364.50 153
19365.82 151
19367.13 154
19368.45 157
19369.76 130
19371.08 148
19372.39 141
19373.71 144
19375.02 155
19376.34 145
19377.66 152
19378.97 135
19380.29 141
19381.60 149
19382.92 161
19384.23 159
19385.55 143
19386.86 138
19388.18 163
19389.50 159
19390.81 155
19392.13 139
19393.44 129
19394.76 148
19396.07 145
19397.39 160
19398.71 146
19400.02 153
19401.34 163
19402.65 159
19403.97 156
19405.29 147
19406.60 154
19407.92 153
19409.24 147
19410.55 157
19411.87 145
19413.19 157
19414.50 159
19415.82 158
19417.14 136
19418.45 156
19419.77 141
19421.09 139
19422.40 147
19423.72 145
19425.04 148
19426.35 157
19427.67 131
19428.99 151
19430.30 138
19431.62 149
19432.94 158
19434.26 162
19435.57 160
19436.89 156
19438.21 158
19439.53 180
19440.84 133
19442.16 156
19443.48 155
19444.80 154
19446.11 133
19447.43 151
19448.75 153
19450.07 162
19451.38 136
19452.70 149
19454.02 161
19455.34 166
19456.66 168
19457.97 148
19459.29 161
19460.61 130
19461.93 162
19463.25 157
19464.57 138
19465.88 155
19467.20 153
19468.52 171
19469.84 151
19471.16 132
19472.48 151
19473.79 152
19475.11 153
19476.43 151
19477.75 140
19479.07 155
19480.39 146
19481.71 145
19483.03 159
19484.34 145
19485.66 147
19486.98 146
19488.30 144
19489.62 143
19490.94 146
19492.26 140
19493.58 172
19494.90 138
19496.22 155
19497.54 141
19498.86 153
19500.18 128
19501.50 150
19502.81 136
19504.13 146
19505.45 140
19506.77 153
19508.09 141
19509.41 166
19510.73 136
19512.05 162
19513.37 175
19514.69 177
19516.01 150
19517.33 145
19518.65 152
19519.97 147
19521.29 144
19522.61 156
19523.93 163
19525.25 140
19526.57 165
19527.89 167
19529.22 145
19530.54 151
19531.86 169
19533.18 172
19534.50 154
19535.82 153
19537.14 151
19538.46 159
19539.78 148
19541.10 165
19542.42 154
19543.74 163
19545.06 156
19546.39 156
19547.71 150
19549.03 117
19550.35 132
19551.67 139
19552.99 159
19554.31 140
19555.63 170
19556.96 163
19558.28 123
19559.60 143
19560.92 155
19562.24 151
19563.56 149
19564.88 143
19566.21 167
19567.53 145
19568.85 137
19570.17 159
19571.49 158
19572.82 146
19574.14 134
19575.46 163
19576.78 136
19578.10 154
19579.43 155
19580.75 160
19582.07 150
19583.39 156
19584.72 140
19586.04 140
19587.36 153
19588.68 151
19590.01 145
19591.33 151
19592.65 152
19593.97 166
19595.30 151
19596.62 156
19597.94 154
19599.26 131
19600.59 149
19601.91 143
19603.23 145
19604.56 162
19605.88 156
19607.20 163
19608.53 144
19609.85 149
19611.17 147
19612.49 146
19613.82 149
19615.14 160
19616.47 127
19617.79 138
19619.11 147
19620.44 166
19621.76 166
19623.08 158
19624.41 142
19625.73 165
19627.05 159
19628.38 159
19629.70 135
19631.03 143
19632.35 159
19633.67 156
19635.00 151
19636.32 156
19637.65 144
19638.97 168
19640.29 161
19641.62 139
19642.94 145
19644.27 157
19645.59 168
19646.92 160
19648.24 160
19649.57 147
19650.89 162
19652.21 150
19653.54 156
19654.86 146
19656.19 131
19657.51 150
19658.84 142
19660.16 151
19661.49 141
19662.81 144
19664.14 151
19665.46 147
19666.79 138
19668.11 163
19669.44 153
19670.76 139
19672.09 162
19673.41 155
19674.74 154
19676.07 144
19677.39 143
19678.72 149
19680.04 161
19681.37 149
19682.69 186
19684.02 161
19685.34 141
19686.67 156
19688.00 162
19689.32 145
19690.65 148
19691.97 159
19693.30 155
19694.63 151
19695.95 137
19697.28 149
19698.60 147
19699.93 131
19701.26 132
19702.58 164
19703.91 142
19705.24 168
19706.56 153
19707.89 146
19709.22 149
19710.54 160
19711.87 141
19713.20 162
19714.52 158
19715.85 136
19717.18 144
19718.50 146
19719.83 147
19721.16 144
19722.48 152
19723.81 136
19725.14 173
19726.47 147
19727.79 147
19729.12 166
19730.45 147
19731.77 161
19733.10 145
19734.43 144
19735.76 159
19737.08 154
19738.41 157
19739.74 142
19741.07 150
19742.39 146
19743.72 141
19745.05 160
19746.38 143
19747.71 168
19749.03 160
19750.36 148
19751.69 147
19753.02 168
19754.35 153
19755.67 142
19757.00 129
19758.33 135
19759.66 140
19760.99 149
19762.31 155
19763.64 147
19764.97 153
19766.30 142
19767.63 156
19768.96 144
19770.29 139
19771.61 157
19772.94 148
19774.27 153
19775.60 137
19776.93 140
19778.26 169
19779.59 167
19780.92 162
19782.25 159
19783.57 142
19784.90 174
19786.23 136
19787.56 149
19788.89 154
19790.22 154
19791.55 148
19792.88 166
19794.21 142
19795.54 157
19796.87 160
19798.20 162
19799.53 167
19800.86 144
19802.19 150
19803.52 154
19804.85 150
19806.18 150
19807.50 165
19808.83 166
19810.16 160
19811.49 154
19812.82 174
19814.15 161
19815.49 164
19816.82 144
19818.15 150
19819.48 165
19820.81 149
19822.14 155
19823.47 139
19824.80 149
19826.13 154
19827.46 171
19828.79 160
19830.12 143
19831.45 147
19832.78 171
19834.11 160
19835.44 128
19836.77 132
19838.10 165
19839.44 154
19840.77 155
19842.10 159
19843.43 135
19844.76 150
19846.09 155
19847.42 174
19848.75 146
19850.08 154
19851.42 163
19852.75 170
19854.08 144
19855.41 145
19856.74 147
19858.07 158
19859.40 145
19860.74 155
19862.07 161
19863.40 166
19864.73 152
19866.06 143
19867.40 154
19868.73 152
19870.06 158
19871.39 153
19872.72 169
19874.06 128
19875.39 150
19876.72 150
19878.05 148
19879.38 143
19880.72 146
19882.05 160
19883.38 147
19884.71 157
19886.05 137
19887.38 163
19888.71 157
19890.04 137
19891.38 180
19892.71 174
19894.04 153
19895.38 165
19896.71 151
19898.04 151
19899.37 153
19900.71 132
19902.04 164
19903.37 145
19904.71 173
19906.04 146
19907.37 165
19908.71 149
19910.04 142
19911.37 139
19912.71 160
19914.04 155
19915.37 163
19916.71 169
19918.04 168
19919.37 145
19920.71 141
19922.04 152
19923.37 128
19924.71 160
19926.04 131
19927.38 165
19928.71 163
19930.04 161
19931.38 150
19932.71 169
19934.05 157
19935.38 153
19936.71 148
19938.05 150
19939.38 146
19940.72 140
19942.05 158
19943.39 127
19944.72 152
19946.06 149
19947.39 173
19948.72 172
19950.06 161
19951.39 146
19952.73 150
19954.06 139
19955.40 171
19956.73 149
19958.07 160
19959.40 169
19960.74 149
19962.07 137
19963.41 144
19964.74 141
19966.08 156
19967.41 170
19968.75 159
19970.08 171
19971.42 155
19972.76 166
19974.09 139
19975.43 151
19976.76 147
19978.10 156
19979.43 158
19980.77 148
19982.10 150
19983.44 157
19984.78 162
19986.11 162
19987.45 172
19988.78 156
19990.12 137
19991.46 137
19992.79 171
19994.13 155
19995.46 172
19996.80 176
19998.14 154
19999.47 153
20000.81 153
20002.15 157
20003.48 156
20004.82 141
20006.16 131
20007.49 164
20008.83 147
20010.17 152
20011.50 148
20012.84 172
20014.18 158
20015.51 176
20016.85 156
20018.19 159
20019.52 159
20020.86 166
20022.20 172
20023.53 132
20024.87 146
20026.21 132
20027.55 166
20028.88 140
20030.22 162
20031.56 156
20032.90 171
20034.23 148
20035.57 159
20036.91 140
20038.25 163
20039.58 155
20040.92 165
20042.26 161
20043.60 158
20044.93 155
20046.27 147
20047.61 167
20048.95 141
20050.29 165
20051.62 138
20052.96 174
20054.30 144
20055.64 156
20056.98 134
20058.32 190
20059.65 176
20060.99 155
20062.33 173
20063.67 144
20065.01 141
20066.35 170
20067.68 174
20069.02 144
20070.36 153
20071.70 149
20073.04 145
20074.38 150
20075.72 144
20077.06 140
20078.40 154
20079.73 166
20081.07 166
20082.41 157
20083.75 154
20085.09 177
20086.43 150
20087.77 176
20089.11 158
20090.45 166
20091.79 155
20093.13 172
20094.47 148
20095.81 174
20097.15 157
20098.48 153
20099.82 148
20101.16 157
20102.50 155
20103.84 169
20105.18 181
20106.52 165
20107.86 158
20109.20 149
20110.54 165
20111.88 139
20113.22 170
20114.56 144
20115.90 160
20117.24 161
20118.58 172
20119.93 152
20121.27 170
20122.61 177
20123.95 178
20125.29 173
20126.63 152
20127.97 166
20129.31 152
20130.65 175
20131.99 148
20133.33 164
20134.67 149
20136.01 144
20137.35 154
20138.69 183
