# Supplementary material for: MALDI-TOF MS typing enables the classification of brewing yeasts of the genus Saccharomyces to major beer styles
Source: PLoS One. 2017 Aug 9;12(8):e0181694. doi: 10.1371/journal.pone.0181694 (PMC5549903; doi:10.1371/journal.pone.0181694)
Supplement: S8 File — The directory includes 90 raw files and was zipped to “.zip”; the folder has three strains with 30 spectra per strain; S1 Text explains the raw files with an example and Table 1 represents the yeast strains used within the experiment. (ZIP) [file pone.0181694.s011.zip › 22-24/30283-8J4-Lag-Lag-Lag-YPG-18h-E-E_2016-09-23_7_0_D9_1.dat]

1999.90 589
2000.32 575
2000.75 671
2001.17 616
2001.59 562
2002.01 576
2002.43 549
2002.86 549
2003.28 540
2003.70 588
2004.12 551
2004.54 528
2004.97 532
2005.39 529
2005.81 524
2006.23 470
2006.66 541
2007.08 566
2007.50 520
2007.92 486
2008.35 524
2008.77 529
2009.19 522
2009.61 502
2010.04 565
2010.46 546
2010.88 536
2011.31 510
2011.73 550
2012.15 507
2012.57 500
2013.00 532
2013.42 500
2013.84 481
2014.27 470
2014.69 548
2015.11 579
2015.54 543
2015.96 547
2016.38 530
2016.81 578
2017.23 597
2017.65 500
2018.08 510
2018.50 552
2018.93 556
2019.35 596
2019.77 591
2020.20 581
2020.62 559
2021.04 544
2021.47 547
2021.89 544
2022.32 575
2022.74 544
2023.17 528
2023.59 519
2024.01 528
2024.44 484
2024.86 534
2025.29 544
2025.71 500
2026.14 499
2026.56 519
2026.98 468
2027.41 500
2027.83 544
2028.26 514
2028.68 544
2029.11 493
2029.53 486
2029.96 520
2030.38 499
2030.81 432
2031.23 456
2031.66 477
2032.08 508
2032.51 487
2032.93 545
2033.36 552
2033.78 517
2034.21 537
2034.63 536
2035.06 505
2035.49 492
2035.91 502
2036.34 556
2036.76 515
2037.19 530
2037.61 486
2038.04 494
2038.47 488
2038.89 502
2039.32 485
2039.74 509
2040.17 482
2040.59 509
2041.02 530
2041.45 465
2041.87 507
2042.30 530
2042.73 517
2043.15 501
2043.58 517
2044.00 525
2044.43 515
2044.86 486
2045.28 515
2045.71 552
2046.14 506
2046.56 591
2046.99 537
2047.42 479
2047.84 500
2048.27 522
2048.70 480
2049.12 503
2049.55 522
2049.98 514
2050.40 492
2050.83 489
2051.26 482
2051.69 482
2052.11 541
2052.54 475
2052.97 482
2053.40 510
2053.82 520
2054.25 510
2054.68 559
2055.10 564
2055.53 572
2055.96 553
2056.39 564
2056.82 564
2057.24 574
2057.67 617
2058.10 641
2058.53 640
2058.95 609
2059.38 575
2059.81 573
2060.24 556
2060.67 556
2061.09 551
2061.52 551
2061.95 552
2062.38 556
2062.81 579
2063.24 550
2063.66 576
2064.09 648
2064.52 678
2064.95 642
2065.38 671
2065.81 712
2066.24 734
2066.66 723
2067.09 652
2067.52 633
2067.95 615
2068.38 579
2068.81 574
2069.24 588
2069.67 554
2070.10 477
2070.52 454
2070.95 532
2071.38 503
2071.81 514
2072.24 532
2072.67 523
2073.10 510
2073.53 544
2073.96 526
2074.39 555
2074.82 603
2075.25 580
2075.68 603
2076.11 567
2076.54 563
2076.97 546
2077.40 646
2077.83 539
2078.26 533
2078.69 566
2079.12 596
2079.55 562
2079.98 559
2080.41 584
2080.84 573
2081.27 581
2081.70 551
2082.13 572
2082.56 633
2082.99 545
2083.42 558
2083.85 561
2084.28 507
2084.71 495
2085.14 534
2085.57 526
2086.00 562
2086.43 491
2086.86 487
2087.29 556
2087.73 534
2088.16 490
2088.59 478
2089.02 473
2089.45 477
2089.88 452
2090.31 531
2090.74 475
2091.17 521
2091.61 449
2092.04 499
2092.47 451
2092.90 495
2093.33 524
2093.76 506
2094.19 505
2094.63 499
2095.06 514
2095.49 543
2095.92 532
2096.35 479
2096.78 526
2097.22 511
2097.65 526
2098.08 492
2098.51 482
2098.94 500
2099.38 447
2099.81 428
2100.24 504
2100.67 477
2101.11 501
2101.54 565
2101.97 561
2102.40 518
2102.83 513
2103.27 497
2103.70 502
2104.13 509
2104.56 459
2105.00 513
2105.43 512
2105.86 521
2106.30 521
2106.73 523
2107.16 518
2107.59 525
2108.03 556
2108.46 517
2108.89 537
2109.33 527
2109.76 508
2110.19 499
2110.63 501
2111.06 504
2111.49 533
2111.93 498
2112.36 488
2112.79 560
2113.23 599
2113.66 534
2114.09 461
2114.53 515
2114.96 484
2115.40 486
2115.83 477
2116.26 494
2116.70 507
2117.13 483
2117.56 481
2118.00 503
2118.43 512
2118.87 497
2119.30 506
2119.73 536
2120.17 459
2120.60 480
2121.04 483
2121.47 448
2121.91 471
2122.34 476
2122.78 565
2123.21 571
2123.64 557
2124.08 542
2124.51 543
2124.95 538
2125.38 509
2125.82 524
2126.25 487
2126.69 544
2127.12 584
2127.56 560
2127.99 559
2128.43 492
2128.86 538
2129.30 549
2129.73 580
2130.17 595
2130.60 541
2131.04 567
2131.47 603
2131.91 581
2132.35 497
2132.78 588
2133.22 512
2133.65 557
2134.09 552
2134.52 575
2134.96 521
2135.40 523
2135.83 559
2136.27 546
2136.70 539
2137.14 542
2137.57 563
2138.01 544
2138.45 493
2138.88 515
2139.32 509
2139.76 473
2140.19 490
2140.63 481
2141.06 490
2141.50 476
2141.94 489
2142.37 474
2142.81 551
2143.25 513
2143.68 489
2144.12 552
2144.56 484
2144.99 509
2145.43 495
2145.87 582
2146.30 481
2146.74 467
2147.18 518
2147.62 540
2148.05 495
2148.49 510
2148.93 565
2149.36 626
2149.80 638
2150.24 633
2150.68 663
2151.11 617
2151.55 604
2151.99 593
2152.43 612
2152.86 592
2153.30 581
2153.74 555
2154.18 566
2154.61 568
2155.05 565
2155.49 534
2155.93 557
2156.37 530
2156.80 543
2157.24 569
2157.68 462
2158.12 496
2158.56 542
2158.99 504
2159.43 481
2159.87 512
2160.31 493
2160.75 593
2161.19 528
2161.62 561
2162.06 582
2162.50 572
2162.94 551
2163.38 664
2163.82 569
2164.26 510
2164.69 584
2165.13 630
2165.57 607
2166.01 538
2166.45 561
2166.89 676
2167.33 639
2167.77 581
2168.21 583
2168.65 602
2169.08 559
2169.52 554
2169.96 561
2170.40 629
2170.84 620
2171.28 575
2171.72 554
2172.16 586
2172.60 578
2173.04 641
2173.48 595
2173.92 613
2174.36 619
2174.80 626
2175.24 647
2175.68 661
2176.12 654
2176.56 684
2177.00 687
2177.44 675
2177.88 663
2178.32 524
2178.76 534
2179.20 564
2179.64 585
2180.08 632
2180.52 577
2180.96 543
2181.40 624
2181.84 638
2182.28 574
2182.72 545
2183.16 537
2183.60 477
2184.04 510
2184.48 532
2184.93 506
2185.37 477
2185.81 518
2186.25 541
2186.69 579
2187.13 537
2187.57 546
2188.01 574
2188.45 581
2188.89 604
2189.34 585
2189.78 618
2190.22 636
2190.66 563
2191.10 597
2191.54 590
2191.98 583
2192.43 583
2192.87 587
2193.31 640
2193.75 610
2194.19 551
2194.63 589
2195.08 608
2195.52 643
2195.96 665
2196.40 613
2196.84 607
2197.29 612
2197.73 596
2198.17 587
2198.61 557
2199.06 561
2199.50 548
2199.94 529
2200.38 539
2200.82 530
2201.27 564
2201.71 527
2202.15 555
2202.59 540
2203.04 537
2203.48 530
2203.92 528
2204.37 545
2204.81 496
2205.25 503
2205.69 550
2206.14 550
2206.58 582
2207.02 605
2207.47 611
2207.91 641
2208.35 555
2208.80 592
2209.24 593
2209.68 613
2210.13 569
2210.57 606
2211.01 612
2211.46 594
2211.90 561
2212.34 566
2212.79 569
2213.23 621
2213.67 616
2214.12 597
2214.56 595
2215.01 627
2215.45 636
2215.89 606
2216.34 605
2216.78 561
2217.23 612
2217.67 545
2218.11 572
2218.56 535
2219.00 554
2219.45 541
2219.89 544
2220.34 553
2220.78 548
2221.22 587
2221.67 584
2222.11 586
2222.56 571
2223.00 571
2223.45 592
2223.89 635
2224.34 593
2224.78 577
2225.23 592
2225.67 575
2226.12 594
2226.56 627
2227.01 597
2227.45 586
2227.90 569
2228.34 561
2228.79 603
2229.23 631
2229.68 558
2230.12 650
2230.57 638
2231.01 609
2231.46 705
2231.90 699
2232.35 644
2232.80 632
2233.24 677
2233.69 682
2234.13 662
2234.58 647
2235.02 640
2235.47 600
2235.92 564
2236.36 578
2236.81 590
2237.25 586
2237.70 625
2238.15 595
2238.59 562
2239.04 480
2239.49 578
2239.93 561
2240.38 527
2240.82 562
2241.27 541
2241.72 521
2242.16 481
2242.61 597
2243.06 520
2243.50 531
2243.95 563
2244.40 569
2244.84 542
2245.29 527
2245.74 470
2246.19 499
2246.63 575
2247.08 534
2247.53 541
2247.97 609
2248.42 494
2248.87 539
2249.32 627
2249.76 525
2250.21 554
2250.66 468
2251.10 530
2251.55 496
2252.00 545
2252.45 547
2252.89 574
2253.34 551
2253.79 577
2254.24 566
2254.69 530
2255.13 525
2255.58 543
2256.03 547
2256.48 563
2256.93 539
2257.37 536
2257.82 549
2258.27 619
2258.72 560
2259.17 521
2259.61 568
2260.06 538
2260.51 544
2260.96 641
2261.41 623
2261.86 598
2262.31 573
2262.75 588
2263.20 595
2263.65 630
2264.10 583
2264.55 667
2265.00 675
2265.45 631
2265.90 591
2266.34 626
2266.79 607
2267.24 524
2267.69 539
2268.14 591
2268.59 565
2269.04 604
2269.49 615
2269.94 616
2270.39 661
2270.84 613
2271.29 698
2271.74 707
2272.18 693
2272.63 724
2273.08 688
2273.53 659
2273.98 724
2274.43 709
2274.88 726
2275.33 773
2275.78 824
2276.23 803
2276.68 888
2277.13 878
2277.58 891
2278.03 914
2278.48 806
2278.93 785
2279.38 736
2279.83 726
2280.28 711
2280.73 684
2281.19 642
2281.64 637
2282.09 630
2282.54 586
2282.99 593
2283.44 562
2283.89 509
2284.34 536
2284.79 566
2285.24 579
2285.69 562
2286.14 606
2286.59 626
2287.04 540
2287.50 570
2287.95 590
2288.40 619
2288.85 658
2289.30 736
2289.75 698
2290.20 748
2290.65 763
2291.11 825
2291.56 848
2292.01 789
2292.46 796
2292.91 795
2293.36 827
2293.82 782
2294.27 706
2294.72 778
2295.17 725
2295.62 708
2296.07 613
2296.53 576
2296.98 594
2297.43 563
2297.88 599
2298.33 575
2298.79 577
2299.24 610
2299.69 622
2300.14 586
2300.60 519
2301.05 519
2301.50 537
2301.95 533
2302.41 576
2302.86 549
2303.31 534
2303.76 510
2304.22 525
2304.67 572
2305.12 527
2305.57 541
2306.03 513
2306.48 571
2306.93 558
2307.39 600
2307.84 612
2308.29 593
2308.75 619
2309.20 589
2309.65 639
2310.11 691
2310.56 616
2311.01 639
2311.47 634
2311.92 623
2312.37 639
2312.83 610
2313.28 613
2313.73 607
2314.19 595
2314.64 629
2315.09 644
2315.55 616
2316.00 619
2316.46 615
2316.91 564
2317.36 578
2317.82 590
2318.27 633
2318.73 626
2319.18 644
2319.63 611
2320.09 585
2320.54 596
2321.00 548
2321.45 559
2321.91 631
2322.36 662
2322.82 632
2323.27 670
2323.72 686
2324.18 705
2324.63 694
2325.09 702
2325.54 715
2326.00 764
2326.45 772
2326.91 696
2327.36 718
2327.82 699
2328.27 640
2328.73 591
2329.18 594
2329.64 645
2330.09 600
2330.55 582
2331.00 578
2331.46 589
2331.92 641
2332.37 615
2332.83 581
2333.28 545
2333.74 593
2334.19 547
2334.65 584
2335.10 523
2335.56 533
2336.02 580
2336.47 558
2336.93 517
2337.38 574
2337.84 546
2338.30 492
2338.75 526
2339.21 520
2339.66 518
2340.12 520
2340.58 540
2341.03 580
2341.49 577
2341.95 581
2342.40 539
2342.86 550
2343.32 518
2343.77 522
2344.23 559
2344.68 576
2345.14 588
2345.60 539
2346.06 526
2346.51 618
2346.97 579
2347.43 553
2347.88 522
2348.34 640
2348.80 614
2349.25 592
2349.71 575
2350.17 613
2350.63 578
2351.08 632
2351.54 602
2352.00 592
2352.46 633
2352.91 565
2353.37 553
2353.83 586
2354.29 506
2354.74 464
2355.20 580
2355.66 589
2356.12 559
2356.57 467
2357.03 473
2357.49 467
2357.95 527
2358.41 622
2358.86 542
2359.32 633
2359.78 593
2360.24 555
2360.70 569
2361.15 536
2361.61 549
2362.07 572
2362.53 566
2362.99 564
2363.45 568
2363.91 580
2364.36 566
2364.82 583
2365.28 585
2365.74 570
2366.20 589
2366.66 655
2367.12 614
2367.57 543
2368.03 559
2368.49 567
2368.95 586
2369.41 561
2369.87 570
2370.33 534
2370.79 575
2371.25 534
2371.71 569
2372.17 574
2372.63 583
2373.09 557
2373.54 572
2374.00 591
2374.46 553
2374.92 563
2375.38 592
2375.84 577
2376.30 561
2376.76 571
2377.22 557
2377.68 575
2378.14 586
2378.60 511
2379.06 496
2379.52 521
2379.98 535
2380.44 576
2380.90 515
2381.36 435
2381.82 502
2382.28 549
2382.74 570
2383.20 541
2383.66 551
2384.12 481
2384.59 488
2385.05 496
2385.51 539
2385.97 526
2386.43 519
2386.89 553
2387.35 515
2387.81 539
2388.27 567
2388.73 527
2389.19 559
2389.65 621
2390.12 612
2390.58 659
2391.04 590
2391.50 626
2391.96 555
2392.42 556
2392.88 562
2393.34 583
2393.81 561
2394.27 558
2394.73 547
2395.19 540
2395.65 554
2396.11 579
2396.57 588
2397.04 550
2397.50 587
2397.96 571
2398.42 539
2398.88 566
2399.35 602
2399.81 580
2400.27 553
2400.73 518
2401.19 516
2401.66 596
2402.12 542
2402.58 531
2403.04 554
2403.51 550
2403.97 530
2404.43 535
2404.89 568
2405.36 522
2405.82 549
2406.28 525
2406.74 574
2407.21 543
2407.67 505
2408.13 519
2408.59 591
2409.06 492
2409.52 510
2409.98 558
2410.45 518
2410.91 474
2411.37 495
2411.84 490
2412.30 485
2412.76 476
2413.23 512
2413.69 528
2414.15 486
2414.62 558
2415.08 585
2415.54 583
2416.01 525
2416.47 522
2416.93 520
2417.40 570
2417.86 569
2418.32 556
2418.79 613
2419.25 610
2419.72 537
2420.18 585
2420.64 597
2421.11 607
2421.57 559
2422.04 561
2422.50 550
2422.96 540
2423.43 588
2423.89 579
2424.36 540
2424.82 533
2425.29 546
2425.75 538
2426.22 506
2426.68 567
2427.15 546
2427.61 532
2428.07 569
2428.54 511
2429.00 533
2429.47 562
2429.93 542
2430.40 522
2430.86 520
2431.33 523
2431.79 500
2432.26 550
2432.72 527
2433.19 537
2433.65 515
2434.12 529
2434.59 499
2435.05 487
2435.52 516
2435.98 632
2436.45 606
2436.91 586
2437.38 614
2437.84 626
2438.31 582
2438.78 555
2439.24 627
2439.71 616
2440.17 533
2440.64 561
2441.10 567
2441.57 585
2442.04 640
2442.50 616
2442.97 630
2443.44 587
2443.90 587
2444.37 569
2444.83 562
2445.30 605
2445.77 557
2446.23 574
2446.70 518
2447.17 533
2447.63 564
2448.10 556
2448.57 516
2449.03 537
2449.50 503
2449.97 523
2450.43 513
2450.90 514
2451.37 561
2451.83 535
2452.30 518
2452.77 496
2453.24 504
2453.70 507
2454.17 529
2454.64 543
2455.10 515
2455.57 465
2456.04 491
2456.51 537
2456.97 554
2457.44 535
2457.91 534
2458.38 488
2458.84 505
2459.31 521
2459.78 553
2460.25 512
2460.72 549
2461.18 503
2461.65 519
2462.12 575
2462.59 500
2463.06 517
2463.52 564
2463.99 550
2464.46 521
2464.93 515
2465.40 514
2465.86 477
2466.33 536
2466.80 581
2467.27 591
2467.74 535
2468.21 548
2468.68 532
2469.14 514
2469.61 550
2470.08 552
2470.55 524
2471.02 550
2471.49 514
2471.96 505
2472.43 506
2472.90 514
2473.36 512
2473.83 515
2474.30 507
2474.77 532
2475.24 477
2475.71 520
2476.18 571
2476.65 531
2477.12 534
2477.59 538
2478.06 520
2478.53 524
2479.00 525
2479.47 535
2479.94 507
2480.41 541
2480.87 491
2481.34 505
2481.81 475
2482.28 505
2482.75 552
2483.22 554
2483.69 562
2484.16 511
2484.63 584
2485.10 547
2485.57 587
2486.05 543
2486.52 524
2486.99 573
2487.46 565
2487.93 564
2488.40 546
2488.87 578
2489.34 601
2489.81 526
2490.28 580
2490.75 582
2491.22 576
2491.69 569
2492.16 516
2492.63 545
2493.10 535
2493.58 547
2494.05 502
2494.52 507
2494.99 527
2495.46 529
2495.93 618
2496.40 557
2496.87 548
2497.34 535
2497.82 516
2498.29 527
2498.76 530
2499.23 553
2499.70 544
2500.17 489
2500.64 500
2501.12 472
2501.59 459
2502.06 533
2502.53 500
2503.00 559
2503.48 531
2503.95 553
2504.42 517
2504.89 443
2505.36 480
2505.84 478
2506.31 501
2506.78 500
2507.25 521
2507.72 606
2508.20 610
2508.67 554
2509.14 548
2509.61 605
2510.09 650
2510.56 596
2511.03 623
2511.50 608
2511.98 667
2512.45 639
2512.92 674
2513.40 713
2513.87 690
2514.34 692
2514.81 641
2515.29 601
2515.76 639
2516.23 647
2516.71 634
2517.18 647
2517.65 591
2518.13 599
2518.60 602
2519.07 546
2519.55 598
2520.02 630
2520.49 627
2520.97 596
2521.44 592
2521.91 563
2522.39 564
2522.86 608
2523.34 571
2523.81 590
2524.28 572
2524.76 574
2525.23 552
2525.70 573
2526.18 554
2526.65 555
2527.13 597
2527.60 575
2528.08 567
2528.55 571
2529.02 591
2529.50 604
2529.97 586
2530.45 608
2530.92 600
2531.40 512
2531.87 505
2532.34 571
2532.82 609
2533.29 629
2533.77 571
2534.24 574
2534.72 613
2535.19 579
2535.67 604
2536.14 531
2536.62 565
2537.09 554
2537.57 530
2538.04 596
2538.52 583
2538.99 587
2539.47 552
2539.94 628
2540.42 619
2540.90 604
2541.37 591
2541.85 588
2542.32 563
2542.80 566
2543.27 606
2543.75 554
2544.22 557
2544.70 574
2545.18 565
2545.65 579
2546.13 595
2546.60 661
2547.08 612
2547.56 609
2548.03 654
2548.51 668
2548.98 659
2549.46 749
2549.94 754
2550.41 739
2550.89 714
2551.37 729
2551.84 746
2552.32 673
2552.80 671
2553.27 644
2553.75 673
2554.23 662
2554.70 624
2555.18 652
2555.66 597
2556.13 615
2556.61 632
2557.09 632
2557.56 607
2558.04 625
2558.52 632
2558.99 599
2559.47 623
2559.95 653
2560.43 643
2560.90 586
2561.38 545
2561.86 534
2562.33 509
2562.81 543
2563.29 546
2563.77 506
2564.25 541
2564.72 579
2565.20 554
2565.68 449
2566.16 470
2566.63 504
2567.11 521
2567.59 550
2568.07 582
2568.55 569
2569.02 570
2569.50 520
2569.98 518
2570.46 536
2570.94 511
2571.41 518
2571.89 577
2572.37 572
2572.85 580
2573.33 534
2573.81 526
2574.28 522
2574.76 483
2575.24 521
2575.72 564
2576.20 529
2576.68 529
2577.16 548
2577.64 522
2578.11 528
2578.59 588
2579.07 557
2579.55 521
2580.03 566
2580.51 539
2580.99 579
2581.47 558
2581.95 525
2582.43 537
2582.91 530
2583.39 504
2583.86 525
2584.34 533
2584.82 527
2585.30 514
2585.78 516
2586.26 585
2586.74 577
2587.22 563
2587.70 527
2588.18 548
2588.66 552
2589.14 512
2589.62 569
2590.10 541
2590.58 543
2591.06 562
2591.54 557
2592.02 593
2592.50 535
2592.98 508
2593.46 548
2593.94 540
2594.42 520
2594.90 542
2595.38 522
2595.86 500
2596.35 568
2596.83 551
2597.31 509
2597.79 536
2598.27 510
2598.75 509
2599.23 516
2599.71 503
2600.19 524
2600.67 525
2601.15 546
2601.63 545
2602.12 486
2602.60 493
2603.08 479
2603.56 512
2604.04 499
2604.52 480
2605.00 514
2605.48 555
2605.97 498
2606.45 498
2606.93 475
2607.41 483
2607.89 484
2608.37 491
2608.86 510
2609.34 517
2609.82 548
2610.30 525
2610.78 490
2611.26 553
2611.75 560
2612.23 532
2612.71 544
2613.19 528
2613.68 517
2614.16 473
2614.64 490
2615.12 505
2615.60 495
2616.09 507
2616.57 549
2617.05 577
2617.53 507
2618.02 507
2618.50 555
2618.98 575
2619.46 522
2619.95 524
2620.43 537
2620.91 548
2621.40 524
2621.88 538
2622.36 536
2622.85 542
2623.33 506
2623.81 486
2624.29 605
2624.78 542
2625.26 534
2625.74 533
2626.23 557
2626.71 552
2627.19 590
2627.68 629
2628.16 610
2628.64 606
2629.13 564
2629.61 574
2630.10 575
2630.58 615
2631.06 603
2631.55 681
2632.03 682
2632.51 608
2633.00 613
2633.48 602
2633.97 654
2634.45 618
2634.94 576
2635.42 563
2635.90 533
2636.39 580
2636.87 518
2637.36 477
2637.84 548
2638.33 584
2638.81 509
2639.29 551
2639.78 512
2640.26 479
2640.75 579
2641.23 571
2641.72 599
2642.20 593
2642.69 555
2643.17 539
2643.66 531
2644.14 518
2644.63 546
2645.11 546
2645.60 501
2646.08 598
2646.57 554
2647.05 522
2647.54 558
2648.02 558
2648.51 548
2648.99 535
2649.48 573
2649.97 557
2650.45 545
2650.94 585
2651.42 537
2651.91 520
2652.39 604
2652.88 619
2653.37 595
2653.85 588
2654.34 633
2654.82 650
2655.31 665
2655.80 627
2656.28 661
2656.77 629
2657.25 580
2657.74 580
2658.23 573
2658.71 591
2659.20 612
2659.69 572
2660.17 550
2660.66 606
2661.14 531
2661.63 520
2662.12 535
2662.60 517
2663.09 521
2663.58 532
2664.06 513
2664.55 551
2665.04 574
2665.53 587
2666.01 569
2666.50 535
2666.99 511
2667.47 534
2667.96 588
2668.45 538
2668.94 529
2669.42 560
2669.91 570
2670.40 575
2670.88 627
2671.37 637
2671.86 650
2672.35 664
2672.83 680
2673.32 727
2673.81 769
2674.30 762
2674.79 761
2675.27 797
2675.76 804
2676.25 780
2676.74 761
2677.23 737
2677.71 687
2678.20 676
2678.69 678
2679.18 625
2679.67 588
2680.15 631
2680.64 584
2681.13 547
2681.62 557
2682.11 594
2682.60 643
2683.08 587
2683.57 606
2684.06 568
2684.55 528
2685.04 548
2685.53 535
2686.02 570
2686.51 595
2686.99 580
2687.48 564
2687.97 555
2688.46 525
2688.95 536
2689.44 554
2689.93 548
2690.42 565
2690.91 559
2691.40 574
2691.89 554
2692.38 543
2692.87 576
2693.35 535
2693.84 478
2694.33 525
2694.82 572
2695.31 637
2695.80 600
2696.29 534
2696.78 498
2697.27 554
2697.76 593
2698.25 578
2698.74 583
2699.23 562
2699.72 625
2700.21 611
2700.70 597
2701.19 607
2701.68 597
2702.17 629
2702.66 591
2703.15 562
2703.64 538
2704.13 537
2704.62 551
2705.12 554
2705.61 523
2706.10 562
2706.59 536
2707.08 580
2707.57 563
2708.06 568
2708.55 581
2709.04 558
2709.53 540
2710.02 513
2710.51 500
2711.01 486
2711.50 519
2711.99 541
2712.48 517
2712.97 549
2713.46 538
2713.95 508
2714.44 548
2714.94 590
2715.43 519
2715.92 560
2716.41 520
2716.90 482
2717.39 479
2717.89 516
2718.38 538
2718.87 499
2719.36 569
2719.85 562
2720.34 583
2720.84 548
2721.33 604
2721.82 610
2722.31 594
2722.80 633
2723.30 567
2723.79 566
2724.28 615
2724.77 581
2725.27 586
2725.76 542
2726.25 593
2726.74 574
2727.24 523
2727.73 569
2728.22 548
2728.71 554
2729.21 571
2729.70 629
2730.19 556
2730.69 535
2731.18 594
2731.67 555
2732.16 506
2732.66 535
2733.15 583
2733.64 549
2734.14 600
2734.63 557
2735.12 542
2735.62 588
2736.11 563
2736.60 576
2737.10 585
2737.59 579
2738.08 633
2738.58 590
2739.07 589
2739.56 607
2740.06 616
2740.55 574
2741.05 599
2741.54 613
2742.03 568
2742.53 606
2743.02 560
2743.52 604
2744.01 540
2744.50 534
2745.00 515
2745.49 547
2745.99 572
2746.48 571
2746.97 587
2747.47 613
2747.96 583
2748.46 607
2748.95 652
2749.45 636
2749.94 596
2750.44 572
2750.93 574
2751.43 564
2751.92 627
2752.42 555
2752.91 558
2753.41 501
2753.90 568
2754.40 566
2754.89 500
2755.39 552
2755.88 574
2756.38 546
2756.87 551
2757.37 586
2757.86 593
2758.36 593
2758.85 563
2759.35 550
2759.84 572
2760.34 570
2760.83 540
2761.33 577
2761.83 583
2762.32 586
2762.82 518
2763.31 583
2763.81 597
2764.30 515
2764.80 530
2765.30 584
2765.79 562
2766.29 559
2766.78 532
2767.28 571
2767.78 557
2768.27 574
2768.77 577
2769.27 535
2769.76 534
2770.26 526
2770.76 514
2771.25 604
2771.75 624
2772.24 573
2772.74 591
2773.24 608
2773.73 583
2774.23 585
2774.73 552
2775.23 613
2775.72 625
2776.22 682
2776.72 579
2777.21 685
2777.71 615
2778.21 626
2778.70 605
2779.20 617
2779.70 617
2780.20 656
2780.69 665
2781.19 593
2781.69 552
2782.19 533
2782.68 583
2783.18 570
2783.68 587
2784.18 590
2784.67 576
2785.17 566
2785.67 538
2786.17 595
2786.67 578
2787.16 490
2787.66 575
2788.16 539
2788.66 533
2789.16 546
2789.65 573
2790.15 595
2790.65 518
2791.15 535
2791.65 546
2792.15 566
2792.64 539
2793.14 550
2793.64 554
2794.14 536
2794.64 510
2795.14 549
2795.64 563
2796.13 515
2796.63 585
2797.13 576
2797.63 590
2798.13 578
2798.63 580
2799.13 639
2799.63 672
2800.13 653
2800.62 618
2801.12 566
2801.62 556
2802.12 533
2802.62 508
2803.12 567
2803.62 538
2804.12 509
2804.62 548
2805.12 505
2805.62 526
2806.12 532
2806.62 568
2807.12 600
2807.62 566
2808.12 574
2808.62 573
2809.12 604
2809.62 579
2810.12 599
2810.62 542
2811.12 579
2811.62 587
2812.12 599
2812.62 593
2813.12 600
2813.62 635
2814.12 634
2814.62 596
2815.12 597
2815.62 609
2816.12 623
2816.62 607
2817.12 619
2817.62 602
2818.12 520
2818.62 588
2819.12 555
2819.63 537
2820.13 533
2820.63 549
2821.13 589
2821.63 540
2822.13 531
2822.63 539
2823.13 560
2823.63 533
2824.13 522
2824.64 583
2825.14 555
2825.64 501
2826.14 547
2826.64 571
2827.14 514
2827.64 493
2828.15 514
2828.65 476
2829.15 482
2829.65 473
2830.15 468
2830.65 518
2831.16 565
2831.66 550
2832.16 530
2832.66 536
2833.16 516
2833.67 529
2834.17 534
2834.67 549
2835.17 530
2835.68 559
2836.18 569
2836.68 605
2837.18 519
2837.68 498
2838.19 496
2838.69 564
2839.19 575
2839.70 550
2840.20 587
2840.70 583
2841.20 585
2841.71 580
2842.21 579
2842.71 615
2843.21 606
2843.72 607
2844.22 581
2844.72 551
2845.23 541
2845.73 557
2846.23 612
2846.74 631
2847.24 625
2847.74 683
2848.25 660
2848.75 699
2849.25 670
2849.76 621
2850.26 607
2850.76 604
2851.27 599
2851.77 600
2852.28 626
2852.78 581
2853.28 588
2853.79 565
2854.29 535
2854.79 545
2855.30 564
2855.80 526
2856.31 589
2856.81 602
2857.31 531
2857.82 586
2858.32 584
2858.83 596
2859.33 604
2859.84 592
2860.34 582
2860.85 573
2861.35 586
2861.85 602
2862.36 574
2862.86 552
2863.37 571
2863.87 575
2864.38 587
2864.88 598
2865.39 574
2865.89 559
2866.40 561
2866.90 604
2867.41 577
2867.91 593
2868.42 552
2868.92 563
2869.43 587
2869.93 596
2870.44 595
2870.94 614
2871.45 631
2871.96 663
2872.46 676
2872.97 655
2873.47 642
2873.98 599
2874.48 659
2874.99 685
2875.49 664
2876.00 635
2876.51 642
2877.01 679
2877.52 640
2878.02 615
2878.53 566
2879.04 577
2879.54 595
2880.05 641
2880.55 626
2881.06 584
2881.57 625
2882.07 642
2882.58 616
2883.09 649
2883.59 620
2884.10 609
2884.61 586
2885.11 607
2885.62 724
2886.13 728
2886.63 679
2887.14 722
2887.65 722
2888.15 775
2888.66 783
2889.17 770
2889.67 757
2890.18 758
2890.69 697
2891.20 665
2891.70 731
2892.21 748
2892.72 716
2893.22 625
2893.73 698
2894.24 734
2894.75 704
2895.25 706
2895.76 772
2896.27 793
2896.78 730
2897.29 759
2897.79 756
2898.30 744
2898.81 718
2899.32 769
2899.82 733
2900.33 677
2900.84 715
2901.35 655
2901.86 697
2902.36 659
2902.87 642
2903.38 617
2903.89 682
2904.40 639
2904.91 661
2905.41 680
2905.92 710
2906.43 695
2906.94 620
2907.45 686
2907.96 625
2908.47 613
2908.97 550
2909.48 558
2909.99 606
2910.50 564
2911.01 535
2911.52 579
2912.03 584
2912.54 607
2913.05 534
2913.55 602
2914.06 573
2914.57 585
2915.08 596
2915.59 590
2916.10 589
2916.61 639
2917.12 644
2917.63 624
2918.14 664
2918.65 631
2919.16 547
2919.67 547
2920.18 602
2920.69 633
2921.20 634
2921.71 634
2922.22 608
2922.73 633
2923.24 612
2923.75 626
2924.26 669
2924.77 716
2925.28 606
2925.79 593
2926.30 657
2926.81 671
2927.32 673
2927.83 618
2928.34 639
2928.85 590
2929.36 537
2929.87 586
2930.38 620
2930.89 592
2931.40 554
2931.91 550
2932.42 580
2932.93 513
2933.45 577
2933.96 555
2934.47 542
2934.98 515
2935.49 597
2936.00 615
2936.51 608
2937.02 641
2937.53 637
2938.04 640
2938.56 655
2939.07 666
2939.58 677
2940.09 744
2940.60 758
2941.11 767
2941.62 766
2942.14 781
2942.65 814
2943.16 775
2943.67 712
2944.18 709
2944.70 693
2945.21 727
2945.72 728
2946.23 683
2946.74 686
2947.26 649
2947.77 639
2948.28 642
2948.79 627
2949.30 625
2949.82 603
2950.33 585
2950.84 547
2951.35 512
2951.87 569
2952.38 534
2952.89 545
2953.40 539
2953.92 531
2954.43 557
2954.94 530
2955.45 553
2955.97 515
2956.48 592
2956.99 587
2957.51 562
2958.02 578
2958.53 577
2959.04 636
2959.56 663
2960.07 625
2960.58 614
2961.10 635
2961.61 593
2962.12 643
2962.64 617
2963.15 617
2963.66 669
2964.18 691
2964.69 677
2965.21 646
2965.72 646
2966.23 690
2966.75 667
2967.26 639
2967.77 630
2968.29 664
2968.80 588
2969.32 623
2969.83 631
2970.34 585
2970.86 541
2971.37 620
2971.89 628
2972.40 598
2972.91 643
2973.43 593
2973.94 610
2974.46 667
2974.97 637
2975.49 662
2976.00 631
2976.52 645
2977.03 619
2977.55 604
2978.06 619
2978.57 661
2979.09 713
2979.60 668
2980.12 624
2980.63 664
2981.15 651
2981.66 686
2982.18 630
2982.69 667
2983.21 701
2983.73 745
2984.24 702
2984.76 696
2985.27 729
2985.79 740
2986.30 782
2986.82 818
2987.33 756
2987.85 791
2988.36 837
2988.88 766
2989.40 829
2989.91 850
2990.43 827
2990.94 835
2991.46 816
2991.97 771
2992.49 768
2993.01 752
2993.52 758
2994.04 727
2994.55 795
2995.07 807
2995.59 841
2996.10 965
2996.62 907
2997.14 935
2997.65 975
2998.17 987
2998.69 1010
2999.20 1034
2999.72 1015
3000.24 1056
3000.75 1075
3001.27 1181
3001.79 1209
3002.30 1323
3002.82 1651
3003.34 1935
3003.85 2229
3004.37 2613
3004.89 2765
3005.40 2959
3005.92 3095
3006.44 3106
3006.96 3142
3007.47 2973
3007.99 2633
3008.51 2318
3009.03 1992
3009.54 1745
3010.06 1583
3010.58 1268
3011.10 1128
3011.61 1071
3012.13 965
3012.65 932
3013.17 931
3013.68 924
3014.20 930
3014.72 861
3015.24 796
3015.76 811
3016.27 769
3016.79 736
3017.31 842
3017.83 863
3018.35 864
3018.86 859
3019.38 776
3019.90 822
3020.42 789
3020.94 783
3021.46 861
3021.97 759
3022.49 751
3023.01 748
3023.53 806
3024.05 866
3024.57 833
3025.09 919
3025.61 937
3026.12 858
3026.64 842
3027.16 803
3027.68 799
3028.20 731
3028.72 701
3029.24 737
3029.76 772
3030.28 788
3030.80 713
3031.32 702
3031.84 620
3032.35 707
3032.87 704
3033.39 718
3033.91 688
3034.43 792
3034.95 794
3035.47 728
3035.99 706
3036.51 702
3037.03 735
3037.55 688
3038.07 698
3038.59 687
3039.11 730
3039.63 731
3040.15 655
3040.67 628
3041.19 646
3041.71 718
3042.23 747
3042.75 725
3043.27 678
3043.79 704
3044.31 647
3044.83 701
3045.35 670
3045.87 682
3046.40 685
3046.92 620
3047.44 598
3047.96 686
3048.48 746
3049.00 655
3049.52 628
3050.04 670
3050.56 632
3051.08 681
3051.60 685
3052.12 685
3052.65 670
3053.17 636
3053.69 614
3054.21 609
3054.73 621
3055.25 644
3055.77 683
3056.30 709
3056.82 678
3057.34 627
3057.86 637
3058.38 683
3058.90 682
3059.42 697
3059.95 705
3060.47 760
3060.99 689
3061.51 642
3062.03 649
3062.56 728
3063.08 712
3063.60 696
3064.12 676
3064.64 637
3065.17 700
3065.69 682
3066.21 773
3066.73 784
3067.26 776
3067.78 819
3068.30 793
3068.82 805
3069.35 767
3069.87 742
3070.39 684
3070.91 710
3071.44 744
3071.96 729
3072.48 773
3073.01 755
3073.53 787
3074.05 766
3074.57 796
3075.10 751
3075.62 766
3076.14 830
3076.67 812
3077.19 810
3077.71 794
3078.24 829
3078.76 862
3079.28 863
3079.81 880
3080.33 897
3080.85 946
3081.38 982
3081.90 1044
3082.42 1032
3082.95 997
3083.47 1072
3084.00 1036
3084.52 1057
3085.04 958
3085.57 923
3086.09 1035
3086.62 1050
3087.14 1018
3087.66 1172
3088.19 1235
3088.71 1271
3089.24 1384
3089.76 1549
3090.29 1652
3090.81 1711
3091.33 1707
3091.86 1752
3092.38 1634
3092.91 1607
3093.43 1485
3093.96 1377
3094.48 1309
3095.01 1243
3095.53 1161
3096.06 1078
3096.58 1031
3097.11 1055
3097.63 1099
3098.16 1187
3098.68 1209
3099.21 1288
3099.73 1452
3100.26 1556
3100.78 1828
3101.31 2274
3101.83 2533
3102.36 3049
3102.88 3458
3103.41 3798
3103.93 3898
3104.46 4034
3104.99 3895
3105.51 3649
3106.04 3183
3106.56 2747
3107.09 2290
3107.61 1960
3108.14 1697
3108.67 1486
3109.19 1366
3109.72 1258
3110.24 1128
3110.77 1116
3111.30 1093
3111.82 1107
3112.35 1145
3112.87 1072
3113.40 1019
3113.93 968
3114.45 884
3114.98 945
3115.51 890
3116.03 823
3116.56 783
3117.09 830
3117.61 822
3118.14 858
3118.67 830
3119.19 850
3119.72 877
3120.25 884
3120.77 931
3121.30 946
3121.83 946
3122.35 997
3122.88 958
3123.41 930
3123.94 964
3124.46 934
3124.99 912
3125.52 864
3126.05 838
3126.57 816
3127.10 784
3127.63 781
3128.16 820
3128.68 819
3129.21 785
3129.74 754
3130.27 766
3130.79 759
3131.32 762
3131.85 699
3132.38 726
3132.91 731
3133.43 751
3133.96 805
3134.49 801
3135.02 766
3135.55 746
3136.07 720
3136.60 716
3137.13 747
3137.66 674
3138.19 736
3138.72 741
3139.24 671
3139.77 727
3140.30 705
3140.83 695
3141.36 713
3141.89 662
3142.42 637
3142.95 686
3143.47 696
3144.00 700
3144.53 632
3145.06 625
3145.59 687
3146.12 714
3146.65 789
3147.18 775
3147.71 756
3148.24 742
3148.76 629
3149.29 715
3149.82 808
3150.35 785
3150.88 827
3151.41 848
3151.94 799
3152.47 771
3153.00 822
3153.53 770
3154.06 762
3154.59 686
3155.12 755
3155.65 740
3156.18 756
3156.71 728
3157.24 675
3157.77 687
3158.30 760
3158.83 739
3159.36 716
3159.89 730
3160.42 793
3160.95 726
3161.48 735
3162.01 723
3162.54 713
3163.07 714
3163.60 743
3164.13 663
3164.66 720
3165.20 695
3165.73 685
3166.26 709
3166.79 686
3167.32 709
3167.85 632
3168.38 654
3168.91 685
3169.44 662
3169.97 648
3170.50 676
3171.04 667
3171.57 685
3172.10 692
3172.63 741
3173.16 796
3173.69 785
3174.22 758
3174.75 770
3175.29 782
3175.82 792
3176.35 736
3176.88 748
3177.41 824
3177.94 782
3178.48 700
3179.01 692
3179.54 666
3180.07 639
3180.60 636
3181.14 605
3181.67 642
3182.20 634
3182.73 668
3183.26 721
3183.80 620
3184.33 622
3184.86 652
3185.39 593
3185.93 608
3186.46 648
3186.99 682
3187.52 676
3188.06 668
3188.59 659
3189.12 587
3189.65 643
3190.19 688
3190.72 691
3191.25 661
3191.79 641
3192.32 669
3192.85 714
3193.38 682
3193.92 601
3194.45 664
3194.98 689
3195.52 641
3196.05 646
3196.58 691
3197.12 695
3197.65 671
3198.18 741
3198.72 715
3199.25 674
3199.78 704
3200.32 728
3200.85 680
3201.39 711
3201.92 714
3202.45 743
3202.99 769
3203.52 754
3204.05 722
3204.59 746
3205.12 763
3205.66 786
3206.19 792
3206.72 802
3207.26 850
3207.79 908
3208.33 956
3208.86 937
3209.40 972
3209.93 1046
3210.47 1026
3211.00 1042
3211.53 1053
3212.07 1071
3212.60 1081
3213.14 1071
3213.67 1047
3214.21 991
3214.74 912
3215.28 852
3215.81 869
3216.35 820
3216.88 762
3217.42 735
3217.95 730
3218.49 666
3219.02 728
3219.56 654
3220.09 697
3220.63 695
3221.16 702
3221.70 719
3222.23 737
3222.77 784
3223.31 875
3223.84 841
3224.38 865
3224.91 892
3225.45 914
3225.98 913
3226.52 915
3227.06 962
3227.59 938
3228.13 899
3228.66 928
3229.20 831
3229.74 818
3230.27 817
3230.81 789
3231.34 777
3231.88 865
3232.42 864
3232.95 863
3233.49 929
3234.03 935
3234.56 895
3235.10 870
3235.64 927
3236.17 919
3236.71 989
3237.25 1009
3237.78 935
3238.32 907
3238.86 956
3239.39 1050
3239.93 944
3240.47 917
3241.00 908
3241.54 970
3242.08 941
3242.61 897
3243.15 915
3243.69 851
3244.23 953
3244.76 1017
3245.30 1082
3245.84 1017
3246.38 999
3246.91 1037
3247.45 992
3247.99 1100
3248.53 1152
3249.06 1128
3249.60 1275
3250.14 1444
3250.68 1601
3251.21 1771
3251.75 1940
3252.29 2125
3252.83 2295
3253.37 2486
3253.90 2605
3254.44 2679
3254.98 2509
3255.52 2343
3256.06 2219
3256.60 1965
3257.13 1780
3257.67 1594
3258.21 1425
3258.75 1422
3259.29 1404
3259.83 1427
3260.36 1478
3260.90 1543
3261.44 1596
3261.98 1739
3262.52 1852
3263.06 1963
3263.60 2062
3264.14 2069
3264.68 2198
3265.21 2211
3265.75 2138
3266.29 2153
3266.83 2261
3267.37 2187
3267.91 2076
3268.45 2048
3268.99 2038
3269.53 1884
3270.07 1764
3270.61 1699
3271.15 1573
3271.69 1449
3272.23 1289
3272.76 1239
3273.30 1250
3273.84 1229
3274.38 1287
3274.92 1198
3275.46 1174
3276.00 1112
3276.54 1135
3277.08 1195
3277.62 1155
3278.16 1127
3278.70 1120
3279.24 1145
3279.78 1160
3280.32 1207
3280.86 1150
3281.41 1137
3281.95 1239
3282.49 1238
3283.03 1173
3283.57 1091
3284.11 1178
3284.65 1216
3285.19 1183
3285.73 1171
3286.27 1185
3286.81 1232
3287.35 1281
3287.89 1239
3288.43 1293
3288.97 1217
3289.52 1216
3290.06 1294
3290.60 1361
3291.14 1396
3291.68 1508
3292.22 1496
3292.76 1626
3293.30 1760
3293.85 1945
3294.39 2025
3294.93 2163
3295.47 2213
3296.01 2349
3296.55 2355
3297.09 2364
3297.64 2378
3298.18 2368
3298.72 2244
3299.26 2100
3299.80 2013
3300.34 1796
3300.89 1643
3301.43 1702
3301.97 1452
3302.51 1412
3303.06 1458
3303.60 1434
3304.14 1356
3304.68 1429
3305.22 1349
3305.77 1315
3306.31 1436
3306.85 1364
3307.39 1289
3307.94 1376
3308.48 1389
3309.02 1400
3309.56 1509
3310.11 1608
3310.65 1591
3311.19 1568
3311.74 1536
3312.28 1501
3312.82 1532
3313.36 1574
3313.91 1594
3314.45 1600
3314.99 1633
3315.54 1754
3316.08 1783
3316.62 1995
3317.17 2044
3317.71 2041
3318.25 2201
3318.80 2485
3319.34 2546
3319.88 2664
3320.43 2864
3320.97 2827
3321.51 2726
3322.06 2721
3322.60 2634
3323.14 2656
3323.69 2423
3324.23 2328
3324.78 2203
3325.32 2099
3325.86 1990
3326.41 1954
3326.95 1964
3327.50 1965
3328.04 1898
3328.59 1910
3329.13 1911
3329.67 2004
3330.22 2078
3330.76 2410
3331.31 2817
3331.85 3495
3332.40 4476
3332.94 5800
3333.49 7471
3334.03 9553
3334.57 11886
3335.12 13911
3335.66 15652
3336.21 17320
3336.75 18213
3337.30 18262
3337.84 17819
3338.39 16760
3338.93 14896
3339.48 12985
3340.02 11070
3340.57 9008
3341.11 7321
3341.66 5836
3342.20 4663
3342.75 3830
3343.30 3075
3343.84 2621
3344.39 2246
3344.93 2005
3345.48 1903
3346.02 1721
3346.57 1682
3347.11 1647
3347.66 1591
3348.21 1587
3348.75 1593
3349.30 1442
3349.84 1422
3350.39 1411
3350.94 1286
3351.48 1309
3352.03 1226
3352.57 1224
3353.12 1269
3353.67 1224
3354.21 1260
3354.76 1326
3355.31 1334
3355.85 1326
3356.40 1313
3356.95 1413
3357.49 1364
3358.04 1382
3358.59 1373
3359.13 1357
3359.68 1314
3360.23 1336
3360.77 1324
3361.32 1299
3361.87 1333
3362.41 1310
3362.96 1360
3363.51 1432
3364.05 1390
3364.60 1394
3365.15 1416
3365.70 1401
3366.24 1401
3366.79 1400
3367.34 1369
3367.89 1305
3368.43 1321
3368.98 1396
3369.53 1411
3370.08 1521
3370.62 1632
3371.17 1789
3371.72 1987
3372.27 2209
3372.81 2436
3373.36 2653
3373.91 2933
3374.46 2962
3375.01 3050
3375.55 3087
3376.10 2933
3376.65 2725
3377.20 2571
3377.75 2324
3378.30 2063
3378.84 1871
3379.39 1747
3379.94 1586
3380.49 1403
3381.04 1273
3381.59 1197
3382.13 1096
3382.68 1099
3383.23 1130
3383.78 1140
3384.33 1042
3384.88 971
3385.43 1029
3385.98 1017
3386.52 985
3387.07 970
3387.62 938
3388.17 937
3388.72 921
3389.27 963
3389.82 941
3390.37 971
3390.92 961
3391.47 969
3392.02 1005
3392.57 1004
3393.12 1021
3393.66 1022
3394.21 959
3394.76 977
3395.31 1033
3395.86 1125
3396.41 1123
3396.96 1172
3397.51 1203
3398.06 1217
3398.61 1233
3399.16 1252
3399.71 1197
3400.26 1126
3400.81 1098
3401.36 1095
3401.91 1088
3402.46 1066
3403.01 994
3403.56 975
3404.11 1036
3404.66 964
3405.21 903
3405.77 937
3406.32 967
3406.87 949
3407.42 947
3407.97 1012
3408.52 1080
3409.07 1096
3409.62 1160
3410.17 1215
3410.72 1281
3411.27 1364
3411.82 1420
3412.37 1531
3412.93 1617
3413.48 1548
3414.03 1538
3414.58 1486
3415.13 1407
3415.68 1423
3416.23 1344
3416.78 1274
3417.34 1224
3417.89 1208
3418.44 1174
3418.99 1152
3419.54 1101
3420.09 1057
3420.65 1045
3421.20 1064
3421.75 1021
3422.30 1022
3422.85 1029
3423.40 992
3423.96 999
3424.51 989
3425.06 978
3425.61 1010
3426.17 945
3426.72 1007
3427.27 972
3427.82 840
3428.37 835
3428.93 827
3429.48 785
3430.03 800
3430.58 821
3431.14 806
3431.69 774
3432.24 770
3432.79 791
3433.35 772
3433.90 769
3434.45 765
3435.01 818
3435.56 773
3436.11 802
3436.66 821
3437.22 924
3437.77 913
3438.32 804
3438.88 828
3439.43 876
3439.98 837
3440.54 842
3441.09 891
3441.64 848
3442.20 862
3442.75 875
3443.30 818
3443.86 815
3444.41 872
3444.96 804
3445.52 772
3446.07 817
3446.63 786
3447.18 877
3447.73 845
3448.29 770
3448.84 739
3449.40 753
3449.95 748
3450.50 737
3451.06 744
3451.61 794
3452.17 764
3452.72 744
3453.27 694
3453.83 669
3454.38 732
3454.94 716
3455.49 760
3456.05 683
3456.60 688
3457.16 735
3457.71 733
3458.27 694
3458.82 729
3459.38 704
3459.93 734
3460.49 788
3461.04 762
3461.60 765
3462.15 849
3462.71 810
3463.26 751
3463.82 783
3464.37 796
3464.93 799
3465.48 837
3466.04 873
3466.59 843
3467.15 845
3467.70 823
3468.26 873
3468.81 845
3469.37 915
3469.93 863
3470.48 864
3471.04 924
3471.59 948
3472.15 961
3472.70 1016
3473.26 1001
3473.82 957
3474.37 939
3474.93 967
3475.48 933
3476.04 913
3476.60 951
3477.15 901
3477.71 882
3478.27 1017
3478.82 1019
3479.38 1060
3479.93 1047
3480.49 1153
3481.05 1127
3481.60 1132
3482.16 1164
3482.72 1113
3483.27 1136
3483.83 1160
3484.39 1163
3484.95 1233
3485.50 1224
3486.06 1260
3486.62 1207
3487.17 1233
3487.73 1362
3488.29 1468
3488.84 1643
3489.40 2086
3489.96 2452
3490.52 2920
3491.07 3571
3491.63 4047
3492.19 4521
3492.75 4817
3493.30 4888
3493.86 4801
3494.42 4569
3494.98 3925
3495.53 3515
3496.09 2991
3496.65 2611
3497.21 2205
3497.77 1861
3498.32 1640
3498.88 1565
3499.44 1475
3500.00 1428
3500.56 1428
3501.11 1426
3501.67 1463
3502.23 1579
3502.79 1663
3503.35 1645
3503.91 1823
3504.46 1864
3505.02 2020
3505.58 2251
3506.14 2242
3506.70 2077
3507.26 2059
3507.81 2082
3508.37 1995
3508.93 1722
3509.49 1599
3510.05 1603
3510.61 1527
3511.17 1437
3511.73 1341
3512.29 1232
3512.85 1285
3513.40 1197
3513.96 1144
3514.52 1038
3515.08 924
3515.64 880
3516.20 930
3516.76 948
3517.32 871
3517.88 912
3518.44 886
3519.00 814
3519.56 851
3520.12 889
3520.68 920
3521.24 913
3521.80 898
3522.36 834
3522.92 858
3523.48 877
3524.04 812
3524.60 882
3525.16 928
3525.72 869
3526.28 863
3526.84 859
3527.40 839
3527.96 868
3528.52 873
3529.08 853
3529.64 865
3530.20 860
3530.76 869
3531.32 807
3531.88 907
3532.44 902
3533.00 852
3533.56 889
3534.12 846
3534.68 789
3535.25 858
3535.81 877
3536.37 826
3536.93 835
3537.49 838
3538.05 846
3538.61 930
3539.17 780
3539.73 809
3540.30 870
3540.86 853
3541.42 794
3541.98 839
3542.54 873
3543.10 823
3543.66 870
3544.23 869
3544.79 875
3545.35 880
3545.91 877
3546.47 939
3547.03 869
3547.60 873
3548.16 865
3548.72 822
3549.28 792
3549.84 830
3550.41 820
3550.97 776
3551.53 782
3552.09 737
3552.65 744
3553.22 697
3553.78 744
3554.34 770
3554.90 723
3555.47 656
3556.03 655
3556.59 698
3557.15 655
3557.72 704
3558.28 742
3558.84 735
3559.41 741
3559.97 716
3560.53 747
3561.09 673
3561.66 757
3562.22 767
3562.78 742
3563.35 788
3563.91 755
3564.47 808
3565.04 813
3565.60 809
3566.16 826
3566.73 798
3567.29 799
3567.85 751
3568.42 774
3568.98 727
3569.54 754
3570.11 732
3570.67 685
3571.23 696
3571.80 711
3572.36 742
3572.93 749
3573.49 865
3574.05 905
3574.62 921
3575.18 996
3575.75 1129
3576.31 1219
3576.87 1354
3577.44 1422
3578.00 1389
3578.57 1391
3579.13 1319
3579.70 1303
3580.26 1254
3580.82 1214
3581.39 1072
3581.95 964
3582.52 921
3583.08 892
3583.65 898
3584.21 890
3584.78 796
3585.34 799
3585.91 700
3586.47 673
3587.04 716
3587.60 682
3588.17 700
3588.73 681
3589.30 677
3589.86 667
3590.43 665
3590.99 638
3591.56 614
3592.12 627
3592.69 617
3593.25 654
3593.82 691
3594.39 605
3594.95 656
3595.52 692
3596.08 706
3596.65 655
3597.21 682
3597.78 641
3598.35 645
3598.91 644
3599.48 660
3600.04 690
3600.61 637
3601.18 681
3601.74 662
3602.31 636
3602.87 650
3603.44 670
3604.01 643
3604.57 629
3605.14 598
3605.71 630
3606.27 600
3606.84 611
3607.41 629
3607.97 631
3608.54 621
3609.11 629
3609.67 632
3610.24 625
3610.81 639
3611.37 603
3611.94 605
3612.51 623
3613.07 633
3613.64 651
3614.21 688
3614.78 675
3615.34 769
3615.91 854
3616.48 857
3617.04 931
3617.61 956
3618.18 1149
3618.75 1106
3619.31 1145
3619.88 1127
3620.45 1081
3621.02 990
3621.58 1004
3622.15 919
3622.72 882
3623.29 828
3623.86 713
3624.42 701
3624.99 683
3625.56 638
3626.13 634
3626.70 665
3627.26 582
3627.83 636
3628.40 640
3628.97 636
3629.54 603
3630.11 615
3630.67 558
3631.24 556
3631.81 571
3632.38 569
3632.95 642
3633.52 601
3634.08 602
3634.65 632
3635.22 629
3635.79 625
3636.36 639
3636.93 604
3637.50 639
3638.07 600
3638.64 623
3639.20 652
3639.77 758
3640.34 724
3640.91 819
3641.48 872
3642.05 851
3642.62 879
3643.19 830
3643.76 880
3644.33 896
3644.90 848
3645.47 853
3646.04 801
3646.61 788
3647.18 756
3647.75 715
3648.32 723
3648.89 721
3649.46 728
3650.03 742
3650.60 783
3651.17 801
3651.74 863
3652.31 933
3652.88 897
3653.45 888
3654.02 861
3654.59 905
3655.16 868
3655.73 888
3656.30 882
3656.87 905
3657.44 898
3658.01 877
3658.58 866
3659.15 965
3659.72 1018
3660.29 902
3660.86 909
3661.43 1000
3662.00 945
3662.58 864
3663.15 866
3663.72 861
3664.29 964
3664.86 942
3665.43 1019
3666.00 969
3666.57 981
3667.14 980
3667.72 945
3668.29 907
3668.86 841
3669.43 835
3670.00 846
3670.57 848
3671.14 763
3671.72 783
3672.29 718
3672.86 728
3673.43 685
3674.00 755
3674.57 766
3675.15 728
3675.72 791
3676.29 770
3676.86 694
3677.43 728
3678.01 817
3678.58 839
3679.15 845
3679.72 785
3680.30 818
3680.87 803
3681.44 740
3682.01 673
3682.58 694
3683.16 677
3683.73 657
3684.30 647
3684.88 658
3685.45 663
3686.02 659
3686.59 693
3687.17 660
3687.74 735
3688.31 790
3688.88 758
3689.46 776
3690.03 814
3690.60 771
3691.18 780
3691.75 789
3692.32 765
3692.90 750
3693.47 724
3694.04 684
3694.62 681
3695.19 613
3695.76 680
3696.34 666
3696.91 630
3697.48 603
3698.06 593
3698.63 622
3699.21 629
3699.78 609
3700.35 558
3700.93 643
3701.50 625
3702.08 670
3702.65 672
3703.22 586
3703.80 625
3704.37 651
3704.95 649
3705.52 663
3706.09 738
3706.67 715
3707.24 688
3707.82 660
3708.39 685
3708.97 705
3709.54 718
3710.12 709
3710.69 713
3711.26 674
3711.84 674
3712.41 720
3712.99 669
3713.56 689
3714.14 639
3714.71 576
3715.29 638
3715.86 661
3716.44 655
3717.01 609
3717.59 624
3718.16 637
3718.74 628
3719.32 622
3719.89 578
3720.47 580
3721.04 631
3721.62 550
3722.19 536
3722.77 604
3723.34 561
3723.92 518
3724.49 584
3725.07 540
3725.65 592
3726.22 630
3726.80 577
3727.37 563
3727.95 561
3728.53 577
3729.10 602
3729.68 671
3730.25 616
3730.83 661
3731.41 715
3731.98 776
3732.56 752
3733.14 776
3733.71 840
3734.29 867
3734.87 819
3735.44 898
3736.02 835
3736.60 768
3737.17 748
3737.75 762
3738.33 752
3738.90 670
3739.48 624
3740.06 630
3740.63 672
3741.21 607
3741.79 588
3742.36 557
3742.94 643
3743.52 634
3744.10 608
3744.67 501
3745.25 563
3745.83 610
3746.40 590
3746.98 609
3747.56 523
3748.14 559
3748.71 614
3749.29 559
3749.87 580
3750.45 580
3751.03 615
3751.60 576
3752.18 567
3752.76 600
3753.34 565
3753.92 569
3754.49 538
3755.07 545
3755.65 592
3756.23 569
3756.81 618
3757.38 625
3757.96 653
3758.54 643
3759.12 610
3759.70 630
3760.28 632
3760.85 616
3761.43 665
3762.01 598
3762.59 650
3763.17 662
3763.75 640
3764.33 603
3764.91 601
3765.48 654
3766.06 672
3766.64 606
3767.22 663
3767.80 644
3768.38 594
3768.96 623
3769.54 597
3770.12 628
3770.70 654
3771.28 657
3771.85 642
3772.43 612
3773.01 611
3773.59 632
3774.17 601
3774.75 635
3775.33 659
3775.91 658
3776.49 591
3777.07 582
3777.65 647
3778.23 653
3778.81 605
3779.39 599
3779.97 625
3780.55 626
3781.13 580
3781.71 667
3782.29 648
3782.87 589
3783.45 598
3784.03 578
3784.61 593
3785.19 571
3785.77 557
3786.35 608
3786.93 626
3787.51 614
3788.10 597
3788.68 648
3789.26 567
3789.84 598
3790.42 631
3791.00 646
3791.58 662
3792.16 590
3792.74 600
3793.32 664
3793.90 700
3794.48 676
3795.07 699
3795.65 652
3796.23 639
3796.81 610
3797.39 635
3797.97 629
3798.55 580
3799.14 626
3799.72 670
3800.30 681
3800.88 696
3801.46 753
3802.04 668
3802.62 712
3803.21 720
3803.79 781
3804.37 779
3804.95 761
3805.53 736
3806.12 807
3806.70 794
3807.28 867
3807.86 884
3808.44 884
3809.03 885
3809.61 902
3810.19 994
3810.77 992
3811.36 946
3811.94 933
3812.52 937
3813.10 973
3813.69 898
3814.27 937
3814.85 971
3815.43 907
3816.02 846
3816.60 858
3817.18 868
3817.77 761
3818.35 745
3818.93 713
3819.51 719
3820.10 710
3820.68 742
3821.26 772
3821.85 762
3822.43 788
3823.01 830
3823.60 869
3824.18 764
3824.76 796
3825.35 843
3825.93 770
3826.51 687
3827.10 709
3827.68 733
3828.27 715
3828.85 664
3829.43 656
3830.02 628
3830.60 604
3831.18 634
3831.77 661
3832.35 639
3832.94 693
3833.52 674
3834.10 637
3834.69 739
3835.27 724
3835.86 685
3836.44 723
3837.03 724
3837.61 738
3838.19 663
3838.78 620
3839.36 690
3839.95 704
3840.53 696
3841.12 680
3841.70 702
3842.29 710
3842.87 665
3843.46 648
3844.04 655
3844.63 726
3845.21 738
3845.80 734
3846.38 808
3846.97 799
3847.55 750
3848.14 732
3848.72 724
3849.31 709
3849.89 669
3850.48 709
3851.06 716
3851.65 701
3852.23 671
3852.82 683
3853.41 728
3853.99 692
3854.58 673
3855.16 664
3855.75 644
3856.33 670
3856.92 681
3857.51 750
3858.09 737
3858.68 770
3859.26 849
3859.85 979
3860.44 1045
3861.02 1092
3861.61 1166
3862.20 1222
3862.78 1282
3863.37 1206
3863.95 1219
3864.54 1154
3865.13 1060
3865.71 997
3866.30 992
3866.89 871
3867.47 789
3868.06 770
3868.65 793
3869.23 732
3869.82 726
3870.41 754
3870.99 729
3871.58 695
3872.17 697
3872.76 699
3873.34 729
3873.93 770
3874.52 718
3875.10 711
3875.69 771
3876.28 669
3876.87 677
3877.45 687
3878.04 680
3878.63 710
3879.22 673
3879.80 631
3880.39 642
3880.98 610
3881.57 578
3882.15 580
3882.74 614
3883.33 564
3883.92 608
3884.51 633
3885.09 622
3885.68 618
3886.27 647
3886.86 626
3887.45 637
3888.04 699
3888.62 687
3889.21 695
3889.80 666
3890.39 753
3890.98 753
3891.57 747
3892.15 677
3892.74 700
3893.33 760
3893.92 726
3894.51 682
3895.10 652
3895.69 632
3896.28 650
3896.86 620
3897.45 655
3898.04 646
3898.63 680
3899.22 654
3899.81 651
3900.40 679
3900.99 613
3901.58 697
3902.17 731
3902.76 674
3903.34 647
3903.93 655
3904.52 605
3905.11 608
3905.70 680
3906.29 635
3906.88 609
3907.47 685
3908.06 697
3908.65 673
3909.24 685
3909.83 637
3910.42 628
3911.01 559
3911.60 548
3912.19 592
3912.78 539
3913.37 530
3913.96 553
3914.55 555
3915.14 529
3915.73 513
3916.32 533
3916.91 531
3917.50 593
3918.09 572
3918.68 593
3919.28 594
3919.87 565
3920.46 586
3921.05 566
3921.64 581
3922.23 513
3922.82 565
3923.41 581
3924.00 557
3924.59 553
3925.18 585
3925.77 521
3926.37 490
3926.96 509
3927.55 560
3928.14 514
3928.73 554
3929.32 544
3929.91 541
3930.51 533
3931.10 512
3931.69 489
3932.28 497
3932.87 503
3933.46 496
3934.05 499
3934.65 487
3935.24 521
3935.83 524
3936.42 535
3937.01 549
3937.61 497
3938.20 494
3938.79 545
3939.38 535
3939.97 545
3940.57 561
3941.16 560
3941.75 568
3942.34 614
3942.94 678
3943.53 645
3944.12 587
3944.71 590
3945.31 561
3945.90 567
3946.49 538
3947.08 541
3947.68 577
3948.27 503
3948.86 533
3949.45 561
3950.05 542
3950.64 542
3951.23 542
3951.83 521
3952.42 543
3953.01 538
3953.61 584
3954.20 592
3954.79 578
3955.39 599
3955.98 557
3956.57 583
3957.17 595
3957.76 616
3958.35 614
3958.95 647
3959.54 664
3960.13 645
3960.73 616
3961.32 610
3961.92 678
3962.51 596
3963.10 678
3963.70 733
3964.29 639
3964.88 656
3965.48 759
3966.07 761
3966.67 820
3967.26 777
3967.86 841
3968.45 879
3969.04 852
3969.64 784
3970.23 753
3970.83 688
3971.42 723
3972.02 682
3972.61 614
3973.21 612
3973.80 676
3974.40 638
3974.99 768
3975.58 784
3976.18 754
3976.77 824
3977.37 825
3977.96 847
3978.56 823
3979.15 764
3979.75 769
3980.35 715
3980.94 730
3981.54 717
3982.13 714
3982.73 685
3983.32 675
3983.92 676
3984.51 714
3985.11 667
3985.70 716
3986.30 693
3986.90 699
3987.49 637
3988.09 667
3988.68 641
3989.28 628
3989.87 649
3990.47 641
3991.07 664
3991.66 690
3992.26 652
3992.85 675
3993.45 704
3994.05 766
3994.64 694
3995.24 700
3995.84 688
3996.43 723
3997.03 764
3997.62 746
3998.22 730
3998.82 696
3999.41 732
4000.01 759
4000.61 688
4001.20 640
4001.80 699
4002.40 710
4003.00 658
4003.59 674
4004.19 617
4004.79 607
4005.38 611
4005.98 637
4006.58 645
4007.17 642
4007.77 613
4008.37 618
4008.97 653
4009.56 638
4010.16 614
4010.76 558
4011.36 606
4011.95 632
4012.55 657
4013.15 561
4013.75 570
4014.34 607
4014.94 615
4015.54 650
4016.14 677
4016.74 673
4017.33 644
4017.93 716
4018.53 712
4019.13 677
4019.73 735
4020.32 683
4020.92 645
4021.52 707
4022.12 655
4022.72 641
4023.32 613
4023.91 652
4024.51 597
4025.11 570
4025.71 690
4026.31 688
4026.91 690
4027.51 669
4028.10 663
4028.70 672
4029.30 644
4029.90 665
4030.50 649
4031.10 714
4031.70 697
4032.30 640
4032.90 693
4033.49 745
4034.09 719
4034.69 686
4035.29 737
4035.89 697
4036.49 675
4037.09 712
4037.69 702
4038.29 634
4038.89 606
4039.49 608
4040.09 591
4040.69 559
4041.29 564
4041.89 557
4042.49 536
4043.09 539
4043.69 530
4044.29 573
4044.89 575
4045.49 530
4046.09 544
4046.69 567
4047.29 533
4047.89 549
4048.49 530
4049.09 573
4049.69 538
4050.29 554
4050.89 539
4051.49 490
4052.09 530
4052.69 546
4053.29 548
4053.89 561
4054.49 526
4055.09 560
4055.69 571
4056.30 554
4056.90 518
4057.50 540
4058.10 524
4058.70 551
4059.30 605
4059.90 589
4060.50 552
4061.10 493
4061.71 542
4062.31 594
4062.91 572
4063.51 591
4064.11 591
4064.71 558
4065.31 603
4065.92 624
4066.52 630
4067.12 635
4067.72 607
4068.32 565
4068.92 647
4069.53 549
4070.13 517
4070.73 531
4071.33 528
4071.93 502
4072.54 507
4073.14 484
4073.74 533
4074.34 494
4074.94 524
4075.55 494
4076.15 509
4076.75 521
4077.35 499
4077.96 542
4078.56 506
4079.16 515
4079.76 505
4080.37 493
4080.97 523
4081.57 511
4082.17 524
4082.78 517
4083.38 504
4083.98 528
4084.59 470
4085.19 525
4085.79 508
4086.39 522
4087.00 499
4087.60 492
4088.20 483
4088.81 455
4089.41 486
4090.01 487
4090.62 514
4091.22 525
4091.82 459
4092.43 443
4093.03 496
4093.63 536
4094.24 502
4094.84 497
4095.45 555
4096.05 551
4096.65 494
4097.26 517
4097.86 553
4098.47 530
4099.07 504
4099.67 483
4100.28 504
4100.88 528
4101.49 519
4102.09 541
4102.69 502
4103.30 493
4103.90 486
4104.51 498
4105.11 502
4105.72 523
4106.32 504
4106.93 518
4107.53 491
4108.13 475
4108.74 464
4109.34 480
4109.95 500
4110.55 474
4111.16 476
4111.76 456
4112.37 422
4112.97 472
4113.58 492
4114.18 478
4114.79 485
4115.39 473
4116.00 447
4116.60 477
4117.21 463
4117.82 480
4118.42 485
4119.03 472
4119.63 527
4120.24 498
4120.84 502
4121.45 524
4122.05 497
4122.66 503
4123.27 489
4123.87 542
4124.48 513
4125.08 515
4125.69 504
4126.30 571
4126.90 510
4127.51 471
4128.11 465
4128.72 480
4129.33 541
4129.93 551
4130.54 525
4131.15 477
4131.75 514
4132.36 492
4132.96 515
4133.57 488
4134.18 544
4134.78 562
4135.39 564
4136.00 495
4136.60 568
4137.21 599
4137.82 614
4138.43 551
4139.03 528
4139.64 607
4140.25 652
4140.85 626
4141.46 640
4142.07 624
4142.68 613
4143.28 576
4143.89 619
4144.50 593
4145.10 584
4145.71 583
4146.32 643
4146.93 615
4147.53 576
4148.14 558
4148.75 560
4149.36 567
4149.97 500
4150.57 538
4151.18 527
4151.79 515
4152.40 501
4153.00 514
4153.61 507
4154.22 511
4154.83 490
4155.44 448
4156.05 512
4156.65 559
4157.26 501
4157.87 530
4158.48 547
4159.09 543
4159.70 597
4160.30 571
4160.91 574
4161.52 593
4162.13 530
4162.74 561
4163.35 547
4163.96 508
4164.56 558
4165.17 585
4165.78 592
4166.39 522
4167.00 533
4167.61 561
4168.22 545
4168.83 573
4169.44 578
4170.05 555
4170.66 595
4171.26 628
4171.87 598
4172.48 548
4173.09 612
4173.70 613
4174.31 611
4174.92 601
4175.53 626
4176.14 624
4176.75 608
4177.36 609
4177.97 648
4178.58 582
4179.19 591
4179.80 528
4180.41 532
4181.02 502
4181.63 567
4182.24 551
4182.85 552
4183.46 547
4184.07 488
4184.68 527
4185.29 525
4185.90 610
4186.51 485
4187.12 489
4187.73 553
4188.34 540
4188.95 527
4189.56 521
4190.18 539
4190.79 586
4191.40 587
4192.01 549
4192.62 553
4193.23 635
4193.84 619
4194.45 641
4195.06 623
4195.67 672
4196.28 651
4196.90 609
4197.51 576
4198.12 581
4198.73 592
4199.34 539
4199.95 581
4200.56 542
4201.18 537
4201.79 553
4202.40 513
4203.01 501
4203.62 509
4204.23 534
4204.85 517
4205.46 533
4206.07 521
4206.68 563
4207.29 538
4207.90 606
4208.52 602
4209.13 562
4209.74 564
4210.35 622
4210.97 606
4211.58 534
4212.19 547
4212.80 578
4213.41 587
4214.03 557
4214.64 587
4215.25 586
4215.86 593
4216.48 607
4217.09 581
4217.70 625
4218.32 651
4218.93 697
4219.54 648
4220.15 715
4220.77 741
4221.38 696
4221.99 715
4222.61 711
4223.22 658
4223.83 719
4224.44 763
4225.06 846
4225.67 812
4226.28 896
4226.90 923
4227.51 966
4228.13 1013
4228.74 1032
4229.35 1005
4229.97 1027
4230.58 950
4231.19 930
4231.81 862
4232.42 866
4233.03 767
4233.65 719
4234.26 692
4234.88 698
4235.49 700
4236.10 710
4236.72 709
4237.33 692
4237.95 697
4238.56 708
4239.17 671
4239.79 636
4240.40 678
4241.02 661
4241.63 682
4242.25 709
4242.86 732
4243.48 698
4244.09 675
4244.71 778
4245.32 689
4245.93 662
4246.55 643
4247.16 668
4247.78 652
4248.39 667
4249.01 589
4249.62 693
4250.24 705
4250.85 677
4251.47 656
4252.08 682
4252.70 648
4253.32 655
4253.93 596
4254.55 627
4255.16 667
4255.78 654
4256.39 618
4257.01 622
4257.62 661
4258.24 645
4258.85 667
4259.47 654
4260.09 681
4260.70 728
4261.32 728
4261.93 766
4262.55 789
4263.17 850
4263.78 850
4264.40 806
4265.01 751
4265.63 794
4266.25 799
4266.86 731
4267.48 704
4268.10 699
4268.71 712
4269.33 682
4269.94 668
4270.56 663
4271.18 650
4271.79 640
4272.41 626
4273.03 708
4273.64 701
4274.26 727
4274.88 724
4275.49 703
4276.11 723
4276.73 727
4277.35 811
4277.96 853
4278.58 835
4279.20 774
4279.81 707
4280.43 755
4281.05 757
4281.67 678
4282.28 657
4282.90 579
4283.52 575
4284.14 596
4284.75 536
4285.37 556
4285.99 501
4286.61 538
4287.22 586
4287.84 538
4288.46 525
4289.08 549
4289.70 636
4290.31 562
4290.93 559
4291.55 586
4292.17 581
4292.79 565
4293.40 559
4294.02 537
4294.64 533
4295.26 546
4295.88 585
4296.50 537
4297.11 599
4297.73 556
4298.35 600
4298.97 601
4299.59 588
4300.21 567
4300.83 565
4301.44 569
4302.06 573
4302.68 601
4303.30 585
4303.92 597
4304.54 584
4305.16 569
4305.78 548
4306.40 584
4307.02 601
4307.63 604
4308.25 572
4308.87 575
4309.49 616
4310.11 602
4310.73 598
4311.35 566
4311.97 582
4312.59 613
4313.21 565
4313.83 618
4314.45 667
4315.07 689
4315.69 700
4316.31 744
4316.93 710
4317.55 698
4318.17 719
4318.79 692
4319.41 674
4320.03 669
4320.65 648
4321.27 630
4321.89 660
4322.51 690
4323.13 709
4323.75 721
4324.37 843
4324.99 838
4325.61 880
4326.23 865
4326.85 885
4327.47 891
4328.09 932
4328.71 1008
4329.33 1039
4329.96 1144
4330.58 1305
4331.20 1372
4331.82 1511
4332.44 1582
4333.06 1734
4333.68 1781
4334.30 1845
4334.92 1941
4335.54 1907
4336.17 1938
4336.79 1968
4337.41 2014
4338.03 1982
4338.65 1982
4339.27 1945
4339.89 1733
4340.52 1678
4341.14 1544
4341.76 1470
4342.38 1431
4343.00 1353
4343.62 1418
4344.25 1545
4344.87 1790
4345.49 1992
4346.11 2200
4346.73 2340
4347.36 2309
4347.98 2368
4348.60 2345
4349.22 2257
4349.84 2198
4350.47 1993
4351.09 1853
4351.71 1823
4352.33 1688
4352.96 1561
4353.58 1440
4354.20 1332
4354.82 1246
4355.45 1158
4356.07 1105
4356.69 1081
4357.31 1032
4357.94 1006
4358.56 931
4359.18 920
4359.81 945
4360.43 910
4361.05 920
4361.68 889
4362.30 915
4362.92 873
4363.55 881
4364.17 865
4364.79 903
4365.42 822
4366.04 872
4366.66 857
4367.29 863
4367.91 870
4368.53 873
4369.16 808
4369.78 755
4370.40 791
4371.03 781
4371.65 699
4372.27 661
4372.90 722
4373.52 717
4374.15 740
4374.77 680
4375.39 683
4376.02 703
4376.64 695
4377.27 644
4377.89 651
4378.52 706
4379.14 717
4379.76 746
4380.39 715
4381.01 725
4381.64 658
4382.26 706
4382.89 722
4383.51 765
4384.14 726
4384.76 704
4385.39 721
4386.01 696
4386.64 778
4387.26 729
4387.89 715
4388.51 750
4389.14 727
4389.76 720
4390.39 792
4391.01 812
4391.64 719
4392.26 696
4392.89 736
4393.51 723
4394.14 774
4394.76 707
4395.39 696
4396.01 784
4396.64 722
4397.26 671
4397.89 664
4398.52 674
4399.14 677
4399.77 646
4400.39 635
4401.02 648
4401.65 638
4402.27 629
4402.90 638
4403.52 631
4404.15 654
4404.78 659
4405.40 706
4406.03 674
4406.65 667
4407.28 663
4407.91 636
4408.53 615
4409.16 665
4409.79 735
4410.41 729
4411.04 615
4411.67 562
4412.29 622
4412.92 650
4413.55 649
4414.17 672
4414.80 633
4415.43 610
4416.05 610
4416.68 626
4417.31 558
4417.94 594
4418.56 573
4419.19 593
4419.82 572
4420.44 552
4421.07 592
4421.70 578
4422.33 582
4422.95 588
4423.58 580
4424.21 543
4424.84 550
4425.46 553
4426.09 550
4426.72 546
4427.35 564
4427.97 571
4428.60 542
4429.23 564
4429.86 522
4430.49 561
4431.11 571
4431.74 538
4432.37 579
4433.00 556
4433.63 550
4434.26 563
4434.88 552
4435.51 546
4436.14 569
4436.77 594
4437.40 588
4438.03 571
4438.65 603
4439.28 617
4439.91 622
4440.54 603
4441.17 601
4441.80 607
4442.43 610
4443.06 619
4443.68 624
4444.31 628
4444.94 648
4445.57 671
4446.20 711
4446.83 636
4447.46 722
4448.09 685
4448.72 755
4449.35 687
4449.98 621
4450.61 652
4451.24 661
4451.86 608
4452.49 673
4453.12 690
4453.75 695
4454.38 696
4455.01 713
4455.64 741
4456.27 787
4456.90 897
4457.53 881
4458.16 793
4458.79 673
4459.42 671
4460.05 663
4460.68 657
4461.31 610
4461.94 568
4462.57 638
4463.20 615
4463.83 536
4464.46 564
4465.09 518
4465.72 533
4466.36 549
4466.99 561
4467.62 572
4468.25 566
4468.88 590
4469.51 579
4470.14 541
4470.77 520
4471.40 570
4472.03 559
4472.66 515
4473.29 530
4473.93 537
4474.56 546
4475.19 612
4475.82 576
4476.45 516
4477.08 532
4477.71 521
4478.34 524
4478.98 536
4479.61 560
4480.24 535
4480.87 551
4481.50 572
4482.13 616
4482.76 592
4483.40 613
4484.03 576
4484.66 589
4485.29 559
4485.92 567
4486.56 585
4487.19 592
4487.82 611
4488.45 585
4489.08 611
4489.72 610
4490.35 614
4490.98 580
4491.61 602
4492.25 613
4492.88 620
4493.51 624
4494.14 638
4494.78 587
4495.41 589
4496.04 637
4496.67 601
4497.31 622
4497.94 610
4498.57 702
4499.20 677
4499.84 677
4500.47 784
4501.10 824
4501.74 937
4502.37 993
4503.00 928
4503.64 949
4504.27 959
4504.90 901
4505.53 815
4506.17 810
4506.80 776
4507.43 834
4508.07 733
4508.70 664
4509.34 705
4509.97 697
4510.60 714
4511.24 736
4511.87 643
4512.50 679
4513.14 643
4513.77 662
4514.41 654
4515.04 683
4515.67 656
4516.31 673
4516.94 654
4517.58 619
4518.21 616
4518.84 624
4519.48 639
4520.11 547
4520.75 577
4521.38 662
4522.02 584
4522.65 609
4523.28 635
4523.92 596
4524.55 623
4525.19 632
4525.82 683
4526.46 639
4527.09 657
4527.73 738
4528.36 858
4529.00 886
4529.63 1040
4530.27 1116
4530.90 1316
4531.54 1399
4532.17 1363
4532.81 1378
4533.44 1263
4534.08 1252
4534.71 1176
4535.35 1009
4535.99 951
4536.62 806
4537.26 775
4537.89 734
4538.53 672
4539.16 609
4539.80 560
4540.43 550
4541.07 567
4541.71 581
4542.34 548
4542.98 549
4543.61 544
4544.25 524
4544.89 549
4545.52 564
4546.16 496
4546.79 505
4547.43 510
4548.07 519
4548.70 463
4549.34 500
4549.98 517
4550.61 519
4551.25 551
4551.89 533
4552.52 497
4553.16 521
4553.80 554
4554.43 550
4555.07 569
4555.71 516
4556.34 476
4556.98 510
4557.62 488
4558.25 555
4558.89 510
4559.53 550
4560.16 550
4560.80 575
4561.44 584
4562.08 587
4562.71 569
4563.35 586
4563.99 615
4564.63 601
4565.26 587
4565.90 617
4566.54 649
4567.18 624
4567.81 648
4568.45 652
4569.09 678
4569.73 665
4570.36 670
4571.00 664
4571.64 674
4572.28 649
4572.92 619
4573.55 613
4574.19 599
4574.83 649
4575.47 602
4576.11 599
4576.75 570
4577.38 565
4578.02 620
4578.66 565
4579.30 585
4579.94 560
4580.58 575
4581.21 574
4581.85 624
4582.49 644
4583.13 624
4583.77 650
4584.41 670
4585.05 649
4585.69 725
4586.32 755
4586.96 721
4587.60 814
4588.24 855
4588.88 837
4589.52 841
4590.16 901
4590.80 922
4591.44 974
4592.08 972
4592.72 1004
4593.36 1007
4594.00 910
4594.63 872
4595.27 821
4595.91 679
4596.55 655
4597.19 667
4597.83 665
4598.47 611
4599.11 656
4599.75 610
4600.39 652
4601.03 646
4601.67 642
4602.31 636
4602.95 606
4603.59 649
4604.23 604
4604.87 635
4605.51 611
4606.15 600
4606.79 552
4607.43 575
4608.08 598
4608.72 606
4609.36 545
4610.00 583
4610.64 594
4611.28 579
4611.92 585
4612.56 565
4613.20 547
4613.84 575
4614.48 536
4615.12 606
4615.76 577
4616.41 533
4617.05 538
4617.69 537
4618.33 470
4618.97 563
4619.61 542
4620.25 516
4620.89 533
4621.54 557
4622.18 553
4622.82 540
4623.46 562
4624.10 560
4624.74 516
4625.38 524
4626.03 536
4626.67 556
4627.31 546
4627.95 560
4628.59 575
4629.24 563
4629.88 564
4630.52 599
4631.16 662
4631.80 671
4632.45 686
4633.09 736
4633.73 687
4634.37 651
4635.02 693
4635.66 669
4636.30 616
4636.94 618
4637.58 616
4638.23 619
4638.87 664
4639.51 693
4640.16 658
4640.80 639
4641.44 667
4642.08 662
4642.73 622
4643.37 629
4644.01 576
4644.66 568
4645.30 596
4645.94 626
4646.58 553
4647.23 525
4647.87 593
4648.51 580
4649.16 566
4649.80 602
4650.44 611
4651.09 578
4651.73 538
4652.37 579
4653.02 642
4653.66 628
4654.31 568
4654.95 568
4655.59 604
4656.24 561
4656.88 563
4657.52 494
4658.17 539
4658.81 530
4659.46 510
4660.10 484
4660.75 514
4661.39 535
4662.03 517
4662.68 481
4663.32 465
4663.97 498
4664.61 504
4665.26 488
4665.90 466
4666.54 554
4667.19 538
4667.83 515
4668.48 473
4669.12 470
4669.77 463
4670.41 486
4671.06 511
4671.70 497
4672.35 524
4672.99 532
4673.64 524
4674.28 492
4674.93 520
4675.57 512
4676.22 520
4676.86 529
4677.51 503
4678.15 490
4678.80 520
4679.44 498
4680.09 487
4680.73 507
4681.38 559
4682.03 582
4682.67 526
4683.32 537
4683.96 536
4684.61 528
4685.25 567
4685.90 535
4686.55 606
4687.19 613
4687.84 613
4688.48 600
4689.13 625
4689.78 638
4690.42 655
4691.07 713
4691.72 724
4692.36 685
4693.01 617
4693.65 661
4694.30 691
4694.95 694
4695.59 696
4696.24 725
4696.89 719
4697.53 690
4698.18 755
4698.83 789
4699.47 817
4700.12 823
4700.77 780
4701.41 798
4702.06 771
4702.71 772
4703.36 697
4704.00 687
4704.65 731
4705.30 660
4705.94 650
4706.59 679
4707.24 681
4707.89 667
4708.53 598
4709.18 601
4709.83 624
4710.48 600
4711.12 579
4711.77 593
4712.42 619
4713.07 629
4713.71 616
4714.36 616
4715.01 598
4715.66 570
4716.31 562
4716.95 574
4717.60 588
4718.25 602
4718.90 607
4719.55 568
4720.19 629
4720.84 618
4721.49 663
4722.14 660
4722.79 667
4723.44 651
4724.08 631
4724.73 597
4725.38 619
4726.03 640
4726.68 581
4727.33 645
4727.98 631
4728.63 614
4729.27 601
4729.92 594
4730.57 565
4731.22 585
4731.87 603
4732.52 539
4733.17 605
4733.82 575
4734.47 564
4735.12 570
4735.77 549
4736.41 530
4737.06 532
4737.71 520
4738.36 571
4739.01 586
4739.66 655
4740.31 596
4740.96 592
4741.61 663
4742.26 606
4742.91 575
4743.56 580
4744.21 542
4744.86 546
4745.51 596
4746.16 589
4746.81 537
4747.46 559
4748.11 577
4748.76 616
4749.41 618
4750.06 606
4750.71 640
4751.36 667
4752.01 619
4752.66 660
4753.31 614
4753.96 648
4754.61 640
4755.26 658
4755.92 645
4756.57 654
4757.22 578
4757.87 621
4758.52 644
4759.17 663
4759.82 748
4760.47 772
4761.12 745
4761.77 739
4762.42 799
4763.08 768
4763.73 732
4764.38 746
4765.03 679
4765.68 660
4766.33 683
4766.98 689
4767.64 625
4768.29 612
4768.94 626
4769.59 634
4770.24 638
4770.89 661
4771.54 617
4772.20 579
4772.85 590
4773.50 575
4774.15 563
4774.80 616
4775.46 580
4776.11 627
4776.76 579
4777.41 609
4778.06 596
4778.72 612
4779.37 584
4780.02 576
4780.67 632
4781.33 619
4781.98 661
4782.63 709
4783.28 685
4783.94 625
4784.59 557
4785.24 596
4785.89 572
4786.55 572
4787.20 571
4787.85 610
4788.51 660
4789.16 631
4789.81 660
4790.46 691
4791.12 736
4791.77 728
4792.42 668
4793.08 661
4793.73 630
4794.38 655
4795.04 688
4795.69 693
4796.34 721
4797.00 729
4797.65 683
4798.30 749
4798.96 798
4799.61 904
4800.27 907
4800.92 885
4801.57 939
4802.23 875
4802.88 873
4803.53 880
4804.19 833
4804.84 838
4805.50 852
4806.15 783
4806.81 686
4807.46 677
4808.11 723
4808.77 729
4809.42 696
4810.08 782
4810.73 711
4811.39 735
4812.04 779
4812.69 767
4813.35 729
4814.00 720
4814.66 809
4815.31 799
4815.97 775
4816.62 755
4817.28 810
4817.93 822
4818.59 797
4819.24 778
4819.90 820
4820.55 896
4821.21 894
4821.86 918
4822.52 1010
4823.17 1087
4823.83 1023
4824.48 1034
4825.14 1049
4825.79 978
4826.45 934
4827.11 909
4827.76 916
4828.42 903
4829.07 914
4829.73 818
4830.38 840
4831.04 915
4831.70 933
4832.35 918
4833.01 950
4833.66 900
4834.32 854
4834.98 988
4835.63 1016
4836.29 1022
4836.94 1047
4837.60 1080
4838.26 1100
4838.91 1138
4839.57 1150
4840.23 1108
4840.88 1111
4841.54 1062
4842.20 1100
4842.85 1131
4843.51 1112
4844.17 1239
4844.82 1171
4845.48 1136
4846.14 1167
4846.79 1291
4847.45 1323
4848.11 1349
4848.76 1474
4849.42 1672
4850.08 1747
4850.73 1647
4851.39 1663
4852.05 1619
4852.71 1483
4853.36 1508
4854.02 1444
4854.68 1383
4855.34 1493
4855.99 1528
4856.65 1623
4857.31 1731
4857.97 1994
4858.62 2031
4859.28 2000
4859.94 2014
4860.60 1875
4861.25 1814
4861.91 1673
4862.57 1548
4863.23 1447
4863.89 1311
4864.54 1337
4865.20 1385
4865.86 1440
4866.52 1485
4867.18 1463
4867.84 1441
4868.49 1491
4869.15 1464
4869.81 1382
4870.47 1370
4871.13 1260
4871.79 1187
4872.44 1140
4873.10 1215
4873.76 1206
4874.42 1171
4875.08 1096
4875.74 1130
4876.40 1105
4877.06 1175
4877.72 1209
4878.37 1249
4879.03 1297
4879.69 1275
4880.35 1240
4881.01 1158
4881.67 1116
4882.33 1135
4882.99 1005
4883.65 966
4884.31 1047
4884.97 958
4885.63 1029
4886.29 953
4886.95 915
4887.61 951
4888.26 975
4888.92 1011
4889.58 947
4890.24 921
4890.90 944
4891.56 964
4892.22 1049
4892.88 1044
4893.54 1037
4894.20 987
4894.86 955
4895.52 867
4896.18 885
4896.84 873
4897.51 931
4898.17 924
4898.83 927
4899.49 903
4900.15 975
4900.81 915
4901.47 937
4902.13 922
4902.79 817
4903.45 815
4904.11 774
4904.77 808
4905.43 774
4906.09 766
4906.75 727
4907.41 711
4908.08 690
4908.74 689
4909.40 716
4910.06 716
4910.72 672
4911.38 716
4912.04 706
4912.70 688
4913.37 668
4914.03 675
4914.69 704
4915.35 703
4916.01 639
4916.67 655
4917.33 607
4918.00 557
4918.66 634
4919.32 631
4919.98 589
4920.64 625
4921.31 617
4921.97 575
4922.63 575
4923.29 565
4923.95 659
4924.62 607
4925.28 608
4925.94 619
4926.60 629
4927.26 638
4927.93 609
4928.59 678
4929.25 661
4929.91 622
4930.58 611
4931.24 643
4931.90 638
4932.56 655
4933.23 617
4933.89 617
4934.55 595
4935.22 653
4935.88 703
4936.54 607
4937.20 598
4937.87 563
4938.53 598
4939.19 617
4939.86 592
4940.52 631
4941.18 627
4941.85 605
4942.51 605
4943.17 601
4943.84 601
4944.50 606
4945.16 559
4945.83 550
4946.49 586
4947.15 522
4947.82 578
4948.48 562
4949.15 547
4949.81 524
4950.47 569
4951.14 591
4951.80 527
4952.47 581
4953.13 518
4953.79 566
4954.46 537
4955.12 528
4955.79 543
4956.45 612
4957.11 580
4957.78 508
4958.44 535
4959.11 610
4959.77 633
4960.44 721
4961.10 730
4961.77 765
4962.43 743
4963.10 813
4963.76 808
4964.42 758
4965.09 721
4965.75 733
4966.42 721
4967.08 672
4967.75 641
4968.41 599
4969.08 605
4969.74 612
4970.41 561
4971.08 523
4971.74 609
4972.41 641
4973.07 650
4973.74 596
4974.40 608
4975.07 614
4975.73 671
4976.40 682
4977.06 686
4977.73 714
4978.40 713
4979.06 645
4979.73 575
4980.39 568
4981.06 565
4981.73 516
4982.39 541
4983.06 532
4983.72 549
4984.39 570
4985.06 570
4985.72 545
4986.39 572
4987.05 542
4987.72 512
4988.39 553
4989.05 545
4989.72 519
4990.39 523
4991.05 508
4991.72 509
4992.39 495
4993.05 518
4993.72 574
4994.39 520
4995.05 493
4995.72 490
4996.39 502
4997.05 494
4997.72 493
4998.39 499
4999.06 487
4999.72 471
5000.39 471
5001.06 487
5001.73 500
5002.39 477
5003.06 510
5003.73 448
5004.39 454
5005.06 497
5005.73 468
5006.40 461
5007.07 492
5007.73 524
5008.40 499
5009.07 523
5009.74 531
5010.40 519
5011.07 450
5011.74 503
5012.41 474
5013.08 507
5013.74 467
5014.41 443
5015.08 487
5015.75 427
5016.42 450
5017.09 459
5017.75 454
5018.42 438
5019.09 488
5019.76 478
5020.43 492
5021.10 485
5021.76 489
5022.43 511
5023.10 539
5023.77 523
5024.44 478
5025.11 504
5025.78 528
5026.45 463
5027.12 468
5027.78 485
5028.45 502
5029.12 491
5029.79 474
5030.46 470
5031.13 449
5031.80 479
5032.47 464
5033.14 454
5033.81 449
5034.48 457
5035.15 503
5035.82 455
5036.49 464
5037.16 484
5037.83 478
5038.50 440
5039.16 483
5039.83 476
5040.50 441
5041.17 445
5041.84 444
5042.51 444
5043.18 489
5043.85 479
5044.52 521
5045.20 492
5045.87 474
5046.54 495
5047.21 473
5047.88 498
5048.55 487
5049.22 439
5049.89 510
5050.56 463
5051.23 434
5051.90 439
5052.57 472
5053.24 528
5053.91 520
5054.58 480
5055.25 457
5055.92 464
5056.60 508
5057.27 467
5057.94 470
5058.61 491
5059.28 516
5059.95 510
5060.62 524
5061.29 486
5061.96 466
5062.64 467
5063.31 462
5063.98 476
5064.65 512
5065.32 504
5065.99 522
5066.66 494
5067.34 511
5068.01 435
5068.68 484
5069.35 527
5070.02 500
5070.70 481
5071.37 530
5072.04 482
5072.71 503
5073.38 524
5074.06 495
5074.73 486
5075.40 473
5076.07 509
5076.74 535
5077.42 517
5078.09 552
5078.76 623
5079.43 592
5080.11 583
5080.78 576
5081.45 539
5082.12 546
5082.80 559
5083.47 563
5084.14 593
5084.82 568
5085.49 509
5086.16 516
5086.83 571
5087.51 588
5088.18 546
5088.85 571
5089.53 623
5090.20 628
5090.87 622
5091.55 623
5092.22 625
5092.89 680
5093.57 663
5094.24 586
5094.91 590
5095.59 568
5096.26 578
5096.93 559
5097.61 564
5098.28 524
5098.96 526
5099.63 507
5100.30 526
5100.98 535
5101.65 541
5102.32 639
5103.00 597
5103.67 577
5104.35 619
5105.02 597
5105.70 599
5106.37 567
5107.04 569
5107.72 573
5108.39 585
5109.07 583
5109.74 548
5110.42 515
5111.09 556
5111.77 581
5112.44 551
5113.11 555
5113.79 568
5114.46 523
5115.14 514
5115.81 595
5116.49 654
5117.16 664
5117.84 731
5118.51 784
5119.19 819
5119.86 810
5120.54 818
5121.21 767
5121.89 862
5122.57 780
5123.24 755
5123.92 691
5124.59 631
5125.27 651
5125.94 618
5126.62 589
5127.29 576
5127.97 555
5128.64 511
5129.32 577
5130.00 555
5130.67 559
5131.35 642
5132.02 550
5132.70 568
5133.38 588
5134.05 578
5134.73 564
5135.40 568
5136.08 567
5136.76 600
5137.43 559
5138.11 582
5138.79 516
5139.46 554
5140.14 548
5140.82 558
5141.49 542
5142.17 525
5142.85 488
5143.52 515
5144.20 512
5144.88 517
5145.55 473
5146.23 475
5146.91 461
5147.58 455
5148.26 472
5148.94 497
5149.61 535
5150.29 500
5150.97 505
5151.65 468
5152.32 506
5153.00 479
5153.68 439
5154.36 415
5155.03 480
5155.71 516
5156.39 524
5157.07 478
5157.74 511
5158.42 508
5159.10 496
5159.78 458
5160.45 470
5161.13 533
5161.81 504
5162.49 489
5163.17 475
5163.84 470
5164.52 475
5165.20 552
5165.88 498
5166.56 507
5167.24 510
5167.91 542
5168.59 512
5169.27 504
5169.95 472
5170.63 488
5171.31 456
5171.98 451
5172.66 463
5173.34 437
5174.02 418
5174.70 433
5175.38 451
5176.06 460
5176.74 495
5177.41 483
5178.09 499
5178.77 479
5179.45 449
5180.13 468
5180.81 469
5181.49 482
5182.17 455
5182.85 452
5183.53 444
5184.21 468
5184.89 450
5185.57 465
5186.24 446
5186.92 457
5187.60 470
5188.28 438
5188.96 411
5189.64 397
5190.32 436
5191.00 420
5191.68 454
5192.36 440
5193.04 440
5193.72 439
5194.40 461
5195.08 452
5195.76 486
5196.44 468
5197.12 450
5197.80 457
5198.48 408
5199.16 419
5199.84 418
5200.52 461
5201.21 484
5201.89 487
5202.57 470
5203.25 471
5203.93 439
5204.61 451
5205.29 458
5205.97 455
5206.65 432
5207.33 518
5208.01 507
5208.69 462
5209.37 464
5210.06 482
5210.74 547
5211.42 528
5212.10 509
5212.78 485
5213.46 534
5214.14 503
5214.82 604
5215.51 544
5216.19 552
5216.87 499
5217.55 508
5218.23 535
5218.91 494
5219.60 501
5220.28 502
5220.96 550
5221.64 554
5222.32 580
5223.00 603
5223.69 638
5224.37 616
5225.05 561
5225.73 508
5226.41 594
5227.10 499
5227.78 506
5228.46 486
5229.14 508
5229.83 487
5230.51 500
5231.19 476
5231.87 469
5232.56 498
5233.24 476
5233.92 502
5234.60 507
5235.29 490
5235.97 527
5236.65 477
5237.34 482
5238.02 531
5238.70 524
5239.38 553
5240.07 614
5240.75 581
5241.43 572
5242.12 592
5242.80 573
5243.48 530
5244.17 488
5244.85 481
5245.53 495
5246.22 488
5246.90 543
5247.58 498
5248.27 495
5248.95 477
5249.63 551
5250.32 556
5251.00 521
5251.69 589
5252.37 621
5253.05 573
5253.74 595
5254.42 561
5255.11 564
5255.79 547
5256.47 515
5257.16 504
5257.84 499
5258.53 552
5259.21 502
5259.89 516
5260.58 522
5261.26 529
5261.95 540
5262.63 544
5263.32 584
5264.00 519
5264.69 536
5265.37 558
5266.06 540
5266.74 544
5267.43 524
5268.11 513
5268.79 548
5269.48 487
5270.16 516
5270.85 512
5271.53 509
5272.22 483
5272.91 503
5273.59 470
5274.28 471
5274.96 523
5275.65 489
5276.33 489
5277.02 490
5277.70 507
5278.39 500
5279.07 475
5279.76 510
5280.45 484
5281.13 487
5281.82 491
5282.50 501
5283.19 492
5283.87 511
5284.56 548
5285.25 565
5285.93 503
5286.62 501
5287.30 486
5287.99 512
5288.68 495
5289.36 501
5290.05 465
5290.74 494
5291.42 509
5292.11 513
5292.79 491
5293.48 495
5294.17 549
5294.85 542
5295.54 538
5296.23 509
5296.91 539
5297.60 583
5298.29 548
5298.98 563
5299.66 555
5300.35 600
5301.04 605
5301.72 627
5302.41 666
5303.10 713
5303.78 754
5304.47 741
5305.16 788
5305.85 818
5306.53 800
5307.22 794
5307.91 774
5308.60 774
5309.28 828
5309.97 877
5310.66 839
5311.35 842
5312.03 881
5312.72 935
5313.41 886
5314.10 907
5314.79 797
5315.47 779
5316.16 816
5316.85 790
5317.54 759
5318.23 768
5318.91 785
5319.60 747
5320.29 805
5320.98 751
5321.67 741
5322.36 717
5323.04 626
5323.73 637
5324.42 625
5325.11 582
5325.80 594
5326.49 550
5327.18 575
5327.86 580
5328.55 550
5329.24 529
5329.93 481
5330.62 557
5331.31 525
5332.00 576
5332.69 583
5333.38 558
5334.06 484
5334.75 558
5335.44 577
5336.13 504
5336.82 484
5337.51 520
5338.20 536
5338.89 501
5339.58 527
5340.27 538
5340.96 513
5341.65 550
5342.34 556
5343.03 522
5343.72 559
5344.41 611
5345.10 620
5345.79 596
5346.48 667
5347.17 644
5347.86 666
5348.55 709
5349.24 767
5349.93 819
5350.62 814
5351.31 749
5352.00 817
5352.69 783
5353.38 681
5354.07 664
5354.76 685
5355.45 661
5356.14 575
5356.83 580
5357.52 546
5358.21 533
5358.90 510
5359.59 530
5360.29 544
5360.98 507
5361.67 524
5362.36 559
5363.05 536
5363.74 550
5364.43 573
5365.12 535
5365.81 477
5366.50 457
5367.20 470
5367.89 555
5368.58 497
5369.27 481
5369.96 489
5370.65 507
5371.34 470
5372.04 497
5372.73 504
5373.42 451
5374.11 510
5374.80 524
5375.49 524
5376.19 539
5376.88 482
5377.57 472
5378.26 482
5378.95 475
5379.65 437
5380.34 477
5381.03 510
5381.72 499
5382.42 503
5383.11 480
5383.80 510
5384.49 456
5385.19 451
5385.88 499
5386.57 502
5387.26 518
5387.96 559
5388.65 548
5389.34 546
5390.03 558
5390.73 547
5391.42 576
5392.11 548
5392.80 540
5393.50 550
5394.19 560
5394.88 557
5395.58 556
5396.27 532
5396.96 523
5397.66 501
5398.35 533
5399.04 533
5399.74 460
5400.43 478
5401.12 474
5401.82 439
5402.51 450
5403.20 470
5403.90 516
5404.59 511
5405.29 480
5405.98 450
5406.67 518
5407.37 558
5408.06 545
5408.75 486
5409.45 559
5410.14 490
5410.84 492
5411.53 562
5412.23 544
5412.92 478
5413.61 472
5414.31 519
5415.00 516
5415.70 513
5416.39 535
5417.09 537
5417.78 533
5418.47 520
5419.17 515
5419.86 498
5420.56 547
5421.25 577
5421.95 583
5422.64 552
5423.34 546
5424.03 517
5424.73 527
5425.42 548
5426.12 590
5426.81 551
5427.51 549
5428.20 555
5428.90 477
5429.59 545
5430.29 553
5430.99 578
5431.68 554
5432.38 527
5433.07 530
5433.77 538
5434.46 566
5435.16 548
5435.85 552
5436.55 549
5437.25 597
5437.94 586
5438.64 595
5439.33 574
5440.03 566
5440.73 584
5441.42 569
5442.12 547
5442.81 587
5443.51 641
5444.21 607
5444.90 616
5445.60 682
5446.29 729
5446.99 782
5447.69 851
5448.38 895
5449.08 882
5449.78 897
5450.47 859
5451.17 743
5451.87 756
5452.56 718
5453.26 701
5453.96 625
5454.65 606
5455.35 595
5456.05 636
5456.75 664
5457.44 676
5458.14 702
5458.84 710
5459.53 649
5460.23 626
5460.93 712
5461.63 707
5462.32 702
5463.02 717
5463.72 677
5464.42 717
5465.11 717
5465.81 757
5466.51 759
5467.21 724
5467.90 704
5468.60 722
5469.30 740
5470.00 726
5470.70 700
5471.39 729
5472.09 786
5472.79 795
5473.49 832
5474.19 861
5474.88 852
5475.58 918
5476.28 933
5476.98 937
5477.68 1083
5478.38 1261
5479.07 1386
5479.77 1637
5480.47 1777
5481.17 1783
5481.87 1770
5482.57 1734
5483.27 1634
5483.96 1463
5484.66 1309
5485.36 1240
5486.06 1099
5486.76 1107
5487.46 1042
5488.16 1039
5488.86 945
5489.56 1089
5490.26 1096
5490.96 1060
5491.65 1078
5492.35 1143
5493.05 1184
5493.75 1214
5494.45 1232
5495.15 1256
5495.85 1239
5496.55 1269
5497.25 1349
5497.95 1481
5498.65 1666
5499.35 2143
5500.05 2582
5500.75 2981
5501.45 3183
5502.15 3102
5502.85 2950
5503.55 2656
5504.25 2194
5504.95 1888
5505.65 1523
5506.35 1290
5507.05 1077
5507.75 1039
5508.45 969
5509.15 922
5509.85 947
5510.55 892
5511.25 945
5511.95 943
5512.65 940
5513.35 970
5514.05 953
5514.76 971
5515.46 946
5516.16 960
5516.86 988
5517.56 897
5518.26 983
5518.96 978
5519.66 968
5520.36 939
5521.06 950
5521.77 959
5522.47 851
5523.17 814
5523.87 792
5524.57 702
5525.27 739
5525.97 724
5526.67 732
5527.38 728
5528.08 731
5528.78 722
5529.48 699
5530.18 718
5530.88 698
5531.59 679
5532.29 689
5532.99 651
5533.69 654
5534.39 677
5535.10 647
5535.80 693
5536.50 651
5537.20 637
5537.90 648
5538.61 635
5539.31 634
5540.01 672
5540.71 677
5541.42 658
5542.12 663
5542.82 584
5543.52 623
5544.23 631
5544.93 615
5545.63 650
5546.33 610
5547.04 635
5547.74 640
5548.44 633
5549.15 635
5549.85 620
5550.55 584
5551.26 640
5551.96 592
5552.66 595
5553.36 543
5554.07 584
5554.77 586
5555.47 608
5556.18 563
5556.88 570
5557.58 562
5558.29 600
5558.99 589
5559.70 639
5560.40 602
5561.10 631
5561.81 632
5562.51 624
5563.21 611
5563.92 684
5564.62 664
5565.33 699
5566.03 704
5566.73 609
5567.44 552
5568.14 551
5568.85 596
5569.55 618
5570.25 619
5570.96 539
5571.66 575
5572.37 566
5573.07 576
5573.78 603
5574.48 575
5575.19 600
5575.89 633
5576.59 592
5577.30 616
5578.00 605
5578.71 607
5579.41 627
5580.12 562
5580.82 563
5581.53 562
5582.23 533
5582.94 569
5583.64 577
5584.35 556
5585.05 587
5585.76 603
5586.46 571
5587.17 547
5587.88 524
5588.58 576
5589.29 574
5589.99 547
5590.70 499
5591.40 532
5592.11 519
5592.81 545
5593.52 525
5594.23 543
5594.93 540
5595.64 531
5596.34 548
5597.05 539
5597.76 521
5598.46 487
5599.17 521
5599.87 505
5600.58 528
5601.29 540
5601.99 548
5602.70 565
5603.41 484
5604.11 507
5604.82 511
5605.52 536
5606.23 565
5606.94 557
5607.64 540
5608.35 545
5609.06 527
5609.76 480
5610.47 491
5611.18 560
5611.88 534
5612.59 550
5613.30 557
5614.01 545
5614.71 539
5615.42 516
5616.13 575
5616.83 558
5617.54 593
5618.25 575
5618.96 563
5619.66 577
5620.37 595
5621.08 536
5621.79 595
5622.49 567
5623.20 553
5623.91 525
5624.62 585
5625.32 599
5626.03 564
5626.74 596
5627.45 627
5628.16 637
5628.86 667
5629.57 640
5630.28 621
5630.99 622
5631.70 644
5632.40 724
5633.11 717
5633.82 665
5634.53 679
5635.24 707
5635.95 730
5636.65 787
5637.36 801
5638.07 783
5638.78 746
5639.49 776
5640.20 836
5640.91 818
5641.61 786
5642.32 735
5643.03 760
5643.74 731
5644.45 672
5645.16 617
5645.87 676
5646.58 646
5647.29 602
5648.00 627
5648.70 631
5649.41 610
5650.12 697
5650.83 739
5651.54 702
5652.25 688
5652.96 623
5653.67 662
5654.38 636
5655.09 642
5655.80 660
5656.51 726
5657.22 694
5657.93 719
5658.64 736
5659.35 738
5660.06 743
5660.77 842
5661.48 814
5662.19 720
5662.90 687
5663.61 657
5664.32 668
5665.03 616
5665.74 668
5666.45 654
5667.16 666
5667.87 657
5668.58 639
5669.29 619
5670.00 697
5670.71 818
5671.42 812
5672.13 775
5672.84 771
5673.56 762
5674.27 751
5674.98 718
5675.69 613
5676.40 627
5677.11 616
5677.82 609
5678.53 584
5679.24 608
5679.95 620
5680.67 639
5681.38 618
5682.09 677
5682.80 659
5683.51 638
5684.22 620
5684.93 602
5685.65 628
5686.36 661
5687.07 589
5687.78 572
5688.49 578
5689.20 517
5689.92 576
5690.63 589
5691.34 596
5692.05 576
5692.76 566
5693.47 554
5694.19 525
5694.90 559
5695.61 560
5696.32 585
5697.04 544
5697.75 602
5698.46 575
5699.17 552
5699.89 533
5700.60 543
5701.31 532
5702.02 571
5702.74 543
5703.45 565
5704.16 555
5704.87 524
5705.59 501
5706.30 523
5707.01 552
5707.72 512
5708.44 539
5709.15 569
5709.86 536
5710.58 513
5711.29 522
5712.00 517
5712.72 510
5713.43 484
5714.14 500
5714.86 471
5715.57 522
5716.28 498
5717.00 510
5717.71 542
5718.42 508
5719.14 526
5719.85 524
5720.56 529
5721.28 495
5721.99 530
5722.71 569
5723.42 538
5724.13 519
5724.85 524
5725.56 558
5726.28 580
5726.99 623
5727.70 644
5728.42 628
5729.13 593
5729.85 621
5730.56 578
5731.28 595
5731.99 579
5732.70 617
5733.42 571
5734.13 532
5734.85 521
5735.56 555
5736.28 538
5736.99 541
5737.71 552
5738.42 540
5739.14 517
5739.85 536
5740.57 547
5741.28 552
5742.00 565
5742.71 537
5743.43 553
5744.14 478
5744.86 545
5745.57 548
5746.29 607
5747.00 534
5747.72 585
5748.43 551
5749.15 502
5749.87 530
5750.58 509
5751.30 542
5752.01 593
5752.73 570
5753.44 565
5754.16 612
5754.88 657
5755.59 653
5756.31 647
5757.02 665
5757.74 663
5758.46 675
5759.17 713
5759.89 709
5760.60 709
5761.32 633
5762.04 651
5762.75 676
5763.47 708
5764.19 717
5764.90 697
5765.62 696
5766.34 716
5767.05 694
5767.77 836
5768.49 997
5769.20 1161
5769.92 1325
5770.64 1447
5771.35 1520
5772.07 1468
5772.79 1295
5773.50 1094
5774.22 1034
5774.94 891
5775.65 825
5776.37 783
5777.09 798
5777.81 665
5778.52 721
5779.24 705
5779.96 710
5780.68 687
5781.39 717
5782.11 678
5782.83 697
5783.55 738
5784.26 704
5784.98 694
5785.70 754
5786.42 681
5787.14 673
5787.85 716
5788.57 723
5789.29 690
5790.01 667
5790.73 670
5791.44 693
5792.16 655
5792.88 698
5793.60 677
5794.32 704
5795.03 682
5795.75 670
5796.47 655
5797.19 628
5797.91 656
5798.63 706
5799.35 772
5800.06 822
5800.78 858
5801.50 889
5802.22 831
5802.94 832
5803.66 838
5804.38 766
5805.10 742
5805.82 646
5806.53 617
5807.25 598
5807.97 608
5808.69 642
5809.41 604
5810.13 620
5810.85 683
5811.57 641
5812.29 632
5813.01 623
5813.73 618
5814.45 605
5815.17 576
5815.89 607
5816.61 586
5817.33 545
5818.05 553
5818.77 537
5819.49 616
5820.20 584
5820.92 622
5821.64 618
5822.36 573
5823.09 541
5823.81 548
5824.53 536
5825.25 568
5825.97 572
5826.69 541
5827.41 564
5828.13 641
5828.85 576
5829.57 539
5830.29 524
5831.01 551
5831.73 554
5832.45 538
5833.17 536
5833.89 550
5834.61 557
5835.33 559
5836.05 548
5836.78 566
5837.50 566
5838.22 554
5838.94 553
5839.66 551
5840.38 566
5841.10 562
5841.82 575
5842.54 521
5843.27 553
5843.99 587
5844.71 544
5845.43 558
5846.15 558
5846.87 576
5847.59 569
5848.32 567
5849.04 569
5849.76 574
5850.48 592
5851.20 578
5851.93 521
5852.65 547
5853.37 570
5854.09 559
5854.81 553
5855.54 628
5856.26 568
5856.98 556
5857.70 545
5858.42 551
5859.15 559
5859.87 579
5860.59 556
5861.31 557
5862.04 526
5862.76 535
5863.48 537
5864.20 580
5864.93 556
5865.65 600
5866.37 553
5867.10 581
5867.82 579
5868.54 544
5869.26 566
5869.99 573
5870.71 578
5871.43 563
5872.16 566
5872.88 578
5873.60 592
5874.33 558
5875.05 540
5875.77 555
5876.50 586
5877.22 559
5877.94 608
5878.67 618
5879.39 633
5880.11 634
5880.84 601
5881.56 618
5882.28 607
5883.01 630
5883.73 642
5884.46 632
5885.18 640
5885.90 649
5886.63 698
5887.35 676
5888.08 676
5888.80 695
5889.52 626
5890.25 641
5890.97 597
5891.70 614
5892.42 664
5893.15 643
5893.87 625
5894.59 672
5895.32 667
5896.04 604
5896.77 633
5897.49 622
5898.22 642
5898.94 658
5899.67 597
5900.39 653
5901.12 686
5901.84 663
5902.57 641
5903.29 613
5904.02 598
5904.74 617
5905.47 662
5906.19 662
5906.92 640
5907.64 664
5908.37 685
5909.09 668
5909.82 712
5910.55 729
5911.27 777
5912.00 756
5912.72 778
5913.45 730
5914.17 716
5914.90 696
5915.63 709
5916.35 763
5917.08 778
5917.80 753
5918.53 789
5919.25 795
5919.98 749
5920.71 799
5921.43 809
5922.16 811
5922.89 824
5923.61 830
5924.34 817
5925.06 850
5925.79 875
5926.52 913
5927.24 932
5927.97 944
5928.70 978
5929.42 980
5930.15 952
5930.88 936
5931.60 932
5932.33 1001
5933.06 991
5933.78 948
5934.51 977
5935.24 1018
5935.97 1042
5936.69 1051
5937.42 1154
5938.15 1120
5938.87 1106
5939.60 1157
5940.33 1150
5941.06 1190
5941.78 1241
5942.51 1251
5943.24 1305
5943.97 1334
5944.69 1362
5945.42 1411
5946.15 1370
5946.88 1402
5947.60 1511
5948.33 1531
5949.06 1584
5949.79 1645
5950.52 1826
5951.24 2004
5951.97 2325
5952.70 2511
5953.43 2712
5954.16 2843
5954.88 2795
5955.61 2636
5956.34 2327
5957.07 2163
5957.80 2056
5958.53 2033
5959.25 1972
5959.98 1945
5960.71 1895
5961.44 1877
5962.17 1907
5962.90 1973
5963.63 2036
5964.36 2203
5965.08 2311
5965.81 2529
5966.54 2817
5967.27 2958
5968.00 2988
5968.73 3049
5969.46 2918
5970.19 2805
5970.92 2755
5971.65 2549
5972.37 2488
5973.10 2370
5973.83 2350
5974.56 2261
5975.29 2282
5976.02 2283
5976.75 2272
5977.48 2281
5978.21 2439
5978.94 2394
5979.67 2486
5980.40 2650
5981.13 2784
5981.86 2835
5982.59 2835
5983.32 2853
5984.05 2975
5984.78 2950
5985.51 2748
5986.24 2827
5986.97 2848
5987.70 2763
5988.43 2857
5989.16 2817
5989.89 2721
5990.62 2802
5991.35 2869
5992.08 2813
5992.81 2844
5993.54 2897
5994.27 2917
5995.00 3021
5995.74 3001
5996.47 3008
5997.20 3178
5997.93 3308
5998.66 3348
5999.39 3275
6000.12 3310
6000.85 3194
6001.58 3218
6002.31 3232
6003.04 3080
6003.78 2981
6004.51 2959
6005.24 2955
6005.97 2871
6006.70 2908
6007.43 3000
6008.16 3120
6008.90 3584
6009.63 4157
6010.36 4813
6011.09 6125
6011.82 7607
6012.55 9011
6013.29 10546
6014.02 11661
6014.75 12162
6015.48 12144
6016.21 11516
6016.95 10281
6017.68 8978
6018.41 7844
6019.14 6707
6019.87 5493
6020.61 4605
6021.34 3983
6022.07 3398
6022.80 3078
6023.54 2896
6024.27 2721
6025.00 2562
6025.73 2547
6026.47 2472
6027.20 2418
6027.93 2463
6028.66 2523
6029.40 2669
6030.13 2676
6030.86 2613
6031.59 2552
6032.33 2424
6033.06 2191
6033.79 2121
6034.53 2024
6035.26 1820
6035.99 1730
6036.73 1857
6037.46 1813
6038.19 1873
6038.93 1847
6039.66 1937
6040.39 1942
6041.13 2019
6041.86 2103
6042.59 2012
6043.33 2126
6044.06 2124
6044.79 2191
6045.53 2231
6046.26 2223
6047.00 2231
6047.73 2238
6048.46 2320
6049.20 2462
6049.93 2551
6050.67 2629
6051.40 2823
6052.13 3133
6052.87 3257
6053.60 3356
6054.34 3383
6055.07 3279
6055.81 2985
6056.54 2816
6057.27 2643
6058.01 2459
6058.74 2349
6059.48 2265
6060.21 2241
6060.95 2171
6061.68 2122
6062.42 2075
6063.15 2082
6063.89 2020
6064.62 2025
6065.36 2025
6066.09 1971
6066.83 1869
6067.56 1808
6068.30 1811
6069.03 1740
6069.77 1829
6070.50 1749
6071.24 1715
6071.97 1780
6072.71 1757
6073.44 1729
6074.18 1638
6074.91 1615
6075.65 1643
6076.39 1585
6077.12 1592
6077.86 1553
6078.59 1605
6079.33 1565
6080.06 1487
6080.80 1473
6081.54 1431
6082.27 1393
6083.01 1397
6083.74 1479
6084.48 1479
6085.22 1376
6085.95 1340
6086.69 1355
6087.42 1362
6088.16 1363
6088.90 1351
6089.63 1426
6090.37 1457
6091.11 1472
6091.84 1506
6092.58 1454
6093.32 1399
6094.05 1393
6094.79 1361
6095.53 1363
6096.26 1328
6097.00 1332
6097.74 1316
6098.47 1277
6099.21 1218
6099.95 1170
6100.69 1250
6101.42 1263
6102.16 1254
6102.90 1192
6103.63 1316
6104.37 1243
6105.11 1251
6105.85 1208
6106.58 1174
6107.32 1213
6108.06 1206
6108.80 1208
6109.53 1223
6110.27 1187
6111.01 1161
6111.75 1265
6112.49 1256
6113.22 1276
6113.96 1255
6114.70 1348
6115.44 1306
6116.17 1310
6116.91 1321
6117.65 1286
6118.39 1339
6119.13 1311
6119.87 1367
6120.60 1351
6121.34 1312
6122.08 1318
6122.82 1272
6123.56 1351
6124.30 1342
6125.03 1383
6125.77 1414
6126.51 1472
6127.25 1359
6127.99 1368
6128.73 1351
6129.47 1322
6130.21 1340
6130.94 1357
6131.68 1366
6132.42 1363
6133.16 1330
6133.90 1382
6134.64 1334
6135.38 1361
6136.12 1431
6136.86 1472
6137.60 1482
6138.34 1553
6139.08 1541
6139.81 1668
6140.55 1692
6141.29 1713
6142.03 1639
6142.77 1650
6143.51 1612
6144.25 1660
6144.99 1587
6145.73 1673
6146.47 1604
6147.21 1570
6147.95 1638
6148.69 1611
6149.43 1639
6150.17 1618
6150.91 1619
6151.65 1625
6152.39 1617
6153.13 1673
6153.87 1730
6154.61 1731
6155.35 1803
6156.09 1750
6156.83 1808
6157.58 1809
6158.32 1826
6159.06 1841
6159.80 1825
6160.54 1854
6161.28 1968
6162.02 1917
6162.76 1974
6163.50 2112
6164.24 2328
6164.98 2570
6165.72 2701
6166.46 2731
6167.21 2829
6167.95 2903
6168.69 2821
6169.43 2894
6170.17 2898
6170.91 2793
6171.65 2621
6172.39 2593
6173.14 2524
6173.88 2442
6174.62 2419
6175.36 2409
6176.10 2419
6176.84 2491
6177.59 2565
6178.33 2719
6179.07 2859
6179.81 3353
6180.55 3876
6181.30 4442
6182.04 5241
6182.78 5964
6183.52 6291
6184.26 6521
6185.01 6356
6185.75 5930
6186.49 5475
6187.23 4998
6187.97 4403
6188.72 4064
6189.46 3645
6190.20 3410
6190.94 3136
6191.69 3124
6192.43 3168
6193.17 3136
6193.92 3008
6194.66 3046
6195.40 3004
6196.14 2956
6196.89 2854
6197.63 2886
6198.37 2981
6199.12 2975
6199.86 2843
6200.60 2938
6201.34 2816
6202.09 2907
6202.83 3005
6203.57 3065
6204.32 3507
6205.06 4149
6205.80 5289
6206.55 6881
6207.29 8919
6208.03 11167
6208.78 13064
6209.52 14588
6210.27 15307
6211.01 14757
6211.75 13783
6212.50 12276
6213.24 10514
6213.98 8769
6214.73 7007
6215.47 5699
6216.22 4627
6216.96 3818
6217.71 3321
6218.45 2943
6219.19 2677
6219.94 2498
6220.68 2482
6221.43 2349
6222.17 2337
6222.92 2201
6223.66 2180
6224.40 2159
6225.15 2181
6225.89 1995
6226.64 1894
6227.38 1846
6228.13 1674
6228.87 1569
6229.62 1542
6230.36 1524
6231.11 1455
6231.85 1384
6232.60 1408
6233.34 1454
6234.09 1409
6234.83 1500
6235.58 1486
6236.32 1627
6237.07 1742
6237.81 1802
6238.56 1933
6239.30 2069
6240.05 2174
6240.80 2259
6241.54 2139
6242.29 2018
6243.03 2011
6243.78 1975
6244.52 1958
6245.27 2040
6246.02 2140
6246.76 2237
6247.51 2250
6248.25 2299
6249.00 2201
6249.75 2143
6250.49 2102
6251.24 1988
6251.98 1964
6252.73 1909
6253.48 1831
6254.22 1803
6254.97 1724
6255.72 1722
6256.46 1671
6257.21 1668
6257.95 1617
6258.70 1685
6259.45 1661
6260.19 1650
6260.94 1690
6261.69 1646
6262.43 1571
6263.18 1555
6263.93 1571
6264.68 1521
6265.42 1499
6266.17 1463
6266.92 1528
6267.66 1477
6268.41 1513
6269.16 1514
6269.91 1561
6270.65 1563
6271.40 1543
6272.15 1525
6272.89 1490
6273.64 1485
6274.39 1493
6275.14 1546
6275.88 1619
6276.63 1567
6277.38 1502
6278.13 1591
6278.88 1594
6279.62 1535
6280.37 1531
6281.12 1451
6281.87 1455
6282.62 1397
6283.36 1344
6284.11 1348
6284.86 1328
6285.61 1252
6286.36 1259
6287.10 1194
6287.85 1145
6288.60 1231
6289.35 1167
6290.10 1156
6290.85 1133
6291.59 1105
6292.34 1086
6293.09 1111
6293.84 1103
6294.59 1136
6295.34 1176
6296.09 1137
6296.84 1153
6297.58 1129
6298.33 1112
6299.08 1103
6299.83 1097
6300.58 1110
6301.33 1083
6302.08 1088
6302.83 1067
6303.58 1029
6304.33 1022
6305.08 1024
6305.83 1007
6306.58 1065
6307.32 1062
6308.07 1079
6308.82 1063
6309.57 1085
6310.32 1135
6311.07 1157
6311.82 1176
6312.57 1217
6313.32 1168
6314.07 1179
6314.82 1148
6315.57 1239
6316.32 1224
6317.07 1181
6317.82 1200
6318.57 1198
6319.32 1120
6320.07 1065
6320.82 1053
6321.57 988
6322.32 1016
6323.07 984
6323.82 953
6324.58 938
6325.33 976
6326.08 948
6326.83 977
6327.58 963
6328.33 978
6329.08 1005
6329.83 984
6330.58 1008
6331.33 1029
6332.08 1023
6332.83 986
6333.58 962
6334.34 936
6335.09 962
6335.84 958
6336.59 987
6337.34 1022
6338.09 967
6338.84 958
6339.59 941
6340.35 1031
6341.10 1010
6341.85 980
6342.60 995
6343.35 978
6344.10 894
6344.86 923
6345.61 964
6346.36 939
6347.11 968
6347.86 987
6348.62 968
6349.37 1021
6350.12 1010
6350.87 1014
6351.62 1125
6352.38 1257
6353.13 1227
6353.88 1251
6354.63 1294
6355.38 1235
6356.14 1323
6356.89 1260
6357.64 1168
6358.39 1151
6359.15 1182
6359.90 1059
6360.65 1055
6361.40 1099
6362.16 1127
6362.91 1078
6363.66 1049
6364.42 1067
6365.17 1105
6365.92 1232
6366.67 1334
6367.43 1392
6368.18 1452
6368.93 1460
6369.69 1425
6370.44 1346
6371.19 1265
6371.95 1226
6372.70 1107
6373.45 1092
6374.21 1048
6374.96 1032
6375.71 1039
6376.47 1052
6377.22 1064
6377.98 1020
6378.73 1068
6379.48 1050
6380.24 1081
6380.99 1108
6381.74 1092
6382.50 1069
6383.25 1054
6384.01 1021
6384.76 1040
6385.51 1009
6386.27 1021
6387.02 1057
6387.78 1024
6388.53 966
6389.29 985
6390.04 1027
6390.79 971
6391.55 939
6392.30 923
6393.06 958
6393.81 923
6394.57 884
6395.32 889
6396.08 897
6396.83 895
6397.59 919
6398.34 895
6399.10 880
6399.85 841
6400.61 861
6401.36 922
6402.12 878
6402.87 894
6403.63 925
6404.38 895
6405.14 883
6405.89 863
6406.65 861
6407.40 904
6408.16 906
6408.91 999
6409.67 1068
6410.43 1012
6411.18 1002
6411.94 1002
6412.69 978
6413.45 973
6414.20 973
6414.96 956
6415.72 999
6416.47 935
6417.23 974
6417.98 1031
6418.74 981
6419.50 930
6420.25 879
6421.01 902
6421.77 941
6422.52 901
6423.28 876
6424.03 904
6424.79 848
6425.55 893
6426.30 948
6427.06 904
6427.82 927
6428.57 916
6429.33 857
6430.09 869
6430.84 908
6431.60 899
6432.36 876
6433.11 947
6433.87 982
6434.63 901
6435.39 902
6436.14 947
6436.90 932
6437.66 968
6438.41 998
6439.17 916
6439.93 940
6440.69 1022
6441.44 1031
6442.20 1047
6442.96 998
6443.72 982
6444.47 948
6445.23 998
6445.99 1041
6446.75 1046
6447.50 1048
6448.26 1019
6449.02 1038
6449.78 1000
6450.54 1012
6451.29 993
6452.05 1070
6452.81 1054
6453.57 1057
6454.33 1048
6455.08 1094
6455.84 1118
6456.60 1085
6457.36 1101
6458.12 1080
6458.88 1104
6459.64 1109
6460.39 1145
6461.15 1134
6461.91 1167
6462.67 1184
6463.43 1233
6464.19 1276
6464.95 1248
6465.70 1275
6466.46 1298
6467.22 1368
6467.98 1321
6468.74 1264
6469.50 1326
6470.26 1363
6471.02 1321
6471.78 1277
6472.54 1282
6473.30 1375
6474.05 1373
6474.81 1403
6475.57 1352
6476.33 1361
6477.09 1412
6477.85 1438
6478.61 1478
6479.37 1442
6480.13 1475
6480.89 1475
6481.65 1555
6482.41 1555
6483.17 1585
6483.93 1614
6484.69 1558
6485.45 1618
6486.21 1634
6486.97 1699
6487.73 1723
6488.49 1739
6489.25 1756
6490.01 1859
6490.77 1960
6491.53 2018
6492.29 2031
6493.05 2088
6493.81 2125
6494.57 2191
6495.33 2115
6496.10 2197
6496.86 2216
6497.62 2181
6498.38 2069
6499.14 2039
6499.90 2093
6500.66 2102
6501.42 2108
6502.18 2159
6502.94 2259
6503.70 2369
6504.47 2816
6505.23 3495
6505.99 4376
6506.75 5702
6507.51 7167
6508.27 8486
6509.03 9181
6509.79 9332
6510.56 9081
6511.32 8377
6512.08 7359
6512.84 6252
6513.60 5282
6514.36 4554
6515.13 3913
6515.89 3403
6516.65 2977
6517.41 2687
6518.17 2521
6518.94 2473
6519.70 2449
6520.46 2497
6521.22 2491
6521.98 2521
6522.75 2661
6523.51 2652
6524.27 2768
6525.03 3024
6525.79 3421
6526.56 3846
6527.32 4091
6528.08 4266
6528.84 4285
6529.61 4191
6530.37 4082
6531.13 3898
6531.90 3722
6532.66 3680
6533.42 3868
6534.18 4366
6534.95 5050
6535.71 5740
6536.47 6302
6537.24 6574
6538.00 6619
6538.76 6282
6539.53 5622
6540.29 4929
6541.05 4265
6541.82 3709
6542.58 3200
6543.34 2875
6544.11 2663
6544.87 2592
6545.63 2527
6546.40 2523
6547.16 2478
6547.92 2508
6548.69 2481
6549.45 2384
6550.21 2213
6550.98 2234
6551.74 2222
6552.51 2122
6553.27 2127
6554.03 2063
6554.80 2039
6555.56 2007
6556.33 2042
6557.09 1968
6557.85 1965
6558.62 2015
6559.38 2011
6560.15 2080
6560.91 2134
6561.68 2163
6562.44 2219
6563.21 2307
6563.97 2291
6564.74 2360
6565.50 2339
6566.26 2340
6567.03 2284
6567.79 2309
6568.56 2282
6569.32 2332
6570.09 2255
6570.85 2258
6571.62 2315
6572.38 2355
6573.15 2454
6573.91 2475
6574.68 2515
6575.44 2505
6576.21 2526
6576.98 2457
6577.74 2452
6578.51 2540
6579.27 2523
6580.04 2551
6580.80 2556
6581.57 2561
6582.33 2541
6583.10 2560
6583.87 2649
6584.63 2650
6585.40 2680
6586.16 2640
6586.93 2582
6587.70 2512
6588.46 2561
6589.23 2512
6589.99 2540
6590.76 2628
6591.53 2827
6592.29 3131
6593.06 3421
6593.82 3806
6594.59 4201
6595.36 4341
6596.12 4340
6596.89 4313
6597.66 4209
6598.42 3907
6599.19 3620
6599.96 3316
6600.72 3065
6601.49 2728
6602.26 2643
6603.02 2468
6603.79 2384
6604.56 2284
6605.33 2267
6606.09 2217
6606.86 2101
6607.63 2102
6608.39 2155
6609.16 2190
6609.93 2163
6610.70 2229
6611.46 2177
6612.23 2160
6613.00 2171
6613.77 2166
6614.53 2028
6615.30 2007
6616.07 2042
6616.84 2030
6617.60 2080
6618.37 2144
6619.14 2145
6619.91 2282
6620.68 2443
6621.44 2567
6622.21 2709
6622.98 2836
6623.75 2892
6624.52 2899
6625.28 2852
6626.05 2721
6626.82 2569
6627.59 2472
6628.36 2414
6629.13 2353
6629.89 2230
6630.66 2205
6631.43 2249
6632.20 2330
6632.97 2571
6633.74 2702
6634.51 2830
6635.27 3012
6636.04 3062
6636.81 3076
6637.58 3088
6638.35 3073
6639.12 3208
6639.89 3350
6640.66 3511
6641.43 3648
6642.19 3686
6642.96 3756
6643.73 3599
6644.50 3290
6645.27 3076
6646.04 2784
6646.81 2629
6647.58 2400
6648.35 2223
6649.12 2009
6649.89 1967
6650.66 1957
6651.43 1867
6652.20 1818
6652.97 1755
6653.74 1681
6654.51 1726
6655.28 1809
6656.05 1815
6656.82 1794
6657.59 1902
6658.36 1936
6659.13 1807
6659.90 1681
6660.67 1712
6661.44 1669
6662.21 1717
6662.98 1743
6663.75 1638
6664.52 1709
6665.29 1786
6666.06 1700
6666.83 1604
6667.60 1706
6668.37 1741
6669.14 1839
6669.91 1819
6670.68 1970
6671.46 2063
6672.23 2034
6673.00 2042
6673.77 1971
6674.54 1879
6675.31 1873
6676.08 1882
6676.85 1873
6677.62 1914
6678.40 1921
6679.17 1906
6679.94 1944
6680.71 2042
6681.48 2053
6682.25 2131
6683.02 2281
6683.80 2387
6684.57 2568
6685.34 2702
6686.11 2953
6686.88 2918
6687.65 2764
6688.43 2414
6689.20 2281
6689.97 2103
6690.74 2012
6691.51 1857
6692.29 1753
6693.06 1658
6693.83 1668
6694.60 1667
6695.37 1606
6696.15 1603
6696.92 1659
6697.69 1585
6698.46 1592
6699.24 1565
6700.01 1565
6700.78 1521
6701.55 1538
6702.33 1564
6703.10 1519
6703.87 1532
6704.64 1458
6705.42 1457
6706.19 1575
6706.96 1407
6707.74 1394
6708.51 1447
6709.28 1457
6710.06 1431
6710.83 1438
6711.60 1363
6712.37 1316
6713.15 1331
6713.92 1267
6714.69 1242
6715.47 1322
6716.24 1264
6717.01 1316
6717.79 1298
6718.56 1266
6719.34 1325
6720.11 1375
6720.88 1294
6721.66 1293
6722.43 1299
6723.20 1283
6723.98 1294
6724.75 1275
6725.53 1299
6726.30 1270
6727.07 1264
6727.85 1269
6728.62 1246
6729.40 1227
6730.17 1274
6730.95 1276
6731.72 1289
6732.49 1284
6733.27 1316
6734.04 1363
6734.82 1373
6735.59 1400
6736.37 1308
6737.14 1387
6737.92 1453
6738.69 1466
6739.47 1384
6740.24 1389
6741.01 1355
6741.79 1385
6742.56 1421
6743.34 1435
6744.11 1500
6744.89 1466
6745.67 1513
6746.44 1542
6747.22 1450
6747.99 1530
6748.77 1610
6749.54 1638
6750.32 1683
6751.09 1879
6751.87 2059
6752.64 2233
6753.42 2321
6754.19 2319
6754.97 2325
6755.75 2193
6756.52 2084
6757.30 1920
6758.07 1821
6758.85 1754
6759.63 1775
6760.40 1853
6761.18 1851
6761.95 1781
6762.73 1666
6763.51 1628
6764.28 1531
6765.06 1523
6765.83 1572
6766.61 1620
6767.39 1621
6768.16 1550
6768.94 1659
6769.72 1610
6770.49 1560
6771.27 1474
6772.05 1458
6772.82 1440
6773.60 1440
6774.38 1460
6775.15 1381
6775.93 1361
6776.71 1312
6777.48 1316
6778.26 1350
6779.04 1337
6779.82 1372
6780.59 1364
6781.37 1356
6782.15 1301
6782.92 1243
6783.70 1290
6784.48 1341
6785.26 1271
6786.03 1292
6786.81 1243
6787.59 1268
6788.37 1226
6789.14 1200
6789.92 1250
6790.70 1144
6791.48 1117
6792.25 1130
6793.03 1116
6793.81 1114
6794.59 1063
6795.37 1078
6796.14 1075
6796.92 1082
6797.70 1090
6798.48 1092
6799.26 1118
6800.04 1124
6800.81 1134
6801.59 1152
6802.37 1154
6803.15 1160
6803.93 1241
6804.71 1192
6805.48 1193
6806.26 1233
6807.04 1186
6807.82 1190
6808.60 1165
6809.38 1120
6810.16 1098
6810.94 1112
6811.71 1042
6812.49 1068
6813.27 1045
6814.05 1048
6814.83 1088
6815.61 1111
6816.39 1098
6817.17 1097
6817.95 1104
6818.73 1072
6819.51 1208
6820.29 1177
6821.07 1099
6821.84 1062
6822.62 1071
6823.40 1103
6824.18 1046
6824.96 1118
6825.74 1056
6826.52 1020
6827.30 1010
6828.08 1041
6828.86 1057
6829.64 1041
6830.42 1003
6831.20 1042
6831.98 1077
6832.76 1046
6833.54 1078
6834.32 1156
6835.10 1185
6835.88 1322
6836.66 1513
6837.44 1666
6838.22 1858
6839.01 1900
6839.79 2066
6840.57 2085
6841.35 2030
6842.13 1900
6842.91 1729
6843.69 1565
6844.47 1474
6845.25 1366
6846.03 1340
6846.81 1300
6847.59 1412
6848.37 1463
6849.16 1668
6849.94 1832
6850.72 1986
6851.50 2019
6852.28 2080
6853.06 2052
6853.84 1914
6854.62 1788
6855.41 1772
6856.19 1588
6856.97 1408
6857.75 1338
6858.53 1237
6859.31 1259
6860.10 1277
6860.88 1227
6861.66 1230
6862.44 1170
6863.22 1233
6864.00 1247
6864.79 1259
6865.57 1230
6866.35 1264
6867.13 1268
6867.91 1339
6868.70 1285
6869.48 1328
6870.26 1350
6871.04 1315
6871.83 1331
6872.61 1367
6873.39 1396
6874.17 1375
6874.96 1403
6875.74 1483
6876.52 1487
6877.30 1546
6878.09 1607
6878.87 1608
6879.65 1816
6880.43 1983
6881.22 2190
6882.00 2359
6882.78 2384
6883.57 2459
6884.35 2397
6885.13 2314
6885.92 2413
6886.70 2549
6887.48 2740
6888.27 3068
6889.05 3152
6889.83 3110
6890.62 3055
6891.40 2897
6892.18 2529
6892.97 2230
6893.75 2102
6894.53 1866
6895.32 1824
6896.10 1761
6896.88 1699
6897.67 1668
6898.45 1731
6899.24 1613
6900.02 1629
6900.80 1556
6901.59 1654
6902.37 1667
6903.16 1613
6903.94 1596
6904.73 1575
6905.51 1531
6906.29 1588
6907.08 1565
6907.86 1490
6908.65 1498
6909.43 1502
6910.22 1461
6911.00 1449
6911.79 1484
6912.57 1380
6913.35 1384
6914.14 1392
6914.92 1393
6915.71 1409
6916.49 1403
6917.28 1383
6918.06 1426
6918.85 1452
6919.63 1411
6920.42 1420
6921.20 1466
6921.99 1335
6922.78 1375
6923.56 1374
6924.35 1394
6925.13 1416
6925.92 1442
6926.70 1492
6927.49 1512
6928.27 1573
6929.06 1560
6929.84 1558
6930.63 1543
6931.42 1536
6932.20 1554
6932.99 1556
6933.77 1581
6934.56 1590
6935.35 1487
6936.13 1573
6936.92 1621
6937.70 1616
6938.49 1665
6939.28 1805
6940.06 1950
6940.85 2035
6941.63 2155
6942.42 2286
6943.21 2392
6943.99 2434
6944.78 2612
6945.57 2564
6946.35 2655
6947.14 2697
6947.93 2863
6948.71 2946
6949.50 2903
6950.29 2931
6951.07 2771
6951.86 2637
6952.65 2430
6953.44 2341
6954.22 2231
6955.01 2249
6955.80 2116
6956.58 2161
6957.37 2219
6958.16 2136
6958.95 2140
6959.73 2081
6960.52 2161
6961.31 2160
6962.09 2224
6962.88 2250
6963.67 2286
6964.46 2287
6965.25 2346
6966.03 2497
6966.82 2639
6967.61 2767
6968.40 2863
6969.18 3100
6969.97 3292
6970.76 3288
6971.55 3237
6972.34 3227
6973.12 3146
6973.91 3164
6974.70 3012
6975.49 2961
6976.28 2992
6977.07 3138
6977.85 3167
6978.64 3219
6979.43 3332
6980.22 3623
6981.01 4223
6981.80 4888
6982.59 6322
6983.37 8186
6984.16 10320
6984.95 12782
6985.74 14389
6986.53 15385
6987.32 15570
6988.11 14810
6988.90 13052
6989.69 11401
6990.47 9356
6991.26 7732
6992.05 6265
6992.84 4953
6993.63 4034
6994.42 3440
6995.21 2986
6996.00 2659
6996.79 2390
6997.58 2237
6998.37 2184
6999.16 2098
6999.95 2045
7000.74 2026
7001.53 1962
7002.32 2006
7003.11 1939
7003.90 1882
7004.69 1681
7005.48 1681
7006.27 1619
7007.06 1522
7007.85 1458
7008.64 1438
7009.43 1499
7010.22 1590
7011.01 1645
7011.80 1800
7012.59 1939
7013.38 2003
7014.17 2039
7014.96 1996
7015.75 1990
7016.54 1940
7017.33 1942
7018.12 1884
7018.91 1740
7019.70 1775
7020.49 1876
7021.28 1965
7022.07 2058
7022.87 2163
7023.66 2255
7024.45 2386
7025.24 2377
7026.03 2389
7026.82 2301
7027.61 2175
7028.40 2091
7029.19 2056
7029.99 1995
7030.78 1902
7031.57 1860
7032.36 1770
7033.15 1771
7033.94 1835
7034.74 1788
7035.53 1961
7036.32 2001
7037.11 2025
7037.90 2090
7038.69 2216
7039.49 2142
7040.28 2091
7041.07 1993
7041.86 2017
7042.65 2047
7043.45 2019
7044.24 1966
7045.03 1984
7045.82 2010
7046.61 2071
7047.41 2001
7048.20 2076
7048.99 2172
7049.78 2369
7050.58 2512
7051.37 2691
7052.16 2603
7052.95 2385
7053.75 2236
7054.54 2102
7055.33 1963
7056.13 1930
7056.92 1863
7057.71 1872
7058.50 1848
7059.30 1936
7060.09 1992
7060.88 1906
7061.68 1935
7062.47 1843
7063.26 1854
7064.06 1772
7064.85 1788
7065.64 1739
7066.44 1760
7067.23 1670
7068.02 1639
7068.82 1600
7069.61 1566
7070.40 1527
7071.20 1435
7071.99 1420
7072.78 1461
7073.58 1404
7074.37 1370
7075.17 1373
7075.96 1330
7076.75 1307
7077.55 1346
7078.34 1321
7079.14 1349
7079.93 1377
7080.72 1387
7081.52 1325
7082.31 1302
7083.11 1300
7083.90 1306
7084.70 1354
7085.49 1352
7086.28 1413
7087.08 1476
7087.87 1482
7088.67 1425
7089.46 1421
7090.26 1460
7091.05 1427
7091.85 1328
7092.64 1223
7093.44 1213
7094.23 1151
7095.03 1104
7095.82 1139
7096.62 1135
7097.41 1102
7098.21 1053
7099.00 1120
7099.80 1076
7100.59 1110
7101.39 1113
7102.18 1107
7102.98 1068
7103.77 1015
7104.57 1042
7105.37 1022
7106.16 996
7106.96 986
7107.75 1001
7108.55 965
7109.34 1021
7110.14 952
7110.94 982
7111.73 974
7112.53 911
7113.32 958
7114.12 967
7114.92 962
7115.71 945
7116.51 950
7117.30 975
7118.10 928
7118.90 910
7119.69 922
7120.49 954
7121.29 959
7122.08 956
7122.88 906
7123.68 907
7124.47 976
7125.27 936
7126.07 940
7126.86 915
7127.66 945
7128.46 1002
7129.25 1053
7130.05 1101
7130.85 1076
7131.64 1082
7132.44 1029
7133.24 1046
7134.04 1021
7134.83 1011
7135.63 977
7136.43 961
7137.23 907
7138.02 913
7138.82 919
7139.62 848
7140.42 895
7141.21 860
7142.01 871
7142.81 841
7143.61 860
7144.40 847
7145.20 814
7146.00 798
7146.80 794
7147.59 774
7148.39 818
7149.19 792
7149.99 810
7150.79 839
7151.59 810
7152.38 761
7153.18 764
7153.98 833
7154.78 801
7155.58 833
7156.38 835
7157.17 875
7157.97 889
7158.77 825
7159.57 860
7160.37 820
7161.17 847
7161.97 835
7162.76 760
7163.56 790
7164.36 799
7165.16 777
7165.96 756
7166.76 764
7167.56 810
7168.36 783
7169.16 741
7169.96 760
7170.75 730
7171.55 728
7172.35 746
7173.15 723
7173.95 740
7174.75 696
7175.55 692
7176.35 700
7177.15 693
7177.95 632
7178.75 666
7179.55 715
7180.35 736
7181.15 722
7181.95 725
7182.75 719
7183.55 742
7184.35 766
7185.15 739
7185.95 758
7186.75 741
7187.55 695
7188.35 673
7189.15 717
7189.95 734
7190.75 684
7191.55 690
7192.35 737
7193.15 650
7193.95 643
7194.75 680
7195.55 716
7196.35 655
7197.15 645
7197.95 638
7198.76 703
7199.56 670
7200.36 674
7201.16 682
7201.96 672
7202.76 661
7203.56 672
7204.36 670
7205.16 693
7205.96 675
7206.77 652
7207.57 650
7208.37 633
7209.17 614
7209.97 697
7210.77 685
7211.57 729
7212.38 777
7213.18 751
7213.98 740
7214.78 691
7215.58 760
7216.38 720
7217.19 711
7217.99 756
7218.79 788
7219.59 827
7220.39 773
7221.20 771
7222.00 821
7222.80 749
7223.60 714
7224.40 677
7225.21 691
7226.01 701
7226.81 733
7227.61 708
7228.42 702
7229.22 722
7230.02 698
7230.82 724
7231.63 744
7232.43 734
7233.23 793
7234.03 839
7234.84 912
7235.64 966
7236.44 962
7237.25 1025
7238.05 1029
7238.85 1002
7239.65 960
7240.46 904
7241.26 856
7242.06 837
7242.87 827
7243.67 811
7244.47 740
7245.28 780
7246.08 760
7246.88 767
7247.69 730
7248.49 754
7249.30 751
7250.10 748
7250.90 741
7251.71 737
7252.51 738
7253.31 746
7254.12 850
7254.92 840
7255.73 807
7256.53 821
7257.33 784
7258.14 774
7258.94 778
7259.75 730
7260.55 761
7261.35 748
7262.16 743
7262.96 760
7263.77 781
7264.57 777
7265.38 785
7266.18 812
7266.99 824
7267.79 808
7268.59 820
7269.40 848
7270.20 800
7271.01 841
7271.81 853
7272.62 840
7273.42 805
7274.23 848
7275.03 837
7275.84 859
7276.64 892
7277.45 862
7278.25 940
7279.06 878
7279.86 885
7280.67 1004
7281.48 1113
7282.28 1285
7283.09 1511
7283.89 1657
7284.70 1821
7285.50 1831
7286.31 1789
7287.11 1724
7287.92 1585
7288.73 1418
7289.53 1293
7290.34 1183
7291.14 1096
7291.95 1031
7292.76 994
7293.56 915
7294.37 962
7295.17 878
7295.98 896
7296.79 908
7297.59 864
7298.40 910
7299.21 918
7300.01 940
7300.82 963
7301.62 961
7302.43 989
7303.24 970
7304.04 996
7304.85 991
7305.66 968
7306.46 1040
7307.27 1080
7308.08 1053
7308.89 1055
7309.69 1126
7310.50 1141
7311.31 1210
7312.11 1264
7312.92 1218
7313.73 1182
7314.53 1191
7315.34 1240
7316.15 1356
7316.96 1581
7317.76 1931
7318.57 2214
7319.38 2473
7320.19 2479
7320.99 2579
7321.80 2494
7322.61 2249
7323.42 2042
7324.22 1911
7325.03 1738
7325.84 1623
7326.65 1384
7327.46 1295
7328.26 1260
7329.07 1189
7329.88 1143
7330.69 1099
7331.50 1065
7332.30 1109
7333.11 1162
7333.92 1080
7334.73 1086
7335.54 1144
7336.35 1151
7337.15 1181
7337.96 1133
7338.77 1165
7339.58 1189
7340.39 1222
7341.20 1249
7342.01 1218
7342.82 1138
7343.62 1101
7344.43 1086
7345.24 1041
7346.05 1021
7346.86 939
7347.67 934
7348.48 897
7349.29 890
7350.10 916
7350.91 942
7351.71 900
7352.52 862
7353.33 858
7354.14 843
7354.95 894
7355.76 891
7356.57 957
7357.38 989
7358.19 995
7359.00 981
7359.81 1082
7360.62 1077
7361.43 1083
7362.24 1041
7363.05 1042
7363.86 1043
7364.67 1021
7365.48 981
7366.29 962
7367.10 962
7367.91 889
7368.72 844
7369.53 826
7370.34 828
7371.15 804
7371.96 841
7372.77 834
7373.58 779
7374.39 756
7375.20 807
7376.01 852
7376.82 839
7377.63 840
7378.45 944
7379.26 1013
7380.07 1084
7380.88 1069
7381.69 1106
7382.50 1150
7383.31 1118
7384.12 1091
7384.93 1025
7385.74 1000
7386.56 947
7387.37 861
7388.18 827
7388.99 778
7389.80 787
7390.61 806
7391.42 764
7392.24 713
7393.05 745
7393.86 759
7394.67 759
7395.48 737
7396.29 685
7397.10 697
7397.92 719
7398.73 753
7399.54 766
7400.35 797
7401.16 767
7401.98 762
7402.79 747
7403.60 727
7404.41 731
7405.23 728
7406.04 706
7406.85 737
7407.66 687
7408.47 660
7409.29 656
7410.10 646
7410.91 681
7411.72 646
7412.54 624
7413.35 624
7414.16 617
7414.98 632
7415.79 616
7416.60 602
7417.41 625
7418.23 601
7419.04 615
7419.85 589
7420.67 603
7421.48 562
7422.29 588
7423.11 556
7423.92 555
7424.73 557
7425.54 569
7426.36 612
7427.17 607
7427.99 616
7428.80 557
7429.61 574
7430.43 608
7431.24 604
7432.05 579
7432.87 607
7433.68 608
7434.49 579
7435.31 616
7436.12 604
7436.94 565
7437.75 614
7438.56 596
7439.38 609
7440.19 628
7441.01 633
7441.82 641
7442.64 571
7443.45 547
7444.26 529
7445.08 572
7445.89 621
7446.71 611
7447.52 554
7448.34 565
7449.15 550
7449.97 561
7450.78 565
7451.59 542
7452.41 548
7453.22 559
7454.04 593
7454.85 568
7455.67 550
7456.48 551
7457.30 570
7458.11 572
7458.93 564
7459.74 547
7460.56 514
7461.38 545
7462.19 554
7463.01 555
7463.82 585
7464.64 607
7465.45 567
7466.27 561
7467.08 590
7467.90 585
7468.72 589
7469.53 607
7470.35 577
7471.16 606
7471.98 625
7472.79 611
7473.61 588
7474.43 584
7475.24 553
7476.06 564
7476.87 606
7477.69 627
7478.51 608
7479.32 557
7480.14 607
7480.96 601
7481.77 575
7482.59 566
7483.41 590
7484.22 583
7485.04 559
7485.85 555
7486.67 584
7487.49 578
7488.31 570
7489.12 570
7489.94 537
7490.76 564
7491.57 592
7492.39 564
7493.21 534
7494.02 538
7494.84 565
7495.66 549
7496.48 538
7497.29 552
7498.11 528
7498.93 554
7499.74 544
7500.56 585
7501.38 562
7502.20 562
7503.01 583
7503.83 586
7504.65 565
7505.47 579
7506.29 566
7507.10 553
7507.92 545
7508.74 538
7509.56 552
7510.37 588
7511.19 552
7512.01 544
7512.83 547
7513.65 520
7514.47 553
7515.28 549
7516.10 569
7516.92 523
7517.74 524
7518.56 538
7519.38 501
7520.19 525
7521.01 561
7521.83 585
7522.65 579
7523.47 600
7524.29 567
7525.11 582
7525.92 571
7526.74 575
7527.56 582
7528.38 609
7529.20 543
7530.02 570
7530.84 580
7531.66 591
7532.48 602
7533.30 606
7534.12 599
7534.93 629
7535.75 595
7536.57 550
7537.39 552
7538.21 579
7539.03 597
7539.85 584
7540.67 555
7541.49 540
7542.31 613
7543.13 619
7543.95 579
7544.77 559
7545.59 590
7546.41 604
7547.23 612
7548.05 574
7548.87 575
7549.69 629
7550.51 578
7551.33 578
7552.15 573
7552.97 560
7553.79 568
7554.61 595
7555.43 559
7556.25 548
7557.07 599
7557.89 622
7558.71 580
7559.53 573
7560.36 616
7561.18 674
7562.00 642
7562.82 645
7563.64 641
7564.46 646
7565.28 622
7566.10 626
7566.92 634
7567.74 609
7568.56 607
7569.39 597
7570.21 613
7571.03 589
7571.85 634
7572.67 658
7573.49 663
7574.31 641
7575.14 668
7575.96 658
7576.78 638
7577.60 636
7578.42 646
7579.24 658
7580.06 662
7580.89 679
7581.71 672
7582.53 694
7583.35 713
7584.17 678
7585.00 691
7585.82 675
7586.64 682
7587.46 717
7588.29 798
7589.11 793
7589.93 775
7590.75 723
7591.57 744
7592.40 729
7593.22 733
7594.04 789
7594.86 762
7595.69 835
7596.51 890
7597.33 888
7598.15 911
7598.98 906
7599.80 890
7600.62 856
7601.45 924
7602.27 962
7603.09 961
7603.92 1063
7604.74 1027
7605.56 1034
7606.38 1068
7607.21 1056
7608.03 1003
7608.85 1011
7609.68 991
7610.50 946
7611.32 880
7612.15 924
7612.97 920
7613.80 948
7614.62 984
7615.44 1058
7616.27 1093
7617.09 1180
7617.91 1334
7618.74 1369
7619.56 1364
7620.39 1294
7621.21 1291
7622.03 1244
7622.86 1115
7623.68 1136
7624.51 1118
7625.33 1141
7626.15 1092
7626.98 1135
7627.80 1106
7628.63 1120
7629.45 1116
7630.28 1203
7631.10 1208
7631.93 1289
7632.75 1262
7633.58 1288
7634.40 1227
7635.22 1192
7636.05 1062
7636.87 949
7637.70 986
7638.52 859
7639.35 817
7640.17 838
7641.00 880
7641.82 824
7642.65 800
7643.47 848
7644.30 918
7645.13 946
7645.95 954
7646.78 973
7647.60 954
7648.43 948
7649.25 956
7650.08 897
7650.90 911
7651.73 924
7652.55 823
7653.38 845
7654.21 840
7655.03 840
7655.86 764
7656.68 786
7657.51 767
7658.34 708
7659.16 720
7659.99 726
7660.81 755
7661.64 686
7662.47 707
7663.29 719
7664.12 724
7664.95 689
7665.77 720
7666.60 706
7667.42 789
7668.25 771
7669.08 785
7669.90 709
7670.73 726
7671.56 733
7672.38 711
7673.21 699
7674.04 715
7674.87 700
7675.69 736
7676.52 695
7677.35 730
7678.17 720
7679.00 691
7679.83 666
7680.65 720
7681.48 732
7682.31 731
7683.14 853
7683.96 907
7684.79 931
7685.62 948
7686.45 931
7687.27 919
7688.10 848
7688.93 767
7689.76 780
7690.58 755
7691.41 775
7692.24 796
7693.07 726
7693.90 729
7694.72 742
7695.55 767
7696.38 767
7697.21 825
7698.04 855
7698.86 936
7699.69 920
7700.52 858
7701.35 850
7702.18 807
7703.01 766
7703.83 741
7704.66 748
7705.49 724
7706.32 705
7707.15 645
7707.98 660
7708.81 682
7709.63 632
7710.46 651
7711.29 635
7712.12 630
7712.95 692
7713.78 663
7714.61 657
7715.44 688
7716.27 642
7717.10 625
7717.93 638
7718.75 668
7719.58 621
7720.41 610
7721.24 633
7722.07 621
7722.90 599
7723.73 595
7724.56 621
7725.39 649
7726.22 624
7727.05 656
7727.88 649
7728.71 688
7729.54 736
7730.37 677
7731.20 633
7732.03 652
7732.86 632
7733.69 625
7734.52 616
7735.35 585
7736.18 577
7737.01 589
7737.84 605
7738.67 574
7739.50 607
7740.33 580
7741.16 535
7741.99 575
7742.82 554
7743.65 585
7744.48 655
7745.31 709
7746.14 778
7746.98 861
7747.81 842
7748.64 894
7749.47 881
7750.30 814
7751.13 764
7751.96 773
7752.79 689
7753.62 638
7754.45 622
7755.29 622
7756.12 570
7756.95 568
7757.78 598
7758.61 564
7759.44 530
7760.27 533
7761.11 553
7761.94 567
7762.77 559
7763.60 543
7764.43 542
7765.26 549
7766.10 540
7766.93 507
7767.76 533
7768.59 529
7769.42 522
7770.26 525
7771.09 538
7771.92 526
7772.75 498
7773.58 526
7774.42 540
7775.25 526
7776.08 542
7776.91 550
7777.75 567
7778.58 554
7779.41 572
7780.24 588
7781.08 581
7781.91 567
7782.74 576
7783.57 587
7784.41 573
7785.24 584
7786.07 587
7786.91 567
7787.74 568
7788.57 559
7789.40 606
7790.24 589
7791.07 574
7791.90 540
7792.74 565
7793.57 557
7794.40 597
7795.24 562
7796.07 569
7796.90 578
7797.74 603
7798.57 586
7799.40 594
7800.24 624
7801.07 627
7801.91 653
7802.74 648
7803.57 628
7804.41 677
7805.24 667
7806.07 679
7806.91 666
7807.74 697
7808.58 654
7809.41 670
7810.25 734
7811.08 753
7811.91 773
7812.75 800
7813.58 878
7814.42 830
7815.25 885
7816.09 924
7816.92 925
7817.75 886
7818.59 888
7819.42 886
7820.26 928
7821.09 912
7821.93 940
7822.76 944
7823.60 988
7824.43 976
7825.27 974
7826.10 926
7826.94 890
7827.77 848
7828.61 802
7829.44 801
7830.28 820
7831.11 829
7831.95 881
7832.78 957
7833.62 1032
7834.46 1087
7835.29 1047
7836.13 992
7836.96 923
7837.80 895
7838.63 891
7839.47 877
7840.31 857
7841.14 786
7841.98 796
7842.81 773
7843.65 737
7844.48 726
7845.32 721
7846.16 693
7846.99 754
7847.83 719
7848.67 698
7849.50 682
7850.34 679
7851.17 700
7852.01 653
7852.85 670
7853.68 685
7854.52 680
7855.36 662
7856.19 631
7857.03 637
7857.87 678
7858.70 642
7859.54 641
7860.38 686
7861.21 701
7862.05 668
7862.89 656
7863.72 708
7864.56 633
7865.40 632
7866.24 614
7867.07 631
7867.91 638
7868.75 605
7869.59 678
7870.42 679
7871.26 690
7872.10 690
7872.94 768
7873.77 780
7874.61 725
7875.45 796
7876.29 808
7877.12 871
7877.96 994
7878.80 1034
7879.64 1040
7880.47 1031
7881.31 1055
7882.15 1052
7882.99 976
7883.83 936
7884.66 924
7885.50 883
7886.34 850
7887.18 761
7888.02 756
7888.86 774
7889.69 751
7890.53 805
7891.37 874
7892.21 895
7893.05 888
7893.89 878
7894.73 771
7895.56 725
7896.40 772
7897.24 758
7898.08 739
7898.92 771
7899.76 691
7900.60 737
7901.44 723
7902.28 746
7903.12 686
7903.95 628
7904.79 652
7905.63 663
7906.47 666
7907.31 650
7908.15 666
7908.99 689
7909.83 711
7910.67 659
7911.51 684
7912.35 704
7913.19 752
7914.03 727
7914.87 771
7915.71 780
7916.55 824
7917.39 890
7918.23 928
7919.07 924
7919.91 927
7920.75 900
7921.59 858
7922.43 850
7923.27 847
7924.11 791
7924.95 738
7925.79 629
7926.63 674
7927.47 605
7928.31 583
7929.15 604
7929.99 655
7930.83 656
7931.67 595
7932.51 604
7933.35 623
7934.19 643
7935.04 590
7935.88 626
7936.72 630
7937.56 628
7938.40 616
7939.24 613
7940.08 616
7940.92 594
7941.76 553
7942.60 600
7943.45 604
7944.29 605
7945.13 602
7945.97 658
7946.81 641
7947.65 668
7948.49 666
7949.34 679
7950.18 718
7951.02 709
7951.86 736
7952.70 768
7953.54 837
7954.39 842
7955.23 862
7956.07 863
7956.91 886
7957.75 880
7958.60 889
7959.44 903
7960.28 851
7961.12 850
7961.96 817
7962.81 784
7963.65 798
7964.49 806
7965.33 908
7966.18 961
7967.02 1144
7967.86 1220
7968.70 1248
7969.55 1215
7970.39 1116
7971.23 1019
7972.08 913
7972.92 850
7973.76 772
7974.60 745
7975.45 652
7976.29 686
7977.13 694
7977.98 675
7978.82 694
7979.66 654
7980.51 661
7981.35 665
7982.19 648
7983.04 654
7983.88 665
7984.72 648
7985.57 646
7986.41 574
7987.25 643
7988.10 611
7988.94 608
7989.78 584
7990.63 588
7991.47 550
7992.32 565
7993.16 560
7994.00 525
7994.85 499
7995.69 500
7996.54 495
7997.38 480
7998.22 508
7999.07 505
7999.91 496
8000.76 506
8001.60 486
8002.45 468
8003.29 461
8004.13 477
8004.98 479
8005.82 480
8006.67 442
8007.51 434
8008.36 436
8009.20 464
8010.05 466
8010.89 412
8011.74 433
8012.58 426
8013.43 420
8014.27 427
8015.12 455
8015.96 457
8016.81 400
8017.65 419
8018.50 444
8019.34 417
8020.19 376
8021.03 391
8021.88 449
8022.72 432
8023.57 417
8024.41 411
8025.26 425
8026.11 390
8026.95 395
8027.80 398
8028.64 454
8029.49 411
8030.33 387
8031.18 422
8032.03 434
8032.87 465
8033.72 478
8034.56 450
8035.41 408
8036.26 382
8037.10 400
8037.95 416
8038.80 451
8039.64 458
8040.49 434
8041.34 428
8042.18 420
8043.03 414
8043.87 450
8044.72 466
8045.57 428
8046.41 419
8047.26 411
8048.11 428
8048.96 430
8049.80 392
8050.65 417
8051.50 422
8052.34 418
8053.19 408
8054.04 426
8054.88 408
8055.73 402
8056.58 389
8057.43 390
8058.27 404
8059.12 370
8059.97 378
8060.82 370
8061.66 389
8062.51 383
8063.36 409
8064.21 435
8065.05 389
8065.90 401
8066.75 415
8067.60 388
8068.44 391
8069.29 401
8070.14 402
8070.99 381
8071.84 368
8072.68 397
8073.53 347
8074.38 399
8075.23 384
8076.08 396
8076.93 397
8077.77 400
8078.62 414
8079.47 396
8080.32 393
8081.17 389
8082.02 412
8082.87 415
8083.71 402
8084.56 396
8085.41 395
8086.26 396
8087.11 395
8087.96 380
8088.81 394
8089.66 367
8090.51 379
8091.35 414
8092.20 402
8093.05 368
8093.90 374
8094.75 418
8095.60 408
8096.45 361
8097.30 362
8098.15 365
8099.00 393
8099.85 375
8100.70 342
8101.55 359
8102.40 411
8103.25 366
8104.10 374
8104.95 382
8105.80 331
8106.65 375
8107.50 370
8108.35 351
8109.20 339
8110.05 340
8110.90 411
8111.75 387
8112.60 377
8113.45 379
8114.30 383
8115.15 382
8116.00 394
8116.85 367
8117.70 370
8118.55 383
8119.40 370
8120.25 396
8121.10 358
8121.95 436
8122.80 451
8123.65 420
8124.50 409
8125.35 393
8126.20 388
8127.06 425
8127.91 410
8128.76 396
8129.61 432
8130.46 428
8131.31 433
8132.16 509
8133.01 496
8133.86 462
8134.72 443
8135.57 483
8136.42 438
8137.27 398
8138.12 414
8138.97 453
8139.83 460
8140.68 429
8141.53 398
8142.38 396
8143.23 415
8144.08 374
8144.94 417
8145.79 440
8146.64 474
8147.49 497
8148.34 466
8149.20 421
8150.05 430
8150.90 462
8151.75 441
8152.60 442
8153.46 419
8154.31 475
8155.16 513
8156.01 499
8156.87 520
8157.72 537
8158.57 507
8159.42 510
8160.28 447
8161.13 447
8161.98 443
8162.84 423
8163.69 404
8164.54 387
8165.39 393
8166.25 393
8167.10 376
8167.95 395
8168.81 400
8169.66 394
8170.51 396
8171.37 402
8172.22 413
8173.07 431
8173.93 377
8174.78 367
8175.63 390
8176.49 362
8177.34 370
8178.19 375
8179.05 356
8179.90 339
8180.76 337
8181.61 373
8182.46 385
8183.32 343
8184.17 348
8185.02 360
8185.88 330
8186.73 346
8187.59 362
8188.44 344
8189.30 343
8190.15 332
8191.00 366
8191.86 341
8192.71 376
8193.57 367
8194.42 357
8195.28 379
8196.13 374
8196.99 340
8197.84 366
8198.69 345
8199.55 353
8200.40 378
8201.26 336
8202.11 369
8202.97 351
8203.82 363
8204.68 325
8205.53 336
8206.39 344
8207.24 356
8208.10 350
8208.95 358
8209.81 363
8210.67 359
8211.52 359
8212.38 415
8213.23 346
8214.09 366
8214.94 365
8215.80 379
8216.65 383
8217.51 397
8218.37 361
8219.22 366
8220.08 329
8220.93 368
8221.79 363
8222.64 357
8223.50 382
8224.36 367
8225.21 351
8226.07 360
8226.92 366
8227.78 362
8228.64 383
8229.49 353
8230.35 311
8231.21 352
8232.06 365
8232.92 332
8233.78 344
8234.63 324
8235.49 335
8236.35 338
8237.20 339
8238.06 346
8238.92 318
8239.77 354
8240.63 331
8241.49 338
8242.34 352
8243.20 352
8244.06 341
8244.91 336
8245.77 345
8246.63 366
8247.49 316
8248.34 329
8249.20 362
8250.06 390
8250.92 373
8251.77 362
8252.63 349
8253.49 386
8254.35 389
8255.20 401
8256.06 382
8256.92 367
8257.78 385
8258.63 335
8259.49 364
8260.35 358
8261.21 386
8262.07 360
8262.92 381
8263.78 377
8264.64 353
8265.50 371
8266.36 394
8267.22 359
8268.07 353
8268.93 373
8269.79 403
8270.65 407
8271.51 422
8272.37 412
8273.22 445
8274.08 432
8274.94 426
8275.80 434
8276.66 464
8277.52 482
8278.38 539
8279.24 605
8280.09 615
8280.95 595
8281.81 570
8282.67 547
8283.53 530
8284.39 490
8285.25 458
8286.11 419
8286.97 424
8287.83 426
8288.69 417
8289.55 437
8290.41 426
8291.26 433
8292.12 469
8292.98 497
8293.84 523
8294.70 523
8295.56 513
8296.42 494
8297.28 457
8298.14 485
8299.00 472
8299.86 436
8300.72 417
8301.58 441
8302.44 387
8303.30 393
8304.16 421
8305.02 406
8305.88 395
8306.74 390
8307.60 406
8308.46 416
8309.33 389
8310.19 425
8311.05 390
8311.91 357
8312.77 363
8313.63 420
8314.49 388
8315.35 397
8316.21 377
8317.07 388
8317.93 370
8318.79 357
8319.65 341
8320.52 357
8321.38 366
8322.24 356
8323.10 356
8323.96 362
8324.82 393
8325.68 346
8326.54 356
8327.41 375
8328.27 376
8329.13 399
8329.99 413
8330.85 392
8331.71 367
8332.57 378
8333.44 382
8334.30 362
8335.16 396
8336.02 399
8336.88 374
8337.75 391
8338.61 367
8339.47 370
8340.33 364
8341.19 383
8342.06 383
8342.92 389
8343.78 383
8344.64 348
8345.50 345
8346.37 363
8347.23 401
8348.09 403
8348.95 409
8349.82 434
8350.68 383
8351.54 373
8352.40 407
8353.27 428
8354.13 393
8354.99 349
8355.86 376
8356.72 412
8357.58 391
8358.45 370
8359.31 379
8360.17 332
8361.03 352
8361.90 411
8362.76 399
8363.62 354
8364.49 333
8365.35 377
8366.21 397
8367.08 380
8367.94 384
8368.80 379
8369.67 413
8370.53 416
8371.40 369
8372.26 390
8373.12 366
8373.99 392
8374.85 401
8375.71 394
8376.58 385
8377.44 402
8378.31 426
8379.17 377
8380.03 369
8380.90 392
8381.76 389
8382.63 424
8383.49 407
8384.36 402
8385.22 389
8386.08 406
8386.95 400
8387.81 430
8388.68 408
8389.54 380
8390.41 401
8391.27 419
8392.14 411
8393.00 428
8393.87 419
8394.73 441
8395.60 437
8396.46 445
8397.33 390
8398.19 430
8399.06 430
8399.92 438
8400.79 442
8401.65 445
8402.52 468
8403.38 452
8404.25 439
8405.11 456
8405.98 427
8406.84 466
8407.71 493
8408.58 448
8409.44 481
8410.31 456
8411.17 477
8412.04 525
8412.90 465
8413.77 442
8414.64 513
8415.50 499
8416.37 533
8417.23 524
8418.10 511
8418.97 541
8419.83 490
8420.70 550
8421.56 538
8422.43 559
8423.30 531
8424.16 556
8425.03 551
8425.90 553
8426.76 593
8427.63 591
8428.50 596
8429.36 623
8430.23 628
8431.10 640
8431.96 596
8432.83 593
8433.70 583
8434.56 616
8435.43 662
8436.30 644
8437.16 646
8438.03 747
8438.90 811
8439.77 807
8440.63 827
8441.50 843
8442.37 878
8443.24 902
8444.10 963
8444.97 989
8445.84 913
8446.71 920
8447.57 951
8448.44 986
8449.31 922
8450.18 933
8451.04 968
8451.91 1071
8452.78 1163
8453.65 1330
8454.52 1558
8455.38 1743
8456.25 1938
8457.12 2046
8457.99 2019
8458.86 1918
8459.72 1799
8460.59 1615
8461.46 1469
8462.33 1277
8463.20 1117
8464.07 999
8464.93 974
8465.80 938
8466.67 848
8467.54 814
8468.41 792
8469.28 728
8470.15 760
8471.02 738
8471.88 693
8472.75 664
8473.62 724
8474.49 707
8475.36 722
8476.23 684
8477.10 694
8477.97 732
8478.84 728
8479.71 752
8480.58 784
8481.44 830
8482.31 812
8483.18 839
8484.05 800
8484.92 825
8485.79 747
8486.66 764
8487.53 718
8488.40 703
8489.27 687
8490.14 723
8491.01 700
8491.88 747
8492.75 732
8493.62 736
8494.49 766
8495.36 764
8496.23 749
8497.10 757
8497.97 741
8498.84 718
8499.71 726
8500.58 685
8501.45 666
8502.32 658
8503.19 678
8504.06 628
8504.93 643
8505.80 701
8506.67 692
8507.55 760
8508.42 694
8509.29 747
8510.16 745
8511.03 738
8511.90 739
8512.77 766
8513.64 757
8514.51 694
8515.38 702
8516.25 741
8517.13 740
8518.00 790
8518.87 728
8519.74 747
8520.61 773
8521.48 846
8522.35 942
8523.23 1006
8524.10 1076
8524.97 1179
8525.84 1239
8526.71 1278
8527.58 1280
8528.46 1298
8529.33 1235
8530.20 1103
8531.07 1036
8531.94 972
8532.81 940
8533.69 895
8534.56 864
8535.43 802
8536.30 854
8537.18 810
8538.05 771
8538.92 737
8539.79 723
8540.66 693
8541.54 711
8542.41 691
8543.28 736
8544.15 687
8545.03 693
8545.90 699
8546.77 676
8547.64 658
8548.52 679
8549.39 713
8550.26 748
8551.14 751
8552.01 867
8552.88 913
8553.76 1023
8554.63 1051
8555.50 1045
8556.37 993
8557.25 977
8558.12 944
8558.99 886
8559.87 825
8560.74 710
8561.61 731
8562.49 698
8563.36 715
8564.24 710
8565.11 689
8565.98 694
8566.86 669
8567.73 628
8568.60 672
8569.48 645
8570.35 649
8571.23 627
8572.10 611
8572.97 604
8573.85 592
8574.72 640
8575.60 636
8576.47 643
8577.34 640
8578.22 630
8579.09 627
8579.97 630
8580.84 594
8581.72 584
8582.59 645
8583.47 650
8584.34 613
8585.21 668
8586.09 687
8586.96 677
8587.84 693
8588.71 683
8589.59 698
8590.46 684
8591.34 726
8592.21 725
8593.09 702
8593.96 679
8594.84 733
8595.71 772
8596.59 756
8597.46 707
8598.34 743
8599.22 731
8600.09 717
8600.97 764
8601.84 769
8602.72 777
8603.59 804
8604.47 809
8605.34 820
8606.22 793
8607.10 783
8607.97 808
8608.85 776
8609.72 813
8610.60 842
8611.47 864
8612.35 802
8613.23 841
8614.10 891
8614.98 838
8615.86 801
8616.73 899
8617.61 913
8618.48 926
8619.36 948
8620.24 975
8621.11 986
8621.99 1044
8622.87 1036
8623.74 992
8624.62 1003
8625.50 1053
8626.37 1086
8627.25 1074
8628.13 1085
8629.00 1145
8629.88 1116
8630.76 1153
8631.64 1204
8632.51 1176
8633.39 1207
8634.27 1175
8635.14 1126
8636.02 1193
8636.90 1173
8637.78 1223
8638.65 1229
8639.53 1187
8640.41 1237
8641.29 1303
8642.16 1302
8643.04 1325
8643.92 1332
8644.80 1373
8645.67 1409
8646.55 1425
8647.43 1492
8648.31 1473
8649.18 1516
8650.06 1496
8650.94 1501
8651.82 1494
8652.70 1561
8653.58 1614
8654.45 1559
8655.33 1568
8656.21 1639
8657.09 1753
8657.97 1760
8658.84 1808
8659.72 1985
8660.60 2111
8661.48 2294
8662.36 2553
8663.24 2807
8664.12 3038
8664.99 3153
8665.87 3259
8666.75 3183
8667.63 3066
8668.51 2931
8669.39 2858
8670.27 2804
8671.15 2729
8672.03 2810
8672.91 3083
8673.78 3285
8674.66 3336
8675.54 3377
8676.42 3231
8677.30 3128
8678.18 2970
8679.06 2698
8679.94 2441
8680.82 2200
8681.70 1989
8682.58 1918
8683.46 1811
8684.34 1752
8685.22 1725
8686.10 1817
8686.98 1861
8687.86 1963
8688.74 2164
8689.62 2450
8690.50 2865
8691.38 3167
8692.26 3427
8693.14 3519
8694.02 3577
8694.90 3429
8695.78 3259
8696.66 3004
8697.54 2681
8698.42 2451
8699.30 2313
8700.18 2257
8701.06 2255
8701.94 2229
8702.82 2231
8703.70 2198
8704.58 2094
8705.46 1968
8706.34 1852
8707.23 1656
8708.11 1571
8708.99 1425
8709.87 1306
8710.75 1224
8711.63 1158
8712.51 1173
8713.39 1119
8714.27 1116
8715.16 1113
8716.04 1050
8716.92 993
8717.80 1016
8718.68 1014
8719.56 1042
8720.44 982
8721.33 1042
8722.21 1018
8723.09 983
8723.97 977
8724.85 1010
8725.73 981
8726.62 986
8727.50 961
8728.38 1015
8729.26 1043
8730.14 1082
8731.03 1076
8731.91 1065
8732.79 1083
8733.67 1085
8734.55 1083
8735.44 1019
8736.32 1017
8737.20 1005
8738.08 1036
8738.97 1032
8739.85 1059
8740.73 1054
8741.61 1034
8742.50 980
8743.38 997
8744.26 985
8745.14 992
8746.03 1011
8746.91 948
8747.79 982
8748.68 969
8749.56 942
8750.44 931
8751.33 953
8752.21 956
8753.09 982
8753.97 959
8754.86 999
8755.74 999
8756.62 1002
8757.51 1002
8758.39 1019
8759.28 1014
8760.16 1023
8761.04 983
8761.93 1029
8762.81 988
8763.69 957
8764.58 965
8765.46 985
8766.34 988
8767.23 967
8768.11 981
8769.00 988
8769.88 1003
8770.76 992
8771.65 939
8772.53 961
8773.42 969
8774.30 968
8775.19 923
8776.07 918
8776.95 898
8777.84 937
8778.72 1018
8779.61 1035
8780.49 1040
8781.38 1087
8782.26 1141
8783.15 1115
8784.03 1098
8784.92 1038
8785.80 1020
8786.69 1036
8787.57 966
8788.46 951
8789.34 915
8790.23 882
8791.11 853
8792.00 827
8792.88 818
8793.77 831
8794.65 802
8795.54 819
8796.42 818
8797.31 782
8798.19 741
8799.08 758
8799.96 758
8800.85 752
8801.74 726
8802.62 708
8803.51 735
8804.39 762
8805.28 726
8806.16 717
8807.05 751
8807.94 750
8808.82 752
8809.71 742
8810.59 726
8811.48 727
8812.37 756
8813.25 738
8814.14 735
8815.03 806
8815.91 804
8816.80 806
8817.68 829
8818.57 846
8819.46 863
8820.34 872
8821.23 848
8822.12 799
8823.00 740
8823.89 736
8824.78 720
8825.66 697
8826.55 676
8827.44 687
8828.33 681
8829.21 665
8830.10 654
8830.99 645
8831.87 682
8832.76 643
8833.65 633
8834.54 636
8835.42 684
8836.31 657
8837.20 648
8838.08 634
8838.97 653
8839.86 622
8840.75 618
8841.64 626
8842.52 610
8843.41 631
8844.30 635
8845.19 639
8846.07 618
8846.96 595
8847.85 578
8848.74 613
8849.63 556
8850.51 551
8851.40 550
8852.29 520
8853.18 577
8854.07 524
8854.96 512
8855.84 540
8856.73 566
8857.62 541
8858.51 503
8859.40 509
8860.29 513
8861.17 544
8862.06 512
8862.95 512
8863.84 520
8864.73 525
8865.62 536
8866.51 509
8867.40 492
8868.29 530
8869.17 465
8870.06 499
8870.95 480
8871.84 488
8872.73 454
8873.62 450
8874.51 467
8875.40 463
8876.29 483
8877.18 462
8878.07 435
8878.96 440
8879.85 454
8880.74 461
8881.63 454
8882.51 496
8883.40 483
8884.29 435
8885.18 436
8886.07 449
8886.96 486
8887.85 490
8888.74 455
8889.63 470
8890.52 438
8891.41 422
8892.30 426
8893.19 439
8894.09 429
8894.98 412
8895.87 428
8896.76 424
8897.65 400
8898.54 405
8899.43 407
8900.32 381
8901.21 410
8902.10 412
8902.99 391
8903.88 384
8904.77 376
8905.66 361
8906.55 344
8907.44 388
8908.34 378
8909.23 396
8910.12 383
8911.01 348
8911.90 396
8912.79 379
8913.68 373
8914.57 411
8915.47 411
8916.36 359
8917.25 375
8918.14 376
8919.03 376
8919.92 372
8920.81 339
8921.71 346
8922.60 374
8923.49 348
8924.38 354
8925.27 359
8926.16 357
8927.06 359
8927.95 359
8928.84 363
8929.73 339
8930.62 367
8931.52 353
8932.41 362
8933.30 376
8934.19 327
8935.09 361
8935.98 325
8936.87 331
8937.76 336
8938.66 347
8939.55 336
8940.44 338
8941.33 351
8942.23 365
8943.12 364
8944.01 358
8944.90 339
8945.80 350
8946.69 345
8947.58 339
8948.48 315
8949.37 334
8950.26 364
8951.16 354
8952.05 344
8952.94 338
8953.84 322
8954.73 317
8955.62 343
8956.52 358
8957.41 366
8958.30 316
8959.20 339
8960.09 320
8960.98 357
8961.88 330
8962.77 290
8963.66 344
8964.56 317
8965.45 333
8966.35 324
8967.24 292
8968.13 329
8969.03 314
8969.92 340
8970.82 316
8971.71 343
8972.60 345
8973.50 337
8974.39 320
8975.29 318
8976.18 327
8977.08 344
8977.97 355
8978.87 321
8979.76 287
8980.65 346
8981.55 327
8982.44 279
8983.34 309
8984.23 330
8985.13 332
8986.02 297
8986.92 305
8987.81 352
8988.71 338
8989.60 326
8990.50 299
8991.39 337
8992.29 351
8993.18 318
8994.08 349
8994.97 318
8995.87 280
8996.76 309
8997.66 339
8998.56 363
8999.45 349
9000.35 340
9001.24 338
9002.14 335
9003.03 285
9003.93 293
9004.83 300
9005.72 315
9006.62 314
9007.51 288
9008.41 328
9009.31 282
9010.20 303
9011.10 307
9011.99 324
9012.89 319
9013.79 315
9014.68 325
9015.58 291
9016.48 277
9017.37 283
9018.27 322
9019.16 309
9020.06 261
9020.96 295
9021.85 285
9022.75 294
9023.65 297
9024.54 284
9025.44 317
9026.34 299
9027.24 302
9028.13 309
9029.03 287
9029.93 298
9030.82 324
9031.72 303
9032.62 293
9033.52 312
9034.41 323
9035.31 290
9036.21 264
9037.10 294
9038.00 285
9038.90 337
9039.80 311
9040.69 326
9041.59 328
9042.49 308
9043.39 303
9044.29 293
9045.18 301
9046.08 305
9046.98 290
9047.88 314
9048.78 299
9049.67 290
9050.57 277
9051.47 309
9052.37 312
9053.27 307
9054.16 330
9055.06 314
9055.96 337
9056.86 305
9057.76 310
9058.66 301
9059.55 346
9060.45 299
9061.35 326
9062.25 330
9063.15 325
9064.05 340
9064.95 330
9065.85 329
9066.74 296
9067.64 333
9068.54 331
9069.44 332
9070.34 330
9071.24 346
9072.14 346
9073.04 323
9073.94 353
9074.84 326
9075.74 334
9076.64 333
9077.53 332
9078.43 342
9079.33 346
9080.23 309
9081.13 357
9082.03 346
9082.93 320
9083.83 284
9084.73 342
9085.63 344
9086.53 350
9087.43 300
9088.33 318
9089.23 376
9090.13 374
9091.03 355
9091.93 356
9092.83 366
9093.73 357
9094.63 393
9095.53 347
9096.43 340
9097.33 341
9098.23 330
9099.13 322
9100.04 309
9100.94 328
9101.84 350
9102.74 313
9103.64 329
9104.54 315
9105.44 326
9106.34 348
9107.24 333
9108.14 350
9109.04 334
9109.94 338
9110.85 343
9111.75 319
9112.65 302
9113.55 314
9114.45 320
9115.35 355
9116.25 328
9117.15 326
9118.06 310
9118.96 364
9119.86 371
9120.76 320
9121.66 334
9122.56 334
9123.46 361
9124.37 353
9125.27 333
9126.17 328
9127.07 330
9127.97 319
9128.88 319
9129.78 342
9130.68 309
9131.58 316
9132.48 338
9133.39 301
9134.29 315
9135.19 301
9136.09 320
9137.00 317
9137.90 300
9138.80 315
9139.70 317
9140.61 306
9141.51 293
9142.41 320
9143.31 308
9144.22 307
9145.12 321
9146.02 337
9146.92 310
9147.83 306
9148.73 327
9149.63 293
9150.54 319
9151.44 323
9152.34 318
9153.25 333
9154.15 317
9155.05 312
9155.96 354
9156.86 336
9157.76 298
9158.67 326
9159.57 331
9160.47 320
9161.38 336
9162.28 341
9163.18 332
9164.09 332
9164.99 356
9165.90 350
9166.80 355
9167.70 343
9168.61 359
9169.51 361
9170.42 355
9171.32 316
9172.22 313
9173.13 316
9174.03 314
9174.94 308
9175.84 317
9176.74 330
9177.65 297
9178.55 290
9179.46 367
9180.36 333
9181.27 306
9182.17 315
9183.08 340
9183.98 337
9184.89 295
9185.79 315
9186.70 298
9187.60 353
9188.51 334
9189.41 318
9190.32 343
9191.22 322
9192.13 352
9193.03 335
9193.94 326
9194.84 351
9195.75 330
9196.65 352
9197.56 362
9198.46 371
9199.37 363
9200.27 389
9201.18 420
9202.08 402
9202.99 382
9203.90 376
9204.80 380
9205.71 347
9206.61 350
9207.52 358
9208.42 340
9209.33 349
9210.24 367
9211.14 321
9212.05 287
9212.95 276
9213.86 330
9214.77 341
9215.67 322
9216.58 327
9217.49 339
9218.39 327
9219.30 353
9220.21 348
9221.11 331
9222.02 339
9222.93 373
9223.83 356
9224.74 310
9225.65 319
9226.55 329
9227.46 327
9228.37 272
9229.27 301
9230.18 319
9231.09 320
9231.99 316
9232.90 321
9233.81 324
9234.72 312
9235.62 324
9236.53 325
9237.44 312
9238.34 293
9239.25 315
9240.16 314
9241.07 344
9241.97 310
9242.88 321
9243.79 327
9244.70 314
9245.61 311
9246.51 331
9247.42 317
9248.33 296
9249.24 317
9250.14 305
9251.05 310
9251.96 297
9252.87 287
9253.78 305
9254.69 313
9255.59 333
9256.50 283
9257.41 320
9258.32 322
9259.23 318
9260.14 327
9261.04 315
9261.95 319
9262.86 309
9263.77 316
9264.68 302
9265.59 323
9266.50 312
9267.40 282
9268.31 308
9269.22 310
9270.13 301
9271.04 297
9271.95 313
9272.86 309
9273.77 322
9274.68 302
9275.59 320
9276.49 311
9277.40 311
9278.31 327
9279.22 332
9280.13 297
9281.04 282
9281.95 308
9282.86 296
9283.77 282
9284.68 310
9285.59 297
9286.50 299
9287.41 343
9288.32 325
9289.23 350
9290.14 344
9291.05 349
9291.96 330
9292.87 330
9293.78 302
9294.69 309
9295.60 336
9296.51 284
9297.42 313
9298.33 343
9299.24 374
9300.15 356
9301.06 351
9301.97 326
9302.88 332
9303.79 318
9304.70 348
9305.61 331
9306.53 337
9307.44 380
9308.35 398
9309.26 344
9310.17 363
9311.08 378
9311.99 386
9312.90 357
9313.81 372
9314.72 335
9315.63 348
9316.55 322
9317.46 347
9318.37 327
9319.28 323
9320.19 366
9321.10 322
9322.01 351
9322.93 340
9323.84 347
9324.75 329
9325.66 327
9326.57 327
9327.48 311
9328.40 323
9329.31 341
9330.22 322
9331.13 301
9332.04 306
9332.96 325
9333.87 355
9334.78 340
9335.69 328
9336.60 315
9337.52 351
9338.43 369
9339.34 369
9340.25 341
9341.17 353
9342.08 324
9342.99 325
9343.90 356
9344.82 324
9345.73 319
9346.64 350
9347.55 344
9348.47 344
9349.38 354
9350.29 337
9351.21 342
9352.12 348
9353.03 348
9353.94 331
9354.86 347
9355.77 345
9356.68 328
9357.60 351
9358.51 344
9359.42 326
9360.34 321
9361.25 340
9362.16 332
9363.08 320
9363.99 303
9364.90 324
9365.82 329
9366.73 328
9367.65 304
9368.56 324
9369.47 332
9370.39 323
9371.30 313
9372.21 331
9373.13 331
9374.04 323
9374.96 341
9375.87 335
9376.79 313
9377.70 340
9378.61 345
9379.53 359
9380.44 367
9381.36 362
9382.27 353
9383.19 361
9384.10 331
9385.01 330
9385.93 369
9386.84 363
9387.76 387
9388.67 378
9389.59 369
9390.50 388
9391.42 408
9392.33 387
9393.25 425
9394.16 424
9395.08 396
9395.99 388
9396.91 397
9397.82 411
9398.74 387
9399.65 385
9400.57 400
9401.48 372
9402.40 355
9403.32 356
9404.23 372
9405.15 335
9406.06 345
9406.98 343
9407.89 377
9408.81 345
9409.73 379
9410.64 348
9411.56 369
9412.47 353
9413.39 374
9414.30 361
9415.22 335
9416.14 348
9417.05 400
9417.97 377
9418.89 348
9419.80 349
9420.72 382
9421.63 381
9422.55 332
9423.47 367
9424.38 382
9425.30 364
9426.22 362
9427.13 386
9428.05 383
9428.97 371
9429.88 370
9430.80 363
9431.72 422
9432.63 380
9433.55 368
9434.47 375
9435.38 369
9436.30 356
9437.22 398
9438.14 388
9439.05 440
9439.97 432
9440.89 444
9441.81 437
9442.72 425
9443.64 458
9444.56 472
9445.47 447
9446.39 430
9447.31 455
9448.23 454
9449.15 464
9450.06 435
9450.98 458
9451.90 458
9452.82 440
9453.73 457
9454.65 479
9455.57 462
9456.49 469
9457.41 435
9458.32 470
9459.24 457
9460.16 426
9461.08 422
9462.00 422
9462.92 414
9463.83 391
9464.75 408
9465.67 400
9466.59 385
9467.51 388
9468.43 385
9469.35 427
9470.26 410
9471.18 409
9472.10 407
9473.02 442
9473.94 439
9474.86 434
9475.78 405
9476.70 413
9477.62 448
9478.54 490
9479.45 527
9480.37 475
9481.29 472
9482.21 478
9483.13 473
9484.05 477
9484.97 482
9485.89 448
9486.81 448
9487.73 437
9488.65 446
9489.57 436
9490.49 453
9491.41 425
9492.33 455
9493.25 446
9494.17 437
9495.09 401
9496.01 427
9496.93 447
9497.85 446
9498.77 428
9499.69 435
9500.61 454
9501.53 437
9502.45 482
9503.37 466
9504.29 510
9505.21 477
9506.13 498
9507.05 483
9507.97 474
9508.89 499
9509.81 462
9510.73 455
9511.65 517
9512.57 527
9513.49 507
9514.42 528
9515.34 532
9516.26 543
9517.18 577
9518.10 618
9519.02 601
9519.94 658
9520.86 691
9521.78 762
9522.71 772
9523.63 760
9524.55 721
9525.47 665
9526.39 691
9527.31 664
9528.23 645
9529.16 604
9530.08 583
9531.00 582
9531.92 590
9532.84 570
9533.76 585
9534.69 576
9535.61 535
9536.53 545
9537.45 541
9538.37 539
9539.30 532
9540.22 523
9541.14 554
9542.06 560
9542.98 535
9543.91 537
9544.83 505
9545.75 556
9546.67 555
9547.60 574
9548.52 553
9549.44 571
9550.36 565
9551.29 605
9552.21 606
9553.13 619
9554.06 543
9554.98 616
9555.90 591
9556.82 575
9557.75 603
9558.67 643
9559.59 620
9560.52 602
9561.44 627
9562.36 645
9563.29 632
9564.21 649
9565.13 626
9566.06 632
9566.98 646
9567.90 602
9568.83 603
9569.75 627
9570.67 621
9571.60 647
9572.52 640
9573.44 649
9574.37 651
9575.29 679
9576.22 677
9577.14 711
9578.06 665
9578.99 737
9579.91 733
9580.84 749
9581.76 749
9582.68 714
9583.61 725
9584.53 733
9585.46 727
9586.38 728
9587.31 712
9588.23 718
9589.15 762
9590.08 743
9591.00 727
9591.93 734
9592.85 765
9593.78 772
9594.70 784
9595.63 804
9596.55 910
9597.48 981
9598.40 1008
9599.33 1083
9600.25 1115
9601.18 1168
9602.10 1057
9603.03 1034
9603.95 984
9604.88 963
9605.80 916
9606.73 893
9607.65 870
9608.58 853
9609.50 850
9610.43 838
9611.35 814
9612.28 817
9613.21 809
9614.13 802
9615.06 811
9615.98 807
9616.91 816
9617.84 824
9618.76 817
9619.69 830
9620.61 823
9621.54 807
9622.47 838
9623.39 834
9624.32 888
9625.24 884
9626.17 878
9627.10 908
9628.02 878
9628.95 934
9629.88 880
9630.80 926
9631.73 888
9632.65 937
9633.58 949
9634.51 938
9635.43 979
9636.36 1001
9637.29 998
9638.22 1018
9639.14 1033
9640.07 1077
9641.00 1117
9641.92 1151
9642.85 1160
9643.78 1139
9644.70 1173
9645.63 1202
9646.56 1193
9647.49 1208
9648.41 1228
9649.34 1215
9650.27 1211
9651.20 1193
9652.12 1157
9653.05 1094
9653.98 1092
9654.91 1145
9655.83 1161
9656.76 1172
9657.69 1119
9658.62 1185
9659.55 1134
9660.47 1117
9661.40 1122
9662.33 1094
9663.26 1157
9664.19 1163
9665.11 1210
9666.04 1224
9666.97 1210
9667.90 1253
9668.83 1231
9669.75 1294
9670.68 1305
9671.61 1358
9672.54 1348
9673.47 1388
9674.40 1386
9675.33 1453
9676.25 1437
9677.18 1397
9678.11 1409
9679.04 1454
9679.97 1473
9680.90 1475
9681.83 1446
9682.76 1478
9683.69 1497
9684.61 1526
9685.54 1505
9686.47 1501
9687.40 1540
9688.33 1543
9689.26 1554
9690.19 1511
9691.12 1554
9692.05 1529
9692.98 1575
9693.91 1659
9694.84 1667
9695.77 1696
9696.70 1819
9697.63 1952
9698.56 2009
9699.49 2030
9700.42 2075
9701.35 2078
9702.28 1969
9703.21 1896
9704.14 1815
9705.07 1722
9706.00 1654
9706.93 1565
9707.86 1601
9708.79 1570
9709.72 1596
9710.65 1627
9711.58 1632
9712.51 1748
9713.44 1792
9714.37 1830
9715.30 1880
9716.23 1950
9717.16 1886
9718.09 1787
9719.02 1746
9719.95 1739
9720.88 1606
9721.81 1520
9722.75 1481
9723.68 1357
9724.61 1294
9725.54 1288
9726.47 1243
9727.40 1250
9728.33 1221
9729.26 1268
9730.19 1285
9731.13 1294
9732.06 1248
9732.99 1300
9733.92 1277
9734.85 1280
9735.78 1236
9736.71 1184
9737.65 1222
9738.58 1185
9739.51 1092
9740.44 1074
9741.37 1075
9742.30 1034
9743.24 1021
9744.17 1012
9745.10 997
9746.03 975
9746.96 954
9747.90 988
9748.83 973
9749.76 932
9750.69 900
9751.63 909
9752.56 950
9753.49 906
9754.42 897
9755.36 884
9756.29 861
9757.22 866
9758.15 888
9759.09 905
9760.02 883
9760.95 889
9761.88 906
9762.82 852
9763.75 876
9764.68 842
9765.62 864
9766.55 897
9767.48 905
9768.41 892
9769.35 929
9770.28 942
9771.21 922
9772.15 911
9773.08 857
9774.01 893
9774.95 905
9775.88 860
9776.81 897
9777.75 908
9778.68 908
9779.62 932
9780.55 928
9781.48 931
9782.42 952
9783.35 961
9784.28 977
9785.22 976
9786.15 977
9787.09 971
9788.02 908
9788.95 848
9789.89 878
9790.82 857
9791.76 821
9792.69 836
9793.63 821
9794.56 818
9795.49 810
9796.43 832
9797.36 870
9798.30 930
9799.23 890
9800.17 877
9801.10 894
9802.04 869
9802.97 841
9803.91 824
9804.84 801
9805.78 740
9806.71 754
9807.65 722
9808.58 714
9809.52 698
9810.45 685
9811.39 652
9812.32 660
9813.26 646
9814.19 672
9815.13 648
9816.06 628
9817.00 590
9817.93 606
9818.87 649
9819.80 654
9820.74 664
9821.68 629
9822.61 595
9823.55 586
9824.48 593
9825.42 575
9826.35 616
9827.29 613
9828.23 630
9829.16 604
9830.10 592
9831.03 598
9831.97 557
9832.91 555
9833.84 568
9834.78 573
9835.72 567
9836.65 603
9837.59 606
9838.52 566
9839.46 579
9840.40 576
9841.33 582
9842.27 597
9843.21 593
9844.14 586
9845.08 567
9846.02 575
9846.95 557
9847.89 548
9848.83 569
9849.77 574
9850.70 570
9851.64 564
9852.58 598
9853.51 555
9854.45 562
9855.39 555
9856.33 559
9857.26 558
9858.20 554
9859.14 525
9860.08 560
9861.01 553
9861.95 585
9862.89 532
9863.83 569
9864.76 540
9865.70 540
9866.64 517
9867.58 536
9868.51 542
9869.45 556
9870.39 543
9871.33 527
9872.27 564
9873.20 558
9874.14 544
9875.08 538
9876.02 527
9876.96 503
9877.90 546
9878.83 503
9879.77 512
9880.71 520
9881.65 519
9882.59 508
9883.53 519
9884.47 487
9885.40 490
9886.34 504
9887.28 473
9888.22 468
9889.16 481
9890.10 496
9891.04 492
9891.98 511
9892.91 522
9893.85 511
9894.79 486
9895.73 506
9896.67 462
9897.61 504
9898.55 476
9899.49 449
9900.43 492
9901.37 464
9902.31 508
9903.25 441
9904.19 470
9905.13 463
9906.07 472
9907.01 499
9907.95 520
9908.89 481
9909.83 500
9910.77 513
9911.71 511
9912.65 497
9913.59 508
9914.53 459
9915.47 480
9916.41 500
9917.35 488
9918.29 522
9919.23 525
9920.17 519
9921.11 528
9922.05 585
9922.99 609
9923.93 684
9924.87 696
9925.81 700
9926.75 695
9927.69 708
9928.63 734
9929.57 706
9930.51 698
9931.45 644
9932.39 618
9933.34 563
9934.28 551
9935.22 525
9936.16 467
9937.10 519
9938.04 527
9938.98 530
9939.92 465
9940.87 472
9941.81 460
9942.75 486
9943.69 483
9944.63 490
9945.57 521
9946.51 540
9947.46 533
9948.40 601
9949.34 641
9950.28 652
9951.22 656
9952.16 707
9953.11 615
9954.05 619
9954.99 613
9955.93 623
9956.87 584
9957.82 523
9958.76 506
9959.70 477
9960.64 489
9961.59 471
9962.53 463
9963.47 436
9964.41 464
9965.35 478
9966.30 469
9967.24 425
9968.18 429
9969.13 430
9970.07 437
9971.01 399
9971.95 405
9972.90 398
9973.84 382
9974.78 404
9975.73 367
9976.67 393
9977.61 393
9978.55 399
9979.50 363
9980.44 407
9981.38 430
9982.33 434
9983.27 397
9984.21 399
9985.16 393
9986.10 410
9987.04 428
9987.99 389
9988.93 384
9989.88 419
9990.82 414
9991.76 417
9992.71 399
9993.65 399
9994.59 392
9995.54 375
9996.48 408
9997.43 395
9998.37 415
9999.31 400
10000.26 400
10001.20 388
10002.15 350
10003.09 403
10004.04 376
10004.98 394
10005.92 371
10006.87 355
10007.81 360
10008.76 375
10009.70 367
10010.65 340
10011.59 382
10012.54 373
10013.48 397
10014.43 391
10015.37 376
10016.32 356
10017.26 397
10018.21 384
10019.15 370
10020.10 361
10021.04 372
10021.99 405
10022.93 377
10023.88 342
10024.82 378
10025.77 349
10026.71 346
10027.66 349
10028.60 362
10029.55 383
10030.49 357
10031.44 387
10032.39 373
10033.33 394
10034.28 362
10035.22 362
10036.17 353
10037.11 346
10038.06 325
10039.01 336
10039.95 340
10040.90 360
10041.84 337
10042.79 342
10043.74 352
10044.68 338
10045.63 358
10046.58 318
10047.52 350
10048.47 356
10049.41 348
10050.36 326
10051.31 354
10052.25 343
10053.20 346
10054.15 353
10055.09 342
10056.04 324
10056.99 331
10057.93 326
10058.88 329
10059.83 323
10060.78 327
10061.72 343
10062.67 319
10063.62 342
10064.56 356
10065.51 352
10066.46 327
10067.41 320
10068.35 330
10069.30 302
10070.25 323
10071.20 335
10072.14 365
10073.09 321
10074.04 319
10074.99 338
10075.93 342
10076.88 334
10077.83 336
10078.78 364
10079.72 358
10080.67 356
10081.62 384
10082.57 354
10083.52 329
10084.46 303
10085.41 338
10086.36 351
10087.31 315
10088.26 326
10089.21 346
10090.15 318
10091.10 299
10092.05 329
10093.00 352
10093.95 344
10094.90 346
10095.85 336
10096.79 362
10097.74 348
10098.69 342
10099.64 347
10100.59 367
10101.54 358
10102.49 330
10103.44 369
10104.39 340
10105.33 343
10106.28 333
10107.23 341
10108.18 303
10109.13 327
10110.08 356
10111.03 343
10111.98 324
10112.93 306
10113.88 317
10114.83 333
10115.78 353
10116.73 353
10117.68 346
10118.63 361
10119.58 353
10120.53 374
10121.48 321
10122.43 336
10123.38 335
10124.33 386
10125.28 381
10126.23 368
10127.18 341
10128.13 323
10129.08 360
10130.03 351
10130.98 358
10131.93 346
10132.88 393
10133.83 393
10134.78 393
10135.73 359
10136.68 366
10137.63 382
10138.58 405
10139.53 390
10140.48 391
10141.43 379
10142.38 393
10143.33 387
10144.29 419
10145.24 363
10146.19 422
10147.14 410
10148.09 453
10149.04 430
10149.99 400
10150.94 386
10151.89 443
10152.85 441
10153.80 420
10154.75 412
10155.70 432
10156.65 436
10157.60 423
10158.55 437
10159.51 455
10160.46 461
10161.41 451
10162.36 449
10163.31 476
10164.26 421
10165.22 436
10166.17 499
10167.12 468
10168.07 454
10169.02 440
10169.98 509
10170.93 489
10171.88 451
10172.83 483
10173.79 485
10174.74 517
10175.69 494
10176.64 544
10177.60 547
10178.55 559
10179.50 542
10180.45 566
10181.41 546
10182.36 535
10183.31 513
10184.26 511
10185.22 499
10186.17 520
10187.12 485
10188.08 503
10189.03 484
10189.98 498
10190.93 497
10191.89 521
10192.84 511
10193.79 543
10194.75 568
10195.70 516
10196.65 522
10197.61 518
10198.56 557
10199.51 526
10200.47 516
10201.42 557
10202.38 575
10203.33 589
10204.28 613
10205.24 646
10206.19 651
10207.14 632
10208.10 659
10209.05 664
10210.01 650
10210.96 638
10211.91 616
10212.87 581
10213.82 540
10214.78 536
10215.73 554
10216.69 556
10217.64 564
10218.59 537
10219.55 534
10220.50 528
10221.46 518
10222.41 514
10223.37 518
10224.32 507
10225.28 532
10226.23 549
10227.19 542
10228.14 540
10229.10 573
10230.05 575
10231.01 564
10231.96 602
10232.92 640
10233.87 696
10234.83 724
10235.78 724
10236.74 777
10237.69 772
10238.65 752
10239.60 679
10240.56 659
10241.51 633
10242.47 566
10243.42 560
10244.38 591
10245.34 557
10246.29 529
10247.25 533
10248.20 550
10249.16 507
10250.11 482
10251.07 483
10252.03 506
10252.98 475
10253.94 482
10254.89 481
10255.85 481
10256.81 423
10257.76 441
10258.72 445
10259.68 410
10260.63 409
10261.59 440
10262.55 417
10263.50 377
10264.46 444
10265.41 413
10266.37 420
10267.33 408
10268.28 422
10269.24 427
10270.20 450
10271.16 414
10272.11 419
10273.07 439
10274.03 420
10274.98 407
10275.94 409
10276.90 407
10277.85 397
10278.81 370
10279.77 390
10280.73 351
10281.68 358
10282.64 376
10283.60 403
10284.56 367
10285.51 353
10286.47 406
10287.43 404
10288.39 408
10289.34 384
10290.30 356
10291.26 357
10292.22 371
10293.18 395
10294.13 376
10295.09 390
10296.05 396
10297.01 415
10297.97 368
10298.92 355
10299.88 370
10300.84 355
10301.80 386
10302.76 351
10303.72 370
10304.67 403
10305.63 385
10306.59 388
10307.55 385
10308.51 387
10309.47 375
10310.43 389
10311.38 372
10312.34 384
10313.30 385
10314.26 390
10315.22 400
10316.18 389
10317.14 365
10318.10 374
10319.06 363
10320.01 370
10320.97 371
10321.93 378
10322.89 388
10323.85 378
10324.81 360
10325.77 344
10326.73 369
10327.69 347
10328.65 311
10329.61 345
10330.57 384
10331.53 353
10332.49 329
10333.45 351
10334.41 345
10335.37 351
10336.33 345
10337.29 358
10338.25 359
10339.21 317
10340.17 312
10341.13 316
10342.09 308
10343.05 314
10344.01 351
10344.97 383
10345.93 331
10346.89 300
10347.85 342
10348.81 325
10349.77 323
10350.73 321
10351.69 319
10352.65 311
10353.61 315
10354.57 280
10355.53 319
10356.49 324
10357.46 283
10358.42 319
10359.38 311
10360.34 304
10361.30 307
10362.26 317
10363.22 295
10364.18 289
10365.14 325
10366.11 321
10367.07 293
10368.03 278
10368.99 318
10369.95 295
10370.91 327
10371.87 282
10372.84 321
10373.80 327
10374.76 297
10375.72 286
10376.68 318
10377.64 297
10378.61 294
10379.57 308
10380.53 323
10381.49 301
10382.45 308
10383.42 305
10384.38 319
10385.34 293
10386.30 262
10387.27 293
10388.23 325
10389.19 310
10390.15 289
10391.11 311
10392.08 284
10393.04 287
10394.00 289
10394.96 266
10395.93 274
10396.89 287
10397.85 325
10398.82 298
10399.78 289
10400.74 282
10401.70 296
10402.67 301
10403.63 284
10404.59 266
10405.56 300
10406.52 293
10407.48 286
10408.45 298
10409.41 308
10410.37 307
10411.34 274
10412.30 297
10413.26 302
10414.23 293
10415.19 301
10416.15 325
10417.12 318
10418.08 298
10419.04 289
10420.01 311
10420.97 306
10421.94 302
10422.90 316
10423.86 342
10424.83 308
10425.79 287
10426.76 288
10427.72 294
10428.68 291
10429.65 266
10430.61 284
10431.58 283
10432.54 244
10433.51 259
10434.47 277
10435.44 271
10436.40 293
10437.36 278
10438.33 273
10439.29 240
10440.26 264
10441.22 313
10442.19 309
10443.15 261
10444.12 270
10445.08 290
10446.05 280
10447.01 244
10447.98 241
10448.94 258
10449.91 256
10450.87 252
10451.84 266
10452.80 267
10453.77 240
10454.73 298
10455.70 278
10456.67 266
10457.63 256
10458.60 247
10459.56 278
10460.53 264
10461.49 274
10462.46 272
10463.43 289
10464.39 294
10465.36 278
10466.32 261
10467.29 284
10468.25 244
10469.22 234
10470.19 274
10471.15 286
10472.12 250
10473.09 285
10474.05 296
10475.02 304
10475.98 264
10476.95 258
10477.92 316
10478.88 284
10479.85 268
10480.82 302
10481.78 312
10482.75 284
10483.72 280
10484.68 275
10485.65 294
10486.62 295
10487.58 247
10488.55 280
10489.52 254
10490.49 277
10491.45 241
10492.42 256
10493.39 261
10494.35 275
10495.32 278
10496.29 261
10497.26 275
10498.22 266
10499.19 260
10500.16 270
10501.13 244
10502.09 255
10503.06 254
10504.03 245
10505.00 246
10505.96 287
10506.93 258
10507.90 246
10508.87 261
10509.84 247
10510.80 291
10511.77 267
10512.74 259
10513.71 263
10514.68 258
10515.64 257
10516.61 238
10517.58 247
10518.55 262
10519.52 251
10520.49 272
10521.45 288
10522.42 241
10523.39 259
10524.36 254
10525.33 262
10526.30 269
10527.27 276
10528.23 266
10529.20 258
10530.17 252
10531.14 265
10532.11 270
10533.08 269
10534.05 279
10535.02 270
10535.99 267
10536.96 274
10537.93 271
10538.89 279
10539.86 283
10540.83 276
10541.80 294
10542.77 290
10543.74 242
10544.71 276
10545.68 261
10546.65 250
10547.62 252
10548.59 243
10549.56 261
10550.53 252
10551.50 263
10552.47 264
10553.44 255
10554.41 281
10555.38 254
10556.35 294
10557.32 297
10558.29 280
10559.26 295
10560.23 316
10561.20 302
10562.17 288
10563.14 322
10564.11 299
10565.08 296
10566.05 295
10567.02 260
10567.99 280
10568.96 292
10569.93 295
10570.91 303
10571.88 275
10572.85 292
10573.82 262
10574.79 263
10575.76 285
10576.73 281
10577.70 293
10578.67 288
10579.64 302
10580.62 293
10581.59 271
10582.56 293
10583.53 299
10584.50 286
10585.47 302
10586.44 297
10587.42 267
10588.39 303
10589.36 316
10590.33 304
10591.30 310
10592.27 325
10593.25 315
10594.22 299
10595.19 313
10596.16 298
10597.13 306
10598.10 300
10599.08 322
10600.05 320
10601.02 351
10601.99 335
10602.97 324
10603.94 359
10604.91 352
10605.88 368
10606.85 385
10607.83 432
10608.80 424
10609.77 431
10610.74 426
10611.72 419
10612.69 437
10613.66 397
10614.64 397
10615.61 385
10616.58 361
10617.55 360
10618.53 392
10619.50 367
10620.47 321
10621.45 318
10622.42 329
10623.39 316
10624.37 336
10625.34 320
10626.31 347
10627.29 345
10628.26 325
10629.23 311
10630.21 348
10631.18 315
10632.15 334
10633.13 311
10634.10 342
10635.07 338
10636.05 362
10637.02 403
10638.00 448
10638.97 370
10639.94 366
10640.92 396
10641.89 369
10642.87 353
10643.84 366
10644.81 352
10645.79 338
10646.76 344
10647.74 336
10648.71 325
10649.68 321
10650.66 332
10651.63 294
10652.61 300
10653.58 291
10654.56 298
10655.53 306
10656.51 282
10657.48 260
10658.46 280
10659.43 292
10660.41 255
10661.38 262
10662.36 273
10663.33 254
10664.31 275
10665.28 271
10666.26 272
10667.23 275
10668.21 295
10669.18 274
10670.16 297
10671.13 286
10672.11 279
10673.08 274
10674.06 291
10675.03 271
10676.01 295
10676.99 265
10677.96 270
10678.94 309
10679.91 289
10680.89 279
10681.86 280
10682.84 287
10683.82 305
10684.79 309
10685.77 313
10686.74 295
10687.72 292
10688.70 306
10689.67 284
10690.65 283
10691.63 277
10692.60 294
10693.58 268
10694.55 262
10695.53 255
10696.51 262
10697.48 275
10698.46 284
10699.44 289
10700.41 260
10701.39 257
10702.37 260
10703.34 293
10704.32 273
10705.30 268
10706.27 234
10707.25 284
10708.23 272
10709.21 280
10710.18 278
10711.16 250
10712.14 269
10713.11 270
10714.09 268
10715.07 268
10716.05 278
10717.02 274
10718.00 296
10718.98 298
10719.96 280
10720.93 266
10721.91 277
10722.89 260
10723.87 269
10724.85 262
10725.82 275
10726.80 255
10727.78 274
10728.76 268
10729.74 261
10730.71 251
10731.69 269
10732.67 275
10733.65 276
10734.63 268
10735.60 273
10736.58 288
10737.56 289
10738.54 283
10739.52 294
10740.50 317
10741.48 302
10742.45 284
10743.43 285
10744.41 298
10745.39 279
10746.37 278
10747.35 270
10748.33 272
10749.31 264
10750.28 269
10751.26 295
10752.24 255
10753.22 311
10754.20 280
10755.18 299
10756.16 285
10757.14 272
10758.12 289
10759.10 264
10760.08 281
10761.06 298
10762.04 287
10763.01 293
10763.99 296
10764.97 276
10765.95 288
10766.93 292
10767.91 295
10768.89 311
10769.87 279
10770.85 283
10771.83 304
10772.81 318
10773.79 319
10774.77 352
10775.75 338
10776.73 337
10777.71 320
10778.69 345
10779.67 334
10780.65 342
10781.63 315
10782.62 315
10783.60 313
10784.58 335
10785.56 319
10786.54 304
10787.52 291
10788.50 326
10789.48 330
10790.46 292
10791.44 334
10792.42 334
10793.40 341
10794.38 324
10795.37 310
10796.35 297
10797.33 319
10798.31 304
10799.29 305
10800.27 310
10801.25 274
10802.23 294
10803.21 301
10804.20 289
10805.18 304
10806.16 314
10807.14 288
10808.12 301
10809.10 331
10810.09 320
10811.07 321
10812.05 330
10813.03 332
10814.01 312
10815.00 316
10815.98 339
10816.96 312
10817.94 324
10818.92 312
10819.91 321
10820.89 305
10821.87 303
10822.85 332
10823.83 312
10824.82 348
10825.80 320
10826.78 322
10827.76 324
10828.75 336
10829.73 329
10830.71 325
10831.69 310
10832.68 319
10833.66 310
10834.64 314
10835.63 327
10836.61 326
10837.59 337
10838.57 319
10839.56 326
10840.54 343
10841.52 322
10842.51 359
10843.49 334
10844.47 329
10845.46 358
10846.44 349
10847.42 361
10848.41 366
10849.39 348
10850.37 376
10851.36 366
10852.34 356
10853.32 351
10854.31 415
10855.29 359
10856.28 410
10857.26 402
10858.24 431
10859.23 415
10860.21 415
10861.20 360
10862.18 392
10863.16 380
10864.15 378
10865.13 415
10866.12 415
10867.10 420
10868.08 398
10869.07 400
10870.05 379
10871.04 399
10872.02 416
10873.01 402
10873.99 416
10874.98 427
10875.96 399
10876.95 412
10877.93 437
10878.92 409
10879.90 439
10880.89 430
10881.87 418
10882.86 464
10883.84 447
10884.83 446
10885.81 471
10886.80 456
10887.78 457
10888.77 419
10889.75 471
10890.74 478
10891.72 504
10892.71 451
10893.69 455
10894.68 480
10895.66 467
10896.65 483
10897.64 479
10898.62 509
10899.61 511
10900.59 517
10901.58 525
10902.56 507
10903.55 501
10904.54 540
10905.52 517
10906.51 535
10907.49 577
10908.48 548
10909.47 586
10910.45 614
10911.44 577
10912.43 569
10913.41 569
10914.40 632
10915.39 606
10916.37 602
10917.36 592
10918.35 638
10919.33 660
10920.32 648
10921.31 598
10922.29 623
10923.28 657
10924.27 634
10925.25 605
10926.24 641
10927.23 619
10928.21 655
10929.20 657
10930.19 680
10931.18 664
10932.16 706
10933.15 703
10934.14 677
10935.12 671
10936.11 713
10937.10 723
10938.09 723
10939.07 785
10940.06 730
10941.05 772
10942.04 791
10943.02 818
10944.01 830
10945.00 815
10945.99 820
10946.98 822
10947.96 885
10948.95 867
10949.94 973
10950.93 987
10951.92 985
10952.90 1052
10953.89 1146
10954.88 1158
10955.87 1186
10956.86 1209
10957.85 1292
10958.83 1351
10959.82 1369
10960.81 1317
10961.80 1267
10962.79 1235
10963.78 1203
10964.77 1222
10965.75 1150
10966.74 1041
10967.73 1048
10968.72 961
10969.71 943
10970.70 967
10971.69 906
10972.68 901
10973.67 909
10974.66 925
10975.64 872
10976.63 849
10977.62 896
10978.61 899
10979.60 952
10980.59 949
10981.58 912
10982.57 917
10983.56 946
10984.55 962
10985.54 952
10986.53 971
10987.52 1013
10988.51 1039
10989.50 1082
10990.49 1101
10991.48 1151
10992.47 1198
10993.46 1289
10994.45 1435
10995.44 1508
10996.43 1643
10997.42 1775
10998.41 1871
10999.40 1949
11000.39 1923
11001.38 1969
11002.37 1906
11003.36 1758
11004.35 1693
11005.34 1611
11006.33 1483
11007.32 1308
11008.31 1194
11009.30 1119
11010.30 1009
11011.29 973
11012.28 874
11013.27 836
11014.26 802
11015.25 749
11016.24 735
11017.23 733
11018.22 739
11019.21 739
11020.21 716
11021.20 721
11022.19 666
11023.18 616
11024.17 635
11025.16 639
11026.15 653
11027.14 638
11028.14 643
11029.13 665
11030.12 644
11031.11 621
11032.10 641
11033.09 680
11034.09 663
11035.08 654
11036.07 616
11037.06 669
11038.05 609
11039.05 647
11040.04 617
11041.03 613
11042.02 607
11043.02 629
11044.01 640
11045.00 603
11045.99 610
11046.98 587
11047.98 558
11048.97 565
11049.96 547
11050.95 570
11051.95 561
11052.94 539
11053.93 573
11054.93 523
11055.92 540
11056.91 550
11057.90 570
11058.90 553
11059.89 549
11060.88 529
11061.88 546
11062.87 563
11063.86 556
11064.86 596
11065.85 563
11066.84 591
11067.84 565
11068.83 591
11069.82 545
11070.82 580
11071.81 560
11072.80 551
11073.80 557
11074.79 562
11075.78 558
11076.78 541
11077.77 544
11078.77 557
11079.76 569
11080.75 581
11081.75 588
11082.74 548
11083.74 524
11084.73 532
11085.72 577
11086.72 508
11087.71 532
11088.71 504
11089.70 498
11090.70 509
11091.69 498
11092.68 500
11093.68 526
11094.67 508
11095.67 508
11096.66 473
11097.66 520
11098.65 506
11099.65 479
11100.64 488
11101.64 491
11102.63 490
11103.63 502
11104.62 500
11105.62 515
11106.61 484
11107.61 486
11108.60 460
11109.60 465
11110.59 461
11111.59 492
11112.58 505
11113.58 498
11114.57 443
11115.57 472
11116.56 477
11117.56 422
11118.56 481
11119.55 456
11120.55 442
11121.54 437
11122.54 422
11123.54 423
11124.53 421
11125.53 462
11126.52 457
11127.52 450
11128.51 440
11129.51 439
11130.51 430
11131.50 421
11132.50 446
11133.50 461
11134.49 450
11135.49 419
11136.49 425
11137.48 405
11138.48 401
11139.47 430
11140.47 434
11141.47 422
11142.46 419
11143.46 445
11144.46 425
11145.46 448
11146.45 420
11147.45 437
11148.45 448
11149.44 448
11150.44 471
11151.44 416
11152.43 399
11153.43 441
11154.43 464
11155.43 447
11156.42 402
11157.42 404
11158.42 413
11159.42 402
11160.41 425
11161.41 385
11162.41 410
11163.41 406
11164.40 434
11165.40 417
11166.40 379
11167.40 373
11168.39 400
11169.39 393
11170.39 405
11171.39 397
11172.39 383
11173.38 418
11174.38 398
11175.38 386
11176.38 387
11177.38 377
11178.38 393
11179.37 405
11180.37 403
11181.37 389
11182.37 385
11183.37 417
11184.37 411
11185.37 405
11186.36 397
11187.36 414
11188.36 417
11189.36 433
11190.36 410
11191.36 439
11192.36 424
11193.36 439
11194.36 426
11195.35 424
11196.35 447
11197.35 390
11198.35 415
11199.35 426
11200.35 450
11201.35 452
11202.35 435
11203.35 439
11204.35 455
11205.35 431
11206.35 426
11207.35 442
11208.35 460
11209.35 440
11210.35 474
11211.35 464
11212.35 445
11213.35 457
11214.35 455
11215.34 431
11216.35 399
11217.35 417
11218.35 428
11219.35 421
11220.35 407
11221.35 403
11222.35 425
11223.35 414
11224.35 450
11225.35 412
11226.35 406
11227.35 421
11228.35 436
11229.35 444
11230.35 466
11231.35 391
11232.35 421
11233.35 448
11234.35 405
11235.35 408
11236.35 423
11237.36 446
11238.36 410
11239.36 411
11240.36 430
11241.36 430
11242.36 423
11243.36 428
11244.36 407
11245.36 437
11246.37 432
11247.37 421
11248.37 445
11249.37 460
11250.37 453
11251.37 444
11252.38 460
11253.38 443
11254.38 450
11255.38 452
11256.38 469
11257.38 474
11258.39 450
11259.39 456
11260.39 469
11261.39 462
11262.39 435
11263.40 458
11264.40 477
11265.40 499
11266.40 496
11267.40 492
11268.41 506
11269.41 534
11270.41 559
11271.41 542
11272.42 560
11273.42 564
11274.42 539
11275.42 556
11276.43 569
11277.43 559
11278.43 544
11279.44 554
11280.44 532
11281.44 536
11282.44 523
11283.45 502
11284.45 504
11285.45 516
11286.46 476
11287.46 467
11288.46 474
11289.47 480
11290.47 450
11291.47 436
11292.48 422
11293.48 427
11294.48 415
11295.49 370
11296.49 403
11297.49 427
11298.50 416
11299.50 406
11300.51 413
11301.51 438
11302.51 403
11303.52 421
11304.52 421
11305.53 434
11306.53 387
11307.53 417
11308.54 413
11309.54 413
11310.55 406
11311.55 440
11312.55 438
11313.56 434
11314.56 494
11315.57 473
11316.57 468
11317.58 484
11318.58 460
11319.59 445
11320.59 431
11321.59 485
11322.60 481
11323.60 481
11324.61 451
11325.61 440
11326.62 462
11327.62 436
11328.63 441
11329.63 424
11330.64 434
11331.64 403
11332.65 409
11333.65 411
11334.66 434
11335.67 440
11336.67 469
11337.68 455
11338.68 485
11339.69 488
11340.69 474
11341.70 467
11342.70 460
11343.71 469
11344.72 479
11345.72 450
11346.73 457
11347.73 438
11348.74 437
11349.74 423
11350.75 411
11351.76 399
11352.76 365
11353.77 395
11354.78 390
11355.78 383
11356.79 393
11357.79 395
11358.80 369
11359.81 402
11360.81 412
11361.82 398
11362.83 418
11363.83 405
11364.84 392
11365.85 389
11366.85 370
11367.86 383
11368.87 372
11369.87 364
11370.88 351
11371.89 354
11372.89 362
11373.90 389
11374.91 353
11375.92 367
11376.92 384
11377.93 359
11378.94 351
11379.94 355
11380.95 345
11381.96 359
11382.97 345
11383.97 341
11384.98 337
11385.99 337
11387.00 365
11388.00 351
11389.01 367
11390.02 335
11391.03 344
11392.04 357
11393.04 334
11394.05 354
11395.06 350
11396.07 359
11397.08 349
11398.08 346
11399.09 357
11400.10 368
11401.11 363
11402.12 382
11403.12 375
11404.13 365
11405.14 357
11406.15 347
11407.16 355
11408.17 351
11409.18 329
11410.18 334
11411.19 364
11412.20 342
11413.21 351
11414.22 360
11415.23 356
11416.24 352
11417.25 347
11418.25 341
11419.26 350
11420.27 331
11421.28 384
11422.29 381
11423.30 347
11424.31 304
11425.32 332
11426.33 367
11427.34 347
11428.35 339
11429.36 311
11430.37 356
11431.38 375
11432.39 384
11433.39 336
11434.40 373
11435.41 348
11436.42 363
11437.43 349
11438.44 347
11439.45 373
11440.46 355
11441.47 366
11442.48 387
11443.49 367
11444.50 381
11445.51 363
11446.52 343
11447.53 362
11448.55 345
11449.56 355
11450.57 339
11451.58 343
11452.59 359
11453.60 345
11454.61 348
11455.62 371
11456.63 354
11457.64 365
11458.65 348
11459.66 350
11460.67 353
11461.68 320
11462.69 361
11463.71 373
11464.72 348
11465.73 341
11466.74 358
11467.75 329
11468.76 343
11469.77 321
11470.78 352
11471.80 380
11472.81 375
11473.82 337
11474.83 373
11475.84 340
11476.85 360
11477.86 350
11478.88 340
11479.89 356
11480.90 385
11481.91 372
11482.92 363
11483.93 370
11484.95 348
11485.96 365
11486.97 366
11487.98 391
11489.00 376
11490.01 377
11491.02 367
11492.03 374
11493.04 381
11494.06 407
11495.07 386
11496.08 413
11497.09 416
11498.11 394
11499.12 406
11500.13 378
11501.14 388
11502.16 411
11503.17 399
11504.18 404
11505.20 415
11506.21 388
11507.22 402
11508.23 415
11509.25 419
11510.26 411
11511.27 463
11512.29 434
11513.30 463
11514.31 437
11515.33 446
11516.34 525
11517.35 464
11518.37 498
11519.38 546
11520.39 507
11521.41 538
11522.42 598
11523.43 561
11524.45 569
11525.46 555
11526.47 570
11527.49 605
11528.50 639
11529.52 632
11530.53 678
11531.54 699
11532.56 712
11533.57 765
11534.59 853
11535.60 884
11536.62 961
11537.63 998
11538.64 1045
11539.66 1074
11540.67 1071
11541.69 1049
11542.70 967
11543.72 953
11544.73 880
11545.75 809
11546.76 775
11547.77 700
11548.79 652
11549.80 616
11550.82 582
11551.83 523
11552.85 538
11553.86 496
11554.88 450
11555.89 467
11556.91 464
11557.92 486
11558.94 452
11559.95 443
11560.97 407
11561.99 416
11563.00 398
11564.02 450
11565.03 446
11566.05 433
11567.06 424
11568.08 419
11569.09 430
11570.11 413
11571.13 436
11572.14 456
11573.16 431
11574.17 448
11575.19 430
11576.20 436
11577.22 434
11578.24 421
11579.25 439
11580.27 443
11581.29 396
11582.30 400
11583.32 435
11584.33 424
11585.35 374
11586.37 423
11587.38 443
11588.40 443
11589.42 432
11590.43 426
11591.45 463
11592.47 470
11593.48 458
11594.50 465
11595.52 501
11596.53 514
11597.55 565
11598.57 560
11599.58 560
11600.60 546
11601.62 585
11602.64 589
11603.65 555
11604.67 486
11605.69 518
11606.70 539
11607.72 458
11608.74 432
11609.76 445
11610.77 457
11611.79 435
11612.81 438
11613.83 412
11614.84 411
11615.86 404
11616.88 410
11617.90 418
11618.92 411
11619.93 410
11620.95 425
11621.97 414
11622.99 403
11624.01 386
11625.02 378
11626.04 394
11627.06 406
11628.08 365
11629.10 367
11630.11 371
11631.13 372
11632.15 371
11633.17 389
11634.19 408
11635.21 364
11636.23 389
11637.24 406
11638.26 365
11639.28 349
11640.30 353
11641.32 377
11642.34 327
11643.36 318
11644.38 340
11645.39 326
11646.41 343
11647.43 324
11648.45 331
11649.47 349
11650.49 314
11651.51 353
11652.53 363
11653.55 320
11654.57 294
11655.59 317
11656.61 327
11657.63 325
11658.65 324
11659.67 313
11660.69 299
11661.70 330
11662.72 341
11663.74 350
11664.76 298
11665.78 307
11666.80 327
11667.82 333
11668.84 322
11669.86 336
11670.88 318
11671.90 332
11672.92 297
11673.95 312
11674.97 304
11675.99 330
11677.01 290
11678.03 328
11679.05 326
11680.07 306
11681.09 319
11682.11 339
11683.13 360
11684.15 289
11685.17 301
11686.19 319
11687.21 343
11688.23 296
11689.25 305
11690.28 299
11691.30 301
11692.32 269
11693.34 289
11694.36 311
11695.38 272
11696.40 280
11697.42 303
11698.44 295
11699.47 289
11700.49 305
11701.51 297
11702.53 288
11703.55 303
11704.57 295
11705.60 274
11706.62 320
11707.64 295
11708.66 271
11709.68 309
11710.70 266
11711.73 285
11712.75 311
11713.77 311
11714.79 278
11715.81 301
11716.84 296
11717.86 300
11718.88 278
11719.90 288
11720.92 287
11721.95 304
11722.97 305
11723.99 331
11725.01 305
11726.04 279
11727.06 283
11728.08 274
11729.11 310
11730.13 316
11731.15 305
11732.17 321
11733.20 308
11734.22 294
11735.24 309
11736.26 311
11737.29 305
11738.31 287
11739.33 304
11740.36 336
11741.38 325
11742.40 335
11743.43 313
11744.45 298
11745.47 290
11746.50 295
11747.52 292
11748.54 296
11749.57 272
11750.59 318
11751.62 299
11752.64 295
11753.66 295
11754.69 312
11755.71 298
11756.73 297
11757.76 322
11758.78 312
11759.81 313
11760.83 284
11761.85 302
11762.88 339
11763.90 312
11764.93 274
11765.95 322
11766.98 308
11768.00 329
11769.02 306
11770.05 322
11771.07 309
11772.10 321
11773.12 330
11774.15 343
11775.17 316
11776.20 373
11777.22 368
11778.25 365
11779.27 333
11780.30 307
11781.32 346
11782.35 346
11783.37 345
11784.40 332
11785.42 345
11786.45 338
11787.47 317
11788.50 330
11789.52 317
11790.55 345
11791.57 345
11792.60 337
11793.62 350
11794.65 321
11795.67 339
11796.70 364
11797.73 346
11798.75 324
11799.78 325
11800.80 378
11801.83 330
11802.85 317
11803.88 334
11804.91 355
11805.93 318
11806.96 364
11807.98 381
11809.01 357
11810.04 367
11811.06 360
11812.09 368
11813.12 343
11814.14 394
11815.17 351
11816.19 373
11817.22 380
11818.25 360
11819.27 366
11820.30 379
11821.33 389
11822.35 392
11823.38 429
11824.41 390
11825.44 392
11826.46 412
11827.49 400
11828.52 407
11829.54 422
11830.57 411
11831.60 412
11832.62 407
11833.65 408
11834.68 392
11835.71 386
11836.73 382
11837.76 397
11838.79 399
11839.82 405
11840.84 423
11841.87 427
11842.90 447
11843.93 423
11844.95 430
11845.98 413
11847.01 440
11848.04 435
11849.07 437
11850.09 476
11851.12 492
11852.15 460
11853.18 483
11854.21 497
11855.23 475
11856.26 478
11857.29 490
11858.32 496
11859.35 499
11860.38 485
11861.40 475
11862.43 506
11863.46 488
11864.49 517
11865.52 543
11866.55 531
11867.58 524
11868.60 567
11869.63 582
11870.66 571
11871.69 531
11872.72 575
11873.75 592
11874.78 552
11875.81 538
11876.84 571
11877.86 578
11878.89 569
11879.92 599
11880.95 630
11881.98 604
11883.01 623
11884.04 671
11885.07 676
11886.10 673
11887.13 678
11888.16 691
11889.19 714
11890.22 693
11891.25 727
11892.28 720
11893.31 770
11894.34 803
11895.37 840
11896.40 867
11897.43 892
11898.46 943
11899.49 996
11900.52 1055
11901.55 1101
11902.58 1149
11903.61 1152
11904.64 1175
11905.67 1155
11906.70 1132
11907.73 1102
11908.76 1059
11909.79 1004
11910.82 978
11911.85 920
11912.88 899
11913.91 842
11914.94 829
11915.97 833
11917.01 819
11918.04 793
11919.07 748
11920.10 798
11921.13 810
11922.16 766
11923.19 802
11924.22 832
11925.25 875
11926.28 955
11927.32 969
11928.35 1020
11929.38 1052
11930.41 1074
11931.44 1038
11932.47 1056
11933.50 1016
11934.54 1045
11935.57 992
11936.60 975
11937.63 975
11938.66 907
11939.70 850
11940.73 827
11941.76 776
11942.79 766
11943.82 710
11944.85 680
11945.89 658
11946.92 634
11947.95 650
11948.98 627
11950.02 611
11951.05 579
11952.08 568
11953.11 569
11954.15 578
11955.18 596
11956.21 609
11957.24 567
11958.28 562
11959.31 575
11960.34 593
11961.37 558
11962.41 567
11963.44 593
11964.47 598
11965.51 599
11966.54 619
11967.57 592
11968.60 579
11969.64 573
11970.67 609
11971.70 657
11972.74 627
11973.77 604
11974.80 621
11975.84 618
11976.87 595
11977.90 580
11978.94 610
11979.97 617
11981.00 616
11982.04 615
11983.07 610
11984.11 610
11985.14 625
11986.17 626
11987.21 642
11988.24 628
11989.28 609
11990.31 670
11991.34 650
11992.38 589
11993.41 620
11994.45 638
11995.48 659
11996.51 651
11997.55 681
11998.58 636
11999.62 683
12000.65 693
12001.69 665
12002.72 707
12003.76 689
12004.79 678
12005.82 686
12006.86 686
12007.89 668
12008.93 717
12009.96 724
12011.00 745
12012.03 765
12013.07 777
12014.10 766
12015.14 786
12016.17 793
12017.21 789
12018.24 784
12019.28 781
12020.32 797
12021.35 799
12022.39 782
12023.42 748
12024.46 762
12025.49 819
12026.53 778
12027.56 779
12028.60 764
12029.64 733
12030.67 744
12031.71 784
12032.74 800
12033.78 805
12034.81 780
12035.85 785
12036.89 785
12037.92 767
12038.96 792
12039.99 824
12041.03 788
12042.07 822
12043.10 771
12044.14 772
12045.18 796
12046.21 838
12047.25 806
12048.29 821
12049.32 863
12050.36 865
12051.40 887
12052.43 940
12053.47 890
12054.51 917
12055.54 970
12056.58 945
12057.62 954
12058.65 963
12059.69 980
12060.73 936
12061.76 893
12062.80 874
12063.84 882
12064.88 821
12065.91 761
12066.95 793
12067.99 754
12069.03 783
12070.06 783
12071.10 770
12072.14 705
12073.18 765
12074.21 749
12075.25 714
12076.29 740
12077.33 724
12078.36 737
12079.40 754
12080.44 758
12081.48 694
12082.52 717
12083.55 745
12084.59 704
12085.63 738
12086.67 720
12087.71 752
12088.74 737
12089.78 777
12090.82 782
12091.86 804
12092.90 846
12093.94 827
12094.98 805
12096.01 817
12097.05 855
12098.09 893
12099.13 947
12100.17 929
12101.21 907
12102.25 961
12103.28 992
12104.32 913
12105.36 926
12106.40 905
12107.44 871
12108.48 898
12109.52 850
12110.56 797
12111.60 742
12112.64 727
12113.68 709
12114.72 666
12115.76 634
12116.79 625
12117.83 609
12118.87 595
12119.91 572
12120.95 576
12121.99 532
12123.03 544
12124.07 517
12125.11 545
12126.15 526
12127.19 535
12128.23 518
12129.27 525
12130.31 502
12131.35 487
12132.39 516
12133.43 463
12134.47 477
12135.51 485
12136.55 486
12137.59 494
12138.63 461
12139.67 482
12140.71 503
12141.76 492
12142.80 503
12143.84 493
12144.88 487
12145.92 489
12146.96 472
12148.00 490
12149.04 481
12150.08 433
12151.12 473
12152.16 469
12153.20 430
12154.25 457
12155.29 475
12156.33 453
12157.37 451
12158.41 456
12159.45 444
12160.49 438
12161.53 424
12162.58 443
12163.62 466
12164.66 407
12165.70 452
12166.74 476
12167.78 461
12168.82 462
12169.87 418
12170.91 430
12171.95 430
12172.99 457
12174.03 443
12175.08 445
12176.12 410
12177.16 402
12178.20 414
12179.24 403
12180.29 424
12181.33 402
12182.37 433
12183.41 446
12184.46 401
12185.50 407
12186.54 429
12187.58 415
12188.63 400
12189.67 396
12190.71 393
12191.75 388
12192.80 420
12193.84 386
12194.88 401
12195.92 388
12196.97 403
12198.01 428
12199.05 402
12200.10 390
12201.14 371
12202.18 399
12203.23 394
12204.27 408
12205.31 391
12206.36 409
12207.40 366
12208.44 358
12209.49 381
12210.53 398
12211.57 389
12212.62 372
12213.66 359
12214.70 353
12215.75 374
12216.79 380
12217.84 358
12218.88 369
12219.92 375
12220.97 373
12222.01 379
12223.06 366
12224.10 370
12225.14 384
12226.19 368
12227.23 371
12228.28 398
12229.32 361
12230.36 349
12231.41 371
12232.45 367
12233.50 341
12234.54 353
12235.59 354
12236.63 352
12237.68 338
12238.72 343
12239.77 389
12240.81 374
12241.86 341
12242.90 323
12243.94 374
12244.99 375
12246.03 374
12247.08 343
12248.13 353
12249.17 355
12250.22 340
12251.26 349
12252.31 343
12253.35 360
12254.40 345
12255.44 349
12256.49 325
12257.53 315
12258.58 326
12259.62 355
12260.67 322
12261.72 328
12262.76 302
12263.81 303
12264.85 329
12265.90 331
12266.94 313
12267.99 312
12269.04 311
12270.08 328
12271.13 314
12272.17 316
12273.22 320
12274.27 303
12275.31 299
12276.36 326
12277.41 287
12278.45 312
12279.50 304
12280.55 296
12281.59 300
12282.64 317
12283.69 301
12284.73 293
12285.78 296
12286.83 316
12287.87 298
12288.92 309
12289.97 311
12291.01 319
12292.06 299
12293.11 298
12294.15 305
12295.20 327
12296.25 273
12297.30 296
12298.34 290
12299.39 318
12300.44 295
12301.48 275
12302.53 310
12303.58 318
12304.63 323
12305.67 307
12306.72 303
12307.77 310
12308.82 328
12309.87 314
12310.91 334
12311.96 331
12313.01 296
12314.06 285
12315.10 303
12316.15 321
12317.20 283
12318.25 318
12319.30 312
12320.34 292
12321.39 279
12322.44 292
12323.49 273
12324.54 284
12325.59 310
12326.63 289
12327.68 275
12328.73 270
12329.78 278
12330.83 278
12331.88 278
12332.93 304
12333.98 307
12335.02 277
12336.07 272
12337.12 259
12338.17 279
12339.22 275
12340.27 278
12341.32 286
12342.37 302
12343.42 294
12344.47 243
12345.51 276
12346.56 314
12347.61 279
12348.66 303
12349.71 293
12350.76 281
12351.81 279
12352.86 282
12353.91 328
12354.96 284
12356.01 260
12357.06 272
12358.11 263
12359.16 284
12360.21 284
12361.26 301
12362.31 300
12363.36 297
12364.41 286
12365.46 283
12366.51 275
12367.56 292
12368.61 272
12369.66 314
12370.71 285
12371.76 289
12372.81 264
12373.86 289
12374.91 283
12375.96 263
12377.01 298
12378.06 304
12379.11 294
12380.17 280
12381.22 307
12382.27 299
12383.32 307
12384.37 271
12385.42 277
12386.47 265
12387.52 279
12388.57 314
12389.62 299
12390.67 292
12391.73 280
12392.78 296
12393.83 309
12394.88 287
12395.93 287
12396.98 331
12398.03 303
12399.09 312
12400.14 283
12401.19 325
12402.24 284
12403.29 283
12404.34 289
12405.40 310
12406.45 321
12407.50 314
12408.55 294
12409.60 307
12410.66 314
12411.71 315
12412.76 304
12413.81 290
12414.86 318
12415.92 307
12416.97 336
12418.02 311
12419.07 312
12420.13 293
12421.18 332
12422.23 314
12423.28 323
12424.34 357
12425.39 357
12426.44 315
12427.49 315
12428.55 329
12429.60 348
12430.65 334
12431.71 340
12432.76 355
12433.81 342
12434.86 317
12435.92 335
12436.97 343
12438.02 340
12439.08 340
12440.13 328
12441.18 347
12442.24 328
12443.29 337
12444.34 335
12445.40 333
12446.45 345
12447.50 354
12448.56 332
12449.61 323
12450.67 315
12451.72 419
12452.77 415
12453.83 359
12454.88 393
12455.94 382
12456.99 397
12458.04 375
12459.10 421
12460.15 437
12461.21 426
12462.26 449
12463.31 449
12464.37 509
12465.42 459
12466.48 515
12467.53 543
12468.59 556
12469.64 611
12470.70 582
12471.75 682
12472.80 708
12473.86 726
12474.91 787
12475.97 780
12477.02 807
12478.08 826
12479.13 829
12480.19 784
12481.24 762
12482.30 726
12483.35 711
12484.41 683
12485.46 613
12486.52 609
12487.57 567
12488.63 540
12489.69 540
12490.74 490
12491.80 471
12492.85 452
12493.91 422
12494.96 417
12496.02 438
12497.07 414
12498.13 401
12499.19 416
12500.24 395
12501.30 393
12502.35 415
12503.41 436
12504.47 435
12505.52 406
12506.58 402
12507.63 405
12508.69 409
12509.75 389
12510.80 430
12511.86 434
12512.91 422
12513.97 430
12515.03 451
12516.08 455
12517.14 445
12518.20 451
12519.25 415
12520.31 434
12521.37 430
12522.42 426
12523.48 431
12524.54 419
12525.59 424
12526.65 420
12527.71 418
12528.77 435
12529.82 394
12530.88 409
12531.94 423
12532.99 384
12534.05 418
12535.11 429
12536.17 423
12537.22 420
12538.28 445
12539.34 432
12540.40 434
12541.45 413
12542.51 437
12543.57 449
12544.63 465
12545.68 475
12546.74 485
12547.80 531
12548.86 518
12549.92 498
12550.97 499
12552.03 524
12553.09 543
12554.15 573
12555.21 559
12556.26 550
12557.32 522
12558.38 547
12559.44 522
12560.50 506
12561.56 496
12562.61 507
12563.67 524
12564.73 481
12565.79 467
12566.85 479
12567.91 446
12568.97 431
12570.02 463
12571.08 440
12572.14 427
12573.20 402
12574.26 413
12575.32 410
12576.38 389
12577.44 380
12578.50 405
12579.56 417
12580.61 404
12581.67 415
12582.73 417
12583.79 420
12584.85 435
12585.91 397
12586.97 433
12588.03 450
12589.09 420
12590.15 408
12591.21 426
12592.27 414
12593.33 417
12594.39 450
12595.45 449
12596.51 435
12597.57 421
12598.63 429
12599.69 462
12600.75 459
12601.81 429
12602.87 430
12603.93 410
12604.99 415
12606.05 437
12607.11 436
12608.17 412
12609.23 430
12610.29 481
12611.35 458
12612.41 466
12613.47 477
12614.53 463
12615.59 477
12616.66 511
12617.72 510
12618.78 546
12619.84 501
12620.90 504
12621.96 543
12623.02 562
12624.08 535
12625.14 524
12626.20 527
12627.26 501
12628.33 505
12629.39 536
12630.45 571
12631.51 558
12632.57 561
12633.63 591
12634.69 574
12635.76 536
12636.82 510
12637.88 539
12638.94 491
12640.00 452
12641.06 466
12642.13 478
12643.19 456
12644.25 407
12645.31 448
12646.37 438
12647.44 433
12648.50 442
12649.56 401
12650.62 401
12651.68 426
12652.75 441
12653.81 462
12654.87 454
12655.93 429
12657.00 453
12658.06 485
12659.12 425
12660.18 400
12661.25 437
12662.31 432
12663.37 417
12664.43 438
12665.50 424
12666.56 421
12667.62 454
12668.69 456
12669.75 469
12670.81 478
12671.88 435
12672.94 439
12674.00 487
12675.06 480
12676.13 460
12677.19 470
12678.25 449
12679.32 466
12680.38 481
12681.44 495
12682.51 508
12683.57 492
12684.64 476
12685.70 500
12686.76 463
12687.83 485
12688.89 491
12689.95 477
12691.02 486
12692.08 485
12693.15 514
12694.21 537
12695.27 522
12696.34 508
12697.40 540
12698.47 556
12699.53 500
12700.59 544
12701.66 532
12702.72 565
12703.79 553
12704.85 585
12705.92 575
12706.98 588
12708.05 587
12709.11 590
12710.18 629
12711.24 576
12712.30 595
12713.37 620
12714.43 597
12715.50 597
12716.56 599
12717.63 616
12718.69 581
12719.76 564
12720.82 574
12721.89 637
12722.95 625
12724.02 604
12725.09 606
12726.15 627
12727.22 643
12728.28 648
12729.35 676
12730.41 695
12731.48 659
12732.54 695
12733.61 727
12734.68 745
12735.74 691
12736.81 687
12737.87 673
12738.94 688
12740.00 662
12741.07 608
12742.14 577
12743.20 583
12744.27 578
12745.33 567
12746.40 537
12747.47 556
12748.53 543
12749.60 529
12750.67 509
12751.73 492
12752.80 534
12753.87 520
12754.93 483
12756.00 474
12757.07 487
12758.13 495
12759.20 463
12760.27 482
12761.33 502
12762.40 438
12763.47 434
12764.53 446
12765.60 476
12766.67 427
12767.73 410
12768.80 461
12769.87 412
12770.94 406
12772.00 436
12773.07 441
12774.14 408
12775.21 409
12776.27 394
12777.34 412
12778.41 422
12779.48 408
12780.54 385
12781.61 400
12782.68 400
12783.75 430
12784.81 430
12785.88 405
12786.95 382
12788.02 424
12789.09 382
12790.15 391
12791.22 388
12792.29 401
12793.36 387
12794.43 404
12795.49 360
12796.56 378
12797.63 397
12798.70 404
12799.77 365
12800.84 365
12801.90 402
12802.97 400
12804.04 389
12805.11 409
12806.18 414
12807.25 366
12808.32 414
12809.39 408
12810.45 407
12811.52 399
12812.59 405
12813.66 425
12814.73 415
12815.80 393
12816.87 411
12817.94 411
12819.01 416
12820.08 439
12821.15 429
12822.21 423
12823.28 415
12824.35 432
12825.42 413
12826.49 412
12827.56 417
12828.63 457
12829.70 458
12830.77 424
12831.84 424
12832.91 418
12833.98 399
12835.05 404
12836.12 393
12837.19 381
12838.26 395
12839.33 360
12840.40 353
12841.47 355
12842.54 340
12843.61 333
12844.68 350
12845.75 348
12846.82 356
12847.89 319
12848.96 335
12850.03 338
12851.10 342
12852.18 355
12853.25 319
12854.32 319
12855.39 315
12856.46 337
12857.53 317
12858.60 294
12859.67 327
12860.74 333
12861.81 299
12862.88 324
12863.96 322
12865.03 325
12866.10 312
12867.17 322
12868.24 314
12869.31 312
12870.38 326
12871.45 286
12872.53 332
12873.60 323
12874.67 311
12875.74 299
12876.81 295
12877.88 301
12878.96 287
12880.03 307
12881.10 311
12882.17 304
12883.24 288
12884.31 280
12885.39 292
12886.46 302
12887.53 291
12888.60 307
12889.68 267
12890.75 271
12891.82 283
12892.89 298
12893.96 274
12895.04 273
12896.11 275
12897.18 283
12898.25 277
12899.33 278
12900.40 255
12901.47 277
12902.54 246
12903.62 265
12904.69 257
12905.76 279
12906.84 260
12907.91 260
12908.98 255
12910.06 238
12911.13 257
12912.20 258
12913.27 259
12914.35 244
12915.42 272
12916.49 270
12917.57 268
12918.64 234
12919.71 230
12920.79 245
12921.86 276
12922.94 276
12924.01 248
12925.08 238
12926.16 233
12927.23 221
12928.30 257
12929.38 258
12930.45 242
12931.53 235
12932.60 255
12933.67 237
12934.75 229
12935.82 246
12936.90 247
12937.97 220
12939.04 227
12940.12 231
12941.19 239
12942.27 265
12943.34 241
12944.42 231
12945.49 249
12946.56 205
12947.64 259
12948.71 253
12949.79 238
12950.86 216
12951.94 232
12953.01 250
12954.09 236
12955.16 231
12956.24 223
12957.31 220
12958.39 234
12959.46 242
12960.54 241
12961.61 240
12962.69 208
12963.76 215
12964.84 257
12965.91 240
12966.99 224
12968.07 239
12969.14 234
12970.22 264
12971.29 233
12972.37 223
12973.44 222
12974.52 246
12975.59 233
12976.67 243
12977.75 254
12978.82 252
12979.90 272
12980.97 257
12982.05 216
12983.13 230
12984.20 250
12985.28 266
12986.35 270
12987.43 238
12988.51 253
12989.58 248
12990.66 241
12991.74 252
12992.81 242
12993.89 227
12994.97 226
12996.04 214
12997.12 260
12998.20 223
12999.27 242
13000.35 258
13001.43 249
13002.50 271
13003.58 256
13004.66 254
13005.73 244
13006.81 247
13007.89 267
13008.97 243
13010.04 256
13011.12 246
13012.20 241
13013.27 248
13014.35 245
13015.43 245
13016.51 247
13017.58 235
13018.66 252
13019.74 254
13020.82 266
13021.89 235
13022.97 255
13024.05 242
13025.13 258
13026.21 221
13027.28 232
13028.36 264
13029.44 252
13030.52 242
13031.60 233
13032.67 217
13033.75 239
13034.83 270
13035.91 263
13036.99 262
13038.07 251
13039.14 270
13040.22 247
13041.30 255
13042.38 274
13043.46 278
13044.54 248
13045.62 290
13046.69 261
13047.77 252
13048.85 262
13049.93 248
13051.01 268
13052.09 268
13053.17 230
13054.25 217
13055.33 258
13056.40 269
13057.48 250
13058.56 257
13059.64 253
13060.72 272
13061.80 269
13062.88 258
13063.96 237
13065.04 267
13066.12 251
13067.20 260
13068.28 253
13069.36 244
13070.44 238
13071.52 256
13072.60 258
13073.68 229
13074.76 228
13075.84 269
13076.92 223
13078.00 248
13079.08 256
13080.16 256
13081.24 247
13082.32 221
13083.40 249
13084.48 243
13085.56 253
13086.64 226
13087.72 247
13088.80 255
13089.88 256
13090.96 263
13092.04 266
13093.12 263
13094.20 267
13095.28 252
13096.36 233
13097.44 264
13098.52 246
13099.61 269
13100.69 249
13101.77 266
13102.85 237
13103.93 256
13105.01 287
13106.09 269
13107.17 280
13108.25 274
13109.34 274
13110.42 293
13111.50 279
13112.58 259
13113.66 298
13114.74 282
13115.82 283
13116.91 269
13117.99 291
13119.07 282
13120.15 312
13121.23 282
13122.31 286
13123.40 278
13124.48 301
13125.56 278
13126.64 258
13127.72 296
13128.81 285
13129.89 289
13130.97 284
13132.05 285
13133.14 259
13134.22 271
13135.30 275
13136.38 281
13137.47 264
13138.55 294
13139.63 269
13140.71 296
13141.80 283
13142.88 272
13143.96 269
13145.04 281
13146.13 285
13147.21 245
13148.29 263
13149.38 276
13150.46 259
13151.54 269
13152.62 299
13153.71 277
13154.79 274
13155.87 239
13156.96 288
13158.04 279
13159.12 263
13160.21 285
13161.29 261
13162.37 280
13163.46 287
13164.54 317
13165.62 274
13166.71 273
13167.79 288
13168.88 284
13169.96 307
13171.04 292
13172.13 285
13173.21 281
13174.30 263
13175.38 287
13176.46 276
13177.55 264
13178.63 271
13179.72 278
13180.80 289
13181.88 262
13182.97 282
13184.05 287
13185.14 301
13186.22 298
13187.31 295
13188.39 281
13189.48 292
13190.56 255
13191.65 287
13192.73 299
13193.81 317
13194.90 299
13195.98 313
13197.07 303
13198.15 313
13199.24 302
13200.32 292
13201.41 344
13202.49 327
13203.58 312
13204.67 296
13205.75 291
13206.84 278
13207.92 312
13209.01 277
13210.09 286
13211.18 286
13212.26 270
13213.35 298
13214.43 287
13215.52 280
13216.61 320
13217.69 324
13218.78 304
13219.86 309
13220.95 294
13222.04 325
13223.12 314
13224.21 325
13225.29 280
13226.38 302
13227.47 302
13228.55 298
13229.64 350
13230.72 313
13231.81 334
13232.90 324
13233.98 323
13235.07 331
13236.16 348
13237.24 340
13238.33 337
13239.42 328
13240.50 331
13241.59 344
13242.68 332
13243.76 342
13244.85 341
13245.94 313
13247.02 330
13248.11 352
13249.20 362
13250.29 353
13251.37 358
13252.46 341
13253.55 340
13254.63 335
13255.72 389
13256.81 366
13257.90 370
13258.98 374
13260.07 393
13261.16 377
13262.25 367
13263.33 378
13264.42 389
13265.51 386
13266.60 389
13267.69 397
13268.77 415
13269.86 423
13270.95 420
13272.04 420
13273.13 409
13274.21 418
13275.30 418
13276.39 411
13277.48 404
13278.57 417
13279.65 405
13280.74 460
13281.83 460
13282.92 451
13284.01 420
13285.10 470
13286.19 443
13287.27 460
13288.36 452
13289.45 460
13290.54 471
13291.63 456
13292.72 464
13293.81 452
13294.90 485
13295.98 495
13297.07 485
13298.16 500
13299.25 500
13300.34 537
13301.43 520
13302.52 504
13303.61 524
13304.70 500
13305.79 552
13306.88 528
13307.97 532
13309.06 538
13310.15 537
13311.24 557
13312.32 571
13313.41 586
13314.50 590
13315.59 556
13316.68 585
13317.77 528
13318.86 551
13319.95 583
13321.04 562
13322.13 592
13323.22 558
13324.31 537
13325.40 575
13326.49 601
13327.58 599
13328.68 593
13329.77 602
13330.86 596
13331.95 602
13333.04 594
13334.13 626
13335.22 629
13336.31 634
13337.40 597
13338.49 675
13339.58 673
13340.67 664
13341.76 634
13342.85 665
13343.94 635
13345.04 645
13346.13 655
13347.22 636
13348.31 656
13349.40 670
13350.49 695
13351.58 679
13352.67 660
13353.77 714
13354.86 690
13355.95 666
13357.04 699
13358.13 733
13359.22 718
13360.31 713
13361.41 721
13362.50 726
13363.59 780
13364.68 790
13365.77 805
13366.87 777
13367.96 814
13369.05 783
13370.14 812
13371.23 803
13372.33 777
13373.42 778
13374.51 758
13375.60 798
13376.69 723
13377.79 688
13378.88 662
13379.97 662
13381.06 633
13382.16 625
13383.25 612
13384.34 616
13385.43 591
13386.53 542
13387.62 543
13388.71 578
13389.81 555
13390.90 552
13391.99 527
13393.08 527
13394.18 522
13395.27 520
13396.36 516
13397.46 505
13398.55 534
13399.64 502
13400.74 513
13401.83 496
13402.92 490
13404.02 507
13405.11 486
13406.20 485
13407.30 509
13408.39 475
13409.48 476
13410.58 475
13411.67 499
13412.77 498
13413.86 492
13414.95 522
13416.05 522
13417.14 514
13418.23 475
13419.33 478
13420.42 485
13421.52 493
13422.61 521
13423.71 512
13424.80 513
13425.89 555
13426.99 532
13428.08 553
13429.18 519
13430.27 511
13431.37 543
13432.46 533
13433.56 573
13434.65 539
13435.74 550
13436.84 541
13437.93 563
13439.03 524
13440.12 532
13441.22 515
13442.31 520
13443.41 544
13444.50 521
13445.60 550
13446.69 554
13447.79 581
13448.88 571
13449.98 547
13451.08 594
13452.17 588
13453.27 600
13454.36 567
13455.46 593
13456.55 601
13457.65 576
13458.74 627
13459.84 610
13460.94 599
13462.03 632
13463.13 617
13464.22 645
13465.32 655
13466.41 661
13467.51 675
13468.61 684
13469.70 667
13470.80 673
13471.90 657
13472.99 642
13474.09 652
13475.18 643
13476.28 656
13477.38 703
13478.47 677
13479.57 620
13480.67 649
13481.76 679
13482.86 755
13483.96 760
13485.05 713
13486.15 724
13487.25 695
13488.34 739
13489.44 745
13490.54 770
13491.63 738
13492.73 796
13493.83 781
13494.93 810
13496.02 822
13497.12 825
13498.22 811
13499.31 835
13500.41 851
13501.51 870
13502.61 902
13503.70 882
13504.80 865
13505.90 866
13507.00 858
13508.09 841
13509.19 867
13510.29 819
13511.39 833
13512.49 797
13513.58 802
13514.68 794
13515.78 767
13516.88 793
13517.98 776
13519.07 725
13520.17 708
13521.27 687
13522.37 707
13523.47 677
13524.57 662
13525.66 670
13526.76 645
13527.86 641
13528.96 646
13530.06 601
13531.16 596
13532.25 606
13533.35 604
13534.45 570
13535.55 591
13536.65 561
13537.75 586
13538.85 554
13539.95 541
13541.05 542
13542.14 542
13543.24 497
13544.34 480
13545.44 476
13546.54 516
13547.64 505
13548.74 479
13549.84 485
13550.94 493
13552.04 485
13553.14 464
13554.24 495
13555.34 513
13556.44 493
13557.54 473
13558.64 498
13559.74 488
13560.84 451
13561.94 432
13563.04 478
13564.13 463
13565.23 471
13566.34 482
13567.44 464
13568.54 448
13569.64 433
13570.74 461
13571.84 453
13572.94 459
13574.04 448
13575.14 465
13576.24 474
13577.34 477
13578.44 465
13579.54 449
13580.64 442
13581.74 452
13582.84 471
13583.94 455
13585.04 422
13586.14 440
13587.24 446
13588.35 449
13589.45 462
13590.55 516
13591.65 490
13592.75 451
13593.85 466
13594.95 479
13596.05 472
13597.15 464
13598.26 446
13599.36 485
13600.46 457
13601.56 456
13602.66 452
13603.76 476
13604.86 452
13605.97 440
13607.07 482
13608.17 463
13609.27 454
13610.37 441
13611.47 469
13612.58 445
13613.68 455
13614.78 453
13615.88 458
13616.98 450
13618.09 496
13619.19 460
13620.29 445
13621.39 497
13622.50 501
13623.60 476
13624.70 485
13625.80 446
13626.91 445
13628.01 464
13629.11 478
13630.21 462
13631.32 448
13632.42 464
13633.52 491
13634.62 474
13635.73 439
13636.83 488
13637.93 486
13639.04 472
13640.14 462
13641.24 481
13642.35 506
13643.45 431
13644.55 460
13645.65 469
13646.76 475
13647.86 455
13648.96 475
13650.07 459
13651.17 473
13652.28 483
13653.38 445
13654.48 459
13655.59 476
13656.69 481
13657.79 478
13658.90 427
13660.00 441
13661.11 444
13662.21 443
13663.31 461
13664.42 464
13665.52 468
13666.63 465
13667.73 470
13668.83 497
13669.94 458
13671.04 446
13672.15 441
13673.25 461
13674.36 477
13675.46 486
13676.56 495
13677.67 460
13678.77 454
13679.88 464
13680.98 467
13682.09 503
13683.19 474
13684.30 496
13685.40 480
13686.51 477
13687.61 497
13688.72 504
13689.82 515
13690.93 500
13692.03 500
13693.14 500
13694.24 497
13695.35 480
13696.45 521
13697.56 524
13698.66 496
13699.77 488
13700.87 500
13701.98 497
13703.09 522
13704.19 506
13705.30 525
13706.40 548
13707.51 545
13708.61 530
13709.72 523
13710.83 544
13711.93 562
13713.04 552
13714.14 550
13715.25 605
13716.36 570
13717.46 600
13718.57 624
13719.67 595
13720.78 596
13721.89 598
13722.99 608
13724.10 641
13725.21 631
13726.31 625
13727.42 659
13728.53 696
13729.63 668
13730.74 695
13731.85 710
13732.95 694
13734.06 693
13735.17 673
13736.27 667
13737.38 691
13738.49 706
13739.59 741
13740.70 744
13741.81 744
13742.92 730
13744.02 793
13745.13 793
13746.24 839
13747.35 822
13748.45 833
13749.56 809
13750.67 835
13751.78 875
13752.88 940
13753.99 911
13755.10 953
13756.21 1003
13757.31 1045
13758.42 1097
13759.53 1055
13760.64 1120
13761.75 1121
13762.85 1152
13763.96 1156
13765.07 1151
13766.18 1179
13767.29 1254
13768.39 1222
13769.50 1201
13770.61 1202
13771.72 1201
13772.83 1189
13773.94 1167
13775.04 1149
13776.15 1177
13777.26 1123
13778.37 1126
13779.48 1057
13780.59 1047
13781.70 1004
13782.80 976
13783.91 928
13785.02 840
13786.13 799
13787.24 791
13788.35 752
13789.46 747
13790.57 696
13791.68 688
13792.79 671
13793.90 685
13795.00 640
13796.11 625
13797.22 633
13798.33 611
13799.44 560
13800.55 629
13801.66 596
13802.77 590
13803.88 570
13804.99 602
13806.10 564
13807.21 545
13808.32 554
13809.43 601
13810.54 561
13811.65 567
13812.76 592
13813.87 589
13814.98 571
13816.09 534
13817.20 558
13818.31 566
13819.42 555
13820.53 534
13821.64 526
13822.75 565
13823.86 549
13824.97 536
13826.08 534
13827.19 524
13828.30 551
13829.41 517
13830.53 494
13831.64 501
13832.75 519
13833.86 526
13834.97 529
13836.08 524
13837.19 517
13838.30 516
13839.41 562
13840.52 549
13841.64 509
13842.75 542
13843.86 515
13844.97 534
13846.08 541
13847.19 535
13848.30 523
13849.41 549
13850.53 532
13851.64 532
13852.75 542
13853.86 536
13854.97 553
13856.08 543
13857.20 542
13858.31 528
13859.42 573
13860.53 554
13861.64 544
13862.76 559
13863.87 556
13864.98 580
13866.09 570
13867.20 565
13868.32 556
13869.43 549
13870.54 583
13871.65 596
13872.77 579
13873.88 564
13874.99 579
13876.10 585
13877.22 553
13878.33 546
13879.44 590
13880.55 606
13881.67 623
13882.78 604
13883.89 603
13885.01 648
13886.12 625
13887.23 655
13888.34 661
13889.46 660
13890.57 686
13891.68 683
13892.80 709
13893.91 693
13895.02 713
13896.14 723
13897.25 712
13898.36 724
13899.48 720
13900.59 708
13901.70 685
13902.82 639
13903.93 669
13905.05 656
13906.16 626
13907.27 626
13908.39 610
13909.50 597
13910.61 546
13911.73 557
13912.84 597
13913.96 521
13915.07 524
13916.19 555
13917.30 550
13918.41 496
13919.53 509
13920.64 523
13921.76 501
13922.87 500
13923.99 511
13925.10 489
13926.21 479
13927.33 474
13928.44 474
13929.56 482
13930.67 496
13931.79 503
13932.90 522
13934.02 505
13935.13 482
13936.25 479
13937.36 488
13938.48 483
13939.59 487
13940.71 511
13941.82 484
13942.94 479
13944.05 465
13945.17 435
13946.28 468
13947.40 454
13948.52 437
13949.63 465
13950.75 467
13951.86 453
13952.98 473
13954.09 481
13955.21 453
13956.32 429
13957.44 439
13958.56 425
13959.67 440
13960.79 418
13961.90 433
13963.02 459
13964.14 432
13965.25 443
13966.37 452
13967.48 446
13968.60 434
13969.72 475
13970.83 465
13971.95 483
13973.07 467
13974.18 458
13975.30 464
13976.42 432
13977.53 445
13978.65 428
13979.77 452
13980.88 449
13982.00 475
13983.12 481
13984.23 495
13985.35 428
13986.47 476
13987.58 444
13988.70 445
13989.82 463
13990.94 479
13992.05 430
13993.17 443
13994.29 454
13995.40 467
13996.52 454
13997.64 443
13998.76 428
13999.87 480
14000.99 478
14002.11 486
14003.23 470
14004.35 482
14005.46 460
14006.58 479
14007.70 500
14008.82 524
14009.93 485
14011.05 492
14012.17 476
14013.29 472
14014.41 478
14015.52 482
14016.64 503
14017.76 447
14018.88 473
14020.00 483
14021.12 492
14022.23 475
14023.35 463
14024.47 494
14025.59 512
14026.71 474
14027.83 481
14028.95 487
14030.06 495
14031.18 482
14032.30 498
14033.42 478
14034.54 499
14035.66 505
14036.78 493
14037.90 492
14039.02 512
14040.14 528
14041.25 537
14042.37 524
14043.49 529
14044.61 553
14045.73 564
14046.85 545
14047.97 536
14049.09 534
14050.21 554
14051.33 587
14052.45 584
14053.57 601
14054.69 586
14055.81 584
14056.93 572
14058.05 594
14059.17 587
14060.29 587
14061.41 611
14062.53 654
14063.65 681
14064.77 649
14065.89 672
14067.01 695
14068.13 653
14069.25 676
14070.37 672
14071.49 656
14072.61 662
14073.73 722
14074.85 703
14075.97 684
14077.09 685
14078.21 710
14079.33 708
14080.45 725
14081.57 688
14082.69 704
14083.82 703
14084.94 694
14086.06 737
14087.18 757
14088.30 752
14089.42 692
14090.54 733
14091.66 727
14092.78 681
14093.91 735
14095.03 734
14096.15 735
14097.27 744
14098.39 765
14099.51 766
14100.63 739
14101.76 722
14102.88 687
14104.00 715
14105.12 676
14106.24 677
14107.36 665
14108.49 686
14109.61 629
14110.73 606
14111.85 618
14112.97 604
14114.10 626
14115.22 599
14116.34 578
14117.46 585
14118.58 600
14119.71 573
14120.83 559
14121.95 564
14123.07 563
14124.20 563
14125.32 549
14126.44 512
14127.56 538
14128.69 530
14129.81 510
14130.93 513
14132.06 505
14133.18 517
14134.30 515
14135.42 501
14136.55 529
14137.67 490
14138.79 493
14139.92 491
14141.04 510
14142.16 487
14143.29 472
14144.41 484
14145.53 485
14146.66 511
14147.78 469
14148.90 475
14150.03 475
14151.15 464
14152.27 477
14153.40 500
14154.52 488
14155.64 484
14156.77 480
14157.89 466
14159.02 495
14160.14 486
14161.26 471
14162.39 487
14163.51 466
14164.64 465
14165.76 460
14166.88 444
14168.01 438
14169.13 442
14170.26 470
14171.38 459
14172.51 434
14173.63 464
14174.75 457
14175.88 431
14177.00 439
14178.13 429
14179.25 456
14180.38 463
14181.50 431
14182.63 414
14183.75 446
14184.88 420
14186.00 440
14187.13 451
14188.25 418
14189.38 411
14190.50 418
14191.63 437
14192.75 409
14193.88 412
14195.00 418
14196.13 411
14197.25 409
14198.38 405
14199.50 399
14200.63 413
14201.76 402
14202.88 422
14204.01 397
14205.13 380
14206.26 384
14207.38 425
14208.51 383
14209.64 395
14210.76 381
14211.89 403
14213.01 392
14214.14 398
14215.27 391
14216.39 412
14217.52 383
14218.64 372
14219.77 418
14220.90 388
14222.02 374
14223.15 373
14224.28 369
14225.40 388
14226.53 363
14227.66 341
14228.78 363
14229.91 372
14231.04 353
14232.16 370
14233.29 373
14234.42 374
14235.54 368
14236.67 393
14237.80 400
14238.92 370
14240.05 364
14241.18 369
14242.31 347
14243.43 380
14244.56 372
14245.69 367
14246.82 370
14247.94 349
14249.07 377
14250.20 360
14251.33 357
14252.45 358
14253.58 352
14254.71 358
14255.84 346
14256.96 338
14258.09 357
14259.22 358
14260.35 340
14261.47 334
14262.60 334
14263.73 353
14264.86 334
14265.99 339
14267.12 317
14268.24 348
14269.37 363
14270.50 325
14271.63 320
14272.76 340
14273.89 320
14275.01 311
14276.14 324
14277.27 346
14278.40 318
14279.53 317
14280.66 306
14281.79 314
14282.91 355
14284.04 313
14285.17 295
14286.30 280
14287.43 302
14288.56 304
14289.69 319
14290.82 324
14291.95 288
14293.08 290
14294.20 314
14295.33 312
14296.46 315
14297.59 279
14298.72 279
14299.85 286
14300.98 289
14302.11 277
14303.24 301
14304.37 273
14305.50 290
14306.63 311
14307.76 320
14308.89 275
14310.02 270
14311.15 304
14312.28 289
14313.41 281
14314.54 285
14315.67 283
14316.80 262
14317.93 272
14319.06 275
14320.19 307
14321.32 289
14322.45 291
14323.58 287
14324.71 260
14325.84 287
14326.97 275
14328.10 273
14329.23 277
14330.36 275
14331.49 244
14332.62 255
14333.76 273
14334.89 269
14336.02 261
14337.15 284
14338.28 278
14339.41 254
14340.54 243
14341.67 278
14342.80 277
14343.93 260
14345.07 263
14346.20 257
14347.33 282
14348.46 271
14349.59 267
14350.72 261
14351.85 270
14352.99 251
14354.12 257
14355.25 276
14356.38 270
14357.51 252
14358.64 256
14359.78 273
14360.91 282
14362.04 297
14363.17 258
14364.30 263
14365.44 244
14366.57 266
14367.70 260
14368.83 270
14369.96 247
14371.10 257
14372.23 244
14373.36 243
14374.49 265
14375.63 283
14376.76 246
14377.89 259
14379.02 278
14380.16 283
14381.29 273
14382.42 268
14383.55 278
14384.69 242
14385.82 267
14386.95 270
14388.09 269
14389.22 258
14390.35 265
14391.49 275
14392.62 278
14393.75 283
14394.89 285
14396.02 279
14397.15 283
14398.28 297
14399.42 257
14400.55 254
14401.69 267
14402.82 293
14403.95 262
14405.09 292
14406.22 269
14407.35 250
14408.49 278
14409.62 288
14410.75 283
14411.89 283
14413.02 267
14414.16 289
14415.29 272
14416.42 281
14417.56 256
14418.69 267
14419.83 280
14420.96 276
14422.10 314
14423.23 282
14424.36 311
14425.50 307
14426.63 308
14427.77 312
14428.90 324
14430.04 296
14431.17 267
14432.31 285
14433.44 300
14434.58 291
14435.71 296
14436.85 350
14437.98 308
14439.12 311
14440.25 303
14441.39 325
14442.52 282
14443.66 284
14444.79 299
14445.93 297
14447.06 317
14448.20 272
14449.33 273
14450.47 316
14451.60 320
14452.74 319
14453.87 323
14455.01 287
14456.14 285
14457.28 279
14458.42 321
14459.55 310
14460.69 308
14461.82 273
14462.96 299
14464.10 292
14465.23 284
14466.37 317
14467.50 318
14468.64 327
14469.78 303
14470.91 322
14472.05 299
14473.18 311
14474.32 308
14475.46 337
14476.59 314
14477.73 334
14478.87 285
14480.00 300
14481.14 330
14482.28 316
14483.41 319
14484.55 325
14485.69 314
14486.82 289
14487.96 285
14489.10 310
14490.23 307
14491.37 286
14492.51 287
14493.65 318
14494.78 334
14495.92 293
14497.06 303
14498.19 296
14499.33 305
14500.47 301
14501.61 291
14502.74 290
14503.88 284
14505.02 324
14506.16 320
14507.29 328
14508.43 297
14509.57 312
14510.71 321
14511.85 319
14512.98 288
14514.12 319
14515.26 315
14516.40 305
14517.54 295
14518.67 306
14519.81 299
14520.95 310
14522.09 304
14523.23 295
14524.36 304
14525.50 281
14526.64 298
14527.78 295
14528.92 297
14530.06 273
14531.19 297
14532.33 299
14533.47 294
14534.61 281
14535.75 276
14536.89 285
14538.03 281
14539.17 298
14540.31 285
14541.44 297
14542.58 283
14543.72 302
14544.86 288
14546.00 304
14547.14 274
14548.28 283
14549.42 273
14550.56 293
14551.70 304
14552.84 334
14553.98 302
14555.12 282
14556.25 327
14557.39 310
14558.53 325
14559.67 316
14560.81 314
14561.95 324
14563.09 330
14564.23 319
14565.37 328
14566.51 331
14567.65 376
14568.79 329
14569.93 331
14571.07 317
14572.21 323
14573.35 344
14574.49 345
14575.63 332
14576.77 307
14577.92 366
14579.06 355
14580.20 357
14581.34 341
14582.48 400
14583.62 365
14584.76 364
14585.90 361
14587.04 348
14588.18 367
14589.32 386
14590.46 370
14591.60 373
14592.74 392
14593.89 384
14595.03 394
14596.17 383
14597.31 411
14598.45 394
14599.59 411
14600.73 423
14601.87 402
14603.02 408
14604.16 435
14605.30 408
14606.44 422
14607.58 410
14608.72 448
14609.86 432
14611.01 435
14612.15 454
14613.29 423
14614.43 429
14615.57 443
14616.72 466
14617.86 438
14619.00 470
14620.14 499
14621.28 505
14622.43 496
14623.57 495
14624.71 495
14625.85 521
14627.00 545
14628.14 578
14629.28 571
14630.42 586
14631.56 603
14632.71 570
14633.85 596
14634.99 608
14636.14 613
14637.28 613
14638.42 576
14639.56 567
14640.71 558
14641.85 550
14642.99 559
14644.14 501
14645.28 491
14646.42 477
14647.56 458
14648.71 448
14649.85 417
14650.99 417
14652.14 413
14653.28 400
14654.42 375
14655.57 357
14656.71 347
14657.85 343
14659.00 373
14660.14 355
14661.29 346
14662.43 331
14663.57 323
14664.72 289
14665.86 318
14667.00 312
14668.15 312
14669.29 330
14670.44 299
14671.58 305
14672.73 333
14673.87 300
14675.01 312
14676.16 312
14677.30 282
14678.45 293
14679.59 305
14680.74 295
14681.88 276
14683.02 284
14684.17 293
14685.31 311
14686.46 281
14687.60 266
14688.75 248
14689.89 278
14691.04 256
14692.18 268
14693.33 255
14694.47 258
14695.62 250
14696.76 267
14697.91 271
14699.05 237
14700.20 264
14701.34 239
14702.49 266
14703.63 262
14704.78 249
14705.92 236
14707.07 240
14708.22 264
14709.36 274
14710.51 254
14711.65 259
14712.80 262
14713.94 258
14715.09 270
14716.23 249
14717.38 237
14718.53 248
14719.67 245
14720.82 245
14721.96 256
14723.11 240
14724.26 274
14725.40 253
14726.55 266
14727.70 273
14728.84 240
14729.99 264
14731.13 267
14732.28 258
14733.43 216
14734.57 237
14735.72 242
14736.87 251
14738.01 222
14739.16 246
14740.31 239
14741.45 244
14742.60 232
14743.75 241
14744.89 245
14746.04 243
14747.19 209
14748.34 226
14749.48 265
14750.63 232
14751.78 219
14752.92 218
14754.07 238
14755.22 241
14756.37 235
14757.51 206
14758.66 251
14759.81 229
14760.96 244
14762.10 242
14763.25 238
14764.40 208
14765.55 196
14766.70 222
14767.84 228
14768.99 209
14770.14 205
14771.29 243
14772.43 226
14773.58 218
14774.73 222
14775.88 222
14777.03 224
14778.18 238
14779.32 220
14780.47 182
14781.62 196
14782.77 217
14783.92 235
14785.07 186
14786.21 210
14787.36 196
14788.51 215
14789.66 206
14790.81 201
14791.96 221
14793.11 204
14794.26 185
14795.40 198
14796.55 212
14797.70 199
14798.85 185
14800.00 227
14801.15 217
14802.30 185
14803.45 191
14804.60 191
14805.75 184
14806.90 187
14808.05 184
14809.19 185
14810.34 194
14811.49 188
14812.64 171
14813.79 196
14814.94 176
14816.09 183
14817.24 183
14818.39 179
14819.54 176
14820.69 161
14821.84 175
14822.99 165
14824.14 185
14825.29 176
14826.44 189
14827.59 193
14828.74 172
14829.89 175
14831.04 172
14832.19 188
14833.34 187
14834.49 180
14835.64 176
14836.79 177
14837.95 161
14839.10 174
14840.25 164
14841.40 161
14842.55 157
14843.70 167
14844.85 180
14846.00 170
14847.15 183
14848.30 159
14849.45 169
14850.60 191
14851.76 175
14852.91 187
14854.06 158
14855.21 189
14856.36 184
14857.51 169
14858.66 151
14859.81 169
14860.97 181
14862.12 188
14863.27 158
14864.42 151
14865.57 156
14866.72 171
14867.88 169
14869.03 166
14870.18 170
14871.33 158
14872.48 178
14873.64 181
14874.79 151
14875.94 154
14877.09 189
14878.24 172
14879.40 181
14880.55 177
14881.70 167
14882.85 161
14884.00 160
14885.16 168
14886.31 164
14887.46 184
14888.61 166
14889.77 156
14890.92 162
14892.07 167
14893.23 165
14894.38 177
14895.53 147
14896.68 171
14897.84 168
14898.99 140
14900.14 163
14901.30 165
14902.45 152
14903.60 142
14904.75 156
14905.91 165
14907.06 166
14908.21 147
14909.37 157
14910.52 173
14911.67 168
14912.83 158
14913.98 174
14915.14 149
14916.29 161
14917.44 159
14918.60 176
14919.75 167
14920.90 139
14922.06 153
14923.21 173
14924.37 161
14925.52 152
14926.67 168
14927.83 160
14928.98 182
14930.14 159
14931.29 179
14932.44 161
14933.60 151
14934.75 144
14935.91 143
14937.06 159
14938.22 161
14939.37 158
14940.52 149
14941.68 155
14942.83 173
14943.99 174
14945.14 163
14946.30 161
14947.45 180
14948.61 177
14949.76 177
14950.92 163
14952.07 154
14953.23 149
14954.38 155
14955.54 162
14956.69 152
14957.85 150
14959.00 164
14960.16 152
14961.31 166
14962.47 171
14963.62 156
14964.78 160
14965.94 186
14967.09 155
14968.25 169
14969.40 162
14970.56 170
14971.71 173
14972.87 179
14974.03 187
14975.18 168
14976.34 164
14977.49 178
14978.65 173
14979.81 154
14980.96 163
14982.12 182
14983.27 179
14984.43 160
14985.59 160
14986.74 157
14987.90 172
14989.06 151
14990.21 144
14991.37 138
14992.53 141
14993.68 143
14994.84 150
14996.00 160
14997.15 144
14998.31 137
14999.47 129
15000.62 157
15001.78 123
15002.94 148
15004.09 139
15005.25 135
15006.41 143
15007.56 145
15008.72 145
15009.88 137
15011.04 158
15012.19 149
15013.35 136
15014.51 137
15015.67 154
15016.82 139
15017.98 149
15019.14 141
15020.30 128
15021.45 143
15022.61 161
15023.77 138
15024.93 161
15026.08 142
15027.24 163
15028.40 137
15029.56 141
15030.72 141
15031.87 152
15033.03 163
15034.19 155
15035.35 143
15036.51 125
15037.67 153
15038.82 150
15039.98 144
15041.14 155
15042.30 156
15043.46 134
15044.62 166
15045.78 183
15046.93 156
15048.09 148
15049.25 121
15050.41 169
15051.57 147
15052.73 136
15053.89 143
15055.05 152
15056.20 145
15057.36 149
15058.52 131
15059.68 149
15060.84 156
15062.00 156
15063.16 152
15064.32 142
15065.48 154
15066.64 165
15067.80 165
15068.96 144
15070.12 143
15071.28 147
15072.44 148
15073.60 141
15074.76 167
15075.91 133
15077.07 161
15078.23 134
15079.39 155
15080.55 151
15081.71 147
15082.87 165
15084.03 154
15085.19 184
15086.35 151
15087.51 134
15088.68 144
15089.84 144
15091.00 131
15092.16 136
15093.32 149
15094.48 168
15095.64 148
15096.80 162
15097.96 141
15099.12 168
15100.28 162
15101.44 159
15102.60 171
15103.76 142
15104.92 133
15106.08 143
15107.25 148
15108.41 182
15109.57 163
15110.73 159
15111.89 172
15113.05 165
15114.21 163
15115.37 143
15116.54 171
15117.70 140
15118.86 164
15120.02 174
15121.18 152
15122.34 171
15123.50 172
15124.67 168
15125.83 171
15126.99 180
15128.15 169
15129.31 158
15130.47 153
15131.64 168
15132.80 159
15133.96 157
15135.12 166
15136.28 160
15137.45 165
15138.61 174
15139.77 191
15140.93 188
15142.10 178
15143.26 181
15144.42 166
15145.58 174
15146.75 183
15147.91 158
15149.07 202
15150.23 184
15151.40 166
15152.56 149
15153.72 179
15154.88 193
15156.05 168
15157.21 171
15158.37 185
15159.54 189
15160.70 164
15161.86 179
15163.03 191
15164.19 188
15165.35 193
15166.52 184
15167.68 199
15168.84 203
15170.01 196
15171.17 209
15172.33 211
15173.50 195
15174.66 214
15175.82 180
15176.99 201
15178.15 206
15179.31 239
15180.48 234
15181.64 206
15182.81 217
15183.97 219
15185.13 195
15186.30 222
15187.46 197
15188.63 214
15189.79 237
15190.95 216
15192.12 215
15193.28 246
15194.45 224
15195.61 218
15196.78 232
15197.94 203
15199.10 230
15200.27 212
15201.43 244
15202.60 222
15203.76 239
15204.93 235
15206.09 256
15207.26 279
15208.42 233
15209.59 249
15210.75 244
15211.92 263
15213.08 221
15214.25 243
15215.41 254
15216.58 251
15217.74 257
15218.91 279
15220.07 264
15221.24 250
15222.40 237
15223.57 268
15224.74 259
15225.90 241
15227.07 259
15228.23 279
15229.40 270
15230.56 255
15231.73 271
15232.89 313
15234.06 311
15235.23 260
15236.39 302
15237.56 283
15238.72 313
15239.89 276
15241.06 290
15242.22 268
15243.39 296
15244.56 262
15245.72 289
15246.89 255
15248.05 279
15249.22 253
15250.39 265
15251.55 261
15252.72 265
15253.89 266
15255.05 260
15256.22 227
15257.39 245
15258.55 248
15259.72 240
15260.89 251
15262.05 242
15263.22 257
15264.39 235
15265.56 222
15266.72 251
15267.89 229
15269.06 224
15270.22 224
15271.39 225
15272.56 225
15273.73 219
15274.89 207
15276.06 216
15277.23 196
15278.40 207
15279.56 228
15280.73 218
15281.90 226
15283.07 216
15284.23 223
15285.40 204
15286.57 210
15287.74 241
15288.91 237
15290.07 231
15291.24 228
15292.41 232
15293.58 231
15294.75 215
15295.92 213
15297.08 242
15298.25 230
15299.42 198
15300.59 213
15301.76 204
15302.93 214
15304.09 224
15305.26 235
15306.43 232
15307.60 216
15308.77 212
15309.94 209
15311.11 220
15312.28 227
15313.44 217
15314.61 229
15315.78 236
15316.95 221
15318.12 200
15319.29 224
15320.46 220
15321.63 232
15322.80 226
15323.97 245
15325.14 220
15326.30 230
15327.47 233
15328.64 226
15329.81 246
15330.98 244
15332.15 240
15333.32 250
15334.49 238
15335.66 237
15336.83 213
15338.00 228
15339.17 226
15340.34 250
15341.51 258
15342.68 241
15343.85 269
15345.02 263
15346.19 255
15347.36 249
15348.53 273
15349.70 261
15350.87 269
15352.04 253
15353.21 238
15354.38 268
15355.55 269
15356.72 251
15357.90 275
15359.07 278
15360.24 295
15361.41 307
15362.58 294
15363.75 291
15364.92 296
15366.09 298
15367.26 283
15368.43 298
15369.60 292
15370.77 305
15371.95 296
15373.12 298
15374.29 283
15375.46 300
15376.63 292
15377.80 275
15378.97 290
15380.15 276
15381.32 296
15382.49 256
15383.66 277
15384.83 276
15386.00 279
15387.17 265
15388.35 242
15389.52 238
15390.69 270
15391.86 258
15393.03 266
15394.21 259
15395.38 284
15396.55 249
15397.72 253
15398.89 243
15400.07 240
15401.24 252
15402.41 241
15403.58 244
15404.76 233
15405.93 228
15407.10 209
15408.27 246
15409.45 205
15410.62 220
15411.79 180
15412.96 220
15414.14 213
15415.31 207
15416.48 198
15417.66 208
15418.83 220
15420.00 211
15421.17 201
15422.35 191
15423.52 179
15424.69 168
15425.87 190
15427.04 209
15428.21 192
15429.39 208
15430.56 171
15431.73 191
15432.91 191
15434.08 189
15435.25 185
15436.43 186
15437.60 193
15438.77 184
15439.95 186
15441.12 175
15442.30 183
15443.47 172
15444.64 186
15445.82 182
15446.99 161
15448.17 181
15449.34 192
15450.51 202
15451.69 165
15452.86 189
15454.04 196
15455.21 190
15456.39 183
15457.56 168
15458.73 187
15459.91 199
15461.08 183
15462.26 176
15463.43 185
15464.61 179
15465.78 172
15466.96 167
15468.13 188
15469.31 178
15470.48 165
15471.66 207
15472.83 195
15474.01 168
15475.18 184
15476.36 167
15477.53 170
15478.71 176
15479.88 195
15481.06 175
15482.23 185
15483.41 202
15484.58 179
15485.76 164
15486.93 157
15488.11 173
15489.29 169
15490.46 170
15491.64 169
15492.81 172
15493.99 182
15495.16 193
15496.34 178
15497.52 195
15498.69 199
15499.87 186
15501.04 165
15502.22 177
15503.40 167
15504.57 155
15505.75 175
15506.92 173
15508.10 170
15509.28 168
15510.45 183
15511.63 187
15512.81 165
15513.98 151
15515.16 183
15516.34 178
15517.51 180
15518.69 187
15519.87 181
15521.04 177
15522.22 170
15523.40 181
15524.57 185
15525.75 174
15526.93 191
15528.11 210
15529.28 171
15530.46 182
15531.64 182
15532.81 188
15533.99 194
15535.17 161
15536.35 181
15537.52 196
15538.70 180
15539.88 181
15541.06 185
15542.23 173
15543.41 187
15544.59 203
15545.77 198
15546.95 169
15548.12 187
15549.30 203
15550.48 216
15551.66 197
15552.83 187
15554.01 192
15555.19 201
15556.37 203
15557.55 184
15558.73 186
15559.90 211
15561.08 231
15562.26 213
15563.44 224
15564.62 215
15565.80 223
15566.97 211
15568.15 211
15569.33 204
15570.51 195
15571.69 218
15572.87 216
15574.05 213
15575.23 204
15576.40 195
15577.58 213
15578.76 224
15579.94 230
15581.12 215
15582.30 230
15583.48 203
15584.66 214
15585.84 209
15587.02 210
15588.20 241
15589.38 228
15590.56 218
15591.73 224
15592.91 217
15594.09 249
15595.27 229
15596.45 241
15597.63 245
15598.81 269
15599.99 243
15601.17 233
15602.35 233
15603.53 233
15604.71 223
15605.89 238
15607.07 248
15608.25 270
15609.43 263
15610.61 244
15611.79 269
15612.97 276
15614.15 273
15615.33 276
15616.51 258
15617.69 267
15618.88 253
15620.06 269
15621.24 317
15622.42 301
15623.60 271
15624.78 293
15625.96 304
15627.14 313
15628.32 307
15629.50 314
15630.68 313
15631.86 306
15633.05 298
15634.23 290
15635.41 298
15636.59 323
15637.77 317
15638.95 333
15640.13 320
15641.31 319
15642.50 344
15643.68 319
15644.86 326
15646.04 355
15647.22 364
15648.40 342
15649.58 332
15650.77 371
15651.95 334
15653.13 326
15654.31 324
15655.49 315
15656.68 321
15657.86 332
15659.04 359
15660.22 374
15661.40 337
15662.59 318
15663.77 346
15664.95 333
15666.13 332
15667.32 315
15668.50 327
15669.68 328
15670.86 326
15672.05 316
15673.23 301
15674.41 318
15675.59 313
15676.78 329
15677.96 318
15679.14 341
15680.32 312
15681.51 307
15682.69 288
15683.87 292
15685.06 279
15686.24 323
15687.42 285
15688.61 275
15689.79 269
15690.97 285
15692.16 286
15693.34 306
15694.52 273
15695.71 276
15696.89 285
15698.07 307
15699.26 299
15700.44 287
15701.62 277
15702.81 310
15703.99 324
15705.17 318
15706.36 261
15707.54 275
15708.73 303
15709.91 303
15711.09 280
15712.28 286
15713.46 281
15714.65 296
15715.83 302
15717.02 306
15718.20 295
15719.38 303
15720.57 309
15721.75 320
15722.94 321
15724.12 281
15725.31 322
15726.49 330
15727.68 334
15728.86 326
15730.04 323
15731.23 342
15732.41 313
15733.60 343
15734.78 351
15735.97 340
15737.15 343
15738.34 342
15739.52 335
15740.71 339
15741.89 334
15743.08 357
15744.27 364
15745.45 376
15746.64 383
15747.82 399
15749.01 380
15750.19 401
15751.38 381
15752.56 407
15753.75 414
15754.93 424
15756.12 423
15757.31 425
15758.49 416
15759.68 374
15760.86 371
15762.05 409
15763.24 400
15764.42 388
15765.61 377
15766.79 354
15767.98 339
15769.17 376
15770.35 376
15771.54 368
15772.72 360
15773.91 335
15775.10 343
15776.28 378
15777.47 384
15778.66 337
15779.84 353
15781.03 346
15782.22 353
15783.40 307
15784.59 338
15785.78 353
15786.96 321
15788.15 298
15789.34 331
15790.53 340
15791.71 315
15792.90 298
15794.09 307
15795.27 318
15796.46 279
15797.65 302
15798.84 309
15800.02 307
15801.21 270
15802.40 310
15803.59 292
15804.77 321
15805.96 256
15807.15 262
15808.34 250
15809.52 272
15810.71 286
15811.90 262
15813.09 287
15814.28 264
15815.46 315
15816.65 304
15817.84 282
15819.03 273
15820.22 288
15821.40 299
15822.59 271
15823.78 249
15824.97 265
15826.16 276
15827.35 291
15828.53 279
15829.72 293
15830.91 291
15832.10 261
15833.29 271
15834.48 286
15835.67 254
15836.85 273
15838.04 275
15839.23 257
15840.42 260
15841.61 254
15842.80 266
15843.99 278
15845.18 275
15846.37 271
15847.55 291
15848.74 264
15849.93 261
15851.12 275
15852.31 278
15853.50 264
15854.69 286
15855.88 284
15857.07 266
15858.26 279
15859.45 276
15860.64 284
15861.83 284
15863.02 284
15864.21 302
15865.40 301
15866.59 286
15867.78 257
15868.97 300
15870.16 292
15871.35 300
15872.54 303
15873.73 295
15874.92 260
15876.11 304
15877.30 276
15878.49 287
15879.68 270
15880.87 288
15882.06 302
15883.25 301
15884.44 294
15885.63 274
15886.82 307
15888.01 291
15889.20 320
15890.39 307
15891.59 287
15892.78 311
15893.97 328
15895.16 316
15896.35 343
15897.54 315
15898.73 345
15899.92 341
15901.11 324
15902.30 363
15903.50 350
15904.69 370
15905.88 330
15907.07 355
15908.26 351
15909.45 364
15910.64 356
15911.84 354
15913.03 389
15914.22 413
15915.41 356
15916.60 376
15917.79 403
15918.99 400
15920.18 373
15921.37 371
15922.56 397
15923.75 379
15924.95 410
15926.14 378
15927.33 400
15928.52 369
15929.71 382
15930.91 358
15932.10 378
15933.29 356
15934.48 402
15935.68 410
15936.87 404
15938.06 372
15939.25 377
15940.45 357
15941.64 306
15942.83 344
15944.03 329
15945.22 311
15946.41 290
15947.60 302
15948.80 289
15949.99 282
15951.18 276
15952.38 282
15953.57 268
15954.76 244
15955.96 276
15957.15 243
15958.34 255
15959.54 249
15960.73 236
15961.92 240
15963.12 235
15964.31 214
15965.50 214
15966.70 222
15967.89 225
15969.08 204
15970.28 213
15971.47 213
15972.67 194
15973.86 204
15975.05 204
15976.25 220
15977.44 198
15978.64 184
15979.83 197
15981.02 225
15982.22 200
15983.41 184
15984.61 202
15985.80 203
15987.00 185
15988.19 197
15989.38 176
15990.58 204
15991.77 197
15992.97 215
15994.16 186
15995.36 168
15996.55 207
15997.75 187
15998.94 185
16000.14 182
16001.33 179
16002.53 187
16003.72 187
16004.92 182
16006.11 198
16007.31 176
16008.50 183
16009.70 174
16010.89 204
16012.09 167
16013.28 172
16014.48 175
16015.67 167
16016.87 188
16018.07 169
16019.26 189
16020.46 158
16021.65 179
16022.85 187
16024.04 181
16025.24 173
16026.44 178
16027.63 160
16028.83 172
16030.02 166
16031.22 172
16032.42 165
16033.61 185
16034.81 172
16036.00 161
16037.20 169
16038.40 167
16039.59 170
16040.79 172
16041.99 181
16043.18 165
16044.38 162
16045.58 179
16046.77 170
16047.97 157
16049.17 166
16050.36 177
16051.56 189
16052.76 165
16053.95 150
16055.15 176
16056.35 168
16057.54 144
16058.74 161
16059.94 169
16061.14 171
16062.33 154
16063.53 170
16064.73 178
16065.92 147
16067.12 154
16068.32 167
16069.52 149
16070.71 157
16071.91 169
16073.11 150
16074.31 172
16075.50 159
16076.70 165
16077.90 148
16079.10 145
16080.30 148
16081.49 144
16082.69 146
16083.89 140
16085.09 136
16086.29 143
16087.48 161
16088.68 148
16089.88 141
16091.08 155
16092.28 145
16093.48 159
16094.67 139
16095.87 144
16097.07 135
16098.27 142
16099.47 124
16100.67 140
16101.87 135
16103.06 123
16104.26 154
16105.46 151
16106.66 129
16107.86 137
16109.06 151
16110.26 160
16111.46 139
16112.66 142
16113.86 135
16115.05 148
16116.25 147
16117.45 127
16118.65 142
16119.85 125
16121.05 135
16122.25 139
16123.45 152
16124.65 138
16125.85 139
16127.05 144
16128.25 135
16129.45 133
16130.65 144
16131.85 140
16133.05 143
16134.25 130
16135.45 144
16136.65 135
16137.85 113
16139.05 120
16140.25 151
16141.45 138
16142.65 139
16143.85 135
16145.05 127
16146.25 148
16147.45 136
16148.65 136
16149.85 121
16151.05 139
16152.25 140
16153.45 148
16154.65 122
16155.85 116
16157.05 140
16158.25 149
16159.46 154
16160.66 140
16161.86 119
16163.06 138
16164.26 140
16165.46 108
16166.66 127
16167.86 131
16169.06 129
16170.27 135
16171.47 137
16172.67 154
16173.87 127
16175.07 145
16176.27 132
16177.47 142
16178.67 137
16179.88 149
16181.08 150
16182.28 152
16183.48 134
16184.68 128
16185.89 126
16187.09 132
16188.29 135
16189.49 136
16190.69 138
16191.90 128
16193.10 138
16194.30 130
16195.50 146
16196.70 123
16197.91 136
16199.11 122
16200.31 144
16201.51 161
16202.72 157
16203.92 136
16205.12 130
16206.32 144
16207.53 128
16208.73 145
16209.93 133
16211.13 133
16212.34 133
16213.54 163
16214.74 126
16215.95 147
16217.15 140
16218.35 140
16219.55 125
16220.76 142
16221.96 149
16223.16 136
16224.37 151
16225.57 136
16226.77 152
16227.98 134
16229.18 133
16230.38 152
16231.59 143
16232.79 124
16233.99 153
16235.20 162
16236.40 157
16237.61 122
16238.81 143
16240.01 156
16241.22 150
16242.42 170
16243.63 166
16244.83 157
16246.03 151
16247.24 178
16248.44 148
16249.65 170
16250.85 174
16252.05 159
16253.26 177
16254.46 164
16255.67 168
16256.87 170
16258.08 172
16259.28 176
16260.49 147
16261.69 153
16262.89 175
16264.10 160
16265.30 161
16266.51 170
16267.71 177
16268.92 152
16270.12 167
16271.33 169
16272.53 168
16273.74 151
16274.94 148
16276.15 154
16277.35 155
16278.56 164
16279.77 165
16280.97 170
16282.18 168
16283.38 160
16284.59 150
16285.79 150
16287.00 158
16288.20 162
16289.41 163
16290.61 150
16291.82 155
16293.03 176
16294.23 173
16295.44 162
16296.64 157
16297.85 157
16299.06 161
16300.26 161
16301.47 161
16302.67 180
16303.88 159
16305.09 154
16306.29 144
16307.50 149
16308.71 180
16309.91 162
16311.12 166
16312.33 173
16313.53 175
16314.74 158
16315.95 173
16317.15 162
16318.36 162
16319.57 158
16320.77 181
16321.98 149
16323.19 147
16324.39 153
16325.60 150
16326.81 168
16328.01 154
16329.22 132
16330.43 148
16331.64 137
16332.84 134
16334.05 144
16335.26 125
16336.47 117
16337.67 142
16338.88 165
16340.09 136
16341.30 114
16342.50 124
16343.71 132
16344.92 138
16346.13 120
16347.33 132
16348.54 139
16349.75 133
16350.96 135
16352.17 147
16353.37 127
16354.58 148
16355.79 129
16357.00 150
16358.21 139
16359.41 121
16360.62 131
16361.83 124
16363.04 117
16364.25 127
16365.46 127
16366.67 131
16367.87 132
16369.08 139
16370.29 155
16371.50 127
16372.71 106
16373.92 132
16375.13 137
16376.34 136
16377.54 134
16378.75 112
16379.96 130
16381.17 130
16382.38 126
16383.59 135
16384.80 140
16386.01 123
16387.22 125
16388.43 124
16389.64 119
16390.85 123
16392.05 129
16393.26 157
16394.47 112
16395.68 132
16396.89 140
16398.10 141
16399.31 140
16400.52 125
16401.73 139
16402.94 136
16404.15 151
16405.36 130
16406.57 131
16407.78 139
16408.99 113
16410.20 128
16411.41 122
16412.62 118
16413.83 126
16415.04 109
16416.25 123
16417.46 122
16418.67 116
16419.88 107
16421.10 125
16422.31 115
16423.52 118
16424.73 121
16425.94 107
16427.15 133
16428.36 127
16429.57 137
16430.78 124
16431.99 145
16433.20 135
16434.41 141
16435.63 126
16436.84 130
16438.05 121
16439.26 140
16440.47 115
16441.68 113
16442.89 125
16444.10 124
16445.32 121
16446.53 133
16447.74 117
16448.95 121
16450.16 140
16451.37 124
16452.59 129
16453.80 139
16455.01 123
16456.22 104
16457.43 131
16458.64 129
16459.86 134
16461.07 128
16462.28 124
16463.49 118
16464.70 102
16465.92 111
16467.13 119
16468.34 122
16469.55 135
16470.77 166
16471.98 124
16473.19 123
16474.40 139
16475.62 120
16476.83 136
16478.04 126
16479.25 136
16480.47 121
16481.68 146
16482.89 126
16484.11 144
16485.32 127
16486.53 162
16487.74 124
16488.96 131
16490.17 132
16491.38 122
16492.60 98
16493.81 132
16495.02 133
16496.24 143
16497.45 155
16498.66 128
16499.88 144
16501.09 143
16502.30 132
16503.52 126
16504.73 157
16505.94 142
16507.16 135
16508.37 142
16509.59 142
16510.80 138
16512.01 145
16513.23 153
16514.44 146
16515.66 159
16516.87 158
16518.08 143
16519.30 130
16520.51 158
16521.73 130
16522.94 149
16524.16 138
16525.37 124
16526.58 156
16527.80 150
16529.01 160
16530.23 160
16531.44 160
16532.66 146
16533.87 161
16535.09 155
16536.30 148
16537.52 159
16538.73 152
16539.95 161
16541.16 175
16542.38 141
16543.59 173
16544.81 178
16546.02 181
16547.24 182
16548.45 160
16549.67 156
16550.88 189
16552.10 186
16553.31 179
16554.53 189
16555.74 177
16556.96 180
16558.18 169
16559.39 186
16560.61 175
16561.82 198
16563.04 193
16564.25 188
16565.47 181
16566.69 181
16567.90 180
16569.12 176
16570.33 176
16571.55 171
16572.77 167
16573.98 161
16575.20 165
16576.41 161
16577.63 164
16578.85 174
16580.06 158
16581.28 180
16582.50 179
16583.71 175
16584.93 168
16586.15 164
16587.36 166
16588.58 159
16589.80 162
16591.01 171
16592.23 169
16593.45 175
16594.66 138
16595.88 154
16597.10 158
16598.32 143
16599.53 140
16600.75 143
16601.97 156
16603.18 142
16604.40 148
16605.62 130
16606.84 152
16608.05 120
16609.27 135
16610.49 135
16611.71 137
16612.92 123
16614.14 119
16615.36 123
16616.58 130
16617.79 144
16619.01 143
16620.23 130
16621.45 122
16622.67 116
16623.88 119
16625.10 129
16626.32 123
16627.54 126
16628.76 121
16629.97 127
16631.19 119
16632.41 128
16633.63 117
16634.85 121
16636.07 128
16637.29 128
16638.50 132
16639.72 124
16640.94 125
16642.16 104
16643.38 133
16644.60 126
16645.82 129
16647.03 115
16648.25 138
16649.47 110
16650.69 127
16651.91 142
16653.13 123
16654.35 139
16655.57 128
16656.79 126
16658.01 110
16659.23 119
16660.45 129
16661.66 126
16662.88 121
16664.10 128
16665.32 126
16666.54 127
16667.76 124
16668.98 125
16670.20 139
16671.42 118
16672.64 103
16673.86 120
16675.08 121
16676.30 110
16677.52 118
16678.74 117
16679.96 129
16681.18 106
16682.40 123
16683.62 119
16684.84 121
16686.06 128
16687.28 132
16688.50 119
16689.72 130
16690.94 117
16692.16 115
16693.39 134
16694.61 114
16695.83 119
16697.05 118
16698.27 127
16699.49 116
16700.71 122
16701.93 142
16703.15 122
16704.37 123
16705.59 128
16706.81 129
16708.04 109
16709.26 121
16710.48 117
16711.70 112
16712.92 129
16714.14 126
16715.36 117
16716.58 105
16717.81 108
16719.03 107
16720.25 110
16721.47 122
16722.69 113
16723.91 112
16725.14 123
16726.36 105
16727.58 102
16728.80 99
16730.02 118
16731.24 124
16732.47 115
16733.69 109
16734.91 114
16736.13 112
16737.36 102
16738.58 101
16739.80 108
16741.02 107
16742.24 126
16743.47 118
16744.69 118
16745.91 106
16747.13 116
16748.36 126
16749.58 112
16750.80 99
16752.02 119
16753.25 120
16754.47 117
16755.69 113
16756.92 110
16758.14 126
16759.36 109
16760.59 118
16761.81 115
16763.03 111
16764.25 127
16765.48 114
16766.70 122
16767.92 113
16769.15 132
16770.37 112
16771.59 105
16772.82 88
16774.04 83
16775.27 106
16776.49 110
16777.71 111
16778.94 112
16780.16 121
16781.38 126
16782.61 104
16783.83 107
16785.06 124
16786.28 122
16787.50 120
16788.73 120
16789.95 116
16791.18 121
16792.40 109
16793.62 117
16794.85 137
16796.07 126
16797.30 123
16798.52 122
16799.75 116
16800.97 118
16802.19 127
16803.42 136
16804.64 123
16805.87 127
16807.09 137
16808.32 117
16809.54 126
16810.77 116
16811.99 119
16813.22 142
16814.44 117
16815.67 128
16816.89 120
16818.12 104
16819.34 124
16820.57 136
16821.79 133
16823.02 129
16824.24 130
16825.47 128
16826.70 136
16827.92 117
16829.15 116
16830.37 123
16831.60 139
16832.82 136
16834.05 142
16835.27 132
16836.50 122
16837.73 122
16838.95 141
16840.18 166
16841.40 157
16842.63 133
16843.86 150
16845.08 167
16846.31 155
16847.53 165
16848.76 155
16849.99 158
16851.21 175
16852.44 160
16853.67 158
16854.89 155
16856.12 160
16857.35 147
16858.57 154
16859.80 145
16861.03 149
16862.25 157
16863.48 146
16864.71 150
16865.93 155
16867.16 164
16868.39 168
16869.61 178
16870.84 169
16872.07 202
16873.30 170
16874.52 195
16875.75 199
16876.98 197
16878.20 191
16879.43 182
16880.66 205
16881.89 202
16883.11 195
16884.34 211
16885.57 191
16886.80 211
16888.02 215
16889.25 222
16890.48 229
16891.71 203
16892.94 185
16894.16 214
16895.39 220
16896.62 207
16897.85 204
16899.08 208
16900.30 192
16901.53 189
16902.76 190
16903.99 185
16905.22 202
16906.45 182
16907.67 159
16908.90 179
16910.13 186
16911.36 188
16912.59 186
16913.82 201
16915.04 187
16916.27 178
16917.50 179
16918.73 190
16919.96 180
16921.19 162
16922.42 146
16923.65 165
16924.88 166
16926.10 186
16927.33 173
16928.56 174
16929.79 143
16931.02 168
16932.25 186
16933.48 179
16934.71 136
16935.94 159
16937.17 151
16938.40 164
16939.63 169
16940.86 170
16942.09 172
16943.32 181
16944.55 156
16945.78 167
16947.01 156
16948.24 165
16949.47 161
16950.70 174
16951.93 158
16953.16 144
16954.39 174
16955.62 178
16956.85 152
16958.08 172
16959.31 183
16960.54 161
16961.77 153
16963.00 185
16964.23 163
16965.46 160
16966.69 146
16967.92 152
16969.15 168
16970.38 146
16971.61 128
16972.84 164
16974.07 146
16975.30 138
16976.54 123
16977.77 139
16979.00 140
16980.23 158
16981.46 139
16982.69 146
16983.92 149
16985.15 146
16986.38 154
16987.62 146
16988.85 130
16990.08 160
16991.31 158
16992.54 140
16993.77 131
16995.00 144
16996.24 130
16997.47 143
16998.70 152
16999.93 146
17001.16 151
17002.39 144
17003.63 134
17004.86 140
17006.09 140
17007.32 120
17008.55 141
17009.79 144
17011.02 136
17012.25 140
17013.48 145
17014.72 125
17015.95 124
17017.18 115
17018.41 129
17019.64 133
17020.88 126
17022.11 114
17023.34 108
17024.58 117
17025.81 129
17027.04 120
17028.27 147
17029.51 115
17030.74 118
17031.97 117
17033.21 129
17034.44 128
17035.67 127
17036.90 135
17038.14 106
17039.37 98
17040.60 112
17041.84 117
17043.07 117
17044.30 120
17045.54 94
17046.77 120
17048.00 106
17049.24 130
17050.47 136
17051.70 112
17052.94 113
17054.17 105
17055.41 117
17056.64 112
17057.87 109
17059.11 100
17060.34 120
17061.58 113
17062.81 121
17064.04 116
17065.28 115
17066.51 105
17067.75 98
17068.98 101
17070.21 112
17071.45 100
17072.68 109
17073.92 107
17075.15 121
17076.39 100
17077.62 116
17078.86 111
17080.09 108
17081.33 114
17082.56 110
17083.80 109
17085.03 104
17086.26 96
17087.50 117
17088.73 126
17089.97 137
17091.20 115
17092.44 105
17093.68 105
17094.91 117
17096.15 85
17097.38 103
17098.62 110
17099.85 118
17101.09 86
17102.32 109
17103.56 101
17104.79 98
17106.03 105
17107.26 119
17108.50 115
17109.74 120
17110.97 97
17112.21 107
17113.44 107
17114.68 90
17115.92 112
17117.15 105
17118.39 103
17119.62 110
17120.86 99
17122.10 99
17123.33 100
17124.57 100
17125.80 93
17127.04 96
17128.28 104
17129.51 119
17130.75 100
17131.99 96
17133.22 104
17134.46 107
17135.70 85
17136.93 98
17138.17 113
17139.41 121
17140.64 96
17141.88 98
17143.12 105
17144.35 98
17145.59 88
17146.83 112
17148.07 120
17149.30 88
17150.54 88
17151.78 88
17153.02 92
17154.25 82
17155.49 80
17156.73 100
17157.96 92
17159.20 99
17160.44 87
17161.68 98
17162.92 94
17164.15 81
17165.39 100
17166.63 81
17167.87 95
17169.10 94
17170.34 82
17171.58 84
17172.82 85
17174.06 93
17175.29 109
17176.53 96
17177.77 66
17179.01 97
17180.25 103
17181.49 84
17182.72 92
17183.96 98
17185.20 91
17186.44 84
17187.68 78
17188.92 92
17190.15 93
17191.39 83
17192.63 102
17193.87 95
17195.11 93
17196.35 107
17197.59 83
17198.83 106
17200.07 102
17201.30 80
17202.54 78
17203.78 91
17205.02 85
17206.26 73
17207.50 92
17208.74 90
17209.98 88
17211.22 81
17212.46 77
17213.70 79
17214.94 83
17216.18 96
17217.42 97
17218.66 96
17219.90 72
17221.14 87
17222.38 91
17223.62 78
17224.86 89
17226.10 92
17227.34 103
17228.58 82
17229.82 84
17231.06 84
17232.30 83
17233.54 97
17234.78 90
17236.02 76
17237.26 73
17238.50 83
17239.74 90
17240.98 79
17242.22 77
17243.46 80
17244.70 77
17245.94 91
17247.18 80
17248.42 89
17249.66 75
17250.90 85
17252.14 78
17253.39 92
17254.63 76
17255.87 78
17257.11 80
17258.35 87
17259.59 91
17260.83 76
17262.07 86
17263.31 79
17264.56 93
17265.80 83
17267.04 84
17268.28 83
17269.52 93
17270.76 82
17272.00 86
17273.25 83
17274.49 75
17275.73 97
17276.97 81
17278.21 63
17279.45 89
17280.70 82
17281.94 77
17283.18 74
17284.42 76
17285.66 72
17286.91 89
17288.15 79
17289.39 86
17290.63 75
17291.88 82
17293.12 84
17294.36 75
17295.60 82
17296.85 78
17298.09 74
17299.33 91
17300.57 72
17301.82 75
17303.06 70
17304.30 75
17305.54 84
17306.79 72
17308.03 76
17309.27 58
17310.52 74
17311.76 85
17313.00 93
17314.25 78
17315.49 78
17316.73 91
17317.97 78
17319.22 92
17320.46 80
17321.71 90
17322.95 90
17324.19 86
17325.44 87
17326.68 84
17327.92 91
17329.17 75
17330.41 76
17331.65 87
17332.90 92
17334.14 80
17335.39 73
17336.63 95
17337.87 75
17339.12 83
17340.36 85
17341.61 99
17342.85 75
17344.09 82
17345.34 71
17346.58 89
17347.83 72
17349.07 83
17350.32 82
17351.56 77
17352.80 77
17354.05 83
17355.29 80
17356.54 79
17357.78 85
17359.03 89
17360.27 99
17361.52 89
17362.76 84
17364.01 88
17365.25 88
17366.50 84
17367.74 90
17368.99 89
17370.23 78
17371.48 71
17372.72 86
17373.97 95
17375.21 92
17376.46 80
17377.70 91
17378.95 85
17380.19 77
17381.44 91
17382.69 68
17383.93 87
17385.18 78
17386.42 86
17387.67 73
17388.91 86
17390.16 80
17391.41 82
17392.65 99
17393.90 86
17395.14 92
17396.39 73
17397.64 87
17398.88 90
17400.13 95
17401.37 92
17402.62 91
17403.87 84
17405.11 79
17406.36 87
17407.61 93
17408.85 89
17410.10 85
17411.35 79
17412.59 76
17413.84 77
17415.09 73
17416.33 68
17417.58 94
17418.83 101
17420.07 87
17421.32 94
17422.57 82
17423.82 100
17425.06 90
17426.31 83
17427.56 85
17428.80 78
17430.05 79
17431.30 78
17432.55 113
17433.79 76
17435.04 82
17436.29 90
17437.54 73
17438.78 75
17440.03 83
17441.28 85
17442.53 92
17443.77 88
17445.02 84
17446.27 92
17447.52 92
17448.77 74
17450.01 69
17451.26 84
17452.51 94
17453.76 92
17455.01 102
17456.25 80
17457.50 89
17458.75 94
17460.00 88
17461.25 99
17462.50 89
17463.74 125
17464.99 97
17466.24 100
17467.49 80
17468.74 100
17469.99 100
17471.24 85
17472.49 95
17473.73 86
17474.98 103
17476.23 78
17477.48 78
17478.73 79
17479.98 90
17481.23 90
17482.48 84
17483.73 91
17484.98 96
17486.23 97
17487.47 99
17488.72 82
17489.97 83
17491.22 93
17492.47 91
17493.72 100
17494.97 101
17496.22 92
17497.47 83
17498.72 105
17499.97 81
17501.22 102
17502.47 87
17503.72 91
17504.97 87
17506.22 98
17507.47 108
17508.72 82
17509.97 101
17511.22 90
17512.47 96
17513.72 105
17514.97 110
17516.22 108
17517.47 103
17518.72 88
17519.97 110
17521.22 91
17522.47 96
17523.72 93
17524.98 107
17526.23 102
17527.48 91
17528.73 102
17529.98 119
17531.23 99
17532.48 98
17533.73 106
17534.98 116
17536.23 98
17537.48 108
17538.74 127
17539.99 74
17541.24 88
17542.49 88
17543.74 101
17544.99 92
17546.24 88
17547.50 114
17548.75 107
17550.00 116
17551.25 98
17552.50 113
17553.75 94
17555.01 112
17556.26 97
17557.51 116
17558.76 111
17560.01 112
17561.26 105
17562.52 109
17563.77 104
17565.02 101
17566.27 107
17567.53 127
17568.78 116
17570.03 102
17571.28 105
17572.53 128
17573.79 118
17575.04 103
17576.29 123
17577.54 115
17578.80 115
17580.05 120
17581.30 117
17582.56 114
17583.81 113
17585.06 103
17586.31 121
17587.57 109
17588.82 119
17590.07 103
17591.33 102
17592.58 119
17593.83 101
17595.08 122
17596.34 114
17597.59 133
17598.84 96
17600.10 119
17601.35 124
17602.61 126
17603.86 102
17605.11 127
17606.37 151
17607.62 130
17608.87 112
17610.13 135
17611.38 152
17612.63 134
17613.89 133
17615.14 118
17616.40 110
17617.65 131
17618.90 131
17620.16 117
17621.41 129
17622.67 134
17623.92 140
17625.17 133
17626.43 135
17627.68 131
17628.94 132
17630.19 138
17631.45 114
17632.70 145
17633.96 128
17635.21 122
17636.47 131
17637.72 123
17638.97 120
17640.23 129
17641.48 133
17642.74 123
17643.99 120
17645.25 134
17646.50 123
17647.76 126
17649.01 119
17650.27 116
17651.52 125
17652.78 125
17654.04 121
17655.29 114
17656.55 122
17657.80 125
17659.06 120
17660.31 115
17661.57 113
17662.82 113
17664.08 106
17665.33 104
17666.59 103
17667.85 109
17669.10 93
17670.36 107
17671.61 91
17672.87 100
17674.13 117
17675.38 110
17676.64 82
17677.89 102
17679.15 109
17680.41 119
17681.66 101
17682.92 98
17684.18 107
17685.43 103
17686.69 123
17687.95 78
17689.20 96
17690.46 109
17691.71 85
17692.97 89
17694.23 106
17695.49 108
17696.74 71
17698.00 88
17699.26 81
17700.51 91
17701.77 90
17703.03 84
17704.28 110
17705.54 94
17706.80 96
17708.06 97
17709.31 88
17710.57 74
17711.83 84
17713.08 94
17714.34 87
17715.60 95
17716.86 101
17718.11 118
17719.37 93
17720.63 92
17721.89 93
17723.15 71
17724.40 88
17725.66 68
17726.92 91
17728.18 85
17729.43 92
17730.69 99
17731.95 102
17733.21 98
17734.47 85
17735.73 98
17736.98 94
17738.24 100
17739.50 103
17740.76 100
17742.02 95
17743.28 87
17744.53 97
17745.79 97
17747.05 95
17748.31 79
17749.57 88
17750.83 88
17752.09 98
17753.34 94
17754.60 81
17755.86 88
17757.12 79
17758.38 98
17759.64 103
17760.90 86
17762.16 77
17763.42 93
17764.68 112
17765.94 108
17767.19 83
17768.45 71
17769.71 87
17770.97 83
17772.23 75
17773.49 82
17774.75 85
17776.01 72
17777.27 84
17778.53 89
17779.79 80
17781.05 83
17782.31 91
17783.57 91
17784.83 83
17786.09 81
17787.35 97
17788.61 108
17789.87 83
17791.13 86
17792.39 93
17793.65 92
17794.91 79
17796.17 71
17797.43 77
17798.69 79
17799.95 72
17801.21 84
17802.47 93
17803.73 85
17805.00 73
17806.26 66
17807.52 87
17808.78 82
17810.04 68
17811.30 67
17812.56 88
17813.82 82
17815.08 73
17816.34 79
17817.60 86
17818.87 72
17820.13 61
17821.39 87
17822.65 76
17823.91 89
17825.17 59
17826.43 74
17827.69 86
17828.96 95
17830.22 74
17831.48 81
17832.74 78
17834.00 88
17835.26 75
17836.53 76
17837.79 74
17839.05 71
17840.31 90
17841.57 71
17842.84 67
17844.10 75
17845.36 72
17846.62 69
17847.88 87
17849.15 78
17850.41 81
17851.67 75
17852.93 81
17854.20 84
17855.46 71
17856.72 76
17857.98 65
17859.25 89
17860.51 69
17861.77 58
17863.03 77
17864.30 81
17865.56 84
17866.82 82
17868.09 56
17869.35 62
17870.61 80
17871.87 78
17873.14 66
17874.40 78
17875.66 66
17876.93 65
17878.19 58
17879.45 70
17880.72 53
17881.98 69
17883.24 72
17884.51 92
17885.77 65
17887.03 70
17888.30 80
17889.56 88
17890.83 73
17892.09 71
17893.35 68
17894.62 74
17895.88 73
17897.14 80
17898.41 69
17899.67 46
17900.94 74
17902.20 91
17903.46 80
17904.73 74
17905.99 70
17907.26 73
17908.52 66
17909.79 76
17911.05 82
17912.32 92
17913.58 75
17914.84 79
17916.11 75
17917.37 79
17918.64 69
17919.90 60
17921.17 80
17922.43 65
17923.70 78
17924.96 69
17926.23 73
17927.49 60
17928.76 74
17930.02 88
17931.29 89
17932.55 52
17933.82 66
17935.08 86
17936.35 72
17937.61 69
17938.88 60
17940.14 66
17941.41 72
17942.68 68
17943.94 62
17945.21 68
17946.47 75
17947.74 63
17949.00 80
17950.27 64
17951.54 57
17952.80 78
17954.07 76
17955.33 74
17956.60 71
17957.87 82
17959.13 75
17960.40 70
17961.66 80
17962.93 71
17964.20 72
17965.46 83
17966.73 72
17968.00 68
17969.26 66
17970.53 80
17971.80 73
17973.06 75
17974.33 51
17975.60 68
17976.86 71
17978.13 85
17979.40 51
17980.66 83
17981.93 92
17983.20 63
17984.46 76
17985.73 63
17987.00 70
17988.26 66
17989.53 66
17990.80 63
17992.07 80
17993.33 66
17994.60 63
17995.87 78
17997.14 64
17998.40 74
17999.67 84
18000.94 84
18002.21 85
18003.47 72
18004.74 89
18006.01 75
18007.28 70
18008.55 63
18009.81 71
18011.08 81
18012.35 79
18013.62 69
18014.89 62
18016.15 65
18017.42 52
18018.69 70
18019.96 75
18021.23 71
18022.49 64
18023.76 71
18025.03 72
18026.30 75
18027.57 79
18028.84 76
18030.11 66
18031.37 60
18032.64 60
18033.91 73
18035.18 68
18036.45 64
18037.72 65
18038.99 69
18040.26 61
18041.53 66
18042.79 60
18044.06 74
18045.33 56
18046.60 73
18047.87 60
18049.14 61
18050.41 57
18051.68 74
18052.95 74
18054.22 74
18055.49 49
18056.76 69
18058.03 63
18059.30 60
18060.57 57
18061.84 79
18063.11 68
18064.38 60
18065.65 75
18066.92 57
18068.19 79
18069.46 66
18070.73 64
18072.00 78
18073.27 64
18074.54 61
18075.81 80
18077.08 84
18078.35 59
18079.62 63
18080.89 75
18082.16 81
18083.43 65
18084.70 78
18085.97 87
18087.24 67
18088.51 76
18089.78 82
18091.05 74
18092.32 67
18093.59 73
18094.87 78
18096.14 70
18097.41 65
18098.68 77
18099.95 87
18101.22 87
18102.49 72
18103.76 74
18105.03 74
18106.31 60
18107.58 71
18108.85 86
18110.12 75
18111.39 67
18112.66 67
18113.93 83
18115.21 72
18116.48 69
18117.75 73
18119.02 63
18120.29 73
18121.56 70
18122.84 72
18124.11 75
18125.38 60
18126.65 56
18127.92 72
18129.20 81
18130.47 48
18131.74 67
18133.01 73
18134.29 67
18135.56 67
18136.83 70
18138.10 83
18139.38 63
18140.65 62
18141.92 68
18143.19 74
18144.47 67
18145.74 56
18147.01 73
18148.28 76
18149.56 66
18150.83 78
18152.10 86
18153.38 68
18154.65 71
18155.92 70
18157.19 72
18158.47 64
18159.74 85
18161.01 72
18162.29 66
18163.56 55
18164.83 53
18166.11 59
18167.38 57
18168.65 61
18169.93 66
18171.20 94
18172.48 76
18173.75 57
18175.02 72
18176.30 73
18177.57 71
18178.84 65
18180.12 58
18181.39 52
18182.67 51
18183.94 53
18185.21 82
18186.49 57
18187.76 58
18189.04 68
18190.31 81
18191.59 68
18192.86 64
18194.13 69
18195.41 76
18196.68 62
18197.96 57
18199.23 66
18200.51 78
18201.78 69
18203.06 53
18204.33 80
18205.61 71
18206.88 73
18208.16 68
18209.43 73
18210.71 74
18211.98 78
18213.26 87
18214.53 93
18215.81 75
18217.08 64
18218.36 73
18219.63 70
18220.91 66
18222.18 64
18223.46 70
18224.73 74
18226.01 72
18227.28 62
18228.56 81
18229.84 63
18231.11 79
18232.39 55
18233.66 67
18234.94 67
18236.21 76
18237.49 67
18238.77 63
18240.04 63
18241.32 60
18242.59 88
18243.87 79
18245.15 71
18246.42 73
18247.70 78
18248.98 79
18250.25 69
18251.53 71
18252.81 73
18254.08 63
18255.36 88
18256.63 79
18257.91 76
18259.19 75
18260.46 75
18261.74 70
18263.02 64
18264.30 57
18265.57 65
18266.85 91
18268.13 57
18269.40 72
18270.68 82
18271.96 59
18273.23 71
18274.51 76
18275.79 79
18277.07 64
18278.34 69
18279.62 73
18280.90 86
18282.18 53
18283.45 79
18284.73 72
18286.01 82
18287.29 67
18288.56 74
18289.84 78
18291.12 67
18292.40 62
18293.68 74
18294.95 77
18296.23 51
18297.51 76
18298.79 69
18300.07 67
18301.34 70
18302.62 73
18303.90 78
18305.18 80
18306.46 64
18307.74 57
18309.01 70
18310.29 74
18311.57 58
18312.85 84
18314.13 61
18315.41 69
18316.69 67
18317.96 88
18319.24 79
18320.52 55
18321.80 74
18323.08 72
18324.36 74
18325.64 64
18326.92 92
18328.20 68
18329.47 75
18330.75 63
18332.03 76
18333.31 75
18334.59 59
18335.87 75
18337.15 60
18338.43 71
18339.71 68
18340.99 68
18342.27 79
18343.55 65
18344.83 60
18346.11 66
18347.39 69
18348.67 70
18349.95 72
18351.23 69
18352.51 60
18353.79 67
18355.07 69
18356.35 80
18357.63 75
18358.91 77
18360.19 72
18361.47 70
18362.75 76
18364.03 58
18365.31 72
18366.59 75
18367.87 69
18369.15 55
18370.43 77
18371.71 77
18372.99 76
18374.27 74
18375.55 69
18376.83 69
18378.12 73
18379.40 64
18380.68 73
18381.96 58
18383.24 61
18384.52 65
18385.80 73
18387.08 74
18388.36 70
18389.65 80
18390.93 53
18392.21 71
18393.49 58
18394.77 71
18396.05 76
18397.33 82
18398.62 73
18399.90 70
18401.18 66
18402.46 53
18403.74 79
18405.02 68
18406.31 84
18407.59 66
18408.87 86
18410.15 77
18411.43 52
18412.72 74
18414.00 71
18415.28 84
18416.56 64
18417.84 65
18419.13 60
18420.41 53
18421.69 64
18422.97 64
18424.26 65
18425.54 76
18426.82 67
18428.10 66
18429.39 70
18430.67 51
18431.95 59
18433.23 54
18434.52 53
18435.80 63
18437.08 50
18438.37 60
18439.65 65
18440.93 67
18442.22 62
18443.50 55
18444.78 84
18446.06 79
18447.35 59
18448.63 60
18449.91 66
18451.20 61
18452.48 69
18453.76 81
18455.05 82
18456.33 71
18457.62 66
18458.90 65
18460.18 61
18461.47 63
18462.75 84
18464.03 81
18465.32 76
18466.60 67
18467.89 64
18469.17 80
18470.45 91
18471.74 67
18473.02 69
18474.31 64
18475.59 72
18476.88 73
18478.16 65
18479.44 61
18480.73 75
18482.01 74
18483.30 78
18484.58 66
18485.87 69
18487.15 66
18488.44 70
18489.72 75
18491.01 76
18492.29 85
18493.58 69
18494.86 81
18496.15 68
18497.43 65
18498.72 81
18500.00 71
18501.29 71
18502.57 60
18503.86 61
18505.14 67
18506.43 66
18507.71 72
18509.00 77
18510.28 64
18511.57 74
18512.85 65
18514.14 67
18515.42 67
18516.71 55
18518.00 82
18519.28 76
18520.57 76
18521.85 69
18523.14 58
18524.43 83
18525.71 71
18527.00 67
18528.28 62
18529.57 74
18530.86 74
18532.14 83
18533.43 65
18534.71 64
18536.00 65
18537.29 69
18538.57 76
18539.86 81
18541.15 82
18542.43 57
18543.72 70
18545.01 68
18546.29 67
18547.58 54
18548.87 69
18550.15 78
18551.44 81
18552.73 76
18554.01 52
18555.30 90
18556.59 78
18557.88 77
18559.16 68
18560.45 62
18561.74 76
18563.02 75
18564.31 79
18565.60 77
18566.89 56
18568.17 77
18569.46 81
18570.75 71
18572.04 74
18573.32 63
18574.61 70
18575.90 82
18577.19 64
18578.48 61
18579.76 74
18581.05 69
18582.34 62
18583.63 80
18584.92 74
18586.20 73
18587.49 83
18588.78 70
18590.07 97
18591.36 71
18592.64 63
18593.93 75
18595.22 79
18596.51 84
18597.80 75
18599.09 78
18600.38 73
18601.66 68
18602.95 71
18604.24 80
18605.53 67
18606.82 63
18608.11 60
18609.40 75
18610.69 72
18611.98 65
18613.26 72
18614.55 76
18615.84 69
18617.13 73
18618.42 70
18619.71 70
18621.00 75
18622.29 75
18623.58 79
18624.87 75
18626.16 80
18627.45 73
18628.74 72
18630.03 67
18631.32 65
18632.61 78
18633.89 90
18635.18 63
18636.47 65
18637.76 75
18639.05 68
18640.34 68
18641.63 82
18642.92 81
18644.21 65
18645.50 61
18646.79 74
18648.09 81
18649.38 80
18650.67 66
18651.96 78
18653.25 78
18654.54 86
18655.83 76
18657.12 71
18658.41 77
18659.70 65
18660.99 70
18662.28 85
18663.57 57
18664.86 76
18666.15 74
18667.44 59
18668.74 55
18670.03 66
18671.32 74
18672.61 61
18673.90 79
18675.19 64
18676.48 83
18677.77 70
18679.06 51
18680.36 62
18681.65 66
18682.94 62
18684.23 66
18685.52 56
18686.81 55
18688.11 58
18689.40 72
18690.69 59
18691.98 83
18693.27 64
18694.56 62
18695.86 74
18697.15 69
18698.44 63
18699.73 69
18701.02 67
18702.32 60
18703.61 59
18704.90 65
18706.19 62
18707.48 60
18708.78 51
18710.07 62
18711.36 60
18712.65 67
18713.95 66
18715.24 65
18716.53 56
18717.83 67
18719.12 63
18720.41 79
18721.70 70
18723.00 63
18724.29 58
18725.58 48
18726.87 56
18728.17 66
18729.46 74
18730.75 60
18732.05 70
18733.34 67
18734.63 60
18735.93 63
18737.22 64
18738.51 65
18739.81 66
18741.10 61
18742.39 60
18743.69 61
18744.98 52
18746.27 59
18747.57 61
18748.86 62
18750.16 74
18751.45 68
18752.74 54
18754.04 65
18755.33 52
18756.63 61
18757.92 62
18759.21 66
18760.51 62
18761.80 65
18763.10 48
18764.39 47
18765.69 55
18766.98 56
18768.27 69
18769.57 47
18770.86 64
18772.16 50
18773.45 51
18774.75 59
18776.04 68
18777.34 69
18778.63 62
18779.93 57
18781.22 54
18782.52 59
18783.81 53
18785.11 50
18786.40 68
18787.70 55
18788.99 76
18790.29 70
18791.58 72
18792.88 69
18794.17 45
18795.47 57
18796.76 61
18798.06 57
18799.35 43
18800.65 57
18801.94 60
18803.24 60
18804.54 61
18805.83 66
18807.13 66
18808.42 48
18809.72 64
18811.01 73
18812.31 65
18813.61 58
18814.90 73
18816.20 83
18817.49 76
18818.79 60
18820.09 65
18821.38 61
18822.68 81
18823.98 60
18825.27 60
18826.57 52
18827.87 67
18829.16 75
18830.46 60
18831.75 52
18833.05 66
18834.35 66
18835.64 68
18836.94 56
18838.24 56
18839.54 87
18840.83 71
18842.13 58
18843.43 64
18844.72 64
18846.02 63
18847.32 49
18848.61 71
18849.91 64
18851.21 70
18852.51 47
18853.80 68
18855.10 58
18856.40 59
18857.70 62
18858.99 65
18860.29 73
18861.59 54
18862.89 62
18864.18 54
18865.48 79
18866.78 61
18868.08 72
18869.38 61
18870.67 52
18871.97 57
18873.27 53
18874.57 62
18875.87 59
18877.16 65
18878.46 55
18879.76 53
18881.06 69
18882.36 75
18883.66 65
18884.95 71
18886.25 67
18887.55 65
18888.85 62
18890.15 65
18891.45 57
18892.75 71
18894.04 77
18895.34 52
18896.64 66
18897.94 57
18899.24 55
18900.54 61
18901.84 54
18903.14 56
18904.44 60
18905.74 53
18907.03 53
18908.33 64
18909.63 60
18910.93 56
18912.23 65
18913.53 56
18914.83 58
18916.13 66
18917.43 70
18918.73 60
18920.03 67
18921.33 57
18922.63 56
18923.93 63
18925.23 60
18926.53 59
18927.83 60
18929.13 68
18930.43 66
18931.73 57
18933.03 42
18934.33 61
18935.63 61
18936.93 55
18938.23 56
18939.53 74
18940.83 51
18942.13 67
18943.43 61
18944.73 56
18946.03 54
18947.33 61
18948.63 62
18949.93 62
18951.23 65
18952.53 51
18953.84 61
18955.14 68
18956.44 78
18957.74 60
18959.04 50
18960.34 68
18961.64 46
18962.94 52
18964.24 56
18965.54 54
18966.85 58
18968.15 65
18969.45 62
18970.75 55
18972.05 50
18973.35 68
18974.65 53
18975.96 49
18977.26 53
18978.56 58
18979.86 61
18981.16 58
18982.46 60
18983.77 51
18985.07 61
18986.37 50
18987.67 59
18988.97 51
18990.28 54
18991.58 52
18992.88 67
18994.18 66
18995.49 62
18996.79 52
18998.09 49
18999.39 65
19000.69 56
19002.00 55
19003.30 53
19004.60 60
19005.90 67
19007.21 60
19008.51 53
19009.81 61
19011.12 64
19012.42 49
19013.72 43
19015.02 55
19016.33 62
19017.63 69
19018.93 61
19020.24 63
19021.54 68
19022.84 61
19024.15 75
19025.45 59
19026.75 70
19028.06 68
19029.36 71
19030.66 65
19031.97 68
19033.27 56
19034.57 65
19035.88 55
19037.18 65
19038.48 58
19039.79 58
19041.09 70
19042.40 49
19043.70 61
19045.00 55
19046.31 66
19047.61 55
19048.92 65
19050.22 64
19051.52 41
19052.83 45
19054.13 54
19055.44 57
19056.74 62
19058.05 41
19059.35 52
19060.65 52
19061.96 66
19063.26 68
19064.57 65
19065.87 66
19067.18 59
19068.48 69
19069.79 55
19071.09 50
19072.40 54
19073.70 54
19075.01 58
19076.31 58
19077.62 51
19078.92 62
19080.23 64
19081.53 59
19082.84 48
19084.14 70
19085.45 55
19086.75 64
19088.06 67
19089.36 50
19090.67 52
19091.98 45
19093.28 74
19094.59 55
19095.89 68
19097.20 55
19098.50 58
19099.81 67
19101.12 66
19102.42 60
19103.73 65
19105.03 65
19106.34 64
19107.65 59
19108.95 67
19110.26 65
19111.56 53
19112.87 54
19114.18 51
19115.48 60
19116.79 56
19118.10 70
19119.40 77
19120.71 65
19122.02 51
19123.32 73
19124.63 58
19125.94 59
19127.24 67
19128.55 60
19129.86 50
19131.16 74
19132.47 75
19133.78 64
19135.08 52
19136.39 69
19137.70 77
19139.01 72
19140.31 63
19141.62 67
19142.93 60
19144.23 57
19145.54 60
19146.85 62
19148.16 69
19149.46 72
19150.77 65
19152.08 52
19153.39 62
19154.69 68
19156.00 54
19157.31 67
19158.62 59
19159.93 62
19161.23 64
19162.54 66
19163.85 50
19165.16 63
19166.47 63
19167.77 71
19169.08 52
19170.39 51
19171.70 69
19173.01 58
19174.32 53
19175.62 45
19176.93 69
19178.24 55
19179.55 54
19180.86 51
19182.17 64
19183.48 58
19184.78 61
19186.09 66
19187.40 45
19188.71 47
19190.02 47
19191.33 61
19192.64 61
19193.95 64
19195.26 48
19196.56 65
19197.87 63
19199.18 53
19200.49 45
19201.80 73
19203.11 57
19204.42 58
19205.73 51
19207.04 54
19208.35 54
19209.66 48
19210.97 69
19212.28 72
19213.59 60
19214.90 47
19216.21 60
19217.52 69
19218.83 63
19220.14 53
19221.45 70
19222.76 70
19224.07 62
19225.38 52
19226.69 62
19228.00 55
19229.31 54
19230.62 50
19231.93 54
19233.24 64
19234.55 48
19235.86 62
19237.17 49
19238.48 58
19239.79 66
19241.10 64
19242.41 53
19243.72 68
19245.03 56
19246.35 63
19247.66 66
19248.97 57
19250.28 58
19251.59 51
19252.90 56
19254.21 55
19255.52 57
19256.83 45
19258.14 57
19259.46 76
19260.77 62
19262.08 68
19263.39 80
19264.70 56
19266.01 62
19267.32 53
19268.64 64
19269.95 63
19271.26 68
19272.57 62
19273.88 70
19275.20 62
19276.51 53
19277.82 53
19279.13 54
19280.44 65
19281.75 52
19283.07 65
19284.38 64
19285.69 62
19287.00 50
19288.32 59
19289.63 52
19290.94 67
19292.25 55
19293.57 51
19294.88 65
19296.19 58
19297.50 51
19298.82 51
19300.13 50
19301.44 54
19302.75 57
19304.07 52
19305.38 58
19306.69 48
19308.01 73
19309.32 62
19310.63 62
19311.94 65
19313.26 54
19314.57 60
19315.88 62
19317.20 68
19318.51 61
19319.82 60
19321.14 54
19322.45 63
19323.76 51
19325.08 52
19326.39 58
19327.70 72
19329.02 60
19330.33 57
19331.65 57
19332.96 65
19334.27 57
19335.59 50
19336.90 53
19338.22 61
19339.53 51
19340.84 50
19342.16 57
19343.47 52
19344.79 57
19346.10 49
19347.41 62
19348.73 52
19350.04 58
19351.36 58
19352.67 58
19353.99 46
19355.30 55
19356.62 65
19357.93 68
19359.25 64
19360.56 54
19361.87 57
19363.19 59
19364.50 57
19365.82 66
19367.13 54
19368.45 59
19369.76 60
19371.08 53
19372.39 73
19373.71 52
19375.02 53
19376.34 56
19377.66 56
19378.97 55
19380.29 53
19381.60 66
19382.92 58
19384.23 58
19385.55 67
19386.86 67
19388.18 61
19389.50 63
19390.81 63
19392.13 53
19393.44 52
19394.76 61
19396.07 39
19397.39 59
19398.71 49
19400.02 50
19401.34 45
19402.65 39
19403.97 51
19405.29 52
19406.60 58
19407.92 61
19409.24 74
19410.55 79
19411.87 61
19413.19 52
19414.50 56
19415.82 61
19417.14 68
19418.45 53
19419.77 43
19421.09 55
19422.40 76
19423.72 59
19425.04 57
19426.35 46
19427.67 57
19428.99 64
19430.30 59
19431.62 48
19432.94 49
19434.26 74
19435.57 55
19436.89 68
19438.21 54
19439.53 49
19440.84 48
19442.16 61
19443.48 68
19444.80 47
19446.11 63
19447.43 47
19448.75 75
19450.07 64
19451.38 61
19452.70 53
19454.02 59
19455.34 63
19456.66 57
19457.97 67
19459.29 56
19460.61 63
19461.93 53
19463.25 60
19464.57 72
19465.88 59
19467.20 59
19468.52 52
19469.84 47
19471.16 63
19472.48 51
19473.79 63
19475.11 49
19476.43 53
19477.75 60
19479.07 57
19480.39 59
19481.71 54
19483.03 55
19484.34 55
19485.66 76
19486.98 59
19488.30 61
19489.62 45
19490.94 59
19492.26 42
19493.58 48
19494.90 58
19496.22 46
19497.54 58
19498.86 53
19500.18 49
19501.50 61
19502.81 61
19504.13 53
19505.45 75
19506.77 39
19508.09 63
19509.41 48
19510.73 45
19512.05 54
19513.37 76
19514.69 54
19516.01 44
19517.33 58
19518.65 59
19519.97 52
19521.29 54
19522.61 49
19523.93 57
19525.25 50
19526.57 57
19527.89 58
19529.22 53
19530.54 60
19531.86 62
19533.18 52
19534.50 57
19535.82 59
19537.14 68
19538.46 58
19539.78 44
19541.10 60
19542.42 68
19543.74 51
19545.06 63
19546.39 47
19547.71 46
19549.03 70
19550.35 61
19551.67 46
19552.99 55
19554.31 67
19555.63 63
19556.96 64
19558.28 57
19559.60 48
19560.92 49
19562.24 77
19563.56 71
19564.88 46
19566.21 48
19567.53 58
19568.85 47
19570.17 62
19571.49 60
19572.82 60
19574.14 49
19575.46 54
19576.78 61
19578.10 54
19579.43 49
19580.75 49
19582.07 50
19583.39 45
19584.72 46
19586.04 55
19587.36 52
19588.68 66
19590.01 60
19591.33 62
19592.65 65
19593.97 58
19595.30 68
19596.62 57
19597.94 56
19599.26 62
19600.59 61
19601.91 54
19603.23 59
19604.56 47
19605.88 67
19607.20 54
19608.53 66
19609.85 63
19611.17 68
19612.49 66
19613.82 54
19615.14 70
19616.47 71
19617.79 75
19619.11 67
19620.44 69
19621.76 61
19623.08 59
19624.41 71
19625.73 66
19627.05 63
19628.38 55
19629.70 60
19631.03 54
19632.35 61
19633.67 69
19635.00 49
19636.32 58
19637.65 59
19638.97 65
19640.29 65
19641.62 68
19642.94 68
19644.27 59
19645.59 56
19646.92 48
19648.24 53
19649.57 58
19650.89 63
19652.21 56
19653.54 59
19654.86 82
19656.19 72
19657.51 56
19658.84 48
19660.16 74
19661.49 61
19662.81 80
19664.14 77
19665.46 69
19666.79 61
19668.11 64
19669.44 56
19670.76 52
19672.09 55
19673.41 46
19674.74 53
19676.07 56
19677.39 48
19678.72 59
19680.04 60
19681.37 51
19682.69 65
19684.02 43
19685.34 68
19686.67 48
19688.00 64
19689.32 57
19690.65 41
19691.97 66
19693.30 47
19694.63 62
19695.95 60
19697.28 60
19698.60 65
19699.93 74
19701.26 60
19702.58 80
19703.91 58
19705.24 48
19706.56 58
19707.89 53
19709.22 59
19710.54 69
19711.87 58
19713.20 50
19714.52 45
19715.85 67
19717.18 56
19718.50 61
19719.83 58
19721.16 43
19722.48 66
19723.81 70
19725.14 66
19726.47 52
19727.79 67
19729.12 62
19730.45 67
19731.77 64
19733.10 58
19734.43 63
19735.76 56
19737.08 57
19738.41 45
19739.74 56
19741.07 59
19742.39 58
19743.72 60
19745.05 51
19746.38 47
19747.71 51
19749.03 62
19750.36 70
19751.69 64
19753.02 62
19754.35 67
19755.67 66
19757.00 50
19758.33 47
19759.66 53
19760.99 65
19762.31 64
19763.64 48
19764.97 52
19766.30 65
19767.63 63
19768.96 49
19770.29 61
19771.61 59
19772.94 65
19774.27 62
19775.60 44
19776.93 54
19778.26 59
19779.59 67
19780.92 48
19782.25 54
19783.57 60
19784.90 64
19786.23 51
19787.56 47
19788.89 56
19790.22 52
19791.55 65
19792.88 75
19794.21 70
19795.54 60
19796.87 63
19798.20 55
19799.53 64
19800.86 54
19802.19 55
19803.52 59
19804.85 69
19806.18 57
19807.50 63
19808.83 49
19810.16 62
19811.49 54
19812.82 64
19814.15 66
19815.49 64
19816.82 49
19818.15 77
19819.48 66
19820.81 54
19822.14 47
19823.47 46
19824.80 59
19826.13 53
19827.46 51
19828.79 58
19830.12 55
19831.45 52
19832.78 54
19834.11 52
19835.44 59
19836.77 56
19838.10 68
19839.44 68
19840.77 61
19842.10 72
19843.43 56
19844.76 62
19846.09 60
19847.42 61
19848.75 71
19850.08 51
19851.42 55
19852.75 60
19854.08 62
19855.41 46
19856.74 54
19858.07 70
19859.40 73
19860.74 54
19862.07 52
19863.40 58
19864.73 59
19866.06 44
19867.40 58
19868.73 56
19870.06 56
19871.39 67
19872.72 59
19874.06 51
19875.39 64
19876.72 64
19878.05 51
19879.38 56
19880.72 56
19882.05 62
19883.38 66
19884.71 61
19886.05 58
19887.38 50
19888.71 63
19890.04 57
19891.38 55
19892.71 58
19894.04 67
19895.38 43
19896.71 69
19898.04 65
19899.37 52
19900.71 56
19902.04 66
19903.37 74
19904.71 58
19906.04 62
19907.37 56
19908.71 47
19910.04 52
19911.37 49
19912.71 73
19914.04 65
19915.37 55
19916.71 49
19918.04 55
19919.37 55
19920.71 60
19922.04 54
19923.37 56
19924.71 57
19926.04 67
19927.38 73
19928.71 66
19930.04 70
19931.38 65
19932.71 55
19934.05 58
19935.38 55
19936.71 72
19938.05 59
19939.38 68
19940.72 65
19942.05 59
19943.39 63
19944.72 59
19946.06 64
19947.39 55
19948.72 67
19950.06 51
19951.39 54
19952.73 62
19954.06 54
19955.40 66
19956.73 57
19958.07 56
19959.40 65
19960.74 63
19962.07 67
19963.41 68
19964.74 62
19966.08 61
19967.41 58
19968.75 55
19970.08 61
19971.42 48
19972.76 55
19974.09 56
19975.43 57
19976.76 70
19978.10 55
19979.43 59
19980.77 58
19982.10 57
19983.44 66
19984.78 57
19986.11 65
19987.45 53
19988.78 67
19990.12 63
19991.46 58
19992.79 61
19994.13 54
19995.46 69
19996.80 50
19998.14 55
19999.47 70
20000.81 63
20002.15 66
20003.48 45
20004.82 67
20006.16 53
20007.49 53
20008.83 57
20010.17 63
20011.50 66
20012.84 70
20014.18 67
20015.51 65
20016.85 63
20018.19 70
20019.52 70
20020.86 63
20022.20 69
20023.53 44
20024.87 55
20026.21 66
20027.55 70
20028.88 60
20030.22 72
20031.56 56
20032.90 50
20034.23 48
20035.57 63
20036.91 60
20038.25 50
20039.58 68
20040.92 49
20042.26 69
20043.60 64
20044.93 82
20046.27 72
20047.61 77
20048.95 57
20050.29 63
20051.62 57
20052.96 46
20054.30 57
20055.64 67
20056.98 69
20058.32 58
20059.65 39
20060.99 60
20062.33 49
20063.67 57
20065.01 71
20066.35 70
20067.68 52
20069.02 57
20070.36 55
20071.70 69
20073.04 74
20074.38 71
20075.72 72
20077.06 70
20078.40 56
20079.73 67
20081.07 78
20082.41 70
20083.75 62
20085.09 71
20086.43 59
20087.77 58
20089.11 66
20090.45 60
20091.79 55
20093.13 64
20094.47 57
20095.81 69
20097.15 64
20098.48 59
20099.82 52
20101.16 58
20102.50 61
20103.84 63
20105.18 80
20106.52 63
20107.86 79
20109.20 65
20110.54 60
20111.88 63
20113.22 64
20114.56 56
20115.90 64
20117.24 53
20118.58 68
20119.93 80
20121.27 77
20122.61 59
20123.95 65
20125.29 56
20126.63 61
20127.97 61
20129.31 59
20130.65 60
20131.99 62
20133.33 62
20134.67 72
20136.01 68
