# Supplementary material for: MALDI-TOF MS typing enables the classification of brewing yeasts of the genus Saccharomyces to major beer styles
Source: PLoS One. 2017 Aug 9;12(8):e0181694. doi: 10.1371/journal.pone.0181694 (PMC5549903; doi:10.1371/journal.pone.0181694)
Supplement: S8 File — The directory includes 90 raw files and was zipped to “.zip”; the folder has three strains with 30 spectra per strain; S1 Text explains the raw files with an example and Table 1 represents the yeast strains used within the experiment. (ZIP) [file pone.0181694.s011.zip › 22-24/30281-168-Lag-Lag-Lag-YPG-18h-E-E_2016-09-27_10_0_C11_1.dat]

1999.34 2049
1999.77 2078
2000.19 2187
2000.61 2195
2001.03 2155
2001.45 2124
2001.88 2109
2002.30 2065
2002.72 1923
2003.14 1814
2003.56 1763
2003.99 1784
2004.41 1706
2004.83 1753
2005.25 1894
2005.68 1832
2006.10 1908
2006.52 1927
2006.94 1811
2007.37 1931
2007.79 1822
2008.21 1838
2008.64 1820
2009.06 1911
2009.48 2014
2009.90 2042
2010.33 1850
2010.75 1816
2011.17 1826
2011.60 1740
2012.02 1759
2012.44 1772
2012.87 1661
2013.29 1713
2013.71 1689
2014.14 1750
2014.56 1685
2014.98 1721
2015.41 1804
2015.83 1826
2016.25 1799
2016.68 1842
2017.10 1958
2017.53 1995
2017.95 1958
2018.37 2059
2018.80 2018
2019.22 2063
2019.65 2014
2020.07 1867
2020.49 1891
2020.92 1942
2021.34 1903
2021.77 1898
2022.19 1826
2022.61 1907
2023.04 1818
2023.46 1789
2023.89 1802
2024.31 1736
2024.74 1728
2025.16 1738
2025.59 1861
2026.01 1791
2026.44 1778
2026.86 1716
2027.29 1760
2027.71 1862
2028.14 1853
2028.56 1852
2028.98 1847
2029.41 1758
2029.84 1883
2030.26 1937
2030.69 1984
2031.11 1883
2031.54 1780
2031.96 1862
2032.39 1878
2032.81 1940
2033.24 1984
2033.66 1975
2034.09 1885
2034.51 1884
2034.94 1928
2035.37 1854
2035.79 1879
2036.22 1926
2036.64 1907
2037.07 1795
2037.49 1739
2037.92 1740
2038.35 1872
2038.77 1874
2039.20 1875
2039.62 1820
2040.05 1843
2040.48 1847
2040.90 1856
2041.33 1802
2041.76 1750
2042.18 1741
2042.61 1836
2043.03 1766
2043.46 1724
2043.89 1705
2044.31 1672
2044.74 1779
2045.17 1808
2045.59 1717
2046.02 1681
2046.45 1810
2046.87 1686
2047.30 1747
2047.73 1732
2048.16 1791
2048.58 1858
2049.01 1752
2049.44 1806
2049.86 1816
2050.29 1782
2050.72 1852
2051.15 1865
2051.57 1752
2052.00 1771
2052.43 1755
2052.86 1732
2053.28 1736
2053.71 1758
2054.14 1660
2054.57 1659
2054.99 1704
2055.42 1637
2055.85 1723
2056.28 1862
2056.70 1766
2057.13 1771
2057.56 1900
2057.99 1805
2058.42 1788
2058.84 1716
2059.27 1805
2059.70 1828
2060.13 1922
2060.56 1769
2060.99 1762
2061.41 1846
2061.84 1742
2062.27 1766
2062.70 1945
2063.13 1853
2063.56 1918
2063.99 2033
2064.41 2095
2064.84 2255
2065.27 2446
2065.70 2611
2066.13 2575
2066.56 2539
2066.99 2457
2067.42 2428
2067.85 2377
2068.27 2211
2068.70 2084
2069.13 1984
2069.56 1981
2069.99 1927
2070.42 1900
2070.85 1811
2071.28 1801
2071.71 1773
2072.14 1834
2072.57 1848
2073.00 1924
2073.43 1906
2073.86 1821
2074.29 1847
2074.72 1890
2075.15 1906
2075.58 1929
2076.01 1934
2076.44 1908
2076.87 1916
2077.30 1894
2077.73 1838
2078.16 1904
2078.59 1926
2079.02 1906
2079.45 1978
2079.88 1931
2080.31 1897
2080.74 1905
2081.17 1912
2081.60 1910
2082.03 1858
2082.46 1883
2082.89 1806
2083.32 1767
2083.75 1795
2084.18 1793
2084.61 1787
2085.04 1847
2085.47 1939
2085.90 1769
2086.34 1782
2086.77 1852
2087.20 1878
2087.63 1875
2088.06 1882
2088.49 1814
2088.92 1722
2089.35 1679
2089.79 1655
2090.22 1721
2090.65 1716
2091.08 1716
2091.51 1691
2091.94 1713
2092.37 1644
2092.81 1729
2093.24 1750
2093.67 1803
2094.10 1755
2094.53 1756
2094.96 1732
2095.40 1721
2095.83 1785
2096.26 1723
2096.69 1716
2097.12 1795
2097.56 1745
2097.99 1669
2098.42 1613
2098.85 1655
2099.29 1646
2099.72 1617
2100.15 1621
2100.58 1682
2101.01 1607
2101.45 1555
2101.88 1583
2102.31 1637
2102.75 1612
2103.18 1658
2103.61 1680
2104.04 1711
2104.48 1650
2104.91 1602
2105.34 1701
2105.77 1663
2106.21 1722
2106.64 1810
2107.07 1856
2107.51 1822
2107.94 1831
2108.37 1793
2108.81 1782
2109.24 1720
2109.67 1768
2110.11 1819
2110.54 1754
2110.97 1749
2111.41 1790
2111.84 1709
2112.27 1638
2112.71 1618
2113.14 1694
2113.58 1788
2114.01 1651
2114.44 1692
2114.88 1659
2115.31 1624
2115.75 1670
2116.18 1647
2116.61 1683
2117.05 1640
2117.48 1514
2117.92 1533
2118.35 1531
2118.78 1619
2119.22 1578
2119.65 1601
2120.09 1673
2120.52 1681
2120.96 1792
2121.39 1794
2121.83 1747
2122.26 1841
2122.69 1889
2123.13 1878
2123.56 1845
2124.00 1737
2124.43 1792
2124.87 1820
2125.30 1879
2125.74 1804
2126.17 1779
2126.61 1775
2127.04 1806
2127.48 1761
2127.91 1750
2128.35 1776
2128.79 1752
2129.22 1703
2129.66 1726
2130.09 1681
2130.53 1795
2130.96 1863
2131.40 1769
2131.83 1738
2132.27 1789
2132.70 1822
2133.14 1770
2133.58 1729
2134.01 1743
2134.45 1778
2134.88 1684
2135.32 1659
2135.76 1704
2136.19 1646
2136.63 1707
2137.06 1806
2137.50 1715
2137.94 1689
2138.37 1678
2138.81 1691
2139.25 1654
2139.68 1770
2140.12 1676
2140.56 1755
2140.99 1711
2141.43 1734
2141.87 1624
2142.30 1605
2142.74 1636
2143.18 1647
2143.61 1711
2144.05 1635
2144.49 1694
2144.92 1661
2145.36 1593
2145.80 1591
2146.23 1667
2146.67 1632
2147.11 1773
2147.55 1723
2147.98 1737
2148.42 1896
2148.86 2131
2149.30 2122
2149.73 2088
2150.17 2108
2150.61 2165
2151.05 2199
2151.48 2133
2151.92 2043
2152.36 2046
2152.80 2029
2153.23 1960
2153.67 1917
2154.11 1975
2154.55 1870
2154.99 1802
2155.42 1764
2155.86 1798
2156.30 1797
2156.74 1792
2157.18 1804
2157.61 1776
2158.05 1858
2158.49 1825
2158.93 1792
2159.37 1901
2159.81 1833
2160.24 1806
2160.68 1868
2161.12 1860
2161.56 1863
2162.00 1834
2162.44 1834
2162.88 1897
2163.32 1914
2163.75 1845
2164.19 1873
2164.63 1916
2165.07 1941
2165.51 1909
2165.95 1941
2166.39 2148
2166.83 1978
2167.27 1976
2167.71 1909
2168.15 1853
2168.59 1886
2169.02 1832
2169.46 1896
2169.90 1769
2170.34 1852
2170.78 1912
2171.22 1913
2171.66 1881
2172.10 1873
2172.54 1838
2172.98 1843
2173.42 1915
2173.86 1938
2174.30 1878
2174.74 1867
2175.18 2019
2175.62 1995
2176.06 2039
2176.50 2111
2176.94 2091
2177.38 2099
2177.82 2120
2178.26 2120
2178.70 2055
2179.14 2034
2179.58 2039
2180.02 2086
2180.47 1992
2180.91 2028
2181.35 2020
2181.79 1884
2182.23 1887
2182.67 1963
2183.11 1867
2183.55 1828
2183.99 1825
2184.43 1749
2184.87 1728
2185.31 1788
2185.76 1777
2186.20 1880
2186.64 1816
2187.08 1857
2187.52 1815
2187.96 1908
2188.40 1875
2188.84 1826
2189.29 1904
2189.73 1922
2190.17 1913
2190.61 1933
2191.05 1932
2191.49 1927
2191.94 1927
2192.38 1900
2192.82 1845
2193.26 1973
2193.70 2030
2194.14 2088
2194.59 2061
2195.03 2268
2195.47 2185
2195.91 2295
2196.36 2168
2196.80 2102
2197.24 2090
2197.68 2100
2198.12 2094
2198.57 2062
2199.01 1893
2199.45 2012
2199.89 1876
2200.34 1840
2200.78 1846
2201.22 1824
2201.66 1816
2202.11 1865
2202.55 1903
2202.99 1916
2203.44 1929
2203.88 1933
2204.32 1972
2204.76 1984
2205.21 1971
2205.65 2081
2206.09 2052
2206.54 1964
2206.98 1988
2207.42 1957
2207.87 1954
2208.31 1928
2208.75 1921
2209.20 2027
2209.64 1995
2210.08 2107
2210.53 2264
2210.97 2110
2211.42 1992
2211.86 2059
2212.30 1968
2212.75 1987
2213.19 1934
2213.63 1989
2214.08 1911
2214.52 1875
2214.97 1847
2215.41 1850
2215.85 1872
2216.30 1880
2216.74 1744
2217.19 1795
2217.63 1827
2218.08 1680
2218.52 1771
2218.97 1763
2219.41 1757
2219.85 1833
2220.30 1870
2220.74 1918
2221.19 1835
2221.63 1902
2222.08 1992
2222.52 1996
2222.97 2025
2223.41 2094
2223.86 2067
2224.30 2039
2224.75 2060
2225.19 1999
2225.64 1965
2226.08 2144
2226.53 2108
2226.97 2112
2227.42 2059
2227.86 2140
2228.31 2199
2228.75 2150
2229.20 2093
2229.65 2161
2230.09 2193
2230.54 2181
2230.98 2180
2231.43 2169
2231.87 2237
2232.32 2466
2232.76 2434
2233.21 2439
2233.66 2565
2234.10 2452
2234.55 2289
2234.99 2325
2235.44 2369
2235.89 2313
2236.33 2240
2236.78 2210
2237.23 2144
2237.67 2134
2238.12 2072
2238.56 2023
2239.01 1999
2239.46 1927
2239.90 1882
2240.35 1932
2240.80 1843
2241.24 1853
2241.69 1813
2242.14 1716
2242.58 1697
2243.03 1714
2243.48 1767
2243.93 1693
2244.37 1686
2244.82 1661
2245.27 1671
2245.71 1744
2246.16 1652
2246.61 1683
2247.05 1787
2247.50 1746
2247.95 1572
2248.40 1554
2248.84 1724
2249.29 1717
2249.74 1747
2250.19 1758
2250.63 1731
2251.08 1765
2251.53 1872
2251.98 1847
2252.43 1792
2252.87 1926
2253.32 1823
2253.77 1925
2254.22 1870
2254.66 1898
2255.11 1836
2255.56 1815
2256.01 1837
2256.46 1747
2256.91 1647
2257.35 1670
2257.80 1662
2258.25 1592
2258.70 1666
2259.15 1706
2259.60 1726
2260.04 1693
2260.49 1724
2260.94 1824
2261.39 1839
2261.84 1894
2262.29 1930
2262.74 1886
2263.19 1891
2263.63 1975
2264.08 1874
2264.53 1979
2264.98 2021
2265.43 1990
2265.88 1894
2266.33 1945
2266.78 1897
2267.23 1956
2267.68 1966
2268.13 2084
2268.58 2137
2269.02 2259
2269.47 2260
2269.92 2346
2270.37 2495
2270.82 2618
2271.27 2627
2271.72 2493
2272.17 2511
2272.62 2410
2273.07 2400
2273.52 2318
2273.97 2258
2274.42 2320
2274.87 2267
2275.32 2338
2275.77 2414
2276.22 2317
2276.67 2368
2277.12 2315
2277.57 2196
2278.02 2252
2278.47 2145
2278.92 1990
2279.37 2085
2279.82 2004
2280.27 2032
2280.73 1891
2281.18 1810
2281.63 1868
2282.08 1834
2282.53 1807
2282.98 1886
2283.43 1857
2283.88 1838
2284.33 1828
2284.78 1720
2285.23 1723
2285.68 1778
2286.14 1700
2286.59 1729
2287.04 1704
2287.49 1824
2287.94 1834
2288.39 1899
2288.84 2044
2289.30 2168
2289.75 2328
2290.20 2436
2290.65 2466
2291.10 2574
2291.55 2627
2292.00 2604
2292.46 2596
2292.91 2599
2293.36 2622
2293.81 2630
2294.26 2631
2294.72 2671
2295.17 2604
2295.62 2569
2296.07 2567
2296.52 2340
2296.98 2303
2297.43 2252
2297.88 2187
2298.33 2089
2298.79 2148
2299.24 2018
2299.69 2009
2300.14 1923
2300.60 1877
2301.05 1945
2301.50 1836
2301.95 1719
2302.41 1694
2302.86 1681
2303.31 1677
2303.76 1759
2304.22 1783
2304.67 1700
2305.12 1728
2305.58 1695
2306.03 1717
2306.48 1857
2306.94 1866
2307.39 1868
2307.84 1891
2308.30 2039
2308.75 2122
2309.20 2056
2309.66 2096
2310.11 2139
2310.56 2200
2311.02 2236
2311.47 2244
2311.92 2124
2312.38 2119
2312.83 2094
2313.28 2026
2313.74 1960
2314.19 2047
2314.65 2020
2315.10 2035
2315.55 2027
2316.01 1960
2316.46 1917
2316.92 2002
2317.37 2090
2317.83 2137
2318.28 2044
2318.73 1985
2319.19 2086
2319.64 2142
2320.10 2147
2320.55 2141
2321.01 2126
2321.46 2064
2321.92 2097
2322.37 2109
2322.82 2190
2323.28 2122
2323.73 2217
2324.19 2325
2324.64 2521
2325.10 2617
2325.55 2556
2326.01 2711
2326.46 2755
2326.92 2714
2327.37 2494
2327.83 2496
2328.29 2312
2328.74 2160
2329.20 2091
2329.65 2027
2330.11 2003
2330.56 1983
2331.02 1942
2331.47 1936
2331.93 1830
2332.38 1881
2332.84 1826
2333.30 1881
2333.75 1850
2334.21 1873
2334.66 1981
2335.12 1837
2335.58 1895
2336.03 1916
2336.49 1942
2336.94 1806
2337.40 1901
2337.86 1829
2338.31 1894
2338.77 1836
2339.22 1871
2339.68 1899
2340.14 1845
2340.59 1918
2341.05 1898
2341.51 1947
2341.96 1934
2342.42 1965
2342.88 1972
2343.33 1964
2343.79 1989
2344.25 1973
2344.70 1977
2345.16 1956
2345.62 2032
2346.08 2031
2346.53 2042
2346.99 2091
2347.45 2028
2347.90 2038
2348.36 2050
2348.82 2099
2349.28 2084
2349.73 2073
2350.19 2054
2350.65 2014
2351.11 1949
2351.56 1958
2352.02 1935
2352.48 1843
2352.94 1846
2353.39 1864
2353.85 1839
2354.31 1786
2354.77 1703
2355.22 1719
2355.68 1773
2356.14 1640
2356.60 1740
2357.06 1739
2357.51 1676
2357.97 1675
2358.43 1822
2358.89 1799
2359.35 1890
2359.81 2132
2360.26 2295
2360.72 2167
2361.18 2267
2361.64 2314
2362.10 2381
2362.56 2346
2363.02 2342
2363.47 2276
2363.93 2176
2364.39 2314
2364.85 2354
2365.31 2364
2365.77 2266
2366.23 2314
2366.69 2332
2367.15 2267
2367.60 2369
2368.06 2248
2368.52 2207
2368.98 2137
2369.44 2065
2369.90 1972
2370.36 1888
2370.82 1870
2371.28 1685
2371.74 1777
2372.20 1765
2372.66 1646
2373.12 1765
2373.58 1676
2374.04 1666
2374.50 1753
2374.96 1762
2375.42 1727
2375.88 1689
2376.34 1748
2376.80 1776
2377.26 1774
2377.72 1771
2378.18 1801
2378.64 1804
2379.10 1836
2379.56 1779
2380.02 1743
2380.48 1737
2380.94 1689
2381.40 1773
2381.86 1801
2382.32 1790
2382.78 1684
2383.24 1654
2383.70 1885
2384.16 1835
2384.62 1820
2385.08 1786
2385.54 1832
2386.00 1827
2386.47 1829
2386.93 1753
2387.39 1809
2387.85 1788
2388.31 1743
2388.77 1754
2389.23 1852
2389.69 1914
2390.15 1884
2390.62 1827
2391.08 1890
2391.54 1856
2392.00 1849
2392.46 1902
2392.92 1832
2393.38 1788
2393.85 1729
2394.31 1688
2394.77 1702
2395.23 1737
2395.69 1744
2396.16 1773
2396.62 1757
2397.08 1816
2397.54 1871
2398.00 2012
2398.47 2002
2398.93 1996
2399.39 1933
2399.85 1866
2400.31 1850
2400.78 1860
2401.24 1926
2401.70 1748
2402.16 1771
2402.63 1776
2403.09 1708
2403.55 1702
2404.01 1645
2404.48 1685
2404.94 1717
2405.40 1773
2405.86 1767
2406.33 1729
2406.79 1756
2407.25 1717
2407.72 1692
2408.18 1724
2408.64 1802
2409.11 1716
2409.57 1699
2410.03 1742
2410.49 1789
2410.96 1663
2411.42 1604
2411.88 1585
2412.35 1603
2412.81 1608
2413.28 1552
2413.74 1648
2414.20 1669
2414.67 1615
2415.13 1576
2415.59 1660
2416.06 1663
2416.52 1687
2416.98 1697
2417.45 1776
2417.91 1909
2418.38 1931
2418.84 1885
2419.30 1799
2419.77 1844
2420.23 1867
2420.70 1906
2421.16 1850
2421.63 1885
2422.09 1816
2422.55 1868
2423.02 1920
2423.48 1903
2423.95 2000
2424.41 1911
2424.88 1959
2425.34 2000
2425.81 2014
2426.27 1861
2426.74 1858
2427.20 1772
2427.67 1734
2428.13 1764
2428.60 1728
2429.06 1703
2429.53 1735
2429.99 1686
2430.46 1656
2430.92 1702
2431.39 1654
2431.85 1587
2432.32 1629
2432.78 1742
2433.25 1728
2433.71 1673
2434.18 1698
2434.64 1775
2435.11 1698
2435.58 1673
2436.04 1655
2436.51 1746
2436.97 1822
2437.44 1815
2437.90 1808
2438.37 1895
2438.84 1981
2439.30 1852
2439.77 2003
2440.23 2029
2440.70 2099
2441.17 2081
2441.63 2172
2442.10 2200
2442.57 2123
2443.03 1975
2443.50 1915
2443.96 1922
2444.43 1894
2444.90 1881
2445.36 1802
2445.83 1906
2446.30 1823
2446.76 1831
2447.23 1761
2447.70 1832
2448.16 1816
2448.63 1848
2449.10 1707
2449.57 1838
2450.03 1748
2450.50 1656
2450.97 1680
2451.43 1712
2451.90 1701
2452.37 1676
2452.84 1631
2453.30 1631
2453.77 1693
2454.24 1611
2454.71 1497
2455.17 1575
2455.64 1583
2456.11 1562
2456.58 1604
2457.04 1615
2457.51 1611
2457.98 1641
2458.45 1694
2458.91 1619
2459.38 1579
2459.85 1553
2460.32 1700
2460.79 1695
2461.25 1673
2461.72 1656
2462.19 1609
2462.66 1697
2463.13 1587
2463.60 1621
2464.06 1725
2464.53 1667
2465.00 1637
2465.47 1599
2465.94 1659
2466.41 1658
2466.87 1649
2467.34 1761
2467.81 1771
2468.28 1726
2468.75 1852
2469.22 1807
2469.69 1735
2470.16 1710
2470.63 1769
2471.09 1766
2471.56 1760
2472.03 1733
2472.50 1650
2472.97 1637
2473.44 1655
2473.91 1652
2474.38 1649
2474.85 1612
2475.32 1653
2475.79 1714
2476.26 1729
2476.73 1654
2477.20 1637
2477.67 1697
2478.14 1694
2478.60 1740
2479.07 1737
2479.54 1702
2480.01 1721
2480.48 1707
2480.95 1706
2481.42 1733
2481.89 1719
2482.36 1641
2482.83 1598
2483.30 1636
2483.77 1499
2484.25 1512
2484.72 1631
2485.19 1672
2485.66 1760
2486.13 1775
2486.60 1830
2487.07 1882
2487.54 1898
2488.01 1907
2488.48 1964
2488.95 1817
2489.42 1896
2489.89 1864
2490.36 1766
2490.83 1709
2491.30 1749
2491.78 1745
2492.25 1786
2492.72 1755
2493.19 1722
2493.66 1760
2494.13 1781
2494.60 1736
2495.07 1783
2495.55 1958
2496.02 1962
2496.49 1895
2496.96 1906
2497.43 1787
2497.90 1774
2498.37 1728
2498.85 1719
2499.32 1716
2499.79 1625
2500.26 1576
2500.73 1627
2501.20 1558
2501.68 1537
2502.15 1498
2502.62 1597
2503.09 1634
2503.56 1630
2504.04 1577
2504.51 1608
2504.98 1615
2505.45 1654
2505.93 1631
2506.40 1748
2506.87 1692
2507.34 1653
2507.82 1683
2508.29 1711
2508.76 1683
2509.23 1743
2509.71 1886
2510.18 1896
2510.65 1974
2511.12 2119
2511.60 2255
2512.07 2262
2512.54 2223
2513.02 2369
2513.49 2342
2513.96 2288
2514.44 2175
2514.91 2125
2515.38 2073
2515.85 2040
2516.33 1939
2516.80 1874
2517.27 1895
2517.75 1819
2518.22 1788
2518.70 1876
2519.17 1955
2519.64 1833
2520.12 1855
2520.59 1793
2521.06 1736
2521.54 1788
2522.01 1787
2522.49 1802
2522.96 1778
2523.43 1805
2523.91 1761
2524.38 1814
2524.86 1826
2525.33 1766
2525.80 1832
2526.28 1836
2526.75 1747
2527.23 1753
2527.70 1714
2528.18 1734
2528.65 1668
2529.12 1647
2529.60 1692
2530.07 1780
2530.55 1768
2531.02 1735
2531.50 1693
2531.97 1753
2532.45 1846
2532.92 1805
2533.40 1808
2533.87 1830
2534.35 1871
2534.82 1825
2535.30 1723
2535.77 1748
2536.25 1767
2536.72 1804
2537.20 1793
2537.67 1763
2538.15 1859
2538.62 1779
2539.10 1730
2539.57 1736
2540.05 1889
2540.53 1920
2541.00 1923
2541.48 1853
2541.95 1764
2542.43 1834
2542.90 1704
2543.38 1821
2543.86 1783
2544.33 1796
2544.81 1857
2545.28 1779
2545.76 1791
2546.24 1859
2546.71 1890
2547.19 1921
2547.66 1970
2548.14 2173
2548.62 2174
2549.09 2222
2549.57 2274
2550.05 2187
2550.52 2089
2551.00 2109
2551.48 2087
2551.95 2123
2552.43 2160
2552.91 2055
2553.38 1988
2553.86 2015
2554.34 1970
2554.81 1977
2555.29 1893
2555.77 1957
2556.24 1996
2556.72 1992
2557.20 1932
2557.68 1924
2558.15 1937
2558.63 1856
2559.11 1689
2559.58 1735
2560.06 1707
2560.54 1671
2561.02 1681
2561.49 1634
2561.97 1603
2562.45 1547
2562.93 1621
2563.41 1622
2563.88 1597
2564.36 1563
2564.84 1488
2565.32 1575
2565.79 1560
2566.27 1579
2566.75 1634
2567.23 1607
2567.71 1669
2568.18 1706
2568.66 1681
2569.14 1659
2569.62 1633
2570.10 1631
2570.58 1650
2571.05 1516
2571.53 1538
2572.01 1596
2572.49 1597
2572.97 1629
2573.45 1584
2573.93 1571
2574.40 1559
2574.88 1637
2575.36 1595
2575.84 1608
2576.32 1623
2576.80 1667
2577.28 1659
2577.76 1664
2578.24 1674
2578.72 1723
2579.19 1652
2579.67 1686
2580.15 1684
2580.63 1693
2581.11 1633
2581.59 1640
2582.07 1610
2582.55 1525
2583.03 1652
2583.51 1600
2583.99 1521
2584.47 1589
2584.95 1528
2585.43 1523
2585.91 1598
2586.39 1618
2586.87 1649
2587.35 1626
2587.83 1647
2588.31 1734
2588.79 1589
2589.27 1629
2589.75 1655
2590.23 1670
2590.71 1659
2591.19 1648
2591.67 1647
2592.15 1650
2592.63 1629
2593.11 1615
2593.59 1605
2594.07 1659
2594.55 1663
2595.03 1655
2595.51 1581
2595.99 1602
2596.47 1595
2596.96 1491
2597.44 1542
2597.92 1511
2598.40 1549
2598.88 1581
2599.36 1493
2599.84 1488
2600.32 1574
2600.80 1522
2601.28 1508
2601.77 1510
2602.25 1566
2602.73 1599
2603.21 1588
2603.69 1637
2604.17 1596
2604.65 1657
2605.14 1663
2605.62 1665
2606.10 1719
2606.58 1746
2607.06 1707
2607.54 1734
2608.03 1655
2608.51 1711
2608.99 1758
2609.47 1805
2609.95 1824
2610.44 1814
2610.92 1904
2611.40 1959
2611.88 1913
2612.37 1940
2612.85 1857
2613.33 1849
2613.81 1840
2614.29 1775
2614.78 1727
2615.26 1689
2615.74 1665
2616.22 1655
2616.71 1669
2617.19 1570
2617.67 1585
2618.16 1733
2618.64 1654
2619.12 1593
2619.60 1593
2620.09 1650
2620.57 1729
2621.05 1581
2621.54 1659
2622.02 1632
2622.50 1630
2622.99 1650
2623.47 1589
2623.95 1601
2624.44 1734
2624.92 1662
2625.40 1691
2625.89 1685
2626.37 1586
2626.85 1647
2627.34 1561
2627.82 1663
2628.30 1642
2628.79 1704
2629.27 1725
2629.76 1721
2630.24 1734
2630.72 1786
2631.21 1748
2631.69 1621
2632.18 1686
2632.66 1804
2633.14 1663
2633.63 1582
2634.11 1620
2634.60 1631
2635.08 1656
2635.57 1641
2636.05 1646
2636.53 1603
2637.02 1546
2637.50 1704
2637.99 1646
2638.47 1473
2638.96 1515
2639.44 1599
2639.93 1574
2640.41 1607
2640.90 1610
2641.38 1625
2641.87 1546
2642.35 1635
2642.84 1633
2643.32 1588
2643.81 1501
2644.29 1662
2644.78 1656
2645.26 1507
2645.75 1507
2646.23 1547
2646.72 1545
2647.20 1581
2647.69 1576
2648.18 1609
2648.66 1718
2649.15 1668
2649.63 1628
2650.12 1660
2650.60 1678
2651.09 1637
2651.58 1562
2652.06 1671
2652.55 1665
2653.03 1650
2653.52 1695
2654.01 1819
2654.49 1814
2654.98 1819
2655.46 1799
2655.95 1757
2656.44 1797
2656.92 1745
2657.41 1781
2657.90 1772
2658.38 1704
2658.87 1854
2659.36 1684
2659.84 1784
2660.33 1736
2660.82 1713
2661.30 1657
2661.79 1667
2662.28 1751
2662.76 1689
2663.25 1611
2663.74 1583
2664.22 1646
2664.71 1750
2665.20 1720
2665.68 1690
2666.17 1695
2666.66 1754
2667.15 1665
2667.63 1650
2668.12 1715
2668.61 1753
2669.10 1687
2669.58 1698
2670.07 1745
2670.56 1852
2671.05 1754
2671.53 1768
2672.02 1827
2672.51 1855
2673.00 1821
2673.48 1874
2673.97 1868
2674.46 1951
2674.95 1950
2675.44 2059
2675.92 2092
2676.41 1992
2676.90 1909
2677.39 1937
2677.88 1950
2678.37 1780
2678.85 1792
2679.34 1754
2679.83 1789
2680.32 1842
2680.81 1852
2681.30 1774
2681.79 1856
2682.27 1740
2682.76 1675
2683.25 1697
2683.74 1618
2684.23 1792
2684.72 1799
2685.21 1806
2685.70 1789
2686.18 1804
2686.67 1713
2687.16 1766
2687.65 1802
2688.14 1651
2688.63 1724
2689.12 1727
2689.61 1655
2690.10 1750
2690.59 1759
2691.08 1781
2691.57 1861
2692.06 1816
2692.55 1752
2693.04 1746
2693.53 1797
2694.02 1805
2694.51 1844
2694.99 1746
2695.48 1908
2695.97 1946
2696.46 1821
2696.95 1717
2697.44 1687
2697.93 1698
2698.42 1691
2698.92 1737
2699.41 1829
2699.90 1796
2700.39 1727
2700.88 1836
2701.37 1873
2701.86 1854
2702.35 1812
2702.84 1809
2703.33 1843
2703.82 1849
2704.31 1728
2704.80 1777
2705.29 1742
2705.78 1710
2706.27 1677
2706.76 1659
2707.25 1709
2707.75 1730
2708.24 1665
2708.73 1614
2709.22 1561
2709.71 1535
2710.20 1526
2710.69 1535
2711.18 1552
2711.68 1581
2712.17 1560
2712.66 1542
2713.15 1635
2713.64 1592
2714.13 1615
2714.62 1686
2715.12 1669
2715.61 1541
2716.10 1544
2716.59 1467
2717.08 1586
2717.57 1554
2718.07 1559
2718.56 1596
2719.05 1542
2719.54 1601
2720.03 1668
2720.53 1648
2721.02 1615
2721.51 1678
2722.00 1823
2722.50 1777
2722.99 1734
2723.48 1764
2723.97 1717
2724.47 1773
2724.96 1799
2725.45 1736
2725.94 1671
2726.44 1699
2726.93 1626
2727.42 1631
2727.91 1613
2728.41 1718
2728.90 1679
2729.39 1775
2729.89 1691
2730.38 1746
2730.87 1653
2731.37 1704
2731.86 1683
2732.35 1717
2732.84 1669
2733.34 1759
2733.83 1812
2734.32 1852
2734.82 1863
2735.31 1924
2735.81 1974
2736.30 2060
2736.79 1930
2737.29 1927
2737.78 1883
2738.27 1833
2738.77 1818
2739.26 1910
2739.75 1856
2740.25 1767
2740.74 1758
2741.24 1799
2741.73 1736
2742.22 1688
2742.72 1648
2743.21 1624
2743.71 1557
2744.20 1650
2744.70 1652
2745.19 1603
2745.68 1653
2746.18 1692
2746.67 1569
2747.17 1671
2747.66 1665
2748.16 1699
2748.65 1671
2749.15 1597
2749.64 1560
2750.14 1549
2750.63 1499
2751.13 1631
2751.62 1672
2752.12 1611
2752.61 1572
2753.11 1556
2753.60 1482
2754.10 1560
2754.59 1558
2755.09 1717
2755.58 1715
2756.08 1725
2756.57 1721
2757.07 1726
2757.56 1726
2758.06 1767
2758.56 1694
2759.05 1638
2759.55 1744
2760.04 1724
2760.54 1632
2761.03 1596
2761.53 1582
2762.03 1583
2762.52 1693
2763.02 1682
2763.51 1670
2764.01 1674
2764.51 1619
2765.00 1616
2765.50 1566
2765.99 1586
2766.49 1600
2766.99 1580
2767.48 1610
2767.98 1571
2768.48 1515
2768.97 1505
2769.47 1563
2769.97 1507
2770.46 1396
2770.96 1475
2771.46 1476
2771.95 1521
2772.45 1633
2772.95 1660
2773.44 1593
2773.94 1578
2774.44 1634
2774.93 1598
2775.43 1599
2775.93 1642
2776.43 1572
2776.92 1710
2777.42 1583
2777.92 1707
2778.41 1616
2778.91 1709
2779.41 1709
2779.91 1621
2780.40 1551
2780.90 1640
2781.40 1590
2781.90 1595
2782.39 1612
2782.89 1567
2783.39 1607
2783.89 1646
2784.39 1612
2784.88 1596
2785.38 1669
2785.88 1722
2786.38 1693
2786.88 1688
2787.37 1713
2787.87 1731
2788.37 1772
2788.87 1736
2789.37 1698
2789.87 1599
2790.36 1680
2790.86 1618
2791.36 1645
2791.86 1656
2792.36 1672
2792.86 1569
2793.36 1672
2793.85 1575
2794.35 1655
2794.85 1705
2795.35 1670
2795.85 1784
2796.35 1769
2796.85 1821
2797.35 1852
2797.85 1882
2798.34 1865
2798.84 1870
2799.34 1894
2799.84 1833
2800.34 1825
2800.84 1792
2801.34 1740
2801.84 1813
2802.34 1717
2802.84 1726
2803.34 1680
2803.84 1710
2804.34 1698
2804.84 1603
2805.34 1589
2805.84 1610
2806.34 1712
2806.84 1749
2807.34 1742
2807.84 1814
2808.34 2018
2808.84 1973
2809.34 2016
2809.84 2074
2810.34 2183
2810.84 2237
2811.34 2231
2811.84 2309
2812.34 2346
2812.84 2276
2813.34 2282
2813.84 2256
2814.34 2093
2814.84 2037
2815.34 2024
2815.84 1931
2816.34 1891
2816.84 1867
2817.34 1814
2817.85 1898
2818.35 1930
2818.85 1874
2819.35 1721
2819.85 1740
2820.35 1730
2820.85 1703
2821.35 1652
2821.85 1667
2822.35 1666
2822.86 1584
2823.36 1560
2823.86 1627
2824.36 1574
2824.86 1672
2825.36 1628
2825.87 1627
2826.37 1659
2826.87 1658
2827.37 1663
2827.87 1658
2828.37 1647
2828.88 1624
2829.38 1538
2829.88 1562
2830.38 1594
2830.88 1623
2831.39 1550
2831.89 1520
2832.39 1599
2832.89 1616
2833.39 1640
2833.90 1582
2834.40 1607
2834.90 1641
2835.40 1669
2835.91 1758
2836.41 1667
2836.91 1642
2837.41 1612
2837.92 1628
2838.42 1599
2838.92 1657
2839.42 1600
2839.93 1563
2840.43 1647
2840.93 1565
2841.44 1551
2841.94 1689
2842.44 1662
2842.95 1637
2843.45 1638
2843.95 1669
2844.45 1583
2844.96 1705
2845.46 1673
2845.96 1694
2846.47 1720
2846.97 1609
2847.48 1739
2847.98 1742
2848.48 1709
2848.99 1723
2849.49 1872
2849.99 1732
2850.50 1761
2851.00 1745
2851.50 1709
2852.01 1645
2852.51 1646
2853.02 1609
2853.52 1586
2854.02 1556
2854.53 1602
2855.03 1579
2855.54 1581
2856.04 1647
2856.55 1593
2857.05 1694
2857.55 1713
2858.06 1687
2858.56 1739
2859.07 1792
2859.57 1845
2860.08 1820
2860.58 1727
2861.09 1722
2861.59 1737
2862.10 1753
2862.60 1809
2863.11 1900
2863.61 1923
2864.12 1850
2864.62 1905
2865.13 1836
2865.63 1767
2866.14 1850
2866.64 1726
2867.15 1682
2867.65 1766
2868.16 1747
2868.66 1766
2869.17 1688
2869.67 1769
2870.18 1717
2870.68 1773
2871.19 1866
2871.69 1841
2872.20 1873
2872.71 1907
2873.21 1866
2873.72 1893
2874.22 1825
2874.73 1817
2875.24 1899
2875.74 1815
2876.25 1858
2876.75 1784
2877.26 1874
2877.77 1713
2878.27 1657
2878.78 1639
2879.28 1700
2879.79 1675
2880.30 1692
2880.80 1632
2881.31 1657
2881.82 1747
2882.32 1830
2882.83 1817
2883.34 1832
2883.84 1789
2884.35 1816
2884.86 1974
2885.36 2100
2885.87 2165
2886.38 2232
2886.88 2260
2887.39 2289
2887.90 2362
2888.41 2376
2888.91 2375
2889.42 2202
2889.93 2126
2890.43 2115
2890.94 2119
2891.45 2208
2891.96 2176
2892.46 2105
2892.97 1978
2893.48 1990
2893.99 1986
2894.49 2005
2895.00 2080
2895.51 2050
2896.02 2122
2896.53 1998
2897.03 2018
2897.54 2058
2898.05 2043
2898.56 2003
2899.07 1908
2899.57 1948
2900.08 1908
2900.59 1831
2901.10 1862
2901.61 1925
2902.11 1817
2902.62 1754
2903.13 1820
2903.64 1895
2904.15 1928
2904.66 1893
2905.16 1871
2905.67 1878
2906.18 1916
2906.69 2058
2907.20 2013
2907.71 1882
2908.22 1894
2908.73 1806
2909.24 1803
2909.74 1811
2910.25 1696
2910.76 1700
2911.27 1700
2911.78 1665
2912.29 1713
2912.80 1771
2913.31 1743
2913.82 1796
2914.33 1745
2914.84 1800
2915.35 1707
2915.86 1743
2916.36 1828
2916.87 1764
2917.38 1758
2917.89 1845
2918.40 1894
2918.91 1843
2919.42 1963
2919.93 1984
2920.44 2013
2920.95 2023
2921.46 1988
2921.97 2066
2922.48 2104
2922.99 2097
2923.50 2197
2924.01 2113
2924.52 2218
2925.03 2204
2925.54 2150
2926.05 2178
2926.57 2119
2927.08 2083
2927.59 2098
2928.10 1953
2928.61 1987
2929.12 1988
2929.63 1937
2930.14 1942
2930.65 1867
2931.16 1732
2931.67 1765
2932.18 1740
2932.69 1687
2933.20 1663
2933.72 1608
2934.23 1573
2934.74 1652
2935.25 1649
2935.76 1727
2936.27 1747
2936.78 1717
2937.29 1756
2937.81 1792
2938.32 1832
2938.83 1851
2939.34 1964
2939.85 2118
2940.36 2206
2940.88 2299
2941.39 2383
2941.90 2393
2942.41 2457
2942.92 2410
2943.43 2403
2943.95 2464
2944.46 2437
2944.97 2337
2945.48 2364
2945.99 2329
2946.51 2106
2947.02 2110
2947.53 2019
2948.04 2069
2948.56 2057
2949.07 1884
2949.58 1874
2950.09 1926
2950.61 1869
2951.12 1739
2951.63 1664
2952.14 1634
2952.66 1643
2953.17 1618
2953.68 1747
2954.19 1693
2954.71 1672
2955.22 1614
2955.73 1634
2956.25 1674
2956.76 1688
2957.27 1694
2957.79 1724
2958.30 1675
2958.81 1666
2959.33 1658
2959.84 1687
2960.35 1663
2960.87 1651
2961.38 1668
2961.89 1693
2962.41 1766
2962.92 1770
2963.43 1763
2963.95 1799
2964.46 1766
2964.97 1848
2965.49 1915
2966.00 1854
2966.52 1911
2967.03 1847
2967.54 1836
2968.06 1858
2968.57 1829
2969.09 1850
2969.60 1869
2970.12 1859
2970.63 1884
2971.14 1807
2971.66 1836
2972.17 1822
2972.69 1800
2973.20 1875
2973.72 1915
2974.23 1878
2974.75 1799
2975.26 1825
2975.77 1868
2976.29 1922
2976.80 1854
2977.32 1864
2977.83 1942
2978.35 1919
2978.86 1974
2979.38 1936
2979.89 1975
2980.41 2102
2980.92 2063
2981.44 1992
2981.95 1961
2982.47 2135
2982.99 2136
2983.50 2113
2984.02 2106
2984.53 2071
2985.05 2149
2985.56 2105
2986.08 2114
2986.59 2153
2987.11 2156
2987.63 2194
2988.14 2246
2988.66 2227
2989.17 2240
2989.69 2255
2990.20 2345
2990.72 2304
2991.24 2269
2991.75 2265
2992.27 2199
2992.79 2220
2993.30 2242
2993.82 2204
2994.33 2205
2994.85 2270
2995.37 2270
2995.88 2330
2996.40 2501
2996.92 2808
2997.43 2980
2997.95 2950
2998.47 2939
2998.98 3008
2999.50 3099
3000.02 3170
3000.53 3058
3001.05 3101
3001.57 3152
3002.08 3222
3002.60 3560
3003.12 4297
3003.64 4989
3004.15 6009
3004.67 7178
3005.19 8024
3005.70 9086
3006.22 9230
3006.74 9427
3007.26 8823
3007.77 8059
3008.29 7214
3008.81 6132
3009.33 5315
3009.84 4661
3010.36 4014
3010.88 3675
3011.40 3292
3011.92 3093
3012.43 2866
3012.95 2747
3013.47 2718
3013.99 2645
3014.50 2550
3015.02 2442
3015.54 2579
3016.06 2538
3016.58 2293
3017.10 2392
3017.61 2383
3018.13 2354
3018.65 2365
3019.17 2415
3019.69 2382
3020.21 2521
3020.73 2409
3021.24 2373
3021.76 2257
3022.28 2343
3022.80 2361
3023.32 2374
3023.84 2421
3024.36 2628
3024.88 2771
3025.39 2683
3025.91 2731
3026.43 2609
3026.95 2506
3027.47 2475
3027.99 2388
3028.51 2351
3029.03 2304
3029.55 2240
3030.07 2264
3030.59 2114
3031.11 2130
3031.63 2106
3032.15 2102
3032.66 2044
3033.18 2106
3033.70 2007
3034.22 1980
3034.74 2033
3035.26 2077
3035.78 2136
3036.30 2151
3036.82 2151
3037.34 2226
3037.86 2181
3038.38 2159
3038.90 2182
3039.42 2132
3039.94 2085
3040.46 2003
3040.98 2042
3041.51 1966
3042.03 1937
3042.55 1986
3043.07 2040
3043.59 1976
3044.11 1985
3044.63 2010
3045.15 2056
3045.67 1943
3046.19 1958
3046.71 2011
3047.23 2023
3047.75 2003
3048.27 1932
3048.79 1977
3049.32 1976
3049.84 1935
3050.36 1845
3050.88 1997
3051.40 2001
3051.92 1976
3052.44 1953
3052.96 1921
3053.49 1901
3054.01 1927
3054.53 1904
3055.05 1889
3055.57 2012
3056.09 1957
3056.62 1916
3057.14 1939
3057.66 1980
3058.18 1974
3058.70 1878
3059.22 1890
3059.75 2018
3060.27 2009
3060.79 2006
3061.31 2039
3061.83 2012
3062.36 1981
3062.88 2011
3063.40 2001
3063.92 2054
3064.45 2067
3064.97 2104
3065.49 2278
3066.01 2343
3066.54 2260
3067.06 2403
3067.58 2422
3068.10 2363
3068.63 2393
3069.15 2400
3069.67 2428
3070.19 2313
3070.72 2305
3071.24 2399
3071.76 2293
3072.29 2179
3072.81 2208
3073.33 2223
3073.85 2226
3074.38 2288
3074.90 2338
3075.42 2394
3075.95 2408
3076.47 2426
3076.99 2598
3077.52 2639
3078.04 2664
3078.57 2813
3079.09 2799
3079.61 2946
3080.14 2933
3080.66 2920
3081.18 3067
3081.71 3118
3082.23 3171
3082.76 3190
3083.28 3142
3083.80 3143
3084.33 3059
3084.85 2941
3085.38 2878
3085.90 2717
3086.42 2563
3086.95 2505
3087.47 2641
3088.00 2569
3088.52 2544
3089.05 2335
3089.57 2308
3090.09 2395
3090.62 2402
3091.14 2492
3091.67 2491
3092.19 2570
3092.72 2667
3093.24 2724
3093.77 2837
3094.29 3034
3094.82 3142
3095.34 3377
3095.87 3593
3096.39 3711
3096.92 3768
3097.44 3948
3097.97 4009
3098.49 4053
3099.02 4015
3099.54 4229
3100.07 4217
3100.59 4686
3101.12 5675
3101.64 7007
3102.17 8650
3102.70 10822
3103.22 13130
3103.75 14656
3104.27 15748
3104.80 15753
3105.32 14488
3105.85 12766
3106.38 11171
3106.90 9315
3107.43 7747
3107.95 6507
3108.48 5565
3109.01 4699
3109.53 4219
3110.06 3924
3110.58 3578
3111.11 3302
3111.64 3364
3112.16 3254
3112.69 3251
3113.22 3266
3113.74 3206
3114.27 3086
3114.80 2907
3115.32 2872
3115.85 2852
3116.38 2655
3116.90 2629
3117.43 2547
3117.96 2398
3118.48 2370
3119.01 2369
3119.54 2491
3120.06 2613
3120.59 2625
3121.12 2724
3121.65 2978
3122.17 3084
3122.70 3099
3123.23 3243
3123.76 3302
3124.28 3310
3124.81 3099
3125.34 3022
3125.87 2814
3126.39 2746
3126.92 2486
3127.45 2472
3127.98 2446
3128.50 2320
3129.03 2304
3129.56 2277
3130.09 2167
3130.62 2300
3131.14 2162
3131.67 2108
3132.20 2269
3132.73 2275
3133.26 2228
3133.78 2221
3134.31 2293
3134.84 2290
3135.37 2342
3135.90 2373
3136.43 2405
3136.95 2374
3137.48 2324
3138.01 2275
3138.54 2220
3139.07 2154
3139.60 2124
3140.13 2121
3140.65 2074
3141.18 2023
3141.71 1974
3142.24 2107
3142.77 2046
3143.30 2077
3143.83 1994
3144.36 2025
3144.89 2007
3145.42 2003
3145.94 2046
3146.47 2039
3147.00 2110
3147.53 2045
3148.06 2054
3148.59 2119
3149.12 2193
3149.65 2205
3150.18 2215
3150.71 2221
3151.24 2180
3151.77 2229
3152.30 2129
3152.83 2215
3153.36 2146
3153.89 2162
3154.42 2094
3154.95 2188
3155.48 2134
3156.01 2146
3156.54 2186
3157.07 2242
3157.60 2199
3158.13 2184
3158.66 2124
3159.19 2160
3159.72 2100
3160.25 2082
3160.78 2075
3161.31 2000
3161.84 1965
3162.37 1998
3162.90 1987
3163.43 2057
3163.97 2013
3164.50 1993
3165.03 2022
3165.56 1971
3166.09 1855
3166.62 1975
3167.15 1915
3167.68 1944
3168.21 1876
3168.74 1834
3169.28 1838
3169.81 1769
3170.34 1765
3170.87 1832
3171.40 1856
3171.93 1841
3172.46 1930
3172.99 1940
3173.53 2034
3174.06 2094
3174.59 2158
3175.12 2199
3175.65 2109
3176.18 2137
3176.72 2164
3177.25 2042
3177.78 2074
3178.31 2009
3178.84 1967
3179.38 1875
3179.91 1861
3180.44 1919
3180.97 1831
3181.50 1797
3182.04 1758
3182.57 1760
3183.10 1744
3183.63 1720
3184.17 1751
3184.70 1788
3185.23 1775
3185.76 1774
3186.30 1751
3186.83 1689
3187.36 1776
3187.89 1852
3188.43 1729
3188.96 1742
3189.49 1794
3190.03 1763
3190.56 1741
3191.09 1762
3191.63 1739
3192.16 1848
3192.69 1769
3193.22 1846
3193.76 1775
3194.29 1709
3194.82 1806
3195.36 1789
3195.89 1857
3196.43 1860
3196.96 1796
3197.49 1815
3198.03 1821
3198.56 1966
3199.09 1943
3199.63 1908
3200.16 2017
3200.69 2029
3201.23 1925
3201.76 2008
3202.30 2083
3202.83 2050
3203.36 2004
3203.90 1913
3204.43 1962
3204.97 2002
3205.50 1957
3206.04 2046
3206.57 2095
3207.10 2091
3207.64 2189
3208.17 2206
3208.71 2242
3209.24 2305
3209.78 2536
3210.31 2712
3210.85 2839
3211.38 2882
3211.91 2834
3212.45 2830
3212.98 2881
3213.52 2716
3214.05 2540
3214.59 2468
3215.12 2336
3215.66 2225
3216.19 2219
3216.73 2179
3217.26 2178
3217.80 2040
3218.34 1990
3218.87 1866
3219.41 1907
3219.94 1999
3220.48 1845
3221.01 1846
3221.55 1895
3222.08 1860
3222.62 1999
3223.15 2058
3223.69 2192
3224.23 2262
3224.76 2392
3225.30 2497
3225.83 2554
3226.37 2593
3226.91 2498
3227.44 2419
3227.98 2385
3228.51 2352
3229.05 2212
3229.59 2192
3230.12 2189
3230.66 2167
3231.20 2123
3231.73 2098
3232.27 2140
3232.81 2151
3233.34 2104
3233.88 2171
3234.41 2201
3234.95 2309
3235.49 2382
3236.02 2401
3236.56 2436
3237.10 2472
3237.64 2569
3238.17 2647
3238.71 2626
3239.25 2606
3239.78 2561
3240.32 2575
3240.86 2550
3241.39 2447
3241.93 2409
3242.47 2286
3243.01 2217
3243.54 2198
3244.08 2248
3244.62 2263
3245.16 2425
3245.69 2447
3246.23 2491
3246.77 2453
3247.31 2533
3247.84 2367
3248.38 2392
3248.92 2583
3249.46 2590
3250.00 2600
3250.53 2829
3251.07 3273
3251.61 3787
3252.15 4388
3252.69 5181
3253.22 6105
3253.76 6827
3254.30 7012
3254.84 6935
3255.38 6435
3255.92 5762
3256.45 5344
3256.99 4726
3257.53 4365
3258.07 3844
3258.61 3595
3259.15 3414
3259.69 3392
3260.23 3319
3260.76 3299
3261.30 3548
3261.84 3821
3262.38 3877
3262.92 3978
3263.46 4219
3264.00 4498
3264.54 4582
3265.08 4446
3265.62 4717
3266.15 4862
3266.69 5235
3267.23 5585
3267.77 5589
3268.31 5593
3268.85 5443
3269.39 5100
3269.93 4695
3270.47 4361
3271.01 3965
3271.55 3670
3272.09 3453
3272.63 3385
3273.17 3120
3273.71 3066
3274.25 3025
3274.79 2978
3275.33 2947
3275.87 2826
3276.41 2744
3276.95 2810
3277.49 2761
3278.03 2784
3278.57 2817
3279.11 2824
3279.65 2849
3280.19 2734
3280.73 2812
3281.27 2744
3281.81 2769
3282.35 2850
3282.89 2695
3283.43 2748
3283.97 2823
3284.52 2712
3285.06 2667
3285.60 2684
3286.14 2803
3286.68 2757
3287.22 2931
3287.76 2844
3288.30 2930
3288.84 2891
3289.38 2904
3289.93 2968
3290.47 2944
3291.01 3043
3291.55 3091
3292.09 3201
3292.63 3278
3293.17 3474
3293.72 3619
3294.26 3853
3294.80 3922
3295.34 4483
3295.88 4792
3296.42 4930
3296.97 5045
3297.51 4976
3298.05 5063
3298.59 4870
3299.13 4533
3299.68 4332
3300.22 4157
3300.76 3928
3301.30 3807
3301.84 3477
3302.39 3331
3302.93 3119
3303.47 3226
3304.01 3226
3304.56 3109
3305.10 3124
3305.64 3087
3306.18 3131
3306.73 3118
3307.27 2996
3307.81 3043
3308.35 3186
3308.90 3414
3309.44 3658
3309.98 3816
3310.52 4031
3311.07 4117
3311.61 4132
3312.15 4242
3312.70 4195
3313.24 3980
3313.78 3845
3314.33 3708
3314.87 3795
3315.41 3897
3315.96 3904
3316.50 4000
3317.04 4276
3317.59 4670
3318.13 4947
3318.67 5026
3319.22 5337
3319.76 5852
3320.30 6110
3320.85 6095
3321.39 5997
3321.94 5926
3322.48 5658
3323.02 5317
3323.57 5127
3324.11 4814
3324.66 4627
3325.20 4235
3325.74 4058
3326.29 4057
3326.83 3927
3327.38 3896
3327.92 3891
3328.47 3799
3329.01 3932
3329.55 3852
3330.10 3878
3330.64 4056
3331.19 4250
3331.73 4708
3332.28 5354
3332.82 6644
3333.37 8762
3333.91 11673
3334.46 15381
3335.00 19574
3335.55 23146
3336.09 25927
3336.64 27941
3337.18 28502
3337.73 27920
3338.27 27115
3338.82 25268
3339.36 22766
3339.91 19913
3340.45 16855
3341.00 14150
3341.54 11672
3342.09 9633
3342.63 7882
3343.18 6533
3343.73 5705
3344.27 4985
3344.82 4452
3345.36 4180
3345.91 3869
3346.45 3573
3347.00 3539
3347.55 3536
3348.09 3390
3348.64 3331
3349.18 3261
3349.73 3203
3350.28 3122
3350.82 2959
3351.37 2904
3351.92 2939
3352.46 2826
3353.01 2849
3353.55 2781
3354.10 2779
3354.65 2924
3355.19 2899
3355.74 2792
3356.29 2774
3356.83 2815
3357.38 2799
3357.93 2783
3358.47 2749
3359.02 2696
3359.57 2651
3360.12 2571
3360.66 2676
3361.21 2748
3361.76 2781
3362.30 2871
3362.85 2828
3363.40 2845
3363.95 3059
3364.49 3122
3365.04 3054
3365.59 3061
3366.14 2926
3366.68 2891
3367.23 2940
3367.78 2818
3368.33 2716
3368.87 2769
3369.42 2715
3369.97 2691
3370.52 2687
3371.06 2729
3371.61 2946
3372.16 3285
3372.71 3506
3373.26 3784
3373.80 4111
3374.35 4335
3374.90 4541
3375.45 4586
3376.00 4684
3376.54 4430
3377.09 4321
3377.64 3997
3378.19 3631
3378.74 3327
3379.29 3239
3379.84 3016
3380.38 2907
3380.93 2728
3381.48 2666
3382.03 2552
3382.58 2502
3383.13 2607
3383.68 2561
3384.23 2474
3384.77 2353
3385.32 2354
3385.87 2305
3386.42 2187
3386.97 2165
3387.52 2235
3388.07 2278
3388.62 2258
3389.17 2255
3389.72 2157
3390.27 2226
3390.82 2289
3391.37 2193
3391.92 2260
3392.46 2265
3393.01 2272
3393.56 2256
3394.11 2283
3394.66 2222
3395.21 2161
3395.76 2210
3396.31 2392
3396.86 2416
3397.41 2522
3397.96 2651
3398.51 2622
3399.06 2530
3399.61 2563
3400.16 2743
3400.71 2726
3401.26 2604
3401.81 2547
3402.37 2505
3402.92 2406
3403.47 2282
3404.02 2187
3404.57 2161
3405.12 2186
3405.67 2067
3406.22 2084
3406.77 2045
3407.32 2110
3407.87 2038
3408.42 2082
3408.97 2131
3409.52 2169
3410.08 2262
3410.63 2245
3411.18 2332
3411.73 2453
3412.28 2472
3412.83 2516
3413.38 2690
3413.93 2658
3414.48 2562
3415.04 2542
3415.59 2563
3416.14 2593
3416.69 2662
3417.24 2590
3417.79 2769
3418.35 2792
3418.90 2845
3419.45 2933
3420.00 2975
3420.55 2850
3421.10 2654
3421.66 2529
3422.21 2445
3422.76 2458
3423.31 2369
3423.86 2336
3424.42 2306
3424.97 2349
3425.52 2390
3426.07 2412
3426.63 2284
3427.18 2269
3427.73 2199
3428.28 2182
3428.84 2079
3429.39 2059
3429.94 2001
3430.49 1950
3431.05 1944
3431.60 1925
3432.15 1837
3432.70 1855
3433.26 1882
3433.81 1888
3434.36 1927
3434.92 1958
3435.47 2126
3436.02 2131
3436.58 2252
3437.13 2189
3437.68 2169
3438.24 2201
3438.79 2127
3439.34 2116
3439.90 2159
3440.45 2164
3441.00 2159
3441.56 2054
3442.11 1960
3442.66 1989
3443.22 1976
3443.77 1905
3444.32 1905
3444.88 1962
3445.43 1943
3445.99 1951
3446.54 1919
3447.09 1933
3447.65 1939
3448.20 1963
3448.76 1962
3449.31 1947
3449.86 1992
3450.42 1954
3450.97 1978
3451.53 1883
3452.08 1880
3452.64 1777
3453.19 1770
3453.75 1857
3454.30 1940
3454.85 1843
3455.41 1855
3455.96 1785
3456.52 1906
3457.07 1831
3457.63 1884
3458.18 1917
3458.74 1870
3459.29 1924
3459.85 1847
3460.40 1904
3460.96 1884
3461.51 1968
3462.07 1948
3462.62 2024
3463.18 2116
3463.73 1987
3464.29 1967
3464.85 2092
3465.40 2148
3465.96 2128
3466.51 2149
3467.07 2014
3467.62 2120
3468.18 2071
3468.73 2121
3469.29 2124
3469.85 2261
3470.40 2312
3470.96 2318
3471.51 2463
3472.07 2462
3472.63 2510
3473.18 2516
3473.74 2567
3474.29 2429
3474.85 2371
3475.41 2390
3475.96 2281
3476.52 2229
3477.08 2235
3477.63 2193
3478.19 2301
3478.75 2475
3479.30 2517
3479.86 2584
3480.42 2429
3480.97 2602
3481.53 2678
3482.09 2759
3482.64 2763
3483.20 2769
3483.76 2889
3484.31 2961
3484.87 2995
3485.43 3079
3485.98 3047
3486.54 3063
3487.10 3152
3487.66 3188
3488.21 3061
3488.77 3311
3489.33 3721
3489.89 4276
3490.44 5319
3491.00 6822
3491.56 8908
3492.12 10735
3492.67 13042
3493.23 14829
3493.79 14831
3494.35 14328
3494.90 13358
3495.46 11522
3496.02 9768
3496.58 8164
3497.14 6960
3497.69 6024
3498.25 5074
3498.81 4596
3499.37 4123
3499.93 3998
3500.49 3771
3501.04 3767
3501.60 3916
3502.16 4150
3502.72 4390
3503.28 4787
3503.84 5333
3504.39 5663
3504.95 6138
3505.51 6751
3506.07 6707
3506.63 6900
3507.19 6701
3507.75 6638
3508.31 6151
3508.86 5441
3509.42 5118
3509.98 4783
3510.54 4445
3511.10 4098
3511.66 3938
3512.22 3871
3512.78 3777
3513.34 3472
3513.90 3318
3514.46 3149
3515.02 2915
3515.58 2761
3516.13 2609
3516.69 2498
3517.25 2522
3517.81 2429
3518.37 2278
3518.93 2269
3519.49 2248
3520.05 2209
3520.61 2277
3521.17 2259
3521.73 2283
3522.29 2350
3522.85 2477
3523.41 2489
3523.97 2565
3524.53 2570
3525.09 2641
3525.65 2710
3526.21 2643
3526.77 2589
3527.33 2643
3527.89 2617
3528.46 2564
3529.02 2630
3529.58 2580
3530.14 2483
3530.70 2464
3531.26 2452
3531.82 2457
3532.38 2395
3532.94 2377
3533.50 2457
3534.06 2579
3534.62 2429
3535.18 2356
3535.75 2328
3536.31 2366
3536.87 2431
3537.43 2296
3537.99 2357
3538.55 2285
3539.11 2216
3539.67 2276
3540.24 2264
3540.80 2228
3541.36 2340
3541.92 2366
3542.48 2453
3543.04 2453
3543.61 2407
3544.17 2396
3544.73 2564
3545.29 2571
3545.85 2571
3546.41 2526
3546.98 2443
3547.54 2507
3548.10 2456
3548.66 2228
3549.23 2265
3549.79 2299
3550.35 2177
3550.91 2094
3551.47 2091
3552.04 2045
3552.60 2009
3553.16 1954
3553.72 2010
3554.29 1948
3554.85 1945
3555.41 1957
3555.97 1908
3556.54 1842
3557.10 1873
3557.66 1835
3558.23 1917
3558.79 1959
3559.35 1954
3559.91 1893
3560.48 1957
3561.04 1979
3561.60 2101
3562.17 2040
3562.73 2065
3563.29 2079
3563.86 2101
3564.42 2122
3564.98 2193
3565.55 2221
3566.11 2217
3566.67 2281
3567.24 2283
3567.80 2194
3568.36 2218
3568.93 2221
3569.49 2156
3570.06 2048
3570.62 2081
3571.18 2069
3571.75 2045
3572.31 2037
3572.88 2020
3573.44 2135
3574.00 2217
3574.57 2358
3575.13 2541
3575.70 2828
3576.26 3203
3576.82 3568
3577.39 3829
3577.95 4083
3578.52 4215
3579.08 4360
3579.65 4155
3580.21 3810
3580.78 3610
3581.34 3535
3581.91 3285
3582.47 2944
3583.04 2671
3583.60 2482
3584.17 2383
3584.73 2277
3585.30 2259
3585.86 1990
3586.43 1979
3586.99 1922
3587.56 1890
3588.12 1821
3588.69 1757
3589.25 1738
3589.82 1661
3590.38 1702
3590.95 1646
3591.51 1769
3592.08 1745
3592.64 1761
3593.21 1743
3593.78 1730
3594.34 1718
3594.91 1731
3595.47 1758
3596.04 1818
3596.60 1805
3597.17 1822
3597.74 1878
3598.30 1840
3598.87 1889
3599.43 1877
3600.00 1881
3600.57 1906
3601.13 1802
3601.70 1847
3602.27 1750
3602.83 1793
3603.40 1753
3603.96 1782
3604.53 1772
3605.10 1725
3605.66 1616
3606.23 1608
3606.80 1599
3607.36 1621
3607.93 1645
3608.50 1699
3609.07 1719
3609.63 1675
3610.20 1607
3610.77 1550
3611.33 1594
3611.90 1606
3612.47 1678
3613.03 1630
3613.60 1597
3614.17 1630
3614.74 1674
3615.30 1731
3615.87 2054
3616.44 2243
3617.01 2321
3617.57 2534
3618.14 2716
3618.71 2979
3619.28 2992
3619.84 3094
3620.41 3052
3620.98 3012
3621.55 2828
3622.12 2617
3622.68 2424
3623.25 2245
3623.82 2162
3624.39 2096
3624.96 1966
3625.52 1771
3626.09 1668
3626.66 1669
3627.23 1719
3627.80 1661
3628.37 1626
3628.93 1592
3629.50 1626
3630.07 1594
3630.64 1669
3631.21 1715
3631.78 1645
3632.34 1626
3632.91 1637
3633.48 1642
3634.05 1555
3634.62 1674
3635.19 1645
3635.76 1573
3636.33 1626
3636.90 1563
3637.47 1586
3638.03 1543
3638.60 1637
3639.17 1623
3639.74 1642
3640.31 1753
3640.88 1814
3641.45 1854
3642.02 1964
3642.59 2043
3643.16 2097
3643.73 2081
3644.30 2013
3644.87 2068
3645.44 1913
3646.01 1807
3646.58 1845
3647.15 1771
3647.72 1778
3648.29 1720
3648.86 1772
3649.43 1728
3650.00 1744
3650.57 1860
3651.14 1858
3651.71 1944
3652.28 1941
3652.85 1955
3653.42 2037
3653.99 2132
3654.56 2094
3655.13 2161
3655.70 2065
3656.27 1978
3656.84 1971
3657.41 2021
3657.98 1975
3658.55 2000
3659.12 1996
3659.69 2004
3660.27 2134
3660.84 2107
3661.41 2170
3661.98 2098
3662.55 2004
3663.12 2045
3663.69 1972
3664.26 1945
3664.83 2002
3665.41 2132
3665.98 2165
3666.55 2314
3667.12 2409
3667.69 2605
3668.26 2451
3668.83 2375
3669.41 2308
3669.98 2145
3670.55 1995
3671.12 1960
3671.69 1907
3672.26 1840
3672.84 1776
3673.41 1820
3673.98 1927
3674.55 1956
3675.12 1895
3675.70 1931
3676.27 2004
3676.84 1902
3677.41 2002
3677.98 2068
3678.56 2018
3679.13 2049
3679.70 2018
3680.27 2022
3680.85 1990
3681.42 1967
3681.99 1909
3682.56 1923
3683.14 1813
3683.71 1729
3684.28 1723
3684.86 1665
3685.43 1627
3686.00 1655
3686.57 1612
3687.15 1614
3687.72 1705
3688.29 1758
3688.87 1769
3689.44 1771
3690.01 1859
3690.59 1875
3691.16 1921
3691.73 1926
3692.31 1973
3692.88 1992
3693.45 1996
3694.03 1853
3694.60 1953
3695.17 1813
3695.75 1729
3696.32 1668
3696.89 1630
3697.47 1589
3698.04 1539
3698.62 1589
3699.19 1516
3699.76 1623
3700.34 1564
3700.91 1590
3701.49 1556
3702.06 1516
3702.63 1597
3703.21 1706
3703.78 1663
3704.36 1569
3704.93 1624
3705.51 1702
3706.08 1733
3706.65 1844
3707.23 1817
3707.80 1734
3708.38 1809
3708.95 1896
3709.53 1907
3710.10 1868
3710.68 1968
3711.25 1947
3711.83 1975
3712.40 1830
3712.98 1771
3713.55 1775
3714.13 1698
3714.70 1672
3715.28 1724
3715.85 1646
3716.43 1661
3717.00 1656
3717.58 1705
3718.15 1720
3718.73 1694
3719.30 1698
3719.88 1652
3720.46 1694
3721.03 1754
3721.61 1657
3722.18 1618
3722.76 1613
3723.33 1646
3723.91 1565
3724.49 1573
3725.06 1593
3725.64 1517
3726.21 1532
3726.79 1469
3727.37 1441
3727.94 1459
3728.52 1490
3729.09 1540
3729.67 1507
3730.25 1599
3730.82 1730
3731.40 1864
3731.98 1892
3732.55 1984
3733.13 2158
3733.71 2159
3734.28 2408
3734.86 2390
3735.44 2250
3736.01 2224
3736.59 2295
3737.17 2110
3737.74 2061
3738.32 1996
3738.90 1890
3739.47 1868
3740.05 1784
3740.63 1655
3741.20 1691
3741.78 1717
3742.36 1608
3742.94 1535
3743.51 1612
3744.09 1512
3744.67 1594
3745.25 1623
3745.82 1596
3746.40 1612
3746.98 1532
3747.56 1497
3748.13 1544
3748.71 1617
3749.29 1506
3749.87 1482
3750.45 1551
3751.02 1527
3751.60 1521
3752.18 1504
3752.76 1483
3753.34 1506
3753.91 1481
3754.49 1543
3755.07 1512
3755.65 1499
3756.23 1513
3756.80 1543
3757.38 1532
3757.96 1595
3758.54 1600
3759.12 1641
3759.70 1730
3760.28 1725
3760.85 1670
3761.43 1730
3762.01 1728
3762.59 1912
3763.17 1915
3763.75 1772
3764.33 1785
3764.91 1775
3765.49 1822
3766.06 1719
3766.64 1716
3767.22 1667
3767.80 1648
3768.38 1712
3768.96 1643
3769.54 1609
3770.12 1613
3770.70 1681
3771.28 1590
3771.86 1695
3772.44 1665
3773.02 1620
3773.60 1647
3774.18 1677
3774.76 1708
3775.34 1690
3775.92 1583
3776.50 1556
3777.08 1581
3777.66 1590
3778.24 1584
3778.82 1597
3779.40 1535
3779.98 1629
3780.56 1602
3781.14 1590
3781.72 1635
3782.30 1555
3782.88 1531
3783.46 1560
3784.04 1481
3784.62 1558
3785.20 1567
3785.78 1501
3786.36 1396
3786.94 1513
3787.52 1498
3788.10 1445
3788.68 1517
3789.26 1646
3789.84 1652
3790.43 1555
3791.01 1579
3791.59 1606
3792.17 1529
3792.75 1448
3793.33 1566
3793.91 1525
3794.49 1529
3795.07 1611
3795.66 1610
3796.24 1574
3796.82 1604
3797.40 1591
3797.98 1586
3798.56 1504
3799.15 1544
3799.73 1571
3800.31 1595
3800.89 1688
3801.47 1687
3802.05 1717
3802.64 1814
3803.22 1926
3803.80 1844
3804.38 1769
3804.96 1855
3805.55 1928
3806.13 1857
3806.71 1809
3807.29 1909
3807.87 2021
3808.46 2022
3809.04 2122
3809.62 2270
3810.20 2327
3810.79 2391
3811.37 2390
3811.95 2364
3812.53 2183
3813.12 2194
3813.70 2125
3814.28 2240
3814.87 2246
3815.45 2236
3816.03 2246
3816.61 2261
3817.20 2307
3817.78 2275
3818.36 2147
3818.95 2061
3819.53 2032
3820.11 1898
3820.70 1840
3821.28 1790
3821.86 1811
3822.45 1924
3823.03 1918
3823.61 1974
3824.20 2052
3824.78 2020
3825.36 1977
3825.95 1956
3826.53 1955
3827.11 1861
3827.70 1863
3828.28 1799
3828.87 1808
3829.45 1850
3830.03 1705
3830.62 1738
3831.20 1813
3831.79 1780
3832.37 1814
3832.95 1866
3833.54 1875
3834.12 1776
3834.71 1846
3835.29 1861
3835.88 1831
3836.46 1807
3837.05 1818
3837.63 1754
3838.21 1701
3838.80 1779
3839.38 1802
3839.97 1736
3840.55 1676
3841.14 1780
3841.72 1762
3842.31 1723
3842.89 1595
3843.48 1606
3844.06 1803
3844.65 1810
3845.23 1894
3845.82 1984
3846.40 2112
3846.99 2362
3847.57 2377
3848.16 2413
3848.74 2325
3849.33 2055
3849.92 2013
3850.50 1984
3851.09 1914
3851.67 1868
3852.26 1777
3852.84 1831
3853.43 1764
3854.02 1776
3854.60 1869
3855.19 1829
3855.77 1766
3856.36 1793
3856.94 1893
3857.53 1855
3858.12 1885
3858.70 1910
3859.29 2031
3859.88 2210
3860.46 2418
3861.05 2692
3861.63 2828
3862.22 3023
3862.81 3096
3863.39 3118
3863.98 3157
3864.57 3062
3865.15 2963
3865.74 2876
3866.33 2812
3866.91 2669
3867.50 2403
3868.09 2370
3868.67 2274
3869.26 2090
3869.85 1945
3870.44 1849
3871.02 1855
3871.61 1801
3872.20 1717
3872.78 1766
3873.37 1825
3873.96 1878
3874.55 1913
3875.13 2009
3875.72 1985
3876.31 2070
3876.90 1988
3877.48 1853
3878.07 1870
3878.66 1966
3879.25 1722
3879.83 1812
3880.42 1839
3881.01 1790
3881.60 1759
3882.19 1680
3882.77 1696
3883.36 1611
3883.95 1618
3884.54 1539
3885.13 1504
3885.71 1516
3886.30 1578
3886.89 1602
3887.48 1580
3888.07 1591
3888.66 1668
3889.24 1662
3889.83 1729
3890.42 1791
3891.01 1873
3891.60 1877
3892.19 1840
3892.78 1809
3893.36 1799
3893.95 1816
3894.54 1849
3895.13 1752
3895.72 1698
3896.31 1672
3896.90 1687
3897.49 1655
3898.08 1655
3898.67 1678
3899.26 1617
3899.84 1584
3900.43 1639
3901.02 1660
3901.61 1617
3902.20 1622
3902.79 1567
3903.38 1567
3903.97 1618
3904.56 1645
3905.15 1712
3905.74 1652
3906.33 1642
3906.92 1623
3907.51 1524
3908.10 1638
3908.69 1607
3909.28 1713
3909.87 1702
3910.46 1613
3911.05 1612
3911.64 1583
3912.23 1439
3912.82 1567
3913.41 1592
3914.00 1584
3914.59 1442
3915.18 1478
3915.77 1604
3916.36 1547
3916.95 1458
3917.54 1446
3918.13 1532
3918.72 1464
3919.32 1544
3919.91 1573
3920.50 1513
3921.09 1440
3921.68 1394
3922.27 1442
3922.86 1419
3923.45 1423
3924.04 1409
3924.63 1444
3925.23 1357
3925.82 1348
3926.41 1354
3927.00 1348
3927.59 1388
3928.18 1444
3928.77 1395
3929.36 1401
3929.96 1459
3930.55 1422
3931.14 1442
3931.73 1361
3932.32 1358
3932.91 1287
3933.51 1277
3934.10 1299
3934.69 1328
3935.28 1322
3935.87 1197
3936.47 1318
3937.06 1401
3937.65 1398
3938.24 1312
3938.83 1361
3939.43 1462
3940.02 1452
3940.61 1477
3941.20 1540
3941.80 1568
3942.39 1532
3942.98 1510
3943.57 1588
3944.17 1516
3944.76 1583
3945.35 1577
3945.94 1502
3946.54 1477
3947.13 1400
3947.72 1431
3948.32 1474
3948.91 1425
3949.50 1379
3950.10 1358
3950.69 1433
3951.28 1402
3951.87 1366
3952.47 1377
3953.06 1360
3953.65 1350
3954.25 1430
3954.84 1508
3955.43 1506
3956.03 1445
3956.62 1461
3957.22 1569
3957.81 1514
3958.40 1542
3959.00 1588
3959.59 1565
3960.18 1615
3960.78 1664
3961.37 1593
3961.97 1603
3962.56 1582
3963.15 1564
3963.75 1574
3964.34 1653
3964.94 1693
3965.53 1643
3966.12 1687
3966.72 1687
3967.31 1748
3967.91 1718
3968.50 1760
3969.10 1835
3969.69 1754
3970.29 1895
3970.88 1899
3971.47 1747
3972.07 1656
3972.66 1565
3973.26 1576
3973.85 1483
3974.45 1474
3975.04 1471
3975.64 1524
3976.23 1625
3976.83 1699
3977.42 1775
3978.02 1829
3978.61 1821
3979.21 1791
3979.80 1832
3980.40 1886
3981.00 1720
3981.59 1707
3982.19 1704
3982.78 1695
3983.38 1696
3983.97 1644
3984.57 1661
3985.16 1617
3985.76 1590
3986.36 1627
3986.95 1639
3987.55 1729
3988.14 1634
3988.74 1573
3989.34 1684
3989.93 1577
3990.53 1596
3991.12 1651
3991.72 1596
3992.32 1657
3992.91 1686
3993.51 1709
3994.10 1774
3994.70 1754
3995.30 1765
3995.89 1774
3996.49 1795
3997.09 1817
3997.68 1903
3998.28 1762
3998.88 1822
3999.47 1869
4000.07 1879
4000.67 1878
4001.26 1766
4001.86 1812
4002.46 1784
4003.06 1728
4003.65 1723
4004.25 1708
4004.85 1720
4005.44 1668
4006.04 1603
4006.64 1578
4007.24 1630
4007.83 1560
4008.43 1542
4009.03 1616
4009.63 1507
4010.22 1504
4010.82 1615
4011.42 1531
4012.02 1397
4012.61 1446
4013.21 1516
4013.81 1452
4014.41 1548
4015.01 1547
4015.60 1524
4016.20 1604
4016.80 1690
4017.40 1802
4018.00 1874
4018.59 1805
4019.19 1778
4019.79 1856
4020.39 1795
4020.99 1823
4021.59 1806
4022.18 1795
4022.78 1661
4023.38 1524
4023.98 1573
4024.58 1494
4025.18 1478
4025.78 1498
4026.37 1634
4026.97 1658
4027.57 1579
4028.17 1553
4028.77 1642
4029.37 1747
4029.97 1638
4030.57 1608
4031.17 1646
4031.76 1686
4032.36 1634
4032.96 1558
4033.56 1599
4034.16 1651
4034.76 1614
4035.36 1647
4035.96 1688
4036.56 1774
4037.16 1647
4037.76 1609
4038.36 1573
4038.96 1568
4039.56 1443
4040.16 1431
4040.76 1405
4041.36 1415
4041.96 1404
4042.56 1393
4043.16 1403
4043.76 1440
4044.36 1427
4044.96 1385
4045.56 1307
4046.16 1296
4046.76 1339
4047.36 1367
4047.96 1428
4048.56 1422
4049.16 1428
4049.76 1441
4050.36 1367
4050.96 1401
4051.56 1352
4052.16 1426
4052.76 1350
4053.36 1392
4053.97 1435
4054.57 1399
4055.17 1402
4055.77 1334
4056.37 1290
4056.97 1321
4057.57 1309
4058.17 1318
4058.77 1369
4059.37 1290
4059.98 1242
4060.58 1372
4061.18 1368
4061.78 1334
4062.38 1417
4062.98 1314
4063.58 1376
4064.19 1539
4064.79 1569
4065.39 1622
4065.99 1664
4066.59 1719
4067.19 1714
4067.80 1732
4068.40 1709
4069.00 1628
4069.60 1576
4070.20 1486
4070.81 1525
4071.41 1447
4072.01 1406
4072.61 1373
4073.21 1318
4073.82 1291
4074.42 1331
4075.02 1320
4075.62 1316
4076.23 1380
4076.83 1301
4077.43 1327
4078.03 1332
4078.64 1245
4079.24 1271
4079.84 1246
4080.44 1206
4081.05 1297
4081.65 1237
4082.25 1206
4082.86 1212
4083.46 1231
4084.06 1156
4084.67 1229
4085.27 1230
4085.87 1182
4086.47 1222
4087.08 1204
4087.68 1242
4088.28 1266
4088.89 1285
4089.49 1319
4090.09 1282
4090.70 1246
4091.30 1203
4091.91 1219
4092.51 1209
4093.11 1252
4093.72 1211
4094.32 1345
4094.92 1379
4095.53 1376
4096.13 1303
4096.74 1294
4097.34 1354
4097.94 1327
4098.55 1359
4099.15 1389
4099.76 1361
4100.36 1345
4100.97 1340
4101.57 1321
4102.17 1345
4102.78 1353
4103.38 1310
4103.99 1297
4104.59 1273
4105.20 1307
4105.80 1289
4106.41 1318
4107.01 1296
4107.62 1297
4108.22 1324
4108.82 1265
4109.43 1271
4110.03 1252
4110.64 1269
4111.24 1327
4111.85 1268
4112.45 1284
4113.06 1297
4113.67 1356
4114.27 1303
4114.88 1229
4115.48 1276
4116.09 1286
4116.69 1284
4117.30 1233
4117.90 1251
4118.51 1236
4119.11 1253
4119.72 1274
4120.33 1263
4120.93 1304
4121.54 1307
4122.14 1258
4122.75 1191
4123.35 1268
4123.96 1297
4124.57 1257
4125.17 1225
4125.78 1267
4126.39 1289
4126.99 1296
4127.60 1298
4128.20 1270
4128.81 1335
4129.42 1317
4130.02 1240
4130.63 1215
4131.24 1243
4131.84 1319
4132.45 1287
4133.06 1328
4133.66 1324
4134.27 1397
4134.88 1391
4135.48 1384
4136.09 1412
4136.70 1366
4137.30 1373
4137.91 1393
4138.52 1463
4139.12 1394
4139.73 1407
4140.34 1429
4140.95 1435
4141.55 1413
4142.16 1367
4142.77 1398
4143.38 1440
4143.98 1452
4144.59 1449
4145.20 1470
4145.81 1468
4146.41 1377
4147.02 1424
4147.63 1397
4148.24 1403
4148.84 1393
4149.45 1374
4150.06 1274
4150.67 1294
4151.28 1243
4151.88 1216
4152.49 1186
4153.10 1227
4153.71 1185
4154.32 1293
4154.92 1282
4155.53 1251
4156.14 1250
4156.75 1271
4157.36 1259
4157.97 1255
4158.57 1344
4159.18 1376
4159.79 1442
4160.40 1482
4161.01 1382
4161.62 1471
4162.23 1406
4162.84 1436
4163.44 1324
4164.05 1367
4164.66 1320
4165.27 1247
4165.88 1282
4166.49 1383
4167.10 1364
4167.71 1361
4168.32 1367
4168.93 1409
4169.54 1483
4170.15 1561
4170.75 1529
4171.36 1561
4171.97 1601
4172.58 1685
4173.19 1761
4173.80 1669
4174.41 1770
4175.02 1659
4175.63 1676
4176.24 1582
4176.85 1569
4177.46 1547
4178.07 1433
4178.68 1406
4179.29 1419
4179.90 1329
4180.51 1343
4181.12 1364
4181.73 1354
4182.34 1344
4182.95 1299
4183.56 1281
4184.17 1329
4184.78 1300
4185.39 1389
4186.00 1414
4186.61 1336
4187.23 1358
4187.84 1367
4188.45 1274
4189.06 1255
4189.67 1209
4190.28 1222
4190.89 1290
4191.50 1287
4192.11 1282
4192.72 1290
4193.33 1385
4193.94 1403
4194.56 1363
4195.17 1461
4195.78 1468
4196.39 1470
4197.00 1423
4197.61 1471
4198.22 1510
4198.84 1444
4199.45 1471
4200.06 1367
4200.67 1363
4201.28 1370
4201.89 1299
4202.50 1254
4203.12 1263
4203.73 1371
4204.34 1316
4204.95 1289
4205.56 1327
4206.18 1325
4206.79 1367
4207.40 1382
4208.01 1386
4208.62 1368
4209.24 1328
4209.85 1415
4210.46 1512
4211.07 1493
4211.69 1493
4212.30 1537
4212.91 1597
4213.52 1563
4214.14 1600
4214.75 1569
4215.36 1462
4215.97 1527
4216.59 1608
4217.20 1500
4217.81 1425
4218.43 1446
4219.04 1492
4219.65 1544
4220.26 1544
4220.88 1622
4221.49 1706
4222.10 1682
4222.72 1854
4223.33 1874
4223.94 1957
4224.56 2072
4225.17 2009
4225.78 2069
4226.40 2058
4227.01 2038
4227.62 2164
4228.24 2297
4228.85 2418
4229.46 2425
4230.08 2507
4230.69 2441
4231.31 2393
4231.92 2358
4232.53 2124
4233.15 1955
4233.76 1926
4234.38 1783
4234.99 1699
4235.60 1691
4236.22 1694
4236.83 1675
4237.45 1625
4238.06 1706
4238.68 1630
4239.29 1598
4239.90 1572
4240.52 1484
4241.13 1543
4241.75 1659
4242.36 1566
4242.98 1581
4243.59 1619
4244.21 1560
4244.82 1642
4245.44 1610
4246.05 1587
4246.67 1575
4247.28 1612
4247.90 1622
4248.51 1543
4249.13 1535
4249.74 1574
4250.36 1519
4250.97 1541
4251.59 1642
4252.20 1556
4252.82 1561
4253.43 1488
4254.05 1447
4254.66 1474
4255.28 1569
4255.89 1540
4256.51 1490
4257.13 1531
4257.74 1566
4258.36 1513
4258.97 1492
4259.59 1602
4260.21 1604
4260.82 1588
4261.44 1686
4262.05 1716
4262.67 1854
4263.29 2037
4263.90 2091
4264.52 2320
4265.13 2231
4265.75 2237
4266.37 2071
4266.98 2050
4267.60 2034
4268.22 2010
4268.83 1909
4269.45 1788
4270.07 1686
4270.68 1667
4271.30 1600
4271.92 1630
4272.53 1580
4273.15 1560
4273.77 1628
4274.38 1570
4275.00 1554
4275.62 1549
4276.23 1595
4276.85 1659
4277.47 1785
4278.09 1928
4278.70 2003
4279.32 1956
4279.94 1897
4280.56 1810
4281.17 1845
4281.79 1812
4282.41 1791
4283.03 1703
4283.64 1576
4284.26 1595
4284.88 1443
4285.50 1394
4286.11 1407
4286.73 1389
4287.35 1396
4287.97 1471
4288.59 1429
4289.20 1410
4289.82 1388
4290.44 1395
4291.06 1379
4291.68 1343
4292.29 1361
4292.91 1422
4293.53 1438
4294.15 1357
4294.77 1411
4295.39 1367
4296.00 1327
4296.62 1296
4297.24 1366
4297.86 1399
4298.48 1376
4299.10 1398
4299.72 1395
4300.33 1411
4300.95 1481
4301.57 1491
4302.19 1433
4302.81 1406
4303.43 1429
4304.05 1474
4304.67 1540
4305.29 1591
4305.91 1511
4306.53 1485
4307.14 1494
4307.76 1455
4308.38 1442
4309.00 1430
4309.62 1437
4310.24 1406
4310.86 1509
4311.48 1462
4312.10 1442
4312.72 1458
4313.34 1548
4313.96 1459
4314.58 1465
4315.20 1449
4315.82 1482
4316.44 1569
4317.06 1504
4317.68 1528
4318.30 1545
4318.92 1574
4319.54 1524
4320.16 1486
4320.78 1425
4321.40 1504
4322.02 1447
4322.64 1447
4323.26 1623
4323.88 1656
4324.50 1716
4325.12 1674
4325.74 1767
4326.36 1799
4326.99 1809
4327.61 1814
4328.23 1860
4328.85 1844
4329.47 1888
4330.09 1959
4330.71 2132
4331.33 2267
4331.95 2634
4332.57 2995
4333.19 3420
4333.82 3784
4334.44 4190
4335.06 4153
4335.68 3978
4336.30 3709
4336.92 3334
4337.54 3186
4338.17 2997
4338.79 2872
4339.41 2785
4340.03 2666
4340.65 2485
4341.27 2487
4341.90 2375
4342.52 2265
4343.14 2318
4343.76 2334
4344.38 2322
4345.01 2522
4345.63 2733
4346.25 3150
4346.87 3488
4347.49 3901
4348.12 4217
4348.74 4364
4349.36 4163
4349.98 4040
4350.61 3745
4351.23 3320
4351.85 3032
4352.47 2898
4353.10 2852
4353.72 2666
4354.34 2503
4354.96 2281
4355.59 2144
4356.21 2074
4356.83 1934
4357.46 1917
4358.08 1907
4358.70 1830
4359.32 1789
4359.95 1828
4360.57 1784
4361.19 1858
4361.82 1791
4362.44 1726
4363.06 1766
4363.69 1729
4364.31 1724
4364.93 1646
4365.56 1682
4366.18 1755
4366.80 1829
4367.43 1837
4368.05 1882
4368.67 1785
4369.30 1713
4369.92 1693
4370.55 1614
4371.17 1613
4371.79 1595
4372.42 1716
4373.04 1605
4373.67 1602
4374.29 1590
4374.91 1587
4375.54 1590
4376.16 1589
4376.79 1554
4377.41 1667
4378.04 1760
4378.66 1756
4379.28 1754
4379.91 1705
4380.53 1736
4381.16 1765
4381.78 1858
4382.41 1879
4383.03 1741
4383.66 1817
4384.28 1902
4384.91 1742
4385.53 1771
4386.16 1836
4386.78 1795
4387.41 1737
4388.03 1652
4388.66 1775
4389.28 1830
4389.91 1772
4390.53 1756
4391.16 1802
4391.78 1901
4392.41 1925
4393.03 1984
4393.66 1907
4394.28 1965
4394.91 1965
4395.54 1895
4396.16 1898
4396.79 1803
4397.41 1680
4398.04 1637
4398.66 1645
4399.29 1601
4399.92 1530
4400.54 1513
4401.17 1601
4401.79 1526
4402.42 1482
4403.05 1468
4403.67 1469
4404.30 1487
4404.93 1489
4405.55 1567
4406.18 1515
4406.80 1487
4407.43 1553
4408.06 1503
4408.68 1551
4409.31 1560
4409.94 1527
4410.56 1572
4411.19 1591
4411.82 1632
4412.44 1569
4413.07 1487
4413.70 1444
4414.33 1409
4414.95 1478
4415.58 1485
4416.21 1432
4416.83 1475
4417.46 1426
4418.09 1400
4418.72 1389
4419.34 1418
4419.97 1420
4420.60 1388
4421.22 1471
4421.85 1375
4422.48 1391
4423.11 1371
4423.73 1318
4424.36 1293
4424.99 1245
4425.62 1283
4426.25 1286
4426.87 1356
4427.50 1301
4428.13 1308
4428.76 1312
4429.39 1295
4430.01 1230
4430.64 1330
4431.27 1313
4431.90 1235
4432.53 1252
4433.15 1266
4433.78 1248
4434.41 1321
4435.04 1294
4435.67 1289
4436.30 1272
4436.93 1233
4437.55 1220
4438.18 1319
4438.81 1371
4439.44 1319
4440.07 1243
4440.70 1282
4441.33 1290
4441.96 1280
4442.58 1260
4443.21 1217
4443.84 1313
4444.47 1343
4445.10 1277
4445.73 1332
4446.36 1331
4446.99 1318
4447.62 1424
4448.25 1455
4448.88 1463
4449.51 1470
4450.14 1422
4450.76 1298
4451.39 1330
4452.02 1293
4452.65 1378
4453.28 1310
4453.91 1281
4454.54 1341
4455.17 1375
4455.80 1329
4456.43 1448
4457.06 1502
4457.69 1565
4458.32 1574
4458.95 1583
4459.58 1528
4460.21 1519
4460.84 1425
4461.47 1394
4462.10 1369
4462.73 1371
4463.36 1366
4464.00 1277
4464.63 1207
4465.26 1204
4465.89 1237
4466.52 1239
4467.15 1303
4467.78 1311
4468.41 1258
4469.04 1242
4469.67 1173
4470.30 1225
4470.93 1360
4471.56 1250
4472.20 1201
4472.83 1228
4473.46 1221
4474.09 1193
4474.72 1211
4475.35 1174
4475.98 1275
4476.61 1246
4477.25 1176
4477.88 1193
4478.51 1238
4479.14 1244
4479.77 1213
4480.40 1244
4481.03 1237
4481.67 1223
4482.30 1223
4482.93 1262
4483.56 1274
4484.19 1338
4484.83 1368
4485.46 1253
4486.09 1200
4486.72 1276
4487.35 1387
4487.99 1351
4488.62 1374
4489.25 1376
4489.88 1334
4490.52 1346
4491.15 1289
4491.78 1371
4492.41 1379
4493.05 1290
4493.68 1355
4494.31 1270
4494.94 1256
4495.58 1319
4496.21 1259
4496.84 1300
4497.47 1322
4498.11 1350
4498.74 1307
4499.37 1392
4500.01 1412
4500.64 1479
4501.27 1449
4501.91 1567
4502.54 1787
4503.17 1830
4503.80 1904
4504.44 1914
4505.07 1852
4505.71 1887
4506.34 1809
4506.97 1753
4507.61 1821
4508.24 1797
4508.87 1741
4509.51 1658
4510.14 1647
4510.77 1572
4511.41 1535
4512.04 1443
4512.68 1500
4513.31 1581
4513.94 1514
4514.58 1449
4515.21 1415
4515.85 1419
4516.48 1424
4517.11 1432
4517.75 1354
4518.38 1385
4519.02 1359
4519.65 1398
4520.29 1369
4520.92 1418
4521.55 1388
4522.19 1314
4522.82 1271
4523.46 1272
4524.09 1364
4524.73 1379
4525.36 1470
4526.00 1467
4526.63 1502
4527.27 1529
4527.90 1575
4528.54 1627
4529.17 1676
4529.81 1882
4530.44 2147
4531.08 2460
4531.71 2791
4532.35 3055
4532.98 3190
4533.62 3247
4534.25 3244
4534.89 3024
4535.53 2861
4536.16 2580
4536.80 2414
4537.43 2173
4538.07 2040
4538.70 1814
4539.34 1666
4539.98 1719
4540.61 1557
4541.25 1435
4541.88 1408
4542.52 1384
4543.16 1348
4543.79 1380
4544.43 1279
4545.06 1323
4545.70 1380
4546.34 1386
4546.97 1324
4547.61 1238
4548.25 1272
4548.88 1289
4549.52 1275
4550.15 1265
4550.79 1292
4551.43 1305
4552.06 1359
4552.70 1264
4553.34 1279
4553.97 1233
4554.61 1222
4555.25 1297
4555.89 1302
4556.52 1260
4557.16 1222
4557.80 1275
4558.43 1282
4559.07 1276
4559.71 1279
4560.35 1243
4560.98 1365
4561.62 1400
4562.26 1343
4562.89 1377
4563.53 1320
4564.17 1256
4564.81 1348
4565.44 1366
4566.08 1396
4566.72 1420
4567.36 1466
4568.00 1381
4568.63 1440
4569.27 1500
4569.91 1534
4570.55 1619
4571.19 1623
4571.82 1534
4572.46 1554
4573.10 1506
4573.74 1491
4574.38 1473
4575.01 1461
4575.65 1348
4576.29 1373
4576.93 1374
4577.57 1274
4578.21 1265
4578.84 1336
4579.48 1328
4580.12 1290
4580.76 1309
4581.40 1308
4582.04 1297
4582.68 1395
4583.32 1402
4583.95 1401
4584.59 1340
4585.23 1371
4585.87 1438
4586.51 1460
4587.15 1566
4587.79 1539
4588.43 1716
4589.07 1824
4589.71 1869
4590.35 1882
4590.99 1839
4591.62 1874
4592.26 1781
4592.90 1901
4593.54 1891
4594.18 1874
4594.82 1812
4595.46 1678
4596.10 1651
4596.74 1542
4597.38 1553
4598.02 1478
4598.66 1528
4599.30 1476
4599.94 1396
4600.58 1363
4601.22 1363
4601.86 1362
4602.50 1509
4603.14 1392
4603.78 1435
4604.42 1367
4605.06 1427
4605.70 1357
4606.34 1280
4606.98 1364
4607.62 1318
4608.27 1321
4608.91 1392
4609.55 1507
4610.19 1378
4610.83 1285
4611.47 1316
4612.11 1376
4612.75 1294
4613.39 1351
4614.03 1471
4614.67 1418
4615.31 1406
4615.96 1341
4616.60 1351
4617.24 1349
4617.88 1376
4618.52 1311
4619.16 1333
4619.80 1346
4620.44 1315
4621.09 1288
4621.73 1292
4622.37 1293
4623.01 1308
4623.65 1248
4624.29 1177
4624.94 1208
4625.58 1257
4626.22 1250
4626.86 1273
4627.50 1219
4628.15 1272
4628.79 1207
4629.43 1232
4630.07 1282
4630.71 1359
4631.36 1343
4632.00 1395
4632.64 1445
4633.28 1581
4633.93 1582
4634.57 1600
4635.21 1628
4635.85 1608
4636.50 1563
4637.14 1524
4637.78 1624
4638.42 1604
4639.07 1625
4639.71 1677
4640.35 1635
4640.99 1630
4641.64 1614
4642.28 1645
4642.92 1665
4643.57 1547
4644.21 1491
4644.85 1461
4645.50 1458
4646.14 1446
4646.78 1535
4647.43 1390
4648.07 1390
4648.71 1390
4649.36 1409
4650.00 1428
4650.64 1561
4651.29 1569
4651.93 1566
4652.57 1685
4653.22 1747
4653.86 1863
4654.50 1969
4655.15 1890
4655.79 1879
4656.44 1795
4657.08 1747
4657.72 1688
4658.37 1575
4659.01 1484
4659.66 1413
4660.30 1389
4660.94 1302
4661.59 1293
4662.23 1326
4662.88 1331
4663.52 1339
4664.17 1310
4664.81 1220
4665.46 1235
4666.10 1314
4666.74 1211
4667.39 1148
4668.03 1204
4668.68 1153
4669.32 1180
4669.97 1188
4670.61 1151
4671.26 1202
4671.90 1137
4672.55 1147
4673.19 1171
4673.84 1174
4674.48 1219
4675.13 1217
4675.77 1221
4676.42 1170
4677.07 1199
4677.71 1228
4678.36 1236
4679.00 1200
4679.65 1237
4680.29 1289
4680.94 1277
4681.58 1263
4682.23 1305
4682.88 1277
4683.52 1233
4684.17 1287
4684.81 1333
4685.46 1274
4686.10 1310
4686.75 1387
4687.40 1366
4688.04 1290
4688.69 1275
4689.34 1388
4689.98 1450
4690.63 1391
4691.27 1437
4691.92 1452
4692.57 1430
4693.21 1531
4693.86 1487
4694.51 1416
4695.15 1567
4695.80 1541
4696.45 1494
4697.09 1483
4697.74 1522
4698.39 1510
4699.03 1501
4699.68 1543
4700.33 1649
4700.97 1748
4701.62 1772
4702.27 1752
4702.92 1732
4703.56 1650
4704.21 1650
4704.86 1687
4705.50 1564
4706.15 1535
4706.80 1445
4707.45 1480
4708.09 1403
4708.74 1440
4709.39 1459
4710.04 1355
4710.68 1407
4711.33 1385
4711.98 1361
4712.63 1382
4713.28 1370
4713.92 1406
4714.57 1406
4715.22 1422
4715.87 1425
4716.52 1397
4717.16 1408
4717.81 1449
4718.46 1419
4719.11 1383
4719.76 1432
4720.41 1357
4721.05 1396
4721.70 1458
4722.35 1486
4723.00 1474
4723.65 1476
4724.30 1441
4724.94 1453
4725.59 1445
4726.24 1484
4726.89 1557
4727.54 1572
4728.19 1548
4728.84 1452
4729.49 1487
4730.14 1504
4730.78 1467
4731.43 1412
4732.08 1375
4732.73 1307
4733.38 1288
4734.03 1304
4734.68 1291
4735.33 1335
4735.98 1370
4736.63 1320
4737.28 1348
4737.93 1336
4738.58 1287
4739.23 1298
4739.88 1333
4740.53 1406
4741.18 1406
4741.83 1472
4742.47 1522
4743.12 1582
4743.77 1470
4744.42 1440
4745.07 1390
4745.72 1456
4746.37 1389
4747.03 1397
4747.68 1401
4748.33 1371
4748.98 1340
4749.63 1367
4750.28 1420
4750.93 1506
4751.58 1462
4752.23 1408
4752.88 1513
4753.53 1531
4754.18 1597
4754.83 1600
4755.48 1596
4756.13 1577
4756.78 1549
4757.43 1568
4758.08 1539
4758.74 1461
4759.39 1531
4760.04 1567
4760.69 1672
4761.34 1752
4761.99 1783
4762.64 1801
4763.29 1934
4763.94 1980
4764.60 1931
4765.25 1853
4765.90 1754
4766.55 1671
4767.20 1597
4767.85 1505
4768.51 1553
4769.16 1672
4769.81 1601
4770.46 1583
4771.11 1536
4771.76 1536
4772.42 1566
4773.07 1475
4773.72 1514
4774.37 1538
4775.02 1493
4775.68 1499
4776.33 1478
4776.98 1509
4777.63 1459
4778.29 1443
4778.94 1448
4779.59 1370
4780.24 1406
4780.89 1454
4781.55 1543
4782.20 1493
4782.85 1486
4783.51 1563
4784.16 1539
4784.81 1455
4785.46 1469
4786.12 1472
4786.77 1469
4787.42 1435
4788.08 1465
4788.73 1432
4789.38 1471
4790.03 1515
4790.69 1514
4791.34 1559
4791.99 1550
4792.65 1566
4793.30 1531
4793.95 1554
4794.61 1583
4795.26 1540
4795.91 1566
4796.57 1552
4797.22 1513
4797.87 1542
4798.53 1594
4799.18 1720
4799.84 1835
4800.49 1909
4801.14 2159
4801.80 2256
4802.45 2338
4803.11 2384
4803.76 2257
4804.41 2170
4805.07 2190
4805.72 1978
4806.38 1911
4807.03 1861
4807.68 1769
4808.34 1709
4808.99 1693
4809.65 1670
4810.30 1668
4810.96 1678
4811.61 1743
4812.27 1731
4812.92 1613
4813.58 1657
4814.23 1676
4814.89 1674
4815.54 1719
4816.19 1691
4816.85 1782
4817.50 1739
4818.16 1787
4818.81 1825
4819.47 1773
4820.13 1779
4820.78 1889
4821.44 1902
4822.09 1943
4822.75 2100
4823.40 2166
4824.06 2252
4824.71 2310
4825.37 2368
4826.02 2382
4826.68 2378
4827.33 2257
4827.99 2130
4828.65 2087
4829.30 2009
4829.96 1981
4830.61 1978
4831.27 1904
4831.93 1919
4832.58 1877
4833.24 1926
4833.89 2003
4834.55 2032
4835.21 2035
4835.86 2139
4836.52 2210
4837.17 2308
4837.83 2359
4838.49 2471
4839.14 2438
4839.80 2588
4840.46 2492
4841.11 2481
4841.77 2415
4842.43 2477
4843.08 2592
4843.74 2593
4844.40 2555
4845.05 2503
4845.71 2458
4846.37 2444
4847.02 2437
4847.68 2421
4848.34 2475
4849.00 2623
4849.65 2663
4850.31 2808
4850.97 3044
4851.62 3382
4852.28 3539
4852.94 3529
4853.60 3405
4854.25 3313
4854.91 3012
4855.57 3012
4856.23 3013
4856.88 3121
4857.54 3218
4858.20 3429
4858.86 3653
4859.52 3944
4860.17 4129
4860.83 4102
4861.49 3977
4862.15 3748
4862.81 3540
4863.46 3266
4864.12 3044
4864.78 2948
4865.44 2835
4866.10 2674
4866.75 2669
4867.41 2756
4868.07 2737
4868.73 2774
4869.39 2781
4870.05 2681
4870.71 2661
4871.36 2629
4872.02 2568
4872.68 2589
4873.34 2583
4874.00 2586
4874.66 2527
4875.32 2519
4875.98 2486
4876.63 2352
4877.29 2319
4877.95 2237
4878.61 2190
4879.27 2242
4879.93 2322
4880.59 2329
4881.25 2246
4881.91 2337
4882.57 2298
4883.23 2202
4883.89 2303
4884.55 2198
4885.21 2053
4885.87 2027
4886.52 2066
4887.18 1985
4887.84 2019
4888.50 2012
4889.16 1930
4889.82 1919
4890.48 1945
4891.14 2048
4891.80 2043
4892.46 2105
4893.12 2061
4893.78 2041
4894.44 2117
4895.10 2092
4895.76 2027
4896.42 1970
4897.09 1950
4897.75 2037
4898.41 1932
4899.07 2044
4899.73 2001
4900.39 2105
4901.05 2244
4901.71 2229
4902.37 2187
4903.03 2091
4903.69 2106
4904.35 1992
4905.01 1893
4905.67 1804
4906.33 1767
4907.00 1735
4907.66 1691
4908.32 1661
4908.98 1580
4909.64 1637
4910.30 1632
4910.96 1649
4911.62 1637
4912.29 1656
4912.95 1669
4913.61 1621
4914.27 1476
4914.93 1595
4915.59 1570
4916.26 1533
4916.92 1528
4917.58 1540
4918.24 1455
4918.90 1473
4919.56 1483
4920.23 1493
4920.89 1541
4921.55 1575
4922.21 1556
4922.87 1595
4923.54 1475
4924.20 1432
4924.86 1481
4925.52 1444
4926.19 1477
4926.85 1495
4927.51 1595
4928.17 1456
4928.84 1435
4929.50 1422
4930.16 1465
4930.82 1420
4931.49 1391
4932.15 1427
4932.81 1486
4933.47 1462
4934.14 1376
4934.80 1438
4935.46 1357
4936.13 1340
4936.79 1351
4937.45 1334
4938.11 1370
4938.78 1330
4939.44 1347
4940.10 1376
4940.77 1314
4941.43 1403
4942.09 1359
4942.76 1356
4943.42 1367
4944.08 1364
4944.75 1315
4945.41 1360
4946.08 1401
4946.74 1428
4947.40 1315
4948.07 1322
4948.73 1338
4949.39 1231
4950.06 1336
4950.72 1335
4951.39 1314
4952.05 1225
4952.71 1230
4953.38 1224
4954.04 1247
4954.71 1330
4955.37 1289
4956.04 1272
4956.70 1290
4957.36 1282
4958.03 1316
4958.69 1321
4959.36 1373
4960.02 1386
4960.69 1565
4961.35 1606
4962.02 1591
4962.68 1655
4963.35 1737
4964.01 1834
4964.68 1900
4965.34 1816
4966.01 1837
4966.67 1845
4967.34 1825
4968.00 1716
4968.67 1653
4969.33 1517
4970.00 1457
4970.66 1352
4971.33 1361
4971.99 1347
4972.66 1368
4973.32 1343
4973.99 1283
4974.66 1269
4975.32 1376
4975.99 1464
4976.65 1431
4977.32 1383
4977.98 1530
4978.65 1457
4979.32 1386
4979.98 1428
4980.65 1351
4981.31 1316
4981.98 1350
4982.65 1246
4983.31 1250
4983.98 1276
4984.64 1244
4985.31 1251
4985.98 1258
4986.64 1251
4987.31 1315
4987.98 1314
4988.64 1352
4989.31 1301
4989.98 1290
4990.64 1274
4991.31 1223
4991.98 1272
4992.64 1249
4993.31 1222
4993.98 1219
4994.64 1215
4995.31 1182
4995.98 1237
4996.64 1268
4997.31 1279
4997.98 1173
4998.65 1192
4999.31 1170
4999.98 1152
5000.65 1194
5001.31 1215
5001.98 1100
5002.65 1132
5003.32 1097
5003.98 1092
5004.65 1108
5005.32 1130
5005.99 1123
5006.66 1112
5007.32 1147
5007.99 1154
5008.66 1193
5009.33 1189
5009.99 1171
5010.66 1233
5011.33 1294
5012.00 1191
5012.67 1186
5013.33 1188
5014.00 1186
5014.67 1221
5015.34 1190
5016.01 1125
5016.68 1105
5017.34 1148
5018.01 1113
5018.68 1171
5019.35 1137
5020.02 1190
5020.69 1183
5021.36 1141
5022.02 1199
5022.69 1246
5023.36 1255
5024.03 1245
5024.70 1267
5025.37 1292
5026.04 1238
5026.71 1244
5027.38 1264
5028.05 1223
5028.71 1168
5029.38 1155
5030.05 1127
5030.72 1111
5031.39 1109
5032.06 1113
5032.73 1115
5033.40 1077
5034.07 1108
5034.74 1129
5035.41 1138
5036.08 1150
5036.75 1062
5037.42 1119
5038.09 1100
5038.76 1034
5039.43 1062
5040.10 1112
5040.77 1110
5041.44 1061
5042.11 1065
5042.78 1020
5043.45 1133
5044.12 1134
5044.79 1108
5045.46 1122
5046.13 1109
5046.80 1162
5047.47 1168
5048.14 1157
5048.81 1169
5049.48 1170
5050.15 1138
5050.82 1206
5051.49 1153
5052.16 1089
5052.83 1086
5053.51 1101
5054.18 1139
5054.85 1102
5055.52 1080
5056.19 1086
5056.86 1116
5057.53 1132
5058.20 1096
5058.87 1159
5059.55 1088
5060.22 1067
5060.89 1118
5061.56 1052
5062.23 1031
5062.90 1072
5063.57 1136
5064.25 1146
5064.92 1119
5065.59 1117
5066.26 1165
5066.93 1108
5067.60 1110
5068.28 1142
5068.95 1141
5069.62 1171
5070.29 1132
5070.96 1108
5071.64 1097
5072.31 1093
5072.98 1099
5073.65 1105
5074.32 1084
5075.00 1085
5075.67 1161
5076.34 1110
5077.01 1147
5077.69 1127
5078.36 1228
5079.03 1159
5079.70 1229
5080.38 1170
5081.05 1178
5081.72 1178
5082.39 1216
5083.07 1145
5083.74 1130
5084.41 1198
5085.09 1160
5085.76 1118
5086.43 1206
5087.10 1196
5087.78 1227
5088.45 1209
5089.12 1292
5089.80 1284
5090.47 1353
5091.14 1357
5091.82 1448
5092.49 1469
5093.16 1454
5093.84 1443
5094.51 1485
5095.18 1397
5095.86 1377
5096.53 1405
5097.21 1356
5097.88 1336
5098.55 1211
5099.23 1232
5099.90 1209
5100.57 1137
5101.25 1126
5101.92 1165
5102.60 1132
5103.27 1208
5103.95 1229
5104.62 1271
5105.29 1323
5105.97 1406
5106.64 1414
5107.32 1317
5107.99 1356
5108.67 1316
5109.34 1311
5110.01 1290
5110.69 1285
5111.36 1310
5112.04 1272
5112.71 1245
5113.39 1173
5114.06 1212
5114.74 1193
5115.41 1202
5116.09 1286
5116.76 1262
5117.44 1372
5118.11 1336
5118.79 1429
5119.46 1556
5120.14 1648
5120.81 1756
5121.49 1892
5122.16 1788
5122.84 1756
5123.52 1700
5124.19 1519
5124.87 1514
5125.54 1426
5126.22 1401
5126.89 1374
5127.57 1356
5128.24 1194
5128.92 1293
5129.60 1294
5130.27 1293
5130.95 1352
5131.62 1329
5132.30 1321
5132.98 1270
5133.65 1293
5134.33 1339
5135.01 1257
5135.68 1273
5136.36 1308
5137.03 1300
5137.71 1263
5138.39 1137
5139.06 1189
5139.74 1295
5140.42 1280
5141.09 1265
5141.77 1269
5142.45 1240
5143.12 1289
5143.80 1184
5144.48 1143
5145.15 1194
5145.83 1086
5146.51 1137
5147.18 1055
5147.86 1105
5148.54 1148
5149.22 1129
5149.89 1143
5150.57 1093
5151.25 1079
5151.93 1149
5152.60 1146
5153.28 1097
5153.96 1078
5154.63 1102
5155.31 1098
5155.99 1104
5156.67 1134
5157.35 1149
5158.02 1154
5158.70 1134
5159.38 1181
5160.06 1257
5160.73 1246
5161.41 1223
5162.09 1242
5162.77 1234
5163.45 1191
5164.12 1141
5164.80 1106
5165.48 1071
5166.16 1135
5166.84 1206
5167.52 1238
5168.19 1188
5168.87 1192
5169.55 1114
5170.23 1086
5170.91 1133
5171.59 1055
5172.27 1050
5172.94 1062
5173.62 976
5174.30 1092
5174.98 1026
5175.66 1022
5176.34 979
5177.02 1112
5177.70 1086
5178.38 1022
5179.06 1027
5179.73 1099
5180.41 1078
5181.09 1142
5181.77 1160
5182.45 1168
5183.13 1074
5183.81 1039
5184.49 1090
5185.17 1195
5185.85 1123
5186.53 1087
5187.21 1095
5187.89 1036
5188.57 1080
5189.25 1065
5189.93 1038
5190.61 1047
5191.29 1082
5191.97 1031
5192.65 1106
5193.33 1071
5194.01 1066
5194.69 1028
5195.37 985
5196.05 1044
5196.73 1052
5197.41 1049
5198.09 1058
5198.77 1023
5199.45 1090
5200.13 1140
5200.81 1107
5201.49 1118
5202.17 1097
5202.85 1131
5203.53 1122
5204.21 1110
5204.89 1132
5205.58 1063
5206.26 1059
5206.94 1075
5207.62 1056
5208.30 1010
5208.98 1067
5209.66 1093
5210.34 1164
5211.02 1165
5211.71 1132
5212.39 1134
5213.07 1182
5213.75 1123
5214.43 1184
5215.11 1220
5215.79 1201
5216.48 1212
5217.16 1199
5217.84 1250
5218.52 1236
5219.20 1203
5219.88 1242
5220.57 1240
5221.25 1143
5221.93 1201
5222.61 1192
5223.29 1221
5223.98 1334
5224.66 1261
5225.34 1244
5226.02 1335
5226.70 1239
5227.39 1285
5228.07 1279
5228.75 1181
5229.43 1160
5230.12 1222
5230.80 1137
5231.48 1156
5232.16 1215
5232.85 1146
5233.53 1150
5234.21 1224
5234.89 1324
5235.58 1270
5236.26 1203
5236.94 1184
5237.63 1239
5238.31 1278
5238.99 1218
5239.67 1248
5240.36 1207
5241.04 1268
5241.72 1221
5242.41 1255
5243.09 1340
5243.77 1246
5244.46 1209
5245.14 1208
5245.82 1174
5246.51 1209
5247.19 1239
5247.88 1189
5248.56 1192
5249.24 1156
5249.93 1186
5250.61 1251
5251.29 1191
5251.98 1219
5252.66 1191
5253.35 1213
5254.03 1298
5254.71 1276
5255.40 1266
5256.08 1264
5256.77 1140
5257.45 1207
5258.14 1222
5258.82 1179
5259.50 1155
5260.19 1143
5260.87 1103
5261.56 1167
5262.24 1189
5262.93 1224
5263.61 1347
5264.30 1315
5264.98 1372
5265.67 1374
5266.35 1371
5267.03 1331
5267.72 1287
5268.40 1286
5269.09 1224
5269.77 1195
5270.46 1245
5271.14 1272
5271.83 1217
5272.52 1184
5273.20 1241
5273.89 1196
5274.57 1212
5275.26 1232
5275.94 1193
5276.63 1172
5277.31 1254
5278.00 1247
5278.68 1197
5279.37 1274
5280.06 1211
5280.74 1204
5281.43 1229
5282.11 1234
5282.80 1265
5283.48 1199
5284.17 1199
5284.86 1262
5285.54 1301
5286.23 1276
5286.92 1226
5287.60 1215
5288.29 1206
5288.97 1209
5289.66 1183
5290.35 1218
5291.03 1198
5291.72 1159
5292.41 1174
5293.09 1157
5293.78 1221
5294.47 1210
5295.15 1191
5295.84 1219
5296.53 1255
5297.21 1227
5297.90 1271
5298.59 1277
5299.27 1343
5299.96 1399
5300.65 1439
5301.33 1419
5302.02 1441
5302.71 1418
5303.40 1454
5304.08 1524
5304.77 1521
5305.46 1661
5306.15 1817
5306.83 1856
5307.52 1841
5308.21 1897
5308.90 1928
5309.58 1896
5310.27 1836
5310.96 1740
5311.65 1761
5312.33 1728
5313.02 1704
5313.71 1805
5314.40 1882
5315.09 2023
5315.77 2092
5316.46 2127
5317.15 2067
5317.84 1986
5318.53 1975
5319.21 2011
5319.90 1923
5320.59 2016
5321.28 1992
5321.97 1972
5322.66 1893
5323.35 1851
5324.03 1746
5324.72 1707
5325.41 1647
5326.10 1519
5326.79 1502
5327.48 1448
5328.17 1409
5328.86 1368
5329.54 1401
5330.23 1414
5330.92 1360
5331.61 1384
5332.30 1331
5332.99 1246
5333.68 1245
5334.37 1269
5335.06 1294
5335.75 1274
5336.44 1208
5337.12 1273
5337.81 1322
5338.50 1325
5339.19 1293
5339.88 1272
5340.57 1315
5341.26 1304
5341.95 1342
5342.64 1302
5343.33 1364
5344.02 1370
5344.71 1423
5345.40 1307
5346.09 1315
5346.78 1434
5347.47 1414
5348.16 1469
5348.85 1621
5349.54 1731
5350.23 1901
5350.92 2082
5351.61 2256
5352.30 2426
5352.99 2393
5353.68 2449
5354.37 2393
5355.07 2388
5355.76 2283
5356.45 2026
5357.14 1897
5357.83 1827
5358.52 1663
5359.21 1563
5359.90 1458
5360.59 1469
5361.28 1362
5361.97 1443
5362.66 1465
5363.36 1407
5364.05 1437
5364.74 1371
5365.43 1374
5366.12 1349
5366.81 1298
5367.50 1287
5368.19 1304
5368.89 1233
5369.58 1168
5370.27 1174
5370.96 1127
5371.65 1133
5372.34 1116
5373.04 1057
5373.73 1127
5374.42 1131
5375.11 1182
5375.80 1122
5376.49 1162
5377.19 1122
5377.88 1155
5378.57 1141
5379.26 1148
5379.96 1243
5380.65 1253
5381.34 1172
5382.03 1166
5382.72 1167
5383.42 1163
5384.11 1142
5384.80 1184
5385.49 1247
5386.19 1108
5386.88 1113
5387.57 1147
5388.26 1249
5388.96 1270
5389.65 1284
5390.34 1364
5391.04 1443
5391.73 1421
5392.42 1427
5393.12 1438
5393.81 1418
5394.50 1330
5395.19 1312
5395.89 1347
5396.58 1389
5397.27 1339
5397.97 1358
5398.66 1357
5399.35 1312
5400.05 1300
5400.74 1271
5401.43 1232
5402.13 1263
5402.82 1232
5403.52 1209
5404.21 1203
5404.90 1205
5405.60 1224
5406.29 1223
5406.98 1152
5407.68 1201
5408.37 1210
5409.07 1230
5409.76 1239
5410.45 1217
5411.15 1204
5411.84 1220
5412.54 1224
5413.23 1197
5413.93 1200
5414.62 1245
5415.32 1212
5416.01 1236
5416.70 1241
5417.40 1264
5418.09 1295
5418.79 1209
5419.48 1173
5420.18 1249
5420.87 1215
5421.57 1286
5422.26 1279
5422.96 1265
5423.65 1274
5424.35 1296
5425.04 1285
5425.74 1296
5426.43 1311
5427.13 1298
5427.82 1259
5428.52 1273
5429.21 1244
5429.91 1284
5430.60 1274
5431.30 1273
5432.00 1239
5432.69 1276
5433.39 1365
5434.08 1312
5434.78 1374
5435.47 1272
5436.17 1292
5436.86 1367
5437.56 1347
5438.26 1357
5438.95 1366
5439.65 1398
5440.34 1386
5441.04 1367
5441.74 1313
5442.43 1421
5443.13 1350
5443.83 1275
5444.52 1361
5445.22 1394
5445.91 1477
5446.61 1610
5447.31 1689
5448.00 1791
5448.70 1955
5449.40 2016
5450.09 1956
5450.79 2002
5451.49 1996
5452.18 2069
5452.88 1925
5453.58 1774
5454.27 1663
5454.97 1588
5455.67 1674
5456.37 1535
5457.06 1440
5457.76 1394
5458.46 1430
5459.15 1468
5459.85 1423
5460.55 1510
5461.25 1481
5461.94 1450
5462.64 1517
5463.34 1545
5464.04 1610
5464.73 1643
5465.43 1556
5466.13 1603
5466.83 1656
5467.53 1603
5468.22 1628
5468.92 1631
5469.62 1539
5470.32 1529
5471.01 1592
5471.71 1591
5472.41 1581
5473.11 1694
5473.81 1766
5474.51 1763
5475.20 1781
5475.90 1850
5476.60 1834
5477.30 1794
5478.00 1888
5478.70 2036
5479.39 2140
5480.09 2351
5480.79 2680
5481.49 3167
5482.19 3396
5482.89 3539
5483.59 3446
5484.29 3396
5484.98 3269
5485.68 3171
5486.38 2867
5487.08 2685
5487.78 2419
5488.48 2332
5489.18 2337
5489.88 2215
5490.58 2152
5491.28 2254
5491.98 2221
5492.68 2261
5493.37 2300
5494.07 2346
5494.77 2423
5495.47 2512
5496.17 2524
5496.87 2576
5497.57 2555
5498.27 2395
5498.97 2500
5499.67 2784
5500.37 3217
5501.07 3721
5501.77 4600
5502.47 5218
5503.17 5621
5503.87 5623
5504.57 5519
5505.27 5072
5505.97 4479
5506.67 3957
5507.37 3372
5508.07 2945
5508.77 2716
5509.47 2449
5510.17 2273
5510.87 2191
5511.58 2157
5512.28 2067
5512.98 2020
5513.68 2108
5514.38 2060
5515.08 1991
5515.78 1996
5516.48 2136
5517.18 2040
5517.88 2014
5518.58 2035
5519.28 2009
5519.99 2030
5520.69 1988
5521.39 2065
5522.09 2114
5522.79 2033
5523.49 2006
5524.19 1923
5524.90 1846
5525.60 1835
5526.30 1737
5527.00 1751
5527.70 1647
5528.40 1568
5529.10 1574
5529.81 1488
5530.51 1480
5531.21 1487
5531.91 1446
5532.61 1486
5533.32 1421
5534.02 1502
5534.72 1523
5535.42 1549
5536.12 1537
5536.83 1471
5537.53 1484
5538.23 1484
5538.93 1475
5539.64 1467
5540.34 1580
5541.04 1576
5541.74 1588
5542.45 1575
5543.15 1527
5543.85 1561
5544.55 1434
5545.26 1386
5545.96 1375
5546.66 1324
5547.36 1384
5548.07 1376
5548.77 1378
5549.47 1425
5550.18 1393
5550.88 1347
5551.58 1380
5552.29 1411
5552.99 1437
5553.69 1405
5554.40 1381
5555.10 1339
5555.80 1331
5556.51 1357
5557.21 1399
5557.91 1398
5558.62 1381
5559.32 1359
5560.02 1359
5560.73 1417
5561.43 1388
5562.14 1407
5562.84 1410
5563.54 1458
5564.25 1506
5564.95 1497
5565.65 1554
5566.36 1524
5567.06 1538
5567.77 1490
5568.47 1433
5569.18 1398
5569.88 1395
5570.58 1438
5571.29 1311
5571.99 1318
5572.70 1285
5573.40 1379
5574.11 1346
5574.81 1380
5575.52 1351
5576.22 1336
5576.93 1420
5577.63 1403
5578.33 1393
5579.04 1374
5579.74 1400
5580.45 1420
5581.15 1412
5581.86 1334
5582.56 1307
5583.27 1360
5583.97 1363
5584.68 1286
5585.39 1221
5586.09 1224
5586.80 1208
5587.50 1278
5588.21 1280
5588.91 1250
5589.62 1267
5590.32 1327
5591.03 1225
5591.73 1287
5592.44 1242
5593.15 1231
5593.85 1189
5594.56 1187
5595.26 1188
5595.97 1123
5596.68 1164
5597.38 1196
5598.09 1155
5598.79 1165
5599.50 1191
5600.21 1219
5600.91 1224
5601.62 1179
5602.33 1166
5603.03 1128
5603.74 1189
5604.44 1205
5605.15 1217
5605.86 1143
5606.56 1191
5607.27 1190
5607.98 1179
5608.68 1133
5609.39 1159
5610.10 1235
5610.80 1200
5611.51 1166
5612.22 1161
5612.93 1173
5613.63 1190
5614.34 1174
5615.05 1206
5615.75 1213
5616.46 1192
5617.17 1146
5617.88 1167
5618.58 1251
5619.29 1190
5620.00 1233
5620.71 1273
5621.41 1241
5622.12 1172
5622.83 1247
5623.54 1251
5624.24 1204
5624.95 1185
5625.66 1148
5626.37 1149
5627.08 1217
5627.78 1254
5628.49 1261
5629.20 1234
5629.91 1256
5630.62 1364
5631.32 1430
5632.03 1340
5632.74 1400
5633.45 1392
5634.16 1388
5634.86 1420
5635.57 1414
5636.28 1447
5636.99 1513
5637.70 1560
5638.41 1579
5639.12 1684
5639.82 1679
5640.53 1690
5641.24 1793
5641.95 1767
5642.66 1785
5643.37 1856
5644.08 1860
5644.79 1710
5645.50 1723
5646.21 1639
5646.91 1575
5647.62 1594
5648.33 1417
5649.04 1413
5649.75 1471
5650.46 1420
5651.17 1414
5651.88 1399
5652.59 1427
5653.30 1444
5654.01 1434
5654.72 1410
5655.43 1458
5656.14 1475
5656.85 1477
5657.56 1475
5658.27 1516
5658.98 1553
5659.69 1580
5660.40 1548
5661.11 1610
5661.82 1635
5662.53 1635
5663.24 1660
5663.95 1741
5664.66 1635
5665.37 1661
5666.08 1657
5666.79 1534
5667.50 1571
5668.21 1575
5668.92 1492
5669.63 1524
5670.34 1501
5671.05 1584
5671.76 1698
5672.47 1761
5673.18 1765
5673.89 1830
5674.61 1859
5675.32 1838
5676.03 1775
5676.74 1742
5677.45 1670
5678.16 1595
5678.87 1525
5679.58 1418
5680.29 1437
5681.01 1491
5681.72 1530
5682.43 1445
5683.14 1487
5683.85 1468
5684.56 1451
5685.27 1544
5685.99 1511
5686.70 1424
5687.41 1411
5688.12 1359
5688.83 1335
5689.54 1290
5690.26 1398
5690.97 1418
5691.68 1478
5692.39 1413
5693.10 1416
5693.82 1401
5694.53 1374
5695.24 1335
5695.95 1342
5696.67 1319
5697.38 1290
5698.09 1255
5698.80 1278
5699.51 1243
5700.23 1292
5700.94 1233
5701.65 1240
5702.36 1268
5703.08 1271
5703.79 1328
5704.50 1292
5705.22 1348
5705.93 1342
5706.64 1369
5707.35 1349
5708.07 1411
5708.78 1445
5709.49 1354
5710.21 1315
5710.92 1376
5711.63 1265
5712.35 1293
5713.06 1329
5713.77 1336
5714.49 1264
5715.20 1232
5715.91 1292
5716.63 1214
5717.34 1260
5718.05 1275
5718.77 1220
5719.48 1274
5720.19 1287
5720.91 1224
5721.62 1247
5722.34 1291
5723.05 1277
5723.76 1318
5724.48 1346
5725.19 1284
5725.91 1278
5726.62 1297
5727.33 1327
5728.05 1347
5728.76 1388
5729.48 1415
5730.19 1430
5730.91 1457
5731.62 1388
5732.34 1371
5733.05 1410
5733.76 1336
5734.48 1335
5735.19 1369
5735.91 1358
5736.62 1401
5737.34 1321
5738.05 1344
5738.77 1263
5739.48 1337
5740.20 1380
5740.91 1391
5741.63 1398
5742.34 1355
5743.06 1308
5743.77 1358
5744.49 1406
5745.20 1371
5745.92 1458
5746.63 1468
5747.35 1438
5748.07 1402
5748.78 1393
5749.50 1429
5750.21 1512
5750.93 1480
5751.64 1523
5752.36 1540
5753.07 1513
5753.79 1567
5754.51 1628
5755.22 1658
5755.94 1701
5756.65 1740
5757.37 1684
5758.09 1766
5758.80 1883
5759.52 1857
5760.24 1830
5760.95 1872
5761.67 1909
5762.38 1977
5763.10 1923
5763.82 1975
5764.53 2123
5765.25 2193
5765.97 2120
5766.68 2175
5767.40 2194
5768.12 2361
5768.83 2594
5769.55 2910
5770.27 3456
5770.98 4243
5771.70 5186
5772.42 5888
5773.13 6202
5773.85 6215
5774.57 5892
5775.29 5265
5776.00 4741
5776.72 4142
5777.44 3631
5778.16 3137
5778.87 2835
5779.59 2679
5780.31 2603
5781.03 2582
5781.74 2563
5782.46 2435
5783.18 2335
5783.90 2392
5784.61 2357
5785.33 2432
5786.05 2511
5786.77 2519
5787.48 2535
5788.20 2507
5788.92 2451
5789.64 2415
5790.36 2337
5791.08 2385
5791.79 2364
5792.51 2382
5793.23 2311
5793.95 2272
5794.67 2214
5795.38 2136
5796.10 2056
5796.82 2023
5797.54 2056
5798.26 2014
5798.98 2065
5799.70 2144
5800.41 2249
5801.13 2434
5801.85 2736
5802.57 2847
5803.29 2916
5804.01 2962
5804.73 2812
5805.45 2674
5806.17 2486
5806.89 2336
5807.60 2164
5808.32 2161
5809.04 2050
5809.76 1944
5810.48 2002
5811.20 1983
5811.92 1991
5812.64 2006
5813.36 2034
5814.08 1946
5814.80 1871
5815.52 1815
5816.24 1859
5816.96 1767
5817.68 1754
5818.40 1834
5819.12 1796
5819.84 1728
5820.56 1818
5821.28 1803
5822.00 1766
5822.72 1722
5823.44 1769
5824.16 1642
5824.88 1652
5825.60 1674
5826.32 1603
5827.04 1585
5827.76 1594
5828.48 1565
5829.20 1546
5829.92 1527
5830.64 1565
5831.36 1475
5832.08 1542
5832.80 1590
5833.52 1552
5834.25 1497
5834.97 1539
5835.69 1563
5836.41 1495
5837.13 1456
5837.85 1430
5838.57 1455
5839.29 1460
5840.01 1426
5840.73 1447
5841.46 1484
5842.18 1456
5842.90 1382
5843.62 1428
5844.34 1481
5845.06 1575
5845.78 1463
5846.51 1450
5847.23 1410
5847.95 1473
5848.67 1431
5849.39 1371
5850.11 1443
5850.84 1450
5851.56 1465
5852.28 1375
5853.00 1424
5853.72 1450
5854.45 1429
5855.17 1401
5855.89 1407
5856.61 1480
5857.33 1416
5858.06 1424
5858.78 1430
5859.50 1407
5860.22 1432
5860.95 1432
5861.67 1389
5862.39 1512
5863.11 1451
5863.84 1391
5864.56 1299
5865.28 1310
5866.01 1331
5866.73 1366
5867.45 1392
5868.17 1443
5868.90 1427
5869.62 1374
5870.34 1343
5871.07 1302
5871.79 1319
5872.51 1382
5873.24 1398
5873.96 1374
5874.68 1322
5875.41 1329
5876.13 1264
5876.85 1264
5877.58 1233
5878.30 1251
5879.02 1327
5879.75 1304
5880.47 1298
5881.19 1347
5881.92 1316
5882.64 1262
5883.37 1270
5884.09 1308
5884.81 1348
5885.54 1364
5886.26 1315
5886.99 1290
5887.71 1382
5888.43 1386
5889.16 1400
5889.88 1448
5890.61 1419
5891.33 1443
5892.05 1444
5892.78 1498
5893.50 1437
5894.23 1428
5894.95 1400
5895.68 1376
5896.40 1397
5897.13 1380
5897.85 1335
5898.58 1390
5899.30 1380
5900.03 1361
5900.75 1356
5901.48 1358
5902.20 1366
5902.93 1334
5903.65 1435
5904.38 1448
5905.10 1370
5905.83 1389
5906.55 1448
5907.28 1419
5908.00 1435
5908.73 1475
5909.45 1570
5910.18 1502
5910.90 1506
5911.63 1500
5912.36 1473
5913.08 1511
5913.81 1558
5914.53 1495
5915.26 1490
5915.98 1606
5916.71 1548
5917.44 1527
5918.16 1549
5918.89 1599
5919.61 1599
5920.34 1536
5921.07 1567
5921.79 1559
5922.52 1638
5923.25 1657
5923.97 1609
5924.70 1597
5925.42 1657
5926.15 1673
5926.88 1718
5927.60 1768
5928.33 1791
5929.06 1797
5929.78 1756
5930.51 1728
5931.24 1819
5931.96 1842
5932.69 1803
5933.42 1869
5934.15 1808
5934.87 1850
5935.60 1955
5936.33 2039
5937.05 2026
5937.78 2101
5938.51 2136
5939.24 2103
5939.96 2131
5940.69 2182
5941.42 2224
5942.14 2184
5942.87 2239
5943.60 2297
5944.33 2372
5945.06 2442
5945.78 2465
5946.51 2475
5947.24 2556
5947.97 2561
5948.69 2561
5949.42 2638
5950.15 2698
5950.88 2831
5951.61 2797
5952.33 3008
5953.06 3229
5953.79 3436
5954.52 3679
5955.25 4003
5955.98 4136
5956.70 4051
5957.43 4140
5958.16 3947
5958.89 3802
5959.62 3769
5960.35 3578
5961.07 3506
5961.80 3516
5962.53 3488
5963.26 3502
5963.99 3563
5964.72 3635
5965.45 3733
5966.18 3905
5966.90 4102
5967.63 4477
5968.36 4875
5969.09 5163
5969.82 5249
5970.55 5261
5971.28 5387
5972.01 5119
5972.74 4929
5973.47 4787
5974.20 4729
5974.93 4612
5975.66 4529
5976.39 4367
5977.12 4430
5977.84 4466
5978.57 4467
5979.30 4556
5980.03 4687
5980.76 4831
5981.49 4929
5982.22 5126
5982.95 5235
5983.68 5485
5984.41 5598
5985.14 5619
5985.87 5686
5986.60 5617
5987.33 5682
5988.06 5785
5988.79 5761
5989.53 5703
5990.26 5609
5990.99 5638
5991.72 5697
5992.45 5809
5993.18 5774
5993.91 5960
5994.64 5917
5995.37 6059
5996.10 6115
5996.83 6262
5997.56 6406
5998.29 6449
5999.02 6623
5999.75 6661
6000.49 6674
6001.22 6557
6001.95 6503
6002.68 6493
6003.41 6342
6004.14 6191
6004.87 6061
6005.60 6021
6006.34 5954
6007.07 5838
6007.80 5915
6008.53 6065
6009.26 6297
6009.99 6905
6010.72 7660
6011.46 8947
6012.19 10920
6012.92 13079
6013.65 15669
6014.38 18455
6015.12 20833
6015.85 22310
6016.58 23188
6017.31 22810
6018.04 21613
6018.78 19944
6019.51 18148
6020.24 16053
6020.97 13802
6021.70 11857
6022.44 10346
6023.17 8968
6023.90 7855
6024.63 6732
6025.37 6233
6026.10 5829
6026.83 5430
6027.56 5263
6028.30 4989
6029.03 4867
6029.76 4749
6030.50 4718
6031.23 4702
6031.96 4715
6032.69 4627
6033.43 4569
6034.16 4383
6034.89 4143
6035.63 3961
6036.36 3662
6037.09 3648
6037.83 3579
6038.56 3502
6039.29 3529
6040.03 3645
6040.76 3774
6041.49 3718
6042.23 3805
6042.96 3825
6043.69 3814
6044.43 3821
6045.16 3941
6045.90 4095
6046.63 4046
6047.36 4039
6048.10 3973
6048.83 4046
6049.57 4189
6050.30 4294
6051.03 4421
6051.77 4595
6052.50 4751
6053.24 4956
6053.97 5354
6054.70 5626
6055.44 5672
6056.17 5648
6056.91 5541
6057.64 5333
6058.38 5320
6059.11 5087
6059.85 4873
6060.58 4577
6061.32 4560
6062.05 4545
6062.79 4377
6063.52 4234
6064.26 4275
6064.99 4134
6065.72 4114
6066.46 4030
6067.20 3970
6067.93 3965
6068.67 3786
6069.40 3735
6070.14 3755
6070.87 3671
6071.61 3648
6072.34 3663
6073.08 3591
6073.81 3581
6074.55 3588
6075.28 3556
6076.02 3529
6076.76 3523
6077.49 3520
6078.23 3607
6078.96 3625
6079.70 3507
6080.43 3407
6081.17 3494
6081.91 3456
6082.64 3398
6083.38 3341
6084.11 3192
6084.85 3164
6085.59 3148
6086.32 3041
6087.06 2926
6087.80 2951
6088.53 2972
6089.27 2990
6090.00 3004
6090.74 3036
6091.48 3052
6092.21 3170
6092.95 3142
6093.69 3210
6094.42 3142
6095.16 3162
6095.90 3120
6096.63 3091
6097.37 3033
6098.11 3022
6098.85 2869
6099.58 2883
6100.32 2798
6101.06 2770
6101.79 2743
6102.53 2756
6103.27 2690
6104.01 2729
6104.74 2755
6105.48 2694
6106.22 2743
6106.96 2726
6107.69 2668
6108.43 2597
6109.17 2648
6109.91 2598
6110.64 2718
6111.38 2717
6112.12 2643
6112.86 2753
6113.59 2818
6114.33 2699
6115.07 2806
6115.81 2968
6116.55 2925
6117.28 3047
6118.02 3013
6118.76 3076
6119.50 3070
6120.24 3052
6120.98 3115
6121.71 3047
6122.45 3010
6123.19 2982
6123.93 2920
6124.67 2994
6125.41 2923
6126.15 2917
6126.88 2999
6127.62 3036
6128.36 3021
6129.10 2960
6129.84 3005
6130.58 2937
6131.32 2882
6132.06 2965
6132.80 2929
6133.53 2858
6134.27 2913
6135.01 2962
6135.75 2939
6136.49 3091
6137.23 3035
6137.97 3057
6138.71 3164
6139.45 3220
6140.19 3322
6140.93 3344
6141.67 3340
6142.41 3468
6143.15 3479
6143.89 3490
6144.63 3432
6145.37 3286
6146.11 3237
6146.85 3296
6147.59 3285
6148.33 3209
6149.07 3083
6149.81 3126
6150.55 3072
6151.29 3158
6152.03 3087
6152.77 3165
6153.51 3248
6154.25 3233
6154.99 3292
6155.73 3313
6156.47 3334
6157.21 3440
6157.95 3461
6158.69 3445
6159.43 3480
6160.17 3541
6160.91 3615
6161.65 3722
6162.39 3717
6163.13 3817
6163.88 3919
6164.62 4244
6165.36 4432
6166.10 4648
6166.84 4979
6167.58 5404
6168.32 5606
6169.06 5693
6169.80 5771
6170.55 5801
6171.29 5778
6172.03 5635
6172.77 5391
6173.51 5362
6174.25 5178
6174.99 5059
6175.74 4884
6176.48 4755
6177.22 4767
6177.96 4775
6178.70 4705
6179.44 4797
6180.19 4719
6180.93 4765
6181.67 4803
6182.41 4894
6183.15 5039
6183.90 5104
6184.64 5161
6185.38 5218
6186.12 5206
6186.87 5199
6187.61 5230
6188.35 5350
6189.09 5543
6189.84 5548
6190.58 5687
6191.32 5753
6192.06 6091
6192.81 6337
6193.55 6704
6194.29 6730
6195.03 6926
6195.78 6855
6196.52 7053
6197.26 6953
6198.01 6952
6198.75 6907
6199.49 6985
6200.23 6947
6200.98 6988
6201.72 7075
6202.46 6872
6203.21 7200
6203.95 7411
6204.69 7703
6205.44 8442
6206.18 9539
6206.92 11612
6207.67 14724
6208.41 19078
6209.15 23992
6209.90 29047
6210.64 33195
6211.39 35398
6212.13 36376
6212.87 36265
6213.62 34757
6214.36 32336
6215.11 29051
6215.85 25687
6216.59 21856
6217.34 18599
6218.08 15548
6218.83 12842
6219.57 11044
6220.31 9275
6221.06 8352
6221.80 7668
6222.55 6728
6223.29 6251
6224.04 5850
6224.78 5649
6225.53 5552
6226.27 5313
6227.02 5105
6227.76 4988
6228.50 4848
6229.25 4507
6229.99 4120
6230.74 3956
6231.48 3723
6232.23 3499
6232.97 3376
6233.72 3378
6234.46 3353
6235.21 3322
6235.96 3380
6236.70 3507
6237.45 3521
6238.19 3657
6238.94 3891
6239.68 4027
6240.43 4229
6241.17 4520
6241.92 4804
6242.66 5159
6243.41 5133
6244.16 5087
6244.90 5099
6245.65 5028
6246.39 4981
6247.14 5125
6247.88 5361
6248.63 5388
6249.38 5592
6250.12 5732
6250.87 5826
6251.62 5823
6252.36 5695
6253.11 5369
6253.85 5186
6254.60 5143
6255.35 4831
6256.09 4608
6256.84 4551
6257.59 4472
6258.33 4331
6259.08 4188
6259.83 4152
6260.57 4072
6261.32 4050
6262.07 4064
6262.81 4120
6263.56 4063
6264.31 3933
6265.05 4001
6265.80 3960
6266.55 3764
6267.30 3766
6268.04 3785
6268.79 3734
6269.54 3782
6270.28 3916
6271.03 3870
6271.78 3921
6272.53 3847
6273.27 4044
6274.02 4001
6274.77 4000
6275.52 4095
6276.26 4165
6277.01 4231
6277.76 4245
6278.51 4291
6279.25 4222
6280.00 4182
6280.75 4250
6281.50 3990
6282.25 3961
6282.99 3906
6283.74 3879
6284.49 3760
6285.24 3567
6285.99 3412
6286.74 3394
6287.48 3412
6288.23 3375
6288.98 3288
6289.73 3194
6290.48 3263
6291.23 3264
6291.97 3202
6292.72 3195
6293.47 3032
6294.22 3029
6294.97 3046
6295.72 2970
6296.47 2975
6297.22 3039
6297.96 2979
6298.71 2900
6299.46 2935
6300.21 2930
6300.96 2967
6301.71 2813
6302.46 2774
6303.21 2768
6303.96 2756
6304.71 2593
6305.46 2553
6306.21 2612
6306.96 2583
6307.71 2604
6308.45 2602
6309.20 2590
6309.95 2522
6310.70 2650
6311.45 2720
6312.20 2839
6312.95 2904
6313.70 2931
6314.45 3012
6315.20 3016
6315.95 2933
6316.70 3017
6317.45 3035
6318.20 3164
6318.95 3179
6319.70 3208
6320.45 3126
6321.20 3045
6321.95 2883
6322.70 2828
6323.46 2770
6324.21 2770
6324.96 2624
6325.71 2497
6326.46 2506
6327.21 2447
6327.96 2456
6328.71 2368
6329.46 2287
6330.21 2357
6330.96 2289
6331.71 2322
6332.46 2303
6333.21 2225
6333.97 2267
6334.72 2376
6335.47 2362
6336.22 2334
6336.97 2281
6337.72 2317
6338.47 2319
6339.22 2365
6339.98 2292
6340.73 2323
6341.48 2254
6342.23 2253
6342.98 2312
6343.73 2321
6344.49 2318
6345.24 2226
6345.99 2242
6346.74 2241
6347.49 2294
6348.24 2276
6349.00 2259
6349.75 2311
6350.50 2342
6351.25 2458
6352.01 2417
6352.76 2611
6353.51 2880
6354.26 2880
6355.01 2909
6355.77 2943
6356.52 3122
6357.27 3205
6358.02 3228
6358.78 3079
6359.53 3063
6360.28 2941
6361.03 2789
6361.79 2687
6362.54 2662
6363.29 2557
6364.05 2443
6364.80 2460
6365.55 2487
6366.30 2359
6367.06 2373
6367.81 2412
6368.56 2572
6369.32 2608
6370.07 2745
6370.82 2883
6371.58 2964
6372.33 2786
6373.08 2733
6373.84 2659
6374.59 2639
6375.34 2515
6376.10 2483
6376.85 2424
6377.60 2369
6378.36 2378
6379.11 2262
6379.87 2276
6380.62 2406
6381.37 2495
6382.13 2477
6382.88 2555
6383.64 2612
6384.39 2542
6385.14 2455
6385.90 2503
6386.65 2465
6387.41 2300
6388.16 2324
6388.91 2276
6389.67 2272
6390.42 2268
6391.18 2226
6391.93 2286
6392.69 2123
6393.44 2186
6394.20 2169
6394.95 2126
6395.71 2118
6396.46 2075
6397.21 2157
6397.97 2203
6398.72 2193
6399.48 2162
6400.23 2149
6400.99 2071
6401.74 2080
6402.50 2087
6403.26 2102
6404.01 2104
6404.77 2057
6405.52 2011
6406.28 1982
6407.03 2048
6407.79 1965
6408.54 1999
6409.30 1928
6410.05 1982
6410.81 2079
6411.56 2013
6412.32 2112
6413.08 2061
6413.83 1993
6414.59 2110
6415.34 2051
6416.10 1956
6416.86 2018
6417.61 2055
6418.37 2092
6419.12 2039
6419.88 2091
6420.64 2070
6421.39 2138
6422.15 2009
6422.91 2075
6423.66 2020
6424.42 1989
6425.17 2013
6425.93 1987
6426.69 1938
6427.44 1943
6428.20 1907
6428.96 1939
6429.71 1915
6430.47 1915
6431.23 1903
6431.98 1915
6432.74 1941
6433.50 1985
6434.26 1972
6435.01 1969
6435.77 1950
6436.53 2046
6437.28 2018
6438.04 2038
6438.80 2048
6439.56 2007
6440.31 2067
6441.07 2056
6441.83 2075
6442.59 2072
6443.34 2085
6444.10 2122
6444.86 2052
6445.62 2074
6446.37 2153
6447.13 2178
6447.89 2175
6448.65 2208
6449.40 2178
6450.16 2275
6450.92 2225
6451.68 2182
6452.44 2159
6453.19 2160
6453.95 2213
6454.71 2183
6455.47 2196
6456.23 2196
6456.99 2262
6457.74 2337
6458.50 2349
6459.26 2418
6460.02 2399
6460.78 2408
6461.54 2377
6462.30 2300
6463.05 2368
6463.81 2427
6464.57 2439
6465.33 2504
6466.09 2590
6466.85 2595
6467.61 2610
6468.37 2653
6469.13 2677
6469.88 2574
6470.64 2620
6471.40 2657
6472.16 2672
6472.92 2675
6473.68 2572
6474.44 2540
6475.20 2486
6475.96 2650
6476.72 2651
6477.48 2751
6478.24 2710
6479.00 2738
6479.76 2763
6480.52 2815
6481.28 2818
6482.04 2885
6482.80 2845
6483.56 3026
6484.32 3045
6485.08 3071
6485.84 3174
6486.60 3269
6487.36 3177
6488.12 3169
6488.88 3165
6489.64 3252
6490.40 3456
6491.16 3383
6491.92 3419
6492.68 3532
6493.44 3769
6494.20 3817
6494.96 3812
6495.72 3966
6496.48 3976
6497.24 4000
6498.00 4050
6498.76 3849
6499.52 3987
6500.28 3974
6501.05 4009
6501.81 3972
6502.57 4012
6503.33 3954
6504.09 4177
6504.85 4282
6505.61 4697
6506.37 5476
6507.13 6503
6507.90 8462
6508.66 10631
6509.42 12891
6510.18 14793
6510.94 16240
6511.70 16714
6512.46 16893
6513.23 15789
6513.99 14567
6514.75 13091
6515.51 11387
6516.27 9859
6517.03 8599
6517.80 7657
6518.56 6881
6519.32 6185
6520.08 5751
6520.84 5338
6521.61 5245
6522.37 5006
6523.13 4904
6523.89 4897
6524.66 5033
6525.42 5113
6526.18 5269
6526.94 5633
6527.71 5863
6528.47 6204
6529.23 6440
6529.99 6609
6530.76 6912
6531.52 6840
6532.28 6774
6533.04 6549
6533.81 6417
6534.57 6674
6535.33 7102
6536.10 7998
6536.86 9056
6537.62 10090
6538.38 11130
6539.15 11681
6539.91 11966
6540.67 11656
6541.44 10874
6542.20 9897
6542.96 8948
6543.73 7983
6544.49 7110
6545.25 6449
6546.02 5931
6546.78 5605
6547.55 5395
6548.31 5342
6549.07 5188
6549.84 5089
6550.60 4988
6551.36 4818
6552.13 4654
6552.89 4616
6553.66 4473
6554.42 4428
6555.18 4293
6555.95 4218
6556.71 4238
6557.48 4209
6558.24 4110
6559.01 4093
6559.77 4046
6560.53 4104
6561.30 4044
6562.06 4021
6562.83 4074
6563.59 4228
6564.36 4262
6565.12 4333
6565.89 4413
6566.65 4641
6567.42 4490
6568.18 4404
6568.95 4448
6569.71 4529
6570.48 4580
6571.24 4550
6572.01 4587
6572.77 4701
6573.54 4700
6574.30 4832
6575.07 4843
6575.83 4866
6576.60 4869
6577.36 4913
6578.13 5064
6578.89 5155
6579.66 5126
6580.42 5170
6581.19 5037
6581.96 4996
6582.72 5031
6583.49 5051
6584.25 4987
6585.02 5077
6585.78 5222
6586.55 5165
6587.32 5272
6588.08 5107
6588.85 5092
6589.61 5078
6590.38 5071
6591.15 5208
6591.91 5324
6592.68 5534
6593.45 5858
6594.21 6106
6594.98 6550
6595.74 6903
6596.51 7410
6597.28 7775
6598.04 7981
6598.81 7852
6599.58 7717
6600.34 7692
6601.11 7454
6601.88 7007
6602.64 6624
6603.41 6210
6604.18 5965
6604.95 5696
6605.71 5447
6606.48 5221
6607.25 5064
6608.01 4975
6608.78 4764
6609.55 4691
6610.32 4705
6611.08 4695
6611.85 4678
6612.62 4631
6613.38 4631
6614.15 4648
6614.92 4654
6615.69 4623
6616.46 4617
6617.22 4589
6617.99 4528
6618.76 4531
6619.53 4583
6620.29 4816
6621.06 4811
6621.83 5161
6622.60 5589
6623.37 6016
6624.13 6226
6624.90 6475
6625.67 6823
6626.44 6828
6627.21 6758
6627.98 6574
6628.74 6446
6629.51 6070
6630.28 5735
6631.05 5565
6631.82 5241
6632.59 5107
6633.35 5285
6634.12 5269
6634.89 5526
6635.66 5752
6636.43 6030
6637.20 6062
6637.97 6257
6638.74 6480
6639.51 6539
6640.27 6582
6641.04 6838
6641.81 7026
6642.58 7280
6643.35 7604
6644.12 7679
6644.89 7737
6645.66 7625
6646.43 7476
6647.20 7002
6647.97 6439
6648.74 6080
6649.51 5562
6650.28 5232
6651.05 4925
6651.82 4702
6652.58 4500
6653.35 4337
6654.12 4180
6654.89 3995
6655.66 3944
6656.43 3877
6657.20 3824
6657.97 3841
6658.74 3910
6659.51 3814
6660.28 3737
6661.05 3729
6661.83 3627
6662.60 3634
6663.37 3634
6664.14 3624
6664.91 3684
6665.68 3575
6666.45 3667
6667.22 3571
6667.99 3609
6668.76 3626
6669.53 3649
6670.30 3634
6671.07 3580
6671.84 3632
6672.61 3813
6673.38 3822
6674.16 3908
6674.93 3944
6675.70 3915
6676.47 3958
6677.24 3923
6678.01 4033
6678.78 4021
6679.55 3881
6680.33 3971
6681.10 4061
6681.87 4101
6682.64 4182
6683.41 4143
6684.18 4134
6684.95 4294
6685.73 4420
6686.50 4526
6687.27 4709
6688.04 4659
6688.81 4728
6689.58 4609
6690.36 4474
6691.13 4344
6691.90 4219
6692.67 4096
6693.44 3773
6694.22 3617
6694.99 3631
6695.76 3574
6696.53 3417
6697.31 3383
6698.08 3292
6698.85 3241
6699.62 3164
6700.40 3255
6701.17 3351
6701.94 3197
6702.71 3233
6703.49 3223
6704.26 3163
6705.03 3041
6705.80 3093
6706.58 3147
6707.35 3154
6708.12 3046
6708.90 2984
6709.67 3022
6710.44 3076
6711.22 3057
6711.99 3013
6712.76 2972
6713.54 2947
6714.31 2855
6715.08 2848
6715.86 2909
6716.63 2885
6717.40 2830
6718.18 2840
6718.95 2796
6719.72 2862
6720.50 2878
6721.27 2861
6722.04 2880
6722.82 2876
6723.59 2831
6724.37 2853
6725.14 2784
6725.91 2819
6726.69 2833
6727.46 2834
6728.24 2763
6729.01 2748
6729.78 2758
6730.56 2704
6731.33 2702
6732.11 2566
6732.88 2682
6733.66 2703
6734.43 2674
6735.20 2694
6735.98 2743
6736.75 2791
6737.53 2778
6738.30 2787
6739.08 2780
6739.85 2785
6740.63 2785
6741.40 2926
6742.18 2991
6742.95 2947
6743.73 2978
6744.50 2982
6745.28 3053
6746.05 3017
6746.83 3007
6747.60 3067
6748.38 3082
6749.15 3203
6749.93 3226
6750.70 3203
6751.48 3296
6752.25 3291
6753.03 3413
6753.81 3600
6754.58 3767
6755.36 3840
6756.13 3836
6756.91 3886
6757.68 3834
6758.46 3736
6759.24 3621
6760.01 3526
6760.79 3564
6761.56 3554
6762.34 3595
6763.12 3599
6763.89 3536
6764.67 3401
6765.44 3383
6766.22 3441
6767.00 3300
6767.77 3209
6768.55 3377
6769.33 3360
6770.10 3334
6770.88 3418
6771.66 3251
6772.43 3252
6773.21 3209
6773.99 3070
6774.76 3025
6775.54 2913
6776.32 2969
6777.09 2919
6777.87 2844
6778.65 2800
6779.42 2755
6780.20 2770
6780.98 2762
6781.76 2698
6782.53 2719
6783.31 2727
6784.09 2764
6784.87 2756
6785.64 2735
6786.42 2739
6787.20 2653
6787.98 2691
6788.75 2754
6789.53 2632
6790.31 2639
6791.09 2506
6791.86 2517
6792.64 2485
6793.42 2413
6794.20 2414
6794.98 2365
6795.75 2424
6796.53 2427
6797.31 2357
6798.09 2357
6798.87 2384
6799.64 2430
6800.42 2438
6801.20 2403
6801.98 2416
6802.76 2403
6803.54 2431
6804.31 2423
6805.09 2464
6805.87 2485
6806.65 2423
6807.43 2464
6808.21 2379
6808.99 2487
6809.76 2447
6810.54 2429
6811.32 2459
6812.10 2451
6812.88 2364
6813.66 2358
6814.44 2407
6815.22 2383
6816.00 2395
6816.78 2451
6817.55 2393
6818.33 2412
6819.11 2492
6819.89 2431
6820.67 2399
6821.45 2450
6822.23 2461
6823.01 2418
6823.79 2320
6824.57 2372
6825.35 2388
6826.13 2380
6826.91 2363
6827.69 2377
6828.47 2382
6829.25 2400
6830.03 2342
6830.81 2268
6831.59 2317
6832.37 2353
6833.15 2342
6833.93 2300
6834.71 2269
6835.49 2351
6836.27 2566
6837.05 2631
6837.83 2875
6838.61 3264
6839.39 3612
6840.17 4078
6840.95 4409
6841.73 4705
6842.51 4723
6843.29 4862
6844.08 4609
6844.86 4317
6845.64 3929
6846.42 3780
6847.20 3442
6847.98 3203
6848.76 3126
6849.54 3243
6850.32 3267
6851.10 3405
6851.89 3629
6852.67 3790
6853.45 3827
6854.23 3944
6855.01 3873
6855.79 3849
6856.57 3772
6857.35 3454
6858.14 3260
6858.92 3242
6859.70 2988
6860.48 2848
6861.26 2765
6862.04 2688
6862.83 2642
6863.61 2615
6864.39 2533
6865.17 2488
6865.95 2505
6866.74 2614
6867.52 2626
6868.30 2582
6869.08 2584
6869.86 2661
6870.65 2656
6871.43 2626
6872.21 2583
6872.99 2707
6873.78 2653
6874.56 2803
6875.34 2784
6876.12 2825
6876.91 2802
6877.69 2883
6878.47 2967
6879.25 3069
6880.04 3211
6880.82 3330
6881.60 3551
6882.39 3717
6883.17 4033
6883.95 4418
6884.74 4595
6885.52 4692
6886.30 4707
6887.08 4597
6887.87 4566
6888.65 4579
6889.43 4633
6890.22 4579
6891.00 4629
6891.78 4726
6892.57 4605
6893.35 4616
6894.14 4486
6894.92 4266
6895.70 4024
6896.49 3822
6897.27 3594
6898.05 3417
6898.84 3372
6899.62 3318
6900.41 3243
6901.19 3332
6901.97 3272
6902.76 3238
6903.54 3186
6904.33 3261
6905.11 3154
6905.89 3189
6906.68 3104
6907.46 3109
6908.25 3085
6909.03 3012
6909.82 3019
6910.60 2952
6911.39 2961
6912.17 2859
6912.96 2838
6913.74 2829
6914.52 2908
6915.31 2887
6916.09 2850
6916.88 2933
6917.66 2907
6918.45 2896
6919.23 2911
6920.02 2821
6920.80 2816
6921.59 2863
6922.37 2863
6923.16 2874
6923.95 2875
6924.73 2918
6925.52 2925
6926.30 2909
6927.09 2891
6927.87 3002
6928.66 3029
6929.44 3034
6930.23 3054
6931.01 3026
6931.80 3127
6932.59 3082
6933.37 3170
6934.16 3113
6934.94 3099
6935.73 3064
6936.52 3209
6937.30 3154
6938.09 3142
6938.87 3242
6939.66 3325
6940.45 3548
6941.23 3624
6942.02 3931
6942.81 4196
6943.59 4412
6944.38 4593
6945.16 4789
6945.95 4958
6946.74 5035
6947.52 5070
6948.31 5174
6949.10 5164
6949.88 5216
6950.67 5461
6951.46 5507
6952.25 5389
6953.03 5381
6953.82 5291
6954.61 5179
6955.39 5053
6956.18 4862
6956.97 4741
6957.75 4671
6958.54 4563
6959.33 4462
6960.12 4432
6960.90 4416
6961.69 4433
6962.48 4514
6963.27 4489
6964.05 4521
6964.84 4559
6965.63 4651
6966.42 4729
6967.20 4877
6967.99 5101
6968.78 5286
6969.57 5600
6970.36 5836
6971.14 5982
6971.93 6232
6972.72 6469
6973.51 6526
6974.30 6539
6975.08 6624
6975.87 6476
6976.66 6434
6977.45 6451
6978.24 6509
6979.03 6496
6979.81 6666
6980.60 7061
6981.39 7459
6982.18 7903
6982.97 9078
6983.76 10808
6984.55 12918
6985.34 16153
6986.12 19710
6986.91 23459
6987.70 26672
6988.49 28909
6989.28 29736
6990.07 29416
6990.86 28042
6991.65 25689
6992.44 22990
6993.23 20136
6994.01 17327
6994.80 14810
6995.59 12779
6996.38 10804
6997.17 9316
6997.96 8160
6998.75 7237
6999.54 6612
7000.33 6020
7001.12 5603
7001.91 5135
7002.70 4899
7003.49 4807
7004.28 4658
7005.07 4550
7005.86 4263
7006.65 4022
7007.44 3882
7008.23 3656
7009.02 3525
7009.81 3418
7010.60 3312
7011.39 3324
7012.18 3375
7012.97 3525
7013.76 3486
7014.55 3743
7015.34 3940
7016.13 4003
7016.92 4061
7017.71 4004
7018.50 4114
7019.29 4010
7020.08 3860
7020.88 3790
7021.67 3892
7022.46 3971
7023.25 4037
7024.04 4327
7024.83 4437
7025.62 4620
7026.41 4907
7027.20 4959
7027.99 5095
7028.79 5040
7029.58 4998
7030.37 4875
7031.16 4755
7031.95 4680
7032.74 4412
7033.53 4217
7034.33 4089
7035.12 3987
7035.91 3914
7036.70 3808
7037.49 3839
7038.28 3764
7039.08 3731
7039.87 3780
7040.66 3832
7041.45 3898
7042.24 3853
7043.04 3938
7043.83 3929
7044.62 3944
7045.41 4009
7046.20 4023
7047.00 4018
7047.79 3978
7048.58 4108
7049.37 4139
7050.17 4256
7050.96 4427
7051.75 4555
7052.54 4722
7053.34 4860
7054.13 4856
7054.92 4825
7055.71 4604
7056.51 4587
7057.30 4298
7058.09 4203
7058.89 4135
7059.68 4050
7060.47 4043
7061.26 3975
7062.06 4043
7062.85 4009
7063.64 3922
7064.44 3827
7065.23 3916
7066.02 3831
7066.82 3831
7067.61 3752
7068.40 3692
7069.20 3528
7069.99 3504
7070.78 3456
7071.58 3395
7072.37 3353
7073.17 3229
7073.96 3173
7074.75 3128
7075.55 3088
7076.34 2977
7077.13 2978
7077.93 2942
7078.72 2873
7079.52 2835
7080.31 2914
7081.10 2839
7081.90 2803
7082.69 2815
7083.49 2758
7084.28 2790
7085.08 2738
7085.87 2662
7086.67 2638
7087.46 2772
7088.25 2877
7089.05 3022
7089.84 3091
7090.64 3133
7091.43 3057
7092.23 3112
7093.02 2983
7093.82 2916
7094.61 2805
7095.41 2736
7096.20 2732
7097.00 2691
7097.79 2590
7098.59 2434
7099.38 2427
7100.18 2364
7100.97 2339
7101.77 2305
7102.56 2285
7103.36 2286
7104.15 2301
7104.95 2258
7105.75 2321
7106.54 2231
7107.34 2159
7108.13 2168
7108.93 2005
7109.72 2071
7110.52 2025
7111.32 1961
7112.11 1987
7112.91 2016
7113.70 2039
7114.50 2023
7115.30 1959
7116.09 2010
7116.89 1992
7117.68 2048
7118.48 2079
7119.28 1997
7120.07 1998
7120.87 2003
7121.67 2052
7122.46 1994
7123.26 1946
7124.06 1958
7124.85 1988
7125.65 1987
7126.45 2004
7127.24 1944
7128.04 1954
7128.84 2007
7129.63 2058
7130.43 2026
7131.23 2096
7132.02 2147
7132.82 2192
7133.62 2215
7134.41 2216
7135.21 2214
7136.01 2235
7136.81 2193
7137.60 2085
7138.40 2044
7139.20 2031
7140.00 1981
7140.79 1864
7141.59 1922
7142.39 1890
7143.19 1880
7143.98 1910
7144.78 1853
7145.58 1864
7146.38 1844
7147.18 1785
7147.97 1811
7148.77 1801
7149.57 1770
7150.37 1800
7151.17 1788
7151.96 1735
7152.76 1792
7153.56 1819
7154.36 1756
7155.16 1734
7155.95 1735
7156.75 1844
7157.55 1953
7158.35 1945
7159.15 1963
7159.95 1953
7160.75 1961
7161.54 1911
7162.34 1840
7163.14 1866
7163.94 1897
7164.74 1828
7165.54 1810
7166.34 1818
7167.14 1732
7167.93 1763
7168.73 1739
7169.53 1750
7170.33 1738
7171.13 1673
7171.93 1689
7172.73 1740
7173.53 1646
7174.33 1672
7175.13 1731
7175.93 1668
7176.73 1620
7177.53 1582
7178.33 1575
7179.13 1621
7179.93 1559
7180.73 1521
7181.53 1574
7182.32 1557
7183.12 1487
7183.92 1547
7184.72 1619
7185.52 1609
7186.32 1598
7187.12 1607
7187.92 1561
7188.72 1505
7189.53 1592
7190.33 1523
7191.13 1511
7191.93 1496
7192.73 1529
7193.53 1508
7194.33 1479
7195.13 1399
7195.93 1397
7196.73 1490
7197.53 1443
7198.33 1479
7199.13 1467
7199.93 1476
7200.73 1466
7201.53 1480
7202.33 1594
7203.14 1570
7203.94 1504
7204.74 1504
7205.54 1516
7206.34 1535
7207.14 1619
7207.94 1548
7208.74 1522
7209.55 1485
7210.35 1491
7211.15 1530
7211.95 1527
7212.75 1475
7213.55 1527
7214.35 1583
7215.16 1543
7215.96 1546
7216.76 1533
7217.56 1555
7218.36 1598
7219.16 1520
7219.97 1539
7220.77 1546
7221.57 1567
7222.37 1588
7223.17 1557
7223.98 1541
7224.78 1540
7225.58 1545
7226.38 1604
7227.19 1541
7227.99 1507
7228.79 1472
7229.59 1537
7230.40 1519
7231.20 1551
7232.00 1514
7232.80 1557
7233.61 1548
7234.41 1606
7235.21 1660
7236.01 1705
7236.82 1810
7237.62 1943
7238.42 1998
7239.23 2099
7240.03 2106
7240.83 2132
7241.63 2063
7242.44 1988
7243.24 1960
7244.04 1913
7244.85 1844
7245.65 1793
7246.45 1696
7247.26 1644
7248.06 1620
7248.86 1600
7249.67 1625
7250.47 1574
7251.28 1537
7252.08 1591
7252.88 1588
7253.69 1559
7254.49 1526
7255.29 1543
7256.10 1575
7256.90 1583
7257.71 1561
7258.51 1577
7259.31 1554
7260.12 1575
7260.92 1647
7261.73 1635
7262.53 1596
7263.34 1522
7264.14 1505
7264.94 1529
7265.75 1507
7266.55 1522
7267.36 1477
7268.16 1484
7268.97 1549
7269.77 1602
7270.58 1511
7271.38 1535
7272.19 1505
7272.99 1451
7273.80 1564
7274.60 1617
7275.41 1613
7276.21 1578
7277.02 1567
7277.82 1575
7278.63 1650
7279.43 1636
7280.24 1647
7281.04 1646
7281.85 1695
7282.65 1772
7283.46 1920
7284.26 2023
7285.07 2242
7285.87 2361
7286.68 2469
7287.49 2616
7288.29 2657
7289.10 2706
7289.90 2641
7290.71 2495
7291.52 2326
7292.32 2156
7293.13 2057
7293.93 1958
7294.74 1834
7295.55 1744
7296.35 1698
7297.16 1731
7297.96 1682
7298.77 1640
7299.58 1662
7300.38 1622
7301.19 1553
7302.00 1569
7302.80 1642
7303.61 1701
7304.42 1681
7305.22 1672
7306.03 1682
7306.84 1667
7307.64 1684
7308.45 1701
7309.26 1678
7310.06 1628
7310.87 1648
7311.68 1663
7312.48 1773
7313.29 1851
7314.10 1790
7314.90 1713
7315.71 1798
7316.52 1803
7317.33 1759
7318.13 1866
7318.94 2006
7319.75 2094
7320.56 2281
7321.36 2445
7322.17 2491
7322.98 2554
7323.79 2706
7324.59 2752
7325.40 2540
7326.21 2512
7327.02 2461
7327.83 2371
7328.63 2214
7329.44 2155
7330.25 2037
7331.06 1944
7331.87 1887
7332.67 1868
7333.48 1823
7334.29 1756
7335.10 1783
7335.91 1765
7336.72 1742
7337.52 1726
7338.33 1694
7339.14 1711
7339.95 1740
7340.76 1809
7341.57 1875
7342.38 1898
7343.18 1905
7343.99 2009
7344.80 1992
7345.61 1908
7346.42 1833
7347.23 1854
7348.04 1835
7348.85 1774
7349.66 1716
7350.46 1725
7351.27 1672
7352.08 1645
7352.89 1625
7353.70 1618
7354.51 1635
7355.32 1560
7356.13 1632
7356.94 1574
7357.75 1580
7358.56 1567
7359.37 1639
7360.18 1743
7360.99 1782
7361.80 1769
7362.61 1854
7363.42 1889
7364.23 1949
7365.04 1966
7365.85 1881
7366.66 1906
7367.47 1899
7368.28 1814
7369.09 1822
7369.90 1795
7370.71 1685
7371.52 1675
7372.33 1626
7373.14 1583
7373.95 1589
7374.76 1547
7375.57 1573
7376.38 1562
7377.19 1545
7378.00 1551
7378.81 1632
7379.62 1659
7380.43 1614
7381.24 1645
7382.06 1675
7382.87 1740
7383.68 1830
7384.49 1863
7385.30 1838
7386.11 1844
7386.92 1757
7387.73 1750
7388.54 1786
7389.36 1728
7390.17 1622
7390.98 1576
7391.79 1545
7392.60 1510
7393.41 1509
7394.22 1498
7395.04 1445
7395.85 1419
7396.66 1306
7397.47 1348
7398.28 1381
7399.09 1373
7399.91 1403
7400.72 1480
7401.53 1472
7402.34 1459
7403.15 1499
7403.97 1519
7404.78 1462
7405.59 1487
7406.40 1473
7407.21 1433
7408.03 1450
7408.84 1363
7409.65 1410
7410.46 1420
7411.28 1357
7412.09 1288
7412.90 1354
7413.71 1349
7414.53 1327
7415.34 1356
7416.15 1291
7416.96 1293
7417.78 1258
7418.59 1309
7419.40 1248
7420.22 1271
7421.03 1261
7421.84 1314
7422.66 1302
7423.47 1275
7424.28 1258
7425.09 1241
7425.91 1216
7426.72 1239
7427.53 1213
7428.35 1231
7429.16 1203
7429.98 1225
7430.79 1280
7431.60 1273
7432.42 1241
7433.23 1306
7434.04 1291
7434.86 1269
7435.67 1264
7436.48 1274
7437.30 1249
7438.11 1287
7438.93 1274
7439.74 1279
7440.55 1296
7441.37 1289
7442.18 1314
7443.00 1296
7443.81 1274
7444.63 1293
7445.44 1276
7446.25 1291
7447.07 1291
7447.88 1264
7448.70 1246
7449.51 1267
7450.33 1239
7451.14 1192
7451.96 1199
7452.77 1234
7453.59 1194
7454.40 1212
7455.22 1198
7456.03 1196
7456.85 1146
7457.66 1261
7458.48 1251
7459.29 1226
7460.11 1130
7460.92 1161
7461.74 1230
7462.55 1207
7463.37 1197
7464.18 1155
7465.00 1174
7465.81 1227
7466.63 1202
7467.44 1188
7468.26 1162
7469.08 1174
7469.89 1184
7470.71 1226
7471.52 1204
7472.34 1243
7473.15 1216
7473.97 1211
7474.79 1202
7475.60 1216
7476.42 1180
7477.23 1217
7478.05 1261
7478.87 1210
7479.68 1186
7480.50 1170
7481.32 1219
7482.13 1198
7482.95 1235
7483.76 1264
7484.58 1225
7485.40 1256
7486.21 1248
7487.03 1229
7487.85 1213
7488.66 1257
7489.48 1252
7490.30 1227
7491.11 1192
7491.93 1193
7492.75 1130
7493.57 1159
7494.38 1183
7495.20 1112
7496.02 1123
7496.83 1181
7497.65 1191
7498.47 1213
7499.29 1213
7500.10 1253
7500.92 1230
7501.74 1208
7502.55 1185
7503.37 1166
7504.19 1209
7505.01 1191
7505.83 1196
7506.64 1194
7507.46 1223
7508.28 1218
7509.10 1188
7509.91 1182
7510.73 1172
7511.55 1123
7512.37 1142
7513.19 1181
7514.00 1173
7514.82 1212
7515.64 1173
7516.46 1193
7517.28 1214
7518.10 1182
7518.91 1115
7519.73 1169
7520.55 1182
7521.37 1176
7522.19 1203
7523.01 1173
7523.82 1147
7524.64 1209
7525.46 1249
7526.28 1255
7527.10 1280
7527.92 1324
7528.74 1350
7529.56 1305
7530.38 1288
7531.19 1345
7532.01 1355
7532.83 1356
7533.65 1280
7534.47 1281
7535.29 1233
7536.11 1239
7536.93 1300
7537.75 1290
7538.57 1265
7539.39 1240
7540.21 1199
7541.03 1227
7541.85 1247
7542.67 1199
7543.48 1179
7544.30 1216
7545.12 1282
7545.94 1211
7546.76 1272
7547.58 1276
7548.40 1299
7549.22 1296
7550.04 1232
7550.86 1252
7551.68 1195
7552.50 1231
7553.32 1248
7554.14 1219
7554.97 1205
7555.79 1186
7556.61 1203
7557.43 1198
7558.25 1203
7559.07 1204
7559.89 1254
7560.71 1184
7561.53 1221
7562.35 1225
7563.17 1267
7563.99 1281
7564.81 1270
7565.63 1217
7566.45 1264
7567.28 1282
7568.10 1231
7568.92 1360
7569.74 1289
7570.56 1298
7571.38 1366
7572.20 1297
7573.02 1297
7573.84 1360
7574.67 1319
7575.49 1322
7576.31 1278
7577.13 1300
7577.95 1322
7578.77 1308
7579.60 1299
7580.42 1303
7581.24 1406
7582.06 1368
7582.88 1289
7583.70 1314
7584.53 1366
7585.35 1368
7586.17 1387
7586.99 1398
7587.81 1448
7588.64 1448
7589.46 1408
7590.28 1459
7591.10 1470
7591.93 1523
7592.75 1483
7593.57 1507
7594.39 1548
7595.22 1563
7596.04 1513
7596.86 1584
7597.68 1572
7598.51 1644
7599.33 1635
7600.15 1715
7600.97 1687
7601.80 1690
7602.62 1745
7603.44 1720
7604.27 1784
7605.09 1838
7605.91 1943
7606.73 1973
7607.56 1999
7608.38 1970
7609.20 1999
7610.03 1983
7610.85 1927
7611.67 1927
7612.50 1894
7613.32 1808
7614.15 1899
7614.97 1816
7615.79 1866
7616.62 1845
7617.44 1891
7618.26 1969
7619.09 2034
7619.91 2120
7620.73 2172
7621.56 2274
7622.38 2318
7623.21 2300
7624.03 2294
7624.85 2258
7625.68 2175
7626.50 2190
7627.33 2145
7628.15 2054
7628.98 2078
7629.80 2134
7630.62 2145
7631.45 2225
7632.27 2297
7633.10 2331
7633.92 2439
7634.75 2490
7635.57 2471
7636.40 2446
7637.22 2417
7638.05 2234
7638.87 2176
7639.70 2090
7640.52 1992
7641.35 1901
7642.17 1815
7643.00 1864
7643.82 1807
7644.65 1754
7645.47 1806
7646.30 1932
7647.12 1860
7647.95 1923
7648.77 1990
7649.60 1974
7650.42 2024
7651.25 2070
7652.08 2058
7652.90 1992
7653.73 1982
7654.55 1919
7655.38 1937
7656.20 1908
7657.03 1794
7657.86 1707
7658.68 1725
7659.51 1650
7660.33 1625
7661.16 1622
7661.99 1602
7662.81 1584
7663.64 1517
7664.46 1467
7665.29 1461
7666.12 1497
7666.94 1480
7667.77 1474
7668.60 1464
7669.42 1529
7670.25 1518
7671.08 1429
7671.90 1481
7672.73 1554
7673.56 1453
7674.38 1493
7675.21 1437
7676.04 1401
7676.86 1408
7677.69 1487
7678.52 1437
7679.34 1332
7680.17 1342
7681.00 1357
7681.83 1413
7682.65 1350
7683.48 1373
7684.31 1375
7685.13 1352
7685.96 1366
7686.79 1366
7687.62 1405
7688.44 1521
7689.27 1498
7690.10 1385
7690.93 1471
7691.76 1467
7692.58 1451
7693.41 1460
7694.24 1456
7695.07 1430
7695.89 1402
7696.72 1481
7697.55 1430
7698.38 1409
7699.21 1430
7700.03 1437
7700.86 1462
7701.69 1458
7702.52 1426
7703.35 1446
7704.18 1452
7705.00 1480
7705.83 1426
7706.66 1370
7707.49 1359
7708.32 1375
7709.15 1354
7709.98 1338
7710.80 1330
7711.63 1323
7712.46 1322
7713.29 1332
7714.12 1353
7714.95 1274
7715.78 1311
7716.61 1369
7717.44 1368
7718.27 1356
7719.09 1295
7719.92 1252
7720.75 1356
7721.58 1328
7722.41 1290
7723.24 1231
7724.07 1325
7724.90 1260
7725.73 1266
7726.56 1306
7727.39 1306
7728.22 1346
7729.05 1335
7729.88 1389
7730.71 1454
7731.54 1459
7732.37 1490
7733.20 1554
7734.03 1448
7734.86 1417
7735.69 1427
7736.52 1401
7737.35 1321
7738.18 1282
7739.01 1280
7739.84 1352
7740.67 1308
7741.50 1242
7742.33 1245
7743.16 1274
7743.99 1239
7744.82 1265
7745.65 1317
7746.48 1353
7747.31 1435
7748.14 1497
7748.98 1586
7749.81 1640
7750.64 1684
7751.47 1777
7752.30 1763
7753.13 1693
7753.96 1646
7754.79 1602
7755.62 1479
7756.45 1459
7757.29 1442
7758.12 1367
7758.95 1337
7759.78 1275
7760.61 1265
7761.44 1279
7762.27 1268
7763.11 1235
7763.94 1216
7764.77 1210
7765.60 1170
7766.43 1189
7767.26 1252
7768.10 1205
7768.93 1157
7769.76 1150
7770.59 1168
7771.42 1156
7772.26 1151
7773.09 1127
7773.92 1166
7774.75 1132
7775.58 1123
7776.42 1100
7777.25 1133
7778.08 1102
7778.91 1138
7779.75 1150
7780.58 1157
7781.41 1188
7782.24 1094
7783.08 1128
7783.91 1170
7784.74 1194
7785.57 1154
7786.41 1115
7787.24 1174
7788.07 1169
7788.91 1200
7789.74 1207
7790.57 1250
7791.40 1215
7792.24 1173
7793.07 1193
7793.90 1194
7794.74 1182
7795.57 1186
7796.40 1223
7797.24 1215
7798.07 1249
7798.90 1262
7799.74 1216
7800.57 1225
7801.40 1231
7802.24 1279
7803.07 1263
7803.91 1260
7804.74 1291
7805.57 1252
7806.41 1243
7807.24 1324
7808.07 1300
7808.91 1284
7809.74 1413
7810.58 1344
7811.41 1394
7812.25 1295
7813.08 1392
7813.91 1443
7814.75 1436
7815.58 1479
7816.42 1535
7817.25 1562
7818.09 1607
7818.92 1666
7819.75 1635
7820.59 1646
7821.42 1753
7822.26 1727
7823.09 1712
7823.93 1714
7824.76 1779
7825.60 1811
7826.43 1897
7827.27 1854
7828.10 1862
7828.94 1829
7829.77 1755
7830.61 1759
7831.44 1767
7832.28 1727
7833.11 1561
7833.95 1609
7834.78 1652
7835.62 1726
7836.46 1772
7837.29 1752
7838.13 1756
7838.96 1750
7839.80 1719
7840.63 1706
7841.47 1620
7842.31 1576
7843.14 1600
7843.98 1597
7844.81 1547
7845.65 1555
7846.48 1449
7847.32 1391
7848.16 1361
7848.99 1382
7849.83 1367
7850.67 1401
7851.50 1369
7852.34 1353
7853.17 1326
7854.01 1306
7854.85 1345
7855.68 1332
7856.52 1312
7857.36 1308
7858.19 1276
7859.03 1370
7859.87 1347
7860.70 1395
7861.54 1368
7862.38 1408
7863.21 1357
7864.05 1366
7864.89 1306
7865.73 1295
7866.56 1313
7867.40 1320
7868.24 1285
7869.07 1317
7869.91 1325
7870.75 1289
7871.59 1316
7872.42 1376
7873.26 1378
7874.10 1349
7874.94 1383
7875.77 1377
7876.61 1340
7877.45 1415
7878.29 1474
7879.12 1534
7879.96 1513
7880.80 1612
7881.64 1673
7882.47 1771
7883.31 1762
7884.15 1757
7884.99 1772
7885.83 1728
7886.67 1687
7887.50 1684
7888.34 1594
7889.18 1633
7890.02 1569
7890.86 1513
7891.69 1569
7892.53 1557
7893.37 1574
7894.21 1560
7895.05 1565
7895.89 1576
7896.73 1634
7897.57 1603
7898.40 1516
7899.24 1473
7900.08 1537
7900.92 1526
7901.76 1467
7902.60 1447
7903.44 1490
7904.28 1473
7905.12 1392
7905.95 1352
7906.79 1371
7907.63 1385
7908.47 1388
7909.31 1363
7910.15 1381
7910.99 1317
7911.83 1349
7912.67 1310
7913.51 1358
7914.35 1403
7915.19 1447
7916.03 1533
7916.87 1564
7917.71 1671
7918.55 1787
7919.39 1783
7920.23 1845
7921.07 1860
7921.91 1855
7922.75 1896
7923.59 1814
7924.43 1764
7925.27 1682
7926.11 1598
7926.95 1575
7927.79 1504
7928.63 1411
7929.47 1383
7930.31 1367
7931.15 1339
7931.99 1323
7932.83 1257
7933.67 1279
7934.51 1299
7935.35 1248
7936.19 1258
7937.04 1221
7937.88 1198
7938.72 1221
7939.56 1190
7940.40 1156
7941.24 1194
7942.08 1192
7942.92 1205
7943.76 1215
7944.60 1221
7945.45 1159
7946.29 1220
7947.13 1204
7947.97 1195
7948.81 1160
7949.65 1208
7950.49 1196
7951.34 1225
7952.18 1208
7953.02 1266
7953.86 1231
7954.70 1246
7955.54 1325
7956.39 1346
7957.23 1378
7958.07 1398
7958.91 1424
7959.75 1411
7960.60 1520
7961.44 1511
7962.28 1410
7963.12 1413
7963.96 1362
7964.81 1361
7965.65 1409
7966.49 1389
7967.33 1361
7968.18 1420
7969.02 1436
7969.86 1468
7970.70 1516
7971.55 1501
7972.39 1490
7973.23 1496
7974.08 1398
7974.92 1410
7975.76 1376
7976.60 1326
7977.45 1300
7978.29 1283
7979.13 1285
7979.98 1211
7980.82 1204
7981.66 1202
7982.51 1219
7983.35 1231
7984.19 1184
7985.04 1234
7985.88 1175
7986.72 1077
7987.57 1136
7988.41 1106
7989.25 1077
7990.10 1065
7990.94 1065
7991.78 1110
7992.63 1164
7993.47 1110
7994.32 1041
7995.16 1075
7996.00 1079
7996.85 1028
7997.69 993
7998.53 1024
7999.38 983
8000.22 1023
8001.07 1001
8001.91 995
8002.76 1075
8003.60 997
8004.44 993
8005.29 1014
8006.13 966
8006.98 1024
8007.82 994
8008.67 983
8009.51 973
8010.36 967
8011.20 982
8012.05 940
8012.89 946
8013.74 935
8014.58 955
8015.43 880
8016.27 931
8017.12 936
8017.96 939
8018.81 909
8019.65 850
8020.50 881
8021.34 899
8022.19 880
8023.03 878
8023.88 873
8024.72 896
8025.57 882
8026.41 865
8027.26 894
8028.11 903
8028.95 920
8029.80 915
8030.64 911
8031.49 924
8032.33 889
8033.18 861
8034.03 904
8034.87 874
8035.72 841
8036.56 918
8037.41 917
8038.26 926
8039.10 898
8039.95 919
8040.80 893
8041.64 935
8042.49 946
8043.33 873
8044.18 889
8045.03 909
8045.87 943
8046.72 912
8047.57 904
8048.41 927
8049.26 907
8050.11 888
8050.95 864
8051.80 855
8052.65 888
8053.49 885
8054.34 846
8055.19 837
8056.04 862
8056.88 851
8057.73 841
8058.58 844
8059.42 844
8060.27 870
8061.12 859
8061.97 837
8062.81 862
8063.66 880
8064.51 875
8065.36 873
8066.20 854
8067.05 812
8067.90 864
8068.75 800
8069.60 834
8070.44 831
8071.29 802
8072.14 798
8072.99 823
8073.84 807
8074.68 851
8075.53 817
8076.38 808
8077.23 812
8078.08 801
8078.92 809
8079.77 795
8080.62 815
8081.47 817
8082.32 800
8083.17 816
8084.02 828
8084.86 793
8085.71 811
8086.56 818
8087.41 805
8088.26 835
8089.11 830
8089.96 835
8090.81 809
8091.65 866
8092.50 861
8093.35 829
8094.20 844
8095.05 826
8095.90 809
8096.75 808
8097.60 822
8098.45 849
8099.30 810
8100.15 833
8101.00 824
8101.85 828
8102.70 832
8103.54 788
8104.39 827
8105.24 805
8106.09 818
8106.94 814
8107.79 819
8108.64 781
8109.49 797
8110.34 805
8111.19 803
8112.04 733
8112.89 813
8113.74 814
8114.59 823
8115.44 850
8116.29 855
8117.14 827
8117.99 845
8118.84 798
8119.70 806
8120.55 823
8121.40 863
8122.25 900
8123.10 893
8123.95 880
8124.80 902
8125.65 858
8126.50 881
8127.35 860
8128.20 877
8129.05 818
8129.90 879
8130.76 911
8131.61 892
8132.46 942
8133.31 980
8134.16 947
8135.01 978
8135.86 985
8136.71 977
8137.56 925
8138.42 932
8139.27 917
8140.12 932
8140.97 920
8141.82 931
8142.67 938
8143.53 916
8144.38 861
8145.23 870
8146.08 884
8146.93 891
8147.78 921
8148.64 962
8149.49 953
8150.34 935
8151.19 933
8152.05 913
8152.90 934
8153.75 910
8154.60 982
8155.45 995
8156.31 1029
8157.16 1018
8158.01 1052
8158.86 1081
8159.72 1077
8160.57 1037
8161.42 1025
8162.27 981
8163.13 995
8163.98 978
8164.83 937
8165.69 913
8166.54 921
8167.39 963
8168.24 982
8169.10 915
8169.95 879
8170.80 884
8171.66 890
8172.51 896
8173.36 901
8174.22 852
8175.07 865
8175.92 877
8176.78 881
8177.63 884
8178.48 880
8179.34 838
8180.19 857
8181.04 860
8181.90 838
8182.75 815
8183.61 840
8184.46 807
8185.31 798
8186.17 816
8187.02 801
8187.87 808
8188.73 825
8189.58 819
8190.44 805
8191.29 788
8192.15 787
8193.00 779
8193.85 809
8194.71 748
8195.56 775
8196.42 810
8197.27 792
8198.13 775
8198.98 763
8199.84 788
8200.69 811
8201.55 758
8202.40 821
8203.25 825
8204.11 837
8204.96 820
8205.82 766
8206.67 820
8207.53 802
8208.38 836
8209.24 833
8210.09 796
8210.95 802
8211.81 749
8212.66 775
8213.52 824
8214.37 765
8215.23 805
8216.08 750
8216.94 795
8217.79 824
8218.65 826
8219.50 853
8220.36 886
8221.22 868
8222.07 839
8222.93 877
8223.78 874
8224.64 888
8225.50 903
8226.35 910
8227.21 872
8228.06 859
8228.92 920
8229.78 882
8230.63 834
8231.49 848
8232.34 909
8233.20 853
8234.06 800
8234.91 769
8235.77 760
8236.63 767
8237.48 727
8238.34 727
8239.20 750
8240.05 754
8240.91 778
8241.77 725
8242.62 783
8243.48 806
8244.34 797
8245.19 753
8246.05 763
8246.91 746
8247.77 716
8248.62 782
8249.48 777
8250.34 713
8251.20 730
8252.05 728
8252.91 765
8253.77 729
8254.62 755
8255.48 795
8256.34 732
8257.20 780
8258.06 775
8258.91 723
8259.77 748
8260.63 789
8261.49 783
8262.34 732
8263.20 727
8264.06 722
8264.92 732
8265.78 760
8266.63 761
8267.49 777
8268.35 778
8269.21 785
8270.07 759
8270.93 781
8271.78 778
8272.64 794
8273.50 803
8274.36 755
8275.22 767
8276.08 813
8276.93 786
8277.79 768
8278.65 808
8279.51 807
8280.37 785
8281.23 789
8282.09 766
8282.95 799
8283.81 759
8284.66 758
8285.52 768
8286.38 733
8287.24 810
8288.10 818
8288.96 740
8289.82 786
8290.68 730
8291.54 746
8292.40 735
8293.26 736
8294.12 758
8294.98 767
8295.84 838
8296.70 804
8297.56 735
8298.42 757
8299.28 766
8300.13 781
8300.99 781
8301.85 747
8302.71 767
8303.57 752
8304.43 772
8305.29 806
8306.16 798
8307.02 804
8307.88 752
8308.74 769
8309.60 794
8310.46 753
8311.32 792
8312.18 798
8313.04 771
8313.90 754
8314.76 744
8315.62 783
8316.48 757
8317.34 762
8318.20 774
8319.06 736
8319.92 791
8320.78 784
8321.65 740
8322.51 751
8323.37 766
8324.23 786
8325.09 755
8325.95 752
8326.81 780
8327.67 723
8328.53 759
8329.40 748
8330.26 744
8331.12 748
8331.98 760
8332.84 712
8333.70 757
8334.57 760
8335.43 774
8336.29 793
8337.15 782
8338.01 778
8338.87 786
8339.74 730
8340.60 753
8341.46 768
8342.32 777
8343.18 778
8344.05 822
8344.91 784
8345.77 762
8346.63 788
8347.49 807
8348.36 798
8349.22 784
8350.08 789
8350.94 794
8351.81 834
8352.67 842
8353.53 795
8354.39 808
8355.26 824
8356.12 847
8356.98 808
8357.85 801
8358.71 783
8359.57 807
8360.43 788
8361.30 779
8362.16 812
8363.02 828
8363.89 782
8364.75 784
8365.61 761
8366.48 810
8367.34 787
8368.20 766
8369.07 758
8369.93 837
8370.79 803
8371.66 790
8372.52 779
8373.38 748
8374.25 722
8375.11 779
8375.98 764
8376.84 773
8377.70 787
8378.57 812
8379.43 754
8380.30 800
8381.16 819
8382.02 783
8382.89 750
8383.75 743
8384.62 811
8385.48 832
8386.34 801
8387.21 791
8388.07 831
8388.94 836
8389.80 831
8390.67 858
8391.53 809
8392.40 866
8393.26 882
8394.13 834
8394.99 869
8395.85 883
8396.72 841
8397.58 855
8398.45 849
8399.31 835
8400.18 839
8401.04 836
8401.91 912
8402.77 912
8403.64 876
8404.50 893
8405.37 878
8406.24 933
8407.10 891
8407.97 846
8408.83 841
8409.70 867
8410.56 883
8411.43 922
8412.29 946
8413.16 904
8414.03 956
8414.89 973
8415.76 910
8416.62 913
8417.49 968
8418.35 923
8419.22 952
8420.09 983
8420.95 944
8421.82 968
8422.69 932
8423.55 979
8424.42 1016
8425.28 1031
8426.15 1023
8427.02 1023
8427.88 1082
8428.75 1065
8429.62 1047
8430.48 1093
8431.35 1045
8432.22 1086
8433.08 1081
8433.95 1164
8434.82 1126
8435.68 1186
8436.55 1127
8437.42 1158
8438.28 1166
8439.15 1216
8440.02 1248
8440.89 1271
8441.75 1317
8442.62 1365
8443.49 1408
8444.35 1329
8445.22 1367
8446.09 1410
8446.96 1413
8447.82 1503
8448.69 1503
8449.56 1433
8450.43 1481
8451.29 1524
8452.16 1581
8453.03 1609
8453.90 1688
8454.76 1800
8455.63 1928
8456.50 2214
8457.37 2434
8458.24 2598
8459.10 2852
8459.97 2960
8460.84 2905
8461.71 2799
8462.58 2786
8463.45 2625
8464.31 2395
8465.18 2253
8466.05 2020
8466.92 1884
8467.79 1811
8468.66 1712
8469.52 1773
8470.39 1612
8471.26 1495
8472.13 1453
8473.00 1441
8473.87 1457
8474.74 1341
8475.61 1353
8476.47 1329
8477.34 1335
8478.21 1290
8479.08 1324
8479.95 1311
8480.82 1282
8481.69 1343
8482.56 1339
8483.43 1379
8484.30 1428
8485.17 1399
8486.04 1357
8486.91 1421
8487.78 1411
8488.64 1409
8489.51 1384
8490.38 1338
8491.25 1315
8492.12 1368
8492.99 1341
8493.86 1347
8494.73 1355
8495.60 1344
8496.47 1267
8497.34 1329
8498.21 1334
8499.08 1327
8499.95 1318
8500.82 1358
8501.69 1292
8502.56 1267
8503.43 1258
8504.30 1264
8505.17 1265
8506.05 1248
8506.92 1270
8507.79 1302
8508.66 1284
8509.53 1279
8510.40 1322
8511.27 1300
8512.14 1352
8513.01 1355
8513.88 1320
8514.75 1385
8515.62 1373
8516.49 1357
8517.37 1350
8518.24 1427
8519.11 1413
8519.98 1421
8520.85 1460
8521.72 1511
8522.59 1513
8523.46 1650
8524.33 1746
8525.21 1845
8526.08 2088
8526.95 2231
8527.82 2332
8528.69 2573
8529.56 2609
8530.44 2610
8531.31 2522
8532.18 2483
8533.05 2419
8533.92 2283
8534.80 2202
8535.67 2069
8536.54 1978
8537.41 1860
8538.28 1741
8539.16 1672
8540.03 1560
8540.90 1576
8541.77 1619
8542.64 1511
8543.52 1431
8544.39 1404
8545.26 1380
8546.13 1350
8547.01 1322
8547.88 1259
8548.75 1284
8549.62 1335
8550.50 1275
8551.37 1245
8552.24 1326
8553.12 1342
8553.99 1398
8554.86 1487
8555.73 1523
8556.61 1638
8557.48 1571
8558.35 1605
8559.23 1656
8560.10 1604
8560.97 1570
8561.85 1509
8562.72 1443
8563.59 1483
8564.47 1428
8565.34 1382
8566.21 1372
8567.09 1385
8567.96 1321
8568.83 1295
8569.71 1290
8570.58 1293
8571.46 1263
8572.33 1202
8573.20 1256
8574.08 1168
8574.95 1129
8575.83 1182
8576.70 1188
8577.57 1124
8578.45 1190
8579.32 1137
8580.20 1133
8581.07 1185
8581.94 1119
8582.82 1162
8583.69 1159
8584.57 1184
8585.44 1135
8586.32 1134
8587.19 1210
8588.07 1183
8588.94 1189
8589.82 1208
8590.69 1198
8591.57 1218
8592.44 1302
8593.32 1245
8594.19 1241
8595.07 1227
8595.94 1233
8596.82 1234
8597.69 1257
8598.57 1232
8599.44 1221
8600.32 1291
8601.19 1281
8602.07 1261
8602.94 1308
8603.82 1297
8604.69 1355
8605.57 1336
8606.44 1319
8607.32 1348
8608.20 1379
8609.07 1332
8609.95 1335
8610.82 1380
8611.70 1390
8612.57 1370
8613.45 1354
8614.33 1387
8615.20 1402
8616.08 1368
8616.95 1397
8617.83 1424
8618.71 1447
8619.58 1452
8620.46 1453
8621.34 1535
8622.21 1565
8623.09 1528
8623.97 1532
8624.84 1651
8625.72 1609
8626.59 1606
8627.47 1587
8628.35 1595
8629.22 1616
8630.10 1640
8630.98 1631
8631.86 1594
8632.73 1631
8633.61 1661
8634.49 1598
8635.36 1663
8636.24 1653
8637.12 1698
8637.99 1684
8638.87 1748
8639.75 1732
8640.63 1691
8641.50 1714
8642.38 1809
8643.26 1841
8644.14 1861
8645.01 1858
8645.89 1884
8646.77 1890
8647.65 1936
8648.52 2033
8649.40 2090
8650.28 2157
8651.16 2123
8652.04 2127
8652.91 2186
8653.79 2225
8654.67 2216
8655.55 2220
8656.43 2260
8657.30 2270
8658.18 2324
8659.06 2330
8659.94 2430
8660.82 2547
8661.70 2745
8662.57 2965
8663.45 3251
8664.33 3564
8665.21 3908
8666.09 4264
8666.97 4525
8667.85 4627
8668.72 4735
8669.60 4699
8670.48 4627
8671.36 4436
8672.24 4287
8673.12 4104
8674.00 3920
8674.88 3704
8675.76 3579
8676.63 3451
8677.51 3487
8678.39 3402
8679.27 3191
8680.15 3027
8681.03 3013
8681.91 2858
8682.79 2773
8683.67 2661
8684.55 2513
8685.43 2462
8686.31 2421
8687.19 2416
8688.07 2428
8688.95 2549
8689.83 2582
8690.71 2700
8691.59 2887
8692.47 3228
8693.35 3443
8694.23 3640
8695.11 3863
8695.99 4013
8696.87 4115
8697.75 4066
8698.63 3933
8699.51 3703
8700.39 3567
8701.27 3427
8702.15 3196
8703.03 3123
8703.91 3029
8704.79 2928
8705.67 2799
8706.55 2689
8707.43 2568
8708.31 2423
8709.19 2319
8710.07 2230
8710.96 2217
8711.84 2102
8712.72 1958
8713.60 1876
8714.48 1870
8715.36 1802
8716.24 1779
8717.12 1759
8718.00 1683
8718.89 1617
8719.77 1591
8720.65 1606
8721.53 1589
8722.41 1616
8723.29 1575
8724.17 1574
8725.06 1607
8725.94 1621
8726.82 1558
8727.70 1602
8728.58 1589
8729.46 1635
8730.35 1685
8731.23 1646
8732.11 1717
8732.99 1738
8733.87 1747
8734.76 1735
8735.64 1770
8736.52 1799
8737.40 1730
8738.29 1722
8739.17 1686
8740.05 1659
8740.93 1712
8741.81 1672
8742.70 1638
8743.58 1654
8744.46 1589
8745.34 1616
8746.23 1605
8747.11 1607
8747.99 1609
8748.88 1597
8749.76 1610
8750.64 1568
8751.52 1670
8752.41 1607
8753.29 1645
8754.17 1668
8755.06 1674
8755.94 1667
8756.82 1711
8757.71 1776
8758.59 1853
8759.47 1876
8760.36 1901
8761.24 1967
8762.12 1993
8763.01 2033
8763.89 1976
8764.77 1947
8765.66 1908
8766.54 1896
8767.42 1886
8768.31 1834
8769.19 1853
8770.08 1848
8770.96 1789
8771.84 1787
8772.73 1832
8773.61 1760
8774.50 1788
8775.38 1802
8776.26 1807
8777.15 1814
8778.03 1780
8778.92 1777
8779.80 1862
8780.69 1851
8781.57 1834
8782.46 1920
8783.34 2035
8784.22 2144
8785.11 2198
8785.99 2243
8786.88 2252
8787.76 2259
8788.65 2188
8789.53 2112
8790.42 2081
8791.30 2078
8792.19 2033
8793.07 1907
8793.96 1870
8794.84 1811
8795.73 1721
8796.61 1714
8797.50 1628
8798.38 1540
8799.27 1513
8800.15 1579
8801.04 1482
8801.93 1417
8802.81 1394
8803.70 1389
8804.58 1349
8805.47 1321
8806.35 1326
8807.24 1305
8808.12 1268
8809.01 1300
8809.90 1314
8810.78 1244
8811.67 1252
8812.55 1297
8813.44 1291
8814.33 1282
8815.21 1260
8816.10 1243
8816.98 1244
8817.87 1209
8818.76 1285
8819.64 1319
8820.53 1317
8821.42 1245
8822.30 1211
8823.19 1223
8824.08 1268
8824.96 1240
8825.85 1205
8826.74 1205
8827.62 1158
8828.51 1138
8829.40 1123
8830.28 1159
8831.17 1117
8832.06 1111
8832.94 1150
8833.83 1139
8834.72 1111
8835.61 1099
8836.49 1127
8837.38 1115
8838.27 1124
8839.16 1041
8840.04 1110
8840.93 1146
8841.82 1065
8842.70 1080
8843.59 1145
8844.48 1132
8845.37 1066
8846.26 1085
8847.14 1100
8848.03 1085
8848.92 1068
8849.81 1054
8850.69 1028
8851.58 1033
8852.47 1026
8853.36 1038
8854.25 1018
8855.13 1036
8856.02 1045
8856.91 1040
8857.80 1024
8858.69 1013
8859.58 980
8860.46 1002
8861.35 974
8862.24 961
8863.13 985
8864.02 969
8864.91 935
8865.80 920
8866.68 981
8867.57 974
8868.46 956
8869.35 915
8870.24 960
8871.13 949
8872.02 924
8872.91 951
8873.80 921
8874.69 933
8875.57 964
8876.46 939
8877.35 886
8878.24 902
8879.13 903
8880.02 935
8880.91 889
8881.80 904
8882.69 935
8883.58 870
8884.47 860
8885.36 841
8886.25 843
8887.14 858
8888.03 813
8888.92 800
8889.81 857
8890.70 844
8891.59 888
8892.48 863
8893.37 854
8894.26 855
8895.15 827
8896.04 859
8896.93 819
8897.82 804
8898.71 821
8899.60 776
8900.49 802
8901.38 814
8902.27 786
8903.16 822
8904.05 813
8904.94 771
8905.83 788
8906.72 756
8907.61 777
8908.50 763
8909.40 745
8910.29 781
8911.18 779
8912.07 758
8912.96 802
8913.85 808
8914.74 778
8915.63 759
8916.52 744
8917.42 769
8918.31 756
8919.20 756
8920.09 764
8920.98 797
8921.87 791
8922.76 747
8923.66 729
8924.55 713
8925.44 737
8926.33 723
8927.22 741
8928.11 738
8929.01 706
8929.90 732
8930.79 746
8931.68 791
8932.57 724
8933.47 747
8934.36 761
8935.25 751
8936.14 722
8937.03 695
8937.93 676
8938.82 739
8939.71 706
8940.60 707
8941.50 705
8942.39 717
8943.28 736
8944.17 705
8945.07 687
8945.96 663
8946.85 689
8947.75 688
8948.64 726
8949.53 731
8950.42 729
8951.32 668
8952.21 696
8953.10 679
8954.00 682
8954.89 703
8955.78 654
8956.68 716
8957.57 678
8958.46 678
8959.36 702
8960.25 668
8961.14 652
8962.04 681
8962.93 664
8963.82 689
8964.72 680
8965.61 677
8966.50 670
8967.40 709
8968.29 733
8969.19 760
8970.08 760
8970.97 727
8971.87 726
8972.76 743
8973.66 696
8974.55 658
8975.44 695
8976.34 701
8977.23 712
8978.13 703
8979.02 674
8979.91 662
8980.81 707
8981.70 716
8982.60 702
8983.49 662
8984.39 670
8985.28 709
8986.18 688
8987.07 673
8987.97 657
8988.86 648
8989.76 696
8990.65 702
8991.55 680
8992.44 688
8993.34 695
8994.23 707
8995.13 691
8996.02 644
8996.92 654
8997.81 667
8998.71 690
8999.60 673
9000.50 673
9001.39 659
9002.29 690
9003.18 648
9004.08 663
9004.98 630
9005.87 626
9006.77 628
9007.66 646
9008.56 666
9009.45 653
9010.35 626
9011.25 629
9012.14 660
9013.04 643
9013.93 632
9014.83 621
9015.73 650
9016.62 678
9017.52 660
9018.42 646
9019.31 614
9020.21 600
9021.10 617
9022.00 601
9022.90 588
9023.79 622
9024.69 636
9025.59 616
9026.48 587
9027.38 613
9028.28 669
9029.17 658
9030.07 662
9030.97 639
9031.87 613
9032.76 618
9033.66 612
9034.56 649
9035.45 657
9036.35 626
9037.25 634
9038.15 615
9039.04 604
9039.94 629
9040.84 622
9041.73 642
9042.63 614
9043.53 634
9044.43 643
9045.33 645
9046.22 625
9047.12 621
9048.02 636
9048.92 610
9049.81 624
9050.71 621
9051.61 643
9052.51 622
9053.41 641
9054.30 627
9055.20 659
9056.10 640
9057.00 624
9057.90 626
9058.80 677
9059.69 666
9060.59 692
9061.49 670
9062.39 653
9063.29 671
9064.19 667
9065.08 644
9065.98 652
9066.88 657
9067.78 626
9068.68 654
9069.58 636
9070.48 623
9071.38 656
9072.27 667
9073.17 685
9074.07 673
9074.97 663
9075.87 693
9076.77 667
9077.67 655
9078.57 631
9079.47 619
9080.37 641
9081.27 659
9082.17 670
9083.07 656
9083.97 657
9084.87 618
9085.76 692
9086.66 661
9087.56 697
9088.46 676
9089.36 669
9090.26 691
9091.16 652
9092.06 656
9092.96 654
9093.86 688
9094.76 672
9095.66 681
9096.56 656
9097.46 656
9098.36 675
9099.26 650
9100.17 643
9101.07 638
9101.97 643
9102.87 652
9103.77 646
9104.67 631
9105.57 652
9106.47 676
9107.37 674
9108.27 656
9109.17 631
9110.07 649
9110.97 619
9111.87 632
9112.77 621
9113.68 606
9114.58 619
9115.48 626
9116.38 629
9117.28 613
9118.18 640
9119.08 642
9119.98 635
9120.89 612
9121.79 615
9122.69 668
9123.59 627
9124.49 646
9125.39 682
9126.29 678
9127.20 672
9128.10 651
9129.00 671
9129.90 698
9130.80 686
9131.71 675
9132.61 620
9133.51 611
9134.41 623
9135.31 638
9136.22 620
9137.12 620
9138.02 620
9138.92 647
9139.83 658
9140.73 603
9141.63 618
9142.53 603
9143.43 637
9144.34 665
9145.24 629
9146.14 641
9147.05 651
9147.95 633
9148.85 642
9149.75 635
9150.66 639
9151.56 648
9152.46 608
9153.37 612
9154.27 609
9155.17 634
9156.07 617
9156.98 605
9157.88 615
9158.78 616
9159.69 620
9160.59 614
9161.49 613
9162.40 623
9163.30 643
9164.20 626
9165.11 622
9166.01 633
9166.92 659
9167.82 664
9168.72 610
9169.63 621
9170.53 649
9171.43 667
9172.34 647
9173.24 677
9174.15 637
9175.05 677
9175.95 674
9176.86 640
9177.76 627
9178.67 652
9179.57 640
9180.48 640
9181.38 662
9182.28 623
9183.19 633
9184.09 631
9185.00 614
9185.90 638
9186.81 639
9187.71 619
9188.62 616
9189.52 666
9190.43 670
9191.33 670
9192.24 646
9193.14 624
9194.05 649
9194.95 671
9195.86 669
9196.76 640
9197.67 664
9198.57 663
9199.48 663
9200.38 663
9201.29 675
9202.19 700
9203.10 684
9204.00 704
9204.91 689
9205.81 673
9206.72 690
9207.63 688
9208.53 706
9209.44 669
9210.34 687
9211.25 700
9212.15 633
9213.06 658
9213.97 631
9214.87 627
9215.78 643
9216.68 602
9217.59 638
9218.50 647
9219.40 649
9220.31 689
9221.22 707
9222.12 685
9223.03 667
9223.94 648
9224.84 676
9225.75 603
9226.65 602
9227.56 629
9228.47 659
9229.37 654
9230.28 675
9231.19 662
9232.10 656
9233.00 647
9233.91 632
9234.82 637
9235.72 629
9236.63 662
9237.54 632
9238.44 656
9239.35 673
9240.26 658
9241.17 686
9242.07 657
9242.98 647
9243.89 649
9244.80 647
9245.70 634
9246.61 632
9247.52 635
9248.43 659
9249.33 647
9250.24 639
9251.15 664
9252.06 639
9252.97 620
9253.87 659
9254.78 657
9255.69 634
9256.60 632
9257.51 631
9258.41 663
9259.32 652
9260.23 630
9261.14 669
9262.05 632
9262.96 646
9263.86 656
9264.77 638
9265.68 662
9266.59 663
9267.50 650
9268.41 647
9269.32 659
9270.22 630
9271.13 672
9272.04 664
9272.95 664
9273.86 642
9274.77 634
9275.68 656
9276.59 664
9277.50 654
9278.40 634
9279.31 666
9280.22 668
9281.13 649
9282.04 698
9282.95 660
9283.86 619
9284.77 645
9285.68 666
9286.59 643
9287.50 645
9288.41 619
9289.32 610
9290.23 677
9291.14 681
9292.05 670
9292.96 646
9293.87 658
9294.78 669
9295.69 697
9296.60 688
9297.51 675
9298.42 654
9299.33 694
9300.24 715
9301.15 683
9302.06 662
9302.97 730
9303.88 726
9304.79 696
9305.70 733
9306.61 676
9307.52 675
9308.43 702
9309.34 703
9310.25 690
9311.16 694
9312.07 736
9312.98 786
9313.90 734
9314.81 764
9315.72 788
9316.63 761
9317.54 775
9318.45 767
9319.36 756
9320.27 725
9321.18 725
9322.10 713
9323.01 698
9323.92 705
9324.83 705
9325.74 733
9326.65 735
9327.56 701
9328.48 703
9329.39 666
9330.30 638
9331.21 683
9332.12 662
9333.03 669
9333.95 684
9334.86 636
9335.77 678
9336.68 639
9337.59 658
9338.51 668
9339.42 699
9340.33 695
9341.24 681
9342.15 676
9343.07 706
9343.98 709
9344.89 648
9345.80 693
9346.72 676
9347.63 684
9348.54 684
9349.45 701
9350.37 676
9351.28 683
9352.19 655
9353.11 697
9354.02 687
9354.93 667
9355.84 656
9356.76 687
9357.67 627
9358.58 674
9359.50 685
9360.41 716
9361.32 693
9362.24 679
9363.15 706
9364.06 707
9364.98 673
9365.89 653
9366.80 694
9367.72 680
9368.63 699
9369.54 675
9370.46 636
9371.37 659
9372.28 680
9373.20 714
9374.11 710
9375.03 670
9375.94 692
9376.85 755
9377.77 746
9378.68 704
9379.60 721
9380.51 727
9381.42 712
9382.34 742
9383.25 721
9384.17 742
9385.08 736
9386.00 735
9386.91 764
9387.82 718
9388.74 752
9389.65 794
9390.57 794
9391.48 772
9392.40 759
9393.31 790
9394.23 819
9395.14 800
9396.06 783
9396.97 813
9397.89 810
9398.80 830
9399.72 836
9400.63 777
9401.55 785
9402.46 828
9403.38 814
9404.29 756
9405.21 745
9406.12 740
9407.04 751
9407.95 746
9408.87 754
9409.79 799
9410.70 770
9411.62 763
9412.53 732
9413.45 714
9414.36 761
9415.28 756
9416.20 765
9417.11 802
9418.03 731
9418.94 754
9419.86 730
9420.78 780
9421.69 794
9422.61 838
9423.52 832
9424.44 764
9425.36 772
9426.27 778
9427.19 772
9428.11 817
9429.02 854
9429.94 827
9430.86 825
9431.77 787
9432.69 817
9433.61 810
9434.52 834
9435.44 840
9436.36 820
9437.27 845
9438.19 866
9439.11 857
9440.02 859
9440.94 930
9441.86 877
9442.78 878
9443.69 869
9444.61 889
9445.53 921
9446.44 927
9447.36 897
9448.28 960
9449.20 937
9450.11 944
9451.03 1017
9451.95 963
9452.87 1009
9453.78 1032
9454.70 1066
9455.62 1054
9456.54 1012
9457.46 1012
9458.37 1015
9459.29 1009
9460.21 1046
9461.13 982
9462.05 954
9462.96 919
9463.88 943
9464.80 915
9465.72 928
9466.64 924
9467.56 921
9468.47 898
9469.39 905
9470.31 924
9471.23 883
9472.15 898
9473.07 928
9473.98 924
9474.90 860
9475.82 863
9476.74 893
9477.66 888
9478.58 957
9479.50 955
9480.42 965
9481.34 988
9482.26 1061
9483.17 1030
9484.09 972
9485.01 963
9485.93 1051
9486.85 1073
9487.77 1007
9488.69 967
9489.61 996
9490.53 979
9491.45 944
9492.37 932
9493.29 932
9494.21 970
9495.13 953
9496.05 948
9496.97 931
9497.89 957
9498.81 912
9499.73 953
9500.65 983
9501.57 963
9502.49 950
9503.41 922
9504.33 954
9505.25 958
9506.17 964
9507.09 935
9508.01 960
9508.93 1004
9509.85 998
9510.77 998
9511.69 1034
9512.61 1030
9513.53 1012
9514.45 1012
9515.37 1041
9516.29 1046
9517.21 1095
9518.13 1123
9519.05 1166
9519.98 1217
9520.90 1189
9521.82 1286
9522.74 1368
9523.66 1443
9524.58 1415
9525.50 1469
9526.42 1449
9527.34 1414
9528.27 1458
9529.19 1392
9530.11 1384
9531.03 1344
9531.95 1335
9532.87 1297
9533.79 1243
9534.72 1245
9535.64 1216
9536.56 1218
9537.48 1251
9538.40 1164
9539.32 1176
9540.25 1151
9541.17 1162
9542.09 1122
9543.01 1156
9543.93 1155
9544.86 1157
9545.78 1103
9546.70 1103
9547.62 1071
9548.55 1094
9549.47 1105
9550.39 1061
9551.31 1129
9552.24 1105
9553.16 1116
9554.08 1115
9555.00 1131
9555.93 1164
9556.85 1181
9557.77 1165
9558.69 1203
9559.62 1199
9560.54 1212
9561.46 1239
9562.39 1248
9563.31 1241
9564.23 1274
9565.15 1235
9566.08 1246
9567.00 1252
9567.92 1226
9568.85 1319
9569.77 1309
9570.69 1308
9571.62 1308
9572.54 1312
9573.46 1247
9574.39 1277
9575.31 1303
9576.23 1226
9577.16 1260
9578.08 1303
9579.01 1328
9579.93 1244
9580.85 1274
9581.78 1272
9582.70 1362
9583.63 1403
9584.55 1424
9585.47 1411
9586.40 1457
9587.32 1434
9588.25 1417
9589.17 1438
9590.09 1423
9591.02 1449
9591.94 1452
9592.87 1514
9593.79 1489
9594.72 1527
9595.64 1558
9596.57 1589
9597.49 1603
9598.42 1684
9599.34 1758
9600.26 1826
9601.19 1890
9602.11 1987
9603.04 1953
9603.96 2003
9604.89 2001
9605.81 1935
9606.74 1952
9607.66 1890
9608.59 1858
9609.51 1807
9610.44 1768
9611.37 1727
9612.29 1697
9613.22 1669
9614.14 1617
9615.07 1616
9615.99 1633
9616.92 1576
9617.84 1542
9618.77 1559
9619.70 1580
9620.62 1556
9621.55 1488
9622.47 1545
9623.40 1612
9624.32 1577
9625.25 1586
9626.18 1563
9627.10 1551
9628.03 1582
9628.95 1600
9629.88 1650
9630.81 1608
9631.73 1622
9632.66 1614
9633.59 1639
9634.51 1707
9635.44 1661
9636.37 1691
9637.29 1717
9638.22 1798
9639.15 1756
9640.07 1819
9641.00 1874
9641.93 1865
9642.85 1939
9643.78 1971
9644.71 1934
9645.63 1980
9646.56 2016
9647.49 2038
9648.41 2143
9649.34 2089
9650.27 2089
9651.20 2090
9652.12 2120
9653.05 2059
9653.98 2025
9654.91 2057
9655.83 2039
9656.76 2023
9657.69 1974
9658.62 2055
9659.54 2060
9660.47 2083
9661.40 2030
9662.33 1992
9663.25 2000
9664.18 2044
9665.11 2036
9666.04 2052
9666.97 2067
9667.89 2065
9668.82 2164
9669.75 2185
9670.68 2222
9671.61 2181
9672.53 2195
9673.46 2237
9674.39 2303
9675.32 2293
9676.25 2324
9677.18 2343
9678.11 2332
9679.03 2356
9679.96 2431
9680.89 2435
9681.82 2407
9682.75 2497
9683.68 2492
9684.61 2529
9685.54 2502
9686.46 2517
9687.39 2555
9688.32 2572
9689.25 2524
9690.18 2541
9691.11 2555
9692.04 2589
9692.97 2578
9693.90 2597
9694.83 2612
9695.76 2715
9696.69 2767
9697.61 2693
9698.54 2868
9699.47 3006
9700.40 3008
9701.33 3114
9702.26 3244
9703.19 3243
9704.12 3328
9705.05 3228
9705.98 3142
9706.91 3135
9707.84 3029
9708.77 2908
9709.70 2899
9710.63 2892
9711.56 2895
9712.49 2868
9713.42 2886
9714.35 2931
9715.28 2890
9716.21 3014
9717.14 3102
9718.07 3061
9719.00 2952
9719.94 3001
9720.87 2964
9721.80 2959
9722.73 2796
9723.66 2691
9724.59 2642
9725.52 2556
9726.45 2421
9727.38 2455
9728.31 2377
9729.24 2286
9730.17 2309
9731.10 2205
9732.04 2257
9732.97 2180
9733.90 2199
9734.83 2112
9735.76 2152
9736.69 2121
9737.62 1982
9738.55 2025
9739.49 2021
9740.42 2017
9741.35 1978
9742.28 1979
9743.21 1904
9744.14 1923
9745.08 1869
9746.01 1846
9746.94 1874
9747.87 1848
9748.80 1827
9749.74 1854
9750.67 1857
9751.60 1785
9752.53 1762
9753.46 1792
9754.40 1770
9755.33 1719
9756.26 1704
9757.19 1703
9758.13 1666
9759.06 1714
9759.99 1666
9760.92 1663
9761.85 1661
9762.79 1661
9763.72 1677
9764.65 1673
9765.59 1651
9766.52 1590
9767.45 1590
9768.38 1587
9769.32 1582
9770.25 1646
9771.18 1630
9772.12 1593
9773.05 1572
9773.98 1652
9774.92 1645
9775.85 1679
9776.78 1689
9777.71 1646
9778.65 1649
9779.58 1629
9780.52 1704
9781.45 1697
9782.38 1737
9783.32 1799
9784.25 1810
9785.18 1755
9786.12 1758
9787.05 1746
9787.98 1713
9788.92 1723
9789.85 1741
9790.79 1690
9791.72 1687
9792.65 1727
9793.59 1661
9794.52 1606
9795.46 1631
9796.39 1712
9797.32 1747
9798.26 1762
9799.19 1745
9800.13 1818
9801.06 1762
9802.00 1783
9802.93 1776
9803.87 1824
9804.80 1750
9805.73 1717
9806.67 1696
9807.60 1698
9808.54 1666
9809.47 1610
9810.41 1525
9811.34 1491
9812.28 1440
9813.21 1433
9814.15 1425
9815.08 1403
9816.02 1362
9816.95 1400
9817.89 1326
9818.82 1300
9819.76 1267
9820.69 1261
9821.63 1266
9822.57 1244
9823.50 1299
9824.44 1282
9825.37 1233
9826.31 1244
9827.24 1262
9828.18 1245
9829.11 1253
9830.05 1220
9830.99 1168
9831.92 1186
9832.86 1150
9833.79 1156
9834.73 1175
9835.67 1138
9836.60 1169
9837.54 1179
9838.47 1209
9839.41 1200
9840.35 1182
9841.28 1169
9842.22 1144
9843.16 1237
9844.09 1225
9845.03 1145
9845.97 1176
9846.90 1186
9847.84 1220
9848.78 1220
9849.71 1185
9850.65 1153
9851.59 1157
9852.52 1172
9853.46 1242
9854.40 1171
9855.33 1141
9856.27 1170
9857.21 1149
9858.14 1190
9859.08 1224
9860.02 1154
9860.96 1162
9861.89 1173
9862.83 1145
9863.77 1165
9864.71 1132
9865.64 1117
9866.58 1142
9867.52 1121
9868.46 1111
9869.39 1148
9870.33 1117
9871.27 1086
9872.21 1158
9873.15 1059
9874.08 1034
9875.02 1119
9875.96 1081
9876.90 1099
9877.83 1022
9878.77 1070
9879.71 1095
9880.65 1067
9881.59 1022
9882.53 1037
9883.46 1039
9884.40 1045
9885.34 1051
9886.28 1073
9887.22 1037
9888.16 1053
9889.10 1052
9890.03 1059
9890.97 1044
9891.91 1011
9892.85 1016
9893.79 1004
9894.73 983
9895.67 985
9896.61 981
9897.54 1066
9898.48 1065
9899.42 1005
9900.36 1020
9901.30 985
9902.24 986
9903.18 1048
9904.12 1011
9905.06 985
9906.00 1006
9906.94 1023
9907.88 1040
9908.82 976
9909.76 1020
9910.70 1025
9911.63 1038
9912.57 1001
9913.51 1021
9914.45 979
9915.39 963
9916.33 998
9917.27 1015
9918.21 1006
9919.15 1019
9920.09 1076
9921.03 1017
9921.97 1052
9922.91 1061
9923.85 1136
9924.79 1156
9925.74 1217
9926.68 1232
9927.62 1286
9928.56 1287
9929.50 1341
9930.44 1423
9931.38 1409
9932.32 1384
9933.26 1326
9934.20 1350
9935.14 1311
9936.08 1233
9937.02 1246
9937.96 1235
9938.90 1167
9939.85 1126
9940.79 1080
9941.73 1073
9942.67 1072
9943.61 1048
9944.55 1106
9945.49 1109
9946.43 1078
9947.38 1078
9948.32 1075
9949.26 1142
9950.20 1139
9951.14 1158
9952.08 1156
9953.02 1170
9953.97 1173
9954.91 1197
9955.85 1184
9956.79 1179
9957.73 1154
9958.68 1123
9959.62 1085
9960.56 1046
9961.50 1046
9962.44 1018
9963.39 1022
9964.33 1012
9965.27 974
9966.21 960
9967.15 982
9968.10 899
9969.04 887
9969.98 903
9970.92 856
9971.87 879
9972.81 873
9973.75 860
9974.69 850
9975.64 845
9976.58 853
9977.52 807
9978.47 833
9979.41 807
9980.35 805
9981.29 817
9982.24 817
9983.18 801
9984.12 828
9985.07 826
9986.01 816
9986.95 827
9987.90 765
9988.84 805
9989.78 856
9990.73 837
9991.67 835
9992.61 861
9993.56 862
9994.50 846
9995.44 836
9996.39 760
9997.33 813
9998.27 852
9999.22 815
10000.16 786
10001.11 808
10002.05 831
10002.99 828
10003.94 838
10004.88 821
10005.83 814
10006.77 783
10007.72 768
10008.66 813
10009.60 804
10010.55 776
10011.49 785
10012.44 770
10013.38 733
10014.33 779
10015.27 771
10016.21 815
10017.16 758
10018.10 740
10019.05 810
10019.99 805
10020.94 793
10021.88 764
10022.83 822
10023.77 758
10024.72 781
10025.66 792
10026.61 780
10027.55 771
10028.50 749
10029.44 812
10030.39 804
10031.33 780
10032.28 775
10033.23 785
10034.17 771
10035.12 723
10036.06 755
10037.01 748
10037.95 742
10038.90 759
10039.84 740
10040.79 765
10041.74 736
10042.68 725
10043.63 732
10044.57 703
10045.52 698
10046.47 732
10047.41 730
10048.36 742
10049.30 733
10050.25 726
10051.20 744
10052.14 728
10053.09 763
10054.04 742
10054.98 758
10055.93 735
10056.88 731
10057.82 733
10058.77 737
10059.72 714
10060.66 752
10061.61 753
10062.56 684
10063.50 697
10064.45 693
10065.40 724
10066.34 708
10067.29 728
10068.24 715
10069.18 694
10070.13 689
10071.08 686
10072.03 705
10072.97 723
10073.92 721
10074.87 721
10075.82 705
10076.76 682
10077.71 712
10078.66 704
10079.61 723
10080.55 683
10081.50 647
10082.45 710
10083.40 693
10084.34 700
10085.29 715
10086.24 732
10087.19 738
10088.14 717
10089.08 702
10090.03 683
10090.98 693
10091.93 699
10092.88 686
10093.83 668
10094.77 699
10095.72 691
10096.67 719
10097.62 737
10098.57 723
10099.52 717
10100.46 708
10101.41 723
10102.36 692
10103.31 719
10104.26 705
10105.21 699
10106.16 683
10107.11 704
10108.05 715
10109.00 714
10109.95 707
10110.90 718
10111.85 724
10112.80 712
10113.75 693
10114.70 716
10115.65 716
10116.60 706
10117.55 722
10118.50 701
10119.45 732
10120.39 727
10121.34 715
10122.29 697
10123.24 743
10124.19 715
10125.14 727
10126.09 717
10127.04 699
10127.99 719
10128.94 699
10129.89 691
10130.84 694
10131.79 700
10132.74 695
10133.69 741
10134.64 737
10135.59 693
10136.54 750
10137.49 732
10138.44 706
10139.39 740
10140.34 730
10141.30 732
10142.25 742
10143.20 761
10144.15 732
10145.10 720
10146.05 744
10147.00 763
10147.95 796
10148.90 756
10149.85 801
10150.80 770
10151.75 787
10152.70 740
10153.66 758
10154.61 749
10155.56 751
10156.51 779
10157.46 804
10158.41 821
10159.36 794
10160.31 788
10161.27 777
10162.22 836
10163.17 809
10164.12 783
10165.07 781
10166.02 822
10166.98 845
10167.93 830
10168.88 832
10169.83 829
10170.78 872
10171.73 908
10172.69 882
10173.64 853
10174.59 884
10175.54 882
10176.50 873
10177.45 914
10178.40 929
10179.35 936
10180.30 942
10181.26 951
10182.21 959
10183.16 937
10184.11 963
10185.07 982
10186.02 973
10186.97 916
10187.92 916
10188.88 1016
10189.83 949
10190.78 976
10191.74 973
10192.69 987
10193.64 993
10194.59 940
10195.55 928
10196.50 948
10197.45 955
10198.41 943
10199.36 973
10200.31 925
10201.27 963
10202.22 959
10203.17 973
10204.13 1041
10205.08 990
10206.03 1048
10206.99 1063
10207.94 1133
10208.89 1162
10209.85 1107
10210.80 1105
10211.76 1106
10212.71 1169
10213.66 1117
10214.62 1125
10215.57 1136
10216.53 1118
10217.48 1097
10218.43 1079
10219.39 1084
10220.34 1080
10221.30 1032
10222.25 1032
10223.21 1030
10224.16 1015
10225.11 1020
10226.07 966
10227.02 972
10227.98 965
10228.93 970
10229.89 1002
10230.84 1037
10231.80 1081
10232.75 1068
10233.71 1106
10234.66 1131
10235.62 1183
10236.57 1224
10237.53 1270
10238.48 1302
10239.44 1268
10240.39 1324
10241.35 1320
10242.30 1297
10243.26 1286
10244.21 1280
10245.17 1261
10246.12 1172
10247.08 1138
10248.03 1124
10248.99 1102
10249.94 1056
10250.90 1062
10251.86 1110
10252.81 1051
10253.77 1027
10254.72 1000
10255.68 1003
10256.63 956
10257.59 982
10258.55 964
10259.50 926
10260.46 927
10261.41 930
10262.37 905
10263.33 850
10264.28 859
10265.24 862
10266.20 837
10267.15 882
10268.11 848
10269.07 848
10270.02 871
10270.98 843
10271.94 834
10272.89 838
10273.85 836
10274.81 831
10275.76 858
10276.72 819
10277.68 811
10278.63 821
10279.59 811
10280.55 800
10281.50 803
10282.46 804
10283.42 808
10284.38 802
10285.33 782
10286.29 812
10287.25 782
10288.20 748
10289.16 762
10290.12 744
10291.08 772
10292.03 729
10292.99 771
10293.95 753
10294.91 793
10295.86 762
10296.82 753
10297.78 765
10298.74 751
10299.70 802
10300.65 856
10301.61 777
10302.57 798
10303.53 753
10304.49 799
10305.44 773
10306.40 740
10307.36 745
10308.32 752
10309.28 806
10310.24 774
10311.19 753
10312.15 767
10313.11 779
10314.07 754
10315.03 764
10315.99 793
10316.95 789
10317.90 790
10318.86 796
10319.82 754
10320.78 742
10321.74 765
10322.70 766
10323.66 732
10324.62 741
10325.58 741
10326.54 745
10327.49 739
10328.45 726
10329.41 735
10330.37 775
10331.33 756
10332.29 761
10333.25 735
10334.21 749
10335.17 723
10336.13 734
10337.09 741
10338.05 731
10339.01 714
10339.97 700
10340.93 695
10341.89 707
10342.85 718
10343.81 731
10344.77 718
10345.73 736
10346.69 674
10347.65 685
10348.61 691
10349.57 673
10350.53 689
10351.49 663
10352.45 661
10353.41 639
10354.37 680
10355.33 676
10356.29 686
10357.25 685
10358.21 646
10359.17 700
10360.13 649
10361.09 684
10362.06 665
10363.02 630
10363.98 628
10364.94 635
10365.90 656
10366.86 645
10367.82 668
10368.78 660
10369.74 678
10370.70 650
10371.67 639
10372.63 639
10373.59 615
10374.55 610
10375.51 639
10376.47 663
10377.43 644
10378.40 666
10379.36 637
10380.32 644
10381.28 663
10382.24 656
10383.20 657
10384.17 655
10385.13 650
10386.09 672
10387.05 629
10388.01 656
10388.98 637
10389.94 638
10390.90 611
10391.86 633
10392.82 604
10393.79 628
10394.75 644
10395.71 588
10396.67 563
10397.64 602
10398.60 630
10399.56 577
10400.52 630
10401.49 606
10402.45 617
10403.41 625
10404.37 598
10405.34 600
10406.30 601
10407.26 621
10408.23 638
10409.19 586
10410.15 605
10411.11 583
10412.08 599
10413.04 634
10414.00 617
10414.97 628
10415.93 594
10416.89 656
10417.86 604
10418.82 605
10419.78 598
10420.75 623
10421.71 594
10422.68 647
10423.64 628
10424.60 647
10425.57 611
10426.53 607
10427.49 603
10428.46 589
10429.42 638
10430.39 592
10431.35 601
10432.31 608
10433.28 605
10434.24 556
10435.21 578
10436.17 568
10437.13 600
10438.10 605
10439.06 605
10440.03 576
10440.99 597
10441.96 585
10442.92 592
10443.89 566
10444.85 544
10445.82 586
10446.78 594
10447.74 592
10448.71 542
10449.67 550
10450.64 537
10451.60 553
10452.57 559
10453.53 575
10454.50 548
10455.46 581
10456.43 612
10457.39 578
10458.36 571
10459.33 562
10460.29 541
10461.26 544
10462.22 543
10463.19 591
10464.15 552
10465.12 533
10466.08 591
10467.05 551
10468.01 578
10468.98 567
10469.95 578
10470.91 561
10471.88 532
10472.84 553
10473.81 538
10474.78 599
10475.74 603
10476.71 533
10477.67 570
10478.64 571
10479.61 567
10480.57 599
10481.54 567
10482.51 582
10483.47 606
10484.44 622
10485.41 598
10486.37 574
10487.34 603
10488.30 646
10489.27 586
10490.24 563
10491.20 590
10492.17 532
10493.14 578
10494.11 574
10495.07 569
10496.04 558
10497.01 560
10497.97 558
10498.94 552
10499.91 575
10500.88 586
10501.84 546
10502.81 524
10503.78 554
10504.74 574
10505.71 562
10506.68 599
10507.65 569
10508.61 584
10509.58 581
10510.55 548
10511.52 598
10512.49 544
10513.45 555
10514.42 593
10515.39 563
10516.36 547
10517.32 556
10518.29 524
10519.26 568
10520.23 614
10521.20 601
10522.17 604
10523.13 520
10524.10 589
10525.07 623
10526.04 582
10527.01 547
10527.98 551
10528.94 561
10529.91 617
10530.88 602
10531.85 577
10532.82 578
10533.79 587
10534.76 584
10535.72 560
10536.69 595
10537.66 584
10538.63 576
10539.60 596
10540.57 592
10541.54 603
10542.51 564
10543.48 582
10544.45 596
10545.42 608
10546.38 589
10547.35 593
10548.32 594
10549.29 607
10550.26 591
10551.23 590
10552.20 576
10553.17 589
10554.14 594
10555.11 610
10556.08 563
10557.05 610
10558.02 624
10558.99 632
10559.96 616
10560.93 589
10561.90 644
10562.87 632
10563.84 588
10564.81 606
10565.78 610
10566.75 637
10567.72 648
10568.69 633
10569.66 626
10570.63 635
10571.60 645
10572.57 645
10573.54 635
10574.51 624
10575.48 605
10576.46 631
10577.43 657
10578.40 637
10579.37 663
10580.34 638
10581.31 602
10582.28 641
10583.25 638
10584.22 637
10585.19 634
10586.16 629
10587.14 633
10588.11 636
10589.08 666
10590.05 639
10591.02 623
10591.99 652
10592.96 654
10593.94 678
10594.91 713
10595.88 673
10596.85 697
10597.82 673
10598.79 651
10599.77 692
10600.74 703
10601.71 661
10602.68 742
10603.65 724
10604.62 735
10605.60 749
10606.57 777
10607.54 781
10608.51 833
10609.49 826
10610.46 799
10611.43 847
10612.40 863
10613.37 849
10614.35 888
10615.32 888
10616.29 873
10617.26 868
10618.24 851
10619.21 864
10620.18 802
10621.16 814
10622.13 793
10623.10 766
10624.07 795
10625.05 757
10626.02 767
10626.99 726
10627.97 713
10628.94 699
10629.91 711
10630.89 683
10631.86 680
10632.83 684
10633.80 685
10634.78 688
10635.75 713
10636.73 748
10637.70 719
10638.67 733
10639.65 782
10640.62 777
10641.59 767
10642.57 768
10643.54 761
10644.51 776
10645.49 780
10646.46 787
10647.44 767
10648.41 744
10649.38 713
10650.36 720
10651.33 741
10652.31 750
10653.28 684
10654.25 672
10655.23 697
10656.20 679
10657.18 624
10658.15 609
10659.13 668
10660.10 593
10661.08 629
10662.05 621
10663.03 597
10664.00 586
10664.97 603
10665.95 582
10666.92 601
10667.90 607
10668.87 619
10669.85 604
10670.82 591
10671.80 616
10672.77 588
10673.75 594
10674.72 588
10675.70 596
10676.68 559
10677.65 600
10678.63 583
10679.60 603
10680.58 628
10681.55 604
10682.53 609
10683.50 595
10684.48 643
10685.45 631
10686.43 586
10687.41 598
10688.38 630
10689.36 657
10690.33 637
10691.31 587
10692.29 586
10693.26 619
10694.24 631
10695.21 580
10696.19 568
10697.17 598
10698.14 593
10699.12 604
10700.10 601
10701.07 585
10702.05 573
10703.02 590
10704.00 561
10704.98 574
10705.95 566
10706.93 599
10707.91 558
10708.88 537
10709.86 549
10710.84 555
10711.82 572
10712.79 590
10713.77 601
10714.75 582
10715.72 546
10716.70 606
10717.68 578
10718.65 555
10719.63 559
10720.61 546
10721.59 566
10722.56 582
10723.54 584
10724.52 579
10725.50 603
10726.47 617
10727.45 610
10728.43 577
10729.41 565
10730.38 587
10731.36 556
10732.34 608
10733.32 559
10734.30 573
10735.27 605
10736.25 624
10737.23 562
10738.21 557
10739.19 575
10740.16 602
10741.14 571
10742.12 566
10743.10 568
10744.08 589
10745.06 598
10746.03 606
10747.01 580
10747.99 573
10748.97 603
10749.95 580
10750.93 593
10751.91 587
10752.88 587
10753.86 563
10754.84 574
10755.82 574
10756.80 576
10757.78 580
10758.76 532
10759.74 580
10760.72 559
10761.70 584
10762.67 552
10763.65 549
10764.63 607
10765.61 593
10766.59 611
10767.57 583
10768.55 595
10769.53 630
10770.51 587
10771.49 585
10772.47 563
10773.45 591
10774.43 595
10775.41 604
10776.39 595
10777.37 609
10778.35 646
10779.33 650
10780.31 635
10781.29 616
10782.27 646
10783.25 683
10784.23 694
10785.21 623
10786.19 636
10787.17 659
10788.15 656
10789.13 668
10790.11 689
10791.09 676
10792.07 679
10793.05 677
10794.03 680
10795.01 645
10795.99 646
10796.97 627
10797.96 629
10798.94 625
10799.92 615
10800.90 641
10801.88 672
10802.86 623
10803.84 624
10804.82 615
10805.80 609
10806.79 607
10807.77 592
10808.75 598
10809.73 606
10810.71 575
10811.69 587
10812.67 589
10813.65 643
10814.64 593
10815.62 649
10816.60 578
10817.58 601
10818.56 634
10819.54 642
10820.53 594
10821.51 613
10822.49 602
10823.47 631
10824.45 647
10825.44 632
10826.42 592
10827.40 640
10828.38 631
10829.37 625
10830.35 658
10831.33 619
10832.31 637
10833.29 630
10834.28 614
10835.26 622
10836.24 613
10837.22 655
10838.21 642
10839.19 670
10840.17 638
10841.16 645
10842.14 610
10843.12 613
10844.10 648
10845.09 686
10846.07 660
10847.05 683
10848.04 672
10849.02 700
10850.00 687
10850.99 677
10851.97 671
10852.95 682
10853.94 661
10854.92 668
10855.90 695
10856.89 707
10857.87 671
10858.85 695
10859.84 701
10860.82 766
10861.80 741
10862.79 719
10863.77 741
10864.76 713
10865.74 740
10866.72 736
10867.71 761
10868.69 768
10869.68 762
10870.66 708
10871.64 746
10872.63 740
10873.61 771
10874.60 756
10875.58 737
10876.56 753
10877.55 776
10878.53 773
10879.52 746
10880.50 750
10881.49 731
10882.47 783
10883.46 781
10884.44 784
10885.43 790
10886.41 783
10887.40 756
10888.38 818
10889.37 838
10890.35 823
10891.34 793
10892.32 872
10893.31 857
10894.29 836
10895.28 825
10896.26 841
10897.25 794
10898.23 830
10899.22 847
10900.20 813
10901.19 874
10902.17 876
10903.16 868
10904.15 830
10905.13 864
10906.12 897
10907.10 905
10908.09 892
10909.07 953
10910.06 956
10911.05 954
10912.03 993
10913.02 1009
10914.00 992
10914.99 1014
10915.98 998
10916.96 1028
10917.95 1036
10918.94 1015
10919.92 1032
10920.91 1020
10921.89 1021
10922.88 1037
10923.87 1067
10924.85 1108
10925.84 1130
10926.83 1102
10927.81 1123
10928.80 1121
10929.79 1097
10930.77 1079
10931.76 1138
10932.75 1153
10933.74 1167
10934.72 1150
10935.71 1178
10936.70 1200
10937.68 1199
10938.67 1223
10939.66 1223
10940.65 1253
10941.63 1276
10942.62 1240
10943.61 1245
10944.59 1311
10945.58 1303
10946.57 1328
10947.56 1327
10948.54 1340
10949.53 1429
10950.52 1424
10951.51 1428
10952.50 1488
10953.48 1584
10954.47 1678
10955.46 1687
10956.45 1748
10957.44 1843
10958.42 1941
10959.41 1929
10960.40 2012
10961.39 2051
10962.38 2023
10963.36 2008
10964.35 1993
10965.34 2024
10966.33 1950
10967.32 1940
10968.31 1883
10969.30 1856
10970.28 1829
10971.27 1809
10972.26 1737
10973.25 1745
10974.24 1730
10975.23 1717
10976.22 1613
10977.21 1641
10978.19 1663
10979.18 1644
10980.17 1579
10981.16 1528
10982.15 1542
10983.14 1626
10984.13 1592
10985.12 1585
10986.11 1633
10987.10 1664
10988.09 1641
10989.08 1646
10990.07 1699
10991.06 1691
10992.04 1792
10993.03 1804
10994.02 1896
10995.01 2029
10996.00 2080
10996.99 2207
10997.98 2282
10998.97 2377
10999.96 2519
11000.95 2601
11001.94 2732
11002.93 2719
11003.92 2739
11004.91 2797
11005.90 2704
11006.89 2651
11007.88 2539
11008.87 2376
11009.87 2311
11010.86 2240
11011.85 2156
11012.84 2037
11013.83 1963
11014.82 1891
11015.81 1791
11016.80 1697
11017.79 1633
11018.78 1534
11019.77 1470
11020.76 1441
11021.75 1416
11022.74 1363
11023.74 1301
11024.73 1347
11025.72 1293
11026.71 1244
11027.70 1243
11028.69 1252
11029.68 1158
11030.67 1175
11031.67 1244
11032.66 1213
11033.65 1180
11034.64 1147
11035.63 1137
11036.62 1166
11037.61 1183
11038.61 1213
11039.60 1200
11040.59 1190
11041.58 1179
11042.57 1196
11043.56 1167
11044.56 1181
11045.55 1123
11046.54 1130
11047.53 1107
11048.53 1096
11049.52 1126
11050.51 1073
11051.50 1071
11052.49 997
11053.49 1036
11054.48 1035
11055.47 1025
11056.46 1029
11057.46 1025
11058.45 1002
11059.44 1004
11060.43 995
11061.43 1051
11062.42 1059
11063.41 1030
11064.41 1030
11065.40 1030
11066.39 1021
11067.38 1028
11068.38 1035
11069.37 1004
11070.36 1038
11071.36 1028
11072.35 1065
11073.34 1030
11074.34 1030
11075.33 1102
11076.32 1094
11077.32 1074
11078.31 1020
11079.30 1057
11080.30 1061
11081.29 1092
11082.28 1038
11083.28 1046
11084.27 1027
11085.27 1022
11086.26 1030
11087.25 1019
11088.25 1035
11089.24 989
11090.24 1029
11091.23 991
11092.22 942
11093.22 997
11094.21 1001
11095.21 942
11096.20 918
11097.19 976
11098.19 909
11099.18 970
11100.18 984
11101.17 954
11102.17 934
11103.16 930
11104.16 912
11105.15 879
11106.15 901
11107.14 882
11108.13 957
11109.13 897
11110.12 916
11111.12 939
11112.11 905
11113.11 882
11114.10 878
11115.10 919
11116.09 902
11117.09 896
11118.09 888
11119.08 906
11120.08 897
11121.07 891
11122.07 861
11123.06 882
11124.06 913
11125.05 931
11126.05 920
11127.04 878
11128.04 869
11129.04 911
11130.03 878
11131.03 906
11132.02 893
11133.02 871
11134.02 849
11135.01 869
11136.01 860
11137.00 857
11138.00 826
11139.00 863
11139.99 845
11140.99 840
11141.98 862
11142.98 830
11143.98 862
11144.97 816
11145.97 810
11146.97 832
11147.96 816
11148.96 813
11149.96 824
11150.95 804
11151.95 844
11152.95 838
11153.94 862
11154.94 837
11155.94 871
11156.93 837
11157.93 787
11158.93 846
11159.93 834
11160.92 832
11161.92 815
11162.92 827
11163.92 774
11164.91 787
11165.91 789
11166.91 807
11167.90 766
11168.90 799
11169.90 822
11170.90 816
11171.90 791
11172.89 758
11173.89 775
11174.89 744
11175.89 796
11176.88 803
11177.88 786
11178.88 795
11179.88 729
11180.88 768
11181.87 733
11182.87 757
11183.87 731
11184.87 750
11185.87 754
11186.87 780
11187.86 748
11188.86 701
11189.86 744
11190.86 735
11191.86 787
11192.86 757
11193.86 769
11194.85 825
11195.85 793
11196.85 764
11197.85 762
11198.85 792
11199.85 794
11200.85 792
11201.85 823
11202.84 801
11203.84 759
11204.84 737
11205.84 769
11206.84 757
11207.84 776
11208.84 765
11209.84 798
11210.84 786
11211.84 802
11212.84 798
11213.84 797
11214.84 764
11215.84 769
11216.84 781
11217.84 785
11218.84 774
11219.84 780
11220.84 758
11221.84 749
11222.84 746
11223.84 784
11224.84 806
11225.84 801
11226.84 817
11227.84 810
11228.84 775
11229.84 789
11230.84 786
11231.84 807
11232.84 800
11233.84 771
11234.84 821
11235.84 823
11236.84 802
11237.84 798
11238.84 761
11239.84 812
11240.84 874
11241.84 886
11242.84 857
11243.84 817
11244.84 828
11245.85 828
11246.85 833
11247.85 827
11248.85 877
11249.85 866
11250.85 847
11251.85 889
11252.85 853
11253.86 867
11254.86 881
11255.86 855
11256.86 888
11257.86 888
11258.86 882
11259.86 875
11260.87 868
11261.87 893
11262.87 917
11263.87 961
11264.87 930
11265.87 892
11266.88 914
11267.88 954
11268.88 991
11269.88 987
11270.88 986
11271.89 1041
11272.89 1033
11273.89 1053
11274.89 1013
11275.90 1023
11276.90 1081
11277.90 1066
11278.90 1087
11279.90 1100
11280.91 1119
11281.91 1141
11282.91 1090
11283.92 1086
11284.92 1078
11285.92 1083
11286.92 1013
11287.93 1020
11288.93 1046
11289.93 1002
11290.94 971
11291.94 928
11292.94 972
11293.94 976
11294.95 924
11295.95 898
11296.95 888
11297.96 914
11298.96 876
11299.96 838
11300.97 839
11301.97 867
11302.97 900
11303.98 850
11304.98 831
11305.98 849
11306.99 869
11307.99 864
11309.00 843
11310.00 855
11311.00 861
11312.01 893
11313.01 894
11314.02 856
11315.02 903
11316.02 903
11317.03 922
11318.03 961
11319.04 934
11320.04 948
11321.04 942
11322.05 991
11323.05 994
11324.06 982
11325.06 952
11326.07 961
11327.07 952
11328.08 957
11329.08 942
11330.09 1011
11331.09 1001
11332.10 951
11333.10 932
11334.10 932
11335.11 903
11336.11 904
11337.12 932
11338.12 965
11339.13 993
11340.14 1010
11341.14 997
11342.15 1001
11343.15 1027
11344.16 986
11345.16 1004
11346.17 1023
11347.17 1018
11348.18 988
11349.18 969
11350.19 942
11351.19 940
11352.20 949
11353.21 934
11354.21 941
11355.22 963
11356.22 893
11357.23 932
11358.24 900
11359.24 885
11360.25 852
11361.25 854
11362.26 821
11363.27 844
11364.27 896
11365.28 884
11366.28 845
11367.29 871
11368.30 861
11369.30 809
11370.31 822
11371.32 790
11372.32 840
11373.33 852
11374.34 816
11375.34 840
11376.35 803
11377.36 788
11378.36 833
11379.37 785
11380.38 786
11381.38 839
11382.39 870
11383.40 828
11384.41 823
11385.41 835
11386.42 823
11387.43 823
11388.43 839
11389.44 801
11390.45 784
11391.46 835
11392.46 839
11393.47 827
11394.48 812
11395.49 807
11396.49 818
11397.50 836
11398.51 813
11399.52 809
11400.53 813
11401.53 841
11402.54 816
11403.55 817
11404.56 800
11405.57 846
11406.57 811
11407.58 837
11408.59 833
11409.60 808
11410.61 801
11411.61 841
11412.62 851
11413.63 857
11414.64 801
11415.65 843
11416.66 817
11417.67 784
11418.67 803
11419.68 828
11420.69 811
11421.70 821
11422.71 801
11423.72 803
11424.73 809
11425.74 781
11426.74 833
11427.75 833
11428.76 798
11429.77 802
11430.78 783
11431.79 822
11432.80 841
11433.81 839
11434.82 829
11435.83 843
11436.84 819
11437.85 807
11438.86 885
11439.87 882
11440.88 877
11441.88 837
11442.89 852
11443.90 856
11444.91 859
11445.92 889
11446.93 848
11447.94 811
11448.95 839
11449.96 824
11450.97 846
11451.98 864
11452.99 834
11454.00 893
11455.01 872
11456.02 875
11457.04 864
11458.05 892
11459.06 861
11460.07 896
11461.08 906
11462.09 884
11463.10 858
11464.11 860
11465.12 890
11466.13 877
11467.14 915
11468.15 926
11469.16 901
11470.17 903
11471.18 891
11472.20 921
11473.21 909
11474.22 923
11475.23 918
11476.24 932
11477.25 951
11478.26 936
11479.27 960
11480.28 937
11481.30 946
11482.31 916
11483.32 999
11484.33 997
11485.34 995
11486.35 1006
11487.37 1037
11488.38 1024
11489.39 1038
11490.40 1074
11491.41 1041
11492.42 1035
11493.44 1034
11494.45 1075
11495.46 1118
11496.47 1086
11497.48 1118
11498.50 1104
11499.51 1115
11500.52 1135
11501.53 1150
11502.55 1151
11503.56 1217
11504.57 1216
11505.58 1194
11506.60 1260
11507.61 1300
11508.62 1312
11509.63 1281
11510.65 1313
11511.66 1347
11512.67 1351
11513.68 1419
11514.70 1414
11515.71 1448
11516.72 1433
11517.74 1480
11518.75 1538
11519.76 1562
11520.78 1655
11521.79 1675
11522.80 1729
11523.81 1781
11524.83 1859
11525.84 1897
11526.85 1947
11527.87 2023
11528.88 2108
11529.90 2170
11530.91 2166
11531.92 2297
11532.94 2471
11533.95 2539
11534.96 2703
11535.98 2879
11536.99 2966
11538.01 3121
11539.02 3299
11540.03 3489
11541.05 3607
11542.06 3676
11543.08 3735
11544.09 3706
11545.10 3671
11546.12 3553
11547.13 3484
11548.15 3369
11549.16 3215
11550.18 3080
11551.19 2945
11552.20 2822
11553.22 2626
11554.23 2498
11555.25 2394
11556.26 2249
11557.28 2176
11558.29 2085
11559.31 1969
11560.32 1941
11561.34 1821
11562.35 1725
11563.37 1688
11564.38 1642
11565.40 1589
11566.41 1495
11567.43 1512
11568.44 1552
11569.46 1511
11570.47 1480
11571.49 1478
11572.50 1507
11573.52 1473
11574.53 1493
11575.55 1500
11576.57 1435
11577.58 1475
11578.60 1446
11579.61 1428
11580.63 1471
11581.64 1453
11582.66 1506
11583.68 1471
11584.69 1403
11585.71 1439
11586.72 1435
11587.74 1464
11588.76 1420
11589.77 1397
11590.79 1415
11591.81 1430
11592.82 1456
11593.84 1499
11594.85 1504
11595.87 1521
11596.89 1597
11597.90 1630
11598.92 1657
11599.94 1678
11600.95 1731
11601.97 1746
11602.99 1713
11604.00 1701
11605.02 1756
11606.04 1712
11607.05 1739
11608.07 1717
11609.09 1681
11610.11 1623
11611.12 1617
11612.14 1630
11613.16 1564
11614.17 1527
11615.19 1449
11616.21 1439
11617.23 1463
11618.24 1458
11619.26 1400
11620.28 1464
11621.30 1428
11622.31 1382
11623.33 1377
11624.35 1384
11625.37 1397
11626.38 1401
11627.40 1321
11628.42 1302
11629.44 1300
11630.46 1253
11631.47 1254
11632.49 1265
11633.51 1207
11634.53 1210
11635.55 1228
11636.56 1233
11637.58 1203
11638.60 1182
11639.62 1159
11640.64 1144
11641.66 1181
11642.67 1155
11643.69 1163
11644.71 1110
11645.73 1112
11646.75 1088
11647.77 1027
11648.79 1053
11649.80 1049
11650.82 1022
11651.84 1014
11652.86 1022
11653.88 1047
11654.90 989
11655.92 998
11656.94 973
11657.96 981
11658.98 999
11660.00 977
11661.01 960
11662.03 1033
11663.05 955
11664.07 919
11665.09 972
11666.11 945
11667.13 932
11668.15 966
11669.17 952
11670.19 900
11671.21 907
11672.23 938
11673.25 929
11674.27 898
11675.29 915
11676.31 872
11677.33 905
11678.35 899
11679.37 900
11680.39 897
11681.41 894
11682.43 899
11683.45 885
11684.47 867
11685.49 896
11686.51 886
11687.53 883
11688.55 857
11689.57 869
11690.59 887
11691.61 871
11692.63 867
11693.66 854
11694.68 826
11695.70 833
11696.72 831
11697.74 842
11698.76 848
11699.78 815
11700.80 845
11701.82 815
11702.84 821
11703.86 796
11704.89 802
11705.91 853
11706.93 853
11707.95 802
11708.97 761
11709.99 752
11711.01 814
11712.04 817
11713.06 791
11714.08 767
11715.10 710
11716.12 755
11717.14 770
11718.17 751
11719.19 710
11720.21 762
11721.23 756
11722.25 761
11723.28 731
11724.30 725
11725.32 692
11726.34 738
11727.36 734
11728.39 726
11729.41 731
11730.43 729
11731.45 737
11732.48 693
11733.50 727
11734.52 763
11735.54 711
11736.57 694
11737.59 714
11738.61 708
11739.63 637
11740.66 675
11741.68 685
11742.70 701
11743.72 692
11744.75 753
11745.77 717
11746.79 705
11747.82 674
11748.84 690
11749.86 698
11750.89 695
11751.91 716
11752.93 670
11753.96 661
11754.98 643
11756.00 672
11757.03 624
11758.05 654
11759.07 645
11760.10 653
11761.12 679
11762.14 659
11763.17 659
11764.19 643
11765.22 600
11766.24 673
11767.26 665
11768.29 707
11769.31 686
11770.34 672
11771.36 692
11772.38 688
11773.41 686
11774.43 665
11775.46 665
11776.48 686
11777.51 695
11778.53 646
11779.55 643
11780.58 656
11781.60 666
11782.63 654
11783.65 663
11784.68 666
11785.70 657
11786.73 650
11787.75 662
11788.78 656
11789.80 657
11790.83 668
11791.85 690
11792.88 676
11793.90 651
11794.93 661
11795.95 672
11796.98 634
11798.00 669
11799.03 642
11800.05 683
11801.08 683
11802.10 658
11803.13 662
11804.15 623
11805.18 640
11806.21 672
11807.23 672
11808.26 662
11809.28 655
11810.31 659
11811.33 644
11812.36 670
11813.39 652
11814.41 659
11815.44 635
11816.46 656
11817.49 667
11818.52 659
11819.54 652
11820.57 656
11821.59 678
11822.62 655
11823.65 665
11824.67 698
11825.70 685
11826.73 679
11827.75 707
11828.78 690
11829.81 697
11830.83 710
11831.86 706
11832.89 705
11833.91 685
11834.94 679
11835.97 686
11836.99 728
11838.02 709
11839.05 675
11840.08 720
11841.10 679
11842.13 690
11843.16 678
11844.18 677
11845.21 702
11846.24 710
11847.27 706
11848.29 684
11849.32 694
11850.35 715
11851.38 720
11852.40 704
11853.43 735
11854.46 778
11855.49 750
11856.51 740
11857.54 752
11858.57 745
11859.60 728
11860.63 764
11861.65 779
11862.68 757
11863.71 731
11864.74 737
11865.77 753
11866.80 773
11867.82 797
11868.85 774
11869.88 820
11870.91 796
11871.94 770
11872.97 804
11873.99 801
11875.02 806
11876.05 833
11877.08 800
11878.11 827
11879.14 809
11880.17 813
11881.20 843
11882.22 853
11883.25 852
11884.28 853
11885.31 840
11886.34 867
11887.37 871
11888.40 887
11889.43 898
11890.46 884
11891.49 937
11892.52 926
11893.55 941
11894.57 950
11895.60 963
11896.63 1029
11897.66 1056
11898.69 1070
11899.72 1099
11900.75 1146
11901.78 1115
11902.81 1196
11903.84 1224
11904.87 1196
11905.90 1187
11906.93 1184
11907.96 1210
11908.99 1239
11910.02 1223
11911.05 1231
11912.08 1287
11913.11 1245
11914.14 1243
11915.17 1200
11916.20 1203
11917.23 1209
11918.26 1173
11919.29 1147
11920.33 1099
11921.36 1132
11922.39 1116
11923.42 1144
11924.45 1141
11925.48 1152
11926.51 1204
11927.54 1230
11928.57 1231
11929.60 1246
11930.63 1265
11931.66 1306
11932.70 1367
11933.73 1333
11934.76 1344
11935.79 1358
11936.82 1351
11937.85 1326
11938.88 1311
11939.91 1331
11940.95 1296
11941.98 1199
11943.01 1211
11944.04 1180
11945.07 1137
11946.10 1152
11947.14 1111
11948.17 1082
11949.20 1036
11950.23 1045
11951.26 1007
11952.29 992
11953.33 1017
11954.36 991
11955.39 975
11956.42 902
11957.46 888
11958.49 909
11959.52 913
11960.55 935
11961.58 896
11962.62 906
11963.65 862
11964.68 908
11965.71 886
11966.75 850
11967.78 857
11968.81 848
11969.84 898
11970.88 903
11971.91 892
11972.94 887
11973.98 891
11975.01 888
11976.04 855
11977.07 839
11978.11 837
11979.14 833
11980.17 863
11981.21 870
11982.24 871
11983.27 848
11984.31 862
11985.34 846
11986.37 875
11987.41 873
11988.44 873
11989.47 861
11990.51 908
11991.54 888
11992.58 872
11993.61 924
11994.64 922
11995.68 912
11996.71 922
11997.74 898
11998.78 907
11999.81 906
12000.85 913
12001.88 932
12002.91 902
12003.95 920
12004.98 922
12006.02 931
12007.05 934
12008.09 919
12009.12 936
12010.15 955
12011.19 963
12012.22 1006
12013.26 960
12014.29 966
12015.33 981
12016.36 1011
12017.40 1008
12018.43 1040
12019.47 993
12020.50 1019
12021.54 1019
12022.57 1022
12023.61 1071
12024.64 1036
12025.68 1067
12026.71 1064
12027.75 1086
12028.78 1099
12029.82 1054
12030.85 1078
12031.89 1055
12032.92 1076
12033.96 1056
12034.99 1072
12036.03 1081
12037.07 1093
12038.10 1111
12039.14 1064
12040.17 1058
12041.21 1024
12042.24 1044
12043.28 1041
12044.32 1083
12045.35 1095
12046.39 1071
12047.42 1078
12048.46 1095
12049.50 1115
12050.53 1056
12051.57 1056
12052.61 1077
12053.64 1075
12054.68 1067
12055.71 1116
12056.75 1094
12057.79 1099
12058.82 1101
12059.86 1113
12060.90 1111
12061.93 1108
12062.97 1092
12064.01 1077
12065.04 1093
12066.08 1120
12067.12 1085
12068.15 1080
12069.19 1029
12070.23 1099
12071.27 1045
12072.30 1011
12073.34 992
12074.38 946
12075.41 1012
12076.45 1041
12077.49 965
12078.53 968
12079.56 926
12080.60 995
12081.64 951
12082.68 998
12083.71 938
12084.75 956
12085.79 988
12086.83 989
12087.86 939
12088.90 993
12089.94 969
12090.98 978
12092.02 980
12093.05 945
12094.09 951
12095.13 996
12096.17 983
12097.21 1016
12098.25 985
12099.28 1054
12100.32 1018
12101.36 1033
12102.40 1057
12103.44 1100
12104.48 1034
12105.51 1088
12106.55 1045
12107.59 1027
12108.63 1076
12109.67 1048
12110.71 1062
12111.75 1060
12112.79 1017
12113.82 987
12114.86 982
12115.90 986
12116.94 954
12117.98 921
12119.02 917
12120.06 941
12121.10 873
12122.14 882
12123.18 870
12124.22 842
12125.25 826
12126.29 831
12127.33 781
12128.37 815
12129.41 801
12130.45 777
12131.49 804
12132.53 769
12133.57 776
12134.61 782
12135.65 806
12136.69 778
12137.73 799
12138.77 767
12139.81 810
12140.85 737
12141.89 758
12142.93 786
12143.97 784
12145.01 762
12146.05 771
12147.09 795
12148.13 780
12149.17 772
12150.21 771
12151.25 760
12152.29 768
12153.34 749
12154.38 760
12155.42 724
12156.46 723
12157.50 703
12158.54 709
12159.58 733
12160.62 737
12161.66 752
12162.70 708
12163.74 713
12164.78 719
12165.83 711
12166.87 718
12167.91 701
12168.95 707
12169.99 716
12171.03 740
12172.07 747
12173.11 697
12174.16 666
12175.20 733
12176.24 735
12177.28 722
12178.32 696
12179.36 687
12180.41 716
12181.45 699
12182.49 704
12183.53 734
12184.57 705
12185.62 714
12186.66 718
12187.70 677
12188.74 686
12189.78 702
12190.83 712
12191.87 736
12192.91 697
12193.95 676
12195.00 726
12196.04 715
12197.08 696
12198.12 687
12199.17 710
12200.21 687
12201.25 702
12202.29 728
12203.34 684
12204.38 705
12205.42 674
12206.46 690
12207.51 655
12208.55 644
12209.59 679
12210.64 709
12211.68 683
12212.72 675
12213.77 689
12214.81 705
12215.85 677
12216.90 724
12217.94 688
12218.98 680
12220.03 718
12221.07 689
12222.11 660
12223.16 675
12224.20 715
12225.24 693
12226.29 698
12227.33 664
12228.37 689
12229.42 670
12230.46 674
12231.51 652
12232.55 697
12233.59 694
12234.64 689
12235.68 657
12236.73 664
12237.77 657
12238.82 645
12239.86 669
12240.90 681
12241.95 658
12242.99 677
12244.04 631
12245.08 701
12246.13 649
12247.17 686
12248.22 710
12249.26 707
12250.31 688
12251.35 662
12252.39 710
12253.44 680
12254.48 646
12255.53 693
12256.57 657
12257.62 648
12258.66 633
12259.71 625
12260.75 606
12261.80 626
12262.85 629
12263.89 621
12264.94 654
12265.98 606
12267.03 618
12268.07 585
12269.12 593
12270.16 576
12271.21 614
12272.25 610
12273.30 602
12274.35 605
12275.39 591
12276.44 584
12277.48 578
12278.53 586
12279.58 570
12280.62 560
12281.67 588
12282.71 600
12283.76 586
12284.81 589
12285.85 607
12286.90 570
12287.95 598
12288.99 545
12290.04 583
12291.08 573
12292.13 577
12293.18 571
12294.22 587
12295.27 573
12296.32 594
12297.36 572
12298.41 600
12299.46 575
12300.50 577
12301.55 572
12302.60 564
12303.65 584
12304.69 575
12305.74 555
12306.79 556
12307.83 588
12308.88 573
12309.93 574
12310.98 561
12312.02 562
12313.07 566
12314.12 561
12315.17 534
12316.21 543
12317.26 567
12318.31 577
12319.36 556
12320.40 588
12321.45 559
12322.50 597
12323.55 567
12324.60 570
12325.64 552
12326.69 553
12327.74 569
12328.79 553
12329.84 575
12330.88 563
12331.93 568
12332.98 562
12334.03 540
12335.08 577
12336.13 566
12337.17 529
12338.22 550
12339.27 520
12340.32 516
12341.37 533
12342.42 527
12343.47 529
12344.51 536
12345.56 539
12346.61 562
12347.66 561
12348.71 538
12349.76 536
12350.81 571
12351.86 529
12352.91 548
12353.95 541
12355.00 582
12356.05 538
12357.10 546
12358.15 561
12359.20 546
12360.25 567
12361.30 589
12362.35 553
12363.40 584
12364.45 560
12365.50 534
12366.55 555
12367.60 574
12368.65 568
12369.70 571
12370.75 576
12371.80 581
12372.85 546
12373.90 564
12374.95 569
12376.00 560
12377.05 577
12378.10 575
12379.15 583
12380.20 529
12381.25 512
12382.30 540
12383.35 536
12384.40 526
12385.45 572
12386.50 556
12387.55 539
12388.60 537
12389.65 576
12390.70 573
12391.75 535
12392.80 541
12393.86 552
12394.91 570
12395.96 568
12397.01 588
12398.06 561
12399.11 540
12400.16 554
12401.21 597
12402.26 573
12403.32 570
12404.37 565
12405.42 579
12406.47 606
12407.52 544
12408.57 530
12409.62 571
12410.68 598
12411.73 568
12412.78 623
12413.83 614
12414.88 613
12415.93 609
12416.99 630
12418.04 621
12419.09 621
12420.14 616
12421.19 618
12422.25 622
12423.30 605
12424.35 606
12425.40 587
12426.45 595
12427.51 633
12428.56 631
12429.61 627
12430.66 610
12431.72 603
12432.77 623
12433.82 612
12434.87 615
12435.93 673
12436.98 642
12438.03 654
12439.08 638
12440.14 639
12441.19 670
12442.24 663
12443.30 623
12444.35 657
12445.40 671
12446.45 700
12447.51 707
12448.56 683
12449.61 697
12450.67 694
12451.72 698
12452.77 697
12453.83 732
12454.88 741
12455.93 760
12456.99 773
12458.04 753
12459.10 764
12460.15 798
12461.20 822
12462.26 845
12463.31 837
12464.36 893
12465.42 921
12466.47 964
12467.53 962
12468.58 979
12469.63 1030
12470.69 1066
12471.74 1149
12472.80 1156
12473.85 1276
12474.90 1271
12475.96 1329
12477.01 1379
12478.07 1400
12479.12 1432
12480.18 1452
12481.23 1484
12482.29 1461
12483.34 1483
12484.40 1468
12485.45 1462
12486.50 1384
12487.56 1342
12488.61 1299
12489.67 1265
12490.72 1211
12491.78 1182
12492.83 1185
12493.89 1123
12494.94 1078
12496.00 1078
12497.05 1035
12498.11 985
12499.17 1008
12500.22 986
12501.28 966
12502.33 893
12503.39 890
12504.44 900
12505.50 919
12506.55 852
12507.61 849
12508.67 841
12509.72 873
12510.78 831
12511.83 833
12512.89 865
12513.94 852
12515.00 864
12516.06 866
12517.11 869
12518.17 828
12519.22 851
12520.28 834
12521.34 817
12522.39 795
12523.45 828
12524.51 825
12525.56 850
12526.62 801
12527.68 866
12528.73 811
12529.79 801
12530.85 833
12531.90 825
12532.96 835
12534.02 858
12535.07 869
12536.13 855
12537.19 858
12538.24 902
12539.30 866
12540.36 880
12541.41 855
12542.47 890
12543.53 911
12544.59 930
12545.64 929
12546.70 927
12547.76 954
12548.82 977
12549.87 978
12550.93 1024
12551.99 1050
12553.05 1053
12554.10 997
12555.16 1041
12556.22 1032
12557.28 1043
12558.33 1036
12559.39 1046
12560.45 1066
12561.51 1056
12562.57 1074
12563.62 1111
12564.68 1072
12565.74 1036
12566.80 1072
12567.86 1023
12568.91 1012
12569.97 1004
12571.03 958
12572.09 937
12573.15 941
12574.21 918
12575.26 918
12576.32 956
12577.38 893
12578.44 909
12579.50 932
12580.56 947
12581.62 894
12582.68 859
12583.73 861
12584.79 853
12585.85 852
12586.91 851
12587.97 876
12589.03 866
12590.09 870
12591.15 843
12592.21 853
12593.27 851
12594.33 852
12595.38 819
12596.44 819
12597.50 858
12598.56 883
12599.62 871
12600.68 863
12601.74 808
12602.80 844
12603.86 835
12604.92 821
12605.98 885
12607.04 845
12608.10 858
12609.16 889
12610.22 871
12611.28 902
12612.34 888
12613.40 905
12614.46 881
12615.52 914
12616.58 879
12617.64 909
12618.70 957
12619.76 917
12620.82 910
12621.88 1009
12622.94 1030
12624.00 997
12625.07 963
12626.13 1002
12627.19 1036
12628.25 1040
12629.31 1069
12630.37 1061
12631.43 1042
12632.49 1085
12633.55 1107
12634.61 1097
12635.67 1092
12636.73 1048
12637.80 1034
12638.86 1074
12639.92 1038
12640.98 1037
12642.04 997
12643.10 980
12644.16 996
12645.23 995
12646.29 974
12647.35 942
12648.41 947
12649.47 956
12650.53 939
12651.59 867
12652.66 897
12653.72 914
12654.78 859
12655.84 890
12656.90 871
12657.97 877
12659.03 879
12660.09 833
12661.15 855
12662.21 849
12663.28 831
12664.34 862
12665.40 835
12666.46 874
12667.53 859
12668.59 859
12669.65 858
12670.71 821
12671.78 854
12672.84 814
12673.90 850
12674.96 830
12676.03 856
12677.09 845
12678.15 838
12679.22 833
12680.28 866
12681.34 871
12682.40 863
12683.47 866
12684.53 863
12685.59 860
12686.66 893
12687.72 945
12688.78 921
12689.85 900
12690.91 897
12691.97 888
12693.04 889
12694.10 936
12695.16 946
12696.23 943
12697.29 934
12698.35 953
12699.42 937
12700.48 938
12701.55 1004
12702.61 1021
12703.67 1004
12704.74 978
12705.80 1011
12706.87 996
12707.93 1020
12708.99 1119
12710.06 1109
12711.12 1068
12712.19 1110
12713.25 1087
12714.32 1099
12715.38 1063
12716.44 1044
12717.51 1044
12718.57 1078
12719.64 1086
12720.70 1061
12721.77 1010
12722.83 1045
12723.90 1065
12724.96 1097
12726.03 1075
12727.09 1039
12728.16 1055
12729.22 1086
12730.29 1080
12731.35 1048
12732.42 1080
12733.48 1058
12734.55 1103
12735.61 1070
12736.68 1068
12737.74 1067
12738.81 1097
12739.87 1080
12740.94 1058
12742.00 1079
12743.07 1010
12744.14 1024
12745.20 1048
12746.27 959
12747.33 988
12748.40 1022
12749.46 955
12750.53 937
12751.60 933
12752.66 934
12753.73 929
12754.79 893
12755.86 888
12756.93 879
12757.99 883
12759.06 860
12760.12 861
12761.19 821
12762.26 872
12763.32 848
12764.39 876
12765.46 815
12766.52 798
12767.59 804
12768.66 835
12769.72 819
12770.79 824
12771.86 820
12772.92 805
12773.99 793
12775.06 807
12776.12 811
12777.19 761
12778.26 734
12779.33 749
12780.39 770
12781.46 770
12782.53 760
12783.59 748
12784.66 797
12785.73 762
12786.80 760
12787.86 748
12788.93 744
12790.00 718
12791.07 726
12792.13 700
12793.20 708
12794.27 713
12795.34 728
12796.40 716
12797.47 705
12798.54 701
12799.61 705
12800.68 699
12801.74 690
12802.81 688
12803.88 692
12804.95 677
12806.02 670
12807.09 704
12808.15 748
12809.22 693
12810.29 685
12811.36 714
12812.43 672
12813.50 710
12814.56 704
12815.63 692
12816.70 689
12817.77 708
12818.84 740
12819.91 757
12820.98 723
12822.04 721
12823.11 725
12824.18 704
12825.25 701
12826.32 721
12827.39 707
12828.46 698
12829.53 733
12830.60 717
12831.67 690
12832.74 706
12833.81 702
12834.87 737
12835.94 731
12837.01 696
12838.08 681
12839.15 692
12840.22 668
12841.29 672
12842.36 680
12843.43 656
12844.50 674
12845.57 651
12846.64 630
12847.71 630
12848.78 641
12849.85 640
12850.92 648
12851.99 614
12853.06 626
12854.13 603
12855.20 626
12856.27 645
12857.34 630
12858.41 621
12859.48 610
12860.55 615
12861.62 604
12862.69 600
12863.77 606
12864.84 589
12865.91 591
12866.98 606
12868.05 589
12869.12 596
12870.19 541
12871.26 549
12872.33 602
12873.40 556
12874.47 531
12875.54 577
12876.62 579
12877.69 591
12878.76 564
12879.83 557
12880.90 565
12881.97 565
12883.04 583
12884.12 558
12885.19 580
12886.26 581
12887.33 585
12888.40 563
12889.47 539
12890.54 520
12891.62 552
12892.69 556
12893.76 535
12894.83 536
12895.90 540
12896.98 538
12898.05 547
12899.12 560
12900.19 529
12901.26 536
12902.34 532
12903.41 513
12904.48 552
12905.55 506
12906.63 526
12907.70 503
12908.77 528
12909.84 505
12910.92 511
12911.99 491
12913.06 505
12914.13 503
12915.21 525
12916.28 501
12917.35 522
12918.42 514
12919.50 494
12920.57 536
12921.64 503
12922.72 486
12923.79 530
12924.86 516
12925.94 481
12927.01 486
12928.08 492
12929.16 494
12930.23 505
12931.30 504
12932.38 493
12933.45 467
12934.52 474
12935.60 480
12936.67 502
12937.74 498
12938.82 510
12939.89 508
12940.97 507
12942.04 474
12943.11 490
12944.19 476
12945.26 485
12946.34 483
12947.41 473
12948.48 479
12949.56 494
12950.63 482
12951.71 455
12952.78 497
12953.85 485
12954.93 482
12956.00 469
12957.08 466
12958.15 466
12959.23 491
12960.30 480
12961.38 452
12962.45 473
12963.53 524
12964.60 484
12965.68 452
12966.75 458
12967.83 478
12968.90 462
12969.98 485
12971.05 486
12972.13 474
12973.20 472
12974.28 490
12975.35 474
12976.43 471
12977.50 475
12978.58 467
12979.65 469
12980.73 453
12981.80 464
12982.88 453
12983.95 482
12985.03 469
12986.11 487
12987.18 488
12988.26 430
12989.33 484
12990.41 482
12991.48 434
12992.56 457
12993.64 481
12994.71 480
12995.79 454
12996.86 490
12997.94 446
12999.02 452
13000.09 461
13001.17 457
13002.25 464
13003.32 491
13004.40 498
13005.48 477
13006.55 457
13007.63 494
13008.71 491
13009.78 483
13010.86 478
13011.94 465
13013.01 492
13014.09 437
13015.17 470
13016.24 488
13017.32 492
13018.40 483
13019.47 452
13020.55 471
13021.63 483
13022.71 489
13023.78 471
13024.86 467
13025.94 469
13027.01 461
13028.09 490
13029.17 502
13030.25 466
13031.32 480
13032.40 483
13033.48 472
13034.56 494
13035.64 510
13036.71 468
13037.79 465
13038.87 489
13039.95 479
13041.02 488
13042.10 460
13043.18 525
13044.26 486
13045.34 500
13046.41 497
13047.49 491
13048.57 517
13049.65 484
13050.73 499
13051.81 504
13052.88 498
13053.96 487
13055.04 490
13056.12 514
13057.20 500
13058.28 526
13059.36 525
13060.44 507
13061.51 490
13062.59 493
13063.67 514
13064.75 521
13065.83 479
13066.91 499
13067.99 494
13069.07 508
13070.15 495
13071.23 456
13072.30 468
13073.38 495
13074.46 492
13075.54 497
13076.62 470
13077.70 457
13078.78 477
13079.86 469
13080.94 503
13082.02 454
13083.10 478
13084.18 469
13085.26 471
13086.34 479
13087.42 489
13088.50 500
13089.58 472
13090.66 480
13091.74 480
13092.82 463
13093.90 455
13094.98 465
13096.06 470
13097.14 469
13098.22 496
13099.30 492
13100.38 500
13101.46 492
13102.54 516
13103.62 487
13104.70 523
13105.78 500
13106.86 508
13107.94 477
13109.03 500
13110.11 486
13111.19 501
13112.27 488
13113.35 501
13114.43 505
13115.51 530
13116.59 506
13117.67 508
13118.75 521
13119.84 520
13120.92 498
13122.00 476
13123.08 501
13124.16 507
13125.24 533
13126.32 530
13127.41 509
13128.49 493
13129.57 505
13130.65 535
13131.73 517
13132.81 505
13133.90 509
13134.98 546
13136.06 505
13137.14 509
13138.22 498
13139.30 497
13140.39 511
13141.47 523
13142.55 488
13143.63 494
13144.72 480
13145.80 496
13146.88 521
13147.96 481
13149.04 492
13150.13 509
13151.21 517
13152.29 511
13153.38 496
13154.46 516
13155.54 527
13156.62 519
13157.71 508
13158.79 522
13159.87 522
13160.95 519
13162.04 512
13163.12 517
13164.20 504
13165.29 517
13166.37 513
13167.45 510
13168.54 518
13169.62 532
13170.70 525
13171.79 523
13172.87 524
13173.95 480
13175.04 497
13176.12 506
13177.20 518
13178.29 514
13179.37 508
13180.45 533
13181.54 537
13182.62 553
13183.71 551
13184.79 487
13185.87 506
13186.96 525
13188.04 538
13189.13 517
13190.21 477
13191.29 517
13192.38 485
13193.46 513
13194.55 465
13195.63 497
13196.72 535
13197.80 504
13198.88 487
13199.97 494
13201.05 514
13202.14 541
13203.22 531
13204.31 518
13205.39 517
13206.48 533
13207.56 543
13208.65 503
13209.73 505
13210.82 525
13211.90 505
13212.99 520
13214.07 512
13215.16 495
13216.24 483
13217.33 483
13218.41 554
13219.50 537
13220.58 516
13221.67 528
13222.75 516
13223.84 508
13224.92 525
13226.01 534
13227.10 500
13228.18 520
13229.27 532
13230.35 541
13231.44 506
13232.52 527
13233.61 500
13234.70 521
13235.78 539
13236.87 502
13237.95 558
13239.04 524
13240.13 499
13241.21 519
13242.30 500
13243.39 518
13244.47 521
13245.56 557
13246.64 548
13247.73 540
13248.82 558
13249.90 575
13250.99 536
13252.08 531
13253.16 560
13254.25 581
13255.34 561
13256.42 567
13257.51 565
13258.60 581
13259.69 579
13260.77 571
13261.86 559
13262.95 575
13264.03 619
13265.12 623
13266.21 611
13267.30 577
13268.38 561
13269.47 577
13270.56 587
13271.64 565
13272.73 572
13273.82 627
13274.91 626
13275.99 615
13277.08 604
13278.17 657
13279.26 643
13280.35 642
13281.43 661
13282.52 595
13283.61 640
13284.70 644
13285.79 698
13286.87 639
13287.96 651
13289.05 660
13290.14 666
13291.23 682
13292.31 674
13293.40 657
13294.49 666
13295.58 665
13296.67 671
13297.76 681
13298.85 729
13299.93 701
13301.02 675
13302.11 722
13303.20 730
13304.29 717
13305.38 719
13306.47 690
13307.56 714
13308.64 740
13309.73 733
13310.82 782
13311.91 735
13313.00 743
13314.09 754
13315.18 793
13316.27 804
13317.36 772
13318.45 766
13319.54 746
13320.63 748
13321.72 753
13322.81 792
13323.89 774
13324.98 787
13326.07 815
13327.16 762
13328.25 806
13329.34 848
13330.43 801
13331.52 798
13332.61 826
13333.70 844
13334.79 858
13335.88 871
13336.97 855
13338.06 882
13339.15 873
13340.24 903
13341.33 867
13342.42 857
13343.52 881
13344.61 873
13345.70 855
13346.79 899
13347.88 917
13348.97 916
13350.06 911
13351.15 925
13352.24 944
13353.33 894
13354.42 929
13355.51 915
13356.60 930
13357.69 931
13358.79 949
13359.88 924
13360.97 918
13362.06 946
13363.15 970
13364.24 991
13365.33 972
13366.42 993
13367.51 1010
13368.61 1002
13369.70 1002
13370.79 1026
13371.88 996
13372.97 995
13374.06 1001
13375.16 988
13376.25 972
13377.34 1024
13378.43 1015
13379.52 981
13380.61 926
13381.71 906
13382.80 906
13383.89 905
13384.98 893
13386.08 897
13387.17 820
13388.26 826
13389.35 854
13390.44 854
13391.54 789
13392.63 795
13393.72 839
13394.81 803
13395.91 787
13397.00 801
13398.09 789
13399.18 796
13400.28 822
13401.37 790
13402.46 721
13403.56 749
13404.65 758
13405.74 772
13406.83 744
13407.93 722
13409.02 718
13410.11 745
13411.21 759
13412.30 757
13413.39 729
13414.49 745
13415.58 758
13416.67 760
13417.77 738
13418.86 716
13419.95 748
13421.05 773
13422.14 748
13423.23 741
13424.33 765
13425.42 799
13426.52 750
13427.61 755
13428.70 728
13429.80 729
13430.89 744
13431.98 741
13433.08 785
13434.17 744
13435.27 765
13436.36 790
13437.46 791
13438.55 772
13439.64 787
13440.74 796
13441.83 793
13442.93 802
13444.02 772
13445.12 823
13446.21 853
13447.31 822
13448.40 773
13449.50 798
13450.59 800
13451.68 843
13452.78 832
13453.87 829
13454.97 848
13456.06 808
13457.16 814
13458.25 820
13459.35 862
13460.44 933
13461.54 908
13462.64 878
13463.73 929
13464.83 897
13465.92 942
13467.02 903
13468.11 912
13469.21 911
13470.30 901
13471.40 943
13472.49 941
13473.59 917
13474.69 897
13475.78 925
13476.88 929
13477.97 953
13479.07 930
13480.17 962
13481.26 999
13482.36 967
13483.45 980
13484.55 985
13485.65 992
13486.74 1016
13487.84 1020
13488.93 1011
13490.03 991
13491.13 985
13492.22 1038
13493.32 1038
13494.42 1050
13495.51 1076
13496.61 1089
13497.71 1092
13498.80 1069
13499.90 1159
13501.00 1115
13502.09 1109
13503.19 1154
13504.29 1135
13505.38 1153
13506.48 1111
13507.58 1149
13508.68 1146
13509.77 1178
13510.87 1167
13511.97 1112
13513.07 1182
13514.16 1177
13515.26 1173
13516.36 1133
13517.45 1106
13518.55 1075
13519.65 1124
13520.75 1157
13521.85 1071
13522.94 1097
13524.04 1070
13525.14 1117
13526.24 1053
13527.33 1029
13528.43 1001
13529.53 974
13530.63 946
13531.73 976
13532.82 952
13533.92 923
13535.02 949
13536.12 941
13537.22 951
13538.32 919
13539.41 918
13540.51 926
13541.61 887
13542.71 887
13543.81 842
13544.91 849
13546.00 809
13547.10 838
13548.20 841
13549.30 820
13550.40 801
13551.50 799
13552.60 817
13553.70 801
13554.80 774
13555.89 773
13556.99 774
13558.09 772
13559.19 768
13560.29 790
13561.39 745
13562.49 760
13563.59 771
13564.69 745
13565.79 788
13566.89 771
13567.99 746
13569.09 725
13570.19 711
13571.29 740
13572.39 723
13573.49 703
13574.59 727
13575.69 707
13576.79 720
13577.88 749
13578.98 737
13580.08 740
13581.19 742
13582.29 734
13583.39 729
13584.49 708
13585.59 755
13586.69 720
13587.79 704
13588.89 757
13589.99 744
13591.09 728
13592.19 711
13593.29 695
13594.39 721
13595.49 716
13596.59 742
13597.69 730
13598.79 723
13599.89 740
13600.99 705
13602.09 682
13603.20 706
13604.30 727
13605.40 721
13606.50 692
13607.60 730
13608.70 738
13609.80 721
13610.90 719
13612.01 710
13613.11 701
13614.21 715
13615.31 715
13616.41 702
13617.51 703
13618.61 752
13619.72 720
13620.82 708
13621.92 709
13623.02 736
13624.12 764
13625.22 738
13626.33 713
13627.43 762
13628.53 710
13629.63 725
13630.73 727
13631.84 765
13632.94 756
13634.04 704
13635.14 724
13636.25 712
13637.35 709
13638.45 763
13639.55 748
13640.65 757
13641.76 718
13642.86 757
13643.96 766
13645.07 724
13646.17 714
13647.27 676
13648.37 718
13649.48 706
13650.58 741
13651.68 737
13652.79 718
13653.89 769
13654.99 738
13656.09 736
13657.20 698
13658.30 729
13659.40 703
13660.51 714
13661.61 704
13662.71 724
13663.82 702
13664.92 699
13666.02 730
13667.13 699
13668.23 726
13669.34 717
13670.44 713
13671.54 713
13672.65 672
13673.75 709
13674.85 753
13675.96 739
13677.06 757
13678.17 717
13679.27 732
13680.37 745
13681.48 737
13682.58 733
13683.69 714
13684.79 727
13685.89 714
13687.00 710
13688.10 728
13689.21 753
13690.31 747
13691.42 764
13692.52 768
13693.63 758
13694.73 776
13695.84 753
13696.94 774
13698.05 735
13699.15 792
13700.25 759
13701.36 783
13702.46 774
13703.57 792
13704.67 795
13705.78 841
13706.89 833
13707.99 829
13709.10 807
13710.20 798
13711.31 801
13712.41 851
13713.52 823
13714.62 834
13715.73 856
13716.83 807
13717.94 847
13719.04 867
13720.15 879
13721.26 877
13722.36 907
13723.47 888
13724.57 846
13725.68 862
13726.79 892
13727.89 879
13729.00 879
13730.10 918
13731.21 918
13732.32 946
13733.42 972
13734.53 980
13735.63 972
13736.74 980
13737.85 990
13738.95 965
13740.06 975
13741.17 1025
13742.27 1016
13743.38 1031
13744.49 1049
13745.59 1088
13746.70 1111
13747.81 1162
13748.91 1170
13750.02 1181
13751.13 1177
13752.23 1219
13753.34 1242
13754.45 1299
13755.56 1287
13756.66 1305
13757.77 1333
13758.88 1388
13759.98 1462
13761.09 1452
13762.20 1510
13763.31 1508
13764.41 1495
13765.52 1542
13766.63 1488
13767.74 1543
13768.84 1580
13769.95 1601
13771.06 1566
13772.17 1571
13773.28 1525
13774.38 1519
13775.49 1525
13776.60 1519
13777.71 1495
13778.82 1466
13779.92 1460
13781.03 1437
13782.14 1388
13783.25 1370
13784.36 1316
13785.46 1282
13786.57 1252
13787.68 1242
13788.79 1203
13789.90 1253
13791.01 1176
13792.12 1131
13793.22 1103
13794.33 1157
13795.44 1114
13796.55 1100
13797.66 1035
13798.77 1029
13799.88 1012
13800.99 1021
13802.10 997
13803.20 1005
13804.31 969
13805.42 929
13806.53 958
13807.64 921
13808.75 911
13809.86 937
13810.97 875
13812.08 921
13813.19 907
13814.30 904
13815.41 883
13816.52 842
13817.63 856
13818.74 843
13819.84 874
13820.95 824
13822.06 826
13823.17 842
13824.28 863
13825.39 828
13826.50 826
13827.61 805
13828.72 833
13829.83 849
13830.94 799
13832.05 817
13833.16 802
13834.28 796
13835.39 808
13836.50 847
13837.61 832
13838.72 835
13839.83 821
13840.94 792
13842.05 802
13843.16 838
13844.27 806
13845.38 817
13846.49 838
13847.60 817
13848.71 838
13849.82 821
13850.93 817
13852.05 800
13853.16 854
13854.27 854
13855.38 818
13856.49 825
13857.60 838
13858.71 814
13859.82 835
13860.94 845
13862.05 849
13863.16 884
13864.27 869
13865.38 852
13866.49 852
13867.60 847
13868.72 845
13869.83 843
13870.94 812
13872.05 834
13873.16 866
13874.27 919
13875.39 901
13876.50 878
13877.61 892
13878.72 923
13879.83 920
13880.95 911
13882.06 914
13883.17 911
13884.28 963
13885.40 945
13886.51 961
13887.62 950
13888.73 945
13889.85 989
13890.96 1016
13892.07 957
13893.18 1006
13894.30 1060
13895.41 1036
13896.52 1078
13897.63 1061
13898.75 1088
13899.86 1056
13900.97 1066
13902.09 1073
13903.20 1038
13904.31 1050
13905.43 1068
13906.54 1014
13907.65 1011
13908.77 989
13909.88 986
13910.99 981
13912.11 975
13913.22 990
13914.33 943
13915.45 921
13916.56 886
13917.67 906
13918.79 879
13919.90 872
13921.01 866
13922.13 859
13923.24 833
13924.36 818
13925.47 810
13926.58 819
13927.70 830
13928.81 814
13929.93 809
13931.04 812
13932.15 785
13933.27 763
13934.38 802
13935.50 817
13936.61 797
13937.73 795
13938.84 810
13939.95 796
13941.07 790
13942.18 766
13943.30 795
13944.41 792
13945.53 780
13946.64 766
13947.76 769
13948.87 780
13949.99 771
13951.10 748
13952.22 734
13953.33 779
13954.45 749
13955.56 760
13956.68 772
13957.79 757
13958.91 758
13960.02 773
13961.14 764
13962.25 762
13963.37 747
13964.49 750
13965.60 738
13966.72 738
13967.83 736
13968.95 751
13970.06 718
13971.18 732
13972.30 754
13973.41 743
13974.53 726
13975.64 677
13976.76 700
13977.88 732
13978.99 723
13980.11 741
13981.22 742
13982.34 756
13983.46 729
13984.57 733
13985.69 760
13986.80 738
13987.92 693
13989.04 735
13990.15 750
13991.27 707
13992.39 713
13993.50 739
13994.62 751
13995.74 713
13996.85 723
13997.97 704
13999.09 743
14000.21 691
14001.32 713
14002.44 713
14003.56 691
14004.67 742
14005.79 744
14006.91 727
14008.02 720
14009.14 760
14010.26 758
14011.38 735
14012.49 718
14013.61 703
14014.73 715
14015.85 708
14016.96 722
14018.08 725
14019.20 744
14020.32 742
14021.44 715
14022.55 780
14023.67 740
14024.79 757
14025.91 771
14027.02 782
14028.14 734
14029.26 751
14030.38 773
14031.50 772
14032.62 725
14033.73 723
14034.85 771
14035.97 789
14037.09 731
14038.21 728
14039.33 756
14040.44 743
14041.56 778
14042.68 789
14043.80 784
14044.92 771
14046.04 769
14047.16 771
14048.27 768
14049.39 776
14050.51 807
14051.63 809
14052.75 823
14053.87 789
14054.99 822
14056.11 820
14057.23 857
14058.35 834
14059.47 840
14060.59 823
14061.70 868
14062.82 846
14063.94 881
14065.06 887
14066.18 899
14067.30 922
14068.42 896
14069.54 905
14070.66 899
14071.78 946
14072.90 956
14074.02 963
14075.14 981
14076.26 976
14077.38 945
14078.50 949
14079.62 975
14080.74 986
14081.86 980
14082.98 1030
14084.10 980
14085.22 988
14086.34 990
14087.46 985
14088.58 1032
14089.70 1013
14090.82 1011
14091.94 1050
14093.07 1046
14094.19 1045
14095.31 1021
14096.43 1022
14097.55 1077
14098.67 1067
14099.79 1006
14100.91 1042
14102.03 1009
14103.15 1055
14104.27 1030
14105.39 1013
14106.52 995
14107.64 1051
14108.76 1028
14109.88 1011
14111.00 967
14112.12 946
14113.24 986
14114.37 988
14115.49 969
14116.61 952
14117.73 954
14118.85 942
14119.97 913
14121.10 873
14122.22 870
14123.34 890
14124.46 892
14125.58 879
14126.70 873
14127.83 860
14128.95 835
14130.07 827
14131.19 835
14132.32 835
14133.44 836
14134.56 772
14135.68 803
14136.80 834
14137.93 797
14139.05 792
14140.17 795
14141.29 804
14142.42 776
14143.54 763
14144.66 752
14145.78 781
14146.91 741
14148.03 724
14149.15 714
14150.28 723
14151.40 743
14152.52 713
14153.65 716
14154.77 727
14155.89 731
14157.01 723
14158.14 710
14159.26 702
14160.38 709
14161.51 724
14162.63 753
14163.75 707
14164.88 725
14166.00 660
14167.12 688
14168.25 708
14169.37 675
14170.50 697
14171.62 682
14172.74 681
14173.87 657
14174.99 669
14176.12 685
14177.24 691
14178.36 673
14179.49 667
14180.61 664
14181.74 631
14182.86 647
14183.98 666
14185.11 657
14186.23 641
14187.36 643
14188.48 639
14189.61 624
14190.73 640
14191.85 629
14192.98 620
14194.10 620
14195.23 611
14196.35 614
14197.48 614
14198.60 601
14199.73 642
14200.85 670
14201.98 654
14203.10 626
14204.23 614
14205.35 628
14206.48 621
14207.60 600
14208.73 611
14209.85 581
14210.98 618
14212.10 643
14213.23 615
14214.36 613
14215.48 612
14216.61 608
14217.73 618
14218.86 595
14219.98 571
14221.11 620
14222.23 567
14223.36 569
14224.49 592
14225.61 574
14226.74 586
14227.86 557
14228.99 598
14230.12 577
14231.24 592
14232.37 563
14233.49 569
14234.62 567
14235.75 605
14236.87 580
14238.00 571
14239.13 579
14240.25 549
14241.38 580
14242.51 553
14243.63 564
14244.76 578
14245.89 537
14247.01 555
14248.14 553
14249.27 557
14250.39 561
14251.52 562
14252.65 530
14253.77 532
14254.90 558
14256.03 565
14257.15 538
14258.28 571
14259.41 559
14260.54 547
14261.66 551
14262.79 544
14263.92 539
14265.05 536
14266.17 545
14267.30 538
14268.43 540
14269.56 505
14270.68 543
14271.81 524
14272.94 535
14274.07 516
14275.20 516
14276.32 516
14277.45 507
14278.58 494
14279.71 522
14280.83 536
14281.96 508
14283.09 492
14284.22 508
14285.35 473
14286.48 442
14287.60 485
14288.73 475
14289.86 501
14290.99 481
14292.12 490
14293.25 474
14294.38 499
14295.50 479
14296.63 486
14297.76 492
14298.89 485
14300.02 471
14301.15 491
14302.28 468
14303.41 492
14304.53 475
14305.66 460
14306.79 464
14307.92 467
14309.05 454
14310.18 454
14311.31 450
14312.44 448
14313.57 474
14314.70 469
14315.83 446
14316.96 464
14318.09 445
14319.22 430
14320.35 460
14321.48 473
14322.60 421
14323.73 426
14324.86 429
14325.99 453
14327.12 453
14328.25 448
14329.38 448
14330.51 437
14331.64 434
14332.77 472
14333.90 467
14335.03 454
14336.17 438
14337.30 430
14338.43 446
14339.56 434
14340.69 439
14341.82 438
14342.95 438
14344.08 429
14345.21 407
14346.34 427
14347.47 428
14348.60 433
14349.73 442
14350.86 412
14351.99 440
14353.12 414
14354.26 419
14355.39 427
14356.52 417
14357.65 418
14358.78 401
14359.91 430
14361.04 413
14362.17 410
14363.30 421
14364.44 448
14365.57 449
14366.70 408
14367.83 416
14368.96 413
14370.09 434
14371.23 405
14372.36 425
14373.49 443
14374.62 435
14375.75 446
14376.88 444
14378.02 422
14379.15 437
14380.28 431
14381.41 428
14382.54 423
14383.68 428
14384.81 437
14385.94 428
14387.07 406
14388.21 433
14389.34 463
14390.47 456
14391.60 446
14392.73 429
14393.87 431
14395.00 455
14396.13 436
14397.27 453
14398.40 456
14399.53 443
14400.66 466
14401.80 446
14402.93 474
14404.06 447
14405.19 425
14406.33 474
14407.46 463
14408.59 455
14409.73 438
14410.86 443
14411.99 467
14413.13 461
14414.26 446
14415.39 459
14416.53 451
14417.66 456
14418.79 442
14419.93 451
14421.06 472
14422.19 459
14423.33 460
14424.46 466
14425.60 450
14426.73 483
14427.86 483
14429.00 462
14430.13 466
14431.27 483
14432.40 455
14433.53 483
14434.67 452
14435.80 472
14436.94 473
14438.07 507
14439.21 503
14440.34 487
14441.47 494
14442.61 486
14443.74 493
14444.88 479
14446.01 507
14447.15 516
14448.28 465
14449.42 488
14450.55 513
14451.69 503
14452.82 484
14453.96 507
14455.09 509
14456.23 496
14457.36 520
14458.50 517
14459.63 515
14460.77 516
14461.90 528
14463.04 511
14464.17 531
14465.31 499
14466.44 503
14467.58 510
14468.71 516
14469.85 494
14470.98 521
14472.12 521
14473.26 511
14474.39 539
14475.53 496
14476.66 519
14477.80 559
14478.93 524
14480.07 489
14481.21 510
14482.34 522
14483.48 532
14484.61 526
14485.75 525
14486.89 513
14488.02 511
14489.16 475
14490.30 530
14491.43 562
14492.57 521
14493.70 516
14494.84 500
14495.98 486
14497.11 508
14498.25 526
14499.39 494
14500.52 529
14501.66 502
14502.80 513
14503.93 521
14505.07 498
14506.21 498
14507.35 536
14508.48 500
14509.62 468
14510.76 513
14511.89 497
14513.03 511
14514.17 499
14515.31 479
14516.44 466
14517.58 501
14518.72 498
14519.86 492
14520.99 459
14522.13 475
14523.27 435
14524.41 450
14525.54 448
14526.68 478
14527.82 442
14528.96 466
14530.09 481
14531.23 476
14532.37 458
14533.51 431
14534.65 442
14535.78 423
14536.92 439
14538.06 434
14539.20 441
14540.34 455
14541.48 449
14542.61 440
14543.75 435
14544.89 454
14546.03 443
14547.17 419
14548.31 450
14549.45 423
14550.58 437
14551.72 435
14552.86 449
14554.00 455
14555.14 432
14556.28 425
14557.42 408
14558.56 453
14559.70 421
14560.83 426
14561.97 419
14563.11 450
14564.25 440
14565.39 405
14566.53 422
14567.67 434
14568.81 430
14569.95 454
14571.09 455
14572.23 439
14573.37 439
14574.51 452
14575.65 449
14576.79 445
14577.93 436
14579.07 435
14580.21 480
14581.35 471
14582.49 429
14583.63 443
14584.77 443
14585.91 424
14587.05 491
14588.19 491
14589.33 448
14590.47 446
14591.61 462
14592.75 455
14593.89 451
14595.03 459
14596.17 437
14597.31 464
14598.45 448
14599.59 462
14600.73 441
14601.87 451
14603.01 448
14604.15 467
14605.29 497
14606.43 488
14607.58 459
14608.72 462
14609.86 490
14611.00 494
14612.14 505
14613.28 505
14614.42 488
14615.56 484
14616.70 495
14617.85 462
14618.99 501
14620.13 514
14621.27 511
14622.41 523
14623.55 523
14624.69 516
14625.84 517
14626.98 552
14628.12 551
14629.26 540
14630.40 513
14631.54 505
14632.69 549
14633.83 540
14634.97 532
14636.11 526
14637.25 544
14638.40 524
14639.54 511
14640.68 552
14641.82 539
14642.97 539
14644.11 564
14645.25 522
14646.39 517
14647.54 533
14648.68 515
14649.82 500
14650.96 486
14652.11 479
14653.25 502
14654.39 485
14655.53 460
14656.68 453
14657.82 472
14658.96 475
14660.11 471
14661.25 456
14662.39 455
14663.53 445
14664.68 452
14665.82 443
14666.96 400
14668.11 439
14669.25 400
14670.39 420
14671.54 432
14672.68 457
14673.82 423
14674.97 412
14676.11 420
14677.26 433
14678.40 398
14679.54 388
14680.69 413
14681.83 409
14682.97 408
14684.12 388
14685.26 389
14686.41 376
14687.55 379
14688.69 382
14689.84 376
14690.98 389
14692.13 400
14693.27 382
14694.42 394
14695.56 359
14696.70 395
14697.85 388
14698.99 383
14700.14 385
14701.28 374
14702.43 385
14703.57 381
14704.72 391
14705.86 365
14707.01 369
14708.15 371
14709.30 377
14710.44 367
14711.58 351
14712.73 358
14713.87 359
14715.02 364
14716.17 351
14717.31 352
14718.46 340
14719.60 353
14720.75 340
14721.89 375
14723.04 347
14724.18 340
14725.33 389
14726.47 383
14727.62 354
14728.76 350
14729.91 343
14731.06 372
14732.20 366
14733.35 360
14734.49 381
14735.64 354
14736.79 343
14737.93 387
14739.08 365
14740.22 362
14741.37 360
14742.52 343
14743.66 356
14744.81 355
14745.95 367
14747.10 362
14748.25 369
14749.39 328
14750.54 371
14751.69 369
14752.83 355
14753.98 355
14755.13 332
14756.27 349
14757.42 360
14758.57 328
14759.71 319
14760.86 370
14762.01 343
14763.15 340
14764.30 351
14765.45 367
14766.60 333
14767.74 349
14768.89 365
14770.04 340
14771.18 327
14772.33 320
14773.48 361
14774.63 335
14775.77 332
14776.92 336
14778.07 341
14779.22 345
14780.36 326
14781.51 335
14782.66 349
14783.81 330
14784.96 333
14786.10 348
14787.25 325
14788.40 342
14789.55 329
14790.70 320
14791.84 325
14792.99 337
14794.14 337
14795.29 354
14796.44 313
14797.58 330
14798.73 313
14799.88 335
14801.03 322
14802.18 304
14803.33 344
14804.48 326
14805.62 315
14806.77 307
14807.92 335
14809.07 332
14810.22 334
14811.37 302
14812.52 328
14813.67 325
14814.81 309
14815.96 312
14817.11 315
14818.26 321
14819.41 307
14820.56 321
14821.71 314
14822.86 323
14824.01 319
14825.16 305
14826.31 313
14827.46 304
14828.61 309
14829.76 340
14830.91 306
14832.06 307
14833.20 280
14834.35 308
14835.50 276
14836.65 307
14837.80 328
14838.95 313
14840.10 302
14841.25 308
14842.40 311
14843.55 296
14844.70 287
14845.85 283
14847.00 299
14848.15 292
14849.31 291
14850.46 301
14851.61 292
14852.76 300
14853.91 317
14855.06 346
14856.21 310
14857.36 286
14858.51 306
14859.66 320
14860.81 311
14861.96 303
14863.11 293
14864.26 317
14865.41 287
14866.57 291
14867.72 301
14868.87 290
14870.02 311
14871.17 282
14872.32 281
14873.47 301
14874.62 286
14875.77 317
14876.93 308
14878.08 278
14879.23 293
14880.38 297
14881.53 286
14882.68 278
14883.84 312
14884.99 279
14886.14 290
14887.29 266
14888.44 263
14889.59 261
14890.75 303
14891.90 284
14893.05 279
14894.20 300
14895.35 292
14896.51 276
14897.66 293
14898.81 302
14899.96 296
14901.12 297
14902.27 269
14903.42 280
14904.57 290
14905.73 284
14906.88 296
14908.03 296
14909.18 291
14910.34 275
14911.49 277
14912.64 271
14913.79 262
14914.95 264
14916.10 296
14917.25 292
14918.41 296
14919.56 307
14920.71 271
14921.87 275
14923.02 280
14924.17 276
14925.33 283
14926.48 292
14927.63 297
14928.79 298
14929.94 302
14931.09 271
14932.25 271
14933.40 283
14934.55 281
14935.71 277
14936.86 285
14938.01 285
14939.17 285
14940.32 284
14941.48 299
14942.63 298
14943.78 261
14944.94 281
14946.09 284
14947.25 276
14948.40 271
14949.55 294
14950.71 263
14951.86 256
14953.02 285
14954.17 304
14955.33 286
14956.48 288
14957.63 266
14958.79 283
14959.94 288
14961.10 277
14962.25 293
14963.41 273
14964.56 288
14965.72 269
14966.87 279
14968.03 279
14969.18 282
14970.34 264
14971.49 259
14972.65 276
14973.80 278
14974.96 270
14976.11 294
14977.27 273
14978.42 274
14979.58 275
14980.73 277
14981.89 279
14983.05 273
14984.20 263
14985.36 260
14986.51 264
14987.67 278
14988.82 274
14989.98 277
14991.13 285
14992.29 298
14993.45 281
14994.60 269
14995.76 277
14996.91 248
14998.07 275
14999.23 264
15000.38 274
15001.54 276
15002.70 291
15003.85 280
15005.01 257
15006.16 261
15007.32 296
15008.48 287
15009.63 253
15010.79 300
15011.95 296
15013.10 258
15014.26 270
15015.42 272
15016.57 265
15017.73 267
15018.89 286
15020.04 279
15021.20 258
15022.36 269
15023.52 267
15024.67 261
15025.83 258
15026.99 272
15028.14 279
15029.30 250
15030.46 268
15031.62 277
15032.77 262
15033.93 249
15035.09 257
15036.25 274
15037.40 261
15038.56 274
15039.72 264
15040.88 267
15042.03 270
15043.19 281
15044.35 288
15045.51 271
15046.67 267
15047.82 283
15048.98 260
15050.14 284
15051.30 278
15052.46 288
15053.61 236
15054.77 221
15055.93 261
15057.09 247
15058.25 250
15059.41 262
15060.56 274
15061.72 257
15062.88 251
15064.04 268
15065.20 248
15066.36 253
15067.52 263
15068.68 267
15069.83 273
15070.99 296
15072.15 273
15073.31 248
15074.47 253
15075.63 279
15076.79 262
15077.95 279
15079.11 277
15080.27 259
15081.43 286
15082.58 249
15083.74 276
15084.90 272
15086.06 260
15087.22 249
15088.38 265
15089.54 260
15090.70 236
15091.86 264
15093.02 274
15094.18 274
15095.34 265
15096.50 262
15097.66 269
15098.82 264
15099.98 269
15101.14 259
15102.30 252
15103.46 258
15104.62 256
15105.78 274
15106.94 262
15108.10 258
15109.26 254
15110.42 291
15111.58 291
15112.74 292
15113.90 277
15115.06 262
15116.22 260
15117.39 258
15118.55 268
15119.71 260
15120.87 270
15122.03 264
15123.19 255
15124.35 278
15125.51 286
15126.67 308
15127.83 262
15128.99 242
15130.16 261
15131.32 270
15132.48 287
15133.64 254
15134.80 261
15135.96 274
15137.12 284
15138.28 295
15139.45 268
15140.61 287
15141.77 277
15142.93 278
15144.09 241
15145.25 262
15146.42 263
15147.58 259
15148.74 266
15149.90 279
15151.06 261
15152.23 274
15153.39 256
15154.55 283
15155.71 273
15156.87 284
15158.04 289
15159.20 301
15160.36 289
15161.52 318
15162.69 296
15163.85 269
15165.01 301
15166.17 312
15167.34 310
15168.50 303
15169.66 300
15170.82 305
15171.99 311
15173.15 270
15174.31 302
15175.48 287
15176.64 291
15177.80 293
15178.96 309
15180.13 329
15181.29 296
15182.45 340
15183.62 332
15184.78 326
15185.94 304
15187.11 314
15188.27 316
15189.43 334
15190.60 333
15191.76 333
15192.92 306
15194.09 303
15195.25 314
15196.42 316
15197.58 318
15198.74 323
15199.91 329
15201.07 326
15202.23 331
15203.40 314
15204.56 302
15205.73 324
15206.89 314
15208.05 331
15209.22 341
15210.38 335
15211.55 335
15212.71 319
15213.88 317
15215.04 316
15216.21 327
15217.37 324
15218.53 326
15219.70 320
15220.86 324
15222.03 333
15223.19 365
15224.36 327
15225.52 332
15226.69 363
15227.85 328
15229.02 328
15230.18 339
15231.35 337
15232.51 329
15233.68 332
15234.84 357
15236.01 345
15237.17 375
15238.34 330
15239.50 333
15240.67 334
15241.83 364
15243.00 345
15244.17 356
15245.33 349
15246.50 361
15247.66 335
15248.83 334
15249.99 321
15251.16 342
15252.33 335
15253.49 345
15254.66 338
15255.82 328
15256.99 330
15258.16 341
15259.32 351
15260.49 335
15261.65 352
15262.82 328
15263.99 328
15265.15 333
15266.32 319
15267.49 325
15268.65 300
15269.82 315
15270.98 319
15272.15 329
15273.32 309
15274.48 332
15275.65 334
15276.82 320
15277.99 316
15279.15 305
15280.32 293
15281.49 304
15282.65 290
15283.82 310
15284.99 305
15286.15 316
15287.32 298
15288.49 325
15289.66 309
15290.82 325
15291.99 295
15293.16 303
15294.33 303
15295.49 318
15296.66 330
15297.83 317
15299.00 296
15300.16 309
15301.33 282
15302.50 294
15303.67 303
15304.83 307
15306.00 314
15307.17 319
15308.34 305
15309.51 324
15310.67 308
15311.84 281
15313.01 309
15314.18 319
15315.35 314
15316.52 305
15317.68 343
15318.85 311
15320.02 292
15321.19 310
15322.36 287
15323.53 312
15324.69 293
15325.86 296
15327.03 309
15328.20 315
15329.37 298
15330.54 292
15331.71 300
15332.88 299
15334.05 295
15335.21 307
15336.38 313
15337.55 309
15338.72 331
15339.89 308
15341.06 306
15342.23 302
15343.40 310
15344.57 320
15345.74 305
15346.91 306
15348.08 307
15349.25 330
15350.42 285
15351.58 319
15352.75 315
15353.92 325
15355.09 327
15356.26 305
15357.43 337
15358.60 332
15359.77 310
15360.94 320
15362.11 314
15363.28 309
15364.45 318
15365.62 323
15366.79 326
15367.96 324
15369.13 313
15370.31 319
15371.48 347
15372.65 327
15373.82 305
15374.99 331
15376.16 352
15377.33 342
15378.50 309
15379.67 298
15380.84 318
15382.01 326
15383.18 330
15384.35 338
15385.52 333
15386.69 325
15387.87 321
15389.04 300
15390.21 343
15391.38 346
15392.55 305
15393.72 311
15394.89 312
15396.06 310
15397.24 332
15398.41 311
15399.58 283
15400.75 302
15401.92 302
15403.09 301
15404.26 305
15405.44 314
15406.61 306
15407.78 308
15408.95 288
15410.12 279
15411.30 273
15412.47 290
15413.64 266
15414.81 252
15415.98 285
15417.16 274
15418.33 274
15419.50 277
15420.67 291
15421.84 284
15423.02 279
15424.19 271
15425.36 300
15426.53 306
15427.71 279
15428.88 272
15430.05 276
15431.22 279
15432.40 285
15433.57 266
15434.74 266
15435.92 291
15437.09 287
15438.26 247
15439.43 239
15440.61 257
15441.78 272
15442.95 261
15444.13 277
15445.30 264
15446.47 243
15447.65 267
15448.82 269
15449.99 276
15451.17 264
15452.34 281
15453.51 307
15454.69 290
15455.86 308
15457.03 283
15458.21 298
15459.38 284
15460.56 276
15461.73 296
15462.90 284
15464.08 263
15465.25 288
15466.43 262
15467.60 306
15468.77 267
15469.95 262
15471.12 246
15472.30 251
15473.47 267
15474.64 270
15475.82 284
15476.99 256
15478.17 274
15479.34 263
15480.52 277
15481.69 277
15482.87 256
15484.04 258
15485.22 294
15486.39 284
15487.56 288
15488.74 270
15489.91 286
15491.09 303
15492.26 298
15493.44 257
15494.61 263
15495.79 273
15496.96 284
15498.14 269
15499.32 300
15500.49 279
15501.67 268
15502.84 274
15504.02 278
15505.19 288
15506.37 276
15507.54 270
15508.72 275
15509.89 300
15511.07 289
15512.25 295
15513.42 284
15514.60 289
15515.77 276
15516.95 317
15518.13 301
15519.30 288
15520.48 280
15521.65 289
15522.83 268
15524.01 269
15525.18 273
15526.36 275
15527.53 285
15528.71 283
15529.89 311
15531.06 306
15532.24 285
15533.42 294
15534.59 289
15535.77 283
15536.95 274
15538.12 320
15539.30 327
15540.48 285
15541.65 305
15542.83 274
15544.01 303
15545.18 281
15546.36 288
15547.54 295
15548.72 312
15549.89 300
15551.07 305
15552.25 316
15553.42 312
15554.60 288
15555.78 301
15556.96 300
15558.13 326
15559.31 309
15560.49 328
15561.67 337
15562.84 332
15564.02 339
15565.20 325
15566.38 319
15567.56 327
15568.73 357
15569.91 325
15571.09 332
15572.27 338
15573.45 350
15574.62 313
15575.80 321
15576.98 311
15578.16 320
15579.34 322
15580.52 338
15581.69 325
15582.87 315
15584.05 355
15585.23 344
15586.41 356
15587.59 369
15588.76 362
15589.94 362
15591.12 357
15592.30 368
15593.48 360
15594.66 368
15595.84 375
15597.02 377
15598.20 360
15599.37 372
15600.55 386
15601.73 395
15602.91 388
15604.09 382
15605.27 391
15606.45 396
15607.63 400
15608.81 402
15609.99 411
15611.17 406
15612.35 434
15613.53 415
15614.71 428
15615.89 416
15617.07 409
15618.25 423
15619.43 426
15620.60 439
15621.78 448
15622.96 429
15624.14 457
15625.32 440
15626.50 432
15627.68 444
15628.87 434
15630.05 482
15631.23 480
15632.41 453
15633.59 426
15634.77 445
15635.95 446
15637.13 469
15638.31 478
15639.49 516
15640.67 482
15641.85 482
15643.03 472
15644.21 509
15645.39 486
15646.57 487
15647.75 502
15648.93 550
15650.12 529
15651.30 498
15652.48 530
15653.66 515
15654.84 505
15656.02 509
15657.20 517
15658.38 498
15659.56 507
15660.75 522
15661.93 519
15663.11 495
15664.29 489
15665.47 523
15666.65 515
15667.84 512
15669.02 505
15670.20 500
15671.38 493
15672.56 504
15673.74 530
15674.93 499
15676.11 505
15677.29 503
15678.47 504
15679.65 516
15680.84 502
15682.02 508
15683.20 498
15684.38 462
15685.56 512
15686.75 462
15687.93 457
15689.11 439
15690.29 431
15691.48 472
15692.66 469
15693.84 435
15695.02 448
15696.21 448
15697.39 457
15698.57 471
15699.76 469
15700.94 450
15702.12 493
15703.30 471
15704.49 448
15705.67 423
15706.85 469
15708.04 480
15709.22 485
15710.40 479
15711.59 459
15712.77 451
15713.95 492
15715.14 476
15716.32 475
15717.50 469
15718.69 488
15719.87 497
15721.05 501
15722.24 467
15723.42 491
15724.61 463
15725.79 475
15726.97 491
15728.16 480
15729.34 503
15730.53 488
15731.71 479
15732.89 492
15734.08 480
15735.26 520
15736.45 537
15737.63 525
15738.81 477
15740.00 518
15741.18 506
15742.37 514
15743.55 529
15744.74 490
15745.92 532
15747.11 543
15748.29 528
15749.48 507
15750.66 513
15751.84 528
15753.03 533
15754.21 539
15755.40 532
15756.58 520
15757.77 525
15758.95 544
15760.14 551
15761.32 554
15762.51 533
15763.70 548
15764.88 519
15766.07 568
15767.25 559
15768.44 559
15769.62 549
15770.81 559
15771.99 538
15773.18 530
15774.36 536
15775.55 507
15776.74 537
15777.92 544
15779.11 517
15780.29 519
15781.48 530
15782.67 521
15783.85 494
15785.04 491
15786.22 505
15787.41 531
15788.60 500
15789.78 493
15790.97 532
15792.15 517
15793.34 518
15794.53 491
15795.71 484
15796.90 511
15798.09 508
15799.27 478
15800.46 447
15801.65 471
15802.83 480
15804.02 498
15805.21 472
15806.39 467
15807.58 451
15808.77 447
15809.95 407
15811.14 444
15812.33 452
15813.52 469
15814.70 466
15815.89 433
15817.08 444
15818.26 421
15819.45 445
15820.64 420
15821.83 416
15823.01 444
15824.20 423
15825.39 456
15826.58 402
15827.76 428
15828.95 440
15830.14 445
15831.33 440
15832.52 438
15833.70 411
15834.89 444
15836.08 424
15837.27 423
15838.46 433
15839.64 429
15840.83 438
15842.02 415
15843.21 427
15844.40 427
15845.58 432
15846.77 422
15847.96 382
15849.15 407
15850.34 413
15851.53 398
15852.72 410
15853.90 394
15855.09 421
15856.28 422
15857.47 387
15858.66 388
15859.85 425
15861.04 395
15862.23 381
15863.41 411
15864.60 404
15865.79 398
15866.98 414
15868.17 427
15869.36 406
15870.55 395
15871.74 407
15872.93 404
15874.12 407
15875.31 401
15876.50 395
15877.69 406
15878.88 415
15880.06 404
15881.25 408
15882.44 421
15883.63 392
15884.82 401
15886.01 431
15887.20 420
15888.39 453
15889.58 418
15890.77 434
15891.96 444
15893.15 438
15894.34 448
15895.53 450
15896.72 439
15897.91 424
15899.10 424
15900.30 420
15901.49 439
15902.68 419
15903.87 428
15905.06 440
15906.25 446
15907.44 470
15908.63 450
15909.82 451
15911.01 469
15912.20 439
15913.39 448
15914.58 452
15915.77 430
15916.96 468
15918.16 461
15919.35 475
15920.54 446
15921.73 440
15922.92 434
15924.11 456
15925.30 464
15926.49 471
15927.69 448
15928.88 449
15930.07 453
15931.26 450
15932.45 437
15933.64 460
15934.84 427
15936.03 451
15937.22 469
15938.41 426
15939.60 433
15940.79 399
15941.99 454
15943.18 445
15944.37 425
15945.56 411
15946.75 412
15947.95 413
15949.14 407
15950.33 403
15951.52 388
15952.72 420
15953.91 393
15955.10 411
15956.29 407
15957.49 403
15958.68 362
15959.87 364
15961.06 354
15962.26 335
15963.45 363
15964.64 374
15965.83 352
15967.03 352
15968.22 327
15969.41 343
15970.61 339
15971.80 347
15972.99 345
15974.19 321
15975.38 347
15976.57 328
15977.76 329
15978.96 335
15980.15 291
15981.34 301
15982.54 299
15983.73 305
15984.93 318
15986.12 331
15987.31 339
15988.51 306
15989.70 333
15990.89 309
15992.09 333
15993.28 323
15994.48 291
15995.67 312
15996.86 308
15998.06 327
15999.25 305
16000.45 330
16001.64 308
16002.83 307
16004.03 314
16005.22 303
16006.42 322
16007.61 309
16008.81 322
16010.00 281
16011.19 278
16012.39 309
16013.58 314
16014.78 298
16015.97 306
16017.17 286
16018.36 281
16019.56 294
16020.75 306
16021.95 290
16023.14 264
16024.34 273
16025.53 263
16026.73 263
16027.92 280
16029.12 272
16030.31 287
16031.51 301
16032.70 288
16033.90 282
16035.09 288
16036.29 279
16037.48 291
16038.68 301
16039.88 273
16041.07 273
16042.27 289
16043.46 275
16044.66 290
16045.85 260
16047.05 302
16048.25 269
16049.44 283
16050.64 270
16051.83 289
16053.03 279
16054.23 284
16055.42 267
16056.62 275
16057.82 290
16059.01 270
16060.21 251
16061.40 259
16062.60 247
16063.80 262
16064.99 255
16066.19 272
16067.39 255
16068.58 251
16069.78 250
16070.98 240
16072.17 259
16073.37 257
16074.57 291
16075.76 280
16076.96 269
16078.16 261
16079.36 258
16080.55 250
16081.75 244
16082.95 270
16084.14 269
16085.34 261
16086.54 273
16087.74 281
16088.93 272
16090.13 276
16091.33 262
16092.53 254
16093.72 258
16094.92 263
16096.12 231
16097.32 231
16098.51 246
16099.71 225
16100.91 254
16102.11 251
16103.31 270
16104.50 243
16105.70 245
16106.90 251
16108.10 287
16109.30 265
16110.49 256
16111.69 272
16112.89 260
16114.09 251
16115.29 261
16116.49 244
16117.68 239
16118.88 242
16120.08 243
16121.28 246
16122.48 258
16123.68 249
16124.88 247
16126.08 247
16127.27 248
16128.47 268
16129.67 249
16130.87 235
16132.07 252
16133.27 247
16134.47 258
16135.67 245
16136.87 246
16138.07 246
16139.27 233
16140.46 241
16141.66 249
16142.86 239
16144.06 242
16145.26 247
16146.46 234
16147.66 216
16148.86 238
16150.06 228
16151.26 248
16152.46 256
16153.66 255
16154.86 258
16156.06 250
16157.26 232
16158.46 248
16159.66 261
16160.86 240
16162.06 222
16163.26 257
16164.46 242
16165.66 253
16166.86 266
16168.06 274
16169.26 249
16170.46 239
16171.66 239
16172.86 249
16174.06 262
16175.26 250
16176.47 265
16177.67 256
16178.87 270
16180.07 254
16181.27 259
16182.47 278
16183.67 249
16184.87 231
16186.07 224
16187.27 256
16188.47 253
16189.68 219
16190.88 265
16192.08 278
16193.28 247
16194.48 245
16195.68 243
16196.88 249
16198.08 248
16199.29 265
16200.49 278
16201.69 266
16202.89 264
16204.09 245
16205.29 267
16206.50 252
16207.70 263
16208.90 258
16210.10 265
16211.30 261
16212.51 263
16213.71 289
16214.91 288
16216.11 252
16217.31 257
16218.52 282
16219.72 272
16220.92 277
16222.12 265
16223.33 264
16224.53 262
16225.73 284
16226.93 249
16228.14 269
16229.34 256
16230.54 259
16231.74 305
16232.95 311
16234.15 265
16235.35 268
16236.56 286
16237.76 289
16238.96 260
16240.16 265
16241.37 285
16242.57 321
16243.77 304
16244.98 296
16246.18 283
16247.38 292
16248.59 288
16249.79 291
16250.99 293
16252.20 290
16253.40 280
16254.60 307
16255.81 310
16257.01 313
16258.22 287
16259.42 306
16260.62 307
16261.83 304
16263.03 335
16264.23 324
16265.44 291
16266.64 299
16267.85 309
16269.05 302
16270.25 318
16271.46 321
16272.66 327
16273.87 301
16275.07 317
16276.28 311
16277.48 309
16278.69 295
16279.89 317
16281.09 300
16282.30 302
16283.50 313
16284.71 296
16285.91 337
16287.12 307
16288.32 322
16289.53 343
16290.73 321
16291.94 314
16293.14 316
16294.35 298
16295.55 295
16296.76 324
16297.96 320
16299.17 318
16300.37 300
16301.58 292
16302.78 299
16303.99 323
16305.19 328
16306.40 314
16307.61 330
16308.81 339
16310.02 306
16311.22 342
16312.43 312
16313.63 327
16314.84 333
16316.05 314
16317.25 316
16318.46 309
16319.66 317
16320.87 301
16322.08 311
16323.28 283
16324.49 307
16325.69 299
16326.90 302
16328.11 311
16329.31 292
16330.52 304
16331.73 318
16332.93 305
16334.14 279
16335.35 271
16336.55 289
16337.76 278
16338.97 292
16340.17 285
16341.38 271
16342.59 277
16343.79 262
16345.00 288
16346.21 283
16347.41 270
16348.62 269
16349.83 260
16351.03 273
16352.24 264
16353.45 282
16354.66 268
16355.86 257
16357.07 264
16358.28 283
16359.49 267
16360.69 253
16361.90 269
16363.11 250
16364.32 267
16365.52 246
16366.73 250
16367.94 284
16369.15 273
16370.35 243
16371.56 255
16372.77 246
16373.98 247
16375.19 247
16376.39 254
16377.60 259
16378.81 277
16380.02 257
16381.23 270
16382.44 233
16383.64 243
16384.85 262
16386.06 266
16387.27 265
16388.48 256
16389.69 226
16390.90 240
16392.10 253
16393.31 235
16394.52 244
16395.73 242
16396.94 250
16398.15 232
16399.36 252
16400.57 220
16401.77 229
16402.98 235
16404.19 246
16405.40 237
16406.61 232
16407.82 241
16409.03 237
16410.24 231
16411.45 237
16412.66 231
16413.87 231
16415.08 257
16416.29 245
16417.50 231
16418.71 244
16419.92 233
16421.12 225
16422.33 250
16423.54 245
16424.75 242
16425.96 242
16427.17 229
16428.38 235
16429.59 239
16430.80 246
16432.01 226
16433.22 231
16434.43 231
16435.64 245
16436.86 239
16438.07 253
16439.28 224
16440.49 216
16441.70 224
16442.91 234
16444.12 231
16445.33 240
16446.54 244
16447.75 231
16448.96 226
16450.17 227
16451.38 232
16452.59 229
16453.80 225
16455.02 229
16456.23 218
16457.44 235
16458.65 224
16459.86 230
16461.07 226
16462.28 241
16463.49 245
16464.70 223
16465.92 228
16467.13 242
16468.34 224
16469.55 240
16470.76 231
16471.97 217
16473.19 225
16474.40 247
16475.61 228
16476.82 244
16478.03 235
16479.24 233
16480.46 219
16481.67 216
16482.88 230
16484.09 212
16485.30 223
16486.52 241
16487.73 246
16488.94 222
16490.15 229
16491.37 210
16492.58 195
16493.79 210
16495.00 217
16496.21 230
16497.43 237
16498.64 225
16499.85 190
16501.07 227
16502.28 199
16503.49 223
16504.70 214
16505.92 225
16507.13 217
16508.34 213
16509.56 226
16510.77 222
16511.98 205
16513.19 224
16514.41 239
16515.62 225
16516.83 238
16518.05 224
16519.26 201
16520.47 209
16521.69 232
16522.90 205
16524.11 203
16525.33 203
16526.54 245
16527.76 183
16528.97 197
16530.18 221
16531.40 208
16532.61 245
16533.82 239
16535.04 221
16536.25 234
16537.47 227
16538.68 209
16539.89 221
16541.11 214
16542.32 238
16543.54 206
16544.75 228
16545.97 206
16547.18 215
16548.39 197
16549.61 206
16550.82 219
16552.04 212
16553.25 233
16554.47 225
16555.68 207
16556.90 196
16558.11 232
16559.33 241
16560.54 224
16561.76 217
16562.97 241
16564.19 217
16565.40 230
16566.62 223
16567.83 223
16569.05 213
16570.26 212
16571.48 238
16572.69 228
16573.91 228
16575.12 221
16576.34 234
16577.55 217
16578.77 225
16579.98 234
16581.20 229
16582.42 215
16583.63 216
16584.85 200
16586.06 223
16587.28 244
16588.49 214
16589.71 250
16590.93 244
16592.14 223
16593.36 251
16594.57 243
16595.79 195
16597.01 238
16598.22 217
16599.44 215
16600.66 209
16601.87 213
16603.09 218
16604.30 216
16605.52 223
16606.74 215
16607.95 201
16609.17 211
16610.39 205
16611.60 244
16612.82 211
16614.04 209
16615.25 207
16616.47 210
16617.69 224
16618.91 211
16620.12 207
16621.34 226
16622.56 215
16623.77 196
16624.99 225
16626.21 206
16627.43 188
16628.64 186
16629.86 204
16631.08 209
16632.30 219
16633.51 212
16634.73 209
16635.95 223
16637.17 193
16638.38 210
16639.60 231
16640.82 182
16642.04 201
16643.26 198
16644.47 217
16645.69 212
16646.91 200
16648.13 221
16649.35 203
16650.56 211
16651.78 218
16653.00 214
16654.22 225
16655.44 199
16656.65 203
16657.87 203
16659.09 219
16660.31 224
16661.53 204
16662.75 207
16663.97 212
16665.18 208
16666.40 200
16667.62 209
16668.84 196
16670.06 184
16671.28 178
16672.50 194
16673.72 190
16674.94 214
16676.15 200
16677.37 212
16678.59 198
16679.81 211
16681.03 178
16682.25 188
16683.47 196
16684.69 211
16685.91 207
16687.13 201
16688.35 182
16689.57 203
16690.79 200
16692.01 182
16693.23 189
16694.45 212
16695.67 230
16696.89 214
16698.11 210
16699.33 203
16700.55 225
16701.77 205
16702.99 219
16704.21 215
16705.43 210
16706.65 182
16707.87 202
16709.09 195
16710.31 204
16711.53 205
16712.75 232
16713.97 210
16715.19 197
16716.41 197
16717.63 216
16718.85 214
16720.07 196
16721.29 215
16722.51 211
16723.73 211
16724.95 225
16726.18 205
16727.40 184
16728.62 181
16729.84 207
16731.06 203
16732.28 193
16733.50 165
16734.72 182
16735.94 181
16737.17 214
16738.39 208
16739.61 198
16740.83 197
16742.05 199
16743.27 189
16744.49 186
16745.72 194
16746.94 185
16748.16 216
16749.38 216
16750.60 200
16751.83 189
16753.05 208
16754.27 198
16755.49 199
16756.71 208
16757.94 218
16759.16 178
16760.38 191
16761.60 203
16762.82 217
16764.05 194
16765.27 186
16766.49 207
16767.71 218
16768.94 188
16770.16 212
16771.38 197
16772.60 179
16773.83 214
16775.05 209
16776.27 209
16777.49 197
16778.72 196
16779.94 180
16781.16 225
16782.39 209
16783.61 203
16784.83 178
16786.06 203
16787.28 191
16788.50 199
16789.73 195
16790.95 193
16792.17 195
16793.40 194
16794.62 181
16795.84 204
16797.07 203
16798.29 190
16799.51 182
16800.74 183
16801.96 211
16803.18 207
16804.41 191
16805.63 194
16806.86 189
16808.08 198
16809.30 174
16810.53 195
16811.75 193
16812.98 216
16814.20 208
16815.42 191
16816.65 196
16817.87 216
16819.10 173
16820.32 194
16821.54 214
16822.77 208
16823.99 194
16825.22 197
16826.44 223
16827.67 210
16828.89 206
16830.12 208
16831.34 210
16832.57 230
16833.79 220
16835.02 194
16836.24 232
16837.47 217
16838.69 219
16839.92 213
16841.14 221
16842.37 210
16843.59 243
16844.82 198
16846.04 231
16847.27 233
16848.49 215
16849.72 227
16850.94 212
16852.17 230
16853.39 215
16854.62 206
16855.85 243
16857.07 236
16858.30 213
16859.52 250
16860.75 238
16861.97 255
16863.20 233
16864.43 236
16865.65 273
16866.88 252
16868.10 248
16869.33 248
16870.56 240
16871.78 232
16873.01 248
16874.24 237
16875.46 256
16876.69 259
16877.92 260
16879.14 235
16880.37 264
16881.59 244
16882.82 258
16884.05 265
16885.27 246
16886.50 259
16887.73 258
16888.96 255
16890.18 255
16891.41 268
16892.64 253
16893.86 254
16895.09 262
16896.32 273
16897.54 237
16898.77 277
16900.00 267
16901.23 262
16902.45 262
16903.68 259
16904.91 257
16906.14 258
16907.36 269
16908.59 256
16909.82 254
16911.05 248
16912.27 255
16913.50 275
16914.73 244
16915.96 250
16917.19 269
16918.41 242
16919.64 238
16920.87 237
16922.10 216
16923.33 240
16924.55 244
16925.78 246
16927.01 225
16928.24 239
16929.47 262
16930.69 235
16931.92 257
16933.15 237
16934.38 222
16935.61 258
16936.84 251
16938.07 240
16939.29 253
16940.52 234
16941.75 242
16942.98 247
16944.21 233
16945.44 227
16946.67 250
16947.90 229
16949.13 227
16950.35 229
16951.58 244
16952.81 256
16954.04 218
16955.27 225
16956.50 245
16957.73 218
16958.96 245
16960.19 243
16961.42 224
16962.65 237
16963.88 224
16965.11 225
16966.34 230
16967.57 227
16968.80 247
16970.03 226
16971.26 241
16972.49 248
16973.72 239
16974.95 241
16976.18 236
16977.41 214
16978.64 234
16979.87 229
16981.10 217
16982.33 239
16983.56 215
16984.79 230
16986.02 239
16987.25 242
16988.48 231
16989.71 229
16990.94 213
16992.17 209
16993.40 220
16994.63 234
16995.86 226
16997.09 202
16998.32 204
16999.55 235
17000.79 216
17002.02 227
17003.25 229
17004.48 213
17005.71 208
17006.94 221
17008.17 216
17009.40 216
17010.63 227
17011.87 230
17013.10 217
17014.33 211
17015.56 198
17016.79 223
17018.02 207
17019.25 220
17020.49 215
17021.72 204
17022.95 208
17024.18 214
17025.41 201
17026.64 204
17027.88 214
17029.11 196
17030.34 214
17031.57 206
17032.80 219
17034.04 208
17035.27 226
17036.50 219
17037.73 218
17038.97 204
17040.20 180
17041.43 209
17042.66 203
17043.90 203
17045.13 202
17046.36 184
17047.59 184
17048.83 202
17050.06 207
17051.29 196
17052.52 180
17053.76 207
17054.99 186
17056.22 198
17057.46 209
17058.69 191
17059.92 183
17061.15 201
17062.39 203
17063.62 191
17064.85 209
17066.09 194
17067.32 201
17068.55 186
17069.79 189
17071.02 196
17072.25 195
17073.49 180
17074.72 189
17075.96 189
17077.19 194
17078.42 168
17079.66 200
17080.89 197
17082.12 183
17083.36 183
17084.59 194
17085.83 213
17087.06 187
17088.29 190
17089.53 188
17090.76 191
17092.00 174
17093.23 179
17094.46 195
17095.70 181
17096.93 203
17098.17 170
17099.40 179
17100.64 182
17101.87 194
17103.11 188
17104.34 183
17105.58 168
17106.81 181
17108.05 205
17109.28 178
17110.51 169
17111.75 187
17112.98 184
17114.22 182
17115.45 182
17116.69 171
17117.93 174
17119.16 178
17120.40 175
17121.63 152
17122.87 192
17124.10 164
17125.34 181
17126.57 180
17127.81 167
17129.04 165
17130.28 177
17131.51 200
17132.75 172
17133.99 187
17135.22 174
17136.46 171
17137.69 184
17138.93 184
17140.17 186
17141.40 178
17142.64 185
17143.87 172
17145.11 180
17146.35 186
17147.58 181
17148.82 173
17150.05 182
17151.29 178
17152.53 175
17153.76 177
17155.00 200
17156.24 155
17157.47 186
17158.71 191
17159.95 185
17161.18 162
17162.42 175
17163.66 177
17164.89 180
17166.13 165
17167.37 195
17168.60 169
17169.84 172
17171.08 163
17172.32 155
17173.55 186
17174.79 189
17176.03 179
17177.26 168
17178.50 164
17179.74 185
17180.98 190
17182.21 178
17183.45 166
17184.69 187
17185.93 180
17187.16 179
17188.40 192
17189.64 167
17190.88 157
17192.12 173
17193.35 167
17194.59 177
17195.83 168
17197.07 198
17198.31 145
17199.54 177
17200.78 160
17202.02 168
17203.26 159
17204.50 187
17205.73 182
17206.97 163
17208.21 174
17209.45 191
17210.69 208
17211.93 188
17213.17 177
17214.40 176
17215.64 167
17216.88 166
17218.12 176
17219.36 160
17220.60 166
17221.84 179
17223.08 182
17224.31 183
17225.55 171
17226.79 178
17228.03 193
17229.27 190
17230.51 176
17231.75 161
17232.99 194
17234.23 183
17235.47 158
17236.71 178
17237.95 163
17239.19 181
17240.43 183
17241.66 167
17242.90 165
17244.14 157
17245.38 168
17246.62 153
17247.86 183
17249.10 175
17250.34 158
17251.58 171
17252.82 180
17254.06 167
17255.30 168
17256.54 168
17257.78 169
17259.02 176
17260.26 178
17261.50 181
17262.74 143
17263.99 160
17265.23 180
17266.47 169
17267.71 163
17268.95 157
17270.19 151
17271.43 160
17272.67 165
17273.91 158
17275.15 149
17276.39 160
17277.63 170
17278.87 149
17280.11 178
17281.36 156
17282.60 161
17283.84 164
17285.08 168
17286.32 153
17287.56 161
17288.80 171
17290.04 194
17291.29 167
17292.53 160
17293.77 167
17295.01 167
17296.25 162
17297.49 157
17298.73 169
17299.98 159
17301.22 160
17302.46 163
17303.70 157
17304.94 134
17306.19 170
17307.43 173
17308.67 170
17309.91 158
17311.15 159
17312.40 144
17313.64 160
17314.88 154
17316.12 160
17317.37 165
17318.61 182
17319.85 155
17321.09 152
17322.33 145
17323.58 150
17324.82 164
17326.06 157
17327.31 173
17328.55 148
17329.79 159
17331.03 140
17332.28 148
17333.52 152
17334.76 141
17336.01 148
17337.25 166
17338.49 162
17339.73 159
17340.98 163
17342.22 155
17343.46 135
17344.71 168
17345.95 168
17347.19 186
17348.44 163
17349.68 152
17350.92 155
17352.17 158
17353.41 140
17354.66 148
17355.90 147
17357.14 164
17358.39 149
17359.63 153
17360.87 154
17362.12 152
17363.36 154
17364.61 160
17365.85 151
17367.09 151
17368.34 145
17369.58 150
17370.83 162
17372.07 161
17373.32 169
17374.56 168
17375.80 154
17377.05 175
17378.29 143
17379.54 144
17380.78 164
17382.03 184
17383.27 150
17384.52 152
17385.76 160
17387.01 160
17388.25 155
17389.50 149
17390.74 153
17391.99 153
17393.23 161
17394.48 152
17395.72 149
17396.97 140
17398.21 136
17399.46 167
17400.70 158
17401.95 169
17403.19 174
17404.44 162
17405.68 150
17406.93 141
17408.18 154
17409.42 164
17410.67 169
17411.91 165
17413.16 149
17414.40 164
17415.65 164
17416.90 151
17418.14 148
17419.39 149
17420.63 163
17421.88 167
17423.13 160
17424.37 168
17425.62 147
17426.86 170
17428.11 176
17429.36 155
17430.60 175
17431.85 158
17433.10 158
17434.34 159
17435.59 177
17436.84 182
17438.08 183
17439.33 168
17440.58 188
17441.82 185
17443.07 168
17444.32 158
17445.56 178
17446.81 160
17448.06 172
17449.30 150
17450.55 144
17451.80 169
17453.05 156
17454.29 149
17455.54 167
17456.79 147
17458.04 165
17459.28 159
17460.53 169
17461.78 169
17463.03 165
17464.27 163
17465.52 179
17466.77 155
17468.02 173
17469.26 152
17470.51 151
17471.76 161
17473.01 152
17474.25 162
17475.50 151
17476.75 146
17478.00 193
17479.25 171
17480.50 146
17481.74 142
17482.99 168
17484.24 163
17485.49 180
17486.74 166
17487.99 166
17489.23 178
17490.48 162
17491.73 184
17492.98 164
17494.23 175
17495.48 154
17496.73 170
17497.97 178
17499.22 177
17500.47 163
17501.72 165
17502.97 143
17504.22 171
17505.47 166
17506.72 153
17507.97 176
17509.22 157
17510.46 161
17511.71 179
17512.96 171
17514.21 172
17515.46 179
17516.71 166
17517.96 165
17519.21 165
17520.46 192
17521.71 163
17522.96 169
17524.21 178
17525.46 177
17526.71 208
17527.96 181
17529.21 175
17530.46 155
17531.71 193
17532.96 178
17534.21 173
17535.46 181
17536.71 170
17537.96 177
17539.21 168
17540.46 166
17541.71 178
17542.96 184
17544.21 172
17545.46 168
17546.71 161
17547.96 206
17549.21 201
17550.46 173
17551.71 175
17552.97 167
17554.22 154
17555.47 168
17556.72 172
17557.97 170
17559.22 158
17560.47 181
17561.72 167
17562.97 158
17564.22 167
17565.48 169
17566.73 177
17567.98 164
17569.23 166
17570.48 198
17571.73 185
17572.98 175
17574.24 163
17575.49 161
17576.74 164
17577.99 172
17579.24 183
17580.49 154
17581.75 173
17583.00 173
17584.25 177
17585.50 182
17586.75 168
17588.00 156
17589.26 172
17590.51 167
17591.76 196
17593.01 186
17594.27 164
17595.52 176
17596.77 178
17598.02 189
17599.27 163
17600.53 169
17601.78 167
17603.03 180
17604.28 161
17605.54 184
17606.79 155
17608.04 163
17609.30 172
17610.55 164
17611.80 158
17613.05 175
17614.31 177
17615.56 175
17616.81 171
17618.07 150
17619.32 167
17620.57 169
17621.83 154
17623.08 167
17624.33 167
17625.59 160
17626.84 175
17628.09 164
17629.35 169
17630.60 182
17631.85 162
17633.11 177
17634.36 174
17635.61 182
17636.87 161
17638.12 180
17639.38 179
17640.63 171
17641.88 169
17643.14 180
17644.39 161
17645.65 160
17646.90 152
17648.15 186
17649.41 163
17650.66 172
17651.92 173
17653.17 187
17654.42 168
17655.68 163
17656.93 181
17658.19 159
17659.44 154
17660.70 147
17661.95 181
17663.21 164
17664.46 178
17665.72 187
17666.97 192
17668.23 173
17669.48 154
17670.74 171
17671.99 185
17673.25 175
17674.50 170
17675.76 156
17677.01 169
17678.27 157
17679.52 167
17680.78 159
17682.03 159
17683.29 147
17684.54 156
17685.80 169
17687.05 151
17688.31 149
17689.57 172
17690.82 177
17692.08 166
17693.33 174
17694.59 168
17695.84 160
17697.10 166
17698.36 156
17699.61 167
17700.87 151
17702.12 145
17703.38 152
17704.64 177
17705.89 156
17707.15 148
17708.40 167
17709.66 139
17710.92 152
17712.17 153
17713.43 176
17714.69 152
17715.94 148
17717.20 170
17718.46 164
17719.71 159
17720.97 177
17722.23 155
17723.48 173
17724.74 141
17726.00 145
17727.25 157
17728.51 176
17729.77 169
17731.03 180
17732.28 166
17733.54 173
17734.80 167
17736.05 166
17737.31 162
17738.57 180
17739.83 178
17741.08 166
17742.34 168
17743.60 157
17744.86 176
17746.11 164
17747.37 171
17748.63 148
17749.89 154
17751.15 178
17752.40 175
17753.66 179
17754.92 159
17756.18 171
17757.43 149
17758.69 175
17759.95 160
17761.21 172
17762.47 162
17763.73 167
17764.98 168
17766.24 164
17767.50 141
17768.76 156
17770.02 164
17771.28 161
17772.53 171
17773.79 150
17775.05 145
17776.31 157
17777.57 180
17778.83 167
17780.09 159
17781.35 150
17782.60 155
17783.86 169
17785.12 156
17786.38 162
17787.64 153
17788.90 158
17790.16 154
17791.42 151
17792.68 155
17793.94 159
17795.20 166
17796.46 156
17797.72 175
17798.97 161
17800.23 148
17801.49 153
17802.75 145
17804.01 149
17805.27 145
17806.53 167
17807.79 155
17809.05 146
17810.31 153
17811.57 143
17812.83 145
17814.09 145
17815.35 166
17816.61 151
17817.87 149
17819.13 151
17820.39 154
17821.65 148
17822.91 150
17824.17 168
17825.43 139
17826.69 123
17827.96 129
17829.22 159
17830.48 154
17831.74 160
17833.00 141
17834.26 144
17835.52 158
17836.78 151
17838.04 142
17839.30 159
17840.56 150
17841.82 135
17843.09 132
17844.35 127
17845.61 141
17846.87 138
17848.13 143
17849.39 146
17850.65 140
17851.91 134
17853.18 147
17854.44 146
17855.70 156
17856.96 138
17858.22 139
17859.48 134
17860.74 159
17862.01 137
17863.27 148
17864.53 167
17865.79 146
17867.05 147
17868.32 143
17869.58 144
17870.84 139
17872.10 165
17873.36 145
17874.63 139
17875.89 133
17877.15 153
17878.41 142
17879.68 137
17880.94 137
17882.20 132
17883.46 130
17884.73 114
17885.99 139
17887.25 154
17888.51 129
17889.78 142
17891.04 159
17892.30 151
17893.56 145
17894.83 128
17896.09 162
17897.35 150
17898.62 130
17899.88 145
17901.14 152
17902.41 148
17903.67 139
17904.93 148
17906.20 147
17907.46 157
17908.72 146
17909.99 133
17911.25 155
17912.51 155
17913.78 145
17915.04 147
17916.30 137
17917.57 133
17918.83 167
17920.09 149
17921.36 133
17922.62 139
17923.89 150
17925.15 154
17926.41 144
17927.68 131
17928.94 152
17930.21 144
17931.47 153
17932.73 138
17934.00 143
17935.26 149
17936.53 148
17937.79 153
17939.06 138
17940.32 153
17941.59 151
17942.85 156
17944.11 147
17945.38 119
17946.64 135
17947.91 152
17949.17 173
17950.44 160
17951.70 174
17952.97 146
17954.23 142
17955.50 126
17956.76 147
17958.03 137
17959.29 158
17960.56 138
17961.82 143
17963.09 141
17964.35 133
17965.62 142
17966.89 150
17968.15 147
17969.42 146
17970.68 136
17971.95 145
17973.21 139
17974.48 134
17975.74 153
17977.01 155
17978.28 147
17979.54 143
17980.81 163
17982.07 147
17983.34 139
17984.61 133
17985.87 134
17987.14 153
17988.40 142
17989.67 151
17990.94 140
17992.20 134
17993.47 131
17994.74 139
17996.00 167
17997.27 149
17998.54 137
17999.80 138
18001.07 132
18002.34 130
18003.60 154
18004.87 155
18006.14 145
18007.40 142
18008.67 151
18009.94 130
18011.20 136
18012.47 143
18013.74 150
18015.00 157
18016.27 148
18017.54 147
18018.81 144
18020.07 150
18021.34 131
18022.61 144
18023.88 119
18025.14 154
18026.41 142
18027.68 149
18028.95 141
18030.21 135
18031.48 133
18032.75 145
18034.02 149
18035.28 163
18036.55 138
18037.82 151
18039.09 145
18040.36 141
18041.62 143
18042.89 126
18044.16 143
18045.43 138
18046.70 148
18047.97 140
18049.23 145
18050.50 156
18051.77 147
18053.04 147
18054.31 136
18055.58 133
18056.84 139
18058.11 140
18059.38 157
18060.65 153
18061.92 134
18063.19 165
18064.46 160
18065.73 159
18067.00 138
18068.26 117
18069.53 139
18070.80 165
18072.07 157
18073.34 143
18074.61 144
18075.88 149
18077.15 155
18078.42 137
18079.69 151
18080.96 158
18082.23 160
18083.50 144
18084.77 152
18086.03 147
18087.30 143
18088.57 150
18089.84 147
18091.11 152
18092.38 150
18093.65 150
18094.92 154
18096.19 153
18097.46 125
18098.73 155
18100.00 135
18101.27 160
18102.54 152
18103.81 154
18105.08 169
18106.35 162
18107.63 148
18108.90 161
18110.17 150
18111.44 168
18112.71 155
18113.98 155
18115.25 154
18116.52 149
18117.79 154
18119.06 156
18120.33 160
18121.60 151
18122.87 168
18124.14 145
18125.42 142
18126.69 145
18127.96 151
18129.23 139
18130.50 145
18131.77 143
18133.04 139
18134.31 146
18135.58 148
18136.86 164
18138.13 146
18139.40 153
18140.67 142
18141.94 141
18143.21 164
18144.49 157
18145.76 152
18147.03 163
18148.30 147
18149.57 170
18150.84 147
18152.12 133
18153.39 142
18154.66 144
18155.93 149
18157.20 154
18158.48 141
18159.75 148
18161.02 138
18162.29 153
18163.57 142
18164.84 151
18166.11 182
18167.38 155
18168.66 151
18169.93 137
18171.20 127
18172.47 141
18173.75 160
18175.02 156
18176.29 153
18177.56 144
18178.84 156
18180.11 144
18181.38 138
18182.66 154
18183.93 134
18185.20 172
18186.48 152
18187.75 139
18189.02 147
18190.30 149
18191.57 143
18192.84 132
18194.12 129
18195.39 139
18196.66 134
18197.94 153
18199.21 137
18200.48 163
18201.76 147
18203.03 136
18204.30 153
18205.58 136
18206.85 153
18208.13 147
18209.40 160
18210.67 131
18211.95 154
18213.22 135
18214.50 142
18215.77 141
18217.04 155
18218.32 139
18219.59 155
18220.87 166
18222.14 141
18223.42 152
18224.69 151
18225.97 149
18227.24 138
18228.51 136
18229.79 134
18231.06 131
18232.34 136
18233.61 140
18234.89 146
18236.16 132
18237.44 133
18238.71 156
18239.99 151
18241.26 138
18242.54 150
18243.81 120
18245.09 170
18246.36 154
18247.64 159
18248.91 164
18250.19 150
18251.47 127
18252.74 141
18254.02 133
18255.29 125
18256.57 142
18257.84 146
18259.12 142
18260.39 146
18261.67 161
18262.95 136
18264.22 137
18265.50 136
18266.77 142
18268.05 151
18269.33 166
18270.60 134
18271.88 126
18273.15 141
18274.43 146
18275.71 131
18276.98 147
18278.26 134
18279.54 159
18280.81 168
18282.09 150
18283.37 138
18284.64 136
18285.92 149
18287.20 145
18288.47 139
18289.75 156
18291.03 146
18292.30 140
18293.58 141
18294.86 152
18296.13 145
18297.41 126
18298.69 131
18299.96 173
18301.24 150
18302.52 145
18303.80 146
18305.07 155
18306.35 138
18307.63 148
18308.91 131
18310.18 143
18311.46 139
18312.74 159
18314.02 143
18315.29 148
18316.57 141
18317.85 156
18319.13 161
18320.40 144
18321.68 153
18322.96 163
18324.24 170
18325.52 148
18326.79 148
18328.07 145
18329.35 168
18330.63 150
18331.91 142
18333.19 142
18334.46 143
18335.74 133
18337.02 155
18338.30 148
18339.58 134
18340.86 149
18342.13 158
18343.41 157
18344.69 156
18345.97 156
18347.25 165
18348.53 166
18349.81 143
18351.09 163
18352.36 147
18353.64 180
18354.92 127
18356.20 155
18357.48 170
18358.76 151
18360.04 125
18361.32 149
18362.60 146
18363.88 142
18365.16 142
18366.44 154
18367.72 160
18369.00 148
18370.27 144
18371.55 144
18372.83 130
18374.11 137
18375.39 149
18376.67 142
18377.95 162
18379.23 151
18380.51 152
18381.79 150
18383.07 162
18384.35 155
18385.63 142
18386.91 154
18388.19 134
18389.47 141
18390.75 152
18392.03 161
18393.31 140
18394.60 135
18395.88 156
18397.16 132
18398.44 164
18399.72 131
18401.00 140
18402.28 135
18403.56 133
18404.84 141
18406.12 142
18407.40 119
18408.68 158
18409.96 145
18411.24 129
18412.53 135
18413.81 119
18415.09 158
18416.37 161
18417.65 143
18418.93 146
18420.21 142
18421.49 133
18422.78 132
18424.06 126
18425.34 153
18426.62 155
18427.90 159
18429.18 137
18430.46 138
18431.75 140
18433.03 132
18434.31 137
18435.59 137
18436.87 129
18438.16 153
18439.44 131
18440.72 151
18442.00 119
18443.28 131
18444.57 137
18445.85 136
18447.13 141
18448.41 138
18449.70 140
18450.98 144
18452.26 161
18453.54 137
18454.83 131
18456.11 149
18457.39 146
18458.67 143
18459.96 128
18461.24 133
18462.52 132
18463.80 113
18465.09 129
18466.37 159
18467.65 137
18468.94 132
18470.22 140
18471.50 141
18472.78 136
18474.07 140
18475.35 140
18476.63 152
18477.92 147
18479.20 152
18480.48 147
18481.77 144
18483.05 148
18484.34 126
18485.62 145
18486.90 152
18488.19 153
18489.47 130
18490.75 144
18492.04 146
18493.32 136
18494.61 127
18495.89 134
18497.17 137
18498.46 138
18499.74 155
18501.03 159
18502.31 172
18503.59 146
18504.88 165
18506.16 132
18507.45 133
18508.73 156
18510.02 146
18511.30 156
18512.58 155
18513.87 142
18515.15 148
18516.44 172
18517.72 158
18519.01 151
18520.29 159
18521.58 147
18522.86 149
18524.15 146
18525.43 138
18526.72 151
18528.00 132
18529.29 151
18530.57 150
18531.86 144
18533.14 144
18534.43 142
18535.71 142
18537.00 160
18538.28 140
18539.57 133
18540.86 138
18542.14 138
18543.43 142
18544.71 137
18546.00 142
18547.28 175
18548.57 139
18549.85 148
18551.14 144
18552.43 152
18553.71 162
18555.00 148
18556.28 143
18557.57 128
18558.86 142
18560.14 140
18561.43 158
18562.72 160
18564.00 162
18565.29 160
18566.57 157
18567.86 147
18569.15 148
18570.43 151
18571.72 153
18573.01 140
18574.29 141
18575.58 143
18576.87 156
18578.15 155
18579.44 144
18580.73 154
18582.01 145
18583.30 140
18584.59 150
18585.88 156
18587.16 158
18588.45 153
18589.74 153
18591.02 154
18592.31 173
18593.60 149
18594.89 161
18596.17 135
18597.46 146
18598.75 166
18600.04 149
18601.32 164
18602.61 149
18603.90 142
18605.19 154
18606.47 158
18607.76 165
18609.05 159
18610.34 141
18611.63 128
18612.91 155
18614.20 134
18615.49 138
18616.78 128
18618.07 136
18619.35 147
18620.64 139
18621.93 143
18623.22 149
18624.51 165
18625.80 151
18627.09 150
18628.37 152
18629.66 151
18630.95 145
18632.24 141
18633.53 165
18634.82 138
18636.11 144
18637.39 149
18638.68 153
18639.97 132
18641.26 151
18642.55 160
18643.84 147
18645.13 159
18646.42 134
18647.71 134
18649.00 141
18650.29 163
18651.58 155
18652.86 143
18654.15 151
18655.44 134
18656.73 142
18658.02 146
18659.31 133
18660.60 146
18661.89 140
18663.18 145
18664.47 131
18665.76 140
18667.05 137
18668.34 138
18669.63 134
18670.92 140
18672.21 155
18673.50 161
18674.79 146
18676.08 155
18677.37 156
18678.66 152
18679.95 138
18681.24 144
18682.53 160
18683.82 153
18685.11 156
18686.40 150
18687.69 144
18688.99 150
18690.28 144
18691.57 168
18692.86 152
18694.15 149
18695.44 158
18696.73 144
18698.02 135
18699.31 150
18700.60 155
18701.89 149
18703.19 134
18704.48 139
18705.77 135
18707.06 153
18708.35 139
18709.64 136
18710.93 138
18712.22 158
18713.52 143
18714.81 154
18716.10 133
18717.39 120
18718.68 133
18719.97 158
18721.27 155
18722.56 127
18723.85 145
18725.14 141
18726.43 140
18727.72 123
18729.02 138
18730.31 125
18731.60 135
18732.89 127
18734.19 136
18735.48 144
18736.77 128
18738.06 144
18739.35 139
18740.65 145
18741.94 122
18743.23 149
18744.52 132
18745.82 131
18747.11 108
18748.40 138
18749.70 121
18750.99 144
18752.28 142
18753.57 139
18754.87 138
18756.16 130
18757.45 128
18758.75 133
18760.04 133
18761.33 126
18762.63 149
18763.92 151
18765.21 138
18766.50 125
18767.80 145
18769.09 137
18770.38 133
18771.68 137
18772.97 147
18774.27 139
18775.56 136
18776.85 140
18778.15 126
18779.44 131
18780.73 128
18782.03 146
18783.32 112
18784.62 119
18785.91 126
18787.20 133
18788.50 116
18789.79 136
18791.09 142
18792.38 121
18793.67 122
18794.97 136
18796.26 141
18797.56 136
18798.85 123
18800.15 110
18801.44 135
18802.74 132
18804.03 153
18805.32 124
18806.62 132
18807.91 138
18809.21 131
18810.50 130
18811.80 141
18813.09 141
18814.39 118
18815.68 141
18816.98 141
18818.27 116
18819.57 119
18820.86 135
18822.16 130
18823.45 126
18824.75 126
18826.05 131
18827.34 131
18828.64 146
18829.93 136
18831.23 117
18832.52 124
18833.82 130
18835.11 132
18836.41 133
18837.71 122
18839.00 133
18840.30 134
18841.59 114
18842.89 128
18844.18 119
18845.48 133
18846.78 127
18848.07 141
18849.37 130
18850.67 145
18851.96 118
18853.26 127
18854.55 126
18855.85 130
18857.15 152
18858.44 141
18859.74 133
18861.04 123
18862.33 115
18863.63 131
18864.93 119
18866.22 119
18867.52 120
18868.82 143
18870.11 128
18871.41 121
18872.71 130
18874.00 126
18875.30 134
18876.60 121
18877.90 115
18879.19 140
18880.49 137
18881.79 138
18883.09 128
18884.38 127
18885.68 123
18886.98 133
18888.27 120
18889.57 125
18890.87 120
18892.17 125
18893.47 119
18894.76 127
18896.06 112
18897.36 138
18898.66 119
18899.95 114
18901.25 140
18902.55 136
18903.85 130
18905.15 138
18906.44 139
18907.74 144
18909.04 134
18910.34 125
18911.64 139
18912.94 134
18914.23 129
18915.53 145
18916.83 123
18918.13 125
18919.43 132
18920.73 132
18922.03 138
18923.32 125
18924.62 128
18925.92 123
18927.22 130
18928.52 116
18929.82 123
18931.12 136
18932.42 137
18933.72 147
18935.01 134
18936.31 129
18937.61 122
18938.91 121
18940.21 130
18941.51 111
18942.81 119
18944.11 125
18945.41 129
18946.71 103
18948.01 114
18949.31 130
18950.61 125
18951.91 121
18953.21 130
18954.51 118
18955.81 124
18957.11 127
18958.41 138
18959.71 107
18961.01 145
18962.31 129
18963.61 142
18964.91 137
18966.21 111
18967.51 107
18968.81 133
18970.11 134
18971.41 110
18972.71 133
18974.01 114
18975.31 122
18976.61 140
18977.91 109
18979.21 115
18980.51 122
18981.81 126
18983.11 115
18984.41 126
18985.71 139
18987.02 117
18988.32 137
18989.62 121
18990.92 124
18992.22 124
18993.52 134
18994.82 133
18996.12 142
18997.42 114
18998.73 119
19000.03 113
19001.33 124
19002.63 132
19003.93 115
19005.23 119
19006.53 127
19007.84 132
19009.14 122
19010.44 107
19011.74 124
19013.04 114
19014.34 116
19015.65 118
19016.95 109
19018.25 119
19019.55 121
19020.85 112
19022.16 119
19023.46 129
19024.76 124
19026.06 117
19027.37 118
19028.67 117
19029.97 97
19031.27 139
19032.57 123
19033.88 121
19035.18 141
19036.48 134
19037.79 125
19039.09 128
19040.39 110
19041.69 143
19043.00 138
19044.30 126
19045.60 130
19046.90 119
19048.21 143
19049.51 136
19050.81 121
19052.12 133
19053.42 134
19054.72 129
19056.03 141
19057.33 136
19058.63 108
19059.94 122
19061.24 139
19062.54 135
19063.85 111
19065.15 137
19066.45 138
19067.76 146
19069.06 119
19070.37 130
19071.67 115
19072.97 145
19074.28 127
19075.58 128
19076.88 110
19078.19 119
19079.49 112
19080.80 132
19082.10 130
19083.41 111
19084.71 130
19086.01 129
19087.32 140
19088.62 117
19089.93 130
19091.23 130
19092.54 134
19093.84 148
19095.14 117
19096.45 97
19097.75 145
19099.06 143
19100.36 110
19101.67 126
19102.97 121
19104.28 133
19105.58 121
19106.89 107
19108.19 128
19109.50 130
19110.80 162
19112.11 140
19113.41 126
19114.72 130
19116.02 147
19117.33 149
19118.64 129
19119.94 103
19121.25 120
19122.55 141
19123.86 127
19125.16 125
19126.47 126
19127.77 129
19129.08 147
19130.39 118
19131.69 136
19133.00 143
19134.30 136
19135.61 144
19136.92 146
19138.22 117
19139.53 129
19140.83 124
19142.14 142
19143.45 133
19144.75 124
19146.06 125
19147.37 135
19148.67 151
19149.98 119
19151.28 137
19152.59 144
19153.90 130
19155.20 128
19156.51 131
19157.82 133
19159.12 133
19160.43 145
19161.74 129
19163.05 134
19164.35 128
19165.66 144
19166.97 133
19168.27 138
19169.58 136
19170.89 128
19172.19 139
19173.50 136
19174.81 139
19176.12 156
19177.42 106
19178.73 124
19180.04 125
19181.35 129
19182.65 126
19183.96 110
19185.27 141
19186.58 145
19187.89 136
19189.19 113
19190.50 147
19191.81 130
19193.12 116
19194.42 138
19195.73 119
19197.04 113
19198.35 125
19199.66 138
19200.97 141
19202.27 128
19203.58 129
19204.89 142
19206.20 126
19207.51 127
19208.82 124
19210.12 136
19211.43 125
19212.74 132
19214.05 140
19215.36 119
19216.67 155
19217.98 119
19219.28 106
19220.59 122
19221.90 124
19223.21 126
19224.52 158
19225.83 125
19227.14 118
19228.45 122
19229.76 129
19231.07 136
19232.38 105
19233.68 102
19234.99 122
19236.30 113
19237.61 111
19238.92 128
19240.23 125
19241.54 138
19242.85 105
19244.16 131
19245.47 125
19246.78 129
19248.09 118
19249.40 129
19250.71 125
19252.02 113
19253.33 132
19254.64 141
19255.95 115
19257.26 120
19258.57 147
19259.88 148
19261.19 135
19262.50 114
19263.81 141
19265.12 119
19266.43 101
19267.74 116
19269.05 117
19270.36 114
19271.67 105
19272.99 129
19274.30 114
19275.61 109
19276.92 120
19278.23 130
19279.54 110
19280.85 113
19282.16 120
19283.47 126
19284.78 128
19286.09 122
19287.41 129
19288.72 122
19290.03 112
19291.34 107
19292.65 111
19293.96 130
19295.27 126
19296.58 135
19297.90 133
19299.21 127
19300.52 117
19301.83 121
19303.14 121
19304.45 123
19305.77 128
19307.08 108
19308.39 120
19309.70 121
19311.01 122
19312.33 119
19313.64 126
19314.95 122
19316.26 127
19317.57 128
19318.89 114
19320.20 115
19321.51 106
19322.82 119
19324.14 114
19325.45 118
19326.76 128
19328.07 123
19329.39 125
19330.70 111
19332.01 120
19333.32 126
19334.64 135
19335.95 103
19337.26 120
19338.58 129
19339.89 126
19341.20 126
19342.51 121
19343.83 115
19345.14 117
19346.45 105
19347.77 113
19349.08 114
19350.39 129
19351.71 123
19353.02 133
19354.33 113
19355.65 112
19356.96 129
19358.27 120
19359.59 114
19360.90 119
19362.21 107
19363.53 112
19364.84 97
19366.16 108
19367.47 104
19368.78 104
19370.10 110
19371.41 126
19372.73 118
19374.04 129
19375.35 124
19376.67 125
19377.98 113
19379.30 122
19380.61 108
19381.93 118
19383.24 123
19384.55 134
19385.87 115
19387.18 127
19388.50 108
19389.81 133
19391.13 126
19392.44 107
19393.76 118
19395.07 124
19396.39 136
19397.70 122
19399.02 136
19400.33 130
19401.65 135
19402.96 127
19404.28 126
19405.59 130
19406.91 117
19408.22 125
19409.54 128
19410.85 99
19412.17 107
19413.48 123
19414.80 125
19416.11 128
19417.43 123
19418.75 113
19420.06 112
19421.38 114
19422.69 109
19424.01 129
19425.32 92
19426.64 97
19427.96 126
19429.27 133
19430.59 119
19431.90 114
19433.22 124
19434.54 117
19435.85 125
19437.17 128
19438.49 141
19439.80 133
19441.12 127
19442.43 118
19443.75 115
19445.07 123
19446.38 121
19447.70 124
19449.02 120
19450.33 113
19451.65 109
19452.97 113
19454.28 115
19455.60 121
19456.92 116
19458.23 106
19459.55 132
19460.87 136
19462.19 127
19463.50 115
19464.82 120
19466.14 121
19467.45 110
19468.77 118
19470.09 121
19471.41 134
19472.72 131
19474.04 127
19475.36 118
19476.68 112
19477.99 108
19479.31 110
19480.63 115
19481.95 108
19483.27 125
19484.58 121
19485.90 108
19487.22 120
19488.54 114
19489.85 118
19491.17 115
19492.49 116
19493.81 114
19495.13 110
19496.45 124
19497.76 106
19499.08 116
19500.40 115
19501.72 107
19503.04 112
19504.36 121
19505.67 114
19506.99 134
19508.31 132
19509.63 115
19510.95 115
19512.27 106
19513.59 96
19514.91 113
19516.22 113
19517.54 104
19518.86 117
19520.18 122
19521.50 120
19522.82 114
19524.14 128
19525.46 110
19526.78 121
19528.10 125
19529.42 114
19530.74 119
19532.06 112
19533.37 114
19534.69 134
19536.01 132
19537.33 120
19538.65 110
19539.97 143
19541.29 112
19542.61 104
19543.93 126
19545.25 125
19546.57 126
19547.89 119
19549.21 107
19550.53 124
19551.85 129
19553.17 107
19554.49 111
19555.81 111
19557.13 113
19558.45 116
19559.77 123
19561.09 122
19562.41 121
19563.74 107
19565.06 122
19566.38 126
19567.70 136
19569.02 109
19570.34 119
19571.66 111
19572.98 114
19574.30 123
19575.62 119
19576.94 120
19578.26 141
19579.59 124
19580.91 122
19582.23 112
19583.55 112
19584.87 124
19586.19 130
19587.51 102
19588.83 99
19590.16 114
19591.48 112
19592.80 120
19594.12 106
19595.44 111
19596.76 109
19598.08 115
19599.41 133
19600.73 120
19602.05 110
19603.37 119
19604.69 117
19606.02 123
19607.34 126
19608.66 113
19609.98 126
19611.30 121
19612.63 111
19613.95 123
19615.27 122
19616.59 130
19617.91 121
19619.24 130
19620.56 134
19621.88 129
19623.20 130
19624.53 119
19625.85 112
19627.17 125
19628.50 110
19629.82 118
19631.14 107
19632.46 120
19633.79 128
19635.11 122
19636.43 114
19637.76 102
19639.08 127
19640.40 123
19641.72 106
19643.05 117
19644.37 120
19645.69 125
19647.02 117
19648.34 123
19649.66 130
19650.99 115
19652.31 116
19653.64 126
19654.96 118
19656.28 130
19657.61 122
19658.93 125
19660.25 116
19661.58 122
19662.90 120
19664.23 135
19665.55 102
19666.87 125
19668.20 123
19669.52 121
19670.85 111
19672.17 127
19673.49 133
19674.82 112
19676.14 120
19677.47 118
19678.79 119
19680.12 133
19681.44 132
19682.76 119
19684.09 143
19685.41 130
19686.74 130
19688.06 125
19689.39 117
19690.71 117
19692.04 112
19693.36 135
19694.69 130
19696.01 138
19697.34 121
19698.66 137
19699.99 130
19701.31 135
19702.64 130
19703.96 108
19705.29 129
19706.61 112
19707.94 111
19709.26 125
19710.59 127
19711.92 101
19713.24 105
19714.57 113
19715.89 132
19717.22 117
19718.54 129
19719.87 116
19721.20 115
19722.52 116
19723.85 132
19725.17 105
19726.50 106
19727.83 135
19729.15 129
19730.48 117
19731.80 104
19733.13 128
19734.46 122
19735.78 122
19737.11 96
19738.44 126
19739.76 123
19741.09 140
19742.41 128
19743.74 97
19745.07 115
19746.39 124
19747.72 129
19749.05 132
19750.37 125
19751.70 126
19753.03 113
19754.36 117
19755.68 108
19757.01 113
19758.34 128
19759.66 128
19760.99 130
19762.32 135
19763.65 129
19764.97 109
19766.30 118
19767.63 130
19768.95 127
19770.28 118
19771.61 125
19772.94 116
19774.27 114
19775.59 124
19776.92 116
19778.25 140
19779.58 120
19780.90 120
19782.23 131
19783.56 126
19784.89 117
19786.22 113
19787.54 115
19788.87 124
19790.20 102
19791.53 114
19792.86 138
19794.18 117
19795.51 111
19796.84 121
19798.17 108
19799.50 118
19800.83 124
19802.16 116
19803.48 125
19804.81 125
19806.14 128
19807.47 125
19808.80 125
19810.13 117
19811.46 117
19812.79 109
19814.11 106
19815.44 116
19816.77 108
19818.10 127
19819.43 110
19820.76 120
19822.09 121
19823.42 111
19824.75 116
19826.08 123
19827.41 120
19828.74 95
19830.07 108
19831.39 118
19832.72 121
19834.05 109
19835.38 118
19836.71 122
19838.04 116
19839.37 110
19840.70 123
19842.03 121
19843.36 115
19844.69 121
19846.02 100
19847.35 129
19848.68 136
19850.01 121
19851.34 123
19852.67 98
19854.00 108
19855.33 133
19856.66 115
19857.99 127
19859.33 106
19860.66 115
19861.99 122
19863.32 140
19864.65 118
19865.98 114
19867.31 124
19868.64 123
19869.97 135
19871.30 113
19872.63 122
19873.96 117
19875.29 102
19876.63 110
19877.96 137
19879.29 90
19880.62 99
19881.95 120
19883.28 101
19884.61 123
19885.94 116
19887.28 118
19888.61 125
19889.94 121
19891.27 108
19892.60 132
19893.93 130
19895.26 112
19896.60 113
19897.93 121
19899.26 110
19900.59 129
19901.92 116
19903.26 114
19904.59 111
19905.92 133
19907.25 124
19908.58 120
19909.92 132
19911.25 123
19912.58 108
19913.91 101
19915.24 105
19916.58 104
19917.91 95
19919.24 108
19920.57 122
19921.91 110
19923.24 120
19924.57 112
19925.91 113
19927.24 113
19928.57 111
19929.90 111
19931.24 109
19932.57 115
19933.90 135
19935.24 112
19936.57 109
19937.90 127
19939.23 115
19940.57 135
19941.90 140
19943.23 120
19944.57 116
19945.90 118
19947.23 132
19948.57 136
19949.90 137
19951.23 114
19952.57 115
19953.90 117
19955.24 134
19956.57 124
19957.90 110
19959.24 110
19960.57 125
19961.90 109
19963.24 123
19964.57 116
19965.91 125
19967.24 145
19968.58 103
19969.91 121
19971.24 124
19972.58 117
19973.91 109
19975.25 133
19976.58 126
19977.92 130
19979.25 127
19980.58 120
19981.92 103
19983.25 115
19984.59 113
19985.92 124
19987.26 118
19988.59 116
19989.93 109
19991.26 128
19992.60 144
19993.93 131
19995.27 122
19996.60 91
19997.94 106
19999.27 131
20000.61 126
20001.94 134
20003.28 123
20004.61 119
20005.95 123
20007.28 125
20008.62 112
20009.96 131
20011.29 127
20012.63 132
20013.96 130
20015.30 119
20016.63 127
20017.97 124
20019.30 107
20020.64 123
20021.98 110
20023.31 124
20024.65 150
20025.98 124
20027.32 111
20028.66 120
20029.99 134
20031.33 123
20032.67 152
20034.00 124
20035.34 115
20036.67 103
20038.01 117
20039.35 130
20040.68 119
20042.02 113
20043.36 124
20044.69 117
20046.03 112
20047.37 121
20048.70 126
20050.04 126
20051.38 119
20052.71 142
20054.05 125
20055.39 118
20056.73 126
20058.06 134
20059.40 160
20060.74 125
20062.07 120
20063.41 132
20064.75 128
20066.09 110
20067.42 122
20068.76 122
20070.10 112
20071.44 121
20072.77 136
20074.11 120
20075.45 121
20076.79 113
20078.13 115
20079.46 133
20080.80 132
20082.14 109
20083.48 138
20084.81 128
20086.15 135
20087.49 136
20088.83 139
20090.17 109
20091.51 131
20092.84 124
20094.18 116
20095.52 108
20096.86 125
20098.20 138
20099.54 128
20100.87 132
20102.21 128
20103.55 107
20104.89 135
20106.23 114
20107.57 125
20108.91 130
20110.25 124
20111.58 113
20112.92 128
20114.26 134
20115.60 131
20116.94 129
20118.28 132
20119.62 121
20120.96 122
20122.30 120
20123.64 125
20124.98 124
20126.31 134
20127.65 133
20128.99 144
