# Supplementary material for: MALDI-TOF MS typing enables the classification of brewing yeasts of the genus Saccharomyces to major beer styles
Source: PLoS One. 2017 Aug 9;12(8):e0181694. doi: 10.1371/journal.pone.0181694 (PMC5549903; doi:10.1371/journal.pone.0181694)
Supplement: S8 File — The directory includes 90 raw files and was zipped to “.zip”; the folder has three strains with 30 spectra per strain; S1 Text explains the raw files with an example and Table 1 represents the yeast strains used within the experiment. (ZIP) [file pone.0181694.s011.zip › 22-24/30281-168-Lag-Lag-Lag-YPG-18h-E-E_2016-09-20_1_0_C7_1.dat]

1999.90 1151
2000.32 1191
2000.75 1228
2001.17 1214
2001.59 1250
2002.01 1204
2002.43 1155
2002.86 1158
2003.28 1127
2003.70 1176
2004.12 1103
2004.54 1127
2004.97 1093
2005.39 1078
2005.81 1031
2006.23 1047
2006.66 1041
2007.08 1117
2007.50 1068
2007.92 1074
2008.35 1099
2008.77 1123
2009.19 1150
2009.61 1082
2010.04 1121
2010.46 1118
2010.88 1162
2011.31 1128
2011.73 1081
2012.15 1121
2012.57 1083
2013.00 1040
2013.42 1076
2013.84 1061
2014.27 1065
2014.69 1026
2015.11 1059
2015.54 1088
2015.96 1096
2016.38 1020
2016.81 1034
2017.23 1079
2017.65 1087
2018.08 1130
2018.50 1131
2018.93 1125
2019.35 1131
2019.77 1180
2020.20 1120
2020.62 1099
2021.04 1084
2021.47 1162
2021.89 1128
2022.32 1115
2022.74 1125
2023.17 1131
2023.59 1107
2024.01 1160
2024.44 1131
2024.86 1126
2025.29 1091
2025.71 1123
2026.14 1051
2026.56 1028
2026.98 1095
2027.41 1030
2027.83 1032
2028.26 1054
2028.68 1073
2029.11 1060
2029.53 1018
2029.96 1080
2030.38 1104
2030.81 1059
2031.23 1078
2031.66 1068
2032.08 1033
2032.51 997
2032.93 995
2033.36 1040
2033.78 1033
2034.21 1020
2034.63 1022
2035.06 1067
2035.49 1034
2035.91 1070
2036.34 1053
2036.76 1016
2037.19 1053
2037.61 1006
2038.04 990
2038.47 1071
2038.89 1088
2039.32 1113
2039.74 1100
2040.17 1036
2040.59 1060
2041.02 1013
2041.45 1077
2041.87 1025
2042.30 1028
2042.73 1112
2043.15 1148
2043.58 1083
2044.00 1030
2044.43 1100
2044.86 1076
2045.28 1105
2045.71 1122
2046.14 1141
2046.56 1096
2046.99 1154
2047.42 1089
2047.84 1107
2048.27 1141
2048.70 1096
2049.12 1111
2049.55 1095
2049.98 1118
2050.40 1078
2050.83 1025
2051.26 1074
2051.69 1119
2052.11 1132
2052.54 1063
2052.97 1019
2053.40 1032
2053.82 1071
2054.25 1002
2054.68 1056
2055.10 1112
2055.53 1081
2055.96 1114
2056.39 1026
2056.82 1019
2057.24 1075
2057.67 1135
2058.10 1124
2058.53 1127
2058.95 1124
2059.38 1115
2059.81 1143
2060.24 1178
2060.67 1145
2061.09 1178
2061.52 1162
2061.95 1133
2062.38 1115
2062.81 1123
2063.24 1184
2063.66 1228
2064.09 1313
2064.52 1418
2064.95 1425
2065.38 1476
2065.81 1418
2066.24 1547
2066.66 1536
2067.09 1557
2067.52 1397
2067.95 1344
2068.38 1383
2068.81 1274
2069.24 1186
2069.67 1126
2070.10 1098
2070.52 1092
2070.95 1048
2071.38 1074
2071.81 1141
2072.24 1158
2072.67 1079
2073.10 1149
2073.53 1028
2073.96 1043
2074.39 1079
2074.82 1158
2075.25 1113
2075.68 1154
2076.11 1109
2076.54 1125
2076.97 1176
2077.40 1175
2077.83 1155
2078.26 1208
2078.69 1217
2079.12 1160
2079.55 1186
2079.98 1152
2080.41 1176
2080.84 1201
2081.27 1214
2081.70 1194
2082.13 1104
2082.56 1152
2082.99 1213
2083.42 1157
2083.85 1151
2084.28 1103
2084.71 1125
2085.14 1107
2085.57 1194
2086.00 1157
2086.43 1095
2086.86 1151
2087.29 1124
2087.73 1158
2088.16 1100
2088.59 1115
2089.02 1076
2089.45 1017
2089.88 1067
2090.31 1092
2090.74 1084
2091.17 1062
2091.61 1053
2092.04 1097
2092.47 1054
2092.90 983
2093.33 1011
2093.76 1099
2094.19 1090
2094.63 1102
2095.06 1100
2095.49 1062
2095.92 1078
2096.35 1012
2096.78 983
2097.22 1058
2097.65 1064
2098.08 1065
2098.51 1096
2098.94 1088
2099.38 1031
2099.81 974
2100.24 1075
2100.67 1090
2101.11 1090
2101.54 1084
2101.97 1095
2102.40 1075
2102.83 1038
2103.27 997
2103.70 1104
2104.13 1053
2104.56 1068
2105.00 1112
2105.43 1067
2105.86 1067
2106.30 1093
2106.73 1102
2107.16 1115
2107.59 1081
2108.03 1081
2108.46 1100
2108.89 1087
2109.33 1117
2109.76 1119
2110.19 1142
2110.63 1058
2111.06 1097
2111.49 1131
2111.93 1090
2112.36 1079
2112.79 1097
2113.23 1065
2113.66 1012
2114.09 1097
2114.53 1121
2114.96 1072
2115.40 1015
2115.83 1078
2116.26 1050
2116.70 1040
2117.13 967
2117.56 1066
2118.00 1035
2118.43 994
2118.87 960
2119.30 937
2119.73 1014
2120.17 1051
2120.60 1080
2121.04 1029
2121.47 1030
2121.91 1024
2122.34 1090
2122.78 1095
2123.21 1172
2123.64 1144
2124.08 1081
2124.51 1108
2124.95 1047
2125.38 1058
2125.82 1021
2126.25 1048
2126.69 1086
2127.12 1148
2127.56 1136
2127.99 1090
2128.43 1153
2128.86 1155
2129.30 1248
2129.73 1236
2130.17 1227
2130.60 1225
2131.04 1226
2131.47 1211
2131.91 1224
2132.35 1171
2132.78 1213
2133.22 1205
2133.65 1152
2134.09 1163
2134.52 1069
2134.96 1062
2135.40 1068
2135.83 1103
2136.27 1113
2136.70 1101
2137.14 1126
2137.57 1096
2138.01 1101
2138.45 1153
2138.88 1097
2139.32 1050
2139.76 1021
2140.19 1046
2140.63 1028
2141.06 1056
2141.50 1090
2141.94 1126
2142.37 1046
2142.81 1036
2143.25 975
2143.68 1010
2144.12 995
2144.56 1025
2144.99 980
2145.43 1056
2145.87 1045
2146.30 1043
2146.74 1067
2147.18 1078
2147.62 1111
2148.05 1159
2148.49 1172
2148.93 1210
2149.36 1258
2149.80 1246
2150.24 1273
2150.68 1305
2151.11 1325
2151.55 1301
2151.99 1331
2152.43 1302
2152.86 1251
2153.30 1302
2153.74 1205
2154.18 1216
2154.61 1173
2155.05 1198
2155.49 1122
2155.93 1129
2156.37 1089
2156.80 1102
2157.24 993
2157.68 1000
2158.12 1014
2158.56 1104
2158.99 1112
2159.43 1083
2159.87 1027
2160.31 1075
2160.75 1130
2161.19 1127
2161.62 1170
2162.06 1134
2162.50 1112
2162.94 1130
2163.38 1144
2163.82 1153
2164.26 1181
2164.69 1236
2165.13 1230
2165.57 1281
2166.01 1252
2166.45 1336
2166.89 1325
2167.33 1322
2167.77 1263
2168.21 1339
2168.65 1281
2169.08 1167
2169.52 1207
2169.96 1246
2170.40 1252
2170.84 1252
2171.28 1233
2171.72 1268
2172.16 1149
2172.60 1186
2173.04 1273
2173.48 1269
2173.92 1290
2174.36 1300
2174.80 1300
2175.24 1356
2175.68 1408
2176.12 1394
2176.56 1310
2177.00 1291
2177.44 1325
2177.88 1323
2178.32 1329
2178.76 1387
2179.20 1288
2179.64 1248
2180.08 1271
2180.52 1259
2180.96 1243
2181.40 1206
2181.84 1251
2182.28 1184
2182.72 1062
2183.16 1126
2183.60 1112
2184.04 1071
2184.48 1086
2184.93 1144
2185.37 1101
2185.81 1108
2186.25 1117
2186.69 1118
2187.13 1130
2187.57 1125
2188.01 1133
2188.45 1131
2188.89 1144
2189.34 1109
2189.78 1178
2190.22 1184
2190.66 1170
2191.10 1228
2191.54 1192
2191.98 1178
2192.43 1149
2192.87 1231
2193.31 1147
2193.75 1231
2194.19 1240
2194.63 1275
2195.08 1323
2195.52 1294
2195.96 1333
2196.40 1335
2196.84 1296
2197.29 1304
2197.73 1216
2198.17 1190
2198.61 1227
2199.06 1162
2199.50 1140
2199.94 1158
2200.38 1133
2200.82 1174
2201.27 1139
2201.71 1123
2202.15 1200
2202.59 1175
2203.04 1148
2203.48 1160
2203.92 1166
2204.37 1182
2204.81 1208
2205.25 1252
2205.69 1204
2206.14 1214
2206.58 1205
2207.02 1212
2207.47 1202
2207.91 1224
2208.35 1267
2208.80 1321
2209.24 1325
2209.68 1363
2210.13 1347
2210.57 1274
2211.01 1339
2211.46 1265
2211.90 1301
2212.34 1296
2212.79 1233
2213.23 1264
2213.67 1297
2214.12 1275
2214.56 1241
2215.01 1233
2215.45 1258
2215.89 1234
2216.34 1188
2216.78 1155
2217.23 1157
2217.67 1139
2218.11 1153
2218.56 1112
2219.00 1151
2219.45 1154
2219.89 1217
2220.34 1189
2220.78 1181
2221.22 1156
2221.67 1200
2222.11 1270
2222.56 1290
2223.00 1240
2223.45 1316
2223.89 1301
2224.34 1329
2224.78 1328
2225.23 1308
2225.67 1359
2226.12 1282
2226.56 1336
2227.01 1336
2227.45 1280
2227.90 1281
2228.34 1262
2228.79 1350
2229.23 1389
2229.68 1341
2230.12 1394
2230.57 1492
2231.01 1435
2231.46 1364
2231.90 1467
2232.35 1402
2232.80 1403
2233.24 1427
2233.69 1442
2234.13 1429
2234.58 1333
2235.02 1307
2235.47 1307
2235.92 1289
2236.36 1271
2236.81 1292
2237.25 1268
2237.70 1241
2238.15 1182
2238.59 1199
2239.04 1194
2239.49 1173
2239.93 1196
2240.38 1260
2240.82 1208
2241.27 1198
2241.72 1160
2242.16 1195
2242.61 1223
2243.06 1254
2243.50 1172
2243.95 1171
2244.40 1129
2244.84 1145
2245.29 1090
2245.74 1138
2246.19 1125
2246.63 1136
2247.08 1133
2247.53 1101
2247.97 1151
2248.42 1172
2248.87 1160
2249.32 1129
2249.76 1107
2250.21 1123
2250.66 1158
2251.10 1146
2251.55 1177
2252.00 1205
2252.45 1193
2252.89 1196
2253.34 1240
2253.79 1231
2254.24 1297
2254.69 1220
2255.13 1224
2255.58 1256
2256.03 1250
2256.48 1200
2256.93 1197
2257.37 1191
2257.82 1225
2258.27 1149
2258.72 1217
2259.17 1246
2259.61 1190
2260.06 1210
2260.51 1230
2260.96 1226
2261.41 1424
2261.86 1432
2262.31 1508
2262.75 1570
2263.20 1486
2263.65 1505
2264.10 1433
2264.55 1406
2265.00 1453
2265.45 1491
2265.90 1322
2266.34 1282
2266.79 1348
2267.24 1373
2267.69 1350
2268.14 1351
2268.59 1373
2269.04 1361
2269.49 1395
2269.94 1436
2270.39 1512
2270.84 1460
2271.29 1475
2271.74 1414
2272.18 1447
2272.63 1428
2273.08 1385
2273.53 1439
2273.98 1527
2274.43 1510
2274.88 1616
2275.33 1730
2275.78 1767
2276.23 1766
2276.68 1773
2277.13 1831
2277.58 1843
2278.03 1795
2278.48 1720
2278.93 1626
2279.38 1569
2279.83 1448
2280.28 1520
2280.73 1465
2281.19 1376
2281.64 1360
2282.09 1381
2282.54 1204
2282.99 1194
2283.44 1271
2283.89 1191
2284.34 1208
2284.79 1208
2285.24 1179
2285.69 1169
2286.14 1145
2286.59 1164
2287.04 1219
2287.50 1245
2287.95 1290
2288.40 1349
2288.85 1430
2289.30 1556
2289.75 1676
2290.20 1642
2290.65 1706
2291.11 1819
2291.56 1906
2292.01 1942
2292.46 1924
2292.91 1857
2293.36 1753
2293.82 1752
2294.27 1627
2294.72 1605
2295.17 1702
2295.62 1558
2296.07 1493
2296.53 1457
2296.98 1435
2297.43 1421
2297.88 1317
2298.33 1333
2298.79 1326
2299.24 1264
2299.69 1274
2300.14 1225
2300.60 1285
2301.05 1253
2301.50 1171
2301.95 1158
2302.41 1175
2302.86 1147
2303.31 1159
2303.76 1140
2304.22 1088
2304.67 1101
2305.12 1133
2305.57 1147
2306.03 1161
2306.48 1186
2306.93 1191
2307.39 1252
2307.84 1292
2308.29 1278
2308.75 1342
2309.20 1350
2309.65 1340
2310.11 1388
2310.56 1390
2311.01 1353
2311.47 1320
2311.92 1397
2312.37 1347
2312.83 1324
2313.28 1291
2313.73 1366
2314.19 1294
2314.64 1295
2315.09 1324
2315.55 1296
2316.00 1275
2316.46 1285
2316.91 1345
2317.36 1311
2317.82 1315
2318.27 1275
2318.73 1256
2319.18 1298
2319.63 1252
2320.09 1274
2320.54 1326
2321.00 1382
2321.45 1385
2321.91 1394
2322.36 1390
2322.82 1401
2323.27 1410
2323.72 1498
2324.18 1552
2324.63 1423
2325.09 1591
2325.54 1757
2326.00 1609
2326.45 1576
2326.91 1562
2327.36 1574
2327.82 1462
2328.27 1463
2328.73 1381
2329.18 1368
2329.64 1343
2330.09 1290
2330.55 1247
2331.00 1271
2331.46 1239
2331.92 1279
2332.37 1314
2332.83 1310
2333.28 1186
2333.74 1140
2334.19 1270
2334.65 1206
2335.10 1180
2335.56 1222
2336.02 1193
2336.47 1240
2336.93 1265
2337.38 1264
2337.84 1229
2338.30 1224
2338.75 1247
2339.21 1289
2339.66 1322
2340.12 1307
2340.58 1316
2341.03 1416
2341.49 1345
2341.95 1272
2342.40 1339
2342.86 1397
2343.32 1370
2343.77 1347
2344.23 1358
2344.68 1350
2345.14 1364
2345.60 1337
2346.06 1373
2346.51 1303
2346.97 1386
2347.43 1375
2347.88 1431
2348.34 1405
2348.80 1341
2349.25 1331
2349.71 1349
2350.17 1402
2350.63 1289
2351.08 1289
2351.54 1295
2352.00 1220
2352.46 1229
2352.91 1263
2353.37 1155
2353.83 1174
2354.29 1222
2354.74 1198
2355.20 1178
2355.66 1102
2356.12 1161
2356.57 1137
2357.03 1091
2357.49 1164
2357.95 1220
2358.41 1218
2358.86 1265
2359.32 1272
2359.78 1241
2360.24 1373
2360.70 1383
2361.15 1376
2361.61 1454
2362.07 1441
2362.53 1396
2362.99 1416
2363.45 1330
2363.91 1387
2364.36 1396
2364.82 1389
2365.28 1324
2365.74 1319
2366.20 1321
2366.66 1353
2367.12 1321
2367.57 1394
2368.03 1334
2368.49 1235
2368.95 1210
2369.41 1296
2369.87 1260
2370.33 1262
2370.79 1276
2371.25 1255
2371.71 1221
2372.17 1238
2372.63 1196
2373.09 1190
2373.54 1213
2374.00 1212
2374.46 1281
2374.92 1325
2375.38 1257
2375.84 1332
2376.30 1251
2376.76 1223
2377.22 1261
2377.68 1303
2378.14 1258
2378.60 1345
2379.06 1290
2379.52 1200
2379.98 1205
2380.44 1263
2380.90 1293
2381.36 1281
2381.82 1164
2382.28 1189
2382.74 1211
2383.20 1199
2383.66 1218
2384.12 1171
2384.59 1205
2385.05 1250
2385.51 1267
2385.97 1269
2386.43 1182
2386.89 1164
2387.35 1274
2387.81 1293
2388.27 1193
2388.73 1195
2389.19 1304
2389.65 1300
2390.12 1283
2390.58 1304
2391.04 1304
2391.50 1264
2391.96 1225
2392.42 1231
2392.88 1243
2393.34 1227
2393.81 1255
2394.27 1180
2394.73 1177
2395.19 1177
2395.65 1160
2396.11 1182
2396.57 1220
2397.04 1230
2397.50 1190
2397.96 1225
2398.42 1296
2398.88 1211
2399.35 1246
2399.81 1214
2400.27 1173
2400.73 1266
2401.19 1255
2401.66 1262
2402.12 1258
2402.58 1189
2403.04 1151
2403.51 1170
2403.97 1114
2404.43 1185
2404.89 1195
2405.36 1227
2405.82 1207
2406.28 1183
2406.74 1194
2407.21 1180
2407.67 1171
2408.13 1158
2408.59 1157
2409.06 1166
2409.52 1130
2409.98 1123
2410.45 1097
2410.91 1092
2411.37 1082
2411.84 1028
2412.30 1071
2412.76 1127
2413.23 1169
2413.69 1150
2414.15 1130
2414.62 1082
2415.08 1120
2415.54 1101
2416.01 1180
2416.47 1205
2416.93 1246
2417.40 1270
2417.86 1211
2418.32 1173
2418.79 1230
2419.25 1284
2419.72 1301
2420.18 1255
2420.64 1245
2421.11 1264
2421.57 1198
2422.04 1219
2422.50 1294
2422.96 1345
2423.43 1296
2423.89 1299
2424.36 1337
2424.82 1344
2425.29 1263
2425.75 1292
2426.22 1338
2426.68 1324
2427.15 1202
2427.61 1241
2428.07 1257
2428.54 1204
2429.00 1202
2429.47 1188
2429.93 1159
2430.40 1192
2430.86 1189
2431.33 1165
2431.79 1140
2432.26 1130
2432.72 1099
2433.19 1146
2433.65 1165
2434.12 1237
2434.59 1171
2435.05 1209
2435.52 1200
2435.98 1193
2436.45 1208
2436.91 1151
2437.38 1192
2437.84 1246
2438.31 1283
2438.78 1343
2439.24 1417
2439.71 1352
2440.17 1331
2440.64 1409
2441.10 1431
2441.57 1463
2442.04 1449
2442.50 1466
2442.97 1402
2443.44 1386
2443.90 1314
2444.37 1294
2444.83 1278
2445.30 1350
2445.77 1278
2446.23 1208
2446.70 1211
2447.17 1214
2447.63 1156
2448.10 1158
2448.57 1150
2449.03 1157
2449.50 1120
2449.97 1135
2450.43 1135
2450.90 1145
2451.37 1180
2451.83 1176
2452.30 1196
2452.77 1176
2453.24 1202
2453.70 1077
2454.17 1145
2454.64 1157
2455.10 1112
2455.57 1103
2456.04 1128
2456.51 1104
2456.97 1117
2457.44 1166
2457.91 1155
2458.38 1169
2458.84 1146
2459.31 1075
2459.78 1142
2460.25 1167
2460.72 1131
2461.18 1150
2461.65 1161
2462.12 1172
2462.59 1126
2463.06 1123
2463.52 1149
2463.99 1179
2464.46 1228
2464.93 1271
2465.40 1171
2465.86 1115
2466.33 1151
2466.80 1144
2467.27 1106
2467.74 1164
2468.21 1223
2468.68 1156
2469.14 1241
2469.61 1237
2470.08 1239
2470.55 1266
2471.02 1275
2471.49 1241
2471.96 1226
2472.43 1243
2472.90 1189
2473.36 1243
2473.83 1174
2474.30 1207
2474.77 1211
2475.24 1178
2475.71 1187
2476.18 1253
2476.65 1211
2477.12 1277
2477.59 1196
2478.06 1209
2478.53 1238
2479.00 1161
2479.47 1236
2479.94 1253
2480.41 1255
2480.87 1180
2481.34 1149
2481.81 1158
2482.28 1205
2482.75 1181
2483.22 1151
2483.69 1123
2484.16 1143
2484.63 1172
2485.10 1212
2485.57 1225
2486.05 1296
2486.52 1248
2486.99 1242
2487.46 1295
2487.93 1398
2488.40 1363
2488.87 1294
2489.34 1331
2489.81 1291
2490.28 1312
2490.75 1293
2491.22 1243
2491.69 1197
2492.16 1283
2492.63 1315
2493.10 1185
2493.58 1130
2494.05 1200
2494.52 1252
2494.99 1248
2495.46 1229
2495.93 1188
2496.40 1263
2496.87 1277
2497.34 1317
2497.82 1238
2498.29 1215
2498.76 1189
2499.23 1168
2499.70 1125
2500.17 1097
2500.64 1174
2501.12 1148
2501.59 1066
2502.06 1128
2502.53 1169
2503.00 1139
2503.48 1178
2503.95 1162
2504.42 1162
2504.89 1201
2505.36 1142
2505.84 1140
2506.31 1177
2506.78 1174
2507.25 1194
2507.72 1160
2508.20 1229
2508.67 1319
2509.14 1342
2509.61 1334
2510.09 1370
2510.56 1432
2511.03 1500
2511.50 1599
2511.98 1633
2512.45 1671
2512.92 1666
2513.40 1655
2513.87 1633
2514.34 1589
2514.81 1525
2515.29 1515
2515.76 1454
2516.23 1341
2516.71 1303
2517.18 1391
2517.65 1299
2518.13 1319
2518.60 1282
2519.07 1339
2519.55 1334
2520.02 1375
2520.49 1352
2520.97 1411
2521.44 1335
2521.91 1294
2522.39 1305
2522.86 1357
2523.34 1318
2523.81 1239
2524.28 1305
2524.76 1216
2525.23 1268
2525.70 1262
2526.18 1332
2526.65 1272
2527.13 1267
2527.60 1358
2528.08 1390
2528.55 1328
2529.02 1306
2529.50 1320
2529.97 1239
2530.45 1264
2530.92 1271
2531.40 1306
2531.87 1285
2532.34 1280
2532.82 1290
2533.29 1291
2533.77 1284
2534.24 1314
2534.72 1307
2535.19 1291
2535.67 1332
2536.14 1315
2536.62 1374
2537.09 1344
2537.57 1295
2538.04 1328
2538.52 1372
2538.99 1323
2539.47 1253
2539.94 1300
2540.42 1368
2540.90 1378
2541.37 1328
2541.85 1324
2542.32 1362
2542.80 1331
2543.27 1320
2543.75 1356
2544.22 1288
2544.70 1335
2545.18 1317
2545.65 1384
2546.13 1363
2546.60 1427
2547.08 1462
2547.56 1503
2548.03 1452
2548.51 1485
2548.98 1509
2549.46 1580
2549.94 1554
2550.41 1514
2550.89 1562
2551.37 1563
2551.84 1499
2552.32 1478
2552.80 1392
2553.27 1439
2553.75 1462
2554.23 1447
2554.70 1377
2555.18 1412
2555.66 1441
2556.13 1436
2556.61 1483
2557.09 1460
2557.56 1537
2558.04 1452
2558.52 1455
2558.99 1410
2559.47 1327
2559.95 1358
2560.43 1305
2560.90 1281
2561.38 1246
2561.86 1216
2562.33 1209
2562.81 1188
2563.29 1160
2563.77 1132
2564.25 1085
2564.72 1113
2565.20 1105
2565.68 1096
2566.16 1239
2566.63 1227
2567.11 1183
2567.59 1146
2568.07 1173
2568.55 1198
2569.02 1154
2569.50 1119
2569.98 1097
2570.46 1165
2570.94 1171
2571.41 1158
2571.89 1075
2572.37 1132
2572.85 1112
2573.33 1124
2573.81 1143
2574.28 1129
2574.76 1220
2575.24 1182
2575.72 1176
2576.20 1147
2576.68 1110
2577.16 1137
2577.64 1209
2578.11 1221
2578.59 1158
2579.07 1150
2579.55 1187
2580.03 1183
2580.51 1176
2580.99 1197
2581.47 1178
2581.95 1165
2582.43 1142
2582.91 1183
2583.39 1164
2583.86 1160
2584.34 1159
2584.82 1134
2585.30 1158
2585.78 1147
2586.26 1237
2586.74 1208
2587.22 1174
2587.70 1183
2588.18 1255
2588.66 1218
2589.14 1208
2589.62 1205
2590.10 1166
2590.58 1123
2591.06 1195
2591.54 1208
2592.02 1242
2592.50 1231
2592.98 1207
2593.46 1219
2593.94 1234
2594.42 1217
2594.90 1260
2595.38 1224
2595.86 1270
2596.35 1210
2596.83 1200
2597.31 1191
2597.79 1210
2598.27 1203
2598.75 1213
2599.23 1179
2599.71 1210
2600.19 1130
2600.67 1135
2601.15 1171
2601.63 1139
2602.12 1112
2602.60 1095
2603.08 1154
2603.56 1089
2604.04 1137
2604.52 1152
2605.00 1159
2605.48 1157
2605.97 1109
2606.45 1109
2606.93 1175
2607.41 1157
2607.89 1224
2608.37 1129
2608.86 1200
2609.34 1143
2609.82 1162
2610.30 1241
2610.78 1215
2611.26 1228
2611.75 1248
2612.23 1269
2612.71 1235
2613.19 1253
2613.68 1213
2614.16 1221
2614.64 1222
2615.12 1222
2615.60 1219
2616.09 1219
2616.57 1239
2617.05 1199
2617.53 1206
2618.02 1219
2618.50 1190
2618.98 1162
2619.46 1101
2619.95 1153
2620.43 1152
2620.91 1131
2621.40 1091
2621.88 1146
2622.36 1180
2622.85 1094
2623.33 1176
2623.81 1169
2624.29 1152
2624.78 1141
2625.26 1155
2625.74 1141
2626.23 1151
2626.71 1169
2627.19 1210
2627.68 1221
2628.16 1250
2628.64 1204
2629.13 1172
2629.61 1174
2630.10 1202
2630.58 1206
2631.06 1236
2631.55 1233
2632.03 1155
2632.51 1240
2633.00 1267
2633.48 1218
2633.97 1234
2634.45 1190
2634.94 1182
2635.42 1194
2635.90 1204
2636.39 1235
2636.87 1196
2637.36 1194
2637.84 1178
2638.33 1150
2638.81 1143
2639.29 1167
2639.78 1160
2640.26 1164
2640.75 1180
2641.23 1169
2641.72 1141
2642.20 1199
2642.69 1098
2643.17 1115
2643.66 1109
2644.14 1141
2644.63 1178
2645.11 1136
2645.60 1159
2646.08 1157
2646.57 1148
2647.05 1239
2647.54 1232
2648.02 1302
2648.51 1215
2648.99 1166
2649.48 1177
2649.97 1180
2650.45 1152
2650.94 1217
2651.42 1180
2651.91 1168
2652.39 1216
2652.88 1265
2653.37 1304
2653.85 1263
2654.34 1243
2654.82 1226
2655.31 1319
2655.80 1284
2656.28 1221
2656.77 1233
2657.25 1205
2657.74 1211
2658.23 1216
2658.71 1179
2659.20 1092
2659.69 1139
2660.17 1183
2660.66 1188
2661.14 1211
2661.63 1282
2662.12 1189
2662.60 1131
2663.09 1142
2663.58 1195
2664.06 1238
2664.55 1258
2665.04 1168
2665.53 1197
2666.01 1241
2666.50 1285
2666.99 1252
2667.47 1230
2667.96 1248
2668.45 1208
2668.94 1265
2669.42 1267
2669.91 1308
2670.40 1311
2670.88 1310
2671.37 1401
2671.86 1375
2672.35 1479
2672.83 1489
2673.32 1559
2673.81 1663
2674.30 1596
2674.79 1571
2675.27 1557
2675.76 1579
2676.25 1516
2676.74 1498
2677.23 1448
2677.71 1439
2678.20 1439
2678.69 1358
2679.18 1245
2679.67 1364
2680.15 1322
2680.64 1342
2681.13 1281
2681.62 1278
2682.11 1325
2682.60 1287
2683.08 1319
2683.57 1371
2684.06 1381
2684.55 1395
2685.04 1404
2685.53 1376
2686.02 1445
2686.51 1472
2686.99 1353
2687.48 1387
2687.97 1352
2688.46 1258
2688.95 1213
2689.44 1227
2689.93 1279
2690.42 1249
2690.91 1272
2691.40 1288
2691.89 1287
2692.38 1261
2692.87 1249
2693.35 1254
2693.84 1253
2694.33 1240
2694.82 1245
2695.31 1304
2695.80 1257
2696.29 1307
2696.78 1295
2697.27 1259
2697.76 1234
2698.25 1244
2698.74 1269
2699.23 1266
2699.72 1232
2700.21 1221
2700.70 1235
2701.19 1284
2701.68 1243
2702.17 1228
2702.66 1242
2703.15 1245
2703.64 1278
2704.13 1269
2704.62 1243
2705.12 1229
2705.61 1230
2706.10 1205
2706.59 1235
2707.08 1262
2707.57 1209
2708.06 1234
2708.55 1212
2709.04 1210
2709.53 1123
2710.02 1149
2710.51 1169
2711.01 1169
2711.50 1209
2711.99 1163
2712.48 1194
2712.97 1177
2713.46 1185
2713.95 1252
2714.44 1202
2714.94 1206
2715.43 1174
2715.92 1127
2716.41 1169
2716.90 1149
2717.39 1129
2717.89 1197
2718.38 1154
2718.87 1154
2719.36 1205
2719.85 1228
2720.34 1258
2720.84 1326
2721.33 1326
2721.82 1284
2722.31 1276
2722.80 1339
2723.30 1367
2723.79 1292
2724.28 1330
2724.77 1301
2725.27 1204
2725.76 1234
2726.25 1266
2726.74 1240
2727.24 1279
2727.73 1204
2728.22 1225
2728.71 1225
2729.21 1274
2729.70 1261
2730.19 1180
2730.69 1238
2731.18 1243
2731.67 1249
2732.16 1217
2732.66 1191
2733.15 1167
2733.64 1293
2734.14 1201
2734.63 1244
2735.12 1327
2735.62 1336
2736.11 1306
2736.60 1358
2737.10 1313
2737.59 1307
2738.08 1330
2738.58 1294
2739.07 1273
2739.56 1262
2740.06 1308
2740.55 1302
2741.05 1239
2741.54 1276
2742.03 1228
2742.53 1222
2743.02 1227
2743.52 1149
2744.01 1193
2744.50 1209
2745.00 1246
2745.49 1204
2745.99 1256
2746.48 1290
2746.97 1263
2747.47 1241
2747.96 1321
2748.46 1308
2748.95 1229
2749.45 1229
2749.94 1158
2750.44 1251
2750.93 1337
2751.43 1304
2751.92 1261
2752.42 1233
2752.91 1174
2753.41 1213
2753.90 1191
2754.40 1273
2754.89 1230
2755.39 1290
2755.88 1259
2756.38 1206
2756.87 1228
2757.37 1348
2757.86 1236
2758.36 1164
2758.85 1196
2759.35 1229
2759.84 1187
2760.34 1193
2760.83 1194
2761.33 1218
2761.83 1263
2762.32 1214
2762.82 1199
2763.31 1297
2763.81 1226
2764.30 1207
2764.80 1273
2765.30 1219
2765.79 1239
2766.29 1171
2766.78 1206
2767.28 1226
2767.78 1212
2768.27 1243
2768.77 1212
2769.27 1253
2769.76 1257
2770.26 1227
2770.76 1199
2771.25 1191
2771.75 1118
2772.24 1167
2772.74 1182
2773.24 1270
2773.73 1342
2774.23 1287
2774.73 1258
2775.23 1346
2775.72 1352
2776.22 1335
2776.72 1358
2777.21 1298
2777.71 1227
2778.21 1290
2778.70 1288
2779.20 1288
2779.70 1323
2780.20 1274
2780.69 1312
2781.19 1259
2781.69 1194
2782.19 1236
2782.68 1209
2783.18 1210
2783.68 1143
2784.18 1220
2784.67 1225
2785.17 1217
2785.67 1224
2786.17 1273
2786.67 1234
2787.16 1235
2787.66 1210
2788.16 1202
2788.66 1227
2789.16 1193
2789.65 1217
2790.15 1189
2790.65 1166
2791.15 1190
2791.65 1271
2792.15 1226
2792.64 1250
2793.14 1246
2793.64 1210
2794.14 1200
2794.64 1259
2795.14 1258
2795.64 1372
2796.13 1372
2796.63 1436
2797.13 1506
2797.63 1520
2798.13 1458
2798.63 1503
2799.13 1481
2799.63 1428
2800.13 1429
2800.62 1410
2801.12 1281
2801.62 1277
2802.12 1263
2802.62 1272
2803.12 1297
2803.62 1191
2804.12 1204
2804.62 1182
2805.12 1218
2805.62 1247
2806.12 1214
2806.62 1231
2807.12 1246
2807.62 1286
2808.12 1354
2808.62 1400
2809.12 1450
2809.62 1527
2810.12 1582
2810.62 1598
2811.12 1605
2811.62 1550
2812.12 1694
2812.62 1620
2813.12 1691
2813.62 1645
2814.12 1642
2814.62 1581
2815.12 1548
2815.62 1587
2816.12 1569
2816.62 1503
2817.12 1514
2817.62 1419
2818.12 1408
2818.62 1357
2819.12 1367
2819.63 1272
2820.13 1265
2820.63 1266
2821.13 1235
2821.63 1284
2822.13 1213
2822.63 1261
2823.13 1284
2823.63 1214
2824.13 1225
2824.64 1226
2825.14 1256
2825.64 1256
2826.14 1214
2826.64 1201
2827.14 1216
2827.64 1198
2828.15 1175
2828.65 1228
2829.15 1274
2829.65 1223
2830.15 1142
2830.65 1187
2831.16 1149
2831.66 1151
2832.16 1196
2832.66 1194
2833.16 1252
2833.67 1226
2834.17 1236
2834.67 1223
2835.17 1261
2835.68 1244
2836.18 1303
2836.68 1297
2837.18 1288
2837.68 1330
2838.19 1288
2838.69 1322
2839.19 1339
2839.70 1243
2840.20 1268
2840.70 1268
2841.20 1304
2841.71 1311
2842.21 1231
2842.71 1316
2843.21 1282
2843.72 1263
2844.22 1302
2844.72 1329
2845.23 1317
2845.73 1319
2846.23 1363
2846.74 1365
2847.24 1341
2847.74 1404
2848.25 1512
2848.75 1422
2849.25 1367
2849.76 1377
2850.26 1377
2850.76 1298
2851.27 1319
2851.77 1370
2852.28 1312
2852.78 1287
2853.28 1350
2853.79 1259
2854.29 1236
2854.79 1263
2855.30 1275
2855.80 1274
2856.31 1237
2856.81 1338
2857.31 1327
2857.82 1386
2858.32 1348
2858.83 1310
2859.33 1337
2859.84 1394
2860.34 1339
2860.85 1302
2861.35 1338
2861.85 1294
2862.36 1312
2862.86 1265
2863.37 1297
2863.87 1278
2864.38 1285
2864.88 1244
2865.39 1283
2865.89 1315
2866.40 1279
2866.90 1216
2867.41 1171
2867.91 1275
2868.42 1223
2868.92 1221
2869.43 1276
2869.93 1273
2870.44 1335
2870.94 1346
2871.45 1367
2871.96 1433
2872.46 1447
2872.97 1451
2873.47 1442
2873.98 1421
2874.48 1436
2874.99 1413
2875.49 1430
2876.00 1434
2876.51 1404
2877.01 1441
2877.52 1375
2878.02 1350
2878.53 1334
2879.04 1320
2879.54 1342
2880.05 1424
2880.55 1449
2881.06 1449
2881.57 1472
2882.07 1518
2882.58 1583
2883.09 1641
2883.59 1580
2884.10 1565
2884.61 1542
2885.11 1631
2885.62 1675
2886.13 1752
2886.63 1714
2887.14 1724
2887.65 1625
2888.15 1683
2888.66 1709
2889.17 1668
2889.67 1614
2890.18 1543
2890.69 1571
2891.20 1496
2891.70 1465
2892.21 1461
2892.72 1474
2893.22 1448
2893.73 1408
2894.24 1471
2894.75 1421
2895.25 1510
2895.76 1611
2896.27 1678
2896.78 1559
2897.29 1479
2897.79 1475
2898.30 1550
2898.81 1605
2899.32 1499
2899.82 1429
2900.33 1445
2900.84 1400
2901.35 1452
2901.86 1428
2902.36 1434
2902.87 1503
2903.38 1455
2903.89 1420
2904.40 1409
2904.91 1351
2905.41 1329
2905.92 1426
2906.43 1419
2906.94 1385
2907.45 1408
2907.96 1383
2908.47 1375
2908.97 1401
2909.48 1319
2909.99 1318
2910.50 1333
2911.01 1360
2911.52 1347
2912.03 1308
2912.54 1346
2913.05 1374
2913.55 1322
2914.06 1342
2914.57 1306
2915.08 1298
2915.59 1308
2916.10 1214
2916.61 1276
2917.12 1335
2917.63 1333
2918.14 1252
2918.65 1320
2919.16 1334
2919.67 1370
2920.18 1453
2920.69 1482
2921.20 1460
2921.71 1467
2922.22 1486
2922.73 1583
2923.24 1691
2923.75 1736
2924.26 1774
2924.77 1729
2925.28 1766
2925.79 1819
2926.30 1816
2926.81 1836
2927.32 1786
2927.83 1694
2928.34 1735
2928.85 1676
2929.36 1605
2929.87 1513
2930.38 1507
2930.89 1443
2931.40 1346
2931.91 1371
2932.42 1315
2932.93 1325
2933.45 1278
2933.96 1325
2934.47 1289
2934.98 1281
2935.49 1261
2936.00 1322
2936.51 1329
2937.02 1371
2937.53 1434
2938.04 1491
2938.56 1621
2939.07 1716
2939.58 1803
2940.09 1910
2940.60 1954
2941.11 2111
2941.62 2192
2942.14 2234
2942.65 2243
2943.16 2190
2943.67 2107
2944.18 2076
2944.70 1960
2945.21 1835
2945.72 1775
2946.23 1682
2946.74 1623
2947.26 1579
2947.77 1575
2948.28 1529
2948.79 1484
2949.30 1456
2949.82 1339
2950.33 1312
2950.84 1387
2951.35 1373
2951.87 1337
2952.38 1305
2952.89 1314
2953.40 1300
2953.92 1292
2954.43 1309
2954.94 1204
2955.45 1221
2955.97 1303
2956.48 1330
2956.99 1245
2957.51 1259
2958.02 1314
2958.53 1328
2959.04 1324
2959.56 1272
2960.07 1307
2960.58 1364
2961.10 1379
2961.61 1345
2962.12 1364
2962.64 1322
2963.15 1415
2963.66 1487
2964.18 1481
2964.69 1471
2965.21 1431
2965.72 1380
2966.23 1374
2966.75 1418
2967.26 1427
2967.77 1333
2968.29 1379
2968.80 1336
2969.32 1339
2969.83 1333
2970.34 1292
2970.86 1305
2971.37 1346
2971.89 1330
2972.40 1309
2972.91 1319
2973.43 1344
2973.94 1333
2974.46 1386
2974.97 1330
2975.49 1334
2976.00 1347
2976.52 1468
2977.03 1428
2977.55 1399
2978.06 1424
2978.57 1415
2979.09 1377
2979.60 1392
2980.12 1365
2980.63 1516
2981.15 1455
2981.66 1530
2982.18 1571
2982.69 1556
2983.21 1495
2983.73 1535
2984.24 1519
2984.76 1597
2985.27 1480
2985.79 1486
2986.30 1493
2986.82 1513
2987.33 1534
2987.85 1560
2988.36 1588
2988.88 1660
2989.40 1552
2989.91 1499
2990.43 1525
2990.94 1577
2991.46 1597
2991.97 1538
2992.49 1579
2993.01 1568
2993.52 1610
2994.04 1595
2994.55 1644
2995.07 1659
2995.59 1738
2996.10 1739
2996.62 1828
2997.14 1823
2997.65 1913
2998.17 1927
2998.69 1942
2999.20 2136
2999.72 2011
3000.24 1986
3000.75 2020
3001.27 2044
3001.79 2225
3002.30 2443
3002.82 2627
3003.34 2878
3003.85 3175
3004.37 3547
3004.89 3883
3005.40 3923
3005.92 3954
3006.44 3708
3006.96 3677
3007.47 3426
3007.99 3197
3008.51 2773
3009.03 2578
3009.54 2316
3010.06 2064
3010.58 1924
3011.10 1858
3011.61 1781
3012.13 1647
3012.65 1574
3013.17 1593
3013.68 1647
3014.20 1588
3014.72 1605
3015.24 1600
3015.76 1612
3016.27 1637
3016.79 1592
3017.31 1559
3017.83 1569
3018.35 1581
3018.86 1590
3019.38 1580
3019.90 1550
3020.42 1538
3020.94 1571
3021.46 1569
3021.97 1592
3022.49 1569
3023.01 1581
3023.53 1686
3024.05 1624
3024.57 1639
3025.09 1642
3025.61 1625
3026.12 1642
3026.64 1544
3027.16 1522
3027.68 1462
3028.20 1470
3028.72 1454
3029.24 1454
3029.76 1490
3030.28 1486
3030.80 1454
3031.32 1456
3031.84 1438
3032.35 1419
3032.87 1473
3033.39 1460
3033.91 1373
3034.43 1407
3034.95 1464
3035.47 1490
3035.99 1510
3036.51 1420
3037.03 1453
3037.55 1474
3038.07 1485
3038.59 1417
3039.11 1490
3039.63 1450
3040.15 1439
3040.67 1421
3041.19 1443
3041.71 1494
3042.23 1441
3042.75 1452
3043.27 1400
3043.79 1460
3044.31 1412
3044.83 1434
3045.35 1472
3045.87 1435
3046.40 1392
3046.92 1384
3047.44 1349
3047.96 1434
3048.48 1501
3049.00 1427
3049.52 1427
3050.04 1359
3050.56 1395
3051.08 1406
3051.60 1368
3052.12 1394
3052.65 1436
3053.17 1391
3053.69 1335
3054.21 1344
3054.73 1409
3055.25 1348
3055.77 1357
3056.30 1378
3056.82 1410
3057.34 1383
3057.86 1410
3058.38 1344
3058.90 1367
3059.42 1401
3059.95 1378
3060.47 1365
3060.99 1467
3061.51 1408
3062.03 1398
3062.56 1438
3063.08 1466
3063.60 1424
3064.12 1450
3064.64 1525
3065.17 1614
3065.69 1624
3066.21 1628
3066.73 1698
3067.26 1695
3067.78 1703
3068.30 1610
3068.82 1636
3069.35 1605
3069.87 1568
3070.39 1508
3070.91 1525
3071.44 1626
3071.96 1506
3072.48 1548
3073.01 1578
3073.53 1564
3074.05 1509
3074.57 1473
3075.10 1579
3075.62 1600
3076.14 1644
3076.67 1680
3077.19 1761
3077.71 1784
3078.24 1836
3078.76 1838
3079.28 1804
3079.81 1833
3080.33 1900
3080.85 1946
3081.38 1974
3081.90 2018
3082.42 2090
3082.95 2052
3083.47 2019
3084.00 1931
3084.52 1981
3085.04 1904
3085.57 1944
3086.09 1945
3086.62 1829
3087.14 1793
3087.66 1710
3088.19 1670
3088.71 1739
3089.24 1657
3089.76 1690
3090.29 1754
3090.81 1780
3091.33 1751
3091.86 1736
3092.38 1728
3092.91 1812
3093.43 1887
3093.96 1936
3094.48 2057
3095.01 2003
3095.53 2053
3096.06 2159
3096.58 2182
3097.11 2125
3097.63 2076
3098.16 2145
3098.68 2347
3099.21 2378
3099.73 2673
3100.26 3047
3100.78 3903
3101.31 4505
3101.83 5219
3102.36 6087
3102.88 6745
3103.41 7369
3103.93 7687
3104.46 7907
3104.99 7643
3105.51 6841
3106.04 6133
3106.56 5479
3107.09 4623
3107.61 3993
3108.14 3384
3108.67 2924
3109.19 2662
3109.72 2543
3110.24 2377
3110.77 2360
3111.30 2346
3111.82 2401
3112.35 2304
3112.87 2261
3113.40 2195
3113.93 2153
3114.45 2131
3114.98 2026
3115.51 1935
3116.03 1880
3116.56 1874
3117.09 1761
3117.61 1805
3118.14 1803
3118.67 1807
3119.19 1816
3119.72 1892
3120.25 1984
3120.77 1896
3121.30 1960
3121.83 1987
3122.35 2017
3122.88 1969
3123.41 1982
3123.94 1969
3124.46 2033
3124.99 1939
3125.52 1905
3126.05 1790
3126.57 1881
3127.10 1706
3127.63 1679
3128.16 1767
3128.68 1758
3129.21 1683
3129.74 1713
3130.27 1628
3130.79 1653
3131.32 1690
3131.85 1639
3132.38 1679
3132.91 1653
3133.43 1655
3133.96 1728
3134.49 1626
3135.02 1577
3135.55 1601
3136.07 1592
3136.60 1601
3137.13 1642
3137.66 1600
3138.19 1525
3138.72 1519
3139.24 1535
3139.77 1488
3140.30 1492
3140.83 1475
3141.36 1469
3141.89 1413
3142.42 1494
3142.95 1438
3143.47 1434
3144.00 1425
3144.53 1453
3145.06 1424
3145.59 1386
3146.12 1463
3146.65 1493
3147.18 1520
3147.71 1503
3148.24 1565
3148.76 1659
3149.29 1649
3149.82 1607
3150.35 1590
3150.88 1614
3151.41 1618
3151.94 1583
3152.47 1628
3153.00 1671
3153.53 1587
3154.06 1658
3154.59 1552
3155.12 1574
3155.65 1628
3156.18 1657
3156.71 1597
3157.24 1675
3157.77 1663
3158.30 1724
3158.83 1640
3159.36 1599
3159.89 1615
3160.42 1645
3160.95 1637
3161.48 1615
3162.01 1556
3162.54 1520
3163.07 1532
3163.60 1523
3164.13 1519
3164.66 1523
3165.20 1568
3165.73 1501
3166.26 1525
3166.79 1450
3167.32 1484
3167.85 1440
3168.38 1443
3168.91 1429
3169.44 1395
3169.97 1427
3170.50 1497
3171.04 1460
3171.57 1449
3172.10 1606
3172.63 1634
3173.16 1642
3173.69 1603
3174.22 1624
3174.75 1653
3175.29 1765
3175.82 1675
3176.35 1638
3176.88 1740
3177.41 1646
3177.94 1645
3178.48 1535
3179.01 1526
3179.54 1560
3180.07 1500
3180.60 1445
3181.14 1492
3181.67 1406
3182.20 1385
3182.73 1351
3183.26 1343
3183.80 1332
3184.33 1375
3184.86 1377
3185.39 1403
3185.93 1372
3186.46 1368
3186.99 1322
3187.52 1306
3188.06 1343
3188.59 1352
3189.12 1418
3189.65 1381
3190.19 1443
3190.72 1454
3191.25 1421
3191.79 1435
3192.32 1456
3192.85 1486
3193.38 1469
3193.92 1390
3194.45 1459
3194.98 1421
3195.52 1434
3196.05 1543
3196.58 1451
3197.12 1435
3197.65 1437
3198.18 1480
3198.72 1465
3199.25 1533
3199.78 1504
3200.32 1488
3200.85 1550
3201.39 1551
3201.92 1580
3202.45 1578
3202.99 1618
3203.52 1635
3204.05 1605
3204.59 1663
3205.12 1632
3205.66 1631
3206.19 1666
3206.72 1675
3207.26 1735
3207.79 1816
3208.33 1856
3208.86 1896
3209.40 1817
3209.93 1922
3210.47 1921
3211.00 2016
3211.53 2053
3212.07 1973
3212.60 1940
3213.14 1899
3213.67 1853
3214.21 1773
3214.74 1713
3215.28 1681
3215.81 1675
3216.35 1610
3216.88 1571
3217.42 1519
3217.95 1462
3218.49 1503
3219.02 1501
3219.56 1502
3220.09 1482
3220.63 1579
3221.16 1533
3221.70 1547
3222.23 1658
3222.77 1642
3223.31 1725
3223.84 1725
3224.38 1760
3224.91 1818
3225.45 1721
3225.98 1804
3226.52 1751
3227.06 1734
3227.59 1754
3228.13 1644
3228.66 1674
3229.20 1656
3229.74 1658
3230.27 1578
3230.81 1662
3231.34 1731
3231.88 1720
3232.42 1634
3232.95 1693
3233.49 1778
3234.03 1702
3234.56 1789
3235.10 1798
3235.64 1737
3236.17 1803
3236.71 1732
3237.25 1824
3237.78 1788
3238.32 1808
3238.86 1808
3239.39 1831
3239.93 1852
3240.47 1849
3241.00 1742
3241.54 1755
3242.08 1764
3242.61 1723
3243.15 1700
3243.69 1865
3244.23 1885
3244.76 1855
3245.30 1884
3245.84 1819
3246.38 1951
3246.91 1925
3247.45 1862
3247.99 2029
3248.53 1973
3249.06 2016
3249.60 2268
3250.14 2329
3250.68 2565
3251.21 2798
3251.75 3202
3252.29 3541
3252.83 3851
3253.37 4134
3253.90 4163
3254.44 4203
3254.98 4145
3255.52 3994
3256.06 3696
3256.60 3401
3257.13 3053
3257.67 2872
3258.21 2710
3258.75 2564
3259.29 2460
3259.83 2512
3260.36 2558
3260.90 2602
3261.44 2643
3261.98 2682
3262.52 2861
3263.06 2883
3263.60 2957
3264.14 3107
3264.68 3186
3265.21 3214
3265.75 3355
3266.29 3408
3266.83 3545
3267.37 3648
3267.91 3551
3268.45 3476
3268.99 3263
3269.53 3105
3270.07 2972
3270.61 2774
3271.15 2566
3271.69 2510
3272.23 2398
3272.76 2287
3273.30 2213
3273.84 2172
3274.38 2210
3274.92 2198
3275.46 2168
3276.00 2113
3276.54 2060
3277.08 2162
3277.62 2117
3278.16 2162
3278.70 2174
3279.24 2213
3279.78 2135
3280.32 2122
3280.86 2140
3281.41 2277
3281.95 2299
3282.49 2222
3283.03 2232
3283.57 2171
3284.11 2139
3284.65 2267
3285.19 2299
3285.73 2348
3286.27 2344
3286.81 2338
3287.35 2364
3287.89 2387
3288.43 2342
3288.97 2329
3289.52 2345
3290.06 2534
3290.60 2640
3291.14 2671
3291.68 2733
3292.22 2878
3292.76 3026
3293.30 3098
3293.85 3277
3294.39 3520
3294.93 3440
3295.47 3665
3296.01 3784
3296.55 3980
3297.09 4015
3297.64 3922
3298.18 3687
3298.72 3596
3299.26 3325
3299.80 3252
3300.34 3108
3300.89 3099
3301.43 3009
3301.97 2853
3302.51 2743
3303.06 2614
3303.60 2598
3304.14 2577
3304.68 2554
3305.22 2594
3305.77 2483
3306.31 2592
3306.85 2660
3307.39 2593
3307.94 2718
3308.48 2877
3309.02 2968
3309.56 2967
3310.11 2961
3310.65 3078
3311.19 3038
3311.74 2969
3312.28 3103
3312.82 3085
3313.36 3059
3313.91 2996
3314.45 2966
3314.99 3095
3315.54 3160
3316.08 3230
3316.62 3459
3317.17 3660
3317.71 3905
3318.25 4230
3318.80 4447
3319.34 4674
3319.88 4780
3320.43 4972
3320.97 4992
3321.51 4977
3322.06 4612
3322.60 4510
3323.14 4429
3323.69 4303
3324.23 4153
3324.78 3983
3325.32 3803
3325.86 3621
3326.41 3646
3326.95 3709
3327.50 3489
3328.04 3478
3328.59 3516
3329.13 3466
3329.67 3740
3330.22 3858
3330.76 4262
3331.31 5027
3331.85 6043
3332.40 7616
3332.94 9555
3333.49 12198
3334.03 15765
3334.57 19242
3335.12 22392
3335.66 24938
3336.21 26931
3336.75 27663
3337.30 27909
3337.84 26670
3338.39 24891
3338.93 22263
3339.48 19435
3340.02 16725
3340.57 13937
3341.11 11405
3341.66 9127
3342.20 7519
3342.75 6253
3343.30 5225
3343.84 4439
3344.39 4003
3344.93 3637
3345.48 3365
3346.02 3206
3346.57 3146
3347.11 3150
3347.66 3037
3348.21 2933
3348.75 2980
3349.30 2946
3349.84 2976
3350.39 2959
3350.94 3086
3351.48 2996
3352.03 3046
3352.57 3233
3353.12 3046
3353.67 3033
3354.21 2898
3354.76 2893
3355.31 2764
3355.85 2873
3356.40 2695
3356.95 2672
3357.49 2620
3358.04 2573
3358.59 2487
3359.13 2403
3359.68 2453
3360.23 2421
3360.77 2413
3361.32 2453
3361.87 2430
3362.41 2407
3362.96 2478
3363.51 2564
3364.05 2585
3364.60 2583
3365.15 2583
3365.70 2582
3366.24 2594
3366.79 2478
3367.34 2516
3367.89 2472
3368.43 2442
3368.98 2359
3369.53 2411
3370.08 2464
3370.62 2447
3371.17 2571
3371.72 2748
3372.27 3034
3372.81 3181
3373.36 3376
3373.91 3566
3374.46 3615
3375.01 3698
3375.55 3669
3376.10 3697
3376.65 3434
3377.20 3234
3377.75 3057
3378.30 2870
3378.84 2693
3379.39 2615
3379.94 2358
3380.49 2343
3381.04 2243
3381.59 2181
3382.13 2248
3382.68 2112
3383.23 2126
3383.78 2082
3384.33 2052
3384.88 1980
3385.43 2015
3385.98 1923
3386.52 1940
3387.07 1944
3387.62 1929
3388.17 1942
3388.72 1895
3389.27 1955
3389.82 1843
3390.37 1870
3390.92 1900
3391.47 1915
3392.02 1857
3392.57 1867
3393.12 1838
3393.66 1869
3394.21 1895
3394.76 1867
3395.31 1913
3395.86 1931
3396.41 1956
3396.96 1928
3397.51 1962
3398.06 2035
3398.61 1963
3399.16 2053
3399.71 1918
3400.26 1919
3400.81 1868
3401.36 1869
3401.91 1796
3402.46 1774
3403.01 1830
3403.56 1791
3404.11 1721
3404.66 1773
3405.21 1800
3405.77 1705
3406.32 1759
3406.87 1682
3407.42 1703
3407.97 1762
3408.52 1808
3409.07 1864
3409.62 1884
3410.17 1830
3410.72 1962
3411.27 1992
3411.82 2006
3412.37 2071
3412.93 2044
3413.48 2054
3414.03 2017
3414.58 1979
3415.13 2029
3415.68 2064
3416.23 2032
3416.78 2031
3417.34 2120
3417.89 2052
3418.44 1941
3418.99 1958
3419.54 1952
3420.09 2022
3420.65 1996
3421.20 1896
3421.75 1790
3422.30 1722
3422.85 1755
3423.40 1786
3423.96 1748
3424.51 1761
3425.06 1745
3425.61 1776
3426.17 1725
3426.72 1704
3427.27 1740
3427.82 1697
3428.37 1626
3428.93 1615
3429.48 1620
3430.03 1590
3430.58 1519
3431.14 1597
3431.69 1547
3432.24 1532
3432.79 1580
3433.35 1521
3433.90 1521
3434.45 1557
3435.01 1600
3435.56 1594
3436.11 1626
3436.66 1595
3437.22 1621
3437.77 1651
3438.32 1624
3438.88 1658
3439.43 1647
3439.98 1739
3440.54 1716
3441.09 1673
3441.64 1600
3442.20 1560
3442.75 1587
3443.30 1580
3443.86 1524
3444.41 1543
3444.96 1588
3445.52 1572
3446.07 1553
3446.63 1578
3447.18 1536
3447.73 1519
3448.29 1550
3448.84 1594
3449.40 1546
3449.95 1481
3450.50 1474
3451.06 1510
3451.61 1517
3452.17 1515
3452.72 1463
3453.27 1431
3453.83 1436
3454.38 1504
3454.94 1516
3455.49 1439
3456.05 1465
3456.60 1500
3457.16 1481
3457.71 1543
3458.27 1509
3458.82 1527
3459.38 1586
3459.93 1578
3460.49 1536
3461.04 1536
3461.60 1653
3462.15 1653
3462.71 1633
3463.26 1674
3463.82 1620
3464.37 1608
3464.93 1695
3465.48 1707
3466.04 1797
3466.59 1713
3467.15 1666
3467.70 1745
3468.26 1756
3468.81 1735
3469.37 1770
3469.93 1803
3470.48 1846
3471.04 1896
3471.59 1999
3472.15 1920
3472.70 1933
3473.26 2040
3473.82 1945
3474.37 1853
3474.93 1911
3475.48 1966
3476.04 1896
3476.60 1996
3477.15 1952
3477.71 1949
3478.27 2029
3478.82 2106
3479.38 2077
3479.93 2162
3480.49 2207
3481.05 2343
3481.60 2306
3482.16 2289
3482.72 2244
3483.27 2288
3483.83 2179
3484.39 2382
3484.95 2517
3485.50 2475
3486.06 2405
3486.62 2483
3487.17 2506
3487.73 2623
3488.29 2788
3488.84 3096
3489.40 3634
3489.96 4178
3490.52 5131
3491.07 5991
3491.63 6838
3492.19 7708
3492.75 8274
3493.30 8220
3493.86 8017
3494.42 7563
3494.98 6775
3495.53 6002
3496.09 5401
3496.65 4615
3497.21 3989
3497.77 3489
3498.32 3305
3498.88 3038
3499.44 2955
3500.00 2999
3500.56 3095
3501.11 3149
3501.67 3284
3502.23 3574
3502.79 3922
3503.35 4278
3503.91 4692
3504.46 5057
3505.02 5288
3505.58 5442
3506.14 5539
3506.70 5586
3507.26 5466
3507.81 5201
3508.37 4728
3508.93 4332
3509.49 4069
3510.05 3494
3510.61 3281
3511.17 3102
3511.73 2919
3512.29 2683
3512.85 2545
3513.40 2370
3513.96 2303
3514.52 2174
3515.08 2138
3515.64 2066
3516.20 2019
3516.76 2008
3517.32 1920
3517.88 1886
3518.44 1845
3519.00 1783
3519.56 1796
3520.12 1771
3520.68 1816
3521.24 1830
3521.80 1840
3522.36 1887
3522.92 1895
3523.48 1928
3524.04 1919
3524.60 1873
3525.16 1866
3525.72 1938
3526.28 1969
3526.84 1888
3527.40 1885
3527.96 1852
3528.52 1751
3529.08 1881
3529.64 1888
3530.20 1853
3530.76 1824
3531.32 1862
3531.88 1852
3532.44 1834
3533.00 1871
3533.56 1877
3534.12 1856
3534.68 1865
3535.25 1868
3535.81 1850
3536.37 1908
3536.93 1891
3537.49 1861
3538.05 1875
3538.61 1830
3539.17 1833
3539.73 1769
3540.30 1783
3540.86 1922
3541.42 1913
3541.98 1874
3542.54 1955
3543.10 1989
3543.66 2037
3544.23 2043
3544.79 2045
3545.35 2110
3545.91 2068
3546.47 2000
3547.03 1933
3547.60 1872
3548.16 1827
3548.72 1707
3549.28 1772
3549.84 1747
3550.41 1720
3550.97 1665
3551.53 1645
3552.09 1592
3552.65 1624
3553.22 1643
3553.78 1572
3554.34 1516
3554.90 1575
3555.47 1571
3556.03 1634
3556.59 1652
3557.15 1633
3557.72 1613
3558.28 1561
3558.84 1658
3559.41 1600
3559.97 1618
3560.53 1618
3561.09 1720
3561.66 1659
3562.22 1741
3562.78 1730
3563.35 1717
3563.91 1730
3564.47 1777
3565.04 1761
3565.60 1842
3566.16 1728
3566.73 1659
3567.29 1693
3567.85 1737
3568.42 1694
3568.98 1735
3569.54 1774
3570.11 1693
3570.67 1699
3571.23 1670
3571.80 1670
3572.36 1749
3572.93 1808
3573.49 1945
3574.05 2056
3574.62 2307
3575.18 2488
3575.75 2747
3576.31 2953
3576.87 3142
3577.44 3379
3578.00 3462
3578.57 3479
3579.13 3475
3579.70 3319
3580.26 3132
3580.82 2815
3581.39 2697
3581.95 2527
3582.52 2323
3583.08 2116
3583.65 1947
3584.21 1826
3584.78 1776
3585.34 1774
3585.91 1673
3586.47 1644
3587.04 1640
3587.60 1469
3588.17 1475
3588.73 1478
3589.30 1473
3589.86 1500
3590.43 1448
3590.99 1472
3591.56 1432
3592.12 1386
3592.69 1385
3593.25 1357
3593.82 1404
3594.39 1392
3594.95 1380
3595.52 1400
3596.08 1383
3596.65 1435
3597.21 1427
3597.78 1406
3598.35 1492
3598.91 1554
3599.48 1488
3600.04 1505
3600.61 1458
3601.18 1467
3601.74 1482
3602.31 1515
3602.87 1520
3603.44 1503
3604.01 1433
3604.57 1460
3605.14 1465
3605.71 1500
3606.27 1514
3606.84 1591
3607.41 1500
3607.97 1478
3608.54 1430
3609.11 1458
3609.67 1435
3610.24 1455
3610.81 1472
3611.37 1425
3611.94 1433
3612.51 1398
3613.07 1426
3613.64 1510
3614.21 1634
3614.78 1808
3615.34 1975
3615.91 2260
3616.48 2512
3617.04 2755
3617.61 2958
3618.18 3118
3618.75 3227
3619.31 3270
3619.88 3283
3620.45 3136
3621.02 2953
3621.58 2651
3622.15 2457
3622.72 2261
3623.29 2130
3623.86 1985
3624.42 1815
3624.99 1668
3625.56 1583
3626.13 1499
3626.70 1437
3627.26 1413
3627.83 1376
3628.40 1367
3628.97 1360
3629.54 1369
3630.11 1348
3630.67 1360
3631.24 1357
3631.81 1329
3632.38 1319
3632.95 1354
3633.52 1302
3634.08 1319
3634.65 1336
3635.22 1343
3635.79 1386
3636.36 1356
3636.93 1388
3637.50 1384
3638.07 1376
3638.64 1350
3639.20 1408
3639.77 1446
3640.34 1605
3640.91 1673
3641.48 1613
3642.05 1608
3642.62 1644
3643.19 1731
3643.76 1668
3644.33 1691
3644.90 1723
3645.47 1617
3646.04 1646
3646.61 1677
3647.18 1643
3647.75 1690
3648.32 1585
3648.89 1606
3649.46 1662
3650.03 1700
3650.60 1698
3651.17 1782
3651.74 1780
3652.31 1729
3652.88 1819
3653.45 1819
3654.02 1784
3654.59 1791
3655.16 1725
3655.73 1762
3656.30 1641
3656.87 1727
3657.44 1668
3658.01 1677
3658.58 1746
3659.15 1768
3659.72 1702
3660.29 1732
3660.86 1759
3661.43 1752
3662.00 1742
3662.58 1613
3663.15 1737
3663.72 1741
3664.29 1685
3664.86 1834
3665.43 1957
3666.00 1931
3666.57 1920
3667.14 1921
3667.72 1980
3668.29 2001
3668.86 1976
3669.43 1881
3670.00 1811
3670.57 1704
3671.14 1612
3671.72 1637
3672.29 1568
3672.86 1572
3673.43 1604
3674.00 1650
3674.57 1574
3675.15 1598
3675.72 1541
3676.29 1644
3676.86 1650
3677.43 1572
3678.01 1588
3678.58 1649
3679.15 1688
3679.72 1642
3680.30 1603
3680.87 1530
3681.44 1590
3682.01 1543
3682.58 1543
3683.16 1499
3683.73 1430
3684.30 1429
3684.88 1457
3685.45 1424
3686.02 1352
3686.59 1376
3687.17 1302
3687.74 1351
3688.31 1442
3688.88 1498
3689.46 1567
3690.03 1591
3690.60 1547
3691.18 1573
3691.75 1618
3692.32 1548
3692.90 1501
3693.47 1520
3694.04 1578
3694.62 1506
3695.19 1489
3695.76 1503
3696.34 1457
3696.91 1429
3697.48 1417
3698.06 1409
3698.63 1399
3699.21 1375
3699.78 1375
3700.35 1354
3700.93 1333
3701.50 1356
3702.08 1368
3702.65 1446
3703.22 1462
3703.80 1393
3704.37 1386
3704.95 1366
3705.52 1410
3706.09 1441
3706.67 1404
3707.24 1444
3707.82 1433
3708.39 1429
3708.97 1436
3709.54 1459
3710.12 1458
3710.69 1469
3711.26 1488
3711.84 1411
3712.41 1377
3712.99 1396
3713.56 1405
3714.14 1392
3714.71 1425
3715.29 1429
3715.86 1480
3716.44 1452
3717.01 1399
3717.59 1447
3718.16 1429
3718.74 1410
3719.32 1416
3719.89 1388
3720.47 1445
3721.04 1441
3721.62 1373
3722.19 1426
3722.77 1442
3723.34 1308
3723.92 1325
3724.49 1357
3725.07 1289
3725.65 1352
3726.22 1361
3726.80 1291
3727.37 1304
3727.95 1356
3728.53 1352
3729.10 1373
3729.68 1517
3730.25 1655
3730.83 1753
3731.41 2012
3731.98 2179
3732.56 2297
3733.14 2404
3733.71 2465
3734.29 2533
3734.87 2469
3735.44 2373
3736.02 2384
3736.60 2249
3737.17 2083
3737.75 1935
3738.33 1879
3738.90 1845
3739.48 1724
3740.06 1593
3740.63 1546
3741.21 1566
3741.79 1462
3742.36 1337
3742.94 1377
3743.52 1424
3744.10 1439
3744.67 1389
3745.25 1297
3745.83 1353
3746.40 1411
3746.98 1419
3747.56 1335
3748.14 1399
3748.71 1396
3749.29 1357
3749.87 1378
3750.45 1367
3751.03 1340
3751.60 1375
3752.18 1370
3752.76 1391
3753.34 1374
3753.92 1319
3754.49 1314
3755.07 1303
3755.65 1318
3756.23 1363
3756.81 1340
3757.38 1411
3757.96 1515
3758.54 1527
3759.12 1422
3759.70 1456
3760.28 1546
3760.85 1605
3761.43 1625
3762.01 1535
3762.59 1621
3763.17 1633
3763.75 1612
3764.33 1661
3764.91 1611
3765.48 1580
3766.06 1599
3766.64 1611
3767.22 1576
3767.80 1512
3768.38 1484
3768.96 1482
3769.54 1474
3770.12 1491
3770.70 1522
3771.28 1510
3771.85 1507
3772.43 1482
3773.01 1454
3773.59 1460
3774.17 1431
3774.75 1435
3775.33 1471
3775.91 1397
3776.49 1401
3777.07 1395
3777.65 1373
3778.23 1420
3778.81 1383
3779.39 1478
3779.97 1511
3780.55 1472
3781.13 1437
3781.71 1360
3782.29 1337
3782.87 1461
3783.45 1322
3784.03 1327
3784.61 1400
3785.19 1415
3785.77 1376
3786.35 1397
3786.93 1408
3787.51 1371
3788.10 1400
3788.68 1375
3789.26 1407
3789.84 1477
3790.42 1515
3791.00 1475
3791.58 1453
3792.16 1486
3792.74 1484
3793.32 1485
3793.90 1539
3794.48 1494
3795.07 1483
3795.65 1546
3796.23 1569
3796.81 1530
3797.39 1515
3797.97 1512
3798.55 1562
3799.14 1520
3799.72 1579
3800.30 1715
3800.88 1764
3801.46 1752
3802.04 1824
3802.62 1863
3803.21 1900
3803.79 1919
3804.37 1926
3804.95 1949
3805.53 1971
3806.12 2012
3806.70 1989
3807.28 2121
3807.86 2271
3808.44 2333
3809.03 2505
3809.61 2497
3810.19 2634
3810.77 2570
3811.36 2511
3811.94 2417
3812.52 2405
3813.10 2387
3813.69 2287
3814.27 2271
3814.85 2316
3815.43 2344
3816.02 2412
3816.60 2463
3817.18 2336
3817.77 2223
3818.35 2271
3818.93 2123
3819.51 1950
3820.10 1958
3820.68 1935
3821.26 2015
3821.85 2011
3822.43 2117
3823.01 2137
3823.60 2008
3824.18 1968
3824.76 2003
3825.35 1912
3825.93 1784
3826.51 1801
3827.10 1829
3827.68 1739
3828.27 1704
3828.85 1714
3829.43 1673
3830.02 1655
3830.60 1676
3831.18 1609
3831.77 1569
3832.35 1617
3832.94 1619
3833.52 1573
3834.10 1653
3834.69 1641
3835.27 1647
3835.86 1521
3836.44 1544
3837.03 1621
3837.61 1659
3838.19 1615
3838.78 1647
3839.36 1707
3839.95 1645
3840.53 1590
3841.12 1616
3841.70 1584
3842.29 1637
3842.87 1680
3843.46 1728
3844.04 1803
3844.63 1874
3845.21 1935
3845.80 1980
3846.38 1977
3846.97 1987
3847.55 1995
3848.14 2019
3848.72 1978
3849.31 1827
3849.89 1765
3850.48 1696
3851.06 1753
3851.65 1663
3852.23 1693
3852.82 1664
3853.41 1665
3853.99 1657
3854.58 1733
3855.16 1787
3855.75 1697
3856.33 1702
3856.92 1894
3857.51 2018
3858.09 2228
3858.68 2517
3859.26 2860
3859.85 3190
3860.44 3668
3861.02 4080
3861.61 4428
3862.20 4573
3862.78 4765
3863.37 4618
3863.95 4477
3864.54 4076
3865.13 3946
3865.71 3623
3866.30 3249
3866.89 2930
3867.47 2595
3868.06 2273
3868.65 2091
3869.23 1907
3869.82 1832
3870.41 1766
3870.99 1765
3871.58 1831
3872.17 1807
3872.76 1829
3873.34 1904
3873.93 1770
3874.52 1808
3875.10 1863
3875.69 1751
3876.28 1748
3876.87 1667
3877.45 1657
3878.04 1558
3878.63 1615
3879.22 1522
3879.80 1509
3880.39 1469
3880.98 1433
3881.57 1490
3882.15 1465
3882.74 1454
3883.33 1461
3883.92 1430
3884.51 1448
3885.09 1423
3885.68 1395
3886.27 1436
3886.86 1460
3887.45 1475
3888.04 1578
3888.62 1554
3889.21 1679
3889.80 1697
3890.39 1739
3890.98 1779
3891.57 1774
3892.15 1784
3892.74 1821
3893.33 1764
3893.92 1697
3894.51 1711
3895.10 1652
3895.69 1636
3896.28 1589
3896.86 1632
3897.45 1657
3898.04 1670
3898.63 1650
3899.22 1620
3899.81 1592
3900.40 1656
3900.99 1665
3901.58 1622
3902.17 1585
3902.76 1595
3903.34 1579
3903.93 1515
3904.52 1513
3905.11 1508
3905.70 1504
3906.29 1411
3906.88 1422
3907.47 1442
3908.06 1431
3908.65 1499
3909.24 1473
3909.83 1383
3910.42 1378
3911.01 1306
3911.60 1406
3912.19 1417
3912.78 1338
3913.37 1294
3913.96 1364
3914.55 1355
3915.14 1296
3915.73 1269
3916.32 1252
3916.91 1305
3917.50 1271
3918.09 1306
3918.68 1283
3919.28 1300
3919.87 1279
3920.46 1301
3921.05 1255
3921.64 1250
3922.23 1233
3922.82 1243
3923.41 1256
3924.00 1270
3924.59 1221
3925.18 1243
3925.77 1192
3926.37 1187
3926.96 1218
3927.55 1173
3928.14 1174
3928.73 1220
3929.32 1195
3929.91 1206
3930.51 1236
3931.10 1213
3931.69 1113
3932.28 1141
3932.87 1109
3933.46 1164
3934.05 1200
3934.65 1225
3935.24 1180
3935.83 1182
3936.42 1128
3937.01 1215
3937.61 1252
3938.20 1294
3938.79 1272
3939.38 1275
3939.97 1365
3940.57 1368
3941.16 1330
3941.75 1279
3942.34 1328
3942.94 1391
3943.53 1411
3944.12 1381
3944.71 1357
3945.31 1323
3945.90 1222
3946.49 1267
3947.08 1351
3947.68 1214
3948.27 1293
3948.86 1257
3949.45 1217
3950.05 1172
3950.64 1213
3951.23 1261
3951.83 1243
3952.42 1187
3953.01 1198
3953.61 1349
3954.20 1266
3954.79 1230
3955.39 1305
3955.98 1307
3956.57 1212
3957.17 1231
3957.76 1303
3958.35 1341
3958.95 1302
3959.54 1327
3960.13 1363
3960.73 1367
3961.32 1319
3961.92 1302
3962.51 1343
3963.10 1377
3963.70 1312
3964.29 1402
3964.88 1450
3965.48 1446
3966.07 1429
3966.67 1489
3967.26 1577
3967.86 1486
3968.45 1574
3969.04 1622
3969.64 1529
3970.23 1502
3970.83 1434
3971.42 1476
3972.02 1408
3972.61 1318
3973.21 1344
3973.80 1396
3974.40 1395
3974.99 1373
3975.58 1517
3976.18 1547
3976.77 1454
3977.37 1562
3977.96 1618
3978.56 1628
3979.15 1633
3979.75 1496
3980.35 1497
3980.94 1415
3981.54 1449
3982.13 1471
3982.73 1413
3983.32 1451
3983.92 1460
3984.51 1442
3985.11 1418
3985.70 1391
3986.30 1399
3986.90 1397
3987.49 1326
3988.09 1395
3988.68 1339
3989.28 1402
3989.87 1352
3990.47 1316
3991.07 1371
3991.66 1403
3992.26 1391
3992.85 1459
3993.45 1414
3994.05 1394
3994.64 1442
3995.24 1510
3995.84 1442
3996.43 1454
3997.03 1442
3997.62 1497
3998.22 1500
3998.82 1462
3999.41 1460
4000.01 1511
4000.61 1417
4001.20 1409
4001.80 1438
4002.40 1429
4003.00 1379
4003.59 1336
4004.19 1381
4004.79 1362
4005.38 1358
4005.98 1320
4006.58 1358
4007.17 1330
4007.77 1345
4008.37 1414
4008.97 1351
4009.56 1261
4010.16 1304
4010.76 1413
4011.36 1422
4011.95 1347
4012.55 1349
4013.15 1399
4013.75 1396
4014.34 1401
4014.94 1414
4015.54 1465
4016.14 1440
4016.74 1569
4017.33 1562
4017.93 1535
4018.53 1506
4019.13 1518
4019.73 1502
4020.32 1492
4020.92 1439
4021.52 1439
4022.12 1398
4022.72 1392
4023.32 1354
4023.91 1334
4024.51 1294
4025.11 1344
4025.71 1373
4026.31 1377
4026.91 1411
4027.51 1412
4028.10 1498
4028.70 1455
4029.30 1465
4029.90 1568
4030.50 1503
4031.10 1490
4031.70 1436
4032.30 1362
4032.90 1360
4033.49 1359
4034.09 1424
4034.69 1477
4035.29 1367
4035.89 1378
4036.49 1372
4037.09 1312
4037.69 1257
4038.29 1264
4038.89 1229
4039.49 1257
4040.09 1254
4040.69 1235
4041.29 1184
4041.89 1199
4042.49 1192
4043.09 1208
4043.69 1185
4044.29 1182
4044.89 1154
4045.49 1165
4046.09 1166
4046.69 1175
4047.29 1195
4047.89 1188
4048.49 1244
4049.09 1247
4049.69 1230
4050.29 1229
4050.89 1187
4051.49 1246
4052.09 1194
4052.69 1164
4053.29 1195
4053.89 1241
4054.49 1124
4055.09 1124
4055.69 1184
4056.30 1211
4056.90 1143
4057.50 1138
4058.10 1110
4058.70 1133
4059.30 1210
4059.90 1174
4060.50 1158
4061.10 1198
4061.71 1253
4062.31 1241
4062.91 1286
4063.51 1339
4064.11 1347
4064.71 1402
4065.31 1438
4065.92 1466
4066.52 1490
4067.12 1478
4067.72 1510
4068.32 1438
4068.92 1408
4069.53 1382
4070.13 1246
4070.73 1283
4071.33 1242
4071.93 1240
4072.54 1152
4073.14 1137
4073.74 1181
4074.34 1122
4074.94 1147
4075.55 1064
4076.15 1101
4076.75 1125
4077.35 1087
4077.96 1119
4078.56 1148
4079.16 1104
4079.76 1064
4080.37 1150
4080.97 1154
4081.57 1102
4082.17 1121
4082.78 1139
4083.38 1156
4083.98 1091
4084.59 1061
4085.19 1104
4085.79 1107
4086.39 1120
4087.00 1114
4087.60 1097
4088.20 1154
4088.81 1063
4089.41 1047
4090.01 1114
4090.62 1148
4091.22 1126
4091.82 1106
4092.43 1144
4093.03 1204
4093.63 1166
4094.24 1173
4094.84 1090
4095.45 1157
4096.05 1178
4096.65 1184
4097.26 1209
4097.86 1211
4098.47 1205
4099.07 1125
4099.67 1113
4100.28 1161
4100.88 1214
4101.49 1174
4102.09 1185
4102.69 1172
4103.30 1187
4103.90 1118
4104.51 1024
4105.11 1075
4105.72 1089
4106.32 1189
4106.93 1120
4107.53 1141
4108.13 1109
4108.74 1089
4109.34 1105
4109.95 1122
4110.55 1155
4111.16 1131
4111.76 1115
4112.37 1077
4112.97 1106
4113.58 1122
4114.18 1085
4114.79 1137
4115.39 1157
4116.00 1097
4116.60 1126
4117.21 1116
4117.82 1132
4118.42 1126
4119.03 1107
4119.63 1163
4120.24 1063
4120.84 1094
4121.45 1090
4122.05 1124
4122.66 1092
4123.27 1083
4123.87 1158
4124.48 1143
4125.08 1097
4125.69 1066
4126.30 1096
4126.90 1090
4127.51 1108
4128.11 1181
4128.72 1179
4129.33 1106
4129.93 1044
4130.54 1100
4131.15 1101
4131.75 1039
4132.36 1130
4132.96 1133
4133.57 1196
4134.18 1234
4134.78 1200
4135.39 1225
4136.00 1216
4136.60 1212
4137.21 1161
4137.82 1210
4138.43 1227
4139.03 1334
4139.64 1290
4140.25 1229
4140.85 1318
4141.46 1343
4142.07 1391
4142.68 1379
4143.28 1409
4143.89 1442
4144.50 1444
4145.10 1416
4145.71 1428
4146.32 1399
4146.93 1409
4147.53 1338
4148.14 1280
4148.75 1260
4149.36 1213
4149.97 1194
4150.57 1167
4151.18 1142
4151.79 1178
4152.40 1135
4153.00 1125
4153.61 1033
4154.22 1083
4154.83 1070
4155.44 1095
4156.05 1138
4156.65 1131
4157.26 1151
4157.87 1111
4158.48 1190
4159.09 1193
4159.70 1187
4160.30 1226
4160.91 1248
4161.52 1195
4162.13 1246
4162.74 1192
4163.35 1239
4163.96 1175
4164.56 1186
4165.17 1166
4165.78 1231
4166.39 1279
4167.00 1290
4167.61 1274
4168.22 1257
4168.83 1282
4169.44 1330
4170.05 1340
4170.66 1344
4171.26 1375
4171.87 1348
4172.48 1458
4173.09 1450
4173.70 1449
4174.31 1406
4174.92 1461
4175.53 1361
4176.14 1353
4176.75 1372
4177.36 1370
4177.97 1388
4178.58 1289
4179.19 1295
4179.80 1301
4180.41 1262
4181.02 1237
4181.63 1238
4182.24 1134
4182.85 1227
4183.46 1185
4184.07 1206
4184.68 1246
4185.29 1215
4185.90 1251
4186.51 1202
4187.12 1156
4187.73 1219
4188.34 1164
4188.95 1211
4189.56 1177
4190.18 1159
4190.79 1186
4191.40 1188
4192.01 1232
4192.62 1244
4193.23 1269
4193.84 1288
4194.45 1270
4195.06 1287
4195.67 1333
4196.28 1322
4196.90 1249
4197.51 1214
4198.12 1213
4198.73 1257
4199.34 1207
4199.95 1178
4200.56 1189
4201.18 1231
4201.79 1185
4202.40 1145
4203.01 1183
4203.62 1232
4204.23 1203
4204.85 1226
4205.46 1232
4206.07 1217
4206.68 1175
4207.29 1255
4207.90 1251
4208.52 1223
4209.13 1245
4209.74 1319
4210.35 1289
4210.97 1287
4211.58 1276
4212.19 1318
4212.80 1348
4213.41 1313
4214.03 1297
4214.64 1299
4215.25 1398
4215.86 1412
4216.48 1374
4217.09 1401
4217.70 1433
4218.32 1538
4218.93 1561
4219.54 1632
4220.15 1674
4220.77 1756
4221.38 1799
4221.99 1739
4222.61 1823
4223.22 1843
4223.83 1780
4224.44 1768
4225.06 1762
4225.67 1767
4226.28 1759
4226.90 1834
4227.51 1966
4228.13 1951
4228.74 1971
4229.35 1930
4229.97 1946
4230.58 1844
4231.19 1869
4231.81 1761
4232.42 1756
4233.03 1679
4233.65 1580
4234.26 1575
4234.88 1481
4235.49 1462
4236.10 1414
4236.72 1398
4237.33 1444
4237.95 1461
4238.56 1416
4239.17 1401
4239.79 1428
4240.40 1391
4241.02 1367
4241.63 1414
4242.25 1449
4242.86 1443
4243.48 1355
4244.09 1437
4244.71 1444
4245.32 1464
4245.93 1390
4246.55 1366
4247.16 1367
4247.78 1365
4248.39 1440
4249.01 1339
4249.62 1346
4250.24 1285
4250.85 1299
4251.47 1352
4252.08 1342
4252.70 1292
4253.32 1350
4253.93 1314
4254.55 1345
4255.16 1347
4255.78 1359
4256.39 1367
4257.01 1366
4257.62 1443
4258.24 1366
4258.85 1442
4259.47 1479
4260.09 1468
4260.70 1538
4261.32 1641
4261.93 1682
4262.55 1743
4263.17 1838
4263.78 1789
4264.40 1817
4265.01 1842
4265.63 1879
4266.25 1763
4266.86 1731
4267.48 1652
4268.10 1575
4268.71 1531
4269.33 1492
4269.94 1355
4270.56 1418
4271.18 1405
4271.79 1401
4272.41 1357
4273.03 1412
4273.64 1435
4274.26 1428
4274.88 1517
4275.49 1556
4276.11 1742
4276.73 1734
4277.35 1862
4277.96 1824
4278.58 1881
4279.20 1913
4279.81 1815
4280.43 1758
4281.05 1680
4281.67 1565
4282.28 1464
4282.90 1413
4283.52 1376
4284.14 1349
4284.75 1362
4285.37 1329
4285.99 1256
4286.61 1270
4287.22 1223
4287.84 1284
4288.46 1222
4289.08 1183
4289.70 1208
4290.31 1204
4290.93 1193
4291.55 1234
4292.17 1285
4292.79 1253
4293.40 1262
4294.02 1298
4294.64 1251
4295.26 1248
4295.88 1252
4296.50 1248
4297.11 1210
4297.73 1249
4298.35 1249
4298.97 1235
4299.59 1288
4300.21 1277
4300.83 1278
4301.44 1262
4302.06 1321
4302.68 1342
4303.30 1354
4303.92 1340
4304.54 1307
4305.16 1360
4305.78 1337
4306.40 1315
4307.02 1286
4307.63 1313
4308.25 1299
4308.87 1322
4309.49 1341
4310.11 1334
4310.73 1332
4311.35 1299
4311.97 1350
4312.59 1366
4313.21 1328
4313.83 1337
4314.45 1394
4315.07 1345
4315.69 1417
4316.31 1370
4316.93 1353
4317.55 1387
4318.17 1416
4318.79 1454
4319.41 1420
4320.03 1443
4320.65 1434
4321.27 1426
4321.89 1483
4322.51 1521
4323.13 1533
4323.75 1503
4324.37 1557
4324.99 1622
4325.61 1621
4326.23 1657
4326.85 1686
4327.47 1793
4328.09 1777
4328.71 1832
4329.33 1860
4329.96 2012
4330.58 2217
4331.20 2468
4331.82 2751
4332.44 3089
4333.06 3332
4333.68 3504
4334.30 3590
4334.92 3373
4335.54 3204
4336.17 2988
4336.79 2931
4337.41 2733
4338.03 2565
4338.65 2467
4339.27 2433
4339.89 2270
4340.52 2219
4341.14 2126
4341.76 2023
4342.38 2138
4343.00 2240
4343.62 2246
4344.25 2431
4344.87 2722
4345.49 2943
4346.11 3248
4346.73 3420
4347.36 3678
4347.98 3768
4348.60 3758
4349.22 3481
4349.84 3290
4350.47 3049
4351.09 2778
4351.71 2528
4352.33 2457
4352.96 2263
4353.58 2147
4354.20 2088
4354.82 1951
4355.45 1941
4356.07 1795
4356.69 1768
4357.31 1719
4357.94 1741
4358.56 1740
4359.18 1699
4359.81 1681
4360.43 1676
4361.05 1638
4361.68 1670
4362.30 1646
4362.92 1648
4363.55 1631
4364.17 1577
4364.79 1482
4365.42 1487
4366.04 1518
4366.66 1521
4367.29 1472
4367.91 1476
4368.53 1507
4369.16 1454
4369.78 1421
4370.40 1373
4371.03 1391
4371.65 1389
4372.27 1371
4372.90 1443
4373.52 1424
4374.15 1467
4374.77 1431
4375.39 1454
4376.02 1476
4376.64 1470
4377.27 1398
4377.89 1479
4378.52 1503
4379.14 1545
4379.76 1493
4380.39 1519
4381.01 1585
4381.64 1483
4382.26 1474
4382.89 1485
4383.51 1502
4384.14 1425
4384.76 1469
4385.39 1433
4386.01 1411
4386.64 1496
4387.26 1521
4387.89 1532
4388.51 1554
4389.14 1521
4389.76 1531
4390.39 1573
4391.01 1534
4391.64 1659
4392.26 1652
4392.89 1648
4393.51 1606
4394.14 1622
4394.76 1566
4395.39 1541
4396.01 1505
4396.64 1419
4397.26 1423
4397.89 1373
4398.52 1379
4399.14 1418
4399.77 1450
4400.39 1495
4401.02 1412
4401.65 1434
4402.27 1440
4402.90 1461
4403.52 1394
4404.15 1340
4404.78 1377
4405.40 1384
4406.03 1405
4406.65 1331
4407.28 1364
4407.91 1381
4408.53 1351
4409.16 1378
4409.79 1374
4410.41 1301
4411.04 1339
4411.67 1293
4412.29 1348
4412.92 1328
4413.55 1271
4414.17 1307
4414.80 1260
4415.43 1329
4416.05 1288
4416.68 1183
4417.31 1164
4417.94 1191
4418.56 1213
4419.19 1274
4419.82 1225
4420.44 1228
4421.07 1247
4421.70 1264
4422.33 1222
4422.95 1216
4423.58 1224
4424.21 1255
4424.84 1249
4425.46 1155
4426.09 1192
4426.72 1176
4427.35 1184
4427.97 1086
4428.60 1158
4429.23 1186
4429.86 1127
4430.49 1110
4431.11 1149
4431.74 1143
4432.37 1144
4433.00 1127
4433.63 1133
4434.26 1187
4434.88 1177
4435.51 1247
4436.14 1232
4436.77 1198
4437.40 1183
4438.03 1194
4438.65 1175
4439.28 1166
4439.91 1175
4440.54 1145
4441.17 1153
4441.80 1178
4442.43 1195
4443.06 1134
4443.68 1136
4444.31 1124
4444.94 1240
4445.57 1242
4446.20 1271
4446.83 1271
4447.46 1301
4448.09 1283
4448.72 1356
4449.35 1338
4449.98 1226
4450.61 1219
4451.24 1223
4451.86 1259
4452.49 1296
4453.12 1308
4453.75 1309
4454.38 1308
4455.01 1322
4455.64 1347
4456.27 1439
4456.90 1459
4457.53 1451
4458.16 1410
4458.79 1394
4459.42 1283
4460.05 1204
4460.68 1256
4461.31 1333
4461.94 1226
4462.57 1177
4463.20 1170
4463.83 1180
4464.46 1107
4465.09 1156
4465.72 1167
4466.36 1203
4466.99 1130
4467.62 1182
4468.25 1157
4468.88 1154
4469.51 1152
4470.14 1170
4470.77 1156
4471.40 1195
4472.03 1176
4472.66 1142
4473.29 1146
4473.93 1141
4474.56 1160
4475.19 1173
4475.82 1155
4476.45 1130
4477.08 1099
4477.71 1065
4478.34 1133
4478.98 1129
4479.61 1157
4480.24 1174
4480.87 1207
4481.50 1149
4482.13 1109
4482.76 1261
4483.40 1170
4484.03 1213
4484.66 1202
4485.29 1249
4485.92 1202
4486.56 1251
4487.19 1314
4487.82 1279
4488.45 1298
4489.08 1282
4489.72 1261
4490.35 1265
4490.98 1283
4491.61 1309
4492.25 1268
4492.88 1284
4493.51 1308
4494.14 1328
4494.78 1310
4495.41 1291
4496.04 1270
4496.67 1262
4497.31 1289
4497.94 1369
4498.57 1365
4499.20 1375
4499.84 1395
4500.47 1465
4501.10 1479
4501.74 1544
4502.37 1753
4503.00 1712
4503.64 1573
4504.27 1641
4504.90 1642
4505.53 1684
4506.17 1540
4506.80 1534
4507.43 1591
4508.07 1570
4508.70 1475
4509.34 1468
4509.97 1421
4510.60 1423
4511.24 1472
4511.87 1548
4512.50 1498
4513.14 1429
4513.77 1429
4514.41 1427
4515.04 1495
4515.67 1520
4516.31 1448
4516.94 1340
4517.58 1337
4518.21 1340
4518.84 1327
4519.48 1311
4520.11 1320
4520.75 1354
4521.38 1394
4522.02 1426
4522.65 1351
4523.28 1382
4523.92 1518
4524.55 1505
4525.19 1510
4525.82 1563
4526.46 1659
4527.09 1808
4527.73 2112
4528.36 2456
4529.00 2774
4529.63 3223
4530.27 3810
4530.90 4165
4531.54 4704
4532.17 4781
4532.81 5065
4533.44 5117
4534.08 4665
4534.71 4354
4535.35 3812
4535.99 3286
4536.62 2849
4537.26 2503
4537.89 2218
4538.53 1907
4539.16 1642
4539.80 1560
4540.43 1504
4541.07 1452
4541.71 1367
4542.34 1325
4542.98 1368
4543.61 1390
4544.25 1324
4544.89 1299
4545.52 1310
4546.16 1274
4546.79 1286
4547.43 1354
4548.07 1372
4548.70 1370
4549.34 1397
4549.98 1348
4550.61 1311
4551.25 1309
4551.89 1249
4552.52 1266
4553.16 1281
4553.80 1206
4554.43 1229
4555.07 1246
4555.71 1326
4556.34 1275
4556.98 1231
4557.62 1284
4558.25 1321
4558.89 1296
4559.53 1352
4560.16 1341
4560.80 1390
4561.44 1461
4562.08 1431
4562.71 1424
4563.35 1451
4563.99 1433
4564.63 1428
4565.26 1504
4565.90 1425
4566.54 1521
4567.18 1543
4567.81 1496
4568.45 1557
4569.09 1607
4569.73 1606
4570.36 1589
4571.00 1644
4571.64 1676
4572.28 1642
4572.92 1582
4573.55 1593
4574.19 1575
4574.83 1486
4575.47 1501
4576.11 1441
4576.75 1452
4577.38 1415
4578.02 1384
4578.66 1420
4579.30 1411
4579.94 1285
4580.58 1311
4581.21 1338
4581.85 1404
4582.49 1363
4583.13 1378
4583.77 1351
4584.41 1403
4585.05 1456
4585.69 1444
4586.32 1492
4586.96 1586
4587.60 1600
4588.24 1660
4588.88 1828
4589.52 1803
4590.16 1727
4590.80 1717
4591.44 1646
4592.08 1666
4592.72 1732
4593.36 1804
4594.00 1728
4594.63 1576
4595.27 1530
4595.91 1493
4596.55 1446
4597.19 1386
4597.83 1354
4598.47 1338
4599.11 1377
4599.75 1344
4600.39 1275
4601.03 1291
4601.67 1296
4602.31 1296
4602.95 1322
4603.59 1306
4604.23 1259
4604.87 1274
4605.51 1309
4606.15 1303
4606.79 1366
4607.43 1293
4608.08 1341
4608.72 1323
4609.36 1282
4610.00 1239
4610.64 1335
4611.28 1330
4611.92 1236
4612.56 1247
4613.20 1259
4613.84 1215
4614.48 1241
4615.12 1290
4615.76 1252
4616.41 1225
4617.05 1164
4617.69 1196
4618.33 1219
4618.97 1117
4619.61 1124
4620.25 1142
4620.89 1159
4621.54 1205
4622.18 1182
4622.82 1162
4623.46 1128
4624.10 1108
4624.74 1122
4625.38 1072
4626.03 1083
4626.67 1095
4627.31 1110
4627.95 1058
4628.59 1086
4629.24 1125
4629.88 1169
4630.52 1210
4631.16 1252
4631.80 1367
4632.45 1468
4633.09 1410
4633.73 1479
4634.37 1416
4635.02 1334
4635.66 1359
4636.30 1418
4636.94 1388
4637.58 1340
4638.23 1267
4638.87 1313
4639.51 1335
4640.16 1318
4640.80 1386
4641.44 1376
4642.08 1327
4642.73 1260
4643.37 1286
4644.01 1290
4644.66 1182
4645.30 1319
4645.94 1244
4646.58 1267
4647.23 1217
4647.87 1273
4648.51 1166
4649.16 1195
4649.80 1251
4650.44 1268
4651.09 1343
4651.73 1328
4652.37 1316
4653.02 1358
4653.66 1317
4654.31 1304
4654.95 1344
4655.59 1310
4656.24 1263
4656.88 1266
4657.52 1238
4658.17 1192
4658.81 1134
4659.46 1179
4660.10 1196
4660.75 1145
4661.39 1084
4662.03 1095
4662.68 1128
4663.32 1088
4663.97 1030
4664.61 1045
4665.26 1064
4665.90 1025
4666.54 1025
4667.19 1013
4667.83 1041
4668.48 1053
4669.12 1068
4669.77 1066
4670.41 1074
4671.06 1037
4671.70 1037
4672.35 1047
4672.99 1095
4673.64 1088
4674.28 1095
4674.93 1103
4675.57 1067
4676.22 1073
4676.86 1118
4677.51 1030
4678.15 1079
4678.80 1169
4679.44 1155
4680.09 1208
4680.73 1163
4681.38 1141
4682.03 1119
4682.67 1142
4683.32 1100
4683.96 1152
4684.61 1185
4685.25 1224
4685.90 1240
4686.55 1216
4687.19 1135
4687.84 1248
4688.48 1212
4689.13 1170
4689.78 1217
4690.42 1275
4691.07 1349
4691.72 1337
4692.36 1270
4693.01 1347
4693.65 1415
4694.30 1357
4694.95 1363
4695.59 1429
4696.24 1403
4696.89 1401
4697.53 1375
4698.18 1463
4698.83 1458
4699.47 1579
4700.12 1731
4700.77 1671
4701.41 1596
4702.06 1580
4702.71 1501
4703.36 1538
4704.00 1497
4704.65 1438
4705.30 1382
4705.94 1359
4706.59 1402
4707.24 1338
4707.89 1340
4708.53 1360
4709.18 1269
4709.83 1236
4710.48 1209
4711.12 1243
4711.77 1260
4712.42 1283
4713.07 1247
4713.71 1272
4714.36 1340
4715.01 1253
4715.66 1191
4716.31 1203
4716.95 1226
4717.60 1253
4718.25 1237
4718.90 1262
4719.55 1254
4720.19 1304
4720.84 1301
4721.49 1288
4722.14 1328
4722.79 1344
4723.44 1260
4724.08 1247
4724.73 1237
4725.38 1249
4726.03 1309
4726.68 1233
4727.33 1178
4727.98 1226
4728.63 1170
4729.27 1180
4729.92 1230
4730.57 1220
4731.22 1138
4731.87 1162
4732.52 1129
4733.17 1127
4733.82 1162
4734.47 1135
4735.12 1185
4735.77 1190
4736.41 1194
4737.06 1151
4737.71 1155
4738.36 1180
4739.01 1192
4739.66 1186
4740.31 1209
4740.96 1151
4741.61 1154
4742.26 1231
4742.91 1180
4743.56 1225
4744.21 1205
4744.86 1143
4745.51 1205
4746.16 1159
4746.81 1215
4747.46 1159
4748.11 1184
4748.76 1174
4749.41 1196
4750.06 1183
4750.71 1198
4751.36 1284
4752.01 1279
4752.66 1236
4753.31 1282
4753.96 1262
4754.61 1297
4755.26 1326
4755.92 1301
4756.57 1277
4757.22 1220
4757.87 1260
4758.52 1289
4759.17 1308
4759.82 1426
4760.47 1407
4761.12 1515
4761.77 1493
4762.42 1487
4763.08 1520
4763.73 1469
4764.38 1519
4765.03 1520
4765.68 1388
4766.33 1309
4766.98 1317
4767.64 1310
4768.29 1284
4768.94 1322
4769.59 1382
4770.24 1283
4770.89 1230
4771.54 1173
4772.20 1218
4772.85 1218
4773.50 1224
4774.15 1213
4774.80 1178
4775.46 1226
4776.11 1177
4776.76 1184
4777.41 1186
4778.06 1181
4778.72 1204
4779.37 1180
4780.02 1182
4780.67 1185
4781.33 1265
4781.98 1203
4782.63 1201
4783.28 1194
4783.94 1191
4784.59 1179
4785.24 1176
4785.89 1201
4786.55 1272
4787.20 1231
4787.85 1191
4788.51 1219
4789.16 1286
4789.81 1343
4790.46 1344
4791.12 1289
4791.77 1295
4792.42 1373
4793.08 1334
4793.73 1305
4794.38 1308
4795.04 1328
4795.69 1327
4796.34 1343
4797.00 1337
4797.65 1365
4798.30 1431
4798.96 1486
4799.61 1472
4800.27 1587
4800.92 1558
4801.57 1651
4802.23 1605
4802.88 1582
4803.53 1516
4804.19 1491
4804.84 1465
4805.50 1452
4806.15 1420
4806.81 1384
4807.46 1467
4808.11 1395
4808.77 1393
4809.42 1415
4810.08 1380
4810.73 1345
4811.39 1382
4812.04 1379
4812.69 1361
4813.35 1385
4814.00 1461
4814.66 1407
4815.31 1421
4815.97 1396
4816.62 1435
4817.28 1419
4817.93 1439
4818.59 1494
4819.24 1544
4819.90 1509
4820.55 1553
4821.21 1706
4821.86 1649
4822.52 1666
4823.17 1725
4823.83 1709
4824.48 1649
4825.14 1771
4825.79 1713
4826.45 1688
4827.11 1672
4827.76 1594
4828.42 1610
4829.07 1589
4829.73 1623
4830.38 1644
4831.04 1622
4831.70 1656
4832.35 1598
4833.01 1616
4833.66 1662
4834.32 1697
4834.98 1786
4835.63 1831
4836.29 1894
4836.94 1940
4837.60 1928
4838.26 1898
4838.91 1951
4839.57 1981
4840.23 1891
4840.88 1883
4841.54 1906
4842.20 1965
4842.85 1912
4843.51 1866
4844.17 1850
4844.82 1828
4845.48 1900
4846.14 1917
4846.79 1867
4847.45 1929
4848.11 1983
4848.76 2106
4849.42 2217
4850.08 2282
4850.73 2477
4851.39 2475
4852.05 2479
4852.71 2352
4853.36 2404
4854.02 2315
4854.68 2168
4855.34 2132
4855.99 2169
4856.65 2355
4857.31 2453
4857.97 2472
4858.62 2468
4859.28 2410
4859.94 2439
4860.60 2436
4861.25 2322
4861.91 2241
4862.57 2122
4863.23 2001
4863.89 2036
4864.54 2057
4865.20 1948
4865.86 1951
4866.52 1958
4867.18 2020
4867.84 1990
4868.49 1957
4869.15 1958
4869.81 1931
4870.47 1908
4871.13 1816
4871.79 1830
4872.44 1829
4873.10 1830
4873.76 1730
4874.42 1825
4875.08 1777
4875.74 1827
4876.40 1770
4877.06 1846
4877.72 1873
4878.37 1870
4879.03 1893
4879.69 1874
4880.35 1887
4881.01 1903
4881.67 1799
4882.33 1749
4882.99 1753
4883.65 1742
4884.31 1693
4884.97 1589
4885.63 1625
4886.29 1583
4886.95 1586
4887.61 1580
4888.26 1616
4888.92 1617
4889.58 1661
4890.24 1621
4890.90 1690
4891.56 1771
4892.22 1772
4892.88 1749
4893.54 1814
4894.20 1732
4894.86 1736
4895.52 1674
4896.18 1651
4896.84 1737
4897.51 1685
4898.17 1750
4898.83 1824
4899.49 1905
4900.15 1927
4900.81 2024
4901.47 2020
4902.13 1991
4902.79 1922
4903.45 1841
4904.11 1666
4904.77 1643
4905.43 1633
4906.09 1576
4906.75 1616
4907.41 1609
4908.08 1523
4908.74 1453
4909.40 1493
4910.06 1516
4910.72 1458
4911.38 1432
4912.04 1496
4912.70 1427
4913.37 1448
4914.03 1451
4914.69 1422
4915.35 1409
4916.01 1373
4916.67 1365
4917.33 1352
4918.00 1304
4918.66 1310
4919.32 1351
4919.98 1332
4920.64 1318
4921.31 1296
4921.97 1346
4922.63 1260
4923.29 1246
4923.95 1248
4924.62 1230
4925.28 1221
4925.94 1248
4926.60 1270
4927.26 1352
4927.93 1355
4928.59 1272
4929.25 1317
4929.91 1332
4930.58 1277
4931.24 1278
4931.90 1194
4932.56 1214
4933.23 1211
4933.89 1218
4934.55 1330
4935.22 1286
4935.88 1206
4936.54 1256
4937.20 1203
4937.87 1263
4938.53 1261
4939.19 1213
4939.86 1194
4940.52 1177
4941.18 1187
4941.85 1203
4942.51 1258
4943.17 1225
4943.84 1172
4944.50 1209
4945.16 1240
4945.83 1143
4946.49 1183
4947.15 1189
4947.82 1198
4948.48 1161
4949.15 1165
4949.81 1180
4950.47 1233
4951.14 1177
4951.80 1170
4952.47 1162
4953.13 1218
4953.79 1157
4954.46 1233
4955.12 1213
4955.79 1160
4956.45 1218
4957.11 1237
4957.78 1245
4958.44 1344
4959.11 1388
4959.77 1407
4960.44 1481
4961.10 1534
4961.77 1610
4962.43 1675
4963.10 1740
4963.76 1700
4964.42 1715
4965.09 1682
4965.75 1584
4966.42 1601
4967.08 1476
4967.75 1478
4968.41 1326
4969.08 1340
4969.74 1325
4970.41 1261
4971.08 1217
4971.74 1134
4972.41 1222
4973.07 1255
4973.74 1253
4974.40 1335
4975.07 1353
4975.73 1411
4976.40 1428
4977.06 1409
4977.73 1391
4978.40 1365
4979.06 1367
4979.73 1268
4980.39 1275
4981.06 1269
4981.73 1169
4982.39 1164
4983.06 1213
4983.72 1137
4984.39 1163
4985.06 1172
4985.72 1170
4986.39 1148
4987.05 1181
4987.72 1182
4988.39 1178
4989.05 1140
4989.72 1218
4990.39 1190
4991.05 1139
4991.72 1174
4992.39 1195
4993.05 1235
4993.72 1173
4994.39 1099
4995.05 1160
4995.72 1106
4996.39 1058
4997.05 1082
4997.72 1116
4998.39 1038
4999.06 1067
4999.72 1100
5000.39 1041
5001.06 1063
5001.73 1080
5002.39 1025
5003.06 982
5003.73 994
5004.39 1024
5005.06 974
5005.73 1027
5006.40 1036
5007.07 1046
5007.73 1064
5008.40 1029
5009.07 1094
5009.74 1036
5010.40 1087
5011.07 1089
5011.74 1118
5012.41 1057
5013.08 1065
5013.74 1024
5014.41 1031
5015.08 1024
5015.75 1012
5016.42 1050
5017.09 999
5017.75 980
5018.42 1019
5019.09 1030
5019.76 1004
5020.43 1039
5021.10 1090
5021.76 1141
5022.43 1087
5023.10 1113
5023.77 1101
5024.44 1124
5025.11 1076
5025.78 1099
5026.45 1119
5027.12 1070
5027.78 1066
5028.45 1052
5029.12 1017
5029.79 1016
5030.46 1005
5031.13 937
5031.80 975
5032.47 998
5033.14 968
5033.81 1005
5034.48 993
5035.15 1047
5035.82 1041
5036.49 1015
5037.16 1029
5037.83 941
5038.50 998
5039.16 993
5039.83 970
5040.50 1078
5041.17 1030
5041.84 1039
5042.51 1025
5043.18 1049
5043.85 1029
5044.52 1045
5045.20 1019
5045.87 1043
5046.54 1037
5047.21 968
5047.88 939
5048.55 993
5049.22 1060
5049.89 1013
5050.56 1036
5051.23 1035
5051.90 1031
5052.57 999
5053.24 967
5053.91 959
5054.58 983
5055.25 1042
5055.92 1004
5056.60 955
5057.27 982
5057.94 967
5058.61 1013
5059.28 979
5059.95 962
5060.62 1018
5061.29 1040
5061.96 1029
5062.64 1083
5063.31 1065
5063.98 959
5064.65 1031
5065.32 1001
5065.99 1056
5066.66 1057
5067.34 1020
5068.01 959
5068.68 962
5069.35 968
5070.02 985
5070.70 958
5071.37 1005
5072.04 1052
5072.71 959
5073.38 991
5074.06 976
5074.73 1021
5075.40 1018
5076.07 1034
5076.74 1090
5077.42 1141
5078.09 1072
5078.76 1201
5079.43 1100
5080.11 1109
5080.78 1129
5081.45 1172
5082.12 1195
5082.80 1107
5083.47 1085
5084.14 1137
5084.82 1180
5085.49 1105
5086.16 1079
5086.83 1091
5087.51 1138
5088.18 1212
5088.85 1232
5089.53 1272
5090.20 1273
5090.87 1278
5091.55 1294
5092.22 1269
5092.89 1240
5093.57 1211
5094.24 1242
5094.91 1243
5095.59 1178
5096.26 1116
5096.93 1110
5097.61 1106
5098.28 1014
5098.96 1052
5099.63 1038
5100.30 1109
5100.98 1130
5101.65 1139
5102.32 1136
5103.00 1159
5103.67 1161
5104.35 1206
5105.02 1255
5105.70 1253
5106.37 1203
5107.04 1147
5107.72 1154
5108.39 1182
5109.07 1129
5109.74 1134
5110.42 1137
5111.09 1173
5111.77 1145
5112.44 1159
5113.11 1119
5113.79 1228
5114.46 1201
5115.14 1228
5115.81 1194
5116.49 1191
5117.16 1320
5117.84 1485
5118.51 1520
5119.19 1537
5119.86 1666
5120.54 1741
5121.21 1637
5121.89 1721
5122.57 1594
5123.24 1499
5123.92 1362
5124.59 1358
5125.27 1308
5125.94 1324
5126.62 1306
5127.29 1235
5127.97 1181
5128.64 1214
5129.32 1191
5130.00 1214
5130.67 1181
5131.35 1216
5132.02 1195
5132.70 1210
5133.38 1248
5134.05 1305
5134.73 1161
5135.40 1164
5136.08 1256
5136.76 1239
5137.43 1146
5138.11 1152
5138.79 1109
5139.46 1174
5140.14 1236
5140.82 1161
5141.49 1179
5142.17 1119
5142.85 1085
5143.52 1097
5144.20 1102
5144.88 1087
5145.55 1056
5146.23 1088
5146.91 1022
5147.58 1054
5148.26 1034
5148.94 1017
5149.61 1003
5150.29 1006
5150.97 1020
5151.65 1008
5152.32 959
5153.00 989
5153.68 1001
5154.36 1017
5155.03 1009
5155.71 1021
5156.39 1074
5157.07 1065
5157.74 1078
5158.42 1081
5159.10 1101
5159.78 1135
5160.45 1121
5161.13 1098
5161.81 1083
5162.49 1067
5163.17 1024
5163.84 1037
5164.52 1030
5165.20 1050
5165.88 1071
5166.56 1039
5167.24 1004
5167.91 996
5168.59 1045
5169.27 1060
5169.95 1036
5170.63 1079
5171.31 994
5171.98 951
5172.66 987
5173.34 975
5174.02 1021
5174.70 967
5175.38 971
5176.06 928
5176.74 945
5177.41 970
5178.09 955
5178.77 989
5179.45 1007
5180.13 987
5180.81 989
5181.49 974
5182.17 983
5182.85 1086
5183.53 982
5184.21 947
5184.89 963
5185.57 935
5186.24 953
5186.92 982
5187.60 969
5188.28 956
5188.96 926
5189.64 929
5190.32 940
5191.00 935
5191.68 960
5192.36 979
5193.04 970
5193.72 946
5194.40 919
5195.08 927
5195.76 951
5196.44 972
5197.12 948
5197.80 924
5198.48 948
5199.16 967
5199.84 935
5200.52 1019
5201.21 953
5201.89 1006
5202.57 971
5203.25 963
5203.93 960
5204.61 968
5205.29 956
5205.97 1010
5206.65 976
5207.33 1023
5208.01 970
5208.69 1060
5209.37 1067
5210.06 1018
5210.74 1031
5211.42 1087
5212.10 1091
5212.78 1031
5213.46 1081
5214.14 1063
5214.82 1079
5215.51 1181
5216.19 1195
5216.87 1167
5217.55 1145
5218.23 1141
5218.91 1088
5219.60 1121
5220.28 1112
5220.96 1070
5221.64 1137
5222.32 1102
5223.00 1180
5223.69 1207
5224.37 1224
5225.05 1193
5225.73 1162
5226.41 1113
5227.10 1135
5227.78 1180
5228.46 1112
5229.14 1102
5229.83 1065
5230.51 1058
5231.19 1066
5231.87 1042
5232.56 1104
5233.24 1121
5233.92 1110
5234.60 1091
5235.29 1110
5235.97 1084
5236.65 1063
5237.34 1076
5238.02 1094
5238.70 1086
5239.38 1107
5240.07 1084
5240.75 1177
5241.43 1142
5242.12 1122
5242.80 1146
5243.48 1086
5244.17 1081
5244.85 1041
5245.53 1046
5246.22 1084
5246.90 1059
5247.58 1064
5248.27 1010
5248.95 1104
5249.63 1096
5250.32 1075
5251.00 1120
5251.69 1158
5252.37 1192
5253.05 1143
5253.74 1220
5254.42 1165
5255.11 1157
5255.79 1091
5256.47 1138
5257.16 1100
5257.84 1077
5258.53 1109
5259.21 1122
5259.89 1079
5260.58 1132
5261.26 1192
5261.95 1254
5262.63 1274
5263.32 1222
5264.00 1250
5264.69 1225
5265.37 1247
5266.06 1166
5266.74 1165
5267.43 1105
5268.11 1155
5268.79 1175
5269.48 1091
5270.16 1107
5270.85 1139
5271.53 1180
5272.22 1183
5272.91 1126
5273.59 1143
5274.28 1107
5274.96 1127
5275.65 1029
5276.33 1028
5277.02 1103
5277.70 1108
5278.39 1068
5279.07 1091
5279.76 1105
5280.45 1057
5281.13 1059
5281.82 1087
5282.50 1212
5283.19 1178
5283.87 1130
5284.56 1173
5285.25 1102
5285.93 1110
5286.62 1048
5287.30 1057
5287.99 1046
5288.68 1107
5289.36 1070
5290.05 1072
5290.74 1125
5291.42 1098
5292.11 1058
5292.79 1077
5293.48 1081
5294.17 1081
5294.85 1056
5295.54 1026
5296.23 1150
5296.91 1150
5297.60 1216
5298.29 1204
5298.98 1225
5299.66 1232
5300.35 1249
5301.04 1275
5301.72 1290
5302.41 1324
5303.10 1404
5303.78 1434
5304.47 1558
5305.16 1604
5305.85 1563
5306.53 1597
5307.22 1622
5307.91 1589
5308.60 1522
5309.28 1491
5309.97 1552
5310.66 1496
5311.35 1598
5312.03 1703
5312.72 1743
5313.41 1767
5314.10 1899
5314.79 1814
5315.47 1877
5316.16 1807
5316.85 1692
5317.54 1626
5318.23 1621
5318.91 1613
5319.60 1610
5320.29 1603
5320.98 1564
5321.67 1546
5322.36 1437
5323.04 1478
5323.73 1392
5324.42 1297
5325.11 1279
5325.80 1244
5326.49 1231
5327.18 1253
5327.86 1208
5328.55 1243
5329.24 1194
5329.93 1192
5330.62 1200
5331.31 1217
5332.00 1173
5332.69 1187
5333.38 1154
5334.06 1152
5334.75 1202
5335.44 1129
5336.13 1148
5336.82 1122
5337.51 1188
5338.20 1114
5338.89 1157
5339.58 1231
5340.27 1152
5340.96 1198
5341.65 1233
5342.34 1192
5343.03 1249
5343.72 1244
5344.41 1241
5345.10 1313
5345.79 1319
5346.48 1384
5347.17 1351
5347.86 1515
5348.55 1697
5349.24 1791
5349.93 1879
5350.62 2034
5351.31 2093
5352.00 2161
5352.69 2133
5353.38 1987
5354.07 1906
5354.76 1826
5355.45 1675
5356.14 1550
5356.83 1499
5357.52 1381
5358.21 1273
5358.90 1214
5359.59 1249
5360.29 1200
5360.98 1153
5361.67 1164
5362.36 1207
5363.05 1178
5363.74 1167
5364.43 1141
5365.12 1087
5365.81 1138
5366.50 1074
5367.20 1073
5367.89 1139
5368.58 1079
5369.27 1021
5369.96 1052
5370.65 1052
5371.34 1018
5372.04 997
5372.73 1053
5373.42 1030
5374.11 993
5374.80 1037
5375.49 1076
5376.19 1014
5376.88 1067
5377.57 1088
5378.26 1040
5378.95 1071
5379.65 1017
5380.34 1066
5381.03 1063
5381.72 1025
5382.42 1022
5383.11 1045
5383.80 1036
5384.49 1046
5385.19 1019
5385.88 1129
5386.57 1108
5387.26 1126
5387.96 1119
5388.65 1106
5389.34 1158
5390.03 1156
5390.73 1229
5391.42 1204
5392.11 1221
5392.80 1195
5393.50 1170
5394.19 1096
5394.88 1113
5395.58 1130
5396.27 1159
5396.96 1125
5397.66 1127
5398.35 1137
5399.04 1142
5399.74 1039
5400.43 1018
5401.12 1076
5401.82 1070
5402.51 1076
5403.20 1098
5403.90 1058
5404.59 1065
5405.29 1110
5405.98 1132
5406.67 1115
5407.37 1117
5408.06 1125
5408.75 1082
5409.45 1085
5410.14 1042
5410.84 1117
5411.53 1106
5412.23 1091
5412.92 1078
5413.61 1099
5414.31 1108
5415.00 1066
5415.70 1139
5416.39 1090
5417.09 1056
5417.78 1071
5418.47 1133
5419.17 1160
5419.86 1092
5420.56 1095
5421.25 1122
5421.95 1172
5422.64 1124
5423.34 1169
5424.03 1189
5424.73 1228
5425.42 1135
5426.12 1157
5426.81 1115
5427.51 1130
5428.20 1178
5428.90 1100
5429.59 1134
5430.29 1145
5430.99 1157
5431.68 1188
5432.38 1157
5433.07 1151
5433.77 1238
5434.46 1174
5435.16 1177
5435.85 1189
5436.55 1255
5437.25 1200
5437.94 1254
5438.64 1241
5439.33 1245
5440.03 1168
5440.73 1270
5441.42 1206
5442.12 1212
5442.81 1247
5443.51 1276
5444.21 1310
5444.90 1330
5445.60 1366
5446.29 1509
5446.99 1545
5447.69 1544
5448.38 1590
5449.08 1670
5449.78 1733
5450.47 1648
5451.17 1561
5451.87 1546
5452.56 1523
5453.26 1452
5453.96 1360
5454.65 1366
5455.35 1326
5456.05 1320
5456.75 1271
5457.44 1323
5458.14 1364
5458.84 1376
5459.53 1431
5460.23 1414
5460.93 1419
5461.63 1474
5462.32 1426
5463.02 1369
5463.72 1430
5464.42 1471
5465.11 1439
5465.81 1378
5466.51 1440
5467.21 1382
5467.90 1468
5468.60 1449
5469.30 1434
5470.00 1469
5470.70 1489
5471.39 1533
5472.09 1530
5472.79 1525
5473.49 1560
5474.19 1618
5474.88 1642
5475.58 1654
5476.28 1701
5476.98 1752
5477.68 1934
5478.38 2037
5479.07 2253
5479.77 2461
5480.47 2591
5481.17 2895
5481.87 3016
5482.57 2910
5483.27 2801
5483.96 2746
5484.66 2513
5485.36 2240
5486.06 2124
5486.76 2081
5487.46 1968
5488.16 1957
5488.86 1941
5489.56 2002
5490.26 2011
5490.96 1954
5491.65 1986
5492.35 1975
5493.05 2052
5493.75 2191
5494.45 2227
5495.15 2189
5495.85 2260
5496.55 2284
5497.25 2361
5497.95 2484
5498.65 2686
5499.35 3130
5500.05 3516
5500.75 3974
5501.45 4446
5502.15 4714
5502.85 4603
5503.55 4384
5504.25 3965
5504.95 3521
5505.65 3072
5506.35 2697
5507.05 2351
5507.75 2127
5508.45 1933
5509.15 1904
5509.85 1942
5510.55 1815
5511.25 1752
5511.95 1791
5512.65 1749
5513.35 1749
5514.05 1740
5514.76 1755
5515.46 1785
5516.16 1717
5516.86 1707
5517.56 1686
5518.26 1675
5518.96 1640
5519.66 1710
5520.36 1672
5521.06 1583
5521.77 1605
5522.47 1536
5523.17 1534
5523.87 1452
5524.57 1443
5525.27 1370
5525.97 1370
5526.67 1333
5527.38 1353
5528.08 1328
5528.78 1327
5529.48 1334
5530.18 1346
5530.88 1322
5531.59 1311
5532.29 1364
5532.99 1340
5533.69 1300
5534.39 1354
5535.10 1337
5535.80 1307
5536.50 1324
5537.20 1307
5537.90 1312
5538.61 1314
5539.31 1358
5540.01 1279
5540.71 1305
5541.42 1254
5542.12 1293
5542.82 1245
5543.52 1278
5544.23 1325
5544.93 1257
5545.63 1251
5546.33 1305
5547.04 1298
5547.74 1238
5548.44 1213
5549.15 1263
5549.85 1229
5550.55 1220
5551.26 1241
5551.96 1316
5552.66 1288
5553.36 1213
5554.07 1247
5554.77 1215
5555.47 1213
5556.18 1212
5556.88 1221
5557.58 1196
5558.29 1193
5558.99 1183
5559.70 1207
5560.40 1221
5561.10 1289
5561.81 1307
5562.51 1300
5563.21 1309
5563.92 1320
5564.62 1333
5565.33 1355
5566.03 1411
5566.73 1354
5567.44 1316
5568.14 1260
5568.85 1252
5569.55 1181
5570.25 1125
5570.96 1245
5571.66 1217
5572.37 1248
5573.07 1187
5573.78 1219
5574.48 1175
5575.19 1208
5575.89 1235
5576.59 1293
5577.30 1273
5578.00 1301
5578.71 1260
5579.41 1269
5580.12 1256
5580.82 1183
5581.53 1144
5582.23 1136
5582.94 1118
5583.64 1075
5584.35 1123
5585.05 1157
5585.76 1165
5586.46 1146
5587.17 1152
5587.88 1122
5588.58 1130
5589.29 1166
5589.99 1184
5590.70 1153
5591.40 1137
5592.11 1186
5592.81 1173
5593.52 1133
5594.23 1090
5594.93 1100
5595.64 1103
5596.34 1147
5597.05 1101
5597.76 1086
5598.46 1069
5599.17 1105
5599.87 1124
5600.58 1064
5601.29 1075
5601.99 1063
5602.70 1017
5603.41 1053
5604.11 1066
5604.82 1091
5605.52 1072
5606.23 1143
5606.94 1143
5607.64 1032
5608.35 1059
5609.06 1060
5609.76 1041
5610.47 1079
5611.18 1090
5611.88 1066
5612.59 1094
5613.30 1086
5614.01 1139
5614.71 1052
5615.42 1111
5616.13 1119
5616.83 1141
5617.54 1149
5618.25 1177
5618.96 1164
5619.66 1184
5620.37 1156
5621.08 1169
5621.79 1167
5622.49 1163
5623.20 1196
5623.91 1154
5624.62 1147
5625.32 1123
5626.03 1158
5626.74 1178
5627.45 1142
5628.16 1186
5628.86 1206
5629.57 1234
5630.28 1224
5630.99 1211
5631.70 1245
5632.40 1326
5633.11 1240
5633.82 1294
5634.53 1265
5635.24 1294
5635.95 1360
5636.65 1355
5637.36 1473
5638.07 1466
5638.78 1459
5639.49 1542
5640.20 1545
5640.91 1621
5641.61 1684
5642.32 1544
5643.03 1595
5643.74 1562
5644.45 1462
5645.16 1444
5645.87 1384
5646.58 1329
5647.29 1322
5648.00 1373
5648.70 1246
5649.41 1234
5650.12 1279
5650.83 1238
5651.54 1244
5652.25 1273
5652.96 1318
5653.67 1394
5654.38 1315
5655.09 1314
5655.80 1322
5656.51 1367
5657.22 1337
5657.93 1380
5658.64 1380
5659.35 1376
5660.06 1491
5660.77 1555
5661.48 1486
5662.19 1517
5662.90 1500
5663.61 1467
5664.32 1452
5665.03 1397
5665.74 1380
5666.45 1336
5667.16 1299
5667.87 1303
5668.58 1287
5669.29 1254
5670.00 1334
5670.71 1384
5671.42 1495
5672.13 1529
5672.84 1526
5673.56 1462
5674.27 1460
5674.98 1387
5675.69 1305
5676.40 1270
5677.11 1223
5677.82 1250
5678.53 1241
5679.24 1262
5679.95 1291
5680.67 1252
5681.38 1275
5682.09 1351
5682.80 1312
5683.51 1254
5684.22 1269
5684.93 1194
5685.65 1257
5686.36 1247
5687.07 1242
5687.78 1254
5688.49 1165
5689.20 1132
5689.92 1207
5690.63 1189
5691.34 1171
5692.05 1177
5692.76 1164
5693.47 1170
5694.19 1149
5694.90 1174
5695.61 1153
5696.32 1251
5697.04 1179
5697.75 1139
5698.46 1129
5699.17 1126
5699.89 1161
5700.60 1129
5701.31 1121
5702.02 1108
5702.74 1138
5703.45 1169
5704.16 1161
5704.87 1172
5705.59 1155
5706.30 1121
5707.01 1167
5707.72 1107
5708.44 1150
5709.15 1153
5709.86 1141
5710.58 1146
5711.29 1150
5712.00 1126
5712.72 1102
5713.43 1128
5714.14 1199
5714.86 1159
5715.57 1136
5716.28 1121
5717.00 1130
5717.71 1135
5718.42 1170
5719.14 1105
5719.85 1074
5720.56 1152
5721.28 1167
5721.99 1176
5722.71 1156
5723.42 1118
5724.13 1182
5724.85 1205
5725.56 1225
5726.28 1202
5726.99 1221
5727.70 1254
5728.42 1218
5729.13 1333
5729.85 1299
5730.56 1311
5731.28 1271
5731.99 1251
5732.70 1219
5733.42 1200
5734.13 1205
5734.85 1215
5735.56 1223
5736.28 1213
5736.99 1181
5737.71 1223
5738.42 1212
5739.14 1188
5739.85 1180
5740.57 1189
5741.28 1207
5742.00 1251
5742.71 1258
5743.43 1202
5744.14 1169
5744.86 1272
5745.57 1301
5746.29 1233
5747.00 1245
5747.72 1192
5748.43 1252
5749.15 1270
5749.87 1324
5750.58 1329
5751.30 1425
5752.01 1463
5752.73 1442
5753.44 1478
5754.16 1534
5754.88 1585
5755.59 1582
5756.31 1654
5757.02 1670
5757.74 1673
5758.46 1691
5759.17 1677
5759.89 1707
5760.60 1702
5761.32 1721
5762.04 1760
5762.75 1760
5763.47 1706
5764.19 1755
5764.90 1780
5765.62 1878
5766.34 1835
5767.05 1896
5767.77 2041
5768.49 2415
5769.20 2690
5769.92 3190
5770.64 3572
5771.35 3810
5772.07 3998
5772.79 4104
5773.50 3847
5774.22 3264
5774.94 2956
5775.65 2520
5776.37 2337
5777.09 2112
5777.81 2018
5778.52 1960
5779.24 1953
5779.96 1881
5780.68 1965
5781.39 2017
5782.11 1942
5782.83 1973
5783.55 1946
5784.26 2016
5784.98 1968
5785.70 1985
5786.42 1994
5787.14 1904
5787.85 1852
5788.57 1878
5789.29 1806
5790.01 1795
5790.73 1755
5791.44 1763
5792.16 1764
5792.88 1659
5793.60 1619
5794.32 1594
5795.03 1719
5795.75 1681
5796.47 1628
5797.19 1621
5797.91 1707
5798.63 1764
5799.35 1897
5800.06 1984
5800.78 2169
5801.50 2173
5802.22 2162
5802.94 2263
5803.66 2232
5804.38 2065
5805.10 1916
5805.82 1734
5806.53 1657
5807.25 1664
5807.97 1629
5808.69 1639
5809.41 1603
5810.13 1622
5810.85 1642
5811.57 1637
5812.29 1564
5813.01 1506
5813.73 1519
5814.45 1531
5815.17 1499
5815.89 1458
5816.61 1462
5817.33 1428
5818.05 1466
5818.77 1465
5819.49 1446
5820.20 1414
5820.92 1407
5821.64 1393
5822.36 1433
5823.09 1384
5823.81 1367
5824.53 1386
5825.25 1419
5825.97 1374
5826.69 1382
5827.41 1376
5828.13 1330
5828.85 1375
5829.57 1353
5830.29 1312
5831.01 1277
5831.73 1332
5832.45 1315
5833.17 1283
5833.89 1281
5834.61 1302
5835.33 1210
5836.05 1285
5836.78 1314
5837.50 1243
5838.22 1207
5838.94 1187
5839.66 1235
5840.38 1231
5841.10 1200
5841.82 1175
5842.54 1177
5843.27 1152
5843.99 1168
5844.71 1195
5845.43 1207
5846.15 1209
5846.87 1206
5847.59 1160
5848.32 1181
5849.04 1163
5849.76 1165
5850.48 1168
5851.20 1212
5851.93 1162
5852.65 1161
5853.37 1217
5854.09 1205
5854.81 1215
5855.54 1171
5856.26 1189
5856.98 1146
5857.70 1167
5858.42 1127
5859.15 1136
5859.87 1146
5860.59 1136
5861.31 1203
5862.04 1169
5862.76 1163
5863.48 1122
5864.20 1184
5864.93 1197
5865.65 1175
5866.37 1109
5867.10 1162
5867.82 1169
5868.54 1170
5869.26 1160
5869.99 1138
5870.71 1087
5871.43 1123
5872.16 1159
5872.88 1113
5873.60 1109
5874.33 1134
5875.05 1146
5875.77 1129
5876.50 1070
5877.22 1091
5877.94 1114
5878.67 1154
5879.39 1164
5880.11 1131
5880.84 1137
5881.56 1148
5882.28 1125
5883.01 1191
5883.73 1183
5884.46 1196
5885.18 1188
5885.90 1158
5886.63 1213
5887.35 1227
5888.08 1201
5888.80 1257
5889.52 1210
5890.25 1203
5890.97 1233
5891.70 1221
5892.42 1172
5893.15 1170
5893.87 1213
5894.59 1192
5895.32 1199
5896.04 1143
5896.77 1187
5897.49 1133
5898.22 1181
5898.94 1193
5899.67 1190
5900.39 1205
5901.12 1217
5901.84 1206
5902.57 1202
5903.29 1240
5904.02 1230
5904.74 1262
5905.47 1241
5906.19 1265
5906.92 1285
5907.64 1264
5908.37 1226
5909.09 1260
5909.82 1236
5910.55 1251
5911.27 1243
5912.00 1214
5912.72 1227
5913.45 1314
5914.17 1294
5914.90 1302
5915.63 1361
5916.35 1393
5917.08 1356
5917.80 1364
5918.53 1354
5919.25 1355
5919.98 1313
5920.71 1318
5921.43 1367
5922.16 1335
5922.89 1436
5923.61 1415
5924.34 1414
5925.06 1450
5925.79 1438
5926.52 1501
5927.24 1496
5927.97 1528
5928.70 1483
5929.42 1493
5930.15 1467
5930.88 1550
5931.60 1642
5932.33 1625
5933.06 1635
5933.78 1667
5934.51 1690
5935.24 1720
5935.97 1735
5936.69 1705
5937.42 1742
5938.15 1753
5938.87 1839
5939.60 1814
5940.33 1851
5941.06 1805
5941.78 1847
5942.51 1876
5943.24 1952
5943.97 1976
5944.69 2115
5945.42 2068
5946.15 2027
5946.88 2142
5947.60 2247
5948.33 2252
5949.06 2342
5949.79 2376
5950.52 2382
5951.24 2480
5951.97 2767
5952.70 3077
5953.43 3224
5954.16 3350
5954.88 3361
5955.61 3282
5956.34 3141
5957.07 3046
5957.80 3003
5958.53 2921
5959.25 2804
5959.98 2795
5960.71 2732
5961.44 2731
5962.17 2791
5962.90 2753
5963.63 2788
5964.36 2964
5965.08 3211
5965.81 3295
5966.54 3674
5967.27 4004
5968.00 4248
5968.73 4264
5969.46 4214
5970.19 4001
5970.92 3777
5971.65 3532
5972.37 3419
5973.10 3328
5973.83 3191
5974.56 3076
5975.29 3116
5976.02 3116
5976.75 2957
5977.48 3077
5978.21 3150
5978.94 3224
5979.67 3279
5980.40 3448
5981.13 3350
5981.86 3353
5982.59 3499
5983.32 3518
5984.05 3516
5984.78 3564
5985.51 3538
5986.24 3536
5986.97 3539
5987.70 3515
5988.43 3495
5989.16 3535
5989.89 3540
5990.62 3486
5991.35 3574
5992.08 3703
5992.81 3725
5993.54 3682
5994.27 3733
5995.00 3763
5995.74 3923
5996.47 3908
5997.20 3761
5997.93 3859
5998.66 3786
5999.39 3794
6000.12 3772
6000.85 3741
6001.58 3588
6002.31 3540
6003.04 3593
6003.78 3592
6004.51 3516
6005.24 3443
6005.97 3636
6006.70 3657
6007.43 3878
6008.16 4176
6008.90 4443
6009.63 5003
6010.36 5649
6011.09 6466
6011.82 7424
6012.55 8203
6013.29 8949
6014.02 9331
6014.75 9606
6015.48 9515
6016.21 9325
6016.95 8603
6017.68 7983
6018.41 7315
6019.14 6433
6019.87 5643
6020.61 4951
6021.34 4433
6022.07 3987
6022.80 3641
6023.54 3317
6024.27 3243
6025.00 3107
6025.73 3035
6026.47 3068
6027.20 2970
6027.93 2887
6028.66 2965
6029.40 2981
6030.13 2923
6030.86 2905
6031.59 2863
6032.33 2851
6033.06 2752
6033.79 2669
6034.53 2568
6035.26 2499
6035.99 2560
6036.73 2529
6037.46 2471
6038.19 2439
6038.93 2441
6039.66 2514
6040.39 2564
6041.13 2558
6041.86 2612
6042.59 2604
6043.33 2585
6044.06 2582
6044.79 2631
6045.53 2623
6046.26 2744
6047.00 2742
6047.73 2736
6048.46 2677
6049.20 2786
6049.93 2832
6050.67 2918
6051.40 3040
6052.13 3098
6052.87 3198
6053.60 3366
6054.34 3402
6055.07 3379
6055.81 3282
6056.54 3088
6057.27 2974
6058.01 2836
6058.74 2787
6059.48 2772
6060.21 2687
6060.95 2613
6061.68 2604
6062.42 2653
6063.15 2636
6063.89 2570
6064.62 2520
6065.36 2479
6066.09 2427
6066.83 2432
6067.56 2525
6068.30 2493
6069.03 2327
6069.77 2352
6070.50 2360
6071.24 2269
6071.97 2356
6072.71 2299
6073.44 2230
6074.18 2226
6074.91 2222
6075.65 2212
6076.39 2203
6077.12 2226
6077.86 2192
6078.59 2159
6079.33 2113
6080.06 2156
6080.80 2193
6081.54 2111
6082.27 2054
6083.01 2050
6083.74 2097
6084.48 2070
6085.22 2056
6085.95 2029
6086.69 1941
6087.42 1927
6088.16 1914
6088.90 2004
6089.63 2052
6090.37 2049
6091.11 2077
6091.84 2067
6092.58 2123
6093.32 2076
6094.05 2085
6094.79 2074
6095.53 2086
6096.26 2028
6097.00 1980
6097.74 1915
6098.47 1916
6099.21 1890
6099.95 1865
6100.69 1891
6101.42 1921
6102.16 1938
6102.90 1909
6103.63 1889
6104.37 1920
6105.11 1866
6105.85 1914
6106.58 1883
6107.32 1873
6108.06 1892
6108.80 1901
6109.53 1925
6110.27 1956
6111.01 1984
6111.75 1969
6112.49 2010
6113.22 2052
6113.96 2056
6114.70 2005
6115.44 2064
6116.17 2073
6116.91 2106
6117.65 2087
6118.39 2136
6119.13 2158
6119.87 2062
6120.60 2105
6121.34 2182
6122.08 2125
6122.82 2086
6123.56 2070
6124.30 2085
6125.03 2108
6125.77 2117
6126.51 2103
6127.25 2097
6127.99 2070
6128.73 2054
6129.47 2118
6130.21 2133
6130.94 2096
6131.68 2102
6132.42 2118
6133.16 2060
6133.90 2058
6134.64 2061
6135.38 2134
6136.12 2176
6136.86 2205
6137.60 2260
6138.34 2368
6139.08 2312
6139.81 2241
6140.55 2279
6141.29 2301
6142.03 2338
6142.77 2296
6143.51 2286
6144.25 2260
6144.99 2268
6145.73 2297
6146.47 2260
6147.21 2257
6147.95 2256
6148.69 2283
6149.43 2315
6150.17 2284
6150.91 2314
6151.65 2358
6152.39 2369
6153.13 2406
6153.87 2491
6154.61 2478
6155.35 2497
6156.09 2475
6156.83 2474
6157.58 2472
6158.32 2510
6159.06 2501
6159.80 2577
6160.54 2625
6161.28 2679
6162.02 2653
6162.76 2807
6163.50 2937
6164.24 3063
6164.98 3285
6165.72 3481
6166.46 3588
6167.21 3750
6167.95 3782
6168.69 3886
6169.43 3892
6170.17 3942
6170.91 3919
6171.65 3744
6172.39 3566
6173.14 3524
6173.88 3603
6174.62 3460
6175.36 3401
6176.10 3386
6176.84 3227
6177.59 3254
6178.33 3272
6179.07 3365
6179.81 3316
6180.55 3517
6181.30 3565
6182.04 3537
6182.78 3526
6183.52 3601
6184.26 3706
6185.01 3676
6185.75 3631
6186.49 3680
6187.23 3719
6187.97 3726
6188.72 3786
6189.46 3816
6190.20 3937
6190.94 4135
6191.69 4301
6192.43 4361
6193.17 4454
6193.92 4657
6194.66 4858
6195.40 4803
6196.14 4735
6196.89 4761
6197.63 4722
6198.37 4700
6199.12 4553
6199.86 4671
6200.60 4705
6201.34 4584
6202.09 4699
6202.83 5019
6203.57 5267
6204.32 5800
6205.06 6587
6205.80 7829
6206.55 9828
6207.29 12212
6208.03 14937
6208.78 17943
6209.52 20306
6210.27 21925
6211.01 22432
6211.75 22031
6212.50 20496
6213.24 18015
6213.98 15421
6214.73 12781
6215.47 10660
6216.22 8863
6216.96 7299
6217.71 6124
6218.45 5204
6219.19 4628
6219.94 4251
6220.68 3965
6221.43 3774
6222.17 3613
6222.92 3589
6223.66 3616
6224.40 3635
6225.15 3679
6225.89 3575
6226.64 3483
6227.38 3326
6228.13 3152
6228.87 2989
6229.62 2896
6230.36 2699
6231.11 2556
6231.85 2420
6232.60 2469
6233.34 2441
6234.09 2360
6234.83 2397
6235.58 2447
6236.32 2575
6237.07 2660
6237.81 2699
6238.56 2833
6239.30 2954
6240.05 3219
6240.80 3328
6241.54 3515
6242.29 3572
6243.03 3483
6243.78 3419
6244.52 3371
6245.27 3314
6246.02 3175
6246.76 3249
6247.51 3299
6248.25 3325
6249.00 3332
6249.75 3203
6250.49 3202
6251.24 3189
6251.98 3127
6252.73 3109
6253.48 3121
6254.22 3061
6254.97 2971
6255.72 2898
6256.46 2855
6257.21 2795
6257.95 2797
6258.70 2779
6259.45 2850
6260.19 2810
6260.94 2779
6261.69 2733
6262.43 2670
6263.18 2647
6263.93 2610
6264.68 2517
6265.42 2564
6266.17 2576
6266.92 2503
6267.66 2449
6268.41 2531
6269.16 2616
6269.91 2654
6270.65 2631
6271.40 2555
6272.15 2607
6272.89 2580
6273.64 2594
6274.39 2588
6275.14 2574
6275.88 2565
6276.63 2565
6277.38 2607
6278.13 2661
6278.88 2737
6279.62 2707
6280.37 2545
6281.12 2567
6281.87 2536
6282.62 2492
6283.36 2428
6284.11 2358
6284.86 2324
6285.61 2243
6286.36 2264
6287.10 2150
6287.85 2173
6288.60 2214
6289.35 2122
6290.10 2159
6290.85 2037
6291.59 2091
6292.34 2063
6293.09 2003
6293.84 2075
6294.59 2105
6295.34 2007
6296.09 2082
6296.84 2083
6297.58 2127
6298.33 2028
6299.08 1997
6299.83 1942
6300.58 1923
6301.33 1962
6302.08 1894
6302.83 1921
6303.58 1908
6304.33 1907
6305.08 1884
6305.83 1875
6306.58 1869
6307.32 1868
6308.07 1871
6308.82 1868
6309.57 1909
6310.32 1920
6311.07 1995
6311.82 2045
6312.57 2117
6313.32 2159
6314.07 2157
6314.82 2151
6315.57 2102
6316.32 2161
6317.07 2182
6317.82 2138
6318.57 2209
6319.32 2200
6320.07 2140
6320.82 2045
6321.57 1973
6322.32 1892
6323.07 1928
6323.82 1894
6324.58 1788
6325.33 1766
6326.08 1728
6326.83 1655
6327.58 1687
6328.33 1698
6329.08 1682
6329.83 1637
6330.58 1647
6331.33 1759
6332.08 1685
6332.83 1619
6333.58 1684
6334.34 1694
6335.09 1679
6335.84 1676
6336.59 1639
6337.34 1648
6338.09 1701
6338.84 1729
6339.59 1676
6340.35 1716
6341.10 1742
6341.85 1656
6342.60 1755
6343.35 1690
6344.10 1719
6344.86 1707
6345.61 1709
6346.36 1691
6347.11 1648
6347.86 1657
6348.62 1776
6349.37 1819
6350.12 1854
6350.87 1865
6351.62 1982
6352.38 2033
6353.13 2026
6353.88 2151
6354.63 2232
6355.38 2249
6356.14 2216
6356.89 2267
6357.64 2190
6358.39 2056
6359.15 1953
6359.90 1998
6360.65 1968
6361.40 1930
6362.16 1812
6362.91 1840
6363.66 1860
6364.42 1836
6365.17 1889
6365.92 1893
6366.67 1982
6367.43 2016
6368.18 2109
6368.93 2091
6369.69 2176
6370.44 2154
6371.19 2104
6371.95 2020
6372.70 1954
6373.45 1930
6374.21 1890
6374.96 1843
6375.71 1809
6376.47 1792
6377.22 1896
6377.98 1917
6378.73 1915
6379.48 1945
6380.24 1889
6380.99 1876
6381.74 2004
6382.50 2016
6383.25 1943
6384.01 1929
6384.76 1867
6385.51 1777
6386.27 1795
6387.02 1752
6387.78 1765
6388.53 1725
6389.29 1743
6390.04 1722
6390.79 1718
6391.55 1722
6392.30 1678
6393.06 1693
6393.81 1667
6394.57 1712
6395.32 1736
6396.08 1734
6396.83 1671
6397.59 1716
6398.34 1752
6399.10 1736
6399.85 1655
6400.61 1626
6401.36 1595
6402.12 1583
6402.87 1606
6403.63 1643
6404.38 1565
6405.14 1564
6405.89 1560
6406.65 1613
6407.40 1671
6408.16 1646
6408.91 1659
6409.67 1697
6410.43 1698
6411.18 1678
6411.94 1688
6412.69 1713
6413.45 1732
6414.20 1731
6414.96 1699
6415.72 1709
6416.47 1731
6417.23 1747
6417.98 1773
6418.74 1787
6419.50 1789
6420.25 1729
6421.01 1717
6421.77 1678
6422.52 1644
6423.28 1618
6424.03 1611
6424.79 1541
6425.55 1570
6426.30 1561
6427.06 1607
6427.82 1573
6428.57 1606
6429.33 1592
6430.09 1600
6430.84 1573
6431.60 1597
6432.36 1681
6433.11 1622
6433.87 1608
6434.63 1622
6435.39 1665
6436.14 1646
6436.90 1677
6437.66 1662
6438.41 1629
6439.17 1658
6439.93 1643
6440.69 1784
6441.44 1752
6442.20 1755
6442.96 1801
6443.72 1811
6444.47 1757
6445.23 1769
6445.99 1790
6446.75 1792
6447.50 1764
6448.26 1771
6449.02 1778
6449.78 1820
6450.54 1870
6451.29 1804
6452.05 1788
6452.81 1781
6453.57 1841
6454.33 1845
6455.08 1852
6455.84 1918
6456.60 1921
6457.36 1935
6458.12 1971
6458.88 2002
6459.64 2057
6460.39 2010
6461.15 1955
6461.91 1935
6462.67 1991
6463.43 2005
6464.19 1991
6464.95 2081
6465.70 2089
6466.46 2073
6467.22 2110
6467.98 2160
6468.74 2150
6469.50 2111
6470.26 2123
6471.02 2080
6471.78 2113
6472.54 2109
6473.30 2107
6474.05 2060
6474.81 2082
6475.57 2076
6476.33 2147
6477.09 2172
6477.85 2147
6478.61 2187
6479.37 2238
6480.13 2279
6480.89 2311
6481.65 2329
6482.41 2428
6483.17 2541
6483.93 2514
6484.69 2471
6485.45 2535
6486.21 2606
6486.97 2563
6487.73 2598
6488.49 2621
6489.25 2655
6490.01 2740
6490.77 2805
6491.53 2808
6492.29 2910
6493.05 2974
6493.81 3065
6494.57 3050
6495.33 2967
6496.10 3052
6496.86 3074
6497.62 3040
6498.38 2957
6499.14 2965
6499.90 2995
6500.66 3006
6501.42 3026
6502.18 3036
6502.94 3139
6503.70 3334
6504.47 3727
6505.23 4304
6505.99 5092
6506.75 6190
6507.51 7566
6508.27 9125
6509.03 10372
6509.79 11125
6510.56 11335
6511.32 10926
6512.08 10254
6512.84 9157
6513.60 7921
6514.36 6824
6515.13 5773
6515.89 4997
6516.65 4423
6517.41 4052
6518.17 3708
6518.94 3591
6519.70 3485
6520.46 3471
6521.22 3497
6521.98 3396
6522.75 3385
6523.51 3588
6524.27 3625
6525.03 3799
6525.79 3985
6526.56 4256
6527.32 4309
6528.08 4294
6528.84 4408
6529.61 4416
6530.37 4402
6531.13 4309
6531.90 4337
6532.66 4330
6533.42 4433
6534.18 4877
6534.95 5339
6535.71 6121
6536.47 6898
6537.24 7534
6538.00 7793
6538.76 7742
6539.53 7448
6540.29 6894
6541.05 6084
6541.82 5544
6542.58 4846
6543.34 4334
6544.11 3941
6544.87 3642
6545.63 3581
6546.40 3392
6547.16 3379
6547.92 3256
6548.69 3261
6549.45 3266
6550.21 3144
6550.98 3135
6551.74 3085
6552.51 3023
6553.27 3047
6554.03 3011
6554.80 2924
6555.56 2954
6556.33 2942
6557.09 2870
6557.85 2918
6558.62 2975
6559.38 3004
6560.15 2939
6560.91 2981
6561.68 3047
6562.44 3183
6563.21 3220
6563.97 3210
6564.74 3289
6565.50 3299
6566.26 3386
6567.03 3212
6567.79 3192
6568.56 3258
6569.32 3193
6570.09 3195
6570.85 3265
6571.62 3346
6572.38 3347
6573.15 3349
6573.91 3374
6574.68 3479
6575.44 3412
6576.21 3430
6576.98 3461
6577.74 3544
6578.51 3570
6579.27 3552
6580.04 3541
6580.80 3538
6581.57 3554
6582.33 3649
6583.10 3702
6583.87 3753
6584.63 3798
6585.40 3830
6586.16 3780
6586.93 3679
6587.70 3737
6588.46 3769
6589.23 3738
6589.99 3758
6590.76 3812
6591.53 3911
6592.29 4074
6593.06 4208
6593.82 4423
6594.59 4668
6595.36 4816
6596.12 4928
6596.89 5082
6597.66 5021
6598.42 4851
6599.19 4764
6599.96 4750
6600.72 4438
6601.49 4238
6602.26 3987
6603.02 3772
6603.79 3572
6604.56 3517
6605.33 3385
6606.09 3362
6606.86 3362
6607.63 3329
6608.39 3239
6609.16 3313
6609.93 3299
6610.70 3302
6611.46 3364
6612.23 3300
6613.00 3272
6613.77 3219
6614.53 3201
6615.30 3128
6616.07 3264
6616.84 3194
6617.60 3280
6618.37 3426
6619.14 3539
6619.91 3627
6620.68 3798
6621.44 3902
6622.21 4170
6622.98 4308
6623.75 4333
6624.52 4480
6625.28 4499
6626.05 4317
6626.82 4235
6627.59 4171
6628.36 3926
6629.13 3745
6629.89 3572
6630.66 3509
6631.43 3521
6632.20 3513
6632.97 3645
6633.74 3780
6634.51 3930
6635.27 4031
6636.04 4212
6636.81 4405
6637.58 4509
6638.35 4474
6639.12 4589
6639.89 4682
6640.66 4863
6641.43 5046
6642.19 5195
6642.96 5120
6643.73 5109
6644.50 4999
6645.27 4737
6646.04 4438
6646.81 4111
6647.58 3799
6648.35 3519
6649.12 3349
6649.89 3256
6650.66 3041
6651.43 2929
6652.20 2935
6652.97 2888
6653.74 2871
6654.51 2814
6655.28 2798
6656.05 2784
6656.82 2760
6657.59 2833
6658.36 2779
6659.13 2764
6659.90 2745
6660.67 2745
6661.44 2735
6662.21 2659
6662.98 2739
6663.75 2707
6664.52 2674
6665.29 2614
6666.06 2633
6666.83 2702
6667.60 2695
6668.37 2670
6669.14 2676
6669.91 2752
6670.68 2869
6671.46 2889
6672.23 2912
6673.00 2950
6673.77 2995
6674.54 2896
6675.31 2833
6676.08 2881
6676.85 2854
6677.62 2873
6678.40 2938
6679.17 2922
6679.94 2937
6680.71 2879
6681.48 2879
6682.25 3018
6683.02 3143
6683.80 3169
6684.57 3346
6685.34 3452
6686.11 3524
6686.88 3506
6687.65 3480
6688.43 3416
6689.20 3317
6689.97 3105
6690.74 2973
6691.51 2843
6692.29 2768
6693.06 2729
6693.83 2626
6694.60 2556
6695.37 2497
6696.15 2477
6696.92 2411
6697.69 2445
6698.46 2397
6699.24 2377
6700.01 2412
6700.78 2347
6701.55 2340
6702.33 2350
6703.10 2398
6703.87 2325
6704.64 2233
6705.42 2243
6706.19 2297
6706.96 2268
6707.74 2250
6708.51 2210
6709.28 2242
6710.06 2165
6710.83 2219
6711.60 2153
6712.37 2118
6713.15 2095
6713.92 2119
6714.69 2111
6715.47 2117
6716.24 2130
6717.01 2061
6717.79 2063
6718.56 2055
6719.34 2063
6720.11 2060
6720.88 2059
6721.66 2108
6722.43 2004
6723.20 2038
6723.98 2102
6724.75 2028
6725.53 2009
6726.30 2056
6727.07 1970
6727.85 2075
6728.62 1997
6729.40 2030
6730.17 2067
6730.95 2020
6731.72 1994
6732.49 1990
6733.27 2049
6734.04 2047
6734.82 2073
6735.59 2093
6736.37 2100
6737.14 2195
6737.92 2170
6738.69 2131
6739.47 2128
6740.24 2170
6741.01 2201
6741.79 2224
6742.56 2255
6743.34 2282
6744.11 2236
6744.89 2204
6745.67 2248
6746.44 2274
6747.22 2297
6747.99 2305
6748.77 2386
6749.54 2424
6750.32 2484
6751.09 2448
6751.87 2563
6752.64 2683
6753.42 2786
6754.19 2839
6754.97 2768
6755.75 2706
6756.52 2682
6757.30 2526
6758.07 2555
6758.85 2520
6759.63 2476
6760.40 2531
6761.18 2554
6761.95 2509
6762.73 2527
6763.51 2495
6764.28 2423
6765.06 2423
6765.83 2359
6766.61 2321
6767.39 2385
6768.16 2465
6768.94 2469
6769.72 2325
6770.49 2327
6771.27 2270
6772.05 2276
6772.82 2269
6773.60 2284
6774.38 2171
6775.15 2155
6775.93 2173
6776.71 2085
6777.48 2074
6778.26 2074
6779.04 2079
6779.82 2008
6780.59 2082
6781.37 2122
6782.15 2010
6782.92 2037
6783.70 2058
6784.48 2056
6785.26 2069
6786.03 2045
6786.81 1999
6787.59 1954
6788.37 1959
6789.14 1965
6789.92 1932
6790.70 1955
6791.48 1927
6792.25 1854
6793.03 1816
6793.81 1878
6794.59 1914
6795.37 1902
6796.14 1851
6796.92 1853
6797.70 1820
6798.48 1832
6799.26 1903
6800.04 1845
6800.81 1892
6801.59 1882
6802.37 1876
6803.15 1927
6803.93 1947
6804.71 1875
6805.48 1977
6806.26 2051
6807.04 2043
6807.82 2006
6808.60 2056
6809.38 1933
6810.16 1927
6810.94 1960
6811.71 1916
6812.49 1885
6813.27 1884
6814.05 1934
6814.83 1913
6815.61 1890
6816.39 1834
6817.17 1879
6817.95 1907
6818.73 1843
6819.51 1835
6820.29 1820
6821.07 1921
6821.84 1913
6822.62 1880
6823.40 1873
6824.18 1833
6824.96 1909
6825.74 1858
6826.52 1836
6827.30 1861
6828.08 1866
6828.86 1860
6829.64 1868
6830.42 1887
6831.20 1827
6831.98 1868
6832.76 1857
6833.54 1821
6834.32 1874
6835.10 1951
6835.88 2104
6836.66 2282
6837.44 2384
6838.22 2653
6839.01 2897
6839.79 3028
6840.57 3167
6841.35 3109
6842.13 3027
6842.91 2817
6843.69 2814
6844.47 2576
6845.25 2469
6846.03 2265
6846.81 2211
6847.59 2169
6848.37 2202
6849.16 2231
6849.94 2372
6850.72 2545
6851.50 2622
6852.28 2721
6853.06 2794
6853.84 2770
6854.62 2616
6855.41 2595
6856.19 2545
6856.97 2460
6857.75 2326
6858.53 2180
6859.31 2127
6860.10 2073
6860.88 2069
6861.66 2064
6862.44 2073
6863.22 2103
6864.00 2012
6864.79 2042
6865.57 2009
6866.35 2092
6867.13 2114
6867.91 2143
6868.70 2197
6869.48 2201
6870.26 2231
6871.04 2185
6871.83 2209
6872.61 2255
6873.39 2228
6874.17 2253
6874.96 2264
6875.74 2338
6876.52 2326
6877.30 2422
6878.09 2438
6878.87 2446
6879.65 2606
6880.43 2767
6881.22 3161
6882.00 3353
6882.78 3624
6883.57 3831
6884.35 3907
6885.13 3914
6885.92 3726
6886.70 3666
6887.48 3507
6888.27 3604
6889.05 3719
6889.83 3834
6890.62 3877
6891.40 3765
6892.18 3608
6892.97 3390
6893.75 3264
6894.53 3079
6895.32 2954
6896.10 2809
6896.88 2682
6897.67 2673
6898.45 2679
6899.24 2582
6900.02 2562
6900.80 2598
6901.59 2496
6902.37 2528
6903.16 2505
6903.94 2491
6904.73 2486
6905.51 2434
6906.29 2365
6907.08 2443
6907.86 2385
6908.65 2377
6909.43 2421
6910.22 2406
6911.00 2359
6911.79 2328
6912.57 2233
6913.35 2247
6914.14 2261
6914.92 2256
6915.71 2204
6916.49 2294
6917.28 2223
6918.06 2243
6918.85 2257
6919.63 2263
6920.42 2266
6921.20 2284
6921.99 2307
6922.78 2264
6923.56 2287
6924.35 2315
6925.13 2376
6925.92 2337
6926.70 2401
6927.49 2415
6928.27 2497
6929.06 2470
6929.84 2578
6930.63 2583
6931.42 2598
6932.20 2605
6932.99 2559
6933.77 2563
6934.56 2526
6935.35 2567
6936.13 2574
6936.92 2639
6937.70 2617
6938.49 2683
6939.28 2768
6940.06 2865
6940.85 3082
6941.63 3227
6942.42 3518
6943.21 3647
6943.99 3716
6944.78 3811
6945.57 3911
6946.35 4000
6947.14 3991
6947.93 4064
6948.71 4190
6949.50 4315
6950.29 4271
6951.07 4225
6951.86 4186
6952.65 4138
6953.44 3940
6954.22 3739
6955.01 3525
6955.80 3512
6956.58 3524
6957.37 3448
6958.16 3461
6958.95 3382
6959.73 3373
6960.52 3498
6961.31 3459
6962.09 3392
6962.88 3475
6963.67 3396
6964.46 3561
6965.25 3731
6966.03 3776
6966.82 3979
6967.61 4158
6968.40 4367
6969.18 4605
6969.97 4631
6970.76 4777
6971.55 4781
6972.34 4826
6973.12 4787
6973.91 4803
6974.70 4716
6975.49 4784
6976.28 4791
6977.07 4841
6977.85 4805
6978.64 4963
6979.43 5251
6980.22 5490
6981.01 5843
6981.80 6679
6982.59 7745
6983.37 9237
6984.16 11232
6984.95 13540
6985.74 16041
6986.53 17957
6987.32 19062
6988.11 19156
6988.90 18070
6989.69 16620
6990.47 14489
6991.26 12515
6992.05 10435
6992.84 8612
6993.63 7188
6994.42 6027
6995.21 5161
6996.00 4548
6996.79 4138
6997.58 3825
6998.37 3645
6999.16 3540
6999.95 3499
7000.74 3423
7001.53 3370
7002.32 3329
7003.11 3273
7003.90 3158
7004.69 3030
7005.48 2926
7006.27 2835
7007.06 2708
7007.85 2666
7008.64 2620
7009.43 2519
7010.22 2537
7011.01 2594
7011.80 2569
7012.59 2689
7013.38 2807
7014.17 2970
7014.96 2919
7015.75 2912
7016.54 3027
7017.33 2965
7018.12 2900
7018.91 2783
7019.70 2813
7020.49 2883
7021.28 2767
7022.07 2876
7022.87 2973
7023.66 3119
7024.45 3200
7025.24 3330
7026.03 3423
7026.82 3411
7027.61 3474
7028.40 3460
7029.19 3383
7029.99 3404
7030.78 3221
7031.57 3195
7032.36 3069
7033.15 3042
7033.94 2976
7034.74 2952
7035.53 2914
7036.32 3003
7037.11 3125
7037.90 3106
7038.69 3180
7039.49 3205
7040.28 3208
7041.07 3205
7041.86 3196
7042.65 3225
7043.45 3363
7044.24 3414
7045.03 3360
7045.82 3271
7046.61 3258
7047.41 3281
7048.20 3395
7048.99 3502
7049.78 3586
7050.58 3709
7051.37 3909
7052.16 4052
7052.95 3993
7053.75 3880
7054.54 3627
7055.33 3539
7056.13 3417
7056.92 3263
7057.71 3195
7058.50 3242
7059.30 3178
7060.09 3188
7060.88 3205
7061.68 3189
7062.47 3098
7063.26 2999
7064.06 2942
7064.85 2924
7065.64 2773
7066.44 2736
7067.23 2704
7068.02 2622
7068.82 2560
7069.61 2513
7070.40 2532
7071.20 2513
7071.99 2434
7072.78 2438
7073.58 2413
7074.37 2396
7075.17 2392
7075.96 2319
7076.75 2276
7077.55 2204
7078.34 2250
7079.14 2229
7079.93 2128
7080.72 2194
7081.52 2166
7082.31 2144
7083.11 2214
7083.90 2195
7084.70 2246
7085.49 2191
7086.28 2292
7087.08 2456
7087.87 2561
7088.67 2704
7089.46 2779
7090.26 2798
7091.05 2607
7091.85 2573
7092.64 2482
7093.44 2318
7094.23 2170
7095.03 2119
7095.82 2128
7096.62 1935
7097.41 1932
7098.21 1968
7099.00 1834
7099.80 1809
7100.59 1815
7101.39 1801
7102.18 1849
7102.98 1800
7103.77 1793
7104.57 1710
7105.37 1692
7106.16 1719
7106.96 1720
7107.75 1672
7108.55 1699
7109.34 1643
7110.14 1618
7110.94 1616
7111.73 1657
7112.53 1687
7113.32 1612
7114.12 1641
7114.92 1613
7115.71 1606
7116.51 1703
7117.30 1643
7118.10 1653
7118.90 1619
7119.69 1613
7120.49 1647
7121.29 1652
7122.08 1559
7122.88 1588
7123.68 1563
7124.47 1601
7125.27 1638
7126.07 1627
7126.86 1645
7127.66 1642
7128.46 1630
7129.25 1620
7130.05 1722
7130.85 1769
7131.64 1714
7132.44 1773
7133.24 1741
7134.04 1728
7134.83 1666
7135.63 1633
7136.43 1561
7137.23 1614
7138.02 1608
7138.82 1550
7139.62 1508
7140.42 1500
7141.21 1462
7142.01 1486
7142.81 1502
7143.61 1470
7144.40 1458
7145.20 1455
7146.00 1445
7146.80 1477
7147.59 1433
7148.39 1406
7149.19 1394
7149.99 1391
7150.79 1353
7151.59 1379
7152.38 1398
7153.18 1397
7153.98 1416
7154.78 1411
7155.58 1440
7156.38 1440
7157.17 1432
7157.97 1424
7158.77 1510
7159.57 1430
7160.37 1425
7161.17 1429
7161.97 1452
7162.76 1402
7163.56 1376
7164.36 1399
7165.16 1412
7165.96 1423
7166.76 1454
7167.56 1391
7168.36 1361
7169.16 1399
7169.96 1362
7170.75 1335
7171.55 1343
7172.35 1298
7173.15 1249
7173.95 1263
7174.75 1266
7175.55 1326
7176.35 1281
7177.15 1288
7177.95 1255
7178.75 1221
7179.55 1190
7180.35 1247
7181.15 1286
7181.95 1282
7182.75 1341
7183.55 1344
7184.35 1315
7185.15 1289
7185.95 1245
7186.75 1320
7187.55 1316
7188.35 1262
7189.15 1205
7189.95 1230
7190.75 1187
7191.55 1185
7192.35 1197
7193.15 1207
7193.95 1151
7194.75 1193
7195.55 1182
7196.35 1154
7197.15 1164
7197.95 1204
7198.76 1190
7199.56 1167
7200.36 1143
7201.16 1206
7201.96 1181
7202.76 1240
7203.56 1183
7204.36 1207
7205.16 1173
7205.96 1165
7206.77 1212
7207.57 1208
7208.37 1226
7209.17 1200
7209.97 1174
7210.77 1228
7211.57 1258
7212.38 1206
7213.18 1241
7213.98 1265
7214.78 1299
7215.58 1257
7216.38 1300
7217.19 1269
7217.99 1259
7218.79 1244
7219.59 1300
7220.39 1234
7221.20 1290
7222.00 1240
7222.80 1240
7223.60 1266
7224.40 1197
7225.21 1262
7226.01 1266
7226.81 1253
7227.61 1252
7228.42 1245
7229.22 1267
7230.02 1274
7230.82 1269
7231.63 1275
7232.43 1283
7233.23 1384
7234.03 1394
7234.84 1422
7235.64 1504
7236.44 1593
7237.25 1683
7238.05 1670
7238.85 1824
7239.65 1775
7240.46 1703
7241.26 1600
7242.06 1562
7242.87 1417
7243.67 1434
7244.47 1395
7245.28 1331
7246.08 1264
7246.88 1282
7247.69 1262
7248.49 1240
7249.30 1344
7250.10 1322
7250.90 1294
7251.71 1302
7252.51 1279
7253.31 1251
7254.12 1315
7254.92 1307
7255.73 1392
7256.53 1390
7257.33 1331
7258.14 1341
7258.94 1326
7259.75 1250
7260.55 1270
7261.35 1227
7262.16 1263
7262.96 1285
7263.77 1286
7264.57 1317
7265.38 1264
7266.18 1274
7266.99 1282
7267.79 1305
7268.59 1322
7269.40 1274
7270.20 1285
7271.01 1342
7271.81 1277
7272.62 1288
7273.42 1266
7274.23 1274
7275.03 1342
7275.84 1347
7276.64 1335
7277.45 1357
7278.25 1356
7279.06 1408
7279.86 1448
7280.67 1410
7281.48 1496
7282.28 1585
7283.09 1728
7283.89 1869
7284.70 2030
7285.50 2150
7286.31 2188
7287.11 2193
7287.92 2163
7288.73 2043
7289.53 1946
7290.34 1873
7291.14 1739
7291.95 1646
7292.76 1458
7293.56 1405
7294.37 1427
7295.17 1427
7295.98 1390
7296.79 1419
7297.59 1407
7298.40 1358
7299.21 1377
7300.01 1398
7300.82 1415
7301.62 1423
7302.43 1386
7303.24 1435
7304.04 1468
7304.85 1419
7305.66 1450
7306.46 1438
7307.27 1431
7308.08 1464
7308.89 1473
7309.69 1513
7310.50 1492
7311.31 1512
7312.11 1627
7312.92 1606
7313.73 1658
7314.53 1618
7315.34 1593
7316.15 1635
7316.96 1797
7317.76 1871
7318.57 1964
7319.38 2172
7320.19 2328
7320.99 2503
7321.80 2521
7322.61 2436
7323.42 2320
7324.22 2274
7325.03 2130
7325.84 1992
7326.65 1891
7327.46 1782
7328.26 1696
7329.07 1636
7329.88 1625
7330.69 1538
7331.50 1567
7332.30 1564
7333.11 1507
7333.92 1533
7334.73 1504
7335.54 1529
7336.35 1551
7337.15 1589
7337.96 1550
7338.77 1537
7339.58 1642
7340.39 1660
7341.20 1668
7342.01 1751
7342.82 1722
7343.62 1697
7344.43 1640
7345.24 1594
7346.05 1520
7346.86 1522
7347.67 1461
7348.48 1433
7349.29 1435
7350.10 1378
7350.91 1388
7351.71 1407
7352.52 1335
7353.33 1330
7354.14 1280
7354.95 1336
7355.76 1370
7356.57 1354
7357.38 1383
7358.19 1419
7359.00 1430
7359.81 1437
7360.62 1532
7361.43 1501
7362.24 1616
7363.05 1557
7363.86 1572
7364.67 1538
7365.48 1501
7366.29 1493
7367.10 1524
7367.91 1399
7368.72 1361
7369.53 1336
7370.34 1306
7371.15 1274
7371.96 1268
7372.77 1241
7373.58 1204
7374.39 1207
7375.20 1242
7376.01 1274
7376.82 1285
7377.63 1274
7378.45 1308
7379.26 1294
7380.07 1395
7380.88 1473
7381.69 1488
7382.50 1485
7383.31 1551
7384.12 1486
7384.93 1506
7385.74 1476
7386.56 1369
7387.37 1348
7388.18 1339
7388.99 1289
7389.80 1220
7390.61 1207
7391.42 1205
7392.24 1235
7393.05 1251
7393.86 1228
7394.67 1189
7395.48 1184
7396.29 1205
7397.10 1192
7397.92 1192
7398.73 1205
7399.54 1259
7400.35 1317
7401.16 1309
7401.98 1301
7402.79 1368
7403.60 1313
7404.41 1311
7405.23 1290
7406.04 1272
7406.85 1175
7407.66 1193
7408.47 1220
7409.29 1134
7410.10 1087
7410.91 1062
7411.72 1040
7412.54 1065
7413.35 1111
7414.16 1048
7414.98 1057
7415.79 1076
7416.60 1070
7417.41 1038
7418.23 1095
7419.04 1059
7419.85 1042
7420.67 1021
7421.48 1077
7422.29 1040
7423.11 1025
7423.92 1029
7424.73 1065
7425.54 1037
7426.36 1020
7427.17 1046
7427.99 1010
7428.80 984
7429.61 1001
7430.43 1050
7431.24 1024
7432.05 986
7432.87 1025
7433.68 1007
7434.49 995
7435.31 1053
7436.12 1054
7436.94 1046
7437.75 1024
7438.56 1008
7439.38 1008
7440.19 1019
7441.01 1028
7441.82 1091
7442.64 1026
7443.45 1044
7444.26 1072
7445.08 1039
7445.89 1025
7446.71 1017
7447.52 1018
7448.34 979
7449.15 1003
7449.97 1009
7450.78 1027
7451.59 1021
7452.41 1032
7453.22 995
7454.04 1004
7454.85 998
7455.67 992
7456.48 1035
7457.30 1030
7458.11 1046
7458.93 1023
7459.74 996
7460.56 1042
7461.38 1023
7462.19 1015
7463.01 985
7463.82 992
7464.64 1005
7465.45 1013
7466.27 1042
7467.08 1074
7467.90 1043
7468.72 1056
7469.53 1115
7470.35 1044
7471.16 1043
7471.98 1031
7472.79 1052
7473.61 1050
7474.43 1073
7475.24 1103
7476.06 1070
7476.87 1024
7477.69 1057
7478.51 1023
7479.32 1073
7480.14 1063
7480.96 1056
7481.77 1038
7482.59 1077
7483.41 1071
7484.22 1097
7485.04 1031
7485.85 1057
7486.67 1053
7487.49 991
7488.31 1011
7489.12 1016
7489.94 1049
7490.76 1049
7491.57 1040
7492.39 1038
7493.21 1044
7494.02 1062
7494.84 1009
7495.66 1044
7496.48 1037
7497.29 1073
7498.11 1064
7498.93 1021
7499.74 1031
7500.56 1046
7501.38 1036
7502.20 1050
7503.01 1028
7503.83 1018
7504.65 1054
7505.47 1052
7506.29 1036
7507.10 1101
7507.92 1060
7508.74 1083
7509.56 1061
7510.37 1088
7511.19 1047
7512.01 1045
7512.83 1077
7513.65 1062
7514.47 1062
7515.28 1099
7516.10 1137
7516.92 1093
7517.74 1062
7518.56 1080
7519.38 1086
7520.19 1104
7521.01 1053
7521.83 1030
7522.65 1055
7523.47 1074
7524.29 1077
7525.11 1103
7525.92 1089
7526.74 1094
7527.56 1187
7528.38 1162
7529.20 1111
7530.02 1150
7530.84 1147
7531.66 1126
7532.48 1148
7533.30 1144
7534.12 1138
7534.93 1140
7535.75 1171
7536.57 1185
7537.39 1183
7538.21 1196
7539.03 1183
7539.85 1161
7540.67 1109
7541.49 1194
7542.31 1233
7543.13 1162
7543.95 1156
7544.77 1209
7545.59 1222
7546.41 1161
7547.23 1155
7548.05 1220
7548.87 1215
7549.69 1214
7550.51 1197
7551.33 1203
7552.15 1201
7552.97 1147
7553.79 1187
7554.61 1269
7555.43 1240
7556.25 1243
7557.07 1235
7557.89 1292
7558.71 1287
7559.53 1350
7560.36 1295
7561.18 1362
7562.00 1347
7562.82 1349
7563.64 1318
7564.46 1326
7565.28 1329
7566.10 1337
7566.92 1391
7567.74 1358
7568.56 1361
7569.39 1397
7570.21 1381
7571.03 1356
7571.85 1420
7572.67 1425
7573.49 1450
7574.31 1491
7575.14 1515
7575.96 1503
7576.78 1492
7577.60 1524
7578.42 1522
7579.24 1471
7580.06 1490
7580.89 1501
7581.71 1473
7582.53 1535
7583.35 1570
7584.17 1533
7585.00 1574
7585.82 1647
7586.64 1660
7587.46 1650
7588.29 1706
7589.11 1731
7589.93 1727
7590.75 1766
7591.57 1801
7592.40 1696
7593.22 1718
7594.04 1765
7594.86 1801
7595.69 1836
7596.51 1836
7597.33 1904
7598.15 1874
7598.98 1920
7599.80 1902
7600.62 1880
7601.45 1960
7602.27 2012
7603.09 2064
7603.92 2081
7604.74 2230
7605.56 2324
7606.38 2260
7607.21 2308
7608.03 2237
7608.85 2225
7609.68 2160
7610.50 2116
7611.32 2121
7612.15 2086
7612.97 2084
7613.80 2067
7614.62 2085
7615.44 2124
7616.27 2259
7617.09 2345
7617.91 2511
7618.74 2661
7619.56 2708
7620.39 2744
7621.21 2782
7622.03 2729
7622.86 2638
7623.68 2499
7624.51 2414
7625.33 2458
7626.15 2389
7626.98 2345
7627.80 2361
7628.63 2422
7629.45 2436
7630.28 2496
7631.10 2635
7631.93 2808
7632.75 2971
7633.58 3012
7634.40 2986
7635.22 2908
7636.05 2702
7636.87 2571
7637.70 2381
7638.52 2237
7639.35 2110
7640.17 1965
7641.00 1927
7641.82 1909
7642.65 1899
7643.47 1944
7644.30 1980
7645.13 1997
7645.95 2122
7646.78 2163
7647.60 2219
7648.43 2248
7649.25 2211
7650.08 2101
7650.90 2065
7651.73 2001
7652.55 1957
7653.38 1874
7654.21 1782
7655.03 1647
7655.86 1657
7656.68 1577
7657.51 1504
7658.34 1448
7659.16 1449
7659.99 1442
7660.81 1440
7661.64 1466
7662.47 1437
7663.29 1412
7664.12 1466
7664.95 1450
7665.77 1439
7666.60 1452
7667.42 1437
7668.25 1453
7669.08 1406
7669.90 1391
7670.73 1419
7671.56 1439
7672.38 1419
7673.21 1393
7674.04 1353
7674.87 1367
7675.69 1368
7676.52 1373
7677.35 1387
7678.17 1373
7679.00 1352
7679.83 1350
7680.65 1393
7681.48 1384
7682.31 1434
7683.14 1461
7683.96 1472
7684.79 1494
7685.62 1582
7686.45 1618
7687.27 1614
7688.10 1541
7688.93 1527
7689.76 1562
7690.58 1485
7691.41 1468
7692.24 1448
7693.07 1432
7693.90 1455
7694.72 1393
7695.55 1395
7696.38 1431
7697.21 1506
7698.04 1521
7698.86 1533
7699.69 1526
7700.52 1593
7701.35 1604
7702.18 1567
7703.01 1571
7703.83 1535
7704.66 1491
7705.49 1487
7706.32 1395
7707.15 1359
7707.98 1350
7708.81 1378
7709.63 1358
7710.46 1324
7711.29 1319
7712.12 1349
7712.95 1328
7713.78 1284
7714.61 1329
7715.44 1318
7716.27 1353
7717.10 1336
7717.93 1260
7718.75 1228
7719.58 1248
7720.41 1224
7721.24 1228
7722.07 1203
7722.90 1225
7723.73 1189
7724.56 1278
7725.39 1213
7726.22 1216
7727.05 1269
7727.88 1257
7728.71 1306
7729.54 1261
7730.37 1313
7731.20 1335
7732.03 1335
7732.86 1304
7733.69 1218
7734.52 1233
7735.35 1152
7736.18 1137
7737.01 1195
7737.84 1141
7738.67 1128
7739.50 1129
7740.33 1125
7741.16 1163
7741.99 1185
7742.82 1186
7743.65 1220
7744.48 1285
7745.31 1319
7746.14 1406
7746.98 1484
7747.81 1599
7748.64 1631
7749.47 1732
7750.30 1713
7751.13 1675
7751.96 1586
7752.79 1524
7753.62 1461
7754.45 1340
7755.29 1300
7756.12 1270
7756.95 1211
7757.78 1186
7758.61 1137
7759.44 1185
7760.27 1239
7761.11 1132
7761.94 1114
7762.77 1081
7763.60 1116
7764.43 1099
7765.26 1068
7766.10 1110
7766.93 1125
7767.76 1096
7768.59 1092
7769.42 1062
7770.26 1040
7771.09 1060
7771.92 1054
7772.75 1123
7773.58 1094
7774.42 1077
7775.25 1060
7776.08 1053
7776.91 1053
7777.75 1085
7778.58 1045
7779.41 1086
7780.24 1057
7781.08 1046
7781.91 1074
7782.74 1059
7783.57 1129
7784.41 1045
7785.24 1068
7786.07 1107
7786.91 1168
7787.74 1151
7788.57 1150
7789.40 1211
7790.24 1186
7791.07 1147
7791.90 1120
7792.74 1121
7793.57 1167
7794.40 1117
7795.24 1154
7796.07 1179
7796.90 1139
7797.74 1154
7798.57 1142
7799.40 1186
7800.24 1212
7801.07 1187
7801.91 1271
7802.74 1240
7803.57 1265
7804.41 1260
7805.24 1268
7806.07 1243
7806.91 1332
7807.74 1257
7808.58 1313
7809.41 1355
7810.25 1345
7811.08 1336
7811.91 1391
7812.75 1398
7813.58 1380
7814.42 1498
7815.25 1516
7816.09 1520
7816.92 1575
7817.75 1544
7818.59 1622
7819.42 1589
7820.26 1595
7821.09 1589
7821.93 1626
7822.76 1664
7823.60 1763
7824.43 1771
7825.27 1795
7826.10 1769
7826.94 1721
7827.77 1672
7828.61 1651
7829.44 1583
7830.28 1606
7831.11 1553
7831.95 1602
7832.78 1578
7833.62 1623
7834.46 1641
7835.29 1670
7836.13 1706
7836.96 1655
7837.80 1660
7838.63 1647
7839.47 1594
7840.31 1486
7841.14 1479
7841.98 1507
7842.81 1411
7843.65 1412
7844.48 1364
7845.32 1341
7846.16 1351
7846.99 1305
7847.83 1370
7848.67 1339
7849.50 1250
7850.34 1273
7851.17 1209
7852.01 1219
7852.85 1235
7853.68 1246
7854.52 1237
7855.36 1256
7856.19 1256
7857.03 1265
7857.87 1246
7858.70 1306
7859.54 1314
7860.38 1309
7861.21 1289
7862.05 1281
7862.89 1296
7863.72 1267
7864.56 1243
7865.40 1218
7866.24 1239
7867.07 1246
7867.91 1245
7868.75 1224
7869.59 1305
7870.42 1322
7871.26 1338
7872.10 1314
7872.94 1281
7873.77 1311
7874.61 1343
7875.45 1452
7876.29 1426
7877.12 1533
7877.96 1576
7878.80 1597
7879.64 1765
7880.47 1810
7881.31 1810
7882.15 1778
7882.99 1732
7883.83 1686
7884.66 1688
7885.50 1679
7886.34 1586
7887.18 1541
7888.02 1498
7888.86 1475
7889.69 1512
7890.53 1508
7891.37 1518
7892.21 1549
7893.05 1596
7893.89 1612
7894.73 1652
7895.56 1600
7896.40 1531
7897.24 1494
7898.08 1481
7898.92 1391
7899.76 1368
7900.60 1366
7901.44 1334
7902.28 1409
7903.12 1380
7903.95 1286
7904.79 1249
7905.63 1228
7906.47 1268
7907.31 1327
7908.15 1263
7908.99 1270
7909.83 1223
7910.67 1247
7911.51 1245
7912.35 1292
7913.19 1256
7914.03 1282
7914.87 1302
7915.71 1402
7916.55 1445
7917.39 1507
7918.23 1481
7919.07 1579
7919.91 1564
7920.75 1530
7921.59 1516
7922.43 1425
7923.27 1411
7924.11 1241
7924.95 1258
7925.79 1193
7926.63 1168
7927.47 1185
7928.31 1132
7929.15 1140
7929.99 1144
7930.83 1120
7931.67 1089
7932.51 1116
7933.35 1106
7934.19 1107
7935.04 1164
7935.88 1165
7936.72 1141
7937.56 1165
7938.40 1137
7939.24 1108
7940.08 1153
7940.92 1125
7941.76 1114
7942.60 1153
7943.45 1137
7944.29 1147
7945.13 1154
7945.97 1190
7946.81 1199
7947.65 1180
7948.49 1184
7949.34 1229
7950.18 1186
7951.02 1244
7951.86 1298
7952.70 1297
7953.54 1316
7954.39 1346
7955.23 1388
7956.07 1378
7956.91 1383
7957.75 1414
7958.60 1469
7959.44 1495
7960.28 1486
7961.12 1394
7961.96 1407
7962.81 1435
7963.65 1421
7964.49 1424
7965.33 1479
7966.18 1484
7967.02 1560
7967.86 1599
7968.70 1781
7969.55 1844
7970.39 1782
7971.23 1756
7972.08 1717
7972.92 1598
7973.76 1547
7974.60 1470
7975.45 1386
7976.29 1334
7977.13 1274
7977.98 1293
7978.82 1249
7979.66 1172
7980.51 1128
7981.35 1197
7982.19 1185
7983.04 1141
7983.88 1118
7984.72 1154
7985.57 1090
7986.41 1147
7987.25 1164
7988.10 1107
7988.94 1119
7989.78 1056
7990.63 1053
7991.47 1037
7992.32 993
7993.16 1015
7994.00 1044
7994.85 1022
7995.69 966
7996.54 947
7997.38 955
7998.22 929
7999.07 915
7999.91 951
8000.76 956
8001.60 939
8002.45 959
8003.29 926
8004.13 914
8004.98 938
8005.82 925
8006.67 891
8007.51 907
8008.36 897
8009.20 896
8010.05 879
8010.89 853
8011.74 894
8012.58 871
8013.43 902
8014.27 862
8015.12 850
8015.96 875
8016.81 827
8017.65 829
8018.50 832
8019.34 807
8020.19 819
8021.03 842
8021.88 820
8022.72 844
8023.57 840
8024.41 808
8025.26 828
8026.11 873
8026.95 861
8027.80 840
8028.64 834
8029.49 838
8030.33 849
8031.18 842
8032.03 858
8032.87 854
8033.72 855
8034.56 821
8035.41 846
8036.26 838
8037.10 823
8037.95 850
8038.80 853
8039.64 846
8040.49 846
8041.34 885
8042.18 866
8043.03 857
8043.87 823
8044.72 822
8045.57 840
8046.41 832
8047.26 787
8048.11 852
8048.96 875
8049.80 821
8050.65 806
8051.50 820
8052.34 807
8053.19 798
8054.04 785
8054.88 791
8055.73 815
8056.58 789
8057.43 799
8058.27 782
8059.12 783
8059.97 750
8060.82 841
8061.66 787
8062.51 779
8063.36 750
8064.21 748
8065.05 795
8065.90 777
8066.75 759
8067.60 779
8068.44 761
8069.29 761
8070.14 760
8070.99 772
8071.84 758
8072.68 777
8073.53 756
8074.38 748
8075.23 752
8076.08 760
8076.93 743
8077.77 727
8078.62 706
8079.47 756
8080.32 772
8081.17 755
8082.02 712
8082.87 735
8083.71 786
8084.56 800
8085.41 781
8086.26 762
8087.11 773
8087.96 774
8088.81 776
8089.66 792
8090.51 774
8091.35 772
8092.20 734
8093.05 752
8093.90 707
8094.75 716
8095.60 761
8096.45 764
8097.30 736
8098.15 765
8099.00 792
8099.85 785
8100.70 746
8101.55 778
8102.40 745
8103.25 747
8104.10 749
8104.95 746
8105.80 743
8106.65 774
8107.50 733
8108.35 762
8109.20 752
8110.05 752
8110.90 756
8111.75 770
8112.60 788
8113.45 746
8114.30 700
8115.15 748
8116.00 763
8116.85 756
8117.70 789
8118.55 756
8119.40 737
8120.25 751
8121.10 800
8121.95 812
8122.80 814
8123.65 850
8124.50 807
8125.35 807
8126.20 863
8127.06 869
8127.91 891
8128.76 843
8129.61 849
8130.46 849
8131.31 875
8132.16 898
8133.01 913
8133.86 906
8134.72 939
8135.57 914
8136.42 923
8137.27 925
8138.12 927
8138.97 901
8139.83 864
8140.68 848
8141.53 859
8142.38 860
8143.23 855
8144.08 861
8144.94 874
8145.79 828
8146.64 881
8147.49 884
8148.34 908
8149.20 866
8150.05 905
8150.90 904
8151.75 855
8152.60 914
8153.46 932
8154.31 928
8155.16 953
8156.01 954
8156.87 968
8157.72 965
8158.57 939
8159.42 971
8160.28 944
8161.13 908
8161.98 887
8162.84 859
8163.69 833
8164.54 793
8165.39 796
8166.25 823
8167.10 762
8167.95 724
8168.81 792
8169.66 755
8170.51 777
8171.37 776
8172.22 798
8173.07 790
8173.93 737
8174.78 744
8175.63 761
8176.49 753
8177.34 775
8178.19 756
8179.05 661
8179.90 699
8180.76 706
8181.61 714
8182.46 737
8183.32 729
8184.17 730
8185.02 779
8185.88 736
8186.73 687
8187.59 695
8188.44 707
8189.30 711
8190.15 731
8191.00 725
8191.86 680
8192.71 679
8193.57 650
8194.42 714
8195.28 704
8196.13 714
8196.99 732
8197.84 723
8198.69 722
8199.55 671
8200.40 706
8201.26 736
8202.11 698
8202.97 666
8203.82 702
8204.68 699
8205.53 700
8206.39 703
8207.24 693
8208.10 653
8208.95 678
8209.81 687
8210.67 677
8211.52 688
8212.38 691
8213.23 685
8214.09 692
8214.94 722
8215.80 693
8216.65 706
8217.51 726
8218.37 771
8219.22 762
8220.08 782
8220.93 772
8221.79 758
8222.64 779
8223.50 796
8224.36 787
8225.21 842
8226.07 815
8226.92 772
8227.78 776
8228.64 752
8229.49 722
8230.35 751
8231.21 709
8232.06 713
8232.92 713
8233.78 666
8234.63 693
8235.49 689
8236.35 683
8237.20 628
8238.06 672
8238.92 664
8239.77 682
8240.63 665
8241.49 628
8242.34 669
8243.20 641
8244.06 660
8244.91 658
8245.77 674
8246.63 648
8247.49 643
8248.34 651
8249.20 661
8250.06 634
8250.92 649
8251.77 642
8252.63 685
8253.49 669
8254.35 651
8255.20 677
8256.06 696
8256.92 684
8257.78 659
8258.63 710
8259.49 679
8260.35 673
8261.21 678
8262.07 683
8262.92 647
8263.78 674
8264.64 685
8265.50 676
8266.36 698
8267.22 685
8268.07 670
8268.93 682
8269.79 705
8270.65 689
8271.51 694
8272.37 698
8273.22 698
8274.08 731
8274.94 723
8275.80 681
8276.66 699
8277.52 700
8278.38 693
8279.24 689
8280.09 732
8280.95 695
8281.81 713
8282.67 714
8283.53 717
8284.39 729
8285.25 686
8286.11 688
8286.97 682
8287.83 686
8288.69 712
8289.55 734
8290.41 687
8291.26 676
8292.12 684
8292.98 679
8293.84 699
8294.70 733
8295.56 716
8296.42 740
8297.28 701
8298.14 664
8299.00 717
8299.86 699
8300.72 723
8301.58 703
8302.44 727
8303.30 738
8304.16 720
8305.02 674
8305.88 718
8306.74 655
8307.60 675
8308.46 663
8309.33 689
8310.19 697
8311.05 671
8311.91 688
8312.77 657
8313.63 626
8314.49 645
8315.35 668
8316.21 696
8317.07 684
8317.93 658
8318.79 699
8319.65 712
8320.52 677
8321.38 684
8322.24 663
8323.10 673
8323.96 672
8324.82 687
8325.68 716
8326.54 718
8327.41 652
8328.27 683
8329.13 653
8329.99 662
8330.85 656
8331.71 672
8332.57 660
8333.44 677
8334.30 671
8335.16 665
8336.02 675
8336.88 650
8337.75 660
8338.61 663
8339.47 647
8340.33 632
8341.19 694
8342.06 644
8342.92 670
8343.78 716
8344.64 743
8345.50 723
8346.37 697
8347.23 733
8348.09 712
8348.95 722
8349.82 783
8350.68 762
8351.54 753
8352.40 728
8353.27 732
8354.13 748
8354.99 763
8355.86 750
8356.72 736
8357.58 793
8358.45 748
8359.31 697
8360.17 692
8361.03 705
8361.90 717
8362.76 719
8363.62 701
8364.49 720
8365.35 710
8366.21 710
8367.08 723
8367.94 728
8368.80 718
8369.67 739
8370.53 738
8371.40 697
8372.26 683
8373.12 688
8373.99 720
8374.85 701
8375.71 731
8376.58 736
8377.44 712
8378.31 705
8379.17 746
8380.03 751
8380.90 688
8381.76 771
8382.63 772
8383.49 753
8384.36 768
8385.22 767
8386.08 790
8386.95 785
8387.81 760
8388.68 766
8389.54 795
8390.41 810
8391.27 804
8392.14 796
8393.00 803
8393.87 752
8394.73 793
8395.60 766
8396.46 801
8397.33 777
8398.19 836
8399.06 831
8399.92 800
8400.79 810
8401.65 834
8402.52 830
8403.38 848
8404.25 835
8405.11 826
8405.98 803
8406.84 830
8407.71 836
8408.58 838
8409.44 885
8410.31 828
8411.17 836
8412.04 854
8412.90 854
8413.77 843
8414.64 870
8415.50 881
8416.37 883
8417.23 870
8418.10 854
8418.97 847
8419.83 958
8420.70 893
8421.56 910
8422.43 896
8423.30 912
8424.16 944
8425.03 919
8425.90 959
8426.76 988
8427.63 1041
8428.50 1029
8429.36 1009
8430.23 991
8431.10 1020
8431.96 1014
8432.83 1033
8433.70 1017
8434.56 1037
8435.43 1100
8436.30 1099
8437.16 1045
8438.03 1042
8438.90 1155
8439.77 1182
8440.63 1173
8441.50 1205
8442.37 1256
8443.24 1288
8444.10 1333
8444.97 1311
8445.84 1317
8446.71 1370
8447.57 1414
8448.44 1440
8449.31 1392
8450.18 1402
8451.04 1447
8451.91 1517
8452.78 1536
8453.65 1604
8454.52 1755
8455.38 2005
8456.25 2210
8457.12 2359
8457.99 2458
8458.86 2549
8459.72 2485
8460.59 2336
8461.46 2215
8462.33 2136
8463.20 1921
8464.07 1706
8464.93 1637
8465.80 1485
8466.67 1430
8467.54 1337
8468.41 1324
8469.28 1294
8470.15 1257
8471.02 1191
8471.88 1212
8472.75 1161
8473.62 1175
8474.49 1217
8475.36 1160
8476.23 1226
8477.10 1220
8477.97 1181
8478.84 1172
8479.71 1211
8480.58 1206
8481.44 1279
8482.31 1262
8483.18 1307
8484.05 1315
8484.92 1326
8485.79 1319
8486.66 1291
8487.53 1294
8488.40 1248
8489.27 1221
8490.14 1197
8491.01 1140
8491.88 1169
8492.75 1130
8493.62 1130
8494.49 1194
8495.36 1207
8496.23 1173
8497.10 1189
8497.97 1204
8498.84 1169
8499.71 1112
8500.58 1164
8501.45 1140
8502.32 1134
8503.19 1142
8504.06 1168
8504.93 1138
8505.80 1166
8506.67 1134
8507.55 1119
8508.42 1165
8509.29 1139
8510.16 1141
8511.03 1237
8511.90 1244
8512.77 1237
8513.64 1245
8514.51 1256
8515.38 1307
8516.25 1284
8517.13 1285
8518.00 1311
8518.87 1281
8519.74 1332
8520.61 1328
8521.48 1384
8522.35 1460
8523.23 1504
8524.10 1667
8524.97 1821
8525.84 1869
8526.71 2084
8527.58 2224
8528.46 2243
8529.33 2223
8530.20 2170
8531.07 2066
8531.94 1958
8532.81 1853
8533.69 1780
8534.56 1604
8535.43 1485
8536.30 1452
8537.18 1382
8538.05 1355
8538.92 1357
8539.79 1326
8540.66 1313
8541.54 1280
8542.41 1233
8543.28 1273
8544.15 1171
8545.03 1152
8545.90 1156
8546.77 1179
8547.64 1147
8548.52 1188
8549.39 1234
8550.26 1203
8551.14 1206
8552.01 1339
8552.88 1408
8553.76 1485
8554.63 1603
8555.50 1697
8556.37 1688
8557.25 1746
8558.12 1672
8558.99 1612
8559.87 1537
8560.74 1457
8561.61 1384
8562.49 1295
8563.36 1271
8564.24 1216
8565.11 1161
8565.98 1133
8566.86 1109
8567.73 1090
8568.60 1107
8569.48 1072
8570.35 1088
8571.23 1065
8572.10 1135
8572.97 1185
8573.85 1064
8574.72 1058
8575.60 1034
8576.47 1102
8577.34 1065
8578.22 1095
8579.09 1059
8579.97 1082
8580.84 1131
8581.72 1098
8582.59 1143
8583.47 1080
8584.34 1105
8585.21 1108
8586.09 1114
8586.96 1162
8587.84 1140
8588.71 1145
8589.59 1167
8590.46 1175
8591.34 1153
8592.21 1174
8593.09 1197
8593.96 1213
8594.84 1208
8595.71 1185
8596.59 1237
8597.46 1219
8598.34 1192
8599.22 1242
8600.09 1229
8600.97 1259
8601.84 1326
8602.72 1293
8603.59 1299
8604.47 1322
8605.34 1339
8606.22 1339
8607.10 1326
8607.97 1273
8608.85 1350
8609.72 1329
8610.60 1292
8611.47 1314
8612.35 1332
8613.23 1343
8614.10 1356
8614.98 1353
8615.86 1361
8616.73 1412
8617.61 1421
8618.48 1423
8619.36 1458
8620.24 1461
8621.11 1475
8621.99 1479
8622.87 1495
8623.74 1565
8624.62 1548
8625.50 1540
8626.37 1590
8627.25 1561
8628.13 1660
8629.00 1643
8629.88 1679
8630.76 1694
8631.64 1665
8632.51 1688
8633.39 1645
8634.27 1694
8635.14 1674
8636.02 1671
8636.90 1639
8637.78 1690
8638.65 1733
8639.53 1710
8640.41 1728
8641.29 1731
8642.16 1817
8643.04 1795
8643.92 1842
8644.80 1867
8645.67 1966
8646.55 1946
8647.43 1996
8648.31 1994
8649.18 2123
8650.06 2067
8650.94 2088
8651.82 2135
8652.70 2185
8653.58 2185
8654.45 2167
8655.33 2193
8656.21 2199
8657.09 2246
8657.97 2238
8658.84 2373
8659.72 2493
8660.60 2605
8661.48 2771
8662.36 3015
8663.24 3428
8664.12 3753
8664.99 4009
8665.87 4308
8666.75 4446
8667.63 4430
8668.51 4320
8669.39 4195
8670.27 3882
8671.15 3726
8672.03 3426
8672.91 3302
8673.78 3139
8674.66 3107
8675.54 3016
8676.42 2887
8677.30 2895
8678.18 2730
8679.06 2645
8679.94 2479
8680.82 2375
8681.70 2335
8682.58 2207
8683.46 2131
8684.34 2125
8685.22 2194
8686.10 2146
8686.98 2142
8687.86 2251
8688.74 2387
8689.62 2572
8690.50 2720
8691.38 3005
8692.26 3385
8693.14 3674
8694.02 3838
8694.90 3878
8695.78 3948
8696.66 3781
8697.54 3592
8698.42 3340
8699.30 3119
8700.18 2887
8701.06 2646
8701.94 2473
8702.82 2425
8703.70 2357
8704.58 2270
8705.46 2216
8706.34 2069
8707.23 1993
8708.11 1907
8708.99 1812
8709.87 1735
8710.75 1642
8711.63 1616
8712.51 1545
8713.39 1501
8714.27 1422
8715.16 1422
8716.04 1376
8716.92 1380
8717.80 1394
8718.68 1417
8719.56 1407
8720.44 1416
8721.33 1377
8722.21 1473
8723.09 1408
8723.97 1397
8724.85 1494
8725.73 1402
8726.62 1427
8727.50 1432
8728.38 1461
8729.26 1512
8730.14 1520
8731.03 1532
8731.91 1499
8732.79 1523
8733.67 1518
8734.55 1469
8735.44 1477
8736.32 1493
8737.20 1478
8738.08 1484
8738.97 1464
8739.85 1490
8740.73 1449
8741.61 1402
8742.50 1382
8743.38 1445
8744.26 1460
8745.14 1473
8746.03 1413
8746.91 1401
8747.79 1391
8748.68 1364
8749.56 1387
8750.44 1440
8751.33 1398
8752.21 1380
8753.09 1439
8753.97 1472
8754.86 1495
8755.74 1454
8756.62 1499
8757.51 1521
8758.39 1532
8759.28 1543
8760.16 1567
8761.04 1604
8761.93 1592
8762.81 1515
8763.69 1537
8764.58 1611
8765.46 1596
8766.34 1533
8767.23 1508
8768.11 1522
8769.00 1497
8769.88 1512
8770.76 1527
8771.65 1532
8772.53 1496
8773.42 1429
8774.30 1456
8775.19 1480
8776.07 1437
8776.95 1470
8777.84 1527
8778.72 1504
8779.61 1553
8780.49 1615
8781.38 1678
8782.26 1756
8783.15 1765
8784.03 1804
8784.92 1831
8785.80 1823
8786.69 1812
8787.57 1742
8788.46 1620
8789.34 1552
8790.23 1525
8791.11 1480
8792.00 1429
8792.88 1434
8793.77 1363
8794.65 1304
8795.54 1316
8796.42 1316
8797.31 1244
8798.19 1226
8799.08 1294
8799.96 1297
8800.85 1291
8801.74 1221
8802.62 1207
8803.51 1225
8804.39 1208
8805.28 1209
8806.16 1164
8807.05 1116
8807.94 1106
8808.82 1109
8809.71 1102
8810.59 1114
8811.48 1079
8812.37 1094
8813.25 1128
8814.14 1063
8815.03 1102
8815.91 1095
8816.80 1068
8817.68 1106
8818.57 1095
8819.46 1134
8820.34 1085
8821.23 1053
8822.12 1054
8823.00 1088
8823.89 1067
8824.78 1077
8825.66 1029
8826.55 985
8827.44 1051
8828.33 1032
8829.21 981
8830.10 988
8830.99 959
8831.87 934
8832.76 985
8833.65 952
8834.54 962
8835.42 1013
8836.31 976
8837.20 993
8838.08 997
8838.97 1000
8839.86 996
8840.75 977
8841.64 989
8842.52 969
8843.41 976
8844.30 961
8845.19 927
8846.07 960
8846.96 961
8847.85 975
8848.74 971
8849.63 953
8850.51 933
8851.40 900
8852.29 918
8853.18 858
8854.07 848
8854.96 855
8855.84 905
8856.73 891
8857.62 858
8858.51 863
8859.40 901
8860.29 911
8861.17 859
8862.06 816
8862.95 881
8863.84 897
8864.73 886
8865.62 877
8866.51 882
8867.40 841
8868.29 865
8869.17 815
8870.06 829
8870.95 833
8871.84 801
8872.73 814
8873.62 832
8874.51 843
8875.40 779
8876.29 761
8877.18 805
8878.07 772
8878.96 778
8879.85 742
8880.74 773
8881.63 792
8882.51 821
8883.40 758
8884.29 743
8885.18 732
8886.07 765
8886.96 744
8887.85 778
8888.74 767
8889.63 744
8890.52 722
8891.41 750
8892.30 773
8893.19 705
8894.09 724
8894.98 724
8895.87 718
8896.76 737
8897.65 711
8898.54 702
8899.43 698
8900.32 646
8901.21 678
8902.10 692
8902.99 707
8903.88 721
8904.77 703
8905.66 676
8906.55 687
8907.44 697
8908.34 651
8909.23 714
8910.12 682
8911.01 704
8911.90 701
8912.79 677
8913.68 707
8914.57 663
8915.47 653
8916.36 687
8917.25 685
8918.14 679
8919.03 660
8919.92 663
8920.81 652
8921.71 708
8922.60 653
8923.49 674
8924.38 686
8925.27 699
8926.16 658
8927.06 679
8927.95 674
8928.84 678
8929.73 654
8930.62 638
8931.52 657
8932.41 678
8933.30 644
8934.19 631
8935.09 666
8935.98 645
8936.87 644
8937.76 617
8938.66 644
8939.55 648
8940.44 590
8941.33 603
8942.23 617
8943.12 611
8944.01 621
8944.90 634
8945.80 603
8946.69 634
8947.58 616
8948.48 593
8949.37 623
8950.26 646
8951.16 636
8952.05 599
8952.94 623
8953.84 628
8954.73 644
8955.62 627
8956.52 610
8957.41 634
8958.30 623
8959.20 609
8960.09 613
8960.98 624
8961.88 610
8962.77 607
8963.66 606
8964.56 653
8965.45 672
8966.35 608
8967.24 624
8968.13 640
8969.03 644
8969.92 617
8970.82 622
8971.71 657
8972.60 654
8973.50 645
8974.39 616
8975.29 665
8976.18 650
8977.08 619
8977.97 654
8978.87 624
8979.76 643
8980.65 631
8981.55 611
8982.44 608
8983.34 605
8984.23 599
8985.13 604
8986.02 596
8986.92 601
8987.81 627
8988.71 628
8989.60 607
8990.50 620
8991.39 563
8992.29 565
8993.18 578
8994.08 619
8994.97 623
8995.87 575
8996.76 616
8997.66 594
8998.56 615
8999.45 569
9000.35 622
9001.24 591
9002.14 585
9003.03 604
9003.93 570
9004.83 571
9005.72 590
9006.62 588
9007.51 591
9008.41 580
9009.31 596
9010.20 576
9011.10 574
9011.99 569
9012.89 603
9013.79 572
9014.68 569
9015.58 575
9016.48 608
9017.37 604
9018.27 573
9019.16 564
9020.06 600
9020.96 590
9021.85 566
9022.75 560
9023.65 564
9024.54 580
9025.44 570
9026.34 563
9027.24 607
9028.13 551
9029.03 577
9029.93 529
9030.82 533
9031.72 550
9032.62 598
9033.52 580
9034.41 593
9035.31 567
9036.21 568
9037.10 524
9038.00 539
9038.90 563
9039.80 541
9040.69 586
9041.59 585
9042.49 539
9043.39 552
9044.29 577
9045.18 564
9046.08 591
9046.98 577
9047.88 576
9048.78 586
9049.67 582
9050.57 605
9051.47 574
9052.37 561
9053.27 553
9054.16 584
9055.06 598
9055.96 566
9056.86 564
9057.76 590
9058.66 586
9059.55 586
9060.45 592
9061.35 604
9062.25 631
9063.15 610
9064.05 612
9064.95 590
9065.85 608
9066.74 572
9067.64 596
9068.54 567
9069.44 584
9070.34 582
9071.24 631
9072.14 592
9073.04 589
9073.94 588
9074.84 623
9075.74 591
9076.64 605
9077.53 540
9078.43 591
9079.33 590
9080.23 578
9081.13 611
9082.03 566
9082.93 576
9083.83 574
9084.73 585
9085.63 551
9086.53 610
9087.43 573
9088.33 596
9089.23 612
9090.13 591
9091.03 561
9091.93 609
9092.83 591
9093.73 608
9094.63 559
9095.53 584
9096.43 570
9097.33 606
9098.23 596
9099.13 592
9100.04 612
9100.94 576
9101.84 594
9102.74 612
9103.64 640
9104.54 611
9105.44 615
9106.34 601
9107.24 615
9108.14 593
9109.04 556
9109.94 587
9110.85 567
9111.75 573
9112.65 570
9113.55 556
9114.45 560
9115.35 596
9116.25 589
9117.15 600
9118.06 619
9118.96 599
9119.86 590
9120.76 558
9121.66 581
9122.56 575
9123.46 629
9124.37 594
9125.27 595
9126.17 599
9127.07 604
9127.97 597
9128.88 614
9129.78 579
9130.68 588
9131.58 554
9132.48 578
9133.39 586
9134.29 578
9135.19 583
9136.09 569
9137.00 586
9137.90 549
9138.80 555
9139.70 556
9140.61 578
9141.51 606
9142.41 538
9143.31 524
9144.22 568
9145.12 559
9146.02 520
9146.92 527
9147.83 539
9148.73 521
9149.63 546
9150.54 567
9151.44 573
9152.34 583
9153.25 561
9154.15 563
9155.05 547
9155.96 601
9156.86 586
9157.76 571
9158.67 566
9159.57 565
9160.47 588
9161.38 601
9162.28 596
9163.18 586
9164.09 585
9164.99 558
9165.90 583
9166.80 570
9167.70 621
9168.61 549
9169.51 581
9170.42 593
9171.32 635
9172.22 636
9173.13 601
9174.03 596
9174.94 578
9175.84 598
9176.74 574
9177.65 586
9178.55 562
9179.46 560
9180.36 581
9181.27 581
9182.17 548
9183.08 557
9183.98 546
9184.89 530
9185.79 555
9186.70 588
9187.60 549
9188.51 561
9189.41 592
9190.32 586
9191.22 569
9192.13 588
9193.03 557
9193.94 565
9194.84 610
9195.75 625
9196.65 618
9197.56 646
9198.46 639
9199.37 625
9200.27 630
9201.18 659
9202.08 708
9202.99 690
9203.90 657
9204.80 675
9205.71 682
9206.61 653
9207.52 639
9208.42 612
9209.33 581
9210.24 625
9211.14 603
9212.05 581
9212.95 572
9213.86 573
9214.77 607
9215.67 593
9216.58 576
9217.49 570
9218.39 587
9219.30 600
9220.21 596
9221.11 619
9222.02 586
9222.93 566
9223.83 640
9224.74 584
9225.65 565
9226.55 563
9227.46 588
9228.37 578
9229.27 590
9230.18 552
9231.09 578
9231.99 538
9232.90 560
9233.81 583
9234.72 570
9235.62 580
9236.53 577
9237.44 615
9238.34 571
9239.25 575
9240.16 580
9241.07 589
9241.97 553
9242.88 575
9243.79 587
9244.70 569
9245.61 523
9246.51 571
9247.42 545
9248.33 550
9249.24 581
9250.14 548
9251.05 558
9251.96 547
9252.87 550
9253.78 544
9254.69 550
9255.59 552
9256.50 560
9257.41 539
9258.32 584
9259.23 575
9260.14 583
9261.04 564
9261.95 560
9262.86 593
9263.77 545
9264.68 591
9265.59 578
9266.50 593
9267.40 563
9268.31 560
9269.22 576
9270.13 561
9271.04 559
9271.95 579
9272.86 581
9273.77 600
9274.68 582
9275.59 562
9276.49 593
9277.40 573
9278.31 603
9279.22 600
9280.13 581
9281.04 600
9281.95 574
9282.86 549
9283.77 613
9284.68 607
9285.59 610
9286.50 595
9287.41 590
9288.32 594
9289.23 590
9290.14 560
9291.05 539
9291.96 587
9292.87 576
9293.78 615
9294.69 618
9295.60 576
9296.51 571
9297.42 585
9298.33 584
9299.24 644
9300.15 621
9301.06 620
9301.97 609
9302.88 630
9303.79 694
9304.70 609
9305.61 612
9306.53 605
9307.44 649
9308.35 638
9309.26 628
9310.17 633
9311.08 666
9311.99 720
9312.90 695
9313.81 704
9314.72 703
9315.63 704
9316.55 663
9317.46 651
9318.37 624
9319.28 627
9320.19 617
9321.10 639
9322.01 634
9322.93 641
9323.84 599
9324.75 639
9325.66 638
9326.57 646
9327.48 591
9328.40 622
9329.31 599
9330.22 597
9331.13 589
9332.04 591
9332.96 620
9333.87 579
9334.78 595
9335.69 603
9336.60 615
9337.52 615
9338.43 647
9339.34 605
9340.25 631
9341.17 593
9342.08 616
9342.99 586
9343.90 569
9344.82 595
9345.73 630
9346.64 631
9347.55 621
9348.47 644
9349.38 659
9350.29 646
9351.21 586
9352.12 600
9353.03 615
9353.94 626
9354.86 617
9355.77 606
9356.68 568
9357.60 570
9358.51 583
9359.42 595
9360.34 622
9361.25 581
9362.16 595
9363.08 593
9363.99 586
9364.90 584
9365.82 596
9366.73 597
9367.65 599
9368.56 598
9369.47 572
9370.39 589
9371.30 613
9372.21 629
9373.13 613
9374.04 584
9374.96 614
9375.87 609
9376.79 627
9377.70 672
9378.61 653
9379.53 616
9380.44 653
9381.36 599
9382.27 667
9383.19 636
9384.10 632
9385.01 653
9385.93 641
9386.84 638
9387.76 650
9388.67 674
9389.59 684
9390.50 681
9391.42 688
9392.33 705
9393.25 691
9394.16 719
9395.08 777
9395.99 747
9396.91 736
9397.82 727
9398.74 730
9399.65 705
9400.57 707
9401.48 659
9402.40 673
9403.32 699
9404.23 680
9405.15 660
9406.06 642
9406.98 664
9407.89 637
9408.81 628
9409.73 650
9410.64 666
9411.56 643
9412.47 653
9413.39 638
9414.30 643
9415.22 611
9416.14 665
9417.05 663
9417.97 645
9418.89 621
9419.80 644
9420.72 614
9421.63 651
9422.55 670
9423.47 650
9424.38 652
9425.30 692
9426.22 699
9427.13 680
9428.05 644
9428.97 659
9429.88 646
9430.80 670
9431.72 676
9432.63 657
9433.55 708
9434.47 699
9435.38 703
9436.30 713
9437.22 675
9438.14 685
9439.05 696
9439.97 722
9440.89 747
9441.81 734
9442.72 718
9443.64 744
9444.56 725
9445.47 709
9446.39 716
9447.31 745
9448.23 749
9449.15 708
9450.06 737
9450.98 778
9451.90 769
9452.82 737
9453.73 754
9454.65 803
9455.57 833
9456.49 803
9457.41 743
9458.32 722
9459.24 699
9460.16 728
9461.08 738
9462.00 734
9462.92 653
9463.83 677
9464.75 699
9465.67 724
9466.59 728
9467.51 687
9468.43 709
9469.35 726
9470.26 693
9471.18 732
9472.10 713
9473.02 685
9473.94 690
9474.86 686
9475.78 685
9476.70 722
9477.62 737
9478.54 745
9479.45 730
9480.37 740
9481.29 783
9482.21 795
9483.13 764
9484.05 782
9484.97 772
9485.89 750
9486.81 792
9487.73 790
9488.65 775
9489.57 730
9490.49 739
9491.41 712
9492.33 718
9493.25 711
9494.17 700
9495.09 737
9496.01 724
9496.93 695
9497.85 726
9498.77 721
9499.69 704
9500.61 712
9501.53 751
9502.45 736
9503.37 749
9504.29 767
9505.21 793
9506.13 828
9507.05 787
9507.97 787
9508.89 781
9509.81 804
9510.73 798
9511.65 821
9512.57 838
9513.49 778
9514.42 805
9515.34 832
9516.26 840
9517.18 866
9518.10 874
9519.02 923
9519.94 933
9520.86 991
9521.78 1007
9522.71 1056
9523.63 1089
9524.55 1012
9525.47 1037
9526.39 1038
9527.31 1042
9528.23 1011
9529.16 986
9530.08 965
9531.00 934
9531.92 927
9532.84 909
9533.76 897
9534.69 901
9535.61 939
9536.53 903
9537.45 929
9538.37 880
9539.30 873
9540.22 841
9541.14 871
9542.06 865
9542.98 837
9543.91 865
9544.83 825
9545.75 846
9546.67 853
9547.60 855
9548.52 837
9549.44 874
9550.36 887
9551.29 878
9552.21 889
9553.13 915
9554.06 897
9554.98 902
9555.90 915
9556.82 902
9557.75 907
9558.67 895
9559.59 964
9560.52 941
9561.44 949
9562.36 910
9563.29 961
9564.21 960
9565.13 988
9566.06 939
9566.98 986
9567.90 994
9568.83 994
9569.75 979
9570.67 968
9571.60 936
9572.52 920
9573.44 965
9574.37 935
9575.29 962
9576.22 985
9577.14 1007
9578.06 991
9578.99 1003
9579.91 1002
9580.84 1046
9581.76 1010
9582.68 1059
9583.61 1039
9584.53 1062
9585.46 1086
9586.38 1066
9587.31 1084
9588.23 1071
9589.15 1103
9590.08 1079
9591.00 1080
9591.93 1094
9592.85 1112
9593.78 1096
9594.70 1122
9595.63 1099
9596.55 1198
9597.48 1227
9598.40 1228
9599.33 1287
9600.25 1273
9601.18 1301
9602.10 1317
9603.03 1360
9603.95 1326
9604.88 1340
9605.80 1279
9606.73 1254
9607.65 1230
9608.58 1238
9609.50 1185
9610.43 1162
9611.35 1176
9612.28 1131
9613.21 1152
9614.13 1161
9615.06 1168
9615.98 1159
9616.91 1148
9617.84 1161
9618.76 1132
9619.69 1152
9620.61 1177
9621.54 1158
9622.47 1144
9623.39 1136
9624.32 1186
9625.24 1216
9626.17 1214
9627.10 1210
9628.02 1212
9628.95 1239
9629.88 1255
9630.80 1268
9631.73 1262
9632.65 1286
9633.58 1263
9634.51 1238
9635.43 1284
9636.36 1266
9637.29 1304
9638.22 1349
9639.14 1371
9640.07 1363
9641.00 1397
9641.92 1395
9642.85 1449
9643.78 1488
9644.70 1500
9645.63 1530
9646.56 1568
9647.49 1538
9648.41 1541
9649.34 1563
9650.27 1549
9651.20 1500
9652.12 1525
9653.05 1558
9653.98 1523
9654.91 1504
9655.83 1517
9656.76 1487
9657.69 1455
9658.62 1497
9659.55 1496
9660.47 1561
9661.40 1499
9662.33 1537
9663.26 1603
9664.19 1497
9665.11 1554
9666.04 1605
9666.97 1567
9667.90 1570
9668.83 1600
9669.75 1613
9670.68 1633
9671.61 1609
9672.54 1654
9673.47 1673
9674.40 1658
9675.33 1664
9676.25 1675
9677.18 1701
9678.11 1696
9679.04 1720
9679.97 1774
9680.90 1734
9681.83 1734
9682.76 1786
9683.69 1749
9684.61 1765
9685.54 1762
9686.47 1778
9687.40 1765
9688.33 1840
9689.26 1834
9690.19 1818
9691.12 1788
9692.05 1812
9692.98 1834
9693.91 1902
9694.84 1903
9695.77 1942
9696.70 2008
9697.63 2126
9698.56 2128
9699.49 2140
9700.42 2241
9701.35 2249
9702.28 2177
9703.21 2207
9704.14 2212
9705.07 2086
9706.00 2040
9706.93 1948
9707.86 1901
9708.79 1865
9709.72 1813
9710.65 1828
9711.58 1841
9712.51 1825
9713.44 1826
9714.37 1888
9715.30 1939
9716.23 1979
9717.16 1935
9718.09 1899
9719.02 1890
9719.95 1918
9720.88 1805
9721.81 1733
9722.75 1713
9723.68 1667
9724.61 1642
9725.54 1577
9726.47 1574
9727.40 1520
9728.33 1433
9729.26 1474
9730.19 1501
9731.13 1520
9732.06 1547
9732.99 1499
9733.92 1475
9734.85 1446
9735.78 1475
9736.71 1458
9737.65 1457
9738.58 1433
9739.51 1440
9740.44 1466
9741.37 1421
9742.30 1423
9743.24 1431
9744.17 1361
9745.10 1353
9746.03 1395
9746.96 1408
9747.90 1411
9748.83 1414
9749.76 1438
9750.69 1473
9751.63 1364
9752.56 1349
9753.49 1333
9754.42 1358
9755.36 1347
9756.29 1336
9757.22 1345
9758.15 1325
9759.09 1397
9760.02 1302
9760.95 1357
9761.88 1389
9762.82 1359
9763.75 1335
9764.68 1354
9765.62 1347
9766.55 1346
9767.48 1361
9768.41 1349
9769.35 1368
9770.28 1378
9771.21 1362
9772.15 1385
9773.08 1362
9774.01 1344
9774.95 1322
9775.88 1338
9776.81 1384
9777.75 1410
9778.68 1425
9779.62 1460
9780.55 1477
9781.48 1465
9782.42 1447
9783.35 1465
9784.28 1522
9785.22 1557
9786.15 1576
9787.09 1574
9788.02 1575
9788.95 1518
9789.89 1513
9790.82 1442
9791.76 1472
9792.69 1418
9793.63 1414
9794.56 1426
9795.49 1442
9796.43 1477
9797.36 1492
9798.30 1550
9799.23 1583
9800.17 1630
9801.10 1658
9802.04 1618
9802.97 1544
9803.91 1551
9804.84 1469
9805.78 1452
9806.71 1383
9807.65 1300
9808.58 1260
9809.52 1232
9810.45 1216
9811.39 1200
9812.32 1091
9813.26 1116
9814.19 1145
9815.13 1081
9816.06 1105
9817.00 1079
9817.93 1067
9818.87 1068
9819.80 1085
9820.74 1051
9821.68 1047
9822.61 1067
9823.55 1040
9824.48 1022
9825.42 1024
9826.35 1058
9827.29 1017
9828.23 997
9829.16 1014
9830.10 1021
9831.03 1006
9831.97 1007
9832.91 1021
9833.84 1022
9834.78 1035
9835.72 1049
9836.65 1063
9837.59 1037
9838.52 1044
9839.46 1039
9840.40 1000
9841.33 1037
9842.27 1020
9843.21 1030
9844.14 1063
9845.08 999
9846.02 1031
9846.95 1055
9847.89 1015
9848.83 1036
9849.77 1049
9850.70 1018
9851.64 1048
9852.58 1064
9853.51 1066
9854.45 1064
9855.39 1037
9856.33 1067
9857.26 1061
9858.20 1035
9859.14 1033
9860.08 1031
9861.01 1047
9861.95 975
9862.89 971
9863.83 1010
9864.76 965
9865.70 996
9866.64 996
9867.58 985
9868.51 962
9869.45 1023
9870.39 1015
9871.33 945
9872.27 948
9873.20 967
9874.14 975
9875.08 989
9876.02 987
9876.96 1002
9877.90 981
9878.83 999
9879.77 953
9880.71 975
9881.65 995
9882.59 983
9883.53 970
9884.47 995
9885.40 952
9886.34 934
9887.28 951
9888.22 930
9889.16 904
9890.10 926
9891.04 910
9891.98 917
9892.91 941
9893.85 947
9894.79 914
9895.73 933
9896.67 899
9897.61 948
9898.55 926
9899.49 918
9900.43 944
9901.37 946
9902.31 975
9903.25 948
9904.19 956
9905.13 912
9906.07 918
9907.01 938
9907.95 966
9908.89 953
9909.83 936
9910.77 967
9911.71 923
9912.65 947
9913.59 949
9914.53 947
9915.47 945
9916.41 917
9917.35 972
9918.29 980
9919.23 1001
9920.17 952
9921.11 967
9922.05 1027
9922.99 1074
9923.93 1103
9924.87 1155
9925.81 1221
9926.75 1232
9927.69 1347
9928.63 1353
9929.57 1322
9930.51 1353
9931.45 1317
9932.39 1251
9933.34 1219
9934.28 1168
9935.22 1087
9936.16 1039
9937.10 968
9938.04 975
9938.98 943
9939.92 956
9940.87 966
9941.81 966
9942.75 909
9943.69 914
9944.63 962
9945.57 974
9946.51 943
9947.46 967
9948.40 1051
9949.34 1039
9950.28 1109
9951.22 1115
9952.16 1129
9953.11 1147
9954.05 1173
9954.99 1101
9955.93 1079
9956.87 1064
9957.82 997
9958.76 1007
9959.70 952
9960.64 935
9961.59 893
9962.53 899
9963.47 869
9964.41 842
9965.35 805
9966.30 812
9967.24 805
9968.18 792
9969.13 781
9970.07 766
9971.01 773
9971.95 789
9972.90 772
9973.84 752
9974.78 739
9975.73 765
9976.67 713
9977.61 740
9978.55 745
9979.50 739
9980.44 734
9981.38 765
9982.33 765
9983.27 757
9984.21 725
9985.16 761
9986.10 747
9987.04 736
9987.99 810
9988.93 787
9989.88 768
9990.82 747
9991.76 749
9992.71 786
9993.65 747
9994.59 732
9995.54 752
9996.48 777
9997.43 771
9998.37 744
9999.31 758
10000.26 739
10001.20 704
10002.15 786
10003.09 693
10004.04 745
10004.98 754
10005.92 740
10006.87 751
10007.81 740
10008.76 744
10009.70 704
10010.65 716
10011.59 699
10012.54 751
10013.48 732
10014.43 716
10015.37 705
10016.32 718
10017.26 699
10018.21 710
10019.15 711
10020.10 713
10021.04 698
10021.99 695
10022.93 753
10023.88 694
10024.82 732
10025.77 730
10026.71 732
10027.66 720
10028.60 733
10029.55 709
10030.49 719
10031.44 699
10032.39 703
10033.33 684
10034.28 693
10035.22 689
10036.17 694
10037.11 689
10038.06 703
10039.01 687
10039.95 697
10040.90 659
10041.84 683
10042.79 703
10043.74 654
10044.68 696
10045.63 685
10046.58 671
10047.52 683
10048.47 690
10049.41 658
10050.36 657
10051.31 676
10052.25 657
10053.20 655
10054.15 680
10055.09 673
10056.04 665
10056.99 655
10057.93 662
10058.88 659
10059.83 660
10060.78 655
10061.72 668
10062.67 616
10063.62 627
10064.56 687
10065.51 679
10066.46 626
10067.41 668
10068.35 651
10069.30 667
10070.25 606
10071.20 610
10072.14 669
10073.09 661
10074.04 652
10074.99 652
10075.93 652
10076.88 661
10077.83 626
10078.78 666
10079.72 650
10080.67 642
10081.62 638
10082.57 636
10083.52 674
10084.46 643
10085.41 664
10086.36 658
10087.31 656
10088.26 622
10089.21 677
10090.15 654
10091.10 628
10092.05 628
10093.00 659
10093.95 679
10094.90 627
10095.85 680
10096.79 671
10097.74 663
10098.69 638
10099.64 656
10100.59 657
10101.54 662
10102.49 630
10103.44 658
10104.39 701
10105.33 664
10106.28 639
10107.23 624
10108.18 643
10109.13 644
10110.08 659
10111.03 649
10111.98 652
10112.93 677
10113.88 660
10114.83 618
10115.78 673
10116.73 657
10117.68 650
10118.63 667
10119.58 649
10120.53 658
10121.48 676
10122.43 666
10123.38 673
10124.33 638
10125.28 662
10126.23 667
10127.18 674
10128.13 666
10129.08 679
10130.03 692
10130.98 674
10131.93 676
10132.88 693
10133.83 683
10134.78 666
10135.73 711
10136.68 717
10137.63 690
10138.58 666
10139.53 687
10140.48 754
10141.43 750
10142.38 710
10143.33 696
10144.29 726
10145.24 754
10146.19 782
10147.14 729
10148.09 680
10149.04 734
10149.99 756
10150.94 773
10151.89 758
10152.85 742
10153.80 773
10154.75 757
10155.70 760
10156.65 760
10157.60 793
10158.55 756
10159.51 770
10160.46 797
10161.41 801
10162.36 760
10163.31 770
10164.26 803
10165.22 791
10166.17 793
10167.12 788
10168.07 839
10169.02 836
10169.98 821
10170.93 843
10171.88 852
10172.83 875
10173.79 886
10174.74 909
10175.69 911
10176.64 899
10177.60 933
10178.55 877
10179.50 920
10180.45 951
10181.41 954
10182.36 991
10183.31 935
10184.26 949
10185.22 952
10186.17 947
10187.12 963
10188.08 990
10189.03 945
10189.98 967
10190.93 928
10191.89 935
10192.84 964
10193.79 978
10194.75 978
10195.70 951
10196.65 966
10197.61 942
10198.56 970
10199.51 980
10200.47 965
10201.42 951
10202.38 965
10203.33 1039
10204.28 1031
10205.24 1071
10206.19 1085
10207.14 1109
10208.10 1147
10209.05 1160
10210.01 1166
10210.96 1176
10211.91 1185
10212.87 1119
10213.82 1073
10214.78 1096
10215.73 1043
10216.69 992
10217.64 1022
10218.59 980
10219.55 955
10220.50 920
10221.46 969
10222.41 982
10223.37 914
10224.32 949
10225.28 957
10226.23 963
10227.19 967
10228.14 949
10229.10 953
10230.05 965
10231.01 981
10231.96 1044
10232.92 1121
10233.87 1104
10234.83 1140
10235.78 1168
10236.74 1191
10237.69 1252
10238.65 1232
10239.60 1281
10240.56 1273
10241.51 1237
10242.47 1178
10243.42 1154
10244.38 1101
10245.34 1058
10246.29 1031
10247.25 1031
10248.20 942
10249.16 930
10250.11 915
10251.07 921
10252.03 890
10252.98 888
10253.94 908
10254.89 902
10255.85 893
10256.81 855
10257.76 847
10258.72 805
10259.68 825
10260.63 778
10261.59 765
10262.55 764
10263.50 751
10264.46 752
10265.41 764
10266.37 752
10267.33 763
10268.28 737
10269.24 730
10270.20 766
10271.16 750
10272.11 777
10273.07 770
10274.03 760
10274.98 747
10275.94 712
10276.90 729
10277.85 743
10278.81 731
10279.77 712
10280.73 708
10281.68 711
10282.64 756
10283.60 714
10284.56 713
10285.51 699
10286.47 677
10287.43 662
10288.39 698
10289.34 671
10290.30 686
10291.26 667
10292.22 709
10293.18 685
10294.13 694
10295.09 677
10296.05 673
10297.01 750
10297.97 694
10298.92 745
10299.88 706
10300.84 666
10301.80 704
10302.76 686
10303.72 664
10304.67 672
10305.63 690
10306.59 671
10307.55 671
10308.51 670
10309.47 653
10310.43 686
10311.38 677
10312.34 655
10313.30 673
10314.26 700
10315.22 688
10316.18 667
10317.14 676
10318.10 684
10319.06 694
10320.01 708
10320.97 687
10321.93 650
10322.89 636
10323.85 683
10324.81 662
10325.77 634
10326.73 646
10327.69 675
10328.65 645
10329.61 658
10330.57 632
10331.53 655
10332.49 672
10333.45 673
10334.41 647
10335.37 629
10336.33 627
10337.29 639
10338.25 634
10339.21 604
10340.17 589
10341.13 594
10342.09 618
10343.05 605
10344.01 584
10344.97 577
10345.93 591
10346.89 593
10347.85 650
10348.81 617
10349.77 626
10350.73 612
10351.69 584
10352.65 581
10353.61 619
10354.57 563
10355.53 559
10356.49 589
10357.46 574
10358.42 577
10359.38 570
10360.34 576
10361.30 577
10362.26 581
10363.22 569
10364.18 533
10365.14 530
10366.11 581
10367.07 589
10368.03 552
10368.99 567
10369.95 537
10370.91 551
10371.87 555
10372.84 562
10373.80 552
10374.76 571
10375.72 539
10376.68 554
10377.64 529
10378.61 550
10379.57 554
10380.53 544
10381.49 555
10382.45 556
10383.42 536
10384.38 530
10385.34 519
10386.30 521
10387.27 567
10388.23 519
10389.19 521
10390.15 550
10391.11 525
10392.08 533
10393.04 521
10394.00 533
10394.96 549
10395.93 529
10396.89 535
10397.85 560
10398.82 530
10399.78 539
10400.74 495
10401.70 531
10402.67 530
10403.63 530
10404.59 531
10405.56 547
10406.52 521
10407.48 507
10408.45 540
10409.41 541
10410.37 558
10411.34 551
10412.30 532
10413.26 532
10414.23 540
10415.19 540
10416.15 538
10417.12 555
10418.08 548
10419.04 544
10420.01 565
10420.97 560
10421.94 559
10422.90 562
10423.86 576
10424.83 562
10425.79 561
10426.76 553
10427.72 573
10428.68 553
10429.65 520
10430.61 535
10431.58 529
10432.54 522
10433.51 494
10434.47 492
10435.44 506
10436.40 501
10437.36 490
10438.33 560
10439.29 502
10440.26 489
10441.22 513
10442.19 488
10443.15 538
10444.12 499
10445.08 496
10446.05 496
10447.01 473
10447.98 497
10448.94 541
10449.91 497
10450.87 518
10451.84 511
10452.80 514
10453.77 488
10454.73 469
10455.70 500
10456.67 503
10457.63 492
10458.60 524
10459.56 503
10460.53 472
10461.49 460
10462.46 502
10463.43 529
10464.39 500
10465.36 494
10466.32 487
10467.29 518
10468.25 490
10469.22 470
10470.19 509
10471.15 474
10472.12 513
10473.09 500
10474.05 498
10475.02 522
10475.98 517
10476.95 513
10477.92 561
10478.88 488
10479.85 528
10480.82 536
10481.78 537
10482.75 506
10483.72 519
10484.68 524
10485.65 526
10486.62 532
10487.58 536
10488.55 526
10489.52 518
10490.49 495
10491.45 488
10492.42 495
10493.39 511
10494.35 506
10495.32 504
10496.29 523
10497.26 498
10498.22 501
10499.19 498
10500.16 493
10501.13 480
10502.09 497
10503.06 497
10504.03 490
10505.00 499
10505.96 509
10506.93 504
10507.90 496
10508.87 531
10509.84 509
10510.80 541
10511.77 504
10512.74 490
10513.71 513
10514.68 513
10515.64 483
10516.61 490
10517.58 490
10518.55 519
10519.52 499
10520.49 474
10521.45 460
10522.42 466
10523.39 466
10524.36 504
10525.33 469
10526.30 466
10527.27 478
10528.23 501
10529.20 485
10530.17 497
10531.14 504
10532.11 502
10533.08 507
10534.05 508
10535.02 486
10535.99 509
10536.96 524
10537.93 512
10538.89 523
10539.86 544
10540.83 526
10541.80 517
10542.77 524
10543.74 524
10544.71 526
10545.68 548
10546.65 522
10547.62 496
10548.59 473
10549.56 472
10550.53 545
10551.50 507
10552.47 532
10553.44 499
10554.41 531
10555.38 531
10556.35 525
10557.32 496
10558.29 532
10559.26 552
10560.23 559
10561.20 554
10562.17 561
10563.14 557
10564.11 567
10565.08 563
10566.05 568
10567.02 578
10567.99 567
10568.96 597
10569.93 552
10570.91 546
10571.88 572
10572.85 566
10573.82 565
10574.79 548
10575.76 545
10576.73 543
10577.70 536
10578.67 541
10579.64 543
10580.62 525
10581.59 555
10582.56 530
10583.53 560
10584.50 546
10585.47 539
10586.44 540
10587.42 565
10588.39 514
10589.36 537
10590.33 552
10591.30 566
10592.27 570
10593.25 563
10594.22 592
10595.19 569
10596.16 590
10597.13 585
10598.10 578
10599.08 603
10600.05 573
10601.02 580
10601.99 585
10602.97 598
10603.94 603
10604.91 615
10605.88 649
10606.85 644
10607.83 644
10608.80 681
10609.77 682
10610.74 705
10611.72 710
10612.69 727
10613.66 734
10614.64 719
10615.61 682
10616.58 717
10617.55 676
10618.53 636
10619.50 643
10620.47 680
10621.45 612
10622.42 619
10623.39 592
10624.37 587
10625.34 612
10626.31 587
10627.29 596
10628.26 555
10629.23 578
10630.21 580
10631.18 544
10632.15 556
10633.13 549
10634.10 587
10635.07 579
10636.05 593
10637.02 613
10638.00 637
10638.97 599
10639.94 654
10640.92 663
10641.89 617
10642.87 626
10643.84 639
10644.81 631
10645.79 610
10646.76 609
10647.74 576
10648.71 603
10649.68 576
10650.66 567
10651.63 540
10652.61 527
10653.58 533
10654.56 526
10655.53 540
10656.51 547
10657.48 518
10658.46 528
10659.43 499
10660.41 519
10661.38 497
10662.36 515
10663.33 514
10664.31 505
10665.28 516
10666.26 492
10667.23 499
10668.21 485
10669.18 478
10670.16 510
10671.13 494
10672.11 503
10673.08 558
10674.06 546
10675.03 524
10676.01 486
10676.99 527
10677.96 548
10678.94 540
10679.91 493
10680.89 543
10681.86 514
10682.84 545
10683.82 522
10684.79 526
10685.77 542
10686.74 519
10687.72 516
10688.70 516
10689.67 512
10690.65 506
10691.63 558
10692.60 505
10693.58 502
10694.55 540
10695.53 520
10696.51 514
10697.48 531
10698.46 500
10699.44 496
10700.41 506
10701.39 493
10702.37 503
10703.34 493
10704.32 490
10705.30 480
10706.27 483
10707.25 474
10708.23 497
10709.21 500
10710.18 518
10711.16 501
10712.14 506
10713.11 480
10714.09 479
10715.07 510
10716.05 522
10717.02 502
10718.00 498
10718.98 512
10719.96 513
10720.93 505
10721.91 513
10722.89 515
10723.87 515
10724.85 506
10725.82 506
10726.80 485
10727.78 527
10728.76 516
10729.74 494
10730.71 482
10731.69 479
10732.67 477
10733.65 534
10734.63 522
10735.60 523
10736.58 512
10737.56 515
10738.54 519
10739.52 505
10740.50 507
10741.48 540
10742.45 537
10743.43 549
10744.41 537
10745.39 511
10746.37 522
10747.35 512
10748.33 512
10749.31 513
10750.28 512
10751.26 515
10752.24 550
10753.22 533
10754.20 503
10755.18 498
10756.16 529
10757.14 541
10758.12 543
10759.10 510
10760.08 492
10761.06 531
10762.04 525
10763.01 512
10763.99 541
10764.97 545
10765.95 517
10766.93 511
10767.91 517
10768.89 544
10769.87 535
10770.85 515
10771.83 487
10772.81 518
10773.79 530
10774.77 525
10775.75 560
10776.73 523
10777.71 551
10778.69 540
10779.67 557
10780.65 588
10781.63 561
10782.62 559
10783.60 558
10784.58 568
10785.56 571
10786.54 585
10787.52 594
10788.50 579
10789.48 588
10790.46 611
10791.44 566
10792.42 593
10793.40 594
10794.38 546
10795.37 585
10796.35 588
10797.33 551
10798.31 573
10799.29 562
10800.27 552
10801.25 529
10802.23 537
10803.21 576
10804.20 533
10805.18 558
10806.16 587
10807.14 563
10808.12 546
10809.10 576
10810.09 582
10811.07 552
10812.05 555
10813.03 532
10814.01 527
10815.00 541
10815.98 546
10816.96 559
10817.94 551
10818.92 575
10819.91 537
10820.89 536
10821.87 561
10822.85 583
10823.83 559
10824.82 570
10825.80 556
10826.78 555
10827.76 565
10828.75 577
10829.73 571
10830.71 578
10831.69 591
10832.68 578
10833.66 565
10834.64 614
10835.63 608
10836.61 635
10837.59 613
10838.57 626
10839.56 616
10840.54 606
10841.52 594
10842.51 606
10843.49 635
10844.47 591
10845.46 601
10846.44 628
10847.42 626
10848.41 630
10849.39 635
10850.37 619
10851.36 674
10852.34 657
10853.32 632
10854.31 630
10855.29 614
10856.28 675
10857.26 708
10858.24 634
10859.23 645
10860.21 623
10861.20 633
10862.18 676
10863.16 653
10864.15 639
10865.13 665
10866.12 681
10867.10 694
10868.08 687
10869.07 662
10870.05 691
10871.04 683
10872.02 692
10873.01 709
10873.99 708
10874.98 697
10875.96 709
10876.95 683
10877.93 706
10878.92 750
10879.90 758
10880.89 720
10881.87 736
10882.86 747
10883.84 802
10884.83 772
10885.81 767
10886.80 785
10887.78 774
10888.77 767
10889.75 779
10890.74 794
10891.72 809
10892.71 767
10893.69 787
10894.68 790
10895.66 795
10896.65 800
10897.64 805
10898.62 797
10899.61 816
10900.59 828
10901.58 835
10902.56 842
10903.55 853
10904.54 846
10905.52 845
10906.51 851
10907.49 889
10908.48 940
10909.47 939
10910.45 958
10911.44 909
10912.43 898
10913.41 921
10914.40 946
10915.39 970
10916.37 992
10917.36 970
10918.35 1004
10919.33 1019
10920.32 996
10921.31 1009
10922.29 1032
10923.28 1008
10924.27 1023
10925.25 1047
10926.24 1013
10927.23 1066
10928.21 1063
10929.20 1023
10930.19 1038
10931.18 1082
10932.16 1040
10933.15 1034
10934.14 1054
10935.12 1063
10936.11 1109
10937.10 1135
10938.09 1131
10939.07 1119
10940.06 1138
10941.05 1161
10942.04 1147
10943.02 1103
10944.01 1170
10945.00 1199
10945.99 1225
10946.98 1226
10947.96 1242
10948.95 1310
10949.94 1301
10950.93 1363
10951.92 1377
10952.90 1402
10953.89 1441
10954.88 1515
10955.87 1591
10956.86 1654
10957.85 1702
10958.83 1750
10959.82 1766
10960.81 1809
10961.80 1801
10962.79 1830
10963.78 1831
10964.77 1731
10965.75 1731
10966.74 1671
10967.73 1610
10968.72 1602
10969.71 1546
10970.70 1467
10971.69 1410
10972.68 1363
10973.67 1351
10974.66 1349
10975.64 1309
10976.63 1301
10977.62 1285
10978.61 1276
10979.60 1346
10980.59 1357
10981.58 1329
10982.57 1365
10983.56 1375
10984.55 1383
10985.54 1400
10986.53 1408
10987.52 1423
10988.51 1460
10989.50 1473
10990.49 1504
10991.48 1513
10992.47 1560
10993.46 1639
10994.45 1704
10995.44 1807
10996.43 1843
10997.42 1989
10998.41 2167
10999.40 2142
11000.39 2260
11001.38 2337
11002.37 2486
11003.36 2456
11004.35 2422
11005.34 2292
11006.33 2221
11007.32 2133
11008.31 1957
11009.30 1826
11010.30 1689
11011.29 1585
11012.28 1474
11013.27 1328
11014.26 1300
11015.25 1294
11016.24 1221
11017.23 1167
11018.22 1133
11019.21 1174
11020.21 1136
11021.20 1079
11022.19 1054
11023.18 1075
11024.17 1084
11025.16 1058
11026.15 1022
11027.14 1027
11028.14 1032
11029.13 1013
11030.12 973
11031.11 949
11032.10 999
11033.09 989
11034.09 982
11035.08 1002
11036.07 1000
11037.06 1002
11038.05 969
11039.05 990
11040.04 990
11041.03 957
11042.02 950
11043.02 969
11044.01 935
11045.00 939
11045.99 919
11046.98 933
11047.98 935
11048.97 927
11049.96 934
11050.95 904
11051.95 866
11052.94 890
11053.93 840
11054.93 899
11055.92 892
11056.91 881
11057.90 855
11058.90 905
11059.89 894
11060.88 895
11061.88 968
11062.87 917
11063.86 920
11064.86 935
11065.85 958
11066.84 897
11067.84 906
11068.83 934
11069.82 943
11070.82 912
11071.81 925
11072.80 923
11073.80 888
11074.79 918
11075.78 951
11076.78 942
11077.77 882
11078.77 933
11079.76 927
11080.75 891
11081.75 877
11082.74 903
11083.74 896
11084.73 877
11085.72 857
11086.72 866
11087.71 884
11088.71 859
11089.70 873
11090.70 843
11091.69 862
11092.68 874
11093.68 858
11094.67 851
11095.67 816
11096.66 810
11097.66 830
11098.65 804
11099.65 835
11100.64 851
11101.64 846
11102.63 823
11103.63 807
11104.62 814
11105.62 847
11106.61 807
11107.61 828
11108.60 804
11109.60 814
11110.59 853
11111.59 803
11112.58 800
11113.58 787
11114.57 772
11115.57 802
11116.56 770
11117.56 796
11118.56 815
11119.55 796
11120.55 749
11121.54 774
11122.54 792
11123.54 783
11124.53 803
11125.53 767
11126.52 735
11127.52 783
11128.51 808
11129.51 779
11130.51 783
11131.50 741
11132.50 786
11133.50 745
11134.49 743
11135.49 729
11136.49 751
11137.48 736
11138.48 757
11139.47 761
11140.47 779
11141.47 761
11142.46 740
11143.46 727
11144.46 763
11145.46 768
11146.45 770
11147.45 746
11148.45 762
11149.44 788
11150.44 779
11151.44 784
11152.43 769
11153.43 770
11154.43 761
11155.43 756
11156.42 735
11157.42 763
11158.42 746
11159.42 779
11160.41 736
11161.41 735
11162.41 723
11163.41 729
11164.40 709
11165.40 710
11166.40 683
11167.40 694
11168.39 712
11169.39 695
11170.39 705
11171.39 731
11172.39 716
11173.38 696
11174.38 703
11175.38 682
11176.38 703
11177.38 676
11178.38 671
11179.37 706
11180.37 709
11181.37 708
11182.37 720
11183.37 711
11184.37 717
11185.37 700
11186.36 666
11187.36 696
11188.36 688
11189.36 669
11190.36 711
11191.36 686
11192.36 697
11193.36 740
11194.36 708
11195.35 703
11196.35 716
11197.35 747
11198.35 710
11199.35 703
11200.35 731
11201.35 710
11202.35 695
11203.35 710
11204.35 721
11205.35 734
11206.35 729
11207.35 721
11208.35 714
11209.35 729
11210.35 704
11211.35 708
11212.35 749
11213.35 738
11214.35 667
11215.34 663
11216.35 701
11217.35 756
11218.35 723
11219.35 721
11220.35 678
11221.35 689
11222.35 709
11223.35 703
11224.35 701
11225.35 733
11226.35 752
11227.35 735
11228.35 707
11229.35 751
11230.35 743
11231.35 739
11232.35 763
11233.35 739
11234.35 729
11235.35 726
11236.35 750
11237.36 765
11238.36 774
11239.36 723
11240.36 734
11241.36 764
11242.36 765
11243.36 737
11244.36 787
11245.36 783
11246.37 762
11247.37 774
11248.37 748
11249.37 779
11250.37 785
11251.37 774
11252.38 775
11253.38 788
11254.38 842
11255.38 832
11256.38 804
11257.38 822
11258.39 799
11259.39 798
11260.39 790
11261.39 803
11262.39 818
11263.40 853
11264.40 815
11265.40 826
11266.40 835
11267.40 877
11268.41 870
11269.41 880
11270.41 881
11271.41 917
11272.42 946
11273.42 950
11274.42 946
11275.42 962
11276.43 993
11277.43 1015
11278.43 996
11279.44 986
11280.44 977
11281.44 968
11282.44 996
11283.45 963
11284.45 939
11285.45 937
11286.46 933
11287.46 910
11288.46 862
11289.47 846
11290.47 843
11291.47 856
11292.48 834
11293.48 788
11294.48 775
11295.49 766
11296.49 769
11297.49 792
11298.50 731
11299.50 744
11300.51 763
11301.51 766
11302.51 746
11303.52 787
11304.52 732
11305.53 748
11306.53 770
11307.53 746
11308.54 785
11309.54 787
11310.55 785
11311.55 752
11312.55 761
11313.56 768
11314.56 779
11315.57 783
11316.57 776
11317.58 797
11318.58 777
11319.59 802
11320.59 849
11321.59 795
11322.60 835
11323.60 855
11324.61 853
11325.61 883
11326.62 846
11327.62 874
11328.63 820
11329.63 825
11330.64 774
11331.64 836
11332.65 798
11333.65 800
11334.66 777
11335.67 794
11336.67 802
11337.68 814
11338.68 820
11339.69 802
11340.69 829
11341.70 838
11342.70 875
11343.71 875
11344.72 883
11345.72 875
11346.73 864
11347.73 817
11348.74 799
11349.74 789
11350.75 792
11351.76 790
11352.76 771
11353.77 742
11354.78 729
11355.78 747
11356.79 751
11357.79 756
11358.80 780
11359.81 737
11360.81 740
11361.82 742
11362.83 738
11363.83 779
11364.84 730
11365.85 729
11366.85 694
11367.86 736
11368.87 700
11369.87 737
11370.88 727
11371.89 686
11372.89 700
11373.90 725
11374.91 715
11375.92 713
11376.92 657
11377.93 683
11378.94 728
11379.94 707
11380.95 704
11381.96 721
11382.97 697
11383.97 714
11384.98 710
11385.99 711
11387.00 688
11388.00 721
11389.01 747
11390.02 689
11391.03 686
11392.04 723
11393.04 696
11394.05 705
11395.06 688
11396.07 687
11397.08 702
11398.08 709
11399.09 684
11400.10 711
11401.11 720
11402.12 734
11403.12 727
11404.13 712
11405.14 717
11406.15 689
11407.16 710
11408.17 708
11409.18 707
11410.18 686
11411.19 710
11412.20 733
11413.21 727
11414.22 720
11415.23 681
11416.24 749
11417.25 734
11418.25 714
11419.26 719
11420.27 730
11421.28 727
11422.29 726
11423.30 697
11424.31 707
11425.32 677
11426.33 704
11427.34 733
11428.35 732
11429.36 699
11430.37 694
11431.38 720
11432.39 752
11433.39 707
11434.40 701
11435.41 693
11436.42 689
11437.43 716
11438.44 716
11439.45 726
11440.46 725
11441.47 741
11442.48 709
11443.49 733
11444.50 724
11445.51 778
11446.52 737
11447.53 731
11448.55 741
11449.56 758
11450.57 741
11451.58 731
11452.59 720
11453.60 730
11454.61 713
11455.62 750
11456.63 729
11457.64 717
11458.65 780
11459.66 755
11460.67 747
11461.68 763
11462.69 761
11463.71 746
11464.72 776
11465.73 743
11466.74 737
11467.75 741
11468.76 760
11469.77 789
11470.78 780
11471.80 758
11472.81 780
11473.82 781
11474.83 787
11475.84 803
11476.85 788
11477.86 845
11478.88 823
11479.89 838
11480.90 815
11481.91 819
11482.92 825
11483.93 847
11484.95 808
11485.96 816
11486.97 845
11487.98 868
11489.00 861
11490.01 901
11491.02 869
11492.03 890
11493.04 904
11494.06 887
11495.07 907
11496.08 944
11497.09 909
11498.11 934
11499.12 954
11500.13 981
11501.14 915
11502.16 956
11503.17 980
11504.18 1003
11505.20 964
11506.21 964
11507.22 954
11508.23 996
11509.25 1009
11510.26 1098
11511.27 1047
11512.29 1065
11513.30 1077
11514.31 1085
11515.33 1096
11516.34 1146
11517.35 1167
11518.37 1162
11519.38 1226
11520.39 1291
11521.41 1332
11522.42 1358
11523.43 1355
11524.45 1377
11525.46 1415
11526.47 1465
11527.49 1494
11528.50 1540
11529.52 1566
11530.53 1552
11531.54 1649
11532.56 1742
11533.57 1854
11534.59 1895
11535.60 1971
11536.62 2079
11537.63 2176
11538.64 2353
11539.66 2376
11540.67 2455
11541.69 2548
11542.70 2575
11543.72 2534
11544.73 2498
11545.75 2411
11546.76 2236
11547.77 2121
11548.79 1923
11549.80 1788
11550.82 1634
11551.83 1540
11552.85 1468
11553.86 1372
11554.88 1288
11555.89 1274
11556.91 1184
11557.92 1163
11558.94 1141
11559.95 1107
11560.97 1098
11561.99 1110
11563.00 1086
11564.02 1000
11565.03 1055
11566.05 1077
11567.06 1055
11568.08 997
11569.09 999
11570.11 1024
11571.13 1035
11572.14 1044
11573.16 1003
11574.17 968
11575.19 993
11576.20 999
11577.22 1039
11578.24 1005
11579.25 1002
11580.27 1043
11581.29 1018
11582.30 1016
11583.32 1031
11584.33 996
11585.35 1040
11586.37 1023
11587.38 1031
11588.40 1062
11589.42 1053
11590.43 1109
11591.45 1027
11592.47 1050
11593.48 1099
11594.50 1143
11595.52 1162
11596.53 1123
11597.55 1242
11598.57 1245
11599.58 1330
11600.60 1380
11601.62 1354
11602.64 1336
11603.65 1345
11604.67 1366
11605.69 1372
11606.70 1280
11607.72 1261
11608.74 1219
11609.76 1164
11610.77 1156
11611.79 1117
11612.81 1073
11613.83 1058
11614.84 1020
11615.86 1043
11616.88 1043
11617.90 1041
11618.92 1029
11619.93 1033
11620.95 1012
11621.97 1044
11622.99 988
11624.01 1040
11625.02 997
11626.04 1001
11627.06 1001
11628.08 976
11629.10 983
11630.11 915
11631.13 927
11632.15 953
11633.17 909
11634.19 920
11635.21 889
11636.23 936
11637.24 911
11638.26 889
11639.28 868
11640.30 908
11641.32 877
11642.34 863
11643.36 848
11644.38 826
11645.39 841
11646.41 858
11647.43 818
11648.45 798
11649.47 805
11650.49 788
11651.51 823
11652.53 815
11653.55 775
11654.57 752
11655.59 771
11656.61 764
11657.63 755
11658.65 759
11659.67 749
11660.69 770
11661.70 789
11662.72 755
11663.74 737
11664.76 764
11665.78 748
11666.80 740
11667.82 737
11668.84 735
11669.86 743
11670.88 736
11671.90 746
11672.92 724
11673.95 707
11674.97 689
11675.99 702
11677.01 721
11678.03 708
11679.05 700
11680.07 761
11681.09 730
11682.11 691
11683.13 697
11684.15 691
11685.17 719
11686.19 740
11687.21 724
11688.23 721
11689.25 722
11690.28 705
11691.30 711
11692.32 726
11693.34 709
11694.36 694
11695.38 683
11696.40 670
11697.42 659
11698.44 647
11699.47 677
11700.49 693
11701.51 684
11702.53 674
11703.55 659
11704.57 670
11705.60 622
11706.62 635
11707.64 650
11708.66 636
11709.68 652
11710.70 659
11711.73 635
11712.75 632
11713.77 599
11714.79 639
11715.81 656
11716.84 649
11717.86 642
11718.88 633
11719.90 650
11720.92 623
11721.95 608
11722.97 638
11723.99 588
11725.01 623
11726.04 608
11727.06 601
11728.08 591
11729.11 574
11730.13 608
11731.15 615
11732.17 596
11733.20 577
11734.22 590
11735.24 623
11736.26 592
11737.29 587
11738.31 606
11739.33 617
11740.36 621
11741.38 602
11742.40 592
11743.43 597
11744.45 593
11745.47 588
11746.50 622
11747.52 614
11748.54 607
11749.57 631
11750.59 595
11751.62 601
11752.64 594
11753.66 599
11754.69 584
11755.71 589
11756.73 605
11757.76 566
11758.78 585
11759.81 571
11760.83 606
11761.85 577
11762.88 590
11763.90 574
11764.93 579
11765.95 550
11766.98 617
11768.00 592
11769.02 623
11770.05 578
11771.07 584
11772.10 585
11773.12 594
11774.15 593
11775.17 580
11776.20 608
11777.22 601
11778.25 585
11779.27 589
11780.30 609
11781.32 600
11782.35 597
11783.37 599
11784.40 596
11785.42 562
11786.45 554
11787.47 594
11788.50 608
11789.52 587
11790.55 562
11791.57 584
11792.60 596
11793.62 590
11794.65 591
11795.67 607
11796.70 584
11797.73 585
11798.75 581
11799.78 583
11800.80 576
11801.83 579
11802.85 564
11803.88 577
11804.91 582
11805.93 582
11806.96 616
11807.98 623
11809.01 628
11810.04 604
11811.06 610
11812.09 616
11813.12 633
11814.14 601
11815.17 603
11816.19 628
11817.22 628
11818.25 631
11819.27 622
11820.30 608
11821.33 641
11822.35 614
11823.38 651
11824.41 655
11825.44 680
11826.46 684
11827.49 667
11828.52 693
11829.54 656
11830.57 696
11831.60 701
11832.62 654
11833.65 697
11834.68 693
11835.71 688
11836.73 670
11837.76 681
11838.79 675
11839.82 675
11840.84 648
11841.87 670
11842.90 725
11843.93 754
11844.95 723
11845.98 718
11847.01 666
11848.04 656
11849.07 701
11850.09 709
11851.12 711
11852.15 709
11853.18 700
11854.21 718
11855.23 706
11856.26 709
11857.29 708
11858.32 738
11859.35 760
11860.38 773
11861.40 806
11862.43 760
11863.46 770
11864.49 787
11865.52 800
11866.55 794
11867.58 758
11868.60 801
11869.63 793
11870.66 764
11871.69 787
11872.72 808
11873.75 839
11874.78 843
11875.81 864
11876.84 840
11877.86 827
11878.89 831
11879.92 847
11880.95 867
11881.98 891
11883.01 859
11884.04 842
11885.07 900
11886.10 880
11887.13 899
11888.16 914
11889.19 925
11890.22 913
11891.25 920
11892.28 971
11893.31 980
11894.34 986
11895.37 1008
11896.40 1027
11897.43 1049
11898.46 1062
11899.49 1111
11900.52 1124
11901.55 1151
11902.58 1223
11903.61 1208
11904.64 1259
11905.67 1328
11906.70 1309
11907.73 1322
11908.76 1303
11909.79 1304
11910.82 1340
11911.85 1266
11912.88 1219
11913.91 1214
11914.94 1166
11915.97 1190
11917.01 1155
11918.04 1071
11919.07 1096
11920.10 1069
11921.13 1154
11922.16 1078
11923.19 1111
11924.22 1101
11925.25 1138
11926.28 1172
11927.32 1204
11928.35 1212
11929.38 1303
11930.41 1293
11931.44 1375
11932.47 1324
11933.50 1373
11934.54 1391
11935.57 1362
11936.60 1374
11937.63 1378
11938.66 1371
11939.70 1303
11940.73 1186
11941.76 1153
11942.79 1084
11943.82 1047
11944.85 1025
11945.89 970
11946.92 962
11947.95 938
11948.98 959
11950.02 942
11951.05 902
11952.08 880
11953.11 879
11954.15 913
11955.18 886
11956.21 846
11957.24 871
11958.28 849
11959.31 836
11960.34 853
11961.37 844
11962.41 904
11963.44 868
11964.47 871
11965.51 879
11966.54 866
11967.57 830
11968.60 847
11969.64 880
11970.67 882
11971.70 854
11972.74 908
11973.77 854
11974.80 849
11975.84 864
11976.87 853
11977.90 863
11978.94 855
11979.97 851
11981.00 885
11982.04 866
11983.07 864
11984.11 873
11985.14 912
11986.17 899
11987.21 877
11988.24 906
11989.28 903
11990.31 887
11991.34 888
11992.38 895
11993.41 889
11994.45 862
11995.48 920
11996.51 905
11997.55 910
11998.58 907
11999.62 948
12000.65 958
12001.69 943
12002.72 913
12003.76 914
12004.79 973
12005.82 950
12006.86 945
12007.89 961
12008.93 963
12009.96 949
12011.00 981
12012.03 978
12013.07 997
12014.10 1029
12015.14 1058
12016.17 1098
12017.21 1062
12018.24 1070
12019.28 1058
12020.32 1044
12021.35 1031
12022.39 1027
12023.42 1062
12024.46 1094
12025.49 1023
12026.53 1000
12027.56 1027
12028.60 1058
12029.64 1023
12030.67 1053
12031.71 1075
12032.74 1075
12033.78 1062
12034.81 1093
12035.85 1037
12036.89 1023
12037.92 1017
12038.96 1015
12039.99 1069
12041.03 982
12042.07 1009
12043.10 992
12044.14 973
12045.18 971
12046.21 971
12047.25 1008
12048.29 988
12049.32 954
12050.36 985
12051.40 969
12052.43 975
12053.47 936
12054.51 965
12055.54 978
12056.58 980
12057.62 1020
12058.65 977
12059.69 1036
12060.73 981
12061.76 937
12062.80 967
12063.84 984
12064.88 920
12065.91 904
12066.95 907
12067.99 895
12069.03 909
12070.06 890
12071.10 897
12072.14 841
12073.18 857
12074.21 871
12075.25 846
12076.29 864
12077.33 876
12078.36 905
12079.40 833
12080.44 865
12081.48 876
12082.52 853
12083.55 826
12084.59 847
12085.63 830
12086.67 883
12087.71 868
12088.74 858
12089.78 861
12090.82 845
12091.86 885
12092.90 908
12093.94 898
12094.98 888
12096.01 860
12097.05 860
12098.09 913
12099.13 861
12100.17 923
12101.21 905
12102.25 941
12103.28 928
12104.32 916
12105.36 877
12106.40 865
12107.44 909
12108.48 893
12109.52 898
12110.56 886
12111.60 787
12112.64 850
12113.68 834
12114.72 815
12115.76 802
12116.79 795
12117.83 787
12118.87 736
12119.91 739
12120.95 763
12121.99 732
12123.03 664
12124.07 735
12125.11 715
12126.15 704
12127.19 735
12128.23 690
12129.27 694
12130.31 665
12131.35 679
12132.39 703
12133.43 669
12134.47 680
12135.51 686
12136.55 670
12137.59 695
12138.63 671
12139.67 695
12140.71 689
12141.76 699
12142.80 687
12143.84 668
12144.88 653
12145.92 661
12146.96 708
12148.00 641
12149.04 645
12150.08 669
12151.12 687
12152.16 680
12153.20 648
12154.25 637
12155.29 682
12156.33 663
12157.37 652
12158.41 647
12159.45 678
12160.49 647
12161.53 659
12162.58 634
12163.62 654
12164.66 665
12165.70 654
12166.74 640
12167.78 606
12168.82 586
12169.87 598
12170.91 633
12171.95 605
12172.99 596
12174.03 629
12175.08 619
12176.12 613
12177.16 614
12178.20 584
12179.24 608
12180.29 645
12181.33 623
12182.37 660
12183.41 633
12184.46 595
12185.50 639
12186.54 631
12187.58 621
12188.63 619
12189.67 586
12190.71 629
12191.75 593
12192.80 586
12193.84 581
12194.88 605
12195.92 598
12196.97 606
12198.01 611
12199.05 585
12200.10 608
12201.14 562
12202.18 618
12203.23 621
12204.27 633
12205.31 586
12206.36 614
12207.40 612
12208.44 562
12209.49 604
12210.53 618
12211.57 596
12212.62 611
12213.66 610
12214.70 567
12215.75 617
12216.79 580
12217.84 615
12218.88 583
12219.92 589
12220.97 578
12222.01 574
12223.06 586
12224.10 583
12225.14 589
12226.19 577
12227.23 624
12228.28 555
12229.32 579
12230.36 543
12231.41 565
12232.45 585
12233.50 567
12234.54 568
12235.59 583
12236.63 562
12237.68 598
12238.72 547
12239.77 554
12240.81 585
12241.86 588
12242.90 571
12243.94 580
12244.99 576
12246.03 553
12247.08 582
12248.13 549
12249.17 603
12250.22 618
12251.26 609
12252.31 577
12253.35 557
12254.40 560
12255.44 558
12256.49 547
12257.53 565
12258.58 562
12259.62 540
12260.67 541
12261.72 546
12262.76 547
12263.81 517
12264.85 506
12265.90 515
12266.94 500
12267.99 541
12269.04 510
12270.08 504
12271.13 504
12272.17 473
12273.22 496
12274.27 511
12275.31 498
12276.36 508
12277.41 492
12278.45 521
12279.50 489
12280.55 501
12281.59 493
12282.64 493
12283.69 499
12284.73 492
12285.78 465
12286.83 500
12287.87 493
12288.92 511
12289.97 506
12291.01 460
12292.06 519
12293.11 499
12294.15 500
12295.20 467
12296.25 491
12297.30 449
12298.34 492
12299.39 528
12300.44 509
12301.48 516
12302.53 496
12303.58 495
12304.63 513
12305.67 531
12306.72 519
12307.77 520
12308.82 472
12309.87 517
12310.91 523
12311.96 504
12313.01 497
12314.06 485
12315.10 503
12316.15 504
12317.20 496
12318.25 499
12319.30 480
12320.34 463
12321.39 456
12322.44 494
12323.49 520
12324.54 501
12325.59 488
12326.63 489
12327.68 486
12328.73 470
12329.78 470
12330.83 479
12331.88 497
12332.93 508
12333.98 500
12335.02 474
12336.07 491
12337.12 491
12338.17 479
12339.22 482
12340.27 495
12341.32 499
12342.37 491
12343.42 482
12344.47 468
12345.51 498
12346.56 478
12347.61 480
12348.66 456
12349.71 490
12350.76 467
12351.81 486
12352.86 519
12353.91 488
12354.96 498
12356.01 482
12357.06 476
12358.11 497
12359.16 468
12360.21 506
12361.26 514
12362.31 526
12363.36 517
12364.41 502
12365.46 501
12366.51 486
12367.56 486
12368.61 483
12369.66 538
12370.71 495
12371.76 473
12372.81 511
12373.86 482
12374.91 495
12375.96 513
12377.01 537
12378.06 498
12379.11 508
12380.17 499
12381.22 492
12382.27 523
12383.32 528
12384.37 526
12385.42 508
12386.47 515
12387.52 491
12388.57 534
12389.62 508
12390.67 519
12391.73 514
12392.78 506
12393.83 496
12394.88 508
12395.93 490
12396.98 522
12398.03 490
12399.09 525
12400.14 512
12401.19 502
12402.24 538
12403.29 530
12404.34 521
12405.40 502
12406.45 502
12407.50 517
12408.55 522
12409.60 488
12410.66 524
12411.71 511
12412.76 550
12413.81 512
12414.86 523
12415.92 550
12416.97 543
12418.02 553
12419.07 535
12420.13 549
12421.18 528
12422.23 561
12423.28 540
12424.34 552
12425.39 533
12426.44 544
12427.49 545
12428.55 566
12429.60 555
12430.65 551
12431.71 545
12432.76 540
12433.81 579
12434.86 563
12435.92 565
12436.97 561
12438.02 563
12439.08 547
12440.13 551
12441.18 568
12442.24 582
12443.29 598
12444.34 594
12445.40 567
12446.45 578
12447.50 621
12448.56 592
12449.61 619
12450.67 599
12451.72 634
12452.77 608
12453.83 648
12454.88 617
12455.94 572
12456.99 636
12458.04 666
12459.10 678
12460.15 668
12461.21 694
12462.26 658
12463.31 698
12464.37 735
12465.42 728
12466.48 745
12467.53 782
12468.59 794
12469.64 829
12470.70 867
12471.75 940
12472.80 990
12473.86 1003
12474.91 1019
12475.97 1060
12477.02 1125
12478.08 1195
12479.13 1192
12480.19 1241
12481.24 1223
12482.30 1244
12483.35 1209
12484.41 1171
12485.46 1062
12486.52 1017
12487.57 968
12488.63 924
12489.69 914
12490.74 838
12491.80 795
12492.85 759
12493.91 742
12494.96 737
12496.02 728
12497.07 738
12498.13 695
12499.19 669
12500.24 657
12501.30 686
12502.35 680
12503.41 627
12504.47 655
12505.52 651
12506.58 635
12507.63 651
12508.69 625
12509.75 643
12510.80 659
12511.86 651
12512.91 629
12513.97 633
12515.03 651
12516.08 622
12517.14 674
12518.20 625
12519.25 653
12520.31 622
12521.37 643
12522.42 622
12523.48 595
12524.54 634
12525.59 610
12526.65 612
12527.71 607
12528.77 621
12529.82 639
12530.88 610
12531.94 613
12532.99 675
12534.05 668
12535.11 653
12536.17 651
12537.22 673
12538.28 646
12539.34 639
12540.40 681
12541.45 642
12542.51 669
12543.57 663
12544.63 703
12545.68 710
12546.74 719
12547.80 709
12548.86 716
12549.92 722
12550.97 735
12552.03 769
12553.09 760
12554.15 755
12555.21 762
12556.26 780
12557.32 804
12558.38 853
12559.44 812
12560.50 837
12561.56 826
12562.61 808
12563.67 792
12564.73 793
12565.79 789
12566.85 731
12567.91 751
12568.97 729
12570.02 708
12571.08 684
12572.14 732
12573.20 695
12574.26 696
12575.32 690
12576.38 699
12577.44 696
12578.50 658
12579.56 682
12580.61 706
12581.67 681
12582.73 646
12583.79 619
12584.85 633
12585.91 642
12586.97 648
12588.03 631
12589.09 621
12590.15 645
12591.21 664
12592.27 655
12593.33 662
12594.39 636
12595.45 664
12596.51 664
12597.57 663
12598.63 653
12599.69 636
12600.75 654
12601.81 632
12602.87 664
12603.93 675
12604.99 649
12606.05 630
12607.11 632
12608.17 628
12609.23 684
12610.29 658
12611.35 684
12612.41 676
12613.47 682
12614.53 668
12615.59 685
12616.66 672
12617.72 690
12618.78 734
12619.84 726
12620.90 734
12621.96 726
12623.02 702
12624.08 750
12625.14 781
12626.20 760
12627.26 719
12628.33 774
12629.39 740
12630.45 749
12631.51 693
12632.57 737
12633.63 708
12634.69 742
12635.76 739
12636.82 738
12637.88 709
12638.94 718
12640.00 711
12641.06 720
12642.13 695
12643.19 666
12644.25 688
12645.31 670
12646.37 644
12647.44 608
12648.50 659
12649.56 664
12650.62 670
12651.68 671
12652.75 649
12653.81 625
12654.87 662
12655.93 687
12657.00 682
12658.06 628
12659.12 627
12660.18 632
12661.25 650
12662.31 676
12663.37 670
12664.43 651
12665.50 665
12666.56 663
12667.62 685
12668.69 650
12669.75 644
12670.81 650
12671.88 692
12672.94 667
12674.00 670
12675.06 639
12676.13 658
12677.19 663
12678.25 643
12679.32 660
12680.38 685
12681.44 684
12682.51 715
12683.57 677
12684.64 672
12685.70 676
12686.76 695
12687.83 708
12688.89 741
12689.95 684
12691.02 694
12692.08 738
12693.15 722
12694.21 739
12695.27 740
12696.34 763
12697.40 750
12698.47 757
12699.53 762
12700.59 778
12701.66 744
12702.72 802
12703.79 811
12704.85 789
12705.92 773
12706.98 829
12708.05 863
12709.11 848
12710.18 866
12711.24 843
12712.30 854
12713.37 824
12714.43 810
12715.50 825
12716.56 789
12717.63 811
12718.69 827
12719.76 839
12720.82 818
12721.89 837
12722.95 807
12724.02 803
12725.09 823
12726.15 810
12727.22 864
12728.28 831
12729.35 843
12730.41 885
12731.48 835
12732.54 868
12733.61 881
12734.68 872
12735.74 885
12736.81 910
12737.87 889
12738.94 900
12740.00 936
12741.07 885
12742.14 866
12743.20 832
12744.27 818
12745.33 815
12746.40 784
12747.47 767
12748.53 775
12749.60 736
12750.67 770
12751.73 771
12752.80 744
12753.87 735
12754.93 748
12756.00 726
12757.07 696
12758.13 715
12759.20 724
12760.27 700
12761.33 688
12762.40 709
12763.47 687
12764.53 695
12765.60 688
12766.67 734
12767.73 705
12768.80 695
12769.87 683
12770.94 697
12772.00 651
12773.07 654
12774.14 653
12775.21 656
12776.27 673
12777.34 680
12778.41 632
12779.48 638
12780.54 629
12781.61 602
12782.68 645
12783.75 636
12784.81 645
12785.88 612
12786.95 628
12788.02 605
12789.09 647
12790.15 633
12791.22 610
12792.29 606
12793.36 604
12794.43 609
12795.49 609
12796.56 591
12797.63 607
12798.70 597
12799.77 615
12800.84 614
12801.90 606
12802.97 636
12804.04 585
12805.11 616
12806.18 636
12807.25 570
12808.32 639
12809.39 613
12810.45 610
12811.52 612
12812.59 638
12813.66 621
12814.73 628
12815.80 646
12816.87 624
12817.94 677
12819.01 663
12820.08 651
12821.15 682
12822.21 691
12823.28 672
12824.35 644
12825.42 655
12826.49 626
12827.56 651
12828.63 682
12829.70 649
12830.77 668
12831.84 630
12832.91 624
12833.98 645
12835.05 644
12836.12 642
12837.19 669
12838.26 642
12839.33 603
12840.40 614
12841.47 606
12842.54 570
12843.61 597
12844.68 580
12845.75 571
12846.82 590
12847.89 578
12848.96 566
12850.03 561
12851.10 553
12852.18 557
12853.25 545
12854.32 542
12855.39 540
12856.46 563
12857.53 549
12858.60 530
12859.67 541
12860.74 525
12861.81 515
12862.88 558
12863.96 527
12865.03 526
12866.10 529
12867.17 541
12868.24 533
12869.31 526
12870.38 518
12871.45 500
12872.53 523
12873.60 500
12874.67 546
12875.74 527
12876.81 535
12877.88 538
12878.96 494
12880.03 487
12881.10 507
12882.17 518
12883.24 499
12884.31 488
12885.39 494
12886.46 518
12887.53 481
12888.60 495
12889.68 464
12890.75 478
12891.82 482
12892.89 507
12893.96 491
12895.04 494
12896.11 479
12897.18 474
12898.25 496
12899.33 477
12900.40 440
12901.47 480
12902.54 491
12903.62 463
12904.69 478
12905.76 441
12906.84 454
12907.91 462
12908.98 458
12910.06 428
12911.13 453
12912.20 446
12913.27 438
12914.35 429
12915.42 459
12916.49 465
12917.57 447
12918.64 445
12919.71 452
12920.79 451
12921.86 451
12922.94 466
12924.01 433
12925.08 436
12926.16 445
12927.23 422
12928.30 418
12929.38 401
12930.45 435
12931.53 414
12932.60 429
12933.67 441
12934.75 411
12935.82 438
12936.90 435
12937.97 445
12939.04 437
12940.12 415
12941.19 408
12942.27 449
12943.34 418
12944.42 405
12945.49 420
12946.56 440
12947.64 400
12948.71 428
12949.79 418
12950.86 411
12951.94 386
12953.01 375
12954.09 389
12955.16 399
12956.24 400
12957.31 422
12958.39 393
12959.46 436
12960.54 430
12961.61 423
12962.69 437
12963.76 378
12964.84 410
12965.91 390
12966.99 425
12968.07 414
12969.14 409
12970.22 402
12971.29 419
12972.37 408
12973.44 395
12974.52 367
12975.59 404
12976.67 391
12977.75 391
12978.82 436
12979.90 410
12980.97 430
12982.05 417
12983.13 420
12984.20 415
12985.28 420
12986.35 399
12987.43 409
12988.51 407
12989.58 389
12990.66 406
12991.74 421
12992.81 414
12993.89 394
12994.97 407
12996.04 407
12997.12 418
12998.20 418
12999.27 418
13000.35 405
13001.43 443
13002.50 427
13003.58 429
13004.66 401
13005.73 431
13006.81 438
13007.89 427
13008.97 405
13010.04 410
13011.12 424
13012.20 432
13013.27 451
13014.35 450
13015.43 418
13016.51 414
13017.58 400
13018.66 400
13019.74 420
13020.82 383
13021.89 432
13022.97 431
13024.05 440
13025.13 396
13026.21 403
13027.28 439
13028.36 399
13029.44 387
13030.52 427
13031.60 445
13032.67 411
13033.75 422
13034.83 430
13035.91 425
13036.99 421
13038.07 415
13039.14 455
13040.22 462
13041.30 416
13042.38 443
13043.46 435
13044.54 435
13045.62 435
13046.69 442
13047.77 449
13048.85 410
13049.93 436
13051.01 414
13052.09 438
13053.17 427
13054.25 428
13055.33 416
13056.40 445
13057.48 421
13058.56 449
13059.64 435
13060.72 406
13061.80 373
13062.88 422
13063.96 439
13065.04 425
13066.12 416
13067.20 446
13068.28 443
13069.36 417
13070.44 441
13071.52 400
13072.60 388
13073.68 417
13074.76 435
13075.84 423
13076.92 422
13078.00 411
13079.08 406
13080.16 428
13081.24 405
13082.32 423
13083.40 408
13084.48 403
13085.56 420
13086.64 394
13087.72 405
13088.80 386
13089.88 412
13090.96 416
13092.04 410
13093.12 429
13094.20 419
13095.28 452
13096.36 432
13097.44 395
13098.52 427
13099.61 454
13100.69 417
13101.77 401
13102.85 440
13103.93 439
13105.01 441
13106.09 415
13107.17 413
13108.25 440
13109.34 440
13110.42 422
13111.50 449
13112.58 420
13113.66 404
13114.74 469
13115.82 442
13116.91 419
13117.99 412
13119.07 427
13120.15 445
13121.23 450
13122.31 456
13123.40 440
13124.48 431
13125.56 499
13126.64 487
13127.72 446
13128.81 442
13129.89 459
13130.97 466
13132.05 466
13133.14 424
13134.22 440
13135.30 429
13136.38 478
13137.47 422
13138.55 423
13139.63 442
13140.71 432
13141.80 433
13142.88 423
13143.96 414
13145.04 443
13146.13 404
13147.21 447
13148.29 464
13149.38 443
13150.46 438
13151.54 426
13152.62 451
13153.71 427
13154.79 411
13155.87 429
13156.96 455
13158.04 461
13159.12 457
13160.21 418
13161.29 435
13162.37 423
13163.46 463
13164.54 488
13165.62 439
13166.71 440
13167.79 426
13168.88 432
13169.96 443
13171.04 434
13172.13 436
13173.21 469
13174.30 471
13175.38 464
13176.46 424
13177.55 436
13178.63 443
13179.72 427
13180.80 427
13181.88 447
13182.97 466
13184.05 455
13185.14 434
13186.22 430
13187.31 426
13188.39 421
13189.48 434
13190.56 449
13191.65 446
13192.73 449
13193.81 463
13194.90 465
13195.98 441
13197.07 452
13198.15 438
13199.24 437
13200.32 444
13201.41 449
13202.49 456
13203.58 461
13204.67 458
13205.75 443
13206.84 443
13207.92 438
13209.01 477
13210.09 434
13211.18 465
13212.26 454
13213.35 448
13214.43 463
13215.52 420
13216.61 450
13217.69 444
13218.78 455
13219.86 456
13220.95 456
13222.04 427
13223.12 434
13224.21 457
13225.29 458
13226.38 458
13227.47 471
13228.55 459
13229.64 461
13230.72 452
13231.81 491
13232.90 458
13233.98 470
13235.07 461
13236.16 473
13237.24 502
13238.33 503
13239.42 460
13240.50 459
13241.59 485
13242.68 475
13243.76 491
13244.85 467
13245.94 516
13247.02 484
13248.11 491
13249.20 479
13250.29 502
13251.37 491
13252.46 492
13253.55 523
13254.63 479
13255.72 522
13256.81 539
13257.90 544
13258.98 529
13260.07 519
13261.16 523
13262.25 510
13263.33 517
13264.42 522
13265.51 534
13266.60 551
13267.69 521
13268.77 540
13269.86 563
13270.95 554
13272.04 591
13273.13 578
13274.21 560
13275.30 569
13276.39 569
13277.48 553
13278.57 578
13279.65 553
13280.74 600
13281.83 581
13282.92 594
13284.01 588
13285.10 586
13286.19 607
13287.27 570
13288.36 566
13289.45 596
13290.54 588
13291.63 587
13292.72 600
13293.81 599
13294.90 571
13295.98 596
13297.07 652
13298.16 621
13299.25 617
13300.34 611
13301.43 631
13302.52 602
13303.61 625
13304.70 608
13305.79 642
13306.88 636
13307.97 622
13309.06 670
13310.15 646
13311.24 632
13312.32 644
13313.41 639
13314.50 652
13315.59 648
13316.68 676
13317.77 663
13318.86 683
13319.95 692
13321.04 695
13322.13 675
13323.22 697
13324.31 699
13325.40 719
13326.49 721
13327.58 691
13328.68 711
13329.77 731
13330.86 713
13331.95 689
13333.04 721
13334.13 708
13335.22 708
13336.31 752
13337.40 738
13338.49 728
13339.58 756
13340.67 758
13341.76 788
13342.85 749
13343.94 785
13345.04 766
13346.13 770
13347.22 736
13348.31 735
13349.40 782
13350.49 808
13351.58 802
13352.67 779
13353.77 780
13354.86 776
13355.95 783
13357.04 757
13358.13 762
13359.22 766
13360.31 811
13361.41 779
13362.50 797
13363.59 827
13364.68 823
13365.77 826
13366.87 816
13367.96 869
13369.05 862
13370.14 875
13371.23 911
13372.33 856
13373.42 856
13374.51 869
13375.60 832
13376.69 815
13377.79 780
13378.88 780
13379.97 758
13381.06 760
13382.16 738
13383.25 694
13384.34 721
13385.43 714
13386.53 709
13387.62 667
13388.71 655
13389.81 680
13390.90 667
13391.99 643
13393.08 639
13394.18 644
13395.27 630
13396.36 659
13397.46 662
13398.55 650
13399.64 629
13400.74 650
13401.83 669
13402.92 670
13404.02 650
13405.11 607
13406.20 616
13407.30 644
13408.39 622
13409.48 649
13410.58 645
13411.67 660
13412.77 674
13413.86 661
13414.95 626
13416.05 632
13417.14 642
13418.23 625
13419.33 638
13420.42 636
13421.52 638
13422.61 646
13423.71 658
13424.80 641
13425.89 631
13426.99 659
13428.08 648
13429.18 681
13430.27 633
13431.37 660
13432.46 658
13433.56 635
13434.65 659
13435.74 658
13436.84 672
13437.93 688
13439.03 653
13440.12 653
13441.22 652
13442.31 696
13443.41 646
13444.50 665
13445.60 676
13446.69 669
13447.79 686
13448.88 675
13449.98 712
13451.08 706
13452.17 692
13453.27 721
13454.36 736
13455.46 684
13456.55 712
13457.65 718
13458.74 719
13459.84 717
13460.94 748
13462.03 739
13463.13 735
13464.22 758
13465.32 755
13466.41 752
13467.51 748
13468.61 748
13469.70 733
13470.80 791
13471.90 792
13472.99 789
13474.09 779
13475.18 763
13476.28 769
13477.38 760
13478.47 749
13479.57 742
13480.67 797
13481.76 822
13482.86 766
13483.96 760
13485.05 788
13486.15 770
13487.25 817
13488.34 790
13489.44 809
13490.54 842
13491.63 838
13492.73 819
13493.83 834
13494.93 832
13496.02 849
13497.12 874
13498.22 837
13499.31 838
13500.41 882
13501.51 892
13502.61 866
13503.70 873
13504.80 898
13505.90 916
13507.00 887
13508.09 890
13509.19 908
13510.29 890
13511.39 858
13512.49 909
13513.58 879
13514.68 897
13515.78 845
13516.88 870
13517.98 842
13519.07 817
13520.17 845
13521.27 831
13522.37 797
13523.47 807
13524.57 787
13525.66 802
13526.76 784
13527.86 760
13528.96 748
13530.06 750
13531.16 728
13532.25 737
13533.35 736
13534.45 727
13535.55 707
13536.65 713
13537.75 706
13538.85 703
13539.95 704
13541.05 691
13542.14 662
13543.24 636
13544.34 645
13545.44 670
13546.54 675
13547.64 640
13548.74 643
13549.84 639
13550.94 651
13552.04 669
13553.14 648
13554.24 654
13555.34 640
13556.44 618
13557.54 602
13558.64 608
13559.74 637
13560.84 618
13561.94 604
13563.04 610
13564.13 610
13565.23 572
13566.34 629
13567.44 596
13568.54 628
13569.64 611
13570.74 608
13571.84 611
13572.94 631
13574.04 634
13575.14 618
13576.24 621
13577.34 621
13578.44 594
13579.54 596
13580.64 611
13581.74 603
13582.84 625
13583.94 595
13585.04 588
13586.14 629
13587.24 614
13588.35 603
13589.45 606
13590.55 631
13591.65 634
13592.75 639
13593.85 672
13594.95 657
13596.05 664
13597.15 643
13598.26 653
13599.36 654
13600.46 595
13601.56 620
13602.66 638
13603.76 620
13604.86 633
13605.97 620
13607.07 637
13608.17 621
13609.27 614
13610.37 617
13611.47 630
13612.58 641
13613.68 651
13614.78 620
13615.88 633
13616.98 634
13618.09 668
13619.19 640
13620.29 664
13621.39 674
13622.50 645
13623.60 618
13624.70 664
13625.80 643
13626.91 630
13628.01 637
13629.11 651
13630.21 691
13631.32 641
13632.42 646
13633.52 651
13634.62 648
13635.73 648
13636.83 640
13637.93 637
13639.04 667
13640.14 652
13641.24 634
13642.35 631
13643.45 634
13644.55 693
13645.65 679
13646.76 672
13647.86 622
13648.96 642
13650.07 655
13651.17 662
13652.28 685
13653.38 640
13654.48 625
13655.59 678
13656.69 676
13657.79 676
13658.90 660
13660.00 618
13661.11 640
13662.21 697
13663.31 676
13664.42 648
13665.52 654
13666.63 666
13667.73 622
13668.83 676
13669.94 678
13671.04 636
13672.15 671
13673.25 677
13674.36 690
13675.46 636
13676.56 689
13677.67 679
13678.77 690
13679.88 658
13680.98 632
13682.09 694
13683.19 648
13684.30 681
13685.40 683
13686.51 695
13687.61 677
13688.72 689
13689.82 710
13690.93 700
13692.03 696
13693.14 732
13694.24 734
13695.35 718
13696.45 702
13697.56 760
13698.66 704
13699.77 720
13700.87 700
13701.98 684
13703.09 739
13704.19 716
13705.30 712
13706.40 729
13707.51 774
13708.61 734
13709.72 777
13710.83 733
13711.93 782
13713.04 778
13714.14 780
13715.25 755
13716.36 789
13717.46 781
13718.57 806
13719.67 814
13720.78 806
13721.89 807
13722.99 829
13724.10 831
13725.21 848
13726.31 889
13727.42 878
13728.53 891
13729.63 869
13730.74 888
13731.85 867
13732.95 886
13734.06 918
13735.17 934
13736.27 913
13737.38 855
13738.49 948
13739.59 949
13740.70 964
13741.81 974
13742.92 980
13744.02 991
13745.13 972
13746.24 1013
13747.35 1009
13748.45 1019
13749.56 1037
13750.67 1040
13751.78 1092
13752.88 1154
13753.99 1158
13755.10 1150
13756.21 1179
13757.31 1208
13758.42 1230
13759.53 1270
13760.64 1325
13761.75 1309
13762.85 1362
13763.96 1382
13765.07 1410
13766.18 1410
13767.29 1398
13768.39 1398
13769.50 1400
13770.61 1380
13771.72 1402
13772.83 1408
13773.94 1390
13775.04 1367
13776.15 1388
13777.26 1309
13778.37 1305
13779.48 1274
13780.59 1178
13781.70 1174
13782.80 1173
13783.91 1112
13785.02 1134
13786.13 1100
13787.24 1028
13788.35 1039
13789.46 1001
13790.57 976
13791.68 931
13792.79 934
13793.90 913
13795.00 932
13796.11 837
13797.22 864
13798.33 867
13799.44 839
13800.55 791
13801.66 804
13802.77 784
13803.88 785
13804.99 790
13806.10 801
13807.21 793
13808.32 784
13809.43 747
13810.54 752
13811.65 790
13812.76 759
13813.87 787
13814.98 746
13816.09 757
13817.20 736
13818.31 753
13819.42 768
13820.53 735
13821.64 743
13822.75 737
13823.86 776
13824.97 750
13826.08 721
13827.19 734
13828.30 744
13829.41 777
13830.53 760
13831.64 749
13832.75 734
13833.86 764
13834.97 780
13836.08 745
13837.19 740
13838.30 749
13839.41 750
13840.52 726
13841.64 721
13842.75 766
13843.86 741
13844.97 744
13846.08 759
13847.19 753
13848.30 759
13849.41 761
13850.53 799
13851.64 782
13852.75 794
13853.86 801
13854.97 799
13856.08 789
13857.20 795
13858.31 831
13859.42 801
13860.53 776
13861.64 787
13862.76 782
13863.87 781
13864.98 789
13866.09 783
13867.20 791
13868.32 832
13869.43 824
13870.54 768
13871.65 776
13872.77 826
13873.88 805
13874.99 813
13876.10 807
13877.22 813
13878.33 821
13879.44 816
13880.55 830
13881.67 828
13882.78 834
13883.89 849
13885.01 882
13886.12 830
13887.23 875
13888.34 891
13889.46 908
13890.57 904
13891.68 906
13892.80 932
13893.91 955
13895.02 965
13896.14 955
13897.25 975
13898.36 995
13899.48 979
13900.59 970
13901.70 977
13902.82 980
13903.93 979
13905.05 924
13906.16 907
13907.27 929
13908.39 862
13909.50 840
13910.61 819
13911.73 790
13912.84 798
13913.96 807
13915.07 768
13916.19 793
13917.30 759
13918.41 762
13919.53 769
13920.64 788
13921.76 733
13922.87 738
13923.99 715
13925.10 740
13926.21 717
13927.33 747
13928.44 741
13929.56 724
13930.67 724
13931.79 747
13932.90 725
13934.02 741
13935.13 727
13936.25 734
13937.36 704
13938.48 712
13939.59 733
13940.71 693
13941.82 715
13942.94 684
13944.05 706
13945.17 718
13946.28 690
13947.40 685
13948.52 709
13949.63 695
13950.75 667
13951.86 669
13952.98 668
13954.09 697
13955.21 664
13956.32 671
13957.44 660
13958.56 640
13959.67 647
13960.79 659
13961.90 651
13963.02 645
13964.14 665
13965.25 641
13966.37 642
13967.48 659
13968.60 651
13969.72 655
13970.83 661
13971.95 630
13973.07 668
13974.18 682
13975.30 668
13976.42 667
13977.53 672
13978.65 684
13979.77 668
13980.88 679
13982.00 680
13983.12 658
13984.23 667
13985.35 696
13986.47 693
13987.58 642
13988.70 621
13989.82 676
13990.94 641
13992.05 667
13993.17 663
13994.29 673
13995.40 707
13996.52 703
13997.64 705
13998.76 673
13999.87 675
14000.99 684
14002.11 677
14003.23 681
14004.35 666
14005.46 685
14006.58 729
14007.70 692
14008.82 692
14009.93 646
14011.05 712
14012.17 697
14013.29 693
14014.41 689
14015.52 675
14016.64 681
14017.76 682
14018.88 674
14020.00 699
14021.12 714
14022.23 704
14023.35 708
14024.47 704
14025.59 713
14026.71 683
14027.83 716
14028.95 694
14030.06 734
14031.18 681
14032.30 710
14033.42 724
14034.54 704
14035.66 720
14036.78 748
14037.90 747
14039.02 733
14040.14 743
14041.25 772
14042.37 743
14043.49 764
14044.61 776
14045.73 768
14046.85 805
14047.97 771
14049.09 822
14050.21 825
14051.33 802
14052.45 817
14053.57 806
14054.69 794
14055.81 812
14056.93 829
14058.05 846
14059.17 867
14060.29 808
14061.41 833
14062.53 869
14063.65 895
14064.77 863
14065.89 859
14067.01 887
14068.13 901
14069.25 915
14070.37 923
14071.49 905
14072.61 939
14073.73 955
14074.85 928
14075.97 962
14077.09 960
14078.21 970
14079.33 936
14080.45 965
14081.57 967
14082.69 973
14083.82 1003
14084.94 978
14086.06 1030
14087.18 1012
14088.30 1020
14089.42 1032
14090.54 1043
14091.66 1002
14092.78 1017
14093.91 1009
14095.03 1065
14096.15 1029
14097.27 1027
14098.39 1025
14099.51 1045
14100.63 1021
14101.76 1040
14102.88 1017
14104.00 1012
14105.12 1022
14106.24 988
14107.36 1023
14108.49 978
14109.61 932
14110.73 919
14111.85 890
14112.97 908
14114.10 909
14115.22 878
14116.34 864
14117.46 840
14118.58 858
14119.71 855
14120.83 835
14121.95 824
14123.07 808
14124.20 782
14125.32 773
14126.44 777
14127.56 798
14128.69 783
14129.81 751
14130.93 717
14132.06 694
14133.18 730
14134.30 713
14135.42 692
14136.55 697
14137.67 676
14138.79 682
14139.92 725
14141.04 705
14142.16 673
14143.29 659
14144.41 665
14145.53 672
14146.66 633
14147.78 669
14148.90 697
14150.03 693
14151.15 684
14152.27 654
14153.40 635
14154.52 652
14155.64 685
14156.77 672
14157.89 661
14159.02 659
14160.14 634
14161.26 658
14162.39 616
14163.51 672
14164.64 637
14165.76 617
14166.88 646
14168.01 674
14169.13 647
14170.26 622
14171.38 646
14172.51 618
14173.63 609
14174.75 624
14175.88 638
14177.00 618
14178.13 626
14179.25 634
14180.38 642
14181.50 640
14182.63 604
14183.75 622
14184.88 629
14186.00 589
14187.13 633
14188.25 625
14189.38 608
14190.50 594
14191.63 589
14192.75 619
14193.88 630
14195.00 621
14196.13 577
14197.25 591
14198.38 601
14199.50 586
14200.63 586
14201.76 575
14202.88 560
14204.01 552
14205.13 578
14206.26 597
14207.38 584
14208.51 554
14209.64 577
14210.76 577
14211.89 563
14213.01 571
14214.14 547
14215.27 590
14216.39 557
14217.52 564
14218.64 548
14219.77 533
14220.90 559
14222.02 562
14223.15 561
14224.28 572
14225.40 542
14226.53 535
14227.66 538
14228.78 536
14229.91 526
14231.04 551
14232.16 568
14233.29 560
14234.42 568
14235.54 567
14236.67 560
14237.80 524
14238.92 566
14240.05 558
14241.18 529
14242.31 529
14243.43 527
14244.56 528
14245.69 514
14246.82 519
14247.94 530
14249.07 516
14250.20 498
14251.33 519
14252.45 515
14253.58 537
14254.71 511
14255.84 512
14256.96 496
14258.09 489
14259.22 486
14260.35 506
14261.47 501
14262.60 533
14263.73 512
14264.86 478
14265.99 508
14267.12 470
14268.24 500
14269.37 495
14270.50 453
14271.63 504
14272.76 492
14273.89 501
14275.01 473
14276.14 465
14277.27 458
14278.40 459
14279.53 451
14280.66 446
14281.79 456
14282.91 455
14284.04 439
14285.17 437
14286.30 486
14287.43 462
14288.56 457
14289.69 454
14290.82 440
14291.95 433
14293.08 443
14294.20 420
14295.33 447
14296.46 427
14297.59 438
14298.72 449
14299.85 453
14300.98 460
14302.11 435
14303.24 433
14304.37 417
14305.50 442
14306.63 420
14307.76 467
14308.89 437
14310.02 401
14311.15 425
14312.28 432
14313.41 401
14314.54 403
14315.67 417
14316.80 430
14317.93 444
14319.06 420
14320.19 442
14321.32 423
14322.45 409
14323.58 459
14324.71 416
14325.84 412
14326.97 404
14328.10 423
14329.23 405
14330.36 413
14331.49 411
14332.62 415
14333.76 403
14334.89 415
14336.02 392
14337.15 396
14338.28 424
14339.41 418
14340.54 418
14341.67 430
14342.80 408
14343.93 402
14345.07 408
14346.20 419
14347.33 416
14348.46 423
14349.59 423
14350.72 425
14351.85 404
14352.99 400
14354.12 406
14355.25 396
14356.38 393
14357.51 415
14358.64 402
14359.78 407
14360.91 401
14362.04 446
14363.17 418
14364.30 395
14365.44 389
14366.57 418
14367.70 410
14368.83 401
14369.96 396
14371.10 399
14372.23 400
14373.36 433
14374.49 402
14375.63 400
14376.76 372
14377.89 389
14379.02 423
14380.16 423
14381.29 413
14382.42 418
14383.55 427
14384.69 391
14385.82 398
14386.95 391
14388.09 400
14389.22 370
14390.35 412
14391.49 390
14392.62 408
14393.75 421
14394.89 371
14396.02 422
14397.15 383
14398.28 390
14399.42 428
14400.55 399
14401.69 413
14402.82 399
14403.95 418
14405.09 429
14406.22 406
14407.35 404
14408.49 419
14409.62 434
14410.75 409
14411.89 388
14413.02 399
14414.16 398
14415.29 430
14416.42 423
14417.56 419
14418.69 441
14419.83 421
14420.96 408
14422.10 408
14423.23 417
14424.36 403
14425.50 425
14426.63 432
14427.77 435
14428.90 420
14430.04 417
14431.17 453
14432.31 464
14433.44 428
14434.58 468
14435.71 442
14436.85 420
14437.98 431
14439.12 450
14440.25 434
14441.39 430
14442.52 449
14443.66 445
14444.79 435
14445.93 449
14447.06 455
14448.20 470
14449.33 459
14450.47 446
14451.60 453
14452.74 463
14453.87 453
14455.01 419
14456.14 429
14457.28 454
14458.42 484
14459.55 470
14460.69 444
14461.82 445
14462.96 458
14464.10 441
14465.23 451
14466.37 460
14467.50 472
14468.64 462
14469.78 478
14470.91 479
14472.05 468
14473.18 470
14474.32 482
14475.46 468
14476.59 470
14477.73 459
14478.87 477
14480.00 447
14481.14 471
14482.28 443
14483.41 431
14484.55 460
14485.69 492
14486.82 462
14487.96 456
14489.10 436
14490.23 471
14491.37 448
14492.51 427
14493.65 457
14494.78 461
14495.92 416
14497.06 437
14498.19 430
14499.33 439
14500.47 439
14501.61 437
14502.74 440
14503.88 455
14505.02 470
14506.16 437
14507.29 450
14508.43 445
14509.57 457
14510.71 436
14511.85 442
14512.98 430
14514.12 454
14515.26 442
14516.40 451
14517.54 410
14518.67 413
14519.81 419
14520.95 419
14522.09 414
14523.23 392
14524.36 447
14525.50 423
14526.64 419
14527.78 396
14528.92 412
14530.06 420
14531.19 428
14532.33 433
14533.47 397
14534.61 388
14535.75 423
14536.89 414
14538.03 419
14539.17 387
14540.31 398
14541.44 409
14542.58 428
14543.72 438
14544.86 434
14546.00 393
14547.14 415
14548.28 429
14549.42 402
14550.56 375
14551.70 403
14552.84 411
14553.98 399
14555.12 411
14556.25 413
14557.39 403
14558.53 402
14559.67 407
14560.81 412
14561.95 402
14563.09 437
14564.23 429
14565.37 415
14566.51 405
14567.65 426
14568.79 422
14569.93 432
14571.07 429
14572.21 405
14573.35 418
14574.49 445
14575.63 438
14576.77 418
14577.92 416
14579.06 455
14580.20 415
14581.34 404
14582.48 432
14583.62 440
14584.76 435
14585.90 446
14587.04 465
14588.18 447
14589.32 440
14590.46 467
14591.60 501
14592.74 454
14593.89 436
14595.03 480
14596.17 454
14597.31 447
14598.45 471
14599.59 478
14600.73 486
14601.87 473
14603.02 472
14604.16 502
14605.30 465
14606.44 475
14607.58 494
14608.72 500
14609.86 476
14611.01 498
14612.15 498
14613.29 515
14614.43 480
14615.57 496
14616.72 519
14617.86 526
14619.00 509
14620.14 502
14621.28 503
14622.43 545
14623.57 549
14624.71 532
14625.85 536
14627.00 533
14628.14 522
14629.28 538
14630.42 554
14631.56 543
14632.71 580
14633.85 593
14634.99 607
14636.14 575
14637.28 555
14638.42 567
14639.56 593
14640.71 589
14641.85 600
14642.99 575
14644.14 577
14645.28 554
14646.42 525
14647.56 518
14648.71 516
14649.85 527
14650.99 511
14652.14 506
14653.28 457
14654.42 451
14655.57 454
14656.71 436
14657.85 424
14659.00 445
14660.14 420
14661.29 397
14662.43 408
14663.57 397
14664.72 423
14665.86 377
14667.00 392
14668.15 392
14669.29 420
14670.44 410
14671.58 410
14672.73 424
14673.87 401
14675.01 380
14676.16 414
14677.30 386
14678.45 372
14679.59 372
14680.74 358
14681.88 404
14683.02 390
14684.17 382
14685.31 360
14686.46 379
14687.60 347
14688.75 372
14689.89 371
14691.04 371
14692.18 363
14693.33 356
14694.47 349
14695.62 344
14696.76 344
14697.91 339
14699.05 332
14700.20 305
14701.34 358
14702.49 365
14703.63 353
14704.78 326
14705.92 352
14707.07 358
14708.22 354
14709.36 350
14710.51 365
14711.65 337
14712.80 337
14713.94 375
14715.09 340
14716.23 359
14717.38 329
14718.53 325
14719.67 354
14720.82 370
14721.96 345
14723.11 345
14724.26 378
14725.40 359
14726.55 343
14727.70 366
14728.84 332
14729.99 343
14731.13 339
14732.28 356
14733.43 318
14734.57 317
14735.72 340
14736.87 364
14738.01 340
14739.16 323
14740.31 326
14741.45 338
14742.60 346
14743.75 344
14744.89 339
14746.04 351
14747.19 357
14748.34 335
14749.48 344
14750.63 349
14751.78 336
14752.92 364
14754.07 336
14755.22 307
14756.37 306
14757.51 344
14758.66 324
14759.81 330
14760.96 313
14762.10 348
14763.25 335
14764.40 340
14765.55 318
14766.70 327
14767.84 343
14768.99 345
14770.14 326
14771.29 310
14772.43 323
14773.58 325
14774.73 336
14775.88 318
14777.03 324
14778.18 324
14779.32 354
14780.47 317
14781.62 326
14782.77 317
14783.92 338
14785.07 328
14786.21 302
14787.36 313
14788.51 315
14789.66 315
14790.81 287
14791.96 298
14793.11 316
14794.26 287
14795.40 286
14796.55 327
14797.70 299
14798.85 303
14800.00 305
14801.15 296
14802.30 304
14803.45 304
14804.60 324
14805.75 303
14806.90 297
14808.05 290
14809.19 287
14810.34 302
14811.49 328
14812.64 306
14813.79 304
14814.94 294
14816.09 287
14817.24 278
14818.39 300
14819.54 304
14820.69 303
14821.84 294
14822.99 281
14824.14 300
14825.29 298
14826.44 295
14827.59 281
14828.74 273
14829.89 287
14831.04 315
14832.19 253
14833.34 270
14834.49 260
14835.64 302
14836.79 276
14837.95 277
14839.10 278
14840.25 281
14841.40 273
14842.55 273
14843.70 269
14844.85 285
14846.00 294
14847.15 293
14848.30 292
14849.45 278
14850.60 290
14851.76 272
14852.91 298
14854.06 268
14855.21 261
14856.36 268
14857.51 288
14858.66 272
14859.81 252
14860.97 250
14862.12 261
14863.27 265
14864.42 246
14865.57 270
14866.72 261
14867.88 278
14869.03 271
14870.18 263
14871.33 253
14872.48 253
14873.64 272
14874.79 271
14875.94 277
14877.09 258
14878.24 248
14879.40 230
14880.55 300
14881.70 291
14882.85 276
14884.00 248
14885.16 273
14886.31 241
14887.46 268
14888.61 250
14889.77 293
14890.92 277
14892.07 269
14893.23 284
14894.38 276
14895.53 268
14896.68 256
14897.84 246
14898.99 253
14900.14 277
14901.30 260
14902.45 248
14903.60 261
14904.75 265
14905.91 268
14907.06 254
14908.21 255
14909.37 253
14910.52 276
14911.67 258
14912.83 254
14913.98 256
14915.14 264
14916.29 254
14917.44 281
14918.60 269
14919.75 274
14920.90 275
14922.06 282
14923.21 252
14924.37 275
14925.52 233
14926.67 235
14927.83 259
14928.98 275
14930.14 265
14931.29 261
14932.44 267
14933.60 268
14934.75 286
14935.91 273
14937.06 279
14938.22 258
14939.37 269
14940.52 261
14941.68 261
14942.83 249
14943.99 283
14945.14 264
14946.30 249
14947.45 274
14948.61 271
14949.76 271
14950.92 239
14952.07 267
14953.23 267
14954.38 259
14955.54 233
14956.69 252
14957.85 239
14959.00 254
14960.16 261
14961.31 259
14962.47 272
14963.62 272
14964.78 259
14965.94 247
14967.09 257
14968.25 241
14969.40 268
14970.56 242
14971.71 302
14972.87 253
14974.03 250
14975.18 256
14976.34 263
14977.49 268
14978.65 261
14979.81 270
14980.96 270
14982.12 271
14983.27 265
14984.43 246
14985.59 250
14986.74 255
14987.90 248
14989.06 269
14990.21 252
14991.37 259
14992.53 238
14993.68 229
14994.84 249
14996.00 248
14997.15 256
14998.31 282
14999.47 287
15000.62 264
15001.78 252
15002.94 250
15004.09 281
15005.25 265
15006.41 252
15007.56 263
15008.72 276
15009.88 252
15011.04 246
15012.19 242
15013.35 252
15014.51 239
15015.67 267
15016.82 251
15017.98 248
15019.14 250
15020.30 278
15021.45 268
15022.61 250
15023.77 243
15024.93 236
15026.08 243
15027.24 222
15028.40 229
15029.56 237
15030.72 257
15031.87 253
15033.03 263
15034.19 243
15035.35 252
15036.51 241
15037.67 242
15038.82 239
15039.98 264
15041.14 280
15042.30 252
15043.46 268
15044.62 271
15045.78 282
15046.93 263
15048.09 243
15049.25 258
15050.41 268
15051.57 255
15052.73 266
15053.89 262
15055.05 250
15056.20 257
15057.36 238
15058.52 248
15059.68 232
15060.84 243
15062.00 268
15063.16 255
15064.32 266
15065.48 261
15066.64 274
15067.80 241
15068.96 224
15070.12 252
15071.28 272
15072.44 266
15073.60 275
15074.76 259
15075.91 284
15077.07 243
15078.23 287
15079.39 279
15080.55 271
15081.71 262
15082.87 265
15084.03 253
15085.19 285
15086.35 250
15087.51 271
15088.68 252
15089.84 276
15091.00 282
15092.16 260
15093.32 277
15094.48 261
15095.64 273
15096.80 297
15097.96 268
15099.12 294
15100.28 274
15101.44 272
15102.60 259
15103.76 257
15104.92 264
15106.08 289
15107.25 253
15108.41 262
15109.57 267
15110.73 276
15111.89 256
15113.05 279
15114.21 279
15115.37 267
15116.54 281
15117.70 304
15118.86 276
15120.02 287
15121.18 258
15122.34 286
15123.50 271
15124.67 259
15125.83 265
15126.99 304
15128.15 272
15129.31 258
15130.47 279
15131.64 280
15132.80 307
15133.96 288
15135.12 300
15136.28 271
15137.45 289
15138.61 294
15139.77 294
15140.93 297
15142.10 273
15143.26 304
15144.42 330
15145.58 284
15146.75 276
15147.91 284
15149.07 293
15150.23 290
15151.40 279
15152.56 307
15153.72 318
15154.88 310
15156.05 280
15157.21 317
15158.37 313
15159.54 286
15160.70 299
15161.86 344
15163.03 318
15164.19 309
15165.35 331
15166.52 313
15167.68 336
15168.84 337
15170.01 351
15171.17 335
15172.33 329
15173.50 332
15174.66 334
15175.82 361
15176.99 325
15178.15 318
15179.31 383
15180.48 335
15181.64 314
15182.81 343
15183.97 338
15185.13 335
15186.30 330
15187.46 379
15188.63 367
15189.79 360
15190.95 370
15192.12 368
15193.28 359
15194.45 344
15195.61 365
15196.78 370
15197.94 347
15199.10 366
15200.27 349
15201.43 379
15202.60 358
15203.76 364
15204.93 369
15206.09 347
15207.26 364
15208.42 366
15209.59 356
15210.75 347
15211.92 340
15213.08 365
15214.25 371
15215.41 352
15216.58 362
15217.74 365
15218.91 379
15220.07 364
15221.24 362
15222.40 361
15223.57 368
15224.74 387
15225.90 370
15227.07 375
15228.23 380
15229.40 392
15230.56 421
15231.73 414
15232.89 388
15234.06 359
15235.23 407
15236.39 413
15237.56 407
15238.72 408
15239.89 425
15241.06 376
15242.22 410
15243.39 431
15244.56 426
15245.72 411
15246.89 373
15248.05 360
15249.22 385
15250.39 397
15251.55 386
15252.72 403
15253.89 370
15255.05 387
15256.22 370
15257.39 369
15258.55 365
15259.72 368
15260.89 357
15262.05 357
15263.22 366
15264.39 349
15265.56 342
15266.72 342
15267.89 335
15269.06 340
15270.22 324
15271.39 322
15272.56 305
15273.73 321
15274.89 360
15276.06 339
15277.23 349
15278.40 311
15279.56 310
15280.73 289
15281.90 319
15283.07 312
15284.23 324
15285.40 317
15286.57 329
15287.74 323
15288.91 318
15290.07 289
15291.24 317
15292.41 323
15293.58 310
15294.75 328
15295.92 334
15297.08 329
15298.25 303
15299.42 319
15300.59 337
15301.76 335
15302.93 340
15304.09 329
15305.26 327
15306.43 328
15307.60 323
15308.77 297
15309.94 339
15311.11 348
15312.28 336
15313.44 317
15314.61 327
15315.78 328
15316.95 329
15318.12 338
15319.29 340
15320.46 341
15321.63 357
15322.80 340
15323.97 335
15325.14 331
15326.30 345
15327.47 341
15328.64 344
15329.81 325
15330.98 350
15332.15 363
15333.32 344
15334.49 341
15335.66 348
15336.83 339
15338.00 345
15339.17 347
15340.34 344
15341.51 370
15342.68 309
15343.85 337
15345.02 356
15346.19 349
15347.36 336
15348.53 352
15349.70 339
15350.87 356
15352.04 358
15353.21 363
15354.38 383
15355.55 349
15356.72 353
15357.90 381
15359.07 391
15360.24 354
15361.41 411
15362.58 408
15363.75 394
15364.92 378
15366.09 404
15367.26 362
15368.43 393
15369.60 406
15370.77 410
15371.95 400
15373.12 384
15374.29 407
15375.46 402
15376.63 404
15377.80 377
15378.97 390
15380.15 379
15381.32 375
15382.49 373
15383.66 377
15384.83 374
15386.00 370
15387.17 367
15388.35 395
15389.52 341
15390.69 367
15391.86 378
15393.03 392
15394.21 358
15395.38 334
15396.55 352
15397.72 381
15398.89 360
15400.07 344
15401.24 358
15402.41 348
15403.58 345
15404.76 339
15405.93 363
15407.10 346
15408.27 358
15409.45 338
15410.62 347
15411.79 339
15412.96 327
15414.14 333
15415.31 349
15416.48 321
15417.66 303
15418.83 328
15420.00 315
15421.17 303
15422.35 294
15423.52 289
15424.69 317
15425.87 317
15427.04 309
15428.21 314
15429.39 303
15430.56 312
15431.73 296
15432.91 287
15434.08 286
15435.25 294
15436.43 313
15437.60 316
15438.77 303
15439.95 290
15441.12 304
15442.30 305
15443.47 310
15444.64 282
15445.82 316
15446.99 273
15448.17 289
15449.34 303
15450.51 309
15451.69 282
15452.86 285
15454.04 295
15455.21 296
15456.39 303
15457.56 294
15458.73 324
15459.91 302
15461.08 299
15462.26 288
15463.43 309
15464.61 288
15465.78 291
15466.96 278
15468.13 299
15469.31 279
15470.48 290
15471.66 301
15472.83 299
15474.01 299
15475.18 300
15476.36 291
15477.53 270
15478.71 290
15479.88 281
15481.06 309
15482.23 279
15483.41 289
15484.58 280
15485.76 329
15486.93 305
15488.11 321
15489.29 304
15490.46 286
15491.64 321
15492.81 302
15493.99 343
15495.16 292
15496.34 306
15497.52 302
15498.69 296
15499.87 291
15501.04 300
15502.22 307
15503.40 333
15504.57 312
15505.75 312
15506.92 314
15508.10 301
15509.28 307
15510.45 299
15511.63 350
15512.81 302
15513.98 343
15515.16 311
15516.34 313
15517.51 310
15518.69 317
15519.87 329
15521.04 318
15522.22 310
15523.40 325
15524.57 347
15525.75 329
15526.93 324
15528.11 302
15529.28 341
15530.46 313
15531.64 330
15532.81 324
15533.99 339
15535.17 304
15536.35 321
15537.52 311
15538.70 366
15539.88 334
15541.06 344
15542.23 369
15543.41 317
15544.59 347
15545.77 348
15546.95 319
15548.12 310
15549.30 348
15550.48 349
15551.66 369
15552.83 323
15554.01 353
15555.19 323
15556.37 363
15557.55 335
15558.73 353
15559.90 351
15561.08 345
15562.26 377
15563.44 364
15564.62 361
15565.80 359
15566.97 373
15568.15 368
15569.33 373
15570.51 353
15571.69 356
15572.87 346
15574.05 368
15575.23 366
15576.40 387
15577.58 383
15578.76 382
15579.94 385
15581.12 371
15582.30 412
15583.48 402
15584.66 414
15585.84 405
15587.02 404
15588.20 379
15589.38 397
15590.56 373
15591.73 402
15592.91 390
15594.09 410
15595.27 430
15596.45 400
15597.63 397
15598.81 377
15599.99 420
15601.17 437
15602.35 449
15603.53 422
15604.71 402
15605.89 392
15607.07 445
15608.25 437
15609.43 451
15610.61 461
15611.79 456
15612.97 437
15614.15 458
15615.33 462
15616.51 453
15617.69 457
15618.88 450
15620.06 498
15621.24 468
15622.42 469
15623.60 462
15624.78 467
15625.96 503
15627.14 549
15628.32 510
15629.50 502
15630.68 495
15631.86 559
15633.05 545
15634.23 535
15635.41 546
15636.59 526
15637.77 554
15638.95 547
15640.13 542
15641.31 503
15642.50 545
15643.68 515
15644.86 520
15646.04 530
15647.22 576
15648.40 557
15649.58 571
15650.77 555
15651.95 549
15653.13 563
15654.31 552
15655.49 557
15656.68 537
15657.86 569
15659.04 563
15660.22 538
15661.40 548
15662.59 582
15663.77 537
15664.95 576
15666.13 545
15667.32 565
15668.50 554
15669.68 558
15670.86 549
15672.05 518
15673.23 539
15674.41 543
15675.59 563
15676.78 539
15677.96 570
15679.14 541
15680.32 513
15681.51 475
15682.69 518
15683.87 482
15685.06 517
15686.24 471
15687.42 482
15688.61 463
15689.79 512
15690.97 529
15692.16 490
15693.34 520
15694.52 481
15695.71 503
15696.89 473
15698.07 505
15699.26 513
15700.44 502
15701.62 545
15702.81 539
15703.99 521
15705.17 507
15706.36 516
15707.54 509
15708.73 505
15709.91 525
15711.09 527
15712.28 527
15713.46 536
15714.65 531
15715.83 521
15717.02 534
15718.20 549
15719.38 534
15720.57 541
15721.75 500
15722.94 541
15724.12 555
15725.31 542
15726.49 528
15727.68 519
15728.86 550
15730.04 538
15731.23 571
15732.41 525
15733.60 543
15734.78 554
15735.97 588
15737.15 551
15738.34 561
15739.52 576
15740.71 585
15741.89 592
15743.08 568
15744.27 564
15745.45 620
15746.64 636
15747.82 635
15749.01 633
15750.19 595
15751.38 646
15752.56 614
15753.75 617
15754.93 611
15756.12 634
15757.31 602
15758.49 633
15759.68 617
15760.86 633
15762.05 650
15763.24 653
15764.42 683
15765.61 663
15766.79 660
15767.98 606
15769.17 639
15770.35 645
15771.54 622
15772.72 566
15773.91 609
15775.10 602
15776.28 618
15777.47 627
15778.66 588
15779.84 572
15781.03 573
15782.22 586
15783.40 578
15784.59 590
15785.78 527
15786.96 573
15788.15 600
15789.34 554
15790.53 542
15791.71 525
15792.90 553
15794.09 579
15795.27 522
15796.46 548
15797.65 511
15798.84 514
15800.02 509
15801.21 509
15802.40 538
15803.59 483
15804.77 489
15805.96 473
15807.15 480
15808.34 476
15809.52 475
15810.71 444
15811.90 478
15813.09 475
15814.28 486
15815.46 477
15816.65 487
15817.84 452
15819.03 430
15820.22 462
15821.40 473
15822.59 475
15823.78 464
15824.97 478
15826.16 431
15827.35 449
15828.53 429
15829.72 469
15830.91 467
15832.10 432
15833.29 454
15834.48 452
15835.67 434
15836.85 435
15838.04 450
15839.23 468
15840.42 458
15841.61 458
15842.80 442
15843.99 483
15845.18 450
15846.37 453
15847.55 481
15848.74 414
15849.93 462
15851.12 459
15852.31 464
15853.50 451
15854.69 467
15855.88 478
15857.07 487
15858.26 457
15859.45 446
15860.64 455
15861.83 484
15863.02 485
15864.21 439
15865.40 500
15866.59 497
15867.78 482
15868.97 475
15870.16 447
15871.35 451
15872.54 485
15873.73 477
15874.92 465
15876.11 464
15877.30 480
15878.49 513
15879.68 502
15880.87 470
15882.06 491
15883.25 508
15884.44 521
15885.63 458
15886.82 470
15888.01 485
15889.20 503
15890.39 466
15891.59 501
15892.78 506
15893.97 479
15895.16 505
15896.35 505
15897.54 519
15898.73 566
15899.92 522
15901.11 556
15902.30 524
15903.50 493
15904.69 511
15905.88 543
15907.07 510
15908.26 520
15909.45 569
15910.64 566
15911.84 590
15913.03 548
15914.22 581
15915.41 573
15916.60 572
15917.79 554
15918.99 579
15920.18 550
15921.37 581
15922.56 567
15923.75 591
15924.95 526
15926.14 543
15927.33 587
15928.52 572
15929.71 570
15930.91 572
15932.10 608
15933.29 541
15934.48 572
15935.68 577
15936.87 581
15938.06 546
15939.25 557
15940.45 537
15941.64 531
15942.83 533
15944.03 560
15945.22 500
15946.41 485
15947.60 507
15948.80 509
15949.99 460
15951.18 436
15952.38 452
15953.57 446
15954.76 452
15955.96 403
15957.15 416
15958.34 391
15959.54 421
15960.73 396
15961.92 404
15963.12 397
15964.31 417
15965.50 421
15966.70 397
15967.89 389
15969.08 369
15970.28 384
15971.47 367
15972.67 357
15973.86 369
15975.05 401
15976.25 350
15977.44 356
15978.64 354
15979.83 351
15981.02 353
15982.22 341
15983.41 329
15984.61 347
15985.80 370
15987.00 342
15988.19 355
15989.38 338
15990.58 344
15991.77 320
15992.97 351
15994.16 353
15995.36 332
15996.55 309
15997.75 338
15998.94 305
16000.14 326
16001.33 328
16002.53 309
16003.72 318
16004.92 318
16006.11 317
16007.31 309
16008.50 317
16009.70 312
16010.89 313
16012.09 329
16013.28 317
16014.48 309
16015.67 306
16016.87 310
16018.07 321
16019.26 325
16020.46 318
16021.65 329
16022.85 314
16024.04 319
16025.24 316
16026.44 310
16027.63 300
16028.83 306
16030.02 291
16031.22 292
16032.42 317
16033.61 318
16034.81 319
16036.00 280
16037.20 291
16038.40 318
16039.59 324
16040.79 285
16041.99 320
16043.18 307
16044.38 314
16045.58 289
16046.77 283
16047.97 307
16049.17 309
16050.36 326
16051.56 315
16052.76 302
16053.95 306
16055.15 319
16056.35 307
16057.54 302
16058.74 286
16059.94 291
16061.14 285
16062.33 304
16063.53 299
16064.73 289
16065.92 297
16067.12 298
16068.32 285
16069.52 275
16070.71 281
16071.91 305
16073.11 308
16074.31 285
16075.50 303
16076.70 282
16077.90 300
16079.10 283
16080.30 298
16081.49 255
16082.69 288
16083.89 279
16085.09 285
16086.29 289
16087.48 277
16088.68 271
16089.88 298
16091.08 268
16092.28 295
16093.48 262
16094.67 293
16095.87 286
16097.07 276
16098.27 279
16099.47 277
16100.67 283
16101.87 256
16103.06 269
16104.26 264
16105.46 253
16106.66 254
16107.86 281
16109.06 280
16110.26 257
16111.46 272
16112.66 252
16113.86 255
16115.05 268
16116.25 268
16117.45 215
16118.65 268
16119.85 248
16121.05 284
16122.25 273
16123.45 249
16124.65 266
16125.85 268
16127.05 261
16128.25 249
16129.45 245
16130.65 253
16131.85 229
16133.05 270
16134.25 249
16135.45 246
16136.65 251
16137.85 247
16139.05 248
16140.25 232
16141.45 240
16142.65 256
16143.85 274
16145.05 250
16146.25 242
16147.45 241
16148.65 277
16149.85 251
16151.05 253
16152.25 241
16153.45 284
16154.65 272
16155.85 260
16157.05 237
16158.25 238
16159.46 256
16160.66 238
16161.86 271
16163.06 256
16164.26 250
16165.46 252
16166.66 259
16167.86 236
16169.06 236
16170.27 250
16171.47 248
16172.67 243
16173.87 247
16175.07 252
16176.27 234
16177.47 235
16178.67 248
16179.88 271
16181.08 235
16182.28 257
16183.48 263
16184.68 284
16185.89 241
16187.09 243
16188.29 251
16189.49 259
16190.69 269
16191.90 235
16193.10 266
16194.30 255
16195.50 262
16196.70 267
16197.91 269
16199.11 256
16200.31 252
16201.51 254
16202.72 275
16203.92 239
16205.12 285
16206.32 275
16207.53 252
16208.73 263
16209.93 240
16211.13 263
16212.34 261
16213.54 253
16214.74 245
16215.95 278
16217.15 242
16218.35 251
16219.55 290
16220.76 263
16221.96 246
16223.16 279
16224.37 279
16225.57 282
16226.77 274
16227.98 301
16229.18 292
16230.38 254
16231.59 286
16232.79 292
16233.99 271
16235.20 281
16236.40 294
16237.61 303
16238.81 281
16240.01 285
16241.22 285
16242.42 293
16243.63 287
16244.83 300
16246.03 296
16247.24 296
16248.44 284
16249.65 306
16250.85 282
16252.05 296
16253.26 291
16254.46 302
16255.67 293
16256.87 332
16258.08 308
16259.28 307
16260.49 290
16261.69 307
16262.89 300
16264.10 311
16265.30 302
16266.51 312
16267.71 317
16268.92 292
16270.12 309
16271.33 299
16272.53 304
16273.74 315
16274.94 311
16276.15 281
16277.35 305
16278.56 310
16279.77 307
16280.97 300
16282.18 308
16283.38 308
16284.59 283
16285.79 304
16287.00 289
16288.20 286
16289.41 301
16290.61 304
16291.82 300
16293.03 289
16294.23 278
16295.44 296
16296.64 291
16297.85 296
16299.06 301
16300.26 296
16301.47 303
16302.67 312
16303.88 293
16305.09 341
16306.29 342
16307.50 313
16308.71 310
16309.91 311
16311.12 299
16312.33 308
16313.53 323
16314.74 320
16315.95 291
16317.15 311
16318.36 325
16319.57 294
16320.77 307
16321.98 287
16323.19 280
16324.39 293
16325.60 287
16326.81 309
16328.01 285
16329.22 261
16330.43 281
16331.64 308
16332.84 277
16334.05 240
16335.26 247
16336.47 288
16337.67 301
16338.88 265
16340.09 286
16341.30 281
16342.50 268
16343.71 271
16344.92 256
16346.13 275
16347.33 286
16348.54 254
16349.75 278
16350.96 254
16352.17 260
16353.37 275
16354.58 282
16355.79 265
16357.00 258
16358.21 270
16359.41 244
16360.62 236
16361.83 225
16363.04 243
16364.25 249
16365.46 256
16366.67 231
16367.87 251
16369.08 252
16370.29 256
16371.50 244
16372.71 246
16373.92 267
16375.13 250
16376.34 258
16377.54 246
16378.75 243
16379.96 260
16381.17 262
16382.38 258
16383.59 246
16384.80 220
16386.01 275
16387.22 254
16388.43 231
16389.64 258
16390.85 253
16392.05 234
16393.26 252
16394.47 244
16395.68 240
16396.89 232
16398.10 237
16399.31 246
16400.52 240
16401.73 228
16402.94 249
16404.15 263
16405.36 254
16406.57 223
16407.78 234
16408.99 232
16410.20 227
16411.41 228
16412.62 227
16413.83 231
16415.04 232
16416.25 242
16417.46 245
16418.67 238
16419.88 224
16421.10 232
16422.31 242
16423.52 226
16424.73 208
16425.94 222
16427.15 251
16428.36 238
16429.57 268
16430.78 233
16431.99 224
16433.20 232
16434.41 253
16435.63 255
16436.84 229
16438.05 224
16439.26 259
16440.47 250
16441.68 215
16442.89 243
16444.10 233
16445.32 250
16446.53 236
16447.74 244
16448.95 253
16450.16 257
16451.37 212
16452.59 224
16453.80 233
16455.01 216
16456.22 229
16457.43 242
16458.64 254
16459.86 217
16461.07 213
16462.28 213
16463.49 225
16464.70 229
16465.92 238
16467.13 230
16468.34 222
16469.55 212
16470.77 209
16471.98 228
16473.19 230
16474.40 232
16475.62 223
16476.83 208
16478.04 201
16479.25 226
16480.47 226
16481.68 218
16482.89 199
16484.11 194
16485.32 218
16486.53 230
16487.74 223
16488.96 217
16490.17 227
16491.38 214
16492.60 227
16493.81 209
16495.02 219
16496.24 213
16497.45 217
16498.66 201
16499.88 211
16501.09 201
16502.30 226
16503.52 211
16504.73 200
16505.94 225
16507.16 221
16508.37 207
16509.59 224
16510.80 213
16512.01 201
16513.23 221
16514.44 239
16515.66 222
16516.87 223
16518.08 230
16519.30 212
16520.51 228
16521.73 199
16522.94 212
16524.16 202
16525.37 219
16526.58 206
16527.80 212
16529.01 208
16530.23 228
16531.44 214
16532.66 203
16533.87 225
16535.09 226
16536.30 227
16537.52 202
16538.73 235
16539.95 225
16541.16 213
16542.38 215
16543.59 233
16544.81 231
16546.02 233
16547.24 212
16548.45 223
16549.67 219
16550.88 226
16552.10 234
16553.31 235
16554.53 209
16555.74 206
16556.96 223
16558.18 229
16559.39 231
16560.61 208
16561.82 223
16563.04 209
16564.25 218
16565.47 223
16566.69 220
16567.90 218
16569.12 216
16570.33 217
16571.55 241
16572.77 207
16573.98 204
16575.20 229
16576.41 202
16577.63 225
16578.85 230
16580.06 237
16581.28 222
16582.50 218
16583.71 214
16584.93 228
16586.15 214
16587.36 237
16588.58 215
16589.80 210
16591.01 210
16592.23 212
16593.45 237
16594.66 230
16595.88 212
16597.10 209
16598.32 221
16599.53 210
16600.75 225
16601.97 201
16603.18 225
16604.40 211
16605.62 202
16606.84 221
16608.05 194
16609.27 196
16610.49 193
16611.71 203
16612.92 197
16614.14 200
16615.36 192
16616.58 208
16617.79 218
16619.01 225
16620.23 207
16621.45 207
16622.67 191
16623.88 196
16625.10 191
16626.32 199
16627.54 196
16628.76 183
16629.97 208
16631.19 195
16632.41 203
16633.63 186
16634.85 213
16636.07 198
16637.29 207
16638.50 199
16639.72 210
16640.94 193
16642.16 187
16643.38 183
16644.60 205
16645.82 204
16647.03 204
16648.25 193
16649.47 215
16650.69 218
16651.91 219
16653.13 213
16654.35 189
16655.57 215
16656.79 217
16658.01 216
16659.23 186
16660.45 214
16661.66 229
16662.88 206
16664.10 190
16665.32 188
16666.54 213
16667.76 203
16668.98 194
16670.20 203
16671.42 226
16672.64 195
16673.86 196
16675.08 209
16676.30 198
16677.52 174
16678.74 184
16679.96 221
16681.18 221
16682.40 203
16683.62 215
16684.84 196
16686.06 202
16687.28 191
16688.50 197
16689.72 200
16690.94 191
16692.16 182
16693.39 178
16694.61 179
16695.83 184
16697.05 183
16698.27 191
16699.49 179
16700.71 179
16701.93 222
16703.15 225
16704.37 190
16705.59 187
16706.81 190
16708.04 208
16709.26 183
16710.48 196
16711.70 187
16712.92 203
16714.14 202
16715.36 206
16716.58 187
16717.81 164
16719.03 194
16720.25 209
16721.47 205
16722.69 186
16723.91 182
16725.14 180
16726.36 195
16727.58 189
16728.80 189
16730.02 192
16731.24 188
16732.47 190
16733.69 187
16734.91 206
16736.13 210
16737.36 200
16738.58 168
16739.80 193
16741.02 179
16742.24 183
16743.47 202
16744.69 188
16745.91 192
16747.13 200
16748.36 190
16749.58 217
16750.80 204
16752.02 174
16753.25 187
16754.47 189
16755.69 205
16756.92 188
16758.14 188
16759.36 190
16760.59 199
16761.81 202
16763.03 198
16764.25 180
16765.48 177
16766.70 193
16767.92 173
16769.15 197
16770.37 184
16771.59 190
16772.82 182
16774.04 201
16775.27 214
16776.49 190
16777.71 185
16778.94 178
16780.16 197
16781.38 185
16782.61 185
16783.83 201
16785.06 207
16786.28 202
16787.50 193
16788.73 194
16789.95 180
16791.18 194
16792.40 190
16793.62 186
16794.85 191
16796.07 201
16797.30 208
16798.52 197
16799.75 191
16800.97 202
16802.19 194
16803.42 203
16804.64 195
16805.87 198
16807.09 185
16808.32 199
16809.54 196
16810.77 189
16811.99 219
16813.22 216
16814.44 186
16815.67 183
16816.89 198
16818.12 196
16819.34 179
16820.57 222
16821.79 211
16823.02 195
16824.24 216
16825.47 215
16826.70 186
16827.92 194
16829.15 216
16830.37 199
16831.60 195
16832.82 208
16834.05 199
16835.27 220
16836.50 208
16837.73 216
16838.95 208
16840.18 220
16841.40 211
16842.63 202
16843.86 201
16845.08 218
16846.31 208
16847.53 202
16848.76 249
16849.99 218
16851.21 215
16852.44 220
16853.67 236
16854.89 225
16856.12 218
16857.35 226
16858.57 255
16859.80 239
16861.03 222
16862.25 232
16863.48 235
16864.71 238
16865.93 251
16867.16 255
16868.39 227
16869.61 244
16870.84 248
16872.07 245
16873.30 239
16874.52 243
16875.75 243
16876.98 249
16878.20 265
16879.43 250
16880.66 262
16881.89 266
16883.11 250
16884.34 268
16885.57 280
16886.80 252
16888.02 256
16889.25 269
16890.48 278
16891.71 278
16892.94 276
16894.16 274
16895.39 269
16896.62 247
16897.85 254
16899.08 269
16900.30 253
16901.53 284
16902.76 235
16903.99 283
16905.22 253
16906.45 256
16907.67 246
16908.90 271
16910.13 220
16911.36 228
16912.59 220
16913.82 228
16915.04 214
16916.27 235
16917.50 229
16918.73 214
16919.96 226
16921.19 227
16922.42 250
16923.65 228
16924.88 258
16926.10 246
16927.33 228
16928.56 232
16929.79 217
16931.02 244
16932.25 243
16933.48 217
16934.71 221
16935.94 220
16937.17 209
16938.40 231
16939.63 240
16940.86 235
16942.09 204
16943.32 259
16944.55 232
16945.78 254
16947.01 223
16948.24 222
16949.47 221
16950.70 244
16951.93 231
16953.16 229
16954.39 226
16955.62 236
16956.85 237
16958.08 243
16959.31 252
16960.54 215
16961.77 249
16963.00 236
16964.23 259
16965.46 213
16966.69 221
16967.92 216
16969.15 215
16970.38 199
16971.61 245
16972.84 238
16974.07 213
16975.30 224
16976.54 245
16977.77 247
16979.00 212
16980.23 205
16981.46 197
16982.69 225
16983.92 207
16985.15 227
16986.38 207
16987.62 199
16988.85 188
16990.08 227
16991.31 223
16992.54 186
16993.77 205
16995.00 194
16996.24 191
16997.47 166
16998.70 194
16999.93 224
17001.16 203
17002.39 195
17003.63 215
17004.86 203
17006.09 203
17007.32 176
17008.55 203
17009.79 202
17011.02 195
17012.25 201
17013.48 197
17014.72 201
17015.95 198
17017.18 193
17018.41 218
17019.64 215
17020.88 186
17022.11 194
17023.34 190
17024.58 203
17025.81 189
17027.04 202
17028.27 184
17029.51 180
17030.74 211
17031.97 197
17033.21 206
17034.44 191
17035.67 200
17036.90 186
17038.14 216
17039.37 218
17040.60 191
17041.84 191
17043.07 207
17044.30 184
17045.54 197
17046.77 184
17048.00 193
17049.24 187
17050.47 191
17051.70 197
17052.94 172
17054.17 189
17055.41 194
17056.64 196
17057.87 193
17059.11 186
17060.34 198
17061.58 200
17062.81 174
17064.04 184
17065.28 192
17066.51 198
17067.75 181
17068.98 187
17070.21 184
17071.45 193
17072.68 202
17073.92 198
17075.15 192
17076.39 175
17077.62 164
17078.86 185
17080.09 185
17081.33 168
17082.56 194
17083.80 178
17085.03 178
17086.26 176
17087.50 169
17088.73 203
17089.97 186
17091.20 187
17092.44 196
17093.68 194
17094.91 177
17096.15 186
17097.38 163
17098.62 185
17099.85 175
17101.09 181
17102.32 172
17103.56 166
17104.79 171
17106.03 195
17107.26 189
17108.50 191
17109.74 197
17110.97 189
17112.21 182
17113.44 170
17114.68 197
17115.92 163
17117.15 174
17118.39 173
17119.62 173
17120.86 165
17122.10 173
17123.33 177
17124.57 184
17125.80 175
17127.04 171
17128.28 163
17129.51 165
17130.75 161
17131.99 176
17133.22 175
17134.46 168
17135.70 186
17136.93 173
17138.17 180
17139.41 155
17140.64 193
17141.88 207
17143.12 161
17144.35 180
17145.59 178
17146.83 180
17148.07 154
17149.30 165
17150.54 163
17151.78 150
17153.02 156
17154.25 186
17155.49 169
17156.73 152
17157.96 152
17159.20 175
17160.44 157
17161.68 174
17162.92 162
17164.15 164
17165.39 152
17166.63 169
17167.87 149
17169.10 165
17170.34 179
17171.58 164
17172.82 156
17174.06 172
17175.29 179
17176.53 168
17177.77 167
17179.01 172
17180.25 164
17181.49 166
17182.72 146
17183.96 154
17185.20 163
17186.44 154
17187.68 159
17188.92 152
17190.15 144
17191.39 183
17192.63 173
17193.87 168
17195.11 154
17196.35 142
17197.59 142
17198.83 154
17200.07 157
17201.30 159
17202.54 144
17203.78 171
17205.02 174
17206.26 163
17207.50 162
17208.74 159
17209.98 174
17211.22 150
17212.46 156
17213.70 160
17214.94 153
17216.18 179
17217.42 154
17218.66 142
17219.90 155
17221.14 151
17222.38 142
17223.62 155
17224.86 159
17226.10 158
17227.34 156
17228.58 161
17229.82 151
17231.06 168
17232.30 164
17233.54 161
17234.78 156
17236.02 152
17237.26 148
17238.50 141
17239.74 152
17240.98 174
17242.22 158
17243.46 152
17244.70 169
17245.94 150
17247.18 157
17248.42 158
17249.66 153
17250.90 153
17252.14 175
17253.39 165
17254.63 149
17255.87 149
17257.11 154
17258.35 138
17259.59 170
17260.83 132
17262.07 149
17263.31 159
17264.56 158
17265.80 158
17267.04 155
17268.28 161
17269.52 145
17270.76 163
17272.00 155
17273.25 144
17274.49 160
17275.73 146
17276.97 133
17278.21 140
17279.45 150
17280.70 150
17281.94 132
17283.18 141
17284.42 165
17285.66 156
17286.91 164
17288.15 154
17289.39 169
17290.63 152
17291.88 138
17293.12 138
17294.36 163
17295.60 139
17296.85 144
17298.09 130
17299.33 150
17300.57 143
17301.82 160
17303.06 145
17304.30 138
17305.54 136
17306.79 159
17308.03 153
17309.27 143
17310.52 157
17311.76 142
17313.00 157
17314.25 141
17315.49 159
17316.73 141
17317.97 145
17319.22 145
17320.46 163
17321.71 156
17322.95 161
17324.19 146
17325.44 152
17326.68 163
17327.92 146
17329.17 157
17330.41 146
17331.65 146
17332.90 145
17334.14 134
17335.39 151
17336.63 137
17337.87 144
17339.12 161
17340.36 140
17341.61 135
17342.85 167
17344.09 159
17345.34 157
17346.58 151
17347.83 147
17349.07 123
17350.32 132
17351.56 132
17352.80 143
17354.05 148
17355.29 161
17356.54 150
17357.78 142
17359.03 164
17360.27 163
17361.52 150
17362.76 163
17364.01 144
17365.25 149
17366.50 145
17367.74 133
17368.99 138
17370.23 135
17371.48 151
17372.72 142
17373.97 151
17375.21 152
17376.46 150
17377.70 152
17378.95 158
17380.19 149
17381.44 149
17382.69 159
17383.93 137
17385.18 141
17386.42 173
17387.67 151
17388.91 137
17390.16 157
17391.41 142
17392.65 138
17393.90 148
17395.14 160
17396.39 150
17397.64 145
17398.88 165
17400.13 158
17401.37 158
17402.62 168
17403.87 150
17405.11 159
17406.36 139
17407.61 131
17408.85 139
17410.10 177
17411.35 153
17412.59 149
17413.84 148
17415.09 160
17416.33 152
17417.58 151
17418.83 155
17420.07 145
17421.32 158
17422.57 175
17423.82 154
17425.06 156
17426.31 144
17427.56 166
17428.80 159
17430.05 161
17431.30 139
17432.55 147
17433.79 157
17435.04 147
17436.29 140
17437.54 150
17438.78 155
17440.03 173
17441.28 167
17442.53 170
17443.77 148
17445.02 154
17446.27 160
17447.52 148
17448.77 137
17450.01 138
17451.26 158
17452.51 166
17453.76 160
17455.01 130
17456.25 147
17457.50 131
17458.75 147
17460.00 149
17461.25 136
17462.50 144
17463.74 149
17464.99 136
17466.24 153
17467.49 143
17468.74 155
17469.99 156
17471.24 168
17472.49 155
17473.73 157
17474.98 152
17476.23 153
17477.48 136
17478.73 144
17479.98 165
17481.23 149
17482.48 158
17483.73 154
17484.98 151
17486.23 143
17487.47 128
17488.72 162
17489.97 155
17491.22 174
17492.47 151
17493.72 163
17494.97 148
17496.22 136
17497.47 171
17498.72 159
17499.97 154
17501.22 182
17502.47 152
17503.72 161
17504.97 153
17506.22 177
17507.47 166
17508.72 146
17509.97 154
17511.22 157
17512.47 159
17513.72 164
17514.97 160
17516.22 154
17517.47 168
17518.72 157
17519.97 150
17521.22 148
17522.47 153
17523.72 172
17524.98 162
17526.23 176
17527.48 144
17528.73 170
17529.98 179
17531.23 162
17532.48 148
17533.73 158
17534.98 166
17536.23 160
17537.48 148
17538.74 170
17539.99 158
17541.24 145
17542.49 158
17543.74 152
17544.99 160
17546.24 163
17547.50 166
17548.75 169
17550.00 159
17551.25 155
17552.50 170
17553.75 156
17555.01 162
17556.26 148
17557.51 173
17558.76 159
17560.01 164
17561.26 183
17562.52 171
17563.77 170
17565.02 142
17566.27 167
17567.53 159
17568.78 161
17570.03 150
17571.28 173
17572.53 163
17573.79 156
17575.04 173
17576.29 153
17577.54 164
17578.80 168
17580.05 177
17581.30 177
17582.56 162
17583.81 153
17585.06 163
17586.31 158
17587.57 158
17588.82 159
17590.07 168
17591.33 147
17592.58 168
17593.83 158
17595.08 167
17596.34 165
17597.59 174
17598.84 162
17600.10 181
17601.35 177
17602.61 173
17603.86 164
17605.11 168
17606.37 171
17607.62 175
17608.87 166
17610.13 149
17611.38 182
17612.63 179
17613.89 186
17615.14 179
17616.40 175
17617.65 170
17618.90 186
17620.16 163
17621.41 182
17622.67 158
17623.92 171
17625.17 182
17626.43 188
17627.68 168
17628.94 183
17630.19 176
17631.45 156
17632.70 163
17633.96 163
17635.21 195
17636.47 163
17637.72 161
17638.97 145
17640.23 175
17641.48 191
17642.74 180
17643.99 164
17645.25 166
17646.50 178
17647.76 166
17649.01 159
17650.27 148
17651.52 171
17652.78 156
17654.04 173
17655.29 163
17656.55 166
17657.80 170
17659.06 164
17660.31 159
17661.57 151
17662.82 167
17664.08 175
17665.33 172
17666.59 155
17667.85 155
17669.10 166
17670.36 160
17671.61 162
17672.87 161
17674.13 156
17675.38 168
17676.64 149
17677.89 150
17679.15 153
17680.41 148
17681.66 165
17682.92 174
17684.18 159
17685.43 167
17686.69 161
17687.95 151
17689.20 147
17690.46 169
17691.71 152
17692.97 172
17694.23 158
17695.49 155
17696.74 143
17698.00 157
17699.26 174
17700.51 163
17701.77 156
17703.03 149
17704.28 154
17705.54 154
17706.80 159
17708.06 172
17709.31 167
17710.57 158
17711.83 152
17713.08 156
17714.34 143
17715.60 167
17716.86 150
17718.11 155
17719.37 155
17720.63 167
17721.89 159
17723.15 162
17724.40 154
17725.66 158
17726.92 155
17728.18 158
17729.43 153
17730.69 161
17731.95 144
17733.21 155
17734.47 150
17735.73 156
17736.98 143
17738.24 149
17739.50 165
17740.76 137
17742.02 157
17743.28 137
17744.53 146
17745.79 176
17747.05 156
17748.31 165
17749.57 145
17750.83 149
17752.09 157
17753.34 182
17754.60 154
17755.86 167
17757.12 154
17758.38 138
17759.64 141
17760.90 154
17762.16 160
17763.42 162
17764.68 156
17765.94 153
17767.19 154
17768.45 148
17769.71 162
17770.97 158
17772.23 147
17773.49 151
17774.75 162
17776.01 155
17777.27 140
17778.53 153
17779.79 151
17781.05 138
17782.31 160
17783.57 165
17784.83 144
17786.09 165
17787.35 153
17788.61 153
17789.87 141
17791.13 145
17792.39 135
17793.65 158
17794.91 140
17796.17 142
17797.43 159
17798.69 154
17799.95 150
17801.21 163
17802.47 156
17803.73 156
17805.00 157
17806.26 161
17807.52 157
17808.78 136
17810.04 138
17811.30 165
17812.56 158
17813.82 141
17815.08 141
17816.34 161
17817.60 142
17818.87 140
17820.13 136
17821.39 133
17822.65 152
17823.91 144
17825.17 143
17826.43 156
17827.69 136
17828.96 141
17830.22 150
17831.48 142
17832.74 133
17834.00 139
17835.26 153
17836.53 144
17837.79 129
17839.05 141
17840.31 164
17841.57 153
17842.84 129
17844.10 135
17845.36 126
17846.62 140
17847.88 146
17849.15 143
17850.41 138
17851.67 127
17852.93 140
17854.20 163
17855.46 139
17856.72 123
17857.98 134
17859.25 146
17860.51 131
17861.77 144
17863.03 134
17864.30 147
17865.56 135
17866.82 136
17868.09 129
17869.35 143
17870.61 137
17871.87 137
17873.14 131
17874.40 132
17875.66 148
17876.93 138
17878.19 139
17879.45 128
17880.72 148
17881.98 133
17883.24 134
17884.51 141
17885.77 133
17887.03 137
17888.30 146
17889.56 143
17890.83 136
17892.09 141
17893.35 147
17894.62 144
17895.88 128
17897.14 153
17898.41 141
17899.67 136
17900.94 135
17902.20 144
17903.46 132
17904.73 143
17905.99 121
17907.26 155
17908.52 143
17909.79 148
17911.05 161
17912.32 137
17913.58 126
17914.84 120
17916.11 130
17917.37 124
17918.64 139
17919.90 133
17921.17 147
17922.43 128
17923.70 126
17924.96 144
17926.23 133
17927.49 137
17928.76 129
17930.02 128
17931.29 141
17932.55 124
17933.82 141
17935.08 151
17936.35 130
17937.61 133
17938.88 139
17940.14 140
17941.41 158
17942.68 132
17943.94 125
17945.21 128
17946.47 132
17947.74 149
17949.00 128
17950.27 140
17951.54 116
17952.80 128
17954.07 142
17955.33 140
17956.60 137
17957.87 139
17959.13 135
17960.40 146
17961.66 128
17962.93 132
17964.20 154
17965.46 146
17966.73 153
17968.00 152
17969.26 147
17970.53 134
17971.80 124
17973.06 141
17974.33 134
17975.60 136
17976.86 137
17978.13 140
17979.40 138
17980.66 133
17981.93 144
17983.20 150
17984.46 130
17985.73 123
17987.00 128
17988.26 140
17989.53 138
17990.80 128
17992.07 136
17993.33 147
17994.60 122
17995.87 134
17997.14 140
17998.40 135
17999.67 150
18000.94 154
18002.21 132
18003.47 136
18004.74 135
18006.01 154
18007.28 123
18008.55 130
18009.81 122
18011.08 136
18012.35 124
18013.62 128
18014.89 134
18016.15 145
18017.42 129
18018.69 134
18019.96 135
18021.23 152
18022.49 125
18023.76 131
18025.03 139
18026.30 139
18027.57 111
18028.84 136
18030.11 136
18031.37 123
18032.64 134
18033.91 144
18035.18 140
18036.45 146
18037.72 144
18038.99 129
18040.26 135
18041.53 138
18042.79 156
18044.06 131
18045.33 137
18046.60 144
18047.87 140
18049.14 144
18050.41 130
18051.68 135
18052.95 143
18054.22 137
18055.49 134
18056.76 140
18058.03 145
18059.30 131
18060.57 133
18061.84 143
18063.11 142
18064.38 137
18065.65 146
18066.92 128
18068.19 152
18069.46 111
18070.73 115
18072.00 146
18073.27 138
18074.54 124
18075.81 148
18077.08 130
18078.35 121
18079.62 132
18080.89 136
18082.16 121
18083.43 126
18084.70 159
18085.97 156
18087.24 132
18088.51 122
18089.78 131
18091.05 143
18092.32 136
18093.59 130
18094.87 130
18096.14 136
18097.41 161
18098.68 127
18099.95 153
18101.22 152
18102.49 129
18103.76 126
18105.03 140
18106.31 150
18107.58 148
18108.85 143
18110.12 138
18111.39 156
18112.66 141
18113.93 135
18115.21 132
18116.48 123
18117.75 127
18119.02 130
18120.29 153
18121.56 134
18122.84 148
18124.11 143
18125.38 144
18126.65 118
18127.92 131
18129.20 148
18130.47 150
18131.74 138
18133.01 161
18134.29 144
18135.56 137
18136.83 135
18138.10 135
18139.38 139
18140.65 144
18141.92 153
18143.19 129
18144.47 157
18145.74 127
18147.01 110
18148.28 138
18149.56 127
18150.83 116
18152.10 134
18153.38 139
18154.65 134
18155.92 132
18157.19 135
18158.47 127
18159.74 125
18161.01 143
18162.29 146
18163.56 130
18164.83 121
18166.11 141
18167.38 153
18168.65 147
18169.93 135
18171.20 147
18172.48 159
18173.75 145
18175.02 129
18176.30 128
18177.57 145
18178.84 141
18180.12 144
18181.39 118
18182.67 149
18183.94 130
18185.21 151
18186.49 132
18187.76 133
18189.04 128
18190.31 139
18191.59 140
18192.86 135
18194.13 117
18195.41 153
18196.68 137
18197.96 127
18199.23 146
18200.51 137
18201.78 158
18203.06 146
18204.33 138
18205.61 139
18206.88 144
18208.16 113
18209.43 155
18210.71 126
18211.98 139
18213.26 135
18214.53 124
18215.81 122
18217.08 124
18218.36 130
18219.63 124
18220.91 140
18222.18 113
18223.46 143
18224.73 145
18226.01 145
18227.28 130
18228.56 137
18229.84 150
18231.11 149
18232.39 132
18233.66 128
18234.94 145
18236.21 127
18237.49 144
18238.77 125
18240.04 147
18241.32 133
18242.59 121
18243.87 136
18245.15 136
18246.42 119
18247.70 144
18248.98 146
18250.25 134
18251.53 118
18252.81 147
18254.08 146
18255.36 145
18256.63 126
18257.91 135
18259.19 123
18260.46 131
18261.74 133
18263.02 131
18264.30 129
18265.57 127
18266.85 155
18268.13 138
18269.40 134
18270.68 142
18271.96 150
18273.23 123
18274.51 141
18275.79 152
18277.07 126
18278.34 147
18279.62 155
18280.90 140
18282.18 139
18283.45 148
18284.73 140
18286.01 154
18287.29 155
18288.56 144
18289.84 124
18291.12 131
18292.40 136
18293.68 121
18294.95 156
18296.23 140
18297.51 142
18298.79 139
18300.07 132
18301.34 129
18302.62 143
18303.90 136
18305.18 140
18306.46 128
18307.74 137
18309.01 148
18310.29 127
18311.57 135
18312.85 134
18314.13 136
18315.41 121
18316.69 160
18317.96 132
18319.24 139
18320.52 152
18321.80 131
18323.08 150
18324.36 155
18325.64 144
18326.92 144
18328.20 123
18329.47 131
18330.75 129
18332.03 150
18333.31 141
18334.59 138
18335.87 140
18337.15 142
18338.43 136
18339.71 128
18340.99 135
18342.27 141
18343.55 150
18344.83 133
18346.11 154
18347.39 144
18348.67 124
18349.95 146
18351.23 140
18352.51 156
18353.79 129
18355.07 125
18356.35 133
18357.63 130
18358.91 136
18360.19 151
18361.47 150
18362.75 157
18364.03 158
18365.31 142
18366.59 136
18367.87 122
18369.15 137
18370.43 147
18371.71 147
18372.99 134
18374.27 151
18375.55 143
18376.83 154
18378.12 118
18379.40 118
18380.68 126
18381.96 152
18383.24 138
18384.52 136
18385.80 115
18387.08 131
18388.36 143
18389.65 117
18390.93 135
18392.21 127
18393.49 138
18394.77 134
18396.05 137
18397.33 135
18398.62 122
18399.90 126
18401.18 133
18402.46 129
18403.74 143
18405.02 123
18406.31 130
18407.59 132
18408.87 140
18410.15 135
18411.43 125
18412.72 131
18414.00 133
18415.28 138
18416.56 124
18417.84 120
18419.13 134
18420.41 141
18421.69 140
18422.97 141
18424.26 161
18425.54 133
18426.82 147
18428.10 148
18429.39 144
18430.67 130
18431.95 135
18433.23 132
18434.52 133
18435.80 126
18437.08 149
18438.37 141
18439.65 125
18440.93 116
18442.22 130
18443.50 143
18444.78 137
18446.06 146
18447.35 129
18448.63 121
18449.91 150
18451.20 144
18452.48 135
18453.76 123
18455.05 129
18456.33 149
18457.62 124
18458.90 142
18460.18 116
18461.47 137
18462.75 129
18464.03 137
18465.32 141
18466.60 134
18467.89 150
18469.17 143
18470.45 127
18471.74 132
18473.02 143
18474.31 122
18475.59 130
18476.88 128
18478.16 124
18479.44 130
18480.73 134
18482.01 111
18483.30 140
18484.58 153
18485.87 139
18487.15 130
18488.44 131
18489.72 132
18491.01 131
18492.29 136
18493.58 120
18494.86 120
18496.15 116
18497.43 142
18498.72 138
18500.00 125
18501.29 127
18502.57 134
18503.86 160
18505.14 139
18506.43 132
18507.71 147
18509.00 158
18510.28 137
18511.57 141
18512.85 144
18514.14 141
18515.42 138
18516.71 137
18518.00 137
18519.28 159
18520.57 142
18521.85 152
18523.14 155
18524.43 135
18525.71 143
18527.00 150
18528.28 164
18529.57 124
18530.86 132
18532.14 130
18533.43 146
18534.71 146
18536.00 125
18537.29 124
18538.57 135
18539.86 131
18541.15 146
18542.43 143
18543.72 142
18545.01 144
18546.29 137
18547.58 157
18548.87 124
18550.15 141
18551.44 141
18552.73 138
18554.01 123
18555.30 140
18556.59 118
18557.88 150
18559.16 138
18560.45 127
18561.74 131
18563.02 137
18564.31 144
18565.60 146
18566.89 132
18568.17 115
18569.46 164
18570.75 142
18572.04 150
18573.32 110
18574.61 137
18575.90 141
18577.19 148
18578.48 136
18579.76 146
18581.05 153
18582.34 137
18583.63 147
18584.92 149
18586.20 131
18587.49 120
18588.78 134
18590.07 143
18591.36 165
18592.64 137
18593.93 149
18595.22 131
18596.51 148
18597.80 121
18599.09 134
18600.38 138
18601.66 166
18602.95 139
18604.24 154
18605.53 172
18606.82 146
18608.11 145
18609.40 138
18610.69 150
18611.98 144
18613.26 146
18614.55 147
18615.84 174
18617.13 133
18618.42 132
18619.71 147
18621.00 144
18622.29 137
18623.58 158
18624.87 139
18626.16 118
18627.45 149
18628.74 151
18630.03 136
18631.32 142
18632.61 149
18633.89 148
18635.18 156
18636.47 124
18637.76 141
18639.05 134
18640.34 156
18641.63 126
18642.92 161
18644.21 136
18645.50 100
18646.79 133
18648.09 126
18649.38 129
18650.67 129
18651.96 152
18653.25 144
18654.54 129
18655.83 116
18657.12 132
18658.41 132
18659.70 134
18660.99 129
18662.28 142
18663.57 123
18664.86 141
18666.15 135
18667.44 122
18668.74 127
18670.03 130
18671.32 152
18672.61 124
18673.90 116
18675.19 122
18676.48 125
18677.77 138
18679.06 138
18680.36 120
18681.65 131
18682.94 126
18684.23 106
18685.52 118
18686.81 126
18688.11 124
18689.40 119
18690.69 127
18691.98 139
18693.27 141
18694.56 124
18695.86 128
18697.15 121
18698.44 132
18699.73 131
18701.02 142
18702.32 109
18703.61 107
18704.90 111
18706.19 136
18707.48 121
18708.78 119
18710.07 133
18711.36 132
18712.65 140
18713.95 117
18715.24 134
18716.53 123
18717.83 133
18719.12 128
18720.41 125
18721.70 123
18723.00 141
18724.29 140
18725.58 166
18726.87 124
18728.17 118
18729.46 129
18730.75 130
18732.05 121
18733.34 121
18734.63 117
18735.93 121
18737.22 142
18738.51 139
18739.81 146
18741.10 85
18742.39 134
18743.69 141
18744.98 137
18746.27 126
18747.57 125
18748.86 125
18750.16 136
18751.45 116
18752.74 126
18754.04 148
18755.33 125
18756.63 140
18757.92 130
18759.21 121
18760.51 110
18761.80 140
18763.10 121
18764.39 146
18765.69 108
18766.98 112
18768.27 135
18769.57 122
18770.86 121
18772.16 118
18773.45 121
18774.75 138
18776.04 132
18777.34 126
18778.63 124
18779.93 118
18781.22 134
18782.52 123
18783.81 140
18785.11 110
18786.40 137
18787.70 129
18788.99 115
18790.29 136
18791.58 114
18792.88 140
18794.17 141
18795.47 135
18796.76 125
18798.06 136
18799.35 108
18800.65 131
18801.94 127
18803.24 144
18804.54 110
18805.83 114
18807.13 145
18808.42 124
18809.72 127
18811.01 121
18812.31 124
18813.61 123
18814.90 132
18816.20 132
18817.49 135
18818.79 122
18820.09 133
18821.38 127
18822.68 155
18823.98 130
18825.27 122
18826.57 126
18827.87 129
18829.16 128
18830.46 111
18831.75 109
18833.05 122
18834.35 121
18835.64 119
18836.94 122
18838.24 121
18839.54 146
18840.83 116
18842.13 135
18843.43 108
18844.72 137
18846.02 134
18847.32 141
18848.61 123
18849.91 112
18851.21 129
18852.51 129
18853.80 148
18855.10 135
18856.40 132
18857.70 139
18858.99 131
18860.29 130
18861.59 142
18862.89 109
18864.18 114
18865.48 131
18866.78 120
18868.08 122
18869.38 132
18870.67 116
18871.97 132
18873.27 130
18874.57 105
18875.87 109
18877.16 146
18878.46 139
18879.76 127
18881.06 134
18882.36 117
18883.66 139
18884.95 153
18886.25 123
18887.55 115
18888.85 141
18890.15 114
18891.45 114
18892.75 136
18894.04 110
18895.34 112
18896.64 127
18897.94 149
18899.24 132
18900.54 122
18901.84 116
18903.14 132
18904.44 139
18905.74 120
18907.03 122
18908.33 125
18909.63 130
18910.93 121
18912.23 147
18913.53 124
18914.83 119
18916.13 129
18917.43 147
18918.73 131
18920.03 129
18921.33 106
18922.63 143
18923.93 120
18925.23 120
18926.53 121
18927.83 132
18929.13 115
18930.43 126
18931.73 128
18933.03 116
18934.33 114
18935.63 129
18936.93 136
18938.23 105
18939.53 116
18940.83 130
18942.13 134
18943.43 136
18944.73 138
18946.03 114
18947.33 124
18948.63 136
18949.93 147
18951.23 122
18952.53 123
18953.84 115
18955.14 133
18956.44 119
18957.74 118
18959.04 126
18960.34 116
18961.64 123
18962.94 107
18964.24 129
18965.54 115
18966.85 130
18968.15 126
18969.45 123
18970.75 123
18972.05 126
18973.35 140
18974.65 135
18975.96 130
18977.26 129
18978.56 115
18979.86 100
18981.16 132
18982.46 130
18983.77 125
18985.07 125
18986.37 125
18987.67 120
18988.97 119
18990.28 125
18991.58 121
18992.88 125
18994.18 123
18995.49 135
18996.79 137
18998.09 120
18999.39 106
19000.69 119
19002.00 123
19003.30 130
19004.60 125
19005.90 132
19007.21 99
19008.51 139
19009.81 113
19011.12 124
19012.42 109
19013.72 133
19015.02 126
19016.33 110
19017.63 107
19018.93 117
19020.24 127
19021.54 128
19022.84 118
19024.15 115
19025.45 116
19026.75 101
19028.06 120
19029.36 122
19030.66 111
19031.97 111
19033.27 133
19034.57 132
19035.88 121
19037.18 104
19038.48 115
19039.79 104
19041.09 119
19042.40 116
19043.70 112
19045.00 130
19046.31 118
19047.61 128
19048.92 120
19050.22 117
19051.52 105
19052.83 121
19054.13 124
19055.44 136
19056.74 112
19058.05 117
19059.35 122
19060.65 121
19061.96 137
19063.26 123
19064.57 122
19065.87 114
19067.18 135
19068.48 134
19069.79 127
19071.09 115
19072.40 135
19073.70 127
19075.01 121
19076.31 127
19077.62 109
19078.92 116
19080.23 129
19081.53 127
19082.84 112
19084.14 143
19085.45 113
19086.75 126
19088.06 98
19089.36 125
19090.67 122
19091.98 118
19093.28 131
19094.59 125
19095.89 107
19097.20 120
19098.50 115
19099.81 121
19101.12 125
19102.42 140
19103.73 129
19105.03 115
19106.34 121
19107.65 135
19108.95 135
19110.26 127
19111.56 131
19112.87 107
19114.18 117
19115.48 123
19116.79 122
19118.10 126
19119.40 137
19120.71 119
19122.02 112
19123.32 128
19124.63 117
19125.94 127
19127.24 125
19128.55 137
19129.86 128
19131.16 127
19132.47 117
19133.78 113
19135.08 144
19136.39 138
19137.70 106
19139.01 131
19140.31 129
19141.62 126
19142.93 128
19144.23 142
19145.54 126
19146.85 125
19148.16 124
19149.46 119
19150.77 131
19152.08 116
19153.39 123
19154.69 142
19156.00 136
19157.31 103
19158.62 119
19159.93 118
19161.23 111
19162.54 117
19163.85 100
19165.16 128
19166.47 128
19167.77 151
19169.08 128
19170.39 128
19171.70 124
19173.01 116
19174.32 109
19175.62 123
19176.93 115
19178.24 135
19179.55 126
19180.86 117
19182.17 117
19183.48 129
19184.78 126
19186.09 137
19187.40 136
19188.71 116
19190.02 119
19191.33 108
19192.64 124
19193.95 135
19195.26 136
19196.56 114
19197.87 130
19199.18 123
19200.49 122
19201.80 110
19203.11 107
19204.42 122
19205.73 130
19207.04 132
19208.35 117
19209.66 120
19210.97 115
19212.28 149
19213.59 114
19214.90 136
19216.21 114
19217.52 130
19218.83 128
19220.14 129
19221.45 122
19222.76 144
19224.07 120
19225.38 128
19226.69 138
19228.00 113
19229.31 118
19230.62 123
19231.93 147
19233.24 123
19234.55 140
19235.86 123
19237.17 121
19238.48 133
19239.79 121
19241.10 104
19242.41 134
19243.72 113
19245.03 114
19246.35 136
19247.66 125
19248.97 119
19250.28 125
19251.59 128
19252.90 93
19254.21 126
19255.52 103
19256.83 131
19258.14 102
19259.46 104
19260.77 108
19262.08 110
19263.39 115
19264.70 119
19266.01 118
19267.32 126
19268.64 116
19269.95 110
19271.26 140
19272.57 116
19273.88 124
19275.20 120
19276.51 127
19277.82 120
19279.13 115
19280.44 117
19281.75 104
19283.07 111
19284.38 135
19285.69 134
19287.00 123
19288.32 122
19289.63 126
19290.94 120
19292.25 105
19293.57 126
19294.88 118
19296.19 130
19297.50 115
19298.82 108
19300.13 92
19301.44 117
19302.75 104
19304.07 114
19305.38 101
19306.69 109
19308.01 116
19309.32 108
19310.63 121
19311.94 131
19313.26 132
19314.57 125
19315.88 108
19317.20 110
19318.51 104
19319.82 101
19321.14 110
19322.45 113
19323.76 125
19325.08 127
19326.39 105
19327.70 118
19329.02 99
19330.33 123
19331.65 115
19332.96 121
19334.27 110
19335.59 127
19336.90 129
19338.22 114
19339.53 116
19340.84 119
19342.16 105
19343.47 131
19344.79 106
19346.10 120
19347.41 123
19348.73 131
19350.04 122
19351.36 105
19352.67 123
19353.99 123
19355.30 134
19356.62 127
19357.93 120
19359.25 106
19360.56 106
19361.87 121
19363.19 126
19364.50 98
19365.82 134
19367.13 111
19368.45 132
19369.76 114
19371.08 111
19372.39 104
19373.71 109
19375.02 123
19376.34 119
19377.66 116
19378.97 116
19380.29 118
19381.60 111
19382.92 141
19384.23 102
19385.55 111
19386.86 123
19388.18 105
19389.50 106
19390.81 113
19392.13 125
19393.44 114
19394.76 113
19396.07 113
19397.39 113
19398.71 120
19400.02 115
19401.34 111
19402.65 111
19403.97 118
19405.29 116
19406.60 123
19407.92 113
19409.24 109
19410.55 118
19411.87 103
19413.19 125
19414.50 137
19415.82 114
19417.14 119
19418.45 111
19419.77 125
19421.09 127
19422.40 134
19423.72 121
19425.04 129
19426.35 108
19427.67 126
19428.99 121
19430.30 113
19431.62 115
19432.94 117
19434.26 118
19435.57 121
19436.89 120
19438.21 109
19439.53 113
19440.84 120
19442.16 127
19443.48 126
19444.80 117
19446.11 104
19447.43 128
19448.75 120
19450.07 107
19451.38 123
19452.70 126
19454.02 116
19455.34 118
19456.66 121
19457.97 121
19459.29 112
19460.61 116
19461.93 132
19463.25 115
19464.57 133
19465.88 118
19467.20 117
19468.52 103
19469.84 117
19471.16 102
19472.48 103
19473.79 106
19475.11 111
19476.43 108
19477.75 107
19479.07 109
19480.39 104
19481.71 126
19483.03 108
19484.34 102
19485.66 121
19486.98 116
19488.30 96
19489.62 106
19490.94 120
19492.26 114
19493.58 106
19494.90 124
19496.22 123
19497.54 112
19498.86 137
19500.18 102
19501.50 126
19502.81 116
19504.13 121
19505.45 117
19506.77 141
19508.09 129
19509.41 125
19510.73 116
19512.05 130
19513.37 122
19514.69 140
19516.01 133
19517.33 136
19518.65 123
19519.97 101
19521.29 127
19522.61 130
19523.93 124
19525.25 122
19526.57 126
19527.89 106
19529.22 141
19530.54 105
19531.86 109
19533.18 100
19534.50 112
19535.82 128
19537.14 112
19538.46 123
19539.78 100
19541.10 113
19542.42 120
19543.74 131
19545.06 119
19546.39 122
19547.71 117
19549.03 117
19550.35 96
19551.67 108
19552.99 112
19554.31 125
19555.63 116
19556.96 112
19558.28 126
19559.60 102
19560.92 112
19562.24 108
19563.56 118
19564.88 118
19566.21 114
19567.53 108
19568.85 117
19570.17 122
19571.49 121
19572.82 115
19574.14 111
19575.46 106
19576.78 102
19578.10 104
19579.43 100
19580.75 112
19582.07 111
19583.39 144
19584.72 115
19586.04 113
19587.36 97
19588.68 121
19590.01 102
19591.33 118
19592.65 108
19593.97 120
19595.30 104
19596.62 125
19597.94 124
19599.26 131
19600.59 116
19601.91 114
19603.23 120
19604.56 128
19605.88 123
19607.20 107
19608.53 115
19609.85 132
19611.17 119
19612.49 100
19613.82 130
19615.14 114
19616.47 115
19617.79 115
19619.11 123
19620.44 97
19621.76 122
19623.08 121
19624.41 108
19625.73 110
19627.05 114
19628.38 129
19629.70 104
19631.03 105
19632.35 107
19633.67 130
19635.00 112
19636.32 112
19637.65 102
19638.97 119
19640.29 114
19641.62 117
19642.94 107
19644.27 107
19645.59 121
19646.92 113
19648.24 118
19649.57 105
19650.89 120
19652.21 103
19653.54 132
19654.86 122
19656.19 115
19657.51 129
19658.84 114
19660.16 114
19661.49 103
19662.81 119
19664.14 135
19665.46 118
19666.79 107
19668.11 113
19669.44 108
19670.76 104
19672.09 112
19673.41 129
19674.74 121
19676.07 120
19677.39 118
19678.72 112
19680.04 105
19681.37 109
19682.69 134
19684.02 120
19685.34 113
19686.67 103
19688.00 121
19689.32 118
19690.65 117
19691.97 127
19693.30 126
19694.63 118
19695.95 113
19697.28 131
19698.60 125
19699.93 109
19701.26 110
19702.58 118
19703.91 126
19705.24 124
19706.56 110
19707.89 130
19709.22 117
19710.54 120
19711.87 126
19713.20 109
19714.52 103
19715.85 137
19717.18 114
19718.50 109
19719.83 108
19721.16 125
19722.48 113
19723.81 137
19725.14 110
19726.47 110
19727.79 121
19729.12 110
19730.45 124
19731.77 106
19733.10 111
19734.43 113
19735.76 125
19737.08 113
19738.41 118
19739.74 109
19741.07 127
19742.39 134
19743.72 125
19745.05 106
19746.38 105
19747.71 129
19749.03 120
19750.36 113
19751.69 116
19753.02 124
19754.35 111
19755.67 112
19757.00 104
19758.33 108
19759.66 92
19760.99 123
19762.31 119
19763.64 122
19764.97 117
19766.30 128
19767.63 126
19768.96 123
19770.29 124
19771.61 115
19772.94 124
19774.27 117
19775.60 119
19776.93 112
19778.26 135
19779.59 106
19780.92 126
19782.25 111
19783.57 130
19784.90 114
19786.23 122
19787.56 119
19788.89 94
19790.22 108
19791.55 115
19792.88 115
19794.21 103
19795.54 130
19796.87 134
19798.20 144
19799.53 141
19800.86 126
19802.19 109
19803.52 120
19804.85 113
19806.18 123
19807.50 121
19808.83 126
19810.16 110
19811.49 128
19812.82 107
19814.15 110
19815.49 107
19816.82 123
19818.15 119
19819.48 118
19820.81 121
19822.14 111
19823.47 128
19824.80 114
19826.13 124
19827.46 118
19828.79 106
19830.12 122
19831.45 126
19832.78 126
19834.11 123
19835.44 120
19836.77 117
19838.10 122
19839.44 123
19840.77 118
19842.10 102
19843.43 115
19844.76 116
19846.09 139
19847.42 125
19848.75 105
19850.08 114
19851.42 114
19852.75 117
19854.08 115
19855.41 114
19856.74 89
19858.07 114
19859.40 106
19860.74 116
19862.07 111
19863.40 111
19864.73 102
19866.06 115
19867.40 112
19868.73 119
19870.06 109
19871.39 133
19872.72 122
19874.06 121
19875.39 129
19876.72 120
19878.05 125
19879.38 104
19880.72 112
19882.05 110
19883.38 107
19884.71 111
19886.05 124
19887.38 113
19888.71 130
19890.04 128
19891.38 115
19892.71 106
19894.04 109
19895.38 126
19896.71 115
19898.04 119
19899.37 106
19900.71 125
19902.04 123
19903.37 134
19904.71 116
19906.04 115
19907.37 128
19908.71 123
19910.04 118
19911.37 129
19912.71 103
19914.04 121
19915.37 132
19916.71 129
19918.04 125
19919.37 118
19920.71 146
19922.04 107
19923.37 127
19924.71 115
19926.04 120
19927.38 111
19928.71 112
19930.04 117
19931.38 137
19932.71 127
19934.05 106
19935.38 123
19936.71 123
19938.05 135
19939.38 105
19940.72 116
19942.05 108
19943.39 114
19944.72 108
19946.06 116
19947.39 120
19948.72 112
19950.06 107
19951.39 100
19952.73 123
19954.06 119
19955.40 117
19956.73 113
19958.07 134
19959.40 130
19960.74 126
19962.07 106
19963.41 91
19964.74 99
19966.08 125
19967.41 107
19968.75 123
19970.08 108
19971.42 116
19972.76 114
19974.09 113
19975.43 123
19976.76 125
19978.10 134
19979.43 125
19980.77 130
19982.10 121
19983.44 114
19984.78 108
19986.11 127
19987.45 130
19988.78 142
19990.12 133
19991.46 113
19992.79 123
19994.13 100
19995.46 117
19996.80 115
19998.14 111
19999.47 124
20000.81 123
20002.15 121
20003.48 133
20004.82 116
20006.16 122
20007.49 109
20008.83 113
20010.17 114
20011.50 113
20012.84 128
20014.18 119
20015.51 112
20016.85 113
20018.19 100
20019.52 97
20020.86 112
20022.20 124
20023.53 106
20024.87 115
20026.21 136
20027.55 117
20028.88 126
20030.22 98
20031.56 116
20032.90 128
20034.23 112
20035.57 117
20036.91 105
20038.25 148
20039.58 113
20040.92 117
20042.26 119
20043.60 132
20044.93 118
20046.27 126
20047.61 118
20048.95 124
20050.29 127
20051.62 123
20052.96 120
20054.30 123
20055.64 118
20056.98 122
20058.32 119
20059.65 125
20060.99 136
20062.33 123
20063.67 116
20065.01 129
20066.35 133
20067.68 118
20069.02 124
20070.36 114
20071.70 117
20073.04 127
20074.38 133
20075.72 115
20077.06 127
20078.40 127
20079.73 115
20081.07 118
20082.41 130
20083.75 120
20085.09 126
20086.43 140
20087.77 113
20089.11 114
20090.45 106
20091.79 122
20093.13 137
20094.47 117
20095.81 114
20097.15 130
20098.48 129
20099.82 124
20101.16 120
20102.50 136
20103.84 125
20105.18 135
20106.52 120
20107.86 114
20109.20 126
20110.54 113
20111.88 123
20113.22 122
20114.56 121
20115.90 129
20117.24 126
20118.58 121
20119.93 127
20121.27 126
20122.61 135
20123.95 124
20125.29 119
20126.63 130
20127.97 129
20129.31 118
20130.65 130
20131.99 115
20133.33 130
20134.67 145
20136.01 146
20137.35 124
20138.69 120
