# Supplementary material for: MALDI-TOF MS typing enables the classification of brewing yeasts of the genus Saccharomyces to major beer styles
Source: PLoS One. 2017 Aug 9;12(8):e0181694. doi: 10.1371/journal.pone.0181694 (PMC5549903; doi:10.1371/journal.pone.0181694)
Supplement: S8 File — The directory includes 90 raw files and was zipped to “.zip”; the folder has three strains with 30 spectra per strain; S1 Text explains the raw files with an example and Table 1 represents the yeast strains used within the experiment. (ZIP) [file pone.0181694.s011.zip › 22-24/30282-8I4-Lag-Lag-Lag-YPG-18h-E-E_2016-09-20_1_0_D3_1.dat]

1999.90 532
2000.32 557
2000.75 557
2001.17 529
2001.59 531
2002.01 553
2002.43 581
2002.86 549
2003.28 583
2003.70 586
2004.12 576
2004.54 556
2004.97 578
2005.39 603
2005.81 596
2006.23 601
2006.66 600
2007.08 628
2007.50 621
2007.92 603
2008.35 604
2008.77 615
2009.19 561
2009.61 574
2010.04 606
2010.46 641
2010.88 653
2011.31 617
2011.73 634
2012.15 593
2012.57 651
2013.00 610
2013.42 549
2013.84 540
2014.27 509
2014.69 515
2015.11 552
2015.54 573
2015.96 512
2016.38 553
2016.81 548
2017.23 547
2017.65 556
2018.08 559
2018.50 585
2018.93 608
2019.35 630
2019.77 602
2020.20 587
2020.62 593
2021.04 621
2021.47 653
2021.89 653
2022.32 572
2022.74 578
2023.17 626
2023.59 623
2024.01 584
2024.44 580
2024.86 599
2025.29 565
2025.71 579
2026.14 589
2026.56 637
2026.98 596
2027.41 635
2027.83 636
2028.26 600
2028.68 529
2029.11 532
2029.53 541
2029.96 552
2030.38 559
2030.81 524
2031.23 539
2031.66 550
2032.08 543
2032.51 550
2032.93 522
2033.36 545
2033.78 592
2034.21 568
2034.63 551
2035.06 540
2035.49 551
2035.91 520
2036.34 529
2036.76 602
2037.19 564
2037.61 571
2038.04 588
2038.47 567
2038.89 567
2039.32 611
2039.74 629
2040.17 587
2040.59 572
2041.02 588
2041.45 576
2041.87 604
2042.30 615
2042.73 602
2043.15 554
2043.58 540
2044.00 576
2044.43 513
2044.86 495
2045.28 541
2045.71 549
2046.14 556
2046.56 585
2046.99 538
2047.42 594
2047.84 587
2048.27 593
2048.70 597
2049.12 580
2049.55 581
2049.98 606
2050.40 569
2050.83 643
2051.26 604
2051.69 566
2052.11 546
2052.54 572
2052.97 556
2053.40 586
2053.82 549
2054.25 538
2054.68 515
2055.10 578
2055.53 567
2055.96 643
2056.39 573
2056.82 546
2057.24 594
2057.67 635
2058.10 662
2058.53 609
2058.95 604
2059.38 614
2059.81 630
2060.24 590
2060.67 625
2061.09 603
2061.52 572
2061.95 588
2062.38 645
2062.81 605
2063.24 638
2063.66 624
2064.09 635
2064.52 627
2064.95 596
2065.38 627
2065.81 626
2066.24 613
2066.66 573
2067.09 633
2067.52 633
2067.95 577
2068.38 553
2068.81 601
2069.24 631
2069.67 612
2070.10 598
2070.52 572
2070.95 597
2071.38 584
2071.81 541
2072.24 578
2072.67 561
2073.10 595
2073.53 574
2073.96 582
2074.39 575
2074.82 619
2075.25 574
2075.68 575
2076.11 633
2076.54 640
2076.97 637
2077.40 627
2077.83 548
2078.26 584
2078.69 646
2079.12 598
2079.55 613
2079.98 676
2080.41 599
2080.84 621
2081.27 588
2081.70 600
2082.13 617
2082.56 602
2082.99 567
2083.42 606
2083.85 600
2084.28 581
2084.71 543
2085.14 564
2085.57 590
2086.00 573
2086.43 578
2086.86 586
2087.29 545
2087.73 552
2088.16 576
2088.59 571
2089.02 570
2089.45 536
2089.88 575
2090.31 567
2090.74 599
2091.17 625
2091.61 577
2092.04 604
2092.47 590
2092.90 597
2093.33 578
2093.76 569
2094.19 554
2094.63 559
2095.06 542
2095.49 578
2095.92 558
2096.35 562
2096.78 520
2097.22 562
2097.65 563
2098.08 563
2098.51 589
2098.94 593
2099.38 543
2099.81 527
2100.24 565
2100.67 514
2101.11 529
2101.54 560
2101.97 552
2102.40 522
2102.83 540
2103.27 515
2103.70 550
2104.13 540
2104.56 552
2105.00 559
2105.43 626
2105.86 595
2106.30 533
2106.73 529
2107.16 574
2107.59 611
2108.03 608
2108.46 555
2108.89 579
2109.33 568
2109.76 581
2110.19 554
2110.63 530
2111.06 577
2111.49 587
2111.93 550
2112.36 542
2112.79 552
2113.23 552
2113.66 596
2114.09 610
2114.53 550
2114.96 560
2115.40 553
2115.83 568
2116.26 558
2116.70 533
2117.13 541
2117.56 541
2118.00 557
2118.43 529
2118.87 500
2119.30 533
2119.73 602
2120.17 571
2120.60 523
2121.04 561
2121.47 576
2121.91 565
2122.34 566
2122.78 643
2123.21 612
2123.64 615
2124.08 597
2124.51 619
2124.95 580
2125.38 614
2125.82 583
2126.25 563
2126.69 555
2127.12 632
2127.56 633
2127.99 657
2128.43 673
2128.86 664
2129.30 699
2129.73 746
2130.17 783
2130.60 722
2131.04 783
2131.47 761
2131.91 800
2132.35 736
2132.78 686
2133.22 684
2133.65 702
2134.09 745
2134.52 630
2134.96 666
2135.40 678
2135.83 644
2136.27 596
2136.70 610
2137.14 628
2137.57 615
2138.01 586
2138.45 572
2138.88 583
2139.32 578
2139.76 540
2140.19 546
2140.63 551
2141.06 583
2141.50 569
2141.94 582
2142.37 615
2142.81 564
2143.25 526
2143.68 529
2144.12 548
2144.56 550
2144.99 567
2145.43 561
2145.87 588
2146.30 550
2146.74 647
2147.18 621
2147.62 652
2148.05 719
2148.49 709
2148.93 726
2149.36 820
2149.80 773
2150.24 810
2150.68 835
2151.11 854
2151.55 852
2151.99 767
2152.43 773
2152.86 815
2153.30 784
2153.74 741
2154.18 690
2154.61 697
2155.05 680
2155.49 650
2155.93 692
2156.37 666
2156.80 680
2157.24 711
2157.68 626
2158.12 571
2158.56 612
2158.99 628
2159.43 636
2159.87 647
2160.31 631
2160.75 609
2161.19 639
2161.62 645
2162.06 645
2162.50 640
2162.94 670
2163.38 664
2163.82 630
2164.26 625
2164.69 636
2165.13 635
2165.57 677
2166.01 609
2166.45 562
2166.89 628
2167.33 635
2167.77 667
2168.21 689
2168.65 593
2169.08 674
2169.52 668
2169.96 622
2170.40 615
2170.84 646
2171.28 650
2171.72 664
2172.16 643
2172.60 595
2173.04 631
2173.48 642
2173.92 667
2174.36 652
2174.80 669
2175.24 651
2175.68 686
2176.12 685
2176.56 709
2177.00 666
2177.44 703
2177.88 722
2178.32 761
2178.76 709
2179.20 688
2179.64 693
2180.08 697
2180.52 680
2180.96 661
2181.40 685
2181.84 694
2182.28 678
2182.72 712
2183.16 673
2183.60 628
2184.04 567
2184.48 590
2184.93 614
2185.37 589
2185.81 617
2186.25 569
2186.69 626
2187.13 641
2187.57 609
2188.01 636
2188.45 619
2188.89 608
2189.34 607
2189.78 582
2190.22 617
2190.66 674
2191.10 632
2191.54 610
2191.98 611
2192.43 639
2192.87 661
2193.31 592
2193.75 597
2194.19 633
2194.63 645
2195.08 600
2195.52 661
2195.96 635
2196.40 634
2196.84 643
2197.29 639
2197.73 664
2198.17 694
2198.61 643
2199.06 626
2199.50 600
2199.94 655
2200.38 633
2200.82 608
2201.27 605
2201.71 594
2202.15 592
2202.59 634
2203.04 653
2203.48 649
2203.92 686
2204.37 695
2204.81 693
2205.25 647
2205.69 655
2206.14 706
2206.58 690
2207.02 671
2207.47 708
2207.91 686
2208.35 663
2208.80 660
2209.24 702
2209.68 671
2210.13 681
2210.57 695
2211.01 700
2211.46 698
2211.90 685
2212.34 666
2212.79 692
2213.23 685
2213.67 638
2214.12 640
2214.56 653
2215.01 671
2215.45 649
2215.89 626
2216.34 680
2216.78 672
2217.23 702
2217.67 689
2218.11 666
2218.56 677
2219.00 607
2219.45 590
2219.89 667
2220.34 679
2220.78 699
2221.22 644
2221.67 666
2222.11 676
2222.56 705
2223.00 664
2223.45 690
2223.89 681
2224.34 712
2224.78 733
2225.23 709
2225.67 739
2226.12 764
2226.56 713
2227.01 659
2227.45 712
2227.90 709
2228.34 762
2228.79 760
2229.23 739
2229.68 737
2230.12 712
2230.57 741
2231.01 824
2231.46 766
2231.90 783
2232.35 785
2232.80 793
2233.24 814
2233.69 812
2234.13 766
2234.58 758
2235.02 810
2235.47 831
2235.92 756
2236.36 745
2236.81 783
2237.25 711
2237.70 752
2238.15 702
2238.59 662
2239.04 737
2239.49 697
2239.93 702
2240.38 689
2240.82 652
2241.27 598
2241.72 606
2242.16 625
2242.61 652
2243.06 630
2243.50 632
2243.95 616
2244.40 604
2244.84 612
2245.29 622
2245.74 613
2246.19 658
2246.63 617
2247.08 614
2247.53 611
2247.97 642
2248.42 616
2248.87 650
2249.32 619
2249.76 610
2250.21 602
2250.66 613
2251.10 624
2251.55 692
2252.00 643
2252.45 656
2252.89 623
2253.34 629
2253.79 651
2254.24 667
2254.69 669
2255.13 657
2255.58 649
2256.03 647
2256.48 606
2256.93 599
2257.37 639
2257.82 604
2258.27 543
2258.72 599
2259.17 666
2259.61 641
2260.06 611
2260.51 618
2260.96 587
2261.41 604
2261.86 618
2262.31 647
2262.75 670
2263.20 642
2263.65 685
2264.10 716
2264.55 743
2265.00 701
2265.45 635
2265.90 665
2266.34 652
2266.79 656
2267.24 692
2267.69 701
2268.14 704
2268.59 759
2269.04 760
2269.49 774
2269.94 743
2270.39 771
2270.84 790
2271.29 848
2271.74 845
2272.18 877
2272.63 857
2273.08 873
2273.53 867
2273.98 902
2274.43 901
2274.88 971
2275.33 983
2275.78 1006
2276.23 1008
2276.68 1044
2277.13 1001
2277.58 1019
2278.03 1049
2278.48 1021
2278.93 991
2279.38 1047
2279.83 1014
2280.28 918
2280.73 876
2281.19 850
2281.64 756
2282.09 774
2282.54 713
2282.99 746
2283.44 698
2283.89 675
2284.34 681
2284.79 622
2285.24 697
2285.69 662
2286.14 709
2286.59 719
2287.04 682
2287.50 658
2287.95 710
2288.40 743
2288.85 748
2289.30 855
2289.75 887
2290.20 915
2290.65 934
2291.11 898
2291.56 946
2292.01 1021
2292.46 1002
2292.91 973
2293.36 965
2293.82 974
2294.27 973
2294.72 932
2295.17 940
2295.62 920
2296.07 862
2296.53 864
2296.98 849
2297.43 810
2297.88 806
2298.33 792
2298.79 770
2299.24 769
2299.69 737
2300.14 717
2300.60 663
2301.05 661
2301.50 656
2301.95 683
2302.41 659
2302.86 632
2303.31 670
2303.76 617
2304.22 665
2304.67 658
2305.12 658
2305.57 645
2306.03 620
2306.48 636
2306.93 693
2307.39 676
2307.84 653
2308.29 674
2308.75 702
2309.20 727
2309.65 741
2310.11 806
2310.56 819
2311.01 757
2311.47 771
2311.92 754
2312.37 799
2312.83 797
2313.28 786
2313.73 749
2314.19 706
2314.64 771
2315.09 745
2315.55 748
2316.00 738
2316.46 720
2316.91 723
2317.36 685
2317.82 729
2318.27 768
2318.73 747
2319.18 781
2319.63 724
2320.09 751
2320.54 720
2321.00 709
2321.45 747
2321.91 789
2322.36 791
2322.82 790
2323.27 733
2323.72 741
2324.18 732
2324.63 711
2325.09 699
2325.54 694
2326.00 694
2326.45 695
2326.91 733
2327.36 714
2327.82 700
2328.27 710
2328.73 761
2329.18 686
2329.64 677
2330.09 683
2330.55 687
2331.00 706
2331.46 730
2331.92 634
2332.37 677
2332.83 674
2333.28 645
2333.74 652
2334.19 684
2334.65 668
2335.10 679
2335.56 694
2336.02 658
2336.47 691
2336.93 672
2337.38 612
2337.84 591
2338.30 592
2338.75 637
2339.21 671
2339.66 636
2340.12 630
2340.58 628
2341.03 651
2341.49 645
2341.95 618
2342.40 629
2342.86 663
2343.32 707
2343.77 682
2344.23 679
2344.68 657
2345.14 673
2345.60 708
2346.06 649
2346.51 722
2346.97 750
2347.43 740
2347.88 661
2348.34 722
2348.80 723
2349.25 759
2349.71 727
2350.17 692
2350.63 743
2351.08 782
2351.54 710
2352.00 696
2352.46 709
2352.91 693
2353.37 643
2353.83 602
2354.29 639
2354.74 665
2355.20 643
2355.66 650
2356.12 663
2356.57 657
2357.03 631
2357.49 691
2357.95 663
2358.41 634
2358.86 686
2359.32 688
2359.78 713
2360.24 670
2360.70 742
2361.15 686
2361.61 684
2362.07 741
2362.53 691
2362.99 738
2363.45 662
2363.91 713
2364.36 793
2364.82 787
2365.28 724
2365.74 757
2366.20 797
2366.66 764
2367.12 760
2367.57 719
2368.03 737
2368.49 747
2368.95 752
2369.41 709
2369.87 736
2370.33 732
2370.79 695
2371.25 629
2371.71 669
2372.17 664
2372.63 687
2373.09 697
2373.54 688
2374.00 697
2374.46 706
2374.92 734
2375.38 726
2375.84 775
2376.30 741
2376.76 715
2377.22 711
2377.68 685
2378.14 691
2378.60 694
2379.06 726
2379.52 679
2379.98 663
2380.44 670
2380.90 674
2381.36 678
2381.82 659
2382.28 686
2382.74 670
2383.20 717
2383.66 694
2384.12 692
2384.59 646
2385.05 655
2385.51 633
2385.97 668
2386.43 683
2386.89 684
2387.35 749
2387.81 726
2388.27 734
2388.73 729
2389.19 782
2389.65 725
2390.12 757
2390.58 736
2391.04 715
2391.50 757
2391.96 698
2392.42 716
2392.88 677
2393.34 728
2393.81 725
2394.27 719
2394.73 697
2395.19 716
2395.65 789
2396.11 680
2396.57 681
2397.04 743
2397.50 668
2397.96 679
2398.42 685
2398.88 693
2399.35 688
2399.81 669
2400.27 704
2400.73 668
2401.19 707
2401.66 673
2402.12 667
2402.58 678
2403.04 681
2403.51 625
2403.97 610
2404.43 677
2404.89 675
2405.36 634
2405.82 635
2406.28 615
2406.74 670
2407.21 653
2407.67 626
2408.13 677
2408.59 635
2409.06 632
2409.52 593
2409.98 624
2410.45 605
2410.91 622
2411.37 660
2411.84 668
2412.30 584
2412.76 599
2413.23 582
2413.69 591
2414.15 587
2414.62 590
2415.08 613
2415.54 583
2416.01 662
2416.47 664
2416.93 649
2417.40 661
2417.86 646
2418.32 596
2418.79 617
2419.25 635
2419.72 674
2420.18 668
2420.64 712
2421.11 662
2421.57 674
2422.04 747
2422.50 678
2422.96 698
2423.43 710
2423.89 741
2424.36 726
2424.82 706
2425.29 713
2425.75 721
2426.22 692
2426.68 664
2427.15 630
2427.61 683
2428.07 645
2428.54 648
2429.00 603
2429.47 584
2429.93 612
2430.40 638
2430.86 640
2431.33 643
2431.79 605
2432.26 653
2432.72 624
2433.19 645
2433.65 668
2434.12 676
2434.59 662
2435.05 657
2435.52 628
2435.98 669
2436.45 699
2436.91 678
2437.38 677
2437.84 684
2438.31 700
2438.78 720
2439.24 677
2439.71 722
2440.17 743
2440.64 774
2441.10 760
2441.57 745
2442.04 700
2442.50 734
2442.97 743
2443.44 711
2443.90 654
2444.37 688
2444.83 735
2445.30 672
2445.77 661
2446.23 646
2446.70 641
2447.17 627
2447.63 647
2448.10 633
2448.57 642
2449.03 611
2449.50 609
2449.97 600
2450.43 614
2450.90 636
2451.37 626
2451.83 620
2452.30 634
2452.77 604
2453.24 595
2453.70 622
2454.17 570
2454.64 639
2455.10 578
2455.57 587
2456.04 571
2456.51 598
2456.97 609
2457.44 579
2457.91 634
2458.38 610
2458.84 677
2459.31 688
2459.78 636
2460.25 610
2460.72 607
2461.18 571
2461.65 633
2462.12 621
2462.59 608
2463.06 640
2463.52 636
2463.99 615
2464.46 622
2464.93 610
2465.40 672
2465.86 677
2466.33 661
2466.80 583
2467.27 580
2467.74 625
2468.21 634
2468.68 620
2469.14 621
2469.61 623
2470.08 635
2470.55 651
2471.02 604
2471.49 603
2471.96 631
2472.43 659
2472.90 666
2473.36 605
2473.83 658
2474.30 646
2474.77 635
2475.24 628
2475.71 607
2476.18 624
2476.65 698
2477.12 621
2477.59 572
2478.06 578
2478.53 622
2479.00 656
2479.47 641
2479.94 635
2480.41 639
2480.87 650
2481.34 615
2481.81 603
2482.28 606
2482.75 621
2483.22 652
2483.69 706
2484.16 664
2484.63 656
2485.10 644
2485.57 705
2486.05 730
2486.52 751
2486.99 829
2487.46 765
2487.93 806
2488.40 825
2488.87 835
2489.34 815
2489.81 794
2490.28 878
2490.75 841
2491.22 779
2491.69 774
2492.16 802
2492.63 733
2493.10 685
2493.58 660
2494.05 748
2494.52 711
2494.99 693
2495.46 692
2495.93 736
2496.40 723
2496.87 767
2497.34 658
2497.82 685
2498.29 682
2498.76 681
2499.23 669
2499.70 660
2500.17 673
2500.64 648
2501.12 676
2501.59 684
2502.06 620
2502.53 588
2503.00 656
2503.48 650
2503.95 622
2504.42 644
2504.89 674
2505.36 638
2505.84 707
2506.31 671
2506.78 666
2507.25 645
2507.72 691
2508.20 690
2508.67 709
2509.14 731
2509.61 739
2510.09 826
2510.56 878
2511.03 915
2511.50 954
2511.98 1046
2512.45 1011
2512.92 965
2513.40 1003
2513.87 998
2514.34 1022
2514.81 983
2515.29 976
2515.76 927
2516.23 885
2516.71 864
2517.18 792
2517.65 753
2518.13 710
2518.60 718
2519.07 725
2519.55 739
2520.02 744
2520.49 763
2520.97 759
2521.44 711
2521.91 722
2522.39 683
2522.86 645
2523.34 695
2523.81 687
2524.28 718
2524.76 724
2525.23 638
2525.70 688
2526.18 778
2526.65 730
2527.13 720
2527.60 739
2528.08 723
2528.55 751
2529.02 751
2529.50 734
2529.97 722
2530.45 753
2530.92 774
2531.40 742
2531.87 755
2532.34 705
2532.82 719
2533.29 686
2533.77 728
2534.24 717
2534.72 712
2535.19 680
2535.67 713
2536.14 730
2536.62 736
2537.09 723
2537.57 712
2538.04 707
2538.52 703
2538.99 701
2539.47 676
2539.94 667
2540.42 772
2540.90 721
2541.37 680
2541.85 719
2542.32 714
2542.80 699
2543.27 740
2543.75 773
2544.22 698
2544.70 712
2545.18 703
2545.65 675
2546.13 739
2546.60 740
2547.08 800
2547.56 783
2548.03 833
2548.51 884
2548.98 843
2549.46 848
2549.94 907
2550.41 841
2550.89 874
2551.37 873
2551.84 893
2552.32 825
2552.80 836
2553.27 890
2553.75 834
2554.23 805
2554.70 808
2555.18 782
2555.66 746
2556.13 785
2556.61 742
2557.09 704
2557.56 695
2558.04 732
2558.52 682
2558.99 725
2559.47 699
2559.95 729
2560.43 707
2560.90 683
2561.38 701
2561.86 660
2562.33 698
2562.81 629
2563.29 674
2563.77 649
2564.25 673
2564.72 637
2565.20 628
2565.68 642
2566.16 647
2566.63 655
2567.11 714
2567.59 648
2568.07 613
2568.55 636
2569.02 638
2569.50 598
2569.98 653
2570.46 598
2570.94 605
2571.41 675
2571.89 645
2572.37 638
2572.85 636
2573.33 661
2573.81 679
2574.28 696
2574.76 715
2575.24 681
2575.72 663
2576.20 656
2576.68 659
2577.16 683
2577.64 689
2578.11 665
2578.59 681
2579.07 678
2579.55 670
2580.03 686
2580.51 654
2580.99 621
2581.47 656
2581.95 616
2582.43 644
2582.91 663
2583.39 690
2583.86 661
2584.34 654
2584.82 627
2585.30 648
2585.78 666
2586.26 702
2586.74 655
2587.22 605
2587.70 606
2588.18 654
2588.66 685
2589.14 682
2589.62 672
2590.10 660
2590.58 715
2591.06 679
2591.54 633
2592.02 634
2592.50 642
2592.98 735
2593.46 723
2593.94 679
2594.42 699
2594.90 739
2595.38 669
2595.86 673
2596.35 633
2596.83 623
2597.31 649
2597.79 661
2598.27 652
2598.75 579
2599.23 616
2599.71 628
2600.19 598
2600.67 591
2601.15 592
2601.63 661
2602.12 652
2602.60 622
2603.08 649
2603.56 633
2604.04 604
2604.52 617
2605.00 649
2605.48 689
2605.97 707
2606.45 659
2606.93 625
2607.41 631
2607.89 633
2608.37 717
2608.86 632
2609.34 603
2609.82 602
2610.30 650
2610.78 657
2611.26 643
2611.75 642
2612.23 633
2612.71 650
2613.19 629
2613.68 653
2614.16 672
2614.64 683
2615.12 666
2615.60 596
2616.09 645
2616.57 654
2617.05 659
2617.53 663
2618.02 654
2618.50 672
2618.98 661
2619.46 666
2619.95 653
2620.43 622
2620.91 661
2621.40 652
2621.88 673
2622.36 684
2622.85 628
2623.33 613
2623.81 637
2624.29 665
2624.78 622
2625.26 652
2625.74 663
2626.23 637
2626.71 632
2627.19 616
2627.68 678
2628.16 662
2628.64 672
2629.13 682
2629.61 653
2630.10 687
2630.58 663
2631.06 617
2631.55 653
2632.03 714
2632.51 648
2633.00 657
2633.48 680
2633.97 662
2634.45 669
2634.94 615
2635.42 647
2635.90 682
2636.39 698
2636.87 636
2637.36 604
2637.84 647
2638.33 625
2638.81 618
2639.29 632
2639.78 629
2640.26 643
2640.75 628
2641.23 681
2641.72 633
2642.20 691
2642.69 656
2643.17 633
2643.66 654
2644.14 635
2644.63 658
2645.11 650
2645.60 600
2646.08 601
2646.57 660
2647.05 641
2647.54 641
2648.02 659
2648.51 670
2648.99 655
2649.48 652
2649.97 671
2650.45 640
2650.94 638
2651.42 651
2651.91 680
2652.39 673
2652.88 666
2653.37 694
2653.85 648
2654.34 632
2654.82 641
2655.31 620
2655.80 672
2656.28 677
2656.77 681
2657.25 653
2657.74 688
2658.23 665
2658.71 675
2659.20 704
2659.69 673
2660.17 662
2660.66 648
2661.14 674
2661.63 634
2662.12 681
2662.60 711
2663.09 680
2663.58 670
2664.06 643
2664.55 707
2665.04 674
2665.53 693
2666.01 620
2666.50 660
2666.99 670
2667.47 690
2667.96 691
2668.45 677
2668.94 630
2669.42 665
2669.91 715
2670.40 698
2670.88 633
2671.37 642
2671.86 719
2672.35 722
2672.83 732
2673.32 731
2673.81 768
2674.30 797
2674.79 790
2675.27 798
2675.76 784
2676.25 724
2676.74 777
2677.23 759
2677.71 780
2678.20 754
2678.69 752
2679.18 734
2679.67 694
2680.15 690
2680.64 687
2681.13 627
2681.62 636
2682.11 702
2682.60 697
2683.08 657
2683.57 642
2684.06 670
2684.55 678
2685.04 733
2685.53 666
2686.02 621
2686.51 675
2686.99 726
2687.48 695
2687.97 653
2688.46 677
2688.95 614
2689.44 680
2689.93 692
2690.42 619
2690.91 708
2691.40 682
2691.89 646
2692.38 650
2692.87 670
2693.35 678
2693.84 680
2694.33 696
2694.82 698
2695.31 692
2695.80 715
2696.29 704
2696.78 720
2697.27 713
2697.76 693
2698.25 672
2698.74 701
2699.23 619
2699.72 660
2700.21 663
2700.70 729
2701.19 665
2701.68 714
2702.17 712
2702.66 697
2703.15 686
2703.64 679
2704.13 669
2704.62 664
2705.12 670
2705.61 709
2706.10 716
2706.59 710
2707.08 688
2707.57 668
2708.06 664
2708.55 640
2709.04 620
2709.53 672
2710.02 684
2710.51 626
2711.01 599
2711.50 622
2711.99 625
2712.48 666
2712.97 667
2713.46 619
2713.95 604
2714.44 705
2714.94 651
2715.43 662
2715.92 635
2716.41 680
2716.90 603
2717.39 623
2717.89 618
2718.38 617
2718.87 696
2719.36 682
2719.85 606
2720.34 613
2720.84 616
2721.33 621
2721.82 654
2722.31 665
2722.80 687
2723.30 649
2723.79 657
2724.28 677
2724.77 682
2725.27 659
2725.76 642
2726.25 654
2726.74 624
2727.24 659
2727.73 633
2728.22 624
2728.71 616
2729.21 638
2729.70 640
2730.19 632
2730.69 630
2731.18 661
2731.67 701
2732.16 721
2732.66 731
2733.15 725
2733.64 697
2734.14 687
2734.63 682
2735.12 680
2735.62 710
2736.11 671
2736.60 716
2737.10 712
2737.59 711
2738.08 768
2738.58 779
2739.07 747
2739.56 742
2740.06 689
2740.55 749
2741.05 755
2741.54 679
2742.03 661
2742.53 666
2743.02 691
2743.52 614
2744.01 705
2744.50 645
2745.00 643
2745.49 650
2745.99 644
2746.48 647
2746.97 705
2747.47 633
2747.96 626
2748.46 623
2748.95 636
2749.45 694
2749.94 664
2750.44 641
2750.93 610
2751.43 644
2751.92 636
2752.42 616
2752.91 604
2753.41 629
2753.90 646
2754.40 667
2754.89 660
2755.39 710
2755.88 672
2756.38 692
2756.87 651
2757.37 616
2757.86 690
2758.36 661
2758.85 677
2759.35 701
2759.84 701
2760.34 617
2760.83 720
2761.33 727
2761.83 683
2762.32 739
2762.82 695
2763.31 672
2763.81 705
2764.30 701
2764.80 734
2765.30 734
2765.79 628
2766.29 678
2766.78 641
2767.28 669
2767.78 683
2768.27 659
2768.77 650
2769.27 647
2769.76 686
2770.26 698
2770.76 696
2771.25 684
2771.75 666
2772.24 655
2772.74 665
2773.24 660
2773.73 706
2774.23 702
2774.73 735
2775.23 725
2775.72 717
2776.22 667
2776.72 714
2777.21 777
2777.71 791
2778.21 742
2778.70 723
2779.20 724
2779.70 702
2780.20 734
2780.69 726
2781.19 654
2781.69 705
2782.19 700
2782.68 666
2783.18 633
2783.68 710
2784.18 672
2784.67 652
2785.17 678
2785.67 651
2786.17 686
2786.67 660
2787.16 715
2787.66 653
2788.16 671
2788.66 732
2789.16 682
2789.65 676
2790.15 619
2790.65 671
2791.15 651
2791.65 677
2792.15 632
2792.64 639
2793.14 669
2793.64 671
2794.14 694
2794.64 720
2795.14 677
2795.64 659
2796.13 715
2796.63 721
2797.13 728
2797.63 683
2798.13 726
2798.63 716
2799.13 706
2799.63 719
2800.13 750
2800.62 654
2801.12 677
2801.62 669
2802.12 677
2802.62 607
2803.12 650
2803.62 641
2804.12 653
2804.62 726
2805.12 669
2805.62 665
2806.12 651
2806.62 653
2807.12 678
2807.62 680
2808.12 691
2808.62 697
2809.12 655
2809.62 695
2810.12 713
2810.62 702
2811.12 707
2811.62 732
2812.12 719
2812.62 765
2813.12 772
2813.62 754
2814.12 705
2814.62 660
2815.12 689
2815.62 694
2816.12 648
2816.62 651
2817.12 686
2817.62 699
2818.12 659
2818.62 631
2819.12 650
2819.63 637
2820.13 631
2820.63 669
2821.13 678
2821.63 621
2822.13 597
2822.63 636
2823.13 643
2823.63 694
2824.13 646
2824.64 613
2825.14 636
2825.64 621
2826.14 645
2826.64 665
2827.14 629
2827.64 633
2828.15 586
2828.65 657
2829.15 681
2829.65 679
2830.15 632
2830.65 603
2831.16 593
2831.66 567
2832.16 632
2832.66 611
2833.16 573
2833.67 599
2834.17 644
2834.67 664
2835.17 656
2835.68 640
2836.18 707
2836.68 708
2837.18 669
2837.68 684
2838.19 642
2838.69 649
2839.19 716
2839.70 679
2840.20 662
2840.70 651
2841.20 668
2841.71 644
2842.21 694
2842.71 701
2843.21 703
2843.72 669
2844.22 698
2844.72 715
2845.23 733
2845.73 721
2846.23 729
2846.74 733
2847.24 744
2847.74 738
2848.25 714
2848.75 731
2849.25 742
2849.76 754
2850.26 752
2850.76 744
2851.27 772
2851.77 781
2852.28 736
2852.78 683
2853.28 649
2853.79 678
2854.29 666
2854.79 642
2855.30 644
2855.80 637
2856.31 652
2856.81 663
2857.31 613
2857.82 605
2858.32 688
2858.83 695
2859.33 700
2859.84 725
2860.34 715
2860.85 695
2861.35 662
2861.85 696
2862.36 684
2862.86 677
2863.37 691
2863.87 674
2864.38 688
2864.88 669
2865.39 661
2865.89 643
2866.40 654
2866.90 626
2867.41 602
2867.91 684
2868.42 674
2868.92 681
2869.43 706
2869.93 695
2870.44 684
2870.94 722
2871.45 684
2871.96 721
2872.46 715
2872.97 686
2873.47 738
2873.98 706
2874.48 740
2874.99 696
2875.49 739
2876.00 714
2876.51 688
2877.01 695
2877.52 680
2878.02 710
2878.53 668
2879.04 664
2879.54 672
2880.05 670
2880.55 683
2881.06 669
2881.57 718
2882.07 683
2882.58 663
2883.09 748
2883.59 753
2884.10 694
2884.61 656
2885.11 711
2885.62 690
2886.13 778
2886.63 750
2887.14 730
2887.65 721
2888.15 749
2888.66 777
2889.17 744
2889.67 752
2890.18 731
2890.69 733
2891.20 672
2891.70 772
2892.21 733
2892.72 740
2893.22 721
2893.73 720
2894.24 714
2894.75 709
2895.25 686
2895.76 689
2896.27 723
2896.78 679
2897.29 749
2897.79 675
2898.30 647
2898.81 721
2899.32 781
2899.82 723
2900.33 701
2900.84 662
2901.35 718
2901.86 749
2902.36 739
2902.87 810
2903.38 789
2903.89 788
2904.40 773
2904.91 758
2905.41 777
2905.92 802
2906.43 795
2906.94 792
2907.45 738
2907.96 726
2908.47 747
2908.97 758
2909.48 761
2909.99 700
2910.50 674
2911.01 737
2911.52 732
2912.03 665
2912.54 701
2913.05 724
2913.55 689
2914.06 714
2914.57 709
2915.08 679
2915.59 729
2916.10 680
2916.61 664
2917.12 684
2917.63 734
2918.14 738
2918.65 706
2919.16 710
2919.67 732
2920.18 734
2920.69 745
2921.20 711
2921.71 753
2922.22 712
2922.73 690
2923.24 681
2923.75 687
2924.26 729
2924.77 742
2925.28 735
2925.79 750
2926.30 834
2926.81 795
2927.32 758
2927.83 750
2928.34 742
2928.85 784
2929.36 720
2929.87 678
2930.38 654
2930.89 718
2931.40 690
2931.91 735
2932.42 704
2932.93 648
2933.45 766
2933.96 713
2934.47 642
2934.98 667
2935.49 728
2936.00 687
2936.51 685
2937.02 736
2937.53 792
2938.04 751
2938.56 790
2939.07 768
2939.58 793
2940.09 850
2940.60 855
2941.11 871
2941.62 890
2942.14 873
2942.65 877
2943.16 925
2943.67 907
2944.18 871
2944.70 860
2945.21 883
2945.72 881
2946.23 869
2946.74 851
2947.26 808
2947.77 749
2948.28 761
2948.79 808
2949.30 754
2949.82 687
2950.33 732
2950.84 750
2951.35 702
2951.87 661
2952.38 708
2952.89 679
2953.40 677
2953.92 669
2954.43 705
2954.94 640
2955.45 680
2955.97 654
2956.48 667
2956.99 632
2957.51 639
2958.02 640
2958.53 704
2959.04 657
2959.56 674
2960.07 659
2960.58 697
2961.10 749
2961.61 730
2962.12 693
2962.64 711
2963.15 739
2963.66 701
2964.18 719
2964.69 773
2965.21 766
2965.72 824
2966.23 784
2966.75 748
2967.26 717
2967.77 661
2968.29 755
2968.80 755
2969.32 698
2969.83 673
2970.34 683
2970.86 664
2971.37 774
2971.89 780
2972.40 739
2972.91 703
2973.43 785
2973.94 731
2974.46 714
2974.97 727
2975.49 767
2976.00 766
2976.52 726
2977.03 761
2977.55 781
2978.06 760
2978.57 712
2979.09 716
2979.60 747
2980.12 738
2980.63 758
2981.15 797
2981.66 771
2982.18 723
2982.69 731
2983.21 733
2983.73 780
2984.24 811
2984.76 828
2985.27 786
2985.79 774
2986.30 821
2986.82 840
2987.33 896
2987.85 885
2988.36 870
2988.88 905
2989.40 870
2989.91 901
2990.43 861
2990.94 911
2991.46 862
2991.97 813
2992.49 840
2993.01 868
2993.52 848
2994.04 831
2994.55 882
2995.07 866
2995.59 900
2996.10 913
2996.62 958
2997.14 989
2997.65 968
2998.17 924
2998.69 995
2999.20 1084
2999.72 1071
3000.24 1009
3000.75 1042
3001.27 1086
3001.79 1132
3002.30 1225
3002.82 1346
3003.34 1406
3003.85 1442
3004.37 1591
3004.89 1684
3005.40 1679
3005.92 1814
3006.44 1848
3006.96 1747
3007.47 1645
3007.99 1653
3008.51 1500
3009.03 1413
3009.54 1238
3010.06 1165
3010.58 1068
3011.10 987
3011.61 955
3012.13 927
3012.65 890
3013.17 820
3013.68 826
3014.20 841
3014.72 785
3015.24 802
3015.76 901
3016.27 847
3016.79 870
3017.31 857
3017.83 819
3018.35 892
3018.86 786
3019.38 807
3019.90 807
3020.42 835
3020.94 773
3021.46 793
3021.97 827
3022.49 790
3023.01 763
3023.53 791
3024.05 769
3024.57 800
3025.09 783
3025.61 789
3026.12 804
3026.64 811
3027.16 783
3027.68 785
3028.20 792
3028.72 848
3029.24 801
3029.76 785
3030.28 773
3030.80 778
3031.32 794
3031.84 730
3032.35 692
3032.87 687
3033.39 750
3033.91 780
3034.43 752
3034.95 708
3035.47 722
3035.99 777
3036.51 759
3037.03 789
3037.55 800
3038.07 770
3038.59 712
3039.11 698
3039.63 735
3040.15 691
3040.67 703
3041.19 693
3041.71 679
3042.23 697
3042.75 772
3043.27 784
3043.79 687
3044.31 668
3044.83 746
3045.35 742
3045.87 796
3046.40 757
3046.92 715
3047.44 690
3047.96 756
3048.48 801
3049.00 764
3049.52 725
3050.04 762
3050.56 720
3051.08 731
3051.60 699
3052.12 722
3052.65 699
3053.17 686
3053.69 679
3054.21 712
3054.73 693
3055.25 699
3055.77 693
3056.30 765
3056.82 708
3057.34 673
3057.86 674
3058.38 671
3058.90 704
3059.42 749
3059.95 706
3060.47 678
3060.99 696
3061.51 739
3062.03 712
3062.56 682
3063.08 762
3063.60 746
3064.12 748
3064.64 833
3065.17 819
3065.69 817
3066.21 803
3066.73 848
3067.26 868
3067.78 930
3068.30 869
3068.82 810
3069.35 824
3069.87 869
3070.39 850
3070.91 827
3071.44 836
3071.96 830
3072.48 803
3073.01 846
3073.53 862
3074.05 826
3074.57 832
3075.10 843
3075.62 831
3076.14 821
3076.67 885
3077.19 908
3077.71 968
3078.24 961
3078.76 915
3079.28 960
3079.81 1057
3080.33 1014
3080.85 1077
3081.38 1093
3081.90 1029
3082.42 1030
3082.95 1093
3083.47 1059
3084.00 1020
3084.52 1014
3085.04 1086
3085.57 1128
3086.09 1037
3086.62 1120
3087.14 1132
3087.66 1178
3088.19 1225
3088.71 1315
3089.24 1425
3089.76 1486
3090.29 1503
3090.81 1449
3091.33 1595
3091.86 1545
3092.38 1477
3092.91 1457
3093.43 1351
3093.96 1290
3094.48 1297
3095.01 1200
3095.53 1113
3096.06 1089
3096.58 1122
3097.11 1093
3097.63 1109
3098.16 1131
3098.68 1137
3099.21 1082
3099.73 1169
3100.26 1356
3100.78 1384
3101.31 1438
3101.83 1630
3102.36 1700
3102.88 1824
3103.41 1887
3103.93 1973
3104.46 2023
3104.99 1934
3105.51 1865
3106.04 1786
3106.56 1698
3107.09 1503
3107.61 1389
3108.14 1242
3108.67 1099
3109.19 999
3109.72 976
3110.24 988
3110.77 944
3111.30 951
3111.82 944
3112.35 900
3112.87 885
3113.40 879
3113.93 852
3114.45 846
3114.98 818
3115.51 823
3116.03 813
3116.56 844
3117.09 819
3117.61 808
3118.14 815
3118.67 733
3119.19 762
3119.72 820
3120.25 843
3120.77 834
3121.30 893
3121.83 952
3122.35 872
3122.88 912
3123.41 924
3123.94 837
3124.46 852
3124.99 818
3125.52 845
3126.05 863
3126.57 788
3127.10 802
3127.63 777
3128.16 800
3128.68 799
3129.21 740
3129.74 765
3130.27 793
3130.79 779
3131.32 768
3131.85 748
3132.38 763
3132.91 719
3133.43 679
3133.96 731
3134.49 720
3135.02 732
3135.55 748
3136.07 695
3136.60 664
3137.13 662
3137.66 671
3138.19 659
3138.72 670
3139.24 661
3139.77 712
3140.30 721
3140.83 617
3141.36 695
3141.89 715
3142.42 673
3142.95 690
3143.47 691
3144.00 673
3144.53 702
3145.06 702
3145.59 727
3146.12 706
3146.65 764
3147.18 759
3147.71 763
3148.24 783
3148.76 780
3149.29 830
3149.82 812
3150.35 841
3150.88 846
3151.41 783
3151.94 793
3152.47 813
3153.00 765
3153.53 750
3154.06 763
3154.59 808
3155.12 774
3155.65 753
3156.18 770
3156.71 768
3157.24 745
3157.77 731
3158.30 758
3158.83 789
3159.36 793
3159.89 775
3160.42 776
3160.95 813
3161.48 848
3162.01 783
3162.54 790
3163.07 832
3163.60 764
3164.13 823
3164.66 791
3165.20 769
3165.73 749
3166.26 747
3166.79 681
3167.32 695
3167.85 715
3168.38 717
3168.91 694
3169.44 703
3169.97 739
3170.50 717
3171.04 713
3171.57 720
3172.10 698
3172.63 724
3173.16 721
3173.69 799
3174.22 796
3174.75 775
3175.29 830
3175.82 746
3176.35 777
3176.88 772
3177.41 799
3177.94 746
3178.48 772
3179.01 806
3179.54 782
3180.07 748
3180.60 711
3181.14 718
3181.67 722
3182.20 681
3182.73 680
3183.26 676
3183.80 685
3184.33 623
3184.86 622
3185.39 640
3185.93 613
3186.46 686
3186.99 703
3187.52 660
3188.06 687
3188.59 700
3189.12 717
3189.65 744
3190.19 710
3190.72 692
3191.25 722
3191.79 681
3192.32 706
3192.85 677
3193.38 668
3193.92 700
3194.45 744
3194.98 723
3195.52 669
3196.05 703
3196.58 718
3197.12 716
3197.65 749
3198.18 740
3198.72 738
3199.25 771
3199.78 778
3200.32 806
3200.85 731
3201.39 754
3201.92 682
3202.45 775
3202.99 788
3203.52 777
3204.05 776
3204.59 787
3205.12 836
3205.66 804
3206.19 844
3206.72 841
3207.26 831
3207.79 825
3208.33 935
3208.86 949
3209.40 1000
3209.93 991
3210.47 1036
3211.00 1080
3211.53 1065
3212.07 1127
3212.60 1081
3213.14 1109
3213.67 1025
3214.21 1017
3214.74 1022
3215.28 984
3215.81 888
3216.35 828
3216.88 818
3217.42 809
3217.95 830
3218.49 777
3219.02 744
3219.56 714
3220.09 686
3220.63 741
3221.16 815
3221.70 773
3222.23 738
3222.77 765
3223.31 783
3223.84 875
3224.38 838
3224.91 813
3225.45 836
3225.98 886
3226.52 870
3227.06 841
3227.59 831
3228.13 834
3228.66 848
3229.20 835
3229.74 817
3230.27 740
3230.81 740
3231.34 770
3231.88 773
3232.42 753
3232.95 786
3233.49 778
3234.03 812
3234.56 804
3235.10 865
3235.64 869
3236.17 845
3236.71 933
3237.25 859
3237.78 813
3238.32 836
3238.86 869
3239.39 889
3239.93 934
3240.47 860
3241.00 881
3241.54 901
3242.08 853
3242.61 897
3243.15 856
3243.69 857
3244.23 864
3244.76 854
3245.30 880
3245.84 944
3246.38 982
3246.91 904
3247.45 918
3247.99 930
3248.53 1022
3249.06 1061
3249.60 1168
3250.14 1239
3250.68 1263
3251.21 1341
3251.75 1327
3252.29 1404
3252.83 1492
3253.37 1626
3253.90 1720
3254.44 1709
3254.98 1817
3255.52 1748
3256.06 1618
3256.60 1519
3257.13 1428
3257.67 1346
3258.21 1281
3258.75 1283
3259.29 1205
3259.83 1272
3260.36 1286
3260.90 1250
3261.44 1284
3261.98 1283
3262.52 1399
3263.06 1487
3263.60 1502
3264.14 1543
3264.68 1629
3265.21 1521
3265.75 1539
3266.29 1516
3266.83 1438
3267.37 1485
3267.91 1459
3268.45 1530
3268.99 1450
3269.53 1380
3270.07 1269
3270.61 1221
3271.15 1211
3271.69 1208
3272.23 1095
3272.76 1085
3273.30 1053
3273.84 1055
3274.38 1010
3274.92 996
3275.46 1087
3276.00 1028
3276.54 966
3277.08 1059
3277.62 1004
3278.16 993
3278.70 983
3279.24 1090
3279.78 1102
3280.32 1067
3280.86 1077
3281.41 1049
3281.95 1031
3282.49 979
3283.03 957
3283.57 984
3284.11 1028
3284.65 1024
3285.19 1036
3285.73 1048
3286.27 1061
3286.81 1000
3287.35 1034
3287.89 1032
3288.43 1026
3288.97 1082
3289.52 1113
3290.06 1174
3290.60 1150
3291.14 1217
3291.68 1197
3292.22 1258
3292.76 1341
3293.30 1350
3293.85 1427
3294.39 1514
3294.93 1514
3295.47 1564
3296.01 1621
3296.55 1640
3297.09 1700
3297.64 1662
3298.18 1649
3298.72 1596
3299.26 1552
3299.80 1453
3300.34 1421
3300.89 1372
3301.43 1337
3301.97 1326
3302.51 1297
3303.06 1231
3303.60 1174
3304.14 1182
3304.68 1133
3305.22 1147
3305.77 1179
3306.31 1170
3306.85 1211
3307.39 1246
3307.94 1250
3308.48 1172
3309.02 1278
3309.56 1316
3310.11 1254
3310.65 1272
3311.19 1380
3311.74 1222
3312.28 1299
3312.82 1326
3313.36 1300
3313.91 1331
3314.45 1317
3314.99 1327
3315.54 1382
3316.08 1410
3316.62 1420
3317.17 1540
3317.71 1669
3318.25 1698
3318.80 1718
3319.34 1888
3319.88 2077
3320.43 2041
3320.97 2009
3321.51 1988
3322.06 1921
3322.60 1953
3323.14 1927
3323.69 1895
3324.23 1812
3324.78 1768
3325.32 1711
3325.86 1665
3326.41 1646
3326.95 1633
3327.50 1593
3328.04 1539
3328.59 1598
3329.13 1619
3329.67 1660
3330.22 1781
3330.76 2032
3331.31 2373
3331.85 2665
3332.40 3239
3332.94 4039
3333.49 4738
3334.03 5669
3334.57 6730
3335.12 7968
3335.66 8861
3336.21 9612
3336.75 9998
3337.30 10169
3337.84 9994
3338.39 9650
3338.93 8797
3339.48 7664
3340.02 6728
3340.57 5793
3341.11 4710
3341.66 3991
3342.20 3302
3342.75 2740
3343.30 2343
3343.84 1989
3344.39 1722
3344.93 1538
3345.48 1458
3346.02 1383
3346.57 1335
3347.11 1308
3347.66 1234
3348.21 1153
3348.75 1133
3349.30 1120
3349.84 1075
3350.39 1054
3350.94 1062
3351.48 1130
3352.03 1053
3352.57 978
3353.12 1054
3353.67 1001
3354.21 1036
3354.76 990
3355.31 935
3355.85 985
3356.40 1019
3356.95 991
3357.49 952
3358.04 1000
3358.59 1042
3359.13 1017
3359.68 1077
3360.23 1047
3360.77 982
3361.32 1055
3361.87 1030
3362.41 1068
3362.96 1073
3363.51 1056
3364.05 1103
3364.60 1112
3365.15 1070
3365.70 1063
3366.24 1056
3366.79 1033
3367.34 1073
3367.89 997
3368.43 1035
3368.98 1054
3369.53 1067
3370.08 1024
3370.62 1024
3371.17 1069
3371.72 1071
3372.27 1126
3372.81 1147
3373.36 1204
3373.91 1191
3374.46 1207
3375.01 1180
3375.55 1227
3376.10 1203
3376.65 1260
3377.20 1171
3377.75 1126
3378.30 1085
3378.84 1055
3379.39 957
3379.94 964
3380.49 910
3381.04 906
3381.59 855
3382.13 904
3382.68 916
3383.23 881
3383.78 818
3384.33 855
3384.88 872
3385.43 857
3385.98 888
3386.52 824
3387.07 831
3387.62 796
3388.17 825
3388.72 799
3389.27 784
3389.82 763
3390.37 798
3390.92 810
3391.47 793
3392.02 802
3392.57 817
3393.12 769
3393.66 787
3394.21 863
3394.76 850
3395.31 837
3395.86 806
3396.41 868
3396.96 806
3397.51 803
3398.06 901
3398.61 869
3399.16 916
3399.71 867
3400.26 849
3400.81 868
3401.36 834
3401.91 834
3402.46 845
3403.01 786
3403.56 792
3404.11 778
3404.66 751
3405.21 754
3405.77 788
3406.32 755
3406.87 781
3407.42 769
3407.97 767
3408.52 744
3409.07 708
3409.62 802
3410.17 800
3410.72 761
3411.27 788
3411.82 793
3412.37 821
3412.93 850
3413.48 778
3414.03 872
3414.58 859
3415.13 894
3415.68 835
3416.23 829
3416.78 800
3417.34 780
3417.89 834
3418.44 791
3418.99 795
3419.54 868
3420.09 858
3420.65 805
3421.20 813
3421.75 778
3422.30 781
3422.85 825
3423.40 786
3423.96 777
3424.51 750
3425.06 815
3425.61 895
3426.17 833
3426.72 817
3427.27 778
3427.82 754
3428.37 780
3428.93 748
3429.48 701
3430.03 697
3430.58 725
3431.14 734
3431.69 690
3432.24 718
3432.79 719
3433.35 697
3433.90 723
3434.45 719
3435.01 735
3435.56 709
3436.11 730
3436.66 737
3437.22 769
3437.77 748
3438.32 730
3438.88 690
3439.43 734
3439.98 773
3440.54 814
3441.09 754
3441.64 730
3442.20 713
3442.75 633
3443.30 736
3443.86 718
3444.41 714
3444.96 685
3445.52 748
3446.07 752
3446.63 746
3447.18 726
3447.73 737
3448.29 761
3448.84 709
3449.40 660
3449.95 717
3450.50 729
3451.06 666
3451.61 671
3452.17 700
3452.72 746
3453.27 732
3453.83 710
3454.38 705
3454.94 649
3455.49 670
3456.05 721
3456.60 718
3457.16 725
3457.71 707
3458.27 750
3458.82 763
3459.38 801
3459.93 770
3460.49 767
3461.04 765
3461.60 795
3462.15 820
3462.71 791
3463.26 749
3463.82 778
3464.37 736
3464.93 782
3465.48 796
3466.04 848
3466.59 822
3467.15 867
3467.70 820
3468.26 835
3468.81 889
3469.37 885
3469.93 860
3470.48 878
3471.04 878
3471.59 880
3472.15 947
3472.70 935
3473.26 937
3473.82 977
3474.37 941
3474.93 943
3475.48 963
3476.04 887
3476.60 952
3477.15 972
3477.71 891
3478.27 907
3478.82 945
3479.38 959
3479.93 994
3480.49 983
3481.05 1038
3481.60 1055
3482.16 1119
3482.72 1101
3483.27 1067
3483.83 1065
3484.39 1149
3484.95 1159
3485.50 1107
3486.06 1110
3486.62 1136
3487.17 1231
3487.73 1257
3488.29 1352
3488.84 1564
3489.40 1890
3489.96 2064
3490.52 2250
3491.07 2454
3491.63 2666
3492.19 2805
3492.75 2858
3493.30 3082
3493.86 3072
3494.42 2845
3494.98 2748
3495.53 2491
3496.09 2196
3496.65 2033
3497.21 1796
3497.77 1662
3498.32 1579
3498.88 1490
3499.44 1429
3500.00 1446
3500.56 1488
3501.11 1579
3501.67 1575
3502.23 1673
3502.79 1845
3503.35 1886
3503.91 1947
3504.46 1992
3505.02 2233
3505.58 2293
3506.14 2287
3506.70 2218
3507.26 2235
3507.81 2207
3508.37 2045
3508.93 1894
3509.49 1839
3510.05 1612
3510.61 1466
3511.17 1311
3511.73 1208
3512.29 1146
3512.85 1051
3513.40 979
3513.96 965
3514.52 879
3515.08 906
3515.64 832
3516.20 795
3516.76 856
3517.32 873
3517.88 764
3518.44 827
3519.00 849
3519.56 837
3520.12 884
3520.68 824
3521.24 870
3521.80 840
3522.36 832
3522.92 820
3523.48 777
3524.04 777
3524.60 797
3525.16 793
3525.72 803
3526.28 782
3526.84 809
3527.40 781
3527.96 855
3528.52 845
3529.08 853
3529.64 773
3530.20 824
3530.76 800
3531.32 851
3531.88 833
3532.44 874
3533.00 875
3533.56 885
3534.12 797
3534.68 795
3535.25 802
3535.81 798
3536.37 800
3536.93 818
3537.49 838
3538.05 813
3538.61 756
3539.17 805
3539.73 797
3540.30 807
3540.86 794
3541.42 782
3541.98 790
3542.54 773
3543.10 768
3543.66 780
3544.23 754
3544.79 804
3545.35 802
3545.91 797
3546.47 799
3547.03 788
3547.60 754
3548.16 785
3548.72 769
3549.28 773
3549.84 770
3550.41 742
3550.97 761
3551.53 740
3552.09 723
3552.65 717
3553.22 701
3553.78 727
3554.34 718
3554.90 703
3555.47 679
3556.03 622
3556.59 704
3557.15 724
3557.72 708
3558.28 698
3558.84 726
3559.41 711
3559.97 674
3560.53 716
3561.09 725
3561.66 693
3562.22 717
3562.78 762
3563.35 737
3563.91 706
3564.47 721
3565.04 792
3565.60 789
3566.16 740
3566.73 722
3567.29 744
3567.85 788
3568.42 806
3568.98 775
3569.54 783
3570.11 753
3570.67 755
3571.23 748
3571.80 764
3572.36 810
3572.93 794
3573.49 829
3574.05 868
3574.62 923
3575.18 938
3575.75 1010
3576.31 1119
3576.87 1174
3577.44 1136
3578.00 1063
3578.57 1110
3579.13 1142
3579.70 1189
3580.26 1148
3580.82 1062
3581.39 1027
3581.95 995
3582.52 929
3583.08 845
3583.65 811
3584.21 758
3584.78 770
3585.34 748
3585.91 738
3586.47 690
3587.04 686
3587.60 691
3588.17 676
3588.73 641
3589.30 691
3589.86 724
3590.43 667
3590.99 629
3591.56 624
3592.12 667
3592.69 652
3593.25 666
3593.82 650
3594.39 696
3594.95 672
3595.52 660
3596.08 687
3596.65 684
3597.21 708
3597.78 699
3598.35 732
3598.91 735
3599.48 701
3600.04 692
3600.61 696
3601.18 679
3601.74 698
3602.31 633
3602.87 677
3603.44 657
3604.01 683
3604.57 702
3605.14 663
3605.71 658
3606.27 629
3606.84 666
3607.41 655
3607.97 648
3608.54 649
3609.11 675
3609.67 650
3610.24 638
3610.81 639
3611.37 653
3611.94 601
3612.51 581
3613.07 579
3613.64 637
3614.21 639
3614.78 737
3615.34 746
3615.91 812
3616.48 804
3617.04 840
3617.61 853
3618.18 922
3618.75 932
3619.31 980
3619.88 941
3620.45 955
3621.02 967
3621.58 904
3622.15 889
3622.72 856
3623.29 807
3623.86 761
3624.42 726
3624.99 702
3625.56 650
3626.13 625
3626.70 676
3627.26 606
3627.83 632
3628.40 631
3628.97 649
3629.54 610
3630.11 609
3630.67 624
3631.24 641
3631.81 628
3632.38 600
3632.95 625
3633.52 581
3634.08 632
3634.65 633
3635.22 630
3635.79 616
3636.36 597
3636.93 617
3637.50 614
3638.07 609
3638.64 607
3639.20 612
3639.77 664
3640.34 666
3640.91 663
3641.48 649
3642.05 573
3642.62 660
3643.19 732
3643.76 665
3644.33 660
3644.90 671
3645.47 654
3646.04 653
3646.61 622
3647.18 623
3647.75 639
3648.32 686
3648.89 668
3649.46 646
3650.03 637
3650.60 661
3651.17 665
3651.74 648
3652.31 670
3652.88 676
3653.45 702
3654.02 713
3654.59 697
3655.16 652
3655.73 668
3656.30 679
3656.87 709
3657.44 693
3658.01 680
3658.58 694
3659.15 655
3659.72 695
3660.29 691
3660.86 725
3661.43 641
3662.00 654
3662.58 639
3663.15 659
3663.72 685
3664.29 704
3664.86 728
3665.43 722
3666.00 713
3666.57 745
3667.14 737
3667.72 696
3668.29 738
3668.86 711
3669.43 734
3670.00 666
3670.57 676
3671.14 616
3671.72 670
3672.29 672
3672.86 687
3673.43 659
3674.00 647
3674.57 655
3675.15 652
3675.72 709
3676.29 708
3676.86 710
3677.43 727
3678.01 700
3678.58 730
3679.15 708
3679.72 715
3680.30 785
3680.87 642
3681.44 639
3682.01 634
3682.58 663
3683.16 634
3683.73 631
3684.30 629
3684.88 616
3685.45 611
3686.02 609
3686.59 598
3687.17 599
3687.74 632
3688.31 678
3688.88 668
3689.46 642
3690.03 681
3690.60 653
3691.18 653
3691.75 685
3692.32 658
3692.90 640
3693.47 635
3694.04 628
3694.62 633
3695.19 636
3695.76 664
3696.34 631
3696.91 636
3697.48 613
3698.06 605
3698.63 566
3699.21 570
3699.78 597
3700.35 558
3700.93 608
3701.50 666
3702.08 630
3702.65 624
3703.22 671
3703.80 666
3704.37 617
3704.95 669
3705.52 699
3706.09 723
3706.67 644
3707.24 691
3707.82 655
3708.39 669
3708.97 632
3709.54 708
3710.12 679
3710.69 708
3711.26 648
3711.84 633
3712.41 605
3712.99 617
3713.56 659
3714.14 644
3714.71 616
3715.29 631
3715.86 621
3716.44 590
3717.01 554
3717.59 597
3718.16 629
3718.74 588
3719.32 563
3719.89 561
3720.47 574
3721.04 621
3721.62 567
3722.19 601
3722.77 646
3723.34 629
3723.92 584
3724.49 611
3725.07 598
3725.65 617
3726.22 558
3726.80 569
3727.37 610
3727.95 608
3728.53 598
3729.10 635
3729.68 685
3730.25 620
3730.83 636
3731.41 685
3731.98 750
3732.56 699
3733.14 726
3733.71 727
3734.29 743
3734.87 760
3735.44 781
3736.02 774
3736.60 775
3737.17 781
3737.75 729
3738.33 706
3738.90 703
3739.48 701
3740.06 671
3740.63 641
3741.21 625
3741.79 586
3742.36 595
3742.94 609
3743.52 613
3744.10 637
3744.67 592
3745.25 564
3745.83 561
3746.40 672
3746.98 609
3747.56 558
3748.14 565
3748.71 639
3749.29 606
3749.87 601
3750.45 604
3751.03 574
3751.60 603
3752.18 600
3752.76 589
3753.34 594
3753.92 596
3754.49 623
3755.07 629
3755.65 528
3756.23 599
3756.81 584
3757.38 517
3757.96 565
3758.54 558
3759.12 575
3759.70 589
3760.28 658
3760.85 636
3761.43 622
3762.01 627
3762.59 653
3763.17 697
3763.75 667
3764.33 672
3764.91 687
3765.48 673
3766.06 679
3766.64 631
3767.22 646
3767.80 677
3768.38 630
3768.96 610
3769.54 542
3770.12 555
3770.70 565
3771.28 568
3771.85 605
3772.43 558
3773.01 626
3773.59 708
3774.17 612
3774.75 580
3775.33 579
3775.91 577
3776.49 601
3777.07 639
3777.65 608
3778.23 634
3778.81 621
3779.39 640
3779.97 645
3780.55 626
3781.13 605
3781.71 579
3782.29 561
3782.87 599
3783.45 516
3784.03 549
3784.61 616
3785.19 612
3785.77 601
3786.35 620
3786.93 591
3787.51 630
3788.10 585
3788.68 606
3789.26 624
3789.84 623
3790.42 563
3791.00 619
3791.58 630
3792.16 647
3792.74 596
3793.32 585
3793.90 563
3794.48 637
3795.07 640
3795.65 634
3796.23 628
3796.81 656
3797.39 621
3797.97 568
3798.55 623
3799.14 569
3799.72 638
3800.30 647
3800.88 645
3801.46 638
3802.04 589
3802.62 586
3803.21 628
3803.79 674
3804.37 698
3804.95 755
3805.53 696
3806.12 720
3806.70 714
3807.28 741
3807.86 713
3808.44 756
3809.03 817
3809.61 775
3810.19 756
3810.77 816
3811.36 772
3811.94 798
3812.52 758
3813.10 786
3813.69 786
3814.27 776
3814.85 786
3815.43 696
3816.02 675
3816.60 636
3817.18 661
3817.77 636
3818.35 671
3818.93 658
3819.51 666
3820.10 628
3820.68 635
3821.26 657
3821.85 660
3822.43 724
3823.01 680
3823.60 633
3824.18 655
3824.76 652
3825.35 644
3825.93 640
3826.51 630
3827.10 598
3827.68 633
3828.27 616
3828.85 549
3829.43 568
3830.02 588
3830.60 679
3831.18 655
3831.77 669
3832.35 633
3832.94 620
3833.52 608
3834.10 617
3834.69 669
3835.27 650
3835.86 598
3836.44 654
3837.03 653
3837.61 657
3838.19 583
3838.78 621
3839.36 627
3839.95 619
3840.53 603
3841.12 601
3841.70 623
3842.29 622
3842.87 570
3843.46 631
3844.04 623
3844.63 595
3845.21 591
3845.80 648
3846.38 594
3846.97 573
3847.55 611
3848.14 567
3848.72 603
3849.31 610
3849.89 627
3850.48 649
3851.06 663
3851.65 641
3852.23 629
3852.82 574
3853.41 593
3853.99 627
3854.58 634
3855.16 625
3855.75 618
3856.33 648
3856.92 692
3857.51 680
3858.09 692
3858.68 719
3859.26 772
3859.85 806
3860.44 796
3861.02 828
3861.61 911
3862.20 916
3862.78 912
3863.37 947
3863.95 957
3864.54 950
3865.13 874
3865.71 834
3866.30 841
3866.89 766
3867.47 719
3868.06 730
3868.65 699
3869.23 684
3869.82 684
3870.41 592
3870.99 602
3871.58 610
3872.17 627
3872.76 602
3873.34 593
3873.93 593
3874.52 607
3875.10 640
3875.69 602
3876.28 621
3876.87 592
3877.45 576
3878.04 577
3878.63 589
3879.22 575
3879.80 622
3880.39 632
3880.98 588
3881.57 564
3882.15 556
3882.74 583
3883.33 566
3883.92 556
3884.51 570
3885.09 562
3885.68 573
3886.27 557
3886.86 618
3887.45 609
3888.04 573
3888.62 644
3889.21 656
3889.80 635
3890.39 647
3890.98 684
3891.57 685
3892.15 636
3892.74 641
3893.33 622
3893.92 636
3894.51 625
3895.10 608
3895.69 604
3896.28 553
3896.86 605
3897.45 640
3898.04 634
3898.63 605
3899.22 626
3899.81 631
3900.40 616
3900.99 624
3901.58 581
3902.17 603
3902.76 623
3903.34 630
3903.93 622
3904.52 629
3905.11 604
3905.70 601
3906.29 614
3906.88 605
3907.47 578
3908.06 568
3908.65 554
3909.24 559
3909.83 584
3910.42 587
3911.01 605
3911.60 594
3912.19 609
3912.78 608
3913.37 591
3913.96 567
3914.55 530
3915.14 576
3915.73 577
3916.32 569
3916.91 569
3917.50 560
3918.09 512
3918.68 536
3919.28 550
3919.87 529
3920.46 541
3921.05 557
3921.64 590
3922.23 558
3922.82 530
3923.41 581
3924.00 587
3924.59 571
3925.18 576
3925.77 548
3926.37 514
3926.96 517
3927.55 512
3928.14 513
3928.73 537
3929.32 528
3929.91 559
3930.51 527
3931.10 525
3931.69 516
3932.28 517
3932.87 531
3933.46 501
3934.05 536
3934.65 531
3935.24 499
3935.83 523
3936.42 495
3937.01 563
3937.61 553
3938.20 527
3938.79 523
3939.38 532
3939.97 542
3940.57 565
3941.16 551
3941.75 603
3942.34 603
3942.94 575
3943.53 534
3944.12 585
3944.71 543
3945.31 534
3945.90 583
3946.49 604
3947.08 579
3947.68 608
3948.27 585
3948.86 549
3949.45 568
3950.05 564
3950.64 559
3951.23 593
3951.83 599
3952.42 566
3953.01 572
3953.61 605
3954.20 574
3954.79 600
3955.39 595
3955.98 592
3956.57 607
3957.17 613
3957.76 588
3958.35 585
3958.95 651
3959.54 654
3960.13 664
3960.73 641
3961.32 625
3961.92 640
3962.51 656
3963.10 622
3963.70 678
3964.29 725
3964.88 696
3965.48 689
3966.07 700
3966.67 710
3967.26 700
3967.86 745
3968.45 678
3969.04 661
3969.64 618
3970.23 667
3970.83 693
3971.42 631
3972.02 630
3972.61 671
3973.21 602
3973.80 626
3974.40 639
3974.99 684
3975.58 678
3976.18 646
3976.77 670
3977.37 643
3977.96 638
3978.56 661
3979.15 635
3979.75 618
3980.35 666
3980.94 619
3981.54 663
3982.13 659
3982.73 620
3983.32 601
3983.92 659
3984.51 626
3985.11 670
3985.70 659
3986.30 688
3986.90 709
3987.49 611
3988.09 626
3988.68 633
3989.28 643
3989.87 650
3990.47 691
3991.07 666
3991.66 628
3992.26 650
3992.85 671
3993.45 658
3994.05 679
3994.64 746
3995.24 791
3995.84 768
3996.43 743
3997.03 765
3997.62 777
3998.22 801
3998.82 764
3999.41 777
4000.01 774
4000.61 767
4001.20 694
4001.80 667
4002.40 622
4003.00 635
4003.59 666
4004.19 654
4004.79 666
4005.38 626
4005.98 641
4006.58 634
4007.17 612
4007.77 616
4008.37 586
4008.97 547
4009.56 608
4010.16 578
4010.76 646
4011.36 590
4011.95 603
4012.55 621
4013.15 579
4013.75 541
4014.34 560
4014.94 585
4015.54 639
4016.14 600
4016.74 618
4017.33 595
4017.93 622
4018.53 648
4019.13 639
4019.73 622
4020.32 651
4020.92 651
4021.52 622
4022.12 663
4022.72 602
4023.32 619
4023.91 638
4024.51 648
4025.11 659
4025.71 694
4026.31 689
4026.91 659
4027.51 627
4028.10 618
4028.70 665
4029.30 662
4029.90 662
4030.50 665
4031.10 664
4031.70 613
4032.30 608
4032.90 636
4033.49 648
4034.09 615
4034.69 617
4035.29 671
4035.89 608
4036.49 553
4037.09 602
4037.69 620
4038.29 584
4038.89 588
4039.49 550
4040.09 556
4040.69 557
4041.29 567
4041.89 556
4042.49 567
4043.09 545
4043.69 478
4044.29 509
4044.89 556
4045.49 524
4046.09 491
4046.69 545
4047.29 533
4047.89 528
4048.49 534
4049.09 549
4049.69 564
4050.29 534
4050.89 546
4051.49 550
4052.09 575
4052.69 556
4053.29 526
4053.89 564
4054.49 533
4055.09 510
4055.69 579
4056.30 528
4056.90 558
4057.50 555
4058.10 509
4058.70 515
4059.30 520
4059.90 565
4060.50 536
4061.10 504
4061.71 544
4062.31 564
4062.91 552
4063.51 544
4064.11 581
4064.71 617
4065.31 598
4065.92 614
4066.52 593
4067.12 590
4067.72 609
4068.32 562
4068.92 587
4069.53 584
4070.13 576
4070.73 547
4071.33 530
4071.93 551
4072.54 507
4073.14 518
4073.74 505
4074.34 524
4074.94 523
4075.55 479
4076.15 524
4076.75 501
4077.35 505
4077.96 499
4078.56 487
4079.16 480
4079.76 494
4080.37 507
4080.97 519
4081.57 519
4082.17 458
4082.78 483
4083.38 474
4083.98 556
4084.59 551
4085.19 502
4085.79 535
4086.39 554
4087.00 524
4087.60 503
4088.20 556
4088.81 558
4089.41 553
4090.01 543
4090.62 523
4091.22 506
4091.82 502
4092.43 493
4093.03 528
4093.63 539
4094.24 535
4094.84 529
4095.45 528
4096.05 504
4096.65 533
4097.26 508
4097.86 537
4098.47 525
4099.07 551
4099.67 582
4100.28 579
4100.88 575
4101.49 510
4102.09 523
4102.69 576
4103.30 548
4103.90 552
4104.51 526
4105.11 525
4105.72 530
4106.32 536
4106.93 523
4107.53 500
4108.13 511
4108.74 518
4109.34 515
4109.95 542
4110.55 493
4111.16 513
4111.76 480
4112.37 487
4112.97 545
4113.58 530
4114.18 492
4114.79 518
4115.39 524
4116.00 505
4116.60 457
4117.21 492
4117.82 525
4118.42 515
4119.03 511
4119.63 475
4120.24 488
4120.84 492
4121.45 530
4122.05 546
4122.66 522
4123.27 487
4123.87 521
4124.48 515
4125.08 530
4125.69 538
4126.30 539
4126.90 532
4127.51 478
4128.11 480
4128.72 546
4129.33 538
4129.93 534
4130.54 541
4131.15 564
4131.75 551
4132.36 514
4132.96 598
4133.57 576
4134.18 552
4134.78 561
4135.39 579
4136.00 611
4136.60 613
4137.21 642
4137.82 609
4138.43 652
4139.03 648
4139.64 670
4140.25 642
4140.85 661
4141.46 637
4142.07 635
4142.68 655
4143.28 646
4143.89 626
4144.50 630
4145.10 636
4145.71 538
4146.32 595
4146.93 591
4147.53 578
4148.14 551
4148.75 558
4149.36 569
4149.97 555
4150.57 510
4151.18 502
4151.79 485
4152.40 498
4153.00 501
4153.61 546
4154.22 518
4154.83 506
4155.44 501
4156.05 520
4156.65 540
4157.26 480
4157.87 513
4158.48 497
4159.09 511
4159.70 491
4160.30 504
4160.91 540
4161.52 512
4162.13 531
4162.74 536
4163.35 509
4163.96 500
4164.56 519
4165.17 520
4165.78 539
4166.39 535
4167.00 539
4167.61 552
4168.22 595
4168.83 550
4169.44 579
4170.05 569
4170.66 606
4171.26 606
4171.87 556
4172.48 533
4173.09 511
4173.70 585
4174.31 579
4174.92 548
4175.53 549
4176.14 579
4176.75 578
4177.36 570
4177.97 574
4178.58 586
4179.19 559
4179.80 585
4180.41 554
4181.02 563
4181.63 536
4182.24 551
4182.85 561
4183.46 544
4184.07 527
4184.68 543
4185.29 560
4185.90 549
4186.51 529
4187.12 541
4187.73 532
4188.34 522
4188.95 523
4189.56 581
4190.18 589
4190.79 620
4191.40 589
4192.01 558
4192.62 572
4193.23 548
4193.84 605
4194.45 615
4195.06 539
4195.67 554
4196.28 561
4196.90 603
4197.51 549
4198.12 543
4198.73 578
4199.34 544
4199.95 533
4200.56 549
4201.18 600
4201.79 583
4202.40 530
4203.01 525
4203.62 532
4204.23 539
4204.85 520
4205.46 551
4206.07 505
4206.68 521
4207.29 497
4207.90 544
4208.52 534
4209.13 495
4209.74 536
4210.35 533
4210.97 509
4211.58 479
4212.19 494
4212.80 568
4213.41 540
4214.03 539
4214.64 538
4215.25 567
4215.86 572
4216.48 564
4217.09 567
4217.70 613
4218.32 589
4218.93 575
4219.54 622
4220.15 614
4220.77 592
4221.38 595
4221.99 592
4222.61 598
4223.22 566
4223.83 573
4224.44 612
4225.06 642
4225.67 615
4226.28 618
4226.90 648
4227.51 648
4228.13 654
4228.74 658
4229.35 671
4229.97 644
4230.58 688
4231.19 706
4231.81 654
4232.42 658
4233.03 703
4233.65 653
4234.26 622
4234.88 578
4235.49 608
4236.10 621
4236.72 625
4237.33 603
4237.95 619
4238.56 589
4239.17 564
4239.79 573
4240.40 594
4241.02 569
4241.63 552
4242.25 542
4242.86 589
4243.48 603
4244.09 657
4244.71 611
4245.32 548
4245.93 576
4246.55 581
4247.16 572
4247.78 555
4248.39 563
4249.01 611
4249.62 578
4250.24 566
4250.85 565
4251.47 555
4252.08 621
4252.70 598
4253.32 570
4253.93 576
4254.55 585
4255.16 598
4255.78 657
4256.39 614
4257.01 591
4257.62 558
4258.24 614
4258.85 599
4259.47 602
4260.09 612
4260.70 661
4261.32 668
4261.93 621
4262.55 709
4263.17 682
4263.78 640
4264.40 601
4265.01 628
4265.63 678
4266.25 663
4266.86 664
4267.48 628
4268.10 617
4268.71 593
4269.33 588
4269.94 619
4270.56 628
4271.18 608
4271.79 588
4272.41 581
4273.03 588
4273.64 605
4274.26 620
4274.88 654
4275.49 623
4276.11 619
4276.73 640
4277.35 625
4277.96 583
4278.58 640
4279.20 623
4279.81 615
4280.43 589
4281.05 600
4281.67 613
4282.28 609
4282.90 611
4283.52 586
4284.14 575
4284.75 600
4285.37 605
4285.99 582
4286.61 591
4287.22 600
4287.84 563
4288.46 588
4289.08 592
4289.70 569
4290.31 568
4290.93 564
4291.55 491
4292.17 528
4292.79 568
4293.40 574
4294.02 609
4294.64 567
4295.26 554
4295.88 553
4296.50 533
4297.11 573
4297.73 587
4298.35 543
4298.97 538
4299.59 520
4300.21 541
4300.83 552
4301.44 554
4302.06 599
4302.68 610
4303.30 589
4303.92 539
4304.54 541
4305.16 630
4305.78 626
4306.40 589
4307.02 565
4307.63 574
4308.25 551
4308.87 548
4309.49 574
4310.11 606
4310.73 611
4311.35 629
4311.97 624
4312.59 599
4313.21 586
4313.83 569
4314.45 581
4315.07 605
4315.69 630
4316.31 645
4316.93 648
4317.55 618
4318.17 652
4318.79 653
4319.41 648
4320.03 631
4320.65 662
4321.27 647
4321.89 637
4322.51 632
4323.13 632
4323.75 683
4324.37 705
4324.99 703
4325.61 708
4326.23 735
4326.85 708
4327.47 736
4328.09 771
4328.71 788
4329.33 804
4329.96 897
4330.58 887
4331.20 898
4331.82 959
4332.44 1045
4333.06 1066
4333.68 1101
4334.30 1146
4334.92 1209
4335.54 1208
4336.17 1157
4336.79 1123
4337.41 1142
4338.03 1153
4338.65 1177
4339.27 1155
4339.89 1146
4340.52 1155
4341.14 1121
4341.76 1044
4342.38 978
4343.00 977
4343.62 1055
4344.25 1124
4344.87 1127
4345.49 1156
4346.11 1245
4346.73 1261
4347.36 1345
4347.98 1327
4348.60 1261
4349.22 1180
4349.84 1203
4350.47 1193
4351.09 1178
4351.71 1152
4352.33 1011
4352.96 948
4353.58 951
4354.20 956
4354.82 907
4355.45 831
4356.07 814
4356.69 833
4357.31 799
4357.94 780
4358.56 731
4359.18 772
4359.81 759
4360.43 755
4361.05 757
4361.68 785
4362.30 750
4362.92 745
4363.55 727
4364.17 763
4364.79 717
4365.42 667
4366.04 658
4366.66 672
4367.29 685
4367.91 667
4368.53 686
4369.16 693
4369.78 649
4370.40 710
4371.03 699
4371.65 674
4372.27 662
4372.90 649
4373.52 620
4374.15 640
4374.77 591
4375.39 615
4376.02 590
4376.64 594
4377.27 658
4377.89 625
4378.52 612
4379.14 622
4379.76 624
4380.39 647
4381.01 659
4381.64 631
4382.26 651
4382.89 597
4383.51 624
4384.14 611
4384.76 613
4385.39 572
4386.01 586
4386.64 611
4387.26 624
4387.89 570
4388.51 579
4389.14 565
4389.76 586
4390.39 591
4391.01 584
4391.64 563
4392.26 600
4392.89 585
4393.51 616
4394.14 603
4394.76 547
4395.39 576
4396.01 609
4396.64 543
4397.26 526
4397.89 553
4398.52 633
4399.14 592
4399.77 532
4400.39 528
4401.02 545
4401.65 575
4402.27 591
4402.90 586
4403.52 546
4404.15 545
4404.78 529
4405.40 545
4406.03 558
4406.65 536
4407.28 594
4407.91 549
4408.53 524
4409.16 525
4409.79 577
4410.41 547
4411.04 556
4411.67 581
4412.29 574
4412.92 556
4413.55 541
4414.17 569
4414.80 625
4415.43 548
4416.05 526
4416.68 549
4417.31 580
4417.94 582
4418.56 555
4419.19 566
4419.82 533
4420.44 541
4421.07 548
4421.70 556
4422.33 547
4422.95 530
4423.58 540
4424.21 498
4424.84 523
4425.46 532
4426.09 494
4426.72 558
4427.35 511
4427.97 553
4428.60 561
4429.23 531
4429.86 523
4430.49 549
4431.11 491
4431.74 512
4432.37 487
4433.00 525
4433.63 495
4434.26 532
4434.88 540
4435.51 573
4436.14 510
4436.77 505
4437.40 517
4438.03 546
4438.65 513
4439.28 560
4439.91 583
4440.54 568
4441.17 560
4441.80 533
4442.43 588
4443.06 577
4443.68 525
4444.31 582
4444.94 560
4445.57 550
4446.20 564
4446.83 531
4447.46 553
4448.09 575
4448.72 586
4449.35 579
4449.98 554
4450.61 578
4451.24 536
4451.86 534
4452.49 534
4453.12 531
4453.75 565
4454.38 551
4455.01 630
4455.64 627
4456.27 617
4456.90 630
4457.53 611
4458.16 600
4458.79 576
4459.42 563
4460.05 520
4460.68 466
4461.31 502
4461.94 553
4462.57 502
4463.20 526
4463.83 513
4464.46 500
4465.09 523
4465.72 506
4466.36 499
4466.99 512
4467.62 504
4468.25 505
4468.88 516
4469.51 498
4470.14 537
4470.77 556
4471.40 495
4472.03 509
4472.66 502
4473.29 517
4473.93 500
4474.56 499
4475.19 526
4475.82 531
4476.45 494
4477.08 498
4477.71 499
4478.34 478
4478.98 540
4479.61 516
4480.24 510
4480.87 566
4481.50 507
4482.13 498
4482.76 514
4483.40 522
4484.03 515
4484.66 578
4485.29 583
4485.92 524
4486.56 569
4487.19 515
4487.82 526
4488.45 607
4489.08 610
4489.72 580
4490.35 545
4490.98 522
4491.61 529
4492.25 554
4492.88 534
4493.51 555
4494.14 575
4494.78 535
4495.41 523
4496.04 513
4496.67 540
4497.31 587
4497.94 591
4498.57 620
4499.20 605
4499.84 618
4500.47 640
4501.10 619
4501.74 660
4502.37 658
4503.00 650
4503.64 711
4504.27 691
4504.90 724
4505.53 693
4506.17 672
4506.80 700
4507.43 673
4508.07 623
4508.70 597
4509.34 591
4509.97 594
4510.60 548
4511.24 547
4511.87 558
4512.50 583
4513.14 563
4513.77 527
4514.41 517
4515.04 505
4515.67 537
4516.31 512
4516.94 480
4517.58 520
4518.21 505
4518.84 495
4519.48 488
4520.11 522
4520.75 527
4521.38 519
4522.02 497
4522.65 499
4523.28 527
4523.92 536
4524.55 564
4525.19 550
4525.82 540
4526.46 550
4527.09 545
4527.73 620
4528.36 610
4529.00 633
4529.63 664
4530.27 688
4530.90 731
4531.54 778
4532.17 863
4532.81 800
4533.44 859
4534.08 845
4534.71 786
4535.35 747
4535.99 701
4536.62 656
4537.26 688
4537.89 667
4538.53 649
4539.16 577
4539.80 572
4540.43 528
4541.07 529
4541.71 512
4542.34 512
4542.98 546
4543.61 500
4544.25 509
4544.89 520
4545.52 496
4546.16 509
4546.79 534
4547.43 501
4548.07 551
4548.70 546
4549.34 517
4549.98 500
4550.61 540
4551.25 511
4551.89 500
4552.52 520
4553.16 532
4553.80 548
4554.43 498
4555.07 484
4555.71 511
4556.34 477
4556.98 491
4557.62 501
4558.25 554
4558.89 523
4559.53 532
4560.16 554
4560.80 552
4561.44 537
4562.08 504
4562.71 513
4563.35 510
4563.99 551
4564.63 553
4565.26 515
4565.90 527
4566.54 535
4567.18 534
4567.81 536
4568.45 558
4569.09 579
4569.73 516
4570.36 531
4571.00 515
4571.64 536
4572.28 494
4572.92 504
4573.55 521
4574.19 526
4574.83 536
4575.47 570
4576.11 578
4576.75 543
4577.38 516
4578.02 555
4578.66 542
4579.30 536
4579.94 509
4580.58 531
4581.21 546
4581.85 511
4582.49 550
4583.13 522
4583.77 555
4584.41 546
4585.05 616
4585.69 606
4586.32 624
4586.96 632
4587.60 656
4588.24 687
4588.88 718
4589.52 685
4590.16 656
4590.80 629
4591.44 646
4592.08 611
4592.72 642
4593.36 652
4594.00 606
4594.63 579
4595.27 540
4595.91 632
4596.55 595
4597.19 548
4597.83 566
4598.47 506
4599.11 487
4599.75 545
4600.39 520
4601.03 514
4601.67 542
4602.31 527
4602.95 546
4603.59 533
4604.23 519
4604.87 489
4605.51 550
4606.15 595
4606.79 520
4607.43 489
4608.08 487
4608.72 517
4609.36 514
4610.00 534
4610.64 525
4611.28 446
4611.92 510
4612.56 522
4613.20 512
4613.84 491
4614.48 502
4615.12 547
4615.76 508
4616.41 494
4617.05 515
4617.69 538
4618.33 510
4618.97 514
4619.61 522
4620.25 492
4620.89 468
4621.54 474
4622.18 470
4622.82 482
4623.46 489
4624.10 470
4624.74 485
4625.38 482
4626.03 496
4626.67 538
4627.31 541
4627.95 515
4628.59 512
4629.24 496
4629.88 512
4630.52 533
4631.16 564
4631.80 576
4632.45 548
4633.09 598
4633.73 579
4634.37 549
4635.02 516
4635.66 544
4636.30 573
4636.94 555
4637.58 561
4638.23 599
4638.87 658
4639.51 585
4640.16 598
4640.80 576
4641.44 594
4642.08 572
4642.73 595
4643.37 577
4644.01 543
4644.66 518
4645.30 556
4645.94 524
4646.58 557
4647.23 537
4647.87 539
4648.51 532
4649.16 549
4649.80 560
4650.44 509
4651.09 538
4651.73 533
4652.37 597
4653.02 531
4653.66 534
4654.31 501
4654.95 549
4655.59 538
4656.24 546
4656.88 524
4657.52 507
4658.17 526
4658.81 497
4659.46 501
4660.10 532
4660.75 508
4661.39 454
4662.03 480
4662.68 473
4663.32 505
4663.97 503
4664.61 496
4665.26 499
4665.90 485
4666.54 438
4667.19 471
4667.83 476
4668.48 449
4669.12 501
4669.77 479
4670.41 488
4671.06 458
4671.70 471
4672.35 471
4672.99 481
4673.64 431
4674.28 487
4674.93 483
4675.57 481
4676.22 474
4676.86 471
4677.51 506
4678.15 482
4678.80 495
4679.44 524
4680.09 469
4680.73 437
4681.38 516
4682.03 536
4682.67 518
4683.32 515
4683.96 505
4684.61 525
4685.25 498
4685.90 483
4686.55 532
4687.19 525
4687.84 498
4688.48 562
4689.13 543
4689.78 555
4690.42 543
4691.07 539
4691.72 526
4692.36 570
4693.01 522
4693.65 545
4694.30 584
4694.95 537
4695.59 521
4696.24 593
4696.89 596
4697.53 580
4698.18 555
4698.83 583
4699.47 597
4700.12 612
4700.77 593
4701.41 566
4702.06 571
4702.71 580
4703.36 597
4704.00 566
4704.65 582
4705.30 526
4705.94 547
4706.59 530
4707.24 550
4707.89 556
4708.53 548
4709.18 518
4709.83 532
4710.48 516
4711.12 546
4711.77 534
4712.42 514
4713.07 570
4713.71 533
4714.36 521
4715.01 525
4715.66 552
4716.31 529
4716.95 490
4717.60 508
4718.25 602
4718.90 528
4719.55 515
4720.19 530
4720.84 564
4721.49 546
4722.14 519
4722.79 545
4723.44 554
4724.08 529
4724.73 510
4725.38 528
4726.03 511
4726.68 523
4727.33 580
4727.98 556
4728.63 548
4729.27 519
4729.92 528
4730.57 490
4731.22 492
4731.87 520
4732.52 498
4733.17 488
4733.82 533
4734.47 528
4735.12 516
4735.77 506
4736.41 493
4737.06 507
4737.71 528
4738.36 481
4739.01 495
4739.66 500
4740.31 545
4740.96 544
4741.61 558
4742.26 529
4742.91 532
4743.56 537
4744.21 528
4744.86 543
4745.51 545
4746.16 547
4746.81 556
4747.46 539
4748.11 472
4748.76 561
4749.41 554
4750.06 567
4750.71 564
4751.36 562
4752.01 544
4752.66 554
4753.31 564
4753.96 531
4754.61 551
4755.26 551
4755.92 559
4756.57 572
4757.22 520
4757.87 521
4758.52 508
4759.17 563
4759.82 570
4760.47 556
4761.12 568
4761.77 542
4762.42 557
4763.08 564
4763.73 591
4764.38 562
4765.03 541
4765.68 522
4766.33 499
4766.98 564
4767.64 528
4768.29 570
4768.94 559
4769.59 555
4770.24 591
4770.89 565
4771.54 551
4772.20 516
4772.85 586
4773.50 561
4774.15 545
4774.80 520
4775.46 557
4776.11 531
4776.76 543
4777.41 559
4778.06 549
4778.72 510
4779.37 482
4780.02 531
4780.67 518
4781.33 563
4781.98 518
4782.63 563
4783.28 551
4783.94 546
4784.59 558
4785.24 528
4785.89 545
4786.55 578
4787.20 565
4787.85 634
4788.51 581
4789.16 509
4789.81 537
4790.46 580
4791.12 605
4791.77 597
4792.42 593
4793.08 571
4793.73 566
4794.38 622
4795.04 595
4795.69 575
4796.34 603
4797.00 601
4797.65 622
4798.30 589
4798.96 663
4799.61 666
4800.27 613
4800.92 639
4801.57 681
4802.23 669
4802.88 670
4803.53 664
4804.19 644
4804.84 649
4805.50 641
4806.15 685
4806.81 616
4807.46 645
4808.11 599
4808.77 659
4809.42 587
4810.08 643
4810.73 646
4811.39 657
4812.04 700
4812.69 698
4813.35 656
4814.00 667
4814.66 655
4815.31 640
4815.97 655
4816.62 651
4817.28 671
4817.93 661
4818.59 658
4819.24 711
4819.90 722
4820.55 726
4821.21 769
4821.86 774
4822.52 783
4823.17 812
4823.83 857
4824.48 873
4825.14 830
4825.79 806
4826.45 786
4827.11 811
4827.76 771
4828.42 771
4829.07 752
4829.73 748
4830.38 740
4831.04 820
4831.70 791
4832.35 833
4833.01 755
4833.66 804
4834.32 814
4834.98 851
4835.63 798
4836.29 846
4836.94 884
4837.60 895
4838.26 811
4838.91 841
4839.57 840
4840.23 864
4840.88 858
4841.54 854
4842.20 907
4842.85 950
4843.51 865
4844.17 820
4844.82 932
4845.48 919
4846.14 942
4846.79 987
4847.45 1043
4848.11 995
4848.76 1049
4849.42 991
4850.08 1086
4850.73 1121
4851.39 1105
4852.05 1132
4852.71 1054
4853.36 1101
4854.02 1103
4854.68 1150
4855.34 1147
4855.99 1155
4856.65 1179
4857.31 1236
4857.97 1348
4858.62 1347
4859.28 1419
4859.94 1261
4860.60 1234
4861.25 1141
4861.91 1118
4862.57 1055
4863.23 1042
4863.89 989
4864.54 971
4865.20 984
4865.86 1011
4866.52 986
4867.18 964
4867.84 929
4868.49 908
4869.15 894
4869.81 928
4870.47 912
4871.13 860
4871.79 874
4872.44 893
4873.10 901
4873.76 884
4874.42 801
4875.08 786
4875.74 867
4876.40 845
4877.06 797
4877.72 792
4878.37 841
4879.03 865
4879.69 873
4880.35 842
4881.01 778
4881.67 770
4882.33 728
4882.99 773
4883.65 768
4884.31 777
4884.97 804
4885.63 781
4886.29 709
4886.95 730
4887.61 736
4888.26 753
4888.92 705
4889.58 744
4890.24 762
4890.90 694
4891.56 696
4892.22 703
4892.88 742
4893.54 735
4894.20 685
4894.86 672
4895.52 747
4896.18 683
4896.84 692
4897.51 699
4898.17 680
4898.83 733
4899.49 709
4900.15 717
4900.81 732
4901.47 710
4902.13 649
4902.79 647
4903.45 669
4904.11 614
4904.77 639
4905.43 655
4906.09 614
4906.75 649
4907.41 637
4908.08 643
4908.74 577
4909.40 613
4910.06 567
4910.72 604
4911.38 607
4912.04 596
4912.70 607
4913.37 645
4914.03 599
4914.69 563
4915.35 616
4916.01 554
4916.67 628
4917.33 572
4918.00 535
4918.66 569
4919.32 548
4919.98 549
4920.64 508
4921.31 498
4921.97 545
4922.63 503
4923.29 495
4923.95 519
4924.62 507
4925.28 558
4925.94 530
4926.60 566
4927.26 532
4927.93 511
4928.59 524
4929.25 579
4929.91 566
4930.58 550
4931.24 533
4931.90 543
4932.56 506
4933.23 502
4933.89 545
4934.55 526
4935.22 519
4935.88 492
4936.54 524
4937.20 525
4937.87 531
4938.53 507
4939.19 492
4939.86 492
4940.52 489
4941.18 472
4941.85 456
4942.51 520
4943.17 501
4943.84 541
4944.50 532
4945.16 517
4945.83 516
4946.49 558
4947.15 471
4947.82 456
4948.48 490
4949.15 475
4949.81 486
4950.47 483
4951.14 469
4951.80 486
4952.47 504
4953.13 468
4953.79 490
4954.46 450
4955.12 490
4955.79 495
4956.45 509
4957.11 452
4957.78 490
4958.44 568
4959.11 566
4959.77 544
4960.44 548
4961.10 542
4961.77 586
4962.43 560
4963.10 602
4963.76 609
4964.42 605
4965.09 598
4965.75 583
4966.42 567
4967.08 543
4967.75 555
4968.41 517
4969.08 529
4969.74 520
4970.41 530
4971.08 531
4971.74 488
4972.41 516
4973.07 544
4973.74 485
4974.40 486
4975.07 504
4975.73 533
4976.40 548
4977.06 543
4977.73 539
4978.40 482
4979.06 503
4979.73 545
4980.39 520
4981.06 529
4981.73 464
4982.39 476
4983.06 493
4983.72 460
4984.39 451
4985.06 482
4985.72 465
4986.39 520
4987.05 469
4987.72 450
4988.39 488
4989.05 516
4989.72 515
4990.39 485
4991.05 458
4991.72 463
4992.39 482
4993.05 474
4993.72 464
4994.39 426
4995.05 444
4995.72 413
4996.39 492
4997.05 440
4997.72 495
4998.39 479
4999.06 470
4999.72 444
5000.39 476
5001.06 474
5001.73 485
5002.39 447
5003.06 476
5003.73 445
5004.39 478
5005.06 467
5005.73 458
5006.40 458
5007.07 434
5007.73 502
5008.40 440
5009.07 501
5009.74 467
5010.40 460
5011.07 474
5011.74 507
5012.41 479
5013.08 466
5013.74 465
5014.41 456
5015.08 482
5015.75 444
5016.42 445
5017.09 454
5017.75 487
5018.42 463
5019.09 487
5019.76 477
5020.43 518
5021.10 537
5021.76 519
5022.43 472
5023.10 478
5023.77 485
5024.44 454
5025.11 484
5025.78 484
5026.45 434
5027.12 430
5027.78 511
5028.45 451
5029.12 434
5029.79 415
5030.46 443
5031.13 433
5031.80 424
5032.47 437
5033.14 470
5033.81 451
5034.48 446
5035.15 472
5035.82 467
5036.49 454
5037.16 465
5037.83 484
5038.50 450
5039.16 455
5039.83 472
5040.50 472
5041.17 460
5041.84 464
5042.51 453
5043.18 440
5043.85 440
5044.52 426
5045.20 426
5045.87 456
5046.54 443
5047.21 431
5047.88 486
5048.55 473
5049.22 486
5049.89 486
5050.56 428
5051.23 453
5051.90 526
5052.57 453
5053.24 417
5053.91 442
5054.58 447
5055.25 496
5055.92 474
5056.60 479
5057.27 433
5057.94 446
5058.61 429
5059.28 447
5059.95 462
5060.62 472
5061.29 437
5061.96 494
5062.64 459
5063.31 472
5063.98 493
5064.65 484
5065.32 481
5065.99 453
5066.66 477
5067.34 481
5068.01 475
5068.68 455
5069.35 430
5070.02 431
5070.70 468
5071.37 464
5072.04 489
5072.71 472
5073.38 464
5074.06 448
5074.73 460
5075.40 521
5076.07 551
5076.74 555
5077.42 495
5078.09 502
5078.76 506
5079.43 537
5080.11 473
5080.78 507
5081.45 498
5082.12 482
5082.80 490
5083.47 556
5084.14 495
5084.82 495
5085.49 525
5086.16 495
5086.83 530
5087.51 573
5088.18 556
5088.85 544
5089.53 565
5090.20 549
5090.87 599
5091.55 582
5092.22 626
5092.89 590
5093.57 576
5094.24 577
5094.91 536
5095.59 526
5096.26 493
5096.93 543
5097.61 511
5098.28 487
5098.96 495
5099.63 501
5100.30 529
5100.98 529
5101.65 496
5102.32 539
5103.00 517
5103.67 516
5104.35 561
5105.02 547
5105.70 556
5106.37 520
5107.04 491
5107.72 501
5108.39 511
5109.07 501
5109.74 456
5110.42 489
5111.09 519
5111.77 483
5112.44 483
5113.11 512
5113.79 518
5114.46 545
5115.14 519
5115.81 460
5116.49 507
5117.16 570
5117.84 570
5118.51 596
5119.19 641
5119.86 658
5120.54 619
5121.21 679
5121.89 638
5122.57 603
5123.24 576
5123.92 546
5124.59 570
5125.27 555
5125.94 473
5126.62 505
5127.29 525
5127.97 506
5128.64 482
5129.32 515
5130.00 537
5130.67 538
5131.35 523
5132.02 494
5132.70 535
5133.38 496
5134.05 513
5134.73 523
5135.40 559
5136.08 481
5136.76 497
5137.43 519
5138.11 521
5138.79 490
5139.46 496
5140.14 513
5140.82 483
5141.49 469
5142.17 490
5142.85 484
5143.52 498
5144.20 451
5144.88 472
5145.55 491
5146.23 477
5146.91 442
5147.58 426
5148.26 435
5148.94 451
5149.61 465
5150.29 448
5150.97 456
5151.65 428
5152.32 452
5153.00 475
5153.68 482
5154.36 488
5155.03 499
5155.71 489
5156.39 476
5157.07 472
5157.74 447
5158.42 442
5159.10 483
5159.78 481
5160.45 492
5161.13 460
5161.81 488
5162.49 480
5163.17 459
5163.84 473
5164.52 477
5165.20 480
5165.88 495
5166.56 511
5167.24 482
5167.91 471
5168.59 437
5169.27 442
5169.95 488
5170.63 477
5171.31 471
5171.98 420
5172.66 424
5173.34 455
5174.02 411
5174.70 424
5175.38 455
5176.06 472
5176.74 491
5177.41 469
5178.09 429
5178.77 444
5179.45 447
5180.13 437
5180.81 472
5181.49 452
5182.17 447
5182.85 477
5183.53 475
5184.21 466
5184.89 435
5185.57 439
5186.24 455
5186.92 438
5187.60 417
5188.28 446
5188.96 444
5189.64 416
5190.32 450
5191.00 459
5191.68 429
5192.36 457
5193.04 450
5193.72 446
5194.40 426
5195.08 435
5195.76 462
5196.44 433
5197.12 429
5197.80 449
5198.48 437
5199.16 461
5199.84 397
5200.52 448
5201.21 474
5201.89 462
5202.57 457
5203.25 424
5203.93 467
5204.61 435
5205.29 456
5205.97 474
5206.65 482
5207.33 446
5208.01 439
5208.69 482
5209.37 466
5210.06 473
5210.74 449
5211.42 477
5212.10 519
5212.78 481
5213.46 491
5214.14 457
5214.82 457
5215.51 488
5216.19 516
5216.87 513
5217.55 517
5218.23 497
5218.91 503
5219.60 477
5220.28 497
5220.96 510
5221.64 499
5222.32 470
5223.00 492
5223.69 471
5224.37 472
5225.05 450
5225.73 464
5226.41 470
5227.10 474
5227.78 486
5228.46 460
5229.14 467
5229.83 477
5230.51 458
5231.19 476
5231.87 435
5232.56 438
5233.24 454
5233.92 478
5234.60 551
5235.29 511
5235.97 484
5236.65 481
5237.34 461
5238.02 514
5238.70 518
5239.38 517
5240.07 521
5240.75 482
5241.43 497
5242.12 524
5242.80 489
5243.48 488
5244.17 477
5244.85 483
5245.53 476
5246.22 488
5246.90 471
5247.58 476
5248.27 483
5248.95 479
5249.63 422
5250.32 471
5251.00 476
5251.69 485
5252.37 467
5253.05 472
5253.74 488
5254.42 451
5255.11 476
5255.79 457
5256.47 500
5257.16 476
5257.84 478
5258.53 446
5259.21 456
5259.89 472
5260.58 496
5261.26 492
5261.95 491
5262.63 540
5263.32 523
5264.00 526
5264.69 539
5265.37 534
5266.06 499
5266.74 505
5267.43 511
5268.11 515
5268.79 484
5269.48 488
5270.16 508
5270.85 479
5271.53 471
5272.22 505
5272.91 497
5273.59 474
5274.28 479
5274.96 475
5275.65 475
5276.33 457
5277.02 463
5277.70 442
5278.39 475
5279.07 441
5279.76 476
5280.45 511
5281.13 471
5281.82 485
5282.50 506
5283.19 482
5283.87 470
5284.56 482
5285.25 519
5285.93 501
5286.62 534
5287.30 507
5287.99 461
5288.68 483
5289.36 467
5290.05 451
5290.74 473
5291.42 474
5292.11 459
5292.79 502
5293.48 507
5294.17 520
5294.85 483
5295.54 476
5296.23 517
5296.91 516
5297.60 549
5298.29 511
5298.98 547
5299.66 527
5300.35 511
5301.04 579
5301.72 533
5302.41 545
5303.10 569
5303.78 614
5304.47 586
5305.16 527
5305.85 502
5306.53 596
5307.22 600
5307.91 583
5308.60 563
5309.28 561
5309.97 586
5310.66 588
5311.35 591
5312.03 639
5312.72 640
5313.41 603
5314.10 582
5314.79 637
5315.47 617
5316.16 614
5316.85 588
5317.54 581
5318.23 587
5318.91 603
5319.60 606
5320.29 577
5320.98 578
5321.67 584
5322.36 564
5323.04 555
5323.73 513
5324.42 550
5325.11 510
5325.80 500
5326.49 503
5327.18 503
5327.86 506
5328.55 541
5329.24 538
5329.93 514
5330.62 516
5331.31 499
5332.00 477
5332.69 471
5333.38 493
5334.06 462
5334.75 462
5335.44 469
5336.13 507
5336.82 479
5337.51 450
5338.20 482
5338.89 503
5339.58 496
5340.27 511
5340.96 481
5341.65 517
5342.34 517
5343.03 507
5343.72 496
5344.41 516
5345.10 510
5345.79 522
5346.48 518
5347.17 548
5347.86 577
5348.55 625
5349.24 606
5349.93 547
5350.62 620
5351.31 612
5352.00 589
5352.69 613
5353.38 575
5354.07 540
5354.76 562
5355.45 556
5356.14 532
5356.83 497
5357.52 538
5358.21 497
5358.90 520
5359.59 504
5360.29 510
5360.98 466
5361.67 536
5362.36 497
5363.05 457
5363.74 472
5364.43 458
5365.12 464
5365.81 472
5366.50 466
5367.20 449
5367.89 460
5368.58 464
5369.27 433
5369.96 470
5370.65 426
5371.34 466
5372.04 474
5372.73 471
5373.42 428
5374.11 429
5374.80 458
5375.49 480
5376.19 464
5376.88 460
5377.57 446
5378.26 483
5378.95 440
5379.65 473
5380.34 461
5381.03 487
5381.72 488
5382.42 447
5383.11 438
5383.80 453
5384.49 428
5385.19 475
5385.88 444
5386.57 463
5387.26 493
5387.96 452
5388.65 493
5389.34 500
5390.03 489
5390.73 459
5391.42 503
5392.11 521
5392.80 541
5393.50 480
5394.19 494
5394.88 462
5395.58 506
5396.27 447
5396.96 446
5397.66 482
5398.35 494
5399.04 455
5399.74 453
5400.43 466
5401.12 449
5401.82 468
5402.51 481
5403.20 493
5403.90 479
5404.59 464
5405.29 463
5405.98 511
5406.67 521
5407.37 494
5408.06 502
5408.75 493
5409.45 481
5410.14 463
5410.84 513
5411.53 495
5412.23 468
5412.92 488
5413.61 493
5414.31 477
5415.00 477
5415.70 441
5416.39 485
5417.09 480
5417.78 516
5418.47 517
5419.17 473
5419.86 520
5420.56 551
5421.25 525
5421.95 523
5422.64 508
5423.34 500
5424.03 535
5424.73 503
5425.42 529
5426.12 504
5426.81 505
5427.51 487
5428.20 512
5428.90 476
5429.59 464
5430.29 501
5430.99 520
5431.68 516
5432.38 507
5433.07 520
5433.77 489
5434.46 548
5435.16 523
5435.85 500
5436.55 489
5437.25 482
5437.94 511
5438.64 494
5439.33 513
5440.03 555
5440.73 558
5441.42 546
5442.12 511
5442.81 556
5443.51 545
5444.21 565
5444.90 659
5445.60 674
5446.29 638
5446.99 648
5447.69 716
5448.38 693
5449.08 727
5449.78 721
5450.47 785
5451.17 731
5451.87 704
5452.56 660
5453.26 655
5453.96 671
5454.65 651
5455.35 627
5456.05 615
5456.75 602
5457.44 567
5458.14 619
5458.84 646
5459.53 623
5460.23 645
5460.93 624
5461.63 600
5462.32 649
5463.02 637
5463.72 648
5464.42 642
5465.11 657
5465.81 657
5466.51 663
5467.21 666
5467.90 678
5468.60 643
5469.30 701
5470.00 715
5470.70 701
5471.39 725
5472.09 715
5472.79 712
5473.49 725
5474.19 713
5474.88 741
5475.58 783
5476.28 832
5476.98 832
5477.68 966
5478.38 1008
5479.07 1057
5479.77 1067
5480.47 1114
5481.17 1125
5481.87 1130
5482.57 1073
5483.27 1026
5483.96 1020
5484.66 996
5485.36 863
5486.06 895
5486.76 903
5487.46 846
5488.16 858
5488.86 863
5489.56 853
5490.26 888
5490.96 903
5491.65 889
5492.35 900
5493.05 860
5493.75 970
5494.45 957
5495.15 1029
5495.85 1027
5496.55 1094
5497.25 1179
5497.95 1285
5498.65 1435
5499.35 1538
5500.05 1681
5500.75 1720
5501.45 1822
5502.15 1775
5502.85 1783
5503.55 1615
5504.25 1518
5504.95 1283
5505.65 1149
5506.35 980
5507.05 904
5507.75 931
5508.45 777
5509.15 742
5509.85 719
5510.55 770
5511.25 768
5511.95 756
5512.65 749
5513.35 727
5514.05 729
5514.76 738
5515.46 750
5516.16 726
5516.86 723
5517.56 758
5518.26 750
5518.96 749
5519.66 698
5520.36 705
5521.06 654
5521.77 661
5522.47 657
5523.17 637
5523.87 653
5524.57 610
5525.27 632
5525.97 590
5526.67 606
5527.38 578
5528.08 623
5528.78 617
5529.48 588
5530.18 603
5530.88 625
5531.59 653
5532.29 577
5532.99 576
5533.69 621
5534.39 588
5535.10 609
5535.80 588
5536.50 560
5537.20 583
5537.90 530
5538.61 568
5539.31 579
5540.01 543
5540.71 533
5541.42 589
5542.12 581
5542.82 566
5543.52 587
5544.23 566
5544.93 549
5545.63 553
5546.33 546
5547.04 562
5547.74 563
5548.44 539
5549.15 564
5549.85 573
5550.55 517
5551.26 533
5551.96 553
5552.66 572
5553.36 550
5554.07 575
5554.77 597
5555.47 570
5556.18 569
5556.88 560
5557.58 521
5558.29 511
5558.99 536
5559.70 548
5560.40 540
5561.10 510
5561.81 545
5562.51 577
5563.21 580
5563.92 560
5564.62 597
5565.33 567
5566.03 588
5566.73 572
5567.44 567
5568.14 541
5568.85 534
5569.55 568
5570.25 556
5570.96 542
5571.66 507
5572.37 527
5573.07 540
5573.78 510
5574.48 537
5575.19 524
5575.89 541
5576.59 583
5577.30 520
5578.00 531
5578.71 549
5579.41 539
5580.12 539
5580.82 583
5581.53 515
5582.23 514
5582.94 508
5583.64 506
5584.35 487
5585.05 447
5585.76 495
5586.46 503
5587.17 543
5587.88 517
5588.58 532
5589.29 556
5589.99 530
5590.70 501
5591.40 514
5592.11 512
5592.81 538
5593.52 490
5594.23 488
5594.93 486
5595.64 489
5596.34 516
5597.05 505
5597.76 485
5598.46 517
5599.17 498
5599.87 475
5600.58 490
5601.29 494
5601.99 494
5602.70 502
5603.41 485
5604.11 490
5604.82 520
5605.52 508
5606.23 480
5606.94 478
5607.64 526
5608.35 495
5609.06 468
5609.76 487
5610.47 500
5611.18 535
5611.88 502
5612.59 507
5613.30 557
5614.01 515
5614.71 499
5615.42 513
5616.13 504
5616.83 517
5617.54 510
5618.25 503
5618.96 487
5619.66 508
5620.37 485
5621.08 519
5621.79 539
5622.49 485
5623.20 489
5623.91 504
5624.62 567
5625.32 529
5626.03 555
5626.74 536
5627.45 520
5628.16 483
5628.86 510
5629.57 506
5630.28 521
5630.99 558
5631.70 570
5632.40 534
5633.11 475
5633.82 549
5634.53 557
5635.24 579
5635.95 545
5636.65 546
5637.36 564
5638.07 596
5638.78 602
5639.49 659
5640.20 601
5640.91 621
5641.61 558
5642.32 596
5643.03 600
5643.74 596
5644.45 577
5645.16 520
5645.87 555
5646.58 530
5647.29 577
5648.00 603
5648.70 532
5649.41 529
5650.12 544
5650.83 527
5651.54 526
5652.25 501
5652.96 565
5653.67 549
5654.38 546
5655.09 559
5655.80 588
5656.51 593
5657.22 576
5657.93 640
5658.64 587
5659.35 619
5660.06 604
5660.77 597
5661.48 582
5662.19 612
5662.90 608
5663.61 619
5664.32 617
5665.03 558
5665.74 565
5666.45 587
5667.16 573
5667.87 560
5668.58 593
5669.29 606
5670.00 577
5670.71 615
5671.42 645
5672.13 640
5672.84 608
5673.56 583
5674.27 600
5674.98 599
5675.69 590
5676.40 570
5677.11 534
5677.82 534
5678.53 547
5679.24 588
5679.95 553
5680.67 532
5681.38 550
5682.09 547
5682.80 530
5683.51 521
5684.22 555
5684.93 563
5685.65 538
5686.36 550
5687.07 508
5687.78 503
5688.49 526
5689.20 510
5689.92 500
5690.63 503
5691.34 486
5692.05 499
5692.76 550
5693.47 523
5694.19 489
5694.90 505
5695.61 478
5696.32 488
5697.04 513
5697.75 495
5698.46 467
5699.17 487
5699.89 522
5700.60 546
5701.31 490
5702.02 531
5702.74 521
5703.45 525
5704.16 496
5704.87 504
5705.59 502
5706.30 493
5707.01 513
5707.72 510
5708.44 531
5709.15 482
5709.86 477
5710.58 469
5711.29 523
5712.00 515
5712.72 490
5713.43 473
5714.14 480
5714.86 500
5715.57 530
5716.28 437
5717.00 464
5717.71 514
5718.42 502
5719.14 473
5719.85 432
5720.56 459
5721.28 542
5721.99 541
5722.71 511
5723.42 521
5724.13 538
5724.85 577
5725.56 538
5726.28 537
5726.99 554
5727.70 564
5728.42 618
5729.13 589
5729.85 568
5730.56 525
5731.28 570
5731.99 537
5732.70 525
5733.42 537
5734.13 526
5734.85 527
5735.56 513
5736.28 487
5736.99 502
5737.71 489
5738.42 477
5739.14 510
5739.85 512
5740.57 485
5741.28 501
5742.00 444
5742.71 460
5743.43 461
5744.14 493
5744.86 504
5745.57 473
5746.29 516
5747.00 486
5747.72 508
5748.43 511
5749.15 494
5749.87 520
5750.58 500
5751.30 522
5752.01 494
5752.73 521
5753.44 544
5754.16 576
5754.88 558
5755.59 601
5756.31 538
5757.02 563
5757.74 597
5758.46 629
5759.17 626
5759.89 578
5760.60 585
5761.32 572
5762.04 576
5762.75 553
5763.47 519
5764.19 536
5764.90 550
5765.62 593
5766.34 584
5767.05 618
5767.77 609
5768.49 612
5769.20 643
5769.92 656
5770.64 671
5771.35 701
5772.07 719
5772.79 712
5773.50 639
5774.22 620
5774.94 640
5775.65 595
5776.37 544
5777.09 586
5777.81 541
5778.52 567
5779.24 588
5779.96 537
5780.68 564
5781.39 577
5782.11 564
5782.83 546
5783.55 549
5784.26 583
5784.98 568
5785.70 563
5786.42 597
5787.14 561
5787.85 560
5788.57 521
5789.29 517
5790.01 519
5790.73 556
5791.44 539
5792.16 541
5792.88 556
5793.60 582
5794.32 544
5795.03 533
5795.75 563
5796.47 544
5797.19 531
5797.91 520
5798.63 567
5799.35 573
5800.06 544
5800.78 568
5801.50 540
5802.22 542
5802.94 534
5803.66 542
5804.38 523
5805.10 527
5805.82 517
5806.53 546
5807.25 555
5807.97 520
5808.69 526
5809.41 519
5810.13 517
5810.85 488
5811.57 501
5812.29 475
5813.01 514
5813.73 534
5814.45 573
5815.17 544
5815.89 514
5816.61 507
5817.33 521
5818.05 533
5818.77 536
5819.49 554
5820.20 519
5820.92 550
5821.64 577
5822.36 536
5823.09 502
5823.81 508
5824.53 512
5825.25 519
5825.97 552
5826.69 530
5827.41 563
5828.13 538
5828.85 514
5829.57 485
5830.29 485
5831.01 526
5831.73 503
5832.45 524
5833.17 524
5833.89 532
5834.61 520
5835.33 504
5836.05 525
5836.78 471
5837.50 498
5838.22 476
5838.94 471
5839.66 519
5840.38 527
5841.10 514
5841.82 544
5842.54 519
5843.27 513
5843.99 506
5844.71 528
5845.43 515
5846.15 502
5846.87 492
5847.59 530
5848.32 518
5849.04 523
5849.76 513
5850.48 524
5851.20 547
5851.93 541
5852.65 545
5853.37 554
5854.09 578
5854.81 543
5855.54 546
5856.26 591
5856.98 593
5857.70 596
5858.42 553
5859.15 515
5859.87 551
5860.59 553
5861.31 555
5862.04 509
5862.76 516
5863.48 529
5864.20 505
5864.93 541
5865.65 539
5866.37 555
5867.10 546
5867.82 546
5868.54 562
5869.26 596
5869.99 574
5870.71 554
5871.43 546
5872.16 506
5872.88 558
5873.60 569
5874.33 552
5875.05 583
5875.77 587
5876.50 604
5877.22 566
5877.94 556
5878.67 575
5879.39 616
5880.11 629
5880.84 634
5881.56 617
5882.28 638
5883.01 628
5883.73 608
5884.46 593
5885.18 652
5885.90 660
5886.63 602
5887.35 610
5888.08 647
5888.80 638
5889.52 632
5890.25 616
5890.97 632
5891.70 660
5892.42 703
5893.15 641
5893.87 622
5894.59 642
5895.32 642
5896.04 650
5896.77 602
5897.49 651
5898.22 707
5898.94 622
5899.67 634
5900.39 634
5901.12 657
5901.84 667
5902.57 663
5903.29 680
5904.02 687
5904.74 662
5905.47 699
5906.19 696
5906.92 669
5907.64 710
5908.37 695
5909.09 694
5909.82 704
5910.55 732
5911.27 713
5912.00 692
5912.72 732
5913.45 706
5914.17 694
5914.90 737
5915.63 744
5916.35 747
5917.08 748
5917.80 770
5918.53 760
5919.25 781
5919.98 808
5920.71 820
5921.43 785
5922.16 801
5922.89 829
5923.61 868
5924.34 856
5925.06 852
5925.79 866
5926.52 951
5927.24 892
5927.97 860
5928.70 917
5929.42 915
5930.15 913
5930.88 914
5931.60 935
5932.33 944
5933.06 940
5933.78 953
5934.51 1001
5935.24 1020
5935.97 1033
5936.69 1134
5937.42 1111
5938.15 1100
5938.87 1127
5939.60 1123
5940.33 1157
5941.06 1160
5941.78 1193
5942.51 1254
5943.24 1261
5943.97 1337
5944.69 1361
5945.42 1300
5946.15 1337
5946.88 1375
5947.60 1364
5948.33 1417
5949.06 1482
5949.79 1578
5950.52 1666
5951.24 1691
5951.97 1800
5952.70 1813
5953.43 1833
5954.16 1885
5954.88 1860
5955.61 1854
5956.34 1795
5957.07 1746
5957.80 1788
5958.53 1711
5959.25 1739
5959.98 1705
5960.71 1765
5961.44 1831
5962.17 1863
5962.90 1822
5963.63 1920
5964.36 1997
5965.08 2094
5965.81 2271
5966.54 2269
5967.27 2344
5968.00 2412
5968.73 2369
5969.46 2298
5970.19 2221
5970.92 2195
5971.65 2208
5972.37 2173
5973.10 2116
5973.83 2095
5974.56 2131
5975.29 2151
5976.02 2114
5976.75 2118
5977.48 2092
5978.21 2229
5978.94 2207
5979.67 2256
5980.40 2322
5981.13 2305
5981.86 2423
5982.59 2389
5983.32 2511
5984.05 2530
5984.78 2567
5985.51 2598
5986.24 2598
5986.97 2554
5987.70 2530
5988.43 2548
5989.16 2517
5989.89 2567
5990.62 2633
5991.35 2581
5992.08 2601
5992.81 2575
5993.54 2659
5994.27 2670
5995.00 2809
5995.74 2880
5996.47 2891
5997.20 2854
5997.93 2908
5998.66 3040
5999.39 2975
6000.12 2886
6000.85 2881
6001.58 2928
6002.31 2866
6003.04 2779
6003.78 2743
6004.51 2713
6005.24 2721
6005.97 2791
6006.70 2776
6007.43 2961
6008.16 3317
6008.90 3740
6009.63 4101
6010.36 4837
6011.09 5474
6011.82 6195
6012.55 6944
6013.29 7492
6014.02 8113
6014.75 8399
6015.48 8225
6016.21 7764
6016.95 7238
6017.68 6390
6018.41 5689
6019.14 5038
6019.87 4233
6020.61 3673
6021.34 3101
6022.07 2771
6022.80 2456
6023.54 2265
6024.27 2174
6025.00 2076
6025.73 2072
6026.47 2007
6027.20 2069
6027.93 1994
6028.66 2074
6029.40 2053
6030.13 2035
6030.86 2025
6031.59 1994
6032.33 1894
6033.06 1797
6033.79 1734
6034.53 1691
6035.26 1685
6035.99 1650
6036.73 1645
6037.46 1634
6038.19 1607
6038.93 1650
6039.66 1669
6040.39 1690
6041.13 1695
6041.86 1732
6042.59 1772
6043.33 1825
6044.06 1795
6044.79 1880
6045.53 1831
6046.26 1786
6047.00 1783
6047.73 1824
6048.46 1940
6049.20 2022
6049.93 2018
6050.67 2130
6051.40 2178
6052.13 2213
6052.87 2348
6053.60 2280
6054.34 2401
6055.07 2402
6055.81 2283
6056.54 2187
6057.27 2154
6058.01 2013
6058.74 1977
6059.48 1897
6060.21 1856
6060.95 1915
6061.68 1804
6062.42 1818
6063.15 1842
6063.89 1831
6064.62 1838
6065.36 1740
6066.09 1806
6066.83 1731
6067.56 1749
6068.30 1722
6069.03 1652
6069.77 1612
6070.50 1603
6071.24 1593
6071.97 1588
6072.71 1536
6073.44 1495
6074.18 1527
6074.91 1545
6075.65 1571
6076.39 1510
6077.12 1453
6077.86 1429
6078.59 1465
6079.33 1419
6080.06 1392
6080.80 1431
6081.54 1382
6082.27 1389
6083.01 1299
6083.74 1300
6084.48 1271
6085.22 1305
6085.95 1284
6086.69 1294
6087.42 1264
6088.16 1246
6088.90 1294
6089.63 1269
6090.37 1239
6091.11 1259
6091.84 1263
6092.58 1254
6093.32 1285
6094.05 1292
6094.79 1267
6095.53 1302
6096.26 1236
6097.00 1283
6097.74 1205
6098.47 1236
6099.21 1231
6099.95 1209
6100.69 1214
6101.42 1212
6102.16 1189
6102.90 1189
6103.63 1188
6104.37 1254
6105.11 1230
6105.85 1244
6106.58 1203
6107.32 1165
6108.06 1173
6108.80 1155
6109.53 1200
6110.27 1204
6111.01 1227
6111.75 1273
6112.49 1237
6113.22 1249
6113.96 1274
6114.70 1247
6115.44 1263
6116.17 1335
6116.91 1384
6117.65 1256
6118.39 1296
6119.13 1302
6119.87 1273
6120.60 1323
6121.34 1323
6122.08 1326
6122.82 1307
6123.56 1287
6124.30 1351
6125.03 1367
6125.77 1381
6126.51 1380
6127.25 1379
6127.99 1405
6128.73 1420
6129.47 1400
6130.21 1390
6130.94 1395
6131.68 1429
6132.42 1414
6133.16 1479
6133.90 1440
6134.64 1542
6135.38 1527
6136.12 1541
6136.86 1584
6137.60 1659
6138.34 1698
6139.08 1758
6139.81 1800
6140.55 1855
6141.29 1826
6142.03 1842
6142.77 1867
6143.51 1835
6144.25 1904
6144.99 1830
6145.73 1728
6146.47 1682
6147.21 1724
6147.95 1774
6148.69 1768
6149.43 1718
6150.17 1748
6150.91 1763
6151.65 1728
6152.39 1829
6153.13 1797
6153.87 1759
6154.61 1897
6155.35 1878
6156.09 1904
6156.83 1923
6157.58 1940
6158.32 1931
6159.06 1922
6159.80 1963
6160.54 1984
6161.28 1991
6162.02 2065
6162.76 2107
6163.50 2258
6164.24 2307
6164.98 2352
6165.72 2551
6166.46 2686
6167.21 2686
6167.95 2757
6168.69 2691
6169.43 2685
6170.17 2581
6170.91 2639
6171.65 2633
6172.39 2528
6173.14 2571
6173.88 2554
6174.62 2468
6175.36 2548
6176.10 2663
6176.84 2758
6177.59 2876
6178.33 3085
6179.07 3456
6179.81 3883
6180.55 4449
6181.30 4890
6182.04 5506
6182.78 6130
6183.52 6501
6184.26 6566
6185.01 6491
6185.75 6124
6186.49 5507
6187.23 5005
6187.97 4518
6188.72 4018
6189.46 3579
6190.20 3237
6190.94 3109
6191.69 2943
6192.43 2787
6193.17 2747
6193.92 2704
6194.66 2716
6195.40 2699
6196.14 2715
6196.89 2592
6197.63 2567
6198.37 2585
6199.12 2422
6199.86 2503
6200.60 2605
6201.34 2603
6202.09 2644
6202.83 2797
6203.57 2923
6204.32 3251
6205.06 3767
6205.80 4422
6206.55 5200
6207.29 6069
6208.03 7103
6208.78 8194
6209.52 8748
6210.27 8924
6211.01 8824
6211.75 8233
6212.50 7477
6213.24 6516
6213.98 5687
6214.73 4716
6215.47 3912
6216.22 3264
6216.96 2802
6217.71 2524
6218.45 2280
6219.19 2151
6219.94 2030
6220.68 1923
6221.43 1874
6222.17 1881
6222.92 1833
6223.66 1811
6224.40 1838
6225.15 1711
6225.89 1684
6226.64 1647
6227.38 1580
6228.13 1506
6228.87 1478
6229.62 1433
6230.36 1359
6231.11 1321
6231.85 1327
6232.60 1386
6233.34 1345
6234.09 1348
6234.83 1376
6235.58 1375
6236.32 1433
6237.07 1457
6237.81 1449
6238.56 1459
6239.30 1496
6240.05 1520
6240.80 1560
6241.54 1458
6242.29 1448
6243.03 1457
6243.78 1497
6244.52 1522
6245.27 1515
6246.02 1519
6246.76 1531
6247.51 1566
6248.25 1570
6249.00 1534
6249.75 1512
6250.49 1478
6251.24 1479
6251.98 1475
6252.73 1486
6253.48 1468
6254.22 1418
6254.97 1413
6255.72 1354
6256.46 1361
6257.21 1366
6257.95 1357
6258.70 1378
6259.45 1349
6260.19 1341
6260.94 1348
6261.69 1383
6262.43 1324
6263.18 1273
6263.93 1280
6264.68 1234
6265.42 1253
6266.17 1229
6266.92 1186
6267.66 1213
6268.41 1234
6269.16 1227
6269.91 1210
6270.65 1172
6271.40 1176
6272.15 1227
6272.89 1165
6273.64 1185
6274.39 1115
6275.14 1145
6275.88 1141
6276.63 1163
6277.38 1146
6278.13 1144
6278.88 1177
6279.62 1158
6280.37 1107
6281.12 1104
6281.87 1110
6282.62 1104
6283.36 1088
6284.11 1031
6284.86 1032
6285.61 1048
6286.36 1026
6287.10 986
6287.85 966
6288.60 1005
6289.35 970
6290.10 928
6290.85 956
6291.59 966
6292.34 948
6293.09 968
6293.84 927
6294.59 914
6295.34 895
6296.09 918
6296.84 975
6297.58 948
6298.33 914
6299.08 892
6299.83 960
6300.58 930
6301.33 908
6302.08 887
6302.83 903
6303.58 914
6304.33 945
6305.08 924
6305.83 877
6306.58 890
6307.32 889
6308.07 921
6308.82 934
6309.57 933
6310.32 997
6311.07 982
6311.82 989
6312.57 1016
6313.32 988
6314.07 953
6314.82 983
6315.57 1039
6316.32 1050
6317.07 998
6317.82 984
6318.57 949
6319.32 925
6320.07 934
6320.82 900
6321.57 906
6322.32 913
6323.07 876
6323.82 901
6324.58 890
6325.33 833
6326.08 866
6326.83 870
6327.58 859
6328.33 861
6329.08 889
6329.83 878
6330.58 846
6331.33 891
6332.08 866
6332.83 865
6333.58 836
6334.34 827
6335.09 813
6335.84 807
6336.59 798
6337.34 780
6338.09 844
6338.84 865
6339.59 830
6340.35 843
6341.10 871
6341.85 867
6342.60 826
6343.35 841
6344.10 808
6344.86 828
6345.61 834
6346.36 843
6347.11 835
6347.86 834
6348.62 889
6349.37 907
6350.12 908
6350.87 982
6351.62 950
6352.38 995
6353.13 1070
6353.88 1025
6354.63 1022
6355.38 995
6356.14 991
6356.89 1020
6357.64 1005
6358.39 931
6359.15 872
6359.90 874
6360.65 870
6361.40 909
6362.16 934
6362.91 924
6363.66 920
6364.42 929
6365.17 951
6365.92 933
6366.67 997
6367.43 1045
6368.18 995
6368.93 991
6369.69 1009
6370.44 933
6371.19 1013
6371.95 945
6372.70 918
6373.45 971
6374.21 907
6374.96 905
6375.71 937
6376.47 912
6377.22 891
6377.98 898
6378.73 921
6379.48 886
6380.24 847
6380.99 918
6381.74 909
6382.50 927
6383.25 884
6384.01 952
6384.76 922
6385.51 885
6386.27 902
6387.02 879
6387.78 879
6388.53 866
6389.29 851
6390.04 865
6390.79 811
6391.55 815
6392.30 861
6393.06 854
6393.81 844
6394.57 831
6395.32 817
6396.08 836
6396.83 839
6397.59 813
6398.34 848
6399.10 785
6399.85 797
6400.61 801
6401.36 806
6402.12 817
6402.87 844
6403.63 778
6404.38 784
6405.14 835
6405.89 867
6406.65 834
6407.40 798
6408.16 860
6408.91 926
6409.67 904
6410.43 892
6411.18 950
6411.94 950
6412.69 891
6413.45 866
6414.20 883
6414.96 860
6415.72 895
6416.47 909
6417.23 919
6417.98 958
6418.74 924
6419.50 887
6420.25 864
6421.01 868
6421.77 854
6422.52 827
6423.28 859
6424.03 883
6424.79 875
6425.55 873
6426.30 846
6427.06 890
6427.82 880
6428.57 841
6429.33 875
6430.09 904
6430.84 880
6431.60 894
6432.36 870
6433.11 924
6433.87 911
6434.63 897
6435.39 929
6436.14 933
6436.90 937
6437.66 964
6438.41 962
6439.17 966
6439.93 918
6440.69 947
6441.44 970
6442.20 1015
6442.96 1005
6443.72 975
6444.47 1012
6445.23 1017
6445.99 1015
6446.75 1067
6447.50 1049
6448.26 1039
6449.02 1035
6449.78 1106
6450.54 1107
6451.29 1033
6452.05 1047
6452.81 1032
6453.57 1097
6454.33 1082
6455.08 1123
6455.84 1074
6456.60 1118
6457.36 1124
6458.12 1114
6458.88 1133
6459.64 1204
6460.39 1183
6461.15 1181
6461.91 1173
6462.67 1245
6463.43 1283
6464.19 1265
6464.95 1314
6465.70 1333
6466.46 1354
6467.22 1375
6467.98 1422
6468.74 1402
6469.50 1399
6470.26 1401
6471.02 1360
6471.78 1379
6472.54 1392
6473.30 1443
6474.05 1460
6474.81 1414
6475.57 1441
6476.33 1437
6477.09 1447
6477.85 1527
6478.61 1523
6479.37 1559
6480.13 1558
6480.89 1598
6481.65 1684
6482.41 1647
6483.17 1667
6483.93 1755
6484.69 1735
6485.45 1698
6486.21 1706
6486.97 1751
6487.73 1774
6488.49 1798
6489.25 1817
6490.01 1885
6490.77 1964
6491.53 2024
6492.29 2025
6493.05 2104
6493.81 2181
6494.57 2167
6495.33 2166
6496.10 2226
6496.86 2202
6497.62 2151
6498.38 2182
6499.14 2155
6499.90 2151
6500.66 2157
6501.42 2158
6502.18 2304
6502.94 2531
6503.70 2780
6504.47 3055
6505.23 3608
6505.99 4150
6506.75 5032
6507.51 5960
6508.27 6912
6509.03 7401
6509.79 7663
6510.56 7530
6511.32 7033
6512.08 6277
6512.84 5524
6513.60 4787
6514.36 4037
6515.13 3420
6515.89 3047
6516.65 2767
6517.41 2633
6518.17 2609
6518.94 2390
6519.70 2412
6520.46 2365
6521.22 2416
6521.98 2390
6522.75 2407
6523.51 2608
6524.27 2638
6525.03 2851
6525.79 3088
6526.56 3219
6527.32 3297
6528.08 3399
6528.84 3469
6529.61 3349
6530.37 3182
6531.13 3267
6531.90 3199
6532.66 3208
6533.42 3409
6534.18 3691
6534.95 3989
6535.71 4454
6536.47 4891
6537.24 5194
6538.00 5081
6538.76 4903
6539.53 4624
6540.29 4183
6541.05 3672
6541.82 3223
6542.58 2766
6543.34 2481
6544.11 2356
6544.87 2190
6545.63 2128
6546.40 2105
6547.16 2074
6547.92 2114
6548.69 1989
6549.45 1936
6550.21 2009
6550.98 1941
6551.74 1916
6552.51 1966
6553.27 1875
6554.03 1882
6554.80 1858
6555.56 1854
6556.33 1892
6557.09 1860
6557.85 1908
6558.62 1871
6559.38 1925
6560.15 1879
6560.91 1931
6561.68 2029
6562.44 2014
6563.21 2048
6563.97 2031
6564.74 2110
6565.50 2104
6566.26 2102
6567.03 2065
6567.79 2026
6568.56 2080
6569.32 2030
6570.09 2001
6570.85 2045
6571.62 2036
6572.38 2022
6573.15 2098
6573.91 2087
6574.68 2134
6575.44 2120
6576.21 2113
6576.98 2195
6577.74 2126
6578.51 2094
6579.27 2120
6580.04 2126
6580.80 2164
6581.57 2147
6582.33 2153
6583.10 2161
6583.87 2148
6584.63 2142
6585.40 2197
6586.16 2216
6586.93 2152
6587.70 2125
6588.46 2210
6589.23 2261
6589.99 2216
6590.76 2320
6591.53 2361
6592.29 2438
6593.06 2698
6593.82 2814
6594.59 2839
6595.36 2921
6596.12 2850
6596.89 2862
6597.66 2729
6598.42 2591
6599.19 2476
6599.96 2329
6600.72 2250
6601.49 2111
6602.26 2048
6603.02 1960
6603.79 1980
6604.56 1905
6605.33 1913
6606.09 1932
6606.86 1896
6607.63 1873
6608.39 1836
6609.16 1795
6609.93 1848
6610.70 1924
6611.46 1874
6612.23 1849
6613.00 1814
6613.77 1792
6614.53 1779
6615.30 1902
6616.07 1897
6616.84 1854
6617.60 1822
6618.37 1943
6619.14 1929
6619.91 2073
6620.68 2245
6621.44 2303
6622.21 2361
6622.98 2349
6623.75 2366
6624.52 2374
6625.28 2320
6626.05 2283
6626.82 2148
6627.59 2067
6628.36 2005
6629.13 1892
6629.89 1887
6630.66 1865
6631.43 1936
6632.20 1948
6632.97 2040
6633.74 2135
6634.51 2200
6635.27 2312
6636.04 2358
6636.81 2419
6637.58 2433
6638.35 2475
6639.12 2580
6639.89 2598
6640.66 2672
6641.43 2742
6642.19 2741
6642.96 2749
6643.73 2596
6644.50 2463
6645.27 2305
6646.04 2204
6646.81 2085
6647.58 1924
6648.35 1754
6649.12 1663
6649.89 1612
6650.66 1625
6651.43 1541
6652.20 1478
6652.97 1528
6653.74 1524
6654.51 1517
6655.28 1444
6656.05 1444
6656.82 1438
6657.59 1444
6658.36 1458
6659.13 1447
6659.90 1377
6660.67 1377
6661.44 1430
6662.21 1410
6662.98 1355
6663.75 1388
6664.52 1376
6665.29 1353
6666.06 1404
6666.83 1390
6667.60 1458
6668.37 1491
6669.14 1438
6669.91 1508
6670.68 1488
6671.46 1519
6672.23 1479
6673.00 1485
6673.77 1561
6674.54 1506
6675.31 1532
6676.08 1495
6676.85 1506
6677.62 1487
6678.40 1535
6679.17 1570
6679.94 1563
6680.71 1581
6681.48 1632
6682.25 1705
6683.02 1748
6683.80 1806
6684.57 1835
6685.34 1871
6686.11 1856
6686.88 1867
6687.65 1781
6688.43 1726
6689.20 1603
6689.97 1564
6690.74 1490
6691.51 1348
6692.29 1352
6693.06 1367
6693.83 1312
6694.60 1308
6695.37 1297
6696.15 1287
6696.92 1298
6697.69 1265
6698.46 1317
6699.24 1218
6700.01 1245
6700.78 1248
6701.55 1247
6702.33 1194
6703.10 1226
6703.87 1222
6704.64 1183
6705.42 1224
6706.19 1186
6706.96 1144
6707.74 1152
6708.51 1105
6709.28 1123
6710.06 1111
6710.83 1154
6711.60 1152
6712.37 1113
6713.15 1085
6713.92 1113
6714.69 1053
6715.47 1122
6716.24 1111
6717.01 1098
6717.79 1036
6718.56 1054
6719.34 1033
6720.11 974
6720.88 1038
6721.66 1071
6722.43 1028
6723.20 1070
6723.98 1043
6724.75 1073
6725.53 1037
6726.30 1024
6727.07 1026
6727.85 1032
6728.62 1048
6729.40 1009
6730.17 1036
6730.95 1120
6731.72 1087
6732.49 1042
6733.27 1089
6734.04 1044
6734.82 1053
6735.59 1042
6736.37 1089
6737.14 1101
6737.92 1100
6738.69 1179
6739.47 1184
6740.24 1198
6741.01 1120
6741.79 1170
6742.56 1132
6743.34 1091
6744.11 1165
6744.89 1197
6745.67 1227
6746.44 1234
6747.22 1249
6747.99 1234
6748.77 1279
6749.54 1301
6750.32 1356
6751.09 1436
6751.87 1441
6752.64 1519
6753.42 1552
6754.19 1482
6754.97 1463
6755.75 1401
6756.52 1399
6757.30 1320
6758.07 1257
6758.85 1260
6759.63 1307
6760.40 1258
6761.18 1236
6761.95 1232
6762.73 1158
6763.51 1138
6764.28 1150
6765.06 1202
6765.83 1230
6766.61 1173
6767.39 1164
6768.16 1222
6768.94 1183
6769.72 1155
6770.49 1085
6771.27 1190
6772.05 1135
6772.82 1068
6773.60 1054
6774.38 1026
6775.15 1012
6775.93 1032
6776.71 1078
6777.48 995
6778.26 1044
6779.04 1065
6779.82 1051
6780.59 1049
6781.37 1056
6782.15 1055
6782.92 1077
6783.70 1022
6784.48 984
6785.26 987
6786.03 987
6786.81 1009
6787.59 951
6788.37 1024
6789.14 964
6789.92 952
6790.70 921
6791.48 954
6792.25 979
6793.03 994
6793.81 984
6794.59 946
6795.37 897
6796.14 919
6796.92 940
6797.70 986
6798.48 940
6799.26 971
6800.04 1020
6800.81 986
6801.59 1040
6802.37 1033
6803.15 1087
6803.93 1056
6804.71 1079
6805.48 1080
6806.26 1072
6807.04 1057
6807.82 1001
6808.60 1015
6809.38 1007
6810.16 1002
6810.94 973
6811.71 950
6812.49 957
6813.27 937
6814.05 994
6814.83 998
6815.61 992
6816.39 968
6817.17 1009
6817.95 1003
6818.73 1036
6819.51 1019
6820.29 1030
6821.07 926
6821.84 918
6822.62 950
6823.40 961
6824.18 996
6824.96 949
6825.74 942
6826.52 961
6827.30 970
6828.08 1002
6828.86 1004
6829.64 954
6830.42 952
6831.20 939
6831.98 926
6832.76 970
6833.54 1019
6834.32 1042
6835.10 1070
6835.88 1169
6836.66 1353
6837.44 1491
6838.22 1586
6839.01 1627
6839.79 1702
6840.57 1762
6841.35 1742
6842.13 1637
6842.91 1509
6843.69 1383
6844.47 1324
6845.25 1261
6846.03 1236
6846.81 1259
6847.59 1295
6848.37 1329
6849.16 1428
6849.94 1526
6850.72 1630
6851.50 1723
6852.28 1736
6853.06 1687
6853.84 1554
6854.62 1552
6855.41 1429
6856.19 1389
6856.97 1228
6857.75 1185
6858.53 1159
6859.31 1094
6860.10 1059
6860.88 1103
6861.66 1052
6862.44 1056
6863.22 1049
6864.00 1097
6864.79 1138
6865.57 1106
6866.35 1131
6867.13 1121
6867.91 1152
6868.70 1151
6869.48 1169
6870.26 1192
6871.04 1182
6871.83 1187
6872.61 1222
6873.39 1183
6874.17 1229
6874.96 1248
6875.74 1224
6876.52 1254
6877.30 1365
6878.09 1421
6878.87 1497
6879.65 1574
6880.43 1767
6881.22 1873
6882.00 1974
6882.78 2052
6883.57 1968
6884.35 1886
6885.13 1812
6885.92 1868
6886.70 1856
6887.48 1793
6888.27 1857
6889.05 1908
6889.83 1976
6890.62 1858
6891.40 1752
6892.18 1606
6892.97 1555
6893.75 1544
6894.53 1510
6895.32 1459
6896.10 1429
6896.88 1339
6897.67 1358
6898.45 1364
6899.24 1382
6900.02 1387
6900.80 1454
6901.59 1372
6902.37 1374
6903.16 1342
6903.94 1377
6904.73 1388
6905.51 1312
6906.29 1373
6907.08 1346
6907.86 1379
6908.65 1367
6909.43 1329
6910.22 1278
6911.00 1257
6911.79 1309
6912.57 1281
6913.35 1315
6914.14 1334
6914.92 1293
6915.71 1334
6916.49 1313
6917.28 1247
6918.06 1274
6918.85 1266
6919.63 1238
6920.42 1258
6921.20 1268
6921.99 1283
6922.78 1309
6923.56 1314
6924.35 1382
6925.13 1360
6925.92 1383
6926.70 1391
6927.49 1451
6928.27 1407
6929.06 1453
6929.84 1478
6930.63 1435
6931.42 1473
6932.20 1480
6932.99 1479
6933.77 1485
6934.56 1467
6935.35 1469
6936.13 1587
6936.92 1621
6937.70 1597
6938.49 1654
6939.28 1778
6940.06 1917
6940.85 1987
6941.63 2118
6942.42 2151
6943.21 2232
6943.99 2384
6944.78 2378
6945.57 2386
6946.35 2433
6947.14 2413
6947.93 2378
6948.71 2381
6949.50 2308
6950.29 2202
6951.07 2152
6951.86 2085
6952.65 2040
6953.44 2022
6954.22 1962
6955.01 1964
6955.80 1967
6956.58 1985
6957.37 1940
6958.16 1953
6958.95 1997
6959.73 1987
6960.52 1975
6961.31 2065
6962.09 2058
6962.88 2105
6963.67 2193
6964.46 2237
6965.25 2236
6966.03 2284
6966.82 2584
6967.61 2632
6968.40 2789
6969.18 2865
6969.97 2905
6970.76 3023
6971.55 3022
6972.34 2970
6973.12 2926
6973.91 2943
6974.70 3033
6975.49 2977
6976.28 2880
6977.07 2908
6977.85 3031
6978.64 3166
6979.43 3551
6980.22 3886
6981.01 4387
6981.80 5226
6982.59 6252
6983.37 7704
6984.16 9065
6984.95 10465
6985.74 11500
6986.53 12223
6987.32 12050
6988.11 11487
6988.90 10449
6989.69 8881
6990.47 7507
6991.26 6123
6992.05 5002
6992.84 3988
6993.63 3482
6994.42 2929
6995.21 2536
6996.00 2248
6996.79 2056
6997.58 1999
6998.37 1878
6999.16 1867
6999.95 1823
7000.74 1828
7001.53 1723
7002.32 1705
7003.11 1617
7003.90 1602
7004.69 1510
7005.48 1461
7006.27 1385
7007.06 1291
7007.85 1263
7008.64 1303
7009.43 1329
7010.22 1394
7011.01 1391
7011.80 1476
7012.59 1570
7013.38 1607
7014.17 1657
7014.96 1660
7015.75 1585
7016.54 1547
7017.33 1527
7018.12 1510
7018.91 1520
7019.70 1488
7020.49 1495
7021.28 1558
7022.07 1552
7022.87 1552
7023.66 1635
7024.45 1681
7025.24 1648
7026.03 1671
7026.82 1609
7027.61 1568
7028.40 1536
7029.19 1533
7029.99 1422
7030.78 1456
7031.57 1401
7032.36 1400
7033.15 1431
7033.94 1470
7034.74 1462
7035.53 1491
7036.32 1511
7037.11 1508
7037.90 1524
7038.69 1545
7039.49 1557
7040.28 1456
7041.07 1491
7041.86 1484
7042.65 1460
7043.45 1435
7044.24 1467
7045.03 1517
7045.82 1544
7046.61 1563
7047.41 1599
7048.20 1712
7048.99 1645
7049.78 1724
7050.58 1767
7051.37 1725
7052.16 1677
7052.95 1680
7053.75 1590
7054.54 1471
7055.33 1416
7056.13 1439
7056.92 1415
7057.71 1393
7058.50 1410
7059.30 1380
7060.09 1342
7060.88 1304
7061.68 1353
7062.47 1368
7063.26 1349
7064.06 1230
7064.85 1192
7065.64 1215
7066.44 1190
7067.23 1111
7068.02 1155
7068.82 1116
7069.61 1127
7070.40 1117
7071.20 1078
7071.99 1087
7072.78 1060
7073.58 1053
7074.37 1044
7075.17 1040
7075.96 973
7076.75 1017
7077.55 1020
7078.34 957
7079.14 957
7079.93 957
7080.72 919
7081.52 958
7082.31 925
7083.11 952
7083.90 920
7084.70 937
7085.49 956
7086.28 977
7087.08 956
7087.87 919
7088.67 971
7089.46 951
7090.26 914
7091.05 881
7091.85 885
7092.64 895
7093.44 829
7094.23 837
7095.03 837
7095.82 839
7096.62 772
7097.41 808
7098.21 830
7099.00 779
7099.80 770
7100.59 769
7101.39 826
7102.18 789
7102.98 784
7103.77 776
7104.57 759
7105.37 768
7106.16 738
7106.96 792
7107.75 720
7108.55 739
7109.34 755
7110.14 746
7110.94 731
7111.73 691
7112.53 697
7113.32 725
7114.12 738
7114.92 690
7115.71 715
7116.51 746
7117.30 767
7118.10 756
7118.90 724
7119.69 724
7120.49 714
7121.29 705
7122.08 728
7122.88 734
7123.68 723
7124.47 702
7125.27 699
7126.07 686
7126.86 737
7127.66 748
7128.46 744
7129.25 769
7130.05 792
7130.85 831
7131.64 776
7132.44 793
7133.24 744
7134.04 734
7134.83 726
7135.63 715
7136.43 736
7137.23 695
7138.02 681
7138.82 680
7139.62 694
7140.42 636
7141.21 652
7142.01 622
7142.81 688
7143.61 640
7144.40 654
7145.20 694
7146.00 686
7146.80 625
7147.59 628
7148.39 661
7149.19 655
7149.99 635
7150.79 608
7151.59 631
7152.38 598
7153.18 685
7153.98 670
7154.78 633
7155.58 680
7156.38 696
7157.17 706
7157.97 678
7158.77 679
7159.57 649
7160.37 700
7161.17 690
7161.97 618
7162.76 590
7163.56 647
7164.36 611
7165.16 599
7165.96 622
7166.76 630
7167.56 609
7168.36 620
7169.16 632
7169.96 607
7170.75 572
7171.55 606
7172.35 653
7173.15 619
7173.95 601
7174.75 622
7175.55 637
7176.35 614
7177.15 617
7177.95 629
7178.75 641
7179.55 598
7180.35 645
7181.15 635
7181.95 645
7182.75 619
7183.55 655
7184.35 652
7185.15 633
7185.95 609
7186.75 585
7187.55 581
7188.35 581
7189.15 571
7189.95 606
7190.75 620
7191.55 597
7192.35 569
7193.15 554
7193.95 564
7194.75 598
7195.55 614
7196.35 592
7197.15 577
7197.95 557
7198.76 588
7199.56 598
7200.36 561
7201.16 615
7201.96 599
7202.76 596
7203.56 599
7204.36 614
7205.16 586
7205.96 615
7206.77 645
7207.57 624
7208.37 561
7209.17 584
7209.97 633
7210.77 651
7211.57 600
7212.38 626
7213.18 648
7213.98 611
7214.78 650
7215.58 596
7216.38 615
7217.19 605
7217.99 644
7218.79 666
7219.59 669
7220.39 664
7221.20 633
7222.00 637
7222.80 639
7223.60 671
7224.40 593
7225.21 633
7226.01 631
7226.81 619
7227.61 587
7228.42 612
7229.22 631
7230.02 626
7230.82 607
7231.63 637
7232.43 691
7233.23 713
7234.03 719
7234.84 761
7235.64 789
7236.44 795
7237.25 848
7238.05 829
7238.85 763
7239.65 771
7240.46 756
7241.26 707
7242.06 749
7242.87 667
7243.67 714
7244.47 684
7245.28 675
7246.08 669
7246.88 662
7247.69 657
7248.49 606
7249.30 618
7250.10 626
7250.90 573
7251.71 575
7252.51 651
7253.31 632
7254.12 631
7254.92 628
7255.73 677
7256.53 621
7257.33 654
7258.14 666
7258.94 642
7259.75 600
7260.55 593
7261.35 632
7262.16 625
7262.96 592
7263.77 618
7264.57 629
7265.38 649
7266.18 619
7266.99 614
7267.79 639
7268.59 615
7269.40 627
7270.20 629
7271.01 667
7271.81 634
7272.62 638
7273.42 680
7274.23 634
7275.03 649
7275.84 665
7276.64 670
7277.45 666
7278.25 659
7279.06 662
7279.86 714
7280.67 774
7281.48 763
7282.28 866
7283.09 897
7283.89 944
7284.70 937
7285.50 1034
7286.31 972
7287.11 1011
7287.92 958
7288.73 876
7289.53 846
7290.34 787
7291.14 752
7291.95 701
7292.76 743
7293.56 713
7294.37 667
7295.17 702
7295.98 702
7296.79 685
7297.59 756
7298.40 755
7299.21 724
7300.01 696
7300.82 695
7301.62 702
7302.43 703
7303.24 743
7304.04 714
7304.85 744
7305.66 765
7306.46 772
7307.27 768
7308.08 798
7308.89 794
7309.69 853
7310.50 831
7311.31 853
7312.11 817
7312.92 877
7313.73 912
7314.53 965
7315.34 984
7316.15 1045
7316.96 1104
7317.76 1254
7318.57 1324
7319.38 1355
7320.19 1305
7320.99 1270
7321.80 1275
7322.61 1147
7323.42 1053
7324.22 959
7325.03 914
7325.84 888
7326.65 896
7327.46 823
7328.26 819
7329.07 828
7329.88 792
7330.69 806
7331.50 808
7332.30 777
7333.11 808
7333.92 792
7334.73 815
7335.54 812
7336.35 780
7337.15 820
7337.96 768
7338.77 760
7339.58 760
7340.39 798
7341.20 824
7342.01 800
7342.82 810
7343.62 731
7344.43 744
7345.24 727
7346.05 714
7346.86 700
7347.67 667
7348.48 647
7349.29 668
7350.10 662
7350.91 696
7351.71 687
7352.52 695
7353.33 694
7354.14 669
7354.95 670
7355.76 657
7356.57 672
7357.38 690
7358.19 760
7359.00 784
7359.81 785
7360.62 772
7361.43 781
7362.24 738
7363.05 735
7363.86 723
7364.67 724
7365.48 709
7366.29 679
7367.10 707
7367.91 710
7368.72 673
7369.53 638
7370.34 669
7371.15 633
7371.96 622
7372.77 602
7373.58 615
7374.39 610
7375.20 626
7376.01 616
7376.82 640
7377.63 624
7378.45 676
7379.26 670
7380.07 708
7380.88 753
7381.69 712
7382.50 725
7383.31 684
7384.12 668
7384.93 636
7385.74 682
7386.56 645
7387.37 622
7388.18 598
7388.99 596
7389.80 617
7390.61 599
7391.42 608
7392.24 578
7393.05 547
7393.86 546
7394.67 596
7395.48 589
7396.29 574
7397.10 521
7397.92 552
7398.73 565
7399.54 567
7400.35 560
7401.16 581
7401.98 580
7402.79 583
7403.60 583
7404.41 560
7405.23 566
7406.04 550
7406.85 589
7407.66 601
7408.47 544
7409.29 527
7410.10 541
7410.91 557
7411.72 551
7412.54 556
7413.35 523
7414.16 529
7414.98 526
7415.79 523
7416.60 470
7417.41 508
7418.23 510
7419.04 519
7419.85 510
7420.67 516
7421.48 505
7422.29 494
7423.11 529
7423.92 503
7424.73 506
7425.54 506
7426.36 527
7427.17 535
7427.99 509
7428.80 498
7429.61 533
7430.43 531
7431.24 527
7432.05 503
7432.87 537
7433.68 536
7434.49 508
7435.31 516
7436.12 489
7436.94 527
7437.75 544
7438.56 536
7439.38 499
7440.19 508
7441.01 514
7441.82 517
7442.64 526
7443.45 521
7444.26 459
7445.08 520
7445.89 521
7446.71 507
7447.52 500
7448.34 552
7449.15 509
7449.97 547
7450.78 509
7451.59 526
7452.41 513
7453.22 522
7454.04 490
7454.85 505
7455.67 517
7456.48 498
7457.30 479
7458.11 514
7458.93 520
7459.74 518
7460.56 508
7461.38 499
7462.19 472
7463.01 468
7463.82 477
7464.64 488
7465.45 515
7466.27 476
7467.08 488
7467.90 497
7468.72 528
7469.53 466
7470.35 504
7471.16 508
7471.98 501
7472.79 525
7473.61 559
7474.43 563
7475.24 519
7476.06 496
7476.87 491
7477.69 495
7478.51 491
7479.32 498
7480.14 518
7480.96 511
7481.77 533
7482.59 528
7483.41 505
7484.22 506
7485.04 529
7485.85 514
7486.67 500
7487.49 526
7488.31 520
7489.12 506
7489.94 520
7490.76 493
7491.57 529
7492.39 524
7493.21 503
7494.02 532
7494.84 519
7495.66 502
7496.48 486
7497.29 509
7498.11 510
7498.93 460
7499.74 464
7500.56 481
7501.38 509
7502.20 516
7503.01 487
7503.83 517
7504.65 495
7505.47 507
7506.29 554
7507.10 511
7507.92 500
7508.74 484
7509.56 495
7510.37 466
7511.19 523
7512.01 520
7512.83 544
7513.65 517
7514.47 525
7515.28 468
7516.10 498
7516.92 552
7517.74 508
7518.56 487
7519.38 463
7520.19 466
7521.01 515
7521.83 509
7522.65 523
7523.47 517
7524.29 531
7525.11 529
7525.92 526
7526.74 557
7527.56 516
7528.38 523
7529.20 515
7530.02 520
7530.84 532
7531.66 505
7532.48 518
7533.30 543
7534.12 525
7534.93 501
7535.75 510
7536.57 533
7537.39 572
7538.21 500
7539.03 526
7539.85 526
7540.67 543
7541.49 527
7542.31 506
7543.13 544
7543.95 538
7544.77 517
7545.59 519
7546.41 523
7547.23 518
7548.05 544
7548.87 542
7549.69 495
7550.51 470
7551.33 484
7552.15 514
7552.97 507
7553.79 517
7554.61 544
7555.43 555
7556.25 520
7557.07 552
7557.89 558
7558.71 536
7559.53 515
7560.36 566
7561.18 561
7562.00 542
7562.82 551
7563.64 561
7564.46 525
7565.28 518
7566.10 518
7566.92 561
7567.74 554
7568.56 521
7569.39 522
7570.21 532
7571.03 552
7571.85 528
7572.67 535
7573.49 562
7574.31 578
7575.14 559
7575.96 553
7576.78 584
7577.60 589
7578.42 602
7579.24 555
7580.06 579
7580.89 578
7581.71 567
7582.53 591
7583.35 569
7584.17 564
7585.00 622
7585.82 618
7586.64 609
7587.46 603
7588.29 627
7589.11 644
7589.93 653
7590.75 635
7591.57 627
7592.40 662
7593.22 630
7594.04 633
7594.86 639
7595.69 698
7596.51 726
7597.33 694
7598.15 711
7598.98 726
7599.80 691
7600.62 722
7601.45 749
7602.27 787
7603.09 764
7603.92 790
7604.74 778
7605.56 782
7606.38 771
7607.21 756
7608.03 807
7608.85 770
7609.68 710
7610.50 747
7611.32 738
7612.15 708
7612.97 733
7613.80 750
7614.62 788
7615.44 825
7616.27 852
7617.09 881
7617.91 976
7618.74 1019
7619.56 953
7620.39 883
7621.21 854
7622.03 879
7622.86 842
7623.68 808
7624.51 787
7625.33 796
7626.15 772
7626.98 795
7627.80 789
7628.63 844
7629.45 875
7630.28 835
7631.10 841
7631.93 847
7632.75 851
7633.58 838
7634.40 773
7635.22 762
7636.05 754
7636.87 683
7637.70 696
7638.52 706
7639.35 662
7640.17 646
7641.00 643
7641.82 669
7642.65 639
7643.47 702
7644.30 724
7645.13 716
7645.95 732
7646.78 740
7647.60 729
7648.43 718
7649.25 686
7650.08 718
7650.90 693
7651.73 612
7652.55 633
7653.38 659
7654.21 606
7655.03 619
7655.86 651
7656.68 597
7657.51 569
7658.34 592
7659.16 620
7659.99 557
7660.81 588
7661.64 586
7662.47 582
7663.29 585
7664.12 594
7664.95 620
7665.77 606
7666.60 576
7667.42 577
7668.25 576
7669.08 584
7669.90 570
7670.73 547
7671.56 541
7672.38 536
7673.21 573
7674.04 588
7674.87 598
7675.69 595
7676.52 585
7677.35 569
7678.17 591
7679.00 535
7679.83 570
7680.65 606
7681.48 627
7682.31 661
7683.14 663
7683.96 689
7684.79 711
7685.62 700
7686.45 684
7687.27 619
7688.10 629
7688.93 637
7689.76 627
7690.58 608
7691.41 626
7692.24 631
7693.07 619
7693.90 625
7694.72 636
7695.55 608
7696.38 658
7697.21 623
7698.04 657
7698.86 687
7699.69 709
7700.52 662
7701.35 671
7702.18 640
7703.01 627
7703.83 585
7704.66 606
7705.49 611
7706.32 600
7707.15 584
7707.98 551
7708.81 590
7709.63 549
7710.46 537
7711.29 563
7712.12 527
7712.95 525
7713.78 545
7714.61 543
7715.44 512
7716.27 526
7717.10 529
7717.93 546
7718.75 557
7719.58 537
7720.41 502
7721.24 526
7722.07 504
7722.90 499
7723.73 534
7724.56 535
7725.39 533
7726.22 527
7727.05 580
7727.88 513
7728.71 516
7729.54 561
7730.37 565
7731.20 571
7732.03 542
7732.86 496
7733.69 524
7734.52 504
7735.35 535
7736.18 498
7737.01 480
7737.84 447
7738.67 492
7739.50 493
7740.33 461
7741.16 476
7741.99 484
7742.82 496
7743.65 544
7744.48 554
7745.31 517
7746.14 554
7746.98 541
7747.81 574
7748.64 583
7749.47 579
7750.30 535
7751.13 491
7751.96 513
7752.79 515
7753.62 510
7754.45 502
7755.29 507
7756.12 482
7756.95 480
7757.78 477
7758.61 498
7759.44 469
7760.27 458
7761.11 480
7761.94 435
7762.77 445
7763.60 460
7764.43 492
7765.26 480
7766.10 447
7766.93 437
7767.76 475
7768.59 485
7769.42 505
7770.26 473
7771.09 472
7771.92 481
7772.75 518
7773.58 489
7774.42 483
7775.25 480
7776.08 490
7776.91 505
7777.75 491
7778.58 479
7779.41 516
7780.24 507
7781.08 479
7781.91 456
7782.74 472
7783.57 538
7784.41 517
7785.24 509
7786.07 466
7786.91 489
7787.74 485
7788.57 508
7789.40 461
7790.24 429
7791.07 501
7791.90 541
7792.74 546
7793.57 461
7794.40 505
7795.24 539
7796.07 523
7796.90 510
7797.74 537
7798.57 540
7799.40 546
7800.24 512
7801.07 586
7801.91 592
7802.74 549
7803.57 579
7804.41 573
7805.24 568
7806.07 558
7806.91 602
7807.74 599
7808.58 605
7809.41 598
7810.25 605
7811.08 625
7811.91 577
7812.75 598
7813.58 669
7814.42 635
7815.25 676
7816.09 699
7816.92 693
7817.75 688
7818.59 664
7819.42 720
7820.26 766
7821.09 788
7821.93 761
7822.76 768
7823.60 784
7824.43 784
7825.27 752
7826.10 730
7826.94 716
7827.77 694
7828.61 687
7829.44 668
7830.28 702
7831.11 704
7831.95 698
7832.78 745
7833.62 774
7834.46 785
7835.29 742
7836.13 745
7836.96 715
7837.80 691
7838.63 676
7839.47 657
7840.31 649
7841.14 611
7841.98 608
7842.81 607
7843.65 636
7844.48 671
7845.32 607
7846.16 561
7846.99 579
7847.83 571
7848.67 570
7849.50 584
7850.34 580
7851.17 585
7852.01 567
7852.85 580
7853.68 557
7854.52 615
7855.36 585
7856.19 580
7857.03 608
7857.87 578
7858.70 610
7859.54 621
7860.38 627
7861.21 589
7862.05 576
7862.89 564
7863.72 592
7864.56 598
7865.40 607
7866.24 588
7867.07 565
7867.91 558
7868.75 556
7869.59 569
7870.42 638
7871.26 644
7872.10 613
7872.94 587
7873.77 621
7874.61 643
7875.45 714
7876.29 737
7877.12 775
7877.96 800
7878.80 785
7879.64 796
7880.47 841
7881.31 773
7882.15 795
7882.99 754
7883.83 752
7884.66 722
7885.50 722
7886.34 641
7887.18 634
7888.02 632
7888.86 646
7889.69 676
7890.53 666
7891.37 679
7892.21 699
7893.05 718
7893.89 666
7894.73 648
7895.56 692
7896.40 649
7897.24 657
7898.08 650
7898.92 548
7899.76 590
7900.60 576
7901.44 568
7902.28 563
7903.12 572
7903.95 577
7904.79 589
7905.63 617
7906.47 550
7907.31 543
7908.15 557
7908.99 597
7909.83 610
7910.67 614
7911.51 608
7912.35 624
7913.19 618
7914.03 656
7914.87 652
7915.71 690
7916.55 716
7917.39 732
7918.23 759
7919.07 753
7919.91 751
7920.75 708
7921.59 676
7922.43 662
7923.27 658
7924.11 604
7924.95 594
7925.79 603
7926.63 593
7927.47 538
7928.31 538
7929.15 554
7929.99 560
7930.83 556
7931.67 528
7932.51 538
7933.35 546
7934.19 540
7935.04 535
7935.88 549
7936.72 553
7937.56 540
7938.40 518
7939.24 560
7940.08 540
7940.92 538
7941.76 527
7942.60 546
7943.45 557
7944.29 551
7945.13 568
7945.97 621
7946.81 616
7947.65 585
7948.49 608
7949.34 584
7950.18 594
7951.02 609
7951.86 636
7952.70 645
7953.54 651
7954.39 636
7955.23 703
7956.07 690
7956.91 747
7957.75 719
7958.60 769
7959.44 742
7960.28 701
7961.12 654
7961.96 674
7962.81 648
7963.65 668
7964.49 700
7965.33 714
7966.18 789
7967.02 829
7967.86 841
7968.70 826
7969.55 799
7970.39 795
7971.23 705
7972.08 696
7972.92 618
7973.76 613
7974.60 575
7975.45 561
7976.29 566
7977.13 558
7977.98 590
7978.82 538
7979.66 555
7980.51 590
7981.35 567
7982.19 539
7983.04 528
7983.88 528
7984.72 530
7985.57 512
7986.41 486
7987.25 501
7988.10 479
7988.94 465
7989.78 476
7990.63 458
7991.47 497
7992.32 475
7993.16 452
7994.00 465
7994.85 425
7995.69 458
7996.54 421
7997.38 447
7998.22 421
7999.07 430
7999.91 420
8000.76 413
8001.60 428
8002.45 434
8003.29 417
8004.13 405
8004.98 456
8005.82 431
8006.67 405
8007.51 410
8008.36 443
8009.20 409
8010.05 418
8010.89 441
8011.74 425
8012.58 409
8013.43 380
8014.27 374
8015.12 413
8015.96 385
8016.81 394
8017.65 368
8018.50 435
8019.34 416
8020.19 373
8021.03 381
8021.88 387
8022.72 427
8023.57 400
8024.41 383
8025.26 397
8026.11 414
8026.95 413
8027.80 421
8028.64 404
8029.49 373
8030.33 426
8031.18 438
8032.03 404
8032.87 368
8033.72 397
8034.56 409
8035.41 419
8036.26 415
8037.10 432
8037.95 374
8038.80 419
8039.64 387
8040.49 413
8041.34 431
8042.18 448
8043.03 435
8043.87 402
8044.72 415
8045.57 415
8046.41 385
8047.26 366
8048.11 393
8048.96 405
8049.80 431
8050.65 436
8051.50 375
8052.34 398
8053.19 389
8054.04 395
8054.88 384
8055.73 376
8056.58 397
8057.43 408
8058.27 398
8059.12 382
8059.97 346
8060.82 374
8061.66 372
8062.51 382
8063.36 387
8064.21 408
8065.05 406
8065.90 372
8066.75 383
8067.60 387
8068.44 387
8069.29 362
8070.14 369
8070.99 351
8071.84 401
8072.68 369
8073.53 386
8074.38 351
8075.23 369
8076.08 367
8076.93 376
8077.77 350
8078.62 349
8079.47 343
8080.32 377
8081.17 377
8082.02 378
8082.87 348
8083.71 400
8084.56 408
8085.41 365
8086.26 375
8087.11 359
8087.96 387
8088.81 353
8089.66 367
8090.51 340
8091.35 356
8092.20 343
8093.05 376
8093.90 378
8094.75 397
8095.60 394
8096.45 367
8097.30 398
8098.15 385
8099.00 372
8099.85 377
8100.70 399
8101.55 394
8102.40 352
8103.25 362
8104.10 403
8104.95 338
8105.80 376
8106.65 383
8107.50 382
8108.35 370
8109.20 370
8110.05 363
8110.90 356
8111.75 405
8112.60 379
8113.45 401
8114.30 398
8115.15 373
8116.00 378
8116.85 359
8117.70 369
8118.55 377
8119.40 368
8120.25 387
8121.10 398
8121.95 404
8122.80 408
8123.65 392
8124.50 395
8125.35 381
8126.20 424
8127.06 398
8127.91 389
8128.76 391
8129.61 393
8130.46 393
8131.31 430
8132.16 417
8133.01 383
8133.86 391
8134.72 422
8135.57 380
8136.42 355
8137.27 405
8138.12 413
8138.97 382
8139.83 391
8140.68 372
8141.53 390
8142.38 403
8143.23 377
8144.08 365
8144.94 396
8145.79 364
8146.64 416
8147.49 401
8148.34 376
8149.20 349
8150.05 365
8150.90 381
8151.75 354
8152.60 368
8153.46 395
8154.31 408
8155.16 413
8156.01 395
8156.87 423
8157.72 384
8158.57 375
8159.42 359
8160.28 398
8161.13 364
8161.98 365
8162.84 363
8163.69 337
8164.54 383
8165.39 408
8166.25 396
8167.10 363
8167.95 367
8168.81 342
8169.66 387
8170.51 344
8171.37 352
8172.22 367
8173.07 351
8173.93 355
8174.78 342
8175.63 353
8176.49 338
8177.34 351
8178.19 342
8179.05 348
8179.90 343
8180.76 357
8181.61 304
8182.46 332
8183.32 312
8184.17 341
8185.02 338
8185.88 330
8186.73 327
8187.59 336
8188.44 351
8189.30 359
8190.15 328
8191.00 322
8191.86 359
8192.71 347
8193.57 352
8194.42 342
8195.28 347
8196.13 339
8196.99 346
8197.84 351
8198.69 351
8199.55 356
8200.40 354
8201.26 369
8202.11 373
8202.97 380
8203.82 378
8204.68 336
8205.53 325
8206.39 370
8207.24 344
8208.10 337
8208.95 347
8209.81 339
8210.67 384
8211.52 318
8212.38 338
8213.23 340
8214.09 361
8214.94 344
8215.80 356
8216.65 366
8217.51 378
8218.37 400
8219.22 383
8220.08 368
8220.93 352
8221.79 352
8222.64 372
8223.50 372
8224.36 357
8225.21 355
8226.07 359
8226.92 354
8227.78 368
8228.64 362
8229.49 334
8230.35 372
8231.21 371
8232.06 377
8232.92 372
8233.78 359
8234.63 290
8235.49 305
8236.35 352
8237.20 342
8238.06 341
8238.92 348
8239.77 353
8240.63 328
8241.49 334
8242.34 358
8243.20 338
8244.06 349
8244.91 336
8245.77 349
8246.63 367
8247.49 336
8248.34 340
8249.20 334
8250.06 345
8250.92 305
8251.77 317
8252.63 335
8253.49 334
8254.35 349
8255.20 350
8256.06 336
8256.92 356
8257.78 370
8258.63 356
8259.49 374
8260.35 379
8261.21 362
8262.07 383
8262.92 394
8263.78 369
8264.64 355
8265.50 346
8266.36 354
8267.22 363
8268.07 357
8268.93 396
8269.79 388
8270.65 401
8271.51 408
8272.37 419
8273.22 417
8274.08 398
8274.94 403
8275.80 391
8276.66 372
8277.52 422
8278.38 432
8279.24 475
8280.09 471
8280.95 460
8281.81 410
8282.67 425
8283.53 432
8284.39 399
8285.25 405
8286.11 397
8286.97 436
8287.83 433
8288.69 420
8289.55 452
8290.41 443
8291.26 420
8292.12 448
8292.98 488
8293.84 501
8294.70 490
8295.56 462
8296.42 443
8297.28 442
8298.14 426
8299.00 443
8299.86 394
8300.72 397
8301.58 402
8302.44 374
8303.30 418
8304.16 410
8305.02 382
8305.88 351
8306.74 337
8307.60 400
8308.46 369
8309.33 390
8310.19 368
8311.05 371
8311.91 371
8312.77 353
8313.63 377
8314.49 381
8315.35 367
8316.21 370
8317.07 388
8317.93 400
8318.79 371
8319.65 350
8320.52 364
8321.38 351
8322.24 371
8323.10 375
8323.96 374
8324.82 372
8325.68 354
8326.54 393
8327.41 378
8328.27 382
8329.13 371
8329.99 381
8330.85 394
8331.71 365
8332.57 384
8333.44 370
8334.30 378
8335.16 362
8336.02 361
8336.88 347
8337.75 389
8338.61 396
8339.47 352
8340.33 338
8341.19 389
8342.06 386
8342.92 413
8343.78 372
8344.64 393
8345.50 382
8346.37 398
8347.23 422
8348.09 388
8348.95 384
8349.82 417
8350.68 406
8351.54 385
8352.40 404
8353.27 376
8354.13 402
8354.99 409
8355.86 385
8356.72 374
8357.58 363
8358.45 369
8359.31 395
8360.17 381
8361.03 339
8361.90 364
8362.76 398
8363.62 391
8364.49 370
8365.35 402
8366.21 414
8367.08 432
8367.94 398
8368.80 379
8369.67 396
8370.53 373
8371.40 398
8372.26 375
8373.12 344
8373.99 392
8374.85 393
8375.71 374
8376.58 402
8377.44 419
8378.31 388
8379.17 396
8380.03 382
8380.90 419
8381.76 395
8382.63 425
8383.49 424
8384.36 403
8385.22 401
8386.08 450
8386.95 407
8387.81 430
8388.68 405
8389.54 401
8390.41 407
8391.27 411
8392.14 409
8393.00 409
8393.87 411
8394.73 441
8395.60 446
8396.46 447
8397.33 410
8398.19 413
8399.06 417
8399.92 400
8400.79 424
8401.65 456
8402.52 476
8403.38 436
8404.25 456
8405.11 418
8405.98 435
8406.84 458
8407.71 443
8408.58 481
8409.44 440
8410.31 483
8411.17 469
8412.04 453
8412.90 480
8413.77 484
8414.64 456
8415.50 442
8416.37 496
8417.23 495
8418.10 477
8418.97 476
8419.83 480
8420.70 475
8421.56 476
8422.43 504
8423.30 506
8424.16 513
8425.03 507
8425.90 492
8426.76 509
8427.63 532
8428.50 555
8429.36 527
8430.23 543
8431.10 536
8431.96 544
8432.83 533
8433.70 571
8434.56 535
8435.43 560
8436.30 614
8437.16 617
8438.03 590
8438.90 640
8439.77 629
8440.63 680
8441.50 705
8442.37 672
8443.24 690
8444.10 701
8444.97 719
8445.84 674
8446.71 664
8447.57 649
8448.44 733
8449.31 697
8450.18 649
8451.04 658
8451.91 762
8452.78 828
8453.65 961
8454.52 1028
8455.38 1164
8456.25 1286
8457.12 1244
8457.99 1207
8458.86 1185
8459.72 1103
8460.59 992
8461.46 894
8462.33 828
8463.20 805
8464.07 713
8464.93 684
8465.80 659
8466.67 655
8467.54 641
8468.41 639
8469.28 647
8470.15 592
8471.02 585
8471.88 612
8472.75 624
8473.62 603
8474.49 594
8475.36 615
8476.23 571
8477.10 582
8477.97 649
8478.84 661
8479.71 623
8480.58 669
8481.44 711
8482.31 664
8483.18 708
8484.05 745
8484.92 680
8485.79 674
8486.66 607
8487.53 615
8488.40 609
8489.27 580
8490.14 564
8491.01 602
8491.88 575
8492.75 587
8493.62 601
8494.49 620
8495.36 551
8496.23 550
8497.10 579
8497.97 548
8498.84 593
8499.71 573
8500.58 591
8501.45 561
8502.32 556
8503.19 563
8504.06 602
8504.93 578
8505.80 591
8506.67 612
8507.55 631
8508.42 579
8509.29 598
8510.16 625
8511.03 635
8511.90 611
8512.77 613
8513.64 655
8514.51 613
8515.38 594
8516.25 639
8517.13 653
8518.00 614
8518.87 652
8519.74 631
8520.61 664
8521.48 726
8522.35 739
8523.23 804
8524.10 873
8524.97 932
8525.84 986
8526.71 988
8527.58 1006
8528.46 973
8529.33 893
8530.20 860
8531.07 810
8531.94 738
8532.81 704
8533.69 688
8534.56 673
8535.43 622
8536.30 679
8537.18 658
8538.05 650
8538.92 605
8539.79 604
8540.66 608
8541.54 610
8542.41 599
8543.28 598
8544.15 584
8545.03 565
8545.90 574
8546.77 550
8547.64 571
8548.52 575
8549.39 617
8550.26 626
8551.14 692
8552.01 731
8552.88 774
8553.76 768
8554.63 794
8555.50 775
8556.37 726
8557.25 746
8558.12 693
8558.99 688
8559.87 647
8560.74 608
8561.61 591
8562.49 604
8563.36 616
8564.24 603
8565.11 576
8565.98 576
8566.86 598
8567.73 571
8568.60 609
8569.48 599
8570.35 549
8571.23 580
8572.10 577
8572.97 598
8573.85 579
8574.72 551
8575.60 537
8576.47 557
8577.34 577
8578.22 575
8579.09 589
8579.97 596
8580.84 586
8581.72 562
8582.59 599
8583.47 589
8584.34 598
8585.21 642
8586.09 624
8586.96 646
8587.84 626
8588.71 635
8589.59 610
8590.46 677
8591.34 625
8592.21 629
8593.09 664
8593.96 658
8594.84 653
8595.71 664
8596.59 638
8597.46 650
8598.34 702
8599.22 688
8600.09 690
8600.97 666
8601.84 707
8602.72 697
8603.59 699
8604.47 725
8605.34 745
8606.22 724
8607.10 740
8607.97 762
8608.85 723
8609.72 722
8610.60 775
8611.47 765
8612.35 773
8613.23 790
8614.10 810
8614.98 815
8615.86 831
8616.73 824
8617.61 771
8618.48 844
8619.36 848
8620.24 902
8621.11 883
8621.99 910
8622.87 920
8623.74 954
8624.62 963
8625.50 957
8626.37 928
8627.25 980
8628.13 989
8629.00 1000
8629.88 953
8630.76 963
8631.64 1025
8632.51 1026
8633.39 1039
8634.27 1011
8635.14 1077
8636.02 1040
8636.90 1065
8637.78 1072
8638.65 1054
8639.53 1020
8640.41 1045
8641.29 1092
8642.16 1114
8643.04 1142
8643.92 1124
8644.80 1162
8645.67 1186
8646.55 1165
8647.43 1201
8648.31 1243
8649.18 1246
8650.06 1242
8650.94 1257
8651.82 1251
8652.70 1256
8653.58 1295
8654.45 1299
8655.33 1310
8656.21 1379
8657.09 1364
8657.97 1422
8658.84 1455
8659.72 1519
8660.60 1626
8661.48 1777
8662.36 1868
8663.24 2039
8664.12 2081
8664.99 2147
8665.87 2115
8666.75 2129
8667.63 2077
8668.51 1943
8669.39 1960
8670.27 1959
8671.15 2001
8672.03 2098
8672.91 2133
8673.78 2272
8674.66 2346
8675.54 2295
8676.42 2285
8677.30 2150
8678.18 2072
8679.06 1850
8679.94 1691
8680.82 1569
8681.70 1434
8682.58 1381
8683.46 1338
8684.34 1318
8685.22 1260
8686.10 1280
8686.98 1372
8687.86 1466
8688.74 1598
8689.62 1759
8690.50 2020
8691.38 2178
8692.26 2227
8693.14 2290
8694.02 2335
8694.90 2221
8695.78 1974
8696.66 1857
8697.54 1683
8698.42 1615
8699.30 1572
8700.18 1489
8701.06 1504
8701.94 1471
8702.82 1449
8703.70 1447
8704.58 1378
8705.46 1340
8706.34 1245
8707.23 1205
8708.11 1063
8708.99 1020
8709.87 912
8710.75 953
8711.63 911
8712.51 877
8713.39 879
8714.27 856
8715.16 788
8716.04 832
8716.92 828
8717.80 805
8718.68 818
8719.56 833
8720.44 820
8721.33 839
8722.21 807
8723.09 783
8723.97 781
8724.85 818
8725.73 777
8726.62 825
8727.50 855
8728.38 868
8729.26 841
8730.14 826
8731.03 898
8731.91 902
8732.79 886
8733.67 852
8734.55 886
8735.44 812
8736.32 797
8737.20 832
8738.08 809
8738.97 811
8739.85 815
8740.73 837
8741.61 801
8742.50 818
8743.38 787
8744.26 799
8745.14 802
8746.03 819
8746.91 800
8747.79 826
8748.68 785
8749.56 815
8750.44 824
8751.33 804
8752.21 811
8753.09 835
8753.97 850
8754.86 811
8755.74 848
8756.62 837
8757.51 864
8758.39 886
8759.28 871
8760.16 863
8761.04 846
8761.93 803
8762.81 808
8763.69 826
8764.58 815
8765.46 795
8766.34 812
8767.23 833
8768.11 815
8769.00 806
8769.88 779
8770.76 774
8771.65 788
8772.53 808
8773.42 784
8774.30 754
8775.19 761
8776.07 766
8776.95 754
8777.84 739
8778.72 721
8779.61 755
8780.49 755
8781.38 723
8782.26 719
8783.15 740
8784.03 751
8784.92 741
8785.80 696
8786.69 728
8787.57 772
8788.46 730
8789.34 766
8790.23 700
8791.11 709
8792.00 691
8792.88 680
8793.77 669
8794.65 654
8795.54 653
8796.42 643
8797.31 663
8798.19 606
8799.08 623
8799.96 627
8800.85 647
8801.74 638
8802.62 598
8803.51 647
8804.39 628
8805.28 645
8806.16 639
8807.05 624
8807.94 606
8808.82 600
8809.71 634
8810.59 656
8811.48 600
8812.37 572
8813.25 621
8814.14 605
8815.03 578
8815.91 636
8816.80 650
8817.68 694
8818.57 670
8819.46 671
8820.34 654
8821.23 646
8822.12 614
8823.00 616
8823.89 609
8824.78 606
8825.66 606
8826.55 649
8827.44 632
8828.33 602
8829.21 595
8830.10 617
8830.99 588
8831.87 553
8832.76 590
8833.65 570
8834.54 581
8835.42 553
8836.31 545
8837.20 561
8838.08 528
8838.97 553
8839.86 550
8840.75 555
8841.64 540
8842.52 561
8843.41 546
8844.30 570
8845.19 560
8846.07 545
8846.96 545
8847.85 517
8848.74 481
8849.63 498
8850.51 467
8851.40 499
8852.29 459
8853.18 473
8854.07 513
8854.96 482
8855.84 461
8856.73 448
8857.62 445
8858.51 452
8859.40 455
8860.29 454
8861.17 439
8862.06 442
8862.95 502
8863.84 486
8864.73 493
8865.62 460
8866.51 447
8867.40 433
8868.29 451
8869.17 456
8870.06 431
8870.95 434
8871.84 422
8872.73 431
8873.62 429
8874.51 383
8875.40 394
8876.29 419
8877.18 447
8878.07 440
8878.96 391
8879.85 370
8880.74 417
8881.63 379
8882.51 394
8883.40 422
8884.29 435
8885.18 424
8886.07 438
8886.96 415
8887.85 403
8888.74 447
8889.63 419
8890.52 396
8891.41 414
8892.30 391
8893.19 424
8894.09 439
8894.98 418
8895.87 384
8896.76 416
8897.65 429
8898.54 378
8899.43 388
8900.32 388
8901.21 391
8902.10 413
8902.99 391
8903.88 371
8904.77 387
8905.66 380
8906.55 408
8907.44 373
8908.34 376
8909.23 403
8910.12 385
8911.01 371
8911.90 379
8912.79 382
8913.68 392
8914.57 388
8915.47 393
8916.36 386
8917.25 399
8918.14 373
8919.03 385
8919.92 349
8920.81 366
8921.71 374
8922.60 376
8923.49 383
8924.38 351
8925.27 354
8926.16 360
8927.06 399
8927.95 364
8928.84 377
8929.73 373
8930.62 365
8931.52 367
8932.41 351
8933.30 375
8934.19 366
8935.09 378
8935.98 365
8936.87 345
8937.76 343
8938.66 369
8939.55 336
8940.44 363
8941.33 342
8942.23 365
8943.12 341
8944.01 340
8944.90 348
8945.80 347
8946.69 361
8947.58 381
8948.48 353
8949.37 335
8950.26 339
8951.16 343
8952.05 336
8952.94 321
8953.84 376
8954.73 321
8955.62 330
8956.52 343
8957.41 345
8958.30 336
8959.20 336
8960.09 352
8960.98 348
8961.88 335
8962.77 385
8963.66 362
8964.56 356
8965.45 357
8966.35 376
8967.24 364
8968.13 335
8969.03 378
8969.92 372
8970.82 376
8971.71 350
8972.60 342
8973.50 383
8974.39 340
8975.29 345
8976.18 364
8977.08 380
8977.97 360
8978.87 369
8979.76 372
8980.65 367
8981.55 345
8982.44 342
8983.34 347
8984.23 351
8985.13 331
8986.02 352
8986.92 364
8987.81 330
8988.71 331
8989.60 336
8990.50 340
8991.39 360
8992.29 366
8993.18 366
8994.08 345
8994.97 371
8995.87 390
8996.76 335
8997.66 331
8998.56 348
8999.45 336
9000.35 356
9001.24 358
9002.14 331
9003.03 330
9003.93 358
9004.83 334
9005.72 333
9006.62 334
9007.51 356
9008.41 316
9009.31 371
9010.20 350
9011.10 344
9011.99 352
9012.89 331
9013.79 341
9014.68 353
9015.58 318
9016.48 354
9017.37 362
9018.27 341
9019.16 338
9020.06 367
9020.96 359
9021.85 334
9022.75 327
9023.65 326
9024.54 324
9025.44 317
9026.34 366
9027.24 349
9028.13 350
9029.03 337
9029.93 346
9030.82 346
9031.72 328
9032.62 321
9033.52 296
9034.41 355
9035.31 325
9036.21 363
9037.10 325
9038.00 350
9038.90 364
9039.80 350
9040.69 328
9041.59 356
9042.49 355
9043.39 330
9044.29 349
9045.18 357
9046.08 357
9046.98 354
9047.88 373
9048.78 339
9049.67 367
9050.57 362
9051.47 348
9052.37 357
9053.27 371
9054.16 349
9055.06 389
9055.96 367
9056.86 370
9057.76 363
9058.66 347
9059.55 358
9060.45 378
9061.35 351
9062.25 378
9063.15 407
9064.05 375
9064.95 339
9065.85 347
9066.74 348
9067.64 358
9068.54 392
9069.44 361
9070.34 374
9071.24 373
9072.14 362
9073.04 370
9073.94 355
9074.84 344
9075.74 324
9076.64 377
9077.53 380
9078.43 375
9079.33 388
9080.23 438
9081.13 359
9082.03 370
9082.93 377
9083.83 376
9084.73 375
9085.63 390
9086.53 392
9087.43 374
9088.33 367
9089.23 402
9090.13 424
9091.03 420
9091.93 433
9092.83 415
9093.73 441
9094.63 400
9095.53 393
9096.43 423
9097.33 421
9098.23 381
9099.13 389
9100.04 363
9100.94 378
9101.84 403
9102.74 353
9103.64 377
9104.54 392
9105.44 386
9106.34 375
9107.24 358
9108.14 360
9109.04 379
9109.94 366
9110.85 385
9111.75 341
9112.65 336
9113.55 355
9114.45 364
9115.35 338
9116.25 323
9117.15 336
9118.06 356
9118.96 353
9119.86 361
9120.76 350
9121.66 351
9122.56 361
9123.46 329
9124.37 338
9125.27 367
9126.17 354
9127.07 354
9127.97 344
9128.88 336
9129.78 317
9130.68 366
9131.58 346
9132.48 351
9133.39 326
9134.29 326
9135.19 340
9136.09 387
9137.00 351
9137.90 358
9138.80 374
9139.70 324
9140.61 353
9141.51 335
9142.41 340
9143.31 348
9144.22 359
9145.12 350
9146.02 360
9146.92 363
9147.83 355
9148.73 310
9149.63 320
9150.54 341
9151.44 354
9152.34 334
9153.25 330
9154.15 358
9155.05 317
9155.96 359
9156.86 372
9157.76 379
9158.67 356
9159.57 352
9160.47 327
9161.38 384
9162.28 378
9163.18 360
9164.09 357
9164.99 383
9165.90 376
9166.80 410
9167.70 400
9168.61 383
9169.51 390
9170.42 393
9171.32 392
9172.22 353
9173.13 372
9174.03 345
9174.94 371
9175.84 341
9176.74 359
9177.65 376
9178.55 359
9179.46 356
9180.36 350
9181.27 356
9182.17 361
9183.08 307
9183.98 370
9184.89 351
9185.79 371
9186.70 392
9187.60 340
9188.51 351
9189.41 347
9190.32 332
9191.22 373
9192.13 347
9193.03 325
9193.94 359
9194.84 354
9195.75 337
9196.65 337
9197.56 358
9198.46 365
9199.37 369
9200.27 390
9201.18 398
9202.08 398
9202.99 377
9203.90 368
9204.80 372
9205.71 371
9206.61 370
9207.52 342
9208.42 343
9209.33 356
9210.24 386
9211.14 346
9212.05 323
9212.95 327
9213.86 354
9214.77 334
9215.67 344
9216.58 339
9217.49 350
9218.39 354
9219.30 377
9220.21 369
9221.11 326
9222.02 325
9222.93 336
9223.83 342
9224.74 300
9225.65 324
9226.55 323
9227.46 350
9228.37 346
9229.27 330
9230.18 303
9231.09 334
9231.99 323
9232.90 337
9233.81 343
9234.72 326
9235.62 326
9236.53 315
9237.44 317
9238.34 339
9239.25 324
9240.16 340
9241.07 325
9241.97 296
9242.88 337
9243.79 323
9244.70 341
9245.61 331
9246.51 348
9247.42 327
9248.33 308
9249.24 292
9250.14 302
9251.05 338
9251.96 320
9252.87 351
9253.78 327
9254.69 358
9255.59 300
9256.50 315
9257.41 324
9258.32 349
9259.23 333
9260.14 324
9261.04 307
9261.95 318
9262.86 344
9263.77 316
9264.68 317
9265.59 312
9266.50 306
9267.40 318
9268.31 328
9269.22 321
9270.13 326
9271.04 331
9271.95 368
9272.86 332
9273.77 339
9274.68 331
9275.59 346
9276.49 331
9277.40 351
9278.31 307
9279.22 311
9280.13 332
9281.04 316
9281.95 307
9282.86 329
9283.77 337
9284.68 335
9285.59 358
9286.50 340
9287.41 332
9288.32 305
9289.23 342
9290.14 347
9291.05 320
9291.96 360
9292.87 305
9293.78 349
9294.69 331
9295.60 349
9296.51 353
9297.42 355
9298.33 343
9299.24 348
9300.15 371
9301.06 364
9301.97 368
9302.88 361
9303.79 352
9304.70 345
9305.61 340
9306.53 349
9307.44 358
9308.35 382
9309.26 354
9310.17 347
9311.08 367
9311.99 369
9312.90 378
9313.81 383
9314.72 366
9315.63 374
9316.55 342
9317.46 344
9318.37 343
9319.28 368
9320.19 361
9321.10 345
9322.01 369
9322.93 340
9323.84 323
9324.75 346
9325.66 337
9326.57 396
9327.48 339
9328.40 368
9329.31 349
9330.22 337
9331.13 329
9332.04 374
9332.96 362
9333.87 352
9334.78 335
9335.69 371
9336.60 388
9337.52 343
9338.43 339
9339.34 325
9340.25 353
9341.17 357
9342.08 363
9342.99 333
9343.90 350
9344.82 331
9345.73 370
9346.64 375
9347.55 350
9348.47 398
9349.38 403
9350.29 375
9351.21 345
9352.12 342
9353.03 346
9353.94 359
9354.86 348
9355.77 357
9356.68 343
9357.60 380
9358.51 347
9359.42 350
9360.34 350
9361.25 349
9362.16 354
9363.08 340
9363.99 365
9364.90 366
9365.82 383
9366.73 361
9367.65 346
9368.56 347
9369.47 362
9370.39 347
9371.30 343
9372.21 356
9373.13 363
9374.04 360
9374.96 361
9375.87 345
9376.79 377
9377.70 372
9378.61 348
9379.53 378
9380.44 359
9381.36 386
9382.27 340
9383.19 372
9384.10 397
9385.01 408
9385.93 366
9386.84 385
9387.76 389
9388.67 388
9389.59 423
9390.50 407
9391.42 396
9392.33 393
9393.25 419
9394.16 416
9395.08 397
9395.99 394
9396.91 415
9397.82 389
9398.74 419
9399.65 391
9400.57 362
9401.48 369
9402.40 353
9403.32 400
9404.23 387
9405.15 378
9406.06 371
9406.98 367
9407.89 364
9408.81 383
9409.73 364
9410.64 372
9411.56 371
9412.47 352
9413.39 390
9414.30 379
9415.22 351
9416.14 375
9417.05 401
9417.97 378
9418.89 366
9419.80 383
9420.72 391
9421.63 374
9422.55 377
9423.47 380
9424.38 368
9425.30 400
9426.22 419
9427.13 409
9428.05 403
9428.97 386
9429.88 404
9430.80 412
9431.72 377
9432.63 388
9433.55 368
9434.47 398
9435.38 391
9436.30 402
9437.22 402
9438.14 414
9439.05 401
9439.97 419
9440.89 441
9441.81 437
9442.72 460
9443.64 450
9444.56 456
9445.47 434
9446.39 427
9447.31 447
9448.23 427
9449.15 470
9450.06 458
9450.98 436
9451.90 481
9452.82 518
9453.73 497
9454.65 506
9455.57 504
9456.49 457
9457.41 449
9458.32 471
9459.24 444
9460.16 449
9461.08 420
9462.00 424
9462.92 413
9463.83 405
9464.75 406
9465.67 415
9466.59 398
9467.51 414
9468.43 411
9469.35 402
9470.26 402
9471.18 402
9472.10 423
9473.02 388
9473.94 384
9474.86 406
9475.78 454
9476.70 406
9477.62 434
9478.54 451
9479.45 459
9480.37 452
9481.29 442
9482.21 451
9483.13 455
9484.05 437
9484.97 444
9485.89 453
9486.81 416
9487.73 411
9488.65 422
9489.57 445
9490.49 414
9491.41 408
9492.33 437
9493.25 388
9494.17 400
9495.09 425
9496.01 444
9496.93 432
9497.85 453
9498.77 439
9499.69 450
9500.61 420
9501.53 413
9502.45 448
9503.37 466
9504.29 437
9505.21 432
9506.13 449
9507.05 475
9507.97 468
9508.89 458
9509.81 445
9510.73 455
9511.65 472
9512.57 509
9513.49 484
9514.42 503
9515.34 514
9516.26 516
9517.18 511
9518.10 512
9519.02 556
9519.94 562
9520.86 601
9521.78 576
9522.71 581
9523.63 580
9524.55 583
9525.47 538
9526.39 556
9527.31 555
9528.23 533
9529.16 507
9530.08 517
9531.00 555
9531.92 531
9532.84 517
9533.76 557
9534.69 564
9535.61 530
9536.53 541
9537.45 557
9538.37 519
9539.30 511
9540.22 528
9541.14 526
9542.06 516
9542.98 539
9543.91 497
9544.83 511
9545.75 523
9546.67 523
9547.60 544
9548.52 548
9549.44 571
9550.36 567
9551.29 514
9552.21 535
9553.13 547
9554.06 557
9554.98 567
9555.90 544
9556.82 547
9557.75 538
9558.67 558
9559.59 547
9560.52 562
9561.44 564
9562.36 552
9563.29 589
9564.21 585
9565.13 590
9566.06 580
9566.98 566
9567.90 570
9568.83 577
9569.75 620
9570.67 611
9571.60 611
9572.52 611
9573.44 599
9574.37 616
9575.29 639
9576.22 645
9577.14 634
9578.06 686
9578.99 656
9579.91 672
9580.84 677
9581.76 683
9582.68 678
9583.61 661
9584.53 685
9585.46 687
9586.38 664
9587.31 686
9588.23 680
9589.15 650
9590.08 665
9591.00 689
9591.93 711
9592.85 751
9593.78 742
9594.70 720
9595.63 756
9596.55 838
9597.48 869
9598.40 835
9599.33 838
9600.25 840
9601.18 847
9602.10 853
9603.03 811
9603.95 756
9604.88 785
9605.80 774
9606.73 748
9607.65 740
9608.58 721
9609.50 752
9610.43 741
9611.35 759
9612.28 748
9613.21 787
9614.13 781
9615.06 802
9615.98 774
9616.91 762
9617.84 777
9618.76 799
9619.69 817
9620.61 802
9621.54 784
9622.47 794
9623.39 811
9624.32 800
9625.24 815
9626.17 881
9627.10 837
9628.02 880
9628.95 889
9629.88 873
9630.80 852
9631.73 867
9632.65 907
9633.58 938
9634.51 942
9635.43 916
9636.36 931
9637.29 927
9638.22 948
9639.14 931
9640.07 930
9641.00 997
9641.92 1029
9642.85 1050
9643.78 1073
9644.70 1106
9645.63 1099
9646.56 1098
9647.49 1057
9648.41 1079
9649.34 1038
9650.27 1028
9651.20 1039
9652.12 1048
9653.05 988
9653.98 1008
9654.91 1034
9655.83 1065
9656.76 1042
9657.69 1057
9658.62 1048
9659.55 1048
9660.47 1068
9661.40 1043
9662.33 1036
9663.26 1043
9664.19 1050
9665.11 1056
9666.04 1053
9666.97 1062
9667.90 1090
9668.83 1099
9669.75 1152
9670.68 1145
9671.61 1150
9672.54 1166
9673.47 1116
9674.40 1160
9675.33 1146
9676.25 1174
9677.18 1144
9678.11 1130
9679.04 1175
9679.97 1147
9680.90 1156
9681.83 1171
9682.76 1164
9683.69 1227
9684.61 1188
9685.54 1252
9686.47 1270
9687.40 1265
9688.33 1221
9689.26 1182
9690.19 1221
9691.12 1227
9692.05 1262
9692.98 1287
9693.91 1306
9694.84 1341
9695.77 1401
9696.70 1463
9697.63 1479
9698.56 1512
9699.49 1597
9700.42 1597
9701.35 1549
9702.28 1454
9703.21 1381
9704.14 1349
9705.07 1302
9706.00 1259
9706.93 1236
9707.86 1220
9708.79 1250
9709.72 1269
9710.65 1332
9711.58 1351
9712.51 1370
9713.44 1454
9714.37 1465
9715.30 1534
9716.23 1483
9717.16 1496
9718.09 1446
9719.02 1367
9719.95 1302
9720.88 1207
9721.81 1139
9722.75 1068
9723.68 1034
9724.61 1004
9725.54 992
9726.47 974
9727.40 981
9728.33 976
9729.26 936
9730.19 956
9731.13 1012
9732.06 996
9732.99 992
9733.92 981
9734.85 954
9735.78 898
9736.71 924
9737.65 885
9738.58 874
9739.51 873
9740.44 882
9741.37 856
9742.30 818
9743.24 808
9744.17 832
9745.10 846
9746.03 807
9746.96 789
9747.90 799
9748.83 759
9749.76 795
9750.69 814
9751.63 810
9752.56 787
9753.49 795
9754.42 771
9755.36 770
9756.29 815
9757.22 793
9758.15 784
9759.09 748
9760.02 738
9760.95 795
9761.88 782
9762.82 816
9763.75 801
9764.68 811
9765.62 804
9766.55 826
9767.48 800
9768.41 815
9769.35 840
9770.28 836
9771.21 794
9772.15 845
9773.08 812
9774.01 777
9774.95 821
9775.88 813
9776.81 808
9777.75 770
9778.68 763
9779.62 818
9780.55 839
9781.48 828
9782.42 875
9783.35 841
9784.28 804
9785.22 831
9786.15 818
9787.09 800
9788.02 805
9788.95 782
9789.89 754
9790.82 704
9791.76 726
9792.69 726
9793.63 718
9794.56 728
9795.49 737
9796.43 740
9797.36 763
9798.30 759
9799.23 760
9800.17 782
9801.10 741
9802.04 714
9802.97 688
9803.91 659
9804.84 656
9805.78 678
9806.71 623
9807.65 661
9808.58 656
9809.52 612
9810.45 593
9811.39 584
9812.32 583
9813.26 588
9814.19 602
9815.13 603
9816.06 582
9817.00 547
9817.93 567
9818.87 546
9819.80 546
9820.74 563
9821.68 578
9822.61 569
9823.55 572
9824.48 547
9825.42 537
9826.35 561
9827.29 566
9828.23 586
9829.16 549
9830.10 561
9831.03 558
9831.97 560
9832.91 553
9833.84 557
9834.78 552
9835.72 550
9836.65 571
9837.59 561
9838.52 545
9839.46 517
9840.40 524
9841.33 531
9842.27 565
9843.21 601
9844.14 564
9845.08 521
9846.02 530
9846.95 547
9847.89 523
9848.83 534
9849.77 533
9850.70 536
9851.64 557
9852.58 549
9853.51 532
9854.45 502
9855.39 546
9856.33 526
9857.26 546
9858.20 481
9859.14 512
9860.08 523
9861.01 506
9861.95 540
9862.89 528
9863.83 501
9864.76 514
9865.70 521
9866.64 511
9867.58 473
9868.51 506
9869.45 499
9870.39 490
9871.33 532
9872.27 506
9873.20 477
9874.14 491
9875.08 518
9876.02 490
9876.96 458
9877.90 479
9878.83 496
9879.77 467
9880.71 480
9881.65 479
9882.59 468
9883.53 479
9884.47 474
9885.40 497
9886.34 474
9887.28 436
9888.22 477
9889.16 473
9890.10 459
9891.04 440
9891.98 459
9892.91 473
9893.85 493
9894.79 490
9895.73 444
9896.67 467
9897.61 455
9898.55 454
9899.49 465
9900.43 459
9901.37 439
9902.31 484
9903.25 471
9904.19 466
9905.13 465
9906.07 485
9907.01 478
9907.95 469
9908.89 454
9909.83 430
9910.77 477
9911.71 469
9912.65 486
9913.59 447
9914.53 446
9915.47 437
9916.41 473
9917.35 465
9918.29 478
9919.23 466
9920.17 495
9921.11 534
9922.05 521
9922.99 572
9923.93 600
9924.87 623
9925.81 601
9926.75 612
9927.69 613
9928.63 631
9929.57 611
9930.51 604
9931.45 542
9932.39 517
9933.34 568
9934.28 526
9935.22 508
9936.16 497
9937.10 489
9938.04 465
9938.98 449
9939.92 459
9940.87 461
9941.81 452
9942.75 486
9943.69 491
9944.63 484
9945.57 463
9946.51 508
9947.46 499
9948.40 543
9949.34 562
9950.28 532
9951.22 518
9952.16 528
9953.11 509
9954.05 483
9954.99 504
9955.93 473
9956.87 450
9957.82 448
9958.76 435
9959.70 429
9960.64 436
9961.59 421
9962.53 432
9963.47 430
9964.41 435
9965.35 384
9966.30 396
9967.24 415
9968.18 382
9969.13 405
9970.07 409
9971.01 388
9971.95 378
9972.90 385
9973.84 394
9974.78 403
9975.73 391
9976.67 413
9977.61 407
9978.55 403
9979.50 390
9980.44 430
9981.38 408
9982.33 386
9983.27 406
9984.21 402
9985.16 400
9986.10 389
9987.04 409
9987.99 391
9988.93 395
9989.88 386
9990.82 389
9991.76 432
9992.71 380
9993.65 364
9994.59 377
9995.54 399
9996.48 386
9997.43 400
9998.37 376
9999.31 396
10000.26 399
10001.20 416
10002.15 374
10003.09 390
10004.04 405
10004.98 388
10005.92 378
10006.87 387
10007.81 385
10008.76 385
10009.70 361
10010.65 377
10011.59 372
10012.54 389
10013.48 388
10014.43 382
10015.37 378
10016.32 363
10017.26 391
10018.21 390
10019.15 381
10020.10 369
10021.04 367
10021.99 370
10022.93 391
10023.88 397
10024.82 365
10025.77 401
10026.71 415
10027.66 386
10028.60 393
10029.55 404
10030.49 363
10031.44 388
10032.39 380
10033.33 356
10034.28 395
10035.22 375
10036.17 361
10037.11 344
10038.06 352
10039.01 383
10039.95 386
10040.90 377
10041.84 360
10042.79 334
10043.74 353
10044.68 361
10045.63 360
10046.58 374
10047.52 384
10048.47 393
10049.41 363
10050.36 354
10051.31 359
10052.25 341
10053.20 367
10054.15 372
10055.09 397
10056.04 370
10056.99 350
10057.93 377
10058.88 372
10059.83 369
10060.78 348
10061.72 351
10062.67 351
10063.62 345
10064.56 353
10065.51 379
10066.46 345
10067.41 355
10068.35 365
10069.30 358
10070.25 365
10071.20 358
10072.14 370
10073.09 341
10074.04 342
10074.99 373
10075.93 352
10076.88 373
10077.83 358
10078.78 345
10079.72 348
10080.67 357
10081.62 336
10082.57 386
10083.52 357
10084.46 356
10085.41 345
10086.36 381
10087.31 359
10088.26 352
10089.21 338
10090.15 366
10091.10 372
10092.05 369
10093.00 375
10093.95 362
10094.90 380
10095.85 371
10096.79 374
10097.74 316
10098.69 350
10099.64 368
10100.59 371
10101.54 320
10102.49 353
10103.44 369
10104.39 368
10105.33 356
10106.28 319
10107.23 340
10108.18 402
10109.13 384
10110.08 352
10111.03 348
10111.98 382
10112.93 351
10113.88 352
10114.83 362
10115.78 368
10116.73 356
10117.68 351
10118.63 331
10119.58 367
10120.53 373
10121.48 382
10122.43 367
10123.38 354
10124.33 374
10125.28 390
10126.23 411
10127.18 382
10128.13 362
10129.08 383
10130.03 416
10130.98 411
10131.93 403
10132.88 413
10133.83 392
10134.78 410
10135.73 412
10136.68 384
10137.63 395
10138.58 409
10139.53 412
10140.48 419
10141.43 405
10142.38 429
10143.33 455
10144.29 451
10145.24 439
10146.19 455
10147.14 433
10148.09 447
10149.04 429
10149.99 432
10150.94 437
10151.89 460
10152.85 448
10153.80 451
10154.75 489
10155.70 468
10156.65 491
10157.60 474
10158.55 463
10159.51 460
10160.46 489
10161.41 480
10162.36 480
10163.31 497
10164.26 491
10165.22 489
10166.17 465
10167.12 479
10168.07 512
10169.02 506
10169.98 517
10170.93 537
10171.88 503
10172.83 505
10173.79 537
10174.74 536
10175.69 543
10176.64 559
10177.60 560
10178.55 554
10179.50 566
10180.45 568
10181.41 575
10182.36 554
10183.31 540
10184.26 574
10185.22 576
10186.17 576
10187.12 541
10188.08 566
10189.03 556
10189.98 553
10190.93 551
10191.89 572
10192.84 562
10193.79 563
10194.75 545
10195.70 551
10196.65 557
10197.61 564
10198.56 558
10199.51 581
10200.47 555
10201.42 602
10202.38 563
10203.33 608
10204.28 646
10205.24 628
10206.19 661
10207.14 622
10208.10 661
10209.05 665
10210.01 607
10210.96 609
10211.91 607
10212.87 593
10213.82 570
10214.78 564
10215.73 549
10216.69 570
10217.64 553
10218.59 545
10219.55 504
10220.50 520
10221.46 563
10222.41 534
10223.37 535
10224.32 531
10225.28 513
10226.23 494
10227.19 507
10228.14 500
10229.10 506
10230.05 542
10231.01 567
10231.96 578
10232.92 602
10233.87 636
10234.83 648
10235.78 630
10236.74 664
10237.69 671
10238.65 616
10239.60 604
10240.56 609
10241.51 576
10242.47 521
10243.42 536
10244.38 532
10245.34 481
10246.29 474
10247.25 446
10248.20 442
10249.16 442
10250.11 467
10251.07 475
10252.03 450
10252.98 428
10253.94 446
10254.89 431
10255.85 443
10256.81 422
10257.76 453
10258.72 430
10259.68 446
10260.63 441
10261.59 396
10262.55 446
10263.50 418
10264.46 400
10265.41 422
10266.37 419
10267.33 423
10268.28 397
10269.24 417
10270.20 407
10271.16 437
10272.11 369
10273.07 382
10274.03 387
10274.98 383
10275.94 419
10276.90 417
10277.85 391
10278.81 376
10279.77 379
10280.73 374
10281.68 373
10282.64 402
10283.60 410
10284.56 386
10285.51 376
10286.47 368
10287.43 358
10288.39 374
10289.34 403
10290.30 388
10291.26 366
10292.22 377
10293.18 392
10294.13 386
10295.09 394
10296.05 382
10297.01 368
10297.97 352
10298.92 348
10299.88 368
10300.84 402
10301.80 390
10302.76 392
10303.72 398
10304.67 398
10305.63 403
10306.59 392
10307.55 393
10308.51 382
10309.47 398
10310.43 383
10311.38 356
10312.34 401
10313.30 374
10314.26 375
10315.22 396
10316.18 363
10317.14 384
10318.10 371
10319.06 363
10320.01 345
10320.97 386
10321.93 365
10322.89 373
10323.85 373
10324.81 363
10325.77 383
10326.73 391
10327.69 395
10328.65 400
10329.61 370
10330.57 399
10331.53 402
10332.49 355
10333.45 376
10334.41 404
10335.37 368
10336.33 351
10337.29 361
10338.25 354
10339.21 371
10340.17 367
10341.13 335
10342.09 346
10343.05 334
10344.01 381
10344.97 353
10345.93 333
10346.89 328
10347.85 330
10348.81 329
10349.77 307
10350.73 315
10351.69 319
10352.65 354
10353.61 316
10354.57 308
10355.53 308
10356.49 323
10357.46 334
10358.42 287
10359.38 320
10360.34 327
10361.30 336
10362.26 333
10363.22 288
10364.18 308
10365.14 342
10366.11 325
10367.07 327
10368.03 313
10368.99 307
10369.95 318
10370.91 314
10371.87 306
10372.84 315
10373.80 304
10374.76 310
10375.72 325
10376.68 324
10377.64 334
10378.61 318
10379.57 283
10380.53 302
10381.49 314
10382.45 317
10383.42 322
10384.38 328
10385.34 321
10386.30 292
10387.27 301
10388.23 314
10389.19 317
10390.15 325
10391.11 302
10392.08 290
10393.04 300
10394.00 316
10394.96 304
10395.93 339
10396.89 301
10397.85 319
10398.82 302
10399.78 301
10400.74 299
10401.70 297
10402.67 315
10403.63 320
10404.59 295
10405.56 296
10406.52 306
10407.48 273
10408.45 280
10409.41 279
10410.37 295
10411.34 282
10412.30 303
10413.26 307
10414.23 309
10415.19 312
10416.15 305
10417.12 328
10418.08 318
10419.04 315
10420.01 294
10420.97 315
10421.94 310
10422.90 308
10423.86 310
10424.83 316
10425.79 302
10426.76 272
10427.72 293
10428.68 289
10429.65 292
10430.61 286
10431.58 283
10432.54 276
10433.51 281
10434.47 297
10435.44 264
10436.40 267
10437.36 281
10438.33 298
10439.29 284
10440.26 303
10441.22 290
10442.19 291
10443.15 274
10444.12 266
10445.08 264
10446.05 245
10447.01 275
10447.98 275
10448.94 271
10449.91 259
10450.87 277
10451.84 288
10452.80 334
10453.77 306
10454.73 281
10455.70 284
10456.67 261
10457.63 273
10458.60 289
10459.56 293
10460.53 293
10461.49 260
10462.46 295
10463.43 283
10464.39 291
10465.36 287
10466.32 263
10467.29 283
10468.25 297
10469.22 258
10470.19 292
10471.15 323
10472.12 285
10473.09 274
10474.05 286
10475.02 295
10475.98 309
10476.95 313
10477.92 317
10478.88 300
10479.85 304
10480.82 313
10481.78 305
10482.75 325
10483.72 301
10484.68 301
10485.65 312
10486.62 296
10487.58 284
10488.55 270
10489.52 265
10490.49 274
10491.45 281
10492.42 264
10493.39 296
10494.35 306
10495.32 295
10496.29 287
10497.26 268
10498.22 263
10499.19 258
10500.16 279
10501.13 286
10502.09 259
10503.06 288
10504.03 260
10505.00 280
10505.96 278
10506.93 275
10507.90 274
10508.87 296
10509.84 292
10510.80 282
10511.77 289
10512.74 276
10513.71 297
10514.68 278
10515.64 290
10516.61 273
10517.58 275
10518.55 298
10519.52 293
10520.49 286
10521.45 271
10522.42 288
10523.39 286
10524.36 279
10525.33 276
10526.30 301
10527.27 280
10528.23 268
10529.20 283
10530.17 275
10531.14 285
10532.11 317
10533.08 278
10534.05 295
10535.02 306
10535.99 310
10536.96 309
10537.93 302
10538.89 297
10539.86 290
10540.83 309
10541.80 283
10542.77 285
10543.74 291
10544.71 317
10545.68 276
10546.65 292
10547.62 293
10548.59 262
10549.56 293
10550.53 301
10551.50 265
10552.47 294
10553.44 284
10554.41 296
10555.38 296
10556.35 286
10557.32 323
10558.29 294
10559.26 316
10560.23 294
10561.20 328
10562.17 322
10563.14 319
10564.11 319
10565.08 297
10566.05 293
10567.02 294
10567.99 301
10568.96 314
10569.93 309
10570.91 325
10571.88 307
10572.85 274
10573.82 306
10574.79 291
10575.76 315
10576.73 295
10577.70 304
10578.67 305
10579.64 318
10580.62 314
10581.59 306
10582.56 309
10583.53 314
10584.50 304
10585.47 304
10586.44 310
10587.42 319
10588.39 296
10589.36 323
10590.33 341
10591.30 352
10592.27 342
10593.25 303
10594.22 305
10595.19 318
10596.16 340
10597.13 355
10598.10 311
10599.08 317
10600.05 348
10601.02 352
10601.99 321
10602.97 328
10603.94 329
10604.91 394
10605.88 375
10606.85 354
10607.83 374
10608.80 405
10609.77 405
10610.74 394
10611.72 402
10612.69 363
10613.66 356
10614.64 365
10615.61 373
10616.58 347
10617.55 354
10618.53 349
10619.50 330
10620.47 338
10621.45 343
10622.42 339
10623.39 335
10624.37 326
10625.34 315
10626.31 332
10627.29 319
10628.26 330
10629.23 326
10630.21 326
10631.18 322
10632.15 314
10633.13 309
10634.10 326
10635.07 338
10636.05 349
10637.02 373
10638.00 388
10638.97 374
10639.94 374
10640.92 364
10641.89 390
10642.87 381
10643.84 375
10644.81 359
10645.79 311
10646.76 331
10647.74 337
10648.71 313
10649.68 281
10650.66 301
10651.63 313
10652.61 315
10653.58 302
10654.56 305
10655.53 309
10656.51 271
10657.48 278
10658.46 287
10659.43 274
10660.41 286
10661.38 279
10662.36 300
10663.33 286
10664.31 291
10665.28 287
10666.26 286
10667.23 288
10668.21 287
10669.18 302
10670.16 298
10671.13 292
10672.11 260
10673.08 291
10674.06 297
10675.03 286
10676.01 300
10676.99 311
10677.96 291
10678.94 323
10679.91 304
10680.89 313
10681.86 314
10682.84 308
10683.82 312
10684.79 315
10685.77 290
10686.74 276
10687.72 289
10688.70 309
10689.67 296
10690.65 298
10691.63 294
10692.60 276
10693.58 260
10694.55 286
10695.53 264
10696.51 283
10697.48 281
10698.46 268
10699.44 264
10700.41 298
10701.39 302
10702.37 298
10703.34 281
10704.32 268
10705.30 292
10706.27 295
10707.25 289
10708.23 291
10709.21 322
10710.18 308
10711.16 292
10712.14 294
10713.11 315
10714.09 319
10715.07 306
10716.05 292
10717.02 317
10718.00 299
10718.98 312
10719.96 302
10720.93 297
10721.91 326
10722.89 305
10723.87 333
10724.85 319
10725.82 302
10726.80 290
10727.78 286
10728.76 316
10729.74 301
10730.71 292
10731.69 330
10732.67 312
10733.65 324
10734.63 321
10735.60 307
10736.58 297
10737.56 289
10738.54 316
10739.52 334
10740.50 321
10741.48 324
10742.45 319
10743.43 323
10744.41 344
10745.39 325
10746.37 344
10747.35 311
10748.33 323
10749.31 323
10750.28 309
10751.26 307
10752.24 312
10753.22 319
10754.20 314
10755.18 323
10756.16 320
10757.14 315
10758.12 326
10759.10 325
10760.08 303
10761.06 352
10762.04 331
10763.01 325
10763.99 328
10764.97 331
10765.95 341
10766.93 344
10767.91 329
10768.89 320
10769.87 326
10770.85 331
10771.83 347
10772.81 321
10773.79 301
10774.77 351
10775.75 333
10776.73 339
10777.71 328
10778.69 330
10779.67 314
10780.65 334
10781.63 350
10782.62 329
10783.60 345
10784.58 345
10785.56 360
10786.54 356
10787.52 335
10788.50 346
10789.48 329
10790.46 352
10791.44 330
10792.42 333
10793.40 326
10794.38 348
10795.37 318
10796.35 352
10797.33 352
10798.31 345
10799.29 329
10800.27 312
10801.25 335
10802.23 347
10803.21 355
10804.20 329
10805.18 350
10806.16 357
10807.14 360
10808.12 343
10809.10 324
10810.09 363
10811.07 358
10812.05 336
10813.03 336
10814.01 345
10815.00 369
10815.98 350
10816.96 342
10817.94 371
10818.92 383
10819.91 355
10820.89 342
10821.87 346
10822.85 356
10823.83 369
10824.82 394
10825.80 350
10826.78 371
10827.76 363
10828.75 384
10829.73 361
10830.71 376
10831.69 320
10832.68 364
10833.66 368
10834.64 357
10835.63 380
10836.61 418
10837.59 400
10838.57 364
10839.56 377
10840.54 393
10841.52 405
10842.51 380
10843.49 374
10844.47 379
10845.46 379
10846.44 401
10847.42 410
10848.41 397
10849.39 356
10850.37 375
10851.36 390
10852.34 397
10853.32 399
10854.31 418
10855.29 428
10856.28 445
10857.26 425
10858.24 400
10859.23 408
10860.21 405
10861.20 397
10862.18 425
10863.16 410
10864.15 435
10865.13 472
10866.12 465
10867.10 409
10868.08 422
10869.07 420
10870.05 452
10871.04 431
10872.02 443
10873.01 447
10873.99 488
10874.98 475
10875.96 454
10876.95 452
10877.93 477
10878.92 452
10879.90 470
10880.89 491
10881.87 478
10882.86 465
10883.84 469
10884.83 486
10885.81 477
10886.80 451
10887.78 485
10888.77 496
10889.75 502
10890.74 494
10891.72 497
10892.71 494
10893.69 497
10894.68 502
10895.66 515
10896.65 537
10897.64 551
10898.62 498
10899.61 515
10900.59 527
10901.58 541
10902.56 524
10903.55 563
10904.54 563
10905.52 528
10906.51 548
10907.49 552
10908.48 569
10909.47 582
10910.45 555
10911.44 548
10912.43 579
10913.41 572
10914.40 607
10915.39 623
10916.37 621
10917.36 620
10918.35 628
10919.33 624
10920.32 596
10921.31 623
10922.29 588
10923.28 608
10924.27 632
10925.25 680
10926.24 633
10927.23 631
10928.21 651
10929.20 657
10930.19 625
10931.18 657
10932.16 668
10933.15 678
10934.14 699
10935.12 701
10936.11 717
10937.10 689
10938.09 687
10939.07 722
10940.06 734
10941.05 740
10942.04 719
10943.02 718
10944.01 765
10945.00 735
10945.99 742
10946.98 777
10947.96 797
10948.95 804
10949.94 823
10950.93 887
10951.92 908
10952.90 952
10953.89 977
10954.88 1000
10955.87 1085
10956.86 1139
10957.85 1131
10958.83 1189
10959.82 1107
10960.81 1129
10961.80 1073
10962.79 1028
10963.78 987
10964.77 924
10965.75 940
10966.74 892
10967.73 874
10968.72 895
10969.71 857
10970.70 815
10971.69 846
10972.68 820
10973.67 794
10974.66 826
10975.64 827
10976.63 829
10977.62 847
10978.61 839
10979.60 848
10980.59 847
10981.58 843
10982.57 844
10983.56 864
10984.55 865
10985.54 886
10986.53 884
10987.52 926
10988.51 932
10989.50 942
10990.49 958
10991.48 969
10992.47 1089
10993.46 1092
10994.45 1253
10995.44 1368
10996.43 1456
10997.42 1575
10998.41 1497
10999.40 1591
11000.39 1605
11001.38 1576
11002.37 1561
11003.36 1450
11004.35 1318
11005.34 1240
11006.33 1150
11007.32 1014
11008.31 979
11009.30 894
11010.30 825
11011.29 775
11012.28 765
11013.27 723
11014.26 690
11015.25 671
11016.24 695
11017.23 663
11018.22 671
11019.21 652
11020.21 622
11021.20 586
11022.19 602
11023.18 606
11024.17 580
11025.16 578
11026.15 618
11027.14 578
11028.14 579
11029.13 611
11030.12 553
11031.11 582
11032.10 569
11033.09 604
11034.09 552
11035.08 558
11036.07 592
11037.06 592
11038.05 585
11039.05 553
11040.04 572
11041.03 550
11042.02 567
11043.02 532
11044.01 529
11045.00 525
11045.99 537
11046.98 556
11047.98 544
11048.97 537
11049.96 570
11050.95 561
11051.95 542
11052.94 513
11053.93 555
11054.93 552
11055.92 557
11056.91 569
11057.90 549
11058.90 527
11059.89 558
11060.88 570
11061.88 556
11062.87 570
11063.86 552
11064.86 567
11065.85 575
11066.84 544
11067.84 535
11068.83 530
11069.82 554
11070.82 554
11071.81 539
11072.80 564
11073.80 560
11074.79 558
11075.78 535
11076.78 527
11077.77 541
11078.77 530
11079.76 529
11080.75 530
11081.75 517
11082.74 545
11083.74 549
11084.73 511
11085.72 489
11086.72 504
11087.71 539
11088.71 499
11089.70 513
11090.70 504
11091.69 496
11092.68 506
11093.68 462
11094.67 505
11095.67 478
11096.66 487
11097.66 487
11098.65 452
11099.65 441
11100.64 477
11101.64 507
11102.63 487
11103.63 488
11104.62 461
11105.62 469
11106.61 454
11107.61 445
11108.60 469
11109.60 483
11110.59 468
11111.59 481
11112.58 467
11113.58 472
11114.57 445
11115.57 448
11116.56 407
11117.56 413
11118.56 450
11119.55 420
11120.55 430
11121.54 424
11122.54 403
11123.54 437
11124.53 425
11125.53 457
11126.52 436
11127.52 436
11128.51 428
11129.51 428
11130.51 437
11131.50 463
11132.50 414
11133.50 443
11134.49 404
11135.49 390
11136.49 397
11137.48 399
11138.48 409
11139.47 435
11140.47 408
11141.47 415
11142.46 423
11143.46 413
11144.46 425
11145.46 421
11146.45 395
11147.45 418
11148.45 437
11149.44 415
11150.44 428
11151.44 408
11152.43 409
11153.43 401
11154.43 390
11155.43 388
11156.42 390
11157.42 391
11158.42 398
11159.42 427
11160.41 408
11161.41 414
11162.41 391
11163.41 382
11164.40 358
11165.40 394
11166.40 392
11167.40 395
11168.39 401
11169.39 394
11170.39 396
11171.39 401
11172.39 382
11173.38 376
11174.38 395
11175.38 386
11176.38 409
11177.38 431
11178.38 406
11179.37 419
11180.37 362
11181.37 393
11182.37 395
11183.37 416
11184.37 391
11185.37 411
11186.36 413
11187.36 440
11188.36 391
11189.36 411
11190.36 423
11191.36 432
11192.36 440
11193.36 421
11194.36 389
11195.35 404
11196.35 400
11197.35 396
11198.35 381
11199.35 414
11200.35 429
11201.35 453
11202.35 442
11203.35 414
11204.35 412
11205.35 438
11206.35 445
11207.35 431
11208.35 399
11209.35 440
11210.35 423
11211.35 434
11212.35 426
11213.35 417
11214.35 413
11215.34 441
11216.35 417
11217.35 410
11218.35 420
11219.35 371
11220.35 406
11221.35 416
11222.35 390
11223.35 397
11224.35 391
11225.35 384
11226.35 409
11227.35 411
11228.35 425
11229.35 432
11230.35 437
11231.35 422
11232.35 409
11233.35 401
11234.35 412
11235.35 424
11236.35 425
11237.36 410
11238.36 412
11239.36 399
11240.36 395
11241.36 421
11242.36 393
11243.36 393
11244.36 394
11245.36 428
11246.37 443
11247.37 427
11248.37 442
11249.37 411
11250.37 415
11251.37 455
11252.38 469
11253.38 443
11254.38 427
11255.38 442
11256.38 435
11257.38 457
11258.39 439
11259.39 444
11260.39 432
11261.39 448
11262.39 413
11263.40 434
11264.40 432
11265.40 439
11266.40 444
11267.40 456
11268.41 448
11269.41 487
11270.41 470
11271.41 446
11272.42 482
11273.42 492
11274.42 465
11275.42 475
11276.43 471
11277.43 446
11278.43 469
11279.44 450
11280.44 460
11281.44 436
11282.44 454
11283.45 429
11284.45 430
11285.45 418
11286.46 419
11287.46 388
11288.46 378
11289.47 392
11290.47 375
11291.47 369
11292.48 376
11293.48 377
11294.48 410
11295.49 380
11296.49 359
11297.49 369
11298.50 381
11299.50 401
11300.51 387
11301.51 369
11302.51 382
11303.52 380
11304.52 357
11305.53 384
11306.53 378
11307.53 396
11308.54 391
11309.54 389
11310.55 381
11311.55 379
11312.55 390
11313.56 360
11314.56 377
11315.57 382
11316.57 420
11317.58 409
11318.58 446
11319.59 407
11320.59 425
11321.59 395
11322.60 403
11323.60 437
11324.61 425
11325.61 400
11326.62 394
11327.62 368
11328.63 378
11329.63 374
11330.64 393
11331.64 396
11332.65 375
11333.65 392
11334.66 413
11335.67 412
11336.67 394
11337.68 401
11338.68 441
11339.69 424
11340.69 403
11341.70 391
11342.70 432
11343.71 431
11344.72 401
11345.72 388
11346.73 359
11347.73 384
11348.74 402
11349.74 347
11350.75 369
11351.76 369
11352.76 343
11353.77 384
11354.78 372
11355.78 349
11356.79 358
11357.79 338
11358.80 354
11359.81 339
11360.81 341
11361.82 382
11362.83 352
11363.83 361
11364.84 341
11365.85 343
11366.85 341
11367.86 359
11368.87 332
11369.87 337
11370.88 328
11371.89 358
11372.89 362
11373.90 315
11374.91 350
11375.92 322
11376.92 310
11377.93 323
11378.94 339
11379.94 329
11380.95 336
11381.96 298
11382.97 338
11383.97 338
11384.98 336
11385.99 317
11387.00 299
11388.00 343
11389.01 345
11390.02 339
11391.03 300
11392.04 315
11393.04 305
11394.05 345
11395.06 325
11396.07 330
11397.08 321
11398.08 341
11399.09 354
11400.10 336
11401.11 329
11402.12 342
11403.12 349
11404.13 352
11405.14 340
11406.15 297
11407.16 307
11408.17 333
11409.18 333
11410.18 332
11411.19 306
11412.20 307
11413.21 328
11414.22 341
11415.23 325
11416.24 347
11417.25 331
11418.25 309
11419.26 335
11420.27 290
11421.28 308
11422.29 311
11423.30 319
11424.31 335
11425.32 308
11426.33 330
11427.34 313
11428.35 333
11429.36 302
11430.37 314
11431.38 336
11432.39 339
11433.39 326
11434.40 318
11435.41 291
11436.42 297
11437.43 314
11438.44 295
11439.45 298
11440.46 295
11441.47 325
11442.48 308
11443.49 303
11444.50 290
11445.51 330
11446.52 330
11447.53 328
11448.55 317
11449.56 315
11450.57 307
11451.58 304
11452.59 333
11453.60 325
11454.61 337
11455.62 309
11456.63 320
11457.64 317
11458.65 329
11459.66 300
11460.67 300
11461.68 318
11462.69 318
11463.71 321
11464.72 304
11465.73 305
11466.74 283
11467.75 326
11468.76 289
11469.77 308
11470.78 303
11471.80 304
11472.81 324
11473.82 296
11474.83 290
11475.84 312
11476.85 321
11477.86 316
11478.88 314
11479.89 302
11480.90 310
11481.91 311
11482.92 339
11483.93 316
11484.95 306
11485.96 304
11486.97 297
11487.98 290
11489.00 305
11490.01 317
11491.02 325
11492.03 335
11493.04 316
11494.06 337
11495.07 305
11496.08 274
11497.09 306
11498.11 333
11499.12 327
11500.13 318
11501.14 314
11502.16 343
11503.17 312
11504.18 319
11505.20 313
11506.21 336
11507.22 355
11508.23 333
11509.25 330
11510.26 327
11511.27 354
11512.29 322
11513.30 326
11514.31 360
11515.33 359
11516.34 352
11517.35 349
11518.37 350
11519.38 359
11520.39 346
11521.41 378
11522.42 383
11523.43 375
11524.45 385
11525.46 415
11526.47 400
11527.49 393
11528.50 363
11529.52 384
11530.53 395
11531.54 404
11532.56 454
11533.57 472
11534.59 490
11535.60 480
11536.62 503
11537.63 517
11538.64 535
11539.66 538
11540.67 558
11541.69 497
11542.70 477
11543.72 475
11544.73 480
11545.75 439
11546.76 412
11547.77 420
11548.79 371
11549.80 376
11550.82 362
11551.83 356
11552.85 350
11553.86 364
11554.88 315
11555.89 354
11556.91 344
11557.92 317
11558.94 317
11559.95 308
11560.97 311
11561.99 323
11563.00 315
11564.02 310
11565.03 341
11566.05 335
11567.06 315
11568.08 315
11569.09 357
11570.11 325
11571.13 307
11572.14 327
11573.16 327
11574.17 325
11575.19 299
11576.20 309
11577.22 315
11578.24 295
11579.25 295
11580.27 278
11581.29 298
11582.30 349
11583.32 315
11584.33 281
11585.35 311
11586.37 309
11587.38 331
11588.40 337
11589.42 296
11590.43 313
11591.45 334
11592.47 310
11593.48 334
11594.50 315
11595.52 321
11596.53 351
11597.55 349
11598.57 354
11599.58 326
11600.60 331
11601.62 333
11602.64 346
11603.65 351
11604.67 342
11605.69 329
11606.70 354
11607.72 313
11608.74 337
11609.76 290
11610.77 322
11611.79 308
11612.81 312
11613.83 324
11614.84 326
11615.86 323
11616.88 325
11617.90 298
11618.92 313
11619.93 322
11620.95 310
11621.97 321
11622.99 303
11624.01 302
11625.02 277
11626.04 306
11627.06 289
11628.08 273
11629.10 289
11630.11 328
11631.13 317
11632.15 299
11633.17 305
11634.19 304
11635.21 287
11636.23 278
11637.24 308
11638.26 320
11639.28 323
11640.30 306
11641.32 279
11642.34 286
11643.36 276
11644.38 287
11645.39 303
11646.41 293
11647.43 305
11648.45 291
11649.47 286
11650.49 292
11651.51 285
11652.53 276
11653.55 288
11654.57 277
11655.59 266
11656.61 295
11657.63 322
11658.65 273
11659.67 277
11660.69 288
11661.70 284
11662.72 294
11663.74 304
11664.76 298
11665.78 270
11666.80 288
11667.82 302
11668.84 285
11669.86 272
11670.88 268
11671.90 282
11672.92 285
11673.95 287
11674.97 287
11675.99 287
11677.01 288
11678.03 302
11679.05 304
11680.07 290
11681.09 291
11682.11 275
11683.13 296
11684.15 281
11685.17 272
11686.19 250
11687.21 282
11688.23 316
11689.25 266
11690.28 262
11691.30 284
11692.32 284
11693.34 285
11694.36 270
11695.38 271
11696.40 291
11697.42 286
11698.44 300
11699.47 275
11700.49 286
11701.51 299
11702.53 315
11703.55 280
11704.57 297
11705.60 265
11706.62 257
11707.64 285
11708.66 283
11709.68 289
11710.70 267
11711.73 281
11712.75 288
11713.77 319
11714.79 297
11715.81 299
11716.84 287
11717.86 295
11718.88 292
11719.90 295
11720.92 297
11721.95 297
11722.97 292
11723.99 304
11725.01 274
11726.04 278
11727.06 290
11728.08 295
11729.11 308
11730.13 296
11731.15 297
11732.17 308
11733.20 303
11734.22 279
11735.24 296
11736.26 299
11737.29 308
11738.31 311
11739.33 306
11740.36 273
11741.38 287
11742.40 313
11743.43 313
11744.45 322
11745.47 317
11746.50 322
11747.52 291
11748.54 317
11749.57 292
11750.59 295
11751.62 283
11752.64 293
11753.66 274
11754.69 305
11755.71 321
11756.73 299
11757.76 292
11758.78 320
11759.81 300
11760.83 287
11761.85 330
11762.88 308
11763.90 336
11764.93 312
11765.95 324
11766.98 330
11768.00 318
11769.02 337
11770.05 323
11771.07 334
11772.10 326
11773.12 323
11774.15 318
11775.17 320
11776.20 310
11777.22 347
11778.25 350
11779.27 340
11780.30 349
11781.32 336
11782.35 364
11783.37 369
11784.40 366
11785.42 357
11786.45 326
11787.47 352
11788.50 340
11789.52 325
11790.55 330
11791.57 344
11792.60 344
11793.62 362
11794.65 370
11795.67 350
11796.70 348
11797.73 328
11798.75 344
11799.78 332
11800.80 377
11801.83 368
11802.85 331
11803.88 350
11804.91 348
11805.93 337
11806.96 344
11807.98 345
11809.01 328
11810.04 358
11811.06 338
11812.09 347
11813.12 338
11814.14 372
11815.17 349
11816.19 359
11817.22 369
11818.25 359
11819.27 378
11820.30 365
11821.33 377
11822.35 366
11823.38 354
11824.41 359
11825.44 382
11826.46 396
11827.49 413
11828.52 405
11829.54 399
11830.57 369
11831.60 409
11832.62 400
11833.65 385
11834.68 417
11835.71 427
11836.73 434
11837.76 374
11838.79 439
11839.82 412
11840.84 417
11841.87 425
11842.90 435
11843.93 415
11844.95 411
11845.98 400
11847.01 438
11848.04 434
11849.07 442
11850.09 462
11851.12 469
11852.15 477
11853.18 413
11854.21 495
11855.23 482
11856.26 516
11857.29 472
11858.32 498
11859.35 485
11860.38 508
11861.40 481
11862.43 497
11863.46 492
11864.49 494
11865.52 491
11866.55 504
11867.58 482
11868.60 512
11869.63 526
11870.66 507
11871.69 555
11872.72 521
11873.75 507
11874.78 477
11875.81 562
11876.84 516
11877.86 545
11878.89 559
11879.92 590
11880.95 563
11881.98 551
11883.01 577
11884.04 564
11885.07 580
11886.10 608
11887.13 634
11888.16 598
11889.19 628
11890.22 620
11891.25 651
11892.28 625
11893.31 638
11894.34 633
11895.37 694
11896.40 664
11897.43 693
11898.46 719
11899.49 783
11900.52 753
11901.55 823
11902.58 823
11903.61 835
11904.64 848
11905.67 798
11906.70 822
11907.73 777
11908.76 794
11909.79 797
11910.82 757
11911.85 718
11912.88 703
11913.91 731
11914.94 709
11915.97 687
11917.01 686
11918.04 709
11919.07 671
11920.10 684
11921.13 691
11922.16 718
11923.19 720
11924.22 763
11925.25 797
11926.28 871
11927.32 892
11928.35 907
11929.38 939
11930.41 973
11931.44 1011
11932.47 965
11933.50 956
11934.54 909
11935.57 898
11936.60 807
11937.63 763
11938.66 742
11939.70 728
11940.73 620
11941.76 659
11942.79 652
11943.82 605
11944.85 624
11945.89 617
11946.92 588
11947.95 573
11948.98 621
11950.02 543
11951.05 602
11952.08 561
11953.11 568
11954.15 533
11955.18 541
11956.21 552
11957.24 526
11958.28 542
11959.31 557
11960.34 542
11961.37 552
11962.41 543
11963.44 565
11964.47 537
11965.51 535
11966.54 581
11967.57 575
11968.60 581
11969.64 536
11970.67 580
11971.70 546
11972.74 561
11973.77 578
11974.80 562
11975.84 576
11976.87 601
11977.90 579
11978.94 604
11979.97 579
11981.00 592
11982.04 616
11983.07 592
11984.11 619
11985.14 588
11986.17 611
11987.21 580
11988.24 618
11989.28 619
11990.31 600
11991.34 627
11992.38 629
11993.41 588
11994.45 601
11995.48 610
11996.51 637
11997.55 635
11998.58 609
11999.62 648
12000.65 620
12001.69 667
12002.72 630
12003.76 676
12004.79 674
12005.82 681
12006.86 694
12007.89 655
12008.93 648
12009.96 678
12011.00 685
12012.03 692
12013.07 742
12014.10 719
12015.14 753
12016.17 730
12017.21 736
12018.24 752
12019.28 780
12020.32 758
12021.35 770
12022.39 724
12023.42 740
12024.46 708
12025.49 731
12026.53 690
12027.56 694
12028.60 717
12029.64 707
12030.67 731
12031.71 715
12032.74 719
12033.78 687
12034.81 726
12035.85 708
12036.89 716
12037.92 709
12038.96 733
12039.99 740
12041.03 732
12042.07 735
12043.10 710
12044.14 746
12045.18 700
12046.21 714
12047.25 719
12048.29 735
12049.32 760
12050.36 791
12051.40 782
12052.43 817
12053.47 807
12054.51 843
12055.54 826
12056.58 817
12057.62 840
12058.65 875
12059.69 834
12060.73 781
12061.76 803
12062.80 765
12063.84 762
12064.88 729
12065.91 743
12066.95 712
12067.99 737
12069.03 674
12070.06 708
12071.10 632
12072.14 666
12073.18 662
12074.21 662
12075.25 670
12076.29 634
12077.33 657
12078.36 590
12079.40 615
12080.44 609
12081.48 669
12082.52 603
12083.55 691
12084.59 652
12085.63 674
12086.67 640
12087.71 670
12088.74 654
12089.78 663
12090.82 669
12091.86 660
12092.90 691
12093.94 666
12094.98 664
12096.01 662
12097.05 735
12098.09 748
12099.13 792
12100.17 769
12101.21 794
12102.25 790
12103.28 817
12104.32 779
12105.36 792
12106.40 760
12107.44 704
12108.48 717
12109.52 676
12110.56 643
12111.60 602
12112.64 602
12113.68 591
12114.72 586
12115.76 553
12116.79 549
12117.83 517
12118.87 550
12119.91 516
12120.95 536
12121.99 528
12123.03 504
12124.07 505
12125.11 524
12126.15 543
12127.19 503
12128.23 509
12129.27 491
12130.31 508
12131.35 491
12132.39 490
12133.43 460
12134.47 486
12135.51 475
12136.55 489
12137.59 493
12138.63 494
12139.67 485
12140.71 478
12141.76 483
12142.80 467
12143.84 460
12144.88 460
12145.92 508
12146.96 454
12148.00 456
12149.04 463
12150.08 484
12151.12 444
12152.16 461
12153.20 471
12154.25 436
12155.29 472
12156.33 465
12157.37 438
12158.41 449
12159.45 451
12160.49 448
12161.53 437
12162.58 403
12163.62 423
12164.66 432
12165.70 470
12166.74 424
12167.78 402
12168.82 415
12169.87 432
12170.91 449
12171.95 425
12172.99 420
12174.03 428
12175.08 432
12176.12 415
12177.16 441
12178.20 431
12179.24 442
12180.29 439
12181.33 443
12182.37 414
12183.41 419
12184.46 404
12185.50 432
12186.54 417
12187.58 408
12188.63 430
12189.67 422
12190.71 393
12191.75 397
12192.80 427
12193.84 410
12194.88 413
12195.92 393
12196.97 420
12198.01 378
12199.05 380
12200.10 414
12201.14 411
12202.18 402
12203.23 397
12204.27 409
12205.31 407
12206.36 403
12207.40 403
12208.44 400
12209.49 374
12210.53 395
12211.57 388
12212.62 404
12213.66 378
12214.70 386
12215.75 364
12216.79 389
12217.84 397
12218.88 352
12219.92 376
12220.97 368
12222.01 363
12223.06 396
12224.10 401
12225.14 393
12226.19 379
12227.23 349
12228.28 383
12229.32 390
12230.36 391
12231.41 371
12232.45 352
12233.50 345
12234.54 368
12235.59 400
12236.63 361
12237.68 354
12238.72 347
12239.77 354
12240.81 331
12241.86 334
12242.90 348
12243.94 331
12244.99 318
12246.03 360
12247.08 390
12248.13 347
12249.17 344
12250.22 357
12251.26 354
12252.31 365
12253.35 371
12254.40 355
12255.44 348
12256.49 311
12257.53 342
12258.58 341
12259.62 347
12260.67 337
12261.72 357
12262.76 297
12263.81 310
12264.85 305
12265.90 308
12266.94 329
12267.99 323
12269.04 307
12270.08 334
12271.13 332
12272.17 321
12273.22 301
12274.27 303
12275.31 359
12276.36 333
12277.41 321
12278.45 308
12279.50 320
12280.55 322
12281.59 324
12282.64 324
12283.69 323
12284.73 313
12285.78 335
12286.83 342
12287.87 312
12288.92 326
12289.97 318
12291.01 338
12292.06 311
12293.11 351
12294.15 315
12295.20 314
12296.25 319
12297.30 296
12298.34 305
12299.39 310
12300.44 325
12301.48 329
12302.53 322
12303.58 291
12304.63 302
12305.67 306
12306.72 318
12307.77 290
12308.82 334
12309.87 330
12310.91 329
12311.96 308
12313.01 310
12314.06 291
12315.10 295
12316.15 301
12317.20 292
12318.25 333
12319.30 307
12320.34 306
12321.39 290
12322.44 314
12323.49 298
12324.54 300
12325.59 291
12326.63 290
12327.68 317
12328.73 323
12329.78 285
12330.83 310
12331.88 282
12332.93 295
12333.98 305
12335.02 292
12336.07 304
12337.12 329
12338.17 310
12339.22 312
12340.27 300
12341.32 292
12342.37 310
12343.42 307
12344.47 304
12345.51 311
12346.56 289
12347.61 293
12348.66 298
12349.71 296
12350.76 299
12351.81 311
12352.86 296
12353.91 327
12354.96 274
12356.01 291
12357.06 278
12358.11 294
12359.16 295
12360.21 305
12361.26 304
12362.31 316
12363.36 325
12364.41 326
12365.46 314
12366.51 276
12367.56 301
12368.61 322
12369.66 333
12370.71 304
12371.76 293
12372.81 290
12373.86 329
12374.91 334
12375.96 285
12377.01 272
12378.06 311
12379.11 332
12380.17 305
12381.22 276
12382.27 307
12383.32 319
12384.37 327
12385.42 298
12386.47 297
12387.52 310
12388.57 288
12389.62 288
12390.67 294
12391.73 308
12392.78 294
12393.83 319
12394.88 318
12395.93 309
12396.98 347
12398.03 320
12399.09 305
12400.14 312
12401.19 307
12402.24 287
12403.29 315
12404.34 317
12405.40 323
12406.45 330
12407.50 306
12408.55 313
12409.60 322
12410.66 304
12411.71 327
12412.76 313
12413.81 314
12414.86 343
12415.92 348
12416.97 354
12418.02 337
12419.07 329
12420.13 310
12421.18 349
12422.23 315
12423.28 318
12424.34 317
12425.39 316
12426.44 303
12427.49 319
12428.55 330
12429.60 320
12430.65 325
12431.71 336
12432.76 342
12433.81 317
12434.86 337
12435.92 339
12436.97 349
12438.02 333
12439.08 317
12440.13 330
12441.18 304
12442.24 310
12443.29 336
12444.34 336
12445.40 314
12446.45 362
12447.50 343
12448.56 329
12449.61 354
12450.67 330
12451.72 335
12452.77 367
12453.83 340
12454.88 369
12455.94 347
12456.99 339
12458.04 345
12459.10 351
12460.15 360
12461.21 369
12462.26 381
12463.31 374
12464.37 389
12465.42 382
12466.48 389
12467.53 399
12468.59 431
12469.64 413
12470.70 462
12471.75 459
12472.80 484
12473.86 523
12474.91 508
12475.97 530
12477.02 519
12478.08 528
12479.13 493
12480.19 484
12481.24 480
12482.30 471
12483.35 468
12484.41 478
12485.46 456
12486.52 406
12487.57 391
12488.63 383
12489.69 404
12490.74 407
12491.80 401
12492.85 392
12493.91 379
12494.96 392
12496.02 370
12497.07 351
12498.13 377
12499.19 373
12500.24 387
12501.30 379
12502.35 382
12503.41 391
12504.47 374
12505.52 369
12506.58 372
12507.63 372
12508.69 360
12509.75 389
12510.80 382
12511.86 417
12512.91 395
12513.97 406
12515.03 383
12516.08 379
12517.14 374
12518.20 393
12519.25 402
12520.31 398
12521.37 394
12522.42 393
12523.48 400
12524.54 367
12525.59 384
12526.65 387
12527.71 418
12528.77 380
12529.82 407
12530.88 383
12531.94 397
12532.99 366
12534.05 393
12535.11 380
12536.17 386
12537.22 365
12538.28 374
12539.34 365
12540.40 386
12541.45 381
12542.51 384
12543.57 417
12544.63 387
12545.68 401
12546.74 407
12547.80 426
12548.86 432
12549.92 474
12550.97 453
12552.03 437
12553.09 456
12554.15 456
12555.21 447
12556.26 422
12557.32 451
12558.38 468
12559.44 453
12560.50 412
12561.56 422
12562.61 436
12563.67 425
12564.73 386
12565.79 424
12566.85 404
12567.91 394
12568.97 412
12570.02 421
12571.08 405
12572.14 388
12573.20 416
12574.26 415
12575.32 416
12576.38 390
12577.44 359
12578.50 402
12579.56 410
12580.61 401
12581.67 365
12582.73 370
12583.79 400
12584.85 398
12585.91 397
12586.97 399
12588.03 417
12589.09 423
12590.15 406
12591.21 399
12592.27 410
12593.33 426
12594.39 390
12595.45 409
12596.51 377
12597.57 383
12598.63 397
12599.69 391
12600.75 413
12601.81 410
12602.87 391
12603.93 393
12604.99 416
12606.05 406
12607.11 411
12608.17 402
12609.23 414
12610.29 411
12611.35 441
12612.41 418
12613.47 447
12614.53 459
12615.59 452
12616.66 414
12617.72 403
12618.78 445
12619.84 450
12620.90 489
12621.96 493
12623.02 467
12624.08 414
12625.14 449
12626.20 477
12627.26 461
12628.33 492
12629.39 447
12630.45 480
12631.51 486
12632.57 470
12633.63 461
12634.69 440
12635.76 429
12636.82 452
12637.88 459
12638.94 434
12640.00 421
12641.06 429
12642.13 400
12643.19 413
12644.25 414
12645.31 420
12646.37 426
12647.44 391
12648.50 402
12649.56 420
12650.62 428
12651.68 407
12652.75 425
12653.81 414
12654.87 432
12655.93 426
12657.00 394
12658.06 407
12659.12 405
12660.18 415
12661.25 426
12662.31 431
12663.37 392
12664.43 394
12665.50 418
12666.56 436
12667.62 428
12668.69 415
12669.75 446
12670.81 415
12671.88 398
12672.94 421
12674.00 405
12675.06 459
12676.13 444
12677.19 464
12678.25 420
12679.32 416
12680.38 463
12681.44 479
12682.51 431
12683.57 462
12684.64 458
12685.70 475
12686.76 495
12687.83 434
12688.89 437
12689.95 474
12691.02 472
12692.08 484
12693.15 488
12694.21 480
12695.27 463
12696.34 474
12697.40 505
12698.47 461
12699.53 481
12700.59 502
12701.66 539
12702.72 574
12703.79 536
12704.85 517
12705.92 518
12706.98 510
12708.05 529
12709.11 528
12710.18 520
12711.24 524
12712.30 543
12713.37 537
12714.43 498
12715.50 504
12716.56 526
12717.63 548
12718.69 543
12719.76 485
12720.82 494
12721.89 520
12722.95 512
12724.02 535
12725.09 524
12726.15 520
12727.22 568
12728.28 567
12729.35 580
12730.41 609
12731.48 587
12732.54 569
12733.61 576
12734.68 534
12735.74 535
12736.81 548
12737.87 534
12738.94 524
12740.00 509
12741.07 526
12742.14 510
12743.20 472
12744.27 483
12745.33 471
12746.40 482
12747.47 480
12748.53 458
12749.60 463
12750.67 472
12751.73 446
12752.80 431
12753.87 447
12754.93 471
12756.00 459
12757.07 451
12758.13 442
12759.20 452
12760.27 442
12761.33 437
12762.40 436
12763.47 456
12764.53 436
12765.60 438
12766.67 447
12767.73 415
12768.80 426
12769.87 405
12770.94 417
12772.00 413
12773.07 418
12774.14 427
12775.21 416
12776.27 405
12777.34 386
12778.41 389
12779.48 401
12780.54 403
12781.61 400
12782.68 425
12783.75 405
12784.81 390
12785.88 413
12786.95 401
12788.02 411
12789.09 381
12790.15 391
12791.22 395
12792.29 391
12793.36 412
12794.43 395
12795.49 395
12796.56 393
12797.63 420
12798.70 408
12799.77 364
12800.84 376
12801.90 394
12802.97 393
12804.04 417
12805.11 393
12806.18 381
12807.25 394
12808.32 407
12809.39 389
12810.45 425
12811.52 423
12812.59 408
12813.66 409
12814.73 429
12815.80 421
12816.87 433
12817.94 407
12819.01 443
12820.08 425
12821.15 433
12822.21 421
12823.28 436
12824.35 420
12825.42 413
12826.49 433
12827.56 439
12828.63 428
12829.70 435
12830.77 435
12831.84 403
12832.91 439
12833.98 455
12835.05 448
12836.12 448
12837.19 411
12838.26 390
12839.33 403
12840.40 383
12841.47 364
12842.54 376
12843.61 371
12844.68 374
12845.75 383
12846.82 359
12847.89 360
12848.96 359
12850.03 362
12851.10 356
12852.18 374
12853.25 375
12854.32 333
12855.39 340
12856.46 323
12857.53 334
12858.60 347
12859.67 325
12860.74 340
12861.81 336
12862.88 342
12863.96 323
12865.03 314
12866.10 334
12867.17 332
12868.24 328
12869.31 331
12870.38 329
12871.45 324
12872.53 338
12873.60 296
12874.67 334
12875.74 338
12876.81 310
12877.88 327
12878.96 347
12880.03 327
12881.10 305
12882.17 346
12883.24 311
12884.31 335
12885.39 324
12886.46 330
12887.53 320
12888.60 308
12889.68 326
12890.75 300
12891.82 297
12892.89 301
12893.96 313
12895.04 314
12896.11 296
12897.18 312
12898.25 324
12899.33 299
12900.40 281
12901.47 311
12902.54 298
12903.62 313
12904.69 302
12905.76 311
12906.84 320
12907.91 308
12908.98 324
12910.06 301
12911.13 319
12912.20 276
12913.27 283
12914.35 290
12915.42 308
12916.49 304
12917.57 268
12918.64 266
12919.71 308
12920.79 292
12921.86 282
12922.94 294
12924.01 287
12925.08 297
12926.16 282
12927.23 306
12928.30 290
12929.38 289
12930.45 285
12931.53 295
12932.60 295
12933.67 287
12934.75 323
12935.82 282
12936.90 280
12937.97 281
12939.04 301
12940.12 273
12941.19 281
12942.27 283
12943.34 260
12944.42 269
12945.49 272
12946.56 279
12947.64 260
12948.71 286
12949.79 280
12950.86 283
12951.94 284
12953.01 276
12954.09 280
12955.16 302
12956.24 271
12957.31 288
12958.39 286
12959.46 282
12960.54 282
12961.61 294
12962.69 282
12963.76 276
12964.84 270
12965.91 261
12966.99 286
12968.07 276
12969.14 256
12970.22 276
12971.29 289
12972.37 264
12973.44 285
12974.52 260
12975.59 285
12976.67 286
12977.75 284
12978.82 263
12979.90 285
12980.97 266
12982.05 282
12983.13 284
12984.20 289
12985.28 283
12986.35 278
12987.43 290
12988.51 268
12989.58 298
12990.66 291
12991.74 283
12992.81 276
12993.89 285
12994.97 264
12996.04 262
12997.12 273
12998.20 278
12999.27 298
13000.35 296
13001.43 260
13002.50 283
13003.58 291
13004.66 270
13005.73 281
13006.81 277
13007.89 280
13008.97 271
13010.04 291
13011.12 262
13012.20 274
13013.27 263
13014.35 274
13015.43 289
13016.51 292
13017.58 272
13018.66 267
13019.74 290
13020.82 269
13021.89 269
13022.97 259
13024.05 282
13025.13 284
13026.21 293
13027.28 282
13028.36 249
13029.44 271
13030.52 284
13031.60 277
13032.67 270
13033.75 281
13034.83 307
13035.91 280
13036.99 271
13038.07 295
13039.14 294
13040.22 278
13041.30 273
13042.38 270
13043.46 272
13044.54 297
13045.62 278
13046.69 283
13047.77 322
13048.85 286
13049.93 279
13051.01 282
13052.09 277
13053.17 257
13054.25 290
13055.33 268
13056.40 281
13057.48 288
13058.56 294
13059.64 281
13060.72 271
13061.80 266
13062.88 298
13063.96 302
13065.04 292
13066.12 272
13067.20 286
13068.28 292
13069.36 280
13070.44 280
13071.52 274
13072.60 268
13073.68 256
13074.76 272
13075.84 288
13076.92 274
13078.00 280
13079.08 274
13080.16 276
13081.24 298
13082.32 277
13083.40 298
13084.48 292
13085.56 280
13086.64 295
13087.72 288
13088.80 281
13089.88 299
13090.96 294
13092.04 274
13093.12 277
13094.20 263
13095.28 275
13096.36 287
13097.44 295
13098.52 275
13099.61 281
13100.69 289
13101.77 298
13102.85 291
13103.93 302
13105.01 297
13106.09 285
13107.17 300
13108.25 292
13109.34 287
13110.42 285
13111.50 274
13112.58 285
13113.66 292
13114.74 298
13115.82 306
13116.91 287
13117.99 297
13119.07 299
13120.15 322
13121.23 309
13122.31 332
13123.40 315
13124.48 296
13125.56 297
13126.64 290
13127.72 306
13128.81 298
13129.89 299
13130.97 321
13132.05 299
13133.14 313
13134.22 285
13135.30 327
13136.38 302
13137.47 282
13138.55 293
13139.63 287
13140.71 300
13141.80 294
13142.88 339
13143.96 295
13145.04 329
13146.13 285
13147.21 287
13148.29 307
13149.38 320
13150.46 315
13151.54 316
13152.62 339
13153.71 321
13154.79 316
13155.87 309
13156.96 322
13158.04 306
13159.12 329
13160.21 323
13161.29 323
13162.37 326
13163.46 323
13164.54 321
13165.62 320
13166.71 309
13167.79 319
13168.88 318
13169.96 327
13171.04 345
13172.13 318
13173.21 340
13174.30 315
13175.38 327
13176.46 343
13177.55 323
13178.63 339
13179.72 322
13180.80 329
13181.88 315
13182.97 302
13184.05 306
13185.14 348
13186.22 311
13187.31 333
13188.39 321
13189.48 321
13190.56 315
13191.65 342
13192.73 318
13193.81 364
13194.90 330
13195.98 316
13197.07 326
13198.15 342
13199.24 338
13200.32 332
13201.41 336
13202.49 348
13203.58 335
13204.67 337
13205.75 347
13206.84 321
13207.92 321
13209.01 339
13210.09 329
13211.18 368
13212.26 334
13213.35 352
13214.43 343
13215.52 345
13216.61 331
13217.69 337
13218.78 351
13219.86 337
13220.95 370
13222.04 346
13223.12 327
13224.21 341
13225.29 354
13226.38 353
13227.47 345
13228.55 343
13229.64 341
13230.72 355
13231.81 351
13232.90 373
13233.98 371
13235.07 361
13236.16 381
13237.24 368
13238.33 356
13239.42 365
13240.50 361
13241.59 375
13242.68 368
13243.76 361
13244.85 370
13245.94 346
13247.02 393
13248.11 360
13249.20 378
13250.29 387
13251.37 376
13252.46 379
13253.55 392
13254.63 369
13255.72 397
13256.81 413
13257.90 388
13258.98 411
13260.07 412
13261.16 397
13262.25 393
13263.33 399
13264.42 405
13265.51 407
13266.60 427
13267.69 405
13268.77 404
13269.86 411
13270.95 417
13272.04 438
13273.13 445
13274.21 432
13275.30 431
13276.39 413
13277.48 427
13278.57 425
13279.65 418
13280.74 440
13281.83 458
13282.92 454
13284.01 436
13285.10 463
13286.19 455
13287.27 467
13288.36 446
13289.45 461
13290.54 453
13291.63 475
13292.72 470
13293.81 479
13294.90 460
13295.98 485
13297.07 498
13298.16 516
13299.25 481
13300.34 467
13301.43 508
13302.52 493
13303.61 484
13304.70 489
13305.79 532
13306.88 478
13307.97 511
13309.06 541
13310.15 509
13311.24 506
13312.32 537
13313.41 525
13314.50 531
13315.59 521
13316.68 521
13317.77 538
13318.86 542
13319.95 564
13321.04 575
13322.13 553
13323.22 551
13324.31 567
13325.40 552
13326.49 529
13327.58 554
13328.68 530
13329.77 563
13330.86 567
13331.95 579
13333.04 609
13334.13 571
13335.22 578
13336.31 573
13337.40 575
13338.49 596
13339.58 591
13340.67 589
13341.76 594
13342.85 581
13343.94 557
13345.04 582
13346.13 578
13347.22 565
13348.31 595
13349.40 609
13350.49 629
13351.58 605
13352.67 617
13353.77 620
13354.86 588
13355.95 592
13357.04 616
13358.13 602
13359.22 636
13360.31 625
13361.41 648
13362.50 629
13363.59 625
13364.68 663
13365.77 668
13366.87 662
13367.96 686
13369.05 704
13370.14 688
13371.23 697
13372.33 651
13373.42 666
13374.51 662
13375.60 625
13376.69 620
13377.79 605
13378.88 598
13379.97 569
13381.06 529
13382.16 532
13383.25 568
13384.34 514
13385.43 524
13386.53 519
13387.62 526
13388.71 528
13389.81 522
13390.90 510
13391.99 522
13393.08 478
13394.18 508
13395.27 471
13396.36 478
13397.46 478
13398.55 509
13399.64 490
13400.74 490
13401.83 506
13402.92 483
13404.02 472
13405.11 493
13406.20 495
13407.30 499
13408.39 472
13409.48 494
13410.58 496
13411.67 453
13412.77 477
13413.86 497
13414.95 496
13416.05 448
13417.14 490
13418.23 482
13419.33 491
13420.42 497
13421.52 487
13422.61 486
13423.71 514
13424.80 516
13425.89 521
13426.99 510
13428.08 469
13429.18 536
13430.27 528
13431.37 511
13432.46 471
13433.56 536
13434.65 517
13435.74 491
13436.84 525
13437.93 535
13439.03 538
13440.12 504
13441.22 530
13442.31 516
13443.41 545
13444.50 515
13445.60 531
13446.69 573
13447.79 553
13448.88 537
13449.98 566
13451.08 541
13452.17 554
13453.27 551
13454.36 593
13455.46 560
13456.55 529
13457.65 548
13458.74 579
13459.84 608
13460.94 556
13462.03 593
13463.13 590
13464.22 589
13465.32 567
13466.41 594
13467.51 574
13468.61 586
13469.70 575
13470.80 585
13471.90 613
13472.99 625
13474.09 599
13475.18 611
13476.28 592
13477.38 578
13478.47 602
13479.57 626
13480.67 595
13481.76 627
13482.86 655
13483.96 606
13485.05 589
13486.15 601
13487.25 657
13488.34 633
13489.44 624
13490.54 625
13491.63 639
13492.73 641
13493.83 661
13494.93 658
13496.02 674
13497.12 706
13498.22 700
13499.31 727
13500.41 720
13501.51 667
13502.61 700
13503.70 699
13504.80 702
13505.90 696
13507.00 686
13508.09 676
13509.19 693
13510.29 688
13511.39 663
13512.49 645
13513.58 644
13514.68 608
13515.78 621
13516.88 605
13517.98 614
13519.07 610
13520.17 596
13521.27 575
13522.37 583
13523.47 582
13524.57 546
13525.66 535
13526.76 572
13527.86 531
13528.96 552
13530.06 568
13531.16 494
13532.25 554
13533.35 514
13534.45 515
13535.55 493
13536.65 544
13537.75 503
13538.85 486
13539.95 510
13541.05 507
13542.14 488
13543.24 470
13544.34 512
13545.44 501
13546.54 486
13547.64 467
13548.74 495
13549.84 465
13550.94 440
13552.04 463
13553.14 476
13554.24 476
13555.34 456
13556.44 442
13557.54 469
13558.64 454
13559.74 485
13560.84 480
13561.94 455
13563.04 477
13564.13 481
13565.23 482
13566.34 452
13567.44 436
13568.54 453
13569.64 486
13570.74 472
13571.84 495
13572.94 479
13574.04 501
13575.14 451
13576.24 470
13577.34 485
13578.44 490
13579.54 505
13580.64 480
13581.74 476
13582.84 460
13583.94 457
13585.04 457
13586.14 495
13587.24 477
13588.35 495
13589.45 509
13590.55 520
13591.65 461
13592.75 507
13593.85 482
13594.95 501
13596.05 486
13597.15 478
13598.26 527
13599.36 498
13600.46 519
13601.56 523
13602.66 487
13603.76 493
13604.86 514
13605.97 516
13607.07 491
13608.17 468
13609.27 503
13610.37 522
13611.47 524
13612.58 493
13613.68 538
13614.78 519
13615.88 502
13616.98 522
13618.09 524
13619.19 517
13620.29 515
13621.39 550
13622.50 503
13623.60 517
13624.70 493
13625.80 527
13626.91 543
13628.01 545
13629.11 540
13630.21 529
13631.32 530
13632.42 517
13633.52 539
13634.62 507
13635.73 552
13636.83 562
13637.93 550
13639.04 538
13640.14 522
13641.24 517
13642.35 552
13643.45 527
13644.55 551
13645.65 511
13646.76 527
13647.86 538
13648.96 482
13650.07 527
13651.17 508
13652.28 545
13653.38 518
13654.48 518
13655.59 488
13656.69 496
13657.79 472
13658.90 513
13660.00 519
13661.11 502
13662.21 489
13663.31 503
13664.42 519
13665.52 502
13666.63 494
13667.73 489
13668.83 504
13669.94 524
13671.04 508
13672.15 481
13673.25 513
13674.36 503
13675.46 567
13676.56 523
13677.67 527
13678.77 514
13679.88 530
13680.98 511
13682.09 504
13683.19 526
13684.30 499
13685.40 539
13686.51 536
13687.61 556
13688.72 527
13689.82 511
13690.93 524
13692.03 556
13693.14 546
13694.24 529
13695.35 559
13696.45 578
13697.56 555
13698.66 548
13699.77 560
13700.87 555
13701.98 537
13703.09 559
13704.19 589
13705.30 542
13706.40 578
13707.51 604
13708.61 618
13709.72 565
13710.83 621
13711.93 643
13713.04 647
13714.14 630
13715.25 603
13716.36 600
13717.46 647
13718.57 632
13719.67 641
13720.78 663
13721.89 636
13722.99 658
13724.10 617
13725.21 622
13726.31 653
13727.42 663
13728.53 660
13729.63 647
13730.74 655
13731.85 681
13732.95 708
13734.06 696
13735.17 682
13736.27 697
13737.38 740
13738.49 701
13739.59 675
13740.70 713
13741.81 729
13742.92 710
13744.02 787
13745.13 759
13746.24 780
13747.35 773
13748.45 815
13749.56 801
13750.67 859
13751.78 874
13752.88 893
13753.99 952
13755.10 908
13756.21 978
13757.31 984
13758.42 1009
13759.53 1022
13760.64 1017
13761.75 1035
13762.85 987
13763.96 1007
13765.07 1040
13766.18 1021
13767.29 978
13768.39 1002
13769.50 1002
13770.61 944
13771.72 955
13772.83 984
13773.94 939
13775.04 920
13776.15 884
13777.26 885
13778.37 828
13779.48 862
13780.59 822
13781.70 787
13782.80 760
13783.91 763
13785.02 702
13786.13 689
13787.24 684
13788.35 647
13789.46 681
13790.57 638
13791.68 624
13792.79 629
13793.90 619
13795.00 619
13796.11 609
13797.22 604
13798.33 603
13799.44 623
13800.55 554
13801.66 568
13802.77 560
13803.88 587
13804.99 577
13806.10 553
13807.21 554
13808.32 546
13809.43 516
13810.54 559
13811.65 533
13812.76 505
13813.87 538
13814.98 558
13816.09 517
13817.20 526
13818.31 531
13819.42 523
13820.53 532
13821.64 521
13822.75 544
13823.86 522
13824.97 504
13826.08 498
13827.19 512
13828.30 537
13829.41 535
13830.53 492
13831.64 501
13832.75 511
13833.86 493
13834.97 503
13836.08 500
13837.19 519
13838.30 518
13839.41 536
13840.52 510
13841.64 519
13842.75 534
13843.86 476
13844.97 507
13846.08 516
13847.19 534
13848.30 526
13849.41 511
13850.53 555
13851.64 518
13852.75 531
13853.86 487
13854.97 513
13856.08 497
13857.20 480
13858.31 484
13859.42 514
13860.53 530
13861.64 536
13862.76 488
13863.87 485
13864.98 537
13866.09 512
13867.20 556
13868.32 513
13869.43 527
13870.54 500
13871.65 486
13872.77 514
13873.88 508
13874.99 499
13876.10 513
13877.22 533
13878.33 518
13879.44 522
13880.55 501
13881.67 509
13882.78 507
13883.89 539
13885.01 559
13886.12 549
13887.23 581
13888.34 580
13889.46 564
13890.57 538
13891.68 584
13892.80 613
13893.91 573
13895.02 581
13896.14 571
13897.25 597
13898.36 579
13899.48 584
13900.59 558
13901.70 553
13902.82 528
13903.93 516
13905.05 531
13906.16 560
13907.27 504
13908.39 498
13909.50 518
13910.61 522
13911.73 490
13912.84 481
13913.96 473
13915.07 468
13916.19 453
13917.30 440
13918.41 466
13919.53 452
13920.64 440
13921.76 473
13922.87 458
13923.99 436
13925.10 445
13926.21 441
13927.33 441
13928.44 439
13929.56 429
13930.67 441
13931.79 453
13932.90 439
13934.02 460
13935.13 438
13936.25 471
13937.36 443
13938.48 429
13939.59 423
13940.71 431
13941.82 437
13942.94 437
13944.05 443
13945.17 426
13946.28 422
13947.40 406
13948.52 393
13949.63 399
13950.75 409
13951.86 408
13952.98 426
13954.09 415
13955.21 410
13956.32 426
13957.44 420
13958.56 409
13959.67 418
13960.79 438
13961.90 414
13963.02 387
13964.14 437
13965.25 432
13966.37 424
13967.48 402
13968.60 400
13969.72 415
13970.83 411
13971.95 425
13973.07 402
13974.18 426
13975.30 423
13976.42 439
13977.53 405
13978.65 416
13979.77 411
13980.88 414
13982.00 429
13983.12 411
13984.23 400
13985.35 404
13986.47 444
13987.58 433
13988.70 410
13989.82 413
13990.94 399
13992.05 429
13993.17 422
13994.29 427
13995.40 441
13996.52 446
13997.64 414
13998.76 422
13999.87 449
14000.99 433
14002.11 449
14003.23 465
14004.35 434
14005.46 429
14006.58 433
14007.70 432
14008.82 401
14009.93 432
14011.05 419
14012.17 416
14013.29 408
14014.41 429
14015.52 450
14016.64 444
14017.76 442
14018.88 441
14020.00 439
14021.12 421
14022.23 443
14023.35 417
14024.47 447
14025.59 435
14026.71 414
14027.83 414
14028.95 430
14030.06 410
14031.18 465
14032.30 443
14033.42 415
14034.54 431
14035.66 438
14036.78 455
14037.90 443
14039.02 429
14040.14 432
14041.25 426
14042.37 438
14043.49 465
14044.61 411
14045.73 449
14046.85 443
14047.97 484
14049.09 468
14050.21 445
14051.33 466
14052.45 474
14053.57 495
14054.69 482
14055.81 479
14056.93 490
14058.05 537
14059.17 479
14060.29 497
14061.41 473
14062.53 502
14063.65 486
14064.77 523
14065.89 488
14067.01 504
14068.13 508
14069.25 514
14070.37 537
14071.49 519
14072.61 507
14073.73 534
14074.85 519
14075.97 480
14077.09 529
14078.21 530
14079.33 547
14080.45 529
14081.57 529
14082.69 533
14083.82 497
14084.94 518
14086.06 542
14087.18 528
14088.30 524
14089.42 547
14090.54 559
14091.66 550
14092.78 500
14093.91 550
14095.03 563
14096.15 575
14097.27 545
14098.39 556
14099.51 543
14100.63 560
14101.76 579
14102.88 582
14104.00 535
14105.12 525
14106.24 526
14107.36 494
14108.49 507
14109.61 501
14110.73 536
14111.85 490
14112.97 494
14114.10 475
14115.22 481
14116.34 461
14117.46 451
14118.58 465
14119.71 460
14120.83 443
14121.95 448
14123.07 434
14124.20 435
14125.32 421
14126.44 406
14127.56 413
14128.69 397
14129.81 410
14130.93 384
14132.06 416
14133.18 406
14134.30 393
14135.42 392
14136.55 383
14137.67 398
14138.79 385
14139.92 380
14141.04 382
14142.16 385
14143.29 379
14144.41 390
14145.53 400
14146.66 376
14147.78 391
14148.90 390
14150.03 366
14151.15 352
14152.27 373
14153.40 368
14154.52 371
14155.64 392
14156.77 397
14157.89 392
14159.02 374
14160.14 362
14161.26 382
14162.39 383
14163.51 398
14164.64 388
14165.76 360
14166.88 380
14168.01 394
14169.13 372
14170.26 366
14171.38 376
14172.51 373
14173.63 374
14174.75 396
14175.88 386
14177.00 361
14178.13 393
14179.25 340
14180.38 355
14181.50 349
14182.63 361
14183.75 369
14184.88 349
14186.00 334
14187.13 374
14188.25 350
14189.38 328
14190.50 353
14191.63 332
14192.75 346
14193.88 343
14195.00 345
14196.13 334
14197.25 336
14198.38 331
14199.50 333
14200.63 353
14201.76 334
14202.88 356
14204.01 351
14205.13 352
14206.26 346
14207.38 335
14208.51 332
14209.64 327
14210.76 338
14211.89 346
14213.01 356
14214.14 352
14215.27 312
14216.39 329
14217.52 329
14218.64 322
14219.77 351
14220.90 339
14222.02 315
14223.15 322
14224.28 343
14225.40 336
14226.53 330
14227.66 303
14228.78 344
14229.91 310
14231.04 308
14232.16 331
14233.29 303
14234.42 314
14235.54 317
14236.67 308
14237.80 353
14238.92 325
14240.05 299
14241.18 321
14242.31 329
14243.43 302
14244.56 327
14245.69 332
14246.82 300
14247.94 311
14249.07 322
14250.20 315
14251.33 301
14252.45 310
14253.58 323
14254.71 322
14255.84 309
14256.96 319
14258.09 284
14259.22 308
14260.35 320
14261.47 298
14262.60 294
14263.73 299
14264.86 291
14265.99 287
14267.12 310
14268.24 291
14269.37 291
14270.50 285
14271.63 280
14272.76 293
14273.89 302
14275.01 291
14276.14 288
14277.27 286
14278.40 313
14279.53 316
14280.66 298
14281.79 288
14282.91 289
14284.04 288
14285.17 276
14286.30 293
14287.43 307
14288.56 295
14289.69 280
14290.82 286
14291.95 284
14293.08 307
14294.20 279
14295.33 301
14296.46 303
14297.59 285
14298.72 276
14299.85 279
14300.98 300
14302.11 294
14303.24 272
14304.37 315
14305.50 311
14306.63 275
14307.76 289
14308.89 283
14310.02 260
14311.15 278
14312.28 271
14313.41 272
14314.54 285
14315.67 292
14316.80 292
14317.93 272
14319.06 260
14320.19 282
14321.32 304
14322.45 301
14323.58 261
14324.71 262
14325.84 302
14326.97 294
14328.10 269
14329.23 275
14330.36 285
14331.49 287
14332.62 258
14333.76 300
14334.89 295
14336.02 289
14337.15 293
14338.28 270
14339.41 284
14340.54 278
14341.67 282
14342.80 286
14343.93 291
14345.07 266
14346.20 266
14347.33 289
14348.46 286
14349.59 277
14350.72 271
14351.85 269
14352.99 281
14354.12 271
14355.25 266
14356.38 284
14357.51 282
14358.64 294
14359.78 276
14360.91 270
14362.04 258
14363.17 292
14364.30 276
14365.44 268
14366.57 272
14367.70 273
14368.83 269
14369.96 264
14371.10 293
14372.23 301
14373.36 269
14374.49 235
14375.63 286
14376.76 293
14377.89 284
14379.02 296
14380.16 284
14381.29 284
14382.42 269
14383.55 282
14384.69 280
14385.82 283
14386.95 290
14388.09 274
14389.22 286
14390.35 274
14391.49 271
14392.62 289
14393.75 288
14394.89 290
14396.02 301
14397.15 304
14398.28 266
14399.42 287
14400.55 288
14401.69 295
14402.82 301
14403.95 289
14405.09 292
14406.22 310
14407.35 306
14408.49 300
14409.62 299
14410.75 306
14411.89 277
14413.02 290
14414.16 296
14415.29 277
14416.42 293
14417.56 308
14418.69 322
14419.83 273
14420.96 298
14422.10 287
14423.23 299
14424.36 302
14425.50 325
14426.63 311
14427.77 318
14428.90 316
14430.04 301
14431.17 309
14432.31 328
14433.44 295
14434.58 309
14435.71 312
14436.85 278
14437.98 292
14439.12 328
14440.25 324
14441.39 318
14442.52 307
14443.66 303
14444.79 289
14445.93 300
14447.06 304
14448.20 321
14449.33 294
14450.47 333
14451.60 322
14452.74 315
14453.87 311
14455.01 290
14456.14 292
14457.28 315
14458.42 283
14459.55 307
14460.69 313
14461.82 335
14462.96 366
14464.10 320
14465.23 311
14466.37 317
14467.50 326
14468.64 334
14469.78 320
14470.91 316
14472.05 325
14473.18 328
14474.32 308
14475.46 333
14476.59 323
14477.73 325
14478.87 300
14480.00 307
14481.14 296
14482.28 308
14483.41 310
14484.55 336
14485.69 326
14486.82 323
14487.96 313
14489.10 317
14490.23 320
14491.37 299
14492.51 284
14493.65 326
14494.78 305
14495.92 319
14497.06 298
14498.19 311
14499.33 304
14500.47 319
14501.61 301
14502.74 321
14503.88 323
14505.02 317
14506.16 289
14507.29 332
14508.43 305
14509.57 317
14510.71 323
14511.85 325
14512.98 285
14514.12 307
14515.26 315
14516.40 331
14517.54 291
14518.67 290
14519.81 295
14520.95 297
14522.09 303
14523.23 312
14524.36 307
14525.50 301
14526.64 318
14527.78 307
14528.92 328
14530.06 314
14531.19 313
14532.33 297
14533.47 294
14534.61 322
14535.75 322
14536.89 317
14538.03 299
14539.17 287
14540.31 310
14541.44 304
14542.58 272
14543.72 319
14544.86 339
14546.00 307
14547.14 295
14548.28 300
14549.42 317
14550.56 319
14551.70 338
14552.84 316
14553.98 323
14555.12 307
14556.25 339
14557.39 352
14558.53 331
14559.67 303
14560.81 336
14561.95 342
14563.09 326
14564.23 342
14565.37 356
14566.51 331
14567.65 313
14568.79 364
14569.93 344
14571.07 342
14572.21 330
14573.35 354
14574.49 359
14575.63 332
14576.77 361
14577.92 348
14579.06 371
14580.20 347
14581.34 365
14582.48 369
14583.62 338
14584.76 370
14585.90 374
14587.04 345
14588.18 362
14589.32 376
14590.46 389
14591.60 399
14592.74 396
14593.89 376
14595.03 363
14596.17 384
14597.31 370
14598.45 408
14599.59 418
14600.73 395
14601.87 381
14603.02 407
14604.16 402
14605.30 387
14606.44 405
14607.58 399
14608.72 387
14609.86 414
14611.01 389
14612.15 421
14613.29 431
14614.43 423
14615.57 418
14616.72 437
14617.86 439
14619.00 426
14620.14 448
14621.28 428
14622.43 449
14623.57 480
14624.71 447
14625.85 437
14627.00 470
14628.14 454
14629.28 494
14630.42 514
14631.56 499
14632.71 521
14633.85 550
14634.99 533
14636.14 529
14637.28 521
14638.42 511
14639.56 518
14640.71 498
14641.85 465
14642.99 450
14644.14 459
14645.28 424
14646.42 425
14647.56 417
14648.71 396
14649.85 376
14650.99 375
14652.14 346
14653.28 369
14654.42 373
14655.57 349
14656.71 351
14657.85 355
14659.00 364
14660.14 343
14661.29 313
14662.43 338
14663.57 337
14664.72 329
14665.86 319
14667.00 322
14668.15 347
14669.29 308
14670.44 335
14671.58 317
14672.73 319
14673.87 283
14675.01 283
14676.16 320
14677.30 295
14678.45 282
14679.59 297
14680.74 302
14681.88 301
14683.02 282
14684.17 275
14685.31 295
14686.46 271
14687.60 290
14688.75 289
14689.89 277
14691.04 264
14692.18 287
14693.33 275
14694.47 287
14695.62 254
14696.76 274
14697.91 275
14699.05 257
14700.20 269
14701.34 287
14702.49 293
14703.63 260
14704.78 272
14705.92 282
14707.07 275
14708.22 269
14709.36 287
14710.51 292
14711.65 270
14712.80 279
14713.94 267
14715.09 271
14716.23 274
14717.38 281
14718.53 257
14719.67 252
14720.82 260
14721.96 293
14723.11 279
14724.26 276
14725.40 276
14726.55 255
14727.70 266
14728.84 277
14729.99 275
14731.13 298
14732.28 274
14733.43 257
14734.57 271
14735.72 284
14736.87 280
14738.01 267
14739.16 279
14740.31 275
14741.45 252
14742.60 272
14743.75 264
14744.89 260
14746.04 258
14747.19 242
14748.34 248
14749.48 272
14750.63 228
14751.78 245
14752.92 247
14754.07 261
14755.22 254
14756.37 250
14757.51 251
14758.66 245
14759.81 237
14760.96 240
14762.10 249
14763.25 252
14764.40 237
14765.55 266
14766.70 236
14767.84 257
14768.99 286
14770.14 262
14771.29 254
14772.43 260
14773.58 255
14774.73 272
14775.88 223
14777.03 219
14778.18 253
14779.32 261
14780.47 242
14781.62 236
14782.77 228
14783.92 259
14785.07 226
14786.21 214
14787.36 245
14788.51 234
14789.66 216
14790.81 236
14791.96 261
14793.11 231
14794.26 222
14795.40 246
14796.55 235
14797.70 220
14798.85 229
14800.00 228
14801.15 220
14802.30 217
14803.45 230
14804.60 237
14805.75 220
14806.90 227
14808.05 215
14809.19 227
14810.34 198
14811.49 214
14812.64 214
14813.79 212
14814.94 199
14816.09 191
14817.24 225
14818.39 222
14819.54 203
14820.69 192
14821.84 218
14822.99 214
14824.14 199
14825.29 217
14826.44 226
14827.59 220
14828.74 204
14829.89 211
14831.04 205
14832.19 222
14833.34 219
14834.49 241
14835.64 212
14836.79 223
14837.95 208
14839.10 222
14840.25 204
14841.40 189
14842.55 211
14843.70 200
14844.85 199
14846.00 199
14847.15 215
14848.30 207
14849.45 202
14850.60 197
14851.76 208
14852.91 199
14854.06 197
14855.21 199
14856.36 203
14857.51 210
14858.66 187
14859.81 205
14860.97 197
14862.12 208
14863.27 190
14864.42 206
14865.57 218
14866.72 196
14867.88 189
14869.03 199
14870.18 220
14871.33 198
14872.48 196
14873.64 211
14874.79 214
14875.94 182
14877.09 204
14878.24 220
14879.40 193
14880.55 216
14881.70 206
14882.85 203
14884.00 193
14885.16 224
14886.31 214
14887.46 210
14888.61 191
14889.77 211
14890.92 216
14892.07 197
14893.23 209
14894.38 215
14895.53 194
14896.68 194
14897.84 185
14898.99 207
14900.14 188
14901.30 182
14902.45 190
14903.60 200
14904.75 185
14905.91 188
14907.06 209
14908.21 218
14909.37 196
14910.52 205
14911.67 196
14912.83 203
14913.98 196
14915.14 198
14916.29 165
14917.44 192
14918.60 213
14919.75 206
14920.90 204
14922.06 210
14923.21 219
14924.37 202
14925.52 223
14926.67 203
14927.83 193
14928.98 211
14930.14 200
14931.29 186
14932.44 178
14933.60 202
14934.75 193
14935.91 192
14937.06 197
14938.22 210
14939.37 193
14940.52 215
14941.68 209
14942.83 203
14943.99 202
14945.14 222
14946.30 207
14947.45 213
14948.61 193
14949.76 214
14950.92 219
14952.07 212
14953.23 203
14954.38 240
14955.54 217
14956.69 203
14957.85 211
14959.00 215
14960.16 222
14961.31 208
14962.47 211
14963.62 223
14964.78 204
14965.94 184
14967.09 189
14968.25 202
14969.40 199
14970.56 198
14971.71 217
14972.87 208
14974.03 202
14975.18 203
14976.34 220
14977.49 221
14978.65 210
14979.81 191
14980.96 205
14982.12 222
14983.27 199
14984.43 200
14985.59 199
14986.74 216
14987.90 210
14989.06 188
14990.21 187
14991.37 183
14992.53 201
14993.68 219
14994.84 192
14996.00 180
14997.15 185
14998.31 192
14999.47 190
15000.62 185
15001.78 189
15002.94 189
15004.09 189
15005.25 199
15006.41 205
15007.56 198
15008.72 193
15009.88 199
15011.04 198
15012.19 222
15013.35 193
15014.51 189
15015.67 181
15016.82 184
15017.98 197
15019.14 183
15020.30 207
15021.45 191
15022.61 199
15023.77 211
15024.93 198
15026.08 197
15027.24 185
15028.40 199
15029.56 195
15030.72 187
15031.87 187
15033.03 216
15034.19 199
15035.35 186
15036.51 190
15037.67 203
15038.82 197
15039.98 199
15041.14 199
15042.30 177
15043.46 182
15044.62 201
15045.78 196
15046.93 180
15048.09 182
15049.25 198
15050.41 211
15051.57 194
15052.73 186
15053.89 196
15055.05 187
15056.20 194
15057.36 192
15058.52 195
15059.68 204
15060.84 200
15062.00 192
15063.16 209
15064.32 194
15065.48 189
15066.64 182
15067.80 203
15068.96 200
15070.12 203
15071.28 198
15072.44 235
15073.60 195
15074.76 193
15075.91 190
15077.07 211
15078.23 186
15079.39 202
15080.55 191
15081.71 195
15082.87 189
15084.03 188
15085.19 220
15086.35 220
15087.51 202
15088.68 204
15089.84 221
15091.00 209
15092.16 204
15093.32 188
15094.48 195
15095.64 216
15096.80 223
15097.96 223
15099.12 210
15100.28 206
15101.44 216
15102.60 249
15103.76 218
15104.92 206
15106.08 212
15107.25 231
15108.41 212
15109.57 208
15110.73 213
15111.89 205
15113.05 239
15114.21 232
15115.37 218
15116.54 211
15117.70 213
15118.86 220
15120.02 214
15121.18 213
15122.34 204
15123.50 221
15124.67 229
15125.83 198
15126.99 227
15128.15 229
15129.31 199
15130.47 223
15131.64 222
15132.80 220
15133.96 249
15135.12 228
15136.28 246
15137.45 246
15138.61 237
15139.77 204
15140.93 217
15142.10 226
15143.26 221
15144.42 237
15145.58 221
15146.75 235
15147.91 228
15149.07 251
15150.23 254
15151.40 238
15152.56 229
15153.72 230
15154.88 249
15156.05 222
15157.21 227
15158.37 235
15159.54 224
15160.70 245
15161.86 234
15163.03 250
15164.19 242
15165.35 250
15166.52 242
15167.68 241
15168.84 254
15170.01 232
15171.17 258
15172.33 267
15173.50 266
15174.66 234
15175.82 250
15176.99 258
15178.15 227
15179.31 265
15180.48 272
15181.64 282
15182.81 257
15183.97 271
15185.13 285
15186.30 271
15187.46 301
15188.63 292
15189.79 296
15190.95 275
15192.12 275
15193.28 285
15194.45 271
15195.61 265
15196.78 286
15197.94 301
15199.10 276
15200.27 258
15201.43 282
15202.60 281
15203.76 244
15204.93 257
15206.09 270
15207.26 289
15208.42 284
15209.59 243
15210.75 264
15211.92 275
15213.08 264
15214.25 270
15215.41 276
15216.58 284
15217.74 288
15218.91 283
15220.07 291
15221.24 295
15222.40 279
15223.57 303
15224.74 306
15225.90 311
15227.07 317
15228.23 323
15229.40 302
15230.56 294
15231.73 295
15232.89 300
15234.06 310
15235.23 306
15236.39 312
15237.56 343
15238.72 316
15239.89 324
15241.06 310
15242.22 328
15243.39 318
15244.56 303
15245.72 305
15246.89 291
15248.05 266
15249.22 320
15250.39 318
15251.55 277
15252.72 275
15253.89 282
15255.05 286
15256.22 259
15257.39 277
15258.55 298
15259.72 294
15260.89 288
15262.05 266
15263.22 272
15264.39 277
15265.56 253
15266.72 266
15267.89 266
15269.06 267
15270.22 285
15271.39 274
15272.56 262
15273.73 251
15274.89 270
15276.06 290
15277.23 279
15278.40 243
15279.56 255
15280.73 273
15281.90 267
15283.07 257
15284.23 279
15285.40 254
15286.57 250
15287.74 245
15288.91 257
15290.07 251
15291.24 273
15292.41 265
15293.58 274
15294.75 242
15295.92 262
15297.08 286
15298.25 276
15299.42 253
15300.59 257
15301.76 270
15302.93 277
15304.09 286
15305.26 251
15306.43 279
15307.60 282
15308.77 260
15309.94 260
15311.11 254
15312.28 255
15313.44 252
15314.61 274
15315.78 286
15316.95 292
15318.12 257
15319.29 297
15320.46 303
15321.63 273
15322.80 261
15323.97 279
15325.14 280
15326.30 273
15327.47 269
15328.64 288
15329.81 272
15330.98 265
15332.15 281
15333.32 293
15334.49 281
15335.66 272
15336.83 294
15338.00 289
15339.17 269
15340.34 261
15341.51 259
15342.68 291
15343.85 289
15345.02 305
15346.19 296
15347.36 298
15348.53 291
15349.70 318
15350.87 345
15352.04 309
15353.21 320
15354.38 297
15355.55 317
15356.72 345
15357.90 324
15359.07 335
15360.24 308
15361.41 321
15362.58 345
15363.75 315
15364.92 312
15366.09 336
15367.26 347
15368.43 347
15369.60 346
15370.77 314
15371.95 340
15373.12 337
15374.29 307
15375.46 315
15376.63 309
15377.80 341
15378.97 313
15380.15 328
15381.32 319
15382.49 301
15383.66 310
15384.83 319
15386.00 302
15387.17 314
15388.35 287
15389.52 315
15390.69 303
15391.86 318
15393.03 314
15394.21 319
15395.38 319
15396.55 311
15397.72 303
15398.89 298
15400.07 270
15401.24 279
15402.41 277
15403.58 285
15404.76 277
15405.93 278
15407.10 269
15408.27 265
15409.45 260
15410.62 268
15411.79 276
15412.96 250
15414.14 246
15415.31 251
15416.48 241
15417.66 227
15418.83 242
15420.00 254
15421.17 247
15422.35 228
15423.52 239
15424.69 230
15425.87 255
15427.04 247
15428.21 248
15429.39 219
15430.56 250
15431.73 256
15432.91 258
15434.08 260
15435.25 242
15436.43 255
15437.60 253
15438.77 238
15439.95 241
15441.12 249
15442.30 253
15443.47 253
15444.64 234
15445.82 236
15446.99 222
15448.17 241
15449.34 225
15450.51 239
15451.69 236
15452.86 247
15454.04 245
15455.21 235
15456.39 238
15457.56 238
15458.73 248
15459.91 253
15461.08 224
15462.26 242
15463.43 222
15464.61 209
15465.78 230
15466.96 249
15468.13 235
15469.31 233
15470.48 218
15471.66 231
15472.83 244
15474.01 237
15475.18 219
15476.36 242
15477.53 234
15478.71 253
15479.88 238
15481.06 231
15482.23 235
15483.41 238
15484.58 244
15485.76 256
15486.93 247
15488.11 225
15489.29 250
15490.46 257
15491.64 262
15492.81 263
15493.99 249
15495.16 226
15496.34 237
15497.52 237
15498.69 263
15499.87 215
15501.04 230
15502.22 222
15503.40 240
15504.57 224
15505.75 253
15506.92 236
15508.10 229
15509.28 220
15510.45 222
15511.63 233
15512.81 239
15513.98 239
15515.16 225
15516.34 226
15517.51 233
15518.69 259
15519.87 238
15521.04 252
15522.22 258
15523.40 259
15524.57 258
15525.75 264
15526.93 248
15528.11 261
15529.28 272
15530.46 264
15531.64 256
15532.81 236
15533.99 241
15535.17 247
15536.35 252
15537.52 253
15538.70 250
15539.88 241
15541.06 262
15542.23 256
15543.41 246
15544.59 239
15545.77 272
15546.95 255
15548.12 254
15549.30 251
15550.48 223
15551.66 253
15552.83 262
15554.01 267
15555.19 268
15556.37 278
15557.55 243
15558.73 243
15559.90 269
15561.08 256
15562.26 277
15563.44 264
15564.62 272
15565.80 282
15566.97 298
15568.15 286
15569.33 267
15570.51 272
15571.69 263
15572.87 279
15574.05 310
15575.23 262
15576.40 266
15577.58 274
15578.76 267
15579.94 279
15581.12 306
15582.30 295
15583.48 291
15584.66 302
15585.84 310
15587.02 276
15588.20 277
15589.38 296
15590.56 301
15591.73 296
15592.91 301
15594.09 304
15595.27 316
15596.45 313
15597.63 312
15598.81 327
15599.99 297
15601.17 320
15602.35 318
15603.53 314
15604.71 308
15605.89 301
15607.07 318
15608.25 330
15609.43 324
15610.61 339
15611.79 342
15612.97 322
15614.15 327
15615.33 338
15616.51 321
15617.69 319
15618.88 348
15620.06 331
15621.24 318
15622.42 342
15623.60 322
15624.78 353
15625.96 355
15627.14 354
15628.32 359
15629.50 382
15630.68 338
15631.86 381
15633.05 360
15634.23 359
15635.41 367
15636.59 361
15637.77 378
15638.95 371
15640.13 372
15641.31 382
15642.50 390
15643.68 384
15644.86 367
15646.04 375
15647.22 395
15648.40 396
15649.58 364
15650.77 396
15651.95 385
15653.13 386
15654.31 396
15655.49 375
15656.68 381
15657.86 374
15659.04 388
15660.22 373
15661.40 376
15662.59 358
15663.77 369
15664.95 384
15666.13 387
15667.32 381
15668.50 381
15669.68 405
15670.86 373
15672.05 358
15673.23 387
15674.41 394
15675.59 370
15676.78 359
15677.96 330
15679.14 359
15680.32 389
15681.51 345
15682.69 356
15683.87 347
15685.06 350
15686.24 330
15687.42 354
15688.61 344
15689.79 346
15690.97 367
15692.16 356
15693.34 340
15694.52 352
15695.71 344
15696.89 334
15698.07 326
15699.26 334
15700.44 358
15701.62 355
15702.81 329
15703.99 325
15705.17 360
15706.36 354
15707.54 348
15708.73 352
15709.91 364
15711.09 347
15712.28 380
15713.46 359
15714.65 343
15715.83 357
15717.02 372
15718.20 372
15719.38 383
15720.57 380
15721.75 389
15722.94 373
15724.12 374
15725.31 383
15726.49 372
15727.68 371
15728.86 378
15730.04 383
15731.23 382
15732.41 368
15733.60 390
15734.78 395
15735.97 378
15737.15 380
15738.34 410
15739.52 412
15740.71 409
15741.89 393
15743.08 399
15744.27 392
15745.45 437
15746.64 413
15747.82 415
15749.01 379
15750.19 430
15751.38 432
15752.56 428
15753.75 441
15754.93 417
15756.12 442
15757.31 432
15758.49 415
15759.68 416
15760.86 436
15762.05 421
15763.24 433
15764.42 426
15765.61 421
15766.79 418
15767.98 412
15769.17 397
15770.35 389
15771.54 391
15772.72 383
15773.91 396
15775.10 391
15776.28 368
15777.47 383
15778.66 349
15779.84 371
15781.03 399
15782.22 365
15783.40 372
15784.59 364
15785.78 359
15786.96 344
15788.15 371
15789.34 349
15790.53 334
15791.71 351
15792.90 344
15794.09 360
15795.27 318
15796.46 333
15797.65 339
15798.84 350
15800.02 319
15801.21 322
15802.40 322
15803.59 344
15804.77 347
15805.96 330
15807.15 342
15808.34 342
15809.52 326
15810.71 346
15811.90 322
15813.09 296
15814.28 342
15815.46 347
15816.65 337
15817.84 316
15819.03 303
15820.22 328
15821.40 344
15822.59 316
15823.78 322
15824.97 326
15826.16 331
15827.35 334
15828.53 330
15829.72 324
15830.91 325
15832.10 346
15833.29 336
15834.48 339
15835.67 311
15836.85 315
15838.04 313
15839.23 317
15840.42 330
15841.61 324
15842.80 320
15843.99 316
15845.18 334
15846.37 330
15847.55 346
15848.74 331
15849.93 346
15851.12 311
15852.31 307
15853.50 322
15854.69 329
15855.88 321
15857.07 300
15858.26 343
15859.45 346
15860.64 330
15861.83 333
15863.02 338
15864.21 320
15865.40 343
15866.59 327
15867.78 346
15868.97 338
15870.16 335
15871.35 337
15872.54 348
15873.73 322
15874.92 324
15876.11 365
15877.30 353
15878.49 348
15879.68 373
15880.87 344
15882.06 354
15883.25 367
15884.44 361
15885.63 325
15886.82 362
15888.01 361
15889.20 367
15890.39 340
15891.59 348
15892.78 358
15893.97 360
15895.16 363
15896.35 367
15897.54 358
15898.73 361
15899.92 343
15901.11 360
15902.30 381
15903.50 386
15904.69 350
15905.88 378
15907.07 380
15908.26 379
15909.45 363
15910.64 362
15911.84 400
15913.03 387
15914.22 378
15915.41 360
15916.60 399
15917.79 400
15918.99 396
15920.18 401
15921.37 393
15922.56 371
15923.75 361
15924.95 377
15926.14 383
15927.33 370
15928.52 398
15929.71 409
15930.91 397
15932.10 379
15933.29 401
15934.48 381
15935.68 375
15936.87 376
15938.06 368
15939.25 365
15940.45 348
15941.64 342
15942.83 320
15944.03 319
15945.22 317
15946.41 341
15947.60 307
15948.80 310
15949.99 301
15951.18 270
15952.38 304
15953.57 296
15954.76 246
15955.96 281
15957.15 289
15958.34 288
15959.54 268
15960.73 235
15961.92 248
15963.12 257
15964.31 271
15965.50 257
15966.70 265
15967.89 241
15969.08 264
15970.28 270
15971.47 244
15972.67 236
15973.86 262
15975.05 253
15976.25 240
15977.44 252
15978.64 251
15979.83 238
15981.02 235
15982.22 240
15983.41 242
15984.61 221
15985.80 232
15987.00 235
15988.19 239
15989.38 225
15990.58 226
15991.77 239
15992.97 218
15994.16 228
15995.36 234
15996.55 231
15997.75 216
15998.94 229
16000.14 228
16001.33 246
16002.53 248
16003.72 235
16004.92 216
16006.11 207
16007.31 211
16008.50 205
16009.70 245
16010.89 240
16012.09 248
16013.28 211
16014.48 232
16015.67 248
16016.87 215
16018.07 223
16019.26 213
16020.46 239
16021.65 213
16022.85 230
16024.04 206
16025.24 230
16026.44 230
16027.63 238
16028.83 225
16030.02 206
16031.22 234
16032.42 209
16033.61 230
16034.81 212
16036.00 210
16037.20 240
16038.40 205
16039.59 205
16040.79 200
16041.99 209
16043.18 221
16044.38 229
16045.58 223
16046.77 220
16047.97 221
16049.17 238
16050.36 226
16051.56 204
16052.76 214
16053.95 202
16055.15 229
16056.35 208
16057.54 193
16058.74 197
16059.94 208
16061.14 209
16062.33 216
16063.53 211
16064.73 207
16065.92 212
16067.12 212
16068.32 210
16069.52 188
16070.71 211
16071.91 212
16073.11 190
16074.31 196
16075.50 223
16076.70 221
16077.90 184
16079.10 223
16080.30 180
16081.49 218
16082.69 195
16083.89 197
16085.09 198
16086.29 200
16087.48 196
16088.68 212
16089.88 180
16091.08 186
16092.28 196
16093.48 196
16094.67 177
16095.87 182
16097.07 186
16098.27 186
16099.47 222
16100.67 197
16101.87 185
16103.06 203
16104.26 188
16105.46 194
16106.66 212
16107.86 203
16109.06 181
16110.26 200
16111.46 180
16112.66 183
16113.86 186
16115.05 180
16116.25 193
16117.45 191
16118.65 198
16119.85 179
16121.05 192
16122.25 176
16123.45 180
16124.65 196
16125.85 180
16127.05 171
16128.25 187
16129.45 192
16130.65 189
16131.85 196
16133.05 186
16134.25 176
16135.45 192
16136.65 186
16137.85 172
16139.05 182
16140.25 190
16141.45 177
16142.65 201
16143.85 200
16145.05 180
16146.25 210
16147.45 179
16148.65 161
16149.85 189
16151.05 183
16152.25 192
16153.45 187
16154.65 193
16155.85 175
16157.05 200
16158.25 193
16159.46 204
16160.66 171
16161.86 178
16163.06 169
16164.26 170
16165.46 187
16166.66 190
16167.86 168
16169.06 197
16170.27 203
16171.47 188
16172.67 174
16173.87 163
16175.07 181
16176.27 207
16177.47 185
16178.67 172
16179.88 188
16181.08 200
16182.28 173
16183.48 180
16184.68 174
16185.89 176
16187.09 181
16188.29 179
16189.49 175
16190.69 188
16191.90 179
16193.10 197
16194.30 197
16195.50 181
16196.70 184
16197.91 197
16199.11 213
16200.31 191
16201.51 189
16202.72 186
16203.92 205
16205.12 213
16206.32 181
16207.53 177
16208.73 202
16209.93 192
16211.13 181
16212.34 161
16213.54 166
16214.74 182
16215.95 179
16217.15 174
16218.35 191
16219.55 192
16220.76 182
16221.96 185
16223.16 170
16224.37 200
16225.57 208
16226.77 196
16227.98 182
16229.18 177
16230.38 178
16231.59 187
16232.79 183
16233.99 195
16235.20 201
16236.40 188
16237.61 193
16238.81 183
16240.01 177
16241.22 179
16242.42 189
16243.63 184
16244.83 186
16246.03 178
16247.24 194
16248.44 205
16249.65 179
16250.85 189
16252.05 194
16253.26 194
16254.46 198
16255.67 201
16256.87 184
16258.08 199
16259.28 186
16260.49 189
16261.69 192
16262.89 200
16264.10 199
16265.30 193
16266.51 203
16267.71 196
16268.92 202
16270.12 202
16271.33 203
16272.53 217
16273.74 217
16274.94 197
16276.15 181
16277.35 199
16278.56 204
16279.77 183
16280.97 207
16282.18 182
16283.38 180
16284.59 204
16285.79 200
16287.00 212
16288.20 196
16289.41 193
16290.61 193
16291.82 211
16293.03 194
16294.23 196
16295.44 193
16296.64 217
16297.85 211
16299.06 190
16300.26 203
16301.47 203
16302.67 189
16303.88 180
16305.09 198
16306.29 178
16307.50 195
16308.71 210
16309.91 196
16311.12 186
16312.33 171
16313.53 185
16314.74 204
16315.95 198
16317.15 214
16318.36 200
16319.57 197
16320.77 206
16321.98 208
16323.19 186
16324.39 201
16325.60 199
16326.81 190
16328.01 206
16329.22 184
16330.43 187
16331.64 187
16332.84 185
16334.05 190
16335.26 199
16336.47 169
16337.67 186
16338.88 181
16340.09 202
16341.30 175
16342.50 173
16343.71 184
16344.92 181
16346.13 188
16347.33 179
16348.54 189
16349.75 197
16350.96 174
16352.17 190
16353.37 180
16354.58 169
16355.79 180
16357.00 163
16358.21 204
16359.41 170
16360.62 194
16361.83 186
16363.04 174
16364.25 168
16365.46 175
16366.67 188
16367.87 196
16369.08 174
16370.29 188
16371.50 180
16372.71 170
16373.92 194
16375.13 172
16376.34 185
16377.54 146
16378.75 168
16379.96 196
16381.17 176
16382.38 183
16383.59 185
16384.80 190
16386.01 174
16387.22 185
16388.43 181
16389.64 182
16390.85 183
16392.05 171
16393.26 165
16394.47 177
16395.68 164
16396.89 207
16398.10 171
16399.31 189
16400.52 190
16401.73 177
16402.94 171
16404.15 159
16405.36 192
16406.57 175
16407.78 175
16408.99 168
16410.20 190
16411.41 174
16412.62 166
16413.83 160
16415.04 167
16416.25 191
16417.46 172
16418.67 173
16419.88 188
16421.10 182
16422.31 177
16423.52 156
16424.73 176
16425.94 191
16427.15 177
16428.36 196
16429.57 168
16430.78 164
16431.99 159
16433.20 176
16434.41 163
16435.63 173
16436.84 167
16438.05 182
16439.26 178
16440.47 162
16441.68 182
16442.89 158
16444.10 196
16445.32 180
16446.53 183
16447.74 175
16448.95 169
16450.16 178
16451.37 201
16452.59 193
16453.80 167
16455.01 172
16456.22 174
16457.43 173
16458.64 153
16459.86 180
16461.07 185
16462.28 182
16463.49 170
16464.70 180
16465.92 160
16467.13 157
16468.34 176
16469.55 173
16470.77 164
16471.98 165
16473.19 193
16474.40 175
16475.62 180
16476.83 165
16478.04 185
16479.25 170
16480.47 200
16481.68 174
16482.89 181
16484.11 181
16485.32 188
16486.53 170
16487.74 181
16488.96 185
16490.17 176
16491.38 189
16492.60 177
16493.81 192
16495.02 179
16496.24 173
16497.45 188
16498.66 176
16499.88 160
16501.09 190
16502.30 174
16503.52 200
16504.73 172
16505.94 182
16507.16 174
16508.37 183
16509.59 189
16510.80 181
16512.01 189
16513.23 169
16514.44 167
16515.66 171
16516.87 187
16518.08 180
16519.30 202
16520.51 183
16521.73 206
16522.94 196
16524.16 202
16525.37 193
16526.58 179
16527.80 179
16529.01 192
16530.23 176
16531.44 185
16532.66 198
16533.87 195
16535.09 218
16536.30 199
16537.52 194
16538.73 195
16539.95 207
16541.16 195
16542.38 204
16543.59 185
16544.81 193
16546.02 203
16547.24 187
16548.45 196
16549.67 206
16550.88 219
16552.10 213
16553.31 222
16554.53 198
16555.74 220
16556.96 228
16558.18 210
16559.39 221
16560.61 217
16561.82 206
16563.04 215
16564.25 221
16565.47 235
16566.69 193
16567.90 210
16569.12 222
16570.33 195
16571.55 202
16572.77 212
16573.98 218
16575.20 235
16576.41 222
16577.63 235
16578.85 203
16580.06 202
16581.28 212
16582.50 218
16583.71 203
16584.93 213
16586.15 229
16587.36 228
16588.58 199
16589.80 234
16591.01 206
16592.23 219
16593.45 199
16594.66 205
16595.88 194
16597.10 203
16598.32 200
16599.53 195
16600.75 197
16601.97 212
16603.18 191
16604.40 206
16605.62 200
16606.84 183
16608.05 201
16609.27 185
16610.49 182
16611.71 170
16612.92 178
16614.14 170
16615.36 188
16616.58 201
16617.79 171
16619.01 181
16620.23 164
16621.45 184
16622.67 193
16623.88 175
16625.10 190
16626.32 173
16627.54 172
16628.76 173
16629.97 168
16631.19 165
16632.41 174
16633.63 204
16634.85 177
16636.07 160
16637.29 161
16638.50 173
16639.72 179
16640.94 192
16642.16 166
16643.38 180
16644.60 184
16645.82 177
16647.03 185
16648.25 176
16649.47 185
16650.69 154
16651.91 167
16653.13 173
16654.35 152
16655.57 178
16656.79 181
16658.01 158
16659.23 154
16660.45 172
16661.66 179
16662.88 167
16664.10 151
16665.32 160
16666.54 192
16667.76 178
16668.98 165
16670.20 159
16671.42 170
16672.64 182
16673.86 181
16675.08 175
16676.30 173
16677.52 189
16678.74 177
16679.96 181
16681.18 169
16682.40 162
16683.62 162
16684.84 171
16686.06 169
16687.28 156
16688.50 189
16689.72 171
16690.94 179
16692.16 165
16693.39 152
16694.61 160
16695.83 174
16697.05 176
16698.27 161
16699.49 164
16700.71 166
16701.93 165
16703.15 187
16704.37 156
16705.59 160
16706.81 151
16708.04 187
16709.26 166
16710.48 164
16711.70 172
16712.92 174
16714.14 174
16715.36 177
16716.58 169
16717.81 174
16719.03 166
16720.25 177
16721.47 178
16722.69 163
16723.91 152
16725.14 170
16726.36 157
16727.58 157
16728.80 125
16730.02 184
16731.24 176
16732.47 168
16733.69 165
16734.91 160
16736.13 178
16737.36 166
16738.58 173
16739.80 192
16741.02 171
16742.24 165
16743.47 160
16744.69 183
16745.91 158
16747.13 158
16748.36 150
16749.58 166
16750.80 157
16752.02 159
16753.25 146
16754.47 170
16755.69 152
16756.92 148
16758.14 153
16759.36 161
16760.59 147
16761.81 165
16763.03 173
16764.25 142
16765.48 169
16766.70 172
16767.92 151
16769.15 164
16770.37 172
16771.59 169
16772.82 174
16774.04 177
16775.27 165
16776.49 192
16777.71 175
16778.94 166
16780.16 173
16781.38 177
16782.61 173
16783.83 159
16785.06 147
16786.28 153
16787.50 147
16788.73 154
16789.95 166
16791.18 173
16792.40 159
16793.62 165
16794.85 172
16796.07 161
16797.30 166
16798.52 182
16799.75 165
16800.97 173
16802.19 171
16803.42 154
16804.64 161
16805.87 160
16807.09 176
16808.32 150
16809.54 168
16810.77 146
16811.99 162
16813.22 164
16814.44 152
16815.67 151
16816.89 171
16818.12 188
16819.34 183
16820.57 163
16821.79 164
16823.02 182
16824.24 163
16825.47 201
16826.70 157
16827.92 161
16829.15 149
16830.37 158
16831.60 162
16832.82 152
16834.05 176
16835.27 173
16836.50 178
16837.73 184
16838.95 163
16840.18 172
16841.40 186
16842.63 190
16843.86 169
16845.08 167
16846.31 173
16847.53 180
16848.76 206
16849.99 210
16851.21 195
16852.44 187
16853.67 180
16854.89 211
16856.12 180
16857.35 188
16858.57 217
16859.80 199
16861.03 208
16862.25 183
16863.48 202
16864.71 183
16865.93 209
16867.16 195
16868.39 208
16869.61 198
16870.84 214
16872.07 192
16873.30 241
16874.52 199
16875.75 206
16876.98 198
16878.20 219
16879.43 199
16880.66 217
16881.89 216
16883.11 187
16884.34 214
16885.57 243
16886.80 222
16888.02 223
16889.25 227
16890.48 211
16891.71 221
16892.94 231
16894.16 227
16895.39 233
16896.62 221
16897.85 226
16899.08 231
16900.30 205
16901.53 219
16902.76 196
16903.99 203
16905.22 232
16906.45 212
16907.67 196
16908.90 205
16910.13 217
16911.36 222
16912.59 227
16913.82 208
16915.04 188
16916.27 201
16917.50 235
16918.73 204
16919.96 173
16921.19 197
16922.42 202
16923.65 197
16924.88 209
16926.10 169
16927.33 192
16928.56 182
16929.79 192
16931.02 197
16932.25 200
16933.48 205
16934.71 203
16935.94 209
16937.17 173
16938.40 204
16939.63 201
16940.86 206
16942.09 179
16943.32 174
16944.55 187
16945.78 193
16947.01 198
16948.24 178
16949.47 203
16950.70 205
16951.93 196
16953.16 206
16954.39 203
16955.62 199
16956.85 210
16958.08 206
16959.31 198
16960.54 193
16961.77 200
16963.00 181
16964.23 186
16965.46 195
16966.69 198
16967.92 189
16969.15 197
16970.38 174
16971.61 200
16972.84 185
16974.07 188
16975.30 192
16976.54 200
16977.77 193
16979.00 163
16980.23 178
16981.46 183
16982.69 176
16983.92 181
16985.15 171
16986.38 175
16987.62 163
16988.85 175
16990.08 171
16991.31 177
16992.54 167
16993.77 177
16995.00 167
16996.24 182
16997.47 162
16998.70 191
16999.93 178
17001.16 186
17002.39 159
17003.63 162
17004.86 168
17006.09 176
17007.32 184
17008.55 178
17009.79 161
17011.02 175
17012.25 172
17013.48 163
17014.72 163
17015.95 173
17017.18 179
17018.41 152
17019.64 173
17020.88 174
17022.11 188
17023.34 171
17024.58 174
17025.81 175
17027.04 154
17028.27 167
17029.51 174
17030.74 166
17031.97 167
17033.21 150
17034.44 158
17035.67 168
17036.90 146
17038.14 160
17039.37 169
17040.60 169
17041.84 174
17043.07 168
17044.30 168
17045.54 157
17046.77 173
17048.00 166
17049.24 165
17050.47 159
17051.70 157
17052.94 174
17054.17 174
17055.41 156
17056.64 173
17057.87 152
17059.11 172
17060.34 167
17061.58 170
17062.81 151
17064.04 160
17065.28 174
17066.51 146
17067.75 174
17068.98 155
17070.21 159
17071.45 140
17072.68 145
17073.92 155
17075.15 163
17076.39 168
17077.62 178
17078.86 165
17080.09 159
17081.33 160
17082.56 152
17083.80 168
17085.03 154
17086.26 160
17087.50 150
17088.73 153
17089.97 150
17091.20 148
17092.44 141
17093.68 152
17094.91 148
17096.15 153
17097.38 157
17098.62 154
17099.85 170
17101.09 177
17102.32 164
17103.56 134
17104.79 167
17106.03 154
17107.26 148
17108.50 149
17109.74 162
17110.97 155
17112.21 149
17113.44 163
17114.68 148
17115.92 146
17117.15 145
17118.39 173
17119.62 139
17120.86 178
17122.10 154
17123.33 156
17124.57 136
17125.80 134
17127.04 158
17128.28 148
17129.51 151
17130.75 154
17131.99 143
17133.22 141
17134.46 141
17135.70 135
17136.93 145
17138.17 145
17139.41 141
17140.64 131
17141.88 148
17143.12 148
17144.35 155
17145.59 148
17146.83 164
17148.07 143
17149.30 163
17150.54 155
17151.78 151
17153.02 151
17154.25 131
17155.49 146
17156.73 159
17157.96 141
17159.20 147
17160.44 145
17161.68 133
17162.92 126
17164.15 140
17165.39 158
17166.63 142
17167.87 145
17169.10 144
17170.34 147
17171.58 153
17172.82 142
17174.06 144
17175.29 149
17176.53 142
17177.77 151
17179.01 154
17180.25 159
17181.49 159
17182.72 149
17183.96 139
17185.20 139
17186.44 158
17187.68 143
17188.92 132
17190.15 125
17191.39 129
17192.63 148
17193.87 150
17195.11 164
17196.35 129
17197.59 160
17198.83 152
17200.07 142
17201.30 143
17202.54 151
17203.78 127
17205.02 133
17206.26 144
17207.50 143
17208.74 169
17209.98 146
17211.22 139
17212.46 134
17213.70 152
17214.94 150
17216.18 138
17217.42 144
17218.66 133
17219.90 143
17221.14 139
17222.38 145
17223.62 134
17224.86 130
17226.10 162
17227.34 133
17228.58 150
17229.82 136
17231.06 149
17232.30 158
17233.54 148
17234.78 144
17236.02 140
17237.26 165
17238.50 136
17239.74 127
17240.98 134
17242.22 139
17243.46 152
17244.70 147
17245.94 144
17247.18 132
17248.42 133
17249.66 140
17250.90 153
17252.14 144
17253.39 156
17254.63 144
17255.87 134
17257.11 135
17258.35 150
17259.59 140
17260.83 141
17262.07 151
17263.31 137
17264.56 139
17265.80 129
17267.04 133
17268.28 153
17269.52 160
17270.76 140
17272.00 165
17273.25 156
17274.49 141
17275.73 141
17276.97 140
17278.21 150
17279.45 161
17280.70 145
17281.94 147
17283.18 140
17284.42 133
17285.66 168
17286.91 152
17288.15 163
17289.39 146
17290.63 166
17291.88 159
17293.12 146
17294.36 133
17295.60 132
17296.85 154
17298.09 153
17299.33 143
17300.57 148
17301.82 137
17303.06 138
17304.30 148
17305.54 152
17306.79 132
17308.03 134
17309.27 156
17310.52 140
17311.76 128
17313.00 138
17314.25 146
17315.49 126
17316.73 134
17317.97 147
17319.22 144
17320.46 138
17321.71 139
17322.95 153
17324.19 147
17325.44 147
17326.68 129
17327.92 151
17329.17 162
17330.41 144
17331.65 136
17332.90 128
17334.14 154
17335.39 142
17336.63 143
17337.87 139
17339.12 137
17340.36 149
17341.61 154
17342.85 142
17344.09 136
17345.34 131
17346.58 143
17347.83 143
17349.07 140
17350.32 131
17351.56 146
17352.80 156
17354.05 135
17355.29 116
17356.54 133
17357.78 117
17359.03 120
17360.27 133
17361.52 120
17362.76 147
17364.01 133
17365.25 149
17366.50 132
17367.74 133
17368.99 126
17370.23 131
17371.48 143
17372.72 142
17373.97 116
17375.21 132
17376.46 146
17377.70 140
17378.95 130
17380.19 141
17381.44 137
17382.69 131
17383.93 141
17385.18 139
17386.42 131
17387.67 154
17388.91 150
17390.16 142
17391.41 137
17392.65 128
17393.90 154
17395.14 146
17396.39 121
17397.64 158
17398.88 123
17400.13 148
17401.37 154
17402.62 158
17403.87 147
17405.11 137
17406.36 149
17407.61 143
17408.85 143
17410.10 151
17411.35 147
17412.59 132
17413.84 167
17415.09 141
17416.33 157
17417.58 153
17418.83 159
17420.07 137
17421.32 154
17422.57 140
17423.82 147
17425.06 137
17426.31 131
17427.56 161
17428.80 138
17430.05 133
17431.30 144
17432.55 143
17433.79 154
17435.04 137
17436.29 140
17437.54 140
17438.78 153
17440.03 172
17441.28 130
17442.53 142
17443.77 139
17445.02 155
17446.27 139
17447.52 152
17448.77 156
17450.01 142
17451.26 121
17452.51 145
17453.76 144
17455.01 144
17456.25 142
17457.50 132
17458.75 144
17460.00 120
17461.25 134
17462.50 144
17463.74 136
17464.99 139
17466.24 149
17467.49 157
17468.74 160
17469.99 153
17471.24 144
17472.49 138
17473.73 152
17474.98 158
17476.23 137
17477.48 145
17478.73 124
17479.98 132
17481.23 155
17482.48 166
17483.73 138
17484.98 147
17486.23 149
17487.47 116
17488.72 145
17489.97 137
17491.22 146
17492.47 134
17493.72 170
17494.97 150
17496.22 146
17497.47 137
17498.72 158
17499.97 142
17501.22 138
17502.47 151
17503.72 156
17504.97 158
17506.22 163
17507.47 148
17508.72 146
17509.97 172
17511.22 171
17512.47 160
17513.72 157
17514.97 169
17516.22 149
17517.47 159
17518.72 172
17519.97 144
17521.22 151
17522.47 168
17523.72 174
17524.98 152
17526.23 154
17527.48 163
17528.73 159
17529.98 150
17531.23 168
17532.48 158
17533.73 176
17534.98 159
17536.23 170
17537.48 166
17538.74 176
17539.99 170
17541.24 182
17542.49 165
17543.74 158
17544.99 149
17546.24 161
17547.50 174
17548.75 172
17550.00 165
17551.25 142
17552.50 175
17553.75 174
17555.01 156
17556.26 165
17557.51 166
17558.76 183
17560.01 156
17561.26 148
17562.52 174
17563.77 157
17565.02 168
17566.27 163
17567.53 171
17568.78 169
17570.03 163
17571.28 187
17572.53 162
17573.79 152
17575.04 150
17576.29 179
17577.54 165
17578.80 160
17580.05 143
17581.30 175
17582.56 172
17583.81 176
17585.06 167
17586.31 173
17587.57 170
17588.82 162
17590.07 169
17591.33 138
17592.58 186
17593.83 194
17595.08 170
17596.34 182
17597.59 185
17598.84 175
17600.10 172
17601.35 186
17602.61 172
17603.86 153
17605.11 173
17606.37 181
17607.62 182
17608.87 181
17610.13 172
17611.38 165
17612.63 196
17613.89 165
17615.14 178
17616.40 195
17617.65 173
17618.90 192
17620.16 176
17621.41 160
17622.67 173
17623.92 178
17625.17 192
17626.43 182
17627.68 185
17628.94 178
17630.19 213
17631.45 189
17632.70 202
17633.96 189
17635.21 210
17636.47 168
17637.72 187
17638.97 188
17640.23 179
17641.48 190
17642.74 169
17643.99 190
17645.25 179
17646.50 171
17647.76 192
17649.01 195
17650.27 174
17651.52 183
17652.78 168
17654.04 180
17655.29 181
17656.55 190
17657.80 191
17659.06 174
17660.31 184
17661.57 155
17662.82 194
17664.08 186
17665.33 167
17666.59 173
17667.85 172
17669.10 200
17670.36 184
17671.61 157
17672.87 197
17674.13 173
17675.38 195
17676.64 173
17677.89 149
17679.15 143
17680.41 153
17681.66 170
17682.92 172
17684.18 174
17685.43 167
17686.69 188
17687.95 166
17689.20 160
17690.46 157
17691.71 159
17692.97 166
17694.23 172
17695.49 170
17696.74 156
17698.00 175
17699.26 156
17700.51 160
17701.77 162
17703.03 172
17704.28 138
17705.54 158
17706.80 129
17708.06 152
17709.31 150
17710.57 168
17711.83 161
17713.08 138
17714.34 158
17715.60 150
17716.86 165
17718.11 164
17719.37 141
17720.63 142
17721.89 157
17723.15 158
17724.40 154
17725.66 144
17726.92 161
17728.18 157
17729.43 144
17730.69 148
17731.95 161
17733.21 150
17734.47 159
17735.73 168
17736.98 161
17738.24 139
17739.50 154
17740.76 154
17742.02 152
17743.28 156
17744.53 150
17745.79 160
17747.05 152
17748.31 151
17749.57 141
17750.83 150
17752.09 147
17753.34 159
17754.60 135
17755.86 155
17757.12 162
17758.38 133
17759.64 145
17760.90 126
17762.16 153
17763.42 164
17764.68 145
17765.94 138
17767.19 160
17768.45 157
17769.71 140
17770.97 122
17772.23 126
17773.49 137
17774.75 149
17776.01 136
17777.27 142
17778.53 153
17779.79 152
17781.05 157
17782.31 129
17783.57 137
17784.83 141
17786.09 136
17787.35 127
17788.61 137
17789.87 137
17791.13 136
17792.39 149
17793.65 148
17794.91 131
17796.17 133
17797.43 150
17798.69 150
17799.95 153
17801.21 165
17802.47 140
17803.73 152
17805.00 170
17806.26 145
17807.52 143
17808.78 133
17810.04 136
17811.30 138
17812.56 136
17813.82 127
17815.08 140
17816.34 153
17817.60 155
17818.87 128
17820.13 132
17821.39 153
17822.65 129
17823.91 140
17825.17 143
17826.43 145
17827.69 130
17828.96 148
17830.22 136
17831.48 125
17832.74 126
17834.00 113
17835.26 128
17836.53 123
17837.79 138
17839.05 125
17840.31 135
17841.57 137
17842.84 133
17844.10 128
17845.36 137
17846.62 135
17847.88 123
17849.15 130
17850.41 123
17851.67 113
17852.93 141
17854.20 126
17855.46 126
17856.72 140
17857.98 133
17859.25 122
17860.51 120
17861.77 136
17863.03 117
17864.30 151
17865.56 142
17866.82 144
17868.09 128
17869.35 149
17870.61 123
17871.87 105
17873.14 143
17874.40 132
17875.66 131
17876.93 135
17878.19 144
17879.45 127
17880.72 138
17881.98 112
17883.24 145
17884.51 146
17885.77 140
17887.03 130
17888.30 119
17889.56 119
17890.83 127
17892.09 121
17893.35 117
17894.62 112
17895.88 137
17897.14 128
17898.41 125
17899.67 143
17900.94 124
17902.20 148
17903.46 131
17904.73 135
17905.99 124
17907.26 140
17908.52 127
17909.79 122
17911.05 132
17912.32 118
17913.58 134
17914.84 142
17916.11 150
17917.37 123
17918.64 133
17919.90 143
17921.17 126
17922.43 125
17923.70 122
17924.96 134
17926.23 129
17927.49 137
17928.76 141
17930.02 135
17931.29 138
17932.55 130
17933.82 147
17935.08 124
17936.35 121
17937.61 113
17938.88 135
17940.14 136
17941.41 136
17942.68 135
17943.94 122
17945.21 125
17946.47 130
17947.74 136
17949.00 137
17950.27 124
17951.54 130
17952.80 118
17954.07 127
17955.33 118
17956.60 137
17957.87 132
17959.13 141
17960.40 140
17961.66 126
17962.93 120
17964.20 133
17965.46 120
17966.73 118
17968.00 144
17969.26 124
17970.53 121
17971.80 119
17973.06 157
17974.33 124
17975.60 142
17976.86 148
17978.13 119
17979.40 123
17980.66 127
17981.93 128
17983.20 125
17984.46 126
17985.73 124
17987.00 140
17988.26 132
17989.53 137
17990.80 128
17992.07 129
17993.33 135
17994.60 143
17995.87 134
17997.14 123
17998.40 126
17999.67 123
18000.94 129
18002.21 150
18003.47 135
18004.74 142
18006.01 145
18007.28 121
18008.55 125
18009.81 134
18011.08 125
18012.35 144
18013.62 131
18014.89 127
18016.15 134
18017.42 120
18018.69 126
18019.96 121
18021.23 134
18022.49 132
18023.76 137
18025.03 146
18026.30 150
18027.57 128
18028.84 139
18030.11 152
18031.37 142
18032.64 144
18033.91 156
18035.18 149
18036.45 146
18037.72 133
18038.99 133
18040.26 148
18041.53 127
18042.79 136
18044.06 128
18045.33 142
18046.60 133
18047.87 128
18049.14 131
18050.41 124
18051.68 155
18052.95 128
18054.22 122
18055.49 120
18056.76 133
18058.03 133
18059.30 143
18060.57 140
18061.84 105
18063.11 149
18064.38 131
18065.65 139
18066.92 137
18068.19 129
18069.46 139
18070.73 148
18072.00 129
18073.27 122
18074.54 127
18075.81 129
18077.08 130
18078.35 126
18079.62 133
18080.89 155
18082.16 137
18083.43 136
18084.70 131
18085.97 142
18087.24 154
18088.51 148
18089.78 147
18091.05 162
18092.32 133
18093.59 130
18094.87 136
18096.14 144
18097.41 165
18098.68 127
18099.95 147
18101.22 140
18102.49 122
18103.76 136
18105.03 144
18106.31 156
18107.58 128
18108.85 129
18110.12 139
18111.39 157
18112.66 150
18113.93 130
18115.21 136
18116.48 134
18117.75 155
18119.02 127
18120.29 142
18121.56 121
18122.84 135
18124.11 136
18125.38 153
18126.65 156
18127.92 135
18129.20 121
18130.47 144
18131.74 132
18133.01 137
18134.29 121
18135.56 149
18136.83 123
18138.10 136
18139.38 141
18140.65 132
18141.92 126
18143.19 136
18144.47 128
18145.74 122
18147.01 137
18148.28 135
18149.56 128
18150.83 131
18152.10 121
18153.38 136
18154.65 144
18155.92 152
18157.19 134
18158.47 124
18159.74 122
18161.01 122
18162.29 109
18163.56 129
18164.83 112
18166.11 133
18167.38 140
18168.65 124
18169.93 117
18171.20 118
18172.48 143
18173.75 114
18175.02 131
18176.30 127
18177.57 128
18178.84 136
18180.12 134
18181.39 133
18182.67 130
18183.94 117
18185.21 126
18186.49 143
18187.76 141
18189.04 117
18190.31 135
18191.59 125
18192.86 140
18194.13 128
18195.41 144
18196.68 156
18197.96 150
18199.23 140
18200.51 153
18201.78 147
18203.06 130
18204.33 118
18205.61 131
18206.88 142
18208.16 126
18209.43 136
18210.71 130
18211.98 146
18213.26 124
18214.53 125
18215.81 125
18217.08 111
18218.36 126
18219.63 130
18220.91 141
18222.18 109
18223.46 131
18224.73 146
18226.01 125
18227.28 123
18228.56 137
18229.84 126
18231.11 137
18232.39 117
18233.66 115
18234.94 116
18236.21 137
18237.49 137
18238.77 116
18240.04 132
18241.32 123
18242.59 127
18243.87 137
18245.15 129
18246.42 112
18247.70 125
18248.98 116
18250.25 119
18251.53 118
18252.81 148
18254.08 119
18255.36 128
18256.63 132
18257.91 137
18259.19 142
18260.46 135
18261.74 122
18263.02 135
18264.30 135
18265.57 126
18266.85 139
18268.13 144
18269.40 144
18270.68 123
18271.96 121
18273.23 119
18274.51 137
18275.79 120
18277.07 128
18278.34 132
18279.62 143
18280.90 140
18282.18 123
18283.45 141
18284.73 125
18286.01 141
18287.29 138
18288.56 136
18289.84 121
18291.12 132
18292.40 125
18293.68 136
18294.95 128
18296.23 124
18297.51 119
18298.79 125
18300.07 140
18301.34 120
18302.62 147
18303.90 140
18305.18 151
18306.46 150
18307.74 142
18309.01 129
18310.29 142
18311.57 128
18312.85 118
18314.13 135
18315.41 137
18316.69 139
18317.96 120
18319.24 138
18320.52 149
18321.80 132
18323.08 142
18324.36 155
18325.64 124
18326.92 113
18328.20 127
18329.47 152
18330.75 124
18332.03 129
18333.31 136
18334.59 139
18335.87 121
18337.15 119
18338.43 144
18339.71 124
18340.99 144
18342.27 120
18343.55 135
18344.83 123
18346.11 143
18347.39 138
18348.67 129
18349.95 108
18351.23 123
18352.51 125
18353.79 120
18355.07 126
18356.35 129
18357.63 115
18358.91 144
18360.19 133
18361.47 119
18362.75 121
18364.03 126
18365.31 122
18366.59 137
18367.87 138
18369.15 115
18370.43 107
18371.71 125
18372.99 132
18374.27 131
18375.55 114
18376.83 134
18378.12 133
18379.40 135
18380.68 133
18381.96 131
18383.24 126
18384.52 128
18385.80 126
18387.08 136
18388.36 130
18389.65 116
18390.93 132
18392.21 119
18393.49 130
18394.77 120
18396.05 137
18397.33 135
18398.62 131
18399.90 125
18401.18 110
18402.46 113
18403.74 106
18405.02 125
18406.31 143
18407.59 124
18408.87 119
18410.15 126
18411.43 124
18412.72 109
18414.00 129
18415.28 134
18416.56 122
18417.84 135
18419.13 121
18420.41 120
18421.69 120
18422.97 111
18424.26 123
18425.54 143
18426.82 123
18428.10 139
18429.39 129
18430.67 122
18431.95 136
18433.23 136
18434.52 129
18435.80 131
18437.08 131
18438.37 123
18439.65 131
18440.93 120
18442.22 149
18443.50 129
18444.78 135
18446.06 103
18447.35 113
18448.63 121
18449.91 108
18451.20 108
18452.48 123
18453.76 110
18455.05 142
18456.33 143
18457.62 127
18458.90 109
18460.18 116
18461.47 135
18462.75 117
18464.03 141
18465.32 126
18466.60 119
18467.89 119
18469.17 135
18470.45 110
18471.74 104
18473.02 127
18474.31 114
18475.59 123
18476.88 127
18478.16 135
18479.44 138
18480.73 139
18482.01 125
18483.30 136
18484.58 125
18485.87 133
18487.15 136
18488.44 142
18489.72 118
18491.01 127
18492.29 133
18493.58 123
18494.86 153
18496.15 115
18497.43 130
18498.72 116
18500.00 131
18501.29 118
18502.57 131
18503.86 121
18505.14 144
18506.43 130
18507.71 138
18509.00 120
18510.28 132
18511.57 145
18512.85 122
18514.14 135
18515.42 131
18516.71 114
18518.00 126
18519.28 127
18520.57 116
18521.85 137
18523.14 127
18524.43 143
18525.71 115
18527.00 123
18528.28 132
18529.57 131
18530.86 133
18532.14 114
18533.43 135
18534.71 118
18536.00 144
18537.29 139
18538.57 141
18539.86 131
18541.15 149
18542.43 125
18543.72 120
18545.01 121
18546.29 124
18547.58 132
18548.87 116
18550.15 123
18551.44 139
18552.73 136
18554.01 114
18555.30 113
18556.59 119
18557.88 146
18559.16 129
18560.45 160
18561.74 133
18563.02 127
18564.31 125
18565.60 127
18566.89 126
18568.17 126
18569.46 130
18570.75 120
18572.04 140
18573.32 131
18574.61 120
18575.90 120
18577.19 151
18578.48 126
18579.76 137
18581.05 128
18582.34 142
18583.63 150
18584.92 130
18586.20 122
18587.49 126
18588.78 119
18590.07 154
18591.36 153
18592.64 146
18593.93 133
18595.22 144
18596.51 152
18597.80 123
18599.09 124
18600.38 133
18601.66 134
18602.95 142
18604.24 135
18605.53 142
18606.82 157
18608.11 140
18609.40 157
18610.69 133
18611.98 130
18613.26 125
18614.55 127
18615.84 136
18617.13 133
18618.42 148
18619.71 127
18621.00 145
18622.29 122
18623.58 124
18624.87 132
18626.16 138
18627.45 151
18628.74 134
18630.03 135
18631.32 128
18632.61 135
18633.89 123
18635.18 137
18636.47 135
18637.76 126
18639.05 128
18640.34 134
18641.63 129
18642.92 129
18644.21 114
18645.50 130
18646.79 119
18648.09 120
18649.38 134
18650.67 126
18651.96 139
18653.25 135
18654.54 114
18655.83 120
18657.12 125
18658.41 128
18659.70 132
18660.99 124
18662.28 132
18663.57 122
18664.86 126
18666.15 126
18667.44 121
18668.74 112
18670.03 133
18671.32 121
18672.61 115
18673.90 110
18675.19 116
18676.48 143
18677.77 124
18679.06 104
18680.36 133
18681.65 126
18682.94 109
18684.23 127
18685.52 136
18686.81 121
18688.11 122
18689.40 119
18690.69 128
18691.98 115
18693.27 112
18694.56 124
18695.86 132
18697.15 132
18698.44 111
18699.73 110
18701.02 118
18702.32 109
18703.61 96
18704.90 114
18706.19 127
18707.48 110
18708.78 113
18710.07 113
18711.36 117
18712.65 138
18713.95 100
18715.24 118
18716.53 106
18717.83 130
18719.12 113
18720.41 110
18721.70 114
18723.00 126
18724.29 121
18725.58 113
18726.87 130
18728.17 126
18729.46 102
18730.75 129
18732.05 125
18733.34 143
18734.63 130
18735.93 117
18737.22 119
18738.51 120
18739.81 120
18741.10 127
18742.39 116
18743.69 117
18744.98 123
18746.27 121
18747.57 113
18748.86 124
18750.16 110
18751.45 109
18752.74 120
18754.04 113
18755.33 132
18756.63 118
18757.92 133
18759.21 131
18760.51 136
18761.80 128
18763.10 106
18764.39 125
18765.69 118
18766.98 111
18768.27 98
18769.57 125
18770.86 125
18772.16 118
18773.45 107
18774.75 122
18776.04 125
18777.34 118
18778.63 104
18779.93 142
18781.22 117
18782.52 126
18783.81 101
18785.11 112
18786.40 125
18787.70 129
18788.99 112
18790.29 108
18791.58 116
18792.88 109
18794.17 108
18795.47 124
18796.76 124
18798.06 123
18799.35 111
18800.65 112
18801.94 113
18803.24 114
18804.54 104
18805.83 103
18807.13 118
18808.42 126
18809.72 111
18811.01 115
18812.31 117
18813.61 138
18814.90 117
18816.20 125
18817.49 107
18818.79 123
18820.09 120
18821.38 114
18822.68 125
18823.98 117
18825.27 122
18826.57 114
18827.87 114
18829.16 129
18830.46 148
18831.75 117
18833.05 113
18834.35 129
18835.64 111
18836.94 111
18838.24 136
18839.54 118
18840.83 116
18842.13 122
18843.43 131
18844.72 117
18846.02 98
18847.32 108
18848.61 114
18849.91 119
18851.21 115
18852.51 112
18853.80 114
18855.10 98
18856.40 104
18857.70 129
18858.99 106
18860.29 125
18861.59 114
18862.89 118
18864.18 117
18865.48 111
18866.78 120
18868.08 111
18869.38 117
18870.67 118
18871.97 106
18873.27 117
18874.57 133
18875.87 104
18877.16 117
18878.46 123
18879.76 120
18881.06 140
18882.36 132
18883.66 106
18884.95 98
18886.25 110
18887.55 110
18888.85 114
18890.15 107
18891.45 126
18892.75 128
18894.04 122
18895.34 120
18896.64 119
18897.94 118
18899.24 120
18900.54 128
18901.84 139
18903.14 117
18904.44 111
18905.74 135
18907.03 111
18908.33 109
18909.63 121
18910.93 115
18912.23 120
18913.53 114
18914.83 114
18916.13 119
18917.43 109
18918.73 129
18920.03 125
18921.33 108
18922.63 109
18923.93 130
18925.23 120
18926.53 134
18927.83 103
18929.13 125
18930.43 128
18931.73 115
18933.03 118
18934.33 108
18935.63 123
18936.93 97
18938.23 111
18939.53 120
18940.83 137
18942.13 100
18943.43 105
18944.73 106
18946.03 114
18947.33 98
18948.63 102
18949.93 118
18951.23 106
18952.53 101
18953.84 127
18955.14 119
18956.44 97
18957.74 119
18959.04 129
18960.34 127
18961.64 103
18962.94 117
18964.24 108
18965.54 103
18966.85 104
18968.15 114
18969.45 119
18970.75 116
18972.05 124
18973.35 105
18974.65 119
18975.96 106
18977.26 107
18978.56 118
18979.86 102
18981.16 105
18982.46 112
18983.77 116
18985.07 122
18986.37 103
18987.67 115
18988.97 123
18990.28 103
18991.58 106
18992.88 121
18994.18 112
18995.49 103
18996.79 108
18998.09 116
18999.39 119
19000.69 89
19002.00 133
19003.30 117
19004.60 112
19005.90 116
19007.21 98
19008.51 112
19009.81 113
19011.12 114
19012.42 116
19013.72 114
19015.02 106
19016.33 116
19017.63 118
19018.93 117
19020.24 112
19021.54 118
19022.84 131
19024.15 111
19025.45 109
19026.75 116
19028.06 129
19029.36 112
19030.66 130
19031.97 100
19033.27 102
19034.57 103
19035.88 114
19037.18 120
19038.48 117
19039.79 109
19041.09 122
19042.40 115
19043.70 128
19045.00 115
19046.31 136
19047.61 118
19048.92 128
19050.22 114
19051.52 117
19052.83 128
19054.13 123
19055.44 137
19056.74 126
19058.05 96
19059.35 115
19060.65 112
19061.96 100
19063.26 100
19064.57 125
19065.87 125
19067.18 131
19068.48 116
19069.79 99
19071.09 127
19072.40 115
19073.70 123
19075.01 136
19076.31 123
19077.62 120
19078.92 111
19080.23 117
19081.53 117
19082.84 111
19084.14 117
19085.45 133
19086.75 115
19088.06 108
19089.36 118
19090.67 136
19091.98 135
19093.28 118
19094.59 114
19095.89 126
19097.20 123
19098.50 103
19099.81 125
19101.12 110
19102.42 137
19103.73 113
19105.03 116
19106.34 116
19107.65 127
19108.95 125
19110.26 131
19111.56 120
19112.87 112
19114.18 127
19115.48 116
19116.79 112
19118.10 104
19119.40 118
19120.71 100
19122.02 109
19123.32 131
19124.63 154
19125.94 118
19127.24 118
19128.55 121
19129.86 112
19131.16 121
19132.47 117
19133.78 137
19135.08 114
19136.39 112
19137.70 119
19139.01 136
19140.31 122
19141.62 118
19142.93 117
19144.23 138
19145.54 133
19146.85 117
19148.16 110
19149.46 97
19150.77 119
19152.08 122
19153.39 123
19154.69 127
19156.00 125
19157.31 121
19158.62 131
19159.93 117
19161.23 117
19162.54 104
19163.85 130
19165.16 117
19166.47 109
19167.77 125
19169.08 136
19170.39 120
19171.70 133
19173.01 109
19174.32 106
19175.62 110
19176.93 128
19178.24 115
19179.55 115
19180.86 122
19182.17 108
19183.48 112
19184.78 101
19186.09 133
19187.40 110
19188.71 123
19190.02 100
19191.33 118
19192.64 114
19193.95 115
19195.26 120
19196.56 119
19197.87 114
19199.18 97
19200.49 103
19201.80 120
19203.11 118
19204.42 111
19205.73 119
19207.04 100
19208.35 114
19209.66 118
19210.97 121
19212.28 112
19213.59 110
19214.90 99
19216.21 142
19217.52 140
19218.83 122
19220.14 140
19221.45 102
19222.76 144
19224.07 103
19225.38 115
19226.69 110
19228.00 111
19229.31 116
19230.62 116
19231.93 100
19233.24 110
19234.55 134
19235.86 126
19237.17 113
19238.48 104
19239.79 115
19241.10 116
19242.41 145
19243.72 96
19245.03 108
19246.35 104
19247.66 122
19248.97 118
19250.28 105
19251.59 83
19252.90 114
19254.21 146
19255.52 117
19256.83 120
19258.14 110
19259.46 121
19260.77 114
19262.08 117
19263.39 92
19264.70 133
19266.01 113
19267.32 113
19268.64 99
19269.95 107
19271.26 101
19272.57 114
19273.88 106
19275.20 110
19276.51 114
19277.82 138
19279.13 143
19280.44 103
19281.75 124
19283.07 111
19284.38 116
19285.69 105
19287.00 112
19288.32 108
19289.63 113
19290.94 108
19292.25 121
19293.57 113
19294.88 119
19296.19 121
19297.50 118
19298.82 115
19300.13 107
19301.44 117
19302.75 117
19304.07 115
19305.38 106
19306.69 138
19308.01 126
19309.32 116
19310.63 101
19311.94 120
19313.26 103
19314.57 104
19315.88 122
19317.20 117
19318.51 119
19319.82 119
19321.14 120
19322.45 112
19323.76 121
19325.08 122
19326.39 124
19327.70 120
19329.02 111
19330.33 130
19331.65 120
19332.96 136
19334.27 107
19335.59 116
19336.90 128
19338.22 107
19339.53 113
19340.84 133
19342.16 114
19343.47 97
19344.79 120
19346.10 120
19347.41 103
19348.73 128
19350.04 124
19351.36 124
19352.67 124
19353.99 126
19355.30 132
19356.62 126
19357.93 109
19359.25 88
19360.56 123
19361.87 120
19363.19 117
19364.50 108
19365.82 134
19367.13 120
19368.45 111
19369.76 104
19371.08 125
19372.39 118
19373.71 105
19375.02 122
19376.34 123
19377.66 105
19378.97 98
19380.29 111
19381.60 118
19382.92 120
19384.23 108
19385.55 116
19386.86 107
19388.18 119
19389.50 119
19390.81 112
19392.13 108
19393.44 109
19394.76 122
19396.07 117
19397.39 104
19398.71 105
19400.02 129
19401.34 128
19402.65 98
19403.97 117
19405.29 123
19406.60 117
19407.92 104
19409.24 102
19410.55 109
19411.87 114
19413.19 120
19414.50 115
19415.82 106
19417.14 110
19418.45 107
19419.77 115
19421.09 127
19422.40 113
19423.72 107
19425.04 126
19426.35 113
19427.67 112
19428.99 108
19430.30 144
19431.62 142
19432.94 107
19434.26 115
19435.57 127
19436.89 103
19438.21 120
19439.53 115
19440.84 127
19442.16 111
19443.48 125
19444.80 125
19446.11 119
19447.43 109
19448.75 127
19450.07 129
19451.38 113
19452.70 113
19454.02 131
19455.34 126
19456.66 107
19457.97 111
19459.29 114
19460.61 123
19461.93 113
19463.25 117
19464.57 123
19465.88 129
19467.20 111
19468.52 135
19469.84 117
19471.16 113
19472.48 117
19473.79 139
19475.11 132
19476.43 114
19477.75 115
19479.07 116
19480.39 122
19481.71 121
19483.03 131
19484.34 115
19485.66 119
19486.98 123
19488.30 111
19489.62 118
19490.94 110
19492.26 123
19493.58 125
19494.90 118
19496.22 109
19497.54 120
19498.86 105
19500.18 107
19501.50 95
19502.81 136
19504.13 131
19505.45 127
19506.77 100
19508.09 128
19509.41 119
19510.73 112
19512.05 109
19513.37 133
19514.69 116
19516.01 109
19517.33 121
19518.65 120
19519.97 115
19521.29 124
19522.61 133
19523.93 130
19525.25 106
19526.57 103
19527.89 112
19529.22 114
19530.54 124
19531.86 103
19533.18 125
19534.50 120
19535.82 106
19537.14 115
19538.46 124
19539.78 121
19541.10 104
19542.42 123
19543.74 139
19545.06 127
19546.39 113
19547.71 110
19549.03 126
19550.35 109
19551.67 132
19552.99 134
19554.31 124
19555.63 112
19556.96 119
19558.28 131
19559.60 109
19560.92 114
19562.24 127
19563.56 109
19564.88 128
19566.21 120
19567.53 114
19568.85 112
19570.17 128
19571.49 147
19572.82 120
19574.14 116
19575.46 117
19576.78 122
19578.10 127
19579.43 131
19580.75 125
19582.07 114
19583.39 111
19584.72 118
19586.04 113
19587.36 127
19588.68 86
19590.01 128
19591.33 133
19592.65 115
19593.97 96
19595.30 126
19596.62 137
19597.94 118
19599.26 115
19600.59 108
19601.91 119
19603.23 118
19604.56 126
19605.88 112
19607.20 138
19608.53 120
19609.85 124
19611.17 112
19612.49 136
19613.82 125
19615.14 106
19616.47 124
19617.79 120
19619.11 127
19620.44 130
19621.76 127
19623.08 137
19624.41 127
19625.73 119
19627.05 136
19628.38 111
19629.70 119
19631.03 108
19632.35 123
19633.67 120
19635.00 125
19636.32 115
19637.65 127
19638.97 115
19640.29 118
19641.62 128
19642.94 110
19644.27 110
19645.59 120
19646.92 125
19648.24 130
19649.57 146
19650.89 109
19652.21 140
19653.54 128
19654.86 126
19656.19 125
19657.51 136
19658.84 121
19660.16 120
19661.49 126
19662.81 121
19664.14 137
19665.46 129
19666.79 121
19668.11 114
19669.44 127
19670.76 117
19672.09 120
19673.41 119
19674.74 117
19676.07 116
19677.39 124
19678.72 128
19680.04 120
19681.37 118
19682.69 132
19684.02 134
19685.34 111
19686.67 112
19688.00 118
19689.32 137
19690.65 117
19691.97 128
19693.30 112
19694.63 132
19695.95 102
19697.28 115
19698.60 119
19699.93 109
19701.26 106
19702.58 120
19703.91 117
19705.24 119
19706.56 112
19707.89 120
19709.22 122
19710.54 125
19711.87 105
19713.20 119
19714.52 121
19715.85 122
19717.18 131
19718.50 118
19719.83 118
19721.16 113
19722.48 115
19723.81 109
19725.14 115
19726.47 123
19727.79 113
19729.12 132
19730.45 134
19731.77 121
19733.10 110
19734.43 130
19735.76 116
19737.08 153
19738.41 119
19739.74 115
19741.07 116
19742.39 125
19743.72 105
19745.05 113
19746.38 128
19747.71 119
19749.03 125
19750.36 110
19751.69 123
19753.02 124
19754.35 131
19755.67 118
19757.00 137
19758.33 114
19759.66 99
19760.99 108
19762.31 144
19763.64 120
19764.97 110
19766.30 123
19767.63 115
19768.96 121
19770.29 107
19771.61 108
19772.94 118
19774.27 132
19775.60 106
19776.93 125
19778.26 112
19779.59 121
19780.92 120
19782.25 112
19783.57 116
19784.90 108
19786.23 112
19787.56 106
19788.89 127
19790.22 113
19791.55 125
19792.88 110
19794.21 124
19795.54 114
19796.87 118
19798.20 116
19799.53 113
19800.86 114
19802.19 129
19803.52 117
19804.85 130
19806.18 104
19807.50 123
19808.83 134
19810.16 124
19811.49 124
19812.82 107
19814.15 120
19815.49 108
19816.82 126
19818.15 107
19819.48 121
19820.81 110
19822.14 133
19823.47 117
19824.80 132
19826.13 112
19827.46 133
19828.79 123
19830.12 111
19831.45 127
19832.78 112
19834.11 129
19835.44 130
19836.77 148
19838.10 111
19839.44 131
19840.77 131
19842.10 123
19843.43 116
19844.76 115
19846.09 115
19847.42 136
19848.75 122
19850.08 127
19851.42 124
19852.75 117
19854.08 117
19855.41 114
19856.74 158
19858.07 124
19859.40 124
19860.74 120
19862.07 142
19863.40 122
19864.73 141
19866.06 132
19867.40 134
19868.73 119
19870.06 127
19871.39 119
19872.72 108
19874.06 138
19875.39 105
19876.72 139
19878.05 113
19879.38 145
19880.72 138
19882.05 144
19883.38 100
19884.71 110
19886.05 133
19887.38 129
19888.71 117
19890.04 120
19891.38 133
19892.71 124
19894.04 126
19895.38 108
19896.71 129
19898.04 103
19899.37 144
19900.71 113
19902.04 131
19903.37 120
19904.71 112
19906.04 133
19907.37 153
19908.71 113
19910.04 109
19911.37 140
19912.71 132
19914.04 123
19915.37 108
19916.71 130
19918.04 118
19919.37 119
19920.71 106
19922.04 135
19923.37 118
19924.71 125
19926.04 118
19927.38 133
19928.71 124
19930.04 129
19931.38 125
19932.71 116
19934.05 130
19935.38 111
19936.71 131
19938.05 125
19939.38 141
19940.72 111
19942.05 137
19943.39 110
19944.72 140
19946.06 120
19947.39 128
19948.72 125
19950.06 117
19951.39 131
19952.73 138
19954.06 106
19955.40 117
19956.73 139
19958.07 101
19959.40 141
19960.74 134
19962.07 127
19963.41 120
19964.74 133
19966.08 111
19967.41 140
19968.75 120
19970.08 130
19971.42 125
19972.76 121
19974.09 117
19975.43 127
19976.76 130
19978.10 126
19979.43 135
19980.77 112
19982.10 140
19983.44 136
19984.78 143
19986.11 127
19987.45 144
19988.78 124
19990.12 135
19991.46 121
19992.79 133
19994.13 139
19995.46 131
19996.80 113
19998.14 117
19999.47 135
20000.81 111
20002.15 128
20003.48 122
20004.82 133
20006.16 119
20007.49 147
20008.83 124
20010.17 140
20011.50 134
20012.84 127
20014.18 127
20015.51 117
20016.85 127
20018.19 126
20019.52 145
20020.86 122
20022.20 137
20023.53 128
20024.87 134
20026.21 117
20027.55 137
20028.88 129
20030.22 125
20031.56 127
20032.90 129
20034.23 129
20035.57 114
20036.91 133
20038.25 118
20039.58 152
20040.92 136
20042.26 167
20043.60 112
20044.93 145
20046.27 129
20047.61 144
20048.95 106
20050.29 126
20051.62 124
20052.96 119
20054.30 126
20055.64 128
20056.98 151
20058.32 124
20059.65 137
20060.99 143
20062.33 114
20063.67 123
20065.01 140
20066.35 138
20067.68 148
20069.02 125
20070.36 150
20071.70 130
20073.04 143
20074.38 116
20075.72 103
20077.06 133
20078.40 136
20079.73 143
20081.07 121
20082.41 126
20083.75 109
20085.09 127
20086.43 127
20087.77 152
20089.11 127
20090.45 126
20091.79 139
20093.13 121
20094.47 119
20095.81 122
20097.15 138
20098.48 135
20099.82 134
20101.16 119
20102.50 119
20103.84 111
20105.18 138
20106.52 116
20107.86 126
20109.20 119
20110.54 123
20111.88 122
20113.22 116
20114.56 126
20115.90 121
20117.24 122
20118.58 119
20119.93 117
20121.27 126
20122.61 130
20123.95 128
20125.29 134
20126.63 107
20127.97 138
20129.31 120
20130.65 129
20131.99 117
20133.33 130
20134.67 133
20136.01 129
20137.35 127
20138.69 119
