# Supplementary material for: MALDI-TOF MS typing enables the classification of brewing yeasts of the genus Saccharomyces to major beer styles
Source: PLoS One. 2017 Aug 9;12(8):e0181694. doi: 10.1371/journal.pone.0181694 (PMC5549903; doi:10.1371/journal.pone.0181694)
Supplement: S9 File — The directory includes 90 raw files and was zipped to “.zip”; the folder has three strains with 30 spectra per strain; S1 Text explains the raw files with an example and Table 1 represents the yeast strains used within the experiment. (ZIP) [file pone.0181694.s012.zip]

Archive with 91 entries (90 files):
- 25-27/
- 25-27/30284-8J5-Lag-Lag-Lag-YPG-18h-E-E_2016-09-27_10_0_E5_1.dat
- 25-27/30286-204-Lag-Lag-Lag-YPG-18h-E-E_2016-10-03_5_0_H4_1.dat
- 25-27/30286-204-Lag-Lag-Lag-YPG-18h-E-E_2016-09-20_2_0_E11_1.dat
- 25-27/30285-66-Lag-Lag-Lag-YPG-18h-E-E_2016-02-12__0_B2_1.dat
- 25-27/30284-8J5-Lag-Lag-Lag-YPG-18h-E-E_2016-09-20_2_0_E5_1.dat
- 25-27/30286-204-Lag-Lag-Lag-YPG-18h-E-E_2016-09-23_7_0_E9_1.dat
- 25-27/30285-66-Lag-Lag-Lag-YPG-18h-E-E_2016-02-08__0_A3_1.dat
- 25-27/30286-204-Lag-Lag-Lag-YPG-18h-E-E_2016-09-23_8_0_E11_1.dat
- 25-27/30284-8J5-Lag-Lag-Lag-YPG-18h-E-E_2016-09-27_10_0_E4_1.dat
- 25-27/30284-8J5-Lag-Lag-Lag-YPG-18h-E-E_2016-09-20_1_0_E1_1.dat
- 25-27/30286-204-Lag-Lag-Lag-YPG-18h-E-E_2016-09-27_9_0_E9_1.dat
- 25-27/30284-8J5-Lag-Lag-Lag-YPG-18h-E-E_2016-09-23_7_0_E3_1.dat
- 25-27/30284-8J5-Lag-Lag-Lag-YPG-18h-E-E_2016-09-22_5_0_E3_1.dat
- 25-27/30285-66-Lag-Lag-Lag-YPG-18h-E-E_2016-02-11__0_A10_1.dat
- 25-27/30286-204-Lag-Lag-Lag-YPG-18h-E-E_2016-09-27_10_0_E11_1.dat
- 25-27/30284-8J5-Lag-Lag-Lag-YPG-18h-E-E_2016-09-27_10_0_E6_1.dat
- 25-27/30284-8J5-Lag-Lag-Lag-YPG-18h-E-E_2016-09-20_1_0_E3_1.dat
- 25-27/30286-204-Lag-Lag-Lag-YPG-18h-E-E_2016-09-22_1_0_E7_1.dat
- 25-27/30286-204-Lag-Lag-Lag-YPG-18h-E-E_2016-09-21_3_0_E7_1.dat
- 25-27/30284-8J5-Lag-Lag-Lag-YPG-18h-E-E_2016-09-20_2_0_E6_1.dat
- 25-27/30284-8J5-Lag-Lag-Lag-YPG-18h-E-E_2016-09-21_3_0_E3_1.dat
- 25-27/30284-8J5-Lag-Lag-Lag-YPG-18h-E-E_2016-09-22_6_0_E5_1.dat
- 25-27/30286-204-Lag-Lag-Lag-YPG-18h-E-E_2016-09-27_9_0_E8_1.dat
- 25-27/30286-204-Lag-Lag-Lag-YPG-18h-E-E_2016-09-23_8_0_E10_1.dat
- 25-27/30286-204-Lag-Lag-Lag-YPG-18h-E-E_2016-09-22_6_0_F3_1.dat
- 25-27/30286-204-Lag-Lag-Lag-YPG-18h-E-E_2016-09-21_4_0_E11_1.dat
- 25-27/30284-8J5-Lag-Lag-Lag-YPG-18h-E-E_2016-09-23_7_0_E1_1.dat
- 25-27/30286-204-Lag-Lag-Lag-YPG-18h-E-E_2016-09-22_6_0_F1_1.dat
- 25-27/30285-66-Lag-Lag-Lag-YPG-18h-E-E_2016-02-10__0_A7_1.dat
- 25-27/30285-66-Lag-Lag-Lag-YPG-18h-E-E_2016-02-18__0_B11_1.dat
- 25-27/30285-66-Lag-Lag-Lag-YPG-18h-E-E_2016-02-12__0_B1_1.dat
- 25-27/30285-66-Lag-Lag-Lag-YPG-18h-E-E_2016-02-09__0_A6_1.dat
- 25-27/30285-66-Lag-Lag-Lag-YPG-18h-E-E_2016-02-17__0_B7_1.dat
- 25-27/30285-66-Lag-Lag-Lag-YPG-18h-E-E_2016-02-25__0_C3_1.dat
- 25-27/30285-66-Lag-Lag-Lag-YPG-18h-E-E_2016-02-26__0_C5_1.dat
- 25-27/30284-8J5-Lag-Lag-Lag-YPG-18h-E-E_2016-09-22_5_0_E2_1.dat
- 25-27/30286-204-Lag-Lag-Lag-YPG-18h-E-E_2016-09-22_6_0_F2_1.dat
- 25-27/30284-8J5-Lag-Lag-Lag-YPG-18h-E-E_2016-09-27_9_0_E3_1.dat
- 25-27/30285-66-Lag-Lag-Lag-YPG-18h-E-E_2016-02-16__0_B6_1.dat
- 25-27/30285-66-Lag-Lag-Lag-YPG-18h-E-E_2016-02-17__0_B9_1.dat
- 25-27/30286-204-Lag-Lag-Lag-YPG-18h-E-E_2016-10-03_5_0_H5_1.dat
- 25-27/30285-66-Lag-Lag-Lag-YPG-18h-E-E_2016-02-09__0_A5_1.dat
- 25-27/30284-8J5-Lag-Lag-Lag-YPG-18h-E-E_2016-09-21_4_0_E5_1.dat
- 25-27/30286-204-Lag-Lag-Lag-YPG-18h-E-E_2016-09-27_10_0_E10_1.dat
- 25-27/30286-204-Lag-Lag-Lag-YPG-18h-E-E_2016-09-27_10_0_E12_1.dat
- 25-27/30284-8J5-Lag-Lag-Lag-YPG-18h-E-E_2016-09-21_3_0_E1_1.dat
- 25-27/30284-8J5-Lag-Lag-Lag-YPG-18h-E-E_2016-09-27_9_0_E1_1.dat
- 25-27/30284-8J5-Lag-Lag-Lag-YPG-18h-E-E_2016-09-23_8_0_E5_1.dat
- 25-27/30284-8J5-Lag-Lag-Lag-YPG-18h-E-E_2016-09-22_5_0_E1_1.dat
- 25-27/30286-204-Lag-Lag-Lag-YPG-18h-E-E_2016-09-23_8_0_E12_1.dat
- 25-27/30284-8J5-Lag-Lag-Lag-YPG-18h-E-E_2016-09-20_1_0_E2_1.dat
- 25-27/30285-66-Lag-Lag-Lag-YPG-18h-E-E_2016-02-09__0_A4_1.dat
- 25-27/30285-66-Lag-Lag-Lag-YPG-18h-E-E_2016-02-11__0_A12_1.dat
- 25-27/30284-8J5-Lag-Lag-Lag-YPG-18h-E-E_2016-09-27_9_0_E2_1.dat
- 25-27/30285-66-Lag-Lag-Lag-YPG-18h-E-E_2016-02-18__0_B10_1.dat
- 25-27/30284-8J5-Lag-Lag-Lag-YPG-18h-E-E_2016-09-22_6_0_E4_1.dat
- 25-27/30286-204-Lag-Lag-Lag-YPG-18h-E-E_2016-09-22_1_0_E9_1.dat
- 25-27/30284-8J5-Lag-Lag-Lag-YPG-18h-E-E_2016-09-21_4_0_E6_1.dat
- 25-27/30285-66-Lag-Lag-Lag-YPG-18h-E-E_2016-02-26__0_C4_1.dat
- 25-27/30286-204-Lag-Lag-Lag-YPG-18h-E-E_2016-09-21_4_0_E12_1.dat
- 25-27/30286-204-Lag-Lag-Lag-YPG-18h-E-E_2016-09-23_7_0_E8_1.dat
- 25-27/30285-66-Lag-Lag-Lag-YPG-18h-E-E_2016-02-10__0_A8_1.dat
- 25-27/30285-66-Lag-Lag-Lag-YPG-18h-E-E_2016-02-08__0_A1_1.dat
- 25-27/30286-204-Lag-Lag-Lag-YPG-18h-E-E_2016-09-21_3_0_E8_1.dat
- 25-27/30284-8J5-Lag-Lag-Lag-YPG-18h-E-E_2016-09-23_8_0_E4_1.dat
- 25-27/30284-8J5-Lag-Lag-Lag-YPG-18h-E-E_2016-09-23_7_0_E2_1.dat
- 25-27/30284-8J5-Lag-Lag-Lag-YPG-18h-E-E_2016-09-23_8_0_E6_1.dat
- 25-27/30284-8J5-Lag-Lag-Lag-YPG-18h-E-E_2016-09-22_6_0_E6_1.dat
- 25-27/30284-8J5-Lag-Lag-Lag-YPG-18h-E-E_2016-09-20_2_0_E4_1.dat
- 25-27/30286-204-Lag-Lag-Lag-YPG-18h-E-E_2016-09-21_4_0_E10_1.dat
- 25-27/30286-204-Lag-Lag-Lag-YPG-18h-E-E_2016-09-20_2_0_E12_1.dat
- 25-27/30286-204-Lag-Lag-Lag-YPG-18h-E-E_2016-09-23_7_0_E7_1.dat
- 25-27/30286-204-Lag-Lag-Lag-YPG-18h-E-E_2016-09-22_1_0_E8_1.dat
- 25-27/30285-66-Lag-Lag-Lag-YPG-18h-E-E_2016-02-17__0_B8_1.dat
- 25-27/30285-66-Lag-Lag-Lag-YPG-18h-E-E_2016-02-16__0_B4_1.dat
- 25-27/30285-66-Lag-Lag-Lag-YPG-18h-E-E_2016-02-25__0_C1_1.dat
- 25-27/30285-66-Lag-Lag-Lag-YPG-18h-E-E_2016-02-08__0_A2_1.dat
- 25-27/30286-204-Lag-Lag-Lag-YPG-18h-E-E_2016-09-20_2_0_E10_1.dat
- 25-27/30286-204-Lag-Lag-Lag-YPG-18h-E-E_2016-10-03_5_0_H6_1.dat
- 25-27/30284-8J5-Lag-Lag-Lag-YPG-18h-E-E_2016-09-21_3_0_E2_1.dat
- 25-27/30285-66-Lag-Lag-Lag-YPG-18h-E-E_2016-02-25__0_C2_1.dat
- 25-27/30285-66-Lag-Lag-Lag-YPG-18h-E-E_2016-02-12__0_B3_1.dat
- 25-27/30286-204-Lag-Lag-Lag-YPG-18h-E-E_2016-09-27_9_0_E7_1.dat
- 25-27/30285-66-Lag-Lag-Lag-YPG-18h-E-E_2016-02-16__0_B5_1.dat
- 25-27/30286-204-Lag-Lag-Lag-YPG-18h-E-E_2016-09-21_3_0_E9_1.dat
- 25-27/30285-66-Lag-Lag-Lag-YPG-18h-E-E_2016-02-26__0_C6_1.dat
- 25-27/30285-66-Lag-Lag-Lag-YPG-18h-E-E_2016-02-11__0_A11_1.dat
- 25-27/30284-8J5-Lag-Lag-Lag-YPG-18h-E-E_2016-09-21_4_0_E4_1.dat
- 25-27/30285-66-Lag-Lag-Lag-YPG-18h-E-E_2016-02-18__0_B12_1.dat
- 25-27/30285-66-Lag-Lag-Lag-YPG-18h-E-E_2016-02-10__0_A9_1.dat
