# Supplementary material for: MALDI-TOF MS typing enables the classification of brewing yeasts of the genus Saccharomyces to major beer styles
Source: PLoS One. 2017 Aug 9;12(8):e0181694. doi: 10.1371/journal.pone.0181694 (PMC5549903; doi:10.1371/journal.pone.0181694)
Supplement: S9 File — The directory includes 90 raw files and was zipped to “.zip”; the folder has three strains with 30 spectra per strain; S1 Text explains the raw files with an example and Table 1 represents the yeast strains used within the experiment. (ZIP) [file pone.0181694.s012.zip › 25-27/30284-8J5-Lag-Lag-Lag-YPG-18h-E-E_2016-09-27_10_0_E5_1.dat]

1999.34 678
1999.77 709
2000.19 730
2000.61 689
2001.03 749
2001.45 679
2001.88 633
2002.30 690
2002.72 675
2003.14 630
2003.56 593
2003.99 622
2004.41 605
2004.83 599
2005.25 586
2005.68 637
2006.10 625
2006.52 621
2006.94 607
2007.37 637
2007.79 641
2008.21 673
2008.64 641
2009.06 609
2009.48 640
2009.90 630
2010.33 613
2010.75 588
2011.17 606
2011.60 617
2012.02 537
2012.44 521
2012.87 555
2013.29 588
2013.71 584
2014.14 594
2014.56 594
2014.98 591
2015.41 618
2015.83 607
2016.25 596
2016.68 639
2017.10 644
2017.53 625
2017.95 631
2018.37 630
2018.80 595
2019.22 649
2019.65 576
2020.07 586
2020.49 583
2020.92 570
2021.34 613
2021.77 625
2022.19 575
2022.61 596
2023.04 572
2023.46 543
2023.89 590
2024.31 557
2024.74 601
2025.16 607
2025.59 645
2026.01 600
2026.44 555
2026.86 598
2027.29 580
2027.71 565
2028.14 557
2028.56 610
2028.98 577
2029.41 572
2029.84 615
2030.26 537
2030.69 539
2031.11 574
2031.54 573
2031.96 612
2032.39 572
2032.81 558
2033.24 543
2033.66 550
2034.09 619
2034.51 624
2034.94 554
2035.37 622
2035.79 672
2036.22 635
2036.64 626
2037.07 538
2037.49 581
2037.92 570
2038.35 595
2038.77 585
2039.20 604
2039.62 596
2040.05 613
2040.48 636
2040.90 610
2041.33 579
2041.76 567
2042.18 563
2042.61 574
2043.03 581
2043.46 552
2043.89 542
2044.31 554
2044.74 506
2045.17 571
2045.59 606
2046.02 594
2046.45 591
2046.87 568
2047.30 557
2047.73 613
2048.16 585
2048.58 582
2049.01 544
2049.44 551
2049.86 595
2050.29 597
2050.72 557
2051.15 581
2051.57 546
2052.00 580
2052.43 569
2052.86 565
2053.28 551
2053.71 613
2054.14 554
2054.57 527
2054.99 566
2055.42 606
2055.85 660
2056.28 648
2056.70 685
2057.13 725
2057.56 699
2057.99 631
2058.42 731
2058.84 690
2059.27 606
2059.70 617
2060.13 613
2060.56 594
2060.99 616
2061.41 641
2061.84 648
2062.27 658
2062.70 637
2063.13 656
2063.56 645
2063.99 669
2064.41 666
2064.84 688
2065.27 742
2065.70 802
2066.13 745
2066.56 729
2066.99 702
2067.42 759
2067.85 697
2068.27 695
2068.70 689
2069.13 674
2069.56 658
2069.99 583
2070.42 557
2070.85 615
2071.28 610
2071.71 627
2072.14 558
2072.57 601
2073.00 601
2073.43 632
2073.86 657
2074.29 681
2074.72 658
2075.15 669
2075.58 669
2076.01 752
2076.44 636
2076.87 633
2077.30 662
2077.73 713
2078.16 634
2078.59 640
2079.02 656
2079.45 693
2079.88 649
2080.31 590
2080.74 621
2081.17 602
2081.60 657
2082.03 617
2082.46 546
2082.89 527
2083.32 519
2083.75 554
2084.18 603
2084.61 561
2085.04 604
2085.47 545
2085.90 616
2086.34 578
2086.77 553
2087.20 552
2087.63 598
2088.06 608
2088.49 587
2088.92 572
2089.35 560
2089.79 597
2090.22 591
2090.65 551
2091.08 623
2091.51 584
2091.94 514
2092.37 520
2092.81 541
2093.24 525
2093.67 559
2094.10 586
2094.53 557
2094.96 576
2095.40 533
2095.83 516
2096.26 515
2096.69 490
2097.12 504
2097.56 471
2097.99 480
2098.42 563
2098.85 525
2099.29 502
2099.72 497
2100.15 504
2100.58 517
2101.01 516
2101.45 436
2101.88 582
2102.31 537
2102.75 583
2103.18 528
2103.61 521
2104.04 544
2104.48 517
2104.91 554
2105.34 517
2105.77 597
2106.21 634
2106.64 575
2107.07 560
2107.51 611
2107.94 588
2108.37 556
2108.81 579
2109.24 557
2109.67 563
2110.11 576
2110.54 557
2110.97 531
2111.41 543
2111.84 522
2112.27 572
2112.71 620
2113.14 594
2113.58 543
2114.01 521
2114.44 581
2114.88 552
2115.31 537
2115.75 615
2116.18 564
2116.61 572
2117.05 557
2117.48 519
2117.92 518
2118.35 530
2118.78 576
2119.22 526
2119.65 548
2120.09 493
2120.52 533
2120.96 551
2121.39 546
2121.83 528
2122.26 518
2122.69 565
2123.13 549
2123.56 519
2124.00 568
2124.43 573
2124.87 574
2125.30 569
2125.74 535
2126.17 554
2126.61 519
2127.04 493
2127.48 503
2127.91 527
2128.35 532
2128.79 587
2129.22 569
2129.66 524
2130.09 555
2130.53 622
2130.96 561
2131.40 538
2131.83 628
2132.27 637
2132.70 585
2133.14 548
2133.58 583
2134.01 611
2134.45 641
2134.88 513
2135.32 533
2135.76 554
2136.19 589
2136.63 548
2137.06 511
2137.50 555
2137.94 531
2138.37 616
2138.81 589
2139.25 577
2139.68 633
2140.12 592
2140.56 559
2140.99 598
2141.43 578
2141.87 546
2142.30 559
2142.74 597
2143.18 600
2143.61 546
2144.05 509
2144.49 531
2144.92 514
2145.36 550
2145.80 577
2146.23 581
2146.67 552
2147.11 561
2147.55 563
2147.98 571
2148.42 702
2148.86 691
2149.30 697
2149.73 742
2150.17 712
2150.61 766
2151.05 773
2151.48 789
2151.92 751
2152.36 724
2152.80 725
2153.23 664
2153.67 655
2154.11 642
2154.55 643
2154.99 615
2155.42 597
2155.86 603
2156.30 591
2156.74 673
2157.18 621
2157.61 631
2158.05 646
2158.49 639
2158.93 619
2159.37 630
2159.81 651
2160.24 574
2160.68 632
2161.12 634
2161.56 599
2162.00 608
2162.44 675
2162.88 620
2163.32 574
2163.75 657
2164.19 612
2164.63 637
2165.07 702
2165.51 711
2165.95 661
2166.39 724
2166.83 662
2167.27 612
2167.71 604
2168.15 690
2168.59 644
2169.02 642
2169.46 564
2169.90 578
2170.34 643
2170.78 575
2171.22 581
2171.66 686
2172.10 694
2172.54 652
2172.98 667
2173.42 625
2173.86 669
2174.30 666
2174.74 712
2175.18 769
2175.62 624
2176.06 574
2176.50 675
2176.94 673
2177.38 681
2177.82 609
2178.26 584
2178.70 686
2179.14 639
2179.58 625
2180.02 631
2180.47 579
2180.91 606
2181.35 572
2181.79 563
2182.23 657
2182.67 668
2183.11 578
2183.55 543
2183.99 523
2184.43 635
2184.87 589
2185.31 573
2185.76 583
2186.20 624
2186.64 603
2187.08 546
2187.52 546
2187.96 613
2188.40 567
2188.84 553
2189.29 658
2189.73 637
2190.17 632
2190.61 639
2191.05 596
2191.49 573
2191.94 521
2192.38 553
2192.82 600
2193.26 635
2193.70 623
2194.14 630
2194.59 667
2195.03 673
2195.47 686
2195.91 676
2196.36 698
2196.80 644
2197.24 614
2197.68 580
2198.12 629
2198.57 613
2199.01 582
2199.45 582
2199.89 548
2200.34 555
2200.78 542
2201.22 603
2201.66 596
2202.11 562
2202.55 581
2202.99 600
2203.44 644
2203.88 673
2204.32 688
2204.76 649
2205.21 615
2205.65 652
2206.09 665
2206.54 556
2206.98 566
2207.42 620
2207.87 619
2208.31 518
2208.75 585
2209.20 587
2209.64 583
2210.08 568
2210.53 623
2210.97 626
2211.42 616
2211.86 551
2212.30 540
2212.75 529
2213.19 532
2213.63 606
2214.08 598
2214.52 638
2214.97 591
2215.41 558
2215.85 552
2216.30 619
2216.74 558
2217.19 552
2217.63 556
2218.08 544
2218.52 562
2218.97 576
2219.41 621
2219.85 592
2220.30 606
2220.74 657
2221.19 632
2221.63 574
2222.08 633
2222.52 633
2222.97 717
2223.41 632
2223.86 632
2224.30 693
2224.75 650
2225.19 637
2225.64 629
2226.08 616
2226.53 620
2226.97 646
2227.42 628
2227.86 687
2228.31 675
2228.75 670
2229.20 645
2229.65 606
2230.09 632
2230.54 654
2230.98 633
2231.43 592
2231.87 588
2232.32 568
2232.76 661
2233.21 653
2233.66 711
2234.10 705
2234.55 687
2234.99 656
2235.44 567
2235.89 627
2236.33 609
2236.78 630
2237.23 647
2237.67 601
2238.12 566
2238.56 573
2239.01 601
2239.46 525
2239.90 529
2240.35 534
2240.80 504
2241.24 529
2241.69 507
2242.14 476
2242.58 470
2243.03 524
2243.48 562
2243.93 541
2244.37 535
2244.82 523
2245.27 508
2245.71 528
2246.16 508
2246.61 498
2247.05 504
2247.50 468
2247.95 564
2248.40 517
2248.84 554
2249.29 469
2249.74 506
2250.19 492
2250.63 507
2251.08 576
2251.53 512
2251.98 539
2252.43 546
2252.87 575
2253.32 519
2253.77 486
2254.22 537
2254.66 551
2255.11 520
2255.56 535
2256.01 543
2256.46 514
2256.91 514
2257.35 566
2257.80 517
2258.25 572
2258.70 556
2259.15 575
2259.60 554
2260.04 543
2260.49 588
2260.94 565
2261.39 566
2261.84 604
2262.29 628
2262.74 614
2263.19 550
2263.63 580
2264.08 626
2264.53 561
2264.98 555
2265.43 496
2265.88 580
2266.33 581
2266.78 567
2267.23 547
2267.68 529
2268.13 529
2268.58 554
2269.02 569
2269.47 621
2269.92 609
2270.37 610
2270.82 661
2271.27 699
2271.72 724
2272.17 665
2272.62 658
2273.07 647
2273.52 661
2273.97 708
2274.42 602
2274.87 652
2275.32 733
2275.77 714
2276.22 743
2276.67 739
2277.12 720
2277.57 745
2278.02 659
2278.47 670
2278.92 735
2279.37 672
2279.82 624
2280.27 625
2280.73 650
2281.18 574
2281.63 566
2282.08 546
2282.53 574
2282.98 555
2283.43 517
2283.88 499
2284.33 497
2284.78 479
2285.23 524
2285.68 514
2286.14 555
2286.59 533
2287.04 554
2287.49 586
2287.94 494
2288.39 504
2288.84 534
2289.30 578
2289.75 592
2290.20 582
2290.65 629
2291.10 682
2291.55 664
2292.00 729
2292.46 739
2292.91 760
2293.36 779
2293.81 656
2294.26 673
2294.72 694
2295.17 709
2295.62 717
2296.07 721
2296.52 654
2296.98 665
2297.43 644
2297.88 675
2298.33 600
2298.79 577
2299.24 551
2299.69 567
2300.14 525
2300.60 561
2301.05 536
2301.50 506
2301.95 504
2302.41 504
2302.86 519
2303.31 538
2303.76 558
2304.22 557
2304.67 548
2305.12 568
2305.58 521
2306.03 530
2306.48 519
2306.94 553
2307.39 558
2307.84 572
2308.30 572
2308.75 533
2309.20 550
2309.66 532
2310.11 587
2310.56 548
2311.02 621
2311.47 625
2311.92 578
2312.38 576
2312.83 600
2313.28 549
2313.74 554
2314.19 575
2314.65 556
2315.10 552
2315.55 626
2316.01 607
2316.46 587
2316.92 547
2317.37 598
2317.83 577
2318.28 587
2318.73 583
2319.19 581
2319.64 552
2320.10 568
2320.55 575
2321.01 571
2321.46 591
2321.92 548
2322.37 546
2322.82 511
2323.28 603
2323.73 668
2324.19 686
2324.64 760
2325.10 777
2325.55 878
2326.01 871
2326.46 830
2326.92 903
2327.37 796
2327.83 750
2328.29 724
2328.74 660
2329.20 593
2329.65 606
2330.11 588
2330.56 605
2331.02 616
2331.47 577
2331.93 545
2332.38 553
2332.84 609
2333.30 603
2333.75 530
2334.21 588
2334.66 578
2335.12 612
2335.58 558
2336.03 585
2336.49 599
2336.94 611
2337.40 613
2337.86 588
2338.31 503
2338.77 551
2339.22 557
2339.68 563
2340.14 583
2340.59 484
2341.05 507
2341.51 501
2341.96 530
2342.42 470
2342.88 527
2343.33 542
2343.79 565
2344.25 579
2344.70 542
2345.16 526
2345.62 575
2346.08 561
2346.53 575
2346.99 651
2347.45 592
2347.90 580
2348.36 593
2348.82 595
2349.28 605
2349.73 596
2350.19 578
2350.65 556
2351.11 566
2351.56 578
2352.02 533
2352.48 557
2352.94 574
2353.39 560
2353.85 521
2354.31 461
2354.77 452
2355.22 481
2355.68 507
2356.14 464
2356.60 505
2357.06 572
2357.51 573
2357.97 529
2358.43 490
2358.89 500
2359.35 504
2359.81 538
2360.26 590
2360.72 534
2361.18 570
2361.64 600
2362.10 522
2362.56 555
2363.02 570
2363.47 576
2363.93 605
2364.39 600
2364.85 680
2365.31 623
2365.77 630
2366.23 687
2366.69 647
2367.15 633
2367.60 642
2368.06 593
2368.52 628
2368.98 622
2369.44 575
2369.90 537
2370.36 571
2370.82 574
2371.28 568
2371.74 494
2372.20 564
2372.66 576
2373.12 584
2373.58 527
2374.04 555
2374.50 589
2374.96 556
2375.42 595
2375.88 633
2376.34 574
2376.80 629
2377.26 629
2377.72 590
2378.18 609
2378.64 575
2379.10 595
2379.56 584
2380.02 552
2380.48 549
2380.94 580
2381.40 555
2381.86 524
2382.32 555
2382.78 514
2383.24 585
2383.70 529
2384.16 574
2384.62 563
2385.08 547
2385.54 560
2386.00 553
2386.47 551
2386.93 589
2387.39 542
2387.85 560
2388.31 491
2388.77 493
2389.23 551
2389.69 551
2390.15 564
2390.62 579
2391.08 578
2391.54 619
2392.00 627
2392.46 602
2392.92 577
2393.38 464
2393.85 511
2394.31 536
2394.77 567
2395.23 542
2395.69 527
2396.16 560
2396.62 517
2397.08 543
2397.54 560
2398.00 508
2398.47 566
2398.93 548
2399.39 538
2399.85 521
2400.31 510
2400.78 521
2401.24 530
2401.70 493
2402.16 524
2402.63 487
2403.09 562
2403.55 546
2404.01 589
2404.48 543
2404.94 575
2405.40 566
2405.86 586
2406.33 552
2406.79 542
2407.25 575
2407.72 567
2408.18 537
2408.64 580
2409.11 514
2409.57 544
2410.03 513
2410.49 555
2410.96 537
2411.42 500
2411.88 479
2412.35 467
2412.81 456
2413.28 500
2413.74 506
2414.20 538
2414.67 463
2415.13 443
2415.59 484
2416.06 502
2416.52 483
2416.98 542
2417.45 486
2417.91 551
2418.38 532
2418.84 539
2419.30 502
2419.77 541
2420.23 554
2420.70 624
2421.16 562
2421.63 545
2422.09 537
2422.55 567
2423.02 531
2423.48 547
2423.95 532
2424.41 577
2424.88 620
2425.34 580
2425.81 576
2426.27 590
2426.74 609
2427.20 453
2427.67 500
2428.13 511
2428.60 552
2429.06 505
2429.53 502
2429.99 486
2430.46 553
2430.92 588
2431.39 517
2431.85 502
2432.32 517
2432.78 473
2433.25 488
2433.71 488
2434.18 534
2434.64 515
2435.11 542
2435.58 509
2436.04 538
2436.51 530
2436.97 535
2437.44 549
2437.90 489
2438.37 529
2438.84 482
2439.30 523
2439.77 538
2440.23 543
2440.70 568
2441.17 498
2441.63 517
2442.10 549
2442.57 614
2443.03 567
2443.50 572
2443.96 550
2444.43 537
2444.90 497
2445.36 526
2445.83 502
2446.30 503
2446.76 494
2447.23 528
2447.70 493
2448.16 490
2448.63 510
2449.10 523
2449.57 547
2450.03 501
2450.50 525
2450.97 480
2451.43 462
2451.90 474
2452.37 511
2452.84 442
2453.30 489
2453.77 467
2454.24 485
2454.71 450
2455.17 453
2455.64 453
2456.11 481
2456.58 519
2457.04 501
2457.51 500
2457.98 554
2458.45 508
2458.91 515
2459.38 543
2459.85 518
2460.32 532
2460.79 469
2461.25 488
2461.72 497
2462.19 506
2462.66 514
2463.13 495
2463.60 502
2464.06 530
2464.53 491
2465.00 503
2465.47 555
2465.94 496
2466.41 481
2466.87 522
2467.34 521
2467.81 471
2468.28 453
2468.75 510
2469.22 488
2469.69 490
2470.16 486
2470.63 486
2471.09 443
2471.56 454
2472.03 456
2472.50 473
2472.97 488
2473.44 460
2473.91 485
2474.38 506
2474.85 475
2475.32 408
2475.79 499
2476.26 472
2476.73 479
2477.20 494
2477.67 494
2478.14 491
2478.60 505
2479.07 502
2479.54 474
2480.01 432
2480.48 444
2480.95 511
2481.42 473
2481.89 417
2482.36 424
2482.83 496
2483.30 465
2483.77 516
2484.25 484
2484.72 485
2485.19 517
2485.66 486
2486.13 493
2486.60 528
2487.07 553
2487.54 519
2488.01 487
2488.48 525
2488.95 610
2489.42 586
2489.89 560
2490.36 555
2490.83 507
2491.30 487
2491.78 462
2492.25 505
2492.72 502
2493.19 513
2493.66 540
2494.13 570
2494.60 500
2495.07 510
2495.55 563
2496.02 488
2496.49 492
2496.96 519
2497.43 490
2497.90 490
2498.37 496
2498.85 485
2499.32 511
2499.79 457
2500.26 473
2500.73 466
2501.20 476
2501.68 497
2502.15 456
2502.62 428
2503.09 483
2503.56 506
2504.04 513
2504.51 485
2504.98 543
2505.45 494
2505.93 469
2506.40 498
2506.87 476
2507.34 531
2507.82 479
2508.29 562
2508.76 547
2509.23 523
2509.71 546
2510.18 524
2510.65 570
2511.12 548
2511.60 612
2512.07 538
2512.54 629
2513.02 647
2513.49 591
2513.96 555
2514.44 566
2514.91 537
2515.38 557
2515.85 511
2516.33 500
2516.80 528
2517.27 489
2517.75 525
2518.22 464
2518.70 514
2519.17 511
2519.64 513
2520.12 533
2520.59 543
2521.06 524
2521.54 463
2522.01 503
2522.49 473
2522.96 464
2523.43 516
2523.91 480
2524.38 465
2524.86 528
2525.33 503
2525.80 465
2526.28 496
2526.75 543
2527.23 613
2527.70 553
2528.18 527
2528.65 516
2529.12 517
2529.60 510
2530.07 520
2530.55 462
2531.02 520
2531.50 523
2531.97 576
2532.45 577
2532.92 523
2533.40 495
2533.87 504
2534.35 451
2534.82 470
2535.30 491
2535.77 532
2536.25 558
2536.72 473
2537.20 456
2537.67 493
2538.15 540
2538.62 551
2539.10 554
2539.57 506
2540.05 516
2540.53 537
2541.00 516
2541.48 527
2541.95 576
2542.43 485
2542.90 488
2543.38 535
2543.86 544
2544.33 498
2544.81 503
2545.28 532
2545.76 550
2546.24 540
2546.71 541
2547.19 535
2547.66 622
2548.14 612
2548.62 576
2549.09 621
2549.57 652
2550.05 636
2550.52 670
2551.00 661
2551.48 622
2551.95 672
2552.43 676
2552.91 608
2553.38 602
2553.86 578
2554.34 555
2554.81 539
2555.29 531
2555.77 576
2556.24 533
2556.72 447
2557.20 509
2557.68 497
2558.15 527
2558.63 519
2559.11 499
2559.58 508
2560.06 506
2560.54 511
2561.02 492
2561.49 494
2561.97 458
2562.45 469
2562.93 536
2563.41 559
2563.88 492
2564.36 485
2564.84 447
2565.32 424
2565.79 426
2566.27 445
2566.75 474
2567.23 493
2567.71 446
2568.18 477
2568.66 511
2569.14 492
2569.62 452
2570.10 486
2570.58 452
2571.05 481
2571.53 463
2572.01 435
2572.49 458
2572.97 532
2573.45 486
2573.93 455
2574.40 470
2574.88 481
2575.36 457
2575.84 487
2576.32 448
2576.80 445
2577.28 464
2577.76 511
2578.24 452
2578.72 499
2579.19 491
2579.67 507
2580.15 455
2580.63 494
2581.11 487
2581.59 467
2582.07 489
2582.55 494
2583.03 486
2583.51 462
2583.99 458
2584.47 431
2584.95 411
2585.43 488
2585.91 487
2586.39 461
2586.87 415
2587.35 433
2587.83 476
2588.31 506
2588.79 466
2589.27 546
2589.75 545
2590.23 518
2590.71 469
2591.19 484
2591.67 429
2592.15 496
2592.63 483
2593.11 480
2593.59 469
2594.07 489
2594.55 477
2595.03 487
2595.51 429
2595.99 484
2596.47 470
2596.96 473
2597.44 457
2597.92 463
2598.40 443
2598.88 485
2599.36 497
2599.84 484
2600.32 430
2600.80 438
2601.28 431
2601.77 419
2602.25 414
2602.73 405
2603.21 417
2603.69 458
2604.17 479
2604.65 473
2605.14 520
2605.62 501
2606.10 497
2606.58 519
2607.06 471
2607.54 432
2608.03 446
2608.51 438
2608.99 450
2609.47 521
2609.95 529
2610.44 462
2610.92 477
2611.40 468
2611.88 499
2612.37 511
2612.85 544
2613.33 511
2613.81 459
2614.29 433
2614.78 456
2615.26 464
2615.74 435
2616.22 451
2616.71 472
2617.19 489
2617.67 511
2618.16 489
2618.64 488
2619.12 502
2619.60 494
2620.09 513
2620.57 504
2621.05 551
2621.54 558
2622.02 520
2622.50 546
2622.99 533
2623.47 542
2623.95 457
2624.44 488
2624.92 522
2625.40 540
2625.89 516
2626.37 500
2626.85 472
2627.34 471
2627.82 480
2628.30 523
2628.79 510
2629.27 456
2629.76 427
2630.24 455
2630.72 488
2631.21 479
2631.69 539
2632.18 468
2632.66 509
2633.14 467
2633.63 463
2634.11 460
2634.60 461
2635.08 503
2635.57 462
2636.05 462
2636.53 494
2637.02 465
2637.50 434
2637.99 422
2638.47 434
2638.96 452
2639.44 437
2639.93 412
2640.41 435
2640.90 449
2641.38 435
2641.87 442
2642.35 434
2642.84 450
2643.32 399
2643.81 434
2644.29 433
2644.78 497
2645.26 427
2645.75 432
2646.23 447
2646.72 484
2647.20 456
2647.69 479
2648.18 491
2648.66 452
2649.15 435
2649.63 444
2650.12 439
2650.60 482
2651.09 459
2651.58 473
2652.06 488
2652.55 471
2653.03 497
2653.52 473
2654.01 471
2654.49 489
2654.98 472
2655.46 474
2655.95 480
2656.44 490
2656.92 485
2657.41 569
2657.90 508
2658.38 496
2658.87 512
2659.36 479
2659.84 509
2660.33 488
2660.82 484
2661.30 464
2661.79 522
2662.28 477
2662.76 503
2663.25 439
2663.74 517
2664.22 541
2664.71 536
2665.20 447
2665.68 517
2666.17 486
2666.66 461
2667.15 485
2667.63 480
2668.12 503
2668.61 477
2669.10 469
2669.58 451
2670.07 428
2670.56 463
2671.05 505
2671.53 488
2672.02 511
2672.51 461
2673.00 510
2673.48 559
2673.97 501
2674.46 509
2674.95 534
2675.44 484
2675.92 472
2676.41 485
2676.90 445
2677.39 487
2677.88 471
2678.37 444
2678.85 499
2679.34 463
2679.83 503
2680.32 520
2680.81 505
2681.30 497
2681.79 502
2682.27 512
2682.76 491
2683.25 476
2683.74 457
2684.23 498
2684.72 451
2685.21 449
2685.70 433
2686.18 434
2686.67 442
2687.16 407
2687.65 441
2688.14 456
2688.63 489
2689.12 500
2689.61 535
2690.10 499
2690.59 434
2691.08 441
2691.57 471
2692.06 466
2692.55 447
2693.04 443
2693.53 487
2694.02 527
2694.51 462
2694.99 452
2695.48 457
2695.97 489
2696.46 491
2696.95 516
2697.44 550
2697.93 519
2698.42 432
2698.92 438
2699.41 483
2699.90 473
2700.39 474
2700.88 439
2701.37 484
2701.86 523
2702.35 482
2702.84 429
2703.33 513
2703.82 498
2704.31 469
2704.80 452
2705.29 474
2705.78 488
2706.27 491
2706.76 488
2707.25 550
2707.75 470
2708.24 447
2708.73 500
2709.22 519
2709.71 491
2710.20 476
2710.69 437
2711.18 459
2711.68 455
2712.17 423
2712.66 470
2713.15 398
2713.64 398
2714.13 394
2714.62 436
2715.12 458
2715.61 447
2716.10 470
2716.59 492
2717.08 468
2717.57 458
2718.07 454
2718.56 451
2719.05 444
2719.54 424
2720.03 440
2720.53 424
2721.02 440
2721.51 479
2722.00 507
2722.50 562
2722.99 533
2723.48 532
2723.97 462
2724.47 485
2724.96 482
2725.45 497
2725.94 486
2726.44 504
2726.93 405
2727.42 451
2727.91 476
2728.41 493
2728.90 483
2729.39 520
2729.89 462
2730.38 495
2730.87 426
2731.37 432
2731.86 484
2732.35 463
2732.84 493
2733.34 487
2733.83 479
2734.32 463
2734.82 517
2735.31 496
2735.81 522
2736.30 491
2736.79 501
2737.29 545
2737.78 522
2738.27 487
2738.77 548
2739.26 616
2739.75 543
2740.25 574
2740.74 577
2741.24 579
2741.73 521
2742.22 630
2742.72 577
2743.21 573
2743.71 549
2744.20 583
2744.70 519
2745.19 453
2745.68 442
2746.18 448
2746.67 467
2747.17 487
2747.66 465
2748.16 483
2748.65 452
2749.15 489
2749.64 525
2750.14 489
2750.63 469
2751.13 486
2751.62 462
2752.12 431
2752.61 471
2753.11 435
2753.60 482
2754.10 448
2754.59 467
2755.09 448
2755.58 454
2756.08 493
2756.57 441
2757.07 401
2757.56 434
2758.06 458
2758.56 449
2759.05 471
2759.55 468
2760.04 467
2760.54 478
2761.03 476
2761.53 507
2762.03 458
2762.52 470
2763.02 506
2763.51 455
2764.01 417
2764.51 421
2765.00 467
2765.50 449
2765.99 478
2766.49 452
2766.99 413
2767.48 414
2767.98 431
2768.48 488
2768.97 477
2769.47 440
2769.97 453
2770.46 476
2770.96 457
2771.46 510
2771.95 541
2772.45 500
2772.95 409
2773.44 435
2773.94 416
2774.44 496
2774.93 465
2775.43 444
2775.93 447
2776.43 428
2776.92 476
2777.42 452
2777.92 435
2778.41 473
2778.91 414
2779.41 495
2779.91 489
2780.40 459
2780.90 459
2781.40 459
2781.90 495
2782.39 504
2782.89 485
2783.39 441
2783.89 480
2784.39 447
2784.88 462
2785.38 470
2785.88 463
2786.38 447
2786.88 412
2787.37 428
2787.87 432
2788.37 487
2788.87 459
2789.37 483
2789.87 499
2790.36 470
2790.86 432
2791.36 438
2791.86 395
2792.36 446
2792.86 518
2793.36 442
2793.85 447
2794.35 437
2794.85 498
2795.35 452
2795.85 427
2796.35 452
2796.85 468
2797.35 468
2797.85 421
2798.34 448
2798.84 407
2799.34 453
2799.84 452
2800.34 431
2800.84 440
2801.34 395
2801.84 400
2802.34 459
2802.84 430
2803.34 390
2803.84 351
2804.34 397
2804.84 377
2805.34 421
2805.84 398
2806.34 352
2806.84 423
2807.34 463
2807.84 432
2808.34 465
2808.84 447
2809.34 438
2809.84 469
2810.34 466
2810.84 491
2811.34 504
2811.84 460
2812.34 513
2812.84 505
2813.34 451
2813.84 500
2814.34 509
2814.84 528
2815.34 515
2815.84 462
2816.34 408
2816.84 485
2817.34 459
2817.85 468
2818.35 449
2818.85 476
2819.35 502
2819.85 495
2820.35 419
2820.85 410
2821.35 424
2821.85 424
2822.35 509
2822.86 445
2823.36 413
2823.86 427
2824.36 437
2824.86 461
2825.36 473
2825.87 486
2826.37 455
2826.87 449
2827.37 434
2827.87 425
2828.37 436
2828.88 457
2829.38 449
2829.88 450
2830.38 440
2830.88 444
2831.39 428
2831.89 508
2832.39 500
2832.89 491
2833.39 447
2833.90 452
2834.40 490
2834.90 448
2835.40 484
2835.91 482
2836.41 478
2836.91 493
2837.41 510
2837.92 418
2838.42 498
2838.92 467
2839.42 455
2839.93 470
2840.43 425
2840.93 416
2841.44 474
2841.94 483
2842.44 455
2842.95 441
2843.45 424
2843.95 459
2844.45 411
2844.96 506
2845.46 449
2845.96 470
2846.47 449
2846.97 525
2847.48 510
2847.98 508
2848.48 446
2848.99 487
2849.49 523
2849.99 565
2850.50 520
2851.00 536
2851.50 575
2852.01 498
2852.51 525
2853.02 461
2853.52 471
2854.02 462
2854.53 484
2855.03 434
2855.54 457
2856.04 459
2856.55 432
2857.05 476
2857.55 506
2858.06 458
2858.56 420
2859.07 429
2859.57 460
2860.08 430
2860.58 450
2861.09 443
2861.59 430
2862.10 504
2862.60 435
2863.11 443
2863.61 421
2864.12 457
2864.62 447
2865.13 409
2865.63 456
2866.14 403
2866.64 437
2867.15 446
2867.65 462
2868.16 444
2868.66 425
2869.17 408
2869.67 410
2870.18 473
2870.68 493
2871.19 528
2871.69 506
2872.20 513
2872.71 476
2873.21 584
2873.72 525
2874.22 488
2874.73 450
2875.24 451
2875.74 490
2876.25 501
2876.75 513
2877.26 511
2877.77 449
2878.27 455
2878.78 401
2879.28 433
2879.79 442
2880.30 416
2880.80 407
2881.31 525
2881.82 498
2882.32 423
2882.83 474
2883.34 427
2883.84 451
2884.35 490
2884.86 521
2885.36 491
2885.87 526
2886.38 574
2886.88 546
2887.39 501
2887.90 521
2888.41 569
2888.91 533
2889.42 511
2889.93 543
2890.43 537
2890.94 573
2891.45 604
2891.96 536
2892.46 573
2892.97 568
2893.48 536
2893.99 532
2894.49 640
2895.00 604
2895.51 565
2896.02 598
2896.53 666
2897.03 654
2897.54 680
2898.05 637
2898.56 607
2899.07 617
2899.57 577
2900.08 626
2900.59 579
2901.10 546
2901.61 512
2902.11 540
2902.62 509
2903.13 538
2903.64 516
2904.15 550
2904.66 602
2905.16 560
2905.67 521
2906.18 573
2906.69 660
2907.20 584
2907.71 548
2908.22 530
2908.73 531
2909.24 492
2909.74 485
2910.25 446
2910.76 485
2911.27 452
2911.78 486
2912.29 468
2912.80 505
2913.31 419
2913.82 503
2914.33 526
2914.84 524
2915.35 518
2915.86 520
2916.36 552
2916.87 516
2917.38 487
2917.89 482
2918.40 519
2918.91 508
2919.42 503
2919.93 456
2920.44 441
2920.95 459
2921.46 466
2921.97 491
2922.48 435
2922.99 540
2923.50 539
2924.01 504
2924.52 537
2925.03 535
2925.54 485
2926.05 541
2926.57 486
2927.08 497
2927.59 512
2928.10 508
2928.61 564
2929.12 520
2929.63 520
2930.14 489
2930.65 545
2931.16 505
2931.67 495
2932.18 511
2932.69 513
2933.20 466
2933.72 488
2934.23 501
2934.74 492
2935.25 510
2935.76 461
2936.27 430
2936.78 506
2937.29 446
2937.81 464
2938.32 493
2938.83 524
2939.34 558
2939.85 538
2940.36 611
2940.88 583
2941.39 642
2941.90 650
2942.41 579
2942.92 525
2943.43 587
2943.95 579
2944.46 566
2944.97 550
2945.48 517
2945.99 524
2946.51 488
2947.02 514
2947.53 491
2948.04 477
2948.56 512
2949.07 496
2949.58 514
2950.09 525
2950.61 457
2951.12 473
2951.63 406
2952.14 481
2952.66 472
2953.17 475
2953.68 507
2954.19 430
2954.71 519
2955.22 458
2955.73 476
2956.25 428
2956.76 493
2957.27 483
2957.79 524
2958.30 453
2958.81 429
2959.33 455
2959.84 456
2960.35 491
2960.87 468
2961.38 484
2961.89 496
2962.41 564
2962.92 505
2963.43 588
2963.95 572
2964.46 596
2964.97 614
2965.49 538
2966.00 531
2966.52 613
2967.03 610
2967.54 553
2968.06 561
2968.57 577
2969.09 576
2969.60 529
2970.12 556
2970.63 498
2971.14 508
2971.66 488
2972.17 537
2972.69 540
2973.20 470
2973.72 536
2974.23 583
2974.75 570
2975.26 542
2975.77 556
2976.29 515
2976.80 570
2977.32 624
2977.83 595
2978.35 608
2978.86 605
2979.38 522
2979.89 509
2980.41 574
2980.92 581
2981.44 505
2981.95 627
2982.47 627
2982.99 603
2983.50 588
2984.02 600
2984.53 702
2985.05 688
2985.56 663
2986.08 660
2986.59 703
2987.11 675
2987.63 680
2988.14 695
2988.66 724
2989.17 700
2989.69 688
2990.20 713
2990.72 755
2991.24 694
2991.75 740
2992.27 745
2992.79 649
2993.30 682
2993.82 628
2994.33 644
2994.85 732
2995.37 748
2995.88 726
2996.40 767
2996.92 739
2997.43 737
2997.95 777
2998.47 921
2998.98 909
2999.50 915
3000.02 964
3000.53 942
3001.05 1017
3001.57 1050
3002.08 1112
3002.60 1220
3003.12 1361
3003.64 1554
3004.15 2057
3004.67 2578
3005.19 3077
3005.70 3460
3006.22 3664
3006.74 3649
3007.26 3436
3007.77 3195
3008.29 2914
3008.81 2463
3009.33 1967
3009.84 1703
3010.36 1380
3010.88 1237
3011.40 1056
3011.92 952
3012.43 918
3012.95 840
3013.47 784
3013.99 823
3014.50 803
3015.02 822
3015.54 800
3016.06 746
3016.58 804
3017.10 745
3017.61 727
3018.13 682
3018.65 693
3019.17 713
3019.69 681
3020.21 743
3020.73 744
3021.24 738
3021.76 709
3022.28 737
3022.80 725
3023.32 797
3023.84 847
3024.36 891
3024.88 930
3025.39 908
3025.91 897
3026.43 904
3026.95 860
3027.47 775
3027.99 711
3028.51 693
3029.03 713
3029.55 673
3030.07 619
3030.59 637
3031.11 631
3031.63 666
3032.15 643
3032.66 630
3033.18 620
3033.70 676
3034.22 645
3034.74 646
3035.26 656
3035.78 682
3036.30 716
3036.82 687
3037.34 616
3037.86 645
3038.38 656
3038.90 646
3039.42 613
3039.94 553
3040.46 631
3040.98 652
3041.51 573
3042.03 595
3042.55 641
3043.07 578
3043.59 628
3044.11 647
3044.63 613
3045.15 620
3045.67 669
3046.19 639
3046.71 633
3047.23 676
3047.75 646
3048.27 582
3048.79 599
3049.32 555
3049.84 566
3050.36 556
3050.88 566
3051.40 609
3051.92 548
3052.44 608
3052.96 588
3053.49 529
3054.01 562
3054.53 593
3055.05 506
3055.57 506
3056.09 551
3056.62 547
3057.14 564
3057.66 545
3058.18 553
3058.70 620
3059.22 608
3059.75 611
3060.27 625
3060.79 613
3061.31 600
3061.83 580
3062.36 590
3062.88 620
3063.40 591
3063.92 618
3064.45 622
3064.97 680
3065.49 692
3066.01 665
3066.54 661
3067.06 678
3067.58 644
3068.10 695
3068.63 731
3069.15 788
3069.67 750
3070.19 737
3070.72 771
3071.24 743
3071.76 731
3072.29 787
3072.81 690
3073.33 658
3073.85 700
3074.38 751
3074.90 674
3075.42 734
3075.95 728
3076.47 713
3076.99 779
3077.52 740
3078.04 743
3078.57 773
3079.09 768
3079.61 795
3080.14 793
3080.66 862
3081.18 877
3081.71 907
3082.23 957
3082.76 948
3083.28 954
3083.80 953
3084.33 918
3084.85 976
3085.38 976
3085.90 916
3086.42 837
3086.95 934
3087.47 1076
3088.00 1081
3088.52 1184
3089.05 1359
3089.57 1725
3090.09 2112
3090.62 2177
3091.14 2299
3091.67 2449
3092.19 2334
3092.72 2215
3093.24 2109
3093.77 1885
3094.29 1732
3094.82 1493
3095.34 1463
3095.87 1349
3096.39 1288
3096.92 1417
3097.44 1394
3097.97 1259
3098.49 1353
3099.02 1360
3099.54 1355
3100.07 1397
3100.59 1394
3101.12 1621
3101.64 1838
3102.17 2209
3102.70 2651
3103.22 3150
3103.75 3591
3104.27 3734
3104.80 3636
3105.32 3690
3105.85 3210
3106.38 2802
3106.90 2331
3107.43 2035
3107.95 1822
3108.48 1494
3109.01 1316
3109.53 1156
3110.06 1068
3110.58 1070
3111.11 1115
3111.64 1060
3112.16 1044
3112.69 1015
3113.22 990
3113.74 849
3114.27 860
3114.80 778
3115.32 779
3115.85 799
3116.38 734
3116.90 699
3117.43 766
3117.96 800
3118.48 754
3119.01 744
3119.54 787
3120.06 831
3120.59 841
3121.12 884
3121.65 924
3122.17 964
3122.70 1112
3123.23 1144
3123.76 1071
3124.28 1033
3124.81 980
3125.34 917
3125.87 903
3126.39 861
3126.92 772
3127.45 753
3127.98 689
3128.50 774
3129.03 775
3129.56 744
3130.09 738
3130.62 702
3131.14 662
3131.67 673
3132.20 697
3132.73 666
3133.26 680
3133.78 678
3134.31 699
3134.84 679
3135.37 632
3135.90 671
3136.43 625
3136.95 607
3137.48 669
3138.01 701
3138.54 671
3139.07 693
3139.60 681
3140.13 676
3140.65 613
3141.18 629
3141.71 657
3142.24 662
3142.77 630
3143.30 610
3143.83 627
3144.36 615
3144.89 619
3145.42 613
3145.94 606
3146.47 576
3147.00 585
3147.53 607
3148.06 583
3148.59 641
3149.12 685
3149.65 636
3150.18 662
3150.71 681
3151.24 721
3151.77 697
3152.30 638
3152.83 614
3153.36 646
3153.89 624
3154.42 556
3154.95 547
3155.48 584
3156.01 657
3156.54 588
3157.07 638
3157.60 656
3158.13 658
3158.66 634
3159.19 663
3159.72 625
3160.25 601
3160.78 652
3161.31 647
3161.84 626
3162.37 649
3162.90 681
3163.43 631
3163.97 624
3164.50 601
3165.03 596
3165.56 604
3166.09 555
3166.62 572
3167.15 572
3167.68 535
3168.21 553
3168.74 555
3169.28 569
3169.81 563
3170.34 502
3170.87 558
3171.40 532
3171.93 499
3172.46 561
3172.99 613
3173.53 625
3174.06 621
3174.59 615
3175.12 622
3175.65 601
3176.18 658
3176.72 640
3177.25 665
3177.78 550
3178.31 573
3178.84 531
3179.38 585
3179.91 594
3180.44 532
3180.97 575
3181.50 581
3182.04 486
3182.57 553
3183.10 549
3183.63 580
3184.17 519
3184.70 461
3185.23 535
3185.76 545
3186.30 590
3186.83 571
3187.36 567
3187.89 537
3188.43 565
3188.96 578
3189.49 578
3190.03 584
3190.56 615
3191.09 606
3191.63 574
3192.16 588
3192.69 534
3193.22 621
3193.76 576
3194.29 597
3194.82 598
3195.36 599
3195.89 571
3196.43 631
3196.96 638
3197.49 617
3198.03 644
3198.56 593
3199.09 596
3199.63 631
3200.16 624
3200.69 632
3201.23 659
3201.76 602
3202.30 594
3202.83 609
3203.36 629
3203.90 603
3204.43 602
3204.97 648
3205.50 671
3206.04 740
3206.57 788
3207.10 745
3207.64 737
3208.17 796
3208.71 909
3209.24 914
3209.78 962
3210.31 1039
3210.85 1096
3211.38 1122
3211.91 1119
3212.45 1109
3212.98 1103
3213.52 1079
3214.05 1014
3214.59 967
3215.12 876
3215.66 835
3216.19 762
3216.73 797
3217.26 729
3217.80 658
3218.34 667
3218.87 667
3219.41 648
3219.94 657
3220.48 627
3221.01 607
3221.55 583
3222.08 607
3222.62 588
3223.15 649
3223.69 678
3224.23 760
3224.76 723
3225.30 730
3225.83 756
3226.37 779
3226.91 758
3227.44 814
3227.98 780
3228.51 688
3229.05 667
3229.59 708
3230.12 787
3230.66 664
3231.20 716
3231.73 800
3232.27 703
3232.81 791
3233.34 842
3233.88 836
3234.41 814
3234.95 817
3235.49 793
3236.02 821
3236.56 838
3237.10 893
3237.64 1007
3238.17 994
3238.71 953
3239.25 1014
3239.78 964
3240.32 1014
3240.86 996
3241.39 981
3241.93 947
3242.47 944
3243.01 885
3243.54 918
3244.08 965
3244.62 950
3245.16 933
3245.69 918
3246.23 948
3246.77 948
3247.31 955
3247.84 956
3248.38 1060
3248.92 1081
3249.46 1140
3250.00 1089
3250.53 1267
3251.07 1476
3251.61 1803
3252.15 2137
3252.69 2578
3253.22 3053
3253.76 3506
3254.30 3589
3254.84 3497
3255.38 3265
3255.92 3176
3256.45 2885
3256.99 2526
3257.53 2169
3258.07 1840
3258.61 1601
3259.15 1552
3259.69 1366
3260.23 1386
3260.76 1535
3261.30 1526
3261.84 1667
3262.38 1999
3262.92 2063
3263.46 2197
3264.00 2202
3264.54 2295
3265.08 2345
3265.62 2247
3266.15 2173
3266.69 2096
3267.23 2337
3267.77 2457
3268.31 2488
3268.85 2452
3269.39 2224
3269.93 2012
3270.47 1915
3271.01 1665
3271.55 1622
3272.09 1544
3272.63 1486
3273.17 1418
3273.71 1388
3274.25 1365
3274.79 1387
3275.33 1300
3275.87 1164
3276.41 1158
3276.95 1201
3277.49 1118
3278.03 1088
3278.57 1185
3279.11 1158
3279.65 1164
3280.19 1118
3280.73 1176
3281.27 1157
3281.81 1153
3282.35 1143
3282.89 1105
3283.43 1175
3283.97 1143
3284.52 1203
3285.06 1197
3285.60 1144
3286.14 1148
3286.68 1184
3287.22 1191
3287.76 1102
3288.30 1192
3288.84 1199
3289.38 1226
3289.93 1207
3290.47 1160
3291.01 1244
3291.55 1411
3292.09 1532
3292.63 1574
3293.17 1728
3293.72 1877
3294.26 1951
3294.80 1986
3295.34 2139
3295.88 2274
3296.42 2398
3296.97 2489
3297.51 2484
3298.05 2400
3298.59 2346
3299.13 2235
3299.68 2035
3300.22 1949
3300.76 1874
3301.30 1575
3301.84 1541
3302.39 1485
3302.93 1439
3303.47 1461
3304.01 1331
3304.56 1387
3305.10 1386
3305.64 1351
3306.18 1349
3306.73 1361
3307.27 1316
3307.81 1391
3308.35 1346
3308.90 1395
3309.44 1363
3309.98 1418
3310.52 1547
3311.07 1633
3311.61 1630
3312.15 1593
3312.70 1515
3313.24 1528
3313.78 1580
3314.33 1558
3314.87 1692
3315.41 1644
3315.96 1700
3316.50 1772
3317.04 1931
3317.59 2136
3318.13 2345
3318.67 2582
3319.22 2815
3319.76 3071
3320.30 3160
3320.85 3337
3321.39 3414
3321.94 3360
3322.48 3228
3323.02 3104
3323.57 2842
3324.11 2654
3324.66 2618
3325.20 2600
3325.74 2384
3326.29 2324
3326.83 2381
3327.38 2270
3327.92 2219
3328.47 2318
3329.01 2308
3329.55 2392
3330.10 2313
3330.64 2435
3331.19 2690
3331.73 3178
3332.28 4080
3332.82 5617
3333.37 7700
3333.91 11086
3334.46 15757
3335.00 20174
3335.55 24548
3336.09 28402
3336.64 30482
3337.18 31966
3337.73 31841
3338.27 30755
3338.82 28242
3339.36 25545
3339.91 22417
3340.45 18119
3341.00 14762
3341.54 11766
3342.09 8979
3342.63 6948
3343.18 5467
3343.73 4371
3344.27 3555
3344.82 3044
3345.36 2740
3345.91 2496
3346.45 2273
3347.00 2118
3347.55 2054
3348.09 1959
3348.64 1822
3349.18 1636
3349.73 1610
3350.28 1354
3350.82 1325
3351.37 1166
3351.92 1096
3352.46 958
3353.01 1035
3353.55 1037
3354.10 1102
3354.65 1156
3355.19 1203
3355.74 1325
3356.29 1312
3356.83 1405
3357.38 1435
3357.93 1415
3358.47 1538
3359.02 1590
3359.57 1621
3360.12 1504
3360.66 1507
3361.21 1503
3361.76 1538
3362.30 1611
3362.85 1665
3363.40 1679
3363.95 1790
3364.49 1802
3365.04 1824
3365.59 1864
3366.14 1839
3366.68 1763
3367.23 1695
3367.78 1659
3368.33 1568
3368.87 1590
3369.42 1579
3369.97 1582
3370.52 1705
3371.06 1898
3371.61 2237
3372.16 2646
3372.71 3130
3373.26 3655
3373.80 4304
3374.35 4885
3374.90 5258
3375.45 5327
3376.00 5140
3376.54 4890
3377.09 4537
3377.64 4048
3378.19 3541
3378.74 3087
3379.29 2686
3379.84 2279
3380.38 2054
3380.93 1766
3381.48 1647
3382.03 1535
3382.58 1361
3383.13 1359
3383.68 1349
3384.23 1334
3384.77 1272
3385.32 1193
3385.87 1187
3386.42 1124
3386.97 1097
3387.52 1038
3388.07 1075
3388.62 1134
3389.17 1030
3389.72 939
3390.27 922
3390.82 994
3391.37 1039
3391.92 995
3392.46 1029
3393.01 1052
3393.56 1121
3394.11 1170
3394.66 1102
3395.21 1203
3395.76 1252
3396.31 1343
3396.86 1401
3397.41 1435
3397.96 1590
3398.51 1685
3399.06 1650
3399.61 1665
3400.16 1664
3400.71 1657
3401.26 1645
3401.81 1572
3402.37 1486
3402.92 1448
3403.47 1397
3404.02 1210
3404.57 1202
3405.12 1087
3405.67 1073
3406.22 1089
3406.77 1021
3407.32 991
3407.87 1046
3408.42 1105
3408.97 1104
3409.52 1225
3410.08 1368
3410.63 1440
3411.18 1658
3411.73 1815
3412.28 1886
3412.83 2136
3413.38 2131
3413.93 2081
3414.48 2042
3415.04 2013
3415.59 1857
3416.14 1804
3416.69 1797
3417.24 1673
3417.79 1634
3418.35 1526
3418.90 1378
3419.45 1372
3420.00 1247
3420.55 1189
3421.10 1094
3421.66 1101
3422.21 1099
3422.76 1049
3423.31 1090
3423.86 1023
3424.42 987
3424.97 1018
3425.52 1067
3426.07 1017
3426.63 1025
3427.18 1044
3427.73 956
3428.28 939
3428.84 895
3429.39 892
3429.94 870
3430.49 872
3431.05 829
3431.60 722
3432.15 670
3432.70 734
3433.26 788
3433.81 764
3434.36 753
3434.92 850
3435.47 860
3436.02 875
3436.58 851
3437.13 806
3437.68 827
3438.24 888
3438.79 881
3439.34 908
3439.90 892
3440.45 901
3441.00 917
3441.56 864
3442.11 788
3442.66 869
3443.22 781
3443.77 763
3444.32 838
3444.88 790
3445.43 793
3445.99 848
3446.54 809
3447.09 753
3447.65 741
3448.20 845
3448.76 750
3449.31 752
3449.86 749
3450.42 685
3450.97 704
3451.53 711
3452.08 708
3452.64 726
3453.19 702
3453.75 645
3454.30 647
3454.85 651
3455.41 701
3455.96 729
3456.52 755
3457.07 730
3457.63 695
3458.18 770
3458.74 728
3459.29 702
3459.85 699
3460.40 703
3460.96 782
3461.51 721
3462.07 696
3462.62 709
3463.18 723
3463.73 698
3464.29 742
3464.85 789
3465.40 851
3465.96 777
3466.51 746
3467.07 797
3467.62 837
3468.18 781
3468.73 792
3469.29 782
3469.85 845
3470.40 851
3470.96 867
3471.51 836
3472.07 918
3472.63 982
3473.18 950
3473.74 962
3474.29 950
3474.85 881
3475.41 850
3475.96 908
3476.52 818
3477.08 832
3477.63 868
3478.19 895
3478.75 922
3479.30 916
3479.86 1017
3480.42 1074
3480.97 1045
3481.53 1090
3482.09 1109
3482.64 1142
3483.20 1086
3483.76 1091
3484.31 1065
3484.87 1110
3485.43 1168
3485.98 1132
3486.54 1106
3487.10 1069
3487.66 1039
3488.21 1190
3488.77 1283
3489.33 1346
3489.89 1615
3490.44 2088
3491.00 2659
3491.56 3394
3492.12 4301
3492.67 4949
3493.23 5449
3493.79 5656
3494.35 5653
3494.90 5377
3495.46 4721
3496.02 3997
3496.58 3168
3497.14 2587
3497.69 2069
3498.25 1677
3498.81 1534
3499.37 1425
3499.93 1323
3500.49 1380
3501.04 1315
3501.60 1295
3502.16 1237
3502.72 1301
3503.28 1420
3503.84 1549
3504.39 1842
3504.95 1924
3505.51 1928
3506.07 2020
3506.63 2156
3507.19 2088
3507.75 2078
3508.31 1927
3508.86 1869
3509.42 1696
3509.98 1624
3510.54 1577
3511.10 1477
3511.66 1497
3512.22 1413
3512.78 1411
3513.34 1432
3513.90 1377
3514.46 1223
3515.02 1110
3515.58 1018
3516.13 932
3516.69 865
3517.25 912
3517.81 769
3518.37 846
3518.93 819
3519.49 808
3520.05 773
3520.61 809
3521.17 825
3521.73 849
3522.29 818
3522.85 795
3523.41 864
3523.97 914
3524.53 869
3525.09 835
3525.65 851
3526.21 887
3526.77 836
3527.33 742
3527.89 760
3528.46 758
3529.02 751
3529.58 792
3530.14 852
3530.70 812
3531.26 859
3531.82 858
3532.38 828
3532.94 856
3533.50 804
3534.06 757
3534.62 756
3535.18 702
3535.75 749
3536.31 737
3536.87 730
3537.43 713
3537.99 645
3538.55 700
3539.11 716
3539.67 670
3540.24 704
3540.80 672
3541.36 703
3541.92 709
3542.48 719
3543.04 749
3543.61 751
3544.17 717
3544.73 818
3545.29 776
3545.85 778
3546.41 789
3546.98 784
3547.54 762
3548.10 754
3548.66 749
3549.23 776
3549.79 783
3550.35 708
3550.91 715
3551.47 672
3552.04 680
3552.60 678
3553.16 643
3553.72 601
3554.29 576
3554.85 583
3555.41 632
3555.97 601
3556.54 590
3557.10 587
3557.66 592
3558.23 629
3558.79 632
3559.35 641
3559.91 605
3560.48 638
3561.04 670
3561.60 707
3562.17 641
3562.73 654
3563.29 675
3563.86 673
3564.42 660
3564.98 697
3565.55 702
3566.11 713
3566.67 650
3567.24 663
3567.80 653
3568.36 638
3568.93 653
3569.49 639
3570.06 688
3570.62 646
3571.18 631
3571.75 610
3572.31 661
3572.88 656
3573.44 665
3574.00 658
3574.57 638
3575.13 679
3575.70 815
3576.26 900
3576.82 956
3577.39 1050
3577.95 1096
3578.52 1090
3579.08 1124
3579.65 1194
3580.21 1091
3580.78 1017
3581.34 1025
3581.91 985
3582.47 875
3583.04 808
3583.60 761
3584.17 733
3584.73 659
3585.30 664
3585.86 615
3586.43 646
3586.99 598
3587.56 546
3588.12 589
3588.69 589
3589.25 533
3589.82 566
3590.38 618
3590.95 606
3591.51 592
3592.08 552
3592.64 568
3593.21 568
3593.78 529
3594.34 506
3594.91 576
3595.47 536
3596.04 591
3596.60 563
3597.17 573
3597.74 562
3598.30 594
3598.87 606
3599.43 568
3600.00 570
3600.57 584
3601.13 595
3601.70 577
3602.27 544
3602.83 526
3603.40 543
3603.96 541
3604.53 559
3605.10 544
3605.66 513
3606.23 527
3606.80 538
3607.36 519
3607.93 528
3608.50 492
3609.07 505
3609.63 519
3610.20 499
3610.77 464
3611.33 532
3611.90 481
3612.47 479
3613.03 458
3613.60 495
3614.17 531
3614.74 536
3615.30 524
3615.87 567
3616.44 524
3617.01 581
3617.57 645
3618.14 699
3618.71 658
3619.28 704
3619.84 662
3620.41 642
3620.98 667
3621.55 630
3622.12 639
3622.68 600
3623.25 637
3623.82 577
3624.39 596
3624.96 572
3625.52 538
3626.09 552
3626.66 574
3627.23 519
3627.80 520
3628.37 508
3628.93 494
3629.50 461
3630.07 452
3630.64 484
3631.21 469
3631.78 490
3632.34 491
3632.91 525
3633.48 518
3634.05 477
3634.62 497
3635.19 543
3635.76 536
3636.33 534
3636.90 523
3637.47 517
3638.03 511
3638.60 518
3639.17 533
3639.74 533
3640.31 525
3640.88 606
3641.45 561
3642.02 584
3642.59 612
3643.16 622
3643.73 613
3644.30 596
3644.87 603
3645.44 644
3646.01 641
3646.58 604
3647.15 561
3647.72 559
3648.29 575
3648.86 528
3649.43 529
3650.00 570
3650.57 617
3651.14 578
3651.71 611
3652.28 622
3652.85 638
3653.42 677
3653.99 648
3654.56 753
3655.13 685
3655.70 633
3656.27 682
3656.84 649
3657.41 653
3657.98 653
3658.55 695
3659.12 685
3659.69 702
3660.27 755
3660.84 666
3661.41 662
3661.98 647
3662.55 678
3663.12 679
3663.69 677
3664.26 655
3664.83 653
3665.41 685
3665.98 732
3666.55 826
3667.12 847
3667.69 790
3668.26 859
3668.83 834
3669.41 799
3669.98 776
3670.55 732
3671.12 706
3671.69 640
3672.26 637
3672.84 671
3673.41 660
3673.98 600
3674.55 608
3675.12 607
3675.70 621
3676.27 616
3676.84 653
3677.41 669
3677.98 614
3678.56 623
3679.13 663
3679.70 701
3680.27 671
3680.85 682
3681.42 664
3681.99 684
3682.56 605
3683.14 579
3683.71 528
3684.28 535
3684.86 514
3685.43 547
3686.00 532
3686.57 499
3687.15 537
3687.72 571
3688.29 562
3688.87 535
3689.44 540
3690.01 608
3690.59 644
3691.16 629
3691.73 603
3692.31 630
3692.88 639
3693.45 572
3694.03 519
3694.60 520
3695.17 564
3695.75 545
3696.32 497
3696.89 545
3697.47 525
3698.04 485
3698.62 481
3699.19 505
3699.76 534
3700.34 466
3700.91 484
3701.49 481
3702.06 451
3702.63 505
3703.21 556
3703.78 535
3704.36 550
3704.93 567
3705.51 575
3706.08 619
3706.65 569
3707.23 588
3707.80 610
3708.38 642
3708.95 697
3709.53 645
3710.10 631
3710.68 670
3711.25 664
3711.83 670
3712.40 641
3712.98 651
3713.55 623
3714.13 581
3714.70 579
3715.28 588
3715.85 563
3716.43 561
3717.00 530
3717.58 521
3718.15 504
3718.73 507
3719.30 460
3719.88 433
3720.46 487
3721.03 443
3721.61 479
3722.18 498
3722.76 463
3723.33 440
3723.91 487
3724.49 485
3725.06 455
3725.64 490
3726.21 527
3726.79 492
3727.37 456
3727.94 468
3728.52 471
3729.09 498
3729.67 495
3730.25 488
3730.82 497
3731.40 519
3731.98 532
3732.55 511
3733.13 589
3733.71 607
3734.28 595
3734.86 551
3735.44 606
3736.01 555
3736.59 491
3737.17 558
3737.74 525
3738.32 482
3738.90 495
3739.47 498
3740.05 466
3740.63 488
3741.20 490
3741.78 525
3742.36 501
3742.94 499
3743.51 466
3744.09 398
3744.67 442
3745.25 445
3745.82 466
3746.40 465
3746.98 489
3747.56 523
3748.13 472
3748.71 471
3749.29 450
3749.87 445
3750.45 518
3751.02 477
3751.60 519
3752.18 459
3752.76 447
3753.34 437
3753.91 488
3754.49 456
3755.07 433
3755.65 466
3756.23 500
3756.80 479
3757.38 454
3757.96 469
3758.54 476
3759.12 506
3759.70 433
3760.28 531
3760.85 529
3761.43 545
3762.01 533
3762.59 573
3763.17 574
3763.75 508
3764.33 509
3764.91 528
3765.49 530
3766.06 542
3766.64 596
3767.22 541
3767.80 527
3768.38 514
3768.96 488
3769.54 499
3770.12 504
3770.70 525
3771.28 497
3771.86 533
3772.44 557
3773.02 518
3773.60 524
3774.18 543
3774.76 517
3775.34 501
3775.92 449
3776.50 520
3777.08 536
3777.66 510
3778.24 499
3778.82 490
3779.40 513
3779.98 568
3780.56 553
3781.14 537
3781.72 548
3782.30 528
3782.88 469
3783.46 471
3784.04 462
3784.62 510
3785.20 516
3785.78 501
3786.36 534
3786.94 488
3787.52 461
3788.10 486
3788.68 473
3789.26 452
3789.84 473
3790.43 536
3791.01 505
3791.59 469
3792.17 511
3792.75 491
3793.33 492
3793.91 478
3794.49 495
3795.07 516
3795.66 529
3796.24 532
3796.82 508
3797.40 511
3797.98 528
3798.56 555
3799.15 528
3799.73 510
3800.31 560
3800.89 526
3801.47 571
3802.05 576
3802.64 569
3803.22 552
3803.80 621
3804.38 564
3804.96 579
3805.55 599
3806.13 551
3806.71 595
3807.29 619
3807.87 608
3808.46 607
3809.04 661
3809.62 715
3810.20 748
3810.79 741
3811.37 745
3811.95 737
3812.53 725
3813.12 690
3813.70 685
3814.28 733
3814.87 708
3815.45 712
3816.03 694
3816.61 788
3817.20 813
3817.78 771
3818.36 732
3818.95 671
3819.53 610
3820.11 635
3820.70 587
3821.28 661
3821.86 635
3822.45 638
3823.03 612
3823.61 617
3824.20 638
3824.78 660
3825.36 576
3825.95 603
3826.53 634
3827.11 602
3827.70 605
3828.28 553
3828.87 567
3829.45 601
3830.03 569
3830.62 528
3831.20 539
3831.79 558
3832.37 536
3832.95 558
3833.54 544
3834.12 508
3834.71 533
3835.29 552
3835.88 565
3836.46 513
3837.05 541
3837.63 553
3838.21 527
3838.80 541
3839.38 566
3839.97 543
3840.55 559
3841.14 552
3841.72 548
3842.31 547
3842.89 535
3843.48 533
3844.06 569
3844.65 550
3845.23 571
3845.82 534
3846.40 598
3846.99 615
3847.57 607
3848.16 602
3848.74 657
3849.33 657
3849.92 606
3850.50 517
3851.09 548
3851.67 572
3852.26 531
3852.84 551
3853.43 545
3854.02 531
3854.60 536
3855.19 507
3855.77 503
3856.36 546
3856.94 536
3857.53 557
3858.12 516
3858.70 524
3859.29 540
3859.88 615
3860.46 624
3861.05 630
3861.63 650
3862.22 677
3862.81 719
3863.39 736
3863.98 709
3864.57 746
3865.15 750
3865.74 671
3866.33 626
3866.91 596
3867.50 590
3868.09 562
3868.67 592
3869.26 585
3869.85 502
3870.44 514
3871.02 447
3871.61 487
3872.20 486
3872.78 475
3873.37 538
3873.96 501
3874.55 555
3875.13 575
3875.72 494
3876.31 482
3876.90 530
3877.48 537
3878.07 419
3878.66 470
3879.25 495
3879.83 504
3880.42 503
3881.01 454
3881.60 427
3882.19 451
3882.77 445
3883.36 389
3883.95 469
3884.54 442
3885.13 457
3885.71 463
3886.30 460
3886.89 467
3887.48 493
3888.07 480
3888.66 565
3889.24 565
3889.83 586
3890.42 551
3891.01 567
3891.60 570
3892.19 568
3892.78 573
3893.36 503
3893.95 502
3894.54 491
3895.13 509
3895.72 482
3896.31 501
3896.90 438
3897.49 519
3898.08 485
3898.67 454
3899.26 516
3899.84 515
3900.43 441
3901.02 418
3901.61 477
3902.20 416
3902.79 457
3903.38 449
3903.97 468
3904.56 446
3905.15 448
3905.74 435
3906.33 442
3906.92 435
3907.51 472
3908.10 519
3908.69 518
3909.28 537
3909.87 499
3910.46 487
3911.05 517
3911.64 502
3912.23 448
3912.82 465
3913.41 438
3914.00 461
3914.59 518
3915.18 445
3915.77 447
3916.36 429
3916.95 450
3917.54 438
3918.13 457
3918.72 490
3919.32 446
3919.91 437
3920.50 446
3921.09 449
3921.68 474
3922.27 491
3922.86 481
3923.45 462
3924.04 448
3924.63 387
3925.23 414
3925.82 427
3926.41 379
3927.00 440
3927.59 469
3928.18 462
3928.77 443
3929.36 438
3929.96 457
3930.55 460
3931.14 436
3931.73 396
3932.32 429
3932.91 417
3933.51 393
3934.10 392
3934.69 389
3935.28 413
3935.87 445
3936.47 435
3937.06 395
3937.65 412
3938.24 406
3938.83 429
3939.43 459
3940.02 484
3940.61 385
3941.20 412
3941.80 431
3942.39 374
3942.98 405
3943.57 432
3944.17 386
3944.76 399
3945.35 403
3945.94 421
3946.54 390
3947.13 416
3947.72 454
3948.32 431
3948.91 477
3949.50 409
3950.10 425
3950.69 453
3951.28 443
3951.87 479
3952.47 439
3953.06 419
3953.65 443
3954.25 448
3954.84 435
3955.43 432
3956.03 460
3956.62 471
3957.22 470
3957.81 474
3958.40 544
3959.00 524
3959.59 508
3960.18 529
3960.78 476
3961.37 478
3961.97 528
3962.56 526
3963.15 455
3963.75 487
3964.34 555
3964.94 555
3965.53 541
3966.12 588
3966.72 582
3967.31 593
3967.91 604
3968.50 701
3969.10 654
3969.69 580
3970.29 659
3970.88 660
3971.47 604
3972.07 598
3972.66 550
3973.26 521
3973.85 516
3974.45 497
3975.04 487
3975.64 538
3976.23 611
3976.83 670
3977.42 690
3978.02 734
3978.61 709
3979.21 692
3979.80 680
3980.40 694
3981.00 633
3981.59 646
3982.19 568
3982.78 595
3983.38 553
3983.97 489
3984.57 495
3985.16 543
3985.76 507
3986.36 513
3986.95 521
3987.55 509
3988.14 544
3988.74 494
3989.34 530
3989.93 551
3990.53 535
3991.12 540
3991.72 539
3992.32 526
3992.91 533
3993.51 538
3994.10 544
3994.70 560
3995.30 590
3995.89 553
3996.49 559
3997.09 517
3997.68 534
3998.28 592
3998.88 639
3999.47 583
4000.07 639
4000.67 607
4001.26 569
4001.86 576
4002.46 647
4003.06 590
4003.65 605
4004.25 641
4004.85 672
4005.44 582
4006.04 536
4006.64 544
4007.24 521
4007.83 495
4008.43 499
4009.03 483
4009.63 444
4010.22 438
4010.82 415
4011.42 479
4012.02 459
4012.61 488
4013.21 486
4013.81 496
4014.41 489
4015.01 471
4015.60 515
4016.20 537
4016.80 534
4017.40 508
4018.00 525
4018.59 543
4019.19 562
4019.79 502
4020.39 583
4020.99 601
4021.59 573
4022.18 537
4022.78 539
4023.38 462
4023.98 474
4024.58 461
4025.18 534
4025.78 513
4026.37 462
4026.97 523
4027.57 519
4028.17 526
4028.77 553
4029.37 521
4029.97 487
4030.57 544
4031.17 589
4031.76 541
4032.36 518
4032.96 550
4033.56 550
4034.16 616
4034.76 642
4035.36 685
4035.96 696
4036.56 672
4037.16 665
4037.76 724
4038.36 610
4038.96 538
4039.56 510
4040.16 480
4040.76 474
4041.36 466
4041.96 461
4042.56 469
4043.16 484
4043.76 434
4044.36 484
4044.96 470
4045.56 465
4046.16 451
4046.76 444
4047.36 444
4047.96 479
4048.56 504
4049.16 449
4049.76 464
4050.36 520
4050.96 493
4051.56 466
4052.16 450
4052.76 444
4053.36 444
4053.97 471
4054.57 439
4055.17 411
4055.77 389
4056.37 431
4056.97 380
4057.57 381
4058.17 372
4058.77 400
4059.37 409
4059.98 391
4060.58 362
4061.18 395
4061.78 414
4062.38 402
4062.98 398
4063.58 453
4064.19 440
4064.79 405
4065.39 399
4065.99 379
4066.59 447
4067.19 430
4067.80 451
4068.40 444
4069.00 448
4069.60 430
4070.20 454
4070.81 430
4071.41 400
4072.01 409
4072.61 431
4073.21 425
4073.82 424
4074.42 469
4075.02 438
4075.62 404
4076.23 408
4076.83 416
4077.43 359
4078.03 407
4078.64 433
4079.24 399
4079.84 414
4080.44 387
4081.05 437
4081.65 370
4082.25 350
4082.86 400
4083.46 326
4084.06 350
4084.67 397
4085.27 406
4085.87 378
4086.47 347
4087.08 397
4087.68 361
4088.28 402
4088.89 421
4089.49 401
4090.09 411
4090.70 368
4091.30 428
4091.91 447
4092.51 456
4093.11 450
4093.72 449
4094.32 398
4094.92 416
4095.53 428
4096.13 388
4096.74 395
4097.34 452
4097.94 430
4098.55 438
4099.15 422
4099.76 413
4100.36 393
4100.97 335
4101.57 384
4102.17 397
4102.78 419
4103.38 410
4103.99 392
4104.59 426
4105.20 423
4105.80 412
4106.41 446
4107.01 436
4107.62 405
4108.22 433
4108.82 487
4109.43 471
4110.03 504
4110.64 441
4111.24 454
4111.85 419
4112.45 375
4113.06 381
4113.67 377
4114.27 390
4114.88 394
4115.48 405
4116.09 342
4116.69 361
4117.30 401
4117.90 370
4118.51 413
4119.11 374
4119.72 407
4120.33 360
4120.93 350
4121.54 380
4122.14 377
4122.75 411
4123.35 391
4123.96 424
4124.57 386
4125.17 396
4125.78 409
4126.39 361
4126.99 328
4127.60 308
4128.20 402
4128.81 380
4129.42 365
4130.02 362
4130.63 370
4131.24 367
4131.84 388
4132.45 389
4133.06 452
4133.66 417
4134.27 409
4134.88 430
4135.48 428
4136.09 404
4136.70 436
4137.30 416
4137.91 444
4138.52 440
4139.12 460
4139.73 467
4140.34 455
4140.95 452
4141.55 445
4142.16 421
4142.77 452
4143.38 422
4143.98 486
4144.59 441
4145.20 472
4145.81 447
4146.41 383
4147.02 444
4147.63 433
4148.24 435
4148.84 435
4149.45 361
4150.06 356
4150.67 385
4151.28 413
4151.88 420
4152.49 400
4153.10 374
4153.71 336
4154.32 334
4154.92 308
4155.53 363
4156.14 386
4156.75 416
4157.36 410
4157.97 377
4158.57 436
4159.18 426
4159.79 428
4160.40 464
4161.01 450
4161.62 433
4162.23 469
4162.84 411
4163.44 413
4164.05 360
4164.66 386
4165.27 367
4165.88 426
4166.49 414
4167.10 372
4167.71 410
4168.32 414
4168.93 425
4169.54 398
4170.15 462
4170.75 465
4171.36 484
4171.97 498
4172.58 457
4173.19 448
4173.80 515
4174.41 505
4175.02 517
4175.63 471
4176.24 448
4176.85 402
4177.46 430
4178.07 410
4178.68 416
4179.29 427
4179.90 365
4180.51 375
4181.12 366
4181.73 364
4182.34 363
4182.95 394
4183.56 381
4184.17 400
4184.78 375
4185.39 385
4186.00 381
4186.61 467
4187.23 463
4187.84 419
4188.45 434
4189.06 487
4189.67 464
4190.28 433
4190.89 472
4191.50 413
4192.11 431
4192.72 446
4193.33 460
4193.94 454
4194.56 461
4195.17 440
4195.78 459
4196.39 470
4197.00 463
4197.61 452
4198.22 472
4198.84 421
4199.45 442
4200.06 446
4200.67 427
4201.28 450
4201.89 426
4202.50 401
4203.12 364
4203.73 345
4204.34 366
4204.95 404
4205.56 362
4206.18 360
4206.79 412
4207.40 463
4208.01 406
4208.62 416
4209.24 445
4209.85 378
4210.46 416
4211.07 428
4211.69 396
4212.30 414
4212.91 469
4213.52 417
4214.14 404
4214.75 461
4215.36 463
4215.97 471
4216.59 490
4217.20 448
4217.81 422
4218.43 414
4219.04 416
4219.65 475
4220.26 484
4220.88 464
4221.49 414
4222.10 488
4222.72 478
4223.33 473
4223.94 474
4224.56 418
4225.17 450
4225.78 499
4226.40 508
4227.01 547
4227.62 595
4228.24 633
4228.85 604
4229.46 692
4230.08 743
4230.69 698
4231.31 691
4231.92 649
4232.53 617
4233.15 604
4233.76 586
4234.38 537
4234.99 532
4235.60 522
4236.22 521
4236.83 483
4237.45 513
4238.06 446
4238.68 443
4239.29 480
4239.90 478
4240.52 484
4241.13 481
4241.75 494
4242.36 510
4242.98 496
4243.59 527
4244.21 531
4244.82 582
4245.44 583
4246.05 526
4246.67 490
4247.28 534
4247.90 539
4248.51 552
4249.13 494
4249.74 493
4250.36 517
4250.97 523
4251.59 512
4252.20 473
4252.82 487
4253.43 502
4254.05 543
4254.66 496
4255.28 458
4255.89 496
4256.51 513
4257.13 513
4257.74 454
4258.36 450
4258.97 519
4259.59 530
4260.21 553
4260.82 533
4261.44 502
4262.05 513
4262.67 570
4263.29 637
4263.90 646
4264.52 646
4265.13 642
4265.75 683
4266.37 589
4266.98 607
4267.60 607
4268.22 638
4268.83 626
4269.45 591
4270.07 598
4270.68 566
4271.30 622
4271.92 676
4272.53 769
4273.15 921
4273.77 1030
4274.38 1075
4275.00 1169
4275.62 1231
4276.23 1177
4276.85 1240
4277.47 1135
4278.09 1042
4278.70 1060
4279.32 929
4279.94 827
4280.56 746
4281.17 727
4281.79 701
4282.41 661
4283.03 565
4283.64 589
4284.26 572
4284.88 551
4285.50 531
4286.11 550
4286.73 521
4287.35 542
4287.97 467
4288.59 506
4289.20 538
4289.82 499
4290.44 482
4291.06 495
4291.68 536
4292.29 541
4292.91 528
4293.53 511
4294.15 583
4294.77 555
4295.39 517
4296.00 534
4296.62 501
4297.24 530
4297.86 518
4298.48 498
4299.10 502
4299.72 526
4300.33 490
4300.95 485
4301.57 486
4302.19 486
4302.81 487
4303.43 482
4304.05 568
4304.67 525
4305.29 483
4305.91 520
4306.53 519
4307.14 476
4307.76 535
4308.38 531
4309.00 498
4309.62 496
4310.24 495
4310.86 540
4311.48 547
4312.10 532
4312.72 483
4313.34 463
4313.96 510
4314.58 530
4315.20 493
4315.82 524
4316.44 502
4317.06 562
4317.68 573
4318.30 508
4318.92 502
4319.54 546
4320.16 510
4320.78 516
4321.40 552
4322.02 538
4322.64 471
4323.26 522
4323.88 553
4324.50 549
4325.12 565
4325.74 580
4326.36 709
4326.99 758
4327.61 697
4328.23 711
4328.85 767
4329.47 716
4330.09 712
4330.71 733
4331.33 863
4331.95 1022
4332.57 1111
4333.19 1236
4333.82 1309
4334.44 1445
4335.06 1443
4335.68 1366
4336.30 1388
4336.92 1253
4337.54 1262
4338.17 1480
4338.79 1465
4339.41 1468
4340.03 1356
4340.65 1259
4341.27 1257
4341.90 1133
4342.52 1169
4343.14 1049
4343.76 986
4344.38 1053
4345.01 1107
4345.63 1286
4346.25 1494
4346.87 1826
4347.49 2049
4348.12 2122
4348.74 2194
4349.36 2278
4349.98 2013
4350.61 1800
4351.23 1648
4351.85 1448
4352.47 1457
4353.10 1378
4353.72 1279
4354.34 1198
4354.96 1124
4355.59 1052
4356.21 1021
4356.83 985
4357.46 899
4358.08 855
4358.70 775
4359.32 836
4359.95 798
4360.57 849
4361.19 795
4361.82 749
4362.44 738
4363.06 744
4363.69 747
4364.31 764
4364.93 712
4365.56 819
4366.18 756
4366.80 762
4367.43 834
4368.05 784
4368.67 770
4369.30 723
4369.92 674
4370.55 635
4371.17 700
4371.79 644
4372.42 617
4373.04 627
4373.67 633
4374.29 633
4374.91 556
4375.54 577
4376.16 552
4376.79 556
4377.41 590
4378.04 611
4378.66 640
4379.28 720
4379.91 838
4380.53 808
4381.16 729
4381.78 754
4382.41 709
4383.03 721
4383.66 767
4384.28 728
4384.91 699
4385.53 628
4386.16 578
4386.78 634
4387.41 648
4388.03 592
4388.66 637
4389.28 608
4389.91 620
4390.53 592
4391.16 542
4391.78 562
4392.41 530
4393.03 583
4393.66 547
4394.28 545
4394.91 544
4395.54 607
4396.16 523
4396.79 532
4397.41 523
4398.04 523
4398.66 520
4399.29 523
4399.92 533
4400.54 564
4401.17 565
4401.79 517
4402.42 535
4403.05 580
4403.67 522
4404.30 523
4404.93 500
4405.55 493
4406.18 495
4406.80 534
4407.43 527
4408.06 550
4408.68 531
4409.31 527
4409.94 549
4410.56 560
4411.19 538
4411.82 494
4412.44 543
4413.07 506
4413.70 496
4414.33 522
4414.95 478
4415.58 454
4416.21 475
4416.83 493
4417.46 490
4418.09 476
4418.72 541
4419.34 503
4419.97 499
4420.60 510
4421.22 543
4421.85 539
4422.48 464
4423.11 464
4423.73 490
4424.36 470
4424.99 421
4425.62 465
4426.25 488
4426.87 466
4427.50 448
4428.13 418
4428.76 453
4429.39 500
4430.01 438
4430.64 421
4431.27 441
4431.90 445
4432.53 451
4433.15 464
4433.78 414
4434.41 419
4435.04 449
4435.67 497
4436.30 519
4436.93 498
4437.55 507
4438.18 575
4438.81 549
4439.44 541
4440.07 532
4440.70 533
4441.33 475
4441.96 497
4442.58 511
4443.21 531
4443.84 495
4444.47 474
4445.10 471
4445.73 534
4446.36 532
4446.99 522
4447.62 567
4448.25 527
4448.88 515
4449.51 528
4450.14 509
4450.76 482
4451.39 467
4452.02 497
4452.65 472
4453.28 524
4453.91 485
4454.54 528
4455.17 536
4455.80 537
4456.43 562
4457.06 684
4457.69 694
4458.32 737
4458.95 764
4459.58 632
4460.21 603
4460.84 666
4461.47 529
4462.10 500
4462.73 450
4463.36 430
4464.00 462
4464.63 464
4465.26 511
4465.89 452
4466.52 475
4467.15 466
4467.78 476
4468.41 447
4469.04 454
4469.67 451
4470.30 494
4470.93 480
4471.56 451
4472.20 468
4472.83 438
4473.46 408
4474.09 484
4474.72 377
4475.35 407
4475.98 446
4476.61 422
4477.25 425
4477.88 439
4478.51 407
4479.14 407
4479.77 380
4480.40 410
4481.03 458
4481.67 401
4482.30 395
4482.93 448
4483.56 549
4484.19 502
4484.83 420
4485.46 484
4486.09 388
4486.72 451
4487.35 495
4487.99 432
4488.62 436
4489.25 477
4489.88 455
4490.52 476
4491.15 487
4491.78 448
4492.41 471
4493.05 481
4493.68 445
4494.31 466
4494.94 512
4495.58 484
4496.21 476
4496.84 446
4497.47 461
4498.11 462
4498.74 510
4499.37 524
4500.01 499
4500.64 541
4501.27 612
4501.91 760
4502.54 759
4503.17 733
4503.80 696
4504.44 682
4505.07 733
4505.71 662
4506.34 683
4506.97 621
4507.61 614
4508.24 587
4508.87 580
4509.51 582
4510.14 549
4510.77 529
4511.41 523
4512.04 565
4512.68 621
4513.31 641
4513.94 621
4514.58 554
4515.21 505
4515.85 524
4516.48 492
4517.11 524
4517.75 525
4518.38 545
4519.02 551
4519.65 521
4520.29 534
4520.92 462
4521.55 459
4522.19 482
4522.82 419
4523.46 485
4524.09 464
4524.73 491
4525.36 418
4526.00 414
4526.63 428
4527.27 468
4527.90 448
4528.54 442
4529.17 428
4529.81 466
4530.44 492
4531.08 595
4531.71 662
4532.35 619
4532.98 649
4533.62 651
4534.25 672
4534.89 628
4535.53 576
4536.16 526
4536.80 531
4537.43 511
4538.07 424
4538.70 460
4539.34 473
4539.98 433
4540.61 415
4541.25 409
4541.88 422
4542.52 448
4543.16 440
4543.79 457
4544.43 423
4545.06 477
4545.70 450
4546.34 422
4546.97 432
4547.61 424
4548.25 426
4548.88 376
4549.52 333
4550.15 376
4550.79 380
4551.43 407
4552.06 372
4552.70 378
4553.34 360
4553.97 394
4554.61 381
4555.25 402
4555.89 398
4556.52 424
4557.16 419
4557.80 427
4558.43 412
4559.07 391
4559.71 427
4560.35 442
4560.98 395
4561.62 383
4562.26 402
4562.89 436
4563.53 392
4564.17 385
4564.81 392
4565.44 400
4566.08 453
4566.72 434
4567.36 477
4568.00 495
4568.63 421
4569.27 473
4569.91 458
4570.55 455
4571.19 504
4571.82 515
4572.46 436
4573.10 417
4573.74 450
4574.38 404
4575.01 400
4575.65 375
4576.29 421
4576.93 379
4577.57 391
4578.21 411
4578.84 386
4579.48 385
4580.12 458
4580.76 449
4581.40 387
4582.04 421
4582.68 409
4583.32 419
4583.95 420
4584.59 426
4585.23 452
4585.87 479
4586.51 488
4587.15 558
4587.79 653
4588.43 615
4589.07 599
4589.71 706
4590.35 713
4590.99 703
4591.62 713
4592.26 707
4592.90 793
4593.54 768
4594.18 759
4594.82 732
4595.46 695
4596.10 631
4596.74 571
4597.38 532
4598.02 538
4598.66 570
4599.30 508
4599.94 518
4600.58 512
4601.22 524
4601.86 541
4602.50 521
4603.14 481
4603.78 538
4604.42 520
4605.06 510
4605.70 518
4606.34 537
4606.98 508
4607.62 507
4608.27 457
4608.91 446
4609.55 464
4610.19 488
4610.83 432
4611.47 442
4612.11 466
4612.75 456
4613.39 461
4614.03 463
4614.67 427
4615.31 401
4615.96 423
4616.60 420
4617.24 445
4617.88 454
4618.52 438
4619.16 410
4619.80 426
4620.44 439
4621.09 416
4621.73 431
4622.37 383
4623.01 385
4623.65 386
4624.29 425
4624.94 405
4625.58 410
4626.22 390
4626.86 405
4627.50 425
4628.15 396
4628.79 420
4629.43 403
4630.07 407
4630.71 428
4631.36 418
4632.00 423
4632.64 462
4633.28 527
4633.93 539
4634.57 537
4635.21 495
4635.85 512
4636.50 526
4637.14 523
4637.78 537
4638.42 531
4639.07 533
4639.71 503
4640.35 548
4640.99 599
4641.64 560
4642.28 507
4642.92 498
4643.57 464
4644.21 470
4644.85 504
4645.50 471
4646.14 459
4646.78 476
4647.43 467
4648.07 468
4648.71 469
4649.36 477
4650.00 451
4650.64 424
4651.29 424
4651.93 430
4652.57 469
4653.22 468
4653.86 496
4654.50 491
4655.15 491
4655.79 500
4656.44 455
4657.08 413
4657.72 462
4658.37 439
4659.01 384
4659.66 412
4660.30 440
4660.94 441
4661.59 418
4662.23 409
4662.88 390
4663.52 400
4664.17 378
4664.81 416
4665.46 412
4666.10 398
4666.74 399
4667.39 412
4668.03 405
4668.68 363
4669.32 320
4669.97 347
4670.61 340
4671.26 364
4671.90 346
4672.55 385
4673.19 386
4673.84 396
4674.48 351
4675.13 405
4675.77 371
4676.42 379
4677.07 378
4677.71 406
4678.36 408
4679.00 401
4679.65 425
4680.29 426
4680.94 435
4681.58 450
4682.23 415
4682.88 428
4683.52 416
4684.17 388
4684.81 394
4685.46 387
4686.10 428
4686.75 402
4687.40 438
4688.04 436
4688.69 458
4689.34 451
4689.98 424
4690.63 455
4691.27 466
4691.92 548
4692.57 510
4693.21 515
4693.86 468
4694.51 477
4695.15 490
4695.80 500
4696.45 433
4697.09 509
4697.74 503
4698.39 493
4699.03 477
4699.68 507
4700.33 678
4700.97 739
4701.62 688
4702.27 683
4702.92 678
4703.56 593
4704.21 535
4704.86 495
4705.50 522
4706.15 513
4706.80 534
4707.45 506
4708.09 501
4708.74 471
4709.39 503
4710.04 545
4710.68 450
4711.33 506
4711.98 454
4712.63 483
4713.28 503
4713.92 543
4714.57 466
4715.22 551
4715.87 504
4716.52 477
4717.16 497
4717.81 460
4718.46 456
4719.11 441
4719.76 460
4720.41 556
4721.05 488
4721.70 476
4722.35 463
4723.00 486
4723.65 541
4724.30 541
4724.94 479
4725.59 525
4726.24 496
4726.89 526
4727.54 526
4728.19 569
4728.84 499
4729.49 476
4730.14 514
4730.78 488
4731.43 463
4732.08 434
4732.73 464
4733.38 491
4734.03 470
4734.68 489
4735.33 440
4735.98 458
4736.63 433
4737.28 454
4737.93 450
4738.58 431
4739.23 434
4739.88 508
4740.53 515
4741.18 511
4741.83 540
4742.47 535
4743.12 508
4743.77 539
4744.42 471
4745.07 452
4745.72 487
4746.37 477
4747.03 496
4747.68 484
4748.33 480
4748.98 490
4749.63 491
4750.28 496
4750.93 530
4751.58 502
4752.23 522
4752.88 504
4753.53 555
4754.18 563
4754.83 553
4755.48 557
4756.13 558
4756.78 524
4757.43 504
4758.08 530
4758.74 563
4759.39 542
4760.04 531
4760.69 512
4761.34 546
4761.99 517
4762.64 543
4763.29 628
4763.94 615
4764.60 591
4765.25 553
4765.90 536
4766.55 565
4767.20 510
4767.85 449
4768.51 434
4769.16 476
4769.81 442
4770.46 499
4771.11 488
4771.76 488
4772.42 490
4773.07 443
4773.72 422
4774.37 512
4775.02 541
4775.68 479
4776.33 490
4776.98 501
4777.63 418
4778.29 520
4778.94 507
4779.59 496
4780.24 544
4780.89 482
4781.55 485
4782.20 498
4782.85 524
4783.51 481
4784.16 488
4784.81 492
4785.46 528
4786.12 534
4786.77 565
4787.42 558
4788.08 532
4788.73 507
4789.38 490
4790.03 453
4790.69 532
4791.34 590
4791.99 622
4792.65 622
4793.30 598
4793.95 544
4794.61 567
4795.26 613
4795.91 545
4796.57 584
4797.22 481
4797.87 520
4798.53 545
4799.18 662
4799.84 722
4800.49 712
4801.14 802
4801.80 871
4802.45 891
4803.11 941
4803.76 916
4804.41 816
4805.07 792
4805.72 712
4806.38 691
4807.03 653
4807.68 594
4808.34 605
4808.99 622
4809.65 620
4810.30 593
4810.96 607
4811.61 658
4812.27 562
4812.92 593
4813.58 643
4814.23 660
4814.89 654
4815.54 690
4816.19 670
4816.85 639
4817.50 651
4818.16 634
4818.81 683
4819.47 649
4820.13 659
4820.78 773
4821.44 810
4822.09 807
4822.75 818
4823.40 847
4824.06 887
4824.71 1023
4825.37 915
4826.02 1016
4826.68 905
4827.33 900
4827.99 817
4828.65 825
4829.30 764
4829.96 721
4830.61 767
4831.27 756
4831.93 785
4832.58 726
4833.24 760
4833.89 823
4834.55 856
4835.21 792
4835.86 922
4836.52 859
4837.17 947
4837.83 963
4838.49 958
4839.14 950
4839.80 904
4840.46 1023
4841.11 991
4841.77 994
4842.43 1056
4843.08 1069
4843.74 1120
4844.40 1133
4845.05 991
4845.71 1043
4846.37 1073
4847.02 1079
4847.68 1068
4848.34 1131
4849.00 1204
4849.65 1217
4850.31 1413
4850.97 1614
4851.62 1730
4852.28 1712
4852.94 1762
4853.60 1616
4854.25 1514
4854.91 1423
4855.57 1398
4856.23 1336
4856.88 1436
4857.54 1581
4858.20 1854
4858.86 2017
4859.52 2159
4860.17 2344
4860.83 2314
4861.49 2256
4862.15 2049
4862.81 1884
4863.46 1664
4864.12 1551
4864.78 1414
4865.44 1291
4866.10 1278
4866.75 1357
4867.41 1307
4868.07 1321
4868.73 1402
4869.39 1368
4870.05 1381
4870.71 1411
4871.36 1317
4872.02 1289
4872.68 1207
4873.34 1143
4874.00 1219
4874.66 1185
4875.32 1156
4875.98 1097
4876.63 1018
4877.29 1044
4877.95 1108
4878.61 1290
4879.27 1210
4879.93 1359
4880.59 1294
4881.25 1310
4881.91 1249
4882.57 1159
4883.23 1043
4883.89 1053
4884.55 1050
4885.21 1028
4885.87 1060
4886.52 986
4887.18 1015
4887.84 981
4888.50 928
4889.16 945
4889.82 894
4890.48 967
4891.14 1004
4891.80 999
4892.46 947
4893.12 931
4893.78 911
4894.44 968
4895.10 910
4895.76 845
4896.42 829
4897.09 873
4897.75 806
4898.41 793
4899.07 811
4899.73 822
4900.39 865
4901.05 921
4901.71 939
4902.37 902
4903.03 864
4903.69 814
4904.35 753
4905.01 657
4905.67 716
4906.33 737
4907.00 708
4907.66 687
4908.32 673
4908.98 702
4909.64 700
4910.30 701
4910.96 651
4911.62 654
4912.29 674
4912.95 634
4913.61 642
4914.27 653
4914.93 617
4915.59 605
4916.26 577
4916.92 598
4917.58 574
4918.24 640
4918.90 639
4919.56 584
4920.23 577
4920.89 567
4921.55 533
4922.21 545
4922.87 526
4923.54 532
4924.20 559
4924.86 621
4925.52 631
4926.19 574
4926.85 585
4927.51 598
4928.17 606
4928.84 657
4929.50 606
4930.16 502
4930.82 513
4931.49 517
4932.15 584
4932.81 579
4933.47 568
4934.14 524
4934.80 525
4935.46 532
4936.13 514
4936.79 486
4937.45 499
4938.11 547
4938.78 515
4939.44 478
4940.10 565
4940.77 601
4941.43 540
4942.09 471
4942.76 514
4943.42 538
4944.08 495
4944.75 513
4945.41 529
4946.08 481
4946.74 523
4947.40 522
4948.07 446
4948.73 487
4949.39 444
4950.06 444
4950.72 475
4951.39 455
4952.05 440
4952.71 493
4953.38 418
4954.04 478
4954.71 454
4955.37 433
4956.04 502
4956.70 504
4957.36 514
4958.03 485
4958.69 483
4959.36 457
4960.02 449
4960.69 489
4961.35 563
4962.02 545
4962.68 594
4963.35 568
4964.01 601
4964.68 640
4965.34 656
4966.01 640
4966.67 616
4967.34 593
4968.00 570
4968.67 543
4969.33 499
4970.00 482
4970.66 492
4971.33 464
4971.99 459
4972.66 467
4973.32 446
4973.99 497
4974.66 461
4975.32 531
4975.99 554
4976.65 531
4977.32 535
4977.98 531
4978.65 611
4979.32 560
4979.98 547
4980.65 503
4981.31 501
4981.98 527
4982.65 499
4983.31 502
4983.98 446
4984.64 417
4985.31 457
4985.98 454
4986.64 485
4987.31 442
4987.98 417
4988.64 439
4989.31 440
4989.98 395
4990.64 437
4991.31 461
4991.98 469
4992.64 440
4993.31 418
4993.98 461
4994.64 476
4995.31 485
4995.98 436
4996.64 437
4997.31 411
4997.98 408
4998.65 438
4999.31 409
4999.98 408
5000.65 426
5001.31 428
5001.98 453
5002.65 418
5003.32 366
5003.98 407
5004.65 373
5005.32 401
5005.99 391
5006.66 438
5007.32 420
5007.99 396
5008.66 383
5009.33 408
5009.99 407
5010.66 366
5011.33 403
5012.00 421
5012.67 440
5013.33 424
5014.00 377
5014.67 334
5015.34 378
5016.01 365
5016.68 430
5017.34 405
5018.01 391
5018.68 374
5019.35 364
5020.02 361
5020.69 374
5021.36 391
5022.02 399
5022.69 409
5023.36 395
5024.03 415
5024.70 412
5025.37 376
5026.04 412
5026.71 377
5027.38 404
5028.05 416
5028.71 346
5029.38 374
5030.05 375
5030.72 371
5031.39 353
5032.06 354
5032.73 356
5033.40 372
5034.07 391
5034.74 362
5035.41 376
5036.08 426
5036.75 400
5037.42 413
5038.09 419
5038.76 372
5039.43 401
5040.10 367
5040.77 392
5041.44 427
5042.11 362
5042.78 369
5043.45 376
5044.12 396
5044.79 387
5045.46 369
5046.13 354
5046.80 389
5047.47 405
5048.14 432
5048.81 407
5049.48 415
5050.15 376
5050.82 420
5051.49 360
5052.16 358
5052.83 385
5053.51 419
5054.18 383
5054.85 371
5055.52 376
5056.19 359
5056.86 359
5057.53 400
5058.20 403
5058.87 361
5059.55 401
5060.22 381
5060.89 368
5061.56 357
5062.23 339
5062.90 369
5063.57 351
5064.25 379
5064.92 417
5065.59 387
5066.26 369
5066.93 399
5067.60 385
5068.28 371
5068.95 342
5069.62 384
5070.29 337
5070.96 364
5071.64 363
5072.31 387
5072.98 362
5073.65 373
5074.32 417
5075.00 405
5075.67 369
5076.34 343
5077.01 390
5077.69 404
5078.36 453
5079.03 432
5079.70 430
5080.38 470
5081.05 502
5081.72 451
5082.39 509
5083.07 492
5083.74 450
5084.41 459
5085.09 432
5085.76 399
5086.43 438
5087.10 438
5087.78 450
5088.45 427
5089.12 383
5089.80 416
5090.47 478
5091.14 447
5091.82 473
5092.49 480
5093.16 462
5093.84 431
5094.51 423
5095.18 413
5095.86 416
5096.53 429
5097.21 446
5097.88 410
5098.55 419
5099.23 424
5099.90 458
5100.57 410
5101.25 405
5101.92 419
5102.60 412
5103.27 432
5103.95 432
5104.62 434
5105.29 417
5105.97 439
5106.64 435
5107.32 488
5107.99 469
5108.67 483
5109.34 405
5110.01 442
5110.69 438
5111.36 443
5112.04 451
5112.71 449
5113.39 399
5114.06 443
5114.74 371
5115.41 425
5116.09 417
5116.76 464
5117.44 422
5118.11 419
5118.79 556
5119.46 554
5120.14 485
5120.81 593
5121.49 562
5122.16 560
5122.84 542
5123.52 515
5124.19 486
5124.87 536
5125.54 464
5126.22 457
5126.89 439
5127.57 425
5128.24 460
5128.92 437
5129.60 399
5130.27 466
5130.95 409
5131.62 439
5132.30 427
5132.98 463
5133.65 446
5134.33 452
5135.01 466
5135.68 426
5136.36 407
5137.03 462
5137.71 422
5138.39 398
5139.06 482
5139.74 420
5140.42 390
5141.09 381
5141.77 415
5142.45 374
5143.12 434
5143.80 426
5144.48 422
5145.15 401
5145.83 416
5146.51 395
5147.18 387
5147.86 400
5148.54 391
5149.22 386
5149.89 424
5150.57 359
5151.25 366
5151.93 384
5152.60 366
5153.28 397
5153.96 368
5154.63 356
5155.31 335
5155.99 408
5156.67 427
5157.35 381
5158.02 351
5158.70 400
5159.38 396
5160.06 333
5160.73 378
5161.41 390
5162.09 363
5162.77 395
5163.45 392
5164.12 347
5164.80 355
5165.48 378
5166.16 398
5166.84 432
5167.52 443
5168.19 419
5168.87 439
5169.55 394
5170.23 420
5170.91 424
5171.59 401
5172.27 339
5172.94 356
5173.62 342
5174.30 368
5174.98 363
5175.66 350
5176.34 381
5177.02 350
5177.70 376
5178.38 375
5179.06 378
5179.73 389
5180.41 376
5181.09 322
5181.77 373
5182.45 380
5183.13 334
5183.81 371
5184.49 357
5185.17 339
5185.85 376
5186.53 362
5187.21 377
5187.89 352
5188.57 310
5189.25 350
5189.93 348
5190.61 366
5191.29 407
5191.97 386
5192.65 383
5193.33 310
5194.01 356
5194.69 338
5195.37 340
5196.05 355
5196.73 396
5197.41 366
5198.09 376
5198.77 352
5199.45 375
5200.13 375
5200.81 358
5201.49 361
5202.17 388
5202.85 396
5203.53 400
5204.21 363
5204.89 389
5205.58 357
5206.26 370
5206.94 389
5207.62 361
5208.30 370
5208.98 374
5209.66 404
5210.34 447
5211.02 467
5211.71 440
5212.39 434
5213.07 445
5213.75 441
5214.43 435
5215.11 452
5215.79 457
5216.48 414
5217.16 463
5217.84 484
5218.52 468
5219.20 486
5219.88 495
5220.57 479
5221.25 434
5221.93 397
5222.61 437
5223.29 491
5223.98 481
5224.66 488
5225.34 503
5226.02 515
5226.70 496
5227.39 418
5228.07 416
5228.75 429
5229.43 377
5230.12 403
5230.80 401
5231.48 369
5232.16 390
5232.85 432
5233.53 422
5234.21 401
5234.89 427
5235.58 460
5236.26 454
5236.94 496
5237.63 436
5238.31 384
5238.99 455
5239.67 465
5240.36 490
5241.04 474
5241.72 513
5242.41 521
5243.09 527
5243.77 504
5244.46 501
5245.14 423
5245.82 427
5246.51 343
5247.19 398
5247.88 408
5248.56 454
5249.24 386
5249.93 399
5250.61 443
5251.29 414
5251.98 448
5252.66 455
5253.35 472
5254.03 500
5254.71 541
5255.40 457
5256.08 439
5256.77 427
5257.45 457
5258.14 399
5258.82 396
5259.50 422
5260.19 393
5260.87 421
5261.56 438
5262.24 494
5262.93 457
5263.61 523
5264.30 520
5264.98 478
5265.67 437
5266.35 474
5267.03 519
5267.72 496
5268.40 383
5269.09 437
5269.77 360
5270.46 426
5271.14 435
5271.83 430
5272.52 430
5273.20 427
5273.89 407
5274.57 364
5275.26 420
5275.94 440
5276.63 369
5277.31 426
5278.00 364
5278.68 386
5279.37 392
5280.06 384
5280.74 391
5281.43 406
5282.11 411
5282.80 385
5283.48 422
5284.17 457
5284.86 381
5285.54 423
5286.23 435
5286.92 399
5287.60 392
5288.29 386
5288.97 403
5289.66 384
5290.35 388
5291.03 375
5291.72 366
5292.41 377
5293.09 372
5293.78 423
5294.47 426
5295.15 357
5295.84 389
5296.53 429
5297.21 428
5297.90 399
5298.59 412
5299.27 374
5299.96 437
5300.65 471
5301.33 426
5302.02 448
5302.71 471
5303.40 508
5304.08 538
5304.77 521
5305.46 603
5306.15 596
5306.83 652
5307.52 666
5308.21 649
5308.90 610
5309.58 591
5310.27 608
5310.96 615
5311.65 636
5312.33 637
5313.02 645
5313.71 664
5314.40 664
5315.09 718
5315.77 691
5316.46 650
5317.15 577
5317.84 600
5318.53 551
5319.21 561
5319.90 621
5320.59 554
5321.28 582
5321.97 661
5322.66 642
5323.35 619
5324.03 625
5324.72 597
5325.41 547
5326.10 502
5326.79 522
5327.48 512
5328.17 517
5328.86 431
5329.54 479
5330.23 401
5330.92 448
5331.61 489
5332.30 459
5332.99 463
5333.68 438
5334.37 415
5335.06 434
5335.75 410
5336.44 429
5337.12 420
5337.81 393
5338.50 405
5339.19 452
5339.88 442
5340.57 431
5341.26 452
5341.95 426
5342.64 420
5343.33 406
5344.02 393
5344.71 435
5345.40 424
5346.09 413
5346.78 439
5347.47 448
5348.16 448
5348.85 474
5349.54 445
5350.23 443
5350.92 460
5351.61 507
5352.30 472
5352.99 479
5353.68 467
5354.37 475
5355.07 452
5355.76 428
5356.45 432
5357.14 385
5357.83 350
5358.52 373
5359.21 416
5359.90 384
5360.59 418
5361.28 431
5361.97 501
5362.66 488
5363.36 518
5364.05 467
5364.74 443
5365.43 405
5366.12 412
5366.81 390
5367.50 451
5368.19 434
5368.89 417
5369.58 390
5370.27 366
5370.96 322
5371.65 361
5372.34 368
5373.04 391
5373.73 363
5374.42 379
5375.11 360
5375.80 357
5376.49 391
5377.19 369
5377.88 383
5378.57 364
5379.26 385
5379.96 377
5380.65 379
5381.34 377
5382.03 362
5382.72 371
5383.42 349
5384.11 353
5384.80 360
5385.49 406
5386.19 413
5386.88 390
5387.57 374
5388.26 384
5388.96 411
5389.65 427
5390.34 471
5391.04 458
5391.73 437
5392.42 424
5393.12 414
5393.81 435
5394.50 438
5395.19 415
5395.89 391
5396.58 414
5397.27 401
5397.97 420
5398.66 354
5399.35 375
5400.05 395
5400.74 379
5401.43 447
5402.13 441
5402.82 414
5403.52 360
5404.21 380
5404.90 409
5405.60 418
5406.29 432
5406.98 380
5407.68 406
5408.37 420
5409.07 409
5409.76 439
5410.45 404
5411.15 433
5411.84 390
5412.54 407
5413.23 384
5413.93 439
5414.62 423
5415.32 354
5416.01 359
5416.70 379
5417.40 401
5418.09 397
5418.79 388
5419.48 427
5420.18 382
5420.87 428
5421.57 463
5422.26 443
5422.96 445
5423.65 412
5424.35 436
5425.04 422
5425.74 449
5426.43 388
5427.13 412
5427.82 445
5428.52 413
5429.21 427
5429.91 483
5430.60 419
5431.30 416
5432.00 471
5432.69 409
5433.39 389
5434.08 467
5434.78 465
5435.47 424
5436.17 473
5436.86 473
5437.56 421
5438.26 513
5438.95 484
5439.65 558
5440.34 464
5441.04 473
5441.74 491
5442.43 469
5443.13 424
5443.83 431
5444.52 449
5445.22 446
5445.91 491
5446.61 575
5447.31 599
5448.00 608
5448.70 694
5449.40 716
5450.09 669
5450.79 649
5451.49 674
5452.18 643
5452.88 610
5453.58 598
5454.27 540
5454.97 498
5455.67 557
5456.37 518
5457.06 513
5457.76 535
5458.46 526
5459.15 497
5459.85 515
5460.55 529
5461.25 564
5461.94 537
5462.64 557
5463.34 567
5464.04 608
5464.73 570
5465.43 570
5466.13 587
5466.83 576
5467.53 597
5468.22 561
5468.92 517
5469.62 568
5470.32 535
5471.01 553
5471.71 525
5472.41 570
5473.11 578
5473.81 584
5474.51 644
5475.20 741
5475.90 715
5476.60 626
5477.30 670
5478.00 727
5478.70 820
5479.39 908
5480.09 1063
5480.79 1232
5481.49 1345
5482.19 1516
5482.89 1650
5483.59 1572
5484.29 1492
5484.98 1205
5485.68 1113
5486.38 1039
5487.08 1009
5487.78 908
5488.48 847
5489.18 842
5489.88 799
5490.58 810
5491.28 810
5491.98 766
5492.68 867
5493.37 921
5494.07 861
5494.77 888
5495.47 927
5496.17 890
5496.87 940
5497.57 960
5498.27 946
5498.97 1047
5499.67 1177
5500.37 1349
5501.07 1735
5501.77 2125
5502.47 2531
5503.17 2702
5503.87 2747
5504.57 2504
5505.27 2154
5505.97 1770
5506.67 1470
5507.37 1261
5508.07 970
5508.77 921
5509.47 918
5510.17 827
5510.87 769
5511.58 827
5512.28 836
5512.98 789
5513.68 707
5514.38 783
5515.08 826
5515.78 836
5516.48 811
5517.18 767
5517.88 815
5518.58 801
5519.28 823
5519.99 815
5520.69 838
5521.39 882
5522.09 822
5522.79 789
5523.49 759
5524.19 709
5524.90 685
5525.60 646
5526.30 632
5527.00 611
5527.70 609
5528.40 596
5529.10 574
5529.81 616
5530.51 623
5531.21 625
5531.91 584
5532.61 646
5533.32 641
5534.02 640
5534.72 584
5535.42 626
5536.12 605
5536.83 605
5537.53 578
5538.23 552
5538.93 560
5539.64 549
5540.34 544
5541.04 580
5541.74 568
5542.45 541
5543.15 561
5543.85 538
5544.55 525
5545.26 512
5545.96 520
5546.66 507
5547.36 478
5548.07 461
5548.77 489
5549.47 493
5550.18 454
5550.88 459
5551.58 492
5552.29 481
5552.99 483
5553.69 516
5554.40 491
5555.10 476
5555.80 483
5556.51 501
5557.21 493
5557.91 444
5558.62 492
5559.32 476
5560.02 461
5560.73 464
5561.43 461
5562.14 473
5562.84 479
5563.54 502
5564.25 506
5564.95 480
5565.65 504
5566.36 518
5567.06 491
5567.77 510
5568.47 535
5569.18 530
5569.88 459
5570.58 476
5571.29 453
5571.99 457
5572.70 452
5573.40 455
5574.11 476
5574.81 467
5575.52 499
5576.22 508
5576.93 471
5577.63 477
5578.33 489
5579.04 471
5579.74 472
5580.45 503
5581.15 442
5581.86 433
5582.56 401
5583.27 451
5583.97 450
5584.68 433
5585.39 444
5586.09 441
5586.80 405
5587.50 395
5588.21 410
5588.91 448
5589.62 452
5590.32 434
5591.03 489
5591.73 467
5592.44 467
5593.15 485
5593.85 464
5594.56 430
5595.26 416
5595.97 431
5596.68 414
5597.38 383
5598.09 392
5598.79 409
5599.50 425
5600.21 398
5600.91 417
5601.62 398
5602.33 400
5603.03 393
5603.74 395
5604.44 433
5605.15 432
5605.86 461
5606.56 452
5607.27 441
5607.98 441
5608.68 449
5609.39 408
5610.10 426
5610.80 388
5611.51 394
5612.22 371
5612.93 403
5613.63 444
5614.34 404
5615.05 435
5615.75 417
5616.46 365
5617.17 385
5617.88 441
5618.58 431
5619.29 389
5620.00 434
5620.71 460
5621.41 422
5622.12 450
5622.83 456
5623.54 437
5624.24 379
5624.95 419
5625.66 454
5626.37 453
5627.08 464
5627.78 457
5628.49 431
5629.20 454
5629.91 503
5630.62 489
5631.32 545
5632.03 524
5632.74 544
5633.45 516
5634.16 580
5634.86 571
5635.57 587
5636.28 553
5636.99 570
5637.70 636
5638.41 624
5639.12 596
5639.82 603
5640.53 586
5641.24 616
5641.95 635
5642.66 663
5643.37 632
5644.08 586
5644.79 599
5645.50 560
5646.21 524
5646.91 550
5647.62 498
5648.33 502
5649.04 530
5649.75 496
5650.46 476
5651.17 540
5651.88 585
5652.59 509
5653.30 476
5654.01 516
5654.72 528
5655.43 490
5656.14 530
5656.85 495
5657.56 545
5658.27 543
5658.98 540
5659.69 539
5660.40 508
5661.11 577
5661.82 614
5662.53 571
5663.24 678
5663.95 639
5664.66 590
5665.37 629
5666.08 536
5666.79 523
5667.50 573
5668.21 523
5668.92 531
5669.63 545
5670.34 497
5671.05 548
5671.76 614
5672.47 675
5673.18 658
5673.89 661
5674.61 643
5675.32 628
5676.03 601
5676.74 585
5677.45 549
5678.16 506
5678.87 458
5679.58 449
5680.29 552
5681.01 502
5681.72 490
5682.43 507
5683.14 489
5683.85 495
5684.56 516
5685.27 493
5685.99 494
5686.70 511
5687.41 435
5688.12 457
5688.83 430
5689.54 482
5690.26 466
5690.97 462
5691.68 471
5692.39 486
5693.10 455
5693.82 477
5694.53 474
5695.24 439
5695.95 430
5696.67 458
5697.38 464
5698.09 427
5698.80 423
5699.51 472
5700.23 456
5700.94 426
5701.65 434
5702.36 393
5703.08 397
5703.79 402
5704.50 417
5705.22 464
5705.93 417
5706.64 425
5707.35 442
5708.07 394
5708.78 387
5709.49 399
5710.21 422
5710.92 365
5711.63 403
5712.35 410
5713.06 409
5713.77 386
5714.49 423
5715.20 380
5715.91 400
5716.63 416
5717.34 403
5718.05 396
5718.77 392
5719.48 395
5720.19 403
5720.91 368
5721.62 402
5722.34 418
5723.05 409
5723.76 454
5724.48 392
5725.19 406
5725.91 421
5726.62 422
5727.33 466
5728.05 466
5728.76 451
5729.48 516
5730.19 441
5730.91 439
5731.62 429
5732.34 407
5733.05 459
5733.76 454
5734.48 393
5735.19 389
5735.91 422
5736.62 390
5737.34 395
5738.05 417
5738.77 401
5739.48 389
5740.20 400
5740.91 405
5741.63 377
5742.34 380
5743.06 325
5743.77 346
5744.49 399
5745.20 408
5745.92 384
5746.63 403
5747.35 397
5748.07 401
5748.78 373
5749.50 409
5750.21 445
5750.93 432
5751.64 393
5752.36 414
5753.07 381
5753.79 362
5754.51 418
5755.22 401
5755.94 418
5756.65 411
5757.37 406
5758.09 423
5758.80 410
5759.52 431
5760.24 475
5760.95 451
5761.67 469
5762.38 481
5763.10 484
5763.82 443
5764.53 411
5765.25 463
5765.97 466
5766.68 485
5767.40 500
5768.12 523
5768.83 566
5769.55 588
5770.27 764
5770.98 853
5771.70 1072
5772.42 1263
5773.13 1269
5773.85 1267
5774.57 1121
5775.29 889
5776.00 770
5776.72 681
5777.44 601
5778.16 573
5778.87 567
5779.59 552
5780.31 503
5781.03 509
5781.74 524
5782.46 499
5783.18 537
5783.90 507
5784.61 554
5785.33 554
5786.05 550
5786.77 555
5787.48 557
5788.20 591
5788.92 591
5789.64 560
5790.36 536
5791.08 531
5791.79 577
5792.51 524
5793.23 559
5793.95 563
5794.67 546
5795.38 518
5796.10 459
5796.82 457
5797.54 486
5798.26 486
5798.98 444
5799.70 460
5800.41 488
5801.13 491
5801.85 540
5802.57 518
5803.29 513
5804.01 514
5804.73 501
5805.45 500
5806.17 497
5806.89 476
5807.60 502
5808.32 456
5809.04 449
5809.76 461
5810.48 452
5811.20 497
5811.92 496
5812.64 433
5813.36 436
5814.08 382
5814.80 427
5815.52 455
5816.24 402
5816.96 413
5817.68 381
5818.40 398
5819.12 399
5819.84 432
5820.56 437
5821.28 453
5822.00 463
5822.72 449
5823.44 402
5824.16 428
5824.88 411
5825.60 400
5826.32 386
5827.04 376
5827.76 433
5828.48 400
5829.20 463
5829.92 444
5830.64 389
5831.36 392
5832.08 423
5832.80 423
5833.52 458
5834.25 434
5834.97 372
5835.69 443
5836.41 408
5837.13 443
5837.85 426
5838.57 426
5839.29 389
5840.01 416
5840.73 472
5841.46 448
5842.18 392
5842.90 437
5843.62 415
5844.34 426
5845.06 448
5845.78 459
5846.51 412
5847.23 443
5847.95 415
5848.67 409
5849.39 412
5850.11 455
5850.84 465
5851.56 425
5852.28 413
5853.00 433
5853.72 479
5854.45 471
5855.17 435
5855.89 471
5856.61 482
5857.33 444
5858.06 438
5858.78 466
5859.50 490
5860.22 471
5860.95 450
5861.67 405
5862.39 417
5863.11 490
5863.84 509
5864.56 478
5865.28 482
5866.01 436
5866.73 477
5867.45 468
5868.17 490
5868.90 442
5869.62 440
5870.34 456
5871.07 478
5871.79 428
5872.51 444
5873.24 446
5873.96 467
5874.68 500
5875.41 471
5876.13 474
5876.85 437
5877.58 498
5878.30 508
5879.02 554
5879.75 537
5880.47 610
5881.19 579
5881.92 587
5882.64 583
5883.37 555
5884.09 502
5884.81 494
5885.54 517
5886.26 530
5886.99 504
5887.71 529
5888.43 532
5889.16 561
5889.88 531
5890.61 486
5891.33 517
5892.05 491
5892.78 476
5893.50 514
5894.23 509
5894.95 515
5895.68 491
5896.40 531
5897.13 557
5897.85 549
5898.58 497
5899.30 498
5900.03 515
5900.75 500
5901.48 516
5902.20 515
5902.93 500
5903.65 521
5904.38 537
5905.10 515
5905.83 498
5906.55 548
5907.28 563
5908.00 543
5908.73 598
5909.45 565
5910.18 577
5910.90 546
5911.63 606
5912.36 568
5913.08 575
5913.81 584
5914.53 579
5915.26 612
5915.98 585
5916.71 561
5917.44 582
5918.16 581
5918.89 642
5919.61 628
5920.34 621
5921.07 626
5921.79 637
5922.52 586
5923.25 602
5923.97 607
5924.70 617
5925.42 636
5926.15 681
5926.88 711
5927.60 712
5928.33 707
5929.06 804
5929.78 686
5930.51 717
5931.24 656
5931.96 699
5932.69 743
5933.42 810
5934.15 845
5934.87 783
5935.60 745
5936.33 819
5937.05 855
5937.78 845
5938.51 823
5939.24 795
5939.96 878
5940.69 949
5941.42 916
5942.14 952
5942.87 951
5943.60 939
5944.33 1004
5945.06 1052
5945.78 1134
5946.51 1154
5947.24 1147
5947.97 1162
5948.69 1140
5949.42 1134
5950.15 1100
5950.88 1233
5951.61 1390
5952.33 1540
5953.06 1787
5953.79 2075
5954.52 2257
5955.25 2428
5955.98 2446
5956.70 2133
5957.43 2034
5958.16 1910
5958.89 1786
5959.62 1652
5960.35 1582
5961.07 1581
5961.80 1565
5962.53 1585
5963.26 1591
5963.99 1593
5964.72 1655
5965.45 1772
5966.18 1880
5966.90 2066
5967.63 2248
5968.36 2635
5969.09 2830
5969.82 2872
5970.55 2602
5971.28 2601
5972.01 2483
5972.74 2258
5973.47 2273
5974.20 2083
5974.93 2012
5975.66 2019
5976.39 2026
5977.12 2013
5977.84 1965
5978.57 2008
5979.30 1983
5980.03 1978
5980.76 2084
5981.49 2182
5982.22 2291
5982.95 2398
5983.68 2478
5984.41 2468
5985.14 2545
5985.87 2538
5986.60 2579
5987.33 2510
5988.06 2514
5988.79 2496
5989.53 2441
5990.26 2467
5990.99 2442
5991.72 2428
5992.45 2462
5993.18 2478
5993.91 2447
5994.64 2432
5995.37 2534
5996.10 2606
5996.83 2608
5997.56 2706
5998.29 2796
5999.02 2833
5999.75 2858
6000.49 2834
6001.22 2889
6001.95 2855
6002.68 2756
6003.41 2810
6004.14 2743
6004.87 2682
6005.60 2610
6006.34 2596
6007.07 2437
6007.80 2547
6008.53 2605
6009.26 2725
6009.99 2982
6010.72 3465
6011.46 4118
6012.19 5115
6012.92 6414
6013.65 8027
6014.38 9660
6015.12 11194
6015.85 11990
6016.58 12324
6017.31 12030
6018.04 11072
6018.78 10148
6019.51 8761
6020.24 7335
6020.97 6128
6021.70 5120
6022.44 4476
6023.17 3774
6023.90 3216
6024.63 2984
6025.37 2633
6026.10 2422
6026.83 2406
6027.56 2460
6028.30 2335
6029.03 2313
6029.76 2267
6030.50 2354
6031.23 2434
6031.96 2550
6032.69 2453
6033.43 2408
6034.16 2181
6034.89 2073
6035.63 1990
6036.36 1783
6037.09 1786
6037.83 1855
6038.56 1840
6039.29 1780
6040.03 1834
6040.76 1840
6041.49 1879
6042.23 1894
6042.96 1951
6043.69 1967
6044.43 2056
6045.16 2063
6045.90 2018
6046.63 2048
6047.36 2098
6048.10 2142
6048.83 2226
6049.57 2246
6050.30 2260
6051.03 2372
6051.77 2599
6052.50 2848
6053.24 3124
6053.97 3495
6054.70 3750
6055.44 3837
6056.17 3769
6056.91 3469
6057.64 3138
6058.38 2918
6059.11 2604
6059.85 2410
6060.58 2320
6061.32 2221
6062.05 2111
6062.79 2041
6063.52 1968
6064.26 1965
6064.99 1966
6065.72 1964
6066.46 1888
6067.20 1767
6067.93 1839
6068.67 1766
6069.40 1784
6070.14 1725
6070.87 1717
6071.61 1626
6072.34 1693
6073.08 1742
6073.81 1751
6074.55 1709
6075.28 1653
6076.02 1643
6076.76 1650
6077.49 1595
6078.23 1546
6078.96 1643
6079.70 1648
6080.43 1594
6081.17 1535
6081.91 1493
6082.64 1421
6083.38 1386
6084.11 1422
6084.85 1387
6085.59 1327
6086.32 1255
6087.06 1321
6087.80 1341
6088.53 1287
6089.27 1310
6090.00 1348
6090.74 1377
6091.48 1433
6092.21 1426
6092.95 1422
6093.69 1365
6094.42 1396
6095.16 1342
6095.90 1363
6096.63 1276
6097.37 1224
6098.11 1276
6098.85 1211
6099.58 1275
6100.32 1235
6101.06 1191
6101.79 1158
6102.53 1143
6103.27 1195
6104.01 1195
6104.74 1113
6105.48 1158
6106.22 1169
6106.96 1120
6107.69 1129
6108.43 1163
6109.17 1102
6109.91 1132
6110.64 1119
6111.38 1148
6112.12 1173
6112.86 1211
6113.59 1209
6114.33 1200
6115.07 1194
6115.81 1231
6116.55 1208
6117.28 1230
6118.02 1202
6118.76 1306
6119.50 1262
6120.24 1258
6120.98 1230
6121.71 1279
6122.45 1183
6123.19 1184
6123.93 1243
6124.67 1301
6125.41 1274
6126.15 1274
6126.88 1283
6127.62 1270
6128.36 1316
6129.10 1360
6129.84 1363
6130.58 1287
6131.32 1265
6132.06 1290
6132.80 1310
6133.53 1278
6134.27 1291
6135.01 1298
6135.75 1310
6136.49 1293
6137.23 1348
6137.97 1396
6138.71 1479
6139.45 1516
6140.19 1517
6140.93 1617
6141.67 1661
6142.41 1726
6143.15 1767
6143.89 1672
6144.63 1676
6145.37 1632
6146.11 1646
6146.85 1561
6147.59 1619
6148.33 1541
6149.07 1433
6149.81 1489
6150.55 1542
6151.29 1464
6152.03 1510
6152.77 1506
6153.51 1554
6154.25 1487
6154.99 1527
6155.73 1595
6156.47 1581
6157.21 1557
6157.95 1545
6158.69 1663
6159.43 1637
6160.17 1595
6160.91 1657
6161.65 1614
6162.39 1621
6163.13 1693
6163.88 1745
6164.62 1858
6165.36 1838
6166.10 1999
6166.84 2138
6167.58 2245
6168.32 2317
6169.06 2459
6169.80 2523
6170.55 2412
6171.29 2395
6172.03 2392
6172.77 2379
6173.51 2307
6174.25 2156
6174.99 2176
6175.74 2236
6176.48 2174
6177.22 2151
6177.96 2212
6178.70 2216
6179.44 2338
6180.19 2566
6180.93 2980
6181.67 3504
6182.41 4367
6183.15 5647
6183.90 6688
6184.64 7658
6185.38 8158
6186.12 8162
6186.87 7899
6187.61 7186
6188.35 6462
6189.09 5644
6189.84 4856
6190.58 4198
6191.32 3715
6192.06 3254
6192.81 2973
6193.55 2748
6194.29 2837
6195.03 2738
6195.78 2543
6196.52 2504
6197.26 2543
6198.01 2487
6198.75 2465
6199.49 2493
6200.23 2381
6200.98 2369
6201.72 2382
6202.46 2379
6203.21 2305
6203.95 2309
6204.69 2325
6205.44 2483
6206.18 2745
6206.92 3253
6207.67 4097
6208.41 5724
6209.15 7404
6209.90 9143
6210.64 10694
6211.39 11573
6212.13 11795
6212.87 11411
6213.62 10604
6214.36 9187
6215.11 7746
6215.85 6408
6216.59 5198
6217.34 4222
6218.08 3538
6218.83 3086
6219.57 2682
6220.31 2485
6221.06 2446
6221.80 2430
6222.55 2431
6223.29 2319
6224.04 2252
6224.78 2194
6225.53 2155
6226.27 2004
6227.02 1935
6227.76 1858
6228.50 1757
6229.25 1607
6229.99 1485
6230.74 1453
6231.48 1463
6232.23 1358
6232.97 1352
6233.72 1302
6234.46 1301
6235.21 1369
6235.96 1425
6236.70 1373
6237.45 1413
6238.19 1397
6238.94 1486
6239.68 1646
6240.43 1719
6241.17 1821
6241.92 2069
6242.66 2065
6243.41 2058
6244.16 1965
6244.90 1969
6245.65 1976
6246.39 1921
6247.14 2033
6247.88 2142
6248.63 2250
6249.38 2348
6250.12 2270
6250.87 2227
6251.62 2136
6252.36 1992
6253.11 1899
6253.85 1781
6254.60 1679
6255.35 1632
6256.09 1557
6256.84 1535
6257.59 1462
6258.33 1417
6259.08 1465
6259.83 1479
6260.57 1493
6261.32 1491
6262.07 1431
6262.81 1441
6263.56 1495
6264.31 1448
6265.05 1447
6265.80 1379
6266.55 1297
6267.30 1227
6268.04 1241
6268.79 1244
6269.54 1284
6270.28 1250
6271.03 1270
6271.78 1265
6272.53 1306
6273.27 1353
6274.02 1327
6274.77 1300
6275.52 1345
6276.26 1335
6277.01 1258
6277.76 1269
6278.51 1247
6279.25 1270
6280.00 1264
6280.75 1227
6281.50 1285
6282.25 1252
6282.99 1204
6283.74 1239
6284.49 1194
6285.24 1139
6285.99 1136
6286.74 1219
6287.48 1215
6288.23 1159
6288.98 1174
6289.73 1159
6290.48 1117
6291.23 1057
6291.97 1083
6292.72 1093
6293.47 998
6294.22 963
6294.97 974
6295.72 956
6296.47 1002
6297.22 985
6297.96 951
6298.71 957
6299.46 1013
6300.21 957
6300.96 942
6301.71 969
6302.46 897
6303.21 872
6303.96 862
6304.71 864
6305.46 845
6306.21 914
6306.96 864
6307.71 838
6308.45 858
6309.20 884
6309.95 904
6310.70 936
6311.45 946
6312.20 962
6312.95 1033
6313.70 1029
6314.45 1020
6315.20 978
6315.95 997
6316.70 1000
6317.45 1034
6318.20 984
6318.95 1028
6319.70 1028
6320.45 1005
6321.20 934
6321.95 881
6322.70 895
6323.46 915
6324.21 888
6324.96 861
6325.71 872
6326.46 923
6327.21 873
6327.96 830
6328.71 846
6329.46 843
6330.21 907
6330.96 917
6331.71 891
6332.46 812
6333.21 889
6333.97 826
6334.72 860
6335.47 817
6336.22 905
6336.97 899
6337.72 826
6338.47 825
6339.22 775
6339.98 757
6340.73 847
6341.48 844
6342.23 820
6342.98 791
6343.73 804
6344.49 796
6345.24 808
6345.99 790
6346.74 789
6347.49 764
6348.24 816
6349.00 773
6349.75 829
6350.50 867
6351.25 818
6352.01 888
6352.76 939
6353.51 951
6354.26 1013
6355.01 1043
6355.77 1086
6356.52 1126
6357.27 1119
6358.02 1049
6358.78 1026
6359.53 1028
6360.28 934
6361.03 897
6361.79 898
6362.54 830
6363.29 887
6364.05 836
6364.80 824
6365.55 862
6366.30 814
6367.06 891
6367.81 908
6368.56 983
6369.32 1047
6370.07 1111
6370.82 1089
6371.58 1141
6372.33 1111
6373.08 1022
6373.84 994
6374.59 910
6375.34 857
6376.10 811
6376.85 791
6377.60 828
6378.36 840
6379.11 837
6379.87 831
6380.62 871
6381.37 907
6382.13 863
6382.88 851
6383.64 915
6384.39 940
6385.14 916
6385.90 818
6386.65 822
6387.41 847
6388.16 824
6388.91 853
6389.67 822
6390.42 852
6391.18 837
6391.93 815
6392.69 807
6393.44 736
6394.20 791
6394.95 776
6395.71 798
6396.46 748
6397.21 796
6397.97 815
6398.72 755
6399.48 720
6400.23 789
6400.99 787
6401.74 768
6402.50 778
6403.26 768
6404.01 788
6404.77 794
6405.52 746
6406.28 693
6407.03 799
6407.79 766
6408.54 819
6409.30 779
6410.05 834
6410.81 908
6411.56 894
6412.32 902
6413.08 918
6413.83 901
6414.59 851
6415.34 879
6416.10 838
6416.86 815
6417.61 868
6418.37 987
6419.12 929
6419.88 934
6420.64 960
6421.39 867
6422.15 820
6422.91 859
6423.66 828
6424.42 764
6425.17 805
6425.93 763
6426.69 778
6427.44 756
6428.20 737
6428.96 720
6429.71 739
6430.47 782
6431.23 798
6431.98 788
6432.74 778
6433.50 777
6434.26 824
6435.01 787
6435.77 805
6436.53 836
6437.28 825
6438.04 830
6438.80 824
6439.56 815
6440.31 878
6441.07 863
6441.83 795
6442.59 852
6443.34 822
6444.10 863
6444.86 864
6445.62 863
6446.37 866
6447.13 878
6447.89 872
6448.65 876
6449.40 924
6450.16 907
6450.92 917
6451.68 959
6452.44 930
6453.19 925
6453.95 926
6454.71 973
6455.47 900
6456.23 915
6456.99 927
6457.74 926
6458.50 966
6459.26 924
6460.02 967
6460.78 967
6461.54 983
6462.30 1039
6463.05 1055
6463.81 1090
6464.57 1067
6465.33 1090
6466.09 1135
6466.85 1156
6467.61 1220
6468.37 1224
6469.13 1223
6469.88 1258
6470.64 1251
6471.40 1212
6472.16 1179
6472.92 1215
6473.68 1187
6474.44 1195
6475.20 1213
6475.96 1175
6476.72 1250
6477.48 1279
6478.24 1246
6479.00 1279
6479.76 1321
6480.52 1344
6481.28 1379
6482.04 1353
6482.80 1411
6483.56 1491
6484.32 1487
6485.08 1503
6485.84 1580
6486.60 1571
6487.36 1567
6488.12 1601
6488.88 1663
6489.64 1585
6490.40 1638
6491.16 1717
6491.92 1729
6492.68 1848
6493.44 1917
6494.20 1957
6494.96 2000
6495.72 2012
6496.48 2105
6497.24 2141
6498.00 2122
6498.76 2045
6499.52 1976
6500.28 2043
6501.05 1950
6501.81 1984
6502.57 2041
6503.33 2153
6504.09 2088
6504.85 2194
6505.61 2400
6506.37 2992
6507.13 3903
6507.90 5448
6508.66 7478
6509.42 9449
6510.18 11203
6510.94 12151
6511.70 12239
6512.46 11772
6513.23 10303
6513.99 8888
6514.75 7546
6515.51 6162
6516.27 5027
6517.03 4272
6517.80 3612
6518.56 3169
6519.32 2859
6520.08 2691
6520.84 2568
6521.61 2459
6522.37 2457
6523.13 2452
6523.89 2431
6524.66 2537
6525.42 2617
6526.18 2865
6526.94 3185
6527.71 3547
6528.47 3902
6529.23 4253
6529.99 4495
6530.76 4592
6531.52 4437
6532.28 4217
6533.04 3966
6533.81 3741
6534.57 3738
6535.33 3961
6536.10 4434
6536.86 5099
6537.62 5797
6538.38 6314
6539.15 6753
6539.91 6486
6540.67 6082
6541.44 5375
6542.20 4691
6542.96 4119
6543.73 3441
6544.49 3217
6545.25 2973
6546.02 2803
6546.78 2834
6547.55 2894
6548.31 2931
6549.07 2962
6549.84 2896
6550.60 2774
6551.36 2643
6552.13 2393
6552.89 2305
6553.66 2282
6554.42 2174
6555.18 2079
6555.95 1965
6556.71 1998
6557.48 1889
6558.24 1793
6559.01 1812
6559.77 1876
6560.53 1830
6561.30 1812
6562.06 1830
6562.83 1913
6563.59 1875
6564.36 1973
6565.12 2016
6565.89 2123
6566.65 2196
6567.42 2090
6568.18 2165
6568.95 2202
6569.71 2200
6570.48 2199
6571.24 2035
6572.01 2181
6572.77 2148
6573.54 2246
6574.30 2355
6575.07 2350
6575.83 2497
6576.60 2458
6577.36 2454
6578.13 2470
6578.89 2388
6579.66 2329
6580.42 2189
6581.19 2142
6581.96 2114
6582.72 2116
6583.49 2202
6584.25 2235
6585.02 2359
6585.78 2316
6586.55 2304
6587.32 2315
6588.08 2309
6588.85 2299
6589.61 2217
6590.38 2178
6591.15 2180
6591.91 2151
6592.68 2141
6593.45 2375
6594.21 2454
6594.98 2640
6595.74 2947
6596.51 3122
6597.28 3246
6598.04 3274
6598.81 3274
6599.58 3073
6600.34 2966
6601.11 2727
6601.88 2598
6602.64 2428
6603.41 2257
6604.18 2051
6604.95 2014
6605.71 1921
6606.48 1900
6607.25 1823
6608.01 1844
6608.78 1838
6609.55 1798
6610.32 1791
6611.08 1866
6611.85 1839
6612.62 1829
6613.38 1898
6614.15 1829
6614.92 1836
6615.69 1867
6616.46 1843
6617.22 1835
6617.99 1817
6618.76 1746
6619.53 1800
6620.29 1865
6621.06 1811
6621.83 1957
6622.60 2126
6623.37 2188
6624.13 2286
6624.90 2414
6625.67 2573
6626.44 2468
6627.21 2369
6627.98 2322
6628.74 2178
6629.51 2153
6630.28 2084
6631.05 2056
6631.82 1980
6632.59 1969
6633.35 1982
6634.12 2187
6634.89 2287
6635.66 2491
6636.43 2638
6637.20 2732
6637.97 2750
6638.74 2766
6639.51 2756
6640.27 2795
6641.04 2734
6641.81 2848
6642.58 3040
6643.35 3134
6644.12 3242
6644.89 3195
6645.66 3101
6646.43 2982
6647.20 2798
6647.97 2492
6648.74 2231
6649.51 2034
6650.28 1930
6651.05 1856
6651.82 1852
6652.58 1724
6653.35 1651
6654.12 1683
6654.89 1696
6655.66 1659
6656.43 1727
6657.20 1722
6657.97 1736
6658.74 1718
6659.51 1709
6660.28 1671
6661.05 1573
6661.83 1566
6662.60 1609
6663.37 1504
6664.14 1560
6664.91 1524
6665.68 1572
6666.45 1452
6667.22 1492
6667.99 1438
6668.76 1512
6669.53 1504
6670.30 1541
6671.07 1664
6671.84 1699
6672.61 1798
6673.38 1797
6674.16 1843
6674.93 1881
6675.70 1831
6676.47 1823
6677.24 1782
6678.01 1820
6678.78 1775
6679.55 1694
6680.33 1825
6681.10 1876
6681.87 1861
6682.64 1836
6683.41 1936
6684.18 1927
6684.95 2092
6685.73 2182
6686.50 2311
6687.27 2455
6688.04 2552
6688.81 2539
6689.58 2381
6690.36 2208
6691.13 2104
6691.90 1903
6692.67 1748
6693.44 1721
6694.22 1532
6694.99 1586
6695.76 1564
6696.53 1535
6697.31 1425
6698.08 1395
6698.85 1427
6699.62 1388
6700.40 1417
6701.17 1445
6701.94 1413
6702.71 1405
6703.49 1481
6704.26 1527
6705.03 1474
6705.80 1387
6706.58 1398
6707.35 1403
6708.12 1357
6708.90 1369
6709.67 1375
6710.44 1364
6711.22 1334
6711.99 1329
6712.76 1312
6713.54 1293
6714.31 1251
6715.08 1279
6715.86 1250
6716.63 1174
6717.40 1229
6718.18 1249
6718.95 1271
6719.72 1278
6720.50 1259
6721.27 1215
6722.04 1203
6722.82 1212
6723.59 1222
6724.37 1179
6725.14 1201
6725.91 1219
6726.69 1194
6727.46 1158
6728.24 1183
6729.01 1165
6729.78 1213
6730.56 1137
6731.33 1139
6732.11 1145
6732.88 1160
6733.66 1207
6734.43 1262
6735.20 1257
6735.98 1219
6736.75 1232
6737.53 1274
6738.30 1333
6739.08 1307
6739.85 1300
6740.63 1308
6741.40 1299
6742.18 1288
6742.95 1314
6743.73 1293
6744.50 1331
6745.28 1362
6746.05 1324
6746.83 1346
6747.60 1376
6748.38 1423
6749.15 1389
6749.93 1397
6750.70 1468
6751.48 1487
6752.25 1579
6753.03 1717
6753.81 1915
6754.58 2126
6755.36 2206
6756.13 2183
6756.91 2112
6757.68 2006
6758.46 2020
6759.24 1873
6760.01 1748
6760.79 1646
6761.56 1663
6762.34 1648
6763.12 1592
6763.89 1630
6764.67 1560
6765.44 1535
6766.22 1436
6767.00 1456
6767.77 1496
6768.55 1479
6769.33 1599
6770.10 1571
6770.88 1541
6771.66 1510
6772.43 1424
6773.21 1421
6773.99 1429
6774.76 1464
6775.54 1399
6776.32 1374
6777.09 1338
6777.87 1304
6778.65 1218
6779.42 1189
6780.20 1254
6780.98 1245
6781.76 1219
6782.53 1157
6783.31 1218
6784.09 1203
6784.87 1153
6785.64 1120
6786.42 1132
6787.20 1221
6787.98 1235
6788.75 1257
6789.53 1243
6790.31 1123
6791.09 1116
6791.86 1125
6792.64 1124
6793.42 1047
6794.20 1065
6794.98 1058
6795.75 1045
6796.53 1010
6797.31 961
6798.09 1036
6798.87 1026
6799.64 976
6800.42 1025
6801.20 970
6801.98 919
6802.76 990
6803.54 1026
6804.31 1001
6805.09 1004
6805.87 1097
6806.65 1082
6807.43 1109
6808.21 1089
6808.99 1103
6809.76 1084
6810.54 1047
6811.32 1016
6812.10 989
6812.88 1026
6813.66 1030
6814.44 1040
6815.22 1057
6816.00 1066
6816.78 1013
6817.55 971
6818.33 1046
6819.11 1018
6819.89 1035
6820.67 1064
6821.45 1044
6822.23 1075
6823.01 1089
6823.79 999
6824.57 930
6825.35 967
6826.13 982
6826.91 1009
6827.69 985
6828.47 968
6829.25 993
6830.03 986
6830.81 978
6831.59 912
6832.37 954
6833.15 1023
6833.93 1074
6834.71 1032
6835.49 919
6836.27 981
6837.05 1061
6837.83 1162
6838.61 1254
6839.39 1462
6840.17 1678
6840.95 1817
6841.73 1835
6842.51 1814
6843.29 1713
6844.08 1642
6844.86 1454
6845.64 1345
6846.42 1290
6847.20 1186
6847.98 1157
6848.76 1212
6849.54 1321
6850.32 1401
6851.10 1621
6851.89 1868
6852.67 2027
6853.45 2163
6854.23 2140
6855.01 2134
6855.79 1958
6856.57 1765
6857.35 1615
6858.14 1484
6858.92 1285
6859.70 1296
6860.48 1166
6861.26 1193
6862.04 1150
6862.83 1110
6863.61 1103
6864.39 1081
6865.17 1096
6865.95 1109
6866.74 1069
6867.52 1112
6868.30 1122
6869.08 1148
6869.86 1156
6870.65 1136
6871.43 1166
6872.21 1186
6872.99 1170
6873.78 1127
6874.56 1117
6875.34 1122
6876.12 1168
6876.91 1268
6877.69 1241
6878.47 1270
6879.25 1275
6880.04 1339
6880.82 1509
6881.60 1579
6882.39 1764
6883.17 2004
6883.95 2197
6884.74 2269
6885.52 2227
6886.30 2170
6887.08 2036
6887.87 2015
6888.65 2137
6889.43 2301
6890.22 2392
6891.00 2564
6891.78 2583
6892.57 2464
6893.35 2308
6894.14 2119
6894.92 1925
6895.70 1717
6896.49 1632
6897.27 1568
6898.05 1439
6898.84 1418
6899.62 1444
6900.41 1413
6901.19 1408
6901.97 1460
6902.76 1492
6903.54 1411
6904.33 1398
6905.11 1347
6905.89 1380
6906.68 1430
6907.46 1428
6908.25 1386
6909.03 1395
6909.82 1374
6910.60 1329
6911.39 1364
6912.17 1311
6912.96 1182
6913.74 1135
6914.52 1206
6915.31 1230
6916.09 1210
6916.88 1224
6917.66 1212
6918.45 1233
6919.23 1255
6920.02 1223
6920.80 1195
6921.59 1189
6922.37 1196
6923.16 1256
6923.95 1245
6924.73 1264
6925.52 1178
6926.30 1193
6927.09 1237
6927.87 1238
6928.66 1297
6929.44 1267
6930.23 1267
6931.01 1250
6931.80 1261
6932.59 1345
6933.37 1295
6934.16 1231
6934.94 1226
6935.73 1290
6936.52 1290
6937.30 1308
6938.09 1258
6938.87 1346
6939.66 1315
6940.45 1468
6941.23 1538
6942.02 1610
6942.81 1699
6943.59 1862
6944.38 1930
6945.16 1949
6945.95 1970
6946.74 2048
6947.52 2101
6948.31 2164
6949.10 2156
6949.88 2247
6950.67 2352
6951.46 2399
6952.25 2315
6953.03 2163
6953.82 2112
6954.61 2027
6955.39 1969
6956.18 1826
6956.97 1783
6957.75 1772
6958.54 1705
6959.33 1817
6960.12 1875
6960.90 1742
6961.69 1796
6962.48 1810
6963.27 1815
6964.05 1847
6964.84 1936
6965.63 1866
6966.42 1981
6967.20 2081
6967.99 2089
6968.78 2242
6969.57 2352
6970.36 2524
6971.14 2690
6971.93 2748
6972.72 2780
6973.51 2817
6974.30 2750
6975.08 2654
6975.87 2625
6976.66 2579
6977.45 2648
6978.24 2632
6979.03 2630
6979.81 2718
6980.60 2777
6981.39 2962
6982.18 3311
6982.97 3800
6983.76 4749
6984.55 5953
6985.34 7997
6986.12 10372
6986.91 12838
6987.70 14536
6988.49 15192
6989.28 15225
6990.07 14345
6990.86 12879
6991.65 11071
6992.44 9048
6993.23 7455
6994.01 5996
6994.80 4939
6995.59 4012
6996.38 3395
6997.17 2940
6997.96 2617
6998.75 2352
6999.54 2142
7000.33 2085
7001.12 2000
7001.91 1871
7002.70 1846
7003.49 1783
7004.28 1774
7005.07 1713
7005.86 1680
7006.65 1601
7007.44 1466
7008.23 1428
7009.02 1364
7009.81 1309
7010.60 1379
7011.39 1387
7012.18 1481
7012.97 1505
7013.76 1558
7014.55 1702
7015.34 1789
7016.13 1833
7016.92 1842
7017.71 1846
7018.50 1788
7019.29 1681
7020.08 1762
7020.88 1774
7021.67 1761
7022.46 1901
7023.25 2022
7024.04 2143
7024.83 2416
7025.62 2571
7026.41 2600
7027.20 2595
7027.99 2574
7028.79 2479
7029.58 2361
7030.37 2244
7031.16 1999
7031.95 1854
7032.74 1775
7033.53 1631
7034.33 1593
7035.12 1467
7035.91 1506
7036.70 1603
7037.49 1640
7038.28 1695
7039.08 1741
7039.87 1837
7040.66 1777
7041.45 1684
7042.24 1732
7043.04 1729
7043.83 1637
7044.62 1690
7045.41 1722
7046.20 1662
7047.00 1624
7047.79 1697
7048.58 1778
7049.37 1793
7050.17 1937
7050.96 2138
7051.75 2304
7052.54 2452
7053.34 2537
7054.13 2524
7054.92 2272
7055.71 2058
7056.51 1988
7057.30 1914
7058.09 1826
7058.89 1781
7059.68 1820
7060.47 1770
7061.26 1852
7062.06 1817
7062.85 1824
7063.64 1777
7064.44 1716
7065.23 1670
7066.02 1669
7066.82 1615
7067.61 1636
7068.40 1650
7069.20 1600
7069.99 1546
7070.78 1400
7071.58 1389
7072.37 1436
7073.17 1385
7073.96 1307
7074.75 1282
7075.55 1250
7076.34 1304
7077.13 1310
7077.93 1245
7078.72 1171
7079.52 1208
7080.31 1153
7081.10 1197
7081.90 1215
7082.69 1230
7083.49 1161
7084.28 1142
7085.08 1127
7085.87 1201
7086.67 1175
7087.46 1179
7088.25 1171
7089.05 1156
7089.84 1181
7090.64 1202
7091.43 1179
7092.23 1180
7093.02 1131
7093.82 1078
7094.61 1051
7095.41 1079
7096.20 1045
7097.00 1066
7097.79 1060
7098.59 1014
7099.38 969
7100.18 955
7100.97 1039
7101.77 996
7102.56 1009
7103.36 1012
7104.15 948
7104.95 960
7105.75 924
7106.54 884
7107.34 862
7108.13 875
7108.93 869
7109.72 837
7110.52 859
7111.32 838
7112.11 883
7112.91 859
7113.70 887
7114.50 844
7115.30 814
7116.09 871
7116.89 890
7117.68 830
7118.48 842
7119.28 803
7120.07 799
7120.87 830
7121.67 801
7122.46 831
7123.26 799
7124.06 850
7124.85 828
7125.65 827
7126.45 829
7127.24 836
7128.04 754
7128.84 798
7129.63 849
7130.43 901
7131.23 869
7132.02 909
7132.82 912
7133.62 888
7134.41 896
7135.21 865
7136.01 841
7136.81 856
7137.60 813
7138.40 842
7139.20 763
7140.00 757
7140.79 757
7141.59 742
7142.39 776
7143.19 794
7143.98 743
7144.78 690
7145.58 761
7146.38 706
7147.18 712
7147.97 692
7148.77 698
7149.57 668
7150.37 662
7151.17 653
7151.96 645
7152.76 621
7153.56 688
7154.36 710
7155.16 706
7155.95 676
7156.75 655
7157.55 679
7158.35 722
7159.15 710
7159.95 699
7160.75 766
7161.54 734
7162.34 719
7163.14 757
7163.94 751
7164.74 726
7165.54 661
7166.34 624
7167.14 642
7167.93 648
7168.73 675
7169.53 724
7170.33 665
7171.13 663
7171.93 685
7172.73 689
7173.53 638
7174.33 674
7175.13 689
7175.93 672
7176.73 611
7177.53 654
7178.33 565
7179.13 607
7179.93 660
7180.73 605
7181.53 669
7182.32 632
7183.12 592
7183.92 598
7184.72 669
7185.52 627
7186.32 599
7187.12 615
7187.92 613
7188.72 686
7189.53 603
7190.33 567
7191.13 642
7191.93 622
7192.73 618
7193.53 625
7194.33 637
7195.13 564
7195.93 624
7196.73 605
7197.53 588
7198.33 563
7199.13 572
7199.93 561
7200.73 594
7201.53 636
7202.33 555
7203.14 617
7203.94 612
7204.74 617
7205.54 580
7206.34 606
7207.14 683
7207.94 595
7208.74 584
7209.55 567
7210.35 597
7211.15 570
7211.95 609
7212.75 655
7213.55 634
7214.35 623
7215.16 656
7215.96 599
7216.76 591
7217.56 621
7218.36 600
7219.16 622
7219.97 632
7220.77 632
7221.57 646
7222.37 645
7223.17 662
7223.98 648
7224.78 637
7225.58 634
7226.38 623
7227.19 579
7227.99 577
7228.79 595
7229.59 611
7230.40 601
7231.20 541
7232.00 574
7232.80 624
7233.61 605
7234.41 625
7235.21 650
7236.01 694
7236.82 704
7237.62 720
7238.42 791
7239.23 816
7240.03 848
7240.83 811
7241.63 770
7242.44 726
7243.24 679
7244.04 653
7244.85 652
7245.65 624
7246.45 611
7247.26 594
7248.06 612
7248.86 588
7249.67 665
7250.47 639
7251.28 591
7252.08 605
7252.88 630
7253.69 601
7254.49 606
7255.29 586
7256.10 609
7256.90 644
7257.71 617
7258.51 667
7259.31 654
7260.12 601
7260.92 609
7261.73 590
7262.53 551
7263.34 586
7264.14 605
7264.94 586
7265.75 601
7266.55 583
7267.36 614
7268.16 584
7268.97 614
7269.77 619
7270.58 594
7271.38 556
7272.19 545
7272.99 549
7273.80 603
7274.60 623
7275.41 621
7276.21 590
7277.02 612
7277.82 647
7278.63 635
7279.43 595
7280.24 591
7281.04 610
7281.85 663
7282.65 694
7283.46 709
7284.26 721
7285.07 907
7285.87 935
7286.68 999
7287.49 1030
7288.29 1049
7289.10 970
7289.90 958
7290.71 887
7291.52 861
7292.32 765
7293.13 755
7293.93 698
7294.74 697
7295.55 614
7296.35 650
7297.16 674
7297.96 662
7298.77 679
7299.58 679
7300.38 672
7301.19 724
7302.00 705
7302.80 712
7303.61 771
7304.42 751
7305.22 762
7306.03 707
7306.84 717
7307.64 730
7308.45 740
7309.26 761
7310.06 813
7310.87 809
7311.68 809
7312.48 855
7313.29 861
7314.10 900
7314.90 864
7315.71 878
7316.52 860
7317.33 941
7318.13 1082
7318.94 1295
7319.75 1496
7320.56 1685
7321.36 1902
7322.17 2014
7322.98 1949
7323.79 1817
7324.59 1672
7325.40 1473
7326.21 1282
7327.02 1205
7327.83 1133
7328.63 1060
7329.44 957
7330.25 931
7331.06 904
7331.87 825
7332.67 813
7333.48 866
7334.29 875
7335.10 892
7335.91 812
7336.72 901
7337.52 929
7338.33 906
7339.14 898
7339.95 933
7340.76 949
7341.57 976
7342.38 960
7343.18 902
7343.99 873
7344.80 817
7345.61 769
7346.42 864
7347.23 803
7348.04 735
7348.85 736
7349.66 761
7350.46 732
7351.27 733
7352.08 738
7352.89 710
7353.70 724
7354.51 676
7355.32 687
7356.13 699
7356.94 669
7357.75 698
7358.56 671
7359.37 708
7360.18 796
7360.99 762
7361.80 785
7362.61 822
7363.42 820
7364.23 754
7365.04 800
7365.85 759
7366.66 725
7367.47 740
7368.28 696
7369.09 635
7369.90 648
7370.71 640
7371.52 693
7372.33 684
7373.14 619
7373.95 606
7374.76 617
7375.57 637
7376.38 626
7377.19 610
7378.00 646
7378.81 580
7379.62 659
7380.43 659
7381.24 722
7382.06 757
7382.87 781
7383.68 788
7384.49 746
7385.30 753
7386.11 710
7386.92 705
7387.73 721
7388.54 701
7389.36 654
7390.17 623
7390.98 625
7391.79 609
7392.60 594
7393.41 604
7394.22 645
7395.04 577
7395.85 580
7396.66 561
7397.47 550
7398.28 551
7399.09 587
7399.91 582
7400.72 557
7401.53 552
7402.34 587
7403.15 576
7403.97 590
7404.78 568
7405.59 581
7406.40 602
7407.21 577
7408.03 566
7408.84 521
7409.65 520
7410.46 525
7411.28 568
7412.09 512
7412.90 535
7413.71 505
7414.53 515
7415.34 540
7416.15 524
7416.96 500
7417.78 500
7418.59 500
7419.40 498
7420.22 501
7421.03 489
7421.84 491
7422.66 464
7423.47 499
7424.28 526
7425.09 491
7425.91 473
7426.72 484
7427.53 467
7428.35 462
7429.16 509
7429.98 500
7430.79 507
7431.60 498
7432.42 476
7433.23 546
7434.04 512
7434.86 514
7435.67 475
7436.48 436
7437.30 505
7438.11 453
7438.93 431
7439.74 475
7440.55 480
7441.37 455
7442.18 487
7443.00 519
7443.81 495
7444.63 475
7445.44 462
7446.25 457
7447.07 453
7447.88 466
7448.70 482
7449.51 451
7450.33 458
7451.14 504
7451.96 459
7452.77 433
7453.59 474
7454.40 475
7455.22 456
7456.03 444
7456.85 431
7457.66 438
7458.48 433
7459.29 477
7460.11 494
7460.92 451
7461.74 443
7462.55 458
7463.37 470
7464.18 441
7465.00 432
7465.81 434
7466.63 445
7467.44 457
7468.26 460
7469.08 508
7469.89 524
7470.71 468
7471.52 470
7472.34 486
7473.15 481
7473.97 490
7474.79 483
7475.60 536
7476.42 516
7477.23 495
7478.05 515
7478.87 532
7479.68 484
7480.50 485
7481.32 504
7482.13 497
7482.95 516
7483.76 464
7484.58 488
7485.40 497
7486.21 488
7487.03 464
7487.85 467
7488.66 472
7489.48 479
7490.30 451
7491.11 459
7491.93 433
7492.75 453
7493.57 462
7494.38 456
7495.20 443
7496.02 472
7496.83 502
7497.65 468
7498.47 485
7499.29 478
7500.10 466
7500.92 467
7501.74 436
7502.55 481
7503.37 478
7504.19 527
7505.01 538
7505.83 536
7506.64 540
7507.46 485
7508.28 501
7509.10 528
7509.91 464
7510.73 508
7511.55 500
7512.37 460
7513.19 447
7514.00 425
7514.82 430
7515.64 458
7516.46 484
7517.28 468
7518.10 476
7518.91 475
7519.73 483
7520.55 479
7521.37 480
7522.19 417
7523.01 478
7523.82 482
7524.64 464
7525.46 448
7526.28 476
7527.10 467
7527.92 431
7528.74 519
7529.56 480
7530.38 490
7531.19 500
7532.01 464
7532.83 462
7533.65 476
7534.47 482
7535.29 461
7536.11 446
7536.93 450
7537.75 464
7538.57 460
7539.39 492
7540.21 500
7541.03 438
7541.85 455
7542.67 465
7543.48 426
7544.30 483
7545.12 490
7545.94 478
7546.76 472
7547.58 510
7548.40 477
7549.22 556
7550.04 501
7550.86 477
7551.68 475
7552.50 499
7553.32 459
7554.14 429
7554.97 442
7555.79 445
7556.61 434
7557.43 450
7558.25 461
7559.07 474
7559.89 439
7560.71 461
7561.53 457
7562.35 467
7563.17 473
7563.99 509
7564.81 488
7565.63 490
7566.45 476
7567.28 438
7568.10 476
7568.92 462
7569.74 507
7570.56 493
7571.38 469
7572.20 500
7573.02 517
7573.84 484
7574.67 482
7575.49 498
7576.31 510
7577.13 496
7577.95 489
7578.77 503
7579.60 532
7580.42 524
7581.24 519
7582.06 512
7582.88 538
7583.70 500
7584.53 501
7585.35 496
7586.17 483
7586.99 616
7587.81 598
7588.64 600
7589.46 586
7590.28 612
7591.10 644
7591.93 599
7592.75 568
7593.57 621
7594.39 639
7595.22 648
7596.04 621
7596.86 627
7597.68 609
7598.51 692
7599.33 708
7600.15 758
7600.97 772
7601.80 711
7602.62 785
7603.44 794
7604.27 805
7605.09 796
7605.91 913
7606.73 947
7607.56 968
7608.38 906
7609.20 932
7610.03 855
7610.85 880
7611.67 840
7612.50 833
7613.32 792
7614.15 749
7614.97 779
7615.79 798
7616.62 776
7617.44 886
7618.26 943
7619.09 977
7619.91 1017
7620.73 1100
7621.56 1165
7622.38 1104
7623.21 1091
7624.03 1081
7624.85 1097
7625.68 1008
7626.50 984
7627.33 989
7628.15 990
7628.98 972
7629.80 975
7630.62 974
7631.45 1030
7632.27 1091
7633.10 1179
7633.92 1111
7634.75 1085
7635.57 1104
7636.40 1095
7637.22 1039
7638.05 1063
7638.87 964
7639.70 890
7640.52 848
7641.35 781
7642.17 801
7643.00 779
7643.82 745
7644.65 800
7645.47 830
7646.30 843
7647.12 868
7647.95 821
7648.77 861
7649.60 889
7650.42 845
7651.25 824
7652.08 853
7652.90 872
7653.73 848
7654.55 782
7655.38 767
7656.20 708
7657.03 716
7657.86 702
7658.68 700
7659.51 641
7660.33 580
7661.16 610
7661.99 597
7662.81 646
7663.64 640
7664.46 597
7665.29 598
7666.12 566
7666.94 568
7667.77 588
7668.60 582
7669.42 620
7670.25 615
7671.08 616
7671.90 580
7672.73 629
7673.56 618
7674.38 612
7675.21 568
7676.04 571
7676.86 605
7677.69 580
7678.52 598
7679.34 566
7680.17 568
7681.00 566
7681.83 578
7682.65 565
7683.48 615
7684.31 590
7685.13 646
7685.96 734
7686.79 766
7687.62 762
7688.44 707
7689.27 781
7690.10 712
7690.93 692
7691.76 650
7692.58 660
7693.41 632
7694.24 617
7695.07 596
7695.89 637
7696.72 612
7697.55 622
7698.38 658
7699.21 664
7700.03 698
7700.86 728
7701.69 761
7702.52 779
7703.35 745
7704.18 699
7705.00 674
7705.83 629
7706.66 631
7707.49 646
7708.32 589
7709.15 564
7709.98 546
7710.80 546
7711.63 555
7712.46 550
7713.29 536
7714.12 535
7714.95 539
7715.78 542
7716.61 520
7717.44 525
7718.27 557
7719.09 601
7719.92 512
7720.75 544
7721.58 505
7722.41 476
7723.24 487
7724.07 501
7724.90 507
7725.73 534
7726.56 503
7727.39 526
7728.22 560
7729.05 539
7729.88 546
7730.71 540
7731.54 611
7732.37 616
7733.20 573
7734.03 525
7734.86 510
7735.69 487
7736.52 499
7737.35 511
7738.18 517
7739.01 492
7739.84 518
7740.67 460
7741.50 434
7742.33 457
7743.16 439
7743.99 449
7744.82 464
7745.65 455
7746.48 477
7747.31 521
7748.14 520
7748.98 550
7749.81 537
7750.64 513
7751.47 490
7752.30 560
7753.13 530
7753.96 486
7754.79 475
7755.62 489
7756.45 455
7757.29 464
7758.12 443
7758.95 461
7759.78 470
7760.61 440
7761.44 440
7762.27 435
7763.11 432
7763.94 426
7764.77 468
7765.60 426
7766.43 428
7767.26 458
7768.10 430
7768.93 446
7769.76 432
7770.59 471
7771.42 417
7772.26 462
7773.09 445
7773.92 436
7774.75 456
7775.58 427
7776.42 460
7777.25 450
7778.08 481
7778.91 472
7779.75 483
7780.58 457
7781.41 438
7782.24 478
7783.08 447
7783.91 422
7784.74 451
7785.57 449
7786.41 427
7787.24 426
7788.07 456
7788.91 460
7789.74 474
7790.57 490
7791.40 464
7792.24 447
7793.07 475
7793.90 468
7794.74 497
7795.57 463
7796.40 475
7797.24 509
7798.07 477
7798.90 519
7799.74 550
7800.57 492
7801.40 525
7802.24 594
7803.07 595
7803.91 517
7804.74 508
7805.57 552
7806.41 524
7807.24 547
7808.07 556
7808.91 599
7809.74 556
7810.58 537
7811.41 583
7812.25 583
7813.08 633
7813.91 639
7814.75 692
7815.58 706
7816.42 718
7817.25 733
7818.09 749
7818.92 741
7819.75 709
7820.59 747
7821.42 729
7822.26 759
7823.09 799
7823.93 848
7824.76 919
7825.60 856
7826.43 975
7827.27 900
7828.10 868
7828.94 836
7829.77 790
7830.61 754
7831.44 767
7832.28 726
7833.11 771
7833.95 778
7834.78 785
7835.62 823
7836.46 896
7837.29 942
7838.13 879
7838.96 884
7839.80 860
7840.63 726
7841.47 754
7842.31 723
7843.14 745
7843.98 709
7844.81 643
7845.65 628
7846.48 594
7847.32 621
7848.16 627
7848.99 612
7849.83 589
7850.67 610
7851.50 667
7852.34 648
7853.17 609
7854.01 636
7854.85 618
7855.68 585
7856.52 594
7857.36 685
7858.19 664
7859.03 617
7859.87 576
7860.70 651
7861.54 638
7862.38 619
7863.21 617
7864.05 641
7864.89 612
7865.73 610
7866.56 619
7867.40 606
7868.24 587
7869.07 602
7869.91 604
7870.75 589
7871.59 585
7872.42 609
7873.26 616
7874.10 661
7874.94 691
7875.77 622
7876.61 695
7877.45 698
7878.29 775
7879.12 780
7879.96 883
7880.80 901
7881.64 940
7882.47 945
7883.31 863
7884.15 816
7884.99 756
7885.83 792
7886.67 754
7887.50 756
7888.34 691
7889.18 691
7890.02 696
7890.86 668
7891.69 673
7892.53 744
7893.37 760
7894.21 794
7895.05 772
7895.89 782
7896.73 755
7897.57 756
7898.40 736
7899.24 727
7900.08 707
7900.92 664
7901.76 587
7902.60 639
7903.44 600
7904.28 580
7905.12 593
7905.95 579
7906.79 559
7907.63 581
7908.47 583
7909.31 568
7910.15 535
7910.99 590
7911.83 581
7912.67 589
7913.51 592
7914.35 582
7915.19 593
7916.03 648
7916.87 587
7917.71 623
7918.55 623
7919.39 640
7920.23 669
7921.07 649
7921.91 638
7922.75 631
7923.59 613
7924.43 558
7925.27 554
7926.11 557
7926.95 567
7927.79 549
7928.63 538
7929.47 514
7930.31 520
7931.15 504
7931.99 525
7932.83 556
7933.67 550
7934.51 560
7935.35 525
7936.19 522
7937.04 554
7937.88 520
7938.72 523
7939.56 524
7940.40 509
7941.24 499
7942.08 502
7942.92 535
7943.76 551
7944.60 503
7945.45 508
7946.29 549
7947.13 542
7947.97 531
7948.81 543
7949.65 568
7950.49 516
7951.34 522
7952.18 607
7953.02 603
7953.86 624
7954.70 628
7955.54 617
7956.39 720
7957.23 737
7958.07 797
7958.91 738
7959.75 762
7960.60 750
7961.44 759
7962.28 742
7963.12 727
7963.96 684
7964.81 681
7965.65 679
7966.49 744
7967.33 751
7968.18 839
7969.02 958
7969.86 1035
7970.70 1008
7971.55 986
7972.39 947
7973.23 887
7974.08 776
7974.92 743
7975.76 708
7976.60 637
7977.45 618
7978.29 584
7979.13 555
7979.98 554
7980.82 596
7981.66 544
7982.51 517
7983.35 537
7984.19 563
7985.04 590
7985.88 547
7986.72 542
7987.57 556
7988.41 551
7989.25 533
7990.10 555
7990.94 547
7991.78 505
7992.63 501
7993.47 462
7994.32 455
7995.16 442
7996.00 443
7996.85 456
7997.69 466
7998.53 423
7999.38 420
8000.22 438
8001.07 458
8001.91 389
8002.76 411
8003.60 416
8004.44 434
8005.29 398
8006.13 380
8006.98 396
8007.82 434
8008.67 409
8009.51 360
8010.36 393
8011.20 366
8012.05 366
8012.89 375
8013.74 404
8014.58 397
8015.43 367
8016.27 364
8017.12 394
8017.96 410
8018.81 427
8019.65 390
8020.50 390
8021.34 383
8022.19 363
8023.03 369
8023.88 351
8024.72 377
8025.57 354
8026.41 366
8027.26 335
8028.11 341
8028.95 358
8029.80 378
8030.64 369
8031.49 368
8032.33 390
8033.18 379
8034.03 356
8034.87 343
8035.72 347
8036.56 384
8037.41 374
8038.26 361
8039.10 404
8039.95 370
8040.80 374
8041.64 401
8042.49 404
8043.33 377
8044.18 367
8045.03 362
8045.87 365
8046.72 350
8047.57 380
8048.41 372
8049.26 339
8050.11 329
8050.95 356
8051.80 389
8052.65 325
8053.49 329
8054.34 363
8055.19 347
8056.04 327
8056.88 401
8057.73 369
8058.58 363
8059.42 345
8060.27 358
8061.12 374
8061.97 356
8062.81 372
8063.66 338
8064.51 339
8065.36 349
8066.20 329
8067.05 363
8067.90 350
8068.75 314
8069.60 331
8070.44 353
8071.29 331
8072.14 335
8072.99 307
8073.84 337
8074.68 340
8075.53 321
8076.38 323
8077.23 359
8078.08 336
8078.92 313
8079.77 328
8080.62 394
8081.47 329
8082.32 322
8083.17 347
8084.02 375
8084.86 339
8085.71 334
8086.56 324
8087.41 368
8088.26 367
8089.11 320
8089.96 348
8090.81 306
8091.65 307
8092.50 320
8093.35 318
8094.20 315
8095.05 383
8095.90 377
8096.75 375
8097.60 334
8098.45 343
8099.30 313
8100.15 342
8101.00 341
8101.85 339
8102.70 363
8103.54 313
8104.39 318
8105.24 355
8106.09 356
8106.94 330
8107.79 350
8108.64 394
8109.49 407
8110.34 363
8111.19 404
8112.04 346
8112.89 350
8113.74 381
8114.59 387
8115.44 371
8116.29 355
8117.14 328
8117.99 328
8118.84 363
8119.70 362
8120.55 361
8121.40 358
8122.25 360
8123.10 338
8123.95 350
8124.80 328
8125.65 341
8126.50 328
8127.35 379
8128.20 408
8129.05 361
8129.90 358
8130.76 391
8131.61 358
8132.46 359
8133.31 411
8134.16 395
8135.01 387
8135.86 402
8136.71 400
8137.56 406
8138.42 398
8139.27 395
8140.12 379
8140.97 376
8141.82 371
8142.67 392
8143.53 360
8144.38 369
8145.23 387
8146.08 410
8146.93 407
8147.78 403
8148.64 401
8149.49 430
8150.34 378
8151.19 396
8152.05 399
8152.90 419
8153.75 403
8154.60 418
8155.45 460
8156.31 417
8157.16 505
8158.01 497
8158.86 500
8159.72 488
8160.57 496
8161.42 454
8162.27 484
8163.13 445
8163.98 405
8164.83 386
8165.69 368
8166.54 386
8167.39 392
8168.24 366
8169.10 347
8169.95 366
8170.80 366
8171.66 355
8172.51 329
8173.36 371
8174.22 335
8175.07 374
8175.92 355
8176.78 333
8177.63 337
8178.48 353
8179.34 325
8180.19 332
8181.04 354
8181.90 312
8182.75 291
8183.61 346
8184.46 331
8185.31 303
8186.17 349
8187.02 366
8187.87 356
8188.73 336
8189.58 331
8190.44 325
8191.29 332
8192.15 293
8193.00 314
8193.85 331
8194.71 315
8195.56 335
8196.42 300
8197.27 317
8198.13 313
8198.98 359
8199.84 327
8200.69 335
8201.55 322
8202.40 334
8203.25 278
8204.11 295
8204.96 303
8205.82 315
8206.67 312
8207.53 327
8208.38 322
8209.24 314
8210.09 322
8210.95 300
8211.81 294
8212.66 323
8213.52 311
8214.37 314
8215.23 314
8216.08 328
8216.94 325
8217.79 339
8218.65 321
8219.50 324
8220.36 311
8221.22 311
8222.07 306
8222.93 331
8223.78 310
8224.64 323
8225.50 359
8226.35 366
8227.21 317
8228.06 355
8228.92 342
8229.78 364
8230.63 297
8231.49 322
8232.34 295
8233.20 324
8234.06 309
8234.91 290
8235.77 336
8236.63 325
8237.48 333
8238.34 344
8239.20 316
8240.05 309
8240.91 321
8241.77 308
8242.62 325
8243.48 310
8244.34 294
8245.19 290
8246.05 322
8246.91 313
8247.77 302
8248.62 355
8249.48 332
8250.34 297
8251.20 315
8252.05 329
8252.91 302
8253.77 311
8254.62 310
8255.48 313
8256.34 326
8257.20 319
8258.06 311
8258.91 323
8259.77 309
8260.63 305
8261.49 317
8262.34 292
8263.20 292
8264.06 278
8264.92 307
8265.78 292
8266.63 327
8267.49 315
8268.35 332
8269.21 350
8270.07 332
8270.93 317
8271.78 330
8272.64 383
8273.50 362
8274.36 341
8275.22 344
8276.08 365
8276.93 394
8277.79 382
8278.65 384
8279.51 403
8280.37 437
8281.23 452
8282.09 440
8282.95 414
8283.81 424
8284.66 443
8285.52 444
8286.38 425
8287.24 398
8288.10 377
8288.96 440
8289.82 407
8290.68 392
8291.54 388
8292.40 382
8293.26 424
8294.12 449
8294.98 464
8295.84 447
8296.70 452
8297.56 465
8298.42 409
8299.28 374
8300.13 422
8300.99 445
8301.85 401
8302.71 389
8303.57 388
8304.43 376
8305.29 376
8306.16 388
8307.02 355
8307.88 326
8308.74 353
8309.60 359
8310.46 361
8311.32 368
8312.18 326
8313.04 344
8313.90 389
8314.76 355
8315.62 356
8316.48 340
8317.34 342
8318.20 321
8319.06 303
8319.92 316
8320.78 326
8321.65 342
8322.51 287
8323.37 332
8324.23 315
8325.09 332
8325.95 324
8326.81 319
8327.67 287
8328.53 309
8329.40 292
8330.26 298
8331.12 341
8331.98 302
8332.84 320
8333.70 317
8334.57 320
8335.43 281
8336.29 320
8337.15 300
8338.01 281
8338.87 294
8339.74 315
8340.60 322
8341.46 306
8342.32 316
8343.18 311
8344.05 285
8344.91 337
8345.77 332
8346.63 335
8347.49 339
8348.36 333
8349.22 387
8350.08 309
8350.94 294
8351.81 327
8352.67 316
8353.53 343
8354.39 344
8355.26 332
8356.12 343
8356.98 354
8357.85 334
8358.71 341
8359.57 311
8360.43 297
8361.30 286
8362.16 358
8363.02 290
8363.89 310
8364.75 330
8365.61 350
8366.48 298
8367.34 320
8368.20 345
8369.07 297
8369.93 304
8370.79 317
8371.66 325
8372.52 331
8373.38 333
8374.25 302
8375.11 308
8375.98 318
8376.84 307
8377.70 338
8378.57 373
8379.43 317
8380.30 300
8381.16 355
8382.02 348
8382.89 346
8383.75 309
8384.62 313
8385.48 299
8386.34 350
8387.21 315
8388.07 323
8388.94 338
8389.80 319
8390.67 333
8391.53 354
8392.40 305
8393.26 330
8394.13 364
8394.99 325
8395.85 338
8396.72 378
8397.58 374
8398.45 327
8399.31 318
8400.18 339
8401.04 338
8401.91 320
8402.77 345
8403.64 325
8404.50 328
8405.37 335
8406.24 326
8407.10 364
8407.97 337
8408.83 365
8409.70 366
8410.56 380
8411.43 340
8412.29 358
8413.16 356
8414.03 362
8414.89 351
8415.76 353
8416.62 359
8417.49 386
8418.35 387
8419.22 376
8420.09 373
8420.95 387
8421.82 363
8422.69 407
8423.55 414
8424.42 419
8425.28 421
8426.15 423
8427.02 423
8427.88 436
8428.75 424
8429.62 422
8430.48 475
8431.35 426
8432.22 436
8433.08 421
8433.95 440
8434.82 467
8435.68 470
8436.55 467
8437.42 518
8438.28 502
8439.15 530
8440.02 525
8440.89 549
8441.75 559
8442.62 551
8443.49 587
8444.35 624
8445.22 642
8446.09 683
8446.96 683
8447.82 688
8448.69 710
8449.56 722
8450.43 690
8451.29 675
8452.16 645
8453.03 674
8453.90 747
8454.76 787
8455.63 875
8456.50 1024
8457.37 1129
8458.24 1183
8459.10 1290
8459.97 1273
8460.84 1205
8461.71 1166
8462.58 1063
8463.45 1010
8464.31 885
8465.18 834
8466.05 780
8466.92 722
8467.79 666
8468.66 630
8469.52 606
8470.39 592
8471.26 554
8472.13 594
8473.00 610
8473.87 553
8474.74 621
8475.61 607
8476.47 556
8477.34 551
8478.21 556
8479.08 547
8479.95 582
8480.82 621
8481.69 623
8482.56 640
8483.43 651
8484.30 650
8485.17 682
8486.04 646
8486.91 612
8487.78 569
8488.64 594
8489.51 562
8490.38 634
8491.25 602
8492.12 553
8492.99 617
8493.86 616
8494.73 622
8495.60 681
8496.47 602
8497.34 660
8498.21 609
8499.08 639
8499.95 696
8500.82 651
8501.69 659
8502.56 648
8503.43 624
8504.30 666
8505.17 676
8506.05 580
8506.92 570
8507.79 597
8508.66 646
8509.53 637
8510.40 651
8511.27 642
8512.14 657
8513.01 644
8513.88 663
8514.75 675
8515.62 680
8516.49 705
8517.37 664
8518.24 650
8519.11 669
8519.98 691
8520.85 703
8521.72 707
8522.59 718
8523.46 729
8524.33 755
8525.21 847
8526.08 887
8526.95 932
8527.82 1014
8528.69 1054
8529.56 1045
8530.44 1009
8531.31 991
8532.18 992
8533.05 944
8533.92 890
8534.80 899
8535.67 848
8536.54 837
8537.41 791
8538.28 777
8539.16 767
8540.03 733
8540.90 743
8541.77 798
8542.64 828
8543.52 823
8544.39 943
8545.26 1066
8546.13 1179
8547.01 1281
8547.88 1489
8548.75 1560
8549.62 1564
8550.50 1580
8551.37 1537
8552.24 1495
8553.12 1463
8553.99 1350
8554.86 1263
8555.73 1228
8556.61 1192
8557.48 1199
8558.35 1149
8559.23 1108
8560.10 1003
8560.97 921
8561.85 830
8562.72 798
8563.59 768
8564.47 735
8565.34 686
8566.21 636
8567.09 638
8567.96 643
8568.83 606
8569.71 608
8570.58 636
8571.46 641
8572.33 613
8573.20 552
8574.08 568
8574.95 580
8575.83 592
8576.70 552
8577.57 534
8578.45 568
8579.32 577
8580.20 547
8581.07 527
8581.94 577
8582.82 568
8583.69 629
8584.57 656
8585.44 633
8586.32 686
8587.19 652
8588.07 631
8588.94 644
8589.82 608
8590.69 665
8591.57 660
8592.44 651
8593.32 616
8594.19 635
8595.07 644
8595.94 640
8596.82 635
8597.69 586
8598.57 608
8599.44 587
8600.32 639
8601.19 640
8602.07 658
8602.94 625
8603.82 627
8604.69 635
8605.57 631
8606.44 594
8607.32 629
8608.20 684
8609.07 693
8609.95 675
8610.82 673
8611.70 679
8612.57 668
8613.45 658
8614.33 662
8615.20 667
8616.08 696
8616.95 698
8617.83 710
8618.71 676
8619.58 694
8620.46 753
8621.34 691
8622.21 746
8623.09 779
8623.97 790
8624.84 777
8625.72 739
8626.59 816
8627.47 833
8628.35 830
8629.22 806
8630.10 785
8630.98 863
8631.86 832
8632.73 849
8633.61 863
8634.49 856
8635.36 830
8636.24 837
8637.12 904
8637.99 873
8638.87 830
8639.75 860
8640.63 914
8641.50 886
8642.38 868
8643.26 894
8644.14 913
8645.01 920
8645.89 948
8646.77 1006
8647.65 1031
8648.52 1012
8649.40 1050
8650.28 1101
8651.16 1106
8652.04 1090
8652.91 1093
8653.79 1059
8654.67 1079
8655.55 1069
8656.43 1089
8657.30 1102
8658.18 1144
8659.06 1194
8659.94 1255
8660.82 1302
8661.70 1337
8662.57 1424
8663.45 1595
8664.33 1811
8665.21 2014
8666.09 2112
8666.97 2248
8667.85 2290
8668.72 2289
8669.60 2196
8670.48 2155
8671.36 2040
8672.24 1988
8673.12 2050
8674.00 2020
8674.88 2069
8675.76 2115
8676.63 2192
8677.51 2248
8678.39 2134
8679.27 2080
8680.15 2003
8681.03 1857
8681.91 1706
8682.79 1583
8683.67 1524
8684.55 1426
8685.43 1388
8686.31 1392
8687.19 1385
8688.07 1358
8688.95 1372
8689.83 1541
8690.71 1669
8691.59 1919
8692.47 2154
8693.35 2485
8694.23 2736
8695.11 2962
8695.99 3003
8696.87 2984
8697.75 2820
8698.63 2628
8699.51 2410
8700.39 2161
8701.27 1967
8702.15 1964
8703.03 1825
8703.91 1795
8704.79 1825
8705.67 1792
8706.55 1703
8707.43 1626
8708.31 1481
8709.19 1393
8710.07 1224
8710.96 1166
8711.84 1144
8712.72 1077
8713.60 1011
8714.48 1038
8715.36 993
8716.24 924
8717.12 912
8718.00 826
8718.89 854
8719.77 811
8720.65 858
8721.53 784
8722.41 856
8723.29 833
8724.17 847
8725.06 863
8725.94 834
8726.82 849
8727.70 836
8728.58 858
8729.46 846
8730.35 921
8731.23 972
8732.11 994
8732.99 969
8733.87 978
8734.76 992
8735.64 963
8736.52 933
8737.40 939
8738.29 916
8739.17 907
8740.05 891
8740.93 890
8741.81 883
8742.70 879
8743.58 879
8744.46 852
8745.34 823
8746.23 826
8747.11 840
8747.99 794
8748.88 814
8749.76 779
8750.64 811
8751.52 812
8752.41 879
8753.29 900
8754.17 876
8755.06 939
8755.94 962
8756.82 975
8757.71 949
8758.59 1036
8759.47 1019
8760.36 1068
8761.24 1092
8762.12 1075
8763.01 1041
8763.89 990
8764.77 1007
8765.66 985
8766.54 935
8767.42 946
8768.31 942
8769.19 906
8770.08 887
8770.96 909
8771.84 960
8772.73 971
8773.61 933
8774.50 940
8775.38 934
8776.26 876
8777.15 922
8778.03 867
8778.92 816
8779.80 822
8780.69 775
8781.57 829
8782.46 846
8783.34 791
8784.22 756
8785.11 781
8785.99 817
8786.88 800
8787.76 803
8788.65 797
8789.53 822
8790.42 774
8791.30 788
8792.19 807
8793.07 754
8793.96 757
8794.84 752
8795.73 722
8796.61 717
8797.50 692
8798.38 738
8799.27 712
8800.15 716
8801.04 748
8801.93 719
8802.81 708
8803.70 688
8804.58 701
8805.47 754
8806.35 716
8807.24 731
8808.12 759
8809.01 720
8809.90 751
8810.78 704
8811.67 787
8812.55 736
8813.44 749
8814.33 713
8815.21 692
8816.10 725
8816.98 736
8817.87 709
8818.76 760
8819.64 761
8820.53 802
8821.42 849
8822.30 860
8823.19 827
8824.08 801
8824.96 752
8825.85 727
8826.74 744
8827.62 666
8828.51 687
8829.40 676
8830.28 653
8831.17 616
8832.06 652
8832.94 621
8833.83 637
8834.72 630
8835.61 639
8836.49 597
8837.38 609
8838.27 587
8839.16 578
8840.04 570
8840.93 581
8841.82 599
8842.70 565
8843.59 568
8844.48 587
8845.37 571
8846.26 578
8847.14 560
8848.03 544
8848.92 579
8849.81 547
8850.69 502
8851.58 530
8852.47 516
8853.36 501
8854.25 483
8855.13 508
8856.02 500
8856.91 550
8857.80 508
8858.69 501
8859.58 454
8860.46 485
8861.35 476
8862.24 448
8863.13 475
8864.02 488
8864.91 485
8865.80 491
8866.68 478
8867.57 460
8868.46 496
8869.35 497
8870.24 461
8871.13 455
8872.02 483
8872.91 459
8873.80 457
8874.69 443
8875.57 419
8876.46 448
8877.35 431
8878.24 400
8879.13 415
8880.02 434
8880.91 428
8881.80 442
8882.69 448
8883.58 432
8884.47 409
8885.36 444
8886.25 449
8887.14 440
8888.03 433
8888.92 420
8889.81 447
8890.70 470
8891.59 456
8892.48 416
8893.37 402
8894.26 433
8895.15 401
8896.04 411
8896.93 407
8897.82 366
8898.71 370
8899.60 392
8900.49 369
8901.38 357
8902.27 369
8903.16 367
8904.05 337
8904.94 390
8905.83 374
8906.72 377
8907.61 376
8908.50 364
8909.40 361
8910.29 351
8911.18 326
8912.07 367
8912.96 367
8913.85 358
8914.74 356
8915.63 354
8916.52 353
8917.42 359
8918.31 352
8919.20 345
8920.09 364
8920.98 367
8921.87 342
8922.76 327
8923.66 330
8924.55 344
8925.44 370
8926.33 335
8927.22 332
8928.11 328
8929.01 352
8929.90 322
8930.79 306
8931.68 302
8932.57 318
8933.47 332
8934.36 279
8935.25 335
8936.14 288
8937.03 283
8937.93 307
8938.82 312
8939.71 309
8940.60 287
8941.50 313
8942.39 308
8943.28 319
8944.17 276
8945.07 304
8945.96 293
8946.85 316
8947.75 338
8948.64 313
8949.53 306
8950.42 294
8951.32 285
8952.21 289
8953.10 305
8954.00 307
8954.89 312
8955.78 299
8956.68 261
8957.57 255
8958.46 290
8959.36 296
8960.25 307
8961.14 294
8962.04 290
8962.93 300
8963.82 335
8964.72 301
8965.61 283
8966.50 290
8967.40 299
8968.29 343
8969.19 300
8970.08 325
8970.97 298
8971.87 298
8972.76 296
8973.66 263
8974.55 274
8975.44 306
8976.34 310
8977.23 309
8978.13 332
8979.02 310
8979.91 308
8980.81 297
8981.70 284
8982.60 282
8983.49 288
8984.39 267
8985.28 285
8986.18 285
8987.07 311
8987.97 276
8988.86 301
8989.76 276
8990.65 314
8991.55 302
8992.44 302
8993.34 303
8994.23 283
8995.13 285
8996.02 285
8996.92 325
8997.81 300
8998.71 298
8999.60 288
9000.50 283
9001.39 300
9002.29 300
9003.18 272
9004.08 276
9004.98 290
9005.87 283
9006.77 314
9007.66 309
9008.56 296
9009.45 282
9010.35 278
9011.25 271
9012.14 277
9013.04 287
9013.93 312
9014.83 288
9015.73 275
9016.62 277
9017.52 284
9018.42 272
9019.31 274
9020.21 305
9021.10 289
9022.00 296
9022.90 282
9023.79 284
9024.69 270
9025.59 254
9026.48 249
9027.38 266
9028.28 277
9029.17 277
9030.07 291
9030.97 247
9031.87 278
9032.76 279
9033.66 247
9034.56 258
9035.45 256
9036.35 270
9037.25 275
9038.15 330
9039.04 281
9039.94 281
9040.84 299
9041.73 274
9042.63 271
9043.53 257
9044.43 288
9045.33 274
9046.22 295
9047.12 290
9048.02 290
9048.92 305
9049.81 289
9050.71 288
9051.61 264
9052.51 298
9053.41 289
9054.30 271
9055.20 291
9056.10 313
9057.00 311
9057.90 281
9058.80 301
9059.69 304
9060.59 296
9061.49 285
9062.39 289
9063.29 281
9064.19 258
9065.08 318
9065.98 293
9066.88 247
9067.78 283
9068.68 317
9069.58 321
9070.48 290
9071.38 290
9072.27 275
9073.17 290
9074.07 300
9074.97 296
9075.87 260
9076.77 276
9077.67 266
9078.57 270
9079.47 283
9080.37 282
9081.27 288
9082.17 294
9083.07 315
9083.97 299
9084.87 299
9085.76 297
9086.66 285
9087.56 306
9088.46 313
9089.36 322
9090.26 306
9091.16 339
9092.06 334
9092.96 364
9093.86 313
9094.76 362
9095.66 333
9096.56 350
9097.46 330
9098.36 348
9099.26 314
9100.17 304
9101.07 305
9101.97 303
9102.87 312
9103.77 283
9104.67 325
9105.57 283
9106.47 310
9107.37 333
9108.27 306
9109.17 297
9110.07 305
9110.97 312
9111.87 341
9112.77 315
9113.68 327
9114.58 298
9115.48 259
9116.38 296
9117.28 286
9118.18 287
9119.08 293
9119.98 274
9120.89 266
9121.79 313
9122.69 285
9123.59 280
9124.49 316
9125.39 270
9126.29 279
9127.20 280
9128.10 285
9129.00 257
9129.90 280
9130.80 274
9131.71 293
9132.61 253
9133.51 256
9134.41 241
9135.31 293
9136.22 289
9137.12 256
9138.02 294
9138.92 296
9139.83 267
9140.73 255
9141.63 259
9142.53 276
9143.43 289
9144.34 273
9145.24 285
9146.14 258
9147.05 281
9147.95 293
9148.85 294
9149.75 249
9150.66 294
9151.56 278
9152.46 280
9153.37 296
9154.27 259
9155.17 292
9156.07 297
9156.98 303
9157.88 306
9158.78 295
9159.69 283
9160.59 282
9161.49 301
9162.40 281
9163.30 301
9164.20 268
9165.11 264
9166.01 276
9166.92 296
9167.82 294
9168.72 301
9169.63 298
9170.53 288
9171.43 285
9172.34 312
9173.24 277
9174.15 276
9175.05 268
9175.95 283
9176.86 284
9177.76 271
9178.67 252
9179.57 248
9180.48 245
9181.38 280
9182.28 264
9183.19 290
9184.09 327
9185.00 258
9185.90 265
9186.81 254
9187.71 243
9188.62 257
9189.52 283
9190.43 285
9191.33 284
9192.24 264
9193.14 276
9194.05 270
9194.95 273
9195.86 284
9196.76 252
9197.67 274
9198.57 268
9199.48 289
9200.38 320
9201.29 321
9202.19 308
9203.10 297
9204.00 280
9204.91 302
9205.81 285
9206.72 295
9207.63 291
9208.53 308
9209.44 330
9210.34 244
9211.25 305
9212.15 319
9213.06 300
9213.97 257
9214.87 257
9215.78 258
9216.68 285
9217.59 306
9218.50 302
9219.40 297
9220.31 271
9221.22 274
9222.12 269
9223.03 316
9223.94 276
9224.84 290
9225.75 273
9226.65 276
9227.56 285
9228.47 302
9229.37 244
9230.28 275
9231.19 266
9232.10 280
9233.00 308
9233.91 294
9234.82 259
9235.72 263
9236.63 276
9237.54 256
9238.44 263
9239.35 239
9240.26 284
9241.17 266
9242.07 276
9242.98 255
9243.89 292
9244.80 271
9245.70 261
9246.61 278
9247.52 284
9248.43 279
9249.33 264
9250.24 275
9251.15 242
9252.06 249
9252.97 248
9253.87 277
9254.78 237
9255.69 228
9256.60 244
9257.51 296
9258.41 265
9259.32 258
9260.23 265
9261.14 246
9262.05 242
9262.96 228
9263.86 280
9264.77 283
9265.68 291
9266.59 280
9267.50 249
9268.41 278
9269.32 240
9270.22 269
9271.13 272
9272.04 251
9272.95 257
9273.86 297
9274.77 253
9275.68 235
9276.59 236
9277.50 249
9278.40 231
9279.31 274
9280.22 269
9281.13 261
9282.04 246
9282.95 262
9283.86 251
9284.77 265
9285.68 274
9286.59 283
9287.50 265
9288.41 268
9289.32 288
9290.23 279
9291.14 278
9292.05 250
9292.96 280
9293.87 313
9294.78 319
9295.69 293
9296.60 276
9297.51 264
9298.42 274
9299.33 300
9300.24 297
9301.15 276
9302.06 291
9302.97 331
9303.88 311
9304.79 292
9305.70 247
9306.61 265
9307.52 283
9308.43 280
9309.34 284
9310.25 305
9311.16 313
9312.07 322
9312.98 343
9313.90 324
9314.81 307
9315.72 299
9316.63 323
9317.54 323
9318.45 280
9319.36 269
9320.27 305
9321.18 309
9322.10 268
9323.01 259
9323.92 273
9324.83 257
9325.74 277
9326.65 279
9327.56 286
9328.48 302
9329.39 275
9330.30 272
9331.21 276
9332.12 276
9333.03 276
9333.95 325
9334.86 289
9335.77 278
9336.68 277
9337.59 294
9338.51 287
9339.42 308
9340.33 289
9341.24 300
9342.15 308
9343.07 298
9343.98 305
9344.89 250
9345.80 270
9346.72 275
9347.63 279
9348.54 286
9349.45 296
9350.37 296
9351.28 290
9352.19 304
9353.11 296
9354.02 329
9354.93 301
9355.84 301
9356.76 300
9357.67 283
9358.58 272
9359.50 293
9360.41 283
9361.32 262
9362.24 285
9363.15 291
9364.06 285
9364.98 292
9365.89 235
9366.80 275
9367.72 285
9368.63 278
9369.54 281
9370.46 264
9371.37 312
9372.28 320
9373.20 313
9374.11 275
9375.03 269
9375.94 290
9376.85 295
9377.77 300
9378.68 319
9379.60 280
9380.51 308
9381.42 277
9382.34 269
9383.25 284
9384.17 266
9385.08 294
9386.00 322
9386.91 297
9387.82 312
9388.74 284
9389.65 306
9390.57 324
9391.48 275
9392.40 297
9393.31 337
9394.23 316
9395.14 298
9396.06 296
9396.97 306
9397.89 301
9398.80 335
9399.72 346
9400.63 315
9401.55 336
9402.46 335
9403.38 303
9404.29 320
9405.21 281
9406.12 313
9407.04 313
9407.95 293
9408.87 269
9409.79 290
9410.70 287
9411.62 295
9412.53 295
9413.45 310
9414.36 300
9415.28 300
9416.20 314
9417.11 314
9418.03 316
9418.94 306
9419.86 294
9420.78 296
9421.69 314
9422.61 274
9423.52 310
9424.44 296
9425.36 309
9426.27 291
9427.19 310
9428.11 322
9429.02 309
9429.94 303
9430.86 314
9431.77 335
9432.69 338
9433.61 324
9434.52 328
9435.44 327
9436.36 323
9437.27 365
9438.19 352
9439.11 354
9440.02 361
9440.94 381
9441.86 425
9442.78 405
9443.69 396
9444.61 432
9445.53 428
9446.44 416
9447.36 393
9448.28 402
9449.20 377
9450.11 402
9451.03 406
9451.95 393
9452.87 388
9453.78 404
9454.70 440
9455.62 383
9456.54 422
9457.46 462
9458.37 440
9459.29 404
9460.21 397
9461.13 405
9462.05 375
9462.96 369
9463.88 362
9464.80 357
9465.72 332
9466.64 356
9467.56 366
9468.47 369
9469.39 333
9470.31 342
9471.23 338
9472.15 376
9473.07 382
9473.98 381
9474.90 372
9475.82 366
9476.74 371
9477.66 386
9478.58 383
9479.50 390
9480.42 389
9481.34 398
9482.26 396
9483.17 419
9484.09 450
9485.01 457
9485.93 414
9486.85 389
9487.77 414
9488.69 383
9489.61 396
9490.53 405
9491.45 384
9492.37 369
9493.29 342
9494.21 360
9495.13 371
9496.05 380
9496.97 350
9497.89 373
9498.81 380
9499.73 394
9500.65 363
9501.57 379
9502.49 353
9503.41 367
9504.33 343
9505.25 370
9506.17 356
9507.09 341
9508.01 365
9508.93 429
9509.85 396
9510.77 390
9511.69 392
9512.61 400
9513.53 438
9514.45 428
9515.37 448
9516.29 439
9517.21 411
9518.13 439
9519.05 499
9519.98 499
9520.90 548
9521.82 519
9522.74 576
9523.66 561
9524.58 547
9525.50 578
9526.42 561
9527.34 568
9528.27 532
9529.19 547
9530.11 510
9531.03 540
9531.95 508
9532.87 485
9533.79 447
9534.72 436
9535.64 447
9536.56 469
9537.48 455
9538.40 442
9539.32 450
9540.25 467
9541.17 446
9542.09 406
9543.01 451
9543.93 464
9544.86 471
9545.78 456
9546.70 427
9547.62 488
9548.55 475
9549.47 514
9550.39 478
9551.31 455
9552.24 456
9553.16 496
9554.08 493
9555.00 468
9555.93 480
9556.85 488
9557.77 457
9558.69 509
9559.62 518
9560.54 475
9561.46 521
9562.39 544
9563.31 524
9564.23 545
9565.15 586
9566.08 536
9567.00 541
9567.92 534
9568.85 563
9569.77 576
9570.69 579
9571.62 596
9572.54 539
9573.46 509
9574.39 565
9575.31 552
9576.23 540
9577.16 564
9578.08 572
9579.01 598
9579.93 572
9580.85 598
9581.78 597
9582.70 637
9583.63 622
9584.55 626
9585.47 586
9586.40 604
9587.32 638
9588.25 667
9589.17 635
9590.09 649
9591.02 702
9591.94 702
9592.87 730
9593.79 641
9594.72 682
9595.64 687
9596.57 755
9597.49 783
9598.42 803
9599.34 858
9600.26 915
9601.19 945
9602.11 983
9603.04 1027
9603.96 999
9604.89 999
9605.81 954
9606.74 854
9607.66 871
9608.59 810
9609.51 772
9610.44 774
9611.37 758
9612.29 759
9613.22 755
9614.14 759
9615.07 701
9615.99 745
9616.92 714
9617.84 744
9618.77 739
9619.70 726
9620.62 708
9621.55 709
9622.47 737
9623.40 725
9624.32 734
9625.25 788
9626.18 793
9627.10 739
9628.03 772
9628.95 784
9629.88 770
9630.81 761
9631.73 804
9632.66 794
9633.59 848
9634.51 870
9635.44 884
9636.37 877
9637.29 880
9638.22 853
9639.15 868
9640.07 924
9641.00 913
9641.93 956
9642.85 976
9643.78 977
9644.71 1062
9645.63 1061
9646.56 1055
9647.49 1091
9648.41 1122
9649.34 1063
9650.27 1032
9651.20 1058
9652.12 1033
9653.05 1057
9653.98 1054
9654.91 1034
9655.83 991
9656.76 1035
9657.69 1008
9658.62 1008
9659.54 1011
9660.47 1026
9661.40 1036
9662.33 991
9663.25 1052
9664.18 990
9665.11 1026
9666.04 992
9666.97 1082
9667.89 1084
9668.82 1139
9669.75 1183
9670.68 1157
9671.61 1137
9672.53 1183
9673.46 1239
9674.39 1201
9675.32 1248
9676.25 1262
9677.18 1319
9678.11 1327
9679.03 1284
9679.96 1304
9680.89 1327
9681.82 1380
9682.75 1378
9683.68 1387
9684.61 1354
9685.54 1397
9686.46 1371
9687.39 1378
9688.32 1435
9689.25 1400
9690.18 1428
9691.11 1401
9692.04 1421
9692.97 1407
9693.90 1434
9694.83 1484
9695.76 1490
9696.69 1601
9697.61 1602
9698.54 1755
9699.47 1884
9700.40 1899
9701.33 2019
9702.26 1952
9703.19 1918
9704.12 1971
9705.05 1946
9705.98 1887
9706.91 1777
9707.84 1757
9708.77 1730
9709.70 1699
9710.63 1621
9711.56 1615
9712.49 1660
9713.42 1742
9714.35 1846
9715.28 1919
9716.21 1981
9717.14 2030
9718.07 2031
9719.00 2007
9719.94 1942
9720.87 1916
9721.80 1797
9722.73 1773
9723.66 1620
9724.59 1570
9725.52 1463
9726.45 1387
9727.38 1344
9728.31 1306
9729.24 1226
9730.17 1260
9731.10 1220
9732.04 1251
9732.97 1177
9733.90 1202
9734.83 1177
9735.76 1169
9736.69 1181
9737.62 1160
9738.55 1147
9739.49 1097
9740.42 1078
9741.35 1082
9742.28 1131
9743.21 1124
9744.14 1080
9745.08 1045
9746.01 996
9746.94 1013
9747.87 991
9748.80 975
9749.74 945
9750.67 958
9751.60 946
9752.53 937
9753.46 940
9754.40 895
9755.33 934
9756.26 896
9757.19 919
9758.13 904
9759.06 899
9759.99 889
9760.92 877
9761.85 915
9762.79 879
9763.72 871
9764.65 882
9765.59 898
9766.52 890
9767.45 856
9768.38 850
9769.32 849
9770.25 863
9771.18 896
9772.12 903
9773.05 907
9773.98 924
9774.92 908
9775.85 895
9776.78 874
9777.71 898
9778.65 932
9779.58 901
9780.52 871
9781.45 902
9782.38 907
9783.32 919
9784.25 891
9785.18 903
9786.12 929
9787.05 885
9787.98 876
9788.92 894
9789.85 888
9790.79 898
9791.72 865
9792.65 847
9793.59 815
9794.52 820
9795.46 796
9796.39 813
9797.32 805
9798.26 827
9799.19 859
9800.13 839
9801.06 868
9802.00 853
9802.93 817
9803.87 837
9804.80 825
9805.73 820
9806.67 760
9807.60 754
9808.54 735
9809.47 696
9810.41 719
9811.34 742
9812.28 703
9813.21 667
9814.15 641
9815.08 655
9816.02 634
9816.95 656
9817.89 632
9818.82 640
9819.76 583
9820.69 591
9821.63 605
9822.57 603
9823.50 591
9824.44 631
9825.37 592
9826.31 636
9827.24 589
9828.18 564
9829.11 546
9830.05 558
9830.99 581
9831.92 565
9832.86 575
9833.79 557
9834.73 590
9835.67 559
9836.60 584
9837.54 560
9838.47 525
9839.41 552
9840.35 583
9841.28 541
9842.22 580
9843.16 552
9844.09 589
9845.03 562
9845.97 573
9846.90 583
9847.84 592
9848.78 545
9849.71 556
9850.65 600
9851.59 560
9852.52 560
9853.46 574
9854.40 567
9855.33 535
9856.27 521
9857.21 537
9858.14 543
9859.08 536
9860.02 512
9860.96 522
9861.89 527
9862.83 522
9863.77 519
9864.71 477
9865.64 533
9866.58 516
9867.52 456
9868.46 465
9869.39 512
9870.33 508
9871.27 477
9872.21 471
9873.15 502
9874.08 514
9875.02 522
9875.96 517
9876.90 497
9877.83 504
9878.77 499
9879.71 464
9880.65 456
9881.59 463
9882.53 497
9883.46 500
9884.40 482
9885.34 492
9886.28 491
9887.22 481
9888.16 470
9889.10 473
9890.03 514
9890.97 472
9891.91 453
9892.85 477
9893.79 462
9894.73 447
9895.67 431
9896.61 463
9897.54 458
9898.48 476
9899.42 475
9900.36 472
9901.30 431
9902.24 489
9903.18 455
9904.12 433
9905.06 444
9906.00 471
9906.94 450
9907.88 431
9908.82 467
9909.76 424
9910.70 432
9911.63 420
9912.57 483
9913.51 455
9914.45 480
9915.39 460
9916.33 434
9917.27 448
9918.21 456
9919.15 432
9920.09 479
9921.03 486
9921.97 492
9922.91 486
9923.85 506
9924.79 521
9925.74 600
9926.68 545
9927.62 577
9928.56 635
9929.50 623
9930.44 619
9931.38 632
9932.32 636
9933.26 574
9934.20 565
9935.14 500
9936.08 523
9937.02 509
9937.96 516
9938.90 470
9939.85 453
9940.79 434
9941.73 436
9942.67 448
9943.61 423
9944.55 437
9945.49 436
9946.43 462
9947.38 455
9948.32 460
9949.26 450
9950.20 491
9951.14 520
9952.08 500
9953.02 528
9953.97 546
9954.91 530
9955.85 553
9956.79 528
9957.73 535
9958.68 490
9959.62 487
9960.56 517
9961.50 459
9962.44 435
9963.39 433
9964.33 411
9965.27 456
9966.21 467
9967.15 444
9968.10 444
9969.04 415
9969.98 394
9970.92 420
9971.87 417
9972.81 382
9973.75 364
9974.69 395
9975.64 343
9976.58 361
9977.52 368
9978.47 380
9979.41 377
9980.35 394
9981.29 407
9982.24 369
9983.18 361
9984.12 375
9985.07 395
9986.01 372
9986.95 407
9987.90 368
9988.84 371
9989.78 409
9990.73 426
9991.67 377
9992.61 382
9993.56 358
9994.50 371
9995.44 393
9996.39 392
9997.33 386
9998.27 394
9999.22 378
10000.16 362
10001.11 368
10002.05 350
10002.99 395
10003.94 355
10004.88 371
10005.83 364
10006.77 369
10007.72 371
10008.66 386
10009.60 368
10010.55 390
10011.49 389
10012.44 409
10013.38 345
10014.33 311
10015.27 331
10016.21 335
10017.16 348
10018.10 329
10019.05 327
10019.99 327
10020.94 308
10021.88 329
10022.83 325
10023.77 326
10024.72 343
10025.66 324
10026.61 331
10027.55 326
10028.50 336
10029.44 318
10030.39 329
10031.33 321
10032.28 359
10033.23 362
10034.17 332
10035.12 349
10036.06 309
10037.01 329
10037.95 387
10038.90 324
10039.84 319
10040.79 305
10041.74 312
10042.68 301
10043.63 306
10044.57 328
10045.52 300
10046.47 304
10047.41 305
10048.36 320
10049.30 302
10050.25 299
10051.20 302
10052.14 280
10053.09 293
10054.04 294
10054.98 313
10055.93 293
10056.88 326
10057.82 334
10058.77 315
10059.72 297
10060.66 273
10061.61 293
10062.56 293
10063.50 308
10064.45 303
10065.40 292
10066.34 309
10067.29 323
10068.24 306
10069.18 260
10070.13 268
10071.08 297
10072.03 293
10072.97 289
10073.92 288
10074.87 291
10075.82 298
10076.76 305
10077.71 314
10078.66 316
10079.61 314
10080.55 281
10081.50 291
10082.45 285
10083.40 311
10084.34 298
10085.29 300
10086.24 289
10087.19 310
10088.14 296
10089.08 294
10090.03 320
10090.98 271
10091.93 275
10092.88 312
10093.83 294
10094.77 300
10095.72 274
10096.67 296
10097.62 292
10098.57 262
10099.52 329
10100.46 288
10101.41 288
10102.36 305
10103.31 312
10104.26 317
10105.21 309
10106.16 293
10107.11 306
10108.05 286
10109.00 286
10109.95 280
10110.90 268
10111.85 296
10112.80 281
10113.75 300
10114.70 298
10115.65 312
10116.60 327
10117.55 281
10118.50 307
10119.45 314
10120.39 293
10121.34 288
10122.29 323
10123.24 294
10124.19 295
10125.14 283
10126.09 317
10127.04 310
10127.99 312
10128.94 288
10129.89 322
10130.84 308
10131.79 353
10132.74 304
10133.69 304
10134.64 322
10135.59 298
10136.54 326
10137.49 314
10138.44 329
10139.39 339
10140.34 346
10141.30 312
10142.25 293
10143.20 322
10144.15 345
10145.10 316
10146.05 329
10147.00 335
10147.95 351
10148.90 329
10149.85 330
10150.80 348
10151.75 336
10152.70 344
10153.66 323
10154.61 340
10155.56 325
10156.51 364
10157.46 324
10158.41 355
10159.36 350
10160.31 365
10161.27 343
10162.22 363
10163.17 335
10164.12 372
10165.07 364
10166.02 392
10166.98 407
10167.93 375
10168.88 395
10169.83 373
10170.78 397
10171.73 387
10172.69 396
10173.64 389
10174.59 400
10175.54 394
10176.50 408
10177.45 436
10178.40 425
10179.35 445
10180.30 431
10181.26 429
10182.21 438
10183.16 452
10184.11 445
10185.07 476
10186.02 460
10186.97 489
10187.92 411
10188.88 445
10189.83 473
10190.78 492
10191.74 440
10192.69 422
10193.64 428
10194.59 446
10195.55 410
10196.50 439
10197.45 459
10198.41 459
10199.36 494
10200.31 500
10201.27 467
10202.22 468
10203.17 468
10204.13 450
10205.08 511
10206.03 491
10206.99 513
10207.94 556
10208.89 565
10209.85 562
10210.80 559
10211.76 543
10212.71 597
10213.66 527
10214.62 509
10215.57 480
10216.53 498
10217.48 494
10218.43 476
10219.39 440
10220.34 413
10221.30 434
10222.25 449
10223.21 444
10224.16 416
10225.11 460
10226.07 427
10227.02 407
10227.98 441
10228.93 444
10229.89 465
10230.84 443
10231.80 486
10232.75 440
10233.71 463
10234.66 473
10235.62 505
10236.57 483
10237.53 540
10238.48 560
10239.44 542
10240.39 520
10241.35 533
10242.30 502
10243.26 520
10244.21 474
10245.17 492
10246.12 440
10247.08 450
10248.03 460
10248.99 458
10249.94 461
10250.90 425
10251.86 425
10252.81 422
10253.77 385
10254.72 389
10255.68 409
10256.63 388
10257.59 427
10258.55 420
10259.50 430
10260.46 423
10261.41 390
10262.37 380
10263.33 374
10264.28 387
10265.24 363
10266.20 398
10267.15 358
10268.11 361
10269.07 363
10270.02 373
10270.98 367
10271.94 359
10272.89 354
10273.85 356
10274.81 389
10275.76 372
10276.72 379
10277.68 376
10278.63 386
10279.59 347
10280.55 373
10281.50 355
10282.46 361
10283.42 384
10284.38 365
10285.33 347
10286.29 340
10287.25 350
10288.20 349
10289.16 352
10290.12 340
10291.08 337
10292.03 324
10292.99 359
10293.95 348
10294.91 338
10295.86 309
10296.82 340
10297.78 364
10298.74 339
10299.70 302
10300.65 334
10301.61 317
10302.57 305
10303.53 309
10304.49 313
10305.44 371
10306.40 357
10307.36 321
10308.32 349
10309.28 358
10310.24 350
10311.19 326
10312.15 316
10313.11 303
10314.07 290
10315.03 313
10315.99 295
10316.95 352
10317.90 352
10318.86 341
10319.82 372
10320.78 354
10321.74 327
10322.70 319
10323.66 333
10324.62 344
10325.58 331
10326.54 345
10327.49 366
10328.45 353
10329.41 355
10330.37 348
10331.33 355
10332.29 336
10333.25 305
10334.21 319
10335.17 323
10336.13 307
10337.09 340
10338.05 313
10339.01 312
10339.97 355
10340.93 318
10341.89 328
10342.85 283
10343.81 274
10344.77 306
10345.73 293
10346.69 305
10347.65 283
10348.61 292
10349.57 290
10350.53 272
10351.49 276
10352.45 297
10353.41 273
10354.37 279
10355.33 267
10356.29 249
10357.25 276
10358.21 291
10359.17 281
10360.13 280
10361.09 238
10362.06 283
10363.02 293
10363.98 282
10364.94 288
10365.90 261
10366.86 276
10367.82 262
10368.78 261
10369.74 262
10370.70 265
10371.67 280
10372.63 256
10373.59 271
10374.55 260
10375.51 278
10376.47 298
10377.43 291
10378.40 272
10379.36 263
10380.32 272
10381.28 264
10382.24 298
10383.20 299
10384.17 289
10385.13 265
10386.09 266
10387.05 268
10388.01 250
10388.98 229
10389.94 240
10390.90 275
10391.86 281
10392.82 261
10393.79 236
10394.75 254
10395.71 235
10396.67 221
10397.64 233
10398.60 245
10399.56 300
10400.52 259
10401.49 251
10402.45 277
10403.41 245
10404.37 288
10405.34 295
10406.30 232
10407.26 237
10408.23 258
10409.19 244
10410.15 259
10411.11 265
10412.08 261
10413.04 302
10414.00 286
10414.97 273
10415.93 263
10416.89 259
10417.86 295
10418.82 300
10419.78 268
10420.75 265
10421.71 286
10422.68 256
10423.64 269
10424.60 268
10425.57 273
10426.53 243
10427.49 254
10428.46 259
10429.42 245
10430.39 255
10431.35 253
10432.31 220
10433.28 222
10434.24 251
10435.21 261
10436.17 266
10437.13 235
10438.10 254
10439.06 244
10440.03 221
10440.99 254
10441.96 254
10442.92 263
10443.89 199
10444.85 220
10445.82 224
10446.78 228
10447.74 247
10448.71 229
10449.67 267
10450.64 246
10451.60 251
10452.57 235
10453.53 203
10454.50 248
10455.46 253
10456.43 246
10457.39 236
10458.36 222
10459.33 217
10460.29 228
10461.26 229
10462.22 241
10463.19 268
10464.15 232
10465.12 219
10466.08 236
10467.05 238
10468.01 211
10468.98 225
10469.95 228
10470.91 241
10471.88 221
10472.84 208
10473.81 242
10474.78 235
10475.74 252
10476.71 231
10477.67 264
10478.64 271
10479.61 261
10480.57 260
10481.54 265
10482.51 266
10483.47 257
10484.44 237
10485.41 258
10486.37 278
10487.34 244
10488.30 243
10489.27 238
10490.24 248
10491.20 260
10492.17 251
10493.14 234
10494.11 228
10495.07 264
10496.04 261
10497.01 218
10497.97 213
10498.94 224
10499.91 254
10500.88 246
10501.84 206
10502.81 244
10503.78 222
10504.74 220
10505.71 210
10506.68 252
10507.65 225
10508.61 234
10509.58 229
10510.55 215
10511.52 213
10512.49 235
10513.45 210
10514.42 234
10515.39 234
10516.36 205
10517.32 220
10518.29 263
10519.26 247
10520.23 223
10521.20 225
10522.17 218
10523.13 235
10524.10 211
10525.07 254
10526.04 225
10527.01 222
10527.98 223
10528.94 206
10529.91 239
10530.88 232
10531.85 239
10532.82 237
10533.79 219
10534.76 230
10535.72 246
10536.69 226
10537.66 239
10538.63 217
10539.60 224
10540.57 199
10541.54 219
10542.51 213
10543.48 259
10544.45 236
10545.42 229
10546.38 230
10547.35 226
10548.32 220
10549.29 234
10550.26 227
10551.23 223
10552.20 232
10553.17 244
10554.14 238
10555.11 238
10556.08 253
10557.05 240
10558.02 265
10558.99 235
10559.96 242
10560.93 222
10561.90 226
10562.87 264
10563.84 268
10564.81 283
10565.78 258
10566.75 243
10567.72 252
10568.69 259
10569.66 249
10570.63 260
10571.60 242
10572.57 250
10573.54 265
10574.51 276
10575.48 248
10576.46 284
10577.43 241
10578.40 259
10579.37 251
10580.34 242
10581.31 228
10582.28 238
10583.25 204
10584.22 227
10585.19 252
10586.16 245
10587.14 251
10588.11 236
10589.08 232
10590.05 265
10591.02 281
10591.99 279
10592.96 266
10593.94 249
10594.91 258
10595.88 259
10596.85 237
10597.82 237
10598.79 265
10599.77 263
10600.74 271
10601.71 277
10602.68 296
10603.65 264
10604.62 271
10605.60 254
10606.57 275
10607.54 304
10608.51 306
10609.49 335
10610.46 325
10611.43 350
10612.40 374
10613.37 337
10614.35 357
10615.32 331
10616.29 350
10617.26 318
10618.24 317
10619.21 290
10620.18 312
10621.16 291
10622.13 294
10623.10 288
10624.07 321
10625.05 324
10626.02 320
10626.99 278
10627.97 260
10628.94 276
10629.91 249
10630.89 251
10631.86 247
10632.83 281
10633.80 292
10634.78 308
10635.75 323
10636.73 322
10637.70 274
10638.67 320
10639.65 354
10640.62 340
10641.59 347
10642.57 341
10643.54 365
10644.51 340
10645.49 329
10646.46 328
10647.44 340
10648.41 320
10649.38 330
10650.36 290
10651.33 281
10652.31 264
10653.28 288
10654.25 271
10655.23 288
10656.20 291
10657.18 263
10658.15 280
10659.13 242
10660.10 271
10661.08 256
10662.05 243
10663.03 233
10664.00 237
10664.97 247
10665.95 230
10666.92 232
10667.90 242
10668.87 244
10669.85 260
10670.82 249
10671.80 237
10672.77 284
10673.75 253
10674.72 224
10675.70 245
10676.68 274
10677.65 235
10678.63 245
10679.60 261
10680.58 262
10681.55 269
10682.53 311
10683.50 277
10684.48 304
10685.45 266
10686.43 288
10687.41 249
10688.38 274
10689.36 277
10690.33 269
10691.31 237
10692.29 257
10693.26 254
10694.24 261
10695.21 240
10696.19 230
10697.17 222
10698.14 228
10699.12 253
10700.10 234
10701.07 234
10702.05 238
10703.02 209
10704.00 224
10704.98 233
10705.95 251
10706.93 247
10707.91 228
10708.88 232
10709.86 246
10710.84 231
10711.82 250
10712.79 243
10713.77 247
10714.75 246
10715.72 253
10716.70 240
10717.68 224
10718.65 222
10719.63 250
10720.61 226
10721.59 235
10722.56 234
10723.54 246
10724.52 253
10725.50 249
10726.47 219
10727.45 241
10728.43 232
10729.41 226
10730.38 233
10731.36 223
10732.34 243
10733.32 226
10734.30 250
10735.27 267
10736.25 235
10737.23 249
10738.21 233
10739.19 255
10740.16 247
10741.14 254
10742.12 270
10743.10 250
10744.08 250
10745.06 263
10746.03 263
10747.01 273
10747.99 245
10748.97 258
10749.95 276
10750.93 268
10751.91 238
10752.88 249
10753.86 269
10754.84 238
10755.82 255
10756.80 250
10757.78 274
10758.76 277
10759.74 282
10760.72 272
10761.70 260
10762.67 288
10763.65 327
10764.63 306
10765.61 271
10766.59 262
10767.57 281
10768.55 274
10769.53 288
10770.51 255
10771.49 273
10772.47 270
10773.45 285
10774.43 274
10775.41 268
10776.39 305
10777.37 288
10778.35 322
10779.33 311
10780.31 284
10781.29 285
10782.27 327
10783.25 309
10784.23 311
10785.21 299
10786.19 294
10787.17 275
10788.15 281
10789.13 289
10790.11 286
10791.09 304
10792.07 303
10793.05 290
10794.03 291
10795.01 306
10795.99 296
10796.97 296
10797.96 270
10798.94 276
10799.92 312
10800.90 295
10801.88 266
10802.86 253
10803.84 252
10804.82 264
10805.80 285
10806.79 284
10807.77 259
10808.75 264
10809.73 278
10810.71 281
10811.69 266
10812.67 242
10813.65 279
10814.64 274
10815.62 278
10816.60 266
10817.58 267
10818.56 270
10819.54 270
10820.53 297
10821.51 269
10822.49 263
10823.47 287
10824.45 283
10825.44 274
10826.42 269
10827.40 288
10828.38 292
10829.37 289
10830.35 275
10831.33 282
10832.31 293
10833.29 272
10834.28 246
10835.26 266
10836.24 291
10837.22 275
10838.21 286
10839.19 292
10840.17 297
10841.16 290
10842.14 284
10843.12 275
10844.10 311
10845.09 304
10846.07 286
10847.05 297
10848.04 319
10849.02 336
10850.00 294
10850.99 317
10851.97 292
10852.95 333
10853.94 265
10854.92 304
10855.90 297
10856.89 282
10857.87 324
10858.85 318
10859.84 319
10860.82 309
10861.80 310
10862.79 318
10863.77 292
10864.76 319
10865.74 306
10866.72 311
10867.71 321
10868.69 310
10869.68 295
10870.66 319
10871.64 347
10872.63 310
10873.61 276
10874.60 278
10875.58 344
10876.56 337
10877.55 344
10878.53 343
10879.52 324
10880.50 303
10881.49 338
10882.47 315
10883.46 351
10884.44 340
10885.43 336
10886.41 362
10887.40 355
10888.38 348
10889.37 344
10890.35 357
10891.34 377
10892.32 365
10893.31 319
10894.29 359
10895.28 359
10896.26 373
10897.25 376
10898.23 380
10899.22 366
10900.20 379
10901.19 375
10902.17 415
10903.16 386
10904.15 362
10905.13 377
10906.12 382
10907.10 438
10908.09 416
10909.07 391
10910.06 415
10911.05 420
10912.03 443
10913.02 441
10914.00 429
10914.99 425
10915.98 402
10916.96 469
10917.95 454
10918.94 465
10919.92 473
10920.91 474
10921.89 471
10922.88 461
10923.87 460
10924.85 495
10925.84 457
10926.83 475
10927.81 487
10928.80 489
10929.79 476
10930.77 485
10931.76 489
10932.75 513
10933.74 527
10934.72 546
10935.71 516
10936.70 491
10937.68 507
10938.67 509
10939.66 562
10940.65 546
10941.63 527
10942.62 578
10943.61 577
10944.59 593
10945.58 578
10946.57 552
10947.56 612
10948.54 605
10949.53 636
10950.52 703
10951.51 711
10952.50 704
10953.48 719
10954.47 788
10955.46 789
10956.45 863
10957.44 924
10958.42 1001
10959.41 1041
10960.40 1000
10961.39 1015
10962.38 1082
10963.36 1028
10964.35 985
10965.34 1002
10966.33 962
10967.32 911
10968.31 877
10969.30 834
10970.28 807
10971.27 794
10972.26 773
10973.25 735
10974.24 668
10975.23 716
10976.22 710
10977.21 674
10978.19 711
10979.18 719
10980.17 681
10981.16 688
10982.15 685
10983.14 718
10984.13 730
10985.12 733
10986.11 783
10987.10 787
10988.09 775
10989.08 792
10990.07 773
10991.06 775
10992.04 844
10993.03 886
10994.02 971
10995.01 991
10996.00 1070
10996.99 1138
10997.98 1222
10998.97 1274
10999.96 1360
11000.95 1469
11001.94 1431
11002.93 1494
11003.92 1485
11004.91 1489
11005.90 1374
11006.89 1310
11007.88 1203
11008.87 1164
11009.87 1066
11010.86 950
11011.85 903
11012.84 806
11013.83 764
11014.82 748
11015.81 711
11016.80 671
11017.79 703
11018.78 672
11019.77 628
11020.76 585
11021.75 618
11022.74 592
11023.74 560
11024.73 559
11025.72 549
11026.71 533
11027.70 544
11028.69 523
11029.68 517
11030.67 499
11031.67 564
11032.66 582
11033.65 597
11034.64 589
11035.63 550
11036.62 554
11037.61 537
11038.61 530
11039.60 533
11040.59 523
11041.58 577
11042.57 568
11043.56 549
11044.56 555
11045.55 555
11046.54 504
11047.53 502
11048.53 493
11049.52 464
11050.51 473
11051.50 473
11052.49 485
11053.49 471
11054.48 469
11055.47 464
11056.46 477
11057.46 431
11058.45 432
11059.44 459
11060.43 454
11061.43 447
11062.42 448
11063.41 459
11064.41 468
11065.40 485
11066.39 446
11067.38 465
11068.38 428
11069.37 468
11070.36 486
11071.36 475
11072.35 491
11073.34 508
11074.34 516
11075.33 467
11076.32 464
11077.32 461
11078.31 456
11079.30 475
11080.30 420
11081.29 472
11082.28 458
11083.28 459
11084.27 445
11085.27 425
11086.26 426
11087.25 442
11088.25 432
11089.24 393
11090.24 397
11091.23 412
11092.22 448
11093.22 419
11094.21 397
11095.21 409
11096.20 417
11097.19 411
11098.19 412
11099.18 413
11100.18 411
11101.17 385
11102.17 384
11103.16 411
11104.16 347
11105.15 374
11106.15 358
11107.14 402
11108.13 374
11109.13 382
11110.12 402
11111.12 413
11112.11 395
11113.11 385
11114.10 373
11115.10 370
11116.09 379
11117.09 360
11118.09 376
11119.08 389
11120.08 371
11121.07 397
11122.07 399
11123.06 363
11124.06 401
11125.05 403
11126.05 388
11127.04 382
11128.04 384
11129.04 397
11130.03 403
11131.03 384
11132.02 383
11133.02 392
11134.02 375
11135.01 369
11136.01 351
11137.00 368
11138.00 375
11139.00 374
11139.99 393
11140.99 393
11141.98 353
11142.98 355
11143.98 366
11144.97 375
11145.97 364
11146.97 387
11147.96 366
11148.96 354
11149.96 341
11150.95 370
11151.95 386
11152.95 383
11153.94 361
11154.94 353
11155.94 347
11156.93 360
11157.93 370
11158.93 358
11159.93 356
11160.92 385
11161.92 378
11162.92 342
11163.92 374
11164.91 383
11165.91 356
11166.91 335
11167.90 338
11168.90 332
11169.90 346
11170.90 367
11171.90 327
11172.89 317
11173.89 334
11174.89 333
11175.89 351
11176.88 336
11177.88 351
11178.88 361
11179.88 346
11180.88 377
11181.87 376
11182.87 327
11183.87 354
11184.87 333
11185.87 345
11186.87 337
11187.86 337
11188.86 358
11189.86 346
11190.86 374
11191.86 325
11192.86 379
11193.86 373
11194.85 369
11195.85 359
11196.85 359
11197.85 363
11198.85 378
11199.85 382
11200.85 359
11201.85 350
11202.84 359
11203.84 366
11204.84 384
11205.84 390
11206.84 389
11207.84 365
11208.84 396
11209.84 365
11210.84 432
11211.84 434
11212.84 415
11213.84 403
11214.84 385
11215.84 412
11216.84 401
11217.84 379
11218.84 382
11219.84 383
11220.84 373
11221.84 390
11222.84 399
11223.84 380
11224.84 409
11225.84 389
11226.84 386
11227.84 368
11228.84 393
11229.84 391
11230.84 374
11231.84 383
11232.84 371
11233.84 365
11234.84 384
11235.84 363
11236.84 375
11237.84 374
11238.84 375
11239.84 344
11240.84 372
11241.84 394
11242.84 391
11243.84 375
11244.84 374
11245.85 350
11246.85 392
11247.85 394
11248.85 399
11249.85 422
11250.85 411
11251.85 409
11252.85 382
11253.86 391
11254.86 413
11255.86 416
11256.86 432
11257.86 422
11258.86 399
11259.86 417
11260.87 420
11261.87 415
11262.87 392
11263.87 401
11264.87 397
11265.87 392
11266.88 401
11267.88 394
11268.88 432
11269.88 429
11270.88 444
11271.89 449
11272.89 463
11273.89 465
11274.89 480
11275.90 460
11276.90 478
11277.90 469
11278.90 503
11279.90 472
11280.91 446
11281.91 467
11282.91 483
11283.92 462
11284.92 463
11285.92 437
11286.92 397
11287.93 404
11288.93 394
11289.93 381
11290.94 373
11291.94 398
11292.94 373
11293.94 370
11294.95 362
11295.95 378
11296.95 342
11297.96 328
11298.96 324
11299.96 347
11300.97 369
11301.97 336
11302.97 369
11303.98 317
11304.98 348
11305.98 354
11306.99 327
11307.99 347
11309.00 372
11310.00 377
11311.00 347
11312.01 354
11313.01 371
11314.02 373
11315.02 362
11316.02 395
11317.03 361
11318.03 369
11319.04 385
11320.04 405
11321.04 402
11322.05 375
11323.05 364
11324.06 389
11325.06 402
11326.07 389
11327.07 364
11328.08 374
11329.08 384
11330.09 378
11331.09 355
11332.10 350
11333.10 353
11334.10 375
11335.11 392
11336.11 382
11337.12 360
11338.12 360
11339.13 393
11340.14 375
11341.14 371
11342.15 379
11343.15 403
11344.16 377
11345.16 419
11346.17 398
11347.17 382
11348.18 384
11349.18 391
11350.19 373
11351.19 367
11352.20 329
11353.21 360
11354.21 359
11355.22 361
11356.22 339
11357.23 336
11358.24 299
11359.24 335
11360.25 310
11361.25 312
11362.26 326
11363.27 288
11364.27 305
11365.28 319
11366.28 308
11367.29 319
11368.30 332
11369.30 313
11370.31 317
11371.32 322
11372.32 314
11373.33 305
11374.34 331
11375.34 316
11376.35 313
11377.36 325
11378.36 311
11379.37 308
11380.38 308
11381.38 293
11382.39 315
11383.40 338
11384.41 298
11385.41 310
11386.42 308
11387.43 291
11388.43 289
11389.44 278
11390.45 298
11391.46 291
11392.46 285
11393.47 251
11394.48 289
11395.49 291
11396.49 263
11397.50 317
11398.51 299
11399.52 282
11400.53 294
11401.53 278
11402.54 276
11403.55 271
11404.56 273
11405.57 265
11406.57 280
11407.58 288
11408.59 284
11409.60 286
11410.61 278
11411.61 266
11412.62 277
11413.63 295
11414.64 282
11415.65 270
11416.66 280
11417.67 305
11418.67 297
11419.68 313
11420.69 310
11421.70 291
11422.71 273
11423.72 297
11424.73 287
11425.74 264
11426.74 297
11427.75 261
11428.76 287
11429.77 329
11430.78 304
11431.79 265
11432.80 270
11433.81 271
11434.82 310
11435.83 261
11436.84 278
11437.85 273
11438.86 298
11439.87 324
11440.88 280
11441.88 262
11442.89 301
11443.90 308
11444.91 278
11445.92 289
11446.93 293
11447.94 266
11448.95 248
11449.96 278
11450.97 284
11451.98 290
11452.99 290
11454.00 280
11455.01 274
11456.02 277
11457.04 270
11458.05 284
11459.06 286
11460.07 259
11461.08 271
11462.09 247
11463.10 264
11464.11 264
11465.12 273
11466.13 278
11467.14 282
11468.15 250
11469.16 306
11470.17 267
11471.18 278
11472.20 300
11473.21 284
11474.22 273
11475.23 298
11476.24 267
11477.25 256
11478.26 290
11479.27 301
11480.28 312
11481.30 286
11482.31 307
11483.32 276
11484.33 287
11485.34 268
11486.35 291
11487.37 264
11488.38 266
11489.39 285
11490.40 288
11491.41 309
11492.42 318
11493.44 337
11494.45 283
11495.46 286
11496.47 286
11497.48 301
11498.50 307
11499.51 330
11500.52 281
11501.53 308
11502.55 323
11503.56 308
11504.57 278
11505.58 285
11506.60 299
11507.61 298
11508.62 304
11509.63 297
11510.65 313
11511.66 352
11512.67 340
11513.68 326
11514.70 310
11515.71 343
11516.72 322
11517.74 345
11518.75 359
11519.76 370
11520.78 373
11521.79 390
11522.80 401
11523.81 393
11524.83 439
11525.84 414
11526.85 451
11527.87 455
11528.88 410
11529.90 465
11530.91 491
11531.92 479
11532.94 531
11533.95 601
11534.96 585
11535.98 634
11536.99 635
11538.01 725
11539.02 733
11540.03 762
11541.05 802
11542.06 816
11543.08 798
11544.09 746
11545.10 799
11546.12 752
11547.13 722
11548.15 654
11549.16 609
11550.18 588
11551.19 518
11552.20 514
11553.22 478
11554.23 438
11555.25 416
11556.26 408
11557.28 380
11558.29 398
11559.31 397
11560.32 356
11561.34 327
11562.35 355
11563.37 339
11564.38 354
11565.40 333
11566.41 392
11567.43 335
11568.44 343
11569.46 342
11570.47 334
11571.49 353
11572.50 335
11573.52 340
11574.53 365
11575.55 354
11576.57 347
11577.58 370
11578.60 342
11579.61 323
11580.63 331
11581.64 369
11582.66 345
11583.68 319
11584.69 331
11585.71 321
11586.72 299
11587.74 310
11588.76 330
11589.77 323
11590.79 305
11591.81 310
11592.82 292
11593.84 292
11594.85 333
11595.87 324
11596.89 315
11597.90 316
11598.92 320
11599.94 299
11600.95 347
11601.97 344
11602.99 332
11604.00 333
11605.02 314
11606.04 345
11607.05 343
11608.07 341
11609.09 319
11610.11 312
11611.12 302
11612.14 316
11613.16 321
11614.17 295
11615.19 310
11616.21 314
11617.23 283
11618.24 281
11619.26 308
11620.28 295
11621.30 301
11622.31 325
11623.33 284
11624.35 299
11625.37 307
11626.38 301
11627.40 298
11628.42 267
11629.44 294
11630.46 287
11631.47 307
11632.49 285
11633.51 273
11634.53 307
11635.55 276
11636.56 285
11637.58 262
11638.60 259
11639.62 284
11640.64 289
11641.66 274
11642.67 292
11643.69 301
11644.71 277
11645.73 246
11646.75 276
11647.77 260
11648.79 261
11649.80 276
11650.82 265
11651.84 263
11652.86 252
11653.88 287
11654.90 261
11655.92 254
11656.94 236
11657.96 260
11658.98 239
11660.00 247
11661.01 243
11662.03 253
11663.05 235
11664.07 247
11665.09 267
11666.11 269
11667.13 213
11668.15 266
11669.17 263
11670.19 255
11671.21 269
11672.23 256
11673.25 255
11674.27 258
11675.29 248
11676.31 272
11677.33 246
11678.35 243
11679.37 246
11680.39 235
11681.41 255
11682.43 258
11683.45 236
11684.47 259
11685.49 279
11686.51 248
11687.53 279
11688.55 273
11689.57 214
11690.59 231
11691.61 230
11692.63 237
11693.66 239
11694.68 259
11695.70 229
11696.72 242
11697.74 210
11698.76 227
11699.78 229
11700.80 231
11701.82 233
11702.84 209
11703.86 234
11704.89 206
11705.91 217
11706.93 208
11707.95 261
11708.97 225
11709.99 258
11711.01 239
11712.04 231
11713.06 207
11714.08 238
11715.10 232
11716.12 210
11717.14 219
11718.17 217
11719.19 275
11720.21 252
11721.23 248
11722.25 255
11723.28 246
11724.30 245
11725.32 242
11726.34 222
11727.36 245
11728.39 220
11729.41 262
11730.43 256
11731.45 250
11732.48 237
11733.50 232
11734.52 248
11735.54 226
11736.57 219
11737.59 236
11738.61 260
11739.63 241
11740.66 250
11741.68 236
11742.70 239
11743.72 197
11744.75 242
11745.77 237
11746.79 223
11747.82 233
11748.84 259
11749.86 254
11750.89 233
11751.91 238
11752.93 225
11753.96 246
11754.98 233
11756.00 245
11757.03 247
11758.05 242
11759.07 207
11760.10 265
11761.12 250
11762.14 240
11763.17 262
11764.19 255
11765.22 266
11766.24 241
11767.26 269
11768.29 287
11769.31 267
11770.34 267
11771.36 267
11772.38 259
11773.41 269
11774.43 248
11775.46 248
11776.48 265
11777.51 282
11778.53 283
11779.55 288
11780.58 302
11781.60 257
11782.63 286
11783.65 257
11784.68 265
11785.70 270
11786.73 278
11787.75 292
11788.78 294
11789.80 267
11790.83 278
11791.85 295
11792.88 285
11793.90 318
11794.93 304
11795.95 289
11796.98 289
11798.00 284
11799.03 292
11800.05 294
11801.08 293
11802.10 287
11803.13 254
11804.15 260
11805.18 275
11806.21 292
11807.23 272
11808.26 288
11809.28 296
11810.31 298
11811.33 260
11812.36 280
11813.39 294
11814.41 276
11815.44 291
11816.46 278
11817.49 297
11818.52 311
11819.54 305
11820.57 275
11821.59 304
11822.62 315
11823.65 271
11824.67 307
11825.70 323
11826.73 281
11827.75 303
11828.78 322
11829.81 307
11830.83 295
11831.86 286
11832.89 336
11833.91 329
11834.94 336
11835.97 309
11836.99 340
11838.02 331
11839.05 326
11840.08 356
11841.10 354
11842.13 329
11843.16 355
11844.18 355
11845.21 330
11846.24 356
11847.27 361
11848.29 348
11849.32 349
11850.35 337
11851.38 349
11852.40 377
11853.43 387
11854.46 392
11855.49 404
11856.51 397
11857.54 363
11858.57 364
11859.60 401
11860.63 388
11861.65 396
11862.68 402
11863.71 429
11864.74 415
11865.77 410
11866.80 419
11867.82 419
11868.85 407
11869.88 446
11870.91 452
11871.94 435
11872.97 442
11873.99 435
11875.02 462
11876.05 476
11877.08 428
11878.11 434
11879.14 451
11880.17 493
11881.20 493
11882.22 528
11883.25 494
11884.28 529
11885.31 561
11886.34 508
11887.37 516
11888.40 554
11889.43 567
11890.46 577
11891.49 556
11892.52 597
11893.55 584
11894.57 606
11895.60 649
11896.63 644
11897.66 722
11898.69 734
11899.72 750
11900.75 785
11901.78 797
11902.81 816
11903.84 819
11904.87 871
11905.90 892
11906.93 938
11907.96 883
11908.99 901
11910.02 881
11911.05 864
11912.08 872
11913.11 780
11914.14 776
11915.17 738
11916.20 711
11917.23 718
11918.26 687
11919.29 689
11920.33 630
11921.36 681
11922.39 665
11923.42 677
11924.45 699
11925.48 731
11926.51 757
11927.54 791
11928.57 821
11929.60 873
11930.63 859
11931.66 908
11932.70 927
11933.73 938
11934.76 962
11935.79 957
11936.82 916
11937.85 874
11938.88 889
11939.91 844
11940.95 804
11941.98 786
11943.01 755
11944.04 706
11945.07 687
11946.10 670
11947.14 607
11948.17 595
11949.20 589
11950.23 547
11951.26 564
11952.29 558
11953.33 548
11954.36 536
11955.39 507
11956.42 507
11957.46 517
11958.49 513
11959.52 534
11960.55 507
11961.58 496
11962.62 500
11963.65 578
11964.68 526
11965.71 504
11966.75 511
11967.78 517
11968.81 491
11969.84 537
11970.88 552
11971.91 565
11972.94 542
11973.98 549
11975.01 570
11976.04 557
11977.07 544
11978.11 547
11979.14 540
11980.17 549
11981.21 561
11982.24 545
11983.27 584
11984.31 538
11985.34 489
11986.37 556
11987.41 569
11988.44 519
11989.47 552
11990.51 527
11991.54 542
11992.58 563
11993.61 547
11994.64 562
11995.68 575
11996.71 571
11997.74 576
11998.78 562
11999.81 552
12000.85 561
12001.88 605
12002.91 564
12003.95 570
12004.98 567
12006.02 579
12007.05 608
12008.09 605
12009.12 623
12010.15 618
12011.19 590
12012.22 608
12013.26 620
12014.29 634
12015.33 633
12016.36 659
12017.40 689
12018.43 678
12019.47 680
12020.50 669
12021.54 708
12022.57 718
12023.61 718
12024.64 692
12025.68 680
12026.71 648
12027.75 682
12028.78 723
12029.82 675
12030.85 696
12031.89 669
12032.92 681
12033.96 684
12034.99 701
12036.03 679
12037.07 719
12038.10 712
12039.14 703
12040.17 704
12041.21 711
12042.24 703
12043.28 740
12044.32 764
12045.35 766
12046.39 730
12047.42 723
12048.46 752
12049.50 721
12050.53 739
12051.57 733
12052.61 776
12053.64 767
12054.68 786
12055.71 806
12056.75 883
12057.79 859
12058.82 897
12059.86 879
12060.90 929
12061.93 844
12062.97 862
12064.01 820
12065.04 831
12066.08 773
12067.12 798
12068.15 800
12069.19 738
12070.23 702
12071.27 719
12072.30 767
12073.34 712
12074.38 669
12075.41 653
12076.45 644
12077.49 679
12078.53 652
12079.56 683
12080.60 683
12081.64 636
12082.68 668
12083.71 731
12084.75 670
12085.79 670
12086.83 692
12087.86 714
12088.90 732
12089.94 736
12090.98 712
12092.02 760
12093.05 780
12094.09 735
12095.13 787
12096.17 804
12097.21 880
12098.25 910
12099.28 895
12100.32 939
12101.36 905
12102.40 944
12103.44 943
12104.48 897
12105.51 931
12106.55 971
12107.59 948
12108.63 948
12109.67 918
12110.71 874
12111.75 832
12112.79 797
12113.82 742
12114.86 730
12115.90 678
12116.94 684
12117.98 641
12119.02 605
12120.06 601
12121.10 602
12122.14 547
12123.18 595
12124.22 555
12125.25 521
12126.29 541
12127.33 550
12128.37 476
12129.41 506
12130.45 521
12131.49 508
12132.53 497
12133.57 497
12134.61 509
12135.65 480
12136.69 499
12137.73 492
12138.77 519
12139.81 491
12140.85 509
12141.89 529
12142.93 499
12143.97 437
12145.01 485
12146.05 503
12147.09 493
12148.13 471
12149.17 456
12150.21 479
12151.25 437
12152.29 473
12153.34 473
12154.38 459
12155.42 449
12156.46 439
12157.50 424
12158.54 404
12159.58 417
12160.62 435
12161.66 428
12162.70 414
12163.74 402
12164.78 413
12165.83 382
12166.87 426
12167.91 409
12168.95 420
12169.99 423
12171.03 414
12172.07 413
12173.11 411
12174.16 436
12175.20 411
12176.24 427
12177.28 413
12178.32 417
12179.36 400
12180.41 436
12181.45 409
12182.49 383
12183.53 397
12184.57 425
12185.62 415
12186.66 379
12187.70 435
12188.74 402
12189.78 386
12190.83 361
12191.87 385
12192.91 422
12193.95 399
12195.00 400
12196.04 360
12197.08 398
12198.12 360
12199.17 392
12200.21 399
12201.25 373
12202.29 399
12203.34 388
12204.38 386
12205.42 362
12206.46 358
12207.51 388
12208.55 393
12209.59 392
12210.64 374
12211.68 380
12212.72 387
12213.77 383
12214.81 372
12215.85 347
12216.90 335
12217.94 375
12218.98 360
12220.03 358
12221.07 393
12222.11 373
12223.16 352
12224.20 341
12225.24 357
12226.29 364
12227.33 371
12228.37 360
12229.42 353
12230.46 353
12231.51 345
12232.55 344
12233.59 332
12234.64 347
12235.68 325
12236.73 337
12237.77 333
12238.82 372
12239.86 348
12240.90 357
12241.95 325
12242.99 347
12244.04 358
12245.08 362
12246.13 346
12247.17 354
12248.22 354
12249.26 337
12250.31 346
12251.35 375
12252.39 365
12253.44 340
12254.48 328
12255.53 328
12256.57 353
12257.62 316
12258.66 312
12259.71 300
12260.75 320
12261.80 321
12262.85 323
12263.89 327
12264.94 288
12265.98 269
12267.03 302
12268.07 306
12269.12 252
12270.16 314
12271.21 268
12272.25 280
12273.30 287
12274.35 281
12275.39 280
12276.44 271
12277.48 308
12278.53 309
12279.58 278
12280.62 266
12281.67 278
12282.71 277
12283.76 276
12284.81 255
12285.85 287
12286.90 301
12287.95 267
12288.99 271
12290.04 250
12291.08 261
12292.13 260
12293.18 272
12294.22 292
12295.27 264
12296.32 295
12297.36 259
12298.41 249
12299.46 251
12300.50 268
12301.55 270
12302.60 262
12303.65 272
12304.69 274
12305.74 277
12306.79 295
12307.83 281
12308.88 262
12309.93 262
12310.98 280
12312.02 277
12313.07 274
12314.12 261
12315.17 278
12316.21 270
12317.26 284
12318.31 266
12319.36 248
12320.40 254
12321.45 247
12322.50 281
12323.55 247
12324.60 250
12325.64 251
12326.69 239
12327.74 243
12328.79 252
12329.84 252
12330.88 262
12331.93 258
12332.98 251
12334.03 266
12335.08 243
12336.13 249
12337.17 261
12338.22 238
12339.27 224
12340.32 233
12341.37 263
12342.42 263
12343.47 230
12344.51 253
12345.56 290
12346.61 257
12347.66 245
12348.71 243
12349.76 254
12350.81 234
12351.86 245
12352.91 250
12353.95 250
12355.00 242
12356.05 246
12357.10 274
12358.15 232
12359.20 257
12360.25 227
12361.30 223
12362.35 237
12363.40 270
12364.45 249
12365.50 237
12366.55 238
12367.60 254
12368.65 254
12369.70 267
12370.75 226
12371.80 228
12372.85 250
12373.90 248
12374.95 254
12376.00 264
12377.05 244
12378.10 266
12379.15 250
12380.20 266
12381.25 252
12382.30 246
12383.35 229
12384.40 248
12385.45 252
12386.50 248
12387.55 252
12388.60 269
12389.65 252
12390.70 287
12391.75 246
12392.80 278
12393.86 275
12394.91 255
12395.96 247
12397.01 265
12398.06 259
12399.11 238
12400.16 248
12401.21 239
12402.26 253
12403.32 275
12404.37 256
12405.42 237
12406.47 260
12407.52 289
12408.57 271
12409.62 275
12410.68 249
12411.73 260
12412.78 266
12413.83 269
12414.88 270
12415.93 275
12416.99 253
12418.04 290
12419.09 273
12420.14 277
12421.19 242
12422.25 257
12423.30 266
12424.35 279
12425.40 243
12426.45 253
12427.51 283
12428.56 305
12429.61 275
12430.66 261
12431.72 298
12432.77 297
12433.82 269
12434.87 265
12435.93 280
12436.98 269
12438.03 299
12439.08 322
12440.14 294
12441.19 308
12442.24 292
12443.30 308
12444.35 307
12445.40 287
12446.45 265
12447.51 288
12448.56 291
12449.61 280
12450.67 277
12451.72 323
12452.77 305
12453.83 303
12454.88 334
12455.93 305
12456.99 303
12458.04 359
12459.10 335
12460.15 354
12461.20 333
12462.26 334
12463.31 390
12464.36 416
12465.42 374
12466.47 381
12467.53 412
12468.58 464
12469.63 471
12470.69 502
12471.74 525
12472.80 553
12473.85 600
12474.90 636
12475.96 672
12477.01 665
12478.07 709
12479.12 711
12480.18 705
12481.23 722
12482.29 720
12483.34 721
12484.40 659
12485.45 670
12486.50 594
12487.56 552
12488.61 521
12489.67 528
12490.72 470
12491.78 459
12492.83 412
12493.89 411
12494.94 422
12496.00 413
12497.05 399
12498.11 376
12499.17 372
12500.22 362
12501.28 359
12502.33 372
12503.39 394
12504.44 365
12505.50 364
12506.55 366
12507.61 371
12508.67 341
12509.72 374
12510.78 402
12511.83 389
12512.89 397
12513.94 382
12515.00 370
12516.06 342
12517.11 408
12518.17 368
12519.22 360
12520.28 364
12521.34 382
12522.39 358
12523.45 366
12524.51 383
12525.56 387
12526.62 343
12527.68 360
12528.73 369
12529.79 376
12530.85 375
12531.90 343
12532.96 330
12534.02 355
12535.07 349
12536.13 339
12537.19 383
12538.24 366
12539.30 375
12540.36 366
12541.41 394
12542.47 364
12543.53 350
12544.59 389
12545.64 385
12546.70 382
12547.76 350
12548.82 350
12549.87 357
12550.93 398
12551.99 373
12553.05 429
12554.10 422
12555.16 449
12556.22 439
12557.28 456
12558.33 440
12559.39 419
12560.45 409
12561.51 440
12562.57 417
12563.62 423
12564.68 422
12565.74 418
12566.80 380
12567.86 382
12568.91 405
12569.97 380
12571.03 355
12572.09 328
12573.15 347
12574.21 328
12575.26 320
12576.32 329
12577.38 340
12578.44 350
12579.50 356
12580.56 364
12581.62 340
12582.68 342
12583.73 338
12584.79 346
12585.85 356
12586.91 354
12587.97 385
12589.03 359
12590.09 352
12591.15 322
12592.21 342
12593.27 359
12594.33 366
12595.38 364
12596.44 357
12597.50 341
12598.56 353
12599.62 330
12600.68 328
12601.74 319
12602.80 338
12603.86 331
12604.92 346
12605.98 342
12607.04 360
12608.10 358
12609.16 380
12610.22 362
12611.28 358
12612.34 366
12613.40 359
12614.46 340
12615.52 350
12616.58 398
12617.64 359
12618.70 377
12619.76 383
12620.82 435
12621.88 423
12622.94 407
12624.00 391
12625.07 397
12626.13 426
12627.19 411
12628.25 429
12629.31 438
12630.37 398
12631.43 406
12632.49 431
12633.55 417
12634.61 369
12635.67 379
12636.73 397
12637.80 363
12638.86 389
12639.92 356
12640.98 381
12642.04 369
12643.10 374
12644.16 358
12645.23 365
12646.29 335
12647.35 328
12648.41 353
12649.47 345
12650.53 347
12651.59 349
12652.66 347
12653.72 342
12654.78 346
12655.84 369
12656.90 363
12657.97 354
12659.03 353
12660.09 375
12661.15 355
12662.21 328
12663.28 347
12664.34 325
12665.40 345
12666.46 332
12667.53 327
12668.59 356
12669.65 361
12670.71 357
12671.78 364
12672.84 341
12673.90 339
12674.96 364
12676.03 357
12677.09 403
12678.15 389
12679.22 369
12680.28 373
12681.34 355
12682.40 371
12683.47 346
12684.53 376
12685.59 371
12686.66 337
12687.72 369
12688.78 396
12689.85 389
12690.91 391
12691.97 398
12693.04 392
12694.10 395
12695.16 385
12696.23 387
12697.29 428
12698.35 397
12699.42 431
12700.48 455
12701.55 466
12702.61 426
12703.67 423
12704.74 429
12705.80 459
12706.87 440
12707.93 445
12708.99 465
12710.06 462
12711.12 460
12712.19 455
12713.25 457
12714.32 446
12715.38 474
12716.44 456
12717.51 460
12718.57 464
12719.64 462
12720.70 447
12721.77 434
12722.83 438
12723.90 473
12724.96 470
12726.03 425
12727.09 451
12728.16 436
12729.22 488
12730.29 514
12731.35 512
12732.42 513
12733.48 499
12734.55 468
12735.61 457
12736.68 508
12737.74 517
12738.81 497
12739.87 478
12740.94 496
12742.00 461
12743.07 471
12744.14 474
12745.20 431
12746.27 427
12747.33 424
12748.40 416
12749.46 445
12750.53 402
12751.60 406
12752.66 430
12753.73 379
12754.79 380
12755.86 363
12756.93 377
12757.99 376
12759.06 364
12760.12 351
12761.19 409
12762.26 367
12763.32 383
12764.39 371
12765.46 369
12766.52 376
12767.59 376
12768.66 371
12769.72 383
12770.79 368
12771.86 352
12772.92 373
12773.99 339
12775.06 349
12776.12 326
12777.19 347
12778.26 337
12779.33 337
12780.39 324
12781.46 350
12782.53 342
12783.59 329
12784.66 355
12785.73 318
12786.80 339
12787.86 349
12788.93 342
12790.00 323
12791.07 321
12792.13 348
12793.20 356
12794.27 335
12795.34 352
12796.40 344
12797.47 364
12798.54 344
12799.61 350
12800.68 355
12801.74 338
12802.81 336
12803.88 337
12804.95 347
12806.02 325
12807.09 324
12808.15 329
12809.22 352
12810.29 376
12811.36 388
12812.43 375
12813.50 344
12814.56 351
12815.63 346
12816.70 378
12817.77 380
12818.84 381
12819.91 402
12820.98 416
12822.04 401
12823.11 379
12824.18 386
12825.25 379
12826.32 387
12827.39 379
12828.46 371
12829.53 371
12830.60 373
12831.67 357
12832.74 372
12833.81 378
12834.87 395
12835.94 405
12837.01 416
12838.08 383
12839.15 326
12840.22 312
12841.29 345
12842.36 319
12843.43 331
12844.50 321
12845.57 315
12846.64 320
12847.71 307
12848.78 330
12849.85 317
12850.92 303
12851.99 282
12853.06 302
12854.13 295
12855.20 293
12856.27 288
12857.34 302
12858.41 326
12859.48 285
12860.55 281
12861.62 287
12862.69 286
12863.77 257
12864.84 259
12865.91 294
12866.98 281
12868.05 234
12869.12 258
12870.19 248
12871.26 259
12872.33 253
12873.40 260
12874.47 264
12875.54 260
12876.62 257
12877.69 289
12878.76 288
12879.83 251
12880.90 260
12881.97 252
12883.04 260
12884.12 290
12885.19 266
12886.26 267
12887.33 254
12888.40 265
12889.47 251
12890.54 227
12891.62 248
12892.69 255
12893.76 258
12894.83 248
12895.90 257
12896.98 269
12898.05 278
12899.12 254
12900.19 268
12901.26 263
12902.34 254
12903.41 239
12904.48 237
12905.55 238
12906.63 246
12907.70 249
12908.77 228
12909.84 240
12910.92 246
12911.99 252
12913.06 203
12914.13 224
12915.21 227
12916.28 245
12917.35 250
12918.42 237
12919.50 229
12920.57 210
12921.64 204
12922.72 240
12923.79 238
12924.86 230
12925.94 215
12927.01 214
12928.08 239
12929.16 235
12930.23 217
12931.30 205
12932.38 248
12933.45 203
12934.52 221
12935.60 187
12936.67 198
12937.74 226
12938.82 227
12939.89 205
12940.97 227
12942.04 221
12943.11 206
12944.19 213
12945.26 212
12946.34 208
12947.41 211
12948.48 227
12949.56 209
12950.63 220
12951.71 210
12952.78 215
12953.85 211
12954.93 235
12956.00 213
12957.08 211
12958.15 217
12959.23 202
12960.30 204
12961.38 213
12962.45 196
12963.53 191
12964.60 208
12965.68 201
12966.75 199
12967.83 240
12968.90 209
12969.98 191
12971.05 193
12972.13 208
12973.20 208
12974.28 222
12975.35 196
12976.43 217
12977.50 222
12978.58 215
12979.65 228
12980.73 190
12981.80 200
12982.88 220
12983.95 188
12985.03 202
12986.11 194
12987.18 220
12988.26 207
12989.33 200
12990.41 194
12991.48 204
12992.56 214
12993.64 208
12994.71 196
12995.79 204
12996.86 197
12997.94 192
12999.02 216
13000.09 206
13001.17 212
13002.25 220
13003.32 208
13004.40 204
13005.48 219
13006.55 215
13007.63 209
13008.71 222
13009.78 227
13010.86 223
13011.94 205
13013.01 224
13014.09 217
13015.17 239
13016.24 229
13017.32 225
13018.40 223
13019.47 204
13020.55 210
13021.63 217
13022.71 232
13023.78 216
13024.86 221
13025.94 240
13027.01 202
13028.09 228
13029.17 219
13030.25 226
13031.32 245
13032.40 235
13033.48 249
13034.56 214
13035.64 231
13036.71 227
13037.79 228
13038.87 235
13039.95 245
13041.02 200
13042.10 204
13043.18 204
13044.26 217
13045.34 221
13046.41 222
13047.49 246
13048.57 216
13049.65 227
13050.73 231
13051.81 206
13052.88 212
13053.96 235
13055.04 215
13056.12 220
13057.20 190
13058.28 204
13059.36 195
13060.44 232
13061.51 217
13062.59 216
13063.67 215
13064.75 207
13065.83 221
13066.91 203
13067.99 223
13069.07 202
13070.15 205
13071.23 220
13072.30 222
13073.38 229
13074.46 240
13075.54 195
13076.62 214
13077.70 195
13078.78 199
13079.86 217
13080.94 187
13082.02 218
13083.10 210
13084.18 196
13085.26 190
13086.34 198
13087.42 202
13088.50 241
13089.58 217
13090.66 216
13091.74 198
13092.82 182
13093.90 222
13094.98 205
13096.06 201
13097.14 202
13098.22 207
13099.30 214
13100.38 205
13101.46 190
13102.54 234
13103.62 233
13104.70 204
13105.78 198
13106.86 213
13107.94 198
13109.03 243
13110.11 209
13111.19 216
13112.27 209
13113.35 196
13114.43 218
13115.51 229
13116.59 208
13117.67 236
13118.75 240
13119.84 225
13120.92 228
13122.00 227
13123.08 224
13124.16 248
13125.24 221
13126.32 235
13127.41 248
13128.49 242
13129.57 236
13130.65 241
13131.73 234
13132.81 247
13133.90 217
13134.98 233
13136.06 226
13137.14 213
13138.22 224
13139.30 215
13140.39 253
13141.47 254
13142.55 243
13143.63 232
13144.72 220
13145.80 214
13146.88 226
13147.96 215
13149.04 244
13150.13 212
13151.21 249
13152.29 233
13153.38 240
13154.46 196
13155.54 254
13156.62 248
13157.71 270
13158.79 225
13159.87 235
13160.95 239
13162.04 233
13163.12 221
13164.20 237
13165.29 265
13166.37 225
13167.45 238
13168.54 218
13169.62 244
13170.70 197
13171.79 219
13172.87 245
13173.95 247
13175.04 233
13176.12 234
13177.20 246
13178.29 241
13179.37 216
13180.45 227
13181.54 231
13182.62 235
13183.71 224
13184.79 200
13185.87 225
13186.96 232
13188.04 233
13189.13 230
13190.21 233
13191.29 247
13192.38 265
13193.46 229
13194.55 246
13195.63 245
13196.72 214
13197.80 249
13198.88 250
13199.97 250
13201.05 265
13202.14 263
13203.22 239
13204.31 233
13205.39 219
13206.48 238
13207.56 248
13208.65 248
13209.73 268
13210.82 248
13211.90 235
13212.99 226
13214.07 246
13215.16 246
13216.24 254
13217.33 262
13218.41 241
13219.50 234
13220.58 251
13221.67 243
13222.75 249
13223.84 229
13224.92 261
13226.01 259
13227.10 241
13228.18 254
13229.27 267
13230.35 264
13231.44 252
13232.52 274
13233.61 277
13234.70 282
13235.78 267
13236.87 244
13237.95 286
13239.04 317
13240.13 278
13241.21 261
13242.30 257
13243.39 278
13244.47 278
13245.56 265
13246.64 290
13247.73 309
13248.82 290
13249.90 271
13250.99 268
13252.08 237
13253.16 300
13254.25 290
13255.34 303
13256.42 291
13257.51 308
13258.60 303
13259.69 273
13260.77 294
13261.86 324
13262.95 315
13264.03 315
13265.12 300
13266.21 315
13267.30 346
13268.38 329
13269.47 316
13270.56 335
13271.64 329
13272.73 295
13273.82 341
13274.91 344
13275.99 356
13277.08 348
13278.17 352
13279.26 329
13280.35 336
13281.43 338
13282.52 347
13283.61 352
13284.70 382
13285.79 407
13286.87 388
13287.96 384
13289.05 372
13290.14 369
13291.23 360
13292.31 376
13293.40 366
13294.49 422
13295.58 393
13296.67 377
13297.76 395
13298.85 374
13299.93 371
13301.02 383
13302.11 427
13303.20 415
13304.29 396
13305.38 400
13306.47 422
13307.56 462
13308.64 462
13309.73 438
13310.82 444
13311.91 476
13313.00 452
13314.09 478
13315.18 460
13316.27 484
13317.36 462
13318.45 476
13319.54 445
13320.63 470
13321.72 473
13322.81 434
13323.89 459
13324.98 467
13326.07 462
13327.16 470
13328.25 490
13329.34 492
13330.43 487
13331.52 502
13332.61 528
13333.70 519
13334.79 528
13335.88 475
13336.97 528
13338.06 533
13339.15 524
13340.24 554
13341.33 540
13342.42 533
13343.52 552
13344.61 559
13345.70 589
13346.79 567
13347.88 552
13348.97 570
13350.06 564
13351.15 573
13352.24 529
13353.33 569
13354.42 562
13355.51 588
13356.60 598
13357.69 561
13358.79 580
13359.88 598
13360.97 610
13362.06 631
13363.15 622
13364.24 639
13365.33 692
13366.42 676
13367.51 709
13368.61 694
13369.70 690
13370.79 665
13371.88 662
13372.97 662
13374.06 700
13375.16 646
13376.25 618
13377.34 646
13378.43 649
13379.52 591
13380.61 592
13381.71 571
13382.80 540
13383.89 575
13384.98 561
13386.08 523
13387.17 505
13388.26 474
13389.35 497
13390.44 484
13391.54 463
13392.63 446
13393.72 463
13394.81 453
13395.91 449
13397.00 462
13398.09 456
13399.18 483
13400.28 455
13401.37 450
13402.46 455
13403.56 461
13404.65 443
13405.74 429
13406.83 477
13407.93 455
13409.02 479
13410.11 461
13411.21 431
13412.30 448
13413.39 466
13414.49 458
13415.58 454
13416.67 444
13417.77 450
13418.86 458
13419.95 467
13421.05 450
13422.14 408
13423.23 434
13424.33 438
13425.42 457
13426.52 441
13427.61 413
13428.70 455
13429.80 501
13430.89 458
13431.98 457
13433.08 488
13434.17 468
13435.27 458
13436.36 460
13437.46 485
13438.55 456
13439.64 466
13440.74 495
13441.83 486
13442.93 493
13444.02 530
13445.12 513
13446.21 532
13447.31 495
13448.40 487
13449.50 498
13450.59 498
13451.68 552
13452.78 502
13453.87 496
13454.97 531
13456.06 534
13457.16 561
13458.25 567
13459.35 520
13460.44 538
13461.54 543
13462.64 578
13463.73 560
13464.83 524
13465.92 562
13467.02 535
13468.11 572
13469.21 563
13470.30 566
13471.40 589
13472.49 582
13473.59 573
13474.69 550
13475.78 556
13476.88 571
13477.97 581
13479.07 616
13480.17 590
13481.26 575
13482.36 629
13483.45 652
13484.55 625
13485.65 624
13486.74 612
13487.84 674
13488.93 670
13490.03 707
13491.13 672
13492.22 642
13493.32 658
13494.42 698
13495.51 723
13496.61 717
13497.71 714
13498.80 732
13499.90 738
13501.00 725
13502.09 757
13503.19 769
13504.29 786
13505.38 775
13506.48 806
13507.58 830
13508.68 801
13509.77 777
13510.87 758
13511.97 744
13513.07 727
13514.16 711
13515.26 762
13516.36 706
13517.45 696
13518.55 642
13519.65 641
13520.75 662
13521.85 636
13522.94 640
13524.04 623
13525.14 596
13526.24 599
13527.33 619
13528.43 596
13529.53 604
13530.63 610
13531.73 619
13532.82 622
13533.92 573
13535.02 582
13536.12 571
13537.22 555
13538.32 576
13539.41 541
13540.51 558
13541.61 529
13542.71 538
13543.81 523
13544.91 484
13546.00 494
13547.10 511
13548.20 500
13549.30 472
13550.40 481
13551.50 491
13552.60 483
13553.70 469
13554.80 469
13555.89 471
13556.99 439
13558.09 463
13559.19 419
13560.29 437
13561.39 428
13562.49 444
13563.59 447
13564.69 452
13565.79 435
13566.89 430
13567.99 396
13569.09 399
13570.19 401
13571.29 453
13572.39 448
13573.49 434
13574.59 405
13575.69 402
13576.79 425
13577.88 431
13578.98 375
13580.08 406
13581.19 418
13582.29 417
13583.39 421
13584.49 451
13585.59 428
13586.69 388
13587.79 416
13588.89 420
13589.99 414
13591.09 395
13592.19 426
13593.29 425
13594.39 372
13595.49 379
13596.59 406
13597.69 402
13598.79 412
13599.89 438
13600.99 407
13602.09 407
13603.20 423
13604.30 399
13605.40 406
13606.50 410
13607.60 352
13608.70 419
13609.80 445
13610.90 408
13612.01 381
13613.11 372
13614.21 412
13615.31 393
13616.41 393
13617.51 405
13618.61 429
13619.72 412
13620.82 407
13621.92 423
13623.02 431
13624.12 420
13625.22 410
13626.33 395
13627.43 430
13628.53 435
13629.63 378
13630.73 414
13631.84 403
13632.94 437
13634.04 438
13635.14 433
13636.25 405
13637.35 406
13638.45 411
13639.55 413
13640.65 398
13641.76 401
13642.86 422
13643.96 411
13645.07 407
13646.17 405
13647.27 428
13648.37 426
13649.48 391
13650.58 397
13651.68 404
13652.79 391
13653.89 386
13654.99 398
13656.09 415
13657.20 405
13658.30 408
13659.40 392
13660.51 399
13661.61 379
13662.71 405
13663.82 393
13664.92 393
13666.02 408
13667.13 375
13668.23 407
13669.34 398
13670.44 386
13671.54 387
13672.65 391
13673.75 403
13674.85 396
13675.96 397
13677.06 394
13678.17 383
13679.27 387
13680.37 406
13681.48 426
13682.58 404
13683.69 383
13684.79 387
13685.89 369
13687.00 378
13688.10 430
13689.21 376
13690.31 380
13691.42 379
13692.52 410
13693.63 410
13694.73 392
13695.84 395
13696.94 351
13698.05 431
13699.15 451
13700.25 467
13701.36 399
13702.46 423
13703.57 403
13704.67 394
13705.78 407
13706.89 437
13707.99 415
13709.10 421
13710.20 430
13711.31 430
13712.41 458
13713.52 440
13714.62 441
13715.73 463
13716.83 429
13717.94 457
13719.04 477
13720.15 466
13721.26 492
13722.36 477
13723.47 495
13724.57 500
13725.68 458
13726.79 461
13727.89 477
13729.00 483
13730.10 507
13731.21 499
13732.32 514
13733.42 515
13734.53 520
13735.63 494
13736.74 520
13737.85 556
13738.95 543
13740.06 581
13741.17 585
13742.27 563
13743.38 605
13744.49 583
13745.59 578
13746.70 567
13747.81 586
13748.91 617
13750.02 627
13751.13 673
13752.23 668
13753.34 672
13754.45 702
13755.56 736
13756.66 778
13757.77 803
13758.88 776
13759.98 829
13761.09 813
13762.20 824
13763.31 828
13764.41 892
13765.52 925
13766.63 888
13767.74 881
13768.84 894
13769.95 938
13771.06 942
13772.17 881
13773.28 924
13774.38 883
13775.49 866
13776.60 902
13777.71 861
13778.82 846
13779.92 842
13781.03 816
13782.14 767
13783.25 755
13784.36 727
13785.46 733
13786.57 715
13787.68 665
13788.79 653
13789.90 626
13791.01 631
13792.12 624
13793.22 575
13794.33 590
13795.44 565
13796.55 551
13797.66 522
13798.77 517
13799.88 535
13800.99 532
13802.10 536
13803.20 491
13804.31 494
13805.42 493
13806.53 479
13807.64 471
13808.75 446
13809.86 486
13810.97 482
13812.08 479
13813.19 458
13814.30 456
13815.41 458
13816.52 467
13817.63 467
13818.74 453
13819.84 460
13820.95 422
13822.06 421
13823.17 430
13824.28 460
13825.39 443
13826.50 443
13827.61 424
13828.72 421
13829.83 411
13830.94 447
13832.05 423
13833.16 401
13834.28 394
13835.39 459
13836.50 445
13837.61 408
13838.72 410
13839.83 436
13840.94 424
13842.05 430
13843.16 417
13844.27 417
13845.38 433
13846.49 438
13847.60 419
13848.71 432
13849.82 413
13850.93 438
13852.05 417
13853.16 414
13854.27 421
13855.38 431
13856.49 419
13857.60 444
13858.71 416
13859.82 425
13860.94 408
13862.05 445
13863.16 425
13864.27 433
13865.38 365
13866.49 414
13867.60 463
13868.72 446
13869.83 399
13870.94 409
13872.05 455
13873.16 461
13874.27 435
13875.39 452
13876.50 461
13877.61 417
13878.72 449
13879.83 463
13880.95 440
13882.06 438
13883.17 443
13884.28 484
13885.40 465
13886.51 468
13887.62 492
13888.73 496
13889.85 500
13890.96 517
13892.07 492
13893.18 540
13894.30 523
13895.41 538
13896.52 509
13897.63 524
13898.75 532
13899.86 521
13900.97 519
13902.09 508
13903.20 509
13904.31 538
13905.43 504
13906.54 476
13907.65 470
13908.77 472
13909.88 454
13910.99 419
13912.11 418
13913.22 445
13914.33 475
13915.45 466
13916.56 430
13917.67 384
13918.79 422
13919.90 396
13921.01 439
13922.13 413
13923.24 382
13924.36 430
13925.47 424
13926.58 396
13927.70 400
13928.81 406
13929.93 401
13931.04 373
13932.15 395
13933.27 412
13934.38 380
13935.50 418
13936.61 407
13937.73 439
13938.84 443
13939.95 402
13941.07 386
13942.18 394
13943.30 391
13944.41 387
13945.53 413
13946.64 398
13947.76 364
13948.87 385
13949.99 395
13951.10 363
13952.22 349
13953.33 368
13954.45 369
13955.56 373
13956.68 347
13957.79 385
13958.91 365
13960.02 359
13961.14 352
13962.25 372
13963.37 361
13964.49 363
13965.60 407
13966.72 372
13967.83 363
13968.95 337
13970.06 361
13971.18 357
13972.30 341
13973.41 338
13974.53 383
13975.64 366
13976.76 345
13977.88 342
13978.99 362
13980.11 360
13981.22 366
13982.34 367
13983.46 396
13984.57 369
13985.69 359
13986.80 372
13987.92 374
13989.04 359
13990.15 370
13991.27 367
13992.39 356
13993.50 368
13994.62 339
13995.74 366
13996.85 372
13997.97 377
13999.09 388
14000.21 377
14001.32 352
14002.44 368
14003.56 367
14004.67 388
14005.79 400
14006.91 360
14008.02 375
14009.14 363
14010.26 354
14011.38 359
14012.49 359
14013.61 361
14014.73 390
14015.85 376
14016.96 385
14018.08 373
14019.20 346
14020.32 375
14021.44 387
14022.55 376
14023.67 384
14024.79 398
14025.91 356
14027.02 371
14028.14 378
14029.26 355
14030.38 399
14031.50 398
14032.62 397
14033.73 382
14034.85 373
14035.97 394
14037.09 396
14038.21 395
14039.33 403
14040.44 377
14041.56 414
14042.68 412
14043.80 402
14044.92 425
14046.04 436
14047.16 407
14048.27 388
14049.39 413
14050.51 427
14051.63 423
14052.75 414
14053.87 417
14054.99 458
14056.11 468
14057.23 418
14058.35 473
14059.47 456
14060.59 479
14061.70 461
14062.82 461
14063.94 463
14065.06 466
14066.18 522
14067.30 536
14068.42 477
14069.54 467
14070.66 488
14071.78 520
14072.90 536
14074.02 515
14075.14 551
14076.26 537
14077.38 529
14078.50 539
14079.62 535
14080.74 520
14081.86 536
14082.98 539
14084.10 542
14085.22 549
14086.34 557
14087.46 544
14088.58 566
14089.70 582
14090.82 566
14091.94 599
14093.07 572
14094.19 588
14095.31 605
14096.43 624
14097.55 596
14098.67 576
14099.79 572
14100.91 633
14102.03 625
14103.15 628
14104.27 646
14105.39 571
14106.52 594
14107.64 619
14108.76 569
14109.88 583
14111.00 571
14112.12 533
14113.24 533
14114.37 559
14115.49 479
14116.61 503
14117.73 522
14118.85 501
14119.97 476
14121.10 496
14122.22 455
14123.34 485
14124.46 507
14125.58 497
14126.70 470
14127.83 422
14128.95 459
14130.07 420
14131.19 438
14132.32 430
14133.44 426
14134.56 435
14135.68 407
14136.80 436
14137.93 399
14139.05 392
14140.17 393
14141.29 429
14142.42 441
14143.54 409
14144.66 412
14145.78 423
14146.91 411
14148.03 362
14149.15 401
14150.28 387
14151.40 433
14152.52 396
14153.65 366
14154.77 417
14155.89 390
14157.01 398
14158.14 394
14159.26 407
14160.38 395
14161.51 411
14162.63 418
14163.75 370
14164.88 356
14166.00 368
14167.12 367
14168.25 365
14169.37 377
14170.50 342
14171.62 356
14172.74 376
14173.87 376
14174.99 407
14176.12 383
14177.24 373
14178.36 362
14179.49 389
14180.61 374
14181.74 381
14182.86 356
14183.98 367
14185.11 358
14186.23 343
14187.36 363
14188.48 372
14189.61 334
14190.73 302
14191.85 310
14192.98 338
14194.10 342
14195.23 339
14196.35 389
14197.48 326
14198.60 324
14199.73 346
14200.85 339
14201.98 348
14203.10 340
14204.23 327
14205.35 325
14206.48 335
14207.60 337
14208.73 355
14209.85 374
14210.98 337
14212.10 322
14213.23 351
14214.36 316
14215.48 329
14216.61 310
14217.73 355
14218.86 327
14219.98 319
14221.11 325
14222.23 308
14223.36 317
14224.49 294
14225.61 322
14226.74 337
14227.86 315
14228.99 321
14230.12 334
14231.24 317
14232.37 316
14233.49 323
14234.62 310
14235.75 327
14236.87 328
14238.00 280
14239.13 263
14240.25 274
14241.38 295
14242.51 317
14243.63 282
14244.76 260
14245.89 302
14247.01 312
14248.14 291
14249.27 303
14250.39 310
14251.52 290
14252.65 304
14253.77 302
14254.90 290
14256.03 266
14257.15 276
14258.28 325
14259.41 304
14260.54 289
14261.66 275
14262.79 277
14263.92 281
14265.05 281
14266.17 263
14267.30 279
14268.43 298
14269.56 270
14270.68 246
14271.81 267
14272.94 258
14274.07 264
14275.20 268
14276.32 247
14277.45 272
14278.58 291
14279.71 269
14280.83 260
14281.96 282
14283.09 242
14284.22 261
14285.35 268
14286.48 278
14287.60 263
14288.73 261
14289.86 268
14290.99 251
14292.12 254
14293.25 244
14294.38 240
14295.50 284
14296.63 255
14297.76 257
14298.89 261
14300.02 256
14301.15 252
14302.28 237
14303.41 260
14304.53 238
14305.66 235
14306.79 245
14307.92 253
14309.05 264
14310.18 258
14311.31 223
14312.44 263
14313.57 244
14314.70 264
14315.83 250
14316.96 237
14318.09 258
14319.22 250
14320.35 231
14321.48 224
14322.60 207
14323.73 252
14324.86 240
14325.99 237
14327.12 204
14328.25 227
14329.38 242
14330.51 239
14331.64 228
14332.77 244
14333.90 232
14335.03 227
14336.17 249
14337.30 240
14338.43 228
14339.56 243
14340.69 253
14341.82 241
14342.95 221
14344.08 206
14345.21 236
14346.34 243
14347.47 213
14348.60 209
14349.73 222
14350.86 226
14351.99 234
14353.12 202
14354.26 215
14355.39 211
14356.52 233
14357.65 224
14358.78 215
14359.91 228
14361.04 245
14362.17 238
14363.30 224
14364.44 193
14365.57 230
14366.70 249
14367.83 221
14368.96 227
14370.09 205
14371.23 231
14372.36 232
14373.49 234
14374.62 225
14375.75 218
14376.88 238
14378.02 254
14379.15 244
14380.28 252
14381.41 239
14382.54 220
14383.68 226
14384.81 226
14385.94 262
14387.07 251
14388.21 238
14389.34 229
14390.47 236
14391.60 239
14392.73 251
14393.87 256
14395.00 251
14396.13 234
14397.27 240
14398.40 233
14399.53 224
14400.66 224
14401.80 244
14402.93 255
14404.06 245
14405.19 242
14406.33 241
14407.46 259
14408.59 267
14409.73 248
14410.86 267
14411.99 243
14413.13 241
14414.26 239
14415.39 246
14416.53 279
14417.66 289
14418.79 270
14419.93 274
14421.06 258
14422.19 247
14423.33 262
14424.46 266
14425.60 265
14426.73 278
14427.86 255
14429.00 274
14430.13 254
14431.27 256
14432.40 263
14433.53 247
14434.67 274
14435.80 240
14436.94 257
14438.07 262
14439.21 268
14440.34 261
14441.47 267
14442.61 278
14443.74 279
14444.88 281
14446.01 290
14447.15 245
14448.28 257
14449.42 264
14450.55 270
14451.69 281
14452.82 280
14453.96 282
14455.09 256
14456.23 265
14457.36 233
14458.50 267
14459.63 265
14460.77 261
14461.90 300
14463.04 283
14464.17 271
14465.31 275
14466.44 256
14467.58 279
14468.71 287
14469.85 258
14470.98 289
14472.12 300
14473.26 283
14474.39 307
14475.53 324
14476.66 310
14477.80 295
14478.93 277
14480.07 284
14481.21 260
14482.34 276
14483.48 270
14484.61 265
14485.75 266
14486.89 251
14488.02 283
14489.16 283
14490.30 279
14491.43 244
14492.57 255
14493.70 267
14494.84 260
14495.98 259
14497.11 283
14498.25 263
14499.39 264
14500.52 268
14501.66 272
14502.80 253
14503.93 257
14505.07 259
14506.21 248
14507.35 256
14508.48 256
14509.62 265
14510.76 283
14511.89 252
14513.03 254
14514.17 262
14515.31 260
14516.44 264
14517.58 275
14518.72 259
14519.86 262
14520.99 243
14522.13 248
14523.27 232
14524.41 281
14525.54 268
14526.68 246
14527.82 248
14528.96 268
14530.09 272
14531.23 248
14532.37 234
14533.51 239
14534.65 281
14535.78 255
14536.92 261
14538.06 242
14539.20 247
14540.34 225
14541.48 262
14542.61 255
14543.75 242
14544.89 231
14546.03 263
14547.17 246
14548.31 275
14549.45 250
14550.58 265
14551.72 279
14552.86 297
14554.00 269
14555.14 259
14556.28 275
14557.42 281
14558.56 321
14559.70 267
14560.83 254
14561.97 304
14563.11 298
14564.25 275
14565.39 293
14566.53 272
14567.67 266
14568.81 306
14569.95 287
14571.09 310
14572.23 297
14573.37 316
14574.51 279
14575.65 295
14576.79 281
14577.93 301
14579.07 303
14580.21 326
14581.35 306
14582.49 291
14583.63 289
14584.77 301
14585.91 340
14587.05 309
14588.19 314
14589.33 313
14590.47 349
14591.61 345
14592.75 327
14593.89 334
14595.03 335
14596.17 330
14597.31 354
14598.45 368
14599.59 354
14600.73 353
14601.87 378
14603.01 346
14604.15 345
14605.29 347
14606.43 364
14607.58 348
14608.72 357
14609.86 374
14611.00 394
14612.14 378
14613.28 385
14614.42 376
14615.56 354
14616.70 385
14617.85 433
14618.99 397
14620.13 435
14621.27 387
14622.41 425
14623.55 448
14624.69 464
14625.84 442
14626.98 457
14628.12 495
14629.26 512
14630.40 512
14631.54 533
14632.69 524
14633.83 535
14634.97 528
14636.11 509
14637.25 499
14638.40 510
14639.54 527
14640.68 551
14641.82 527
14642.97 504
14644.11 517
14645.25 454
14646.39 424
14647.54 452
14648.68 431
14649.82 425
14650.96 395
14652.11 388
14653.25 403
14654.39 367
14655.53 340
14656.68 378
14657.82 352
14658.96 360
14660.11 350
14661.25 356
14662.39 359
14663.53 338
14664.68 322
14665.82 308
14666.96 311
14668.11 317
14669.25 314
14670.39 306
14671.54 306
14672.68 304
14673.82 313
14674.97 290
14676.11 312
14677.26 295
14678.40 282
14679.54 297
14680.69 292
14681.83 264
14682.97 298
14684.12 275
14685.26 286
14686.41 266
14687.55 254
14688.69 272
14689.84 286
14690.98 272
14692.13 282
14693.27 267
14694.42 237
14695.56 264
14696.70 294
14697.85 271
14698.99 249
14700.14 256
14701.28 257
14702.43 247
14703.57 244
14704.72 241
14705.86 236
14707.01 227
14708.15 271
14709.30 240
14710.44 210
14711.58 228
14712.73 240
14713.87 233
14715.02 235
14716.17 239
14717.31 219
14718.46 223
14719.60 221
14720.75 216
14721.89 235
14723.04 224
14724.18 213
14725.33 232
14726.47 227
14727.62 223
14728.76 212
14729.91 236
14731.06 247
14732.20 236
14733.35 241
14734.49 248
14735.64 224
14736.79 230
14737.93 234
14739.08 211
14740.22 210
14741.37 231
14742.52 229
14743.66 215
14744.81 220
14745.95 232
14747.10 215
14748.25 236
14749.39 205
14750.54 212
14751.69 223
14752.83 209
14753.98 211
14755.13 214
14756.27 222
14757.42 225
14758.57 237
14759.71 205
14760.86 193
14762.01 212
14763.15 238
14764.30 206
14765.45 216
14766.60 202
14767.74 211
14768.89 200
14770.04 189
14771.18 194
14772.33 182
14773.48 205
14774.63 192
14775.77 187
14776.92 184
14778.07 206
14779.22 206
14780.36 188
14781.51 217
14782.66 215
14783.81 204
14784.96 198
14786.10 219
14787.25 189
14788.40 181
14789.55 215
14790.70 206
14791.84 219
14792.99 201
14794.14 209
14795.29 185
14796.44 203
14797.58 204
14798.73 201
14799.88 208
14801.03 187
14802.18 173
14803.33 208
14804.48 185
14805.62 190
14806.77 174
14807.92 175
14809.07 182
14810.22 170
14811.37 191
14812.52 195
14813.67 196
14814.81 179
14815.96 172
14817.11 177
14818.26 163
14819.41 173
14820.56 184
14821.71 151
14822.86 166
14824.01 174
14825.16 180
14826.31 170
14827.46 155
14828.61 159
14829.76 160
14830.91 174
14832.06 184
14833.20 181
14834.35 176
14835.50 178
14836.65 174
14837.80 198
14838.95 152
14840.10 164
14841.25 162
14842.40 171
14843.55 170
14844.70 170
14845.85 156
14847.00 130
14848.15 174
14849.31 152
14850.46 159
14851.61 162
14852.76 152
14853.91 181
14855.06 174
14856.21 146
14857.36 177
14858.51 165
14859.66 141
14860.81 169
14861.96 165
14863.11 154
14864.26 150
14865.41 160
14866.57 165
14867.72 182
14868.87 185
14870.02 172
14871.17 144
14872.32 156
14873.47 156
14874.62 169
14875.77 167
14876.93 155
14878.08 149
14879.23 163
14880.38 161
14881.53 175
14882.68 151
14883.84 155
14884.99 163
14886.14 142
14887.29 154
14888.44 156
14889.59 174
14890.75 147
14891.90 170
14893.05 148
14894.20 142
14895.35 145
14896.51 173
14897.66 158
14898.81 157
14899.96 162
14901.12 138
14902.27 159
14903.42 167
14904.57 173
14905.73 172
14906.88 158
14908.03 154
14909.18 150
14910.34 154
14911.49 156
14912.64 143
14913.79 150
14914.95 146
14916.10 158
14917.25 156
14918.41 159
14919.56 166
14920.71 156
14921.87 146
14923.02 138
14924.17 145
14925.33 156
14926.48 160
14927.63 157
14928.79 159
14929.94 163
14931.09 159
14932.25 130
14933.40 144
14934.55 152
14935.71 136
14936.86 164
14938.01 157
14939.17 139
14940.32 136
14941.48 144
14942.63 152
14943.78 155
14944.94 152
14946.09 148
14947.25 137
14948.40 132
14949.55 154
14950.71 167
14951.86 181
14953.02 150
14954.17 149
14955.33 132
14956.48 145
14957.63 137
14958.79 165
14959.94 173
14961.10 168
14962.25 152
14963.41 156
14964.56 153
14965.72 131
14966.87 151
14968.03 158
14969.18 149
14970.34 157
14971.49 168
14972.65 159
14973.80 165
14974.96 162
14976.11 160
14977.27 160
14978.42 174
14979.58 172
14980.73 156
14981.89 156
14983.05 170
14984.20 143
14985.36 175
14986.51 159
14987.67 152
14988.82 145
14989.98 158
14991.13 157
14992.29 152
14993.45 154
14994.60 165
14995.76 149
14996.91 149
14998.07 145
14999.23 156
15000.38 121
15001.54 138
15002.70 142
15003.85 155
15005.01 127
15006.16 158
15007.32 146
15008.48 143
15009.63 128
15010.79 152
15011.95 131
15013.10 138
15014.26 146
15015.42 140
15016.57 120
15017.73 125
15018.89 146
15020.04 150
15021.20 144
15022.36 131
15023.52 130
15024.67 131
15025.83 135
15026.99 146
15028.14 155
15029.30 136
15030.46 179
15031.62 151
15032.77 153
15033.93 133
15035.09 151
15036.25 152
15037.40 141
15038.56 136
15039.72 129
15040.88 146
15042.03 125
15043.19 129
15044.35 143
15045.51 160
15046.67 143
15047.82 140
15048.98 150
15050.14 144
15051.30 132
15052.46 127
15053.61 150
15054.77 135
15055.93 126
15057.09 137
15058.25 131
15059.41 154
15060.56 133
15061.72 118
15062.88 126
15064.04 127
15065.20 158
15066.36 144
15067.52 144
15068.68 136
15069.83 166
15070.99 158
15072.15 139
15073.31 141
15074.47 137
15075.63 136
15076.79 142
15077.95 148
15079.11 139
15080.27 128
15081.43 122
15082.58 126
15083.74 125
15084.90 128
15086.06 139
15087.22 138
15088.38 138
15089.54 166
15090.70 151
15091.86 166
15093.02 145
15094.18 152
15095.34 162
15096.50 150
15097.66 137
15098.82 140
15099.98 146
15101.14 151
15102.30 128
15103.46 130
15104.62 144
15105.78 132
15106.94 152
15108.10 138
15109.26 151
15110.42 154
15111.58 168
15112.74 149
15113.90 146
15115.06 129
15116.22 129
15117.39 167
15118.55 149
15119.71 146
15120.87 148
15122.03 149
15123.19 156
15124.35 160
15125.51 134
15126.67 142
15127.83 145
15128.99 153
15130.16 153
15131.32 141
15132.48 166
15133.64 138
15134.80 153
15135.96 160
15137.12 159
15138.28 159
15139.45 168
15140.61 167
15141.77 165
15142.93 145
15144.09 164
15145.25 181
15146.42 171
15147.58 126
15148.74 129
15149.90 176
15151.06 171
15152.23 168
15153.39 155
15154.55 183
15155.71 190
15156.87 163
15158.04 187
15159.20 168
15160.36 169
15161.52 196
15162.69 167
15163.85 181
15165.01 166
15166.17 166
15167.34 180
15168.50 184
15169.66 154
15170.82 167
15171.99 179
15173.15 189
15174.31 196
15175.48 179
15176.64 192
15177.80 181
15178.96 193
15180.13 202
15181.29 198
15182.45 167
15183.62 205
15184.78 188
15185.94 196
15187.11 204
15188.27 193
15189.43 203
15190.60 223
15191.76 209
15192.92 200
15194.09 222
15195.25 227
15196.42 222
15197.58 225
15198.74 232
15199.91 199
15201.07 189
15202.23 220
15203.40 213
15204.56 210
15205.73 197
15206.89 236
15208.05 231
15209.22 227
15210.38 217
15211.55 200
15212.71 205
15213.88 235
15215.04 198
15216.21 252
15217.37 240
15218.53 221
15219.70 227
15220.86 232
15222.03 229
15223.19 234
15224.36 235
15225.52 239
15226.69 229
15227.85 250
15229.02 288
15230.18 256
15231.35 258
15232.51 246
15233.68 259
15234.84 263
15236.01 250
15237.17 269
15238.34 284
15239.50 266
15240.67 262
15241.83 249
15243.00 258
15244.17 258
15245.33 241
15246.50 254
15247.66 241
15248.83 236
15249.99 232
15251.16 239
15252.33 244
15253.49 233
15254.66 232
15255.82 221
15256.99 225
15258.16 242
15259.32 229
15260.49 257
15261.65 240
15262.82 243
15263.99 228
15265.15 210
15266.32 229
15267.49 211
15268.65 221
15269.82 201
15270.98 214
15272.15 197
15273.32 211
15274.48 194
15275.65 194
15276.82 186
15277.99 168
15279.15 167
15280.32 185
15281.49 199
15282.65 184
15283.82 189
15284.99 196
15286.15 217
15287.32 225
15288.49 184
15289.66 193
15290.82 200
15291.99 211
15293.16 208
15294.33 181
15295.49 192
15296.66 212
15297.83 198
15299.00 221
15300.16 192
15301.33 224
15302.50 207
15303.67 210
15304.83 202
15306.00 221
15307.17 209
15308.34 209
15309.51 195
15310.67 207
15311.84 204
15313.01 207
15314.18 201
15315.35 208
15316.52 228
15317.68 209
15318.85 199
15320.02 224
15321.19 201
15322.36 190
15323.53 196
15324.69 211
15325.86 225
15327.03 215
15328.20 213
15329.37 208
15330.54 208
15331.71 191
15332.88 183
15334.05 195
15335.21 226
15336.38 217
15337.55 222
15338.72 222
15339.89 217
15341.06 224
15342.23 208
15343.40 193
15344.57 196
15345.74 200
15346.91 231
15348.08 207
15349.25 224
15350.42 229
15351.58 239
15352.75 219
15353.92 226
15355.09 214
15356.26 228
15357.43 244
15358.60 255
15359.77 246
15360.94 250
15362.11 249
15363.28 247
15364.45 261
15365.62 241
15366.79 259
15367.96 232
15369.13 252
15370.31 258
15371.48 276
15372.65 273
15373.82 233
15374.99 259
15376.16 262
15377.33 280
15378.50 277
15379.67 247
15380.84 258
15382.01 265
15383.18 272
15384.35 249
15385.52 251
15386.69 263
15387.87 242
15389.04 246
15390.21 256
15391.38 226
15392.55 250
15393.72 252
15394.89 216
15396.06 256
15397.24 265
15398.41 241
15399.58 243
15400.75 219
15401.92 242
15403.09 244
15404.26 234
15405.44 209
15406.61 215
15407.78 211
15408.95 230
15410.12 235
15411.30 195
15412.47 195
15413.64 194
15414.81 218
15415.98 187
15417.16 216
15418.33 207
15419.50 196
15420.67 223
15421.84 204
15423.02 195
15424.19 169
15425.36 214
15426.53 181
15427.71 207
15428.88 197
15430.05 203
15431.22 201
15432.40 203
15433.57 194
15434.74 181
15435.92 187
15437.09 178
15438.26 192
15439.43 191
15440.61 173
15441.78 185
15442.95 193
15444.13 171
15445.30 171
15446.47 200
15447.65 196
15448.82 188
15449.99 167
15451.17 174
15452.34 170
15453.51 178
15454.69 139
15455.86 163
15457.03 181
15458.21 172
15459.38 179
15460.56 186
15461.73 151
15462.90 156
15464.08 169
15465.25 173
15466.43 162
15467.60 158
15468.77 169
15469.95 170
15471.12 151
15472.30 157
15473.47 178
15474.64 172
15475.82 160
15476.99 156
15478.17 147
15479.34 146
15480.52 156
15481.69 184
15482.87 165
15484.04 147
15485.22 153
15486.39 147
15487.56 158
15488.74 162
15489.91 161
15491.09 153
15492.26 191
15493.44 171
15494.61 147
15495.79 178
15496.96 162
15498.14 162
15499.32 145
15500.49 164
15501.67 173
15502.84 169
15504.02 178
15505.19 158
15506.37 150
15507.54 195
15508.72 165
15509.89 179
15511.07 167
15512.25 180
15513.42 181
15514.60 167
15515.77 171
15516.95 181
15518.13 162
15519.30 174
15520.48 182
15521.65 171
15522.83 155
15524.01 158
15525.18 152
15526.36 187
15527.53 188
15528.71 190
15529.89 174
15531.06 177
15532.24 176
15533.42 165
15534.59 184
15535.77 175
15536.95 197
15538.12 186
15539.30 178
15540.48 165
15541.65 194
15542.83 182
15544.01 187
15545.18 193
15546.36 189
15547.54 157
15548.72 172
15549.89 165
15551.07 167
15552.25 196
15553.42 158
15554.60 183
15555.78 159
15556.96 174
15558.13 184
15559.31 172
15560.49 189
15561.67 200
15562.84 193
15564.02 182
15565.20 196
15566.38 192
15567.56 180
15568.73 189
15569.91 177
15571.09 198
15572.27 198
15573.45 201
15574.62 179
15575.80 197
15576.98 198
15578.16 191
15579.34 192
15580.52 204
15581.69 208
15582.87 211
15584.05 203
15585.23 214
15586.41 215
15587.59 226
15588.76 243
15589.94 237
15591.12 231
15592.30 204
15593.48 226
15594.66 201
15595.84 213
15597.02 225
15598.20 207
15599.37 216
15600.55 242
15601.73 213
15602.91 196
15604.09 201
15605.27 224
15606.45 221
15607.63 211
15608.81 253
15609.99 255
15611.17 241
15612.35 237
15613.53 259
15614.71 248
15615.89 244
15617.07 241
15618.25 278
15619.43 248
15620.60 278
15621.78 262
15622.96 252
15624.14 276
15625.32 295
15626.50 308
15627.68 288
15628.87 271
15630.05 277
15631.23 291
15632.41 291
15633.59 278
15634.77 307
15635.95 302
15637.13 290
15638.31 298
15639.49 324
15640.67 320
15641.85 342
15643.03 297
15644.21 295
15645.39 315
15646.57 320
15647.75 301
15648.93 319
15650.12 331
15651.30 318
15652.48 302
15653.66 303
15654.84 307
15656.02 341
15657.20 302
15658.38 330
15659.56 305
15660.75 312
15661.93 303
15663.11 310
15664.29 313
15665.47 325
15666.65 317
15667.84 338
15669.02 330
15670.20 338
15671.38 341
15672.56 311
15673.74 317
15674.93 284
15676.11 302
15677.29 307
15678.47 307
15679.65 310
15680.84 302
15682.02 334
15683.20 297
15684.38 302
15685.56 282
15686.75 272
15687.93 273
15689.11 307
15690.29 271
15691.48 260
15692.66 262
15693.84 312
15695.02 300
15696.21 283
15697.39 290
15698.57 301
15699.76 284
15700.94 263
15702.12 292
15703.30 264
15704.49 281
15705.67 285
15706.85 293
15708.04 315
15709.22 293
15710.40 266
15711.59 295
15712.77 289
15713.95 291
15715.14 293
15716.32 265
15717.50 294
15718.69 298
15719.87 288
15721.05 294
15722.24 291
15723.42 315
15724.61 300
15725.79 270
15726.97 280
15728.16 283
15729.34 300
15730.53 305
15731.71 299
15732.89 303
15734.08 299
15735.26 289
15736.45 309
15737.63 316
15738.81 331
15740.00 326
15741.18 334
15742.37 325
15743.55 301
15744.74 329
15745.92 310
15747.11 360
15748.29 343
15749.48 325
15750.66 346
15751.84 337
15753.03 363
15754.21 348
15755.40 349
15756.58 336
15757.77 340
15758.95 348
15760.14 332
15761.32 363
15762.51 368
15763.70 367
15764.88 377
15766.07 371
15767.25 366
15768.44 332
15769.62 342
15770.81 346
15771.99 321
15773.18 342
15774.36 326
15775.55 334
15776.74 322
15777.92 324
15779.11 335
15780.29 340
15781.48 318
15782.67 332
15783.85 312
15785.04 301
15786.22 323
15787.41 332
15788.60 343
15789.78 315
15790.97 291
15792.15 296
15793.34 312
15794.53 298
15795.71 313
15796.90 295
15798.09 280
15799.27 280
15800.46 278
15801.65 278
15802.83 276
15804.02 291
15805.21 277
15806.39 278
15807.58 266
15808.77 286
15809.95 308
15811.14 266
15812.33 249
15813.52 272
15814.70 245
15815.89 247
15817.08 270
15818.26 244
15819.45 264
15820.64 248
15821.83 257
15823.01 258
15824.20 254
15825.39 243
15826.58 258
15827.76 283
15828.95 245
15830.14 233
15831.33 251
15832.52 259
15833.70 247
15834.89 267
15836.08 261
15837.27 221
15838.46 214
15839.64 225
15840.83 255
15842.02 258
15843.21 271
15844.40 271
15845.58 279
15846.77 242
15847.96 264
15849.15 266
15850.34 261
15851.53 262
15852.72 264
15853.90 268
15855.09 259
15856.28 230
15857.47 254
15858.66 254
15859.85 240
15861.04 256
15862.23 247
15863.41 257
15864.60 276
15865.79 255
15866.98 270
15868.17 271
15869.36 263
15870.55 261
15871.74 267
15872.93 263
15874.12 270
15875.31 268
15876.50 270
15877.69 276
15878.88 285
15880.06 289
15881.25 261
15882.44 261
15883.63 277
15884.82 269
15886.01 266
15887.20 296
15888.39 271
15889.58 281
15890.77 313
15891.96 282
15893.15 284
15894.34 281
15895.53 303
15896.72 292
15897.91 313
15899.10 300
15900.30 292
15901.49 308
15902.68 290
15903.87 300
15905.06 332
15906.25 318
15907.44 323
15908.63 344
15909.82 325
15911.01 337
15912.20 346
15913.39 340
15914.58 340
15915.77 329
15916.96 341
15918.16 348
15919.35 347
15920.54 316
15921.73 307
15922.92 331
15924.11 338
15925.30 331
15926.49 324
15927.69 340
15928.88 349
15930.07 339
15931.26 339
15932.45 356
15933.64 329
15934.84 330
15936.03 334
15937.22 366
15938.41 334
15939.60 324
15940.79 320
15941.99 315
15943.18 326
15944.37 318
15945.56 298
15946.75 303
15947.95 283
15949.14 283
15950.33 264
15951.52 266
15952.72 278
15953.91 271
15955.10 235
15956.29 250
15957.49 247
15958.68 250
15959.87 254
15961.06 246
15962.26 249
15963.45 222
15964.64 226
15965.83 221
15967.03 218
15968.22 206
15969.41 224
15970.61 189
15971.80 207
15972.99 209
15974.19 209
15975.38 202
15976.57 193
15977.76 214
15978.96 216
15980.15 207
15981.34 215
15982.54 226
15983.73 199
15984.93 179
15986.12 179
15987.31 191
15988.51 177
15989.70 189
15990.89 196
15992.09 211
15993.28 191
15994.48 182
15995.67 197
15996.86 187
15998.06 178
15999.25 198
16000.45 180
16001.64 203
16002.83 197
16004.03 187
16005.22 189
16006.42 194
16007.61 184
16008.81 183
16010.00 182
16011.19 159
16012.39 176
16013.58 178
16014.78 169
16015.97 195
16017.17 181
16018.36 163
16019.56 188
16020.75 160
16021.95 164
16023.14 175
16024.34 165
16025.53 164
16026.73 164
16027.92 182
16029.12 164
16030.31 181
16031.51 172
16032.70 170
16033.90 158
16035.09 181
16036.29 187
16037.48 138
16038.68 158
16039.88 165
16041.07 186
16042.27 170
16043.46 181
16044.66 160
16045.85 174
16047.05 180
16048.25 174
16049.44 161
16050.64 160
16051.83 176
16053.03 190
16054.23 190
16055.42 174
16056.62 166
16057.82 170
16059.01 150
16060.21 169
16061.40 166
16062.60 152
16063.80 195
16064.99 158
16066.19 158
16067.39 154
16068.58 163
16069.78 177
16070.98 182
16072.17 162
16073.37 173
16074.57 149
16075.76 163
16076.96 170
16078.16 163
16079.36 164
16080.55 157
16081.75 168
16082.95 143
16084.14 145
16085.34 156
16086.54 160
16087.74 169
16088.93 173
16090.13 162
16091.33 161
16092.53 149
16093.72 145
16094.92 145
16096.12 152
16097.32 141
16098.51 147
16099.71 171
16100.91 164
16102.11 148
16103.31 140
16104.50 145
16105.70 145
16106.90 157
16108.10 165
16109.30 160
16110.49 167
16111.69 141
16112.89 140
16114.09 141
16115.29 174
16116.49 147
16117.68 154
16118.88 142
16120.08 158
16121.28 157
16122.48 155
16123.68 128
16124.88 140
16126.08 133
16127.27 142
16128.47 123
16129.67 134
16130.87 149
16132.07 148
16133.27 163
16134.47 142
16135.67 167
16136.87 139
16138.07 150
16139.27 134
16140.46 154
16141.66 149
16142.86 151
16144.06 131
16145.26 152
16146.46 158
16147.66 148
16148.86 160
16150.06 170
16151.26 143
16152.46 129
16153.66 153
16154.86 129
16156.06 123
16157.26 140
16158.46 157
16159.66 139
16160.86 159
16162.06 143
16163.26 139
16164.46 159
16165.66 144
16166.86 152
16168.06 126
16169.26 144
16170.46 130
16171.66 153
16172.86 131
16174.06 142
16175.26 161
16176.47 166
16177.67 138
16178.87 163
16180.07 136
16181.27 129
16182.47 121
16183.67 131
16184.87 145
16186.07 139
16187.27 139
16188.47 152
16189.68 151
16190.88 139
16192.08 159
16193.28 137
16194.48 134
16195.68 131
16196.88 158
16198.08 146
16199.29 153
16200.49 140
16201.69 133
16202.89 155
16204.09 151
16205.29 168
16206.50 172
16207.70 181
16208.90 154
16210.10 153
16211.30 153
16212.51 160
16213.71 166
16214.91 157
16216.11 158
16217.31 169
16218.52 159
16219.72 151
16220.92 150
16222.12 157
16223.33 157
16224.53 142
16225.73 161
16226.93 138
16228.14 162
16229.34 146
16230.54 165
16231.74 162
16232.95 142
16234.15 141
16235.35 170
16236.56 157
16237.76 168
16238.96 177
16240.16 163
16241.37 154
16242.57 162
16243.77 202
16244.98 161
16246.18 163
16247.38 147
16248.59 164
16249.79 162
16250.99 160
16252.20 159
16253.40 158
16254.60 164
16255.81 161
16257.01 171
16258.22 157
16259.42 155
16260.62 147
16261.83 155
16263.03 149
16264.23 159
16265.44 142
16266.64 165
16267.85 158
16269.05 173
16270.25 163
16271.46 171
16272.66 178
16273.87 165
16275.07 173
16276.28 167
16277.48 153
16278.69 159
16279.89 183
16281.09 185
16282.30 171
16283.50 172
16284.71 168
16285.91 164
16287.12 156
16288.32 167
16289.53 164
16290.73 169
16291.94 179
16293.14 174
16294.35 168
16295.55 160
16296.76 160
16297.96 169
16299.17 185
16300.37 174
16301.58 172
16302.78 161
16303.99 139
16305.19 184
16306.40 176
16307.61 176
16308.81 164
16310.02 176
16311.22 194
16312.43 168
16313.63 180
16314.84 197
16316.05 187
16317.25 186
16318.46 158
16319.66 172
16320.87 173
16322.08 170
16323.28 158
16324.49 172
16325.69 184
16326.90 171
16328.11 149
16329.31 159
16330.52 149
16331.73 164
16332.93 151
16334.14 163
16335.35 142
16336.55 143
16337.76 153
16338.97 154
16340.17 128
16341.38 165
16342.59 145
16343.79 158
16345.00 138
16346.21 151
16347.41 163
16348.62 162
16349.83 145
16351.03 149
16352.24 135
16353.45 150
16354.66 149
16355.86 139
16357.07 142
16358.28 145
16359.49 155
16360.69 152
16361.90 139
16363.11 138
16364.32 148
16365.52 135
16366.73 137
16367.94 112
16369.15 144
16370.35 156
16371.56 133
16372.77 134
16373.98 133
16375.19 136
16376.39 132
16377.60 133
16378.81 120
16380.02 123
16381.23 136
16382.44 172
16383.64 121
16384.85 120
16386.06 155
16387.27 137
16388.48 144
16389.69 162
16390.90 144
16392.10 134
16393.31 154
16394.52 140
16395.73 142
16396.94 146
16398.15 135
16399.36 141
16400.57 138
16401.77 125
16402.98 139
16404.19 145
16405.40 143
16406.61 164
16407.82 128
16409.03 130
16410.24 145
16411.45 175
16412.66 143
16413.87 132
16415.08 144
16416.29 147
16417.50 145
16418.71 123
16419.92 133
16421.12 137
16422.33 121
16423.54 139
16424.75 151
16425.96 126
16427.17 141
16428.38 121
16429.59 130
16430.80 140
16432.01 142
16433.22 138
16434.43 137
16435.64 117
16436.86 143
16438.07 148
16439.28 124
16440.49 121
16441.70 137
16442.91 136
16444.12 127
16445.33 134
16446.54 136
16447.75 136
16448.96 124
16450.17 145
16451.38 128
16452.59 139
16453.80 136
16455.02 142
16456.23 137
16457.44 147
16458.65 139
16459.86 140
16461.07 137
16462.28 117
16463.49 146
16464.70 117
16465.92 145
16467.13 133
16468.34 143
16469.55 122
16470.76 137
16471.97 126
16473.19 131
16474.40 130
16475.61 120
16476.82 119
16478.03 136
16479.24 133
16480.46 138
16481.67 140
16482.88 121
16484.09 134
16485.30 137
16486.52 120
16487.73 119
16488.94 130
16490.15 127
16491.37 128
16492.58 116
16493.79 134
16495.00 128
16496.21 140
16497.43 118
16498.64 143
16499.85 139
16501.07 123
16502.28 123
16503.49 122
16504.70 132
16505.92 143
16507.13 131
16508.34 152
16509.56 123
16510.77 138
16511.98 127
16513.19 126
16514.41 140
16515.62 104
16516.83 129
16518.05 147
16519.26 151
16520.47 133
16521.69 126
16522.90 136
16524.11 147
16525.33 135
16526.54 150
16527.76 143
16528.97 144
16530.18 135
16531.40 130
16532.61 137
16533.82 148
16535.04 159
16536.25 163
16537.47 132
16538.68 146
16539.89 158
16541.11 147
16542.32 136
16543.54 160
16544.75 155
16545.97 162
16547.18 141
16548.39 132
16549.61 159
16550.82 144
16552.04 169
16553.25 165
16554.47 174
16555.68 153
16556.90 162
16558.11 170
16559.33 209
16560.54 181
16561.76 170
16562.97 171
16564.19 171
16565.40 160
16566.62 145
16567.83 171
16569.05 171
16570.26 183
16571.48 190
16572.69 190
16573.91 163
16575.12 158
16576.34 159
16577.55 169
16578.77 163
16579.98 152
16581.20 169
16582.42 175
16583.63 178
16584.85 176
16586.06 176
16587.28 162
16588.49 161
16589.71 163
16590.93 158
16592.14 146
16593.36 160
16594.57 161
16595.79 165
16597.01 149
16598.22 152
16599.44 147
16600.66 159
16601.87 155
16603.09 137
16604.30 128
16605.52 155
16606.74 143
16607.95 137
16609.17 126
16610.39 128
16611.60 159
16612.82 171
16614.04 133
16615.25 137
16616.47 141
16617.69 155
16618.91 147
16620.12 135
16621.34 139
16622.56 144
16623.77 134
16624.99 126
16626.21 128
16627.43 117
16628.64 118
16629.86 133
16631.08 125
16632.30 139
16633.51 146
16634.73 151
16635.95 138
16637.17 128
16638.38 130
16639.60 131
16640.82 134
16642.04 128
16643.26 133
16644.47 138
16645.69 121
16646.91 119
16648.13 119
16649.35 129
16650.56 119
16651.78 125
16653.00 123
16654.22 138
16655.44 142
16656.65 131
16657.87 134
16659.09 135
16660.31 132
16661.53 130
16662.75 108
16663.97 112
16665.18 105
16666.40 137
16667.62 128
16668.84 123
16670.06 119
16671.28 121
16672.50 123
16673.72 115
16674.94 115
16676.15 119
16677.37 119
16678.59 127
16679.81 112
16681.03 111
16682.25 142
16683.47 122
16684.69 132
16685.91 138
16687.13 119
16688.35 124
16689.57 128
16690.79 127
16692.01 124
16693.23 138
16694.45 142
16695.67 125
16696.89 125
16698.11 148
16699.33 142
16700.55 126
16701.77 113
16702.99 128
16704.21 130
16705.43 121
16706.65 123
16707.87 122
16709.09 105
16710.31 127
16711.53 137
16712.75 124
16713.97 109
16715.19 123
16716.41 122
16717.63 135
16718.85 128
16720.07 136
16721.29 129
16722.51 115
16723.73 122
16724.95 122
16726.18 103
16727.40 127
16728.62 110
16729.84 114
16731.06 110
16732.28 102
16733.50 112
16734.72 123
16735.94 105
16737.17 103
16738.39 126
16739.61 118
16740.83 120
16742.05 110
16743.27 119
16744.49 128
16745.72 131
16746.94 116
16748.16 118
16749.38 120
16750.60 102
16751.83 115
16753.05 122
16754.27 131
16755.49 128
16756.71 106
16757.94 107
16759.16 124
16760.38 120
16761.60 113
16762.82 109
16764.05 122
16765.27 138
16766.49 124
16767.71 105
16768.94 109
16770.16 114
16771.38 115
16772.60 102
16773.83 121
16775.05 122
16776.27 111
16777.49 122
16778.72 102
16779.94 115
16781.16 123
16782.39 115
16783.61 96
16784.83 114
16786.06 123
16787.28 111
16788.50 104
16789.73 96
16790.95 108
16792.17 98
16793.40 116
16794.62 109
16795.84 116
16797.07 111
16798.29 116
16799.51 113
16800.74 106
16801.96 96
16803.18 109
16804.41 119
16805.63 148
16806.86 121
16808.08 125
16809.30 108
16810.53 110
16811.75 134
16812.98 131
16814.20 112
16815.42 129
16816.65 114
16817.87 121
16819.10 126
16820.32 104
16821.54 141
16822.77 131
16823.99 125
16825.22 139
16826.44 116
16827.67 133
16828.89 123
16830.12 134
16831.34 114
16832.57 126
16833.79 124
16835.02 112
16836.24 145
16837.47 126
16838.69 118
16839.92 138
16841.14 136
16842.37 122
16843.59 134
16844.82 143
16846.04 132
16847.27 148
16848.49 142
16849.72 150
16850.94 154
16852.17 139
16853.39 144
16854.62 151
16855.85 126
16857.07 141
16858.30 148
16859.52 175
16860.75 157
16861.97 164
16863.20 168
16864.43 166
16865.65 158
16866.88 160
16868.10 176
16869.33 174
16870.56 170
16871.78 164
16873.01 140
16874.24 163
16875.46 176
16876.69 179
16877.92 157
16879.14 168
16880.37 186
16881.59 177
16882.82 165
16884.05 168
16885.27 216
16886.50 201
16887.73 185
16888.96 189
16890.18 209
16891.41 189
16892.64 161
16893.86 187
16895.09 146
16896.32 178
16897.54 189
16898.77 190
16900.00 188
16901.23 191
16902.45 206
16903.68 165
16904.91 163
16906.14 168
16907.36 157
16908.59 166
16909.82 170
16911.05 189
16912.27 181
16913.50 161
16914.73 152
16915.96 147
16917.19 163
16918.41 181
16919.64 150
16920.87 135
16922.10 149
16923.33 164
16924.55 181
16925.78 169
16927.01 181
16928.24 162
16929.47 158
16930.69 155
16931.92 181
16933.15 149
16934.38 157
16935.61 152
16936.84 159
16938.07 154
16939.29 143
16940.52 143
16941.75 136
16942.98 163
16944.21 179
16945.44 159
16946.67 163
16947.90 170
16949.13 146
16950.35 158
16951.58 140
16952.81 152
16954.04 173
16955.27 180
16956.50 160
16957.73 172
16958.96 129
16960.19 148
16961.42 154
16962.65 145
16963.88 146
16965.11 159
16966.34 145
16967.57 156
16968.80 153
16970.03 140
16971.26 144
16972.49 168
16973.72 136
16974.95 146
16976.18 160
16977.41 157
16978.64 141
16979.87 132
16981.10 125
16982.33 136
16983.56 155
16984.79 155
16986.02 151
16987.25 143
16988.48 139
16989.71 146
16990.94 131
16992.17 141
16993.40 145
16994.63 155
16995.86 139
16997.09 133
16998.32 112
16999.55 133
17000.79 149
17002.02 136
17003.25 146
17004.48 138
17005.71 133
17006.94 148
17008.17 130
17009.40 142
17010.63 167
17011.87 130
17013.10 132
17014.33 128
17015.56 123
17016.79 147
17018.02 142
17019.25 137
17020.49 140
17021.72 123
17022.95 143
17024.18 125
17025.41 139
17026.64 127
17027.88 122
17029.11 142
17030.34 120
17031.57 126
17032.80 120
17034.04 142
17035.27 114
17036.50 134
17037.73 108
17038.97 120
17040.20 112
17041.43 133
17042.66 103
17043.90 110
17045.13 109
17046.36 127
17047.59 137
17048.83 120
17050.06 125
17051.29 126
17052.52 117
17053.76 121
17054.99 129
17056.22 115
17057.46 117
17058.69 113
17059.92 130
17061.15 106
17062.39 117
17063.62 102
17064.85 115
17066.09 121
17067.32 141
17068.55 130
17069.79 130
17071.02 135
17072.25 92
17073.49 123
17074.72 101
17075.96 103
17077.19 117
17078.42 126
17079.66 111
17080.89 115
17082.12 115
17083.36 104
17084.59 128
17085.83 111
17087.06 112
17088.29 95
17089.53 103
17090.76 121
17092.00 128
17093.23 118
17094.46 115
17095.70 121
17096.93 100
17098.17 96
17099.40 104
17100.64 119
17101.87 107
17103.11 128
17104.34 102
17105.58 120
17106.81 116
17108.05 112
17109.28 114
17110.51 128
17111.75 99
17112.98 110
17114.22 111
17115.45 119
17116.69 89
17117.93 87
17119.16 102
17120.40 111
17121.63 115
17122.87 120
17124.10 112
17125.34 116
17126.57 119
17127.81 112
17129.04 105
17130.28 120
17131.51 104
17132.75 94
17133.99 95
17135.22 122
17136.46 100
17137.69 104
17138.93 96
17140.17 111
17141.40 94
17142.64 108
17143.87 104
17145.11 99
17146.35 101
17147.58 104
17148.82 75
17150.05 94
17151.29 96
17152.53 114
17153.76 95
17155.00 113
17156.24 106
17157.47 101
17158.71 106
17159.95 92
17161.18 120
17162.42 95
17163.66 96
17164.89 94
17166.13 93
17167.37 98
17168.60 99
17169.84 107
17171.08 105
17172.32 90
17173.55 82
17174.79 80
17176.03 92
17177.26 108
17178.50 91
17179.74 113
17180.98 105
17182.21 110
17183.45 101
17184.69 97
17185.93 107
17187.16 102
17188.40 102
17189.64 106
17190.88 87
17192.12 94
17193.35 108
17194.59 98
17195.83 111
17197.07 83
17198.31 92
17199.54 100
17200.78 104
17202.02 96
17203.26 100
17204.50 111
17205.73 93
17206.97 102
17208.21 98
17209.45 88
17210.69 97
17211.93 92
17213.17 96
17214.40 94
17215.64 72
17216.88 106
17218.12 84
17219.36 93
17220.60 90
17221.84 81
17223.08 104
17224.31 81
17225.55 86
17226.79 91
17228.03 81
17229.27 87
17230.51 99
17231.75 81
17232.99 107
17234.23 96
17235.47 98
17236.71 101
17237.95 87
17239.19 107
17240.43 83
17241.66 107
17242.90 84
17244.14 85
17245.38 94
17246.62 98
17247.86 81
17249.10 85
17250.34 78
17251.58 89
17252.82 90
17254.06 88
17255.30 87
17256.54 84
17257.78 72
17259.02 72
17260.26 90
17261.50 90
17262.74 84
17263.99 93
17265.23 87
17266.47 94
17267.71 100
17268.95 81
17270.19 89
17271.43 79
17272.67 85
17273.91 74
17275.15 80
17276.39 87
17277.63 75
17278.87 74
17280.11 101
17281.36 99
17282.60 90
17283.84 82
17285.08 97
17286.32 90
17287.56 80
17288.80 86
17290.04 102
17291.29 82
17292.53 89
17293.77 90
17295.01 92
17296.25 86
17297.49 91
17298.73 101
17299.98 97
17301.22 81
17302.46 85
17303.70 69
17304.94 79
17306.19 76
17307.43 88
17308.67 96
17309.91 95
17311.15 93
17312.40 87
17313.64 88
17314.88 81
17316.12 91
17317.37 86
17318.61 85
17319.85 96
17321.09 87
17322.33 84
17323.58 85
17324.82 83
17326.06 97
17327.31 83
17328.55 92
17329.79 70
17331.03 78
17332.28 91
17333.52 65
17334.76 89
17336.01 90
17337.25 100
17338.49 82
17339.73 83
17340.98 81
17342.22 84
17343.46 89
17344.71 73
17345.95 77
17347.19 82
17348.44 92
17349.68 90
17350.92 102
17352.17 75
17353.41 89
17354.66 85
17355.90 91
17357.14 88
17358.39 74
17359.63 95
17360.87 71
17362.12 82
17363.36 84
17364.61 64
17365.85 93
17367.09 101
17368.34 79
17369.58 82
17370.83 81
17372.07 91
17373.32 82
17374.56 95
17375.80 82
17377.05 103
17378.29 95
17379.54 92
17380.78 92
17382.03 87
17383.27 67
17384.52 81
17385.76 94
17387.01 72
17388.25 73
17389.50 78
17390.74 85
17391.99 91
17393.23 81
17394.48 85
17395.72 100
17396.97 93
17398.21 87
17399.46 89
17400.70 101
17401.95 82
17403.19 71
17404.44 93
17405.68 87
17406.93 85
17408.18 79
17409.42 92
17410.67 88
17411.91 93
17413.16 100
17414.40 107
17415.65 99
17416.90 113
17418.14 89
17419.39 83
17420.63 90
17421.88 84
17423.13 92
17424.37 83
17425.62 91
17426.86 87
17428.11 82
17429.36 95
17430.60 107
17431.85 102
17433.10 76
17434.34 78
17435.59 92
17436.84 89
17438.08 102
17439.33 93
17440.58 101
17441.82 98
17443.07 82
17444.32 84
17445.56 95
17446.81 98
17448.06 109
17449.30 79
17450.55 85
17451.80 93
17453.05 90
17454.29 107
17455.54 94
17456.79 98
17458.04 107
17459.28 113
17460.53 109
17461.78 94
17463.03 87
17464.27 90
17465.52 83
17466.77 113
17468.02 96
17469.26 98
17470.51 99
17471.76 85
17473.01 114
17474.25 99
17475.50 92
17476.75 86
17478.00 103
17479.25 102
17480.50 99
17481.74 104
17482.99 112
17484.24 99
17485.49 100
17486.74 109
17487.99 110
17489.23 99
17490.48 108
17491.73 93
17492.98 105
17494.23 95
17495.48 113
17496.73 110
17497.97 108
17499.22 115
17500.47 145
17501.72 118
17502.97 113
17504.22 106
17505.47 113
17506.72 109
17507.97 120
17509.22 105
17510.46 103
17511.71 119
17512.96 129
17514.21 108
17515.46 114
17516.71 96
17517.96 101
17519.21 107
17520.46 126
17521.71 108
17522.96 95
17524.21 105
17525.46 105
17526.71 115
17527.96 125
17529.21 129
17530.46 142
17531.71 144
17532.96 99
17534.21 124
17535.46 129
17536.71 139
17537.96 121
17539.21 124
17540.46 110
17541.71 122
17542.96 122
17544.21 133
17545.46 127
17546.71 133
17547.96 127
17549.21 122
17550.46 115
17551.71 136
17552.97 135
17554.22 124
17555.47 140
17556.72 120
17557.97 120
17559.22 109
17560.47 108
17561.72 118
17562.97 147
17564.22 144
17565.48 135
17566.73 118
17567.98 120
17569.23 135
17570.48 124
17571.73 160
17572.98 125
17574.24 133
17575.49 135
17576.74 110
17577.99 125
17579.24 134
17580.49 141
17581.75 133
17583.00 118
17584.25 162
17585.50 132
17586.75 130
17588.00 137
17589.26 125
17590.51 155
17591.76 146
17593.01 150
17594.27 126
17595.52 137
17596.77 151
17598.02 146
17599.27 150
17600.53 155
17601.78 141
17603.03 146
17604.28 144
17605.54 144
17606.79 122
17608.04 152
17609.30 143
17610.55 159
17611.80 171
17613.05 170
17614.31 165
17615.56 146
17616.81 179
17618.07 162
17619.32 152
17620.57 169
17621.83 174
17623.08 170
17624.33 147
17625.59 162
17626.84 167
17628.09 167
17629.35 159
17630.60 163
17631.85 156
17633.11 170
17634.36 152
17635.61 161
17636.87 157
17638.12 168
17639.38 151
17640.63 176
17641.88 160
17643.14 151
17644.39 143
17645.65 143
17646.90 157
17648.15 139
17649.41 160
17650.66 144
17651.92 157
17653.17 148
17654.42 141
17655.68 136
17656.93 161
17658.19 156
17659.44 136
17660.70 147
17661.95 139
17663.21 142
17664.46 144
17665.72 153
17666.97 132
17668.23 119
17669.48 143
17670.74 140
17671.99 113
17673.25 141
17674.50 115
17675.76 144
17677.01 115
17678.27 129
17679.52 147
17680.78 117
17682.03 108
17683.29 117
17684.54 132
17685.80 125
17687.05 118
17688.31 122
17689.57 137
17690.82 103
17692.08 114
17693.33 121
17694.59 116
17695.84 96
17697.10 110
17698.36 129
17699.61 118
17700.87 115
17702.12 125
17703.38 121
17704.64 126
17705.89 118
17707.15 113
17708.40 119
17709.66 109
17710.92 127
17712.17 98
17713.43 117
17714.69 104
17715.94 116
17717.20 117
17718.46 114
17719.71 107
17720.97 122
17722.23 103
17723.48 113
17724.74 139
17726.00 119
17727.25 107
17728.51 123
17729.77 113
17731.03 102
17732.28 125
17733.54 102
17734.80 101
17736.05 104
17737.31 98
17738.57 109
17739.83 97
17741.08 114
17742.34 98
17743.60 105
17744.86 119
17746.11 113
17747.37 90
17748.63 123
17749.89 114
17751.15 134
17752.40 98
17753.66 94
17754.92 116
17756.18 108
17757.43 111
17758.69 94
17759.95 119
17761.21 106
17762.47 120
17763.73 120
17764.98 92
17766.24 86
17767.50 121
17768.76 103
17770.02 114
17771.28 89
17772.53 87
17773.79 106
17775.05 101
17776.31 116
17777.57 91
17778.83 117
17780.09 105
17781.35 117
17782.60 104
17783.86 103
17785.12 117
17786.38 110
17787.64 85
17788.90 108
17790.16 93
17791.42 89
17792.68 103
17793.94 80
17795.20 101
17796.46 91
17797.72 75
17798.97 87
17800.23 104
17801.49 107
17802.75 92
17804.01 87
17805.27 92
17806.53 87
17807.79 85
17809.05 82
17810.31 97
17811.57 94
17812.83 66
17814.09 104
17815.35 93
17816.61 103
17817.87 91
17819.13 93
17820.39 93
17821.65 87
17822.91 95
17824.17 87
17825.43 95
17826.69 98
17827.96 82
17829.22 93
17830.48 96
17831.74 67
17833.00 94
17834.26 75
17835.52 92
17836.78 81
17838.04 88
17839.30 79
17840.56 95
17841.82 65
17843.09 83
17844.35 101
17845.61 99
17846.87 82
17848.13 84
17849.39 101
17850.65 88
17851.91 90
17853.18 90
17854.44 91
17855.70 74
17856.96 77
17858.22 94
17859.48 84
17860.74 90
17862.01 90
17863.27 66
17864.53 98
17865.79 78
17867.05 90
17868.32 78
17869.58 84
17870.84 91
17872.10 73
17873.36 88
17874.63 86
17875.89 93
17877.15 82
17878.41 89
17879.68 69
17880.94 86
17882.20 88
17883.46 88
17884.73 68
17885.99 99
17887.25 86
17888.51 91
17889.78 97
17891.04 92
17892.30 89
17893.56 75
17894.83 91
17896.09 88
17897.35 75
17898.62 72
17899.88 91
17901.14 81
17902.41 87
17903.67 95
17904.93 80
17906.20 96
17907.46 80
17908.72 72
17909.99 79
17911.25 82
17912.51 71
17913.78 80
17915.04 81
17916.30 81
17917.57 73
17918.83 86
17920.09 71
17921.36 81
17922.62 69
17923.89 79
17925.15 74
17926.41 82
17927.68 72
17928.94 76
17930.21 74
17931.47 91
17932.73 80
17934.00 82
17935.26 68
17936.53 75
17937.79 83
17939.06 67
17940.32 89
17941.59 72
17942.85 82
17944.11 78
17945.38 83
17946.64 71
17947.91 72
17949.17 89
17950.44 81
17951.70 74
17952.97 81
17954.23 79
17955.50 74
17956.76 85
17958.03 85
17959.29 99
17960.56 86
17961.82 92
17963.09 72
17964.35 77
17965.62 68
17966.89 86
17968.15 79
17969.42 87
17970.68 85
17971.95 74
17973.21 82
17974.48 78
17975.74 86
17977.01 72
17978.28 81
17979.54 81
17980.81 89
17982.07 70
17983.34 72
17984.61 89
17985.87 62
17987.14 70
17988.40 74
17989.67 81
17990.94 101
17992.20 83
17993.47 81
17994.74 77
17996.00 70
17997.27 93
17998.54 89
17999.80 90
18001.07 76
18002.34 66
18003.60 96
18004.87 90
18006.14 84
18007.40 71
18008.67 88
18009.94 80
18011.20 89
18012.47 77
18013.74 99
18015.00 99
18016.27 96
18017.54 66
18018.81 76
18020.07 98
18021.34 102
18022.61 78
18023.88 75
18025.14 85
18026.41 92
18027.68 75
18028.95 69
18030.21 86
18031.48 72
18032.75 79
18034.02 74
18035.28 90
18036.55 74
18037.82 85
18039.09 100
18040.36 96
18041.62 73
18042.89 96
18044.16 87
18045.43 78
18046.70 89
18047.97 84
18049.23 100
18050.50 91
18051.77 83
18053.04 89
18054.31 99
18055.58 86
18056.84 90
18058.11 97
18059.38 77
18060.65 73
18061.92 90
18063.19 73
18064.46 72
18065.73 85
18067.00 90
18068.26 95
18069.53 84
18070.80 88
18072.07 88
18073.34 90
18074.61 71
18075.88 84
18077.15 73
18078.42 78
18079.69 93
18080.96 76
18082.23 94
18083.50 90
18084.77 91
18086.03 92
18087.30 96
18088.57 78
18089.84 77
18091.11 82
18092.38 94
18093.65 69
18094.92 82
18096.19 95
18097.46 86
18098.73 82
18100.00 80
18101.27 98
18102.54 93
18103.81 80
18105.08 84
18106.35 108
18107.63 97
18108.90 105
18110.17 82
18111.44 97
18112.71 78
18113.98 71
18115.25 88
18116.52 89
18117.79 85
18119.06 90
18120.33 91
18121.60 71
18122.87 89
18124.14 81
18125.42 95
18126.69 74
18127.96 95
18129.23 89
18130.50 99
18131.77 68
18133.04 69
18134.31 84
18135.58 88
18136.86 79
18138.13 81
18139.40 94
18140.67 85
18141.94 69
18143.21 80
18144.49 87
18145.76 71
18147.03 85
18148.30 89
18149.57 83
18150.84 79
18152.12 71
18153.39 86
18154.66 69
18155.93 78
18157.20 92
18158.48 87
18159.75 101
18161.02 80
18162.29 64
18163.57 76
18164.84 78
18166.11 76
18167.38 82
18168.66 90
18169.93 79
18171.20 87
18172.47 86
18173.75 74
18175.02 83
18176.29 86
18177.56 75
18178.84 95
18180.11 80
18181.38 69
18182.66 87
18183.93 76
18185.20 86
18186.48 94
18187.75 101
18189.02 91
18190.30 88
18191.57 84
18192.84 59
18194.12 73
18195.39 100
18196.66 94
18197.94 87
18199.21 78
18200.48 86
18201.76 74
18203.03 64
18204.30 89
18205.58 76
18206.85 78
18208.13 89
18209.40 80
18210.67 98
18211.95 85
18213.22 65
18214.50 92
18215.77 93
18217.04 92
18218.32 80
18219.59 89
18220.87 87
18222.14 70
18223.42 86
18224.69 92
18225.97 82
18227.24 67
18228.51 84
18229.79 89
18231.06 84
18232.34 73
18233.61 99
18234.89 77
18236.16 98
18237.44 75
18238.71 78
18239.99 82
18241.26 86
18242.54 91
18243.81 83
18245.09 89
18246.36 72
18247.64 103
18248.91 79
18250.19 77
18251.47 86
18252.74 99
18254.02 90
18255.29 85
18256.57 77
18257.84 84
18259.12 84
18260.39 81
18261.67 79
18262.95 76
18264.22 82
18265.50 85
18266.77 102
18268.05 96
18269.33 70
18270.60 85
18271.88 92
18273.15 76
18274.43 87
18275.71 86
18276.98 79
18278.26 77
18279.54 77
18280.81 93
18282.09 98
18283.37 86
18284.64 63
18285.92 76
18287.20 76
18288.47 77
18289.75 72
18291.03 93
18292.30 79
18293.58 73
18294.86 73
18296.13 91
18297.41 80
18298.69 98
18299.96 87
18301.24 84
18302.52 71
18303.80 75
18305.07 100
18306.35 86
18307.63 74
18308.91 74
18310.18 94
18311.46 82
18312.74 67
18314.02 80
18315.29 95
18316.57 81
18317.85 69
18319.13 74
18320.40 91
18321.68 79
18322.96 85
18324.24 56
18325.52 81
18326.79 85
18328.07 89
18329.35 94
18330.63 71
18331.91 83
18333.19 89
18334.46 93
18335.74 88
18337.02 99
18338.30 100
18339.58 81
18340.86 76
18342.13 86
18343.41 88
18344.69 92
18345.97 84
18347.25 78
18348.53 101
18349.81 71
18351.09 85
18352.36 91
18353.64 83
18354.92 90
18356.20 81
18357.48 96
18358.76 87
18360.04 81
18361.32 91
18362.60 99
18363.88 86
18365.16 79
18366.44 76
18367.72 76
18369.00 88
18370.27 80
18371.55 84
18372.83 89
18374.11 82
18375.39 88
18376.67 85
18377.95 77
18379.23 70
18380.51 82
18381.79 89
18383.07 92
18384.35 94
18385.63 77
18386.91 93
18388.19 79
18389.47 94
18390.75 95
18392.03 71
18393.31 85
18394.60 76
18395.88 91
18397.16 87
18398.44 82
18399.72 72
18401.00 65
18402.28 74
18403.56 92
18404.84 86
18406.12 83
18407.40 91
18408.68 90
18409.96 81
18411.24 89
18412.53 84
18413.81 91
18415.09 70
18416.37 82
18417.65 70
18418.93 78
18420.21 71
18421.49 102
18422.78 74
18424.06 79
18425.34 86
18426.62 74
18427.90 69
18429.18 90
18430.46 98
18431.75 76
18433.03 77
18434.31 101
18435.59 91
18436.87 86
18438.16 75
18439.44 66
18440.72 86
18442.00 81
18443.28 67
18444.57 74
18445.85 79
18447.13 84
18448.41 78
18449.70 76
18450.98 67
18452.26 91
18453.54 94
18454.83 74
18456.11 77
18457.39 86
18458.67 86
18459.96 72
18461.24 79
18462.52 85
18463.80 91
18465.09 84
18466.37 86
18467.65 85
18468.94 81
18470.22 83
18471.50 93
18472.78 77
18474.07 90
18475.35 71
18476.63 88
18477.92 83
18479.20 72
18480.48 80
18481.77 68
18483.05 92
18484.34 86
18485.62 89
18486.90 82
18488.19 78
18489.47 86
18490.75 75
18492.04 82
18493.32 67
18494.61 74
18495.89 77
18497.17 82
18498.46 75
18499.74 74
18501.03 75
18502.31 78
18503.59 77
18504.88 77
18506.16 71
18507.45 91
18508.73 99
18510.02 95
18511.30 84
18512.58 84
18513.87 86
18515.15 81
18516.44 86
18517.72 96
18519.01 93
18520.29 76
18521.58 65
18522.86 77
18524.15 70
18525.43 82
18526.72 81
18528.00 96
18529.29 66
18530.57 90
18531.86 64
18533.14 76
18534.43 77
18535.71 81
18537.00 100
18538.28 71
18539.57 83
18540.86 78
18542.14 68
18543.43 85
18544.71 76
18546.00 83
18547.28 73
18548.57 72
18549.85 79
18551.14 88
18552.43 86
18553.71 75
18555.00 103
18556.28 88
18557.57 72
18558.86 76
18560.14 98
18561.43 85
18562.72 66
18564.00 92
18565.29 76
18566.57 80
18567.86 72
18569.15 89
18570.43 85
18571.72 86
18573.01 86
18574.29 89
18575.58 78
18576.87 74
18578.15 98
18579.44 97
18580.73 67
18582.01 70
18583.30 78
18584.59 87
18585.88 100
18587.16 76
18588.45 78
18589.74 75
18591.02 102
18592.31 85
18593.60 93
18594.89 73
18596.17 89
18597.46 83
18598.75 84
18600.04 75
18601.32 81
18602.61 85
18603.90 89
18605.19 86
18606.47 76
18607.76 77
18609.05 72
18610.34 87
18611.63 71
18612.91 88
18614.20 78
18615.49 73
18616.78 84
18618.07 79
18619.35 87
18620.64 82
18621.93 80
18623.22 84
18624.51 97
18625.80 81
18627.09 93
18628.37 97
18629.66 88
18630.95 82
18632.24 84
18633.53 82
18634.82 83
18636.11 90
18637.39 86
18638.68 96
18639.97 65
18641.26 66
18642.55 88
18643.84 91
18645.13 60
18646.42 71
18647.71 93
18649.00 77
18650.29 65
18651.58 84
18652.86 72
18654.15 75
18655.44 46
18656.73 73
18658.02 65
18659.31 66
18660.60 76
18661.89 86
18663.18 83
18664.47 72
18665.76 74
18667.05 87
18668.34 93
18669.63 86
18670.92 80
18672.21 74
18673.50 87
18674.79 75
18676.08 75
18677.37 69
18678.66 72
18679.95 78
18681.24 89
18682.53 64
18683.82 66
18685.11 90
18686.40 68
18687.69 65
18688.99 51
18690.28 82
18691.57 75
18692.86 87
18694.15 70
18695.44 71
18696.73 68
18698.02 66
18699.31 68
18700.60 75
18701.89 71
18703.19 65
18704.48 85
18705.77 83
18707.06 75
18708.35 62
18709.64 79
18710.93 85
18712.22 91
18713.52 67
18714.81 79
18716.10 72
18717.39 79
18718.68 69
18719.97 86
18721.27 72
18722.56 65
18723.85 74
18725.14 77
18726.43 69
18727.72 78
18729.02 81
18730.31 79
18731.60 75
18732.89 78
18734.19 80
18735.48 71
18736.77 74
18738.06 58
18739.35 75
18740.65 63
18741.94 56
18743.23 66
18744.52 61
18745.82 72
18747.11 67
18748.40 93
18749.70 76
18750.99 73
18752.28 68
18753.57 70
18754.87 68
18756.16 66
18757.45 71
18758.75 82
18760.04 65
18761.33 62
18762.63 64
18763.92 67
18765.21 67
18766.50 68
18767.80 89
18769.09 63
18770.38 82
18771.68 76
18772.97 77
18774.27 80
18775.56 68
18776.85 72
18778.15 73
18779.44 59
18780.73 55
18782.03 78
18783.32 67
18784.62 77
18785.91 62
18787.20 81
18788.50 56
18789.79 88
18791.09 65
18792.38 73
18793.67 64
18794.97 79
18796.26 70
18797.56 84
18798.85 87
18800.15 73
18801.44 79
18802.74 69
18804.03 78
18805.32 76
18806.62 69
18807.91 80
18809.21 66
18810.50 65
18811.80 74
18813.09 59
18814.39 65
18815.68 66
18816.98 80
18818.27 66
18819.57 66
18820.86 65
18822.16 88
18823.45 64
18824.75 55
18826.05 69
18827.34 71
18828.64 76
18829.93 54
18831.23 58
18832.52 64
18833.82 73
18835.11 52
18836.41 75
18837.71 58
18839.00 61
18840.30 50
18841.59 73
18842.89 74
18844.18 68
18845.48 76
18846.78 64
18848.07 70
18849.37 69
18850.67 71
18851.96 67
18853.26 61
18854.55 66
18855.85 70
18857.15 62
18858.44 60
18859.74 55
18861.04 63
18862.33 64
18863.63 75
18864.93 64
18866.22 65
18867.52 70
18868.82 78
18870.11 77
18871.41 55
18872.71 75
18874.00 79
18875.30 79
18876.60 62
18877.90 72
18879.19 67
18880.49 97
18881.79 68
18883.09 82
18884.38 64
18885.68 71
18886.98 76
18888.27 64
18889.57 80
18890.87 60
18892.17 64
18893.47 71
18894.76 72
18896.06 52
18897.36 76
18898.66 64
18899.95 76
18901.25 64
18902.55 52
18903.85 65
18905.15 59
18906.44 51
18907.74 59
18909.04 74
18910.34 60
18911.64 84
18912.94 73
18914.23 76
18915.53 55
18916.83 55
18918.13 62
18919.43 56
18920.73 73
18922.03 76
18923.32 67
18924.62 70
18925.92 60
18927.22 59
18928.52 77
18929.82 43
18931.12 56
18932.42 57
18933.72 68
18935.01 59
18936.31 64
18937.61 72
18938.91 74
18940.21 74
18941.51 62
18942.81 66
18944.11 51
18945.41 60
18946.71 76
18948.01 83
18949.31 58
18950.61 55
18951.91 55
18953.21 70
18954.51 54
18955.81 63
18957.11 79
18958.41 62
18959.71 88
18961.01 78
18962.31 67
18963.61 48
18964.91 59
18966.21 62
18967.51 75
18968.81 67
18970.11 70
18971.41 60
18972.71 69
18974.01 70
18975.31 73
18976.61 66
18977.91 53
18979.21 56
18980.51 61
18981.81 70
18983.11 68
18984.41 55
18985.71 65
18987.02 63
18988.32 57
18989.62 79
18990.92 60
18992.22 87
18993.52 70
18994.82 68
18996.12 69
18997.42 47
18998.73 47
19000.03 60
19001.33 73
19002.63 70
19003.93 65
19005.23 60
19006.53 62
19007.84 61
19009.14 76
19010.44 65
19011.74 63
19013.04 57
19014.34 74
19015.65 58
19016.95 71
19018.25 76
19019.55 68
19020.85 68
19022.16 72
19023.46 66
19024.76 64
19026.06 74
19027.37 71
19028.67 73
19029.97 52
19031.27 70
19032.57 68
19033.88 67
19035.18 71
19036.48 69
19037.79 87
19039.09 64
19040.39 61
19041.69 63
19043.00 61
19044.30 55
19045.60 70
19046.90 58
19048.21 68
19049.51 58
19050.81 67
19052.12 61
19053.42 64
19054.72 59
19056.03 61
19057.33 66
19058.63 72
19059.94 81
19061.24 77
19062.54 56
19063.85 59
19065.15 71
19066.45 67
19067.76 65
19069.06 56
19070.37 85
19071.67 79
19072.97 61
19074.28 60
19075.58 70
19076.88 85
19078.19 87
19079.49 75
19080.80 74
19082.10 62
19083.41 77
19084.71 77
19086.01 68
19087.32 71
19088.62 66
19089.93 72
19091.23 57
19092.54 70
19093.84 72
19095.14 57
19096.45 67
19097.75 64
19099.06 77
19100.36 73
19101.67 71
19102.97 61
19104.28 62
19105.58 70
19106.89 73
19108.19 66
19109.50 68
19110.80 64
19112.11 59
19113.41 60
19114.72 68
19116.02 73
19117.33 71
19118.64 72
19119.94 77
19121.25 67
19122.55 69
19123.86 72
19125.16 86
19126.47 77
19127.77 89
19129.08 71
19130.39 73
19131.69 67
19133.00 82
19134.30 67
19135.61 70
19136.92 67
19138.22 75
19139.53 77
19140.83 70
19142.14 68
19143.45 69
19144.75 54
19146.06 63
19147.37 66
19148.67 70
19149.98 63
19151.28 77
19152.59 70
19153.90 55
19155.20 58
19156.51 63
19157.82 68
19159.12 74
19160.43 56
19161.74 72
19163.05 61
19164.35 69
19165.66 64
19166.97 63
19168.27 76
19169.58 67
19170.89 53
19172.19 57
19173.50 53
19174.81 66
19176.12 66
19177.42 69
19178.73 60
19180.04 72
19181.35 63
19182.65 53
19183.96 63
19185.27 71
19186.58 66
19187.89 64
19189.19 76
19190.50 50
19191.81 68
19193.12 58
19194.42 72
19195.73 52
19197.04 65
19198.35 82
19199.66 75
19200.97 73
19202.27 71
19203.58 68
19204.89 71
19206.20 67
19207.51 51
19208.82 72
19210.12 74
19211.43 78
19212.74 63
19214.05 64
19215.36 60
19216.67 69
19217.98 56
19219.28 70
19220.59 52
19221.90 58
19223.21 62
19224.52 56
19225.83 58
19227.14 55
19228.45 56
19229.76 75
19231.07 61
19232.38 56
19233.68 65
19234.99 56
19236.30 72
19237.61 55
19238.92 60
19240.23 56
19241.54 63
19242.85 65
19244.16 67
19245.47 52
19246.78 72
19248.09 75
19249.40 65
19250.71 76
19252.02 62
19253.33 65
19254.64 65
19255.95 65
19257.26 53
19258.57 74
19259.88 50
19261.19 56
19262.50 66
19263.81 71
19265.12 60
19266.43 69
19267.74 61
19269.05 56
19270.36 63
19271.67 60
19272.99 62
19274.30 74
19275.61 71
19276.92 61
19278.23 69
19279.54 67
19280.85 52
19282.16 68
19283.47 61
19284.78 55
19286.09 66
19287.41 71
19288.72 62
19290.03 66
19291.34 47
19292.65 55
19293.96 67
19295.27 79
19296.58 67
19297.90 60
19299.21 67
19300.52 68
19301.83 69
19303.14 72
19304.45 64
19305.77 70
19307.08 56
19308.39 69
19309.70 62
19311.01 49
19312.33 62
19313.64 54
19314.95 74
19316.26 71
19317.57 73
19318.89 69
19320.20 77
19321.51 67
19322.82 75
19324.14 48
19325.45 61
19326.76 61
19328.07 76
19329.39 60
19330.70 55
19332.01 56
19333.32 77
19334.64 61
19335.95 59
19337.26 59
19338.58 68
19339.89 43
19341.20 64
19342.51 66
19343.83 52
19345.14 62
19346.45 51
19347.77 66
19349.08 56
19350.39 53
19351.71 70
19353.02 74
19354.33 50
19355.65 59
19356.96 71
19358.27 57
19359.59 63
19360.90 50
19362.21 72
19363.53 68
19364.84 71
19366.16 58
19367.47 65
19368.78 55
19370.10 69
19371.41 69
19372.73 63
19374.04 55
19375.35 65
19376.67 69
19377.98 70
19379.30 80
19380.61 66
19381.93 63
19383.24 53
19384.55 60
19385.87 54
19387.18 62
19388.50 57
19389.81 53
19391.13 59
19392.44 63
19393.76 66
19395.07 65
19396.39 60
19397.70 59
19399.02 59
19400.33 53
19401.65 50
19402.96 59
19404.28 70
19405.59 54
19406.91 78
19408.22 56
19409.54 60
19410.85 58
19412.17 55
19413.48 65
19414.80 66
19416.11 57
19417.43 49
19418.75 67
19420.06 56
19421.38 71
19422.69 59
19424.01 56
19425.32 63
19426.64 68
19427.96 72
19429.27 73
19430.59 54
19431.90 69
19433.22 50
19434.54 50
19435.85 66
19437.17 70
19438.49 61
19439.80 60
19441.12 55
19442.43 56
19443.75 55
19445.07 65
19446.38 81
19447.70 69
19449.02 64
19450.33 55
19451.65 71
19452.97 67
19454.28 72
19455.60 53
19456.92 52
19458.23 59
19459.55 67
19460.87 64
19462.19 57
19463.50 58
19464.82 52
19466.14 59
19467.45 72
19468.77 54
19470.09 52
19471.41 53
19472.72 62
19474.04 61
19475.36 55
19476.68 53
19477.99 67
19479.31 64
19480.63 58
19481.95 67
19483.27 55
19484.58 61
19485.90 50
19487.22 61
19488.54 59
19489.85 54
19491.17 65
19492.49 55
19493.81 63
19495.13 57
19496.45 55
19497.76 63
19499.08 62
19500.40 78
19501.72 49
19503.04 76
19504.36 84
19505.67 64
19506.99 62
19508.31 63
19509.63 46
19510.95 74
19512.27 74
19513.59 68
19514.91 59
19516.22 67
19517.54 64
19518.86 61
19520.18 58
19521.50 58
19522.82 57
19524.14 65
19525.46 81
19526.78 56
19528.10 74
19529.42 60
19530.74 64
19532.06 67
19533.37 76
19534.69 70
19536.01 70
19537.33 77
19538.65 58
19539.97 49
19541.29 48
19542.61 69
19543.93 61
19545.25 74
19546.57 60
19547.89 53
19549.21 63
19550.53 69
19551.85 52
19553.17 68
19554.49 62
19555.81 81
19557.13 67
19558.45 54
19559.77 54
19561.09 49
19562.41 55
19563.74 56
19565.06 74
19566.38 60
19567.70 65
19569.02 63
19570.34 63
19571.66 59
19572.98 41
19574.30 60
19575.62 67
19576.94 58
19578.26 64
19579.59 60
19580.91 59
19582.23 74
19583.55 65
19584.87 53
19586.19 60
19587.51 69
19588.83 57
19590.16 62
19591.48 69
19592.80 63
19594.12 64
19595.44 69
19596.76 60
19598.08 46
19599.41 52
19600.73 62
19602.05 54
19603.37 51
19604.69 59
19606.02 65
19607.34 60
19608.66 60
19609.98 52
19611.30 74
19612.63 62
19613.95 69
19615.27 61
19616.59 63
19617.91 73
19619.24 61
19620.56 64
19621.88 61
19623.20 67
19624.53 64
19625.85 73
19627.17 66
19628.50 53
19629.82 65
19631.14 71
19632.46 86
19633.79 55
19635.11 66
19636.43 74
19637.76 66
19639.08 61
19640.40 75
19641.72 63
19643.05 52
19644.37 68
19645.69 63
19647.02 66
19648.34 60
19649.66 72
19650.99 61
19652.31 67
19653.64 63
19654.96 68
19656.28 57
19657.61 70
19658.93 66
19660.25 79
19661.58 73
19662.90 77
19664.23 63
19665.55 83
19666.87 79
19668.20 63
19669.52 77
19670.85 65
19672.17 57
19673.49 69
19674.82 68
19676.14 67
19677.47 54
19678.79 55
19680.12 75
19681.44 61
19682.76 48
19684.09 57
19685.41 82
19686.74 77
19688.06 52
19689.39 53
19690.71 83
19692.04 73
19693.36 59
19694.69 66
19696.01 64
19697.34 55
19698.66 69
19699.99 73
19701.31 59
19702.64 61
19703.96 66
19705.29 59
19706.61 57
19707.94 59
19709.26 66
19710.59 60
19711.92 68
19713.24 67
19714.57 60
19715.89 65
19717.22 56
19718.54 65
19719.87 80
19721.20 65
19722.52 68
19723.85 67
19725.17 65
19726.50 54
19727.83 58
19729.15 78
19730.48 76
19731.80 67
19733.13 67
19734.46 73
19735.78 51
19737.11 65
19738.44 71
19739.76 70
19741.09 63
19742.41 73
19743.74 85
19745.07 76
19746.39 75
19747.72 68
19749.05 75
19750.37 81
19751.70 63
19753.03 47
19754.36 67
19755.68 60
19757.01 68
19758.34 57
19759.66 61
19760.99 73
19762.32 75
19763.65 61
19764.97 49
19766.30 62
19767.63 64
19768.95 66
19770.28 73
19771.61 56
19772.94 67
19774.27 63
19775.59 58
19776.92 74
19778.25 56
19779.58 56
19780.90 61
19782.23 46
19783.56 63
19784.89 61
19786.22 51
19787.54 68
19788.87 58
19790.20 59
19791.53 59
19792.86 63
19794.18 83
19795.51 71
19796.84 70
19798.17 73
19799.50 54
19800.83 56
19802.16 70
19803.48 64
19804.81 63
19806.14 58
19807.47 71
19808.80 70
19810.13 72
19811.46 47
19812.79 63
19814.11 55
19815.44 57
19816.77 53
19818.10 77
19819.43 65
19820.76 66
19822.09 76
19823.42 65
19824.75 69
19826.08 56
19827.41 70
19828.74 66
19830.07 51
19831.39 46
19832.72 74
19834.05 70
19835.38 55
19836.71 54
19838.04 56
19839.37 50
19840.70 64
19842.03 63
19843.36 67
19844.69 59
19846.02 55
19847.35 53
19848.68 63
19850.01 68
19851.34 57
19852.67 66
19854.00 60
19855.33 69
19856.66 60
19857.99 73
19859.33 77
19860.66 92
19861.99 74
19863.32 63
19864.65 70
19865.98 78
19867.31 72
19868.64 54
19869.97 55
19871.30 38
19872.63 59
19873.96 68
19875.29 60
19876.63 70
19877.96 76
19879.29 61
19880.62 60
19881.95 68
19883.28 62
19884.61 66
19885.94 63
19887.28 69
19888.61 57
19889.94 52
19891.27 73
19892.60 65
19893.93 75
19895.26 71
19896.60 61
19897.93 59
19899.26 54
19900.59 60
19901.92 61
19903.26 76
19904.59 60
19905.92 72
19907.25 60
19908.58 59
19909.92 64
19911.25 57
19912.58 76
19913.91 67
19915.24 57
19916.58 51
19917.91 64
19919.24 54
19920.57 57
19921.91 67
19923.24 56
19924.57 77
19925.91 60
19927.24 62
19928.57 62
19929.90 66
19931.24 66
19932.57 51
19933.90 71
19935.24 70
19936.57 64
19937.90 54
19939.23 49
19940.57 53
19941.90 73
19943.23 63
19944.57 63
19945.90 67
19947.23 71
19948.57 60
19949.90 63
19951.23 60
19952.57 77
19953.90 66
19955.24 66
19956.57 58
19957.90 72
19959.24 68
19960.57 67
19961.90 78
19963.24 55
19964.57 69
19965.91 56
19967.24 73
19968.58 75
19969.91 60
19971.24 77
19972.58 67
19973.91 69
19975.25 58
19976.58 66
19977.92 65
19979.25 65
19980.58 70
19981.92 67
19983.25 67
19984.59 56
19985.92 64
19987.26 66
19988.59 67
19989.93 71
19991.26 73
19992.60 76
19993.93 70
19995.27 62
19996.60 67
19997.94 65
19999.27 64
20000.61 65
20001.94 58
20003.28 66
20004.61 62
20005.95 63
20007.28 49
20008.62 74
20009.96 71
20011.29 77
20012.63 70
20013.96 79
20015.30 71
20016.63 60
20017.97 57
20019.30 56
20020.64 69
20021.98 54
20023.31 75
20024.65 61
20025.98 61
20027.32 69
20028.66 54
20029.99 66
20031.33 70
20032.67 63
20034.00 78
20035.34 65
20036.67 72
20038.01 60
20039.35 55
20040.68 67
20042.02 62
20043.36 69
20044.69 71
20046.03 63
20047.37 84
20048.70 69
20050.04 69
20051.38 71
20052.71 65
20054.05 56
20055.39 55
20056.73 53
20058.06 61
20059.40 54
20060.74 58
20062.07 62
20063.41 66
20064.75 60
20066.09 57
20067.42 59
20068.76 75
20070.10 78
20071.44 59
20072.77 69
20074.11 70
20075.45 64
20076.79 59
20078.13 68
20079.46 48
20080.80 69
20082.14 67
20083.48 63
20084.81 74
20086.15 61
20087.49 71
20088.83 57
20090.17 57
20091.51 76
20092.84 76
20094.18 75
20095.52 68
20096.86 69
20098.20 68
20099.54 67
20100.87 71
20102.21 68
20103.55 61
20104.89 70
20106.23 73
20107.57 62
20108.91 75
20110.25 58
20111.58 64
20112.92 82
20114.26 80
20115.60 58
20116.94 61
20118.28 75
20119.62 74
20120.96 65
20122.30 70
20123.64 69
20124.98 75
20126.31 69
20127.65 67
20128.99 73
