# Supplementary material for: MALDI-TOF MS typing enables the classification of brewing yeasts of the genus Saccharomyces to major beer styles
Source: PLoS One. 2017 Aug 9;12(8):e0181694. doi: 10.1371/journal.pone.0181694 (PMC5549903; doi:10.1371/journal.pone.0181694)
Supplement: S9 File — The directory includes 90 raw files and was zipped to “.zip”; the folder has three strains with 30 spectra per strain; S1 Text explains the raw files with an example and Table 1 represents the yeast strains used within the experiment. (ZIP) [file pone.0181694.s012.zip › 25-27/30286-204-Lag-Lag-Lag-YPG-18h-E-E_2016-10-03_5_0_H4_1.dat]

1998.43 3357
1998.85 3413
1999.27 3323
1999.69 3146
2000.11 3198
2000.54 3201
2000.96 3187
2001.38 3075
2001.80 3067
2002.23 2985
2002.65 3079
2003.07 3111
2003.49 3107
2003.92 3157
2004.34 3244
2004.76 3203
2005.18 3284
2005.61 3183
2006.03 3208
2006.45 3228
2006.87 3194
2007.30 3080
2007.72 3019
2008.14 3021
2008.57 3054
2008.99 3069
2009.41 3039
2009.84 2923
2010.26 2950
2010.68 2878
2011.11 2799
2011.53 2769
2011.95 2898
2012.38 2992
2012.80 3023
2013.22 3048
2013.65 3124
2014.07 3105
2014.49 3293
2014.92 3479
2015.34 3514
2015.77 3484
2016.19 3578
2016.61 3709
2017.04 3619
2017.46 3591
2017.89 3645
2018.31 3414
2018.73 3383
2019.16 3284
2019.58 3203
2020.01 3137
2020.43 3176
2020.85 3086
2021.28 3064
2021.70 2943
2022.13 2922
2022.55 2891
2022.98 2964
2023.40 2928
2023.83 2864
2024.25 2903
2024.68 2955
2025.10 2956
2025.53 2974
2025.95 3049
2026.38 2978
2026.80 2962
2027.23 2998
2027.65 2935
2028.08 2921
2028.50 2944
2028.93 2845
2029.35 3043
2029.78 3003
2030.20 3102
2030.63 3101
2031.05 3239
2031.48 3201
2031.90 3152
2032.33 3125
2032.75 3023
2033.18 3162
2033.61 2994
2034.03 3016
2034.46 3033
2034.88 3113
2035.31 3045
2035.74 3134
2036.16 3187
2036.59 3028
2037.01 3172
2037.44 3091
2037.87 3068
2038.29 3138
2038.72 3074
2039.14 3089
2039.57 3104
2040.00 3170
2040.42 3148
2040.85 3039
2041.28 2968
2041.70 2984
2042.13 2934
2042.56 3077
2042.98 3056
2043.41 3014
2043.84 3119
2044.26 3001
2044.69 2982
2045.12 3022
2045.54 3124
2045.97 3033
2046.40 2918
2046.82 3029
2047.25 3046
2047.68 3020
2048.11 3030
2048.53 2955
2048.96 3079
2049.39 2938
2049.82 2943
2050.24 2882
2050.67 2946
2051.10 2934
2051.53 2839
2051.95 2875
2052.38 2855
2052.81 2861
2053.24 2922
2053.66 2964
2054.09 2980
2054.52 2961
2054.95 3090
2055.38 3063
2055.80 3109
2056.23 3171
2056.66 3143
2057.09 3173
2057.52 3130
2057.94 3112
2058.37 3031
2058.80 2949
2059.23 3060
2059.66 3091
2060.09 2921
2060.51 3026
2060.94 3046
2061.37 2978
2061.80 3063
2062.23 3217
2062.66 3239
2063.09 3345
2063.52 3345
2063.94 3515
2064.37 3502
2064.80 3499
2065.23 3500
2065.66 3284
2066.09 3353
2066.52 3237
2066.95 3142
2067.38 3178
2067.81 3149
2068.24 3120
2068.66 3136
2069.09 3122
2069.52 3061
2069.95 3114
2070.38 2898
2070.81 3062
2071.24 3122
2071.67 3031
2072.10 3014
2072.53 3017
2072.96 3133
2073.39 3153
2073.82 3254
2074.25 3236
2074.68 3156
2075.11 3123
2075.54 3179
2075.97 3145
2076.40 3238
2076.83 3254
2077.26 3174
2077.69 3297
2078.12 3325
2078.55 3360
2078.98 3341
2079.41 3320
2079.84 3242
2080.27 3358
2080.70 3236
2081.14 3217
2081.57 3194
2082.00 3195
2082.43 3081
2082.86 3104
2083.29 3160
2083.72 3039
2084.15 2939
2084.58 2967
2085.01 2952
2085.44 2863
2085.88 3189
2086.31 2998
2086.74 2897
2087.17 2881
2087.60 2833
2088.03 2883
2088.46 2853
2088.89 3007
2089.33 2963
2089.76 2957
2090.19 3013
2090.62 3052
2091.05 2988
2091.48 3073
2091.92 3224
2092.35 3110
2092.78 2985
2093.21 2853
2093.64 2867
2094.07 3003
2094.51 3030
2094.94 2976
2095.37 2968
2095.80 2846
2096.24 2849
2096.67 2902
2097.10 2839
2097.53 2889
2097.96 2902
2098.40 2953
2098.83 2798
2099.26 2770
2099.69 2788
2100.13 2849
2100.56 2834
2100.99 2859
2101.43 2860
2101.86 2834
2102.29 2938
2102.72 2918
2103.16 2937
2103.59 2892
2104.02 2979
2104.46 3011
2104.89 3064
2105.32 3209
2105.76 3079
2106.19 3073
2106.62 3125
2107.05 3135
2107.49 3081
2107.92 3094
2108.36 3016
2108.79 2933
2109.22 2998
2109.66 2993
2110.09 2980
2110.52 2950
2110.96 2890
2111.39 2864
2111.82 2884
2112.26 2850
2112.69 2866
2113.13 2892
2113.56 2845
2113.99 2742
2114.43 2744
2114.86 2756
2115.30 2711
2115.73 2661
2116.16 2658
2116.60 2727
2117.03 2757
2117.47 2846
2117.90 2890
2118.34 2985
2118.77 2903
2119.21 2843
2119.64 2964
2120.07 3031
2120.51 3068
2120.94 2949
2121.38 3012
2121.81 3102
2122.25 3102
2122.68 3108
2123.12 3027
2123.55 3068
2123.99 3108
2124.42 3147
2124.86 3194
2125.29 3070
2125.73 2900
2126.16 2938
2126.60 3095
2127.04 3005
2127.47 2983
2127.91 3088
2128.34 3073
2128.78 3157
2129.21 3066
2129.65 2989
2130.08 3036
2130.52 3063
2130.96 3100
2131.39 3187
2131.83 3117
2132.26 3104
2132.70 3079
2133.14 3080
2133.57 3096
2134.01 3082
2134.44 3181
2134.88 3169
2135.32 3138
2135.75 3194
2136.19 3175
2136.62 3182
2137.06 3091
2137.50 3084
2137.93 3007
2138.37 2991
2138.81 2902
2139.24 2892
2139.68 2866
2140.12 3043
2140.55 2930
2140.99 2919
2141.43 2854
2141.86 2870
2142.30 2916
2142.74 2887
2143.18 2971
2143.61 2921
2144.05 2807
2144.49 2872
2144.92 2987
2145.36 2987
2145.80 2899
2146.24 3080
2146.67 3149
2147.11 3223
2147.55 3176
2147.99 3456
2148.42 3538
2148.86 3608
2149.30 3559
2149.74 3502
2150.17 3472
2150.61 3356
2151.05 3342
2151.49 3211
2151.92 3181
2152.36 3025
2152.80 3050
2153.24 3130
2153.68 3079
2154.11 3016
2154.55 2924
2154.99 3032
2155.43 2965
2155.87 3011
2156.31 3054
2156.74 3095
2157.18 3091
2157.62 3036
2158.06 2955
2158.50 2927
2158.94 3021
2159.38 3111
2159.81 3049
2160.25 2956
2160.69 2988
2161.13 3026
2161.57 3015
2162.01 3018
2162.45 3106
2162.89 3238
2163.33 3263
2163.76 3099
2164.20 3149
2164.64 3293
2165.08 3333
2165.52 3167
2165.96 3142
2166.40 3031
2166.84 2954
2167.28 2978
2167.72 2962
2168.16 2970
2168.60 3106
2169.04 3046
2169.48 3053
2169.92 3061
2170.36 3122
2170.80 3068
2171.24 2927
2171.68 2989
2172.12 3099
2172.56 3127
2173.00 3134
2173.44 3059
2173.88 3134
2174.32 3173
2174.76 3308
2175.20 3275
2175.64 3260
2176.08 3378
2176.52 3280
2176.96 3235
2177.40 3307
2177.84 3383
2178.28 3259
2178.72 3219
2179.16 3242
2179.60 3186
2180.04 3070
2180.48 3078
2180.92 2979
2181.37 2970
2181.81 3101
2182.25 2976
2182.69 2971
2183.13 2883
2183.57 2914
2184.01 3009
2184.45 2986
2184.89 2977
2185.34 2996
2185.78 3061
2186.22 3062
2186.66 3193
2187.10 3160
2187.54 3136
2187.98 3141
2188.43 3169
2188.87 3132
2189.31 3079
2189.75 3017
2190.19 3179
2190.63 3175
2191.08 3079
2191.52 3175
2191.96 3098
2192.40 3198
2192.84 3284
2193.29 3251
2193.73 3378
2194.17 3392
2194.61 3401
2195.05 3306
2195.50 3384
2195.94 3314
2196.38 3266
2196.82 3318
2197.27 3162
2197.71 3147
2198.15 3182
2198.59 3091
2199.04 2901
2199.48 3022
2199.92 3079
2200.37 3005
2200.81 3111
2201.25 3239
2201.69 3241
2202.14 3188
2202.58 3202
2203.02 3175
2203.47 3148
2203.91 3168
2204.35 3201
2204.80 3167
2205.24 3082
2205.68 3087
2206.13 3307
2206.57 3273
2207.01 3065
2207.46 3074
2207.90 3273
2208.34 3280
2208.79 3309
2209.23 3304
2209.67 3280
2210.12 3270
2210.56 3200
2211.01 3144
2211.45 3228
2211.89 3287
2212.34 3209
2212.78 3217
2213.23 3172
2213.67 3035
2214.11 2946
2214.56 3039
2215.00 2959
2215.45 3118
2215.89 2993
2216.34 2980
2216.78 3044
2217.22 2993
2217.67 2924
2218.11 3038
2218.56 3048
2219.00 3078
2219.45 3116
2219.89 3159
2220.34 3135
2220.78 3241
2221.23 3323
2221.67 3444
2222.12 3378
2222.56 3403
2223.01 3287
2223.45 3443
2223.90 3634
2224.34 3532
2224.79 3564
2225.23 3672
2225.68 3657
2226.12 3487
2226.57 3548
2227.01 3481
2227.46 3404
2227.91 3514
2228.35 3467
2228.80 3477
2229.24 3566
2229.69 3599
2230.13 3669
2230.58 3506
2231.03 3611
2231.47 3700
2231.92 3648
2232.36 3718
2232.81 3796
2233.26 3615
2233.70 3518
2234.15 3617
2234.59 3605
2235.04 3478
2235.49 3518
2235.93 3520
2236.38 3573
2236.83 3475
2237.27 3329
2237.72 3530
2238.17 3456
2238.61 3318
2239.06 3415
2239.51 3393
2239.95 3340
2240.40 3340
2240.85 3146
2241.29 3115
2241.74 3036
2242.19 3082
2242.63 3007
2243.08 3025
2243.53 3040
2243.98 2924
2244.42 2905
2244.87 2861
2245.32 2875
2245.76 2892
2246.21 2898
2246.66 2929
2247.11 2911
2247.55 2998
2248.00 2953
2248.45 3038
2248.90 3050
2249.35 3106
2249.79 3320
2250.24 3378
2250.69 3410
2251.14 3360
2251.58 3361
2252.03 3330
2252.48 3541
2252.93 3493
2253.38 3540
2253.82 3497
2254.27 3337
2254.72 3343
2255.17 3318
2255.62 3187
2256.07 3245
2256.51 3117
2256.96 3098
2257.41 3043
2257.86 2996
2258.31 3074
2258.76 3059
2259.21 3158
2259.65 3139
2260.10 3219
2260.55 3298
2261.00 3273
2261.45 3357
2261.90 3340
2262.35 3331
2262.80 3383
2263.25 3309
2263.69 3333
2264.14 3258
2264.59 3241
2265.04 3179
2265.49 3228
2265.94 3240
2266.39 3290
2266.84 3327
2267.29 3368
2267.74 3314
2268.19 3419
2268.64 3514
2269.09 3576
2269.54 3457
2269.99 3456
2270.44 3463
2270.89 3491
2271.34 3472
2271.79 3411
2272.24 3357
2272.69 3374
2273.14 3472
2273.59 3420
2274.04 3364
2274.49 3473
2274.94 3437
2275.39 3348
2275.84 3285
2276.29 3471
2276.74 3333
2277.19 3389
2277.64 3346
2278.09 3325
2278.54 3319
2278.99 3240
2279.44 3142
2279.89 3168
2280.34 3109
2280.79 3165
2281.25 3256
2281.70 3221
2282.15 3147
2282.60 3174
2283.05 3050
2283.50 3047
2283.95 2986
2284.40 3059
2284.85 3120
2285.31 2968
2285.76 3137
2286.21 3231
2286.66 3072
2287.11 3191
2287.56 3400
2288.01 3580
2288.47 3648
2288.92 3683
2289.37 3812
2289.82 3899
2290.27 3826
2290.72 3904
2291.18 3947
2291.63 3867
2292.08 3936
2292.53 3881
2292.98 3972
2293.44 3774
2293.89 3798
2294.34 3764
2294.79 3688
2295.24 3699
2295.70 3617
2296.15 3554
2296.60 3448
2297.05 3381
2297.51 3233
2297.96 3176
2298.41 3106
2298.86 2954
2299.32 2904
2299.77 2911
2300.22 2814
2300.67 2818
2301.13 2809
2301.58 2895
2302.03 2871
2302.49 2800
2302.94 2878
2303.39 2918
2303.85 2945
2304.30 3030
2304.75 2873
2305.20 2920
2305.66 2922
2306.11 3083
2306.56 3172
2307.02 3200
2307.47 3310
2307.93 3421
2308.38 3460
2308.83 3463
2309.29 3363
2309.74 3434
2310.19 3476
2310.65 3462
2311.10 3460
2311.55 3420
2312.01 3505
2312.46 3455
2312.92 3265
2313.37 3374
2313.82 3403
2314.28 3264
2314.73 3284
2315.19 3195
2315.64 3187
2316.10 3133
2316.55 3178
2317.00 3283
2317.46 3270
2317.91 3220
2318.37 3323
2318.82 3428
2319.28 3342
2319.73 3380
2320.19 3215
2320.64 3197
2321.10 3269
2321.55 3255
2322.01 3249
2322.46 3346
2322.92 3481
2323.37 3616
2323.83 3760
2324.28 3712
2324.74 3569
2325.19 3521
2325.65 3534
2326.10 3403
2326.56 3504
2327.01 3412
2327.47 3229
2327.92 3179
2328.38 3180
2328.83 3147
2329.29 3334
2329.74 3023
2330.20 3103
2330.66 3324
2331.11 3131
2331.57 3112
2332.02 3054
2332.48 3043
2332.94 3147
2333.39 3063
2333.85 3084
2334.30 3043
2334.76 2991
2335.22 3094
2335.67 3051
2336.13 2980
2336.58 3052
2337.04 3072
2337.50 3192
2337.95 3231
2338.41 3312
2338.87 3329
2339.32 3327
2339.78 3267
2340.24 3264
2340.69 3345
2341.15 3333
2341.61 3422
2342.06 3528
2342.52 3372
2342.98 3429
2343.43 3570
2343.89 3585
2344.35 3547
2344.81 3516
2345.26 3648
2345.72 3575
2346.18 3520
2346.63 3456
2347.09 3478
2347.55 3607
2348.01 3411
2348.46 3394
2348.92 3407
2349.38 3357
2349.84 3363
2350.29 3269
2350.75 3302
2351.21 3288
2351.67 3166
2352.13 3077
2352.58 3078
2353.04 3059
2353.50 2997
2353.96 2940
2354.41 2901
2354.87 2887
2355.33 3025
2355.79 3006
2356.25 3024
2356.71 3015
2357.16 3221
2357.62 3400
2358.08 3547
2358.54 3706
2359.00 4012
2359.46 4163
2359.91 4429
2360.37 4471
2360.83 4426
2361.29 4408
2361.75 4484
2362.21 4320
2362.67 4121
2363.13 3950
2363.58 3948
2364.04 3860
2364.50 3767
2364.96 3784
2365.42 3707
2365.88 3564
2366.34 3485
2366.80 3517
2367.26 3418
2367.72 3257
2368.18 3259
2368.64 3370
2369.10 3167
2369.55 3095
2370.01 3014
2370.47 3083
2370.93 3052
2371.39 2934
2371.85 2998
2372.31 3002
2372.77 2885
2373.23 3028
2373.69 3172
2374.15 3086
2374.61 3068
2375.07 3162
2375.53 3107
2375.99 2980
2376.45 3038
2376.91 3017
2377.37 3053
2377.83 3037
2378.29 2998
2378.75 2993
2379.21 3119
2379.68 3246
2380.14 3161
2380.60 3255
2381.06 3246
2381.52 3216
2381.98 3167
2382.44 3055
2382.90 3231
2383.36 3203
2383.82 3111
2384.28 2978
2384.74 3020
2385.20 2982
2385.67 3030
2386.13 2978
2386.59 2931
2387.05 3059
2387.51 3116
2387.97 3054
2388.43 3007
2388.89 3122
2389.36 3177
2389.82 3191
2390.28 3156
2390.74 3175
2391.20 3069
2391.66 3052
2392.13 2984
2392.59 2923
2393.05 2936
2393.51 2882
2393.97 2930
2394.43 3082
2394.90 3089
2395.36 3096
2395.82 3242
2396.28 3223
2396.74 3282
2397.21 3388
2397.67 3280
2398.13 3417
2398.59 3249
2399.06 3217
2399.52 3279
2399.98 3216
2400.44 3078
2400.91 3039
2401.37 3025
2401.83 2997
2402.29 2969
2402.76 2933
2403.22 2872
2403.68 2904
2404.14 2871
2404.61 3000
2405.07 2919
2405.53 2995
2406.00 2967
2406.46 2914
2406.92 2864
2407.39 2934
2407.85 2965
2408.31 2968
2408.78 2758
2409.24 2698
2409.70 2812
2410.17 2924
2410.63 2905
2411.09 2911
2411.56 2772
2412.02 2845
2412.48 2956
2412.95 2776
2413.41 2844
2413.87 2896
2414.34 2963
2414.80 3153
2415.27 3168
2415.73 3199
2416.19 3232
2416.66 3270
2417.12 3181
2417.59 3256
2418.05 3299
2418.51 3345
2418.98 3347
2419.44 3268
2419.91 3337
2420.37 3412
2420.84 3379
2421.30 3567
2421.77 3587
2422.23 3471
2422.69 3600
2423.16 3707
2423.62 3447
2424.09 3369
2424.55 3352
2425.02 3418
2425.48 3340
2425.95 3197
2426.41 3088
2426.88 3122
2427.34 2994
2427.81 2876
2428.27 2913
2428.74 2934
2429.20 3061
2429.67 2944
2430.13 2946
2430.60 2923
2431.07 2914
2431.53 2902
2432.00 2828
2432.46 2919
2432.93 2913
2433.39 3016
2433.86 3117
2434.32 2992
2434.79 2856
2435.26 3043
2435.72 2990
2436.19 3205
2436.65 3281
2437.12 3370
2437.59 3392
2438.05 3461
2438.52 3657
2438.98 3687
2439.45 3720
2439.92 3745
2440.38 3769
2440.85 3819
2441.32 3838
2441.78 3875
2442.25 3650
2442.72 3480
2443.18 3234
2443.65 3275
2444.12 3152
2444.58 3039
2445.05 2988
2445.52 2930
2445.98 3030
2446.45 2901
2446.92 3012
2447.38 2945
2447.85 2926
2448.32 2917
2448.78 2923
2449.25 2884
2449.72 2821
2450.19 2927
2450.65 2903
2451.12 2864
2451.59 2872
2452.06 2892
2452.52 2892
2452.99 2867
2453.46 2839
2453.93 2766
2454.39 2769
2454.86 2833
2455.33 2852
2455.80 2902
2456.26 2835
2456.73 2835
2457.20 2895
2457.67 2889
2458.14 2716
2458.60 2793
2459.07 2846
2459.54 2826
2460.01 2731
2460.48 2710
2460.95 2771
2461.41 2815
2461.88 2898
2462.35 2917
2462.82 2917
2463.29 2826
2463.76 2857
2464.22 2897
2464.69 2979
2465.16 2965
2465.63 2903
2466.10 3053
2466.57 3102
2467.04 3109
2467.51 2959
2467.97 3050
2468.44 3170
2468.91 3078
2469.38 3126
2469.85 3175
2470.32 3057
2470.79 3102
2471.26 3030
2471.73 3093
2472.20 3038
2472.67 2940
2473.14 2918
2473.61 2928
2474.07 2941
2474.54 2905
2475.01 2858
2475.48 2859
2475.95 2972
2476.42 3072
2476.89 3101
2477.36 3164
2477.83 3153
2478.30 3183
2478.77 3275
2479.24 3206
2479.71 3185
2480.18 3300
2480.65 3339
2481.12 3214
2481.59 3108
2482.06 2988
2482.53 2971
2483.00 2835
2483.47 2771
2483.95 2833
2484.42 2876
2484.89 2996
2485.36 2893
2485.83 2929
2486.30 2936
2486.77 2947
2487.24 2926
2487.71 2773
2488.18 2783
2488.65 2749
2489.12 2702
2489.59 2736
2490.07 2767
2490.54 2742
2491.01 2810
2491.48 2687
2491.95 2690
2492.42 2842
2492.89 3048
2493.36 2989
2493.84 2953
2494.31 2977
2494.78 2911
2495.25 3001
2495.72 2969
2496.19 2854
2496.66 2868
2497.14 2891
2497.61 2926
2498.08 2755
2498.55 2763
2499.02 2661
2499.50 2593
2499.97 2636
2500.44 2613
2500.91 2645
2501.38 2717
2501.86 2750
2502.33 2775
2502.80 2848
2503.27 2792
2503.74 2785
2504.22 2762
2504.69 2818
2505.16 3042
2505.63 2992
2506.11 2944
2506.58 3031
2507.05 3097
2507.52 3199
2508.00 3174
2508.47 3253
2508.94 3253
2509.42 3328
2509.89 3182
2510.36 3227
2510.83 3393
2511.31 3480
2511.78 3421
2512.25 3286
2512.73 3160
2513.20 3114
2513.67 3142
2514.15 2940
2514.62 2979
2515.09 2950
2515.57 2964
2516.04 2963
2516.51 3087
2516.99 2976
2517.46 3056
2517.94 3097
2518.41 3272
2518.88 3090
2519.36 3052
2519.83 3049
2520.30 2941
2520.78 2877
2521.25 3008
2521.73 2946
2522.20 2846
2522.67 2884
2523.15 2909
2523.62 2811
2524.10 2840
2524.57 2900
2525.05 2996
2525.52 3022
2525.99 2973
2526.47 3045
2526.94 3025
2527.42 3036
2527.89 3106
2528.37 3002
2528.84 3114
2529.32 3017
2529.79 3038
2530.27 2961
2530.74 2946
2531.22 3049
2531.69 3017
2532.17 3016
2532.64 3012
2533.12 2983
2533.59 2992
2534.07 2989
2534.54 2923
2535.02 3044
2535.49 2947
2535.97 2947
2536.44 3075
2536.92 3052
2537.39 3113
2537.87 3101
2538.34 3108
2538.82 3088
2539.30 3096
2539.77 3043
2540.25 3071
2540.72 3019
2541.20 2894
2541.68 2870
2542.15 2912
2542.63 2871
2543.10 2874
2543.58 2904
2544.06 2934
2544.53 2864
2545.01 3102
2545.48 3184
2545.96 3180
2546.44 3253
2546.91 3269
2547.39 3412
2547.87 3284
2548.34 3368
2548.82 3441
2549.30 3369
2549.77 3350
2550.25 3353
2550.73 3433
2551.20 3273
2551.68 3111
2552.16 3272
2552.63 3274
2553.11 3234
2553.59 3319
2554.06 3338
2554.54 3325
2555.02 3360
2555.50 3367
2555.97 3236
2556.45 3173
2556.93 3288
2557.40 3137
2557.88 2994
2558.36 3055
2558.84 2960
2559.31 2937
2559.79 2933
2560.27 2813
2560.75 2816
2561.23 2720
2561.70 2794
2562.18 2784
2562.66 2725
2563.14 2780
2563.61 2757
2564.09 2694
2564.57 2824
2565.05 2790
2565.53 2754
2566.00 2720
2566.48 2797
2566.96 2834
2567.44 2759
2567.92 2644
2568.40 2786
2568.87 2836
2569.35 2880
2569.83 2680
2570.31 2799
2570.79 2893
2571.27 2821
2571.75 2760
2572.22 2850
2572.70 2923
2573.18 2937
2573.66 2948
2574.14 2952
2574.62 2794
2575.10 2724
2575.58 2876
2576.06 2849
2576.54 2832
2577.01 2840
2577.49 2709
2577.97 2758
2578.45 2689
2578.93 2775
2579.41 2860
2579.89 2790
2580.37 2795
2580.85 2748
2581.33 2688
2581.81 2756
2582.29 2675
2582.77 2749
2583.25 2720
2583.73 2745
2584.21 2737
2584.69 2704
2585.17 2746
2585.65 2727
2586.13 2892
2586.61 2883
2587.09 2827
2587.57 2865
2588.05 2779
2588.53 2682
2589.01 2678
2589.49 2689
2589.97 2827
2590.45 2845
2590.93 2802
2591.41 2840
2591.89 2798
2592.37 2825
2592.85 2883
2593.33 2775
2593.81 2808
2594.30 2865
2594.78 2785
2595.26 2840
2595.74 2815
2596.22 2906
2596.70 2900
2597.18 2882
2597.66 2887
2598.14 2902
2598.62 2911
2599.11 2951
2599.59 3106
2600.07 3194
2600.55 3040
2601.03 2987
2601.51 2929
2601.99 2920
2602.48 3071
2602.96 3003
2603.44 2920
2603.92 3060
2604.40 2953
2604.88 2948
2605.37 2838
2605.85 2973
2606.33 3010
2606.81 2990
2607.29 2946
2607.78 3006
2608.26 3050
2608.74 3235
2609.22 3185
2609.70 3301
2610.19 3408
2610.67 3453
2611.15 3438
2611.63 3346
2612.12 3318
2612.60 3270
2613.08 3218
2613.56 3217
2614.05 3130
2614.53 3024
2615.01 2851
2615.49 2912
2615.98 2929
2616.46 2920
2616.94 2761
2617.43 2747
2617.91 2692
2618.39 2749
2618.87 2724
2619.36 2709
2619.84 2718
2620.32 2792
2620.81 2810
2621.29 2858
2621.77 2841
2622.26 2728
2622.74 2775
2623.22 2798
2623.71 2799
2624.19 2671
2624.67 2692
2625.16 2685
2625.64 2695
2626.13 2809
2626.61 2773
2627.09 2691
2627.58 2805
2628.06 2806
2628.55 2735
2629.03 2835
2629.51 2900
2630.00 2882
2630.48 2933
2630.97 2887
2631.45 2798
2631.93 2809
2632.42 2763
2632.90 2770
2633.39 2717
2633.87 2794
2634.36 2680
2634.84 2820
2635.33 2733
2635.81 2747
2636.29 2779
2636.78 2723
2637.26 2653
2637.75 2585
2638.23 2811
2638.72 2734
2639.20 2824
2639.69 2871
2640.17 2841
2640.66 2940
2641.14 2872
2641.63 2950
2642.11 2877
2642.60 2876
2643.08 2880
2643.57 2823
2644.05 2789
2644.54 2789
2645.03 2828
2645.51 2941
2646.00 2835
2646.48 2818
2646.97 2935
2647.45 2949
2647.94 2938
2648.43 2910
2648.91 2919
2649.40 2810
2649.88 2853
2650.37 2899
2650.85 2853
2651.34 2868
2651.83 2803
2652.31 2915
2652.80 2913
2653.29 3075
2653.77 3008
2654.26 3193
2654.74 3383
2655.23 3272
2655.72 3190
2656.20 3268
2656.69 3379
2657.18 3176
2657.66 3111
2658.15 3151
2658.64 3026
2659.12 3008
2659.61 2957
2660.10 2984
2660.58 2909
2661.07 2885
2661.56 2817
2662.05 2785
2662.53 2905
2663.02 2942
2663.51 2896
2663.99 2948
2664.48 2937
2664.97 2998
2665.46 2956
2665.94 2903
2666.43 3019
2666.92 2953
2667.41 3064
2667.89 3056
2668.38 2985
2668.87 2985
2669.36 2807
2669.84 2842
2670.33 3106
2670.82 3083
2671.31 3136
2671.80 3293
2672.28 3270
2672.77 3253
2673.26 3282
2673.75 3390
2674.24 3289
2674.72 3304
2675.21 3366
2675.70 3303
2676.19 3305
2676.68 3192
2677.17 3146
2677.65 3108
2678.14 3185
2678.63 3218
2679.12 3179
2679.61 3204
2680.10 3084
2680.59 3154
2681.07 3108
2681.56 3224
2682.05 3178
2682.54 3250
2683.03 3230
2683.52 3140
2684.01 3175
2684.50 3113
2684.99 3052
2685.47 3091
2685.96 3047
2686.45 2952
2686.94 2904
2687.43 2777
2687.92 2741
2688.41 2826
2688.90 2954
2689.39 2824
2689.88 2847
2690.37 2850
2690.86 2912
2691.35 2910
2691.84 2946
2692.33 3075
2692.82 3096
2693.31 3006
2693.80 2997
2694.29 3114
2694.78 3139
2695.27 3088
2695.76 3114
2696.25 3123
2696.74 3119
2697.23 3153
2697.72 3026
2698.21 3179
2698.70 3355
2699.19 3227
2699.68 3199
2700.17 3251
2700.66 3274
2701.15 3311
2701.64 3259
2702.13 3222
2702.62 3171
2703.11 3071
2703.61 3024
2704.10 3016
2704.59 2964
2705.08 2909
2705.57 2939
2706.06 2848
2706.55 2814
2707.04 2775
2707.53 2769
2708.02 2767
2708.52 2744
2709.01 2646
2709.50 2762
2709.99 2837
2710.48 2640
2710.97 2673
2711.46 2714
2711.96 2672
2712.45 2688
2712.94 2637
2713.43 2582
2713.92 2663
2714.41 2673
2714.91 2544
2715.40 2645
2715.89 2630
2716.38 2586
2716.87 2653
2717.37 2641
2717.86 2580
2718.35 2604
2718.84 2636
2719.33 2790
2719.83 2774
2720.32 2989
2720.81 2876
2721.30 2886
2721.80 2903
2722.29 2876
2722.78 2780
2723.27 2795
2723.77 2833
2724.26 2713
2724.75 2736
2725.24 2844
2725.74 2655
2726.23 2835
2726.72 2904
2727.22 2918
2727.71 2986
2728.20 2993
2728.70 3029
2729.19 3119
2729.68 3127
2730.18 3050
2730.67 3182
2731.16 3259
2731.65 3331
2732.15 3442
2732.64 3755
2733.14 3610
2733.63 3613
2734.12 3785
2734.62 3727
2735.11 3806
2735.60 3717
2736.10 3701
2736.59 3626
2737.08 3514
2737.58 3220
2738.07 3323
2738.57 3291
2739.06 3153
2739.55 3174
2740.05 3033
2740.54 2860
2741.04 2830
2741.53 2729
2742.03 2726
2742.52 2760
2743.01 2665
2743.51 2675
2744.00 2747
2744.50 2744
2744.99 2663
2745.49 2600
2745.98 2628
2746.48 2729
2746.97 2764
2747.47 2713
2747.96 2668
2748.46 2546
2748.95 2639
2749.45 2640
2749.94 2618
2750.44 2510
2750.93 2608
2751.43 2558
2751.92 2623
2752.42 2617
2752.91 2714
2753.41 2709
2753.90 2818
2754.40 2729
2754.89 2872
2755.39 2760
2755.88 2773
2756.38 2850
2756.87 2924
2757.37 2900
2757.87 2900
2758.36 2916
2758.86 2805
2759.35 2790
2759.85 2868
2760.35 2941
2760.84 2842
2761.34 2792
2761.83 2875
2762.33 2820
2762.83 2716
2763.32 2727
2763.82 2679
2764.31 2680
2764.81 2692
2765.31 2591
2765.80 2649
2766.30 2712
2766.80 2671
2767.29 2604
2767.79 2597
2768.29 2696
2768.78 2728
2769.28 2732
2769.78 2834
2770.27 2871
2770.77 2804
2771.27 2835
2771.76 2825
2772.26 2884
2772.76 2967
2773.26 2949
2773.75 2938
2774.25 2961
2774.75 2854
2775.24 2871
2775.74 2910
2776.24 2869
2776.74 2901
2777.23 2866
2777.73 2952
2778.23 2915
2778.73 2856
2779.22 2892
2779.72 2691
2780.22 2779
2780.72 2787
2781.21 2905
2781.71 2777
2782.21 2806
2782.71 2851
2783.21 2850
2783.70 2925
2784.20 2966
2784.70 2971
2785.20 2942
2785.70 2993
2786.20 3227
2786.69 3071
2787.19 3008
2787.69 3157
2788.19 3095
2788.69 3113
2789.19 3174
2789.68 2987
2790.18 2998
2790.68 2891
2791.18 2906
2791.68 2960
2792.18 2931
2792.68 2853
2793.18 3086
2793.67 3115
2794.17 3161
2794.67 3161
2795.17 3279
2795.67 3391
2796.17 3481
2796.67 3517
2797.17 3560
2797.67 3478
2798.17 3421
2798.67 3507
2799.17 3411
2799.66 3375
2800.16 3271
2800.66 3000
2801.16 3067
2801.66 3003
2802.16 2920
2802.66 2946
2803.16 2816
2803.66 2834
2804.16 2769
2804.66 2969
2805.16 3126
2805.66 3149
2806.16 3230
2806.66 3417
2807.16 3570
2807.66 3773
2808.16 3766
2808.66 3852
2809.16 4015
2809.66 4215
2810.16 4438
2810.66 4582
2811.16 4735
2811.66 4798
2812.17 4973
2812.67 4845
2813.17 4896
2813.67 4795
2814.17 4594
2814.67 4281
2815.17 4043
2815.67 3826
2816.17 3693
2816.67 3458
2817.17 3258
2817.67 3230
2818.18 3176
2818.68 3178
2819.18 3175
2819.68 3083
2820.18 3016
2820.68 2829
2821.18 2795
2821.68 2872
2822.19 2924
2822.69 2826
2823.19 2791
2823.69 2839
2824.19 2776
2824.69 2833
2825.20 2784
2825.70 2757
2826.20 2805
2826.70 2742
2827.20 2781
2827.70 2705
2828.21 2822
2828.71 2768
2829.21 2802
2829.71 2723
2830.22 2794
2830.72 2681
2831.22 2852
2831.72 2957
2832.22 3169
2832.73 3248
2833.23 3257
2833.73 3216
2834.23 3329
2834.74 3261
2835.24 3242
2835.74 3311
2836.24 3225
2836.75 3209
2837.25 3079
2837.75 3112
2838.26 2989
2838.76 2927
2839.26 2976
2839.76 2981
2840.27 2968
2840.77 2935
2841.27 2807
2841.78 2935
2842.28 2877
2842.78 2909
2843.29 2885
2843.79 2826
2844.29 2801
2844.80 2733
2845.30 2731
2845.80 2710
2846.31 2873
2846.81 2922
2847.32 2846
2847.82 3063
2848.32 3079
2848.83 2993
2849.33 3078
2849.83 3013
2850.34 2992
2850.84 2988
2851.35 2925
2851.85 2857
2852.35 2933
2852.86 2809
2853.36 2777
2853.87 2814
2854.37 2941
2854.88 3030
2855.38 3279
2855.88 3185
2856.39 3377
2856.89 3464
2857.40 3480
2857.90 3452
2858.41 3479
2858.91 3469
2859.42 3678
2859.92 3618
2860.43 3499
2860.93 3335
2861.44 3249
2861.94 3306
2862.45 3163
2862.95 3019
2863.46 2977
2863.96 2928
2864.47 2868
2864.97 2848
2865.48 2898
2865.98 2792
2866.49 2655
2866.99 2721
2867.50 2825
2868.00 2903
2868.51 2798
2869.02 2883
2869.52 2904
2870.03 2973
2870.53 3005
2871.04 3030
2871.54 3192
2872.05 3195
2872.56 3197
2873.06 3078
2873.57 3031
2874.07 3052
2874.58 3022
2875.09 3068
2875.59 3079
2876.10 3002
2876.61 2909
2877.11 2814
2877.62 2884
2878.12 2863
2878.63 2885
2879.14 2891
2879.64 2997
2880.15 2987
2880.66 3097
2881.16 3184
2881.67 3225
2882.18 3144
2882.68 3288
2883.19 3401
2883.70 3461
2884.20 3410
2884.71 3485
2885.22 3431
2885.73 3594
2886.23 3619
2886.74 3622
2887.25 3759
2887.75 3825
2888.26 3632
2888.77 3554
2889.28 3500
2889.78 3518
2890.29 3302
2890.80 3291
2891.31 3231
2891.81 3179
2892.32 3221
2892.83 3221
2893.34 3108
2893.84 3068
2894.35 3231
2894.86 3084
2895.37 3196
2895.88 3233
2896.38 3145
2896.89 3138
2897.40 3221
2897.91 3115
2898.42 3121
2898.92 3121
2899.43 3051
2899.94 3177
2900.45 3181
2900.96 3251
2901.47 3154
2901.98 3221
2902.48 3327
2902.99 3293
2903.50 3376
2904.01 3232
2904.52 3369
2905.03 3365
2905.54 3284
2906.04 3302
2906.55 3148
2907.06 3172
2907.57 3103
2908.08 3041
2908.59 3080
2909.10 3037
2909.61 2831
2910.12 2875
2910.63 2810
2911.14 2724
2911.64 2711
2912.15 2828
2912.66 2795
2913.17 2828
2913.68 2852
2914.19 2865
2914.70 2960
2915.21 2800
2915.72 2735
2916.23 2937
2916.74 3078
2917.25 2893
2917.76 2994
2918.27 3022
2918.78 3158
2919.29 3394
2919.80 3428
2920.31 3599
2920.82 3700
2921.33 3787
2921.84 3877
2922.35 3837
2922.86 3918
2923.37 4031
2923.88 4087
2924.39 4040
2924.90 4106
2925.41 3912
2925.92 3862
2926.44 3715
2926.95 3691
2927.46 3424
2927.97 3321
2928.48 3280
2928.99 3164
2929.50 3092
2930.01 3089
2930.52 3082
2931.03 2940
2931.54 3000
2932.05 3104
2932.57 2959
2933.08 2816
2933.59 2876
2934.10 2776
2934.61 2893
2935.12 3078
2935.63 3065
2936.15 3155
2936.66 3387
2937.17 3594
2937.68 3747
2938.19 4141
2938.70 4734
2939.22 5321
2939.73 5736
2940.24 6031
2940.75 6407
2941.26 6333
2941.77 6137
2942.29 5931
2942.80 5789
2943.31 5598
2943.82 5354
2944.34 5160
2944.85 4791
2945.36 4548
2945.87 4332
2946.38 4051
2946.90 3961
2947.41 3725
2947.92 3590
2948.43 3467
2948.95 3268
2949.46 3277
2949.97 3213
2950.48 3077
2951.00 3103
2951.51 3147
2952.02 2968
2952.54 2968
2953.05 2855
2953.56 2886
2954.08 2799
2954.59 2808
2955.10 2730
2955.61 2711
2956.13 2644
2956.64 2659
2957.15 2774
2957.67 2794
2958.18 2793
2958.69 2793
2959.21 2898
2959.72 2877
2960.23 3057
2960.75 3046
2961.26 3068
2961.78 3020
2962.29 3136
2962.80 3154
2963.32 3149
2963.83 3066
2964.35 3092
2964.86 3169
2965.37 3136
2965.89 3101
2966.40 3037
2966.92 3038
2967.43 3004
2967.94 2976
2968.46 3051
2968.97 3172
2969.49 3167
2970.00 3073
2970.52 2978
2971.03 2937
2971.54 3036
2972.06 2925
2972.57 2940
2973.09 2949
2973.60 2852
2974.12 2846
2974.63 2829
2975.15 2958
2975.66 3053
2976.18 3110
2976.69 3126
2977.21 3121
2977.72 3219
2978.24 3240
2978.75 3367
2979.27 3124
2979.78 3137
2980.30 3339
2980.81 3228
2981.33 3156
2981.84 3140
2982.36 3127
2982.88 3139
2983.39 3269
2983.91 3301
2984.42 3340
2984.94 3331
2985.45 3270
2985.97 3353
2986.49 3356
2987.00 3308
2987.52 3196
2988.03 3183
2988.55 3264
2989.07 3139
2989.58 3115
2990.10 3162
2990.61 3219
2991.13 3150
2991.65 3022
2992.16 3128
2992.68 3091
2993.20 3155
2993.71 3435
2994.23 3472
2994.75 3522
2995.26 3744
2995.78 4028
2996.30 4097
2996.81 4091
2997.33 4335
2997.85 4238
2998.36 4394
2998.88 4336
2999.40 4316
2999.91 4280
3000.43 4220
3000.95 4322
3001.46 4580
3001.98 4900
3002.50 5333
3003.02 6146
3003.53 6504
3004.05 6799
3004.57 6863
3005.09 6850
3005.60 6677
3006.12 6333
3006.64 5889
3007.16 5434
3007.67 4806
3008.19 4427
3008.71 4029
3009.23 3807
3009.74 3653
3010.26 3475
3010.78 3426
3011.30 3212
3011.82 3164
3012.33 3246
3012.85 3081
3013.37 3298
3013.89 3187
3014.41 3256
3014.93 3400
3015.44 3303
3015.96 3293
3016.48 3289
3017.00 3300
3017.52 3315
3018.04 3411
3018.55 3312
3019.07 3306
3019.59 3328
3020.11 3400
3020.63 3286
3021.15 3270
3021.67 3467
3022.19 3443
3022.71 3438
3023.22 3584
3023.74 3524
3024.26 3445
3024.78 3438
3025.30 3441
3025.82 3397
3026.34 3381
3026.86 3244
3027.38 3115
3027.90 3094
3028.42 3008
3028.94 2880
3029.46 3018
3029.98 2970
3030.49 2931
3031.01 2982
3031.53 2930
3032.05 2909
3032.57 3034
3033.09 3044
3033.61 2963
3034.13 2874
3034.65 3063
3035.17 3191
3035.69 3078
3036.21 3161
3036.73 3167
3037.25 3147
3037.77 3051
3038.29 3083
3038.81 3030
3039.34 2938
3039.86 2929
3040.38 2865
3040.90 2924
3041.42 2913
3041.94 2883
3042.46 2858
3042.98 2968
3043.50 2941
3044.02 2941
3044.54 3061
3045.06 2941
3045.58 3007
3046.10 3039
3046.63 2863
3047.15 2919
3047.67 2881
3048.19 2847
3048.71 2845
3049.23 2908
3049.75 2941
3050.27 2987
3050.79 2903
3051.32 2825
3051.84 2826
3052.36 2725
3052.88 2813
3053.40 2766
3053.92 2795
3054.45 2793
3054.97 2731
3055.49 2701
3056.01 2760
3056.53 2792
3057.05 2801
3057.58 2837
3058.10 2870
3058.62 2867
3059.14 2818
3059.66 2789
3060.19 2827
3060.71 2834
3061.23 2892
3061.75 2895
3062.28 2922
3062.80 3037
3063.32 3086
3063.84 3020
3064.37 3014
3064.89 3000
3065.41 3116
3065.93 3191
3066.46 3120
3066.98 3108
3067.50 3160
3068.02 3244
3068.55 3106
3069.07 3140
3069.59 3176
3070.12 3306
3070.64 3357
3071.16 3318
3071.69 3377
3072.21 3479
3072.73 3459
3073.26 3441
3073.78 3540
3074.30 3505
3074.83 3618
3075.35 3646
3075.87 3579
3076.40 3659
3076.92 3563
3077.44 3479
3077.97 3549
3078.49 3511
3079.01 3654
3079.54 3837
3080.06 3894
3080.59 3832
3081.11 4031
3081.63 3868
3082.16 3806
3082.68 3769
3083.21 3743
3083.73 3786
3084.25 3726
3084.78 3582
3085.30 3550
3085.83 3554
3086.35 3809
3086.88 3880
3087.40 4014
3087.93 4415
3088.45 4693
3088.97 4991
3089.50 5139
3090.02 5031
3090.55 4959
3091.07 4800
3091.60 4662
3092.12 4608
3092.65 4416
3093.17 4298
3093.70 4287
3094.22 4498
3094.75 4525
3095.27 4631
3095.80 4820
3096.32 5015
3096.85 4838
3097.37 5042
3097.90 4982
3098.43 4867
3098.95 5302
3099.48 5618
3100.00 6060
3100.53 7101
3101.05 8489
3101.58 9918
3102.10 10944
3102.63 11479
3103.16 11585
3103.68 11275
3104.21 10600
3104.73 9222
3105.26 7958
3105.79 7036
3106.31 5986
3106.84 5404
3107.36 4994
3107.89 4524
3108.42 4263
3108.94 4319
3109.47 4329
3110.00 4479
3110.52 4288
3111.05 4279
3111.57 4014
3112.10 4046
3112.63 4006
3113.15 3935
3113.68 3628
3114.21 3620
3114.74 3548
3115.26 3340
3115.79 3273
3116.32 3240
3116.84 3144
3117.37 3213
3117.90 3265
3118.42 3375
3118.95 3440
3119.48 3638
3120.01 3692
3120.53 3813
3121.06 3917
3121.59 3964
3122.11 4068
3122.64 3817
3123.17 3688
3123.70 3778
3124.22 3693
3124.75 3710
3125.28 3741
3125.81 3713
3126.34 3710
3126.86 3707
3127.39 3642
3127.92 3708
3128.45 3668
3128.98 3464
3129.50 3172
3130.03 3208
3130.56 3223
3131.09 3176
3131.62 3245
3132.14 3299
3132.67 3345
3133.20 3418
3133.73 3413
3134.26 3465
3134.79 3603
3135.31 3481
3135.84 3475
3136.37 3380
3136.90 3486
3137.43 3410
3137.96 3179
3138.49 3130
3139.02 3119
3139.54 2955
3140.07 3024
3140.60 2888
3141.13 2858
3141.66 2887
3142.19 2779
3142.72 2738
3143.25 2842
3143.78 2815
3144.31 2836
3144.84 3028
3145.37 3263
3145.89 3362
3146.42 3295
3146.95 3257
3147.48 3400
3148.01 3378
3148.54 3500
3149.07 3408
3149.60 3406
3150.13 3506
3150.66 3327
3151.19 3362
3151.72 3278
3152.25 3207
3152.78 3224
3153.31 3182
3153.84 3171
3154.37 3242
3154.90 3125
3155.43 3099
3155.96 3284
3156.49 3296
3157.02 3413
3157.55 3535
3158.08 3426
3158.61 3238
3159.14 3152
3159.68 3200
3160.21 3187
3160.74 3070
3161.27 3056
3161.80 3000
3162.33 3043
3162.86 2919
3163.39 2977
3163.92 2951
3164.45 2843
3164.98 2829
3165.51 2845
3166.05 2764
3166.58 2837
3167.11 2825
3167.64 2784
3168.17 2708
3168.70 2783
3169.23 2819
3169.76 2766
3170.30 2754
3170.83 2794
3171.36 2830
3171.89 2795
3172.42 2819
3172.95 2982
3173.49 3070
3174.02 3030
3174.55 2950
3175.08 3037
3175.61 3099
3176.15 2865
3176.68 3024
3177.21 3095
3177.74 2917
3178.27 2981
3178.81 2921
3179.34 2938
3179.87 2987
3180.40 3020
3180.93 2912
3181.47 2848
3182.00 2827
3182.53 2743
3183.06 2822
3183.60 2728
3184.13 2653
3184.66 2667
3185.20 2673
3185.73 2736
3186.26 2708
3186.79 2671
3187.33 2628
3187.86 2593
3188.39 2654
3188.93 2672
3189.46 2669
3189.99 2784
3190.52 2753
3191.06 2672
3191.59 2768
3192.12 2652
3192.66 2724
3193.19 2817
3193.72 2676
3194.26 2737
3194.79 2743
3195.33 2776
3195.86 2840
3196.39 2698
3196.93 2806
3197.46 2807
3197.99 2886
3198.53 2880
3199.06 2868
3199.60 2997
3200.13 3042
3200.66 2973
3201.20 2835
3201.73 2897
3202.27 2866
3202.80 2896
3203.33 2795
3203.87 2803
3204.40 2833
3204.94 2939
3205.47 2896
3206.01 3019
3206.54 3171
3207.07 3283
3207.61 3408
3208.14 3688
3208.68 4049
3209.21 4377
3209.75 4346
3210.28 4543
3210.82 4480
3211.35 4333
3211.89 4417
3212.42 4199
3212.96 3777
3213.49 3640
3214.03 3487
3214.56 3378
3215.10 3125
3215.63 2990
3216.17 2828
3216.70 2721
3217.24 2635
3217.78 2633
3218.31 2821
3218.85 2682
3219.38 2572
3219.92 2599
3220.45 2623
3220.99 2739
3221.52 2873
3222.06 2866
3222.60 2953
3223.13 3137
3223.67 3231
3224.20 3155
3224.74 3150
3225.28 3206
3225.81 3289
3226.35 3264
3226.88 3225
3227.42 3008
3227.96 3073
3228.49 2947
3229.03 2880
3229.57 2868
3230.10 2840
3230.64 2793
3231.18 2842
3231.71 2856
3232.25 2820
3232.79 2835
3233.32 2801
3233.86 2940
3234.40 3005
3234.93 2981
3235.47 3175
3236.01 3261
3236.54 3176
3237.08 3189
3237.62 3311
3238.15 3403
3238.69 3206
3239.23 3233
3239.77 3293
3240.30 3193
3240.84 3228
3241.38 3218
3241.92 3122
3242.45 3044
3242.99 3123
3243.53 3165
3244.07 3092
3244.60 3073
3245.14 3203
3245.68 3122
3246.22 3060
3246.75 3298
3247.29 3309
3247.83 3374
3248.37 3497
3248.91 3718
3249.44 3983
3249.98 4376
3250.52 4957
3251.06 5718
3251.60 6494
3252.14 7306
3252.67 7848
3253.21 8152
3253.75 7762
3254.29 7280
3254.83 6705
3255.37 6010
3255.90 5428
3256.44 5036
3256.98 4613
3257.52 4261
3258.06 4185
3258.60 4013
3259.14 3934
3259.68 3953
3260.21 3990
3260.75 4231
3261.29 4456
3261.83 4628
3262.37 4664
3262.91 4591
3263.45 4575
3263.99 4561
3264.53 4483
3265.07 4517
3265.61 4646
3266.15 4706
3266.69 4666
3267.23 4751
3267.76 4561
3268.30 4305
3268.84 4000
3269.38 3821
3269.92 3822
3270.46 3664
3271.00 3510
3271.54 3548
3272.08 3444
3272.62 3220
3273.16 3312
3273.70 3386
3274.24 3270
3274.78 3285
3275.32 3211
3275.86 3348
3276.40 3352
3276.94 3272
3277.48 3362
3278.03 3281
3278.57 3321
3279.11 3462
3279.65 3396
3280.19 3511
3280.73 3539
3281.27 3338
3281.81 3346
3282.35 3236
3282.89 3377
3283.43 3430
3283.97 3312
3284.51 3290
3285.05 3299
3285.60 3310
3286.14 3300
3286.68 3363
3287.22 3264
3287.76 3397
3288.30 3446
3288.84 3380
3289.38 3527
3289.93 3682
3290.47 3698
3291.01 3881
3291.55 4086
3292.09 4131
3292.63 4265
3293.18 4586
3293.72 4936
3294.26 5066
3294.80 5310
3295.34 5743
3295.88 5692
3296.43 5718
3296.97 5486
3297.51 5255
3298.05 4941
3298.59 4649
3299.14 4462
3299.68 4324
3300.22 4010
3300.76 4081
3301.31 4100
3301.85 4008
3302.39 3941
3302.93 3800
3303.48 3861
3304.02 3841
3304.56 3802
3305.10 3665
3305.65 3719
3306.19 3764
3306.73 3798
3307.27 3880
3307.82 3879
3308.36 4099
3308.90 4219
3309.45 4325
3309.99 4483
3310.53 4470
3311.07 4312
3311.62 4198
3312.16 4088
3312.70 4083
3313.25 4021
3313.79 4157
3314.33 4310
3314.88 4401
3315.42 4570
3315.97 4703
3316.51 4949
3317.05 5438
3317.60 5469
3318.14 5667
3318.68 5874
3319.23 6007
3319.77 6220
3320.32 6142
3320.86 5659
3321.40 5495
3321.95 5381
3322.49 5282
3323.04 5075
3323.58 4842
3324.12 4901
3324.67 4813
3325.21 4730
3325.76 4744
3326.30 4523
3326.85 4410
3327.39 4371
3327.93 4149
3328.48 4151
3329.02 4146
3329.57 4262
3330.11 4544
3330.66 4973
3331.20 5716
3331.75 6707
3332.29 8535
3332.84 11124
3333.38 13726
3333.93 16643
3334.47 19191
3335.02 21195
3335.56 22150
3336.11 22238
3336.65 21600
3337.20 20318
3337.74 18163
3338.29 15697
3338.83 13292
3339.38 11484
3339.92 9714
3340.47 8392
3341.02 7133
3341.56 6017
3342.11 5286
3342.65 4860
3343.20 4609
3343.74 4159
3344.29 4093
3344.84 3998
3345.38 3822
3345.93 3810
3346.47 3801
3347.02 3828
3347.57 3784
3348.11 3740
3348.66 3872
3349.21 4005
3349.75 3990
3350.30 3929
3350.84 3882
3351.39 3981
3351.94 4215
3352.48 4062
3353.03 4098
3353.58 3952
3354.12 3860
3354.67 3797
3355.22 3746
3355.76 3729
3356.31 3491
3356.86 3378
3357.40 3531
3357.95 3411
3358.50 3367
3359.05 3373
3359.59 3310
3360.14 3246
3360.69 3143
3361.23 3291
3361.78 3430
3362.33 3421
3362.88 3362
3363.42 3429
3363.97 3410
3364.52 3331
3365.07 3271
3365.61 3333
3366.16 3384
3366.71 3450
3367.26 3317
3367.80 3196
3368.35 3121
3368.90 3152
3369.45 3189
3370.00 3268
3370.54 3339
3371.09 3522
3371.64 3715
3372.19 3777
3372.74 3889
3373.28 4091
3373.83 4014
3374.38 3993
3374.93 3908
3375.48 3784
3376.03 3555
3376.57 3430
3377.12 3354
3377.67 3341
3378.22 3116
3378.77 3026
3379.32 3019
3379.87 3010
3380.42 2955
3380.96 2940
3381.51 2916
3382.06 2889
3382.61 2987
3383.16 2842
3383.71 2903
3384.26 2887
3384.81 2801
3385.36 2838
3385.91 2869
3386.45 2791
3387.00 2912
3387.55 2939
3388.10 2894
3388.65 2829
3389.20 2842
3389.75 2737
3390.30 2708
3390.85 2862
3391.40 2829
3391.95 2806
3392.50 2751
3393.05 2811
3393.60 2825
3394.15 2716
3394.70 2724
3395.25 2863
3395.80 2909
3396.35 2974
3396.90 2944
3397.45 3011
3398.00 3018
3398.55 2950
3399.10 2929
3399.65 2935
3400.20 2891
3400.75 2923
3401.30 2824
3401.85 2775
3402.40 2614
3402.95 2643
3403.50 2724
3404.06 2756
3404.61 2740
3405.16 2779
3405.71 2735
3406.26 2705
3406.81 2769
3407.36 2663
3407.91 2609
3408.46 2748
3409.01 2854
3409.56 2905
3410.12 2991
3410.67 2989
3411.22 2872
3411.77 2747
3412.32 2959
3412.87 3014
3413.42 2938
3413.98 2916
3414.53 3033
3415.08 3049
3415.63 3029
3416.18 3096
3416.73 3138
3417.29 3289
3417.84 3432
3418.39 3296
3418.94 3275
3419.49 3176
3420.05 3099
3420.60 3082
3421.15 3050
3421.70 2936
3422.25 3011
3422.81 2972
3423.36 2995
3423.91 3072
3424.46 3108
3425.01 3051
3425.57 2980
3426.12 2914
3426.67 2889
3427.23 2783
3427.78 2795
3428.33 2672
3428.88 2732
3429.44 2653
3429.99 2621
3430.54 2577
3431.09 2592
3431.65 2790
3432.20 2766
3432.75 2865
3433.31 2736
3433.86 2736
3434.41 2766
3434.97 2794
3435.52 2880
3436.07 2971
3436.63 2992
3437.18 3032
3437.73 3060
3438.29 3060
3438.84 3046
3439.39 2930
3439.95 2928
3440.50 2842
3441.05 2919
3441.61 2784
3442.16 2724
3442.72 2656
3443.27 2602
3443.82 2677
3444.38 2586
3444.93 2637
3445.48 2695
3446.04 2775
3446.59 2772
3447.15 2691
3447.70 2679
3448.26 2591
3448.81 2532
3449.36 2621
3449.92 2660
3450.47 2660
3451.03 2609
3451.58 2528
3452.14 2447
3452.69 2587
3453.25 2597
3453.80 2385
3454.36 2525
3454.91 2623
3455.47 2656
3456.02 2488
3456.58 2486
3457.13 2555
3457.69 2591
3458.24 2566
3458.80 2496
3459.35 2649
3459.91 2632
3460.46 2686
3461.02 2702
3461.57 2578
3462.13 2736
3462.68 2694
3463.24 2751
3463.79 2841
3464.35 2883
3464.90 2952
3465.46 2973
3466.02 3016
3466.57 2887
3467.13 2959
3467.68 2962
3468.24 3073
3468.80 3029
3469.35 3170
3469.91 3068
3470.46 3185
3471.02 3239
3471.58 3186
3472.13 3119
3472.69 3190
3473.24 3161
3473.80 3010
3474.36 2991
3474.91 3103
3475.47 3038
3476.03 2983
3476.58 3050
3477.14 3104
3477.70 3091
3478.25 3086
3478.81 3094
3479.37 3239
3479.92 3142
3480.48 3290
3481.04 3305
3481.59 3476
3482.15 3530
3482.71 3535
3483.26 3545
3483.82 3698
3484.38 3566
3484.94 3684
3485.49 3717
3486.05 3794
3486.61 3708
3487.17 3820
3487.72 4281
3488.28 4645
3488.84 5457
3489.40 6601
3489.95 7992
3490.51 9834
3491.07 11576
3491.63 12954
3492.18 13522
3492.74 13434
3493.30 12449
3493.86 10970
3494.42 9763
3494.97 8244
3495.53 6832
3496.09 6078
3496.65 5421
3497.21 4950
3497.76 4585
3498.32 4610
3498.88 4550
3499.44 4672
3500.00 4599
3500.56 4741
3501.11 4865
3501.67 4927
3502.23 5391
3502.79 5606
3503.35 5878
3503.91 6147
3504.47 6201
3505.03 6244
3505.58 6264
3506.14 5951
3506.70 5536
3507.26 5304
3507.82 4998
3508.38 4664
3508.94 4335
3509.50 4366
3510.06 4202
3510.62 4045
3511.17 4049
3511.73 3938
3512.29 3682
3512.85 3669
3513.41 3738
3513.97 3482
3514.53 3371
3515.09 3318
3515.65 3354
3516.21 3126
3516.77 3085
3517.33 3178
3517.89 3163
3518.45 3146
3519.01 3157
3519.57 3255
3520.13 3285
3520.69 3330
3521.25 3546
3521.81 3665
3522.37 3813
3522.93 3934
3523.49 3996
3524.05 4098
3524.61 4059
3525.17 3991
3525.73 3901
3526.29 3810
3526.85 3721
3527.41 3556
3527.97 3436
3528.54 3306
3529.10 3257
3529.66 3250
3530.22 3228
3530.78 3057
3531.34 3066
3531.90 3041
3532.46 3039
3533.02 3042
3533.58 3036
3534.14 3008
3534.71 3004
3535.27 2976
3535.83 2911
3536.39 3027
3536.95 3007
3537.51 2975
3538.07 2937
3538.64 2779
3539.20 2718
3539.76 2856
3540.32 3037
3540.88 3096
3541.44 2991
3542.00 3116
3542.57 3167
3543.13 3173
3543.69 3235
3544.25 3175
3544.81 3149
3545.38 2928
3545.94 3056
3546.50 2972
3547.06 2996
3547.62 3007
3548.19 2967
3548.75 2983
3549.31 3002
3549.87 3043
3550.44 2872
3551.00 2950
3551.56 2916
3552.12 3006
3552.69 2981
3553.25 2997
3553.81 2876
3554.37 2805
3554.94 2789
3555.50 2738
3556.06 2702
3556.63 2667
3557.19 2742
3557.75 2945
3558.31 2788
3558.88 2811
3559.44 2734
3560.00 2722
3560.57 2924
3561.13 2896
3561.69 2928
3562.26 3067
3562.82 3171
3563.38 3134
3563.95 3259
3564.51 3500
3565.07 3642
3565.64 3656
3566.20 3532
3566.77 3546
3567.33 3403
3567.89 3275
3568.46 3203
3569.02 3034
3569.59 2992
3570.15 2833
3570.71 2834
3571.28 2764
3571.84 2684
3572.41 2641
3572.97 2756
3573.53 2997
3574.10 3153
3574.66 3359
3575.23 3422
3575.79 3687
3576.36 3780
3576.92 3938
3577.48 3976
3578.05 3907
3578.61 3861
3579.18 3679
3579.74 3578
3580.31 3283
3580.87 3007
3581.44 3095
3582.00 2926
3582.57 2859
3583.13 2737
3583.70 2659
3584.26 2744
3584.83 2656
3585.39 2544
3585.96 2571
3586.52 2547
3587.09 2453
3587.65 2422
3588.22 2423
3588.79 2463
3589.35 2489
3589.92 2423
3590.48 2413
3591.05 2519
3591.61 2461
3592.18 2487
3592.74 2566
3593.31 2546
3593.88 2503
3594.44 2466
3595.01 2503
3595.57 2668
3596.14 2662
3596.71 2646
3597.27 2611
3597.84 2691
3598.40 2773
3598.97 2781
3599.54 2681
3600.10 2627
3600.67 2536
3601.24 2667
3601.80 2649
3602.37 2544
3602.94 2517
3603.50 2529
3604.07 2655
3604.64 2596
3605.20 2546
3605.77 2462
3606.34 2508
3606.90 2478
3607.47 2410
3608.04 2405
3608.60 2401
3609.17 2391
3609.74 2349
3610.30 2263
3610.87 2355
3611.44 2410
3612.01 2457
3612.57 2525
3613.14 2529
3613.71 2676
3614.28 2882
3614.84 3382
3615.41 3832
3615.98 4277
3616.55 4603
3617.11 5093
3617.68 5528
3618.25 5451
3618.82 5519
3619.39 5414
3619.95 4964
3620.52 4434
3621.09 4189
3621.66 3791
3622.23 3451
3622.79 3102
3623.36 2978
3623.93 2758
3624.50 2537
3625.07 2532
3625.63 2467
3626.20 2412
3626.77 2460
3627.34 2354
3627.91 2523
3628.48 2450
3629.05 2429
3629.61 2426
3630.18 2506
3630.75 2456
3631.32 2425
3631.89 2467
3632.46 2429
3633.03 2362
3633.60 2441
3634.16 2443
3634.73 2263
3635.30 2394
3635.87 2371
3636.44 2455
3637.01 2545
3637.58 2319
3638.15 2482
3638.72 2456
3639.29 2518
3639.86 2602
3640.43 2837
3641.00 2845
3641.57 2909
3642.14 3133
3642.71 3058
3643.27 2954
3643.84 2915
3644.41 2879
3644.98 2786
3645.55 2827
3646.12 2861
3646.69 2797
3647.26 2760
3647.83 2701
3648.40 2845
3648.97 2861
3649.54 2868
3650.12 2901
3650.69 2927
3651.26 2850
3651.83 2918
3652.40 3133
3652.97 3190
3653.54 3281
3654.11 3327
3654.68 3276
3655.25 3215
3655.82 3189
3656.39 3158
3656.96 3195
3657.53 3414
3658.10 3316
3658.67 3558
3659.25 3656
3659.82 3767
3660.39 3722
3660.96 3673
3661.53 3589
3662.10 3498
3662.67 3317
3663.24 3059
3663.81 3121
3664.39 3057
3664.96 3182
3665.53 3189
3666.10 3289
3666.67 3441
3667.24 3429
3667.81 3464
3668.39 3463
3668.96 3354
3669.53 3459
3670.10 3199
3670.67 3311
3671.25 3411
3671.82 3280
3672.39 3123
3672.96 3118
3673.53 3179
3674.11 3161
3674.68 3119
3675.25 3151
3675.82 3325
3676.39 3390
3676.97 3320
3677.54 3396
3678.11 3454
3678.68 3541
3679.26 3621
3679.83 3697
3680.40 3713
3680.97 3553
3681.55 3520
3682.12 3353
3682.69 3226
3683.27 3109
3683.84 3027
3684.41 2896
3684.98 2844
3685.56 2834
3686.13 2826
3686.70 2936
3687.28 2966
3687.85 2974
3688.42 3206
3689.00 3390
3689.57 3504
3690.14 3622
3690.72 3791
3691.29 3849
3691.86 3658
3692.44 3632
3693.01 3351
3693.58 3221
3694.16 3156
3694.73 3049
3695.31 2810
3695.88 2834
3696.45 2773
3697.03 2745
3697.60 2812
3698.18 2872
3698.75 2769
3699.32 2753
3699.90 2871
3700.47 2912
3701.05 2827
3701.62 2984
3702.19 2891
3702.77 2947
3703.34 2936
3703.92 2999
3704.49 2923
3705.07 2849
3705.64 2824
3706.22 2803
3706.79 2733
3707.37 2796
3707.94 2858
3708.51 2983
3709.09 2871
3709.66 2840
3710.24 2804
3710.81 2835
3711.39 2802
3711.96 2749
3712.54 2783
3713.11 2722
3713.69 2660
3714.27 2784
3714.84 2636
3715.42 2709
3715.99 2694
3716.57 2660
3717.14 2569
3717.72 2633
3718.29 2568
3718.87 2563
3719.44 2476
3720.02 2498
3720.60 2424
3721.17 2400
3721.75 2402
3722.32 2515
3722.90 2480
3723.47 2531
3724.05 2333
3724.63 2423
3725.20 2437
3725.78 2344
3726.36 2451
3726.93 2395
3727.51 2334
3728.08 2512
3728.66 2638
3729.24 2835
3729.81 3045
3730.39 3343
3730.97 3489
3731.54 3842
3732.12 4127
3732.70 4260
3733.27 4391
3733.85 4405
3734.43 4282
3735.00 4053
3735.58 3917
3736.16 3609
3736.73 3362
3737.31 3113
3737.89 2869
3738.47 2783
3739.04 2740
3739.62 2624
3740.20 2550
3740.77 2486
3741.35 2555
3741.93 2442
3742.51 2434
3743.08 2410
3743.66 2453
3744.24 2507
3744.82 2532
3745.39 2463
3745.97 2461
3746.55 2527
3747.13 2575
3747.71 2532
3748.28 2509
3748.86 2374
3749.44 2359
3750.02 2420
3750.59 2375
3751.17 2340
3751.75 2371
3752.33 2335
3752.91 2260
3753.49 2210
3754.06 2240
3754.64 2281
3755.22 2295
3755.80 2312
3756.38 2351
3756.96 2458
3757.53 2522
3758.11 2534
3758.69 2646
3759.27 2658
3759.85 2681
3760.43 2707
3761.01 2863
3761.59 2814
3762.17 2762
3762.74 2874
3763.32 2854
3763.90 2885
3764.48 2973
3765.06 2704
3765.64 2767
3766.22 2742
3766.80 2756
3767.38 2643
3767.96 2549
3768.54 2502
3769.12 2505
3769.70 2466
3770.27 2513
3770.85 2447
3771.43 2452
3772.01 2547
3772.59 2541
3773.17 2426
3773.75 2363
3774.33 2396
3774.91 2485
3775.49 2420
3776.07 2392
3776.65 2408
3777.23 2418
3777.81 2426
3778.39 2363
3778.97 2361
3779.55 2429
3780.13 2277
3780.71 2286
3781.29 2250
3781.88 2334
3782.46 2193
3783.04 2204
3783.62 2196
3784.20 2227
3784.78 2301
3785.36 2320
3785.94 2364
3786.52 2389
3787.10 2445
3787.68 2443
3788.26 2412
3788.84 2385
3789.43 2345
3790.01 2343
3790.59 2266
3791.17 2228
3791.75 2258
3792.33 2349
3792.91 2275
3793.49 2315
3794.08 2281
3794.66 2306
3795.24 2200
3795.82 2211
3796.40 2240
3796.98 2246
3797.56 2212
3798.15 2232
3798.73 2287
3799.31 2380
3799.89 2358
3800.47 2461
3801.06 2557
3801.64 2584
3802.22 2729
3802.80 2577
3803.38 2656
3803.97 2651
3804.55 2627
3805.13 2649
3805.71 2673
3806.29 2838
3806.88 2955
3807.46 2984
3808.04 3106
3808.62 3041
3809.21 3302
3809.79 3348
3810.37 3140
3810.95 3055
3811.54 2993
3812.12 3000
3812.70 2873
3813.29 2919
3813.87 2756
3814.45 2819
3815.03 2912
3815.62 2908
3816.20 2848
3816.78 2784
3817.37 2693
3817.95 2662
3818.53 2608
3819.12 2561
3819.70 2578
3820.28 2634
3820.87 2633
3821.45 2746
3822.03 2667
3822.62 2831
3823.20 2954
3823.78 2932
3824.37 2891
3824.95 2817
3825.54 2855
3826.12 2823
3826.70 2785
3827.29 2721
3827.87 2690
3828.46 2774
3829.04 2816
3829.62 2699
3830.21 2766
3830.79 2869
3831.38 2859
3831.96 2917
3832.54 2901
3833.13 2766
3833.71 2829
3834.30 2807
3834.88 2905
3835.47 2817
3836.05 2797
3836.64 2846
3837.22 2825
3837.81 2799
3838.39 2668
3838.98 2731
3839.56 2812
3840.15 2680
3840.73 2658
3841.31 2730
3841.90 2802
3842.49 3010
3843.07 3045
3843.66 3301
3844.24 3782
3844.83 4125
3845.41 4507
3846.00 4893
3846.58 5132
3847.17 4849
3847.75 4475
3848.34 4015
3848.92 3734
3849.51 3456
3850.10 3341
3850.68 3211
3851.27 3208
3851.85 3170
3852.44 3096
3853.02 3035
3853.61 3185
3854.20 3144
3854.78 3185
3855.37 3214
3855.95 3171
3856.54 3180
3857.13 3232
3857.71 3426
3858.30 3823
3858.89 4214
3859.47 4799
3860.06 5122
3860.64 5516
3861.23 5650
3861.82 5844
3862.40 5932
3862.99 5609
3863.58 5295
3864.16 4983
3864.75 4842
3865.34 4463
3865.92 4129
3866.51 3859
3867.10 3692
3867.69 3384
3868.27 3216
3868.86 3098
3869.45 2854
3870.03 2932
3870.62 2900
3871.21 3046
3871.80 3017
3872.38 3076
3872.97 3217
3873.56 3427
3874.15 3344
3874.73 3250
3875.32 3201
3875.91 3063
3876.50 2961
3877.08 2885
3877.67 2835
3878.26 2876
3878.85 3039
3879.43 3051
3880.02 3017
3880.61 3020
3881.20 2954
3881.79 2883
3882.37 2813
3882.96 2724
3883.55 2593
3884.14 2518
3884.73 2575
3885.32 2510
3885.90 2513
3886.49 2593
3887.08 2679
3887.67 2683
3888.26 2697
3888.85 2818
3889.44 2945
3890.02 2981
3890.61 2879
3891.20 2873
3891.79 2850
3892.38 2794
3892.97 2791
3893.56 2830
3894.15 2701
3894.74 2573
3895.32 2597
3895.91 2549
3896.50 2592
3897.09 2677
3897.68 2560
3898.27 2624
3898.86 2554
3899.45 2626
3900.04 2629
3900.63 2535
3901.22 2449
3901.81 2556
3902.40 2472
3902.99 2478
3903.58 2380
3904.17 2384
3904.76 2338
3905.35 2447
3905.94 2531
3906.53 2519
3907.12 2583
3907.71 2612
3908.30 2513
3908.89 2567
3909.48 2472
3910.07 2480
3910.66 2347
3911.25 2301
3911.84 2315
3912.43 2257
3913.02 2351
3913.61 2289
3914.20 2253
3914.79 2161
3915.38 2185
3915.97 2203
3916.56 2253
3917.15 2192
3917.74 2273
3918.33 2415
3918.92 2254
3919.52 2316
3920.11 2335
3920.70 2169
3921.29 2102
3921.88 2144
3922.47 2193
3923.06 2150
3923.65 2114
3924.24 2131
3924.84 2108
3925.43 2176
3926.02 2061
3926.61 1972
3927.20 1987
3927.79 2143
3928.38 2220
3928.98 2208
3929.57 2187
3930.16 2193
3930.75 2148
3931.34 2053
3931.93 1966
3932.53 2044
3933.12 1984
3933.71 2024
3934.30 2003
3934.89 1982
3935.49 2068
3936.08 2010
3936.67 2085
3937.26 2119
3937.86 2021
3938.45 2043
3939.04 2145
3939.63 2157
3940.23 2173
3940.82 2119
3941.41 2136
3942.00 2193
3942.60 2250
3943.19 2252
3943.78 2256
3944.37 2099
3944.97 2038
3945.56 2041
3946.15 2058
3946.75 2065
3947.34 2087
3947.93 2115
3948.52 2042
3949.12 2064
3949.71 2118
3950.30 2030
3950.90 2138
3951.49 2101
3952.08 2080
3952.68 2076
3953.27 2101
3953.86 2228
3954.46 2154
3955.05 2121
3955.65 2177
3956.24 2135
3956.83 2177
3957.43 2295
3958.02 2276
3958.61 2199
3959.21 2264
3959.80 2224
3960.40 2222
3960.99 2225
3961.58 2155
3962.18 2174
3962.77 2290
3963.37 2209
3963.96 2254
3964.55 2328
3965.15 2312
3965.74 2316
3966.34 2389
3966.93 2353
3967.53 2457
3968.12 2499
3968.72 2304
3969.31 2351
3969.91 2292
3970.50 2237
3971.10 2287
3971.69 2311
3972.28 2252
3972.88 2256
3973.47 2446
3974.07 2239
3974.66 2227
3975.26 2360
3975.85 2513
3976.45 2595
3977.05 2608
3977.64 2547
3978.24 2671
3978.83 2605
3979.43 2631
3980.02 2574
3980.62 2621
3981.21 2535
3981.81 2428
3982.40 2476
3983.00 2371
3983.60 2428
3984.19 2481
3984.79 2434
3985.38 2397
3985.98 2441
3986.58 2533
3987.17 2518
3987.77 2396
3988.36 2470
3988.96 2468
3989.56 2255
3990.15 2334
3990.75 2213
3991.34 2303
3991.94 2361
3992.54 2373
3993.13 2369
3993.73 2458
3994.33 2473
3994.92 2349
3995.52 2388
3996.12 2378
3996.71 2361
3997.31 2414
3997.91 2395
3998.50 2291
3999.10 2394
3999.70 2399
4000.29 2430
4000.89 2395
4001.49 2454
4002.09 2309
4002.68 2211
4003.28 2304
4003.88 2398
4004.47 2305
4005.07 2258
4005.67 2336
4006.27 2414
4006.86 2340
4007.46 2378
4008.06 2333
4008.66 2316
4009.25 2372
4009.85 2359
4010.45 2377
4011.05 2405
4011.64 2344
4012.24 2402
4012.84 2325
4013.44 2388
4014.04 2502
4014.63 2425
4015.23 2518
4015.83 2681
4016.43 2671
4017.03 2661
4017.63 2686
4018.22 2650
4018.82 2590
4019.42 2485
4020.02 2469
4020.62 2299
4021.22 2334
4021.81 2247
4022.41 2212
4023.01 2229
4023.61 2199
4024.21 2238
4024.81 2238
4025.41 2337
4026.01 2219
4026.60 2168
4027.20 2232
4027.80 2257
4028.40 2364
4029.00 2348
4029.60 2260
4030.20 2294
4030.80 2345
4031.40 2281
4032.00 2140
4032.60 2124
4033.20 2240
4033.80 2262
4034.39 2218
4034.99 2312
4035.59 2242
4036.19 2139
4036.79 2216
4037.39 2239
4037.99 2152
4038.59 2093
4039.19 2072
4039.79 2069
4040.39 2075
4040.99 2053
4041.59 2050
4042.19 2032
4042.79 2110
4043.39 2135
4043.99 2062
4044.59 2093
4045.19 2133
4045.79 2242
4046.39 2118
4046.99 2058
4047.60 2060
4048.20 2057
4048.80 2126
4049.40 2126
4050.00 2173
4050.60 2166
4051.20 2159
4051.80 2172
4052.40 2156
4053.00 2105
4053.60 2168
4054.20 2258
4054.80 2194
4055.41 1965
4056.01 2018
4056.61 2047
4057.21 2053
4057.81 2046
4058.41 2135
4059.01 2031
4059.61 2155
4060.22 2129
4060.82 2128
4061.42 2201
4062.02 2379
4062.62 2486
4063.22 2523
4063.82 2721
4064.43 2867
4065.03 2998
4065.63 2989
4066.23 3076
4066.83 2972
4067.44 2919
4068.04 2723
4068.64 2649
4069.24 2552
4069.84 2459
4070.45 2289
4071.05 2287
4071.65 2208
4072.25 2189
4072.86 2174
4073.46 2128
4074.06 2148
4074.66 2099
4075.27 2098
4075.87 2066
4076.47 2052
4077.07 2071
4077.68 1981
4078.28 2019
4078.88 2032
4079.48 2043
4080.09 1914
4080.69 1950
4081.29 1967
4081.90 1977
4082.50 2021
4083.10 2010
4083.71 1851
4084.31 1954
4084.91 1874
4085.52 1809
4086.12 1770
4086.72 1937
4087.33 1914
4087.93 1911
4088.53 1980
4089.14 1910
4089.74 1967
4090.34 1930
4090.95 1913
4091.55 1957
4092.15 1937
4092.76 1970
4093.36 2059
4093.97 2044
4094.57 2108
4095.17 2060
4095.78 2108
4096.38 2141
4096.99 2105
4097.59 2103
4098.19 2178
4098.80 2200
4099.40 2210
4100.01 2102
4100.61 2111
4101.22 2227
4101.82 2114
4102.43 2135
4103.03 2073
4103.63 2057
4104.24 2073
4104.84 2033
4105.45 2018
4106.05 2010
4106.66 2045
4107.26 1923
4107.87 1954
4108.47 1946
4109.08 1950
4109.68 1906
4110.29 1989
4110.89 1952
4111.50 1920
4112.10 1945
4112.71 1984
4113.31 1896
4113.92 1889
4114.53 1858
4115.13 1894
4115.74 1964
4116.34 1956
4116.95 1894
4117.55 1885
4118.16 1928
4118.76 2033
4119.37 1938
4119.98 1966
4120.58 1998
4121.19 2003
4121.79 1936
4122.40 1863
4123.01 2002
4123.61 2009
4124.22 2062
4124.82 2018
4125.43 1991
4126.04 1959
4126.64 1939
4127.25 1972
4127.86 1981
4128.46 1952
4129.07 1959
4129.68 2006
4130.28 2054
4130.89 2032
4131.50 2059
4132.10 2088
4132.71 2040
4133.32 2120
4133.92 2196
4134.53 2183
4135.14 2085
4135.74 2207
4136.35 2317
4136.96 2281
4137.56 2368
4138.17 2402
4138.78 2348
4139.39 2411
4139.99 2438
4140.60 2386
4141.21 2363
4141.82 2290
4142.42 2297
4143.03 2416
4143.64 2356
4144.25 2392
4144.85 2428
4145.46 2398
4146.07 2280
4146.68 2143
4147.28 2128
4147.89 2051
4148.50 2021
4149.11 2067
4149.72 2012
4150.32 2103
4150.93 1935
4151.54 1978
4152.15 1931
4152.76 1924
4153.37 1996
4153.97 2035
4154.58 2010
4155.19 1951
4155.80 1950
4156.41 2015
4157.02 2078
4157.62 2017
4158.23 2096
4158.84 2156
4159.45 2294
4160.06 2221
4160.67 2114
4161.28 2138
4161.89 2034
4162.49 2040
4163.10 2052
4163.71 2085
4164.32 2030
4164.93 2029
4165.54 2231
4166.15 2263
4166.76 2271
4167.37 2324
4167.98 2462
4168.59 2800
4169.20 2930
4169.81 3121
4170.42 3342
4171.02 3632
4171.63 3557
4172.24 3680
4172.85 3867
4173.46 3527
4174.07 3408
4174.68 3307
4175.29 3097
4175.90 2931
4176.51 2622
4177.12 2590
4177.73 2464
4178.34 2324
4178.95 2221
4179.56 2205
4180.17 2100
4180.78 2023
4181.39 2082
4182.00 2149
4182.61 2087
4183.23 2096
4183.84 2121
4184.45 2072
4185.06 2047
4185.67 2120
4186.28 2055
4186.89 2112
4187.50 2070
4188.11 2044
4188.72 1991
4189.33 2026
4189.94 2076
4190.55 2152
4191.17 2062
4191.78 2123
4192.39 2130
4193.00 2190
4193.61 2247
4194.22 2333
4194.83 2346
4195.44 2300
4196.06 2299
4196.67 2344
4197.28 2442
4197.89 2285
4198.50 2306
4199.11 2308
4199.72 2218
4200.34 2108
4200.95 2124
4201.56 2090
4202.17 2028
4202.78 2162
4203.40 2093
4204.01 2162
4204.62 2215
4205.23 2112
4205.84 2211
4206.46 2204
4207.07 2152
4207.68 2237
4208.29 2316
4208.90 2351
4209.52 2394
4210.13 2434
4210.74 2507
4211.35 2543
4211.97 2469
4212.58 2423
4213.19 2380
4213.80 2411
4214.42 2455
4215.03 2439
4215.64 2387
4216.26 2326
4216.87 2458
4217.48 2458
4218.09 2485
4218.71 2536
4219.32 2630
4219.93 2736
4220.55 2838
4221.16 3033
4221.77 3117
4222.39 3163
4223.00 3327
4223.61 3391
4224.23 3434
4224.84 3368
4225.45 3464
4226.07 3729
4226.68 3702
4227.30 3979
4227.91 4276
4228.52 4345
4229.14 4453
4229.75 4397
4230.36 4123
4230.98 3700
4231.59 3344
4232.21 3143
4232.82 3006
4233.43 2794
4234.05 2739
4234.66 2636
4235.28 2545
4235.89 2489
4236.51 2493
4237.12 2573
4237.73 2606
4238.35 2604
4238.96 2508
4239.58 2396
4240.19 2523
4240.81 2576
4241.42 2583
4242.04 2638
4242.65 2682
4243.27 2690
4243.88 2562
4244.50 2563
4245.11 2539
4245.73 2479
4246.34 2518
4246.96 2434
4247.57 2650
4248.19 2573
4248.80 2508
4249.42 2487
4250.03 2438
4250.65 2422
4251.26 2481
4251.88 2443
4252.49 2387
4253.11 2447
4253.72 2456
4254.34 2397
4254.96 2411
4255.57 2475
4256.19 2506
4256.80 2375
4257.42 2429
4258.03 2488
4258.65 2447
4259.27 2475
4259.88 2596
4260.50 2682
4261.12 2783
4261.73 2970
4262.35 3159
4262.96 3266
4263.58 3372
4264.20 3354
4264.81 3270
4265.43 3181
4266.05 2907
4266.66 2683
4267.28 2675
4267.90 2613
4268.51 2579
4269.13 2618
4269.75 2592
4270.36 2529
4270.98 2537
4271.60 2475
4272.21 2478
4272.83 2572
4273.45 2637
4274.06 2794
4274.68 2851
4275.30 2814
4275.92 3128
4276.53 3418
4277.15 3416
4277.77 3575
4278.38 3449
4279.00 3381
4279.62 3260
4280.24 2990
4280.85 2829
4281.47 2632
4282.09 2570
4282.71 2486
4283.32 2495
4283.94 2410
4284.56 2350
4285.18 2319
4285.80 2194
4286.41 2202
4287.03 2183
4287.65 2174
4288.27 2118
4288.89 2095
4289.50 2109
4290.12 2072
4290.74 1956
4291.36 2057
4291.98 2007
4292.60 1995
4293.21 2128
4293.83 2109
4294.45 2019
4295.07 2000
4295.69 2091
4296.31 2130
4296.93 2212
4297.54 2131
4298.16 2101
4298.78 2176
4299.40 2139
4300.02 2190
4300.64 2086
4301.26 2156
4301.88 2162
4302.50 2201
4303.12 2166
4303.73 2260
4304.35 2173
4304.97 2248
4305.59 2159
4306.21 2116
4306.83 2169
4307.45 2143
4308.07 2137
4308.69 2114
4309.31 2116
4309.93 2184
4310.55 2225
4311.17 2222
4311.79 2209
4312.41 2274
4313.03 2207
4313.65 2237
4314.27 2239
4314.89 2187
4315.51 2197
4316.13 2377
4316.75 2404
4317.37 2333
4317.99 2211
4318.61 2185
4319.23 2167
4319.85 2264
4320.47 2240
4321.09 2269
4321.71 2207
4322.33 2369
4322.95 2362
4323.57 2485
4324.19 2542
4324.81 2459
4325.43 2570
4326.05 2638
4326.68 2619
4327.30 2633
4327.92 2647
4328.54 2701
4329.16 2768
4329.78 2927
4330.40 3317
4331.02 3654
4331.64 4028
4332.26 4377
4332.89 4586
4333.51 4583
4334.13 4607
4334.75 4342
4335.37 3953
4335.99 3717
4336.61 3601
4337.24 3561
4337.86 3406
4338.48 3409
4339.10 3242
4339.72 3109
4340.34 3029
4340.97 2929
4341.59 2930
4342.21 3048
4342.83 3102
4343.45 3126
4344.08 3267
4344.70 3765
4345.32 4244
4345.94 4606
4346.57 5032
4347.19 5287
4347.81 5294
4348.43 4870
4349.05 4402
4349.68 4155
4350.30 3814
4350.92 3551
4351.54 3278
4352.17 3354
4352.79 3182
4353.41 2940
4354.04 2861
4354.66 2778
4355.28 2665
4355.90 2625
4356.53 2570
4357.15 2557
4357.77 2488
4358.40 2542
4359.02 2592
4359.64 2624
4360.27 2566
4360.89 2621
4361.51 2530
4362.14 2496
4362.76 2423
4363.38 2347
4364.01 2289
4364.63 2313
4365.25 2433
4365.88 2471
4366.50 2470
4367.12 2407
4367.75 2369
4368.37 2341
4369.00 2337
4369.62 2271
4370.24 2370
4370.87 2241
4371.49 2234
4372.12 2277
4372.74 2183
4373.36 2140
4373.99 2168
4374.61 2113
4375.24 2136
4375.86 2186
4376.49 2254
4377.11 2251
4377.73 2213
4378.36 2277
4378.98 2333
4379.61 2340
4380.23 2319
4380.86 2414
4381.48 2347
4382.11 2348
4382.73 2410
4383.36 2452
4383.98 2559
4384.61 2526
4385.23 2501
4385.86 2520
4386.48 2590
4387.11 2527
4387.73 2651
4388.36 2778
4388.98 2759
4389.61 2692
4390.23 2909
4390.86 3155
4391.48 3324
4392.11 3240
4392.74 3180
4393.36 2932
4393.99 2958
4394.61 2864
4395.24 2640
4395.86 2676
4396.49 2636
4397.12 2646
4397.74 2564
4398.37 2577
4398.99 2487
4399.62 2588
4400.25 2627
4400.87 2510
4401.50 2472
4402.12 2444
4402.75 2374
4403.38 2342
4404.00 2308
4404.63 2295
4405.26 2329
4405.88 2328
4406.51 2374
4407.14 2412
4407.76 2466
4408.39 2358
4409.02 2349
4409.64 2354
4410.27 2354
4410.90 2291
4411.52 2217
4412.15 2207
4412.78 2211
4413.40 2221
4414.03 2081
4414.66 2031
4415.29 2075
4415.91 2036
4416.54 2010
4417.17 2028
4417.79 2112
4418.42 2040
4419.05 1979
4419.68 1936
4420.30 1978
4420.93 1993
4421.56 1999
4422.19 2001
4422.81 1949
4423.44 2026
4424.07 1904
4424.70 1926
4425.33 1973
4425.95 1974
4426.58 1930
4427.21 1865
4427.84 1902
4428.47 1822
4429.09 1842
4429.72 1844
4430.35 1906
4430.98 1871
4431.61 1818
4432.23 1904
4432.86 1928
4433.49 1902
4434.12 1896
4434.75 1824
4435.38 1829
4436.01 1755
4436.63 1815
4437.26 1849
4437.89 1845
4438.52 1934
4439.15 1897
4439.78 1924
4440.41 1814
4441.04 1818
4441.67 1850
4442.29 1857
4442.92 1874
4443.55 1899
4444.18 1845
4444.81 1878
4445.44 1915
4446.07 1926
4446.70 2022
4447.33 1963
4447.96 1912
4448.59 1945
4449.22 1928
4449.85 1908
4450.48 1846
4451.11 1787
4451.74 1961
4452.37 1908
4453.00 1851
4453.63 1883
4454.26 2044
4454.89 2103
4455.52 2065
4456.15 1942
4456.78 1997
4457.41 1991
4458.04 1971
4458.67 1989
4459.30 1974
4459.93 1853
4460.56 1811
4461.19 1746
4461.82 1771
4462.45 1776
4463.08 1810
4463.71 1782
4464.34 1705
4464.97 1749
4465.60 1810
4466.23 1689
4466.86 1626
4467.49 1707
4468.12 1748
4468.76 1714
4469.39 1814
4470.02 1762
4470.65 1747
4471.28 1663
4471.91 1688
4472.54 1798
4473.17 1832
4473.80 1689
4474.44 1674
4475.07 1776
4475.70 1712
4476.33 1706
4476.96 1735
4477.59 1770
4478.22 1748
4478.86 1804
4479.49 1844
4480.12 1776
4480.75 1872
4481.38 1876
4482.02 1822
4482.65 1884
4483.28 1855
4483.91 1898
4484.54 1996
4485.18 1950
4485.81 1911
4486.44 1971
4487.07 2036
4487.70 2034
4488.34 2145
4488.97 2013
4489.60 1909
4490.23 1943
4490.87 1964
4491.50 1958
4492.13 1859
4492.76 1878
4493.40 1946
4494.03 1903
4494.66 1838
4495.30 1809
4495.93 1892
4496.56 1879
4497.19 1991
4497.83 1933
4498.46 1975
4499.09 2014
4499.73 2030
4500.36 2172
4500.99 2341
4501.63 2443
4502.26 2467
4502.89 2512
4503.53 2412
4504.16 2367
4504.79 2287
4505.43 2184
4506.06 2192
4506.69 2207
4507.33 2080
4507.96 2018
4508.59 1955
4509.23 2009
4509.86 2068
4510.50 2060
4511.13 2111
4511.76 2088
4512.40 2148
4513.03 2048
4513.67 1968
4514.30 1939
4514.93 1927
4515.57 1883
4516.20 1921
4516.84 1884
4517.47 1826
4518.11 1762
4518.74 1929
4519.37 1929
4520.01 1897
4520.64 2036
4521.28 2004
4521.91 1955
4522.55 1942
4523.18 2067
4523.82 2127
4524.45 2176
4525.09 2148
4525.72 2201
4526.36 2247
4526.99 2344
4527.63 2511
4528.26 2879
4528.90 3373
4529.53 3864
4530.17 4381
4530.80 4923
4531.44 5123
4532.07 5184
4532.71 5229
4533.34 4989
4533.98 4654
4534.62 4226
4535.25 3884
4535.89 3353
4536.52 2958
4537.16 2742
4537.79 2591
4538.43 2399
4539.07 2117
4539.70 2100
4540.34 2088
4540.97 2035
4541.61 1919
4542.25 1933
4542.88 1890
4543.52 1859
4544.15 1834
4544.79 1964
4545.43 1825
4546.06 1849
4546.70 1926
4547.34 1873
4547.97 1832
4548.61 1815
4549.25 1800
4549.88 1793
4550.52 1774
4551.16 1827
4551.79 1856
4552.43 1775
4553.07 1853
4553.70 1908
4554.34 1968
4554.98 1878
4555.61 1785
4556.25 1807
4556.89 1916
4557.53 1937
4558.16 1903
4558.80 1955
4559.44 1892
4560.07 1877
4560.71 1833
4561.35 1933
4561.99 1992
4562.62 2049
4563.26 1998
4563.90 1949
4564.54 1985
4565.18 1957
4565.81 1981
4566.45 2049
4567.09 2014
4567.73 2038
4568.36 2125
4569.00 2161
4569.64 2206
4570.28 2204
4570.92 2115
4571.55 2238
4572.19 2076
4572.83 2173
4573.47 2063
4574.11 2027
4574.75 2037
4575.38 2080
4576.02 1908
4576.66 1869
4577.30 1889
4577.94 1801
4578.58 1801
4579.22 1832
4579.85 1872
4580.49 1844
4581.13 1857
4581.77 1884
4582.41 1917
4583.05 1977
4583.69 1992
4584.33 2132
4584.97 2021
4585.61 2085
4586.24 2046
4586.88 2142
4587.52 2310
4588.16 2347
4588.80 2170
4589.44 2151
4590.08 2149
4590.72 2217
4591.36 2225
4592.00 2229
4592.64 2296
4593.28 2204
4593.92 2097
4594.56 2160
4595.20 2068
4595.84 1938
4596.48 1958
4597.12 2004
4597.76 2002
4598.40 1998
4599.04 2006
4599.68 1952
4600.32 1939
4600.96 1905
4601.60 1952
4602.24 1964
4602.88 1958
4603.52 1963
4604.16 1814
4604.80 1830
4605.44 1858
4606.08 1864
4606.72 1871
4607.36 1905
4608.00 1928
4608.64 2060
4609.28 2070
4609.93 2025
4610.57 2045
4611.21 2029
4611.85 2022
4612.49 1969
4613.13 1968
4613.77 1867
4614.41 1869
4615.05 1836
4615.69 1862
4616.34 1812
4616.98 1914
4617.62 1913
4618.26 1880
4618.90 1929
4619.54 1862
4620.18 1790
4620.83 1680
4621.47 1813
4622.11 1775
4622.75 1724
4623.39 1846
4624.03 1745
4624.68 1844
4625.32 1753
4625.96 1725
4626.60 1835
4627.24 1888
4627.89 1856
4628.53 1793
4629.17 1808
4629.81 1917
4630.45 1886
4631.10 2003
4631.74 2039
4632.38 2172
4633.02 2218
4633.67 2277
4634.31 2292
4634.95 2167
4635.59 2174
4636.24 2165
4636.88 2271
4637.52 2290
4638.17 2255
4638.81 2303
4639.45 2385
4640.09 2238
4640.74 2190
4641.38 2156
4642.02 2152
4642.67 2073
4643.31 2014
4643.95 1967
4644.60 1952
4645.24 1924
4645.88 1940
4646.53 1921
4647.17 2005
4647.81 2021
4648.46 1981
4649.10 2161
4649.74 2218
4650.39 2317
4651.03 2424
4651.67 2640
4652.32 2658
4652.96 2698
4653.61 2774
4654.25 2672
4654.89 2550
4655.54 2361
4656.18 2208
4656.83 2185
4657.47 2161
4658.11 1982
4658.76 1908
4659.40 1860
4660.05 1929
4660.69 1902
4661.33 1882
4661.98 1691
4662.62 1731
4663.27 1750
4663.91 1689
4664.56 1710
4665.20 1778
4665.85 1757
4666.49 1580
4667.14 1645
4667.78 1676
4668.43 1721
4669.07 1684
4669.72 1768
4670.36 1715
4671.01 1716
4671.65 1674
4672.30 1739
4672.94 1763
4673.59 1716
4674.23 1809
4674.88 1758
4675.52 1781
4676.17 1715
4676.81 1774
4677.46 1769
4678.10 1798
4678.75 1872
4679.40 1821
4680.04 1785
4680.69 1862
4681.33 1882
4681.98 1817
4682.62 1897
4683.27 1814
4683.92 1800
4684.56 1840
4685.21 1837
4685.85 1888
4686.50 1990
4687.15 1905
4687.79 1874
4688.44 1912
4689.09 1950
4689.73 1988
4690.38 2059
4691.02 2052
4691.67 2047
4692.32 2064
4692.96 2070
4693.61 2020
4694.26 1998
4694.90 2004
4695.55 2089
4696.20 2018
4696.84 2071
4697.49 2049
4698.14 2091
4698.78 2246
4699.43 2159
4700.08 2242
4700.73 2307
4701.37 2228
4702.02 2146
4702.67 2023
4703.31 2054
4703.96 2112
4704.61 1992
4705.26 1993
4705.90 1965
4706.55 1987
4707.20 1933
4707.85 1926
4708.49 1929
4709.14 1987
4709.79 1937
4710.44 2033
4711.09 1998
4711.73 1901
4712.38 1876
4713.03 1931
4713.68 1943
4714.33 1886
4714.97 1833
4715.62 1913
4716.27 1987
4716.92 1886
4717.57 1834
4718.21 1849
4718.86 1905
4719.51 1907
4720.16 1927
4720.81 1912
4721.46 1952
4722.11 1919
4722.75 2031
4723.40 2003
4724.05 1954
4724.70 2005
4725.35 1911
4726.00 1947
4726.65 2020
4727.30 1996
4727.94 1943
4728.59 1950
4729.24 1877
4729.89 1917
4730.54 1888
4731.19 1908
4731.84 1862
4732.49 1887
4733.14 1920
4733.79 1883
4734.44 1870
4735.09 1948
4735.74 1985
4736.38 1908
4737.03 1895
4737.68 1937
4738.33 1919
4738.98 2022
4739.63 2030
4740.28 2012
4740.93 2105
4741.58 2161
4742.23 2034
4742.88 2016
4743.53 2129
4744.18 2047
4744.83 1961
4745.48 1850
4746.13 1952
4746.78 1953
4747.43 1928
4748.08 1953
4748.73 1939
4749.39 2026
4750.04 2073
4750.69 2215
4751.34 2188
4751.99 2254
4752.64 2156
4753.29 2103
4753.94 2223
4754.59 2193
4755.24 2135
4755.89 2121
4756.54 2151
4757.19 2187
4757.84 2226
4758.50 2129
4759.15 2161
4759.80 2267
4760.45 2341
4761.10 2352
4761.75 2372
4762.40 2391
4763.05 2352
4763.71 2315
4764.36 2294
4765.01 2136
4765.66 2024
4766.31 2098
4766.96 2084
4767.62 2025
4768.27 2061
4768.92 2119
4769.57 2122
4770.22 2197
4770.87 2139
4771.53 2025
4772.18 2078
4772.83 2046
4773.48 2014
4774.13 2081
4774.79 2199
4775.44 2175
4776.09 2124
4776.74 2105
4777.40 2093
4778.05 2019
4778.70 2058
4779.35 2004
4780.01 1995
4780.66 2024
4781.31 2133
4781.96 2193
4782.62 2103
4783.27 2044
4783.92 2042
4784.57 2079
4785.23 2017
4785.88 2085
4786.53 2068
4787.19 2091
4787.84 2111
4788.49 2147
4789.15 2160
4789.80 2238
4790.45 2180
4791.11 2153
4791.76 2197
4792.41 2139
4793.07 2190
4793.72 2220
4794.37 2216
4795.03 2061
4795.68 2131
4796.33 2206
4796.99 2310
4797.64 2360
4798.29 2400
4798.95 2545
4799.60 2632
4800.26 2626
4800.91 2805
4801.56 2837
4802.22 2977
4802.87 2915
4803.53 3012
4804.18 2826
4804.83 2710
4805.49 2559
4806.14 2422
4806.80 2411
4807.45 2276
4808.11 2265
4808.76 2176
4809.42 2160
4810.07 2072
4810.72 2098
4811.38 2134
4812.03 2096
4812.69 2180
4813.34 2315
4814.00 2201
4814.65 2128
4815.31 2256
4815.96 2216
4816.62 2255
4817.27 2320
4817.93 2364
4818.58 2339
4819.24 2426
4819.89 2541
4820.55 2601
4821.20 2569
4821.86 2656
4822.52 2813
4823.17 2870
4823.83 2822
4824.48 3029
4825.14 2937
4825.79 2824
4826.45 2787
4827.10 2757
4827.76 2590
4828.42 2581
4829.07 2556
4829.73 2431
4830.38 2419
4831.04 2492
4831.70 2492
4832.35 2535
4833.01 2479
4833.66 2531
4834.32 2712
4834.98 2804
4835.63 2832
4836.29 2920
4836.95 2922
4837.60 3047
4838.26 3066
4838.92 3017
4839.57 3059
4840.23 3075
4840.89 3025
4841.54 3018
4842.20 2942
4842.86 2915
4843.51 3010
4844.17 2887
4844.83 2894
4845.48 2880
4846.14 2961
4846.80 2933
4847.45 2906
4848.11 3070
4848.77 3155
4849.43 3284
4850.08 3305
4850.74 3369
4851.40 3295
4852.06 3230
4852.71 3267
4853.37 3073
4854.03 3003
4854.69 2978
4855.34 2987
4856.00 3082
4856.66 3138
4857.32 3362
4857.97 3378
4858.63 3449
4859.29 3586
4859.95 3483
4860.61 3369
4861.26 3318
4861.92 3213
4862.58 3153
4863.24 3013
4863.90 2870
4864.55 2898
4865.21 2834
4865.87 3018
4866.53 2894
4867.19 2871
4867.85 2889
4868.51 2869
4869.16 2708
4869.82 2683
4870.48 2589
4871.14 2621
4871.80 2640
4872.46 2566
4873.12 2521
4873.78 2502
4874.43 2504
4875.09 2555
4875.75 2524
4876.41 2527
4877.07 2410
4877.73 2549
4878.39 2585
4879.05 2503
4879.71 2445
4880.37 2450
4881.03 2436
4881.69 2380
4882.34 2427
4883.00 2411
4883.66 2410
4884.32 2396
4884.98 2359
4885.64 2343
4886.30 2381
4886.96 2419
4887.62 2388
4888.28 2337
4888.94 2427
4889.60 2411
4890.26 2429
4890.92 2579
4891.58 2671
4892.24 2538
4892.90 2523
4893.56 2457
4894.22 2462
4894.88 2408
4895.54 2388
4896.20 2492
4896.86 2383
4897.52 2438
4898.19 2554
4898.85 2630
4899.51 2880
4900.17 2837
4900.83 2798
4901.49 2630
4902.15 2575
4902.81 2575
4903.47 2606
4904.13 2387
4904.79 2278
4905.45 2225
4906.12 2180
4906.78 2170
4907.44 2170
4908.10 2121
4908.76 2100
4909.42 2076
4910.08 1998
4910.74 2029
4911.41 2058
4912.07 2071
4912.73 2007
4913.39 2072
4914.05 2062
4914.71 2039
4915.38 2026
4916.04 1928
4916.70 1986
4917.36 2001
4918.02 1999
4918.68 1903
4919.35 1927
4920.01 1904
4920.67 1844
4921.33 1858
4921.99 1892
4922.66 1959
4923.32 1881
4923.98 1864
4924.64 1956
4925.31 1964
4925.97 1946
4926.63 1908
4927.29 1957
4927.96 1921
4928.62 1898
4929.28 1880
4929.94 1991
4930.61 1983
4931.27 1943
4931.93 2012
4932.59 1967
4933.26 1782
4933.92 1812
4934.58 1851
4935.25 1860
4935.91 1876
4936.57 1877
4937.24 1868
4937.90 1838
4938.56 1982
4939.23 1970
4939.89 1997
4940.55 1930
4941.22 1880
4941.88 1962
4942.54 1987
4943.21 1921
4943.87 1931
4944.53 1910
4945.20 1875
4945.86 1801
4946.52 1904
4947.19 1873
4947.85 1759
4948.52 1875
4949.18 1816
4949.84 1879
4950.51 1895
4951.17 1846
4951.84 1838
4952.50 1991
4953.17 1938
4953.83 1918
4954.49 1957
4955.16 1907
4955.82 1926
4956.49 1898
4957.15 2066
4957.82 2110
4958.48 2340
4959.15 2460
4959.81 2693
4960.47 2756
4961.14 2937
4961.80 3080
4962.47 3091
4963.13 2957
4963.80 2853
4964.46 2808
4965.13 2774
4965.79 2475
4966.46 2390
4967.12 2328
4967.79 2276
4968.45 2129
4969.12 2098
4969.79 2026
4970.45 1919
4971.12 1951
4971.78 2033
4972.45 2034
4973.11 1953
4973.78 1990
4974.44 2069
4975.11 2133
4975.78 2121
4976.44 2142
4977.11 2125
4977.77 2056
4978.44 2073
4979.11 1921
4979.77 1824
4980.44 1860
4981.10 1872
4981.77 1808
4982.44 1839
4983.10 1873
4983.77 1793
4984.43 1849
4985.10 1926
4985.77 1874
4986.43 1886
4987.10 2017
4987.77 1991
4988.43 1912
4989.10 1819
4989.77 1966
4990.43 1873
4991.10 1841
4991.77 1974
4992.43 1901
4993.10 1858
4993.77 1849
4994.43 1878
4995.10 1900
4995.77 1931
4996.44 1831
4997.10 1793
4997.77 1852
4998.44 1880
4999.10 1796
4999.77 1777
5000.44 1810
5001.11 1750
5001.77 1693
5002.44 1696
5003.11 1695
5003.78 1751
5004.44 1668
5005.11 1723
5005.78 1619
5006.45 1726
5007.12 1805
5007.78 1770
5008.45 1723
5009.12 1764
5009.79 1805
5010.46 1733
5011.12 1724
5011.79 1796
5012.46 1768
5013.13 1752
5013.80 1685
5014.47 1750
5015.13 1762
5015.80 1710
5016.47 1658
5017.14 1693
5017.81 1699
5018.48 1722
5019.14 1758
5019.81 1852
5020.48 1858
5021.15 1923
5021.82 2000
5022.49 2030
5023.16 1973
5023.83 1980
5024.50 2014
5025.16 1922
5025.83 1872
5026.50 1828
5027.17 1863
5027.84 1855
5028.51 1797
5029.18 1729
5029.85 1703
5030.52 1692
5031.19 1664
5031.86 1781
5032.53 1690
5033.20 1610
5033.87 1691
5034.54 1728
5035.21 1683
5035.88 1587
5036.54 1633
5037.21 1591
5037.88 1634
5038.55 1618
5039.22 1641
5039.89 1628
5040.56 1698
5041.23 1650
5041.90 1715
5042.58 1699
5043.25 1679
5043.92 1685
5044.59 1670
5045.26 1710
5045.93 1776
5046.60 1694
5047.27 1669
5047.94 1644
5048.61 1682
5049.28 1727
5049.95 1760
5050.62 1698
5051.29 1740
5051.96 1625
5052.63 1678
5053.30 1640
5053.98 1730
5054.65 1752
5055.32 1752
5055.99 1748
5056.66 1703
5057.33 1746
5058.00 1733
5058.67 1703
5059.34 1643
5060.02 1651
5060.69 1696
5061.36 1672
5062.03 1619
5062.70 1648
5063.37 1596
5064.04 1544
5064.72 1502
5065.39 1600
5066.06 1688
5066.73 1626
5067.40 1573
5068.08 1654
5068.75 1656
5069.42 1628
5070.09 1597
5070.76 1603
5071.44 1612
5072.11 1678
5072.78 1754
5073.45 1794
5074.12 1665
5074.80 1710
5075.47 1690
5076.14 1717
5076.81 1726
5077.49 1723
5078.16 1771
5078.83 1791
5079.50 1813
5080.18 1788
5080.85 1796
5081.52 1713
5082.20 1716
5082.87 1659
5083.54 1642
5084.21 1597
5084.89 1573
5085.56 1591
5086.23 1586
5086.91 1717
5087.58 1688
5088.25 1749
5088.93 1791
5089.60 1883
5090.27 1830
5090.95 1865
5091.62 1862
5092.29 1867
5092.97 1840
5093.64 1784
5094.31 1820
5094.99 1826
5095.66 1807
5096.34 1729
5097.01 1716
5097.68 1662
5098.36 1637
5099.03 1724
5099.70 1693
5100.38 1653
5101.05 1711
5101.73 1756
5102.40 1695
5103.08 1772
5103.75 1788
5104.42 1759
5105.10 1888
5105.77 1851
5106.45 1944
5107.12 1982
5107.80 1888
5108.47 1769
5109.15 1803
5109.82 1825
5110.49 1780
5111.17 1745
5111.84 1711
5112.52 1721
5113.19 1750
5113.87 1763
5114.54 1733
5115.22 1813
5115.89 1837
5116.57 1957
5117.24 2089
5117.92 2165
5118.59 2377
5119.27 2491
5119.94 2522
5120.62 2476
5121.30 2400
5121.97 2307
5122.65 2166
5123.32 2082
5124.00 2008
5124.67 1918
5125.35 1779
5126.02 1957
5126.70 1865
5127.38 1849
5128.05 1827
5128.73 1855
5129.40 1792
5130.08 1778
5130.76 1819
5131.43 1846
5132.11 1893
5132.78 1842
5133.46 1795
5134.14 1909
5134.81 1763
5135.49 1812
5136.17 1782
5136.84 1781
5137.52 1750
5138.20 1806
5138.87 1840
5139.55 1985
5140.22 1871
5140.90 1779
5141.58 1844
5142.26 1669
5142.93 1673
5143.61 1699
5144.29 1694
5144.96 1653
5145.64 1670
5146.32 1706
5146.99 1687
5147.67 1639
5148.35 1628
5149.03 1633
5149.70 1572
5150.38 1609
5151.06 1678
5151.73 1631
5152.41 1683
5153.09 1682
5153.77 1626
5154.44 1672
5155.12 1715
5155.80 1696
5156.48 1690
5157.16 1712
5157.83 1754
5158.51 1739
5159.19 1771
5159.87 1724
5160.55 1707
5161.22 1704
5161.90 1747
5162.58 1662
5163.26 1665
5163.94 1653
5164.61 1721
5165.29 1814
5165.97 1745
5166.65 1802
5167.33 1806
5168.01 1809
5168.68 1696
5169.36 1679
5170.04 1607
5170.72 1660
5171.40 1637
5172.08 1563
5172.76 1575
5173.44 1700
5174.11 1626
5174.79 1597
5175.47 1660
5176.15 1746
5176.83 1699
5177.51 1677
5178.19 1651
5178.87 1580
5179.55 1677
5180.23 1690
5180.91 1643
5181.58 1677
5182.26 1642
5182.94 1652
5183.62 1683
5184.30 1657
5184.98 1537
5185.66 1626
5186.34 1620
5187.02 1598
5187.70 1602
5188.38 1662
5189.06 1711
5189.74 1591
5190.42 1597
5191.10 1538
5191.78 1629
5192.46 1549
5193.14 1522
5193.82 1561
5194.50 1588
5195.18 1600
5195.86 1534
5196.54 1604
5197.22 1612
5197.90 1590
5198.58 1588
5199.26 1647
5199.94 1579
5200.63 1669
5201.31 1660
5201.99 1614
5202.67 1666
5203.35 1599
5204.03 1566
5204.71 1677
5205.39 1710
5206.07 1749
5206.75 1713
5207.43 1700
5208.11 1707
5208.80 1688
5209.48 1698
5210.16 1667
5210.84 1717
5211.52 1774
5212.20 1776
5212.88 1808
5213.57 1795
5214.25 1817
5214.93 1846
5215.61 1866
5216.29 1855
5216.97 1786
5217.66 1810
5218.34 1787
5219.02 1759
5219.70 1794
5220.38 1673
5221.06 1741
5221.75 1750
5222.43 1788
5223.11 1850
5223.79 1826
5224.47 1802
5225.16 1735
5225.84 1697
5226.52 1771
5227.20 1758
5227.89 1740
5228.57 1707
5229.25 1748
5229.93 1766
5230.62 1716
5231.30 1644
5231.98 1657
5232.66 1694
5233.35 1795
5234.03 1764
5234.71 1787
5235.40 1808
5236.08 1785
5236.76 1695
5237.44 1810
5238.13 1901
5238.81 1877
5239.49 1907
5240.18 1844
5240.86 1851
5241.54 1911
5242.23 1977
5242.91 1953
5243.59 1925
5244.28 1944
5244.96 1884
5245.64 1864
5246.33 1795
5247.01 1842
5247.70 1880
5248.38 1866
5249.06 1876
5249.75 1756
5250.43 1793
5251.11 1881
5251.80 1921
5252.48 1887
5253.17 1941
5253.85 1895
5254.53 1851
5255.22 1705
5255.90 1727
5256.59 1743
5257.27 1731
5257.96 1729
5258.64 1734
5259.32 1758
5260.01 1745
5260.69 1860
5261.38 1926
5262.06 1913
5262.75 1952
5263.43 2032
5264.12 1982
5264.80 1931
5265.49 1866
5266.17 1784
5266.86 1918
5267.54 1899
5268.23 1916
5268.91 1985
5269.60 1987
5270.28 2021
5270.97 1965
5271.65 1989
5272.34 1966
5273.02 1886
5273.71 1889
5274.39 1852
5275.08 1876
5275.76 1811
5276.45 1844
5277.14 1827
5277.82 1850
5278.51 1934
5279.19 1887
5279.88 1946
5280.56 2053
5281.25 2100
5281.94 2090
5282.62 2129
5283.31 2058
5283.99 2081
5284.68 2007
5285.37 2006
5286.05 1914
5286.74 1894
5287.43 1860
5288.11 1876
5288.80 1823
5289.48 1897
5290.17 1939
5290.86 2068
5291.54 1971
5292.23 1981
5292.92 2042
5293.60 1962
5294.29 1968
5294.98 2026
5295.66 2087
5296.35 2040
5297.04 2091
5297.72 2157
5298.41 2171
5299.10 2287
5299.79 2354
5300.47 2272
5301.16 2254
5301.85 2306
5302.53 2450
5303.22 2419
5303.91 2438
5304.60 2650
5305.28 2642
5305.97 2725
5306.66 2767
5307.35 2763
5308.03 2850
5308.72 2685
5309.41 2648
5310.10 2635
5310.78 2723
5311.47 2991
5312.16 3264
5312.85 3495
5313.54 3768
5314.22 4167
5314.91 4415
5315.60 4408
5316.29 4274
5316.98 4192
5317.66 3994
5318.35 3907
5319.04 3706
5319.73 3504
5320.42 3210
5321.11 2914
5321.80 2786
5322.48 2635
5323.17 2463
5323.86 2358
5324.55 2410
5325.24 2324
5325.93 2132
5326.62 2082
5327.30 2074
5327.99 2155
5328.68 2116
5329.37 2117
5330.06 2166
5330.75 2139
5331.44 2050
5332.13 2067
5332.82 1958
5333.51 1940
5334.20 1987
5334.88 2033
5335.57 2061
5336.26 2036
5336.95 2001
5337.64 1980
5338.33 2043
5339.02 1983
5339.71 1965
5340.40 2115
5341.09 2144
5341.78 2128
5342.47 2164
5343.16 2219
5343.85 2286
5344.54 2308
5345.23 2174
5345.92 2372
5346.61 2457
5347.30 2546
5347.99 2742
5348.68 2990
5349.37 3296
5350.06 3636
5350.75 3875
5351.44 3994
5352.13 3987
5352.82 3864
5353.51 3568
5354.20 3368
5354.90 3228
5355.59 2854
5356.28 2698
5356.97 2505
5357.66 2287
5358.35 2160
5359.04 2134
5359.73 2074
5360.42 1977
5361.11 2065
5361.80 2075
5362.49 2033
5363.19 2018
5363.88 1974
5364.57 2010
5365.26 1962
5365.95 1951
5366.64 1948
5367.33 1897
5368.03 1929
5368.72 1782
5369.41 1782
5370.10 1802
5370.79 1796
5371.48 1811
5372.18 1861
5372.87 1737
5373.56 1762
5374.25 1738
5374.94 1735
5375.63 1678
5376.33 1757
5377.02 1911
5377.71 1908
5378.40 1897
5379.10 1903
5379.79 1810
5380.48 1808
5381.17 1767
5381.86 1847
5382.56 1803
5383.25 1807
5383.94 1805
5384.63 1810
5385.33 1751
5386.02 1790
5386.71 1758
5387.40 1792
5388.10 1878
5388.79 1922
5389.48 2013
5390.18 1997
5390.87 2025
5391.56 2039
5392.26 1991
5392.95 1999
5393.64 1965
5394.33 1843
5395.03 1865
5395.72 1973
5396.41 1873
5397.11 1741
5397.80 1734
5398.49 1775
5399.19 1792
5399.88 1733
5400.58 1683
5401.27 1774
5401.96 1804
5402.66 1710
5403.35 1628
5404.04 1690
5404.74 1736
5405.43 1732
5406.13 1739
5406.82 1886
5407.51 1876
5408.21 1728
5408.90 1774
5409.60 1831
5410.29 1866
5410.98 1772
5411.68 1788
5412.37 1789
5413.07 1759
5413.76 1703
5414.46 1731
5415.15 1781
5415.84 1814
5416.54 1845
5417.23 1830
5417.93 1824
5418.62 1882
5419.32 1839
5420.01 1770
5420.71 1860
5421.40 1848
5422.10 1812
5422.79 1856
5423.49 1811
5424.18 1793
5424.88 1789
5425.57 1791
5426.27 1964
5426.96 1930
5427.66 1884
5428.35 1901
5429.05 1978
5429.74 1913
5430.44 1912
5431.14 1950
5431.83 1913
5432.53 1804
5433.22 1857
5433.92 1930
5434.61 1791
5435.31 1818
5436.01 1867
5436.70 1889
5437.40 1854
5438.09 1892
5438.79 1978
5439.49 1868
5440.18 1784
5440.88 1844
5441.57 1835
5442.27 1919
5442.97 1929
5443.66 1934
5444.36 2038
5445.06 2225
5445.75 2298
5446.45 2491
5447.15 2572
5447.84 2570
5448.54 2701
5449.24 2625
5449.93 2630
5450.63 2527
5451.33 2441
5452.02 2305
5452.72 2223
5453.42 2169
5454.11 2116
5454.81 2005
5455.51 2085
5456.20 2128
5456.90 2056
5457.60 1992
5458.30 2019
5458.99 1990
5459.69 2070
5460.39 1985
5461.09 2010
5461.78 1987
5462.48 2047
5463.18 2171
5463.88 2159
5464.57 2214
5465.27 2207
5465.97 2075
5466.67 2062
5467.36 2053
5468.06 2031
5468.76 2049
5469.46 2146
5470.16 2060
5470.85 2177
5471.55 2284
5472.25 2319
5472.95 2310
5473.65 2376
5474.35 2464
5475.04 2513
5475.74 2429
5476.44 2373
5477.14 2461
5477.84 2626
5478.54 2814
5479.23 3035
5479.93 3297
5480.63 3638
5481.33 3782
5482.03 3811
5482.73 3742
5483.43 3348
5484.13 3100
5484.83 2997
5485.52 2855
5486.22 2729
5486.92 2675
5487.62 2691
5488.32 2693
5489.02 2703
5489.72 2724
5490.42 2737
5491.12 2705
5491.82 2647
5492.52 2811
5493.22 2875
5493.92 2917
5494.62 3028
5495.31 3048
5496.01 3037
5496.71 2899
5497.41 2961
5498.11 3134
5498.81 3398
5499.51 3868
5500.21 4378
5500.91 5000
5501.61 5558
5502.31 5488
5503.01 5366
5503.71 4811
5504.41 4145
5505.11 3755
5505.81 3429
5506.51 3297
5507.22 3032
5507.92 2803
5508.62 2761
5509.32 2806
5510.02 2611
5510.72 2566
5511.42 2488
5512.12 2506
5512.82 2581
5513.52 2592
5514.22 2499
5514.92 2603
5515.62 2666
5516.32 2618
5517.03 2505
5517.73 2412
5518.43 2474
5519.13 2490
5519.83 2471
5520.53 2481
5521.23 2489
5521.93 2467
5522.63 2375
5523.34 2260
5524.04 2283
5524.74 2203
5525.44 2135
5526.14 2092
5526.84 2132
5527.55 2058
5528.25 1982
5528.95 2024
5529.65 2003
5530.35 2006
5531.05 2041
5531.76 1943
5532.46 1979
5533.16 2035
5533.86 2060
5534.56 2049
5535.27 2129
5535.97 2147
5536.67 2082
5537.37 2100
5538.08 2179
5538.78 2227
5539.48 2208
5540.18 2100
5540.89 2108
5541.59 2197
5542.29 2160
5542.99 2133
5543.70 2113
5544.40 2177
5545.10 2125
5545.80 2174
5546.51 2191
5547.21 2100
5547.91 2151
5548.62 2200
5549.32 2132
5550.02 2104
5550.73 2054
5551.43 2014
5552.13 2012
5552.84 2096
5553.54 2083
5554.24 2043
5554.95 2072
5555.65 1950
5556.35 1971
5557.06 2010
5557.76 1959
5558.46 1955
5559.17 1962
5559.87 2049
5560.57 2023
5561.28 2106
5561.98 2090
5562.69 2132
5563.39 2229
5564.09 2174
5564.80 2154
5565.50 2211
5566.21 2200
5566.91 2188
5567.61 2210
5568.32 2147
5569.02 2031
5569.73 2050
5570.43 2005
5571.14 1971
5571.84 2007
5572.54 1941
5573.25 2015
5573.95 2011
5574.66 1962
5575.36 2087
5576.07 2009
5576.77 2055
5577.48 2009
5578.18 1993
5578.89 2027
5579.59 2001
5580.30 1979
5581.00 1866
5581.71 1914
5582.41 1953
5583.12 1951
5583.82 1919
5584.53 1873
5585.23 1870
5585.94 1822
5586.64 1833
5587.35 1784
5588.06 1724
5588.76 1771
5589.47 1812
5590.17 1873
5590.88 1815
5591.58 1840
5592.29 1889
5592.99 1840
5593.70 1827
5594.41 1832
5595.11 1861
5595.82 1832
5596.52 1866
5597.23 1781
5597.94 1756
5598.64 1826
5599.35 1825
5600.06 1813
5600.76 1875
5601.47 1750
5602.17 1763
5602.88 1775
5603.59 1813
5604.29 1815
5605.00 1757
5605.71 1750
5606.41 1773
5607.12 1780
5607.83 1705
5608.53 1730
5609.24 1682
5609.95 1692
5610.65 1737
5611.36 1802
5612.07 1816
5612.78 1738
5613.48 1734
5614.19 1766
5614.90 1778
5615.60 1759
5616.31 1791
5617.02 1761
5617.73 1815
5618.43 1807
5619.14 1855
5619.85 1833
5620.56 1825
5621.26 1829
5621.97 1890
5622.68 1791
5623.39 1734
5624.09 1755
5624.80 1862
5625.51 1914
5626.22 1792
5626.93 1813
5627.63 1960
5628.34 1897
5629.05 1833
5629.76 1908
5630.47 1911
5631.17 1919
5631.88 2040
5632.59 1982
5633.30 1982
5634.01 1978
5634.72 2065
5635.42 2095
5636.13 2217
5636.84 2335
5637.55 2494
5638.26 2302
5638.97 2367
5639.68 2325
5640.39 2305
5641.09 2324
5641.80 2400
5642.51 2315
5643.22 2259
5643.93 2171
5644.64 2159
5645.35 2180
5646.06 2086
5646.77 2086
5647.48 2136
5648.19 2024
5648.89 2015
5649.60 2066
5650.31 1974
5651.02 2017
5651.73 2059
5652.44 2084
5653.15 2033
5653.86 2095
5654.57 2103
5655.28 2127
5655.99 2067
5656.70 2023
5657.41 2102
5658.12 2116
5658.83 2154
5659.54 2226
5660.25 2144
5660.96 2080
5661.67 2277
5662.38 2262
5663.09 2200
5663.80 2185
5664.51 2198
5665.22 2145
5665.93 1998
5666.64 1989
5667.35 2056
5668.06 2126
5668.77 2078
5669.48 2165
5670.19 2346
5670.91 2319
5671.62 2412
5672.33 2502
5673.04 2460
5673.75 2359
5674.46 2273
5675.17 2231
5675.88 2167
5676.59 2210
5677.30 2096
5678.01 2064
5678.73 2084
5679.44 2100
5680.15 2165
5680.86 2163
5681.57 2194
5682.28 2219
5682.99 2190
5683.71 2255
5684.42 2254
5685.13 2167
5685.84 2105
5686.55 2126
5687.26 2066
5687.98 2043
5688.69 2069
5689.40 2015
5690.11 2076
5690.82 2079
5691.54 2016
5692.25 2003
5692.96 2118
5693.67 2051
5694.38 2007
5695.10 2063
5695.81 2087
5696.52 2100
5697.23 2048
5697.95 1985
5698.66 2084
5699.37 2038
5700.08 2068
5700.80 2077
5701.51 2099
5702.22 2088
5702.93 2077
5703.65 2029
5704.36 2097
5705.07 2132
5705.78 2087
5706.50 2126
5707.21 2094
5707.92 2071
5708.64 2161
5709.35 2240
5710.06 2144
5710.78 2194
5711.49 2063
5712.20 2097
5712.92 2051
5713.63 2123
5714.34 2128
5715.06 2163
5715.77 2200
5716.48 2189
5717.20 2213
5717.91 2216
5718.62 2195
5719.34 2228
5720.05 2219
5720.77 2203
5721.48 2239
5722.19 2305
5722.91 2297
5723.62 2294
5724.33 2346
5725.05 2320
5725.76 2423
5726.48 2504
5727.19 2656
5727.91 2724
5728.62 2706
5729.33 2646
5730.05 2635
5730.76 2679
5731.48 2582
5732.19 2571
5732.91 2588
5733.62 2570
5734.34 2537
5735.05 2641
5735.77 2656
5736.48 2573
5737.20 2612
5737.91 2641
5738.63 2653
5739.34 2669
5740.06 2719
5740.77 2791
5741.49 2797
5742.20 2939
5742.92 2937
5743.63 2924
5744.35 2867
5745.06 2821
5745.78 2979
5746.49 2982
5747.21 3026
5747.92 3070
5748.64 3277
5749.35 3257
5750.07 3322
5750.79 3290
5751.50 3423
5752.22 3529
5752.93 3585
5753.65 3688
5754.36 3823
5755.08 3910
5755.80 4149
5756.51 4298
5757.23 4256
5757.95 4426
5758.66 4576
5759.38 4607
5760.09 4682
5760.81 4844
5761.53 5089
5762.24 5324
5762.96 5474
5763.68 5692
5764.39 5970
5765.11 5823
5765.83 6156
5766.54 6526
5767.26 7187
5767.98 8166
5768.69 10138
5769.41 12897
5770.13 15684
5770.84 18474
5771.56 20491
5772.28 20021
5772.99 18480
5773.71 16436
5774.43 13851
5775.15 11536
5775.86 9665
5776.58 8402
5777.30 7668
5778.01 7286
5778.73 6866
5779.45 6603
5780.17 6688
5780.88 6515
5781.60 6706
5782.32 6806
5783.04 6690
5783.76 6938
5784.47 6960
5785.19 7063
5785.91 6996
5786.63 6950
5787.34 6693
5788.06 6350
5788.78 6264
5789.50 6299
5790.22 6088
5790.94 5969
5791.65 5802
5792.37 5582
5793.09 5329
5793.81 5114
5794.53 4961
5795.25 4915
5795.96 4588
5796.68 4717
5797.40 4662
5798.12 4811
5798.84 5029
5799.56 5418
5800.28 5805
5800.99 6190
5801.71 6306
5802.43 6187
5803.15 6061
5803.87 5712
5804.59 5303
5805.31 4847
5806.03 4418
5806.75 4246
5807.47 4287
5808.18 4240
5808.90 4282
5809.62 4195
5810.34 4360
5811.06 4303
5811.78 4385
5812.50 4312
5813.22 4005
5813.94 3748
5814.66 3828
5815.38 3660
5816.10 3568
5816.82 3561
5817.54 3509
5818.26 3506
5818.98 3488
5819.70 3471
5820.42 3416
5821.14 3509
5821.86 3541
5822.58 3447
5823.30 3435
5824.02 3432
5824.74 3280
5825.46 3271
5826.18 3218
5826.90 3145
5827.62 3093
5828.34 3102
5829.06 3034
5829.78 3058
5830.50 2981
5831.22 2938
5831.95 2806
5832.67 2867
5833.39 2904
5834.11 2768
5834.83 2764
5835.55 2883
5836.27 2838
5836.99 2823
5837.71 2823
5838.43 2767
5839.15 2748
5839.88 2776
5840.60 2709
5841.32 2676
5842.04 2799
5842.76 2767
5843.48 2741
5844.20 2750
5844.93 2744
5845.65 2730
5846.37 2691
5847.09 2629
5847.81 2673
5848.53 2672
5849.26 2594
5849.98 2581
5850.70 2602
5851.42 2604
5852.14 2584
5852.87 2601
5853.59 2462
5854.31 2507
5855.03 2481
5855.75 2526
5856.48 2640
5857.20 2547
5857.92 2503
5858.64 2440
5859.37 2473
5860.09 2452
5860.81 2395
5861.53 2406
5862.26 2377
5862.98 2424
5863.70 2400
5864.42 2347
5865.15 2328
5865.87 2307
5866.59 2369
5867.31 2394
5868.04 2245
5868.76 2208
5869.48 2118
5870.21 2152
5870.93 2158
5871.65 2101
5872.38 2174
5873.10 2188
5873.82 2139
5874.55 2148
5875.27 2094
5875.99 2092
5876.72 2104
5877.44 2054
5878.16 2041
5878.89 2031
5879.61 2095
5880.33 2171
5881.06 2108
5881.78 2093
5882.51 2143
5883.23 2134
5883.95 2107
5884.68 2091
5885.40 1989
5886.13 2057
5886.85 2063
5887.57 2034
5888.30 2088
5889.02 2072
5889.75 1985
5890.47 2077
5891.20 2059
5891.92 2029
5892.64 1968
5893.37 1987
5894.09 2029
5894.82 2013
5895.54 2005
5896.27 1936
5896.99 1992
5897.72 2064
5898.44 2033
5899.17 1942
5899.89 1936
5900.62 1966
5901.34 2122
5902.07 1986
5902.79 2000
5903.52 1952
5904.24 2053
5904.97 2131
5905.69 2193
5906.42 2100
5907.14 2093
5907.87 2040
5908.59 2077
5909.32 2113
5910.04 2011
5910.77 2059
5911.50 2028
5912.22 2069
5912.95 2075
5913.67 2118
5914.40 2066
5915.12 2119
5915.85 2091
5916.58 2123
5917.30 2094
5918.03 2073
5918.75 2061
5919.48 2091
5920.21 2148
5920.93 2173
5921.66 2177
5922.39 2124
5923.11 2123
5923.84 2171
5924.56 2173
5925.29 2298
5926.02 2312
5926.74 2278
5927.47 2262
5928.20 2273
5928.92 2323
5929.65 2318
5930.38 2225
5931.10 2320
5931.83 2398
5932.56 2407
5933.28 2396
5934.01 2493
5934.74 2571
5935.47 2607
5936.19 2594
5936.92 2572
5937.65 2637
5938.37 2666
5939.10 2646
5939.83 2683
5940.56 2745
5941.28 2670
5942.01 2660
5942.74 2784
5943.47 2827
5944.19 2793
5944.92 2838
5945.65 2998
5946.38 3122
5947.11 3071
5947.83 3135
5948.56 3098
5949.29 3113
5950.02 3195
5950.74 3355
5951.47 3401
5952.20 3669
5952.93 3995
5953.66 4203
5954.39 4255
5955.11 4201
5955.84 4201
5956.57 4129
5957.30 3977
5958.03 3883
5958.76 3890
5959.48 3791
5960.21 3811
5960.94 3748
5961.67 3793
5962.40 3691
5963.13 3663
5963.86 3872
5964.59 4074
5965.31 4307
5966.04 4555
5966.77 4873
5967.50 5049
5968.23 5111
5968.96 5048
5969.69 4959
5970.42 4794
5971.15 4712
5971.88 4500
5972.61 4594
5973.34 4522
5974.06 4391
5974.79 4461
5975.52 4529
5976.25 4541
5976.98 4640
5977.71 4546
5978.44 4624
5979.17 4763
5979.90 4775
5980.63 4912
5981.36 4953
5982.09 5042
5982.82 5202
5983.55 5111
5984.28 5118
5985.01 5282
5985.74 5355
5986.47 5257
5987.20 5297
5987.93 5198
5988.66 5273
5989.39 5348
5990.12 5420
5990.85 5356
5991.58 5550
5992.32 5687
5993.05 5625
5993.78 5665
5994.51 5594
5995.24 5780
5995.97 5806
5996.70 5935
5997.43 5996
5998.16 5953
5998.89 5901
5999.62 5810
6000.35 5742
6001.09 5673
6001.82 5527
6002.55 5498
6003.28 5392
6004.01 5320
6004.74 5279
6005.47 5389
6006.20 5443
6006.94 5629
6007.67 6009
6008.40 6485
6009.13 7178
6009.86 8258
6010.59 9825
6011.33 11214
6012.06 12693
6012.79 14235
6013.52 15464
6014.25 15873
6014.98 16074
6015.72 15519
6016.45 14550
6017.18 13051
6017.91 11748
6018.64 10402
6019.38 9349
6020.11 8139
6020.84 7088
6021.57 6398
6022.31 5929
6023.04 5582
6023.77 5038
6024.50 5001
6025.24 4729
6025.97 4604
6026.70 4438
6027.43 4326
6028.17 4385
6028.90 4358
6029.63 4277
6030.37 4313
6031.10 4268
6031.83 4220
6032.56 4176
6033.30 3949
6034.03 3795
6034.76 3790
6035.50 3657
6036.23 3750
6036.96 3649
6037.70 3594
6038.43 3695
6039.16 3838
6039.90 3802
6040.63 3757
6041.36 3821
6042.10 3736
6042.83 3881
6043.56 3936
6044.30 4039
6045.03 4064
6045.77 4138
6046.50 4044
6047.23 4158
6047.97 4254
6048.70 4267
6049.44 4325
6050.17 4476
6050.90 4673
6051.64 4775
6052.37 4800
6053.11 4892
6053.84 4964
6054.57 4925
6055.31 4854
6056.04 4695
6056.78 4606
6057.51 4478
6058.25 4344
6058.98 4240
6059.72 4332
6060.45 4195
6061.19 4276
6061.92 4122
6062.66 4057
6063.39 4091
6064.13 4058
6064.86 4012
6065.60 4032
6066.33 4124
6067.07 3838
6067.80 3845
6068.54 3856
6069.27 3813
6070.01 3862
6070.74 3777
6071.48 3692
6072.21 3741
6072.95 3876
6073.68 3741
6074.42 3623
6075.15 3665
6075.89 3612
6076.63 3626
6077.36 3580
6078.10 3510
6078.83 3574
6079.57 3407
6080.30 3470
6081.04 3483
6081.78 3399
6082.51 3408
6083.25 3290
6083.98 3290
6084.72 3237
6085.46 3209
6086.19 3115
6086.93 3261
6087.67 3220
6088.40 3265
6089.14 3242
6089.88 3233
6090.61 3203
6091.35 3276
6092.09 3196
6092.82 3302
6093.56 3309
6094.30 3230
6095.03 3216
6095.77 3298
6096.51 3084
6097.24 3023
6097.98 3086
6098.72 3079
6099.45 3073
6100.19 3063
6100.93 3108
6101.67 3119
6102.40 3031
6103.14 3092
6103.88 3075
6104.61 3119
6105.35 3051
6106.09 3012
6106.83 3046
6107.56 3017
6108.30 3038
6109.04 3015
6109.78 2989
6110.51 3008
6111.25 3069
6111.99 3156
6112.73 3105
6113.47 3197
6114.20 3174
6114.94 3237
6115.68 3317
6116.42 3477
6117.16 3510
6117.89 3369
6118.63 3349
6119.37 3327
6120.11 3390
6120.85 3473
6121.59 3343
6122.32 3267
6123.06 3368
6123.80 3439
6124.54 3339
6125.28 3390
6126.02 3464
6126.76 3470
6127.49 3370
6128.23 3415
6128.97 3418
6129.71 3498
6130.45 3439
6131.19 3479
6131.93 3581
6132.67 3471
6133.41 3518
6134.15 3550
6134.88 3619
6135.62 3543
6136.36 3659
6137.10 3799
6137.84 3847
6138.58 4016
6139.32 3974
6140.06 4150
6140.80 4163
6141.54 4072
6142.28 4133
6143.02 4186
6143.76 4087
6144.50 4117
6145.24 4038
6145.98 4021
6146.72 3963
6147.46 4090
6148.20 4028
6148.94 4033
6149.68 4059
6150.42 3959
6151.16 4051
6151.90 4138
6152.64 4132
6153.38 4130
6154.12 4156
6154.86 4177
6155.60 4283
6156.34 4362
6157.08 4439
6157.82 4514
6158.56 4498
6159.30 4484
6160.04 4527
6160.78 4478
6161.52 4596
6162.27 4828
6163.01 4981
6163.75 5409
6164.49 5700
6165.23 5958
6165.97 6246
6166.71 6352
6167.45 6737
6168.19 6826
6168.94 6804
6169.68 6779
6170.42 6687
6171.16 6585
6171.90 6242
6172.64 6116
6173.38 6117
6174.13 6024
6174.87 5948
6175.61 5982
6176.35 6069
6177.09 6082
6177.83 6262
6178.58 6557
6179.32 6924
6180.06 7511
6180.80 8359
6181.54 9339
6182.28 10429
6183.03 11186
6183.77 11654
6184.51 11521
6185.25 11614
6186.00 11231
6186.74 10568
6187.48 9764
6188.22 9234
6188.97 8829
6189.71 8290
6190.45 7877
6191.19 7781
6191.94 7652
6192.68 7649
6193.42 7684
6194.16 7713
6194.91 7530
6195.65 7628
6196.39 7527
6197.13 7597
6197.88 7505
6198.62 7422
6199.36 7629
6200.11 7497
6200.85 7430
6201.59 7554
6202.34 7557
6203.08 7853
6203.82 8355
6204.57 9524
6205.31 11051
6206.05 13413
6206.80 16715
6207.54 20765
6208.28 24687
6209.03 28115
6209.77 30518
6210.52 31626
6211.26 31301
6212.00 28966
6212.75 25895
6213.49 22713
6214.23 19476
6214.98 16520
6215.72 13883
6216.47 11670
6217.21 10006
6217.95 8874
6218.70 7932
6219.44 7310
6220.19 6987
6220.93 6642
6221.68 6347
6222.42 6272
6223.17 6385
6223.91 6519
6224.65 6538
6225.40 6568
6226.14 6473
6226.89 6203
6227.63 6040
6228.38 5691
6229.12 5285
6229.87 4932
6230.61 4761
6231.36 4446
6232.10 4381
6232.85 4345
6233.59 4243
6234.34 4437
6235.08 4513
6235.83 4551
6236.57 4569
6237.32 4704
6238.06 4816
6238.81 4970
6239.56 5440
6240.30 5850
6241.05 5961
6241.79 6055
6242.54 6022
6243.28 6033
6244.03 5858
6244.77 5770
6245.52 5828
6246.27 5895
6247.01 5925
6247.76 5832
6248.50 5650
6249.25 5724
6250.00 5637
6250.74 5479
6251.49 5388
6252.23 5107
6252.98 5163
6253.73 5058
6254.47 4826
6255.22 4720
6255.97 4772
6256.71 4707
6257.46 4804
6258.21 4750
6258.95 4816
6259.70 4778
6260.45 4620
6261.19 4592
6261.94 4625
6262.69 4552
6263.43 4465
6264.18 4472
6264.93 4359
6265.67 4238
6266.42 4273
6267.17 4234
6267.92 4310
6268.66 4429
6269.41 4390
6270.16 4472
6270.90 4453
6271.65 4486
6272.40 4380
6273.15 4391
6273.89 4515
6274.64 4569
6275.39 4623
6276.14 4598
6276.89 4654
6277.63 4641
6278.38 4723
6279.13 4808
6279.88 4750
6280.62 4596
6281.37 4376
6282.12 4293
6282.87 4155
6283.62 4097
6284.36 4054
6285.11 3987
6285.86 3959
6286.61 4014
6287.36 3909
6288.11 3823
6288.85 3788
6289.60 3820
6290.35 3839
6291.10 3810
6291.85 3843
6292.60 3901
6293.35 3871
6294.09 3885
6294.84 3978
6295.59 4027
6296.34 4036
6297.09 4071
6297.84 3982
6298.59 3972
6299.34 3980
6300.09 3766
6300.83 3762
6301.58 3750
6302.33 3847
6303.08 3784
6303.83 3865
6304.58 3868
6305.33 3755
6306.08 3631
6306.83 3510
6307.58 3516
6308.33 3571
6309.08 3688
6309.83 3658
6310.58 3831
6311.33 3840
6312.08 3890
6312.83 4005
6313.58 4098
6314.33 4038
6315.08 4048
6315.83 4272
6316.58 4533
6317.33 4510
6318.08 4467
6318.83 4380
6319.58 4391
6320.33 4199
6321.08 4105
6321.83 4055
6322.58 4051
6323.33 3690
6324.08 3626
6324.83 3661
6325.58 3482
6326.33 3346
6327.08 3281
6327.83 3266
6328.58 3330
6329.33 3344
6330.08 3234
6330.84 3114
6331.59 3075
6332.34 3113
6333.09 3116
6333.84 3124
6334.59 3078
6335.34 3078
6336.09 3030
6336.84 3160
6337.60 3163
6338.35 3041
6339.10 3068
6339.85 3108
6340.60 3153
6341.35 3114
6342.10 3023
6342.86 2975
6343.61 3107
6344.36 3094
6345.11 3048
6345.86 2984
6346.61 3079
6347.37 3088
6348.12 3241
6348.87 3157
6349.62 3237
6350.37 3349
6351.13 3272
6351.88 3439
6352.63 3563
6353.38 3623
6354.14 3818
6354.89 3785
6355.64 3682
6356.39 3734
6357.14 3632
6357.90 3498
6358.65 3628
6359.40 3416
6360.16 3336
6360.91 3257
6361.66 3359
6362.41 3206
6363.17 3175
6363.92 3270
6364.67 3383
6365.42 3295
6366.18 3366
6366.93 3379
6367.68 3552
6368.44 3665
6369.19 3573
6369.94 3563
6370.70 3549
6371.45 3502
6372.20 3462
6372.96 3483
6373.71 3312
6374.46 3205
6375.22 3260
6375.97 3329
6376.72 3287
6377.48 3271
6378.23 3307
6378.99 3366
6379.74 3423
6380.49 3405
6381.25 3387
6382.00 3488
6382.75 3433
6383.51 3360
6384.26 3423
6385.02 3323
6385.77 3237
6386.53 3358
6387.28 3139
6388.03 3025
6388.79 3028
6389.54 2993
6390.30 3192
6391.05 3027
6391.81 3058
6392.56 3038
6393.31 3006
6394.07 2928
6394.82 2992
6395.58 2982
6396.33 2943
6397.09 2948
6397.84 2910
6398.60 2962
6399.35 2838
6400.11 2823
6400.86 2869
6401.62 2810
6402.37 2783
6403.13 2843
6403.88 2736
6404.64 2681
6405.39 2658
6406.15 2665
6406.90 2739
6407.66 2687
6408.42 2711
6409.17 2775
6409.93 2754
6410.68 2760
6411.44 2743
6412.19 2690
6412.95 2764
6413.71 2720
6414.46 2656
6415.22 2726
6415.97 2712
6416.73 2775
6417.48 2789
6418.24 2803
6419.00 2784
6419.75 2810
6420.51 2742
6421.27 2755
6422.02 2675
6422.78 2772
6423.53 2710
6424.29 2644
6425.05 2688
6425.80 2753
6426.56 2742
6427.32 2621
6428.07 2605
6428.83 2731
6429.59 2792
6430.34 2621
6431.10 2727
6431.86 2698
6432.61 2673
6433.37 2663
6434.13 2768
6434.89 2825
6435.64 2795
6436.40 2835
6437.16 2841
6437.91 2843
6438.67 2885
6439.43 2853
6440.19 2950
6440.94 2994
6441.70 2975
6442.46 2967
6443.22 3006
6443.97 2993
6444.73 2958
6445.49 2893
6446.25 2961
6447.00 3029
6447.76 3035
6448.52 3066
6449.28 3065
6450.04 3077
6450.79 3128
6451.55 3070
6452.31 3038
6453.07 3042
6453.83 3136
6454.58 3185
6455.34 3319
6456.10 3512
6456.86 3529
6457.62 3571
6458.38 3515
6459.13 3501
6459.89 3483
6460.65 3333
6461.41 3387
6462.17 3430
6462.93 3444
6463.69 3415
6464.44 3436
6465.20 3393
6465.96 3369
6466.72 3527
6467.48 3511
6468.24 3559
6469.00 3451
6469.76 3381
6470.52 3363
6471.28 3557
6472.03 3576
6472.79 3495
6473.55 3544
6474.31 3488
6475.07 3532
6475.83 3615
6476.59 3632
6477.35 3633
6478.11 3660
6478.87 3717
6479.63 3773
6480.39 3868
6481.15 3986
6481.91 3918
6482.67 4017
6483.43 4085
6484.19 4227
6484.95 4220
6485.71 4327
6486.47 4311
6487.23 4234
6487.99 4214
6488.75 4390
6489.51 4440
6490.27 4526
6491.03 4563
6491.79 4646
6492.55 4689
6493.31 4859
6494.07 4856
6494.83 4867
6495.59 4830
6496.35 4894
6497.11 4745
6497.87 4781
6498.64 4770
6499.40 4693
6500.16 4725
6500.92 4786
6501.68 4770
6502.44 5029
6503.20 5315
6503.96 5800
6504.72 6700
6505.48 8374
6506.25 10744
6507.01 13383
6507.77 16559
6508.53 18945
6509.29 20282
6510.05 20810
6510.81 20317
6511.57 18560
6512.34 16471
6513.10 14420
6513.86 12525
6514.62 10749
6515.38 9160
6516.15 8042
6516.91 7226
6517.67 6491
6518.43 6040
6519.19 5819
6519.95 5566
6520.72 5410
6521.48 5405
6522.24 5160
6523.00 5321
6523.77 5453
6524.53 5452
6525.29 5737
6526.05 5915
6526.81 6235
6527.58 6375
6528.34 6369
6529.10 6435
6529.86 6380
6530.63 6266
6531.39 6076
6532.15 5928
6532.92 5960
6533.68 6374
6534.44 6863
6535.20 7629
6535.97 8546
6536.73 8746
6537.49 9117
6538.26 9124
6539.02 8555
6539.78 8239
6540.55 7726
6541.31 7098
6542.07 6394
6542.84 5910
6543.60 5653
6544.36 5417
6545.13 5224
6545.89 5279
6546.65 5373
6547.42 5302
6548.18 5220
6548.94 5213
6549.71 5134
6550.47 5145
6551.24 4891
6552.00 4896
6552.76 4738
6553.53 4698
6554.29 4709
6555.06 4749
6555.82 4832
6556.58 4707
6557.35 4704
6558.11 4624
6558.88 4612
6559.64 4827
6560.41 4752
6561.17 4774
6561.93 4963
6562.70 4964
6563.46 4966
6564.23 4917
6564.99 5018
6565.76 5133
6566.52 5083
6567.29 5045
6568.05 5069
6568.82 5116
6569.58 5191
6570.35 5226
6571.11 5156
6571.88 5292
6572.64 5145
6573.41 5260
6574.17 5413
6574.94 5455
6575.70 5388
6576.47 5475
6577.23 5386
6578.00 5438
6578.76 5394
6579.53 5443
6580.29 5549
6581.06 5434
6581.83 5663
6582.59 5885
6583.36 6159
6584.12 5979
6584.89 5953
6585.65 5933
6586.42 5747
6587.19 5668
6587.95 5724
6588.72 5813
6589.48 5951
6590.25 5844
6591.02 5920
6591.78 6165
6592.55 6623
6593.32 7030
6594.08 7173
6594.85 7621
6595.61 7818
6596.38 7962
6597.15 8336
6597.91 8430
6598.68 8296
6599.45 8000
6600.21 7602
6600.98 7197
6601.75 6924
6602.51 6501
6603.28 6157
6604.05 5762
6604.82 5541
6605.58 5419
6606.35 5395
6607.12 5392
6607.88 5330
6608.65 5453
6609.42 5460
6610.19 5342
6610.95 5351
6611.72 5587
6612.49 5393
6613.25 5205
6614.02 5106
6614.79 5064
6615.56 5102
6616.32 5102
6617.09 5001
6617.86 5126
6618.63 5253
6619.40 5357
6620.16 5643
6620.93 5911
6621.70 6176
6622.47 6378
6623.24 6710
6624.00 6731
6624.77 6775
6625.54 6622
6626.31 6470
6627.08 6345
6627.84 6177
6628.61 5771
6629.38 5614
6630.15 5492
6630.92 5506
6631.69 5383
6632.46 5618
6633.22 5801
6633.99 6004
6634.76 6268
6635.53 6645
6636.30 6826
6637.07 6921
6637.84 6902
6638.61 7088
6639.37 7096
6640.14 7078
6640.91 7296
6641.68 7522
6642.45 7442
6643.22 7458
6643.99 7289
6644.76 6985
6645.53 6621
6646.30 6163
6647.07 5808
6647.84 5518
6648.61 5265
6649.37 4971
6650.14 4751
6650.91 4648
6651.68 4555
6652.45 4499
6653.22 4410
6653.99 4413
6654.76 4288
6655.53 4289
6656.30 4326
6657.07 4306
6657.84 4165
6658.61 4141
6659.38 4091
6660.15 4164
6660.92 4158
6661.69 4098
6662.46 4068
6663.23 3987
6664.00 3941
6664.77 3874
6665.55 3885
6666.32 3915
6667.09 3900
6667.86 3939
6668.63 4079
6669.40 4297
6670.17 4372
6670.94 4354
6671.71 4463
6672.48 4552
6673.25 4466
6674.02 4501
6674.79 4366
6675.57 4433
6676.34 4505
6677.11 4413
6677.88 4439
6678.65 4426
6679.42 4371
6680.19 4407
6680.96 4340
6681.74 4359
6682.51 4473
6683.28 4509
6684.05 4685
6684.82 4844
6685.59 4874
6686.37 4945
6687.14 4904
6687.91 4861
6688.68 4726
6689.45 4463
6690.22 4331
6691.00 4294
6691.77 4097
6692.54 3896
6693.31 3871
6694.08 3683
6694.86 3697
6695.63 3812
6696.40 3738
6697.17 3748
6697.95 3677
6698.72 3727
6699.49 3597
6700.26 3708
6701.04 3650
6701.81 3550
6702.58 3628
6703.35 3484
6704.13 3508
6704.90 3524
6705.67 3511
6706.44 3383
6707.22 3411
6707.99 3457
6708.76 3287
6709.54 3307
6710.31 3449
6711.08 3384
6711.86 3337
6712.63 3294
6713.40 3291
6714.17 3232
6714.95 3220
6715.72 3222
6716.50 3234
6717.27 3186
6718.04 3231
6718.82 3151
6719.59 3133
6720.36 3151
6721.14 3225
6721.91 3134
6722.68 3211
6723.46 3178
6724.23 3125
6725.01 3108
6725.78 3147
6726.55 3168
6727.33 3072
6728.10 3180
6728.88 3072
6729.65 3099
6730.42 3110
6731.20 3019
6731.97 3109
6732.75 3096
6733.52 3080
6734.30 3149
6735.07 3102
6735.84 3071
6736.62 3096
6737.39 3217
6738.17 3225
6738.94 3233
6739.72 3215
6740.49 3294
6741.27 3305
6742.04 3379
6742.82 3368
6743.59 3259
6744.37 3263
6745.14 3348
6745.92 3412
6746.69 3346
6747.47 3343
6748.24 3357
6749.02 3494
6749.79 3530
6750.57 3437
6751.34 3675
6752.12 3588
6752.90 3778
6753.67 4029
6754.45 4014
6755.22 4046
6756.00 4080
6756.77 3918
6757.55 3899
6758.33 3712
6759.10 3833
6759.88 3550
6760.65 3443
6761.43 3479
6762.20 3372
6762.98 3259
6763.76 3339
6764.53 3498
6765.31 3389
6766.09 3494
6766.86 3366
6767.64 3390
6768.41 3470
6769.19 3666
6769.97 3623
6770.74 3473
6771.52 3591
6772.30 3448
6773.07 3381
6773.85 3308
6774.63 3237
6775.40 3217
6776.18 3199
6776.96 3228
6777.74 3074
6778.51 3155
6779.29 3161
6780.07 3178
6780.84 3137
6781.62 3092
6782.40 3159
6783.17 3108
6783.95 3225
6784.73 3222
6785.51 3184
6786.28 3107
6787.06 3125
6787.84 3066
6788.62 2990
6789.39 2963
6790.17 3069
6790.95 3089
6791.73 2973
6792.51 2930
6793.28 2961
6794.06 3097
6794.84 2942
6795.62 2879
6796.39 2894
6797.17 2893
6797.95 2971
6798.73 3026
6799.51 3096
6800.29 3106
6801.06 3106
6801.84 3071
6802.62 3015
6803.40 3025
6804.18 3136
6804.96 3168
6805.73 3138
6806.51 3154
6807.29 3213
6808.07 3047
6808.85 3133
6809.63 3019
6810.41 2973
6811.18 2977
6811.96 3021
6812.74 3022
6813.52 2950
6814.30 2948
6815.08 3022
6815.86 2963
6816.64 2907
6817.42 2953
6818.20 3072
6818.98 3016
6819.76 3021
6820.53 3079
6821.31 2971
6822.09 3035
6822.87 2950
6823.65 2865
6824.43 3019
6825.21 2952
6825.99 2936
6826.77 3041
6827.55 2930
6828.33 2909
6829.11 2952
6829.89 3013
6830.67 3052
6831.45 3166
6832.23 3050
6833.01 3030
6833.79 3171
6834.57 3141
6835.35 3458
6836.13 3818
6836.91 4256
6837.69 4773
6838.47 5257
6839.25 5592
6840.03 5759
6840.81 5577
6841.59 5583
6842.37 5280
6843.16 4956
6843.94 4821
6844.72 4342
6845.50 4218
6846.28 4101
6847.06 3948
6847.84 3845
6848.62 4053
6849.40 4371
6850.18 4641
6850.96 4940
6851.75 5219
6852.53 5189
6853.31 5151
6854.09 5110
6854.87 4948
6855.65 4566
6856.43 4161
6857.22 4149
6858.00 3875
6858.78 3674
6859.56 3618
6860.34 3483
6861.12 3361
6861.90 3291
6862.69 3341
6863.47 3282
6864.25 3245
6865.03 3198
6865.81 3208
6866.60 3294
6867.38 3299
6868.16 3369
6868.94 3427
6869.72 3371
6870.51 3365
6871.29 3434
6872.07 3401
6872.85 3314
6873.64 3391
6874.42 3458
6875.20 3621
6875.98 3575
6876.77 3575
6877.55 3531
6878.33 3583
6879.11 3778
6879.90 4018
6880.68 4039
6881.46 4388
6882.25 4737
6883.03 4801
6883.81 4907
6884.59 4797
6885.38 4890
6886.16 4737
6886.94 4743
6887.73 4776
6888.51 4863
6889.29 4857
6890.08 4860
6890.86 4896
6891.64 4898
6892.43 4773
6893.21 4617
6893.99 4231
6894.78 4187
6895.56 4136
6896.35 4023
6897.13 3960
6897.91 3968
6898.70 3917
6899.48 3922
6900.26 3765
6901.05 3758
6901.83 3834
6902.62 3872
6903.40 3883
6904.18 3764
6904.97 3842
6905.75 3709
6906.54 3676
6907.32 3760
6908.11 3604
6908.89 3625
6909.67 3703
6910.46 3769
6911.24 3713
6912.03 3638
6912.81 3519
6913.60 3533
6914.38 3521
6915.17 3489
6915.95 3609
6916.74 3554
6917.52 3668
6918.31 3638
6919.09 3571
6919.88 3603
6920.66 3655
6921.45 3685
6922.23 3629
6923.02 3668
6923.80 3613
6924.59 3777
6925.37 3873
6926.16 3775
6926.94 3904
6927.73 3967
6928.51 3954
6929.30 3966
6930.09 4017
6930.87 3995
6931.66 3940
6932.44 3907
6933.23 3898
6934.01 3951
6934.80 3907
6935.59 3955
6936.37 3980
6937.16 4023
6937.94 4196
6938.73 4340
6939.52 4608
6940.30 4869
6941.09 5122
6941.88 5396
6942.66 5683
6943.45 5860
6944.23 5861
6945.02 5879
6945.81 5992
6946.59 6078
6947.38 6225
6948.17 6285
6948.95 6372
6949.74 6450
6950.53 6333
6951.31 6252
6952.10 6072
6952.89 6014
6953.67 5744
6954.46 5587
6955.25 5466
6956.04 5318
6956.82 5310
6957.61 5353
6958.40 5231
6959.18 5165
6959.97 5129
6960.76 5293
6961.55 5350
6962.33 5367
6963.12 5493
6963.91 5575
6964.70 5629
6965.48 5862
6966.27 6000
6967.06 6392
6967.85 6705
6968.63 7065
6969.42 7139
6970.21 7383
6971.00 7667
6971.79 7572
6972.57 7473
6973.36 7444
6974.15 7468
6974.94 7493
6975.73 7469
6976.52 7500
6977.30 7727
6978.09 7917
6978.88 8388
6979.67 8914
6980.46 9806
6981.25 10774
6982.03 12625
6982.82 15196
6983.61 18136
6984.40 21857
6985.19 25597
6985.98 28441
6986.77 30084
6987.55 30216
6988.34 29484
6989.13 27051
6989.92 24176
6990.71 21209
6991.50 18356
6992.29 15592
6993.08 13239
6993.87 11525
6994.66 9732
6995.45 8578
6996.24 7741
6997.02 7209
6997.81 6647
6998.60 6201
6999.39 6029
7000.18 5777
7000.97 5763
7001.76 5850
7002.55 5724
7003.34 5568
7004.13 5445
7004.92 5251
7005.71 5082
7006.50 4735
7007.29 4576
7008.08 4411
7008.87 4241
7009.66 4392
7010.45 4517
7011.24 4814
7012.03 4875
7012.82 5168
7013.61 5259
7014.40 5278
7015.19 5366
7015.98 5212
7016.77 5172
7017.56 4945
7018.35 4815
7019.15 4901
7019.94 4778
7020.73 4745
7021.52 4848
7022.31 4910
7023.10 5041
7023.89 5206
7024.68 5343
7025.47 5460
7026.26 5686
7027.05 5731
7027.85 5764
7028.64 5699
7029.43 5675
7030.22 5493
7031.01 5342
7031.80 5084
7032.59 5004
7033.38 4829
7034.18 4697
7034.97 4616
7035.76 4604
7036.55 4615
7037.34 4597
7038.13 4558
7038.93 4691
7039.72 4664
7040.51 4729
7041.30 4711
7042.09 4712
7042.89 4701
7043.68 4751
7044.47 4705
7045.26 4709
7046.05 4777
7046.85 4737
7047.64 4721
7048.43 4863
7049.22 4919
7050.01 4993
7050.81 5247
7051.60 5389
7052.39 5339
7053.18 5278
7053.98 5199
7054.77 4876
7055.56 4701
7056.36 4640
7057.15 4674
7057.94 4620
7058.73 4624
7059.53 4588
7060.32 4622
7061.11 4525
7061.91 4482
7062.70 4332
7063.49 4309
7064.29 4236
7065.08 4235
7065.87 4227
7066.66 4058
7067.46 4007
7068.25 4035
7069.04 3952
7069.84 3937
7070.63 3912
7071.43 3833
7072.22 3780
7073.01 3592
7073.81 3631
7074.60 3674
7075.39 3585
7076.19 3522
7076.98 3566
7077.78 3501
7078.57 3429
7079.36 3309
7080.16 3298
7080.95 3367
7081.75 3454
7082.54 3527
7083.33 3396
7084.13 3413
7084.92 3475
7085.72 3629
7086.51 3727
7087.31 3909
7088.10 3927
7088.90 3970
7089.69 4019
7090.48 3867
7091.28 3790
7092.07 3800
7092.87 3574
7093.66 3425
7094.46 3267
7095.25 3199
7096.05 3124
7096.84 3013
7097.64 2967
7098.43 2936
7099.23 2920
7100.02 2945
7100.82 2922
7101.61 2788
7102.41 2834
7103.20 2814
7104.00 2825
7104.80 2821
7105.59 2799
7106.39 2736
7107.18 2634
7107.98 2681
7108.77 2682
7109.57 2621
7110.36 2654
7111.16 2695
7111.96 2589
7112.75 2611
7113.55 2599
7114.34 2657
7115.14 2618
7115.94 2660
7116.73 2723
7117.53 2632
7118.32 2607
7119.12 2624
7119.92 2684
7120.71 2655
7121.51 2652
7122.31 2691
7123.10 2640
7123.90 2570
7124.70 2641
7125.49 2651
7126.29 2627
7127.09 2588
7127.88 2677
7128.68 2746
7129.48 2749
7130.27 2816
7131.07 2784
7131.87 2772
7132.66 2759
7133.46 2726
7134.26 2607
7135.06 2669
7135.85 2602
7136.65 2587
7137.45 2530
7138.24 2553
7139.04 2453
7139.84 2430
7140.64 2478
7141.43 2556
7142.23 2568
7143.03 2469
7143.83 2413
7144.62 2450
7145.42 2465
7146.22 2433
7147.02 2416
7147.82 2379
7148.61 2390
7149.41 2424
7150.21 2376
7151.01 2308
7151.81 2300
7152.60 2400
7153.40 2441
7154.20 2412
7155.00 2450
7155.80 2516
7156.59 2446
7157.39 2427
7158.19 2454
7158.99 2529
7159.79 2511
7160.59 2490
7161.39 2404
7162.18 2424
7162.98 2428
7163.78 2410
7164.58 2510
7165.38 2453
7166.18 2387
7166.98 2339
7167.78 2395
7168.57 2378
7169.37 2313
7170.17 2338
7170.97 2372
7171.77 2342
7172.57 2303
7173.37 2177
7174.17 2211
7174.97 2255
7175.77 2222
7176.57 2200
7177.37 2162
7178.17 2197
7178.97 2243
7179.77 2177
7180.56 2230
7181.36 2256
7182.16 2277
7182.96 2289
7183.76 2296
7184.56 2250
7185.36 2284
7186.16 2266
7186.96 2226
7187.76 2131
7188.56 2111
7189.36 2098
7190.16 2142
7190.96 2126
7191.76 2060
7192.57 2058
7193.37 2086
7194.17 2074
7194.97 2033
7195.77 2011
7196.57 2065
7197.37 2164
7198.17 2142
7198.97 2083
7199.77 2126
7200.57 2044
7201.37 2148
7202.17 2148
7202.97 2227
7203.77 2262
7204.58 2182
7205.38 2194
7206.18 2156
7206.98 2137
7207.78 2130
7208.58 2122
7209.38 2095
7210.18 2183
7210.99 2188
7211.79 2311
7212.59 2333
7213.39 2256
7214.19 2235
7214.99 2247
7215.79 2217
7216.60 2222
7217.40 2227
7218.20 2254
7219.00 2227
7219.80 2267
7220.60 2204
7221.41 2274
7222.21 2282
7223.01 2282
7223.81 2320
7224.62 2293
7225.42 2312
7226.22 2304
7227.02 2317
7227.82 2342
7228.63 2386
7229.43 2373
7230.23 2365
7231.03 2425
7231.84 2406
7232.64 2556
7233.44 2578
7234.24 2818
7235.05 2987
7235.85 3301
7236.65 3473
7237.45 3559
7238.26 3645
7239.06 3541
7239.86 3417
7240.67 3253
7241.47 3044
7242.27 2950
7243.08 2925
7243.88 2742
7244.68 2637
7245.49 2665
7246.29 2676
7247.09 2622
7247.90 2636
7248.70 2596
7249.50 2687
7250.31 2712
7251.11 2743
7251.91 2578
7252.72 2606
7253.52 2646
7254.32 2649
7255.13 2698
7255.93 2660
7256.74 2702
7257.54 2725
7258.34 2634
7259.15 2633
7259.95 2729
7260.76 2774
7261.56 2845
7262.36 2867
7263.17 2883
7263.97 2907
7264.78 2958
7265.58 2988
7266.39 2983
7267.19 2898
7268.00 2860
7268.80 2880
7269.60 2819
7270.41 2777
7271.21 2819
7272.02 2858
7272.82 2825
7273.63 2844
7274.43 2783
7275.24 2808
7276.04 2801
7276.85 2875
7277.65 2839
7278.46 2967
7279.26 2938
7280.07 3117
7280.87 3231
7281.68 3487
7282.48 3793
7283.29 4027
7284.09 4288
7284.90 4480
7285.71 4515
7286.51 4646
7287.32 4615
7288.12 4536
7288.93 4297
7289.73 4068
7290.54 3741
7291.35 3549
7292.15 3396
7292.96 3275
7293.76 3102
7294.57 3158
7295.38 3075
7296.18 3156
7296.99 3109
7297.79 3129
7298.60 3128
7299.41 3249
7300.21 3238
7301.02 3270
7301.82 3310
7302.63 3318
7303.44 3297
7304.24 3406
7305.05 3274
7305.86 3480
7306.66 3423
7307.47 3484
7308.28 3683
7309.08 3866
7309.89 4070
7310.70 4316
7311.50 4354
7312.31 4409
7313.12 4414
7313.93 4381
7314.73 4402
7315.54 4309
7316.35 4190
7317.15 4355
7317.96 4504
7318.77 4939
7319.58 5243
7320.38 5590
7321.19 5861
7322.00 6080
7322.81 6029
7323.61 5842
7324.42 5671
7325.23 5367
7326.04 5136
7326.84 4891
7327.65 4581
7328.46 4431
7329.27 4041
7330.08 3948
7330.88 3851
7331.69 3738
7332.50 3685
7333.31 3679
7334.12 3529
7334.92 3600
7335.73 3652
7336.54 3800
7337.35 3881
7338.16 4079
7338.97 4308
7339.78 4714
7340.58 4832
7341.39 4922
7342.20 4926
7343.01 5069
7343.82 4961
7344.63 4734
7345.44 4432
7346.24 4317
7347.05 4243
7347.86 4022
7348.67 3984
7349.48 3795
7350.29 3761
7351.10 3801
7351.91 3636
7352.72 3568
7353.53 3550
7354.34 3427
7355.14 3579
7355.95 3632
7356.76 3725
7357.57 3932
7358.38 4025
7359.19 4163
7360.00 4430
7360.81 4683
7361.62 4889
7362.43 4879
7363.24 4917
7364.05 4837
7364.86 4675
7365.67 4789
7366.48 4619
7367.29 4461
7368.10 4344
7368.91 4196
7369.72 4039
7370.53 3929
7371.34 3831
7372.15 3638
7372.96 3576
7373.77 3568
7374.58 3524
7375.39 3479
7376.20 3553
7377.01 3583
7377.82 3628
7378.63 3706
7379.44 3965
7380.26 4193
7381.07 4376
7381.88 4606
7382.69 4473
7383.50 4620
7384.31 4654
7385.12 4442
7385.93 4469
7386.74 4434
7387.55 4230
7388.36 4081
7389.18 4029
7389.99 3771
7390.80 3776
7391.61 3621
7392.42 3449
7393.23 3339
7394.04 3215
7394.86 3215
7395.67 3210
7396.48 3167
7397.29 3182
7398.10 3209
7398.91 3342
7399.73 3430
7400.54 3338
7401.35 3542
7402.16 3512
7402.97 3464
7403.79 3488
7404.60 3439
7405.41 3450
7406.22 3355
7407.03 3290
7407.85 3244
7408.66 3276
7409.47 3073
7410.28 3148
7411.10 3097
7411.91 3006
7412.72 2899
7413.53 2791
7414.35 2753
7415.16 2759
7415.97 2651
7416.78 2565
7417.60 2444
7418.41 2474
7419.22 2497
7420.03 2539
7420.85 2490
7421.66 2500
7422.47 2451
7423.29 2372
7424.10 2409
7424.91 2420
7425.73 2261
7426.54 2347
7427.35 2357
7428.17 2283
7428.98 2284
7429.79 2267
7430.61 2277
7431.42 2310
7432.23 2274
7433.05 2225
7433.86 2193
7434.67 2305
7435.49 2226
7436.30 2162
7437.12 2262
7437.93 2295
7438.74 2293
7439.56 2236
7440.37 2172
7441.18 2227
7442.00 2344
7442.81 2246
7443.63 2197
7444.44 2201
7445.26 2246
7446.07 2206
7446.88 2140
7447.70 2217
7448.51 2172
7449.33 2099
7450.14 2092
7450.96 2114
7451.77 2086
7452.59 2090
7453.40 2002
7454.22 2004
7455.03 2060
7455.85 2106
7456.66 2053
7457.47 2060
7458.29 2048
7459.10 2011
7459.92 1985
7460.74 2091
7461.55 2060
7462.37 2024
7463.18 2048
7464.00 2030
7464.81 2046
7465.63 1983
7466.44 1967
7467.26 2082
7468.07 2091
7468.89 2095
7469.70 2068
7470.52 2027
7471.34 2021
7472.15 2032
7472.97 2068
7473.78 2011
7474.60 2054
7475.41 2013
7476.23 1960
7477.05 2022
7477.86 1932
7478.68 1945
7479.49 1919
7480.31 1913
7481.13 1974
7481.94 2035
7482.76 2040
7483.58 2038
7484.39 1958
7485.21 1905
7486.03 1921
7486.84 1906
7487.66 1978
7488.48 2027
7489.29 1896
7490.11 1897
7490.93 1903
7491.74 1924
7492.56 1894
7493.38 1843
7494.19 1867
7495.01 1865
7495.83 1916
7496.64 1960
7497.46 1891
7498.28 1905
7499.10 1819
7499.91 1849
7500.73 1920
7501.55 1902
7502.36 1825
7503.18 1862
7504.00 1742
7504.82 1803
7505.63 1857
7506.45 1826
7507.27 1859
7508.09 1847
7508.90 1819
7509.72 1806
7510.54 1808
7511.36 1834
7512.18 1766
7512.99 1855
7513.81 1834
7514.63 1792
7515.45 1751
7516.27 1726
7517.08 1671
7517.90 1786
7518.72 1768
7519.54 1800
7520.36 1770
7521.18 1793
7521.99 1783
7522.81 1788
7523.63 1735
7524.45 1800
7525.27 1804
7526.09 1793
7526.91 1734
7527.72 1811
7528.54 1812
7529.36 1783
7530.18 1838
7531.00 1805
7531.82 1795
7532.64 1870
7533.46 1853
7534.28 1831
7535.10 1773
7535.91 1763
7536.73 1770
7537.55 1729
7538.37 1726
7539.19 1723
7540.01 1799
7540.83 1843
7541.65 1744
7542.47 1793
7543.29 1806
7544.11 1733
7544.93 1785
7545.75 1742
7546.57 1740
7547.39 1724
7548.21 1814
7549.03 1772
7549.85 1738
7550.67 1805
7551.49 1836
7552.31 1723
7553.13 1741
7553.95 1828
7554.77 1829
7555.59 1836
7556.41 1852
7557.23 1867
7558.05 1888
7558.87 1826
7559.69 1869
7560.51 1840
7561.33 1891
7562.15 1841
7562.97 1886
7563.79 1852
7564.61 1900
7565.44 1868
7566.26 1872
7567.08 1868
7567.90 1928
7568.72 1916
7569.54 1904
7570.36 1916
7571.18 1913
7572.00 1961
7572.82 1895
7573.65 1901
7574.47 1938
7575.29 1926
7576.11 1924
7576.93 1993
7577.75 1910
7578.57 1974
7579.40 1927
7580.22 1932
7581.04 1961
7581.86 1921
7582.68 1942
7583.50 2000
7584.33 2045
7585.15 2032
7585.97 2079
7586.79 1979
7587.61 1960
7588.44 2088
7589.26 2064
7590.08 2062
7590.90 2057
7591.72 2036
7592.55 2138
7593.37 2053
7594.19 2073
7595.01 2050
7595.84 2085
7596.66 2243
7597.48 2248
7598.30 2261
7599.13 2266
7599.95 2226
7600.77 2306
7601.59 2408
7602.42 2366
7603.24 2505
7604.06 2560
7604.89 2647
7605.71 2684
7606.53 2712
7607.36 2657
7608.18 2526
7609.00 2479
7609.82 2576
7610.65 2544
7611.47 2519
7612.29 2454
7613.12 2503
7613.94 2495
7614.77 2579
7615.59 2643
7616.41 2674
7617.24 2812
7618.06 2957
7618.88 3027
7619.71 3129
7620.53 3041
7621.35 3071
7622.18 3122
7623.00 3073
7623.83 2961
7624.65 2863
7625.47 2917
7626.30 2939
7627.12 2930
7627.95 2827
7628.77 2790
7629.60 2773
7630.42 2848
7631.24 2958
7632.07 2925
7632.89 3016
7633.72 3010
7634.54 2907
7635.37 2851
7636.19 2817
7637.02 2686
7637.84 2648
7638.67 2627
7639.49 2496
7640.31 2453
7641.14 2423
7641.96 2445
7642.79 2451
7643.61 2478
7644.44 2593
7645.26 2657
7646.09 2706
7646.92 2896
7647.74 3019
7648.57 3164
7649.39 3315
7650.22 3463
7651.04 3422
7651.87 3467
7652.69 3508
7653.52 3272
7654.34 3050
7655.17 2987
7656.00 2872
7656.82 2652
7657.65 2553
7658.47 2518
7659.30 2375
7660.12 2311
7660.95 2282
7661.78 2235
7662.60 2171
7663.43 2118
7664.25 2224
7665.08 2145
7665.91 2210
7666.73 2201
7667.56 2160
7668.39 2110
7669.21 2137
7670.04 2146
7670.87 2114
7671.69 2104
7672.52 2135
7673.35 2082
7674.17 2012
7675.00 2010
7675.83 1960
7676.65 1937
7677.48 1991
7678.31 2013
7679.13 1956
7679.96 1937
7680.79 1987
7681.61 2030
7682.44 2097
7683.27 2155
7684.10 2117
7684.92 2134
7685.75 2156
7686.58 2151
7687.40 2241
7688.23 2230
7689.06 2204
7689.89 2221
7690.71 2244
7691.54 2319
7692.37 2298
7693.20 2291
7694.03 2260
7694.85 2182
7695.68 2279
7696.51 2377
7697.34 2472
7698.16 2437
7698.99 2494
7699.82 2456
7700.65 2375
7701.48 2377
7702.31 2363
7703.13 2256
7703.96 2284
7704.79 2255
7705.62 2206
7706.45 2210
7707.28 2237
7708.10 2230
7708.93 2235
7709.76 2171
7710.59 2126
7711.42 2143
7712.25 2157
7713.08 2143
7713.90 2073
7714.73 2132
7715.56 2166
7716.39 2191
7717.22 2121
7718.05 2061
7718.88 2109
7719.71 2100
7720.54 2118
7721.37 2094
7722.20 2114
7723.02 2105
7723.85 2096
7724.68 2072
7725.51 2040
7726.34 2102
7727.17 2174
7728.00 2204
7728.83 2199
7729.66 2247
7730.49 2174
7731.32 2200
7732.15 2218
7732.98 2147
7733.81 2088
7734.64 2063
7735.47 2026
7736.30 2032
7737.13 2080
7737.96 2132
7738.79 2020
7739.62 1983
7740.45 2020
7741.28 1972
7742.11 2020
7742.94 2116
7743.77 2258
7744.60 2380
7745.43 2681
7746.26 2814
7747.09 3046
7747.92 3310
7748.75 3470
7749.59 3455
7750.42 3368
7751.25 3291
7752.08 3069
7752.91 2838
7753.74 2680
7754.57 2611
7755.40 2388
7756.23 2205
7757.06 2207
7757.90 2128
7758.73 2108
7759.56 2059
7760.39 1991
7761.22 2034
7762.05 2000
7762.88 1956
7763.71 1951
7764.55 1948
7765.38 1898
7766.21 1886
7767.04 1927
7767.87 1881
7768.70 1817
7769.54 1755
7770.37 1822
7771.20 1770
7772.03 1810
7772.86 1753
7773.70 1756
7774.53 1831
7775.36 1790
7776.19 1765
7777.02 1784
7777.86 1794
7778.69 1821
7779.52 1808
7780.35 1776
7781.19 1831
7782.02 1811
7782.85 1788
7783.68 1833
7784.52 1873
7785.35 1888
7786.18 1814
7787.01 1891
7787.85 1924
7788.68 1937
7789.51 1912
7790.35 1933
7791.18 1941
7792.01 1907
7792.84 1871
7793.68 1899
7794.51 1878
7795.34 1890
7796.18 1838
7797.01 1829
7797.84 1906
7798.68 1921
7799.51 1911
7800.34 1975
7801.18 1968
7802.01 2076
7802.84 2006
7803.68 1962
7804.51 1985
7805.35 2040
7806.18 2101
7807.01 2077
7807.85 2076
7808.68 2023
7809.51 2117
7810.35 2088
7811.18 2125
7812.02 2142
7812.85 2142
7813.68 2208
7814.52 2256
7815.35 2325
7816.19 2299
7817.02 2376
7817.86 2345
7818.69 2361
7819.52 2409
7820.36 2429
7821.19 2479
7822.03 2483
7822.86 2613
7823.70 2692
7824.53 2679
7825.37 2701
7826.20 2646
7827.04 2686
7827.87 2473
7828.71 2471
7829.54 2436
7830.38 2330
7831.21 2348
7832.05 2208
7832.88 2301
7833.72 2358
7834.55 2305
7835.39 2265
7836.22 2301
7837.06 2336
7837.89 2357
7838.73 2284
7839.57 2320
7840.40 2154
7841.24 2059
7842.07 2098
7842.91 2054
7843.74 2133
7844.58 2045
7845.42 2047
7846.25 2005
7847.09 1972
7847.92 1894
7848.76 1841
7849.60 1818
7850.43 1893
7851.27 1955
7852.10 1931
7852.94 1898
7853.78 1895
7854.61 1869
7855.45 1915
7856.29 1891
7857.12 1891
7857.96 1950
7858.79 1924
7859.63 1902
7860.47 1968
7861.30 1916
7862.14 1960
7862.98 1962
7863.81 1898
7864.65 1846
7865.49 1873
7866.33 1916
7867.16 1851
7868.00 1883
7868.84 1956
7869.67 1872
7870.51 1852
7871.35 1881
7872.19 1990
7873.02 1977
7873.86 2054
7874.70 2044
7875.54 2077
7876.37 2045
7877.21 2168
7878.05 2218
7878.89 2260
7879.72 2287
7880.56 2383
7881.40 2427
7882.24 2441
7883.07 2414
7883.91 2321
7884.75 2316
7885.59 2255
7886.43 2223
7887.26 2160
7888.10 2161
7888.94 2159
7889.78 2250
7890.62 2281
7891.45 2256
7892.29 2192
7893.13 2166
7893.97 2283
7894.81 2257
7895.65 2249
7896.49 2176
7897.32 2223
7898.16 2105
7899.00 2103
7899.84 2117
7900.68 2088
7901.52 1970
7902.36 1972
7903.20 2000
7904.03 1977
7904.87 1928
7905.71 1932
7906.55 2015
7907.39 2043
7908.23 2009
7909.07 1980
7909.91 2020
7910.75 2011
7911.59 1998
7912.43 2003
7913.27 2156
7914.11 2182
7914.94 2206
7915.78 2333
7916.62 2388
7917.46 2449
7918.30 2462
7919.14 2419
7919.98 2443
7920.82 2347
7921.66 2320
7922.50 2242
7923.34 2106
7924.18 2073
7925.02 1990
7925.86 1937
7926.70 1931
7927.54 1909
7928.38 1910
7929.22 1846
7930.06 1790
7930.90 1845
7931.74 1874
7932.59 1807
7933.43 1714
7934.27 1819
7935.11 1743
7935.95 1746
7936.79 1763
7937.63 1855
7938.47 1870
7939.31 1860
7940.15 1919
7940.99 1940
7941.83 1933
7942.67 1921
7943.52 2068
7944.36 1964
7945.20 1986
7946.04 1973
7946.88 1921
7947.72 1915
7948.56 1887
7949.40 1906
7950.25 1882
7951.09 1866
7951.93 1861
7952.77 1927
7953.61 1913
7954.45 1918
7955.29 1957
7956.14 1918
7956.98 2017
7957.82 2027
7958.66 1979
7959.50 1976
7960.35 1918
7961.19 1978
7962.03 1950
7962.87 1895
7963.71 1953
7964.56 1910
7965.40 1937
7966.24 1933
7967.08 1933
7967.93 1947
7968.77 2085
7969.61 2046
7970.45 2048
7971.29 2038
7972.14 1963
7972.98 1959
7973.82 1919
7974.67 1860
7975.51 1864
7976.35 1844
7977.19 1751
7978.04 1707
7978.88 1643
7979.72 1722
7980.57 1667
7981.41 1638
7982.25 1619
7983.09 1675
7983.94 1613
7984.78 1633
7985.62 1615
7986.47 1607
7987.31 1658
7988.15 1619
7989.00 1590
7989.84 1595
7990.68 1599
7991.53 1627
7992.37 1687
7993.22 1555
7994.06 1606
7994.90 1579
7995.75 1584
7996.59 1528
7997.43 1524
7998.28 1537
7999.12 1495
7999.97 1452
8000.81 1501
8001.65 1445
8002.50 1496
8003.34 1537
8004.19 1494
8005.03 1468
8005.88 1429
8006.72 1485
8007.57 1473
8008.41 1445
8009.25 1481
8010.10 1431
8010.94 1451
8011.79 1484
8012.63 1451
8013.48 1393
8014.32 1404
8015.17 1372
8016.01 1357
8016.86 1325
8017.70 1421
8018.55 1387
8019.39 1379
8020.24 1381
8021.08 1338
8021.93 1369
8022.77 1406
8023.62 1322
8024.46 1327
8025.31 1406
8026.15 1359
8027.00 1354
8027.84 1366
8028.69 1353
8029.54 1394
8030.38 1313
8031.23 1391
8032.07 1416
8032.92 1386
8033.76 1384
8034.61 1405
8035.46 1350
8036.30 1356
8037.15 1473
8037.99 1452
8038.84 1365
8039.69 1414
8040.53 1463
8041.38 1383
8042.22 1437
8043.07 1476
8043.92 1499
8044.76 1432
8045.61 1403
8046.46 1361
8047.30 1398
8048.15 1396
8049.00 1379
8049.84 1309
8050.69 1382
8051.54 1339
8052.38 1378
8053.23 1353
8054.08 1388
8054.92 1323
8055.77 1402
8056.62 1366
8057.46 1347
8058.31 1367
8059.16 1359
8060.01 1357
8060.85 1415
8061.70 1324
8062.55 1351
8063.40 1328
8064.24 1297
8065.09 1343
8065.94 1324
8066.79 1331
8067.63 1260
8068.48 1336
8069.33 1351
8070.18 1312
8071.02 1331
8071.87 1262
8072.72 1299
8073.57 1351
8074.42 1283
8075.26 1242
8076.11 1253
8076.96 1308
8077.81 1325
8078.66 1264
8079.50 1387
8080.35 1339
8081.20 1281
8082.05 1294
8082.90 1338
8083.75 1293
8084.59 1319
8085.44 1318
8086.29 1308
8087.14 1284
8087.99 1354
8088.84 1407
8089.69 1318
8090.53 1271
8091.38 1295
8092.23 1286
8093.08 1280
8093.93 1322
8094.78 1349
8095.63 1320
8096.48 1335
8097.33 1316
8098.18 1316
8099.02 1307
8099.87 1357
8100.72 1334
8101.57 1263
8102.42 1294
8103.27 1352
8104.12 1342
8104.97 1325
8105.82 1324
8106.67 1302
8107.52 1316
8108.37 1293
8109.22 1326
8110.07 1258
8110.92 1308
8111.77 1331
8112.62 1336
8113.47 1391
8114.32 1371
8115.17 1392
8116.02 1337
8116.87 1408
8117.72 1461
8118.57 1400
8119.42 1378
8120.27 1382
8121.12 1429
8121.97 1416
8122.82 1401
8123.67 1414
8124.52 1446
8125.37 1437
8126.22 1430
8127.07 1429
8127.93 1408
8128.78 1401
8129.63 1415
8130.48 1400
8131.33 1477
8132.18 1482
8133.03 1472
8133.88 1503
8134.73 1498
8135.58 1494
8136.44 1486
8137.29 1498
8138.14 1506
8138.99 1529
8139.84 1460
8140.69 1493
8141.54 1424
8142.39 1423
8143.25 1431
8144.10 1388
8144.95 1353
8145.80 1426
8146.65 1476
8147.50 1455
8148.36 1386
8149.21 1385
8150.06 1377
8150.91 1390
8151.76 1382
8152.62 1425
8153.47 1384
8154.32 1412
8155.17 1427
8156.02 1512
8156.88 1534
8157.73 1601
8158.58 1540
8159.43 1496
8160.29 1494
8161.14 1436
8161.99 1434
8162.84 1370
8163.70 1335
8164.55 1325
8165.40 1332
8166.25 1403
8167.11 1383
8167.96 1301
8168.81 1259
8169.67 1309
8170.52 1293
8171.37 1289
8172.23 1302
8173.08 1328
8173.93 1285
8174.78 1264
8175.64 1341
8176.49 1320
8177.34 1365
8178.20 1303
8179.05 1261
8179.90 1290
8180.76 1277
8181.61 1262
8182.47 1238
8183.32 1272
8184.17 1287
8185.03 1237
8185.88 1247
8186.73 1250
8187.59 1266
8188.44 1203
8189.30 1252
8190.15 1247
8191.00 1242
8191.86 1272
8192.71 1212
8193.57 1257
8194.42 1224
8195.27 1258
8196.13 1260
8196.98 1257
8197.84 1237
8198.69 1258
8199.55 1305
8200.40 1299
8201.26 1256
8202.11 1228
8202.96 1203
8203.82 1320
8204.67 1311
8205.53 1212
8206.38 1210
8207.24 1281
8208.09 1280
8208.95 1194
8209.80 1263
8210.66 1258
8211.51 1277
8212.37 1283
8213.22 1257
8214.08 1240
8214.93 1260
8215.79 1250
8216.65 1300
8217.50 1307
8218.36 1330
8219.21 1378
8220.07 1394
8220.92 1395
8221.78 1359
8222.63 1385
8223.49 1421
8224.35 1489
8225.20 1478
8226.06 1354
8226.91 1359
8227.77 1341
8228.63 1336
8229.48 1378
8230.34 1319
8231.19 1279
8232.05 1239
8232.91 1242
8233.76 1220
8234.62 1236
8235.47 1192
8236.33 1276
8237.19 1267
8238.04 1220
8238.90 1234
8239.76 1213
8240.61 1275
8241.47 1219
8242.33 1259
8243.18 1283
8244.04 1216
8244.90 1235
8245.75 1277
8246.61 1278
8247.47 1299
8248.33 1297
8249.18 1273
8250.04 1299
8250.90 1250
8251.75 1192
8252.61 1194
8253.47 1263
8254.33 1279
8255.18 1263
8256.04 1276
8256.90 1314
8257.76 1262
8258.61 1284
8259.47 1258
8260.33 1193
8261.19 1253
8262.04 1168
8262.90 1193
8263.76 1224
8264.62 1250
8265.48 1226
8266.33 1289
8267.19 1284
8268.05 1284
8268.91 1257
8269.77 1295
8270.62 1285
8271.48 1294
8272.34 1263
8273.20 1305
8274.06 1294
8274.92 1273
8275.77 1263
8276.63 1257
8277.49 1307
8278.35 1292
8279.21 1300
8280.07 1308
8280.93 1372
8281.78 1345
8282.64 1329
8283.50 1304
8284.36 1282
8285.22 1301
8286.08 1337
8286.94 1321
8287.80 1309
8288.66 1278
8289.51 1353
8290.37 1357
8291.23 1350
8292.09 1323
8292.95 1336
8293.81 1390
8294.67 1339
8295.53 1369
8296.39 1369
8297.25 1359
8298.11 1328
8298.97 1278
8299.83 1318
8300.69 1329
8301.55 1390
8302.41 1396
8303.27 1410
8304.13 1346
8304.99 1379
8305.85 1393
8306.71 1356
8307.57 1363
8308.43 1329
8309.29 1309
8310.15 1348
8311.01 1242
8311.87 1311
8312.73 1313
8313.59 1290
8314.45 1274
8315.31 1276
8316.17 1285
8317.03 1330
8317.89 1331
8318.75 1333
8319.61 1337
8320.47 1258
8321.33 1305
8322.20 1308
8323.06 1313
8323.92 1312
8324.78 1311
8325.64 1325
8326.50 1303
8327.36 1286
8328.22 1241
8329.08 1250
8329.94 1320
8330.81 1320
8331.67 1274
8332.53 1327
8333.39 1356
8334.25 1339
8335.11 1353
8335.97 1277
8336.84 1265
8337.70 1281
8338.56 1281
8339.42 1380
8340.28 1397
8341.15 1371
8342.01 1331
8342.87 1346
8343.73 1359
8344.59 1342
8345.45 1338
8346.32 1346
8347.18 1399
8348.04 1359
8348.90 1373
8349.77 1355
8350.63 1350
8351.49 1333
8352.35 1293
8353.22 1310
8354.08 1350
8354.94 1351
8355.80 1343
8356.67 1337
8357.53 1360
8358.39 1340
8359.25 1339
8360.12 1292
8360.98 1342
8361.84 1378
8362.71 1334
8363.57 1349
8364.43 1358
8365.29 1340
8366.16 1325
8367.02 1394
8367.88 1348
8368.75 1383
8369.61 1426
8370.47 1377
8371.34 1415
8372.20 1369
8373.06 1348
8373.93 1348
8374.79 1441
8375.65 1407
8376.52 1414
8377.38 1415
8378.25 1409
8379.11 1422
8379.97 1430
8380.84 1499
8381.70 1441
8382.56 1473
8383.43 1446
8384.29 1509
8385.16 1519
8386.02 1513
8386.89 1522
8387.75 1512
8388.61 1461
8389.48 1477
8390.34 1511
8391.21 1485
8392.07 1496
8392.94 1492
8393.80 1489
8394.67 1534
8395.53 1558
8396.39 1571
8397.26 1608
8398.12 1579
8398.99 1579
8399.85 1646
8400.72 1600
8401.58 1581
8402.45 1647
8403.31 1682
8404.18 1754
8405.04 1665
8405.91 1644
8406.77 1716
8407.64 1732
8408.50 1745
8409.37 1774
8410.24 1745
8411.10 1744
8411.97 1804
8412.83 1832
8413.70 1848
8414.56 1877
8415.43 1864
8416.29 1794
8417.16 1830
8418.03 1956
8418.89 1913
8419.76 1903
8420.62 1993
8421.49 1942
8422.36 1955
8423.22 1978
8424.09 2007
8424.95 2017
8425.82 2123
8426.69 2067
8427.55 2146
8428.42 2121
8429.28 2235
8430.15 2222
8431.02 2225
8431.88 2318
8432.75 2342
8433.62 2316
8434.48 2266
8435.35 2385
8436.22 2439
8437.08 2532
8437.95 2609
8438.82 2637
8439.68 2651
8440.55 2753
8441.42 2781
8442.29 2860
8443.15 2846
8444.02 2928
8444.89 2989
8445.75 2943
8446.62 2944
8447.49 2940
8448.36 3098
8449.22 3155
8450.09 3308
8450.96 3550
8451.83 3866
8452.69 4180
8453.56 4663
8454.43 5199
8455.30 5749
8456.16 6210
8457.03 6405
8457.90 6596
8458.77 6727
8459.64 6467
8460.50 6151
8461.37 5901
8462.24 5347
8463.11 4818
8463.98 4424
8464.84 3987
8465.71 3687
8466.58 3366
8467.45 3125
8468.32 2998
8469.19 2879
8470.05 2795
8470.92 2641
8471.79 2653
8472.66 2496
8473.53 2481
8474.40 2448
8475.27 2491
8476.13 2416
8477.00 2495
8477.87 2444
8478.74 2517
8479.61 2567
8480.48 2683
8481.35 2787
8482.22 2713
8483.09 2788
8483.96 2822
8484.82 2880
8485.69 2798
8486.56 2713
8487.43 2672
8488.30 2777
8489.17 2691
8490.04 2577
8490.91 2617
8491.78 2546
8492.65 2569
8493.52 2568
8494.39 2537
8495.26 2507
8496.13 2576
8497.00 2580
8497.87 2512
8498.74 2507
8499.61 2480
8500.48 2418
8501.35 2516
8502.22 2499
8503.09 2448
8503.96 2447
8504.83 2443
8505.70 2503
8506.57 2410
8507.44 2501
8508.31 2481
8509.18 2553
8510.05 2651
8510.92 2595
8511.79 2662
8512.66 2659
8513.53 2598
8514.40 2661
8515.27 2640
8516.15 2688
8517.02 2733
8517.89 2815
8518.76 2741
8519.63 2928
8520.50 3065
8521.37 3107
8522.24 3235
8523.11 3580
8523.98 3854
8524.86 4081
8525.73 4408
8526.60 4624
8527.47 4638
8528.34 4722
8529.21 4547
8530.08 4448
8530.96 4256
8531.83 3976
8532.70 3826
8533.57 3630
8534.44 3578
8535.31 3304
8536.19 3144
8537.06 3011
8537.93 2936
8538.80 2817
8539.67 2693
8540.55 2691
8541.42 2599
8542.29 2548
8543.16 2567
8544.03 2539
8544.91 2480
8545.78 2448
8546.65 2524
8547.52 2563
8548.40 2606
8549.27 2725
8550.14 2879
8551.01 2996
8551.89 3174
8552.76 3223
8553.63 3455
8554.51 3537
8555.38 3618
8556.25 3554
8557.12 3400
8558.00 3273
8558.87 3230
8559.74 3031
8560.62 2916
8561.49 2753
8562.36 2615
8563.24 2536
8564.11 2499
8564.98 2442
8565.86 2342
8566.73 2321
8567.60 2195
8568.48 2208
8569.35 2211
8570.22 2102
8571.10 2124
8571.97 2099
8572.84 2068
8573.72 2026
8574.59 2050
8575.46 2061
8576.34 2057
8577.21 2068
8578.09 1975
8578.96 1968
8579.83 2020
8580.71 2091
8581.58 2028
8582.46 2052
8583.33 2054
8584.21 2101
8585.08 2060
8585.95 2090
8586.83 2126
8587.70 2124
8588.58 2048
8589.45 2047
8590.33 2117
8591.20 2177
8592.08 2104
8592.95 2119
8593.83 2204
8594.70 2186
8595.58 2160
8596.45 2157
8597.33 2109
8598.20 2204
8599.08 2151
8599.95 2186
8600.83 2157
8601.70 2194
8602.58 2298
8603.45 2243
8604.33 2268
8605.20 2292
8606.08 2264
8606.95 2265
8607.83 2322
8608.70 2278
8609.58 2305
8610.45 2276
8611.33 2402
8612.21 2439
8613.08 2387
8613.96 2388
8614.83 2405
8615.71 2455
8616.59 2478
8617.46 2519
8618.34 2604
8619.21 2630
8620.09 2597
8620.97 2626
8621.84 2660
8622.72 2600
8623.59 2617
8624.47 2674
8625.35 2651
8626.22 2606
8627.10 2673
8627.98 2687
8628.85 2745
8629.73 2629
8630.61 2709
8631.48 2669
8632.36 2585
8633.24 2664
8634.11 2668
8634.99 2652
8635.87 2749
8636.74 2784
8637.62 2779
8638.50 2809
8639.37 2855
8640.25 2808
8641.13 2774
8642.01 2802
8642.88 2955
8643.76 3010
8644.64 2970
8645.52 3041
8646.39 3092
8647.27 3077
8648.15 3114
8649.03 3174
8649.90 3206
8650.78 3312
8651.66 3224
8652.54 3327
8653.41 3334
8654.29 3373
8655.17 3445
8656.05 3509
8656.93 3571
8657.80 3659
8658.68 3796
8659.56 3814
8660.44 4129
8661.32 4513
8662.19 4701
8663.07 5132
8663.95 5424
8664.83 5725
8665.71 5906
8666.59 5967
8667.46 5969
8668.34 5905
8669.22 5735
8670.10 5420
8670.98 5144
8671.86 4897
8672.74 4763
8673.62 4663
8674.49 4496
8675.37 4407
8676.25 4267
8677.13 4128
8678.01 4067
8678.89 3895
8679.77 3802
8680.65 3724
8681.53 3617
8682.41 3530
8683.29 3477
8684.16 3421
8685.04 3389
8685.92 3547
8686.80 3591
8687.68 3797
8688.56 3998
8689.44 4155
8690.32 4370
8691.20 4693
8692.08 4933
8692.96 5147
8693.84 5285
8694.72 5374
8695.60 5341
8696.48 5253
8697.36 4972
8698.24 4705
8699.12 4482
8700.00 4327
8700.88 4046
8701.76 3905
8702.64 3592
8703.52 3438
8704.40 3485
8705.28 3303
8706.16 3187
8707.04 3199
8707.92 3037
8708.80 2897
8709.69 2799
8710.57 2677
8711.45 2611
8712.33 2561
8713.21 2473
8714.09 2440
8714.97 2395
8715.85 2375
8716.73 2278
8717.61 2265
8718.49 2283
8719.38 2305
8720.26 2351
8721.14 2340
8722.02 2387
8722.90 2376
8723.78 2371
8724.66 2493
8725.54 2417
8726.43 2492
8727.31 2574
8728.19 2559
8729.07 2498
8729.95 2529
8730.83 2501
8731.72 2509
8732.60 2585
8733.48 2628
8734.36 2684
8735.24 2672
8736.13 2623
8737.01 2583
8737.89 2538
8738.77 2473
8739.65 2506
8740.54 2521
8741.42 2546
8742.30 2540
8743.18 2471
8744.07 2424
8744.95 2530
8745.83 2473
8746.71 2468
8747.60 2449
8748.48 2526
8749.36 2550
8750.24 2506
8751.13 2463
8752.01 2428
8752.89 2457
8753.77 2484
8754.66 2587
8755.54 2610
8756.42 2631
8757.31 2669
8758.19 2650
8759.07 2678
8759.96 2732
8760.84 2697
8761.72 2720
8762.61 2663
8763.49 2660
8764.37 2787
8765.26 2823
8766.14 2787
8767.02 2805
8767.91 2786
8768.79 2762
8769.67 2784
8770.56 2721
8771.44 2762
8772.32 2781
8773.21 2811
8774.09 2766
8774.98 2739
8775.86 2820
8776.74 2918
8777.63 3036
8778.51 3124
8779.40 3395
8780.28 3595
8781.17 3743
8782.05 3965
8782.93 4128
8783.82 4096
8784.70 4117
8785.59 3970
8786.47 4006
8787.36 3865
8788.24 3712
8789.13 3498
8790.01 3263
8790.89 3037
8791.78 2938
8792.66 2840
8793.55 2726
8794.43 2634
8795.32 2619
8796.20 2635
8797.09 2592
8797.97 2619
8798.86 2617
8799.74 2663
8800.63 2565
8801.52 2507
8802.40 2472
8803.29 2380
8804.17 2335
8805.06 2328
8805.94 2157
8806.83 2159
8807.71 2140
8808.60 2081
8809.48 2081
8810.37 2098
8811.26 2056
8812.14 2031
8813.03 2022
8813.91 2041
8814.80 2060
8815.69 2049
8816.57 2086
8817.46 2005
8818.34 2007
8819.23 2002
8820.12 2039
8821.00 1999
8821.89 1935
8822.77 1922
8823.66 1939
8824.55 1928
8825.43 1890
8826.32 1859
8827.21 1929
8828.09 1906
8828.98 1857
8829.87 1827
8830.75 1855
8831.64 1848
8832.53 1871
8833.41 1841
8834.30 1854
8835.19 1825
8836.08 1798
8836.96 1815
8837.85 1874
8838.74 1897
8839.62 1813
8840.51 1881
8841.40 1838
8842.29 1818
8843.17 1844
8844.06 1816
8844.95 1839
8845.84 1815
8846.72 1776
8847.61 1793
8848.50 1777
8849.39 1782
8850.27 1761
8851.16 1776
8852.05 1778
8852.94 1815
8853.82 1734
8854.71 1700
8855.60 1732
8856.49 1698
8857.38 1687
8858.26 1728
8859.15 1719
8860.04 1742
8860.93 1700
8861.82 1704
8862.71 1729
8863.59 1777
8864.48 1716
8865.37 1695
8866.26 1658
8867.15 1681
8868.04 1701
8868.93 1667
8869.81 1665
8870.70 1685
8871.59 1646
8872.48 1614
8873.37 1657
8874.26 1643
8875.15 1609
8876.04 1655
8876.93 1634
8877.81 1662
8878.70 1678
8879.59 1565
8880.48 1558
8881.37 1484
8882.26 1502
8883.15 1603
8884.04 1528
8884.93 1465
8885.82 1496
8886.71 1526
8887.60 1503
8888.49 1500
8889.38 1498
8890.27 1509
8891.16 1512
8892.05 1456
8892.94 1466
8893.83 1436
8894.72 1472
8895.61 1486
8896.50 1426
8897.39 1429
8898.28 1389
8899.17 1329
8900.06 1368
8900.95 1379
8901.84 1381
8902.73 1331
8903.62 1359
8904.51 1365
8905.40 1374
8906.29 1378
8907.18 1398
8908.07 1364
8908.96 1332
8909.85 1360
8910.74 1357
8911.63 1358
8912.52 1333
8913.41 1320
8914.31 1333
8915.20 1354
8916.09 1349
8916.98 1361
8917.87 1292
8918.76 1375
8919.65 1354
8920.54 1387
8921.43 1341
8922.33 1283
8923.22 1356
8924.11 1307
8925.00 1289
8925.89 1317
8926.78 1288
8927.67 1298
8928.57 1265
8929.46 1279
8930.35 1287
8931.24 1324
8932.13 1301
8933.03 1288
8933.92 1278
8934.81 1303
8935.70 1272
8936.59 1239
8937.49 1272
8938.38 1313
8939.27 1244
8940.16 1231
8941.05 1259
8941.95 1282
8942.84 1267
8943.73 1232
8944.62 1312
8945.52 1235
8946.41 1199
8947.30 1241
8948.19 1209
8949.09 1205
8949.98 1206
8950.87 1283
8951.76 1226
8952.66 1213
8953.55 1222
8954.44 1235
8955.34 1263
8956.23 1216
8957.12 1249
8958.02 1250
8958.91 1204
8959.80 1205
8960.69 1261
8961.59 1265
8962.48 1227
8963.37 1238
8964.27 1226
8965.16 1203
8966.05 1189
8966.95 1167
8967.84 1117
8968.74 1206
8969.63 1243
8970.52 1199
8971.42 1194
8972.31 1227
8973.20 1235
8974.10 1240
8974.99 1208
8975.89 1186
8976.78 1211
8977.67 1187
8978.57 1234
8979.46 1224
8980.36 1224
8981.25 1238
8982.15 1237
8983.04 1172
8983.93 1208
8984.83 1190
8985.72 1194
8986.62 1208
8987.51 1188
8988.41 1241
8989.30 1250
8990.20 1193
8991.09 1263
8991.99 1186
8992.88 1146
8993.78 1208
8994.67 1160
8995.57 1202
8996.46 1212
8997.36 1166
8998.25 1114
8999.15 1187
9000.04 1118
9000.94 1175
9001.83 1187
9002.73 1190
9003.62 1198
9004.52 1146
9005.41 1123
9006.31 1130
9007.20 1172
9008.10 1159
9009.00 1142
9009.89 1143
9010.79 1184
9011.68 1227
9012.58 1221
9013.47 1202
9014.37 1147
9015.27 1229
9016.16 1124
9017.06 1121
9017.95 1154
9018.85 1132
9019.75 1135
9020.64 1118
9021.54 1142
9022.43 1156
9023.33 1172
9024.23 1169
9025.12 1155
9026.02 1165
9026.92 1144
9027.81 1146
9028.71 1119
9029.61 1165
9030.50 1146
9031.40 1158
9032.30 1150
9033.19 1115
9034.09 1094
9034.99 1164
9035.88 1132
9036.78 1187
9037.68 1139
9038.58 1110
9039.47 1172
9040.37 1183
9041.27 1153
9042.16 1151
9043.06 1113
9043.96 1104
9044.86 1141
9045.75 1128
9046.65 1096
9047.55 1122
9048.45 1157
9049.34 1184
9050.24 1140
9051.14 1130
9052.04 1202
9052.94 1179
9053.83 1181
9054.73 1158
9055.63 1152
9056.53 1153
9057.43 1185
9058.32 1154
9059.22 1147
9060.12 1143
9061.02 1144
9061.92 1155
9062.81 1157
9063.71 1161
9064.61 1181
9065.51 1201
9066.41 1174
9067.31 1197
9068.21 1109
9069.10 1135
9070.00 1157
9070.90 1143
9071.80 1193
9072.70 1146
9073.60 1124
9074.50 1165
9075.40 1194
9076.29 1147
9077.19 1118
9078.09 1207
9078.99 1171
9079.89 1198
9080.79 1190
9081.69 1228
9082.59 1196
9083.49 1234
9084.39 1155
9085.29 1128
9086.19 1169
9087.09 1217
9087.98 1213
9088.88 1225
9089.78 1184
9090.68 1226
9091.58 1247
9092.48 1259
9093.38 1242
9094.28 1199
9095.18 1213
9096.08 1262
9096.98 1209
9097.88 1194
9098.78 1202
9099.68 1164
9100.58 1193
9101.48 1206
9102.38 1180
9103.28 1181
9104.18 1145
9105.08 1203
9105.99 1172
9106.89 1117
9107.79 1190
9108.69 1196
9109.59 1202
9110.49 1145
9111.39 1158
9112.29 1166
9113.19 1210
9114.09 1122
9114.99 1125
9115.89 1110
9116.79 1137
9117.69 1177
9118.60 1165
9119.50 1137
9120.40 1134
9121.30 1159
9122.20 1185
9123.10 1139
9124.00 1151
9124.90 1185
9125.81 1169
9126.71 1164
9127.61 1166
9128.51 1110
9129.41 1185
9130.31 1157
9131.22 1125
9132.12 1149
9133.02 1132
9133.92 1181
9134.82 1097
9135.72 1098
9136.63 1136
9137.53 1153
9138.43 1150
9139.33 1212
9140.23 1124
9141.14 1129
9142.04 1086
9142.94 1134
9143.84 1136
9144.75 1134
9145.65 1188
9146.55 1144
9147.45 1117
9148.36 1107
9149.26 1134
9150.16 1120
9151.06 1218
9151.97 1167
9152.87 1190
9153.77 1138
9154.67 1168
9155.58 1136
9156.48 1170
9157.38 1199
9158.29 1175
9159.19 1144
9160.09 1174
9161.00 1203
9161.90 1151
9162.80 1174
9163.71 1181
9164.61 1185
9165.51 1204
9166.42 1195
9167.32 1144
9168.22 1206
9169.13 1231
9170.03 1292
9170.93 1225
9171.84 1190
9172.74 1223
9173.64 1263
9174.55 1231
9175.45 1209
9176.36 1149
9177.26 1145
9178.16 1146
9179.07 1109
9179.97 1223
9180.88 1166
9181.78 1146
9182.69 1148
9183.59 1155
9184.49 1102
9185.40 1149
9186.30 1251
9187.21 1238
9188.11 1157
9189.02 1194
9189.92 1180
9190.82 1218
9191.73 1241
9192.63 1233
9193.54 1252
9194.44 1211
9195.35 1242
9196.25 1267
9197.16 1223
9198.06 1280
9198.97 1234
9199.87 1329
9200.78 1309
9201.68 1312
9202.59 1323
9203.49 1362
9204.40 1313
9205.30 1213
9206.21 1274
9207.12 1262
9208.02 1229
9208.93 1225
9209.83 1237
9210.74 1223
9211.64 1197
9212.55 1172
9213.45 1180
9214.36 1158
9215.27 1159
9216.17 1188
9217.08 1181
9217.98 1194
9218.89 1176
9219.80 1156
9220.70 1194
9221.61 1169
9222.51 1151
9223.42 1208
9224.33 1222
9225.23 1217
9226.14 1175
9227.05 1134
9227.95 1151
9228.86 1132
9229.77 1158
9230.67 1154
9231.58 1154
9232.49 1170
9233.39 1155
9234.30 1162
9235.21 1170
9236.11 1158
9237.02 1132
9237.93 1135
9238.83 1193
9239.74 1171
9240.65 1168
9241.55 1124
9242.46 1141
9243.37 1148
9244.28 1154
9245.18 1203
9246.09 1165
9247.00 1127
9247.91 1145
9248.81 1047
9249.72 1056
9250.63 1093
9251.54 1138
9252.44 1121
9253.35 1127
9254.26 1092
9255.17 1094
9256.07 1143
9256.98 1135
9257.89 1143
9258.80 1071
9259.71 1146
9260.61 1193
9261.52 1140
9262.43 1161
9263.34 1174
9264.25 1143
9265.16 1184
9266.06 1195
9266.97 1166
9267.88 1148
9268.79 1183
9269.70 1194
9270.61 1189
9271.51 1150
9272.42 1178
9273.33 1160
9274.24 1123
9275.15 1151
9276.06 1172
9276.97 1156
9277.88 1202
9278.78 1202
9279.69 1115
9280.60 1108
9281.51 1141
9282.42 1173
9283.33 1109
9284.24 1136
9285.15 1151
9286.06 1195
9286.97 1182
9287.88 1139
9288.79 1197
9289.70 1165
9290.60 1224
9291.51 1209
9292.42 1201
9293.33 1197
9294.24 1268
9295.15 1226
9296.06 1222
9296.97 1164
9297.88 1149
9298.79 1206
9299.70 1210
9300.61 1200
9301.52 1200
9302.43 1223
9303.34 1215
9304.25 1258
9305.16 1203
9306.07 1226
9306.98 1287
9307.89 1240
9308.80 1220
9309.71 1188
9310.63 1242
9311.54 1199
9312.45 1246
9313.36 1260
9314.27 1290
9315.18 1235
9316.09 1241
9317.00 1270
9317.91 1237
9318.82 1207
9319.73 1252
9320.64 1191
9321.55 1150
9322.47 1191
9323.38 1171
9324.29 1116
9325.20 1205
9326.11 1155
9327.02 1209
9327.93 1144
9328.84 1168
9329.76 1166
9330.67 1129
9331.58 1148
9332.49 1167
9333.40 1083
9334.31 1158
9335.23 1141
9336.14 1082
9337.05 1151
9337.96 1179
9338.87 1167
9339.78 1221
9340.70 1190
9341.61 1151
9342.52 1205
9343.43 1150
9344.34 1175
9345.26 1179
9346.17 1140
9347.08 1145
9347.99 1084
9348.91 1144
9349.82 1207
9350.73 1177
9351.64 1120
9352.56 1167
9353.47 1137
9354.38 1178
9355.29 1194
9356.21 1201
9357.12 1169
9358.03 1132
9358.94 1171
9359.86 1160
9360.77 1189
9361.68 1125
9362.60 1149
9363.51 1140
9364.42 1170
9365.34 1124
9366.25 1195
9367.16 1168
9368.08 1149
9368.99 1181
9369.90 1111
9370.82 1162
9371.73 1188
9372.64 1184
9373.56 1160
9374.47 1201
9375.38 1199
9376.30 1213
9377.21 1232
9378.12 1258
9379.04 1152
9379.95 1169
9380.87 1228
9381.78 1225
9382.69 1197
9383.61 1191
9384.52 1232
9385.44 1203
9386.35 1240
9387.27 1214
9388.18 1257
9389.09 1282
9390.01 1321
9390.92 1283
9391.84 1356
9392.75 1282
9393.67 1312
9394.58 1322
9395.50 1347
9396.41 1279
9397.32 1271
9398.24 1441
9399.15 1381
9400.07 1315
9400.98 1371
9401.90 1277
9402.81 1248
9403.73 1233
9404.64 1217
9405.56 1258
9406.47 1269
9407.39 1290
9408.30 1279
9409.22 1291
9410.14 1263
9411.05 1222
9411.97 1258
9412.88 1249
9413.80 1220
9414.71 1283
9415.63 1255
9416.54 1256
9417.46 1271
9418.38 1249
9419.29 1295
9420.21 1268
9421.12 1283
9422.04 1175
9422.95 1226
9423.87 1296
9424.79 1309
9425.70 1231
9426.62 1266
9427.54 1283
9428.45 1336
9429.37 1281
9430.28 1267
9431.20 1329
9432.12 1267
9433.03 1302
9433.95 1307
9434.87 1331
9435.78 1390
9436.70 1384
9437.62 1338
9438.53 1380
9439.45 1369
9440.37 1423
9441.28 1387
9442.20 1437
9443.12 1450
9444.03 1467
9444.95 1462
9445.87 1386
9446.79 1463
9447.70 1434
9448.62 1424
9449.54 1404
9450.45 1434
9451.37 1501
9452.29 1549
9453.21 1539
9454.12 1514
9455.04 1537
9455.96 1528
9456.88 1450
9457.79 1435
9458.71 1461
9459.63 1476
9460.55 1458
9461.47 1440
9462.38 1501
9463.30 1431
9464.22 1381
9465.14 1393
9466.06 1397
9466.97 1438
9467.89 1398
9468.81 1441
9469.73 1420
9470.65 1416
9471.56 1425
9472.48 1419
9473.40 1443
9474.32 1456
9475.24 1421
9476.16 1415
9477.08 1473
9477.99 1460
9478.91 1552
9479.83 1560
9480.75 1601
9481.67 1533
9482.59 1509
9483.51 1531
9484.43 1554
9485.34 1509
9486.26 1489
9487.18 1530
9488.10 1504
9489.02 1467
9489.94 1444
9490.86 1405
9491.78 1401
9492.70 1402
9493.62 1419
9494.54 1505
9495.46 1489
9496.38 1459
9497.30 1444
9498.22 1420
9499.13 1454
9500.05 1485
9500.97 1491
9501.89 1365
9502.81 1424
9503.73 1456
9504.65 1505
9505.57 1547
9506.49 1562
9507.41 1500
9508.33 1540
9509.25 1556
9510.17 1583
9511.09 1571
9512.01 1591
9512.93 1572
9513.86 1600
9514.78 1577
9515.70 1600
9516.62 1667
9517.54 1759
9518.46 1806
9519.38 1825
9520.30 1915
9521.22 1891
9522.14 1949
9523.06 1986
9523.98 1977
9524.90 2001
9525.82 2040
9526.75 2009
9527.67 1938
9528.59 1872
9529.51 1834
9530.43 1865
9531.35 1840
9532.27 1888
9533.19 1836
9534.11 1829
9535.04 1770
9535.96 1740
9536.88 1724
9537.80 1774
9538.72 1782
9539.64 1761
9540.57 1731
9541.49 1714
9542.41 1713
9543.33 1720
9544.25 1714
9545.17 1695
9546.10 1755
9547.02 1753
9547.94 1813
9548.86 1819
9549.78 1852
9550.71 1854
9551.63 1842
9552.55 1804
9553.47 1769
9554.40 1830
9555.32 1823
9556.24 1775
9557.16 1798
9558.09 1761
9559.01 1780
9559.93 1819
9560.85 1826
9561.78 1781
9562.70 1856
9563.62 1828
9564.54 1832
9565.47 1799
9566.39 1785
9567.31 1815
9568.24 1795
9569.16 1759
9570.08 1774
9571.00 1805
9571.93 1761
9572.85 1780
9573.77 1792
9574.70 1860
9575.62 1809
9576.54 1837
9577.47 1870
9578.39 1861
9579.31 1838
9580.24 1862
9581.16 1884
9582.09 1915
9583.01 1880
9583.93 1824
9584.86 1900
9585.78 1858
9586.70 1882
9587.63 1824
9588.55 1877
9589.48 1919
9590.40 1879
9591.32 1862
9592.25 1900
9593.17 1944
9594.10 1992
9595.02 1968
9595.95 1976
9596.87 2054
9597.79 2156
9598.72 2167
9599.64 2177
9600.57 2273
9601.49 2257
9602.42 2189
9603.34 2203
9604.27 2146
9605.19 2173
9606.12 2136
9607.04 2115
9607.97 2121
9608.89 2095
9609.82 2099
9610.74 2032
9611.67 2074
9612.59 1937
9613.52 2046
9614.44 1997
9615.37 1982
9616.29 1992
9617.22 2011
9618.14 2054
9619.07 2042
9619.99 2108
9620.92 2065
9621.85 2003
9622.77 2134
9623.70 2136
9624.62 2115
9625.55 2126
9626.47 2127
9627.40 2179
9628.33 2192
9629.25 2226
9630.18 2245
9631.10 2274
9632.03 2251
9632.96 2251
9633.88 2317
9634.81 2332
9635.73 2403
9636.66 2435
9637.59 2460
9638.51 2414
9639.44 2407
9640.37 2456
9641.29 2615
9642.22 2577
9643.15 2650
9644.07 2682
9645.00 2752
9645.93 2771
9646.85 2888
9647.78 2923
9648.71 2884
9649.63 2895
9650.56 2886
9651.49 2907
9652.41 2883
9653.34 2885
9654.27 2856
9655.20 2893
9656.12 2869
9657.05 2769
9657.98 2713
9658.90 2668
9659.83 2654
9660.76 2666
9661.69 2697
9662.61 2663
9663.54 2647
9664.47 2683
9665.40 2702
9666.32 2716
9667.25 2742
9668.18 2769
9669.11 2780
9670.04 2820
9670.96 2777
9671.89 2835
9672.82 2922
9673.75 2835
9674.68 2851
9675.60 2944
9676.53 2891
9677.46 2946
9678.39 2991
9679.32 3026
9680.25 3045
9681.17 2995
9682.10 2944
9683.03 3021
9683.96 3056
9684.89 3133
9685.82 3177
9686.75 3179
9687.67 3130
9688.60 3221
9689.53 3241
9690.46 3151
9691.39 3191
9692.32 3206
9693.25 3244
9694.18 3221
9695.11 3321
9696.03 3286
9696.96 3256
9697.89 3273
9698.82 3339
9699.75 3274
9700.68 3310
9701.61 3301
9702.54 3264
9703.47 3260
9704.40 3222
9705.33 3194
9706.26 3229
9707.19 3060
9708.12 2983
9709.05 2980
9709.98 2948
9710.91 2952
9711.84 2985
9712.77 2985
9713.70 2977
9714.63 3044
9715.56 3113
9716.49 3101
9717.42 3095
9718.35 2958
9719.28 3040
9720.21 2943
9721.14 2836
9722.07 2786
9723.00 2705
9723.93 2577
9724.86 2637
9725.79 2532
9726.72 2553
9727.65 2451
9728.58 2475
9729.51 2437
9730.44 2334
9731.37 2380
9732.31 2480
9733.24 2444
9734.17 2446
9735.10 2401
9736.03 2366
9736.96 2316
9737.89 2366
9738.82 2240
9739.75 2316
9740.69 2328
9741.62 2314
9742.55 2301
9743.48 2260
9744.41 2307
9745.34 2251
9746.27 2214
9747.21 2198
9748.14 2170
9749.07 2186
9750.00 2216
9750.93 2150
9751.86 2178
9752.80 2180
9753.73 2129
9754.66 2125
9755.59 2106
9756.52 2124
9757.46 2099
9758.39 2170
9759.32 2118
9760.25 2151
9761.18 2145
9762.12 2247
9763.05 2128
9763.98 2176
9764.91 2187
9765.85 2169
9766.78 2180
9767.71 2112
9768.64 2116
9769.58 2134
9770.51 2165
9771.44 2203
9772.37 2223
9773.31 2096
9774.24 2156
9775.17 2159
9776.11 2208
9777.04 2159
9777.97 2157
9778.91 2185
9779.84 2196
9780.77 2242
9781.71 2263
9782.64 2291
9783.57 2284
9784.51 2269
9785.44 2196
9786.37 2171
9787.31 2198
9788.24 2155
9789.17 2132
9790.11 2143
9791.04 2154
9791.97 2111
9792.91 2066
9793.84 2012
9794.77 2049
9795.71 2082
9796.64 2032
9797.58 2087
9798.51 2129
9799.44 2083
9800.38 2117
9801.31 2172
9802.25 2144
9803.18 2145
9804.12 2041
9805.05 2065
9805.98 1992
9806.92 1906
9807.85 1919
9808.79 1861
9809.72 1799
9810.66 1849
9811.59 1854
9812.53 1818
9813.46 1792
9814.40 1757
9815.33 1746
9816.27 1744
9817.20 1735
9818.14 1707
9819.07 1698
9820.01 1692
9820.94 1727
9821.88 1712
9822.81 1662
9823.75 1657
9824.68 1650
9825.62 1689
9826.55 1616
9827.49 1603
9828.42 1647
9829.36 1624
9830.29 1601
9831.23 1644
9832.17 1633
9833.10 1638
9834.04 1673
9834.97 1622
9835.91 1641
9836.84 1657
9837.78 1614
9838.72 1569
9839.65 1622
9840.59 1669
9841.52 1661
9842.46 1591
9843.40 1599
9844.33 1588
9845.27 1611
9846.20 1613
9847.14 1562
9848.08 1661
9849.01 1652
9849.95 1670
9850.89 1655
9851.82 1680
9852.76 1677
9853.70 1691
9854.63 1654
9855.57 1679
9856.51 1670
9857.44 1642
9858.38 1622
9859.32 1633
9860.25 1608
9861.19 1558
9862.13 1569
9863.07 1567
9864.00 1575
9864.94 1528
9865.88 1571
9866.81 1571
9867.75 1614
9868.69 1573
9869.63 1575
9870.56 1602
9871.50 1611
9872.44 1542
9873.38 1543
9874.31 1570
9875.25 1540
9876.19 1544
9877.13 1572
9878.07 1593
9879.00 1611
9879.94 1613
9880.88 1589
9881.82 1574
9882.75 1554
9883.69 1521
9884.63 1538
9885.57 1512
9886.51 1515
9887.45 1530
9888.38 1482
9889.32 1502
9890.26 1502
9891.20 1506
9892.14 1530
9893.08 1549
9894.01 1524
9894.95 1484
9895.89 1529
9896.83 1487
9897.77 1534
9898.71 1453
9899.65 1478
9900.59 1515
9901.52 1570
9902.46 1538
9903.40 1539
9904.34 1594
9905.28 1569
9906.22 1560
9907.16 1583
9908.10 1596
9909.04 1624
9909.98 1546
9910.92 1503
9911.86 1539
9912.80 1594
9913.73 1566
9914.67 1604
9915.61 1573
9916.55 1589
9917.49 1638
9918.43 1661
9919.37 1685
9920.31 1702
9921.25 1716
9922.19 1829
9923.13 1846
9924.07 1893
9925.01 1900
9925.95 1935
9926.89 1982
9927.83 2064
9928.77 2064
9929.71 2044
9930.65 1984
9931.59 1971
9932.53 1875
9933.47 1843
9934.41 1810
9935.36 1754
9936.30 1697
9937.24 1643
9938.18 1643
9939.12 1630
9940.06 1642
9941.00 1599
9941.94 1593
9942.88 1563
9943.82 1625
9944.76 1635
9945.70 1656
9946.64 1670
9947.59 1694
9948.53 1745
9949.47 1809
9950.41 1824
9951.35 1789
9952.29 1741
9953.23 1702
9954.17 1758
9955.12 1715
9956.06 1693
9957.00 1604
9957.94 1585
9958.88 1566
9959.82 1517
9960.77 1535
9961.71 1499
9962.65 1546
9963.59 1453
9964.53 1450
9965.48 1467
9966.42 1434
9967.36 1408
9968.30 1392
9969.24 1341
9970.19 1407
9971.13 1395
9972.07 1351
9973.01 1343
9973.95 1309
9974.90 1352
9975.84 1340
9976.78 1297
9977.72 1316
9978.67 1345
9979.61 1332
9980.55 1327
9981.50 1284
9982.44 1341
9983.38 1332
9984.32 1346
9985.27 1336
9986.21 1389
9987.15 1360
9988.10 1362
9989.04 1381
9989.98 1363
9990.92 1338
9991.87 1320
9992.81 1369
9993.75 1332
9994.70 1341
9995.64 1296
9996.58 1289
9997.53 1349
9998.47 1361
9999.41 1340
10000.36 1343
10001.30 1282
10002.25 1333
10003.19 1294
10004.13 1256
10005.08 1257
10006.02 1331
10006.96 1308
10007.91 1273
10008.85 1316
10009.80 1324
10010.74 1267
10011.68 1276
10012.63 1300
10013.57 1259
10014.52 1270
10015.46 1319
10016.41 1269
10017.35 1279
10018.29 1272
10019.24 1273
10020.18 1242
10021.13 1254
10022.07 1266
10023.02 1311
10023.96 1326
10024.91 1311
10025.85 1321
10026.80 1308
10027.74 1248
10028.69 1261
10029.63 1251
10030.58 1266
10031.52 1215
10032.47 1286
10033.41 1282
10034.36 1286
10035.30 1249
10036.25 1261
10037.19 1263
10038.14 1224
10039.08 1262
10040.03 1255
10040.97 1259
10041.92 1175
10042.87 1215
10043.81 1210
10044.76 1202
10045.70 1233
10046.65 1206
10047.59 1281
10048.54 1203
10049.49 1175
10050.43 1188
10051.38 1239
10052.32 1233
10053.27 1167
10054.22 1209
10055.16 1187
10056.11 1158
10057.05 1212
10058.00 1200
10058.95 1198
10059.89 1127
10060.84 1182
10061.79 1162
10062.73 1228
10063.68 1199
10064.63 1249
10065.57 1266
10066.52 1224
10067.47 1286
10068.41 1219
10069.36 1194
10070.31 1207
10071.25 1233
10072.20 1223
10073.15 1237
10074.10 1207
10075.04 1223
10075.99 1223
10076.94 1157
10077.88 1169
10078.83 1167
10079.78 1195
10080.73 1187
10081.67 1167
10082.62 1154
10083.57 1150
10084.52 1164
10085.46 1185
10086.41 1186
10087.36 1165
10088.31 1157
10089.25 1151
10090.20 1151
10091.15 1162
10092.10 1168
10093.05 1180
10093.99 1163
10094.94 1208
10095.89 1236
10096.84 1191
10097.79 1179
10098.73 1252
10099.68 1246
10100.63 1226
10101.58 1217
10102.53 1238
10103.48 1232
10104.42 1218
10105.37 1158
10106.32 1220
10107.27 1272
10108.22 1196
10109.17 1165
10110.12 1209
10111.06 1215
10112.01 1164
10112.96 1160
10113.91 1147
10114.86 1234
10115.81 1174
10116.76 1178
10117.71 1205
10118.66 1198
10119.61 1191
10120.56 1177
10121.50 1191
10122.45 1145
10123.40 1180
10124.35 1172
10125.30 1196
10126.25 1138
10127.20 1170
10128.15 1202
10129.10 1213
10130.05 1185
10131.00 1191
10131.95 1193
10132.90 1200
10133.85 1216
10134.80 1210
10135.75 1198
10136.70 1194
10137.65 1245
10138.60 1158
10139.55 1235
10140.50 1215
10141.45 1198
10142.40 1215
10143.35 1267
10144.30 1218
10145.25 1235
10146.20 1249
10147.15 1225
10148.10 1310
10149.05 1221
10150.00 1287
10150.95 1264
10151.90 1323
10152.86 1310
10153.81 1324
10154.76 1309
10155.71 1328
10156.66 1279
10157.61 1279
10158.56 1260
10159.51 1346
10160.46 1364
10161.41 1285
10162.37 1306
10163.32 1338
10164.27 1353
10165.22 1355
10166.17 1391
10167.12 1343
10168.07 1340
10169.03 1368
10169.98 1369
10170.93 1402
10171.88 1392
10172.83 1428
10173.78 1435
10174.74 1400
10175.69 1401
10176.64 1436
10177.59 1484
10178.54 1416
10179.49 1438
10180.45 1483
10181.40 1475
10182.35 1523
10183.30 1487
10184.26 1523
10185.21 1491
10186.16 1542
10187.11 1537
10188.06 1498
10189.02 1520
10189.97 1503
10190.92 1505
10191.87 1497
10192.83 1549
10193.78 1522
10194.73 1478
10195.69 1510
10196.64 1556
10197.59 1530
10198.54 1606
10199.50 1602
10200.45 1613
10201.40 1595
10202.36 1641
10203.31 1702
10204.26 1712
10205.22 1699
10206.17 1744
10207.12 1786
10208.08 1721
10209.03 1755
10209.98 1734
10210.94 1853
10211.89 1802
10212.84 1796
10213.80 1749
10214.75 1724
10215.70 1684
10216.66 1695
10217.61 1642
10218.56 1602
10219.52 1570
10220.47 1589
10221.43 1589
10222.38 1594
10223.33 1619
10224.29 1640
10225.24 1643
10226.20 1632
10227.15 1634
10228.11 1676
10229.06 1743
10230.01 1638
10230.97 1788
10231.92 1857
10232.88 1826
10233.83 1889
10234.79 1941
10235.74 2026
10236.70 2041
10237.65 2048
10238.60 1978
10239.56 1964
10240.51 2011
10241.47 1965
10242.42 1879
10243.38 1776
10244.33 1759
10245.29 1725
10246.24 1654
10247.20 1576
10248.15 1605
10249.11 1616
10250.07 1622
10251.02 1630
10251.98 1632
10252.93 1619
10253.89 1573
10254.84 1555
10255.80 1603
10256.75 1533
10257.71 1515
10258.67 1454
10259.62 1487
10260.58 1439
10261.53 1412
10262.49 1455
10263.44 1454
10264.40 1464
10265.36 1430
10266.31 1466
10267.27 1474
10268.22 1459
10269.18 1449
10270.14 1431
10271.09 1417
10272.05 1436
10273.01 1438
10273.96 1455
10274.92 1437
10275.87 1420
10276.83 1427
10277.79 1417
10278.74 1379
10279.70 1305
10280.66 1322
10281.61 1336
10282.57 1367
10283.53 1328
10284.49 1305
10285.44 1379
10286.40 1320
10287.36 1250
10288.31 1353
10289.27 1332
10290.23 1349
10291.18 1326
10292.14 1333
10293.10 1353
10294.06 1385
10295.01 1358
10295.97 1373
10296.93 1342
10297.89 1324
10298.84 1342
10299.80 1326
10300.76 1283
10301.72 1292
10302.67 1362
10303.63 1302
10304.59 1291
10305.55 1212
10306.51 1283
10307.46 1271
10308.42 1279
10309.38 1299
10310.34 1272
10311.30 1280
10312.25 1283
10313.21 1308
10314.17 1262
10315.13 1250
10316.09 1294
10317.05 1350
10318.00 1293
10318.96 1329
10319.92 1330
10320.88 1255
10321.84 1236
10322.80 1212
10323.76 1248
10324.71 1263
10325.67 1235
10326.63 1221
10327.59 1181
10328.55 1250
10329.51 1264
10330.47 1309
10331.43 1259
10332.39 1251
10333.35 1307
10334.30 1278
10335.26 1286
10336.22 1250
10337.18 1245
10338.14 1189
10339.10 1255
10340.06 1243
10341.02 1181
10341.98 1221
10342.94 1235
10343.90 1168
10344.86 1234
10345.82 1218
10346.78 1223
10347.74 1256
10348.70 1212
10349.66 1191
10350.62 1224
10351.58 1189
10352.54 1217
10353.50 1203
10354.46 1152
10355.42 1176
10356.38 1177
10357.34 1167
10358.30 1179
10359.26 1128
10360.22 1202
10361.18 1163
10362.14 1160
10363.10 1163
10364.06 1152
10365.02 1139
10365.98 1131
10366.94 1187
10367.90 1149
10368.87 1152
10369.83 1184
10370.79 1138
10371.75 1158
10372.71 1129
10373.67 1119
10374.63 1159
10375.59 1151
10376.55 1135
10377.51 1123
10378.48 1119
10379.44 1110
10380.40 1131
10381.36 1121
10382.32 1079
10383.28 1082
10384.24 1123
10385.21 1116
10386.17 1084
10387.13 1114
10388.09 1134
10389.05 1115
10390.01 1083
10390.98 1064
10391.94 1099
10392.90 1096
10393.86 1053
10394.82 1105
10395.79 1117
10396.75 1096
10397.71 1108
10398.67 1091
10399.63 1124
10400.60 1073
10401.56 1038
10402.52 1115
10403.48 1143
10404.45 1120
10405.41 1077
10406.37 1081
10407.33 1140
10408.30 1129
10409.26 1114
10410.22 1102
10411.18 1166
10412.15 1134
10413.11 1147
10414.07 1149
10415.04 1224
10416.00 1178
10416.96 1237
10417.93 1164
10418.89 1197
10419.85 1249
10420.81 1257
10421.78 1181
10422.74 1195
10423.70 1202
10424.67 1188
10425.63 1154
10426.59 1158
10427.56 1164
10428.52 1180
10429.49 1163
10430.45 1059
10431.41 1120
10432.38 1108
10433.34 1055
10434.30 1068
10435.27 1045
10436.23 1069
10437.20 1063
10438.16 1035
10439.12 1064
10440.09 1032
10441.05 1027
10442.02 1043
10442.98 1041
10443.94 1031
10444.91 1034
10445.87 1066
10446.84 1061
10447.80 1044
10448.77 1048
10449.73 1022
10450.70 1082
10451.66 1006
10452.63 1043
10453.59 1021
10454.55 1007
10455.52 1020
10456.48 1027
10457.45 1045
10458.41 1046
10459.38 1027
10460.34 1065
10461.31 1052
10462.27 1033
10463.24 1036
10464.20 1035
10465.17 1058
10466.14 1040
10467.10 1071
10468.07 1052
10469.03 1070
10470.00 1065
10470.96 1084
10471.93 1097
10472.89 1066
10473.86 1091
10474.82 1077
10475.79 1053
10476.76 1101
10477.72 1138
10478.69 1141
10479.65 1155
10480.62 1140
10481.59 1082
10482.55 1100
10483.52 1100
10484.48 1070
10485.45 1091
10486.42 1133
10487.38 1160
10488.35 1095
10489.32 1054
10490.28 1118
10491.25 1034
10492.21 1089
10493.18 1133
10494.15 1148
10495.11 1103
10496.08 1127
10497.05 1136
10498.01 1088
10498.98 1145
10499.95 1147
10500.92 1107
10501.88 1101
10502.85 1108
10503.82 1136
10504.78 1164
10505.75 1166
10506.72 1190
10507.68 1216
10508.65 1165
10509.62 1148
10510.59 1101
10511.55 1102
10512.52 1085
10513.49 1117
10514.46 1160
10515.42 1163
10516.39 1128
10517.36 1115
10518.33 1090
10519.29 1105
10520.26 1101
10521.23 1101
10522.20 1092
10523.17 1133
10524.13 1107
10525.10 1122
10526.07 1121
10527.04 1116
10528.01 1117
10528.97 1149
10529.94 1176
10530.91 1154
10531.88 1173
10532.85 1202
10533.82 1223
10534.78 1192
10535.75 1164
10536.72 1169
10537.69 1190
10538.66 1205
10539.63 1223
10540.60 1229
10541.56 1233
10542.53 1222
10543.50 1245
10544.47 1214
10545.44 1162
10546.41 1200
10547.38 1155
10548.35 1202
10549.32 1180
10550.29 1134
10551.25 1183
10552.22 1160
10553.19 1162
10554.16 1200
10555.13 1182
10556.10 1212
10557.07 1202
10558.04 1231
10559.01 1217
10559.98 1226
10560.95 1277
10561.92 1269
10562.89 1292
10563.86 1297
10564.83 1299
10565.80 1316
10566.77 1250
10567.74 1253
10568.71 1220
10569.68 1220
10570.65 1201
10571.62 1168
10572.59 1192
10573.56 1205
10574.53 1238
10575.50 1263
10576.47 1253
10577.44 1226
10578.41 1203
10579.38 1208
10580.35 1274
10581.32 1276
10582.29 1221
10583.26 1263
10584.23 1243
10585.21 1219
10586.18 1260
10587.15 1255
10588.12 1298
10589.09 1253
10590.06 1257
10591.03 1290
10592.00 1325
10592.97 1277
10593.94 1250
10594.92 1303
10595.89 1258
10596.86 1300
10597.83 1298
10598.80 1325
10599.77 1324
10600.74 1345
10601.71 1368
10602.69 1345
10603.66 1407
10604.63 1393
10605.60 1387
10606.57 1414
10607.54 1442
10608.52 1419
10609.49 1520
10610.46 1443
10611.43 1542
10612.40 1447
10613.38 1493
10614.35 1513
10615.32 1435
10616.29 1467
10617.27 1435
10618.24 1422
10619.21 1388
10620.18 1377
10621.15 1374
10622.13 1323
10623.10 1306
10624.07 1308
10625.04 1348
10626.02 1294
10626.99 1315
10627.96 1291
10628.94 1298
10629.91 1307
10630.88 1298
10631.85 1262
10632.83 1326
10633.80 1318
10634.77 1336
10635.75 1339
10636.72 1357
10637.69 1373
10638.67 1404
10639.64 1325
10640.61 1357
10641.59 1416
10642.56 1334
10643.53 1392
10644.51 1396
10645.48 1306
10646.45 1292
10647.43 1322
10648.40 1285
10649.37 1266
10650.35 1234
10651.32 1255
10652.30 1176
10653.27 1200
10654.24 1182
10655.22 1211
10656.19 1223
10657.16 1197
10658.14 1151
10659.11 1191
10660.09 1182
10661.06 1157
10662.04 1154
10663.01 1140
10663.98 1170
10664.96 1142
10665.93 1104
10666.91 1114
10667.88 1128
10668.86 1129
10669.83 1128
10670.81 1132
10671.78 1123
10672.76 1156
10673.73 1157
10674.71 1158
10675.68 1117
10676.66 1124
10677.63 1211
10678.61 1173
10679.58 1156
10680.56 1113
10681.53 1100
10682.51 1063
10683.48 1089
10684.46 1083
10685.43 1086
10686.41 1110
10687.38 1131
10688.36 1140
10689.33 1132
10690.31 1147
10691.28 1110
10692.26 1098
10693.24 1135
10694.21 1075
10695.19 1078
10696.16 1065
10697.14 1079
10698.12 1051
10699.09 1068
10700.07 1035
10701.04 1072
10702.02 1114
10703.00 1097
10703.97 1056
10704.95 1074
10705.92 1063
10706.90 1052
10707.88 1032
10708.85 1042
10709.83 1051
10710.81 1035
10711.78 1067
10712.76 1036
10713.74 1046
10714.71 1066
10715.69 1034
10716.67 1088
10717.64 1055
10718.62 1023
10719.60 1095
10720.57 1087
10721.55 1010
10722.53 1046
10723.50 1028
10724.48 1014
10725.46 1030
10726.44 1049
10727.41 1021
10728.39 999
10729.37 1009
10730.35 1027
10731.32 1048
10732.30 1013
10733.28 1033
10734.26 1055
10735.23 1030
10736.21 1030
10737.19 1056
10738.17 1070
10739.14 1033
10740.12 1011
10741.10 1036
10742.08 1045
10743.06 1096
10744.03 1091
10745.01 1030
10745.99 978
10746.97 1046
10747.95 1070
10748.92 1026
10749.90 1066
10750.88 1058
10751.86 1017
10752.84 1056
10753.82 1060
10754.79 1069
10755.77 1066
10756.75 1065
10757.73 987
10758.71 1013
10759.69 1069
10760.67 1073
10761.65 1027
10762.62 1009
10763.60 1033
10764.58 1083
10765.56 1036
10766.54 1045
10767.52 1023
10768.50 1064
10769.48 1047
10770.46 1053
10771.44 1046
10772.42 1012
10773.39 1067
10774.37 1038
10775.35 1055
10776.33 1047
10777.31 1056
10778.29 1061
10779.27 1040
10780.25 1042
10781.23 1093
10782.21 1088
10783.19 1043
10784.17 1088
10785.15 1077
10786.13 1070
10787.11 1096
10788.09 1073
10789.07 1087
10790.05 1056
10791.03 1022
10792.01 1080
10792.99 1068
10793.97 1019
10794.95 1052
10795.93 1090
10796.91 1060
10797.89 1035
10798.87 1063
10799.85 1062
10800.83 1057
10801.82 1066
10802.80 1091
10803.78 1094
10804.76 1040
10805.74 1069
10806.72 1111
10807.70 1058
10808.68 1042
10809.66 1029
10810.64 1030
10811.62 1071
10812.61 1006
10813.59 1069
10814.57 1129
10815.55 1103
10816.53 1107
10817.51 1114
10818.49 1072
10819.47 1001
10820.46 1044
10821.44 1071
10822.42 1105
10823.40 1074
10824.38 1098
10825.36 1091
10826.35 1112
10827.33 1127
10828.31 1114
10829.29 1128
10830.27 1120
10831.25 1076
10832.24 1067
10833.22 1135
10834.20 1170
10835.18 1120
10836.17 1145
10837.15 1127
10838.13 1125
10839.11 1134
10840.09 1147
10841.08 1146
10842.06 1150
10843.04 1114
10844.02 1156
10845.01 1194
10845.99 1186
10846.97 1215
10847.96 1185
10848.94 1203
10849.92 1259
10850.90 1263
10851.89 1303
10852.87 1289
10853.85 1256
10854.84 1283
10855.82 1257
10856.80 1287
10857.78 1299
10858.77 1294
10859.75 1301
10860.73 1264
10861.72 1238
10862.70 1265
10863.68 1268
10864.67 1234
10865.65 1233
10866.64 1217
10867.62 1270
10868.60 1240
10869.59 1264
10870.57 1263
10871.55 1225
10872.54 1214
10873.52 1259
10874.51 1284
10875.49 1226
10876.47 1260
10877.46 1266
10878.44 1259
10879.43 1312
10880.41 1299
10881.39 1267
10882.38 1285
10883.36 1334
10884.35 1302
10885.33 1259
10886.32 1337
10887.30 1298
10888.29 1367
10889.27 1370
10890.25 1296
10891.24 1329
10892.22 1332
10893.21 1337
10894.19 1396
10895.18 1434
10896.16 1378
10897.15 1335
10898.13 1401
10899.12 1444
10900.10 1450
10901.09 1407
10902.07 1459
10903.06 1428
10904.04 1434
10905.03 1418
10906.01 1477
10907.00 1433
10907.99 1457
10908.97 1524
10909.96 1589
10910.94 1476
10911.93 1504
10912.91 1550
10913.90 1484
10914.88 1509
10915.87 1588
10916.86 1599
10917.84 1621
10918.83 1575
10919.81 1524
10920.80 1618
10921.79 1641
10922.77 1624
10923.76 1613
10924.74 1570
10925.73 1647
10926.72 1686
10927.70 1619
10928.69 1640
10929.68 1658
10930.66 1684
10931.65 1728
10932.64 1769
10933.62 1745
10934.61 1723
10935.60 1735
10936.58 1823
10937.57 1814
10938.56 1766
10939.54 1851
10940.53 1853
10941.52 1887
10942.50 1881
10943.49 1850
10944.48 1991
10945.47 1934
10946.45 1925
10947.44 2059
10948.43 2103
10949.41 2101
10950.40 2160
10951.39 2252
10952.38 2226
10953.36 2276
10954.35 2282
10955.34 2417
10956.33 2449
10957.31 2423
10958.30 2459
10959.29 2548
10960.28 2493
10961.27 2534
10962.25 2425
10963.24 2440
10964.23 2461
10965.22 2438
10966.21 2423
10967.19 2313
10968.18 2237
10969.17 2164
10970.16 2205
10971.15 2238
10972.13 2108
10973.12 2112
10974.11 2156
10975.10 2099
10976.09 2155
10977.08 2121
10978.07 2117
10979.05 2151
10980.04 2141
10981.03 2152
10982.02 2156
10983.01 2177
10984.00 2191
10984.99 2209
10985.98 2221
10986.96 2273
10987.95 2323
10988.94 2408
10989.93 2427
10990.92 2427
10991.91 2611
10992.90 2570
10993.89 2688
10994.88 2808
10995.87 2872
10996.86 2954
10997.85 3069
10998.84 3021
10999.83 3090
11000.82 3081
11001.81 3083
11002.79 3081
11003.78 3009
11004.77 2982
11005.76 2815
11006.75 2838
11007.74 2672
11008.73 2539
11009.72 2384
11010.71 2303
11011.70 2202
11012.69 2128
11013.68 2037
11014.67 2043
11015.67 2004
11016.66 1971
11017.65 1864
11018.64 1903
11019.63 1842
11020.62 1863
11021.61 1808
11022.60 1824
11023.59 1822
11024.58 1802
11025.57 1738
11026.56 1736
11027.55 1745
11028.54 1816
11029.53 1739
11030.52 1731
11031.52 1687
11032.51 1729
11033.50 1710
11034.49 1696
11035.48 1641
11036.47 1634
11037.46 1631
11038.45 1633
11039.45 1642
11040.44 1646
11041.43 1654
11042.42 1709
11043.41 1618
11044.40 1661
11045.39 1637
11046.39 1618
11047.38 1615
11048.37 1588
11049.36 1574
11050.35 1574
11051.35 1572
11052.34 1555
11053.33 1528
11054.32 1567
11055.31 1582
11056.31 1553
11057.30 1552
11058.29 1573
11059.28 1561
11060.27 1614
11061.27 1538
11062.26 1544
11063.25 1537
11064.24 1635
11065.24 1603
11066.23 1603
11067.22 1624
11068.21 1632
11069.21 1649
11070.20 1622
11071.19 1653
11072.19 1636
11073.18 1671
11074.17 1682
11075.16 1658
11076.16 1630
11077.15 1605
11078.14 1629
11079.14 1616
11080.13 1577
11081.12 1591
11082.12 1572
11083.11 1582
11084.10 1563
11085.10 1560
11086.09 1551
11087.08 1515
11088.08 1524
11089.07 1541
11090.06 1548
11091.06 1497
11092.05 1523
11093.04 1544
11094.04 1517
11095.03 1502
11096.03 1520
11097.02 1500
11098.01 1517
11099.01 1486
11100.00 1476
11101.00 1500
11101.99 1524
11102.98 1498
11103.98 1461
11104.97 1512
11105.97 1509
11106.96 1422
11107.96 1478
11108.95 1522
11109.95 1479
11110.94 1429
11111.93 1438
11112.93 1492
11113.92 1433
11114.92 1445
11115.91 1460
11116.91 1425
11117.90 1405
11118.90 1410
11119.89 1436
11120.89 1391
11121.88 1431
11122.88 1378
11123.87 1422
11124.87 1424
11125.86 1409
11126.86 1414
11127.85 1414
11128.85 1423
11129.84 1449
11130.84 1440
11131.84 1451
11132.83 1463
11133.83 1387
11134.82 1454
11135.82 1384
11136.81 1403
11137.81 1378
11138.81 1382
11139.80 1366
11140.80 1396
11141.79 1379
11142.79 1420
11143.79 1419
11144.78 1391
11145.78 1432
11146.77 1396
11147.77 1393
11148.77 1396
11149.76 1448
11150.76 1443
11151.75 1463
11152.75 1426
11153.75 1410
11154.74 1405
11155.74 1431
11156.74 1363
11157.73 1350
11158.73 1413
11159.73 1377
11160.72 1346
11161.72 1377
11162.72 1321
11163.71 1349
11164.71 1429
11165.71 1330
11166.71 1405
11167.70 1368
11168.70 1363
11169.70 1338
11170.69 1340
11171.69 1331
11172.69 1373
11173.69 1332
11174.68 1331
11175.68 1350
11176.68 1343
11177.68 1356
11178.67 1372
11179.67 1385
11180.67 1285
11181.67 1335
11182.66 1367
11183.66 1362
11184.66 1336
11185.66 1359
11186.66 1358
11187.65 1353
11188.65 1416
11189.65 1295
11190.65 1350
11191.65 1336
11192.64 1339
11193.64 1345
11194.64 1330
11195.64 1391
11196.64 1367
11197.64 1349
11198.63 1378
11199.63 1437
11200.63 1447
11201.63 1380
11202.63 1331
11203.63 1382
11204.63 1378
11205.63 1365
11206.62 1455
11207.62 1434
11208.62 1407
11209.62 1388
11210.62 1394
11211.62 1439
11212.62 1428
11213.62 1374
11214.62 1388
11215.62 1339
11216.61 1418
11217.61 1439
11218.61 1454
11219.61 1396
11220.61 1469
11221.61 1423
11222.61 1438
11223.61 1469
11224.61 1478
11225.61 1401
11226.61 1458
11227.61 1462
11228.61 1462
11229.61 1444
11230.61 1487
11231.61 1494
11232.61 1497
11233.61 1475
11234.61 1481
11235.61 1509
11236.61 1467
11237.61 1470
11238.61 1448
11239.61 1512
11240.61 1555
11241.61 1513
11242.61 1456
11243.61 1515
11244.61 1490
11245.61 1572
11246.61 1551
11247.61 1551
11248.62 1511
11249.62 1562
11250.62 1617
11251.62 1580
11252.62 1620
11253.62 1614
11254.62 1563
11255.62 1598
11256.62 1656
11257.62 1635
11258.62 1647
11259.63 1679
11260.63 1654
11261.63 1572
11262.63 1586
11263.63 1725
11264.63 1727
11265.63 1648
11266.64 1681
11267.64 1686
11268.64 1726
11269.64 1759
11270.64 1787
11271.64 1818
11272.65 1818
11273.65 1780
11274.65 1796
11275.65 1881
11276.65 1900
11277.65 1871
11278.66 1856
11279.66 1873
11280.66 1856
11281.66 1811
11282.67 1778
11283.67 1725
11284.67 1750
11285.67 1694
11286.67 1693
11287.68 1701
11288.68 1721
11289.68 1706
11290.68 1642
11291.69 1637
11292.69 1648
11293.69 1630
11294.70 1624
11295.70 1627
11296.70 1635
11297.70 1603
11298.71 1612
11299.71 1623
11300.71 1643
11301.72 1604
11302.72 1624
11303.72 1629
11304.72 1584
11305.73 1617
11306.73 1580
11307.73 1592
11308.74 1639
11309.74 1644
11310.74 1644
11311.75 1629
11312.75 1639
11313.76 1680
11314.76 1716
11315.76 1728
11316.77 1664
11317.77 1725
11318.77 1754
11319.78 1778
11320.78 1748
11321.79 1776
11322.79 1772
11323.79 1746
11324.80 1803
11325.80 1796
11326.81 1766
11327.81 1792
11328.81 1799
11329.82 1771
11330.82 1758
11331.83 1753
11332.83 1769
11333.84 1782
11334.84 1860
11335.85 1842
11336.85 1804
11337.85 1818
11338.86 1860
11339.86 1850
11340.87 1825
11341.87 1850
11342.88 1868
11343.88 1926
11344.89 1840
11345.89 1934
11346.90 1890
11347.90 1873
11348.91 1877
11349.91 1847
11350.92 1886
11351.92 1882
11352.93 1809
11353.94 1841
11354.94 1855
11355.95 1786
11356.95 1743
11357.96 1753
11358.96 1814
11359.97 1793
11360.97 1759
11361.98 1812
11362.99 1834
11363.99 1830
11365.00 1837
11366.00 1829
11367.01 1826
11368.02 1784
11369.02 1839
11370.03 1815
11371.03 1843
11372.04 1877
11373.05 1870
11374.05 1858
11375.06 1877
11376.06 1798
11377.07 1835
11378.08 1849
11379.08 1829
11380.09 1854
11381.10 1862
11382.10 1927
11383.11 1969
11384.12 1968
11385.12 1923
11386.13 1954
11387.14 1946
11388.14 1927
11389.15 1898
11390.16 1882
11391.17 1938
11392.17 1969
11393.18 2023
11394.19 2004
11395.19 2019
11396.20 1990
11397.21 2018
11398.22 1961
11399.22 1988
11400.23 2022
11401.24 2049
11402.25 2022
11403.25 2026
11404.26 2044
11405.27 2023
11406.28 2074
11407.28 2080
11408.29 2148
11409.30 2110
11410.31 2111
11411.31 2146
11412.32 2167
11413.33 2120
11414.34 2083
11415.35 2161
11416.35 2178
11417.36 2151
11418.37 2154
11419.38 2152
11420.39 2158
11421.40 2223
11422.40 2184
11423.41 2161
11424.42 2162
11425.43 2242
11426.44 2227
11427.45 2193
11428.46 2203
11429.46 2201
11430.47 2184
11431.48 2249
11432.49 2264
11433.50 2278
11434.51 2273
11435.52 2358
11436.53 2370
11437.54 2331
11438.54 2337
11439.55 2317
11440.56 2410
11441.57 2383
11442.58 2381
11443.59 2296
11444.60 2375
11445.61 2378
11446.62 2411
11447.63 2428
11448.64 2400
11449.65 2380
11450.66 2473
11451.67 2487
11452.68 2419
11453.69 2478
11454.70 2470
11455.71 2530
11456.72 2540
11457.73 2542
11458.74 2560
11459.75 2611
11460.76 2558
11461.77 2613
11462.78 2631
11463.79 2672
11464.80 2658
11465.81 2696
11466.82 2791
11467.83 2819
11468.84 2907
11469.85 2874
11470.86 2889
11471.87 2888
11472.88 3007
11473.89 2953
11474.90 3030
11475.91 3006
11476.92 3069
11477.93 3120
11478.95 3121
11479.96 3151
11480.97 3299
11481.98 3341
11482.99 3408
11484.00 3374
11485.01 3396
11486.02 3481
11487.03 3547
11488.05 3569
11489.06 3529
11490.07 3628
11491.08 3742
11492.09 3743
11493.10 3839
11494.11 3894
11495.13 3810
11496.14 4027
11497.15 4010
11498.16 4150
11499.17 4171
11500.18 4227
11501.20 4287
11502.21 4300
11503.22 4390
11504.23 4511
11505.24 4509
11506.26 4589
11507.27 4848
11508.28 4889
11509.29 5014
11510.30 5103
11511.32 5333
11512.33 5451
11513.34 5612
11514.35 5781
11515.37 5898
11516.38 5989
11517.39 6156
11518.40 6474
11519.42 6626
11520.43 6966
11521.44 7218
11522.45 7378
11523.47 7706
11524.48 7914
11525.49 8212
11526.51 8596
11527.52 8787
11528.53 9204
11529.55 9611
11530.56 10007
11531.57 10441
11532.59 10935
11533.60 11489
11534.61 11740
11535.63 12350
11536.64 12869
11537.65 13392
11538.67 13529
11539.68 13787
11540.69 14042
11541.71 13930
11542.72 13680
11543.73 13563
11544.75 13282
11545.76 12563
11546.78 11874
11547.79 11177
11548.80 10547
11549.82 9597
11550.83 9058
11551.85 8336
11552.86 7623
11553.87 7109
11554.89 6693
11555.90 6314
11556.92 5989
11557.93 5612
11558.95 5576
11559.96 5404
11560.97 5309
11561.99 5155
11563.00 5000
11564.02 4966
11565.03 4907
11566.05 4905
11567.06 4736
11568.08 4722
11569.09 4727
11570.11 4665
11571.12 4602
11572.14 4658
11573.15 4515
11574.17 4505
11575.18 4479
11576.20 4550
11577.21 4475
11578.23 4426
11579.24 4428
11580.26 4413
11581.27 4435
11582.29 4422
11583.30 4445
11584.32 4472
11585.33 4469
11586.35 4323
11587.37 4288
11588.38 4253
11589.40 4319
11590.41 4412
11591.43 4445
11592.44 4554
11593.46 4511
11594.48 4616
11595.49 4770
11596.51 4824
11597.52 4945
11598.54 4953
11599.56 4834
11600.57 5003
11601.59 5085
11602.61 5106
11603.62 5032
11604.64 5136
11605.66 5029
11606.67 5048
11607.69 4949
11608.70 4831
11609.72 4687
11610.74 4652
11611.75 4565
11612.77 4436
11613.79 4529
11614.81 4417
11615.82 4377
11616.84 4372
11617.86 4308
11618.87 4341
11619.89 4268
11620.91 4226
11621.92 4147
11622.94 4295
11623.96 4207
11624.98 4095
11625.99 4120
11627.01 3984
11628.03 3979
11629.05 3887
11630.06 3878
11631.08 3745
11632.10 3646
11633.12 3686
11634.13 3600
11635.15 3495
11636.17 3504
11637.19 3460
11638.20 3395
11639.22 3338
11640.24 3275
11641.26 3287
11642.28 3360
11643.29 3334
11644.31 3290
11645.33 3208
11646.35 3153
11647.37 3088
11648.39 3121
11649.40 3006
11650.42 3063
11651.44 3019
11652.46 2926
11653.48 2896
11654.50 2890
11655.51 2874
11656.53 2852
11657.55 2792
11658.57 2825
11659.59 2778
11660.61 2751
11661.63 2748
11662.65 2772
11663.67 2739
11664.68 2668
11665.70 2557
11666.72 2595
11667.74 2639
11668.76 2632
11669.78 2642
11670.80 2606
11671.82 2557
11672.84 2602
11673.86 2564
11674.88 2572
11675.90 2540
11676.92 2584
11677.94 2557
11678.96 2499
11679.98 2442
11680.99 2422
11682.01 2407
11683.03 2488
11684.05 2411
11685.07 2461
11686.09 2418
11687.11 2383
11688.13 2408
11689.15 2382
11690.17 2397
11691.19 2346
11692.21 2302
11693.24 2259
11694.26 2268
11695.28 2270
11696.30 2235
11697.32 2200
11698.34 2218
11699.36 2172
11700.38 2164
11701.40 2103
11702.42 2167
11703.44 2064
11704.46 2102
11705.48 2073
11706.50 2103
11707.52 2080
11708.54 2045
11709.57 2014
11710.59 2008
11711.61 2007
11712.63 2012
11713.65 1978
11714.67 1952
11715.69 1916
11716.71 1841
11717.73 1876
11718.76 1923
11719.78 1917
11720.80 1869
11721.82 1833
11722.84 1821
11723.86 1807
11724.89 1796
11725.91 1770
11726.93 1778
11727.95 1767
11728.97 1814
11729.99 1806
11731.02 1734
11732.04 1711
11733.06 1718
11734.08 1698
11735.10 1728
11736.13 1650
11737.15 1660
11738.17 1660
11739.19 1646
11740.22 1640
11741.24 1633
11742.26 1630
11743.28 1630
11744.30 1664
11745.33 1674
11746.35 1579
11747.37 1591
11748.40 1623
11749.42 1581
11750.44 1603
11751.46 1482
11752.49 1523
11753.51 1534
11754.53 1506
11755.56 1525
11756.58 1500
11757.60 1556
11758.62 1478
11759.65 1496
11760.67 1504
11761.69 1539
11762.72 1516
11763.74 1515
11764.76 1497
11765.79 1461
11766.81 1394
11767.83 1519
11768.86 1482
11769.88 1475
11770.91 1423
11771.93 1414
11772.95 1487
11773.98 1398
11775.00 1431
11776.02 1476
11777.05 1452
11778.07 1458
11779.10 1489
11780.12 1395
11781.14 1431
11782.17 1398
11783.19 1423
11784.22 1384
11785.24 1386
11786.26 1352
11787.29 1431
11788.31 1395
11789.34 1371
11790.36 1367
11791.39 1399
11792.41 1387
11793.44 1401
11794.46 1388
11795.49 1365
11796.51 1342
11797.54 1349
11798.56 1372
11799.59 1325
11800.61 1336
11801.63 1361
11802.66 1357
11803.69 1313
11804.71 1287
11805.74 1283
11806.76 1341
11807.79 1309
11808.81 1263
11809.84 1301
11810.86 1308
11811.89 1339
11812.91 1291
11813.94 1338
11814.96 1350
11815.99 1337
11817.01 1304
11818.04 1293
11819.07 1369
11820.09 1325
11821.12 1332
11822.14 1365
11823.17 1368
11824.20 1348
11825.22 1387
11826.25 1360
11827.27 1395
11828.30 1364
11829.33 1328
11830.35 1327
11831.38 1368
11832.40 1341
11833.43 1361
11834.46 1341
11835.48 1347
11836.51 1340
11837.54 1295
11838.56 1337
11839.59 1291
11840.62 1325
11841.64 1309
11842.67 1333
11843.70 1321
11844.72 1350
11845.75 1320
11846.78 1325
11847.80 1269
11848.83 1316
11849.86 1313
11850.89 1328
11851.91 1337
11852.94 1344
11853.97 1341
11854.99 1356
11856.02 1323
11857.05 1307
11858.08 1327
11859.10 1349
11860.13 1387
11861.16 1406
11862.19 1374
11863.21 1385
11864.24 1397
11865.27 1356
11866.30 1401
11867.33 1376
11868.35 1378
11869.38 1376
11870.41 1358
11871.44 1410
11872.47 1400
11873.49 1425
11874.52 1416
11875.55 1411
11876.58 1397
11877.61 1453
11878.63 1427
11879.66 1468
11880.69 1430
11881.72 1431
11882.75 1446
11883.78 1520
11884.81 1422
11885.83 1454
11886.86 1479
11887.89 1540
11888.92 1536
11889.95 1511
11890.98 1512
11892.01 1506
11893.04 1539
11894.06 1602
11895.09 1612
11896.12 1593
11897.15 1672
11898.18 1716
11899.21 1708
11900.24 1750
11901.27 1758
11902.30 1806
11903.33 1796
11904.36 1835
11905.39 1829
11906.42 1844
11907.45 1867
11908.48 1857
11909.50 1811
11910.53 1806
11911.56 1808
11912.59 1812
11913.62 1758
11914.65 1821
11915.68 1753
11916.71 1740
11917.74 1717
11918.77 1734
11919.80 1733
11920.83 1744
11921.86 1766
11922.89 1779
11923.92 1751
11924.95 1756
11925.99 1784
11927.02 1799
11928.05 1824
11929.08 1819
11930.11 1846
11931.14 1934
11932.17 1917
11933.20 1892
11934.23 1877
11935.26 1888
11936.29 1961
11937.32 1955
11938.35 1867
11939.38 1819
11940.41 1763
11941.45 1723
11942.48 1703
11943.51 1646
11944.54 1625
11945.57 1620
11946.60 1564
11947.63 1586
11948.66 1585
11949.70 1522
11950.73 1500
11951.76 1561
11952.79 1577
11953.82 1596
11954.85 1540
11955.88 1499
11956.92 1516
11957.95 1450
11958.98 1465
11960.01 1479
11961.04 1528
11962.08 1500
11963.11 1482
11964.14 1476
11965.17 1513
11966.20 1449
11967.24 1502
11968.27 1486
11969.30 1546
11970.33 1511
11971.36 1468
11972.40 1544
11973.43 1505
11974.46 1539
11975.49 1462
11976.53 1491
11977.56 1477
11978.59 1511
11979.62 1521
11980.66 1538
11981.69 1514
11982.72 1544
11983.76 1521
11984.79 1556
11985.82 1567
11986.85 1562
11987.89 1595
11988.92 1527
11989.95 1615
11990.99 1569
11992.02 1545
11993.05 1580
11994.09 1522
11995.12 1561
11996.15 1615
11997.19 1587
11998.22 1547
11999.25 1634
12000.29 1646
12001.32 1601
12002.35 1616
12003.39 1609
12004.42 1669
12005.46 1690
12006.49 1639
12007.52 1657
12008.56 1638
12009.59 1628
12010.63 1644
12011.66 1682
12012.69 1731
12013.73 1690
12014.76 1701
12015.80 1711
12016.83 1710
12017.86 1727
12018.90 1778
12019.93 1729
12020.97 1688
12022.00 1735
12023.04 1794
12024.07 1750
12025.11 1770
12026.14 1774
12027.18 1798
12028.21 1724
12029.25 1747
12030.28 1766
12031.32 1678
12032.35 1710
12033.39 1751
12034.42 1746
12035.46 1718
12036.49 1772
12037.53 1788
12038.56 1735
12039.60 1714
12040.63 1740
12041.67 1747
12042.70 1707
12043.74 1700
12044.77 1731
12045.81 1735
12046.84 1726
12047.88 1696
12048.92 1730
12049.95 1740
12050.99 1721
12052.02 1778
12053.06 1737
12054.09 1759
12055.13 1746
12056.17 1773
12057.20 1724
12058.24 1767
12059.27 1762
12060.31 1714
12061.35 1699
12062.38 1693
12063.42 1703
12064.46 1643
12065.49 1658
12066.53 1683
12067.56 1653
12068.60 1630
12069.64 1592
12070.67 1665
12071.71 1598
12072.75 1562
12073.78 1579
12074.82 1573
12075.86 1558
12076.89 1548
12077.93 1549
12078.97 1559
12080.01 1582
12081.04 1584
12082.08 1544
12083.12 1607
12084.15 1586
12085.19 1579
12086.23 1594
12087.27 1583
12088.30 1588
12089.34 1550
12090.38 1566
12091.41 1641
12092.45 1622
12093.49 1590
12094.53 1654
12095.57 1619
12096.60 1615
12097.64 1624
12098.68 1582
12099.72 1586
12100.75 1628
12101.79 1646
12102.83 1585
12103.87 1609
12104.91 1641
12105.94 1628
12106.98 1590
12108.02 1616
12109.06 1581
12110.10 1559
12111.14 1531
12112.17 1463
12113.21 1478
12114.25 1542
12115.29 1525
12116.33 1460
12117.37 1429
12118.40 1444
12119.44 1421
12120.48 1476
12121.52 1483
12122.56 1447
12123.60 1411
12124.64 1395
12125.68 1392
12126.72 1378
12127.75 1403
12128.79 1367
12129.83 1396
12130.87 1424
12131.91 1405
12132.95 1373
12133.99 1401
12135.03 1392
12136.07 1386
12137.11 1378
12138.15 1452
12139.19 1415
12140.23 1455
12141.27 1386
12142.31 1393
12143.35 1448
12144.38 1425
12145.42 1402
12146.46 1377
12147.50 1373
12148.54 1350
12149.58 1370
12150.62 1342
12151.66 1358
12152.70 1391
12153.74 1381
12154.78 1332
12155.82 1371
12156.87 1348
12157.91 1340
12158.95 1336
12159.99 1314
12161.03 1347
12162.07 1364
12163.11 1325
12164.15 1298
12165.19 1301
12166.23 1298
12167.27 1307
12168.31 1371
12169.35 1311
12170.39 1320
12171.43 1304
12172.47 1319
12173.52 1299
12174.56 1282
12175.60 1284
12176.64 1245
12177.68 1280
12178.72 1263
12179.76 1279
12180.80 1302
12181.85 1290
12182.89 1305
12183.93 1295
12184.97 1307
12186.01 1270
12187.05 1299
12188.09 1298
12189.14 1280
12190.18 1311
12191.22 1306
12192.26 1251
12193.30 1279
12194.34 1327
12195.39 1301
12196.43 1253
12197.47 1306
12198.51 1239
12199.55 1237
12200.60 1287
12201.64 1257
12202.68 1237
12203.72 1225
12204.77 1237
12205.81 1182
12206.85 1203
12207.89 1261
12208.94 1269
12209.98 1251
12211.02 1245
12212.06 1198
12213.11 1256
12214.15 1257
12215.19 1255
12216.23 1241
12217.28 1218
12218.32 1241
12219.36 1253
12220.41 1267
12221.45 1243
12222.49 1199
12223.54 1174
12224.58 1185
12225.62 1223
12226.66 1231
12227.71 1217
12228.75 1240
12229.79 1202
12230.84 1234
12231.88 1214
12232.93 1201
12233.97 1182
12235.01 1196
12236.06 1192
12237.10 1186
12238.14 1209
12239.19 1219
12240.23 1220
12241.28 1195
12242.32 1166
12243.36 1233
12244.41 1231
12245.45 1235
12246.50 1211
12247.54 1203
12248.58 1198
12249.63 1231
12250.67 1202
12251.72 1183
12252.76 1178
12253.80 1139
12254.85 1174
12255.89 1160
12256.94 1177
12257.98 1137
12259.03 1135
12260.07 1136
12261.12 1113
12262.16 1128
12263.21 1136
12264.25 1188
12265.30 1136
12266.34 1100
12267.39 1108
12268.43 1165
12269.48 1148
12270.52 1090
12271.57 1087
12272.61 1114
12273.66 1116
12274.70 1100
12275.75 1114
12276.79 1131
12277.84 1140
12278.88 1082
12279.93 1104
12280.98 1081
12282.02 1107
12283.07 1098
12284.11 1120
12285.16 1118
12286.20 1109
12287.25 1132
12288.30 1146
12289.34 1102
12290.39 1070
12291.43 1067
12292.48 1060
12293.53 1087
12294.57 1098
12295.62 1077
12296.66 1103
12297.71 1078
12298.76 1041
12299.80 1086
12300.85 1075
12301.90 1090
12302.94 1089
12303.99 1109
12305.04 1074
12306.08 1079
12307.13 1059
12308.18 1088
12309.22 1079
12310.27 1074
12311.32 1071
12312.36 1063
12313.41 1071
12314.46 1078
12315.50 1045
12316.55 1080
12317.60 1067
12318.65 1047
12319.69 1059
12320.74 1073
12321.79 1069
12322.83 1086
12323.88 1056
12324.93 1056
12325.98 1040
12327.02 1033
12328.07 1032
12329.12 1036
12330.17 1054
12331.21 1051
12332.26 1054
12333.31 1031
12334.36 1045
12335.41 999
12336.45 972
12337.50 988
12338.55 1034
12339.60 1047
12340.65 1015
12341.69 1028
12342.74 1012
12343.79 1046
12344.84 1083
12345.89 1061
12346.94 1073
12347.98 1015
12349.03 1038
12350.08 1040
12351.13 1060
12352.18 1023
12353.23 1011
12354.28 1022
12355.32 1004
12356.37 1051
12357.42 1023
12358.47 1014
12359.52 1072
12360.57 1019
12361.62 1017
12362.67 1009
12363.72 1029
12364.76 1005
12365.81 986
12366.86 1049
12367.91 1029
12368.96 1000
12370.01 1055
12371.06 1028
12372.11 1050
12373.16 1015
12374.21 1031
12375.26 1019
12376.31 971
12377.36 1037
12378.41 1044
12379.46 1045
12380.51 1082
12381.56 1060
12382.61 1039
12383.66 1024
12384.71 1051
12385.76 1032
12386.81 1018
12387.86 1034
12388.91 1025
12389.96 1074
12391.01 1069
12392.06 999
12393.11 1068
12394.16 1038
12395.21 1087
12396.26 1085
12397.31 1067
12398.36 1010
12399.41 1033
12400.46 1063
12401.51 1067
12402.56 1033
12403.61 1054
12404.66 1079
12405.71 1092
12406.77 1068
12407.82 1074
12408.87 1071
12409.92 1074
12410.97 1030
12412.02 1081
12413.07 1093
12414.12 1111
12415.17 1118
12416.23 1085
12417.28 1134
12418.33 1105
12419.38 1061
12420.43 1074
12421.48 1110
12422.53 1072
12423.59 1102
12424.64 1109
12425.69 1144
12426.74 1070
12427.79 1064
12428.84 1117
12429.90 1095
12430.95 1092
12432.00 1116
12433.05 1125
12434.10 1137
12435.16 1128
12436.21 1132
12437.26 1171
12438.31 1185
12439.37 1116
12440.42 1183
12441.47 1163
12442.52 1148
12443.58 1169
12444.63 1182
12445.68 1165
12446.73 1130
12447.79 1175
12448.84 1204
12449.89 1228
12450.94 1218
12452.00 1167
12453.05 1199
12454.10 1255
12455.16 1310
12456.21 1281
12457.26 1310
12458.31 1389
12459.37 1414
12460.42 1388
12461.47 1432
12462.53 1462
12463.58 1557
12464.63 1554
12465.69 1559
12466.74 1624
12467.79 1642
12468.85 1662
12469.90 1693
12470.95 1767
12472.01 1890
12473.06 1931
12474.12 1921
12475.17 1948
12476.22 1938
12477.28 1962
12478.33 2043
12479.39 2027
12480.44 2014
12481.49 1965
12482.55 1991
12483.60 1963
12484.66 1836
12485.71 1749
12486.76 1716
12487.82 1691
12488.87 1634
12489.93 1606
12490.98 1549
12492.04 1480
12493.09 1415
12494.15 1427
12495.20 1402
12496.25 1348
12497.31 1354
12498.36 1338
12499.42 1284
12500.47 1250
12501.53 1249
12502.58 1322
12503.64 1275
12504.69 1250
12505.75 1246
12506.80 1227
12507.86 1235
12508.91 1283
12509.97 1178
12511.03 1218
12512.08 1274
12513.14 1264
12514.19 1274
12515.25 1278
12516.30 1249
12517.36 1238
12518.41 1262
12519.47 1336
12520.52 1260
12521.58 1241
12522.64 1233
12523.69 1283
12524.75 1232
12525.80 1227
12526.86 1233
12527.92 1261
12528.97 1199
12530.03 1247
12531.08 1296
12532.14 1242
12533.20 1200
12534.25 1241
12535.31 1253
12536.37 1288
12537.42 1313
12538.48 1254
12539.54 1294
12540.59 1304
12541.65 1265
12542.70 1320
12543.76 1258
12544.82 1265
12545.88 1284
12546.93 1387
12547.99 1378
12549.05 1391
12550.10 1384
12551.16 1419
12552.22 1381
12553.27 1416
12554.33 1401
12555.39 1431
12556.45 1409
12557.50 1517
12558.56 1439
12559.62 1457
12560.67 1431
12561.73 1409
12562.79 1414
12563.85 1401
12564.90 1403
12565.96 1352
12567.02 1351
12568.08 1342
12569.14 1390
12570.19 1357
12571.25 1397
12572.31 1326
12573.37 1293
12574.42 1274
12575.48 1300
12576.54 1374
12577.60 1291
12578.66 1331
12579.72 1356
12580.77 1338
12581.83 1278
12582.89 1304
12583.95 1281
12585.01 1275
12586.07 1304
12587.12 1273
12588.18 1269
12589.24 1361
12590.30 1296
12591.36 1290
12592.42 1287
12593.48 1276
12594.53 1320
12595.59 1305
12596.65 1319
12597.71 1323
12598.77 1313
12599.83 1304
12600.89 1343
12601.95 1372
12603.01 1360
12604.07 1346
12605.13 1311
12606.18 1380
12607.24 1393
12608.30 1351
12609.36 1408
12610.42 1405
12611.48 1416
12612.54 1379
12613.60 1450
12614.66 1464
12615.72 1470
12616.78 1480
12617.84 1508
12618.90 1554
12619.96 1552
12621.02 1560
12622.08 1571
12623.14 1552
12624.20 1604
12625.26 1619
12626.32 1638
12627.38 1665
12628.44 1672
12629.50 1678
12630.56 1649
12631.62 1686
12632.68 1701
12633.74 1711
12634.80 1651
12635.86 1678
12636.92 1663
12637.98 1641
12639.04 1575
12640.11 1560
12641.17 1517
12642.23 1511
12643.29 1455
12644.35 1442
12645.41 1399
12646.47 1373
12647.53 1401
12648.59 1405
12649.65 1378
12650.72 1360
12651.78 1356
12652.84 1357
12653.90 1336
12654.96 1350
12656.02 1393
12657.08 1367
12658.14 1364
12659.21 1318
12660.27 1302
12661.33 1387
12662.39 1349
12663.45 1363
12664.51 1348
12665.58 1386
12666.64 1403
12667.70 1366
12668.76 1370
12669.82 1371
12670.89 1405
12671.95 1328
12673.01 1349
12674.07 1451
12675.13 1407
12676.20 1370
12677.26 1390
12678.32 1432
12679.38 1349
12680.45 1396
12681.51 1352
12682.57 1402
12683.63 1408
12684.70 1387
12685.76 1410
12686.82 1459
12687.88 1471
12688.95 1398
12690.01 1448
12691.07 1488
12692.14 1512
12693.20 1487
12694.26 1519
12695.32 1464
12696.39 1463
12697.45 1527
12698.51 1573
12699.58 1544
12700.64 1601
12701.70 1548
12702.77 1549
12703.83 1571
12704.89 1591
12705.96 1653
12707.02 1617
12708.08 1626
12709.15 1614
12710.21 1625
12711.28 1598
12712.34 1605
12713.40 1645
12714.47 1643
12715.53 1655
12716.59 1663
12717.66 1687
12718.72 1631
12719.79 1644
12720.85 1665
12721.92 1706
12722.98 1696
12724.04 1742
12725.11 1661
12726.17 1675
12727.24 1619
12728.30 1632
12729.37 1673
12730.43 1669
12731.49 1686
12732.56 1650
12733.62 1706
12734.69 1701
12735.75 1675
12736.82 1714
12737.88 1697
12738.95 1713
12740.01 1660
12741.08 1659
12742.14 1658
12743.21 1609
12744.27 1577
12745.34 1591
12746.40 1621
12747.47 1549
12748.53 1541
12749.60 1563
12750.66 1550
12751.73 1543
12752.79 1562
12753.86 1553
12754.93 1501
12755.99 1490
12757.06 1425
12758.12 1415
12759.19 1498
12760.25 1479
12761.32 1443
12762.39 1477
12763.45 1460
12764.52 1452
12765.58 1387
12766.65 1337
12767.72 1438
12768.78 1394
12769.85 1425
12770.91 1401
12771.98 1413
12773.05 1377
12774.11 1389
12775.18 1358
12776.25 1357
12777.31 1366
12778.38 1357
12779.45 1305
12780.51 1289
12781.58 1290
12782.65 1341
12783.71 1319
12784.78 1297
12785.85 1298
12786.91 1316
12787.98 1311
12789.05 1275
12790.11 1233
12791.18 1256
12792.25 1192
12793.31 1208
12794.38 1189
12795.45 1209
12796.52 1195
12797.58 1174
12798.65 1161
12799.72 1221
12800.79 1215
12801.85 1192
12802.92 1205
12803.99 1213
12805.06 1175
12806.12 1237
12807.19 1213
12808.26 1149
12809.33 1183
12810.39 1229
12811.46 1225
12812.53 1212
12813.60 1237
12814.67 1199
12815.73 1250
12816.80 1243
12817.87 1215
12818.94 1228
12820.01 1232
12821.08 1209
12822.14 1201
12823.21 1195
12824.28 1206
12825.35 1201
12826.42 1245
12827.49 1145
12828.55 1178
12829.62 1208
12830.69 1201
12831.76 1177
12832.83 1157
12833.90 1196
12834.97 1237
12836.04 1190
12837.11 1160
12838.17 1163
12839.24 1139
12840.31 1110
12841.38 1121
12842.45 1160
12843.52 1099
12844.59 1143
12845.66 1097
12846.73 1086
12847.80 1081
12848.87 1045
12849.94 1089
12851.01 1144
12852.08 1107
12853.14 1082
12854.21 1057
12855.28 1100
12856.35 1086
12857.42 1085
12858.49 1109
12859.56 1058
12860.63 1067
12861.70 1070
12862.77 1082
12863.84 1058
12864.91 1057
12865.98 1072
12867.05 1036
12868.12 1045
12869.19 1057
12870.26 1012
12871.34 1043
12872.41 1023
12873.48 1011
12874.55 1041
12875.62 1068
12876.69 1054
12877.76 1061
12878.83 1051
12879.90 1031
12880.97 1036
12882.04 1064
12883.11 1022
12884.18 1032
12885.25 1028
12886.33 1008
12887.40 977
12888.47 981
12889.54 1001
12890.61 981
12891.68 977
12892.75 1007
12893.82 982
12894.89 984
12895.97 980
12897.04 954
12898.11 967
12899.18 977
12900.25 975
12901.32 962
12902.40 983
12903.47 962
12904.54 923
12905.61 935
12906.68 981
12907.75 970
12908.83 941
12909.90 980
12910.97 957
12912.04 939
12913.11 912
12914.19 964
12915.26 912
12916.33 930
12917.40 911
12918.48 933
12919.55 922
12920.62 896
12921.69 904
12922.77 932
12923.84 907
12924.91 914
12925.98 930
12927.06 926
12928.13 898
12929.20 883
12930.27 878
12931.35 877
12932.42 901
12933.49 889
12934.57 923
12935.64 908
12936.71 867
12937.79 880
12938.86 911
12939.93 914
12941.01 883
12942.08 898
12943.15 850
12944.23 912
12945.30 880
12946.37 869
12947.45 852
12948.52 891
12949.59 867
12950.67 879
12951.74 833
12952.81 828
12953.89 842
12954.96 869
12956.04 854
12957.11 824
12958.18 848
12959.26 836
12960.33 851
12961.41 831
12962.48 865
12963.55 896
12964.63 877
12965.70 874
12966.78 875
12967.85 864
12968.93 874
12970.00 861
12971.07 873
12972.15 812
12973.22 822
12974.30 838
12975.37 849
12976.45 842
12977.52 815
12978.60 841
12979.67 878
12980.75 812
12981.82 837
12982.90 849
12983.97 841
12985.05 831
12986.12 853
12987.20 854
12988.27 845
12989.35 821
12990.42 846
12991.50 842
12992.57 849
12993.65 876
12994.73 893
12995.80 836
12996.88 877
12997.95 885
12999.03 920
13000.10 871
13001.18 860
13002.25 846
13003.33 882
13004.41 849
13005.48 872
13006.56 849
13007.63 868
13008.71 854
13009.79 878
13010.86 899
13011.94 847
13013.02 848
13014.09 829
13015.17 880
13016.24 852
13017.32 836
13018.40 824
13019.47 906
13020.55 911
13021.63 883
13022.70 874
13023.78 844
13024.86 846
13025.93 896
13027.01 925
13028.09 885
13029.16 861
13030.24 854
13031.32 883
13032.40 857
13033.47 856
13034.55 885
13035.63 915
13036.70 874
13037.78 840
13038.86 877
13039.94 895
13041.01 929
13042.09 905
13043.17 912
13044.25 903
13045.32 886
13046.40 872
13047.48 915
13048.56 868
13049.63 861
13050.71 879
13051.79 898
13052.87 828
13053.95 860
13055.02 891
13056.10 852
13057.18 851
13058.26 829
13059.34 890
13060.41 828
13061.49 824
13062.57 816
13063.65 858
13064.73 848
13065.81 864
13066.88 865
13067.96 883
13069.04 874
13070.12 861
13071.20 854
13072.28 869
13073.36 839
13074.43 825
13075.51 816
13076.59 835
13077.67 858
13078.75 864
13079.83 856
13080.91 875
13081.99 866
13083.07 856
13084.15 861
13085.23 823
13086.30 861
13087.38 821
13088.46 864
13089.54 863
13090.62 820
13091.70 839
13092.78 838
13093.86 833
13094.94 807
13096.02 811
13097.10 835
13098.18 814
13099.26 870
13100.34 872
13101.42 851
13102.50 877
13103.58 877
13104.66 827
13105.74 789
13106.82 816
13107.90 826
13108.98 804
13110.06 836
13111.14 821
13112.22 853
13113.30 861
13114.38 846
13115.46 834
13116.54 863
13117.62 836
13118.70 842
13119.78 866
13120.86 867
13121.95 866
13123.03 873
13124.11 882
13125.19 881
13126.27 856
13127.35 867
13128.43 905
13129.51 853
13130.59 877
13131.67 879
13132.76 887
13133.84 876
13134.92 858
13136.00 880
13137.08 850
13138.16 895
13139.24 906
13140.32 881
13141.41 856
13142.49 824
13143.57 867
13144.65 865
13145.73 842
13146.81 902
13147.90 864
13148.98 876
13150.06 844
13151.14 869
13152.22 918
13153.31 889
13154.39 880
13155.47 864
13156.55 879
13157.63 896
13158.72 834
13159.80 854
13160.88 837
13161.96 814
13163.05 866
13164.13 843
13165.21 868
13166.29 888
13167.38 913
13168.46 870
13169.54 900
13170.62 907
13171.71 878
13172.79 918
13173.87 886
13174.96 876
13176.04 860
13177.12 833
13178.20 839
13179.29 876
13180.37 868
13181.45 878
13182.54 814
13183.62 862
13184.70 856
13185.79 859
13186.87 846
13187.95 871
13189.04 842
13190.12 822
13191.20 863
13192.29 880
13193.37 871
13194.46 864
13195.54 868
13196.62 881
13197.71 863
13198.79 839
13199.88 857
13200.96 878
13202.04 866
13203.13 874
13204.21 902
13205.30 869
13206.38 871
13207.46 852
13208.55 875
13209.63 846
13210.72 858
13211.80 869
13212.89 893
13213.97 890
13215.05 855
13216.14 863
13217.22 867
13218.31 853
13219.39 874
13220.48 905
13221.56 851
13222.65 892
13223.73 946
13224.82 906
13225.90 911
13226.99 901
13228.07 862
13229.16 879
13230.24 888
13231.33 884
13232.41 922
13233.50 914
13234.58 926
13235.67 894
13236.76 901
13237.84 926
13238.93 948
13240.01 898
13241.10 850
13242.18 878
13243.27 900
13244.35 925
13245.44 904
13246.53 954
13247.61 874
13248.70 910
13249.78 985
13250.87 929
13251.96 892
13253.04 924
13254.13 924
13255.21 946
13256.30 950
13257.39 923
13258.47 931
13259.56 951
13260.65 967
13261.73 971
13262.82 971
13263.91 986
13264.99 981
13266.08 905
13267.17 916
13268.25 937
13269.34 999
13270.43 1005
13271.51 1000
13272.60 967
13273.69 1005
13274.77 976
13275.86 986
13276.95 982
13278.04 1025
13279.12 1030
13280.21 1025
13281.30 1020
13282.38 956
13283.47 1010
13284.56 1022
13285.65 1070
13286.73 1071
13287.82 1048
13288.91 1007
13290.00 1054
13291.08 1050
13292.17 1037
13293.26 1087
13294.35 1084
13295.44 1063
13296.52 1052
13297.61 1075
13298.70 1112
13299.79 1110
13300.88 1069
13301.96 1063
13303.05 1088
13304.14 1109
13305.23 1113
13306.32 1123
13307.41 1084
13308.49 1099
13309.58 1064
13310.67 1091
13311.76 1146
13312.85 1166
13313.94 1124
13315.02 1117
13316.11 1164
13317.20 1172
13318.29 1159
13319.38 1172
13320.47 1191
13321.56 1132
13322.65 1182
13323.74 1184
13324.82 1166
13325.91 1137
13327.00 1144
13328.09 1170
13329.18 1181
13330.27 1191
13331.36 1153
13332.45 1165
13333.54 1184
13334.63 1200
13335.72 1177
13336.81 1225
13337.90 1196
13338.99 1273
13340.08 1238
13341.17 1197
13342.26 1231
13343.35 1241
13344.44 1206
13345.53 1191
13346.61 1225
13347.70 1204
13348.79 1229
13349.89 1191
13350.98 1248
13352.07 1238
13353.16 1226
13354.25 1258
13355.34 1280
13356.43 1276
13357.52 1240
13358.61 1276
13359.70 1275
13360.79 1279
13361.88 1268
13362.97 1313
13364.06 1325
13365.15 1327
13366.24 1287
13367.33 1299
13368.42 1313
13369.51 1301
13370.60 1296
13371.70 1312
13372.79 1282
13373.88 1292
13374.97 1295
13376.06 1247
13377.15 1246
13378.24 1212
13379.33 1228
13380.43 1223
13381.52 1149
13382.61 1110
13383.70 1159
13384.79 1147
13385.88 1140
13386.97 1127
13388.07 1165
13389.16 1097
13390.25 1068
13391.34 1068
13392.43 1125
13393.52 1041
13394.62 1060
13395.71 1067
13396.80 1070
13397.89 1086
13398.98 1105
13400.08 1090
13401.17 1086
13402.26 1085
13403.35 1061
13404.45 1077
13405.54 1083
13406.63 1119
13407.72 1095
13408.82 1078
13409.91 1072
13411.00 1041
13412.09 1077
13413.19 1102
13414.28 1090
13415.37 1059
13416.46 1088
13417.56 1090
13418.65 1061
13419.74 1050
13420.84 1099
13421.93 1070
13423.02 1063
13424.11 1101
13425.21 1080
13426.30 1099
13427.39 1118
13428.49 1059
13429.58 1073
13430.67 1117
13431.77 1132
13432.86 1123
13433.95 1109
13435.05 1132
13436.14 1066
13437.24 1086
13438.33 1085
13439.42 1104
13440.52 1120
13441.61 1170
13442.70 1134
13443.80 1133
13444.89 1112
13445.99 1162
13447.08 1190
13448.17 1168
13449.27 1185
13450.36 1155
13451.46 1180
13452.55 1195
13453.64 1221
13454.74 1147
13455.83 1190
13456.93 1143
13458.02 1167
13459.12 1185
13460.21 1168
13461.31 1182
13462.40 1190
13463.50 1248
13464.59 1212
13465.69 1256
13466.78 1250
13467.87 1237
13468.97 1235
13470.06 1253
13471.16 1251
13472.25 1295
13473.35 1302
13474.44 1289
13475.54 1248
13476.64 1260
13477.73 1271
13478.83 1238
13479.92 1257
13481.02 1304
13482.11 1288
13483.21 1338
13484.30 1314
13485.40 1304
13486.49 1336
13487.59 1295
13488.69 1318
13489.78 1348
13490.88 1327
13491.97 1334
13493.07 1361
13494.17 1367
13495.26 1382
13496.36 1368
13497.45 1345
13498.55 1367
13499.65 1378
13500.74 1441
13501.84 1460
13502.93 1394
13504.03 1426
13505.13 1404
13506.22 1336
13507.32 1375
13508.42 1373
13509.51 1326
13510.61 1329
13511.71 1306
13512.80 1282
13513.90 1248
13515.00 1228
13516.09 1247
13517.19 1249
13518.29 1203
13519.38 1230
13520.48 1232
13521.58 1176
13522.68 1189
13523.77 1208
13524.87 1231
13525.97 1202
13527.06 1172
13528.16 1219
13529.26 1245
13530.36 1215
13531.45 1208
13532.55 1183
13533.65 1205
13534.75 1165
13535.84 1177
13536.94 1191
13538.04 1175
13539.14 1087
13540.23 1122
13541.33 1130
13542.43 1125
13543.53 1067
13544.63 1068
13545.72 1080
13546.82 1102
13547.92 1096
13549.02 1137
13550.12 1043
13551.22 1058
13552.31 1104
13553.41 1079
13554.51 1045
13555.61 1039
13556.71 1091
13557.81 1041
13558.90 1036
13560.00 1024
13561.10 1092
13562.20 1091
13563.30 1054
13564.40 1090
13565.50 1024
13566.60 980
13567.69 977
13568.79 1004
13569.89 1078
13570.99 1042
13572.09 1039
13573.19 1101
13574.29 1081
13575.39 1021
13576.49 1055
13577.59 1061
13578.69 1055
13579.79 1077
13580.89 1091
13581.98 1070
13583.08 1027
13584.18 1006
13585.28 1066
13586.38 1038
13587.48 1029
13588.58 1039
13589.68 1070
13590.78 1027
13591.88 1062
13592.98 1033
13594.08 1045
13595.18 992
13596.28 1027
13597.38 1108
13598.48 1056
13599.58 1040
13600.68 1047
13601.78 1051
13602.88 1081
13603.98 1084
13605.08 1066
13606.18 1046
13607.29 1021
13608.39 1028
13609.49 1088
13610.59 1077
13611.69 1033
13612.79 1061
13613.89 1072
13614.99 1056
13616.09 1074
13617.19 1055
13618.29 1074
13619.39 1111
13620.50 1120
13621.60 1086
13622.70 1073
13623.80 1076
13624.90 1077
13626.00 1020
13627.10 1050
13628.20 1054
13629.31 1069
13630.41 1052
13631.51 1127
13632.61 1085
13633.71 1108
13634.81 1099
13635.91 1074
13637.02 1066
13638.12 1069
13639.22 1083
13640.32 1102
13641.42 1049
13642.53 1073
13643.63 1091
13644.73 1069
13645.83 1094
13646.93 1080
13648.04 1105
13649.14 1091
13650.24 1059
13651.34 1101
13652.45 1100
13653.55 1103
13654.65 1061
13655.75 1098
13656.85 1082
13657.96 1090
13659.06 1106
13660.16 1074
13661.27 1040
13662.37 1093
13663.47 1067
13664.57 1035
13665.68 1017
13666.78 1035
13667.88 1053
13668.99 1022
13670.09 1098
13671.19 1056
13672.29 1084
13673.40 1090
13674.50 1094
13675.60 1091
13676.71 1127
13677.81 1075
13678.91 1043
13680.02 1096
13681.12 1063
13682.23 1071
13683.33 1113
13684.43 1121
13685.54 1089
13686.64 1075
13687.74 1130
13688.85 1134
13689.95 1146
13691.06 1115
13692.16 1115
13693.26 1155
13694.37 1129
13695.47 1120
13696.58 1107
13697.68 1145
13698.78 1117
13699.89 1187
13700.99 1175
13702.10 1201
13703.20 1153
13704.31 1171
13705.41 1187
13706.51 1200
13707.62 1215
13708.72 1180
13709.83 1222
13710.93 1210
13712.04 1254
13713.14 1210
13714.25 1239
13715.35 1277
13716.46 1236
13717.56 1286
13718.67 1249
13719.77 1220
13720.88 1238
13721.98 1259
13723.09 1251
13724.19 1248
13725.30 1256
13726.40 1298
13727.51 1270
13728.61 1311
13729.72 1328
13730.83 1337
13731.93 1338
13733.04 1355
13734.14 1334
13735.25 1399
13736.35 1385
13737.46 1405
13738.57 1446
13739.67 1426
13740.78 1453
13741.88 1441
13742.99 1519
13744.09 1521
13745.20 1532
13746.31 1573
13747.41 1614
13748.52 1565
13749.63 1560
13750.73 1648
13751.84 1632
13752.94 1651
13754.05 1662
13755.16 1757
13756.26 1764
13757.37 1757
13758.48 1823
13759.58 1841
13760.69 1756
13761.80 1849
13762.90 1868
13764.01 1855
13765.12 1851
13766.22 1909
13767.33 1866
13768.44 1881
13769.55 1805
13770.65 1866
13771.76 1789
13772.87 1803
13773.97 1784
13775.08 1746
13776.19 1730
13777.30 1669
13778.40 1674
13779.51 1652
13780.62 1642
13781.73 1552
13782.83 1588
13783.94 1571
13785.05 1489
13786.16 1452
13787.26 1429
13788.37 1405
13789.48 1371
13790.59 1410
13791.70 1353
13792.80 1357
13793.91 1341
13795.02 1356
13796.13 1335
13797.24 1290
13798.35 1259
13799.45 1271
13800.56 1277
13801.67 1250
13802.78 1274
13803.89 1278
13805.00 1272
13806.10 1225
13807.21 1235
13808.32 1233
13809.43 1226
13810.54 1224
13811.65 1236
13812.76 1211
13813.86 1213
13814.97 1207
13816.08 1213
13817.19 1243
13818.30 1203
13819.41 1202
13820.52 1224
13821.63 1209
13822.74 1218
13823.85 1185
13824.96 1199
13826.06 1253
13827.17 1219
13828.28 1225
13829.39 1234
13830.50 1227
13831.61 1151
13832.72 1155
13833.83 1170
13834.94 1183
13836.05 1184
13837.16 1167
13838.27 1203
13839.38 1179
13840.49 1167
13841.60 1224
13842.71 1213
13843.82 1205
13844.93 1226
13846.04 1231
13847.15 1284
13848.26 1266
13849.37 1188
13850.48 1250
13851.59 1243
13852.70 1199
13853.81 1195
13854.92 1260
13856.03 1290
13857.14 1302
13858.25 1280
13859.37 1314
13860.48 1246
13861.59 1259
13862.70 1293
13863.81 1301
13864.92 1285
13866.03 1296
13867.14 1299
13868.25 1307
13869.36 1288
13870.47 1299
13871.59 1361
13872.70 1302
13873.81 1286
13874.92 1324
13876.03 1347
13877.14 1394
13878.25 1383
13879.36 1385
13880.48 1357
13881.59 1378
13882.70 1438
13883.81 1405
13884.92 1424
13886.03 1423
13887.15 1463
13888.26 1482
13889.37 1494
13890.48 1446
13891.59 1472
13892.71 1530
13893.82 1534
13894.93 1473
13896.04 1485
13897.15 1546
13898.27 1514
13899.38 1567
13900.49 1553
13901.60 1498
13902.72 1417
13903.83 1489
13904.94 1482
13906.05 1431
13907.17 1405
13908.28 1365
13909.39 1353
13910.50 1335
13911.62 1295
13912.73 1304
13913.84 1312
13914.95 1310
13916.07 1248
13917.18 1212
13918.29 1237
13919.41 1228
13920.52 1230
13921.63 1213
13922.75 1202
13923.86 1209
13924.97 1232
13926.09 1219
13927.20 1191
13928.31 1247
13929.43 1217
13930.54 1265
13931.65 1258
13932.77 1236
13933.88 1206
13934.99 1225
13936.11 1176
13937.22 1225
13938.34 1202
13939.45 1228
13940.56 1235
13941.68 1247
13942.79 1207
13943.91 1135
13945.02 1168
13946.13 1167
13947.25 1201
13948.36 1177
13949.48 1140
13950.59 1126
13951.70 1154
13952.82 1144
13953.93 1124
13955.05 1097
13956.16 1106
13957.28 1111
13958.39 1132
13959.51 1118
13960.62 1129
13961.74 1115
13962.85 1098
13963.97 1088
13965.08 1102
13966.20 1117
13967.31 1158
13968.43 1127
13969.54 1038
13970.66 1124
13971.77 1126
13972.89 1187
13974.00 1158
13975.12 1121
13976.23 1115
13977.35 1189
13978.46 1150
13979.58 1117
13980.69 1112
13981.81 1129
13982.92 1128
13984.04 1108
13985.16 1081
13986.27 1121
13987.39 1193
13988.50 1167
13989.62 1101
13990.74 1088
13991.85 1133
13992.97 1111
13994.08 1119
13995.20 1105
13996.32 1170
13997.43 1180
13998.55 1141
13999.66 1103
14000.78 1113
14001.90 1133
14003.01 1077
14004.13 1099
14005.25 1113
14006.36 1125
14007.48 1139
14008.60 1147
14009.71 1137
14010.83 1164
14011.95 1134
14013.06 1148
14014.18 1146
14015.30 1102
14016.41 1128
14017.53 1118
14018.65 1148
14019.76 1156
14020.88 1148
14022.00 1142
14023.12 1159
14024.23 1160
14025.35 1137
14026.47 1139
14027.59 1146
14028.70 1160
14029.82 1168
14030.94 1198
14032.06 1190
14033.17 1181
14034.29 1155
14035.41 1162
14036.53 1152
14037.64 1172
14038.76 1140
14039.88 1185
14041.00 1227
14042.11 1235
14043.23 1213
14044.35 1212
14045.47 1238
14046.59 1186
14047.71 1227
14048.82 1189
14049.94 1186
14051.06 1245
14052.18 1262
14053.30 1223
14054.42 1230
14055.53 1284
14056.65 1292
14057.77 1331
14058.89 1325
14060.01 1323
14061.13 1326
14062.25 1378
14063.36 1343
14064.48 1335
14065.60 1348
14066.72 1338
14067.84 1358
14068.96 1356
14070.08 1393
14071.20 1430
14072.32 1429
14073.44 1411
14074.55 1417
14075.67 1466
14076.79 1466
14077.91 1438
14079.03 1470
14080.15 1438
14081.27 1488
14082.39 1459
14083.51 1437
14084.63 1438
14085.75 1474
14086.87 1436
14087.99 1452
14089.11 1483
14090.23 1454
14091.35 1452
14092.47 1458
14093.59 1466
14094.71 1521
14095.83 1526
14096.95 1552
14098.07 1467
14099.19 1460
14100.31 1392
14101.43 1411
14102.55 1467
14103.67 1458
14104.79 1462
14105.91 1465
14107.03 1411
14108.15 1399
14109.27 1365
14110.39 1367
14111.51 1357
14112.64 1291
14113.76 1368
14114.88 1342
14116.00 1306
14117.12 1295
14118.24 1256
14119.36 1262
14120.48 1215
14121.60 1220
14122.72 1236
14123.85 1239
14124.97 1243
14126.09 1249
14127.21 1221
14128.33 1197
14129.45 1169
14130.57 1215
14131.70 1194
14132.82 1153
14133.94 1097
14135.06 1135
14136.18 1167
14137.30 1155
14138.43 1151
14139.55 1163
14140.67 1115
14141.79 1123
14142.91 1190
14144.03 1157
14145.16 1103
14146.28 1143
14147.40 1178
14148.52 1144
14149.65 1105
14150.77 1124
14151.89 1134
14153.01 1183
14154.13 1155
14155.26 1072
14156.38 1111
14157.50 1074
14158.62 1110
14159.75 1129
14160.87 1082
14161.99 1089
14163.12 1124
14164.24 1113
14165.36 1135
14166.48 1128
14167.61 1112
14168.73 1083
14169.85 1098
14170.98 1095
14172.10 1140
14173.22 1088
14174.35 1158
14175.47 1131
14176.59 1079
14177.72 1045
14178.84 1076
14179.96 1031
14181.09 1089
14182.21 1052
14183.33 1068
14184.46 1051
14185.58 1063
14186.70 1063
14187.83 1042
14188.95 987
14190.07 1048
14191.20 1044
14192.32 1007
14193.45 990
14194.57 977
14195.69 1062
14196.82 981
14197.94 993
14199.07 1015
14200.19 1006
14201.32 993
14202.44 1002
14203.56 991
14204.69 999
14205.81 1031
14206.94 981
14208.06 1008
14209.19 968
14210.31 1006
14211.44 1016
14212.56 1027
14213.69 963
14214.81 995
14215.93 1004
14217.06 952
14218.18 968
14219.31 960
14220.43 974
14221.56 974
14222.68 951
14223.81 992
14224.94 973
14226.06 975
14227.19 918
14228.31 953
14229.44 968
14230.56 942
14231.69 958
14232.81 954
14233.94 925
14235.06 941
14236.19 943
14237.32 935
14238.44 938
14239.57 980
14240.69 944
14241.82 910
14242.94 897
14244.07 935
14245.20 920
14246.32 931
14247.45 920
14248.57 940
14249.70 909
14250.83 923
14251.95 917
14253.08 929
14254.21 944
14255.33 950
14256.46 922
14257.59 935
14258.71 907
14259.84 910
14260.97 931
14262.09 921
14263.22 931
14264.35 948
14265.47 888
14266.60 816
14267.73 885
14268.85 925
14269.98 821
14271.11 845
14272.23 885
14273.36 864
14274.49 863
14275.62 850
14276.74 862
14277.87 855
14279.00 860
14280.12 849
14281.25 843
14282.38 855
14283.51 832
14284.63 807
14285.76 855
14286.89 869
14288.02 868
14289.15 829
14290.27 866
14291.40 851
14292.53 790
14293.66 859
14294.78 815
14295.91 847
14297.04 863
14298.17 816
14299.30 823
14300.42 858
14301.55 831
14302.68 847
14303.81 826
14304.94 809
14306.07 861
14307.19 827
14308.32 845
14309.45 822
14310.58 832
14311.71 804
14312.84 799
14313.97 804
14315.10 845
14316.22 826
14317.35 838
14318.48 836
14319.61 829
14320.74 800
14321.87 812
14323.00 783
14324.13 795
14325.26 818
14326.39 814
14327.51 811
14328.64 806
14329.77 788
14330.90 785
14332.03 777
14333.16 817
14334.29 805
14335.42 783
14336.55 785
14337.68 781
14338.81 800
14339.94 750
14341.07 741
14342.20 786
14343.33 812
14344.46 758
14345.59 757
14346.72 788
14347.85 779
14348.98 792
14350.11 793
14351.24 757
14352.37 797
14353.50 770
14354.63 761
14355.76 785
14356.89 801
14358.02 776
14359.15 798
14360.28 786
14361.41 809
14362.54 859
14363.67 837
14364.80 800
14365.94 823
14367.07 787
14368.20 801
14369.33 808
14370.46 790
14371.59 767
14372.72 806
14373.85 836
14374.98 779
14376.11 805
14377.25 814
14378.38 802
14379.51 812
14380.64 789
14381.77 807
14382.90 798
14384.03 785
14385.16 826
14386.30 803
14387.43 784
14388.56 793
14389.69 803
14390.82 812
14391.95 863
14393.09 787
14394.22 806
14395.35 829
14396.48 834
14397.61 822
14398.75 840
14399.88 840
14401.01 836
14402.14 853
14403.27 833
14404.41 846
14405.54 783
14406.67 849
14407.80 869
14408.94 849
14410.07 858
14411.20 856
14412.33 881
14413.47 865
14414.60 847
14415.73 865
14416.87 830
14418.00 875
14419.13 877
14420.26 892
14421.40 927
14422.53 897
14423.66 903
14424.80 911
14425.93 873
14427.06 922
14428.20 942
14429.33 927
14430.46 860
14431.59 926
14432.73 914
14433.86 957
14435.00 906
14436.13 906
14437.26 943
14438.40 934
14439.53 960
14440.66 978
14441.80 947
14442.93 914
14444.06 947
14445.20 978
14446.33 960
14447.47 976
14448.60 989
14449.73 972
14450.87 994
14452.00 1000
14453.14 999
14454.27 1014
14455.41 996
14456.54 1022
14457.67 1059
14458.81 1046
14459.94 1027
14461.08 1020
14462.21 1029
14463.35 1073
14464.48 1079
14465.62 1100
14466.75 1074
14467.89 1077
14469.02 1054
14470.15 1052
14471.29 1053
14472.42 1072
14473.56 1089
14474.69 1053
14475.83 1072
14476.96 1072
14478.10 1077
14479.24 1068
14480.37 1038
14481.51 1031
14482.64 1056
14483.78 1101
14484.91 1081
14486.05 1050
14487.18 1049
14488.32 994
14489.45 1000
14490.59 966
14491.73 1026
14492.86 1030
14494.00 1005
14495.13 1004
14496.27 1010
14497.40 1001
14498.54 1011
14499.68 989
14500.81 1001
14501.95 1004
14503.08 991
14504.22 1012
14505.36 977
14506.49 978
14507.63 958
14508.77 947
14509.90 944
14511.04 975
14512.18 950
14513.31 924
14514.45 932
14515.58 952
14516.72 898
14517.86 897
14519.00 878
14520.13 880
14521.27 881
14522.41 872
14523.54 912
14524.68 849
14525.82 902
14526.95 827
14528.09 835
14529.23 860
14530.37 869
14531.50 877
14532.64 809
14533.78 857
14534.91 870
14536.05 846
14537.19 867
14538.33 864
14539.46 832
14540.60 846
14541.74 836
14542.88 838
14544.02 866
14545.15 825
14546.29 868
14547.43 888
14548.57 839
14549.70 798
14550.84 855
14551.98 857
14553.12 857
14554.26 813
14555.39 858
14556.53 826
14557.67 806
14558.81 872
14559.95 802
14561.09 783
14562.22 831
14563.36 848
14564.50 823
14565.64 860
14566.78 844
14567.92 892
14569.06 860
14570.20 821
14571.33 815
14572.47 832
14573.61 851
14574.75 879
14575.89 832
14577.03 853
14578.17 838
14579.31 832
14580.45 841
14581.59 815
14582.72 857
14583.86 853
14585.00 867
14586.14 867
14587.28 874
14588.42 863
14589.56 864
14590.70 841
14591.84 838
14592.98 894
14594.12 870
14595.26 871
14596.40 876
14597.54 871
14598.68 857
14599.82 884
14600.96 888
14602.10 894
14603.24 867
14604.38 861
14605.52 876
14606.66 890
14607.80 901
14608.94 914
14610.08 913
14611.22 900
14612.36 929
14613.50 952
14614.64 929
14615.78 917
14616.92 948
14618.06 932
14619.20 970
14620.34 931
14621.49 973
14622.63 961
14623.77 931
14624.91 933
14626.05 928
14627.19 939
14628.33 944
14629.47 953
14630.61 962
14631.75 1079
14632.90 1003
14634.04 980
14635.18 955
14636.32 979
14637.46 948
14638.60 932
14639.74 949
14640.88 951
14642.03 944
14643.17 929
14644.31 963
14645.45 919
14646.59 918
14647.73 898
14648.88 876
14650.02 886
14651.16 892
14652.30 848
14653.44 858
14654.59 830
14655.73 809
14656.87 801
14658.01 832
14659.16 795
14660.30 786
14661.44 786
14662.58 762
14663.72 782
14664.87 783
14666.01 794
14667.15 796
14668.29 783
14669.44 774
14670.58 757
14671.72 762
14672.87 776
14674.01 747
14675.15 726
14676.29 738
14677.44 777
14678.58 754
14679.72 760
14680.87 756
14682.01 765
14683.15 752
14684.30 757
14685.44 729
14686.58 734
14687.73 741
14688.87 759
14690.01 747
14691.16 724
14692.30 717
14693.44 739
14694.59 727
14695.73 718
14696.87 693
14698.02 684
14699.16 679
14700.30 698
14701.45 699
14702.59 697
14703.74 693
14704.88 692
14706.02 692
14707.17 694
14708.31 711
14709.46 721
14710.60 720
14711.75 694
14712.89 702
14714.03 709
14715.18 682
14716.32 669
14717.47 651
14718.61 702
14719.76 710
14720.90 697
14722.05 691
14723.19 680
14724.34 705
14725.48 663
14726.63 660
14727.77 664
14728.92 672
14730.06 706
14731.21 677
14732.35 699
14733.50 687
14734.64 690
14735.79 671
14736.93 714
14738.08 672
14739.22 698
14740.37 686
14741.51 704
14742.66 708
14743.80 701
14744.95 645
14746.09 703
14747.24 712
14748.39 674
14749.53 673
14750.68 659
14751.82 669
14752.97 632
14754.11 668
14755.26 662
14756.41 700
14757.55 684
14758.70 699
14759.85 690
14760.99 695
14762.14 687
14763.28 701
14764.43 688
14765.58 656
14766.72 673
14767.87 660
14769.02 686
14770.16 665
14771.31 662
14772.46 654
14773.60 682
14774.75 640
14775.90 693
14777.04 695
14778.19 692
14779.34 663
14780.48 658
14781.63 665
14782.78 649
14783.92 665
14785.07 673
14786.22 651
14787.37 633
14788.51 680
14789.66 642
14790.81 663
14791.96 688
14793.10 626
14794.25 609
14795.40 658
14796.54 624
14797.69 645
14798.84 603
14799.99 627
14801.14 667
14802.28 630
14803.43 651
14804.58 641
14805.73 652
14806.88 613
14808.02 619
14809.17 639
14810.32 616
14811.47 604
14812.62 582
14813.76 627
14814.91 614
14816.06 620
14817.21 588
14818.36 610
14819.51 595
14820.65 609
14821.80 596
14822.95 623
14824.10 597
14825.25 597
14826.40 620
14827.55 594
14828.69 588
14829.84 596
14830.99 583
14832.14 595
14833.29 594
14834.44 573
14835.59 561
14836.74 608
14837.89 610
14839.04 605
14840.19 579
14841.33 578
14842.48 632
14843.63 615
14844.78 579
14845.93 629
14847.08 606
14848.23 588
14849.38 578
14850.53 583
14851.68 585
14852.83 586
14853.98 603
14855.13 601
14856.28 586
14857.43 556
14858.58 561
14859.73 623
14860.88 600
14862.03 603
14863.18 619
14864.33 587
14865.48 578
14866.63 588
14867.78 575
14868.93 581
14870.08 595
14871.23 579
14872.38 567
14873.53 587
14874.68 586
14875.83 558
14876.98 580
14878.14 593
14879.29 583
14880.44 562
14881.59 583
14882.74 549
14883.89 592
14885.04 580
14886.19 587
14887.34 606
14888.49 616
14889.64 578
14890.80 590
14891.95 565
14893.10 566
14894.25 561
14895.40 624
14896.55 601
14897.70 575
14898.86 588
14900.01 571
14901.16 577
14902.31 578
14903.46 563
14904.61 560
14905.77 555
14906.92 560
14908.07 578
14909.22 567
14910.37 604
14911.53 575
14912.68 554
14913.83 572
14914.98 578
14916.13 569
14917.29 584
14918.44 562
14919.59 552
14920.74 589
14921.90 558
14923.05 562
14924.20 560
14925.35 561
14926.51 565
14927.66 568
14928.81 591
14929.96 577
14931.12 575
14932.27 557
14933.42 585
14934.57 575
14935.73 556
14936.88 562
14938.03 585
14939.19 589
14940.34 555
14941.49 577
14942.65 564
14943.80 566
14944.95 576
14946.11 563
14947.26 573
14948.41 571
14949.57 555
14950.72 585
14951.87 563
14953.03 550
14954.18 579
14955.33 570
14956.49 588
14957.64 571
14958.80 534
14959.95 539
14961.10 540
14962.26 560
14963.41 543
14964.57 533
14965.72 583
14966.87 542
14968.03 564
14969.18 580
14970.34 545
14971.49 589
14972.65 575
14973.80 538
14974.95 564
14976.11 551
14977.26 569
14978.42 543
14979.57 569
14980.73 570
14981.88 579
14983.04 556
14984.19 549
14985.35 519
14986.50 563
14987.66 555
14988.81 523
14989.97 541
14991.12 563
14992.28 520
14993.43 560
14994.59 587
14995.74 543
14996.90 538
14998.05 544
14999.21 540
15000.36 520
15001.52 534
15002.67 518
15003.83 525
15004.99 552
15006.14 535
15007.30 545
15008.45 546
15009.61 518
15010.76 540
15011.92 522
15013.08 531
15014.23 512
15015.39 527
15016.54 513
15017.70 532
15018.86 557
15020.01 530
15021.17 526
15022.32 568
15023.48 565
15024.64 542
15025.79 529
15026.95 541
15028.11 521
15029.26 563
15030.42 528
15031.58 540
15032.73 547
15033.89 525
15035.05 530
15036.20 573
15037.36 574
15038.52 570
15039.67 555
15040.83 543
15041.99 533
15043.15 515
15044.30 522
15045.46 539
15046.62 534
15047.77 530
15048.93 528
15050.09 546
15051.25 543
15052.40 539
15053.56 531
15054.72 531
15055.88 477
15057.03 552
15058.19 567
15059.35 547
15060.51 513
15061.66 524
15062.82 559
15063.98 547
15065.14 532
15066.30 544
15067.45 525
15068.61 532
15069.77 532
15070.93 543
15072.09 555
15073.24 548
15074.40 524
15075.56 543
15076.72 534
15077.88 513
15079.04 519
15080.20 561
15081.35 555
15082.51 546
15083.67 549
15084.83 577
15085.99 526
15087.15 562
15088.31 556
15089.46 534
15090.62 558
15091.78 513
15092.94 558
15094.10 526
15095.26 509
15096.42 528
15097.58 566
15098.74 569
15099.90 522
15101.06 557
15102.22 569
15103.37 547
15104.53 521
15105.69 535
15106.85 533
15108.01 543
15109.17 554
15110.33 533
15111.49 588
15112.65 578
15113.81 529
15114.97 543
15116.13 521
15117.29 535
15118.45 553
15119.61 537
15120.77 528
15121.93 520
15123.09 551
15124.25 583
15125.41 538
15126.57 539
15127.73 557
15128.89 528
15130.05 561
15131.21 537
15132.37 535
15133.53 524
15134.69 531
15135.86 554
15137.02 586
15138.18 582
15139.34 528
15140.50 554
15141.66 553
15142.82 524
15143.98 551
15145.14 550
15146.30 547
15147.46 534
15148.63 556
15149.79 587
15150.95 553
15152.11 562
15153.27 533
15154.43 540
15155.59 569
15156.75 547
15157.92 552
15159.08 553
15160.24 577
15161.40 555
15162.56 569
15163.72 572
15164.89 583
15166.05 525
15167.21 556
15168.37 537
15169.53 549
15170.69 607
15171.86 552
15173.02 564
15174.18 587
15175.34 562
15176.51 552
15177.67 577
15178.83 575
15179.99 602
15181.15 598
15182.32 594
15183.48 592
15184.64 597
15185.80 571
15186.97 594
15188.13 570
15189.29 610
15190.46 607
15191.62 592
15192.78 620
15193.94 632
15195.11 619
15196.27 611
15197.43 598
15198.60 627
15199.76 626
15200.92 588
15202.08 645
15203.25 611
15204.41 643
15205.57 625
15206.74 648
15207.90 608
15209.06 590
15210.23 594
15211.39 622
15212.56 641
15213.72 626
15214.88 666
15216.05 627
15217.21 640
15218.37 657
15219.54 640
15220.70 612
15221.87 617
15223.03 641
15224.19 670
15225.36 643
15226.52 679
15227.69 692
15228.85 686
15230.01 660
15231.18 661
15232.34 671
15233.51 644
15234.67 673
15235.84 667
15237.00 684
15238.16 668
15239.33 683
15240.49 698
15241.66 650
15242.82 662
15243.99 709
15245.15 646
15246.32 658
15247.48 659
15248.65 685
15249.81 664
15250.98 627
15252.14 609
15253.31 608
15254.47 631
15255.64 654
15256.80 666
15257.97 617
15259.13 630
15260.30 646
15261.46 656
15262.63 615
15263.80 611
15264.96 617
15266.13 633
15267.29 631
15268.46 605
15269.62 652
15270.79 605
15271.96 631
15273.12 626
15274.29 633
15275.45 584
15276.62 610
15277.79 628
15278.95 630
15280.12 590
15281.28 625
15282.45 606
15283.62 625
15284.78 601
15285.95 609
15287.12 599
15288.28 620
15289.45 601
15290.62 565
15291.78 624
15292.95 621
15294.12 615
15295.28 553
15296.45 614
15297.62 549
15298.78 576
15299.95 619
15301.12 586
15302.28 592
15303.45 599
15304.62 572
15305.78 554
15306.95 589
15308.12 583
15309.29 592
15310.45 557
15311.62 589
15312.79 585
15313.96 607
15315.12 569
15316.29 588
15317.46 620
15318.63 575
15319.79 619
15320.96 581
15322.13 603
15323.30 584
15324.46 621
15325.63 605
15326.80 641
15327.97 578
15329.14 621
15330.30 611
15331.47 608
15332.64 566
15333.81 616
15334.98 612
15336.14 585
15337.31 625
15338.48 629
15339.65 610
15340.82 605
15341.99 620
15343.16 596
15344.32 614
15345.49 619
15346.66 605
15347.83 609
15349.00 582
15350.17 591
15351.34 623
15352.51 632
15353.67 664
15354.84 655
15356.01 612
15357.18 637
15358.35 670
15359.52 665
15360.69 643
15361.86 627
15363.03 595
15364.20 645
15365.37 609
15366.54 654
15367.71 635
15368.87 604
15370.04 620
15371.21 645
15372.38 623
15373.55 658
15374.72 651
15375.89 634
15377.06 674
15378.23 645
15379.40 628
15380.57 625
15381.74 638
15382.91 621
15384.08 614
15385.25 612
15386.42 635
15387.59 628
15388.76 639
15389.93 615
15391.10 595
15392.27 589
15393.44 637
15394.62 595
15395.79 590
15396.96 589
15398.13 578
15399.30 595
15400.47 595
15401.64 572
15402.81 577
15403.98 604
15405.15 586
15406.32 595
15407.49 572
15408.66 558
15409.84 575
15411.01 589
15412.18 584
15413.35 571
15414.52 588
15415.69 574
15416.86 588
15418.03 569
15419.21 564
15420.38 559
15421.55 587
15422.72 550
15423.89 547
15425.06 543
15426.24 552
15427.41 554
15428.58 539
15429.75 530
15430.92 554
15432.09 589
15433.27 595
15434.44 587
15435.61 593
15436.78 566
15437.96 573
15439.13 591
15440.30 558
15441.47 549
15442.64 549
15443.82 545
15444.99 540
15446.16 551
15447.33 533
15448.51 569
15449.68 579
15450.85 571
15452.02 580
15453.20 547
15454.37 571
15455.54 559
15456.72 551
15457.89 532
15459.06 567
15460.23 541
15461.41 551
15462.58 536
15463.75 537
15464.93 558
15466.10 556
15467.27 586
15468.45 581
15469.62 609
15470.79 535
15471.97 550
15473.14 532
15474.31 554
15475.49 563
15476.66 553
15477.83 551
15479.01 554
15480.18 521
15481.36 532
15482.53 550
15483.70 566
15484.88 531
15486.05 538
15487.23 537
15488.40 518
15489.57 556
15490.75 577
15491.92 588
15493.10 588
15494.27 563
15495.44 538
15496.62 543
15497.79 524
15498.97 533
15500.14 556
15501.32 542
15502.49 564
15503.67 598
15504.84 567
15506.02 570
15507.19 592
15508.36 572
15509.54 588
15510.71 560
15511.89 582
15513.06 587
15514.24 565
15515.41 574
15516.59 580
15517.77 574
15518.94 535
15520.12 545
15521.29 584
15522.47 581
15523.64 547
15524.82 551
15525.99 569
15527.17 579
15528.34 574
15529.52 580
15530.69 558
15531.87 600
15533.05 593
15534.22 587
15535.40 570
15536.57 567
15537.75 588
15538.93 631
15540.10 621
15541.28 571
15542.45 582
15543.63 604
15544.81 609
15545.98 611
15547.16 617
15548.33 604
15549.51 634
15550.69 614
15551.86 588
15553.04 571
15554.22 614
15555.39 625
15556.57 621
15557.75 664
15558.92 662
15560.10 664
15561.28 615
15562.45 627
15563.63 630
15564.81 631
15565.99 614
15567.16 639
15568.34 629
15569.52 662
15570.69 656
15571.87 657
15573.05 637
15574.23 651
15575.40 658
15576.58 691
15577.76 695
15578.93 644
15580.11 696
15581.29 666
15582.47 688
15583.65 699
15584.82 714
15586.00 692
15587.18 681
15588.36 676
15589.53 685
15590.71 663
15591.89 700
15593.07 701
15594.25 673
15595.42 707
15596.60 698
15597.78 702
15598.96 744
15600.14 716
15601.32 708
15602.49 739
15603.67 738
15604.85 765
15606.03 730
15607.21 728
15608.39 714
15609.56 761
15610.74 780
15611.92 755
15613.10 765
15614.28 745
15615.46 764
15616.64 740
15617.82 800
15619.00 751
15620.17 793
15621.35 779
15622.53 807
15623.71 781
15624.89 782
15626.07 818
15627.25 849
15628.43 824
15629.61 818
15630.79 832
15631.97 814
15633.15 841
15634.33 813
15635.51 835
15636.69 862
15637.87 871
15639.05 859
15640.22 839
15641.40 827
15642.58 868
15643.76 842
15644.94 846
15646.12 859
15647.30 883
15648.48 839
15649.66 830
15650.85 845
15652.03 833
15653.21 883
15654.39 849
15655.57 871
15656.75 839
15657.93 888
15659.11 869
15660.29 839
15661.47 791
15662.65 810
15663.83 780
15665.01 830
15666.19 847
15667.37 817
15668.55 778
15669.73 783
15670.92 816
15672.10 826
15673.28 838
15674.46 773
15675.64 797
15676.82 781
15678.00 788
15679.18 784
15680.36 799
15681.55 770
15682.73 826
15683.91 832
15685.09 820
15686.27 757
15687.45 783
15688.63 837
15689.82 831
15691.00 805
15692.18 799
15693.36 840
15694.54 792
15695.73 826
15696.91 804
15698.09 818
15699.27 769
15700.45 768
15701.64 790
15702.82 800
15704.00 783
15705.18 786
15706.36 810
15707.55 838
15708.73 810
15709.91 844
15711.09 825
15712.28 819
15713.46 805
15714.64 813
15715.82 861
15717.01 825
15718.19 877
15719.37 868
15720.55 874
15721.74 866
15722.92 895
15724.10 891
15725.29 899
15726.47 882
15727.65 861
15728.84 883
15730.02 905
15731.20 895
15732.39 860
15733.57 883
15734.75 886
15735.94 896
15737.12 920
15738.30 931
15739.49 877
15740.67 926
15741.85 938
15743.04 940
15744.22 949
15745.40 949
15746.59 930
15747.77 931
15748.96 968
15750.14 963
15751.32 975
15752.51 952
15753.69 1000
15754.88 994
15756.06 945
15757.24 970
15758.43 1015
15759.61 954
15760.80 965
15761.98 978
15763.17 958
15764.35 935
15765.53 967
15766.72 979
15767.90 990
15769.09 968
15770.27 962
15771.46 979
15772.64 949
15773.83 924
15775.01 890
15776.20 904
15777.38 898
15778.57 919
15779.75 872
15780.94 890
15782.12 884
15783.31 888
15784.49 892
15785.68 849
15786.86 856
15788.05 868
15789.23 889
15790.42 812
15791.60 852
15792.79 855
15793.98 834
15795.16 792
15796.35 807
15797.53 782
15798.72 841
15799.90 822
15801.09 772
15802.28 770
15803.46 790
15804.65 850
15805.83 831
15807.02 777
15808.21 797
15809.39 818
15810.58 798
15811.76 797
15812.95 780
15814.14 792
15815.32 814
15816.51 793
15817.70 767
15818.88 812
15820.07 807
15821.26 765
15822.44 744
15823.63 744
15824.82 741
15826.00 740
15827.19 760
15828.38 788
15829.56 761
15830.75 771
15831.94 802
15833.12 803
15834.31 819
15835.50 729
15836.69 783
15837.87 749
15839.06 752
15840.25 754
15841.44 789
15842.62 777
15843.81 732
15845.00 756
15846.18 727
15847.37 744
15848.56 769
15849.75 764
15850.94 729
15852.12 774
15853.31 744
15854.50 759
15855.69 770
15856.87 715
15858.06 718
15859.25 767
15860.44 740
15861.63 737
15862.81 737
15864.00 757
15865.19 769
15866.38 765
15867.57 789
15868.76 782
15869.94 800
15871.13 720
15872.32 763
15873.51 758
15874.70 731
15875.89 758
15877.08 773
15878.26 749
15879.45 731
15880.64 767
15881.83 797
15883.02 816
15884.21 775
15885.40 789
15886.59 763
15887.78 766
15888.97 810
15890.15 772
15891.34 781
15892.53 813
15893.72 866
15894.91 819
15896.10 794
15897.29 808
15898.48 802
15899.67 838
15900.86 822
15902.05 846
15903.24 851
15904.43 785
15905.62 843
15906.81 791
15908.00 817
15909.19 832
15910.38 854
15911.57 823
15912.76 791
15913.95 813
15915.14 803
15916.33 796
15917.52 783
15918.71 818
15919.90 783
15921.09 809
15922.28 812
15923.47 832
15924.66 847
15925.85 846
15927.04 777
15928.23 803
15929.42 817
15930.61 828
15931.80 809
15932.99 785
15934.18 775
15935.38 759
15936.57 743
15937.76 761
15938.95 765
15940.14 740
15941.33 753
15942.52 747
15943.71 753
15944.90 712
15946.10 720
15947.29 711
15948.48 716
15949.67 682
15950.86 650
15952.05 658
15953.24 639
15954.44 663
15955.63 681
15956.82 649
15958.01 652
15959.20 657
15960.39 606
15961.59 655
15962.78 647
15963.97 629
15965.16 625
15966.35 667
15967.55 629
15968.74 650
15969.93 640
15971.12 666
15972.31 637
15973.51 587
15974.70 597
15975.89 626
15977.08 627
15978.28 590
15979.47 605
15980.66 615
15981.85 612
15983.05 618
15984.24 622
15985.43 590
15986.62 584
15987.82 589
15989.01 609
15990.20 584
15991.40 574
15992.59 615
15993.78 605
15994.98 609
15996.17 577
15997.36 591
15998.55 579
15999.75 596
16000.94 583
16002.13 582
16003.33 584
16004.52 561
16005.72 601
16006.91 627
16008.10 590
16009.30 578
16010.49 547
16011.68 602
16012.88 610
16014.07 576
16015.26 554
16016.46 548
16017.65 567
16018.85 563
16020.04 569
16021.23 531
16022.43 586
16023.62 564
16024.82 546
16026.01 549
16027.21 568
16028.40 540
16029.59 560
16030.79 565
16031.98 574
16033.18 570
16034.37 540
16035.57 583
16036.76 548
16037.96 549
16039.15 530
16040.35 571
16041.54 551
16042.73 555
16043.93 574
16045.12 554
16046.32 574
16047.51 561
16048.71 593
16049.91 547
16051.10 560
16052.30 510
16053.49 538
16054.69 531
16055.88 560
16057.08 518
16058.27 518
16059.47 522
16060.66 538
16061.86 508
16063.05 576
16064.25 535
16065.45 541
16066.64 558
16067.84 543
16069.03 562
16070.23 527
16071.42 576
16072.62 537
16073.82 525
16075.01 500
16076.21 526
16077.41 525
16078.60 506
16079.80 500
16080.99 519
16082.19 530
16083.39 531
16084.58 528
16085.78 505
16086.98 519
16088.17 517
16089.37 527
16090.57 537
16091.76 548
16092.96 514
16094.16 526
16095.35 527
16096.55 515
16097.75 511
16098.94 510
16100.14 490
16101.34 488
16102.53 514
16103.73 515
16104.93 538
16106.13 492
16107.32 512
16108.52 487
16109.72 558
16110.92 503
16112.11 505
16113.31 490
16114.51 543
16115.71 521
16116.90 520
16118.10 495
16119.30 479
16120.50 499
16121.69 530
16122.89 527
16124.09 493
16125.29 525
16126.49 499
16127.68 532
16128.88 505
16130.08 521
16131.28 476
16132.48 501
16133.67 505
16134.87 512
16136.07 500
16137.27 492
16138.47 494
16139.67 511
16140.86 507
16142.06 506
16143.26 514
16144.46 495
16145.66 514
16146.86 487
16148.06 517
16149.26 465
16150.45 508
16151.65 533
16152.85 518
16154.05 486
16155.25 504
16156.45 537
16157.65 512
16158.85 490
16160.05 507
16161.25 504
16162.45 504
16163.64 529
16164.84 509
16166.04 537
16167.24 537
16168.44 539
16169.64 538
16170.84 522
16172.04 484
16173.24 528
16174.44 512
16175.64 509
16176.84 494
16178.04 505
16179.24 537
16180.44 554
16181.64 541
16182.84 514
16184.04 507
16185.24 511
16186.44 516
16187.64 498
16188.84 537
16190.04 534
16191.24 529
16192.44 517
16193.64 525
16194.84 516
16196.04 507
16197.24 518
16198.44 526
16199.65 510
16200.85 511
16202.05 525
16203.25 509
16204.45 520
16205.65 513
16206.85 568
16208.05 535
16209.25 555
16210.45 553
16211.65 559
16212.86 499
16214.06 551
16215.26 573
16216.46 536
16217.66 589
16218.86 554
16220.06 543
16221.27 525
16222.47 541
16223.67 563
16224.87 575
16226.07 518
16227.27 551
16228.48 588
16229.68 580
16230.88 557
16232.08 590
16233.28 588
16234.48 579
16235.69 570
16236.89 547
16238.09 606
16239.29 540
16240.50 551
16241.70 566
16242.90 608
16244.10 569
16245.30 564
16246.51 570
16247.71 579
16248.91 570
16250.11 572
16251.32 602
16252.52 602
16253.72 568
16254.92 566
16256.13 599
16257.33 564
16258.53 569
16259.74 535
16260.94 612
16262.14 599
16263.35 609
16264.55 591
16265.75 607
16266.95 604
16268.16 572
16269.36 591
16270.56 607
16271.77 589
16272.97 559
16274.17 543
16275.38 558
16276.58 581
16277.79 562
16278.99 607
16280.19 570
16281.40 562
16282.60 582
16283.80 604
16285.01 560
16286.21 565
16287.42 567
16288.62 584
16289.82 587
16291.03 580
16292.23 564
16293.44 588
16294.64 525
16295.84 573
16297.05 585
16298.25 599
16299.46 573
16300.66 560
16301.87 582
16303.07 586
16304.27 559
16305.48 588
16306.68 556
16307.89 570
16309.09 580
16310.30 579
16311.50 559
16312.71 556
16313.91 534
16315.12 595
16316.32 596
16317.53 563
16318.73 564
16319.94 574
16321.14 521
16322.35 527
16323.55 558
16324.76 555
16325.96 529
16327.17 525
16328.38 533
16329.58 526
16330.79 542
16331.99 544
16333.20 539
16334.40 523
16335.61 512
16336.81 554
16338.02 554
16339.23 539
16340.43 518
16341.64 546
16342.84 508
16344.05 500
16345.26 498
16346.46 539
16347.67 487
16348.87 501
16350.08 481
16351.29 493
16352.49 486
16353.70 503
16354.91 518
16356.11 525
16357.32 522
16358.53 483
16359.73 478
16360.94 494
16362.15 493
16363.35 501
16364.56 510
16365.77 533
16366.97 485
16368.18 493
16369.39 526
16370.59 488
16371.80 538
16373.01 509
16374.21 490
16375.42 514
16376.63 475
16377.84 504
16379.04 509
16380.25 497
16381.46 493
16382.67 523
16383.87 501
16385.08 498
16386.29 478
16387.50 521
16388.70 480
16389.91 471
16391.12 501
16392.33 514
16393.53 469
16394.74 477
16395.95 473
16397.16 495
16398.37 481
16399.57 505
16400.78 498
16401.99 466
16403.20 490
16404.41 497
16405.62 493
16406.82 462
16408.03 540
16409.24 499
16410.45 509
16411.66 470
16412.87 470
16414.07 445
16415.28 475
16416.49 507
16417.70 484
16418.91 504
16420.12 515
16421.33 485
16422.54 470
16423.75 461
16424.95 461
16426.16 493
16427.37 475
16428.58 460
16429.79 469
16431.00 472
16432.21 479
16433.42 485
16434.63 501
16435.84 477
16437.05 479
16438.26 461
16439.47 477
16440.68 492
16441.88 491
16443.09 480
16444.30 482
16445.51 484
16446.72 469
16447.93 462
16449.14 462
16450.35 480
16451.56 452
16452.77 454
16453.98 490
16455.19 474
16456.40 465
16457.61 481
16458.82 484
16460.03 478
16461.24 465
16462.45 472
16463.67 458
16464.88 496
16466.09 450
16467.30 454
16468.51 449
16469.72 437
16470.93 456
16472.14 447
16473.35 451
16474.56 467
16475.77 461
16476.98 470
16478.19 427
16479.40 452
16480.62 482
16481.83 509
16483.04 432
16484.25 463
16485.46 446
16486.67 446
16487.88 461
16489.09 458
16490.31 471
16491.52 467
16492.73 443
16493.94 491
16495.15 480
16496.36 458
16497.57 459
16498.79 453
16500.00 448
16501.21 465
16502.42 487
16503.63 467
16504.85 482
16506.06 483
16507.27 475
16508.48 472
16509.69 491
16510.91 503
16512.12 468
16513.33 503
16514.54 463
16515.76 484
16516.97 457
16518.18 466
16519.39 474
16520.60 464
16521.82 484
16523.03 484
16524.24 466
16525.46 466
16526.67 468
16527.88 455
16529.09 468
16530.31 486
16531.52 455
16532.73 460
16533.95 477
16535.16 478
16536.37 478
16537.58 446
16538.80 471
16540.01 446
16541.22 474
16542.44 467
16543.65 459
16544.86 480
16546.08 477
16547.29 479
16548.50 473
16549.72 506
16550.93 469
16552.15 480
16553.36 464
16554.57 503
16555.79 452
16557.00 455
16558.21 485
16559.43 510
16560.64 492
16561.86 486
16563.07 449
16564.28 460
16565.50 455
16566.71 452
16567.93 497
16569.14 444
16570.36 464
16571.57 456
16572.78 464
16574.00 489
16575.21 473
16576.43 478
16577.64 462
16578.86 466
16580.07 468
16581.29 468
16582.50 472
16583.72 491
16584.93 472
16586.15 462
16587.36 447
16588.58 490
16589.79 468
16591.01 435
16592.22 439
16593.44 455
16594.65 457
16595.87 480
16597.08 495
16598.30 459
16599.51 448
16600.73 443
16601.94 422
16603.16 437
16604.37 475
16605.59 464
16606.81 483
16608.02 467
16609.24 469
16610.45 454
16611.67 456
16612.89 461
16614.10 443
16615.32 462
16616.53 457
16617.75 450
16618.97 466
16620.18 448
16621.40 434
16622.61 459
16623.83 437
16625.05 452
16626.26 479
16627.48 440
16628.70 447
16629.91 436
16631.13 467
16632.35 459
16633.56 463
16634.78 451
16636.00 442
16637.21 401
16638.43 442
16639.65 439
16640.86 418
16642.08 420
16643.30 462
16644.51 434
16645.73 459
16646.95 464
16648.17 456
16649.38 450
16650.60 479
16651.82 459
16653.03 443
16654.25 434
16655.47 471
16656.69 429
16657.90 438
16659.12 426
16660.34 457
16661.56 425
16662.77 471
16663.99 431
16665.21 471
16666.43 442
16667.65 395
16668.86 431
16670.08 433
16671.30 452
16672.52 448
16673.74 468
16674.95 422
16676.17 420
16677.39 422
16678.61 469
16679.83 432
16681.05 442
16682.26 429
16683.48 447
16684.70 451
16685.92 427
16687.14 424
16688.36 416
16689.58 436
16690.79 407
16692.01 452
16693.23 415
16694.45 433
16695.67 411
16696.89 445
16698.11 427
16699.33 442
16700.55 421
16701.76 406
16702.98 450
16704.20 416
16705.42 433
16706.64 406
16707.86 443
16709.08 449
16710.30 467
16711.52 415
16712.74 413
16713.96 403
16715.18 424
16716.40 405
16717.62 421
16718.84 446
16720.06 444
16721.28 443
16722.50 415
16723.72 443
16724.94 430
16726.16 424
16727.38 415
16728.60 463
16729.82 425
16731.04 428
16732.26 439
16733.48 426
16734.70 396
16735.92 410
16737.14 416
16738.36 437
16739.58 444
16740.80 419
16742.02 411
16743.24 416
16744.46 430
16745.68 406
16746.90 422
16748.12 397
16749.35 459
16750.57 438
16751.79 427
16753.01 423
16754.23 435
16755.45 415
16756.67 417
16757.89 435
16759.11 415
16760.33 409
16761.56 428
16762.78 419
16764.00 441
16765.22 408
16766.44 380
16767.66 415
16768.88 407
16770.11 435
16771.33 412
16772.55 432
16773.77 407
16774.99 419
16776.22 440
16777.44 450
16778.66 405
16779.88 393
16781.10 439
16782.33 428
16783.55 437
16784.77 399
16785.99 436
16787.21 445
16788.44 436
16789.66 424
16790.88 434
16792.10 443
16793.33 422
16794.55 425
16795.77 445
16796.99 455
16798.22 439
16799.44 446
16800.66 459
16801.88 407
16803.11 415
16804.33 446
16805.55 431
16806.78 423
16808.00 436
16809.22 430
16810.44 417
16811.67 430
16812.89 424
16814.11 412
16815.34 432
16816.56 455
16817.78 448
16819.01 447
16820.23 438
16821.45 468
16822.68 451
16823.90 459
16825.13 446
16826.35 428
16827.57 450
16828.80 448
16830.02 469
16831.24 463
16832.47 474
16833.69 421
16834.92 470
16836.14 475
16837.36 483
16838.59 499
16839.81 418
16841.04 477
16842.26 451
16843.48 436
16844.71 463
16845.93 484
16847.16 449
16848.38 462
16849.61 453
16850.83 501
16852.06 498
16853.28 494
16854.51 502
16855.73 484
16856.95 477
16858.18 486
16859.40 488
16860.63 473
16861.85 498
16863.08 469
16864.30 501
16865.53 514
16866.75 492
16867.98 475
16869.21 496
16870.43 547
16871.66 525
16872.88 543
16874.11 512
16875.33 470
16876.56 486
16877.78 514
16879.01 532
16880.23 534
16881.46 501
16882.69 533
16883.91 509
16885.14 528
16886.36 545
16887.59 526
16888.81 555
16890.04 534
16891.27 530
16892.49 487
16893.72 537
16894.94 532
16896.17 520
16897.40 524
16898.62 543
16899.85 492
16901.08 492
16902.30 513
16903.53 507
16904.76 499
16905.98 506
16907.21 472
16908.44 470
16909.66 478
16910.89 479
16912.12 483
16913.34 474
16914.57 456
16915.80 481
16917.02 496
16918.25 515
16919.48 519
16920.70 523
16921.93 493
16923.16 513
16924.39 509
16925.61 458
16926.84 476
16928.07 485
16929.30 483
16930.52 490
16931.75 474
16932.98 477
16934.21 463
16935.43 488
16936.66 487
16937.89 471
16939.12 491
16940.34 465
16941.57 496
16942.80 495
16944.03 477
16945.26 491
16946.48 492
16947.71 463
16948.94 476
16950.17 484
16951.40 465
16952.62 449
16953.85 470
16955.08 483
16956.31 459
16957.54 495
16958.77 519
16959.99 478
16961.22 470
16962.45 422
16963.68 474
16964.91 470
16966.14 480
16967.37 474
16968.60 500
16969.82 462
16971.05 443
16972.28 431
16973.51 446
16974.74 468
16975.97 469
16977.20 470
16978.43 428
16979.66 414
16980.89 431
16982.11 438
16983.34 427
16984.57 434
16985.80 450
16987.03 486
16988.26 462
16989.49 442
16990.72 432
16991.95 433
16993.18 447
16994.41 456
16995.64 491
16996.87 463
16998.10 422
16999.33 440
17000.56 453
17001.79 432
17003.02 429
17004.25 464
17005.48 430
17006.71 433
17007.94 426
17009.17 427
17010.40 425
17011.63 436
17012.86 445
17014.09 435
17015.32 447
17016.55 443
17017.78 425
17019.01 439
17020.25 427
17021.48 412
17022.71 427
17023.94 470
17025.17 441
17026.40 430
17027.63 440
17028.86 435
17030.09 431
17031.32 440
17032.55 420
17033.79 421
17035.02 417
17036.25 411
17037.48 434
17038.71 404
17039.94 433
17041.17 408
17042.41 440
17043.64 433
17044.87 439
17046.10 418
17047.33 419
17048.56 402
17049.80 429
17051.03 444
17052.26 434
17053.49 432
17054.72 420
17055.95 418
17057.19 404
17058.42 425
17059.65 419
17060.88 423
17062.12 424
17063.35 418
17064.58 420
17065.81 452
17067.04 402
17068.28 434
17069.51 420
17070.74 443
17071.97 419
17073.21 381
17074.44 400
17075.67 425
17076.90 411
17078.14 406
17079.37 397
17080.60 425
17081.84 422
17083.07 404
17084.30 426
17085.54 407
17086.77 435
17088.00 436
17089.23 424
17090.47 402
17091.70 418
17092.93 409
17094.17 377
17095.40 398
17096.63 395
17097.87 411
17099.10 392
17100.34 433
17101.57 401
17102.80 408
17104.04 395
17105.27 430
17106.50 411
17107.74 379
17108.97 388
17110.21 441
17111.44 410
17112.67 397
17113.91 394
17115.14 407
17116.38 405
17117.61 403
17118.84 403
17120.08 400
17121.31 403
17122.55 400
17123.78 406
17125.02 380
17126.25 396
17127.48 394
17128.72 419
17129.95 406
17131.19 396
17132.42 393
17133.66 409
17134.89 419
17136.13 376
17137.36 408
17138.60 407
17139.83 371
17141.07 381
17142.30 406
17143.54 427
17144.77 399
17146.01 415
17147.24 397
17148.48 392
17149.71 388
17150.95 426
17152.19 411
17153.42 393
17154.66 406
17155.89 429
17157.13 370
17158.36 412
17159.60 390
17160.83 397
17162.07 400
17163.31 403
17164.54 401
17165.78 417
17167.01 417
17168.25 415
17169.49 382
17170.72 395
17171.96 404
17173.19 394
17174.43 422
17175.67 396
17176.90 400
17178.14 402
17179.38 389
17180.61 384
17181.85 405
17183.09 414
17184.32 406
17185.56 375
17186.80 375
17188.03 383
17189.27 381
17190.51 387
17191.74 380
17192.98 397
17194.22 363
17195.45 389
17196.69 364
17197.93 370
17199.16 363
17200.40 351
17201.64 387
17202.88 348
17204.11 376
17205.35 377
17206.59 387
17207.83 393
17209.06 396
17210.30 396
17211.54 416
17212.78 389
17214.01 376
17215.25 369
17216.49 363
17217.73 365
17218.96 377
17220.20 402
17221.44 392
17222.68 396
17223.92 385
17225.15 403
17226.39 414
17227.63 372
17228.87 358
17230.11 398
17231.35 379
17232.58 404
17233.82 357
17235.06 348
17236.30 387
17237.54 404
17238.78 411
17240.01 381
17241.25 378
17242.49 373
17243.73 381
17244.97 379
17246.21 379
17247.45 388
17248.69 384
17249.93 374
17251.16 420
17252.40 377
17253.64 394
17254.88 365
17256.12 346
17257.36 366
17258.60 365
17259.84 370
17261.08 394
17262.32 375
17263.56 392
17264.80 387
17266.04 376
17267.28 370
17268.51 366
17269.75 377
17270.99 359
17272.23 372
17273.47 363
17274.71 379
17275.95 371
17277.19 363
17278.43 360
17279.67 383
17280.91 377
17282.15 371
17283.39 356
17284.63 386
17285.87 377
17287.11 371
17288.35 362
17289.60 336
17290.84 370
17292.08 369
17293.32 388
17294.56 364
17295.80 363
17297.04 347
17298.28 376
17299.52 369
17300.76 384
17302.00 369
17303.24 397
17304.48 381
17305.72 392
17306.96 377
17308.21 356
17309.45 384
17310.69 401
17311.93 407
17313.17 395
17314.41 376
17315.65 377
17316.89 387
17318.14 355
17319.38 372
17320.62 359
17321.86 362
17323.10 357
17324.34 332
17325.59 368
17326.83 370
17328.07 419
17329.31 380
17330.55 395
17331.79 365
17333.04 358
17334.28 377
17335.52 380
17336.76 349
17338.00 338
17339.25 386
17340.49 406
17341.73 361
17342.97 367
17344.22 364
17345.46 354
17346.70 372
17347.94 408
17349.19 381
17350.43 355
17351.67 384
17352.91 359
17354.16 347
17355.40 340
17356.64 377
17357.88 347
17359.13 378
17360.37 360
17361.61 364
17362.86 377
17364.10 353
17365.34 332
17366.58 373
17367.83 362
17369.07 387
17370.31 373
17371.56 355
17372.80 388
17374.04 374
17375.29 335
17376.53 349
17377.78 374
17379.02 350
17380.26 354
17381.51 374
17382.75 381
17383.99 371
17385.24 384
17386.48 362
17387.72 410
17388.97 411
17390.21 387
17391.46 368
17392.70 369
17393.94 395
17395.19 359
17396.43 371
17397.68 342
17398.92 384
17400.17 375
17401.41 396
17402.65 371
17403.90 385
17405.14 374
17406.39 376
17407.63 396
17408.88 361
17410.12 350
17411.37 335
17412.61 370
17413.86 376
17415.10 370
17416.35 380
17417.59 403
17418.84 356
17420.08 393
17421.33 386
17422.57 381
17423.82 372
17425.06 375
17426.31 374
17427.55 421
17428.80 377
17430.04 386
17431.29 374
17432.53 359
17433.78 390
17435.03 369
17436.27 386
17437.52 380
17438.76 388
17440.01 358
17441.25 397
17442.50 383
17443.75 389
17444.99 389
17446.24 383
17447.48 357
17448.73 356
17449.98 377
17451.22 384
17452.47 405
17453.71 417
17454.96 397
17456.21 354
17457.45 382
17458.70 367
17459.95 384
17461.19 417
17462.44 415
17463.69 390
17464.93 395
17466.18 374
17467.43 375
17468.67 358
17469.92 371
17471.17 381
17472.41 391
17473.66 413
17474.91 378
17476.15 363
17477.40 399
17478.65 389
17479.90 377
17481.14 381
17482.39 384
17483.64 394
17484.88 391
17486.13 362
17487.38 391
17488.63 372
17489.87 374
17491.12 391
17492.37 377
17493.62 395
17494.86 413
17496.11 413
17497.36 442
17498.61 423
17499.86 401
17501.10 423
17502.35 434
17503.60 380
17504.85 365
17506.10 375
17507.34 381
17508.59 411
17509.84 435
17511.09 378
17512.34 406
17513.59 404
17514.83 411
17516.08 415
17517.33 386
17518.58 423
17519.83 417
17521.08 412
17522.33 434
17523.57 389
17524.82 425
17526.07 407
17527.32 423
17528.57 390
17529.82 435
17531.07 408
17532.32 414
17533.57 389
17534.82 407
17536.06 403
17537.31 425
17538.56 400
17539.81 423
17541.06 388
17542.31 406
17543.56 397
17544.81 389
17546.06 387
17547.31 411
17548.56 436
17549.81 421
17551.06 397
17552.31 389
17553.56 429
17554.81 400
17556.06 412
17557.31 406
17558.56 414
17559.81 419
17561.06 414
17562.31 416
17563.56 434
17564.81 376
17566.06 411
17567.31 411
17568.56 407
17569.81 399
17571.06 406
17572.31 427
17573.56 387
17574.81 406
17576.06 386
17577.31 410
17578.56 404
17579.81 402
17581.06 426
17582.31 423
17583.57 420
17584.82 434
17586.07 403
17587.32 385
17588.57 406
17589.82 383
17591.07 381
17592.32 387
17593.57 415
17594.83 396
17596.08 439
17597.33 385
17598.58 382
17599.83 409
17601.08 400
17602.33 402
17603.59 395
17604.84 360
17606.09 373
17607.34 390
17608.59 400
17609.84 403
17611.10 399
17612.35 418
17613.60 414
17614.85 414
17616.10 399
17617.36 399
17618.61 422
17619.86 397
17621.11 367
17622.36 409
17623.62 391
17624.87 397
17626.12 427
17627.37 416
17628.63 402
17629.88 387
17631.13 411
17632.38 408
17633.64 416
17634.89 402
17636.14 425
17637.39 447
17638.65 437
17639.90 435
17641.15 410
17642.41 420
17643.66 387
17644.91 417
17646.17 379
17647.42 400
17648.67 390
17649.92 429
17651.18 404
17652.43 416
17653.68 400
17654.94 402
17656.19 415
17657.44 428
17658.70 384
17659.95 377
17661.21 434
17662.46 425
17663.71 402
17664.97 403
17666.22 383
17667.47 384
17668.73 397
17669.98 414
17671.24 417
17672.49 386
17673.74 400
17675.00 422
17676.25 392
17677.51 406
17678.76 423
17680.02 394
17681.27 390
17682.52 396
17683.78 402
17685.03 417
17686.29 392
17687.54 395
17688.80 436
17690.05 392
17691.31 391
17692.56 379
17693.82 399
17695.07 398
17696.32 357
17697.58 403
17698.83 393
17700.09 437
17701.34 418
17702.60 417
17703.86 388
17705.11 405
17706.37 398
17707.62 429
17708.88 396
17710.13 401
17711.39 434
17712.64 430
17713.90 468
17715.15 410
17716.41 421
17717.66 408
17718.92 413
17720.18 434
17721.43 439
17722.69 441
17723.94 386
17725.20 435
17726.45 422
17727.71 429
17728.97 410
17730.22 416
17731.48 419
17732.74 428
17733.99 404
17735.25 430
17736.50 394
17737.76 392
17739.02 368
17740.27 430
17741.53 436
17742.79 407
17744.04 418
17745.30 416
17746.56 411
17747.81 401
17749.07 424
17750.33 420
17751.58 398
17752.84 403
17754.10 394
17755.35 392
17756.61 422
17757.87 438
17759.12 425
17760.38 399
17761.64 384
17762.90 395
17764.15 370
17765.41 390
17766.67 399
17767.93 406
17769.18 397
17770.44 421
17771.70 420
17772.96 395
17774.21 386
17775.47 417
17776.73 399
17777.99 363
17779.24 386
17780.50 395
17781.76 412
17783.02 397
17784.28 370
17785.53 400
17786.79 411
17788.05 384
17789.31 359
17790.57 340
17791.82 376
17793.08 355
17794.34 373
17795.60 372
17796.86 365
17798.12 379
17799.37 371
17800.63 385
17801.89 383
17803.15 370
17804.41 373
17805.67 372
17806.93 368
17808.19 368
17809.44 404
17810.70 391
17811.96 372
17813.22 394
17814.48 384
17815.74 357
17817.00 365
17818.26 367
17819.52 398
17820.78 362
17822.04 388
17823.29 386
17824.55 398
17825.81 379
17827.07 369
17828.33 394
17829.59 387
17830.85 358
17832.11 374
17833.37 366
17834.63 358
17835.89 388
17837.15 392
17838.41 372
17839.67 372
17840.93 349
17842.19 369
17843.45 386
17844.71 402
17845.97 386
17847.23 373
17848.49 346
17849.75 356
17851.01 344
17852.27 376
17853.53 353
17854.79 345
17856.05 369
17857.31 351
17858.57 354
17859.84 325
17861.10 349
17862.36 366
17863.62 353
17864.88 358
17866.14 342
17867.40 327
17868.66 337
17869.92 353
17871.18 373
17872.44 404
17873.71 331
17874.97 353
17876.23 360
17877.49 363
17878.75 370
17880.01 362
17881.27 364
17882.53 384
17883.80 348
17885.06 358
17886.32 379
17887.58 351
17888.84 368
17890.10 356
17891.37 363
17892.63 350
17893.89 377
17895.15 391
17896.41 372
17897.67 367
17898.94 387
17900.20 361
17901.46 347
17902.72 368
17903.99 384
17905.25 358
17906.51 343
17907.77 379
17909.03 362
17910.30 360
17911.56 390
17912.82 373
17914.08 375
17915.35 374
17916.61 372
17917.87 357
17919.14 375
17920.40 354
17921.66 361
17922.92 363
17924.19 355
17925.45 366
17926.71 372
17927.98 379
17929.24 374
17930.50 382
17931.76 333
17933.03 363
17934.29 375
17935.55 387
17936.82 378
17938.08 378
17939.34 371
17940.61 408
17941.87 362
17943.14 375
17944.40 383
17945.66 375
17946.93 361
17948.19 367
17949.45 381
17950.72 353
17951.98 378
17953.25 378
17954.51 396
17955.77 365
17957.04 375
17958.30 362
17959.57 360
17960.83 395
17962.09 386
17963.36 379
17964.62 361
17965.89 363
17967.15 348
17968.42 353
17969.68 360
17970.95 341
17972.21 352
17973.47 354
17974.74 412
17976.00 357
17977.27 350
17978.53 358
17979.80 379
17981.06 327
17982.33 364
17983.59 363
17984.86 352
17986.12 370
17987.39 371
17988.65 366
17989.92 370
17991.18 383
17992.45 364
17993.71 389
17994.98 370
17996.25 379
17997.51 350
17998.78 404
18000.04 382
18001.31 379
18002.57 348
18003.84 377
18005.10 369
18006.37 360
18007.64 395
18008.90 377
18010.17 399
18011.43 401
18012.70 389
18013.97 338
18015.23 373
18016.50 353
18017.76 383
18019.03 395
18020.30 384
18021.56 358
18022.83 368
18024.10 371
18025.36 363
18026.63 370
18027.90 364
18029.16 365
18030.43 380
18031.70 354
18032.96 347
18034.23 362
18035.50 376
18036.76 390
18038.03 381
18039.30 408
18040.56 390
18041.83 395
18043.10 385
18044.37 372
18045.63 355
18046.90 335
18048.17 340
18049.43 368
18050.70 397
18051.97 365
18053.24 370
18054.50 376
18055.77 397
18057.04 343
18058.31 397
18059.57 396
18060.84 381
18062.11 385
18063.38 406
18064.65 402
18065.91 391
18067.18 395
18068.45 376
18069.72 375
18070.98 375
18072.25 429
18073.52 373
18074.79 360
18076.06 375
18077.33 358
18078.59 378
18079.86 396
18081.13 375
18082.40 385
18083.67 386
18084.94 391
18086.21 395
18087.47 378
18088.74 376
18090.01 373
18091.28 356
18092.55 362
18093.82 357
18095.09 379
18096.36 371
18097.62 382
18098.89 353
18100.16 356
18101.43 410
18102.70 369
18103.97 382
18105.24 387
18106.51 394
18107.78 395
18109.05 372
18110.32 383
18111.59 379
18112.86 378
18114.13 389
18115.40 386
18116.66 373
18117.93 382
18119.20 388
18120.47 405
18121.74 366
18123.01 385
18124.28 385
18125.55 387
18126.82 392
18128.09 385
18129.36 396
18130.63 343
18131.90 389
18133.17 388
18134.44 402
18135.71 375
18136.99 371
18138.26 388
18139.53 390
18140.80 365
18142.07 383
18143.34 392
18144.61 428
18145.88 355
18147.15 364
18148.42 383
18149.69 383
18150.96 395
18152.23 373
18153.50 376
18154.78 397
18156.05 384
18157.32 397
18158.59 389
18159.86 341
18161.13 357
18162.40 397
18163.67 422
18164.94 388
18166.22 349
18167.49 358
18168.76 365
18170.03 375
18171.30 372
18172.57 369
18173.85 385
18175.12 391
18176.39 401
18177.66 375
18178.93 363
18180.20 376
18181.48 381
18182.75 379
18184.02 374
18185.29 395
18186.56 373
18187.84 365
18189.11 394
18190.38 387
18191.65 391
18192.93 376
18194.20 385
18195.47 383
18196.74 401
18198.02 355
18199.29 382
18200.56 371
18201.83 368
18203.11 367
18204.38 371
18205.65 401
18206.92 377
18208.20 375
18209.47 365
18210.74 363
18212.02 376
18213.29 375
18214.56 380
18215.84 407
18217.11 380
18218.38 364
18219.65 362
18220.93 398
18222.20 365
18223.47 351
18224.75 367
18226.02 382
18227.30 374
18228.57 374
18229.84 399
18231.12 389
18232.39 371
18233.66 389
18234.94 386
18236.21 336
18237.48 357
18238.76 393
18240.03 375
18241.31 367
18242.58 387
18243.86 392
18245.13 349
18246.40 405
18247.68 369
18248.95 379
18250.23 386
18251.50 373
18252.77 386
18254.05 392
18255.32 351
18256.60 357
18257.87 383
18259.15 365
18260.42 353
18261.70 364
18262.97 360
18264.25 361
18265.52 388
18266.80 385
18268.07 373
18269.35 387
18270.62 384
18271.90 371
18273.17 397
18274.45 395
18275.72 359
18277.00 382
18278.27 403
18279.55 370
18280.82 354
18282.10 359
18283.37 364
18284.65 385
18285.93 375
18287.20 377
18288.48 377
18289.75 395
18291.03 374
18292.30 385
18293.58 372
18294.86 404
18296.13 394
18297.41 397
18298.68 384
18299.96 407
18301.24 416
18302.51 406
18303.79 398
18305.06 373
18306.34 386
18307.62 387
18308.89 410
18310.17 384
18311.45 419
18312.72 394
18314.00 427
18315.28 384
18316.55 376
18317.83 424
18319.11 394
18320.38 380
18321.66 389
18322.94 376
18324.21 417
18325.49 422
18326.77 387
18328.04 418
18329.32 389
18330.60 382
18331.88 387
18333.15 431
18334.43 385
18335.71 407
18336.98 406
18338.26 423
18339.54 426
18340.82 395
18342.09 411
18343.37 422
18344.65 381
18345.93 379
18347.20 433
18348.48 412
18349.76 398
18351.04 366
18352.32 399
18353.59 379
18354.87 383
18356.15 403
18357.43 409
18358.71 351
18359.98 367
18361.26 398
18362.54 368
18363.82 396
18365.10 364
18366.38 396
18367.65 404
18368.93 393
18370.21 401
18371.49 392
18372.77 378
18374.05 384
18375.33 397
18376.60 390
18377.88 367
18379.16 371
18380.44 380
18381.72 379
18383.00 372
18384.28 382
18385.56 370
18386.84 397
18388.11 412
18389.39 387
18390.67 394
18391.95 389
18393.23 364
18394.51 383
18395.79 386
18397.07 378
18398.35 383
18399.63 407
18400.91 389
18402.19 405
18403.47 384
18404.75 345
18406.03 355
18407.31 372
18408.59 383
18409.87 396
18411.15 359
18412.43 361
18413.71 367
18414.99 367
18416.27 354
18417.55 380
18418.83 353
18420.11 368
18421.39 377
18422.67 346
18423.95 358
18425.23 368
18426.51 353
18427.79 350
18429.07 395
18430.35 397
18431.63 369
18432.91 369
18434.19 382
18435.47 368
18436.75 377
18438.04 410
18439.32 390
18440.60 367
18441.88 356
18443.16 374
18444.44 378
18445.72 400
18447.00 384
18448.28 398
18449.57 397
18450.85 369
18452.13 372
18453.41 373
18454.69 360
18455.97 391
18457.25 359
18458.54 388
18459.82 378
18461.10 383
18462.38 402
18463.66 381
18464.94 405
18466.23 390
18467.51 369
18468.79 385
18470.07 387
18471.35 395
18472.64 400
18473.92 386
18475.20 390
18476.48 348
18477.76 375
18479.05 367
18480.33 371
18481.61 411
18482.89 391
18484.18 407
18485.46 392
18486.74 433
18488.02 385
18489.31 369
18490.59 389
18491.87 380
18493.15 381
18494.44 415
18495.72 362
18497.00 375
18498.29 386
18499.57 421
18500.85 398
18502.13 372
18503.42 400
18504.70 413
18505.98 395
18507.27 360
18508.55 378
18509.83 394
18511.12 379
18512.40 373
18513.68 384
18514.97 401
18516.25 378
18517.54 410
18518.82 412
18520.10 415
18521.39 401
18522.67 424
18523.95 381
18525.24 381
18526.52 374
18527.81 375
18529.09 397
18530.37 404
18531.66 390
18532.94 394
18534.23 376
18535.51 382
18536.79 382
18538.08 366
18539.36 356
18540.65 381
18541.93 403
18543.22 400
18544.50 387
18545.79 386
18547.07 385
18548.36 352
18549.64 346
18550.92 365
18552.21 380
18553.49 366
18554.78 387
18556.06 347
18557.35 374
18558.63 406
18559.92 374
18561.20 407
18562.49 384
18563.77 377
18565.06 357
18566.35 387
18567.63 398
18568.92 377
18570.20 380
18571.49 368
18572.77 382
18574.06 400
18575.34 395
18576.63 376
18577.92 350
18579.20 366
18580.49 384
18581.77 349
18583.06 370
18584.34 378
18585.63 375
18586.92 384
18588.20 384
18589.49 364
18590.77 373
18592.06 373
18593.35 381
18594.63 404
18595.92 384
18597.21 376
18598.49 389
18599.78 377
18601.07 356
18602.35 380
18603.64 400
18604.93 398
18606.21 386
18607.50 383
18608.79 367
18610.07 392
18611.36 370
18612.65 377
18613.93 374
18615.22 444
18616.51 418
18617.79 384
18619.08 380
18620.37 353
18621.66 404
18622.94 400
18624.23 409
18625.52 368
18626.80 366
18628.09 389
18629.38 371
18630.67 348
18631.95 359
18633.24 351
18634.53 381
18635.82 376
18637.11 373
18638.39 360
18639.68 365
18640.97 365
18642.26 379
18643.54 358
18644.83 363
18646.12 378
18647.41 388
18648.70 397
18649.99 375
18651.27 368
18652.56 357
18653.85 357
18655.14 345
18656.43 355
18657.72 342
18659.00 360
18660.29 377
18661.58 362
18662.87 366
18664.16 359
18665.45 379
18666.74 378
18668.02 355
18669.31 342
18670.60 333
18671.89 379
18673.18 368
18674.47 344
18675.76 380
18677.05 376
18678.34 363
18679.63 344
18680.92 351
18682.20 360
18683.49 353
18684.78 405
18686.07 360
18687.36 341
18688.65 329
18689.94 387
18691.23 362
18692.52 337
18693.81 335
18695.10 366
18696.39 358
18697.68 357
18698.97 336
18700.26 360
18701.55 360
18702.84 356
18704.13 341
18705.42 362
18706.71 356
18708.00 324
18709.29 353
18710.58 359
18711.87 329
18713.16 334
18714.45 358
18715.74 324
18717.03 330
18718.32 338
18719.61 377
18720.90 360
18722.20 340
18723.49 319
18724.78 336
18726.07 364
18727.36 321
18728.65 350
18729.94 374
18731.23 349
18732.52 333
18733.81 340
18735.10 377
18736.40 332
18737.69 369
18738.98 349
18740.27 354
18741.56 349
18742.85 342
18744.14 340
18745.43 340
18746.73 308
18748.02 342
18749.31 324
18750.60 324
18751.89 341
18753.18 355
18754.48 344
18755.77 386
18757.06 335
18758.35 348
18759.64 354
18760.94 345
18762.23 348
18763.52 352
18764.81 365
18766.10 331
18767.40 346
18768.69 336
18769.98 335
18771.27 336
18772.57 338
18773.86 353
18775.15 324
18776.44 360
18777.74 330
18779.03 340
18780.32 329
18781.61 361
18782.91 375
18784.20 374
18785.49 327
18786.79 344
18788.08 349
18789.37 392
18790.66 357
18791.96 335
18793.25 371
18794.54 397
18795.84 355
18797.13 355
18798.42 337
18799.72 367
18801.01 357
18802.30 365
18803.60 331
18804.89 331
18806.18 382
18807.48 348
18808.77 364
18810.07 339
18811.36 330
18812.65 358
18813.95 368
18815.24 337
18816.53 348
18817.83 343
18819.12 353
18820.42 356
18821.71 362
18823.00 344
18824.30 340
18825.59 348
18826.89 360
18828.18 329
18829.48 326
18830.77 338
18832.07 353
18833.36 373
18834.65 359
18835.95 358
18837.24 359
18838.54 336
18839.83 369
18841.13 375
18842.42 353
18843.72 343
18845.01 360
18846.31 335
18847.60 332
18848.90 341
18850.19 341
18851.49 336
18852.78 344
18854.08 362
18855.37 376
18856.67 369
18857.96 339
18859.26 362
18860.55 348
18861.85 336
18863.15 345
18864.44 365
18865.74 369
18867.03 320
18868.33 344
18869.62 388
18870.92 365
18872.22 348
18873.51 337
18874.81 355
18876.10 368
18877.40 386
18878.70 360
18879.99 384
18881.29 370
18882.58 354
18883.88 375
18885.18 360
18886.47 366
18887.77 351
18889.07 367
18890.36 331
18891.66 359
18892.95 351
18894.25 357
18895.55 371
18896.84 356
18898.14 326
18899.44 336
18900.73 371
18902.03 362
18903.33 343
18904.63 361
18905.92 352
18907.22 353
18908.52 361
18909.81 340
18911.11 344
18912.41 367
18913.71 375
18915.00 343
18916.30 341
18917.60 360
18918.89 363
18920.19 361
18921.49 327
18922.79 331
18924.09 381
18925.38 376
18926.68 365
18927.98 364
18929.28 369
18930.57 362
18931.87 349
18933.17 355
18934.47 345
18935.77 339
18937.06 355
18938.36 348
18939.66 342
18940.96 356
18942.26 362
18943.55 327
18944.85 336
18946.15 352
18947.45 332
18948.75 334
18950.05 320
18951.35 345
18952.64 320
18953.94 329
18955.24 341
18956.54 341
18957.84 348
18959.14 323
18960.44 349
18961.74 335
18963.03 315
18964.33 340
18965.63 343
18966.93 339
18968.23 349
18969.53 328
18970.83 352
18972.13 356
18973.43 328
18974.73 365
18976.03 347
18977.33 347
18978.62 331
18979.92 341
18981.22 317
18982.52 339
18983.82 323
18985.12 316
18986.42 332
18987.72 345
18989.02 307
18990.32 323
18991.62 331
18992.92 335
18994.22 328
18995.52 336
18996.82 343
18998.12 326
18999.42 337
19000.72 351
19002.02 349
19003.32 298
19004.62 340
19005.92 316
19007.22 326
19008.53 356
19009.83 352
19011.13 340
19012.43 328
19013.73 349
19015.03 344
19016.33 357
19017.63 312
19018.93 329
19020.23 348
19021.53 342
19022.83 341
19024.13 316
19025.44 336
19026.74 332
19028.04 329
19029.34 311
19030.64 332
19031.94 311
19033.24 337
19034.54 320
19035.85 319
19037.15 321
19038.45 334
19039.75 318
19041.05 338
19042.35 318
19043.66 318
19044.96 323
19046.26 341
19047.56 330
19048.86 316
19050.16 352
19051.47 333
19052.77 324
19054.07 348
19055.37 329
19056.67 307
19057.98 342
19059.28 330
19060.58 345
19061.88 309
19063.19 340
19064.49 322
19065.79 342
19067.09 313
19068.40 306
19069.70 323
19071.00 340
19072.30 349
19073.61 360
19074.91 352
19076.21 357
19077.52 346
19078.82 349
19080.12 330
19081.42 320
19082.73 331
19084.03 346
19085.33 347
19086.64 353
19087.94 348
19089.24 337
19090.55 333
19091.85 321
19093.15 321
19094.46 315
19095.76 333
19097.06 355
19098.37 333
19099.67 368
19100.97 326
19102.28 358
19103.58 318
19104.89 324
19106.19 345
19107.49 328
19108.80 308
19110.10 319
19111.40 342
19112.71 337
19114.01 347
19115.32 322
19116.62 338
19117.93 338
19119.23 317
19120.53 331
19121.84 340
19123.14 334
19124.45 356
19125.75 374
19127.06 350
19128.36 321
19129.67 339
19130.97 362
19132.28 349
19133.58 331
19134.88 345
19136.19 347
19137.49 340
19138.80 347
19140.10 328
19141.41 345
19142.71 364
19144.02 354
19145.32 348
19146.63 348
19147.94 356
19149.24 362
19150.55 355
19151.85 363
19153.16 323
19154.46 331
19155.77 317
19157.07 352
19158.38 330
19159.68 316
19160.99 326
19162.30 315
19163.60 345
19164.91 334
19166.21 352
19167.52 323
19168.83 336
19170.13 334
19171.44 342
19172.74 329
19174.05 331
19175.36 322
19176.66 320
19177.97 362
19179.27 343
19180.58 319
19181.89 357
19183.19 331
19184.50 315
19185.81 348
19187.11 341
19188.42 314
19189.73 334
19191.03 321
19192.34 292
19193.65 326
19194.95 324
19196.26 332
19197.57 340
19198.87 341
19200.18 316
19201.49 324
19202.80 316
19204.10 338
19205.41 328
19206.72 316
19208.03 306
19209.33 296
19210.64 336
19211.95 323
19213.25 324
19214.56 311
19215.87 332
19217.18 301
19218.49 316
19219.79 303
19221.10 342
19222.41 330
19223.72 325
19225.02 309
19226.33 321
19227.64 344
19228.95 323
19230.26 338
19231.56 326
19232.87 323
19234.18 345
19235.49 354
19236.80 308
19238.11 306
19239.41 306
19240.72 339
19242.03 340
19243.34 351
19244.65 333
19245.96 319
19247.26 307
19248.57 323
19249.88 332
19251.19 323
19252.50 323
19253.81 299
19255.12 312
19256.43 321
19257.74 321
19259.04 317
19260.35 347
19261.66 317
19262.97 336
19264.28 321
19265.59 326
19266.90 301
19268.21 307
19269.52 333
19270.83 319
19272.14 325
19273.45 331
19274.76 352
19276.07 313
19277.38 326
19278.69 311
19279.99 332
19281.30 355
19282.61 319
19283.92 325
19285.23 347
19286.54 311
19287.85 320
19289.16 305
19290.47 318
19291.78 323
19293.09 342
19294.40 326
19295.72 302
19297.03 323
19298.34 315
19299.65 347
19300.96 339
19302.27 331
19303.58 313
19304.89 343
19306.20 333
19307.51 329
19308.82 323
19310.13 332
19311.44 330
19312.75 368
19314.06 358
19315.37 324
19316.69 309
19318.00 300
19319.31 332
19320.62 324
19321.93 318
19323.24 321
19324.55 305
19325.86 325
19327.18 341
19328.49 304
19329.80 326
19331.11 349
19332.42 312
19333.73 315
19335.04 317
19336.36 324
19337.67 302
19338.98 305
19340.29 325
19341.60 318
19342.91 326
19344.23 318
19345.54 291
19346.85 319
19348.16 311
19349.47 317
19350.79 325
19352.10 314
19353.41 332
19354.72 329
19356.04 309
19357.35 341
19358.66 324
19359.97 317
19361.29 299
19362.60 319
19363.91 324
19365.22 296
19366.54 320
19367.85 289
19369.16 317
19370.47 326
19371.79 318
19373.10 330
19374.41 291
19375.73 323
19377.04 319
19378.35 324
19379.67 283
19380.98 303
19382.29 319
19383.60 289
19384.92 300
19386.23 328
19387.54 313
19388.86 318
19390.17 314
19391.49 330
19392.80 332
19394.11 305
19395.43 329
19396.74 314
19398.05 330
19399.37 319
19400.68 321
19402.00 299
19403.31 318
19404.62 318
19405.94 340
19407.25 316
19408.57 318
19409.88 311
19411.19 331
19412.51 333
19413.82 306
19415.14 332
19416.45 317
19417.77 355
19419.08 338
19420.39 319
19421.71 315
19423.02 328
19424.34 316
19425.65 313
19426.97 314
19428.28 296
19429.60 306
19430.91 303
19432.23 324
19433.54 298
19434.86 325
19436.17 318
19437.49 331
19438.80 308
19440.12 333
19441.43 313
19442.75 329
19444.06 338
19445.38 334
19446.69 309
19448.01 335
19449.32 339
19450.64 323
19451.96 282
19453.27 288
19454.59 337
19455.90 338
19457.22 318
19458.53 312
19459.85 322
19461.17 309
19462.48 344
19463.80 294
19465.11 314
19466.43 319
19467.75 303
19469.06 311
19470.38 316
19471.69 310
19473.01 301
19474.33 334
19475.64 320
19476.96 325
19478.28 312
19479.59 333
19480.91 300
19482.23 317
19483.54 343
19484.86 341
19486.18 288
19487.49 291
19488.81 332
19490.13 308
19491.44 305
19492.76 310
19494.08 303
19495.39 326
19496.71 329
19498.03 319
19499.35 331
19500.66 301
19501.98 311
19503.30 312
19504.61 307
19505.93 295
19507.25 315
19508.57 313
19509.88 298
19511.20 286
19512.52 286
19513.84 306
19515.15 364
19516.47 314
19517.79 312
19519.11 317
19520.43 286
19521.74 309
19523.06 299
19524.38 322
19525.70 300
19527.02 318
19528.33 306
19529.65 324
19530.97 295
19532.29 320
19533.61 286
19534.93 301
19536.24 320
19537.56 290
19538.88 289
19540.20 330
19541.52 307
19542.84 310
19544.16 318
19545.47 292
19546.79 297
19548.11 302
19549.43 294
19550.75 294
19552.07 289
19553.39 318
19554.71 294
19556.03 308
19557.34 317
19558.66 303
19559.98 294
19561.30 294
19562.62 304
19563.94 295
19565.26 301
19566.58 310
19567.90 315
19569.22 319
19570.54 310
19571.86 303
19573.18 326
19574.50 332
19575.82 289
19577.14 297
19578.46 318
19579.78 315
19581.10 304
19582.42 304
19583.74 316
19585.06 303
19586.38 309
19587.70 325
19589.02 323
19590.34 294
19591.66 302
19592.98 306
19594.30 317
19595.62 300
19596.94 331
19598.26 329
19599.58 306
19600.90 315
19602.22 314
19603.54 319
19604.86 306
19606.18 320
19607.50 312
19608.82 299
19610.15 304
19611.47 318
19612.79 311
19614.11 310
19615.43 300
19616.75 325
19618.07 320
19619.39 312
19620.71 316
19622.04 300
19623.36 282
19624.68 295
19626.00 331
19627.32 325
19628.64 302
19629.96 299
19631.29 328
19632.61 293
19633.93 294
19635.25 295
19636.57 320
19637.89 308
19639.22 284
19640.54 291
19641.86 291
19643.18 298
19644.50 293
19645.83 290
19647.15 302
19648.47 327
19649.79 298
19651.12 310
19652.44 310
19653.76 298
19655.08 310
19656.40 318
19657.73 332
19659.05 310
19660.37 301
19661.70 293
19663.02 293
19664.34 289
19665.66 307
19666.99 309
19668.31 292
19669.63 304
19670.95 333
19672.28 302
19673.60 303
19674.92 308
19676.25 317
19677.57 311
19678.89 305
19680.22 337
19681.54 300
19682.86 301
19684.19 308
19685.51 311
19686.83 312
19688.16 308
19689.48 291
19690.80 284
19692.13 287
19693.45 309
19694.78 283
19696.10 310
19697.42 314
19698.75 317
19700.07 331
19701.39 323
19702.72 325
19704.04 310
19705.37 312
19706.69 289
19708.02 302
19709.34 295
19710.66 287
19711.99 290
19713.31 271
19714.64 312
19715.96 322
19717.29 312
19718.61 330
19719.93 330
19721.26 316
19722.58 284
19723.91 307
19725.23 298
19726.56 299
19727.88 286
19729.21 292
19730.53 301
19731.86 292
19733.18 296
19734.51 299
19735.83 337
19737.16 325
19738.48 299
19739.81 310
19741.13 322
19742.46 301
19743.78 287
19745.11 305
19746.44 297
19747.76 328
19749.09 323
19750.41 289
19751.74 288
19753.06 313
19754.39 326
19755.72 324
19757.04 285
19758.37 303
19759.69 304
19761.02 300
19762.34 305
19763.67 289
19765.00 314
19766.32 295
19767.65 312
19768.98 296
19770.30 286
19771.63 294
19772.95 315
19774.28 319
19775.61 308
19776.93 299
19778.26 300
19779.59 313
19780.91 318
19782.24 302
19783.57 287
19784.89 330
19786.22 323
19787.55 312
19788.87 321
19790.20 293
19791.53 287
19792.86 309
19794.18 296
19795.51 313
19796.84 300
19798.16 307
19799.49 321
19800.82 277
19802.15 308
19803.47 299
19804.80 273
19806.13 276
19807.46 307
19808.78 300
19810.11 279
19811.44 289
19812.77 299
19814.09 306
19815.42 312
19816.75 306
19818.08 326
19819.41 310
19820.73 312
19822.06 280
19823.39 297
19824.72 320
19826.05 311
19827.37 329
19828.70 296
19830.03 271
19831.36 280
19832.69 279
19834.02 279
19835.34 280
19836.67 279
19838.00 311
19839.33 315
19840.66 289
19841.99 309
19843.32 294
19844.64 285
19845.97 309
19847.30 318
19848.63 315
19849.96 283
19851.29 272
19852.62 290
19853.95 306
19855.28 274
19856.60 296
19857.93 324
19859.26 297
19860.59 312
19861.92 330
19863.25 297
19864.58 285
19865.91 288
19867.24 326
19868.57 283
19869.90 301
19871.23 303
19872.56 302
19873.89 277
19875.22 291
19876.55 295
19877.88 297
19879.21 317
19880.54 345
19881.87 344
19883.20 306
19884.53 314
19885.86 304
19887.19 287
19888.52 283
19889.85 294
19891.18 307
19892.51 334
19893.84 288
19895.17 326
19896.50 295
19897.83 300
19899.16 294
19900.49 278
19901.82 291
19903.15 283
19904.48 290
19905.81 312
19907.15 296
19908.48 313
19909.81 314
19911.14 318
19912.47 299
19913.80 309
19915.13 300
19916.46 278
19917.79 332
19919.13 327
19920.46 329
19921.79 332
19923.12 327
19924.45 332
19925.78 291
19927.11 333
19928.45 314
19929.78 301
19931.11 300
19932.44 329
19933.77 310
19935.10 332
19936.44 318
19937.77 304
19939.10 304
19940.43 309
19941.76 299
19943.10 286
19944.43 322
19945.76 316
19947.09 316
19948.42 312
19949.76 319
19951.09 314
19952.42 308
19953.75 321
19955.09 296
19956.42 303
19957.75 318
19959.08 340
19960.42 291
19961.75 326
19963.08 300
19964.41 313
19965.75 318
19967.08 322
19968.41 339
19969.75 335
19971.08 320
19972.41 342
19973.74 308
19975.08 313
19976.41 305
19977.74 307
19979.08 298
19980.41 297
19981.74 305
19983.08 304
19984.41 309
19985.74 315
19987.08 326
19988.41 313
19989.75 319
19991.08 301
19992.41 321
19993.75 299
19995.08 306
19996.41 320
19997.75 297
19999.08 327
20000.42 306
20001.75 317
20003.08 312
20004.42 315
20005.75 294
20007.09 295
20008.42 326
20009.75 319
20011.09 316
20012.42 313
20013.76 320
20015.09 338
20016.43 340
20017.76 313
20019.10 305
20020.43 337
20021.76 342
20023.10 284
20024.43 318
20025.77 301
20027.10 321
20028.44 339
20029.77 303
20031.11 332
20032.44 345
20033.78 342
20035.11 320
20036.45 324
20037.78 327
20039.12 313
20040.46 328
20041.79 317
20043.13 305
20044.46 339
20045.80 353
20047.13 338
20048.47 308
20049.80 308
20051.14 288
20052.47 333
20053.81 322
20055.15 351
20056.48 319
20057.82 305
20059.15 330
20060.49 344
20061.83 327
20063.16 306
20064.50 318
20065.83 308
20067.17 319
20068.51 331
20069.84 323
20071.18 298
20072.52 314
20073.85 323
20075.19 342
20076.52 317
20077.86 325
20079.20 333
20080.53 321
20081.87 330
20083.21 336
20084.54 324
20085.88 336
20087.22 317
20088.56 310
20089.89 353
20091.23 319
20092.57 369
20093.90 335
20095.24 345
20096.58 303
20097.91 308
20099.25 309
20100.59 321
20101.93 305
20103.26 325
20104.60 322
20105.94 301
20107.28 321
20108.61 304
20109.95 327
20111.29 281
20112.63 323
20113.96 303
20115.30 323
20116.64 304
20117.98 316
20119.32 335
20120.65 336
20121.99 323
20123.33 319
20124.67 336
20126.01 332
