# Supplementary material for: MALDI-TOF MS typing enables the classification of brewing yeasts of the genus Saccharomyces to major beer styles
Source: PLoS One. 2017 Aug 9;12(8):e0181694. doi: 10.1371/journal.pone.0181694 (PMC5549903; doi:10.1371/journal.pone.0181694)
Supplement: S9 File — The directory includes 90 raw files and was zipped to “.zip”; the folder has three strains with 30 spectra per strain; S1 Text explains the raw files with an example and Table 1 represents the yeast strains used within the experiment. (ZIP) [file pone.0181694.s012.zip › 25-27/30286-204-Lag-Lag-Lag-YPG-18h-E-E_2016-09-20_2_0_E11_1.dat]

1999.90 948
2000.32 1001
2000.75 997
2001.17 960
2001.59 991
2002.01 978
2002.43 1002
2002.86 931
2003.28 889
2003.70 932
2004.12 943
2004.54 929
2004.97 928
2005.39 913
2005.81 928
2006.23 892
2006.66 944
2007.08 939
2007.50 863
2007.92 893
2008.35 918
2008.77 929
2009.19 884
2009.61 908
2010.04 924
2010.46 875
2010.88 831
2011.31 887
2011.73 835
2012.15 846
2012.57 802
2013.00 791
2013.42 848
2013.84 848
2014.27 868
2014.69 881
2015.11 845
2015.54 869
2015.96 940
2016.38 915
2016.81 891
2017.23 904
2017.65 897
2018.08 866
2018.50 966
2018.93 976
2019.35 953
2019.77 1007
2020.20 1007
2020.62 924
2021.04 939
2021.47 908
2021.89 916
2022.32 936
2022.74 963
2023.17 922
2023.59 909
2024.01 897
2024.44 931
2024.86 871
2025.29 804
2025.71 861
2026.14 856
2026.56 843
2026.98 838
2027.41 795
2027.83 814
2028.26 772
2028.68 850
2029.11 875
2029.53 845
2029.96 851
2030.38 874
2030.81 844
2031.23 837
2031.66 854
2032.08 875
2032.51 864
2032.93 849
2033.36 824
2033.78 879
2034.21 899
2034.63 865
2035.06 819
2035.49 880
2035.91 924
2036.34 908
2036.76 932
2037.19 915
2037.61 932
2038.04 902
2038.47 890
2038.89 928
2039.32 894
2039.74 981
2040.17 964
2040.59 914
2041.02 964
2041.45 962
2041.87 911
2042.30 920
2042.73 912
2043.15 951
2043.58 925
2044.00 840
2044.43 855
2044.86 909
2045.28 892
2045.71 879
2046.14 917
2046.56 901
2046.99 864
2047.42 859
2047.84 871
2048.27 883
2048.70 828
2049.12 840
2049.55 882
2049.98 875
2050.40 857
2050.83 840
2051.26 822
2051.69 904
2052.11 847
2052.54 824
2052.97 865
2053.40 888
2053.82 860
2054.25 842
2054.68 848
2055.10 865
2055.53 878
2055.96 901
2056.39 943
2056.82 937
2057.24 970
2057.67 936
2058.10 900
2058.53 926
2058.95 886
2059.38 922
2059.81 902
2060.24 871
2060.67 911
2061.09 892
2061.52 922
2061.95 879
2062.38 897
2062.81 887
2063.24 864
2063.66 905
2064.09 888
2064.52 936
2064.95 886
2065.38 882
2065.81 899
2066.24 988
2066.66 996
2067.09 913
2067.52 970
2067.95 954
2068.38 902
2068.81 954
2069.24 942
2069.67 918
2070.10 877
2070.52 888
2070.95 815
2071.38 834
2071.81 831
2072.24 862
2072.67 833
2073.10 829
2073.53 897
2073.96 913
2074.39 939
2074.82 923
2075.25 896
2075.68 909
2076.11 922
2076.54 910
2076.97 975
2077.40 919
2077.83 885
2078.26 982
2078.69 968
2079.12 991
2079.55 947
2079.98 944
2080.41 1052
2080.84 1029
2081.27 987
2081.70 1025
2082.13 981
2082.56 992
2082.99 1019
2083.42 1024
2083.85 1004
2084.28 935
2084.71 986
2085.14 892
2085.57 876
2086.00 924
2086.43 900
2086.86 856
2087.29 945
2087.73 924
2088.16 906
2088.59 903
2089.02 852
2089.45 843
2089.88 908
2090.31 854
2090.74 903
2091.17 917
2091.61 907
2092.04 878
2092.47 882
2092.90 913
2093.33 879
2093.76 887
2094.19 874
2094.63 887
2095.06 907
2095.49 914
2095.92 907
2096.35 852
2096.78 854
2097.22 872
2097.65 878
2098.08 880
2098.51 857
2098.94 865
2099.38 847
2099.81 813
2100.24 862
2100.67 877
2101.11 858
2101.54 816
2101.97 848
2102.40 876
2102.83 866
2103.27 845
2103.70 850
2104.13 853
2104.56 835
2105.00 798
2105.43 824
2105.86 885
2106.30 887
2106.73 936
2107.16 852
2107.59 877
2108.03 942
2108.46 888
2108.89 900
2109.33 921
2109.76 903
2110.19 897
2110.63 919
2111.06 911
2111.49 823
2111.93 798
2112.36 852
2112.79 907
2113.23 958
2113.66 879
2114.09 810
2114.53 788
2114.96 808
2115.40 794
2115.83 808
2116.26 743
2116.70 836
2117.13 860
2117.56 846
2118.00 790
2118.43 783
2118.87 776
2119.30 800
2119.73 824
2120.17 838
2120.60 816
2121.04 884
2121.47 946
2121.91 914
2122.34 880
2122.78 913
2123.21 928
2123.64 899
2124.08 866
2124.51 892
2124.95 870
2125.38 823
2125.82 842
2126.25 865
2126.69 873
2127.12 875
2127.56 854
2127.99 873
2128.43 902
2128.86 923
2129.30 921
2129.73 1009
2130.17 1008
2130.60 955
2131.04 957
2131.47 1013
2131.91 1049
2132.35 1020
2132.78 999
2133.22 1032
2133.65 951
2134.09 996
2134.52 933
2134.96 971
2135.40 948
2135.83 916
2136.27 915
2136.70 895
2137.14 893
2137.57 873
2138.01 902
2138.45 886
2138.88 883
2139.32 864
2139.76 873
2140.19 892
2140.63 881
2141.06 854
2141.50 877
2141.94 912
2142.37 911
2142.81 932
2143.25 891
2143.68 830
2144.12 872
2144.56 872
2144.99 867
2145.43 848
2145.87 886
2146.30 842
2146.74 860
2147.18 863
2147.62 884
2148.05 899
2148.49 900
2148.93 1013
2149.36 1001
2149.80 1039
2150.24 1078
2150.68 1114
2151.11 1072
2151.55 1105
2151.99 1104
2152.43 1160
2152.86 1032
2153.30 1102
2153.74 1023
2154.18 1019
2154.61 994
2155.05 952
2155.49 952
2155.93 931
2156.37 944
2156.80 903
2157.24 904
2157.68 898
2158.12 931
2158.56 909
2158.99 896
2159.43 909
2159.87 857
2160.31 892
2160.75 852
2161.19 904
2161.62 891
2162.06 906
2162.50 889
2162.94 927
2163.38 936
2163.82 985
2164.26 1011
2164.69 1010
2165.13 951
2165.57 1029
2166.01 995
2166.45 939
2166.89 997
2167.33 946
2167.77 975
2168.21 884
2168.65 947
2169.08 943
2169.52 976
2169.96 956
2170.40 967
2170.84 944
2171.28 992
2171.72 992
2172.16 972
2172.60 957
2173.04 906
2173.48 987
2173.92 943
2174.36 991
2174.80 986
2175.24 973
2175.68 1005
2176.12 1049
2176.56 1043
2177.00 1033
2177.44 1007
2177.88 934
2178.32 1026
2178.76 999
2179.20 1002
2179.64 1057
2180.08 1056
2180.52 1094
2180.96 1064
2181.40 1007
2181.84 1024
2182.28 995
2182.72 980
2183.16 928
2183.60 958
2184.04 924
2184.48 913
2184.93 925
2185.37 892
2185.81 871
2186.25 903
2186.69 951
2187.13 911
2187.57 933
2188.01 979
2188.45 952
2188.89 974
2189.34 935
2189.78 926
2190.22 983
2190.66 972
2191.10 962
2191.54 945
2191.98 931
2192.43 986
2192.87 1016
2193.31 1060
2193.75 1006
2194.19 998
2194.63 1032
2195.08 1017
2195.52 1099
2195.96 1115
2196.40 1056
2196.84 1059
2197.29 1047
2197.73 1104
2198.17 970
2198.61 980
2199.06 975
2199.50 938
2199.94 940
2200.38 972
2200.82 949
2201.27 907
2201.71 882
2202.15 934
2202.59 1003
2203.04 967
2203.48 892
2203.92 893
2204.37 889
2204.81 924
2205.25 972
2205.69 949
2206.14 1003
2206.58 962
2207.02 997
2207.47 938
2207.91 950
2208.35 960
2208.80 1008
2209.24 957
2209.68 963
2210.13 1048
2210.57 1020
2211.01 944
2211.46 967
2211.90 963
2212.34 1008
2212.79 977
2213.23 1011
2213.67 1037
2214.12 966
2214.56 935
2215.01 1050
2215.45 997
2215.89 991
2216.34 955
2216.78 941
2217.23 959
2217.67 964
2218.11 928
2218.56 905
2219.00 970
2219.45 959
2219.89 931
2220.34 951
2220.78 966
2221.22 981
2221.67 965
2222.11 1019
2222.56 1040
2223.00 1056
2223.45 1009
2223.89 1085
2224.34 1040
2224.78 990
2225.23 1054
2225.67 1115
2226.12 1080
2226.56 1076
2227.01 1098
2227.45 1081
2227.90 1106
2228.34 1160
2228.79 1133
2229.23 1164
2229.68 1143
2230.12 1112
2230.57 1117
2231.01 1132
2231.46 1146
2231.90 1136
2232.35 1145
2232.80 1144
2233.24 1172
2233.69 1143
2234.13 1057
2234.58 1110
2235.02 1147
2235.47 1129
2235.92 1111
2236.36 1159
2236.81 1087
2237.25 1004
2237.70 1029
2238.15 1019
2238.59 1048
2239.04 1040
2239.49 1085
2239.93 1092
2240.38 1037
2240.82 1084
2241.27 1058
2241.72 974
2242.16 1026
2242.61 988
2243.06 1012
2243.50 1015
2243.95 977
2244.40 1002
2244.84 988
2245.29 979
2245.74 957
2246.19 946
2246.63 952
2247.08 929
2247.53 880
2247.97 908
2248.42 903
2248.87 916
2249.32 900
2249.76 892
2250.21 984
2250.66 962
2251.10 975
2251.55 1022
2252.00 1057
2252.45 1033
2252.89 1042
2253.34 1061
2253.79 1104
2254.24 1102
2254.69 1144
2255.13 1125
2255.58 1121
2256.03 1141
2256.48 1158
2256.93 1132
2257.37 1072
2257.82 1081
2258.27 1041
2258.72 1028
2259.17 1022
2259.61 1014
2260.06 1029
2260.51 1099
2260.96 1060
2261.41 1084
2261.86 1088
2262.31 1116
2262.75 1147
2263.20 1126
2263.65 1171
2264.10 1111
2264.55 1100
2265.00 1099
2265.45 1133
2265.90 1121
2266.34 1120
2266.79 1107
2267.24 1143
2267.69 1108
2268.14 1114
2268.59 1058
2269.04 1052
2269.49 1057
2269.94 1065
2270.39 1112
2270.84 1169
2271.29 1124
2271.74 1083
2272.18 1092
2272.63 1114
2273.08 1093
2273.53 1101
2273.98 1142
2274.43 1178
2274.88 1215
2275.33 1316
2275.78 1351
2276.23 1249
2276.68 1229
2277.13 1296
2277.58 1322
2278.03 1302
2278.48 1297
2278.93 1357
2279.38 1288
2279.83 1231
2280.28 1190
2280.73 1165
2281.19 1142
2281.64 1106
2282.09 1074
2282.54 1098
2282.99 1105
2283.44 1051
2283.89 955
2284.34 949
2284.79 1007
2285.24 1047
2285.69 1028
2286.14 968
2286.59 982
2287.04 970
2287.50 1036
2287.95 1005
2288.40 1108
2288.85 1061
2289.30 1088
2289.75 1130
2290.20 1172
2290.65 1206
2291.11 1225
2291.56 1293
2292.01 1339
2292.46 1381
2292.91 1399
2293.36 1358
2293.82 1365
2294.27 1346
2294.72 1264
2295.17 1279
2295.62 1248
2296.07 1221
2296.53 1201
2296.98 1093
2297.43 1099
2297.88 1104
2298.33 1056
2298.79 1036
2299.24 1080
2299.69 1052
2300.14 1013
2300.60 1004
2301.05 946
2301.50 870
2301.95 934
2302.41 935
2302.86 957
2303.31 968
2303.76 973
2304.22 974
2304.67 888
2305.12 916
2305.57 905
2306.03 901
2306.48 924
2306.93 998
2307.39 994
2307.84 1017
2308.29 1023
2308.75 1071
2309.20 1035
2309.65 1084
2310.11 1048
2310.56 1077
2311.01 1134
2311.47 1050
2311.92 1086
2312.37 1135
2312.83 1117
2313.28 1111
2313.73 1054
2314.19 1085
2314.64 1052
2315.09 1037
2315.55 1097
2316.00 1064
2316.46 1076
2316.91 1035
2317.36 1037
2317.82 1065
2318.27 1059
2318.73 1017
2319.18 1008
2319.63 1039
2320.09 1052
2320.54 1098
2321.00 1037
2321.45 1063
2321.91 1047
2322.36 1093
2322.82 1088
2323.27 1079
2323.72 1065
2324.18 1157
2324.63 1134
2325.09 1125
2325.54 1112
2326.00 1161
2326.45 1113
2326.91 1153
2327.36 1131
2327.82 1155
2328.27 1103
2328.73 1110
2329.18 1140
2329.64 1120
2330.09 1083
2330.55 1017
2331.00 1029
2331.46 996
2331.92 991
2332.37 1052
2332.83 1041
2333.28 968
2333.74 1045
2334.19 1003
2334.65 996
2335.10 1005
2335.56 1063
2336.02 1039
2336.47 990
2336.93 941
2337.38 893
2337.84 999
2338.30 1011
2338.75 1102
2339.21 1085
2339.66 1115
2340.12 1092
2340.58 1063
2341.03 1054
2341.49 1135
2341.95 1085
2342.40 1137
2342.86 1177
2343.32 1252
2343.77 1181
2344.23 1161
2344.68 1205
2345.14 1227
2345.60 1173
2346.06 1153
2346.51 1191
2346.97 1178
2347.43 1216
2347.88 1211
2348.34 1195
2348.80 1209
2349.25 1216
2349.71 1209
2350.17 1118
2350.63 1097
2351.08 1140
2351.54 1192
2352.00 1159
2352.46 1139
2352.91 1059
2353.37 1092
2353.83 1040
2354.29 1102
2354.74 1035
2355.20 967
2355.66 927
2356.12 992
2356.57 972
2357.03 956
2357.49 994
2357.95 1006
2358.41 1012
2358.86 1091
2359.32 1047
2359.78 1033
2360.24 1178
2360.70 1228
2361.15 1306
2361.61 1363
2362.07 1397
2362.53 1402
2362.99 1416
2363.45 1400
2363.91 1386
2364.36 1386
2364.82 1346
2365.28 1398
2365.74 1335
2366.20 1236
2366.66 1238
2367.12 1191
2367.57 1173
2368.03 1148
2368.49 1126
2368.95 1140
2369.41 1087
2369.87 1154
2370.33 1117
2370.79 1130
2371.25 1084
2371.71 1051
2372.17 1045
2372.63 1063
2373.09 1069
2373.54 1079
2374.00 1128
2374.46 1075
2374.92 1098
2375.38 1052
2375.84 1027
2376.30 1022
2376.76 1088
2377.22 1132
2377.68 1092
2378.14 1158
2378.60 1090
2379.06 1075
2379.52 1134
2379.98 1050
2380.44 1062
2380.90 1098
2381.36 1055
2381.82 1149
2382.28 1096
2382.74 1103
2383.20 1105
2383.66 1116
2384.12 1113
2384.59 1058
2385.05 1006
2385.51 1092
2385.97 1085
2386.43 1033
2386.89 1100
2387.35 1105
2387.81 1137
2388.27 1062
2388.73 1074
2389.19 1028
2389.65 1046
2390.12 1040
2390.58 1089
2391.04 1050
2391.50 1040
2391.96 1046
2392.42 1048
2392.88 1024
2393.34 1022
2393.81 1072
2394.27 1003
2394.73 1034
2395.19 986
2395.65 950
2396.11 1033
2396.57 1065
2397.04 1059
2397.50 1032
2397.96 1053
2398.42 1036
2398.88 1142
2399.35 1170
2399.81 1112
2400.27 1085
2400.73 1105
2401.19 1094
2401.66 1096
2402.12 1097
2402.58 1081
2403.04 1001
2403.51 1003
2403.97 983
2404.43 989
2404.89 974
2405.36 977
2405.82 932
2406.28 1020
2406.74 956
2407.21 968
2407.67 1008
2408.13 947
2408.59 966
2409.06 914
2409.52 973
2409.98 920
2410.45 908
2410.91 925
2411.37 896
2411.84 927
2412.30 943
2412.76 953
2413.23 943
2413.69 919
2414.15 916
2414.62 965
2415.08 989
2415.54 1026
2416.01 1053
2416.47 988
2416.93 980
2417.40 1008
2417.86 1013
2418.32 1049
2418.79 1018
2419.25 1070
2419.72 1098
2420.18 1112
2420.64 1077
2421.11 1081
2421.57 1112
2422.04 1087
2422.50 1083
2422.96 1090
2423.43 1041
2423.89 1083
2424.36 1126
2424.82 1119
2425.29 1119
2425.75 1117
2426.22 1176
2426.68 1058
2427.15 1169
2427.61 1135
2428.07 1125
2428.54 1073
2429.00 1058
2429.47 997
2429.93 1039
2430.40 1020
2430.86 975
2431.33 1007
2431.79 960
2432.26 1010
2432.72 1031
2433.19 948
2433.65 974
2434.12 988
2434.59 932
2435.05 1021
2435.52 1052
2435.98 1022
2436.45 1045
2436.91 1038
2437.38 1081
2437.84 1049
2438.31 1118
2438.78 1152
2439.24 1219
2439.71 1266
2440.17 1280
2440.64 1283
2441.10 1295
2441.57 1242
2442.04 1259
2442.50 1265
2442.97 1232
2443.44 1196
2443.90 1200
2444.37 1204
2444.83 1187
2445.30 1131
2445.77 1117
2446.23 1152
2446.70 1093
2447.17 1051
2447.63 983
2448.10 1009
2448.57 1007
2449.03 930
2449.50 922
2449.97 943
2450.43 913
2450.90 965
2451.37 960
2451.83 934
2452.30 978
2452.77 965
2453.24 932
2453.70 964
2454.17 915
2454.64 897
2455.10 883
2455.57 849
2456.04 884
2456.51 941
2456.97 918
2457.44 862
2457.91 893
2458.38 922
2458.84 938
2459.31 927
2459.78 894
2460.25 905
2460.72 908
2461.18 907
2461.65 916
2462.12 912
2462.59 959
2463.06 944
2463.52 912
2463.99 941
2464.46 971
2464.93 903
2465.40 912
2465.86 924
2466.33 879
2466.80 961
2467.27 922
2467.74 953
2468.21 977
2468.68 1022
2469.14 1080
2469.61 1033
2470.08 1085
2470.55 1098
2471.02 1101
2471.49 1106
2471.96 1114
2472.43 1160
2472.90 1182
2473.36 1153
2473.83 1154
2474.30 1108
2474.77 1119
2475.24 1071
2475.71 1067
2476.18 1079
2476.65 995
2477.12 1013
2477.59 1007
2478.06 975
2478.53 979
2479.00 1036
2479.47 1013
2479.94 994
2480.41 1025
2480.87 1059
2481.34 1007
2481.81 1000
2482.28 1035
2482.75 1011
2483.22 1090
2483.69 953
2484.16 918
2484.63 992
2485.10 1022
2485.57 951
2486.05 939
2486.52 918
2486.99 1008
2487.46 1069
2487.93 1005
2488.40 1009
2488.87 1033
2489.34 1034
2489.81 1048
2490.28 1041
2490.75 986
2491.22 987
2491.69 996
2492.16 984
2492.63 1030
2493.10 1010
2493.58 1012
2494.05 1037
2494.52 1044
2494.99 996
2495.46 990
2495.93 1032
2496.40 1036
2496.87 1011
2497.34 1041
2497.82 1038
2498.29 960
2498.76 977
2499.23 952
2499.70 925
2500.17 973
2500.64 975
2501.12 939
2501.59 968
2502.06 933
2502.53 904
2503.00 922
2503.48 890
2503.95 967
2504.42 991
2504.89 925
2505.36 903
2505.84 944
2506.31 885
2506.78 941
2507.25 1008
2507.72 1025
2508.20 1002
2508.67 1015
2509.14 1001
2509.61 1049
2510.09 1103
2510.56 1096
2511.03 1173
2511.50 1177
2511.98 1187
2512.45 1149
2512.92 1206
2513.40 1186
2513.87 1268
2514.34 1226
2514.81 1227
2515.29 1194
2515.76 1239
2516.23 1134
2516.71 1198
2517.18 1094
2517.65 1094
2518.13 1114
2518.60 1100
2519.07 1031
2519.55 1062
2520.02 1069
2520.49 1032
2520.97 1072
2521.44 1045
2521.91 1016
2522.39 1064
2522.86 1107
2523.34 1064
2523.81 1023
2524.28 1009
2524.76 1005
2525.23 1012
2525.70 1061
2526.18 994
2526.65 1090
2527.13 1128
2527.60 1118
2528.08 1095
2528.55 1170
2529.02 1114
2529.50 1155
2529.97 1176
2530.45 1167
2530.92 1179
2531.40 1088
2531.87 1033
2532.34 1003
2532.82 1085
2533.29 1095
2533.77 1069
2534.24 1077
2534.72 1045
2535.19 1045
2535.67 1080
2536.14 1064
2536.62 1042
2537.09 1027
2537.57 1029
2538.04 1018
2538.52 1023
2538.99 1002
2539.47 1019
2539.94 1111
2540.42 1051
2540.90 1086
2541.37 1094
2541.85 1012
2542.32 1074
2542.80 1092
2543.27 1069
2543.75 1044
2544.22 1018
2544.70 1001
2545.18 1053
2545.65 1029
2546.13 1084
2546.60 1114
2547.08 1100
2547.56 1154
2548.03 1158
2548.51 1132
2548.98 1172
2549.46 1213
2549.94 1252
2550.41 1249
2550.89 1159
2551.37 1197
2551.84 1242
2552.32 1202
2552.80 1147
2553.27 1207
2553.75 1301
2554.23 1251
2554.70 1264
2555.18 1241
2555.66 1305
2556.13 1245
2556.61 1227
2557.09 1296
2557.56 1231
2558.04 1270
2558.52 1293
2558.99 1229
2559.47 1258
2559.95 1228
2560.43 1247
2560.90 1171
2561.38 1113
2561.86 1066
2562.33 1080
2562.81 1075
2563.29 1065
2563.77 1034
2564.25 996
2564.72 1014
2565.20 1031
2565.68 1015
2566.16 950
2566.63 978
2567.11 1001
2567.59 993
2568.07 941
2568.55 958
2569.02 979
2569.50 954
2569.98 923
2570.46 986
2570.94 1006
2571.41 998
2571.89 944
2572.37 976
2572.85 927
2573.33 937
2573.81 956
2574.28 915
2574.76 920
2575.24 965
2575.72 1038
2576.20 986
2576.68 1004
2577.16 995
2577.64 1012
2578.11 966
2578.59 938
2579.07 985
2579.55 990
2580.03 1061
2580.51 1053
2580.99 1030
2581.47 929
2581.95 959
2582.43 978
2582.91 917
2583.39 947
2583.86 988
2584.34 989
2584.82 989
2585.30 992
2585.78 950
2586.26 977
2586.74 959
2587.22 949
2587.70 902
2588.18 986
2588.66 990
2589.14 937
2589.62 979
2590.10 936
2590.58 949
2591.06 988
2591.54 947
2592.02 1029
2592.50 978
2592.98 957
2593.46 924
2593.94 930
2594.42 968
2594.90 976
2595.38 1025
2595.86 1109
2596.35 1097
2596.83 941
2597.31 1013
2597.79 1062
2598.27 1042
2598.75 992
2599.23 1018
2599.71 1080
2600.19 1114
2600.67 1034
2601.15 1129
2601.63 1078
2602.12 999
2602.60 1021
2603.08 1004
2603.56 959
2604.04 1032
2604.52 1050
2605.00 1045
2605.48 1013
2605.97 987
2606.45 978
2606.93 964
2607.41 957
2607.89 930
2608.37 946
2608.86 988
2609.34 1051
2609.82 1007
2610.30 976
2610.78 1090
2611.26 1089
2611.75 1138
2612.23 1173
2612.71 1215
2613.19 1223
2613.68 1221
2614.16 1238
2614.64 1212
2615.12 1187
2615.60 1053
2616.09 1109
2616.57 1132
2617.05 1050
2617.53 1032
2618.02 965
2618.50 1018
2618.98 1033
2619.46 971
2619.95 1001
2620.43 980
2620.91 953
2621.40 927
2621.88 911
2622.36 1011
2622.85 1014
2623.33 956
2623.81 954
2624.29 1002
2624.78 1033
2625.26 988
2625.74 997
2626.23 936
2626.71 920
2627.19 1022
2627.68 963
2628.16 981
2628.64 1047
2629.13 1011
2629.61 1007
2630.10 933
2630.58 1049
2631.06 1033
2631.55 969
2632.03 944
2632.51 979
2633.00 1043
2633.48 1052
2633.97 1000
2634.45 995
2634.94 1004
2635.42 963
2635.90 1004
2636.39 972
2636.87 975
2637.36 944
2637.84 966
2638.33 1000
2638.81 975
2639.29 953
2639.78 952
2640.26 1000
2640.75 1018
2641.23 958
2641.72 1007
2642.20 1015
2642.69 1048
2643.17 946
2643.66 973
2644.14 983
2644.63 1005
2645.11 999
2645.60 914
2646.08 912
2646.57 940
2647.05 983
2647.54 989
2648.02 1004
2648.51 923
2648.99 945
2649.48 1021
2649.97 976
2650.45 1012
2650.94 995
2651.42 988
2651.91 963
2652.39 1036
2652.88 1015
2653.37 1018
2653.85 1014
2654.34 1040
2654.82 1064
2655.31 1070
2655.80 998
2656.28 1073
2656.77 1101
2657.25 1146
2657.74 1059
2658.23 1038
2658.71 1031
2659.20 1059
2659.69 998
2660.17 1048
2660.66 1033
2661.14 1004
2661.63 1039
2662.12 1036
2662.60 1088
2663.09 1025
2663.58 1009
2664.06 1041
2664.55 1010
2665.04 1018
2665.53 942
2666.01 1010
2666.50 1002
2666.99 977
2667.47 1018
2667.96 1007
2668.45 1058
2668.94 1098
2669.42 1081
2669.91 1052
2670.40 1057
2670.88 1042
2671.37 1170
2671.86 1204
2672.35 1112
2672.83 1170
2673.32 1104
2673.81 1244
2674.30 1246
2674.79 1159
2675.27 1238
2675.76 1299
2676.25 1287
2676.74 1231
2677.23 1240
2677.71 1269
2678.20 1246
2678.69 1229
2679.18 1134
2679.67 1101
2680.15 1087
2680.64 1103
2681.13 1141
2681.62 1083
2682.11 1084
2682.60 1100
2683.08 1118
2683.57 1114
2684.06 1179
2684.55 1179
2685.04 1199
2685.53 1175
2686.02 1174
2686.51 1139
2686.99 1147
2687.48 1083
2687.97 1131
2688.46 1104
2688.95 1067
2689.44 1035
2689.93 1017
2690.42 1051
2690.91 1042
2691.40 1036
2691.89 1046
2692.38 1017
2692.87 990
2693.35 1032
2693.84 1062
2694.33 1041
2694.82 1049
2695.31 1033
2695.80 1031
2696.29 1042
2696.78 1082
2697.27 1067
2697.76 1067
2698.25 1064
2698.74 1078
2699.23 1049
2699.72 1060
2700.21 1030
2700.70 1025
2701.19 965
2701.68 958
2702.17 1011
2702.66 982
2703.15 979
2703.64 959
2704.13 1024
2704.62 1003
2705.12 1014
2705.61 1037
2706.10 1024
2706.59 1005
2707.08 969
2707.57 1022
2708.06 992
2708.55 948
2709.04 863
2709.53 893
2710.02 963
2710.51 950
2711.01 906
2711.50 924
2711.99 920
2712.48 953
2712.97 975
2713.46 999
2713.95 967
2714.44 989
2714.94 941
2715.43 910
2715.92 980
2716.41 938
2716.90 937
2717.39 890
2717.89 842
2718.38 833
2718.87 870
2719.36 885
2719.85 915
2720.34 895
2720.84 940
2721.33 931
2721.82 971
2722.31 993
2722.80 1007
2723.30 1003
2723.79 1060
2724.28 1055
2724.77 973
2725.27 941
2725.76 954
2726.25 948
2726.74 1002
2727.24 984
2727.73 960
2728.22 926
2728.71 890
2729.21 936
2729.70 987
2730.19 1069
2730.69 1039
2731.18 1059
2731.67 1096
2732.16 1034
2732.66 1038
2733.15 1072
2733.64 1156
2734.14 1136
2734.63 991
2735.12 1005
2735.62 1067
2736.11 1094
2736.60 1094
2737.10 1079
2737.59 1121
2738.08 1133
2738.58 1066
2739.07 1143
2739.56 1064
2740.06 1127
2740.55 1072
2741.05 1070
2741.54 994
2742.03 1038
2742.53 988
2743.02 1034
2743.52 1036
2744.01 1012
2744.50 972
2745.00 938
2745.49 914
2745.99 928
2746.48 984
2746.97 964
2747.47 946
2747.96 964
2748.46 928
2748.95 1017
2749.45 999
2749.94 947
2750.44 1009
2750.93 967
2751.43 974
2751.92 976
2752.42 932
2752.91 952
2753.41 958
2753.90 937
2754.40 964
2754.89 936
2755.39 927
2755.88 1027
2756.38 976
2756.87 1037
2757.37 934
2757.86 969
2758.36 1035
2758.85 992
2759.35 1000
2759.84 939
2760.34 1041
2760.83 1091
2761.33 1022
2761.83 955
2762.32 1008
2762.82 1002
2763.31 1054
2763.81 1003
2764.30 1005
2764.80 1010
2765.30 966
2765.79 1003
2766.29 952
2766.78 1029
2767.28 1007
2767.78 1025
2768.27 1031
2768.77 1046
2769.27 1034
2769.76 977
2770.26 950
2770.76 968
2771.25 957
2771.75 1011
2772.24 1016
2772.74 1023
2773.24 979
2773.73 1002
2774.23 1047
2774.73 1049
2775.23 1076
2775.72 1067
2776.22 1061
2776.72 1080
2777.21 1109
2777.71 1064
2778.21 1052
2778.70 1099
2779.20 1076
2779.70 1116
2780.20 1133
2780.69 1131
2781.19 1058
2781.69 1057
2782.19 1048
2782.68 1101
2783.18 1061
2783.68 1078
2784.18 1066
2784.67 1084
2785.17 1057
2785.67 1068
2786.17 1089
2786.67 1099
2787.16 1081
2787.66 1147
2788.16 1095
2788.66 1162
2789.16 1104
2789.65 1112
2790.15 1165
2790.65 1185
2791.15 1155
2791.65 1134
2792.15 1185
2792.64 1137
2793.14 1149
2793.64 1142
2794.14 1078
2794.64 1169
2795.14 1123
2795.64 1154
2796.13 1188
2796.63 1205
2797.13 1200
2797.63 1223
2798.13 1284
2798.63 1327
2799.13 1325
2799.63 1328
2800.13 1271
2800.62 1307
2801.12 1192
2801.62 1183
2802.12 1250
2802.62 1168
2803.12 1146
2803.62 1117
2804.12 1107
2804.62 1098
2805.12 1072
2805.62 1106
2806.12 1038
2806.62 1126
2807.12 1116
2807.62 1120
2808.12 1172
2808.62 1257
2809.12 1231
2809.62 1302
2810.12 1449
2810.62 1555
2811.12 1551
2811.62 1644
2812.12 1648
2812.62 1766
2813.12 1937
2813.62 1959
2814.12 1881
2814.62 1967
2815.12 1889
2815.62 1869
2816.12 1886
2816.62 1702
2817.12 1691
2817.62 1594
2818.12 1533
2818.62 1398
2819.12 1282
2819.63 1256
2820.13 1156
2820.63 1093
2821.13 1154
2821.63 1121
2822.13 1138
2822.63 1093
2823.13 1046
2823.63 1012
2824.13 1009
2824.64 1035
2825.14 1013
2825.64 1019
2826.14 1078
2826.64 1114
2827.14 1044
2827.64 997
2828.15 1026
2828.65 1035
2829.15 1025
2829.65 994
2830.15 965
2830.65 985
2831.16 989
2831.66 978
2832.16 1000
2832.66 1000
2833.16 989
2833.67 986
2834.17 1086
2834.67 996
2835.17 1033
2835.68 1070
2836.18 1053
2836.68 1076
2837.18 1116
2837.68 1096
2838.19 1095
2838.69 1136
2839.19 1107
2839.70 1158
2840.20 1145
2840.70 1089
2841.20 1153
2841.71 1108
2842.21 1107
2842.71 1071
2843.21 1101
2843.72 1195
2844.22 1216
2844.72 1167
2845.23 1201
2845.73 1159
2846.23 1099
2846.74 1125
2847.24 1092
2847.74 1078
2848.25 1101
2848.75 1180
2849.25 1218
2849.76 1184
2850.26 1142
2850.76 1137
2851.27 1151
2851.77 1206
2852.28 1187
2852.78 1143
2853.28 1134
2853.79 1142
2854.29 1112
2854.79 1049
2855.30 1106
2855.80 1150
2856.31 1185
2856.81 1210
2857.31 1244
2857.82 1213
2858.32 1186
2858.83 1215
2859.33 1310
2859.84 1382
2860.34 1298
2860.85 1386
2861.35 1323
2861.85 1274
2862.36 1232
2862.86 1222
2863.37 1178
2863.87 1177
2864.38 1166
2864.88 1109
2865.39 1055
2865.89 1033
2866.40 1056
2866.90 1011
2867.41 1013
2867.91 1041
2868.42 1061
2868.92 1083
2869.43 1018
2869.93 1031
2870.44 1024
2870.94 1073
2871.45 1154
2871.96 1139
2872.46 1186
2872.97 1161
2873.47 1164
2873.98 1195
2874.48 1236
2874.99 1255
2875.49 1186
2876.00 1158
2876.51 1176
2877.01 1139
2877.52 1107
2878.02 1104
2878.53 1087
2879.04 1073
2879.54 1078
2880.05 1096
2880.55 1159
2881.06 1093
2881.57 1109
2882.07 1138
2882.58 1179
2883.09 1235
2883.59 1198
2884.10 1269
2884.61 1287
2885.11 1231
2885.62 1237
2886.13 1265
2886.63 1213
2887.14 1277
2887.65 1262
2888.15 1270
2888.66 1309
2889.17 1242
2889.67 1246
2890.18 1250
2890.69 1198
2891.20 1235
2891.70 1232
2892.21 1276
2892.72 1245
2893.22 1204
2893.73 1158
2894.24 1161
2894.75 1176
2895.25 1195
2895.76 1149
2896.27 1148
2896.78 1185
2897.29 1170
2897.79 1171
2898.30 1189
2898.81 1210
2899.32 1163
2899.82 1109
2900.33 1109
2900.84 1152
2901.35 1216
2901.86 1212
2902.36 1192
2902.87 1186
2903.38 1169
2903.89 1222
2904.40 1192
2904.91 1191
2905.41 1168
2905.92 1175
2906.43 1138
2906.94 1190
2907.45 1163
2907.96 1189
2908.47 1191
2908.97 1141
2909.48 1189
2909.99 1115
2910.50 1122
2911.01 1140
2911.52 1100
2912.03 1137
2912.54 1117
2913.05 1118
2913.55 1110
2914.06 1068
2914.57 1084
2915.08 1047
2915.59 1032
2916.10 1065
2916.61 1103
2917.12 1105
2917.63 1086
2918.14 1042
2918.65 1112
2919.16 1104
2919.67 1139
2920.18 1128
2920.69 1208
2921.20 1244
2921.71 1302
2922.22 1393
2922.73 1415
2923.24 1497
2923.75 1572
2924.26 1662
2924.77 1630
2925.28 1609
2925.79 1648
2926.30 1626
2926.81 1615
2927.32 1635
2927.83 1691
2928.34 1599
2928.85 1446
2929.36 1419
2929.87 1375
2930.38 1375
2930.89 1297
2931.40 1235
2931.91 1189
2932.42 1177
2932.93 1180
2933.45 1170
2933.96 1196
2934.47 1168
2934.98 1183
2935.49 1137
2936.00 1121
2936.51 1126
2937.02 1203
2937.53 1232
2938.04 1384
2938.56 1522
2939.07 1639
2939.58 1739
2940.09 1895
2940.60 2077
2941.11 2193
2941.62 2430
2942.14 2721
2942.65 2825
2943.16 2938
2943.67 2953
2944.18 2849
2944.70 2866
2945.21 2710
2945.72 2609
2946.23 2338
2946.74 2121
2947.26 2025
2947.77 1923
2948.28 1751
2948.79 1674
2949.30 1557
2949.82 1453
2950.33 1448
2950.84 1343
2951.35 1248
2951.87 1235
2952.38 1135
2952.89 1171
2953.40 1220
2953.92 1129
2954.43 1088
2954.94 1101
2955.45 1058
2955.97 1080
2956.48 1064
2956.99 1098
2957.51 1048
2958.02 1048
2958.53 1106
2959.04 1086
2959.56 1058
2960.07 1140
2960.58 1089
2961.10 1130
2961.61 1158
2962.12 1181
2962.64 1143
2963.15 1121
2963.66 1139
2964.18 1229
2964.69 1298
2965.21 1283
2965.72 1301
2966.23 1304
2966.75 1285
2967.26 1281
2967.77 1208
2968.29 1236
2968.80 1227
2969.32 1220
2969.83 1218
2970.34 1136
2970.86 1184
2971.37 1184
2971.89 1203
2972.40 1206
2972.91 1236
2973.43 1206
2973.94 1191
2974.46 1183
2974.97 1180
2975.49 1183
2976.00 1249
2976.52 1232
2977.03 1213
2977.55 1131
2978.06 1133
2978.57 1187
2979.09 1204
2979.60 1172
2980.12 1213
2980.63 1285
2981.15 1237
2981.66 1272
2982.18 1268
2982.69 1218
2983.21 1256
2983.73 1248
2984.24 1257
2984.76 1183
2985.27 1300
2985.79 1214
2986.30 1233
2986.82 1300
2987.33 1277
2987.85 1248
2988.36 1155
2988.88 1188
2989.40 1235
2989.91 1253
2990.43 1178
2990.94 1134
2991.46 1221
2991.97 1170
2992.49 1120
2993.01 1110
2993.52 1149
2994.04 1163
2994.55 1170
2995.07 1235
2995.59 1244
2996.10 1310
2996.62 1238
2997.14 1351
2997.65 1417
2998.17 1470
2998.69 1434
2999.20 1476
2999.72 1544
3000.24 1579
3000.75 1539
3001.27 1529
3001.79 1683
3002.30 1662
3002.82 1838
3003.34 1933
3003.85 2059
3004.37 2081
3004.89 2219
3005.40 2353
3005.92 2364
3006.44 2327
3006.96 2341
3007.47 2279
3007.99 2189
3008.51 1974
3009.03 1997
3009.54 1876
3010.06 1661
3010.58 1549
3011.10 1427
3011.61 1332
3012.13 1277
3012.65 1231
3013.17 1180
3013.68 1179
3014.20 1148
3014.72 1170
3015.24 1170
3015.76 1180
3016.27 1145
3016.79 1140
3017.31 1111
3017.83 1209
3018.35 1171
3018.86 1231
3019.38 1250
3019.90 1204
3020.42 1193
3020.94 1224
3021.46 1247
3021.97 1206
3022.49 1247
3023.01 1268
3023.53 1293
3024.05 1285
3024.57 1238
3025.09 1325
3025.61 1313
3026.12 1307
3026.64 1242
3027.16 1198
3027.68 1196
3028.20 1238
3028.72 1234
3029.24 1196
3029.76 1156
3030.28 1134
3030.80 1124
3031.32 1073
3031.84 1085
3032.35 1117
3032.87 1117
3033.39 1132
3033.91 1155
3034.43 1103
3034.95 1081
3035.47 1189
3035.99 1155
3036.51 1185
3037.03 1193
3037.55 1170
3038.07 1212
3038.59 1151
3039.11 1107
3039.63 1175
3040.15 1182
3040.67 1166
3041.19 1099
3041.71 1119
3042.23 1122
3042.75 1067
3043.27 1122
3043.79 1098
3044.31 1071
3044.83 1047
3045.35 1049
3045.87 1128
3046.40 1108
3046.92 1093
3047.44 1101
3047.96 1102
3048.48 1067
3049.00 1031
3049.52 1085
3050.04 1102
3050.56 1128
3051.08 1109
3051.60 1069
3052.12 1038
3052.65 1087
3053.17 1092
3053.69 1001
3054.21 1027
3054.73 1034
3055.25 1048
3055.77 1039
3056.30 1026
3056.82 995
3057.34 1000
3057.86 1010
3058.38 1012
3058.90 1066
3059.42 1021
3059.95 1075
3060.47 1034
3060.99 1052
3061.51 1024
3062.03 1118
3062.56 1126
3063.08 1131
3063.60 1114
3064.12 1098
3064.64 1189
3065.17 1163
3065.69 1142
3066.21 1150
3066.73 1142
3067.26 1212
3067.78 1167
3068.30 1248
3068.82 1196
3069.35 1201
3069.87 1266
3070.39 1175
3070.91 1222
3071.44 1216
3071.96 1257
3072.48 1200
3073.01 1232
3073.53 1261
3074.05 1279
3074.57 1242
3075.10 1252
3075.62 1268
3076.14 1311
3076.67 1394
3077.19 1424
3077.71 1370
3078.24 1392
3078.76 1408
3079.28 1418
3079.81 1356
3080.33 1394
3080.85 1364
3081.38 1355
3081.90 1421
3082.42 1411
3082.95 1460
3083.47 1427
3084.00 1359
3084.52 1439
3085.04 1424
3085.57 1468
3086.09 1499
3086.62 1483
3087.14 1486
3087.66 1504
3088.19 1592
3088.71 1735
3089.24 1801
3089.76 1954
3090.29 2081
3090.81 2190
3091.33 2246
3091.86 2197
3092.38 2233
3092.91 2325
3093.43 2188
3093.96 1966
3094.48 1938
3095.01 1899
3095.53 1724
3096.06 1713
3096.58 1659
3097.11 1627
3097.63 1581
3098.16 1572
3098.68 1508
3099.21 1610
3099.73 1610
3100.26 1659
3100.78 1831
3101.31 1946
3101.83 2160
3102.36 2320
3102.88 2484
3103.41 2752
3103.93 3063
3104.46 3135
3104.99 3097
3105.51 3051
3106.04 2870
3106.56 2734
3107.09 2467
3107.61 2362
3108.14 2127
3108.67 1992
3109.19 1816
3109.72 1655
3110.24 1564
3110.77 1542
3111.30 1547
3111.82 1472
3112.35 1402
3112.87 1392
3113.40 1471
3113.93 1399
3114.45 1378
3114.98 1369
3115.51 1271
3116.03 1257
3116.56 1276
3117.09 1336
3117.61 1259
3118.14 1265
3118.67 1333
3119.19 1314
3119.72 1220
3120.25 1338
3120.77 1305
3121.30 1378
3121.83 1425
3122.35 1438
3122.88 1368
3123.41 1373
3123.94 1401
3124.46 1394
3124.99 1464
3125.52 1494
3126.05 1554
3126.57 1570
3127.10 1526
3127.63 1495
3128.16 1447
3128.68 1651
3129.21 1598
3129.74 1489
3130.27 1485
3130.79 1397
3131.32 1409
3131.85 1418
3132.38 1348
3132.91 1295
3133.43 1309
3133.96 1270
3134.49 1259
3135.02 1242
3135.55 1264
3136.07 1260
3136.60 1336
3137.13 1287
3137.66 1230
3138.19 1268
3138.72 1181
3139.24 1171
3139.77 1106
3140.30 1144
3140.83 1126
3141.36 1102
3141.89 1092
3142.42 1043
3142.95 1060
3143.47 1049
3144.00 1042
3144.53 1085
3145.06 1119
3145.59 1128
3146.12 1134
3146.65 1106
3147.18 1152
3147.71 1130
3148.24 1154
3148.76 1128
3149.29 1208
3149.82 1264
3150.35 1231
3150.88 1200
3151.41 1227
3151.94 1215
3152.47 1212
3153.00 1219
3153.53 1186
3154.06 1196
3154.59 1207
3155.12 1232
3155.65 1207
3156.18 1167
3156.71 1196
3157.24 1167
3157.77 1202
3158.30 1194
3158.83 1256
3159.36 1182
3159.89 1256
3160.42 1270
3160.95 1249
3161.48 1253
3162.01 1280
3162.54 1255
3163.07 1216
3163.60 1136
3164.13 1217
3164.66 1243
3165.20 1204
3165.73 1203
3166.26 1278
3166.79 1158
3167.32 1114
3167.85 1132
3168.38 1116
3168.91 1138
3169.44 1105
3169.97 1060
3170.50 1083
3171.04 1110
3171.57 1052
3172.10 1101
3172.63 1094
3173.16 1176
3173.69 1225
3174.22 1180
3174.75 1201
3175.29 1204
3175.82 1194
3176.35 1191
3176.88 1262
3177.41 1256
3177.94 1212
3178.48 1281
3179.01 1192
3179.54 1229
3180.07 1147
3180.60 1166
3181.14 1165
3181.67 1155
3182.20 1149
3182.73 1231
3183.26 1094
3183.80 1066
3184.33 1042
3184.86 1047
3185.39 1055
3185.93 1083
3186.46 1070
3186.99 1027
3187.52 1002
3188.06 1012
3188.59 1002
3189.12 938
3189.65 980
3190.19 1041
3190.72 968
3191.25 982
3191.79 983
3192.32 1060
3192.85 1003
3193.38 977
3193.92 1040
3194.45 1062
3194.98 1025
3195.52 1036
3196.05 1043
3196.58 1060
3197.12 1038
3197.65 1054
3198.18 1049
3198.72 1039
3199.25 1101
3199.78 1090
3200.32 1089
3200.85 1083
3201.39 1106
3201.92 1083
3202.45 1106
3202.99 1135
3203.52 1074
3204.05 1146
3204.59 1109
3205.12 1114
3205.66 1179
3206.19 1182
3206.72 1178
3207.26 1203
3207.79 1268
3208.33 1254
3208.86 1294
3209.40 1262
3209.93 1298
3210.47 1416
3211.00 1433
3211.53 1441
3212.07 1435
3212.60 1458
3213.14 1434
3213.67 1380
3214.21 1381
3214.74 1279
3215.28 1311
3215.81 1263
3216.35 1163
3216.88 1082
3217.42 1160
3217.95 1171
3218.49 1102
3219.02 1058
3219.56 1008
3220.09 1021
3220.63 999
3221.16 980
3221.70 1007
3222.23 1096
3222.77 1113
3223.31 1157
3223.84 1072
3224.38 1098
3224.91 1105
3225.45 1148
3225.98 1147
3226.52 1197
3227.06 1179
3227.59 1164
3228.13 1212
3228.66 1207
3229.20 1154
3229.74 1109
3230.27 1113
3230.81 1107
3231.34 1114
3231.88 1136
3232.42 1153
3232.95 1143
3233.49 1090
3234.03 1157
3234.56 1200
3235.10 1243
3235.64 1135
3236.17 1162
3236.71 1205
3237.25 1207
3237.78 1178
3238.32 1243
3238.86 1275
3239.39 1229
3239.93 1267
3240.47 1303
3241.00 1286
3241.54 1262
3242.08 1233
3242.61 1224
3243.15 1186
3243.69 1204
3244.23 1247
3244.76 1229
3245.30 1250
3245.84 1223
3246.38 1212
3246.91 1214
3247.45 1238
3247.99 1279
3248.53 1250
3249.06 1284
3249.60 1390
3250.14 1573
3250.68 1697
3251.21 1820
3251.75 1884
3252.29 2052
3252.83 2327
3253.37 2320
3253.90 2337
3254.44 2618
3254.98 2679
3255.52 2801
3256.06 2729
3256.60 2586
3257.13 2469
3257.67 2254
3258.21 2190
3258.75 2030
3259.29 1861
3259.83 1802
3260.36 1752
3260.90 1745
3261.44 1753
3261.98 1720
3262.52 1732
3263.06 1745
3263.60 1776
3264.14 1889
3264.68 1777
3265.21 1793
3265.75 1765
3266.29 1891
3266.83 1928
3267.37 1881
3267.91 1758
3268.45 1756
3268.99 1749
3269.53 1700
3270.07 1746
3270.61 1687
3271.15 1619
3271.69 1548
3272.23 1439
3272.76 1437
3273.30 1359
3273.84 1307
3274.38 1361
3274.92 1329
3275.46 1415
3276.00 1384
3276.54 1351
3277.08 1303
3277.62 1382
3278.16 1298
3278.70 1395
3279.24 1424
3279.78 1343
3280.32 1394
3280.86 1398
3281.41 1470
3281.95 1378
3282.49 1408
3283.03 1454
3283.57 1482
3284.11 1434
3284.65 1389
3285.19 1428
3285.73 1445
3286.27 1573
3286.81 1424
3287.35 1446
3287.89 1424
3288.43 1448
3288.97 1522
3289.52 1554
3290.06 1527
3290.60 1574
3291.14 1634
3291.68 1577
3292.22 1678
3292.76 1768
3293.30 1854
3293.85 1847
3294.39 1985
3294.93 2099
3295.47 2197
3296.01 2263
3296.55 2303
3297.09 2379
3297.64 2397
3298.18 2429
3298.72 2321
3299.26 2256
3299.80 2283
3300.34 2144
3300.89 2086
3301.43 2060
3301.97 2007
3302.51 1902
3303.06 1710
3303.60 1752
3304.14 1784
3304.68 1762
3305.22 1784
3305.77 1739
3306.31 1624
3306.85 1644
3307.39 1679
3307.94 1787
3308.48 1748
3309.02 1838
3309.56 1767
3310.11 1814
3310.65 1809
3311.19 1881
3311.74 1806
3312.28 1831
3312.82 1818
3313.36 1778
3313.91 1865
3314.45 1859
3314.99 1846
3315.54 1914
3316.08 1964
3316.62 2035
3317.17 2169
3317.71 2186
3318.25 2310
3318.80 2386
3319.34 2454
3319.88 2496
3320.43 2602
3320.97 2768
3321.51 2897
3322.06 2953
3322.60 2876
3323.14 2757
3323.69 2753
3324.23 2651
3324.78 2602
3325.32 2507
3325.86 2477
3326.41 2424
3326.95 2274
3327.50 2243
3328.04 2277
3328.59 2266
3329.13 2348
3329.67 2270
3330.22 2305
3330.76 2467
3331.31 2819
3331.85 3164
3332.40 3648
3332.94 4347
3333.49 5280
3334.03 6248
3334.57 7609
3335.12 9001
3335.66 10478
3336.21 11942
3336.75 13005
3337.30 13935
3337.84 14556
3338.39 14657
3338.93 14148
3339.48 13184
3340.02 12039
3340.57 10614
3341.11 9265
3341.66 7868
3342.20 6575
3342.75 5380
3343.30 4471
3343.84 3712
3344.39 3211
3344.93 2724
3345.48 2442
3346.02 2311
3346.57 2073
3347.11 1939
3347.66 1928
3348.21 1864
3348.75 1862
3349.30 1824
3349.84 1876
3350.39 1758
3350.94 1806
3351.48 1741
3352.03 1798
3352.57 1706
3353.12 1672
3353.67 1582
3354.21 1685
3354.76 1644
3355.31 1641
3355.85 1684
3356.40 1700
3356.95 1643
3357.49 1639
3358.04 1675
3358.59 1632
3359.13 1591
3359.68 1587
3360.23 1556
3360.77 1548
3361.32 1524
3361.87 1625
3362.41 1515
3362.96 1513
3363.51 1574
3364.05 1599
3364.60 1593
3365.15 1545
3365.70 1580
3366.24 1614
3366.79 1610
3367.34 1638
3367.89 1663
3368.43 1555
3368.98 1611
3369.53 1593
3370.08 1531
3370.62 1700
3371.17 1671
3371.72 1706
3372.27 1707
3372.81 1773
3373.36 1840
3373.91 1866
3374.46 2063
3375.01 2096
3375.55 2096
3376.10 2016
3376.65 2030
3377.20 1997
3377.75 2013
3378.30 1926
3378.84 1871
3379.39 1720
3379.94 1625
3380.49 1573
3381.04 1499
3381.59 1428
3382.13 1427
3382.68 1380
3383.23 1382
3383.78 1331
3384.33 1277
3384.88 1330
3385.43 1322
3385.98 1318
3386.52 1337
3387.07 1325
3387.62 1298
3388.17 1230
3388.72 1229
3389.27 1218
3389.82 1273
3390.37 1240
3390.92 1293
3391.47 1235
3392.02 1248
3392.57 1220
3393.12 1258
3393.66 1265
3394.21 1257
3394.76 1246
3395.31 1333
3395.86 1275
3396.41 1322
3396.96 1317
3397.51 1349
3398.06 1417
3398.61 1447
3399.16 1469
3399.71 1441
3400.26 1486
3400.81 1495
3401.36 1430
3401.91 1437
3402.46 1526
3403.01 1402
3403.56 1321
3404.11 1217
3404.66 1249
3405.21 1236
3405.77 1232
3406.32 1200
3406.87 1181
3407.42 1234
3407.97 1218
3408.52 1235
3409.07 1253
3409.62 1231
3410.17 1243
3410.72 1279
3411.27 1357
3411.82 1304
3412.37 1334
3412.93 1364
3413.48 1350
3414.03 1365
3414.58 1322
3415.13 1364
3415.68 1309
3416.23 1316
3416.78 1296
3417.34 1333
3417.89 1262
3418.44 1272
3418.99 1263
3419.54 1276
3420.09 1327
3420.65 1221
3421.20 1264
3421.75 1276
3422.30 1250
3422.85 1216
3423.40 1266
3423.96 1191
3424.51 1192
3425.06 1177
3425.61 1169
3426.17 1196
3426.72 1180
3427.27 1224
3427.82 1063
3428.37 1120
3428.93 1082
3429.48 1076
3430.03 1032
3430.58 1111
3431.14 1051
3431.69 1037
3432.24 1059
3432.79 1059
3433.35 1086
3433.90 1044
3434.45 1091
3435.01 1127
3435.56 1142
3436.11 1086
3436.66 1144
3437.22 1067
3437.77 1184
3438.32 1201
3438.88 1196
3439.43 1175
3439.98 1194
3440.54 1199
3441.09 1155
3441.64 1078
3442.20 1219
3442.75 1138
3443.30 1163
3443.86 1109
3444.41 1064
3444.96 1074
3445.52 1061
3446.07 1143
3446.63 1040
3447.18 1041
3447.73 1055
3448.29 1044
3448.84 1020
3449.40 1053
3449.95 1046
3450.50 969
3451.06 989
3451.61 1013
3452.17 966
3452.72 985
3453.27 984
3453.83 985
3454.38 989
3454.94 1015
3455.49 1103
3456.05 1018
3456.60 999
3457.16 1008
3457.71 1018
3458.27 997
3458.82 983
3459.38 1054
3459.93 1043
3460.49 1045
3461.04 1047
3461.60 1131
3462.15 1111
3462.71 1156
3463.26 1122
3463.82 1158
3464.37 1100
3464.93 1131
3465.48 1175
3466.04 1227
3466.59 1204
3467.15 1212
3467.70 1239
3468.26 1183
3468.81 1229
3469.37 1231
3469.93 1282
3470.48 1182
3471.04 1182
3471.59 1190
3472.15 1200
3472.70 1216
3473.26 1200
3473.82 1184
3474.37 1203
3474.93 1143
3475.48 1273
3476.04 1207
3476.60 1165
3477.15 1178
3477.71 1221
3478.27 1255
3478.82 1196
3479.38 1277
3479.93 1338
3480.49 1330
3481.05 1328
3481.60 1352
3482.16 1360
3482.72 1397
3483.27 1424
3483.83 1424
3484.39 1407
3484.95 1501
3485.50 1485
3486.06 1506
3486.62 1533
3487.17 1444
3487.73 1397
3488.29 1606
3488.84 1803
3489.40 1973
3489.96 2212
3490.52 2495
3491.07 2732
3491.63 3042
3492.19 3368
3492.75 3779
3493.30 3955
3493.86 4001
3494.42 4002
3494.98 4022
3495.53 3648
3496.09 3451
3496.65 3262
3497.21 2799
3497.77 2516
3498.32 2360
3498.88 2125
3499.44 2023
3500.00 1873
3500.56 1898
3501.11 2003
3501.67 2030
3502.23 2222
3502.79 2415
3503.35 2559
3503.91 2729
3504.46 2853
3505.02 3072
3505.58 3315
3506.14 3503
3506.70 3588
3507.26 3741
3507.81 3587
3508.37 3528
3508.93 3318
3509.49 3035
3510.05 2941
3510.61 2578
3511.17 2428
3511.73 2265
3512.29 1987
3512.85 1894
3513.40 1854
3513.96 1699
3514.52 1598
3515.08 1623
3515.64 1503
3516.20 1505
3516.76 1393
3517.32 1414
3517.88 1366
3518.44 1265
3519.00 1272
3519.56 1225
3520.12 1335
3520.68 1323
3521.24 1219
3521.80 1235
3522.36 1251
3522.92 1268
3523.48 1205
3524.04 1248
3524.60 1286
3525.16 1256
3525.72 1230
3526.28 1269
3526.84 1216
3527.40 1251
3527.96 1300
3528.52 1221
3529.08 1208
3529.64 1175
3530.20 1150
3530.76 1215
3531.32 1137
3531.88 1246
3532.44 1154
3533.00 1169
3533.56 1230
3534.12 1265
3534.68 1254
3535.25 1276
3535.81 1299
3536.37 1327
3536.93 1231
3537.49 1254
3538.05 1277
3538.61 1203
3539.17 1265
3539.73 1271
3540.30 1286
3540.86 1250
3541.42 1305
3541.98 1277
3542.54 1251
3543.10 1250
3543.66 1335
3544.23 1334
3544.79 1349
3545.35 1376
3545.91 1382
3546.47 1376
3547.03 1338
3547.60 1267
3548.16 1268
3548.72 1300
3549.28 1262
3549.84 1248
3550.41 1251
3550.97 1275
3551.53 1230
3552.09 1252
3552.65 1171
3553.22 1175
3553.78 1204
3554.34 1164
3554.90 1197
3555.47 1245
3556.03 1226
3556.59 1192
3557.15 1170
3557.72 1165
3558.28 1155
3558.84 1145
3559.41 1150
3559.97 1164
3560.53 1117
3561.09 1115
3561.66 1197
3562.22 1257
3562.78 1181
3563.35 1199
3563.91 1233
3564.47 1260
3565.04 1269
3565.60 1382
3566.16 1318
3566.73 1333
3567.29 1314
3567.85 1351
3568.42 1354
3568.98 1279
3569.54 1330
3570.11 1348
3570.67 1303
3571.23 1251
3571.80 1255
3572.36 1316
3572.93 1252
3573.49 1211
3574.05 1338
3574.62 1445
3575.18 1469
3575.75 1601
3576.31 1723
3576.87 1893
3577.44 1927
3578.00 2048
3578.57 2142
3579.13 2173
3579.70 2156
3580.26 2188
3580.82 2101
3581.39 1910
3581.95 1816
3582.52 1798
3583.08 1629
3583.65 1496
3584.21 1405
3584.78 1287
3585.34 1264
3585.91 1264
3586.47 1160
3587.04 1120
3587.60 1105
3588.17 1150
3588.73 1063
3589.30 1072
3589.86 1033
3590.43 1003
3590.99 1076
3591.56 1056
3592.12 1044
3592.69 1085
3593.25 1088
3593.82 952
3594.39 1013
3594.95 1043
3595.52 1024
3596.08 1108
3596.65 1001
3597.21 998
3597.78 1036
3598.35 1078
3598.91 1084
3599.48 1103
3600.04 1136
3600.61 1093
3601.18 1167
3601.74 1125
3602.31 1079
3602.87 1061
3603.44 1102
3604.01 1133
3604.57 1147
3605.14 1207
3605.71 1169
3606.27 1108
3606.84 1102
3607.41 1166
3607.97 1213
3608.54 1200
3609.11 1116
3609.67 1105
3610.24 1127
3610.81 1102
3611.37 1100
3611.94 1102
3612.51 1106
3613.07 1214
3613.64 1235
3614.21 1315
3614.78 1356
3615.34 1481
3615.91 1705
3616.48 1859
3617.04 2041
3617.61 2259
3618.18 2510
3618.75 2777
3619.31 2868
3619.88 3096
3620.45 3106
3621.02 3001
3621.58 2894
3622.15 2719
3622.72 2492
3623.29 2296
3623.86 2076
3624.42 1919
3624.99 1649
3625.56 1467
3626.13 1292
3626.70 1302
3627.26 1176
3627.83 1184
3628.40 1143
3628.97 1082
3629.54 1080
3630.11 1061
3630.67 1064
3631.24 1079
3631.81 1063
3632.38 1076
3632.95 1011
3633.52 951
3634.08 996
3634.65 964
3635.22 972
3635.79 987
3636.36 959
3636.93 1025
3637.50 1009
3638.07 1021
3638.64 999
3639.20 948
3639.77 988
3640.34 1022
3640.91 1075
3641.48 1136
3642.05 1169
3642.62 1135
3643.19 1227
3643.76 1238
3644.33 1216
3644.90 1212
3645.47 1194
3646.04 1289
3646.61 1375
3647.18 1258
3647.75 1261
3648.32 1249
3648.89 1299
3649.46 1333
3650.03 1258
3650.60 1198
3651.17 1278
3651.74 1251
3652.31 1299
3652.88 1243
3653.45 1251
3654.02 1315
3654.59 1311
3655.16 1341
3655.73 1396
3656.30 1373
3656.87 1301
3657.44 1335
3658.01 1376
3658.58 1321
3659.15 1312
3659.72 1335
3660.29 1322
3660.86 1334
3661.43 1317
3662.00 1330
3662.58 1336
3663.15 1329
3663.72 1248
3664.29 1180
3664.86 1216
3665.43 1286
3666.00 1280
3666.57 1298
3667.14 1349
3667.72 1285
3668.29 1206
3668.86 1223
3669.43 1254
3670.00 1224
3670.57 1135
3671.14 1217
3671.72 1218
3672.29 1262
3672.86 1210
3673.43 1181
3674.00 1215
3674.57 1246
3675.15 1248
3675.72 1201
3676.29 1188
3676.86 1199
3677.43 1263
3678.01 1282
3678.58 1301
3679.15 1318
3679.72 1302
3680.30 1308
3680.87 1228
3681.44 1245
3682.01 1219
3682.58 1210
3683.16 1232
3683.73 1209
3684.30 1170
3684.88 1134
3685.45 1127
3686.02 1170
3686.59 1088
3687.17 1158
3687.74 1131
3688.31 1128
3688.88 1152
3689.46 1130
3690.03 1130
3690.60 1239
3691.18 1257
3691.75 1236
3692.32 1244
3692.90 1282
3693.47 1253
3694.04 1213
3694.62 1210
3695.19 1157
3695.76 1164
3696.34 1195
3696.91 1158
3697.48 1125
3698.06 1095
3698.63 1091
3699.21 1118
3699.78 1024
3700.35 1042
3700.93 1070
3701.50 1025
3702.08 1021
3702.65 1033
3703.22 1083
3703.80 1030
3704.37 1024
3704.95 1117
3705.52 1150
3706.09 1107
3706.67 1123
3707.24 1129
3707.82 1141
3708.39 1063
3708.97 1018
3709.54 1100
3710.12 1091
3710.69 1112
3711.26 1050
3711.84 1061
3712.41 1081
3712.99 1080
3713.56 1210
3714.14 1058
3714.71 1010
3715.29 1019
3715.86 1085
3716.44 1095
3717.01 1092
3717.59 1067
3718.16 1102
3718.74 1089
3719.32 1037
3719.89 1022
3720.47 1093
3721.04 1054
3721.62 1018
3722.19 1148
3722.77 1114
3723.34 1052
3723.92 981
3724.49 970
3725.07 946
3725.65 945
3726.22 1034
3726.80 1007
3727.37 1023
3727.95 981
3728.53 1024
3729.10 1132
3729.68 1257
3730.25 1281
3730.83 1407
3731.41 1514
3731.98 1653
3732.56 1854
3733.14 2004
3733.71 2205
3734.29 2227
3734.87 2404
3735.44 2416
3736.02 2372
3736.60 2254
3737.17 2164
3737.75 2131
3738.33 2062
3738.90 1924
3739.48 1680
3740.06 1482
3740.63 1404
3741.21 1373
3741.79 1250
3742.36 1075
3742.94 1083
3743.52 1070
3744.10 1092
3744.67 1116
3745.25 1037
3745.83 975
3746.40 961
3746.98 983
3747.56 995
3748.14 969
3748.71 958
3749.29 978
3749.87 1046
3750.45 992
3751.03 916
3751.60 937
3752.18 989
3752.76 962
3753.34 953
3753.92 966
3754.49 987
3755.07 1028
3755.65 967
3756.23 969
3756.81 982
3757.38 1035
3757.96 1026
3758.54 1020
3759.12 1052
3759.70 1129
3760.28 1187
3760.85 1169
3761.43 1191
3762.01 1203
3762.59 1137
3763.17 1194
3763.75 1251
3764.33 1285
3764.91 1279
3765.48 1280
3766.06 1228
3766.64 1218
3767.22 1228
3767.80 1237
3768.38 1243
3768.96 1236
3769.54 1206
3770.12 1132
3770.70 1105
3771.28 1132
3771.85 1099
3772.43 1122
3773.01 1143
3773.59 1076
3774.17 1118
3774.75 1079
3775.33 1050
3775.91 1111
3776.49 1042
3777.07 1021
3777.65 1103
3778.23 1003
3778.81 995
3779.39 1011
3779.97 1040
3780.55 1024
3781.13 995
3781.71 924
3782.29 974
3782.87 948
3783.45 977
3784.03 908
3784.61 962
3785.19 969
3785.77 958
3786.35 967
3786.93 1041
3787.51 1013
3788.10 1009
3788.68 1051
3789.26 1029
3789.84 1019
3790.42 1004
3791.00 1010
3791.58 1022
3792.16 1044
3792.74 1000
3793.32 1031
3793.90 1026
3794.48 1067
3795.07 1060
3795.65 1103
3796.23 1040
3796.81 1038
3797.39 1085
3797.97 1089
3798.55 1057
3799.14 1002
3799.72 1081
3800.30 1093
3800.88 1107
3801.46 1121
3802.04 1174
3802.62 1203
3803.21 1197
3803.79 1227
3804.37 1275
3804.95 1169
3805.53 1253
3806.12 1243
3806.70 1250
3807.28 1395
3807.86 1385
3808.44 1384
3809.03 1482
3809.61 1448
3810.19 1512
3810.77 1489
3811.36 1481
3811.94 1497
3812.52 1455
3813.10 1444
3813.69 1461
3814.27 1417
3814.85 1408
3815.43 1379
3816.02 1321
3816.60 1358
3817.18 1315
3817.77 1328
3818.35 1263
3818.93 1350
3819.51 1296
3820.10 1264
3820.68 1268
3821.26 1258
3821.85 1290
3822.43 1194
3823.01 1277
3823.60 1316
3824.18 1345
3824.76 1308
3825.35 1255
3825.93 1230
3826.51 1298
3827.10 1207
3827.68 1193
3828.27 1164
3828.85 1165
3829.43 1169
3830.02 1110
3830.60 1086
3831.18 1151
3831.77 1178
3832.35 1158
3832.94 1170
3833.52 1184
3834.10 1125
3834.69 1222
3835.27 1183
3835.86 1145
3836.44 1163
3837.03 1223
3837.61 1202
3838.19 1214
3838.78 1198
3839.36 1168
3839.95 1203
3840.53 1228
3841.12 1163
3841.70 1201
3842.29 1221
3842.87 1234
3843.46 1304
3844.04 1276
3844.63 1307
3845.21 1383
3845.80 1451
3846.38 1438
3846.97 1506
3847.55 1534
3848.14 1529
3848.72 1487
3849.31 1494
3849.89 1492
3850.48 1382
3851.06 1333
3851.65 1354
3852.23 1350
3852.82 1334
3853.41 1207
3853.99 1285
3854.58 1359
3855.16 1363
3855.75 1323
3856.33 1386
3856.92 1414
3857.51 1548
3858.09 1756
3858.68 1928
3859.26 2118
3859.85 2374
3860.44 2645
3861.02 2978
3861.61 3325
3862.20 3623
3862.78 3931
3863.37 4161
3863.95 4077
3864.54 3972
3865.13 3775
3865.71 3560
3866.30 3299
3866.89 2949
3867.47 2605
3868.06 2403
3868.65 2116
3869.23 1866
3869.82 1698
3870.41 1571
3870.99 1467
3871.58 1430
3872.17 1384
3872.76 1336
3873.34 1300
3873.93 1344
3874.52 1308
3875.10 1243
3875.69 1299
3876.28 1281
3876.87 1197
3877.45 1162
3878.04 1169
3878.63 1156
3879.22 1115
3879.80 1078
3880.39 1151
3880.98 1158
3881.57 1134
3882.15 1094
3882.74 1099
3883.33 1099
3883.92 1124
3884.51 1182
3885.09 1160
3885.68 1095
3886.27 1137
3886.86 1104
3887.45 1152
3888.04 1182
3888.62 1245
3889.21 1205
3889.80 1195
3890.39 1263
3890.98 1313
3891.57 1337
3892.15 1297
3892.74 1312
3893.33 1362
3893.92 1350
3894.51 1346
3895.10 1326
3895.69 1395
3896.28 1311
3896.86 1286
3897.45 1276
3898.04 1215
3898.63 1228
3899.22 1188
3899.81 1265
3900.40 1329
3900.99 1265
3901.58 1225
3902.17 1235
3902.76 1226
3903.34 1306
3903.93 1182
3904.52 1170
3905.11 1161
3905.70 1126
3906.29 1126
3906.88 1121
3907.47 1056
3908.06 1032
3908.65 999
3909.24 1030
3909.83 1032
3910.42 1076
3911.01 1029
3911.60 1018
3912.19 966
3912.78 953
3913.37 1006
3913.96 969
3914.55 975
3915.14 958
3915.73 941
3916.32 944
3916.91 933
3917.50 959
3918.09 926
3918.68 905
3919.28 892
3919.87 915
3920.46 946
3921.05 986
3921.64 967
3922.23 957
3922.82 931
3923.41 935
3924.00 955
3924.59 943
3925.18 929
3925.77 924
3926.37 910
3926.96 932
3927.55 968
3928.14 920
3928.73 963
3929.32 973
3929.91 927
3930.51 888
3931.10 855
3931.69 849
3932.28 887
3932.87 839
3933.46 870
3934.05 853
3934.65 884
3935.24 898
3935.83 852
3936.42 907
3937.01 909
3937.61 874
3938.20 895
3938.79 885
3939.38 880
3939.97 912
3940.57 955
3941.16 948
3941.75 928
3942.34 956
3942.94 894
3943.53 987
3944.12 961
3944.71 979
3945.31 948
3945.90 966
3946.49 918
3947.08 903
3947.68 855
3948.27 872
3948.86 871
3949.45 858
3950.05 846
3950.64 891
3951.23 890
3951.83 828
3952.42 908
3953.01 894
3953.61 873
3954.20 862
3954.79 936
3955.39 953
3955.98 902
3956.57 942
3957.17 958
3957.76 932
3958.35 910
3958.95 973
3959.54 919
3960.13 940
3960.73 986
3961.32 953
3961.92 897
3962.51 895
3963.10 861
3963.70 915
3964.29 924
3964.88 908
3965.48 953
3966.07 993
3966.67 984
3967.26 939
3967.86 1022
3968.45 1063
3969.04 1025
3969.64 971
3970.23 1044
3970.83 985
3971.42 968
3972.02 924
3972.61 887
3973.21 908
3973.80 923
3974.40 952
3974.99 981
3975.58 940
3976.18 916
3976.77 1064
3977.37 1048
3977.96 1073
3978.56 1020
3979.15 1062
3979.75 1067
3980.35 1058
3980.94 1028
3981.54 993
3982.13 1063
3982.73 1042
3983.32 991
3983.92 992
3984.51 977
3985.11 1060
3985.70 1000
3986.30 964
3986.90 1015
3987.49 1060
3988.09 994
3988.68 1017
3989.28 965
3989.87 947
3990.47 915
3991.07 979
3991.66 993
3992.26 983
3992.85 1016
3993.45 983
3994.05 913
3994.64 958
3995.24 943
3995.84 978
3996.43 1075
3997.03 1029
3997.62 1008
3998.22 981
3998.82 1034
3999.41 1040
4000.01 1005
4000.61 1038
4001.20 991
4001.80 984
4002.40 983
4003.00 1009
4003.59 960
4004.19 1043
4004.79 1044
4005.38 1024
4005.98 998
4006.58 967
4007.17 965
4007.77 981
4008.37 924
4008.97 943
4009.56 958
4010.16 944
4010.76 950
4011.36 935
4011.95 962
4012.55 1008
4013.15 963
4013.75 1011
4014.34 1011
4014.94 1045
4015.54 1085
4016.14 1106
4016.74 1097
4017.33 1073
4017.93 1068
4018.53 1117
4019.13 1096
4019.73 1047
4020.32 1091
4020.92 1067
4021.52 1049
4022.12 1017
4022.72 952
4023.32 942
4023.91 922
4024.51 931
4025.11 936
4025.71 949
4026.31 905
4026.91 928
4027.51 873
4028.10 908
4028.70 907
4029.30 985
4029.90 998
4030.50 1003
4031.10 982
4031.70 1020
4032.30 991
4032.90 985
4033.49 996
4034.09 1011
4034.69 1008
4035.29 986
4035.89 922
4036.49 943
4037.09 950
4037.69 930
4038.29 874
4038.89 835
4039.49 874
4040.09 873
4040.69 847
4041.29 837
4041.89 878
4042.49 886
4043.09 868
4043.69 880
4044.29 798
4044.89 802
4045.49 857
4046.09 822
4046.69 796
4047.29 819
4047.89 857
4048.49 826
4049.09 866
4049.69 843
4050.29 903
4050.89 903
4051.49 882
4052.09 930
4052.69 911
4053.29 903
4053.89 946
4054.49 877
4055.09 839
4055.69 894
4056.30 879
4056.90 857
4057.50 881
4058.10 814
4058.70 823
4059.30 854
4059.90 844
4060.50 871
4061.10 897
4061.71 925
4062.31 946
4062.91 946
4063.51 1020
4064.11 1041
4064.71 1087
4065.31 1125
4065.92 1159
4066.52 1173
4067.12 1224
4067.72 1225
4068.32 1179
4068.92 1149
4069.53 1186
4070.13 1150
4070.73 1097
4071.33 1061
4071.93 998
4072.54 941
4073.14 898
4073.74 916
4074.34 922
4074.94 886
4075.55 882
4076.15 894
4076.75 814
4077.35 806
4077.96 774
4078.56 791
4079.16 844
4079.76 846
4080.37 840
4080.97 824
4081.57 825
4082.17 830
4082.78 805
4083.38 830
4083.98 813
4084.59 828
4085.19 836
4085.79 774
4086.39 819
4087.00 772
4087.60 783
4088.20 765
4088.81 781
4089.41 786
4090.01 790
4090.62 838
4091.22 781
4091.82 773
4092.43 805
4093.03 833
4093.63 815
4094.24 805
4094.84 833
4095.45 814
4096.05 831
4096.65 802
4097.26 842
4097.86 829
4098.47 859
4099.07 844
4099.67 809
4100.28 863
4100.88 889
4101.49 876
4102.09 878
4102.69 889
4103.30 873
4103.90 859
4104.51 840
4105.11 832
4105.72 828
4106.32 859
4106.93 829
4107.53 791
4108.13 777
4108.74 804
4109.34 806
4109.95 834
4110.55 819
4111.16 816
4111.76 789
4112.37 768
4112.97 793
4113.58 824
4114.18 812
4114.79 832
4115.39 808
4116.00 813
4116.60 784
4117.21 759
4117.82 785
4118.42 800
4119.03 810
4119.63 796
4120.24 828
4120.84 787
4121.45 784
4122.05 787
4122.66 817
4123.27 811
4123.87 812
4124.48 769
4125.08 784
4125.69 755
4126.30 789
4126.90 815
4127.51 748
4128.11 788
4128.72 795
4129.33 787
4129.93 827
4130.54 813
4131.15 807
4131.75 793
4132.36 832
4132.96 829
4133.57 842
4134.18 872
4134.78 851
4135.39 853
4136.00 845
4136.60 817
4137.21 885
4137.82 938
4138.43 900
4139.03 929
4139.64 869
4140.25 944
4140.85 923
4141.46 1033
4142.07 974
4142.68 934
4143.28 1004
4143.89 1061
4144.50 1076
4145.10 995
4145.71 1096
4146.32 1083
4146.93 1072
4147.53 1072
4148.14 1015
4148.75 1029
4149.36 1002
4149.97 927
4150.57 871
4151.18 867
4151.79 846
4152.40 779
4153.00 757
4153.61 788
4154.22 809
4154.83 800
4155.44 793
4156.05 760
4156.65 787
4157.26 839
4157.87 833
4158.48 833
4159.09 788
4159.70 831
4160.30 843
4160.91 822
4161.52 845
4162.13 829
4162.74 789
4163.35 794
4163.96 813
4164.56 821
4165.17 854
4165.78 837
4166.39 839
4167.00 835
4167.61 843
4168.22 895
4168.83 908
4169.44 935
4170.05 949
4170.66 1007
4171.26 1096
4171.87 1101
4172.48 1134
4173.09 1196
4173.70 1276
4174.31 1285
4174.92 1243
4175.53 1233
4176.14 1188
4176.75 1212
4177.36 1127
4177.97 1102
4178.58 1069
4179.19 1024
4179.80 995
4180.41 907
4181.02 925
4181.63 906
4182.24 890
4182.85 907
4183.46 876
4184.07 886
4184.68 845
4185.29 871
4185.90 883
4186.51 869
4187.12 842
4187.73 800
4188.34 837
4188.95 825
4189.56 802
4190.18 846
4190.79 807
4191.40 855
4192.01 871
4192.62 859
4193.23 891
4193.84 916
4194.45 960
4195.06 865
4195.67 941
4196.28 941
4196.90 937
4197.51 937
4198.12 928
4198.73 930
4199.34 835
4199.95 841
4200.56 898
4201.18 864
4201.79 868
4202.40 838
4203.01 857
4203.62 880
4204.23 881
4204.85 892
4205.46 893
4206.07 855
4206.68 857
4207.29 861
4207.90 870
4208.52 926
4209.13 966
4209.74 899
4210.35 871
4210.97 938
4211.58 877
4212.19 934
4212.80 952
4213.41 937
4214.03 951
4214.64 946
4215.25 950
4215.86 903
4216.48 912
4217.09 965
4217.70 942
4218.32 989
4218.93 992
4219.54 1023
4220.15 1047
4220.77 1060
4221.38 1078
4221.99 1132
4222.61 1203
4223.22 1205
4223.83 1261
4224.44 1284
4225.06 1300
4225.67 1307
4226.28 1388
4226.90 1353
4227.51 1376
4228.13 1438
4228.74 1494
4229.35 1478
4229.97 1414
4230.58 1385
4231.19 1453
4231.81 1367
4232.42 1278
4233.03 1232
4233.65 1199
4234.26 1148
4234.88 1096
4235.49 1090
4236.10 1047
4236.72 1037
4237.33 1059
4237.95 1012
4238.56 949
4239.17 890
4239.79 933
4240.40 976
4241.02 993
4241.63 933
4242.25 927
4242.86 941
4243.48 964
4244.09 974
4244.71 958
4245.32 951
4245.93 970
4246.55 984
4247.16 971
4247.78 940
4248.39 940
4249.01 906
4249.62 952
4250.24 902
4250.85 893
4251.47 959
4252.08 995
4252.70 918
4253.32 988
4253.93 922
4254.55 968
4255.16 1002
4255.78 921
4256.39 929
4257.01 929
4257.62 920
4258.24 907
4258.85 924
4259.47 935
4260.09 932
4260.70 1014
4261.32 1024
4261.93 1025
4262.55 1041
4263.17 1086
4263.78 1152
4264.40 1167
4265.01 1127
4265.63 1175
4266.25 1070
4266.86 1064
4267.48 1040
4268.10 1044
4268.71 1061
4269.33 1007
4269.94 986
4270.56 1001
4271.18 972
4271.79 943
4272.41 901
4273.03 954
4273.64 982
4274.26 1013
4274.88 1050
4275.49 1125
4276.11 1177
4276.73 1121
4277.35 1189
4277.96 1200
4278.58 1149
4279.20 1250
4279.81 1249
4280.43 1217
4281.05 1242
4281.67 1166
4282.28 1153
4282.90 1124
4283.52 1036
4284.14 1019
4284.75 950
4285.37 982
4285.99 971
4286.61 895
4287.22 911
4287.84 891
4288.46 936
4289.08 869
4289.70 843
4290.31 848
4290.93 817
4291.55 796
4292.17 815
4292.79 825
4293.40 812
4294.02 775
4294.64 810
4295.26 828
4295.88 823
4296.50 791
4297.11 770
4297.73 777
4298.35 835
4298.97 810
4299.59 823
4300.21 815
4300.83 821
4301.44 856
4302.06 832
4302.68 792
4303.30 838
4303.92 838
4304.54 887
4305.16 874
4305.78 829
4306.40 836
4307.02 883
4307.63 839
4308.25 800
4308.87 821
4309.49 901
4310.11 902
4310.73 864
4311.35 860
4311.97 882
4312.59 891
4313.21 828
4313.83 834
4314.45 893
4315.07 882
4315.69 861
4316.31 925
4316.93 913
4317.55 861
4318.17 888
4318.79 895
4319.41 859
4320.03 884
4320.65 900
4321.27 908
4321.89 889
4322.51 875
4323.13 927
4323.75 940
4324.37 937
4324.99 1010
4325.61 970
4326.23 997
4326.85 1002
4327.47 994
4328.09 1056
4328.71 1054
4329.33 1115
4329.96 1063
4330.58 1210
4331.20 1321
4331.82 1283
4332.44 1366
4333.06 1459
4333.68 1557
4334.30 1547
4334.92 1620
4335.54 1631
4336.17 1588
4336.79 1677
4337.41 1544
4338.03 1556
4338.65 1477
4339.27 1380
4339.89 1335
4340.52 1386
4341.14 1384
4341.76 1337
4342.38 1298
4343.00 1286
4343.62 1342
4344.25 1366
4344.87 1490
4345.49 1562
4346.11 1658
4346.73 1617
4347.36 1737
4347.98 1832
4348.60 1931
4349.22 1838
4349.84 1830
4350.47 1829
4351.09 1763
4351.71 1652
4352.33 1551
4352.96 1407
4353.58 1374
4354.20 1420
4354.82 1236
4355.45 1099
4356.07 1190
4356.69 1131
4357.31 1129
4357.94 1115
4358.56 1125
4359.18 1088
4359.81 1090
4360.43 1051
4361.05 1002
4361.68 1058
4362.30 1041
4362.92 1068
4363.55 1104
4364.17 1017
4364.79 1001
4365.42 994
4366.04 980
4366.66 977
4367.29 917
4367.91 878
4368.53 917
4369.16 891
4369.78 977
4370.40 916
4371.03 907
4371.65 901
4372.27 927
4372.90 901
4373.52 903
4374.15 926
4374.77 933
4375.39 973
4376.02 878
4376.64 911
4377.27 962
4377.89 912
4378.52 936
4379.14 949
4379.76 966
4380.39 888
4381.01 895
4381.64 948
4382.26 989
4382.89 959
4383.51 933
4384.14 947
4384.76 999
4385.39 975
4386.01 990
4386.64 1050
4387.26 1004
4387.89 935
4388.51 965
4389.14 1029
4389.76 1035
4390.39 1017
4391.01 1065
4391.64 1133
4392.26 1133
4392.89 1141
4393.51 1183
4394.14 1154
4394.76 1127
4395.39 1119
4396.01 1056
4396.64 997
4397.26 968
4397.89 949
4398.52 939
4399.14 906
4399.77 968
4400.39 927
4401.02 922
4401.65 934
4402.27 900
4402.90 868
4403.52 898
4404.15 922
4404.78 895
4405.40 899
4406.03 913
4406.65 886
4407.28 885
4407.91 897
4408.53 836
4409.16 840
4409.79 848
4410.41 866
4411.04 832
4411.67 863
4412.29 832
4412.92 831
4413.55 883
4414.17 873
4414.80 908
4415.43 857
4416.05 879
4416.68 870
4417.31 844
4417.94 852
4418.56 835
4419.19 848
4419.82 832
4420.44 805
4421.07 834
4421.70 819
4422.33 842
4422.95 812
4423.58 795
4424.21 832
4424.84 850
4425.46 821
4426.09 775
4426.72 771
4427.35 794
4427.97 822
4428.60 733
4429.23 772
4429.86 730
4430.49 700
4431.11 763
4431.74 800
4432.37 775
4433.00 788
4433.63 768
4434.26 777
4434.88 792
4435.51 746
4436.14 738
4436.77 761
4437.40 754
4438.03 793
4438.65 749
4439.28 787
4439.91 793
4440.54 802
4441.17 742
4441.80 716
4442.43 744
4443.06 731
4443.68 731
4444.31 773
4444.94 746
4445.57 749
4446.20 853
4446.83 843
4447.46 818
4448.09 876
4448.72 860
4449.35 876
4449.98 924
4450.61 854
4451.24 853
4451.86 840
4452.49 822
4453.12 794
4453.75 793
4454.38 780
4455.01 811
4455.64 840
4456.27 778
4456.90 821
4457.53 753
4458.16 778
4458.79 809
4459.42 763
4460.05 780
4460.68 801
4461.31 816
4461.94 789
4462.57 726
4463.20 746
4463.83 760
4464.46 679
4465.09 696
4465.72 678
4466.36 686
4466.99 681
4467.62 748
4468.25 717
4468.88 721
4469.51 747
4470.14 750
4470.77 784
4471.40 796
4472.03 727
4472.66 727
4473.29 730
4473.93 741
4474.56 759
4475.19 743
4475.82 784
4476.45 754
4477.08 781
4477.71 738
4478.34 705
4478.98 762
4479.61 757
4480.24 792
4480.87 751
4481.50 699
4482.13 723
4482.76 721
4483.40 712
4484.03 755
4484.66 771
4485.29 789
4485.92 817
4486.56 812
4487.19 804
4487.82 795
4488.45 851
4489.08 868
4489.72 900
4490.35 867
4490.98 848
4491.61 830
4492.25 855
4492.88 834
4493.51 768
4494.14 800
4494.78 800
4495.41 792
4496.04 768
4496.67 753
4497.31 801
4497.94 809
4498.57 870
4499.20 883
4499.84 918
4500.47 905
4501.10 950
4501.74 979
4502.37 959
4503.00 1023
4503.64 1008
4504.27 1005
4504.90 1029
4505.53 1018
4506.17 1001
4506.80 1003
4507.43 962
4508.07 943
4508.70 938
4509.34 906
4509.97 852
4510.60 852
4511.24 896
4511.87 833
4512.50 865
4513.14 914
4513.77 932
4514.41 893
4515.04 924
4515.67 861
4516.31 870
4516.94 898
4517.58 892
4518.21 873
4518.84 881
4519.48 894
4520.11 830
4520.75 854
4521.38 823
4522.02 868
4522.65 987
4523.28 905
4523.92 927
4524.55 911
4525.19 991
4525.82 1053
4526.46 1054
4527.09 1190
4527.73 1295
4528.36 1440
4529.00 1583
4529.63 1818
4530.27 2029
4530.90 2299
4531.54 2589
4532.17 2839
4532.81 3014
4533.44 3167
4534.08 3225
4534.71 3245
4535.35 3194
4535.99 2973
4536.62 2756
4537.26 2303
4537.89 2004
4538.53 1754
4539.16 1583
4539.80 1349
4540.43 1204
4541.07 1144
4541.71 1032
4542.34 933
4542.98 956
4543.61 942
4544.25 892
4544.89 910
4545.52 863
4546.16 877
4546.79 873
4547.43 868
4548.07 876
4548.70 858
4549.34 868
4549.98 824
4550.61 898
4551.25 857
4551.89 812
4552.52 822
4553.16 822
4553.80 821
4554.43 858
4555.07 841
4555.71 893
4556.34 910
4556.98 870
4557.62 827
4558.25 894
4558.89 865
4559.53 899
4560.16 887
4560.80 870
4561.44 941
4562.08 954
4562.71 992
4563.35 993
4563.99 978
4564.63 924
4565.26 945
4565.90 1006
4566.54 1011
4567.18 1022
4567.81 1010
4568.45 1055
4569.09 1004
4569.73 1052
4570.36 1119
4571.00 1108
4571.64 1129
4572.28 1142
4572.92 1100
4573.55 1129
4574.19 1129
4574.83 1094
4575.47 1054
4576.11 1032
4576.75 1001
4577.38 972
4578.02 956
4578.66 941
4579.30 915
4579.94 888
4580.58 956
4581.21 947
4581.85 894
4582.49 848
4583.13 847
4583.77 899
4584.41 918
4585.05 861
4585.69 867
4586.32 895
4586.96 953
4587.60 976
4588.24 991
4588.88 1033
4589.52 1025
4590.16 987
4590.80 945
4591.44 979
4592.08 1020
4592.72 929
4593.36 942
4594.00 1025
4594.63 943
4595.27 897
4595.91 908
4596.55 845
4597.19 893
4597.83 862
4598.47 806
4599.11 827
4599.75 800
4600.39 795
4601.03 842
4601.67 858
4602.31 833
4602.95 824
4603.59 839
4604.23 849
4604.87 813
4605.51 780
4606.15 857
4606.79 831
4607.43 844
4608.08 865
4608.72 834
4609.36 887
4610.00 889
4610.64 901
4611.28 870
4611.92 860
4612.56 866
4613.20 841
4613.84 814
4614.48 867
4615.12 829
4615.76 798
4616.41 803
4617.05 771
4617.69 778
4618.33 833
4618.97 789
4619.61 803
4620.25 740
4620.89 848
4621.54 772
4622.18 721
4622.82 722
4623.46 694
4624.10 749
4624.74 739
4625.38 696
4626.03 736
4626.67 718
4627.31 677
4627.95 694
4628.59 765
4629.24 739
4629.88 767
4630.52 776
4631.16 762
4631.80 775
4632.45 819
4633.09 826
4633.73 864
4634.37 811
4635.02 794
4635.66 827
4636.30 847
4636.94 848
4637.58 795
4638.23 794
4638.87 839
4639.51 881
4640.16 843
4640.80 841
4641.44 866
4642.08 853
4642.73 838
4643.37 845
4644.01 819
4644.66 840
4645.30 816
4645.94 840
4646.58 799
4647.23 750
4647.87 787
4648.51 819
4649.16 769
4649.80 747
4650.44 760
4651.09 759
4651.73 845
4652.37 824
4653.02 846
4653.66 860
4654.31 866
4654.95 843
4655.59 857
4656.24 836
4656.88 854
4657.52 848
4658.17 784
4658.81 781
4659.46 739
4660.10 721
4660.75 749
4661.39 755
4662.03 745
4662.68 754
4663.32 735
4663.97 726
4664.61 730
4665.26 698
4665.90 813
4666.54 751
4667.19 688
4667.83 754
4668.48 735
4669.12 697
4669.77 707
4670.41 704
4671.06 672
4671.70 671
4672.35 669
4672.99 738
4673.64 747
4674.28 678
4674.93 737
4675.57 770
4676.22 715
4676.86 751
4677.51 751
4678.15 771
4678.80 780
4679.44 685
4680.09 694
4680.73 741
4681.38 717
4682.03 685
4682.67 747
4683.32 812
4683.96 748
4684.61 720
4685.25 715
4685.90 728
4686.55 783
4687.19 787
4687.84 773
4688.48 795
4689.13 800
4689.78 821
4690.42 848
4691.07 849
4691.72 792
4692.36 772
4693.01 763
4693.65 787
4694.30 847
4694.95 843
4695.59 864
4696.24 907
4696.89 894
4697.53 876
4698.18 881
4698.83 860
4699.47 845
4700.12 919
4700.77 952
4701.41 939
4702.06 960
4702.71 908
4703.36 896
4704.00 871
4704.65 852
4705.30 770
4705.94 795
4706.59 854
4707.24 842
4707.89 765
4708.53 787
4709.18 796
4709.83 780
4710.48 833
4711.12 827
4711.77 733
4712.42 743
4713.07 790
4713.71 822
4714.36 822
4715.01 775
4715.66 767
4716.31 750
4716.95 743
4717.60 816
4718.25 765
4718.90 799
4719.55 816
4720.19 862
4720.84 818
4721.49 807
4722.14 820
4722.79 794
4723.44 802
4724.08 858
4724.73 798
4725.38 748
4726.03 765
4726.68 759
4727.33 798
4727.98 809
4728.63 790
4729.27 790
4729.92 790
4730.57 790
4731.22 748
4731.87 712
4732.52 737
4733.17 740
4733.82 737
4734.47 707
4735.12 637
4735.77 694
4736.41 698
4737.06 708
4737.71 771
4738.36 771
4739.01 783
4739.66 786
4740.31 825
4740.96 852
4741.61 861
4742.26 907
4742.91 843
4743.56 842
4744.21 838
4744.86 818
4745.51 787
4746.16 773
4746.81 793
4747.46 782
4748.11 755
4748.76 781
4749.41 758
4750.06 780
4750.71 873
4751.36 807
4752.01 851
4752.66 867
4753.31 891
4753.96 926
4754.61 894
4755.26 874
4755.92 857
4756.57 836
4757.22 834
4757.87 866
4758.52 847
4759.17 881
4759.82 843
4760.47 913
4761.12 949
4761.77 944
4762.42 971
4763.08 941
4763.73 979
4764.38 951
4765.03 946
4765.68 919
4766.33 943
4766.98 956
4767.64 858
4768.29 877
4768.94 857
4769.59 836
4770.24 867
4770.89 818
4771.54 790
4772.20 852
4772.85 838
4773.50 847
4774.15 801
4774.80 842
4775.46 832
4776.11 823
4776.76 870
4777.41 848
4778.06 803
4778.72 765
4779.37 754
4780.02 781
4780.67 791
4781.33 790
4781.98 760
4782.63 743
4783.28 746
4783.94 755
4784.59 778
4785.24 753
4785.89 732
4786.55 791
4787.20 814
4787.85 812
4788.51 807
4789.16 862
4789.81 913
4790.46 894
4791.12 871
4791.77 898
4792.42 884
4793.08 867
4793.73 913
4794.38 885
4795.04 849
4795.69 849
4796.34 813
4797.00 819
4797.65 825
4798.30 888
4798.96 970
4799.61 955
4800.27 979
4800.92 1003
4801.57 1106
4802.23 1063
4802.88 1083
4803.53 1064
4804.19 1075
4804.84 1084
4805.50 1052
4806.15 1060
4806.81 980
4807.46 956
4808.11 987
4808.77 928
4809.42 925
4810.08 880
4810.73 862
4811.39 857
4812.04 848
4812.69 801
4813.35 815
4814.00 892
4814.66 869
4815.31 862
4815.97 838
4816.62 848
4817.28 903
4817.93 901
4818.59 928
4819.24 993
4819.90 988
4820.55 994
4821.21 975
4821.86 1010
4822.52 950
4823.17 996
4823.83 1043
4824.48 1045
4825.14 1038
4825.79 1026
4826.45 1032
4827.11 1030
4827.76 997
4828.42 965
4829.07 959
4829.73 945
4830.38 935
4831.04 1027
4831.70 940
4832.35 896
4833.01 982
4833.66 989
4834.32 940
4834.98 1008
4835.63 1032
4836.29 1100
4836.94 1074
4837.60 1024
4838.26 1089
4838.91 1231
4839.57 1177
4840.23 1160
4840.88 1182
4841.54 1119
4842.20 1176
4842.85 1151
4843.51 1175
4844.17 1094
4844.82 1064
4845.48 1088
4846.14 1045
4846.79 1123
4847.45 1137
4848.11 1150
4848.76 1165
4849.42 1168
4850.08 1205
4850.73 1225
4851.39 1242
4852.05 1258
4852.71 1204
4853.36 1202
4854.02 1212
4854.68 1158
4855.34 1187
4855.99 1266
4856.65 1227
4857.31 1252
4857.97 1238
4858.62 1275
4859.28 1289
4859.94 1295
4860.60 1305
4861.25 1320
4861.91 1386
4862.57 1298
4863.23 1218
4863.89 1216
4864.54 1148
4865.20 1063
4865.86 1083
4866.52 1097
4867.18 1110
4867.84 1110
4868.49 1124
4869.15 1138
4869.81 1185
4870.47 1171
4871.13 1096
4871.79 1101
4872.44 1107
4873.10 1021
4873.76 1020
4874.42 981
4875.08 1006
4875.74 1054
4876.40 1053
4877.06 1026
4877.72 1034
4878.37 1123
4879.03 1052
4879.69 1122
4880.35 1112
4881.01 1120
4881.67 1097
4882.33 1075
4882.99 1015
4883.65 1043
4884.31 1056
4884.97 1074
4885.63 1114
4886.29 1060
4886.95 1090
4887.61 1063
4888.26 1013
4888.92 1063
4889.58 1006
4890.24 995
4890.90 1053
4891.56 982
4892.22 1012
4892.88 1074
4893.54 1064
4894.20 1040
4894.86 1015
4895.52 991
4896.18 994
4896.84 966
4897.51 1013
4898.17 1073
4898.83 1036
4899.49 1034
4900.15 1057
4900.81 1029
4901.47 1077
4902.13 1049
4902.79 1010
4903.45 1049
4904.11 971
4904.77 980
4905.43 928
4906.09 915
4906.75 903
4907.41 942
4908.08 874
4908.74 865
4909.40 892
4910.06 889
4910.72 882
4911.38 893
4912.04 860
4912.70 824
4913.37 845
4914.03 847
4914.69 832
4915.35 851
4916.01 849
4916.67 818
4917.33 800
4918.00 748
4918.66 801
4919.32 785
4919.98 780
4920.64 813
4921.31 792
4921.97 763
4922.63 753
4923.29 807
4923.95 762
4924.62 726
4925.28 743
4925.94 735
4926.60 743
4927.26 737
4927.93 774
4928.59 771
4929.25 764
4929.91 717
4930.58 747
4931.24 834
4931.90 758
4932.56 724
4933.23 736
4933.89 771
4934.55 759
4935.22 743
4935.88 726
4936.54 775
4937.20 804
4937.87 759
4938.53 762
4939.19 717
4939.86 691
4940.52 755
4941.18 725
4941.85 713
4942.51 753
4943.17 765
4943.84 749
4944.50 729
4945.16 745
4945.83 735
4946.49 794
4947.15 735
4947.82 740
4948.48 728
4949.15 756
4949.81 763
4950.47 769
4951.14 700
4951.80 719
4952.47 683
4953.13 749
4953.79 799
4954.46 798
4955.12 721
4955.79 725
4956.45 749
4957.11 787
4957.78 800
4958.44 821
4959.11 858
4959.77 923
4960.44 1031
4961.10 1045
4961.77 1079
4962.43 1118
4963.10 1145
4963.76 1229
4964.42 1170
4965.09 1187
4965.75 1206
4966.42 1124
4967.08 1082
4967.75 1002
4968.41 930
4969.08 885
4969.74 854
4970.41 824
4971.08 752
4971.74 755
4972.41 780
4973.07 780
4973.74 759
4974.40 750
4975.07 783
4975.73 790
4976.40 820
4977.06 781
4977.73 812
4978.40 837
4979.06 810
4979.73 773
4980.39 796
4981.06 745
4981.73 703
4982.39 745
4983.06 773
4983.72 748
4984.39 786
4985.06 762
4985.72 746
4986.39 757
4987.05 754
4987.72 777
4988.39 777
4989.05 762
4989.72 756
4990.39 749
4991.05 772
4991.72 780
4992.39 762
4993.05 716
4993.72 713
4994.39 756
4995.05 731
4995.72 702
4996.39 686
4997.05 697
4997.72 696
4998.39 708
4999.06 754
4999.72 757
5000.39 738
5001.06 698
5001.73 694
5002.39 715
5003.06 702
5003.73 728
5004.39 715
5005.06 680
5005.73 665
5006.40 621
5007.07 653
5007.73 711
5008.40 702
5009.07 631
5009.74 647
5010.40 668
5011.07 683
5011.74 693
5012.41 714
5013.08 692
5013.74 670
5014.41 683
5015.08 657
5015.75 653
5016.42 687
5017.09 664
5017.75 664
5018.42 659
5019.09 654
5019.76 666
5020.43 702
5021.10 674
5021.76 710
5022.43 699
5023.10 702
5023.77 750
5024.44 731
5025.11 725
5025.78 714
5026.45 753
5027.12 770
5027.78 753
5028.45 698
5029.12 699
5029.79 694
5030.46 684
5031.13 678
5031.80 669
5032.47 671
5033.14 654
5033.81 624
5034.48 685
5035.15 704
5035.82 660
5036.49 605
5037.16 629
5037.83 647
5038.50 661
5039.16 653
5039.83 671
5040.50 623
5041.17 639
5041.84 679
5042.51 673
5043.18 656
5043.85 704
5044.52 678
5045.20 638
5045.87 620
5046.54 649
5047.21 661
5047.88 711
5048.55 698
5049.22 645
5049.89 669
5050.56 687
5051.23 680
5051.90 644
5052.57 693
5053.24 665
5053.91 640
5054.58 685
5055.25 679
5055.92 709
5056.60 666
5057.27 700
5057.94 679
5058.61 642
5059.28 634
5059.95 657
5060.62 616
5061.29 677
5061.96 663
5062.64 636
5063.31 626
5063.98 654
5064.65 614
5065.32 611
5065.99 608
5066.66 653
5067.34 660
5068.01 664
5068.68 662
5069.35 668
5070.02 652
5070.70 635
5071.37 641
5072.04 627
5072.71 628
5073.38 587
5074.06 581
5074.73 642
5075.40 671
5076.07 658
5076.74 648
5077.42 691
5078.09 715
5078.76 733
5079.43 741
5080.11 728
5080.78 712
5081.45 717
5082.12 708
5082.80 740
5083.47 677
5084.14 719
5084.82 731
5085.49 755
5086.16 656
5086.83 716
5087.51 676
5088.18 686
5088.85 769
5089.53 766
5090.20 784
5090.87 776
5091.55 766
5092.22 793
5092.89 737
5093.57 712
5094.24 755
5094.91 744
5095.59 730
5096.26 695
5096.93 673
5097.61 717
5098.28 679
5098.96 624
5099.63 669
5100.30 687
5100.98 700
5101.65 696
5102.32 707
5103.00 715
5103.67 672
5104.35 672
5105.02 730
5105.70 753
5106.37 767
5107.04 768
5107.72 736
5108.39 685
5109.07 679
5109.74 670
5110.42 691
5111.09 715
5111.77 675
5112.44 684
5113.11 675
5113.79 692
5114.46 693
5115.14 666
5115.81 696
5116.49 736
5117.16 823
5117.84 768
5118.51 800
5119.19 865
5119.86 818
5120.54 905
5121.21 950
5121.89 958
5122.57 916
5123.24 900
5123.92 899
5124.59 882
5125.27 845
5125.94 768
5126.62 841
5127.29 774
5127.97 736
5128.64 726
5129.32 729
5130.00 729
5130.67 807
5131.35 775
5132.02 788
5132.70 769
5133.38 816
5134.05 829
5134.73 772
5135.40 819
5136.08 794
5136.76 762
5137.43 747
5138.11 740
5138.79 766
5139.46 742
5140.14 778
5140.82 757
5141.49 738
5142.17 778
5142.85 734
5143.52 713
5144.20 753
5144.88 721
5145.55 731
5146.23 712
5146.91 673
5147.58 695
5148.26 671
5148.94 669
5149.61 664
5150.29 675
5150.97 717
5151.65 678
5152.32 653
5153.00 704
5153.68 626
5154.36 655
5155.03 649
5155.71 640
5156.39 638
5157.07 676
5157.74 637
5158.42 634
5159.10 677
5159.78 682
5160.45 722
5161.13 685
5161.81 657
5162.49 648
5163.17 674
5163.84 644
5164.52 664
5165.20 695
5165.88 701
5166.56 708
5167.24 660
5167.91 690
5168.59 712
5169.27 705
5169.95 661
5170.63 672
5171.31 615
5171.98 640
5172.66 646
5173.34 629
5174.02 647
5174.70 629
5175.38 649
5176.06 715
5176.74 649
5177.41 656
5178.09 618
5178.77 629
5179.45 621
5180.13 619
5180.81 618
5181.49 597
5182.17 636
5182.85 670
5183.53 645
5184.21 655
5184.89 675
5185.57 680
5186.24 624
5186.92 585
5187.60 618
5188.28 628
5188.96 581
5189.64 618
5190.32 620
5191.00 639
5191.68 634
5192.36 606
5193.04 633
5193.72 590
5194.40 573
5195.08 609
5195.76 645
5196.44 640
5197.12 614
5197.80 622
5198.48 617
5199.16 628
5199.84 586
5200.52 666
5201.21 661
5201.89 647
5202.57 649
5203.25 605
5203.93 636
5204.61 665
5205.29 673
5205.97 671
5206.65 666
5207.33 622
5208.01 683
5208.69 670
5209.37 679
5210.06 723
5210.74 715
5211.42 642
5212.10 619
5212.78 695
5213.46 714
5214.14 753
5214.82 708
5215.51 749
5216.19 723
5216.87 670
5217.55 712
5218.23 732
5218.91 670
5219.60 660
5220.28 673
5220.96 746
5221.64 703
5222.32 710
5223.00 721
5223.69 740
5224.37 738
5225.05 711
5225.73 755
5226.41 776
5227.10 746
5227.78 651
5228.46 654
5229.14 675
5229.83 682
5230.51 679
5231.19 662
5231.87 684
5232.56 650
5233.24 674
5233.92 703
5234.60 688
5235.29 699
5235.97 750
5236.65 696
5237.34 721
5238.02 717
5238.70 721
5239.38 716
5240.07 777
5240.75 732
5241.43 740
5242.12 738
5242.80 771
5243.48 827
5244.17 753
5244.85 738
5245.53 766
5246.22 758
5246.90 715
5247.58 757
5248.27 759
5248.95 731
5249.63 720
5250.32 719
5251.00 728
5251.69 763
5252.37 719
5253.05 771
5253.74 812
5254.42 753
5255.11 724
5255.79 702
5256.47 727
5257.16 698
5257.84 690
5258.53 730
5259.21 780
5259.89 707
5260.58 675
5261.26 707
5261.95 747
5262.63 758
5263.32 737
5264.00 723
5264.69 730
5265.37 731
5266.06 754
5266.74 762
5267.43 735
5268.11 743
5268.79 742
5269.48 746
5270.16 798
5270.85 764
5271.53 766
5272.22 776
5272.91 725
5273.59 740
5274.28 736
5274.96 752
5275.65 762
5276.33 747
5277.02 718
5277.70 706
5278.39 699
5279.07 701
5279.76 796
5280.45 747
5281.13 713
5281.82 774
5282.50 843
5283.19 873
5283.87 802
5284.56 863
5285.25 844
5285.93 781
5286.62 785
5287.30 751
5287.99 717
5288.68 731
5289.36 731
5290.05 745
5290.74 724
5291.42 729
5292.11 759
5292.79 749
5293.48 733
5294.17 761
5294.85 758
5295.54 717
5296.23 751
5296.91 763
5297.60 796
5298.29 837
5298.98 907
5299.66 873
5300.35 915
5301.04 853
5301.72 839
5302.41 875
5303.10 877
5303.78 913
5304.47 942
5305.16 964
5305.85 1016
5306.53 1049
5307.22 1017
5307.91 995
5308.60 1000
5309.28 983
5309.97 981
5310.66 1028
5311.35 1005
5312.03 1118
5312.72 1140
5313.41 1141
5314.10 1278
5314.79 1242
5315.47 1302
5316.16 1393
5316.85 1401
5317.54 1428
5318.23 1393
5318.91 1361
5319.60 1281
5320.29 1255
5320.98 1220
5321.67 1170
5322.36 1041
5323.04 1029
5323.73 999
5324.42 937
5325.11 893
5325.80 853
5326.49 853
5327.18 822
5327.86 769
5328.55 750
5329.24 785
5329.93 766
5330.62 788
5331.31 750
5332.00 754
5332.69 736
5333.38 791
5334.06 740
5334.75 783
5335.44 786
5336.13 746
5336.82 790
5337.51 797
5338.20 765
5338.89 785
5339.58 798
5340.27 742
5340.96 779
5341.65 736
5342.34 756
5343.03 823
5343.72 867
5344.41 805
5345.10 817
5345.79 804
5346.48 882
5347.17 898
5347.86 945
5348.55 1027
5349.24 1110
5349.93 1123
5350.62 1214
5351.31 1301
5352.00 1392
5352.69 1464
5353.38 1437
5354.07 1449
5354.76 1407
5355.45 1355
5356.14 1225
5356.83 1104
5357.52 1009
5358.21 959
5358.90 928
5359.59 846
5360.29 822
5360.98 813
5361.67 801
5362.36 770
5363.05 776
5363.74 773
5364.43 788
5365.12 738
5365.81 727
5366.50 711
5367.20 736
5367.89 718
5368.58 765
5369.27 731
5369.96 713
5370.65 738
5371.34 702
5372.04 742
5372.73 688
5373.42 670
5374.11 694
5374.80 662
5375.49 687
5376.19 683
5376.88 735
5377.57 697
5378.26 725
5378.95 692
5379.65 719
5380.34 742
5381.03 705
5381.72 678
5382.42 723
5383.11 748
5383.80 705
5384.49 737
5385.19 712
5385.88 712
5386.57 642
5387.26 683
5387.96 722
5388.65 737
5389.34 768
5390.03 703
5390.73 770
5391.42 800
5392.11 754
5392.80 791
5393.50 786
5394.19 775
5394.88 765
5395.58 682
5396.27 741
5396.96 674
5397.66 740
5398.35 722
5399.04 708
5399.74 715
5400.43 713
5401.12 670
5401.82 679
5402.51 715
5403.20 713
5403.90 667
5404.59 722
5405.29 724
5405.98 660
5406.67 691
5407.37 706
5408.06 746
5408.75 711
5409.45 693
5410.14 692
5410.84 694
5411.53 688
5412.23 676
5412.92 699
5413.61 676
5414.31 690
5415.00 693
5415.70 679
5416.39 683
5417.09 700
5417.78 747
5418.47 734
5419.17 718
5419.86 665
5420.56 680
5421.25 758
5421.95 757
5422.64 757
5423.34 721
5424.03 764
5424.73 787
5425.42 706
5426.12 714
5426.81 716
5427.51 714
5428.20 751
5428.90 727
5429.59 682
5430.29 698
5430.99 683
5431.68 665
5432.38 673
5433.07 715
5433.77 733
5434.46 727
5435.16 720
5435.85 715
5436.55 686
5437.25 778
5437.94 712
5438.64 711
5439.33 717
5440.03 801
5440.73 747
5441.42 746
5442.12 664
5442.81 702
5443.51 747
5444.21 777
5444.90 796
5445.60 803
5446.29 838
5446.99 876
5447.69 930
5448.38 916
5449.08 937
5449.78 951
5450.47 1003
5451.17 1016
5451.87 923
5452.56 947
5453.26 952
5453.96 870
5454.65 872
5455.35 894
5456.05 833
5456.75 798
5457.44 806
5458.14 788
5458.84 782
5459.53 848
5460.23 876
5460.93 810
5461.63 789
5462.32 789
5463.02 843
5463.72 849
5464.42 851
5465.11 860
5465.81 797
5466.51 834
5467.21 892
5467.90 908
5468.60 884
5469.30 859
5470.00 861
5470.70 836
5471.39 819
5472.09 882
5472.79 894
5473.49 925
5474.19 907
5474.88 877
5475.58 925
5476.28 990
5476.98 1007
5477.68 1027
5478.38 1077
5479.07 1105
5479.77 1251
5480.47 1261
5481.17 1346
5481.87 1445
5482.57 1460
5483.27 1359
5483.96 1406
5484.66 1390
5485.36 1291
5486.06 1216
5486.76 1143
5487.46 1131
5488.16 1139
5488.86 1137
5489.56 1085
5490.26 1054
5490.96 1108
5491.65 1055
5492.35 1108
5493.05 1094
5493.75 1096
5494.45 1131
5495.15 1142
5495.85 1205
5496.55 1233
5497.25 1219
5497.95 1310
5498.65 1359
5499.35 1384
5500.05 1572
5500.75 1775
5501.45 2028
5502.15 2129
5502.85 2145
5503.55 2127
5504.25 2061
5504.95 2014
5505.65 1830
5506.35 1528
5507.05 1395
5507.75 1295
5508.45 1151
5509.15 1105
5509.85 1077
5510.55 1055
5511.25 1062
5511.95 1091
5512.65 1052
5513.35 1027
5514.05 1042
5514.76 1034
5515.46 1008
5516.16 1041
5516.86 1028
5517.56 987
5518.26 1032
5518.96 1026
5519.66 982
5520.36 945
5521.06 1000
5521.77 942
5522.47 900
5523.17 891
5523.87 894
5524.57 886
5525.27 854
5525.97 790
5526.67 805
5527.38 824
5528.08 834
5528.78 746
5529.48 773
5530.18 806
5530.88 787
5531.59 862
5532.29 822
5532.99 833
5533.69 836
5534.39 818
5535.10 784
5535.80 777
5536.50 823
5537.20 872
5537.90 829
5538.61 816
5539.31 854
5540.01 820
5540.71 843
5541.42 789
5542.12 797
5542.82 843
5543.52 795
5544.23 799
5544.93 789
5545.63 766
5546.33 770
5547.04 796
5547.74 813
5548.44 860
5549.15 830
5549.85 814
5550.55 780
5551.26 791
5551.96 876
5552.66 817
5553.36 828
5554.07 785
5554.77 753
5555.47 791
5556.18 762
5556.88 745
5557.58 735
5558.29 727
5558.99 721
5559.70 729
5560.40 746
5561.10 835
5561.81 857
5562.51 860
5563.21 847
5563.92 884
5564.62 901
5565.33 964
5566.03 936
5566.73 922
5567.44 945
5568.14 871
5568.85 873
5569.55 856
5570.25 812
5570.96 784
5571.66 783
5572.37 798
5573.07 755
5573.78 723
5574.48 764
5575.19 754
5575.89 761
5576.59 804
5577.30 794
5578.00 781
5578.71 768
5579.41 753
5580.12 778
5580.82 756
5581.53 777
5582.23 781
5582.94 683
5583.64 683
5584.35 745
5585.05 708
5585.76 706
5586.46 706
5587.17 670
5587.88 669
5588.58 681
5589.29 757
5589.99 753
5590.70 672
5591.40 647
5592.11 718
5592.81 726
5593.52 694
5594.23 740
5594.93 709
5595.64 742
5596.34 697
5597.05 738
5597.76 712
5598.46 684
5599.17 695
5599.87 743
5600.58 677
5601.29 631
5601.99 689
5602.70 660
5603.41 672
5604.11 677
5604.82 661
5605.52 646
5606.23 688
5606.94 657
5607.64 642
5608.35 645
5609.06 672
5609.76 660
5610.47 667
5611.18 652
5611.88 732
5612.59 680
5613.30 636
5614.01 681
5614.71 697
5615.42 709
5616.13 686
5616.83 662
5617.54 700
5618.25 701
5618.96 656
5619.66 627
5620.37 653
5621.08 752
5621.79 728
5622.49 693
5623.20 677
5623.91 704
5624.62 767
5625.32 721
5626.03 701
5626.74 695
5627.45 727
5628.16 691
5628.86 692
5629.57 746
5630.28 691
5630.99 696
5631.70 721
5632.40 718
5633.11 710
5633.82 740
5634.53 738
5635.24 736
5635.95 774
5636.65 752
5637.36 837
5638.07 858
5638.78 861
5639.49 864
5640.20 854
5640.91 853
5641.61 830
5642.32 882
5643.03 852
5643.74 868
5644.45 807
5645.16 828
5645.87 818
5646.58 773
5647.29 720
5648.00 737
5648.70 785
5649.41 741
5650.12 761
5650.83 748
5651.54 744
5652.25 789
5652.96 793
5653.67 834
5654.38 800
5655.09 778
5655.80 828
5656.51 792
5657.22 812
5657.93 853
5658.64 864
5659.35 835
5660.06 808
5660.77 843
5661.48 885
5662.19 860
5662.90 855
5663.61 817
5664.32 863
5665.03 802
5665.74 793
5666.45 818
5667.16 731
5667.87 735
5668.58 739
5669.29 775
5670.00 774
5670.71 772
5671.42 840
5672.13 820
5672.84 849
5673.56 821
5674.27 845
5674.98 787
5675.69 776
5676.40 751
5677.11 768
5677.82 712
5678.53 732
5679.24 763
5679.95 759
5680.67 775
5681.38 755
5682.09 780
5682.80 793
5683.51 765
5684.22 739
5684.93 718
5685.65 744
5686.36 814
5687.07 731
5687.78 752
5688.49 746
5689.20 710
5689.92 763
5690.63 736
5691.34 746
5692.05 717
5692.76 776
5693.47 734
5694.19 767
5694.90 737
5695.61 722
5696.32 713
5697.04 692
5697.75 749
5698.46 737
5699.17 708
5699.89 724
5700.60 708
5701.31 698
5702.02 750
5702.74 724
5703.45 718
5704.16 744
5704.87 791
5705.59 796
5706.30 740
5707.01 665
5707.72 706
5708.44 695
5709.15 718
5709.86 702
5710.58 732
5711.29 731
5712.00 681
5712.72 702
5713.43 724
5714.14 777
5714.86 733
5715.57 719
5716.28 716
5717.00 772
5717.71 810
5718.42 730
5719.14 752
5719.85 723
5720.56 723
5721.28 763
5721.99 772
5722.71 754
5723.42 758
5724.13 783
5724.85 757
5725.56 839
5726.28 821
5726.99 838
5727.70 827
5728.42 862
5729.13 877
5729.85 905
5730.56 917
5731.28 899
5731.99 943
5732.70 845
5733.42 869
5734.13 867
5734.85 863
5735.56 860
5736.28 797
5736.99 828
5737.71 906
5738.42 861
5739.14 846
5739.85 874
5740.57 838
5741.28 832
5742.00 867
5742.71 858
5743.43 927
5744.14 905
5744.86 849
5745.57 863
5746.29 930
5747.00 919
5747.72 927
5748.43 984
5749.15 926
5749.87 968
5750.58 1000
5751.30 1056
5752.01 1075
5752.73 1076
5753.44 1082
5754.16 1076
5754.88 1111
5755.59 1209
5756.31 1227
5757.02 1257
5757.74 1297
5758.46 1297
5759.17 1298
5759.89 1323
5760.60 1359
5761.32 1382
5762.04 1406
5762.75 1411
5763.47 1413
5764.19 1344
5764.90 1458
5765.62 1561
5766.34 1546
5767.05 1638
5767.77 1817
5768.49 1997
5769.20 2337
5769.92 2705
5770.64 3045
5771.35 3593
5772.07 3855
5772.79 4139
5773.50 3969
5774.22 3769
5774.94 3369
5775.65 2923
5776.37 2490
5777.09 2145
5777.81 1893
5778.52 1755
5779.24 1669
5779.96 1677
5780.68 1742
5781.39 1715
5782.11 1694
5782.83 1695
5783.55 1705
5784.26 1760
5784.98 1833
5785.70 1759
5786.42 1742
5787.14 1694
5787.85 1690
5788.57 1629
5789.29 1612
5790.01 1541
5790.73 1519
5791.44 1465
5792.16 1396
5792.88 1391
5793.60 1292
5794.32 1329
5795.03 1296
5795.75 1264
5796.47 1243
5797.19 1200
5797.91 1254
5798.63 1182
5799.35 1285
5800.06 1281
5800.78 1394
5801.50 1493
5802.22 1564
5802.94 1501
5803.66 1551
5804.38 1482
5805.10 1372
5805.82 1379
5806.53 1289
5807.25 1210
5807.97 1184
5808.69 1162
5809.41 1156
5810.13 1184
5810.85 1128
5811.57 1141
5812.29 1179
5813.01 1158
5813.73 1127
5814.45 1135
5815.17 1067
5815.89 1027
5816.61 981
5817.33 1009
5818.05 995
5818.77 980
5819.49 1007
5820.20 995
5820.92 1006
5821.64 1012
5822.36 976
5823.09 941
5823.81 962
5824.53 980
5825.25 1003
5825.97 945
5826.69 881
5827.41 885
5828.13 913
5828.85 940
5829.57 892
5830.29 929
5831.01 906
5831.73 884
5832.45 870
5833.17 867
5833.89 923
5834.61 917
5835.33 887
5836.05 880
5836.78 872
5837.50 887
5838.22 855
5838.94 810
5839.66 834
5840.38 869
5841.10 829
5841.82 838
5842.54 867
5843.27 849
5843.99 855
5844.71 868
5845.43 871
5846.15 859
5846.87 892
5847.59 886
5848.32 837
5849.04 811
5849.76 820
5850.48 810
5851.20 779
5851.93 809
5852.65 801
5853.37 815
5854.09 853
5854.81 766
5855.54 712
5856.26 812
5856.98 827
5857.70 867
5858.42 830
5859.15 753
5859.87 777
5860.59 837
5861.31 812
5862.04 784
5862.76 750
5863.48 773
5864.20 829
5864.93 774
5865.65 736
5866.37 806
5867.10 784
5867.82 800
5868.54 736
5869.26 767
5869.99 800
5870.71 820
5871.43 805
5872.16 747
5872.88 780
5873.60 744
5874.33 761
5875.05 772
5875.77 717
5876.50 720
5877.22 755
5877.94 782
5878.67 767
5879.39 766
5880.11 771
5880.84 759
5881.56 811
5882.28 773
5883.01 787
5883.73 795
5884.46 762
5885.18 821
5885.90 842
5886.63 791
5887.35 795
5888.08 784
5888.80 812
5889.52 777
5890.25 738
5890.97 731
5891.70 731
5892.42 769
5893.15 786
5893.87 802
5894.59 805
5895.32 778
5896.04 772
5896.77 804
5897.49 752
5898.22 741
5898.94 755
5899.67 743
5900.39 792
5901.12 786
5901.84 780
5902.57 800
5903.29 785
5904.02 740
5904.74 762
5905.47 820
5906.19 856
5906.92 809
5907.64 839
5908.37 810
5909.09 759
5909.82 751
5910.55 820
5911.27 809
5912.00 784
5912.72 809
5913.45 812
5914.17 821
5914.90 819
5915.63 846
5916.35 847
5917.08 844
5917.80 860
5918.53 879
5919.25 853
5919.98 812
5920.71 841
5921.43 856
5922.16 841
5922.89 891
5923.61 874
5924.34 854
5925.06 820
5925.79 882
5926.52 915
5927.24 958
5927.97 985
5928.70 940
5929.42 987
5930.15 943
5930.88 970
5931.60 1003
5932.33 967
5933.06 1003
5933.78 1038
5934.51 1013
5935.24 1071
5935.97 1058
5936.69 1039
5937.42 1073
5938.15 1125
5938.87 1071
5939.60 1125
5940.33 1094
5941.06 1138
5941.78 1046
5942.51 1135
5943.24 1147
5943.97 1138
5944.69 1229
5945.42 1250
5946.15 1253
5946.88 1318
5947.60 1331
5948.33 1333
5949.06 1292
5949.79 1370
5950.52 1415
5951.24 1528
5951.97 1552
5952.70 1565
5953.43 1582
5954.16 1641
5954.88 1732
5955.61 1785
5956.34 1856
5957.07 1835
5957.80 1732
5958.53 1684
5959.25 1641
5959.98 1573
5960.71 1597
5961.44 1606
5962.17 1635
5962.90 1557
5963.63 1589
5964.36 1673
5965.08 1693
5965.81 1841
5966.54 1961
5967.27 2081
5968.00 2143
5968.73 2080
5969.46 2193
5970.19 2223
5970.92 2142
5971.65 2146
5972.37 2042
5973.10 1997
5973.83 1974
5974.56 1849
5975.29 1873
5976.02 1859
5976.75 1824
5977.48 1866
5978.21 1849
5978.94 1878
5979.67 1963
5980.40 2060
5981.13 2082
5981.86 2052
5982.59 2093
5983.32 2105
5984.05 2170
5984.78 2183
5985.51 2237
5986.24 2276
5986.97 2208
5987.70 2212
5988.43 2284
5989.16 2278
5989.89 2307
5990.62 2263
5991.35 2348
5992.08 2442
5992.81 2425
5993.54 2429
5994.27 2452
5995.00 2550
5995.74 2582
5996.47 2610
5997.20 2599
5997.93 2551
5998.66 2559
5999.39 2494
6000.12 2572
6000.85 2526
6001.58 2564
6002.31 2537
6003.04 2359
6003.78 2348
6004.51 2414
6005.24 2331
6005.97 2303
6006.70 2299
6007.43 2434
6008.16 2474
6008.90 2656
6009.63 2858
6010.36 3259
6011.09 3842
6011.82 4379
6012.55 4914
6013.29 5641
6014.02 6119
6014.75 6416
6015.48 6626
6016.21 6928
6016.95 6779
6017.68 6441
6018.41 6122
6019.14 5412
6019.87 4750
6020.61 4196
6021.34 3645
6022.07 3136
6022.80 2815
6023.54 2454
6024.27 2298
6025.00 2256
6025.73 2084
6026.47 2006
6027.20 1996
6027.93 1977
6028.66 1927
6029.40 1949
6030.13 1928
6030.86 1882
6031.59 1840
6032.33 1822
6033.06 1839
6033.79 1815
6034.53 1734
6035.26 1670
6035.99 1643
6036.73 1542
6037.46 1607
6038.19 1569
6038.93 1662
6039.66 1628
6040.39 1659
6041.13 1594
6041.86 1623
6042.59 1707
6043.33 1737
6044.06 1659
6044.79 1686
6045.53 1770
6046.26 1765
6047.00 1724
6047.73 1684
6048.46 1745
6049.20 1786
6049.93 1796
6050.67 1786
6051.40 1917
6052.13 2014
6052.87 2056
6053.60 2041
6054.34 2149
6055.07 2137
6055.81 2069
6056.54 2069
6057.27 2030
6058.01 1964
6058.74 1924
6059.48 1858
6060.21 1801
6060.95 1797
6061.68 1791
6062.42 1732
6063.15 1774
6063.89 1677
6064.62 1718
6065.36 1710
6066.09 1679
6066.83 1664
6067.56 1685
6068.30 1581
6069.03 1604
6069.77 1593
6070.50 1575
6071.24 1570
6071.97 1559
6072.71 1572
6073.44 1533
6074.18 1529
6074.91 1557
6075.65 1561
6076.39 1545
6077.12 1558
6077.86 1528
6078.59 1507
6079.33 1495
6080.06 1443
6080.80 1375
6081.54 1403
6082.27 1459
6083.01 1432
6083.74 1395
6084.48 1388
6085.22 1354
6085.95 1342
6086.69 1355
6087.42 1325
6088.16 1333
6088.90 1333
6089.63 1364
6090.37 1343
6091.11 1317
6091.84 1388
6092.58 1342
6093.32 1350
6094.05 1419
6094.79 1394
6095.53 1387
6096.26 1315
6097.00 1352
6097.74 1294
6098.47 1265
6099.21 1265
6099.95 1248
6100.69 1309
6101.42 1291
6102.16 1308
6102.90 1250
6103.63 1271
6104.37 1339
6105.11 1313
6105.85 1285
6106.58 1317
6107.32 1284
6108.06 1260
6108.80 1248
6109.53 1268
6110.27 1298
6111.01 1293
6111.75 1278
6112.49 1283
6113.22 1352
6113.96 1354
6114.70 1370
6115.44 1385
6116.17 1389
6116.91 1358
6117.65 1457
6118.39 1442
6119.13 1396
6119.87 1502
6120.60 1446
6121.34 1414
6122.08 1415
6122.82 1390
6123.56 1475
6124.30 1433
6125.03 1489
6125.77 1471
6126.51 1439
6127.25 1479
6127.99 1450
6128.73 1511
6129.47 1502
6130.21 1525
6130.94 1505
6131.68 1515
6132.42 1537
6133.16 1523
6133.90 1541
6134.64 1569
6135.38 1578
6136.12 1574
6136.86 1585
6137.60 1661
6138.34 1727
6139.08 1764
6139.81 1871
6140.55 1916
6141.29 1899
6142.03 1927
6142.77 2017
6143.51 2080
6144.25 1894
6144.99 1896
6145.73 1981
6146.47 1954
6147.21 1901
6147.95 1840
6148.69 1884
6149.43 1837
6150.17 1840
6150.91 1858
6151.65 1759
6152.39 1787
6153.13 1829
6153.87 1899
6154.61 1929
6155.35 1923
6156.09 1915
6156.83 1966
6157.58 2017
6158.32 2013
6159.06 1941
6159.80 1979
6160.54 2002
6161.28 2025
6162.02 2125
6162.76 2118
6163.50 2117
6164.24 2221
6164.98 2231
6165.72 2330
6166.46 2445
6167.21 2468
6167.95 2577
6168.69 2593
6169.43 2783
6170.17 2762
6170.91 2837
6171.65 2867
6172.39 2886
6173.14 2815
6173.88 2759
6174.62 2714
6175.36 2690
6176.10 2695
6176.84 2757
6177.59 2758
6178.33 2829
6179.07 2944
6179.81 3135
6180.55 3410
6181.30 3898
6182.04 4512
6182.78 5177
6183.52 5867
6184.26 6382
6185.01 6905
6185.75 7236
6186.49 7199
6187.23 6852
6187.97 6433
6188.72 5817
6189.46 5233
6190.20 4705
6190.94 4078
6191.69 3716
6192.43 3386
6193.17 3163
6193.92 3148
6194.66 3003
6195.40 2924
6196.14 2900
6196.89 2907
6197.63 2849
6198.37 2716
6199.12 2774
6199.86 2772
6200.60 2755
6201.34 2795
6202.09 2892
6202.83 2876
6203.57 2763
6204.32 2856
6205.06 3070
6205.80 3503
6206.55 3947
6207.29 4610
6208.03 5500
6208.78 6450
6209.52 7662
6210.27 8870
6211.01 9655
6211.75 10126
6212.50 10119
6213.24 9631
6213.98 8840
6214.73 7856
6215.47 6828
6216.22 5788
6216.96 4817
6217.71 4082
6218.45 3490
6219.19 2968
6219.94 2694
6220.68 2568
6221.43 2461
6222.17 2382
6222.92 2288
6223.66 2258
6224.40 2261
6225.15 2277
6225.89 2247
6226.64 2187
6227.38 2123
6228.13 2096
6228.87 1982
6229.62 1915
6230.36 1799
6231.11 1737
6231.85 1674
6232.60 1654
6233.34 1651
6234.09 1652
6234.83 1652
6235.58 1644
6236.32 1698
6237.07 1642
6237.81 1690
6238.56 1732
6239.30 1720
6240.05 1822
6240.80 1962
6241.54 1899
6242.29 1926
6243.03 1966
6243.78 1926
6244.52 1949
6245.27 1976
6246.02 2021
6246.76 1984
6247.51 1983
6248.25 2029
6249.00 2100
6249.75 2154
6250.49 2101
6251.24 1945
6251.98 1988
6252.73 1893
6253.48 1799
6254.22 1792
6254.97 1824
6255.72 1742
6256.46 1691
6257.21 1665
6257.95 1665
6258.70 1640
6259.45 1648
6260.19 1647
6260.94 1612
6261.69 1600
6262.43 1560
6263.18 1549
6263.93 1601
6264.68 1598
6265.42 1581
6266.17 1500
6266.92 1477
6267.66 1510
6268.41 1569
6269.16 1483
6269.91 1593
6270.65 1465
6271.40 1532
6272.15 1574
6272.89 1569
6273.64 1594
6274.39 1658
6275.14 1582
6275.88 1546
6276.63 1639
6277.38 1623
6278.13 1611
6278.88 1695
6279.62 1653
6280.37 1610
6281.12 1601
6281.87 1529
6282.62 1471
6283.36 1444
6284.11 1419
6284.86 1416
6285.61 1372
6286.36 1338
6287.10 1358
6287.85 1369
6288.60 1324
6289.35 1332
6290.10 1336
6290.85 1332
6291.59 1305
6292.34 1249
6293.09 1269
6293.84 1270
6294.59 1289
6295.34 1307
6296.09 1330
6296.84 1350
6297.58 1298
6298.33 1260
6299.08 1333
6299.83 1287
6300.58 1315
6301.33 1377
6302.08 1286
6302.83 1282
6303.58 1312
6304.33 1316
6305.08 1349
6305.83 1372
6306.58 1317
6307.32 1322
6308.07 1331
6308.82 1280
6309.57 1267
6310.32 1250
6311.07 1287
6311.82 1325
6312.57 1368
6313.32 1344
6314.07 1371
6314.82 1399
6315.57 1459
6316.32 1445
6317.07 1397
6317.82 1428
6318.57 1454
6319.32 1413
6320.07 1453
6320.82 1422
6321.57 1341
6322.32 1345
6323.07 1356
6323.82 1317
6324.58 1294
6325.33 1291
6326.08 1287
6326.83 1243
6327.58 1230
6328.33 1190
6329.08 1182
6329.83 1201
6330.58 1248
6331.33 1172
6332.08 1244
6332.83 1244
6333.58 1206
6334.34 1161
6335.09 1182
6335.84 1175
6336.59 1141
6337.34 1120
6338.09 1106
6338.84 1130
6339.59 1148
6340.35 1118
6341.10 1094
6341.85 1116
6342.60 1152
6343.35 1132
6344.10 1122
6344.86 1124
6345.61 1119
6346.36 1170
6347.11 1162
6347.86 1080
6348.62 1154
6349.37 1196
6350.12 1186
6350.87 1198
6351.62 1278
6352.38 1334
6353.13 1323
6353.88 1392
6354.63 1474
6355.38 1472
6356.14 1519
6356.89 1477
6357.64 1471
6358.39 1431
6359.15 1384
6359.90 1377
6360.65 1326
6361.40 1289
6362.16 1256
6362.91 1262
6363.66 1291
6364.42 1216
6365.17 1174
6365.92 1286
6366.67 1348
6367.43 1360
6368.18 1297
6368.93 1359
6369.69 1414
6370.44 1404
6371.19 1374
6371.95 1316
6372.70 1258
6373.45 1248
6374.21 1187
6374.96 1268
6375.71 1261
6376.47 1220
6377.22 1197
6377.98 1231
6378.73 1253
6379.48 1206
6380.24 1192
6380.99 1249
6381.74 1240
6382.50 1224
6383.25 1266
6384.01 1282
6384.76 1268
6385.51 1222
6386.27 1213
6387.02 1184
6387.78 1177
6388.53 1135
6389.29 1108
6390.04 1084
6390.79 1076
6391.55 1128
6392.30 1155
6393.06 1097
6393.81 1099
6394.57 1106
6395.32 1067
6396.08 1076
6396.83 1138
6397.59 1094
6398.34 1085
6399.10 1087
6399.85 1086
6400.61 1045
6401.36 1071
6402.12 1087
6402.87 1060
6403.63 1008
6404.38 1041
6405.14 1052
6405.89 1049
6406.65 1009
6407.40 1055
6408.16 1132
6408.91 1121
6409.67 1088
6410.43 1094
6411.18 1132
6411.94 1071
6412.69 1154
6413.45 1091
6414.20 1089
6414.96 1048
6415.72 1093
6416.47 1099
6417.23 1138
6417.98 1101
6418.74 1109
6419.50 1099
6420.25 1104
6421.01 1103
6421.77 1124
6422.52 1093
6423.28 1098
6424.03 1089
6424.79 1050
6425.55 1082
6426.30 1091
6427.06 1078
6427.82 1079
6428.57 1098
6429.33 1055
6430.09 1007
6430.84 1042
6431.60 1074
6432.36 1056
6433.11 1087
6433.87 1064
6434.63 1055
6435.39 1104
6436.14 1089
6436.90 1091
6437.66 1063
6438.41 1111
6439.17 1129
6439.93 1179
6440.69 1149
6441.44 1187
6442.20 1126
6442.96 1226
6443.72 1278
6444.47 1189
6445.23 1174
6445.99 1175
6446.75 1235
6447.50 1262
6448.26 1223
6449.02 1196
6449.78 1220
6450.54 1220
6451.29 1259
6452.05 1282
6452.81 1261
6453.57 1283
6454.33 1279
6455.08 1271
6455.84 1279
6456.60 1318
6457.36 1334
6458.12 1351
6458.88 1337
6459.64 1305
6460.39 1380
6461.15 1355
6461.91 1362
6462.67 1366
6463.43 1295
6464.19 1349
6464.95 1309
6465.70 1336
6466.46 1422
6467.22 1401
6467.98 1408
6468.74 1471
6469.50 1472
6470.26 1432
6471.02 1470
6471.78 1464
6472.54 1438
6473.30 1427
6474.05 1503
6474.81 1502
6475.57 1529
6476.33 1447
6477.09 1456
6477.85 1455
6478.61 1538
6479.37 1547
6480.13 1530
6480.89 1647
6481.65 1632
6482.41 1585
6483.17 1681
6483.93 1717
6484.69 1672
6485.45 1733
6486.21 1757
6486.97 1773
6487.73 1778
6488.49 1800
6489.25 1846
6490.01 1857
6490.77 1787
6491.53 1878
6492.29 1929
6493.05 2009
6493.81 2029
6494.57 2060
6495.33 2092
6496.10 2101
6496.86 2096
6497.62 2057
6498.38 2028
6499.14 2017
6499.90 2048
6500.66 2026
6501.42 2032
6502.18 2052
6502.94 2094
6503.70 2222
6504.47 2375
6505.23 2663
6505.99 3123
6506.75 3676
6507.51 4416
6508.27 5486
6509.03 6631
6509.79 7648
6510.56 8610
6511.32 9182
6512.08 9226
6512.84 8752
6513.60 7851
6514.36 6807
6515.13 5889
6515.89 4921
6516.65 4033
6517.41 3479
6518.17 2969
6518.94 2653
6519.70 2447
6520.46 2368
6521.22 2250
6521.98 2181
6522.75 2219
6523.51 2266
6524.27 2360
6525.03 2314
6525.79 2302
6526.56 2443
6527.32 2495
6528.08 2518
6528.84 2610
6529.61 2733
6530.37 2746
6531.13 2641
6531.90 2606
6532.66 2450
6533.42 2382
6534.18 2453
6534.95 2589
6535.71 2758
6536.47 3102
6537.24 3329
6538.00 3646
6538.76 3837
6539.53 3830
6540.29 3825
6541.05 3760
6541.82 3447
6542.58 3104
6543.34 2864
6544.11 2656
6544.87 2410
6545.63 2357
6546.40 2274
6547.16 2243
6547.92 2242
6548.69 2226
6549.45 2283
6550.21 2280
6550.98 2208
6551.74 2054
6552.51 2035
6553.27 2003
6554.03 2041
6554.80 1989
6555.56 1918
6556.33 1971
6557.09 2018
6557.85 1896
6558.62 1869
6559.38 1996
6560.15 2046
6560.91 2034
6561.68 2053
6562.44 2067
6563.21 2040
6563.97 2045
6564.74 2069
6565.50 2125
6566.26 2138
6567.03 2219
6567.79 2167
6568.56 2200
6569.32 2155
6570.09 2131
6570.85 2176
6571.62 2206
6572.38 2176
6573.15 2235
6573.91 2279
6574.68 2359
6575.44 2226
6576.21 2246
6576.98 2286
6577.74 2302
6578.51 2287
6579.27 2297
6580.04 2223
6580.80 2243
6581.57 2273
6582.33 2257
6583.10 2287
6583.87 2305
6584.63 2403
6585.40 2405
6586.16 2409
6586.93 2415
6587.70 2388
6588.46 2390
6589.23 2369
6589.99 2275
6590.76 2305
6591.53 2456
6592.29 2546
6593.06 2626
6593.82 2721
6594.59 2796
6595.36 2982
6596.12 3142
6596.89 3272
6597.66 3274
6598.42 3407
6599.19 3262
6599.96 3196
6600.72 3169
6601.49 3079
6602.26 2926
6603.02 2754
6603.79 2606
6604.56 2460
6605.33 2365
6606.09 2280
6606.86 2249
6607.63 2203
6608.39 2149
6609.16 2132
6609.93 2151
6610.70 2169
6611.46 2164
6612.23 2137
6613.00 2124
6613.77 2189
6614.53 2106
6615.30 2047
6616.07 2041
6616.84 2057
6617.60 2084
6618.37 2087
6619.14 2102
6619.91 2157
6620.68 2244
6621.44 2272
6622.21 2407
6622.98 2478
6623.75 2698
6624.52 2628
6625.28 2648
6626.05 2690
6626.82 2694
6627.59 2631
6628.36 2498
6629.13 2431
6629.89 2361
6630.66 2227
6631.43 2112
6632.20 2206
6632.97 2119
6633.74 2163
6634.51 2251
6635.27 2350
6636.04 2391
6636.81 2547
6637.58 2616
6638.35 2561
6639.12 2612
6639.89 2698
6640.66 2865
6641.43 2903
6642.19 3059
6642.96 3071
6643.73 3065
6644.50 3048
6645.27 2961
6646.04 2775
6646.81 2638
6647.58 2503
6648.35 2353
6649.12 2174
6649.89 2002
6650.66 1970
6651.43 1929
6652.20 1795
6652.97 1759
6653.74 1797
6654.51 1774
6655.28 1743
6656.05 1767
6656.82 1775
6657.59 1763
6658.36 1787
6659.13 1705
6659.90 1711
6660.67 1701
6661.44 1675
6662.21 1635
6662.98 1601
6663.75 1624
6664.52 1597
6665.29 1592
6666.06 1576
6666.83 1576
6667.60 1602
6668.37 1569
6669.14 1545
6669.91 1542
6670.68 1617
6671.46 1666
6672.23 1664
6673.00 1709
6673.77 1791
6674.54 1771
6675.31 1738
6676.08 1726
6676.85 1803
6677.62 1798
6678.40 1721
6679.17 1724
6679.94 1702
6680.71 1768
6681.48 1816
6682.25 1747
6683.02 1801
6683.80 1780
6684.57 1851
6685.34 1878
6686.11 1919
6686.88 1959
6687.65 1957
6688.43 2005
6689.20 1934
6689.97 1794
6690.74 1751
6691.51 1765
6692.29 1735
6693.06 1609
6693.83 1540
6694.60 1537
6695.37 1532
6696.15 1493
6696.92 1460
6697.69 1485
6698.46 1430
6699.24 1400
6700.01 1410
6700.78 1472
6701.55 1454
6702.33 1395
6703.10 1458
6703.87 1452
6704.64 1466
6705.42 1426
6706.19 1335
6706.96 1365
6707.74 1268
6708.51 1278
6709.28 1311
6710.06 1342
6710.83 1298
6711.60 1284
6712.37 1284
6713.15 1266
6713.92 1296
6714.69 1306
6715.47 1318
6716.24 1277
6717.01 1221
6717.79 1293
6718.56 1269
6719.34 1260
6720.11 1259
6720.88 1245
6721.66 1243
6722.43 1226
6723.20 1262
6723.98 1198
6724.75 1248
6725.53 1277
6726.30 1253
6727.07 1238
6727.85 1197
6728.62 1207
6729.40 1197
6730.17 1175
6730.95 1204
6731.72 1229
6732.49 1196
6733.27 1222
6734.04 1206
6734.82 1154
6735.59 1208
6736.37 1234
6737.14 1196
6737.92 1241
6738.69 1276
6739.47 1238
6740.24 1267
6741.01 1247
6741.79 1278
6742.56 1282
6743.34 1324
6744.11 1319
6744.89 1346
6745.67 1326
6746.44 1292
6747.22 1368
6747.99 1338
6748.77 1326
6749.54 1384
6750.32 1384
6751.09 1384
6751.87 1395
6752.64 1444
6753.42 1564
6754.19 1581
6754.97 1638
6755.75 1544
6756.52 1580
6757.30 1477
6758.07 1464
6758.85 1490
6759.63 1435
6760.40 1371
6761.18 1376
6761.95 1352
6762.73 1272
6763.51 1294
6764.28 1318
6765.06 1300
6765.83 1300
6766.61 1352
6767.39 1393
6768.16 1475
6768.94 1517
6769.72 1418
6770.49 1430
6771.27 1369
6772.05 1382
6772.82 1373
6773.60 1299
6774.38 1308
6775.15 1287
6775.93 1265
6776.71 1278
6777.48 1280
6778.26 1284
6779.04 1243
6779.82 1283
6780.59 1294
6781.37 1319
6782.15 1303
6782.92 1244
6783.70 1298
6784.48 1313
6785.26 1287
6786.03 1249
6786.81 1214
6787.59 1174
6788.37 1132
6789.14 1147
6789.92 1179
6790.70 1193
6791.48 1190
6792.25 1131
6793.03 1100
6793.81 1106
6794.59 1147
6795.37 1117
6796.14 1115
6796.92 1145
6797.70 1122
6798.48 1141
6799.26 1117
6800.04 1170
6800.81 1193
6801.59 1182
6802.37 1205
6803.15 1186
6803.93 1205
6804.71 1251
6805.48 1263
6806.26 1216
6807.04 1226
6807.82 1247
6808.60 1184
6809.38 1173
6810.16 1159
6810.94 1132
6811.71 1139
6812.49 1097
6813.27 1123
6814.05 1149
6814.83 1161
6815.61 1104
6816.39 1135
6817.17 1119
6817.95 1063
6818.73 1135
6819.51 1132
6820.29 1127
6821.07 1129
6821.84 1104
6822.62 1060
6823.40 1064
6824.18 1106
6824.96 1177
6825.74 1124
6826.52 1072
6827.30 1107
6828.08 1078
6828.86 1122
6829.64 1102
6830.42 1098
6831.20 1146
6831.98 1121
6832.76 1109
6833.54 1127
6834.32 1149
6835.10 1232
6835.88 1213
6836.66 1279
6837.44 1332
6838.22 1459
6839.01 1652
6839.79 1845
6840.57 2029
6841.35 2129
6842.13 2047
6842.91 2070
6843.69 2051
6844.47 1883
6845.25 1751
6846.03 1615
6846.81 1543
6847.59 1489
6848.37 1423
6849.16 1453
6849.94 1559
6850.72 1617
6851.50 1674
6852.28 1806
6853.06 1853
6853.84 1932
6854.62 1915
6855.41 1834
6856.19 1724
6856.97 1642
6857.75 1548
6858.53 1490
6859.31 1441
6860.10 1342
6860.88 1246
6861.66 1274
6862.44 1275
6863.22 1236
6864.00 1236
6864.79 1249
6865.57 1219
6866.35 1202
6867.13 1251
6867.91 1283
6868.70 1230
6869.48 1242
6870.26 1230
6871.04 1272
6871.83 1278
6872.61 1286
6873.39 1265
6874.17 1261
6874.96 1315
6875.74 1283
6876.52 1270
6877.30 1296
6878.09 1370
6878.87 1399
6879.65 1462
6880.43 1504
6881.22 1602
6882.00 1672
6882.78 1801
6883.57 1992
6884.35 2104
6885.13 2137
6885.92 2010
6886.70 1945
6887.48 1912
6888.27 1933
6889.05 1934
6889.83 2028
6890.62 2030
6891.40 2012
6892.18 1960
6892.97 1914
6893.75 1837
6894.53 1749
6895.32 1774
6896.10 1671
6896.88 1598
6897.67 1541
6898.45 1569
6899.24 1536
6900.02 1501
6900.80 1533
6901.59 1483
6902.37 1466
6903.16 1472
6903.94 1464
6904.73 1498
6905.51 1502
6906.29 1456
6907.08 1431
6907.86 1440
6908.65 1492
6909.43 1467
6910.22 1420
6911.00 1437
6911.79 1407
6912.57 1422
6913.35 1379
6914.14 1351
6914.92 1334
6915.71 1381
6916.49 1364
6917.28 1358
6918.06 1353
6918.85 1325
6919.63 1387
6920.42 1444
6921.20 1413
6921.99 1406
6922.78 1443
6923.56 1433
6924.35 1404
6925.13 1382
6925.92 1409
6926.70 1480
6927.49 1443
6928.27 1452
6929.06 1549
6929.84 1485
6930.63 1464
6931.42 1490
6932.20 1464
6932.99 1522
6933.77 1507
6934.56 1484
6935.35 1474
6936.13 1513
6936.92 1566
6937.70 1533
6938.49 1566
6939.28 1580
6940.06 1665
6940.85 1823
6941.63 1866
6942.42 1908
6943.21 1970
6943.99 2096
6944.78 2159
6945.57 2203
6946.35 2244
6947.14 2350
6947.93 2392
6948.71 2453
6949.50 2394
6950.29 2501
6951.07 2462
6951.86 2408
6952.65 2383
6953.44 2326
6954.22 2201
6955.01 2112
6955.80 2002
6956.58 1989
6957.37 1988
6958.16 1995
6958.95 1936
6959.73 1968
6960.52 2005
6961.31 1951
6962.09 1939
6962.88 2020
6963.67 2032
6964.46 2043
6965.25 2146
6966.03 2144
6966.82 2196
6967.61 2298
6968.40 2423
6969.18 2577
6969.97 2650
6970.76 2704
6971.55 2784
6972.34 2873
6973.12 2916
6973.91 2888
6974.70 2880
6975.49 2888
6976.28 2878
6977.07 2826
6977.85 2774
6978.64 2841
6979.43 2952
6980.22 3141
6981.01 3347
6981.80 3580
6982.59 3980
6983.37 4621
6984.16 5548
6984.95 6658
6985.74 8067
6986.53 9469
6987.32 10759
6988.11 11712
6988.90 11862
6989.69 11581
6990.47 10654
6991.26 9373
6992.05 8024
6992.84 6668
6993.63 5467
6994.42 4622
6995.21 3894
6996.00 3286
6996.79 2897
6997.58 2664
6998.37 2346
6999.16 2232
6999.95 2203
7000.74 2135
7001.53 2061
7002.32 2067
7003.11 1976
7003.90 2053
7004.69 1952
7005.48 1882
7006.27 1761
7007.06 1781
7007.85 1750
7008.64 1708
7009.43 1687
7010.22 1682
7011.01 1704
7011.80 1778
7012.59 1817
7013.38 1878
7014.17 2018
7014.96 2059
7015.75 2076
7016.54 2047
7017.33 2068
7018.12 1962
7018.91 1922
7019.70 1921
7020.49 1854
7021.28 1828
7022.07 1812
7022.87 1862
7023.66 1848
7024.45 1920
7025.24 1992
7026.03 2070
7026.82 2234
7027.61 2220
7028.40 2224
7029.19 2313
7029.99 2341
7030.78 2291
7031.57 2216
7032.36 2194
7033.15 2080
7033.94 1969
7034.74 1858
7035.53 1818
7036.32 1706
7037.11 1837
7037.90 1889
7038.69 1813
7039.49 1839
7040.28 1758
7041.07 1819
7041.86 1842
7042.65 1860
7043.45 1854
7044.24 1936
7045.03 1970
7045.82 1929
7046.61 1869
7047.41 1868
7048.20 1960
7048.99 2009
7049.78 2071
7050.58 2133
7051.37 2159
7052.16 2176
7052.95 2250
7053.75 2218
7054.54 2179
7055.33 2057
7056.13 1928
7056.92 1878
7057.71 1825
7058.50 1839
7059.30 1843
7060.09 1820
7060.88 1758
7061.68 1756
7062.47 1727
7063.26 1699
7064.06 1697
7064.85 1652
7065.64 1640
7066.44 1560
7067.23 1563
7068.02 1580
7068.82 1513
7069.61 1493
7070.40 1500
7071.20 1499
7071.99 1498
7072.78 1441
7073.58 1411
7074.37 1440
7075.17 1420
7075.96 1389
7076.75 1313
7077.55 1380
7078.34 1377
7079.14 1316
7079.93 1322
7080.72 1289
7081.52 1278
7082.31 1314
7083.11 1289
7083.90 1341
7084.70 1363
7085.49 1349
7086.28 1391
7087.08 1430
7087.87 1499
7088.67 1576
7089.46 1667
7090.26 1681
7091.05 1644
7091.85 1618
7092.64 1556
7093.44 1513
7094.23 1428
7095.03 1389
7095.82 1309
7096.62 1241
7097.41 1187
7098.21 1144
7099.00 1175
7099.80 1109
7100.59 1061
7101.39 1120
7102.18 1119
7102.98 1079
7103.77 1135
7104.57 1089
7105.37 1132
7106.16 1062
7106.96 1030
7107.75 1051
7108.55 1036
7109.34 997
7110.14 997
7110.94 978
7111.73 1001
7112.53 997
7113.32 985
7114.12 944
7114.92 942
7115.71 967
7116.51 978
7117.30 981
7118.10 1031
7118.90 1012
7119.69 1006
7120.49 972
7121.29 1013
7122.08 1019
7122.88 966
7123.68 1001
7124.47 980
7125.27 967
7126.07 958
7126.86 964
7127.66 1011
7128.46 1007
7129.25 1034
7130.05 1063
7130.85 1072
7131.64 1026
7132.44 1057
7133.24 1070
7134.04 1093
7134.83 1090
7135.63 1039
7136.43 984
7137.23 1007
7138.02 1004
7138.82 973
7139.62 980
7140.42 927
7141.21 951
7142.01 897
7142.81 922
7143.61 895
7144.40 914
7145.20 867
7146.00 919
7146.80 946
7147.59 876
7148.39 933
7149.19 937
7149.99 915
7150.79 868
7151.59 884
7152.38 847
7153.18 876
7153.98 856
7154.78 921
7155.58 878
7156.38 893
7157.17 905
7157.97 942
7158.77 926
7159.57 947
7160.37 886
7161.17 912
7161.97 899
7162.76 884
7163.56 911
7164.36 890
7165.16 878
7165.96 865
7166.76 855
7167.56 904
7168.36 869
7169.16 868
7169.96 859
7170.75 843
7171.55 871
7172.35 838
7173.15 844
7173.95 822
7174.75 792
7175.55 806
7176.35 815
7177.15 814
7177.95 826
7178.75 832
7179.55 798
7180.35 764
7181.15 801
7181.95 839
7182.75 800
7183.55 853
7184.35 823
7185.15 866
7185.95 868
7186.75 868
7187.55 826
7188.35 808
7189.15 804
7189.95 811
7190.75 780
7191.55 761
7192.35 777
7193.15 739
7193.95 728
7194.75 729
7195.55 788
7196.35 775
7197.15 775
7197.95 740
7198.76 792
7199.56 775
7200.36 775
7201.16 767
7201.96 760
7202.76 790
7203.56 809
7204.36 816
7205.16 802
7205.96 804
7206.77 752
7207.57 769
7208.37 755
7209.17 790
7209.97 750
7210.77 776
7211.57 830
7212.38 833
7213.18 839
7213.98 823
7214.78 843
7215.58 828
7216.38 791
7217.19 866
7217.99 822
7218.79 755
7219.59 822
7220.39 850
7221.20 838
7222.00 817
7222.80 847
7223.60 838
7224.40 900
7225.21 833
7226.01 840
7226.81 829
7227.61 831
7228.42 805
7229.22 828
7230.02 819
7230.82 863
7231.63 876
7232.43 873
7233.23 873
7234.03 923
7234.84 919
7235.64 986
7236.44 1042
7237.25 1132
7238.05 1263
7238.85 1196
7239.65 1245
7240.46 1228
7241.26 1172
7242.06 1145
7242.87 1115
7243.67 1032
7244.47 972
7245.28 944
7246.08 861
7246.88 886
7247.69 889
7248.49 937
7249.30 880
7250.10 944
7250.90 973
7251.71 927
7252.51 873
7253.31 917
7254.12 915
7254.92 889
7255.73 899
7256.53 865
7257.33 918
7258.14 938
7258.94 956
7259.75 920
7260.55 933
7261.35 946
7262.16 941
7262.96 949
7263.77 979
7264.57 1041
7265.38 1068
7266.18 1033
7266.99 1066
7267.79 1049
7268.59 1008
7269.40 1045
7270.20 1020
7271.01 1004
7271.81 932
7272.62 942
7273.42 923
7274.23 972
7275.03 977
7275.84 946
7276.64 921
7277.45 986
7278.25 1011
7279.06 1008
7279.86 1007
7280.67 1015
7281.48 1101
7282.28 1130
7283.09 1177
7283.89 1170
7284.70 1305
7285.50 1433
7286.31 1509
7287.11 1581
7287.92 1540
7288.73 1538
7289.53 1473
7290.34 1379
7291.14 1310
7291.95 1247
7292.76 1186
7293.56 1102
7294.37 1076
7295.17 1077
7295.98 1097
7296.79 1061
7297.59 1061
7298.40 1034
7299.21 1108
7300.01 1148
7300.82 1070
7301.62 1086
7302.43 1114
7303.24 1128
7304.04 1121
7304.85 1155
7305.66 1170
7306.46 1128
7307.27 1125
7308.08 1244
7308.89 1215
7309.69 1317
7310.50 1365
7311.31 1404
7312.11 1413
7312.92 1481
7313.73 1532
7314.53 1522
7315.34 1509
7316.15 1530
7316.96 1508
7317.76 1543
7318.57 1568
7319.38 1695
7320.19 1805
7320.99 2001
7321.80 2062
7322.61 2090
7323.42 2030
7324.22 2051
7325.03 1913
7325.84 1773
7326.65 1717
7327.46 1648
7328.26 1460
7329.07 1408
7329.88 1327
7330.69 1297
7331.50 1218
7332.30 1228
7333.11 1248
7333.92 1215
7334.73 1273
7335.54 1260
7336.35 1241
7337.15 1246
7337.96 1322
7338.77 1369
7339.58 1398
7340.39 1438
7341.20 1539
7342.01 1608
7342.82 1584
7343.62 1644
7344.43 1517
7345.24 1573
7346.05 1499
7346.86 1418
7347.67 1333
7348.48 1314
7349.29 1343
7350.10 1327
7350.91 1250
7351.71 1195
7352.52 1197
7353.33 1196
7354.14 1160
7354.95 1148
7355.76 1143
7356.57 1195
7357.38 1165
7358.19 1224
7359.00 1238
7359.81 1265
7360.62 1296
7361.43 1397
7362.24 1508
7363.05 1472
7363.86 1486
7364.67 1503
7365.48 1509
7366.29 1494
7367.10 1399
7367.91 1396
7368.72 1368
7369.53 1365
7370.34 1281
7371.15 1264
7371.96 1211
7372.77 1165
7373.58 1199
7374.39 1125
7375.20 1046
7376.01 1089
7376.82 1106
7377.63 1141
7378.45 1112
7379.26 1145
7380.07 1204
7380.88 1272
7381.69 1310
7382.50 1333
7383.31 1442
7384.12 1430
7384.93 1373
7385.74 1380
7386.56 1373
7387.37 1320
7388.18 1319
7388.99 1298
7389.80 1272
7390.61 1142
7391.42 1160
7392.24 1095
7393.05 1019
7393.86 1038
7394.67 1047
7395.48 1015
7396.29 1003
7397.10 985
7397.92 1020
7398.73 1027
7399.54 1021
7400.35 1007
7401.16 1032
7401.98 1126
7402.79 1112
7403.60 1104
7404.41 1085
7405.23 1070
7406.04 1086
7406.85 1098
7407.66 1076
7408.47 1079
7409.29 1063
7410.10 1054
7410.91 1089
7411.72 988
7412.54 941
7413.35 941
7414.16 947
7414.98 865
7415.79 897
7416.60 863
7417.41 851
7418.23 810
7419.04 828
7419.85 871
7420.67 819
7421.48 787
7422.29 807
7423.11 787
7423.92 761
7424.73 862
7425.54 809
7426.36 791
7427.17 785
7427.99 791
7428.80 815
7429.61 837
7430.43 797
7431.24 838
7432.05 828
7432.87 790
7433.68 745
7434.49 768
7435.31 816
7436.12 774
7436.94 750
7437.75 807
7438.56 785
7439.38 778
7440.19 788
7441.01 820
7441.82 834
7442.64 789
7443.45 794
7444.26 761
7445.08 741
7445.89 742
7446.71 752
7447.52 743
7448.34 738
7449.15 750
7449.97 736
7450.78 750
7451.59 726
7452.41 728
7453.22 757
7454.04 764
7454.85 719
7455.67 739
7456.48 738
7457.30 712
7458.11 721
7458.93 723
7459.74 715
7460.56 700
7461.38 712
7462.19 683
7463.01 725
7463.82 725
7464.64 686
7465.45 733
7466.27 715
7467.08 703
7467.90 702
7468.72 706
7469.53 728
7470.35 706
7471.16 759
7471.98 773
7472.79 766
7473.61 816
7474.43 824
7475.24 755
7476.06 742
7476.87 737
7477.69 746
7478.51 753
7479.32 708
7480.14 663
7480.96 675
7481.77 708
7482.59 750
7483.41 716
7484.22 741
7485.04 751
7485.85 769
7486.67 755
7487.49 755
7488.31 708
7489.12 736
7489.94 757
7490.76 697
7491.57 670
7492.39 696
7493.21 676
7494.02 682
7494.84 710
7495.66 706
7496.48 735
7497.29 688
7498.11 749
7498.93 729
7499.74 674
7500.56 703
7501.38 708
7502.20 711
7503.01 708
7503.83 665
7504.65 714
7505.47 689
7506.29 683
7507.10 735
7507.92 711
7508.74 700
7509.56 691
7510.37 706
7511.19 711
7512.01 694
7512.83 678
7513.65 713
7514.47 731
7515.28 716
7516.10 703
7516.92 758
7517.74 736
7518.56 709
7519.38 662
7520.19 667
7521.01 660
7521.83 676
7522.65 699
7523.47 675
7524.29 667
7525.11 698
7525.92 687
7526.74 688
7527.56 687
7528.38 718
7529.20 725
7530.02 726
7530.84 717
7531.66 725
7532.48 720
7533.30 721
7534.12 698
7534.93 741
7535.75 727
7536.57 740
7537.39 744
7538.21 725
7539.03 696
7539.85 723
7540.67 755
7541.49 707
7542.31 683
7543.13 704
7543.95 748
7544.77 676
7545.59 696
7546.41 699
7547.23 735
7548.05 689
7548.87 738
7549.69 755
7550.51 759
7551.33 754
7552.15 750
7552.97 749
7553.79 730
7554.61 751
7555.43 718
7556.25 787
7557.07 770
7557.89 754
7558.71 787
7559.53 796
7560.36 775
7561.18 770
7562.00 827
7562.82 830
7563.64 814
7564.46 839
7565.28 801
7566.10 822
7566.92 811
7567.74 793
7568.56 817
7569.39 805
7570.21 835
7571.03 846
7571.85 855
7572.67 887
7573.49 851
7574.31 825
7575.14 869
7575.96 886
7576.78 901
7577.60 901
7578.42 842
7579.24 853
7580.06 897
7580.89 872
7581.71 882
7582.53 877
7583.35 880
7584.17 901
7585.00 878
7585.82 907
7586.64 910
7587.46 881
7588.29 935
7589.11 943
7589.93 999
7590.75 941
7591.57 919
7592.40 979
7593.22 979
7594.04 947
7594.86 1017
7595.69 992
7596.51 990
7597.33 1041
7598.15 1025
7598.98 1012
7599.80 1069
7600.62 1060
7601.45 1068
7602.27 1078
7603.09 1151
7603.92 1172
7604.74 1260
7605.56 1287
7606.38 1326
7607.21 1341
7608.03 1290
7608.85 1327
7609.68 1313
7610.50 1267
7611.32 1237
7612.15 1228
7612.97 1204
7613.80 1160
7614.62 1196
7615.44 1179
7616.27 1292
7617.09 1318
7617.91 1394
7618.74 1485
7619.56 1619
7620.39 1750
7621.21 1650
7622.03 1720
7622.86 1667
7623.68 1614
7624.51 1503
7625.33 1489
7626.15 1490
7626.98 1386
7627.80 1415
7628.63 1397
7629.45 1368
7630.28 1386
7631.10 1418
7631.93 1428
7632.75 1432
7633.58 1497
7634.40 1485
7635.22 1479
7636.05 1423
7636.87 1361
7637.70 1311
7638.52 1265
7639.35 1203
7640.17 1141
7641.00 1095
7641.82 1084
7642.65 1065
7643.47 1076
7644.30 1118
7645.13 1177
7645.95 1266
7646.78 1330
7647.60 1351
7648.43 1404
7649.25 1414
7650.08 1410
7650.90 1463
7651.73 1491
7652.55 1465
7653.38 1368
7654.21 1407
7655.03 1333
7655.86 1221
7656.68 1124
7657.51 1084
7658.34 1076
7659.16 981
7659.99 954
7660.81 913
7661.64 874
7662.47 908
7663.29 942
7664.12 883
7664.95 852
7665.77 856
7666.60 880
7667.42 879
7668.25 851
7669.08 846
7669.90 886
7670.73 922
7671.56 900
7672.38 883
7673.21 857
7674.04 834
7674.87 860
7675.69 837
7676.52 820
7677.35 797
7678.17 828
7679.00 833
7679.83 874
7680.65 864
7681.48 859
7682.31 842
7683.14 869
7683.96 918
7684.79 890
7685.62 951
7686.45 973
7687.27 1041
7688.10 1035
7688.93 987
7689.76 1022
7690.58 965
7691.41 959
7692.24 912
7693.07 877
7693.90 892
7694.72 902
7695.55 921
7696.38 964
7697.21 950
7698.04 1018
7698.86 1061
7699.69 1083
7700.52 1160
7701.35 1077
7702.18 1091
7703.01 1028
7703.83 995
7704.66 948
7705.49 891
7706.32 898
7707.15 895
7707.98 886
7708.81 856
7709.63 845
7710.46 900
7711.29 816
7712.12 821
7712.95 864
7713.78 861
7714.61 845
7715.44 855
7716.27 866
7717.10 833
7717.93 796
7718.75 825
7719.58 827
7720.41 816
7721.24 745
7722.07 794
7722.90 771
7723.73 807
7724.56 797
7725.39 803
7726.22 813
7727.05 793
7727.88 766
7728.71 831
7729.54 801
7730.37 821
7731.20 870
7732.03 778
7732.86 790
7733.69 794
7734.52 828
7735.35 795
7736.18 774
7737.01 757
7737.84 779
7738.67 731
7739.50 758
7740.33 718
7741.16 715
7741.99 707
7742.82 733
7743.65 737
7744.48 762
7745.31 769
7746.14 823
7746.98 855
7747.81 948
7748.64 1021
7749.47 1053
7750.30 1072
7751.13 1134
7751.96 1107
7752.79 1086
7753.62 1012
7754.45 949
7755.29 932
7756.12 864
7756.95 844
7757.78 769
7758.61 800
7759.44 768
7760.27 752
7761.11 755
7761.94 740
7762.77 699
7763.60 725
7764.43 729
7765.26 717
7766.10 705
7766.93 680
7767.76 707
7768.59 706
7769.42 654
7770.26 640
7771.09 638
7771.92 664
7772.75 622
7773.58 635
7774.42 664
7775.25 705
7776.08 707
7776.91 671
7777.75 664
7778.58 686
7779.41 688
7780.24 668
7781.08 638
7781.91 663
7782.74 675
7783.57 686
7784.41 710
7785.24 696
7786.07 636
7786.91 703
7787.74 721
7788.57 701
7789.40 698
7790.24 695
7791.07 740
7791.90 684
7792.74 727
7793.57 753
7794.40 693
7795.24 655
7796.07 692
7796.90 706
7797.74 705
7798.57 727
7799.40 758
7800.24 724
7801.07 750
7801.91 725
7802.74 755
7803.57 813
7804.41 772
7805.24 798
7806.07 800
7806.91 755
7807.74 774
7808.58 731
7809.41 787
7810.25 762
7811.08 788
7811.91 860
7812.75 861
7813.58 890
7814.42 815
7815.25 860
7816.09 935
7816.92 868
7817.75 943
7818.59 897
7819.42 902
7820.26 899
7821.09 966
7821.93 1006
7822.76 1018
7823.60 1109
7824.43 1107
7825.27 1085
7826.10 1107
7826.94 1085
7827.77 1027
7828.61 998
7829.44 966
7830.28 948
7831.11 944
7831.95 945
7832.78 933
7833.62 929
7834.46 951
7835.29 975
7836.13 963
7836.96 1006
7837.80 1023
7838.63 958
7839.47 944
7840.31 907
7841.14 847
7841.98 844
7842.81 823
7843.65 862
7844.48 854
7845.32 804
7846.16 829
7846.99 816
7847.83 818
7848.67 767
7849.50 756
7850.34 788
7851.17 788
7852.01 753
7852.85 743
7853.68 744
7854.52 767
7855.36 730
7856.19 781
7857.03 736
7857.87 752
7858.70 733
7859.54 744
7860.38 801
7861.21 852
7862.05 839
7862.89 791
7863.72 789
7864.56 811
7865.40 810
7866.24 759
7867.07 746
7867.91 731
7868.75 777
7869.59 685
7870.42 698
7871.26 714
7872.10 782
7872.94 769
7873.77 783
7874.61 809
7875.45 808
7876.29 799
7877.12 833
7877.96 885
7878.80 942
7879.64 918
7880.47 996
7881.31 943
7882.15 986
7882.99 980
7883.83 914
7884.66 921
7885.50 868
7886.34 811
7887.18 888
7888.02 872
7888.86 828
7889.69 826
7890.53 851
7891.37 842
7892.21 832
7893.05 872
7893.89 898
7894.73 915
7895.56 891
7896.40 843
7897.24 818
7898.08 867
7898.92 827
7899.76 857
7900.60 791
7901.44 711
7902.28 717
7903.12 765
7903.95 774
7904.79 765
7905.63 751
7906.47 731
7907.31 724
7908.15 722
7908.99 737
7909.83 798
7910.67 787
7911.51 752
7912.35 771
7913.19 760
7914.03 755
7914.87 802
7915.71 820
7916.55 881
7917.39 859
7918.23 921
7919.07 918
7919.91 925
7920.75 928
7921.59 887
7922.43 877
7923.27 819
7924.11 805
7924.95 839
7925.79 796
7926.63 746
7927.47 734
7928.31 781
7929.15 723
7929.99 710
7930.83 686
7931.67 676
7932.51 664
7933.35 669
7934.19 720
7935.04 740
7935.88 667
7936.72 681
7937.56 702
7938.40 711
7939.24 699
7940.08 759
7940.92 743
7941.76 751
7942.60 730
7943.45 702
7944.29 748
7945.13 748
7945.97 796
7946.81 782
7947.65 782
7948.49 769
7949.34 751
7950.18 778
7951.02 793
7951.86 801
7952.70 794
7953.54 790
7954.39 776
7955.23 825
7956.07 822
7956.91 852
7957.75 852
7958.60 833
7959.44 867
7960.28 830
7961.12 839
7961.96 820
7962.81 825
7963.65 783
7964.49 794
7965.33 811
7966.18 850
7967.02 883
7967.86 920
7968.70 1006
7969.55 1032
7970.39 1071
7971.23 1076
7972.08 1014
7972.92 947
7973.76 864
7974.60 835
7975.45 762
7976.29 755
7977.13 776
7977.98 757
7978.82 739
7979.66 724
7980.51 707
7981.35 723
7982.19 719
7983.04 677
7983.88 740
7984.72 720
7985.57 672
7986.41 665
7987.25 685
7988.10 639
7988.94 631
7989.78 658
7990.63 646
7991.47 644
7992.32 634
7993.16 608
7994.00 591
7994.85 603
7995.69 603
7996.54 624
7997.38 588
7998.22 604
7999.07 582
7999.91 585
8000.76 639
8001.60 581
8002.45 590
8003.29 649
8004.13 610
8004.98 572
8005.82 576
8006.67 572
8007.51 590
8008.36 566
8009.20 548
8010.05 546
8010.89 528
8011.74 559
8012.58 554
8013.43 539
8014.27 554
8015.12 516
8015.96 512
8016.81 511
8017.65 531
8018.50 551
8019.34 548
8020.19 540
8021.03 544
8021.88 545
8022.72 534
8023.57 568
8024.41 543
8025.26 498
8026.11 511
8026.95 533
8027.80 536
8028.64 539
8029.49 542
8030.33 504
8031.18 525
8032.03 521
8032.87 512
8033.72 529
8034.56 523
8035.41 509
8036.26 524
8037.10 528
8037.95 532
8038.80 524
8039.64 494
8040.49 479
8041.34 547
8042.18 535
8043.03 562
8043.87 563
8044.72 526
8045.57 530
8046.41 527
8047.26 501
8048.11 516
8048.96 528
8049.80 533
8050.65 501
8051.50 492
8052.34 483
8053.19 539
8054.04 512
8054.88 484
8055.73 471
8056.58 488
8057.43 504
8058.27 462
8059.12 470
8059.97 508
8060.82 471
8061.66 465
8062.51 471
8063.36 485
8064.21 490
8065.05 484
8065.90 506
8066.75 506
8067.60 492
8068.44 521
8069.29 540
8070.14 507
8070.99 486
8071.84 477
8072.68 488
8073.53 504
8074.38 485
8075.23 492
8076.08 534
8076.93 524
8077.77 485
8078.62 466
8079.47 465
8080.32 468
8081.17 467
8082.02 458
8082.87 467
8083.71 490
8084.56 465
8085.41 461
8086.26 471
8087.11 492
8087.96 476
8088.81 506
8089.66 507
8090.51 491
8091.35 489
8092.20 491
8093.05 497
8093.90 484
8094.75 482
8095.60 476
8096.45 514
8097.30 482
8098.15 460
8099.00 513
8099.85 478
8100.70 493
8101.55 449
8102.40 476
8103.25 475
8104.10 467
8104.95 481
8105.80 470
8106.65 469
8107.50 439
8108.35 448
8109.20 470
8110.05 458
8110.90 446
8111.75 453
8112.60 460
8113.45 436
8114.30 502
8115.15 515
8116.00 495
8116.85 460
8117.70 490
8118.55 476
8119.40 483
8120.25 474
8121.10 491
8121.95 512
8122.80 509
8123.65 501
8124.50 532
8125.35 532
8126.20 504
8127.06 502
8127.91 468
8128.76 480
8129.61 546
8130.46 536
8131.31 549
8132.16 496
8133.01 549
8133.86 514
8134.72 548
8135.57 550
8136.42 558
8137.27 546
8138.12 560
8138.97 555
8139.83 568
8140.68 518
8141.53 526
8142.38 531
8143.23 544
8144.08 545
8144.94 527
8145.79 528
8146.64 481
8147.49 518
8148.34 494
8149.20 518
8150.05 493
8150.90 516
8151.75 506
8152.60 513
8153.46 528
8154.31 540
8155.16 536
8156.01 531
8156.87 551
8157.72 580
8158.57 545
8159.42 543
8160.28 528
8161.13 525
8161.98 500
8162.84 493
8163.69 493
8164.54 504
8165.39 483
8166.25 459
8167.10 435
8167.95 486
8168.81 492
8169.66 467
8170.51 430
8171.37 442
8172.22 470
8173.07 450
8173.93 453
8174.78 464
8175.63 447
8176.49 449
8177.34 493
8178.19 438
8179.05 459
8179.90 443
8180.76 449
8181.61 450
8182.46 456
8183.32 445
8184.17 449
8185.02 469
8185.88 459
8186.73 470
8187.59 461
8188.44 451
8189.30 489
8190.15 502
8191.00 481
8191.86 480
8192.71 448
8193.57 465
8194.42 430
8195.28 447
8196.13 473
8196.99 489
8197.84 453
8198.69 451
8199.55 476
8200.40 449
8201.26 457
8202.11 466
8202.97 446
8203.82 427
8204.68 449
8205.53 440
8206.39 434
8207.24 450
8208.10 499
8208.95 466
8209.81 469
8210.67 453
8211.52 462
8212.38 441
8213.23 471
8214.09 446
8214.94 495
8215.80 461
8216.65 470
8217.51 466
8218.37 461
8219.22 462
8220.08 479
8220.93 476
8221.79 460
8222.64 472
8223.50 523
8224.36 507
8225.21 493
8226.07 518
8226.92 509
8227.78 523
8228.64 509
8229.49 472
8230.35 478
8231.21 460
8232.06 461
8232.92 448
8233.78 426
8234.63 434
8235.49 481
8236.35 444
8237.20 448
8238.06 428
8238.92 430
8239.77 420
8240.63 416
8241.49 404
8242.34 456
8243.20 431
8244.06 427
8244.91 453
8245.77 422
8246.63 435
8247.49 423
8248.34 443
8249.20 440
8250.06 425
8250.92 439
8251.77 423
8252.63 454
8253.49 454
8254.35 424
8255.20 429
8256.06 465
8256.92 418
8257.78 448
8258.63 422
8259.49 438
8260.35 457
8261.21 432
8262.07 448
8262.92 454
8263.78 434
8264.64 474
8265.50 461
8266.36 463
8267.22 456
8268.07 411
8268.93 472
8269.79 479
8270.65 442
8271.51 427
8272.37 459
8273.22 466
8274.08 454
8274.94 425
8275.80 460
8276.66 475
8277.52 457
8278.38 452
8279.24 460
8280.09 459
8280.95 478
8281.81 488
8282.67 487
8283.53 504
8284.39 432
8285.25 462
8286.11 465
8286.97 486
8287.83 515
8288.69 475
8289.55 458
8290.41 460
8291.26 471
8292.12 498
8292.98 447
8293.84 489
8294.70 504
8295.56 509
8296.42 484
8297.28 490
8298.14 482
8299.00 447
8299.86 465
8300.72 463
8301.58 504
8302.44 459
8303.30 494
8304.16 491
8305.02 486
8305.88 465
8306.74 458
8307.60 493
8308.46 475
8309.33 467
8310.19 436
8311.05 465
8311.91 475
8312.77 462
8313.63 428
8314.49 455
8315.35 431
8316.21 428
8317.07 448
8317.93 435
8318.79 444
8319.65 456
8320.52 447
8321.38 440
8322.24 432
8323.10 439
8323.96 426
8324.82 461
8325.68 464
8326.54 460
8327.41 457
8328.27 447
8329.13 436
8329.99 462
8330.85 470
8331.71 466
8332.57 427
8333.44 435
8334.30 430
8335.16 450
8336.02 441
8336.88 461
8337.75 475
8338.61 483
8339.47 448
8340.33 473
8341.19 472
8342.06 450
8342.92 476
8343.78 439
8344.64 447
8345.50 476
8346.37 499
8347.23 462
8348.09 460
8348.95 459
8349.82 495
8350.68 490
8351.54 470
8352.40 488
8353.27 486
8354.13 493
8354.99 508
8355.86 457
8356.72 489
8357.58 461
8358.45 477
8359.31 448
8360.17 449
8361.03 466
8361.90 504
8362.76 517
8363.62 504
8364.49 483
8365.35 456
8366.21 453
8367.08 486
8367.94 529
8368.80 472
8369.67 440
8370.53 479
8371.40 487
8372.26 486
8373.12 488
8373.99 471
8374.85 497
8375.71 502
8376.58 506
8377.44 489
8378.31 493
8379.17 529
8380.03 515
8380.90 487
8381.76 489
8382.63 526
8383.49 513
8384.36 508
8385.22 490
8386.08 495
8386.95 528
8387.81 533
8388.68 576
8389.54 538
8390.41 553
8391.27 542
8392.14 534
8393.00 502
8393.87 519
8394.73 500
8395.60 526
8396.46 546
8397.33 521
8398.19 560
8399.06 541
8399.92 566
8400.79 555
8401.65 554
8402.52 558
8403.38 565
8404.25 564
8405.11 616
8405.98 600
8406.84 555
8407.71 586
8408.58 603
8409.44 612
8410.31 550
8411.17 595
8412.04 616
8412.90 594
8413.77 593
8414.64 656
8415.50 585
8416.37 616
8417.23 643
8418.10 643
8418.97 636
8419.83 656
8420.70 633
8421.56 631
8422.43 634
8423.30 639
8424.16 660
8425.03 651
8425.90 668
8426.76 693
8427.63 663
8428.50 714
8429.36 726
8430.23 726
8431.10 719
8431.96 735
8432.83 763
8433.70 727
8434.56 772
8435.43 729
8436.30 761
8437.16 817
8438.03 835
8438.90 814
8439.77 806
8440.63 835
8441.50 898
8442.37 895
8443.24 931
8444.10 988
8444.97 918
8445.84 980
8446.71 987
8447.57 981
8448.44 987
8449.31 937
8450.18 985
8451.04 1030
8451.91 1033
8452.78 1067
8453.65 1094
8454.52 1194
8455.38 1440
8456.25 1676
8457.12 1872
8457.99 2137
8458.86 2295
8459.72 2285
8460.59 2240
8461.46 2082
8462.33 1877
8463.20 1751
8464.07 1505
8464.93 1336
8465.80 1226
8466.67 1138
8467.54 1025
8468.41 984
8469.28 953
8470.15 931
8471.02 944
8471.88 898
8472.75 873
8473.62 846
8474.49 865
8475.36 828
8476.23 804
8477.10 817
8477.97 787
8478.84 804
8479.71 831
8480.58 853
8481.44 878
8482.31 907
8483.18 968
8484.05 965
8484.92 1018
8485.79 1056
8486.66 1033
8487.53 995
8488.40 987
8489.27 960
8490.14 917
8491.01 861
8491.88 856
8492.75 817
8493.62 848
8494.49 862
8495.36 806
8496.23 809
8497.10 855
8497.97 852
8498.84 810
8499.71 818
8500.58 819
8501.45 802
8502.32 785
8503.19 815
8504.06 748
8504.93 739
8505.80 778
8506.67 819
8507.55 736
8508.42 832
8509.29 855
8510.16 787
8511.03 790
8511.90 769
8512.77 882
8513.64 836
8514.51 811
8515.38 866
8516.25 869
8517.13 814
8518.00 886
8518.87 908
8519.74 902
8520.61 919
8521.48 921
8522.35 948
8523.23 970
8524.10 1041
8524.97 1195
8525.84 1304
8526.71 1439
8527.58 1501
8528.46 1550
8529.33 1570
8530.20 1567
8531.07 1557
8531.94 1441
8532.81 1218
8533.69 1223
8534.56 1122
8535.43 1043
8536.30 986
8537.18 916
8538.05 897
8538.92 910
8539.79 908
8540.66 919
8541.54 894
8542.41 846
8543.28 861
8544.15 841
8545.03 791
8545.90 779
8546.77 804
8547.64 787
8548.52 791
8549.39 828
8550.26 850
8551.14 902
8552.01 876
8552.88 940
8553.76 1037
8554.63 1119
8555.50 1132
8556.37 1187
8557.25 1231
8558.12 1164
8558.99 1155
8559.87 1094
8560.74 989
8561.61 911
8562.49 892
8563.36 855
8564.24 817
8565.11 838
8565.98 789
8566.86 718
8567.73 766
8568.60 743
8569.48 718
8570.35 696
8571.23 718
8572.10 716
8572.97 734
8573.85 695
8574.72 725
8575.60 692
8576.47 689
8577.34 713
8578.22 706
8579.09 688
8579.97 688
8580.84 698
8581.72 741
8582.59 726
8583.47 738
8584.34 742
8585.21 717
8586.09 691
8586.96 682
8587.84 723
8588.71 748
8589.59 776
8590.46 741
8591.34 715
8592.21 710
8593.09 793
8593.96 752
8594.84 732
8595.71 739
8596.59 793
8597.46 761
8598.34 756
8599.22 756
8600.09 752
8600.97 767
8601.84 764
8602.72 799
8603.59 775
8604.47 758
8605.34 800
8606.22 835
8607.10 782
8607.97 778
8608.85 793
8609.72 778
8610.60 795
8611.47 824
8612.35 833
8613.23 823
8614.10 832
8614.98 867
8615.86 859
8616.73 917
8617.61 857
8618.48 837
8619.36 853
8620.24 917
8621.11 943
8621.99 891
8622.87 897
8623.74 895
8624.62 938
8625.50 934
8626.37 942
8627.25 914
8628.13 957
8629.00 961
8629.88 920
8630.76 939
8631.64 954
8632.51 956
8633.39 934
8634.27 918
8635.14 1026
8636.02 975
8636.90 978
8637.78 991
8638.65 940
8639.53 960
8640.41 934
8641.29 999
8642.16 980
8643.04 1027
8643.92 1057
8644.80 1043
8645.67 1074
8646.55 1079
8647.43 1149
8648.31 1158
8649.18 1179
8650.06 1171
8650.94 1188
8651.82 1191
8652.70 1248
8653.58 1185
8654.45 1249
8655.33 1202
8656.21 1221
8657.09 1227
8657.97 1249
8658.84 1358
8659.72 1362
8660.60 1432
8661.48 1452
8662.36 1530
8663.24 1700
8664.12 1876
8664.99 1976
8665.87 2131
8666.75 2254
8667.63 2406
8668.51 2431
8669.39 2302
8670.27 2174
8671.15 2039
8672.03 1910
8672.91 1834
8673.78 1715
8674.66 1738
8675.54 1746
8676.42 1730
8677.30 1827
8678.18 1731
8679.06 1678
8679.94 1525
8680.82 1526
8681.70 1423
8682.58 1383
8683.46 1299
8684.34 1237
8685.22 1267
8686.10 1211
8686.98 1227
8687.86 1228
8688.74 1262
8689.62 1286
8690.50 1423
8691.38 1538
8692.26 1699
8693.14 1826
8694.02 2025
8694.90 2107
8695.78 2229
8696.66 2168
8697.54 2140
8698.42 1932
8699.30 1800
8700.18 1665
8701.06 1601
8701.94 1550
8702.82 1439
8703.70 1438
8704.58 1413
8705.46 1421
8706.34 1329
8707.23 1258
8708.11 1228
8708.99 1186
8709.87 1059
8710.75 1053
8711.63 1032
8712.51 975
8713.39 970
8714.27 924
8715.16 877
8716.04 874
8716.92 897
8717.80 896
8718.68 886
8719.56 837
8720.44 851
8721.33 894
8722.21 871
8723.09 899
8723.97 873
8724.85 862
8725.73 865
8726.62 898
8727.50 876
8728.38 822
8729.26 895
8730.14 946
8731.03 953
8731.91 970
8732.79 917
8733.67 1002
8734.55 979
8735.44 953
8736.32 922
8737.20 887
8738.08 928
8738.97 877
8739.85 915
8740.73 948
8741.61 908
8742.50 934
8743.38 938
8744.26 920
8745.14 846
8746.03 857
8746.91 913
8747.79 915
8748.68 912
8749.56 912
8750.44 866
8751.33 898
8752.21 902
8753.09 901
8753.97 918
8754.86 886
8755.74 918
8756.62 969
8757.51 923
8758.39 954
8759.28 976
8760.16 1008
8761.04 1003
8761.93 996
8762.81 991
8763.69 955
8764.58 968
8765.46 997
8766.34 1012
8767.23 1014
8768.11 975
8769.00 1006
8769.88 975
8770.76 969
8771.65 1005
8772.53 1054
8773.42 1001
8774.30 975
8775.19 922
8776.07 916
8776.95 927
8777.84 963
8778.72 977
8779.61 1011
8780.49 1097
8781.38 1172
8782.26 1239
8783.15 1295
8784.03 1369
8784.92 1416
8785.80 1503
8786.69 1423
8787.57 1335
8788.46 1263
8789.34 1189
8790.23 1107
8791.11 1066
8792.00 1005
8792.88 951
8793.77 901
8794.65 886
8795.54 868
8796.42 887
8797.31 826
8798.19 848
8799.08 853
8799.96 860
8800.85 817
8801.74 792
8802.62 869
8803.51 812
8804.39 801
8805.28 803
8806.16 783
8807.05 726
8807.94 728
8808.82 696
8809.71 738
8810.59 719
8811.48 732
8812.37 714
8813.25 705
8814.14 694
8815.03 680
8815.91 699
8816.80 731
8817.68 733
8818.57 723
8819.46 753
8820.34 768
8821.23 788
8822.12 756
8823.00 737
8823.89 740
8824.78 736
8825.66 720
8826.55 683
8827.44 686
8828.33 703
8829.21 745
8830.10 714
8830.99 723
8831.87 691
8832.76 675
8833.65 690
8834.54 740
8835.42 710
8836.31 717
8837.20 686
8838.08 692
8838.97 696
8839.86 643
8840.75 665
8841.64 659
8842.52 668
8843.41 666
8844.30 701
8845.19 729
8846.07 710
8846.96 721
8847.85 693
8848.74 677
8849.63 668
8850.51 642
8851.40 690
8852.29 664
8853.18 645
8854.07 625
8854.96 637
8855.84 624
8856.73 593
8857.62 621
8858.51 622
8859.40 650
8860.29 620
8861.17 639
8862.06 619
8862.95 615
8863.84 605
8864.73 603
8865.62 613
8866.51 620
8867.40 617
8868.29 587
8869.17 557
8870.06 556
8870.95 554
8871.84 522
8872.73 547
8873.62 505
8874.51 536
8875.40 561
8876.29 576
8877.18 532
8878.07 567
8878.96 570
8879.85 544
8880.74 541
8881.63 508
8882.51 498
8883.40 541
8884.29 557
8885.18 549
8886.07 530
8886.96 502
8887.85 542
8888.74 526
8889.63 532
8890.52 465
8891.41 510
8892.30 487
8893.19 509
8894.09 494
8894.98 497
8895.87 500
8896.76 460
8897.65 504
8898.54 469
8899.43 487
8900.32 488
8901.21 517
8902.10 471
8902.99 473
8903.88 448
8904.77 491
8905.66 482
8906.55 470
8907.44 493
8908.34 462
8909.23 455
8910.12 458
8911.01 478
8911.90 491
8912.79 515
8913.68 497
8914.57 492
8915.47 465
8916.36 479
8917.25 425
8918.14 467
8919.03 449
8919.92 442
8920.81 471
8921.71 452
8922.60 489
8923.49 431
8924.38 465
8925.27 474
8926.16 458
8927.06 467
8927.95 490
8928.84 436
8929.73 459
8930.62 465
8931.52 444
8932.41 441
8933.30 423
8934.19 448
8935.09 455
8935.98 466
8936.87 411
8937.76 450
8938.66 435
8939.55 431
8940.44 437
8941.33 431
8942.23 421
8943.12 431
8944.01 417
8944.90 429
8945.80 442
8946.69 426
8947.58 411
8948.48 403
8949.37 452
8950.26 446
8951.16 459
8952.05 418
8952.94 432
8953.84 450
8954.73 467
8955.62 437
8956.52 414
8957.41 441
8958.30 442
8959.20 423
8960.09 436
8960.98 443
8961.88 426
8962.77 447
8963.66 419
8964.56 425
8965.45 405
8966.35 436
8967.24 424
8968.13 461
8969.03 423
8969.92 423
8970.82 431
8971.71 440
8972.60 414
8973.50 407
8974.39 413
8975.29 437
8976.18 439
8977.08 431
8977.97 436
8978.87 420
8979.76 426
8980.65 397
8981.55 421
8982.44 410
8983.34 409
8984.23 417
8985.13 405
8986.02 397
8986.92 414
8987.81 442
8988.71 412
8989.60 435
8990.50 407
8991.39 460
8992.29 424
8993.18 425
8994.08 422
8994.97 402
8995.87 392
8996.76 392
8997.66 431
8998.56 407
8999.45 437
9000.35 435
9001.24 406
9002.14 408
9003.03 356
9003.93 387
9004.83 428
9005.72 433
9006.62 431
9007.51 417
9008.41 423
9009.31 384
9010.20 396
9011.10 396
9011.99 402
9012.89 425
9013.79 403
9014.68 395
9015.58 366
9016.48 396
9017.37 400
9018.27 437
9019.16 374
9020.06 386
9020.96 387
9021.85 383
9022.75 401
9023.65 405
9024.54 408
9025.44 371
9026.34 382
9027.24 386
9028.13 377
9029.03 377
9029.93 393
9030.82 386
9031.72 399
9032.62 391
9033.52 386
9034.41 398
9035.31 385
9036.21 374
9037.10 370
9038.00 377
9038.90 387
9039.80 379
9040.69 353
9041.59 397
9042.49 391
9043.39 386
9044.29 403
9045.18 379
9046.08 395
9046.98 427
9047.88 399
9048.78 410
9049.67 403
9050.57 407
9051.47 427
9052.37 408
9053.27 389
9054.16 406
9055.06 392
9055.96 399
9056.86 395
9057.76 418
9058.66 444
9059.55 436
9060.45 421
9061.35 431
9062.25 430
9063.15 401
9064.05 416
9064.95 410
9065.85 441
9066.74 415
9067.64 397
9068.54 406
9069.44 426
9070.34 411
9071.24 437
9072.14 390
9073.04 410
9073.94 415
9074.84 403
9075.74 418
9076.64 392
9077.53 408
9078.43 404
9079.33 436
9080.23 411
9081.13 403
9082.03 401
9082.93 421
9083.83 421
9084.73 399
9085.63 433
9086.53 395
9087.43 393
9088.33 412
9089.23 412
9090.13 412
9091.03 408
9091.93 420
9092.83 413
9093.73 458
9094.63 460
9095.53 454
9096.43 406
9097.33 391
9098.23 406
9099.13 424
9100.04 429
9100.94 436
9101.84 376
9102.74 382
9103.64 412
9104.54 405
9105.44 398
9106.34 409
9107.24 411
9108.14 415
9109.04 424
9109.94 412
9110.85 419
9111.75 428
9112.65 435
9113.55 389
9114.45 408
9115.35 390
9116.25 412
9117.15 425
9118.06 394
9118.96 414
9119.86 423
9120.76 410
9121.66 394
9122.56 404
9123.46 435
9124.37 402
9125.27 390
9126.17 391
9127.07 438
9127.97 441
9128.88 425
9129.78 401
9130.68 380
9131.58 373
9132.48 407
9133.39 430
9134.29 391
9135.19 396
9136.09 415
9137.00 412
9137.90 369
9138.80 394
9139.70 366
9140.61 361
9141.51 362
9142.41 365
9143.31 382
9144.22 387
9145.12 388
9146.02 372
9146.92 382
9147.83 416
9148.73 407
9149.63 412
9150.54 367
9151.44 395
9152.34 364
9153.25 392
9154.15 390
9155.05 396
9155.96 377
9156.86 390
9157.76 405
9158.67 386
9159.57 366
9160.47 379
9161.38 427
9162.28 427
9163.18 391
9164.09 414
9164.99 390
9165.90 425
9166.80 414
9167.70 391
9168.61 422
9169.51 447
9170.42 449
9171.32 435
9172.22 454
9173.13 458
9174.03 427
9174.94 433
9175.84 436
9176.74 385
9177.65 435
9178.55 401
9179.46 380
9180.36 360
9181.27 381
9182.17 395
9183.08 405
9183.98 390
9184.89 397
9185.79 424
9186.70 410
9187.60 415
9188.51 387
9189.41 405
9190.32 415
9191.22 430
9192.13 389
9193.03 403
9193.94 410
9194.84 430
9195.75 428
9196.65 392
9197.56 433
9198.46 418
9199.37 447
9200.27 454
9201.18 472
9202.08 439
9202.99 455
9203.90 479
9204.80 497
9205.71 494
9206.61 470
9207.52 462
9208.42 434
9209.33 403
9210.24 385
9211.14 395
9212.05 407
9212.95 412
9213.86 391
9214.77 411
9215.67 408
9216.58 404
9217.49 383
9218.39 379
9219.30 400
9220.21 419
9221.11 424
9222.02 434
9222.93 428
9223.83 399
9224.74 417
9225.65 397
9226.55 371
9227.46 393
9228.37 398
9229.27 379
9230.18 377
9231.09 364
9231.99 373
9232.90 384
9233.81 413
9234.72 390
9235.62 418
9236.53 426
9237.44 387
9238.34 396
9239.25 416
9240.16 416
9241.07 387
9241.97 369
9242.88 403
9243.79 394
9244.70 332
9245.61 383
9246.51 410
9247.42 392
9248.33 394
9249.24 403
9250.14 395
9251.05 367
9251.96 409
9252.87 387
9253.78 365
9254.69 352
9255.59 374
9256.50 400
9257.41 398
9258.32 393
9259.23 406
9260.14 430
9261.04 404
9261.95 385
9262.86 392
9263.77 416
9264.68 414
9265.59 413
9266.50 422
9267.40 413
9268.31 377
9269.22 396
9270.13 385
9271.04 386
9271.95 399
9272.86 418
9273.77 362
9274.68 409
9275.59 393
9276.49 383
9277.40 409
9278.31 409
9279.22 395
9280.13 388
9281.04 384
9281.95 373
9282.86 403
9283.77 422
9284.68 390
9285.59 394
9286.50 387
9287.41 392
9288.32 408
9289.23 404
9290.14 382
9291.05 368
9291.96 384
9292.87 367
9293.78 377
9294.69 392
9295.60 387
9296.51 410
9297.42 433
9298.33 441
9299.24 390
9300.15 423
9301.06 412
9301.97 410
9302.88 429
9303.79 426
9304.70 430
9305.61 402
9306.53 428
9307.44 419
9308.35 421
9309.26 403
9310.17 452
9311.08 451
9311.99 424
9312.90 456
9313.81 461
9314.72 438
9315.63 411
9316.55 445
9317.46 431
9318.37 451
9319.28 424
9320.19 442
9321.10 404
9322.01 435
9322.93 408
9323.84 442
9324.75 433
9325.66 422
9326.57 391
9327.48 413
9328.40 403
9329.31 389
9330.22 408
9331.13 388
9332.04 374
9332.96 395
9333.87 356
9334.78 429
9335.69 377
9336.60 412
9337.52 420
9338.43 420
9339.34 415
9340.25 391
9341.17 404
9342.08 425
9342.99 399
9343.90 411
9344.82 424
9345.73 415
9346.64 420
9347.55 390
9348.47 411
9349.38 411
9350.29 424
9351.21 419
9352.12 396
9353.03 415
9353.94 395
9354.86 397
9355.77 420
9356.68 431
9357.60 429
9358.51 429
9359.42 414
9360.34 388
9361.25 409
9362.16 460
9363.08 415
9363.99 357
9364.90 429
9365.82 430
9366.73 396
9367.65 377
9368.56 434
9369.47 405
9370.39 394
9371.30 404
9372.21 398
9373.13 398
9374.04 388
9374.96 440
9375.87 438
9376.79 419
9377.70 442
9378.61 426
9379.53 444
9380.44 451
9381.36 430
9382.27 435
9383.19 428
9384.10 421
9385.01 434
9385.93 436
9386.84 439
9387.76 418
9388.67 466
9389.59 440
9390.50 430
9391.42 446
9392.33 486
9393.25 484
9394.16 500
9395.08 505
9395.99 473
9396.91 448
9397.82 459
9398.74 489
9399.65 479
9400.57 455
9401.48 474
9402.40 513
9403.32 472
9404.23 479
9405.15 465
9406.06 465
9406.98 445
9407.89 471
9408.81 453
9409.73 441
9410.64 454
9411.56 442
9412.47 450
9413.39 452
9414.30 431
9415.22 469
9416.14 431
9417.05 449
9417.97 443
9418.89 429
9419.80 462
9420.72 428
9421.63 443
9422.55 435
9423.47 444
9424.38 463
9425.30 458
9426.22 451
9427.13 430
9428.05 455
9428.97 463
9429.88 458
9430.80 440
9431.72 425
9432.63 470
9433.55 476
9434.47 461
9435.38 465
9436.30 509
9437.22 494
9438.14 471
9439.05 464
9439.97 504
9440.89 492
9441.81 537
9442.72 500
9443.64 547
9444.56 524
9445.47 537
9446.39 499
9447.31 558
9448.23 581
9449.15 527
9450.06 544
9450.98 532
9451.90 541
9452.82 541
9453.73 580
9454.65 575
9455.57 566
9456.49 596
9457.41 583
9458.32 595
9459.24 522
9460.16 526
9461.08 531
9462.00 545
9462.92 515
9463.83 512
9464.75 489
9465.67 483
9466.59 496
9467.51 540
9468.43 507
9469.35 495
9470.26 485
9471.18 467
9472.10 465
9473.02 489
9473.94 508
9474.86 486
9475.78 487
9476.70 469
9477.62 492
9478.54 479
9479.45 496
9480.37 530
9481.29 544
9482.21 570
9483.13 566
9484.05 571
9484.97 608
9485.89 559
9486.81 561
9487.73 587
9488.65 590
9489.57 530
9490.49 516
9491.41 546
9492.33 533
9493.25 526
9494.17 509
9495.09 499
9496.01 515
9496.93 482
9497.85 484
9498.77 510
9499.69 485
9500.61 507
9501.53 522
9502.45 523
9503.37 491
9504.29 497
9505.21 513
9506.13 524
9507.05 515
9507.97 516
9508.89 529
9509.81 553
9510.73 548
9511.65 548
9512.57 535
9513.49 547
9514.42 553
9515.34 515
9516.26 523
9517.18 569
9518.10 572
9519.02 597
9519.94 584
9520.86 604
9521.78 625
9522.71 673
9523.63 693
9524.55 663
9525.47 674
9526.39 682
9527.31 644
9528.23 656
9529.16 662
9530.08 637
9531.00 616
9531.92 608
9532.84 613
9533.76 571
9534.69 586
9535.61 623
9536.53 590
9537.45 604
9538.37 596
9539.30 574
9540.22 593
9541.14 565
9542.06 568
9542.98 597
9543.91 596
9544.83 590
9545.75 587
9546.67 571
9547.60 570
9548.52 615
9549.44 609
9550.36 585
9551.29 631
9552.21 623
9553.13 637
9554.06 614
9554.98 585
9555.90 616
9556.82 622
9557.75 601
9558.67 630
9559.59 594
9560.52 611
9561.44 606
9562.36 603
9563.29 626
9564.21 612
9565.13 607
9566.06 643
9566.98 648
9567.90 661
9568.83 645
9569.75 605
9570.67 540
9571.60 572
9572.52 553
9573.44 594
9574.37 616
9575.29 613
9576.22 628
9577.14 595
9578.06 611
9578.99 666
9579.91 645
9580.84 680
9581.76 654
9582.68 655
9583.61 678
9584.53 651
9585.46 641
9586.38 670
9587.31 651
9588.23 668
9589.15 648
9590.08 646
9591.00 679
9591.93 658
9592.85 680
9593.78 663
9594.70 654
9595.63 669
9596.55 713
9597.48 701
9598.40 717
9599.33 787
9600.25 801
9601.18 822
9602.10 820
9603.03 783
9603.95 793
9604.88 817
9605.80 778
9606.73 785
9607.65 801
9608.58 760
9609.50 777
9610.43 735
9611.35 744
9612.28 734
9613.21 731
9614.13 728
9615.06 714
9615.98 723
9616.91 751
9617.84 713
9618.76 731
9619.69 728
9620.61 750
9621.54 725
9622.47 741
9623.39 768
9624.32 774
9625.24 749
9626.17 804
9627.10 783
9628.02 805
9628.95 845
9629.88 808
9630.80 825
9631.73 850
9632.65 833
9633.58 826
9634.51 899
9635.43 821
9636.36 847
9637.29 841
9638.22 835
9639.14 859
9640.07 869
9641.00 901
9641.92 932
9642.85 946
9643.78 969
9644.70 997
9645.63 1000
9646.56 1038
9647.49 1008
9648.41 1089
9649.34 1109
9650.27 1099
9651.20 1070
9652.12 1077
9653.05 1031
9653.98 1076
9654.91 1066
9655.83 1022
9656.76 1033
9657.69 959
9658.62 978
9659.55 973
9660.47 952
9661.40 925
9662.33 952
9663.26 977
9664.19 969
9665.11 927
9666.04 913
9666.97 916
9667.90 934
9668.83 1030
9669.75 986
9670.68 992
9671.61 1003
9672.54 1020
9673.47 979
9674.40 1021
9675.33 1077
9676.25 1080
9677.18 1057
9678.11 1063
9679.04 1071
9679.97 1039
9680.90 1050
9681.83 1064
9682.76 1084
9683.69 1116
9684.61 1086
9685.54 1094
9686.47 1103
9687.40 1066
9688.33 1114
9689.26 1080
9690.19 1167
9691.12 1136
9692.05 1138
9692.98 1169
9693.91 1136
9694.84 1090
9695.77 1135
9696.70 1159
9697.63 1171
9698.56 1222
9699.49 1224
9700.42 1232
9701.35 1265
9702.28 1236
9703.21 1260
9704.14 1199
9705.07 1167
9706.00 1161
9706.93 1144
9707.86 1067
9708.79 1055
9709.72 1061
9710.65 1099
9711.58 1070
9712.51 1086
9713.44 1112
9714.37 1134
9715.30 1191
9716.23 1198
9717.16 1210
9718.09 1255
9719.02 1174
9719.95 1119
9720.88 1157
9721.81 1122
9722.75 1033
9723.68 1041
9724.61 1008
9725.54 952
9726.47 974
9727.40 933
9728.33 966
9729.26 909
9730.19 943
9731.13 922
9732.06 883
9732.99 913
9733.92 940
9734.85 947
9735.78 945
9736.71 910
9737.65 904
9738.58 902
9739.51 898
9740.44 912
9741.37 892
9742.30 861
9743.24 872
9744.17 870
9745.10 892
9746.03 872
9746.96 849
9747.90 827
9748.83 860
9749.76 817
9750.69 859
9751.63 818
9752.56 805
9753.49 856
9754.42 799
9755.36 781
9756.29 838
9757.22 796
9758.15 837
9759.09 806
9760.02 798
9760.95 799
9761.88 789
9762.82 815
9763.75 790
9764.68 785
9765.62 788
9766.55 846
9767.48 849
9768.41 845
9769.35 856
9770.28 865
9771.21 860
9772.15 883
9773.08 877
9774.01 818
9774.95 862
9775.88 861
9776.81 849
9777.75 849
9778.68 821
9779.62 845
9780.55 832
9781.48 856
9782.42 856
9783.35 896
9784.28 841
9785.22 881
9786.15 889
9787.09 893
9788.02 904
9788.95 838
9789.89 852
9790.82 831
9791.76 823
9792.69 773
9793.63 793
9794.56 816
9795.49 762
9796.43 757
9797.36 787
9798.30 863
9799.23 836
9800.17 864
9801.10 906
9802.04 924
9802.97 882
9803.91 847
9804.84 818
9805.78 790
9806.71 767
9807.65 739
9808.58 715
9809.52 701
9810.45 673
9811.39 697
9812.32 663
9813.26 623
9814.19 643
9815.13 664
9816.06 665
9817.00 634
9817.93 624
9818.87 631
9819.80 585
9820.74 617
9821.68 635
9822.61 619
9823.55 650
9824.48 622
9825.42 605
9826.35 615
9827.29 627
9828.23 608
9829.16 591
9830.10 579
9831.03 615
9831.97 604
9832.91 614
9833.84 618
9834.78 601
9835.72 613
9836.65 635
9837.59 620
9838.52 612
9839.46 606
9840.40 602
9841.33 631
9842.27 599
9843.21 623
9844.14 649
9845.08 597
9846.02 590
9846.95 591
9847.89 584
9848.83 564
9849.77 597
9850.70 606
9851.64 617
9852.58 637
9853.51 624
9854.45 579
9855.39 625
9856.33 611
9857.26 608
9858.20 597
9859.14 632
9860.08 596
9861.01 598
9861.95 587
9862.89 582
9863.83 567
9864.76 642
9865.70 621
9866.64 574
9867.58 561
9868.51 571
9869.45 588
9870.39 591
9871.33 540
9872.27 546
9873.20 567
9874.14 541
9875.08 579
9876.02 597
9876.96 593
9877.90 560
9878.83 597
9879.77 608
9880.71 612
9881.65 569
9882.59 562
9883.53 548
9884.47 578
9885.40 588
9886.34 582
9887.28 563
9888.22 586
9889.16 562
9890.10 526
9891.04 532
9891.98 543
9892.91 559
9893.85 577
9894.79 587
9895.73 560
9896.67 517
9897.61 544
9898.55 542
9899.49 518
9900.43 494
9901.37 540
9902.31 541
9903.25 533
9904.19 562
9905.13 539
9906.07 554
9907.01 560
9907.95 552
9908.89 588
9909.83 587
9910.77 547
9911.71 549
9912.65 584
9913.59 586
9914.53 572
9915.47 575
9916.41 537
9917.35 552
9918.29 530
9919.23 554
9920.17 578
9921.11 591
9922.05 575
9922.99 600
9923.93 597
9924.87 639
9925.81 699
9926.75 692
9927.69 716
9928.63 776
9929.57 815
9930.51 756
9931.45 753
9932.39 762
9933.34 705
9934.28 716
9935.22 676
9936.16 677
9937.10 620
9938.04 589
9938.98 587
9939.92 583
9940.87 565
9941.81 572
9942.75 547
9943.69 574
9944.63 546
9945.57 553
9946.51 543
9947.46 590
9948.40 625
9949.34 609
9950.28 663
9951.22 697
9952.16 671
9953.11 693
9954.05 700
9954.99 652
9955.93 677
9956.87 662
9957.82 653
9958.76 634
9959.70 589
9960.64 570
9961.59 537
9962.53 521
9963.47 468
9964.41 491
9965.35 514
9966.30 463
9967.24 487
9968.18 491
9969.13 476
9970.07 474
9971.01 492
9971.95 469
9972.90 459
9973.84 473
9974.78 468
9975.73 450
9976.67 461
9977.61 455
9978.55 471
9979.50 453
9980.44 438
9981.38 439
9982.33 431
9983.27 448
9984.21 496
9985.16 468
9986.10 458
9987.04 445
9987.99 433
9988.93 463
9989.88 442
9990.82 438
9991.76 446
9992.71 483
9993.65 499
9994.59 480
9995.54 442
9996.48 426
9997.43 429
9998.37 441
9999.31 442
10000.26 478
10001.20 453
10002.15 456
10003.09 444
10004.04 435
10004.98 465
10005.92 493
10006.87 470
10007.81 431
10008.76 465
10009.70 460
10010.65 433
10011.59 443
10012.54 469
10013.48 444
10014.43 432
10015.37 441
10016.32 433
10017.26 452
10018.21 418
10019.15 428
10020.10 472
10021.04 449
10021.99 454
10022.93 481
10023.88 444
10024.82 435
10025.77 442
10026.71 449
10027.66 456
10028.60 445
10029.55 428
10030.49 425
10031.44 455
10032.39 423
10033.33 418
10034.28 418
10035.22 441
10036.17 406
10037.11 453
10038.06 445
10039.01 448
10039.95 444
10040.90 438
10041.84 416
10042.79 434
10043.74 420
10044.68 419
10045.63 420
10046.58 419
10047.52 457
10048.47 452
10049.41 456
10050.36 434
10051.31 443
10052.25 443
10053.20 425
10054.15 394
10055.09 420
10056.04 427
10056.99 470
10057.93 428
10058.88 404
10059.83 425
10060.78 393
10061.72 395
10062.67 420
10063.62 419
10064.56 383
10065.51 399
10066.46 418
10067.41 429
10068.35 436
10069.30 448
10070.25 450
10071.20 418
10072.14 417
10073.09 424
10074.04 402
10074.99 387
10075.93 392
10076.88 411
10077.83 403
10078.78 418
10079.72 418
10080.67 396
10081.62 415
10082.57 434
10083.52 408
10084.46 401
10085.41 386
10086.36 392
10087.31 412
10088.26 377
10089.21 395
10090.15 394
10091.10 394
10092.05 412
10093.00 406
10093.95 395
10094.90 408
10095.85 407
10096.79 452
10097.74 435
10098.69 399
10099.64 434
10100.59 427
10101.54 401
10102.49 422
10103.44 389
10104.39 411
10105.33 431
10106.28 406
10107.23 433
10108.18 376
10109.13 405
10110.08 387
10111.03 422
10111.98 399
10112.93 389
10113.88 372
10114.83 387
10115.78 389
10116.73 387
10117.68 412
10118.63 414
10119.58 418
10120.53 407
10121.48 431
10122.43 430
10123.38 421
10124.33 430
10125.28 443
10126.23 407
10127.18 407
10128.13 411
10129.08 405
10130.03 396
10130.98 392
10131.93 419
10132.88 423
10133.83 445
10134.78 462
10135.73 459
10136.68 456
10137.63 426
10138.58 431
10139.53 419
10140.48 470
10141.43 437
10142.38 408
10143.33 425
10144.29 468
10145.24 427
10146.19 433
10147.14 465
10148.09 489
10149.04 437
10149.99 430
10150.94 462
10151.89 461
10152.85 457
10153.80 519
10154.75 487
10155.70 456
10156.65 454
10157.60 475
10158.55 449
10159.51 460
10160.46 479
10161.41 477
10162.36 521
10163.31 495
10164.26 468
10165.22 487
10166.17 526
10167.12 527
10168.07 505
10169.02 469
10169.98 458
10170.93 532
10171.88 551
10172.83 544
10173.79 500
10174.74 506
10175.69 508
10176.64 544
10177.60 528
10178.55 559
10179.50 538
10180.45 596
10181.41 559
10182.36 586
10183.31 577
10184.26 584
10185.22 559
10186.17 590
10187.12 599
10188.08 554
10189.03 600
10189.98 610
10190.93 574
10191.89 541
10192.84 589
10193.79 554
10194.75 542
10195.70 547
10196.65 590
10197.61 556
10198.56 590
10199.51 591
10200.47 598
10201.42 586
10202.38 585
10203.33 607
10204.28 615
10205.24 617
10206.19 698
10207.14 713
10208.10 661
10209.05 654
10210.01 662
10210.96 723
10211.91 698
10212.87 701
10213.82 678
10214.78 692
10215.73 621
10216.69 641
10217.64 593
10218.59 589
10219.55 604
10220.50 578
10221.46 577
10222.41 587
10223.37 589
10224.32 564
10225.28 552
10226.23 584
10227.19 558
10228.14 589
10229.10 591
10230.05 591
10231.01 570
10231.96 603
10232.92 600
10233.87 637
10234.83 669
10235.78 702
10236.74 736
10237.69 777
10238.65 742
10239.60 744
10240.56 772
10241.51 729
10242.47 730
10243.42 678
10244.38 650
10245.34 613
10246.29 616
10247.25 570
10248.20 564
10249.16 512
10250.11 525
10251.07 506
10252.03 508
10252.98 512
10253.94 501
10254.89 517
10255.85 517
10256.81 499
10257.76 512
10258.72 491
10259.68 523
10260.63 496
10261.59 472
10262.55 482
10263.50 478
10264.46 476
10265.41 480
10266.37 488
10267.33 459
10268.28 462
10269.24 455
10270.20 487
10271.16 535
10272.11 531
10273.07 555
10274.03 545
10274.98 515
10275.94 521
10276.90 493
10277.85 506
10278.81 489
10279.77 456
10280.73 456
10281.68 472
10282.64 451
10283.60 446
10284.56 441
10285.51 435
10286.47 438
10287.43 439
10288.39 450
10289.34 450
10290.30 435
10291.26 484
10292.22 451
10293.18 451
10294.13 441
10295.09 479
10296.05 467
10297.01 454
10297.97 432
10298.92 442
10299.88 438
10300.84 433
10301.80 453
10302.76 429
10303.72 453
10304.67 429
10305.63 472
10306.59 471
10307.55 466
10308.51 439
10309.47 454
10310.43 447
10311.38 477
10312.34 474
10313.30 438
10314.26 432
10315.22 464
10316.18 489
10317.14 461
10318.10 469
10319.06 445
10320.01 456
10320.97 431
10321.93 424
10322.89 415
10323.85 406
10324.81 411
10325.77 425
10326.73 415
10327.69 420
10328.65 440
10329.61 438
10330.57 451
10331.53 439
10332.49 453
10333.45 473
10334.41 422
10335.37 463
10336.33 449
10337.29 408
10338.25 440
10339.21 420
10340.17 394
10341.13 417
10342.09 407
10343.05 453
10344.01 448
10344.97 397
10345.93 402
10346.89 393
10347.85 429
10348.81 454
10349.77 414
10350.73 402
10351.69 413
10352.65 414
10353.61 403
10354.57 396
10355.53 408
10356.49 413
10357.46 398
10358.42 419
10359.38 369
10360.34 376
10361.30 412
10362.26 367
10363.22 383
10364.18 379
10365.14 375
10366.11 378
10367.07 407
10368.03 417
10368.99 375
10369.95 412
10370.91 407
10371.87 380
10372.84 367
10373.80 377
10374.76 382
10375.72 404
10376.68 400
10377.64 371
10378.61 355
10379.57 371
10380.53 393
10381.49 387
10382.45 347
10383.42 363
10384.38 386
10385.34 377
10386.30 377
10387.27 376
10388.23 375
10389.19 369
10390.15 329
10391.11 361
10392.08 397
10393.04 362
10394.00 332
10394.96 353
10395.93 344
10396.89 365
10397.85 385
10398.82 395
10399.78 383
10400.74 371
10401.70 376
10402.67 367
10403.63 369
10404.59 388
10405.56 360
10406.52 370
10407.48 336
10408.45 378
10409.41 359
10410.37 377
10411.34 384
10412.30 357
10413.26 369
10414.23 371
10415.19 363
10416.15 388
10417.12 402
10418.08 402
10419.04 418
10420.01 396
10420.97 426
10421.94 428
10422.90 400
10423.86 459
10424.83 427
10425.79 405
10426.76 370
10427.72 405
10428.68 391
10429.65 370
10430.61 391
10431.58 367
10432.54 373
10433.51 383
10434.47 375
10435.44 351
10436.40 365
10437.36 382
10438.33 387
10439.29 344
10440.26 359
10441.22 357
10442.19 377
10443.15 368
10444.12 349
10445.08 373
10446.05 345
10447.01 358
10447.98 356
10448.94 359
10449.91 349
10450.87 339
10451.84 342
10452.80 339
10453.77 343
10454.73 351
10455.70 342
10456.67 324
10457.63 346
10458.60 374
10459.56 346
10460.53 348
10461.49 355
10462.46 348
10463.43 365
10464.39 358
10465.36 371
10466.32 388
10467.29 364
10468.25 373
10469.22 347
10470.19 367
10471.15 402
10472.12 358
10473.09 354
10474.05 353
10475.02 352
10475.98 362
10476.95 364
10477.92 360
10478.88 360
10479.85 364
10480.82 359
10481.78 395
10482.75 399
10483.72 386
10484.68 376
10485.65 357
10486.62 382
10487.58 380
10488.55 373
10489.52 382
10490.49 361
10491.45 355
10492.42 372
10493.39 376
10494.35 385
10495.32 370
10496.29 377
10497.26 376
10498.22 356
10499.19 369
10500.16 377
10501.13 355
10502.09 346
10503.06 376
10504.03 364
10505.00 381
10505.96 360
10506.93 396
10507.90 366
10508.87 392
10509.84 341
10510.80 381
10511.77 378
10512.74 360
10513.71 356
10514.68 387
10515.64 361
10516.61 381
10517.58 380
10518.55 374
10519.52 361
10520.49 362
10521.45 353
10522.42 361
10523.39 392
10524.36 363
10525.33 369
10526.30 369
10527.27 377
10528.23 345
10529.20 392
10530.17 379
10531.14 373
10532.11 387
10533.08 388
10534.05 384
10535.02 410
10535.99 393
10536.96 411
10537.93 419
10538.89 401
10539.86 409
10540.83 411
10541.80 384
10542.77 362
10543.74 403
10544.71 393
10545.68 405
10546.65 372
10547.62 384
10548.59 423
10549.56 365
10550.53 363
10551.50 386
10552.47 373
10553.44 400
10554.41 407
10555.38 385
10556.35 396
10557.32 418
10558.29 392
10559.26 401
10560.23 388
10561.20 403
10562.17 407
10563.14 436
10564.11 422
10565.08 446
10566.05 448
10567.02 462
10567.99 451
10568.96 435
10569.93 392
10570.91 442
10571.88 404
10572.85 410
10573.82 410
10574.79 396
10575.76 403
10576.73 384
10577.70 387
10578.67 389
10579.64 369
10580.62 391
10581.59 386
10582.56 377
10583.53 393
10584.50 391
10585.47 359
10586.44 430
10587.42 420
10588.39 386
10589.36 413
10590.33 404
10591.30 409
10592.27 436
10593.25 395
10594.22 392
10595.19 393
10596.16 408
10597.13 386
10598.10 419
10599.08 415
10600.05 434
10601.02 403
10601.99 393
10602.97 400
10603.94 400
10604.91 407
10605.88 428
10606.85 420
10607.83 459
10608.80 481
10609.77 501
10610.74 452
10611.72 459
10612.69 488
10613.66 518
10614.64 507
10615.61 449
10616.58 462
10617.55 459
10618.53 450
10619.50 427
10620.47 453
10621.45 420
10622.42 416
10623.39 403
10624.37 422
10625.34 388
10626.31 405
10627.29 416
10628.26 406
10629.23 400
10630.21 393
10631.18 376
10632.15 415
10633.13 397
10634.10 400
10635.07 415
10636.05 411
10637.02 411
10638.00 413
10638.97 426
10639.94 409
10640.92 436
10641.89 449
10642.87 436
10643.84 428
10644.81 434
10645.79 426
10646.76 430
10647.74 425
10648.71 382
10649.68 403
10650.66 394
10651.63 399
10652.61 420
10653.58 377
10654.56 373
10655.53 384
10656.51 390
10657.48 371
10658.46 397
10659.43 355
10660.41 359
10661.38 368
10662.36 336
10663.33 384
10664.31 381
10665.28 365
10666.26 352
10667.23 368
10668.21 410
10669.18 366
10670.16 352
10671.13 369
10672.11 357
10673.08 360
10674.06 389
10675.03 381
10676.01 405
10676.99 369
10677.96 351
10678.94 370
10679.91 372
10680.89 371
10681.86 364
10682.84 367
10683.82 402
10684.79 388
10685.77 395
10686.74 374
10687.72 370
10688.70 372
10689.67 388
10690.65 347
10691.63 337
10692.60 330
10693.58 366
10694.55 363
10695.53 355
10696.51 396
10697.48 358
10698.46 355
10699.44 371
10700.41 367
10701.39 362
10702.37 350
10703.34 323
10704.32 359
10705.30 367
10706.27 381
10707.25 338
10708.23 345
10709.21 356
10710.18 375
10711.16 391
10712.14 378
10713.11 327
10714.09 310
10715.07 343
10716.05 357
10717.02 368
10718.00 354
10718.98 317
10719.96 337
10720.93 357
10721.91 323
10722.89 367
10723.87 349
10724.85 385
10725.82 345
10726.80 359
10727.78 315
10728.76 348
10729.74 342
10730.71 366
10731.69 344
10732.67 350
10733.65 323
10734.63 350
10735.60 329
10736.58 341
10737.56 338
10738.54 338
10739.52 376
10740.50 349
10741.48 364
10742.45 354
10743.43 378
10744.41 362
10745.39 356
10746.37 350
10747.35 361
10748.33 360
10749.31 334
10750.28 354
10751.26 373
10752.24 379
10753.22 350
10754.20 332
10755.18 345
10756.16 350
10757.14 357
10758.12 350
10759.10 343
10760.08 354
10761.06 342
10762.04 344
10763.01 340
10763.99 362
10764.97 374
10765.95 360
10766.93 358
10767.91 384
10768.89 384
10769.87 354
10770.85 369
10771.83 360
10772.81 340
10773.79 361
10774.77 373
10775.75 373
10776.73 377
10777.71 348
10778.69 384
10779.67 379
10780.65 359
10781.63 366
10782.62 348
10783.60 362
10784.58 402
10785.56 380
10786.54 377
10787.52 388
10788.50 362
10789.48 407
10790.46 390
10791.44 408
10792.42 398
10793.40 381
10794.38 403
10795.37 375
10796.35 403
10797.33 397
10798.31 385
10799.29 350
10800.27 342
10801.25 335
10802.23 362
10803.21 370
10804.20 384
10805.18 360
10806.16 373
10807.14 389
10808.12 386
10809.10 394
10810.09 407
10811.07 380
10812.05 362
10813.03 395
10814.01 383
10815.00 399
10815.98 392
10816.96 398
10817.94 385
10818.92 395
10819.91 389
10820.89 389
10821.87 379
10822.85 376
10823.83 393
10824.82 396
10825.80 418
10826.78 387
10827.76 360
10828.75 374
10829.73 373
10830.71 365
10831.69 369
10832.68 387
10833.66 359
10834.64 381
10835.63 416
10836.61 374
10837.59 365
10838.57 383
10839.56 389
10840.54 389
10841.52 392
10842.51 439
10843.49 416
10844.47 386
10845.46 404
10846.44 412
10847.42 417
10848.41 432
10849.39 399
10850.37 426
10851.36 438
10852.34 400
10853.32 427
10854.31 402
10855.29 444
10856.28 463
10857.26 435
10858.24 437
10859.23 403
10860.21 418
10861.20 455
10862.18 428
10863.16 477
10864.15 434
10865.13 426
10866.12 453
10867.10 448
10868.08 417
10869.07 456
10870.05 443
10871.04 452
10872.02 435
10873.01 432
10873.99 431
10874.98 445
10875.96 466
10876.95 431
10877.93 468
10878.92 445
10879.90 492
10880.89 450
10881.87 449
10882.86 430
10883.84 466
10884.83 470
10885.81 474
10886.80 498
10887.78 478
10888.77 493
10889.75 473
10890.74 499
10891.72 471
10892.71 491
10893.69 485
10894.68 525
10895.66 496
10896.65 535
10897.64 501
10898.62 534
10899.61 538
10900.59 505
10901.58 515
10902.56 561
10903.55 516
10904.54 499
10905.52 487
10906.51 494
10907.49 544
10908.48 545
10909.47 528
10910.45 516
10911.44 567
10912.43 569
10913.41 557
10914.40 568
10915.39 564
10916.37 579
10917.36 565
10918.35 604
10919.33 612
10920.32 605
10921.31 601
10922.29 617
10923.28 607
10924.27 653
10925.25 654
10926.24 612
10927.23 602
10928.21 583
10929.20 620
10930.19 588
10931.18 625
10932.16 609
10933.15 619
10934.14 633
10935.12 617
10936.11 625
10937.10 646
10938.09 630
10939.07 656
10940.06 652
10941.05 658
10942.04 713
10943.02 704
10944.01 740
10945.00 692
10945.99 706
10946.98 685
10947.96 717
10948.95 718
10949.94 729
10950.93 743
10951.92 801
10952.90 802
10953.89 830
10954.88 844
10955.87 883
10956.86 941
10957.85 986
10958.83 1035
10959.82 1058
10960.81 1044
10961.80 1097
10962.79 1095
10963.78 1057
10964.77 1026
10965.75 974
10966.74 974
10967.73 915
10968.72 886
10969.71 893
10970.70 825
10971.69 812
10972.68 788
10973.67 729
10974.66 772
10975.64 749
10976.63 753
10977.62 754
10978.61 758
10979.60 782
10980.59 810
10981.58 834
10982.57 795
10983.56 821
10984.55 816
10985.54 812
10986.53 835
10987.52 852
10988.51 868
10989.50 862
10990.49 877
10991.48 850
10992.47 881
10993.46 885
10994.45 946
10995.44 988
10996.43 1061
10997.42 1044
10998.41 1189
10999.40 1257
11000.39 1310
11001.38 1355
11002.37 1400
11003.36 1385
11004.35 1376
11005.34 1371
11006.33 1335
11007.32 1236
11008.31 1120
11009.30 1043
11010.30 989
11011.29 975
11012.28 889
11013.27 862
11014.26 786
11015.25 723
11016.24 732
11017.23 690
11018.22 719
11019.21 688
11020.21 695
11021.20 686
11022.19 723
11023.18 646
11024.17 649
11025.16 697
11026.15 656
11027.14 677
11028.14 657
11029.13 639
11030.12 660
11031.11 647
11032.10 636
11033.09 650
11034.09 640
11035.08 636
11036.07 632
11037.06 615
11038.05 604
11039.05 611
11040.04 597
11041.03 615
11042.02 583
11043.02 616
11044.01 593
11045.00 604
11045.99 575
11046.98 579
11047.98 563
11048.97 582
11049.96 598
11050.95 544
11051.95 553
11052.94 552
11053.93 572
11054.93 568
11055.92 587
11056.91 540
11057.90 563
11058.90 600
11059.89 580
11060.88 554
11061.88 586
11062.87 569
11063.86 605
11064.86 578
11065.85 553
11066.84 591
11067.84 596
11068.83 613
11069.82 550
11070.82 541
11071.81 559
11072.80 595
11073.80 579
11074.79 563
11075.78 574
11076.78 570
11077.77 565
11078.77 590
11079.76 576
11080.75 557
11081.75 592
11082.74 556
11083.74 566
11084.73 539
11085.72 541
11086.72 551
11087.71 540
11088.71 527
11089.70 532
11090.70 536
11091.69 499
11092.68 528
11093.68 492
11094.67 499
11095.67 527
11096.66 482
11097.66 482
11098.65 499
11099.65 479
11100.64 509
11101.64 518
11102.63 528
11103.63 496
11104.62 480
11105.62 521
11106.61 529
11107.61 475
11108.60 486
11109.60 503
11110.59 489
11111.59 507
11112.58 484
11113.58 504
11114.57 504
11115.57 504
11116.56 490
11117.56 519
11118.56 512
11119.55 503
11120.55 516
11121.54 458
11122.54 479
11123.54 512
11124.53 507
11125.53 465
11126.52 478
11127.52 466
11128.51 474
11129.51 475
11130.51 487
11131.50 482
11132.50 491
11133.50 498
11134.49 445
11135.49 463
11136.49 452
11137.48 420
11138.48 467
11139.47 480
11140.47 446
11141.47 491
11142.46 472
11143.46 464
11144.46 474
11145.46 459
11146.45 457
11147.45 455
11148.45 463
11149.44 502
11150.44 473
11151.44 479
11152.43 465
11153.43 469
11154.43 475
11155.43 477
11156.42 482
11157.42 487
11158.42 479
11159.42 442
11160.41 437
11161.41 458
11162.41 455
11163.41 421
11164.40 407
11165.40 435
11166.40 445
11167.40 429
11168.39 453
11169.39 453
11170.39 404
11171.39 441
11172.39 461
11173.38 458
11174.38 438
11175.38 456
11176.38 476
11177.38 437
11178.38 429
11179.37 452
11180.37 444
11181.37 456
11182.37 427
11183.37 462
11184.37 399
11185.37 424
11186.36 431
11187.36 434
11188.36 441
11189.36 451
11190.36 465
11191.36 476
11192.36 430
11193.36 425
11194.36 435
11195.35 450
11196.35 454
11197.35 411
11198.35 418
11199.35 426
11200.35 443
11201.35 435
11202.35 467
11203.35 444
11204.35 478
11205.35 497
11206.35 459
11207.35 442
11208.35 432
11209.35 471
11210.35 463
11211.35 434
11212.35 493
11213.35 470
11214.35 477
11215.34 468
11216.35 442
11217.35 441
11218.35 437
11219.35 466
11220.35 467
11221.35 478
11222.35 417
11223.35 466
11224.35 434
11225.35 441
11226.35 482
11227.35 484
11228.35 450
11229.35 460
11230.35 473
11231.35 474
11232.35 461
11233.35 478
11234.35 484
11235.35 466
11236.35 501
11237.36 498
11238.36 477
11239.36 463
11240.36 473
11241.36 473
11242.36 467
11243.36 493
11244.36 476
11245.36 502
11246.37 520
11247.37 477
11248.37 472
11249.37 488
11250.37 510
11251.37 501
11252.38 528
11253.38 508
11254.38 489
11255.38 517
11256.38 492
11257.38 501
11258.39 497
11259.39 502
11260.39 496
11261.39 510
11262.39 524
11263.40 525
11264.40 490
11265.40 532
11266.40 525
11267.40 535
11268.41 532
11269.41 508
11270.41 548
11271.41 545
11272.42 534
11273.42 550
11274.42 567
11275.42 563
11276.43 605
11277.43 606
11278.43 608
11279.44 580
11280.44 594
11281.44 569
11282.44 573
11283.45 556
11284.45 554
11285.45 554
11286.46 559
11287.46 540
11288.46 520
11289.47 532
11290.47 473
11291.47 500
11292.48 493
11293.48 494
11294.48 485
11295.49 511
11296.49 499
11297.49 464
11298.50 497
11299.50 522
11300.51 469
11301.51 469
11302.51 488
11303.52 470
11304.52 451
11305.53 495
11306.53 499
11307.53 497
11308.54 486
11309.54 501
11310.55 492
11311.55 520
11312.55 471
11313.56 486
11314.56 513
11315.57 485
11316.57 488
11317.58 502
11318.58 518
11319.59 513
11320.59 484
11321.59 543
11322.60 508
11323.60 537
11324.61 543
11325.61 513
11326.62 537
11327.62 519
11328.63 533
11329.63 554
11330.64 537
11331.64 505
11332.65 499
11333.65 471
11334.66 506
11335.67 462
11336.67 499
11337.68 545
11338.68 537
11339.69 508
11340.69 538
11341.70 537
11342.70 532
11343.71 533
11344.72 565
11345.72 579
11346.73 537
11347.73 560
11348.74 515
11349.74 490
11350.75 457
11351.76 504
11352.76 489
11353.77 508
11354.78 494
11355.78 493
11356.79 497
11357.79 510
11358.80 506
11359.81 538
11360.81 524
11361.82 506
11362.83 534
11363.83 526
11364.84 547
11365.85 512
11366.85 510
11367.86 499
11368.87 534
11369.87 544
11370.88 509
11371.89 501
11372.89 491
11373.90 519
11374.91 513
11375.92 485
11376.92 498
11377.93 528
11378.94 511
11379.94 528
11380.95 510
11381.96 485
11382.97 491
11383.97 526
11384.98 519
11385.99 498
11387.00 503
11388.00 503
11389.01 511
11390.02 516
11391.03 543
11392.04 530
11393.04 533
11394.05 540
11395.06 551
11396.07 492
11397.08 508
11398.08 533
11399.09 562
11400.10 534
11401.11 554
11402.12 571
11403.12 560
11404.13 550
11405.14 524
11406.15 552
11407.16 534
11408.17 548
11409.18 546
11410.18 550
11411.19 555
11412.20 594
11413.21 543
11414.22 535
11415.23 526
11416.24 561
11417.25 555
11418.25 538
11419.26 530
11420.27 581
11421.28 580
11422.29 541
11423.30 540
11424.31 576
11425.32 584
11426.33 552
11427.34 580
11428.35 525
11429.36 556
11430.37 574
11431.38 604
11432.39 587
11433.39 592
11434.40 562
11435.41 591
11436.42 572
11437.43 578
11438.44 598
11439.45 592
11440.46 621
11441.47 597
11442.48 644
11443.49 598
11444.50 571
11445.51 601
11446.52 601
11447.53 608
11448.55 618
11449.56 623
11450.57 632
11451.58 598
11452.59 622
11453.60 621
11454.61 645
11455.62 656
11456.63 581
11457.64 615
11458.65 609
11459.66 662
11460.67 652
11461.68 644
11462.69 584
11463.71 652
11464.72 611
11465.73 664
11466.74 655
11467.75 634
11468.76 638
11469.77 667
11470.78 665
11471.80 679
11472.81 695
11473.82 660
11474.83 688
11475.84 671
11476.85 702
11477.86 695
11478.88 715
11479.89 733
11480.90 733
11481.91 717
11482.92 755
11483.93 724
11484.95 743
11485.96 729
11486.97 738
11487.98 795
11489.00 778
11490.01 798
11491.02 818
11492.03 837
11493.04 824
11494.06 848
11495.07 840
11496.08 835
11497.09 862
11498.11 870
11499.12 853
11500.13 865
11501.14 891
11502.16 895
11503.17 896
11504.18 894
11505.20 936
11506.21 949
11507.22 1026
11508.23 995
11509.25 983
11510.26 983
11511.27 1038
11512.29 1036
11513.30 1097
11514.31 1105
11515.33 1139
11516.34 1132
11517.35 1179
11518.37 1261
11519.38 1283
11520.39 1269
11521.41 1311
11522.42 1394
11523.43 1400
11524.45 1478
11525.46 1486
11526.47 1530
11527.49 1625
11528.50 1666
11529.52 1698
11530.53 1751
11531.54 1790
11532.56 1793
11533.57 1947
11534.59 2130
11535.60 2227
11536.62 2457
11537.63 2636
11538.64 2832
11539.66 3018
11540.67 3222
11541.69 3308
11542.70 3398
11543.72 3408
11544.73 3332
11545.75 3141
11546.76 2988
11547.77 2661
11548.79 2436
11549.80 2176
11550.82 1991
11551.83 1789
11552.85 1648
11553.86 1460
11554.88 1384
11555.89 1313
11556.91 1298
11557.92 1206
11558.94 1174
11559.95 1135
11560.97 1105
11561.99 1140
11563.00 1049
11564.02 1041
11565.03 1040
11566.05 1053
11567.06 1021
11568.08 1051
11569.09 1062
11570.11 1031
11571.13 1014
11572.14 1016
11573.16 1014
11574.17 1033
11575.19 999
11576.20 957
11577.22 967
11578.24 980
11579.25 973
11580.27 987
11581.29 952
11582.30 965
11583.32 960
11584.33 952
11585.35 933
11586.37 933
11587.38 912
11588.40 918
11589.42 907
11590.43 891
11591.45 927
11592.47 921
11593.48 914
11594.50 942
11595.52 957
11596.53 950
11597.55 1052
11598.57 1128
11599.58 1099
11600.60 1123
11601.62 1147
11602.64 1150
11603.65 1186
11604.67 1218
11605.69 1190
11606.70 1206
11607.72 1140
11608.74 1063
11609.76 1037
11610.77 1000
11611.79 999
11612.81 963
11613.83 951
11614.84 942
11615.86 964
11616.88 985
11617.90 961
11618.92 948
11619.93 988
11620.95 968
11621.97 932
11622.99 929
11624.01 949
11625.02 935
11626.04 915
11627.06 889
11628.08 857
11629.10 919
11630.11 885
11631.13 860
11632.15 828
11633.17 849
11634.19 839
11635.21 842
11636.23 807
11637.24 782
11638.26 787
11639.28 787
11640.30 770
11641.32 765
11642.34 765
11643.36 770
11644.38 761
11645.39 744
11646.41 744
11647.43 729
11648.45 716
11649.47 704
11650.49 681
11651.51 695
11652.53 699
11653.55 655
11654.57 681
11655.59 702
11656.61 687
11657.63 669
11658.65 662
11659.67 688
11660.69 646
11661.70 642
11662.72 637
11663.74 644
11664.76 636
11665.78 691
11666.80 651
11667.82 631
11668.84 613
11669.86 622
11670.88 640
11671.90 609
11672.92 624
11673.95 617
11674.97 612
11675.99 595
11677.01 585
11678.03 583
11679.05 619
11680.07 603
11681.09 599
11682.11 556
11683.13 575
11684.15 584
11685.17 595
11686.19 600
11687.21 605
11688.23 599
11689.25 609
11690.28 583
11691.30 565
11692.32 588
11693.34 576
11694.36 561
11695.38 568
11696.40 544
11697.42 531
11698.44 585
11699.47 535
11700.49 523
11701.51 506
11702.53 531
11703.55 505
11704.57 501
11705.60 500
11706.62 496
11707.64 504
11708.66 494
11709.68 547
11710.70 524
11711.73 524
11712.75 526
11713.77 501
11714.79 531
11715.81 474
11716.84 492
11717.86 494
11718.88 449
11719.90 477
11720.92 488
11721.95 455
11722.97 490
11723.99 512
11725.01 467
11726.04 484
11727.06 475
11728.08 463
11729.11 447
11730.13 451
11731.15 460
11732.17 465
11733.20 463
11734.22 452
11735.24 476
11736.26 482
11737.29 489
11738.31 459
11739.33 445
11740.36 449
11741.38 448
11742.40 478
11743.43 456
11744.45 460
11745.47 462
11746.50 433
11747.52 426
11748.54 453
11749.57 441
11750.59 432
11751.62 433
11752.64 445
11753.66 400
11754.69 416
11755.71 409
11756.73 395
11757.76 410
11758.78 413
11759.81 431
11760.83 409
11761.85 419
11762.88 415
11763.90 425
11764.93 440
11765.95 432
11766.98 413
11768.00 425
11769.02 440
11770.05 421
11771.07 418
11772.10 429
11773.12 451
11774.15 419
11775.17 421
11776.20 427
11777.22 416
11778.25 417
11779.27 415
11780.30 407
11781.32 408
11782.35 399
11783.37 412
11784.40 398
11785.42 418
11786.45 402
11787.47 412
11788.50 436
11789.52 407
11790.55 425
11791.57 407
11792.60 399
11793.62 359
11794.65 417
11795.67 424
11796.70 416
11797.73 424
11798.75 410
11799.78 412
11800.80 405
11801.83 408
11802.85 402
11803.88 406
11804.91 379
11805.93 409
11806.96 440
11807.98 411
11809.01 375
11810.04 400
11811.06 424
11812.09 432
11813.12 411
11814.14 409
11815.17 413
11816.19 399
11817.22 424
11818.25 411
11819.27 404
11820.30 393
11821.33 430
11822.35 409
11823.38 397
11824.41 389
11825.44 403
11826.46 392
11827.49 395
11828.52 380
11829.54 418
11830.57 444
11831.60 427
11832.62 432
11833.65 436
11834.68 440
11835.71 412
11836.73 399
11837.76 433
11838.79 448
11839.82 403
11840.84 390
11841.87 434
11842.90 425
11843.93 444
11844.95 442
11845.98 406
11847.01 412
11848.04 405
11849.07 422
11850.09 446
11851.12 423
11852.15 410
11853.18 455
11854.21 435
11855.23 423
11856.26 420
11857.29 421
11858.32 474
11859.35 477
11860.38 444
11861.40 470
11862.43 462
11863.46 456
11864.49 448
11865.52 446
11866.55 458
11867.58 496
11868.60 493
11869.63 486
11870.66 483
11871.69 467
11872.72 490
11873.75 490
11874.78 474
11875.81 446
11876.84 496
11877.86 486
11878.89 469
11879.92 520
11880.95 521
11881.98 483
11883.01 536
11884.04 526
11885.07 500
11886.10 525
11887.13 503
11888.16 546
11889.19 534
11890.22 573
11891.25 561
11892.28 550
11893.31 543
11894.34 529
11895.37 559
11896.40 580
11897.43 572
11898.46 596
11899.49 621
11900.52 630
11901.55 643
11902.58 647
11903.61 713
11904.64 732
11905.67 747
11906.70 750
11907.73 738
11908.76 715
11909.79 705
11910.82 704
11911.85 670
11912.88 656
11913.91 651
11914.94 646
11915.97 630
11917.01 615
11918.04 641
11919.07 645
11920.10 621
11921.13 603
11922.16 600
11923.19 626
11924.22 653
11925.25 633
11926.28 619
11927.32 645
11928.35 649
11929.38 719
11930.41 734
11931.44 759
11932.47 784
11933.50 784
11934.54 827
11935.57 805
11936.60 799
11937.63 766
11938.66 751
11939.70 732
11940.73 702
11941.76 642
11942.79 622
11943.82 630
11944.85 617
11945.89 607
11946.92 580
11947.95 567
11948.98 550
11950.02 576
11951.05 568
11952.08 545
11953.11 546
11954.15 518
11955.18 531
11956.21 545
11957.24 536
11958.28 535
11959.31 537
11960.34 555
11961.37 571
11962.41 547
11963.44 535
11964.47 523
11965.51 551
11966.54 547
11967.57 562
11968.60 574
11969.64 565
11970.67 521
11971.70 552
11972.74 541
11973.77 565
11974.80 557
11975.84 563
11976.87 527
11977.90 550
11978.94 543
11979.97 543
11981.00 564
11982.04 548
11983.07 543
11984.11 528
11985.14 539
11986.17 546
11987.21 549
11988.24 547
11989.28 559
11990.31 565
11991.34 577
11992.38 566
11993.41 549
11994.45 544
11995.48 582
11996.51 594
11997.55 591
11998.58 583
11999.62 580
12000.65 565
12001.69 555
12002.72 597
12003.76 569
12004.79 589
12005.82 602
12006.86 603
12007.89 584
12008.93 599
12009.96 599
12011.00 599
12012.03 595
12013.07 616
12014.10 621
12015.14 625
12016.17 642
12017.21 650
12018.24 684
12019.28 693
12020.32 680
12021.35 669
12022.39 658
12023.42 675
12024.46 647
12025.49 646
12026.53 686
12027.56 641
12028.60 654
12029.64 644
12030.67 638
12031.71 672
12032.74 666
12033.78 708
12034.81 662
12035.85 632
12036.89 675
12037.92 704
12038.96 675
12039.99 651
12041.03 630
12042.07 651
12043.10 646
12044.14 619
12045.18 628
12046.21 635
12047.25 680
12048.29 625
12049.32 614
12050.36 619
12051.40 623
12052.43 627
12053.47 631
12054.51 628
12055.54 614
12056.58 656
12057.62 672
12058.65 616
12059.69 675
12060.73 694
12061.76 714
12062.80 632
12063.84 659
12064.88 632
12065.91 617
12066.95 602
12067.99 613
12069.03 603
12070.06 602
12071.10 571
12072.14 556
12073.18 598
12074.21 555
12075.25 575
12076.29 560
12077.33 586
12078.36 561
12079.40 567
12080.44 523
12081.48 555
12082.52 558
12083.55 544
12084.59 584
12085.63 558
12086.67 534
12087.71 530
12088.74 554
12089.78 557
12090.82 576
12091.86 564
12092.90 582
12093.94 610
12094.98 618
12096.01 598
12097.05 569
12098.09 582
12099.13 622
12100.17 577
12101.21 565
12102.25 564
12103.28 622
12104.32 615
12105.36 616
12106.40 643
12107.44 587
12108.48 621
12109.52 621
12110.56 621
12111.60 551
12112.64 565
12113.68 555
12114.72 579
12115.76 520
12116.79 495
12117.83 566
12118.87 538
12119.91 510
12120.95 487
12121.99 488
12123.03 487
12124.07 529
12125.11 488
12126.15 490
12127.19 497
12128.23 441
12129.27 467
12130.31 475
12131.35 519
12132.39 466
12133.43 450
12134.47 485
12135.51 503
12136.55 481
12137.59 462
12138.63 483
12139.67 480
12140.71 478
12141.76 464
12142.80 458
12143.84 494
12144.88 495
12145.92 475
12146.96 480
12148.00 459
12149.04 463
12150.08 475
12151.12 471
12152.16 440
12153.20 476
12154.25 437
12155.29 460
12156.33 443
12157.37 439
12158.41 451
12159.45 452
12160.49 477
12161.53 456
12162.58 433
12163.62 415
12164.66 433
12165.70 480
12166.74 469
12167.78 450
12168.82 435
12169.87 445
12170.91 472
12171.95 434
12172.99 440
12174.03 415
12175.08 444
12176.12 456
12177.16 437
12178.20 426
12179.24 432
12180.29 470
12181.33 408
12182.37 424
12183.41 402
12184.46 433
12185.50 432
12186.54 422
12187.58 432
12188.63 423
12189.67 426
12190.71 431
12191.75 449
12192.80 417
12193.84 430
12194.88 393
12195.92 424
12196.97 386
12198.01 386
12199.05 431
12200.10 444
12201.14 403
12202.18 416
12203.23 419
12204.27 422
12205.31 424
12206.36 435
12207.40 420
12208.44 421
12209.49 418
12210.53 422
12211.57 419
12212.62 395
12213.66 395
12214.70 404
12215.75 404
12216.79 401
12217.84 389
12218.88 415
12219.92 444
12220.97 419
12222.01 399
12223.06 377
12224.10 433
12225.14 422
12226.19 438
12227.23 410
12228.28 398
12229.32 399
12230.36 404
12231.41 422
12232.45 405
12233.50 392
12234.54 364
12235.59 411
12236.63 401
12237.68 388
12238.72 368
12239.77 372
12240.81 409
12241.86 396
12242.90 373
12243.94 371
12244.99 404
12246.03 381
12247.08 410
12248.13 393
12249.17 407
12250.22 387
12251.26 426
12252.31 386
12253.35 393
12254.40 399
12255.44 369
12256.49 393
12257.53 388
12258.58 390
12259.62 386
12260.67 369
12261.72 369
12262.76 404
12263.81 352
12264.85 380
12265.90 347
12266.94 367
12267.99 348
12269.04 367
12270.08 348
12271.13 355
12272.17 343
12273.22 347
12274.27 376
12275.31 344
12276.36 329
12277.41 371
12278.45 394
12279.50 325
12280.55 353
12281.59 329
12282.64 375
12283.69 372
12284.73 364
12285.78 352
12286.83 341
12287.87 343
12288.92 355
12289.97 347
12291.01 329
12292.06 328
12293.11 352
12294.15 350
12295.20 308
12296.25 345
12297.30 333
12298.34 342
12299.39 330
12300.44 343
12301.48 349
12302.53 354
12303.58 320
12304.63 341
12305.67 333
12306.72 355
12307.77 347
12308.82 345
12309.87 343
12310.91 329
12311.96 363
12313.01 359
12314.06 339
12315.10 337
12316.15 350
12317.20 344
12318.25 325
12319.30 330
12320.34 349
12321.39 338
12322.44 337
12323.49 345
12324.54 349
12325.59 321
12326.63 333
12327.68 327
12328.73 328
12329.78 322
12330.83 331
12331.88 348
12332.93 326
12333.98 327
12335.02 337
12336.07 334
12337.12 297
12338.17 345
12339.22 333
12340.27 346
12341.32 331
12342.37 342
12343.42 359
12344.47 353
12345.51 333
12346.56 295
12347.61 336
12348.66 307
12349.71 369
12350.76 328
12351.81 339
12352.86 321
12353.91 354
12354.96 321
12356.01 332
12357.06 333
12358.11 339
12359.16 352
12360.21 321
12361.26 316
12362.31 315
12363.36 326
12364.41 319
12365.46 336
12366.51 354
12367.56 338
12368.61 329
12369.66 319
12370.71 339
12371.76 346
12372.81 373
12373.86 346
12374.91 342
12375.96 327
12377.01 339
12378.06 338
12379.11 370
12380.17 332
12381.22 330
12382.27 344
12383.32 329
12384.37 307
12385.42 344
12386.47 333
12387.52 331
12388.57 333
12389.62 334
12390.67 339
12391.73 313
12392.78 352
12393.83 348
12394.88 316
12395.93 310
12396.98 343
12398.03 351
12399.09 330
12400.14 330
12401.19 340
12402.24 314
12403.29 299
12404.34 282
12405.40 336
12406.45 349
12407.50 335
12408.55 308
12409.60 330
12410.66 361
12411.71 343
12412.76 346
12413.81 329
12414.86 329
12415.92 320
12416.97 348
12418.02 338
12419.07 360
12420.13 342
12421.18 337
12422.23 369
12423.28 344
12424.34 354
12425.39 361
12426.44 331
12427.49 322
12428.55 343
12429.60 364
12430.65 359
12431.71 340
12432.76 368
12433.81 335
12434.86 368
12435.92 376
12436.97 352
12438.02 348
12439.08 338
12440.13 345
12441.18 363
12442.24 363
12443.29 336
12444.34 373
12445.40 390
12446.45 357
12447.50 352
12448.56 377
12449.61 383
12450.67 379
12451.72 358
12452.77 359
12453.83 377
12454.88 364
12455.94 360
12456.99 391
12458.04 406
12459.10 380
12460.15 371
12461.21 387
12462.26 394
12463.31 396
12464.37 405
12465.42 409
12466.48 404
12467.53 418
12468.59 424
12469.64 424
12470.70 448
12471.75 482
12472.80 510
12473.86 528
12474.91 498
12475.97 510
12477.02 552
12478.08 601
12479.13 571
12480.19 598
12481.24 615
12482.30 620
12483.35 598
12484.41 615
12485.46 582
12486.52 564
12487.57 529
12488.63 527
12489.69 471
12490.74 453
12491.80 432
12492.85 430
12493.91 403
12494.96 404
12496.02 391
12497.07 390
12498.13 400
12499.19 375
12500.24 436
12501.30 407
12502.35 385
12503.41 397
12504.47 412
12505.52 400
12506.58 406
12507.63 383
12508.69 388
12509.75 389
12510.80 402
12511.86 423
12512.91 402
12513.97 385
12515.03 376
12516.08 432
12517.14 396
12518.20 398
12519.25 411
12520.31 419
12521.37 382
12522.42 411
12523.48 405
12524.54 417
12525.59 378
12526.65 382
12527.71 407
12528.77 415
12529.82 389
12530.88 373
12531.94 419
12532.99 387
12534.05 403
12535.11 409
12536.17 406
12537.22 386
12538.28 391
12539.34 398
12540.40 382
12541.45 388
12542.51 395
12543.57 399
12544.63 369
12545.68 412
12546.74 401
12547.80 388
12548.86 407
12549.92 428
12550.97 399
12552.03 433
12553.09 426
12554.15 459
12555.21 422
12556.26 426
12557.32 452
12558.38 442
12559.44 472
12560.50 439
12561.56 432
12562.61 424
12563.67 425
12564.73 434
12565.79 424
12566.85 404
12567.91 424
12568.97 418
12570.02 427
12571.08 441
12572.14 416
12573.20 434
12574.26 402
12575.32 435
12576.38 425
12577.44 421
12578.50 411
12579.56 401
12580.61 423
12581.67 439
12582.73 433
12583.79 405
12584.85 388
12585.91 412
12586.97 399
12588.03 411
12589.09 397
12590.15 399
12591.21 389
12592.27 421
12593.33 422
12594.39 438
12595.45 418
12596.51 400
12597.57 433
12598.63 385
12599.69 416
12600.75 402
12601.81 438
12602.87 432
12603.93 451
12604.99 442
12606.05 442
12607.11 457
12608.17 436
12609.23 461
12610.29 489
12611.35 455
12612.41 447
12613.47 472
12614.53 479
12615.59 479
12616.66 475
12617.72 487
12618.78 508
12619.84 471
12620.90 499
12621.96 497
12623.02 509
12624.08 518
12625.14 540
12626.20 569
12627.26 553
12628.33 550
12629.39 523
12630.45 520
12631.51 529
12632.57 560
12633.63 547
12634.69 585
12635.76 567
12636.82 556
12637.88 535
12638.94 505
12640.00 511
12641.06 501
12642.13 563
12643.19 515
12644.25 471
12645.31 468
12646.37 481
12647.44 462
12648.50 469
12649.56 469
12650.62 454
12651.68 477
12652.75 462
12653.81 468
12654.87 435
12655.93 480
12657.00 469
12658.06 472
12659.12 479
12660.18 489
12661.25 496
12662.31 461
12663.37 486
12664.43 451
12665.50 494
12666.56 496
12667.62 499
12668.69 491
12669.75 492
12670.81 443
12671.88 489
12672.94 514
12674.00 502
12675.06 489
12676.13 499
12677.19 479
12678.25 500
12679.32 503
12680.38 488
12681.44 509
12682.51 511
12683.57 523
12684.64 479
12685.70 514
12686.76 513
12687.83 537
12688.89 501
12689.95 512
12691.02 534
12692.08 550
12693.15 555
12694.21 534
12695.27 576
12696.34 590
12697.40 588
12698.47 596
12699.53 577
12700.59 561
12701.66 590
12702.72 639
12703.79 636
12704.85 638
12705.92 630
12706.98 658
12708.05 637
12709.11 610
12710.18 622
12711.24 655
12712.30 643
12713.37 629
12714.43 604
12715.50 627
12716.56 643
12717.63 629
12718.69 627
12719.76 613
12720.82 602
12721.89 618
12722.95 631
12724.02 589
12725.09 612
12726.15 609
12727.22 582
12728.28 615
12729.35 586
12730.41 631
12731.48 647
12732.54 654
12733.61 688
12734.68 615
12735.74 640
12736.81 660
12737.87 628
12738.94 654
12740.00 627
12741.07 625
12742.14 590
12743.20 607
12744.27 561
12745.33 598
12746.40 586
12747.47 537
12748.53 522
12749.60 557
12750.67 583
12751.73 561
12752.80 549
12753.87 572
12754.93 537
12756.00 520
12757.07 505
12758.13 540
12759.20 536
12760.27 514
12761.33 514
12762.40 486
12763.47 515
12764.53 497
12765.60 531
12766.67 509
12767.73 512
12768.80 519
12769.87 497
12770.94 510
12772.00 497
12773.07 456
12774.14 468
12775.21 465
12776.27 465
12777.34 425
12778.41 461
12779.48 506
12780.54 475
12781.61 465
12782.68 462
12783.75 450
12784.81 473
12785.88 466
12786.95 470
12788.02 457
12789.09 443
12790.15 450
12791.22 455
12792.29 457
12793.36 431
12794.43 449
12795.49 421
12796.56 450
12797.63 465
12798.70 419
12799.77 436
12800.84 444
12801.90 432
12802.97 421
12804.04 443
12805.11 436
12806.18 431
12807.25 444
12808.32 396
12809.39 406
12810.45 426
12811.52 433
12812.59 437
12813.66 454
12814.73 464
12815.80 451
12816.87 454
12817.94 471
12819.01 480
12820.08 443
12821.15 471
12822.21 466
12823.28 461
12824.35 457
12825.42 426
12826.49 460
12827.56 456
12828.63 454
12829.70 481
12830.77 473
12831.84 479
12832.91 464
12833.98 435
12835.05 460
12836.12 460
12837.19 461
12838.26 427
12839.33 448
12840.40 424
12841.47 416
12842.54 452
12843.61 420
12844.68 441
12845.75 406
12846.82 394
12847.89 405
12848.96 432
12850.03 427
12851.10 435
12852.18 409
12853.25 401
12854.32 411
12855.39 385
12856.46 371
12857.53 404
12858.60 375
12859.67 370
12860.74 388
12861.81 389
12862.88 400
12863.96 372
12865.03 398
12866.10 395
12867.17 402
12868.24 375
12869.31 412
12870.38 367
12871.45 392
12872.53 395
12873.60 358
12874.67 355
12875.74 374
12876.81 352
12877.88 365
12878.96 380
12880.03 350
12881.10 354
12882.17 356
12883.24 376
12884.31 358
12885.39 345
12886.46 348
12887.53 349
12888.60 367
12889.68 335
12890.75 340
12891.82 334
12892.89 343
12893.96 349
12895.04 334
12896.11 340
12897.18 350
12898.25 322
12899.33 325
12900.40 319
12901.47 350
12902.54 348
12903.62 335
12904.69 312
12905.76 324
12906.84 327
12907.91 314
12908.98 324
12910.06 338
12911.13 313
12912.20 306
12913.27 319
12914.35 343
12915.42 327
12916.49 328
12917.57 339
12918.64 330
12919.71 317
12920.79 292
12921.86 326
12922.94 303
12924.01 293
12925.08 291
12926.16 306
12927.23 278
12928.30 296
12929.38 304
12930.45 303
12931.53 296
12932.60 299
12933.67 317
12934.75 321
12935.82 312
12936.90 307
12937.97 294
12939.04 301
12940.12 315
12941.19 292
12942.27 304
12943.34 302
12944.42 304
12945.49 304
12946.56 293
12947.64 274
12948.71 322
12949.79 301
12950.86 298
12951.94 287
12953.01 289
12954.09 312
12955.16 302
12956.24 318
12957.31 280
12958.39 276
12959.46 284
12960.54 299
12961.61 286
12962.69 263
12963.76 268
12964.84 281
12965.91 309
12966.99 286
12968.07 288
12969.14 275
12970.22 296
12971.29 296
12972.37 285
12973.44 306
12974.52 292
12975.59 292
12976.67 302
12977.75 302
12978.82 301
12979.90 298
12980.97 291
12982.05 316
12983.13 292
12984.20 286
12985.28 292
12986.35 309
12987.43 276
12988.51 296
12989.58 291
12990.66 298
12991.74 310
12992.81 296
12993.89 313
12994.97 285
12996.04 302
12997.12 325
12998.20 290
12999.27 276
13000.35 308
13001.43 296
13002.50 298
13003.58 281
13004.66 279
13005.73 276
13006.81 297
13007.89 292
13008.97 311
13010.04 289
13011.12 304
13012.20 306
13013.27 299
13014.35 271
13015.43 301
13016.51 308
13017.58 276
13018.66 295
13019.74 279
13020.82 303
13021.89 259
13022.97 277
13024.05 287
13025.13 320
13026.21 301
13027.28 294
13028.36 303
13029.44 285
13030.52 282
13031.60 280
13032.67 298
13033.75 308
13034.83 291
13035.91 272
13036.99 296
13038.07 267
13039.14 292
13040.22 287
13041.30 308
13042.38 309
13043.46 301
13044.54 295
13045.62 277
13046.69 287
13047.77 302
13048.85 294
13049.93 276
13051.01 302
13052.09 284
13053.17 278
13054.25 253
13055.33 271
13056.40 280
13057.48 278
13058.56 265
13059.64 318
13060.72 294
13061.80 305
13062.88 276
13063.96 301
13065.04 295
13066.12 298
13067.20 283
13068.28 271
13069.36 294
13070.44 282
13071.52 296
13072.60 281
13073.68 281
13074.76 278
13075.84 299
13076.92 258
13078.00 298
13079.08 270
13080.16 274
13081.24 295
13082.32 264
13083.40 267
13084.48 270
13085.56 282
13086.64 265
13087.72 284
13088.80 260
13089.88 294
13090.96 275
13092.04 289
13093.12 259
13094.20 294
13095.28 279
13096.36 293
13097.44 289
13098.52 280
13099.61 303
13100.69 281
13101.77 297
13102.85 277
13103.93 277
13105.01 279
13106.09 310
13107.17 280
13108.25 285
13109.34 290
13110.42 301
13111.50 291
13112.58 286
13113.66 297
13114.74 294
13115.82 302
13116.91 291
13117.99 304
13119.07 299
13120.15 316
13121.23 297
13122.31 293
13123.40 311
13124.48 293
13125.56 309
13126.64 305
13127.72 306
13128.81 318
13129.89 310
13130.97 310
13132.05 338
13133.14 292
13134.22 319
13135.30 304
13136.38 327
13137.47 291
13138.55 279
13139.63 278
13140.71 304
13141.80 308
13142.88 305
13143.96 276
13145.04 291
13146.13 316
13147.21 290
13148.29 311
13149.38 313
13150.46 307
13151.54 284
13152.62 270
13153.71 279
13154.79 304
13155.87 296
13156.96 286
13158.04 284
13159.12 291
13160.21 277
13161.29 321
13162.37 295
13163.46 271
13164.54 282
13165.62 299
13166.71 336
13167.79 309
13168.88 321
13169.96 280
13171.04 298
13172.13 282
13173.21 303
13174.30 304
13175.38 301
13176.46 307
13177.55 315
13178.63 304
13179.72 311
13180.80 303
13181.88 313
13182.97 306
13184.05 282
13185.14 315
13186.22 290
13187.31 325
13188.39 291
13189.48 307
13190.56 321
13191.65 326
13192.73 303
13193.81 316
13194.90 315
13195.98 292
13197.07 298
13198.15 320
13199.24 331
13200.32 301
13201.41 312
13202.49 291
13203.58 312
13204.67 304
13205.75 299
13206.84 307
13207.92 323
13209.01 324
13210.09 302
13211.18 289
13212.26 301
13213.35 289
13214.43 305
13215.52 317
13216.61 278
13217.69 298
13218.78 285
13219.86 317
13220.95 293
13222.04 307
13223.12 304
13224.21 331
13225.29 295
13226.38 326
13227.47 313
13228.55 291
13229.64 283
13230.72 300
13231.81 286
13232.90 284
13233.98 337
13235.07 294
13236.16 319
13237.24 305
13238.33 343
13239.42 319
13240.50 325
13241.59 318
13242.68 322
13243.76 354
13244.85 306
13245.94 314
13247.02 358
13248.11 341
13249.20 311
13250.29 319
13251.37 311
13252.46 318
13253.55 324
13254.63 331
13255.72 325
13256.81 338
13257.90 318
13258.98 355
13260.07 355
13261.16 346
13262.25 323
13263.33 330
13264.42 313
13265.51 327
13266.60 357
13267.69 335
13268.77 345
13269.86 355
13270.95 341
13272.04 340
13273.13 357
13274.21 361
13275.30 341
13276.39 337
13277.48 370
13278.57 348
13279.65 363
13280.74 377
13281.83 391
13282.92 361
13284.01 352
13285.10 372
13286.19 370
13287.27 373
13288.36 365
13289.45 364
13290.54 374
13291.63 398
13292.72 348
13293.81 342
13294.90 375
13295.98 422
13297.07 381
13298.16 364
13299.25 385
13300.34 408
13301.43 392
13302.52 397
13303.61 405
13304.70 385
13305.79 374
13306.88 373
13307.97 410
13309.06 404
13310.15 392
13311.24 396
13312.32 400
13313.41 406
13314.50 379
13315.59 413
13316.68 415
13317.77 398
13318.86 392
13319.95 400
13321.04 397
13322.13 398
13323.22 411
13324.31 422
13325.40 411
13326.49 407
13327.58 419
13328.68 412
13329.77 418
13330.86 405
13331.95 447
13333.04 428
13334.13 417
13335.22 418
13336.31 433
13337.40 437
13338.49 493
13339.58 438
13340.67 458
13341.76 432
13342.85 443
13343.94 449
13345.04 462
13346.13 447
13347.22 440
13348.31 477
13349.40 448
13350.49 439
13351.58 452
13352.67 470
13353.77 431
13354.86 461
13355.95 405
13357.04 452
13358.13 433
13359.22 461
13360.31 454
13361.41 468
13362.50 482
13363.59 433
13364.68 497
13365.77 509
13366.87 477
13367.96 489
13369.05 485
13370.14 486
13371.23 514
13372.33 486
13373.42 497
13374.51 500
13375.60 517
13376.69 462
13377.79 455
13378.88 456
13379.97 431
13381.06 441
13382.16 415
13383.25 436
13384.34 410
13385.43 394
13386.53 388
13387.62 407
13388.71 392
13389.81 398
13390.90 429
13391.99 423
13393.08 386
13394.18 415
13395.27 398
13396.36 392
13397.46 390
13398.55 358
13399.64 391
13400.74 396
13401.83 398
13402.92 361
13404.02 397
13405.11 387
13406.20 389
13407.30 376
13408.39 362
13409.48 349
13410.58 365
13411.67 385
13412.77 363
13413.86 385
13414.95 363
13416.05 381
13417.14 386
13418.23 414
13419.33 386
13420.42 385
13421.52 404
13422.61 407
13423.71 390
13424.80 417
13425.89 402
13426.99 379
13428.08 379
13429.18 371
13430.27 417
13431.37 391
13432.46 378
13433.56 379
13434.65 418
13435.74 389
13436.84 417
13437.93 423
13439.03 397
13440.12 406
13441.22 411
13442.31 435
13443.41 412
13444.50 393
13445.60 406
13446.69 419
13447.79 399
13448.88 415
13449.98 438
13451.08 437
13452.17 419
13453.27 433
13454.36 406
13455.46 462
13456.55 459
13457.65 479
13458.74 459
13459.84 472
13460.94 458
13462.03 443
13463.13 451
13464.22 450
13465.32 438
13466.41 452
13467.51 463
13468.61 411
13469.70 433
13470.80 438
13471.90 419
13472.99 427
13474.09 461
13475.18 474
13476.28 433
13477.38 473
13478.47 474
13479.57 474
13480.67 457
13481.76 465
13482.86 475
13483.96 453
13485.05 447
13486.15 476
13487.25 434
13488.34 459
13489.44 481
13490.54 492
13491.63 492
13492.73 494
13493.83 496
13494.93 502
13496.02 490
13497.12 506
13498.22 537
13499.31 554
13500.41 544
13501.51 523
13502.61 523
13503.70 532
13504.80 526
13505.90 529
13507.00 551
13508.09 526
13509.19 528
13510.29 553
13511.39 537
13512.49 494
13513.58 502
13514.68 534
13515.78 510
13516.88 502
13517.98 485
13519.07 494
13520.17 440
13521.27 445
13522.37 442
13523.47 462
13524.57 462
13525.66 451
13526.76 488
13527.86 460
13528.96 445
13530.06 438
13531.16 457
13532.25 445
13533.35 468
13534.45 440
13535.55 436
13536.65 414
13537.75 456
13538.85 427
13539.95 434
13541.05 423
13542.14 437
13543.24 444
13544.34 406
13545.44 458
13546.54 379
13547.64 443
13548.74 388
13549.84 378
13550.94 392
13552.04 410
13553.14 385
13554.24 425
13555.34 374
13556.44 388
13557.54 388
13558.64 376
13559.74 387
13560.84 371
13561.94 412
13563.04 418
13564.13 422
13565.23 388
13566.34 421
13567.44 403
13568.54 409
13569.64 406
13570.74 411
13571.84 397
13572.94 393
13574.04 380
13575.14 377
13576.24 395
13577.34 404
13578.44 391
13579.54 373
13580.64 395
13581.74 387
13582.84 412
13583.94 402
13585.04 391
13586.14 403
13587.24 373
13588.35 362
13589.45 394
13590.55 398
13591.65 384
13592.75 384
13593.85 414
13594.95 404
13596.05 391
13597.15 420
13598.26 392
13599.36 391
13600.46 375
13601.56 370
13602.66 383
13603.76 412
13604.86 414
13605.97 392
13607.07 362
13608.17 376
13609.27 404
13610.37 426
13611.47 384
13612.58 397
13613.68 420
13614.78 415
13615.88 398
13616.98 403
13618.09 404
13619.19 395
13620.29 414
13621.39 388
13622.50 406
13623.60 414
13624.70 415
13625.80 384
13626.91 387
13628.01 430
13629.11 419
13630.21 438
13631.32 400
13632.42 386
13633.52 379
13634.62 412
13635.73 411
13636.83 453
13637.93 419
13639.04 417
13640.14 425
13641.24 432
13642.35 402
13643.45 417
13644.55 412
13645.65 416
13646.76 425
13647.86 404
13648.96 407
13650.07 401
13651.17 411
13652.28 382
13653.38 403
13654.48 420
13655.59 416
13656.69 391
13657.79 395
13658.90 429
13660.00 427
13661.11 420
13662.21 381
13663.31 387
13664.42 407
13665.52 399
13666.63 416
13667.73 402
13668.83 388
13669.94 435
13671.04 392
13672.15 423
13673.25 390
13674.36 406
13675.46 413
13676.56 424
13677.67 421
13678.77 416
13679.88 401
13680.98 404
13682.09 429
13683.19 430
13684.30 419
13685.40 405
13686.51 427
13687.61 449
13688.72 444
13689.82 421
13690.93 428
13692.03 437
13693.14 435
13694.24 429
13695.35 457
13696.45 427
13697.56 427
13698.66 434
13699.77 437
13700.87 438
13701.98 443
13703.09 459
13704.19 409
13705.30 411
13706.40 410
13707.51 423
13708.61 435
13709.72 440
13710.83 444
13711.93 450
13713.04 450
13714.14 473
13715.25 489
13716.36 501
13717.46 473
13718.57 459
13719.67 516
13720.78 469
13721.89 453
13722.99 503
13724.10 507
13725.21 478
13726.31 485
13727.42 486
13728.53 485
13729.63 490
13730.74 477
13731.85 509
13732.95 485
13734.06 492
13735.17 498
13736.27 518
13737.38 521
13738.49 521
13739.59 540
13740.70 528
13741.81 517
13742.92 561
13744.02 525
13745.13 543
13746.24 537
13747.35 570
13748.45 564
13749.56 584
13750.67 612
13751.78 620
13752.88 641
13753.99 634
13755.10 662
13756.21 643
13757.31 645
13758.42 677
13759.53 714
13760.64 710
13761.75 766
13762.85 770
13763.96 776
13765.07 787
13766.18 735
13767.29 742
13768.39 791
13769.50 849
13770.61 776
13771.72 803
13772.83 774
13773.94 714
13775.04 751
13776.15 768
13777.26 752
13778.37 729
13779.48 748
13780.59 719
13781.70 689
13782.80 664
13783.91 677
13785.02 664
13786.13 610
13787.24 601
13788.35 587
13789.46 564
13790.57 564
13791.68 550
13792.79 522
13793.90 550
13795.00 546
13796.11 530
13797.22 505
13798.33 533
13799.44 502
13800.55 490
13801.66 485
13802.77 515
13803.88 491
13804.99 485
13806.10 442
13807.21 487
13808.32 486
13809.43 464
13810.54 470
13811.65 472
13812.76 488
13813.87 496
13814.98 482
13816.09 477
13817.20 452
13818.31 457
13819.42 479
13820.53 446
13821.64 448
13822.75 456
13823.86 416
13824.97 435
13826.08 419
13827.19 449
13828.30 491
13829.41 440
13830.53 474
13831.64 451
13832.75 461
13833.86 471
13834.97 470
13836.08 456
13837.19 415
13838.30 437
13839.41 461
13840.52 439
13841.64 428
13842.75 464
13843.86 454
13844.97 448
13846.08 449
13847.19 439
13848.30 468
13849.41 460
13850.53 407
13851.64 444
13852.75 488
13853.86 466
13854.97 445
13856.08 441
13857.20 430
13858.31 443
13859.42 460
13860.53 452
13861.64 439
13862.76 426
13863.87 479
13864.98 498
13866.09 475
13867.20 446
13868.32 425
13869.43 435
13870.54 430
13871.65 457
13872.77 430
13873.88 446
13874.99 473
13876.10 463
13877.22 459
13878.33 483
13879.44 505
13880.55 474
13881.67 473
13882.78 455
13883.89 487
13885.01 491
13886.12 469
13887.23 479
13888.34 493
13889.46 510
13890.57 504
13891.68 515
13892.80 512
13893.91 515
13895.02 538
13896.14 558
13897.25 546
13898.36 542
13899.48 539
13900.59 561
13901.70 559
13902.82 545
13903.93 524
13905.05 515
13906.16 546
13907.27 498
13908.39 477
13909.50 468
13910.61 470
13911.73 456
13912.84 479
13913.96 463
13915.07 457
13916.19 447
13917.30 446
13918.41 420
13919.53 444
13920.64 457
13921.76 417
13922.87 452
13923.99 471
13925.10 446
13926.21 428
13927.33 406
13928.44 472
13929.56 457
13930.67 426
13931.79 430
13932.90 415
13934.02 414
13935.13 423
13936.25 424
13937.36 428
13938.48 430
13939.59 454
13940.71 418
13941.82 423
13942.94 414
13944.05 421
13945.17 434
13946.28 429
13947.40 385
13948.52 400
13949.63 374
13950.75 387
13951.86 408
13952.98 386
13954.09 388
13955.21 388
13956.32 398
13957.44 392
13958.56 410
13959.67 408
13960.79 357
13961.90 367
13963.02 401
13964.14 397
13965.25 392
13966.37 397
13967.48 393
13968.60 385
13969.72 376
13970.83 366
13971.95 360
13973.07 375
13974.18 388
13975.30 389
13976.42 400
13977.53 385
13978.65 416
13979.77 382
13980.88 412
13982.00 418
13983.12 396
13984.23 396
13985.35 390
13986.47 402
13987.58 392
13988.70 398
13989.82 374
13990.94 366
13992.05 389
13993.17 402
13994.29 388
13995.40 383
13996.52 407
13997.64 382
13998.76 381
13999.87 419
14000.99 402
14002.11 368
14003.23 395
14004.35 420
14005.46 428
14006.58 409
14007.70 402
14008.82 394
14009.93 400
14011.05 392
14012.17 395
14013.29 418
14014.41 408
14015.52 401
14016.64 386
14017.76 391
14018.88 372
14020.00 403
14021.12 386
14022.23 399
14023.35 374
14024.47 410
14025.59 428
14026.71 423
14027.83 400
14028.95 391
14030.06 375
14031.18 422
14032.30 418
14033.42 397
14034.54 399
14035.66 370
14036.78 397
14037.90 410
14039.02 422
14040.14 406
14041.25 422
14042.37 430
14043.49 456
14044.61 423
14045.73 429
14046.85 418
14047.97 430
14049.09 431
14050.21 455
14051.33 445
14052.45 445
14053.57 445
14054.69 468
14055.81 469
14056.93 447
14058.05 472
14059.17 470
14060.29 487
14061.41 433
14062.53 458
14063.65 457
14064.77 463
14065.89 444
14067.01 480
14068.13 475
14069.25 459
14070.37 486
14071.49 483
14072.61 510
14073.73 476
14074.85 499
14075.97 530
14077.09 518
14078.21 553
14079.33 556
14080.45 546
14081.57 548
14082.69 532
14083.82 577
14084.94 568
14086.06 542
14087.18 531
14088.30 565
14089.42 567
14090.54 506
14091.66 572
14092.78 572
14093.91 544
14095.03 555
14096.15 554
14097.27 571
14098.39 580
14099.51 568
14100.63 578
14101.76 584
14102.88 548
14104.00 582
14105.12 576
14106.24 578
14107.36 523
14108.49 554
14109.61 514
14110.73 539
14111.85 514
14112.97 493
14114.10 471
14115.22 488
14116.34 492
14117.46 502
14118.58 467
14119.71 445
14120.83 476
14121.95 474
14123.07 500
14124.20 436
14125.32 438
14126.44 405
14127.56 405
14128.69 418
14129.81 431
14130.93 414
14132.06 415
14133.18 398
14134.30 408
14135.42 403
14136.55 396
14137.67 401
14138.79 397
14139.92 421
14141.04 419
14142.16 394
14143.29 385
14144.41 438
14145.53 428
14146.66 383
14147.78 401
14148.90 402
14150.03 388
14151.15 376
14152.27 366
14153.40 371
14154.52 365
14155.64 401
14156.77 429
14157.89 390
14159.02 371
14160.14 377
14161.26 391
14162.39 393
14163.51 385
14164.64 367
14165.76 404
14166.88 401
14168.01 405
14169.13 392
14170.26 396
14171.38 377
14172.51 362
14173.63 384
14174.75 395
14175.88 377
14177.00 366
14178.13 384
14179.25 369
14180.38 376
14181.50 362
14182.63 359
14183.75 381
14184.88 353
14186.00 387
14187.13 366
14188.25 366
14189.38 350
14190.50 375
14191.63 328
14192.75 376
14193.88 354
14195.00 302
14196.13 336
14197.25 351
14198.38 337
14199.50 354
14200.63 368
14201.76 367
14202.88 331
14204.01 337
14205.13 369
14206.26 346
14207.38 334
14208.51 346
14209.64 350
14210.76 339
14211.89 339
14213.01 329
14214.14 366
14215.27 353
14216.39 330
14217.52 343
14218.64 335
14219.77 333
14220.90 329
14222.02 344
14223.15 334
14224.28 330
14225.40 332
14226.53 319
14227.66 327
14228.78 300
14229.91 349
14231.04 323
14232.16 309
14233.29 306
14234.42 311
14235.54 340
14236.67 341
14237.80 305
14238.92 319
14240.05 358
14241.18 343
14242.31 346
14243.43 331
14244.56 311
14245.69 305
14246.82 305
14247.94 342
14249.07 315
14250.20 339
14251.33 322
14252.45 330
14253.58 321
14254.71 319
14255.84 328
14256.96 316
14258.09 327
14259.22 295
14260.35 306
14261.47 295
14262.60 299
14263.73 319
14264.86 316
14265.99 287
14267.12 311
14268.24 321
14269.37 286
14270.50 288
14271.63 299
14272.76 303
14273.89 296
14275.01 289
14276.14 294
14277.27 326
14278.40 301
14279.53 304
14280.66 282
14281.79 292
14282.91 302
14284.04 297
14285.17 295
14286.30 303
14287.43 286
14288.56 287
14289.69 286
14290.82 313
14291.95 288
14293.08 274
14294.20 287
14295.33 262
14296.46 283
14297.59 288
14298.72 309
14299.85 290
14300.98 279
14302.11 318
14303.24 267
14304.37 254
14305.50 261
14306.63 263
14307.76 270
14308.89 265
14310.02 274
14311.15 304
14312.28 288
14313.41 284
14314.54 289
14315.67 264
14316.80 258
14317.93 296
14319.06 271
14320.19 251
14321.32 251
14322.45 257
14323.58 268
14324.71 273
14325.84 275
14326.97 267
14328.10 268
14329.23 259
14330.36 269
14331.49 272
14332.62 260
14333.76 242
14334.89 266
14336.02 271
14337.15 271
14338.28 268
14339.41 269
14340.54 273
14341.67 246
14342.80 253
14343.93 266
14345.07 267
14346.20 251
14347.33 274
14348.46 277
14349.59 276
14350.72 277
14351.85 271
14352.99 266
14354.12 245
14355.25 265
14356.38 255
14357.51 264
14358.64 259
14359.78 275
14360.91 267
14362.04 280
14363.17 253
14364.30 258
14365.44 256
14366.57 258
14367.70 268
14368.83 263
14369.96 266
14371.10 246
14372.23 275
14373.36 254
14374.49 268
14375.63 256
14376.76 269
14377.89 258
14379.02 266
14380.16 270
14381.29 272
14382.42 284
14383.55 251
14384.69 265
14385.82 272
14386.95 302
14388.09 256
14389.22 252
14390.35 258
14391.49 284
14392.62 269
14393.75 280
14394.89 279
14396.02 268
14397.15 257
14398.28 293
14399.42 286
14400.55 248
14401.69 264
14402.82 290
14403.95 259
14405.09 274
14406.22 269
14407.35 263
14408.49 244
14409.62 264
14410.75 266
14411.89 277
14413.02 269
14414.16 281
14415.29 275
14416.42 291
14417.56 267
14418.69 261
14419.83 264
14420.96 271
14422.10 289
14423.23 301
14424.36 281
14425.50 279
14426.63 293
14427.77 309
14428.90 290
14430.04 294
14431.17 280
14432.31 284
14433.44 302
14434.58 294
14435.71 281
14436.85 303
14437.98 284
14439.12 275
14440.25 333
14441.39 315
14442.52 307
14443.66 276
14444.79 298
14445.93 314
14447.06 282
14448.20 272
14449.33 291
14450.47 297
14451.60 308
14452.74 318
14453.87 310
14455.01 307
14456.14 301
14457.28 341
14458.42 324
14459.55 312
14460.69 299
14461.82 325
14462.96 324
14464.10 313
14465.23 301
14466.37 321
14467.50 304
14468.64 335
14469.78 320
14470.91 338
14472.05 344
14473.18 330
14474.32 325
14475.46 318
14476.59 308
14477.73 327
14478.87 323
14480.00 315
14481.14 288
14482.28 314
14483.41 307
14484.55 310
14485.69 325
14486.82 293
14487.96 306
14489.10 315
14490.23 314
14491.37 317
14492.51 285
14493.65 319
14494.78 323
14495.92 315
14497.06 292
14498.19 300
14499.33 316
14500.47 312
14501.61 318
14502.74 294
14503.88 298
14505.02 312
14506.16 307
14507.29 296
14508.43 319
14509.57 280
14510.71 302
14511.85 285
14512.98 291
14514.12 319
14515.26 308
14516.40 302
14517.54 312
14518.67 300
14519.81 297
14520.95 300
14522.09 301
14523.23 284
14524.36 281
14525.50 289
14526.64 286
14527.78 267
14528.92 283
14530.06 302
14531.19 284
14532.33 286
14533.47 302
14534.61 301
14535.75 271
14536.89 296
14538.03 316
14539.17 288
14540.31 289
14541.44 259
14542.58 278
14543.72 277
14544.86 276
14546.00 292
14547.14 315
14548.28 263
14549.42 299
14550.56 299
14551.70 298
14552.84 281
14553.98 246
14555.12 288
14556.25 302
14557.39 286
14558.53 286
14559.67 311
14560.81 291
14561.95 280
14563.09 281
14564.23 278
14565.37 297
14566.51 258
14567.65 284
14568.79 292
14569.93 276
14571.07 293
14572.21 279
14573.35 284
14574.49 281
14575.63 275
14576.77 302
14577.92 296
14579.06 298
14580.20 303
14581.34 309
14582.48 300
14583.62 294
14584.76 297
14585.90 302
14587.04 320
14588.18 313
14589.32 321
14590.46 327
14591.60 317
14592.74 320
14593.89 325
14595.03 311
14596.17 307
14597.31 337
14598.45 315
14599.59 331
14600.73 326
14601.87 332
14603.02 334
14604.16 308
14605.30 315
14606.44 331
14607.58 364
14608.72 348
14609.86 336
14611.01 341
14612.15 359
14613.29 342
14614.43 357
14615.57 328
14616.72 318
14617.86 376
14619.00 337
14620.14 357
14621.28 331
14622.43 343
14623.57 343
14624.71 354
14625.85 353
14627.00 361
14628.14 367
14629.28 383
14630.42 347
14631.56 384
14632.71 390
14633.85 388
14634.99 387
14636.14 404
14637.28 405
14638.42 420
14639.56 399
14640.71 403
14641.85 382
14642.99 380
14644.14 403
14645.28 399
14646.42 372
14647.56 349
14648.71 353
14649.85 379
14650.99 360
14652.14 326
14653.28 317
14654.42 331
14655.57 321
14656.71 308
14657.85 323
14659.00 325
14660.14 325
14661.29 297
14662.43 284
14663.57 285
14664.72 294
14665.86 284
14667.00 292
14668.15 262
14669.29 286
14670.44 312
14671.58 289
14672.73 274
14673.87 288
14675.01 270
14676.16 281
14677.30 247
14678.45 266
14679.59 273
14680.74 263
14681.88 263
14683.02 264
14684.17 266
14685.31 249
14686.46 254
14687.60 250
14688.75 251
14689.89 231
14691.04 248
14692.18 262
14693.33 280
14694.47 251
14695.62 281
14696.76 256
14697.91 233
14699.05 254
14700.20 245
14701.34 271
14702.49 244
14703.63 264
14704.78 249
14705.92 268
14707.07 238
14708.22 250
14709.36 243
14710.51 254
14711.65 238
14712.80 252
14713.94 256
14715.09 230
14716.23 231
14717.38 230
14718.53 241
14719.67 250
14720.82 256
14721.96 236
14723.11 230
14724.26 217
14725.40 261
14726.55 255
14727.70 253
14728.84 233
14729.99 256
14731.13 257
14732.28 244
14733.43 232
14734.57 238
14735.72 232
14736.87 239
14738.01 246
14739.16 254
14740.31 224
14741.45 221
14742.60 249
14743.75 223
14744.89 236
14746.04 230
14747.19 266
14748.34 234
14749.48 245
14750.63 251
14751.78 233
14752.92 238
14754.07 235
14755.22 229
14756.37 227
14757.51 237
14758.66 224
14759.81 247
14760.96 229
14762.10 216
14763.25 225
14764.40 232
14765.55 233
14766.70 225
14767.84 241
14768.99 242
14770.14 218
14771.29 239
14772.43 247
14773.58 235
14774.73 229
14775.88 221
14777.03 244
14778.18 242
14779.32 219
14780.47 217
14781.62 253
14782.77 222
14783.92 227
14785.07 204
14786.21 241
14787.36 221
14788.51 241
14789.66 226
14790.81 233
14791.96 240
14793.11 233
14794.26 241
14795.40 218
14796.55 236
14797.70 204
14798.85 217
14800.00 219
14801.15 200
14802.30 211
14803.45 215
14804.60 217
14805.75 223
14806.90 247
14808.05 226
14809.19 227
14810.34 215
14811.49 205
14812.64 203
14813.79 232
14814.94 209
14816.09 216
14817.24 204
14818.39 225
14819.54 209
14820.69 212
14821.84 221
14822.99 217
14824.14 213
14825.29 204
14826.44 182
14827.59 200
14828.74 210
14829.89 199
14831.04 230
14832.19 209
14833.34 223
14834.49 230
14835.64 234
14836.79 202
14837.95 213
14839.10 212
14840.25 201
14841.40 203
14842.55 189
14843.70 232
14844.85 219
14846.00 228
14847.15 216
14848.30 234
14849.45 212
14850.60 205
14851.76 181
14852.91 215
14854.06 189
14855.21 208
14856.36 210
14857.51 226
14858.66 192
14859.81 212
14860.97 202
14862.12 183
14863.27 188
14864.42 180
14865.57 211
14866.72 197
14867.88 208
14869.03 201
14870.18 213
14871.33 190
14872.48 216
14873.64 208
14874.79 210
14875.94 221
14877.09 190
14878.24 214
14879.40 213
14880.55 194
14881.70 197
14882.85 199
14884.00 209
14885.16 211
14886.31 210
14887.46 205
14888.61 194
14889.77 205
14890.92 205
14892.07 212
14893.23 202
14894.38 183
14895.53 198
14896.68 196
14897.84 195
14898.99 198
14900.14 202
14901.30 204
14902.45 209
14903.60 199
14904.75 206
14905.91 202
14907.06 229
14908.21 195
14909.37 200
14910.52 204
14911.67 192
14912.83 196
14913.98 176
14915.14 183
14916.29 181
14917.44 194
14918.60 208
14919.75 187
14920.90 202
14922.06 203
14923.21 188
14924.37 173
14925.52 186
14926.67 192
14927.83 221
14928.98 191
14930.14 205
14931.29 189
14932.44 189
14933.60 195
14934.75 200
14935.91 180
14937.06 196
14938.22 176
14939.37 182
14940.52 173
14941.68 184
14942.83 193
14943.99 186
14945.14 192
14946.30 201
14947.45 209
14948.61 213
14949.76 219
14950.92 202
14952.07 201
14953.23 196
14954.38 201
14955.54 194
14956.69 179
14957.85 185
14959.00 210
14960.16 190
14961.31 214
14962.47 188
14963.62 191
14964.78 211
14965.94 180
14967.09 168
14968.25 211
14969.40 197
14970.56 189
14971.71 208
14972.87 190
14974.03 205
14975.18 180
14976.34 210
14977.49 204
14978.65 205
14979.81 204
14980.96 213
14982.12 210
14983.27 191
14984.43 212
14985.59 184
14986.74 195
14987.90 190
14989.06 201
14990.21 202
14991.37 200
14992.53 189
14993.68 182
14994.84 188
14996.00 195
14997.15 183
14998.31 179
14999.47 194
15000.62 191
15001.78 183
15002.94 180
15004.09 181
15005.25 187
15006.41 195
15007.56 181
15008.72 206
15009.88 186
15011.04 189
15012.19 190
15013.35 194
15014.51 151
15015.67 183
15016.82 178
15017.98 194
15019.14 193
15020.30 185
15021.45 182
15022.61 172
15023.77 214
15024.93 205
15026.08 195
15027.24 212
15028.40 214
15029.56 187
15030.72 197
15031.87 210
15033.03 190
15034.19 197
15035.35 178
15036.51 176
15037.67 186
15038.82 194
15039.98 183
15041.14 204
15042.30 194
15043.46 196
15044.62 180
15045.78 198
15046.93 174
15048.09 171
15049.25 197
15050.41 200
15051.57 185
15052.73 177
15053.89 209
15055.05 203
15056.20 181
15057.36 171
15058.52 207
15059.68 197
15060.84 193
15062.00 185
15063.16 205
15064.32 208
15065.48 181
15066.64 187
15067.80 191
15068.96 197
15070.12 201
15071.28 205
15072.44 181
15073.60 185
15074.76 216
15075.91 201
15077.07 208
15078.23 199
15079.39 208
15080.55 200
15081.71 194
15082.87 189
15084.03 197
15085.19 202
15086.35 196
15087.51 179
15088.68 189
15089.84 188
15091.00 193
15092.16 172
15093.32 200
15094.48 195
15095.64 200
15096.80 201
15097.96 235
15099.12 179
15100.28 201
15101.44 200
15102.60 187
15103.76 210
15104.92 204
15106.08 196
15107.25 191
15108.41 204
15109.57 187
15110.73 225
15111.89 176
15113.05 189
15114.21 183
15115.37 198
15116.54 212
15117.70 178
15118.86 193
15120.02 195
15121.18 216
15122.34 195
15123.50 192
15124.67 187
15125.83 189
15126.99 224
15128.15 223
15129.31 198
15130.47 197
15131.64 181
15132.80 200
15133.96 196
15135.12 190
15136.28 191
15137.45 215
15138.61 195
15139.77 189
15140.93 202
15142.10 199
15143.26 193
15144.42 203
15145.58 220
15146.75 193
15147.91 202
15149.07 195
15150.23 206
15151.40 231
15152.56 212
15153.72 216
15154.88 213
15156.05 216
15157.21 228
15158.37 224
15159.54 205
15160.70 195
15161.86 215
15163.03 207
15164.19 200
15165.35 203
15166.52 224
15167.68 227
15168.84 214
15170.01 204
15171.17 196
15172.33 199
15173.50 212
15174.66 208
15175.82 225
15176.99 208
15178.15 231
15179.31 212
15180.48 230
15181.64 219
15182.81 239
15183.97 207
15185.13 230
15186.30 209
15187.46 216
15188.63 237
15189.79 224
15190.95 229
15192.12 230
15193.28 260
15194.45 227
15195.61 250
15196.78 234
15197.94 230
15199.10 233
15200.27 262
15201.43 247
15202.60 273
15203.76 249
15204.93 234
15206.09 254
15207.26 258
15208.42 256
15209.59 215
15210.75 267
15211.92 229
15213.08 234
15214.25 257
15215.41 272
15216.58 246
15217.74 254
15218.91 261
15220.07 255
15221.24 249
15222.40 284
15223.57 262
15224.74 258
15225.90 261
15227.07 265
15228.23 290
15229.40 276
15230.56 274
15231.73 286
15232.89 314
15234.06 284
15235.23 314
15236.39 278
15237.56 297
15238.72 281
15239.89 301
15241.06 294
15242.22 275
15243.39 265
15244.56 281
15245.72 297
15246.89 260
15248.05 287
15249.22 279
15250.39 294
15251.55 251
15252.72 268
15253.89 289
15255.05 268
15256.22 254
15257.39 298
15258.55 288
15259.72 275
15260.89 278
15262.05 258
15263.22 279
15264.39 247
15265.56 267
15266.72 232
15267.89 264
15269.06 240
15270.22 233
15271.39 228
15272.56 242
15273.73 246
15274.89 253
15276.06 239
15277.23 230
15278.40 228
15279.56 239
15280.73 233
15281.90 197
15283.07 229
15284.23 214
15285.40 229
15286.57 229
15287.74 218
15288.91 251
15290.07 259
15291.24 218
15292.41 248
15293.58 253
15294.75 236
15295.92 220
15297.08 213
15298.25 231
15299.42 208
15300.59 243
15301.76 235
15302.93 228
15304.09 206
15305.26 234
15306.43 223
15307.60 232
15308.77 219
15309.94 205
15311.11 224
15312.28 218
15313.44 251
15314.61 228
15315.78 231
15316.95 234
15318.12 243
15319.29 218
15320.46 261
15321.63 238
15322.80 251
15323.97 241
15325.14 225
15326.30 246
15327.47 236
15328.64 258
15329.81 231
15330.98 246
15332.15 247
15333.32 227
15334.49 243
15335.66 247
15336.83 247
15338.00 238
15339.17 259
15340.34 269
15341.51 256
15342.68 267
15343.85 246
15345.02 254
15346.19 263
15347.36 257
15348.53 230
15349.70 271
15350.87 276
15352.04 252
15353.21 249
15354.38 258
15355.55 266
15356.72 258
15357.90 279
15359.07 272
15360.24 275
15361.41 285
15362.58 287
15363.75 267
15364.92 292
15366.09 286
15367.26 270
15368.43 289
15369.60 271
15370.77 266
15371.95 289
15373.12 315
15374.29 299
15375.46 298
15376.63 283
15377.80 316
15378.97 257
15380.15 264
15381.32 262
15382.49 289
15383.66 254
15384.83 263
15386.00 290
15387.17 269
15388.35 283
15389.52 289
15390.69 276
15391.86 275
15393.03 289
15394.21 293
15395.38 288
15396.55 276
15397.72 276
15398.89 283
15400.07 266
15401.24 258
15402.41 280
15403.58 267
15404.76 242
15405.93 249
15407.10 250
15408.27 256
15409.45 245
15410.62 242
15411.79 235
15412.96 260
15414.14 236
15415.31 252
15416.48 243
15417.66 231
15418.83 218
15420.00 220
15421.17 222
15422.35 217
15423.52 238
15424.69 260
15425.87 238
15427.04 219
15428.21 192
15429.39 203
15430.56 243
15431.73 209
15432.91 222
15434.08 224
15435.25 238
15436.43 215
15437.60 187
15438.77 236
15439.95 213
15441.12 233
15442.30 241
15443.47 227
15444.64 240
15445.82 216
15446.99 226
15448.17 228
15449.34 198
15450.51 231
15451.69 220
15452.86 242
15454.04 200
15455.21 217
15456.39 209
15457.56 213
15458.73 212
15459.91 223
15461.08 208
15462.26 204
15463.43 201
15464.61 216
15465.78 223
15466.96 222
15468.13 206
15469.31 238
15470.48 226
15471.66 230
15472.83 251
15474.01 217
15475.18 217
15476.36 234
15477.53 231
15478.71 202
15479.88 207
15481.06 207
15482.23 231
15483.41 243
15484.58 202
15485.76 223
15486.93 229
15488.11 232
15489.29 249
15490.46 232
15491.64 227
15492.81 246
15493.99 224
15495.16 224
15496.34 229
15497.52 232
15498.69 243
15499.87 213
15501.04 215
15502.22 226
15503.40 225
15504.57 235
15505.75 242
15506.92 224
15508.10 223
15509.28 222
15510.45 207
15511.63 220
15512.81 232
15513.98 238
15515.16 234
15516.34 215
15517.51 232
15518.69 234
15519.87 225
15521.04 207
15522.22 247
15523.40 236
15524.57 238
15525.75 255
15526.93 231
15528.11 220
15529.28 190
15530.46 237
15531.64 231
15532.81 266
15533.99 216
15535.17 231
15536.35 239
15537.52 210
15538.70 239
15539.88 238
15541.06 253
15542.23 219
15543.41 226
15544.59 237
15545.77 233
15546.95 207
15548.12 239
15549.30 267
15550.48 267
15551.66 247
15552.83 248
15554.01 253
15555.19 229
15556.37 223
15557.55 260
15558.73 256
15559.90 229
15561.08 279
15562.26 236
15563.44 239
15564.62 265
15565.80 269
15566.97 246
15568.15 246
15569.33 245
15570.51 242
15571.69 240
15572.87 241
15574.05 237
15575.23 258
15576.40 268
15577.58 262
15578.76 260
15579.94 246
15581.12 246
15582.30 252
15583.48 294
15584.66 268
15585.84 253
15587.02 269
15588.20 275
15589.38 276
15590.56 275
15591.73 278
15592.91 297
15594.09 273
15595.27 290
15596.45 276
15597.63 306
15598.81 288
15599.99 276
15601.17 325
15602.35 293
15603.53 311
15604.71 275
15605.89 313
15607.07 284
15608.25 285
15609.43 269
15610.61 287
15611.79 292
15612.97 282
15614.15 322
15615.33 310
15616.51 325
15617.69 291
15618.88 309
15620.06 294
15621.24 306
15622.42 309
15623.60 309
15624.78 329
15625.96 340
15627.14 347
15628.32 329
15629.50 325
15630.68 310
15631.86 327
15633.05 344
15634.23 347
15635.41 355
15636.59 370
15637.77 349
15638.95 336
15640.13 353
15641.31 385
15642.50 366
15643.68 376
15644.86 341
15646.04 369
15647.22 384
15648.40 360
15649.58 365
15650.77 382
15651.95 363
15653.13 367
15654.31 353
15655.49 345
15656.68 327
15657.86 343
15659.04 361
15660.22 355
15661.40 305
15662.59 334
15663.77 354
15664.95 365
15666.13 360
15667.32 328
15668.50 334
15669.68 342
15670.86 359
15672.05 334
15673.23 339
15674.41 333
15675.59 339
15676.78 359
15677.96 344
15679.14 353
15680.32 336
15681.51 363
15682.69 316
15683.87 333
15685.06 334
15686.24 334
15687.42 334
15688.61 324
15689.79 335
15690.97 328
15692.16 291
15693.34 300
15694.52 302
15695.71 314
15696.89 323
15698.07 302
15699.26 323
15700.44 339
15701.62 332
15702.81 313
15703.99 377
15705.17 324
15706.36 368
15707.54 353
15708.73 353
15709.91 343
15711.09 350
15712.28 357
15713.46 351
15714.65 350
15715.83 328
15717.02 329
15718.20 314
15719.38 342
15720.57 341
15721.75 386
15722.94 345
15724.12 328
15725.31 369
15726.49 349
15727.68 342
15728.86 368
15730.04 366
15731.23 339
15732.41 377
15733.60 349
15734.78 339
15735.97 341
15737.15 345
15738.34 345
15739.52 370
15740.71 345
15741.89 345
15743.08 364
15744.27 374
15745.45 365
15746.64 432
15747.82 390
15749.01 371
15750.19 376
15751.38 395
15752.56 379
15753.75 403
15754.93 403
15756.12 383
15757.31 410
15758.49 377
15759.68 371
15760.86 370
15762.05 408
15763.24 391
15764.42 387
15765.61 395
15766.79 416
15767.98 399
15769.17 375
15770.35 384
15771.54 370
15772.72 400
15773.91 396
15775.10 387
15776.28 375
15777.47 378
15778.66 385
15779.84 364
15781.03 373
15782.22 355
15783.40 367
15784.59 374
15785.78 340
15786.96 345
15788.15 363
15789.34 373
15790.53 349
15791.71 343
15792.90 337
15794.09 330
15795.27 348
15796.46 326
15797.65 339
15798.84 314
15800.02 326
15801.21 349
15802.40 312
15803.59 305
15804.77 318
15805.96 313
15807.15 312
15808.34 315
15809.52 305
15810.71 319
15811.90 293
15813.09 314
15814.28 313
15815.46 312
15816.65 313
15817.84 306
15819.03 287
15820.22 302
15821.40 279
15822.59 306
15823.78 273
15824.97 315
15826.16 305
15827.35 273
15828.53 295
15829.72 301
15830.91 296
15832.10 290
15833.29 303
15834.48 294
15835.67 277
15836.85 292
15838.04 317
15839.23 304
15840.42 286
15841.61 314
15842.80 312
15843.99 335
15845.18 295
15846.37 287
15847.55 268
15848.74 294
15849.93 294
15851.12 316
15852.31 307
15853.50 314
15854.69 310
15855.88 304
15857.07 275
15858.26 296
15859.45 303
15860.64 318
15861.83 299
15863.02 314
15864.21 316
15865.40 272
15866.59 321
15867.78 300
15868.97 313
15870.16 294
15871.35 309
15872.54 332
15873.73 331
15874.92 291
15876.11 324
15877.30 317
15878.49 319
15879.68 324
15880.87 318
15882.06 320
15883.25 315
15884.44 330
15885.63 315
15886.82 321
15888.01 324
15889.20 322
15890.39 327
15891.59 359
15892.78 312
15893.97 335
15895.16 321
15896.35 324
15897.54 321
15898.73 329
15899.92 342
15901.11 334
15902.30 347
15903.50 333
15904.69 366
15905.88 318
15907.07 376
15908.26 361
15909.45 377
15910.64 346
15911.84 359
15913.03 350
15914.22 385
15915.41 373
15916.60 370
15917.79 381
15918.99 378
15920.18 360
15921.37 358
15922.56 350
15923.75 368
15924.95 374
15926.14 385
15927.33 404
15928.52 346
15929.71 377
15930.91 401
15932.10 379
15933.29 335
15934.48 349
15935.68 369
15936.87 350
15938.06 351
15939.25 356
15940.45 327
15941.64 360
15942.83 345
15944.03 331
15945.22 328
15946.41 313
15947.60 336
15948.80 323
15949.99 297
15951.18 304
15952.38 297
15953.57 290
15954.76 276
15955.96 291
15957.15 299
15958.34 281
15959.54 276
15960.73 278
15961.92 246
15963.12 267
15964.31 225
15965.50 244
15966.70 265
15967.89 257
15969.08 250
15970.28 254
15971.47 262
15972.67 240
15973.86 248
15975.05 256
15976.25 257
15977.44 256
15978.64 252
15979.83 239
15981.02 240
15982.22 204
15983.41 264
15984.61 228
15985.80 232
15987.00 220
15988.19 233
15989.38 263
15990.58 239
15991.77 252
15992.97 244
15994.16 227
15995.36 236
15996.55 222
15997.75 238
15998.94 239
16000.14 223
16001.33 240
16002.53 224
16003.72 214
16004.92 193
16006.11 216
16007.31 224
16008.50 204
16009.70 217
16010.89 210
16012.09 226
16013.28 217
16014.48 218
16015.67 225
16016.87 237
16018.07 211
16019.26 214
16020.46 202
16021.65 215
16022.85 213
16024.04 234
16025.24 215
16026.44 206
16027.63 220
16028.83 213
16030.02 241
16031.22 203
16032.42 211
16033.61 198
16034.81 212
16036.00 198
16037.20 226
16038.40 205
16039.59 218
16040.79 211
16041.99 208
16043.18 199
16044.38 202
16045.58 227
16046.77 220
16047.97 229
16049.17 218
16050.36 220
16051.56 229
16052.76 229
16053.95 202
16055.15 226
16056.35 237
16057.54 219
16058.74 197
16059.94 195
16061.14 210
16062.33 225
16063.53 221
16064.73 231
16065.92 198
16067.12 191
16068.32 201
16069.52 201
16070.71 226
16071.91 192
16073.11 208
16074.31 200
16075.50 219
16076.70 209
16077.90 203
16079.10 206
16080.30 192
16081.49 188
16082.69 203
16083.89 202
16085.09 205
16086.29 179
16087.48 190
16088.68 195
16089.88 191
16091.08 207
16092.28 192
16093.48 195
16094.67 208
16095.87 224
16097.07 196
16098.27 203
16099.47 197
16100.67 204
16101.87 185
16103.06 172
16104.26 199
16105.46 195
16106.66 209
16107.86 196
16109.06 215
16110.26 197
16111.46 199
16112.66 193
16113.86 225
16115.05 184
16116.25 192
16117.45 176
16118.65 184
16119.85 186
16121.05 179
16122.25 185
16123.45 192
16124.65 197
16125.85 189
16127.05 188
16128.25 183
16129.45 179
16130.65 186
16131.85 176
16133.05 177
16134.25 196
16135.45 183
16136.65 198
16137.85 195
16139.05 172
16140.25 203
16141.45 175
16142.65 194
16143.85 176
16145.05 177
16146.25 180
16147.45 208
16148.65 192
16149.85 203
16151.05 174
16152.25 178
16153.45 194
16154.65 176
16155.85 154
16157.05 173
16158.25 188
16159.46 189
16160.66 144
16161.86 168
16163.06 201
16164.26 195
16165.46 204
16166.66 188
16167.86 184
16169.06 168
16170.27 177
16171.47 182
16172.67 196
16173.87 171
16175.07 194
16176.27 178
16177.47 180
16178.67 173
16179.88 173
16181.08 185
16182.28 155
16183.48 176
16184.68 162
16185.89 176
16187.09 180
16188.29 195
16189.49 151
16190.69 188
16191.90 193
16193.10 197
16194.30 161
16195.50 177
16196.70 179
16197.91 168
16199.11 193
16200.31 175
16201.51 179
16202.72 191
16203.92 203
16205.12 165
16206.32 192
16207.53 189
16208.73 197
16209.93 178
16211.13 175
16212.34 186
16213.54 198
16214.74 190
16215.95 190
16217.15 178
16218.35 187
16219.55 198
16220.76 159
16221.96 192
16223.16 189
16224.37 196
16225.57 210
16226.77 219
16227.98 182
16229.18 191
16230.38 201
16231.59 196
16232.79 186
16233.99 200
16235.20 190
16236.40 183
16237.61 186
16238.81 171
16240.01 197
16241.22 192
16242.42 189
16243.63 181
16244.83 183
16246.03 203
16247.24 201
16248.44 186
16249.65 192
16250.85 197
16252.05 203
16253.26 200
16254.46 197
16255.67 197
16256.87 174
16258.08 195
16259.28 204
16260.49 196
16261.69 201
16262.89 223
16264.10 200
16265.30 203
16266.51 212
16267.71 193
16268.92 185
16270.12 213
16271.33 212
16272.53 198
16273.74 207
16274.94 206
16276.15 203
16277.35 196
16278.56 190
16279.77 205
16280.97 204
16282.18 188
16283.38 194
16284.59 182
16285.79 207
16287.00 209
16288.20 216
16289.41 185
16290.61 191
16291.82 207
16293.03 185
16294.23 182
16295.44 189
16296.64 209
16297.85 187
16299.06 200
16300.26 201
16301.47 191
16302.67 178
16303.88 185
16305.09 193
16306.29 199
16307.50 187
16308.71 199
16309.91 201
16311.12 190
16312.33 184
16313.53 184
16314.74 215
16315.95 203
16317.15 191
16318.36 181
16319.57 187
16320.77 214
16321.98 186
16323.19 191
16324.39 183
16325.60 206
16326.81 199
16328.01 172
16329.22 189
16330.43 202
16331.64 176
16332.84 188
16334.05 167
16335.26 173
16336.47 181
16337.67 194
16338.88 193
16340.09 170
16341.30 179
16342.50 204
16343.71 193
16344.92 174
16346.13 188
16347.33 184
16348.54 190
16349.75 165
16350.96 176
16352.17 172
16353.37 168
16354.58 177
16355.79 166
16357.00 183
16358.21 193
16359.41 181
16360.62 183
16361.83 150
16363.04 167
16364.25 167
16365.46 186
16366.67 175
16367.87 180
16369.08 195
16370.29 171
16371.50 158
16372.71 190
16373.92 180
16375.13 162
16376.34 173
16377.54 191
16378.75 194
16379.96 172
16381.17 158
16382.38 182
16383.59 173
16384.80 183
16386.01 170
16387.22 190
16388.43 160
16389.64 167
16390.85 159
16392.05 155
16393.26 177
16394.47 174
16395.68 160
16396.89 171
16398.10 164
16399.31 175
16400.52 178
16401.73 201
16402.94 174
16404.15 169
16405.36 178
16406.57 182
16407.78 174
16408.99 168
16410.20 176
16411.41 176
16412.62 148
16413.83 150
16415.04 184
16416.25 168
16417.46 167
16418.67 166
16419.88 159
16421.10 154
16422.31 184
16423.52 167
16424.73 168
16425.94 164
16427.15 160
16428.36 166
16429.57 167
16430.78 178
16431.99 169
16433.20 174
16434.41 156
16435.63 172
16436.84 182
16438.05 167
16439.26 148
16440.47 190
16441.68 185
16442.89 169
16444.10 166
16445.32 180
16446.53 161
16447.74 175
16448.95 186
16450.16 177
16451.37 173
16452.59 153
16453.80 169
16455.01 167
16456.22 165
16457.43 179
16458.64 170
16459.86 155
16461.07 161
16462.28 153
16463.49 162
16464.70 166
16465.92 188
16467.13 192
16468.34 164
16469.55 181
16470.77 154
16471.98 164
16473.19 155
16474.40 155
16475.62 154
16476.83 174
16478.04 171
16479.25 166
16480.47 169
16481.68 181
16482.89 169
16484.11 174
16485.32 164
16486.53 165
16487.74 186
16488.96 162
16490.17 147
16491.38 154
16492.60 155
16493.81 163
16495.02 196
16496.24 167
16497.45 158
16498.66 171
16499.88 169
16501.09 169
16502.30 175
16503.52 156
16504.73 167
16505.94 177
16507.16 170
16508.37 163
16509.59 161
16510.80 158
16512.01 185
16513.23 164
16514.44 154
16515.66 153
16516.87 161
16518.08 169
16519.30 164
16520.51 172
16521.73 151
16522.94 159
16524.16 162
16525.37 172
16526.58 151
16527.80 180
16529.01 154
16530.23 148
16531.44 176
16532.66 157
16533.87 143
16535.09 154
16536.30 180
16537.52 174
16538.73 172
16539.95 171
16541.16 163
16542.38 174
16543.59 176
16544.81 180
16546.02 182
16547.24 166
16548.45 170
16549.67 184
16550.88 172
16552.10 183
16553.31 165
16554.53 179
16555.74 178
16556.96 184
16558.18 188
16559.39 173
16560.61 183
16561.82 166
16563.04 183
16564.25 173
16565.47 177
16566.69 182
16567.90 175
16569.12 185
16570.33 191
16571.55 167
16572.77 179
16573.98 177
16575.20 168
16576.41 182
16577.63 169
16578.85 169
16580.06 157
16581.28 147
16582.50 168
16583.71 175
16584.93 189
16586.15 181
16587.36 150
16588.58 170
16589.80 169
16591.01 160
16592.23 171
16593.45 169
16594.66 172
16595.88 177
16597.10 176
16598.32 175
16599.53 164
16600.75 166
16601.97 167
16603.18 163
16604.40 165
16605.62 152
16606.84 180
16608.05 156
16609.27 180
16610.49 170
16611.71 169
16612.92 184
16614.14 172
16615.36 151
16616.58 162
16617.79 150
16619.01 163
16620.23 174
16621.45 154
16622.67 150
16623.88 184
16625.10 168
16626.32 163
16627.54 151
16628.76 135
16629.97 135
16631.19 152
16632.41 151
16633.63 158
16634.85 149
16636.07 152
16637.29 164
16638.50 169
16639.72 148
16640.94 141
16642.16 151
16643.38 170
16644.60 152
16645.82 157
16647.03 162
16648.25 174
16649.47 166
16650.69 152
16651.91 159
16653.13 164
16654.35 149
16655.57 152
16656.79 165
16658.01 154
16659.23 137
16660.45 149
16661.66 161
16662.88 144
16664.10 163
16665.32 138
16666.54 149
16667.76 155
16668.98 159
16670.20 159
16671.42 162
16672.64 148
16673.86 150
16675.08 144
16676.30 134
16677.52 173
16678.74 148
16679.96 147
16681.18 150
16682.40 175
16683.62 150
16684.84 147
16686.06 158
16687.28 156
16688.50 158
16689.72 159
16690.94 162
16692.16 172
16693.39 151
16694.61 149
16695.83 140
16697.05 168
16698.27 175
16699.49 167
16700.71 161
16701.93 174
16703.15 156
16704.37 154
16705.59 140
16706.81 154
16708.04 164
16709.26 151
16710.48 145
16711.70 160
16712.92 149
16714.14 128
16715.36 164
16716.58 152
16717.81 157
16719.03 134
16720.25 162
16721.47 145
16722.69 146
16723.91 145
16725.14 145
16726.36 143
16727.58 150
16728.80 159
16730.02 149
16731.24 145
16732.47 161
16733.69 152
16734.91 132
16736.13 139
16737.36 141
16738.58 165
16739.80 144
16741.02 152
16742.24 152
16743.47 151
16744.69 138
16745.91 140
16747.13 139
16748.36 140
16749.58 141
16750.80 154
16752.02 157
16753.25 153
16754.47 144
16755.69 165
16756.92 160
16758.14 135
16759.36 158
16760.59 150
16761.81 174
16763.03 153
16764.25 143
16765.48 153
16766.70 154
16767.92 145
16769.15 143
16770.37 146
16771.59 138
16772.82 143
16774.04 153
16775.27 160
16776.49 152
16777.71 150
16778.94 164
16780.16 133
16781.38 158
16782.61 152
16783.83 148
16785.06 149
16786.28 155
16787.50 139
16788.73 159
16789.95 150
16791.18 147
16792.40 158
16793.62 138
16794.85 135
16796.07 157
16797.30 130
16798.52 155
16799.75 139
16800.97 134
16802.19 163
16803.42 150
16804.64 147
16805.87 153
16807.09 171
16808.32 142
16809.54 159
16810.77 139
16811.99 142
16813.22 141
16814.44 161
16815.67 162
16816.89 158
16818.12 153
16819.34 149
16820.57 156
16821.79 157
16823.02 157
16824.24 142
16825.47 178
16826.70 172
16827.92 164
16829.15 159
16830.37 145
16831.60 131
16832.82 170
16834.05 170
16835.27 164
16836.50 158
16837.73 139
16838.95 164
16840.18 173
16841.40 151
16842.63 148
16843.86 180
16845.08 172
16846.31 171
16847.53 167
16848.76 159
16849.99 141
16851.21 185
16852.44 186
16853.67 166
16854.89 168
16856.12 166
16857.35 185
16858.57 140
16859.80 151
16861.03 178
16862.25 180
16863.48 192
16864.71 171
16865.93 186
16867.16 182
16868.39 177
16869.61 197
16870.84 171
16872.07 172
16873.30 190
16874.52 180
16875.75 173
16876.98 168
16878.20 190
16879.43 186
16880.66 172
16881.89 198
16883.11 184
16884.34 177
16885.57 197
16886.80 186
16888.02 169
16889.25 182
16890.48 188
16891.71 199
16892.94 205
16894.16 202
16895.39 166
16896.62 167
16897.85 199
16899.08 195
16900.30 175
16901.53 190
16902.76 166
16903.99 169
16905.22 168
16906.45 169
16907.67 192
16908.90 171
16910.13 176
16911.36 189
16912.59 164
16913.82 182
16915.04 144
16916.27 159
16917.50 165
16918.73 158
16919.96 173
16921.19 162
16922.42 162
16923.65 171
16924.88 183
16926.10 158
16927.33 162
16928.56 153
16929.79 179
16931.02 172
16932.25 165
16933.48 158
16934.71 158
16935.94 165
16937.17 161
16938.40 152
16939.63 157
16940.86 172
16942.09 155
16943.32 176
16944.55 161
16945.78 147
16947.01 186
16948.24 178
16949.47 172
16950.70 165
16951.93 161
16953.16 178
16954.39 179
16955.62 163
16956.85 167
16958.08 172
16959.31 159
16960.54 171
16961.77 176
16963.00 159
16964.23 175
16965.46 192
16966.69 176
16967.92 169
16969.15 169
16970.38 179
16971.61 169
16972.84 161
16974.07 158
16975.30 172
16976.54 172
16977.77 184
16979.00 159
16980.23 159
16981.46 162
16982.69 169
16983.92 164
16985.15 165
16986.38 157
16987.62 173
16988.85 172
16990.08 156
16991.31 133
16992.54 145
16993.77 167
16995.00 167
16996.24 139
16997.47 171
16998.70 161
16999.93 154
17001.16 140
17002.39 144
17003.63 147
17004.86 150
17006.09 143
17007.32 189
17008.55 157
17009.79 156
17011.02 175
17012.25 183
17013.48 129
17014.72 153
17015.95 145
17017.18 162
17018.41 160
17019.64 145
17020.88 162
17022.11 166
17023.34 139
17024.58 141
17025.81 152
17027.04 160
17028.27 161
17029.51 183
17030.74 162
17031.97 150
17033.21 143
17034.44 144
17035.67 144
17036.90 151
17038.14 136
17039.37 158
17040.60 150
17041.84 140
17043.07 162
17044.30 165
17045.54 143
17046.77 144
17048.00 151
17049.24 165
17050.47 137
17051.70 141
17052.94 160
17054.17 150
17055.41 160
17056.64 148
17057.87 133
17059.11 141
17060.34 153
17061.58 141
17062.81 135
17064.04 150
17065.28 136
17066.51 151
17067.75 158
17068.98 133
17070.21 148
17071.45 169
17072.68 148
17073.92 137
17075.15 137
17076.39 159
17077.62 155
17078.86 132
17080.09 155
17081.33 157
17082.56 146
17083.80 159
17085.03 144
17086.26 147
17087.50 143
17088.73 140
17089.97 168
17091.20 163
17092.44 139
17093.68 135
17094.91 157
17096.15 154
17097.38 128
17098.62 139
17099.85 153
17101.09 145
17102.32 134
17103.56 140
17104.79 132
17106.03 149
17107.26 144
17108.50 139
17109.74 142
17110.97 138
17112.21 127
17113.44 152
17114.68 141
17115.92 150
17117.15 144
17118.39 144
17119.62 138
17120.86 133
17122.10 155
17123.33 134
17124.57 123
17125.80 141
17127.04 159
17128.28 129
17129.51 143
17130.75 143
17131.99 135
17133.22 144
17134.46 125
17135.70 157
17136.93 140
17138.17 123
17139.41 128
17140.64 144
17141.88 150
17143.12 138
17144.35 152
17145.59 144
17146.83 127
17148.07 152
17149.30 139
17150.54 158
17151.78 127
17153.02 133
17154.25 135
17155.49 134
17156.73 151
17157.96 149
17159.20 135
17160.44 134
17161.68 136
17162.92 137
17164.15 143
17165.39 135
17166.63 131
17167.87 139
17169.10 150
17170.34 130
17171.58 133
17172.82 147
17174.06 138
17175.29 146
17176.53 137
17177.77 148
17179.01 147
17180.25 152
17181.49 143
17182.72 140
17183.96 126
17185.20 134
17186.44 154
17187.68 134
17188.92 130
17190.15 140
17191.39 135
17192.63 141
17193.87 116
17195.11 119
17196.35 139
17197.59 132
17198.83 116
17200.07 129
17201.30 131
17202.54 115
17203.78 121
17205.02 128
17206.26 134
17207.50 130
17208.74 132
17209.98 152
17211.22 137
17212.46 136
17213.70 128
17214.94 134
17216.18 130
17217.42 143
17218.66 128
17219.90 156
17221.14 144
17222.38 141
17223.62 123
17224.86 124
17226.10 112
17227.34 141
17228.58 129
17229.82 125
17231.06 103
17232.30 118
17233.54 119
17234.78 121
17236.02 112
17237.26 123
17238.50 138
17239.74 107
17240.98 148
17242.22 162
17243.46 133
17244.70 129
17245.94 140
17247.18 141
17248.42 119
17249.66 128
17250.90 140
17252.14 126
17253.39 153
17254.63 132
17255.87 128
17257.11 133
17258.35 126
17259.59 136
17260.83 138
17262.07 124
17263.31 111
17264.56 133
17265.80 123
17267.04 123
17268.28 146
17269.52 148
17270.76 135
17272.00 144
17273.25 124
17274.49 136
17275.73 119
17276.97 116
17278.21 137
17279.45 129
17280.70 146
17281.94 123
17283.18 134
17284.42 118
17285.66 122
17286.91 124
17288.15 123
17289.39 122
17290.63 111
17291.88 128
17293.12 140
17294.36 130
17295.60 120
17296.85 123
17298.09 127
17299.33 160
17300.57 134
17301.82 113
17303.06 120
17304.30 132
17305.54 142
17306.79 148
17308.03 142
17309.27 136
17310.52 125
17311.76 140
17313.00 133
17314.25 114
17315.49 124
17316.73 143
17317.97 115
17319.22 123
17320.46 150
17321.71 130
17322.95 137
17324.19 116
17325.44 132
17326.68 131
17327.92 129
17329.17 142
17330.41 154
17331.65 132
17332.90 130
17334.14 139
17335.39 136
17336.63 124
17337.87 135
17339.12 141
17340.36 128
17341.61 134
17342.85 121
17344.09 135
17345.34 120
17346.58 122
17347.83 114
17349.07 111
17350.32 129
17351.56 115
17352.80 129
17354.05 123
17355.29 126
17356.54 114
17357.78 132
17359.03 134
17360.27 115
17361.52 134
17362.76 151
17364.01 136
17365.25 112
17366.50 104
17367.74 145
17368.99 120
17370.23 122
17371.48 140
17372.72 135
17373.97 134
17375.21 133
17376.46 145
17377.70 141
17378.95 143
17380.19 136
17381.44 139
17382.69 136
17383.93 115
17385.18 121
17386.42 141
17387.67 130
17388.91 120
17390.16 114
17391.41 142
17392.65 135
17393.90 125
17395.14 134
17396.39 120
17397.64 128
17398.88 120
17400.13 132
17401.37 116
17402.62 132
17403.87 147
17405.11 141
17406.36 133
17407.61 132
17408.85 124
17410.10 129
17411.35 142
17412.59 144
17413.84 134
17415.09 148
17416.33 128
17417.58 121
17418.83 125
17420.07 124
17421.32 139
17422.57 128
17423.82 149
17425.06 139
17426.31 144
17427.56 127
17428.80 138
17430.05 113
17431.30 134
17432.55 152
17433.79 138
17435.04 143
17436.29 117
17437.54 142
17438.78 122
17440.03 132
17441.28 129
17442.53 131
17443.77 135
17445.02 127
17446.27 134
17447.52 145
17448.77 141
17450.01 124
17451.26 138
17452.51 130
17453.76 147
17455.01 149
17456.25 127
17457.50 109
17458.75 130
17460.00 137
17461.25 147
17462.50 129
17463.74 126
17464.99 131
17466.24 140
17467.49 132
17468.74 121
17469.99 130
17471.24 132
17472.49 138
17473.73 123
17474.98 124
17476.23 105
17477.48 129
17478.73 137
17479.98 149
17481.23 110
17482.48 137
17483.73 111
17484.98 133
17486.23 133
17487.47 131
17488.72 149
17489.97 157
17491.22 151
17492.47 132
17493.72 135
17494.97 122
17496.22 143
17497.47 142
17498.72 133
17499.97 134
17501.22 137
17502.47 124
17503.72 125
17504.97 140
17506.22 135
17507.47 143
17508.72 142
17509.97 147
17511.22 152
17512.47 153
17513.72 150
17514.97 140
17516.22 139
17517.47 143
17518.72 122
17519.97 146
17521.22 131
17522.47 138
17523.72 144
17524.98 125
17526.23 146
17527.48 125
17528.73 124
17529.98 133
17531.23 147
17532.48 142
17533.73 127
17534.98 123
17536.23 125
17537.48 144
17538.74 133
17539.99 142
17541.24 149
17542.49 148
17543.74 141
17544.99 132
17546.24 137
17547.50 133
17548.75 153
17550.00 133
17551.25 139
17552.50 123
17553.75 143
17555.01 156
17556.26 139
17557.51 144
17558.76 146
17560.01 168
17561.26 153
17562.52 151
17563.77 151
17565.02 149
17566.27 151
17567.53 146
17568.78 140
17570.03 136
17571.28 148
17572.53 159
17573.79 147
17575.04 156
17576.29 136
17577.54 130
17578.80 138
17580.05 174
17581.30 141
17582.56 146
17583.81 156
17585.06 150
17586.31 164
17587.57 130
17588.82 140
17590.07 147
17591.33 164
17592.58 152
17593.83 152
17595.08 134
17596.34 148
17597.59 171
17598.84 153
17600.10 167
17601.35 145
17602.61 152
17603.86 157
17605.11 159
17606.37 162
17607.62 155
17608.87 176
17610.13 156
17611.38 159
17612.63 158
17613.89 163
17615.14 147
17616.40 173
17617.65 179
17618.90 143
17620.16 188
17621.41 158
17622.67 167
17623.92 151
17625.17 164
17626.43 163
17627.68 147
17628.94 172
17630.19 182
17631.45 173
17632.70 162
17633.96 154
17635.21 151
17636.47 150
17637.72 163
17638.97 159
17640.23 156
17641.48 153
17642.74 155
17643.99 166
17645.25 174
17646.50 161
17647.76 156
17649.01 180
17650.27 167
17651.52 175
17652.78 174
17654.04 158
17655.29 166
17656.55 167
17657.80 169
17659.06 165
17660.31 150
17661.57 153
17662.82 173
17664.08 183
17665.33 149
17666.59 146
17667.85 175
17669.10 167
17670.36 165
17671.61 150
17672.87 151
17674.13 162
17675.38 151
17676.64 148
17677.89 143
17679.15 153
17680.41 161
17681.66 147
17682.92 170
17684.18 150
17685.43 157
17686.69 169
17687.95 144
17689.20 158
17690.46 141
17691.71 151
17692.97 158
17694.23 137
17695.49 151
17696.74 138
17698.00 162
17699.26 166
17700.51 144
17701.77 148
17703.03 146
17704.28 142
17705.54 166
17706.80 175
17708.06 149
17709.31 155
17710.57 156
17711.83 143
17713.08 131
17714.34 157
17715.60 164
17716.86 166
17718.11 168
17719.37 143
17720.63 146
17721.89 141
17723.15 149
17724.40 146
17725.66 141
17726.92 155
17728.18 159
17729.43 134
17730.69 129
17731.95 147
17733.21 151
17734.47 158
17735.73 153
17736.98 157
17738.24 145
17739.50 146
17740.76 128
17742.02 134
17743.28 150
17744.53 133
17745.79 142
17747.05 127
17748.31 129
17749.57 135
17750.83 130
17752.09 159
17753.34 142
17754.60 158
17755.86 140
17757.12 139
17758.38 142
17759.64 145
17760.90 134
17762.16 158
17763.42 149
17764.68 148
17765.94 132
17767.19 129
17768.45 132
17769.71 138
17770.97 125
17772.23 135
17773.49 159
17774.75 151
17776.01 147
17777.27 133
17778.53 117
17779.79 136
17781.05 133
17782.31 120
17783.57 142
17784.83 133
17786.09 141
17787.35 142
17788.61 130
17789.87 147
17791.13 125
17792.39 123
17793.65 124
17794.91 128
17796.17 144
17797.43 132
17798.69 125
17799.95 147
17801.21 143
17802.47 131
17803.73 139
17805.00 137
17806.26 135
17807.52 140
17808.78 138
17810.04 145
17811.30 148
17812.56 140
17813.82 132
17815.08 139
17816.34 137
17817.60 120
17818.87 137
17820.13 118
17821.39 135
17822.65 134
17823.91 121
17825.17 140
17826.43 126
17827.69 132
17828.96 149
17830.22 121
17831.48 136
17832.74 134
17834.00 138
17835.26 126
17836.53 102
17837.79 127
17839.05 131
17840.31 126
17841.57 138
17842.84 140
17844.10 127
17845.36 138
17846.62 143
17847.88 146
17849.15 131
17850.41 127
17851.67 112
17852.93 143
17854.20 128
17855.46 130
17856.72 144
17857.98 129
17859.25 128
17860.51 126
17861.77 137
17863.03 123
17864.30 122
17865.56 119
17866.82 115
17868.09 129
17869.35 129
17870.61 122
17871.87 136
17873.14 120
17874.40 121
17875.66 125
17876.93 115
17878.19 127
17879.45 126
17880.72 132
17881.98 113
17883.24 122
17884.51 128
17885.77 125
17887.03 134
17888.30 128
17889.56 131
17890.83 120
17892.09 125
17893.35 129
17894.62 124
17895.88 123
17897.14 115
17898.41 120
17899.67 130
17900.94 112
17902.20 125
17903.46 127
17904.73 116
17905.99 114
17907.26 128
17908.52 123
17909.79 115
17911.05 122
17912.32 123
17913.58 130
17914.84 129
17916.11 124
17917.37 108
17918.64 100
17919.90 112
17921.17 120
17922.43 133
17923.70 118
17924.96 123
17926.23 131
17927.49 115
17928.76 131
17930.02 130
17931.29 136
17932.55 132
17933.82 118
17935.08 120
17936.35 127
17937.61 128
17938.88 120
17940.14 135
17941.41 122
17942.68 127
17943.94 119
17945.21 129
17946.47 142
17947.74 134
17949.00 128
17950.27 129
17951.54 142
17952.80 104
17954.07 105
17955.33 138
17956.60 113
17957.87 110
17959.13 115
17960.40 133
17961.66 133
17962.93 123
17964.20 128
17965.46 114
17966.73 108
17968.00 123
17969.26 120
17970.53 131
17971.80 125
17973.06 104
17974.33 120
17975.60 120
17976.86 109
17978.13 119
17979.40 131
17980.66 123
17981.93 139
17983.20 125
17984.46 115
17985.73 108
17987.00 133
17988.26 130
17989.53 131
17990.80 130
17992.07 127
17993.33 117
17994.60 118
17995.87 128
17997.14 124
17998.40 123
17999.67 121
18000.94 116
18002.21 141
18003.47 133
18004.74 103
18006.01 126
18007.28 115
18008.55 117
18009.81 119
18011.08 126
18012.35 134
18013.62 124
18014.89 131
18016.15 121
18017.42 132
18018.69 130
18019.96 133
18021.23 123
18022.49 118
18023.76 108
18025.03 135
18026.30 132
18027.57 132
18028.84 151
18030.11 132
18031.37 120
18032.64 129
18033.91 130
18035.18 146
18036.45 140
18037.72 123
18038.99 148
18040.26 134
18041.53 126
18042.79 114
18044.06 145
18045.33 156
18046.60 146
18047.87 140
18049.14 129
18050.41 135
18051.68 127
18052.95 126
18054.22 129
18055.49 147
18056.76 156
18058.03 131
18059.30 137
18060.57 131
18061.84 138
18063.11 137
18064.38 151
18065.65 120
18066.92 130
18068.19 139
18069.46 128
18070.73 132
18072.00 123
18073.27 126
18074.54 139
18075.81 135
18077.08 131
18078.35 125
18079.62 112
18080.89 133
18082.16 133
18083.43 113
18084.70 122
18085.97 136
18087.24 146
18088.51 127
18089.78 118
18091.05 122
18092.32 122
18093.59 137
18094.87 119
18096.14 119
18097.41 140
18098.68 127
18099.95 128
18101.22 139
18102.49 122
18103.76 136
18105.03 140
18106.31 137
18107.58 133
18108.85 101
18110.12 125
18111.39 145
18112.66 119
18113.93 99
18115.21 116
18116.48 118
18117.75 142
18119.02 135
18120.29 131
18121.56 141
18122.84 148
18124.11 155
18125.38 152
18126.65 127
18127.92 145
18129.20 139
18130.47 136
18131.74 126
18133.01 111
18134.29 145
18135.56 128
18136.83 132
18138.10 124
18139.38 120
18140.65 105
18141.92 138
18143.19 142
18144.47 137
18145.74 133
18147.01 111
18148.28 136
18149.56 120
18150.83 133
18152.10 121
18153.38 130
18154.65 133
18155.92 120
18157.19 132
18158.47 140
18159.74 119
18161.01 128
18162.29 128
18163.56 121
18164.83 139
18166.11 137
18167.38 130
18168.65 114
18169.93 104
18171.20 112
18172.48 129
18173.75 125
18175.02 116
18176.30 133
18177.57 138
18178.84 126
18180.12 127
18181.39 123
18182.67 122
18183.94 128
18185.21 130
18186.49 132
18187.76 120
18189.04 124
18190.31 119
18191.59 133
18192.86 124
18194.13 139
18195.41 144
18196.68 140
18197.96 133
18199.23 141
18200.51 142
18201.78 126
18203.06 122
18204.33 116
18205.61 129
18206.88 134
18208.16 122
18209.43 118
18210.71 126
18211.98 125
18213.26 142
18214.53 124
18215.81 135
18217.08 108
18218.36 141
18219.63 138
18220.91 125
18222.18 103
18223.46 115
18224.73 121
18226.01 121
18227.28 128
18228.56 137
18229.84 140
18231.11 121
18232.39 110
18233.66 123
18234.94 137
18236.21 126
18237.49 113
18238.77 118
18240.04 143
18241.32 118
18242.59 113
18243.87 141
18245.15 117
18246.42 130
18247.70 125
18248.98 122
18250.25 119
18251.53 118
18252.81 107
18254.08 132
18255.36 123
18256.63 130
18257.91 149
18259.19 126
18260.46 121
18261.74 119
18263.02 135
18264.30 133
18265.57 140
18266.85 114
18268.13 133
18269.40 124
18270.68 109
18271.96 125
18273.23 108
18274.51 141
18275.79 130
18277.07 155
18278.34 124
18279.62 115
18280.90 125
18282.18 141
18283.45 121
18284.73 136
18286.01 117
18287.29 136
18288.56 116
18289.84 126
18291.12 128
18292.40 117
18293.68 117
18294.95 134
18296.23 138
18297.51 123
18298.79 115
18300.07 143
18301.34 151
18302.62 111
18303.90 131
18305.18 116
18306.46 137
18307.74 100
18309.01 139
18310.29 116
18311.57 122
18312.85 122
18314.13 143
18315.41 138
18316.69 121
18317.96 120
18319.24 112
18320.52 128
18321.80 129
18323.08 114
18324.36 122
18325.64 141
18326.92 127
18328.20 149
18329.47 129
18330.75 130
18332.03 127
18333.31 140
18334.59 136
18335.87 129
18337.15 144
18338.43 145
18339.71 114
18340.99 113
18342.27 128
18343.55 147
18344.83 150
18346.11 126
18347.39 136
18348.67 143
18349.95 133
18351.23 114
18352.51 134
18353.79 125
18355.07 127
18356.35 148
18357.63 133
18358.91 136
18360.19 118
18361.47 128
18362.75 144
18364.03 121
18365.31 137
18366.59 134
18367.87 134
18369.15 120
18370.43 120
18371.71 147
18372.99 121
18374.27 133
18375.55 122
18376.83 114
18378.12 121
18379.40 110
18380.68 133
18381.96 131
18383.24 112
18384.52 127
18385.80 121
18387.08 129
18388.36 134
18389.65 118
18390.93 133
18392.21 130
18393.49 125
18394.77 133
18396.05 139
18397.33 121
18398.62 130
18399.90 125
18401.18 121
18402.46 121
18403.74 138
18405.02 153
18406.31 140
18407.59 118
18408.87 126
18410.15 137
18411.43 138
18412.72 133
18414.00 127
18415.28 128
18416.56 119
18417.84 111
18419.13 123
18420.41 106
18421.69 131
18422.97 115
18424.26 120
18425.54 118
18426.82 115
18428.10 122
18429.39 136
18430.67 126
18431.95 133
18433.23 114
18434.52 112
18435.80 121
18437.08 121
18438.37 133
18439.65 110
18440.93 118
18442.22 114
18443.50 110
18444.78 122
18446.06 111
18447.35 118
18448.63 124
18449.91 117
18451.20 112
18452.48 106
18453.76 101
18455.05 119
18456.33 111
18457.62 114
18458.90 112
18460.18 133
18461.47 122
18462.75 132
18464.03 141
18465.32 116
18466.60 127
18467.89 126
18469.17 134
18470.45 138
18471.74 145
18473.02 124
18474.31 130
18475.59 138
18476.88 114
18478.16 123
18479.44 136
18480.73 125
18482.01 120
18483.30 128
18484.58 123
18485.87 129
18487.15 129
18488.44 125
18489.72 128
18491.01 132
18492.29 137
18493.58 113
18494.86 122
18496.15 138
18497.43 137
18498.72 115
18500.00 125
18501.29 128
18502.57 132
18503.86 115
18505.14 118
18506.43 129
18507.71 108
18509.00 130
18510.28 123
18511.57 113
18512.85 121
18514.14 147
18515.42 138
18516.71 130
18518.00 127
18519.28 122
18520.57 121
18521.85 135
18523.14 116
18524.43 118
18525.71 119
18527.00 116
18528.28 126
18529.57 116
18530.86 124
18532.14 109
18533.43 104
18534.71 111
18536.00 131
18537.29 121
18538.57 118
18539.86 123
18541.15 125
18542.43 120
18543.72 118
18545.01 111
18546.29 125
18547.58 109
18548.87 125
18550.15 122
18551.44 133
18552.73 119
18554.01 127
18555.30 139
18556.59 142
18557.88 142
18559.16 127
18560.45 130
18561.74 142
18563.02 129
18564.31 125
18565.60 124
18566.89 117
18568.17 122
18569.46 118
18570.75 118
18572.04 124
18573.32 123
18574.61 129
18575.90 132
18577.19 116
18578.48 125
18579.76 137
18581.05 122
18582.34 133
18583.63 131
18584.92 110
18586.20 106
18587.49 120
18588.78 101
18590.07 132
18591.36 130
18592.64 120
18593.93 132
18595.22 119
18596.51 108
18597.80 94
18599.09 139
18600.38 121
18601.66 116
18602.95 121
18604.24 120
18605.53 134
18606.82 125
18608.11 119
18609.40 119
18610.69 121
18611.98 116
18613.26 130
18614.55 141
18615.84 132
18617.13 132
18618.42 143
18619.71 118
18621.00 117
18622.29 121
18623.58 132
18624.87 130
18626.16 150
18627.45 127
18628.74 132
18630.03 121
18631.32 121
18632.61 129
18633.89 117
18635.18 131
18636.47 123
18637.76 126
18639.05 104
18640.34 134
18641.63 138
18642.92 135
18644.21 127
18645.50 127
18646.79 118
18648.09 117
18649.38 117
18650.67 132
18651.96 131
18653.25 125
18654.54 121
18655.83 134
18657.12 119
18658.41 115
18659.70 109
18660.99 124
18662.28 111
18663.57 123
18664.86 132
18666.15 115
18667.44 114
18668.74 126
18670.03 127
18671.32 116
18672.61 104
18673.90 107
18675.19 128
18676.48 119
18677.77 112
18679.06 133
18680.36 139
18681.65 120
18682.94 102
18684.23 133
18685.52 105
18686.81 117
18688.11 96
18689.40 125
18690.69 121
18691.98 118
18693.27 114
18694.56 125
18695.86 111
18697.15 104
18698.44 118
18699.73 134
18701.02 117
18702.32 112
18703.61 120
18704.90 105
18706.19 107
18707.48 102
18708.78 120
18710.07 106
18711.36 129
18712.65 101
18713.95 124
18715.24 101
18716.53 119
18717.83 109
18719.12 122
18720.41 115
18721.70 108
18723.00 115
18724.29 105
18725.58 109
18726.87 119
18728.17 127
18729.46 115
18730.75 119
18732.05 114
18733.34 117
18734.63 126
18735.93 122
18737.22 121
18738.51 124
18739.81 125
18741.10 108
18742.39 137
18743.69 113
18744.98 104
18746.27 114
18747.57 129
18748.86 121
18750.16 122
18751.45 112
18752.74 125
18754.04 111
18755.33 116
18756.63 116
18757.92 140
18759.21 104
18760.51 136
18761.80 125
18763.10 111
18764.39 99
18765.69 99
18766.98 120
18768.27 120
18769.57 130
18770.86 105
18772.16 120
18773.45 109
18774.75 110
18776.04 119
18777.34 143
18778.63 116
18779.93 108
18781.22 134
18782.52 112
18783.81 105
18785.11 106
18786.40 110
18787.70 112
18788.99 122
18790.29 99
18791.58 125
18792.88 103
18794.17 131
18795.47 104
18796.76 111
18798.06 119
18799.35 124
18800.65 125
18801.94 89
18803.24 102
18804.54 111
18805.83 128
18807.13 104
18808.42 117
18809.72 128
18811.01 117
18812.31 97
18813.61 108
18814.90 105
18816.20 119
18817.49 118
18818.79 114
18820.09 116
18821.38 113
18822.68 121
18823.98 104
18825.27 122
18826.57 99
18827.87 127
18829.16 110
18830.46 125
18831.75 110
18833.05 110
18834.35 111
18835.64 125
18836.94 127
18838.24 113
18839.54 119
18840.83 99
18842.13 112
18843.43 114
18844.72 113
18846.02 119
18847.32 121
18848.61 110
18849.91 118
18851.21 113
18852.51 104
18853.80 121
18855.10 129
18856.40 124
18857.70 114
18858.99 126
18860.29 131
18861.59 120
18862.89 115
18864.18 116
18865.48 125
18866.78 115
18868.08 126
18869.38 125
18870.67 126
18871.97 134
18873.27 119
18874.57 106
18875.87 120
18877.16 118
18878.46 133
18879.76 119
18881.06 125
18882.36 98
18883.66 115
18884.95 121
18886.25 132
18887.55 122
18888.85 136
18890.15 108
18891.45 114
18892.75 114
18894.04 137
18895.34 126
18896.64 135
18897.94 127
18899.24 111
18900.54 125
18901.84 120
18903.14 135
18904.44 123
18905.74 122
18907.03 122
18908.33 122
18909.63 111
18910.93 114
18912.23 102
18913.53 125
18914.83 119
18916.13 132
18917.43 118
18918.73 118
18920.03 127
18921.33 104
18922.63 116
18923.93 106
18925.23 117
18926.53 118
18927.83 138
18929.13 112
18930.43 115
18931.73 84
18933.03 107
18934.33 101
18935.63 131
18936.93 136
18938.23 108
18939.53 105
18940.83 100
18942.13 124
18943.43 116
18944.73 122
18946.03 115
18947.33 109
18948.63 119
18949.93 122
18951.23 91
18952.53 95
18953.84 113
18955.14 112
18956.44 119
18957.74 128
18959.04 125
18960.34 106
18961.64 109
18962.94 108
18964.24 116
18965.54 113
18966.85 105
18968.15 91
18969.45 117
18970.75 110
18972.05 112
18973.35 102
18974.65 98
18975.96 119
18977.26 119
18978.56 120
18979.86 109
18981.16 98
18982.46 104
18983.77 106
18985.07 117
18986.37 105
18987.67 107
18988.97 128
18990.28 108
18991.58 104
18992.88 116
18994.18 118
18995.49 123
18996.79 115
18998.09 116
18999.39 99
19000.69 117
19002.00 123
19003.30 141
19004.60 105
19005.90 118
19007.21 110
19008.51 118
19009.81 120
19011.12 126
19012.42 110
19013.72 128
19015.02 112
19016.33 132
19017.63 111
19018.93 104
19020.24 120
19021.54 113
19022.84 123
19024.15 120
19025.45 105
19026.75 112
19028.06 121
19029.36 99
19030.66 118
19031.97 100
19033.27 106
19034.57 106
19035.88 118
19037.18 100
19038.48 111
19039.79 120
19041.09 102
19042.40 100
19043.70 98
19045.00 127
19046.31 115
19047.61 103
19048.92 100
19050.22 110
19051.52 124
19052.83 111
19054.13 115
19055.44 103
19056.74 101
19058.05 107
19059.35 106
19060.65 114
19061.96 118
19063.26 108
19064.57 98
19065.87 102
19067.18 117
19068.48 118
19069.79 123
19071.09 109
19072.40 123
19073.70 108
19075.01 136
19076.31 114
19077.62 92
19078.92 99
19080.23 134
19081.53 99
19082.84 103
19084.14 111
19085.45 105
19086.75 103
19088.06 117
19089.36 106
19090.67 103
19091.98 104
19093.28 116
19094.59 97
19095.89 97
19097.20 102
19098.50 98
19099.81 112
19101.12 108
19102.42 114
19103.73 117
19105.03 108
19106.34 115
19107.65 114
19108.95 108
19110.26 111
19111.56 105
19112.87 114
19114.18 106
19115.48 119
19116.79 107
19118.10 105
19119.40 121
19120.71 102
19122.02 109
19123.32 108
19124.63 122
19125.94 120
19127.24 131
19128.55 119
19129.86 104
19131.16 99
19132.47 105
19133.78 93
19135.08 106
19136.39 114
19137.70 108
19139.01 123
19140.31 110
19141.62 114
19142.93 109
19144.23 106
19145.54 127
19146.85 114
19148.16 121
19149.46 113
19150.77 111
19152.08 90
19153.39 106
19154.69 132
19156.00 115
19157.31 130
19158.62 121
19159.93 118
19161.23 118
19162.54 119
19163.85 114
19165.16 114
19166.47 120
19167.77 111
19169.08 110
19170.39 125
19171.70 111
19173.01 112
19174.32 107
19175.62 116
19176.93 108
19178.24 119
19179.55 121
19180.86 111
19182.17 123
19183.48 100
19184.78 107
19186.09 99
19187.40 124
19188.71 130
19190.02 116
19191.33 106
19192.64 107
19193.95 119
19195.26 107
19196.56 106
19197.87 111
19199.18 115
19200.49 129
19201.80 126
19203.11 119
19204.42 120
19205.73 139
19207.04 121
19208.35 131
19209.66 102
19210.97 105
19212.28 111
19213.59 120
19214.90 102
19216.21 109
19217.52 107
19218.83 101
19220.14 113
19221.45 123
19222.76 104
19224.07 102
19225.38 109
19226.69 108
19228.00 110
19229.31 102
19230.62 99
19231.93 98
19233.24 114
19234.55 120
19235.86 104
19237.17 107
19238.48 103
19239.79 107
19241.10 124
19242.41 101
19243.72 117
19245.03 110
19246.35 106
19247.66 109
19248.97 108
19250.28 112
19251.59 104
19252.90 118
19254.21 111
19255.52 102
19256.83 101
19258.14 118
19259.46 110
19260.77 112
19262.08 94
19263.39 108
19264.70 109
19266.01 102
19267.32 109
19268.64 107
19269.95 103
19271.26 109
19272.57 128
19273.88 110
19275.20 93
19276.51 111
19277.82 103
19279.13 98
19280.44 118
19281.75 110
19283.07 109
19284.38 103
19285.69 108
19287.00 110
19288.32 102
19289.63 103
19290.94 105
19292.25 120
19293.57 107
19294.88 107
19296.19 119
19297.50 125
19298.82 114
19300.13 108
19301.44 100
19302.75 131
19304.07 114
19305.38 105
19306.69 103
19308.01 92
19309.32 121
19310.63 105
19311.94 110
19313.26 91
19314.57 110
19315.88 106
19317.20 95
19318.51 97
19319.82 99
19321.14 101
19322.45 113
19323.76 102
19325.08 97
19326.39 107
19327.70 105
19329.02 107
19330.33 110
19331.65 118
19332.96 112
19334.27 118
19335.59 83
19336.90 107
19338.22 105
19339.53 103
19340.84 98
19342.16 122
19343.47 116
19344.79 113
19346.10 98
19347.41 114
19348.73 129
19350.04 112
19351.36 100
19352.67 90
19353.99 91
19355.30 92
19356.62 112
19357.93 98
19359.25 102
19360.56 101
19361.87 116
19363.19 89
19364.50 93
19365.82 105
19367.13 116
19368.45 101
19369.76 103
19371.08 110
19372.39 94
19373.71 119
19375.02 102
19376.34 125
19377.66 104
19378.97 110
19380.29 128
19381.60 116
19382.92 91
19384.23 109
19385.55 118
19386.86 115
19388.18 114
19389.50 108
19390.81 117
19392.13 94
19393.44 100
19394.76 108
19396.07 109
19397.39 88
19398.71 104
19400.02 113
19401.34 89
19402.65 107
19403.97 113
19405.29 93
19406.60 89
19407.92 106
19409.24 105
19410.55 120
19411.87 111
19413.19 114
19414.50 105
19415.82 103
19417.14 98
19418.45 108
19419.77 117
19421.09 90
19422.40 101
19423.72 108
19425.04 94
19426.35 113
19427.67 107
19428.99 125
19430.30 119
19431.62 105
19432.94 101
19434.26 98
19435.57 102
19436.89 106
19438.21 108
19439.53 130
19440.84 103
19442.16 103
19443.48 108
19444.80 114
19446.11 98
19447.43 102
19448.75 106
19450.07 109
19451.38 103
19452.70 90
19454.02 113
19455.34 120
19456.66 113
19457.97 122
19459.29 97
19460.61 121
19461.93 96
19463.25 106
19464.57 113
19465.88 111
19467.20 108
19468.52 103
19469.84 109
19471.16 99
19472.48 101
19473.79 78
19475.11 106
19476.43 105
19477.75 111
19479.07 127
19480.39 116
19481.71 106
19483.03 103
19484.34 104
19485.66 111
19486.98 108
19488.30 92
19489.62 102
19490.94 105
19492.26 109
19493.58 112
19494.90 101
19496.22 105
19497.54 127
19498.86 120
19500.18 112
19501.50 102
19502.81 108
19504.13 120
19505.45 110
19506.77 113
19508.09 97
19509.41 95
19510.73 95
19512.05 104
19513.37 105
19514.69 117
19516.01 90
19517.33 111
19518.65 105
19519.97 99
19521.29 113
19522.61 112
19523.93 107
19525.25 100
19526.57 97
19527.89 99
19529.22 108
19530.54 103
19531.86 106
19533.18 109
19534.50 99
19535.82 102
19537.14 102
19538.46 110
19539.78 99
19541.10 94
19542.42 102
19543.74 118
19545.06 108
19546.39 100
19547.71 114
19549.03 94
19550.35 102
19551.67 110
19552.99 100
19554.31 103
19555.63 98
19556.96 126
19558.28 103
19559.60 117
19560.92 111
19562.24 103
19563.56 96
19564.88 105
19566.21 102
19567.53 111
19568.85 107
19570.17 101
19571.49 87
19572.82 94
19574.14 86
19575.46 105
19576.78 107
19578.10 110
19579.43 94
19580.75 91
19582.07 114
19583.39 96
19584.72 112
19586.04 108
19587.36 97
19588.68 105
19590.01 118
19591.33 111
19592.65 99
19593.97 112
19595.30 96
19596.62 105
19597.94 127
19599.26 96
19600.59 107
19601.91 110
19603.23 120
19604.56 101
19605.88 117
19607.20 115
19608.53 121
19609.85 102
19611.17 90
19612.49 91
19613.82 97
19615.14 119
19616.47 116
19617.79 107
19619.11 115
19620.44 108
19621.76 98
19623.08 91
19624.41 105
19625.73 116
19627.05 97
19628.38 117
19629.70 128
19631.03 98
19632.35 99
19633.67 101
19635.00 113
19636.32 96
19637.65 104
19638.97 106
19640.29 118
19641.62 119
19642.94 100
19644.27 105
19645.59 117
19646.92 106
19648.24 103
19649.57 135
19650.89 100
19652.21 96
19653.54 105
19654.86 134
19656.19 117
19657.51 113
19658.84 112
19660.16 113
19661.49 104
19662.81 102
19664.14 122
19665.46 105
19666.79 118
19668.11 105
19669.44 113
19670.76 92
19672.09 115
19673.41 109
19674.74 108
19676.07 98
19677.39 104
19678.72 96
19680.04 101
19681.37 96
19682.69 97
19684.02 103
19685.34 99
19686.67 112
19688.00 110
19689.32 105
19690.65 110
19691.97 104
19693.30 111
19694.63 96
19695.95 96
19697.28 111
19698.60 111
19699.93 104
19701.26 97
19702.58 110
19703.91 116
19705.24 97
19706.56 92
19707.89 108
19709.22 123
19710.54 113
19711.87 102
19713.20 93
19714.52 93
19715.85 115
19717.18 127
19718.50 113
19719.83 103
19721.16 103
19722.48 99
19723.81 112
19725.14 96
19726.47 112
19727.79 104
19729.12 104
19730.45 94
19731.77 99
19733.10 110
19734.43 108
19735.76 99
19737.08 97
19738.41 99
19739.74 107
19741.07 118
19742.39 131
19743.72 100
19745.05 122
19746.38 88
19747.71 138
19749.03 110
19750.36 112
19751.69 112
19753.02 117
19754.35 111
19755.67 91
19757.00 121
19758.33 104
19759.66 96
19760.99 96
19762.31 106
19763.64 102
19764.97 102
19766.30 85
19767.63 118
19768.96 108
19770.29 99
19771.61 105
19772.94 98
19774.27 102
19775.60 94
19776.93 113
19778.26 132
19779.59 118
19780.92 86
19782.25 108
19783.57 97
19784.90 105
19786.23 108
19787.56 106
19788.89 99
19790.22 118
19791.55 133
19792.88 115
19794.21 117
19795.54 111
19796.87 85
19798.20 109
19799.53 93
19800.86 103
19802.19 104
19803.52 95
19804.85 106
19806.18 98
19807.50 120
19808.83 113
19810.16 122
19811.49 112
19812.82 109
19814.15 114
19815.49 100
19816.82 98
19818.15 113
19819.48 109
19820.81 107
19822.14 138
19823.47 107
19824.80 98
19826.13 114
19827.46 120
19828.79 102
19830.12 113
19831.45 95
19832.78 126
19834.11 100
19835.44 129
19836.77 122
19838.10 117
19839.44 102
19840.77 110
19842.10 119
19843.43 102
19844.76 122
19846.09 104
19847.42 129
19848.75 100
19850.08 117
19851.42 99
19852.75 102
19854.08 104
19855.41 119
19856.74 129
19858.07 109
19859.40 119
19860.74 97
19862.07 109
19863.40 82
19864.73 112
19866.06 127
19867.40 111
19868.73 107
19870.06 112
19871.39 106
19872.72 119
19874.06 115
19875.39 114
19876.72 127
19878.05 111
19879.38 96
19880.72 103
19882.05 107
19883.38 89
19884.71 117
19886.05 115
19887.38 93
19888.71 93
19890.04 97
19891.38 104
19892.71 107
19894.04 85
19895.38 98
19896.71 99
19898.04 117
19899.37 110
19900.71 112
19902.04 99
19903.37 98
19904.71 104
19906.04 101
19907.37 118
19908.71 89
19910.04 121
19911.37 94
19912.71 98
19914.04 95
19915.37 108
19916.71 128
19918.04 107
19919.37 93
19920.71 111
19922.04 115
19923.37 114
19924.71 116
19926.04 113
19927.38 103
19928.71 113
19930.04 110
19931.38 114
19932.71 119
19934.05 107
19935.38 115
19936.71 108
19938.05 110
19939.38 100
19940.72 111
19942.05 99
19943.39 102
19944.72 103
19946.06 110
19947.39 125
19948.72 108
19950.06 102
19951.39 106
19952.73 119
19954.06 100
19955.40 123
19956.73 123
19958.07 109
19959.40 107
19960.74 121
19962.07 115
19963.41 118
19964.74 125
19966.08 116
19967.41 114
19968.75 116
19970.08 116
19971.42 121
19972.76 124
19974.09 102
19975.43 112
19976.76 109
19978.10 111
19979.43 106
19980.77 117
19982.10 122
19983.44 123
19984.78 112
19986.11 125
19987.45 97
19988.78 121
19990.12 118
19991.46 114
19992.79 112
19994.13 129
19995.46 113
19996.80 122
19998.14 126
19999.47 93
20000.81 102
20002.15 99
20003.48 98
20004.82 116
20006.16 126
20007.49 97
20008.83 98
20010.17 109
20011.50 107
20012.84 101
20014.18 100
20015.51 124
20016.85 102
20018.19 107
20019.52 95
20020.86 93
20022.20 118
20023.53 99
20024.87 113
20026.21 110
20027.55 107
20028.88 114
20030.22 111
20031.56 124
20032.90 103
20034.23 99
20035.57 110
20036.91 109
20038.25 113
20039.58 105
20040.92 109
20042.26 122
20043.60 120
20044.93 97
20046.27 114
20047.61 102
20048.95 116
20050.29 108
20051.62 99
20052.96 118
20054.30 109
20055.64 121
20056.98 92
20058.32 117
20059.65 116
20060.99 111
20062.33 112
20063.67 100
20065.01 107
20066.35 114
20067.68 122
20069.02 106
20070.36 105
20071.70 115
20073.04 101
20074.38 102
20075.72 119
20077.06 114
20078.40 108
20079.73 103
20081.07 107
20082.41 97
20083.75 104
20085.09 109
20086.43 118
20087.77 109
20089.11 105
20090.45 109
20091.79 124
20093.13 106
20094.47 97
20095.81 110
20097.15 118
20098.48 105
20099.82 89
20101.16 107
20102.50 112
20103.84 108
20105.18 125
20106.52 129
20107.86 109
20109.20 114
20110.54 117
20111.88 106
20113.22 104
20114.56 115
20115.90 124
20117.24 121
20118.58 116
20119.93 123
20121.27 102
20122.61 114
20123.95 116
20125.29 121
20126.63 109
20127.97 119
20129.31 109
20130.65 103
20131.99 100
20133.33 114
20134.67 112
20136.01 117
20137.35 100
20138.69 113
