# Supplementary material for: MALDI-TOF MS typing enables the classification of brewing yeasts of the genus Saccharomyces to major beer styles
Source: PLoS One. 2017 Aug 9;12(8):e0181694. doi: 10.1371/journal.pone.0181694 (PMC5549903; doi:10.1371/journal.pone.0181694)
Supplement: S9 File — The directory includes 90 raw files and was zipped to “.zip”; the folder has three strains with 30 spectra per strain; S1 Text explains the raw files with an example and Table 1 represents the yeast strains used within the experiment. (ZIP) [file pone.0181694.s012.zip › 25-27/30285-66-Lag-Lag-Lag-YPG-18h-E-E_2016-02-12__0_B2_1.dat]

2000.76 4053
2001.18 4155
2001.60 4124
2002.02 4038
2002.45 4080
2002.87 4049
2003.29 4067
2003.71 4089
2004.13 4086
2004.55 4125
2004.98 4115
2005.40 4204
2005.82 4273
2006.24 4284
2006.67 4208
2007.09 4270
2007.51 4286
2007.93 4271
2008.35 4243
2008.78 4210
2009.20 4243
2009.62 4208
2010.04 4134
2010.47 4141
2010.89 4076
2011.31 4073
2011.73 4057
2012.16 3954
2012.58 3950
2013.00 3919
2013.43 3845
2013.85 3797
2014.27 3755
2014.69 3847
2015.12 3888
2015.54 3870
2015.96 3807
2016.39 3872
2016.81 3866
2017.23 3901
2017.66 3953
2018.08 3879
2018.50 3903
2018.93 3979
2019.35 4027
2019.77 4116
2020.20 4017
2020.62 4022
2021.04 4024
2021.47 4022
2021.89 4033
2022.32 4022
2022.74 4105
2023.16 4005
2023.59 3936
2024.01 3940
2024.43 3908
2024.86 3855
2025.28 4010
2025.71 3866
2026.13 3933
2026.56 3886
2026.98 3852
2027.40 3817
2027.83 3874
2028.25 3868
2028.68 3785
2029.10 3889
2029.53 3963
2029.95 4000
2030.38 3868
2030.80 3946
2031.22 3926
2031.65 3918
2032.07 3986
2032.50 4061
2032.92 4060
2033.35 4069
2033.77 4207
2034.20 4105
2034.62 4079
2035.05 4055
2035.47 4027
2035.90 3992
2036.32 3930
2036.75 3885
2037.18 3889
2037.60 3967
2038.03 3934
2038.45 3807
2038.88 3808
2039.30 3860
2039.73 3992
2040.15 3861
2040.58 3853
2041.01 4009
2041.43 3946
2041.86 3918
2042.28 3851
2042.71 3938
2043.13 3896
2043.56 3964
2043.99 3999
2044.41 4030
2044.84 4178
2045.27 4375
2045.69 4484
2046.12 4474
2046.54 4672
2046.97 4787
2047.40 4806
2047.82 4924
2048.25 4971
2048.68 4856
2049.10 4783
2049.53 4737
2049.96 4579
2050.38 4527
2050.81 4584
2051.24 4426
2051.66 4472
2052.09 4455
2052.52 4415
2052.94 4428
2053.37 4362
2053.80 4322
2054.23 4399
2054.65 4410
2055.08 4327
2055.51 4243
2055.93 4324
2056.36 4136
2056.79 4127
2057.22 4126
2057.64 4046
2058.07 3998
2058.50 4032
2058.93 4075
2059.35 4157
2059.78 4129
2060.21 4063
2060.64 4000
2061.07 4111
2061.49 4240
2061.92 4189
2062.35 4250
2062.78 4344
2063.20 4361
2063.63 4354
2064.06 4391
2064.49 4415
2064.92 4504
2065.35 4661
2065.77 4704
2066.20 4742
2066.63 4640
2067.06 4674
2067.49 4636
2067.92 4573
2068.34 4468
2068.77 4385
2069.20 4235
2069.63 4152
2070.06 4065
2070.49 3983
2070.92 3928
2071.35 3968
2071.78 3992
2072.20 4052
2072.63 3988
2073.06 4044
2073.49 4129
2073.92 4156
2074.35 4183
2074.78 4148
2075.21 4217
2075.64 4255
2076.07 4185
2076.50 4197
2076.93 4214
2077.36 4276
2077.78 4164
2078.21 4124
2078.64 4117
2079.07 4112
2079.50 4085
2079.93 4049
2080.36 3991
2080.79 4011
2081.22 3898
2081.65 3879
2082.08 3875
2082.51 3764
2082.94 3790
2083.37 3912
2083.80 3925
2084.23 3822
2084.66 3834
2085.09 3957
2085.52 3910
2085.95 3909
2086.39 4024
2086.82 3917
2087.25 3882
2087.68 3905
2088.11 3916
2088.54 3898
2088.97 3878
2089.40 3953
2089.83 3945
2090.26 3967
2090.69 3897
2091.12 3944
2091.55 3980
2091.99 4020
2092.42 3923
2092.85 3895
2093.28 3907
2093.71 3897
2094.14 3917
2094.57 3890
2095.00 3915
2095.43 3801
2095.87 3867
2096.30 3890
2096.73 3965
2097.16 3910
2097.59 3832
2098.02 3839
2098.46 3768
2098.89 3712
2099.32 3754
2099.75 3841
2100.18 3741
2100.61 3670
2101.05 3741
2101.48 3724
2101.91 3682
2102.34 3664
2102.78 3749
2103.21 3702
2103.64 3768
2104.07 3753
2104.50 3729
2104.94 3707
2105.37 3749
2105.80 3784
2106.23 3864
2106.67 3786
2107.10 3808
2107.53 3889
2107.96 3874
2108.40 3867
2108.83 3912
2109.26 3830
2109.70 3830
2110.13 3764
2110.56 3839
2110.99 3849
2111.43 3883
2111.86 3821
2112.29 3810
2112.73 3800
2113.16 3762
2113.59 3716
2114.03 3840
2114.46 3732
2114.89 3674
2115.33 3757
2115.76 3761
2116.19 3696
2116.63 3652
2117.06 3696
2117.49 3656
2117.93 3604
2118.36 3627
2118.80 3675
2119.23 3664
2119.66 3630
2120.10 3632
2120.53 3683
2120.96 3644
2121.40 3701
2121.83 3619
2122.27 3695
2122.70 3698
2123.14 3697
2123.57 3680
2124.00 3712
2124.44 3724
2124.87 3733
2125.31 3737
2125.74 3667
2126.18 3736
2126.61 3669
2127.05 3622
2127.48 3633
2127.91 3669
2128.35 3534
2128.78 3546
2129.22 3559
2129.65 3585
2130.09 3528
2130.52 3577
2130.96 3623
2131.39 3573
2131.83 3586
2132.26 3522
2132.70 3626
2133.13 3595
2133.57 3614
2134.01 3622
2134.44 3614
2134.88 3605
2135.31 3683
2135.75 3638
2136.18 3676
2136.62 3669
2137.05 3629
2137.49 3654
2137.93 3671
2138.36 3725
2138.80 3713
2139.23 3630
2139.67 3602
2140.10 3707
2140.54 3697
2140.98 3595
2141.41 3621
2141.85 3659
2142.29 3595
2142.72 3567
2143.16 3522
2143.59 3563
2144.03 3512
2144.47 3491
2144.90 3480
2145.34 3487
2145.78 3527
2146.21 3572
2146.65 3633
2147.09 3545
2147.52 3492
2147.96 3506
2148.40 3542
2148.83 3591
2149.27 3521
2149.71 3496
2150.14 3536
2150.58 3595
2151.02 3577
2151.46 3569
2151.89 3533
2152.33 3601
2152.77 3596
2153.20 3576
2153.64 3509
2154.08 3586
2154.52 3617
2154.95 3522
2155.39 3519
2155.83 3488
2156.27 3538
2156.70 3483
2157.14 3570
2157.58 3598
2158.02 3579
2158.45 3590
2158.89 3507
2159.33 3565
2159.77 3638
2160.21 3653
2160.64 3619
2161.08 3668
2161.52 3733
2161.96 3623
2162.40 3730
2162.84 3794
2163.27 3813
2163.71 3833
2164.15 3812
2164.59 3886
2165.03 3915
2165.47 4003
2165.90 4137
2166.34 4077
2166.78 3947
2167.22 3922
2167.66 3917
2168.10 3797
2168.54 3777
2168.98 3707
2169.41 3703
2169.85 3645
2170.29 3595
2170.73 3637
2171.17 3613
2171.61 3643
2172.05 3590
2172.49 3566
2172.93 3582
2173.37 3588
2173.81 3625
2174.25 3630
2174.69 3571
2175.13 3581
2175.56 3652
2176.00 3598
2176.44 3635
2176.88 3626
2177.32 3542
2177.76 3599
2178.20 3590
2178.64 3575
2179.08 3527
2179.52 3557
2179.96 3557
2180.40 3565
2180.84 3544
2181.28 3491
2181.72 3627
2182.16 3583
2182.60 3537
2183.04 3542
2183.48 3509
2183.92 3585
2184.36 3566
2184.81 3589
2185.25 3574
2185.69 3678
2186.13 3609
2186.57 3491
2187.01 3466
2187.45 3528
2187.89 3548
2188.33 3475
2188.77 3477
2189.21 3540
2189.65 3528
2190.09 3557
2190.54 3535
2190.98 3575
2191.42 3579
2191.86 3659
2192.30 3641
2192.74 3603
2193.18 3661
2193.62 3713
2194.07 3702
2194.51 3730
2194.95 3741
2195.39 3698
2195.83 3724
2196.27 3675
2196.72 3670
2197.16 3540
2197.60 3566
2198.04 3552
2198.48 3561
2198.92 3573
2199.37 3587
2199.81 3520
2200.25 3517
2200.69 3541
2201.13 3567
2201.58 3594
2202.02 3671
2202.46 3646
2202.90 3597
2203.35 3639
2203.79 3603
2204.23 3564
2204.67 3656
2205.12 3609
2205.56 3600
2206.00 3587
2206.44 3582
2206.89 3632
2207.33 3626
2207.77 3542
2208.21 3448
2208.66 3501
2209.10 3550
2209.54 3522
2209.99 3568
2210.43 3473
2210.87 3591
2211.32 3563
2211.76 3608
2212.20 3522
2212.65 3519
2213.09 3568
2213.53 3543
2213.98 3443
2214.42 3347
2214.86 3445
2215.31 3341
2215.75 3333
2216.19 3363
2216.64 3414
2217.08 3474
2217.52 3481
2217.97 3481
2218.41 3346
2218.86 3401
2219.30 3406
2219.74 3366
2220.19 3385
2220.63 3486
2221.08 3556
2221.52 3598
2221.97 3574
2222.41 3532
2222.85 3485
2223.30 3614
2223.74 3632
2224.19 3575
2224.63 3652
2225.08 3584
2225.52 3579
2225.96 3556
2226.41 3496
2226.85 3468
2227.30 3396
2227.74 3432
2228.19 3436
2228.63 3382
2229.08 3404
2229.52 3403
2229.97 3319
2230.41 3351
2230.86 3326
2231.30 3390
2231.75 3423
2232.19 3390
2232.64 3413
2233.08 3440
2233.53 3384
2233.98 3350
2234.42 3441
2234.87 3424
2235.31 3415
2235.76 3369
2236.20 3388
2236.65 3397
2237.09 3392
2237.54 3390
2237.99 3362
2238.43 3342
2238.88 3384
2239.32 3309
2239.77 3291
2240.22 3286
2240.66 3293
2241.11 3330
2241.55 3262
2242.00 3306
2242.45 3289
2242.89 3267
2243.34 3270
2243.79 3228
2244.23 3289
2244.68 3316
2245.13 3238
2245.57 3265
2246.02 3246
2246.47 3240
2246.91 3283
2247.36 3238
2247.81 3239
2248.25 3183
2248.70 3301
2249.15 3268
2249.59 3208
2250.04 3281
2250.49 3343
2250.93 3309
2251.38 3297
2251.83 3297
2252.28 3294
2252.72 3319
2253.17 3214
2253.62 3319
2254.07 3270
2254.51 3227
2254.96 3184
2255.41 3316
2255.86 3246
2256.30 3247
2256.75 3302
2257.20 3189
2257.65 3140
2258.09 3187
2258.54 3215
2258.99 3182
2259.44 3200
2259.89 3257
2260.33 3283
2260.78 3284
2261.23 3263
2261.68 3297
2262.13 3334
2262.58 3327
2263.02 3291
2263.47 3297
2263.92 3317
2264.37 3373
2264.82 3331
2265.27 3254
2265.71 3245
2266.16 3319
2266.61 3232
2267.06 3207
2267.51 3223
2267.96 3220
2268.41 3174
2268.86 3178
2269.30 3154
2269.75 3156
2270.20 3207
2270.65 3243
2271.10 3275
2271.55 3235
2272.00 3160
2272.45 3202
2272.90 3256
2273.35 3280
2273.80 3216
2274.25 3201
2274.69 3315
2275.14 3316
2275.59 3283
2276.04 3213
2276.49 3253
2276.94 3338
2277.39 3342
2277.84 3289
2278.29 3303
2278.74 3277
2279.19 3297
2279.64 3283
2280.09 3223
2280.54 3307
2280.99 3240
2281.44 3258
2281.89 3185
2282.34 3181
2282.79 3173
2283.24 3160
2283.69 3135
2284.14 3197
2284.59 3162
2285.04 3171
2285.50 3118
2285.95 3073
2286.40 3162
2286.85 3194
2287.30 3108
2287.75 3191
2288.20 3168
2288.65 3131
2289.10 3211
2289.55 3173
2290.00 3285
2290.45 3368
2290.91 3322
2291.36 3345
2291.81 3361
2292.26 3380
2292.71 3266
2293.16 3309
2293.61 3360
2294.06 3344
2294.52 3268
2294.97 3270
2295.42 3158
2295.87 3216
2296.32 3171
2296.77 3177
2297.22 3145
2297.68 3243
2298.13 3189
2298.58 3029
2299.03 3084
2299.48 3087
2299.94 3104
2300.39 3130
2300.84 3110
2301.29 3107
2301.74 3115
2302.20 3084
2302.65 3027
2303.10 3157
2303.55 3143
2304.01 3124
2304.46 3072
2304.91 3020
2305.36 3201
2305.82 3156
2306.27 3126
2306.72 3154
2307.17 3236
2307.63 3234
2308.08 3223
2308.53 3276
2308.98 3278
2309.44 3279
2309.89 3329
2310.34 3276
2310.80 3259
2311.25 3346
2311.70 3225
2312.16 3275
2312.61 3300
2313.06 3222
2313.52 3260
2313.97 3274
2314.42 3215
2314.88 3200
2315.33 3194
2315.78 3201
2316.24 3300
2316.69 3273
2317.14 3242
2317.60 3217
2318.05 3185
2318.50 3207
2318.96 3189
2319.41 3189
2319.87 3091
2320.32 3179
2320.77 3205
2321.23 3140
2321.68 3195
2322.14 3186
2322.59 3105
2323.04 3079
2323.50 3175
2323.95 3237
2324.41 3309
2324.86 3334
2325.32 3393
2325.77 3458
2326.23 3522
2326.68 3496
2327.13 3568
2327.59 3584
2328.04 3560
2328.50 3454
2328.95 3246
2329.41 3180
2329.86 3237
2330.32 3094
2330.77 3101
2331.23 3177
2331.68 3216
2332.14 3050
2332.59 3098
2333.05 3177
2333.50 3219
2333.96 3136
2334.41 3120
2334.87 3198
2335.33 3191
2335.78 3154
2336.24 3179
2336.69 3209
2337.15 3234
2337.60 3242
2338.06 3180
2338.51 3119
2338.97 3063
2339.43 3079
2339.88 3073
2340.34 3098
2340.79 3106
2341.25 3028
2341.71 2992
2342.16 3053
2342.62 3079
2343.07 3012
2343.53 3093
2343.99 2969
2344.44 2977
2344.90 3041
2345.36 3007
2345.81 2937
2346.27 3032
2346.73 3055
2347.18 3040
2347.64 3074
2348.09 3067
2348.55 3030
2349.01 3082
2349.47 3091
2349.92 3131
2350.38 3020
2350.84 3044
2351.29 3071
2351.75 3031
2352.21 3101
2352.66 3020
2353.12 3104
2353.58 3130
2354.04 3163
2354.49 3040
2354.95 3004
2355.41 2989
2355.86 3039
2356.32 3095
2356.78 3007
2357.24 3016
2357.70 2940
2358.15 2966
2358.61 2930
2359.07 2975
2359.53 2951
2359.98 2942
2360.44 2962
2360.90 2916
2361.36 2837
2361.82 2915
2362.27 2901
2362.73 2922
2363.19 2914
2363.65 2910
2364.11 2892
2364.56 2910
2365.02 2972
2365.48 3026
2365.94 2958
2366.40 2935
2366.86 2933
2367.31 2909
2367.77 2962
2368.23 3087
2368.69 2927
2369.15 2982
2369.61 3004
2370.07 2982
2370.53 2999
2370.98 3008
2371.44 3045
2371.90 3068
2372.36 3057
2372.82 3103
2373.28 3001
2373.74 3063
2374.20 3014
2374.66 2987
2375.12 2952
2375.58 2943
2376.04 2896
2376.49 3004
2376.95 3006
2377.41 2998
2377.87 2938
2378.33 2957
2378.79 2943
2379.25 2986
2379.71 2892
2380.17 2849
2380.63 2958
2381.09 2901
2381.55 2943
2382.01 2891
2382.47 2858
2382.93 2813
2383.39 2856
2383.85 2821
2384.31 2858
2384.77 2882
2385.23 2838
2385.69 2908
2386.15 2895
2386.61 2922
2387.07 2915
2387.53 2948
2387.99 2877
2388.46 2858
2388.92 2852
2389.38 2892
2389.84 2931
2390.30 2895
2390.76 2859
2391.22 2939
2391.68 2943
2392.14 2948
2392.60 2845
2393.06 2807
2393.52 2914
2393.99 2975
2394.45 2913
2394.91 2885
2395.37 2898
2395.83 2885
2396.29 2906
2396.75 2860
2397.21 2877
2397.68 2845
2398.14 2801
2398.60 2823
2399.06 2804
2399.52 2825
2399.98 2864
2400.45 2837
2400.91 2835
2401.37 2776
2401.83 2826
2402.29 2823
2402.76 2848
2403.22 2872
2403.68 2903
2404.14 2831
2404.60 2840
2405.07 2813
2405.53 2835
2405.99 2846
2406.45 2922
2406.91 2899
2407.38 2923
2407.84 2886
2408.30 2909
2408.76 2849
2409.23 2909
2409.69 2925
2410.15 2851
2410.62 2793
2411.08 2726
2411.54 2677
2412.00 2698
2412.47 2748
2412.93 2759
2413.39 2783
2413.86 2791
2414.32 2814
2414.78 2851
2415.24 2830
2415.71 2833
2416.17 2836
2416.63 2780
2417.10 2794
2417.56 2771
2418.02 2757
2418.49 2757
2418.95 2847
2419.42 2772
2419.88 2768
2420.34 2793
2420.81 2846
2421.27 2780
2421.73 2768
2422.20 2775
2422.66 2756
2423.13 2843
2423.59 2798
2424.05 2769
2424.52 2690
2424.98 2719
2425.45 2697
2425.91 2751
2426.37 2741
2426.84 2764
2427.30 2766
2427.77 2727
2428.23 2810
2428.70 2761
2429.16 2785
2429.62 2774
2430.09 2811
2430.55 2713
2431.02 2723
2431.48 2753
2431.95 2782
2432.41 2791
2432.88 2799
2433.34 2832
2433.81 2811
2434.27 2740
2434.74 2804
2435.20 2746
2435.67 2772
2436.13 2742
2436.60 2797
2437.06 2791
2437.53 2741
2437.99 2786
2438.46 2776
2438.92 2800
2439.39 2748
2439.86 2680
2440.32 2738
2440.79 2730
2441.25 2725
2441.72 2806
2442.18 2726
2442.65 2711
2443.12 2702
2443.58 2784
2444.05 2804
2444.51 2748
2444.98 2700
2445.44 2716
2445.91 2666
2446.38 2717
2446.84 2774
2447.31 2779
2447.78 2740
2448.24 2700
2448.71 2736
2449.17 2703
2449.64 2729
2450.11 2728
2450.57 2717
2451.04 2774
2451.51 2721
2451.97 2720
2452.44 2740
2452.91 2798
2453.37 2742
2453.84 2801
2454.31 2731
2454.78 2860
2455.24 2748
2455.71 2737
2456.18 2688
2456.64 2698
2457.11 2678
2457.58 2732
2458.04 2787
2458.51 2786
2458.98 2815
2459.45 2755
2459.91 2738
2460.38 2732
2460.85 2726
2461.32 2774
2461.78 2715
2462.25 2710
2462.72 2708
2463.19 2758
2463.66 2772
2464.12 2764
2464.59 2718
2465.06 2767
2465.53 2841
2465.99 2811
2466.46 2707
2466.93 2700
2467.40 2751
2467.87 2760
2468.34 2747
2468.80 2743
2469.27 2675
2469.74 2651
2470.21 2713
2470.68 2693
2471.15 2610
2471.61 2728
2472.08 2670
2472.55 2671
2473.02 2691
2473.49 2721
2473.96 2644
2474.43 2705
2474.90 2678
2475.36 2643
2475.83 2645
2476.30 2624
2476.77 2614
2477.24 2695
2477.71 2685
2478.18 2598
2478.65 2565
2479.12 2543
2479.59 2680
2480.06 2661
2480.52 2599
2480.99 2609
2481.46 2579
2481.93 2624
2482.40 2547
2482.87 2599
2483.34 2612
2483.81 2672
2484.28 2640
2484.75 2687
2485.22 2672
2485.69 2757
2486.16 2668
2486.63 2766
2487.10 2760
2487.57 2747
2488.04 2753
2488.51 2696
2488.98 2697
2489.45 2653
2489.92 2643
2490.39 2624
2490.86 2632
2491.33 2705
2491.80 2670
2492.27 2617
2492.74 2662
2493.21 2596
2493.69 2642
2494.16 2645
2494.63 2653
2495.10 2655
2495.57 2639
2496.04 2620
2496.51 2654
2496.98 2665
2497.45 2624
2497.92 2617
2498.39 2645
2498.86 2634
2499.34 2561
2499.81 2574
2500.28 2629
2500.75 2650
2501.22 2596
2501.69 2593
2502.16 2571
2502.64 2586
2503.11 2694
2503.58 2700
2504.05 2657
2504.52 2641
2504.99 2669
2505.47 2644
2505.94 2693
2506.41 2640
2506.88 2618
2507.35 2663
2507.82 2723
2508.30 2739
2508.77 2727
2509.24 2696
2509.71 2680
2510.18 2653
2510.66 2640
2511.13 2680
2511.60 2639
2512.07 2652
2512.55 2676
2513.02 2622
2513.49 2663
2513.96 2589
2514.44 2663
2514.91 2665
2515.38 2609
2515.85 2627
2516.33 2593
2516.80 2589
2517.27 2560
2517.75 2614
2518.22 2576
2518.69 2578
2519.16 2593
2519.64 2633
2520.11 2658
2520.58 2584
2521.06 2673
2521.53 2608
2522.00 2576
2522.48 2628
2522.95 2584
2523.42 2643
2523.90 2666
2524.37 2557
2524.84 2582
2525.32 2669
2525.79 2633
2526.27 2633
2526.74 2589
2527.21 2611
2527.69 2617
2528.16 2637
2528.63 2581
2529.11 2606
2529.58 2671
2530.06 2729
2530.53 2713
2531.00 2668
2531.48 2607
2531.95 2640
2532.43 2601
2532.90 2667
2533.38 2616
2533.85 2637
2534.32 2686
2534.80 2667
2535.27 2654
2535.75 2723
2536.22 2726
2536.70 2700
2537.17 2710
2537.65 2697
2538.12 2741
2538.60 2683
2539.07 2641
2539.55 2699
2540.02 2741
2540.50 2711
2540.97 2768
2541.45 2732
2541.92 2698
2542.40 2752
2542.87 2641
2543.35 2614
2543.82 2590
2544.30 2690
2544.77 2606
2545.25 2638
2545.72 2627
2546.20 2689
2546.68 2712
2547.15 2704
2547.63 2644
2548.10 2647
2548.58 2737
2549.05 2691
2549.53 2701
2550.01 2729
2550.48 2784
2550.96 2721
2551.43 2615
2551.91 2672
2552.39 2724
2552.86 2707
2553.34 2787
2553.82 2804
2554.29 2702
2554.77 2690
2555.24 2601
2555.72 2623
2556.20 2624
2556.67 2636
2557.15 2606
2557.63 2618
2558.10 2619
2558.58 2606
2559.06 2602
2559.53 2549
2560.01 2612
2560.49 2580
2560.96 2516
2561.44 2538
2561.92 2609
2562.40 2545
2562.87 2552
2563.35 2591
2563.83 2575
2564.30 2601
2564.78 2581
2565.26 2513
2565.74 2568
2566.21 2575
2566.69 2559
2567.17 2557
2567.65 2601
2568.12 2566
2568.60 2590
2569.08 2541
2569.56 2540
2570.03 2622
2570.51 2588
2570.99 2585
2571.47 2625
2571.95 2582
2572.42 2523
2572.90 2518
2573.38 2495
2573.86 2503
2574.34 2568
2574.81 2583
2575.29 2573
2575.77 2525
2576.25 2498
2576.73 2538
2577.21 2521
2577.68 2506
2578.16 2494
2578.64 2513
2579.12 2481
2579.60 2465
2580.08 2529
2580.56 2555
2581.04 2468
2581.51 2554
2581.99 2543
2582.47 2533
2582.95 2511
2583.43 2507
2583.91 2552
2584.39 2469
2584.87 2480
2585.35 2509
2585.83 2490
2586.31 2390
2586.78 2425
2587.26 2462
2587.74 2469
2588.22 2487
2588.70 2487
2589.18 2521
2589.66 2557
2590.14 2515
2590.62 2555
2591.10 2561
2591.58 2551
2592.06 2506
2592.54 2472
2593.02 2521
2593.50 2566
2593.98 2485
2594.46 2500
2594.94 2471
2595.42 2493
2595.90 2442
2596.38 2445
2596.86 2447
2597.34 2468
2597.82 2460
2598.30 2469
2598.78 2530
2599.26 2485
2599.74 2475
2600.22 2464
2600.70 2473
2601.19 2458
2601.67 2533
2602.15 2538
2602.63 2493
2603.11 2431
2603.59 2530
2604.07 2478
2604.55 2504
2605.03 2527
2605.51 2525
2605.99 2484
2606.48 2520
2606.96 2461
2607.44 2488
2607.92 2503
2608.40 2470
2608.88 2491
2609.36 2431
2609.84 2428
2610.33 2503
2610.81 2574
2611.29 2495
2611.77 2411
2612.25 2400
2612.73 2413
2613.22 2433
2613.70 2482
2614.18 2488
2614.66 2401
2615.14 2398
2615.63 2405
2616.11 2476
2616.59 2475
2617.07 2482
2617.55 2472
2618.04 2474
2618.52 2560
2619.00 2572
2619.48 2484
2619.97 2552
2620.45 2508
2620.93 2459
2621.41 2497
2621.90 2484
2622.38 2497
2622.86 2439
2623.34 2397
2623.83 2449
2624.31 2444
2624.79 2389
2625.27 2471
2625.76 2478
2626.24 2414
2626.72 2477
2627.21 2399
2627.69 2409
2628.17 2419
2628.66 2449
2629.14 2433
2629.62 2449
2630.11 2452
2630.59 2483
2631.07 2406
2631.56 2347
2632.04 2510
2632.52 2556
2633.01 2493
2633.49 2520
2633.97 2576
2634.46 2581
2634.94 2522
2635.43 2546
2635.91 2571
2636.39 2586
2636.88 2568
2637.36 2555
2637.85 2520
2638.33 2486
2638.81 2477
2639.30 2489
2639.78 2413
2640.27 2396
2640.75 2443
2641.24 2366
2641.72 2344
2642.20 2374
2642.69 2312
2643.17 2300
2643.66 2379
2644.14 2434
2644.63 2385
2645.11 2379
2645.60 2347
2646.08 2396
2646.57 2390
2647.05 2344
2647.54 2342
2648.02 2360
2648.51 2359
2648.99 2317
2649.48 2362
2649.96 2372
2650.45 2439
2650.93 2329
2651.42 2297
2651.90 2302
2652.39 2299
2652.87 2346
2653.36 2380
2653.84 2361
2654.33 2364
2654.82 2303
2655.30 2364
2655.79 2317
2656.27 2319
2656.76 2335
2657.24 2364
2657.73 2359
2658.22 2360
2658.70 2402
2659.19 2398
2659.67 2364
2660.16 2346
2660.65 2359
2661.13 2347
2661.62 2409
2662.10 2418
2662.59 2395
2663.08 2325
2663.56 2361
2664.05 2355
2664.54 2386
2665.02 2346
2665.51 2379
2666.00 2390
2666.48 2403
2666.97 2427
2667.46 2439
2667.94 2415
2668.43 2437
2668.92 2472
2669.40 2478
2669.89 2380
2670.38 2345
2670.86 2410
2671.35 2433
2671.84 2331
2672.33 2330
2672.81 2329
2673.30 2371
2673.79 2344
2674.28 2333
2674.76 2340
2675.25 2330
2675.74 2377
2676.23 2302
2676.71 2324
2677.20 2331
2677.69 2330
2678.18 2343
2678.66 2253
2679.15 2301
2679.64 2280
2680.13 2234
2680.62 2260
2681.10 2282
2681.59 2315
2682.08 2289
2682.57 2270
2683.06 2292
2683.54 2242
2684.03 2223
2684.52 2264
2685.01 2292
2685.50 2274
2685.99 2290
2686.47 2321
2686.96 2355
2687.45 2308
2687.94 2296
2688.43 2307
2688.92 2265
2689.41 2294
2689.89 2344
2690.38 2371
2690.87 2424
2691.36 2328
2691.85 2303
2692.34 2442
2692.83 2400
2693.32 2343
2693.81 2410
2694.30 2352
2694.79 2338
2695.27 2346
2695.76 2409
2696.25 2382
2696.74 2324
2697.23 2349
2697.72 2391
2698.21 2331
2698.70 2350
2699.19 2386
2699.68 2375
2700.17 2384
2700.66 2363
2701.15 2328
2701.64 2260
2702.13 2340
2702.62 2270
2703.11 2379
2703.60 2311
2704.09 2326
2704.58 2282
2705.07 2254
2705.56 2322
2706.05 2280
2706.54 2358
2707.03 2324
2707.52 2279
2708.01 2283
2708.50 2279
2708.99 2263
2709.48 2286
2709.97 2272
2710.46 2312
2710.96 2274
2711.45 2312
2711.94 2327
2712.43 2308
2712.92 2298
2713.41 2353
2713.90 2263
2714.39 2317
2714.88 2330
2715.37 2302
2715.86 2312
2716.36 2341
2716.85 2292
2717.34 2252
2717.83 2239
2718.32 2268
2718.81 2312
2719.30 2352
2719.80 2291
2720.29 2307
2720.78 2336
2721.27 2351
2721.76 2357
2722.25 2378
2722.75 2392
2723.24 2291
2723.73 2269
2724.22 2401
2724.71 2311
2725.21 2299
2725.70 2282
2726.19 2328
2726.68 2293
2727.17 2317
2727.67 2359
2728.16 2332
2728.65 2287
2729.14 2262
2729.64 2271
2730.13 2310
2730.62 2366
2731.11 2281
2731.61 2223
2732.10 2220
2732.59 2247
2733.08 2243
2733.58 2264
2734.07 2249
2734.56 2297
2735.05 2240
2735.55 2313
2736.04 2287
2736.53 2298
2737.03 2378
2737.52 2329
2738.01 2399
2738.51 2321
2739.00 2402
2739.49 2406
2739.99 2415
2740.48 2431
2740.97 2343
2741.47 2349
2741.96 2387
2742.45 2346
2742.95 2304
2743.44 2344
2743.93 2271
2744.43 2324
2744.92 2344
2745.42 2355
2745.91 2311
2746.40 2339
2746.90 2276
2747.39 2305
2747.89 2315
2748.38 2384
2748.87 2374
2749.37 2340
2749.86 2352
2750.36 2357
2750.85 2309
2751.34 2261
2751.84 2288
2752.33 2279
2752.83 2280
2753.32 2290
2753.82 2297
2754.31 2324
2754.81 2268
2755.30 2210
2755.80 2339
2756.29 2262
2756.79 2277
2757.28 2245
2757.78 2269
2758.27 2259
2758.77 2269
2759.26 2219
2759.76 2247
2760.25 2272
2760.75 2286
2761.24 2288
2761.74 2189
2762.23 2221
2762.73 2263
2763.22 2273
2763.72 2261
2764.21 2275
2764.71 2314
2765.20 2294
2765.70 2249
2766.20 2256
2766.69 2311
2767.19 2218
2767.68 2221
2768.18 2207
2768.68 2247
2769.17 2331
2769.67 2300
2770.16 2240
2770.66 2267
2771.16 2263
2771.65 2183
2772.15 2218
2772.64 2261
2773.14 2173
2773.64 2151
2774.13 2206
2774.63 2166
2775.13 2240
2775.62 2250
2776.12 2195
2776.62 2239
2777.11 2165
2777.61 2183
2778.11 2253
2778.60 2205
2779.10 2178
2779.60 2196
2780.09 2173
2780.59 2213
2781.09 2214
2781.58 2196
2782.08 2186
2782.58 2149
2783.08 2113
2783.57 2160
2784.07 2176
2784.57 2202
2785.07 2176
2785.56 2187
2786.06 2222
2786.56 2229
2787.06 2174
2787.55 2225
2788.05 2177
2788.55 2168
2789.05 2159
2789.54 2247
2790.04 2237
2790.54 2215
2791.04 2232
2791.54 2181
2792.03 2197
2792.53 2163
2793.03 2254
2793.53 2166
2794.03 2185
2794.52 2228
2795.02 2250
2795.52 2195
2796.02 2239
2796.52 2212
2797.02 2234
2797.51 2246
2798.01 2270
2798.51 2237
2799.01 2217
2799.51 2229
2800.01 2253
2800.51 2274
2801.00 2189
2801.50 2186
2802.00 2233
2802.50 2209
2803.00 2206
2803.50 2184
2804.00 2124
2804.50 2198
2805.00 2198
2805.50 2195
2806.00 2166
2806.49 2155
2806.99 2212
2807.49 2151
2807.99 2223
2808.49 2157
2808.99 2154
2809.49 2173
2809.99 2191
2810.49 2190
2810.99 2201
2811.49 2238
2811.99 2207
2812.49 2223
2812.99 2200
2813.49 2192
2813.99 2177
2814.49 2180
2814.99 2158
2815.49 2203
2815.99 2216
2816.49 2175
2816.99 2163
2817.49 2255
2817.99 2120
2818.49 2162
2818.99 2120
2819.49 2133
2819.99 2053
2820.49 2089
2820.99 2099
2821.49 2175
2821.99 2157
2822.50 2135
2823.00 2153
2823.50 2134
2824.00 2136
2824.50 2091
2825.00 2108
2825.50 2104
2826.00 2140
2826.50 2194
2827.00 2198
2827.50 2159
2828.01 2168
2828.51 2111
2829.01 2124
2829.51 2148
2830.01 2145
2830.51 2132
2831.01 2100
2831.52 2054
2832.02 2036
2832.52 2060
2833.02 2080
2833.52 2100
2834.02 2108
2834.53 2161
2835.03 2116
2835.53 2135
2836.03 2156
2836.53 2120
2837.03 2057
2837.54 2114
2838.04 2129
2838.54 2198
2839.04 2188
2839.55 2126
2840.05 2121
2840.55 2061
2841.05 2147
2841.55 2103
2842.06 2099
2842.56 2113
2843.06 2110
2843.56 2096
2844.07 2107
2844.57 2140
2845.07 2118
2845.58 2016
2846.08 2056
2846.58 2109
2847.08 2094
2847.59 2117
2848.09 2062
2848.59 2121
2849.10 2111
2849.60 2126
2850.10 2156
2850.61 2140
2851.11 2106
2851.61 2167
2852.12 2167
2852.62 2170
2853.12 2172
2853.63 2148
2854.13 2221
2854.63 2129
2855.14 2179
2855.64 2236
2856.14 2240
2856.65 2131
2857.15 2180
2857.66 2171
2858.16 2188
2858.66 2162
2859.17 2191
2859.67 2152
2860.17 2146
2860.68 2107
2861.18 2022
2861.69 2086
2862.19 2099
2862.70 2130
2863.20 2126
2863.70 2050
2864.21 2081
2864.71 2070
2865.22 2063
2865.72 2127
2866.23 2026
2866.73 2055
2867.24 2081
2867.74 2108
2868.25 2123
2868.75 2108
2869.26 2018
2869.76 2077
2870.27 2107
2870.77 2139
2871.28 2205
2871.78 2174
2872.29 2140
2872.79 2151
2873.30 2194
2873.80 2131
2874.31 2116
2874.81 2124
2875.32 2198
2875.82 2139
2876.33 2129
2876.83 2150
2877.34 2146
2877.84 2105
2878.35 2132
2878.86 2148
2879.36 2153
2879.87 2117
2880.37 2083
2880.88 2164
2881.39 2111
2881.89 2109
2882.40 2110
2882.90 2169
2883.41 2204
2883.92 2216
2884.42 2243
2884.93 2303
2885.43 2245
2885.94 2353
2886.45 2417
2886.95 2351
2887.46 2353
2887.97 2398
2888.47 2368
2888.98 2398
2889.49 2405
2889.99 2476
2890.50 2384
2891.01 2388
2891.51 2391
2892.02 2329
2892.53 2322
2893.03 2256
2893.54 2384
2894.05 2305
2894.55 2390
2895.06 2418
2895.57 2495
2896.08 2483
2896.58 2468
2897.09 2502
2897.60 2516
2898.11 2492
2898.61 2411
2899.12 2363
2899.63 2398
2900.13 2365
2900.64 2293
2901.15 2273
2901.66 2260
2902.17 2273
2902.67 2285
2903.18 2297
2903.69 2251
2904.20 2233
2904.70 2193
2905.21 2206
2905.72 2211
2906.23 2135
2906.74 2139
2907.25 2148
2907.75 2151
2908.26 2221
2908.77 2189
2909.28 2116
2909.79 2145
2910.30 2163
2910.80 2097
2911.31 2111
2911.82 2075
2912.33 2013
2912.84 2106
2913.35 2047
2913.86 2138
2914.36 2114
2914.87 2073
2915.38 2109
2915.89 2064
2916.40 2107
2916.91 2139
2917.42 2035
2917.93 2147
2918.44 2137
2918.95 2162
2919.46 2160
2919.96 2187
2920.47 2185
2920.98 2192
2921.49 2120
2922.00 2142
2922.51 2128
2923.02 2083
2923.53 2146
2924.04 2188
2924.55 2235
2925.06 2245
2925.57 2179
2926.08 2174
2926.59 2181
2927.10 2211
2927.61 2212
2928.12 2233
2928.63 2229
2929.14 2239
2929.65 2147
2930.16 2235
2930.67 2238
2931.18 2120
2931.69 2155
2932.20 2174
2932.71 2178
2933.22 2140
2933.73 2175
2934.24 2187
2934.75 2173
2935.26 2147
2935.77 2113
2936.29 2107
2936.80 2169
2937.31 2117
2937.82 2101
2938.33 2154
2938.84 2209
2939.35 2206
2939.86 2184
2940.37 2165
2940.88 2238
2941.39 2190
2941.91 2175
2942.42 2112
2942.93 2151
2943.44 2102
2943.95 2083
2944.46 2152
2944.97 2187
2945.49 2181
2946.00 2149
2946.51 2136
2947.02 2075
2947.53 2085
2948.04 2110
2948.56 2106
2949.07 2125
2949.58 2097
2950.09 2052
2950.60 2108
2951.12 2081
2951.63 2024
2952.14 2049
2952.65 2057
2953.16 2136
2953.68 2091
2954.19 2042
2954.70 2105
2955.21 2137
2955.73 2110
2956.24 2125
2956.75 2080
2957.26 2083
2957.78 2075
2958.29 2084
2958.80 2100
2959.31 2088
2959.83 2158
2960.34 2090
2960.85 2090
2961.36 2102
2961.88 2126
2962.39 2094
2962.90 2125
2963.42 2172
2963.93 2176
2964.44 2190
2964.96 2241
2965.47 2217
2965.98 2237
2966.50 2281
2967.01 2256
2967.52 2256
2968.04 2361
2968.55 2343
2969.06 2306
2969.58 2294
2970.09 2309
2970.60 2335
2971.12 2234
2971.63 2221
2972.15 2241
2972.66 2262
2973.17 2264
2973.69 2225
2974.20 2167
2974.72 2187
2975.23 2150
2975.74 2178
2976.26 2149
2976.77 2141
2977.29 2119
2977.80 2110
2978.31 2094
2978.83 2130
2979.34 2168
2979.86 2168
2980.37 2142
2980.89 2121
2981.40 2178
2981.92 2235
2982.43 2241
2982.95 2182
2983.46 2149
2983.98 2221
2984.49 2218
2985.01 2236
2985.52 2184
2986.04 2231
2986.55 2252
2987.07 2264
2987.58 2311
2988.10 2290
2988.61 2234
2989.13 2187
2989.64 2248
2990.16 2320
2990.67 2346
2991.19 2286
2991.70 2332
2992.22 2347
2992.73 2328
2993.25 2266
2993.77 2305
2994.28 2314
2994.80 2394
2995.31 2347
2995.83 2335
2996.35 2345
2996.86 2355
2997.38 2443
2997.89 2462
2998.41 2457
2998.93 2426
2999.44 2522
2999.96 2517
3000.47 2562
3000.99 2564
3001.51 2634
3002.02 2767
3002.54 2746
3003.06 2876
3003.57 3012
3004.09 3277
3004.61 3410
3005.12 3505
3005.64 3619
3006.16 3883
3006.67 3794
3007.19 3751
3007.71 3621
3008.22 3465
3008.74 3359
3009.26 3168
3009.77 2955
3010.29 2684
3010.81 2618
3011.33 2578
3011.84 2458
3012.36 2385
3012.88 2371
3013.40 2380
3013.91 2458
3014.43 2349
3014.95 2298
3015.47 2278
3015.98 2327
3016.50 2343
3017.02 2350
3017.54 2307
3018.05 2341
3018.57 2278
3019.09 2240
3019.61 2331
3020.13 2327
3020.64 2267
3021.16 2306
3021.68 2313
3022.20 2341
3022.72 2269
3023.23 2231
3023.75 2258
3024.27 2301
3024.79 2227
3025.31 2198
3025.83 2252
3026.34 2227
3026.86 2181
3027.38 2228
3027.90 2228
3028.42 2182
3028.94 2153
3029.46 2136
3029.98 2125
3030.49 2174
3031.01 2120
3031.53 2178
3032.05 2115
3032.57 2140
3033.09 2169
3033.61 2148
3034.13 2149
3034.65 2092
3035.17 2205
3035.68 2150
3036.20 2131
3036.72 2151
3037.24 2211
3037.76 2133
3038.28 2161
3038.80 2176
3039.32 2145
3039.84 2070
3040.36 2063
3040.88 2115
3041.40 2109
3041.92 2103
3042.44 2109
3042.96 2069
3043.48 2105
3044.00 2097
3044.52 2143
3045.04 2085
3045.56 2112
3046.08 2111
3046.60 2213
3047.12 2117
3047.64 2107
3048.16 2170
3048.68 2131
3049.20 2097
3049.72 2096
3050.24 2051
3050.76 2089
3051.28 2116
3051.80 2082
3052.33 2071
3052.85 2051
3053.37 2115
3053.89 2160
3054.41 2088
3054.93 2093
3055.45 2069
3055.97 2108
3056.49 2131
3057.01 2034
3057.54 2101
3058.06 2116
3058.58 2150
3059.10 2084
3059.62 2074
3060.14 2113
3060.66 2110
3061.18 2091
3061.71 2098
3062.23 2148
3062.75 2131
3063.27 2187
3063.79 2166
3064.31 2113
3064.84 2163
3065.36 2211
3065.88 2198
3066.40 2210
3066.92 2216
3067.45 2251
3067.97 2231
3068.49 2257
3069.01 2296
3069.53 2222
3070.06 2246
3070.58 2249
3071.10 2268
3071.62 2237
3072.15 2197
3072.67 2230
3073.19 2214
3073.71 2244
3074.24 2246
3074.76 2144
3075.28 2211
3075.80 2274
3076.33 2323
3076.85 2261
3077.37 2264
3077.90 2347
3078.42 2376
3078.94 2434
3079.46 2400
3079.99 2463
3080.51 2444
3081.03 2522
3081.56 2554
3082.08 2542
3082.60 2559
3083.13 2623
3083.65 2594
3084.17 2553
3084.70 2566
3085.22 2504
3085.74 2516
3086.27 2539
3086.79 2495
3087.31 2472
3087.84 2427
3088.36 2396
3088.89 2388
3089.41 2378
3089.93 2337
3090.46 2328
3090.98 2417
3091.51 2423
3092.03 2389
3092.55 2399
3093.08 2539
3093.60 2508
3094.13 2545
3094.65 2630
3095.18 2593
3095.70 2720
3096.22 2837
3096.75 2849
3097.27 2895
3097.80 2928
3098.32 2965
3098.85 2949
3099.37 3023
3099.90 3137
3100.42 3287
3100.95 3527
3101.47 3913
3102.00 4398
3102.52 4816
3103.05 5453
3103.57 6059
3104.10 6336
3104.62 6524
3105.15 6503
3105.67 6176
3106.20 5722
3106.72 5194
3107.25 4713
3107.77 4210
3108.30 3741
3108.82 3507
3109.35 3246
3109.88 2984
3110.40 2883
3110.93 2839
3111.45 2867
3111.98 2873
3112.50 2822
3113.03 2808
3113.56 2816
3114.08 2793
3114.61 2713
3115.13 2603
3115.66 2522
3116.19 2599
3116.71 2522
3117.24 2527
3117.77 2425
3118.29 2397
3118.82 2368
3119.34 2347
3119.87 2373
3120.40 2427
3120.92 2504
3121.45 2426
3121.98 2384
3122.50 2399
3123.03 2355
3123.56 2413
3124.08 2408
3124.61 2394
3125.14 2338
3125.66 2301
3126.19 2327
3126.72 2276
3127.25 2305
3127.77 2286
3128.30 2245
3128.83 2243
3129.35 2230
3129.88 2228
3130.41 2233
3130.94 2234
3131.46 2144
3131.99 2202
3132.52 2171
3133.05 2189
3133.57 2139
3134.10 2124
3134.63 2148
3135.16 2172
3135.68 2111
3136.21 2181
3136.74 2179
3137.27 2130
3137.80 2056
3138.32 2138
3138.85 2123
3139.38 2088
3139.91 2107
3140.44 2101
3140.97 2067
3141.49 2042
3142.02 2024
3142.55 1995
3143.08 2047
3143.61 2040
3144.14 2076
3144.66 2070
3145.19 2085
3145.72 2026
3146.25 2025
3146.78 2072
3147.31 2057
3147.84 2100
3148.36 2090
3148.89 2042
3149.42 1998
3149.95 2004
3150.48 2073
3151.01 2043
3151.54 1996
3152.07 2086
3152.60 2082
3153.13 2053
3153.66 2085
3154.19 2125
3154.71 2099
3155.24 2036
3155.77 2130
3156.30 2116
3156.83 2075
3157.36 2045
3157.89 2046
3158.42 2092
3158.95 2027
3159.48 2010
3160.01 2028
3160.54 1974
3161.07 1970
3161.60 2065
3162.13 2043
3162.66 1977
3163.19 1982
3163.72 2013
3164.25 1991
3164.78 2010
3165.31 2056
3165.84 2012
3166.37 2001
3166.90 1973
3167.43 1908
3167.96 1949
3168.49 1981
3169.02 2019
3169.56 1999
3170.09 2085
3170.62 1983
3171.15 1953
3171.68 2034
3172.21 2052
3172.74 2035
3173.27 2019
3173.80 1992
3174.33 2019
3174.86 2026
3175.40 2027
3175.93 2048
3176.46 2066
3176.99 2026
3177.52 1996
3178.05 1996
3178.58 2012
3179.11 2042
3179.65 2011
3180.18 1990
3180.71 1993
3181.24 1984
3181.77 1898
3182.30 1920
3182.84 1992
3183.37 1934
3183.90 2026
3184.43 1945
3184.96 1919
3185.49 1890
3186.03 1917
3186.56 1989
3187.09 1903
3187.62 1981
3188.16 2086
3188.69 1960
3189.22 1972
3189.75 2029
3190.28 2034
3190.82 2059
3191.35 2076
3191.88 2079
3192.41 2027
3192.95 2043
3193.48 2022
3194.01 2004
3194.55 1967
3195.08 2012
3195.61 1960
3196.14 1992
3196.68 1969
3197.21 2038
3197.74 1966
3198.28 2018
3198.81 2061
3199.34 2009
3199.87 1979
3200.41 2025
3200.94 2058
3201.47 2028
3202.01 2001
3202.54 2050
3203.07 2061
3203.61 2052
3204.14 2042
3204.68 2055
3205.21 2072
3205.74 2047
3206.28 2111
3206.81 2169
3207.34 2145
3207.88 2128
3208.41 2195
3208.95 2170
3209.48 2195
3210.01 2254
3210.55 2256
3211.08 2209
3211.62 2222
3212.15 2215
3212.68 2195
3213.22 2196
3213.75 2183
3214.29 2191
3214.82 2123
3215.36 2130
3215.89 2164
3216.42 2160
3216.96 2144
3217.49 2099
3218.03 2142
3218.56 2179
3219.10 2140
3219.63 2098
3220.17 2062
3220.70 2078
3221.24 2116
3221.77 2093
3222.31 2112
3222.84 2186
3223.38 2223
3223.91 2218
3224.45 2208
3224.98 2261
3225.52 2264
3226.05 2283
3226.59 2340
3227.12 2321
3227.66 2229
3228.20 2298
3228.73 2301
3229.27 2287
3229.80 2236
3230.34 2301
3230.87 2293
3231.41 2275
3231.95 2277
3232.48 2311
3233.02 2395
3233.55 2403
3234.09 2381
3234.63 2354
3235.16 2397
3235.70 2389
3236.23 2452
3236.77 2468
3237.31 2582
3237.84 2514
3238.38 2560
3238.92 2538
3239.45 2558
3239.99 2521
3240.53 2491
3241.06 2510
3241.60 2510
3242.14 2521
3242.67 2543
3243.21 2588
3243.75 2659
3244.28 2695
3244.82 2625
3245.36 2650
3245.89 2735
3246.43 2774
3246.97 2809
3247.50 2889
3248.04 2938
3248.58 2936
3249.12 2919
3249.65 3036
3250.19 3170
3250.73 3385
3251.27 3733
3251.80 4215
3252.34 4639
3252.88 5167
3253.42 5627
3253.95 6060
3254.49 6149
3255.03 6108
3255.57 5821
3256.10 5512
3256.64 5227
3257.18 4631
3257.72 4200
3258.26 3902
3258.79 3706
3259.33 3485
3259.87 3325
3260.41 3191
3260.95 3278
3261.49 3357
3262.02 3337
3262.56 3368
3263.10 3451
3263.64 3478
3264.18 3541
3264.72 3537
3265.25 3546
3265.79 3530
3266.33 3618
3266.87 3658
3267.41 3737
3267.95 3712
3268.49 3706
3269.03 3695
3269.56 3641
3270.10 3342
3270.64 3254
3271.18 3111
3271.72 3098
3272.26 2978
3272.80 2864
3273.34 2761
3273.88 2813
3274.42 2778
3274.96 2794
3275.50 2767
3276.04 2833
3276.57 2895
3277.11 2812
3277.65 2884
3278.19 2893
3278.73 2834
3279.27 2891
3279.81 2917
3280.35 2890
3280.89 2872
3281.43 2911
3281.97 2906
3282.51 2911
3283.05 2857
3283.59 2836
3284.13 2831
3284.67 2903
3285.21 2822
3285.75 2849
3286.29 2895
3286.83 2870
3287.37 2839
3287.91 2947
3288.46 2898
3289.00 2937
3289.54 3004
3290.08 3055
3290.62 3056
3291.16 3125
3291.70 3223
3292.24 3328
3292.78 3447
3293.32 3513
3293.86 3623
3294.40 3646
3294.94 3767
3295.49 3904
3296.03 4005
3296.57 3952
3297.11 4088
3297.65 4011
3298.19 3885
3298.73 3825
3299.27 3763
3299.82 3606
3300.36 3527
3300.90 3466
3301.44 3294
3301.98 3308
3302.52 3187
3303.07 3125
3303.61 3165
3304.15 3157
3304.69 3117
3305.23 3163
3305.77 3183
3306.32 3168
3306.86 3218
3307.40 3255
3307.94 3210
3308.49 3282
3309.03 3361
3309.57 3383
3310.11 3449
3310.65 3374
3311.20 3477
3311.74 3441
3312.28 3435
3312.82 3466
3313.37 3557
3313.91 3549
3314.45 3442
3314.99 3483
3315.54 3654
3316.08 3759
3316.62 3866
3317.17 4074
3317.71 4253
3318.25 4414
3318.79 4600
3319.34 4795
3319.88 4902
3320.42 5056
3320.97 5124
3321.51 5130
3322.05 5149
3322.60 5033
3323.14 4894
3323.68 4682
3324.23 4480
3324.77 4447
3325.31 4377
3325.86 4211
3326.40 4183
3326.94 4105
3327.49 4075
3328.03 4055
3328.58 4089
3329.12 4049
3329.66 4148
3330.21 4192
3330.75 4250
3331.30 4598
3331.84 5139
3332.38 6071
3332.93 7266
3333.47 8794
3334.02 10734
3334.56 13075
3335.10 15209
3335.65 17306
3336.19 19155
3336.74 20289
3337.28 20798
3337.83 20593
3338.37 19638
3338.92 18245
3339.46 16358
3340.01 14526
3340.55 12538
3341.10 10525
3341.64 9006
3342.18 7688
3342.73 6463
3343.27 5582
3343.82 4947
3344.36 4378
3344.91 4051
3345.46 3707
3346.00 3548
3346.55 3487
3347.09 3396
3347.64 3361
3348.18 3327
3348.73 3351
3349.27 3402
3349.82 3436
3350.36 3547
3350.91 3669
3351.46 3629
3352.00 3703
3352.55 3663
3353.09 3721
3353.64 3682
3354.18 3600
3354.73 3481
3355.28 3430
3355.82 3359
3356.37 3171
3356.91 3084
3357.46 3059
3358.01 3035
3358.55 2970
3359.10 2992
3359.65 3046
3360.19 3081
3360.74 2978
3361.28 2997
3361.83 3094
3362.38 3108
3362.92 3169
3363.47 3218
3364.02 3233
3364.56 3266
3365.11 3342
3365.66 3241
3366.20 3226
3366.75 3163
3367.30 3178
3367.85 3084
3368.39 3024
3368.94 2952
3369.49 2918
3370.03 2866
3370.58 2899
3371.13 2808
3371.68 2715
3372.22 2784
3372.77 2758
3373.32 2745
3373.87 2776
3374.41 2796
3374.96 2813
3375.51 2798
3376.06 2811
3376.60 2775
3377.15 2740
3377.70 2649
3378.25 2588
3378.79 2645
3379.34 2573
3379.89 2551
3380.44 2539
3380.99 2552
3381.53 2534
3382.08 2484
3382.63 2486
3383.18 2458
3383.73 2451
3384.28 2498
3384.82 2443
3385.37 2429
3385.92 2443
3386.47 2405
3387.02 2335
3387.57 2277
3388.12 2384
3388.66 2295
3389.21 2332
3389.76 2306
3390.31 2301
3390.86 2305
3391.41 2269
3391.96 2227
3392.51 2216
3393.05 2185
3393.60 2222
3394.15 2228
3394.70 2181
3395.25 2210
3395.80 2219
3396.35 2214
3396.90 2261
3397.45 2312
3398.00 2285
3398.55 2265
3399.10 2289
3399.65 2299
3400.20 2234
3400.75 2179
3401.30 2211
3401.85 2262
3402.40 2234
3402.95 2135
3403.50 2105
3404.05 2068
3404.59 2050
3405.14 2021
3405.70 2060
3406.25 2024
3406.80 2012
3407.35 1966
3407.90 1924
3408.45 1977
3409.00 2002
3409.55 1966
3410.10 1998
3410.65 2029
3411.20 2069
3411.75 2060
3412.30 2040
3412.85 2067
3413.40 2107
3413.95 2155
3414.50 2089
3415.05 2079
3415.60 2057
3416.15 2055
3416.71 2069
3417.26 2128
3417.81 2175
3418.36 2186
3418.91 2165
3419.46 2204
3420.01 2164
3420.56 2249
3421.11 2201
3421.67 2126
3422.22 2146
3422.77 2108
3423.32 2085
3423.87 2091
3424.42 2071
3424.98 2107
3425.53 2078
3426.08 2034
3426.63 2084
3427.18 2112
3427.73 2047
3428.29 2067
3428.84 2072
3429.39 2032
3429.94 1988
3430.49 2051
3431.05 1985
3431.60 1943
3432.15 1988
3432.70 1978
3433.25 1999
3433.81 1990
3434.36 1991
3434.91 1980
3435.46 1972
3436.02 1960
3436.57 1963
3437.12 1990
3437.67 2049
3438.23 2041
3438.78 2047
3439.33 2082
3439.89 1960
3440.44 1982
3440.99 2093
3441.54 2045
3442.10 2039
3442.65 2075
3443.20 2012
3443.76 2022
3444.31 2019
3444.86 2050
3445.42 2013
3445.97 2022
3446.52 1983
3447.08 1935
3447.63 1940
3448.18 1932
3448.74 1977
3449.29 1891
3449.84 1912
3450.40 1906
3450.95 1897
3451.50 1866
3452.06 1931
3452.61 1906
3453.17 1920
3453.72 1960
3454.27 1920
3454.83 1893
3455.38 1900
3455.94 1895
3456.49 1903
3457.04 1940
3457.60 1925
3458.15 1895
3458.71 1878
3459.26 1882
3459.82 1930
3460.37 1847
3460.93 1895
3461.48 1969
3462.03 1953
3462.59 1919
3463.14 1924
3463.70 1961
3464.25 1974
3464.81 2046
3465.36 2103
3465.92 2029
3466.47 1986
3467.03 1973
3467.58 2018
3468.14 2076
3468.69 2069
3469.25 2082
3469.80 2059
3470.36 2113
3470.91 2053
3471.47 2108
3472.02 2176
3472.58 2156
3473.14 2203
3473.69 2193
3474.25 2232
3474.80 2251
3475.36 2230
3475.91 2155
3476.47 2185
3477.03 2176
3477.58 2172
3478.14 2223
3478.69 2218
3479.25 2235
3479.80 2288
3480.36 2386
3480.92 2325
3481.47 2339
3482.03 2370
3482.59 2425
3483.14 2461
3483.70 2495
3484.25 2444
3484.81 2454
3485.37 2574
3485.92 2589
3486.48 2613
3487.04 2671
3487.59 2618
3488.15 2711
3488.71 2834
3489.26 2977
3489.82 3248
3490.38 3509
3490.93 4177
3491.49 4939
3492.05 5456
3492.61 5965
3493.16 6390
3493.72 6447
3494.28 6326
3494.83 6109
3495.39 5723
3495.95 5152
3496.51 4617
3497.06 4131
3497.62 3625
3498.18 3375
3498.74 3064
3499.29 2882
3499.85 2834
3500.41 2842
3500.97 2773
3501.52 2717
3502.08 2682
3502.64 2677
3503.20 2659
3503.76 2637
3504.31 2633
3504.87 2588
3505.43 2624
3505.99 2612
3506.55 2671
3507.10 2650
3507.66 2554
3508.22 2555
3508.78 2552
3509.34 2481
3509.90 2373
3510.45 2379
3511.01 2322
3511.57 2217
3512.13 2137
3512.69 2107
3513.25 2089
3513.81 2116
3514.36 2041
3514.92 2010
3515.48 1952
3516.04 2036
3516.60 1977
3517.16 2031
3517.72 2002
3518.28 2000
3518.84 1993
3519.40 2015
3519.95 1940
3520.51 1982
3521.07 2005
3521.63 2051
3522.19 2048
3522.75 2054
3523.31 2073
3523.87 2090
3524.43 2115
3524.99 2039
3525.55 2092
3526.11 2034
3526.67 2063
3527.23 2029
3527.79 2031
3528.35 1979
3528.91 1964
3529.47 1950
3530.03 1960
3530.59 1909
3531.15 1936
3531.71 1928
3532.27 1912
3532.83 1905
3533.39 1848
3533.95 1863
3534.51 1848
3535.07 1862
3535.63 1848
3536.19 1845
3536.75 1859
3537.31 1877
3537.87 1850
3538.43 1865
3538.99 1855
3539.56 1801
3540.12 1760
3540.68 1793
3541.24 1788
3541.80 1836
3542.36 1788
3542.92 1832
3543.48 1838
3544.04 1812
3544.60 1763
3545.17 1808
3545.73 1843
3546.29 1816
3546.85 1795
3547.41 1804
3547.97 1781
3548.53 1783
3549.10 1808
3549.66 1774
3550.22 1711
3550.78 1779
3551.34 1750
3551.90 1757
3552.47 1729
3553.03 1703
3553.59 1744
3554.15 1704
3554.71 1714
3555.28 1691
3555.84 1668
3556.40 1659
3556.96 1690
3557.52 1748
3558.09 1701
3558.65 1756
3559.21 1713
3559.77 1705
3560.34 1691
3560.90 1707
3561.46 1717
3562.02 1733
3562.59 1710
3563.15 1675
3563.71 1689
3564.27 1727
3564.84 1790
3565.40 1747
3565.96 1728
3566.52 1735
3567.09 1727
3567.65 1721
3568.21 1693
3568.78 1653
3569.34 1649
3569.90 1662
3570.47 1676
3571.03 1610
3571.59 1590
3572.16 1632
3572.72 1643
3573.28 1619
3573.85 1630
3574.41 1672
3574.97 1645
3575.54 1562
3576.10 1643
3576.66 1756
3577.23 1728
3577.79 1727
3578.36 1733
3578.92 1730
3579.48 1736
3580.05 1688
3580.61 1703
3581.18 1703
3581.74 1678
3582.30 1649
3582.87 1686
3583.43 1692
3584.00 1662
3584.56 1658
3585.13 1656
3585.69 1679
3586.25 1673
3586.82 1605
3587.38 1573
3587.95 1576
3588.51 1607
3589.08 1588
3589.64 1624
3590.21 1567
3590.77 1607
3591.34 1546
3591.90 1556
3592.47 1546
3593.03 1535
3593.60 1602
3594.16 1553
3594.73 1544
3595.29 1564
3595.86 1613
3596.42 1588
3596.99 1588
3597.55 1614
3598.12 1602
3598.68 1583
3599.25 1508
3599.82 1527
3600.38 1512
3600.95 1556
3601.51 1531
3602.08 1489
3602.64 1497
3603.21 1513
3603.78 1533
3604.34 1500
3604.91 1518
3605.47 1521
3606.04 1512
3606.61 1511
3607.17 1519
3607.74 1552
3608.30 1540
3608.87 1503
3609.44 1495
3610.00 1493
3610.57 1543
3611.14 1505
3611.70 1513
3612.27 1485
3612.83 1501
3613.40 1482
3613.97 1534
3614.53 1519
3615.10 1485
3615.67 1492
3616.23 1589
3616.80 1588
3617.37 1602
3617.94 1606
3618.50 1583
3619.07 1608
3619.64 1600
3620.20 1611
3620.77 1625
3621.34 1580
3621.91 1634
3622.47 1614
3623.04 1600
3623.61 1606
3624.18 1553
3624.74 1518
3625.31 1591
3625.88 1568
3626.45 1524
3627.01 1522
3627.58 1527
3628.15 1551
3628.72 1508
3629.28 1528
3629.85 1575
3630.42 1550
3630.99 1510
3631.56 1523
3632.12 1541
3632.69 1523
3633.26 1510
3633.83 1499
3634.40 1515
3634.96 1495
3635.53 1513
3636.10 1524
3636.67 1503
3637.24 1475
3637.81 1542
3638.38 1565
3638.94 1539
3639.51 1528
3640.08 1574
3640.65 1546
3641.22 1590
3641.79 1621
3642.36 1637
3642.93 1593
3643.49 1625
3644.06 1576
3644.63 1611
3645.20 1555
3645.77 1550
3646.34 1623
3646.91 1647
3647.48 1609
3648.05 1584
3648.62 1544
3649.19 1632
3649.76 1589
3650.33 1637
3650.90 1685
3651.46 1726
3652.03 1736
3652.60 1753
3653.17 1779
3653.74 1843
3654.31 1802
3654.88 1852
3655.45 1811
3656.02 1816
3656.59 1832
3657.16 1777
3657.73 1811
3658.30 1815
3658.87 1864
3659.44 1845
3660.01 1792
3660.58 1803
3661.15 1795
3661.72 1769
3662.30 1798
3662.87 1764
3663.44 1812
3664.01 1836
3664.58 1864
3665.15 1925
3665.72 1933
3666.29 2071
3666.86 2116
3667.43 2105
3668.00 2138
3668.57 2132
3669.14 2077
3669.71 1996
3670.29 1935
3670.86 1856
3671.43 1819
3672.00 1812
3672.57 1819
3673.14 1750
3673.71 1732
3674.28 1805
3674.86 1746
3675.43 1707
3676.00 1726
3676.57 1751
3677.14 1706
3677.71 1745
3678.28 1762
3678.86 1776
3679.43 1720
3680.00 1760
3680.57 1713
3681.14 1708
3681.72 1706
3682.29 1690
3682.86 1720
3683.43 1684
3684.00 1650
3684.58 1649
3685.15 1630
3685.72 1576
3686.29 1593
3686.87 1637
3687.44 1674
3688.01 1642
3688.58 1646
3689.16 1598
3689.73 1601
3690.30 1593
3690.87 1696
3691.45 1686
3692.02 1654
3692.59 1604
3693.16 1597
3693.74 1552
3694.31 1565
3694.88 1556
3695.46 1553
3696.03 1532
3696.60 1553
3697.17 1541
3697.75 1469
3698.32 1474
3698.89 1462
3699.47 1505
3700.04 1553
3700.61 1529
3701.19 1520
3701.76 1585
3702.34 1533
3702.91 1533
3703.48 1502
3704.06 1549
3704.63 1577
3705.20 1557
3705.78 1578
3706.35 1596
3706.93 1581
3707.50 1525
3708.07 1554
3708.65 1573
3709.22 1608
3709.80 1533
3710.37 1532
3710.94 1527
3711.52 1551
3712.09 1516
3712.67 1566
3713.24 1591
3713.82 1527
3714.39 1528
3714.96 1547
3715.54 1578
3716.11 1505
3716.69 1455
3717.26 1513
3717.84 1535
3718.41 1497
3718.99 1510
3719.56 1497
3720.14 1458
3720.71 1471
3721.29 1461
3721.86 1463
3722.44 1484
3723.01 1492
3723.59 1479
3724.16 1530
3724.74 1488
3725.31 1484
3725.89 1441
3726.46 1500
3727.04 1484
3727.61 1467
3728.19 1423
3728.77 1472
3729.34 1409
3729.92 1399
3730.49 1461
3731.07 1515
3731.64 1445
3732.22 1461
3732.80 1530
3733.37 1523
3733.95 1525
3734.52 1528
3735.10 1527
3735.68 1502
3736.25 1540
3736.83 1512
3737.40 1458
3737.98 1468
3738.56 1453
3739.13 1509
3739.71 1458
3740.29 1402
3740.86 1437
3741.44 1463
3742.02 1445
3742.59 1455
3743.17 1499
3743.75 1446
3744.32 1414
3744.90 1448
3745.48 1435
3746.05 1434
3746.63 1454
3747.21 1441
3747.78 1439
3748.36 1476
3748.94 1444
3749.52 1417
3750.09 1442
3750.67 1460
3751.25 1420
3751.83 1451
3752.40 1458
3752.98 1408
3753.56 1405
3754.14 1395
3754.71 1433
3755.29 1419
3755.87 1463
3756.45 1508
3757.02 1491
3757.60 1470
3758.18 1507
3758.76 1493
3759.34 1504
3759.91 1524
3760.49 1484
3761.07 1526
3761.65 1506
3762.23 1522
3762.80 1498
3763.38 1496
3763.96 1498
3764.54 1549
3765.12 1457
3765.70 1433
3766.27 1487
3766.85 1515
3767.43 1468
3768.01 1468
3768.59 1459
3769.17 1480
3769.75 1498
3770.32 1484
3770.90 1564
3771.48 1498
3772.06 1493
3772.64 1533
3773.22 1536
3773.80 1551
3774.38 1547
3774.96 1532
3775.54 1511
3776.11 1507
3776.69 1485
3777.27 1495
3777.85 1457
3778.43 1507
3779.01 1489
3779.59 1456
3780.17 1513
3780.75 1523
3781.33 1580
3781.91 1532
3782.49 1490
3783.07 1474
3783.65 1464
3784.23 1509
3784.81 1515
3785.39 1532
3785.97 1539
3786.55 1510
3787.13 1527
3787.71 1526
3788.29 1537
3788.87 1501
3789.45 1486
3790.03 1512
3790.61 1579
3791.19 1538
3791.77 1573
3792.35 1597
3792.93 1565
3793.51 1553
3794.09 1593
3794.67 1631
3795.25 1628
3795.83 1557
3796.42 1564
3797.00 1581
3797.58 1621
3798.16 1675
3798.74 1680
3799.32 1684
3799.90 1709
3800.48 1790
3801.06 1783
3801.64 1764
3802.23 1775
3802.81 1822
3803.39 1930
3803.97 1853
3804.55 1828
3805.13 1786
3805.71 1745
3806.30 1793
3806.88 1798
3807.46 1833
3808.04 1925
3808.62 1978
3809.20 2004
3809.79 2019
3810.37 2033
3810.95 2072
3811.53 1980
3812.11 1987
3812.70 2026
3813.28 2005
3813.86 1947
3814.44 1970
3815.02 2002
3815.61 2026
3816.19 1928
3816.77 1980
3817.35 2004
3817.94 2013
3818.52 1962
3819.10 1870
3819.68 1861
3820.27 1872
3820.85 1854
3821.43 1808
3822.01 1847
3822.60 1887
3823.18 1895
3823.76 1866
3824.35 1848
3824.93 1815
3825.51 1830
3826.09 1801
3826.68 1807
3827.26 1751
3827.84 1743
3828.43 1711
3829.01 1674
3829.59 1660
3830.18 1660
3830.76 1637
3831.34 1687
3831.93 1684
3832.51 1680
3833.09 1661
3833.68 1665
3834.26 1673
3834.85 1639
3835.43 1615
3836.01 1596
3836.60 1621
3837.18 1597
3837.76 1586
3838.35 1574
3838.93 1534
3839.52 1527
3840.10 1528
3840.69 1585
3841.27 1548
3841.85 1520
3842.44 1504
3843.02 1529
3843.61 1534
3844.19 1575
3844.78 1510
3845.36 1509
3845.94 1543
3846.53 1570
3847.11 1492
3847.70 1543
3848.28 1587
3848.87 1562
3849.45 1548
3850.04 1534
3850.62 1545
3851.21 1511
3851.79 1500
3852.38 1551
3852.96 1560
3853.55 1520
3854.13 1535
3854.72 1536
3855.30 1525
3855.89 1580
3856.47 1507
3857.06 1469
3857.65 1523
3858.23 1538
3858.82 1508
3859.40 1501
3859.99 1501
3860.57 1518
3861.16 1481
3861.74 1534
3862.33 1510
3862.92 1538
3863.50 1537
3864.09 1525
3864.67 1554
3865.26 1544
3865.85 1484
3866.43 1509
3867.02 1520
3867.60 1479
3868.19 1466
3868.78 1478
3869.36 1454
3869.95 1477
3870.54 1450
3871.12 1432
3871.71 1453
3872.30 1441
3872.88 1418
3873.47 1393
3874.06 1412
3874.64 1493
3875.23 1441
3875.82 1400
3876.40 1432
3876.99 1390
3877.58 1406
3878.16 1389
3878.75 1385
3879.34 1408
3879.93 1378
3880.51 1379
3881.10 1367
3881.69 1357
3882.27 1402
3882.86 1429
3883.45 1389
3884.04 1352
3884.62 1381
3885.21 1346
3885.80 1352
3886.39 1388
3886.97 1380
3887.56 1370
3888.15 1415
3888.74 1392
3889.33 1406
3889.91 1393
3890.50 1452
3891.09 1459
3891.68 1436
3892.27 1386
3892.85 1445
3893.44 1382
3894.03 1400
3894.62 1399
3895.21 1335
3895.80 1387
3896.38 1348
3896.97 1386
3897.56 1334
3898.15 1405
3898.74 1397
3899.33 1332
3899.91 1374
3900.50 1357
3901.09 1339
3901.68 1313
3902.27 1329
3902.86 1337
3903.45 1361
3904.04 1370
3904.63 1385
3905.21 1442
3905.80 1447
3906.39 1433
3906.98 1454
3907.57 1463
3908.16 1420
3908.75 1441
3909.34 1448
3909.93 1398
3910.52 1449
3911.11 1447
3911.70 1444
3912.29 1437
3912.88 1421
3913.47 1431
3914.06 1457
3914.65 1352
3915.24 1308
3915.83 1383
3916.42 1425
3917.01 1376
3917.60 1367
3918.19 1395
3918.78 1411
3919.37 1416
3919.96 1363
3920.55 1401
3921.14 1431
3921.73 1335
3922.32 1329
3922.91 1362
3923.50 1366
3924.09 1348
3924.68 1368
3925.27 1324
3925.86 1330
3926.45 1287
3927.04 1306
3927.63 1295
3928.22 1327
3928.81 1334
3929.40 1298
3930.00 1331
3930.59 1334
3931.18 1329
3931.77 1303
3932.36 1350
3932.95 1351
3933.54 1323
3934.13 1312
3934.72 1348
3935.32 1348
3935.91 1365
3936.50 1341
3937.09 1320
3937.68 1348
3938.27 1331
3938.86 1344
3939.46 1375
3940.05 1332
3940.64 1351
3941.23 1397
3941.82 1379
3942.41 1361
3943.01 1396
3943.60 1360
3944.19 1362
3944.78 1384
3945.37 1366
3945.97 1320
3946.56 1329
3947.15 1335
3947.74 1357
3948.34 1352
3948.93 1349
3949.52 1347
3950.11 1324
3950.71 1324
3951.30 1319
3951.89 1308
3952.48 1313
3953.08 1346
3953.67 1404
3954.26 1420
3954.85 1424
3955.45 1410
3956.04 1426
3956.63 1425
3957.23 1408
3957.82 1488
3958.41 1476
3959.00 1461
3959.60 1429
3960.19 1434
3960.78 1481
3961.38 1456
3961.97 1492
3962.56 1498
3963.16 1446
3963.75 1464
3964.34 1483
3964.94 1493
3965.53 1544
3966.13 1566
3966.72 1558
3967.31 1615
3967.91 1657
3968.50 1696
3969.09 1725
3969.69 1713
3970.28 1771
3970.88 1716
3971.47 1683
3972.06 1666
3972.66 1628
3973.25 1557
3973.85 1559
3974.44 1620
3975.04 1640
3975.63 1699
3976.22 1700
3976.82 1723
3977.41 1806
3978.01 1830
3978.60 1877
3979.20 1853
3979.79 1802
3980.39 1769
3980.98 1722
3981.58 1683
3982.17 1642
3982.77 1613
3983.36 1662
3983.96 1659
3984.55 1613
3985.15 1634
3985.74 1643
3986.34 1597
3986.93 1589
3987.53 1601
3988.12 1567
3988.72 1605
3989.31 1558
3989.91 1624
3990.50 1552
3991.10 1540
3991.69 1526
3992.29 1531
3992.89 1508
3993.48 1519
3994.08 1500
3994.67 1500
3995.27 1474
3995.86 1494
3996.46 1468
3997.06 1467
3997.65 1472
3998.25 1510
3998.84 1529
3999.44 1483
4000.04 1426
4000.63 1416
4001.23 1461
4001.83 1431
4002.42 1428
4003.02 1397
4003.61 1425
4004.21 1442
4004.81 1525
4005.40 1541
4006.00 1480
4006.60 1481
4007.19 1486
4007.79 1449
4008.39 1505
4008.98 1513
4009.58 1489
4010.18 1489
4010.77 1518
4011.37 1479
4011.97 1502
4012.57 1488
4013.16 1500
4013.76 1539
4014.36 1475
4014.95 1479
4015.55 1473
4016.15 1558
4016.75 1496
4017.34 1530
4017.94 1514
4018.54 1496
4019.14 1513
4019.73 1536
4020.33 1556
4020.93 1555
4021.53 1564
4022.13 1550
4022.72 1613
4023.32 1548
4023.92 1549
4024.52 1470
4025.12 1453
4025.71 1492
4026.31 1454
4026.91 1415
4027.51 1446
4028.11 1473
4028.70 1597
4029.30 1572
4029.90 1517
4030.50 1583
4031.10 1555
4031.70 1538
4032.30 1530
4032.89 1546
4033.49 1538
4034.09 1568
4034.69 1535
4035.29 1514
4035.89 1534
4036.49 1516
4037.09 1494
4037.68 1420
4038.28 1424
4038.88 1400
4039.48 1426
4040.08 1387
4040.68 1429
4041.28 1411
4041.88 1350
4042.48 1342
4043.08 1362
4043.68 1380
4044.28 1388
4044.88 1305
4045.48 1327
4046.07 1330
4046.67 1325
4047.27 1367
4047.87 1333
4048.47 1302
4049.07 1358
4049.67 1307
4050.27 1301
4050.87 1342
4051.47 1350
4052.07 1344
4052.67 1300
4053.27 1372
4053.87 1374
4054.47 1340
4055.07 1360
4055.67 1360
4056.27 1354
4056.88 1351
4057.48 1358
4058.08 1344
4058.68 1328
4059.28 1316
4059.88 1278
4060.48 1282
4061.08 1358
4061.68 1322
4062.28 1278
4062.88 1304
4063.48 1330
4064.08 1321
4064.68 1331
4065.29 1375
4065.89 1352
4066.49 1324
4067.09 1338
4067.69 1349
4068.29 1339
4068.89 1346
4069.49 1330
4070.10 1328
4070.70 1302
4071.30 1354
4071.90 1299
4072.50 1332
4073.10 1335
4073.70 1283
4074.31 1339
4074.91 1300
4075.51 1352
4076.11 1297
4076.71 1290
4077.32 1242
4077.92 1300
4078.52 1278
4079.12 1238
4079.72 1258
4080.33 1319
4080.93 1284
4081.53 1264
4082.13 1280
4082.73 1244
4083.34 1270
4083.94 1348
4084.54 1277
4085.14 1284
4085.75 1294
4086.35 1312
4086.95 1279
4087.55 1279
4088.16 1306
4088.76 1254
4089.36 1245
4089.97 1300
4090.57 1290
4091.17 1295
4091.77 1318
4092.38 1317
4092.98 1249
4093.58 1295
4094.19 1303
4094.79 1292
4095.39 1265
4096.00 1275
4096.60 1240
4097.20 1282
4097.81 1319
4098.41 1312
4099.01 1316
4099.62 1300
4100.22 1253
4100.82 1216
4101.43 1258
4102.03 1229
4102.64 1261
4103.24 1236
4103.84 1267
4104.45 1253
4105.05 1240
4105.65 1217
4106.26 1220
4106.86 1224
4107.47 1273
4108.07 1241
4108.68 1205
4109.28 1206
4109.88 1176
4110.49 1220
4111.09 1229
4111.70 1227
4112.30 1189
4112.91 1169
4113.51 1215
4114.12 1220
4114.72 1208
4115.32 1213
4115.93 1163
4116.53 1188
4117.14 1232
4117.74 1199
4118.35 1190
4118.95 1266
4119.56 1253
4120.16 1194
4120.77 1229
4121.37 1220
4121.98 1232
4122.58 1258
4123.19 1208
4123.80 1240
4124.40 1253
4125.01 1232
4125.61 1183
4126.22 1239
4126.82 1216
4127.43 1208
4128.03 1216
4128.64 1191
4129.25 1266
4129.85 1240
4130.46 1224
4131.06 1205
4131.67 1214
4132.27 1244
4132.88 1208
4133.49 1232
4134.09 1241
4134.70 1272
4135.31 1231
4135.91 1274
4136.52 1253
4137.12 1219
4137.73 1233
4138.34 1253
4138.94 1260
4139.55 1223
4140.16 1277
4140.76 1257
4141.37 1293
4141.98 1266
4142.58 1277
4143.19 1225
4143.80 1303
4144.40 1299
4145.01 1266
4145.62 1273
4146.22 1284
4146.83 1270
4147.44 1272
4148.05 1203
4148.65 1195
4149.26 1254
4149.87 1225
4150.47 1273
4151.08 1262
4151.69 1215
4152.30 1241
4152.90 1236
4153.51 1200
4154.12 1214
4154.73 1206
4155.33 1237
4155.94 1200
4156.55 1216
4157.16 1246
4157.76 1252
4158.37 1290
4158.98 1276
4159.59 1313
4160.20 1266
4160.80 1309
4161.41 1309
4162.02 1274
4162.63 1263
4163.24 1307
4163.85 1288
4164.45 1285
4165.06 1256
4165.67 1221
4166.28 1225
4166.89 1185
4167.50 1262
4168.10 1248
4168.71 1244
4169.32 1316
4169.93 1278
4170.54 1222
4171.15 1215
4171.76 1255
4172.37 1271
4172.97 1232
4173.58 1236
4174.19 1250
4174.80 1281
4175.41 1263
4176.02 1254
4176.63 1233
4177.24 1256
4177.85 1261
4178.46 1233
4179.07 1209
4179.68 1243
4180.29 1246
4180.90 1257
4181.50 1265
4182.11 1255
4182.72 1249
4183.33 1290
4183.94 1299
4184.55 1286
4185.16 1298
4185.77 1343
4186.38 1315
4186.99 1359
4187.60 1274
4188.21 1289
4188.82 1252
4189.43 1209
4190.04 1258
4190.65 1240
4191.26 1217
4191.87 1296
4192.48 1305
4193.09 1252
4193.71 1231
4194.32 1217
4194.93 1259
4195.54 1252
4196.15 1253
4196.76 1241
4197.37 1287
4197.98 1233
4198.59 1234
4199.20 1246
4199.81 1321
4200.42 1231
4201.03 1207
4201.64 1231
4202.26 1228
4202.87 1238
4203.48 1195
4204.09 1224
4204.70 1172
4205.31 1230
4205.92 1213
4206.53 1284
4207.15 1253
4207.76 1206
4208.37 1261
4208.98 1307
4209.59 1251
4210.20 1234
4210.82 1240
4211.43 1276
4212.04 1271
4212.65 1269
4213.26 1303
4213.87 1270
4214.49 1269
4215.10 1236
4215.71 1297
4216.32 1236
4216.94 1296
4217.55 1246
4218.16 1266
4218.77 1234
4219.38 1229
4220.00 1265
4220.61 1285
4221.22 1319
4221.83 1263
4222.45 1287
4223.06 1245
4223.67 1246
4224.28 1303
4224.90 1286
4225.51 1283
4226.12 1312
4226.74 1340
4227.35 1372
4227.96 1362
4228.57 1378
4229.19 1357
4229.80 1321
4230.41 1294
4231.03 1295
4231.64 1325
4232.25 1324
4232.87 1331
4233.48 1341
4234.09 1330
4234.71 1325
4235.32 1346
4235.93 1311
4236.55 1329
4237.16 1353
4237.77 1327
4238.39 1332
4239.00 1340
4239.62 1335
4240.23 1316
4240.84 1317
4241.46 1287
4242.07 1285
4242.68 1295
4243.30 1347
4243.91 1317
4244.53 1277
4245.14 1272
4245.76 1299
4246.37 1292
4246.98 1282
4247.60 1269
4248.21 1227
4248.83 1251
4249.44 1255
4250.06 1299
4250.67 1304
4251.29 1257
4251.90 1279
4252.51 1336
4253.13 1334
4253.74 1336
4254.36 1321
4254.97 1316
4255.59 1333
4256.20 1352
4256.82 1357
4257.43 1356
4258.05 1315
4258.66 1329
4259.28 1378
4259.90 1340
4260.51 1312
4261.13 1348
4261.74 1389
4262.36 1437
4262.97 1416
4263.59 1437
4264.20 1461
4264.82 1461
4265.43 1469
4266.05 1447
4266.67 1346
4267.28 1365
4267.90 1404
4268.51 1423
4269.13 1377
4269.75 1387
4270.36 1397
4270.98 1442
4271.59 1376
4272.21 1418
4272.83 1401
4273.44 1508
4274.06 1453
4274.67 1440
4275.29 1468
4275.91 1526
4276.52 1604
4277.14 1579
4277.76 1557
4278.37 1572
4278.99 1648
4279.61 1583
4280.22 1528
4280.84 1531
4281.46 1557
4282.07 1502
4282.69 1516
4283.31 1423
4283.92 1385
4284.54 1371
4285.16 1364
4285.78 1356
4286.39 1333
4287.01 1354
4287.63 1406
4288.24 1391
4288.86 1343
4289.48 1368
4290.10 1412
4290.71 1414
4291.33 1429
4291.95 1482
4292.57 1409
4293.18 1449
4293.80 1449
4294.42 1394
4295.04 1439
4295.66 1452
4296.27 1435
4296.89 1435
4297.51 1408
4298.13 1396
4298.75 1437
4299.36 1403
4299.98 1403
4300.60 1408
4301.22 1395
4301.84 1407
4302.45 1402
4303.07 1410
4303.69 1428
4304.31 1399
4304.93 1474
4305.55 1441
4306.17 1421
4306.78 1453
4307.40 1464
4308.02 1499
4308.64 1443
4309.26 1515
4309.88 1541
4310.50 1468
4311.12 1440
4311.73 1497
4312.35 1484
4312.97 1532
4313.59 1550
4314.21 1579
4314.83 1639
4315.45 1611
4316.07 1627
4316.69 1623
4317.31 1617
4317.93 1602
4318.55 1612
4319.17 1609
4319.79 1628
4320.41 1640
4321.02 1664
4321.64 1637
4322.26 1699
4322.88 1694
4323.50 1697
4324.12 1759
4324.74 1829
4325.36 1897
4325.98 1837
4326.60 1873
4327.22 1943
4327.84 1930
4328.46 1917
4329.08 2018
4329.70 2084
4330.32 2236
4330.95 2368
4331.57 2597
4332.19 2795
4332.81 2968
4333.43 3126
4334.05 3290
4334.67 3474
4335.29 3413
4335.91 3373
4336.53 3315
4337.15 3296
4337.77 3159
4338.39 3084
4339.01 2995
4339.64 2941
4340.26 2809
4340.88 2734
4341.50 2628
4342.12 2547
4342.74 2494
4343.36 2449
4343.98 2444
4344.60 2524
4345.23 2638
4345.85 2861
4346.47 3075
4347.09 3216
4347.71 3424
4348.33 3482
4348.96 3561
4349.58 3474
4350.20 3266
4350.82 3142
4351.44 3039
4352.06 2952
4352.69 2843
4353.31 2742
4353.93 2671
4354.55 2553
4355.17 2404
4355.80 2295
4356.42 2219
4357.04 2086
4357.66 2035
4358.29 2052
4358.91 1952
4359.53 2003
4360.15 1973
4360.78 1933
4361.40 1918
4362.02 1947
4362.64 1951
4363.27 1929
4363.89 1913
4364.51 1863
4365.13 1847
4365.76 1839
4366.38 1784
4367.00 1818
4367.63 1850
4368.25 1822
4368.87 1796
4369.49 1785
4370.12 1750
4370.74 1733
4371.36 1749
4371.99 1717
4372.61 1728
4373.23 1743
4373.86 1689
4374.48 1730
4375.10 1730
4375.73 1779
4376.35 1782
4376.98 1828
4377.60 1838
4378.22 1839
4378.85 1948
4379.47 1896
4380.09 1978
4380.72 2056
4381.34 1996
4381.97 1966
4382.59 1986
4383.21 1908
4383.84 1963
4384.46 1944
4385.09 1901
4385.71 1893
4386.34 1970
4386.96 1928
4387.58 1952
4388.21 1877
4388.83 1897
4389.46 1920
4390.08 1935
4390.71 1929
4391.33 1897
4391.96 1875
4392.58 1927
4393.21 2005
4393.83 2055
4394.46 2102
4395.08 2088
4395.71 2179
4396.33 2170
4396.96 2152
4397.58 2104
4398.21 2023
4398.83 1984
4399.46 1928
4400.08 1878
4400.71 1803
4401.33 1794
4401.96 1820
4402.58 1759
4403.21 1741
4403.83 1781
4404.46 1730
4405.09 1735
4405.71 1707
4406.34 1705
4406.96 1712
4407.59 1741
4408.22 1791
4408.84 1795
4409.47 1773
4410.09 1794
4410.72 1742
4411.35 1793
4411.97 1781
4412.60 1717
4413.22 1681
4413.85 1690
4414.48 1691
4415.10 1721
4415.73 1669
4416.36 1631
4416.98 1616
4417.61 1528
4418.24 1595
4418.86 1570
4419.49 1598
4420.12 1569
4420.74 1597
4421.37 1586
4422.00 1558
4422.62 1574
4423.25 1531
4423.88 1571
4424.50 1533
4425.13 1539
4425.76 1517
4426.38 1543
4427.01 1556
4427.64 1515
4428.27 1479
4428.89 1475
4429.52 1462
4430.15 1442
4430.78 1459
4431.40 1449
4432.03 1438
4432.66 1452
4433.29 1492
4433.91 1462
4434.54 1461
4435.17 1421
4435.80 1423
4436.43 1471
4437.05 1503
4437.68 1410
4438.31 1455
4438.94 1441
4439.57 1434
4440.19 1470
4440.82 1465
4441.45 1435
4442.08 1455
4442.71 1461
4443.34 1412
4443.96 1460
4444.59 1468
4445.22 1462
4445.85 1461
4446.48 1468
4447.11 1541
4447.74 1505
4448.36 1528
4448.99 1482
4449.62 1501
4450.25 1496
4450.88 1548
4451.51 1513
4452.14 1504
4452.77 1482
4453.40 1468
4454.02 1507
4454.65 1489
4455.28 1489
4455.91 1577
4456.54 1556
4457.17 1592
4457.80 1636
4458.43 1624
4459.06 1595
4459.69 1576
4460.32 1570
4460.95 1544
4461.58 1473
4462.21 1398
4462.84 1443
4463.47 1431
4464.10 1382
4464.73 1376
4465.36 1381
4465.99 1368
4466.62 1396
4467.25 1395
4467.88 1390
4468.51 1386
4469.14 1382
4469.77 1351
4470.40 1345
4471.03 1322
4471.66 1295
4472.29 1361
4472.92 1342
4473.55 1294
4474.18 1348
4474.81 1322
4475.44 1323
4476.07 1350
4476.70 1323
4477.33 1311
4477.96 1292
4478.60 1294
4479.23 1346
4479.86 1391
4480.49 1366
4481.12 1388
4481.75 1361
4482.38 1323
4483.01 1374
4483.64 1322
4484.27 1350
4484.91 1372
4485.54 1351
4486.17 1379
4486.80 1362
4487.43 1313
4488.06 1346
4488.69 1390
4489.33 1362
4489.96 1326
4490.59 1408
4491.22 1372
4491.85 1362
4492.49 1340
4493.12 1396
4493.75 1354
4494.38 1365
4495.01 1338
4495.65 1361
4496.28 1370
4496.91 1324
4497.54 1319
4498.17 1361
4498.81 1400
4499.44 1467
4500.07 1455
4500.70 1462
4501.34 1462
4501.97 1499
4502.60 1523
4503.23 1502
4503.87 1504
4504.50 1545
4505.13 1450
4505.76 1435
4506.40 1428
4507.03 1402
4507.66 1487
4508.30 1437
4508.93 1376
4509.56 1398
4510.19 1423
4510.83 1466
4511.46 1465
4512.09 1421
4512.73 1446
4513.36 1420
4513.99 1424
4514.63 1393
4515.26 1370
4515.89 1354
4516.53 1404
4517.16 1357
4517.80 1326
4518.43 1344
4519.06 1332
4519.70 1324
4520.33 1344
4520.96 1282
4521.60 1277
4522.23 1336
4522.87 1305
4523.50 1277
4524.13 1281
4524.77 1280
4525.40 1256
4526.04 1289
4526.67 1269
4527.30 1266
4527.94 1278
4528.57 1297
4529.21 1312
4529.84 1325
4530.48 1300
4531.11 1291
4531.75 1313
4532.38 1311
4533.02 1298
4533.65 1296
4534.28 1273
4534.92 1289
4535.55 1241
4536.19 1278
4536.82 1306
4537.46 1274
4538.09 1275
4538.73 1258
4539.36 1254
4540.00 1273
4540.64 1261
4541.27 1297
4541.91 1279
4542.54 1265
4543.18 1288
4543.81 1266
4544.45 1260
4545.08 1232
4545.72 1286
4546.35 1253
4546.99 1220
4547.63 1193
4548.26 1182
4548.90 1182
4549.53 1192
4550.17 1230
4550.80 1210
4551.44 1171
4552.08 1211
4552.71 1216
4553.35 1199
4553.99 1182
4554.62 1198
4555.26 1197
4555.89 1238
4556.53 1212
4557.17 1204
4557.80 1189
4558.44 1236
4559.08 1229
4559.71 1268
4560.35 1234
4560.99 1230
4561.62 1234
4562.26 1297
4562.90 1248
4563.53 1197
4564.17 1169
4564.81 1226
4565.44 1248
4566.08 1252
4566.72 1219
4567.35 1245
4567.99 1196
4568.63 1246
4569.27 1234
4569.90 1236
4570.54 1242
4571.18 1260
4571.82 1280
4572.45 1293
4573.09 1249
4573.73 1228
4574.37 1307
4575.00 1323
4575.64 1288
4576.28 1270
4576.92 1250
4577.55 1326
4578.19 1296
4578.83 1269
4579.47 1303
4580.11 1301
4580.74 1344
4581.38 1326
4582.02 1273
4582.66 1301
4583.30 1323
4583.93 1327
4584.57 1413
4585.21 1400
4585.85 1398
4586.49 1429
4587.13 1527
4587.76 1586
4588.40 1660
4589.04 1693
4589.68 1710
4590.32 1739
4590.96 1746
4591.60 1748
4592.24 1835
4592.87 1713
4593.51 1727
4594.15 1732
4594.79 1605
4595.43 1613
4596.07 1519
4596.71 1479
4597.35 1496
4597.99 1470
4598.63 1529
4599.27 1458
4599.90 1418
4600.54 1427
4601.18 1389
4601.82 1419
4602.46 1429
4603.10 1460
4603.74 1417
4604.38 1348
4605.02 1339
4605.66 1328
4606.30 1303
4606.94 1300
4607.58 1293
4608.22 1281
4608.86 1302
4609.50 1292
4610.14 1294
4610.78 1254
4611.42 1293
4612.06 1265
4612.70 1286
4613.34 1276
4613.98 1294
4614.62 1246
4615.26 1261
4615.90 1239
4616.54 1217
4617.18 1274
4617.82 1224
4618.47 1203
4619.11 1207
4619.75 1251
4620.39 1235
4621.03 1257
4621.67 1219
4622.31 1254
4622.95 1247
4623.59 1224
4624.23 1252
4624.87 1207
4625.52 1209
4626.16 1276
4626.80 1270
4627.44 1224
4628.08 1202
4628.72 1229
4629.36 1238
4630.00 1166
4630.65 1206
4631.29 1239
4631.93 1244
4632.57 1274
4633.21 1308
4633.85 1293
4634.50 1301
4635.14 1339
4635.78 1329
4636.42 1378
4637.06 1294
4637.71 1297
4638.35 1265
4638.99 1313
4639.63 1279
4640.27 1328
4640.92 1338
4641.56 1295
4642.20 1262
4642.84 1248
4643.49 1310
4644.13 1285
4644.77 1268
4645.41 1295
4646.06 1284
4646.70 1265
4647.34 1251
4647.98 1275
4648.63 1253
4649.27 1282
4649.91 1271
4650.55 1220
4651.20 1219
4651.84 1234
4652.48 1284
4653.13 1239
4653.77 1229
4654.41 1226
4655.06 1245
4655.70 1258
4656.34 1217
4656.99 1200
4657.63 1221
4658.27 1241
4658.92 1227
4659.56 1254
4660.20 1217
4660.85 1212
4661.49 1200
4662.13 1206
4662.78 1210
4663.42 1192
4664.07 1198
4664.71 1189
4665.35 1190
4666.00 1168
4666.64 1164
4667.28 1148
4667.93 1187
4668.57 1171
4669.22 1161
4669.86 1142
4670.51 1210
4671.15 1196
4671.79 1171
4672.44 1130
4673.08 1179
4673.73 1248
4674.37 1206
4675.02 1179
4675.66 1156
4676.31 1160
4676.95 1202
4677.60 1162
4678.24 1179
4678.88 1253
4679.53 1224
4680.17 1233
4680.82 1217
4681.46 1231
4682.11 1210
4682.75 1238
4683.40 1262
4684.05 1272
4684.69 1259
4685.34 1212
4685.98 1275
4686.63 1320
4687.27 1329
4687.92 1284
4688.56 1307
4689.21 1289
4689.85 1335
4690.50 1369
4691.15 1371
4691.79 1357
4692.44 1419
4693.08 1354
4693.73 1375
4694.37 1422
4695.02 1405
4695.67 1487
4696.31 1494
4696.96 1452
4697.60 1457
4698.25 1522
4698.90 1554
4699.54 1632
4700.19 1627
4700.84 1624
4701.48 1656
4702.13 1627
4702.77 1598
4703.42 1550
4704.07 1587
4704.71 1565
4705.36 1568
4706.01 1542
4706.65 1452
4707.30 1521
4707.95 1546
4708.60 1445
4709.24 1449
4709.89 1428
4710.54 1428
4711.18 1450
4711.83 1447
4712.48 1376
4713.12 1404
4713.77 1434
4714.42 1370
4715.07 1386
4715.71 1393
4716.36 1394
4717.01 1354
4717.66 1447
4718.30 1391
4718.95 1364
4719.60 1393
4720.25 1373
4720.89 1428
4721.54 1423
4722.19 1419
4722.84 1406
4723.49 1385
4724.13 1349
4724.78 1348
4725.43 1338
4726.08 1308
4726.73 1272
4727.37 1310
4728.02 1307
4728.67 1324
4729.32 1294
4729.97 1317
4730.62 1266
4731.26 1202
4731.91 1202
4732.56 1233
4733.21 1255
4733.86 1251
4734.51 1280
4735.16 1259
4735.80 1256
4736.45 1260
4737.10 1301
4737.75 1248
4738.40 1256
4739.05 1241
4739.70 1218
4740.35 1240
4741.00 1254
4741.64 1229
4742.29 1227
4742.94 1248
4743.59 1221
4744.24 1222
4744.89 1239
4745.54 1263
4746.19 1181
4746.84 1252
4747.49 1221
4748.14 1203
4748.79 1217
4749.44 1242
4750.09 1222
4750.74 1261
4751.39 1238
4752.04 1215
4752.69 1245
4753.34 1325
4753.99 1304
4754.64 1297
4755.29 1311
4755.94 1261
4756.59 1283
4757.24 1243
4757.89 1248
4758.54 1230
4759.19 1267
4759.84 1212
4760.49 1213
4761.14 1189
4761.79 1227
4762.44 1234
4763.09 1212
4763.74 1235
4764.39 1196
4765.04 1224
4765.69 1177
4766.35 1175
4767.00 1176
4767.65 1216
4768.30 1213
4768.95 1223
4769.60 1246
4770.25 1196
4770.90 1181
4771.55 1176
4772.20 1183
4772.86 1172
4773.51 1157
4774.16 1175
4774.81 1163
4775.46 1165
4776.11 1190
4776.76 1221
4777.42 1212
4778.07 1168
4778.72 1198
4779.37 1160
4780.02 1172
4780.67 1164
4781.33 1155
4781.98 1189
4782.63 1243
4783.28 1254
4783.93 1281
4784.59 1231
4785.24 1162
4785.89 1205
4786.54 1225
4787.20 1212
4787.85 1221
4788.50 1236
4789.15 1263
4789.80 1267
4790.46 1254
4791.11 1237
4791.76 1302
4792.41 1337
4793.07 1286
4793.72 1297
4794.37 1271
4795.03 1270
4795.68 1286
4796.33 1308
4796.98 1342
4797.64 1244
4798.29 1272
4798.94 1230
4799.60 1296
4800.25 1320
4800.90 1315
4801.56 1304
4802.21 1289
4802.86 1314
4803.52 1311
4804.17 1358
4804.82 1355
4805.48 1341
4806.13 1295
4806.78 1316
4807.44 1296
4808.09 1345
4808.74 1369
4809.40 1373
4810.05 1346
4810.71 1379
4811.36 1370
4812.01 1360
4812.67 1380
4813.32 1363
4813.98 1389
4814.63 1383
4815.28 1333
4815.94 1407
4816.59 1434
4817.25 1449
4817.90 1409
4818.56 1414
4819.21 1477
4819.86 1477
4820.52 1492
4821.17 1489
4821.83 1528
4822.48 1570
4823.14 1607
4823.79 1622
4824.45 1602
4825.10 1601
4825.76 1604
4826.41 1573
4827.07 1562
4827.72 1596
4828.38 1599
4829.03 1523
4829.69 1511
4830.34 1528
4831.00 1539
4831.65 1497
4832.31 1521
4832.96 1530
4833.62 1525
4834.27 1536
4834.93 1523
4835.59 1583
4836.24 1637
4836.90 1612
4837.55 1639
4838.21 1677
4838.86 1700
4839.52 1633
4840.18 1659
4840.83 1638
4841.49 1587
4842.14 1630
4842.80 1634
4843.46 1663
4844.11 1609
4844.77 1668
4845.42 1694
4846.08 1682
4846.74 1670
4847.39 1655
4848.05 1693
4848.71 1708
4849.36 1744
4850.02 1701
4850.68 1719
4851.33 1673
4851.99 1756
4852.65 1791
4853.30 1786
4853.96 1765
4854.62 1804
4855.27 1756
4855.93 1792
4856.59 1849
4857.24 1934
4857.90 2026
4858.56 2152
4859.21 2132
4859.87 2148
4860.53 2244
4861.19 2166
4861.84 2052
4862.50 1913
4863.16 1910
4863.82 1883
4864.47 1869
4865.13 1846
4865.79 1857
4866.45 1847
4867.10 1938
4867.76 1948
4868.42 1937
4869.08 1932
4869.74 1885
4870.39 1891
4871.05 1871
4871.71 1859
4872.37 1917
4873.03 1891
4873.68 1883
4874.34 1833
4875.00 1891
4875.66 1884
4876.32 1846
4876.97 1878
4877.63 1929
4878.29 2031
4878.95 2104
4879.61 2100
4880.27 2163
4880.93 2191
4881.58 2200
4882.24 2095
4882.90 2011
4883.56 2035
4884.22 1994
4884.88 1837
4885.54 1862
4886.20 1834
4886.86 1866
4887.51 1817
4888.17 1757
4888.83 1784
4889.49 1851
4890.15 1827
4890.81 1755
4891.47 1843
4892.13 1847
4892.79 1819
4893.45 1784
4894.11 1768
4894.77 1779
4895.43 1765
4896.09 1740
4896.75 1644
4897.41 1658
4898.07 1725
4898.73 1731
4899.39 1801
4900.04 1792
4900.70 1790
4901.36 1882
4902.02 1826
4902.69 1753
4903.35 1706
4904.01 1631
4904.67 1616
4905.33 1542
4905.99 1518
4906.65 1542
4907.31 1556
4907.97 1554
4908.63 1599
4909.29 1604
4909.95 1559
4910.61 1518
4911.27 1514
4911.93 1558
4912.59 1551
4913.25 1496
4913.91 1516
4914.57 1504
4915.24 1456
4915.90 1461
4916.56 1506
4917.22 1451
4917.88 1424
4918.54 1448
4919.20 1522
4919.86 1421
4920.52 1412
4921.19 1459
4921.85 1395
4922.51 1424
4923.17 1395
4923.83 1441
4924.49 1469
4925.15 1428
4925.82 1388
4926.48 1409
4927.14 1408
4927.80 1380
4928.46 1411
4929.12 1416
4929.79 1430
4930.45 1426
4931.11 1390
4931.77 1431
4932.43 1413
4933.10 1402
4933.76 1417
4934.42 1346
4935.08 1349
4935.75 1366
4936.41 1329
4937.07 1359
4937.73 1387
4938.40 1354
4939.06 1382
4939.72 1333
4940.38 1379
4941.05 1447
4941.71 1360
4942.37 1318
4943.03 1361
4943.70 1423
4944.36 1403
4945.02 1397
4945.69 1386
4946.35 1414
4947.01 1367
4947.68 1398
4948.34 1318
4949.00 1355
4949.66 1319
4950.33 1343
4950.99 1398
4951.65 1365
4952.32 1365
4952.98 1340
4953.65 1358
4954.31 1372
4954.97 1384
4955.64 1317
4956.30 1399
4956.96 1324
4957.63 1313
4958.29 1364
4958.95 1385
4959.62 1413
4960.28 1433
4960.95 1456
4961.61 1500
4962.27 1539
4962.94 1610
4963.60 1633
4964.27 1664
4964.93 1626
4965.60 1654
4966.26 1672
4966.92 1636
4967.59 1586
4968.25 1538
4968.92 1515
4969.58 1412
4970.25 1406
4970.91 1455
4971.58 1399
4972.24 1434
4972.91 1444
4973.57 1408
4974.24 1432
4974.90 1479
4975.57 1433
4976.23 1481
4976.90 1457
4977.56 1514
4978.23 1487
4978.89 1509
4979.56 1493
4980.22 1445
4980.89 1430
4981.55 1425
4982.22 1395
4982.88 1383
4983.55 1327
4984.21 1333
4984.88 1359
4985.55 1346
4986.21 1320
4986.88 1268
4987.54 1280
4988.21 1260
4988.87 1270
4989.54 1302
4990.21 1325
4990.87 1305
4991.54 1249
4992.20 1284
4992.87 1295
4993.54 1324
4994.20 1299
4994.87 1300
4995.54 1237
4996.20 1262
4996.87 1293
4997.54 1240
4998.20 1219
4998.87 1208
4999.53 1199
5000.20 1195
5000.87 1171
5001.53 1208
5002.20 1242
5002.87 1226
5003.54 1208
5004.20 1172
5004.87 1220
5005.54 1228
5006.20 1239
5006.87 1192
5007.54 1201
5008.20 1170
5008.87 1208
5009.54 1240
5010.21 1252
5010.87 1198
5011.54 1162
5012.21 1205
5012.88 1218
5013.54 1207
5014.21 1226
5014.88 1146
5015.55 1208
5016.21 1235
5016.88 1199
5017.55 1188
5018.22 1166
5018.89 1192
5019.55 1149
5020.22 1156
5020.89 1162
5021.56 1117
5022.23 1167
5022.89 1181
5023.56 1186
5024.23 1132
5024.90 1158
5025.57 1198
5026.23 1180
5026.90 1174
5027.57 1160
5028.24 1183
5028.91 1197
5029.58 1169
5030.25 1154
5030.91 1161
5031.58 1168
5032.25 1183
5032.92 1166
5033.59 1176
5034.26 1181
5034.93 1173
5035.60 1199
5036.27 1205
5036.93 1166
5037.60 1166
5038.27 1154
5038.94 1184
5039.61 1216
5040.28 1168
5040.95 1177
5041.62 1182
5042.29 1166
5042.96 1115
5043.63 1152
5044.30 1150
5044.97 1153
5045.64 1141
5046.31 1103
5046.98 1114
5047.65 1130
5048.32 1160
5048.99 1157
5049.66 1184
5050.33 1160
5051.00 1144
5051.67 1198
5052.34 1150
5053.01 1125
5053.68 1156
5054.35 1137
5055.02 1089
5055.69 1098
5056.36 1123
5057.03 1121
5057.70 1102
5058.37 1146
5059.04 1089
5059.71 1083
5060.38 1185
5061.05 1170
5061.72 1130
5062.39 1114
5063.06 1112
5063.73 1138
5064.40 1118
5065.08 1106
5065.75 1117
5066.42 1156
5067.09 1160
5067.76 1174
5068.43 1122
5069.10 1170
5069.77 1151
5070.44 1149
5071.12 1135
5071.79 1125
5072.46 1139
5073.13 1124
5073.80 1169
5074.47 1116
5075.14 1113
5075.82 1131
5076.49 1149
5077.16 1131
5077.83 1174
5078.50 1210
5079.18 1266
5079.85 1285
5080.52 1273
5081.19 1292
5081.86 1265
5082.54 1249
5083.21 1252
5083.88 1234
5084.55 1236
5085.22 1216
5085.90 1215
5086.57 1237
5087.24 1272
5087.91 1236
5088.59 1245
5089.26 1221
5089.93 1189
5090.60 1196
5091.28 1235
5091.95 1201
5092.62 1223
5093.30 1204
5093.97 1182
5094.64 1210
5095.31 1220
5095.99 1196
5096.66 1191
5097.33 1176
5098.01 1215
5098.68 1207
5099.35 1137
5100.03 1130
5100.70 1164
5101.37 1185
5102.05 1162
5102.72 1156
5103.39 1218
5104.07 1189
5104.74 1236
5105.41 1202
5106.09 1239
5106.76 1262
5107.43 1177
5108.11 1188
5108.78 1197
5109.46 1220
5110.13 1159
5110.80 1131
5111.48 1174
5112.15 1230
5112.83 1187
5113.50 1177
5114.17 1234
5114.85 1205
5115.52 1182
5116.20 1185
5116.87 1266
5117.55 1249
5118.22 1274
5118.89 1375
5119.57 1412
5120.24 1416
5120.92 1418
5121.59 1419
5122.27 1451
5122.94 1480
5123.62 1480
5124.29 1483
5124.97 1448
5125.64 1425
5126.32 1391
5126.99 1364
5127.67 1300
5128.34 1298
5129.02 1260
5129.69 1285
5130.37 1246
5131.04 1256
5131.72 1264
5132.39 1267
5133.07 1311
5133.75 1333
5134.42 1291
5135.10 1285
5135.77 1238
5136.45 1257
5137.12 1244
5137.80 1204
5138.47 1209
5139.15 1182
5139.83 1191
5140.50 1145
5141.18 1149
5141.85 1140
5142.53 1155
5143.21 1135
5143.88 1152
5144.56 1129
5145.23 1114
5145.91 1112
5146.59 1108
5147.26 1129
5147.94 1074
5148.62 1014
5149.29 1120
5149.97 1103
5150.65 1093
5151.32 1122
5152.00 1096
5152.68 1102
5153.35 1069
5154.03 1076
5154.71 1057
5155.38 1070
5156.06 1086
5156.74 1088
5157.41 1060
5158.09 1051
5158.77 1083
5159.45 1105
5160.12 1100
5160.80 1092
5161.48 1084
5162.16 1079
5162.83 1087
5163.51 1057
5164.19 1087
5164.87 1075
5165.54 1083
5166.22 1135
5166.90 1160
5167.58 1133
5168.25 1088
5168.93 1135
5169.61 1141
5170.29 1072
5170.96 1057
5171.64 1101
5172.32 1102
5173.00 1072
5173.68 1041
5174.36 1022
5175.03 1065
5175.71 1094
5176.39 1031
5177.07 1109
5177.75 1103
5178.42 1112
5179.10 1115
5179.78 1052
5180.46 1057
5181.14 1035
5181.82 1060
5182.50 1096
5183.18 1079
5183.85 1052
5184.53 1097
5185.21 1048
5185.89 1023
5186.57 1096
5187.25 1079
5187.93 1053
5188.61 1015
5189.29 1039
5189.96 1035
5190.64 1000
5191.32 1015
5192.00 1036
5192.68 1041
5193.36 1062
5194.04 1029
5194.72 1090
5195.40 1087
5196.08 1039
5196.76 1066
5197.44 1074
5198.12 1034
5198.80 1049
5199.48 1060
5200.16 1068
5200.84 1027
5201.52 1112
5202.20 1084
5202.88 1018
5203.56 1026
5204.24 1076
5204.92 1076
5205.60 1082
5206.28 1099
5206.96 1134
5207.64 1134
5208.32 1124
5209.00 1055
5209.68 1116
5210.36 1151
5211.04 1145
5211.72 1155
5212.40 1166
5213.08 1152
5213.76 1180
5214.44 1165
5215.13 1201
5215.81 1202
5216.49 1243
5217.17 1206
5217.85 1176
5218.53 1165
5219.21 1136
5219.89 1174
5220.57 1154
5221.25 1070
5221.94 1133
5222.62 1198
5223.30 1238
5223.98 1215
5224.66 1202
5225.34 1217
5226.02 1183
5226.71 1203
5227.39 1237
5228.07 1195
5228.75 1115
5229.43 1111
5230.11 1130
5230.80 1107
5231.48 1077
5232.16 1146
5232.84 1110
5233.52 1086
5234.21 1107
5234.89 1132
5235.57 1139
5236.25 1115
5236.93 1098
5237.62 1089
5238.30 1093
5238.98 1091
5239.66 1145
5240.35 1159
5241.03 1125
5241.71 1160
5242.39 1158
5243.08 1162
5243.76 1172
5244.44 1141
5245.13 1100
5245.81 1118
5246.49 1142
5247.17 1121
5247.86 1096
5248.54 1106
5249.22 1108
5249.91 1123
5250.59 1144
5251.27 1136
5251.96 1189
5252.64 1196
5253.32 1216
5254.01 1211
5254.69 1221
5255.37 1165
5256.06 1138
5256.74 1163
5257.42 1172
5258.11 1133
5258.79 1098
5259.47 1142
5260.16 1146
5260.84 1191
5261.53 1216
5262.21 1189
5262.89 1226
5263.58 1214
5264.26 1201
5264.95 1168
5265.63 1216
5266.31 1212
5267.00 1152
5267.68 1152
5268.37 1178
5269.05 1159
5269.73 1169
5270.42 1210
5271.10 1151
5271.79 1159
5272.47 1136
5273.16 1164
5273.84 1161
5274.53 1128
5275.21 1169
5275.90 1175
5276.58 1158
5277.27 1090
5277.95 1102
5278.64 1125
5279.32 1071
5280.01 1004
5280.69 1045
5281.38 1083
5282.06 1138
5282.75 1112
5283.43 1147
5284.12 1112
5284.80 1082
5285.49 1086
5286.17 1111
5286.86 1078
5287.54 1076
5288.23 1088
5288.92 1101
5289.60 1053
5290.29 1096
5290.97 1104
5291.66 1100
5292.34 1086
5293.03 1105
5293.72 1148
5294.40 1133
5295.09 1108
5295.77 1124
5296.46 1126
5297.15 1109
5297.83 1115
5298.52 1119
5299.20 1133
5299.89 1135
5300.58 1098
5301.26 1163
5301.95 1191
5302.64 1190
5303.32 1251
5304.01 1280
5304.70 1252
5305.38 1267
5306.07 1308
5306.76 1388
5307.44 1397
5308.13 1382
5308.82 1381
5309.50 1379
5310.19 1374
5310.88 1398
5311.57 1374
5312.25 1372
5312.94 1430
5313.63 1410
5314.31 1421
5315.00 1378
5315.69 1396
5316.38 1297
5317.06 1294
5317.75 1307
5318.44 1283
5319.13 1317
5319.81 1285
5320.50 1332
5321.19 1342
5321.88 1334
5322.57 1351
5323.25 1326
5323.94 1266
5324.63 1226
5325.32 1211
5326.00 1191
5326.69 1242
5327.38 1181
5328.07 1153
5328.76 1155
5329.45 1147
5330.13 1114
5330.82 1101
5331.51 1139
5332.20 1124
5332.89 1068
5333.58 1113
5334.26 1083
5334.95 1080
5335.64 1056
5336.33 1039
5337.02 1103
5337.71 1026
5338.40 1077
5339.09 1096
5339.77 1054
5340.46 1024
5341.15 1051
5341.84 1126
5342.53 1052
5343.22 1092
5343.91 1069
5344.60 1095
5345.29 1069
5345.98 1055
5346.67 1037
5347.36 1035
5348.05 1040
5348.73 1030
5349.42 1055
5350.11 1062
5350.80 1060
5351.49 1082
5352.18 1088
5352.87 1073
5353.56 1048
5354.25 1026
5354.94 1034
5355.63 1043
5356.32 1056
5357.01 1054
5357.70 1044
5358.39 1009
5359.08 1016
5359.77 1077
5360.46 1088
5361.15 1044
5361.84 1055
5362.53 1087
5363.22 1109
5363.91 1106
5364.61 1044
5365.30 1068
5365.99 1021
5366.68 1049
5367.37 1088
5368.06 1059
5368.75 1025
5369.44 1046
5370.13 1058
5370.82 1000
5371.51 1002
5372.20 1012
5372.89 1002
5373.59 985
5374.28 1024
5374.97 1021
5375.66 1076
5376.35 1059
5377.04 981
5377.73 991
5378.42 1029
5379.12 1010
5379.81 1015
5380.50 1037
5381.19 1021
5381.88 1027
5382.57 1002
5383.27 971
5383.96 999
5384.65 982
5385.34 994
5386.03 1006
5386.73 1021
5387.42 1010
5388.11 991
5388.80 1019
5389.49 1032
5390.19 1043
5390.88 1047
5391.57 1001
5392.26 1021
5392.95 1004
5393.65 1058
5394.34 1055
5395.03 1046
5395.72 1010
5396.42 1069
5397.11 1029
5397.80 1010
5398.50 1048
5399.19 1023
5399.88 987
5400.57 1010
5401.27 994
5401.96 999
5402.65 1019
5403.35 1044
5404.04 1072
5404.73 1030
5405.42 1049
5406.12 1041
5406.81 1043
5407.50 1034
5408.20 1062
5408.89 1085
5409.58 1014
5410.28 1035
5410.97 1015
5411.66 1026
5412.36 1037
5413.05 1055
5413.75 1038
5414.44 1028
5415.13 1003
5415.83 1021
5416.52 1040
5417.21 1064
5417.91 1013
5418.60 1046
5419.30 1096
5419.99 1075
5420.68 1069
5421.38 1076
5422.07 1112
5422.77 1082
5423.46 1105
5424.16 1081
5424.85 1084
5425.54 1073
5426.24 1117
5426.93 1058
5427.63 1103
5428.32 1117
5429.02 1077
5429.71 1074
5430.41 1056
5431.10 1104
5431.80 1114
5432.49 1162
5433.19 1115
5433.88 1124
5434.58 1154
5435.27 1169
5435.97 1153
5436.66 1153
5437.36 1128
5438.05 1178
5438.75 1145
5439.44 1176
5440.14 1174
5440.83 1125
5441.53 1127
5442.22 1185
5442.92 1162
5443.62 1114
5444.31 1173
5445.01 1184
5445.70 1198
5446.40 1186
5447.09 1243
5447.79 1291
5448.49 1318
5449.18 1332
5449.88 1355
5450.57 1347
5451.27 1354
5451.97 1348
5452.66 1319
5453.36 1281
5454.05 1258
5454.75 1238
5455.45 1297
5456.14 1302
5456.84 1274
5457.54 1267
5458.23 1291
5458.93 1237
5459.63 1300
5460.32 1281
5461.02 1274
5461.72 1280
5462.41 1328
5463.11 1326
5463.81 1331
5464.50 1324
5465.20 1347
5465.90 1333
5466.59 1362
5467.29 1366
5467.99 1402
5468.69 1385
5469.38 1385
5470.08 1411
5470.78 1392
5471.48 1379
5472.17 1425
5472.87 1474
5473.57 1495
5474.27 1503
5474.96 1490
5475.66 1515
5476.36 1543
5477.06 1615
5477.75 1657
5478.45 1795
5479.15 1857
5479.85 1906
5480.55 2086
5481.24 2154
5481.94 2232
5482.64 2190
5483.34 2103
5484.04 2072
5484.73 1964
5485.43 1921
5486.13 1859
5486.83 1806
5487.53 1797
5488.23 1705
5488.92 1722
5489.62 1799
5490.32 1788
5491.02 1764
5491.72 1769
5492.42 1796
5493.12 1829
5493.81 1835
5494.51 1875
5495.21 1905
5495.91 1867
5496.61 1962
5497.31 1961
5498.01 2044
5498.71 2095
5499.41 2285
5500.11 2555
5500.81 2782
5501.50 2900
5502.20 2999
5502.90 3116
5503.60 3033
5504.30 2844
5505.00 2648
5505.70 2380
5506.40 2182
5507.10 2028
5507.80 1862
5508.50 1755
5509.20 1779
5509.90 1752
5510.60 1742
5511.30 1721
5512.00 1663
5512.70 1630
5513.40 1618
5514.10 1600
5514.80 1617
5515.50 1626
5516.20 1609
5516.90 1641
5517.60 1588
5518.30 1540
5519.00 1572
5519.70 1477
5520.40 1482
5521.10 1528
5521.80 1519
5522.50 1454
5523.20 1425
5523.90 1417
5524.61 1415
5525.31 1367
5526.01 1396
5526.71 1387
5527.41 1342
5528.11 1378
5528.81 1376
5529.51 1411
5530.21 1442
5530.91 1400
5531.62 1393
5532.32 1351
5533.02 1328
5533.72 1307
5534.42 1312
5535.12 1285
5535.82 1280
5536.53 1261
5537.23 1227
5537.93 1290
5538.63 1278
5539.33 1276
5540.03 1247
5540.74 1251
5541.44 1279
5542.14 1264
5542.84 1263
5543.54 1244
5544.24 1234
5544.95 1224
5545.65 1218
5546.35 1168
5547.05 1171
5547.76 1196
5548.46 1185
5549.16 1214
5549.86 1173
5550.56 1188
5551.27 1140
5551.97 1200
5552.67 1210
5553.37 1191
5554.08 1200
5554.78 1200
5555.48 1182
5556.19 1148
5556.89 1134
5557.59 1144
5558.29 1155
5559.00 1168
5559.70 1123
5560.40 1141
5561.11 1138
5561.81 1132
5562.51 1184
5563.22 1121
5563.92 1137
5564.62 1150
5565.33 1181
5566.03 1168
5566.73 1177
5567.44 1181
5568.14 1183
5568.84 1160
5569.55 1139
5570.25 1074
5570.95 1089
5571.66 1159
5572.36 1159
5573.06 1164
5573.77 1166
5574.47 1149
5575.18 1132
5575.88 1150
5576.58 1149
5577.29 1137
5577.99 1182
5578.70 1166
5579.40 1153
5580.11 1179
5580.81 1146
5581.51 1155
5582.22 1137
5582.92 1117
5583.63 1090
5584.33 1108
5585.04 1132
5585.74 1123
5586.45 1104
5587.15 1090
5587.86 1078
5588.56 1074
5589.26 1082
5589.97 1081
5590.67 1057
5591.38 1056
5592.08 1066
5592.79 1054
5593.49 1003
5594.20 1053
5594.91 1056
5595.61 1093
5596.32 1041
5597.02 1028
5597.73 1046
5598.43 1043
5599.14 1066
5599.84 1072
5600.55 1050
5601.25 1031
5601.96 1068
5602.67 1055
5603.37 1062
5604.08 1086
5604.78 1072
5605.49 1031
5606.19 1065
5606.90 1049
5607.61 1038
5608.31 1028
5609.02 1077
5609.72 1088
5610.43 1074
5611.14 1103
5611.84 1018
5612.55 1014
5613.26 1056
5613.96 1045
5614.67 987
5615.38 1043
5616.08 1052
5616.79 1042
5617.49 1040
5618.20 1042
5618.91 1086
5619.62 1047
5620.32 1077
5621.03 1077
5621.74 1072
5622.44 1047
5623.15 1052
5623.86 1047
5624.56 1086
5625.27 1020
5625.98 1120
5626.69 1102
5627.39 1139
5628.10 1166
5628.81 1090
5629.51 1144
5630.22 1158
5630.93 1091
5631.64 1077
5632.34 1118
5633.05 1131
5633.76 1134
5634.47 1180
5635.17 1208
5635.88 1209
5636.59 1191
5637.30 1145
5638.01 1223
5638.71 1236
5639.42 1262
5640.13 1229
5640.84 1268
5641.55 1265
5642.25 1289
5642.96 1296
5643.67 1196
5644.38 1221
5645.09 1196
5645.80 1151
5646.50 1171
5647.21 1130
5647.92 1137
5648.63 1162
5649.34 1153
5650.05 1170
5650.76 1154
5651.47 1163
5652.17 1147
5652.88 1175
5653.59 1190
5654.30 1158
5655.01 1130
5655.72 1204
5656.43 1204
5657.14 1171
5657.85 1191
5658.56 1192
5659.26 1179
5659.97 1209
5660.68 1243
5661.39 1231
5662.10 1265
5662.81 1167
5663.52 1212
5664.23 1254
5664.94 1215
5665.65 1190
5666.36 1110
5667.07 1123
5667.78 1096
5668.49 1152
5669.20 1152
5669.91 1132
5670.62 1109
5671.33 1147
5672.04 1131
5672.75 1181
5673.46 1175
5674.17 1197
5674.88 1117
5675.59 1135
5676.30 1126
5677.01 1084
5677.72 1104
5678.43 1068
5679.14 1097
5679.85 1082
5680.56 1084
5681.27 1073
5681.98 1091
5682.69 1103
5683.41 1077
5684.12 1083
5684.83 1108
5685.54 1096
5686.25 1010
5686.96 1043
5687.67 1001
5688.38 1015
5689.09 1009
5689.80 1073
5690.52 1023
5691.23 1001
5691.94 977
5692.65 988
5693.36 1017
5694.07 1017
5694.78 973
5695.49 962
5696.21 993
5696.92 985
5697.63 1015
5698.34 993
5699.05 985
5699.77 986
5700.48 998
5701.19 1009
5701.90 985
5702.61 972
5703.32 963
5704.04 1002
5704.75 1003
5705.46 986
5706.17 999
5706.89 994
5707.60 992
5708.31 1010
5709.02 986
5709.73 1001
5710.45 964
5711.16 987
5711.87 960
5712.58 928
5713.30 941
5714.01 946
5714.72 967
5715.44 970
5716.15 980
5716.86 995
5717.57 988
5718.29 969
5719.00 992
5719.71 956
5720.43 1003
5721.14 965
5721.85 984
5722.57 961
5723.28 958
5723.99 996
5724.71 939
5725.42 945
5726.13 958
5726.85 980
5727.56 1019
5728.27 1021
5728.99 996
5729.70 1010
5730.41 963
5731.13 961
5731.84 969
5732.56 990
5733.27 945
5733.98 968
5734.70 949
5735.41 933
5736.12 975
5736.84 933
5737.55 935
5738.27 963
5738.98 975
5739.70 966
5740.41 945
5741.12 922
5741.84 969
5742.55 921
5743.27 926
5743.98 941
5744.70 943
5745.41 964
5746.13 987
5746.84 934
5747.56 940
5748.27 929
5748.99 945
5749.70 928
5750.42 921
5751.13 932
5751.85 957
5752.56 913
5753.28 893
5753.99 964
5754.71 964
5755.42 992
5756.14 972
5756.85 981
5757.57 956
5758.28 969
5759.00 972
5759.71 1001
5760.43 961
5761.14 953
5761.86 1000
5762.58 996
5763.29 966
5764.01 1016
5764.72 1021
5765.44 1020
5766.16 987
5766.87 1021
5767.59 1021
5768.30 1036
5769.02 1064
5769.74 1059
5770.45 1128
5771.17 1158
5771.88 1156
5772.60 1180
5773.32 1155
5774.03 1098
5774.75 1084
5775.47 1054
5776.18 1020
5776.90 1047
5777.62 998
5778.33 1000
5779.05 967
5779.77 997
5780.48 1011
5781.20 1019
5781.92 1029
5782.63 1015
5783.35 972
5784.07 1008
5784.78 1007
5785.50 988
5786.22 990
5786.94 973
5787.65 992
5788.37 987
5789.09 1018
5789.81 986
5790.52 993
5791.24 1003
5791.96 997
5792.68 979
5793.39 955
5794.11 979
5794.83 922
5795.55 945
5796.26 982
5796.98 954
5797.70 960
5798.42 980
5799.14 944
5799.85 1003
5800.57 976
5801.29 971
5802.01 981
5802.73 1013
5803.44 1004
5804.16 965
5804.88 966
5805.60 968
5806.32 895
5807.04 896
5807.75 925
5808.47 947
5809.19 942
5809.91 949
5810.63 932
5811.35 945
5812.07 951
5812.79 913
5813.50 955
5814.22 987
5814.94 940
5815.66 931
5816.38 930
5817.10 943
5817.82 980
5818.54 973
5819.26 951
5819.98 936
5820.70 914
5821.41 901
5822.13 942
5822.85 946
5823.57 968
5824.29 983
5825.01 943
5825.73 929
5826.45 932
5827.17 942
5827.89 964
5828.61 969
5829.33 966
5830.05 955
5830.77 943
5831.49 914
5832.21 921
5832.93 920
5833.65 963
5834.37 973
5835.09 985
5835.81 958
5836.53 978
5837.25 986
5837.97 966
5838.69 990
5839.41 999
5840.13 1000
5840.85 972
5841.57 940
5842.30 951
5843.02 994
5843.74 985
5844.46 1045
5845.18 1013
5845.90 1034
5846.62 989
5847.34 1050
5848.06 1058
5848.78 1072
5849.50 1059
5850.23 1045
5850.95 1050
5851.67 1060
5852.39 1000
5853.11 1012
5853.83 1028
5854.55 1035
5855.27 1008
5856.00 997
5856.72 1021
5857.44 1054
5858.16 1041
5858.88 1047
5859.60 1032
5860.33 1053
5861.05 1083
5861.77 1093
5862.49 1095
5863.21 1094
5863.94 1071
5864.66 1087
5865.38 1047
5866.10 1085
5866.82 1021
5867.55 1044
5868.27 1087
5868.99 1101
5869.71 1074
5870.43 1131
5871.16 1137
5871.88 1159
5872.60 1122
5873.32 1147
5874.05 1107
5874.77 1119
5875.49 1095
5876.22 1109
5876.94 1166
5877.66 1226
5878.38 1228
5879.11 1155
5879.83 1214
5880.55 1252
5881.28 1227
5882.00 1229
5882.72 1273
5883.45 1193
5884.17 1189
5884.89 1192
5885.61 1198
5886.34 1208
5887.06 1197
5887.79 1180
5888.51 1166
5889.23 1153
5889.96 1168
5890.68 1180
5891.40 1171
5892.13 1149
5892.85 1197
5893.57 1168
5894.30 1148
5895.02 1162
5895.75 1155
5896.47 1168
5897.19 1175
5897.92 1186
5898.64 1206
5899.37 1168
5900.09 1169
5900.81 1174
5901.54 1146
5902.26 1230
5902.99 1228
5903.71 1182
5904.44 1179
5905.16 1153
5905.89 1186
5906.61 1191
5907.33 1159
5908.06 1193
5908.78 1212
5909.51 1197
5910.23 1180
5910.96 1233
5911.68 1250
5912.41 1214
5913.13 1226
5913.86 1211
5914.58 1181
5915.31 1182
5916.03 1231
5916.76 1227
5917.48 1230
5918.21 1278
5918.94 1259
5919.66 1210
5920.39 1233
5921.11 1258
5921.84 1346
5922.56 1308
5923.29 1306
5924.01 1279
5924.74 1273
5925.47 1299
5926.19 1368
5926.92 1360
5927.64 1362
5928.37 1327
5929.09 1359
5929.82 1387
5930.55 1392
5931.27 1444
5932.00 1453
5932.73 1435
5933.45 1469
5934.18 1511
5934.90 1535
5935.63 1512
5936.36 1527
5937.08 1560
5937.81 1547
5938.54 1516
5939.26 1552
5939.99 1564
5940.72 1631
5941.44 1604
5942.17 1649
5942.90 1685
5943.62 1707
5944.35 1697
5945.08 1739
5945.80 1782
5946.53 1823
5947.26 1852
5947.99 1833
5948.71 1918
5949.44 1916
5950.17 1929
5950.89 2086
5951.62 2189
5952.35 2229
5953.08 2386
5953.80 2510
5954.53 2595
5955.26 2609
5955.99 2564
5956.71 2568
5957.44 2433
5958.17 2404
5958.90 2302
5959.63 2225
5960.35 2270
5961.08 2262
5961.81 2245
5962.54 2238
5963.27 2293
5963.99 2391
5964.72 2405
5965.45 2488
5966.18 2707
5966.91 2889
5967.64 3010
5968.36 3167
5969.09 3193
5969.82 3057
5970.55 2948
5971.28 2762
5972.01 2627
5972.73 2495
5973.46 2477
5974.19 2392
5974.92 2416
5975.65 2348
5976.38 2332
5977.11 2342
5977.84 2332
5978.57 2317
5979.29 2316
5980.02 2362
5980.75 2453
5981.48 2466
5982.21 2496
5982.94 2491
5983.67 2532
5984.40 2510
5985.13 2482
5985.86 2496
5986.59 2448
5987.32 2435
5988.05 2406
5988.78 2468
5989.51 2466
5990.24 2435
5990.97 2475
5991.70 2478
5992.43 2457
5993.16 2470
5993.89 2472
5994.62 2504
5995.35 2558
5996.08 2567
5996.81 2563
5997.54 2571
5998.27 2562
5999.00 2607
5999.73 2589
6000.46 2579
6001.19 2591
6001.92 2545
6002.65 2564
6003.38 2558
6004.11 2567
6004.84 2516
6005.57 2525
6006.30 2503
6007.03 2519
6007.76 2650
6008.49 2728
6009.22 2897
6009.95 3127
6010.69 3341
6011.42 3669
6012.15 4048
6012.88 4403
6013.61 4648
6014.34 4858
6015.07 4933
6015.80 4938
6016.54 4791
6017.27 4511
6018.00 4284
6018.73 3931
6019.46 3610
6020.19 3372
6020.92 3160
6021.66 2931
6022.39 2727
6023.12 2693
6023.85 2604
6024.58 2495
6025.31 2532
6026.05 2480
6026.78 2435
6027.51 2443
6028.24 2502
6028.97 2461
6029.71 2468
6030.44 2500
6031.17 2525
6031.90 2476
6032.64 2421
6033.37 2370
6034.10 2345
6034.83 2222
6035.57 2167
6036.30 2171
6037.03 2080
6037.76 2121
6038.50 2119
6039.23 2163
6039.96 2191
6040.69 2177
6041.43 2141
6042.16 2168
6042.89 2186
6043.63 2200
6044.36 2194
6045.09 2238
6045.82 2276
6046.56 2240
6047.29 2267
6048.02 2213
6048.76 2186
6049.49 2189
6050.22 2210
6050.96 2165
6051.69 2221
6052.42 2283
6053.16 2346
6053.89 2329
6054.63 2371
6055.36 2300
6056.09 2302
6056.83 2240
6057.56 2228
6058.29 2128
6059.03 2143
6059.76 2158
6060.50 2085
6061.23 2119
6061.96 2017
6062.70 2050
6063.43 2043
6064.17 2001
6064.90 1969
6065.63 1991
6066.37 1970
6067.10 1942
6067.84 1924
6068.57 1903
6069.31 1907
6070.04 1882
6070.78 1905
6071.51 1858
6072.25 1871
6072.98 1794
6073.72 1789
6074.45 1833
6075.18 1849
6075.92 1780
6076.65 1779
6077.39 1780
6078.12 1760
6078.86 1790
6079.59 1805
6080.33 1794
6081.07 1754
6081.80 1757
6082.54 1755
6083.27 1734
6084.01 1676
6084.74 1656
6085.48 1632
6086.21 1633
6086.95 1625
6087.68 1620
6088.42 1595
6089.16 1611
6089.89 1599
6090.63 1637
6091.36 1676
6092.10 1666
6092.84 1670
6093.57 1631
6094.31 1648
6095.04 1660
6095.78 1625
6096.52 1644
6097.25 1645
6097.99 1619
6098.72 1604
6099.46 1593
6100.20 1595
6100.93 1547
6101.67 1586
6102.41 1582
6103.14 1575
6103.88 1548
6104.62 1560
6105.35 1595
6106.09 1578
6106.83 1588
6107.56 1589
6108.30 1534
6109.04 1542
6109.77 1559
6110.51 1578
6111.25 1549
6111.99 1534
6112.72 1586
6113.46 1617
6114.20 1615
6114.93 1609
6115.67 1629
6116.41 1616
6117.15 1630
6117.88 1657
6118.62 1662
6119.36 1656
6120.10 1619
6120.83 1648
6121.57 1654
6122.31 1631
6123.05 1643
6123.79 1676
6124.52 1661
6125.26 1673
6126.00 1705
6126.74 1681
6127.47 1687
6128.21 1664
6128.95 1684
6129.69 1678
6130.43 1657
6131.17 1691
6131.90 1707
6132.64 1674
6133.38 1684
6134.12 1670
6134.86 1711
6135.60 1741
6136.33 1708
6137.07 1736
6137.81 1780
6138.55 1777
6139.29 1792
6140.03 1798
6140.77 1781
6141.51 1751
6142.24 1846
6142.98 1783
6143.72 1756
6144.46 1763
6145.20 1766
6145.94 1831
6146.68 1747
6147.42 1707
6148.16 1679
6148.90 1766
6149.64 1759
6150.38 1762
6151.12 1778
6151.86 1782
6152.59 1794
6153.33 1765
6154.07 1788
6154.81 1845
6155.55 1828
6156.29 1817
6157.03 1810
6157.77 1863
6158.51 1868
6159.25 1864
6159.99 1889
6160.73 1887
6161.47 1936
6162.21 1882
6162.95 1998
6163.69 2125
6164.43 2119
6165.17 2214
6165.91 2312
6166.65 2361
6167.39 2458
6168.14 2473
6168.88 2472
6169.62 2484
6170.36 2515
6171.10 2472
6171.84 2385
6172.58 2360
6173.32 2333
6174.06 2310
6174.80 2260
6175.54 2240
6176.28 2258
6177.02 2243
6177.77 2248
6178.51 2257
6179.25 2261
6179.99 2273
6180.73 2352
6181.47 2354
6182.21 2349
6182.95 2391
6183.70 2385
6184.44 2413
6185.18 2428
6185.92 2427
6186.66 2435
6187.40 2434
6188.15 2438
6188.89 2543
6189.63 2523
6190.37 2608
6191.11 2647
6191.85 2726
6192.60 2808
6193.34 2830
6194.08 2865
6194.82 2913
6195.56 2960
6196.31 2984
6197.05 2942
6197.79 2911
6198.53 2941
6199.28 2890
6200.02 2868
6200.76 2825
6201.50 2883
6202.25 2848
6202.99 2934
6203.73 3020
6204.47 3142
6205.22 3560
6205.96 4133
6206.70 4873
6207.44 5890
6208.19 7090
6208.93 8209
6209.67 9156
6210.42 9758
6211.16 9915
6211.90 9698
6212.65 8978
6213.39 8113
6214.13 7158
6214.88 6142
6215.62 5290
6216.36 4628
6217.11 3984
6217.85 3470
6218.59 3122
6219.34 2830
6220.08 2607
6220.82 2420
6221.57 2323
6222.31 2330
6223.05 2301
6223.80 2289
6224.54 2265
6225.29 2309
6226.03 2279
6226.77 2240
6227.52 2227
6228.26 2145
6229.01 2044
6229.75 1938
6230.49 1882
6231.24 1782
6231.98 1750
6232.73 1765
6233.47 1758
6234.22 1753
6234.96 1723
6235.71 1769
6236.45 1845
6237.19 1818
6237.94 1864
6238.68 1921
6239.43 2011
6240.17 2103
6240.92 2171
6241.66 2162
6242.41 2125
6243.15 2045
6243.90 2035
6244.64 2059
6245.39 2012
6246.13 1904
6246.88 1933
6247.62 1929
6248.37 1879
6249.12 1897
6249.86 1889
6250.61 1880
6251.35 1892
6252.10 1967
6252.84 1955
6253.59 1936
6254.33 1895
6255.08 1974
6255.83 1994
6256.57 1971
6257.32 1980
6258.06 1959
6258.81 1966
6259.55 1972
6260.30 1945
6261.05 1970
6261.79 1924
6262.54 1876
6263.28 1862
6264.03 1869
6264.78 1865
6265.52 1837
6266.27 1846
6267.02 1908
6267.76 1896
6268.51 1808
6269.26 1929
6270.00 1928
6270.75 1881
6271.50 1855
6272.24 1880
6272.99 1918
6273.74 1911
6274.48 1923
6275.23 1933
6275.98 1958
6276.72 2001
6277.47 2075
6278.22 2084
6278.96 1988
6279.71 1940
6280.46 1915
6281.21 1819
6281.95 1808
6282.70 1721
6283.45 1735
6284.20 1700
6284.94 1666
6285.69 1632
6286.44 1639
6287.19 1634
6287.93 1576
6288.68 1537
6289.43 1562
6290.18 1595
6290.92 1581
6291.67 1619
6292.42 1604
6293.17 1587
6293.92 1553
6294.66 1530
6295.41 1512
6296.16 1491
6296.91 1466
6297.66 1457
6298.41 1469
6299.15 1431
6299.90 1437
6300.65 1425
6301.40 1403
6302.15 1443
6302.90 1431
6303.64 1446
6304.39 1413
6305.14 1424
6305.89 1436
6306.64 1409
6307.39 1371
6308.14 1429
6308.89 1466
6309.63 1469
6310.38 1464
6311.13 1445
6311.88 1481
6312.63 1447
6313.38 1471
6314.13 1548
6314.88 1445
6315.63 1486
6316.38 1552
6317.13 1583
6317.88 1578
6318.63 1576
6319.38 1536
6320.12 1499
6320.87 1549
6321.62 1416
6322.37 1389
6323.12 1425
6323.87 1371
6324.62 1387
6325.37 1323
6326.12 1348
6326.87 1359
6327.62 1358
6328.37 1371
6329.12 1343
6329.87 1355
6330.62 1338
6331.37 1312
6332.12 1320
6332.87 1320
6333.62 1343
6334.37 1331
6335.13 1293
6335.88 1318
6336.63 1362
6337.38 1344
6338.13 1328
6338.88 1336
6339.63 1336
6340.38 1288
6341.13 1335
6341.88 1369
6342.63 1371
6343.38 1306
6344.13 1360
6344.89 1367
6345.64 1300
6346.39 1289
6347.14 1322
6347.89 1350
6348.64 1326
6349.39 1297
6350.14 1309
6350.90 1368
6351.65 1375
6352.40 1417
6353.15 1398
6353.90 1397
6354.65 1454
6355.40 1478
6356.16 1466
6356.91 1410
6357.66 1410
6358.41 1364
6359.16 1410
6359.92 1334
6360.67 1346
6361.42 1357
6362.17 1348
6362.92 1319
6363.68 1306
6364.43 1276
6365.18 1290
6365.93 1264
6366.68 1295
6367.44 1299
6368.19 1331
6368.94 1331
6369.69 1354
6370.45 1382
6371.20 1336
6371.95 1310
6372.70 1316
6373.46 1312
6374.21 1289
6374.96 1263
6375.72 1239
6376.47 1270
6377.22 1305
6377.97 1294
6378.73 1325
6379.48 1333
6380.23 1388
6380.99 1383
6381.74 1399
6382.49 1357
6383.25 1392
6384.00 1383
6384.75 1413
6385.51 1335
6386.26 1305
6387.01 1309
6387.77 1265
6388.52 1266
6389.27 1285
6390.03 1284
6390.78 1276
6391.54 1285
6392.29 1281
6393.04 1273
6393.80 1260
6394.55 1261
6395.31 1267
6396.06 1341
6396.81 1281
6397.57 1328
6398.32 1289
6399.08 1288
6399.83 1266
6400.59 1274
6401.34 1274
6402.09 1274
6402.85 1305
6403.60 1326
6404.36 1281
6405.11 1242
6405.87 1232
6406.62 1250
6407.38 1291
6408.13 1324
6408.89 1329
6409.64 1360
6410.40 1342
6411.15 1326
6411.91 1368
6412.66 1351
6413.42 1366
6414.17 1337
6414.93 1330
6415.68 1413
6416.44 1402
6417.19 1401
6417.95 1420
6418.70 1439
6419.46 1411
6420.21 1375
6420.97 1345
6421.72 1361
6422.48 1304
6423.24 1352
6423.99 1344
6424.75 1338
6425.50 1317
6426.26 1287
6427.01 1292
6427.77 1292
6428.53 1297
6429.28 1297
6430.04 1316
6430.79 1322
6431.55 1294
6432.31 1269
6433.06 1275
6433.82 1274
6434.58 1315
6435.33 1291
6436.09 1290
6436.85 1325
6437.60 1336
6438.36 1335
6439.11 1359
6439.87 1390
6440.63 1405
6441.38 1381
6442.14 1363
6442.90 1413
6443.66 1389
6444.41 1393
6445.17 1410
6445.93 1409
6446.68 1466
6447.44 1485
6448.20 1466
6448.95 1483
6449.71 1450
6450.47 1490
6451.23 1512
6451.98 1472
6452.74 1504
6453.50 1513
6454.26 1523
6455.01 1477
6455.77 1458
6456.53 1503
6457.29 1486
6458.04 1482
6458.80 1481
6459.56 1524
6460.32 1530
6461.08 1539
6461.83 1520
6462.59 1572
6463.35 1555
6464.11 1642
6464.87 1683
6465.62 1748
6466.38 1722
6467.14 1725
6467.90 1772
6468.66 1752
6469.42 1766
6470.17 1770
6470.93 1786
6471.69 1785
6472.45 1758
6473.21 1740
6473.97 1812
6474.72 1810
6475.48 1793
6476.24 1794
6477.00 1865
6477.76 1847
6478.52 1874
6479.28 1881
6480.04 1931
6480.80 1965
6481.56 2002
6482.31 2058
6483.07 2045
6483.83 2062
6484.59 2084
6485.35 2078
6486.11 2063
6486.87 2094
6487.63 2086
6488.39 2150
6489.15 2144
6489.91 2205
6490.67 2300
6491.43 2371
6492.19 2372
6492.95 2368
6493.71 2406
6494.47 2434
6495.23 2433
6495.99 2499
6496.75 2479
6497.51 2418
6498.27 2432
6499.03 2363
6499.79 2429
6500.55 2416
6501.31 2343
6502.07 2432
6502.83 2513
6503.59 2597
6504.35 2826
6505.11 3264
6505.87 3913
6506.63 4810
6507.39 6017
6508.15 7300
6508.91 8406
6509.67 9074
6510.43 9182
6511.19 9039
6511.96 8438
6512.72 7603
6513.48 6606
6514.24 5719
6515.00 4909
6515.76 4280
6516.52 3695
6517.28 3289
6518.04 3024
6518.80 2773
6519.57 2655
6520.33 2559
6521.09 2459
6521.85 2441
6522.61 2488
6523.37 2419
6524.14 2383
6524.90 2466
6525.66 2482
6526.42 2526
6527.18 2587
6527.94 2584
6528.71 2501
6529.47 2505
6530.23 2481
6530.99 2409
6531.75 2426
6532.52 2399
6533.28 2441
6534.04 2610
6534.80 2800
6535.56 3001
6536.33 3250
6537.09 3559
6537.85 3607
6538.61 3669
6539.38 3598
6540.14 3414
6540.90 3174
6541.66 2912
6542.43 2760
6543.19 2582
6543.95 2446
6544.71 2340
6545.48 2260
6546.24 2205
6547.00 2219
6547.77 2184
6548.53 2163
6549.29 2172
6550.06 2144
6550.82 2166
6551.58 2124
6552.34 2177
6553.11 2182
6553.87 2177
6554.63 2229
6555.40 2260
6556.16 2287
6556.93 2276
6557.69 2249
6558.45 2303
6559.22 2334
6559.98 2314
6560.74 2280
6561.51 2315
6562.27 2356
6563.03 2348
6563.80 2387
6564.56 2350
6565.33 2340
6566.09 2391
6566.85 2376
6567.62 2319
6568.38 2375
6569.15 2348
6569.91 2407
6570.68 2434
6571.44 2381
6572.20 2353
6572.97 2362
6573.73 2347
6574.50 2354
6575.26 2309
6576.03 2365
6576.79 2359
6577.56 2345
6578.32 2318
6579.09 2328
6579.85 2338
6580.62 2365
6581.38 2349
6582.15 2368
6582.91 2396
6583.68 2393
6584.44 2479
6585.21 2438
6585.97 2420
6586.74 2394
6587.50 2408
6588.27 2379
6589.03 2368
6589.80 2367
6590.56 2430
6591.33 2399
6592.09 2415
6592.86 2505
6593.63 2605
6594.39 2589
6595.16 2649
6595.92 2631
6596.69 2629
6597.45 2625
6598.22 2588
6598.99 2516
6599.75 2478
6600.52 2371
6601.28 2337
6602.05 2268
6602.82 2212
6603.58 2169
6604.35 2152
6605.11 2116
6605.88 2126
6606.65 2099
6607.41 2118
6608.18 2102
6608.95 2083
6609.71 2153
6610.48 2178
6611.25 2198
6612.01 2184
6612.78 2096
6613.55 2136
6614.31 2110
6615.08 2102
6615.85 2086
6616.61 2091
6617.38 2143
6618.15 2109
6618.92 2183
6619.68 2195
6620.45 2279
6621.22 2365
6621.98 2448
6622.75 2464
6623.52 2501
6624.29 2496
6625.05 2528
6625.82 2519
6626.59 2444
6627.36 2342
6628.12 2315
6628.89 2250
6629.66 2220
6630.43 2201
6631.20 2148
6631.96 2145
6632.73 2162
6633.50 2200
6634.27 2287
6635.04 2388
6635.80 2471
6636.57 2558
6637.34 2610
6638.11 2647
6638.88 2738
6639.64 2745
6640.41 2830
6641.18 2809
6641.95 2841
6642.72 2863
6643.49 2774
6644.26 2669
6645.02 2603
6645.79 2532
6646.56 2451
6647.33 2289
6648.10 2215
6648.87 2131
6649.64 2111
6650.41 2059
6651.17 2054
6651.94 2022
6652.71 2020
6653.48 2087
6654.25 2009
6655.02 2022
6655.79 2004
6656.56 2037
6657.33 2004
6658.10 1967
6658.87 1903
6659.64 1911
6660.41 1878
6661.17 1903
6661.94 1907
6662.71 1907
6663.48 1936
6664.25 1929
6665.02 1948
6665.79 1901
6666.56 1948
6667.33 1920
6668.10 1938
6668.87 1953
6669.64 1989
6670.41 2034
6671.18 2076
6671.95 2119
6672.72 2084
6673.49 2042
6674.26 2027
6675.03 1969
6675.80 1958
6676.58 1996
6677.35 1971
6678.12 2022
6678.89 2077
6679.66 2065
6680.43 2025
6681.20 2093
6681.97 2171
6682.74 2176
6683.51 2189
6684.28 2359
6685.05 2344
6685.82 2387
6686.59 2386
6687.37 2391
6688.14 2350
6688.91 2304
6689.68 2237
6690.45 2108
6691.22 2042
6691.99 2014
6692.76 1992
6693.54 1984
6694.31 1966
6695.08 1967
6695.85 1904
6696.62 1933
6697.39 1951
6698.17 1870
6698.94 1836
6699.71 1905
6700.48 1934
6701.25 1864
6702.02 1820
6702.80 1856
6703.57 1876
6704.34 1845
6705.11 1827
6705.88 1816
6706.66 1784
6707.43 1782
6708.20 1753
6708.97 1688
6709.75 1657
6710.52 1720
6711.29 1707
6712.06 1661
6712.84 1656
6713.61 1643
6714.38 1674
6715.15 1705
6715.93 1634
6716.70 1639
6717.47 1688
6718.24 1695
6719.02 1679
6719.79 1673
6720.56 1629
6721.34 1649
6722.11 1631
6722.88 1655
6723.66 1622
6724.43 1627
6725.20 1633
6725.98 1667
6726.75 1650
6727.52 1595
6728.30 1604
6729.07 1610
6729.84 1613
6730.62 1627
6731.39 1624
6732.16 1674
6732.94 1661
6733.71 1694
6734.48 1648
6735.26 1673
6736.03 1662
6736.81 1663
6737.58 1686
6738.35 1625
6739.13 1632
6739.90 1693
6740.68 1731
6741.45 1662
6742.22 1709
6743.00 1681
6743.77 1747
6744.55 1730
6745.32 1690
6746.10 1783
6746.87 1799
6747.65 1817
6748.42 1788
6749.19 1763
6749.97 1803
6750.74 1844
6751.52 1947
6752.29 1901
6753.07 1952
6753.84 1993
6754.62 2001
6755.39 2009
6756.17 1931
6756.94 1920
6757.72 1852
6758.49 1828
6759.27 1821
6760.04 1816
6760.82 1810
6761.59 1842
6762.37 1818
6763.15 1803
6763.92 1764
6764.70 1805
6765.47 1815
6766.25 1842
6767.02 1848
6767.80 1852
6768.57 1890
6769.35 1875
6770.13 1784
6770.90 1757
6771.68 1790
6772.45 1804
6773.23 1687
6774.01 1659
6774.78 1685
6775.56 1619
6776.33 1631
6777.11 1608
6777.89 1602
6778.66 1614
6779.44 1585
6780.22 1585
6780.99 1569
6781.77 1574
6782.55 1573
6783.32 1603
6784.10 1588
6784.88 1585
6785.65 1563
6786.43 1579
6787.21 1551
6787.98 1548
6788.76 1577
6789.54 1543
6790.31 1554
6791.09 1585
6791.87 1560
6792.64 1518
6793.42 1541
6794.20 1495
6794.98 1472
6795.75 1482
6796.53 1499
6797.31 1510
6798.09 1553
6798.86 1532
6799.64 1530
6800.42 1488
6801.20 1520
6801.97 1513
6802.75 1528
6803.53 1566
6804.31 1562
6805.08 1585
6805.86 1603
6806.64 1632
6807.42 1648
6808.20 1621
6808.97 1651
6809.75 1649
6810.53 1601
6811.31 1565
6812.09 1593
6812.87 1572
6813.64 1553
6814.42 1572
6815.20 1563
6815.98 1591
6816.76 1603
6817.54 1612
6818.31 1577
6819.09 1585
6819.87 1578
6820.65 1545
6821.43 1611
6822.21 1554
6822.99 1543
6823.77 1561
6824.54 1533
6825.32 1554
6826.10 1559
6826.88 1562
6827.66 1561
6828.44 1491
6829.22 1503
6830.00 1511
6830.78 1501
6831.56 1531
6832.34 1567
6833.12 1527
6833.90 1510
6834.67 1531
6835.45 1609
6836.23 1632
6837.01 1666
6837.79 1758
6838.57 1909
6839.35 1995
6840.13 2041
6840.91 2001
6841.69 2006
6842.47 1980
6843.25 1907
6844.03 1846
6844.81 1800
6845.59 1739
6846.37 1714
6847.15 1679
6847.93 1659
6848.71 1698
6849.49 1687
6850.27 1832
6851.05 1877
6851.84 1862
6852.62 1886
6853.40 1915
6854.18 1914
6854.96 1853
6855.74 1850
6856.52 1762
6857.30 1735
6858.08 1764
6858.86 1703
6859.64 1633
6860.42 1661
6861.20 1741
6861.99 1694
6862.77 1708
6863.55 1686
6864.33 1713
6865.11 1662
6865.89 1693
6866.67 1697
6867.45 1678
6868.24 1797
6869.02 1773
6869.80 1743
6870.58 1756
6871.36 1722
6872.14 1743
6872.93 1770
6873.71 1779
6874.49 1828
6875.27 1820
6876.05 1865
6876.83 1909
6877.62 1934
6878.40 1922
6879.18 1987
6879.96 2131
6880.74 2238
6881.53 2432
6882.31 2632
6883.09 2768
6883.87 2737
6884.66 2769
6885.44 2747
6886.22 2693
6887.00 2656
6887.79 2657
6888.57 2755
6889.35 2774
6890.13 2787
6890.92 2846
6891.70 2733
6892.48 2565
6893.27 2454
6894.05 2359
6894.83 2208
6895.61 2157
6896.40 2102
6897.18 2107
6897.96 2008
6898.75 2000
6899.53 2013
6900.31 2055
6901.10 1990
6901.88 1967
6902.66 1953
6903.45 1937
6904.23 1906
6905.01 1914
6905.80 1867
6906.58 1856
6907.36 1880
6908.15 1894
6908.93 1864
6909.72 1855
6910.50 1896
6911.28 1837
6912.07 1796
6912.85 1819
6913.64 1789
6914.42 1801
6915.20 1777
6915.99 1771
6916.77 1771
6917.56 1714
6918.34 1738
6919.12 1723
6919.91 1766
6920.69 1774
6921.48 1770
6922.26 1765
6923.05 1762
6923.83 1768
6924.62 1753
6925.40 1750
6926.19 1776
6926.97 1824
6927.75 1848
6928.54 1847
6929.32 1794
6930.11 1823
6930.89 1847
6931.68 1804
6932.46 1818
6933.25 1815
6934.04 1854
6934.82 1887
6935.61 1873
6936.39 1848
6937.18 1848
6937.96 1864
6938.75 1955
6939.53 1985
6940.32 2046
6941.10 2109
6941.89 2201
6942.67 2229
6943.46 2297
6944.25 2327
6945.03 2308
6945.82 2399
6946.60 2413
6947.39 2383
6948.18 2434
6948.96 2467
6949.75 2446
6950.53 2432
6951.32 2419
6952.11 2372
6952.89 2373
6953.68 2290
6954.47 2251
6955.25 2263
6956.04 2255
6956.82 2233
6957.61 2216
6958.40 2222
6959.18 2263
6959.97 2273
6960.76 2305
6961.54 2273
6962.33 2351
6963.12 2301
6963.90 2330
6964.69 2374
6965.48 2400
6966.27 2397
6967.05 2489
6967.84 2595
6968.63 2677
6969.41 2797
6970.20 2823
6970.99 2911
6971.78 2915
6972.56 2899
6973.35 2941
6974.14 2887
6974.93 2873
6975.71 2906
6976.50 2848
6977.29 2846
6978.08 2858
6978.86 2908
6979.65 3034
6980.44 3101
6981.23 3313
6982.01 3693
6982.80 4200
6983.59 4983
6984.38 6014
6985.17 6983
6985.95 7877
6986.74 8576
6987.53 8691
6988.32 8559
6989.11 8223
6989.90 7517
6990.68 6754
6991.47 5981
6992.26 5041
6993.05 4296
6993.84 3747
6994.63 3338
6995.42 2973
6996.20 2800
6996.99 2599
6997.78 2438
6998.57 2338
6999.36 2304
7000.15 2279
7000.94 2265
7001.73 2198
7002.52 2209
7003.30 2200
7004.09 2118
7004.88 2060
7005.67 1984
7006.46 1941
7007.25 1905
7008.04 1789
7008.83 1716
7009.62 1782
7010.41 1797
7011.20 1735
7011.99 1722
7012.78 1850
7013.57 1901
7014.36 1935
7015.15 1985
7015.94 2013
7016.73 1978
7017.52 1926
7018.31 1888
7019.10 1879
7019.89 1840
7020.68 1826
7021.47 1827
7022.26 1807
7023.05 1836
7023.84 1780
7024.63 1838
7025.42 1819
7026.21 1830
7027.00 1847
7027.79 1864
7028.58 1839
7029.37 1871
7030.16 1874
7030.95 1855
7031.74 1934
7032.53 1890
7033.32 1926
7034.11 1910
7034.90 1958
7035.70 2004
7036.49 2080
7037.28 2116
7038.07 2130
7038.86 2188
7039.65 2200
7040.44 2191
7041.23 2173
7042.02 2235
7042.82 2228
7043.61 2315
7044.40 2284
7045.19 2333
7045.98 2309
7046.77 2280
7047.56 2290
7048.36 2305
7049.15 2363
7049.94 2483
7050.73 2595
7051.52 2571
7052.31 2628
7053.11 2553
7053.90 2517
7054.69 2393
7055.48 2365
7056.27 2244
7057.07 2231
7057.86 2187
7058.65 2202
7059.44 2178
7060.24 2166
7061.03 2153
7061.82 2147
7062.61 2093
7063.40 2035
7064.20 1989
7064.99 1977
7065.78 1957
7066.58 1948
7067.37 1909
7068.16 1911
7068.95 1856
7069.75 1836
7070.54 1822
7071.33 1804
7072.13 1742
7072.92 1714
7073.71 1734
7074.50 1709
7075.30 1656
7076.09 1646
7076.88 1674
7077.68 1619
7078.47 1564
7079.26 1620
7080.06 1567
7080.85 1666
7081.64 1610
7082.44 1620
7083.23 1589
7084.02 1540
7084.82 1539
7085.61 1591
7086.41 1568
7087.20 1557
7087.99 1592
7088.79 1549
7089.58 1494
7090.38 1461
7091.17 1464
7091.96 1456
7092.76 1466
7093.55 1422
7094.35 1437
7095.14 1426
7095.93 1383
7096.73 1424
7097.52 1433
7098.32 1384
7099.11 1353
7099.91 1394
7100.70 1362
7101.50 1376
7102.29 1332
7103.09 1310
7103.88 1290
7104.67 1297
7105.47 1290
7106.26 1266
7107.06 1270
7107.85 1296
7108.65 1259
7109.44 1288
7110.24 1242
7111.03 1276
7111.83 1292
7112.62 1278
7113.42 1243
7114.22 1284
7115.01 1293
7115.81 1303
7116.60 1316
7117.40 1290
7118.19 1285
7118.99 1303
7119.78 1292
7120.58 1226
7121.38 1244
7122.17 1249
7122.97 1215
7123.76 1244
7124.56 1231
7125.35 1264
7126.15 1248
7126.95 1214
7127.74 1238
7128.54 1300
7129.34 1247
7130.13 1281
7130.93 1298
7131.72 1293
7132.52 1256
7133.32 1219
7134.11 1219
7134.91 1242
7135.71 1228
7136.50 1207
7137.30 1195
7138.10 1205
7138.89 1207
7139.69 1157
7140.49 1175
7141.28 1175
7142.08 1163
7142.88 1189
7143.67 1144
7144.47 1118
7145.27 1166
7146.06 1159
7146.86 1135
7147.66 1104
7148.46 1126
7149.25 1097
7150.05 1096
7150.85 1101
7151.65 1053
7152.44 1089
7153.24 1059
7154.04 1085
7154.84 1063
7155.63 1065
7156.43 1099
7157.23 1123
7158.03 1086
7158.82 1109
7159.62 1111
7160.42 1073
7161.22 1104
7162.02 1067
7162.81 1089
7163.61 1050
7164.41 1049
7165.21 1036
7166.01 1014
7166.80 1006
7167.60 1038
7168.40 1001
7169.20 1022
7170.00 979
7170.80 1044
7171.60 1041
7172.39 977
7173.19 936
7173.99 983
7174.79 964
7175.59 995
7176.39 944
7177.19 990
7177.99 986
7178.78 966
7179.58 984
7180.38 967
7181.18 984
7181.98 970
7182.78 959
7183.58 959
7184.38 1023
7185.18 983
7185.98 986
7186.78 978
7187.58 971
7188.37 971
7189.17 980
7189.97 1015
7190.77 975
7191.57 976
7192.37 956
7193.17 1005
7193.97 936
7194.77 961
7195.57 936
7196.37 962
7197.17 938
7197.97 904
7198.77 954
7199.57 947
7200.37 948
7201.17 975
7201.97 934
7202.77 960
7203.57 963
7204.37 927
7205.17 935
7205.97 929
7206.77 945
7207.57 955
7208.38 940
7209.18 933
7209.98 969
7210.78 942
7211.58 963
7212.38 983
7213.18 935
7213.98 973
7214.78 937
7215.58 993
7216.38 950
7217.18 939
7217.99 949
7218.79 966
7219.59 973
7220.39 962
7221.19 983
7221.99 1007
7222.79 1001
7223.59 975
7224.40 946
7225.20 944
7226.00 990
7226.80 979
7227.60 944
7228.40 932
7229.21 970
7230.01 987
7230.81 977
7231.61 952
7232.41 1007
7233.22 966
7234.02 977
7234.82 1020
7235.62 1010
7236.42 1031
7237.23 1035
7238.03 1041
7238.83 1024
7239.63 1051
7240.43 1020
7241.24 1003
7242.04 991
7242.84 932
7243.64 929
7244.45 942
7245.25 921
7246.05 957
7246.86 951
7247.66 980
7248.46 952
7249.26 941
7250.07 945
7250.87 954
7251.67 977
7252.48 979
7253.28 952
7254.08 932
7254.88 951
7255.69 921
7256.49 974
7257.29 945
7258.10 956
7258.90 919
7259.70 979
7260.51 932
7261.31 984
7262.12 952
7262.92 925
7263.72 918
7264.53 937
7265.33 956
7266.13 972
7266.94 953
7267.74 912
7268.55 949
7269.35 936
7270.15 921
7270.96 926
7271.76 965
7272.57 920
7273.37 970
7274.17 952
7274.98 967
7275.78 991
7276.59 935
7277.39 941
7278.20 951
7279.00 991
7279.80 1013
7280.61 1004
7281.41 958
7282.22 1035
7283.02 1039
7283.83 1063
7284.63 1048
7285.44 1108
7286.24 1103
7287.05 1073
7287.85 1089
7288.66 1058
7289.46 1078
7290.27 1044
7291.07 1077
7291.88 1016
7292.68 1063
7293.49 1006
7294.29 1026
7295.10 1082
7295.90 1100
7296.71 1083
7297.52 1127
7298.32 1106
7299.13 1135
7299.93 1135
7300.74 1159
7301.54 1149
7302.35 1111
7303.16 1114
7303.96 1112
7304.77 1177
7305.57 1175
7306.38 1195
7307.19 1174
7307.99 1218
7308.80 1226
7309.60 1260
7310.41 1293
7311.22 1336
7312.02 1343
7312.83 1384
7313.64 1379
7314.44 1388
7315.25 1401
7316.05 1473
7316.86 1631
7317.67 1677
7318.47 1906
7319.28 2078
7320.09 2158
7320.89 2156
7321.70 2141
7322.51 2005
7323.32 1867
7324.12 1693
7324.93 1650
7325.74 1593
7326.54 1543
7327.35 1449
7328.16 1403
7328.97 1445
7329.77 1433
7330.58 1400
7331.39 1339
7332.19 1367
7333.00 1358
7333.81 1412
7334.62 1371
7335.42 1349
7336.23 1336
7337.04 1349
7337.85 1301
7338.66 1279
7339.46 1293
7340.27 1259
7341.08 1241
7341.89 1208
7342.70 1220
7343.50 1176
7344.31 1188
7345.12 1189
7345.93 1221
7346.74 1169
7347.54 1151
7348.35 1130
7349.16 1160
7349.97 1120
7350.78 1133
7351.59 1122
7352.39 1132
7353.20 1116
7354.01 1040
7354.82 1083
7355.63 1086
7356.44 1098
7357.25 1036
7358.06 1061
7358.86 1090
7359.67 1132
7360.48 1128
7361.29 1156
7362.10 1162
7362.91 1146
7363.72 1141
7364.53 1128
7365.34 1148
7366.15 1090
7366.96 1093
7367.77 1084
7368.57 1069
7369.38 1061
7370.19 1064
7371.00 1071
7371.81 1040
7372.62 1012
7373.43 1001
7374.24 1017
7375.05 981
7375.86 990
7376.67 958
7377.48 1001
7378.29 977
7379.10 999
7379.91 1046
7380.72 1064
7381.53 1030
7382.34 1062
7383.15 1050
7383.96 1052
7384.77 1039
7385.58 1028
7386.39 1045
7387.20 1030
7388.01 1035
7388.83 1013
7389.64 949
7390.45 919
7391.26 946
7392.07 989
7392.88 979
7393.69 918
7394.50 962
7395.31 976
7396.12 961
7396.93 919
7397.74 914
7398.56 973
7399.37 960
7400.18 986
7400.99 1006
7401.80 1014
7402.61 1007
7403.42 945
7404.23 971
7405.05 954
7405.86 918
7406.67 926
7407.48 929
7408.29 898
7409.10 930
7409.91 940
7410.73 937
7411.54 925
7412.35 903
7413.16 885
7413.97 917
7414.79 923
7415.60 893
7416.41 908
7417.22 868
7418.03 870
7418.85 880
7419.66 859
7420.47 849
7421.28 857
7422.10 859
7422.91 865
7423.72 875
7424.53 862
7425.35 851
7426.16 846
7426.97 839
7427.78 840
7428.60 828
7429.41 850
7430.22 843
7431.03 842
7431.85 822
7432.66 856
7433.47 822
7434.29 850
7435.10 806
7435.91 803
7436.73 806
7437.54 831
7438.35 818
7439.17 817
7439.98 800
7440.79 827
7441.61 807
7442.42 789
7443.23 804
7444.05 804
7444.86 821
7445.67 820
7446.49 820
7447.30 797
7448.11 773
7448.93 786
7449.74 801
7450.56 790
7451.37 833
7452.18 838
7453.00 815
7453.81 844
7454.63 783
7455.44 809
7456.26 811
7457.07 826
7457.88 800
7458.70 806
7459.51 822
7460.33 829
7461.14 779
7461.96 810
7462.77 801
7463.59 831
7464.40 847
7465.21 830
7466.03 805
7466.84 855
7467.66 854
7468.47 871
7469.29 848
7470.10 792
7470.92 832
7471.73 844
7472.55 858
7473.36 848
7474.18 849
7474.99 856
7475.81 893
7476.63 875
7477.44 893
7478.26 847
7479.07 809
7479.89 856
7480.70 903
7481.52 876
7482.33 875
7483.15 901
7483.97 904
7484.78 883
7485.60 886
7486.41 861
7487.23 861
7488.05 875
7488.86 859
7489.68 872
7490.49 858
7491.31 878
7492.13 850
7492.94 863
7493.76 874
7494.57 888
7495.39 896
7496.21 849
7497.02 872
7497.84 852
7498.66 824
7499.47 849
7500.29 864
7501.11 891
7501.92 880
7502.74 882
7503.56 867
7504.37 846
7505.19 875
7506.01 866
7506.82 862
7507.64 853
7508.46 864
7509.28 852
7510.09 869
7510.91 888
7511.73 856
7512.55 890
7513.36 884
7514.18 902
7515.00 868
7515.81 854
7516.63 836
7517.45 859
7518.27 867
7519.09 874
7519.90 867
7520.72 884
7521.54 876
7522.36 895
7523.17 857
7523.99 836
7524.81 884
7525.63 877
7526.45 875
7527.26 832
7528.08 861
7528.90 862
7529.72 893
7530.54 881
7531.36 844
7532.17 853
7532.99 881
7533.81 855
7534.63 899
7535.45 863
7536.27 831
7537.09 877
7537.90 883
7538.72 834
7539.54 852
7540.36 885
7541.18 877
7542.00 892
7542.82 913
7543.64 931
7544.45 880
7545.27 887
7546.09 893
7546.91 875
7547.73 876
7548.55 890
7549.37 884
7550.19 917
7551.01 924
7551.83 875
7552.65 894
7553.47 896
7554.29 960
7555.11 904
7555.93 902
7556.75 908
7557.57 926
7558.39 955
7559.21 927
7560.03 937
7560.85 937
7561.67 967
7562.49 984
7563.31 953
7564.13 981
7564.95 1001
7565.77 932
7566.59 961
7567.41 962
7568.23 1020
7569.05 1007
7569.87 1004
7570.69 964
7571.51 980
7572.33 1000
7573.15 1053
7573.97 1031
7574.79 1002
7575.61 1007
7576.43 1024
7577.25 1034
7578.07 1031
7578.89 1044
7579.72 1038
7580.54 1060
7581.36 1063
7582.18 1055
7583.00 1040
7583.82 1060
7584.64 1044
7585.46 1102
7586.29 1095
7587.11 1108
7587.93 1099
7588.75 1112
7589.57 1163
7590.39 1166
7591.21 1154
7592.04 1124
7592.86 1187
7593.68 1158
7594.50 1222
7595.32 1195
7596.14 1205
7596.97 1215
7597.79 1220
7598.61 1268
7599.43 1234
7600.25 1224
7601.08 1283
7601.90 1337
7602.72 1323
7603.54 1350
7604.37 1422
7605.19 1442
7606.01 1455
7606.83 1427
7607.65 1398
7608.48 1430
7609.30 1380
7610.12 1360
7610.95 1355
7611.77 1365
7612.59 1331
7613.41 1347
7614.24 1327
7615.06 1352
7615.88 1417
7616.71 1483
7617.53 1520
7618.35 1631
7619.17 1687
7620.00 1679
7620.82 1695
7621.64 1612
7622.47 1652
7623.29 1616
7624.11 1588
7624.94 1576
7625.76 1553
7626.58 1556
7627.41 1538
7628.23 1516
7629.05 1557
7629.88 1579
7630.70 1506
7631.53 1548
7632.35 1577
7633.17 1617
7634.00 1591
7634.82 1551
7635.65 1492
7636.47 1492
7637.29 1457
7638.12 1404
7638.94 1354
7639.77 1317
7640.59 1285
7641.41 1276
7642.24 1286
7643.06 1271
7643.89 1319
7644.71 1331
7645.54 1356
7646.36 1364
7647.19 1403
7648.01 1373
7648.84 1364
7649.66 1310
7650.48 1273
7651.31 1235
7652.13 1229
7652.96 1171
7653.78 1161
7654.61 1143
7655.43 1121
7656.26 1137
7657.08 1117
7657.91 1103
7658.74 1069
7659.56 1100
7660.39 1099
7661.21 1072
7662.04 1096
7662.86 1093
7663.69 1172
7664.51 1083
7665.34 1083
7666.16 1102
7666.99 1107
7667.82 1073
7668.64 1121
7669.47 1107
7670.29 1117
7671.12 1080
7671.94 1111
7672.77 1089
7673.60 1113
7674.42 1114
7675.25 1092
7676.08 1077
7676.90 1121
7677.73 1093
7678.55 1121
7679.38 1104
7680.21 1106
7681.03 1131
7681.86 1160
7682.69 1202
7683.51 1267
7684.34 1359
7685.17 1394
7685.99 1471
7686.82 1434
7687.65 1364
7688.47 1353
7689.30 1339
7690.13 1306
7690.95 1245
7691.78 1190
7692.61 1162
7693.44 1180
7694.26 1142
7695.09 1162
7695.92 1147
7696.74 1155
7697.57 1166
7698.40 1206
7699.23 1196
7700.05 1163
7700.88 1205
7701.71 1193
7702.54 1141
7703.36 1126
7704.19 1107
7705.02 1108
7705.85 1087
7706.67 1072
7707.50 1063
7708.33 1026
7709.16 1049
7709.99 1054
7710.81 1016
7711.64 1009
7712.47 1001
7713.30 1017
7714.13 1031
7714.96 1010
7715.78 1007
7716.61 1012
7717.44 1006
7718.27 989
7719.10 960
7719.93 983
7720.75 947
7721.58 977
7722.41 906
7723.24 922
7724.07 921
7724.90 938
7725.73 928
7726.56 960
7727.38 946
7728.21 954
7729.04 948
7729.87 989
7730.70 969
7731.53 915
7732.36 968
7733.19 957
7734.02 933
7734.85 870
7735.68 912
7736.51 853
7737.34 843
7738.16 887
7738.99 847
7739.82 861
7740.65 877
7741.48 846
7742.31 855
7743.14 846
7743.97 851
7744.80 865
7745.63 847
7746.46 839
7747.29 839
7748.12 844
7748.95 854
7749.78 847
7750.61 833
7751.44 831
7752.27 835
7753.10 826
7753.93 843
7754.76 839
7755.59 831
7756.43 862
7757.26 861
7758.09 838
7758.92 829
7759.75 812
7760.58 849
7761.41 829
7762.24 838
7763.07 836
7763.90 832
7764.73 828
7765.56 822
7766.39 823
7767.23 810
7768.06 827
7768.89 800
7769.72 852
7770.55 824
7771.38 853
7772.21 851
7773.04 845
7773.88 841
7774.71 836
7775.54 823
7776.37 852
7777.20 847
7778.03 874
7778.87 867
7779.70 855
7780.53 860
7781.36 833
7782.19 883
7783.02 868
7783.86 869
7784.69 840
7785.52 846
7786.35 860
7787.18 884
7788.02 837
7788.85 869
7789.68 887
7790.51 920
7791.35 887
7792.18 905
7793.01 937
7793.84 914
7794.68 898
7795.51 907
7796.34 909
7797.17 875
7798.01 930
7798.84 948
7799.67 955
7800.50 929
7801.34 939
7802.17 923
7803.00 952
7803.84 943
7804.67 969
7805.50 944
7806.34 956
7807.17 954
7808.00 952
7808.84 980
7809.67 1014
7810.50 1012
7811.34 1038
7812.17 1047
7813.00 1053
7813.84 1078
7814.67 1101
7815.50 1112
7816.34 1106
7817.17 1082
7818.00 1123
7818.84 1107
7819.67 1110
7820.51 1128
7821.34 1136
7822.17 1140
7823.01 1179
7823.84 1197
7824.68 1195
7825.51 1159
7826.34 1160
7827.18 1130
7828.01 1093
7828.85 1053
7829.68 1072
7830.52 1106
7831.35 1073
7832.19 1084
7833.02 1067
7833.85 1066
7834.69 1145
7835.52 1167
7836.36 1153
7837.19 1121
7838.03 1103
7838.86 1090
7839.70 1079
7840.53 1050
7841.37 1073
7842.20 1022
7843.04 1078
7843.87 1014
7844.71 987
7845.54 994
7846.38 984
7847.22 966
7848.05 927
7848.89 950
7849.72 1000
7850.56 1006
7851.39 977
7852.23 944
7853.06 987
7853.90 956
7854.74 920
7855.57 1005
7856.41 963
7857.24 988
7858.08 1007
7858.91 987
7859.75 1037
7860.59 1027
7861.42 1003
7862.26 1003
7863.09 1020
7863.93 1000
7864.77 949
7865.60 952
7866.44 949
7867.28 964
7868.11 979
7868.95 971
7869.79 979
7870.62 1042
7871.46 1048
7872.30 1036
7873.13 1034
7873.97 1072
7874.81 1069
7875.64 1051
7876.48 1090
7877.32 1128
7878.15 1159
7878.99 1179
7879.83 1202
7880.67 1205
7881.50 1178
7882.34 1157
7883.18 1184
7884.01 1187
7884.85 1151
7885.69 1109
7886.53 1129
7887.36 1103
7888.20 1075
7889.04 1079
7889.88 1115
7890.71 1064
7891.55 1113
7892.39 1114
7893.23 1157
7894.07 1129
7894.90 1083
7895.74 1122
7896.58 1093
7897.42 1085
7898.25 1038
7899.09 998
7899.93 1016
7900.77 1058
7901.61 1017
7902.45 996
7903.28 972
7904.12 994
7904.96 979
7905.80 964
7906.64 970
7907.48 1003
7908.32 967
7909.15 963
7909.99 935
7910.83 929
7911.67 963
7912.51 948
7913.35 958
7914.19 994
7915.03 1008
7915.86 982
7916.70 965
7917.54 955
7918.38 991
7919.22 983
7920.06 923
7920.90 952
7921.74 933
7922.58 981
7923.42 955
7924.26 927
7925.10 872
7925.94 885
7926.78 897
7927.61 897
7928.45 849
7929.29 856
7930.13 928
7930.97 914
7931.81 913
7932.65 889
7933.49 868
7934.33 929
7935.17 913
7936.01 872
7936.85 880
7937.69 912
7938.53 899
7939.37 914
7940.21 904
7941.05 892
7941.90 881
7942.74 893
7943.58 905
7944.42 872
7945.26 878
7946.10 917
7946.94 958
7947.78 966
7948.62 915
7949.46 925
7950.30 965
7951.14 996
7951.98 980
7952.82 966
7953.66 985
7954.51 1054
7955.35 1022
7956.19 1021
7957.03 1028
7957.87 1054
7958.71 1057
7959.55 1076
7960.39 1086
7961.24 1053
7962.08 1058
7962.92 1087
7963.76 1095
7964.60 1088
7965.44 1126
7966.29 1190
7967.13 1298
7967.97 1306
7968.81 1343
7969.65 1297
7970.49 1347
7971.34 1317
7972.18 1218
7973.02 1165
7973.86 1086
7974.70 1067
7975.55 1051
7976.39 1009
7977.23 1018
7978.07 1021
7978.92 1009
7979.76 992
7980.60 967
7981.44 975
7982.29 961
7983.13 1024
7983.97 992
7984.81 960
7985.66 935
7986.50 951
7987.34 937
7988.18 895
7989.03 904
7989.87 871
7990.71 890
7991.56 857
7992.40 841
7993.24 821
7994.08 845
7994.93 826
7995.77 847
7996.61 775
7997.46 799
7998.30 789
7999.14 812
7999.99 826
8000.83 773
8001.68 730
8002.52 762
8003.36 756
8004.21 750
8005.05 774
8005.89 781
8006.74 807
8007.58 760
8008.43 776
8009.27 726
8010.11 745
8010.96 729
8011.80 751
8012.65 709
8013.49 712
8014.33 729
8015.18 751
8016.02 720
8016.87 693
8017.71 706
8018.56 693
8019.40 758
8020.24 725
8021.09 735
8021.93 707
8022.78 703
8023.62 731
8024.47 732
8025.31 692
8026.16 715
8027.00 722
8027.85 713
8028.69 688
8029.54 703
8030.38 753
8031.23 726
8032.07 720
8032.92 734
8033.76 754
8034.61 738
8035.45 722
8036.30 688
8037.14 727
8037.99 714
8038.83 719
8039.68 713
8040.53 743
8041.37 734
8042.22 717
8043.06 717
8043.91 731
8044.75 709
8045.60 720
8046.45 711
8047.29 662
8048.14 735
8048.98 702
8049.83 701
8050.68 709
8051.52 694
8052.37 672
8053.21 723
8054.06 672
8054.91 677
8055.75 699
8056.60 694
8057.45 685
8058.29 677
8059.14 688
8059.99 671
8060.83 675
8061.68 675
8062.53 682
8063.37 654
8064.22 675
8065.07 655
8065.91 673
8066.76 637
8067.61 674
8068.45 668
8069.30 653
8070.15 646
8071.00 657
8071.84 665
8072.69 630
8073.54 663
8074.39 654
8075.23 686
8076.08 649
8076.93 625
8077.78 669
8078.62 675
8079.47 638
8080.32 648
8081.17 668
8082.01 661
8082.86 644
8083.71 665
8084.56 656
8085.41 653
8086.25 670
8087.10 629
8087.95 638
8088.80 634
8089.65 657
8090.49 646
8091.34 659
8092.19 635
8093.04 650
8093.89 636
8094.74 643
8095.58 664
8096.43 667
8097.28 638
8098.13 615
8098.98 638
8099.83 667
8100.68 644
8101.52 657
8102.37 668
8103.22 652
8104.07 656
8104.92 609
8105.77 641
8106.62 642
8107.47 649
8108.32 645
8109.17 671
8110.01 636
8110.86 626
8111.71 658
8112.56 664
8113.41 635
8114.26 659
8115.11 659
8115.96 674
8116.81 662
8117.66 608
8118.51 635
8119.36 659
8120.21 659
8121.06 653
8121.91 673
8122.76 655
8123.61 667
8124.46 651
8125.31 654
8126.16 646
8127.01 639
8127.86 661
8128.71 666
8129.56 677
8130.41 678
8131.26 746
8132.11 704
8132.96 710
8133.81 710
8134.66 721
8135.51 692
8136.36 713
8137.21 679
8138.06 702
8138.92 679
8139.77 671
8140.62 713
8141.47 670
8142.32 671
8143.17 665
8144.02 674
8144.87 675
8145.72 622
8146.57 674
8147.42 686
8148.28 649
8149.13 661
8149.98 696
8150.83 707
8151.68 665
8152.53 682
8153.38 658
8154.24 686
8155.09 702
8155.94 687
8156.79 728
8157.64 688
8158.49 717
8159.35 696
8160.20 697
8161.05 686
8161.90 663
8162.75 658
8163.61 646
8164.46 633
8165.31 638
8166.16 645
8167.01 653
8167.87 673
8168.72 637
8169.57 647
8170.42 649
8171.28 657
8172.13 619
8172.98 630
8173.83 623
8174.69 631
8175.54 672
8176.39 625
8177.24 593
8178.10 618
8178.95 649
8179.80 634
8180.66 618
8181.51 612
8182.36 605
8183.22 632
8184.07 612
8184.92 592
8185.77 634
8186.63 607
8187.48 638
8188.33 589
8189.19 598
8190.04 624
8190.89 616
8191.75 608
8192.60 620
8193.46 623
8194.31 585
8195.16 641
8196.02 628
8196.87 618
8197.72 610
8198.58 615
8199.43 626
8200.29 625
8201.14 606
8201.99 602
8202.85 610
8203.70 601
8204.56 607
8205.41 612
8206.26 619
8207.12 611
8207.97 595
8208.83 556
8209.68 591
8210.54 606
8211.39 627
8212.25 620
8213.10 625
8213.95 609
8214.81 597
8215.66 603
8216.52 603
8217.37 621
8218.23 622
8219.08 601
8219.94 615
8220.79 621
8221.65 589
8222.50 601
8223.36 606
8224.21 627
8225.07 590
8225.92 598
8226.78 607
8227.64 600
8228.49 616
8229.35 627
8230.20 612
8231.06 591
8231.91 606
8232.77 628
8233.62 624
8234.48 613
8235.34 614
8236.19 621
8237.05 616
8237.90 622
8238.76 620
8239.62 601
8240.47 610
8241.33 605
8242.18 624
8243.04 592
8243.90 633
8244.75 611
8245.61 621
8246.46 614
8247.32 610
8248.18 634
8249.03 628
8249.89 628
8250.75 610
8251.60 638
8252.46 615
8253.32 600
8254.17 600
8255.03 627
8255.89 625
8256.74 621
8257.60 673
8258.46 634
8259.32 597
8260.17 628
8261.03 632
8261.89 664
8262.74 657
8263.60 657
8264.46 659
8265.32 614
8266.17 620
8267.03 628
8267.89 661
8268.75 647
8269.60 688
8270.46 688
8271.32 677
8272.18 672
8273.03 709
8273.89 683
8274.75 674
8275.61 711
8276.47 694
8277.32 724
8278.18 711
8279.04 754
8279.90 809
8280.76 761
8281.61 760
8282.47 783
8283.33 795
8284.19 739
8285.05 731
8285.91 729
8286.76 711
8287.62 764
8288.48 709
8289.34 700
8290.20 734
8291.06 745
8291.92 803
8292.77 822
8293.63 817
8294.49 822
8295.35 836
8296.21 783
8297.07 779
8297.93 742
8298.79 756
8299.65 764
8300.51 714
8301.36 708
8302.22 720
8303.08 711
8303.94 696
8304.80 706
8305.66 675
8306.52 657
8307.38 625
8308.24 685
8309.10 674
8309.96 664
8310.82 712
8311.68 697
8312.54 672
8313.40 639
8314.26 641
8315.12 636
8315.98 662
8316.84 627
8317.70 648
8318.56 623
8319.42 638
8320.28 636
8321.14 612
8322.00 633
8322.86 612
8323.72 623
8324.58 618
8325.44 634
8326.30 605
8327.16 620
8328.02 625
8328.88 601
8329.74 586
8330.60 619
8331.46 618
8332.33 595
8333.19 583
8334.05 625
8334.91 625
8335.77 627
8336.63 631
8337.49 651
8338.35 629
8339.21 607
8340.07 627
8340.94 644
8341.80 611
8342.66 596
8343.52 597
8344.38 629
8345.24 633
8346.10 622
8346.97 609
8347.83 629
8348.69 604
8349.55 582
8350.41 634
8351.27 605
8352.14 609
8353.00 623
8353.86 609
8354.72 641
8355.58 606
8356.45 608
8357.31 622
8358.17 589
8359.03 594
8359.89 598
8360.76 590
8361.62 615
8362.48 623
8363.34 588
8364.21 586
8365.07 615
8365.93 613
8366.79 622
8367.66 610
8368.52 603
8369.38 626
8370.24 626
8371.11 615
8371.97 624
8372.83 598
8373.70 599
8374.56 596
8375.42 612
8376.29 626
8377.15 590
8378.01 583
8378.87 609
8379.74 607
8380.60 586
8381.46 590
8382.33 609
8383.19 622
8384.06 587
8384.92 569
8385.78 625
8386.65 590
8387.51 591
8388.37 591
8389.24 579
8390.10 583
8390.96 584
8391.83 601
8392.69 592
8393.56 567
8394.42 607
8395.28 618
8396.15 601
8397.01 595
8397.88 588
8398.74 600
8399.61 618
8400.47 587
8401.33 612
8402.20 637
8403.06 586
8403.93 606
8404.79 608
8405.66 626
8406.52 577
8407.39 613
8408.25 630
8409.12 635
8409.98 624
8410.85 625
8411.71 631
8412.57 609
8413.44 616
8414.30 618
8415.17 678
8416.04 623
8416.90 620
8417.77 586
8418.63 635
8419.50 634
8420.36 622
8421.23 671
8422.09 647
8422.96 635
8423.82 634
8424.69 663
8425.55 669
8426.42 676
8427.29 654
8428.15 664
8429.02 638
8429.88 672
8430.75 682
8431.61 679
8432.48 641
8433.35 720
8434.21 739
8435.08 693
8435.95 698
8436.81 727
8437.68 693
8438.54 712
8439.41 724
8440.28 749
8441.14 761
8442.01 759
8442.88 809
8443.74 829
8444.61 785
8445.48 771
8446.34 815
8447.21 838
8448.08 797
8448.94 789
8449.81 787
8450.68 800
8451.54 778
8452.41 790
8453.28 793
8454.14 787
8455.01 799
8455.88 841
8456.75 832
8457.61 841
8458.48 852
8459.35 841
8460.22 804
8461.08 800
8461.95 823
8462.82 813
8463.69 793
8464.55 770
8465.42 768
8466.29 763
8467.16 733
8468.02 755
8468.89 774
8469.76 715
8470.63 752
8471.50 762
8472.36 761
8473.23 781
8474.10 764
8474.97 740
8475.84 772
8476.70 761
8477.57 770
8478.44 774
8479.31 796
8480.18 769
8481.05 795
8481.91 795
8482.78 820
8483.65 824
8484.52 767
8485.39 792
8486.26 776
8487.13 771
8488.00 767
8488.86 767
8489.73 727
8490.60 762
8491.47 745
8492.34 800
8493.21 759
8494.08 741
8494.95 765
8495.82 773
8496.69 780
8497.56 747
8498.43 761
8499.29 730
8500.16 753
8501.03 762
8501.90 768
8502.77 719
8503.64 748
8504.51 738
8505.38 742
8506.25 726
8507.12 749
8507.99 747
8508.86 788
8509.73 803
8510.60 754
8511.47 760
8512.34 756
8513.21 785
8514.08 772
8514.95 812
8515.82 767
8516.69 776
8517.56 802
8518.43 801
8519.30 819
8520.17 816
8521.04 793
8521.91 814
8522.79 841
8523.66 878
8524.53 893
8525.40 883
8526.27 946
8527.14 944
8528.01 981
8528.88 925
8529.75 897
8530.62 891
8531.49 862
8532.36 877
8533.24 845
8534.11 844
8534.98 834
8535.85 822
8536.72 838
8537.59 839
8538.46 820
8539.34 786
8540.21 799
8541.08 823
8541.95 839
8542.82 825
8543.69 830
8544.56 816
8545.44 797
8546.31 807
8547.18 817
8548.05 807
8548.92 833
8549.80 850
8550.67 874
8551.54 861
8552.41 911
8553.28 955
8554.16 987
8555.03 1011
8555.90 1016
8556.77 1008
8557.65 980
8558.52 961
8559.39 947
8560.26 921
8561.14 873
8562.01 878
8562.88 857
8563.75 843
8564.63 842
8565.50 852
8566.37 828
8567.24 844
8568.12 839
8568.99 852
8569.86 845
8570.74 845
8571.61 827
8572.48 835
8573.36 828
8574.23 838
8575.10 802
8575.98 796
8576.85 811
8577.72 850
8578.60 856
8579.47 854
8580.34 893
8581.22 853
8582.09 869
8582.96 849
8583.84 931
8584.71 938
8585.59 938
8586.46 912
8587.33 933
8588.21 894
8589.08 896
8589.96 913
8590.83 914
8591.70 910
8592.58 910
8593.45 917
8594.33 906
8595.20 937
8596.07 899
8596.95 905
8597.82 882
8598.70 916
8599.57 909
8600.45 912
8601.32 971
8602.20 953
8603.07 916
8603.95 949
8604.82 973
8605.70 934
8606.57 1012
8607.45 973
8608.32 985
8609.20 998
8610.07 991
8610.95 997
8611.82 1043
8612.70 1057
8613.57 1065
8614.45 1091
8615.32 1062
8616.20 1073
8617.07 1077
8617.95 1106
8618.82 1135
8619.70 1167
8620.57 1136
8621.45 1164
8622.33 1172
8623.20 1193
8624.08 1190
8624.95 1218
8625.83 1211
8626.70 1232
8627.58 1276
8628.46 1295
8629.33 1257
8630.21 1266
8631.08 1332
8631.96 1292
8632.84 1302
8633.71 1281
8634.59 1286
8635.47 1313
8636.34 1364
8637.22 1332
8638.10 1377
8638.97 1369
8639.85 1396
8640.73 1369
8641.60 1420
8642.48 1405
8643.36 1433
8644.23 1496
8645.11 1468
8645.99 1495
8646.86 1527
8647.74 1581
8648.62 1588
8649.49 1593
8650.37 1618
8651.25 1639
8652.13 1640
8653.00 1633
8653.88 1658
8654.76 1623
8655.63 1641
8656.51 1691
8657.39 1682
8658.27 1748
8659.14 1806
8660.02 1924
8660.90 1987
8661.78 2118
8662.66 2266
8663.53 2423
8664.41 2620
8665.29 2689
8666.17 2763
8667.04 2811
8667.92 2712
8668.80 2639
8669.68 2594
8670.56 2603
8671.43 2442
8672.31 2416
8673.19 2389
8674.07 2341
8674.95 2318
8675.83 2337
8676.70 2302
8677.58 2187
8678.46 2136
8679.34 2071
8680.22 2038
8681.10 1966
8681.98 1869
8682.86 1801
8683.73 1745
8684.61 1726
8685.49 1708
8686.37 1702
8687.25 1752
8688.13 1806
8689.01 1874
8689.89 1923
8690.77 2100
8691.65 2257
8692.52 2406
8693.40 2431
8694.28 2486
8695.16 2508
8696.04 2442
8696.92 2346
8697.80 2252
8698.68 2143
8699.56 2050
8700.44 2079
8701.32 2016
8702.20 1969
8703.08 1918
8703.96 1884
8704.84 1801
8705.72 1784
8706.60 1747
8707.48 1668
8708.36 1594
8709.24 1521
8710.12 1453
8711.00 1440
8711.88 1381
8712.76 1376
8713.64 1382
8714.52 1332
8715.40 1342
8716.28 1327
8717.16 1291
8718.04 1282
8718.92 1258
8719.80 1286
8720.68 1276
8721.56 1320
8722.45 1312
8723.33 1283
8724.21 1293
8725.09 1329
8725.97 1314
8726.85 1339
8727.73 1295
8728.61 1337
8729.49 1358
8730.37 1341
8731.26 1327
8732.14 1334
8733.02 1363
8733.90 1346
8734.78 1353
8735.66 1355
8736.54 1339
8737.42 1344
8738.31 1364
8739.19 1377
8740.07 1378
8740.95 1360
8741.83 1416
8742.71 1396
8743.60 1410
8744.48 1366
8745.36 1445
8746.24 1459
8747.12 1429
8748.01 1418
8748.89 1424
8749.77 1452
8750.65 1476
8751.53 1456
8752.42 1521
8753.30 1502
8754.18 1516
8755.06 1621
8755.95 1627
8756.83 1648
8757.71 1682
8758.59 1741
8759.48 1697
8760.36 1685
8761.24 1621
8762.13 1653
8763.01 1624
8763.89 1580
8764.77 1590
8765.66 1513
8766.54 1536
8767.42 1533
8768.31 1626
8769.19 1612
8770.07 1591
8770.96 1638
8771.84 1654
8772.72 1645
8773.61 1655
8774.49 1656
8775.37 1638
8776.26 1575
8777.14 1562
8778.02 1522
8778.91 1442
8779.79 1491
8780.67 1527
8781.56 1493
8782.44 1492
8783.32 1539
8784.21 1556
8785.09 1641
8785.98 1720
8786.86 1745
8787.74 1768
8788.63 1778
8789.51 1762
8790.40 1714
8791.28 1706
8792.17 1676
8793.05 1598
8793.93 1568
8794.82 1504
8795.70 1458
8796.59 1432
8797.47 1399
8798.36 1430
8799.24 1394
8800.13 1368
8801.01 1372
8801.90 1313
8802.78 1319
8803.67 1307
8804.55 1344
8805.43 1356
8806.32 1324
8807.20 1312
8808.09 1304
8808.98 1293
8809.86 1317
8810.75 1306
8811.63 1297
8812.52 1300
8813.40 1378
8814.29 1387
8815.17 1388
8816.06 1381
8816.94 1402
8817.83 1421
8818.71 1415
8819.60 1448
8820.49 1398
8821.37 1363
8822.26 1306
8823.14 1291
8824.03 1277
8824.91 1290
8825.80 1249
8826.69 1237
8827.57 1216
8828.46 1205
8829.35 1191
8830.23 1148
8831.12 1172
8832.00 1144
8832.89 1148
8833.78 1126
8834.66 1141
8835.55 1114
8836.44 1095
8837.32 1118
8838.21 1126
8839.10 1079
8839.98 1052
8840.87 1042
8841.76 1028
8842.64 1066
8843.53 1032
8844.42 1044
8845.30 1049
8846.19 1040
8847.08 1010
8847.96 1017
8848.85 970
8849.74 1035
8850.63 985
8851.51 1008
8852.40 967
8853.29 955
8854.18 964
8855.06 938
8855.95 924
8856.84 935
8857.73 964
8858.61 931
8859.50 923
8860.39 916
8861.28 877
8862.16 886
8863.05 866
8863.94 902
8864.83 906
8865.72 878
8866.60 948
8867.49 877
8868.38 885
8869.27 859
8870.16 838
8871.04 834
8871.93 851
8872.82 883
8873.71 834
8874.60 823
8875.49 832
8876.37 846
8877.26 808
8878.15 841
8879.04 821
8879.93 824
8880.82 775
8881.71 780
8882.60 803
8883.48 796
8884.37 808
8885.26 787
8886.15 785
8887.04 776
8887.93 783
8888.82 799
8889.71 787
8890.60 759
8891.49 748
8892.38 740
8893.26 753
8894.15 748
8895.04 749
8895.93 737
8896.82 708
8897.71 730
8898.60 730
8899.49 758
8900.38 756
8901.27 750
8902.16 722
8903.05 711
8903.94 701
8904.83 716
8905.72 700
8906.61 681
8907.50 711
8908.39 697
8909.28 698
8910.17 699
8911.06 694
8911.95 687
8912.84 703
8913.73 691
8914.62 691
8915.51 684
8916.40 681
8917.29 668
8918.18 674
8919.08 664
8919.97 672
8920.86 661
8921.75 637
8922.64 674
8923.53 658
8924.42 637
8925.31 634
8926.20 629
8927.09 619
8927.98 652
8928.88 621
8929.77 602
8930.66 613
8931.55 622
8932.44 634
8933.33 633
8934.22 592
8935.11 611
8936.01 587
8936.90 619
8937.79 570
8938.68 572
8939.57 601
8940.46 604
8941.36 580
8942.25 582
8943.14 597
8944.03 605
8944.92 596
8945.81 568
8946.71 535
8947.60 594
8948.49 591
8949.38 589
8950.28 560
8951.17 553
8952.06 570
8952.95 587
8953.84 550
8954.74 552
8955.63 540
8956.52 549
8957.41 592
8958.31 549
8959.20 567
8960.09 544
8960.99 560
8961.88 568
8962.77 579
8963.66 566
8964.56 537
8965.45 545
8966.34 607
8967.24 542
8968.13 529
8969.02 520
8969.92 534
8970.81 562
8971.70 516
8972.60 492
8973.49 493
8974.38 532
8975.28 552
8976.17 545
8977.06 528
8977.96 498
8978.85 514
8979.74 524
8980.64 512
8981.53 517
8982.42 529
8983.32 535
8984.21 532
8985.11 505
8986.00 510
8986.89 547
8987.79 526
8988.68 526
8989.58 506
8990.47 499
8991.36 500
8992.26 515
8993.15 508
8994.05 511
8994.94 500
8995.84 519
8996.73 492
8997.63 538
8998.52 501
8999.42 481
9000.31 507
9001.20 514
9002.10 486
9002.99 495
9003.89 503
9004.78 490
9005.68 481
9006.57 489
9007.47 485
9008.36 511
9009.26 509
9010.15 476
9011.05 478
9011.94 484
9012.84 508
9013.74 486
9014.63 490
9015.53 480
9016.42 505
9017.32 549
9018.21 499
9019.11 478
9020.00 493
9020.90 529
9021.80 472
9022.69 502
9023.59 489
9024.48 504
9025.38 513
9026.28 528
9027.17 492
9028.07 470
9028.96 504
9029.86 504
9030.76 495
9031.65 484
9032.55 475
9033.44 489
9034.34 516
9035.24 474
9036.13 487
9037.03 457
9037.93 466
9038.82 503
9039.72 487
9040.62 473
9041.51 479
9042.41 482
9043.31 491
9044.20 480
9045.10 476
9046.00 466
9046.90 478
9047.79 502
9048.69 501
9049.59 497
9050.48 452
9051.38 471
9052.28 479
9053.18 466
9054.07 489
9054.97 508
9055.87 504
9056.77 498
9057.66 486
9058.56 486
9059.46 483
9060.36 500
9061.25 511
9062.15 489
9063.05 533
9063.95 500
9064.84 497
9065.74 504
9066.64 508
9067.54 477
9068.44 510
9069.34 511
9070.23 502
9071.13 484
9072.03 481
9072.93 473
9073.83 483
9074.72 502
9075.62 455
9076.52 491
9077.42 495
9078.32 491
9079.22 498
9080.12 510
9081.01 469
9081.91 536
9082.81 516
9083.71 510
9084.61 526
9085.51 500
9086.41 477
9087.31 496
9088.21 497
9089.10 482
9090.00 501
9090.90 501
9091.80 523
9092.70 504
9093.60 519
9094.50 520
9095.40 536
9096.30 523
9097.20 510
9098.10 500
9099.00 521
9099.90 489
9100.80 497
9101.70 506
9102.60 513
9103.50 499
9104.40 474
9105.30 495
9106.20 492
9107.10 508
9108.00 488
9108.90 477
9109.80 472
9110.70 496
9111.60 495
9112.50 505
9113.40 477
9114.30 464
9115.20 458
9116.10 458
9117.00 468
9117.90 503
9118.80 472
9119.70 480
9120.60 460
9121.50 453
9122.40 475
9123.30 441
9124.20 467
9125.11 466
9126.01 473
9126.91 455
9127.81 454
9128.71 439
9129.61 438
9130.51 433
9131.41 463
9132.31 468
9133.22 450
9134.12 452
9135.02 468
9135.92 486
9136.82 453
9137.72 470
9138.62 482
9139.53 486
9140.43 473
9141.33 442
9142.23 445
9143.13 439
9144.03 437
9144.94 470
9145.84 447
9146.74 454
9147.64 443
9148.54 434
9149.45 442
9150.35 451
9151.25 429
9152.15 428
9153.06 430
9153.96 435
9154.86 483
9155.76 428
9156.66 442
9157.57 424
9158.47 464
9159.37 451
9160.27 455
9161.18 429
9162.08 426
9162.98 469
9163.89 473
9164.79 439
9165.69 454
9166.59 474
9167.50 446
9168.40 445
9169.30 463
9170.21 443
9171.11 454
9172.01 477
9172.92 452
9173.82 454
9174.72 423
9175.63 445
9176.53 438
9177.43 440
9178.34 438
9179.24 421
9180.14 442
9181.05 437
9181.95 440
9182.85 431
9183.76 439
9184.66 419
9185.57 436
9186.47 431
9187.37 432
9188.28 418
9189.18 448
9190.09 448
9190.99 412
9191.89 430
9192.80 432
9193.70 442
9194.61 441
9195.51 422
9196.42 432
9197.32 446
9198.23 423
9199.13 444
9200.03 452
9200.94 480
9201.84 450
9202.75 436
9203.65 436
9204.56 419
9205.46 446
9206.37 424
9207.27 437
9208.18 403
9209.08 443
9209.99 436
9210.89 455
9211.80 431
9212.70 432
9213.61 452
9214.51 461
9215.42 440
9216.32 431
9217.23 448
9218.14 445
9219.04 440
9219.95 421
9220.85 430
9221.76 412
9222.66 428
9223.57 430
9224.47 426
9225.38 396
9226.29 416
9227.19 417
9228.10 443
9229.00 409
9229.91 431
9230.82 439
9231.72 439
9232.63 452
9233.54 437
9234.44 430
9235.35 424
9236.25 440
9237.16 423
9238.07 427
9238.97 414
9239.88 454
9240.79 427
9241.69 429
9242.60 410
9243.51 444
9244.41 416
9245.32 393
9246.23 444
9247.13 420
9248.04 443
9248.95 431
9249.85 447
9250.76 431
9251.67 449
9252.58 432
9253.48 397
9254.39 409
9255.30 419
9256.21 409
9257.11 409
9258.02 415
9258.93 414
9259.84 400
9260.74 423
9261.65 432
9262.56 419
9263.47 419
9264.37 385
9265.28 418
9266.19 402
9267.10 422
9268.00 384
9268.91 433
9269.82 430
9270.73 425
9271.64 411
9272.55 385
9273.45 416
9274.36 453
9275.27 468
9276.18 406
9277.09 449
9277.99 414
9278.90 423
9279.81 405
9280.72 411
9281.63 429
9282.54 431
9283.45 406
9284.35 436
9285.26 413
9286.17 430
9287.08 422
9287.99 443
9288.90 446
9289.81 426
9290.72 433
9291.63 411
9292.54 442
9293.44 409
9294.35 459
9295.26 408
9296.17 420
9297.08 435
9297.99 427
9298.90 418
9299.81 442
9300.72 419
9301.63 420
9302.54 427
9303.45 422
9304.36 426
9305.27 399
9306.18 446
9307.09 434
9308.00 464
9308.91 442
9309.82 469
9310.73 427
9311.64 437
9312.55 442
9313.46 445
9314.37 424
9315.28 458
9316.19 449
9317.10 453
9318.01 435
9318.92 444
9319.83 432
9320.74 424
9321.65 420
9322.56 443
9323.47 443
9324.38 418
9325.29 410
9326.20 426
9327.12 448
9328.03 408
9328.94 422
9329.85 421
9330.76 422
9331.67 403
9332.58 401
9333.49 414
9334.40 412
9335.31 419
9336.23 409
9337.14 429
9338.05 401
9338.96 416
9339.87 407
9340.78 447
9341.69 373
9342.61 429
9343.52 413
9344.43 412
9345.34 409
9346.25 390
9347.16 421
9348.08 404
9348.99 409
9349.90 375
9350.81 427
9351.72 409
9352.64 381
9353.55 386
9354.46 399
9355.37 388
9356.28 406
9357.20 411
9358.11 400
9359.02 399
9359.93 410
9360.85 407
9361.76 387
9362.67 392
9363.58 391
9364.50 408
9365.41 393
9366.32 407
9367.24 399
9368.15 431
9369.06 386
9369.97 407
9370.89 421
9371.80 415
9372.71 403
9373.63 400
9374.54 435
9375.45 414
9376.37 401
9377.28 410
9378.19 427
9379.11 403
9380.02 399
9380.93 394
9381.85 446
9382.76 383
9383.67 390
9384.59 416
9385.50 420
9386.41 403
9387.33 414
9388.24 410
9389.16 434
9390.07 400
9390.98 422
9391.90 415
9392.81 423
9393.73 412
9394.64 425
9395.55 469
9396.47 390
9397.38 407
9398.30 401
9399.21 433
9400.12 425
9401.04 417
9401.95 410
9402.87 401
9403.78 384
9404.70 413
9405.61 423
9406.53 410
9407.44 403
9408.36 391
9409.27 396
9410.19 384
9411.10 399
9412.02 379
9412.93 380
9413.85 387
9414.76 378
9415.68 392
9416.59 384
9417.51 381
9418.42 381
9419.34 393
9420.25 371
9421.17 397
9422.08 391
9423.00 400
9423.91 383
9424.83 422
9425.75 386
9426.66 394
9427.58 368
9428.49 387
9429.41 410
9430.32 419
9431.24 408
9432.16 394
9433.07 404
9433.99 369
9434.90 401
9435.82 404
9436.74 410
9437.65 392
9438.57 381
9439.49 391
9440.40 395
9441.32 362
9442.23 377
9443.15 398
9444.07 396
9444.98 368
9445.90 402
9446.82 402
9447.73 395
9448.65 414
9449.57 401
9450.48 434
9451.40 409
9452.32 444
9453.23 433
9454.15 399
9455.07 395
9455.99 408
9456.90 406
9457.82 395
9458.74 400
9459.65 405
9460.57 409
9461.49 379
9462.41 391
9463.32 367
9464.24 403
9465.16 379
9466.08 418
9466.99 413
9467.91 400
9468.83 406
9469.75 412
9470.67 396
9471.58 391
9472.50 383
9473.42 423
9474.34 427
9475.26 411
9476.17 410
9477.09 439
9478.01 430
9478.93 388
9479.85 416
9480.76 419
9481.68 431
9482.60 399
9483.52 424
9484.44 430
9485.36 440
9486.28 401
9487.19 448
9488.11 442
9489.03 414
9489.95 398
9490.87 389
9491.79 408
9492.71 405
9493.63 430
9494.54 438
9495.46 441
9496.38 439
9497.30 400
9498.22 408
9499.14 431
9500.06 435
9500.98 445
9501.90 419
9502.82 419
9503.74 426
9504.66 431
9505.58 426
9506.49 425
9507.41 430
9508.33 454
9509.25 456
9510.17 428
9511.09 456
9512.01 435
9512.93 411
9513.85 412
9514.77 465
9515.69 437
9516.61 432
9517.53 448
9518.45 434
9519.37 439
9520.29 435
9521.21 452
9522.13 481
9523.05 452
9523.97 450
9524.90 426
9525.82 439
9526.74 457
9527.66 444
9528.58 445
9529.50 466
9530.42 458
9531.34 451
9532.26 451
9533.18 453
9534.10 452
9535.02 455
9535.94 446
9536.86 466
9537.79 449
9538.71 478
9539.63 450
9540.55 483
9541.47 454
9542.39 488
9543.31 476
9544.23 478
9545.16 455
9546.08 487
9547.00 505
9547.92 467
9548.84 486
9549.76 490
9550.69 474
9551.61 480
9552.53 511
9553.45 496
9554.37 497
9555.29 510
9556.22 515
9557.14 507
9558.06 515
9558.98 495
9559.90 540
9560.83 539
9561.75 520
9562.67 492
9563.59 511
9564.52 517
9565.44 527
9566.36 521
9567.28 537
9568.21 540
9569.13 526
9570.05 554
9570.97 565
9571.90 544
9572.82 533
9573.74 553
9574.66 568
9575.59 562
9576.51 535
9577.43 567
9578.36 558
9579.28 574
9580.20 571
9581.13 542
9582.05 523
9582.97 575
9583.90 589
9584.82 550
9585.74 575
9586.67 583
9587.59 541
9588.51 567
9589.44 548
9590.36 557
9591.28 620
9592.21 615
9593.13 582
9594.05 576
9594.98 557
9595.90 598
9596.83 607
9597.75 598
9598.67 598
9599.60 626
9600.52 641
9601.45 641
9602.37 627
9603.30 611
9604.22 632
9605.14 664
9606.07 633
9606.99 604
9607.92 602
9608.84 636
9609.77 646
9610.69 644
9611.62 633
9612.54 664
9613.46 687
9614.39 669
9615.31 639
9616.24 631
9617.16 653
9618.09 670
9619.01 686
9619.94 636
9620.86 653
9621.79 687
9622.71 689
9623.64 664
9624.56 673
9625.49 661
9626.42 678
9627.34 701
9628.27 711
9629.19 698
9630.12 693
9631.04 733
9631.97 714
9632.89 680
9633.82 691
9634.75 716
9635.67 731
9636.60 725
9637.52 748
9638.45 744
9639.37 749
9640.30 772
9641.23 772
9642.15 797
9643.08 794
9644.00 825
9644.93 827
9645.86 835
9646.78 836
9647.71 826
9648.64 851
9649.56 849
9650.49 858
9651.42 817
9652.34 846
9653.27 845
9654.20 851
9655.12 838
9656.05 793
9656.98 795
9657.90 820
9658.83 831
9659.76 780
9660.68 803
9661.61 810
9662.54 797
9663.47 808
9664.39 829
9665.32 810
9666.25 843
9667.17 848
9668.10 870
9669.03 874
9669.96 866
9670.88 830
9671.81 866
9672.74 834
9673.67 821
9674.59 858
9675.52 863
9676.45 868
9677.38 873
9678.31 856
9679.23 831
9680.16 867
9681.09 845
9682.02 876
9682.94 844
9683.87 860
9684.80 895
9685.73 906
9686.66 867
9687.59 916
9688.51 945
9689.44 888
9690.37 933
9691.30 919
9692.23 886
9693.16 899
9694.08 901
9695.01 955
9695.94 905
9696.87 868
9697.80 876
9698.73 905
9699.66 910
9700.59 863
9701.52 885
9702.44 899
9703.37 881
9704.30 911
9705.23 894
9706.16 906
9707.09 885
9708.02 902
9708.95 938
9709.88 921
9710.81 916
9711.74 950
9712.67 1026
9713.60 1039
9714.53 1014
9715.45 1025
9716.38 1018
9717.31 971
9718.24 1006
9719.17 1001
9720.10 943
9721.03 923
9721.96 948
9722.89 877
9723.82 872
9724.75 891
9725.68 859
9726.61 848
9727.54 825
9728.47 820
9729.40 851
9730.33 863
9731.26 876
9732.20 856
9733.13 830
9734.06 814
9734.99 825
9735.92 817
9736.85 802
9737.78 820
9738.71 797
9739.64 819
9740.57 784
9741.50 780
9742.43 789
9743.36 780
9744.29 800
9745.23 765
9746.16 765
9747.09 781
9748.02 791
9748.95 781
9749.88 781
9750.81 757
9751.74 800
9752.68 794
9753.61 783
9754.54 764
9755.47 762
9756.40 767
9757.33 749
9758.27 752
9759.20 729
9760.13 763
9761.06 798
9761.99 768
9762.92 762
9763.86 767
9764.79 779
9765.72 757
9766.65 773
9767.58 777
9768.52 780
9769.45 794
9770.38 752
9771.31 770
9772.25 773
9773.18 772
9774.11 772
9775.04 783
9775.98 764
9776.91 780
9777.84 783
9778.77 794
9779.71 830
9780.64 808
9781.57 787
9782.50 805
9783.44 845
9784.37 819
9785.30 817
9786.24 840
9787.17 808
9788.10 787
9789.03 776
9789.97 776
9790.90 782
9791.83 821
9792.77 813
9793.70 839
9794.63 801
9795.57 828
9796.50 831
9797.43 838
9798.37 842
9799.30 861
9800.24 848
9801.17 896
9802.10 872
9803.04 856
9803.97 798
9804.90 787
9805.84 785
9806.77 749
9807.71 754
9808.64 758
9809.57 734
9810.51 715
9811.44 723
9812.38 710
9813.31 712
9814.25 694
9815.18 724
9816.11 722
9817.05 711
9817.98 694
9818.92 688
9819.85 666
9820.79 704
9821.72 660
9822.66 671
9823.59 643
9824.53 676
9825.46 661
9826.40 663
9827.33 657
9828.27 685
9829.20 680
9830.14 641
9831.07 650
9832.01 650
9832.94 675
9833.88 678
9834.81 661
9835.75 679
9836.68 687
9837.62 683
9838.55 659
9839.49 668
9840.43 681
9841.36 672
9842.30 669
9843.23 657
9844.17 664
9845.10 650
9846.04 647
9846.98 654
9847.91 670
9848.85 674
9849.78 649
9850.72 658
9851.66 653
9852.59 665
9853.53 663
9854.46 686
9855.40 682
9856.34 668
9857.27 667
9858.21 654
9859.15 646
9860.08 638
9861.02 640
9861.96 669
9862.89 688
9863.83 664
9864.77 634
9865.70 643
9866.64 670
9867.58 661
9868.51 676
9869.45 659
9870.39 634
9871.32 643
9872.26 652
9873.20 664
9874.14 658
9875.07 680
9876.01 635
9876.95 662
9877.89 681
9878.82 649
9879.76 665
9880.70 663
9881.64 650
9882.57 652
9883.51 676
9884.45 649
9885.39 624
9886.32 635
9887.26 656
9888.20 633
9889.14 672
9890.08 640
9891.01 655
9891.95 648
9892.89 630
9893.83 647
9894.77 662
9895.70 651
9896.64 654
9897.58 648
9898.52 631
9899.46 658
9900.40 632
9901.33 668
9902.27 622
9903.21 672
9904.15 632
9905.09 639
9906.03 645
9906.97 615
9907.90 649
9908.84 694
9909.78 668
9910.72 669
9911.66 661
9912.60 680
9913.54 665
9914.48 676
9915.42 663
9916.36 670
9917.29 717
9918.23 717
9919.17 725
9920.11 707
9921.05 733
9921.99 737
9922.93 771
9923.87 776
9924.81 840
9925.75 842
9926.69 860
9927.63 834
9928.57 837
9929.51 834
9930.45 808
9931.39 822
9932.33 770
9933.27 777
9934.21 737
9935.15 712
9936.09 686
9937.03 708
9937.97 680
9938.91 676
9939.85 683
9940.79 676
9941.73 651
9942.67 660
9943.61 666
9944.55 674
9945.49 649
9946.43 703
9947.37 714
9948.31 669
9949.26 706
9950.20 689
9951.14 706
9952.08 710
9953.02 729
9953.96 712
9954.90 691
9955.84 678
9956.78 691
9957.72 691
9958.67 651
9959.61 650
9960.55 634
9961.49 637
9962.43 608
9963.37 631
9964.31 622
9965.25 579
9966.20 599
9967.14 609
9968.08 584
9969.02 590
9969.96 576
9970.90 587
9971.85 598
9972.79 588
9973.73 577
9974.67 585
9975.61 572
9976.56 592
9977.50 602
9978.44 580
9979.38 601
9980.32 570
9981.27 599
9982.21 594
9983.15 596
9984.09 572
9985.04 599
9985.98 596
9986.92 586
9987.86 585
9988.81 596
9989.75 578
9990.69 574
9991.63 592
9992.58 584
9993.52 562
9994.46 564
9995.41 590
9996.35 569
9997.29 563
9998.24 568
9999.18 585
10000.12 553
10001.06 547
10002.01 577
10002.95 555
10003.89 557
10004.84 538
10005.78 575
10006.72 563
10007.67 568
10008.61 537
10009.56 557
10010.50 532
10011.44 586
10012.39 523
10013.33 533
10014.27 545
10015.22 538
10016.16 518
10017.11 535
10018.05 534
10018.99 543
10019.94 569
10020.88 549
10021.83 527
10022.77 527
10023.71 516
10024.66 501
10025.60 531
10026.55 554
10027.49 555
10028.44 511
10029.38 511
10030.33 554
10031.27 566
10032.22 531
10033.16 509
10034.10 503
10035.05 533
10035.99 527
10036.94 518
10037.88 521
10038.83 468
10039.77 505
10040.72 485
10041.66 495
10042.61 484
10043.55 495
10044.50 479
10045.45 518
10046.39 522
10047.34 494
10048.28 488
10049.23 481
10050.17 509
10051.12 479
10052.06 492
10053.01 497
10053.95 505
10054.90 530
10055.85 488
10056.79 453
10057.74 482
10058.68 492
10059.63 494
10060.58 473
10061.52 466
10062.47 462
10063.41 468
10064.36 474
10065.31 478
10066.25 470
10067.20 431
10068.15 456
10069.09 471
10070.04 485
10070.99 442
10071.93 473
10072.88 475
10073.82 504
10074.77 445
10075.72 447
10076.66 482
10077.61 482
10078.56 475
10079.51 470
10080.45 474
10081.40 450
10082.35 481
10083.29 484
10084.24 451
10085.19 440
10086.13 487
10087.08 469
10088.03 458
10088.98 453
10089.92 466
10090.87 468
10091.82 458
10092.77 465
10093.71 474
10094.66 458
10095.61 446
10096.56 444
10097.50 453
10098.45 430
10099.40 432
10100.35 472
10101.30 445
10102.24 461
10103.19 460
10104.14 476
10105.09 455
10106.04 447
10106.98 466
10107.93 482
10108.88 469
10109.83 437
10110.78 464
10111.73 452
10112.67 448
10113.62 453
10114.57 446
10115.52 411
10116.47 446
10117.42 433
10118.37 434
10119.32 422
10120.26 446
10121.21 455
10122.16 445
10123.11 457
10124.06 441
10125.01 458
10125.96 446
10126.91 446
10127.86 443
10128.81 448
10129.75 449
10130.70 453
10131.65 451
10132.60 469
10133.55 481
10134.50 453
10135.45 453
10136.40 450
10137.35 428
10138.30 447
10139.25 457
10140.20 448
10141.15 479
10142.10 443
10143.05 469
10144.00 466
10144.95 459
10145.90 427
10146.85 452
10147.80 471
10148.75 441
10149.70 458
10150.65 445
10151.60 461
10152.55 467
10153.50 478
10154.45 444
10155.40 457
10156.35 466
10157.30 500
10158.25 476
10159.20 470
10160.15 458
10161.10 478
10162.06 479
10163.01 476
10163.96 461
10164.91 484
10165.86 509
10166.81 490
10167.76 490
10168.71 501
10169.66 487
10170.61 506
10171.57 526
10172.52 479
10173.47 492
10174.42 503
10175.37 510
10176.32 538
10177.27 515
10178.23 525
10179.18 544
10180.13 537
10181.08 539
10182.03 540
10182.98 557
10183.94 542
10184.89 556
10185.84 575
10186.79 565
10187.74 551
10188.70 521
10189.65 567
10190.60 563
10191.55 547
10192.50 552
10193.46 569
10194.41 570
10195.36 591
10196.31 597
10197.27 576
10198.22 582
10199.17 587
10200.12 584
10201.08 577
10202.03 591
10202.98 610
10203.93 602
10204.89 587
10205.84 599
10206.79 635
10207.75 643
10208.70 650
10209.65 651
10210.60 649
10211.56 603
10212.51 615
10213.46 615
10214.42 622
10215.37 582
10216.32 597
10217.28 586
10218.23 575
10219.18 540
10220.14 556
10221.09 563
10222.04 565
10223.00 578
10223.95 527
10224.91 561
10225.86 549
10226.81 541
10227.77 540
10228.72 533
10229.67 529
10230.63 565
10231.58 552
10232.54 574
10233.49 575
10234.44 616
10235.40 619
10236.35 608
10237.31 599
10238.26 562
10239.22 616
10240.17 569
10241.12 585
10242.08 561
10243.03 562
10243.99 538
10244.94 559
10245.90 579
10246.85 540
10247.81 545
10248.76 535
10249.72 529
10250.67 541
10251.63 525
10252.58 520
10253.54 544
10254.49 531
10255.45 545
10256.40 525
10257.36 519
10258.31 526
10259.27 511
10260.22 493
10261.18 485
10262.13 481
10263.09 487
10264.05 482
10265.00 452
10265.96 483
10266.91 477
10267.87 475
10268.82 481
10269.78 471
10270.74 472
10271.69 505
10272.65 483
10273.60 476
10274.56 477
10275.52 496
10276.47 442
10277.43 475
10278.38 462
10279.34 459
10280.30 438
10281.25 445
10282.21 434
10283.17 427
10284.12 460
10285.08 453
10286.04 420
10286.99 410
10287.95 441
10288.91 446
10289.86 456
10290.82 437
10291.78 434
10292.73 432
10293.69 434
10294.65 450
10295.60 460
10296.56 437
10297.52 419
10298.47 438
10299.43 445
10300.39 434
10301.35 412
10302.30 446
10303.26 447
10304.22 438
10305.18 406
10306.13 450
10307.09 419
10308.05 427
10309.01 425
10309.96 435
10310.92 419
10311.88 414
10312.84 438
10313.79 435
10314.75 409
10315.71 385
10316.67 424
10317.63 415
10318.58 428
10319.54 388
10320.50 415
10321.46 402
10322.42 389
10323.38 388
10324.33 422
10325.29 407
10326.25 391
10327.21 391
10328.17 404
10329.13 430
10330.09 430
10331.04 411
10332.00 401
10332.96 403
10333.92 413
10334.88 415
10335.84 383
10336.80 368
10337.76 396
10338.71 385
10339.67 379
10340.63 388
10341.59 368
10342.55 390
10343.51 377
10344.47 359
10345.43 370
10346.39 381
10347.35 366
10348.31 364
10349.27 367
10350.23 364
10351.19 378
10352.15 369
10353.11 375
10354.06 335
10355.02 358
10355.98 356
10356.94 364
10357.90 358
10358.86 356
10359.82 374
10360.78 355
10361.74 367
10362.70 338
10363.66 368
10364.62 362
10365.58 322
10366.55 350
10367.51 374
10368.47 357
10369.43 337
10370.39 347
10371.35 356
10372.31 346
10373.27 328
10374.23 344
10375.19 349
10376.15 370
10377.11 355
10378.07 340
10379.03 341
10379.99 345
10380.96 332
10381.92 346
10382.88 349
10383.84 349
10384.80 337
10385.76 330
10386.72 325
10387.68 322
10388.64 343
10389.61 334
10390.57 331
10391.53 343
10392.49 370
10393.45 341
10394.41 350
10395.38 331
10396.34 334
10397.30 330
10398.26 341
10399.22 352
10400.18 346
10401.15 341
10402.11 359
10403.07 362
10404.03 331
10404.99 313
10405.96 337
10406.92 366
10407.88 338
10408.84 337
10409.80 354
10410.77 350
10411.73 338
10412.69 324
10413.65 346
10414.62 366
10415.58 347
10416.54 377
10417.51 351
10418.47 321
10419.43 348
10420.39 360
10421.36 367
10422.32 336
10423.28 323
10424.24 337
10425.21 354
10426.17 342
10427.13 331
10428.10 336
10429.06 320
10430.02 322
10430.99 330
10431.95 342
10432.91 308
10433.88 301
10434.84 308
10435.80 327
10436.77 317
10437.73 324
10438.69 328
10439.66 317
10440.62 304
10441.59 323
10442.55 308
10443.51 312
10444.48 314
10445.44 307
10446.41 331
10447.37 318
10448.33 310
10449.30 304
10450.26 346
10451.23 316
10452.19 277
10453.15 320
10454.12 332
10455.08 296
10456.05 318
10457.01 323
10457.98 311
10458.94 324
10459.91 305
10460.87 311
10461.84 306
10462.80 324
10463.77 303
10464.73 315
10465.70 299
10466.66 319
10467.62 320
10468.59 318
10469.56 312
10470.52 302
10471.49 310
10472.45 305
10473.42 333
10474.38 323
10475.35 329
10476.31 300
10477.28 305
10478.24 316
10479.21 342
10480.17 318
10481.14 328
10482.10 305
10483.07 307
10484.04 289
10485.00 299
10485.97 324
10486.93 320
10487.90 308
10488.87 331
10489.83 317
10490.80 289
10491.76 301
10492.73 312
10493.70 339
10494.66 294
10495.63 320
10496.60 317
10497.56 282
10498.53 316
10499.49 307
10500.46 338
10501.43 306
10502.39 319
10503.36 299
10504.33 299
10505.29 301
10506.26 311
10507.23 315
10508.19 309
10509.16 285
10510.13 318
10511.10 326
10512.06 310
10513.03 322
10514.00 318
10514.96 346
10515.93 333
10516.90 319
10517.87 302
10518.83 324
10519.80 300
10520.77 295
10521.73 313
10522.70 298
10523.67 300
10524.64 325
10525.61 323
10526.57 295
10527.54 285
10528.51 309
10529.48 321
10530.44 321
10531.41 319
10532.38 313
10533.35 326
10534.32 309
10535.28 322
10536.25 318
10537.22 337
10538.19 329
10539.16 314
10540.13 334
10541.09 334
10542.06 326
10543.03 348
10544.00 340
10544.97 329
10545.94 328
10546.90 333
10547.87 337
10548.84 309
10549.81 298
10550.78 311
10551.75 337
10552.72 328
10553.69 332
10554.66 339
10555.62 322
10556.59 307
10557.56 339
10558.53 357
10559.50 320
10560.47 336
10561.44 369
10562.41 347
10563.38 322
10564.35 353
10565.32 320
10566.29 334
10567.26 332
10568.23 347
10569.20 342
10570.17 333
10571.14 303
10572.10 336
10573.07 350
10574.04 350
10575.01 327
10575.98 332
10576.95 344
10577.92 330
10578.89 345
10579.86 341
10580.84 338
10581.81 316
10582.78 324
10583.75 339
10584.72 305
10585.69 314
10586.66 355
10587.63 352
10588.60 345
10589.57 319
10590.54 370
10591.51 346
10592.48 338
10593.45 334
10594.42 331
10595.39 361
10596.36 328
10597.34 363
10598.31 332
10599.28 350
10600.25 343
10601.22 355
10602.19 358
10603.16 349
10604.13 356
10605.10 359
10606.08 365
10607.05 349
10608.02 376
10608.99 378
10609.96 403
10610.93 385
10611.90 412
10612.88 398
10613.85 402
10614.82 369
10615.79 360
10616.76 354
10617.74 348
10618.71 367
10619.68 382
10620.65 324
10621.62 317
10622.60 345
10623.57 329
10624.54 332
10625.51 325
10626.48 345
10627.46 311
10628.43 320
10629.40 319
10630.37 315
10631.35 311
10632.32 329
10633.29 340
10634.26 356
10635.24 333
10636.21 332
10637.18 365
10638.16 342
10639.13 363
10640.10 356
10641.07 372
10642.05 361
10643.02 357
10643.99 346
10644.97 352
10645.94 350
10646.91 351
10647.89 342
10648.86 328
10649.83 319
10650.81 323
10651.78 358
10652.75 327
10653.73 329
10654.70 335
10655.67 322
10656.65 324
10657.62 330
10658.59 311
10659.57 320
10660.54 314
10661.52 323
10662.49 293
10663.46 308
10664.44 314
10665.41 323
10666.39 339
10667.36 322
10668.33 319
10669.31 345
10670.28 332
10671.26 311
10672.23 309
10673.21 295
10674.18 353
10675.16 317
10676.13 306
10677.10 307
10678.08 344
10679.05 326
10680.03 337
10681.00 340
10681.98 334
10682.95 313
10683.93 322
10684.90 322
10685.88 324
10686.85 324
10687.83 324
10688.80 326
10689.78 304
10690.75 313
10691.73 313
10692.70 330
10693.68 312
10694.66 308
10695.63 348
10696.61 326
10697.58 313
10698.56 308
10699.53 340
10700.51 328
10701.48 296
10702.46 319
10703.44 330
10704.41 297
10705.39 323
10706.36 317
10707.34 335
10708.32 309
10709.29 315
10710.27 334
10711.24 322
10712.22 308
10713.20 318
10714.17 332
10715.15 302
10716.13 324
10717.10 342
10718.08 348
10719.05 331
10720.03 316
10721.01 319
10721.98 362
10722.96 324
10723.94 338
10724.91 312
10725.89 335
10726.87 333
10727.85 342
10728.82 355
10729.80 332
10730.78 360
10731.75 341
10732.73 354
10733.71 316
10734.69 323
10735.66 327
10736.64 366
10737.62 336
10738.59 348
10739.57 361
10740.55 340
10741.53 357
10742.50 344
10743.48 325
10744.46 353
10745.44 349
10746.42 354
10747.39 375
10748.37 349
10749.35 355
10750.33 340
10751.30 362
10752.28 336
10753.26 327
10754.24 371
10755.22 369
10756.20 349
10757.17 353
10758.15 356
10759.13 382
10760.11 378
10761.09 351
10762.07 366
10763.04 361
10764.02 360
10765.00 366
10765.98 378
10766.96 358
10767.94 379
10768.92 381
10769.90 391
10770.87 342
10771.85 373
10772.83 383
10773.81 391
10774.79 378
10775.77 371
10776.75 371
10777.73 365
10778.71 384
10779.69 383
10780.67 378
10781.64 353
10782.62 396
10783.60 391
10784.58 391
10785.56 363
10786.54 393
10787.52 404
10788.50 360
10789.48 373
10790.46 353
10791.44 375
10792.42 384
10793.40 373
10794.38 354
10795.36 362
10796.34 334
10797.32 365
10798.30 364
10799.28 353
10800.26 326
10801.24 369
10802.22 361
10803.20 363
10804.18 357
10805.16 384
10806.14 374
10807.12 358
10808.10 363
10809.09 356
10810.07 352
10811.05 338
10812.03 364
10813.01 370
10813.99 355
10814.97 325
10815.95 377
10816.93 351
10817.91 346
10818.89 350
10819.87 349
10820.86 364
10821.84 334
10822.82 355
10823.80 375
10824.78 376
10825.76 362
10826.74 402
10827.73 390
10828.71 377
10829.69 354
10830.67 381
10831.65 385
10832.63 368
10833.61 376
10834.60 374
10835.58 393
10836.56 376
10837.54 355
10838.52 378
10839.51 411
10840.49 393
10841.47 383
10842.45 339
10843.43 383
10844.42 371
10845.40 434
10846.38 359
10847.36 381
10848.35 375
10849.33 403
10850.31 406
10851.29 365
10852.28 377
10853.26 382
10854.24 377
10855.22 384
10856.21 404
10857.19 399
10858.17 416
10859.16 412
10860.14 403
10861.12 395
10862.10 413
10863.09 423
10864.07 441
10865.05 406
10866.04 416
10867.02 433
10868.00 425
10868.99 438
10869.97 424
10870.95 394
10871.94 433
10872.92 486
10873.90 427
10874.89 433
10875.87 407
10876.86 442
10877.84 422
10878.82 438
10879.81 436
10880.79 389
10881.77 440
10882.76 461
10883.74 478
10884.73 438
10885.71 439
10886.69 484
10887.68 477
10888.66 432
10889.65 444
10890.63 428
10891.62 480
10892.60 478
10893.58 471
10894.57 456
10895.55 458
10896.54 486
10897.52 503
10898.51 486
10899.49 468
10900.48 469
10901.46 514
10902.45 499
10903.43 464
10904.42 488
10905.40 496
10906.39 550
10907.37 531
10908.36 510
10909.34 516
10910.33 511
10911.31 523
10912.30 547
10913.28 540
10914.27 510
10915.25 528
10916.24 569
10917.22 563
10918.21 502
10919.20 544
10920.18 562
10921.17 561
10922.15 539
10923.14 544
10924.12 580
10925.11 602
10926.10 593
10927.08 562
10928.07 574
10929.05 584
10930.04 572
10931.03 606
10932.01 586
10933.00 534
10933.99 589
10934.97 643
10935.96 620
10936.94 590
10937.93 626
10938.92 610
10939.90 633
10940.89 605
10941.88 620
10942.86 645
10943.85 637
10944.84 660
10945.82 670
10946.81 679
10947.80 657
10948.79 687
10949.77 740
10950.76 708
10951.75 732
10952.73 757
10953.72 780
10954.71 785
10955.69 825
10956.68 844
10957.67 893
10958.66 879
10959.64 859
10960.63 875
10961.62 886
10962.61 853
10963.59 856
10964.58 836
10965.57 816
10966.56 772
10967.55 801
10968.53 782
10969.52 757
10970.51 713
10971.50 733
10972.49 721
10973.47 721
10974.46 694
10975.45 711
10976.44 698
10977.43 726
10978.41 723
10979.40 716
10980.39 736
10981.38 735
10982.37 754
10983.36 721
10984.34 744
10985.33 730
10986.32 765
10987.31 753
10988.30 743
10989.29 759
10990.28 814
10991.27 815
10992.25 834
10993.24 863
10994.23 903
10995.22 930
10996.21 950
10997.20 988
10998.19 1029
10999.18 1058
11000.17 1041
11001.16 1079
11002.15 1066
11003.14 1071
11004.12 1007
11005.11 1003
11006.10 967
11007.09 874
11008.08 834
11009.07 822
11010.06 809
11011.05 764
11012.04 734
11013.03 683
11014.02 654
11015.01 663
11016.00 664
11016.99 657
11017.98 628
11018.97 623
11019.96 640
11020.95 591
11021.94 566
11022.93 576
11023.92 615
11024.91 596
11025.90 570
11026.89 559
11027.88 571
11028.88 550
11029.87 541
11030.86 568
11031.85 562
11032.84 549
11033.83 569
11034.82 542
11035.81 528
11036.80 536
11037.79 530
11038.78 562
11039.77 546
11040.77 487
11041.76 528
11042.75 525
11043.74 522
11044.73 533
11045.72 525
11046.71 513
11047.70 490
11048.70 535
11049.69 522
11050.68 487
11051.67 485
11052.66 521
11053.65 514
11054.65 486
11055.64 479
11056.63 513
11057.62 504
11058.61 512
11059.60 501
11060.60 511
11061.59 516
11062.58 526
11063.57 509
11064.56 522
11065.56 513
11066.55 494
11067.54 535
11068.53 514
11069.53 485
11070.52 509
11071.51 526
11072.50 508
11073.50 470
11074.49 465
11075.48 508
11076.47 510
11077.47 489
11078.46 502
11079.45 495
11080.45 491
11081.44 488
11082.43 502
11083.42 521
11084.42 484
11085.41 484
11086.40 519
11087.40 496
11088.39 497
11089.38 488
11090.38 498
11091.37 484
11092.36 482
11093.36 464
11094.35 522
11095.34 490
11096.34 471
11097.33 482
11098.32 475
11099.32 445
11100.31 467
11101.31 474
11102.30 446
11103.29 435
11104.29 473
11105.28 488
11106.28 458
11107.27 418
11108.26 458
11109.26 464
11110.25 466
11111.25 438
11112.24 444
11113.24 447
11114.23 426
11115.22 488
11116.22 468
11117.21 437
11118.21 425
11119.20 477
11120.20 469
11121.19 442
11122.19 431
11123.18 454
11124.18 493
11125.17 468
11126.17 432
11127.16 459
11128.16 449
11129.15 444
11130.15 432
11131.14 452
11132.14 454
11133.13 435
11134.13 445
11135.12 468
11136.12 418
11137.11 400
11138.11 440
11139.10 450
11140.10 436
11141.09 436
11142.09 441
11143.09 435
11144.08 406
11145.08 441
11146.07 431
11147.07 425
11148.07 428
11149.06 440
11150.06 447
11151.05 422
11152.05 430
11153.05 456
11154.04 444
11155.04 436
11156.03 447
11157.03 441
11158.03 432
11159.02 419
11160.02 408
11161.02 413
11162.01 409
11163.01 420
11164.01 438
11165.00 443
11166.00 429
11167.00 439
11167.99 464
11168.99 437
11169.99 420
11170.98 418
11171.98 430
11172.98 426
11173.97 433
11174.97 442
11175.97 442
11176.97 422
11177.96 418
11178.96 415
11179.96 422
11180.95 410
11181.95 407
11182.95 464
11183.95 401
11184.94 405
11185.94 424
11186.94 434
11187.94 415
11188.94 426
11189.93 426
11190.93 403
11191.93 430
11192.93 389
11193.92 416
11194.92 402
11195.92 402
11196.92 397
11197.92 422
11198.92 393
11199.91 423
11200.91 438
11201.91 419
11202.91 411
11203.91 416
11204.91 416
11205.90 435
11206.90 434
11207.90 418
11208.90 419
11209.90 432
11210.90 435
11211.90 411
11212.89 456
11213.89 425
11214.89 438
11215.89 425
11216.89 440
11217.89 421
11218.89 428
11219.89 421
11220.89 431
11221.89 412
11222.88 416
11223.88 432
11224.88 414
11225.88 405
11226.88 422
11227.88 433
11228.88 414
11229.88 430
11230.88 437
11231.88 455
11232.88 431
11233.88 427
11234.88 437
11235.88 441
11236.88 429
11237.88 444
11238.88 449
11239.88 451
11240.88 434
11241.88 416
11242.88 438
11243.88 431
11244.88 433
11245.88 420
11246.88 426
11247.88 419
11248.88 471
11249.88 435
11250.88 467
11251.88 434
11252.88 456
11253.88 486
11254.88 456
11255.88 441
11256.89 426
11257.89 444
11258.89 435
11259.89 427
11260.89 414
11261.89 440
11262.89 427
11263.89 476
11264.89 439
11265.89 426
11266.90 447
11267.90 459
11268.90 471
11269.90 449
11270.90 446
11271.90 461
11272.90 477
11273.90 473
11274.91 474
11275.91 467
11276.91 480
11277.91 461
11278.91 449
11279.91 436
11280.92 450
11281.92 438
11282.92 438
11283.92 455
11284.92 408
11285.93 436
11286.93 408
11287.93 436
11288.93 412
11289.94 408
11290.94 415
11291.94 389
11292.94 392
11293.94 404
11294.95 368
11295.95 370
11296.95 369
11297.95 396
11298.96 392
11299.96 368
11300.96 367
11301.97 373
11302.97 371
11303.97 377
11304.97 383
11305.98 366
11306.98 373
11307.98 364
11308.99 406
11309.99 391
11310.99 371
11312.00 344
11313.00 394
11314.00 386
11315.01 372
11316.01 418
11317.01 402
11318.02 381
11319.02 352
11320.02 394
11321.03 382
11322.03 383
11323.03 386
11324.04 409
11325.04 385
11326.05 379
11327.05 365
11328.05 387
11329.06 387
11330.06 368
11331.06 379
11332.07 367
11333.07 366
11334.08 379
11335.08 386
11336.09 363
11337.09 365
11338.09 374
11339.10 385
11340.10 376
11341.11 381
11342.11 372
11343.12 384
11344.12 402
11345.13 376
11346.13 365
11347.14 346
11348.14 372
11349.15 341
11350.15 367
11351.16 364
11352.16 361
11353.17 342
11354.17 349
11355.18 333
11356.18 344
11357.19 344
11358.19 363
11359.20 330
11360.20 336
11361.21 349
11362.21 347
11363.22 354
11364.22 353
11365.23 334
11366.23 336
11367.24 329
11368.25 329
11369.25 325
11370.26 326
11371.26 331
11372.27 332
11373.28 329
11374.28 327
11375.29 344
11376.29 326
11377.30 319
11378.31 334
11379.31 348
11380.32 312
11381.32 309
11382.33 348
11383.34 324
11384.34 324
11385.35 313
11386.36 313
11387.36 279
11388.37 313
11389.38 329
11390.38 342
11391.39 320
11392.40 314
11393.40 326
11394.41 355
11395.42 320
11396.42 320
11397.43 338
11398.44 350
11399.44 342
11400.45 298
11401.46 312
11402.47 311
11403.47 331
11404.48 311
11405.49 317
11406.50 321
11407.50 334
11408.51 331
11409.52 327
11410.53 297
11411.53 320
11412.54 315
11413.55 321
11414.56 325
11415.56 293
11416.57 314
11417.58 323
11418.59 320
11419.60 300
11420.60 306
11421.61 304
11422.62 330
11423.63 334
11424.64 309
11425.64 288
11426.65 326
11427.66 320
11428.67 326
11429.68 286
11430.69 304
11431.70 313
11432.70 316
11433.71 314
11434.72 298
11435.73 302
11436.74 310
11437.75 303
11438.76 301
11439.76 289
11440.77 285
11441.78 306
11442.79 305
11443.80 297
11444.81 291
11445.82 283
11446.83 305
11447.84 297
11448.85 309
11449.86 300
11450.87 317
11451.87 336
11452.88 299
11453.89 309
11454.90 332
11455.91 294
11456.92 290
11457.93 298
11458.94 312
11459.95 312
11460.96 274
11461.97 309
11462.98 292
11463.99 298
11465.00 284
11466.01 307
11467.02 292
11468.03 271
11469.04 299
11470.05 294
11471.06 290
11472.07 299
11473.08 270
11474.09 308
11475.10 291
11476.11 275
11477.12 284
11478.13 273
11479.15 283
11480.16 295
11481.17 306
11482.18 289
11483.19 290
11484.20 279
11485.21 307
11486.22 308
11487.23 298
11488.24 302
11489.25 301
11490.26 315
11491.28 278
11492.29 296
11493.30 293
11494.31 281
11495.32 283
11496.33 283
11497.34 278
11498.36 292
11499.37 307
11500.38 309
11501.39 289
11502.40 314
11503.41 299
11504.42 301
11505.44 268
11506.45 265
11507.46 287
11508.47 293
11509.48 282
11510.50 291
11511.51 296
11512.52 297
11513.53 277
11514.54 296
11515.56 325
11516.57 280
11517.58 308
11518.59 320
11519.61 296
11520.62 300
11521.63 305
11522.64 296
11523.66 301
11524.67 313
11525.68 299
11526.69 327
11527.71 328
11528.72 311
11529.73 320
11530.75 327
11531.76 304
11532.77 360
11533.78 334
11534.80 337
11535.81 328
11536.82 384
11537.84 374
11538.85 359
11539.86 358
11540.88 375
11541.89 354
11542.90 340
11543.92 336
11544.93 338
11545.94 359
11546.96 313
11547.97 316
11548.98 335
11550.00 310
11551.01 307
11552.03 317
11553.04 290
11554.05 287
11555.07 317
11556.08 286
11557.10 296
11558.11 271
11559.12 283
11560.14 286
11561.15 276
11562.17 271
11563.18 293
11564.20 289
11565.21 293
11566.22 262
11567.24 291
11568.25 286
11569.27 305
11570.28 291
11571.30 285
11572.31 264
11573.33 269
11574.34 269
11575.36 265
11576.37 274
11577.39 262
11578.40 263
11579.42 267
11580.43 244
11581.45 267
11582.46 282
11583.48 260
11584.49 256
11585.51 267
11586.52 253
11587.54 267
11588.55 277
11589.57 257
11590.58 279
11591.60 257
11592.61 256
11593.63 282
11594.65 264
11595.66 257
11596.68 249
11597.69 258
11598.71 262
11599.73 264
11600.74 258
11601.76 278
11602.77 273
11603.79 272
11604.81 274
11605.82 277
11606.84 287
11607.85 275
11608.87 296
11609.89 273
11610.90 277
11611.92 277
11612.94 271
11613.95 283
11614.97 268
11615.99 260
11617.00 265
11618.02 284
11619.04 265
11620.05 249
11621.07 274
11622.09 274
11623.10 277
11624.12 279
11625.14 280
11626.15 275
11627.17 287
11628.19 282
11629.21 271
11630.22 269
11631.24 260
11632.26 274
11633.28 266
11634.29 281
11635.31 266
11636.33 273
11637.34 282
11638.36 267
11639.38 280
11640.40 280
11641.42 245
11642.43 257
11643.45 258
11644.47 264
11645.49 279
11646.50 258
11647.52 280
11648.54 275
11649.56 265
11650.58 269
11651.60 273
11652.61 272
11653.63 254
11654.65 256
11655.67 286
11656.69 279
11657.71 276
11658.72 271
11659.74 257
11660.76 276
11661.78 288
11662.80 255
11663.82 249
11664.84 278
11665.85 268
11666.87 283
11667.89 261
11668.91 278
11669.93 279
11670.95 269
11671.97 239
11672.99 276
11674.01 286
11675.03 289
11676.05 290
11677.06 285
11678.08 289
11679.10 279
11680.12 268
11681.14 261
11682.16 289
11683.18 279
11684.20 268
11685.22 268
11686.24 272
11687.26 268
11688.28 278
11689.30 244
11690.32 262
11691.34 276
11692.36 275
11693.38 262
11694.40 284
11695.42 259
11696.44 272
11697.46 270
11698.48 264
11699.50 286
11700.52 244
11701.54 273
11702.56 276
11703.58 269
11704.60 257
11705.62 266
11706.64 282
11707.66 282
11708.68 285
11709.71 281
11710.73 289
11711.75 275
11712.77 270
11713.79 272
11714.81 270
11715.83 258
11716.85 266
11717.87 271
11718.89 277
11719.91 279
11720.94 290
11721.96 258
11722.98 265
11724.00 281
11725.02 292
11726.04 284
11727.06 267
11728.09 288
11729.11 279
11730.13 303
11731.15 288
11732.17 301
11733.19 269
11734.22 282
11735.24 263
11736.26 292
11737.28 284
11738.30 287
11739.33 277
11740.35 287
11741.37 280
11742.39 261
11743.41 265
11744.44 279
11745.46 289
11746.48 276
11747.50 282
11748.53 282
11749.55 287
11750.57 279
11751.59 290
11752.62 280
11753.64 293
11754.66 289
11755.68 323
11756.71 300
11757.73 290
11758.75 270
11759.77 286
11760.80 312
11761.82 284
11762.84 302
11763.87 281
11764.89 301
11765.91 321
11766.94 333
11767.96 309
11768.98 321
11770.01 285
11771.03 327
11772.05 344
11773.08 324
11774.10 326
11775.12 305
11776.15 319
11777.17 298
11778.19 312
11779.22 314
11780.24 324
11781.27 305
11782.29 334
11783.31 336
11784.34 352
11785.36 322
11786.39 352
11787.41 322
11788.43 322
11789.46 354
11790.48 352
11791.51 357
11792.53 345
11793.56 363
11794.58 342
11795.60 331
11796.63 335
11797.65 330
11798.68 339
11799.70 339
11800.73 343
11801.75 343
11802.78 355
11803.80 334
11804.83 355
11805.85 340
11806.88 341
11807.90 342
11808.93 365
11809.95 361
11810.98 341
11812.00 352
11813.03 379
11814.05 357
11815.08 345
11816.10 359
11817.13 350
11818.15 363
11819.18 349
11820.20 363
11821.23 362
11822.26 353
11823.28 347
11824.31 361
11825.33 359
11826.36 364
11827.38 335
11828.41 376
11829.44 373
11830.46 379
11831.49 360
11832.51 407
11833.54 350
11834.57 387
11835.59 399
11836.62 407
11837.65 391
11838.67 383
11839.70 417
11840.72 404
11841.75 399
11842.78 403
11843.80 425
11844.83 407
11845.86 415
11846.88 423
11847.91 440
11848.94 415
11849.96 420
11850.99 411
11852.02 457
11853.05 434
11854.07 431
11855.10 442
11856.13 454
11857.15 447
11858.18 428
11859.21 459
11860.24 469
11861.26 486
11862.29 475
11863.32 482
11864.34 461
11865.37 467
11866.40 509
11867.43 481
11868.46 463
11869.48 490
11870.51 507
11871.54 482
11872.57 464
11873.59 502
11874.62 540
11875.65 515
11876.68 524
11877.71 516
11878.73 506
11879.76 516
11880.79 534
11881.82 536
11882.85 540
11883.87 521
11884.90 547
11885.93 566
11886.96 572
11887.99 564
11889.02 573
11890.05 580
11891.07 583
11892.10 582
11893.13 620
11894.16 619
11895.19 608
11896.22 636
11897.25 628
11898.28 688
11899.30 666
11900.33 687
11901.36 681
11902.39 737
11903.42 743
11904.45 723
11905.48 747
11906.51 712
11907.54 724
11908.57 719
11909.60 715
11910.63 713
11911.66 703
11912.69 706
11913.71 669
11914.74 649
11915.77 651
11916.80 652
11917.83 658
11918.86 656
11919.89 655
11920.92 691
11921.95 706
11922.98 685
11924.01 704
11925.04 712
11926.07 765
11927.10 742
11928.13 754
11929.16 759
11930.19 744
11931.22 808
11932.25 819
11933.29 783
11934.32 776
11935.35 770
11936.38 782
11937.41 749
11938.44 712
11939.47 680
11940.50 662
11941.53 630
11942.56 639
11943.59 623
11944.62 615
11945.65 564
11946.69 600
11947.72 598
11948.75 578
11949.78 561
11950.81 555
11951.84 577
11952.87 527
11953.90 542
11954.93 562
11955.97 580
11957.00 539
11958.03 527
11959.06 540
11960.09 560
11961.12 550
11962.16 555
11963.19 542
11964.22 541
11965.25 549
11966.28 546
11967.31 536
11968.35 544
11969.38 506
11970.41 517
11971.44 519
11972.47 514
11973.51 515
11974.54 537
11975.57 560
11976.60 530
11977.64 548
11978.67 549
11979.70 550
11980.73 532
11981.77 544
11982.80 549
11983.83 531
11984.86 568
11985.90 602
11986.93 545
11987.96 548
11988.99 560
11990.03 562
11991.06 578
11992.09 568
11993.13 581
11994.16 578
11995.19 593
11996.23 583
11997.26 595
11998.29 578
11999.33 606
12000.36 593
12001.39 637
12002.43 581
12003.46 572
12004.49 618
12005.53 611
12006.56 637
12007.59 594
12008.63 597
12009.66 628
12010.69 647
12011.73 636
12012.76 634
12013.80 648
12014.83 636
12015.86 643
12016.90 662
12017.93 631
12018.97 660
12020.00 676
12021.03 670
12022.07 674
12023.10 646
12024.14 706
12025.17 651
12026.21 649
12027.24 653
12028.28 659
12029.31 646
12030.34 641
12031.38 675
12032.41 651
12033.45 652
12034.48 659
12035.52 683
12036.55 668
12037.59 646
12038.62 630
12039.66 675
12040.69 660
12041.73 653
12042.76 680
12043.80 648
12044.83 641
12045.87 644
12046.90 662
12047.94 686
12048.98 651
12050.01 644
12051.05 654
12052.08 642
12053.12 673
12054.15 655
12055.19 633
12056.22 649
12057.26 649
12058.30 652
12059.33 664
12060.37 631
12061.40 623
12062.44 610
12063.48 609
12064.51 589
12065.55 605
12066.58 563
12067.62 562
12068.66 568
12069.69 566
12070.73 582
12071.77 577
12072.80 570
12073.84 549
12074.88 532
12075.91 554
12076.95 562
12077.99 533
12079.02 570
12080.06 518
12081.10 511
12082.13 502
12083.17 528
12084.21 523
12085.24 546
12086.28 525
12087.32 537
12088.35 528
12089.39 537
12090.43 515
12091.47 529
12092.50 534
12093.54 506
12094.58 512
12095.62 544
12096.65 534
12097.69 509
12098.73 530
12099.77 514
12100.80 522
12101.84 564
12102.88 513
12103.92 506
12104.95 521
12105.99 518
12107.03 521
12108.07 507
12109.11 507
12110.14 501
12111.18 512
12112.22 487
12113.26 459
12114.30 464
12115.34 478
12116.37 483
12117.41 466
12118.45 460
12119.49 440
12120.53 459
12121.57 437
12122.60 427
12123.64 421
12124.68 433
12125.72 460
12126.76 468
12127.80 451
12128.84 404
12129.88 453
12130.91 447
12131.95 434
12132.99 420
12134.03 436
12135.07 433
12136.11 448
12137.15 444
12138.19 444
12139.23 433
12140.27 453
12141.31 452
12142.35 415
12143.39 418
12144.43 419
12145.46 446
12146.50 410
12147.54 436
12148.58 410
12149.62 436
12150.66 417
12151.70 409
12152.74 401
12153.78 410
12154.82 404
12155.86 419
12156.90 428
12157.94 410
12158.98 367
12160.02 384
12161.06 404
12162.10 381
12163.14 407
12164.18 390
12165.23 409
12166.27 379
12167.31 390
12168.35 380
12169.39 395
12170.43 405
12171.47 373
12172.51 399
12173.55 379
12174.59 365
12175.63 377
12176.67 402
12177.71 360
12178.75 372
12179.80 384
12180.84 387
12181.88 356
12182.92 364
12183.96 363
12185.00 361
12186.04 376
12187.08 380
12188.13 382
12189.17 385
12190.21 356
12191.25 351
12192.29 381
12193.33 357
12194.37 350
12195.42 351
12196.46 398
12197.50 334
12198.54 346
12199.58 344
12200.63 348
12201.67 346
12202.71 352
12203.75 354
12204.79 365
12205.84 345
12206.88 356
12207.92 348
12208.96 336
12210.01 326
12211.05 342
12212.09 344
12213.13 322
12214.17 334
12215.22 347
12216.26 354
12217.30 334
12218.35 325
12219.39 347
12220.43 349
12221.47 320
12222.52 343
12223.56 355
12224.60 351
12225.65 339
12226.69 331
12227.73 343
12228.77 328
12229.82 331
12230.86 307
12231.90 340
12232.95 338
12233.99 358
12235.03 337
12236.08 324
12237.12 318
12238.16 349
12239.21 325
12240.25 318
12241.30 318
12242.34 320
12243.38 344
12244.43 329
12245.47 334
12246.51 317
12247.56 344
12248.60 311
12249.65 336
12250.69 348
12251.73 357
12252.78 303
12253.82 323
12254.87 354
12255.91 327
12256.96 328
12258.00 324
12259.04 338
12260.09 301
12261.13 317
12262.18 327
12263.22 306
12264.27 284
12265.31 304
12266.36 295
12267.40 303
12268.45 284
12269.49 317
12270.54 307
12271.58 297
12272.63 284
12273.67 305
12274.72 310
12275.76 301
12276.81 297
12277.85 311
12278.90 309
12279.94 276
12280.99 301
12282.03 307
12283.08 306
12284.12 255
12285.17 293
12286.22 298
12287.26 279
12288.31 268
12289.35 330
12290.40 313
12291.44 271
12292.49 270
12293.54 282
12294.58 284
12295.63 266
12296.67 299
12297.72 290
12298.77 287
12299.81 261
12300.86 290
12301.90 290
12302.95 280
12304.00 278
12305.04 302
12306.09 284
12307.14 296
12308.18 285
12309.23 282
12310.28 281
12311.32 258
12312.37 287
12313.42 281
12314.46 281
12315.51 270
12316.56 319
12317.60 290
12318.65 258
12319.70 260
12320.74 279
12321.79 284
12322.84 283
12323.89 285
12324.93 273
12325.98 264
12327.03 252
12328.08 274
12329.12 260
12330.17 286
12331.22 262
12332.27 296
12333.31 301
12334.36 267
12335.41 252
12336.46 272
12337.50 317
12338.55 272
12339.60 276
12340.65 298
12341.70 263
12342.74 270
12343.79 289
12344.84 279
12345.89 275
12346.94 296
12347.98 306
12349.03 291
12350.08 302
12351.13 257
12352.18 296
12353.23 281
12354.27 262
12355.32 276
12356.37 275
12357.42 295
12358.47 271
12359.52 290
12360.57 284
12361.61 284
12362.66 284
12363.71 274
12364.76 241
12365.81 255
12366.86 282
12367.91 289
12368.96 260
12370.01 277
12371.06 286
12372.11 310
12373.15 278
12374.20 254
12375.25 284
12376.30 279
12377.35 287
12378.40 294
12379.45 292
12380.50 268
12381.55 276
12382.60 287
12383.65 294
12384.70 260
12385.75 305
12386.80 310
12387.85 293
12388.90 259
12389.95 267
12391.00 283
12392.05 300
12393.10 321
12394.15 289
12395.20 309
12396.25 293
12397.30 300
12398.35 281
12399.40 293
12400.45 272
12401.50 315
12402.55 313
12403.60 302
12404.65 268
12405.70 274
12406.75 306
12407.81 286
12408.86 296
12409.91 292
12410.96 290
12412.01 284
12413.06 312
12414.11 285
12415.16 295
12416.21 268
12417.26 318
12418.32 314
12419.37 315
12420.42 282
12421.47 289
12422.52 303
12423.57 286
12424.62 289
12425.68 306
12426.73 320
12427.78 316
12428.83 302
12429.88 296
12430.93 314
12431.99 298
12433.04 309
12434.09 308
12435.14 315
12436.19 296
12437.24 308
12438.30 321
12439.35 306
12440.40 309
12441.45 326
12442.51 337
12443.56 337
12444.61 333
12445.66 291
12446.71 299
12447.77 338
12448.82 343
12449.87 336
12450.92 318
12451.98 319
12453.03 346
12454.08 355
12455.14 334
12456.19 332
12457.24 377
12458.29 356
12459.35 355
12460.40 358
12461.45 342
12462.51 366
12463.56 374
12464.61 369
12465.67 382
12466.72 401
12467.77 421
12468.83 431
12469.88 454
12470.93 432
12471.99 432
12473.04 461
12474.09 476
12475.15 478
12476.20 469
12477.25 490
12478.31 509
12479.36 507
12480.42 495
12481.47 500
12482.52 476
12483.58 470
12484.63 475
12485.69 435
12486.74 453
12487.79 407
12488.85 419
12489.90 408
12490.96 416
12492.01 366
12493.06 378
12494.12 392
12495.17 380
12496.23 390
12497.28 374
12498.34 373
12499.39 362
12500.45 386
12501.50 362
12502.56 368
12503.61 391
12504.67 393
12505.72 372
12506.78 365
12507.83 352
12508.89 368
12509.94 376
12511.00 359
12512.05 360
12513.11 372
12514.16 367
12515.22 358
12516.27 359
12517.33 356
12518.38 364
12519.44 356
12520.49 395
12521.55 370
12522.60 362
12523.66 357
12524.72 369
12525.77 375
12526.83 364
12527.88 370
12528.94 371
12530.00 391
12531.05 381
12532.11 382
12533.16 401
12534.22 402
12535.28 402
12536.33 401
12537.39 379
12538.44 417
12539.50 399
12540.56 414
12541.61 417
12542.67 426
12543.73 447
12544.78 442
12545.84 462
12546.90 458
12547.95 477
12549.01 477
12550.07 477
12551.12 488
12552.18 488
12553.24 474
12554.29 476
12555.35 462
12556.41 495
12557.47 464
12558.52 464
12559.58 421
12560.64 440
12561.69 447
12562.75 406
12563.81 406
12564.87 399
12565.92 396
12566.98 389
12568.04 387
12569.10 358
12570.15 386
12571.21 417
12572.27 393
12573.33 385
12574.38 368
12575.44 384
12576.50 375
12577.56 388
12578.62 372
12579.67 368
12580.73 376
12581.79 387
12582.85 376
12583.91 369
12584.96 351
12586.02 379
12587.08 373
12588.14 356
12589.20 356
12590.26 367
12591.32 376
12592.37 360
12593.43 375
12594.49 371
12595.55 372
12596.61 365
12597.67 357
12598.73 356
12599.78 344
12600.84 337
12601.90 358
12602.96 366
12604.02 375
12605.08 376
12606.14 354
12607.20 358
12608.26 374
12609.32 360
12610.38 380
12611.44 347
12612.49 361
12613.55 385
12614.61 386
12615.67 370
12616.73 358
12617.79 401
12618.85 401
12619.91 387
12620.97 379
12622.03 402
12623.09 397
12624.15 413
12625.21 409
12626.27 396
12627.33 400
12628.39 424
12629.45 452
12630.51 411
12631.57 429
12632.63 417
12633.69 447
12634.75 404
12635.81 418
12636.87 405
12637.93 417
12638.99 407
12640.05 379
12641.12 375
12642.18 383
12643.24 384
12644.30 366
12645.36 364
12646.42 348
12647.48 355
12648.54 343
12649.60 360
12650.66 353
12651.72 359
12652.78 359
12653.85 350
12654.91 338
12655.97 352
12657.03 354
12658.09 364
12659.15 343
12660.21 340
12661.28 352
12662.34 344
12663.40 362
12664.46 334
12665.52 340
12666.58 350
12667.64 348
12668.71 335
12669.77 344
12670.83 314
12671.89 340
12672.95 347
12674.02 348
12675.08 330
12676.14 339
12677.20 356
12678.26 345
12679.33 337
12680.39 335
12681.45 341
12682.51 354
12683.58 331
12684.64 323
12685.70 334
12686.76 344
12687.83 326
12688.89 319
12689.95 344
12691.01 330
12692.08 325
12693.14 338
12694.20 329
12695.27 331
12696.33 321
12697.39 330
12698.45 361
12699.52 328
12700.58 328
12701.64 335
12702.71 313
12703.77 346
12704.83 336
12705.90 339
12706.96 318
12708.02 331
12709.09 349
12710.15 357
12711.21 338
12712.28 347
12713.34 334
12714.40 347
12715.47 344
12716.53 345
12717.60 349
12718.66 332
12719.72 340
12720.79 338
12721.85 322
12722.92 323
12723.98 316
12725.04 351
12726.11 330
12727.17 347
12728.24 348
12729.30 329
12730.37 333
12731.43 349
12732.49 336
12733.56 343
12734.62 317
12735.69 338
12736.75 342
12737.82 331
12738.88 322
12739.95 325
12741.01 339
12742.08 319
12743.14 305
12744.21 322
12745.27 331
12746.34 308
12747.40 293
12748.47 337
12749.53 325
12750.60 317
12751.66 319
12752.73 342
12753.79 321
12754.86 325
12755.92 321
12756.99 299
12758.05 304
12759.12 314
12760.18 335
12761.25 329
12762.32 311
12763.38 324
12764.45 342
12765.51 328
12766.58 302
12767.65 308
12768.71 326
12769.78 315
12770.84 316
12771.91 334
12772.98 302
12774.04 312
12775.11 291
12776.17 308
12777.24 287
12778.31 302
12779.37 263
12780.44 276
12781.51 299
12782.57 284
12783.64 310
12784.71 293
12785.77 300
12786.84 273
12787.91 281
12788.97 277
12790.04 300
12791.11 303
12792.17 327
12793.24 284
12794.31 295
12795.37 296
12796.44 306
12797.51 292
12798.58 258
12799.64 282
12800.71 288
12801.78 304
12802.85 293
12803.91 287
12804.98 274
12806.05 312
12807.12 293
12808.18 305
12809.25 292
12810.32 304
12811.39 299
12812.45 311
12813.52 287
12814.59 310
12815.66 317
12816.73 327
12817.79 306
12818.86 285
12819.93 319
12821.00 312
12822.07 316
12823.13 321
12824.20 330
12825.27 295
12826.34 322
12827.41 293
12828.48 295
12829.54 291
12830.61 324
12831.68 313
12832.75 323
12833.82 296
12834.89 297
12835.96 315
12837.02 301
12838.09 297
12839.16 291
12840.23 286
12841.30 268
12842.37 268
12843.44 249
12844.51 264
12845.58 266
12846.65 276
12847.72 251
12848.78 289
12849.85 278
12850.92 260
12851.99 247
12853.06 270
12854.13 242
12855.20 251
12856.27 246
12857.34 234
12858.41 254
12859.48 230
12860.55 250
12861.62 224
12862.69 247
12863.76 236
12864.83 264
12865.90 248
12866.97 238
12868.04 252
12869.11 259
12870.18 253
12871.25 242
12872.32 261
12873.39 247
12874.46 233
12875.53 228
12876.60 235
12877.67 234
12878.74 234
12879.81 227
12880.88 239
12881.95 226
12883.03 228
12884.10 244
12885.17 249
12886.24 247
12887.31 220
12888.38 226
12889.45 255
12890.52 246
12891.59 228
12892.66 224
12893.74 237
12894.81 252
12895.88 222
12896.95 224
12898.02 200
12899.09 226
12900.16 240
12901.23 232
12902.31 218
12903.38 202
12904.45 232
12905.52 235
12906.59 238
12907.66 218
12908.74 214
12909.81 235
12910.88 225
12911.95 207
12913.02 241
12914.10 216
12915.17 223
12916.24 220
12917.31 231
12918.38 235
12919.46 212
12920.53 220
12921.60 221
12922.67 218
12923.75 204
12924.82 227
12925.89 217
12926.96 195
12928.04 192
12929.11 232
12930.18 229
12931.25 244
12932.33 211
12933.40 233
12934.47 227
12935.55 205
12936.62 228
12937.69 206
12938.76 194
12939.84 202
12940.91 240
12941.98 211
12943.06 206
12944.13 210
12945.20 233
12946.28 203
12947.35 203
12948.42 205
12949.50 199
12950.57 207
12951.64 219
12952.72 199
12953.79 205
12954.87 198
12955.94 220
12957.01 220
12958.09 201
12959.16 209
12960.23 214
12961.31 222
12962.38 189
12963.46 206
12964.53 191
12965.60 204
12966.68 204
12967.75 205
12968.83 209
12969.90 201
12970.98 184
12972.05 178
12973.13 209
12974.20 212
12975.27 196
12976.35 189
12977.42 212
12978.50 192
12979.57 189
12980.65 201
12981.72 218
12982.80 198
12983.87 202
12984.95 211
12986.02 212
12987.10 198
12988.17 191
12989.25 203
12990.32 186
12991.40 193
12992.47 195
12993.55 229
12994.62 203
12995.70 197
12996.77 173
12997.85 189
12998.93 179
13000.00 185
13001.08 210
13002.15 178
13003.23 179
13004.30 202
13005.38 194
13006.46 199
13007.53 207
13008.61 200
13009.68 208
13010.76 197
13011.84 201
13012.91 189
13013.99 198
13015.06 186
13016.14 181
13017.22 217
13018.29 200
13019.37 205
13020.45 199
13021.52 217
13022.60 187
13023.68 174
13024.75 183
13025.83 195
13026.91 215
13027.98 183
13029.06 191
13030.14 184
13031.21 187
13032.29 210
13033.37 209
13034.44 193
13035.52 180
13036.60 188
13037.67 202
13038.75 210
13039.83 195
13040.91 196
13041.98 194
13043.06 187
13044.14 217
13045.22 186
13046.29 186
13047.37 198
13048.45 200
13049.53 189
13050.60 202
13051.68 202
13052.76 191
13053.84 183
13054.91 186
13055.99 191
13057.07 183
13058.15 203
13059.23 213
13060.30 186
13061.38 196
13062.46 214
13063.54 193
13064.62 193
13065.70 189
13066.77 204
13067.85 199
13068.93 199
13070.01 196
13071.09 193
13072.17 186
13073.25 197
13074.32 222
13075.40 193
13076.48 187
13077.56 196
13078.64 210
13079.72 214
13080.80 203
13081.88 207
13082.95 200
13084.03 183
13085.11 196
13086.19 192
13087.27 198
13088.35 199
13089.43 192
13090.51 214
13091.59 198
13092.67 178
13093.75 186
13094.83 178
13095.91 193
13096.99 197
13098.07 198
13099.15 197
13100.22 188
13101.30 205
13102.38 202
13103.46 198
13104.54 180
13105.62 196
13106.70 221
13107.78 198
13108.86 197
13109.94 196
13111.02 203
13112.10 189
13113.19 209
13114.27 194
13115.35 196
13116.43 210
13117.51 200
13118.59 202
13119.67 183
13120.75 180
13121.83 204
13122.91 209
13123.99 190
13125.07 199
13126.15 206
13127.23 206
13128.31 193
13129.39 192
13130.48 194
13131.56 202
13132.64 206
13133.72 200
13134.80 202
13135.88 194
13136.96 213
13138.04 221
13139.12 209
13140.21 212
13141.29 222
13142.37 207
13143.45 214
13144.53 181
13145.61 184
13146.70 218
13147.78 258
13148.86 193
13149.94 189
13151.02 219
13152.10 224
13153.19 197
13154.27 213
13155.35 205
13156.43 214
13157.51 219
13158.60 215
13159.68 207
13160.76 204
13161.84 237
13162.93 224
13164.01 224
13165.09 211
13166.17 205
13167.25 211
13168.34 213
13169.42 210
13170.50 222
13171.59 246
13172.67 214
13173.75 219
13174.83 207
13175.92 223
13177.00 238
13178.08 214
13179.17 214
13180.25 207
13181.33 205
13182.41 241
13183.50 211
13184.58 205
13185.66 208
13186.75 221
13187.83 240
13188.91 220
13190.00 227
13191.08 246
13192.16 234
13193.25 204
13194.33 210
13195.42 214
13196.50 211
13197.58 210
13198.67 225
13199.75 238
13200.83 211
13201.92 240
13203.00 236
13204.09 240
13205.17 216
13206.25 212
13207.34 229
13208.42 233
13209.51 210
13210.59 220
13211.68 247
13212.76 233
13213.84 254
13214.93 235
13216.01 236
13217.10 223
13218.18 217
13219.27 246
13220.35 227
13221.44 240
13222.52 243
13223.61 234
13224.69 235
13225.78 255
13226.86 245
13227.95 251
13229.03 241
13230.12 244
13231.20 247
13232.29 261
13233.37 245
13234.46 252
13235.54 239
13236.63 260
13237.71 248
13238.80 241
13239.88 263
13240.97 247
13242.05 258
13243.14 275
13244.23 269
13245.31 261
13246.40 238
13247.48 258
13248.57 272
13249.65 237
13250.74 268
13251.83 303
13252.91 264
13254.00 258
13255.08 275
13256.17 259
13257.26 281
13258.34 290
13259.43 288
13260.52 272
13261.60 260
13262.69 260
13263.77 273
13264.86 296
13265.95 289
13267.03 281
13268.12 303
13269.21 302
13270.29 300
13271.38 289
13272.47 276
13273.55 296
13274.64 282
13275.73 291
13276.82 327
13277.90 289
13278.99 279
13280.08 307
13281.16 306
13282.25 289
13283.34 320
13284.43 326
13285.51 318
13286.60 308
13287.69 321
13288.78 331
13289.86 323
13290.95 323
13292.04 316
13293.13 330
13294.21 333
13295.30 301
13296.39 318
13297.48 325
13298.56 314
13299.65 331
13300.74 330
13301.83 345
13302.92 327
13304.00 348
13305.09 355
13306.18 339
13307.27 349
13308.36 353
13309.45 320
13310.53 330
13311.62 346
13312.71 365
13313.80 362
13314.89 341
13315.98 342
13317.07 373
13318.15 347
13319.24 357
13320.33 388
13321.42 392
13322.51 363
13323.60 368
13324.69 395
13325.78 384
13326.87 370
13327.95 385
13329.04 384
13330.13 395
13331.22 359
13332.31 381
13333.40 375
13334.49 398
13335.58 371
13336.67 416
13337.76 396
13338.85 412
13339.94 387
13341.03 395
13342.12 419
13343.21 411
13344.30 427
13345.39 402
13346.48 388
13347.57 397
13348.66 400
13349.75 413
13350.84 411
13351.93 387
13353.02 427
13354.11 427
13355.20 415
13356.29 414
13357.38 414
13358.47 440
13359.56 444
13360.65 416
13361.74 414
13362.83 415
13363.92 439
13365.01 465
13366.10 433
13367.19 435
13368.28 448
13369.37 468
13370.46 435
13371.55 420
13372.65 383
13373.74 425
13374.83 442
13375.92 418
13377.01 436
13378.10 392
13379.19 394
13380.28 407
13381.37 404
13382.47 386
13383.56 373
13384.65 370
13385.74 394
13386.83 364
13387.92 387
13389.01 370
13390.11 382
13391.20 381
13392.29 391
13393.38 372
13394.47 373
13395.56 395
13396.66 376
13397.75 386
13398.84 357
13399.93 371
13401.02 379
13402.12 396
13403.21 366
13404.30 382
13405.39 364
13406.49 386
13407.58 368
13408.67 359
13409.76 343
13410.86 360
13411.95 396
13413.04 362
13414.13 366
13415.23 365
13416.32 381
13417.41 359
13418.50 372
13419.60 352
13420.69 346
13421.78 340
13422.88 394
13423.97 372
13425.06 346
13426.15 352
13427.25 383
13428.34 369
13429.43 375
13430.53 354
13431.62 373
13432.71 371
13433.81 369
13434.90 388
13435.99 363
13437.09 386
13438.18 394
13439.27 388
13440.37 363
13441.46 403
13442.56 415
13443.65 397
13444.74 373
13445.84 371
13446.93 374
13448.03 390
13449.12 384
13450.21 350
13451.31 396
13452.40 387
13453.50 368
13454.59 383
13455.68 393
13456.78 396
13457.87 406
13458.97 403
13460.06 396
13461.16 391
13462.25 385
13463.35 406
13464.44 395
13465.54 392
13466.63 413
13467.73 406
13468.82 385
13469.91 393
13471.01 383
13472.10 401
13473.20 402
13474.29 422
13475.39 402
13476.48 420
13477.58 386
13478.68 408
13479.77 400
13480.87 426
13481.96 390
13483.06 412
13484.15 438
13485.25 419
13486.34 447
13487.44 411
13488.53 451
13489.63 454
13490.73 432
13491.82 418
13492.92 457
13494.01 455
13495.11 465
13496.21 449
13497.30 449
13498.40 446
13499.49 445
13500.59 475
13501.69 457
13502.78 462
13503.88 437
13504.97 460
13506.07 461
13507.17 431
13508.26 425
13509.36 461
13510.46 456
13511.55 437
13512.65 416
13513.75 436
13514.84 422
13515.94 452
13517.04 397
13518.13 397
13519.23 426
13520.33 406
13521.42 425
13522.52 403
13523.62 410
13524.72 390
13525.81 417
13526.91 419
13528.01 421
13529.10 403
13530.20 432
13531.30 428
13532.40 408
13533.49 410
13534.59 387
13535.69 386
13536.79 394
13537.88 385
13538.98 371
13540.08 381
13541.18 363
13542.28 380
13543.37 368
13544.47 385
13545.57 354
13546.67 386
13547.77 375
13548.86 357
13549.96 354
13551.06 384
13552.16 376
13553.26 335
13554.35 358
13555.45 353
13556.55 372
13557.65 349
13558.75 366
13559.85 352
13560.95 370
13562.04 371
13563.14 368
13564.24 361
13565.34 346
13566.44 351
13567.54 354
13568.64 345
13569.74 355
13570.83 360
13571.93 345
13573.03 356
13574.13 360
13575.23 365
13576.33 341
13577.43 381
13578.53 367
13579.63 390
13580.73 354
13581.83 361
13582.93 348
13584.03 372
13585.13 359
13586.22 370
13587.32 347
13588.42 347
13589.52 362
13590.62 380
13591.72 386
13592.82 363
13593.92 388
13595.02 372
13596.12 424
13597.22 342
13598.32 381
13599.42 387
13600.52 394
13601.62 370
13602.72 358
13603.82 373
13604.92 380
13606.03 371
13607.13 370
13608.23 401
13609.33 368
13610.43 380
13611.53 381
13612.63 396
13613.73 375
13614.83 381
13615.93 376
13617.03 397
13618.13 370
13619.23 362
13620.33 387
13621.44 391
13622.54 388
13623.64 375
13624.74 423
13625.84 388
13626.94 383
13628.04 386
13629.14 425
13630.25 373
13631.35 394
13632.45 402
13633.55 373
13634.65 359
13635.75 387
13636.85 389
13637.96 389
13639.06 381
13640.16 391
13641.26 393
13642.36 386
13643.47 398
13644.57 368
13645.67 395
13646.77 361
13647.87 416
13648.98 410
13650.08 396
13651.18 364
13652.28 386
13653.38 384
13654.49 388
13655.59 371
13656.69 388
13657.79 386
13658.90 365
13660.00 388
13661.10 373
13662.20 372
13663.31 359
13664.41 405
13665.51 403
13666.62 396
13667.72 371
13668.82 384
13669.92 393
13671.03 384
13672.13 383
13673.23 375
13674.34 414
13675.44 398
13676.54 382
13677.65 402
13678.75 399
13679.85 378
13680.96 409
13682.06 397
13683.16 405
13684.27 388
13685.37 420
13686.48 384
13687.58 413
13688.68 399
13689.79 387
13690.89 410
13691.99 393
13693.10 407
13694.20 428
13695.31 404
13696.41 385
13697.51 409
13698.62 397
13699.72 422
13700.83 405
13701.93 407
13703.04 409
13704.14 407
13705.24 411
13706.35 426
13707.45 419
13708.56 430
13709.66 434
13710.77 433
13711.87 445
13712.98 438
13714.08 440
13715.19 432
13716.29 444
13717.40 442
13718.50 462
13719.61 442
13720.71 453
13721.82 441
13722.92 484
13724.03 484
13725.13 480
13726.24 484
13727.34 491
13728.45 494
13729.55 463
13730.66 494
13731.76 491
13732.87 497
13733.97 481
13735.08 515
13736.19 487
13737.29 513
13738.40 503
13739.50 517
13740.61 532
13741.72 515
13742.82 504
13743.93 528
13745.03 554
13746.14 546
13747.25 571
13748.35 560
13749.46 594
13750.56 564
13751.67 600
13752.78 594
13753.88 607
13754.99 666
13756.10 670
13757.20 669
13758.31 638
13759.42 651
13760.52 670
13761.63 690
13762.74 662
13763.84 702
13764.95 688
13766.06 727
13767.16 683
13768.27 672
13769.38 684
13770.48 684
13771.59 661
13772.70 660
13773.81 649
13774.91 652
13776.02 659
13777.13 659
13778.23 626
13779.34 565
13780.45 607
13781.56 591
13782.66 593
13783.77 562
13784.88 538
13785.99 541
13787.09 529
13788.20 542
13789.31 486
13790.42 468
13791.53 475
13792.63 472
13793.74 471
13794.85 444
13795.96 424
13797.07 449
13798.17 433
13799.28 418
13800.39 402
13801.50 422
13802.61 430
13803.72 409
13804.82 407
13805.93 418
13807.04 417
13808.15 424
13809.26 392
13810.37 399
13811.48 393
13812.58 400
13813.69 423
13814.80 410
13815.91 367
13817.02 391
13818.13 389
13819.24 374
13820.35 383
13821.46 376
13822.57 383
13823.67 392
13824.78 423
13825.89 410
13827.00 349
13828.11 380
13829.22 374
13830.33 405
13831.44 405
13832.55 372
13833.66 359
13834.77 380
13835.88 372
13836.99 375
13838.10 370
13839.21 391
13840.32 386
13841.43 381
13842.54 355
13843.65 390
13844.76 389
13845.87 399
13846.98 376
13848.09 362
13849.20 374
13850.31 377
13851.42 413
13852.53 377
13853.64 387
13854.75 374
13855.86 362
13856.97 403
13858.08 379
13859.19 376
13860.30 399
13861.41 387
13862.52 376
13863.63 397
13864.75 384
13865.86 376
13866.97 401
13868.08 399
13869.19 391
13870.30 384
13871.41 396
13872.52 389
13873.63 382
13874.75 384
13875.86 389
13876.97 401
13878.08 402
13879.19 384
13880.30 368
13881.41 400
13882.53 424
13883.64 406
13884.75 403
13885.86 388
13886.97 407
13888.08 426
13889.20 415
13890.31 405
13891.42 416
13892.53 388
13893.64 396
13894.76 406
13895.87 410
13896.98 422
13898.09 405
13899.20 389
13900.32 396
13901.43 382
13902.54 381
13903.65 381
13904.77 388
13905.88 388
13906.99 391
13908.10 385
13909.22 356
13910.33 368
13911.44 380
13912.55 375
13913.67 357
13914.78 380
13915.89 381
13917.01 373
13918.12 363
13919.23 368
13920.34 370
13921.46 355
13922.57 354
13923.68 357
13924.80 379
13925.91 343
13927.02 352
13928.14 352
13929.25 347
13930.36 348
13931.48 342
13932.59 363
13933.70 362
13934.82 344
13935.93 344
13937.05 337
13938.16 346
13939.27 356
13940.39 350
13941.50 336
13942.62 330
13943.73 333
13944.84 339
13945.96 340
13947.07 352
13948.19 332
13949.30 319
13950.41 337
13951.53 356
13952.64 355
13953.76 337
13954.87 321
13955.99 322
13957.10 351
13958.22 338
13959.33 319
13960.44 341
13961.56 357
13962.67 343
13963.79 325
13964.90 331
13966.02 322
13967.13 354
13968.25 334
13969.36 335
13970.48 339
13971.59 355
13972.71 316
13973.82 341
13974.94 330
13976.05 324
13977.17 332
13978.29 348
13979.40 358
13980.52 335
13981.63 333
13982.75 347
13983.86 337
13984.98 336
13986.09 344
13987.21 314
13988.33 356
13989.44 346
13990.56 344
13991.67 342
13992.79 320
13993.91 336
13995.02 349
13996.14 332
13997.25 325
13998.37 371
13999.49 362
14000.60 363
14001.72 343
14002.84 321
14003.95 337
14005.07 352
14006.18 351
14007.30 323
14008.42 327
14009.53 350
14010.65 353
14011.77 372
14012.88 342
14014.00 337
14015.12 367
14016.23 387
14017.35 375
14018.47 324
14019.59 361
14020.70 376
14021.82 391
14022.94 370
14024.05 351
14025.17 352
14026.29 365
14027.41 371
14028.52 346
14029.64 372
14030.76 365
14031.88 390
14032.99 400
14034.11 374
14035.23 348
14036.35 381
14037.46 381
14038.58 383
14039.70 375
14040.82 375
14041.94 403
14043.05 403
14044.17 385
14045.29 398
14046.41 387
14047.53 388
14048.64 414
14049.76 372
14050.88 394
14052.00 379
14053.12 396
14054.24 418
14055.35 406
14056.47 403
14057.59 425
14058.71 444
14059.83 423
14060.95 415
14062.07 425
14063.19 444
14064.30 458
14065.42 462
14066.54 458
14067.66 467
14068.78 482
14069.90 490
14071.02 475
14072.14 487
14073.26 488
14074.38 491
14075.49 499
14076.61 499
14077.73 482
14078.85 485
14079.97 479
14081.09 516
14082.21 501
14083.33 524
14084.45 515
14085.57 497
14086.69 509
14087.81 501
14088.93 514
14090.05 496
14091.17 533
14092.29 498
14093.41 498
14094.53 511
14095.65 535
14096.77 531
14097.89 505
14099.01 501
14100.13 535
14101.25 513
14102.37 497
14103.49 498
14104.61 486
14105.73 495
14106.85 483
14107.97 499
14109.09 473
14110.21 453
14111.33 455
14112.46 468
14113.58 455
14114.70 465
14115.82 425
14116.94 462
14118.06 434
14119.18 406
14120.30 403
14121.42 413
14122.54 409
14123.66 431
14124.79 398
14125.91 388
14127.03 414
14128.15 440
14129.27 419
14130.39 386
14131.51 391
14132.64 431
14133.76 386
14134.88 365
14136.00 370
14137.12 386
14138.24 385
14139.37 376
14140.49 385
14141.61 392
14142.73 372
14143.85 383
14144.98 379
14146.10 377
14147.22 364
14148.34 383
14149.46 373
14150.59 364
14151.71 354
14152.83 386
14153.95 364
14155.08 373
14156.20 376
14157.32 356
14158.44 363
14159.57 377
14160.69 400
14161.81 372
14162.93 362
14164.06 383
14165.18 371
14166.30 371
14167.43 358
14168.55 361
14169.67 362
14170.79 378
14171.92 383
14173.04 342
14174.16 357
14175.29 338
14176.41 357
14177.53 385
14178.66 365
14179.78 340
14180.90 351
14182.03 370
14183.15 376
14184.27 337
14185.40 336
14186.52 356
14187.65 363
14188.77 375
14189.89 335
14191.02 378
14192.14 343
14193.27 360
14194.39 378
14195.51 361
14196.64 351
14197.76 360
14198.89 359
14200.01 359
14201.13 330
14202.26 321
14203.38 348
14204.51 338
14205.63 329
14206.76 341
14207.88 345
14209.01 329
14210.13 362
14211.25 334
14212.38 341
14213.50 324
14214.63 351
14215.75 355
14216.88 333
14218.00 344
14219.13 328
14220.25 363
14221.38 348
14222.50 349
14223.63 308
14224.75 345
14225.88 330
14227.00 328
14228.13 322
14229.25 337
14230.38 335
14231.51 321
14232.63 335
14233.76 332
14234.88 323
14236.01 317
14237.13 363
14238.26 307
14239.39 306
14240.51 303
14241.64 343
14242.76 316
14243.89 314
14245.01 299
14246.14 329
14247.27 318
14248.39 322
14249.52 312
14250.65 295
14251.77 311
14252.90 316
14254.02 334
14255.15 306
14256.28 279
14257.40 277
14258.53 306
14259.66 306
14260.78 288
14261.91 283
14263.04 342
14264.16 317
14265.29 308
14266.42 276
14267.54 273
14268.67 312
14269.80 275
14270.92 289
14272.05 256
14273.18 263
14274.31 278
14275.43 287
14276.56 299
14277.69 283
14278.82 272
14279.94 300
14281.07 265
14282.20 269
14283.33 280
14284.45 274
14285.58 308
14286.71 286
14287.84 274
14288.96 265
14290.09 275
14291.22 294
14292.35 284
14293.47 256
14294.60 292
14295.73 268
14296.86 299
14297.99 254
14299.11 258
14300.24 277
14301.37 249
14302.50 261
14303.63 247
14304.76 256
14305.88 247
14307.01 252
14308.14 252
14309.27 251
14310.40 234
14311.53 266
14312.66 260
14313.78 237
14314.91 229
14316.04 258
14317.17 274
14318.30 259
14319.43 243
14320.56 240
14321.69 292
14322.82 265
14323.95 261
14325.07 266
14326.20 267
14327.33 226
14328.46 259
14329.59 229
14330.72 270
14331.85 211
14332.98 265
14334.11 250
14335.24 220
14336.37 238
14337.50 232
14338.63 234
14339.76 243
14340.89 250
14342.02 243
14343.15 274
14344.28 221
14345.41 242
14346.54 212
14347.67 255
14348.80 215
14349.93 254
14351.06 240
14352.19 239
14353.32 237
14354.45 240
14355.58 256
14356.71 230
14357.84 241
14358.97 240
14360.10 242
14361.23 252
14362.36 253
14363.49 228
14364.62 238
14365.75 225
14366.88 244
14368.02 241
14369.15 238
14370.28 222
14371.41 257
14372.54 246
14373.67 240
14374.80 238
14375.93 220
14377.06 244
14378.20 233
14379.33 254
14380.46 217
14381.59 248
14382.72 225
14383.85 251
14384.98 236
14386.12 230
14387.25 219
14388.38 229
14389.51 234
14390.64 217
14391.77 232
14392.91 230
14394.04 226
14395.17 238
14396.30 253
14397.43 223
14398.57 247
14399.70 215
14400.83 263
14401.96 229
14403.09 235
14404.23 233
14405.36 259
14406.49 230
14407.62 240
14408.76 247
14409.89 232
14411.02 220
14412.15 210
14413.29 247
14414.42 232
14415.55 251
14416.68 231
14417.82 271
14418.95 234
14420.08 238
14421.22 215
14422.35 246
14423.48 232
14424.62 237
14425.75 247
14426.88 246
14428.01 236
14429.15 228
14430.28 250
14431.41 253
14432.55 243
14433.68 226
14434.81 238
14435.95 237
14437.08 266
14438.22 233
14439.35 242
14440.48 233
14441.62 241
14442.75 252
14443.88 250
14445.02 231
14446.15 230
14447.29 241
14448.42 253
14449.55 263
14450.69 225
14451.82 261
14452.96 264
14454.09 264
14455.23 242
14456.36 248
14457.49 232
14458.63 256
14459.76 261
14460.90 252
14462.03 243
14463.17 243
14464.30 252
14465.44 255
14466.57 255
14467.71 244
14468.84 251
14469.97 273
14471.11 250
14472.24 238
14473.38 255
14474.51 247
14475.65 247
14476.79 230
14477.92 226
14479.06 248
14480.19 251
14481.33 261
14482.46 246
14483.60 245
14484.73 226
14485.87 267
14487.00 225
14488.14 236
14489.27 227
14490.41 251
14491.55 237
14492.68 271
14493.82 247
14494.95 273
14496.09 265
14497.23 252
14498.36 243
14499.50 240
14500.63 258
14501.77 247
14502.91 234
14504.04 246
14505.18 254
14506.31 246
14507.45 243
14508.59 202
14509.72 227
14510.86 243
14512.00 250
14513.13 230
14514.27 240
14515.41 241
14516.54 236
14517.68 243
14518.82 237
14519.95 251
14521.09 236
14522.23 267
14523.36 235
14524.50 247
14525.64 222
14526.78 251
14527.91 266
14529.05 261
14530.19 232
14531.32 235
14532.46 255
14533.60 223
14534.74 239
14535.87 240
14537.01 250
14538.15 245
14539.29 266
14540.42 248
14541.56 254
14542.70 241
14543.84 252
14544.97 261
14546.11 270
14547.25 247
14548.39 246
14549.53 267
14550.66 282
14551.80 238
14552.94 261
14554.08 266
14555.22 261
14556.36 282
14557.49 269
14558.63 286
14559.77 259
14560.91 280
14562.05 266
14563.19 286
14564.32 260
14565.46 282
14566.60 295
14567.74 288
14568.88 292
14570.02 270
14571.16 308
14572.30 272
14573.43 276
14574.57 271
14575.71 291
14576.85 309
14577.99 296
14579.13 276
14580.27 316
14581.41 302
14582.55 306
14583.69 317
14584.83 331
14585.97 308
14587.10 339
14588.24 324
14589.38 331
14590.52 322
14591.66 308
14592.80 320
14593.94 335
14595.08 342
14596.22 322
14597.36 340
14598.50 345
14599.64 335
14600.78 347
14601.92 348
14603.06 346
14604.20 322
14605.34 356
14606.48 355
14607.62 346
14608.76 360
14609.90 378
14611.04 364
14612.18 371
14613.32 383
14614.47 391
14615.61 382
14616.75 372
14617.89 389
14619.03 410
14620.17 393
14621.31 401
14622.45 426
14623.59 420
14624.73 437
14625.87 412
14627.01 401
14628.16 426
14629.30 454
14630.44 457
14631.58 463
14632.72 420
14633.86 449
14635.00 453
14636.14 408
14637.29 434
14638.43 434
14639.57 443
14640.71 408
14641.85 421
14642.99 416
14644.13 422
14645.28 402
14646.42 386
14647.56 380
14648.70 370
14649.84 366
14650.99 356
14652.13 338
14653.27 328
14654.41 317
14655.55 339
14656.70 340
14657.84 309
14658.98 304
14660.12 287
14661.27 311
14662.41 293
14663.55 297
14664.69 295
14665.84 299
14666.98 264
14668.12 283
14669.26 265
14670.41 268
14671.55 264
14672.69 285
14673.83 274
14674.98 265
14676.12 273
14677.26 231
14678.41 269
14679.55 256
14680.69 255
14681.84 258
14682.98 252
14684.12 243
14685.27 260
14686.41 247
14687.55 229
14688.70 239
14689.84 248
14690.98 233
14692.13 233
14693.27 230
14694.41 238
14695.56 230
14696.70 237
14697.84 225
14698.99 230
14700.13 251
14701.28 242
14702.42 236
14703.56 223
14704.71 224
14705.85 248
14707.00 239
14708.14 228
14709.28 223
14710.43 238
14711.57 243
14712.72 237
14713.86 214
14715.01 218
14716.15 236
14717.30 245
14718.44 223
14719.58 215
14720.73 235
14721.87 227
14723.02 228
14724.16 215
14725.31 222
14726.45 235
14727.60 229
14728.74 224
14729.89 204
14731.03 208
14732.18 232
14733.32 232
14734.47 219
14735.61 232
14736.76 237
14737.90 241
14739.05 220
14740.20 221
14741.34 218
14742.49 215
14743.63 236
14744.78 210
14745.92 224
14747.07 204
14748.21 212
14749.36 232
14750.51 231
14751.65 224
14752.80 210
14753.94 242
14755.09 224
14756.24 203
14757.38 228
14758.53 234
14759.67 221
14760.82 216
14761.97 215
14763.11 224
14764.26 213
14765.41 205
14766.55 201
14767.70 212
14768.85 215
14769.99 221
14771.14 226
14772.29 221
14773.43 200
14774.58 219
14775.73 202
14776.87 207
14778.02 201
14779.17 225
14780.31 214
14781.46 220
14782.61 192
14783.76 204
14784.90 209
14786.05 196
14787.20 204
14788.34 199
14789.49 200
14790.64 191
14791.79 202
14792.93 205
14794.08 179
14795.23 193
14796.38 199
14797.52 182
14798.67 193
14799.82 181
14800.97 187
14802.12 180
14803.26 186
14804.41 196
14805.56 193
14806.71 183
14807.86 174
14809.00 185
14810.15 209
14811.30 186
14812.45 171
14813.60 182
14814.74 198
14815.89 179
14817.04 197
14818.19 191
14819.34 197
14820.49 169
14821.64 171
14822.78 177
14823.93 173
14825.08 167
14826.23 160
14827.38 186
14828.53 161
14829.68 177
14830.83 179
14831.97 174
14833.12 162
14834.27 161
14835.42 178
14836.57 156
14837.72 169
14838.87 158
14840.02 167
14841.17 169
14842.32 173
14843.47 166
14844.62 168
14845.77 136
14846.92 177
14848.07 172
14849.22 172
14850.36 157
14851.51 172
14852.66 156
14853.81 155
14854.96 170
14856.11 159
14857.26 166
14858.41 154
14859.56 148
14860.71 163
14861.86 182
14863.01 143
14864.16 155
14865.32 166
14866.47 176
14867.62 159
14868.77 158
14869.92 157
14871.07 155
14872.22 167
14873.37 170
14874.52 171
14875.67 143
14876.82 164
14877.97 169
14879.12 157
14880.27 144
14881.42 156
14882.57 167
14883.73 161
14884.88 136
14886.03 158
14887.18 157
14888.33 180
14889.48 166
14890.63 150
14891.78 163
14892.94 153
14894.09 173
14895.24 156
14896.39 150
14897.54 147
14898.69 162
14899.84 175
14901.00 160
14902.15 152
14903.30 177
14904.45 164
14905.60 151
14906.76 144
14907.91 139
14909.06 169
14910.21 170
14911.36 146
14912.52 156
14913.67 156
14914.82 165
14915.97 169
14917.12 166
14918.28 143
14919.43 131
14920.58 156
14921.73 171
14922.89 162
14924.04 150
14925.19 155
14926.34 156
14927.50 159
14928.65 160
14929.80 167
14930.96 149
14932.11 164
14933.26 173
14934.41 164
14935.57 150
14936.72 166
14937.87 155
14939.03 171
14940.18 155
14941.33 169
14942.49 152
14943.64 155
14944.79 162
14945.95 151
14947.10 178
14948.25 169
14949.41 173
14950.56 176
14951.71 157
14952.87 158
14954.02 162
14955.18 193
14956.33 174
14957.48 165
14958.64 171
14959.79 192
14960.95 201
14962.10 174
14963.25 184
14964.41 177
14965.56 192
14966.72 177
14967.87 180
14969.02 171
14970.18 182
14971.33 186
14972.49 169
14973.64 173
14974.80 179
14975.95 179
14977.11 187
14978.26 164
14979.41 164
14980.57 177
14981.72 185
14982.88 183
14984.03 178
14985.19 170
14986.34 175
14987.50 174
14988.65 162
14989.81 151
14990.96 163
14992.12 167
14993.27 164
14994.43 149
14995.59 153
14996.74 160
14997.90 176
14999.05 158
15000.21 160
15001.36 158
15002.52 163
15003.67 138
15004.83 161
15005.99 136
15007.14 146
15008.30 159
15009.45 158
15010.61 170
15011.76 156
15012.92 153
15014.08 146
15015.23 152
15016.39 147
15017.55 153
15018.70 150
15019.86 166
15021.01 157
15022.17 148
15023.33 136
15024.48 140
15025.64 160
15026.80 156
15027.95 150
15029.11 148
15030.27 151
15031.42 139
15032.58 141
15033.74 155
15034.89 137
15036.05 147
15037.21 159
15038.36 158
15039.52 147
15040.68 132
15041.84 153
15042.99 142
15044.15 160
15045.31 164
15046.46 144
15047.62 145
15048.78 151
15049.94 150
15051.09 144
15052.25 154
15053.41 132
15054.57 152
15055.72 157
15056.88 136
15058.04 147
15059.20 147
15060.36 159
15061.51 170
15062.67 147
15063.83 155
15064.99 165
15066.15 150
15067.30 154
15068.46 149
15069.62 166
15070.78 160
15071.94 163
15073.09 161
15074.25 134
15075.41 138
15076.57 167
15077.73 153
15078.89 149
15080.05 161
15081.20 141
15082.36 151
15083.52 141
15084.68 156
15085.84 134
15087.00 156
15088.16 140
15089.32 151
15090.47 152
15091.63 175
15092.79 160
15093.95 146
15095.11 142
15096.27 156
15097.43 149
15098.59 146
15099.75 136
15100.91 147
15102.07 177
15103.23 160
15104.39 159
15105.55 147
15106.71 164
15107.86 154
15109.02 165
15110.18 149
15111.34 144
15112.50 151
15113.66 159
15114.82 165
15115.98 160
15117.14 164
15118.30 171
15119.46 169
15120.62 159
15121.78 164
15122.94 161
15124.10 149
15125.26 167
15126.43 170
15127.59 149
15128.75 161
15129.91 165
15131.07 163
15132.23 165
15133.39 138
15134.55 160
15135.71 164
15136.87 168
15138.03 150
15139.19 165
15140.35 158
15141.51 177
15142.68 153
15143.84 173
15145.00 161
15146.16 159
15147.32 162
15148.48 164
15149.64 166
15150.80 151
15151.96 168
15153.13 170
15154.29 173
15155.45 166
15156.61 185
15157.77 181
15158.93 191
15160.10 178
15161.26 177
15162.42 159
15163.58 170
15164.74 171
15165.90 193
15167.07 184
15168.23 171
15169.39 176
15170.55 194
15171.71 196
15172.88 186
15174.04 182
15175.20 159
15176.36 195
15177.53 183
15178.69 189
15179.85 180
15181.01 184
15182.18 213
15183.34 193
15184.50 178
15185.66 170
15186.83 192
15187.99 210
15189.15 202
15190.31 178
15191.48 190
15192.64 184
15193.80 228
15194.97 206
15196.13 201
15197.29 176
15198.46 194
15199.62 200
15200.78 213
15201.94 180
15203.11 192
15204.27 221
15205.44 193
15206.60 208
15207.76 199
15208.93 221
15210.09 190
15211.25 217
15212.42 200
15213.58 253
15214.74 210
15215.91 194
15217.07 220
15218.24 234
15219.40 222
15220.56 221
15221.73 219
15222.89 214
15224.06 235
15225.22 219
15226.38 232
15227.55 219
15228.71 231
15229.88 254
15231.04 235
15232.21 207
15233.37 228
15234.53 216
15235.70 237
15236.86 231
15238.03 221
15239.19 234
15240.36 259
15241.52 246
15242.69 223
15243.85 238
15245.02 228
15246.18 229
15247.35 235
15248.51 221
15249.68 194
15250.84 239
15252.01 224
15253.17 226
15254.34 216
15255.50 231
15256.67 242
15257.83 227
15259.00 200
15260.17 207
15261.33 213
15262.50 210
15263.66 231
15264.83 214
15265.99 215
15267.16 200
15268.32 223
15269.49 217
15270.66 219
15271.82 214
15272.99 202
15274.15 200
15275.32 194
15276.49 191
15277.65 194
15278.82 215
15279.99 190
15281.15 223
15282.32 182
15283.48 230
15284.65 181
15285.82 213
15286.98 202
15288.15 197
15289.32 192
15290.48 213
15291.65 216
15292.82 206
15293.98 184
15295.15 189
15296.32 218
15297.48 203
15298.65 208
15299.82 177
15300.99 213
15302.15 186
15303.32 225
15304.49 194
15305.65 214
15306.82 214
15307.99 207
15309.16 209
15310.32 203
15311.49 209
15312.66 233
15313.83 228
15314.99 190
15316.16 206
15317.33 211
15318.50 212
15319.66 216
15320.83 208
15322.00 210
15323.17 217
15324.34 205
15325.50 224
15326.67 202
15327.84 220
15329.01 235
15330.18 216
15331.34 244
15332.51 225
15333.68 238
15334.85 243
15336.02 223
15337.19 242
15338.36 259
15339.52 246
15340.69 240
15341.86 235
15343.03 234
15344.20 236
15345.37 239
15346.54 256
15347.70 259
15348.87 234
15350.04 242
15351.21 270
15352.38 246
15353.55 261
15354.72 256
15355.89 264
15357.06 256
15358.23 273
15359.40 261
15360.56 293
15361.73 280
15362.90 268
15364.07 286
15365.24 292
15366.41 286
15367.58 276
15368.75 296
15369.92 280
15371.09 288
15372.26 254
15373.43 284
15374.60 292
15375.77 282
15376.94 279
15378.11 292
15379.28 244
15380.45 244
15381.62 262
15382.79 251
15383.96 255
15385.13 236
15386.30 253
15387.47 247
15388.64 250
15389.81 233
15390.98 228
15392.15 208
15393.32 254
15394.49 228
15395.67 246
15396.84 212
15398.01 232
15399.18 242
15400.35 260
15401.52 232
15402.69 204
15403.86 239
15405.03 212
15406.20 197
15407.37 203
15408.55 205
15409.72 196
15410.89 213
15412.06 211
15413.23 215
15414.40 211
15415.57 191
15416.75 216
15417.92 200
15419.09 188
15420.26 162
15421.43 194
15422.60 194
15423.78 183
15424.95 158
15426.12 175
15427.29 160
15428.46 184
15429.63 188
15430.81 194
15431.98 182
15433.15 183
15434.32 198
15435.49 194
15436.67 170
15437.84 170
15439.01 214
15440.18 196
15441.36 167
15442.53 161
15443.70 185
15444.87 163
15446.05 181
15447.22 163
15448.39 176
15449.56 182
15450.74 185
15451.91 178
15453.08 193
15454.26 180
15455.43 188
15456.60 207
15457.77 189
15458.95 185
15460.12 202
15461.29 189
15462.47 175
15463.64 196
15464.81 205
15465.99 191
15467.16 197
15468.33 161
15469.51 191
15470.68 179
15471.85 175
15473.03 191
15474.20 171
15475.38 174
15476.55 183
15477.72 178
15478.90 177
15480.07 181
15481.24 179
15482.42 177
15483.59 208
15484.77 197
15485.94 191
15487.12 204
15488.29 177
15489.46 182
15490.64 189
15491.81 195
15492.99 163
15494.16 195
15495.34 181
15496.51 172
15497.68 168
15498.86 181
15500.03 197
15501.21 213
15502.38 182
15503.56 188
15504.73 202
15505.91 193
15507.08 171
15508.26 173
15509.43 201
15510.61 178
15511.78 196
15512.96 203
15514.13 177
15515.31 170
15516.48 179
15517.66 182
15518.83 201
15520.01 181
15521.18 172
15522.36 190
15523.54 191
15524.71 190
15525.89 193
15527.06 185
15528.24 186
15529.41 187
15530.59 185
15531.77 177
15532.94 170
15534.12 185
15535.29 192
15536.47 196
15537.65 169
15538.82 183
15540.00 217
15541.17 194
15542.35 180
15543.53 192
15544.70 209
15545.88 196
15547.06 201
15548.23 184
15549.41 195
15550.59 190
15551.76 203
15552.94 198
15554.12 198
15555.29 180
15556.47 189
15557.65 202
15558.82 201
15560.00 162
15561.18 192
15562.35 206
15563.53 187
15564.71 201
15565.88 192
15567.06 205
15568.24 181
15569.42 195
15570.59 187
15571.77 185
15572.95 201
15574.13 199
15575.30 206
15576.48 188
15577.66 180
15578.84 204
15580.01 196
15581.19 192
15582.37 211
15583.55 222
15584.73 204
15585.90 188
15587.08 188
15588.26 203
15589.44 213
15590.61 190
15591.79 214
15592.97 225
15594.15 213
15595.33 203
15596.51 234
15597.68 215
15598.86 220
15600.04 226
15601.22 219
15602.40 228
15603.58 200
15604.76 254
15605.93 219
15607.11 211
15608.29 214
15609.47 226
15610.65 235
15611.83 207
15613.01 209
15614.19 251
15615.36 218
15616.54 224
15617.72 241
15618.90 245
15620.08 250
15621.26 252
15622.44 238
15623.62 227
15624.80 228
15625.98 229
15627.16 242
15628.34 239
15629.52 241
15630.70 233
15631.88 244
15633.06 224
15634.24 212
15635.41 255
15636.59 266
15637.77 247
15638.95 238
15640.13 261
15641.31 265
15642.49 240
15643.67 227
15644.85 241
15646.03 216
15647.21 237
15648.40 242
15649.58 233
15650.76 229
15651.94 241
15653.12 237
15654.30 243
15655.48 239
15656.66 209
15657.84 261
15659.02 248
15660.20 256
15661.38 222
15662.56 235
15663.74 231
15664.92 241
15666.10 207
15667.29 245
15668.47 241
15669.65 251
15670.83 256
15672.01 251
15673.19 242
15674.37 216
15675.55 242
15676.73 233
15677.92 229
15679.10 225
15680.28 255
15681.46 230
15682.64 228
15683.82 221
15685.01 231
15686.19 229
15687.37 242
15688.55 244
15689.73 228
15690.91 234
15692.10 233
15693.28 240
15694.46 235
15695.64 228
15696.82 233
15698.01 235
15699.19 233
15700.37 257
15701.55 231
15702.74 233
15703.92 223
15705.10 253
15706.28 251
15707.46 247
15708.65 219
15709.83 253
15711.01 271
15712.20 266
15713.38 273
15714.56 260
15715.74 277
15716.93 248
15718.11 245
15719.29 243
15720.48 250
15721.66 239
15722.84 255
15724.02 259
15725.21 252
15726.39 260
15727.57 250
15728.76 267
15729.94 240
15731.12 268
15732.31 255
15733.49 248
15734.67 273
15735.86 280
15737.04 260
15738.23 284
15739.41 261
15740.59 289
15741.78 285
15742.96 287
15744.14 271
15745.33 268
15746.51 264
15747.70 252
15748.88 280
15750.06 281
15751.25 273
15752.43 261
15753.62 288
15754.80 268
15755.99 282
15757.17 270
15758.35 299
15759.54 307
15760.72 265
15761.91 256
15763.09 266
15764.28 278
15765.46 259
15766.65 299
15767.83 269
15769.02 284
15770.20 271
15771.39 284
15772.57 268
15773.76 255
15774.94 285
15776.13 295
15777.31 283
15778.50 270
15779.68 266
15780.87 267
15782.05 260
15783.24 262
15784.42 266
15785.61 246
15786.79 240
15787.98 245
15789.16 240
15790.35 250
15791.54 266
15792.72 234
15793.91 252
15795.09 236
15796.28 235
15797.46 238
15798.65 251
15799.84 227
15801.02 242
15802.21 263
15803.39 214
15804.58 223
15805.77 219
15806.95 231
15808.14 224
15809.33 242
15810.51 227
15811.70 235
15812.88 247
15814.07 234
15815.26 225
15816.44 237
15817.63 208
15818.82 222
15820.00 247
15821.19 216
15822.38 224
15823.57 219
15824.75 236
15825.94 215
15827.13 208
15828.31 218
15829.50 246
15830.69 235
15831.87 216
15833.06 225
15834.25 213
15835.44 220
15836.62 219
15837.81 219
15839.00 225
15840.19 213
15841.37 222
15842.56 228
15843.75 202
15844.94 212
15846.12 206
15847.31 243
15848.50 219
15849.69 209
15850.88 222
15852.06 243
15853.25 215
15854.44 225
15855.63 229
15856.82 228
15858.00 233
15859.19 220
15860.38 231
15861.57 224
15862.76 230
15863.94 235
15865.13 250
15866.32 226
15867.51 240
15868.70 227
15869.89 233
15871.08 231
15872.26 245
15873.45 250
15874.64 230
15875.83 239
15877.02 224
15878.21 224
15879.40 231
15880.59 234
15881.78 224
15882.96 246
15884.15 236
15885.34 234
15886.53 255
15887.72 233
15888.91 231
15890.10 241
15891.29 252
15892.48 241
15893.67 231
15894.86 253
15896.05 240
15897.24 246
15898.43 256
15899.62 248
15900.81 250
15902.00 255
15903.19 273
15904.38 258
15905.57 250
15906.76 248
15907.95 275
15909.14 282
15910.33 277
15911.52 257
15912.71 247
15913.90 260
15915.09 274
15916.28 253
15917.47 260
15918.66 260
15919.85 248
15921.04 284
15922.23 255
15923.42 263
15924.61 251
15925.80 267
15926.99 276
15928.18 276
15929.37 261
15930.56 238
15931.76 276
15932.95 286
15934.14 244
15935.33 258
15936.52 264
15937.71 268
15938.90 265
15940.09 233
15941.28 251
15942.48 220
15943.67 257
15944.86 237
15946.05 255
15947.24 215
15948.43 193
15949.62 220
15950.82 226
15952.01 199
15953.20 215
15954.39 215
15955.58 204
15956.78 209
15957.97 181
15959.16 198
15960.35 197
15961.54 212
15962.74 204
15963.93 212
15965.12 197
15966.31 191
15967.50 192
15968.70 171
15969.89 175
15971.08 161
15972.27 199
15973.47 205
15974.66 177
15975.85 194
15977.04 185
15978.24 185
15979.43 179
15980.62 179
15981.81 179
15983.01 184
15984.20 200
15985.39 172
15986.59 162
15987.78 159
15988.97 183
15990.17 187
15991.36 180
15992.55 168
15993.74 160
15994.94 188
15996.13 173
15997.32 161
15998.52 151
15999.71 182
16000.91 200
16002.10 168
16003.29 152
16004.49 159
16005.68 169
16006.87 189
16008.07 143
16009.26 139
16010.45 167
16011.65 169
16012.84 175
16014.04 163
16015.23 170
16016.42 161
16017.62 172
16018.81 165
16020.01 146
16021.20 168
16022.40 157
16023.59 141
16024.78 166
16025.98 168
16027.17 161
16028.37 166
16029.56 157
16030.76 184
16031.95 127
16033.15 167
16034.34 178
16035.54 190
16036.73 163
16037.93 143
16039.12 152
16040.32 149
16041.51 150
16042.71 160
16043.90 172
16045.10 159
16046.29 157
16047.49 159
16048.68 145
16049.88 143
16051.07 155
16052.27 159
16053.46 161
16054.66 156
16055.85 151
16057.05 154
16058.25 142
16059.44 147
16060.64 152
16061.83 138
16063.03 140
16064.22 155
16065.42 152
16066.62 146
16067.81 136
16069.01 149
16070.20 158
16071.40 169
16072.60 164
16073.79 138
16074.99 125
16076.19 160
16077.38 137
16078.58 142
16079.78 135
16080.97 147
16082.17 152
16083.36 130
16084.56 144
16085.76 138
16086.95 143
16088.15 136
16089.35 162
16090.55 141
16091.74 153
16092.94 142
16094.14 144
16095.33 153
16096.53 140
16097.73 142
16098.92 131
16100.12 125
16101.32 120
16102.52 131
16103.71 121
16104.91 116
16106.11 137
16107.31 139
16108.50 130
16109.70 144
16110.90 122
16112.10 127
16113.29 116
16114.49 147
16115.69 159
16116.89 146
16118.08 125
16119.28 129
16120.48 149
16121.68 132
16122.88 124
16124.07 136
16125.27 131
16126.47 135
16127.67 136
16128.87 114
16130.07 127
16131.26 138
16132.46 130
16133.66 131
16134.86 137
16136.06 140
16137.26 141
16138.46 127
16139.65 120
16140.85 119
16142.05 134
16143.25 138
16144.45 112
16145.65 124
16146.85 117
16148.05 123
16149.25 114
16150.44 117
16151.64 124
16152.84 120
16154.04 121
16155.24 119
16156.44 123
16157.64 128
16158.84 128
16160.04 136
16161.24 133
16162.44 131
16163.64 134
16164.84 129
16166.04 137
16167.24 142
16168.44 138
16169.64 135
16170.84 123
16172.04 127
16173.24 128
16174.44 120
16175.64 115
16176.84 127
16178.04 139
16179.24 143
16180.44 119
16181.64 133
16182.84 123
16184.04 128
16185.24 137
16186.44 141
16187.64 122
16188.84 116
16190.04 137
16191.24 120
16192.44 112
16193.64 111
16194.84 125
16196.04 123
16197.24 135
16198.44 135
16199.64 117
16200.85 117
16202.05 135
16203.25 124
16204.45 128
16205.65 130
16206.85 130
16208.05 134
16209.25 133
16210.45 122
16211.66 118
16212.86 126
16214.06 135
16215.26 111
16216.46 146
16217.66 137
16218.87 131
16220.07 131
16221.27 117
16222.47 142
16223.67 138
16224.87 127
16226.08 122
16227.28 129
16228.48 116
16229.68 119
16230.88 126
16232.09 145
16233.29 133
16234.49 134
16235.69 138
16236.90 134
16238.10 144
16239.30 126
16240.50 132
16241.70 138
16242.91 115
16244.11 134
16245.31 136
16246.51 121
16247.72 145
16248.92 126
16250.12 143
16251.33 124
16252.53 128
16253.73 140
16254.93 147
16256.14 141
16257.34 142
16258.54 141
16259.75 156
16260.95 137
16262.15 137
16263.36 149
16264.56 123
16265.76 141
16266.97 146
16268.17 139
16269.37 119
16270.58 130
16271.78 152
16272.98 159
16274.19 149
16275.39 138
16276.60 143
16277.80 142
16279.00 128
16280.21 137
16281.41 160
16282.62 122
16283.82 135
16285.02 129
16286.23 133
16287.43 137
16288.64 142
16289.84 136
16291.04 127
16292.25 126
16293.45 130
16294.66 124
16295.86 124
16297.07 131
16298.27 133
16299.48 136
16300.68 123
16301.88 127
16303.09 133
16304.29 158
16305.50 122
16306.70 141
16307.91 130
16309.11 134
16310.32 134
16311.52 139
16312.73 132
16313.93 154
16315.14 125
16316.34 142
16317.55 125
16318.76 116
16319.96 123
16321.17 130
16322.37 131
16323.58 134
16324.78 112
16325.99 140
16327.19 127
16328.40 125
16329.61 135
16330.81 125
16332.02 135
16333.22 134
16334.43 129
16335.63 105
16336.84 112
16338.05 140
16339.25 140
16340.46 128
16341.66 121
16342.87 130
16344.08 134
16345.28 108
16346.49 124
16347.70 136
16348.90 139
16350.11 119
16351.32 115
16352.52 139
16353.73 134
16354.94 140
16356.14 142
16357.35 118
16358.56 108
16359.76 137
16360.97 132
16362.18 107
16363.38 110
16364.59 134
16365.80 133
16367.00 133
16368.21 134
16369.42 109
16370.63 137
16371.83 120
16373.04 126
16374.25 106
16375.46 113
16376.66 122
16377.87 134
16379.08 124
16380.29 119
16381.49 139
16382.70 121
16383.91 139
16385.12 120
16386.32 136
16387.53 121
16388.74 126
16389.95 126
16391.16 108
16392.36 113
16393.57 127
16394.78 119
16395.99 119
16397.20 121
16398.41 114
16399.61 111
16400.82 132
16402.03 126
16403.24 113
16404.45 116
16405.66 121
16406.86 126
16408.07 116
16409.28 123
16410.49 113
16411.70 118
16412.91 124
16414.12 115
16415.33 116
16416.53 113
16417.74 110
16418.95 124
16420.16 121
16421.37 106
16422.58 129
16423.79 102
16425.00 135
16426.21 122
16427.42 115
16428.63 121
16429.84 120
16431.05 134
16432.25 146
16433.46 121
16434.67 126
16435.88 109
16437.09 121
16438.30 124
16439.51 121
16440.72 124
16441.93 121
16443.14 119
16444.35 119
16445.56 125
16446.77 112
16447.98 124
16449.19 131
16450.40 112
16451.61 104
16452.82 121
16454.03 112
16455.24 112
16456.45 118
16457.66 110
16458.88 101
16460.09 133
16461.30 116
16462.51 102
16463.72 131
16464.93 135
16466.14 145
16467.35 121
16468.56 130
16469.77 122
16470.98 111
16472.19 114
16473.40 115
16474.62 121
16475.83 111
16477.04 120
16478.25 100
16479.46 117
16480.67 115
16481.88 94
16483.09 113
16484.31 131
16485.52 117
16486.73 118
16487.94 104
16489.15 108
16490.36 118
16491.58 119
16492.79 115
16494.00 120
16495.21 123
16496.42 123
16497.63 130
16498.85 94
16500.06 110
16501.27 131
16502.48 132
16503.69 137
16504.91 127
16506.12 128
16507.33 133
16508.54 120
16509.76 122
16510.97 111
16512.18 134
16513.39 135
16514.61 115
16515.82 111
16517.03 121
16518.24 112
16519.46 124
16520.67 133
16521.88 113
16523.10 143
16524.31 155
16525.52 149
16526.73 120
16527.95 120
16529.16 134
16530.37 145
16531.59 133
16532.80 118
16534.01 137
16535.23 153
16536.44 130
16537.65 138
16538.87 125
16540.08 145
16541.29 160
16542.51 150
16543.72 131
16544.93 128
16546.15 137
16547.36 151
16548.58 146
16549.79 140
16551.00 125
16552.22 146
16553.43 153
16554.65 137
16555.86 138
16557.07 134
16558.29 169
16559.50 149
16560.72 143
16561.93 149
16563.14 139
16564.36 173
16565.57 143
16566.79 139
16568.00 130
16569.22 142
16570.43 137
16571.65 144
16572.86 131
16574.08 136
16575.29 140
16576.51 137
16577.72 162
16578.93 130
16580.15 148
16581.36 130
16582.58 145
16583.79 117
16585.01 135
16586.23 139
16587.44 145
16588.66 138
16589.87 139
16591.09 128
16592.30 135
16593.52 143
16594.73 115
16595.95 129
16597.16 125
16598.38 137
16599.60 125
16600.81 128
16602.03 122
16603.24 120
16604.46 117
16605.67 123
16606.89 96
16608.11 124
16609.32 124
16610.54 114
16611.75 118
16612.97 112
16614.19 113
16615.40 119
16616.62 116
16617.84 110
16619.05 101
16620.27 106
16621.48 122
16622.70 117
16623.92 107
16625.13 97
16626.35 124
16627.57 112
16628.78 111
16630.00 129
16631.22 102
16632.44 115
16633.65 124
16634.87 105
16636.09 100
16637.30 114
16638.52 95
16639.74 119
16640.95 108
16642.17 108
16643.39 103
16644.61 105
16645.82 101
16647.04 105
16648.26 104
16649.48 108
16650.69 122
16651.91 107
16653.13 122
16654.35 99
16655.56 109
16656.78 114
16658.00 110
16659.22 90
16660.44 97
16661.65 104
16662.87 136
16664.09 112
16665.31 103
16666.53 97
16667.74 110
16668.96 121
16670.18 108
16671.40 116
16672.62 103
16673.84 118
16675.05 100
16676.27 108
16677.49 111
16678.71 113
16679.93 103
16681.15 113
16682.37 97
16683.58 102
16684.80 97
16686.02 100
16687.24 119
16688.46 119
16689.68 116
16690.90 95
16692.12 107
16693.34 121
16694.55 112
16695.77 101
16696.99 104
16698.21 122
16699.43 124
16700.65 102
16701.87 107
16703.09 101
16704.31 99
16705.53 100
16706.75 124
16707.97 112
16709.19 108
16710.41 105
16711.63 87
16712.85 114
16714.07 99
16715.29 103
16716.51 104
16717.73 113
16718.95 88
16720.17 100
16721.39 120
16722.61 117
16723.83 99
16725.05 102
16726.27 94
16727.49 103
16728.71 101
16729.93 103
16731.15 84
16732.37 100
16733.59 112
16734.81 102
16736.03 104
16737.25 91
16738.47 111
16739.69 105
16740.92 91
16742.14 95
16743.36 104
16744.58 100
16745.80 115
16747.02 96
16748.24 102
16749.46 98
16750.68 114
16751.90 94
16753.13 104
16754.35 95
16755.57 93
16756.79 112
16758.01 88
16759.23 106
16760.45 85
16761.68 116
16762.90 126
16764.12 99
16765.34 107
16766.56 80
16767.79 117
16769.01 89
16770.23 87
16771.45 89
16772.67 120
16773.89 100
16775.12 90
16776.34 96
16777.56 92
16778.78 111
16780.01 120
16781.23 99
16782.45 81
16783.67 95
16784.90 99
16786.12 111
16787.34 115
16788.56 92
16789.79 89
16791.01 111
16792.23 104
16793.45 79
16794.68 99
16795.90 95
16797.12 104
16798.35 117
16799.57 94
16800.79 105
16802.01 90
16803.24 112
16804.46 98
16805.68 95
16806.91 87
16808.13 99
16809.35 99
16810.58 106
16811.80 104
16813.02 87
16814.25 114
16815.47 95
16816.69 90
16817.92 94
16819.14 119
16820.37 107
16821.59 108
16822.81 102
16824.04 117
16825.26 115
16826.49 106
16827.71 122
16828.93 104
16830.16 104
16831.38 114
16832.61 108
16833.83 101
16835.05 115
16836.28 105
16837.50 125
16838.73 114
16839.95 113
16841.18 100
16842.40 119
16843.63 111
16844.85 91
16846.07 110
16847.30 110
16848.52 100
16849.75 125
16850.97 108
16852.20 110
16853.42 127
16854.65 124
16855.87 119
16857.10 104
16858.32 118
16859.55 110
16860.77 120
16862.00 109
16863.22 96
16864.45 115
16865.68 115
16866.90 116
16868.13 108
16869.35 120
16870.58 124
16871.80 128
16873.03 138
16874.25 129
16875.48 118
16876.71 144
16877.93 137
16879.16 128
16880.38 115
16881.61 103
16882.84 135
16884.06 122
16885.29 124
16886.51 130
16887.74 143
16888.97 122
16890.19 148
16891.42 125
16892.65 116
16893.87 110
16895.10 132
16896.32 128
16897.55 120
16898.78 98
16900.00 133
16901.23 113
16902.46 122
16903.68 129
16904.91 123
16906.14 110
16907.37 105
16908.59 133
16909.82 113
16911.05 118
16912.27 113
16913.50 116
16914.73 112
16915.95 115
16917.18 109
16918.41 119
16919.64 111
16920.86 108
16922.09 123
16923.32 113
16924.55 114
16925.77 112
16927.00 137
16928.23 113
16929.46 119
16930.69 109
16931.91 120
16933.14 99
16934.37 113
16935.60 117
16936.82 132
16938.05 117
16939.28 95
16940.51 118
16941.74 126
16942.97 118
16944.19 112
16945.42 121
16946.65 128
16947.88 136
16949.11 115
16950.34 114
16951.56 127
16952.79 118
16954.02 104
16955.25 110
16956.48 103
16957.71 117
16958.94 120
16960.16 118
16961.39 128
16962.62 105
16963.85 132
16965.08 113
16966.31 110
16967.54 109
16968.77 115
16970.00 108
16971.23 105
16972.46 126
16973.68 110
16974.91 126
16976.14 105
16977.37 95
16978.60 120
16979.83 97
16981.06 118
16982.29 109
16983.52 109
16984.75 98
16985.98 112
16987.21 129
16988.44 119
16989.67 119
16990.90 116
16992.13 120
16993.36 103
16994.59 100
16995.82 98
16997.05 106
16998.28 104
16999.51 95
17000.74 106
17001.97 114
17003.20 103
17004.43 106
17005.66 105
17006.89 103
17008.12 91
17009.35 95
17010.58 98
17011.82 93
17013.05 101
17014.28 88
17015.51 114
17016.74 84
17017.97 87
17019.20 106
17020.43 118
17021.66 102
17022.89 87
17024.12 89
17025.36 114
17026.59 103
17027.82 100
17029.05 96
17030.28 84
17031.51 94
17032.74 108
17033.98 96
17035.21 92
17036.44 92
17037.67 122
17038.90 106
17040.13 100
17041.37 103
17042.60 112
17043.83 106
17045.06 101
17046.29 95
17047.53 98
17048.76 111
17049.99 102
17051.22 96
17052.45 103
17053.69 109
17054.92 95
17056.15 91
17057.38 95
17058.62 84
17059.85 98
17061.08 107
17062.31 88
17063.55 80
17064.78 92
17066.01 89
17067.24 92
17068.48 89
17069.71 80
17070.94 98
17072.17 103
17073.41 86
17074.64 98
17075.87 88
17077.11 97
17078.34 104
17079.57 103
17080.81 95
17082.04 97
17083.27 82
17084.51 90
17085.74 97
17086.97 80
17088.21 89
17089.44 86
17090.67 88
17091.91 87
17093.14 95
17094.37 79
17095.61 74
17096.84 92
17098.08 91
17099.31 89
17100.54 111
17101.78 105
17103.01 98
17104.25 99
17105.48 87
17106.71 88
17107.95 96
17109.18 93
17110.42 87
17111.65 86
17112.88 96
17114.12 95
17115.35 94
17116.59 91
17117.82 85
17119.06 98
17120.29 97
17121.53 99
17122.76 78
17124.00 86
17125.23 83
17126.47 106
17127.70 83
17128.94 86
17130.17 107
17131.41 95
17132.64 93
17133.88 96
17135.11 85
17136.35 95
17137.58 105
17138.82 108
17140.05 85
17141.29 92
17142.52 93
17143.76 90
17144.99 97
17146.23 78
17147.46 80
17148.70 99
17149.94 98
17151.17 73
17152.41 102
17153.64 80
17154.88 91
17156.12 101
17157.35 84
17158.59 76
17159.82 99
17161.06 89
17162.30 83
17163.53 88
17164.77 86
17166.00 83
17167.24 99
17168.48 82
17169.71 93
17170.95 77
17172.19 83
17173.42 92
17174.66 96
17175.90 79
17177.13 74
17178.37 93
17179.61 98
17180.84 83
17182.08 77
17183.32 82
17184.55 89
17185.79 74
17187.03 85
17188.26 91
17189.50 84
17190.74 84
17191.98 97
17193.21 83
17194.45 95
17195.69 86
17196.93 92
17198.16 66
17199.40 73
17200.64 75
17201.88 83
17203.11 80
17204.35 82
17205.59 90
17206.83 81
17208.06 79
17209.30 81
17210.54 94
17211.78 77
17213.02 87
17214.25 87
17215.49 81
17216.73 81
17217.97 93
17219.21 79
17220.44 81
17221.68 71
17222.92 84
17224.16 95
17225.40 82
17226.64 87
17227.87 65
17229.11 83
17230.35 92
17231.59 82
17232.83 71
17234.07 80
17235.31 72
17236.55 99
17237.78 89
17239.02 77
17240.26 69
17241.50 63
17242.74 79
17243.98 79
17245.22 80
17246.46 69
17247.70 97
17248.94 78
17250.18 66
17251.41 72
17252.65 79
17253.89 97
17255.13 89
17256.37 88
17257.61 70
17258.85 72
17260.09 85
17261.33 76
17262.57 66
17263.81 88
17265.05 63
17266.29 77
17267.53 87
17268.77 60
17270.01 77
17271.25 89
17272.49 65
17273.73 104
17274.97 77
17276.21 63
17277.45 76
17278.69 72
17279.93 94
17281.17 83
17282.41 77
17283.65 91
17284.89 75
17286.13 96
17287.38 84
17288.62 73
17289.86 81
17291.10 80
17292.34 93
17293.58 88
17294.82 76
17296.06 79
17297.30 82
17298.54 76
17299.78 76
17301.03 91
17302.27 73
17303.51 90
17304.75 98
17305.99 83
17307.23 78
17308.47 71
17309.71 75
17310.96 96
17312.20 71
17313.44 77
17314.68 77
17315.92 81
17317.16 90
17318.41 72
17319.65 74
17320.89 68
17322.13 85
17323.37 86
17324.62 81
17325.86 78
17327.10 85
17328.34 83
17329.58 90
17330.83 90
17332.07 64
17333.31 79
17334.55 86
17335.80 86
17337.04 68
17338.28 78
17339.52 88
17340.77 81
17342.01 84
17343.25 74
17344.49 77
17345.74 78
17346.98 76
17348.22 74
17349.46 81
17350.71 99
17351.95 73
17353.19 85
17354.44 80
17355.68 89
17356.92 85
17358.17 60
17359.41 70
17360.65 92
17361.90 92
17363.14 78
17364.38 63
17365.63 87
17366.87 88
17368.11 77
17369.36 72
17370.60 70
17371.84 96
17373.09 94
17374.33 88
17375.58 86
17376.82 77
17378.06 86
17379.31 89
17380.55 80
17381.80 75
17383.04 76
17384.28 73
17385.53 111
17386.77 81
17388.02 77
17389.26 69
17390.50 97
17391.75 84
17392.99 95
17394.24 91
17395.48 79
17396.73 92
17397.97 89
17399.22 78
17400.46 75
17401.71 85
17402.95 92
17404.20 95
17405.44 71
17406.69 83
17407.93 88
17409.18 92
17410.42 85
17411.67 87
17412.91 98
17414.16 92
17415.40 91
17416.65 88
17417.89 81
17419.14 75
17420.38 74
17421.63 91
17422.87 93
17424.12 81
17425.36 86
17426.61 85
17427.86 97
17429.10 81
17430.35 94
17431.59 95
17432.84 98
17434.08 91
17435.33 72
17436.58 107
17437.82 104
17439.07 85
17440.32 94
17441.56 85
17442.81 95
17444.05 94
17445.30 88
17446.55 80
17447.79 75
17449.04 89
17450.29 105
17451.53 94
17452.78 94
17454.03 81
17455.27 83
17456.52 84
17457.77 82
17459.01 83
17460.26 98
17461.51 95
17462.75 83
17464.00 81
17465.25 92
17466.49 82
17467.74 92
17468.99 99
17470.24 92
17471.48 76
17472.73 94
17473.98 106
17475.22 105
17476.47 95
17477.72 82
17478.97 120
17480.21 103
17481.46 96
17482.71 84
17483.96 89
17485.21 78
17486.45 88
17487.70 96
17488.95 101
17490.20 105
17491.44 94
17492.69 96
17493.94 93
17495.19 91
17496.44 104
17497.69 95
17498.93 87
17500.18 87
17501.43 90
17502.68 95
17503.93 97
17505.18 100
17506.42 92
17507.67 100
17508.92 94
17510.17 105
17511.42 105
17512.67 98
17513.92 99
17515.16 93
17516.41 106
17517.66 87
17518.91 98
17520.16 98
17521.41 99
17522.66 102
17523.91 97
17525.16 108
17526.41 101
17527.66 102
17528.90 95
17530.15 96
17531.40 124
17532.65 121
17533.90 101
17535.15 96
17536.40 103
17537.65 130
17538.90 98
17540.15 116
17541.40 105
17542.65 116
17543.90 109
17545.15 109
17546.40 111
17547.65 105
17548.90 101
17550.15 125
17551.40 120
17552.65 129
17553.90 109
17555.15 115
17556.40 123
17557.65 103
17558.90 102
17560.15 115
17561.40 112
17562.65 103
17563.90 117
17565.15 113
17566.40 103
17567.65 120
17568.91 127
17570.16 116
17571.41 115
17572.66 115
17573.91 112
17575.16 131
17576.41 119
17577.66 117
17578.91 128
17580.16 127
17581.42 124
17582.67 128
17583.92 124
17585.17 121
17586.42 109
17587.67 137
17588.92 127
17590.17 114
17591.43 129
17592.68 145
17593.93 126
17595.18 106
17596.43 134
17597.68 146
17598.94 127
17600.19 106
17601.44 133
17602.69 135
17603.94 128
17605.20 124
17606.45 129
17607.70 126
17608.95 117
17610.20 132
17611.46 136
17612.71 120
17613.96 115
17615.21 121
17616.47 141
17617.72 129
17618.97 134
17620.22 136
17621.48 147
17622.73 149
17623.98 130
17625.23 134
17626.49 123
17627.74 135
17628.99 133
17630.25 135
17631.50 140
17632.75 116
17634.00 131
17635.26 148
17636.51 121
17637.76 114
17639.02 127
17640.27 145
17641.52 105
17642.78 114
17644.03 135
17645.28 122
17646.54 125
17647.79 119
17649.04 137
17650.30 128
17651.55 123
17652.81 121
17654.06 123
17655.31 122
17656.57 113
17657.82 140
17659.08 119
17660.33 115
17661.58 108
17662.84 135
17664.09 121
17665.35 96
17666.60 107
17667.85 114
17669.11 125
17670.36 106
17671.62 99
17672.87 106
17674.13 121
17675.38 104
17676.64 110
17677.89 95
17679.14 107
17680.40 110
17681.65 109
17682.91 107
17684.16 95
17685.42 89
17686.67 109
17687.93 92
17689.18 97
17690.44 97
17691.69 109
17692.95 110
17694.20 98
17695.46 103
17696.71 114
17697.97 94
17699.22 103
17700.48 105
17701.74 87
17702.99 93
17704.25 107
17705.50 106
17706.76 71
17708.01 87
17709.27 89
17710.53 108
17711.78 76
17713.04 86
17714.29 92
17715.55 102
17716.80 88
17718.06 82
17719.32 92
17720.57 83
17721.83 106
17723.09 103
17724.34 92
17725.60 93
17726.85 89
17728.11 99
17729.37 98
17730.62 87
17731.88 86
17733.14 111
17734.39 95
17735.65 77
17736.91 96
17738.16 103
17739.42 86
17740.68 85
17741.93 88
17743.19 99
17744.45 67
17745.70 85
17746.96 94
17748.22 84
17749.48 63
17750.73 88
17751.99 100
17753.25 88
17754.51 59
17755.76 82
17757.02 98
17758.28 86
17759.53 70
17760.79 77
17762.05 101
17763.31 88
17764.57 90
17765.82 82
17767.08 84
17768.34 64
17769.60 99
17770.85 93
17772.11 88
17773.37 80
17774.63 88
17775.89 81
17777.14 82
17778.40 74
17779.66 90
17780.92 83
17782.18 68
17783.44 76
17784.69 90
17785.95 83
17787.21 86
17788.47 96
17789.73 93
17790.99 79
17792.25 82
17793.50 98
17794.76 72
17796.02 72
17797.28 73
17798.54 76
17799.80 85
17801.06 60
17802.32 74
17803.58 93
17804.83 77
17806.09 69
17807.35 68
17808.61 75
17809.87 73
17811.13 76
17812.39 63
17813.65 92
17814.91 72
17816.17 81
17817.43 70
17818.69 70
17819.95 65
17821.21 72
17822.47 78
17823.73 84
17824.99 72
17826.25 70
17827.51 78
17828.77 86
17830.03 66
17831.29 92
17832.55 82
17833.81 80
17835.07 78
17836.33 54
17837.59 66
17838.85 73
17840.11 82
17841.37 68
17842.63 75
17843.89 74
17845.15 86
17846.41 66
17847.67 75
17848.93 65
17850.19 79
17851.45 57
17852.71 72
17853.98 70
17855.24 60
17856.50 65
17857.76 77
17859.02 75
17860.28 74
17861.54 64
17862.80 64
17864.06 60
17865.32 51
17866.59 70
17867.85 51
17869.11 72
17870.37 73
17871.63 58
17872.89 74
17874.15 75
17875.42 65
17876.68 74
17877.94 62
17879.20 71
17880.46 79
17881.73 74
17882.99 66
17884.25 61
17885.51 68
17886.77 71
17888.04 85
17889.30 85
17890.56 75
17891.82 74
17893.08 61
17894.35 61
17895.61 72
17896.87 60
17898.13 72
17899.40 60
17900.66 60
17901.92 65
17903.18 52
17904.45 62
17905.71 64
17906.97 74
17908.23 51
17909.50 68
17910.76 64
17912.02 89
17913.29 68
17914.55 65
17915.81 63
17917.07 70
17918.34 68
17919.60 66
17920.86 60
17922.13 66
17923.39 66
17924.65 78
17925.92 70
17927.18 67
17928.44 65
17929.71 70
17930.97 68
17932.24 67
17933.50 79
17934.76 76
17936.03 73
17937.29 59
17938.55 76
17939.82 73
17941.08 59
17942.35 65
17943.61 58
17944.87 72
17946.14 61
17947.40 58
17948.67 65
17949.93 59
17951.19 53
17952.46 68
17953.72 61
17954.99 64
17956.25 52
17957.52 59
17958.78 60
17960.05 63
17961.31 64
17962.58 78
17963.84 88
17965.10 56
17966.37 56
17967.63 56
17968.90 66
17970.16 63
17971.43 66
17972.69 50
17973.96 70
17975.22 52
17976.49 69
17977.76 62
17979.02 55
17980.29 62
17981.55 61
17982.82 72
17984.08 63
17985.35 70
17986.61 63
17987.88 58
17989.14 64
17990.41 75
17991.68 56
17992.94 67
17994.21 64
17995.47 64
17996.74 61
17998.00 65
17999.27 60
18000.54 59
18001.80 79
18003.07 57
18004.34 65
18005.60 58
18006.87 63
18008.13 73
18009.40 69
18010.67 55
18011.93 71
18013.20 58
18014.47 68
18015.73 65
18017.00 61
18018.27 55
18019.53 86
18020.80 75
18022.07 62
18023.33 61
18024.60 59
18025.87 59
18027.13 49
18028.40 80
18029.67 64
18030.93 64
18032.20 53
18033.47 59
18034.74 71
18036.00 64
18037.27 62
18038.54 68
18039.81 77
18041.07 73
18042.34 60
18043.61 63
18044.88 70
18046.14 58
18047.41 75
18048.68 75
18049.95 66
18051.21 70
18052.48 58
18053.75 62
18055.02 74
18056.29 68
18057.55 83
18058.82 72
18060.09 59
18061.36 58
18062.63 62
18063.90 75
18065.16 64
18066.43 69
18067.70 69
18068.97 73
18070.24 58
18071.51 56
18072.77 64
18074.04 68
18075.31 58
18076.58 70
18077.85 64
18079.12 68
18080.39 65
18081.66 58
18082.92 66
18084.19 68
18085.46 70
18086.73 55
18088.00 69
18089.27 68
18090.54 73
18091.81 70
18093.08 68
18094.35 71
18095.62 72
18096.89 73
18098.16 58
18099.42 61
18100.69 71
18101.96 68
18103.23 70
18104.50 64
18105.77 62
18107.04 66
18108.31 74
18109.58 66
18110.85 55
18112.12 78
18113.39 69
18114.66 76
18115.93 68
18117.20 62
18118.47 61
18119.74 58
18121.01 68
18122.28 68
18123.55 75
18124.82 63
18126.09 67
18127.36 70
18128.64 75
18129.91 63
18131.18 70
18132.45 60
18133.72 78
18134.99 65
18136.26 73
18137.53 61
18138.80 64
18140.07 69
18141.34 80
18142.61 60
18143.89 59
18145.16 60
18146.43 58
18147.70 62
18148.97 64
18150.24 64
18151.51 63
18152.78 82
18154.06 70
18155.33 56
18156.60 54
18157.87 90
18159.14 71
18160.41 63
18161.69 71
18162.96 60
18164.23 69
18165.50 54
18166.77 65
18168.04 51
18169.32 76
18170.59 67
18171.86 66
18173.13 56
18174.40 57
18175.68 59
18176.95 74
18178.22 71
18179.49 69
18180.77 69
18182.04 67
18183.31 53
18184.58 61
18185.86 64
18187.13 55
18188.40 67
18189.67 66
18190.95 63
18192.22 53
18193.49 62
18194.76 64
18196.04 62
18197.31 72
18198.58 65
18199.86 71
18201.13 68
18202.40 71
18203.68 61
18204.95 74
18206.22 60
18207.50 66
18208.77 58
18210.04 59
18211.32 64
18212.59 64
18213.86 63
18215.14 65
18216.41 58
18217.68 58
18218.96 55
18220.23 58
18221.51 68
18222.78 72
18224.05 69
18225.33 60
18226.60 77
18227.87 74
18229.15 69
18230.42 73
18231.70 75
18232.97 57
18234.25 58
18235.52 71
18236.79 65
18238.07 60
18239.34 69
18240.62 63
18241.89 78
18243.17 62
18244.44 67
18245.72 68
18246.99 55
18248.26 74
18249.54 63
18250.81 59
18252.09 58
18253.36 49
18254.64 59
18255.91 65
18257.19 59
18258.46 69
18259.74 62
18261.01 63
18262.29 50
18263.57 49
18264.84 67
18266.12 68
18267.39 65
18268.67 54
18269.94 78
18271.22 61
18272.49 70
18273.77 56
18275.04 44
18276.32 72
18277.60 75
18278.87 67
18280.15 68
18281.42 50
18282.70 57
18283.98 75
18285.25 64
18286.53 63
18287.80 61
18289.08 72
18290.36 65
18291.63 65
18292.91 54
18294.18 64
18295.46 58
18296.74 66
18298.01 61
18299.29 60
18300.57 59
18301.84 68
18303.12 71
18304.40 70
18305.67 64
18306.95 74
18308.23 73
18309.50 56
18310.78 63
18312.06 70
18313.34 76
18314.61 59
18315.89 69
18317.17 53
18318.44 60
18319.72 71
18321.00 71
18322.28 66
18323.55 55
18324.83 56
18326.11 66
18327.39 87
18328.66 49
18329.94 55
18331.22 73
18332.50 68
18333.77 66
18335.05 61
18336.33 71
18337.61 60
18338.88 70
18340.16 64
18341.44 66
18342.72 64
18344.00 72
18345.27 66
18346.55 79
18347.83 56
18349.11 62
18350.39 69
18351.67 67
18352.94 60
18354.22 60
18355.50 74
18356.78 83
18358.06 63
18359.34 65
18360.62 64
18361.89 67
18363.17 71
18364.45 58
18365.73 68
18367.01 66
18368.29 65
18369.57 62
18370.85 62
18372.13 61
18373.40 66
18374.68 74
18375.96 57
18377.24 69
18378.52 53
18379.80 56
18381.08 68
18382.36 64
18383.64 61
18384.92 67
18386.20 60
18387.48 68
18388.76 61
18390.04 55
18391.32 56
18392.60 64
18393.88 61
18395.16 67
18396.44 52
18397.72 55
18399.00 53
18400.28 68
18401.56 64
18402.84 56
18404.12 72
18405.40 61
18406.68 54
18407.96 67
18409.24 66
18410.52 59
18411.80 58
18413.08 59
18414.36 80
18415.64 59
18416.92 71
18418.20 65
18419.48 58
18420.76 56
18422.04 59
18423.32 69
18424.61 64
18425.89 57
18427.17 64
18428.45 71
18429.73 60
18431.01 62
18432.29 49
18433.57 62
18434.85 73
18436.14 63
18437.42 46
18438.70 49
18439.98 69
18441.26 68
18442.54 59
18443.82 51
18445.11 58
18446.39 55
18447.67 67
18448.95 54
18450.23 59
18451.51 48
18452.80 59
18454.08 61
18455.36 54
18456.64 57
18457.92 49
18459.21 74
18460.49 57
18461.77 55
18463.05 59
18464.33 70
18465.62 68
18466.90 66
18468.18 63
18469.46 61
18470.75 66
18472.03 71
18473.31 50
18474.59 45
18475.88 64
18477.16 55
18478.44 63
18479.73 55
18481.01 48
18482.29 57
18483.57 59
18484.86 71
18486.14 55
18487.42 54
18488.71 57
18489.99 58
18491.27 53
18492.56 57
18493.84 58
18495.12 57
18496.41 66
18497.69 67
18498.97 62
18500.26 55
18501.54 54
18502.82 67
18504.11 56
18505.39 45
18506.67 52
18507.96 50
18509.24 57
18510.53 60
18511.81 43
18513.09 57
18514.38 62
18515.66 50
18516.95 60
18518.23 61
18519.51 71
18520.80 62
18522.08 47
18523.37 54
18524.65 61
18525.94 61
18527.22 59
18528.51 58
18529.79 58
18531.07 63
18532.36 64
18533.64 66
18534.93 59
18536.21 67
18537.50 46
18538.78 68
18540.07 57
18541.35 50
18542.64 49
18543.92 42
18545.21 51
18546.49 48
18547.78 53
18549.06 58
18550.35 61
18551.63 59
18552.92 47
18554.20 51
18555.49 60
18556.78 55
18558.06 65
18559.35 50
18560.63 55
18561.92 50
18563.20 55
18564.49 74
18565.77 57
18567.06 54
18568.35 68
18569.63 70
18570.92 59
18572.20 48
18573.49 46
18574.78 75
18576.06 57
18577.35 55
18578.64 64
18579.92 57
18581.21 65
18582.49 49
18583.78 54
18585.07 53
18586.35 62
18587.64 72
18588.93 62
18590.21 58
18591.50 63
18592.79 58
18594.07 76
18595.36 59
18596.65 66
18597.93 75
18599.22 67
18600.51 55
18601.80 50
18603.08 57
18604.37 65
18605.66 72
18606.94 58
18608.23 62
18609.52 56
18610.81 68
18612.09 59
18613.38 55
18614.67 55
18615.96 59
18617.24 60
18618.53 70
18619.82 60
18621.11 45
18622.39 51
18623.68 59
18624.97 61
18626.26 56
18627.55 40
18628.83 63
18630.12 60
18631.41 49
18632.70 55
18633.99 67
18635.27 67
18636.56 59
18637.85 62
18639.14 50
18640.43 59
18641.72 47
18643.00 50
18644.29 53
18645.58 51
18646.87 59
18648.16 50
18649.45 67
18650.74 52
18652.02 62
18653.31 43
18654.60 60
18655.89 67
18657.18 44
18658.47 58
18659.76 58
18661.05 50
18662.34 56
18663.63 57
18664.91 55
18666.20 56
18667.49 52
18668.78 45
18670.07 54
18671.36 50
18672.65 56
18673.94 69
18675.23 55
18676.52 58
18677.81 56
18679.10 56
18680.39 44
18681.68 49
18682.97 50
18684.26 58
18685.55 67
18686.84 43
18688.13 60
18689.42 55
18690.71 55
18692.00 54
18693.29 59
18694.58 60
18695.87 54
18697.16 55
18698.45 53
18699.74 58
18701.03 60
18702.32 56
18703.61 59
18704.90 40
18706.19 49
18707.48 52
18708.78 59
18710.07 59
18711.36 51
18712.65 62
18713.94 48
18715.23 47
18716.52 64
18717.81 72
18719.10 53
18720.39 55
18721.69 50
18722.98 60
18724.27 65
18725.56 47
18726.85 58
18728.14 59
18729.43 57
18730.72 52
18732.02 60
18733.31 47
18734.60 52
18735.89 63
18737.18 68
18738.47 57
18739.77 56
18741.06 58
18742.35 55
18743.64 59
18744.93 43
18746.23 52
18747.52 45
18748.81 66
18750.10 55
18751.39 69
18752.69 45
18753.98 60
18755.27 65
18756.56 40
18757.86 51
18759.15 64
18760.44 52
18761.73 49
18763.03 57
18764.32 43
18765.61 49
18766.90 49
18768.20 54
18769.49 51
18770.78 57
18772.08 36
18773.37 49
18774.66 57
18775.96 61
18777.25 53
18778.54 50
18779.83 38
18781.13 49
18782.42 51
18783.71 44
18785.01 58
18786.30 57
18787.59 45
18788.89 50
18790.18 55
18791.48 51
18792.77 53
18794.06 57
18795.36 53
18796.65 43
18797.94 49
18799.24 48
18800.53 63
18801.83 46
18803.12 47
18804.41 51
18805.71 49
18807.00 47
18808.30 41
18809.59 57
18810.88 38
18812.18 51
18813.47 50
18814.77 47
18816.06 35
18817.36 55
18818.65 46
18819.95 55
18821.24 47
18822.54 50
18823.83 57
18825.12 47
18826.42 59
18827.71 47
18829.01 44
18830.30 55
18831.60 50
18832.89 55
18834.19 52
18835.48 50
18836.78 63
18838.07 62
18839.37 49
18840.67 47
18841.96 49
18843.26 41
18844.55 45
18845.85 55
18847.14 52
18848.44 60
18849.73 49
18851.03 49
18852.33 45
18853.62 61
18854.92 55
18856.21 58
18857.51 51
18858.80 49
18860.10 53
18861.40 45
18862.69 54
18863.99 53
18865.28 48
18866.58 52
18867.88 64
18869.17 49
18870.47 54
18871.77 47
18873.06 50
18874.36 47
18875.66 50
18876.95 44
18878.25 55
18879.55 49
18880.84 55
18882.14 62
18883.44 46
18884.73 55
18886.03 57
18887.33 63
18888.62 38
18889.92 59
18891.22 58
18892.51 60
18893.81 38
18895.11 60
18896.41 46
18897.70 52
18899.00 51
18900.30 50
18901.59 50
18902.89 42
18904.19 54
18905.49 55
18906.78 57
18908.08 50
18909.38 49
18910.68 41
18911.98 53
18913.27 52
18914.57 51
18915.87 54
18917.17 54
18918.46 50
18919.76 54
18921.06 46
18922.36 50
18923.66 57
18924.96 57
18926.25 52
18927.55 42
18928.85 67
18930.15 56
18931.45 52
18932.75 48
18934.04 57
18935.34 52
18936.64 44
18937.94 52
18939.24 53
18940.54 48
18941.84 41
18943.13 58
18944.43 61
18945.73 52
18947.03 43
18948.33 70
18949.63 59
18950.93 68
18952.23 35
18953.53 54
18954.83 50
18956.13 61
18957.42 42
18958.72 55
18960.02 51
18961.32 48
18962.62 46
18963.92 50
18965.22 44
18966.52 41
18967.82 52
18969.12 56
18970.42 46
18971.72 48
18973.02 66
18974.32 39
18975.62 49
18976.92 48
18978.22 54
18979.52 46
18980.82 51
18982.12 50
18983.42 42
18984.72 59
18986.02 48
18987.32 66
18988.62 45
18989.92 43
18991.22 59
18992.52 64
18993.82 42
18995.12 54
18996.42 49
18997.73 59
18999.03 60
19000.33 47
19001.63 47
19002.93 54
19004.23 55
19005.53 46
19006.83 45
19008.13 44
19009.43 51
19010.73 50
19012.04 60
19013.34 39
19014.64 50
19015.94 55
19017.24 66
19018.54 51
19019.84 45
19021.15 55
19022.45 63
19023.75 54
19025.05 37
19026.35 48
19027.65 54
19028.96 50
19030.26 50
19031.56 53
19032.86 36
19034.16 59
19035.47 49
19036.77 50
19038.07 53
19039.37 45
19040.67 53
19041.98 59
19043.28 47
19044.58 42
19045.88 46
19047.18 61
19048.49 58
19049.79 37
19051.09 56
19052.39 46
19053.70 60
19055.00 45
19056.30 43
19057.61 36
19058.91 44
19060.21 52
19061.51 51
19062.82 56
19064.12 43
19065.42 49
19066.73 54
19068.03 50
19069.33 47
19070.64 54
19071.94 52
19073.24 47
19074.55 43
19075.85 51
19077.15 52
19078.46 60
19079.76 63
19081.06 42
19082.37 49
19083.67 51
19084.97 55
19086.28 49
19087.58 48
19088.89 53
19090.19 59
19091.49 47
19092.80 48
19094.10 47
19095.40 48
19096.71 41
19098.01 44
19099.32 44
19100.62 41
19101.93 60
19103.23 55
19104.53 60
19105.84 49
19107.14 46
19108.45 50
19109.75 58
19111.06 38
19112.36 35
19113.67 55
19114.97 49
19116.28 52
19117.58 65
19118.89 56
19120.19 51
19121.49 62
19122.80 46
19124.10 61
19125.41 44
19126.72 69
19128.02 55
19129.33 66
19130.63 53
19131.94 47
19133.24 57
19134.55 58
19135.85 55
19137.16 58
19138.46 36
19139.77 61
19141.07 59
19142.38 49
19143.69 41
19144.99 44
19146.30 65
19147.60 62
19148.91 50
19150.21 38
19151.52 50
19152.83 53
19154.13 47
19155.44 49
19156.75 51
19158.05 47
19159.36 51
19160.66 48
19161.97 39
19163.28 55
19164.58 57
19165.89 62
19167.20 59
19168.50 52
19169.81 44
19171.12 60
19172.42 59
19173.73 40
19175.04 34
19176.34 58
19177.65 64
19178.96 38
19180.26 42
19181.57 56
19182.88 66
19184.18 59
19185.49 45
19186.80 55
19188.11 54
19189.41 41
19190.72 50
19192.03 51
19193.33 42
19194.64 45
19195.95 71
19197.26 64
19198.56 50
19199.87 43
19201.18 55
19202.49 53
19203.80 34
19205.10 42
19206.41 49
19207.72 56
19209.03 41
19210.34 55
19211.64 47
19212.95 52
19214.26 53
19215.57 59
19216.88 57
19218.18 34
19219.49 57
19220.80 62
19222.11 46
19223.42 42
19224.73 48
19226.03 64
19227.34 49
19228.65 38
19229.96 42
19231.27 59
19232.58 50
19233.89 41
19235.19 48
19236.50 51
19237.81 52
19239.12 48
19240.43 51
19241.74 57
19243.05 41
19244.36 47
19245.67 50
19246.98 49
19248.29 38
19249.59 47
19250.90 66
19252.21 47
19253.52 52
19254.83 47
19256.14 59
19257.45 56
19258.76 57
19260.07 44
19261.38 48
19262.69 53
19264.00 51
19265.31 50
19266.62 45
19267.93 43
19269.24 51
19270.55 53
19271.86 46
19273.17 42
19274.48 53
19275.79 51
19277.10 44
19278.41 47
19279.72 58
19281.03 49
19282.34 57
19283.65 49
19284.96 49
19286.27 51
19287.58 44
19288.89 41
19290.21 53
19291.52 35
19292.83 47
19294.14 57
19295.45 49
19296.76 46
19298.07 48
19299.38 43
19300.69 51
19302.00 42
19303.31 43
19304.63 45
19305.94 54
19307.25 43
19308.56 43
19309.87 48
19311.18 49
19312.49 41
19313.81 51
19315.12 50
19316.43 49
19317.74 52
19319.05 47
19320.36 48
19321.68 44
19322.99 39
19324.30 53
19325.61 51
19326.92 44
19328.23 39
19329.55 45
19330.86 34
19332.17 37
19333.48 54
19334.80 47
19336.11 48
19337.42 49
19338.73 51
19340.04 62
19341.36 48
19342.67 39
19343.98 52
19345.29 52
19346.61 51
19347.92 45
19349.23 56
19350.55 37
19351.86 40
19353.17 43
19354.48 42
19355.80 53
19357.11 44
19358.42 40
19359.74 50
19361.05 55
19362.36 46
19363.68 50
19364.99 41
19366.30 52
19367.62 45
19368.93 56
19370.24 59
19371.56 39
19372.87 52
19374.18 50
19375.50 56
19376.81 39
19378.12 55
19379.44 44
19380.75 50
19382.06 40
19383.38 48
19384.69 53
19386.01 43
19387.32 47
19388.63 55
19389.95 54
19391.26 49
19392.58 44
19393.89 60
19395.21 42
19396.52 36
19397.83 38
19399.15 48
19400.46 55
19401.78 38
19403.09 51
19404.41 57
19405.72 48
19407.04 56
19408.35 51
19409.66 52
19410.98 46
19412.29 59
19413.61 54
19414.92 57
19416.24 47
19417.55 47
19418.87 53
19420.18 56
19421.50 45
19422.81 53
19424.13 62
19425.45 61
19426.76 49
19428.08 53
19429.39 47
19430.71 44
19432.02 58
19433.34 49
19434.65 53
19435.97 40
19437.28 63
19438.60 46
19439.92 61
19441.23 47
19442.55 48
19443.86 54
19445.18 51
19446.50 47
19447.81 47
19449.13 57
19450.44 43
19451.76 71
19453.08 51
19454.39 52
19455.71 48
19457.03 47
19458.34 57
19459.66 48
19460.97 40
19462.29 46
19463.61 59
19464.92 51
19466.24 49
19467.56 43
19468.87 52
19470.19 36
19471.51 47
19472.83 49
19474.14 56
19475.46 42
19476.78 40
19478.09 50
19479.41 59
19480.73 35
19482.04 41
19483.36 60
19484.68 47
19486.00 42
19487.31 49
19488.63 50
19489.95 50
19491.27 41
19492.58 39
19493.90 56
19495.22 49
19496.54 55
19497.85 41
19499.17 57
19500.49 53
19501.81 50
19503.13 56
19504.44 54
19505.76 41
19507.08 44
19508.40 54
19509.72 51
19511.03 44
19512.35 43
19513.67 55
19514.99 50
19516.31 40
19517.63 53
19518.94 56
19520.26 40
19521.58 44
19522.90 48
19524.22 42
19525.54 47
19526.86 56
19528.18 42
19529.49 50
19530.81 41
19532.13 60
19533.45 48
19534.77 39
19536.09 53
19537.41 48
19538.73 42
19540.05 47
19541.37 37
19542.68 49
19544.00 40
19545.32 38
19546.64 41
19547.96 47
19549.28 41
19550.60 39
19551.92 53
19553.24 44
19554.56 47
19555.88 42
19557.20 53
19558.52 53
19559.84 51
19561.16 49
19562.48 47
19563.80 41
19565.12 56
19566.44 43
19567.76 43
19569.08 40
19570.40 56
19571.72 62
19573.04 52
19574.36 43
19575.68 56
19577.00 50
19578.32 56
19579.64 47
19580.96 58
19582.28 46
19583.60 65
19584.92 44
19586.24 50
19587.57 48
19588.89 44
19590.21 47
19591.53 46
19592.85 49
19594.17 47
19595.49 53
19596.81 51
19598.13 44
19599.45 37
19600.78 47
19602.10 47
19603.42 49
19604.74 51
19606.06 53
19607.38 46
19608.70 47
19610.03 52
19611.35 48
19612.67 34
19613.99 49
19615.31 52
19616.63 53
19617.96 53
19619.28 48
19620.60 47
19621.92 36
19623.24 48
19624.57 49
19625.89 37
19627.21 48
19628.53 41
19629.85 56
19631.18 53
19632.50 50
19633.82 42
19635.14 51
19636.47 48
19637.79 48
19639.11 48
19640.43 44
19641.76 44
19643.08 43
19644.40 47
19645.72 37
19647.05 42
19648.37 45
19649.69 44
19651.02 42
19652.34 48
19653.66 44
19654.98 47
19656.31 55
19657.63 39
19658.95 50
19660.28 51
19661.60 37
19662.92 42
19664.25 53
19665.57 51
19666.89 43
19668.22 51
19669.54 39
19670.86 57
19672.19 44
19673.51 42
19674.84 50
19676.16 52
19677.48 43
19678.81 54
19680.13 38
19681.45 50
19682.78 57
19684.10 53
19685.43 42
19686.75 42
19688.08 47
19689.40 38
19690.72 45
19692.05 37
19693.37 49
19694.70 48
19696.02 50
19697.35 31
19698.67 53
19699.99 52
19701.32 46
19702.64 57
19703.97 39
19705.29 37
19706.62 42
19707.94 53
19709.27 49
19710.59 43
19711.92 38
19713.24 50
19714.57 39
19715.89 50
19717.22 44
19718.54 46
19719.87 46
19721.19 43
19722.52 40
19723.84 42
19725.17 41
19726.50 51
19727.82 54
19729.15 59
19730.47 47
19731.80 46
19733.12 44
19734.45 57
19735.77 51
19737.10 47
19738.43 56
19739.75 41
19741.08 51
19742.40 40
19743.73 51
19745.06 51
19746.38 58
19747.71 38
19749.03 56
19750.36 45
19751.69 44
19753.01 46
19754.34 35
19755.67 53
19756.99 51
19758.32 50
19759.65 48
19760.97 48
19762.30 45
19763.63 45
19764.95 49
19766.28 33
19767.61 52
19768.93 49
19770.26 53
19771.59 35
19772.91 49
19774.24 36
19775.57 40
19776.90 44
19778.22 51
19779.55 39
19780.88 57
19782.20 48
19783.53 47
19784.86 43
19786.19 46
19787.51 39
19788.84 48
19790.17 52
19791.50 40
19792.83 47
19794.15 28
19795.48 60
19796.81 53
19798.14 65
19799.46 42
19800.79 50
19802.12 48
19803.45 47
19804.78 52
19806.10 42
19807.43 55
19808.76 43
19810.09 58
19811.42 48
19812.75 49
19814.07 40
19815.40 50
19816.73 53
19818.06 48
19819.39 39
19820.72 49
19822.05 46
19823.37 39
19824.70 37
19826.03 38
19827.36 42
19828.69 46
19830.02 47
19831.35 44
19832.68 63
19834.01 38
19835.33 50
19836.66 46
19837.99 62
19839.32 52
19840.65 49
19841.98 57
19843.31 39
19844.64 45
19845.97 60
19847.30 47
19848.63 43
19849.96 44
19851.29 51
19852.62 55
19853.95 42
19855.28 47
19856.61 49
19857.94 51
19859.27 50
19860.60 43
19861.93 49
19863.26 52
19864.59 50
19865.92 46
19867.25 44
19868.58 58
19869.91 45
19871.24 43
19872.57 45
19873.90 59
19875.23 54
19876.56 67
19877.89 55
19879.22 46
19880.55 61
19881.88 55
19883.21 57
19884.54 36
19885.87 49
19887.21 42
19888.54 54
19889.87 43
19891.20 45
19892.53 48
19893.86 36
19895.19 56
19896.52 51
19897.85 42
19899.18 47
19900.52 53
19901.85 57
19903.18 40
19904.51 52
19905.84 47
19907.17 44
19908.50 54
19909.84 45
19911.17 51
19912.50 44
19913.83 52
19915.16 43
19916.50 57
19917.83 37
19919.16 53
19920.49 43
19921.82 53
19923.16 45
19924.49 46
19925.82 45
19927.15 39
19928.48 44
19929.82 42
19931.15 50
19932.48 51
19933.81 53
19935.15 41
19936.48 51
19937.81 44
19939.14 50
19940.48 49
19941.81 43
19943.14 48
19944.47 54
19945.81 44
19947.14 39
19948.47 42
19949.81 48
19951.14 54
19952.47 49
19953.81 48
19955.14 42
19956.47 55
19957.80 34
19959.14 43
19960.47 53
19961.80 45
19963.14 52
19964.47 47
19965.80 50
19967.14 44
19968.47 38
19969.81 56
19971.14 52
19972.47 46
19973.81 40
19975.14 57
19976.47 47
19977.81 37
19979.14 50
19980.48 39
19981.81 42
19983.14 52
19984.48 40
19985.81 48
19987.15 54
19988.48 44
19989.82 40
19991.15 54
19992.48 55
19993.82 50
19995.15 36
19996.49 45
19997.82 34
19999.16 57
20000.49 54
20001.83 49
20003.16 45
20004.50 37
20005.83 58
20007.17 58
20008.50 49
20009.84 48
20011.17 57
20012.51 42
20013.84 43
20015.18 52
20016.51 52
20017.85 41
20019.18 51
20020.52 40
20021.85 49
20023.19 41
20024.52 47
20025.86 51
20027.19 35
20028.53 41
20029.86 42
20031.20 57
20032.54 50
20033.87 40
20035.21 33
20036.54 47
20037.88 47
20039.22 49
20040.55 53
20041.89 53
20043.22 43
20044.56 46
20045.90 48
20047.23 43
20048.57 46
20049.90 57
20051.24 49
20052.58 48
20053.91 54
20055.25 49
20056.59 55
20057.92 42
20059.26 48
20060.60 41
20061.93 56
20063.27 41
20064.61 52
20065.94 46
20067.28 44
20068.62 37
20069.95 53
20071.29 56
20072.63 36
20073.97 45
20075.30 47
20076.64 60
20077.98 37
20079.31 50
20080.65 54
20081.99 50
20083.33 40
20084.66 57
20086.00 45
20087.34 44
20088.68 41
20090.01 54
20091.35 49
20092.69 45
20094.03 45
20095.37 52
20096.70 57
20098.04 44
20099.38 54
20100.72 41
20102.06 60
20103.39 56
20104.73 45
20106.07 46
20107.41 45
20108.75 53
20110.08 53
20111.42 47
20112.76 31
20114.10 48
20115.44 55
20116.78 45
20118.12 49
20119.45 50
20120.79 38
20122.13 41
20123.47 49
20124.81 56
20126.15 45
20127.49 52
