# Supplementary material for: MALDI-TOF MS typing enables the classification of brewing yeasts of the genus Saccharomyces to major beer styles
Source: PLoS One. 2017 Aug 9;12(8):e0181694. doi: 10.1371/journal.pone.0181694 (PMC5549903; doi:10.1371/journal.pone.0181694)
Supplement: S9 File — The directory includes 90 raw files and was zipped to “.zip”; the folder has three strains with 30 spectra per strain; S1 Text explains the raw files with an example and Table 1 represents the yeast strains used within the experiment. (ZIP) [file pone.0181694.s012.zip › 25-27/30284-8J5-Lag-Lag-Lag-YPG-18h-E-E_2016-09-20_2_0_E5_1.dat]

1999.90 1480
2000.32 1534
2000.75 1544
2001.17 1426
2001.59 1475
2002.01 1482
2002.43 1530
2002.86 1520
2003.28 1536
2003.70 1457
2004.12 1391
2004.54 1408
2004.97 1378
2005.39 1426
2005.81 1391
2006.23 1424
2006.66 1464
2007.08 1440
2007.50 1430
2007.92 1363
2008.35 1443
2008.77 1467
2009.19 1437
2009.61 1428
2010.04 1442
2010.46 1370
2010.88 1339
2011.31 1347
2011.73 1340
2012.15 1321
2012.57 1362
2013.00 1377
2013.42 1361
2013.84 1360
2014.27 1320
2014.69 1396
2015.11 1407
2015.54 1331
2015.96 1393
2016.38 1510
2016.81 1453
2017.23 1430
2017.65 1409
2018.08 1467
2018.50 1500
2018.93 1558
2019.35 1567
2019.77 1508
2020.20 1521
2020.62 1402
2021.04 1411
2021.47 1416
2021.89 1389
2022.32 1424
2022.74 1417
2023.17 1457
2023.59 1454
2024.01 1427
2024.44 1351
2024.86 1409
2025.29 1391
2025.71 1392
2026.14 1375
2026.56 1350
2026.98 1392
2027.41 1406
2027.83 1383
2028.26 1366
2028.68 1368
2029.11 1381
2029.53 1402
2029.96 1362
2030.38 1322
2030.81 1270
2031.23 1353
2031.66 1383
2032.08 1342
2032.51 1382
2032.93 1377
2033.36 1327
2033.78 1361
2034.21 1364
2034.63 1342
2035.06 1341
2035.49 1263
2035.91 1288
2036.34 1326
2036.76 1340
2037.19 1419
2037.61 1486
2038.04 1449
2038.47 1461
2038.89 1408
2039.32 1377
2039.74 1397
2040.17 1365
2040.59 1479
2041.02 1466
2041.45 1404
2041.87 1415
2042.30 1336
2042.73 1321
2043.15 1371
2043.58 1319
2044.00 1373
2044.43 1356
2044.86 1378
2045.28 1425
2045.71 1428
2046.14 1426
2046.56 1499
2046.99 1455
2047.42 1434
2047.84 1435
2048.27 1416
2048.70 1412
2049.12 1463
2049.55 1384
2049.98 1364
2050.40 1397
2050.83 1364
2051.26 1329
2051.69 1364
2052.11 1381
2052.54 1399
2052.97 1351
2053.40 1360
2053.82 1343
2054.25 1429
2054.68 1403
2055.10 1420
2055.53 1468
2055.96 1452
2056.39 1493
2056.82 1498
2057.24 1547
2057.67 1580
2058.10 1615
2058.53 1631
2058.95 1623
2059.38 1567
2059.81 1511
2060.24 1528
2060.67 1407
2061.09 1459
2061.52 1442
2061.95 1442
2062.38 1444
2062.81 1456
2063.24 1462
2063.66 1491
2064.09 1491
2064.52 1534
2064.95 1553
2065.38 1538
2065.81 1652
2066.24 1586
2066.66 1609
2067.09 1666
2067.52 1606
2067.95 1620
2068.38 1525
2068.81 1544
2069.24 1465
2069.67 1444
2070.10 1428
2070.52 1464
2070.95 1409
2071.38 1351
2071.81 1357
2072.24 1427
2072.67 1358
2073.10 1417
2073.53 1405
2073.96 1450
2074.39 1475
2074.82 1434
2075.25 1434
2075.68 1425
2076.11 1443
2076.54 1474
2076.97 1456
2077.40 1443
2077.83 1396
2078.26 1453
2078.69 1482
2079.12 1454
2079.55 1471
2079.98 1494
2080.41 1630
2080.84 1533
2081.27 1500
2081.70 1473
2082.13 1498
2082.56 1488
2082.99 1523
2083.42 1444
2083.85 1418
2084.28 1381
2084.71 1398
2085.14 1354
2085.57 1343
2086.00 1323
2086.43 1327
2086.86 1375
2087.29 1396
2087.73 1411
2088.16 1335
2088.59 1384
2089.02 1404
2089.45 1404
2089.88 1332
2090.31 1326
2090.74 1369
2091.17 1357
2091.61 1302
2092.04 1300
2092.47 1334
2092.90 1305
2093.33 1367
2093.76 1391
2094.19 1366
2094.63 1332
2095.06 1393
2095.49 1378
2095.92 1317
2096.35 1360
2096.78 1389
2097.22 1358
2097.65 1313
2098.08 1336
2098.51 1262
2098.94 1252
2099.38 1234
2099.81 1320
2100.24 1310
2100.67 1368
2101.11 1314
2101.54 1393
2101.97 1323
2102.40 1320
2102.83 1376
2103.27 1309
2103.70 1325
2104.13 1331
2104.56 1297
2105.00 1328
2105.43 1359
2105.86 1413
2106.30 1364
2106.73 1374
2107.16 1431
2107.59 1380
2108.03 1363
2108.46 1361
2108.89 1392
2109.33 1308
2109.76 1345
2110.19 1374
2110.63 1303
2111.06 1321
2111.49 1321
2111.93 1346
2112.36 1429
2112.79 1474
2113.23 1379
2113.66 1404
2114.09 1393
2114.53 1359
2114.96 1325
2115.40 1390
2115.83 1365
2116.26 1307
2116.70 1320
2117.13 1237
2117.56 1256
2118.00 1270
2118.43 1320
2118.87 1272
2119.30 1272
2119.73 1289
2120.17 1308
2120.60 1288
2121.04 1335
2121.47 1302
2121.91 1307
2122.34 1302
2122.78 1373
2123.21 1351
2123.64 1352
2124.08 1327
2124.51 1307
2124.95 1326
2125.38 1298
2125.82 1313
2126.25 1369
2126.69 1351
2127.12 1332
2127.56 1322
2127.99 1366
2128.43 1450
2128.86 1467
2129.30 1481
2129.73 1526
2130.17 1618
2130.60 1629
2131.04 1612
2131.47 1574
2131.91 1576
2132.35 1538
2132.78 1564
2133.22 1520
2133.65 1431
2134.09 1489
2134.52 1438
2134.96 1424
2135.40 1369
2135.83 1355
2136.27 1369
2136.70 1377
2137.14 1330
2137.57 1339
2138.01 1372
2138.45 1468
2138.88 1452
2139.32 1390
2139.76 1397
2140.19 1283
2140.63 1299
2141.06 1329
2141.50 1332
2141.94 1339
2142.37 1275
2142.81 1384
2143.25 1346
2143.68 1406
2144.12 1342
2144.56 1404
2144.99 1326
2145.43 1349
2145.87 1298
2146.30 1306
2146.74 1361
2147.18 1381
2147.62 1462
2148.05 1476
2148.49 1462
2148.93 1581
2149.36 1637
2149.80 1718
2150.24 1750
2150.68 1727
2151.11 1787
2151.55 1742
2151.99 1719
2152.43 1597
2152.86 1596
2153.30 1551
2153.74 1521
2154.18 1493
2154.61 1447
2155.05 1471
2155.49 1427
2155.93 1431
2156.37 1478
2156.80 1415
2157.24 1463
2157.68 1417
2158.12 1359
2158.56 1418
2158.99 1454
2159.43 1486
2159.87 1451
2160.31 1484
2160.75 1441
2161.19 1434
2161.62 1414
2162.06 1467
2162.50 1377
2162.94 1396
2163.38 1393
2163.82 1525
2164.26 1501
2164.69 1548
2165.13 1578
2165.57 1613
2166.01 1609
2166.45 1696
2166.89 1746
2167.33 1653
2167.77 1575
2168.21 1624
2168.65 1588
2169.08 1586
2169.52 1534
2169.96 1575
2170.40 1578
2170.84 1519
2171.28 1550
2171.72 1540
2172.16 1529
2172.60 1521
2173.04 1525
2173.48 1544
2173.92 1575
2174.36 1573
2174.80 1592
2175.24 1618
2175.68 1551
2176.12 1576
2176.56 1578
2177.00 1633
2177.44 1572
2177.88 1511
2178.32 1590
2178.76 1550
2179.20 1574
2179.64 1525
2180.08 1519
2180.52 1465
2180.96 1444
2181.40 1408
2181.84 1444
2182.28 1423
2182.72 1403
2183.16 1382
2183.60 1394
2184.04 1423
2184.48 1388
2184.93 1335
2185.37 1394
2185.81 1398
2186.25 1426
2186.69 1445
2187.13 1486
2187.57 1543
2188.01 1523
2188.45 1450
2188.89 1483
2189.34 1496
2189.78 1480
2190.22 1474
2190.66 1540
2191.10 1465
2191.54 1398
2191.98 1404
2192.43 1427
2192.87 1441
2193.31 1356
2193.75 1411
2194.19 1497
2194.63 1486
2195.08 1555
2195.52 1579
2195.96 1564
2196.40 1499
2196.84 1485
2197.29 1508
2197.73 1481
2198.17 1465
2198.61 1484
2199.06 1451
2199.50 1479
2199.94 1450
2200.38 1426
2200.82 1393
2201.27 1404
2201.71 1412
2202.15 1389
2202.59 1396
2203.04 1444
2203.48 1405
2203.92 1430
2204.37 1411
2204.81 1413
2205.25 1400
2205.69 1451
2206.14 1484
2206.58 1493
2207.02 1462
2207.47 1505
2207.91 1521
2208.35 1450
2208.80 1445
2209.24 1510
2209.68 1546
2210.13 1560
2210.57 1603
2211.01 1651
2211.46 1551
2211.90 1564
2212.34 1590
2212.79 1576
2213.23 1554
2213.67 1572
2214.12 1604
2214.56 1507
2215.01 1452
2215.45 1509
2215.89 1441
2216.34 1461
2216.78 1419
2217.23 1413
2217.67 1459
2218.11 1398
2218.56 1319
2219.00 1373
2219.45 1433
2219.89 1424
2220.34 1489
2220.78 1488
2221.22 1415
2221.67 1497
2222.11 1553
2222.56 1538
2223.00 1521
2223.45 1535
2223.89 1560
2224.34 1560
2224.78 1605
2225.23 1622
2225.67 1565
2226.12 1505
2226.56 1528
2227.01 1616
2227.45 1566
2227.90 1541
2228.34 1515
2228.79 1558
2229.23 1523
2229.68 1520
2230.12 1497
2230.57 1597
2231.01 1564
2231.46 1465
2231.90 1542
2232.35 1476
2232.80 1552
2233.24 1520
2233.69 1622
2234.13 1539
2234.58 1536
2235.02 1535
2235.47 1414
2235.92 1480
2236.36 1457
2236.81 1438
2237.25 1415
2237.70 1405
2238.15 1424
2238.59 1445
2239.04 1440
2239.49 1426
2239.93 1383
2240.38 1444
2240.82 1423
2241.27 1393
2241.72 1381
2242.16 1409
2242.61 1441
2243.06 1391
2243.50 1399
2243.95 1412
2244.40 1386
2244.84 1419
2245.29 1381
2245.74 1397
2246.19 1352
2246.63 1334
2247.08 1339
2247.53 1346
2247.97 1438
2248.42 1355
2248.87 1348
2249.32 1404
2249.76 1331
2250.21 1350
2250.66 1376
2251.10 1429
2251.55 1400
2252.00 1354
2252.45 1365
2252.89 1382
2253.34 1376
2253.79 1458
2254.24 1458
2254.69 1464
2255.13 1486
2255.58 1549
2256.03 1449
2256.48 1392
2256.93 1420
2257.37 1405
2257.82 1408
2258.27 1428
2258.72 1435
2259.17 1412
2259.61 1402
2260.06 1444
2260.51 1518
2260.96 1512
2261.41 1521
2261.86 1584
2262.31 1670
2262.75 1626
2263.20 1597
2263.65 1592
2264.10 1591
2264.55 1598
2265.00 1581
2265.45 1516
2265.90 1535
2266.34 1518
2266.79 1581
2267.24 1561
2267.69 1466
2268.14 1522
2268.59 1496
2269.04 1596
2269.49 1579
2269.94 1607
2270.39 1544
2270.84 1497
2271.29 1526
2271.74 1503
2272.18 1458
2272.63 1552
2273.08 1599
2273.53 1567
2273.98 1607
2274.43 1715
2274.88 1758
2275.33 1953
2275.78 2048
2276.23 1979
2276.68 2024
2277.13 2107
2277.58 2131
2278.03 2093
2278.48 2060
2278.93 1955
2279.38 1883
2279.83 1741
2280.28 1677
2280.73 1720
2281.19 1651
2281.64 1552
2282.09 1508
2282.54 1473
2282.99 1492
2283.44 1483
2283.89 1483
2284.34 1472
2284.79 1452
2285.24 1428
2285.69 1433
2286.14 1421
2286.59 1442
2287.04 1424
2287.50 1431
2287.95 1501
2288.40 1477
2288.85 1594
2289.30 1612
2289.75 1678
2290.20 1660
2290.65 1709
2291.11 1835
2291.56 1832
2292.01 1818
2292.46 1852
2292.91 1865
2293.36 1857
2293.82 1827
2294.27 1826
2294.72 1815
2295.17 1746
2295.62 1723
2296.07 1703
2296.53 1593
2296.98 1520
2297.43 1506
2297.88 1529
2298.33 1506
2298.79 1468
2299.24 1513
2299.69 1516
2300.14 1409
2300.60 1352
2301.05 1402
2301.50 1381
2301.95 1343
2302.41 1334
2302.86 1423
2303.31 1400
2303.76 1392
2304.22 1363
2304.67 1416
2305.12 1348
2305.57 1381
2306.03 1441
2306.48 1439
2306.93 1370
2307.39 1419
2307.84 1489
2308.29 1519
2308.75 1518
2309.20 1528
2309.65 1485
2310.11 1564
2310.56 1511
2311.01 1496
2311.47 1583
2311.92 1570
2312.37 1479
2312.83 1526
2313.28 1508
2313.73 1500
2314.19 1480
2314.64 1518
2315.09 1555
2315.55 1537
2316.00 1478
2316.46 1507
2316.91 1525
2317.36 1518
2317.82 1504
2318.27 1556
2318.73 1522
2319.18 1557
2319.63 1513
2320.09 1504
2320.54 1435
2321.00 1556
2321.45 1647
2321.91 1581
2322.36 1530
2322.82 1585
2323.27 1536
2323.72 1559
2324.18 1575
2324.63 1727
2325.09 1884
2325.54 1895
2326.00 1925
2326.45 1914
2326.91 1837
2327.36 1834
2327.82 1751
2328.27 1700
2328.73 1662
2329.18 1624
2329.64 1545
2330.09 1500
2330.55 1499
2331.00 1475
2331.46 1430
2331.92 1489
2332.37 1431
2332.83 1385
2333.28 1462
2333.74 1485
2334.19 1390
2334.65 1437
2335.10 1417
2335.56 1446
2336.02 1436
2336.47 1428
2336.93 1517
2337.38 1459
2337.84 1503
2338.30 1488
2338.75 1482
2339.21 1436
2339.66 1427
2340.12 1432
2340.58 1522
2341.03 1565
2341.49 1548
2341.95 1535
2342.40 1535
2342.86 1462
2343.32 1408
2343.77 1452
2344.23 1490
2344.68 1453
2345.14 1425
2345.60 1421
2346.06 1474
2346.51 1546
2346.97 1543
2347.43 1526
2347.88 1521
2348.34 1585
2348.80 1530
2349.25 1584
2349.71 1575
2350.17 1545
2350.63 1521
2351.08 1485
2351.54 1516
2352.00 1423
2352.46 1519
2352.91 1435
2353.37 1395
2353.83 1460
2354.29 1502
2354.74 1311
2355.20 1408
2355.66 1391
2356.12 1427
2356.57 1332
2357.03 1391
2357.49 1519
2357.95 1494
2358.41 1393
2358.86 1486
2359.32 1534
2359.78 1447
2360.24 1472
2360.70 1525
2361.15 1620
2361.61 1542
2362.07 1520
2362.53 1529
2362.99 1563
2363.45 1607
2363.91 1573
2364.36 1486
2364.82 1570
2365.28 1535
2365.74 1521
2366.20 1559
2366.66 1561
2367.12 1586
2367.57 1614
2368.03 1541
2368.49 1563
2368.95 1613
2369.41 1573
2369.87 1537
2370.33 1535
2370.79 1480
2371.25 1404
2371.71 1425
2372.17 1364
2372.63 1354
2373.09 1389
2373.54 1412
2374.00 1428
2374.46 1538
2374.92 1545
2375.38 1556
2375.84 1579
2376.30 1595
2376.76 1623
2377.22 1621
2377.68 1592
2378.14 1631
2378.60 1652
2379.06 1616
2379.52 1591
2379.98 1574
2380.44 1602
2380.90 1491
2381.36 1439
2381.82 1424
2382.28 1418
2382.74 1465
2383.20 1381
2383.66 1400
2384.12 1410
2384.59 1415
2385.05 1444
2385.51 1414
2385.97 1424
2386.43 1382
2386.89 1426
2387.35 1458
2387.81 1462
2388.27 1392
2388.73 1446
2389.19 1446
2389.65 1452
2390.12 1499
2390.58 1479
2391.04 1462
2391.50 1491
2391.96 1519
2392.42 1439
2392.88 1427
2393.34 1435
2393.81 1412
2394.27 1416
2394.73 1361
2395.19 1275
2395.65 1381
2396.11 1439
2396.57 1399
2397.04 1410
2397.50 1477
2397.96 1443
2398.42 1448
2398.88 1475
2399.35 1400
2399.81 1503
2400.27 1485
2400.73 1408
2401.19 1436
2401.66 1364
2402.12 1406
2402.58 1302
2403.04 1329
2403.51 1402
2403.97 1406
2404.43 1347
2404.89 1404
2405.36 1399
2405.82 1376
2406.28 1412
2406.74 1416
2407.21 1435
2407.67 1389
2408.13 1337
2408.59 1370
2409.06 1364
2409.52 1389
2409.98 1399
2410.45 1333
2410.91 1276
2411.37 1295
2411.84 1301
2412.30 1315
2412.76 1311
2413.23 1337
2413.69 1413
2414.15 1342
2414.62 1370
2415.08 1394
2415.54 1373
2416.01 1361
2416.47 1341
2416.93 1425
2417.40 1432
2417.86 1458
2418.32 1442
2418.79 1506
2419.25 1481
2419.72 1425
2420.18 1434
2420.64 1469
2421.11 1498
2421.57 1412
2422.04 1443
2422.50 1461
2422.96 1566
2423.43 1557
2423.89 1509
2424.36 1569
2424.82 1584
2425.29 1567
2425.75 1607
2426.22 1601
2426.68 1530
2427.15 1511
2427.61 1536
2428.07 1491
2428.54 1454
2429.00 1427
2429.47 1421
2429.93 1363
2430.40 1311
2430.86 1379
2431.33 1348
2431.79 1323
2432.26 1401
2432.72 1340
2433.19 1355
2433.65 1378
2434.12 1354
2434.59 1351
2435.05 1375
2435.52 1362
2435.98 1445
2436.45 1442
2436.91 1377
2437.38 1401
2437.84 1498
2438.31 1531
2438.78 1495
2439.24 1519
2439.71 1542
2440.17 1533
2440.64 1470
2441.10 1493
2441.57 1554
2442.04 1632
2442.50 1547
2442.97 1481
2443.44 1483
2443.90 1490
2444.37 1494
2444.83 1458
2445.30 1346
2445.77 1392
2446.23 1458
2446.70 1403
2447.17 1380
2447.63 1373
2448.10 1302
2448.57 1329
2449.03 1313
2449.50 1365
2449.97 1434
2450.43 1437
2450.90 1360
2451.37 1346
2451.83 1298
2452.30 1361
2452.77 1341
2453.24 1375
2453.70 1374
2454.17 1349
2454.64 1332
2455.10 1290
2455.57 1323
2456.04 1317
2456.51 1283
2456.97 1307
2457.44 1318
2457.91 1303
2458.38 1279
2458.84 1327
2459.31 1319
2459.78 1329
2460.25 1421
2460.72 1440
2461.18 1353
2461.65 1289
2462.12 1360
2462.59 1370
2463.06 1352
2463.52 1331
2463.99 1335
2464.46 1466
2464.93 1410
2465.40 1388
2465.86 1365
2466.33 1387
2466.80 1406
2467.27 1444
2467.74 1430
2468.21 1455
2468.68 1417
2469.14 1459
2469.61 1430
2470.08 1375
2470.55 1421
2471.02 1459
2471.49 1453
2471.96 1390
2472.43 1397
2472.90 1411
2473.36 1372
2473.83 1364
2474.30 1393
2474.77 1296
2475.24 1363
2475.71 1353
2476.18 1351
2476.65 1381
2477.12 1368
2477.59 1367
2478.06 1409
2478.53 1391
2479.00 1343
2479.47 1359
2479.94 1369
2480.41 1332
2480.87 1355
2481.34 1296
2481.81 1313
2482.28 1361
2482.75 1364
2483.22 1305
2483.69 1336
2484.16 1304
2484.63 1284
2485.10 1363
2485.57 1410
2486.05 1468
2486.52 1495
2486.99 1488
2487.46 1510
2487.93 1567
2488.40 1603
2488.87 1592
2489.34 1546
2489.81 1513
2490.28 1467
2490.75 1481
2491.22 1424
2491.69 1479
2492.16 1485
2492.63 1463
2493.10 1340
2493.58 1389
2494.05 1444
2494.52 1428
2494.99 1398
2495.46 1441
2495.93 1416
2496.40 1368
2496.87 1392
2497.34 1400
2497.82 1417
2498.29 1404
2498.76 1343
2499.23 1353
2499.70 1356
2500.17 1398
2500.64 1357
2501.12 1348
2501.59 1330
2502.06 1325
2502.53 1323
2503.00 1318
2503.48 1357
2503.95 1339
2504.42 1340
2504.89 1302
2505.36 1334
2505.84 1392
2506.31 1420
2506.78 1380
2507.25 1405
2507.72 1395
2508.20 1393
2508.67 1436
2509.14 1480
2509.61 1548
2510.09 1457
2510.56 1577
2511.03 1578
2511.50 1557
2511.98 1601
2512.45 1664
2512.92 1652
2513.40 1690
2513.87 1660
2514.34 1598
2514.81 1604
2515.29 1535
2515.76 1551
2516.23 1491
2516.71 1473
2517.18 1394
2517.65 1470
2518.13 1561
2518.60 1466
2519.07 1490
2519.55 1500
2520.02 1479
2520.49 1444
2520.97 1403
2521.44 1357
2521.91 1413
2522.39 1394
2522.86 1342
2523.34 1369
2523.81 1396
2524.28 1391
2524.76 1417
2525.23 1409
2525.70 1437
2526.18 1496
2526.65 1551
2527.13 1572
2527.60 1531
2528.08 1587
2528.55 1610
2529.02 1603
2529.50 1559
2529.97 1567
2530.45 1573
2530.92 1496
2531.40 1417
2531.87 1519
2532.34 1478
2532.82 1500
2533.29 1427
2533.77 1486
2534.24 1453
2534.72 1441
2535.19 1354
2535.67 1428
2536.14 1475
2536.62 1511
2537.09 1505
2537.57 1445
2538.04 1565
2538.52 1562
2538.99 1518
2539.47 1496
2539.94 1483
2540.42 1515
2540.90 1499
2541.37 1484
2541.85 1438
2542.32 1484
2542.80 1439
2543.27 1396
2543.75 1390
2544.22 1459
2544.70 1487
2545.18 1490
2545.65 1485
2546.13 1470
2546.60 1480
2547.08 1570
2547.56 1613
2548.03 1614
2548.51 1634
2548.98 1678
2549.46 1720
2549.94 1705
2550.41 1713
2550.89 1733
2551.37 1788
2551.84 1747
2552.32 1703
2552.80 1631
2553.27 1615
2553.75 1625
2554.23 1614
2554.70 1569
2555.18 1551
2555.66 1629
2556.13 1603
2556.61 1588
2557.09 1540
2557.56 1541
2558.04 1524
2558.52 1438
2558.99 1482
2559.47 1473
2559.95 1438
2560.43 1413
2560.90 1376
2561.38 1387
2561.86 1364
2562.33 1316
2562.81 1408
2563.29 1384
2563.77 1373
2564.25 1364
2564.72 1305
2565.20 1347
2565.68 1342
2566.16 1340
2566.63 1389
2567.11 1374
2567.59 1434
2568.07 1383
2568.55 1380
2569.02 1340
2569.50 1368
2569.98 1372
2570.46 1305
2570.94 1312
2571.41 1294
2571.89 1345
2572.37 1352
2572.85 1308
2573.33 1363
2573.81 1379
2574.28 1361
2574.76 1364
2575.24 1368
2575.72 1383
2576.20 1412
2576.68 1391
2577.16 1437
2577.64 1397
2578.11 1396
2578.59 1400
2579.07 1356
2579.55 1396
2580.03 1421
2580.51 1383
2580.99 1392
2581.47 1412
2581.95 1387
2582.43 1336
2582.91 1302
2583.39 1312
2583.86 1293
2584.34 1324
2584.82 1375
2585.30 1362
2585.78 1354
2586.26 1378
2586.74 1367
2587.22 1366
2587.70 1371
2588.18 1395
2588.66 1329
2589.14 1339
2589.62 1403
2590.10 1384
2590.58 1400
2591.06 1426
2591.54 1456
2592.02 1367
2592.50 1439
2592.98 1425
2593.46 1368
2593.94 1336
2594.42 1370
2594.90 1348
2595.38 1322
2595.86 1402
2596.35 1364
2596.83 1273
2597.31 1333
2597.79 1357
2598.27 1363
2598.75 1346
2599.23 1343
2599.71 1330
2600.19 1360
2600.67 1314
2601.15 1339
2601.63 1269
2602.12 1268
2602.60 1326
2603.08 1325
2603.56 1315
2604.04 1319
2604.52 1318
2605.00 1327
2605.48 1307
2605.97 1277
2606.45 1316
2606.93 1293
2607.41 1327
2607.89 1323
2608.37 1303
2608.86 1330
2609.34 1363
2609.82 1319
2610.30 1297
2610.78 1344
2611.26 1358
2611.75 1384
2612.23 1351
2612.71 1366
2613.19 1388
2613.68 1363
2614.16 1405
2614.64 1369
2615.12 1392
2615.60 1330
2616.09 1332
2616.57 1322
2617.05 1332
2617.53 1406
2618.02 1357
2618.50 1301
2618.98 1337
2619.46 1368
2619.95 1339
2620.43 1314
2620.91 1347
2621.40 1331
2621.88 1423
2622.36 1360
2622.85 1354
2623.33 1281
2623.81 1279
2624.29 1234
2624.78 1304
2625.26 1280
2625.74 1397
2626.23 1406
2626.71 1331
2627.19 1363
2627.68 1314
2628.16 1338
2628.64 1352
2629.13 1356
2629.61 1366
2630.10 1425
2630.58 1419
2631.06 1429
2631.55 1456
2632.03 1381
2632.51 1372
2633.00 1380
2633.48 1354
2633.97 1295
2634.45 1326
2634.94 1402
2635.42 1365
2635.90 1326
2636.39 1295
2636.87 1281
2637.36 1274
2637.84 1293
2638.33 1316
2638.81 1291
2639.29 1288
2639.78 1284
2640.26 1351
2640.75 1285
2641.23 1342
2641.72 1326
2642.20 1334
2642.69 1339
2643.17 1248
2643.66 1320
2644.14 1324
2644.63 1339
2645.11 1340
2645.60 1344
2646.08 1322
2646.57 1348
2647.05 1269
2647.54 1295
2648.02 1375
2648.51 1334
2648.99 1327
2649.48 1316
2649.97 1275
2650.45 1330
2650.94 1386
2651.42 1343
2651.91 1355
2652.39 1368
2652.88 1370
2653.37 1333
2653.85 1322
2654.34 1329
2654.82 1372
2655.31 1311
2655.80 1373
2656.28 1364
2656.77 1346
2657.25 1378
2657.74 1369
2658.23 1341
2658.71 1325
2659.20 1328
2659.69 1305
2660.17 1285
2660.66 1231
2661.14 1253
2661.63 1303
2662.12 1373
2662.60 1284
2663.09 1298
2663.58 1350
2664.06 1310
2664.55 1371
2665.04 1404
2665.53 1363
2666.01 1358
2666.50 1375
2666.99 1360
2667.47 1360
2667.96 1343
2668.45 1324
2668.94 1358
2669.42 1387
2669.91 1353
2670.40 1385
2670.88 1374
2671.37 1402
2671.86 1404
2672.35 1446
2672.83 1456
2673.32 1502
2673.81 1523
2674.30 1566
2674.79 1489
2675.27 1484
2675.76 1500
2676.25 1527
2676.74 1576
2677.23 1591
2677.71 1418
2678.20 1516
2678.69 1437
2679.18 1412
2679.67 1413
2680.15 1394
2680.64 1356
2681.13 1357
2681.62 1320
2682.11 1308
2682.60 1402
2683.08 1385
2683.57 1394
2684.06 1475
2684.55 1422
2685.04 1482
2685.53 1464
2686.02 1375
2686.51 1439
2686.99 1418
2687.48 1457
2687.97 1464
2688.46 1423
2688.95 1339
2689.44 1365
2689.93 1405
2690.42 1388
2690.91 1357
2691.40 1382
2691.89 1373
2692.38 1457
2692.87 1373
2693.35 1339
2693.84 1398
2694.33 1404
2694.82 1443
2695.31 1399
2695.80 1388
2696.29 1357
2696.78 1350
2697.27 1386
2697.76 1362
2698.25 1387
2698.74 1398
2699.23 1364
2699.72 1350
2700.21 1362
2700.70 1337
2701.19 1291
2701.68 1361
2702.17 1397
2702.66 1357
2703.15 1417
2703.64 1424
2704.13 1388
2704.62 1357
2705.12 1287
2705.61 1354
2706.10 1381
2706.59 1348
2707.08 1385
2707.57 1326
2708.06 1309
2708.55 1282
2709.04 1278
2709.53 1293
2710.02 1350
2710.51 1337
2711.01 1289
2711.50 1306
2711.99 1307
2712.48 1363
2712.97 1358
2713.46 1324
2713.95 1274
2714.44 1359
2714.94 1400
2715.43 1288
2715.92 1345
2716.41 1263
2716.90 1257
2717.39 1277
2717.89 1302
2718.38 1349
2718.87 1335
2719.36 1307
2719.85 1371
2720.34 1441
2720.84 1437
2721.33 1378
2721.82 1363
2722.31 1404
2722.80 1434
2723.30 1391
2723.79 1315
2724.28 1367
2724.77 1419
2725.27 1362
2725.76 1269
2726.25 1295
2726.74 1291
2727.24 1370
2727.73 1368
2728.22 1338
2728.71 1290
2729.21 1305
2729.70 1311
2730.19 1283
2730.69 1316
2731.18 1327
2731.67 1287
2732.16 1319
2732.66 1320
2733.15 1345
2733.64 1326
2734.14 1429
2734.63 1377
2735.12 1378
2735.62 1418
2736.11 1409
2736.60 1439
2737.10 1418
2737.59 1411
2738.08 1524
2738.58 1520
2739.07 1506
2739.56 1461
2740.06 1485
2740.55 1452
2741.05 1409
2741.54 1429
2742.03 1309
2742.53 1373
2743.02 1361
2743.52 1389
2744.01 1362
2744.50 1381
2745.00 1373
2745.49 1350
2745.99 1328
2746.48 1313
2746.97 1258
2747.47 1321
2747.96 1333
2748.46 1329
2748.95 1385
2749.45 1345
2749.94 1382
2750.44 1275
2750.93 1345
2751.43 1317
2751.92 1357
2752.42 1316
2752.91 1375
2753.41 1295
2753.90 1292
2754.40 1327
2754.89 1313
2755.39 1370
2755.88 1355
2756.38 1313
2756.87 1308
2757.37 1325
2757.86 1263
2758.36 1256
2758.85 1294
2759.35 1259
2759.84 1269
2760.34 1331
2760.83 1378
2761.33 1313
2761.83 1322
2762.32 1330
2762.82 1375
2763.31 1380
2763.81 1380
2764.30 1345
2764.80 1333
2765.30 1291
2765.79 1329
2766.29 1387
2766.78 1303
2767.28 1284
2767.78 1353
2768.27 1378
2768.77 1371
2769.27 1370
2769.76 1368
2770.26 1376
2770.76 1312
2771.25 1358
2771.75 1361
2772.24 1369
2772.74 1387
2773.24 1397
2773.73 1406
2774.23 1337
2774.73 1362
2775.23 1430
2775.72 1390
2776.22 1377
2776.72 1389
2777.21 1391
2777.71 1394
2778.21 1424
2778.70 1371
2779.20 1323
2779.70 1383
2780.20 1398
2780.69 1376
2781.19 1404
2781.69 1369
2782.19 1318
2782.68 1316
2783.18 1294
2783.68 1341
2784.18 1292
2784.67 1293
2785.17 1357
2785.67 1360
2786.17 1343
2786.67 1357
2787.16 1363
2787.66 1295
2788.16 1270
2788.66 1242
2789.16 1281
2789.65 1283
2790.15 1255
2790.65 1295
2791.15 1327
2791.65 1341
2792.15 1291
2792.64 1364
2793.14 1333
2793.64 1362
2794.14 1349
2794.64 1373
2795.14 1432
2795.64 1426
2796.13 1464
2796.63 1437
2797.13 1458
2797.63 1467
2798.13 1458
2798.63 1461
2799.13 1490
2799.63 1423
2800.13 1344
2800.62 1405
2801.12 1426
2801.62 1426
2802.12 1426
2802.62 1322
2803.12 1355
2803.62 1320
2804.12 1372
2804.62 1367
2805.12 1262
2805.62 1266
2806.12 1286
2806.62 1338
2807.12 1335
2807.62 1313
2808.12 1310
2808.62 1379
2809.12 1396
2809.62 1415
2810.12 1394
2810.62 1489
2811.12 1474
2811.62 1495
2812.12 1490
2812.62 1551
2813.12 1548
2813.62 1562
2814.12 1627
2814.62 1607
2815.12 1600
2815.62 1516
2816.12 1541
2816.62 1526
2817.12 1402
2817.62 1390
2818.12 1382
2818.62 1412
2819.12 1402
2819.63 1393
2820.13 1401
2820.63 1356
2821.13 1364
2821.63 1310
2822.13 1374
2822.63 1444
2823.13 1367
2823.63 1348
2824.13 1308
2824.64 1348
2825.14 1411
2825.64 1407
2826.14 1363
2826.64 1256
2827.14 1258
2827.64 1302
2828.15 1282
2828.65 1269
2829.15 1285
2829.65 1281
2830.15 1263
2830.65 1270
2831.16 1292
2831.66 1308
2832.16 1364
2832.66 1428
2833.16 1401
2833.67 1383
2834.17 1342
2834.67 1400
2835.17 1404
2835.68 1395
2836.18 1434
2836.68 1417
2837.18 1404
2837.68 1393
2838.19 1407
2838.69 1390
2839.19 1343
2839.70 1381
2840.20 1337
2840.70 1420
2841.20 1392
2841.71 1444
2842.21 1472
2842.71 1399
2843.21 1435
2843.72 1419
2844.22 1447
2844.72 1446
2845.23 1430
2845.73 1437
2846.23 1432
2846.74 1511
2847.24 1540
2847.74 1620
2848.25 1687
2848.75 1690
2849.25 1566
2849.76 1519
2850.26 1511
2850.76 1575
2851.27 1476
2851.77 1486
2852.28 1449
2852.78 1446
2853.28 1403
2853.79 1383
2854.29 1320
2854.79 1320
2855.30 1332
2855.80 1343
2856.31 1383
2856.81 1353
2857.31 1428
2857.82 1357
2858.32 1368
2858.83 1422
2859.33 1420
2859.84 1417
2860.34 1358
2860.85 1365
2861.35 1397
2861.85 1422
2862.36 1383
2862.86 1436
2863.37 1475
2863.87 1443
2864.38 1353
2864.88 1343
2865.39 1418
2865.89 1381
2866.40 1379
2866.90 1317
2867.41 1303
2867.91 1351
2868.42 1359
2868.92 1346
2869.43 1388
2869.93 1401
2870.44 1346
2870.94 1418
2871.45 1367
2871.96 1373
2872.46 1443
2872.97 1447
2873.47 1458
2873.98 1503
2874.48 1472
2874.99 1433
2875.49 1412
2876.00 1417
2876.51 1421
2877.01 1428
2877.52 1397
2878.02 1391
2878.53 1381
2879.04 1374
2879.54 1379
2880.05 1398
2880.55 1419
2881.06 1387
2881.57 1357
2882.07 1395
2882.58 1434
2883.09 1448
2883.59 1442
2884.10 1527
2884.61 1554
2885.11 1461
2885.62 1525
2886.13 1602
2886.63 1668
2887.14 1652
2887.65 1666
2888.15 1680
2888.66 1719
2889.17 1740
2889.67 1699
2890.18 1625
2890.69 1609
2891.20 1622
2891.70 1613
2892.21 1658
2892.72 1677
2893.22 1657
2893.73 1625
2894.24 1618
2894.75 1642
2895.25 1703
2895.76 1704
2896.27 1692
2896.78 1796
2897.29 1753
2897.79 1706
2898.30 1684
2898.81 1698
2899.32 1602
2899.82 1619
2900.33 1553
2900.84 1526
2901.35 1541
2901.86 1617
2902.36 1586
2902.87 1586
2903.38 1541
2903.89 1528
2904.40 1490
2904.91 1532
2905.41 1458
2905.92 1451
2906.43 1449
2906.94 1441
2907.45 1416
2907.96 1427
2908.47 1438
2908.97 1430
2909.48 1418
2909.99 1415
2910.50 1423
2911.01 1405
2911.52 1456
2912.03 1431
2912.54 1392
2913.05 1389
2913.55 1379
2914.06 1492
2914.57 1485
2915.08 1437
2915.59 1451
2916.10 1434
2916.61 1408
2917.12 1390
2917.63 1423
2918.14 1409
2918.65 1387
2919.16 1339
2919.67 1458
2920.18 1484
2920.69 1358
2921.20 1401
2921.71 1466
2922.22 1492
2922.73 1500
2923.24 1590
2923.75 1563
2924.26 1634
2924.77 1683
2925.28 1641
2925.79 1571
2926.30 1642
2926.81 1609
2927.32 1622
2927.83 1595
2928.34 1561
2928.85 1513
2929.36 1498
2929.87 1495
2930.38 1460
2930.89 1394
2931.40 1441
2931.91 1412
2932.42 1407
2932.93 1428
2933.45 1404
2933.96 1352
2934.47 1379
2934.98 1365
2935.49 1387
2936.00 1432
2936.51 1427
2937.02 1449
2937.53 1536
2938.04 1577
2938.56 1577
2939.07 1623
2939.58 1715
2940.09 1803
2940.60 1916
2941.11 1982
2941.62 2044
2942.14 2085
2942.65 2084
2943.16 1975
2943.67 1859
2944.18 1779
2944.70 1762
2945.21 1706
2945.72 1771
2946.23 1673
2946.74 1647
2947.26 1625
2947.77 1575
2948.28 1578
2948.79 1549
2949.30 1472
2949.82 1457
2950.33 1461
2950.84 1448
2951.35 1397
2951.87 1331
2952.38 1317
2952.89 1325
2953.40 1318
2953.92 1324
2954.43 1392
2954.94 1401
2955.45 1461
2955.97 1386
2956.48 1416
2956.99 1403
2957.51 1354
2958.02 1396
2958.53 1394
2959.04 1414
2959.56 1410
2960.07 1397
2960.58 1435
2961.10 1453
2961.61 1493
2962.12 1568
2962.64 1538
2963.15 1553
2963.66 1593
2964.18 1624
2964.69 1631
2965.21 1644
2965.72 1655
2966.23 1585
2966.75 1569
2967.26 1615
2967.77 1544
2968.29 1457
2968.80 1512
2969.32 1567
2969.83 1569
2970.34 1545
2970.86 1445
2971.37 1489
2971.89 1500
2972.40 1460
2972.91 1510
2973.43 1524
2973.94 1512
2974.46 1462
2974.97 1445
2975.49 1479
2976.00 1508
2976.52 1550
2977.03 1544
2977.55 1534
2978.06 1534
2978.57 1605
2979.09 1523
2979.60 1560
2980.12 1581
2980.63 1637
2981.15 1695
2981.66 1704
2982.18 1672
2982.69 1692
2983.21 1681
2983.73 1760
2984.24 1720
2984.76 1724
2985.27 1742
2985.79 1779
2986.30 1793
2986.82 1851
2987.33 1822
2987.85 1813
2988.36 1836
2988.88 1869
2989.40 1793
2989.91 1884
2990.43 1898
2990.94 1800
2991.46 1825
2991.97 1891
2992.49 1853
2993.01 1812
2993.52 1826
2994.04 1793
2994.55 1879
2995.07 1892
2995.59 1927
2996.10 1962
2996.62 2051
2997.14 2158
2997.65 2209
2998.17 2210
2998.69 2285
2999.20 2295
2999.72 2246
3000.24 2236
3000.75 2223
3001.27 2382
3001.79 2570
3002.30 2711
3002.82 2950
3003.34 3320
3003.85 3816
3004.37 4302
3004.89 4619
3005.40 4969
3005.92 5139
3006.44 4951
3006.96 4855
3007.47 4467
3007.99 4063
3008.51 3591
3009.03 3125
3009.54 2777
3010.06 2497
3010.58 2352
3011.10 2167
3011.61 2103
3012.13 1960
3012.65 1835
3013.17 1857
3013.68 1893
3014.20 1910
3014.72 1885
3015.24 1912
3015.76 1943
3016.27 1923
3016.79 1799
3017.31 1899
3017.83 1779
3018.35 1850
3018.86 1803
3019.38 1812
3019.90 1755
3020.42 1792
3020.94 1806
3021.46 1780
3021.97 1777
3022.49 1864
3023.01 1904
3023.53 1898
3024.05 1933
3024.57 1918
3025.09 1973
3025.61 1952
3026.12 1911
3026.64 1792
3027.16 1872
3027.68 1864
3028.20 1778
3028.72 1750
3029.24 1681
3029.76 1649
3030.28 1672
3030.80 1640
3031.32 1580
3031.84 1634
3032.35 1602
3032.87 1686
3033.39 1661
3033.91 1715
3034.43 1647
3034.95 1726
3035.47 1758
3035.99 1711
3036.51 1716
3037.03 1743
3037.55 1709
3038.07 1662
3038.59 1706
3039.11 1590
3039.63 1643
3040.15 1621
3040.67 1601
3041.19 1578
3041.71 1627
3042.23 1616
3042.75 1586
3043.27 1648
3043.79 1596
3044.31 1596
3044.83 1622
3045.35 1589
3045.87 1556
3046.40 1536
3046.92 1608
3047.44 1628
3047.96 1614
3048.48 1602
3049.00 1546
3049.52 1593
3050.04 1575
3050.56 1449
3051.08 1538
3051.60 1493
3052.12 1500
3052.65 1549
3053.17 1544
3053.69 1531
3054.21 1534
3054.73 1495
3055.25 1542
3055.77 1504
3056.30 1543
3056.82 1565
3057.34 1516
3057.86 1494
3058.38 1497
3058.90 1547
3059.42 1535
3059.95 1589
3060.47 1607
3060.99 1631
3061.51 1615
3062.03 1607
3062.56 1614
3063.08 1660
3063.60 1591
3064.12 1604
3064.64 1734
3065.17 1716
3065.69 1750
3066.21 1884
3066.73 1826
3067.26 1843
3067.78 1878
3068.30 1911
3068.82 1900
3069.35 1892
3069.87 1895
3070.39 1890
3070.91 1835
3071.44 1816
3071.96 1818
3072.48 1822
3073.01 1868
3073.53 1841
3074.05 1714
3074.57 1754
3075.10 1813
3075.62 1805
3076.14 1821
3076.67 1866
3077.19 1902
3077.71 2004
3078.24 1985
3078.76 1959
3079.28 1973
3079.81 2029
3080.33 2170
3080.85 2136
3081.38 2118
3081.90 2224
3082.42 2362
3082.95 2411
3083.47 2297
3084.00 2400
3084.52 2346
3085.04 2293
3085.57 2293
3086.09 2305
3086.62 2313
3087.14 2415
3087.66 2556
3088.19 2643
3088.71 3012
3089.24 3581
3089.76 4091
3090.29 4360
3090.81 4476
3091.33 4462
3091.86 4319
3092.38 4130
3092.91 3744
3093.43 3481
3093.96 3187
3094.48 2962
3095.01 2704
3095.53 2499
3096.06 2524
3096.58 2560
3097.11 2468
3097.63 2475
3098.16 2552
3098.68 2604
3099.21 2629
3099.73 2623
3100.26 2730
3100.78 3018
3101.31 3454
3101.83 4153
3102.36 4760
3102.88 5364
3103.41 5989
3103.93 6062
3104.46 5899
3104.99 5920
3105.51 5514
3106.04 4758
3106.56 4263
3107.09 3723
3107.61 3304
3108.14 2983
3108.67 2792
3109.19 2685
3109.72 2590
3110.24 2502
3110.77 2463
3111.30 2414
3111.82 2260
3112.35 2325
3112.87 2214
3113.40 2143
3113.93 2218
3114.45 2202
3114.98 2101
3115.51 1965
3116.03 1876
3116.56 1930
3117.09 1994
3117.61 2002
3118.14 1960
3118.67 1984
3119.19 2017
3119.72 1976
3120.25 2109
3120.77 2357
3121.30 2440
3121.83 2445
3122.35 2440
3122.88 2474
3123.41 2410
3123.94 2258
3124.46 2202
3124.99 2101
3125.52 2085
3126.05 2051
3126.57 2023
3127.10 2014
3127.63 1904
3128.16 1949
3128.68 1856
3129.21 1870
3129.74 1825
3130.27 1807
3130.79 1741
3131.32 1706
3131.85 1651
3132.38 1653
3132.91 1728
3133.43 1689
3133.96 1643
3134.49 1622
3135.02 1694
3135.55 1660
3136.07 1718
3136.60 1683
3137.13 1655
3137.66 1609
3138.19 1634
3138.72 1643
3139.24 1516
3139.77 1533
3140.30 1508
3140.83 1548
3141.36 1553
3141.89 1526
3142.42 1539
3142.95 1561
3143.47 1537
3144.00 1522
3144.53 1506
3145.06 1617
3145.59 1618
3146.12 1612
3146.65 1673
3147.18 1754
3147.71 1767
3148.24 1759
3148.76 1716
3149.29 1634
3149.82 1663
3150.35 1701
3150.88 1689
3151.41 1682
3151.94 1661
3152.47 1697
3153.00 1652
3153.53 1672
3154.06 1681
3154.59 1637
3155.12 1699
3155.65 1737
3156.18 1758
3156.71 1732
3157.24 1735
3157.77 1703
3158.30 1753
3158.83 1807
3159.36 1764
3159.89 1721
3160.42 1795
3160.95 1773
3161.48 1649
3162.01 1722
3162.54 1757
3163.07 1683
3163.60 1691
3164.13 1685
3164.66 1707
3165.20 1685
3165.73 1695
3166.26 1637
3166.79 1628
3167.32 1691
3167.85 1655
3168.38 1668
3168.91 1661
3169.44 1543
3169.97 1562
3170.50 1512
3171.04 1552
3171.57 1538
3172.10 1540
3172.63 1572
3173.16 1599
3173.69 1759
3174.22 1741
3174.75 1679
3175.29 1602
3175.82 1649
3176.35 1687
3176.88 1662
3177.41 1759
3177.94 1662
3178.48 1606
3179.01 1624
3179.54 1566
3180.07 1539
3180.60 1617
3181.14 1611
3181.67 1534
3182.20 1558
3182.73 1603
3183.26 1539
3183.80 1563
3184.33 1532
3184.86 1474
3185.39 1515
3185.93 1523
3186.46 1526
3186.99 1590
3187.52 1514
3188.06 1580
3188.59 1566
3189.12 1587
3189.65 1617
3190.19 1616
3190.72 1560
3191.25 1617
3191.79 1609
3192.32 1626
3192.85 1693
3193.38 1607
3193.92 1640
3194.45 1624
3194.98 1599
3195.52 1645
3196.05 1665
3196.58 1605
3197.12 1676
3197.65 1615
3198.18 1659
3198.72 1687
3199.25 1688
3199.78 1747
3200.32 1758
3200.85 1742
3201.39 1731
3201.92 1769
3202.45 1787
3202.99 1787
3203.52 1700
3204.05 1775
3204.59 1747
3205.12 1762
3205.66 1827
3206.19 1892
3206.72 2023
3207.26 2013
3207.79 2107
3208.33 2322
3208.86 2330
3209.40 2422
3209.93 2485
3210.47 2543
3211.00 2561
3211.53 2552
3212.07 2550
3212.60 2462
3213.14 2484
3213.67 2361
3214.21 2307
3214.74 2227
3215.28 2104
3215.81 2013
3216.35 1919
3216.88 1804
3217.42 1741
3217.95 1673
3218.49 1746
3219.02 1742
3219.56 1705
3220.09 1692
3220.63 1776
3221.16 1753
3221.70 1777
3222.23 1795
3222.77 1832
3223.31 1951
3223.84 1982
3224.38 2039
3224.91 2055
3225.45 2118
3225.98 2071
3226.52 2086
3227.06 2132
3227.59 1983
3228.13 1992
3228.66 1990
3229.20 1946
3229.74 1963
3230.27 1932
3230.81 2004
3231.34 2086
3231.88 2151
3232.42 2232
3232.95 2166
3233.49 2269
3234.03 2287
3234.56 2208
3235.10 2205
3235.64 2152
3236.17 2199
3236.71 2345
3237.25 2353
3237.78 2280
3238.32 2330
3238.86 2328
3239.39 2413
3239.93 2334
3240.47 2268
3241.00 2257
3241.54 2271
3242.08 2252
3242.61 2308
3243.15 2335
3243.69 2384
3244.23 2405
3244.76 2497
3245.30 2495
3245.84 2467
3246.38 2495
3246.91 2628
3247.45 2653
3247.99 2644
3248.53 2600
3249.06 2688
3249.60 2906
3250.14 3101
3250.68 3362
3251.21 3820
3251.75 4314
3252.29 4960
3252.83 5640
3253.37 6271
3253.90 6772
3254.44 6631
3254.98 6166
3255.52 5741
3256.06 5234
3256.60 4842
3257.13 4369
3257.67 4075
3258.21 3703
3258.75 3496
3259.29 3490
3259.83 3353
3260.36 3436
3260.90 3633
3261.44 3844
3261.98 4025
3262.52 4167
3263.06 4382
3263.60 4483
3264.14 4388
3264.68 4506
3265.21 4518
3265.75 4636
3266.29 4808
3266.83 4815
3267.37 4922
3267.91 4890
3268.45 4662
3268.99 4485
3269.53 4212
3270.07 3861
3270.61 3616
3271.15 3307
3271.69 3228
3272.23 3240
3272.76 3223
3273.30 3155
3273.84 2960
3274.38 2937
3274.92 2864
3275.46 2816
3276.00 2824
3276.54 2884
3277.08 2860
3277.62 2913
3278.16 2816
3278.70 2771
3279.24 2878
3279.78 2996
3280.32 3022
3280.86 2943
3281.41 2940
3281.95 2949
3282.49 2839
3283.03 2824
3283.57 3020
3284.11 3009
3284.65 2981
3285.19 2979
3285.73 3060
3286.27 3021
3286.81 2965
3287.35 2987
3287.89 3029
3288.43 3107
3288.97 3204
3289.52 3298
3290.06 3373
3290.60 3539
3291.14 3687
3291.68 3915
3292.22 4263
3292.76 4700
3293.30 4862
3293.85 5048
3294.39 5336
3294.93 5511
3295.47 5691
3296.01 5770
3296.55 5938
3297.09 5721
3297.64 5625
3298.18 5494
3298.72 5291
3299.26 4816
3299.80 4504
3300.34 4306
3300.89 4246
3301.43 4077
3301.97 3902
3302.51 3920
3303.06 3840
3303.60 3672
3304.14 3619
3304.68 3591
3305.22 3670
3305.77 3682
3306.31 3558
3306.85 3522
3307.39 3425
3307.94 3459
3308.48 3527
3309.02 3719
3309.56 3804
3310.11 3831
3310.65 3789
3311.19 3788
3311.74 3768
3312.28 3829
3312.82 3908
3313.36 3825
3313.91 3908
3314.45 4052
3314.99 4165
3315.54 4209
3316.08 4514
3316.62 4808
3317.17 5104
3317.71 5610
3318.25 6240
3318.80 6652
3319.34 7102
3319.88 7563
3320.43 7718
3320.97 7810
3321.51 7755
3322.06 7645
3322.60 7387
3323.14 7057
3323.69 6838
3324.23 6510
3324.78 6400
3325.32 6313
3325.86 5970
3326.41 6010
3326.95 5850
3327.50 5859
3328.04 5793
3328.59 5879
3329.13 5953
3329.67 6115
3330.22 6397
3330.76 6880
3331.31 7822
3331.85 9503
3332.40 12024
3332.94 16122
3333.49 21697
3334.03 28220
3334.57 33154
3335.12 36804
3335.66 39327
3336.21 41228
3336.75 42479
3337.30 43163
3337.84 42888
3338.39 41417
3338.93 39278
3339.48 36113
3340.02 31529
3340.57 25924
3341.11 20994
3341.66 16915
3342.20 13639
3342.75 10765
3343.30 8973
3343.84 7554
3344.39 6485
3344.93 5810
3345.48 5382
3346.02 5034
3346.57 4856
3347.11 4650
3347.66 4510
3348.21 4374
3348.75 4203
3349.30 3998
3349.84 3782
3350.39 3725
3350.94 3732
3351.48 3721
3352.03 3821
3352.57 3813
3353.12 3677
3353.67 3518
3354.21 3589
3354.76 3707
3355.31 3631
3355.85 3721
3356.40 3717
3356.95 3819
3357.49 3685
3358.04 3770
3358.59 3635
3359.13 3710
3359.68 3639
3360.23 3609
3360.77 3650
3361.32 3687
3361.87 3792
3362.41 3799
3362.96 3907
3363.51 3928
3364.05 3991
3364.60 3973
3365.15 3929
3365.70 3945
3366.24 3845
3366.79 3888
3367.34 3851
3367.89 3869
3368.43 3775
3368.98 3693
3369.53 3716
3370.08 3918
3370.62 4066
3371.17 4385
3371.72 5057
3372.27 5755
3372.81 6503
3373.36 7234
3373.91 7847
3374.46 8102
3375.01 8067
3375.55 7863
3376.10 7605
3376.65 7110
3377.20 6411
3377.75 5775
3378.30 5240
3378.84 4658
3379.39 4185
3379.94 3931
3380.49 3499
3381.04 3259
3381.59 3161
3382.13 3081
3382.68 3066
3383.23 2979
3383.78 2905
3384.33 2824
3384.88 2746
3385.43 2664
3385.98 2608
3386.52 2600
3387.07 2480
3387.62 2491
3388.17 2448
3388.72 2453
3389.27 2411
3389.82 2447
3390.37 2449
3390.92 2462
3391.47 2394
3392.02 2370
3392.57 2497
3393.12 2484
3393.66 2434
3394.21 2515
3394.76 2568
3395.31 2679
3395.86 2710
3396.41 2849
3396.96 3016
3397.51 2971
3398.06 3123
3398.61 3209
3399.16 3187
3399.71 3169
3400.26 3032
3400.81 3044
3401.36 2972
3401.91 2921
3402.46 2824
3403.01 2724
3403.56 2610
3404.11 2547
3404.66 2512
3405.21 2381
3405.77 2324
3406.32 2373
3406.87 2424
3407.42 2293
3407.97 2391
3408.52 2524
3409.07 2579
3409.62 2632
3410.17 2845
3410.72 3091
3411.27 3234
3411.82 3369
3412.37 3522
3412.93 3576
3413.48 3541
3414.03 3333
3414.58 3147
3415.13 3123
3415.68 2968
3416.23 2838
3416.78 2784
3417.34 2662
3417.89 2612
3418.44 2555
3418.99 2542
3419.54 2447
3420.09 2329
3420.65 2318
3421.20 2342
3421.75 2260
3422.30 2164
3422.85 2170
3423.40 2258
3423.96 2198
3424.51 2282
3425.06 2279
3425.61 2206
3426.17 2283
3426.72 2165
3427.27 2248
3427.82 2165
3428.37 2130
3428.93 2082
3429.48 1981
3430.03 1897
3430.58 1853
3431.14 1832
3431.69 1848
3432.24 1878
3432.79 1882
3433.35 1874
3433.90 1841
3434.45 1805
3435.01 1830
3435.56 1890
3436.11 1858
3436.66 1979
3437.22 1968
3437.77 1931
3438.32 2096
3438.88 2062
3439.43 2049
3439.98 2053
3440.54 2044
3441.09 2006
3441.64 1993
3442.20 1903
3442.75 1803
3443.30 1858
3443.86 1877
3444.41 1884
3444.96 1808
3445.52 1806
3446.07 1824
3446.63 1844
3447.18 1820
3447.73 1805
3448.29 1780
3448.84 1852
3449.40 1742
3449.95 1812
3450.50 1775
3451.06 1786
3451.61 1822
3452.17 1782
3452.72 1674
3453.27 1763
3453.83 1699
3454.38 1744
3454.94 1725
3455.49 1729
3456.05 1773
3456.60 1786
3457.16 1794
3457.71 1816
3458.27 1792
3458.82 1696
3459.38 1714
3459.93 1744
3460.49 1751
3461.04 1850
3461.60 1839
3462.15 1805
3462.71 1903
3463.26 1959
3463.82 1862
3464.37 1950
3464.93 2030
3465.48 2008
3466.04 1997
3466.59 1954
3467.15 1953
3467.70 1983
3468.26 2016
3468.81 1934
3469.37 2033
3469.93 2129
3470.48 2130
3471.04 2110
3471.59 2143
3472.15 2257
3472.70 2227
3473.26 2216
3473.82 2187
3474.37 2226
3474.93 2296
3475.48 2219
3476.04 2129
3476.60 2167
3477.15 2214
3477.71 2266
3478.27 2318
3478.82 2301
3479.38 2387
3479.93 2387
3480.49 2485
3481.05 2651
3481.60 2638
3482.16 2640
3482.72 2710
3483.27 2744
3483.83 2891
3484.39 2888
3484.95 2783
3485.50 2786
3486.06 2683
3486.62 2764
3487.17 2747
3487.73 2759
3488.29 2878
3488.84 3180
3489.40 3654
3489.96 4122
3490.52 5023
3491.07 6249
3491.63 7643
3492.19 9047
3492.75 9916
3493.30 10056
3493.86 9757
3494.42 9052
3494.98 8050
3495.53 6959
3496.09 5912
3496.65 5109
3497.21 4204
3497.77 3752
3498.32 3508
3498.88 3083
3499.44 3032
3500.00 3027
3500.56 2926
3501.11 2906
3501.67 2868
3502.23 2877
3502.79 3076
3503.35 3176
3503.91 3168
3504.46 3327
3505.02 3373
3505.58 3493
3506.14 3472
3506.70 3465
3507.26 3469
3507.81 3274
3508.37 3130
3508.93 3084
3509.49 2984
3510.05 2951
3510.61 2973
3511.17 2991
3511.73 2968
3512.29 2693
3512.85 2570
3513.40 2584
3513.96 2401
3514.52 2287
3515.08 2238
3515.64 2138
3516.20 2081
3516.76 2040
3517.32 1984
3517.88 2029
3518.44 1909
3519.00 1840
3519.56 1876
3520.12 1964
3520.68 1906
3521.24 1949
3521.80 1917
3522.36 1985
3522.92 1983
3523.48 1947
3524.04 2012
3524.60 2008
3525.16 2101
3525.72 2016
3526.28 1885
3526.84 1868
3527.40 1945
3527.96 1834
3528.52 1850
3529.08 1826
3529.64 1953
3530.20 1996
3530.76 1954
3531.32 1978
3531.88 1942
3532.44 1941
3533.00 1858
3533.56 1808
3534.12 1833
3534.68 1798
3535.25 1745
3535.81 1759
3536.37 1767
3536.93 1754
3537.49 1742
3538.05 1775
3538.61 1747
3539.17 1722
3539.73 1706
3540.30 1732
3540.86 1742
3541.42 1754
3541.98 1804
3542.54 1792
3543.10 1824
3543.66 1849
3544.23 1883
3544.79 1847
3545.35 1902
3545.91 1814
3546.47 1816
3547.03 1787
3547.60 1800
3548.16 1733
3548.72 1693
3549.28 1725
3549.84 1685
3550.41 1669
3550.97 1683
3551.53 1684
3552.09 1626
3552.65 1636
3553.22 1602
3553.78 1613
3554.34 1641
3554.90 1620
3555.47 1621
3556.03 1566
3556.59 1588
3557.15 1539
3557.72 1551
3558.28 1622
3558.84 1639
3559.41 1568
3559.97 1569
3560.53 1579
3561.09 1578
3561.66 1607
3562.22 1559
3562.78 1512
3563.35 1648
3563.91 1666
3564.47 1727
3565.04 1643
3565.60 1675
3566.16 1641
3566.73 1672
3567.29 1603
3567.85 1633
3568.42 1604
3568.98 1643
3569.54 1622
3570.11 1545
3570.67 1576
3571.23 1597
3571.80 1650
3572.36 1596
3572.93 1571
3573.49 1579
3574.05 1642
3574.62 1697
3575.18 1805
3575.75 1911
3576.31 1974
3576.87 2001
3577.44 2081
3578.00 2143
3578.57 2107
3579.13 2153
3579.70 2131
3580.26 2020
3580.82 1905
3581.39 1899
3581.95 1792
3582.52 1761
3583.08 1702
3583.65 1607
3584.21 1728
3584.78 1679
3585.34 1677
3585.91 1561
3586.47 1547
3587.04 1507
3587.60 1435
3588.17 1482
3588.73 1475
3589.30 1432
3589.86 1446
3590.43 1472
3590.99 1456
3591.56 1361
3592.12 1372
3592.69 1381
3593.25 1425
3593.82 1440
3594.39 1455
3594.95 1420
3595.52 1389
3596.08 1436
3596.65 1468
3597.21 1507
3597.78 1549
3598.35 1460
3598.91 1439
3599.48 1429
3600.04 1418
3600.61 1424
3601.18 1454
3601.74 1414
3602.31 1413
3602.87 1454
3603.44 1510
3604.01 1482
3604.57 1384
3605.14 1414
3605.71 1378
3606.27 1381
3606.84 1354
3607.41 1380
3607.97 1425
3608.54 1438
3609.11 1437
3609.67 1418
3610.24 1372
3610.81 1373
3611.37 1427
3611.94 1388
3612.51 1415
3613.07 1445
3613.64 1387
3614.21 1437
3614.78 1467
3615.34 1672
3615.91 1710
3616.48 1866
3617.04 2063
3617.61 2134
3618.18 2317
3618.75 2378
3619.31 2414
3619.88 2308
3620.45 2242
3621.02 2173
3621.58 2053
3622.15 1950
3622.72 1927
3623.29 1767
3623.86 1711
3624.42 1578
3624.99 1573
3625.56 1448
3626.13 1439
3626.70 1484
3627.26 1450
3627.83 1461
3628.40 1465
3628.97 1435
3629.54 1395
3630.11 1407
3630.67 1347
3631.24 1400
3631.81 1404
3632.38 1412
3632.95 1389
3633.52 1336
3634.08 1343
3634.65 1380
3635.22 1401
3635.79 1372
3636.36 1389
3636.93 1353
3637.50 1381
3638.07 1378
3638.64 1410
3639.20 1469
3639.77 1506
3640.34 1481
3640.91 1549
3641.48 1622
3642.05 1725
3642.62 1750
3643.19 1762
3643.76 1786
3644.33 1660
3644.90 1655
3645.47 1639
3646.04 1597
3646.61 1575
3647.18 1543
3647.75 1528
3648.32 1556
3648.89 1535
3649.46 1524
3650.03 1538
3650.60 1619
3651.17 1607
3651.74 1747
3652.31 1846
3652.88 1812
3653.45 1815
3654.02 1825
3654.59 1793
3655.16 1782
3655.73 1833
3656.30 1835
3656.87 1846
3657.44 1801
3658.01 1783
3658.58 1697
3659.15 1753
3659.72 1775
3660.29 1892
3660.86 2011
3661.43 1820
3662.00 1727
3662.58 1791
3663.15 1746
3663.72 1712
3664.29 1693
3664.86 1799
3665.43 1848
3666.00 1944
3666.57 2026
3667.14 2099
3667.72 2054
3668.29 2019
3668.86 1972
3669.43 1775
3670.00 1708
3670.57 1735
3671.14 1749
3671.72 1717
3672.29 1675
3672.86 1629
3673.43 1602
3674.00 1636
3674.57 1654
3675.15 1573
3675.72 1620
3676.29 1673
3676.86 1664
3677.43 1632
3678.01 1685
3678.58 1690
3679.15 1760
3679.72 1663
3680.30 1658
3680.87 1608
3681.44 1584
3682.01 1607
3682.58 1636
3683.16 1610
3683.73 1502
3684.30 1466
3684.88 1492
3685.45 1524
3686.02 1490
3686.59 1465
3687.17 1504
3687.74 1548
3688.31 1628
3688.88 1640
3689.46 1566
3690.03 1692
3690.60 1757
3691.18 1721
3691.75 1699
3692.32 1689
3692.90 1669
3693.47 1590
3694.04 1586
3694.62 1539
3695.19 1492
3695.76 1445
3696.34 1352
3696.91 1390
3697.48 1438
3698.06 1434
3698.63 1439
3699.21 1433
3699.78 1390
3700.35 1386
3700.93 1423
3701.50 1416
3702.08 1374
3702.65 1511
3703.22 1502
3703.80 1521
3704.37 1473
3704.95 1483
3705.52 1535
3706.09 1516
3706.67 1533
3707.24 1499
3707.82 1540
3708.39 1526
3708.97 1535
3709.54 1501
3710.12 1550
3710.69 1566
3711.26 1488
3711.84 1488
3712.41 1522
3712.99 1497
3713.56 1489
3714.14 1437
3714.71 1417
3715.29 1426
3715.86 1448
3716.44 1444
3717.01 1414
3717.59 1403
3718.16 1431
3718.74 1365
3719.32 1316
3719.89 1314
3720.47 1314
3721.04 1373
3721.62 1260
3722.19 1370
3722.77 1408
3723.34 1364
3723.92 1343
3724.49 1355
3725.07 1335
3725.65 1305
3726.22 1299
3726.80 1373
3727.37 1330
3727.95 1347
3728.53 1390
3729.10 1429
3729.68 1497
3730.25 1512
3730.83 1667
3731.41 1677
3731.98 1716
3732.56 1929
3733.14 1995
3733.71 2008
3734.29 2041
3734.87 2025
3735.44 1971
3736.02 1952
3736.60 1783
3737.17 1695
3737.75 1642
3738.33 1626
3738.90 1581
3739.48 1553
3740.06 1474
3740.63 1466
3741.21 1470
3741.79 1469
3742.36 1430
3742.94 1374
3743.52 1384
3744.10 1428
3744.67 1385
3745.25 1377
3745.83 1398
3746.40 1464
3746.98 1483
3747.56 1489
3748.14 1497
3748.71 1500
3749.29 1476
3749.87 1464
3750.45 1476
3751.03 1400
3751.60 1430
3752.18 1447
3752.76 1414
3753.34 1406
3753.92 1393
3754.49 1302
3755.07 1376
3755.65 1392
3756.23 1385
3756.81 1414
3757.38 1394
3757.96 1380
3758.54 1307
3759.12 1434
3759.70 1398
3760.28 1478
3760.85 1504
3761.43 1526
3762.01 1458
3762.59 1482
3763.17 1569
3763.75 1578
3764.33 1624
3764.91 1549
3765.48 1586
3766.06 1533
3766.64 1582
3767.22 1548
3767.80 1480
3768.38 1449
3768.96 1496
3769.54 1460
3770.12 1381
3770.70 1369
3771.28 1381
3771.85 1491
3772.43 1563
3773.01 1520
3773.59 1512
3774.17 1456
3774.75 1429
3775.33 1491
3775.91 1544
3776.49 1446
3777.07 1451
3777.65 1445
3778.23 1408
3778.81 1409
3779.39 1434
3779.97 1484
3780.55 1390
3781.13 1444
3781.71 1400
3782.29 1403
3782.87 1374
3783.45 1394
3784.03 1388
3784.61 1372
3785.19 1418
3785.77 1406
3786.35 1411
3786.93 1408
3787.51 1395
3788.10 1460
3788.68 1494
3789.26 1511
3789.84 1490
3790.42 1518
3791.00 1556
3791.58 1532
3792.16 1456
3792.74 1477
3793.32 1475
3793.90 1507
3794.48 1459
3795.07 1490
3795.65 1470
3796.23 1478
3796.81 1515
3797.39 1545
3797.97 1589
3798.55 1485
3799.14 1419
3799.72 1464
3800.30 1555
3800.88 1543
3801.46 1671
3802.04 1699
3802.62 1708
3803.21 1666
3803.79 1736
3804.37 1747
3804.95 1708
3805.53 1660
3806.12 1642
3806.70 1647
3807.28 1731
3807.86 1743
3808.44 1842
3809.03 1949
3809.61 1951
3810.19 1982
3810.77 1968
3811.36 1885
3811.94 1884
3812.52 1915
3813.10 1912
3813.69 1854
3814.27 1880
3814.85 1899
3815.43 1878
3816.02 1971
3816.60 1978
3817.18 1946
3817.77 1886
3818.35 1864
3818.93 1771
3819.51 1657
3820.10 1585
3820.68 1624
3821.26 1683
3821.85 1623
3822.43 1623
3823.01 1661
3823.60 1706
3824.18 1725
3824.76 1733
3825.35 1636
3825.93 1672
3826.51 1676
3827.10 1594
3827.68 1595
3828.27 1554
3828.85 1470
3829.43 1499
3830.02 1519
3830.60 1549
3831.18 1601
3831.77 1588
3832.35 1593
3832.94 1530
3833.52 1558
3834.10 1576
3834.69 1557
3835.27 1492
3835.86 1549
3836.44 1526
3837.03 1584
3837.61 1563
3838.19 1568
3838.78 1597
3839.36 1511
3839.95 1484
3840.53 1483
3841.12 1500
3841.70 1568
3842.29 1536
3842.87 1515
3843.46 1514
3844.04 1492
3844.63 1574
3845.21 1684
3845.80 1760
3846.38 1728
3846.97 1737
3847.55 1846
3848.14 1751
3848.72 1702
3849.31 1714
3849.89 1689
3850.48 1709
3851.06 1619
3851.65 1537
3852.23 1589
3852.82 1611
3853.41 1581
3853.99 1552
3854.58 1673
3855.16 1588
3855.75 1570
3856.33 1628
3856.92 1605
3857.51 1697
3858.09 1721
3858.68 1946
3859.26 2109
3859.85 2309
3860.44 2564
3861.02 2740
3861.61 3032
3862.20 3145
3862.78 3191
3863.37 3219
3863.95 3091
3864.54 2868
3865.13 2695
3865.71 2488
3866.30 2281
3866.89 2190
3867.47 2012
3868.06 1841
3868.65 1766
3869.23 1666
3869.82 1636
3870.41 1581
3870.99 1539
3871.58 1626
3872.17 1640
3872.76 1686
3873.34 1606
3873.93 1596
3874.52 1656
3875.10 1654
3875.69 1621
3876.28 1553
3876.87 1535
3877.45 1515
3878.04 1501
3878.63 1508
3879.22 1411
3879.80 1425
3880.39 1416
3880.98 1410
3881.57 1377
3882.15 1385
3882.74 1429
3883.33 1364
3883.92 1331
3884.51 1342
3885.09 1417
3885.68 1400
3886.27 1414
3886.86 1456
3887.45 1567
3888.04 1625
3888.62 1559
3889.21 1607
3889.80 1567
3890.39 1636
3890.98 1593
3891.57 1689
3892.15 1738
3892.74 1672
3893.33 1612
3893.92 1616
3894.51 1628
3895.10 1578
3895.69 1546
3896.28 1525
3896.86 1486
3897.45 1463
3898.04 1557
3898.63 1520
3899.22 1491
3899.81 1537
3900.40 1574
3900.99 1555
3901.58 1540
3902.17 1548
3902.76 1519
3903.34 1463
3903.93 1440
3904.52 1461
3905.11 1394
3905.70 1449
3906.29 1485
3906.88 1473
3907.47 1432
3908.06 1449
3908.65 1457
3909.24 1491
3909.83 1479
3910.42 1409
3911.01 1411
3911.60 1368
3912.19 1328
3912.78 1373
3913.37 1457
3913.96 1390
3914.55 1394
3915.14 1372
3915.73 1313
3916.32 1322
3916.91 1392
3917.50 1468
3918.09 1382
3918.68 1322
3919.28 1310
3919.87 1320
3920.46 1344
3921.05 1342
3921.64 1410
3922.23 1364
3922.82 1267
3923.41 1311
3924.00 1376
3924.59 1306
3925.18 1272
3925.77 1306
3926.37 1372
3926.96 1291
3927.55 1293
3928.14 1243
3928.73 1318
3929.32 1183
3929.91 1208
3930.51 1262
3931.10 1250
3931.69 1256
3932.28 1261
3932.87 1286
3933.46 1287
3934.05 1264
3934.65 1241
3935.24 1242
3935.83 1220
3936.42 1237
3937.01 1300
3937.61 1310
3938.20 1307
3938.79 1290
3939.38 1320
3939.97 1359
3940.57 1330
3941.16 1278
3941.75 1375
3942.34 1354
3942.94 1356
3943.53 1280
3944.12 1368
3944.71 1419
3945.31 1360
3945.90 1284
3946.49 1304
3947.08 1304
3947.68 1278
3948.27 1328
3948.86 1282
3949.45 1220
3950.05 1281
3950.64 1318
3951.23 1289
3951.83 1308
3952.42 1285
3953.01 1301
3953.61 1336
3954.20 1311
3954.79 1341
3955.39 1288
3955.98 1334
3956.57 1334
3957.17 1374
3957.76 1395
3958.35 1469
3958.95 1454
3959.54 1480
3960.13 1444
3960.73 1477
3961.32 1428
3961.92 1470
3962.51 1431
3963.10 1409
3963.70 1435
3964.29 1422
3964.88 1462
3965.48 1561
3966.07 1610
3966.67 1652
3967.26 1601
3967.86 1647
3968.45 1780
3969.04 1738
3969.64 1748
3970.23 1720
3970.83 1669
3971.42 1565
3972.02 1501
3972.61 1505
3973.21 1510
3973.80 1456
3974.40 1507
3974.99 1546
3975.58 1588
3976.18 1654
3976.77 1724
3977.37 1796
3977.96 1855
3978.56 1792
3979.15 1687
3979.75 1717
3980.35 1637
3980.94 1618
3981.54 1591
3982.13 1593
3982.73 1574
3983.32 1571
3983.92 1432
3984.51 1474
3985.11 1505
3985.70 1582
3986.30 1505
3986.90 1507
3987.49 1487
3988.09 1455
3988.68 1502
3989.28 1532
3989.87 1504
3990.47 1512
3991.07 1498
3991.66 1484
3992.26 1456
3992.85 1470
3993.45 1437
3994.05 1477
3994.64 1487
3995.24 1479
3995.84 1463
3996.43 1432
3997.03 1459
3997.62 1617
3998.22 1596
3998.82 1527
3999.41 1561
4000.01 1537
4000.61 1522
4001.20 1597
4001.80 1538
4002.40 1574
4003.00 1418
4003.59 1411
4004.19 1437
4004.79 1445
4005.38 1392
4005.98 1388
4006.58 1392
4007.17 1409
4007.77 1417
4008.37 1423
4008.97 1408
4009.56 1423
4010.16 1386
4010.76 1389
4011.36 1405
4011.95 1382
4012.55 1397
4013.15 1410
4013.75 1386
4014.34 1398
4014.94 1411
4015.54 1379
4016.14 1446
4016.74 1529
4017.33 1537
4017.93 1484
4018.53 1489
4019.13 1511
4019.73 1606
4020.32 1521
4020.92 1515
4021.52 1483
4022.12 1420
4022.72 1461
4023.32 1494
4023.91 1389
4024.51 1393
4025.11 1458
4025.71 1433
4026.31 1452
4026.91 1520
4027.51 1432
4028.10 1421
4028.70 1456
4029.30 1410
4029.90 1465
4030.50 1460
4031.10 1442
4031.70 1519
4032.30 1509
4032.90 1453
4033.49 1482
4034.09 1536
4034.69 1605
4035.29 1622
4035.89 1627
4036.49 1620
4037.09 1503
4037.69 1439
4038.29 1431
4038.89 1424
4039.49 1382
4040.09 1329
4040.69 1285
4041.29 1309
4041.89 1353
4042.49 1295
4043.09 1236
4043.69 1238
4044.29 1270
4044.89 1276
4045.49 1338
4046.09 1331
4046.69 1261
4047.29 1283
4047.89 1290
4048.49 1337
4049.09 1320
4049.69 1323
4050.29 1286
4050.89 1330
4051.49 1315
4052.09 1286
4052.69 1255
4053.29 1282
4053.89 1285
4054.49 1264
4055.09 1222
4055.69 1292
4056.30 1239
4056.90 1279
4057.50 1239
4058.10 1215
4058.70 1224
4059.30 1221
4059.90 1223
4060.50 1209
4061.10 1215
4061.71 1232
4062.31 1280
4062.91 1243
4063.51 1258
4064.11 1263
4064.71 1283
4065.31 1302
4065.92 1410
4066.52 1425
4067.12 1453
4067.72 1388
4068.32 1368
4068.92 1314
4069.53 1246
4070.13 1254
4070.73 1268
4071.33 1222
4071.93 1182
4072.54 1189
4073.14 1187
4073.74 1206
4074.34 1204
4074.94 1143
4075.55 1165
4076.15 1180
4076.75 1238
4077.35 1192
4077.96 1183
4078.56 1165
4079.16 1143
4079.76 1129
4080.37 1189
4080.97 1193
4081.57 1226
4082.17 1186
4082.78 1164
4083.38 1213
4083.98 1148
4084.59 1154
4085.19 1154
4085.79 1158
4086.39 1170
4087.00 1217
4087.60 1230
4088.20 1222
4088.81 1150
4089.41 1223
4090.01 1209
4090.62 1183
4091.22 1173
4091.82 1152
4092.43 1175
4093.03 1147
4093.63 1195
4094.24 1241
4094.84 1172
4095.45 1186
4096.05 1180
4096.65 1180
4097.26 1192
4097.86 1142
4098.47 1174
4099.07 1153
4099.67 1166
4100.28 1141
4100.88 1171
4101.49 1179
4102.09 1193
4102.69 1229
4103.30 1257
4103.90 1273
4104.51 1184
4105.11 1197
4105.72 1197
4106.32 1194
4106.93 1233
4107.53 1206
4108.13 1132
4108.74 1138
4109.34 1150
4109.95 1160
4110.55 1169
4111.16 1115
4111.76 1127
4112.37 1140
4112.97 1113
4113.58 1100
4114.18 1153
4114.79 1112
4115.39 1165
4116.00 1134
4116.60 1162
4117.21 1158
4117.82 1116
4118.42 1135
4119.03 1207
4119.63 1199
4120.24 1174
4120.84 1211
4121.45 1243
4122.05 1181
4122.66 1206
4123.27 1163
4123.87 1230
4124.48 1193
4125.08 1115
4125.69 1157
4126.30 1109
4126.90 1208
4127.51 1200
4128.11 1183
4128.72 1164
4129.33 1180
4129.93 1195
4130.54 1182
4131.15 1185
4131.75 1147
4132.36 1238
4132.96 1228
4133.57 1195
4134.18 1210
4134.78 1233
4135.39 1317
4136.00 1372
4136.60 1238
4137.21 1300
4137.82 1336
4138.43 1320
4139.03 1364
4139.64 1361
4140.25 1391
4140.85 1384
4141.46 1429
4142.07 1347
4142.68 1367
4143.28 1415
4143.89 1347
4144.50 1315
4145.10 1295
4145.71 1324
4146.32 1344
4146.93 1262
4147.53 1264
4148.14 1296
4148.75 1228
4149.36 1169
4149.97 1172
4150.57 1202
4151.18 1167
4151.79 1134
4152.40 1107
4153.00 1221
4153.61 1150
4154.22 1168
4154.83 1166
4155.44 1187
4156.05 1197
4156.65 1191
4157.26 1193
4157.87 1239
4158.48 1292
4159.09 1250
4159.70 1269
4160.30 1338
4160.91 1323
4161.52 1317
4162.13 1308
4162.74 1281
4163.35 1226
4163.96 1203
4164.56 1163
4165.17 1178
4165.78 1153
4166.39 1189
4167.00 1203
4167.61 1198
4168.22 1258
4168.83 1282
4169.44 1312
4170.05 1335
4170.66 1299
4171.26 1323
4171.87 1378
4172.48 1344
4173.09 1362
4173.70 1391
4174.31 1441
4174.92 1440
4175.53 1408
4176.14 1428
4176.75 1343
4177.36 1318
4177.97 1370
4178.58 1331
4179.19 1351
4179.80 1266
4180.41 1284
4181.02 1246
4181.63 1245
4182.24 1183
4182.85 1215
4183.46 1194
4184.07 1200
4184.68 1239
4185.29 1233
4185.90 1181
4186.51 1221
4187.12 1299
4187.73 1290
4188.34 1211
4188.95 1180
4189.56 1191
4190.18 1259
4190.79 1241
4191.40 1208
4192.01 1205
4192.62 1232
4193.23 1312
4193.84 1291
4194.45 1281
4195.06 1328
4195.67 1341
4196.28 1324
4196.90 1242
4197.51 1305
4198.12 1289
4198.73 1286
4199.34 1266
4199.95 1297
4200.56 1316
4201.18 1276
4201.79 1246
4202.40 1235
4203.01 1222
4203.62 1218
4204.23 1199
4204.85 1225
4205.46 1226
4206.07 1212
4206.68 1188
4207.29 1229
4207.90 1281
4208.52 1250
4209.13 1242
4209.74 1315
4210.35 1329
4210.97 1315
4211.58 1300
4212.19 1323
4212.80 1320
4213.41 1331
4214.03 1333
4214.64 1298
4215.25 1240
4215.86 1318
4216.48 1322
4217.09 1417
4217.70 1346
4218.32 1378
4218.93 1383
4219.54 1355
4220.15 1447
4220.77 1451
4221.38 1516
4221.99 1543
4222.61 1535
4223.22 1560
4223.83 1533
4224.44 1609
4225.06 1601
4225.67 1592
4226.28 1643
4226.90 1770
4227.51 1855
4228.13 1984
4228.74 1985
4229.35 2040
4229.97 1992
4230.58 1909
4231.19 1789
4231.81 1707
4232.42 1653
4233.03 1583
4233.65 1454
4234.26 1446
4234.88 1436
4235.49 1464
4236.10 1470
4236.72 1409
4237.33 1458
4237.95 1444
4238.56 1470
4239.17 1484
4239.79 1419
4240.40 1458
4241.02 1493
4241.63 1448
4242.25 1452
4242.86 1488
4243.48 1480
4244.09 1495
4244.71 1462
4245.32 1406
4245.93 1411
4246.55 1492
4247.16 1538
4247.78 1591
4248.39 1457
4249.01 1491
4249.62 1496
4250.24 1491
4250.85 1467
4251.47 1472
4252.08 1498
4252.70 1412
4253.32 1409
4253.93 1431
4254.55 1414
4255.16 1453
4255.78 1503
4256.39 1522
4257.01 1504
4257.62 1490
4258.24 1502
4258.85 1492
4259.47 1597
4260.09 1567
4260.70 1554
4261.32 1657
4261.93 1676
4262.55 1734
4263.17 1766
4263.78 1826
4264.40 1905
4265.01 1951
4265.63 1827
4266.25 1756
4266.86 1776
4267.48 1781
4268.10 1749
4268.71 1774
4269.33 1804
4269.94 1779
4270.56 1833
4271.18 1937
4271.79 2022
4272.41 2104
4273.03 2307
4273.64 2531
4274.26 2726
4274.88 2611
4275.49 2570
4276.11 2631
4276.73 2489
4277.35 2563
4277.96 2493
4278.58 2388
4279.20 2320
4279.81 2200
4280.43 2054
4281.05 1945
4281.67 1815
4282.28 1798
4282.90 1604
4283.52 1622
4284.14 1572
4284.75 1537
4285.37 1544
4285.99 1512
4286.61 1507
4287.22 1553
4287.84 1532
4288.46 1472
4289.08 1499
4289.70 1473
4290.31 1497
4290.93 1545
4291.55 1483
4292.17 1510
4292.79 1529
4293.40 1534
4294.02 1493
4294.64 1465
4295.26 1491
4295.88 1423
4296.50 1363
4297.11 1410
4297.73 1405
4298.35 1405
4298.97 1377
4299.59 1446
4300.21 1457
4300.83 1406
4301.44 1435
4302.06 1429
4302.68 1419
4303.30 1543
4303.92 1564
4304.54 1468
4305.16 1505
4305.78 1446
4306.40 1539
4307.02 1427
4307.63 1399
4308.25 1432
4308.87 1446
4309.49 1520
4310.11 1480
4310.73 1511
4311.35 1527
4311.97 1521
4312.59 1613
4313.21 1616
4313.83 1574
4314.45 1523
4315.07 1535
4315.69 1526
4316.31 1593
4316.93 1539
4317.55 1574
4318.17 1559
4318.79 1573
4319.41 1609
4320.03 1602
4320.65 1623
4321.27 1590
4321.89 1600
4322.51 1555
4323.13 1594
4323.75 1761
4324.37 1791
4324.99 1719
4325.61 1785
4326.23 1848
4326.85 1894
4327.47 1875
4328.09 1922
4328.71 1987
4329.33 2100
4329.96 2145
4330.58 2277
4331.20 2465
4331.82 2805
4332.44 3068
4333.06 3278
4333.68 3260
4334.30 3378
4334.92 3356
4335.54 3260
4336.17 3252
4336.79 3172
4337.41 3220
4338.03 3179
4338.65 3166
4339.27 3146
4339.89 3015
4340.52 2947
4341.14 2758
4341.76 2659
4342.38 2634
4343.00 2501
4343.62 2638
4344.25 2904
4344.87 3399
4345.49 3687
4346.11 4213
4346.73 4684
4347.36 5179
4347.98 5252
4348.60 5116
4349.22 4643
4349.84 4399
4350.47 3978
4351.09 3681
4351.71 3363
4352.33 3258
4352.96 3069
4353.58 2813
4354.20 2655
4354.82 2454
4355.45 2344
4356.07 2238
4356.69 2140
4357.31 2181
4357.94 2147
4358.56 2069
4359.18 2053
4359.81 2114
4360.43 2132
4361.05 2010
4361.68 1974
4362.30 2028
4362.92 1965
4363.55 1936
4364.17 1889
4364.79 1863
4365.42 1885
4366.04 1911
4366.66 1919
4367.29 1925
4367.91 1862
4368.53 1836
4369.16 1806
4369.78 1757
4370.40 1666
4371.03 1668
4371.65 1707
4372.27 1647
4372.90 1634
4373.52 1600
4374.15 1596
4374.77 1627
4375.39 1654
4376.02 1592
4376.64 1578
4377.27 1592
4377.89 1644
4378.52 1656
4379.14 1584
4379.76 1626
4380.39 1689
4381.01 1725
4381.64 1673
4382.26 1682
4382.89 1617
4383.51 1610
4384.14 1608
4384.76 1715
4385.39 1625
4386.01 1599
4386.64 1624
4387.26 1621
4387.89 1625
4388.51 1651
4389.14 1532
4389.76 1503
4390.39 1553
4391.01 1613
4391.64 1672
4392.26 1750
4392.89 1656
4393.51 1624
4394.14 1666
4394.76 1677
4395.39 1514
4396.01 1540
4396.64 1574
4397.26 1440
4397.89 1468
4398.52 1556
4399.14 1457
4399.77 1404
4400.39 1413
4401.02 1432
4401.65 1480
4402.27 1434
4402.90 1462
4403.52 1467
4404.15 1446
4404.78 1459
4405.40 1468
4406.03 1429
4406.65 1459
4407.28 1438
4407.91 1407
4408.53 1505
4409.16 1497
4409.79 1443
4410.41 1437
4411.04 1486
4411.67 1494
4412.29 1454
4412.92 1426
4413.55 1402
4414.17 1362
4414.80 1370
4415.43 1381
4416.05 1368
4416.68 1377
4417.31 1352
4417.94 1371
4418.56 1354
4419.19 1376
4419.82 1380
4420.44 1365
4421.07 1433
4421.70 1340
4422.33 1360
4422.95 1337
4423.58 1323
4424.21 1317
4424.84 1362
4425.46 1390
4426.09 1341
4426.72 1288
4427.35 1340
4427.97 1382
4428.60 1314
4429.23 1283
4429.86 1264
4430.49 1256
4431.11 1266
4431.74 1273
4432.37 1297
4433.00 1292
4433.63 1365
4434.26 1307
4434.88 1317
4435.51 1301
4436.14 1315
4436.77 1293
4437.40 1366
4438.03 1406
4438.65 1406
4439.28 1362
4439.91 1336
4440.54 1298
4441.17 1299
4441.80 1341
4442.43 1368
4443.06 1361
4443.68 1333
4444.31 1298
4444.94 1314
4445.57 1378
4446.20 1393
4446.83 1427
4447.46 1425
4448.09 1475
4448.72 1437
4449.35 1341
4449.98 1329
4450.61 1329
4451.24 1395
4451.86 1460
4452.49 1428
4453.12 1355
4453.75 1370
4454.38 1384
4455.01 1417
4455.64 1493
4456.27 1599
4456.90 1583
4457.53 1658
4458.16 1639
4458.79 1570
4459.42 1465
4460.05 1446
4460.68 1427
4461.31 1300
4461.94 1289
4462.57 1327
4463.20 1321
4463.83 1235
4464.46 1234
4465.09 1201
4465.72 1255
4466.36 1283
4466.99 1316
4467.62 1283
4468.25 1242
4468.88 1365
4469.51 1336
4470.14 1285
4470.77 1332
4471.40 1346
4472.03 1266
4472.66 1219
4473.29 1271
4473.93 1222
4474.56 1176
4475.19 1251
4475.82 1297
4476.45 1269
4477.08 1265
4477.71 1143
4478.34 1193
4478.98 1250
4479.61 1240
4480.24 1221
4480.87 1275
4481.50 1244
4482.13 1276
4482.76 1234
4483.40 1267
4484.03 1268
4484.66 1307
4485.29 1286
4485.92 1326
4486.56 1301
4487.19 1256
4487.82 1264
4488.45 1341
4489.08 1343
4489.72 1334
4490.35 1378
4490.98 1441
4491.61 1398
4492.25 1354
4492.88 1305
4493.51 1350
4494.14 1332
4494.78 1335
4495.41 1351
4496.04 1348
4496.67 1374
4497.31 1370
4497.94 1350
4498.57 1393
4499.20 1516
4499.84 1537
4500.47 1603
4501.10 1692
4501.74 1768
4502.37 1812
4503.00 1817
4503.64 1870
4504.27 1733
4504.90 1746
4505.53 1688
4506.17 1655
4506.80 1593
4507.43 1622
4508.07 1569
4508.70 1503
4509.34 1524
4509.97 1504
4510.60 1500
4511.24 1416
4511.87 1508
4512.50 1519
4513.14 1572
4513.77 1540
4514.41 1444
4515.04 1408
4515.67 1358
4516.31 1353
4516.94 1369
4517.58 1383
4518.21 1347
4518.84 1395
4519.48 1400
4520.11 1304
4520.75 1338
4521.38 1406
4522.02 1415
4522.65 1411
4523.28 1321
4523.92 1391
4524.55 1428
4525.19 1442
4525.82 1558
4526.46 1581
4527.09 1580
4527.73 1681
4528.36 1836
4529.00 2043
4529.63 2336
4530.27 2654
4530.90 3203
4531.54 3342
4532.17 3607
4532.81 3440
4533.44 3322
4534.08 3292
4534.71 3016
4535.35 2707
4535.99 2478
4536.62 2272
4537.26 2091
4537.89 1884
4538.53 1644
4539.16 1552
4539.80 1510
4540.43 1427
4541.07 1384
4541.71 1402
4542.34 1350
4542.98 1336
4543.61 1320
4544.25 1257
4544.89 1276
4545.52 1316
4546.16 1251
4546.79 1279
4547.43 1318
4548.07 1260
4548.70 1210
4549.34 1267
4549.98 1255
4550.61 1261
4551.25 1302
4551.89 1284
4552.52 1231
4553.16 1240
4553.80 1262
4554.43 1228
4555.07 1203
4555.71 1261
4556.34 1332
4556.98 1292
4557.62 1227
4558.25 1297
4558.89 1288
4559.53 1375
4560.16 1402
4560.80 1368
4561.44 1330
4562.08 1414
4562.71 1389
4563.35 1367
4563.99 1326
4564.63 1366
4565.26 1420
4565.90 1445
4566.54 1461
4567.18 1463
4567.81 1490
4568.45 1561
4569.09 1607
4569.73 1611
4570.36 1538
4571.00 1580
4571.64 1576
4572.28 1563
4572.92 1501
4573.55 1497
4574.19 1417
4574.83 1379
4575.47 1366
4576.11 1315
4576.75 1324
4577.38 1321
4578.02 1328
4578.66 1337
4579.30 1324
4579.94 1359
4580.58 1328
4581.21 1365
4581.85 1357
4582.49 1361
4583.13 1412
4583.77 1406
4584.41 1451
4585.05 1373
4585.69 1410
4586.32 1500
4586.96 1569
4587.60 1612
4588.24 1613
4588.88 1749
4589.52 1779
4590.16 1753
4590.80 1774
4591.44 1842
4592.08 1835
4592.72 1875
4593.36 1886
4594.00 1905
4594.63 1759
4595.27 1735
4595.91 1598
4596.55 1518
4597.19 1506
4597.83 1488
4598.47 1413
4599.11 1410
4599.75 1423
4600.39 1374
4601.03 1375
4601.67 1390
4602.31 1387
4602.95 1393
4603.59 1428
4604.23 1409
4604.87 1418
4605.51 1448
4606.15 1477
4606.79 1436
4607.43 1361
4608.08 1369
4608.72 1343
4609.36 1349
4610.00 1323
4610.64 1391
4611.28 1308
4611.92 1330
4612.56 1314
4613.20 1332
4613.84 1344
4614.48 1325
4615.12 1314
4615.76 1331
4616.41 1289
4617.05 1274
4617.69 1233
4618.33 1214
4618.97 1160
4619.61 1223
4620.25 1217
4620.89 1202
4621.54 1186
4622.18 1217
4622.82 1207
4623.46 1186
4624.10 1216
4624.74 1235
4625.38 1198
4626.03 1162
4626.67 1218
4627.31 1215
4627.95 1155
4628.59 1196
4629.24 1217
4629.88 1237
4630.52 1308
4631.16 1372
4631.80 1344
4632.45 1373
4633.09 1360
4633.73 1385
4634.37 1354
4635.02 1371
4635.66 1378
4636.30 1402
4636.94 1381
4637.58 1430
4638.23 1411
4638.87 1439
4639.51 1461
4640.16 1455
4640.80 1442
4641.44 1399
4642.08 1392
4642.73 1339
4643.37 1414
4644.01 1333
4644.66 1298
4645.30 1346
4645.94 1319
4646.58 1275
4647.23 1275
4647.87 1265
4648.51 1270
4649.16 1265
4649.80 1273
4650.44 1222
4651.09 1286
4651.73 1280
4652.37 1297
4653.02 1306
4653.66 1279
4654.31 1314
4654.95 1291
4655.59 1300
4656.24 1320
4656.88 1283
4657.52 1193
4658.17 1210
4658.81 1199
4659.46 1266
4660.10 1202
4660.75 1243
4661.39 1239
4662.03 1197
4662.68 1158
4663.32 1144
4663.97 1163
4664.61 1182
4665.26 1122
4665.90 1102
4666.54 1123
4667.19 1079
4667.83 1091
4668.48 1089
4669.12 1101
4669.77 1132
4670.41 1137
4671.06 1161
4671.70 1144
4672.35 1182
4672.99 1152
4673.64 1164
4674.28 1161
4674.93 1154
4675.57 1154
4676.22 1193
4676.86 1197
4677.51 1163
4678.15 1202
4678.80 1241
4679.44 1238
4680.09 1231
4680.73 1246
4681.38 1227
4682.03 1210
4682.67 1239
4683.32 1238
4683.96 1224
4684.61 1253
4685.25 1271
4685.90 1280
4686.55 1237
4687.19 1261
4687.84 1330
4688.48 1272
4689.13 1322
4689.78 1374
4690.42 1397
4691.07 1455
4691.72 1450
4692.36 1475
4693.01 1441
4693.65 1423
4694.30 1440
4694.95 1362
4695.59 1401
4696.24 1385
4696.89 1431
4697.53 1421
4698.18 1432
4698.83 1510
4699.47 1578
4700.12 1719
4700.77 1833
4701.41 1797
4702.06 1771
4702.71 1691
4703.36 1586
4704.00 1518
4704.65 1500
4705.30 1512
4705.94 1431
4706.59 1430
4707.24 1373
4707.89 1401
4708.53 1369
4709.18 1332
4709.83 1427
4710.48 1413
4711.12 1368
4711.77 1376
4712.42 1409
4713.07 1366
4713.71 1393
4714.36 1472
4715.01 1502
4715.66 1440
4716.31 1401
4716.95 1440
4717.60 1431
4718.25 1398
4718.90 1303
4719.55 1308
4720.19 1359
4720.84 1363
4721.49 1392
4722.14 1407
4722.79 1337
4723.44 1356
4724.08 1359
4724.73 1390
4725.38 1412
4726.03 1395
4726.68 1373
4727.33 1368
4727.98 1336
4728.63 1350
4729.27 1362
4729.92 1343
4730.57 1391
4731.22 1332
4731.87 1286
4732.52 1277
4733.17 1295
4733.82 1312
4734.47 1257
4735.12 1252
4735.77 1264
4736.41 1230
4737.06 1264
4737.71 1228
4738.36 1183
4739.01 1278
4739.66 1279
4740.31 1349
4740.96 1306
4741.61 1324
4742.26 1303
4742.91 1285
4743.56 1306
4744.21 1316
4744.86 1340
4745.51 1317
4746.16 1274
4746.81 1268
4747.46 1243
4748.11 1277
4748.76 1351
4749.41 1359
4750.06 1334
4750.71 1356
4751.36 1351
4752.01 1377
4752.66 1384
4753.31 1410
4753.96 1444
4754.61 1398
4755.26 1406
4755.92 1352
4756.57 1387
4757.22 1313
4757.87 1259
4758.52 1312
4759.17 1369
4759.82 1385
4760.47 1421
4761.12 1446
4761.77 1469
4762.42 1568
4763.08 1534
4763.73 1507
4764.38 1466
4765.03 1414
4765.68 1369
4766.33 1302
4766.98 1315
4767.64 1354
4768.29 1315
4768.94 1307
4769.59 1278
4770.24 1318
4770.89 1289
4771.54 1293
4772.20 1239
4772.85 1282
4773.50 1294
4774.15 1322
4774.80 1334
4775.46 1335
4776.11 1291
4776.76 1293
4777.41 1309
4778.06 1302
4778.72 1353
4779.37 1355
4780.02 1307
4780.67 1366
4781.33 1334
4781.98 1299
4782.63 1325
4783.28 1331
4783.94 1285
4784.59 1306
4785.24 1328
4785.89 1331
4786.55 1315
4787.20 1352
4787.85 1329
4788.51 1322
4789.16 1340
4789.81 1428
4790.46 1480
4791.12 1449
4791.77 1477
4792.42 1392
4793.08 1423
4793.73 1469
4794.38 1461
4795.04 1423
4795.69 1490
4796.34 1470
4797.00 1459
4797.65 1506
4798.30 1519
4798.96 1559
4799.61 1559
4800.27 1673
4800.92 1742
4801.57 1781
4802.23 1722
4802.88 1775
4803.53 1744
4804.19 1673
4804.84 1650
4805.50 1635
4806.15 1560
4806.81 1523
4807.46 1566
4808.11 1511
4808.77 1524
4809.42 1578
4810.08 1551
4810.73 1528
4811.39 1559
4812.04 1614
4812.69 1634
4813.35 1583
4814.00 1568
4814.66 1582
4815.31 1661
4815.97 1625
4816.62 1674
4817.28 1672
4817.93 1684
4818.59 1755
4819.24 1744
4819.90 1762
4820.55 1780
4821.21 1800
4821.86 1895
4822.52 1983
4823.17 1929
4823.83 2061
4824.48 2072
4825.14 2106
4825.79 2100
4826.45 1973
4827.11 1964
4827.76 1873
4828.42 1859
4829.07 1780
4829.73 1780
4830.38 1851
4831.04 1888
4831.70 1931
4832.35 1904
4833.01 1953
4833.66 1949
4834.32 1992
4834.98 2059
4835.63 2048
4836.29 2097
4836.94 2194
4837.60 2292
4838.26 2243
4838.91 2307
4839.57 2255
4840.23 2316
4840.88 2331
4841.54 2255
4842.20 2348
4842.85 2299
4843.51 2415
4844.17 2481
4844.82 2460
4845.48 2415
4846.14 2365
4846.79 2424
4847.45 2477
4848.11 2537
4848.76 2740
4849.42 3040
4850.08 3262
4850.73 3518
4851.39 3548
4852.05 3548
4852.71 3358
4853.36 3268
4854.02 3140
4854.68 2943
4855.34 2932
4855.99 3004
4856.65 3167
4857.31 3302
4857.97 3493
4858.62 3665
4859.28 3804
4859.94 3846
4860.60 3678
4861.25 3419
4861.91 3148
4862.57 3082
4863.23 2939
4863.89 2732
4864.54 2633
4865.20 2699
4865.86 2710
4866.52 2665
4867.18 2683
4867.84 2704
4868.49 2698
4869.15 2641
4869.81 2524
4870.47 2527
4871.13 2487
4871.79 2530
4872.44 2476
4873.10 2482
4873.76 2394
4874.42 2268
4875.08 2228
4875.74 2262
4876.40 2232
4877.06 2160
4877.72 2204
4878.37 2368
4879.03 2561
4879.69 2656
4880.35 2691
4881.01 2545
4881.67 2394
4882.33 2312
4882.99 2287
4883.65 2266
4884.31 2168
4884.97 2161
4885.63 2191
4886.29 2080
4886.95 2088
4887.61 2014
4888.26 2022
4888.92 2038
4889.58 1972
4890.24 2014
4890.90 2102
4891.56 2065
4892.22 2117
4892.88 2113
4893.54 2143
4894.20 2129
4894.86 2045
4895.52 1951
4896.18 1922
4896.84 1876
4897.51 1858
4898.17 1876
4898.83 1848
4899.49 1913
4900.15 1979
4900.81 1951
4901.47 2005
4902.13 1979
4902.79 1936
4903.45 1869
4904.11 1754
4904.77 1738
4905.43 1772
4906.09 1695
4906.75 1686
4907.41 1650
4908.08 1698
4908.74 1701
4909.40 1660
4910.06 1605
4910.72 1593
4911.38 1648
4912.04 1652
4912.70 1674
4913.37 1684
4914.03 1572
4914.69 1486
4915.35 1533
4916.01 1515
4916.67 1521
4917.33 1498
4918.00 1489
4918.66 1443
4919.32 1422
4919.98 1437
4920.64 1443
4921.31 1495
4921.97 1513
4922.63 1498
4923.29 1469
4923.95 1414
4924.62 1435
4925.28 1495
4925.94 1421
4926.60 1404
4927.26 1487
4927.93 1465
4928.59 1481
4929.25 1415
4929.91 1399
4930.58 1389
4931.24 1385
4931.90 1406
4932.56 1382
4933.23 1426
4933.89 1433
4934.55 1398
4935.22 1381
4935.88 1398
4936.54 1411
4937.20 1378
4937.87 1445
4938.53 1493
4939.19 1422
4939.86 1344
4940.52 1324
4941.18 1353
4941.85 1370
4942.51 1378
4943.17 1433
4943.84 1380
4944.50 1379
4945.16 1376
4945.83 1419
4946.49 1353
4947.15 1331
4947.82 1387
4948.48 1317
4949.15 1381
4949.81 1344
4950.47 1317
4951.14 1284
4951.80 1315
4952.47 1248
4953.13 1258
4953.79 1291
4954.46 1292
4955.12 1311
4955.79 1380
4956.45 1270
4957.11 1337
4957.78 1418
4958.44 1445
4959.11 1468
4959.77 1495
4960.44 1534
4961.10 1571
4961.77 1614
4962.43 1666
4963.10 1765
4963.76 1788
4964.42 1746
4965.09 1812
4965.75 1649
4966.42 1563
4967.08 1584
4967.75 1488
4968.41 1448
4969.08 1415
4969.74 1358
4970.41 1370
4971.08 1330
4971.74 1294
4972.41 1304
4973.07 1333
4973.74 1353
4974.40 1397
4975.07 1408
4975.73 1396
4976.40 1416
4977.06 1464
4977.73 1510
4978.40 1496
4979.06 1468
4979.73 1460
4980.39 1429
4981.06 1406
4981.73 1332
4982.39 1331
4983.06 1327
4983.72 1335
4984.39 1314
4985.06 1283
4985.72 1313
4986.39 1304
4987.05 1265
4987.72 1260
4988.39 1336
4989.05 1261
4989.72 1206
4990.39 1227
4991.05 1296
4991.72 1294
4992.39 1272
4993.05 1324
4993.72 1295
4994.39 1255
4995.05 1280
4995.72 1257
4996.39 1173
4997.05 1213
4997.72 1197
4998.39 1220
4999.06 1243
4999.72 1233
5000.39 1220
5001.06 1223
5001.73 1156
5002.39 1156
5003.06 1136
5003.73 1137
5004.39 1125
5005.06 1136
5005.73 1110
5006.40 1187
5007.07 1199
5007.73 1137
5008.40 1196
5009.07 1217
5009.74 1190
5010.40 1195
5011.07 1194
5011.74 1186
5012.41 1183
5013.08 1141
5013.74 1162
5014.41 1224
5015.08 1142
5015.75 1113
5016.42 1136
5017.09 1098
5017.75 1123
5018.42 1163
5019.09 1150
5019.76 1121
5020.43 1177
5021.10 1197
5021.76 1178
5022.43 1185
5023.10 1151
5023.77 1164
5024.44 1169
5025.11 1157
5025.78 1178
5026.45 1153
5027.12 1161
5027.78 1150
5028.45 1158
5029.12 1174
5029.79 1109
5030.46 1120
5031.13 1102
5031.80 1112
5032.47 1092
5033.14 1108
5033.81 1103
5034.48 1124
5035.15 1128
5035.82 1059
5036.49 1099
5037.16 1088
5037.83 1100
5038.50 1153
5039.16 1092
5039.83 1125
5040.50 1074
5041.17 1146
5041.84 1130
5042.51 1160
5043.18 1146
5043.85 1087
5044.52 1159
5045.20 1097
5045.87 1105
5046.54 1079
5047.21 1204
5047.88 1150
5048.55 1136
5049.22 1146
5049.89 1096
5050.56 1080
5051.23 1129
5051.90 1121
5052.57 1108
5053.24 1106
5053.91 1097
5054.58 1127
5055.25 1066
5055.92 1143
5056.60 1120
5057.27 1102
5057.94 1069
5058.61 1104
5059.28 1138
5059.95 1102
5060.62 1075
5061.29 1101
5061.96 1121
5062.64 1149
5063.31 1143
5063.98 1144
5064.65 1127
5065.32 1142
5065.99 1159
5066.66 1157
5067.34 1179
5068.01 1131
5068.68 1167
5069.35 1116
5070.02 1164
5070.70 1131
5071.37 1101
5072.04 1117
5072.71 1127
5073.38 1133
5074.06 1137
5074.73 1136
5075.40 1105
5076.07 1130
5076.74 1244
5077.42 1216
5078.09 1285
5078.76 1292
5079.43 1351
5080.11 1414
5080.78 1372
5081.45 1322
5082.12 1271
5082.80 1318
5083.47 1267
5084.14 1310
5084.82 1273
5085.49 1242
5086.16 1318
5086.83 1228
5087.51 1252
5088.18 1274
5088.85 1307
5089.53 1325
5090.20 1294
5090.87 1306
5091.55 1341
5092.22 1332
5092.89 1268
5093.57 1312
5094.24 1247
5094.91 1255
5095.59 1241
5096.26 1255
5096.93 1316
5097.61 1281
5098.28 1206
5098.96 1202
5099.63 1202
5100.30 1179
5100.98 1206
5101.65 1218
5102.32 1225
5103.00 1234
5103.67 1253
5104.35 1259
5105.02 1264
5105.70 1255
5106.37 1215
5107.04 1242
5107.72 1247
5108.39 1259
5109.07 1214
5109.74 1128
5110.42 1120
5111.09 1157
5111.77 1180
5112.44 1238
5113.11 1189
5113.79 1140
5114.46 1200
5115.14 1150
5115.81 1218
5116.49 1257
5117.16 1351
5117.84 1360
5118.51 1377
5119.19 1428
5119.86 1500
5120.54 1521
5121.21 1464
5121.89 1488
5122.57 1406
5123.24 1375
5123.92 1406
5124.59 1356
5125.27 1266
5125.94 1303
5126.62 1212
5127.29 1252
5127.97 1224
5128.64 1235
5129.32 1182
5130.00 1220
5130.67 1258
5131.35 1177
5132.02 1210
5132.70 1216
5133.38 1194
5134.05 1252
5134.73 1234
5135.40 1197
5136.08 1200
5136.76 1222
5137.43 1226
5138.11 1167
5138.79 1215
5139.46 1224
5140.14 1203
5140.82 1192
5141.49 1173
5142.17 1161
5142.85 1155
5143.52 1101
5144.20 1128
5144.88 1151
5145.55 1155
5146.23 1149
5146.91 1084
5147.58 1144
5148.26 1088
5148.94 1075
5149.61 1052
5150.29 1117
5150.97 1088
5151.65 1090
5152.32 1146
5153.00 1149
5153.68 1070
5154.36 1089
5155.03 1095
5155.71 1108
5156.39 1142
5157.07 1117
5157.74 1070
5158.42 1128
5159.10 1126
5159.78 1148
5160.45 1107
5161.13 1102
5161.81 1131
5162.49 1159
5163.17 1068
5163.84 1055
5164.52 1111
5165.20 1083
5165.88 1120
5166.56 1202
5167.24 1179
5167.91 1173
5168.59 1154
5169.27 1172
5169.95 1152
5170.63 1136
5171.31 1054
5171.98 1082
5172.66 1087
5173.34 1051
5174.02 1044
5174.70 1100
5175.38 1115
5176.06 1052
5176.74 1104
5177.41 1106
5178.09 1072
5178.77 1070
5179.45 1115
5180.13 1102
5180.81 1098
5181.49 1046
5182.17 1130
5182.85 1137
5183.53 1125
5184.21 1036
5184.89 1054
5185.57 1099
5186.24 1066
5186.92 1103
5187.60 1125
5188.28 1060
5188.96 1029
5189.64 1062
5190.32 1041
5191.00 1057
5191.68 1021
5192.36 1054
5193.04 1033
5193.72 1075
5194.40 1060
5195.08 1048
5195.76 1058
5196.44 1046
5197.12 1097
5197.80 1091
5198.48 1073
5199.16 1059
5199.84 1058
5200.52 1014
5201.21 1008
5201.89 1040
5202.57 1062
5203.25 1102
5203.93 1105
5204.61 1126
5205.29 1083
5205.97 1095
5206.65 1099
5207.33 1157
5208.01 1143
5208.69 1168
5209.37 1215
5210.06 1183
5210.74 1223
5211.42 1192
5212.10 1153
5212.78 1198
5213.46 1264
5214.14 1191
5214.82 1227
5215.51 1293
5216.19 1287
5216.87 1245
5217.55 1279
5218.23 1264
5218.91 1298
5219.60 1233
5220.28 1238
5220.96 1254
5221.64 1281
5222.32 1264
5223.00 1277
5223.69 1298
5224.37 1294
5225.05 1295
5225.73 1294
5226.41 1307
5227.10 1209
5227.78 1199
5228.46 1261
5229.14 1192
5229.83 1197
5230.51 1202
5231.19 1158
5231.87 1209
5232.56 1157
5233.24 1131
5233.92 1228
5234.60 1211
5235.29 1184
5235.97 1209
5236.65 1140
5237.34 1219
5238.02 1227
5238.70 1278
5239.38 1238
5240.07 1265
5240.75 1332
5241.43 1320
5242.12 1303
5242.80 1232
5243.48 1255
5244.17 1252
5244.85 1193
5245.53 1189
5246.22 1135
5246.90 1167
5247.58 1120
5248.27 1207
5248.95 1218
5249.63 1180
5250.32 1234
5251.00 1173
5251.69 1235
5252.37 1320
5253.05 1385
5253.74 1390
5254.42 1387
5255.11 1380
5255.79 1328
5256.47 1251
5257.16 1205
5257.84 1204
5258.53 1251
5259.21 1235
5259.89 1222
5260.58 1272
5261.26 1250
5261.95 1340
5262.63 1390
5263.32 1276
5264.00 1312
5264.69 1317
5265.37 1318
5266.06 1338
5266.74 1309
5267.43 1247
5268.11 1226
5268.79 1231
5269.48 1192
5270.16 1238
5270.85 1251
5271.53 1213
5272.22 1211
5272.91 1165
5273.59 1215
5274.28 1214
5274.96 1169
5275.65 1152
5276.33 1109
5277.02 1164
5277.70 1176
5278.39 1233
5279.07 1137
5279.76 1172
5280.45 1185
5281.13 1202
5281.82 1208
5282.50 1207
5283.19 1176
5283.87 1190
5284.56 1202
5285.25 1176
5285.93 1149
5286.62 1174
5287.30 1179
5287.99 1182
5288.68 1150
5289.36 1179
5290.05 1123
5290.74 1140
5291.42 1155
5292.11 1147
5292.79 1153
5293.48 1120
5294.17 1216
5294.85 1227
5295.54 1180
5296.23 1185
5296.91 1207
5297.60 1300
5298.29 1298
5298.98 1258
5299.66 1263
5300.35 1313
5301.04 1319
5301.72 1314
5302.41 1388
5303.10 1437
5303.78 1455
5304.47 1476
5305.16 1507
5305.85 1611
5306.53 1631
5307.22 1661
5307.91 1663
5308.60 1580
5309.28 1559
5309.97 1553
5310.66 1539
5311.35 1567
5312.03 1686
5312.72 1750
5313.41 1823
5314.10 1752
5314.79 1753
5315.47 1685
5316.16 1688
5316.85 1617
5317.54 1578
5318.23 1541
5318.91 1582
5319.60 1565
5320.29 1629
5320.98 1576
5321.67 1578
5322.36 1559
5323.04 1501
5323.73 1518
5324.42 1459
5325.11 1377
5325.80 1364
5326.49 1329
5327.18 1244
5327.86 1234
5328.55 1263
5329.24 1251
5329.93 1310
5330.62 1261
5331.31 1257
5332.00 1223
5332.69 1163
5333.38 1161
5334.06 1269
5334.75 1269
5335.44 1240
5336.13 1191
5336.82 1225
5337.51 1183
5338.20 1286
5338.89 1285
5339.58 1255
5340.27 1223
5340.96 1204
5341.65 1277
5342.34 1302
5343.03 1264
5343.72 1239
5344.41 1197
5345.10 1250
5345.79 1293
5346.48 1346
5347.17 1372
5347.86 1418
5348.55 1459
5349.24 1473
5349.93 1590
5350.62 1666
5351.31 1616
5352.00 1654
5352.69 1577
5353.38 1538
5354.07 1508
5354.76 1418
5355.45 1347
5356.14 1300
5356.83 1181
5357.52 1214
5358.21 1217
5358.90 1203
5359.59 1122
5360.29 1199
5360.98 1176
5361.67 1234
5362.36 1294
5363.05 1235
5363.74 1218
5364.43 1229
5365.12 1160
5365.81 1160
5366.50 1177
5367.20 1133
5367.89 1104
5368.58 1099
5369.27 1097
5369.96 1068
5370.65 1120
5371.34 1120
5372.04 1075
5372.73 1117
5373.42 1116
5374.11 1133
5374.80 1104
5375.49 1116
5376.19 1096
5376.88 1152
5377.57 1133
5378.26 1116
5378.95 1086
5379.65 1112
5380.34 1120
5381.03 1090
5381.72 1122
5382.42 1119
5383.11 1128
5383.80 1092
5384.49 1108
5385.19 1090
5385.88 1098
5386.57 1128
5387.26 1149
5387.96 1184
5388.65 1154
5389.34 1173
5390.03 1237
5390.73 1199
5391.42 1205
5392.11 1242
5392.80 1186
5393.50 1200
5394.19 1212
5394.88 1204
5395.58 1215
5396.27 1174
5396.96 1166
5397.66 1231
5398.35 1144
5399.04 1151
5399.74 1174
5400.43 1165
5401.12 1111
5401.82 1143
5402.51 1115
5403.20 1116
5403.90 1189
5404.59 1179
5405.29 1198
5405.98 1136
5406.67 1190
5407.37 1200
5408.06 1182
5408.75 1162
5409.45 1138
5410.14 1132
5410.84 1150
5411.53 1146
5412.23 1150
5412.92 1151
5413.61 1138
5414.31 1198
5415.00 1139
5415.70 1124
5416.39 1144
5417.09 1171
5417.78 1139
5418.47 1164
5419.17 1201
5419.86 1190
5420.56 1206
5421.25 1219
5421.95 1157
5422.64 1242
5423.34 1197
5424.03 1213
5424.73 1188
5425.42 1209
5426.12 1231
5426.81 1208
5427.51 1192
5428.20 1210
5428.90 1220
5429.59 1252
5430.29 1241
5430.99 1226
5431.68 1261
5432.38 1242
5433.07 1222
5433.77 1232
5434.46 1251
5435.16 1287
5435.85 1312
5436.55 1332
5437.25 1282
5437.94 1330
5438.64 1386
5439.33 1407
5440.03 1266
5440.73 1305
5441.42 1294
5442.12 1237
5442.81 1245
5443.51 1300
5444.21 1369
5444.90 1441
5445.60 1432
5446.29 1520
5446.99 1613
5447.69 1609
5448.38 1625
5449.08 1639
5449.78 1680
5450.47 1588
5451.17 1551
5451.87 1478
5452.56 1516
5453.26 1493
5453.96 1386
5454.65 1405
5455.35 1339
5456.05 1438
5456.75 1446
5457.44 1467
5458.14 1473
5458.84 1461
5459.53 1448
5460.23 1503
5460.93 1553
5461.63 1479
5462.32 1567
5463.02 1549
5463.72 1543
5464.42 1534
5465.11 1569
5465.81 1555
5466.51 1569
5467.21 1623
5467.90 1585
5468.60 1582
5469.30 1565
5470.00 1579
5470.70 1618
5471.39 1626
5472.09 1694
5472.79 1681
5473.49 1712
5474.19 1791
5474.88 1707
5475.58 1740
5476.28 1790
5476.98 1822
5477.68 1968
5478.38 2144
5479.07 2316
5479.77 2453
5480.47 2750
5481.17 3006
5481.87 3097
5482.57 3038
5483.27 3026
5483.96 2709
5484.66 2479
5485.36 2391
5486.06 2319
5486.76 2133
5487.46 2062
5488.16 2080
5488.86 2077
5489.56 2066
5490.26 2101
5490.96 2099
5491.65 2100
5492.35 2150
5493.05 2175
5493.75 2195
5494.45 2297
5495.15 2344
5495.85 2296
5496.55 2283
5497.25 2296
5497.95 2427
5498.65 2562
5499.35 2937
5500.05 3250
5500.75 3953
5501.45 4469
5502.15 4497
5502.85 4621
5503.55 4325
5504.25 4015
5504.95 3624
5505.65 3107
5506.35 2700
5507.05 2376
5507.75 2217
5508.45 2100
5509.15 2065
5509.85 1979
5510.55 1917
5511.25 1873
5511.95 1892
5512.65 1816
5513.35 1886
5514.05 1855
5514.76 1912
5515.46 1977
5516.16 1890
5516.86 1899
5517.56 1825
5518.26 1938
5518.96 1874
5519.66 1883
5520.36 1882
5521.06 1882
5521.77 1864
5522.47 1882
5523.17 1804
5523.87 1715
5524.57 1609
5525.27 1611
5525.97 1585
5526.67 1542
5527.38 1485
5528.08 1473
5528.78 1478
5529.48 1489
5530.18 1509
5530.88 1489
5531.59 1475
5532.29 1484
5532.99 1471
5533.69 1525
5534.39 1539
5535.10 1526
5535.80 1545
5536.50 1501
5537.20 1416
5537.90 1408
5538.61 1424
5539.31 1470
5540.01 1425
5540.71 1392
5541.42 1419
5542.12 1437
5542.82 1379
5543.52 1392
5544.23 1410
5544.93 1333
5545.63 1404
5546.33 1383
5547.04 1387
5547.74 1332
5548.44 1346
5549.15 1414
5549.85 1386
5550.55 1380
5551.26 1433
5551.96 1317
5552.66 1313
5553.36 1328
5554.07 1335
5554.77 1324
5555.47 1321
5556.18 1296
5556.88 1338
5557.58 1328
5558.29 1334
5558.99 1346
5559.70 1315
5560.40 1276
5561.10 1338
5561.81 1297
5562.51 1317
5563.21 1334
5563.92 1388
5564.62 1420
5565.33 1423
5566.03 1408
5566.73 1372
5567.44 1379
5568.14 1357
5568.85 1321
5569.55 1301
5570.25 1300
5570.96 1245
5571.66 1266
5572.37 1253
5573.07 1283
5573.78 1254
5574.48 1277
5575.19 1334
5575.89 1369
5576.59 1311
5577.30 1279
5578.00 1284
5578.71 1288
5579.41 1267
5580.12 1254
5580.82 1219
5581.53 1237
5582.23 1180
5582.94 1165
5583.64 1272
5584.35 1254
5585.05 1198
5585.76 1252
5586.46 1256
5587.17 1206
5587.88 1174
5588.58 1246
5589.29 1248
5589.99 1194
5590.70 1180
5591.40 1213
5592.11 1189
5592.81 1180
5593.52 1227
5594.23 1217
5594.93 1233
5595.64 1195
5596.34 1211
5597.05 1149
5597.76 1137
5598.46 1210
5599.17 1213
5599.87 1168
5600.58 1172
5601.29 1190
5601.99 1146
5602.70 1186
5603.41 1204
5604.11 1205
5604.82 1182
5605.52 1195
5606.23 1213
5606.94 1189
5607.64 1160
5608.35 1138
5609.06 1185
5609.76 1249
5610.47 1236
5611.18 1180
5611.88 1144
5612.59 1190
5613.30 1197
5614.01 1197
5614.71 1218
5615.42 1176
5616.13 1159
5616.83 1169
5617.54 1143
5618.25 1235
5618.96 1211
5619.66 1281
5620.37 1193
5621.08 1179
5621.79 1199
5622.49 1209
5623.20 1210
5623.91 1201
5624.62 1236
5625.32 1263
5626.03 1268
5626.74 1226
5627.45 1269
5628.16 1313
5628.86 1301
5629.57 1344
5630.28 1372
5630.99 1313
5631.70 1332
5632.40 1324
5633.11 1414
5633.82 1408
5634.53 1366
5635.24 1349
5635.95 1423
5636.65 1486
5637.36 1486
5638.07 1501
5638.78 1479
5639.49 1497
5640.20 1494
5640.91 1482
5641.61 1533
5642.32 1557
5643.03 1518
5643.74 1419
5644.45 1394
5645.16 1361
5645.87 1408
5646.58 1366
5647.29 1311
5648.00 1336
5648.70 1343
5649.41 1346
5650.12 1315
5650.83 1297
5651.54 1348
5652.25 1316
5652.96 1355
5653.67 1320
5654.38 1388
5655.09 1447
5655.80 1462
5656.51 1415
5657.22 1432
5657.93 1400
5658.64 1424
5659.35 1407
5660.06 1416
5660.77 1457
5661.48 1519
5662.19 1457
5662.90 1437
5663.61 1381
5664.32 1425
5665.03 1416
5665.74 1366
5666.45 1337
5667.16 1333
5667.87 1338
5668.58 1305
5669.29 1337
5670.00 1362
5670.71 1415
5671.42 1565
5672.13 1668
5672.84 1686
5673.56 1667
5674.27 1606
5674.98 1555
5675.69 1464
5676.40 1367
5677.11 1357
5677.82 1318
5678.53 1296
5679.24 1312
5679.95 1286
5680.67 1300
5681.38 1347
5682.09 1369
5682.80 1420
5683.51 1396
5684.22 1332
5684.93 1348
5685.65 1291
5686.36 1311
5687.07 1280
5687.78 1305
5688.49 1266
5689.20 1296
5689.92 1239
5690.63 1225
5691.34 1302
5692.05 1296
5692.76 1204
5693.47 1261
5694.19 1256
5694.90 1227
5695.61 1222
5696.32 1237
5697.04 1227
5697.75 1165
5698.46 1135
5699.17 1233
5699.89 1211
5700.60 1232
5701.31 1225
5702.02 1237
5702.74 1217
5703.45 1236
5704.16 1296
5704.87 1243
5705.59 1200
5706.30 1202
5707.01 1184
5707.72 1163
5708.44 1212
5709.15 1289
5709.86 1272
5710.58 1207
5711.29 1268
5712.00 1215
5712.72 1182
5713.43 1231
5714.14 1230
5714.86 1202
5715.57 1229
5716.28 1196
5717.00 1180
5717.71 1153
5718.42 1134
5719.14 1137
5719.85 1166
5720.56 1211
5721.28 1250
5721.99 1241
5722.71 1244
5723.42 1214
5724.13 1240
5724.85 1306
5725.56 1339
5726.28 1287
5726.99 1345
5727.70 1365
5728.42 1358
5729.13 1384
5729.85 1343
5730.56 1400
5731.28 1380
5731.99 1365
5732.70 1269
5733.42 1303
5734.13 1271
5734.85 1319
5735.56 1235
5736.28 1262
5736.99 1270
5737.71 1261
5738.42 1296
5739.14 1200
5739.85 1206
5740.57 1245
5741.28 1224
5742.00 1214
5742.71 1291
5743.43 1303
5744.14 1237
5744.86 1259
5745.57 1262
5746.29 1326
5747.00 1362
5747.72 1332
5748.43 1306
5749.15 1303
5749.87 1286
5750.58 1302
5751.30 1313
5752.01 1378
5752.73 1451
5753.44 1436
5754.16 1451
5754.88 1475
5755.59 1518
5756.31 1480
5757.02 1477
5757.74 1479
5758.46 1488
5759.17 1549
5759.89 1473
5760.60 1491
5761.32 1565
5762.04 1583
5762.75 1604
5763.47 1612
5764.19 1651
5764.90 1601
5765.62 1631
5766.34 1664
5767.05 1747
5767.77 1858
5768.49 2053
5769.20 2264
5769.92 2615
5770.64 2873
5771.35 3316
5772.07 3519
5772.79 3503
5773.50 3235
5774.22 2941
5774.94 2595
5775.65 2350
5776.37 2059
5777.09 1950
5777.81 1912
5778.52 1811
5779.24 1780
5779.96 1779
5780.68 1805
5781.39 1785
5782.11 1866
5782.83 1824
5783.55 1745
5784.26 1748
5784.98 1817
5785.70 1784
5786.42 1781
5787.14 1786
5787.85 1743
5788.57 1789
5789.29 1746
5790.01 1778
5790.73 1781
5791.44 1759
5792.16 1669
5792.88 1633
5793.60 1629
5794.32 1571
5795.03 1612
5795.75 1578
5796.47 1530
5797.19 1573
5797.91 1603
5798.63 1570
5799.35 1663
5800.06 1660
5800.78 1726
5801.50 1815
5802.22 1861
5802.94 1877
5803.66 1825
5804.38 1738
5805.10 1645
5805.82 1573
5806.53 1609
5807.25 1560
5807.97 1476
5808.69 1451
5809.41 1466
5810.13 1518
5810.85 1533
5811.57 1504
5812.29 1473
5813.01 1509
5813.73 1463
5814.45 1393
5815.17 1424
5815.89 1428
5816.61 1440
5817.33 1409
5818.05 1385
5818.77 1400
5819.49 1464
5820.20 1436
5820.92 1410
5821.64 1438
5822.36 1413
5823.09 1383
5823.81 1356
5824.53 1334
5825.25 1401
5825.97 1328
5826.69 1351
5827.41 1364
5828.13 1402
5828.85 1386
5829.57 1357
5830.29 1354
5831.01 1357
5831.73 1347
5832.45 1341
5833.17 1332
5833.89 1269
5834.61 1356
5835.33 1340
5836.05 1295
5836.78 1269
5837.50 1318
5838.22 1297
5838.94 1245
5839.66 1260
5840.38 1327
5841.10 1302
5841.82 1350
5842.54 1357
5843.27 1288
5843.99 1299
5844.71 1289
5845.43 1312
5846.15 1291
5846.87 1356
5847.59 1326
5848.32 1350
5849.04 1306
5849.76 1335
5850.48 1388
5851.20 1394
5851.93 1369
5852.65 1339
5853.37 1339
5854.09 1299
5854.81 1331
5855.54 1318
5856.26 1367
5856.98 1371
5857.70 1375
5858.42 1339
5859.15 1367
5859.87 1297
5860.59 1263
5861.31 1295
5862.04 1304
5862.76 1288
5863.48 1301
5864.20 1343
5864.93 1312
5865.65 1366
5866.37 1339
5867.10 1392
5867.82 1328
5868.54 1356
5869.26 1314
5869.99 1386
5870.71 1356
5871.43 1363
5872.16 1384
5872.88 1420
5873.60 1319
5874.33 1321
5875.05 1395
5875.77 1314
5876.50 1357
5877.22 1357
5877.94 1388
5878.67 1383
5879.39 1525
5880.11 1483
5880.84 1439
5881.56 1473
5882.28 1476
5883.01 1469
5883.73 1444
5884.46 1438
5885.18 1428
5885.90 1424
5886.63 1405
5887.35 1422
5888.08 1439
5888.80 1458
5889.52 1453
5890.25 1445
5890.97 1445
5891.70 1402
5892.42 1404
5893.15 1423
5893.87 1452
5894.59 1459
5895.32 1449
5896.04 1423
5896.77 1454
5897.49 1441
5898.22 1442
5898.94 1403
5899.67 1433
5900.39 1423
5901.12 1465
5901.84 1457
5902.57 1498
5903.29 1473
5904.02 1485
5904.74 1467
5905.47 1501
5906.19 1490
5906.92 1427
5907.64 1478
5908.37 1557
5909.09 1522
5909.82 1549
5910.55 1555
5911.27 1589
5912.00 1613
5912.72 1605
5913.45 1596
5914.17 1617
5914.90 1634
5915.63 1636
5916.35 1672
5917.08 1687
5917.80 1674
5918.53 1616
5919.25 1680
5919.98 1689
5920.71 1695
5921.43 1677
5922.16 1783
5922.89 1742
5923.61 1805
5924.34 1803
5925.06 1792
5925.79 1925
5926.52 1881
5927.24 1860
5927.97 1905
5928.70 1904
5929.42 1976
5930.15 2101
5930.88 2061
5931.60 2062
5932.33 1985
5933.06 2111
5933.78 2090
5934.51 2086
5935.24 2108
5935.97 2185
5936.69 2246
5937.42 2284
5938.15 2389
5938.87 2378
5939.60 2455
5940.33 2454
5941.06 2481
5941.78 2485
5942.51 2539
5943.24 2604
5943.97 2603
5944.69 2680
5945.42 2703
5946.15 2723
5946.88 2778
5947.60 2971
5948.33 2984
5949.06 3078
5949.79 3124
5950.52 3255
5951.24 3481
5951.97 3842
5952.70 4230
5953.43 4556
5954.16 4903
5954.88 4819
5955.61 4701
5956.34 4519
5957.07 4362
5957.80 4144
5958.53 4055
5959.25 3871
5959.98 3689
5960.71 3617
5961.44 3601
5962.17 3575
5962.90 3711
5963.63 3749
5964.36 3922
5965.08 4006
5965.81 4292
5966.54 4653
5967.27 5037
5968.00 5353
5968.73 5475
5969.46 5457
5970.19 5278
5970.92 5071
5971.65 4785
5972.37 4567
5973.10 4483
5973.83 4268
5974.56 4241
5975.29 4167
5976.02 4131
5976.75 4107
5977.48 4011
5978.21 4152
5978.94 4169
5979.67 4357
5980.40 4351
5981.13 4470
5981.86 4606
5982.59 4703
5983.32 4721
5984.05 4827
5984.78 4753
5985.51 4740
5986.24 4837
5986.97 4850
5987.70 4889
5988.43 4855
5989.16 4881
5989.89 4865
5990.62 4891
5991.35 4855
5992.08 4873
5992.81 5103
5993.54 5027
5994.27 5090
5995.00 5159
5995.74 5208
5996.47 5219
5997.20 5256
5997.93 5182
5998.66 5290
5999.39 5368
6000.12 5345
6000.85 5206
6001.58 5071
6002.31 4969
6003.04 4973
6003.78 4965
6004.51 4804
6005.24 4662
6005.97 4744
6006.70 4929
6007.43 5038
6008.16 5331
6008.90 5714
6009.63 6293
6010.36 7216
6011.09 8366
6011.82 9562
6012.55 11074
6013.29 12224
6014.02 13024
6014.75 13575
6015.48 13743
6016.21 13440
6016.95 12516
6017.68 11427
6018.41 10305
6019.14 9082
6019.87 8057
6020.61 6997
6021.34 6231
6022.07 5653
6022.80 5131
6023.54 4773
6024.27 4562
6025.00 4249
6025.73 4204
6026.47 4191
6027.20 4074
6027.93 4011
6028.66 4066
6029.40 4185
6030.13 4365
6030.86 4367
6031.59 4301
6032.33 4207
6033.06 4104
6033.79 3979
6034.53 3831
6035.26 3588
6035.99 3549
6036.73 3518
6037.46 3521
6038.19 3578
6038.93 3543
6039.66 3584
6040.39 3560
6041.13 3603
6041.86 3653
6042.59 3673
6043.33 3685
6044.06 3814
6044.79 3861
6045.53 3856
6046.26 3926
6047.00 3989
6047.73 4012
6048.46 4069
6049.20 4136
6049.93 4266
6050.67 4372
6051.40 4619
6052.13 4848
6052.87 5113
6053.60 5325
6054.34 5355
6055.07 5348
6055.81 5229
6056.54 4970
6057.27 4725
6058.01 4491
6058.74 4280
6059.48 4114
6060.21 3983
6060.95 3881
6061.68 3870
6062.42 3737
6063.15 3711
6063.89 3653
6064.62 3617
6065.36 3490
6066.09 3520
6066.83 3489
6067.56 3490
6068.30 3412
6069.03 3368
6069.77 3333
6070.50 3309
6071.24 3310
6071.97 3241
6072.71 3282
6073.44 3159
6074.18 3135
6074.91 3128
6075.65 3048
6076.39 2963
6077.12 2996
6077.86 2980
6078.59 3015
6079.33 2901
6080.06 2942
6080.80 2853
6081.54 2832
6082.27 2794
6083.01 2769
6083.74 2753
6084.48 2701
6085.22 2726
6085.95 2631
6086.69 2706
6087.42 2583
6088.16 2699
6088.90 2642
6089.63 2698
6090.37 2774
6091.11 2786
6091.84 2828
6092.58 2826
6093.32 2717
6094.05 2724
6094.79 2672
6095.53 2604
6096.26 2551
6097.00 2576
6097.74 2613
6098.47 2495
6099.21 2519
6099.95 2626
6100.69 2609
6101.42 2568
6102.16 2558
6102.90 2564
6103.63 2562
6104.37 2502
6105.11 2522
6105.85 2510
6106.58 2469
6107.32 2474
6108.06 2525
6108.80 2498
6109.53 2514
6110.27 2501
6111.01 2539
6111.75 2607
6112.49 2591
6113.22 2665
6113.96 2638
6114.70 2670
6115.44 2667
6116.17 2736
6116.91 2759
6117.65 2759
6118.39 2727
6119.13 2787
6119.87 2741
6120.60 2730
6121.34 2743
6122.08 2715
6122.82 2723
6123.56 2737
6124.30 2809
6125.03 2880
6125.77 2877
6126.51 2873
6127.25 2866
6127.99 2864
6128.73 2823
6129.47 2870
6130.21 2785
6130.94 2859
6131.68 2888
6132.42 2866
6133.16 2816
6133.90 2908
6134.64 2935
6135.38 2978
6136.12 3038
6136.86 3104
6137.60 3158
6138.34 3331
6139.08 3385
6139.81 3475
6140.55 3608
6141.29 3596
6142.03 3758
6142.77 3695
6143.51 3678
6144.25 3683
6144.99 3674
6145.73 3521
6146.47 3478
6147.21 3466
6147.95 3475
6148.69 3394
6149.43 3379
6150.17 3451
6150.91 3400
6151.65 3371
6152.39 3412
6153.13 3376
6153.87 3387
6154.61 3505
6155.35 3621
6156.09 3535
6156.83 3578
6157.58 3665
6158.32 3662
6159.06 3718
6159.80 3711
6160.54 3634
6161.28 3781
6162.02 3750
6162.76 3951
6163.50 4119
6164.24 4222
6164.98 4341
6165.72 4541
6166.46 4893
6167.21 5032
6167.95 5081
6168.69 5093
6169.43 5027
6170.17 5018
6170.91 5036
6171.65 4849
6172.39 4833
6173.14 4889
6173.88 4786
6174.62 4755
6175.36 4726
6176.10 4730
6176.84 4755
6177.59 4962
6178.33 5147
6179.07 5429
6179.81 6054
6180.55 6805
6181.30 7946
6182.04 9170
6182.78 10462
6183.52 11456
6184.26 11986
6185.01 12132
6185.75 11914
6186.49 11249
6187.23 10271
6187.97 9314
6188.72 8265
6189.46 7405
6190.20 6770
6190.94 6154
6191.69 5874
6192.43 5606
6193.17 5336
6193.92 5282
6194.66 5092
6195.40 5168
6196.14 4970
6196.89 4943
6197.63 4974
6198.37 4872
6199.12 5018
6199.86 4942
6200.60 4881
6201.34 4865
6202.09 4908
6202.83 4915
6203.57 4922
6204.32 5155
6205.06 5610
6205.80 6473
6206.55 7624
6207.29 9338
6208.03 11382
6208.78 13330
6209.52 14940
6210.27 16068
6211.01 16733
6211.75 16300
6212.50 15091
6213.24 13411
6213.98 11875
6214.73 10233
6215.47 8870
6216.22 7551
6216.96 6484
6217.71 5744
6218.45 5046
6219.19 4731
6219.94 4478
6220.68 4297
6221.43 4116
6222.17 4195
6222.92 4068
6223.66 4012
6224.40 4069
6225.15 3926
6225.89 3881
6226.64 3768
6227.38 3616
6228.13 3516
6228.87 3355
6229.62 3168
6230.36 3046
6231.11 3009
6231.85 3001
6232.60 2970
6233.34 3011
6234.09 2963
6234.83 3012
6235.58 2972
6236.32 2986
6237.07 3088
6237.81 3161
6238.56 3279
6239.30 3400
6240.05 3628
6240.80 3907
6241.54 3971
6242.29 4041
6243.03 4002
6243.78 3894
6244.52 3909
6245.27 3714
6246.02 3751
6246.76 3732
6247.51 3718
6248.25 3708
6249.00 3725
6249.75 3743
6250.49 3748
6251.24 3586
6251.98 3488
6252.73 3398
6253.48 3317
6254.22 3176
6254.97 3189
6255.72 3138
6256.46 3077
6257.21 3062
6257.95 3017
6258.70 2974
6259.45 3044
6260.19 3068
6260.94 3072
6261.69 3074
6262.43 2960
6263.18 2998
6263.93 2965
6264.68 2822
6265.42 2719
6266.17 2729
6266.92 2696
6267.66 2714
6268.41 2725
6269.16 2793
6269.91 2697
6270.65 2657
6271.40 2679
6272.15 2604
6272.89 2706
6273.64 2714
6274.39 2713
6275.14 2687
6275.88 2641
6276.63 2664
6277.38 2704
6278.13 2687
6278.88 2760
6279.62 2732
6280.37 2793
6281.12 2763
6281.87 2657
6282.62 2708
6283.36 2604
6284.11 2480
6284.86 2504
6285.61 2486
6286.36 2420
6287.10 2395
6287.85 2392
6288.60 2355
6289.35 2241
6290.10 2247
6290.85 2246
6291.59 2275
6292.34 2242
6293.09 2303
6293.84 2241
6294.59 2239
6295.34 2230
6296.09 2248
6296.84 2227
6297.58 2230
6298.33 2205
6299.08 2177
6299.83 2115
6300.58 2125
6301.33 2065
6302.08 2071
6302.83 2127
6303.58 2180
6304.33 2091
6305.08 2087
6305.83 2055
6306.58 2107
6307.32 2131
6308.07 2141
6308.82 2059
6309.57 2096
6310.32 2105
6311.07 2204
6311.82 2302
6312.57 2241
6313.32 2232
6314.07 2297
6314.82 2292
6315.57 2337
6316.32 2349
6317.07 2395
6317.82 2408
6318.57 2369
6319.32 2410
6320.07 2297
6320.82 2209
6321.57 2142
6322.32 2142
6323.07 2064
6323.82 2057
6324.58 2004
6325.33 1981
6326.08 1987
6326.83 1955
6327.58 2014
6328.33 1978
6329.08 2018
6329.83 1937
6330.58 1947
6331.33 1950
6332.08 1970
6332.83 1972
6333.58 1917
6334.34 1896
6335.09 1902
6335.84 1890
6336.59 1896
6337.34 1907
6338.09 1911
6338.84 1950
6339.59 1932
6340.35 1947
6341.10 1890
6341.85 1868
6342.60 1903
6343.35 1837
6344.10 1900
6344.86 1865
6345.61 1917
6346.36 1897
6347.11 1874
6347.86 1872
6348.62 1944
6349.37 1943
6350.12 1984
6350.87 1992
6351.62 1960
6352.38 2025
6353.13 2148
6353.88 2210
6354.63 2282
6355.38 2252
6356.14 2272
6356.89 2247
6357.64 2290
6358.39 2234
6359.15 2155
6359.90 2127
6360.65 2021
6361.40 2039
6362.16 2036
6362.91 1971
6363.66 2031
6364.42 2029
6365.17 2079
6365.92 2100
6366.67 2185
6367.43 2238
6368.18 2294
6368.93 2257
6369.69 2306
6370.44 2310
6371.19 2299
6371.95 2206
6372.70 2208
6373.45 2190
6374.21 2117
6374.96 2133
6375.71 2141
6376.47 2048
6377.22 2013
6377.98 2115
6378.73 2050
6379.48 2092
6380.24 2148
6380.99 2124
6381.74 2043
6382.50 2124
6383.25 2078
6384.01 2123
6384.76 2143
6385.51 2029
6386.27 2019
6387.02 1976
6387.78 1980
6388.53 1984
6389.29 1937
6390.04 1948
6390.79 1940
6391.55 1936
6392.30 1949
6393.06 1954
6393.81 1919
6394.57 1924
6395.32 1996
6396.08 1911
6396.83 1907
6397.59 1996
6398.34 1966
6399.10 1913
6399.85 1913
6400.61 1999
6401.36 1946
6402.12 1918
6402.87 1924
6403.63 1878
6404.38 1922
6405.14 1889
6405.89 1909
6406.65 1990
6407.40 2013
6408.16 1963
6408.91 1975
6409.67 2033
6410.43 2122
6411.18 2073
6411.94 2121
6412.69 2128
6413.45 2112
6414.20 2097
6414.96 2066
6415.72 2049
6416.47 2089
6417.23 2129
6417.98 2143
6418.74 2145
6419.50 2061
6420.25 2149
6421.01 2111
6421.77 2068
6422.52 2123
6423.28 2028
6424.03 1992
6424.79 1971
6425.55 1991
6426.30 1950
6427.06 1951
6427.82 1962
6428.57 1999
6429.33 2013
6430.09 1999
6430.84 1961
6431.60 1988
6432.36 2010
6433.11 2078
6433.87 1994
6434.63 2037
6435.39 2117
6436.14 2102
6436.90 2143
6437.66 2120
6438.41 2129
6439.17 2155
6439.93 2173
6440.69 2209
6441.44 2256
6442.20 2212
6442.96 2237
6443.72 2223
6444.47 2184
6445.23 2286
6445.99 2299
6446.75 2346
6447.50 2281
6448.26 2361
6449.02 2405
6449.78 2328
6450.54 2408
6451.29 2422
6452.05 2406
6452.81 2399
6453.57 2390
6454.33 2405
6455.08 2479
6455.84 2453
6456.60 2448
6457.36 2461
6458.12 2499
6458.88 2509
6459.64 2478
6460.39 2478
6461.15 2498
6461.91 2494
6462.67 2594
6463.43 2652
6464.19 2754
6464.95 2829
6465.70 2888
6466.46 2940
6467.22 2971
6467.98 2940
6468.74 3009
6469.50 3001
6470.26 2999
6471.02 3083
6471.78 3013
6472.54 2968
6473.30 2973
6474.05 2997
6474.81 3034
6475.57 3020
6476.33 3122
6477.09 3168
6477.85 3294
6478.61 3297
6479.37 3335
6480.13 3473
6480.89 3497
6481.65 3456
6482.41 3508
6483.17 3585
6483.93 3662
6484.69 3668
6485.45 3717
6486.21 3771
6486.97 3829
6487.73 3817
6488.49 3869
6489.25 3959
6490.01 4056
6490.77 4159
6491.53 4338
6492.29 4343
6493.05 4473
6493.81 4519
6494.57 4543
6495.33 4604
6496.10 4588
6496.86 4554
6497.62 4495
6498.38 4354
6499.14 4490
6499.90 4517
6500.66 4528
6501.42 4448
6502.18 4580
6502.94 4731
6503.70 4976
6504.47 5575
6505.23 6513
6505.99 7894
6506.75 9728
6507.51 12263
6508.27 14661
6509.03 16796
6509.79 17912
6510.56 18092
6511.32 17502
6512.08 16172
6512.84 14436
6513.60 12498
6514.36 10778
6515.13 9212
6515.89 8124
6516.65 7277
6517.41 6406
6518.17 5860
6518.94 5488
6519.70 5302
6520.46 5222
6521.22 5070
6521.98 5015
6522.75 5112
6523.51 5027
6524.27 5236
6525.03 5482
6525.79 5857
6526.56 6219
6527.32 6651
6528.08 6809
6528.84 7085
6529.61 7089
6530.37 7033
6531.13 7007
6531.90 6770
6532.66 6644
6533.42 6591
6534.18 6833
6534.95 7456
6535.71 8295
6536.47 9164
6537.24 9903
6538.00 10192
6538.76 10044
6539.53 9514
6540.29 8870
6541.05 8048
6541.82 7310
6542.58 6575
6543.34 5978
6544.11 5546
6544.87 5293
6545.63 5119
6546.40 5178
6547.16 5165
6547.92 5016
6548.69 4988
6549.45 4906
6550.21 4716
6550.98 4641
6551.74 4523
6552.51 4301
6553.27 4319
6554.03 4302
6554.80 4188
6555.56 3995
6556.33 3924
6557.09 3942
6557.85 3918
6558.62 3907
6559.38 3912
6560.15 3939
6560.91 4083
6561.68 4179
6562.44 4129
6563.21 4127
6563.97 4170
6564.74 4206
6565.50 4281
6566.26 4286
6567.03 4269
6567.79 4224
6568.56 4169
6569.32 4296
6570.09 4347
6570.85 4414
6571.62 4274
6572.38 4371
6573.15 4450
6573.91 4418
6574.68 4434
6575.44 4544
6576.21 4613
6576.98 4477
6577.74 4507
6578.51 4522
6579.27 4442
6580.04 4303
6580.80 4293
6581.57 4244
6582.33 4335
6583.10 4497
6583.87 4496
6584.63 4489
6585.40 4527
6586.16 4478
6586.93 4443
6587.70 4481
6588.46 4401
6589.23 4336
6589.99 4207
6590.76 4271
6591.53 4378
6592.29 4446
6593.06 4668
6593.82 4854
6594.59 5042
6595.36 5274
6596.12 5318
6596.89 5309
6597.66 5331
6598.42 5268
6599.19 5096
6599.96 4904
6600.72 4677
6601.49 4516
6602.26 4360
6603.02 4149
6603.79 3993
6604.56 3844
6605.33 3778
6606.09 3796
6606.86 3796
6607.63 3743
6608.39 3813
6609.16 3816
6609.93 3746
6610.70 3781
6611.46 3801
6612.23 3823
6613.00 3743
6613.77 3706
6614.53 3769
6615.30 3638
6616.07 3669
6616.84 3637
6617.60 3544
6618.37 3630
6619.14 3667
6619.91 3733
6620.68 3839
6621.44 3972
6622.21 4086
6622.98 4167
6623.75 4240
6624.52 4196
6625.28 4239
6626.05 4297
6626.82 4122
6627.59 4091
6628.36 4035
6629.13 3850
6629.89 3768
6630.66 3794
6631.43 3754
6632.20 3917
6632.97 3997
6633.74 4185
6634.51 4314
6635.27 4624
6636.04 4784
6636.81 4819
6637.58 4828
6638.35 4981
6639.12 5082
6639.89 5103
6640.66 5068
6641.43 5139
6642.19 5180
6642.96 5220
6643.73 5166
6644.50 5086
6645.27 4796
6646.04 4528
6646.81 4361
6647.58 4083
6648.35 3913
6649.12 3782
6649.89 3541
6650.66 3404
6651.43 3344
6652.20 3303
6652.97 3227
6653.74 3294
6654.51 3267
6655.28 3274
6656.05 3217
6656.82 3214
6657.59 3323
6658.36 3346
6659.13 3229
6659.90 3163
6660.67 3127
6661.44 3158
6662.21 3032
6662.98 3070
6663.75 3122
6664.52 3064
6665.29 3046
6666.06 3047
6666.83 3079
6667.60 3102
6668.37 3099
6669.14 3183
6669.91 3264
6670.68 3276
6671.46 3284
6672.23 3397
6673.00 3493
6673.77 3378
6674.54 3375
6675.31 3400
6676.08 3407
6676.85 3380
6677.62 3472
6678.40 3522
6679.17 3431
6679.94 3399
6680.71 3438
6681.48 3594
6682.25 3598
6683.02 3703
6683.80 3727
6684.57 3880
6685.34 4071
6686.11 4120
6686.88 4165
6687.65 4282
6688.43 4170
6689.20 3866
6689.97 3730
6690.74 3617
6691.51 3435
6692.29 3264
6693.06 3346
6693.83 3260
6694.60 3093
6695.37 3024
6696.15 2985
6696.92 2930
6697.69 2919
6698.46 2875
6699.24 2852
6700.01 2904
6700.78 2837
6701.55 2829
6702.33 2819
6703.10 2896
6703.87 2771
6704.64 2767
6705.42 2744
6706.19 2792
6706.96 2739
6707.74 2651
6708.51 2605
6709.28 2585
6710.06 2606
6710.83 2621
6711.60 2634
6712.37 2596
6713.15 2562
6713.92 2512
6714.69 2522
6715.47 2509
6716.24 2487
6717.01 2483
6717.79 2514
6718.56 2487
6719.34 2496
6720.11 2473
6720.88 2512
6721.66 2486
6722.43 2418
6723.20 2468
6723.98 2429
6724.75 2443
6725.53 2347
6726.30 2443
6727.07 2473
6727.85 2370
6728.62 2345
6729.40 2426
6730.17 2357
6730.95 2463
6731.72 2505
6732.49 2452
6733.27 2456
6734.04 2617
6734.82 2560
6735.59 2594
6736.37 2601
6737.14 2579
6737.92 2542
6738.69 2628
6739.47 2696
6740.24 2684
6741.01 2586
6741.79 2655
6742.56 2583
6743.34 2658
6744.11 2690
6744.89 2739
6745.67 2672
6746.44 2760
6747.22 2746
6747.99 2642
6748.77 2707
6749.54 2836
6750.32 2843
6751.09 2940
6751.87 3045
6752.64 3229
6753.42 3338
6754.19 3410
6754.97 3521
6755.75 3500
6756.52 3493
6757.30 3381
6758.07 3189
6758.85 3092
6759.63 3057
6760.40 3073
6761.18 3012
6761.95 2962
6762.73 2939
6763.51 3030
6764.28 2901
6765.06 2880
6765.83 2831
6766.61 2897
6767.39 2788
6768.16 2791
6768.94 2776
6769.72 2822
6770.49 2735
6771.27 2689
6772.05 2695
6772.82 2659
6773.60 2576
6774.38 2601
6775.15 2599
6775.93 2568
6776.71 2587
6777.48 2493
6778.26 2540
6779.04 2434
6779.82 2480
6780.59 2483
6781.37 2417
6782.15 2522
6782.92 2442
6783.70 2381
6784.48 2414
6785.26 2438
6786.03 2439
6786.81 2376
6787.59 2393
6788.37 2340
6789.14 2360
6789.92 2385
6790.70 2346
6791.48 2284
6792.25 2290
6793.03 2256
6793.81 2238
6794.59 2195
6795.37 2134
6796.14 2152
6796.92 2234
6797.70 2200
6798.48 2201
6799.26 2161
6800.04 2194
6800.81 2185
6801.59 2217
6802.37 2236
6803.15 2236
6803.93 2272
6804.71 2309
6805.48 2301
6806.26 2342
6807.04 2332
6807.82 2408
6808.60 2326
6809.38 2376
6810.16 2391
6810.94 2299
6811.71 2306
6812.49 2245
6813.27 2195
6814.05 2234
6814.83 2259
6815.61 2237
6816.39 2244
6817.17 2295
6817.95 2275
6818.73 2341
6819.51 2325
6820.29 2381
6821.07 2357
6821.84 2304
6822.62 2314
6823.40 2266
6824.18 2256
6824.96 2220
6825.74 2246
6826.52 2239
6827.30 2304
6828.08 2254
6828.86 2217
6829.64 2277
6830.42 2216
6831.20 2142
6831.98 2185
6832.76 2256
6833.54 2202
6834.32 2247
6835.10 2265
6835.88 2419
6836.66 2499
6837.44 2677
6838.22 2904
6839.01 3117
6839.79 3325
6840.57 3351
6841.35 3400
6842.13 3337
6842.91 3238
6843.69 3054
6844.47 2885
6845.25 2765
6846.03 2791
6846.81 2637
6847.59 2672
6848.37 2773
6849.16 2857
6849.94 3107
6850.72 3419
6851.50 3626
6852.28 3820
6853.06 3944
6853.84 3970
6854.62 3701
6855.41 3557
6856.19 3362
6856.97 3260
6857.75 3104
6858.53 2920
6859.31 2721
6860.10 2542
6860.88 2572
6861.66 2477
6862.44 2475
6863.22 2483
6864.00 2435
6864.79 2506
6865.57 2456
6866.35 2490
6867.13 2400
6867.91 2527
6868.70 2597
6869.48 2616
6870.26 2601
6871.04 2601
6871.83 2628
6872.61 2590
6873.39 2579
6874.17 2545
6874.96 2681
6875.74 2634
6876.52 2698
6877.30 2714
6878.09 2905
6878.87 3003
6879.65 3076
6880.43 3151
6881.22 3403
6882.00 3653
6882.78 4018
6883.57 4208
6884.35 4314
6885.13 4339
6885.92 4279
6886.70 4147
6887.48 4261
6888.27 4328
6889.05 4590
6889.83 4857
6890.62 4801
6891.40 4781
6892.18 4486
6892.97 4318
6893.75 4099
6894.53 3864
6895.32 3665
6896.10 3542
6896.88 3395
6897.67 3378
6898.45 3315
6899.24 3257
6900.02 3228
6900.80 3098
6901.59 3125
6902.37 3108
6903.16 3209
6903.94 3137
6904.73 3153
6905.51 2959
6906.29 3031
6907.08 3122
6907.86 3071
6908.65 3006
6909.43 3047
6910.22 3072
6911.00 2958
6911.79 2860
6912.57 2876
6913.35 2933
6914.14 2913
6914.92 2853
6915.71 2856
6916.49 2820
6917.28 2807
6918.06 2821
6918.85 2797
6919.63 2721
6920.42 2864
6921.20 2867
6921.99 2843
6922.78 2827
6923.56 2810
6924.35 2827
6925.13 2879
6925.92 2895
6926.70 2907
6927.49 2969
6928.27 3061
6929.06 3043
6929.84 3120
6930.63 3185
6931.42 3138
6932.20 3107
6932.99 3108
6933.77 3118
6934.56 3015
6935.35 3138
6936.13 3170
6936.92 3233
6937.70 3327
6938.49 3316
6939.28 3340
6940.06 3581
6940.85 3853
6941.63 3999
6942.42 4233
6943.21 4383
6943.99 4411
6944.78 4575
6945.57 4675
6946.35 4642
6947.14 4515
6947.93 4581
6948.71 4767
6949.50 4705
6950.29 4724
6951.07 4718
6951.86 4708
6952.65 4512
6953.44 4370
6954.22 4178
6955.01 4223
6955.80 4264
6956.58 4193
6957.37 4004
6958.16 4003
6958.95 4102
6959.73 4081
6960.52 4136
6961.31 4029
6962.09 4173
6962.88 4194
6963.67 4266
6964.46 4351
6965.25 4463
6966.03 4553
6966.82 4785
6967.61 4987
6968.40 5259
6969.18 5398
6969.97 5567
6970.76 5699
6971.55 5821
6972.34 5892
6973.12 5740
6973.91 5755
6974.70 5819
6975.49 5800
6976.28 5712
6977.07 5801
6977.85 5943
6978.64 6050
6979.43 6199
6980.22 6720
6981.01 7165
6981.80 8069
6982.59 9227
6983.37 11033
6984.16 13576
6984.95 16127
6985.74 18872
6986.53 20911
6987.32 22103
6988.11 22364
6988.90 21564
6989.69 19851
6990.47 17686
6991.26 15320
6992.05 13364
6992.84 11329
6993.63 9359
6994.42 7984
6995.21 6897
6996.00 6057
6996.79 5475
6997.58 5035
6998.37 4676
6999.16 4405
6999.95 4238
7000.74 4089
7001.53 3985
7002.32 3978
7003.11 3831
7003.90 3793
7004.69 3776
7005.48 3594
7006.27 3406
7007.06 3309
7007.85 3192
7008.64 3157
7009.43 3179
7010.22 3128
7011.01 3221
7011.80 3305
7012.59 3398
7013.38 3544
7014.17 3646
7014.96 3712
7015.75 3767
7016.54 3708
7017.33 3631
7018.12 3553
7018.91 3638
7019.70 3562
7020.49 3577
7021.28 3713
7022.07 3768
7022.87 3973
7023.66 4165
7024.45 4281
7025.24 4367
7026.03 4487
7026.82 4393
7027.61 4423
7028.40 4274
7029.19 4122
7029.99 4067
7030.78 3924
7031.57 3783
7032.36 3737
7033.15 3698
7033.94 3587
7034.74 3492
7035.53 3578
7036.32 3619
7037.11 3718
7037.90 3817
7038.69 3934
7039.49 3865
7040.28 3896
7041.07 3804
7041.86 3796
7042.65 3759
7043.45 3681
7044.24 3626
7045.03 3791
7045.82 3730
7046.61 3640
7047.41 3768
7048.20 3863
7048.99 3998
7049.78 4089
7050.58 4259
7051.37 4451
7052.16 4603
7052.95 4641
7053.75 4510
7054.54 4364
7055.33 4198
7056.13 4000
7056.92 3868
7057.71 3692
7058.50 3656
7059.30 3799
7060.09 3707
7060.88 3692
7061.68 3676
7062.47 3672
7063.26 3547
7064.06 3425
7064.85 3299
7065.64 3243
7066.44 3298
7067.23 3258
7068.02 3262
7068.82 3257
7069.61 3149
7070.40 3102
7071.20 3025
7071.99 2996
7072.78 2960
7073.58 2906
7074.37 2868
7075.17 2815
7075.96 2784
7076.75 2707
7077.55 2750
7078.34 2646
7079.14 2606
7079.93 2612
7080.72 2581
7081.52 2606
7082.31 2571
7083.11 2618
7083.90 2549
7084.70 2533
7085.49 2579
7086.28 2564
7087.08 2647
7087.87 2704
7088.67 2752
7089.46 2840
7090.26 2707
7091.05 2780
7091.85 2689
7092.64 2561
7093.44 2607
7094.23 2470
7095.03 2367
7095.82 2381
7096.62 2299
7097.41 2286
7098.21 2211
7099.00 2201
7099.80 2147
7100.59 2044
7101.39 2057
7102.18 2149
7102.98 2118
7103.77 2117
7104.57 2077
7105.37 2089
7106.16 2101
7106.96 2064
7107.75 1999
7108.55 1975
7109.34 2002
7110.14 1988
7110.94 2003
7111.73 1898
7112.53 1946
7113.32 1901
7114.12 1897
7114.92 1951
7115.71 1921
7116.51 1921
7117.30 1927
7118.10 1898
7118.90 1874
7119.69 1858
7120.49 1874
7121.29 1969
7122.08 2015
7122.88 1976
7123.68 1854
7124.47 1844
7125.27 1900
7126.07 1940
7126.86 1866
7127.66 1929
7128.46 1849
7129.25 1903
7130.05 1917
7130.85 1963
7131.64 2004
7132.44 1960
7133.24 1987
7134.04 1976
7134.83 1888
7135.63 1851
7136.43 1848
7137.23 1824
7138.02 1815
7138.82 1768
7139.62 1749
7140.42 1684
7141.21 1718
7142.01 1716
7142.81 1710
7143.61 1664
7144.40 1700
7145.20 1721
7146.00 1696
7146.80 1621
7147.59 1651
7148.39 1661
7149.19 1625
7149.99 1614
7150.79 1553
7151.59 1618
7152.38 1568
7153.18 1551
7153.98 1588
7154.78 1605
7155.58 1626
7156.38 1634
7157.17 1669
7157.97 1655
7158.77 1714
7159.57 1656
7160.37 1620
7161.17 1613
7161.97 1595
7162.76 1522
7163.56 1528
7164.36 1562
7165.16 1562
7165.96 1520
7166.76 1545
7167.56 1515
7168.36 1520
7169.16 1519
7169.96 1517
7170.75 1520
7171.55 1544
7172.35 1507
7173.15 1481
7173.95 1460
7174.75 1540
7175.55 1478
7176.35 1409
7177.15 1444
7177.95 1448
7178.75 1420
7179.55 1424
7180.35 1419
7181.15 1424
7181.95 1424
7182.75 1402
7183.55 1441
7184.35 1452
7185.15 1486
7185.95 1501
7186.75 1506
7187.55 1444
7188.35 1398
7189.15 1383
7189.95 1409
7190.75 1409
7191.55 1361
7192.35 1442
7193.15 1430
7193.95 1378
7194.75 1400
7195.55 1339
7196.35 1383
7197.15 1353
7197.95 1366
7198.76 1410
7199.56 1416
7200.36 1410
7201.16 1389
7201.96 1372
7202.76 1380
7203.56 1391
7204.36 1390
7205.16 1414
7205.96 1359
7206.77 1384
7207.57 1382
7208.37 1387
7209.17 1413
7209.97 1458
7210.77 1457
7211.57 1454
7212.38 1414
7213.18 1402
7213.98 1438
7214.78 1477
7215.58 1412
7216.38 1403
7217.19 1439
7217.99 1497
7218.79 1501
7219.59 1476
7220.39 1468
7221.20 1474
7222.00 1521
7222.80 1494
7223.60 1465
7224.40 1440
7225.21 1487
7226.01 1420
7226.81 1437
7227.61 1431
7228.42 1446
7229.22 1532
7230.02 1522
7230.82 1468
7231.63 1465
7232.43 1465
7233.23 1513
7234.03 1553
7234.84 1563
7235.64 1633
7236.44 1735
7237.25 1833
7238.05 1758
7238.85 1828
7239.65 1860
7240.46 1845
7241.26 1760
7242.06 1703
7242.87 1657
7243.67 1532
7244.47 1527
7245.28 1551
7246.08 1514
7246.88 1491
7247.69 1494
7248.49 1479
7249.30 1485
7250.10 1529
7250.90 1508
7251.71 1516
7252.51 1519
7253.31 1561
7254.12 1546
7254.92 1513
7255.73 1562
7256.53 1531
7257.33 1526
7258.14 1560
7258.94 1547
7259.75 1527
7260.55 1498
7261.35 1534
7262.16 1499
7262.96 1528
7263.77 1480
7264.57 1501
7265.38 1548
7266.18 1496
7266.99 1505
7267.79 1519
7268.59 1581
7269.40 1527
7270.20 1515
7271.01 1530
7271.81 1601
7272.62 1592
7273.42 1556
7274.23 1566
7275.03 1612
7275.84 1615
7276.64 1609
7277.45 1618
7278.25 1632
7279.06 1633
7279.86 1691
7280.67 1732
7281.48 1738
7282.28 1896
7283.09 1962
7283.89 2039
7284.70 2238
7285.50 2358
7286.31 2453
7287.11 2459
7287.92 2394
7288.73 2400
7289.53 2241
7290.34 2123
7291.14 1960
7291.95 1922
7292.76 1853
7293.56 1829
7294.37 1780
7295.17 1741
7295.98 1743
7296.79 1709
7297.59 1767
7298.40 1744
7299.21 1708
7300.01 1746
7300.82 1797
7301.62 1860
7302.43 1796
7303.24 1858
7304.04 1851
7304.85 1891
7305.66 1831
7306.46 1883
7307.27 1825
7308.08 1879
7308.89 1952
7309.69 2010
7310.50 2070
7311.31 2098
7312.11 2103
7312.92 2160
7313.73 2220
7314.53 2169
7315.34 2231
7316.15 2273
7316.96 2377
7317.76 2537
7318.57 2855
7319.38 3150
7320.19 3493
7320.99 3564
7321.80 3809
7322.61 3726
7323.42 3611
7324.22 3390
7325.03 3127
7325.84 2960
7326.65 2688
7327.46 2457
7328.26 2360
7329.07 2401
7329.88 2214
7330.69 2156
7331.50 2064
7332.30 2056
7333.11 2069
7333.92 2050
7334.73 1989
7335.54 2073
7336.35 2041
7337.15 2078
7337.96 2072
7338.77 2072
7339.58 2225
7340.39 2182
7341.20 2234
7342.01 2214
7342.82 2163
7343.62 2162
7344.43 2051
7345.24 1985
7346.05 1932
7346.86 1862
7347.67 1847
7348.48 1823
7349.29 1734
7350.10 1739
7350.91 1790
7351.71 1716
7352.52 1723
7353.33 1715
7354.14 1682
7354.95 1718
7355.76 1710
7356.57 1723
7357.38 1663
7358.19 1696
7359.00 1731
7359.81 1766
7360.62 1784
7361.43 1819
7362.24 1860
7363.05 1903
7363.86 1825
7364.67 1764
7365.48 1788
7366.29 1776
7367.10 1788
7367.91 1731
7368.72 1707
7369.53 1658
7370.34 1640
7371.15 1628
7371.96 1635
7372.77 1608
7373.58 1618
7374.39 1606
7375.20 1596
7376.01 1571
7376.82 1589
7377.63 1585
7378.45 1699
7379.26 1659
7380.07 1691
7380.88 1845
7381.69 1900
7382.50 1920
7383.31 1846
7384.12 1881
7384.93 1847
7385.74 1847
7386.56 1785
7387.37 1736
7388.18 1662
7388.99 1623
7389.80 1612
7390.61 1585
7391.42 1598
7392.24 1583
7393.05 1496
7393.86 1495
7394.67 1505
7395.48 1485
7396.29 1433
7397.10 1483
7397.92 1449
7398.73 1412
7399.54 1419
7400.35 1459
7401.16 1460
7401.98 1498
7402.79 1487
7403.60 1450
7404.41 1487
7405.23 1455
7406.04 1411
7406.85 1387
7407.66 1377
7408.47 1397
7409.29 1378
7410.10 1407
7410.91 1392
7411.72 1355
7412.54 1321
7413.35 1275
7414.16 1302
7414.98 1258
7415.79 1316
7416.60 1255
7417.41 1288
7418.23 1276
7419.04 1288
7419.85 1268
7420.67 1266
7421.48 1291
7422.29 1272
7423.11 1237
7423.92 1249
7424.73 1220
7425.54 1236
7426.36 1209
7427.17 1199
7427.99 1223
7428.80 1256
7429.61 1224
7430.43 1202
7431.24 1206
7432.05 1182
7432.87 1205
7433.68 1237
7434.49 1233
7435.31 1205
7436.12 1224
7436.94 1214
7437.75 1193
7438.56 1190
7439.38 1214
7440.19 1232
7441.01 1277
7441.82 1179
7442.64 1158
7443.45 1233
7444.26 1202
7445.08 1238
7445.89 1228
7446.71 1199
7447.52 1197
7448.34 1146
7449.15 1212
7449.97 1204
7450.78 1242
7451.59 1234
7452.41 1205
7453.22 1216
7454.04 1212
7454.85 1197
7455.67 1175
7456.48 1202
7457.30 1195
7458.11 1188
7458.93 1220
7459.74 1170
7460.56 1137
7461.38 1174
7462.19 1217
7463.01 1216
7463.82 1179
7464.64 1195
7465.45 1183
7466.27 1191
7467.08 1196
7467.90 1190
7468.72 1203
7469.53 1183
7470.35 1227
7471.16 1266
7471.98 1250
7472.79 1282
7473.61 1260
7474.43 1245
7475.24 1305
7476.06 1348
7476.87 1300
7477.69 1214
7478.51 1228
7479.32 1244
7480.14 1270
7480.96 1222
7481.77 1284
7482.59 1276
7483.41 1238
7484.22 1300
7485.04 1352
7485.85 1298
7486.67 1263
7487.49 1250
7488.31 1263
7489.12 1268
7489.94 1273
7490.76 1210
7491.57 1242
7492.39 1271
7493.21 1264
7494.02 1242
7494.84 1253
7495.66 1254
7496.48 1203
7497.29 1233
7498.11 1232
7498.93 1253
7499.74 1214
7500.56 1214
7501.38 1221
7502.20 1255
7503.01 1245
7503.83 1234
7504.65 1251
7505.47 1308
7506.29 1272
7507.10 1228
7507.92 1257
7508.74 1265
7509.56 1251
7510.37 1211
7511.19 1211
7512.01 1245
7512.83 1225
7513.65 1226
7514.47 1260
7515.28 1257
7516.10 1258
7516.92 1303
7517.74 1303
7518.56 1201
7519.38 1230
7520.19 1249
7521.01 1231
7521.83 1206
7522.65 1231
7523.47 1230
7524.29 1243
7525.11 1221
7525.92 1247
7526.74 1229
7527.56 1225
7528.38 1236
7529.20 1237
7530.02 1214
7530.84 1240
7531.66 1269
7532.48 1266
7533.30 1281
7534.12 1273
7534.93 1258
7535.75 1274
7536.57 1285
7537.39 1286
7538.21 1254
7539.03 1263
7539.85 1253
7540.67 1254
7541.49 1305
7542.31 1269
7543.13 1245
7543.95 1266
7544.77 1273
7545.59 1239
7546.41 1238
7547.23 1255
7548.05 1209
7548.87 1265
7549.69 1294
7550.51 1292
7551.33 1298
7552.15 1274
7552.97 1287
7553.79 1298
7554.61 1276
7555.43 1283
7556.25 1255
7557.07 1293
7557.89 1289
7558.71 1322
7559.53 1337
7560.36 1297
7561.18 1371
7562.00 1373
7562.82 1395
7563.64 1354
7564.46 1336
7565.28 1343
7566.10 1379
7566.92 1349
7567.74 1362
7568.56 1374
7569.39 1351
7570.21 1420
7571.03 1378
7571.85 1361
7572.67 1406
7573.49 1415
7574.31 1424
7575.14 1443
7575.96 1409
7576.78 1379
7577.60 1460
7578.42 1509
7579.24 1465
7580.06 1498
7580.89 1497
7581.71 1445
7582.53 1453
7583.35 1489
7584.17 1565
7585.00 1543
7585.82 1501
7586.64 1557
7587.46 1558
7588.29 1565
7589.11 1598
7589.93 1637
7590.75 1624
7591.57 1660
7592.40 1686
7593.22 1633
7594.04 1612
7594.86 1672
7595.69 1680
7596.51 1722
7597.33 1757
7598.15 1804
7598.98 1766
7599.80 1848
7600.62 1872
7601.45 1891
7602.27 1900
7603.09 1920
7603.92 1998
7604.74 1996
7605.56 2075
7606.38 2092
7607.21 2158
7608.03 2143
7608.85 2092
7609.68 2156
7610.50 2056
7611.32 2024
7612.15 1940
7612.97 2008
7613.80 1994
7614.62 2027
7615.44 1998
7616.27 2100
7617.09 2151
7617.91 2207
7618.74 2357
7619.56 2510
7620.39 2567
7621.21 2544
7622.03 2449
7622.86 2450
7623.68 2341
7624.51 2333
7625.33 2355
7626.15 2314
7626.98 2254
7627.80 2276
7628.63 2317
7629.45 2321
7630.28 2310
7631.10 2351
7631.93 2342
7632.75 2354
7633.58 2424
7634.40 2356
7635.22 2230
7636.05 2224
7636.87 2222
7637.70 2092
7638.52 2012
7639.35 1954
7640.17 1854
7641.00 1882
7641.82 1774
7642.65 1808
7643.47 1813
7644.30 1763
7645.13 1868
7645.95 1903
7646.78 1950
7647.60 1967
7648.43 1949
7649.25 1917
7650.08 1936
7650.90 1866
7651.73 1839
7652.55 1837
7653.38 1846
7654.21 1785
7655.03 1737
7655.86 1689
7656.68 1584
7657.51 1633
7658.34 1608
7659.16 1566
7659.99 1497
7660.81 1454
7661.64 1509
7662.47 1470
7663.29 1473
7664.12 1437
7664.95 1460
7665.77 1454
7666.60 1487
7667.42 1415
7668.25 1509
7669.08 1448
7669.90 1506
7670.73 1528
7671.56 1500
7672.38 1451
7673.21 1467
7674.04 1449
7674.87 1464
7675.69 1457
7676.52 1410
7677.35 1445
7678.17 1505
7679.00 1480
7679.83 1477
7680.65 1481
7681.48 1464
7682.31 1514
7683.14 1530
7683.96 1574
7684.79 1620
7685.62 1721
7686.45 1734
7687.27 1798
7688.10 1763
7688.93 1729
7689.76 1661
7690.58 1668
7691.41 1627
7692.24 1575
7693.07 1571
7693.90 1541
7694.72 1523
7695.55 1565
7696.38 1580
7697.21 1559
7698.04 1597
7698.86 1662
7699.69 1689
7700.52 1685
7701.35 1709
7702.18 1691
7703.01 1689
7703.83 1674
7704.66 1649
7705.49 1572
7706.32 1537
7707.15 1550
7707.98 1466
7708.81 1498
7709.63 1483
7710.46 1395
7711.29 1406
7712.12 1362
7712.95 1386
7713.78 1403
7714.61 1381
7715.44 1378
7716.27 1457
7717.10 1359
7717.93 1404
7718.75 1361
7719.58 1371
7720.41 1368
7721.24 1303
7722.07 1302
7722.90 1300
7723.73 1273
7724.56 1310
7725.39 1315
7726.22 1339
7727.05 1393
7727.88 1353
7728.71 1349
7729.54 1319
7730.37 1418
7731.20 1416
7732.03 1371
7732.86 1336
7733.69 1318
7734.52 1348
7735.35 1347
7736.18 1304
7737.01 1273
7737.84 1248
7738.67 1242
7739.50 1240
7740.33 1221
7741.16 1195
7741.99 1243
7742.82 1255
7743.65 1269
7744.48 1290
7745.31 1318
7746.14 1399
7746.98 1387
7747.81 1518
7748.64 1601
7749.47 1640
7750.30 1618
7751.13 1538
7751.96 1578
7752.79 1493
7753.62 1474
7754.45 1408
7755.29 1354
7756.12 1323
7756.95 1297
7757.78 1284
7758.61 1268
7759.44 1246
7760.27 1227
7761.11 1214
7761.94 1217
7762.77 1209
7763.60 1284
7764.43 1235
7765.26 1245
7766.10 1199
7766.93 1213
7767.76 1238
7768.59 1220
7769.42 1220
7770.26 1204
7771.09 1209
7771.92 1213
7772.75 1213
7773.58 1212
7774.42 1243
7775.25 1263
7776.08 1200
7776.91 1173
7777.75 1218
7778.58 1272
7779.41 1191
7780.24 1228
7781.08 1233
7781.91 1285
7782.74 1252
7783.57 1245
7784.41 1208
7785.24 1261
7786.07 1252
7786.91 1279
7787.74 1331
7788.57 1318
7789.40 1278
7790.24 1280
7791.07 1255
7791.90 1271
7792.74 1278
7793.57 1270
7794.40 1266
7795.24 1301
7796.07 1296
7796.90 1304
7797.74 1304
7798.57 1279
7799.40 1293
7800.24 1336
7801.07 1333
7801.91 1340
7802.74 1349
7803.57 1430
7804.41 1486
7805.24 1406
7806.07 1419
7806.91 1501
7807.74 1533
7808.58 1487
7809.41 1494
7810.25 1530
7811.08 1483
7811.91 1552
7812.75 1621
7813.58 1670
7814.42 1674
7815.25 1652
7816.09 1787
7816.92 1780
7817.75 1787
7818.59 1763
7819.42 1784
7820.26 1876
7821.09 1918
7821.93 1923
7822.76 1970
7823.60 1949
7824.43 2028
7825.27 2038
7826.10 2008
7826.94 1988
7827.77 1941
7828.61 1881
7829.44 1827
7830.28 1839
7831.11 1779
7831.95 1783
7832.78 1784
7833.62 1781
7834.46 1858
7835.29 1925
7836.13 1880
7836.96 1909
7837.80 1948
7838.63 1890
7839.47 1875
7840.31 1794
7841.14 1788
7841.98 1743
7842.81 1614
7843.65 1647
7844.48 1604
7845.32 1578
7846.16 1620
7846.99 1558
7847.83 1488
7848.67 1511
7849.50 1484
7850.34 1463
7851.17 1416
7852.01 1455
7852.85 1494
7853.68 1511
7854.52 1537
7855.36 1492
7856.19 1533
7857.03 1534
7857.87 1478
7858.70 1542
7859.54 1550
7860.38 1553
7861.21 1576
7862.05 1579
7862.89 1605
7863.72 1561
7864.56 1498
7865.40 1534
7866.24 1559
7867.07 1491
7867.91 1520
7868.75 1509
7869.59 1490
7870.42 1598
7871.26 1606
7872.10 1588
7872.94 1604
7873.77 1675
7874.61 1659
7875.45 1705
7876.29 1756
7877.12 1878
7877.96 1939
7878.80 1967
7879.64 2138
7880.47 2085
7881.31 2124
7882.15 2186
7882.99 2134
7883.83 2162
7884.66 2124
7885.50 2050
7886.34 1940
7887.18 1891
7888.02 1867
7888.86 1865
7889.69 1839
7890.53 1868
7891.37 1834
7892.21 1823
7893.05 1917
7893.89 1940
7894.73 1924
7895.56 1854
7896.40 1879
7897.24 1824
7898.08 1801
7898.92 1710
7899.76 1726
7900.60 1710
7901.44 1606
7902.28 1551
7903.12 1540
7903.95 1550
7904.79 1502
7905.63 1573
7906.47 1489
7907.31 1489
7908.15 1414
7908.99 1437
7909.83 1489
7910.67 1501
7911.51 1508
7912.35 1482
7913.19 1452
7914.03 1514
7914.87 1565
7915.71 1512
7916.55 1518
7917.39 1589
7918.23 1540
7919.07 1609
7919.91 1567
7920.75 1567
7921.59 1573
7922.43 1499
7923.27 1498
7924.11 1501
7924.95 1477
7925.79 1442
7926.63 1390
7927.47 1426
7928.31 1422
7929.15 1385
7929.99 1384
7930.83 1335
7931.67 1321
7932.51 1341
7933.35 1336
7934.19 1382
7935.04 1386
7935.88 1418
7936.72 1354
7937.56 1387
7938.40 1319
7939.24 1350
7940.08 1354
7940.92 1364
7941.76 1371
7942.60 1317
7943.45 1355
7944.29 1316
7945.13 1376
7945.97 1401
7946.81 1458
7947.65 1414
7948.49 1394
7949.34 1395
7950.18 1485
7951.02 1484
7951.86 1480
7952.70 1453
7953.54 1594
7954.39 1569
7955.23 1586
7956.07 1687
7956.91 1713
7957.75 1693
7958.60 1712
7959.44 1771
7960.28 1724
7961.12 1707
7961.96 1692
7962.81 1721
7963.65 1688
7964.49 1716
7965.33 1703
7966.18 1775
7967.02 1875
7967.86 2008
7968.70 2089
7969.55 2182
7970.39 2115
7971.23 2127
7972.08 2067
7972.92 1912
7973.76 1778
7974.60 1692
7975.45 1757
7976.29 1551
7977.13 1533
7977.98 1542
7978.82 1505
7979.66 1479
7980.51 1435
7981.35 1417
7982.19 1424
7983.04 1361
7983.88 1343
7984.72 1345
7985.57 1353
7986.41 1323
7987.25 1349
7988.10 1358
7988.94 1356
7989.78 1331
7990.63 1228
7991.47 1274
7992.32 1186
7993.16 1185
7994.00 1180
7994.85 1172
7995.69 1159
7996.54 1154
7997.38 1148
7998.22 1150
7999.07 1160
7999.91 1123
8000.76 1144
8001.60 1139
8002.45 1139
8003.29 1077
8004.13 1110
8004.98 1125
8005.82 1064
8006.67 1049
8007.51 1066
8008.36 1055
8009.20 1089
8010.05 1014
8010.89 988
8011.74 990
8012.58 988
8013.43 1026
8014.27 1021
8015.12 1005
8015.96 973
8016.81 993
8017.65 991
8018.50 1024
8019.34 1000
8020.19 1019
8021.03 981
8021.88 1029
8022.72 983
8023.57 944
8024.41 966
8025.26 939
8026.11 953
8026.95 951
8027.80 986
8028.64 1018
8029.49 1010
8030.33 966
8031.18 992
8032.03 997
8032.87 1002
8033.72 1011
8034.56 941
8035.41 972
8036.26 975
8037.10 1009
8037.95 1019
8038.80 978
8039.64 967
8040.49 1023
8041.34 998
8042.18 999
8043.03 979
8043.87 985
8044.72 976
8045.57 988
8046.41 1009
8047.26 961
8048.11 1002
8048.96 1025
8049.80 988
8050.65 976
8051.50 962
8052.34 929
8053.19 949
8054.04 949
8054.88 959
8055.73 946
8056.58 956
8057.43 907
8058.27 932
8059.12 928
8059.97 919
8060.82 918
8061.66 947
8062.51 920
8063.36 907
8064.21 901
8065.05 908
8065.90 908
8066.75 880
8067.60 892
8068.44 868
8069.29 924
8070.14 874
8070.99 902
8071.84 909
8072.68 928
8073.53 842
8074.38 846
8075.23 892
8076.08 907
8076.93 934
8077.77 906
8078.62 885
8079.47 856
8080.32 873
8081.17 917
8082.02 943
8082.87 924
8083.71 890
8084.56 868
8085.41 906
8086.26 901
8087.11 908
8087.96 907
8088.81 913
8089.66 928
8090.51 880
8091.35 918
8092.20 881
8093.05 901
8093.90 884
8094.75 905
8095.60 871
8096.45 924
8097.30 928
8098.15 890
8099.00 927
8099.85 959
8100.70 963
8101.55 929
8102.40 923
8103.25 938
8104.10 936
8104.95 940
8105.80 930
8106.65 961
8107.50 951
8108.35 933
8109.20 916
8110.05 927
8110.90 924
8111.75 900
8112.60 937
8113.45 903
8114.30 926
8115.15 935
8116.00 920
8116.85 877
8117.70 903
8118.55 927
8119.40 949
8120.25 951
8121.10 924
8121.95 899
8122.80 903
8123.65 1004
8124.50 999
8125.35 940
8126.20 943
8127.06 978
8127.91 976
8128.76 933
8129.61 951
8130.46 969
8131.31 972
8132.16 925
8133.01 958
8133.86 975
8134.72 1010
8135.57 1043
8136.42 988
8137.27 962
8138.12 1015
8138.97 1002
8139.83 963
8140.68 970
8141.53 993
8142.38 944
8143.23 949
8144.08 942
8144.94 956
8145.79 957
8146.64 961
8147.49 997
8148.34 983
8149.20 1007
8150.05 1017
8150.90 1035
8151.75 997
8152.60 1018
8153.46 1042
8154.31 1070
8155.16 1168
8156.01 1108
8156.87 1136
8157.72 1134
8158.57 1158
8159.42 1149
8160.28 1115
8161.13 1093
8161.98 1076
8162.84 992
8163.69 998
8164.54 996
8165.39 990
8166.25 962
8167.10 932
8167.95 928
8168.81 989
8169.66 967
8170.51 917
8171.37 908
8172.22 897
8173.07 888
8173.93 891
8174.78 960
8175.63 890
8176.49 908
8177.34 927
8178.19 890
8179.05 899
8179.90 856
8180.76 848
8181.61 880
8182.46 917
8183.32 878
8184.17 891
8185.02 835
8185.88 876
8186.73 853
8187.59 861
8188.44 829
8189.30 884
8190.15 876
8191.00 843
8191.86 843
8192.71 820
8193.57 852
8194.42 851
8195.28 871
8196.13 842
8196.99 844
8197.84 809
8198.69 800
8199.55 823
8200.40 869
8201.26 808
8202.11 845
8202.97 802
8203.82 834
8204.68 866
8205.53 870
8206.39 866
8207.24 807
8208.10 843
8208.95 851
8209.81 780
8210.67 845
8211.52 833
8212.38 825
8213.23 856
8214.09 827
8214.94 867
8215.80 839
8216.65 839
8217.51 836
8218.37 816
8219.22 864
8220.08 874
8220.93 836
8221.79 865
8222.64 887
8223.50 919
8224.36 884
8225.21 907
8226.07 877
8226.92 888
8227.78 880
8228.64 907
8229.49 877
8230.35 848
8231.21 874
8232.06 836
8232.92 874
8233.78 849
8234.63 854
8235.49 871
8236.35 817
8237.20 817
8238.06 844
8238.92 822
8239.77 846
8240.63 838
8241.49 811
8242.34 814
8243.20 840
8244.06 814
8244.91 817
8245.77 840
8246.63 808
8247.49 857
8248.34 883
8249.20 836
8250.06 788
8250.92 854
8251.77 863
8252.63 861
8253.49 848
8254.35 841
8255.20 839
8256.06 849
8256.92 898
8257.78 840
8258.63 870
8259.49 821
8260.35 841
8261.21 883
8262.07 888
8262.92 886
8263.78 892
8264.64 872
8265.50 847
8266.36 882
8267.22 892
8268.07 917
8268.93 871
8269.79 912
8270.65 912
8271.51 909
8272.37 872
8273.22 894
8274.08 916
8274.94 905
8275.80 945
8276.66 980
8277.52 970
8278.38 976
8279.24 1022
8280.09 1059
8280.95 1062
8281.81 1124
8282.67 1129
8283.53 1099
8284.39 1088
8285.25 1060
8286.11 1025
8286.97 1042
8287.83 1054
8288.69 1053
8289.55 1035
8290.41 1043
8291.26 1049
8292.12 1032
8292.98 1024
8293.84 1134
8294.70 1148
8295.56 1189
8296.42 1171
8297.28 1089
8298.14 1092
8299.00 1106
8299.86 1068
8300.72 1026
8301.58 983
8302.44 967
8303.30 1003
8304.16 1004
8305.02 989
8305.88 997
8306.74 948
8307.60 935
8308.46 956
8309.33 913
8310.19 932
8311.05 942
8311.91 930
8312.77 938
8313.63 930
8314.49 920
8315.35 899
8316.21 899
8317.07 864
8317.93 926
8318.79 907
8319.65 927
8320.52 875
8321.38 891
8322.24 880
8323.10 885
8323.96 884
8324.82 870
8325.68 894
8326.54 910
8327.41 866
8328.27 871
8329.13 899
8329.99 853
8330.85 864
8331.71 825
8332.57 902
8333.44 874
8334.30 879
8335.16 914
8336.02 860
8336.88 877
8337.75 908
8338.61 895
8339.47 890
8340.33 941
8341.19 908
8342.06 914
8342.92 878
8343.78 898
8344.64 876
8345.50 903
8346.37 891
8347.23 910
8348.09 890
8348.95 897
8349.82 921
8350.68 933
8351.54 908
8352.40 921
8353.27 926
8354.13 947
8354.99 959
8355.86 856
8356.72 912
8357.58 875
8358.45 928
8359.31 899
8360.17 900
8361.03 878
8361.90 937
8362.76 905
8363.62 860
8364.49 865
8365.35 854
8366.21 912
8367.08 915
8367.94 912
8368.80 899
8369.67 918
8370.53 922
8371.40 926
8372.26 871
8373.12 913
8373.99 867
8374.85 913
8375.71 903
8376.58 947
8377.44 924
8378.31 901
8379.17 888
8380.03 858
8380.90 903
8381.76 941
8382.63 968
8383.49 908
8384.36 937
8385.22 961
8386.08 992
8386.95 951
8387.81 917
8388.68 937
8389.54 933
8390.41 950
8391.27 872
8392.14 902
8393.00 956
8393.87 938
8394.73 926
8395.60 971
8396.46 981
8397.33 953
8398.19 975
8399.06 977
8399.92 979
8400.79 1009
8401.65 964
8402.52 979
8403.38 1007
8404.25 1011
8405.11 989
8405.98 996
8406.84 1022
8407.71 1005
8408.58 1038
8409.44 1038
8410.31 1025
8411.17 1060
8412.04 1073
8412.90 1093
8413.77 1088
8414.64 1092
8415.50 1061
8416.37 1029
8417.23 1047
8418.10 1115
8418.97 1127
8419.83 1156
8420.70 1146
8421.56 1155
8422.43 1164
8423.30 1177
8424.16 1143
8425.03 1182
8425.90 1211
8426.76 1184
8427.63 1236
8428.50 1242
8429.36 1237
8430.23 1241
8431.10 1251
8431.96 1264
8432.83 1279
8433.70 1273
8434.56 1331
8435.43 1332
8436.30 1337
8437.16 1337
8438.03 1358
8438.90 1372
8439.77 1452
8440.63 1477
8441.50 1501
8442.37 1593
8443.24 1613
8444.10 1619
8444.97 1668
8445.84 1656
8446.71 1623
8447.57 1728
8448.44 1731
8449.31 1688
8450.18 1727
8451.04 1771
8451.91 1755
8452.78 1770
8453.65 1865
8454.52 2080
8455.38 2329
8456.25 2483
8457.12 2665
8457.99 2815
8458.86 2761
8459.72 2644
8460.59 2634
8461.46 2531
8462.33 2400
8463.20 2286
8464.07 2126
8464.93 1955
8465.80 1892
8466.67 1786
8467.54 1685
8468.41 1693
8469.28 1664
8470.15 1649
8471.02 1563
8471.88 1546
8472.75 1507
8473.62 1523
8474.49 1520
8475.36 1526
8476.23 1516
8477.10 1533
8477.97 1523
8478.84 1518
8479.71 1507
8480.58 1565
8481.44 1621
8482.31 1610
8483.18 1673
8484.05 1688
8484.92 1665
8485.79 1655
8486.66 1644
8487.53 1642
8488.40 1661
8489.27 1653
8490.14 1605
8491.01 1675
8491.88 1647
8492.75 1611
8493.62 1662
8494.49 1676
8495.36 1698
8496.23 1732
8497.10 1679
8497.97 1675
8498.84 1708
8499.71 1636
8500.58 1671
8501.45 1681
8502.32 1655
8503.19 1678
8504.06 1691
8504.93 1700
8505.80 1693
8506.67 1641
8507.55 1677
8508.42 1693
8509.29 1733
8510.16 1705
8511.03 1674
8511.90 1722
8512.77 1747
8513.64 1772
8514.51 1800
8515.38 1815
8516.25 1798
8517.13 1844
8518.00 1838
8518.87 1844
8519.74 1847
8520.61 1861
8521.48 1929
8522.35 1935
8523.23 1924
8524.10 1964
8524.97 2126
8525.84 2290
8526.71 2350
8527.58 2424
8528.46 2365
8529.33 2468
8530.20 2446
8531.07 2420
8531.94 2321
8532.81 2277
8533.69 2221
8534.56 2178
8535.43 2177
8536.30 2130
8537.18 2150
8538.05 2109
8538.92 2107
8539.79 2105
8540.66 2063
8541.54 2188
8542.41 2221
8543.28 2330
8544.15 2429
8545.03 2542
8545.90 2716
8546.77 2819
8547.64 2894
8548.52 2937
8549.39 3062
8550.26 2897
8551.14 2838
8552.01 2864
8552.88 2874
8553.76 2846
8554.63 2820
8555.50 2722
8556.37 2651
8557.25 2641
8558.12 2471
8558.99 2420
8559.87 2304
8560.74 2170
8561.61 2091
8562.49 2050
8563.36 1933
8564.24 1814
8565.11 1743
8565.98 1678
8566.86 1667
8567.73 1664
8568.60 1580
8569.48 1597
8570.35 1581
8571.23 1535
8572.10 1566
8572.97 1562
8573.85 1579
8574.72 1592
8575.60 1548
8576.47 1554
8577.34 1515
8578.22 1543
8579.09 1546
8579.97 1553
8580.84 1566
8581.72 1603
8582.59 1540
8583.47 1530
8584.34 1568
8585.21 1620
8586.09 1619
8586.96 1652
8587.84 1631
8588.71 1626
8589.59 1574
8590.46 1659
8591.34 1625
8592.21 1619
8593.09 1605
8593.96 1664
8594.84 1705
8595.71 1662
8596.59 1653
8597.46 1653
8598.34 1668
8599.22 1701
8600.09 1675
8600.97 1687
8601.84 1673
8602.72 1711
8603.59 1702
8604.47 1708
8605.34 1808
8606.22 1768
8607.10 1762
8607.97 1875
8608.85 1805
8609.72 1798
8610.60 1851
8611.47 1859
8612.35 1872
8613.23 1874
8614.10 1949
8614.98 1910
8615.86 1846
8616.73 1911
8617.61 1902
8618.48 1956
8619.36 2013
8620.24 2041
8621.11 2008
8621.99 2101
8622.87 2050
8623.74 2138
8624.62 2160
8625.50 2198
8626.37 2140
8627.25 2189
8628.13 2190
8629.00 2144
8629.88 2187
8630.76 2225
8631.64 2227
8632.51 2275
8633.39 2214
8634.27 2276
8635.14 2237
8636.02 2184
8636.90 2272
8637.78 2255
8638.65 2239
8639.53 2321
8640.41 2324
8641.29 2410
8642.16 2376
8643.04 2460
8643.92 2462
8644.80 2454
8645.67 2499
8646.55 2557
8647.43 2623
8648.31 2625
8649.18 2735
8650.06 2713
8650.94 2733
8651.82 2797
8652.70 2814
8653.58 2836
8654.45 2861
8655.33 2867
8656.21 2909
8657.09 2881
8657.97 2925
8658.84 3028
8659.72 3154
8660.60 3268
8661.48 3403
8662.36 3643
8663.24 3817
8664.12 4130
8664.99 4334
8665.87 4509
8666.75 4595
8667.63 4757
8668.51 4705
8669.39 4561
8670.27 4493
8671.15 4464
8672.03 4500
8672.91 4410
8673.78 4380
8674.66 4425
8675.54 4353
8676.42 4399
8677.30 4283
8678.18 4239
8679.06 4138
8679.94 3860
8680.82 3723
8681.70 3637
8682.58 3447
8683.46 3341
8684.34 3291
8685.22 3238
8686.10 3172
8686.98 3207
8687.86 3363
8688.74 3465
8689.62 3702
8690.50 4112
8691.38 4520
8692.26 4979
8693.14 5258
8694.02 5536
8694.90 5638
8695.78 5620
8696.66 5457
8697.54 5266
8698.42 5078
8699.30 4681
8700.18 4519
8701.06 4189
8701.94 3901
8702.82 3763
8703.70 3696
8704.58 3561
8705.46 3401
8706.34 3126
8707.23 3025
8708.11 2883
8708.99 2784
8709.87 2577
8710.75 2518
8711.63 2449
8712.51 2368
8713.39 2281
8714.27 2187
8715.16 2126
8716.04 2073
8716.92 2052
8717.80 1957
8718.68 1988
8719.56 1954
8720.44 1953
8721.33 1984
8722.21 1978
8723.09 1927
8723.97 1916
8724.85 2004
8725.73 1985
8726.62 1933
8727.50 1965
8728.38 2006
8729.26 2030
8730.14 2037
8731.03 2106
8731.91 2179
8732.79 2175
8733.67 2132
8734.55 2121
8735.44 2138
8736.32 2074
8737.20 2068
8738.08 2040
8738.97 2000
8739.85 2016
8740.73 1972
8741.61 1971
8742.50 2037
8743.38 1900
8744.26 1836
8745.14 1917
8746.03 1845
8746.91 1884
8747.79 1881
8748.68 1938
8749.56 1885
8750.44 1834
8751.33 1802
8752.21 1916
8753.09 1862
8753.97 1897
8754.86 1888
8755.74 1897
8756.62 1962
8757.51 1994
8758.39 1996
8759.28 1981
8760.16 2015
8761.04 2058
8761.93 1983
8762.81 1966
8763.69 1947
8764.58 1944
8765.46 1988
8766.34 1934
8767.23 1899
8768.11 1967
8769.00 1926
8769.88 1928
8770.76 1963
8771.65 1909
8772.53 1903
8773.42 1875
8774.30 1885
8775.19 1907
8776.07 1884
8776.95 1914
8777.84 1868
8778.72 1817
8779.61 1862
8780.49 1898
8781.38 1987
8782.26 2068
8783.15 1959
8784.03 2028
8784.92 2055
8785.80 2055
8786.69 2041
8787.57 1997
8788.46 1917
8789.34 1850
8790.23 1835
8791.11 1803
8792.00 1789
8792.88 1731
8793.77 1736
8794.65 1684
8795.54 1653
8796.42 1694
8797.31 1722
8798.19 1614
8799.08 1633
8799.96 1619
8800.85 1612
8801.74 1626
8802.62 1586
8803.51 1573
8804.39 1606
8805.28 1601
8806.16 1568
8807.05 1577
8807.94 1546
8808.82 1540
8809.71 1499
8810.59 1518
8811.48 1517
8812.37 1526
8813.25 1531
8814.14 1556
8815.03 1540
8815.91 1528
8816.80 1601
8817.68 1629
8818.57 1599
8819.46 1619
8820.34 1607
8821.23 1616
8822.12 1587
8823.00 1550
8823.89 1557
8824.78 1546
8825.66 1505
8826.55 1484
8827.44 1483
8828.33 1513
8829.21 1447
8830.10 1459
8830.99 1441
8831.87 1434
8832.76 1438
8833.65 1431
8834.54 1441
8835.42 1412
8836.31 1360
8837.20 1352
8838.08 1357
8838.97 1369
8839.86 1398
8840.75 1319
8841.64 1332
8842.52 1359
8843.41 1345
8844.30 1343
8845.19 1326
8846.07 1278
8846.96 1268
8847.85 1280
8848.74 1298
8849.63 1270
8850.51 1246
8851.40 1241
8852.29 1245
8853.18 1227
8854.07 1222
8854.96 1216
8855.84 1222
8856.73 1227
8857.62 1175
8858.51 1180
8859.40 1151
8860.29 1185
8861.17 1205
8862.06 1192
8862.95 1166
8863.84 1178
8864.73 1164
8865.62 1152
8866.51 1132
8867.40 1170
8868.29 1117
8869.17 1089
8870.06 1080
8870.95 1098
8871.84 1108
8872.73 1059
8873.62 1080
8874.51 1117
8875.40 1097
8876.29 1077
8877.18 1058
8878.07 1024
8878.96 1083
8879.85 1054
8880.74 1019
8881.63 1015
8882.51 983
8883.40 1048
8884.29 1034
8885.18 1037
8886.07 1030
8886.96 1072
8887.85 1037
8888.74 1027
8889.63 1040
8890.52 1020
8891.41 990
8892.30 973
8893.19 969
8894.09 984
8894.98 1004
8895.87 987
8896.76 957
8897.65 978
8898.54 956
8899.43 958
8900.32 937
8901.21 959
8902.10 933
8902.99 950
8903.88 940
8904.77 961
8905.66 964
8906.55 916
8907.44 886
8908.34 907
8909.23 893
8910.12 923
8911.01 908
8911.90 891
8912.79 936
8913.68 914
8914.57 910
8915.47 940
8916.36 916
8917.25 922
8918.14 929
8919.03 885
8919.92 905
8920.81 904
8921.71 872
8922.60 894
8923.49 887
8924.38 909
8925.27 866
8926.16 852
8927.06 852
8927.95 911
8928.84 855
8929.73 905
8930.62 864
8931.52 867
8932.41 882
8933.30 834
8934.19 862
8935.09 860
8935.98 826
8936.87 810
8937.76 835
8938.66 849
8939.55 835
8940.44 787
8941.33 822
8942.23 815
8943.12 843
8944.01 857
8944.90 836
8945.80 832
8946.69 807
8947.58 809
8948.48 773
8949.37 791
8950.26 829
8951.16 782
8952.05 815
8952.94 833
8953.84 860
8954.73 858
8955.62 804
8956.52 798
8957.41 770
8958.30 809
8959.20 786
8960.09 803
8960.98 799
8961.88 809
8962.77 840
8963.66 794
8964.56 801
8965.45 800
8966.35 821
8967.24 800
8968.13 822
8969.03 780
8969.92 784
8970.82 759
8971.71 796
8972.60 797
8973.50 816
8974.39 791
8975.29 780
8976.18 822
8977.08 811
8977.97 806
8978.87 825
8979.76 801
8980.65 844
8981.55 805
8982.44 826
8983.34 829
8984.23 804
8985.13 813
8986.02 814
8986.92 779
8987.81 828
8988.71 801
8989.60 766
8990.50 765
8991.39 786
8992.29 768
8993.18 774
8994.08 800
8994.97 843
8995.87 765
8996.76 782
8997.66 790
8998.56 777
8999.45 758
9000.35 809
9001.24 810
9002.14 803
9003.03 774
9003.93 749
9004.83 798
9005.72 800
9006.62 740
9007.51 738
9008.41 758
9009.31 793
9010.20 764
9011.10 795
9011.99 774
9012.89 774
9013.79 783
9014.68 766
9015.58 758
9016.48 799
9017.37 766
9018.27 808
9019.16 754
9020.06 725
9020.96 706
9021.85 740
9022.75 753
9023.65 712
9024.54 750
9025.44 762
9026.34 754
9027.24 728
9028.13 739
9029.03 781
9029.93 762
9030.82 746
9031.72 714
9032.62 748
9033.52 760
9034.41 758
9035.31 748
9036.21 703
9037.10 731
9038.00 745
9038.90 769
9039.80 741
9040.69 755
9041.59 782
9042.49 768
9043.39 754
9044.29 770
9045.18 772
9046.08 763
9046.98 753
9047.88 807
9048.78 790
9049.67 752
9050.57 761
9051.47 755
9052.37 746
9053.27 736
9054.16 770
9055.06 802
9055.96 835
9056.86 792
9057.76 809
9058.66 799
9059.55 764
9060.45 818
9061.35 802
9062.25 817
9063.15 816
9064.05 815
9064.95 792
9065.85 784
9066.74 778
9067.64 809
9068.54 830
9069.44 764
9070.34 782
9071.24 772
9072.14 798
9073.04 780
9073.94 770
9074.84 819
9075.74 807
9076.64 834
9077.53 803
9078.43 792
9079.33 793
9080.23 774
9081.13 779
9082.03 814
9082.93 824
9083.83 828
9084.73 786
9085.63 818
9086.53 844
9087.43 816
9088.33 824
9089.23 814
9090.13 868
9091.03 842
9091.93 862
9092.83 841
9093.73 854
9094.63 897
9095.53 885
9096.43 854
9097.33 820
9098.23 886
9099.13 929
9100.04 882
9100.94 864
9101.84 843
9102.74 867
9103.64 858
9104.54 837
9105.44 830
9106.34 849
9107.24 805
9108.14 784
9109.04 826
9109.94 810
9110.85 790
9111.75 788
9112.65 757
9113.55 775
9114.45 789
9115.35 792
9116.25 778
9117.15 764
9118.06 788
9118.96 804
9119.86 789
9120.76 815
9121.66 781
9122.56 765
9123.46 794
9124.37 791
9125.27 745
9126.17 797
9127.07 743
9127.97 788
9128.88 762
9129.78 764
9130.68 768
9131.58 792
9132.48 777
9133.39 737
9134.29 773
9135.19 781
9136.09 731
9137.00 770
9137.90 758
9138.80 736
9139.70 796
9140.61 771
9141.51 768
9142.41 727
9143.31 734
9144.22 744
9145.12 734
9146.02 774
9146.92 727
9147.83 769
9148.73 780
9149.63 759
9150.54 722
9151.44 726
9152.34 763
9153.25 746
9154.15 745
9155.05 733
9155.96 746
9156.86 789
9157.76 757
9158.67 757
9159.57 735
9160.47 727
9161.38 746
9162.28 757
9163.18 755
9164.09 745
9164.99 748
9165.90 807
9166.80 818
9167.70 783
9168.61 781
9169.51 733
9170.42 785
9171.32 782
9172.22 757
9173.13 785
9174.03 779
9174.94 793
9175.84 759
9176.74 786
9177.65 746
9178.55 753
9179.46 751
9180.36 751
9181.27 779
9182.17 799
9183.08 753
9183.98 714
9184.89 768
9185.79 778
9186.70 753
9187.60 730
9188.51 756
9189.41 759
9190.32 739
9191.22 764
9192.13 765
9193.03 771
9193.94 771
9194.84 754
9195.75 754
9196.65 780
9197.56 782
9198.46 786
9199.37 827
9200.27 824
9201.18 810
9202.08 820
9202.99 866
9203.90 810
9204.80 800
9205.71 802
9206.61 807
9207.52 763
9208.42 795
9209.33 770
9210.24 758
9211.14 761
9212.05 774
9212.95 721
9213.86 722
9214.77 748
9215.67 779
9216.58 751
9217.49 727
9218.39 764
9219.30 777
9220.21 746
9221.11 785
9222.02 752
9222.93 747
9223.83 750
9224.74 730
9225.65 733
9226.55 747
9227.46 720
9228.37 714
9229.27 725
9230.18 731
9231.09 743
9231.99 754
9232.90 719
9233.81 738
9234.72 730
9235.62 747
9236.53 762
9237.44 747
9238.34 762
9239.25 736
9240.16 712
9241.07 730
9241.97 712
9242.88 715
9243.79 708
9244.70 721
9245.61 726
9246.51 749
9247.42 751
9248.33 741
9249.24 728
9250.14 723
9251.05 737
9251.96 739
9252.87 732
9253.78 740
9254.69 750
9255.59 735
9256.50 723
9257.41 763
9258.32 702
9259.23 746
9260.14 723
9261.04 722
9261.95 708
9262.86 684
9263.77 704
9264.68 754
9265.59 738
9266.50 737
9267.40 750
9268.31 769
9269.22 745
9270.13 756
9271.04 734
9271.95 723
9272.86 753
9273.77 738
9274.68 737
9275.59 747
9276.49 723
9277.40 753
9278.31 761
9279.22 764
9280.13 737
9281.04 730
9281.95 787
9282.86 768
9283.77 753
9284.68 727
9285.59 761
9286.50 720
9287.41 766
9288.32 739
9289.23 756
9290.14 754
9291.05 752
9291.96 734
9292.87 736
9293.78 776
9294.69 776
9295.60 779
9296.51 717
9297.42 746
9298.33 748
9299.24 752
9300.15 745
9301.06 787
9301.97 769
9302.88 767
9303.79 770
9304.70 769
9305.61 772
9306.53 806
9307.44 804
9308.35 834
9309.26 808
9310.17 791
9311.08 819
9311.99 823
9312.90 816
9313.81 866
9314.72 822
9315.63 804
9316.55 823
9317.46 788
9318.37 780
9319.28 763
9320.19 747
9321.10 790
9322.01 802
9322.93 780
9323.84 758
9324.75 742
9325.66 736
9326.57 724
9327.48 747
9328.40 764
9329.31 755
9330.22 782
9331.13 759
9332.04 729
9332.96 740
9333.87 771
9334.78 760
9335.69 743
9336.60 733
9337.52 752
9338.43 772
9339.34 775
9340.25 786
9341.17 788
9342.08 750
9342.99 760
9343.90 777
9344.82 771
9345.73 772
9346.64 770
9347.55 742
9348.47 740
9349.38 715
9350.29 754
9351.21 797
9352.12 760
9353.03 719
9353.94 714
9354.86 752
9355.77 767
9356.68 774
9357.60 770
9358.51 743
9359.42 752
9360.34 755
9361.25 731
9362.16 748
9363.08 741
9363.99 743
9364.90 751
9365.82 787
9366.73 785
9367.65 737
9368.56 763
9369.47 751
9370.39 728
9371.30 735
9372.21 750
9373.13 759
9374.04 779
9374.96 768
9375.87 776
9376.79 760
9377.70 765
9378.61 741
9379.53 737
9380.44 786
9381.36 761
9382.27 804
9383.19 792
9384.10 790
9385.01 805
9385.93 769
9386.84 774
9387.76 732
9388.67 768
9389.59 767
9390.50 775
9391.42 803
9392.33 792
9393.25 789
9394.16 796
9395.08 816
9395.99 829
9396.91 819
9397.82 825
9398.74 838
9399.65 811
9400.57 814
9401.48 816
9402.40 836
9403.32 800
9404.23 801
9405.15 775
9406.06 782
9406.98 773
9407.89 780
9408.81 801
9409.73 792
9410.64 799
9411.56 792
9412.47 845
9413.39 807
9414.30 789
9415.22 813
9416.14 813
9417.05 812
9417.97 818
9418.89 759
9419.80 786
9420.72 787
9421.63 743
9422.55 798
9423.47 789
9424.38 775
9425.30 821
9426.22 802
9427.13 806
9428.05 850
9428.97 831
9429.88 829
9430.80 867
9431.72 852
9432.63 830
9433.55 813
9434.47 831
9435.38 856
9436.30 853
9437.22 843
9438.14 873
9439.05 868
9439.97 871
9440.89 859
9441.81 884
9442.72 894
9443.64 925
9444.56 910
9445.47 871
9446.39 884
9447.31 896
9448.23 927
9449.15 952
9450.06 913
9450.98 907
9451.90 949
9452.82 920
9453.73 939
9454.65 925
9455.57 938
9456.49 991
9457.41 982
9458.32 941
9459.24 930
9460.16 920
9461.08 943
9462.00 930
9462.92 889
9463.83 888
9464.75 889
9465.67 875
9466.59 914
9467.51 905
9468.43 895
9469.35 896
9470.26 862
9471.18 913
9472.10 927
9473.02 924
9473.94 889
9474.86 926
9475.78 919
9476.70 878
9477.62 914
9478.54 878
9479.45 946
9480.37 925
9481.29 920
9482.21 921
9483.13 959
9484.05 938
9484.97 958
9485.89 977
9486.81 951
9487.73 958
9488.65 963
9489.57 919
9490.49 966
9491.41 939
9492.33 921
9493.25 943
9494.17 951
9495.09 944
9496.01 923
9496.93 906
9497.85 930
9498.77 919
9499.69 949
9500.61 930
9501.53 926
9502.45 888
9503.37 915
9504.29 952
9505.21 976
9506.13 951
9507.05 1000
9507.97 986
9508.89 971
9509.81 958
9510.73 1043
9511.65 995
9512.57 1003
9513.49 1012
9514.42 1023
9515.34 972
9516.26 997
9517.18 1071
9518.10 1049
9519.02 1060
9519.94 1100
9520.86 1165
9521.78 1170
9522.71 1165
9523.63 1193
9524.55 1228
9525.47 1211
9526.39 1210
9527.31 1215
9528.23 1208
9529.16 1183
9530.08 1166
9531.00 1143
9531.92 1133
9532.84 1095
9533.76 1098
9534.69 1121
9535.61 1077
9536.53 1097
9537.45 1108
9538.37 1060
9539.30 1076
9540.22 1094
9541.14 1083
9542.06 1105
9542.98 1072
9543.91 1084
9544.83 1118
9545.75 1119
9546.67 1093
9547.60 1108
9548.52 1097
9549.44 1097
9550.36 1114
9551.29 1153
9552.21 1131
9553.13 1140
9554.06 1132
9554.98 1128
9555.90 1142
9556.82 1107
9557.75 1191
9558.67 1171
9559.59 1222
9560.52 1195
9561.44 1250
9562.36 1242
9563.29 1264
9564.21 1238
9565.13 1258
9566.06 1228
9566.98 1210
9567.90 1231
9568.83 1267
9569.75 1249
9570.67 1240
9571.60 1255
9572.52 1263
9573.44 1317
9574.37 1328
9575.29 1301
9576.22 1309
9577.14 1316
9578.06 1310
9578.99 1345
9579.91 1325
9580.84 1283
9581.76 1363
9582.68 1352
9583.61 1384
9584.53 1378
9585.46 1382
9586.38 1401
9587.31 1367
9588.23 1394
9589.15 1368
9590.08 1392
9591.00 1393
9591.93 1454
9592.85 1469
9593.78 1475
9594.70 1457
9595.63 1506
9596.55 1561
9597.48 1620
9598.40 1597
9599.33 1609
9600.25 1634
9601.18 1663
9602.10 1699
9603.03 1743
9603.95 1725
9604.88 1652
9605.80 1664
9606.73 1692
9607.65 1625
9608.58 1646
9609.50 1610
9610.43 1633
9611.35 1604
9612.28 1568
9613.21 1575
9614.13 1612
9615.06 1559
9615.98 1568
9616.91 1635
9617.84 1652
9618.76 1666
9619.69 1608
9620.61 1554
9621.54 1599
9622.47 1647
9623.39 1664
9624.32 1668
9625.24 1607
9626.17 1650
9627.10 1661
9628.02 1663
9628.95 1623
9629.88 1712
9630.80 1760
9631.73 1747
9632.65 1757
9633.58 1796
9634.51 1775
9635.43 1810
9636.36 1816
9637.29 1848
9638.22 1863
9639.14 1890
9640.07 1897
9641.00 1898
9641.92 1939
9642.85 1956
9643.78 2041
9644.70 2032
9645.63 2057
9646.56 2071
9647.49 2069
9648.41 2087
9649.34 2088
9650.27 2126
9651.20 2075
9652.12 2124
9653.05 2085
9653.98 2040
9654.91 2107
9655.83 2103
9656.76 2071
9657.69 2037
9658.62 2086
9659.55 2128
9660.47 2161
9661.40 2147
9662.33 2141
9663.26 2153
9664.19 2101
9665.11 2198
9666.04 2172
9666.97 2178
9667.90 2246
9668.83 2260
9669.75 2280
9670.68 2241
9671.61 2297
9672.54 2358
9673.47 2349
9674.40 2296
9675.33 2374
9676.25 2418
9677.18 2434
9678.11 2402
9679.04 2385
9679.97 2463
9680.90 2507
9681.83 2532
9682.76 2607
9683.69 2603
9684.61 2605
9685.54 2653
9686.47 2635
9687.40 2643
9688.33 2634
9689.26 2583
9690.19 2591
9691.12 2621
9692.05 2698
9692.98 2730
9693.91 2771
9694.84 2779
9695.77 2820
9696.70 2881
9697.63 3005
9698.56 3154
9699.49 3279
9700.42 3272
9701.35 3392
9702.28 3475
9703.21 3408
9704.14 3373
9705.07 3233
9706.00 3208
9706.93 3161
9707.86 3011
9708.79 2930
9709.72 2898
9710.65 2900
9711.58 2879
9712.51 2839
9713.44 2888
9714.37 2865
9715.30 2884
9716.23 2893
9717.16 2972
9718.09 2957
9719.02 2858
9719.95 2872
9720.88 2771
9721.81 2701
9722.75 2629
9723.68 2574
9724.61 2529
9725.54 2416
9726.47 2358
9727.40 2364
9728.33 2279
9729.26 2160
9730.19 2199
9731.13 2129
9732.06 2115
9732.99 2176
9733.92 2158
9734.85 2160
9735.78 2131
9736.71 2098
9737.65 2109
9738.58 2086
9739.51 2011
9740.44 2055
9741.37 2006
9742.30 1994
9743.24 1980
9744.17 1998
9745.10 1926
9746.03 1920
9746.96 1899
9747.90 1899
9748.83 1806
9749.76 1853
9750.69 1834
9751.63 1874
9752.56 1895
9753.49 1849
9754.42 1768
9755.36 1818
9756.29 1824
9757.22 1782
9758.15 1819
9759.09 1863
9760.02 1819
9760.95 1798
9761.88 1748
9762.82 1733
9763.75 1779
9764.68 1809
9765.62 1796
9766.55 1745
9767.48 1834
9768.41 1862
9769.35 1842
9770.28 1832
9771.21 1810
9772.15 1870
9773.08 1828
9774.01 1819
9774.95 1847
9775.88 1837
9776.81 1824
9777.75 1893
9778.68 1901
9779.62 1864
9780.55 1882
9781.48 1841
9782.42 1896
9783.35 1851
9784.28 1910
9785.22 1877
9786.15 1799
9787.09 1757
9788.02 1768
9788.95 1801
9789.89 1786
9790.82 1743
9791.76 1751
9792.69 1734
9793.63 1703
9794.56 1655
9795.49 1685
9796.43 1705
9797.36 1677
9798.30 1695
9799.23 1643
9800.17 1740
9801.10 1750
9802.04 1716
9802.97 1678
9803.91 1674
9804.84 1664
9805.78 1637
9806.71 1603
9807.65 1570
9808.58 1555
9809.52 1502
9810.45 1523
9811.39 1443
9812.32 1431
9813.26 1435
9814.19 1428
9815.13 1397
9816.06 1414
9817.00 1368
9817.93 1381
9818.87 1336
9819.80 1370
9820.74 1350
9821.68 1315
9822.61 1319
9823.55 1346
9824.48 1350
9825.42 1308
9826.35 1329
9827.29 1322
9828.23 1308
9829.16 1282
9830.10 1330
9831.03 1272
9831.97 1308
9832.91 1270
9833.84 1264
9834.78 1277
9835.72 1238
9836.65 1250
9837.59 1295
9838.52 1286
9839.46 1257
9840.40 1310
9841.33 1283
9842.27 1309
9843.21 1326
9844.14 1311
9845.08 1316
9846.02 1330
9846.95 1299
9847.89 1291
9848.83 1259
9849.77 1296
9850.70 1251
9851.64 1288
9852.58 1299
9853.51 1292
9854.45 1314
9855.39 1252
9856.33 1253
9857.26 1249
9858.20 1277
9859.14 1233
9860.08 1226
9861.01 1195
9861.95 1229
9862.89 1230
9863.83 1231
9864.76 1237
9865.70 1174
9866.64 1214
9867.58 1196
9868.51 1192
9869.45 1184
9870.39 1204
9871.33 1201
9872.27 1234
9873.20 1201
9874.14 1178
9875.08 1136
9876.02 1145
9876.96 1158
9877.90 1138
9878.83 1140
9879.77 1134
9880.71 1192
9881.65 1218
9882.59 1184
9883.53 1154
9884.47 1155
9885.40 1131
9886.34 1160
9887.28 1128
9888.22 1151
9889.16 1165
9890.10 1111
9891.04 1107
9891.98 1124
9892.91 1144
9893.85 1111
9894.79 1096
9895.73 1107
9896.67 1121
9897.61 1101
9898.55 1149
9899.49 1096
9900.43 1111
9901.37 1158
9902.31 1140
9903.25 1118
9904.19 1123
9905.13 1117
9906.07 1135
9907.01 1130
9907.95 1095
9908.89 1079
9909.83 1089
9910.77 1115
9911.71 1080
9912.65 1114
9913.59 1085
9914.53 1088
9915.47 1077
9916.41 1143
9917.35 1079
9918.29 1124
9919.23 1128
9920.17 1166
9921.11 1090
9922.05 1143
9922.99 1171
9923.93 1207
9924.87 1277
9925.81 1312
9926.75 1390
9927.69 1412
9928.63 1385
9929.57 1358
9930.51 1379
9931.45 1364
9932.39 1366
9933.34 1323
9934.28 1268
9935.22 1259
9936.16 1258
9937.10 1236
9938.04 1165
9938.98 1182
9939.92 1170
9940.87 1147
9941.81 1128
9942.75 1115
9943.69 1119
9944.63 1116
9945.57 1099
9946.51 1132
9947.46 1169
9948.40 1191
9949.34 1177
9950.28 1221
9951.22 1243
9952.16 1226
9953.11 1235
9954.05 1219
9954.99 1211
9955.93 1214
9956.87 1178
9957.82 1200
9958.76 1164
9959.70 1134
9960.64 1159
9961.59 1110
9962.53 1113
9963.47 1085
9964.41 1074
9965.35 1045
9966.30 1014
9967.24 1016
9968.18 1002
9969.13 999
9970.07 1026
9971.01 1019
9971.95 985
9972.90 982
9973.84 979
9974.78 1021
9975.73 1013
9976.67 977
9977.61 959
9978.55 1010
9979.50 967
9980.44 955
9981.38 955
9982.33 947
9983.27 952
9984.21 985
9985.16 970
9986.10 955
9987.04 1014
9987.99 999
9988.93 983
9989.88 1009
9990.82 997
9991.76 955
9992.71 955
9993.65 932
9994.59 926
9995.54 921
9996.48 934
9997.43 934
9998.37 904
9999.31 906
10000.26 912
10001.20 932
10002.15 942
10003.09 944
10004.04 922
10004.98 930
10005.92 913
10006.87 907
10007.81 899
10008.76 886
10009.70 882
10010.65 845
10011.59 877
10012.54 870
10013.48 843
10014.43 882
10015.37 921
10016.32 904
10017.26 929
10018.21 889
10019.15 916
10020.10 919
10021.04 882
10021.99 854
10022.93 884
10023.88 882
10024.82 884
10025.77 860
10026.71 868
10027.66 889
10028.60 912
10029.55 899
10030.49 894
10031.44 875
10032.39 896
10033.33 839
10034.28 864
10035.22 883
10036.17 824
10037.11 871
10038.06 851
10039.01 857
10039.95 814
10040.90 831
10041.84 840
10042.79 828
10043.74 808
10044.68 828
10045.63 841
10046.58 848
10047.52 846
10048.47 828
10049.41 843
10050.36 818
10051.31 820
10052.25 849
10053.20 818
10054.15 774
10055.09 783
10056.04 789
10056.99 774
10057.93 758
10058.88 799
10059.83 792
10060.78 796
10061.72 788
10062.67 816
10063.62 827
10064.56 811
10065.51 795
10066.46 776
10067.41 778
10068.35 779
10069.30 812
10070.25 812
10071.20 822
10072.14 766
10073.09 806
10074.04 752
10074.99 796
10075.93 806
10076.88 828
10077.83 801
10078.78 761
10079.72 786
10080.67 810
10081.62 841
10082.57 787
10083.52 775
10084.46 782
10085.41 836
10086.36 807
10087.31 775
10088.26 767
10089.21 794
10090.15 813
10091.10 794
10092.05 810
10093.00 808
10093.95 775
10094.90 789
10095.85 816
10096.79 784
10097.74 801
10098.69 782
10099.64 795
10100.59 808
10101.54 804
10102.49 842
10103.44 858
10104.39 829
10105.33 795
10106.28 756
10107.23 830
10108.18 805
10109.13 803
10110.08 806
10111.03 841
10111.98 848
10112.93 821
10113.88 860
10114.83 805
10115.78 816
10116.73 817
10117.68 812
10118.63 812
10119.58 811
10120.53 822
10121.48 803
10122.43 815
10123.38 827
10124.33 815
10125.28 791
10126.23 831
10127.18 866
10128.13 816
10129.08 818
10130.03 830
10130.98 854
10131.93 832
10132.88 872
10133.83 865
10134.78 843
10135.73 863
10136.68 850
10137.63 805
10138.58 828
10139.53 836
10140.48 872
10141.43 853
10142.38 866
10143.33 905
10144.29 900
10145.24 891
10146.19 879
10147.14 867
10148.09 888
10149.04 905
10149.99 881
10150.94 927
10151.89 923
10152.85 938
10153.80 899
10154.75 918
10155.70 946
10156.65 956
10157.60 958
10158.55 925
10159.51 951
10160.46 942
10161.41 913
10162.36 966
10163.31 964
10164.26 966
10165.22 993
10166.17 977
10167.12 1036
10168.07 991
10169.02 977
10169.98 1000
10170.93 1054
10171.88 1021
10172.83 1040
10173.79 1048
10174.74 1013
10175.69 1076
10176.64 1093
10177.60 1106
10178.55 1109
10179.50 1134
10180.45 1122
10181.41 1122
10182.36 1146
10183.31 1137
10184.26 1154
10185.22 1160
10186.17 1186
10187.12 1138
10188.08 1114
10189.03 1169
10189.98 1150
10190.93 1165
10191.89 1150
10192.84 1146
10193.79 1141
10194.75 1131
10195.70 1155
10196.65 1145
10197.61 1160
10198.56 1149
10199.51 1143
10200.47 1129
10201.42 1184
10202.38 1153
10203.33 1240
10204.28 1236
10205.24 1249
10206.19 1237
10207.14 1295
10208.10 1380
10209.05 1335
10210.01 1350
10210.96 1378
10211.91 1314
10212.87 1321
10213.82 1285
10214.78 1252
10215.73 1243
10216.69 1221
10217.64 1215
10218.59 1205
10219.55 1183
10220.50 1186
10221.46 1167
10222.41 1128
10223.37 1160
10224.32 1092
10225.28 1127
10226.23 1125
10227.19 1093
10228.14 1085
10229.10 1089
10230.05 1121
10231.01 1063
10231.96 1146
10232.92 1168
10233.87 1164
10234.83 1157
10235.78 1169
10236.74 1211
10237.69 1229
10238.65 1203
10239.60 1159
10240.56 1179
10241.51 1206
10242.47 1214
10243.42 1170
10244.38 1181
10245.34 1130
10246.29 1153
10247.25 1060
10248.20 1070
10249.16 1033
10250.11 1040
10251.07 1010
10252.03 1033
10252.98 1006
10253.94 1000
10254.89 984
10255.85 1028
10256.81 969
10257.76 997
10258.72 997
10259.68 959
10260.63 975
10261.59 934
10262.55 947
10263.50 935
10264.46 947
10265.41 966
10266.37 962
10267.33 918
10268.28 884
10269.24 944
10270.20 960
10271.16 926
10272.11 921
10273.07 907
10274.03 933
10274.98 897
10275.94 881
10276.90 908
10277.85 893
10278.81 925
10279.77 895
10280.73 891
10281.68 868
10282.64 888
10283.60 901
10284.56 892
10285.51 806
10286.47 824
10287.43 835
10288.39 848
10289.34 872
10290.30 839
10291.26 846
10292.22 834
10293.18 857
10294.13 853
10295.09 881
10296.05 826
10297.01 843
10297.97 836
10298.92 828
10299.88 844
10300.84 852
10301.80 868
10302.76 862
10303.72 870
10304.67 838
10305.63 838
10306.59 802
10307.55 809
10308.51 807
10309.47 819
10310.43 830
10311.38 862
10312.34 857
10313.30 831
10314.26 839
10315.22 824
10316.18 808
10317.14 826
10318.10 804
10319.06 806
10320.01 807
10320.97 825
10321.93 844
10322.89 842
10323.85 839
10324.81 822
10325.77 799
10326.73 781
10327.69 801
10328.65 804
10329.61 823
10330.57 819
10331.53 840
10332.49 825
10333.45 814
10334.41 800
10335.37 824
10336.33 810
10337.29 769
10338.25 786
10339.21 786
10340.17 767
10341.13 756
10342.09 778
10343.05 752
10344.01 730
10344.97 738
10345.93 760
10346.89 807
10347.85 742
10348.81 728
10349.77 768
10350.73 752
10351.69 699
10352.65 776
10353.61 771
10354.57 747
10355.53 729
10356.49 712
10357.46 702
10358.42 696
10359.38 686
10360.34 732
10361.30 708
10362.26 737
10363.22 725
10364.18 710
10365.14 705
10366.11 722
10367.07 699
10368.03 691
10368.99 703
10369.95 674
10370.91 700
10371.87 685
10372.84 731
10373.80 702
10374.76 733
10375.72 717
10376.68 712
10377.64 697
10378.61 650
10379.57 707
10380.53 704
10381.49 699
10382.45 678
10383.42 688
10384.38 715
10385.34 689
10386.30 700
10387.27 721
10388.23 710
10389.19 684
10390.15 674
10391.11 676
10392.08 672
10393.04 681
10394.00 680
10394.96 682
10395.93 695
10396.89 701
10397.85 708
10398.82 676
10399.78 669
10400.74 652
10401.70 695
10402.67 673
10403.63 697
10404.59 699
10405.56 690
10406.52 667
10407.48 677
10408.45 657
10409.41 705
10410.37 677
10411.34 679
10412.30 686
10413.26 674
10414.23 699
10415.19 672
10416.15 678
10417.12 682
10418.08 673
10419.04 701
10420.01 710
10420.97 722
10421.94 746
10422.90 694
10423.86 702
10424.83 703
10425.79 712
10426.76 697
10427.72 677
10428.68 708
10429.65 683
10430.61 684
10431.58 634
10432.54 671
10433.51 637
10434.47 673
10435.44 661
10436.40 673
10437.36 641
10438.33 686
10439.29 663
10440.26 641
10441.22 641
10442.19 609
10443.15 683
10444.12 673
10445.08 647
10446.05 623
10447.01 614
10447.98 644
10448.94 670
10449.91 634
10450.87 635
10451.84 644
10452.80 651
10453.77 637
10454.73 635
10455.70 649
10456.67 635
10457.63 627
10458.60 635
10459.56 649
10460.53 614
10461.49 644
10462.46 634
10463.43 664
10464.39 622
10465.36 640
10466.32 629
10467.29 655
10468.25 658
10469.22 633
10470.19 639
10471.15 658
10472.12 630
10473.09 643
10474.05 666
10475.02 631
10475.98 618
10476.95 617
10477.92 660
10478.88 675
10479.85 660
10480.82 623
10481.78 701
10482.75 656
10483.72 667
10484.68 683
10485.65 649
10486.62 657
10487.58 646
10488.55 645
10489.52 662
10490.49 671
10491.45 620
10492.42 666
10493.39 641
10494.35 646
10495.32 619
10496.29 652
10497.26 640
10498.22 653
10499.19 638
10500.16 619
10501.13 669
10502.09 627
10503.06 639
10504.03 629
10505.00 623
10505.96 633
10506.93 677
10507.90 636
10508.87 620
10509.84 639
10510.80 666
10511.77 602
10512.74 632
10513.71 650
10514.68 647
10515.64 643
10516.61 629
10517.58 650
10518.55 627
10519.52 620
10520.49 631
10521.45 626
10522.42 618
10523.39 627
10524.36 627
10525.33 638
10526.30 598
10527.27 592
10528.23 666
10529.20 680
10530.17 628
10531.14 628
10532.11 654
10533.08 611
10534.05 636
10535.02 631
10535.99 656
10536.96 644
10537.93 671
10538.89 647
10539.86 644
10540.83 649
10541.80 632
10542.77 625
10543.74 643
10544.71 646
10545.68 622
10546.65 606
10547.62 677
10548.59 662
10549.56 635
10550.53 646
10551.50 637
10552.47 655
10553.44 647
10554.41 657
10555.38 650
10556.35 648
10557.32 653
10558.29 655
10559.26 625
10560.23 625
10561.20 692
10562.17 692
10563.14 671
10564.11 646
10565.08 684
10566.05 724
10567.02 684
10567.99 653
10568.96 682
10569.93 673
10570.91 692
10571.88 690
10572.85 662
10573.82 679
10574.79 665
10575.76 697
10576.73 716
10577.70 644
10578.67 633
10579.64 674
10580.62 671
10581.59 679
10582.56 697
10583.53 696
10584.50 664
10585.47 672
10586.44 674
10587.42 665
10588.39 659
10589.36 680
10590.33 683
10591.30 702
10592.27 672
10593.25 692
10594.22 679
10595.19 672
10596.16 700
10597.13 683
10598.10 748
10599.08 678
10600.05 724
10601.02 696
10601.99 691
10602.97 700
10603.94 715
10604.91 741
10605.88 743
10606.85 780
10607.83 789
10608.80 786
10609.77 813
10610.74 822
10611.72 798
10612.69 800
10613.66 793
10614.64 827
10615.61 778
10616.58 803
10617.55 778
10618.53 784
10619.50 775
10620.47 761
10621.45 770
10622.42 743
10623.39 752
10624.37 722
10625.34 729
10626.31 671
10627.29 696
10628.26 684
10629.23 714
10630.21 687
10631.18 702
10632.15 703
10633.13 728
10634.10 728
10635.07 710
10636.05 704
10637.02 718
10638.00 756
10638.97 745
10639.94 762
10640.92 736
10641.89 759
10642.87 781
10643.84 807
10644.81 773
10645.79 785
10646.76 752
10647.74 788
10648.71 773
10649.68 774
10650.66 741
10651.63 710
10652.61 702
10653.58 735
10654.56 718
10655.53 653
10656.51 706
10657.48 687
10658.46 663
10659.43 663
10660.41 681
10661.38 645
10662.36 664
10663.33 650
10664.31 651
10665.28 650
10666.26 628
10667.23 618
10668.21 651
10669.18 685
10670.16 661
10671.13 650
10672.11 677
10673.08 678
10674.06 658
10675.03 650
10676.01 656
10676.99 679
10677.96 669
10678.94 679
10679.91 673
10680.89 701
10681.86 702
10682.84 685
10683.82 665
10684.79 706
10685.77 715
10686.74 704
10687.72 716
10688.70 674
10689.67 686
10690.65 638
10691.63 670
10692.60 650
10693.58 666
10694.55 658
10695.53 663
10696.51 684
10697.48 658
10698.46 662
10699.44 636
10700.41 643
10701.39 656
10702.37 631
10703.34 627
10704.32 632
10705.30 628
10706.27 635
10707.25 642
10708.23 658
10709.21 674
10710.18 667
10711.16 667
10712.14 649
10713.11 647
10714.09 669
10715.07 653
10716.05 641
10717.02 652
10718.00 661
10718.98 658
10719.96 665
10720.93 651
10721.91 634
10722.89 668
10723.87 681
10724.85 703
10725.82 692
10726.80 677
10727.78 661
10728.76 603
10729.74 647
10730.71 643
10731.69 644
10732.67 672
10733.65 633
10734.63 646
10735.60 675
10736.58 626
10737.56 656
10738.54 632
10739.52 641
10740.50 701
10741.48 653
10742.45 638
10743.43 668
10744.41 694
10745.39 687
10746.37 668
10747.35 683
10748.33 685
10749.31 661
10750.28 664
10751.26 668
10752.24 701
10753.22 670
10754.20 681
10755.18 704
10756.16 691
10757.14 683
10758.12 697
10759.10 677
10760.08 686
10761.06 660
10762.04 704
10763.01 701
10763.99 643
10764.97 677
10765.95 674
10766.93 714
10767.91 695
10768.89 730
10769.87 683
10770.85 704
10771.83 683
10772.81 704
10773.79 687
10774.77 693
10775.75 712
10776.73 692
10777.71 753
10778.69 738
10779.67 713
10780.65 705
10781.63 722
10782.62 727
10783.60 718
10784.58 737
10785.56 733
10786.54 728
10787.52 734
10788.50 766
10789.48 740
10790.46 753
10791.44 737
10792.42 731
10793.40 694
10794.38 728
10795.37 718
10796.35 707
10797.33 684
10798.31 727
10799.29 729
10800.27 728
10801.25 734
10802.23 718
10803.21 715
10804.20 701
10805.18 723
10806.16 706
10807.14 724
10808.12 690
10809.10 686
10810.09 717
10811.07 717
10812.05 701
10813.03 723
10814.01 709
10815.00 735
10815.98 707
10816.96 702
10817.94 714
10818.92 714
10819.91 716
10820.89 740
10821.87 725
10822.85 760
10823.83 749
10824.82 739
10825.80 729
10826.78 767
10827.76 735
10828.75 756
10829.73 744
10830.71 735
10831.69 719
10832.68 775
10833.66 784
10834.64 751
10835.63 778
10836.61 776
10837.59 765
10838.57 760
10839.56 755
10840.54 742
10841.52 789
10842.51 801
10843.49 777
10844.47 802
10845.46 778
10846.44 783
10847.42 804
10848.41 793
10849.39 815
10850.37 840
10851.36 839
10852.34 802
10853.32 829
10854.31 794
10855.29 800
10856.28 818
10857.26 807
10858.24 818
10859.23 823
10860.21 808
10861.20 837
10862.18 831
10863.16 862
10864.15 838
10865.13 912
10866.12 886
10867.10 839
10868.08 886
10869.07 883
10870.05 868
10871.04 832
10872.02 874
10873.01 862
10873.99 889
10874.98 879
10875.96 899
10876.95 895
10877.93 890
10878.92 852
10879.90 913
10880.89 873
10881.87 911
10882.86 955
10883.84 947
10884.83 927
10885.81 945
10886.80 922
10887.78 884
10888.77 941
10889.75 965
10890.74 916
10891.72 920
10892.71 932
10893.69 966
10894.68 968
10895.66 999
10896.65 981
10897.64 979
10898.62 966
10899.61 960
10900.59 982
10901.58 1012
10902.56 1003
10903.55 1008
10904.54 978
10905.52 1029
10906.51 1017
10907.49 1033
10908.48 1078
10909.47 1094
10910.45 1105
10911.44 1073
10912.43 1086
10913.41 1122
10914.40 1110
10915.39 1140
10916.37 1140
10917.36 1130
10918.35 1149
10919.33 1116
10920.32 1165
10921.31 1175
10922.29 1122
10923.28 1168
10924.27 1162
10925.25 1138
10926.24 1221
10927.23 1231
10928.21 1200
10929.20 1224
10930.19 1216
10931.18 1206
10932.16 1211
10933.15 1230
10934.14 1228
10935.12 1280
10936.11 1267
10937.10 1271
10938.09 1279
10939.07 1248
10940.06 1319
10941.05 1331
10942.04 1348
10943.02 1316
10944.01 1362
10945.00 1405
10945.99 1406
10946.98 1376
10947.96 1432
10948.95 1418
10949.94 1474
10950.93 1438
10951.92 1511
10952.90 1547
10953.89 1566
10954.88 1624
10955.87 1672
10956.86 1770
10957.85 1763
10958.83 1803
10959.82 1821
10960.81 1874
10961.80 1895
10962.79 1939
10963.78 1889
10964.77 1880
10965.75 1828
10966.74 1866
10967.73 1836
10968.72 1772
10969.71 1717
10970.70 1652
10971.69 1598
10972.68 1652
10973.67 1616
10974.66 1545
10975.64 1535
10976.63 1561
10977.62 1553
10978.61 1567
10979.60 1511
10980.59 1537
10981.58 1582
10982.57 1559
10983.56 1568
10984.55 1560
10985.54 1600
10986.53 1586
10987.52 1549
10988.51 1583
10989.50 1631
10990.49 1636
10991.48 1647
10992.47 1687
10993.46 1794
10994.45 1856
10995.44 1914
10996.43 1989
10997.42 2059
10998.41 2148
10999.40 2180
11000.39 2266
11001.38 2392
11002.37 2467
11003.36 2384
11004.35 2358
11005.34 2377
11006.33 2329
11007.32 2279
11008.31 2133
11009.30 2059
11010.30 1972
11011.29 1925
11012.28 1830
11013.27 1773
11014.26 1697
11015.25 1578
11016.24 1521
11017.23 1492
11018.22 1426
11019.21 1384
11020.21 1331
11021.20 1327
11022.19 1267
11023.18 1241
11024.17 1248
11025.16 1229
11026.15 1228
11027.14 1218
11028.14 1228
11029.13 1207
11030.12 1200
11031.11 1205
11032.10 1218
11033.09 1189
11034.09 1177
11035.08 1204
11036.07 1190
11037.06 1235
11038.05 1209
11039.05 1187
11040.04 1212
11041.03 1161
11042.02 1171
11043.02 1182
11044.01 1136
11045.00 1122
11045.99 1155
11046.98 1162
11047.98 1103
11048.97 1138
11049.96 1117
11050.95 1105
11051.95 1071
11052.94 1063
11053.93 1078
11054.93 1073
11055.92 1046
11056.91 1045
11057.90 1059
11058.90 1018
11059.89 1040
11060.88 1059
11061.88 1071
11062.87 1070
11063.86 1072
11064.86 1087
11065.85 1074
11066.84 1079
11067.84 1072
11068.83 1101
11069.82 1065
11070.82 1051
11071.81 1080
11072.80 1104
11073.80 1074
11074.79 1042
11075.78 1075
11076.78 1047
11077.77 1072
11078.77 1067
11079.76 1065
11080.75 1071
11081.75 1063
11082.74 1063
11083.74 1040
11084.73 1055
11085.72 1009
11086.72 1024
11087.71 1060
11088.71 986
11089.70 1019
11090.70 1005
11091.69 1029
11092.68 1027
11093.68 1025
11094.67 988
11095.67 942
11096.66 962
11097.66 985
11098.65 970
11099.65 1009
11100.64 955
11101.64 973
11102.63 972
11103.63 929
11104.62 944
11105.62 931
11106.61 945
11107.61 955
11108.60 960
11109.60 949
11110.59 973
11111.59 965
11112.58 953
11113.58 940
11114.57 914
11115.57 939
11116.56 927
11117.56 972
11118.56 952
11119.55 890
11120.55 931
11121.54 937
11122.54 902
11123.54 938
11124.53 944
11125.53 941
11126.52 921
11127.52 939
11128.51 937
11129.51 956
11130.51 969
11131.50 942
11132.50 939
11133.50 936
11134.49 917
11135.49 905
11136.49 922
11137.48 929
11138.48 907
11139.47 906
11140.47 907
11141.47 885
11142.46 916
11143.46 890
11144.46 930
11145.46 956
11146.45 925
11147.45 873
11148.45 880
11149.44 892
11150.44 912
11151.44 893
11152.43 850
11153.43 907
11154.43 909
11155.43 918
11156.42 930
11157.42 904
11158.42 903
11159.42 883
11160.41 861
11161.41 864
11162.41 847
11163.41 863
11164.40 892
11165.40 881
11166.40 846
11167.40 877
11168.39 865
11169.39 887
11170.39 899
11171.39 866
11172.39 885
11173.38 884
11174.38 902
11175.38 883
11176.38 921
11177.38 905
11178.38 888
11179.37 897
11180.37 900
11181.37 929
11182.37 919
11183.37 898
11184.37 936
11185.37 900
11186.36 888
11187.36 863
11188.36 896
11189.36 909
11190.36 927
11191.36 896
11192.36 884
11193.36 899
11194.36 917
11195.35 939
11196.35 927
11197.35 914
11198.35 921
11199.35 930
11200.35 920
11201.35 907
11202.35 959
11203.35 945
11204.35 976
11205.35 964
11206.35 997
11207.35 1008
11208.35 979
11209.35 947
11210.35 989
11211.35 1012
11212.35 994
11213.35 959
11214.35 979
11215.34 1011
11216.35 985
11217.35 990
11218.35 994
11219.35 990
11220.35 956
11221.35 964
11222.35 970
11223.35 948
11224.35 968
11225.35 918
11226.35 961
11227.35 974
11228.35 947
11229.35 935
11230.35 974
11231.35 938
11232.35 984
11233.35 992
11234.35 978
11235.35 991
11236.35 1001
11237.36 968
11238.36 945
11239.36 946
11240.36 977
11241.36 968
11242.36 967
11243.36 999
11244.36 952
11245.36 998
11246.37 943
11247.37 980
11248.37 945
11249.37 971
11250.37 977
11251.37 983
11252.38 1012
11253.38 1010
11254.38 997
11255.38 978
11256.38 991
11257.38 1016
11258.39 1016
11259.39 1005
11260.39 1004
11261.39 1031
11262.39 1038
11263.40 993
11264.40 1024
11265.40 1017
11266.40 1060
11267.40 1079
11268.41 1048
11269.41 1031
11270.41 1023
11271.41 1023
11272.42 1050
11273.42 1102
11274.42 1092
11275.42 1072
11276.43 1043
11277.43 1069
11278.43 1032
11279.44 1005
11280.44 1039
11281.44 1062
11282.44 1016
11283.45 1044
11284.45 1003
11285.45 1013
11286.46 1010
11287.46 956
11288.46 986
11289.47 971
11290.47 955
11291.47 975
11292.48 948
11293.48 900
11294.48 897
11295.49 945
11296.49 935
11297.49 934
11298.50 898
11299.50 909
11300.51 914
11301.51 911
11302.51 912
11303.52 918
11304.52 908
11305.53 898
11306.53 870
11307.53 922
11308.54 899
11309.54 897
11310.55 880
11311.55 869
11312.55 870
11313.56 903
11314.56 907
11315.57 900
11316.57 922
11317.58 904
11318.58 942
11319.59 958
11320.59 914
11321.59 893
11322.60 930
11323.60 891
11324.61 925
11325.61 972
11326.62 907
11327.62 934
11328.63 937
11329.63 890
11330.64 918
11331.64 881
11332.65 893
11333.65 952
11334.66 937
11335.67 922
11336.67 937
11337.68 970
11338.68 930
11339.69 967
11340.69 1005
11341.70 966
11342.70 929
11343.71 961
11344.72 945
11345.72 943
11346.73 951
11347.73 978
11348.74 968
11349.74 929
11350.75 908
11351.76 928
11352.76 868
11353.77 871
11354.78 878
11355.78 911
11356.79 867
11357.79 884
11358.80 890
11359.81 907
11360.81 888
11361.82 878
11362.83 818
11363.83 859
11364.84 836
11365.85 816
11366.85 819
11367.86 847
11368.87 855
11369.87 843
11370.88 858
11371.89 830
11372.89 813
11373.90 848
11374.91 841
11375.92 823
11376.92 789
11377.93 775
11378.94 816
11379.94 807
11380.95 819
11381.96 853
11382.97 844
11383.97 811
11384.98 790
11385.99 828
11387.00 857
11388.00 818
11389.01 775
11390.02 807
11391.03 797
11392.04 788
11393.04 834
11394.05 807
11395.06 831
11396.07 831
11397.08 807
11398.08 835
11399.09 818
11400.10 820
11401.11 800
11402.12 817
11403.12 793
11404.13 843
11405.14 791
11406.15 822
11407.16 798
11408.17 855
11409.18 815
11410.18 795
11411.19 823
11412.20 811
11413.21 821
11414.22 794
11415.23 813
11416.24 839
11417.25 822
11418.25 848
11419.26 801
11420.27 801
11421.28 810
11422.29 834
11423.30 809
11424.31 792
11425.32 795
11426.33 781
11427.34 839
11428.35 839
11429.36 869
11430.37 793
11431.38 800
11432.39 817
11433.39 845
11434.40 833
11435.41 799
11436.42 820
11437.43 821
11438.44 803
11439.45 820
11440.46 840
11441.47 846
11442.48 834
11443.49 823
11444.50 829
11445.51 843
11446.52 823
11447.53 839
11448.55 811
11449.56 840
11450.57 836
11451.58 827
11452.59 825
11453.60 837
11454.61 818
11455.62 831
11456.63 838
11457.64 852
11458.65 809
11459.66 808
11460.67 856
11461.68 815
11462.69 814
11463.71 862
11464.72 872
11465.73 863
11466.74 893
11467.75 854
11468.76 825
11469.77 806
11470.78 822
11471.80 870
11472.81 845
11473.82 870
11474.83 838
11475.84 845
11476.85 873
11477.86 850
11478.88 875
11479.89 885
11480.90 868
11481.91 876
11482.92 867
11483.93 878
11484.95 923
11485.96 922
11486.97 924
11487.98 915
11489.00 882
11490.01 914
11491.02 959
11492.03 922
11493.04 922
11494.06 940
11495.07 942
11496.08 957
11497.09 990
11498.11 983
11499.12 974
11500.13 988
11501.14 969
11502.16 970
11503.17 996
11504.18 998
11505.20 1005
11506.21 1019
11507.22 1042
11508.23 1065
11509.25 1028
11510.26 1067
11511.27 1056
11512.29 1055
11513.30 1059
11514.31 1091
11515.33 1112
11516.34 1109
11517.35 1147
11518.37 1176
11519.38 1197
11520.39 1222
11521.41 1220
11522.42 1209
11523.43 1303
11524.45 1295
11525.46 1321
11526.47 1395
11527.49 1396
11528.50 1456
11529.52 1459
11530.53 1502
11531.54 1514
11532.56 1614
11533.57 1617
11534.59 1640
11535.60 1786
11536.62 1883
11537.63 1917
11538.64 2007
11539.66 2046
11540.67 2112
11541.69 2203
11542.70 2151
11543.72 2170
11544.73 2104
11545.75 2112
11546.76 2094
11547.77 1994
11548.79 1893
11549.80 1814
11550.82 1744
11551.83 1647
11552.85 1612
11553.86 1534
11554.88 1470
11555.89 1441
11556.91 1363
11557.92 1295
11558.94 1237
11559.95 1201
11560.97 1158
11561.99 1148
11563.00 1113
11564.02 1116
11565.03 1080
11566.05 1124
11567.06 1081
11568.08 1050
11569.09 1078
11570.11 1053
11571.13 1034
11572.14 1094
11573.16 1060
11574.17 1052
11575.19 1061
11576.20 1064
11577.22 1070
11578.24 1067
11579.25 1054
11580.27 1064
11581.29 1041
11582.30 1050
11583.32 1057
11584.33 1053
11585.35 1047
11586.37 1074
11587.38 1074
11588.40 1054
11589.42 1035
11590.43 1049
11591.45 1074
11592.47 1085
11593.48 1071
11594.50 1075
11595.52 1098
11596.53 1131
11597.55 1124
11598.57 1135
11599.58 1151
11600.60 1153
11601.62 1144
11602.64 1157
11603.65 1158
11604.67 1200
11605.69 1175
11606.70 1178
11607.72 1171
11608.74 1126
11609.76 1138
11610.77 1138
11611.79 1102
11612.81 1082
11613.83 1063
11614.84 1113
11615.86 1109
11616.88 1070
11617.90 1074
11618.92 1061
11619.93 1053
11620.95 1038
11621.97 1020
11622.99 1015
11624.01 1066
11625.02 1014
11626.04 1028
11627.06 1029
11628.08 1046
11629.10 991
11630.11 961
11631.13 988
11632.15 949
11633.17 936
11634.19 971
11635.21 959
11636.23 917
11637.24 947
11638.26 961
11639.28 962
11640.30 935
11641.32 914
11642.34 942
11643.36 923
11644.38 925
11645.39 896
11646.41 911
11647.43 901
11648.45 866
11649.47 916
11650.49 890
11651.51 879
11652.53 865
11653.55 858
11654.57 856
11655.59 839
11656.61 868
11657.63 850
11658.65 841
11659.67 834
11660.69 869
11661.70 858
11662.72 821
11663.74 795
11664.76 834
11665.78 817
11666.80 834
11667.82 801
11668.84 829
11669.86 825
11670.88 848
11671.90 808
11672.92 793
11673.95 800
11674.97 783
11675.99 773
11677.01 822
11678.03 823
11679.05 795
11680.07 817
11681.09 751
11682.11 769
11683.13 789
11684.15 815
11685.17 835
11686.19 798
11687.21 801
11688.23 802
11689.25 814
11690.28 784
11691.30 770
11692.32 769
11693.34 798
11694.36 770
11695.38 787
11696.40 788
11697.42 752
11698.44 765
11699.47 791
11700.49 783
11701.51 764
11702.53 772
11703.55 795
11704.57 792
11705.60 726
11706.62 772
11707.64 779
11708.66 748
11709.68 766
11710.70 751
11711.73 755
11712.75 770
11713.77 743
11714.79 748
11715.81 758
11716.84 749
11717.86 760
11718.88 772
11719.90 766
11720.92 706
11721.95 756
11722.97 729
11723.99 774
11725.01 746
11726.04 732
11727.06 720
11728.08 716
11729.11 727
11730.13 746
11731.15 721
11732.17 747
11733.20 714
11734.22 736
11735.24 732
11736.26 756
11737.29 748
11738.31 769
11739.33 754
11740.36 757
11741.38 736
11742.40 731
11743.43 738
11744.45 743
11745.47 734
11746.50 733
11747.52 745
11748.54 717
11749.57 752
11750.59 745
11751.62 738
11752.64 763
11753.66 766
11754.69 713
11755.71 741
11756.73 768
11757.76 760
11758.78 720
11759.81 726
11760.83 751
11761.85 761
11762.88 761
11763.90 749
11764.93 735
11765.95 756
11766.98 757
11768.00 799
11769.02 826
11770.05 758
11771.07 768
11772.10 826
11773.12 759
11774.15 754
11775.17 760
11776.20 767
11777.22 779
11778.25 820
11779.27 784
11780.30 753
11781.32 806
11782.35 790
11783.37 823
11784.40 812
11785.42 782
11786.45 821
11787.47 834
11788.50 807
11789.52 806
11790.55 787
11791.57 768
11792.60 788
11793.62 806
11794.65 786
11795.67 758
11796.70 807
11797.73 862
11798.75 846
11799.78 803
11800.80 806
11801.83 816
11802.85 793
11803.88 763
11804.91 776
11805.93 795
11806.96 815
11807.98 774
11809.01 809
11810.04 806
11811.06 853
11812.09 824
11813.12 858
11814.14 850
11815.17 830
11816.19 840
11817.22 840
11818.25 855
11819.27 851
11820.30 858
11821.33 847
11822.35 885
11823.38 875
11824.41 912
11825.44 907
11826.46 851
11827.49 904
11828.52 912
11829.54 940
11830.57 943
11831.60 897
11832.62 897
11833.65 919
11834.68 924
11835.71 951
11836.73 926
11837.76 916
11838.79 950
11839.82 967
11840.84 931
11841.87 964
11842.90 959
11843.93 945
11844.95 939
11845.98 969
11847.01 986
11848.04 1017
11849.07 974
11850.09 976
11851.12 986
11852.15 1024
11853.18 1007
11854.21 1009
11855.23 1012
11856.26 1033
11857.29 1076
11858.32 1059
11859.35 1030
11860.38 1016
11861.40 1090
11862.43 1092
11863.46 1073
11864.49 1083
11865.52 1101
11866.55 1074
11867.58 1103
11868.60 1100
11869.63 1166
11870.66 1130
11871.69 1115
11872.72 1141
11873.75 1131
11874.78 1132
11875.81 1166
11876.84 1179
11877.86 1193
11878.89 1186
11879.92 1175
11880.95 1149
11881.98 1187
11883.01 1203
11884.04 1216
11885.07 1274
11886.10 1287
11887.13 1286
11888.16 1245
11889.19 1294
11890.22 1332
11891.25 1376
11892.28 1376
11893.31 1358
11894.34 1440
11895.37 1453
11896.40 1454
11897.43 1511
11898.46 1546
11899.49 1610
11900.52 1672
11901.55 1665
11902.58 1704
11903.61 1697
11904.64 1737
11905.67 1803
11906.70 1827
11907.73 1857
11908.76 1835
11909.79 1837
11910.82 1846
11911.85 1827
11912.88 1748
11913.91 1750
11914.94 1704
11915.97 1710
11917.01 1665
11918.04 1623
11919.07 1624
11920.10 1579
11921.13 1562
11922.16 1590
11923.19 1595
11924.22 1619
11925.25 1673
11926.28 1655
11927.32 1665
11928.35 1662
11929.38 1762
11930.41 1745
11931.44 1742
11932.47 1758
11933.50 1762
11934.54 1767
11935.57 1774
11936.60 1792
11937.63 1773
11938.66 1784
11939.70 1717
11940.73 1750
11941.76 1667
11942.79 1661
11943.82 1588
11944.85 1576
11945.89 1521
11946.92 1514
11947.95 1466
11948.98 1439
11950.02 1427
11951.05 1370
11952.08 1357
11953.11 1351
11954.15 1343
11955.18 1299
11956.21 1295
11957.24 1257
11958.28 1258
11959.31 1246
11960.34 1252
11961.37 1224
11962.41 1214
11963.44 1239
11964.47 1248
11965.51 1269
11966.54 1300
11967.57 1234
11968.60 1220
11969.64 1273
11970.67 1284
11971.70 1262
11972.74 1268
11973.77 1264
11974.80 1292
11975.84 1286
11976.87 1301
11977.90 1298
11978.94 1274
11979.97 1285
11981.00 1293
11982.04 1294
11983.07 1278
11984.11 1285
11985.14 1287
11986.17 1296
11987.21 1337
11988.24 1297
11989.28 1342
11990.31 1323
11991.34 1349
11992.38 1338
11993.41 1324
11994.45 1311
11995.48 1328
11996.51 1338
11997.55 1340
11998.58 1325
11999.62 1321
12000.65 1383
12001.69 1345
12002.72 1348
12003.76 1345
12004.79 1383
12005.82 1366
12006.86 1421
12007.89 1389
12008.93 1427
12009.96 1402
12011.00 1380
12012.03 1381
12013.07 1433
12014.10 1465
12015.14 1486
12016.17 1452
12017.21 1429
12018.24 1500
12019.28 1570
12020.32 1544
12021.35 1454
12022.39 1501
12023.42 1503
12024.46 1514
12025.49 1503
12026.53 1535
12027.56 1525
12028.60 1529
12029.64 1548
12030.67 1523
12031.71 1557
12032.74 1535
12033.78 1517
12034.81 1499
12035.85 1530
12036.89 1502
12037.92 1500
12038.96 1559
12039.99 1480
12041.03 1512
12042.07 1489
12043.10 1515
12044.14 1484
12045.18 1468
12046.21 1533
12047.25 1535
12048.29 1474
12049.32 1517
12050.36 1511
12051.40 1492
12052.43 1495
12053.47 1520
12054.51 1547
12055.54 1574
12056.58 1559
12057.62 1583
12058.65 1564
12059.69 1587
12060.73 1536
12061.76 1567
12062.80 1570
12063.84 1563
12064.88 1542
12065.91 1550
12066.95 1538
12067.99 1519
12069.03 1517
12070.06 1494
12071.10 1454
12072.14 1455
12073.18 1415
12074.21 1416
12075.25 1385
12076.29 1380
12077.33 1364
12078.36 1338
12079.40 1376
12080.44 1374
12081.48 1384
12082.52 1348
12083.55 1357
12084.59 1359
12085.63 1381
12086.67 1409
12087.71 1363
12088.74 1398
12089.78 1407
12090.82 1405
12091.86 1425
12092.90 1449
12093.94 1406
12094.98 1404
12096.01 1453
12097.05 1460
12098.09 1534
12099.13 1506
12100.17 1517
12101.21 1539
12102.25 1514
12103.28 1509
12104.32 1520
12105.36 1563
12106.40 1540
12107.44 1604
12108.48 1568
12109.52 1560
12110.56 1562
12111.60 1520
12112.64 1517
12113.68 1458
12114.72 1380
12115.76 1376
12116.79 1288
12117.83 1334
12118.87 1322
12119.91 1203
12120.95 1225
12121.99 1248
12123.03 1239
12124.07 1180
12125.11 1183
12126.15 1157
12127.19 1136
12128.23 1112
12129.27 1077
12130.31 1108
12131.35 1100
12132.39 1082
12133.43 1081
12134.47 1100
12135.51 1089
12136.55 1051
12137.59 1097
12138.63 1099
12139.67 1049
12140.71 1070
12141.76 1049
12142.80 1061
12143.84 1017
12144.88 1047
12145.92 1049
12146.96 1041
12148.00 997
12149.04 1013
12150.08 1069
12151.12 1056
12152.16 1040
12153.20 1015
12154.25 1004
12155.29 990
12156.33 984
12157.37 981
12158.41 944
12159.45 969
12160.49 995
12161.53 984
12162.58 957
12163.62 963
12164.66 947
12165.70 938
12166.74 965
12167.78 962
12168.82 942
12169.87 964
12170.91 956
12171.95 986
12172.99 927
12174.03 933
12175.08 940
12176.12 945
12177.16 983
12178.20 975
12179.24 949
12180.29 906
12181.33 922
12182.37 901
12183.41 956
12184.46 919
12185.50 939
12186.54 909
12187.58 950
12188.63 922
12189.67 891
12190.71 897
12191.75 875
12192.80 896
12193.84 893
12194.88 884
12195.92 878
12196.97 903
12198.01 887
12199.05 880
12200.10 915
12201.14 878
12202.18 842
12203.23 889
12204.27 883
12205.31 884
12206.36 890
12207.40 860
12208.44 884
12209.49 876
12210.53 849
12211.57 867
12212.62 829
12213.66 861
12214.70 855
12215.75 870
12216.79 848
12217.84 837
12218.88 855
12219.92 845
12220.97 843
12222.01 877
12223.06 880
12224.10 851
12225.14 873
12226.19 842
12227.23 813
12228.28 848
12229.32 820
12230.36 845
12231.41 833
12232.45 836
12233.50 812
12234.54 803
12235.59 822
12236.63 851
12237.68 816
12238.72 814
12239.77 824
12240.81 779
12241.86 767
12242.90 809
12243.94 811
12244.99 773
12246.03 841
12247.08 792
12248.13 801
12249.17 809
12250.22 800
12251.26 815
12252.31 802
12253.35 801
12254.40 798
12255.44 799
12256.49 795
12257.53 772
12258.58 792
12259.62 790
12260.67 785
12261.72 773
12262.76 770
12263.81 765
12264.85 749
12265.90 763
12266.94 749
12267.99 742
12269.04 710
12270.08 732
12271.13 737
12272.17 742
12273.22 731
12274.27 754
12275.31 772
12276.36 716
12277.41 713
12278.45 697
12279.50 698
12280.55 735
12281.59 724
12282.64 705
12283.69 716
12284.73 709
12285.78 683
12286.83 679
12287.87 684
12288.92 692
12289.97 676
12291.01 714
12292.06 723
12293.11 718
12294.15 708
12295.20 712
12296.25 701
12297.30 724
12298.34 693
12299.39 693
12300.44 684
12301.48 691
12302.53 697
12303.58 705
12304.63 694
12305.67 722
12306.72 678
12307.77 663
12308.82 701
12309.87 699
12310.91 707
12311.96 704
12313.01 718
12314.06 709
12315.10 696
12316.15 680
12317.20 711
12318.25 687
12319.30 680
12320.34 690
12321.39 660
12322.44 713
12323.49 712
12324.54 676
12325.59 673
12326.63 707
12327.68 681
12328.73 703
12329.78 681
12330.83 682
12331.88 680
12332.93 690
12333.98 676
12335.02 698
12336.07 662
12337.12 695
12338.17 652
12339.22 673
12340.27 687
12341.32 670
12342.37 675
12343.42 680
12344.47 704
12345.51 665
12346.56 689
12347.61 691
12348.66 712
12349.71 702
12350.76 680
12351.81 665
12352.86 699
12353.91 686
12354.96 638
12356.01 663
12357.06 689
12358.11 699
12359.16 708
12360.21 695
12361.26 667
12362.31 709
12363.36 702
12364.41 700
12365.46 691
12366.51 686
12367.56 711
12368.61 681
12369.66 707
12370.71 712
12371.76 711
12372.81 686
12373.86 697
12374.91 665
12375.96 680
12377.01 686
12378.06 703
12379.11 695
12380.17 725
12381.22 707
12382.27 719
12383.32 728
12384.37 714
12385.42 699
12386.47 715
12387.52 701
12388.57 707
12389.62 729
12390.67 717
12391.73 727
12392.78 705
12393.83 749
12394.88 739
12395.93 684
12396.98 695
12398.03 744
12399.09 700
12400.14 707
12401.19 697
12402.24 721
12403.29 706
12404.34 711
12405.40 693
12406.45 748
12407.50 724
12408.55 694
12409.60 725
12410.66 723
12411.71 756
12412.76 763
12413.81 755
12414.86 713
12415.92 729
12416.97 737
12418.02 724
12419.07 711
12420.13 727
12421.18 740
12422.23 722
12423.28 738
12424.34 717
12425.39 738
12426.44 766
12427.49 766
12428.55 779
12429.60 797
12430.65 759
12431.71 760
12432.76 764
12433.81 744
12434.86 747
12435.92 770
12436.97 758
12438.02 754
12439.08 753
12440.13 767
12441.18 793
12442.24 759
12443.29 797
12444.34 814
12445.40 801
12446.45 775
12447.50 746
12448.56 780
12449.61 802
12450.67 776
12451.72 776
12452.77 802
12453.83 834
12454.88 824
12455.94 837
12456.99 843
12458.04 851
12459.10 868
12460.15 868
12461.21 879
12462.26 913
12463.31 930
12464.37 936
12465.42 964
12466.48 944
12467.53 1017
12468.59 1052
12469.64 1030
12470.70 1076
12471.75 1108
12472.80 1181
12473.86 1254
12474.91 1279
12475.97 1297
12477.02 1308
12478.08 1355
12479.13 1366
12480.19 1361
12481.24 1406
12482.30 1353
12483.35 1393
12484.41 1391
12485.46 1367
12486.52 1303
12487.57 1257
12488.63 1240
12489.69 1181
12490.74 1167
12491.80 1150
12492.85 1153
12493.91 1064
12494.96 1012
12496.02 1053
12497.07 1020
12498.13 995
12499.19 940
12500.24 974
12501.30 974
12502.35 954
12503.41 929
12504.47 945
12505.52 931
12506.58 921
12507.63 903
12508.69 897
12509.75 893
12510.80 872
12511.86 852
12512.91 875
12513.97 847
12515.03 856
12516.08 918
12517.14 916
12518.20 885
12519.25 873
12520.31 921
12521.37 928
12522.42 869
12523.48 875
12524.54 877
12525.59 887
12526.65 877
12527.71 894
12528.77 880
12529.82 893
12530.88 893
12531.94 893
12532.99 885
12534.05 855
12535.11 866
12536.17 872
12537.22 868
12538.28 892
12539.34 889
12540.40 862
12541.45 867
12542.51 863
12543.57 874
12544.63 909
12545.68 913
12546.74 878
12547.80 926
12548.86 942
12549.92 980
12550.97 953
12552.03 1010
12553.09 985
12554.15 982
12555.21 995
12556.26 1054
12557.32 1045
12558.38 998
12559.44 1013
12560.50 1036
12561.56 1044
12562.61 1044
12563.67 1005
12564.73 1042
12565.79 1033
12566.85 1010
12567.91 1020
12568.97 954
12570.02 938
12571.08 949
12572.14 956
12573.20 959
12574.26 943
12575.32 933
12576.38 928
12577.44 927
12578.50 889
12579.56 823
12580.61 913
12581.67 878
12582.73 896
12583.79 910
12584.85 883
12585.91 853
12586.97 843
12588.03 855
12589.09 885
12590.15 838
12591.21 865
12592.27 878
12593.33 880
12594.39 863
12595.45 826
12596.51 864
12597.57 873
12598.63 895
12599.69 885
12600.75 861
12601.81 840
12602.87 865
12603.93 832
12604.99 855
12606.05 856
12607.11 866
12608.17 853
12609.23 862
12610.29 871
12611.35 878
12612.41 842
12613.47 833
12614.53 858
12615.59 886
12616.66 880
12617.72 865
12618.78 882
12619.84 928
12620.90 902
12621.96 867
12623.02 895
12624.08 940
12625.14 912
12626.20 939
12627.26 973
12628.33 979
12629.39 931
12630.45 933
12631.51 930
12632.57 920
12633.63 920
12634.69 943
12635.76 937
12636.82 897
12637.88 914
12638.94 918
12640.00 912
12641.06 947
12642.13 928
12643.19 908
12644.25 901
12645.31 906
12646.37 887
12647.44 886
12648.50 887
12649.56 872
12650.62 871
12651.68 854
12652.75 861
12653.81 849
12654.87 832
12655.93 876
12657.00 899
12658.06 842
12659.12 866
12660.18 838
12661.25 840
12662.31 868
12663.37 868
12664.43 860
12665.50 885
12666.56 873
12667.62 864
12668.69 851
12669.75 845
12670.81 874
12671.88 861
12672.94 852
12674.00 827
12675.06 841
12676.13 861
12677.19 857
12678.25 874
12679.32 856
12680.38 844
12681.44 888
12682.51 905
12683.57 862
12684.64 861
12685.70 825
12686.76 853
12687.83 891
12688.89 874
12689.95 869
12691.02 881
12692.08 893
12693.15 905
12694.21 919
12695.27 899
12696.34 909
12697.40 915
12698.47 942
12699.53 925
12700.59 922
12701.66 933
12702.72 969
12703.79 977
12704.85 938
12705.92 970
12706.98 996
12708.05 988
12709.11 994
12710.18 967
12711.24 997
12712.30 967
12713.37 997
12714.43 979
12715.50 999
12716.56 978
12717.63 965
12718.69 987
12719.76 979
12720.82 995
12721.89 982
12722.95 997
12724.02 980
12725.09 933
12726.15 985
12727.22 1020
12728.28 1055
12729.35 1037
12730.41 1033
12731.48 1042
12732.54 1036
12733.61 1047
12734.68 1079
12735.74 1046
12736.81 999
12737.87 1020
12738.94 1068
12740.00 1054
12741.07 1007
12742.14 1018
12743.20 1016
12744.27 1017
12745.33 1027
12746.40 1022
12747.47 1004
12748.53 998
12749.60 1012
12750.67 968
12751.73 957
12752.80 951
12753.87 955
12754.93 931
12756.00 907
12757.07 915
12758.13 918
12759.20 952
12760.27 918
12761.33 917
12762.40 911
12763.47 911
12764.53 896
12765.60 898
12766.67 896
12767.73 885
12768.80 858
12769.87 864
12770.94 877
12772.00 859
12773.07 837
12774.14 839
12775.21 870
12776.27 849
12777.34 845
12778.41 884
12779.48 851
12780.54 860
12781.61 852
12782.68 842
12783.75 827
12784.81 838
12785.88 794
12786.95 820
12788.02 795
12789.09 803
12790.15 840
12791.22 829
12792.29 781
12793.36 821
12794.43 826
12795.49 839
12796.56 820
12797.63 818
12798.70 835
12799.77 847
12800.84 861
12801.90 815
12802.97 805
12804.04 796
12805.11 806
12806.18 834
12807.25 825
12808.32 785
12809.39 850
12810.45 853
12811.52 851
12812.59 815
12813.66 845
12814.73 830
12815.80 861
12816.87 866
12817.94 842
12819.01 879
12820.08 836
12821.15 874
12822.21 850
12823.28 911
12824.35 863
12825.42 870
12826.49 846
12827.56 888
12828.63 864
12829.70 852
12830.77 884
12831.84 841
12832.91 827
12833.98 880
12835.05 856
12836.12 848
12837.19 816
12838.26 827
12839.33 859
12840.40 813
12841.47 852
12842.54 840
12843.61 819
12844.68 786
12845.75 776
12846.82 765
12847.89 762
12848.96 733
12850.03 737
12851.10 767
12852.18 732
12853.25 723
12854.32 718
12855.39 727
12856.46 721
12857.53 697
12858.60 699
12859.67 695
12860.74 677
12861.81 712
12862.88 711
12863.96 713
12865.03 707
12866.10 684
12867.17 714
12868.24 696
12869.31 698
12870.38 679
12871.45 683
12872.53 677
12873.60 680
12874.67 655
12875.74 658
12876.81 643
12877.88 677
12878.96 663
12880.03 668
12881.10 674
12882.17 702
12883.24 655
12884.31 636
12885.39 662
12886.46 676
12887.53 661
12888.60 640
12889.68 658
12890.75 652
12891.82 684
12892.89 676
12893.96 684
12895.04 681
12896.11 685
12897.18 638
12898.25 618
12899.33 623
12900.40 594
12901.47 631
12902.54 628
12903.62 606
12904.69 595
12905.76 646
12906.84 652
12907.91 619
12908.98 604
12910.06 610
12911.13 614
12912.20 632
12913.27 569
12914.35 591
12915.42 607
12916.49 626
12917.57 631
12918.64 610
12919.71 636
12920.79 613
12921.86 627
12922.94 589
12924.01 615
12925.08 594
12926.16 642
12927.23 599
12928.30 605
12929.38 583
12930.45 608
12931.53 591
12932.60 609
12933.67 592
12934.75 575
12935.82 559
12936.90 597
12937.97 561
12939.04 605
12940.12 570
12941.19 569
12942.27 586
12943.34 574
12944.42 609
12945.49 611
12946.56 586
12947.64 562
12948.71 566
12949.79 559
12950.86 579
12951.94 546
12953.01 554
12954.09 561
12955.16 567
12956.24 585
12957.31 574
12958.39 590
12959.46 588
12960.54 612
12961.61 559
12962.69 539
12963.76 575
12964.84 558
12965.91 581
12966.99 576
12968.07 576
12969.14 567
12970.22 563
12971.29 574
12972.37 590
12973.44 571
12974.52 574
12975.59 531
12976.67 574
12977.75 538
12978.82 599
12979.90 560
12980.97 581
12982.05 580
12983.13 571
12984.20 539
12985.28 581
12986.35 563
12987.43 574
12988.51 582
12989.58 564
12990.66 568
12991.74 559
12992.81 557
12993.89 547
12994.97 573
12996.04 532
12997.12 578
12998.20 571
12999.27 559
13000.35 555
13001.43 573
13002.50 550
13003.58 578
13004.66 548
13005.73 540
13006.81 554
13007.89 552
13008.97 563
13010.04 560
13011.12 567
13012.20 562
13013.27 559
13014.35 539
13015.43 575
13016.51 550
13017.58 561
13018.66 565
13019.74 537
13020.82 550
13021.89 575
13022.97 561
13024.05 546
13025.13 554
13026.21 575
13027.28 575
13028.36 577
13029.44 575
13030.52 580
13031.60 597
13032.67 554
13033.75 573
13034.83 571
13035.91 560
13036.99 572
13038.07 552
13039.14 588
13040.22 561
13041.30 590
13042.38 597
13043.46 574
13044.54 569
13045.62 552
13046.69 541
13047.77 596
13048.85 592
13049.93 575
13051.01 548
13052.09 570
13053.17 584
13054.25 572
13055.33 577
13056.40 562
13057.48 594
13058.56 556
13059.64 591
13060.72 571
13061.80 609
13062.88 574
13063.96 574
13065.04 578
13066.12 570
13067.20 562
13068.28 569
13069.36 571
13070.44 542
13071.52 593
13072.60 539
13073.68 570
13074.76 561
13075.84 575
13076.92 569
13078.00 551
13079.08 570
13080.16 573
13081.24 571
13082.32 599
13083.40 566
13084.48 558
13085.56 575
13086.64 556
13087.72 587
13088.80 525
13089.88 551
13090.96 539
13092.04 553
13093.12 592
13094.20 572
13095.28 575
13096.36 577
13097.44 577
13098.52 576
13099.61 568
13100.69 599
13101.77 559
13102.85 564
13103.93 577
13105.01 552
13106.09 577
13107.17 562
13108.25 579
13109.34 574
13110.42 567
13111.50 563
13112.58 579
13113.66 580
13114.74 567
13115.82 544
13116.91 570
13117.99 578
13119.07 575
13120.15 582
13121.23 580
13122.31 577
13123.40 579
13124.48 598
13125.56 561
13126.64 605
13127.72 576
13128.81 600
13129.89 575
13130.97 616
13132.05 593
13133.14 571
13134.22 621
13135.30 597
13136.38 614
13137.47 582
13138.55 595
13139.63 594
13140.71 614
13141.80 589
13142.88 589
13143.96 588
13145.04 589
13146.13 610
13147.21 621
13148.29 601
13149.38 605
13150.46 616
13151.54 584
13152.62 607
13153.71 596
13154.79 576
13155.87 626
13156.96 597
13158.04 610
13159.12 595
13160.21 603
13161.29 619
13162.37 606
13163.46 602
13164.54 628
13165.62 595
13166.71 628
13167.79 609
13168.88 620
13169.96 620
13171.04 592
13172.13 582
13173.21 602
13174.30 619
13175.38 599
13176.46 603
13177.55 627
13178.63 624
13179.72 627
13180.80 623
13181.88 606
13182.97 621
13184.05 610
13185.14 597
13186.22 618
13187.31 616
13188.39 599
13189.48 655
13190.56 612
13191.65 639
13192.73 635
13193.81 642
13194.90 633
13195.98 600
13197.07 615
13198.15 663
13199.24 639
13200.32 646
13201.41 624
13202.49 638
13203.58 666
13204.67 630
13205.75 623
13206.84 625
13207.92 645
13209.01 661
13210.09 630
13211.18 604
13212.26 632
13213.35 648
13214.43 661
13215.52 670
13216.61 627
13217.69 686
13218.78 659
13219.86 668
13220.95 661
13222.04 668
13223.12 682
13224.21 660
13225.29 641
13226.38 676
13227.47 662
13228.55 688
13229.64 667
13230.72 670
13231.81 660
13232.90 690
13233.98 717
13235.07 698
13236.16 684
13237.24 711
13238.33 692
13239.42 686
13240.50 709
13241.59 678
13242.68 716
13243.76 723
13244.85 715
13245.94 691
13247.02 684
13248.11 696
13249.20 733
13250.29 731
13251.37 703
13252.46 705
13253.55 722
13254.63 735
13255.72 738
13256.81 780
13257.90 751
13258.98 766
13260.07 783
13261.16 741
13262.25 741
13263.33 740
13264.42 781
13265.51 797
13266.60 779
13267.69 795
13268.77 765
13269.86 749
13270.95 788
13272.04 778
13273.13 823
13274.21 809
13275.30 820
13276.39 829
13277.48 823
13278.57 818
13279.65 825
13280.74 813
13281.83 817
13282.92 856
13284.01 844
13285.10 832
13286.19 841
13287.27 874
13288.36 876
13289.45 868
13290.54 881
13291.63 901
13292.72 855
13293.81 861
13294.90 883
13295.98 860
13297.07 897
13298.16 914
13299.25 947
13300.34 919
13301.43 936
13302.52 926
13303.61 955
13304.70 949
13305.79 962
13306.88 918
13307.97 959
13309.06 978
13310.15 1005
13311.24 970
13312.32 969
13313.41 998
13314.50 1022
13315.59 957
13316.68 975
13317.77 983
13318.86 983
13319.95 1022
13321.04 1018
13322.13 1019
13323.22 1029
13324.31 1035
13325.40 1040
13326.49 1007
13327.58 1027
13328.68 1051
13329.77 1078
13330.86 1036
13331.95 1018
13333.04 1081
13334.13 1090
13335.22 1109
13336.31 1079
13337.40 1068
13338.49 1105
13339.58 1120
13340.67 1102
13341.76 1078
13342.85 1083
13343.94 1108
13345.04 1066
13346.13 1128
13347.22 1113
13348.31 1088
13349.40 1154
13350.49 1160
13351.58 1142
13352.67 1133
13353.77 1102
13354.86 1131
13355.95 1136
13357.04 1170
13358.13 1177
13359.22 1159
13360.31 1157
13361.41 1179
13362.50 1219
13363.59 1185
13364.68 1182
13365.77 1245
13366.87 1209
13367.96 1239
13369.05 1251
13370.14 1286
13371.23 1244
13372.33 1240
13373.42 1251
13374.51 1222
13375.60 1240
13376.69 1228
13377.79 1178
13378.88 1172
13379.97 1193
13381.06 1149
13382.16 1126
13383.25 1127
13384.34 1121
13385.43 1109
13386.53 1099
13387.62 1087
13388.71 1085
13389.81 1030
13390.90 1051
13391.99 1030
13393.08 974
13394.18 995
13395.27 1044
13396.36 980
13397.46 997
13398.55 984
13399.64 932
13400.74 963
13401.83 1010
13402.92 962
13404.02 962
13405.11 972
13406.20 979
13407.30 958
13408.39 985
13409.48 993
13410.58 1001
13411.67 983
13412.77 962
13413.86 990
13414.95 1010
13416.05 928
13417.14 920
13418.23 951
13419.33 960
13420.42 977
13421.52 981
13422.61 1014
13423.71 986
13424.80 967
13425.89 961
13426.99 960
13428.08 981
13429.18 978
13430.27 948
13431.37 996
13432.46 976
13433.56 987
13434.65 975
13435.74 990
13436.84 1012
13437.93 969
13439.03 973
13440.12 967
13441.22 1009
13442.31 980
13443.41 963
13444.50 998
13445.60 1022
13446.69 1033
13447.79 1009
13448.88 1026
13449.98 1066
13451.08 1051
13452.17 1029
13453.27 1029
13454.36 1049
13455.46 1080
13456.55 1079
13457.65 1093
13458.74 1082
13459.84 1027
13460.94 1071
13462.03 1064
13463.13 1069
13464.22 1109
13465.32 1126
13466.41 1075
13467.51 1103
13468.61 1137
13469.70 1119
13470.80 1109
13471.90 1168
13472.99 1167
13474.09 1123
13475.18 1155
13476.28 1161
13477.38 1136
13478.47 1172
13479.57 1129
13480.67 1143
13481.76 1114
13482.86 1184
13483.96 1180
13485.05 1124
13486.15 1179
13487.25 1191
13488.34 1169
13489.44 1168
13490.54 1169
13491.63 1226
13492.73 1183
13493.83 1188
13494.93 1252
13496.02 1219
13497.12 1255
13498.22 1270
13499.31 1266
13500.41 1281
13501.51 1308
13502.61 1279
13503.70 1308
13504.80 1327
13505.90 1353
13507.00 1334
13508.09 1329
13509.19 1330
13510.29 1297
13511.39 1281
13512.49 1265
13513.58 1283
13514.68 1327
13515.78 1301
13516.88 1289
13517.98 1263
13519.07 1239
13520.17 1263
13521.27 1273
13522.37 1202
13523.47 1175
13524.57 1201
13525.66 1179
13526.76 1154
13527.86 1127
13528.96 1149
13530.06 1142
13531.16 1139
13532.25 1105
13533.35 1083
13534.45 1124
13535.55 1086
13536.65 1089
13537.75 1102
13538.85 1067
13539.95 1017
13541.05 1055
13542.14 1020
13543.24 993
13544.34 1019
13545.44 1002
13546.54 985
13547.64 975
13548.74 1014
13549.84 997
13550.94 955
13552.04 949
13553.14 978
13554.24 948
13555.34 971
13556.44 954
13557.54 937
13558.64 936
13559.74 934
13560.84 942
13561.94 916
13563.04 942
13564.13 921
13565.23 931
13566.34 938
13567.44 911
13568.54 925
13569.64 948
13570.74 889
13571.84 945
13572.94 928
13574.04 925
13575.14 925
13576.24 910
13577.34 904
13578.44 936
13579.54 909
13580.64 894
13581.74 916
13582.84 897
13583.94 945
13585.04 917
13586.14 942
13587.24 887
13588.35 902
13589.45 925
13590.55 916
13591.65 927
13592.75 910
13593.85 922
13594.95 919
13596.05 930
13597.15 912
13598.26 927
13599.36 929
13600.46 955
13601.56 934
13602.66 896
13603.76 936
13604.86 963
13605.97 944
13607.07 967
13608.17 936
13609.27 949
13610.37 938
13611.47 943
13612.58 979
13613.68 948
13614.78 939
13615.88 923
13616.98 940
13618.09 971
13619.19 933
13620.29 961
13621.39 975
13622.50 976
13623.60 936
13624.70 937
13625.80 1010
13626.91 958
13628.01 939
13629.11 959
13630.21 960
13631.32 973
13632.42 1009
13633.52 990
13634.62 923
13635.73 946
13636.83 999
13637.93 1014
13639.04 993
13640.14 999
13641.24 975
13642.35 1012
13643.45 1001
13644.55 965
13645.65 957
13646.76 961
13647.86 994
13648.96 987
13650.07 999
13651.17 977
13652.28 985
13653.38 981
13654.48 997
13655.59 1013
13656.69 952
13657.79 975
13658.90 937
13660.00 924
13661.11 952
13662.21 983
13663.31 990
13664.42 933
13665.52 897
13666.63 914
13667.73 935
13668.83 937
13669.94 924
13671.04 947
13672.15 945
13673.25 921
13674.36 918
13675.46 937
13676.56 947
13677.67 945
13678.77 952
13679.88 959
13680.98 919
13682.09 963
13683.19 912
13684.30 923
13685.40 907
13686.51 927
13687.61 935
13688.72 941
13689.82 888
13690.93 933
13692.03 949
13693.14 928
13694.24 973
13695.35 929
13696.45 966
13697.56 957
13698.66 954
13699.77 935
13700.87 960
13701.98 954
13703.09 1003
13704.19 998
13705.30 965
13706.40 953
13707.51 1010
13708.61 976
13709.72 945
13710.83 973
13711.93 1013
13713.04 1023
13714.14 1009
13715.25 1030
13716.36 995
13717.46 1039
13718.57 1040
13719.67 1042
13720.78 1021
13721.89 1044
13722.99 1044
13724.10 1036
13725.21 1068
13726.31 1087
13727.42 1063
13728.53 1109
13729.63 1121
13730.74 1118
13731.85 1114
13732.95 1125
13734.06 1121
13735.17 1166
13736.27 1164
13737.38 1142
13738.49 1144
13739.59 1197
13740.70 1182
13741.81 1143
13742.92 1218
13744.02 1250
13745.13 1186
13746.24 1236
13747.35 1219
13748.45 1198
13749.56 1240
13750.67 1293
13751.78 1313
13752.88 1342
13753.99 1345
13755.10 1393
13756.21 1424
13757.31 1414
13758.42 1422
13759.53 1495
13760.64 1537
13761.75 1543
13762.85 1513
13763.96 1608
13765.07 1643
13766.18 1603
13767.29 1631
13768.39 1636
13769.50 1622
13770.61 1634
13771.72 1675
13772.83 1688
13773.94 1669
13775.04 1668
13776.15 1685
13777.26 1658
13778.37 1682
13779.48 1601
13780.59 1629
13781.70 1573
13782.80 1571
13783.91 1492
13785.02 1472
13786.13 1436
13787.24 1447
13788.35 1369
13789.46 1391
13790.57 1346
13791.68 1328
13792.79 1264
13793.90 1293
13795.00 1280
13796.11 1272
13797.22 1224
13798.33 1193
13799.44 1155
13800.55 1146
13801.66 1101
13802.77 1117
13803.88 1109
13804.99 1070
13806.10 1041
13807.21 1051
13808.32 1074
13809.43 1034
13810.54 1048
13811.65 1083
13812.76 1043
13813.87 1006
13814.98 1055
13816.09 1018
13817.20 1016
13818.31 1031
13819.42 1011
13820.53 982
13821.64 990
13822.75 1044
13823.86 994
13824.97 981
13826.08 981
13827.19 972
13828.30 962
13829.41 989
13830.53 983
13831.64 985
13832.75 965
13833.86 971
13834.97 962
13836.08 986
13837.19 988
13838.30 987
13839.41 955
13840.52 930
13841.64 952
13842.75 941
13843.86 944
13844.97 948
13846.08 954
13847.19 938
13848.30 956
13849.41 940
13850.53 940
13851.64 961
13852.75 965
13853.86 917
13854.97 932
13856.08 949
13857.20 945
13858.31 935
13859.42 886
13860.53 948
13861.64 960
13862.76 981
13863.87 970
13864.98 956
13866.09 972
13867.20 949
13868.32 979
13869.43 952
13870.54 979
13871.65 978
13872.77 957
13873.88 965
13874.99 942
13876.10 945
13877.22 994
13878.33 986
13879.44 993
13880.55 984
13881.67 998
13882.78 983
13883.89 1012
13885.01 1000
13886.12 989
13887.23 1017
13888.34 1043
13889.46 1044
13890.57 1008
13891.68 1028
13892.80 1072
13893.91 1056
13895.02 1038
13896.14 1052
13897.25 1103
13898.36 1050
13899.48 1058
13900.59 1083
13901.70 1095
13902.82 1075
13903.93 1084
13905.05 1045
13906.16 1057
13907.27 1028
13908.39 1059
13909.50 1038
13910.61 1021
13911.73 1006
13912.84 1031
13913.96 1023
13915.07 1002
13916.19 959
13917.30 999
13918.41 963
13919.53 968
13920.64 932
13921.76 936
13922.87 916
13923.99 938
13925.10 914
13926.21 904
13927.33 928
13928.44 926
13929.56 958
13930.67 897
13931.79 905
13932.90 918
13934.02 941
13935.13 905
13936.25 890
13937.36 917
13938.48 889
13939.59 854
13940.71 888
13941.82 899
13942.94 876
13944.05 849
13945.17 894
13946.28 900
13947.40 871
13948.52 860
13949.63 906
13950.75 920
13951.86 892
13952.98 899
13954.09 884
13955.21 903
13956.32 868
13957.44 878
13958.56 880
13959.67 862
13960.79 856
13961.90 865
13963.02 851
13964.14 865
13965.25 839
13966.37 827
13967.48 865
13968.60 843
13969.72 854
13970.83 855
13971.95 827
13973.07 858
13974.18 838
13975.30 879
13976.42 856
13977.53 876
13978.65 840
13979.77 851
13980.88 848
13982.00 860
13983.12 883
13984.23 866
13985.35 860
13986.47 887
13987.58 889
13988.70 851
13989.82 823
13990.94 866
13992.05 864
13993.17 841
13994.29 843
13995.40 863
13996.52 858
13997.64 872
13998.76 886
13999.87 883
14000.99 906
14002.11 842
14003.23 852
14004.35 921
14005.46 889
14006.58 919
14007.70 898
14008.82 895
14009.93 853
14011.05 842
14012.17 861
14013.29 891
14014.41 903
14015.52 915
14016.64 878
14017.76 848
14018.88 876
14020.00 873
14021.12 913
14022.23 880
14023.35 915
14024.47 895
14025.59 902
14026.71 902
14027.83 883
14028.95 902
14030.06 916
14031.18 923
14032.30 939
14033.42 915
14034.54 922
14035.66 946
14036.78 945
14037.90 941
14039.02 914
14040.14 922
14041.25 924
14042.37 945
14043.49 916
14044.61 939
14045.73 974
14046.85 958
14047.97 975
14049.09 958
14050.21 974
14051.33 1002
14052.45 997
14053.57 998
14054.69 1030
14055.81 1054
14056.93 1034
14058.05 1039
14059.17 1081
14060.29 1044
14061.41 1068
14062.53 1091
14063.65 1131
14064.77 1129
14065.89 1095
14067.01 1132
14068.13 1117
14069.25 1136
14070.37 1159
14071.49 1171
14072.61 1197
14073.73 1177
14074.85 1183
14075.97 1212
14077.09 1207
14078.21 1230
14079.33 1206
14080.45 1212
14081.57 1164
14082.69 1212
14083.82 1227
14084.94 1235
14086.06 1230
14087.18 1251
14088.30 1282
14089.42 1247
14090.54 1208
14091.66 1208
14092.78 1274
14093.91 1255
14095.03 1258
14096.15 1323
14097.27 1285
14098.39 1270
14099.51 1253
14100.63 1285
14101.76 1289
14102.88 1307
14104.00 1301
14105.12 1283
14106.24 1258
14107.36 1253
14108.49 1234
14109.61 1235
14110.73 1222
14111.85 1253
14112.97 1239
14114.10 1209
14115.22 1194
14116.34 1194
14117.46 1212
14118.58 1203
14119.71 1118
14120.83 1131
14121.95 1103
14123.07 1122
14124.20 1119
14125.32 1058
14126.44 1104
14127.56 1086
14128.69 1060
14129.81 1038
14130.93 1032
14132.06 1074
14133.18 1064
14134.30 1025
14135.42 1043
14136.55 1073
14137.67 1012
14138.79 988
14139.92 1018
14141.04 1067
14142.16 1032
14143.29 1004
14144.41 990
14145.53 1050
14146.66 983
14147.78 983
14148.90 999
14150.03 984
14151.15 963
14152.27 969
14153.40 1009
14154.52 948
14155.64 922
14156.77 983
14157.89 959
14159.02 983
14160.14 944
14161.26 929
14162.39 945
14163.51 959
14164.64 943
14165.76 929
14166.88 940
14168.01 920
14169.13 953
14170.26 951
14171.38 921
14172.51 910
14173.63 917
14174.75 917
14175.88 885
14177.00 926
14178.13 939
14179.25 933
14180.38 941
14181.50 930
14182.63 918
14183.75 933
14184.88 906
14186.00 913
14187.13 918
14188.25 907
14189.38 939
14190.50 904
14191.63 885
14192.75 892
14193.88 879
14195.00 853
14196.13 862
14197.25 880
14198.38 870
14199.50 886
14200.63 868
14201.76 855
14202.88 868
14204.01 842
14205.13 824
14206.26 868
14207.38 859
14208.51 845
14209.64 814
14210.76 809
14211.89 793
14213.01 853
14214.14 842
14215.27 845
14216.39 795
14217.52 786
14218.64 809
14219.77 828
14220.90 828
14222.02 832
14223.15 854
14224.28 824
14225.40 828
14226.53 801
14227.66 843
14228.78 817
14229.91 789
14231.04 776
14232.16 755
14233.29 733
14234.42 760
14235.54 753
14236.67 783
14237.80 767
14238.92 753
14240.05 747
14241.18 760
14242.31 750
14243.43 771
14244.56 775
14245.69 762
14246.82 767
14247.94 731
14249.07 762
14250.20 751
14251.33 746
14252.45 731
14253.58 761
14254.71 712
14255.84 725
14256.96 742
14258.09 749
14259.22 751
14260.35 715
14261.47 708
14262.60 721
14263.73 715
14264.86 707
14265.99 707
14267.12 702
14268.24 718
14269.37 706
14270.50 698
14271.63 676
14272.76 687
14273.89 711
14275.01 694
14276.14 661
14277.27 680
14278.40 706
14279.53 668
14280.66 670
14281.79 671
14282.91 688
14284.04 680
14285.17 689
14286.30 694
14287.43 702
14288.56 676
14289.69 666
14290.82 643
14291.95 645
14293.08 639
14294.20 644
14295.33 650
14296.46 680
14297.59 653
14298.72 638
14299.85 652
14300.98 646
14302.11 633
14303.24 650
14304.37 637
14305.50 622
14306.63 658
14307.76 646
14308.89 636
14310.02 632
14311.15 656
14312.28 626
14313.41 633
14314.54 617
14315.67 617
14316.80 616
14317.93 619
14319.06 629
14320.19 587
14321.32 622
14322.45 610
14323.58 600
14324.71 609
14325.84 589
14326.97 617
14328.10 610
14329.23 603
14330.36 600
14331.49 606
14332.62 602
14333.76 630
14334.89 596
14336.02 582
14337.15 613
14338.28 594
14339.41 584
14340.54 580
14341.67 590
14342.80 620
14343.93 602
14345.07 587
14346.20 615
14347.33 582
14348.46 609
14349.59 589
14350.72 589
14351.85 594
14352.99 619
14354.12 595
14355.25 602
14356.38 610
14357.51 605
14358.64 607
14359.78 607
14360.91 592
14362.04 585
14363.17 583
14364.30 621
14365.44 638
14366.57 593
14367.70 625
14368.83 596
14369.96 604
14371.10 624
14372.23 615
14373.36 578
14374.49 619
14375.63 610
14376.76 625
14377.89 633
14379.02 616
14380.16 609
14381.29 623
14382.42 564
14383.55 601
14384.69 587
14385.82 578
14386.95 589
14388.09 599
14389.22 583
14390.35 631
14391.49 613
14392.62 624
14393.75 614
14394.89 605
14396.02 619
14397.15 588
14398.28 602
14399.42 628
14400.55 624
14401.69 626
14402.82 604
14403.95 599
14405.09 612
14406.22 623
14407.35 616
14408.49 641
14409.62 635
14410.75 642
14411.89 625
14413.02 630
14414.16 628
14415.29 633
14416.42 654
14417.56 642
14418.69 670
14419.83 606
14420.96 648
14422.10 646
14423.23 645
14424.36 643
14425.50 645
14426.63 657
14427.77 659
14428.90 631
14430.04 696
14431.17 658
14432.31 648
14433.44 678
14434.58 660
14435.71 697
14436.85 685
14437.98 669
14439.12 661
14440.25 668
14441.39 683
14442.52 683
14443.66 686
14444.79 665
14445.93 662
14447.06 659
14448.20 671
14449.33 675
14450.47 652
14451.60 673
14452.74 686
14453.87 663
14455.01 700
14456.14 675
14457.28 655
14458.42 663
14459.55 722
14460.69 701
14461.82 699
14462.96 715
14464.10 717
14465.23 707
14466.37 687
14467.50 671
14468.64 661
14469.78 726
14470.91 720
14472.05 732
14473.18 726
14474.32 673
14475.46 697
14476.59 710
14477.73 698
14478.87 702
14480.00 713
14481.14 709
14482.28 696
14483.41 719
14484.55 662
14485.69 705
14486.82 676
14487.96 697
14489.10 698
14490.23 670
14491.37 674
14492.51 703
14493.65 711
14494.78 685
14495.92 676
14497.06 697
14498.19 697
14499.33 681
14500.47 681
14501.61 679
14502.74 692
14503.88 726
14505.02 680
14506.16 680
14507.29 721
14508.43 677
14509.57 669
14510.71 693
14511.85 692
14512.98 693
14514.12 740
14515.26 721
14516.40 679
14517.54 639
14518.67 685
14519.81 683
14520.95 676
14522.09 663
14523.23 660
14524.36 635
14525.50 667
14526.64 642
14527.78 654
14528.92 699
14530.06 661
14531.19 646
14532.33 656
14533.47 662
14534.61 659
14535.75 661
14536.89 661
14538.03 660
14539.17 654
14540.31 676
14541.44 675
14542.58 676
14543.72 680
14544.86 661
14546.00 658
14547.14 686
14548.28 666
14549.42 671
14550.56 671
14551.70 689
14552.84 676
14553.98 655
14555.12 669
14556.25 648
14557.39 682
14558.53 688
14559.67 692
14560.81 689
14561.95 717
14563.09 679
14564.23 712
14565.37 714
14566.51 679
14567.65 691
14568.79 697
14569.93 734
14571.07 693
14572.21 718
14573.35 721
14574.49 726
14575.63 725
14576.77 701
14577.92 718
14579.06 715
14580.20 739
14581.34 759
14582.48 730
14583.62 756
14584.76 771
14585.90 727
14587.04 750
14588.18 792
14589.32 748
14590.46 761
14591.60 796
14592.74 781
14593.89 799
14595.03 795
14596.17 784
14597.31 824
14598.45 826
14599.59 766
14600.73 786
14601.87 796
14603.02 815
14604.16 795
14605.30 818
14606.44 839
14607.58 820
14608.72 818
14609.86 827
14611.01 850
14612.15 859
14613.29 865
14614.43 852
14615.57 873
14616.72 850
14617.86 909
14619.00 900
14620.14 894
14621.28 886
14622.43 883
14623.57 884
14624.71 918
14625.85 939
14627.00 956
14628.14 974
14629.28 960
14630.42 966
14631.56 1017
14632.71 1010
14633.85 1002
14634.99 1032
14636.14 1025
14637.28 1052
14638.42 1055
14639.56 1005
14640.71 1043
14641.85 1020
14642.99 1053
14644.14 1015
14645.28 1023
14646.42 952
14647.56 969
14648.71 959
14649.85 972
14650.99 934
14652.14 937
14653.28 932
14654.42 907
14655.57 851
14656.71 869
14657.85 871
14659.00 850
14660.14 846
14661.29 823
14662.43 791
14663.57 771
14664.72 745
14665.86 716
14667.00 715
14668.15 719
14669.29 724
14670.44 728
14671.58 695
14672.73 745
14673.87 717
14675.01 702
14676.16 665
14677.30 703
14678.45 679
14679.59 693
14680.74 658
14681.88 678
14683.02 633
14684.17 656
14685.31 660
14686.46 647
14687.60 623
14688.75 647
14689.89 653
14691.04 653
14692.18 589
14693.33 624
14694.47 634
14695.62 654
14696.76 642
14697.91 618
14699.05 634
14700.20 614
14701.34 639
14702.49 597
14703.63 622
14704.78 616
14705.92 597
14707.07 604
14708.22 612
14709.36 607
14710.51 614
14711.65 591
14712.80 581
14713.94 573
14715.09 575
14716.23 587
14717.38 594
14718.53 590
14719.67 570
14720.82 597
14721.96 587
14723.11 597
14724.26 613
14725.40 603
14726.55 593
14727.70 582
14728.84 577
14729.99 567
14731.13 607
14732.28 598
14733.43 577
14734.57 586
14735.72 595
14736.87 557
14738.01 585
14739.16 541
14740.31 539
14741.45 563
14742.60 555
14743.75 546
14744.89 554
14746.04 578
14747.19 565
14748.34 575
14749.48 554
14750.63 544
14751.78 547
14752.92 544
14754.07 551
14755.22 572
14756.37 513
14757.51 555
14758.66 562
14759.81 556
14760.96 553
14762.10 533
14763.25 545
14764.40 530
14765.55 545
14766.70 534
14767.84 566
14768.99 547
14770.14 554
14771.29 544
14772.43 518
14773.58 533
14774.73 530
14775.88 536
14777.03 530
14778.18 557
14779.32 536
14780.47 515
14781.62 504
14782.77 497
14783.92 525
14785.07 532
14786.21 512
14787.36 530
14788.51 500
14789.66 500
14790.81 488
14791.96 503
14793.11 476
14794.26 539
14795.40 526
14796.55 544
14797.70 535
14798.85 531
14800.00 508
14801.15 483
14802.30 471
14803.45 479
14804.60 497
14805.75 520
14806.90 483
14808.05 471
14809.19 496
14810.34 497
14811.49 517
14812.64 497
14813.79 488
14814.94 470
14816.09 457
14817.24 492
14818.39 481
14819.54 499
14820.69 484
14821.84 471
14822.99 493
14824.14 464
14825.29 439
14826.44 434
14827.59 463
14828.74 444
14829.89 465
14831.04 491
14832.19 443
14833.34 465
14834.49 451
14835.64 453
14836.79 463
14837.95 439
14839.10 464
14840.25 475
14841.40 448
14842.55 453
14843.70 465
14844.85 474
14846.00 465
14847.15 464
14848.30 457
14849.45 444
14850.60 441
14851.76 441
14852.91 450
14854.06 449
14855.21 462
14856.36 424
14857.51 428
14858.66 430
14859.81 419
14860.97 419
14862.12 435
14863.27 442
14864.42 446
14865.57 429
14866.72 443
14867.88 446
14869.03 438
14870.18 427
14871.33 460
14872.48 432
14873.64 453
14874.79 451
14875.94 422
14877.09 452
14878.24 434
14879.40 436
14880.55 437
14881.70 438
14882.85 408
14884.00 409
14885.16 458
14886.31 418
14887.46 426
14888.61 425
14889.77 432
14890.92 439
14892.07 424
14893.23 392
14894.38 428
14895.53 422
14896.68 418
14897.84 413
14898.99 404
14900.14 430
14901.30 440
14902.45 422
14903.60 415
14904.75 444
14905.91 413
14907.06 409
14908.21 401
14909.37 452
14910.52 431
14911.67 419
14912.83 424
14913.98 405
14915.14 433
14916.29 429
14917.44 430
14918.60 442
14919.75 430
14920.90 433
14922.06 439
14923.21 416
14924.37 419
14925.52 402
14926.67 406
14927.83 395
14928.98 397
14930.14 440
14931.29 429
14932.44 409
14933.60 426
14934.75 425
14935.91 435
14937.06 410
14938.22 412
14939.37 427
14940.52 422
14941.68 454
14942.83 418
14943.99 444
14945.14 434
14946.30 426
14947.45 401
14948.61 417
14949.76 423
14950.92 439
14952.07 458
14953.23 434
14954.38 424
14955.54 443
14956.69 457
14957.85 449
14959.00 445
14960.16 420
14961.31 448
14962.47 436
14963.62 456
14964.78 458
14965.94 422
14967.09 434
14968.25 424
14969.40 421
14970.56 431
14971.71 419
14972.87 444
14974.03 427
14975.18 442
14976.34 457
14977.49 434
14978.65 438
14979.81 427
14980.96 438
14982.12 450
14983.27 448
14984.43 439
14985.59 432
14986.74 468
14987.90 448
14989.06 423
14990.21 440
14991.37 430
14992.53 424
14993.68 418
14994.84 433
14996.00 423
14997.15 434
14998.31 432
14999.47 423
15000.62 434
15001.78 430
15002.94 439
15004.09 425
15005.25 439
15006.41 420
15007.56 428
15008.72 406
15009.88 392
15011.04 401
15012.19 421
15013.35 411
15014.51 405
15015.67 413
15016.82 440
15017.98 422
15019.14 415
15020.30 420
15021.45 416
15022.61 424
15023.77 408
15024.93 410
15026.08 393
15027.24 409
15028.40 431
15029.56 419
15030.72 389
15031.87 400
15033.03 408
15034.19 401
15035.35 390
15036.51 412
15037.67 379
15038.82 381
15039.98 399
15041.14 410
15042.30 393
15043.46 407
15044.62 460
15045.78 454
15046.93 398
15048.09 426
15049.25 422
15050.41 432
15051.57 392
15052.73 397
15053.89 424
15055.05 447
15056.20 420
15057.36 378
15058.52 379
15059.68 414
15060.84 408
15062.00 413
15063.16 436
15064.32 398
15065.48 410
15066.64 387
15067.80 409
15068.96 384
15070.12 391
15071.28 445
15072.44 417
15073.60 394
15074.76 415
15075.91 395
15077.07 435
15078.23 434
15079.39 429
15080.55 413
15081.71 410
15082.87 420
15084.03 375
15085.19 422
15086.35 415
15087.51 428
15088.68 413
15089.84 417
15091.00 418
15092.16 408
15093.32 398
15094.48 445
15095.64 451
15096.80 437
15097.96 417
15099.12 419
15100.28 433
15101.44 427
15102.60 431
15103.76 413
15104.92 428
15106.08 430
15107.25 448
15108.41 429
15109.57 443
15110.73 402
15111.89 428
15113.05 398
15114.21 446
15115.37 446
15116.54 429
15117.70 465
15118.86 431
15120.02 445
15121.18 436
15122.34 468
15123.50 444
15124.67 444
15125.83 450
15126.99 449
15128.15 432
15129.31 472
15130.47 456
15131.64 464
15132.80 452
15133.96 448
15135.12 465
15136.28 475
15137.45 448
15138.61 458
15139.77 456
15140.93 464
15142.10 494
15143.26 470
15144.42 470
15145.58 473
15146.75 488
15147.91 459
15149.07 464
15150.23 489
15151.40 477
15152.56 479
15153.72 466
15154.88 472
15156.05 451
15157.21 470
15158.37 470
15159.54 493
15160.70 484
15161.86 488
15163.03 473
15164.19 494
15165.35 494
15166.52 495
15167.68 481
15168.84 516
15170.01 488
15171.17 469
15172.33 495
15173.50 479
15174.66 501
15175.82 496
15176.99 507
15178.15 501
15179.31 517
15180.48 492
15181.64 530
15182.81 502
15183.97 532
15185.13 543
15186.30 531
15187.46 550
15188.63 506
15189.79 561
15190.95 568
15192.12 523
15193.28 550
15194.45 539
15195.61 533
15196.78 568
15197.94 566
15199.10 564
15200.27 547
15201.43 579
15202.60 551
15203.76 561
15204.93 572
15206.09 568
15207.26 581
15208.42 572
15209.59 587
15210.75 580
15211.92 591
15213.08 599
15214.25 573
15215.41 576
15216.58 615
15217.74 610
15218.91 600
15220.07 591
15221.24 586
15222.40 599
15223.57 598
15224.74 607
15225.90 577
15227.07 625
15228.23 606
15229.40 623
15230.56 638
15231.73 628
15232.89 621
15234.06 652
15235.23 646
15236.39 677
15237.56 678
15238.72 667
15239.89 650
15241.06 655
15242.22 670
15243.39 683
15244.56 670
15245.72 652
15246.89 640
15248.05 633
15249.22 621
15250.39 634
15251.55 629
15252.72 613
15253.89 620
15255.05 619
15256.22 620
15257.39 612
15258.55 597
15259.72 619
15260.89 597
15262.05 603
15263.22 600
15264.39 590
15265.56 569
15266.72 576
15267.89 552
15269.06 581
15270.22 547
15271.39 574
15272.56 557
15273.73 559
15274.89 527
15276.06 540
15277.23 540
15278.40 530
15279.56 530
15280.73 522
15281.90 580
15283.07 530
15284.23 536
15285.40 525
15286.57 543
15287.74 537
15288.91 553
15290.07 553
15291.24 552
15292.41 508
15293.58 552
15294.75 548
15295.92 529
15297.08 542
15298.25 528
15299.42 551
15300.59 529
15301.76 529
15302.93 529
15304.09 534
15305.26 536
15306.43 548
15307.60 532
15308.77 538
15309.94 545
15311.11 533
15312.28 517
15313.44 529
15314.61 553
15315.78 554
15316.95 562
15318.12 558
15319.29 546
15320.46 548
15321.63 558
15322.80 531
15323.97 557
15325.14 530
15326.30 562
15327.47 567
15328.64 552
15329.81 546
15330.98 567
15332.15 567
15333.32 569
15334.49 577
15335.66 568
15336.83 560
15338.00 559
15339.17 595
15340.34 572
15341.51 575
15342.68 586
15343.85 583
15345.02 537
15346.19 593
15347.36 585
15348.53 589
15349.70 605
15350.87 614
15352.04 603
15353.21 602
15354.38 638
15355.55 588
15356.72 604
15357.90 610
15359.07 609
15360.24 622
15361.41 642
15362.58 602
15363.75 612
15364.92 627
15366.09 643
15367.26 611
15368.43 636
15369.60 642
15370.77 649
15371.95 652
15373.12 620
15374.29 642
15375.46 631
15376.63 653
15377.80 672
15378.97 668
15380.15 622
15381.32 650
15382.49 651
15383.66 646
15384.83 644
15386.00 643
15387.17 639
15388.35 645
15389.52 638
15390.69 654
15391.86 664
15393.03 646
15394.21 639
15395.38 645
15396.55 656
15397.72 605
15398.89 625
15400.07 605
15401.24 619
15402.41 595
15403.58 610
15404.76 624
15405.93 585
15407.10 585
15408.27 594
15409.45 576
15410.62 563
15411.79 576
15412.96 584
15414.14 573
15415.31 552
15416.48 577
15417.66 580
15418.83 569
15420.00 561
15421.17 559
15422.35 544
15423.52 534
15424.69 528
15425.87 527
15427.04 544
15428.21 529
15429.39 541
15430.56 544
15431.73 534
15432.91 496
15434.08 524
15435.25 496
15436.43 495
15437.60 509
15438.77 519
15439.95 498
15441.12 498
15442.30 483
15443.47 492
15444.64 490
15445.82 478
15446.99 496
15448.17 483
15449.34 509
15450.51 482
15451.69 480
15452.86 481
15454.04 489
15455.21 469
15456.39 490
15457.56 510
15458.73 493
15459.91 477
15461.08 458
15462.26 468
15463.43 512
15464.61 502
15465.78 499
15466.96 490
15468.13 490
15469.31 506
15470.48 510
15471.66 495
15472.83 489
15474.01 484
15475.18 511
15476.36 475
15477.53 477
15478.71 485
15479.88 487
15481.06 463
15482.23 497
15483.41 516
15484.58 508
15485.76 477
15486.93 493
15488.11 479
15489.29 474
15490.46 491
15491.64 488
15492.81 498
15493.99 482
15495.16 484
15496.34 464
15497.52 484
15498.69 516
15499.87 511
15501.04 513
15502.22 512
15503.40 485
15504.57 481
15505.75 472
15506.92 501
15508.10 516
15509.28 518
15510.45 505
15511.63 480
15512.81 464
15513.98 497
15515.16 489
15516.34 480
15517.51 516
15518.69 503
15519.87 497
15521.04 481
15522.22 509
15523.40 482
15524.57 501
15525.75 525
15526.93 516
15528.11 523
15529.28 489
15530.46 530
15531.64 500
15532.81 505
15533.99 490
15535.17 536
15536.35 505
15537.52 525
15538.70 532
15539.88 522
15541.06 539
15542.23 506
15543.41 524
15544.59 508
15545.77 523
15546.95 546
15548.12 541
15549.30 531
15550.48 519
15551.66 498
15552.83 562
15554.01 568
15555.19 518
15556.37 544
15557.55 550
15558.73 519
15559.90 531
15561.08 527
15562.26 560
15563.44 548
15564.62 553
15565.80 568
15566.97 528
15568.15 540
15569.33 535
15570.51 591
15571.69 588
15572.87 575
15574.05 544
15575.23 527
15576.40 567
15577.58 570
15578.76 576
15579.94 613
15581.12 572
15582.30 552
15583.48 609
15584.66 568
15585.84 588
15587.02 592
15588.20 592
15589.38 604
15590.56 573
15591.73 576
15592.91 590
15594.09 574
15595.27 602
15596.45 595
15597.63 589
15598.81 614
15599.99 619
15601.17 625
15602.35 634
15603.53 620
15604.71 635
15605.89 625
15607.07 686
15608.25 672
15609.43 648
15610.61 641
15611.79 648
15612.97 670
15614.15 674
15615.33 691
15616.51 676
15617.69 688
15618.88 673
15620.06 672
15621.24 668
15622.42 704
15623.60 712
15624.78 667
15625.96 717
15627.14 721
15628.32 721
15629.50 710
15630.68 704
15631.86 706
15633.05 723
15634.23 759
15635.41 750
15636.59 796
15637.77 747
15638.95 766
15640.13 704
15641.31 747
15642.50 748
15643.68 735
15644.86 763
15646.04 782
15647.22 751
15648.40 749
15649.58 763
15650.77 789
15651.95 784
15653.13 757
15654.31 821
15655.49 775
15656.68 770
15657.86 770
15659.04 795
15660.22 792
15661.40 801
15662.59 787
15663.77 750
15664.95 781
15666.13 761
15667.32 754
15668.50 773
15669.68 784
15670.86 785
15672.05 749
15673.23 757
15674.41 785
15675.59 807
15676.78 785
15677.96 802
15679.14 804
15680.32 768
15681.51 741
15682.69 727
15683.87 772
15685.06 733
15686.24 741
15687.42 719
15688.61 759
15689.79 750
15690.97 774
15692.16 733
15693.34 732
15694.52 736
15695.71 759
15696.89 773
15698.07 748
15699.26 748
15700.44 750
15701.62 725
15702.81 742
15703.99 752
15705.17 747
15706.36 764
15707.54 743
15708.73 735
15709.91 746
15711.09 719
15712.28 762
15713.46 789
15714.65 795
15715.83 769
15717.02 766
15718.20 764
15719.38 763
15720.57 807
15721.75 795
15722.94 789
15724.12 797
15725.31 815
15726.49 779
15727.68 803
15728.86 822
15730.04 816
15731.23 812
15732.41 825
15733.60 822
15734.78 825
15735.97 807
15737.15 807
15738.34 836
15739.52 863
15740.71 854
15741.89 862
15743.08 879
15744.27 874
15745.45 868
15746.64 846
15747.82 877
15749.01 865
15750.19 860
15751.38 891
15752.56 886
15753.75 924
15754.93 920
15756.12 925
15757.31 963
15758.49 959
15759.68 935
15760.86 955
15762.05 938
15763.24 913
15764.42 933
15765.61 982
15766.79 960
15767.98 947
15769.17 957
15770.35 927
15771.54 914
15772.72 898
15773.91 908
15775.10 928
15776.28 891
15777.47 865
15778.66 879
15779.84 905
15781.03 874
15782.22 860
15783.40 891
15784.59 905
15785.78 887
15786.96 850
15788.15 825
15789.34 835
15790.53 814
15791.71 815
15792.90 842
15794.09 813
15795.27 797
15796.46 810
15797.65 806
15798.84 791
15800.02 795
15801.21 789
15802.40 819
15803.59 770
15804.77 770
15805.96 779
15807.15 759
15808.34 732
15809.52 764
15810.71 751
15811.90 724
15813.09 735
15814.28 729
15815.46 704
15816.65 691
15817.84 694
15819.03 726
15820.22 725
15821.40 704
15822.59 679
15823.78 697
15824.97 683
15826.16 680
15827.35 726
15828.53 687
15829.72 664
15830.91 696
15832.10 681
15833.29 690
15834.48 693
15835.67 703
15836.85 710
15838.04 726
15839.23 681
15840.42 702
15841.61 691
15842.80 671
15843.99 661
15845.18 652
15846.37 667
15847.55 652
15848.74 666
15849.93 682
15851.12 722
15852.31 655
15853.50 680
15854.69 679
15855.88 717
15857.07 659
15858.26 697
15859.45 678
15860.64 677
15861.83 681
15863.02 680
15864.21 695
15865.40 673
15866.59 691
15867.78 681
15868.97 701
15870.16 673
15871.35 688
15872.54 681
15873.73 695
15874.92 704
15876.11 726
15877.30 709
15878.49 713
15879.68 707
15880.87 707
15882.06 719
15883.25 705
15884.44 750
15885.63 734
15886.82 733
15888.01 729
15889.20 741
15890.39 741
15891.59 759
15892.78 716
15893.97 773
15895.16 748
15896.35 742
15897.54 721
15898.73 758
15899.92 745
15901.11 738
15902.30 777
15903.50 768
15904.69 756
15905.88 764
15907.07 774
15908.26 782
15909.45 782
15910.64 784
15911.84 784
15913.03 793
15914.22 807
15915.41 796
15916.60 809
15917.79 769
15918.99 756
15920.18 787
15921.37 804
15922.56 791
15923.75 787
15924.95 831
15926.14 793
15927.33 826
15928.52 820
15929.71 840
15930.91 828
15932.10 816
15933.29 782
15934.48 780
15935.68 805
15936.87 798
15938.06 794
15939.25 762
15940.45 793
15941.64 758
15942.83 772
15944.03 767
15945.22 795
15946.41 751
15947.60 744
15948.80 704
15949.99 673
15951.18 678
15952.38 687
15953.57 704
15954.76 700
15955.96 691
15957.15 668
15958.34 669
15959.54 647
15960.73 669
15961.92 609
15963.12 610
15964.31 591
15965.50 612
15966.70 596
15967.89 584
15969.08 573
15970.28 576
15971.47 574
15972.67 565
15973.86 582
15975.05 557
15976.25 588
15977.44 545
15978.64 576
15979.83 550
15981.02 554
15982.22 533
15983.41 578
15984.61 532
15985.80 541
15987.00 523
15988.19 531
15989.38 555
15990.58 523
15991.77 517
15992.97 521
15994.16 494
15995.36 502
15996.55 522
15997.75 517
15998.94 527
16000.14 500
16001.33 514
16002.53 492
16003.72 490
16004.92 492
16006.11 485
16007.31 478
16008.50 497
16009.70 495
16010.89 474
16012.09 466
16013.28 507
16014.48 479
16015.67 492
16016.87 480
16018.07 461
16019.26 508
16020.46 490
16021.65 479
16022.85 489
16024.04 467
16025.24 448
16026.44 479
16027.63 456
16028.83 483
16030.02 461
16031.22 491
16032.42 482
16033.61 461
16034.81 488
16036.00 469
16037.20 492
16038.40 481
16039.59 465
16040.79 479
16041.99 480
16043.18 471
16044.38 492
16045.58 461
16046.77 466
16047.97 444
16049.17 441
16050.36 463
16051.56 446
16052.76 468
16053.95 472
16055.15 468
16056.35 476
16057.54 484
16058.74 470
16059.94 491
16061.14 494
16062.33 443
16063.53 446
16064.73 443
16065.92 428
16067.12 433
16068.32 440
16069.52 433
16070.71 427
16071.91 448
16073.11 429
16074.31 415
16075.50 446
16076.70 448
16077.90 429
16079.10 433
16080.30 449
16081.49 445
16082.69 426
16083.89 425
16085.09 440
16086.29 446
16087.48 423
16088.68 413
16089.88 421
16091.08 426
16092.28 407
16093.48 435
16094.67 403
16095.87 401
16097.07 429
16098.27 398
16099.47 420
16100.67 423
16101.87 407
16103.06 423
16104.26 416
16105.46 410
16106.66 442
16107.86 429
16109.06 435
16110.26 427
16111.46 397
16112.66 400
16113.86 395
16115.05 404
16116.25 401
16117.45 382
16118.65 403
16119.85 415
16121.05 411
16122.25 394
16123.45 396
16124.65 408
16125.85 420
16127.05 402
16128.25 403
16129.45 390
16130.65 381
16131.85 409
16133.05 407
16134.25 397
16135.45 407
16136.65 408
16137.85 410
16139.05 387
16140.25 389
16141.45 384
16142.65 413
16143.85 433
16145.05 405
16146.25 381
16147.45 402
16148.65 415
16149.85 408
16151.05 393
16152.25 417
16153.45 394
16154.65 392
16155.85 388
16157.05 409
16158.25 406
16159.46 415
16160.66 374
16161.86 405
16163.06 390
16164.26 426
16165.46 400
16166.66 395
16167.86 376
16169.06 370
16170.27 424
16171.47 406
16172.67 388
16173.87 399
16175.07 380
16176.27 378
16177.47 384
16178.67 403
16179.88 415
16181.08 400
16182.28 387
16183.48 385
16184.68 389
16185.89 395
16187.09 396
16188.29 397
16189.49 411
16190.69 398
16191.90 401
16193.10 429
16194.30 416
16195.50 378
16196.70 405
16197.91 393
16199.11 404
16200.31 391
16201.51 396
16202.72 421
16203.92 429
16205.12 400
16206.32 402
16207.53 420
16208.73 411
16209.93 431
16211.13 393
16212.34 375
16213.54 429
16214.74 441
16215.95 434
16217.15 421
16218.35 436
16219.55 428
16220.76 404
16221.96 409
16223.16 413
16224.37 431
16225.57 415
16226.77 434
16227.98 449
16229.18 415
16230.38 403
16231.59 395
16232.79 429
16233.99 445
16235.20 422
16236.40 438
16237.61 428
16238.81 417
16240.01 419
16241.22 442
16242.42 415
16243.63 431
16244.83 417
16246.03 416
16247.24 417
16248.44 423
16249.65 439
16250.85 421
16252.05 447
16253.26 399
16254.46 427
16255.67 435
16256.87 428
16258.08 431
16259.28 404
16260.49 445
16261.69 448
16262.89 441
16264.10 426
16265.30 426
16266.51 467
16267.71 470
16268.92 456
16270.12 446
16271.33 457
16272.53 440
16273.74 448
16274.94 447
16276.15 435
16277.35 439
16278.56 459
16279.77 461
16280.97 425
16282.18 430
16283.38 422
16284.59 428
16285.79 434
16287.00 439
16288.20 439
16289.41 443
16290.61 443
16291.82 418
16293.03 446
16294.23 451
16295.44 435
16296.64 463
16297.85 434
16299.06 446
16300.26 446
16301.47 449
16302.67 447
16303.88 450
16305.09 464
16306.29 439
16307.50 445
16308.71 469
16309.91 454
16311.12 451
16312.33 463
16313.53 443
16314.74 422
16315.95 429
16317.15 461
16318.36 422
16319.57 455
16320.77 447
16321.98 443
16323.19 468
16324.39 420
16325.60 423
16326.81 430
16328.01 430
16329.22 416
16330.43 433
16331.64 419
16332.84 464
16334.05 462
16335.26 415
16336.47 426
16337.67 419
16338.88 418
16340.09 414
16341.30 414
16342.50 408
16343.71 407
16344.92 400
16346.13 400
16347.33 413
16348.54 405
16349.75 394
16350.96 385
16352.17 407
16353.37 408
16354.58 380
16355.79 383
16357.00 374
16358.21 391
16359.41 395
16360.62 396
16361.83 376
16363.04 404
16364.25 394
16365.46 398
16366.67 401
16367.87 412
16369.08 378
16370.29 374
16371.50 397
16372.71 391
16373.92 362
16375.13 384
16376.34 391
16377.54 382
16378.75 393
16379.96 376
16381.17 394
16382.38 380
16383.59 390
16384.80 393
16386.01 387
16387.22 384
16388.43 398
16389.64 362
16390.85 377
16392.05 343
16393.26 367
16394.47 371
16395.68 380
16396.89 367
16398.10 377
16399.31 384
16400.52 370
16401.73 359
16402.94 360
16404.15 385
16405.36 387
16406.57 381
16407.78 394
16408.99 360
16410.20 369
16411.41 384
16412.62 382
16413.83 354
16415.04 345
16416.25 378
16417.46 378
16418.67 381
16419.88 371
16421.10 358
16422.31 360
16423.52 382
16424.73 396
16425.94 373
16427.15 369
16428.36 409
16429.57 371
16430.78 388
16431.99 361
16433.20 379
16434.41 384
16435.63 378
16436.84 392
16438.05 390
16439.26 377
16440.47 367
16441.68 381
16442.89 388
16444.10 375
16445.32 347
16446.53 393
16447.74 374
16448.95 371
16450.16 357
16451.37 351
16452.59 366
16453.80 368
16455.01 359
16456.22 378
16457.43 360
16458.64 391
16459.86 374
16461.07 377
16462.28 361
16463.49 381
16464.70 379
16465.92 373
16467.13 364
16468.34 368
16469.55 381
16470.77 388
16471.98 380
16473.19 372
16474.40 380
16475.62 359
16476.83 360
16478.04 365
16479.25 328
16480.47 376
16481.68 380
16482.89 365
16484.11 368
16485.32 370
16486.53 359
16487.74 360
16488.96 377
16490.17 363
16491.38 366
16492.60 367
16493.81 396
16495.02 368
16496.24 380
16497.45 378
16498.66 383
16499.88 353
16501.09 363
16502.30 371
16503.52 376
16504.73 365
16505.94 338
16507.16 354
16508.37 368
16509.59 372
16510.80 377
16512.01 381
16513.23 367
16514.44 382
16515.66 376
16516.87 370
16518.08 383
16519.30 395
16520.51 372
16521.73 399
16522.94 403
16524.16 404
16525.37 381
16526.58 392
16527.80 381
16529.01 374
16530.23 396
16531.44 390
16532.66 417
16533.87 429
16535.09 412
16536.30 397
16537.52 389
16538.73 404
16539.95 414
16541.16 392
16542.38 407
16543.59 389
16544.81 407
16546.02 428
16547.24 411
16548.45 415
16549.67 409
16550.88 415
16552.10 406
16553.31 430
16554.53 420
16555.74 420
16556.96 422
16558.18 453
16559.39 423
16560.61 399
16561.82 434
16563.04 444
16564.25 437
16565.47 438
16566.69 442
16567.90 439
16569.12 425
16570.33 429
16571.55 427
16572.77 427
16573.98 480
16575.20 438
16576.41 436
16577.63 425
16578.85 450
16580.06 459
16581.28 469
16582.50 442
16583.71 441
16584.93 458
16586.15 444
16587.36 454
16588.58 441
16589.80 419
16591.01 430
16592.23 432
16593.45 412
16594.66 453
16595.88 409
16597.10 423
16598.32 426
16599.53 425
16600.75 402
16601.97 420
16603.18 436
16604.40 422
16605.62 393
16606.84 398
16608.05 413
16609.27 401
16610.49 383
16611.71 362
16612.92 417
16614.14 412
16615.36 390
16616.58 386
16617.79 391
16619.01 383
16620.23 381
16621.45 392
16622.67 387
16623.88 387
16625.10 384
16626.32 365
16627.54 383
16628.76 357
16629.97 377
16631.19 384
16632.41 358
16633.63 372
16634.85 367
16636.07 356
16637.29 371
16638.50 371
16639.72 366
16640.94 363
16642.16 361
16643.38 367
16644.60 356
16645.82 350
16647.03 361
16648.25 354
16649.47 343
16650.69 364
16651.91 355
16653.13 353
16654.35 325
16655.57 359
16656.79 374
16658.01 376
16659.23 347
16660.45 347
16661.66 359
16662.88 350
16664.10 367
16665.32 343
16666.54 340
16667.76 360
16668.98 356
16670.20 358
16671.42 355
16672.64 346
16673.86 334
16675.08 347
16676.30 366
16677.52 369
16678.74 337
16679.96 338
16681.18 340
16682.40 338
16683.62 342
16684.84 341
16686.06 354
16687.28 341
16688.50 328
16689.72 369
16690.94 337
16692.16 322
16693.39 343
16694.61 355
16695.83 341
16697.05 360
16698.27 353
16699.49 362
16700.71 360
16701.93 344
16703.15 337
16704.37 340
16705.59 317
16706.81 343
16708.04 364
16709.26 317
16710.48 314
16711.70 340
16712.92 348
16714.14 306
16715.36 319
16716.58 344
16717.81 338
16719.03 349
16720.25 341
16721.47 355
16722.69 344
16723.91 333
16725.14 341
16726.36 337
16727.58 338
16728.80 341
16730.02 325
16731.24 346
16732.47 354
16733.69 329
16734.91 337
16736.13 334
16737.36 341
16738.58 320
16739.80 329
16741.02 313
16742.24 292
16743.47 323
16744.69 334
16745.91 327
16747.13 332
16748.36 313
16749.58 311
16750.80 316
16752.02 336
16753.25 351
16754.47 349
16755.69 315
16756.92 323
16758.14 309
16759.36 306
16760.59 312
16761.81 325
16763.03 347
16764.25 307
16765.48 319
16766.70 328
16767.92 309
16769.15 295
16770.37 325
16771.59 325
16772.82 301
16774.04 341
16775.27 319
16776.49 321
16777.71 339
16778.94 333
16780.16 350
16781.38 340
16782.61 348
16783.83 332
16785.06 320
16786.28 320
16787.50 318
16788.73 310
16789.95 331
16791.18 337
16792.40 302
16793.62 324
16794.85 320
16796.07 337
16797.30 335
16798.52 309
16799.75 320
16800.97 330
16802.19 324
16803.42 347
16804.64 305
16805.87 322
16807.09 341
16808.32 374
16809.54 315
16810.77 321
16811.99 336
16813.22 318
16814.44 299
16815.67 324
16816.89 346
16818.12 328
16819.34 343
16820.57 343
16821.79 350
16823.02 313
16824.24 330
16825.47 356
16826.70 345
16827.92 347
16829.15 338
16830.37 333
16831.60 356
16832.82 336
16834.05 357
16835.27 368
16836.50 338
16837.73 349
16838.95 355
16840.18 356
16841.40 378
16842.63 382
16843.86 366
16845.08 357
16846.31 347
16847.53 371
16848.76 337
16849.99 373
16851.21 351
16852.44 335
16853.67 377
16854.89 373
16856.12 345
16857.35 366
16858.57 372
16859.80 390
16861.03 387
16862.25 382
16863.48 398
16864.71 386
16865.93 382
16867.16 388
16868.39 386
16869.61 365
16870.84 397
16872.07 397
16873.30 411
16874.52 410
16875.75 420
16876.98 404
16878.20 403
16879.43 415
16880.66 425
16881.89 462
16883.11 409
16884.34 423
16885.57 424
16886.80 426
16888.02 427
16889.25 442
16890.48 463
16891.71 432
16892.94 425
16894.16 439
16895.39 430
16896.62 452
16897.85 435
16899.08 453
16900.30 461
16901.53 431
16902.76 428
16903.99 433
16905.22 443
16906.45 442
16907.67 437
16908.90 456
16910.13 427
16911.36 440
16912.59 408
16913.82 407
16915.04 412
16916.27 420
16917.50 432
16918.73 409
16919.96 428
16921.19 419
16922.42 422
16923.65 396
16924.88 427
16926.10 412
16927.33 415
16928.56 409
16929.79 426
16931.02 405
16932.25 384
16933.48 402
16934.71 425
16935.94 389
16937.17 380
16938.40 391
16939.63 409
16940.86 406
16942.09 405
16943.32 414
16944.55 404
16945.78 397
16947.01 391
16948.24 395
16949.47 402
16950.70 392
16951.93 401
16953.16 376
16954.39 373
16955.62 406
16956.85 431
16958.08 413
16959.31 410
16960.54 395
16961.77 378
16963.00 392
16964.23 380
16965.46 392
16966.69 385
16967.92 391
16969.15 401
16970.38 399
16971.61 403
16972.84 399
16974.07 382
16975.30 395
16976.54 400
16977.77 414
16979.00 394
16980.23 370
16981.46 376
16982.69 370
16983.92 354
16985.15 372
16986.38 363
16987.62 373
16988.85 392
16990.08 396
16991.31 368
16992.54 392
16993.77 361
16995.00 375
16996.24 386
16997.47 350
16998.70 383
16999.93 384
17001.16 364
17002.39 344
17003.63 353
17004.86 358
17006.09 383
17007.32 342
17008.55 329
17009.79 345
17011.02 346
17012.25 331
17013.48 348
17014.72 353
17015.95 364
17017.18 357
17018.41 344
17019.64 336
17020.88 345
17022.11 348
17023.34 347
17024.58 360
17025.81 346
17027.04 343
17028.27 349
17029.51 353
17030.74 344
17031.97 319
17033.21 349
17034.44 336
17035.67 349
17036.90 329
17038.14 344
17039.37 323
17040.60 325
17041.84 350
17043.07 350
17044.30 347
17045.54 338
17046.77 337
17048.00 323
17049.24 310
17050.47 312
17051.70 338
17052.94 337
17054.17 311
17055.41 309
17056.64 332
17057.87 307
17059.11 291
17060.34 307
17061.58 345
17062.81 313
17064.04 321
17065.28 328
17066.51 307
17067.75 323
17068.98 313
17070.21 301
17071.45 294
17072.68 315
17073.92 318
17075.15 321
17076.39 322
17077.62 303
17078.86 315
17080.09 331
17081.33 339
17082.56 302
17083.80 314
17085.03 302
17086.26 300
17087.50 299
17088.73 307
17089.97 314
17091.20 315
17092.44 295
17093.68 310
17094.91 295
17096.15 298
17097.38 292
17098.62 316
17099.85 326
17101.09 313
17102.32 296
17103.56 307
17104.79 318
17106.03 296
17107.26 304
17108.50 293
17109.74 277
17110.97 276
17112.21 319
17113.44 294
17114.68 306
17115.92 308
17117.15 310
17118.39 311
17119.62 293
17120.86 308
17122.10 297
17123.33 288
17124.57 309
17125.80 289
17127.04 293
17128.28 303
17129.51 273
17130.75 291
17131.99 289
17133.22 274
17134.46 291
17135.70 302
17136.93 309
17138.17 285
17139.41 292
17140.64 297
17141.88 305
17143.12 306
17144.35 296
17145.59 288
17146.83 288
17148.07 278
17149.30 312
17150.54 288
17151.78 268
17153.02 289
17154.25 294
17155.49 286
17156.73 269
17157.96 289
17159.20 278
17160.44 294
17161.68 304
17162.92 279
17164.15 263
17165.39 272
17166.63 282
17167.87 316
17169.10 310
17170.34 270
17171.58 294
17172.82 291
17174.06 267
17175.29 275
17176.53 297
17177.77 296
17179.01 279
17180.25 258
17181.49 278
17182.72 275
17183.96 278
17185.20 280
17186.44 281
17187.68 253
17188.92 243
17190.15 272
17191.39 285
17192.63 262
17193.87 241
17195.11 250
17196.35 272
17197.59 289
17198.83 282
17200.07 275
17201.30 273
17202.54 273
17203.78 297
17205.02 277
17206.26 257
17207.50 242
17208.74 275
17209.98 279
17211.22 257
17212.46 252
17213.70 272
17214.94 274
17216.18 274
17217.42 273
17218.66 293
17219.90 289
17221.14 272
17222.38 279
17223.62 277
17224.86 254
17226.10 243
17227.34 263
17228.58 282
17229.82 256
17231.06 265
17232.30 255
17233.54 262
17234.78 271
17236.02 265
17237.26 280
17238.50 279
17239.74 279
17240.98 240
17242.22 275
17243.46 267
17244.70 256
17245.94 250
17247.18 266
17248.42 251
17249.66 233
17250.90 267
17252.14 255
17253.39 270
17254.63 274
17255.87 284
17257.11 241
17258.35 247
17259.59 244
17260.83 292
17262.07 244
17263.31 247
17264.56 266
17265.80 272
17267.04 264
17268.28 266
17269.52 252
17270.76 254
17272.00 261
17273.25 252
17274.49 245
17275.73 226
17276.97 242
17278.21 242
17279.45 269
17280.70 255
17281.94 233
17283.18 262
17284.42 250
17285.66 244
17286.91 237
17288.15 279
17289.39 260
17290.63 272
17291.88 259
17293.12 259
17294.36 240
17295.60 250
17296.85 246
17298.09 269
17299.33 223
17300.57 236
17301.82 244
17303.06 244
17304.30 239
17305.54 259
17306.79 244
17308.03 269
17309.27 251
17310.52 238
17311.76 259
17313.00 268
17314.25 272
17315.49 266
17316.73 277
17317.97 251
17319.22 232
17320.46 231
17321.71 251
17322.95 243
17324.19 234
17325.44 264
17326.68 243
17327.92 232
17329.17 261
17330.41 257
17331.65 244
17332.90 264
17334.14 248
17335.39 262
17336.63 237
17337.87 247
17339.12 244
17340.36 249
17341.61 236
17342.85 247
17344.09 240
17345.34 235
17346.58 249
17347.83 246
17349.07 248
17350.32 232
17351.56 234
17352.80 241
17354.05 263
17355.29 230
17356.54 251
17357.78 260
17359.03 298
17360.27 246
17361.52 242
17362.76 268
17364.01 272
17365.25 252
17366.50 238
17367.74 253
17368.99 245
17370.23 257
17371.48 245
17372.72 260
17373.97 230
17375.21 279
17376.46 264
17377.70 243
17378.95 245
17380.19 265
17381.44 269
17382.69 257
17383.93 260
17385.18 237
17386.42 261
17387.67 254
17388.91 259
17390.16 272
17391.41 254
17392.65 231
17393.90 258
17395.14 263
17396.39 252
17397.64 244
17398.88 248
17400.13 266
17401.37 245
17402.62 257
17403.87 272
17405.11 269
17406.36 266
17407.61 240
17408.85 264
17410.10 277
17411.35 250
17412.59 241
17413.84 246
17415.09 266
17416.33 221
17417.58 250
17418.83 276
17420.07 264
17421.32 246
17422.57 265
17423.82 267
17425.06 277
17426.31 263
17427.56 263
17428.80 278
17430.05 259
17431.30 278
17432.55 259
17433.79 291
17435.04 268
17436.29 265
17437.54 283
17438.78 255
17440.03 249
17441.28 268
17442.53 274
17443.77 271
17445.02 273
17446.27 255
17447.52 245
17448.77 248
17450.01 259
17451.26 255
17452.51 245
17453.76 266
17455.01 292
17456.25 264
17457.50 273
17458.75 266
17460.00 279
17461.25 293
17462.50 290
17463.74 267
17464.99 274
17466.24 260
17467.49 269
17468.74 267
17469.99 294
17471.24 288
17472.49 268
17473.73 281
17474.98 265
17476.23 276
17477.48 276
17478.73 299
17479.98 282
17481.23 282
17482.48 291
17483.73 275
17484.98 263
17486.23 275
17487.47 282
17488.72 285
17489.97 262
17491.22 261
17492.47 279
17493.72 264
17494.97 287
17496.22 294
17497.47 286
17498.72 278
17499.97 278
17501.22 280
17502.47 295
17503.72 292
17504.97 303
17506.22 310
17507.47 286
17508.72 303
17509.97 270
17511.22 289
17512.47 281
17513.72 293
17514.97 277
17516.22 278
17517.47 280
17518.72 308
17519.97 296
17521.22 272
17522.47 298
17523.72 284
17524.98 276
17526.23 271
17527.48 304
17528.73 299
17529.98 304
17531.23 277
17532.48 281
17533.73 281
17534.98 287
17536.23 305
17537.48 307
17538.74 271
17539.99 314
17541.24 309
17542.49 315
17543.74 305
17544.99 292
17546.24 293
17547.50 299
17548.75 302
17550.00 298
17551.25 314
17552.50 304
17553.75 308
17555.01 298
17556.26 319
17557.51 307
17558.76 303
17560.01 334
17561.26 304
17562.52 324
17563.77 309
17565.02 294
17566.27 297
17567.53 326
17568.78 317
17570.03 322
17571.28 295
17572.53 312
17573.79 313
17575.04 316
17576.29 304
17577.54 313
17578.80 310
17580.05 308
17581.30 321
17582.56 314
17583.81 310
17585.06 301
17586.31 328
17587.57 347
17588.82 361
17590.07 338
17591.33 317
17592.58 315
17593.83 316
17595.08 299
17596.34 322
17597.59 325
17598.84 334
17600.10 337
17601.35 347
17602.61 328
17603.86 321
17605.11 335
17606.37 323
17607.62 338
17608.87 332
17610.13 320
17611.38 308
17612.63 366
17613.89 349
17615.14 340
17616.40 354
17617.65 336
17618.90 337
17620.16 349
17621.41 358
17622.67 351
17623.92 348
17625.17 346
17626.43 379
17627.68 356
17628.94 344
17630.19 339
17631.45 368
17632.70 385
17633.96 350
17635.21 385
17636.47 347
17637.72 378
17638.97 373
17640.23 354
17641.48 342
17642.74 346
17643.99 389
17645.25 357
17646.50 324
17647.76 342
17649.01 344
17650.27 352
17651.52 346
17652.78 344
17654.04 330
17655.29 312
17656.55 331
17657.80 318
17659.06 362
17660.31 341
17661.57 348
17662.82 348
17664.08 359
17665.33 320
17666.59 331
17667.85 340
17669.10 326
17670.36 301
17671.61 323
17672.87 339
17674.13 333
17675.38 318
17676.64 312
17677.89 314
17679.15 321
17680.41 336
17681.66 330
17682.92 359
17684.18 313
17685.43 314
17686.69 302
17687.95 287
17689.20 301
17690.46 301
17691.71 264
17692.97 276
17694.23 304
17695.49 311
17696.74 317
17698.00 292
17699.26 324
17700.51 289
17701.77 292
17703.03 279
17704.28 290
17705.54 279
17706.80 293
17708.06 272
17709.31 258
17710.57 265
17711.83 296
17713.08 286
17714.34 297
17715.60 279
17716.86 264
17718.11 285
17719.37 275
17720.63 272
17721.89 267
17723.15 275
17724.40 295
17725.66 300
17726.92 262
17728.18 274
17729.43 290
17730.69 304
17731.95 293
17733.21 282
17734.47 306
17735.73 305
17736.98 312
17738.24 276
17739.50 291
17740.76 265
17742.02 286
17743.28 290
17744.53 282
17745.79 253
17747.05 273
17748.31 274
17749.57 287
17750.83 275
17752.09 269
17753.34 283
17754.60 270
17755.86 268
17757.12 277
17758.38 263
17759.64 253
17760.90 294
17762.16 299
17763.42 267
17764.68 273
17765.94 245
17767.19 256
17768.45 263
17769.71 286
17770.97 286
17772.23 274
17773.49 283
17774.75 255
17776.01 245
17777.27 269
17778.53 260
17779.79 282
17781.05 286
17782.31 278
17783.57 266
17784.83 269
17786.09 260
17787.35 266
17788.61 262
17789.87 274
17791.13 263
17792.39 257
17793.65 269
17794.91 255
17796.17 268
17797.43 259
17798.69 258
17799.95 256
17801.21 263
17802.47 266
17803.73 266
17805.00 252
17806.26 230
17807.52 261
17808.78 252
17810.04 236
17811.30 243
17812.56 242
17813.82 239
17815.08 259
17816.34 241
17817.60 250
17818.87 255
17820.13 268
17821.39 257
17822.65 250
17823.91 239
17825.17 261
17826.43 248
17827.69 251
17828.96 248
17830.22 237
17831.48 271
17832.74 229
17834.00 253
17835.26 232
17836.53 251
17837.79 238
17839.05 248
17840.31 234
17841.57 255
17842.84 225
17844.10 254
17845.36 259
17846.62 232
17847.88 238
17849.15 234
17850.41 245
17851.67 224
17852.93 222
17854.20 237
17855.46 249
17856.72 223
17857.98 221
17859.25 236
17860.51 244
17861.77 249
17863.03 232
17864.30 225
17865.56 231
17866.82 235
17868.09 231
17869.35 258
17870.61 235
17871.87 238
17873.14 261
17874.40 252
17875.66 239
17876.93 246
17878.19 236
17879.45 246
17880.72 242
17881.98 216
17883.24 221
17884.51 227
17885.77 231
17887.03 246
17888.30 243
17889.56 248
17890.83 241
17892.09 237
17893.35 260
17894.62 215
17895.88 231
17897.14 217
17898.41 258
17899.67 250
17900.94 224
17902.20 235
17903.46 222
17904.73 233
17905.99 238
17907.26 227
17908.52 213
17909.79 217
17911.05 227
17912.32 219
17913.58 238
17914.84 242
17916.11 259
17917.37 245
17918.64 227
17919.90 233
17921.17 225
17922.43 245
17923.70 227
17924.96 239
17926.23 233
17927.49 228
17928.76 227
17930.02 219
17931.29 247
17932.55 225
17933.82 238
17935.08 242
17936.35 223
17937.61 236
17938.88 242
17940.14 213
17941.41 213
17942.68 207
17943.94 234
17945.21 241
17946.47 238
17947.74 243
17949.00 219
17950.27 238
17951.54 239
17952.80 227
17954.07 239
17955.33 220
17956.60 220
17957.87 236
17959.13 227
17960.40 209
17961.66 190
17962.93 253
17964.20 256
17965.46 229
17966.73 232
17968.00 220
17969.26 230
17970.53 218
17971.80 239
17973.06 239
17974.33 224
17975.60 220
17976.86 230
17978.13 218
17979.40 226
17980.66 218
17981.93 242
17983.20 222
17984.46 208
17985.73 241
17987.00 245
17988.26 259
17989.53 241
17990.80 217
17992.07 249
17993.33 238
17994.60 225
17995.87 231
17997.14 212
17998.40 231
17999.67 230
18000.94 229
18002.21 224
18003.47 238
18004.74 236
18006.01 223
18007.28 233
18008.55 231
18009.81 227
18011.08 237
18012.35 236
18013.62 234
18014.89 224
18016.15 241
18017.42 245
18018.69 215
18019.96 238
18021.23 253
18022.49 222
18023.76 239
18025.03 231
18026.30 224
18027.57 230
18028.84 216
18030.11 212
18031.37 226
18032.64 212
18033.91 236
18035.18 212
18036.45 226
18037.72 205
18038.99 230
18040.26 242
18041.53 236
18042.79 220
18044.06 222
18045.33 221
18046.60 223
18047.87 248
18049.14 215
18050.41 224
18051.68 214
18052.95 230
18054.22 219
18055.49 235
18056.76 210
18058.03 217
18059.30 226
18060.57 232
18061.84 225
18063.11 201
18064.38 249
18065.65 240
18066.92 251
18068.19 223
18069.46 216
18070.73 237
18072.00 235
18073.27 223
18074.54 220
18075.81 236
18077.08 227
18078.35 241
18079.62 218
18080.89 226
18082.16 235
18083.43 225
18084.70 245
18085.97 241
18087.24 232
18088.51 257
18089.78 250
18091.05 236
18092.32 226
18093.59 248
18094.87 239
18096.14 240
18097.41 230
18098.68 253
18099.95 242
18101.22 237
18102.49 261
18103.76 242
18105.03 266
18106.31 233
18107.58 243
18108.85 228
18110.12 242
18111.39 226
18112.66 238
18113.93 223
18115.21 239
18116.48 251
18117.75 242
18119.02 247
18120.29 219
18121.56 226
18122.84 236
18124.11 242
18125.38 247
18126.65 237
18127.92 223
18129.20 259
18130.47 254
18131.74 237
18133.01 219
18134.29 241
18135.56 234
18136.83 249
18138.10 228
18139.38 239
18140.65 246
18141.92 226
18143.19 229
18144.47 227
18145.74 250
18147.01 242
18148.28 233
18149.56 216
18150.83 246
18152.10 220
18153.38 240
18154.65 250
18155.92 230
18157.19 225
18158.47 226
18159.74 225
18161.01 240
18162.29 235
18163.56 207
18164.83 233
18166.11 229
18167.38 241
18168.65 223
18169.93 228
18171.20 215
18172.48 238
18173.75 224
18175.02 223
18176.30 242
18177.57 237
18178.84 237
18180.12 228
18181.39 235
18182.67 241
18183.94 234
18185.21 224
18186.49 220
18187.76 214
18189.04 252
18190.31 245
18191.59 242
18192.86 223
18194.13 255
18195.41 230
18196.68 221
18197.96 228
18199.23 219
18200.51 239
18201.78 248
18203.06 245
18204.33 203
18205.61 204
18206.88 239
18208.16 251
18209.43 232
18210.71 226
18211.98 221
18213.26 219
18214.53 260
18215.81 234
18217.08 206
18218.36 233
18219.63 230
18220.91 223
18222.18 245
18223.46 219
18224.73 238
18226.01 249
18227.28 241
18228.56 217
18229.84 233
18231.11 235
18232.39 232
18233.66 223
18234.94 219
18236.21 229
18237.49 235
18238.77 253
18240.04 220
18241.32 229
18242.59 231
18243.87 218
18245.15 223
18246.42 229
18247.70 212
18248.98 206
18250.25 215
18251.53 229
18252.81 229
18254.08 238
18255.36 239
18256.63 199
18257.91 219
18259.19 247
18260.46 252
18261.74 253
18263.02 222
18264.30 230
18265.57 230
18266.85 233
18268.13 214
18269.40 226
18270.68 218
18271.96 234
18273.23 249
18274.51 237
18275.79 228
18277.07 236
18278.34 228
18279.62 235
18280.90 237
18282.18 235
18283.45 248
18284.73 243
18286.01 213
18287.29 215
18288.56 222
18289.84 251
18291.12 233
18292.40 239
18293.68 262
18294.95 239
18296.23 245
18297.51 237
18298.79 234
18300.07 227
18301.34 254
18302.62 247
18303.90 237
18305.18 221
18306.46 249
18307.74 245
18309.01 233
18310.29 255
18311.57 248
18312.85 250
18314.13 250
18315.41 223
18316.69 224
18317.96 232
18319.24 243
18320.52 244
18321.80 210
18323.08 214
18324.36 227
18325.64 253
18326.92 252
18328.20 239
18329.47 253
18330.75 262
18332.03 251
18333.31 247
18334.59 210
18335.87 237
18337.15 240
18338.43 232
18339.71 233
18340.99 233
18342.27 236
18343.55 246
18344.83 229
18346.11 249
18347.39 227
18348.67 241
18349.95 261
18351.23 253
18352.51 226
18353.79 225
18355.07 249
18356.35 238
18357.63 237
18358.91 245
18360.19 237
18361.47 237
18362.75 259
18364.03 227
18365.31 230
18366.59 218
18367.87 229
18369.15 227
18370.43 235
18371.71 203
18372.99 199
18374.27 231
18375.55 203
18376.83 211
18378.12 218
18379.40 229
18380.68 241
18381.96 226
18383.24 213
18384.52 227
18385.80 244
18387.08 229
18388.36 254
18389.65 230
18390.93 219
18392.21 257
18393.49 239
18394.77 226
18396.05 233
18397.33 231
18398.62 244
18399.90 224
18401.18 229
18402.46 236
18403.74 222
18405.02 224
18406.31 244
18407.59 234
18408.87 232
18410.15 220
18411.43 215
18412.72 244
18414.00 226
18415.28 231
18416.56 262
18417.84 238
18419.13 231
18420.41 241
18421.69 241
18422.97 232
18424.26 230
18425.54 212
18426.82 230
18428.10 218
18429.39 231
18430.67 221
18431.95 227
18433.23 246
18434.52 221
18435.80 240
18437.08 224
18438.37 214
18439.65 239
18440.93 217
18442.22 198
18443.50 230
18444.78 228
18446.06 232
18447.35 220
18448.63 219
18449.91 207
18451.20 235
18452.48 239
18453.76 226
18455.05 228
18456.33 223
18457.62 234
18458.90 220
18460.18 205
18461.47 209
18462.75 220
18464.03 216
18465.32 233
18466.60 247
18467.89 241
18469.17 239
18470.45 221
18471.74 210
18473.02 236
18474.31 230
18475.59 219
18476.88 229
18478.16 228
18479.44 226
18480.73 225
18482.01 213
18483.30 235
18484.58 252
18485.87 252
18487.15 244
18488.44 221
18489.72 217
18491.01 233
18492.29 236
18493.58 222
18494.86 226
18496.15 231
18497.43 224
18498.72 223
18500.00 209
18501.29 215
18502.57 223
18503.86 238
18505.14 221
18506.43 216
18507.71 231
18509.00 231
18510.28 216
18511.57 212
18512.85 206
18514.14 207
18515.42 210
18516.71 206
18518.00 221
18519.28 223
18520.57 230
18521.85 234
18523.14 205
18524.43 229
18525.71 225
18527.00 222
18528.28 233
18529.57 238
18530.86 229
18532.14 211
18533.43 201
18534.71 242
18536.00 232
18537.29 231
18538.57 228
18539.86 243
18541.15 207
18542.43 249
18543.72 242
18545.01 218
18546.29 233
18547.58 232
18548.87 216
18550.15 216
18551.44 205
18552.73 217
18554.01 222
18555.30 209
18556.59 224
18557.88 224
18559.16 211
18560.45 237
18561.74 235
18563.02 228
18564.31 217
18565.60 227
18566.89 235
18568.17 220
18569.46 224
18570.75 236
18572.04 240
18573.32 239
18574.61 243
18575.90 220
18577.19 216
18578.48 223
18579.76 243
18581.05 237
18582.34 241
18583.63 239
18584.92 221
18586.20 225
18587.49 222
18588.78 221
18590.07 241
18591.36 259
18592.64 224
18593.93 220
18595.22 240
18596.51 220
18597.80 222
18599.09 217
18600.38 214
18601.66 219
18602.95 234
18604.24 223
18605.53 229
18606.82 215
18608.11 248
18609.40 242
18610.69 230
18611.98 224
18613.26 230
18614.55 238
18615.84 215
18617.13 230
18618.42 243
18619.71 225
18621.00 239
18622.29 241
18623.58 222
18624.87 216
18626.16 220
18627.45 245
18628.74 224
18630.03 209
18631.32 213
18632.61 235
18633.89 233
18635.18 229
18636.47 215
18637.76 240
18639.05 241
18640.34 222
18641.63 240
18642.92 229
18644.21 205
18645.50 214
18646.79 213
18648.09 226
18649.38 216
18650.67 222
18651.96 229
18653.25 226
18654.54 229
18655.83 208
18657.12 217
18658.41 227
18659.70 212
18660.99 224
18662.28 226
18663.57 224
18664.86 213
18666.15 233
18667.44 229
18668.74 217
18670.03 217
18671.32 244
18672.61 207
18673.90 217
18675.19 215
18676.48 215
18677.77 221
18679.06 236
18680.36 196
18681.65 215
18682.94 206
18684.23 194
18685.52 201
18686.81 208
18688.11 206
18689.40 203
18690.69 206
18691.98 197
18693.27 208
18694.56 193
18695.86 193
18697.15 194
18698.44 209
18699.73 192
18701.02 202
18702.32 207
18703.61 216
18704.90 195
18706.19 209
18707.48 202
18708.78 197
18710.07 212
18711.36 213
18712.65 189
18713.95 191
18715.24 210
18716.53 210
18717.83 205
18719.12 204
18720.41 210
18721.70 205
18723.00 209
18724.29 205
18725.58 232
18726.87 227
18728.17 212
18729.46 201
18730.75 221
18732.05 214
18733.34 205
18734.63 207
18735.93 212
18737.22 204
18738.51 220
18739.81 218
18741.10 210
18742.39 223
18743.69 231
18744.98 220
18746.27 207
18747.57 201
18748.86 203
18750.16 202
18751.45 191
18752.74 201
18754.04 215
18755.33 217
18756.63 213
18757.92 200
18759.21 223
18760.51 204
18761.80 206
18763.10 220
18764.39 203
18765.69 191
18766.98 199
18768.27 206
18769.57 200
18770.86 213
18772.16 199
18773.45 201
18774.75 193
18776.04 206
18777.34 207
18778.63 197
18779.93 187
18781.22 189
18782.52 222
18783.81 198
18785.11 207
18786.40 198
18787.70 175
18788.99 192
18790.29 191
18791.58 186
18792.88 198
18794.17 213
18795.47 184
18796.76 220
18798.06 218
18799.35 209
18800.65 211
18801.94 210
18803.24 217
18804.54 201
18805.83 208
18807.13 212
18808.42 200
18809.72 220
18811.01 202
18812.31 191
18813.61 208
18814.90 195
18816.20 194
18817.49 182
18818.79 198
18820.09 202
18821.38 197
18822.68 195
18823.98 197
18825.27 192
18826.57 206
18827.87 201
18829.16 208
18830.46 202
18831.75 214
18833.05 191
18834.35 191
18835.64 209
18836.94 197
18838.24 217
18839.54 203
18840.83 210
18842.13 223
18843.43 211
18844.72 215
18846.02 205
18847.32 207
18848.61 208
18849.91 205
18851.21 212
18852.51 198
18853.80 197
18855.10 182
18856.40 220
18857.70 182
18858.99 193
18860.29 194
18861.59 200
18862.89 217
18864.18 214
18865.48 205
18866.78 192
18868.08 199
18869.38 188
18870.67 205
18871.97 197
18873.27 203
18874.57 174
18875.87 209
18877.16 201
18878.46 190
18879.76 221
18881.06 232
18882.36 194
18883.66 189
18884.95 199
18886.25 200
18887.55 208
18888.85 214
18890.15 196
18891.45 206
18892.75 203
18894.04 210
18895.34 210
18896.64 204
18897.94 190
18899.24 207
18900.54 197
18901.84 194
18903.14 188
18904.44 200
18905.74 199
18907.03 200
18908.33 201
18909.63 191
18910.93 192
18912.23 189
18913.53 214
18914.83 204
18916.13 197
18917.43 208
18918.73 211
18920.03 202
18921.33 192
18922.63 196
18923.93 200
18925.23 212
18926.53 191
18927.83 189
18929.13 213
18930.43 197
18931.73 188
18933.03 196
18934.33 204
18935.63 216
18936.93 188
18938.23 205
18939.53 200
18940.83 198
18942.13 219
18943.43 213
18944.73 203
18946.03 200
18947.33 201
18948.63 222
18949.93 211
18951.23 201
18952.53 190
18953.84 206
18955.14 206
18956.44 209
18957.74 208
18959.04 199
18960.34 199
18961.64 180
18962.94 196
18964.24 177
18965.54 196
18966.85 185
18968.15 195
18969.45 173
18970.75 198
18972.05 197
18973.35 185
18974.65 195
18975.96 194
18977.26 201
18978.56 193
18979.86 199
18981.16 199
18982.46 187
18983.77 202
18985.07 177
18986.37 181
18987.67 202
18988.97 168
18990.28 189
18991.58 186
18992.88 197
18994.18 193
18995.49 190
18996.79 207
18998.09 198
18999.39 186
19000.69 184
19002.00 219
19003.30 188
19004.60 188
19005.90 185
19007.21 198
19008.51 196
19009.81 202
19011.12 198
19012.42 193
19013.72 187
19015.02 195
19016.33 198
19017.63 206
19018.93 205
19020.24 203
19021.54 186
19022.84 188
19024.15 217
19025.45 203
19026.75 216
19028.06 197
19029.36 208
19030.66 195
19031.97 195
19033.27 182
19034.57 207
19035.88 207
19037.18 195
19038.48 196
19039.79 203
19041.09 202
19042.40 199
19043.70 183
19045.00 180
19046.31 197
19047.61 213
19048.92 207
19050.22 198
19051.52 194
19052.83 199
19054.13 192
19055.44 232
19056.74 202
19058.05 190
19059.35 185
19060.65 210
19061.96 198
19063.26 199
19064.57 183
19065.87 195
19067.18 169
19068.48 220
19069.79 203
19071.09 211
19072.40 202
19073.70 216
19075.01 208
19076.31 212
19077.62 217
19078.92 203
19080.23 212
19081.53 209
19082.84 199
19084.14 207
19085.45 186
19086.75 199
19088.06 195
19089.36 188
19090.67 195
19091.98 201
19093.28 200
19094.59 214
19095.89 209
19097.20 215
19098.50 202
19099.81 206
19101.12 205
19102.42 196
19103.73 201
19105.03 189
19106.34 189
19107.65 188
19108.95 200
19110.26 194
19111.56 191
19112.87 204
19114.18 200
19115.48 186
19116.79 218
19118.10 226
19119.40 209
19120.71 197
19122.02 210
19123.32 209
19124.63 190
19125.94 191
19127.24 216
19128.55 199
19129.86 212
19131.16 204
19132.47 206
19133.78 205
19135.08 207
19136.39 198
19137.70 206
19139.01 188
19140.31 199
19141.62 202
19142.93 188
19144.23 213
19145.54 200
19146.85 214
19148.16 196
19149.46 217
19150.77 191
19152.08 187
19153.39 203
19154.69 194
19156.00 195
19157.31 212
19158.62 206
19159.93 191
19161.23 198
19162.54 207
19163.85 200
19165.16 204
19166.47 216
19167.77 193
19169.08 217
19170.39 206
19171.70 202
19173.01 210
19174.32 208
19175.62 180
19176.93 220
19178.24 198
19179.55 203
19180.86 217
19182.17 201
19183.48 209
19184.78 187
19186.09 224
19187.40 213
19188.71 194
19190.02 210
19191.33 184
19192.64 180
19193.95 194
19195.26 223
19196.56 213
19197.87 191
19199.18 190
19200.49 220
19201.80 197
19203.11 195
19204.42 193
19205.73 206
19207.04 188
19208.35 191
19209.66 189
19210.97 233
19212.28 182
19213.59 188
19214.90 194
19216.21 207
19217.52 197
19218.83 183
19220.14 197
19221.45 224
19222.76 203
19224.07 188
19225.38 183
19226.69 199
19228.00 195
19229.31 191
19230.62 192
19231.93 181
19233.24 200
19234.55 188
19235.86 217
19237.17 189
19238.48 202
19239.79 195
19241.10 190
19242.41 182
19243.72 204
19245.03 217
19246.35 191
19247.66 207
19248.97 205
19250.28 170
19251.59 212
19252.90 193
19254.21 182
19255.52 202
19256.83 180
19258.14 206
19259.46 195
19260.77 200
19262.08 177
19263.39 203
19264.70 204
19266.01 183
19267.32 184
19268.64 210
19269.95 200
19271.26 186
19272.57 190
19273.88 191
19275.20 194
19276.51 187
19277.82 199
19279.13 183
19280.44 182
19281.75 198
19283.07 217
19284.38 188
19285.69 190
19287.00 203
19288.32 195
19289.63 206
19290.94 186
19292.25 178
19293.57 192
19294.88 190
19296.19 179
19297.50 194
19298.82 186
19300.13 190
19301.44 194
19302.75 182
19304.07 194
19305.38 214
19306.69 201
19308.01 193
19309.32 177
19310.63 183
19311.94 196
19313.26 190
19314.57 190
19315.88 187
19317.20 214
19318.51 204
19319.82 196
19321.14 195
19322.45 208
19323.76 194
19325.08 203
19326.39 187
19327.70 183
19329.02 182
19330.33 172
19331.65 207
19332.96 184
19334.27 196
19335.59 163
19336.90 196
19338.22 202
19339.53 166
19340.84 207
19342.16 178
19343.47 186
19344.79 200
19346.10 200
19347.41 200
19348.73 185
19350.04 185
19351.36 191
19352.67 204
19353.99 195
19355.30 177
19356.62 190
19357.93 182
19359.25 189
19360.56 194
19361.87 192
19363.19 191
19364.50 181
19365.82 175
19367.13 172
19368.45 180
19369.76 201
19371.08 199
19372.39 175
19373.71 181
19375.02 189
19376.34 207
19377.66 180
19378.97 186
19380.29 185
19381.60 193
19382.92 180
19384.23 211
19385.55 177
19386.86 180
19388.18 186
19389.50 191
19390.81 169
19392.13 184
19393.44 192
19394.76 193
19396.07 195
19397.39 186
19398.71 171
19400.02 187
19401.34 199
19402.65 202
19403.97 196
19405.29 168
19406.60 179
19407.92 188
19409.24 193
19410.55 193
19411.87 177
19413.19 187
19414.50 187
19415.82 191
19417.14 184
19418.45 199
19419.77 197
19421.09 194
19422.40 203
19423.72 218
19425.04 177
19426.35 182
19427.67 198
19428.99 196
19430.30 196
19431.62 182
19432.94 190
19434.26 174
19435.57 202
19436.89 203
19438.21 194
19439.53 209
19440.84 190
19442.16 197
19443.48 200
19444.80 201
19446.11 191
19447.43 202
19448.75 179
19450.07 179
19451.38 187
19452.70 177
19454.02 204
19455.34 193
19456.66 199
19457.97 178
19459.29 179
19460.61 201
19461.93 169
19463.25 183
19464.57 179
19465.88 177
19467.20 208
19468.52 185
19469.84 173
19471.16 181
19472.48 204
19473.79 180
19475.11 194
19476.43 196
19477.75 181
19479.07 185
19480.39 188
19481.71 194
19483.03 201
19484.34 189
19485.66 180
19486.98 188
19488.30 182
19489.62 192
19490.94 207
19492.26 213
19493.58 204
19494.90 192
19496.22 198
19497.54 192
19498.86 184
19500.18 185
19501.50 186
19502.81 204
19504.13 178
19505.45 213
19506.77 190
19508.09 204
19509.41 180
19510.73 206
19512.05 215
19513.37 183
19514.69 177
19516.01 206
19517.33 193
19518.65 204
19519.97 181
19521.29 182
19522.61 187
19523.93 205
19525.25 172
19526.57 194
19527.89 181
19529.22 183
19530.54 188
19531.86 200
19533.18 183
19534.50 194
19535.82 208
19537.14 208
19538.46 199
19539.78 187
19541.10 187
19542.42 187
19543.74 169
19545.06 175
19546.39 189
19547.71 198
19549.03 190
19550.35 197
19551.67 194
19552.99 187
19554.31 188
19555.63 189
19556.96 182
19558.28 169
19559.60 171
19560.92 176
19562.24 191
19563.56 201
19564.88 189
19566.21 186
19567.53 180
19568.85 178
19570.17 197
19571.49 199
19572.82 195
19574.14 199
19575.46 233
19576.78 184
19578.10 202
19579.43 191
19580.75 193
19582.07 196
19583.39 192
19584.72 189
19586.04 186
19587.36 190
19588.68 186
19590.01 194
19591.33 185
19592.65 177
19593.97 175
19595.30 200
19596.62 188
19597.94 170
19599.26 187
19600.59 174
19601.91 208
19603.23 195
19604.56 185
19605.88 179
19607.20 213
19608.53 177
19609.85 197
19611.17 181
19612.49 164
19613.82 174
19615.14 193
19616.47 206
19617.79 196
19619.11 190
19620.44 193
19621.76 193
19623.08 202
19624.41 201
19625.73 184
19627.05 181
19628.38 196
19629.70 190
19631.03 194
19632.35 177
19633.67 180
19635.00 185
19636.32 196
19637.65 179
19638.97 207
19640.29 199
19641.62 204
19642.94 195
19644.27 191
19645.59 198
19646.92 187
19648.24 193
19649.57 183
19650.89 199
19652.21 196
19653.54 195
19654.86 194
19656.19 171
19657.51 166
19658.84 201
19660.16 192
19661.49 166
19662.81 199
19664.14 191
19665.46 210
19666.79 194
19668.11 203
19669.44 192
19670.76 168
19672.09 195
19673.41 192
19674.74 210
19676.07 196
19677.39 189
19678.72 202
19680.04 204
19681.37 179
19682.69 203
19684.02 205
19685.34 181
19686.67 176
19688.00 189
19689.32 216
19690.65 201
19691.97 179
19693.30 198
19694.63 213
19695.95 185
19697.28 190
19698.60 209
19699.93 210
19701.26 204
19702.58 212
19703.91 195
19705.24 216
19706.56 182
19707.89 189
19709.22 193
19710.54 190
19711.87 194
19713.20 180
19714.52 195
19715.85 187
19717.18 185
19718.50 204
19719.83 187
19721.16 170
19722.48 188
19723.81 197
19725.14 185
19726.47 188
19727.79 201
19729.12 197
19730.45 201
19731.77 187
19733.10 201
19734.43 200
19735.76 180
19737.08 182
19738.41 211
19739.74 215
19741.07 174
19742.39 199
19743.72 222
19745.05 196
19746.38 180
19747.71 198
19749.03 195
19750.36 182
19751.69 175
19753.02 196
19754.35 198
19755.67 185
19757.00 184
19758.33 206
19759.66 187
19760.99 178
19762.31 192
19763.64 210
19764.97 186
19766.30 180
19767.63 208
19768.96 216
19770.29 187
19771.61 183
19772.94 189
19774.27 204
19775.60 172
19776.93 184
19778.26 201
19779.59 189
19780.92 185
19782.25 182
19783.57 191
19784.90 172
19786.23 183
19787.56 198
19788.89 200
19790.22 193
19791.55 191
19792.88 205
19794.21 181
19795.54 166
19796.87 184
19798.20 204
19799.53 193
19800.86 198
19802.19 211
19803.52 184
19804.85 188
19806.18 183
19807.50 176
19808.83 204
19810.16 185
19811.49 180
19812.82 204
19814.15 210
19815.49 168
19816.82 187
19818.15 225
19819.48 182
19820.81 208
19822.14 193
19823.47 189
19824.80 188
19826.13 194
19827.46 193
19828.79 184
19830.12 184
19831.45 190
19832.78 226
19834.11 222
19835.44 198
19836.77 209
19838.10 207
19839.44 206
19840.77 212
19842.10 185
19843.43 203
19844.76 186
19846.09 183
19847.42 176
19848.75 193
19850.08 195
19851.42 190
19852.75 231
19854.08 207
19855.41 193
19856.74 215
19858.07 198
19859.40 207
19860.74 193
19862.07 218
19863.40 217
19864.73 192
19866.06 177
19867.40 199
19868.73 209
19870.06 194
19871.39 213
19872.72 223
19874.06 210
19875.39 190
19876.72 217
19878.05 180
19879.38 191
19880.72 204
19882.05 225
19883.38 209
19884.71 198
19886.05 209
19887.38 225
19888.71 214
19890.04 195
19891.38 191
19892.71 192
19894.04 217
19895.38 188
19896.71 183
19898.04 205
19899.37 196
19900.71 189
19902.04 203
19903.37 192
19904.71 197
19906.04 182
19907.37 175
19908.71 200
19910.04 203
19911.37 213
19912.71 182
19914.04 185
19915.37 201
19916.71 204
19918.04 210
19919.37 181
19920.71 196
19922.04 195
19923.37 211
19924.71 223
19926.04 192
19927.38 203
19928.71 191
19930.04 203
19931.38 212
19932.71 202
19934.05 217
19935.38 214
19936.71 214
19938.05 201
19939.38 208
19940.72 189
19942.05 187
19943.39 200
19944.72 177
19946.06 198
19947.39 216
19948.72 192
19950.06 199
19951.39 186
19952.73 189
19954.06 206
19955.40 206
19956.73 188
19958.07 212
19959.40 220
19960.74 201
19962.07 197
19963.41 188
19964.74 196
19966.08 189
19967.41 223
19968.75 205
19970.08 203
19971.42 201
19972.76 218
19974.09 203
19975.43 202
19976.76 196
19978.10 196
19979.43 216
19980.77 207
19982.10 192
19983.44 195
19984.78 206
19986.11 214
19987.45 207
19988.78 210
19990.12 196
19991.46 203
19992.79 215
19994.13 220
19995.46 203
19996.80 197
19998.14 189
19999.47 200
20000.81 183
20002.15 222
20003.48 221
20004.82 192
20006.16 202
20007.49 202
20008.83 219
20010.17 196
20011.50 205
20012.84 196
20014.18 198
20015.51 196
20016.85 206
20018.19 228
20019.52 191
20020.86 178
20022.20 205
20023.53 190
20024.87 206
20026.21 189
20027.55 209
20028.88 184
20030.22 202
20031.56 214
20032.90 200
20034.23 200
20035.57 190
20036.91 185
20038.25 214
20039.58 188
20040.92 182
20042.26 199
20043.60 214
20044.93 221
20046.27 214
20047.61 238
20048.95 211
20050.29 192
20051.62 202
20052.96 210
20054.30 206
20055.64 215
20056.98 219
20058.32 226
20059.65 215
20060.99 201
20062.33 208
20063.67 206
20065.01 218
20066.35 203
20067.68 212
20069.02 219
20070.36 202
20071.70 203
20073.04 209
20074.38 214
20075.72 223
20077.06 209
20078.40 203
20079.73 199
20081.07 199
20082.41 204
20083.75 218
20085.09 208
20086.43 191
20087.77 207
20089.11 220
20090.45 188
20091.79 227
20093.13 203
20094.47 219
20095.81 207
20097.15 215
20098.48 220
20099.82 207
20101.16 218
20102.50 213
20103.84 205
20105.18 207
20106.52 201
20107.86 214
20109.20 200
20110.54 216
20111.88 227
20113.22 213
20114.56 218
20115.90 220
20117.24 203
20118.58 210
20119.93 199
20121.27 206
20122.61 226
20123.95 215
20125.29 212
20126.63 209
20127.97 216
20129.31 235
20130.65 215
20131.99 209
20133.33 215
20134.67 224
20136.01 206
20137.35 210
20138.69 230
