# Supplementary material for: MALDI-TOF MS typing enables the classification of brewing yeasts of the genus Saccharomyces to major beer styles
Source: PLoS One. 2017 Aug 9;12(8):e0181694. doi: 10.1371/journal.pone.0181694 (PMC5549903; doi:10.1371/journal.pone.0181694)
Supplement: S9 File — The directory includes 90 raw files and was zipped to “.zip”; the folder has three strains with 30 spectra per strain; S1 Text explains the raw files with an example and Table 1 represents the yeast strains used within the experiment. (ZIP) [file pone.0181694.s012.zip › 25-27/30286-204-Lag-Lag-Lag-YPG-18h-E-E_2016-09-23_7_0_E9_1.dat]

1999.90 1232
2000.32 1300
2000.75 1311
2001.17 1299
2001.59 1292
2002.01 1292
2002.43 1321
2002.86 1215
2003.28 1233
2003.70 1178
2004.12 1250
2004.54 1152
2004.97 1169
2005.39 1173
2005.81 1157
2006.23 1195
2006.66 1170
2007.08 1161
2007.50 1315
2007.92 1279
2008.35 1264
2008.77 1141
2009.19 1195
2009.61 1219
2010.04 1156
2010.46 1172
2010.88 1147
2011.31 1139
2011.73 1180
2012.15 1181
2012.57 1200
2013.00 1095
2013.42 1062
2013.84 1143
2014.27 1173
2014.69 1162
2015.11 1179
2015.54 1210
2015.96 1228
2016.38 1153
2016.81 1191
2017.23 1163
2017.65 1290
2018.08 1300
2018.50 1277
2018.93 1255
2019.35 1240
2019.77 1185
2020.20 1261
2020.62 1183
2021.04 1185
2021.47 1213
2021.89 1181
2022.32 1212
2022.74 1164
2023.17 1138
2023.59 1139
2024.01 1200
2024.44 1131
2024.86 1129
2025.29 1111
2025.71 1162
2026.14 1186
2026.56 1192
2026.98 1122
2027.41 1117
2027.83 1038
2028.26 1084
2028.68 1145
2029.11 1043
2029.53 1072
2029.96 1093
2030.38 1096
2030.81 1091
2031.23 1106
2031.66 1046
2032.08 1050
2032.51 1120
2032.93 1099
2033.36 1156
2033.78 1168
2034.21 1137
2034.63 1119
2035.06 1184
2035.49 1159
2035.91 1155
2036.34 1202
2036.76 1135
2037.19 1098
2037.61 1105
2038.04 1136
2038.47 1219
2038.89 1222
2039.32 1155
2039.74 1151
2040.17 1138
2040.59 1086
2041.02 1143
2041.45 1175
2041.87 1148
2042.30 1132
2042.73 1133
2043.15 1179
2043.58 1141
2044.00 1144
2044.43 1107
2044.86 1126
2045.28 1189
2045.71 1156
2046.14 1133
2046.56 1127
2046.99 1153
2047.42 1191
2047.84 1146
2048.27 1122
2048.70 1172
2049.12 1212
2049.55 1072
2049.98 1098
2050.40 1119
2050.83 1065
2051.26 1102
2051.69 1114
2052.11 1139
2052.54 1036
2052.97 1163
2053.40 1146
2053.82 1096
2054.25 1167
2054.68 1120
2055.10 1061
2055.53 1181
2055.96 1148
2056.39 1098
2056.82 1068
2057.24 1063
2057.67 1136
2058.10 1225
2058.53 1178
2058.95 1200
2059.38 1183
2059.81 1143
2060.24 1260
2060.67 1201
2061.09 1135
2061.52 1096
2061.95 1206
2062.38 1169
2062.81 1171
2063.24 1217
2063.66 1312
2064.09 1337
2064.52 1298
2064.95 1449
2065.38 1365
2065.81 1373
2066.24 1454
2066.66 1482
2067.09 1502
2067.52 1445
2067.95 1355
2068.38 1366
2068.81 1306
2069.24 1262
2069.67 1195
2070.10 1177
2070.52 1165
2070.95 1172
2071.38 1178
2071.81 1218
2072.24 1178
2072.67 1117
2073.10 1180
2073.53 1257
2073.96 1256
2074.39 1308
2074.82 1240
2075.25 1206
2075.68 1252
2076.11 1262
2076.54 1307
2076.97 1218
2077.40 1237
2077.83 1228
2078.26 1297
2078.69 1304
2079.12 1324
2079.55 1346
2079.98 1305
2080.41 1232
2080.84 1253
2081.27 1227
2081.70 1198
2082.13 1261
2082.56 1155
2082.99 1198
2083.42 1241
2083.85 1226
2084.28 1156
2084.71 1196
2085.14 1218
2085.57 1251
2086.00 1177
2086.43 1216
2086.86 1229
2087.29 1218
2087.73 1144
2088.16 1085
2088.59 1100
2089.02 1078
2089.45 1018
2089.88 1111
2090.31 1077
2090.74 1069
2091.17 1125
2091.61 1089
2092.04 1143
2092.47 1130
2092.90 1107
2093.33 1094
2093.76 1128
2094.19 1061
2094.63 1071
2095.06 1059
2095.49 1035
2095.92 1100
2096.35 1152
2096.78 1118
2097.22 1106
2097.65 1126
2098.08 1032
2098.51 1073
2098.94 1047
2099.38 1021
2099.81 1013
2100.24 1081
2100.67 1073
2101.11 1059
2101.54 1053
2101.97 1079
2102.40 1110
2102.83 1120
2103.27 1137
2103.70 1033
2104.13 1124
2104.56 1101
2105.00 1153
2105.43 1215
2105.86 1192
2106.30 1160
2106.73 1134
2107.16 1174
2107.59 1160
2108.03 1138
2108.46 1151
2108.89 1133
2109.33 1194
2109.76 1184
2110.19 1115
2110.63 1122
2111.06 1147
2111.49 1122
2111.93 1126
2112.36 1135
2112.79 1107
2113.23 1181
2113.66 1140
2114.09 1062
2114.53 1128
2114.96 1140
2115.40 1147
2115.83 1055
2116.26 1017
2116.70 1124
2117.13 1080
2117.56 1016
2118.00 1111
2118.43 1081
2118.87 1108
2119.30 1039
2119.73 1104
2120.17 1068
2120.60 1093
2121.04 1131
2121.47 1143
2121.91 1077
2122.34 1059
2122.78 1125
2123.21 1115
2123.64 1116
2124.08 1069
2124.51 1024
2124.95 1036
2125.38 1036
2125.82 1001
2126.25 1019
2126.69 995
2127.12 1016
2127.56 1125
2127.99 1027
2128.43 1029
2128.86 1090
2129.30 1139
2129.73 1166
2130.17 1100
2130.60 1153
2131.04 1207
2131.47 1249
2131.91 1275
2132.35 1185
2132.78 1096
2133.22 1113
2133.65 1150
2134.09 1147
2134.52 1164
2134.96 1181
2135.40 1146
2135.83 1139
2136.27 1113
2136.70 1141
2137.14 1105
2137.57 1159
2138.01 1098
2138.45 1164
2138.88 1133
2139.32 1110
2139.76 1093
2140.19 1147
2140.63 1139
2141.06 1081
2141.50 1096
2141.94 1150
2142.37 1116
2142.81 1093
2143.25 1067
2143.68 1078
2144.12 1042
2144.56 1032
2144.99 1132
2145.43 1118
2145.87 1042
2146.30 1002
2146.74 1067
2147.18 1088
2147.62 1110
2148.05 1150
2148.49 1158
2148.93 1201
2149.36 1241
2149.80 1365
2150.24 1315
2150.68 1417
2151.11 1410
2151.55 1412
2151.99 1344
2152.43 1370
2152.86 1280
2153.30 1123
2153.74 1224
2154.18 1206
2154.61 1195
2155.05 1212
2155.49 1225
2155.93 1206
2156.37 1228
2156.80 1181
2157.24 1305
2157.68 1216
2158.12 1231
2158.56 1186
2158.99 1165
2159.43 1175
2159.87 1179
2160.31 1164
2160.75 1198
2161.19 1121
2161.62 1176
2162.06 1137
2162.50 1173
2162.94 1187
2163.38 1216
2163.82 1267
2164.26 1171
2164.69 1191
2165.13 1223
2165.57 1247
2166.01 1216
2166.45 1285
2166.89 1213
2167.33 1234
2167.77 1342
2168.21 1233
2168.65 1152
2169.08 1181
2169.52 1152
2169.96 1220
2170.40 1211
2170.84 1162
2171.28 1141
2171.72 1197
2172.16 1120
2172.60 1199
2173.04 1190
2173.48 1183
2173.92 1172
2174.36 1151
2174.80 1105
2175.24 1187
2175.68 1209
2176.12 1167
2176.56 1200
2177.00 1277
2177.44 1185
2177.88 1208
2178.32 1177
2178.76 1295
2179.20 1183
2179.64 1197
2180.08 1257
2180.52 1248
2180.96 1215
2181.40 1083
2181.84 1090
2182.28 1127
2182.72 1097
2183.16 1153
2183.60 1140
2184.04 1047
2184.48 1093
2184.93 1064
2185.37 1152
2185.81 1126
2186.25 1112
2186.69 1141
2187.13 1160
2187.57 1147
2188.01 1142
2188.45 1152
2188.89 1106
2189.34 1255
2189.78 1213
2190.22 1215
2190.66 1246
2191.10 1276
2191.54 1194
2191.98 1117
2192.43 1138
2192.87 1216
2193.31 1232
2193.75 1193
2194.19 1210
2194.63 1288
2195.08 1303
2195.52 1305
2195.96 1350
2196.40 1266
2196.84 1241
2197.29 1168
2197.73 1142
2198.17 1160
2198.61 1223
2199.06 1199
2199.50 1158
2199.94 1118
2200.38 1079
2200.82 1156
2201.27 1151
2201.71 1170
2202.15 1136
2202.59 1106
2203.04 1096
2203.48 1100
2203.92 1153
2204.37 1235
2204.81 1186
2205.25 1228
2205.69 1182
2206.14 1152
2206.58 1137
2207.02 1181
2207.47 1239
2207.91 1183
2208.35 1227
2208.80 1297
2209.24 1230
2209.68 1275
2210.13 1318
2210.57 1269
2211.01 1275
2211.46 1196
2211.90 1219
2212.34 1229
2212.79 1226
2213.23 1256
2213.67 1248
2214.12 1249
2214.56 1285
2215.01 1218
2215.45 1227
2215.89 1195
2216.34 1142
2216.78 1157
2217.23 1132
2217.67 1140
2218.11 1126
2218.56 1196
2219.00 1170
2219.45 1151
2219.89 1222
2220.34 1203
2220.78 1168
2221.22 1196
2221.67 1140
2222.11 1199
2222.56 1248
2223.00 1201
2223.45 1219
2223.89 1230
2224.34 1292
2224.78 1291
2225.23 1311
2225.67 1283
2226.12 1300
2226.56 1221
2227.01 1273
2227.45 1259
2227.90 1235
2228.34 1238
2228.79 1258
2229.23 1321
2229.68 1343
2230.12 1226
2230.57 1240
2231.01 1319
2231.46 1397
2231.90 1437
2232.35 1284
2232.80 1377
2233.24 1325
2233.69 1395
2234.13 1322
2234.58 1309
2235.02 1303
2235.47 1258
2235.92 1209
2236.36 1222
2236.81 1284
2237.25 1201
2237.70 1230
2238.15 1180
2238.59 1186
2239.04 1237
2239.49 1202
2239.93 1201
2240.38 1249
2240.82 1166
2241.27 1203
2241.72 1249
2242.16 1264
2242.61 1154
2243.06 1080
2243.50 1060
2243.95 1095
2244.40 1067
2244.84 1059
2245.29 1064
2245.74 1040
2246.19 1064
2246.63 1049
2247.08 1021
2247.53 1127
2247.97 1104
2248.42 1053
2248.87 1051
2249.32 1074
2249.76 1134
2250.21 1201
2250.66 1195
2251.10 1182
2251.55 1219
2252.00 1215
2252.45 1227
2252.89 1259
2253.34 1322
2253.79 1235
2254.24 1238
2254.69 1267
2255.13 1255
2255.58 1285
2256.03 1193
2256.48 1193
2256.93 1192
2257.37 1216
2257.82 1148
2258.27 1166
2258.72 1200
2259.17 1165
2259.61 1111
2260.06 1105
2260.51 1234
2260.96 1187
2261.41 1205
2261.86 1271
2262.31 1342
2262.75 1280
2263.20 1266
2263.65 1323
2264.10 1257
2264.55 1299
2265.00 1348
2265.45 1336
2265.90 1284
2266.34 1272
2266.79 1223
2267.24 1191
2267.69 1107
2268.14 1177
2268.59 1217
2269.04 1163
2269.49 1206
2269.94 1288
2270.39 1293
2270.84 1248
2271.29 1334
2271.74 1273
2272.18 1252
2272.63 1302
2273.08 1268
2273.53 1241
2273.98 1215
2274.43 1299
2274.88 1328
2275.33 1422
2275.78 1383
2276.23 1356
2276.68 1383
2277.13 1384
2277.58 1428
2278.03 1370
2278.48 1393
2278.93 1261
2279.38 1199
2279.83 1223
2280.28 1254
2280.73 1246
2281.19 1187
2281.64 1267
2282.09 1241
2282.54 1259
2282.99 1192
2283.44 1140
2283.89 1152
2284.34 1119
2284.79 1126
2285.24 1173
2285.69 1161
2286.14 1108
2286.59 1113
2287.04 1152
2287.50 1206
2287.95 1180
2288.40 1224
2288.85 1243
2289.30 1386
2289.75 1430
2290.20 1403
2290.65 1467
2291.11 1503
2291.56 1538
2292.01 1541
2292.46 1454
2292.91 1514
2293.36 1493
2293.82 1419
2294.27 1417
2294.72 1414
2295.17 1398
2295.62 1381
2296.07 1344
2296.53 1310
2296.98 1315
2297.43 1259
2297.88 1218
2298.33 1248
2298.79 1228
2299.24 1216
2299.69 1185
2300.14 1190
2300.60 1136
2301.05 1145
2301.50 1154
2301.95 1093
2302.41 1095
2302.86 1102
2303.31 1183
2303.76 1155
2304.22 1144
2304.67 1120
2305.12 1105
2305.57 1116
2306.03 1077
2306.48 1095
2306.93 1099
2307.39 1125
2307.84 1156
2308.29 1179
2308.75 1249
2309.20 1272
2309.65 1269
2310.11 1341
2310.56 1314
2311.01 1280
2311.47 1196
2311.92 1242
2312.37 1264
2312.83 1255
2313.28 1247
2313.73 1209
2314.19 1199
2314.64 1170
2315.09 1169
2315.55 1189
2316.00 1241
2316.46 1213
2316.91 1145
2317.36 1211
2317.82 1247
2318.27 1199
2318.73 1176
2319.18 1190
2319.63 1247
2320.09 1268
2320.54 1234
2321.00 1245
2321.45 1276
2321.91 1295
2322.36 1243
2322.82 1328
2323.27 1358
2323.72 1325
2324.18 1335
2324.63 1323
2325.09 1437
2325.54 1478
2326.00 1578
2326.45 1493
2326.91 1487
2327.36 1504
2327.82 1364
2328.27 1341
2328.73 1341
2329.18 1294
2329.64 1241
2330.09 1287
2330.55 1245
2331.00 1227
2331.46 1194
2331.92 1172
2332.37 1232
2332.83 1226
2333.28 1250
2333.74 1176
2334.19 1134
2334.65 1201
2335.10 1257
2335.56 1273
2336.02 1179
2336.47 1133
2336.93 1142
2337.38 1177
2337.84 1243
2338.30 1158
2338.75 1142
2339.21 1150
2339.66 1263
2340.12 1246
2340.58 1253
2341.03 1177
2341.49 1138
2341.95 1105
2342.40 1182
2342.86 1252
2343.32 1226
2343.77 1243
2344.23 1259
2344.68 1238
2345.14 1280
2345.60 1205
2346.06 1219
2346.51 1233
2346.97 1278
2347.43 1298
2347.88 1241
2348.34 1219
2348.80 1321
2349.25 1272
2349.71 1265
2350.17 1242
2350.63 1252
2351.08 1253
2351.54 1220
2352.00 1141
2352.46 1192
2352.91 1262
2353.37 1186
2353.83 1140
2354.29 1198
2354.74 1121
2355.20 1032
2355.66 1119
2356.12 1075
2356.57 1097
2357.03 1074
2357.49 1142
2357.95 1185
2358.41 1114
2358.86 1202
2359.32 1269
2359.78 1254
2360.24 1324
2360.70 1351
2361.15 1384
2361.61 1432
2362.07 1465
2362.53 1408
2362.99 1423
2363.45 1407
2363.91 1374
2364.36 1385
2364.82 1372
2365.28 1329
2365.74 1274
2366.20 1331
2366.66 1335
2367.12 1351
2367.57 1254
2368.03 1264
2368.49 1278
2368.95 1288
2369.41 1247
2369.87 1184
2370.33 1175
2370.79 1261
2371.25 1223
2371.71 1182
2372.17 1140
2372.63 1118
2373.09 1224
2373.54 1172
2374.00 1117
2374.46 1124
2374.92 1126
2375.38 1180
2375.84 1248
2376.30 1165
2376.76 1217
2377.22 1188
2377.68 1199
2378.14 1287
2378.60 1244
2379.06 1231
2379.52 1159
2379.98 1171
2380.44 1206
2380.90 1197
2381.36 1159
2381.82 1164
2382.28 1271
2382.74 1240
2383.20 1171
2383.66 1196
2384.12 1159
2384.59 1174
2385.05 1222
2385.51 1178
2385.97 1157
2386.43 1129
2386.89 1191
2387.35 1200
2387.81 1190
2388.27 1119
2388.73 1096
2389.19 1121
2389.65 1183
2390.12 1184
2390.58 1194
2391.04 1115
2391.50 1134
2391.96 1185
2392.42 1175
2392.88 1152
2393.34 1187
2393.81 1109
2394.27 1144
2394.73 1112
2395.19 1126
2395.65 1122
2396.11 1177
2396.57 1120
2397.04 1151
2397.50 1237
2397.96 1173
2398.42 1159
2398.88 1181
2399.35 1197
2399.81 1185
2400.27 1207
2400.73 1149
2401.19 1223
2401.66 1179
2402.12 1206
2402.58 1213
2403.04 1087
2403.51 1154
2403.97 1124
2404.43 1156
2404.89 1119
2405.36 1148
2405.82 1095
2406.28 1082
2406.74 1105
2407.21 1106
2407.67 1090
2408.13 1143
2408.59 1154
2409.06 1057
2409.52 1035
2409.98 1047
2410.45 1064
2410.91 1062
2411.37 1041
2411.84 1067
2412.30 1059
2412.76 1035
2413.23 1078
2413.69 1014
2414.15 1051
2414.62 1026
2415.08 1070
2415.54 1141
2416.01 1214
2416.47 1172
2416.93 1216
2417.40 1192
2417.86 1158
2418.32 1172
2418.79 1207
2419.25 1263
2419.72 1230
2420.18 1259
2420.64 1238
2421.11 1250
2421.57 1227
2422.04 1269
2422.50 1210
2422.96 1217
2423.43 1242
2423.89 1256
2424.36 1270
2424.82 1262
2425.29 1263
2425.75 1260
2426.22 1323
2426.68 1238
2427.15 1224
2427.61 1204
2428.07 1148
2428.54 1158
2429.00 1150
2429.47 1113
2429.93 1168
2430.40 1078
2430.86 1108
2431.33 1122
2431.79 1141
2432.26 1075
2432.72 1142
2433.19 1172
2433.65 1256
2434.12 1226
2434.59 1168
2435.05 1230
2435.52 1142
2435.98 1154
2436.45 1175
2436.91 1171
2437.38 1245
2437.84 1299
2438.31 1279
2438.78 1324
2439.24 1238
2439.71 1231
2440.17 1315
2440.64 1289
2441.10 1367
2441.57 1330
2442.04 1326
2442.50 1351
2442.97 1345
2443.44 1316
2443.90 1308
2444.37 1309
2444.83 1206
2445.30 1196
2445.77 1231
2446.23 1177
2446.70 1119
2447.17 1070
2447.63 1113
2448.10 1111
2448.57 1154
2449.03 1146
2449.50 1076
2449.97 1039
2450.43 1048
2450.90 1101
2451.37 1075
2451.83 1072
2452.30 1100
2452.77 1064
2453.24 1077
2453.70 1054
2454.17 1120
2454.64 984
2455.10 1051
2455.57 1083
2456.04 1048
2456.51 1027
2456.97 1041
2457.44 1111
2457.91 1113
2458.38 1093
2458.84 1134
2459.31 1081
2459.78 1117
2460.25 1097
2460.72 1113
2461.18 1080
2461.65 1056
2462.12 1109
2462.59 1101
2463.06 1153
2463.52 1143
2463.99 1122
2464.46 1150
2464.93 1201
2465.40 1186
2465.86 1161
2466.33 1094
2466.80 1144
2467.27 1125
2467.74 1125
2468.21 1069
2468.68 1049
2469.14 1125
2469.61 1160
2470.08 1179
2470.55 1159
2471.02 1234
2471.49 1261
2471.96 1200
2472.43 1189
2472.90 1185
2473.36 1192
2473.83 1165
2474.30 1161
2474.77 1103
2475.24 1103
2475.71 1084
2476.18 1139
2476.65 1148
2477.12 1193
2477.59 1121
2478.06 1155
2478.53 1163
2479.00 1175
2479.47 1148
2479.94 1204
2480.41 1169
2480.87 1171
2481.34 1258
2481.81 1223
2482.28 1135
2482.75 1096
2483.22 1187
2483.69 1062
2484.16 1019
2484.63 1057
2485.10 1109
2485.57 1095
2486.05 1095
2486.52 1086
2486.99 1140
2487.46 1115
2487.93 1169
2488.40 1166
2488.87 1200
2489.34 1161
2489.81 1150
2490.28 1162
2490.75 1054
2491.22 1093
2491.69 1090
2492.16 1118
2492.63 1071
2493.10 1105
2493.58 1096
2494.05 1128
2494.52 1135
2494.99 1118
2495.46 1116
2495.93 1109
2496.40 1070
2496.87 1112
2497.34 1130
2497.82 1132
2498.29 1088
2498.76 1088
2499.23 1086
2499.70 1027
2500.17 1052
2500.64 1034
2501.12 1029
2501.59 1054
2502.06 1088
2502.53 1029
2503.00 1053
2503.48 1109
2503.95 1077
2504.42 1021
2504.89 1031
2505.36 1170
2505.84 1120
2506.31 1171
2506.78 1112
2507.25 1070
2507.72 1133
2508.20 1158
2508.67 1096
2509.14 1144
2509.61 1132
2510.09 1155
2510.56 1181
2511.03 1135
2511.50 1217
2511.98 1195
2512.45 1194
2512.92 1209
2513.40 1200
2513.87 1256
2514.34 1219
2514.81 1205
2515.29 1206
2515.76 1141
2516.23 1172
2516.71 1125
2517.18 1103
2517.65 1172
2518.13 1176
2518.60 1188
2519.07 1214
2519.55 1202
2520.02 1127
2520.49 1220
2520.97 1230
2521.44 1172
2521.91 1164
2522.39 1094
2522.86 1053
2523.34 1080
2523.81 1113
2524.28 1218
2524.76 1162
2525.23 1198
2525.70 1207
2526.18 1154
2526.65 1153
2527.13 1090
2527.60 1225
2528.08 1226
2528.55 1261
2529.02 1230
2529.50 1182
2529.97 1179
2530.45 1178
2530.92 1174
2531.40 1185
2531.87 1144
2532.34 1113
2532.82 1118
2533.29 1132
2533.77 1109
2534.24 1198
2534.72 1162
2535.19 1160
2535.67 1143
2536.14 1115
2536.62 1175
2537.09 1186
2537.57 1168
2538.04 1120
2538.52 1170
2538.99 1148
2539.47 1183
2539.94 1102
2540.42 1090
2540.90 1168
2541.37 1145
2541.85 1113
2542.32 1142
2542.80 1122
2543.27 1116
2543.75 1082
2544.22 1118
2544.70 1093
2545.18 1083
2545.65 1107
2546.13 1160
2546.60 1216
2547.08 1221
2547.56 1182
2548.03 1262
2548.51 1186
2548.98 1195
2549.46 1226
2549.94 1247
2550.41 1297
2550.89 1274
2551.37 1237
2551.84 1276
2552.32 1275
2552.80 1227
2553.27 1281
2553.75 1199
2554.23 1245
2554.70 1267
2555.18 1284
2555.66 1308
2556.13 1241
2556.61 1204
2557.09 1262
2557.56 1239
2558.04 1221
2558.52 1176
2558.99 1212
2559.47 1272
2559.95 1263
2560.43 1192
2560.90 1137
2561.38 1169
2561.86 1141
2562.33 1124
2562.81 1054
2563.29 1108
2563.77 1096
2564.25 1062
2564.72 1018
2565.20 1049
2565.68 1023
2566.16 1026
2566.63 1040
2567.11 995
2567.59 1013
2568.07 1019
2568.55 1149
2569.02 1140
2569.50 1028
2569.98 1021
2570.46 1060
2570.94 1018
2571.41 965
2571.89 1024
2572.37 1042
2572.85 1048
2573.33 1054
2573.81 971
2574.28 1030
2574.76 1048
2575.24 1123
2575.72 1099
2576.20 1084
2576.68 998
2577.16 1069
2577.64 1054
2578.11 1099
2578.59 1091
2579.07 1081
2579.55 1075
2580.03 1057
2580.51 1077
2580.99 1102
2581.47 1061
2581.95 1038
2582.43 981
2582.91 983
2583.39 988
2583.86 960
2584.34 991
2584.82 1019
2585.30 982
2585.78 1015
2586.26 969
2586.74 981
2587.22 987
2587.70 1045
2588.18 1044
2588.66 991
2589.14 1050
2589.62 1041
2590.10 1085
2590.58 1060
2591.06 1097
2591.54 1075
2592.02 1064
2592.50 1114
2592.98 1044
2593.46 1087
2593.94 1094
2594.42 1108
2594.90 1076
2595.38 1101
2595.86 1152
2596.35 1140
2596.83 1124
2597.31 1112
2597.79 1024
2598.27 1023
2598.75 1049
2599.23 1060
2599.71 1102
2600.19 1073
2600.67 1069
2601.15 1105
2601.63 1152
2602.12 1153
2602.60 1115
2603.08 1143
2603.56 1134
2604.04 1153
2604.52 1111
2605.00 1098
2605.48 1122
2605.97 1126
2606.45 1072
2606.93 1115
2607.41 1059
2607.89 1083
2608.37 1047
2608.86 1065
2609.34 1052
2609.82 1036
2610.30 1031
2610.78 1132
2611.26 1082
2611.75 1174
2612.23 1163
2612.71 1096
2613.19 1182
2613.68 1163
2614.16 1102
2614.64 1062
2615.12 1078
2615.60 1089
2616.09 1096
2616.57 1090
2617.05 1049
2617.53 1060
2618.02 1074
2618.50 1067
2618.98 993
2619.46 1000
2619.95 1047
2620.43 1032
2620.91 1016
2621.40 1020
2621.88 1047
2622.36 1093
2622.85 1096
2623.33 1077
2623.81 1042
2624.29 1029
2624.78 1013
2625.26 1008
2625.74 1053
2626.23 1072
2626.71 1051
2627.19 1089
2627.68 1090
2628.16 1015
2628.64 1059
2629.13 1083
2629.61 1125
2630.10 1080
2630.58 1096
2631.06 1160
2631.55 1192
2632.03 1085
2632.51 1042
2633.00 1113
2633.48 1121
2633.97 1162
2634.45 1178
2634.94 1115
2635.42 1050
2635.90 1034
2636.39 1067
2636.87 1052
2637.36 1099
2637.84 1061
2638.33 981
2638.81 1018
2639.29 1090
2639.78 1070
2640.26 1032
2640.75 1021
2641.23 1116
2641.72 1128
2642.20 1143
2642.69 1092
2643.17 1044
2643.66 1084
2644.14 1082
2644.63 1030
2645.11 1024
2645.60 1027
2646.08 1011
2646.57 1096
2647.05 1047
2647.54 1049
2648.02 1091
2648.51 1107
2648.99 1109
2649.48 1151
2649.97 1120
2650.45 1072
2650.94 1045
2651.42 1126
2651.91 1095
2652.39 1094
2652.88 1136
2653.37 1123
2653.85 1147
2654.34 1141
2654.82 1273
2655.31 1216
2655.80 1172
2656.28 1227
2656.77 1232
2657.25 1184
2657.74 1168
2658.23 1185
2658.71 1104
2659.20 1101
2659.69 1071
2660.17 1107
2660.66 1090
2661.14 1027
2661.63 1029
2662.12 1003
2662.60 1013
2663.09 1020
2663.58 1023
2664.06 1045
2664.55 1042
2665.04 1025
2665.53 1013
2666.01 1023
2666.50 1109
2666.99 1138
2667.47 1093
2667.96 1104
2668.45 1083
2668.94 1101
2669.42 1083
2669.91 1136
2670.40 1180
2670.88 1176
2671.37 1127
2671.86 1230
2672.35 1223
2672.83 1286
2673.32 1290
2673.81 1326
2674.30 1364
2674.79 1273
2675.27 1308
2675.76 1274
2676.25 1315
2676.74 1322
2677.23 1326
2677.71 1246
2678.20 1226
2678.69 1109
2679.18 1193
2679.67 1190
2680.15 1162
2680.64 1131
2681.13 1232
2681.62 1184
2682.11 1201
2682.60 1134
2683.08 1158
2683.57 1153
2684.06 1054
2684.55 1128
2685.04 1126
2685.53 1112
2686.02 1102
2686.51 1119
2686.99 1099
2687.48 1095
2687.97 1066
2688.46 1095
2688.95 1111
2689.44 1100
2689.93 1154
2690.42 1027
2690.91 1090
2691.40 1071
2691.89 1038
2692.38 1042
2692.87 1070
2693.35 1024
2693.84 1037
2694.33 1105
2694.82 1134
2695.31 1133
2695.80 1118
2696.29 1139
2696.78 1085
2697.27 1114
2697.76 1057
2698.25 1061
2698.74 1070
2699.23 1100
2699.72 1133
2700.21 1101
2700.70 1097
2701.19 1055
2701.68 1002
2702.17 1178
2702.66 1129
2703.15 1099
2703.64 1102
2704.13 1108
2704.62 1204
2705.12 1174
2705.61 1087
2706.10 1092
2706.59 1062
2707.08 1052
2707.57 1062
2708.06 1014
2708.55 1067
2709.04 1130
2709.53 1028
2710.02 1041
2710.51 1063
2711.01 1070
2711.50 1076
2711.99 1023
2712.48 1043
2712.97 1084
2713.46 1064
2713.95 999
2714.44 1043
2714.94 1036
2715.43 1028
2715.92 1035
2716.41 976
2716.90 1011
2717.39 915
2717.89 1036
2718.38 1034
2718.87 996
2719.36 1019
2719.85 1020
2720.34 1042
2720.84 1062
2721.33 1063
2721.82 1090
2722.31 1098
2722.80 1122
2723.30 1094
2723.79 1089
2724.28 1097
2724.77 1068
2725.27 1070
2725.76 1076
2726.25 1011
2726.74 1016
2727.24 1012
2727.73 970
2728.22 1011
2728.71 991
2729.21 1114
2729.70 1094
2730.19 1027
2730.69 1083
2731.18 1072
2731.67 1122
2732.16 1056
2732.66 1067
2733.15 1039
2733.64 1000
2734.14 1053
2734.63 1017
2735.12 1045
2735.62 1079
2736.11 1131
2736.60 1088
2737.10 1067
2737.59 1076
2738.08 1132
2738.58 1102
2739.07 1070
2739.56 1080
2740.06 1076
2740.55 1077
2741.05 1106
2741.54 1097
2742.03 1094
2742.53 1088
2743.02 994
2743.52 1060
2744.01 1054
2744.50 1032
2745.00 1113
2745.49 1066
2745.99 1046
2746.48 1089
2746.97 1041
2747.47 1017
2747.96 1094
2748.46 1115
2748.95 1040
2749.45 1035
2749.94 960
2750.44 1034
2750.93 1031
2751.43 1059
2751.92 973
2752.42 1027
2752.91 1103
2753.41 1084
2753.90 1050
2754.40 1022
2754.89 1091
2755.39 988
2755.88 1025
2756.38 1007
2756.87 1130
2757.37 1036
2757.86 1016
2758.36 1036
2758.85 1028
2759.35 998
2759.84 1022
2760.34 1024
2760.83 1058
2761.33 1059
2761.83 994
2762.32 1098
2762.82 1095
2763.31 1068
2763.81 1114
2764.30 1006
2764.80 1007
2765.30 1023
2765.79 1038
2766.29 1060
2766.78 977
2767.28 1003
2767.78 1012
2768.27 1073
2768.77 1050
2769.27 1069
2769.76 1014
2770.26 1020
2770.76 1080
2771.25 1027
2771.75 1038
2772.24 1016
2772.74 1003
2773.24 1075
2773.73 1116
2774.23 1095
2774.73 1037
2775.23 1066
2775.72 1149
2776.22 1049
2776.72 1126
2777.21 1134
2777.71 1142
2778.21 1115
2778.70 1111
2779.20 1146
2779.70 1109
2780.20 1145
2780.69 1159
2781.19 1142
2781.69 1068
2782.19 1038
2782.68 1028
2783.18 1057
2783.68 1010
2784.18 1049
2784.67 1106
2785.17 1028
2785.67 984
2786.17 1068
2786.67 1128
2787.16 1055
2787.66 1085
2788.16 1144
2788.66 1239
2789.16 1232
2789.65 1226
2790.15 1225
2790.65 1205
2791.15 1208
2791.65 1173
2792.15 1171
2792.64 1145
2793.14 1165
2793.64 1094
2794.14 1064
2794.64 1095
2795.14 1169
2795.64 1146
2796.13 1199
2796.63 1272
2797.13 1201
2797.63 1292
2798.13 1300
2798.63 1311
2799.13 1267
2799.63 1235
2800.13 1179
2800.62 1156
2801.12 1157
2801.62 1181
2802.12 1094
2802.62 1032
2803.12 980
2803.62 1032
2804.12 1063
2804.62 1087
2805.12 1081
2805.62 1038
2806.12 1089
2806.62 1144
2807.12 1131
2807.62 1178
2808.12 1132
2808.62 1184
2809.12 1261
2809.62 1278
2810.12 1345
2810.62 1306
2811.12 1362
2811.62 1462
2812.12 1551
2812.62 1496
2813.12 1569
2813.62 1657
2814.12 1697
2814.62 1609
2815.12 1579
2815.62 1573
2816.12 1530
2816.62 1441
2817.12 1325
2817.62 1275
2818.12 1247
2818.62 1251
2819.12 1174
2819.63 1131
2820.13 1071
2820.63 1057
2821.13 1028
2821.63 1001
2822.13 1044
2822.63 1040
2823.13 1036
2823.63 1077
2824.13 1074
2824.64 1052
2825.14 1089
2825.64 1087
2826.14 1030
2826.64 1015
2827.14 1058
2827.64 1065
2828.15 1093
2828.65 1073
2829.15 1116
2829.65 1046
2830.15 1019
2830.65 1045
2831.16 1025
2831.66 1051
2832.16 1062
2832.66 1047
2833.16 1047
2833.67 1072
2834.17 1026
2834.67 1091
2835.17 1132
2835.68 1147
2836.18 1154
2836.68 1133
2837.18 1112
2837.68 1113
2838.19 1121
2838.69 1169
2839.19 1142
2839.70 1147
2840.20 1138
2840.70 1176
2841.20 1178
2841.71 1161
2842.21 1134
2842.71 1098
2843.21 1143
2843.72 1134
2844.22 1131
2844.72 1092
2845.23 1098
2845.73 1122
2846.23 1113
2846.74 1107
2847.24 1144
2847.74 1188
2848.25 1223
2848.75 1228
2849.25 1234
2849.76 1293
2850.26 1265
2850.76 1315
2851.27 1334
2851.77 1289
2852.28 1291
2852.78 1195
2853.28 1131
2853.79 1145
2854.29 1208
2854.79 1094
2855.30 1067
2855.80 1127
2856.31 1123
2856.81 1138
2857.31 1155
2857.82 1203
2858.32 1183
2858.83 1256
2859.33 1221
2859.84 1229
2860.34 1256
2860.85 1190
2861.35 1266
2861.85 1246
2862.36 1159
2862.86 1185
2863.37 1168
2863.87 1130
2864.38 1082
2864.88 1100
2865.39 1061
2865.89 1107
2866.40 1116
2866.90 1015
2867.41 1014
2867.91 1014
2868.42 1055
2868.92 960
2869.43 1014
2869.93 1083
2870.44 1088
2870.94 1076
2871.45 1129
2871.96 1141
2872.46 1108
2872.97 1136
2873.47 1158
2873.98 1176
2874.48 1140
2874.99 1114
2875.49 1163
2876.00 1111
2876.51 1180
2877.01 1179
2877.52 1145
2878.02 1091
2878.53 1086
2879.04 1127
2879.54 1081
2880.05 1151
2880.55 1121
2881.06 1066
2881.57 1156
2882.07 1148
2882.58 1111
2883.09 1129
2883.59 1203
2884.10 1243
2884.61 1199
2885.11 1139
2885.62 1225
2886.13 1148
2886.63 1226
2887.14 1259
2887.65 1281
2888.15 1309
2888.66 1286
2889.17 1332
2889.67 1310
2890.18 1229
2890.69 1198
2891.20 1190
2891.70 1192
2892.21 1161
2892.72 1133
2893.22 1114
2893.73 1205
2894.24 1279
2894.75 1163
2895.25 1219
2895.76 1229
2896.27 1206
2896.78 1208
2897.29 1253
2897.79 1253
2898.30 1218
2898.81 1210
2899.32 1168
2899.82 1257
2900.33 1205
2900.84 1176
2901.35 1200
2901.86 1197
2902.36 1219
2902.87 1201
2903.38 1163
2903.89 1165
2904.40 1147
2904.91 1143
2905.41 1187
2905.92 1176
2906.43 1223
2906.94 1274
2907.45 1155
2907.96 1173
2908.47 1160
2908.97 1097
2909.48 1094
2909.99 1170
2910.50 1163
2911.01 1132
2911.52 1090
2912.03 1102
2912.54 1101
2913.05 1136
2913.55 1109
2914.06 1113
2914.57 1091
2915.08 1059
2915.59 1098
2916.10 1100
2916.61 1052
2917.12 1070
2917.63 1095
2918.14 1081
2918.65 1196
2919.16 1102
2919.67 1165
2920.18 1177
2920.69 1154
2921.20 1203
2921.71 1180
2922.22 1248
2922.73 1314
2923.24 1271
2923.75 1274
2924.26 1287
2924.77 1355
2925.28 1407
2925.79 1377
2926.30 1418
2926.81 1415
2927.32 1386
2927.83 1286
2928.34 1262
2928.85 1252
2929.36 1251
2929.87 1240
2930.38 1130
2930.89 1174
2931.40 1177
2931.91 1110
2932.42 1090
2932.93 1050
2933.45 1063
2933.96 1045
2934.47 1011
2934.98 1106
2935.49 1065
2936.00 1088
2936.51 1174
2937.02 1197
2937.53 1226
2938.04 1275
2938.56 1326
2939.07 1508
2939.58 1563
2940.09 1732
2940.60 1855
2941.11 2040
2941.62 2085
2942.14 2276
2942.65 2306
2943.16 2293
2943.67 2196
2944.18 2155
2944.70 2003
2945.21 1868
2945.72 1713
2946.23 1554
2946.74 1553
2947.26 1522
2947.77 1433
2948.28 1371
2948.79 1317
2949.30 1328
2949.82 1234
2950.33 1092
2950.84 1187
2951.35 1155
2951.87 1192
2952.38 1107
2952.89 1067
2953.40 1133
2953.92 1141
2954.43 1078
2954.94 1005
2955.45 1015
2955.97 978
2956.48 1070
2956.99 1153
2957.51 1131
2958.02 1116
2958.53 1086
2959.04 1099
2959.56 1064
2960.07 1124
2960.58 1141
2961.10 1078
2961.61 1151
2962.12 1216
2962.64 1113
2963.15 1156
2963.66 1232
2964.18 1243
2964.69 1185
2965.21 1183
2965.72 1165
2966.23 1179
2966.75 1129
2967.26 1160
2967.77 1222
2968.29 1213
2968.80 1137
2969.32 1141
2969.83 1131
2970.34 1159
2970.86 1182
2971.37 1121
2971.89 1153
2972.40 1160
2972.91 1113
2973.43 1127
2973.94 1170
2974.46 1055
2974.97 1099
2975.49 1114
2976.00 1158
2976.52 1166
2977.03 1122
2977.55 1126
2978.06 1133
2978.57 1180
2979.09 1170
2979.60 1255
2980.12 1257
2980.63 1316
2981.15 1323
2981.66 1363
2982.18 1296
2982.69 1307
2983.21 1283
2983.73 1240
2984.24 1333
2984.76 1282
2985.27 1288
2985.79 1195
2986.30 1261
2986.82 1314
2987.33 1291
2987.85 1305
2988.36 1340
2988.88 1368
2989.40 1317
2989.91 1277
2990.43 1317
2990.94 1332
2991.46 1297
2991.97 1288
2992.49 1307
2993.01 1271
2993.52 1185
2994.04 1280
2994.55 1253
2995.07 1301
2995.59 1353
2996.10 1442
2996.62 1454
2997.14 1405
2997.65 1414
2998.17 1542
2998.69 1602
2999.20 1670
2999.72 1739
3000.24 1644
3000.75 1647
3001.27 1684
3001.79 1809
3002.30 1899
3002.82 2201
3003.34 2315
3003.85 2770
3004.37 3142
3004.89 3224
3005.40 3582
3005.92 3567
3006.44 3702
3006.96 3557
3007.47 3285
3007.99 3084
3008.51 2793
3009.03 2352
3009.54 2053
3010.06 1967
3010.58 1737
3011.10 1463
3011.61 1472
3012.13 1356
3012.65 1396
3013.17 1362
3013.68 1377
3014.20 1297
3014.72 1310
3015.24 1249
3015.76 1315
3016.27 1302
3016.79 1353
3017.31 1339
3017.83 1410
3018.35 1303
3018.86 1373
3019.38 1377
3019.90 1300
3020.42 1309
3020.94 1374
3021.46 1318
3021.97 1334
3022.49 1373
3023.01 1434
3023.53 1489
3024.05 1464
3024.57 1446
3025.09 1520
3025.61 1617
3026.12 1523
3026.64 1448
3027.16 1374
3027.68 1296
3028.20 1281
3028.72 1272
3029.24 1180
3029.76 1258
3030.28 1216
3030.80 1100
3031.32 1167
3031.84 1182
3032.35 1222
3032.87 1210
3033.39 1114
3033.91 1105
3034.43 1163
3034.95 1173
3035.47 1213
3035.99 1245
3036.51 1259
3037.03 1235
3037.55 1165
3038.07 1234
3038.59 1224
3039.11 1198
3039.63 1169
3040.15 1105
3040.67 1180
3041.19 1187
3041.71 1146
3042.23 1149
3042.75 1180
3043.27 1138
3043.79 1112
3044.31 1176
3044.83 1212
3045.35 1206
3045.87 1236
3046.40 1227
3046.92 1166
3047.44 1189
3047.96 1166
3048.48 1223
3049.00 1222
3049.52 1237
3050.04 1120
3050.56 1137
3051.08 1110
3051.60 1126
3052.12 1023
3052.65 1107
3053.17 1063
3053.69 1052
3054.21 1034
3054.73 1027
3055.25 971
3055.77 1048
3056.30 1068
3056.82 1089
3057.34 1143
3057.86 1135
3058.38 1147
3058.90 1090
3059.42 1120
3059.95 1086
3060.47 1116
3060.99 1121
3061.51 1194
3062.03 1193
3062.56 1167
3063.08 1138
3063.60 1187
3064.12 1233
3064.64 1138
3065.17 1154
3065.69 1136
3066.21 1205
3066.73 1268
3067.26 1244
3067.78 1214
3068.30 1227
3068.82 1194
3069.35 1111
3069.87 1174
3070.39 1151
3070.91 1167
3071.44 1136
3071.96 1164
3072.48 1168
3073.01 1219
3073.53 1210
3074.05 1162
3074.57 1106
3075.10 1165
3075.62 1279
3076.14 1259
3076.67 1228
3077.19 1267
3077.71 1321
3078.24 1313
3078.76 1330
3079.28 1351
3079.81 1351
3080.33 1352
3080.85 1404
3081.38 1434
3081.90 1469
3082.42 1424
3082.95 1403
3083.47 1360
3084.00 1431
3084.52 1380
3085.04 1388
3085.57 1445
3086.09 1350
3086.62 1320
3087.14 1296
3087.66 1263
3088.19 1280
3088.71 1298
3089.24 1280
3089.76 1340
3090.29 1224
3090.81 1209
3091.33 1217
3091.86 1282
3092.38 1260
3092.91 1252
3093.43 1342
3093.96 1308
3094.48 1377
3095.01 1449
3095.53 1539
3096.06 1518
3096.58 1538
3097.11 1562
3097.63 1582
3098.16 1630
3098.68 1668
3099.21 1828
3099.73 1967
3100.26 2110
3100.78 2447
3101.31 3043
3101.83 3645
3102.36 4445
3102.88 5217
3103.41 5689
3103.93 6052
3104.46 6090
3104.99 5704
3105.51 5483
3106.04 4930
3106.56 4160
3107.09 3445
3107.61 2733
3108.14 2369
3108.67 2093
3109.19 1939
3109.72 1839
3110.24 1750
3110.77 1678
3111.30 1764
3111.82 1688
3112.35 1728
3112.87 1755
3113.40 1617
3113.93 1652
3114.45 1603
3114.98 1570
3115.51 1525
3116.03 1469
3116.56 1438
3117.09 1400
3117.61 1386
3118.14 1336
3118.67 1321
3119.19 1362
3119.72 1417
3120.25 1454
3120.77 1599
3121.30 1776
3121.83 1871
3122.35 1871
3122.88 1942
3123.41 1946
3123.94 1895
3124.46 1753
3124.99 1726
3125.52 1666
3126.05 1624
3126.57 1502
3127.10 1560
3127.63 1482
3128.16 1467
3128.68 1495
3129.21 1431
3129.74 1433
3130.27 1428
3130.79 1370
3131.32 1341
3131.85 1295
3132.38 1369
3132.91 1394
3133.43 1252
3133.96 1308
3134.49 1310
3135.02 1276
3135.55 1364
3136.07 1332
3136.60 1380
3137.13 1331
3137.66 1272
3138.19 1218
3138.72 1243
3139.24 1305
3139.77 1225
3140.30 1269
3140.83 1224
3141.36 1200
3141.89 1120
3142.42 1210
3142.95 1164
3143.47 1158
3144.00 1138
3144.53 1229
3145.06 1239
3145.59 1180
3146.12 1181
3146.65 1274
3147.18 1238
3147.71 1225
3148.24 1233
3148.76 1323
3149.29 1311
3149.82 1329
3150.35 1223
3150.88 1251
3151.41 1256
3151.94 1231
3152.47 1201
3153.00 1162
3153.53 1196
3154.06 1194
3154.59 1156
3155.12 1203
3155.65 1232
3156.18 1221
3156.71 1176
3157.24 1157
3157.77 1267
3158.30 1194
3158.83 1162
3159.36 1189
3159.89 1219
3160.42 1221
3160.95 1289
3161.48 1327
3162.01 1257
3162.54 1187
3163.07 1178
3163.60 1230
3164.13 1234
3164.66 1205
3165.20 1256
3165.73 1177
3166.26 1170
3166.79 1209
3167.32 1150
3167.85 1092
3168.38 1143
3168.91 1126
3169.44 1109
3169.97 1168
3170.50 1089
3171.04 1101
3171.57 1199
3172.10 1211
3172.63 1218
3173.16 1244
3173.69 1305
3174.22 1262
3174.75 1301
3175.29 1310
3175.82 1290
3176.35 1268
3176.88 1262
3177.41 1302
3177.94 1251
3178.48 1196
3179.01 1201
3179.54 1205
3180.07 1153
3180.60 1179
3181.14 1115
3181.67 1131
3182.20 1077
3182.73 1106
3183.26 1097
3183.80 1071
3184.33 1069
3184.86 1093
3185.39 1102
3185.93 1030
3186.46 1073
3186.99 1075
3187.52 1067
3188.06 1060
3188.59 1059
3189.12 1102
3189.65 1052
3190.19 1157
3190.72 1125
3191.25 1109
3191.79 1104
3192.32 1083
3192.85 1113
3193.38 1092
3193.92 1101
3194.45 1144
3194.98 1093
3195.52 1050
3196.05 1153
3196.58 1161
3197.12 1129
3197.65 1161
3198.18 1202
3198.72 1159
3199.25 1075
3199.78 1156
3200.32 1175
3200.85 1105
3201.39 1104
3201.92 1141
3202.45 1126
3202.99 1078
3203.52 1088
3204.05 1065
3204.59 1098
3205.12 1091
3205.66 1083
3206.19 1043
3206.72 1167
3207.26 1197
3207.79 1212
3208.33 1332
3208.86 1396
3209.40 1454
3209.93 1470
3210.47 1497
3211.00 1585
3211.53 1544
3212.07 1541
3212.60 1452
3213.14 1511
3213.67 1512
3214.21 1340
3214.74 1332
3215.28 1319
3215.81 1250
3216.35 1193
3216.88 1185
3217.42 1104
3217.95 1123
3218.49 1061
3219.02 1105
3219.56 1114
3220.09 1126
3220.63 1001
3221.16 1006
3221.70 1059
3222.23 1064
3222.77 1065
3223.31 1067
3223.84 1210
3224.38 1200
3224.91 1269
3225.45 1310
3225.98 1253
3226.52 1214
3227.06 1203
3227.59 1238
3228.13 1223
3228.66 1145
3229.20 1162
3229.74 1144
3230.27 1076
3230.81 1159
3231.34 1127
3231.88 1140
3232.42 1144
3232.95 1152
3233.49 1240
3234.03 1179
3234.56 1219
3235.10 1206
3235.64 1215
3236.17 1228
3236.71 1293
3237.25 1273
3237.78 1277
3238.32 1255
3238.86 1297
3239.39 1339
3239.93 1264
3240.47 1252
3241.00 1267
3241.54 1276
3242.08 1291
3242.61 1284
3243.15 1238
3243.69 1302
3244.23 1303
3244.76 1236
3245.30 1232
3245.84 1209
3246.38 1294
3246.91 1312
3247.45 1325
3247.99 1270
3248.53 1296
3249.06 1425
3249.60 1575
3250.14 1671
3250.68 1706
3251.21 1824
3251.75 2032
3252.29 2282
3252.83 2425
3253.37 2680
3253.90 2783
3254.44 2767
3254.98 2607
3255.52 2630
3256.06 2532
3256.60 2251
3257.13 2071
3257.67 1860
3258.21 1770
3258.75 1718
3259.29 1659
3259.83 1519
3260.36 1627
3260.90 1681
3261.44 1831
3261.98 1802
3262.52 1900
3263.06 2094
3263.60 2145
3264.14 2012
3264.68 2076
3265.21 1951
3265.75 1872
3266.29 1861
3266.83 1923
3267.37 1942
3267.91 1847
3268.45 1684
3268.99 1701
3269.53 1708
3270.07 1497
3270.61 1498
3271.15 1563
3271.69 1486
3272.23 1522
3272.76 1480
3273.30 1437
3273.84 1431
3274.38 1479
3274.92 1411
3275.46 1331
3276.00 1322
3276.54 1381
3277.08 1338
3277.62 1316
3278.16 1368
3278.70 1362
3279.24 1351
3279.78 1332
3280.32 1368
3280.86 1453
3281.41 1390
3281.95 1352
3282.49 1279
3283.03 1310
3283.57 1356
3284.11 1414
3284.65 1428
3285.19 1414
3285.73 1363
3286.27 1427
3286.81 1423
3287.35 1387
3287.89 1469
3288.43 1444
3288.97 1388
3289.52 1304
3290.06 1419
3290.60 1429
3291.14 1478
3291.68 1544
3292.22 1594
3292.76 1591
3293.30 1661
3293.85 1771
3294.39 1800
3294.93 1925
3295.47 2024
3296.01 2150
3296.55 2066
3297.09 2177
3297.64 2201
3298.18 2158
3298.72 2104
3299.26 2036
3299.80 1940
3300.34 1895
3300.89 1684
3301.43 1732
3301.97 1652
3302.51 1677
3303.06 1614
3303.60 1613
3304.14 1677
3304.68 1653
3305.22 1647
3305.77 1598
3306.31 1586
3306.85 1623
3307.39 1632
3307.94 1704
3308.48 1688
3309.02 1729
3309.56 1788
3310.11 1867
3310.65 1978
3311.19 1921
3311.74 1902
3312.28 1918
3312.82 1876
3313.36 1887
3313.91 1846
3314.45 1787
3314.99 1804
3315.54 1918
3316.08 1875
3316.62 2026
3317.17 2108
3317.71 2304
3318.25 2445
3318.80 2454
3319.34 2555
3319.88 2533
3320.43 2543
3320.97 2726
3321.51 2722
3322.06 2571
3322.60 2396
3323.14 2193
3323.69 2139
3324.23 1979
3324.78 1927
3325.32 1870
3325.86 1858
3326.41 1865
3326.95 1903
3327.50 1849
3328.04 1751
3328.59 1796
3329.13 1767
3329.67 1749
3330.22 1756
3330.76 1929
3331.31 2054
3331.85 2179
3332.40 2464
3332.94 3109
3333.49 3707
3334.03 4646
3334.57 5359
3335.12 6306
3335.66 7274
3336.21 8069
3336.75 8351
3337.30 8493
3337.84 8127
3338.39 7672
3338.93 6956
3339.48 6149
3340.02 5326
3340.57 4495
3341.11 3853
3341.66 3208
3342.20 2709
3342.75 2488
3343.30 2090
3343.84 1914
3344.39 1849
3344.93 1704
3345.48 1708
3346.02 1676
3346.57 1608
3347.11 1594
3347.66 1592
3348.21 1615
3348.75 1619
3349.30 1664
3349.84 1664
3350.39 1579
3350.94 1618
3351.48 1683
3352.03 1557
3352.57 1583
3353.12 1635
3353.67 1518
3354.21 1542
3354.76 1549
3355.31 1599
3355.85 1553
3356.40 1518
3356.95 1526
3357.49 1499
3358.04 1555
3358.59 1499
3359.13 1421
3359.68 1353
3360.23 1348
3360.77 1372
3361.32 1365
3361.87 1333
3362.41 1360
3362.96 1407
3363.51 1393
3364.05 1401
3364.60 1413
3365.15 1419
3365.70 1414
3366.24 1346
3366.79 1343
3367.34 1374
3367.89 1353
3368.43 1342
3368.98 1283
3369.53 1331
3370.08 1434
3370.62 1463
3371.17 1479
3371.72 1533
3372.27 1669
3372.81 1853
3373.36 1886
3373.91 1976
3374.46 2169
3375.01 2150
3375.55 2152
3376.10 2060
3376.65 2013
3377.20 1944
3377.75 1815
3378.30 1700
3378.84 1556
3379.39 1431
3379.94 1365
3380.49 1399
3381.04 1302
3381.59 1231
3382.13 1267
3382.68 1291
3383.23 1233
3383.78 1206
3384.33 1180
3384.88 1180
3385.43 1141
3385.98 1157
3386.52 1175
3387.07 1165
3387.62 1196
3388.17 1226
3388.72 1110
3389.27 1186
3389.82 1222
3390.37 1154
3390.92 1190
3391.47 1165
3392.02 1138
3392.57 1227
3393.12 1240
3393.66 1199
3394.21 1163
3394.76 1232
3395.31 1247
3395.86 1232
3396.41 1182
3396.96 1253
3397.51 1329
3398.06 1234
3398.61 1254
3399.16 1320
3399.71 1239
3400.26 1298
3400.81 1234
3401.36 1196
3401.91 1239
3402.46 1200
3403.01 1179
3403.56 1216
3404.11 1208
3404.66 1175
3405.21 1160
3405.77 1137
3406.32 1117
3406.87 1231
3407.42 1182
3407.97 1180
3408.52 1208
3409.07 1198
3409.62 1229
3410.17 1286
3410.72 1363
3411.27 1331
3411.82 1351
3412.37 1487
3412.93 1384
3413.48 1448
3414.03 1372
3414.58 1396
3415.13 1388
3415.68 1435
3416.23 1417
3416.78 1390
3417.34 1373
3417.89 1463
3418.44 1520
3418.99 1558
3419.54 1485
3420.09 1575
3420.65 1461
3421.20 1396
3421.75 1402
3422.30 1370
3422.85 1378
3423.40 1365
3423.96 1359
3424.51 1344
3425.06 1330
3425.61 1232
3426.17 1344
3426.72 1335
3427.27 1247
3427.82 1179
3428.37 1098
3428.93 1104
3429.48 1076
3430.03 1070
3430.58 1124
3431.14 1194
3431.69 1131
3432.24 1079
3432.79 1150
3433.35 1136
3433.90 1132
3434.45 1126
3435.01 1142
3435.56 1108
3436.11 1170
3436.66 1151
3437.22 1222
3437.77 1243
3438.32 1249
3438.88 1228
3439.43 1272
3439.98 1264
3440.54 1256
3441.09 1269
3441.64 1226
3442.20 1189
3442.75 1115
3443.30 1168
3443.86 1063
3444.41 1126
3444.96 1106
3445.52 1169
3446.07 1097
3446.63 1125
3447.18 1079
3447.73 1059
3448.29 1081
3448.84 1064
3449.40 1091
3449.95 1054
3450.50 1060
3451.06 1098
3451.61 1055
3452.17 1071
3452.72 1060
3453.27 1020
3453.83 1050
3454.38 1028
3454.94 1049
3455.49 1044
3456.05 1059
3456.60 1068
3457.16 1092
3457.71 1081
3458.27 1112
3458.82 1051
3459.38 1048
3459.93 1007
3460.49 1059
3461.04 1140
3461.60 1133
3462.15 1082
3462.71 1094
3463.26 1153
3463.82 1143
3464.37 1168
3464.93 1163
3465.48 1148
3466.04 1151
3466.59 1154
3467.15 1172
3467.70 1209
3468.26 1173
3468.81 1044
3469.37 1148
3469.93 1196
3470.48 1170
3471.04 1210
3471.59 1185
3472.15 1235
3472.70 1250
3473.26 1236
3473.82 1243
3474.37 1233
3474.93 1230
3475.48 1189
3476.04 1179
3476.60 1288
3477.15 1267
3477.71 1282
3478.27 1174
3478.82 1251
3479.38 1286
3479.93 1335
3480.49 1312
3481.05 1269
3481.60 1251
3482.16 1308
3482.72 1312
3483.27 1296
3483.83 1318
3484.39 1360
3484.95 1461
3485.50 1396
3486.06 1427
3486.62 1543
3487.17 1589
3487.73 1635
3488.29 1801
3488.84 1895
3489.40 2183
3489.96 2508
3490.52 3039
3491.07 3648
3491.63 4312
3492.19 4777
3492.75 5130
3493.30 5216
3493.86 5134
3494.42 4725
3494.98 4380
3495.53 3775
3496.09 3250
3496.65 2834
3497.21 2467
3497.77 2094
3498.32 1930
3498.88 1928
3499.44 1731
3500.00 1857
3500.56 1824
3501.11 1921
3501.67 2077
3502.23 2285
3502.79 2483
3503.35 2799
3503.91 3192
3504.46 3549
3505.02 3745
3505.58 4012
3506.14 3908
3506.70 4056
3507.26 3969
3507.81 3667
3508.37 3443
3508.93 3107
3509.49 2805
3510.05 2605
3510.61 2400
3511.17 2320
3511.73 2312
3512.29 2127
3512.85 1981
3513.40 1918
3513.96 1739
3514.52 1711
3515.08 1730
3515.64 1573
3516.20 1475
3516.76 1425
3517.32 1352
3517.88 1336
3518.44 1373
3519.00 1387
3519.56 1358
3520.12 1347
3520.68 1337
3521.24 1367
3521.80 1397
3522.36 1408
3522.92 1411
3523.48 1358
3524.04 1376
3524.60 1384
3525.16 1401
3525.72 1386
3526.28 1352
3526.84 1371
3527.40 1365
3527.96 1334
3528.52 1307
3529.08 1331
3529.64 1381
3530.20 1405
3530.76 1483
3531.32 1398
3531.88 1396
3532.44 1405
3533.00 1413
3533.56 1417
3534.12 1401
3534.68 1498
3535.25 1412
3535.81 1342
3536.37 1377
3536.93 1424
3537.49 1387
3538.05 1378
3538.61 1355
3539.17 1298
3539.73 1272
3540.30 1356
3540.86 1327
3541.42 1378
3541.98 1459
3542.54 1491
3543.10 1517
3543.66 1547
3544.23 1564
3544.79 1560
3545.35 1518
3545.91 1605
3546.47 1510
3547.03 1476
3547.60 1376
3548.16 1393
3548.72 1371
3549.28 1325
3549.84 1294
3550.41 1215
3550.97 1227
3551.53 1350
3552.09 1281
3552.65 1196
3553.22 1139
3553.78 1133
3554.34 1112
3554.90 1135
3555.47 1112
3556.03 1184
3556.59 1225
3557.15 1182
3557.72 1143
3558.28 1199
3558.84 1245
3559.41 1184
3559.97 1154
3560.53 1241
3561.09 1231
3561.66 1180
3562.22 1176
3562.78 1218
3563.35 1241
3563.91 1237
3564.47 1250
3565.04 1273
3565.60 1379
3566.16 1378
3566.73 1333
3567.29 1318
3567.85 1304
3568.42 1255
3568.98 1256
3569.54 1261
3570.11 1190
3570.67 1173
3571.23 1254
3571.80 1225
3572.36 1142
3572.93 1202
3573.49 1275
3574.05 1296
3574.62 1350
3575.18 1495
3575.75 1603
3576.31 1729
3576.87 1953
3577.44 2033
3578.00 2083
3578.57 2127
3579.13 2109
3579.70 2061
3580.26 1985
3580.82 1810
3581.39 1770
3581.95 1714
3582.52 1574
3583.08 1366
3583.65 1315
3584.21 1310
3584.78 1211
3585.34 1177
3585.91 1190
3586.47 1116
3587.04 1059
3587.60 1116
3588.17 1132
3588.73 1067
3589.30 1130
3589.86 1057
3590.43 1018
3590.99 982
3591.56 1034
3592.12 1089
3592.69 1029
3593.25 1016
3593.82 1053
3594.39 1079
3594.95 965
3595.52 1012
3596.08 994
3596.65 1031
3597.21 1049
3597.78 1063
3598.35 1084
3598.91 1049
3599.48 1070
3600.04 1081
3600.61 1100
3601.18 1044
3601.74 1058
3602.31 1065
3602.87 1088
3603.44 1154
3604.01 1159
3604.57 1114
3605.14 1114
3605.71 1110
3606.27 1167
3606.84 1117
3607.41 1117
3607.97 1130
3608.54 1159
3609.11 1066
3609.67 1081
3610.24 1071
3610.81 1036
3611.37 1058
3611.94 1055
3612.51 1080
3613.07 1094
3613.64 1147
3614.21 1197
3614.78 1281
3615.34 1443
3615.91 1575
3616.48 1700
3617.04 1993
3617.61 2222
3618.18 2333
3618.75 2382
3619.31 2373
3619.88 2393
3620.45 2342
3621.02 2250
3621.58 1977
3622.15 1833
3622.72 1651
3623.29 1513
3623.86 1370
3624.42 1250
3624.99 1137
3625.56 1204
3626.13 1084
3626.70 1072
3627.26 1108
3627.83 1108
3628.40 1105
3628.97 1005
3629.54 1004
3630.11 1048
3630.67 1077
3631.24 1025
3631.81 1070
3632.38 1033
3632.95 1038
3633.52 1045
3634.08 1030
3634.65 1025
3635.22 1046
3635.79 997
3636.36 960
3636.93 1056
3637.50 1060
3638.07 1036
3638.64 1019
3639.20 1087
3639.77 1097
3640.34 1206
3640.91 1266
3641.48 1323
3642.05 1283
3642.62 1341
3643.19 1324
3643.76 1357
3644.33 1303
3644.90 1273
3645.47 1295
3646.04 1219
3646.61 1256
3647.18 1228
3647.75 1224
3648.32 1237
3648.89 1227
3649.46 1149
3650.03 1205
3650.60 1279
3651.17 1250
3651.74 1305
3652.31 1377
3652.88 1386
3653.45 1450
3654.02 1483
3654.59 1583
3655.16 1546
3655.73 1477
3656.30 1559
3656.87 1513
3657.44 1486
3658.01 1594
3658.58 1561
3659.15 1549
3659.72 1592
3660.29 1547
3660.86 1641
3661.43 1597
3662.00 1500
3662.58 1415
3663.15 1437
3663.72 1471
3664.29 1407
3664.86 1432
3665.43 1443
3666.00 1514
3666.57 1467
3667.14 1479
3667.72 1499
3668.29 1412
3668.86 1337
3669.43 1366
3670.00 1488
3670.57 1393
3671.14 1376
3671.72 1405
3672.29 1350
3672.86 1325
3673.43 1302
3674.00 1289
3674.57 1350
3675.15 1370
3675.72 1415
3676.29 1343
3676.86 1250
3677.43 1364
3678.01 1459
3678.58 1532
3679.15 1520
3679.72 1514
3680.30 1474
3680.87 1544
3681.44 1481
3682.01 1421
3682.58 1359
3683.16 1399
3683.73 1307
3684.30 1273
3684.88 1258
3685.45 1165
3686.02 1158
3686.59 1222
3687.17 1228
3687.74 1230
3688.31 1227
3688.88 1286
3689.46 1351
3690.03 1315
3690.60 1387
3691.18 1500
3691.75 1557
3692.32 1523
3692.90 1515
3693.47 1409
3694.04 1400
3694.62 1392
3695.19 1363
3695.76 1249
3696.34 1212
3696.91 1221
3697.48 1229
3698.06 1263
3698.63 1217
3699.21 1164
3699.78 1162
3700.35 1232
3700.93 1236
3701.50 1248
3702.08 1218
3702.65 1267
3703.22 1216
3703.80 1249
3704.37 1199
3704.95 1184
3705.52 1210
3706.09 1125
3706.67 1111
3707.24 1076
3707.82 1156
3708.39 1187
3708.97 1095
3709.54 1084
3710.12 1119
3710.69 1100
3711.26 1095
3711.84 1168
3712.41 1168
3712.99 1183
3713.56 1172
3714.14 1091
3714.71 1123
3715.29 1090
3715.86 1174
3716.44 1110
3717.01 1102
3717.59 1077
3718.16 1076
3718.74 1105
3719.32 1118
3719.89 1121
3720.47 1108
3721.04 1060
3721.62 1061
3722.19 1086
3722.77 1099
3723.34 1063
3723.92 1062
3724.49 1097
3725.07 995
3725.65 1018
3726.22 1052
3726.80 990
3727.37 965
3727.95 947
3728.53 1064
3729.10 1075
3729.68 1126
3730.25 1215
3730.83 1365
3731.41 1416
3731.98 1505
3732.56 1721
3733.14 1788
3733.71 1926
3734.29 1861
3734.87 1829
3735.44 1888
3736.02 1753
3736.60 1650
3737.17 1578
3737.75 1489
3738.33 1293
3738.90 1205
3739.48 1220
3740.06 1224
3740.63 1094
3741.21 1127
3741.79 1037
3742.36 1023
3742.94 992
3743.52 998
3744.10 967
3744.67 1010
3745.25 968
3745.83 1000
3746.40 987
3746.98 957
3747.56 1009
3748.14 980
3748.71 985
3749.29 976
3749.87 968
3750.45 1015
3751.03 1047
3751.60 950
3752.18 938
3752.76 927
3753.34 986
3753.92 1010
3754.49 979
3755.07 1006
3755.65 975
3756.23 987
3756.81 1047
3757.38 1007
3757.96 1017
3758.54 1038
3759.12 1088
3759.70 1073
3760.28 1136
3760.85 1106
3761.43 1142
3762.01 1154
3762.59 1118
3763.17 1164
3763.75 1162
3764.33 1211
3764.91 1178
3765.48 1224
3766.06 1186
3766.64 1176
3767.22 1140
3767.80 1113
3768.38 1095
3768.96 1108
3769.54 1107
3770.12 1196
3770.70 1125
3771.28 1079
3771.85 1110
3772.43 1093
3773.01 1092
3773.59 1089
3774.17 1151
3774.75 1064
3775.33 1030
3775.91 1006
3776.49 1029
3777.07 1003
3777.65 970
3778.23 954
3778.81 987
3779.39 1035
3779.97 989
3780.55 934
3781.13 924
3781.71 980
3782.29 928
3782.87 931
3783.45 904
3784.03 918
3784.61 886
3785.19 962
3785.77 957
3786.35 947
3786.93 928
3787.51 959
3788.10 963
3788.68 954
3789.26 990
3789.84 969
3790.42 1002
3791.00 964
3791.58 987
3792.16 990
3792.74 946
3793.32 1015
3793.90 1040
3794.48 1005
3795.07 1018
3795.65 977
3796.23 979
3796.81 1018
3797.39 962
3797.97 1003
3798.55 982
3799.14 1017
3799.72 1053
3800.30 1063
3800.88 1136
3801.46 1155
3802.04 1257
3802.62 1273
3803.21 1185
3803.79 1119
3804.37 1242
3804.95 1184
3805.53 1213
3806.12 1252
3806.70 1308
3807.28 1256
3807.86 1358
3808.44 1404
3809.03 1449
3809.61 1547
3810.19 1464
3810.77 1449
3811.36 1412
3811.94 1425
3812.52 1407
3813.10 1396
3813.69 1359
3814.27 1319
3814.85 1363
3815.43 1367
3816.02 1339
3816.60 1410
3817.18 1344
3817.77 1267
3818.35 1293
3818.93 1219
3819.51 1266
3820.10 1221
3820.68 1304
3821.26 1271
3821.85 1252
3822.43 1361
3823.01 1451
3823.60 1411
3824.18 1390
3824.76 1443
3825.35 1423
3825.93 1415
3826.51 1345
3827.10 1266
3827.68 1237
3828.27 1205
3828.85 1186
3829.43 1137
3830.02 1098
3830.60 1114
3831.18 1182
3831.77 1187
3832.35 1191
3832.94 1198
3833.52 1175
3834.10 1238
3834.69 1217
3835.27 1181
3835.86 1148
3836.44 1153
3837.03 1203
3837.61 1194
3838.19 1193
3838.78 1139
3839.36 1193
3839.95 1121
3840.53 1183
3841.12 1163
3841.70 1145
3842.29 1115
3842.87 1150
3843.46 1276
3844.04 1363
3844.63 1467
3845.21 1657
3845.80 1690
3846.38 1710
3846.97 1791
3847.55 1756
3848.14 1702
3848.72 1634
3849.31 1535
3849.89 1382
3850.48 1386
3851.06 1293
3851.65 1226
3852.23 1251
3852.82 1235
3853.41 1313
3853.99 1259
3854.58 1220
3855.16 1283
3855.75 1256
3856.33 1263
3856.92 1296
3857.51 1322
3858.09 1465
3858.68 1593
3859.26 1808
3859.85 2012
3860.44 2273
3861.02 2409
3861.61 2630
3862.20 2831
3862.78 2867
3863.37 2859
3863.95 2810
3864.54 2715
3865.13 2458
3865.71 2346
3866.30 2100
3866.89 1831
3867.47 1665
3868.06 1595
3868.65 1435
3869.23 1304
3869.82 1268
3870.41 1163
3870.99 1182
3871.58 1277
3872.17 1321
3872.76 1256
3873.34 1226
3873.93 1258
3874.52 1374
3875.10 1313
3875.69 1273
3876.28 1273
3876.87 1169
3877.45 1157
3878.04 1186
3878.63 1177
3879.22 1116
3879.80 1164
3880.39 1139
3880.98 1080
3881.57 1090
3882.15 1018
3882.74 1017
3883.33 1045
3883.92 993
3884.51 1053
3885.09 1026
3885.68 1018
3886.27 977
3886.86 1109
3887.45 1099
3888.04 1099
3888.62 1157
3889.21 1197
3889.80 1219
3890.39 1222
3890.98 1167
3891.57 1182
3892.15 1206
3892.74 1170
3893.33 1298
3893.92 1197
3894.51 1221
3895.10 1221
3895.69 1182
3896.28 1171
3896.86 1193
3897.45 1221
3898.04 1217
3898.63 1220
3899.22 1242
3899.81 1276
3900.40 1254
3900.99 1287
3901.58 1278
3902.17 1232
3902.76 1242
3903.34 1215
3903.93 1127
3904.52 1089
3905.11 1092
3905.70 1132
3906.29 1035
3906.88 1098
3907.47 1045
3908.06 1016
3908.65 986
3909.24 973
3909.83 1043
3910.42 986
3911.01 1022
3911.60 1019
3912.19 1013
3912.78 1014
3913.37 972
3913.96 944
3914.55 939
3915.14 933
3915.73 975
3916.32 939
3916.91 926
3917.50 887
3918.09 953
3918.68 932
3919.28 896
3919.87 939
3920.46 878
3921.05 902
3921.64 918
3922.23 902
3922.82 941
3923.41 906
3924.00 900
3924.59 879
3925.18 844
3925.77 875
3926.37 871
3926.96 842
3927.55 822
3928.14 824
3928.73 919
3929.32 869
3929.91 922
3930.51 917
3931.10 899
3931.69 875
3932.28 874
3932.87 870
3933.46 843
3934.05 894
3934.65 860
3935.24 880
3935.83 866
3936.42 886
3937.01 870
3937.61 895
3938.20 970
3938.79 926
3939.38 953
3939.97 971
3940.57 965
3941.16 955
3941.75 953
3942.34 946
3942.94 972
3943.53 980
3944.12 937
3944.71 905
3945.31 954
3945.90 915
3946.49 928
3947.08 922
3947.68 928
3948.27 878
3948.86 892
3949.45 883
3950.05 871
3950.64 887
3951.23 853
3951.83 865
3952.42 903
3953.01 900
3953.61 882
3954.20 905
3954.79 893
3955.39 880
3955.98 900
3956.57 902
3957.17 890
3957.76 995
3958.35 1007
3958.95 996
3959.54 970
3960.13 963
3960.73 973
3961.32 993
3961.92 884
3962.51 883
3963.10 952
3963.70 926
3964.29 938
3964.88 927
3965.48 992
3966.07 993
3966.67 1031
3967.26 1027
3967.86 986
3968.45 992
3969.04 974
3969.64 1094
3970.23 1030
3970.83 956
3971.42 965
3972.02 935
3972.61 937
3973.21 928
3973.80 915
3974.40 970
3974.99 1013
3975.58 1036
3976.18 1038
3976.77 987
3977.37 1041
3977.96 1058
3978.56 1045
3979.15 1113
3979.75 1073
3980.35 1041
3980.94 997
3981.54 982
3982.13 945
3982.73 913
3983.32 897
3983.92 931
3984.51 951
3985.11 907
3985.70 943
3986.30 886
3986.90 931
3987.49 931
3988.09 933
3988.68 949
3989.28 900
3989.87 920
3990.47 947
3991.07 864
3991.66 954
3992.26 952
3992.85 941
3993.45 910
3994.05 933
3994.64 903
3995.24 893
3995.84 935
3996.43 975
3997.03 904
3997.62 912
3998.22 894
3998.82 940
3999.41 943
4000.01 1011
4000.61 983
4001.20 938
4001.80 913
4002.40 952
4003.00 933
4003.59 927
4004.19 896
4004.79 908
4005.38 860
4005.98 904
4006.58 926
4007.17 983
4007.77 861
4008.37 891
4008.97 958
4009.56 922
4010.16 959
4010.76 957
4011.36 976
4011.95 993
4012.55 996
4013.15 925
4013.75 948
4014.34 990
4014.94 1015
4015.54 1058
4016.14 957
4016.74 1020
4017.33 968
4017.93 1054
4018.53 1021
4019.13 1041
4019.73 995
4020.32 1005
4020.92 981
4021.52 932
4022.12 924
4022.72 1014
4023.32 900
4023.91 874
4024.51 898
4025.11 852
4025.71 889
4026.31 903
4026.91 919
4027.51 878
4028.10 944
4028.70 926
4029.30 945
4029.90 939
4030.50 956
4031.10 986
4031.70 935
4032.30 978
4032.90 965
4033.49 998
4034.09 928
4034.69 989
4035.29 978
4035.89 983
4036.49 972
4037.09 966
4037.69 929
4038.29 866
4038.89 892
4039.49 844
4040.09 856
4040.69 853
4041.29 816
4041.89 810
4042.49 795
4043.09 772
4043.69 851
4044.29 868
4044.89 843
4045.49 845
4046.09 857
4046.69 889
4047.29 837
4047.89 908
4048.49 971
4049.09 940
4049.69 900
4050.29 906
4050.89 889
4051.49 907
4052.09 928
4052.69 841
4053.29 842
4053.89 868
4054.49 805
4055.09 858
4055.69 839
4056.30 826
4056.90 820
4057.50 749
4058.10 744
4058.70 800
4059.30 793
4059.90 805
4060.50 806
4061.10 817
4061.71 845
4062.31 825
4062.91 891
4063.51 994
4064.11 963
4064.71 988
4065.31 1017
4065.92 1008
4066.52 990
4067.12 1006
4067.72 1001
4068.32 1070
4068.92 1040
4069.53 917
4070.13 843
4070.73 863
4071.33 836
4071.93 870
4072.54 867
4073.14 841
4073.74 771
4074.34 826
4074.94 794
4075.55 828
4076.15 819
4076.75 818
4077.35 799
4077.96 755
4078.56 753
4079.16 796
4079.76 800
4080.37 788
4080.97 801
4081.57 802
4082.17 829
4082.78 803
4083.38 752
4083.98 782
4084.59 824
4085.19 857
4085.79 808
4086.39 726
4087.00 755
4087.60 769
4088.20 739
4088.81 809
4089.41 798
4090.01 796
4090.62 833
4091.22 770
4091.82 788
4092.43 748
4093.03 754
4093.63 770
4094.24 801
4094.84 831
4095.45 778
4096.05 805
4096.65 842
4097.26 851
4097.86 755
4098.47 798
4099.07 818
4099.67 824
4100.28 784
4100.88 804
4101.49 823
4102.09 873
4102.69 789
4103.30 796
4103.90 876
4104.51 880
4105.11 857
4105.72 836
4106.32 838
4106.93 771
4107.53 738
4108.13 787
4108.74 825
4109.34 774
4109.95 782
4110.55 734
4111.16 708
4111.76 738
4112.37 793
4112.97 740
4113.58 821
4114.18 798
4114.79 761
4115.39 750
4116.00 756
4116.60 746
4117.21 796
4117.82 746
4118.42 781
4119.03 776
4119.63 779
4120.24 809
4120.84 826
4121.45 783
4122.05 733
4122.66 806
4123.27 850
4123.87 750
4124.48 712
4125.08 753
4125.69 757
4126.30 844
4126.90 806
4127.51 789
4128.11 764
4128.72 790
4129.33 765
4129.93 826
4130.54 811
4131.15 803
4131.75 817
4132.36 794
4132.96 801
4133.57 781
4134.18 808
4134.78 809
4135.39 886
4136.00 804
4136.60 843
4137.21 906
4137.82 897
4138.43 896
4139.03 924
4139.64 901
4140.25 989
4140.85 882
4141.46 887
4142.07 967
4142.68 929
4143.28 958
4143.89 949
4144.50 950
4145.10 944
4145.71 952
4146.32 917
4146.93 885
4147.53 839
4148.14 868
4148.75 883
4149.36 783
4149.97 754
4150.57 726
4151.18 769
4151.79 819
4152.40 739
4153.00 759
4153.61 772
4154.22 753
4154.83 721
4155.44 780
4156.05 763
4156.65 765
4157.26 803
4157.87 825
4158.48 783
4159.09 815
4159.70 827
4160.30 865
4160.91 822
4161.52 854
4162.13 837
4162.74 897
4163.35 834
4163.96 814
4164.56 835
4165.17 800
4165.78 823
4166.39 783
4167.00 781
4167.61 843
4168.22 856
4168.83 926
4169.44 1010
4170.05 1017
4170.66 1069
4171.26 1119
4171.87 1180
4172.48 1212
4173.09 1249
4173.70 1124
4174.31 1210
4174.92 1147
4175.53 1062
4176.14 1056
4176.75 1100
4177.36 1042
4177.97 977
4178.58 890
4179.19 945
4179.80 938
4180.41 842
4181.02 880
4181.63 836
4182.24 902
4182.85 831
4183.46 852
4184.07 845
4184.68 843
4185.29 815
4185.90 865
4186.51 799
4187.12 822
4187.73 826
4188.34 784
4188.95 821
4189.56 804
4190.18 805
4190.79 785
4191.40 838
4192.01 910
4192.62 999
4193.23 942
4193.84 932
4194.45 919
4195.06 967
4195.67 977
4196.28 941
4196.90 978
4197.51 922
4198.12 910
4198.73 954
4199.34 971
4199.95 872
4200.56 875
4201.18 851
4201.79 859
4202.40 771
4203.01 812
4203.62 800
4204.23 829
4204.85 863
4205.46 873
4206.07 905
4206.68 862
4207.29 887
4207.90 835
4208.52 835
4209.13 860
4209.74 961
4210.35 1014
4210.97 989
4211.58 967
4212.19 984
4212.80 973
4213.41 984
4214.03 994
4214.64 976
4215.25 986
4215.86 955
4216.48 945
4217.09 933
4217.70 1013
4218.32 1041
4218.93 1037
4219.54 999
4220.15 1070
4220.77 1125
4221.38 1174
4221.99 1108
4222.61 1247
4223.22 1207
4223.83 1256
4224.44 1257
4225.06 1272
4225.67 1314
4226.28 1418
4226.90 1481
4227.51 1542
4228.13 1646
4228.74 1730
4229.35 1735
4229.97 1645
4230.58 1807
4231.19 1649
4231.81 1511
4232.42 1344
4233.03 1255
4233.65 1180
4234.26 1148
4234.88 1075
4235.49 1063
4236.10 1047
4236.72 1024
4237.33 1010
4237.95 984
4238.56 998
4239.17 1004
4239.79 1016
4240.40 1031
4241.02 1067
4241.63 1015
4242.25 1033
4242.86 1111
4243.48 1068
4244.09 1039
4244.71 990
4245.32 988
4245.93 1051
4246.55 1094
4247.16 1025
4247.78 1127
4248.39 1083
4249.01 1124
4249.62 1078
4250.24 1066
4250.85 1052
4251.47 1038
4252.08 1043
4252.70 990
4253.32 949
4253.93 978
4254.55 925
4255.16 1025
4255.78 1051
4256.39 975
4257.01 938
4257.62 950
4258.24 953
4258.85 962
4259.47 999
4260.09 1085
4260.70 1038
4261.32 1106
4261.93 1189
4262.55 1215
4263.17 1265
4263.78 1272
4264.40 1242
4265.01 1291
4265.63 1235
4266.25 1255
4266.86 1216
4267.48 1125
4268.10 1029
4268.71 1041
4269.33 1119
4269.94 1085
4270.56 1039
4271.18 966
4271.79 983
4272.41 1056
4273.03 1020
4273.64 984
4274.26 1140
4274.88 1149
4275.49 1282
4276.11 1320
4276.73 1383
4277.35 1451
4277.96 1426
4278.58 1507
4279.20 1477
4279.81 1393
4280.43 1387
4281.05 1206
4281.67 1091
4282.28 1098
4282.90 1067
4283.52 1025
4284.14 1029
4284.75 1043
4285.37 987
4285.99 949
4286.61 871
4287.22 929
4287.84 931
4288.46 841
4289.08 944
4289.70 853
4290.31 888
4290.93 861
4291.55 862
4292.17 879
4292.79 872
4293.40 819
4294.02 845
4294.64 845
4295.26 868
4295.88 830
4296.50 833
4297.11 869
4297.73 861
4298.35 842
4298.97 911
4299.59 905
4300.21 866
4300.83 891
4301.44 847
4302.06 814
4302.68 855
4303.30 832
4303.92 899
4304.54 893
4305.16 889
4305.78 877
4306.40 857
4307.02 835
4307.63 828
4308.25 793
4308.87 857
4309.49 860
4310.11 899
4310.73 897
4311.35 851
4311.97 806
4312.59 878
4313.21 872
4313.83 898
4314.45 848
4315.07 850
4315.69 882
4316.31 893
4316.93 892
4317.55 879
4318.17 902
4318.79 914
4319.41 873
4320.03 863
4320.65 803
4321.27 831
4321.89 824
4322.51 889
4323.13 923
4323.75 922
4324.37 986
4324.99 1023
4325.61 995
4326.23 978
4326.85 987
4327.47 1052
4328.09 1010
4328.71 1021
4329.33 1060
4329.96 1173
4330.58 1187
4331.20 1258
4331.82 1487
4332.44 1592
4333.06 1598
4333.68 1723
4334.30 1645
4334.92 1710
4335.54 1691
4336.17 1533
4336.79 1490
4337.41 1460
4338.03 1432
4338.65 1470
4339.27 1424
4339.89 1398
4340.52 1325
4341.14 1270
4341.76 1228
4342.38 1218
4343.00 1245
4343.62 1308
4344.25 1413
4344.87 1520
4345.49 1559
4346.11 1803
4346.73 1940
4347.36 1942
4347.98 2009
4348.60 2020
4349.22 1909
4349.84 1808
4350.47 1713
4351.09 1619
4351.71 1541
4352.33 1428
4352.96 1525
4353.58 1456
4354.20 1391
4354.82 1310
4355.45 1200
4356.07 1182
4356.69 1155
4357.31 1099
4357.94 1025
4358.56 1028
4359.18 1056
4359.81 1035
4360.43 1080
4361.05 1060
4361.68 1069
4362.30 1087
4362.92 1094
4363.55 1054
4364.17 1029
4364.79 1009
4365.42 990
4366.04 1035
4366.66 1090
4367.29 1068
4367.91 1064
4368.53 990
4369.16 978
4369.78 917
4370.40 990
4371.03 999
4371.65 920
4372.27 947
4372.90 936
4373.52 879
4374.15 845
4374.77 915
4375.39 899
4376.02 894
4376.64 875
4377.27 880
4377.89 852
4378.52 887
4379.14 917
4379.76 970
4380.39 985
4381.01 973
4381.64 991
4382.26 997
4382.89 935
4383.51 999
4384.14 931
4384.76 1054
4385.39 1040
4386.01 1061
4386.64 1010
4387.26 1040
4387.89 1043
4388.51 999
4389.14 970
4389.76 1023
4390.39 1022
4391.01 1030
4391.64 1016
4392.26 1017
4392.89 1027
4393.51 983
4394.14 1019
4394.76 985
4395.39 957
4396.01 960
4396.64 981
4397.26 969
4397.89 918
4398.52 910
4399.14 855
4399.77 882
4400.39 853
4401.02 846
4401.65 817
4402.27 873
4402.90 829
4403.52 881
4404.15 847
4404.78 866
4405.40 845
4406.03 798
4406.65 834
4407.28 833
4407.91 938
4408.53 866
4409.16 835
4409.79 830
4410.41 814
4411.04 836
4411.67 884
4412.29 862
4412.92 877
4413.55 823
4414.17 819
4414.80 802
4415.43 822
4416.05 789
4416.68 819
4417.31 815
4417.94 810
4418.56 845
4419.19 817
4419.82 833
4420.44 794
4421.07 811
4421.70 790
4422.33 811
4422.95 832
4423.58 772
4424.21 730
4424.84 772
4425.46 767
4426.09 778
4426.72 755
4427.35 800
4427.97 759
4428.60 721
4429.23 798
4429.86 753
4430.49 742
4431.11 710
4431.74 717
4432.37 739
4433.00 757
4433.63 794
4434.26 754
4434.88 728
4435.51 700
4436.14 747
4436.77 733
4437.40 747
4438.03 778
4438.65 773
4439.28 717
4439.91 736
4440.54 701
4441.17 684
4441.80 713
4442.43 754
4443.06 784
4443.68 797
4444.31 798
4444.94 780
4445.57 814
4446.20 822
4446.83 901
4447.46 907
4448.09 868
4448.72 871
4449.35 853
4449.98 862
4450.61 880
4451.24 849
4451.86 826
4452.49 840
4453.12 754
4453.75 745
4454.38 798
4455.01 800
4455.64 787
4456.27 885
4456.90 867
4457.53 878
4458.16 918
4458.79 908
4459.42 810
4460.05 791
4460.68 823
4461.31 741
4461.94 700
4462.57 753
4463.20 783
4463.83 805
4464.46 740
4465.09 723
4465.72 748
4466.36 742
4466.99 733
4467.62 750
4468.25 757
4468.88 725
4469.51 812
4470.14 784
4470.77 717
4471.40 730
4472.03 719
4472.66 777
4473.29 710
4473.93 711
4474.56 749
4475.19 758
4475.82 753
4476.45 754
4477.08 715
4477.71 714
4478.34 752
4478.98 731
4479.61 729
4480.24 711
4480.87 685
4481.50 732
4482.13 683
4482.76 767
4483.40 845
4484.03 819
4484.66 809
4485.29 768
4485.92 825
4486.56 780
4487.19 840
4487.82 798
4488.45 777
4489.08 719
4489.72 764
4490.35 801
4490.98 780
4491.61 839
4492.25 820
4492.88 763
4493.51 765
4494.14 781
4494.78 782
4495.41 811
4496.04 769
4496.67 753
4497.31 717
4497.94 834
4498.57 904
4499.20 855
4499.84 790
4500.47 905
4501.10 970
4501.74 1041
4502.37 1076
4503.00 1059
4503.64 1049
4504.27 1008
4504.90 990
4505.53 996
4506.17 902
4506.80 878
4507.43 850
4508.07 824
4508.70 820
4509.34 866
4509.97 877
4510.60 952
4511.24 869
4511.87 937
4512.50 972
4513.14 929
4513.77 876
4514.41 906
4515.04 825
4515.67 864
4516.31 869
4516.94 820
4517.58 809
4518.21 830
4518.84 846
4519.48 887
4520.11 852
4520.75 829
4521.38 843
4522.02 859
4522.65 917
4523.28 862
4523.92 884
4524.55 887
4525.19 904
4525.82 970
4526.46 1033
4527.09 1062
4527.73 1095
4528.36 1199
4529.00 1424
4529.63 1647
4530.27 1780
4530.90 2096
4531.54 2389
4532.17 2482
4532.81 2532
4533.44 2495
4534.08 2390
4534.71 2247
4535.35 1871
4535.99 1701
4536.62 1515
4537.26 1325
4537.89 1192
4538.53 1096
4539.16 1007
4539.80 917
4540.43 896
4541.07 868
4541.71 811
4542.34 848
4542.98 858
4543.61 803
4544.25 764
4544.89 830
4545.52 835
4546.16 818
4546.79 771
4547.43 778
4548.07 761
4548.70 748
4549.34 808
4549.98 807
4550.61 832
4551.25 752
4551.89 756
4552.52 807
4553.16 790
4553.80 734
4554.43 757
4555.07 798
4555.71 796
4556.34 753
4556.98 716
4557.62 802
4558.25 778
4558.89 784
4559.53 797
4560.16 796
4560.80 823
4561.44 800
4562.08 886
4562.71 884
4563.35 849
4563.99 813
4564.63 830
4565.26 872
4565.90 952
4566.54 955
4567.18 900
4567.81 929
4568.45 980
4569.09 1013
4569.73 1033
4570.36 1077
4571.00 1043
4571.64 1000
4572.28 1047
4572.92 1035
4573.55 1024
4574.19 1019
4574.83 969
4575.47 925
4576.11 918
4576.75 815
4577.38 837
4578.02 838
4578.66 791
4579.30 813
4579.94 780
4580.58 780
4581.21 804
4581.85 835
4582.49 838
4583.13 856
4583.77 879
4584.41 887
4585.05 892
4585.69 881
4586.32 931
4586.96 940
4587.60 1047
4588.24 1039
4588.88 1037
4589.52 1026
4590.16 1083
4590.80 1140
4591.44 1150
4592.08 1096
4592.72 1067
4593.36 1058
4594.00 1040
4594.63 1013
4595.27 952
4595.91 911
4596.55 856
4597.19 874
4597.83 885
4598.47 905
4599.11 842
4599.75 855
4600.39 834
4601.03 877
4601.67 935
4602.31 906
4602.95 910
4603.59 877
4604.23 865
4604.87 889
4605.51 944
4606.15 835
4606.79 868
4607.43 900
4608.08 911
4608.72 926
4609.36 923
4610.00 939
4610.64 931
4611.28 850
4611.92 882
4612.56 902
4613.20 785
4613.84 783
4614.48 791
4615.12 769
4615.76 769
4616.41 819
4617.05 798
4617.69 714
4618.33 750
4618.97 774
4619.61 759
4620.25 783
4620.89 743
4621.54 762
4622.18 733
4622.82 827
4623.46 781
4624.10 788
4624.74 776
4625.38 746
4626.03 729
4626.67 771
4627.31 695
4627.95 730
4628.59 796
4629.24 778
4629.88 785
4630.52 824
4631.16 822
4631.80 881
4632.45 919
4633.09 880
4633.73 848
4634.37 888
4635.02 933
4635.66 923
4636.30 855
4636.94 824
4637.58 845
4638.23 903
4638.87 922
4639.51 920
4640.16 899
4640.80 913
4641.44 817
4642.08 833
4642.73 850
4643.37 802
4644.01 793
4644.66 785
4645.30 845
4645.94 837
4646.58 839
4647.23 773
4647.87 803
4648.51 763
4649.16 761
4649.80 771
4650.44 792
4651.09 832
4651.73 901
4652.37 934
4653.02 846
4653.66 848
4654.31 883
4654.95 899
4655.59 851
4656.24 803
4656.88 717
4657.52 752
4658.17 804
4658.81 750
4659.46 737
4660.10 740
4660.75 742
4661.39 748
4662.03 752
4662.68 774
4663.32 738
4663.97 686
4664.61 656
4665.26 755
4665.90 734
4666.54 620
4667.19 675
4667.83 707
4668.48 645
4669.12 660
4669.77 709
4670.41 705
4671.06 669
4671.70 683
4672.35 686
4672.99 683
4673.64 673
4674.28 724
4674.93 712
4675.57 728
4676.22 723
4676.86 674
4677.51 702
4678.15 729
4678.80 742
4679.44 784
4680.09 786
4680.73 684
4681.38 772
4682.03 768
4682.67 734
4683.32 733
4683.96 744
4684.61 712
4685.25 754
4685.90 774
4686.55 792
4687.19 832
4687.84 804
4688.48 807
4689.13 812
4689.78 853
4690.42 909
4691.07 896
4691.72 801
4692.36 839
4693.01 875
4693.65 864
4694.30 854
4694.95 801
4695.59 889
4696.24 924
4696.89 933
4697.53 911
4698.18 948
4698.83 987
4699.47 955
4700.12 1062
4700.77 1064
4701.41 1032
4702.06 1031
4702.71 1018
4703.36 903
4704.00 924
4704.65 935
4705.30 881
4705.94 805
4706.59 895
4707.24 816
4707.89 851
4708.53 882
4709.18 845
4709.83 825
4710.48 796
4711.12 796
4711.77 846
4712.42 825
4713.07 853
4713.71 868
4714.36 860
4715.01 835
4715.66 834
4716.31 859
4716.95 858
4717.60 807
4718.25 779
4718.90 782
4719.55 868
4720.19 922
4720.84 850
4721.49 959
4722.14 874
4722.79 920
4723.44 887
4724.08 867
4724.73 933
4725.38 867
4726.03 871
4726.68 876
4727.33 837
4727.98 852
4728.63 878
4729.27 846
4729.92 805
4730.57 811
4731.22 792
4731.87 758
4732.52 737
4733.17 774
4733.82 820
4734.47 757
4735.12 782
4735.77 767
4736.41 775
4737.06 763
4737.71 772
4738.36 834
4739.01 821
4739.66 903
4740.31 869
4740.96 859
4741.61 860
4742.26 871
4742.91 856
4743.56 856
4744.21 818
4744.86 865
4745.51 884
4746.16 838
4746.81 818
4747.46 836
4748.11 835
4748.76 830
4749.41 821
4750.06 797
4750.71 848
4751.36 855
4752.01 923
4752.66 952
4753.31 896
4753.96 921
4754.61 907
4755.26 863
4755.92 867
4756.57 869
4757.22 932
4757.87 939
4758.52 891
4759.17 933
4759.82 987
4760.47 1019
4761.12 1084
4761.77 1064
4762.42 1012
4763.08 1064
4763.73 1083
4764.38 1011
4765.03 970
4765.68 947
4766.33 910
4766.98 898
4767.64 905
4768.29 881
4768.94 890
4769.59 876
4770.24 860
4770.89 816
4771.54 817
4772.20 864
4772.85 804
4773.50 870
4774.15 878
4774.80 921
4775.46 884
4776.11 908
4776.76 921
4777.41 887
4778.06 866
4778.72 838
4779.37 848
4780.02 852
4780.67 885
4781.33 892
4781.98 848
4782.63 884
4783.28 900
4783.94 846
4784.59 821
4785.24 812
4785.89 780
4786.55 807
4787.20 850
4787.85 842
4788.51 857
4789.16 857
4789.81 917
4790.46 889
4791.12 890
4791.77 980
4792.42 921
4793.08 888
4793.73 833
4794.38 904
4795.04 919
4795.69 882
4796.34 894
4797.00 850
4797.65 911
4798.30 970
4798.96 946
4799.61 1019
4800.27 1070
4800.92 1099
4801.57 1153
4802.23 1216
4802.88 1176
4803.53 1178
4804.19 1089
4804.84 1048
4805.50 1048
4806.15 998
4806.81 983
4807.46 897
4808.11 921
4808.77 880
4809.42 880
4810.08 896
4810.73 896
4811.39 873
4812.04 853
4812.69 877
4813.35 893
4814.00 927
4814.66 875
4815.31 881
4815.97 864
4816.62 897
4817.28 947
4817.93 926
4818.59 941
4819.24 932
4819.90 938
4820.55 1000
4821.21 1013
4821.86 1087
4822.52 1053
4823.17 1184
4823.83 1147
4824.48 1198
4825.14 1263
4825.79 1120
4826.45 1125
4827.11 1046
4827.76 1044
4828.42 1040
4829.07 1019
4829.73 970
4830.38 1062
4831.04 1059
4831.70 1042
4832.35 1032
4833.01 1117
4833.66 1046
4834.32 987
4834.98 1054
4835.63 1098
4836.29 1101
4836.94 1160
4837.60 1169
4838.26 1242
4838.91 1246
4839.57 1276
4840.23 1257
4840.88 1206
4841.54 1230
4842.20 1220
4842.85 1198
4843.51 1273
4844.17 1318
4844.82 1247
4845.48 1148
4846.14 1251
4846.79 1248
4847.45 1313
4848.11 1215
4848.76 1207
4849.42 1262
4850.08 1287
4850.73 1345
4851.39 1452
4852.05 1380
4852.71 1362
4853.36 1372
4854.02 1294
4854.68 1270
4855.34 1295
4855.99 1281
4856.65 1317
4857.31 1420
4857.97 1498
4858.62 1646
4859.28 1655
4859.94 1649
4860.60 1603
4861.25 1452
4861.91 1364
4862.57 1364
4863.23 1308
4863.89 1245
4864.54 1196
4865.20 1221
4865.86 1225
4866.52 1191
4867.18 1225
4867.84 1333
4868.49 1235
4869.15 1214
4869.81 1187
4870.47 1249
4871.13 1237
4871.79 1190
4872.44 1198
4873.10 1175
4873.76 1141
4874.42 1114
4875.08 1135
4875.74 1099
4876.40 1101
4877.06 1141
4877.72 1205
4878.37 1152
4879.03 1202
4879.69 1261
4880.35 1225
4881.01 1183
4881.67 1129
4882.33 1131
4882.99 1113
4883.65 944
4884.31 944
4884.97 980
4885.63 968
4886.29 921
4886.95 985
4887.61 1052
4888.26 1024
4888.92 1046
4889.58 1021
4890.24 1062
4890.90 1119
4891.56 1109
4892.22 1158
4892.88 1125
4893.54 1098
4894.20 1137
4894.86 1040
4895.52 1059
4896.18 1026
4896.84 1034
4897.51 1052
4898.17 1068
4898.83 1143
4899.49 1114
4900.15 1153
4900.81 1153
4901.47 1216
4902.13 1184
4902.79 1106
4903.45 1044
4904.11 1013
4904.77 902
4905.43 936
4906.09 975
4906.75 963
4907.41 929
4908.08 894
4908.74 948
4909.40 928
4910.06 845
4910.72 826
4911.38 851
4912.04 859
4912.70 856
4913.37 869
4914.03 848
4914.69 814
4915.35 834
4916.01 832
4916.67 766
4917.33 803
4918.00 811
4918.66 852
4919.32 903
4919.98 774
4920.64 804
4921.31 805
4921.97 860
4922.63 790
4923.29 735
4923.95 728
4924.62 735
4925.28 729
4925.94 759
4926.60 735
4927.26 779
4927.93 812
4928.59 749
4929.25 779
4929.91 767
4930.58 778
4931.24 831
4931.90 838
4932.56 788
4933.23 784
4933.89 745
4934.55 813
4935.22 761
4935.88 703
4936.54 785
4937.20 775
4937.87 698
4938.53 730
4939.19 771
4939.86 798
4940.52 772
4941.18 735
4941.85 742
4942.51 758
4943.17 781
4943.84 721
4944.50 777
4945.16 664
4945.83 706
4946.49 725
4947.15 760
4947.82 730
4948.48 721
4949.15 758
4949.81 796
4950.47 766
4951.14 772
4951.80 749
4952.47 721
4953.13 737
4953.79 721
4954.46 772
4955.12 779
4955.79 764
4956.45 785
4957.11 797
4957.78 801
4958.44 843
4959.11 867
4959.77 933
4960.44 1001
4961.10 1072
4961.77 1086
4962.43 1167
4963.10 1192
4963.76 1175
4964.42 1125
4965.09 1159
4965.75 1138
4966.42 1057
4967.08 948
4967.75 912
4968.41 875
4969.08 829
4969.74 850
4970.41 764
4971.08 778
4971.74 792
4972.41 783
4973.07 844
4973.74 820
4974.40 849
4975.07 886
4975.73 873
4976.40 869
4977.06 896
4977.73 832
4978.40 804
4979.06 860
4979.73 855
4980.39 759
4981.06 686
4981.73 721
4982.39 774
4983.06 789
4983.72 791
4984.39 790
4985.06 795
4985.72 810
4986.39 782
4987.05 806
4987.72 745
4988.39 820
4989.05 811
4989.72 727
4990.39 710
4991.05 720
4991.72 751
4992.39 721
4993.05 720
4993.72 720
4994.39 811
4995.05 783
4995.72 785
4996.39 711
4997.05 722
4997.72 701
4998.39 743
4999.06 765
4999.72 811
5000.39 768
5001.06 738
5001.73 713
5002.39 733
5003.06 654
5003.73 694
5004.39 702
5005.06 669
5005.73 678
5006.40 667
5007.07 689
5007.73 681
5008.40 657
5009.07 705
5009.74 734
5010.40 691
5011.07 691
5011.74 683
5012.41 665
5013.08 687
5013.74 709
5014.41 679
5015.08 684
5015.75 628
5016.42 651
5017.09 619
5017.75 647
5018.42 682
5019.09 648
5019.76 699
5020.43 664
5021.10 724
5021.76 729
5022.43 723
5023.10 754
5023.77 792
5024.44 741
5025.11 677
5025.78 730
5026.45 723
5027.12 711
5027.78 652
5028.45 667
5029.12 680
5029.79 672
5030.46 640
5031.13 625
5031.80 658
5032.47 653
5033.14 645
5033.81 711
5034.48 730
5035.15 657
5035.82 659
5036.49 639
5037.16 659
5037.83 663
5038.50 662
5039.16 627
5039.83 610
5040.50 672
5041.17 634
5041.84 624
5042.51 636
5043.18 659
5043.85 614
5044.52 672
5045.20 693
5045.87 637
5046.54 592
5047.21 635
5047.88 636
5048.55 658
5049.22 663
5049.89 654
5050.56 650
5051.23 694
5051.90 702
5052.57 633
5053.24 648
5053.91 663
5054.58 672
5055.25 637
5055.92 593
5056.60 619
5057.27 634
5057.94 612
5058.61 654
5059.28 628
5059.95 638
5060.62 654
5061.29 670
5061.96 640
5062.64 649
5063.31 668
5063.98 684
5064.65 639
5065.32 640
5065.99 622
5066.66 625
5067.34 626
5068.01 608
5068.68 601
5069.35 602
5070.02 605
5070.70 649
5071.37 665
5072.04 613
5072.71 620
5073.38 642
5074.06 635
5074.73 655
5075.40 674
5076.07 697
5076.74 682
5077.42 712
5078.09 720
5078.76 733
5079.43 740
5080.11 740
5080.78 682
5081.45 653
5082.12 656
5082.80 610
5083.47 680
5084.14 657
5084.82 658
5085.49 688
5086.16 610
5086.83 683
5087.51 647
5088.18 653
5088.85 700
5089.53 748
5090.20 729
5090.87 710
5091.55 793
5092.22 750
5092.89 811
5093.57 777
5094.24 712
5094.91 745
5095.59 657
5096.26 672
5096.93 725
5097.61 701
5098.28 684
5098.96 655
5099.63 675
5100.30 671
5100.98 705
5101.65 706
5102.32 691
5103.00 741
5103.67 754
5104.35 726
5105.02 758
5105.70 806
5106.37 737
5107.04 716
5107.72 665
5108.39 688
5109.07 694
5109.74 743
5110.42 771
5111.09 717
5111.77 696
5112.44 707
5113.11 757
5113.79 675
5114.46 718
5115.14 748
5115.81 812
5116.49 796
5117.16 826
5117.84 927
5118.51 996
5119.19 1079
5119.86 1069
5120.54 1084
5121.21 1077
5121.89 1083
5122.57 989
5123.24 954
5123.92 928
5124.59 832
5125.27 884
5125.94 810
5126.62 745
5127.29 748
5127.97 719
5128.64 748
5129.32 803
5130.00 788
5130.67 730
5131.35 755
5132.02 739
5132.70 771
5133.38 786
5134.05 832
5134.73 771
5135.40 735
5136.08 743
5136.76 722
5137.43 766
5138.11 771
5138.79 830
5139.46 785
5140.14 795
5140.82 794
5141.49 700
5142.17 755
5142.85 732
5143.52 727
5144.20 660
5144.88 667
5145.55 702
5146.23 684
5146.91 702
5147.58 690
5148.26 647
5148.94 651
5149.61 664
5150.29 698
5150.97 647
5151.65 662
5152.32 699
5153.00 673
5153.68 658
5154.36 692
5155.03 674
5155.71 669
5156.39 727
5157.07 709
5157.74 721
5158.42 742
5159.10 718
5159.78 688
5160.45 688
5161.13 667
5161.81 593
5162.49 627
5163.17 652
5163.84 639
5164.52 654
5165.20 656
5165.88 674
5166.56 731
5167.24 691
5167.91 667
5168.59 669
5169.27 720
5169.95 640
5170.63 640
5171.31 593
5171.98 581
5172.66 599
5173.34 613
5174.02 650
5174.70 619
5175.38 601
5176.06 608
5176.74 618
5177.41 648
5178.09 678
5178.77 647
5179.45 640
5180.13 667
5180.81 611
5181.49 639
5182.17 624
5182.85 622
5183.53 635
5184.21 682
5184.89 643
5185.57 643
5186.24 635
5186.92 604
5187.60 632
5188.28 615
5188.96 651
5189.64 663
5190.32 644
5191.00 637
5191.68 620
5192.36 617
5193.04 597
5193.72 624
5194.40 614
5195.08 630
5195.76 594
5196.44 618
5197.12 634
5197.80 630
5198.48 637
5199.16 659
5199.84 608
5200.52 599
5201.21 625
5201.89 575
5202.57 576
5203.25 593
5203.93 627
5204.61 634
5205.29 622
5205.97 630
5206.65 658
5207.33 633
5208.01 707
5208.69 742
5209.37 711
5210.06 715
5210.74 691
5211.42 727
5212.10 720
5212.78 731
5213.46 706
5214.14 712
5214.82 754
5215.51 769
5216.19 775
5216.87 709
5217.55 720
5218.23 687
5218.91 694
5219.60 673
5220.28 703
5220.96 710
5221.64 724
5222.32 680
5223.00 683
5223.69 765
5224.37 711
5225.05 662
5225.73 714
5226.41 716
5227.10 710
5227.78 695
5228.46 675
5229.14 677
5229.83 671
5230.51 637
5231.19 681
5231.87 699
5232.56 680
5233.24 653
5233.92 655
5234.60 749
5235.29 756
5235.97 699
5236.65 735
5237.34 728
5238.02 727
5238.70 689
5239.38 719
5240.07 750
5240.75 792
5241.43 787
5242.12 745
5242.80 743
5243.48 714
5244.17 710
5244.85 711
5245.53 684
5246.22 656
5246.90 626
5247.58 666
5248.27 681
5248.95 652
5249.63 683
5250.32 672
5251.00 675
5251.69 700
5252.37 741
5253.05 809
5253.74 787
5254.42 729
5255.11 691
5255.79 674
5256.47 650
5257.16 662
5257.84 649
5258.53 617
5259.21 659
5259.89 676
5260.58 644
5261.26 692
5261.95 784
5262.63 756
5263.32 723
5264.00 694
5264.69 701
5265.37 713
5266.06 757
5266.74 782
5267.43 753
5268.11 767
5268.79 722
5269.48 770
5270.16 722
5270.85 701
5271.53 684
5272.22 690
5272.91 695
5273.59 724
5274.28 705
5274.96 688
5275.65 728
5276.33 723
5277.02 734
5277.70 696
5278.39 725
5279.07 688
5279.76 672
5280.45 714
5281.13 744
5281.82 781
5282.50 779
5283.19 770
5283.87 784
5284.56 747
5285.25 801
5285.93 744
5286.62 687
5287.30 678
5287.99 663
5288.68 658
5289.36 680
5290.05 629
5290.74 716
5291.42 719
5292.11 769
5292.79 794
5293.48 742
5294.17 742
5294.85 764
5295.54 754
5296.23 779
5296.91 817
5297.60 806
5298.29 837
5298.98 802
5299.66 775
5300.35 874
5301.04 885
5301.72 858
5302.41 876
5303.10 965
5303.78 956
5304.47 980
5305.16 982
5305.85 977
5306.53 1019
5307.22 1026
5307.91 1064
5308.60 996
5309.28 976
5309.97 951
5310.66 1005
5311.35 1088
5312.03 1073
5312.72 1115
5313.41 1306
5314.10 1304
5314.79 1308
5315.47 1390
5316.16 1427
5316.85 1342
5317.54 1259
5318.23 1194
5318.91 1201
5319.60 1210
5320.29 1162
5320.98 1102
5321.67 1022
5322.36 948
5323.04 972
5323.73 882
5324.42 833
5325.11 868
5325.80 871
5326.49 824
5327.18 791
5327.86 822
5328.55 748
5329.24 743
5329.93 729
5330.62 717
5331.31 724
5332.00 762
5332.69 777
5333.38 770
5334.06 751
5334.75 755
5335.44 669
5336.13 740
5336.82 739
5337.51 722
5338.20 716
5338.89 715
5339.58 774
5340.27 766
5340.96 777
5341.65 770
5342.34 781
5343.03 815
5343.72 838
5344.41 755
5345.10 819
5345.79 787
5346.48 840
5347.17 929
5347.86 924
5348.55 1036
5349.24 1115
5349.93 1111
5350.62 1125
5351.31 1225
5352.00 1237
5352.69 1208
5353.38 1113
5354.07 1100
5354.76 1114
5355.45 995
5356.14 957
5356.83 852
5357.52 805
5358.21 753
5358.90 751
5359.59 756
5360.29 745
5360.98 762
5361.67 766
5362.36 684
5363.05 707
5363.74 718
5364.43 747
5365.12 696
5365.81 688
5366.50 679
5367.20 704
5367.89 640
5368.58 654
5369.27 694
5369.96 637
5370.65 627
5371.34 648
5372.04 697
5372.73 719
5373.42 744
5374.11 685
5374.80 666
5375.49 678
5376.19 706
5376.88 719
5377.57 683
5378.26 729
5378.95 704
5379.65 699
5380.34 717
5381.03 681
5381.72 697
5382.42 656
5383.11 603
5383.80 683
5384.49 698
5385.19 669
5385.88 676
5386.57 752
5387.26 715
5387.96 784
5388.65 790
5389.34 799
5390.03 766
5390.73 742
5391.42 774
5392.11 800
5392.80 782
5393.50 796
5394.19 816
5394.88 763
5395.58 674
5396.27 658
5396.96 650
5397.66 633
5398.35 629
5399.04 659
5399.74 660
5400.43 670
5401.12 712
5401.82 651
5402.51 650
5403.20 611
5403.90 625
5404.59 696
5405.29 686
5405.98 721
5406.67 681
5407.37 653
5408.06 663
5408.75 668
5409.45 658
5410.14 695
5410.84 666
5411.53 652
5412.23 715
5412.92 643
5413.61 640
5414.31 659
5415.00 679
5415.70 656
5416.39 671
5417.09 635
5417.78 606
5418.47 620
5419.17 634
5419.86 676
5420.56 718
5421.25 690
5421.95 735
5422.64 775
5423.34 733
5424.03 694
5424.73 721
5425.42 740
5426.12 716
5426.81 727
5427.51 722
5428.20 709
5428.90 726
5429.59 698
5430.29 711
5430.99 675
5431.68 751
5432.38 667
5433.07 646
5433.77 667
5434.46 723
5435.16 717
5435.85 732
5436.55 713
5437.25 738
5437.94 721
5438.64 760
5439.33 691
5440.03 693
5440.73 699
5441.42 707
5442.12 710
5442.81 726
5443.51 752
5444.21 772
5444.90 854
5445.60 866
5446.29 854
5446.99 930
5447.69 1016
5448.38 1072
5449.08 998
5449.78 1009
5450.47 993
5451.17 955
5451.87 953
5452.56 922
5453.26 840
5453.96 772
5454.65 817
5455.35 777
5456.05 747
5456.75 803
5457.44 829
5458.14 812
5458.84 790
5459.53 781
5460.23 808
5460.93 773
5461.63 782
5462.32 811
5463.02 823
5463.72 802
5464.42 836
5465.11 829
5465.81 773
5466.51 758
5467.21 843
5467.90 780
5468.60 816
5469.30 816
5470.00 818
5470.70 823
5471.39 861
5472.09 859
5472.79 840
5473.49 861
5474.19 933
5474.88 901
5475.58 930
5476.28 936
5476.98 1028
5477.68 1001
5478.38 1100
5479.07 1228
5479.77 1360
5480.47 1521
5481.17 1625
5481.87 1624
5482.57 1587
5483.27 1500
5483.96 1398
5484.66 1338
5485.36 1249
5486.06 1139
5486.76 1152
5487.46 1111
5488.16 1043
5488.86 1045
5489.56 1092
5490.26 1084
5490.96 1085
5491.65 1119
5492.35 1132
5493.05 1162
5493.75 1202
5494.45 1217
5495.15 1209
5495.85 1243
5496.55 1304
5497.25 1315
5497.95 1350
5498.65 1506
5499.35 1746
5500.05 2032
5500.75 2348
5501.45 2670
5502.15 2724
5502.85 2614
5503.55 2304
5504.25 2105
5504.95 1809
5505.65 1523
5506.35 1364
5507.05 1234
5507.75 1156
5508.45 1131
5509.15 1114
5509.85 1072
5510.55 1112
5511.25 1078
5511.95 1104
5512.65 985
5513.35 1014
5514.05 1158
5514.76 1065
5515.46 1043
5516.16 1015
5516.86 1027
5517.56 1051
5518.26 1092
5518.96 1118
5519.66 1121
5520.36 1070
5521.06 1092
5521.77 1099
5522.47 1067
5523.17 1007
5523.87 929
5524.57 868
5525.27 852
5525.97 870
5526.67 826
5527.38 804
5528.08 832
5528.78 796
5529.48 876
5530.18 852
5530.88 883
5531.59 836
5532.29 859
5532.99 860
5533.69 850
5534.39 877
5535.10 845
5535.80 839
5536.50 823
5537.20 873
5537.90 877
5538.61 821
5539.31 837
5540.01 875
5540.71 854
5541.42 848
5542.12 841
5542.82 769
5543.52 816
5544.23 788
5544.93 792
5545.63 790
5546.33 810
5547.04 791
5547.74 781
5548.44 771
5549.15 754
5549.85 750
5550.55 767
5551.26 788
5551.96 771
5552.66 767
5553.36 767
5554.07 783
5554.77 714
5555.47 777
5556.18 750
5556.88 743
5557.58 765
5558.29 787
5558.99 763
5559.70 753
5560.40 776
5561.10 780
5561.81 748
5562.51 806
5563.21 820
5563.92 794
5564.62 851
5565.33 877
5566.03 842
5566.73 846
5567.44 814
5568.14 776
5568.85 782
5569.55 733
5570.25 772
5570.96 764
5571.66 721
5572.37 732
5573.07 735
5573.78 781
5574.48 748
5575.19 790
5575.89 787
5576.59 805
5577.30 806
5578.00 807
5578.71 776
5579.41 738
5580.12 701
5580.82 726
5581.53 704
5582.23 711
5582.94 696
5583.64 678
5584.35 683
5585.05 712
5585.76 680
5586.46 664
5587.17 674
5587.88 660
5588.58 700
5589.29 700
5589.99 726
5590.70 706
5591.40 691
5592.11 688
5592.81 706
5593.52 683
5594.23 638
5594.93 630
5595.64 652
5596.34 629
5597.05 653
5597.76 639
5598.46 671
5599.17 720
5599.87 663
5600.58 680
5601.29 637
5601.99 677
5602.70 646
5603.41 653
5604.11 669
5604.82 691
5605.52 748
5606.23 710
5606.94 734
5607.64 681
5608.35 637
5609.06 641
5609.76 668
5610.47 633
5611.18 664
5611.88 649
5612.59 710
5613.30 654
5614.01 643
5614.71 682
5615.42 679
5616.13 680
5616.83 714
5617.54 664
5618.25 652
5618.96 672
5619.66 673
5620.37 743
5621.08 761
5621.79 686
5622.49 661
5623.20 684
5623.91 707
5624.62 721
5625.32 707
5626.03 715
5626.74 740
5627.45 690
5628.16 748
5628.86 726
5629.57 739
5630.28 689
5630.99 725
5631.70 753
5632.40 764
5633.11 732
5633.82 754
5634.53 786
5635.24 773
5635.95 822
5636.65 868
5637.36 879
5638.07 895
5638.78 902
5639.49 928
5640.20 963
5640.91 915
5641.61 921
5642.32 865
5643.03 845
5643.74 796
5644.45 803
5645.16 775
5645.87 757
5646.58 720
5647.29 770
5648.00 741
5648.70 766
5649.41 778
5650.12 750
5650.83 709
5651.54 702
5652.25 784
5652.96 763
5653.67 758
5654.38 730
5655.09 752
5655.80 793
5656.51 776
5657.22 789
5657.93 834
5658.64 817
5659.35 791
5660.06 832
5660.77 833
5661.48 866
5662.19 861
5662.90 847
5663.61 807
5664.32 796
5665.03 781
5665.74 780
5666.45 729
5667.16 721
5667.87 717
5668.58 680
5669.29 743
5670.00 800
5670.71 790
5671.42 827
5672.13 780
5672.84 807
5673.56 883
5674.27 816
5674.98 789
5675.69 751
5676.40 733
5677.11 717
5677.82 752
5678.53 712
5679.24 790
5679.95 683
5680.67 721
5681.38 751
5682.09 721
5682.80 689
5683.51 742
5684.22 768
5684.93 749
5685.65 752
5686.36 700
5687.07 689
5687.78 711
5688.49 717
5689.20 655
5689.92 679
5690.63 667
5691.34 725
5692.05 706
5692.76 662
5693.47 681
5694.19 726
5694.90 758
5695.61 731
5696.32 699
5697.04 676
5697.75 681
5698.46 679
5699.17 684
5699.89 726
5700.60 742
5701.31 727
5702.02 701
5702.74 676
5703.45 672
5704.16 671
5704.87 698
5705.59 717
5706.30 701
5707.01 734
5707.72 701
5708.44 701
5709.15 711
5709.86 738
5710.58 716
5711.29 671
5712.00 722
5712.72 729
5713.43 688
5714.14 678
5714.86 684
5715.57 647
5716.28 685
5717.00 691
5717.71 675
5718.42 673
5719.14 734
5719.85 738
5720.56 690
5721.28 650
5721.99 689
5722.71 703
5723.42 750
5724.13 750
5724.85 721
5725.56 772
5726.28 781
5726.99 806
5727.70 795
5728.42 822
5729.13 822
5729.85 887
5730.56 888
5731.28 852
5731.99 826
5732.70 795
5733.42 793
5734.13 798
5734.85 780
5735.56 772
5736.28 775
5736.99 769
5737.71 814
5738.42 769
5739.14 788
5739.85 780
5740.57 757
5741.28 791
5742.00 782
5742.71 767
5743.43 801
5744.14 786
5744.86 850
5745.57 807
5746.29 827
5747.00 861
5747.72 853
5748.43 866
5749.15 926
5749.87 954
5750.58 881
5751.30 948
5752.01 927
5752.73 1027
5753.44 1006
5754.16 1083
5754.88 1125
5755.59 1167
5756.31 1182
5757.02 1145
5757.74 1099
5758.46 1196
5759.17 1167
5759.89 1209
5760.60 1240
5761.32 1281
5762.04 1309
5762.75 1286
5763.47 1304
5764.19 1367
5764.90 1424
5765.62 1431
5766.34 1565
5767.05 1633
5767.77 1920
5768.49 2225
5769.20 2804
5769.92 3357
5770.64 4097
5771.35 4805
5772.07 4596
5772.79 4408
5773.50 3918
5774.22 3189
5774.94 2798
5775.65 2295
5776.37 1881
5777.09 1680
5777.81 1653
5778.52 1544
5779.24 1615
5779.96 1591
5780.68 1592
5781.39 1590
5782.11 1611
5782.83 1543
5783.55 1631
5784.26 1723
5784.98 1778
5785.70 1765
5786.42 1763
5787.14 1774
5787.85 1774
5788.57 1776
5789.29 1827
5790.01 1807
5790.73 1789
5791.44 1676
5792.16 1641
5792.88 1590
5793.60 1494
5794.32 1432
5795.03 1314
5795.75 1214
5796.47 1227
5797.19 1236
5797.91 1311
5798.63 1410
5799.35 1466
5800.06 1509
5800.78 1604
5801.50 1670
5802.22 1619
5802.94 1578
5803.66 1527
5804.38 1386
5805.10 1376
5805.82 1345
5806.53 1228
5807.25 1204
5807.97 1212
5808.69 1242
5809.41 1221
5810.13 1189
5810.85 1232
5811.57 1246
5812.29 1219
5813.01 1173
5813.73 1113
5814.45 1051
5815.17 1046
5815.89 1051
5816.61 959
5817.33 952
5818.05 997
5818.77 1053
5819.49 1025
5820.20 1046
5820.92 1050
5821.64 1022
5822.36 997
5823.09 1014
5823.81 1000
5824.53 1016
5825.25 1036
5825.97 962
5826.69 907
5827.41 942
5828.13 906
5828.85 895
5829.57 965
5830.29 931
5831.01 951
5831.73 882
5832.45 960
5833.17 972
5833.89 894
5834.61 873
5835.33 905
5836.05 862
5836.78 826
5837.50 842
5838.22 863
5838.94 831
5839.66 800
5840.38 852
5841.10 907
5841.82 850
5842.54 857
5843.27 834
5843.99 831
5844.71 883
5845.43 837
5846.15 859
5846.87 849
5847.59 814
5848.32 899
5849.04 861
5849.76 844
5850.48 836
5851.20 785
5851.93 806
5852.65 835
5853.37 811
5854.09 820
5854.81 786
5855.54 772
5856.26 816
5856.98 794
5857.70 845
5858.42 900
5859.15 824
5859.87 764
5860.59 772
5861.31 717
5862.04 729
5862.76 781
5863.48 788
5864.20 793
5864.93 793
5865.65 774
5866.37 815
5867.10 786
5867.82 764
5868.54 695
5869.26 745
5869.99 727
5870.71 738
5871.43 736
5872.16 690
5872.88 703
5873.60 721
5874.33 737
5875.05 753
5875.77 760
5876.50 745
5877.22 710
5877.94 753
5878.67 781
5879.39 729
5880.11 761
5880.84 718
5881.56 746
5882.28 790
5883.01 742
5883.73 746
5884.46 723
5885.18 751
5885.90 771
5886.63 785
5887.35 761
5888.08 758
5888.80 752
5889.52 772
5890.25 753
5890.97 744
5891.70 760
5892.42 771
5893.15 732
5893.87 751
5894.59 749
5895.32 729
5896.04 727
5896.77 716
5897.49 752
5898.22 754
5898.94 694
5899.67 705
5900.39 699
5901.12 724
5901.84 705
5902.57 739
5903.29 759
5904.02 773
5904.74 779
5905.47 762
5906.19 757
5906.92 718
5907.64 726
5908.37 744
5909.09 761
5909.82 772
5910.55 751
5911.27 791
5912.00 797
5912.72 756
5913.45 738
5914.17 720
5914.90 731
5915.63 790
5916.35 780
5917.08 782
5917.80 785
5918.53 806
5919.25 770
5919.98 812
5920.71 775
5921.43 822
5922.16 844
5922.89 802
5923.61 805
5924.34 829
5925.06 844
5925.79 836
5926.52 783
5927.24 794
5927.97 807
5928.70 862
5929.42 865
5930.15 879
5930.88 889
5931.60 934
5932.33 922
5933.06 882
5933.78 893
5934.51 878
5935.24 916
5935.97 949
5936.69 948
5937.42 943
5938.15 969
5938.87 974
5939.60 1054
5940.33 1112
5941.06 1050
5941.78 1056
5942.51 1043
5943.24 1037
5943.97 1041
5944.69 1051
5945.42 1104
5946.15 1141
5946.88 1129
5947.60 1091
5948.33 1164
5949.06 1181
5949.79 1189
5950.52 1313
5951.24 1422
5951.97 1495
5952.70 1580
5953.43 1621
5954.16 1687
5954.88 1751
5955.61 1639
5956.34 1653
5957.07 1589
5957.80 1492
5958.53 1496
5959.25 1466
5959.98 1496
5960.71 1569
5961.44 1453
5962.17 1492
5962.90 1598
5963.63 1641
5964.36 1638
5965.08 1687
5965.81 1824
5966.54 2018
5967.27 2196
5968.00 2286
5968.73 2272
5969.46 2176
5970.19 2177
5970.92 2065
5971.65 1936
5972.37 1892
5973.10 1891
5973.83 1961
5974.56 1941
5975.29 1862
5976.02 1811
5976.75 1834
5977.48 1969
5978.21 1821
5978.94 1890
5979.67 1867
5980.40 2095
5981.13 2151
5981.86 2161
5982.59 2207
5983.32 2216
5984.05 2236
5984.78 2219
5985.51 2267
5986.24 2296
5986.97 2260
5987.70 2275
5988.43 2256
5989.16 2266
5989.89 2233
5990.62 2175
5991.35 2295
5992.08 2345
5992.81 2343
5993.54 2373
5994.27 2360
5995.00 2412
5995.74 2460
5996.47 2481
5997.20 2615
5997.93 2557
5998.66 2516
5999.39 2637
6000.12 2627
6000.85 2521
6001.58 2470
6002.31 2422
6003.04 2377
6003.78 2315
6004.51 2320
6005.24 2261
6005.97 2251
6006.70 2245
6007.43 2454
6008.16 2609
6008.90 2848
6009.63 3282
6010.36 3827
6011.09 4636
6011.82 5421
6012.55 6573
6013.29 7607
6014.02 8418
6014.75 8578
6015.48 8744
6016.21 8470
6016.95 7932
6017.68 7063
6018.41 6207
6019.14 5422
6019.87 4655
6020.61 3924
6021.34 3444
6022.07 3052
6022.80 2614
6023.54 2448
6024.27 2373
6025.00 2355
6025.73 2132
6026.47 2127
6027.20 2058
6027.93 2086
6028.66 2078
6029.40 2091
6030.13 2145
6030.86 2152
6031.59 2115
6032.33 2071
6033.06 1913
6033.79 1824
6034.53 1851
6035.26 1775
6035.99 1722
6036.73 1661
6037.46 1677
6038.19 1691
6038.93 1765
6039.66 1767
6040.39 1754
6041.13 1704
6041.86 1800
6042.59 1725
6043.33 1787
6044.06 1798
6044.79 1897
6045.53 1869
6046.26 1965
6047.00 1927
6047.73 1932
6048.46 1991
6049.20 2118
6049.93 2214
6050.67 2390
6051.40 2538
6052.13 2668
6052.87 2808
6053.60 2767
6054.34 2804
6055.07 2721
6055.81 2594
6056.54 2393
6057.27 2303
6058.01 2205
6058.74 2081
6059.48 1958
6060.21 1976
6060.95 1942
6061.68 1880
6062.42 1844
6063.15 1828
6063.89 1759
6064.62 1808
6065.36 1787
6066.09 1760
6066.83 1812
6067.56 1734
6068.30 1704
6069.03 1733
6069.77 1710
6070.50 1708
6071.24 1653
6071.97 1651
6072.71 1669
6073.44 1572
6074.18 1635
6074.91 1625
6075.65 1642
6076.39 1603
6077.12 1577
6077.86 1542
6078.59 1486
6079.33 1546
6080.06 1546
6080.80 1450
6081.54 1483
6082.27 1505
6083.01 1468
6083.74 1429
6084.48 1425
6085.22 1410
6085.95 1390
6086.69 1391
6087.42 1463
6088.16 1384
6088.90 1428
6089.63 1359
6090.37 1410
6091.11 1457
6091.84 1484
6092.58 1450
6093.32 1426
6094.05 1406
6094.79 1384
6095.53 1423
6096.26 1407
6097.00 1329
6097.74 1304
6098.47 1335
6099.21 1292
6099.95 1275
6100.69 1333
6101.42 1318
6102.16 1356
6102.90 1228
6103.63 1220
6104.37 1220
6105.11 1249
6105.85 1221
6106.58 1193
6107.32 1222
6108.06 1185
6108.80 1264
6109.53 1339
6110.27 1330
6111.01 1243
6111.75 1329
6112.49 1323
6113.22 1299
6113.96 1328
6114.70 1301
6115.44 1310
6116.17 1373
6116.91 1303
6117.65 1358
6118.39 1389
6119.13 1351
6119.87 1353
6120.60 1304
6121.34 1311
6122.08 1291
6122.82 1333
6123.56 1312
6124.30 1336
6125.03 1350
6125.77 1276
6126.51 1310
6127.25 1386
6127.99 1354
6128.73 1311
6129.47 1321
6130.21 1300
6130.94 1310
6131.68 1319
6132.42 1338
6133.16 1372
6133.90 1358
6134.64 1405
6135.38 1382
6136.12 1402
6136.86 1403
6137.60 1401
6138.34 1460
6139.08 1403
6139.81 1400
6140.55 1383
6141.29 1371
6142.03 1375
6142.77 1449
6143.51 1392
6144.25 1455
6144.99 1365
6145.73 1404
6146.47 1439
6147.21 1363
6147.95 1359
6148.69 1368
6149.43 1383
6150.17 1381
6150.91 1423
6151.65 1469
6152.39 1451
6153.13 1441
6153.87 1445
6154.61 1517
6155.35 1502
6156.09 1577
6156.83 1534
6157.58 1595
6158.32 1628
6159.06 1618
6159.80 1645
6160.54 1666
6161.28 1681
6162.02 1693
6162.76 1732
6163.50 1787
6164.24 1980
6164.98 2062
6165.72 2078
6166.46 2268
6167.21 2348
6167.95 2425
6168.69 2390
6169.43 2307
6170.17 2319
6170.91 2310
6171.65 2194
6172.39 2128
6173.14 2002
6173.88 2034
6174.62 2031
6175.36 2010
6176.10 2022
6176.84 1959
6177.59 1971
6178.33 1996
6179.07 2036
6179.81 2091
6180.55 2038
6181.30 2067
6182.04 2057
6182.78 2048
6183.52 2130
6184.26 2076
6185.01 2164
6185.75 2251
6186.49 2204
6187.23 2249
6187.97 2329
6188.72 2318
6189.46 2334
6190.20 2383
6190.94 2454
6191.69 2485
6192.43 2633
6193.17 2800
6193.92 2860
6194.66 2929
6195.40 2820
6196.14 2866
6196.89 2855
6197.63 2858
6198.37 2796
6199.12 2823
6199.86 2818
6200.60 2789
6201.34 2777
6202.09 2868
6202.83 3019
6203.57 3157
6204.32 3473
6205.06 3996
6205.80 4904
6206.55 6271
6207.29 8320
6208.03 10736
6208.78 12839
6209.52 14720
6210.27 15568
6211.01 16034
6211.75 15441
6212.50 13868
6213.24 12219
6213.98 10445
6214.73 8550
6215.47 7048
6216.22 5829
6216.96 4746
6217.71 3997
6218.45 3419
6219.19 3046
6219.94 2745
6220.68 2569
6221.43 2536
6222.17 2422
6222.92 2381
6223.66 2443
6224.40 2301
6225.15 2328
6225.89 2324
6226.64 2361
6227.38 2200
6228.13 2033
6228.87 1844
6229.62 1791
6230.36 1711
6231.11 1628
6231.85 1580
6232.60 1608
6233.34 1611
6234.09 1605
6234.83 1677
6235.58 1670
6236.32 1697
6237.07 1767
6237.81 1798
6238.56 1946
6239.30 2089
6240.05 2184
6240.80 2303
6241.54 2464
6242.29 2417
6243.03 2299
6243.78 2352
6244.52 2409
6245.27 2634
6246.02 2745
6246.76 2934
6247.51 3060
6248.25 3076
6249.00 3099
6249.75 2948
6250.49 2904
6251.24 2764
6251.98 2538
6252.73 2440
6253.48 2285
6254.22 2163
6254.97 2063
6255.72 2034
6256.46 1914
6257.21 1959
6257.95 1829
6258.70 1843
6259.45 1881
6260.19 1873
6260.94 1926
6261.69 1870
6262.43 1771
6263.18 1858
6263.93 1786
6264.68 1713
6265.42 1657
6266.17 1611
6266.92 1727
6267.66 1756
6268.41 1706
6269.16 1697
6269.91 1703
6270.65 1751
6271.40 1754
6272.15 1818
6272.89 1797
6273.64 1875
6274.39 1779
6275.14 1775
6275.88 1796
6276.63 1754
6277.38 1798
6278.13 1734
6278.88 1747
6279.62 1718
6280.37 1703
6281.12 1658
6281.87 1615
6282.62 1599
6283.36 1565
6284.11 1587
6284.86 1593
6285.61 1606
6286.36 1597
6287.10 1502
6287.85 1599
6288.60 1536
6289.35 1458
6290.10 1447
6290.85 1457
6291.59 1381
6292.34 1445
6293.09 1420
6293.84 1415
6294.59 1328
6295.34 1323
6296.09 1275
6296.84 1342
6297.58 1361
6298.33 1376
6299.08 1369
6299.83 1345
6300.58 1286
6301.33 1283
6302.08 1318
6302.83 1330
6303.58 1300
6304.33 1319
6305.08 1288
6305.83 1251
6306.58 1287
6307.32 1253
6308.07 1229
6308.82 1293
6309.57 1281
6310.32 1339
6311.07 1334
6311.82 1251
6312.57 1283
6313.32 1331
6314.07 1321
6314.82 1412
6315.57 1456
6316.32 1490
6317.07 1475
6317.82 1391
6318.57 1444
6319.32 1407
6320.07 1331
6320.82 1201
6321.57 1214
6322.32 1258
6323.07 1278
6323.82 1195
6324.58 1158
6325.33 1174
6326.08 1172
6326.83 1137
6327.58 1115
6328.33 1055
6329.08 1078
6329.83 1099
6330.58 1107
6331.33 1095
6332.08 1101
6332.83 1139
6333.58 1110
6334.34 1109
6335.09 1107
6335.84 1095
6336.59 1091
6337.34 1147
6338.09 1112
6338.84 1128
6339.59 1123
6340.35 1161
6341.10 1138
6341.85 1110
6342.60 1086
6343.35 1058
6344.10 1044
6344.86 1021
6345.61 1069
6346.36 1083
6347.11 1077
6347.86 1114
6348.62 1203
6349.37 1148
6350.12 1163
6350.87 1218
6351.62 1278
6352.38 1286
6353.13 1396
6353.88 1406
6354.63 1521
6355.38 1462
6356.14 1446
6356.89 1479
6357.64 1459
6358.39 1383
6359.15 1276
6359.90 1257
6360.65 1217
6361.40 1196
6362.16 1178
6362.91 1185
6363.66 1170
6364.42 1183
6365.17 1272
6365.92 1260
6366.67 1284
6367.43 1394
6368.18 1412
6368.93 1468
6369.69 1381
6370.44 1381
6371.19 1395
6371.95 1346
6372.70 1284
6373.45 1184
6374.21 1230
6374.96 1218
6375.71 1192
6376.47 1283
6377.22 1230
6377.98 1214
6378.73 1200
6379.48 1236
6380.24 1278
6380.99 1311
6381.74 1322
6382.50 1294
6383.25 1280
6384.01 1278
6384.76 1257
6385.51 1166
6386.27 1208
6387.02 1201
6387.78 1218
6388.53 1123
6389.29 1122
6390.04 1189
6390.79 1116
6391.55 1135
6392.30 1104
6393.06 1059
6393.81 1070
6394.57 1023
6395.32 1066
6396.08 1071
6396.83 1103
6397.59 1078
6398.34 1042
6399.10 1011
6399.85 1004
6400.61 1045
6401.36 1035
6402.12 1017
6402.87 1043
6403.63 1003
6404.38 1013
6405.14 958
6405.89 924
6406.65 991
6407.40 1012
6408.16 995
6408.91 1031
6409.67 999
6410.43 1055
6411.18 1022
6411.94 995
6412.69 1034
6413.45 1045
6414.20 1051
6414.96 1060
6415.72 978
6416.47 1013
6417.23 1031
6417.98 1053
6418.74 1084
6419.50 1033
6420.25 1007
6421.01 1007
6421.77 975
6422.52 943
6423.28 947
6424.03 947
6424.79 1019
6425.55 959
6426.30 943
6427.06 946
6427.82 932
6428.57 890
6429.33 905
6430.09 959
6430.84 977
6431.60 950
6432.36 907
6433.11 913
6433.87 922
6434.63 934
6435.39 1000
6436.14 1014
6436.90 1010
6437.66 956
6438.41 983
6439.17 1003
6439.93 1038
6440.69 1014
6441.44 1047
6442.20 1042
6442.96 1009
6443.72 1020
6444.47 981
6445.23 967
6445.99 975
6446.75 997
6447.50 988
6448.26 981
6449.02 996
6449.78 1010
6450.54 980
6451.29 937
6452.05 1069
6452.81 1070
6453.57 1045
6454.33 1005
6455.08 1072
6455.84 1060
6456.60 1104
6457.36 1057
6458.12 1069
6458.88 1075
6459.64 1075
6460.39 1056
6461.15 1055
6461.91 1075
6462.67 1054
6463.43 1101
6464.19 1062
6464.95 1076
6465.70 1121
6466.46 1107
6467.22 1107
6467.98 1145
6468.74 1152
6469.50 1090
6470.26 1065
6471.02 1064
6471.78 1106
6472.54 1128
6473.30 1094
6474.05 1094
6474.81 1117
6475.57 1108
6476.33 1109
6477.09 1160
6477.85 1186
6478.61 1092
6479.37 1131
6480.13 1131
6480.89 1222
6481.65 1235
6482.41 1294
6483.17 1247
6483.93 1276
6484.69 1282
6485.45 1286
6486.21 1336
6486.97 1376
6487.73 1325
6488.49 1360
6489.25 1348
6490.01 1366
6490.77 1380
6491.53 1384
6492.29 1425
6493.05 1391
6493.81 1490
6494.57 1582
6495.33 1630
6496.10 1505
6496.86 1495
6497.62 1489
6498.38 1512
6499.14 1447
6499.90 1424
6500.66 1424
6501.42 1469
6502.18 1467
6502.94 1545
6503.70 1633
6504.47 1817
6505.23 2052
6505.99 2520
6506.75 3316
6507.51 4251
6508.27 5107
6509.03 5928
6509.79 6298
6510.56 6236
6511.32 5934
6512.08 5338
6512.84 4654
6513.60 4022
6514.36 3335
6515.13 2884
6515.89 2457
6516.65 2232
6517.41 1987
6518.17 1853
6518.94 1743
6519.70 1677
6520.46 1707
6521.22 1749
6521.98 1723
6522.75 1774
6523.51 1811
6524.27 1931
6525.03 1989
6525.79 2140
6526.56 2223
6527.32 2347
6528.08 2422
6528.84 2515
6529.61 2451
6530.37 2344
6531.13 2294
6531.90 2204
6532.66 2081
6533.42 2047
6534.18 2156
6534.95 2272
6535.71 2403
6536.47 2690
6537.24 2793
6538.00 2889
6538.76 2812
6539.53 2744
6540.29 2451
6541.05 2314
6541.82 2141
6542.58 2008
6543.34 1913
6544.11 1861
6544.87 1811
6545.63 1890
6546.40 2036
6547.16 2031
6547.92 2049
6548.69 2105
6549.45 1992
6550.21 1925
6550.98 1863
6551.74 1752
6552.51 1694
6553.27 1680
6554.03 1690
6554.80 1635
6555.56 1642
6556.33 1590
6557.09 1581
6557.85 1546
6558.62 1545
6559.38 1621
6560.15 1586
6560.91 1710
6561.68 1655
6562.44 1599
6563.21 1667
6563.97 1802
6564.74 1781
6565.50 1814
6566.26 1765
6567.03 1847
6567.79 1821
6568.56 1767
6569.32 1796
6570.09 1787
6570.85 1777
6571.62 1836
6572.38 1893
6573.15 1852
6573.91 1892
6574.68 1905
6575.44 1936
6576.21 1896
6576.98 1924
6577.74 1940
6578.51 1955
6579.27 1948
6580.04 1978
6580.80 1962
6581.57 2013
6582.33 2080
6583.10 2023
6583.87 2105
6584.63 2134
6585.40 2060
6586.16 2113
6586.93 2017
6587.70 1978
6588.46 2006
6589.23 2048
6589.99 2026
6590.76 2030
6591.53 2158
6592.29 2229
6593.06 2342
6593.82 2578
6594.59 2697
6595.36 2852
6596.12 2900
6596.89 3008
6597.66 3013
6598.42 3008
6599.19 2899
6599.96 2813
6600.72 2684
6601.49 2560
6602.26 2384
6603.02 2242
6603.79 2089
6604.56 2012
6605.33 1951
6606.09 1839
6606.86 1889
6607.63 1895
6608.39 1934
6609.16 1951
6609.93 1994
6610.70 1931
6611.46 1967
6612.23 1924
6613.00 1933
6613.77 1872
6614.53 1925
6615.30 1925
6616.07 1888
6616.84 1830
6617.60 1876
6618.37 1908
6619.14 1989
6619.91 2062
6620.68 2172
6621.44 2369
6622.21 2458
6622.98 2565
6623.75 2679
6624.52 2752
6625.28 2659
6626.05 2601
6626.82 2423
6627.59 2469
6628.36 2296
6629.13 2180
6629.89 2160
6630.66 2053
6631.43 2028
6632.20 2075
6632.97 2259
6633.74 2422
6634.51 2552
6635.27 2592
6636.04 2692
6636.81 2767
6637.58 2830
6638.35 2792
6639.12 2766
6639.89 2936
6640.66 3178
6641.43 3183
6642.19 3307
6642.96 3329
6643.73 3256
6644.50 3171
6645.27 3048
6646.04 2813
6646.81 2469
6647.58 2355
6648.35 2227
6649.12 1988
6649.89 1919
6650.66 1860
6651.43 1811
6652.20 1781
6652.97 1740
6653.74 1737
6654.51 1654
6655.28 1656
6656.05 1675
6656.82 1669
6657.59 1704
6658.36 1702
6659.13 1702
6659.90 1665
6660.67 1662
6661.44 1605
6662.21 1687
6662.98 1664
6663.75 1660
6664.52 1590
6665.29 1523
6666.06 1575
6666.83 1549
6667.60 1502
6668.37 1549
6669.14 1588
6669.91 1609
6670.68 1671
6671.46 1785
6672.23 1837
6673.00 1809
6673.77 1785
6674.54 1798
6675.31 1823
6676.08 1777
6676.85 1811
6677.62 1766
6678.40 1768
6679.17 1816
6679.94 1758
6680.71 1806
6681.48 1835
6682.25 1913
6683.02 1857
6683.80 1920
6684.57 1878
6685.34 1935
6686.11 2003
6686.88 2058
6687.65 1942
6688.43 1983
6689.20 1941
6689.97 1732
6690.74 1687
6691.51 1576
6692.29 1580
6693.06 1549
6693.83 1508
6694.60 1493
6695.37 1513
6696.15 1403
6696.92 1427
6697.69 1551
6698.46 1446
6699.24 1408
6700.01 1496
6700.78 1463
6701.55 1441
6702.33 1413
6703.10 1436
6703.87 1439
6704.64 1358
6705.42 1369
6706.19 1439
6706.96 1349
6707.74 1320
6708.51 1315
6709.28 1271
6710.06 1359
6710.83 1298
6711.60 1287
6712.37 1357
6713.15 1295
6713.92 1322
6714.69 1279
6715.47 1278
6716.24 1291
6717.01 1251
6717.79 1223
6718.56 1311
6719.34 1324
6720.11 1270
6720.88 1274
6721.66 1227
6722.43 1191
6723.20 1226
6723.98 1185
6724.75 1255
6725.53 1216
6726.30 1211
6727.07 1201
6727.85 1190
6728.62 1218
6729.40 1222
6730.17 1167
6730.95 1191
6731.72 1261
6732.49 1304
6733.27 1233
6734.04 1200
6734.82 1166
6735.59 1183
6736.37 1265
6737.14 1300
6737.92 1303
6738.69 1281
6739.47 1217
6740.24 1282
6741.01 1271
6741.79 1269
6742.56 1285
6743.34 1341
6744.11 1305
6744.89 1324
6745.67 1347
6746.44 1343
6747.22 1355
6747.99 1409
6748.77 1382
6749.54 1446
6750.32 1571
6751.09 1573
6751.87 1611
6752.64 1671
6753.42 1710
6754.19 1743
6754.97 1727
6755.75 1681
6756.52 1584
6757.30 1552
6758.07 1505
6758.85 1454
6759.63 1374
6760.40 1358
6761.18 1313
6761.95 1316
6762.73 1295
6763.51 1318
6764.28 1416
6765.06 1366
6765.83 1413
6766.61 1463
6767.39 1499
6768.16 1549
6768.94 1574
6769.72 1606
6770.49 1522
6771.27 1453
6772.05 1450
6772.82 1431
6773.60 1335
6774.38 1298
6775.15 1388
6775.93 1365
6776.71 1299
6777.48 1348
6778.26 1325
6779.04 1304
6779.82 1348
6780.59 1363
6781.37 1307
6782.15 1325
6782.92 1297
6783.70 1274
6784.48 1311
6785.26 1295
6786.03 1274
6786.81 1302
6787.59 1219
6788.37 1244
6789.14 1231
6789.92 1263
6790.70 1256
6791.48 1132
6792.25 1171
6793.03 1136
6793.81 1190
6794.59 1170
6795.37 1138
6796.14 1144
6796.92 1117
6797.70 1151
6798.48 1213
6799.26 1255
6800.04 1238
6800.81 1178
6801.59 1219
6802.37 1166
6803.15 1214
6803.93 1199
6804.71 1222
6805.48 1213
6806.26 1256
6807.04 1270
6807.82 1196
6808.60 1187
6809.38 1159
6810.16 1180
6810.94 1165
6811.71 1142
6812.49 1157
6813.27 1150
6814.05 1201
6814.83 1179
6815.61 1147
6816.39 1160
6817.17 1162
6817.95 1181
6818.73 1187
6819.51 1182
6820.29 1187
6821.07 1226
6821.84 1199
6822.62 1171
6823.40 1191
6824.18 1188
6824.96 1177
6825.74 1138
6826.52 1126
6827.30 1182
6828.08 1163
6828.86 1107
6829.64 1127
6830.42 1123
6831.20 1130
6831.98 1140
6832.76 1100
6833.54 1155
6834.32 1178
6835.10 1221
6835.88 1389
6836.66 1492
6837.44 1704
6838.22 1992
6839.01 2187
6839.79 2393
6840.57 2446
6841.35 2386
6842.13 2230
6842.91 2090
6843.69 1906
6844.47 1749
6845.25 1698
6846.03 1514
6846.81 1556
6847.59 1508
6848.37 1538
6849.16 1634
6849.94 1764
6850.72 1995
6851.50 2054
6852.28 2105
6853.06 2128
6853.84 2046
6854.62 1947
6855.41 1797
6856.19 1649
6856.97 1542
6857.75 1476
6858.53 1401
6859.31 1310
6860.10 1273
6860.88 1205
6861.66 1247
6862.44 1261
6863.22 1239
6864.00 1239
6864.79 1259
6865.57 1221
6866.35 1325
6867.13 1300
6867.91 1256
6868.70 1294
6869.48 1293
6870.26 1331
6871.04 1278
6871.83 1288
6872.61 1341
6873.39 1335
6874.17 1346
6874.96 1387
6875.74 1429
6876.52 1477
6877.30 1482
6878.09 1544
6878.87 1652
6879.65 1757
6880.43 1870
6881.22 1975
6882.00 2186
6882.78 2248
6883.57 2333
6884.35 2248
6885.13 2108
6885.92 2056
6886.70 2013
6887.48 2086
6888.27 2171
6889.05 2260
6889.83 2362
6890.62 2306
6891.40 2267
6892.18 2164
6892.97 2065
6893.75 1882
6894.53 1767
6895.32 1762
6896.10 1725
6896.88 1685
6897.67 1663
6898.45 1579
6899.24 1628
6900.02 1592
6900.80 1528
6901.59 1622
6902.37 1581
6903.16 1586
6903.94 1655
6904.73 1556
6905.51 1536
6906.29 1546
6907.08 1518
6907.86 1488
6908.65 1484
6909.43 1492
6910.22 1459
6911.00 1399
6911.79 1319
6912.57 1344
6913.35 1345
6914.14 1342
6914.92 1375
6915.71 1340
6916.49 1391
6917.28 1374
6918.06 1373
6918.85 1373
6919.63 1374
6920.42 1396
6921.20 1420
6921.99 1390
6922.78 1354
6923.56 1376
6924.35 1356
6925.13 1416
6925.92 1365
6926.70 1405
6927.49 1429
6928.27 1453
6929.06 1467
6929.84 1475
6930.63 1473
6931.42 1464
6932.20 1404
6932.99 1404
6933.77 1401
6934.56 1362
6935.35 1352
6936.13 1347
6936.92 1355
6937.70 1460
6938.49 1456
6939.28 1480
6940.06 1587
6940.85 1639
6941.63 1733
6942.42 1778
6943.21 1917
6943.99 2016
6944.78 1981
6945.57 1906
6946.35 2051
6947.14 2136
6947.93 2205
6948.71 2232
6949.50 2226
6950.29 2224
6951.07 2229
6951.86 2108
6952.65 1985
6953.44 1939
6954.22 1854
6955.01 1800
6955.80 1726
6956.58 1730
6957.37 1727
6958.16 1739
6958.95 1762
6959.73 1717
6960.52 1696
6961.31 1738
6962.09 1679
6962.88 1761
6963.67 1832
6964.46 1788
6965.25 1851
6966.03 1988
6966.82 2037
6967.61 2156
6968.40 2284
6969.18 2287
6969.97 2451
6970.76 2450
6971.55 2457
6972.34 2450
6973.12 2424
6973.91 2349
6974.70 2366
6975.49 2353
6976.28 2350
6977.07 2360
6977.85 2360
6978.64 2458
6979.43 2571
6980.22 2739
6981.01 3014
6981.80 3366
6982.59 4106
6983.37 5081
6984.16 6377
6984.95 7836
6985.74 9337
6986.53 10367
6987.32 10926
6988.11 10642
6988.90 9862
6989.69 8929
6990.47 7660
6991.26 6325
6992.05 5292
6992.84 4411
6993.63 3720
6994.42 3123
6995.21 2822
6996.00 2501
6996.79 2245
6997.58 2153
6998.37 2009
6999.16 1932
6999.95 1975
7000.74 1947
7001.53 1992
7002.32 1938
7003.11 1867
7003.90 1910
7004.69 1852
7005.48 1686
7006.27 1653
7007.06 1641
7007.85 1645
7008.64 1583
7009.43 1674
7010.22 1678
7011.01 1688
7011.80 1804
7012.59 1977
7013.38 1972
7014.17 1978
7014.96 2009
7015.75 1972
7016.54 1904
7017.33 1891
7018.12 1807
7018.91 1738
7019.70 1836
7020.49 1819
7021.28 1955
7022.07 2071
7022.87 2247
7023.66 2414
7024.45 2494
7025.24 2498
7026.03 2596
7026.82 2706
7027.61 2555
7028.40 2413
7029.19 2335
7029.99 2243
7030.78 2147
7031.57 2005
7032.36 1877
7033.15 1835
7033.94 1751
7034.74 1773
7035.53 1756
7036.32 1714
7037.11 1753
7037.90 1745
7038.69 1773
7039.49 1819
7040.28 1831
7041.07 1798
7041.86 1762
7042.65 1808
7043.45 1812
7044.24 1885
7045.03 1808
7045.82 1804
7046.61 1848
7047.41 1850
7048.20 1858
7048.99 2063
7049.78 2148
7050.58 2272
7051.37 2276
7052.16 2285
7052.95 2150
7053.75 2181
7054.54 2034
7055.33 1920
7056.13 1832
7056.92 1808
7057.71 1779
7058.50 1793
7059.30 1857
7060.09 1883
7060.88 1889
7061.68 1845
7062.47 1858
7063.26 1861
7064.06 1818
7064.85 1753
7065.64 1792
7066.44 1756
7067.23 1722
7068.02 1703
7068.82 1656
7069.61 1556
7070.40 1546
7071.20 1508
7071.99 1540
7072.78 1476
7073.58 1485
7074.37 1434
7075.17 1446
7075.96 1423
7076.75 1333
7077.55 1360
7078.34 1356
7079.14 1405
7079.93 1307
7080.72 1338
7081.52 1347
7082.31 1333
7083.11 1396
7083.90 1383
7084.70 1412
7085.49 1458
7086.28 1445
7087.08 1449
7087.87 1674
7088.67 1655
7089.46 1636
7090.26 1675
7091.05 1565
7091.85 1461
7092.64 1394
7093.44 1418
7094.23 1337
7095.03 1281
7095.82 1262
7096.62 1217
7097.41 1162
7098.21 1163
7099.00 1216
7099.80 1168
7100.59 1135
7101.39 1185
7102.18 1186
7102.98 1185
7103.77 1128
7104.57 1139
7105.37 1115
7106.16 1071
7106.96 1062
7107.75 1055
7108.55 1053
7109.34 1023
7110.14 1000
7110.94 981
7111.73 1007
7112.53 1079
7113.32 991
7114.12 1007
7114.92 983
7115.71 987
7116.51 1035
7117.30 991
7118.10 995
7118.90 1010
7119.69 971
7120.49 984
7121.29 992
7122.08 1053
7122.88 1016
7123.68 1073
7124.47 1039
7125.27 1008
7126.07 1043
7126.86 1102
7127.66 1058
7128.46 1079
7129.25 1138
7130.05 1197
7130.85 1166
7131.64 1131
7132.44 1098
7133.24 1095
7134.04 1089
7134.83 1031
7135.63 1050
7136.43 1031
7137.23 979
7138.02 1018
7138.82 995
7139.62 937
7140.42 941
7141.21 908
7142.01 903
7142.81 944
7143.61 1006
7144.40 975
7145.20 976
7146.00 952
7146.80 924
7147.59 941
7148.39 902
7149.19 896
7149.99 904
7150.79 881
7151.59 868
7152.38 852
7153.18 878
7153.98 893
7154.78 909
7155.58 887
7156.38 963
7157.17 937
7157.97 970
7158.77 968
7159.57 956
7160.37 922
7161.17 913
7161.97 873
7162.76 904
7163.56 896
7164.36 876
7165.16 872
7165.96 901
7166.76 888
7167.56 881
7168.36 844
7169.16 815
7169.96 805
7170.75 843
7171.55 853
7172.35 850
7173.15 859
7173.95 845
7174.75 835
7175.55 814
7176.35 823
7177.15 816
7177.95 810
7178.75 822
7179.55 828
7180.35 811
7181.15 827
7181.95 831
7182.75 850
7183.55 824
7184.35 834
7185.15 839
7185.95 817
7186.75 792
7187.55 819
7188.35 835
7189.15 818
7189.95 838
7190.75 814
7191.55 802
7192.35 841
7193.15 791
7193.95 774
7194.75 786
7195.55 765
7196.35 777
7197.15 772
7197.95 741
7198.76 740
7199.56 783
7200.36 771
7201.16 803
7201.96 807
7202.76 824
7203.56 800
7204.36 808
7205.16 807
7205.96 791
7206.77 838
7207.57 789
7208.37 741
7209.17 827
7209.97 860
7210.77 832
7211.57 830
7212.38 836
7213.18 826
7213.98 809
7214.78 790
7215.58 833
7216.38 785
7217.19 859
7217.99 893
7218.79 878
7219.59 861
7220.39 882
7221.20 917
7222.00 836
7222.80 837
7223.60 839
7224.40 860
7225.21 890
7226.01 876
7226.81 852
7227.61 840
7228.42 840
7229.22 874
7230.02 842
7230.82 885
7231.63 907
7232.43 946
7233.23 937
7234.03 971
7234.84 1056
7235.64 1182
7236.44 1253
7237.25 1322
7238.05 1381
7238.85 1374
7239.65 1315
7240.46 1194
7241.26 1150
7242.06 1072
7242.87 1074
7243.67 1050
7244.47 1011
7245.28 940
7246.08 922
7246.88 949
7247.69 949
7248.49 957
7249.30 992
7250.10 980
7250.90 983
7251.71 918
7252.51 908
7253.31 933
7254.12 975
7254.92 958
7255.73 969
7256.53 927
7257.33 890
7258.14 901
7258.94 906
7259.75 931
7260.55 1001
7261.35 1009
7262.16 1058
7262.96 1036
7263.77 1080
7264.57 1102
7265.38 1088
7266.18 1083
7266.99 1074
7267.79 1041
7268.59 1086
7269.40 1046
7270.20 1005
7271.01 938
7271.81 968
7272.62 997
7273.42 982
7274.23 998
7275.03 998
7275.84 1015
7276.64 1000
7277.45 1018
7278.25 1025
7279.06 1087
7279.86 1105
7280.67 1136
7281.48 1150
7282.28 1255
7283.09 1382
7283.89 1558
7284.70 1644
7285.50 1703
7286.31 1801
7287.11 1750
7287.92 1750
7288.73 1578
7289.53 1436
7290.34 1377
7291.14 1268
7291.95 1233
7292.76 1131
7293.56 1137
7294.37 1122
7295.17 1073
7295.98 1077
7296.79 1137
7297.59 1139
7298.40 1059
7299.21 1119
7300.01 1143
7300.82 1117
7301.62 1162
7302.43 1136
7303.24 1190
7304.04 1203
7304.85 1203
7305.66 1186
7306.46 1292
7307.27 1267
7308.08 1325
7308.89 1419
7309.69 1504
7310.50 1545
7311.31 1679
7312.11 1780
7312.92 1775
7313.73 1722
7314.53 1660
7315.34 1621
7316.15 1558
7316.96 1574
7317.76 1688
7318.57 1869
7319.38 1927
7320.19 2073
7320.99 2179
7321.80 2216
7322.61 2159
7323.42 2130
7324.22 2056
7325.03 1994
7325.84 1833
7326.65 1629
7327.46 1546
7328.26 1501
7329.07 1417
7329.88 1354
7330.69 1339
7331.50 1291
7332.30 1258
7333.11 1313
7333.92 1247
7334.73 1261
7335.54 1276
7336.35 1259
7337.15 1334
7337.96 1389
7338.77 1451
7339.58 1583
7340.39 1579
7341.20 1680
7342.01 1706
7342.82 1654
7343.62 1634
7344.43 1564
7345.24 1540
7346.05 1512
7346.86 1567
7347.67 1495
7348.48 1461
7349.29 1381
7350.10 1400
7350.91 1402
7351.71 1304
7352.52 1341
7353.33 1284
7354.14 1327
7354.95 1241
7355.76 1215
7356.57 1291
7357.38 1289
7358.19 1384
7359.00 1519
7359.81 1619
7360.62 1696
7361.43 1726
7362.24 1842
7363.05 1851
7363.86 1786
7364.67 1765
7365.48 1709
7366.29 1745
7367.10 1683
7367.91 1579
7368.72 1549
7369.53 1451
7370.34 1411
7371.15 1373
7371.96 1301
7372.77 1272
7373.58 1227
7374.39 1221
7375.20 1167
7376.01 1210
7376.82 1207
7377.63 1260
7378.45 1278
7379.26 1309
7380.07 1457
7380.88 1505
7381.69 1614
7382.50 1666
7383.31 1667
7384.12 1615
7384.93 1621
7385.74 1540
7386.56 1561
7387.37 1501
7388.18 1415
7388.99 1417
7389.80 1375
7390.61 1311
7391.42 1270
7392.24 1206
7393.05 1147
7393.86 1150
7394.67 1137
7395.48 1119
7396.29 1121
7397.10 1099
7397.92 1056
7398.73 1189
7399.54 1206
7400.35 1263
7401.16 1282
7401.98 1325
7402.79 1411
7403.60 1359
7404.41 1358
7405.23 1358
7406.04 1324
7406.85 1335
7407.66 1267
7408.47 1230
7409.29 1233
7410.10 1132
7410.91 1170
7411.72 1064
7412.54 1017
7413.35 1001
7414.16 1038
7414.98 1005
7415.79 960
7416.60 915
7417.41 924
7418.23 968
7419.04 911
7419.85 932
7420.67 914
7421.48 914
7422.29 923
7423.11 942
7423.92 910
7424.73 902
7425.54 899
7426.36 879
7427.17 808
7427.99 869
7428.80 889
7429.61 893
7430.43 850
7431.24 852
7432.05 826
7432.87 850
7433.68 840
7434.49 802
7435.31 867
7436.12 869
7436.94 809
7437.75 851
7438.56 970
7439.38 893
7440.19 880
7441.01 888
7441.82 914
7442.64 906
7443.45 832
7444.26 841
7445.08 880
7445.89 849
7446.71 809
7447.52 831
7448.34 809
7449.15 789
7449.97 803
7450.78 782
7451.59 807
7452.41 780
7453.22 820
7454.04 820
7454.85 788
7455.67 759
7456.48 821
7457.30 765
7458.11 759
7458.93 784
7459.74 790
7460.56 757
7461.38 786
7462.19 747
7463.01 771
7463.82 755
7464.64 732
7465.45 767
7466.27 768
7467.08 782
7467.90 760
7468.72 775
7469.53 775
7470.35 747
7471.16 769
7471.98 792
7472.79 798
7473.61 826
7474.43 811
7475.24 783
7476.06 775
7476.87 762
7477.69 816
7478.51 790
7479.32 751
7480.14 740
7480.96 778
7481.77 783
7482.59 780
7483.41 733
7484.22 796
7485.04 747
7485.85 733
7486.67 711
7487.49 729
7488.31 731
7489.12 679
7489.94 687
7490.76 683
7491.57 699
7492.39 728
7493.21 677
7494.02 680
7494.84 710
7495.66 690
7496.48 722
7497.29 692
7498.11 708
7498.93 703
7499.74 701
7500.56 694
7501.38 679
7502.20 710
7503.01 698
7503.83 696
7504.65 689
7505.47 679
7506.29 694
7507.10 689
7507.92 679
7508.74 707
7509.56 696
7510.37 672
7511.19 698
7512.01 704
7512.83 711
7513.65 694
7514.47 730
7515.28 682
7516.10 714
7516.92 693
7517.74 675
7518.56 655
7519.38 669
7520.19 720
7521.01 660
7521.83 654
7522.65 694
7523.47 680
7524.29 712
7525.11 649
7525.92 621
7526.74 628
7527.56 657
7528.38 705
7529.20 671
7530.02 657
7530.84 668
7531.66 688
7532.48 712
7533.30 736
7534.12 664
7534.93 647
7535.75 661
7536.57 644
7537.39 661
7538.21 711
7539.03 661
7539.85 698
7540.67 686
7541.49 673
7542.31 714
7543.13 649
7543.95 704
7544.77 675
7545.59 680
7546.41 682
7547.23 698
7548.05 691
7548.87 677
7549.69 630
7550.51 654
7551.33 672
7552.15 685
7552.97 688
7553.79 684
7554.61 690
7555.43 688
7556.25 674
7557.07 676
7557.89 713
7558.71 675
7559.53 681
7560.36 710
7561.18 747
7562.00 726
7562.82 747
7563.64 715
7564.46 710
7565.28 716
7566.10 716
7566.92 679
7567.74 710
7568.56 718
7569.39 725
7570.21 709
7571.03 696
7571.85 717
7572.67 747
7573.49 705
7574.31 785
7575.14 767
7575.96 759
7576.78 762
7577.60 760
7578.42 789
7579.24 789
7580.06 767
7580.89 753
7581.71 786
7582.53 824
7583.35 792
7584.17 765
7585.00 764
7585.82 823
7586.64 829
7587.46 828
7588.29 848
7589.11 853
7589.93 855
7590.75 897
7591.57 882
7592.40 850
7593.22 878
7594.04 909
7594.86 845
7595.69 836
7596.51 908
7597.33 920
7598.15 908
7598.98 863
7599.80 916
7600.62 936
7601.45 993
7602.27 1040
7603.09 1057
7603.92 1104
7604.74 1209
7605.56 1173
7606.38 1164
7607.21 1144
7608.03 1242
7608.85 1195
7609.68 1125
7610.50 1092
7611.32 1069
7612.15 1124
7612.97 1056
7613.80 1028
7614.62 1041
7615.44 1132
7616.27 1232
7617.09 1251
7617.91 1329
7618.74 1466
7619.56 1483
7620.39 1503
7621.21 1469
7622.03 1457
7622.86 1372
7623.68 1312
7624.51 1297
7625.33 1249
7626.15 1290
7626.98 1318
7627.80 1277
7628.63 1250
7629.45 1267
7630.28 1276
7631.10 1349
7631.93 1362
7632.75 1390
7633.58 1390
7634.40 1399
7635.22 1424
7636.05 1285
7636.87 1218
7637.70 1223
7638.52 1149
7639.35 1110
7640.17 1066
7641.00 1037
7641.82 1012
7642.65 1105
7643.47 1095
7644.30 1096
7645.13 1143
7645.95 1255
7646.78 1333
7647.60 1344
7648.43 1399
7649.25 1508
7650.08 1521
7650.90 1521
7651.73 1460
7652.55 1469
7653.38 1426
7654.21 1377
7655.03 1296
7655.86 1192
7656.68 1128
7657.51 1062
7658.34 1016
7659.16 946
7659.99 932
7660.81 922
7661.64 874
7662.47 886
7663.29 869
7664.12 904
7664.95 861
7665.77 877
7666.60 907
7667.42 909
7668.25 901
7669.08 873
7669.90 900
7670.73 904
7671.56 886
7672.38 869
7673.21 820
7674.04 813
7674.87 824
7675.69 790
7676.52 827
7677.35 831
7678.17 778
7679.00 744
7679.83 735
7680.65 787
7681.48 824
7682.31 799
7683.14 841
7683.96 873
7684.79 954
7685.62 984
7686.45 996
7687.27 963
7688.10 996
7688.93 976
7689.76 993
7690.58 960
7691.41 903
7692.24 871
7693.07 871
7693.90 839
7694.72 871
7695.55 903
7696.38 902
7697.21 937
7698.04 992
7698.86 1006
7699.69 1053
7700.52 1032
7701.35 972
7702.18 972
7703.01 949
7703.83 916
7704.66 922
7705.49 886
7706.32 885
7707.15 913
7707.98 843
7708.81 835
7709.63 858
7710.46 856
7711.29 790
7712.12 794
7712.95 797
7713.78 793
7714.61 783
7715.44 777
7716.27 760
7717.10 779
7717.93 750
7718.75 730
7719.58 727
7720.41 778
7721.24 803
7722.07 833
7722.90 788
7723.73 720
7724.56 735
7725.39 752
7726.22 770
7727.05 725
7727.88 803
7728.71 771
7729.54 793
7730.37 798
7731.20 815
7732.03 742
7732.86 744
7733.69 754
7734.52 741
7735.35 690
7736.18 693
7737.01 719
7737.84 729
7738.67 700
7739.50 628
7740.33 643
7741.16 666
7741.99 714
7742.82 725
7743.65 692
7744.48 700
7745.31 721
7746.14 797
7746.98 895
7747.81 1019
7748.64 1069
7749.47 1050
7750.30 1004
7751.13 983
7751.96 939
7752.79 877
7753.62 846
7754.45 753
7755.29 741
7756.12 750
7756.95 741
7757.78 700
7758.61 665
7759.44 723
7760.27 639
7761.11 654
7761.94 647
7762.77 673
7763.60 654
7764.43 636
7765.26 650
7766.10 661
7766.93 624
7767.76 626
7768.59 620
7769.42 640
7770.26 645
7771.09 658
7771.92 647
7772.75 612
7773.58 604
7774.42 619
7775.25 590
7776.08 613
7776.91 597
7777.75 609
7778.58 636
7779.41 645
7780.24 608
7781.08 646
7781.91 656
7782.74 627
7783.57 637
7784.41 685
7785.24 633
7786.07 626
7786.91 722
7787.74 698
7788.57 678
7789.40 698
7790.24 706
7791.07 696
7791.90 641
7792.74 678
7793.57 688
7794.40 673
7795.24 673
7796.07 671
7796.90 648
7797.74 655
7798.57 668
7799.40 680
7800.24 667
7801.07 660
7801.91 703
7802.74 666
7803.57 654
7804.41 673
7805.24 688
7806.07 734
7806.91 737
7807.74 710
7808.58 725
7809.41 719
7810.25 743
7811.08 704
7811.91 740
7812.75 760
7813.58 803
7814.42 843
7815.25 852
7816.09 842
7816.92 806
7817.75 845
7818.59 852
7819.42 900
7820.26 879
7821.09 882
7821.93 930
7822.76 970
7823.60 1021
7824.43 1053
7825.27 1003
7826.10 1038
7826.94 967
7827.77 892
7828.61 848
7829.44 834
7830.28 856
7831.11 833
7831.95 797
7832.78 857
7833.62 837
7834.46 880
7835.29 878
7836.13 882
7836.96 900
7837.80 836
7838.63 834
7839.47 798
7840.31 851
7841.14 816
7841.98 792
7842.81 783
7843.65 811
7844.48 779
7845.32 737
7846.16 719
7846.99 762
7847.83 788
7848.67 739
7849.50 722
7850.34 691
7851.17 695
7852.01 712
7852.85 739
7853.68 745
7854.52 721
7855.36 690
7856.19 715
7857.03 744
7857.87 736
7858.70 747
7859.54 731
7860.38 759
7861.21 688
7862.05 723
7862.89 709
7863.72 746
7864.56 716
7865.40 719
7866.24 664
7867.07 648
7867.91 708
7868.75 758
7869.59 717
7870.42 690
7871.26 727
7872.10 724
7872.94 737
7873.77 721
7874.61 764
7875.45 767
7876.29 776
7877.12 817
7877.96 865
7878.80 880
7879.64 961
7880.47 979
7881.31 931
7882.15 941
7882.99 915
7883.83 885
7884.66 857
7885.50 839
7886.34 775
7887.18 791
7888.02 761
7888.86 751
7889.69 745
7890.53 786
7891.37 800
7892.21 860
7893.05 848
7893.89 860
7894.73 864
7895.56 850
7896.40 857
7897.24 813
7898.08 799
7898.92 775
7899.76 802
7900.60 752
7901.44 791
7902.28 746
7903.12 767
7903.95 720
7904.79 733
7905.63 701
7906.47 759
7907.31 704
7908.15 705
7908.99 762
7909.83 760
7910.67 756
7911.51 774
7912.35 787
7913.19 783
7914.03 836
7914.87 833
7915.71 850
7916.55 953
7917.39 958
7918.23 1012
7919.07 1066
7919.91 1052
7920.75 1004
7921.59 944
7922.43 958
7923.27 909
7924.11 829
7924.95 826
7925.79 793
7926.63 748
7927.47 761
7928.31 686
7929.15 691
7929.99 713
7930.83 712
7931.67 700
7932.51 704
7933.35 740
7934.19 676
7935.04 688
7935.88 717
7936.72 708
7937.56 669
7938.40 688
7939.24 696
7940.08 687
7940.92 743
7941.76 715
7942.60 714
7943.45 763
7944.29 822
7945.13 793
7945.97 774
7946.81 800
7947.65 775
7948.49 794
7949.34 797
7950.18 767
7951.02 726
7951.86 771
7952.70 762
7953.54 826
7954.39 818
7955.23 854
7956.07 850
7956.91 903
7957.75 879
7958.60 917
7959.44 883
7960.28 860
7961.12 797
7961.96 835
7962.81 831
7963.65 812
7964.49 760
7965.33 823
7966.18 905
7967.02 865
7967.86 991
7968.70 980
7969.55 1019
7970.39 978
7971.23 920
7972.08 884
7972.92 825
7973.76 787
7974.60 770
7975.45 757
7976.29 748
7977.13 730
7977.98 728
7978.82 699
7979.66 691
7980.51 656
7981.35 654
7982.19 667
7983.04 661
7983.88 639
7984.72 656
7985.57 652
7986.41 693
7987.25 642
7988.10 671
7988.94 658
7989.78 643
7990.63 644
7991.47 608
7992.32 602
7993.16 628
7994.00 672
7994.85 615
7995.69 549
7996.54 575
7997.38 578
7998.22 566
7999.07 588
7999.91 569
8000.76 595
8001.60 587
8002.45 594
8003.29 539
8004.13 534
8004.98 572
8005.82 594
8006.67 554
8007.51 567
8008.36 591
8009.20 550
8010.05 531
8010.89 507
8011.74 536
8012.58 535
8013.43 490
8014.27 500
8015.12 503
8015.96 472
8016.81 499
8017.65 521
8018.50 486
8019.34 473
8020.19 496
8021.03 500
8021.88 528
8022.72 502
8023.57 516
8024.41 517
8025.26 536
8026.11 491
8026.95 501
8027.80 502
8028.64 481
8029.49 478
8030.33 490
8031.18 480
8032.03 519
8032.87 517
8033.72 500
8034.56 519
8035.41 503
8036.26 505
8037.10 495
8037.95 507
8038.80 531
8039.64 500
8040.49 461
8041.34 539
8042.18 502
8043.03 505
8043.87 498
8044.72 490
8045.57 500
8046.41 515
8047.26 499
8048.11 510
8048.96 510
8049.80 491
8050.65 474
8051.50 462
8052.34 474
8053.19 472
8054.04 465
8054.88 458
8055.73 479
8056.58 461
8057.43 438
8058.27 450
8059.12 480
8059.97 470
8060.82 476
8061.66 486
8062.51 499
8063.36 480
8064.21 450
8065.05 481
8065.90 497
8066.75 470
8067.60 464
8068.44 452
8069.29 457
8070.14 453
8070.99 461
8071.84 457
8072.68 431
8073.53 447
8074.38 464
8075.23 459
8076.08 477
8076.93 456
8077.77 442
8078.62 449
8079.47 454
8080.32 463
8081.17 436
8082.02 473
8082.87 475
8083.71 434
8084.56 439
8085.41 485
8086.26 451
8087.11 435
8087.96 439
8088.81 468
8089.66 454
8090.51 430
8091.35 457
8092.20 434
8093.05 445
8093.90 450
8094.75 461
8095.60 477
8096.45 429
8097.30 477
8098.15 436
8099.00 457
8099.85 406
8100.70 422
8101.55 438
8102.40 457
8103.25 426
8104.10 441
8104.95 432
8105.80 467
8106.65 441
8107.50 439
8108.35 472
8109.20 454
8110.05 433
8110.90 424
8111.75 464
8112.60 444
8113.45 426
8114.30 432
8115.15 453
8116.00 428
8116.85 462
8117.70 423
8118.55 413
8119.40 420
8120.25 468
8121.10 471
8121.95 482
8122.80 479
8123.65 489
8124.50 489
8125.35 477
8126.20 482
8127.06 493
8127.91 434
8128.76 446
8129.61 475
8130.46 475
8131.31 502
8132.16 519
8133.01 499
8133.86 507
8134.72 512
8135.57 491
8136.42 462
8137.27 440
8138.12 479
8138.97 508
8139.83 517
8140.68 479
8141.53 424
8142.38 487
8143.23 489
8144.08 463
8144.94 508
8145.79 476
8146.64 475
8147.49 497
8148.34 445
8149.20 442
8150.05 468
8150.90 498
8151.75 479
8152.60 501
8153.46 518
8154.31 511
8155.16 542
8156.01 553
8156.87 527
8157.72 479
8158.57 485
8159.42 481
8160.28 458
8161.13 449
8161.98 463
8162.84 461
8163.69 450
8164.54 439
8165.39 440
8166.25 440
8167.10 410
8167.95 417
8168.81 425
8169.66 446
8170.51 434
8171.37 441
8172.22 418
8173.07 461
8173.93 433
8174.78 403
8175.63 429
8176.49 419
8177.34 412
8178.19 404
8179.05 391
8179.90 441
8180.76 398
8181.61 435
8182.46 430
8183.32 418
8184.17 393
8185.02 397
8185.88 417
8186.73 414
8187.59 403
8188.44 385
8189.30 432
8190.15 456
8191.00 400
8191.86 391
8192.71 421
8193.57 400
8194.42 374
8195.28 399
8196.13 382
8196.99 397
8197.84 422
8198.69 391
8199.55 391
8200.40 425
8201.26 383
8202.11 409
8202.97 407
8203.82 356
8204.68 403
8205.53 412
8206.39 395
8207.24 430
8208.10 421
8208.95 414
8209.81 409
8210.67 390
8211.52 411
8212.38 409
8213.23 410
8214.09 434
8214.94 378
8215.80 377
8216.65 384
8217.51 421
8218.37 414
8219.22 435
8220.08 421
8220.93 432
8221.79 424
8222.64 410
8223.50 445
8224.36 470
8225.21 449
8226.07 439
8226.92 426
8227.78 449
8228.64 437
8229.49 399
8230.35 391
8231.21 388
8232.06 430
8232.92 421
8233.78 440
8234.63 393
8235.49 374
8236.35 419
8237.20 418
8238.06 397
8238.92 396
8239.77 372
8240.63 359
8241.49 407
8242.34 399
8243.20 393
8244.06 360
8244.91 383
8245.77 403
8246.63 411
8247.49 354
8248.34 406
8249.20 395
8250.06 408
8250.92 412
8251.77 386
8252.63 419
8253.49 392
8254.35 384
8255.20 374
8256.06 400
8256.92 380
8257.78 373
8258.63 389
8259.49 388
8260.35 381
8261.21 392
8262.07 406
8262.92 373
8263.78 400
8264.64 377
8265.50 392
8266.36 394
8267.22 393
8268.07 384
8268.93 426
8269.79 397
8270.65 419
8271.51 389
8272.37 429
8273.22 390
8274.08 398
8274.94 363
8275.80 414
8276.66 429
8277.52 419
8278.38 449
8279.24 446
8280.09 446
8280.95 453
8281.81 496
8282.67 501
8283.53 472
8284.39 461
8285.25 478
8286.11 447
8286.97 422
8287.83 425
8288.69 402
8289.55 409
8290.41 443
8291.26 434
8292.12 429
8292.98 435
8293.84 462
8294.70 463
8295.56 452
8296.42 460
8297.28 449
8298.14 456
8299.00 454
8299.86 467
8300.72 417
8301.58 470
8302.44 481
8303.30 445
8304.16 449
8305.02 425
8305.88 408
8306.74 436
8307.60 457
8308.46 413
8309.33 415
8310.19 402
8311.05 407
8311.91 447
8312.77 458
8313.63 437
8314.49 426
8315.35 443
8316.21 454
8317.07 421
8317.93 437
8318.79 412
8319.65 404
8320.52 401
8321.38 383
8322.24 390
8323.10 396
8323.96 391
8324.82 414
8325.68 402
8326.54 396
8327.41 392
8328.27 407
8329.13 391
8329.99 405
8330.85 408
8331.71 407
8332.57 399
8333.44 372
8334.30 379
8335.16 412
8336.02 409
8336.88 401
8337.75 375
8338.61 361
8339.47 381
8340.33 389
8341.19 396
8342.06 394
8342.92 386
8343.78 385
8344.64 379
8345.50 420
8346.37 404
8347.23 398
8348.09 390
8348.95 389
8349.82 423
8350.68 383
8351.54 394
8352.40 418
8353.27 376
8354.13 389
8354.99 391
8355.86 420
8356.72 389
8357.58 401
8358.45 404
8359.31 398
8360.17 379
8361.03 390
8361.90 416
8362.76 394
8363.62 370
8364.49 407
8365.35 405
8366.21 412
8367.08 424
8367.94 431
8368.80 388
8369.67 436
8370.53 436
8371.40 414
8372.26 432
8373.12 399
8373.99 411
8374.85 433
8375.71 408
8376.58 410
8377.44 416
8378.31 416
8379.17 416
8380.03 404
8380.90 433
8381.76 422
8382.63 445
8383.49 399
8384.36 417
8385.22 451
8386.08 442
8386.95 459
8387.81 427
8388.68 412
8389.54 434
8390.41 390
8391.27 430
8392.14 461
8393.00 441
8393.87 458
8394.73 467
8395.60 465
8396.46 459
8397.33 461
8398.19 429
8399.06 431
8399.92 464
8400.79 442
8401.65 457
8402.52 497
8403.38 486
8404.25 493
8405.11 457
8405.98 471
8406.84 474
8407.71 442
8408.58 506
8409.44 512
8410.31 515
8411.17 517
8412.04 498
8412.90 531
8413.77 522
8414.64 516
8415.50 509
8416.37 513
8417.23 535
8418.10 554
8418.97 569
8419.83 568
8420.70 599
8421.56 554
8422.43 537
8423.30 559
8424.16 581
8425.03 563
8425.90 603
8426.76 616
8427.63 610
8428.50 618
8429.36 638
8430.23 633
8431.10 616
8431.96 650
8432.83 615
8433.70 656
8434.56 662
8435.43 672
8436.30 714
8437.16 726
8438.03 748
8438.90 787
8439.77 785
8440.63 811
8441.50 880
8442.37 870
8443.24 885
8444.10 880
8444.97 932
8445.84 914
8446.71 888
8447.57 934
8448.44 920
8449.31 888
8450.18 945
8451.04 958
8451.91 1015
8452.78 1089
8453.65 1261
8454.52 1584
8455.38 1800
8456.25 2035
8457.12 2302
8457.99 2418
8458.86 2435
8459.72 2304
8460.59 2078
8461.46 1879
8462.33 1636
8463.20 1426
8464.07 1241
8464.93 1163
8465.80 1050
8466.67 991
8467.54 939
8468.41 903
8469.28 875
8470.15 847
8471.02 828
8471.88 759
8472.75 775
8473.62 752
8474.49 750
8475.36 748
8476.23 737
8477.10 750
8477.97 780
8478.84 837
8479.71 838
8480.58 872
8481.44 911
8482.31 960
8483.18 949
8484.05 972
8484.92 959
8485.79 926
8486.66 929
8487.53 884
8488.40 886
8489.27 839
8490.14 811
8491.01 850
8491.88 851
8492.75 862
8493.62 925
8494.49 1002
8495.36 989
8496.23 1039
8497.10 951
8497.97 914
8498.84 867
8499.71 869
8500.58 822
8501.45 775
8502.32 793
8503.19 788
8504.06 771
8504.93 746
8505.80 735
8506.67 713
8507.55 741
8508.42 772
8509.29 804
8510.16 815
8511.03 787
8511.90 794
8512.77 804
8513.64 851
8514.51 785
8515.38 796
8516.25 816
8517.13 841
8518.00 842
8518.87 878
8519.74 836
8520.61 857
8521.48 922
8522.35 946
8523.23 1000
8524.10 1109
8524.97 1270
8525.84 1336
8526.71 1473
8527.58 1524
8528.46 1496
8529.33 1488
8530.20 1411
8531.07 1299
8531.94 1323
8532.81 1203
8533.69 1070
8534.56 1018
8535.43 989
8536.30 1000
8537.18 982
8538.05 911
8538.92 848
8539.79 857
8540.66 817
8541.54 798
8542.41 817
8543.28 756
8544.15 784
8545.03 763
8545.90 743
8546.77 759
8547.64 749
8548.52 778
8549.39 804
8550.26 922
8551.14 977
8552.01 1058
8552.88 1220
8553.76 1291
8554.63 1399
8555.50 1415
8556.37 1417
8557.25 1334
8558.12 1233
8558.99 1127
8559.87 1113
8560.74 969
8561.61 913
8562.49 898
8563.36 853
8564.24 826
8565.11 823
8565.98 765
8566.86 765
8567.73 761
8568.60 741
8569.48 748
8570.35 705
8571.23 708
8572.10 692
8572.97 657
8573.85 639
8574.72 651
8575.60 651
8576.47 657
8577.34 592
8578.22 589
8579.09 632
8579.97 618
8580.84 621
8581.72 612
8582.59 621
8583.47 582
8584.34 618
8585.21 612
8586.09 635
8586.96 639
8587.84 631
8588.71 659
8589.59 649
8590.46 689
8591.34 687
8592.21 728
8593.09 689
8593.96 683
8594.84 703
8595.71 722
8596.59 692
8597.46 690
8598.34 681
8599.22 701
8600.09 665
8600.97 656
8601.84 698
8602.72 686
8603.59 691
8604.47 699
8605.34 709
8606.22 664
8607.10 694
8607.97 680
8608.85 716
8609.72 651
8610.60 669
8611.47 668
8612.35 687
8613.23 685
8614.10 675
8614.98 691
8615.86 682
8616.73 682
8617.61 731
8618.48 772
8619.36 705
8620.24 752
8621.11 736
8621.99 789
8622.87 757
8623.74 749
8624.62 737
8625.50 714
8626.37 772
8627.25 785
8628.13 811
8629.00 787
8629.88 793
8630.76 813
8631.64 797
8632.51 758
8633.39 780
8634.27 759
8635.14 778
8636.02 796
8636.90 792
8637.78 781
8638.65 760
8639.53 759
8640.41 841
8641.29 846
8642.16 869
8643.04 815
8643.92 847
8644.80 867
8645.67 852
8646.55 872
8647.43 906
8648.31 902
8649.18 917
8650.06 937
8650.94 941
8651.82 941
8652.70 927
8653.58 916
8654.45 947
8655.33 939
8656.21 929
8657.09 949
8657.97 1017
8658.84 1054
8659.72 1113
8660.60 1113
8661.48 1212
8662.36 1317
8663.24 1513
8664.12 1618
8664.99 1780
8665.87 1900
8666.75 1851
8667.63 1829
8668.51 1759
8669.39 1681
8670.27 1589
8671.15 1537
8672.03 1452
8672.91 1460
8673.78 1443
8674.66 1464
8675.54 1471
8676.42 1414
8677.30 1377
8678.18 1335
8679.06 1246
8679.94 1193
8680.82 1145
8681.70 1105
8682.58 1101
8683.46 1056
8684.34 991
8685.22 946
8686.10 961
8686.98 1012
8687.86 1058
8688.74 1099
8689.62 1230
8690.50 1330
8691.38 1439
8692.26 1525
8693.14 1623
8694.02 1744
8694.90 1704
8695.78 1740
8696.66 1616
8697.54 1485
8698.42 1401
8699.30 1369
8700.18 1324
8701.06 1330
8701.94 1264
8702.82 1266
8703.70 1301
8704.58 1294
8705.46 1201
8706.34 1131
8707.23 1084
8708.11 1027
8708.99 1020
8709.87 965
8710.75 906
8711.63 805
8712.51 838
8713.39 830
8714.27 811
8715.16 736
8716.04 748
8716.92 791
8717.80 694
8718.68 679
8719.56 707
8720.44 760
8721.33 735
8722.21 737
8723.09 726
8723.97 756
8724.85 727
8725.73 772
8726.62 721
8727.50 762
8728.38 759
8729.26 817
8730.14 831
8731.03 842
8731.91 845
8732.79 842
8733.67 846
8734.55 824
8735.44 789
8736.32 808
8737.20 773
8738.08 740
8738.97 756
8739.85 718
8740.73 744
8741.61 760
8742.50 812
8743.38 801
8744.26 739
8745.14 732
8746.03 710
8746.91 689
8747.79 671
8748.68 725
8749.56 711
8750.44 681
8751.33 642
8752.21 666
8753.09 689
8753.97 715
8754.86 727
8755.74 738
8756.62 743
8757.51 754
8758.39 757
8759.28 770
8760.16 818
8761.04 784
8761.93 742
8762.81 790
8763.69 789
8764.58 763
8765.46 797
8766.34 794
8767.23 780
8768.11 768
8769.00 793
8769.88 733
8770.76 779
8771.65 743
8772.53 784
8773.42 725
8774.30 712
8775.19 768
8776.07 735
8776.95 747
8777.84 707
8778.72 770
8779.61 803
8780.49 849
8781.38 889
8782.26 967
8783.15 959
8784.03 965
8784.92 984
8785.80 977
8786.69 936
8787.57 857
8788.46 839
8789.34 834
8790.23 797
8791.11 766
8792.00 763
8792.88 701
8793.77 713
8794.65 691
8795.54 673
8796.42 654
8797.31 649
8798.19 648
8799.08 640
8799.96 615
8800.85 634
8801.74 670
8802.62 640
8803.51 643
8804.39 641
8805.28 646
8806.16 623
8807.05 620
8807.94 592
8808.82 648
8809.71 627
8810.59 582
8811.48 593
8812.37 548
8813.25 583
8814.14 572
8815.03 577
8815.91 628
8816.80 648
8817.68 654
8818.57 635
8819.46 634
8820.34 655
8821.23 641
8822.12 651
8823.00 631
8823.89 609
8824.78 614
8825.66 565
8826.55 580
8827.44 606
8828.33 612
8829.21 597
8830.10 623
8830.99 603
8831.87 609
8832.76 583
8833.65 606
8834.54 593
8835.42 572
8836.31 577
8837.20 586
8838.08 553
8838.97 608
8839.86 571
8840.75 558
8841.64 568
8842.52 557
8843.41 563
8844.30 593
8845.19 549
8846.07 539
8846.96 538
8847.85 523
8848.74 551
8849.63 536
8850.51 514
8851.40 519
8852.29 529
8853.18 508
8854.07 527
8854.96 552
8855.84 554
8856.73 545
8857.62 517
8858.51 514
8859.40 505
8860.29 484
8861.17 471
8862.06 482
8862.95 484
8863.84 502
8864.73 498
8865.62 509
8866.51 534
8867.40 492
8868.29 485
8869.17 450
8870.06 472
8870.95 442
8871.84 477
8872.73 447
8873.62 462
8874.51 460
8875.40 458
8876.29 458
8877.18 431
8878.07 430
8878.96 453
8879.85 423
8880.74 456
8881.63 472
8882.51 440
8883.40 415
8884.29 446
8885.18 457
8886.07 419
8886.96 432
8887.85 406
8888.74 427
8889.63 402
8890.52 373
8891.41 387
8892.30 399
8893.19 413
8894.09 398
8894.98 430
8895.87 414
8896.76 391
8897.65 401
8898.54 423
8899.43 421
8900.32 422
8901.21 386
8902.10 346
8902.99 393
8903.88 392
8904.77 396
8905.66 402
8906.55 406
8907.44 419
8908.34 415
8909.23 376
8910.12 386
8911.01 376
8911.90 418
8912.79 405
8913.68 433
8914.57 436
8915.47 430
8916.36 430
8917.25 403
8918.14 367
8919.03 371
8919.92 370
8920.81 384
8921.71 381
8922.60 365
8923.49 366
8924.38 374
8925.27 352
8926.16 372
8927.06 366
8927.95 338
8928.84 318
8929.73 332
8930.62 353
8931.52 316
8932.41 383
8933.30 350
8934.19 329
8935.09 352
8935.98 364
8936.87 354
8937.76 345
8938.66 367
8939.55 340
8940.44 331
8941.33 347
8942.23 363
8943.12 344
8944.01 344
8944.90 341
8945.80 350
8946.69 326
8947.58 350
8948.48 348
8949.37 383
8950.26 344
8951.16 311
8952.05 351
8952.94 383
8953.84 342
8954.73 351
8955.62 370
8956.52 362
8957.41 347
8958.30 332
8959.20 351
8960.09 347
8960.98 340
8961.88 352
8962.77 359
8963.66 332
8964.56 346
8965.45 353
8966.35 335
8967.24 348
8968.13 354
8969.03 359
8969.92 355
8970.82 340
8971.71 315
8972.60 326
8973.50 311
8974.39 351
8975.29 327
8976.18 319
8977.08 315
8977.97 315
8978.87 292
8979.76 323
8980.65 324
8981.55 327
8982.44 348
8983.34 331
8984.23 343
8985.13 335
8986.02 343
8986.92 350
8987.81 350
8988.71 323
8989.60 330
8990.50 356
8991.39 343
8992.29 318
8993.18 335
8994.08 328
8994.97 320
8995.87 339
8996.76 346
8997.66 344
8998.56 331
8999.45 313
9000.35 319
9001.24 334
9002.14 317
9003.03 320
9003.93 314
9004.83 328
9005.72 339
9006.62 303
9007.51 296
9008.41 317
9009.31 336
9010.20 334
9011.10 323
9011.99 299
9012.89 337
9013.79 293
9014.68 323
9015.58 344
9016.48 311
9017.37 346
9018.27 330
9019.16 310
9020.06 309
9020.96 325
9021.85 333
9022.75 320
9023.65 322
9024.54 329
9025.44 315
9026.34 291
9027.24 312
9028.13 318
9029.03 278
9029.93 320
9030.82 281
9031.72 328
9032.62 319
9033.52 316
9034.41 301
9035.31 296
9036.21 349
9037.10 320
9038.00 319
9038.90 314
9039.80 331
9040.69 324
9041.59 325
9042.49 296
9043.39 317
9044.29 312
9045.18 327
9046.08 334
9046.98 339
9047.88 340
9048.78 325
9049.67 339
9050.57 310
9051.47 321
9052.37 306
9053.27 316
9054.16 304
9055.06 312
9055.96 321
9056.86 363
9057.76 327
9058.66 338
9059.55 353
9060.45 317
9061.35 325
9062.25 350
9063.15 369
9064.05 344
9064.95 314
9065.85 334
9066.74 338
9067.64 307
9068.54 337
9069.44 351
9070.34 350
9071.24 294
9072.14 363
9073.04 320
9073.94 319
9074.84 326
9075.74 315
9076.64 339
9077.53 310
9078.43 311
9079.33 296
9080.23 298
9081.13 310
9082.03 334
9082.93 321
9083.83 352
9084.73 343
9085.63 328
9086.53 331
9087.43 353
9088.33 375
9089.23 342
9090.13 359
9091.03 314
9091.93 360
9092.83 355
9093.73 352
9094.63 326
9095.53 362
9096.43 363
9097.33 335
9098.23 301
9099.13 358
9100.04 335
9100.94 329
9101.84 365
9102.74 359
9103.64 336
9104.54 327
9105.44 335
9106.34 330
9107.24 321
9108.14 340
9109.04 322
9109.94 343
9110.85 345
9111.75 328
9112.65 315
9113.55 327
9114.45 311
9115.35 317
9116.25 326
9117.15 315
9118.06 315
9118.96 292
9119.86 318
9120.76 334
9121.66 310
9122.56 320
9123.46 344
9124.37 370
9125.27 342
9126.17 330
9127.07 325
9127.97 325
9128.88 340
9129.78 377
9130.68 316
9131.58 321
9132.48 328
9133.39 297
9134.29 318
9135.19 322
9136.09 298
9137.00 301
9137.90 332
9138.80 338
9139.70 331
9140.61 287
9141.51 306
9142.41 298
9143.31 299
9144.22 322
9145.12 314
9146.02 317
9146.92 333
9147.83 313
9148.73 303
9149.63 313
9150.54 313
9151.44 315
9152.34 306
9153.25 299
9154.15 351
9155.05 325
9155.96 306
9156.86 330
9157.76 318
9158.67 312
9159.57 324
9160.47 310
9161.38 309
9162.28 330
9163.18 327
9164.09 335
9164.99 325
9165.90 352
9166.80 336
9167.70 344
9168.61 377
9169.51 358
9170.42 374
9171.32 370
9172.22 373
9173.13 370
9174.03 310
9174.94 335
9175.84 350
9176.74 356
9177.65 349
9178.55 344
9179.46 334
9180.36 323
9181.27 323
9182.17 339
9183.08 318
9183.98 341
9184.89 355
9185.79 358
9186.70 358
9187.60 335
9188.51 328
9189.41 352
9190.32 315
9191.22 328
9192.13 339
9193.03 335
9193.94 343
9194.84 333
9195.75 386
9196.65 349
9197.56 364
9198.46 433
9199.37 421
9200.27 424
9201.18 437
9202.08 418
9202.99 446
9203.90 453
9204.80 381
9205.71 394
9206.61 364
9207.52 383
9208.42 389
9209.33 369
9210.24 318
9211.14 299
9212.05 353
9212.95 363
9213.86 340
9214.77 358
9215.67 379
9216.58 356
9217.49 345
9218.39 348
9219.30 346
9220.21 338
9221.11 358
9222.02 334
9222.93 347
9223.83 338
9224.74 340
9225.65 325
9226.55 347
9227.46 329
9228.37 339
9229.27 295
9230.18 321
9231.09 311
9231.99 296
9232.90 322
9233.81 296
9234.72 324
9235.62 295
9236.53 335
9237.44 330
9238.34 329
9239.25 310
9240.16 328
9241.07 324
9241.97 304
9242.88 307
9243.79 337
9244.70 304
9245.61 317
9246.51 328
9247.42 338
9248.33 297
9249.24 302
9250.14 305
9251.05 301
9251.96 286
9252.87 322
9253.78 312
9254.69 273
9255.59 297
9256.50 321
9257.41 328
9258.32 331
9259.23 307
9260.14 328
9261.04 340
9261.95 301
9262.86 286
9263.77 310
9264.68 328
9265.59 336
9266.50 317
9267.40 339
9268.31 284
9269.22 326
9270.13 319
9271.04 299
9271.95 305
9272.86 303
9273.77 317
9274.68 349
9275.59 328
9276.49 322
9277.40 337
9278.31 315
9279.22 291
9280.13 313
9281.04 287
9281.95 286
9282.86 320
9283.77 306
9284.68 303
9285.59 319
9286.50 334
9287.41 319
9288.32 305
9289.23 313
9290.14 326
9291.05 321
9291.96 309
9292.87 307
9293.78 313
9294.69 332
9295.60 294
9296.51 310
9297.42 336
9298.33 317
9299.24 327
9300.15 355
9301.06 350
9301.97 351
9302.88 344
9303.79 338
9304.70 314
9305.61 332
9306.53 315
9307.44 337
9308.35 346
9309.26 333
9310.17 333
9311.08 368
9311.99 377
9312.90 349
9313.81 362
9314.72 353
9315.63 367
9316.55 367
9317.46 342
9318.37 314
9319.28 357
9320.19 374
9321.10 349
9322.01 362
9322.93 346
9323.84 335
9324.75 349
9325.66 289
9326.57 302
9327.48 328
9328.40 341
9329.31 313
9330.22 288
9331.13 332
9332.04 315
9332.96 344
9333.87 314
9334.78 308
9335.69 315
9336.60 335
9337.52 329
9338.43 339
9339.34 321
9340.25 309
9341.17 337
9342.08 316
9342.99 347
9343.90 332
9344.82 333
9345.73 332
9346.64 341
9347.55 323
9348.47 323
9349.38 320
9350.29 317
9351.21 317
9352.12 307
9353.03 288
9353.94 320
9354.86 325
9355.77 327
9356.68 333
9357.60 342
9358.51 333
9359.42 334
9360.34 316
9361.25 308
9362.16 340
9363.08 351
9363.99 317
9364.90 337
9365.82 309
9366.73 305
9367.65 313
9368.56 318
9369.47 319
9370.39 289
9371.30 328
9372.21 342
9373.13 353
9374.04 368
9374.96 341
9375.87 318
9376.79 349
9377.70 352
9378.61 331
9379.53 350
9380.44 342
9381.36 333
9382.27 324
9383.19 351
9384.10 350
9385.01 337
9385.93 347
9386.84 383
9387.76 382
9388.67 394
9389.59 399
9390.50 393
9391.42 383
9392.33 400
9393.25 398
9394.16 391
9395.08 385
9395.99 367
9396.91 398
9397.82 372
9398.74 391
9399.65 394
9400.57 375
9401.48 363
9402.40 370
9403.32 348
9404.23 338
9405.15 369
9406.06 364
9406.98 365
9407.89 381
9408.81 384
9409.73 370
9410.64 335
9411.56 349
9412.47 358
9413.39 386
9414.30 364
9415.22 375
9416.14 394
9417.05 388
9417.97 360
9418.89 379
9419.80 368
9420.72 389
9421.63 355
9422.55 368
9423.47 402
9424.38 408
9425.30 377
9426.22 392
9427.13 377
9428.05 377
9428.97 351
9429.88 370
9430.80 392
9431.72 390
9432.63 390
9433.55 385
9434.47 368
9435.38 364
9436.30 389
9437.22 381
9438.14 409
9439.05 414
9439.97 463
9440.89 464
9441.81 489
9442.72 448
9443.64 447
9444.56 437
9445.47 470
9446.39 454
9447.31 451
9448.23 429
9449.15 445
9450.06 465
9450.98 493
9451.90 496
9452.82 487
9453.73 470
9454.65 481
9455.57 495
9456.49 502
9457.41 469
9458.32 469
9459.24 462
9460.16 448
9461.08 448
9462.00 442
9462.92 427
9463.83 418
9464.75 387
9465.67 428
9466.59 422
9467.51 420
9468.43 426
9469.35 480
9470.26 467
9471.18 446
9472.10 427
9473.02 459
9473.94 456
9474.86 437
9475.78 423
9476.70 433
9477.62 440
9478.54 479
9479.45 500
9480.37 520
9481.29 519
9482.21 500
9483.13 518
9484.05 487
9484.97 472
9485.89 473
9486.81 467
9487.73 488
9488.65 450
9489.57 446
9490.49 431
9491.41 444
9492.33 451
9493.25 427
9494.17 448
9495.09 441
9496.01 434
9496.93 454
9497.85 464
9498.77 474
9499.69 455
9500.61 457
9501.53 453
9502.45 456
9503.37 454
9504.29 456
9505.21 478
9506.13 465
9507.05 441
9507.97 441
9508.89 427
9509.81 438
9510.73 465
9511.65 473
9512.57 479
9513.49 477
9514.42 467
9515.34 483
9516.26 474
9517.18 485
9518.10 526
9519.02 590
9519.94 605
9520.86 647
9521.78 686
9522.71 652
9523.63 652
9524.55 676
9525.47 642
9526.39 667
9527.31 630
9528.23 650
9529.16 562
9530.08 570
9531.00 524
9531.92 550
9532.84 522
9533.76 537
9534.69 546
9535.61 557
9536.53 511
9537.45 516
9538.37 528
9539.30 537
9540.22 496
9541.14 486
9542.06 507
9542.98 522
9543.91 487
9544.83 513
9545.75 502
9546.67 556
9547.60 534
9548.52 552
9549.44 564
9550.36 558
9551.29 587
9552.21 540
9553.13 551
9554.06 527
9554.98 556
9555.90 564
9556.82 556
9557.75 595
9558.67 531
9559.59 552
9560.52 566
9561.44 546
9562.36 581
9563.29 593
9564.21 521
9565.13 541
9566.06 550
9566.98 541
9567.90 543
9568.83 549
9569.75 533
9570.67 500
9571.60 522
9572.52 499
9573.44 533
9574.37 542
9575.29 555
9576.22 566
9577.14 565
9578.06 604
9578.99 560
9579.91 556
9580.84 567
9581.76 585
9582.68 593
9583.61 580
9584.53 555
9585.46 577
9586.38 525
9587.31 567
9588.23 568
9589.15 574
9590.08 565
9591.00 545
9591.93 583
9592.85 589
9593.78 595
9594.70 595
9595.63 625
9596.55 639
9597.48 660
9598.40 718
9599.33 718
9600.25 690
9601.18 710
9602.10 684
9603.03 727
9603.95 715
9604.88 633
9605.80 635
9606.73 655
9607.65 649
9608.58 588
9609.50 590
9610.43 557
9611.35 606
9612.28 624
9613.21 559
9614.13 563
9615.06 566
9615.98 595
9616.91 577
9617.84 591
9618.76 608
9619.69 573
9620.61 562
9621.54 613
9622.47 628
9623.39 609
9624.32 622
9625.24 641
9626.17 651
9627.10 673
9628.02 627
9628.95 638
9629.88 627
9630.80 620
9631.73 660
9632.65 698
9633.58 658
9634.51 664
9635.43 715
9636.36 707
9637.29 714
9638.22 704
9639.14 715
9640.07 778
9641.00 766
9641.92 760
9642.85 787
9643.78 845
9644.70 844
9645.63 857
9646.56 883
9647.49 923
9648.41 952
9649.34 946
9650.27 969
9651.20 935
9652.12 945
9653.05 992
9653.98 895
9654.91 854
9655.83 806
9656.76 825
9657.69 809
9658.62 809
9659.55 817
9660.47 765
9661.40 791
9662.33 820
9663.26 796
9664.19 737
9665.11 773
9666.04 841
9666.97 838
9667.90 828
9668.83 842
9669.75 843
9670.68 882
9671.61 878
9672.54 900
9673.47 884
9674.40 841
9675.33 851
9676.25 892
9677.18 912
9678.11 894
9679.04 910
9679.97 938
9680.90 937
9681.83 953
9682.76 966
9683.69 941
9684.61 981
9685.54 978
9686.47 957
9687.40 1011
9688.33 1028
9689.26 1038
9690.19 1021
9691.12 1026
9692.05 1032
9692.98 1025
9693.91 1042
9694.84 1056
9695.77 989
9696.70 1041
9697.63 1062
9698.56 1040
9699.49 1075
9700.42 1060
9701.35 1065
9702.28 1103
9703.21 1001
9704.14 992
9705.07 965
9706.00 961
9706.93 939
9707.86 959
9708.79 945
9709.72 965
9710.65 950
9711.58 956
9712.51 942
9713.44 981
9714.37 1015
9715.30 1065
9716.23 1096
9717.16 1053
9718.09 1081
9719.02 1036
9719.95 988
9720.88 959
9721.81 914
9722.75 883
9723.68 874
9724.61 850
9725.54 853
9726.47 805
9727.40 792
9728.33 809
9729.26 838
9730.19 809
9731.13 796
9732.06 817
9732.99 853
9733.92 821
9734.85 802
9735.78 771
9736.71 794
9737.65 751
9738.58 721
9739.51 727
9740.44 717
9741.37 737
9742.30 701
9743.24 723
9744.17 706
9745.10 698
9746.03 746
9746.96 740
9747.90 718
9748.83 748
9749.76 715
9750.69 699
9751.63 695
9752.56 671
9753.49 689
9754.42 671
9755.36 645
9756.29 660
9757.22 641
9758.15 680
9759.09 685
9760.02 653
9760.95 695
9761.88 665
9762.82 638
9763.75 643
9764.68 661
9765.62 666
9766.55 633
9767.48 656
9768.41 676
9769.35 653
9770.28 658
9771.21 642
9772.15 634
9773.08 660
9774.01 687
9774.95 647
9775.88 687
9776.81 691
9777.75 720
9778.68 695
9779.62 715
9780.55 711
9781.48 728
9782.42 761
9783.35 788
9784.28 761
9785.22 751
9786.15 758
9787.09 772
9788.02 735
9788.95 698
9789.89 697
9790.82 730
9791.76 691
9792.69 707
9793.63 687
9794.56 700
9795.49 729
9796.43 732
9797.36 742
9798.30 765
9799.23 770
9800.17 746
9801.10 757
9802.04 720
9802.97 715
9803.91 689
9804.84 668
9805.78 643
9806.71 634
9807.65 602
9808.58 554
9809.52 553
9810.45 570
9811.39 515
9812.32 514
9813.26 523
9814.19 578
9815.13 515
9816.06 541
9817.00 543
9817.93 539
9818.87 503
9819.80 524
9820.74 553
9821.68 521
9822.61 507
9823.55 547
9824.48 520
9825.42 501
9826.35 485
9827.29 491
9828.23 519
9829.16 527
9830.10 506
9831.03 486
9831.97 478
9832.91 459
9833.84 494
9834.78 493
9835.72 516
9836.65 531
9837.59 498
9838.52 494
9839.46 483
9840.40 514
9841.33 488
9842.27 479
9843.21 512
9844.14 530
9845.08 527
9846.02 505
9846.95 491
9847.89 488
9848.83 487
9849.77 508
9850.70 505
9851.64 512
9852.58 467
9853.51 500
9854.45 484
9855.39 500
9856.33 506
9857.26 520
9858.20 480
9859.14 498
9860.08 489
9861.01 486
9861.95 480
9862.89 462
9863.83 460
9864.76 453
9865.70 490
9866.64 469
9867.58 461
9868.51 447
9869.45 472
9870.39 449
9871.33 450
9872.27 471
9873.20 459
9874.14 464
9875.08 471
9876.02 458
9876.96 518
9877.90 485
9878.83 462
9879.77 478
9880.71 494
9881.65 480
9882.59 460
9883.53 460
9884.47 454
9885.40 430
9886.34 483
9887.28 467
9888.22 480
9889.16 444
9890.10 441
9891.04 443
9891.98 458
9892.91 497
9893.85 465
9894.79 429
9895.73 447
9896.67 446
9897.61 454
9898.55 455
9899.49 476
9900.43 437
9901.37 400
9902.31 438
9903.25 457
9904.19 468
9905.13 461
9906.07 452
9907.01 466
9907.95 472
9908.89 440
9909.83 488
9910.77 478
9911.71 448
9912.65 475
9913.59 468
9914.53 456
9915.47 446
9916.41 451
9917.35 467
9918.29 488
9919.23 494
9920.17 446
9921.11 507
9922.05 518
9922.99 563
9923.93 598
9924.87 633
9925.81 634
9926.75 704
9927.69 723
9928.63 697
9929.57 746
9930.51 692
9931.45 675
9932.39 660
9933.34 648
9934.28 581
9935.22 528
9936.16 546
9937.10 524
9938.04 512
9938.98 493
9939.92 469
9940.87 451
9941.81 440
9942.75 462
9943.69 481
9944.63 473
9945.57 461
9946.51 520
9947.46 544
9948.40 567
9949.34 579
9950.28 605
9951.22 589
9952.16 614
9953.11 609
9954.05 591
9954.99 585
9955.93 572
9956.87 561
9957.82 504
9958.76 506
9959.70 479
9960.64 482
9961.59 462
9962.53 445
9963.47 431
9964.41 447
9965.35 451
9966.30 430
9967.24 416
9968.18 434
9969.13 451
9970.07 410
9971.01 410
9971.95 400
9972.90 403
9973.84 378
9974.78 407
9975.73 395
9976.67 392
9977.61 389
9978.55 389
9979.50 390
9980.44 385
9981.38 373
9982.33 416
9983.27 380
9984.21 387
9985.16 365
9986.10 384
9987.04 409
9987.99 402
9988.93 423
9989.88 441
9990.82 405
9991.76 387
9992.71 402
9993.65 415
9994.59 421
9995.54 372
9996.48 358
9997.43 390
9998.37 402
9999.31 388
10000.26 380
10001.20 362
10002.15 354
10003.09 366
10004.04 365
10004.98 392
10005.92 392
10006.87 383
10007.81 381
10008.76 375
10009.70 346
10010.65 339
10011.59 366
10012.54 346
10013.48 365
10014.43 359
10015.37 345
10016.32 359
10017.26 338
10018.21 367
10019.15 362
10020.10 355
10021.04 355
10021.99 356
10022.93 367
10023.88 368
10024.82 357
10025.77 381
10026.71 367
10027.66 358
10028.60 331
10029.55 342
10030.49 377
10031.44 354
10032.39 381
10033.33 329
10034.28 361
10035.22 375
10036.17 375
10037.11 335
10038.06 345
10039.01 334
10039.95 333
10040.90 351
10041.84 326
10042.79 327
10043.74 349
10044.68 329
10045.63 335
10046.58 320
10047.52 325
10048.47 344
10049.41 355
10050.36 359
10051.31 320
10052.25 338
10053.20 325
10054.15 322
10055.09 295
10056.04 327
10056.99 322
10057.93 325
10058.88 329
10059.83 314
10060.78 349
10061.72 312
10062.67 306
10063.62 316
10064.56 326
10065.51 313
10066.46 307
10067.41 298
10068.35 322
10069.30 334
10070.25 317
10071.20 331
10072.14 321
10073.09 325
10074.04 341
10074.99 319
10075.93 319
10076.88 326
10077.83 315
10078.78 332
10079.72 344
10080.67 316
10081.62 301
10082.57 326
10083.52 328
10084.46 312
10085.41 321
10086.36 338
10087.31 304
10088.26 315
10089.21 324
10090.15 314
10091.10 312
10092.05 318
10093.00 333
10093.95 326
10094.90 338
10095.85 362
10096.79 383
10097.74 311
10098.69 311
10099.64 318
10100.59 334
10101.54 324
10102.49 323
10103.44 339
10104.39 285
10105.33 333
10106.28 313
10107.23 318
10108.18 295
10109.13 296
10110.08 338
10111.03 343
10111.98 329
10112.93 303
10113.88 301
10114.83 332
10115.78 320
10116.73 319
10117.68 333
10118.63 347
10119.58 318
10120.53 305
10121.48 328
10122.43 303
10123.38 310
10124.33 321
10125.28 327
10126.23 341
10127.18 312
10128.13 334
10129.08 302
10130.03 301
10130.98 352
10131.93 303
10132.88 298
10133.83 314
10134.78 333
10135.73 326
10136.68 322
10137.63 329
10138.58 350
10139.53 341
10140.48 365
10141.43 343
10142.38 343
10143.33 346
10144.29 321
10145.24 331
10146.19 331
10147.14 352
10148.09 338
10149.04 329
10149.99 344
10150.94 330
10151.89 342
10152.85 352
10153.80 364
10154.75 358
10155.70 341
10156.65 368
10157.60 376
10158.55 373
10159.51 396
10160.46 391
10161.41 363
10162.36 376
10163.31 395
10164.26 399
10165.22 391
10166.17 388
10167.12 388
10168.07 369
10169.02 384
10169.98 398
10170.93 395
10171.88 429
10172.83 428
10173.79 435
10174.74 390
10175.69 418
10176.64 448
10177.60 454
10178.55 448
10179.50 459
10180.45 468
10181.41 480
10182.36 463
10183.31 447
10184.26 437
10185.22 423
10186.17 445
10187.12 454
10188.08 451
10189.03 460
10189.98 444
10190.93 452
10191.89 470
10192.84 491
10193.79 449
10194.75 470
10195.70 459
10196.65 474
10197.61 475
10198.56 455
10199.51 462
10200.47 488
10201.42 499
10202.38 489
10203.33 505
10204.28 554
10205.24 573
10206.19 572
10207.14 594
10208.10 597
10209.05 592
10210.01 602
10210.96 554
10211.91 516
10212.87 550
10213.82 553
10214.78 558
10215.73 515
10216.69 522
10217.64 523
10218.59 468
10219.55 491
10220.50 505
10221.46 491
10222.41 484
10223.37 530
10224.32 514
10225.28 462
10226.23 512
10227.19 518
10228.14 535
10229.10 527
10230.05 512
10231.01 557
10231.96 567
10232.92 607
10233.87 640
10234.83 692
10235.78 723
10236.74 767
10237.69 768
10238.65 772
10239.60 754
10240.56 719
10241.51 660
10242.47 671
10243.42 630
10244.38 571
10245.34 540
10246.29 542
10247.25 493
10248.20 487
10249.16 495
10250.11 516
10251.07 480
10252.03 481
10252.98 455
10253.94 454
10254.89 450
10255.85 469
10256.81 427
10257.76 440
10258.72 457
10259.68 424
10260.63 391
10261.59 422
10262.55 404
10263.50 380
10264.46 387
10265.41 378
10266.37 402
10267.33 429
10268.28 430
10269.24 404
10270.20 432
10271.16 421
10272.11 405
10273.07 403
10274.03 457
10274.98 452
10275.94 445
10276.90 423
10277.85 441
10278.81 424
10279.77 436
10280.73 428
10281.68 422
10282.64 384
10283.60 365
10284.56 378
10285.51 381
10286.47 386
10287.43 382
10288.39 374
10289.34 365
10290.30 396
10291.26 377
10292.22 380
10293.18 354
10294.13 377
10295.09 382
10296.05 398
10297.01 380
10297.97 379
10298.92 389
10299.88 376
10300.84 369
10301.80 367
10302.76 372
10303.72 377
10304.67 373
10305.63 342
10306.59 344
10307.55 353
10308.51 347
10309.47 359
10310.43 353
10311.38 391
10312.34 371
10313.30 361
10314.26 372
10315.22 399
10316.18 389
10317.14 373
10318.10 359
10319.06 370
10320.01 368
10320.97 370
10321.93 377
10322.89 386
10323.85 351
10324.81 357
10325.77 359
10326.73 339
10327.69 344
10328.65 348
10329.61 354
10330.57 346
10331.53 371
10332.49 344
10333.45 317
10334.41 332
10335.37 350
10336.33 354
10337.29 319
10338.25 325
10339.21 349
10340.17 317
10341.13 328
10342.09 324
10343.05 329
10344.01 311
10344.97 326
10345.93 337
10346.89 343
10347.85 355
10348.81 350
10349.77 334
10350.73 345
10351.69 329
10352.65 325
10353.61 316
10354.57 321
10355.53 300
10356.49 306
10357.46 334
10358.42 324
10359.38 297
10360.34 300
10361.30 297
10362.26 293
10363.22 295
10364.18 289
10365.14 275
10366.11 276
10367.07 274
10368.03 288
10368.99 280
10369.95 265
10370.91 289
10371.87 306
10372.84 276
10373.80 290
10374.76 282
10375.72 316
10376.68 313
10377.64 290
10378.61 287
10379.57 286
10380.53 306
10381.49 287
10382.45 302
10383.42 303
10384.38 312
10385.34 271
10386.30 288
10387.27 262
10388.23 267
10389.19 303
10390.15 296
10391.11 288
10392.08 280
10393.04 289
10394.00 282
10394.96 294
10395.93 273
10396.89 275
10397.85 276
10398.82 278
10399.78 276
10400.74 269
10401.70 274
10402.67 283
10403.63 281
10404.59 262
10405.56 269
10406.52 272
10407.48 294
10408.45 286
10409.41 315
10410.37 289
10411.34 300
10412.30 267
10413.26 279
10414.23 296
10415.19 292
10416.15 295
10417.12 313
10418.08 316
10419.04 355
10420.01 346
10420.97 373
10421.94 346
10422.90 320
10423.86 321
10424.83 302
10425.79 344
10426.76 299
10427.72 324
10428.68 314
10429.65 284
10430.61 289
10431.58 270
10432.54 301
10433.51 283
10434.47 274
10435.44 246
10436.40 286
10437.36 251
10438.33 282
10439.29 266
10440.26 292
10441.22 252
10442.19 253
10443.15 270
10444.12 294
10445.08 272
10446.05 290
10447.01 293
10447.98 285
10448.94 263
10449.91 249
10450.87 285
10451.84 288
10452.80 270
10453.77 261
10454.73 266
10455.70 240
10456.67 250
10457.63 263
10458.60 266
10459.56 250
10460.53 274
10461.49 281
10462.46 304
10463.43 260
10464.39 275
10465.36 275
10466.32 270
10467.29 268
10468.25 266
10469.22 267
10470.19 267
10471.15 260
10472.12 250
10473.09 278
10474.05 290
10475.02 284
10475.98 301
10476.95 286
10477.92 296
10478.88 302
10479.85 312
10480.82 279
10481.78 280
10482.75 280
10483.72 290
10484.68 292
10485.65 259
10486.62 286
10487.58 288
10488.55 273
10489.52 274
10490.49 275
10491.45 263
10492.42 246
10493.39 274
10494.35 252
10495.32 278
10496.29 295
10497.26 248
10498.22 274
10499.19 290
10500.16 261
10501.13 293
10502.09 257
10503.06 281
10504.03 258
10505.00 258
10505.96 273
10506.93 274
10507.90 284
10508.87 258
10509.84 265
10510.80 277
10511.77 280
10512.74 259
10513.71 254
10514.68 244
10515.64 271
10516.61 265
10517.58 267
10518.55 280
10519.52 255
10520.49 275
10521.45 254
10522.42 278
10523.39 262
10524.36 273
10525.33 272
10526.30 253
10527.27 268
10528.23 304
10529.20 307
10530.17 267
10531.14 276
10532.11 271
10533.08 266
10534.05 292
10535.02 279
10535.99 275
10536.96 301
10537.93 309
10538.89 322
10539.86 341
10540.83 299
10541.80 325
10542.77 290
10543.74 315
10544.71 288
10545.68 273
10546.65 258
10547.62 259
10548.59 258
10549.56 278
10550.53 263
10551.50 295
10552.47 290
10553.44 268
10554.41 277
10555.38 271
10556.35 283
10557.32 284
10558.29 283
10559.26 312
10560.23 333
10561.20 313
10562.17 317
10563.14 334
10564.11 346
10565.08 346
10566.05 331
10567.02 330
10567.99 311
10568.96 310
10569.93 309
10570.91 328
10571.88 319
10572.85 306
10573.82 311
10574.79 288
10575.76 257
10576.73 287
10577.70 327
10578.67 314
10579.64 304
10580.62 303
10581.59 297
10582.56 281
10583.53 294
10584.50 324
10585.47 316
10586.44 309
10587.42 305
10588.39 308
10589.36 299
10590.33 296
10591.30 324
10592.27 320
10593.25 330
10594.22 328
10595.19 337
10596.16 335
10597.13 326
10598.10 309
10599.08 295
10600.05 299
10601.02 354
10601.99 349
10602.97 332
10603.94 305
10604.91 363
10605.88 345
10606.85 391
10607.83 382
10608.80 380
10609.77 379
10610.74 390
10611.72 372
10612.69 379
10613.66 390
10614.64 375
10615.61 409
10616.58 361
10617.55 340
10618.53 346
10619.50 324
10620.47 296
10621.45 327
10622.42 322
10623.39 364
10624.37 343
10625.34 322
10626.31 284
10627.29 319
10628.26 293
10629.23 308
10630.21 327
10631.18 320
10632.15 320
10633.13 322
10634.10 326
10635.07 329
10636.05 334
10637.02 374
10638.00 378
10638.97 350
10639.94 360
10640.92 339
10641.89 317
10642.87 315
10643.84 325
10644.81 334
10645.79 352
10646.76 345
10647.74 326
10648.71 301
10649.68 323
10650.66 332
10651.63 309
10652.61 313
10653.58 348
10654.56 292
10655.53 294
10656.51 304
10657.48 291
10658.46 253
10659.43 296
10660.41 262
10661.38 273
10662.36 257
10663.33 268
10664.31 293
10665.28 313
10666.26 262
10667.23 280
10668.21 272
10669.18 267
10670.16 276
10671.13 266
10672.11 279
10673.08 286
10674.06 308
10675.03 292
10676.01 275
10676.99 306
10677.96 286
10678.94 272
10679.91 295
10680.89 294
10681.86 296
10682.84 295
10683.82 291
10684.79 313
10685.77 284
10686.74 269
10687.72 267
10688.70 283
10689.67 262
10690.65 245
10691.63 256
10692.60 283
10693.58 295
10694.55 256
10695.53 268
10696.51 256
10697.48 277
10698.46 282
10699.44 247
10700.41 259
10701.39 258
10702.37 282
10703.34 289
10704.32 259
10705.30 223
10706.27 256
10707.25 274
10708.23 252
10709.21 259
10710.18 260
10711.16 265
10712.14 284
10713.11 269
10714.09 256
10715.07 236
10716.05 232
10717.02 260
10718.00 242
10718.98 243
10719.96 263
10720.93 263
10721.91 262
10722.89 252
10723.87 253
10724.85 258
10725.82 265
10726.80 276
10727.78 280
10728.76 259
10729.74 268
10730.71 253
10731.69 260
10732.67 264
10733.65 265
10734.63 289
10735.60 267
10736.58 245
10737.56 252
10738.54 266
10739.52 240
10740.50 258
10741.48 289
10742.45 284
10743.43 287
10744.41 277
10745.39 273
10746.37 269
10747.35 299
10748.33 264
10749.31 257
10750.28 241
10751.26 252
10752.24 279
10753.22 272
10754.20 244
10755.18 214
10756.16 245
10757.14 271
10758.12 271
10759.10 241
10760.08 236
10761.06 271
10762.04 282
10763.01 269
10763.99 287
10764.97 278
10765.95 249
10766.93 275
10767.91 273
10768.89 286
10769.87 263
10770.85 283
10771.83 285
10772.81 270
10773.79 270
10774.77 260
10775.75 290
10776.73 281
10777.71 265
10778.69 267
10779.67 271
10780.65 283
10781.63 265
10782.62 281
10783.60 265
10784.58 269
10785.56 285
10786.54 288
10787.52 275
10788.50 273
10789.48 271
10790.46 283
10791.44 237
10792.42 253
10793.40 246
10794.38 287
10795.37 277
10796.35 283
10797.33 279
10798.31 257
10799.29 269
10800.27 285
10801.25 286
10802.23 253
10803.21 266
10804.20 238
10805.18 253
10806.16 258
10807.14 270
10808.12 273
10809.10 273
10810.09 281
10811.07 244
10812.05 246
10813.03 231
10814.01 250
10815.00 249
10815.98 303
10816.96 268
10817.94 281
10818.92 267
10819.91 282
10820.89 275
10821.87 287
10822.85 264
10823.83 282
10824.82 292
10825.80 249
10826.78 259
10827.76 295
10828.75 283
10829.73 270
10830.71 233
10831.69 253
10832.68 250
10833.66 262
10834.64 259
10835.63 254
10836.61 270
10837.59 260
10838.57 279
10839.56 290
10840.54 278
10841.52 280
10842.51 288
10843.49 262
10844.47 286
10845.46 294
10846.44 286
10847.42 307
10848.41 310
10849.39 325
10850.37 322
10851.36 305
10852.34 299
10853.32 293
10854.31 318
10855.29 342
10856.28 327
10857.26 285
10858.24 288
10859.23 318
10860.21 297
10861.20 305
10862.18 306
10863.16 308
10864.15 291
10865.13 295
10866.12 276
10867.10 284
10868.08 281
10869.07 292
10870.05 327
10871.04 314
10872.02 329
10873.01 306
10873.99 306
10874.98 315
10875.96 298
10876.95 283
10877.93 317
10878.92 319
10879.90 300
10880.89 281
10881.87 294
10882.86 340
10883.84 332
10884.83 352
10885.81 302
10886.80 337
10887.78 328
10888.77 324
10889.75 337
10890.74 338
10891.72 337
10892.71 340
10893.69 361
10894.68 350
10895.66 347
10896.65 361
10897.64 379
10898.62 349
10899.61 340
10900.59 352
10901.58 365
10902.56 361
10903.55 372
10904.54 354
10905.52 379
10906.51 388
10907.49 383
10908.48 375
10909.47 359
10910.45 378
10911.44 375
10912.43 381
10913.41 374
10914.40 400
10915.39 417
10916.37 424
10917.36 430
10918.35 416
10919.33 422
10920.32 419
10921.31 453
10922.29 407
10923.28 415
10924.27 427
10925.25 452
10926.24 407
10927.23 402
10928.21 447
10929.20 442
10930.19 444
10931.18 441
10932.16 426
10933.15 462
10934.14 462
10935.12 444
10936.11 433
10937.10 480
10938.09 496
10939.07 516
10940.06 469
10941.05 481
10942.04 538
10943.02 504
10944.01 529
10945.00 566
10945.99 521
10946.98 527
10947.96 568
10948.95 565
10949.94 571
10950.93 575
10951.92 648
10952.90 659
10953.89 686
10954.88 698
10955.87 735
10956.86 806
10957.85 869
10958.83 845
10959.82 785
10960.81 855
10961.80 880
10962.79 849
10963.78 825
10964.77 774
10965.75 759
10966.74 743
10967.73 731
10968.72 709
10969.71 666
10970.70 660
10971.69 677
10972.68 614
10973.67 590
10974.66 596
10975.64 626
10976.63 583
10977.62 604
10978.61 634
10979.60 659
10980.59 625
10981.58 629
10982.57 647
10983.56 681
10984.55 670
10985.54 653
10986.53 654
10987.52 693
10988.51 685
10989.50 685
10990.49 729
10991.48 735
10992.47 736
10993.46 747
10994.45 830
10995.44 874
10996.43 973
10997.42 1036
10998.41 1145
10999.40 1165
11000.39 1148
11001.38 1191
11002.37 1200
11003.36 1129
11004.35 1089
11005.34 1063
11006.33 990
11007.32 940
11008.31 860
11009.30 806
11010.30 740
11011.29 725
11012.28 640
11013.27 600
11014.26 603
11015.25 589
11016.24 591
11017.23 541
11018.22 560
11019.21 518
11020.21 528
11021.20 570
11022.19 582
11023.18 520
11024.17 533
11025.16 494
11026.15 517
11027.14 541
11028.14 525
11029.13 499
11030.12 533
11031.11 549
11032.10 532
11033.09 515
11034.09 550
11035.08 522
11036.07 517
11037.06 523
11038.05 510
11039.05 534
11040.04 521
11041.03 540
11042.02 504
11043.02 480
11044.01 509
11045.00 531
11045.99 516
11046.98 448
11047.98 432
11048.97 441
11049.96 454
11050.95 449
11051.95 415
11052.94 462
11053.93 477
11054.93 415
11055.92 407
11056.91 424
11057.90 425
11058.90 436
11059.89 426
11060.88 459
11061.88 428
11062.87 443
11063.86 448
11064.86 472
11065.85 412
11066.84 438
11067.84 470
11068.83 448
11069.82 442
11070.82 423
11071.81 440
11072.80 436
11073.80 447
11074.79 483
11075.78 454
11076.78 419
11077.77 448
11078.77 453
11079.76 433
11080.75 421
11081.75 441
11082.74 463
11083.74 415
11084.73 438
11085.72 452
11086.72 414
11087.71 410
11088.71 416
11089.70 414
11090.70 407
11091.69 412
11092.68 427
11093.68 397
11094.67 413
11095.67 387
11096.66 412
11097.66 394
11098.65 374
11099.65 397
11100.64 393
11101.64 388
11102.63 379
11103.63 388
11104.62 417
11105.62 402
11106.61 399
11107.61 407
11108.60 404
11109.60 375
11110.59 376
11111.59 395
11112.58 406
11113.58 390
11114.57 399
11115.57 394
11116.56 359
11117.56 372
11118.56 372
11119.55 405
11120.55 400
11121.54 373
11122.54 375
11123.54 373
11124.53 396
11125.53 382
11126.52 363
11127.52 388
11128.51 391
11129.51 366
11130.51 360
11131.50 363
11132.50 371
11133.50 343
11134.49 382
11135.49 348
11136.49 360
11137.48 371
11138.48 367
11139.47 372
11140.47 377
11141.47 377
11142.46 385
11143.46 392
11144.46 384
11145.46 381
11146.45 378
11147.45 371
11148.45 381
11149.44 374
11150.44 371
11151.44 392
11152.43 382
11153.43 363
11154.43 369
11155.43 331
11156.42 369
11157.42 364
11158.42 348
11159.42 353
11160.41 341
11161.41 355
11162.41 375
11163.41 379
11164.40 369
11165.40 364
11166.40 346
11167.40 365
11168.39 347
11169.39 329
11170.39 307
11171.39 388
11172.39 394
11173.38 354
11174.38 356
11175.38 351
11176.38 385
11177.38 372
11178.38 326
11179.37 336
11180.37 351
11181.37 345
11182.37 386
11183.37 343
11184.37 351
11185.37 352
11186.36 347
11187.36 357
11188.36 343
11189.36 333
11190.36 355
11191.36 349
11192.36 344
11193.36 359
11194.36 359
11195.35 364
11196.35 336
11197.35 346
11198.35 362
11199.35 340
11200.35 351
11201.35 361
11202.35 337
11203.35 334
11204.35 322
11205.35 356
11206.35 400
11207.35 369
11208.35 362
11209.35 363
11210.35 354
11211.35 367
11212.35 376
11213.35 345
11214.35 336
11215.34 362
11216.35 343
11217.35 329
11218.35 325
11219.35 333
11220.35 347
11221.35 343
11222.35 353
11223.35 354
11224.35 353
11225.35 338
11226.35 368
11227.35 394
11228.35 342
11229.35 366
11230.35 360
11231.35 394
11232.35 376
11233.35 359
11234.35 345
11235.35 347
11236.35 352
11237.36 363
11238.36 365
11239.36 356
11240.36 390
11241.36 385
11242.36 354
11243.36 350
11244.36 398
11245.36 383
11246.37 377
11247.37 383
11248.37 391
11249.37 390
11250.37 407
11251.37 382
11252.38 396
11253.38 398
11254.38 402
11255.38 407
11256.38 405
11257.38 388
11258.39 367
11259.39 403
11260.39 390
11261.39 399
11262.39 432
11263.40 458
11264.40 381
11265.40 373
11266.40 391
11267.40 414
11268.41 412
11269.41 414
11270.41 426
11271.41 439
11272.42 459
11273.42 486
11274.42 469
11275.42 461
11276.43 482
11277.43 477
11278.43 470
11279.44 479
11280.44 450
11281.44 435
11282.44 454
11283.45 452
11284.45 436
11285.45 417
11286.46 392
11287.46 371
11288.46 388
11289.47 387
11290.47 398
11291.47 380
11292.48 392
11293.48 389
11294.48 353
11295.49 377
11296.49 353
11297.49 360
11298.50 339
11299.50 348
11300.51 338
11301.51 359
11302.51 365
11303.52 330
11304.52 369
11305.53 376
11306.53 389
11307.53 403
11308.54 377
11309.54 382
11310.55 389
11311.55 362
11312.55 376
11313.56 384
11314.56 381
11315.57 390
11316.57 401
11317.58 419
11318.58 370
11319.59 391
11320.59 411
11321.59 375
11322.60 395
11323.60 400
11324.61 392
11325.61 368
11326.62 366
11327.62 377
11328.63 359
11329.63 373
11330.64 348
11331.64 336
11332.65 349
11333.65 376
11334.66 405
11335.67 362
11336.67 379
11337.68 384
11338.68 402
11339.69 378
11340.69 383
11341.70 394
11342.70 395
11343.71 406
11344.72 424
11345.72 398
11346.73 391
11347.73 395
11348.74 377
11349.74 420
11350.75 355
11351.76 370
11352.76 380
11353.77 373
11354.78 334
11355.78 363
11356.79 352
11357.79 366
11358.80 354
11359.81 397
11360.81 378
11361.82 366
11362.83 352
11363.83 377
11364.84 376
11365.85 355
11366.85 345
11367.86 372
11368.87 354
11369.87 325
11370.88 342
11371.89 318
11372.89 357
11373.90 365
11374.91 368
11375.92 349
11376.92 338
11377.93 363
11378.94 363
11379.94 363
11380.95 328
11381.96 364
11382.97 367
11383.97 362
11384.98 368
11385.99 390
11387.00 391
11388.00 369
11389.01 327
11390.02 362
11391.03 350
11392.04 356
11393.04 342
11394.05 349
11395.06 375
11396.07 373
11397.08 388
11398.08 373
11399.09 354
11400.10 378
11401.11 379
11402.12 337
11403.12 357
11404.13 354
11405.14 346
11406.15 372
11407.16 389
11408.17 392
11409.18 385
11410.18 380
11411.19 388
11412.20 406
11413.21 387
11414.22 395
11415.23 377
11416.24 407
11417.25 402
11418.25 387
11419.26 371
11420.27 385
11421.28 387
11422.29 359
11423.30 371
11424.31 368
11425.32 381
11426.33 349
11427.34 390
11428.35 372
11429.36 362
11430.37 394
11431.38 382
11432.39 376
11433.39 389
11434.40 413
11435.41 415
11436.42 406
11437.43 384
11438.44 381
11439.45 396
11440.46 394
11441.47 397
11442.48 403
11443.49 395
11444.50 419
11445.51 408
11446.52 441
11447.53 439
11448.55 418
11449.56 372
11450.57 418
11451.58 414
11452.59 390
11453.60 409
11454.61 424
11455.62 404
11456.63 441
11457.64 437
11458.65 450
11459.66 436
11460.67 432
11461.68 445
11462.69 432
11463.71 402
11464.72 417
11465.73 435
11466.74 427
11467.75 426
11468.76 454
11469.77 424
11470.78 434
11471.80 465
11472.81 474
11473.82 468
11474.83 464
11475.84 464
11476.85 501
11477.86 503
11478.88 477
11479.89 479
11480.90 525
11481.91 505
11482.92 498
11483.93 525
11484.95 492
11485.96 502
11486.97 507
11487.98 534
11489.00 567
11490.01 542
11491.02 568
11492.03 577
11493.04 549
11494.06 589
11495.07 573
11496.08 601
11497.09 593
11498.11 580
11499.12 637
11500.13 616
11501.14 636
11502.16 655
11503.17 627
11504.18 631
11505.20 630
11506.21 681
11507.22 693
11508.23 713
11509.25 708
11510.26 726
11511.27 709
11512.29 774
11513.30 818
11514.31 824
11515.33 807
11516.34 807
11517.35 845
11518.37 904
11519.38 901
11520.39 950
11521.41 1044
11522.42 1062
11523.43 1072
11524.45 1085
11525.46 1139
11526.47 1205
11527.49 1158
11528.50 1229
11529.52 1285
11530.53 1334
11531.54 1386
11532.56 1521
11533.57 1596
11534.59 1780
11535.60 1933
11536.62 2113
11537.63 2278
11538.64 2437
11539.66 2565
11540.67 2607
11541.69 2597
11542.70 2559
11543.72 2489
11544.73 2304
11545.75 2201
11546.76 2001
11547.77 1842
11548.79 1649
11549.80 1437
11550.82 1327
11551.83 1255
11552.85 1153
11553.86 1043
11554.88 1015
11555.89 986
11556.91 960
11557.92 945
11558.94 928
11559.95 891
11560.97 903
11561.99 873
11563.00 857
11564.02 837
11565.03 813
11566.05 796
11567.06 810
11568.08 843
11569.09 832
11570.11 846
11571.13 865
11572.14 822
11573.16 830
11574.17 849
11575.19 892
11576.20 885
11577.22 901
11578.24 953
11579.25 929
11580.27 887
11581.29 902
11582.30 899
11583.32 839
11584.33 837
11585.35 826
11586.37 791
11587.38 759
11588.40 741
11589.42 720
11590.43 738
11591.45 727
11592.47 741
11593.48 745
11594.50 726
11595.52 796
11596.53 835
11597.55 855
11598.57 860
11599.58 893
11600.60 913
11601.62 935
11602.64 924
11603.65 931
11604.67 897
11605.69 901
11606.70 810
11607.72 800
11608.74 835
11609.76 752
11610.77 766
11611.79 776
11612.81 736
11613.83 760
11614.84 762
11615.86 742
11616.88 735
11617.90 733
11618.92 754
11619.93 755
11620.95 732
11621.97 760
11622.99 742
11624.01 728
11625.02 696
11626.04 669
11627.06 697
11628.08 679
11629.10 658
11630.11 640
11631.13 628
11632.15 656
11633.17 616
11634.19 631
11635.21 599
11636.23 610
11637.24 623
11638.26 592
11639.28 610
11640.30 586
11641.32 578
11642.34 601
11643.36 548
11644.38 544
11645.39 570
11646.41 596
11647.43 566
11648.45 591
11649.47 571
11650.49 533
11651.51 520
11652.53 552
11653.55 549
11654.57 544
11655.59 512
11656.61 519
11657.63 503
11658.65 529
11659.67 528
11660.69 503
11661.70 514
11662.72 482
11663.74 477
11664.76 477
11665.78 455
11666.80 481
11667.82 499
11668.84 485
11669.86 496
11670.88 467
11671.90 450
11672.92 485
11673.95 499
11674.97 494
11675.99 447
11677.01 447
11678.03 476
11679.05 476
11680.07 500
11681.09 465
11682.11 456
11683.13 492
11684.15 469
11685.17 456
11686.19 459
11687.21 460
11688.23 460
11689.25 473
11690.28 446
11691.30 422
11692.32 424
11693.34 424
11694.36 419
11695.38 428
11696.40 415
11697.42 414
11698.44 410
11699.47 399
11700.49 411
11701.51 397
11702.53 390
11703.55 387
11704.57 383
11705.60 413
11706.62 387
11707.64 405
11708.66 378
11709.68 387
11710.70 384
11711.73 405
11712.75 391
11713.77 390
11714.79 370
11715.81 382
11716.84 404
11717.86 392
11718.88 371
11719.90 365
11720.92 352
11721.95 359
11722.97 364
11723.99 339
11725.01 330
11726.04 360
11727.06 334
11728.08 341
11729.11 343
11730.13 366
11731.15 360
11732.17 341
11733.20 369
11734.22 345
11735.24 320
11736.26 328
11737.29 349
11738.31 339
11739.33 330
11740.36 319
11741.38 325
11742.40 326
11743.43 306
11744.45 326
11745.47 307
11746.50 290
11747.52 307
11748.54 306
11749.57 313
11750.59 288
11751.62 332
11752.64 316
11753.66 309
11754.69 314
11755.71 332
11756.73 300
11757.76 295
11758.78 311
11759.81 303
11760.83 313
11761.85 319
11762.88 301
11763.90 311
11764.93 301
11765.95 315
11766.98 319
11768.00 284
11769.02 310
11770.05 305
11771.07 295
11772.10 287
11773.12 325
11774.15 287
11775.17 331
11776.20 289
11777.22 301
11778.25 293
11779.27 313
11780.30 324
11781.32 291
11782.35 288
11783.37 307
11784.40 313
11785.42 283
11786.45 303
11787.47 304
11788.50 299
11789.52 320
11790.55 315
11791.57 312
11792.60 299
11793.62 301
11794.65 310
11795.67 298
11796.70 309
11797.73 319
11798.75 296
11799.78 308
11800.80 269
11801.83 330
11802.85 301
11803.88 315
11804.91 283
11805.93 273
11806.96 286
11807.98 269
11809.01 304
11810.04 277
11811.06 270
11812.09 287
11813.12 297
11814.14 262
11815.17 280
11816.19 275
11817.22 323
11818.25 279
11819.27 271
11820.30 296
11821.33 283
11822.35 303
11823.38 295
11824.41 293
11825.44 276
11826.46 324
11827.49 317
11828.52 325
11829.54 293
11830.57 308
11831.60 315
11832.62 315
11833.65 289
11834.68 306
11835.71 289
11836.73 296
11837.76 309
11838.79 309
11839.82 309
11840.84 275
11841.87 288
11842.90 320
11843.93 323
11844.95 290
11845.98 307
11847.01 328
11848.04 319
11849.07 283
11850.09 299
11851.12 307
11852.15 292
11853.18 309
11854.21 312
11855.23 312
11856.26 297
11857.29 286
11858.32 300
11859.35 315
11860.38 288
11861.40 311
11862.43 310
11863.46 288
11864.49 336
11865.52 315
11866.55 339
11867.58 336
11868.60 337
11869.63 323
11870.66 344
11871.69 334
11872.72 309
11873.75 321
11874.78 333
11875.81 339
11876.84 344
11877.86 353
11878.89 345
11879.92 359
11880.95 333
11881.98 339
11883.01 341
11884.04 378
11885.07 378
11886.10 373
11887.13 356
11888.16 340
11889.19 383
11890.22 374
11891.25 386
11892.28 383
11893.31 383
11894.34 393
11895.37 417
11896.40 422
11897.43 404
11898.46 430
11899.49 449
11900.52 463
11901.55 441
11902.58 451
11903.61 509
11904.64 502
11905.67 554
11906.70 545
11907.73 533
11908.76 547
11909.79 495
11910.82 508
11911.85 501
11912.88 489
11913.91 472
11914.94 477
11915.97 468
11917.01 454
11918.04 454
11919.07 435
11920.10 464
11921.13 443
11922.16 450
11923.19 484
11924.22 483
11925.25 490
11926.28 488
11927.32 494
11928.35 488
11929.38 519
11930.41 599
11931.44 558
11932.47 556
11933.50 601
11934.54 609
11935.57 574
11936.60 547
11937.63 541
11938.66 543
11939.70 534
11940.73 492
11941.76 482
11942.79 491
11943.82 462
11944.85 434
11945.89 441
11946.92 422
11947.95 400
11948.98 371
11950.02 408
11951.05 398
11952.08 396
11953.11 393
11954.15 412
11955.18 374
11956.21 380
11957.24 399
11958.28 396
11959.31 364
11960.34 395
11961.37 410
11962.41 413
11963.44 384
11964.47 431
11965.51 396
11966.54 392
11967.57 397
11968.60 415
11969.64 392
11970.67 378
11971.70 395
11972.74 376
11973.77 412
11974.80 410
11975.84 388
11976.87 428
11977.90 410
11978.94 379
11979.97 412
11981.00 412
11982.04 406
11983.07 396
11984.11 387
11985.14 412
11986.17 397
11987.21 354
11988.24 405
11989.28 423
11990.31 396
11991.34 407
11992.38 373
11993.41 383
11994.45 381
11995.48 404
11996.51 413
11997.55 391
11998.58 389
11999.62 428
12000.65 439
12001.69 420
12002.72 409
12003.76 405
12004.79 415
12005.82 410
12006.86 426
12007.89 445
12008.93 436
12009.96 441
12011.00 438
12012.03 460
12013.07 465
12014.10 462
12015.14 495
12016.17 484
12017.21 462
12018.24 494
12019.28 503
12020.32 498
12021.35 493
12022.39 528
12023.42 498
12024.46 503
12025.49 469
12026.53 531
12027.56 544
12028.60 466
12029.64 489
12030.67 518
12031.71 506
12032.74 489
12033.78 503
12034.81 521
12035.85 519
12036.89 521
12037.92 534
12038.96 506
12039.99 499
12041.03 504
12042.07 507
12043.10 489
12044.14 463
12045.18 525
12046.21 493
12047.25 485
12048.29 497
12049.32 494
12050.36 491
12051.40 518
12052.43 485
12053.47 503
12054.51 502
12055.54 467
12056.58 530
12057.62 545
12058.65 520
12059.69 524
12060.73 537
12061.76 529
12062.80 497
12063.84 475
12064.88 486
12065.91 513
12066.95 468
12067.99 464
12069.03 487
12070.06 442
12071.10 442
12072.14 422
12073.18 441
12074.21 443
12075.25 410
12076.29 435
12077.33 477
12078.36 383
12079.40 424
12080.44 409
12081.48 414
12082.52 420
12083.55 450
12084.59 424
12085.63 457
12086.67 440
12087.71 468
12088.74 480
12089.78 499
12090.82 468
12091.86 477
12092.90 445
12093.94 451
12094.98 448
12096.01 491
12097.05 494
12098.09 471
12099.13 494
12100.17 526
12101.21 507
12102.25 513
12103.28 523
12104.32 541
12105.36 521
12106.40 504
12107.44 535
12108.48 529
12109.52 468
12110.56 455
12111.60 444
12112.64 445
12113.68 419
12114.72 444
12115.76 419
12116.79 425
12117.83 409
12118.87 399
12119.91 397
12120.95 384
12121.99 372
12123.03 387
12124.07 394
12125.11 380
12126.15 381
12127.19 370
12128.23 377
12129.27 359
12130.31 351
12131.35 378
12132.39 359
12133.43 339
12134.47 397
12135.51 377
12136.55 344
12137.59 389
12138.63 393
12139.67 397
12140.71 367
12141.76 409
12142.80 391
12143.84 375
12144.88 376
12145.92 378
12146.96 345
12148.00 373
12149.04 372
12150.08 365
12151.12 361
12152.16 345
12153.20 372
12154.25 340
12155.29 334
12156.33 324
12157.37 319
12158.41 342
12159.45 320
12160.49 321
12161.53 324
12162.58 356
12163.62 367
12164.66 341
12165.70 352
12166.74 326
12167.78 352
12168.82 331
12169.87 317
12170.91 316
12171.95 333
12172.99 334
12174.03 318
12175.08 289
12176.12 326
12177.16 320
12178.20 344
12179.24 334
12180.29 319
12181.33 330
12182.37 319
12183.41 285
12184.46 349
12185.50 306
12186.54 329
12187.58 316
12188.63 301
12189.67 342
12190.71 348
12191.75 306
12192.80 310
12193.84 303
12194.88 306
12195.92 285
12196.97 304
12198.01 287
12199.05 316
12200.10 309
12201.14 314
12202.18 308
12203.23 297
12204.27 303
12205.31 281
12206.36 309
12207.40 296
12208.44 272
12209.49 301
12210.53 317
12211.57 302
12212.62 318
12213.66 298
12214.70 310
12215.75 321
12216.79 281
12217.84 280
12218.88 290
12219.92 291
12220.97 285
12222.01 283
12223.06 288
12224.10 283
12225.14 307
12226.19 321
12227.23 291
12228.28 269
12229.32 257
12230.36 260
12231.41 300
12232.45 298
12233.50 312
12234.54 315
12235.59 307
12236.63 263
12237.68 280
12238.72 312
12239.77 279
12240.81 297
12241.86 287
12242.90 318
12243.94 299
12244.99 256
12246.03 283
12247.08 291
12248.13 292
12249.17 285
12250.22 306
12251.26 267
12252.31 283
12253.35 278
12254.40 303
12255.44 280
12256.49 273
12257.53 276
12258.58 264
12259.62 257
12260.67 262
12261.72 271
12262.76 255
12263.81 231
12264.85 258
12265.90 248
12266.94 249
12267.99 245
12269.04 255
12270.08 270
12271.13 236
12272.17 270
12273.22 268
12274.27 268
12275.31 255
12276.36 263
12277.41 261
12278.45 232
12279.50 269
12280.55 258
12281.59 269
12282.64 256
12283.69 256
12284.73 236
12285.78 266
12286.83 255
12287.87 278
12288.92 281
12289.97 232
12291.01 233
12292.06 250
12293.11 228
12294.15 251
12295.20 263
12296.25 261
12297.30 257
12298.34 238
12299.39 241
12300.44 225
12301.48 234
12302.53 246
12303.58 237
12304.63 251
12305.67 244
12306.72 256
12307.77 235
12308.82 250
12309.87 236
12310.91 240
12311.96 271
12313.01 269
12314.06 231
12315.10 220
12316.15 243
12317.20 225
12318.25 225
12319.30 236
12320.34 233
12321.39 241
12322.44 243
12323.49 242
12324.54 218
12325.59 240
12326.63 258
12327.68 236
12328.73 230
12329.78 225
12330.83 227
12331.88 228
12332.93 211
12333.98 209
12335.02 213
12336.07 239
12337.12 238
12338.17 216
12339.22 219
12340.27 203
12341.32 243
12342.37 235
12343.42 214
12344.47 214
12345.51 215
12346.56 222
12347.61 216
12348.66 198
12349.71 209
12350.76 206
12351.81 230
12352.86 212
12353.91 203
12354.96 244
12356.01 215
12357.06 219
12358.11 232
12359.16 222
12360.21 220
12361.26 239
12362.31 241
12363.36 227
12364.41 215
12365.46 254
12366.51 239
12367.56 221
12368.61 219
12369.66 234
12370.71 210
12371.76 225
12372.81 221
12373.86 231
12374.91 219
12375.96 214
12377.01 251
12378.06 216
12379.11 232
12380.17 202
12381.22 223
12382.27 242
12383.32 225
12384.37 229
12385.42 225
12386.47 235
12387.52 214
12388.57 216
12389.62 242
12390.67 227
12391.73 220
12392.78 239
12393.83 218
12394.88 212
12395.93 224
12396.98 229
12398.03 232
12399.09 240
12400.14 218
12401.19 222
12402.24 219
12403.29 220
12404.34 230
12405.40 231
12406.45 223
12407.50 219
12408.55 224
12409.60 268
12410.66 224
12411.71 225
12412.76 223
12413.81 239
12414.86 231
12415.92 251
12416.97 256
12418.02 257
12419.07 272
12420.13 205
12421.18 237
12422.23 213
12423.28 250
12424.34 250
12425.39 231
12426.44 219
12427.49 230
12428.55 247
12429.60 231
12430.65 232
12431.71 226
12432.76 243
12433.81 249
12434.86 229
12435.92 233
12436.97 249
12438.02 263
12439.08 259
12440.13 243
12441.18 245
12442.24 246
12443.29 268
12444.34 256
12445.40 243
12446.45 248
12447.50 254
12448.56 260
12449.61 246
12450.67 246
12451.72 261
12452.77 287
12453.83 261
12454.88 272
12455.94 284
12456.99 276
12458.04 265
12459.10 278
12460.15 302
12461.21 319
12462.26 309
12463.31 291
12464.37 342
12465.42 319
12466.48 330
12467.53 364
12468.59 399
12469.64 409
12470.70 403
12471.75 428
12472.80 481
12473.86 518
12474.91 524
12475.97 565
12477.02 533
12478.08 573
12479.13 543
12480.19 548
12481.24 571
12482.30 534
12483.35 517
12484.41 494
12485.46 450
12486.52 445
12487.57 420
12488.63 417
12489.69 393
12490.74 379
12491.80 377
12492.85 337
12493.91 330
12494.96 323
12496.02 332
12497.07 313
12498.13 314
12499.19 338
12500.24 328
12501.30 289
12502.35 320
12503.41 321
12504.47 314
12505.52 291
12506.58 282
12507.63 311
12508.69 306
12509.75 301
12510.80 281
12511.86 346
12512.91 339
12513.97 337
12515.03 305
12516.08 317
12517.14 326
12518.20 344
12519.25 331
12520.31 303
12521.37 331
12522.42 319
12523.48 291
12524.54 322
12525.59 314
12526.65 308
12527.71 279
12528.77 290
12529.82 302
12530.88 316
12531.94 299
12532.99 271
12534.05 304
12535.11 267
12536.17 276
12537.22 298
12538.28 290
12539.34 296
12540.40 306
12541.45 293
12542.51 335
12543.57 347
12544.63 313
12545.68 340
12546.74 337
12547.80 356
12548.86 317
12549.92 369
12550.97 358
12552.03 321
12553.09 386
12554.15 377
12555.21 374
12556.26 349
12557.32 348
12558.38 356
12559.44 345
12560.50 349
12561.56 356
12562.61 343
12563.67 337
12564.73 332
12565.79 339
12566.85 334
12567.91 325
12568.97 320
12570.02 320
12571.08 300
12572.14 335
12573.20 323
12574.26 330
12575.32 313
12576.38 293
12577.44 334
12578.50 306
12579.56 286
12580.61 294
12581.67 286
12582.73 301
12583.79 317
12584.85 288
12585.91 304
12586.97 311
12588.03 312
12589.09 319
12590.15 312
12591.21 307
12592.27 314
12593.33 322
12594.39 327
12595.45 312
12596.51 314
12597.57 317
12598.63 312
12599.69 312
12600.75 317
12601.81 302
12602.87 306
12603.93 280
12604.99 331
12606.05 313
12607.11 329
12608.17 327
12609.23 335
12610.29 324
12611.35 335
12612.41 309
12613.47 344
12614.53 316
12615.59 315
12616.66 352
12617.72 348
12618.78 357
12619.84 360
12620.90 380
12621.96 386
12623.02 403
12624.08 411
12625.14 412
12626.20 383
12627.26 395
12628.33 402
12629.39 411
12630.45 419
12631.51 440
12632.57 441
12633.63 421
12634.69 404
12635.76 436
12636.82 434
12637.88 414
12638.94 384
12640.00 332
12641.06 378
12642.13 376
12643.19 355
12644.25 342
12645.31 326
12646.37 339
12647.44 312
12648.50 333
12649.56 336
12650.62 320
12651.68 335
12652.75 320
12653.81 345
12654.87 339
12655.93 332
12657.00 346
12658.06 333
12659.12 330
12660.18 334
12661.25 311
12662.31 350
12663.37 353
12664.43 329
12665.50 355
12666.56 331
12667.62 338
12668.69 323
12669.75 352
12670.81 336
12671.88 345
12672.94 362
12674.00 330
12675.06 355
12676.13 334
12677.19 366
12678.25 362
12679.32 371
12680.38 319
12681.44 346
12682.51 341
12683.57 350
12684.64 333
12685.70 380
12686.76 348
12687.83 334
12688.89 347
12689.95 335
12691.02 355
12692.08 385
12693.15 381
12694.21 370
12695.27 368
12696.34 382
12697.40 354
12698.47 389
12699.53 410
12700.59 385
12701.66 428
12702.72 404
12703.79 439
12704.85 460
12705.92 429
12706.98 428
12708.05 409
12709.11 451
12710.18 435
12711.24 455
12712.30 427
12713.37 435
12714.43 449
12715.50 485
12716.56 454
12717.63 436
12718.69 422
12719.76 422
12720.82 449
12721.89 443
12722.95 417
12724.02 425
12725.09 435
12726.15 452
12727.22 464
12728.28 453
12729.35 460
12730.41 472
12731.48 492
12732.54 506
12733.61 509
12734.68 487
12735.74 523
12736.81 502
12737.87 443
12738.94 480
12740.00 467
12741.07 497
12742.14 480
12743.20 461
12744.27 444
12745.33 444
12746.40 434
12747.47 418
12748.53 441
12749.60 423
12750.67 424
12751.73 413
12752.80 439
12753.87 412
12754.93 403
12756.00 388
12757.07 404
12758.13 414
12759.20 382
12760.27 364
12761.33 408
12762.40 380
12763.47 386
12764.53 380
12765.60 365
12766.67 399
12767.73 386
12768.80 339
12769.87 353
12770.94 357
12772.00 372
12773.07 371
12774.14 349
12775.21 338
12776.27 350
12777.34 339
12778.41 360
12779.48 355
12780.54 361
12781.61 335
12782.68 343
12783.75 353
12784.81 332
12785.88 307
12786.95 323
12788.02 350
12789.09 289
12790.15 329
12791.22 315
12792.29 305
12793.36 302
12794.43 311
12795.49 291
12796.56 309
12797.63 296
12798.70 307
12799.77 315
12800.84 310
12801.90 320
12802.97 321
12804.04 315
12805.11 307
12806.18 286
12807.25 315
12808.32 300
12809.39 321
12810.45 310
12811.52 313
12812.59 337
12813.66 327
12814.73 340
12815.80 321
12816.87 322
12817.94 353
12819.01 305
12820.08 332
12821.15 329
12822.21 324
12823.28 326
12824.35 328
12825.42 324
12826.49 326
12827.56 335
12828.63 299
12829.70 329
12830.77 311
12831.84 307
12832.91 318
12833.98 311
12835.05 318
12836.12 307
12837.19 303
12838.26 317
12839.33 308
12840.40 296
12841.47 310
12842.54 298
12843.61 290
12844.68 281
12845.75 290
12846.82 296
12847.89 301
12848.96 273
12850.03 246
12851.10 266
12852.18 278
12853.25 288
12854.32 311
12855.39 264
12856.46 277
12857.53 285
12858.60 255
12859.67 263
12860.74 258
12861.81 281
12862.88 260
12863.96 273
12865.03 257
12866.10 261
12867.17 249
12868.24 261
12869.31 254
12870.38 272
12871.45 260
12872.53 212
12873.60 250
12874.67 251
12875.74 227
12876.81 260
12877.88 254
12878.96 255
12880.03 260
12881.10 259
12882.17 245
12883.24 251
12884.31 240
12885.39 249
12886.46 248
12887.53 228
12888.60 229
12889.68 208
12890.75 210
12891.82 228
12892.89 225
12893.96 220
12895.04 230
12896.11 219
12897.18 240
12898.25 233
12899.33 235
12900.40 226
12901.47 227
12902.54 217
12903.62 207
12904.69 200
12905.76 201
12906.84 216
12907.91 196
12908.98 224
12910.06 197
12911.13 193
12912.20 208
12913.27 236
12914.35 246
12915.42 201
12916.49 197
12917.57 198
12918.64 209
12919.71 211
12920.79 193
12921.86 188
12922.94 186
12924.01 214
12925.08 209
12926.16 192
12927.23 180
12928.30 194
12929.38 210
12930.45 198
12931.53 183
12932.60 207
12933.67 206
12934.75 214
12935.82 201
12936.90 195
12937.97 199
12939.04 211
12940.12 206
12941.19 195
12942.27 208
12943.34 192
12944.42 188
12945.49 197
12946.56 180
12947.64 186
12948.71 190
12949.79 176
12950.86 182
12951.94 196
12953.01 193
12954.09 174
12955.16 186
12956.24 186
12957.31 188
12958.39 182
12959.46 190
12960.54 164
12961.61 177
12962.69 186
12963.76 200
12964.84 184
12965.91 187
12966.99 190
12968.07 185
12969.14 211
12970.22 176
12971.29 185
12972.37 190
12973.44 177
12974.52 173
12975.59 198
12976.67 176
12977.75 196
12978.82 199
12979.90 203
12980.97 188
12982.05 189
12983.13 179
12984.20 182
12985.28 162
12986.35 188
12987.43 162
12988.51 175
12989.58 202
12990.66 212
12991.74 170
12992.81 169
12993.89 168
12994.97 179
12996.04 190
12997.12 179
12998.20 188
12999.27 175
13000.35 175
13001.43 164
13002.50 172
13003.58 171
13004.66 198
13005.73 180
13006.81 182
13007.89 176
13008.97 152
13010.04 177
13011.12 178
13012.20 182
13013.27 185
13014.35 164
13015.43 204
13016.51 175
13017.58 185
13018.66 188
13019.74 170
13020.82 173
13021.89 195
13022.97 182
13024.05 175
13025.13 175
13026.21 186
13027.28 169
13028.36 167
13029.44 187
13030.52 201
13031.60 168
13032.67 173
13033.75 165
13034.83 162
13035.91 177
13036.99 161
13038.07 169
13039.14 204
13040.22 212
13041.30 191
13042.38 198
13043.46 178
13044.54 171
13045.62 191
13046.69 202
13047.77 196
13048.85 176
13049.93 189
13051.01 213
13052.09 181
13053.17 169
13054.25 186
13055.33 180
13056.40 189
13057.48 187
13058.56 186
13059.64 156
13060.72 165
13061.80 194
13062.88 185
13063.96 170
13065.04 183
13066.12 198
13067.20 168
13068.28 192
13069.36 175
13070.44 192
13071.52 176
13072.60 172
13073.68 174
13074.76 168
13075.84 178
13076.92 186
13078.00 169
13079.08 189
13080.16 179
13081.24 171
13082.32 161
13083.40 162
13084.48 185
13085.56 169
13086.64 174
13087.72 166
13088.80 174
13089.88 174
13090.96 158
13092.04 173
13093.12 174
13094.20 148
13095.28 153
13096.36 158
13097.44 173
13098.52 188
13099.61 158
13100.69 160
13101.77 164
13102.85 162
13103.93 166
13105.01 166
13106.09 170
13107.17 159
13108.25 163
13109.34 180
13110.42 178
13111.50 176
13112.58 183
13113.66 176
13114.74 170
13115.82 191
13116.91 186
13117.99 184
13119.07 178
13120.15 187
13121.23 174
13122.31 189
13123.40 174
13124.48 185
13125.56 185
13126.64 166
13127.72 173
13128.81 191
13129.89 203
13130.97 172
13132.05 191
13133.14 190
13134.22 176
13135.30 199
13136.38 171
13137.47 171
13138.55 165
13139.63 175
13140.71 193
13141.80 207
13142.88 162
13143.96 178
13145.04 187
13146.13 184
13147.21 164
13148.29 171
13149.38 204
13150.46 182
13151.54 156
13152.62 174
13153.71 205
13154.79 198
13155.87 202
13156.96 188
13158.04 188
13159.12 181
13160.21 188
13161.29 205
13162.37 176
13163.46 189
13164.54 217
13165.62 174
13166.71 182
13167.79 176
13168.88 189
13169.96 177
13171.04 203
13172.13 190
13173.21 184
13174.30 166
13175.38 166
13176.46 201
13177.55 205
13178.63 179
13179.72 201
13180.80 171
13181.88 191
13182.97 199
13184.05 162
13185.14 178
13186.22 199
13187.31 192
13188.39 217
13189.48 190
13190.56 164
13191.65 187
13192.73 193
13193.81 190
13194.90 203
13195.98 183
13197.07 208
13198.15 177
13199.24 166
13200.32 184
13201.41 168
13202.49 172
13203.58 186
13204.67 205
13205.75 166
13206.84 193
13207.92 179
13209.01 196
13210.09 218
13211.18 213
13212.26 192
13213.35 162
13214.43 169
13215.52 173
13216.61 182
13217.69 188
13218.78 193
13219.86 181
13220.95 180
13222.04 176
13223.12 184
13224.21 160
13225.29 183
13226.38 171
13227.47 166
13228.55 165
13229.64 195
13230.72 187
13231.81 220
13232.90 183
13233.98 186
13235.07 201
13236.16 196
13237.24 194
13238.33 212
13239.42 195
13240.50 190
13241.59 204
13242.68 180
13243.76 179
13244.85 195
13245.94 188
13247.02 212
13248.11 197
13249.20 194
13250.29 206
13251.37 200
13252.46 208
13253.55 211
13254.63 211
13255.72 195
13256.81 191
13257.90 195
13258.98 195
13260.07 218
13261.16 207
13262.25 194
13263.33 204
13264.42 196
13265.51 213
13266.60 196
13267.69 220
13268.77 224
13269.86 222
13270.95 212
13272.04 205
13273.13 208
13274.21 222
13275.30 230
13276.39 226
13277.48 213
13278.57 212
13279.65 235
13280.74 248
13281.83 230
13282.92 264
13284.01 222
13285.10 232
13286.19 247
13287.27 241
13288.36 230
13289.45 228
13290.54 252
13291.63 221
13292.72 222
13293.81 245
13294.90 229
13295.98 240
13297.07 250
13298.16 235
13299.25 242
13300.34 222
13301.43 225
13302.52 239
13303.61 250
13304.70 242
13305.79 253
13306.88 265
13307.97 254
13309.06 239
13310.15 246
13311.24 256
13312.32 264
13313.41 281
13314.50 270
13315.59 242
13316.68 258
13317.77 265
13318.86 297
13319.95 287
13321.04 257
13322.13 245
13323.22 256
13324.31 247
13325.40 268
13326.49 254
13327.58 288
13328.68 288
13329.77 262
13330.86 261
13331.95 259
13333.04 306
13334.13 289
13335.22 320
13336.31 287
13337.40 289
13338.49 275
13339.58 307
13340.67 287
13341.76 301
13342.85 327
13343.94 290
13345.04 289
13346.13 304
13347.22 309
13348.31 274
13349.40 321
13350.49 315
13351.58 305
13352.67 306
13353.77 316
13354.86 313
13355.95 301
13357.04 284
13358.13 282
13359.22 303
13360.31 320
13361.41 299
13362.50 296
13363.59 311
13364.68 311
13365.77 366
13366.87 342
13367.96 324
13369.05 319
13370.14 347
13371.23 345
13372.33 345
13373.42 322
13374.51 315
13375.60 312
13376.69 332
13377.79 343
13378.88 322
13379.97 309
13381.06 292
13382.16 284
13383.25 297
13384.34 285
13385.43 291
13386.53 303
13387.62 268
13388.71 295
13389.81 253
13390.90 279
13391.99 271
13393.08 253
13394.18 249
13395.27 255
13396.36 281
13397.46 257
13398.55 252
13399.64 273
13400.74 292
13401.83 265
13402.92 265
13404.02 263
13405.11 268
13406.20 262
13407.30 252
13408.39 261
13409.48 274
13410.58 267
13411.67 265
13412.77 261
13413.86 273
13414.95 273
13416.05 284
13417.14 264
13418.23 270
13419.33 260
13420.42 257
13421.52 263
13422.61 278
13423.71 270
13424.80 256
13425.89 245
13426.99 276
13428.08 270
13429.18 257
13430.27 251
13431.37 276
13432.46 285
13433.56 278
13434.65 270
13435.74 281
13436.84 269
13437.93 282
13439.03 261
13440.12 260
13441.22 294
13442.31 275
13443.41 293
13444.50 276
13445.60 269
13446.69 265
13447.79 259
13448.88 270
13449.98 295
13451.08 281
13452.17 273
13453.27 271
13454.36 248
13455.46 259
13456.55 284
13457.65 283
13458.74 314
13459.84 289
13460.94 280
13462.03 288
13463.13 302
13464.22 294
13465.32 319
13466.41 307
13467.51 313
13468.61 309
13469.70 292
13470.80 334
13471.90 317
13472.99 314
13474.09 323
13475.18 304
13476.28 299
13477.38 309
13478.47 313
13479.57 334
13480.67 316
13481.76 288
13482.86 330
13483.96 343
13485.05 349
13486.15 338
13487.25 356
13488.34 332
13489.44 358
13490.54 347
13491.63 371
13492.73 389
13493.83 380
13494.93 337
13496.02 359
13497.12 387
13498.22 393
13499.31 406
13500.41 412
13501.51 403
13502.61 393
13503.70 401
13504.80 403
13505.90 427
13507.00 403
13508.09 397
13509.19 394
13510.29 379
13511.39 356
13512.49 395
13513.58 352
13514.68 332
13515.78 361
13516.88 354
13517.98 368
13519.07 316
13520.17 323
13521.27 333
13522.37 324
13523.47 331
13524.57 314
13525.66 316
13526.76 344
13527.86 339
13528.96 323
13530.06 325
13531.16 344
13532.25 339
13533.35 314
13534.45 319
13535.55 326
13536.65 317
13537.75 335
13538.85 337
13539.95 330
13541.05 339
13542.14 322
13543.24 327
13544.34 316
13545.44 308
13546.54 282
13547.64 295
13548.74 299
13549.84 291
13550.94 280
13552.04 285
13553.14 271
13554.24 269
13555.34 272
13556.44 282
13557.54 286
13558.64 293
13559.74 279
13560.84 233
13561.94 277
13563.04 274
13564.13 267
13565.23 280
13566.34 254
13567.44 249
13568.54 269
13569.64 250
13570.74 260
13571.84 262
13572.94 277
13574.04 283
13575.14 241
13576.24 252
13577.34 249
13578.44 253
13579.54 270
13580.64 273
13581.74 283
13582.84 272
13583.94 253
13585.04 260
13586.14 257
13587.24 238
13588.35 249
13589.45 265
13590.55 267
13591.65 260
13592.75 263
13593.85 278
13594.95 281
13596.05 287
13597.15 271
13598.26 280
13599.36 269
13600.46 274
13601.56 287
13602.66 286
13603.76 289
13604.86 264
13605.97 258
13607.07 269
13608.17 278
13609.27 268
13610.37 261
13611.47 268
13612.58 263
13613.68 275
13614.78 264
13615.88 281
13616.98 272
13618.09 248
13619.19 294
13620.29 267
13621.39 269
13622.50 286
13623.60 280
13624.70 269
13625.80 298
13626.91 263
13628.01 280
13629.11 283
13630.21 289
13631.32 267
13632.42 303
13633.52 285
13634.62 273
13635.73 276
13636.83 290
13637.93 281
13639.04 276
13640.14 291
13641.24 278
13642.35 283
13643.45 284
13644.55 288
13645.65 262
13646.76 301
13647.86 291
13648.96 288
13650.07 267
13651.17 279
13652.28 271
13653.38 251
13654.48 283
13655.59 285
13656.69 262
13657.79 258
13658.90 298
13660.00 270
13661.11 268
13662.21 250
13663.31 284
13664.42 273
13665.52 272
13666.63 286
13667.73 280
13668.83 259
13669.94 288
13671.04 272
13672.15 279
13673.25 273
13674.36 278
13675.46 285
13676.56 288
13677.67 279
13678.77 278
13679.88 276
13680.98 270
13682.09 247
13683.19 247
13684.30 286
13685.40 283
13686.51 280
13687.61 265
13688.72 281
13689.82 286
13690.93 293
13692.03 316
13693.14 317
13694.24 322
13695.35 278
13696.45 326
13697.56 275
13698.66 284
13699.77 308
13700.87 286
13701.98 287
13703.09 306
13704.19 311
13705.30 306
13706.40 303
13707.51 294
13708.61 309
13709.72 311
13710.83 317
13711.93 275
13713.04 318
13714.14 345
13715.25 328
13716.36 315
13717.46 305
13718.57 300
13719.67 301
13720.78 327
13721.89 310
13722.99 336
13724.10 360
13725.21 351
13726.31 338
13727.42 390
13728.53 350
13729.63 363
13730.74 400
13731.85 385
13732.95 348
13734.06 361
13735.17 395
13736.27 402
13737.38 375
13738.49 387
13739.59 381
13740.70 386
13741.81 392
13742.92 401
13744.02 427
13745.13 436
13746.24 438
13747.35 430
13748.45 421
13749.56 451
13750.67 466
13751.78 492
13752.88 511
13753.99 512
13755.10 513
13756.21 501
13757.31 575
13758.42 610
13759.53 596
13760.64 572
13761.75 621
13762.85 633
13763.96 628
13765.07 630
13766.18 676
13767.29 628
13768.39 652
13769.50 643
13770.61 591
13771.72 594
13772.83 590
13773.94 616
13775.04 603
13776.15 605
13777.26 595
13778.37 568
13779.48 557
13780.59 566
13781.70 550
13782.80 542
13783.91 513
13785.02 480
13786.13 450
13787.24 442
13788.35 444
13789.46 454
13790.57 434
13791.68 418
13792.79 422
13793.90 399
13795.00 409
13796.11 373
13797.22 392
13798.33 390
13799.44 374
13800.55 396
13801.66 381
13802.77 354
13803.88 357
13804.99 348
13806.10 348
13807.21 370
13808.32 358
13809.43 358
13810.54 350
13811.65 350
13812.76 345
13813.87 359
13814.98 359
13816.09 318
13817.20 339
13818.31 354
13819.42 327
13820.53 302
13821.64 345
13822.75 335
13823.86 320
13824.97 299
13826.08 324
13827.19 350
13828.30 313
13829.41 324
13830.53 313
13831.64 284
13832.75 337
13833.86 332
13834.97 324
13836.08 335
13837.19 304
13838.30 320
13839.41 319
13840.52 307
13841.64 312
13842.75 316
13843.86 314
13844.97 316
13846.08 329
13847.19 327
13848.30 325
13849.41 323
13850.53 344
13851.64 309
13852.75 346
13853.86 345
13854.97 316
13856.08 305
13857.20 329
13858.31 324
13859.42 323
13860.53 306
13861.64 332
13862.76 344
13863.87 323
13864.98 336
13866.09 333
13867.20 314
13868.32 318
13869.43 328
13870.54 332
13871.65 320
13872.77 309
13873.88 324
13874.99 331
13876.10 330
13877.22 337
13878.33 344
13879.44 344
13880.55 358
13881.67 337
13882.78 342
13883.89 344
13885.01 350
13886.12 339
13887.23 366
13888.34 362
13889.46 397
13890.57 399
13891.68 379
13892.80 371
13893.91 391
13895.02 435
13896.14 394
13897.25 394
13898.36 427
13899.48 387
13900.59 392
13901.70 401
13902.82 397
13903.93 348
13905.05 374
13906.16 367
13907.27 367
13908.39 350
13909.50 358
13910.61 329
13911.73 326
13912.84 324
13913.96 337
13915.07 321
13916.19 319
13917.30 330
13918.41 316
13919.53 291
13920.64 308
13921.76 319
13922.87 300
13923.99 266
13925.10 268
13926.21 304
13927.33 293
13928.44 305
13929.56 300
13930.67 314
13931.79 287
13932.90 297
13934.02 301
13935.13 307
13936.25 310
13937.36 303
13938.48 307
13939.59 306
13940.71 310
13941.82 283
13942.94 287
13944.05 285
13945.17 281
13946.28 315
13947.40 298
13948.52 277
13949.63 293
13950.75 308
13951.86 267
13952.98 269
13954.09 264
13955.21 278
13956.32 261
13957.44 266
13958.56 299
13959.67 286
13960.79 258
13961.90 276
13963.02 267
13964.14 275
13965.25 236
13966.37 257
13967.48 260
13968.60 251
13969.72 259
13970.83 266
13971.95 265
13973.07 265
13974.18 276
13975.30 275
13976.42 271
13977.53 266
13978.65 270
13979.77 283
13980.88 275
13982.00 255
13983.12 283
13984.23 280
13985.35 269
13986.47 269
13987.58 268
13988.70 270
13989.82 260
13990.94 262
13992.05 287
13993.17 279
13994.29 266
13995.40 269
13996.52 257
13997.64 253
13998.76 241
13999.87 251
14000.99 278
14002.11 265
14003.23 252
14004.35 290
14005.46 292
14006.58 260
14007.70 282
14008.82 269
14009.93 252
14011.05 278
14012.17 275
14013.29 265
14014.41 264
14015.52 264
14016.64 267
14017.76 289
14018.88 261
14020.00 253
14021.12 250
14022.23 261
14023.35 265
14024.47 265
14025.59 262
14026.71 248
14027.83 268
14028.95 275
14030.06 291
14031.18 288
14032.30 280
14033.42 285
14034.54 283
14035.66 272
14036.78 271
14037.90 271
14039.02 269
14040.14 289
14041.25 294
14042.37 270
14043.49 282
14044.61 279
14045.73 307
14046.85 304
14047.97 277
14049.09 305
14050.21 275
14051.33 288
14052.45 283
14053.57 277
14054.69 294
14055.81 311
14056.93 322
14058.05 336
14059.17 328
14060.29 324
14061.41 325
14062.53 346
14063.65 343
14064.77 322
14065.89 336
14067.01 327
14068.13 348
14069.25 325
14070.37 335
14071.49 363
14072.61 373
14073.73 380
14074.85 365
14075.97 355
14077.09 354
14078.21 391
14079.33 385
14080.45 397
14081.57 375
14082.69 391
14083.82 362
14084.94 385
14086.06 369
14087.18 388
14088.30 404
14089.42 424
14090.54 377
14091.66 387
14092.78 418
14093.91 427
14095.03 417
14096.15 424
14097.27 413
14098.39 405
14099.51 416
14100.63 437
14101.76 432
14102.88 391
14104.00 412
14105.12 415
14106.24 426
14107.36 389
14108.49 388
14109.61 384
14110.73 385
14111.85 379
14112.97 356
14114.10 327
14115.22 349
14116.34 352
14117.46 335
14118.58 328
14119.71 335
14120.83 362
14121.95 361
14123.07 351
14124.20 318
14125.32 314
14126.44 324
14127.56 326
14128.69 305
14129.81 303
14130.93 305
14132.06 300
14133.18 320
14134.30 272
14135.42 281
14136.55 306
14137.67 297
14138.79 292
14139.92 288
14141.04 307
14142.16 322
14143.29 295
14144.41 268
14145.53 257
14146.66 290
14147.78 290
14148.90 275
14150.03 280
14151.15 257
14152.27 298
14153.40 286
14154.52 275
14155.64 259
14156.77 273
14157.89 281
14159.02 318
14160.14 288
14161.26 266
14162.39 265
14163.51 287
14164.64 281
14165.76 274
14166.88 272
14168.01 269
14169.13 249
14170.26 280
14171.38 293
14172.51 263
14173.63 262
14174.75 284
14175.88 268
14177.00 284
14178.13 278
14179.25 274
14180.38 300
14181.50 293
14182.63 268
14183.75 258
14184.88 262
14186.00 271
14187.13 238
14188.25 260
14189.38 268
14190.50 282
14191.63 253
14192.75 233
14193.88 231
14195.00 253
14196.13 283
14197.25 249
14198.38 248
14199.50 247
14200.63 258
14201.76 251
14202.88 264
14204.01 253
14205.13 253
14206.26 238
14207.38 268
14208.51 268
14209.64 250
14210.76 211
14211.89 245
14213.01 230
14214.14 240
14215.27 243
14216.39 246
14217.52 245
14218.64 245
14219.77 253
14220.90 223
14222.02 222
14223.15 229
14224.28 238
14225.40 216
14226.53 246
14227.66 217
14228.78 248
14229.91 233
14231.04 207
14232.16 220
14233.29 230
14234.42 251
14235.54 210
14236.67 217
14237.80 227
14238.92 235
14240.05 208
14241.18 213
14242.31 229
14243.43 216
14244.56 229
14245.69 230
14246.82 215
14247.94 230
14249.07 223
14250.20 238
14251.33 219
14252.45 194
14253.58 214
14254.71 236
14255.84 227
14256.96 222
14258.09 213
14259.22 201
14260.35 216
14261.47 208
14262.60 212
14263.73 185
14264.86 197
14265.99 191
14267.12 226
14268.24 210
14269.37 225
14270.50 214
14271.63 228
14272.76 212
14273.89 195
14275.01 205
14276.14 180
14277.27 222
14278.40 181
14279.53 218
14280.66 198
14281.79 193
14282.91 208
14284.04 205
14285.17 228
14286.30 211
14287.43 197
14288.56 199
14289.69 192
14290.82 183
14291.95 185
14293.08 194
14294.20 159
14295.33 189
14296.46 188
14297.59 202
14298.72 186
14299.85 201
14300.98 207
14302.11 179
14303.24 188
14304.37 197
14305.50 212
14306.63 188
14307.76 181
14308.89 191
14310.02 179
14311.15 190
14312.28 198
14313.41 193
14314.54 181
14315.67 187
14316.80 183
14317.93 187
14319.06 189
14320.19 180
14321.32 180
14322.45 193
14323.58 168
14324.71 194
14325.84 168
14326.97 189
14328.10 165
14329.23 194
14330.36 183
14331.49 162
14332.62 172
14333.76 186
14334.89 169
14336.02 157
14337.15 178
14338.28 179
14339.41 159
14340.54 171
14341.67 188
14342.80 186
14343.93 171
14345.07 163
14346.20 195
14347.33 195
14348.46 145
14349.59 177
14350.72 194
14351.85 190
14352.99 169
14354.12 172
14355.25 166
14356.38 180
14357.51 173
14358.64 193
14359.78 156
14360.91 165
14362.04 168
14363.17 172
14364.30 152
14365.44 168
14366.57 158
14367.70 166
14368.83 177
14369.96 194
14371.10 198
14372.23 173
14373.36 178
14374.49 177
14375.63 203
14376.76 172
14377.89 174
14379.02 181
14380.16 169
14381.29 170
14382.42 166
14383.55 184
14384.69 184
14385.82 174
14386.95 196
14388.09 187
14389.22 191
14390.35 190
14391.49 164
14392.62 186
14393.75 167
14394.89 189
14396.02 185
14397.15 195
14398.28 176
14399.42 196
14400.55 192
14401.69 192
14402.82 165
14403.95 188
14405.09 196
14406.22 189
14407.35 179
14408.49 178
14409.62 193
14410.75 177
14411.89 187
14413.02 192
14414.16 189
14415.29 182
14416.42 173
14417.56 185
14418.69 184
14419.83 178
14420.96 185
14422.10 192
14423.23 170
14424.36 177
14425.50 197
14426.63 213
14427.77 191
14428.90 181
14430.04 205
14431.17 197
14432.31 206
14433.44 214
14434.58 186
14435.71 195
14436.85 202
14437.98 212
14439.12 219
14440.25 196
14441.39 213
14442.52 201
14443.66 230
14444.79 204
14445.93 212
14447.06 207
14448.20 201
14449.33 179
14450.47 190
14451.60 222
14452.74 220
14453.87 195
14455.01 205
14456.14 216
14457.28 219
14458.42 205
14459.55 226
14460.69 209
14461.82 226
14462.96 207
14464.10 212
14465.23 230
14466.37 197
14467.50 209
14468.64 221
14469.78 219
14470.91 218
14472.05 249
14473.18 242
14474.32 226
14475.46 199
14476.59 206
14477.73 235
14478.87 216
14480.00 229
14481.14 229
14482.28 210
14483.41 205
14484.55 221
14485.69 224
14486.82 231
14487.96 221
14489.10 222
14490.23 222
14491.37 209
14492.51 200
14493.65 189
14494.78 216
14495.92 201
14497.06 207
14498.19 216
14499.33 201
14500.47 191
14501.61 201
14502.74 225
14503.88 208
14505.02 228
14506.16 206
14507.29 205
14508.43 218
14509.57 210
14510.71 192
14511.85 193
14512.98 222
14514.12 217
14515.26 211
14516.40 198
14517.54 176
14518.67 192
14519.81 198
14520.95 209
14522.09 186
14523.23 184
14524.36 190
14525.50 177
14526.64 188
14527.78 222
14528.92 206
14530.06 166
14531.19 200
14532.33 213
14533.47 189
14534.61 190
14535.75 194
14536.89 195
14538.03 193
14539.17 181
14540.31 193
14541.44 208
14542.58 197
14543.72 189
14544.86 206
14546.00 205
14547.14 192
14548.28 200
14549.42 177
14550.56 190
14551.70 191
14552.84 200
14553.98 190
14555.12 209
14556.25 203
14557.39 189
14558.53 192
14559.67 194
14560.81 197
14561.95 174
14563.09 161
14564.23 179
14565.37 208
14566.51 190
14567.65 183
14568.79 206
14569.93 196
14571.07 197
14572.21 209
14573.35 199
14574.49 196
14575.63 184
14576.77 205
14577.92 164
14579.06 165
14580.20 197
14581.34 191
14582.48 208
14583.62 219
14584.76 192
14585.90 186
14587.04 179
14588.18 192
14589.32 187
14590.46 194
14591.60 203
14592.74 185
14593.89 194
14595.03 184
14596.17 212
14597.31 204
14598.45 208
14599.59 210
14600.73 206
14601.87 199
14603.02 215
14604.16 197
14605.30 222
14606.44 210
14607.58 212
14608.72 193
14609.86 205
14611.01 210
14612.15 209
14613.29 217
14614.43 230
14615.57 199
14616.72 213
14617.86 224
14619.00 232
14620.14 255
14621.28 248
14622.43 225
14623.57 233
14624.71 253
14625.85 236
14627.00 219
14628.14 231
14629.28 235
14630.42 283
14631.56 277
14632.71 273
14633.85 269
14634.99 276
14636.14 270
14637.28 292
14638.42 262
14639.56 268
14640.71 293
14641.85 269
14642.99 257
14644.14 261
14645.28 265
14646.42 247
14647.56 219
14648.71 227
14649.85 227
14650.99 238
14652.14 204
14653.28 191
14654.42 191
14655.57 198
14656.71 199
14657.85 176
14659.00 172
14660.14 201
14661.29 202
14662.43 203
14663.57 175
14664.72 185
14665.86 204
14667.00 175
14668.15 209
14669.29 177
14670.44 174
14671.58 182
14672.73 186
14673.87 208
14675.01 194
14676.16 171
14677.30 183
14678.45 192
14679.59 183
14680.74 172
14681.88 187
14683.02 173
14684.17 171
14685.31 170
14686.46 169
14687.60 168
14688.75 174
14689.89 145
14691.04 168
14692.18 146
14693.33 156
14694.47 158
14695.62 159
14696.76 162
14697.91 134
14699.05 165
14700.20 187
14701.34 163
14702.49 157
14703.63 165
14704.78 166
14705.92 150
14707.07 142
14708.22 146
14709.36 162
14710.51 121
14711.65 154
14712.80 144
14713.94 150
14715.09 165
14716.23 158
14717.38 180
14718.53 160
14719.67 137
14720.82 137
14721.96 166
14723.11 151
14724.26 129
14725.40 153
14726.55 127
14727.70 127
14728.84 159
14729.99 147
14731.13 149
14732.28 170
14733.43 142
14734.57 136
14735.72 147
14736.87 152
14738.01 164
14739.16 137
14740.31 145
14741.45 138
14742.60 149
14743.75 148
14744.89 152
14746.04 162
14747.19 140
14748.34 131
14749.48 129
14750.63 130
14751.78 121
14752.92 117
14754.07 133
14755.22 139
14756.37 133
14757.51 138
14758.66 138
14759.81 131
14760.96 137
14762.10 147
14763.25 146
14764.40 130
14765.55 136
14766.70 134
14767.84 138
14768.99 129
14770.14 136
14771.29 143
14772.43 153
14773.58 130
14774.73 134
14775.88 113
14777.03 132
14778.18 132
14779.32 121
14780.47 130
14781.62 136
14782.77 129
14783.92 125
14785.07 142
14786.21 137
14787.36 134
14788.51 129
14789.66 147
14790.81 137
14791.96 130
14793.11 133
14794.26 151
14795.40 127
14796.55 137
14797.70 159
14798.85 125
14800.00 136
14801.15 123
14802.30 113
14803.45 129
14804.60 109
14805.75 152
14806.90 117
14808.05 126
14809.19 118
14810.34 119
14811.49 132
14812.64 156
14813.79 116
14814.94 145
14816.09 130
14817.24 123
14818.39 118
14819.54 112
14820.69 121
14821.84 127
14822.99 127
14824.14 126
14825.29 121
14826.44 122
14827.59 135
14828.74 110
14829.89 104
14831.04 113
14832.19 122
14833.34 108
14834.49 108
14835.64 123
14836.79 137
14837.95 116
14839.10 113
14840.25 135
14841.40 128
14842.55 128
14843.70 114
14844.85 102
14846.00 119
14847.15 119
14848.30 119
14849.45 129
14850.60 108
14851.76 112
14852.91 105
14854.06 112
14855.21 122
14856.36 103
14857.51 114
14858.66 119
14859.81 109
14860.97 102
14862.12 111
14863.27 129
14864.42 125
14865.57 120
14866.72 104
14867.88 109
14869.03 109
14870.18 103
14871.33 106
14872.48 103
14873.64 119
14874.79 113
14875.94 111
14877.09 114
14878.24 106
14879.40 108
14880.55 105
14881.70 106
14882.85 105
14884.00 131
14885.16 101
14886.31 120
14887.46 118
14888.61 120
14889.77 106
14890.92 121
14892.07 125
14893.23 118
14894.38 114
14895.53 115
14896.68 109
14897.84 119
14898.99 119
14900.14 106
14901.30 136
14902.45 120
14903.60 119
14904.75 121
14905.91 112
14907.06 128
14908.21 109
14909.37 125
14910.52 110
14911.67 100
14912.83 95
14913.98 99
14915.14 109
14916.29 112
14917.44 119
14918.60 121
14919.75 105
14920.90 105
14922.06 100
14923.21 102
14924.37 107
14925.52 120
14926.67 115
14927.83 106
14928.98 92
14930.14 92
14931.29 116
14932.44 94
14933.60 112
14934.75 106
14935.91 119
14937.06 109
14938.22 118
14939.37 115
14940.52 118
14941.68 118
14942.83 127
14943.99 111
14945.14 114
14946.30 91
14947.45 110
14948.61 103
14949.76 127
14950.92 116
14952.07 102
14953.23 112
14954.38 92
14955.54 95
14956.69 109
14957.85 109
14959.00 113
14960.16 108
14961.31 102
14962.47 114
14963.62 103
14964.78 120
14965.94 95
14967.09 115
14968.25 113
14969.40 110
14970.56 113
14971.71 107
14972.87 118
14974.03 120
14975.18 116
14976.34 106
14977.49 118
14978.65 102
14979.81 129
14980.96 99
14982.12 100
14983.27 108
14984.43 108
14985.59 116
14986.74 99
14987.90 106
14989.06 98
14990.21 106
14991.37 105
14992.53 110
14993.68 116
14994.84 107
14996.00 113
14997.15 101
14998.31 91
14999.47 97
15000.62 83
15001.78 112
15002.94 96
15004.09 101
15005.25 97
15006.41 99
15007.56 107
15008.72 125
15009.88 103
15011.04 103
15012.19 103
15013.35 107
15014.51 113
15015.67 98
15016.82 101
15017.98 99
15019.14 103
15020.30 93
15021.45 95
15022.61 102
15023.77 99
15024.93 109
15026.08 110
15027.24 100
15028.40 91
15029.56 89
15030.72 113
15031.87 96
15033.03 104
15034.19 124
15035.35 100
15036.51 98
15037.67 117
15038.82 107
15039.98 99
15041.14 100
15042.30 108
15043.46 97
15044.62 92
15045.78 96
15046.93 91
15048.09 88
15049.25 100
15050.41 98
15051.57 105
15052.73 103
15053.89 117
15055.05 113
15056.20 107
15057.36 109
15058.52 109
15059.68 98
15060.84 102
15062.00 109
15063.16 101
15064.32 112
15065.48 107
15066.64 96
15067.80 102
15068.96 113
15070.12 103
15071.28 84
15072.44 120
15073.60 111
15074.76 121
15075.91 94
15077.07 99
15078.23 98
15079.39 90
15080.55 83
15081.71 87
15082.87 96
15084.03 102
15085.19 106
15086.35 100
15087.51 91
15088.68 107
15089.84 111
15091.00 102
15092.16 105
15093.32 113
15094.48 113
15095.64 122
15096.80 96
15097.96 101
15099.12 95
15100.28 90
15101.44 103
15102.60 103
15103.76 88
15104.92 114
15106.08 108
15107.25 107
15108.41 104
15109.57 102
15110.73 118
15111.89 97
15113.05 102
15114.21 100
15115.37 95
15116.54 107
15117.70 92
15118.86 93
15120.02 97
15121.18 111
15122.34 109
15123.50 101
15124.67 113
15125.83 94
15126.99 98
15128.15 102
15129.31 100
15130.47 106
15131.64 121
15132.80 103
15133.96 102
15135.12 103
15136.28 102
15137.45 84
15138.61 119
15139.77 101
15140.93 100
15142.10 114
15143.26 100
15144.42 93
15145.58 107
15146.75 111
15147.91 107
15149.07 97
15150.23 97
15151.40 109
15152.56 99
15153.72 101
15154.88 97
15156.05 89
15157.21 115
15158.37 114
15159.54 95
15160.70 98
15161.86 105
15163.03 116
15164.19 97
15165.35 104
15166.52 99
15167.68 115
15168.84 116
15170.01 104
15171.17 105
15172.33 96
15173.50 124
15174.66 118
15175.82 117
15176.99 112
15178.15 112
15179.31 111
15180.48 125
15181.64 118
15182.81 115
15183.97 115
15185.13 123
15186.30 126
15187.46 122
15188.63 119
15189.79 110
15190.95 128
15192.12 111
15193.28 106
15194.45 109
15195.61 130
15196.78 118
15197.94 123
15199.10 101
15200.27 118
15201.43 103
15202.60 121
15203.76 130
15204.93 117
15206.09 136
15207.26 124
15208.42 145
15209.59 128
15210.75 130
15211.92 116
15213.08 117
15214.25 136
15215.41 127
15216.58 124
15217.74 125
15218.91 137
15220.07 126
15221.24 147
15222.40 125
15223.57 122
15224.74 137
15225.90 137
15227.07 137
15228.23 125
15229.40 132
15230.56 160
15231.73 153
15232.89 154
15234.06 159
15235.23 172
15236.39 160
15237.56 153
15238.72 153
15239.89 155
15241.06 162
15242.22 157
15243.39 162
15244.56 141
15245.72 149
15246.89 158
15248.05 151
15249.22 140
15250.39 156
15251.55 146
15252.72 161
15253.89 166
15255.05 133
15256.22 155
15257.39 151
15258.55 135
15259.72 140
15260.89 127
15262.05 125
15263.22 138
15264.39 148
15265.56 149
15266.72 118
15267.89 122
15269.06 121
15270.22 117
15271.39 112
15272.56 113
15273.73 131
15274.89 106
15276.06 117
15277.23 126
15278.40 134
15279.56 153
15280.73 123
15281.90 118
15283.07 126
15284.23 139
15285.40 112
15286.57 127
15287.74 121
15288.91 116
15290.07 112
15291.24 126
15292.41 124
15293.58 137
15294.75 133
15295.92 112
15297.08 111
15298.25 109
15299.42 112
15300.59 116
15301.76 121
15302.93 122
15304.09 122
15305.26 122
15306.43 117
15307.60 110
15308.77 127
15309.94 121
15311.11 125
15312.28 111
15313.44 128
15314.61 116
15315.78 140
15316.95 123
15318.12 120
15319.29 126
15320.46 121
15321.63 125
15322.80 120
15323.97 127
15325.14 126
15326.30 140
15327.47 129
15328.64 129
15329.81 116
15330.98 138
15332.15 127
15333.32 126
15334.49 117
15335.66 108
15336.83 125
15338.00 120
15339.17 124
15340.34 123
15341.51 123
15342.68 129
15343.85 124
15345.02 125
15346.19 123
15347.36 126
15348.53 159
15349.70 128
15350.87 133
15352.04 117
15353.21 134
15354.38 140
15355.55 139
15356.72 159
15357.90 132
15359.07 128
15360.24 132
15361.41 136
15362.58 135
15363.75 141
15364.92 153
15366.09 153
15367.26 142
15368.43 163
15369.60 171
15370.77 156
15371.95 143
15373.12 162
15374.29 174
15375.46 149
15376.63 134
15377.80 137
15378.97 157
15380.15 115
15381.32 146
15382.49 140
15383.66 159
15384.83 144
15386.00 150
15387.17 148
15388.35 162
15389.52 156
15390.69 151
15391.86 164
15393.03 144
15394.21 163
15395.38 149
15396.55 163
15397.72 145
15398.89 132
15400.07 138
15401.24 154
15402.41 149
15403.58 147
15404.76 145
15405.93 138
15407.10 140
15408.27 127
15409.45 141
15410.62 124
15411.79 129
15412.96 127
15414.14 143
15415.31 127
15416.48 105
15417.66 119
15418.83 124
15420.00 117
15421.17 118
15422.35 129
15423.52 127
15424.69 111
15425.87 118
15427.04 125
15428.21 114
15429.39 115
15430.56 125
15431.73 121
15432.91 120
15434.08 110
15435.25 110
15436.43 114
15437.60 119
15438.77 108
15439.95 110
15441.12 121
15442.30 90
15443.47 113
15444.64 124
15445.82 125
15446.99 121
15448.17 120
15449.34 117
15450.51 98
15451.69 105
15452.86 95
15454.04 121
15455.21 107
15456.39 101
15457.56 110
15458.73 121
15459.91 111
15461.08 96
15462.26 116
15463.43 105
15464.61 96
15465.78 98
15466.96 118
15468.13 109
15469.31 108
15470.48 115
15471.66 116
15472.83 94
15474.01 103
15475.18 108
15476.36 95
15477.53 93
15478.71 139
15479.88 105
15481.06 102
15482.23 95
15483.41 119
15484.58 117
15485.76 108
15486.93 125
15488.11 110
15489.29 114
15490.46 95
15491.64 121
15492.81 117
15493.99 122
15495.16 109
15496.34 99
15497.52 110
15498.69 111
15499.87 109
15501.04 119
15502.22 123
15503.40 109
15504.57 110
15505.75 117
15506.92 117
15508.10 109
15509.28 117
15510.45 120
15511.63 103
15512.81 107
15513.98 103
15515.16 107
15516.34 111
15517.51 119
15518.69 123
15519.87 105
15521.04 74
15522.22 111
15523.40 111
15524.57 123
15525.75 114
15526.93 129
15528.11 124
15529.28 107
15530.46 115
15531.64 136
15532.81 125
15533.99 104
15535.17 115
15536.35 125
15537.52 122
15538.70 116
15539.88 105
15541.06 108
15542.23 121
15543.41 90
15544.59 125
15545.77 111
15546.95 115
15548.12 100
15549.30 110
15550.48 114
15551.66 112
15552.83 100
15554.01 133
15555.19 121
15556.37 135
15557.55 113
15558.73 119
15559.90 145
15561.08 106
15562.26 123
15563.44 112
15564.62 123
15565.80 116
15566.97 123
15568.15 120
15569.33 116
15570.51 128
15571.69 118
15572.87 119
15574.05 133
15575.23 117
15576.40 133
15577.58 139
15578.76 134
15579.94 154
15581.12 132
15582.30 146
15583.48 141
15584.66 118
15585.84 130
15587.02 141
15588.20 148
15589.38 136
15590.56 134
15591.73 139
15592.91 133
15594.09 139
15595.27 137
15596.45 137
15597.63 147
15598.81 156
15599.99 134
15601.17 136
15602.35 144
15603.53 162
15604.71 158
15605.89 144
15607.07 141
15608.25 154
15609.43 167
15610.61 152
15611.79 160
15612.97 161
15614.15 169
15615.33 158
15616.51 163
15617.69 164
15618.88 158
15620.06 152
15621.24 163
15622.42 167
15623.60 171
15624.78 164
15625.96 171
15627.14 156
15628.32 177
15629.50 176
15630.68 176
15631.86 172
15633.05 172
15634.23 167
15635.41 191
15636.59 179
15637.77 191
15638.95 189
15640.13 198
15641.31 199
15642.50 175
15643.68 186
15644.86 189
15646.04 207
15647.22 191
15648.40 193
15649.58 204
15650.77 207
15651.95 192
15653.13 197
15654.31 214
15655.49 196
15656.68 182
15657.86 198
15659.04 196
15660.22 190
15661.40 189
15662.59 180
15663.77 186
15664.95 190
15666.13 200
15667.32 185
15668.50 198
15669.68 170
15670.86 181
15672.05 179
15673.23 185
15674.41 193
15675.59 170
15676.78 180
15677.96 176
15679.14 192
15680.32 163
15681.51 177
15682.69 173
15683.87 170
15685.06 160
15686.24 158
15687.42 180
15688.61 163
15689.79 170
15690.97 163
15692.16 193
15693.34 172
15694.52 174
15695.71 152
15696.89 160
15698.07 160
15699.26 166
15700.44 165
15701.62 164
15702.81 166
15703.99 188
15705.17 188
15706.36 185
15707.54 182
15708.73 163
15709.91 187
15711.09 186
15712.28 167
15713.46 165
15714.65 178
15715.83 194
15717.02 192
15718.20 189
15719.38 193
15720.57 201
15721.75 197
15722.94 171
15724.12 177
15725.31 176
15726.49 189
15727.68 170
15728.86 179
15730.04 206
15731.23 227
15732.41 220
15733.60 200
15734.78 190
15735.97 194
15737.15 195
15738.34 195
15739.52 209
15740.71 201
15741.89 184
15743.08 201
15744.27 216
15745.45 213
15746.64 207
15747.82 210
15749.01 212
15750.19 211
15751.38 226
15752.56 228
15753.75 213
15754.93 216
15756.12 233
15757.31 229
15758.49 262
15759.68 237
15760.86 211
15762.05 228
15763.24 240
15764.42 228
15765.61 214
15766.79 221
15767.98 231
15769.17 205
15770.35 241
15771.54 232
15772.72 216
15773.91 215
15775.10 231
15776.28 208
15777.47 205
15778.66 211
15779.84 202
15781.03 209
15782.22 200
15783.40 221
15784.59 213
15785.78 192
15786.96 183
15788.15 197
15789.34 187
15790.53 183
15791.71 196
15792.90 203
15794.09 199
15795.27 198
15796.46 187
15797.65 189
15798.84 200
15800.02 162
15801.21 188
15802.40 159
15803.59 176
15804.77 186
15805.96 189
15807.15 189
15808.34 181
15809.52 190
15810.71 192
15811.90 177
15813.09 183
15814.28 155
15815.46 174
15816.65 187
15817.84 161
15819.03 167
15820.22 144
15821.40 145
15822.59 168
15823.78 182
15824.97 155
15826.16 194
15827.35 168
15828.53 184
15829.72 170
15830.91 175
15832.10 180
15833.29 178
15834.48 169
15835.67 156
15836.85 159
15838.04 157
15839.23 182
15840.42 171
15841.61 158
15842.80 161
15843.99 175
15845.18 163
15846.37 188
15847.55 161
15848.74 149
15849.93 146
15851.12 154
15852.31 171
15853.50 175
15854.69 181
15855.88 161
15857.07 171
15858.26 157
15859.45 188
15860.64 165
15861.83 174
15863.02 163
15864.21 180
15865.40 154
15866.59 166
15867.78 155
15868.97 180
15870.16 186
15871.35 169
15872.54 183
15873.73 171
15874.92 196
15876.11 204
15877.30 201
15878.49 175
15879.68 175
15880.87 160
15882.06 192
15883.25 179
15884.44 212
15885.63 180
15886.82 186
15888.01 189
15889.20 190
15890.39 191
15891.59 187
15892.78 182
15893.97 186
15895.16 230
15896.35 204
15897.54 180
15898.73 193
15899.92 200
15901.11 166
15902.30 197
15903.50 203
15904.69 220
15905.88 203
15907.07 227
15908.26 219
15909.45 181
15910.64 206
15911.84 214
15913.03 228
15914.22 203
15915.41 224
15916.60 212
15917.79 216
15918.99 192
15920.18 228
15921.37 222
15922.56 231
15923.75 225
15924.95 212
15926.14 216
15927.33 216
15928.52 222
15929.71 223
15930.91 204
15932.10 207
15933.29 212
15934.48 231
15935.68 222
15936.87 191
15938.06 218
15939.25 204
15940.45 226
15941.64 183
15942.83 203
15944.03 184
15945.22 179
15946.41 201
15947.60 180
15948.80 182
15949.99 169
15951.18 177
15952.38 176
15953.57 162
15954.76 154
15955.96 165
15957.15 163
15958.34 156
15959.54 143
15960.73 150
15961.92 153
15963.12 154
15964.31 149
15965.50 143
15966.70 167
15967.89 158
15969.08 137
15970.28 133
15971.47 129
15972.67 128
15973.86 143
15975.05 160
15976.25 136
15977.44 138
15978.64 166
15979.83 139
15981.02 156
15982.22 137
15983.41 139
15984.61 142
15985.80 131
15987.00 119
15988.19 132
15989.38 147
15990.58 131
15991.77 125
15992.97 136
15994.16 145
15995.36 124
15996.55 145
15997.75 112
15998.94 115
16000.14 140
16001.33 152
16002.53 133
16003.72 138
16004.92 131
16006.11 123
16007.31 120
16008.50 102
16009.70 128
16010.89 125
16012.09 136
16013.28 127
16014.48 136
16015.67 116
16016.87 123
16018.07 116
16019.26 133
16020.46 128
16021.65 122
16022.85 135
16024.04 130
16025.24 121
16026.44 112
16027.63 129
16028.83 128
16030.02 119
16031.22 116
16032.42 126
16033.61 115
16034.81 126
16036.00 108
16037.20 122
16038.40 104
16039.59 118
16040.79 124
16041.99 121
16043.18 111
16044.38 121
16045.58 126
16046.77 118
16047.97 114
16049.17 103
16050.36 125
16051.56 113
16052.76 111
16053.95 96
16055.15 109
16056.35 104
16057.54 124
16058.74 126
16059.94 106
16061.14 125
16062.33 100
16063.53 121
16064.73 102
16065.92 104
16067.12 122
16068.32 116
16069.52 102
16070.71 116
16071.91 117
16073.11 103
16074.31 88
16075.50 109
16076.70 113
16077.90 112
16079.10 104
16080.30 104
16081.49 99
16082.69 90
16083.89 103
16085.09 102
16086.29 106
16087.48 82
16088.68 76
16089.88 107
16091.08 116
16092.28 95
16093.48 87
16094.67 93
16095.87 108
16097.07 105
16098.27 102
16099.47 105
16100.67 81
16101.87 98
16103.06 98
16104.26 97
16105.46 93
16106.66 99
16107.86 100
16109.06 90
16110.26 91
16111.46 97
16112.66 89
16113.86 90
16115.05 90
16116.25 97
16117.45 94
16118.65 81
16119.85 83
16121.05 113
16122.25 113
16123.45 86
16124.65 91
16125.85 85
16127.05 103
16128.25 107
16129.45 108
16130.65 82
16131.85 83
16133.05 94
16134.25 92
16135.45 89
16136.65 87
16137.85 120
16139.05 101
16140.25 85
16141.45 87
16142.65 92
16143.85 71
16145.05 88
16146.25 97
16147.45 95
16148.65 91
16149.85 105
16151.05 90
16152.25 80
16153.45 104
16154.65 97
16155.85 112
16157.05 85
16158.25 83
16159.46 102
16160.66 96
16161.86 84
16163.06 109
16164.26 109
16165.46 99
16166.66 90
16167.86 99
16169.06 88
16170.27 84
16171.47 84
16172.67 94
16173.87 93
16175.07 104
16176.27 94
16177.47 98
16178.67 101
16179.88 84
16181.08 97
16182.28 102
16183.48 88
16184.68 97
16185.89 87
16187.09 93
16188.29 101
16189.49 94
16190.69 84
16191.90 91
16193.10 91
16194.30 94
16195.50 91
16196.70 90
16197.91 89
16199.11 88
16200.31 93
16201.51 102
16202.72 93
16203.92 83
16205.12 94
16206.32 82
16207.53 96
16208.73 92
16209.93 82
16211.13 98
16212.34 94
16213.54 92
16214.74 101
16215.95 72
16217.15 85
16218.35 98
16219.55 98
16220.76 90
16221.96 91
16223.16 90
16224.37 87
16225.57 99
16226.77 93
16227.98 87
16229.18 80
16230.38 86
16231.59 97
16232.79 86
16233.99 89
16235.20 110
16236.40 109
16237.61 100
16238.81 93
16240.01 98
16241.22 92
16242.42 96
16243.63 100
16244.83 98
16246.03 90
16247.24 100
16248.44 101
16249.65 87
16250.85 107
16252.05 106
16253.26 112
16254.46 116
16255.67 111
16256.87 96
16258.08 96
16259.28 109
16260.49 108
16261.69 106
16262.89 95
16264.10 109
16265.30 99
16266.51 110
16267.71 107
16268.92 97
16270.12 95
16271.33 100
16272.53 101
16273.74 96
16274.94 116
16276.15 123
16277.35 98
16278.56 107
16279.77 101
16280.97 95
16282.18 106
16283.38 102
16284.59 111
16285.79 108
16287.00 102
16288.20 104
16289.41 119
16290.61 109
16291.82 84
16293.03 98
16294.23 118
16295.44 101
16296.64 99
16297.85 94
16299.06 108
16300.26 104
16301.47 112
16302.67 106
16303.88 117
16305.09 99
16306.29 92
16307.50 113
16308.71 112
16309.91 99
16311.12 106
16312.33 113
16313.53 103
16314.74 104
16315.95 95
16317.15 102
16318.36 92
16319.57 91
16320.77 101
16321.98 87
16323.19 104
16324.39 102
16325.60 96
16326.81 100
16328.01 107
16329.22 96
16330.43 104
16331.64 97
16332.84 92
16334.05 100
16335.26 82
16336.47 85
16337.67 66
16338.88 78
16340.09 91
16341.30 70
16342.50 76
16343.71 81
16344.92 97
16346.13 85
16347.33 90
16348.54 96
16349.75 98
16350.96 86
16352.17 96
16353.37 81
16354.58 81
16355.79 95
16357.00 86
16358.21 107
16359.41 94
16360.62 86
16361.83 83
16363.04 97
16364.25 78
16365.46 91
16366.67 93
16367.87 83
16369.08 93
16370.29 92
16371.50 88
16372.71 97
16373.92 102
16375.13 87
16376.34 95
16377.54 81
16378.75 93
16379.96 90
16381.17 94
16382.38 87
16383.59 81
16384.80 87
16386.01 93
16387.22 87
16388.43 74
16389.64 97
16390.85 89
16392.05 83
16393.26 74
16394.47 93
16395.68 72
16396.89 91
16398.10 98
16399.31 87
16400.52 80
16401.73 76
16402.94 79
16404.15 83
16405.36 87
16406.57 94
16407.78 90
16408.99 99
16410.20 96
16411.41 95
16412.62 90
16413.83 78
16415.04 89
16416.25 96
16417.46 92
16418.67 84
16419.88 84
16421.10 86
16422.31 72
16423.52 88
16424.73 82
16425.94 88
16427.15 87
16428.36 91
16429.57 91
16430.78 93
16431.99 92
16433.20 74
16434.41 79
16435.63 83
16436.84 85
16438.05 84
16439.26 89
16440.47 75
16441.68 91
16442.89 95
16444.10 86
16445.32 85
16446.53 74
16447.74 103
16448.95 95
16450.16 78
16451.37 78
16452.59 84
16453.80 96
16455.01 73
16456.22 87
16457.43 85
16458.64 76
16459.86 67
16461.07 89
16462.28 84
16463.49 83
16464.70 84
16465.92 72
16467.13 68
16468.34 74
16469.55 73
16470.77 71
16471.98 92
16473.19 84
16474.40 83
16475.62 77
16476.83 85
16478.04 76
16479.25 61
16480.47 85
16481.68 77
16482.89 73
16484.11 88
16485.32 79
16486.53 78
16487.74 97
16488.96 92
16490.17 77
16491.38 80
16492.60 95
16493.81 86
16495.02 83
16496.24 80
16497.45 83
16498.66 66
16499.88 83
16501.09 70
16502.30 71
16503.52 89
16504.73 76
16505.94 70
16507.16 71
16508.37 83
16509.59 88
16510.80 70
16512.01 84
16513.23 80
16514.44 85
16515.66 88
16516.87 88
16518.08 77
16519.30 94
16520.51 83
16521.73 92
16522.94 72
16524.16 74
16525.37 91
16526.58 80
16527.80 98
16529.01 86
16530.23 89
16531.44 71
16532.66 72
16533.87 91
16535.09 79
16536.30 92
16537.52 88
16538.73 98
16539.95 80
16541.16 84
16542.38 86
16543.59 98
16544.81 82
16546.02 95
16547.24 95
16548.45 100
16549.67 104
16550.88 82
16552.10 87
16553.31 86
16554.53 84
16555.74 102
16556.96 98
16558.18 78
16559.39 79
16560.61 94
16561.82 93
16563.04 97
16564.25 89
16565.47 104
16566.69 101
16567.90 96
16569.12 95
16570.33 94
16571.55 90
16572.77 104
16573.98 79
16575.20 78
16576.41 80
16577.63 82
16578.85 95
16580.06 81
16581.28 81
16582.50 86
16583.71 95
16584.93 93
16586.15 92
16587.36 81
16588.58 91
16589.80 81
16591.01 91
16592.23 72
16593.45 94
16594.66 78
16595.88 80
16597.10 81
16598.32 90
16599.53 89
16600.75 87
16601.97 92
16603.18 79
16604.40 73
16605.62 79
16606.84 85
16608.05 93
16609.27 73
16610.49 82
16611.71 76
16612.92 77
16614.14 74
16615.36 78
16616.58 85
16617.79 76
16619.01 88
16620.23 88
16621.45 71
16622.67 87
16623.88 88
16625.10 92
16626.32 92
16627.54 80
16628.76 86
16629.97 91
16631.19 75
16632.41 63
16633.63 82
16634.85 84
16636.07 82
16637.29 77
16638.50 83
16639.72 80
16640.94 96
16642.16 69
16643.38 83
16644.60 71
16645.82 84
16647.03 66
16648.25 73
16649.47 59
16650.69 69
16651.91 70
16653.13 80
16654.35 68
16655.57 81
16656.79 84
16658.01 95
16659.23 89
16660.45 83
16661.66 90
16662.88 81
16664.10 71
16665.32 90
16666.54 68
16667.76 68
16668.98 67
16670.20 73
16671.42 88
16672.64 80
16673.86 78
16675.08 72
16676.30 64
16677.52 66
16678.74 80
16679.96 69
16681.18 74
16682.40 102
16683.62 74
16684.84 74
16686.06 81
16687.28 88
16688.50 74
16689.72 77
16690.94 63
16692.16 76
16693.39 79
16694.61 70
16695.83 61
16697.05 67
16698.27 68
16699.49 62
16700.71 67
16701.93 73
16703.15 73
16704.37 78
16705.59 77
16706.81 52
16708.04 54
16709.26 71
16710.48 67
16711.70 88
16712.92 73
16714.14 78
16715.36 68
16716.58 64
16717.81 59
16719.03 73
16720.25 79
16721.47 91
16722.69 81
16723.91 70
16725.14 76
16726.36 69
16727.58 71
16728.80 83
16730.02 75
16731.24 78
16732.47 75
16733.69 67
16734.91 86
16736.13 78
16737.36 87
16738.58 63
16739.80 65
16741.02 70
16742.24 56
16743.47 68
16744.69 86
16745.91 67
16747.13 64
16748.36 66
16749.58 65
16750.80 74
16752.02 79
16753.25 51
16754.47 61
16755.69 61
16756.92 75
16758.14 65
16759.36 61
16760.59 69
16761.81 65
16763.03 71
16764.25 61
16765.48 74
16766.70 64
16767.92 58
16769.15 67
16770.37 74
16771.59 77
16772.82 58
16774.04 60
16775.27 61
16776.49 68
16777.71 70
16778.94 79
16780.16 70
16781.38 76
16782.61 73
16783.83 65
16785.06 68
16786.28 62
16787.50 62
16788.73 70
16789.95 87
16791.18 62
16792.40 72
16793.62 71
16794.85 64
16796.07 62
16797.30 53
16798.52 68
16799.75 61
16800.97 74
16802.19 69
16803.42 76
16804.64 54
16805.87 75
16807.09 76
16808.32 74
16809.54 57
16810.77 87
16811.99 77
16813.22 67
16814.44 68
16815.67 66
16816.89 84
16818.12 79
16819.34 62
16820.57 68
16821.79 79
16823.02 68
16824.24 71
16825.47 83
16826.70 74
16827.92 77
16829.15 88
16830.37 79
16831.60 75
16832.82 70
16834.05 85
16835.27 83
16836.50 65
16837.73 75
16838.95 73
16840.18 72
16841.40 65
16842.63 82
16843.86 74
16845.08 80
16846.31 77
16847.53 72
16848.76 93
16849.99 75
16851.21 71
16852.44 84
16853.67 84
16854.89 78
16856.12 85
16857.35 85
16858.57 94
16859.80 60
16861.03 81
16862.25 80
16863.48 73
16864.71 82
16865.93 96
16867.16 77
16868.39 95
16869.61 87
16870.84 88
16872.07 93
16873.30 90
16874.52 104
16875.75 94
16876.98 110
16878.20 87
16879.43 86
16880.66 99
16881.89 109
16883.11 101
16884.34 112
16885.57 90
16886.80 111
16888.02 102
16889.25 117
16890.48 109
16891.71 115
16892.94 101
16894.16 114
16895.39 118
16896.62 86
16897.85 101
16899.08 120
16900.30 125
16901.53 92
16902.76 96
16903.99 101
16905.22 93
16906.45 80
16907.67 110
16908.90 107
16910.13 82
16911.36 101
16912.59 79
16913.82 89
16915.04 84
16916.27 100
16917.50 96
16918.73 95
16919.96 85
16921.19 96
16922.42 92
16923.65 93
16924.88 87
16926.10 105
16927.33 90
16928.56 93
16929.79 89
16931.02 89
16932.25 94
16933.48 79
16934.71 96
16935.94 93
16937.17 96
16938.40 85
16939.63 80
16940.86 96
16942.09 92
16943.32 82
16944.55 92
16945.78 99
16947.01 89
16948.24 83
16949.47 101
16950.70 99
16951.93 85
16953.16 94
16954.39 98
16955.62 101
16956.85 89
16958.08 118
16959.31 97
16960.54 98
16961.77 81
16963.00 91
16964.23 98
16965.46 85
16966.69 82
16967.92 96
16969.15 92
16970.38 78
16971.61 88
16972.84 78
16974.07 81
16975.30 72
16976.54 95
16977.77 94
16979.00 75
16980.23 82
16981.46 91
16982.69 68
16983.92 83
16985.15 84
16986.38 76
16987.62 81
16988.85 71
16990.08 86
16991.31 77
16992.54 80
16993.77 63
16995.00 83
16996.24 71
16997.47 93
16998.70 63
16999.93 86
17001.16 83
17002.39 73
17003.63 93
17004.86 89
17006.09 95
17007.32 61
17008.55 88
17009.79 88
17011.02 93
17012.25 73
17013.48 85
17014.72 72
17015.95 79
17017.18 73
17018.41 84
17019.64 55
17020.88 64
17022.11 79
17023.34 84
17024.58 70
17025.81 72
17027.04 74
17028.27 78
17029.51 86
17030.74 66
17031.97 73
17033.21 73
17034.44 95
17035.67 83
17036.90 89
17038.14 76
17039.37 62
17040.60 84
17041.84 75
17043.07 71
17044.30 79
17045.54 84
17046.77 75
17048.00 79
17049.24 56
17050.47 68
17051.70 85
17052.94 84
17054.17 70
17055.41 79
17056.64 69
17057.87 72
17059.11 74
17060.34 67
17061.58 71
17062.81 74
17064.04 77
17065.28 73
17066.51 75
17067.75 65
17068.98 79
17070.21 65
17071.45 88
17072.68 65
17073.92 80
17075.15 91
17076.39 61
17077.62 62
17078.86 69
17080.09 70
17081.33 49
17082.56 61
17083.80 68
17085.03 65
17086.26 50
17087.50 60
17088.73 46
17089.97 67
17091.20 60
17092.44 61
17093.68 60
17094.91 57
17096.15 70
17097.38 73
17098.62 61
17099.85 71
17101.09 75
17102.32 63
17103.56 63
17104.79 62
17106.03 60
17107.26 48
17108.50 54
17109.74 71
17110.97 80
17112.21 63
17113.44 63
17114.68 57
17115.92 91
17117.15 70
17118.39 78
17119.62 72
17120.86 56
17122.10 74
17123.33 69
17124.57 67
17125.80 63
17127.04 65
17128.28 75
17129.51 78
17130.75 67
17131.99 61
17133.22 54
17134.46 63
17135.70 74
17136.93 74
17138.17 62
17139.41 64
17140.64 75
17141.88 58
17143.12 63
17144.35 55
17145.59 58
17146.83 58
17148.07 60
17149.30 64
17150.54 62
17151.78 81
17153.02 78
17154.25 64
17155.49 60
17156.73 70
17157.96 70
17159.20 63
17160.44 73
17161.68 55
17162.92 55
17164.15 59
17165.39 71
17166.63 69
17167.87 42
17169.10 61
17170.34 54
17171.58 53
17172.82 57
17174.06 52
17175.29 61
17176.53 57
17177.77 57
17179.01 58
17180.25 58
17181.49 55
17182.72 47
17183.96 51
17185.20 64
17186.44 50
17187.68 62
17188.92 64
17190.15 51
17191.39 62
17192.63 46
17193.87 74
17195.11 62
17196.35 63
17197.59 60
17198.83 59
17200.07 39
17201.30 54
17202.54 50
17203.78 50
17205.02 57
17206.26 63
17207.50 65
17208.74 50
17209.98 60
17211.22 66
17212.46 58
17213.70 62
17214.94 69
17216.18 62
17217.42 79
17218.66 64
17219.90 51
17221.14 74
17222.38 64
17223.62 68
17224.86 58
17226.10 49
17227.34 42
17228.58 53
17229.82 59
17231.06 58
17232.30 59
17233.54 57
17234.78 68
17236.02 49
17237.26 53
17238.50 65
17239.74 65
17240.98 59
17242.22 56
17243.46 55
17244.70 53
17245.94 46
17247.18 71
17248.42 47
17249.66 46
17250.90 55
17252.14 52
17253.39 57
17254.63 51
17255.87 63
17257.11 50
17258.35 52
17259.59 50
17260.83 45
17262.07 55
17263.31 58
17264.56 58
17265.80 37
17267.04 55
17268.28 52
17269.52 53
17270.76 54
17272.00 67
17273.25 56
17274.49 47
17275.73 62
17276.97 61
17278.21 50
17279.45 46
17280.70 57
17281.94 59
17283.18 42
17284.42 61
17285.66 43
17286.91 57
17288.15 62
17289.39 48
17290.63 70
17291.88 55
17293.12 57
17294.36 48
17295.60 52
17296.85 51
17298.09 65
17299.33 64
17300.57 52
17301.82 58
17303.06 62
17304.30 59
17305.54 52
17306.79 54
17308.03 47
17309.27 52
17310.52 53
17311.76 56
17313.00 48
17314.25 69
17315.49 50
17316.73 50
17317.97 54
17319.22 50
17320.46 50
17321.71 51
17322.95 67
17324.19 47
17325.44 46
17326.68 54
17327.92 61
17329.17 54
17330.41 51
17331.65 54
17332.90 49
17334.14 54
17335.39 48
17336.63 57
17337.87 51
17339.12 48
17340.36 53
17341.61 61
17342.85 59
17344.09 54
17345.34 48
17346.58 48
17347.83 51
17349.07 66
17350.32 51
17351.56 51
17352.80 47
17354.05 41
17355.29 57
17356.54 59
17357.78 53
17359.03 46
17360.27 52
17361.52 51
17362.76 48
17364.01 43
17365.25 58
17366.50 49
17367.74 61
17368.99 54
17370.23 41
17371.48 55
17372.72 55
17373.97 48
17375.21 50
17376.46 49
17377.70 60
17378.95 62
17380.19 49
17381.44 50
17382.69 54
17383.93 52
17385.18 54
17386.42 41
17387.67 53
17388.91 57
17390.16 58
17391.41 51
17392.65 45
17393.90 47
17395.14 55
17396.39 43
17397.64 44
17398.88 64
17400.13 44
17401.37 56
17402.62 51
17403.87 56
17405.11 71
17406.36 49
17407.61 55
17408.85 51
17410.10 56
17411.35 60
17412.59 50
17413.84 44
17415.09 39
17416.33 44
17417.58 58
17418.83 45
17420.07 35
17421.32 47
17422.57 55
17423.82 52
17425.06 61
17426.31 54
17427.56 64
17428.80 58
17430.05 50
17431.30 60
17432.55 59
17433.79 34
17435.04 55
17436.29 50
17437.54 53
17438.78 72
17440.03 52
17441.28 64
17442.53 66
17443.77 55
17445.02 51
17446.27 60
17447.52 48
17448.77 57
17450.01 55
17451.26 58
17452.51 68
17453.76 57
17455.01 53
17456.25 52
17457.50 50
17458.75 55
17460.00 50
17461.25 60
17462.50 57
17463.74 63
17464.99 55
17466.24 48
17467.49 66
17468.74 58
17469.99 57
17471.24 60
17472.49 42
17473.73 58
17474.98 60
17476.23 59
17477.48 51
17478.73 61
17479.98 50
17481.23 43
17482.48 58
17483.73 75
17484.98 58
17486.23 53
17487.47 51
17488.72 52
17489.97 56
17491.22 44
17492.47 60
17493.72 58
17494.97 47
17496.22 58
17497.47 60
17498.72 70
17499.97 50
17501.22 63
17502.47 71
17503.72 80
17504.97 59
17506.22 44
17507.47 54
17508.72 76
17509.97 54
17511.22 55
17512.47 43
17513.72 51
17514.97 65
17516.22 52
17517.47 55
17518.72 47
17519.97 74
17521.22 70
17522.47 57
17523.72 53
17524.98 59
17526.23 55
17527.48 73
17528.73 68
17529.98 69
17531.23 66
17532.48 67
17533.73 71
17534.98 59
17536.23 47
17537.48 60
17538.74 63
17539.99 79
17541.24 56
17542.49 48
17543.74 54
17544.99 58
17546.24 59
17547.50 61
17548.75 68
17550.00 66
17551.25 65
17552.50 63
17553.75 60
17555.01 61
17556.26 66
17557.51 79
17558.76 65
17560.01 66
17561.26 45
17562.52 62
17563.77 75
17565.02 69
17566.27 74
17567.53 59
17568.78 78
17570.03 66
17571.28 62
17572.53 74
17573.79 49
17575.04 56
17576.29 66
17577.54 64
17578.80 59
17580.05 74
17581.30 75
17582.56 51
17583.81 59
17585.06 58
17586.31 70
17587.57 72
17588.82 63
17590.07 65
17591.33 78
17592.58 59
17593.83 61
17595.08 72
17596.34 67
17597.59 81
17598.84 79
17600.10 75
17601.35 64
17602.61 50
17603.86 64
17605.11 74
17606.37 61
17607.62 75
17608.87 75
17610.13 80
17611.38 70
17612.63 66
17613.89 50
17615.14 67
17616.40 79
17617.65 76
17618.90 83
17620.16 81
17621.41 62
17622.67 76
17623.92 73
17625.17 98
17626.43 91
17627.68 64
17628.94 68
17630.19 43
17631.45 61
17632.70 73
17633.96 68
17635.21 85
17636.47 87
17637.72 74
17638.97 67
17640.23 83
17641.48 87
17642.74 78
17643.99 69
17645.25 77
17646.50 72
17647.76 74
17649.01 74
17650.27 83
17651.52 63
17652.78 87
17654.04 67
17655.29 66
17656.55 74
17657.80 79
17659.06 64
17660.31 57
17661.57 58
17662.82 66
17664.08 92
17665.33 69
17666.59 72
17667.85 59
17669.10 82
17670.36 71
17671.61 70
17672.87 67
17674.13 78
17675.38 58
17676.64 68
17677.89 72
17679.15 84
17680.41 64
17681.66 69
17682.92 85
17684.18 75
17685.43 66
17686.69 63
17687.95 89
17689.20 69
17690.46 75
17691.71 52
17692.97 74
17694.23 64
17695.49 76
17696.74 60
17698.00 56
17699.26 56
17700.51 62
17701.77 63
17703.03 56
17704.28 61
17705.54 73
17706.80 71
17708.06 65
17709.31 75
17710.57 61
17711.83 61
17713.08 58
17714.34 67
17715.60 56
17716.86 54
17718.11 63
17719.37 68
17720.63 63
17721.89 45
17723.15 50
17724.40 61
17725.66 74
17726.92 61
17728.18 60
17729.43 68
17730.69 60
17731.95 69
17733.21 57
17734.47 66
17735.73 57
17736.98 56
17738.24 63
17739.50 57
17740.76 57
17742.02 53
17743.28 54
17744.53 53
17745.79 55
17747.05 69
17748.31 70
17749.57 61
17750.83 51
17752.09 72
17753.34 68
17754.60 55
17755.86 58
17757.12 63
17758.38 52
17759.64 57
17760.90 65
17762.16 47
17763.42 59
17764.68 60
17765.94 60
17767.19 50
17768.45 65
17769.71 51
17770.97 50
17772.23 61
17773.49 41
17774.75 57
17776.01 47
17777.27 53
17778.53 56
17779.79 67
17781.05 64
17782.31 73
17783.57 53
17784.83 58
17786.09 51
17787.35 54
17788.61 52
17789.87 53
17791.13 70
17792.39 71
17793.65 56
17794.91 65
17796.17 55
17797.43 62
17798.69 63
17799.95 57
17801.21 43
17802.47 41
17803.73 53
17805.00 68
17806.26 64
17807.52 50
17808.78 52
17810.04 57
17811.30 53
17812.56 59
17813.82 53
17815.08 52
17816.34 65
17817.60 51
17818.87 49
17820.13 55
17821.39 62
17822.65 62
17823.91 66
17825.17 53
17826.43 49
17827.69 57
17828.96 53
17830.22 52
17831.48 57
17832.74 62
17834.00 63
17835.26 55
17836.53 41
17837.79 60
17839.05 55
17840.31 57
17841.57 53
17842.84 47
17844.10 55
17845.36 49
17846.62 55
17847.88 56
17849.15 49
17850.41 62
17851.67 74
17852.93 52
17854.20 52
17855.46 57
17856.72 66
17857.98 54
17859.25 48
17860.51 57
17861.77 45
17863.03 45
17864.30 50
17865.56 48
17866.82 47
17868.09 62
17869.35 62
17870.61 53
17871.87 63
17873.14 53
17874.40 54
17875.66 49
17876.93 54
17878.19 56
17879.45 58
17880.72 53
17881.98 44
17883.24 39
17884.51 52
17885.77 57
17887.03 42
17888.30 55
17889.56 60
17890.83 63
17892.09 53
17893.35 40
17894.62 54
17895.88 60
17897.14 40
17898.41 58
17899.67 50
17900.94 52
17902.20 55
17903.46 60
17904.73 44
17905.99 58
17907.26 54
17908.52 58
17909.79 43
17911.05 51
17912.32 43
17913.58 42
17914.84 50
17916.11 45
17917.37 44
17918.64 57
17919.90 47
17921.17 46
17922.43 52
17923.70 43
17924.96 48
17926.23 49
17927.49 46
17928.76 46
17930.02 53
17931.29 50
17932.55 47
17933.82 47
17935.08 39
17936.35 49
17937.61 60
17938.88 44
17940.14 41
17941.41 48
17942.68 45
17943.94 55
17945.21 57
17946.47 49
17947.74 46
17949.00 36
17950.27 40
17951.54 50
17952.80 46
17954.07 39
17955.33 52
17956.60 39
17957.87 55
17959.13 46
17960.40 39
17961.66 53
17962.93 41
17964.20 35
17965.46 51
17966.73 46
17968.00 52
17969.26 54
17970.53 52
17971.80 41
17973.06 40
17974.33 48
17975.60 45
17976.86 40
17978.13 42
17979.40 49
17980.66 40
17981.93 40
17983.20 46
17984.46 52
17985.73 46
17987.00 41
17988.26 43
17989.53 37
17990.80 38
17992.07 44
17993.33 58
17994.60 44
17995.87 61
17997.14 58
17998.40 58
17999.67 44
18000.94 31
18002.21 46
18003.47 49
18004.74 47
18006.01 40
18007.28 48
18008.55 48
18009.81 40
18011.08 48
18012.35 55
18013.62 50
18014.89 49
18016.15 55
18017.42 32
18018.69 37
18019.96 34
18021.23 46
18022.49 68
18023.76 57
18025.03 56
18026.30 52
18027.57 43
18028.84 39
18030.11 45
18031.37 49
18032.64 57
18033.91 53
18035.18 47
18036.45 31
18037.72 42
18038.99 37
18040.26 56
18041.53 55
18042.79 49
18044.06 45
18045.33 52
18046.60 49
18047.87 50
18049.14 39
18050.41 54
18051.68 53
18052.95 37
18054.22 46
18055.49 40
18056.76 44
18058.03 44
18059.30 52
18060.57 51
18061.84 56
18063.11 48
18064.38 60
18065.65 43
18066.92 41
18068.19 56
18069.46 56
18070.73 47
18072.00 38
18073.27 58
18074.54 62
18075.81 43
18077.08 47
18078.35 39
18079.62 49
18080.89 52
18082.16 47
18083.43 45
18084.70 29
18085.97 36
18087.24 45
18088.51 51
18089.78 51
18091.05 42
18092.32 40
18093.59 52
18094.87 43
18096.14 57
18097.41 50
18098.68 54
18099.95 53
18101.22 59
18102.49 53
18103.76 36
18105.03 57
18106.31 42
18107.58 60
18108.85 36
18110.12 45
18111.39 53
18112.66 49
18113.93 50
18115.21 55
18116.48 45
18117.75 51
18119.02 36
18120.29 57
18121.56 52
18122.84 47
18124.11 53
18125.38 46
18126.65 53
18127.92 41
18129.20 46
18130.47 56
18131.74 52
18133.01 59
18134.29 59
18135.56 54
18136.83 54
18138.10 42
18139.38 50
18140.65 56
18141.92 48
18143.19 45
18144.47 44
18145.74 66
18147.01 43
18148.28 50
18149.56 53
18150.83 48
18152.10 35
18153.38 35
18154.65 41
18155.92 64
18157.19 51
18158.47 52
18159.74 58
18161.01 51
18162.29 46
18163.56 54
18164.83 57
18166.11 41
18167.38 54
18168.65 50
18169.93 49
18171.20 31
18172.48 42
18173.75 50
18175.02 55
18176.30 49
18177.57 50
18178.84 54
18180.12 43
18181.39 44
18182.67 59
18183.94 54
18185.21 41
18186.49 38
18187.76 44
18189.04 44
18190.31 33
18191.59 48
18192.86 39
18194.13 59
18195.41 52
18196.68 51
18197.96 55
18199.23 50
18200.51 43
18201.78 44
18203.06 55
18204.33 38
18205.61 63
18206.88 45
18208.16 53
18209.43 51
18210.71 53
18211.98 44
18213.26 48
18214.53 62
18215.81 54
18217.08 39
18218.36 43
18219.63 38
18220.91 44
18222.18 53
18223.46 56
18224.73 50
18226.01 46
18227.28 55
18228.56 41
18229.84 40
18231.11 46
18232.39 46
18233.66 47
18234.94 47
18236.21 48
18237.49 55
18238.77 52
18240.04 48
18241.32 45
18242.59 51
18243.87 49
18245.15 42
18246.42 50
18247.70 37
18248.98 36
18250.25 35
18251.53 45
18252.81 43
18254.08 49
18255.36 42
18256.63 44
18257.91 58
18259.19 48
18260.46 45
18261.74 39
18263.02 53
18264.30 42
18265.57 44
18266.85 46
18268.13 54
18269.40 45
18270.68 42
18271.96 48
18273.23 46
18274.51 58
18275.79 52
18277.07 51
18278.34 59
18279.62 64
18280.90 54
18282.18 45
18283.45 46
18284.73 46
18286.01 47
18287.29 55
18288.56 34
18289.84 47
18291.12 49
18292.40 46
18293.68 42
18294.95 40
18296.23 43
18297.51 42
18298.79 52
18300.07 26
18301.34 52
18302.62 44
18303.90 48
18305.18 41
18306.46 56
18307.74 42
18309.01 58
18310.29 50
18311.57 51
18312.85 46
18314.13 47
18315.41 50
18316.69 52
18317.96 46
18319.24 47
18320.52 47
18321.80 55
18323.08 58
18324.36 44
18325.64 45
18326.92 49
18328.20 48
18329.47 50
18330.75 52
18332.03 47
18333.31 49
18334.59 46
18335.87 57
18337.15 56
18338.43 43
18339.71 56
18340.99 46
18342.27 54
18343.55 47
18344.83 46
18346.11 47
18347.39 55
18348.67 44
18349.95 44
18351.23 51
18352.51 46
18353.79 49
18355.07 55
18356.35 49
18357.63 47
18358.91 47
18360.19 50
18361.47 59
18362.75 36
18364.03 47
18365.31 36
18366.59 58
18367.87 65
18369.15 50
18370.43 47
18371.71 51
18372.99 59
18374.27 54
18375.55 52
18376.83 38
18378.12 53
18379.40 47
18380.68 52
18381.96 41
18383.24 57
18384.52 50
18385.80 52
18387.08 49
18388.36 55
18389.65 61
18390.93 42
18392.21 47
18393.49 68
18394.77 51
18396.05 42
18397.33 48
18398.62 51
18399.90 58
18401.18 38
18402.46 55
18403.74 44
18405.02 49
18406.31 47
18407.59 69
18408.87 54
18410.15 51
18411.43 43
18412.72 44
18414.00 42
18415.28 38
18416.56 50
18417.84 42
18419.13 58
18420.41 46
18421.69 59
18422.97 45
18424.26 53
18425.54 48
18426.82 58
18428.10 57
18429.39 55
18430.67 38
18431.95 56
18433.23 60
18434.52 45
18435.80 60
18437.08 50
18438.37 51
18439.65 44
18440.93 43
18442.22 31
18443.50 47
18444.78 45
18446.06 53
18447.35 44
18448.63 40
18449.91 46
18451.20 49
18452.48 48
18453.76 40
18455.05 48
18456.33 50
18457.62 51
18458.90 41
18460.18 45
18461.47 48
18462.75 41
18464.03 42
18465.32 56
18466.60 57
18467.89 52
18469.17 52
18470.45 56
18471.74 43
18473.02 54
18474.31 34
18475.59 46
18476.88 51
18478.16 45
18479.44 45
18480.73 45
18482.01 42
18483.30 39
18484.58 47
18485.87 42
18487.15 38
18488.44 44
18489.72 42
18491.01 45
18492.29 47
18493.58 48
18494.86 48
18496.15 59
18497.43 44
18498.72 50
18500.00 46
18501.29 48
18502.57 46
18503.86 52
18505.14 33
18506.43 44
18507.71 52
18509.00 47
18510.28 42
18511.57 44
18512.85 40
18514.14 52
18515.42 33
18516.71 43
18518.00 40
18519.28 40
18520.57 50
18521.85 24
18523.14 50
18524.43 49
18525.71 47
18527.00 55
18528.28 47
18529.57 40
18530.86 38
18532.14 57
18533.43 46
18534.71 37
18536.00 48
18537.29 48
18538.57 39
18539.86 38
18541.15 51
18542.43 54
18543.72 45
18545.01 42
18546.29 27
18547.58 47
18548.87 41
18550.15 57
18551.44 48
18552.73 46
18554.01 41
18555.30 46
18556.59 41
18557.88 48
18559.16 42
18560.45 48
18561.74 56
18563.02 40
18564.31 47
18565.60 50
18566.89 49
18568.17 44
18569.46 50
18570.75 42
18572.04 46
18573.32 45
18574.61 45
18575.90 49
18577.19 51
18578.48 46
18579.76 52
18581.05 48
18582.34 43
18583.63 50
18584.92 55
18586.20 64
18587.49 47
18588.78 45
18590.07 51
18591.36 55
18592.64 42
18593.93 48
18595.22 54
18596.51 44
18597.80 47
18599.09 44
18600.38 48
18601.66 37
18602.95 58
18604.24 42
18605.53 42
18606.82 52
18608.11 52
18609.40 41
18610.69 44
18611.98 41
18613.26 45
18614.55 62
18615.84 47
18617.13 36
18618.42 45
18619.71 51
18621.00 29
18622.29 38
18623.58 39
18624.87 46
18626.16 38
18627.45 35
18628.74 44
18630.03 49
18631.32 44
18632.61 42
18633.89 33
18635.18 33
18636.47 51
18637.76 38
18639.05 44
18640.34 44
18641.63 57
18642.92 45
18644.21 53
18645.50 46
18646.79 49
18648.09 50
18649.38 53
18650.67 39
18651.96 38
18653.25 33
18654.54 34
18655.83 36
18657.12 46
18658.41 41
18659.70 31
18660.99 60
18662.28 41
18663.57 57
18664.86 46
18666.15 57
18667.44 54
18668.74 44
18670.03 53
18671.32 55
18672.61 46
18673.90 45
18675.19 39
18676.48 52
18677.77 34
18679.06 39
18680.36 53
18681.65 38
18682.94 37
18684.23 37
18685.52 49
18686.81 46
18688.11 47
18689.40 31
18690.69 51
18691.98 41
18693.27 52
18694.56 41
18695.86 51
18697.15 47
18698.44 41
18699.73 51
18701.02 44
18702.32 42
18703.61 34
18704.90 52
18706.19 44
18707.48 38
18708.78 44
18710.07 45
18711.36 24
18712.65 31
18713.95 32
18715.24 50
18716.53 45
18717.83 36
18719.12 52
18720.41 39
18721.70 31
18723.00 42
18724.29 46
18725.58 47
18726.87 48
18728.17 34
18729.46 35
18730.75 48
18732.05 33
18733.34 36
18734.63 52
18735.93 47
18737.22 40
18738.51 47
18739.81 49
18741.10 36
18742.39 43
18743.69 43
18744.98 43
18746.27 38
18747.57 43
18748.86 48
18750.16 46
18751.45 48
18752.74 55
18754.04 50
18755.33 40
18756.63 44
18757.92 46
18759.21 37
18760.51 39
18761.80 38
18763.10 43
18764.39 48
18765.69 49
18766.98 48
18768.27 41
18769.57 47
18770.86 38
18772.16 42
18773.45 38
18774.75 41
18776.04 40
18777.34 51
18778.63 31
18779.93 37
18781.22 33
18782.52 42
18783.81 43
18785.11 49
18786.40 41
18787.70 52
18788.99 46
18790.29 43
18791.58 44
18792.88 43
18794.17 49
18795.47 40
18796.76 51
18798.06 38
18799.35 31
18800.65 36
18801.94 39
18803.24 40
18804.54 49
18805.83 34
18807.13 49
18808.42 41
18809.72 37
18811.01 46
18812.31 43
18813.61 48
18814.90 37
18816.20 47
18817.49 36
18818.79 36
18820.09 37
18821.38 43
18822.68 45
18823.98 41
18825.27 37
18826.57 48
18827.87 30
18829.16 42
18830.46 35
18831.75 41
18833.05 47
18834.35 50
18835.64 43
18836.94 48
18838.24 45
18839.54 36
18840.83 46
18842.13 35
18843.43 46
18844.72 39
18846.02 50
18847.32 32
18848.61 40
18849.91 38
18851.21 37
18852.51 52
18853.80 36
18855.10 32
18856.40 40
18857.70 37
18858.99 33
18860.29 43
18861.59 34
18862.89 42
18864.18 48
18865.48 41
18866.78 37
18868.08 36
18869.38 33
18870.67 41
18871.97 49
18873.27 41
18874.57 54
18875.87 37
18877.16 53
18878.46 42
18879.76 36
18881.06 58
18882.36 52
18883.66 43
18884.95 32
18886.25 47
18887.55 45
18888.85 45
18890.15 43
18891.45 44
18892.75 49
18894.04 53
18895.34 47
18896.64 37
18897.94 28
18899.24 42
18900.54 37
18901.84 54
18903.14 44
18904.44 36
18905.74 58
18907.03 36
18908.33 31
18909.63 29
18910.93 47
18912.23 35
18913.53 51
18914.83 60
18916.13 46
18917.43 47
18918.73 53
18920.03 34
18921.33 45
18922.63 26
18923.93 52
18925.23 39
18926.53 39
18927.83 31
18929.13 32
18930.43 44
18931.73 40
18933.03 48
18934.33 42
18935.63 37
18936.93 39
18938.23 48
18939.53 47
18940.83 37
18942.13 35
18943.43 41
18944.73 53
18946.03 34
18947.33 42
18948.63 46
18949.93 49
18951.23 47
18952.53 42
18953.84 40
18955.14 43
18956.44 40
18957.74 49
18959.04 48
18960.34 32
18961.64 32
18962.94 45
18964.24 43
18965.54 42
18966.85 36
18968.15 38
18969.45 44
18970.75 41
18972.05 48
18973.35 43
18974.65 34
18975.96 38
18977.26 44
18978.56 42
18979.86 46
18981.16 34
18982.46 40
18983.77 29
18985.07 41
18986.37 41
18987.67 43
18988.97 44
18990.28 35
18991.58 35
18992.88 32
18994.18 35
18995.49 32
18996.79 44
18998.09 28
18999.39 45
19000.69 42
19002.00 49
19003.30 35
19004.60 39
19005.90 36
19007.21 36
19008.51 31
19009.81 27
19011.12 44
19012.42 48
19013.72 36
19015.02 33
19016.33 42
19017.63 36
19018.93 37
19020.24 35
19021.54 47
19022.84 45
19024.15 36
19025.45 44
19026.75 34
19028.06 40
19029.36 33
19030.66 39
19031.97 41
19033.27 38
19034.57 41
19035.88 29
19037.18 32
19038.48 37
19039.79 45
19041.09 47
19042.40 30
19043.70 27
19045.00 36
19046.31 43
19047.61 35
19048.92 25
19050.22 35
19051.52 52
19052.83 32
19054.13 34
19055.44 41
19056.74 39
19058.05 27
19059.35 36
19060.65 29
19061.96 30
19063.26 39
19064.57 39
19065.87 25
19067.18 30
19068.48 43
19069.79 37
19071.09 49
19072.40 36
19073.70 36
19075.01 45
19076.31 36
19077.62 33
19078.92 47
19080.23 32
19081.53 35
19082.84 48
19084.14 45
19085.45 46
19086.75 35
19088.06 43
19089.36 42
19090.67 42
19091.98 37
19093.28 31
19094.59 36
19095.89 35
19097.20 54
19098.50 40
19099.81 35
19101.12 48
19102.42 33
19103.73 37
19105.03 44
19106.34 31
19107.65 38
19108.95 58
19110.26 47
19111.56 35
19112.87 44
19114.18 35
19115.48 45
19116.79 37
19118.10 43
19119.40 39
19120.71 19
19122.02 33
19123.32 41
19124.63 26
19125.94 36
19127.24 44
19128.55 40
19129.86 33
19131.16 37
19132.47 37
19133.78 47
19135.08 31
19136.39 30
19137.70 57
19139.01 53
19140.31 33
19141.62 41
19142.93 26
19144.23 32
19145.54 41
19146.85 55
19148.16 41
19149.46 44
19150.77 36
19152.08 46
19153.39 37
19154.69 45
19156.00 35
19157.31 49
19158.62 44
19159.93 37
19161.23 39
19162.54 42
19163.85 32
19165.16 41
19166.47 33
19167.77 44
19169.08 45
19170.39 45
19171.70 48
19173.01 28
19174.32 32
19175.62 41
19176.93 40
19178.24 33
19179.55 38
19180.86 35
19182.17 46
19183.48 33
19184.78 33
19186.09 35
19187.40 39
19188.71 45
19190.02 35
19191.33 49
19192.64 46
19193.95 40
19195.26 39
19196.56 41
19197.87 38
19199.18 38
19200.49 38
19201.80 47
19203.11 48
19204.42 30
19205.73 56
19207.04 36
19208.35 47
19209.66 38
19210.97 41
19212.28 43
19213.59 40
19214.90 35
19216.21 37
19217.52 38
19218.83 41
19220.14 47
19221.45 46
19222.76 31
19224.07 36
19225.38 45
19226.69 29
19228.00 30
19229.31 38
19230.62 42
19231.93 28
19233.24 34
19234.55 34
19235.86 44
19237.17 33
19238.48 39
19239.79 41
19241.10 48
19242.41 40
19243.72 33
19245.03 48
19246.35 39
19247.66 40
19248.97 40
19250.28 36
19251.59 40
19252.90 32
19254.21 33
19255.52 42
19256.83 41
19258.14 45
19259.46 38
19260.77 52
19262.08 36
19263.39 43
19264.70 36
19266.01 29
19267.32 41
19268.64 37
19269.95 42
19271.26 30
19272.57 46
19273.88 32
19275.20 44
19276.51 23
19277.82 28
19279.13 41
19280.44 35
19281.75 44
19283.07 37
19284.38 29
19285.69 30
19287.00 38
19288.32 36
19289.63 34
19290.94 23
19292.25 26
19293.57 33
19294.88 37
19296.19 26
19297.50 42
19298.82 39
19300.13 36
19301.44 40
19302.75 41
19304.07 41
19305.38 45
19306.69 39
19308.01 31
19309.32 37
19310.63 34
19311.94 49
19313.26 39
19314.57 44
19315.88 35
19317.20 36
19318.51 45
19319.82 43
19321.14 30
19322.45 40
19323.76 30
19325.08 38
19326.39 30
19327.70 34
19329.02 33
19330.33 28
19331.65 38
19332.96 31
19334.27 27
19335.59 39
19336.90 40
19338.22 36
19339.53 37
19340.84 40
19342.16 48
19343.47 30
19344.79 29
19346.10 33
19347.41 38
19348.73 42
19350.04 37
19351.36 36
19352.67 30
19353.99 33
19355.30 25
19356.62 35
19357.93 34
19359.25 39
19360.56 37
19361.87 36
19363.19 35
19364.50 38
19365.82 31
19367.13 46
19368.45 29
19369.76 32
19371.08 38
19372.39 35
19373.71 30
19375.02 30
19376.34 31
19377.66 37
19378.97 40
19380.29 36
19381.60 37
19382.92 47
19384.23 40
19385.55 31
19386.86 40
19388.18 24
19389.50 39
19390.81 38
19392.13 41
19393.44 27
19394.76 29
19396.07 40
19397.39 34
19398.71 31
19400.02 38
19401.34 36
19402.65 34
19403.97 40
19405.29 22
19406.60 33
19407.92 30
19409.24 34
19410.55 42
19411.87 37
19413.19 27
19414.50 43
19415.82 38
19417.14 28
19418.45 32
19419.77 38
19421.09 30
19422.40 37
19423.72 36
19425.04 44
19426.35 35
19427.67 27
19428.99 34
19430.30 36
19431.62 29
19432.94 29
19434.26 34
19435.57 29
19436.89 39
19438.21 32
19439.53 43
19440.84 44
19442.16 34
19443.48 31
19444.80 38
19446.11 38
19447.43 48
19448.75 30
19450.07 29
19451.38 47
19452.70 42
19454.02 34
19455.34 42
19456.66 31
19457.97 37
19459.29 36
19460.61 40
19461.93 33
19463.25 25
19464.57 28
19465.88 36
19467.20 37
19468.52 39
19469.84 43
19471.16 49
19472.48 35
19473.79 40
19475.11 35
19476.43 33
19477.75 34
19479.07 31
19480.39 32
19481.71 32
19483.03 47
19484.34 34
19485.66 45
19486.98 38
19488.30 35
19489.62 29
19490.94 40
19492.26 30
19493.58 31
19494.90 30
19496.22 37
19497.54 43
19498.86 43
19500.18 38
19501.50 44
19502.81 41
19504.13 37
19505.45 42
19506.77 49
19508.09 38
19509.41 28
19510.73 36
19512.05 40
19513.37 41
19514.69 35
19516.01 31
19517.33 28
19518.65 45
19519.97 40
19521.29 28
19522.61 36
19523.93 27
19525.25 42
19526.57 44
19527.89 35
19529.22 28
19530.54 60
19531.86 44
19533.18 33
19534.50 32
19535.82 44
19537.14 32
19538.46 36
19539.78 53
19541.10 35
19542.42 40
19543.74 40
19545.06 36
19546.39 36
19547.71 27
19549.03 29
19550.35 42
19551.67 47
19552.99 35
19554.31 38
19555.63 34
19556.96 46
19558.28 27
19559.60 38
19560.92 37
19562.24 30
19563.56 30
19564.88 51
19566.21 35
19567.53 36
19568.85 43
19570.17 35
19571.49 31
19572.82 34
19574.14 37
19575.46 45
19576.78 31
19578.10 36
19579.43 36
19580.75 37
19582.07 30
19583.39 32
19584.72 41
19586.04 38
19587.36 43
19588.68 30
19590.01 38
19591.33 34
19592.65 38
19593.97 41
19595.30 34
19596.62 29
19597.94 44
19599.26 45
19600.59 35
19601.91 48
19603.23 32
19604.56 35
19605.88 42
19607.20 48
19608.53 32
19609.85 36
19611.17 42
19612.49 40
19613.82 37
19615.14 35
19616.47 34
19617.79 43
19619.11 51
19620.44 47
19621.76 41
19623.08 46
19624.41 48
19625.73 32
19627.05 39
19628.38 28
19629.70 59
19631.03 32
19632.35 34
19633.67 37
19635.00 36
19636.32 40
19637.65 52
19638.97 46
19640.29 32
19641.62 28
19642.94 43
19644.27 41
19645.59 28
19646.92 42
19648.24 34
19649.57 48
19650.89 26
19652.21 29
19653.54 32
19654.86 39
19656.19 29
19657.51 44
19658.84 36
19660.16 39
19661.49 34
19662.81 41
19664.14 45
19665.46 34
19666.79 37
19668.11 48
19669.44 39
19670.76 23
19672.09 45
19673.41 43
19674.74 37
19676.07 34
19677.39 46
19678.72 44
19680.04 47
19681.37 36
19682.69 43
19684.02 37
19685.34 44
19686.67 50
19688.00 35
19689.32 46
19690.65 38
19691.97 55
19693.30 50
19694.63 28
19695.95 28
19697.28 43
19698.60 38
19699.93 37
19701.26 24
19702.58 34
19703.91 38
19705.24 28
19706.56 20
19707.89 30
19709.22 39
19710.54 31
19711.87 40
19713.20 25
19714.52 46
19715.85 44
19717.18 37
19718.50 29
19719.83 30
19721.16 31
19722.48 45
19723.81 40
19725.14 29
19726.47 35
19727.79 43
19729.12 37
19730.45 34
19731.77 31
19733.10 36
19734.43 32
19735.76 27
19737.08 44
19738.41 40
19739.74 31
19741.07 34
19742.39 43
19743.72 38
19745.05 34
19746.38 46
19747.71 39
19749.03 41
19750.36 33
19751.69 33
19753.02 35
19754.35 25
19755.67 33
19757.00 49
19758.33 48
19759.66 30
19760.99 39
19762.31 40
19763.64 33
19764.97 41
19766.30 42
19767.63 34
19768.96 32
19770.29 41
19771.61 40
19772.94 37
19774.27 43
19775.60 37
19776.93 46
19778.26 33
19779.59 31
19780.92 39
19782.25 41
19783.57 35
19784.90 32
19786.23 25
19787.56 39
19788.89 36
19790.22 30
19791.55 34
19792.88 38
19794.21 37
19795.54 28
19796.87 42
19798.20 26
19799.53 40
19800.86 30
19802.19 40
19803.52 34
19804.85 37
19806.18 40
19807.50 40
19808.83 37
19810.16 30
19811.49 27
19812.82 34
19814.15 34
19815.49 35
19816.82 35
19818.15 40
19819.48 36
19820.81 27
19822.14 32
19823.47 28
19824.80 29
19826.13 34
19827.46 21
19828.79 44
19830.12 34
19831.45 37
19832.78 31
19834.11 36
19835.44 21
19836.77 42
19838.10 47
19839.44 41
19840.77 33
19842.10 38
19843.43 50
19844.76 35
19846.09 32
19847.42 31
19848.75 36
19850.08 39
19851.42 33
19852.75 36
19854.08 50
19855.41 33
19856.74 38
19858.07 24
19859.40 37
19860.74 32
19862.07 30
19863.40 35
19864.73 44
19866.06 37
19867.40 24
19868.73 34
19870.06 37
19871.39 31
19872.72 39
19874.06 39
19875.39 36
19876.72 38
19878.05 32
19879.38 40
19880.72 33
19882.05 45
19883.38 28
19884.71 43
19886.05 30
19887.38 39
19888.71 24
19890.04 35
19891.38 40
19892.71 43
19894.04 28
19895.38 35
19896.71 41
19898.04 34
19899.37 39
19900.71 28
19902.04 45
19903.37 40
19904.71 36
19906.04 35
19907.37 29
19908.71 43
19910.04 32
19911.37 31
19912.71 39
19914.04 34
19915.37 39
19916.71 53
19918.04 42
19919.37 47
19920.71 31
19922.04 41
19923.37 38
19924.71 48
19926.04 36
19927.38 39
19928.71 41
19930.04 43
19931.38 37
19932.71 33
19934.05 34
19935.38 39
19936.71 37
19938.05 28
19939.38 27
19940.72 37
19942.05 38
19943.39 32
19944.72 42
19946.06 31
19947.39 40
19948.72 37
19950.06 38
19951.39 29
19952.73 33
19954.06 30
19955.40 33
19956.73 40
19958.07 52
19959.40 37
19960.74 36
19962.07 37
19963.41 45
19964.74 37
19966.08 32
19967.41 33
19968.75 31
19970.08 35
19971.42 38
19972.76 47
19974.09 40
19975.43 36
19976.76 42
19978.10 28
19979.43 41
19980.77 34
19982.10 46
19983.44 36
19984.78 39
19986.11 34
19987.45 35
19988.78 41
19990.12 33
19991.46 38
19992.79 31
19994.13 39
19995.46 44
19996.80 36
19998.14 50
19999.47 41
20000.81 35
20002.15 48
20003.48 33
20004.82 45
20006.16 35
20007.49 38
20008.83 38
20010.17 32
20011.50 30
20012.84 43
20014.18 40
20015.51 32
20016.85 41
20018.19 51
20019.52 41
20020.86 40
20022.20 45
20023.53 45
20024.87 42
20026.21 27
20027.55 32
20028.88 32
20030.22 46
20031.56 32
20032.90 41
20034.23 40
20035.57 44
20036.91 36
20038.25 35
20039.58 38
20040.92 31
20042.26 33
20043.60 30
20044.93 27
20046.27 32
20047.61 43
20048.95 43
20050.29 34
20051.62 39
20052.96 46
20054.30 34
20055.64 31
20056.98 30
20058.32 35
20059.65 41
20060.99 36
20062.33 32
20063.67 36
20065.01 40
20066.35 35
20067.68 48
20069.02 30
20070.36 33
20071.70 34
20073.04 45
20074.38 31
20075.72 39
20077.06 37
20078.40 32
20079.73 36
20081.07 26
20082.41 22
20083.75 31
20085.09 29
20086.43 28
20087.77 34
20089.11 33
20090.45 34
20091.79 38
20093.13 38
20094.47 32
20095.81 29
20097.15 37
20098.48 32
20099.82 24
20101.16 29
20102.50 31
20103.84 44
20105.18 25
20106.52 28
20107.86 42
20109.20 43
20110.54 26
20111.88 30
20113.22 41
20114.56 28
20115.90 42
20117.24 29
20118.58 39
20119.93 37
20121.27 43
20122.61 42
20123.95 30
20125.29 40
20126.63 40
20127.97 34
20129.31 34
20130.65 34
20131.99 40
20133.33 37
20134.67 38
20136.01 40
