# Supplementary material for: MALDI-TOF MS typing enables the classification of brewing yeasts of the genus Saccharomyces to major beer styles
Source: PLoS One. 2017 Aug 9;12(8):e0181694. doi: 10.1371/journal.pone.0181694 (PMC5549903; doi:10.1371/journal.pone.0181694)
Supplement: S9 File — The directory includes 90 raw files and was zipped to “.zip”; the folder has three strains with 30 spectra per strain; S1 Text explains the raw files with an example and Table 1 represents the yeast strains used within the experiment. (ZIP) [file pone.0181694.s012.zip › 25-27/30285-66-Lag-Lag-Lag-YPG-18h-E-E_2016-02-08__0_A3_1.dat]

2000.76 2816
2001.18 2786
2001.60 2779
2002.02 2775
2002.45 2757
2002.87 2706
2003.29 2705
2003.71 2718
2004.13 2717
2004.55 2731
2004.98 2750
2005.40 2696
2005.82 2649
2006.24 2735
2006.67 2753
2007.09 2766
2007.51 2785
2007.93 2883
2008.35 2755
2008.78 2744
2009.20 2767
2009.62 2786
2010.04 2701
2010.47 2731
2010.89 2775
2011.31 2789
2011.73 2709
2012.16 2689
2012.58 2646
2013.00 2601
2013.43 2654
2013.85 2600
2014.27 2596
2014.69 2616
2015.12 2675
2015.54 2698
2015.96 2598
2016.39 2634
2016.81 2673
2017.23 2617
2017.66 2682
2018.08 2674
2018.50 2630
2018.93 2668
2019.35 2703
2019.77 2751
2020.20 2702
2020.62 2672
2021.04 2661
2021.47 2653
2021.89 2697
2022.32 2749
2022.74 2681
2023.16 2672
2023.59 2608
2024.01 2649
2024.43 2647
2024.86 2616
2025.28 2657
2025.71 2640
2026.13 2657
2026.56 2609
2026.98 2559
2027.40 2662
2027.83 2635
2028.25 2500
2028.68 2628
2029.10 2541
2029.53 2511
2029.95 2557
2030.38 2538
2030.80 2578
2031.22 2644
2031.65 2566
2032.07 2541
2032.50 2587
2032.92 2592
2033.35 2592
2033.77 2604
2034.20 2594
2034.62 2621
2035.05 2610
2035.47 2604
2035.90 2613
2036.32 2608
2036.75 2587
2037.18 2553
2037.60 2603
2038.03 2620
2038.45 2545
2038.88 2540
2039.30 2612
2039.73 2593
2040.15 2642
2040.58 2637
2041.01 2592
2041.43 2601
2041.86 2591
2042.28 2631
2042.71 2582
2043.13 2595
2043.56 2556
2043.99 2536
2044.41 2586
2044.84 2581
2045.27 2540
2045.69 2612
2046.12 2692
2046.54 2779
2046.97 2734
2047.40 2743
2047.82 2819
2048.25 2852
2048.68 2879
2049.10 2909
2049.53 2939
2049.96 2880
2050.38 2937
2050.81 2954
2051.24 2996
2051.66 2912
2052.09 2961
2052.52 2964
2052.94 3043
2053.37 3116
2053.80 3006
2054.23 3003
2054.65 2985
2055.08 2926
2055.51 2845
2055.93 2930
2056.36 2867
2056.79 2857
2057.22 2787
2057.64 2654
2058.07 2672
2058.50 2742
2058.93 2679
2059.35 2701
2059.78 2794
2060.21 2698
2060.64 2660
2061.07 2651
2061.49 2699
2061.92 2685
2062.35 2701
2062.78 2736
2063.20 2729
2063.63 2732
2064.06 2789
2064.49 2850
2064.92 2922
2065.35 2998
2065.77 3115
2066.20 3097
2066.63 3110
2067.06 3177
2067.49 3096
2067.92 3014
2068.34 2907
2068.77 2884
2069.20 2857
2069.63 2770
2070.06 2670
2070.49 2655
2070.92 2625
2071.35 2605
2071.78 2636
2072.20 2720
2072.63 2797
2073.06 2742
2073.49 2773
2073.92 2705
2074.35 2741
2074.78 2731
2075.21 2735
2075.64 2753
2076.07 2769
2076.50 2786
2076.93 2846
2077.36 2740
2077.78 2733
2078.21 2696
2078.64 2686
2079.07 2620
2079.50 2565
2079.93 2644
2080.36 2608
2080.79 2665
2081.22 2600
2081.65 2560
2082.08 2571
2082.51 2639
2082.94 2551
2083.37 2513
2083.80 2520
2084.23 2488
2084.66 2464
2085.09 2554
2085.52 2555
2085.95 2556
2086.39 2542
2086.82 2554
2087.25 2569
2087.68 2568
2088.11 2550
2088.54 2574
2088.97 2574
2089.40 2571
2089.83 2622
2090.26 2534
2090.69 2564
2091.12 2572
2091.55 2620
2091.99 2612
2092.42 2575
2092.85 2491
2093.28 2601
2093.71 2601
2094.14 2597
2094.57 2579
2095.00 2659
2095.43 2636
2095.87 2640
2096.30 2598
2096.73 2546
2097.16 2578
2097.59 2607
2098.02 2627
2098.46 2638
2098.89 2555
2099.32 2543
2099.75 2539
2100.18 2588
2100.61 2522
2101.05 2583
2101.48 2458
2101.91 2449
2102.34 2405
2102.78 2399
2103.21 2400
2103.64 2365
2104.07 2436
2104.50 2428
2104.94 2450
2105.37 2443
2105.80 2463
2106.23 2474
2106.67 2422
2107.10 2517
2107.53 2569
2107.96 2577
2108.40 2647
2108.83 2637
2109.26 2662
2109.70 2627
2110.13 2592
2110.56 2605
2110.99 2614
2111.43 2645
2111.86 2654
2112.29 2701
2112.73 2682
2113.16 2598
2113.59 2587
2114.03 2540
2114.46 2460
2114.89 2513
2115.33 2524
2115.76 2499
2116.19 2410
2116.63 2446
2117.06 2443
2117.49 2377
2117.93 2430
2118.36 2437
2118.80 2440
2119.23 2425
2119.66 2385
2120.10 2425
2120.53 2440
2120.96 2462
2121.40 2430
2121.83 2395
2122.27 2442
2122.70 2412
2123.14 2445
2123.57 2528
2124.00 2504
2124.44 2482
2124.87 2496
2125.31 2490
2125.74 2483
2126.18 2395
2126.61 2389
2127.05 2447
2127.48 2403
2127.91 2425
2128.35 2410
2128.78 2422
2129.22 2437
2129.65 2443
2130.09 2452
2130.52 2415
2130.96 2466
2131.39 2524
2131.83 2474
2132.26 2525
2132.70 2531
2133.13 2453
2133.57 2484
2134.01 2465
2134.44 2446
2134.88 2422
2135.31 2453
2135.75 2411
2136.18 2419
2136.62 2395
2137.05 2434
2137.49 2410
2137.93 2411
2138.36 2436
2138.80 2423
2139.23 2385
2139.67 2394
2140.10 2327
2140.54 2343
2140.98 2438
2141.41 2336
2141.85 2324
2142.29 2266
2142.72 2344
2143.16 2368
2143.59 2373
2144.03 2391
2144.47 2307
2144.90 2319
2145.34 2350
2145.78 2371
2146.21 2318
2146.65 2372
2147.09 2377
2147.52 2393
2147.96 2356
2148.40 2372
2148.83 2372
2149.27 2389
2149.71 2423
2150.14 2531
2150.58 2470
2151.02 2427
2151.46 2468
2151.89 2475
2152.33 2415
2152.77 2390
2153.20 2439
2153.64 2475
2154.08 2414
2154.52 2326
2154.95 2301
2155.39 2381
2155.83 2407
2156.27 2348
2156.70 2363
2157.14 2407
2157.58 2379
2158.02 2292
2158.45 2272
2158.89 2315
2159.33 2356
2159.77 2369
2160.21 2374
2160.64 2341
2161.08 2403
2161.52 2421
2161.96 2391
2162.40 2444
2162.84 2402
2163.27 2462
2163.71 2537
2164.15 2575
2164.59 2590
2165.03 2560
2165.47 2630
2165.90 2783
2166.34 2725
2166.78 2759
2167.22 2701
2167.66 2749
2168.10 2689
2168.54 2662
2168.98 2613
2169.41 2507
2169.85 2420
2170.29 2469
2170.73 2476
2171.17 2393
2171.61 2462
2172.05 2504
2172.49 2473
2172.93 2431
2173.37 2538
2173.81 2518
2174.25 2517
2174.69 2444
2175.13 2471
2175.56 2529
2176.00 2497
2176.44 2487
2176.88 2492
2177.32 2481
2177.76 2527
2178.20 2502
2178.64 2454
2179.08 2455
2179.52 2465
2179.96 2400
2180.40 2432
2180.84 2439
2181.28 2463
2181.72 2461
2182.16 2439
2182.60 2381
2183.04 2475
2183.48 2517
2183.92 2481
2184.36 2368
2184.81 2378
2185.25 2455
2185.69 2489
2186.13 2447
2186.57 2431
2187.01 2452
2187.45 2464
2187.89 2422
2188.33 2372
2188.77 2375
2189.21 2444
2189.65 2376
2190.09 2392
2190.54 2373
2190.98 2446
2191.42 2451
2191.86 2455
2192.30 2410
2192.74 2394
2193.18 2406
2193.62 2437
2194.07 2492
2194.51 2450
2194.95 2497
2195.39 2574
2195.83 2549
2196.27 2513
2196.72 2514
2197.16 2526
2197.60 2582
2198.04 2526
2198.48 2433
2198.92 2394
2199.37 2502
2199.81 2448
2200.25 2463
2200.69 2421
2201.13 2410
2201.58 2369
2202.02 2392
2202.46 2419
2202.90 2456
2203.35 2434
2203.79 2403
2204.23 2429
2204.67 2453
2205.12 2436
2205.56 2502
2206.00 2445
2206.44 2409
2206.89 2416
2207.33 2380
2207.77 2400
2208.21 2439
2208.66 2422
2209.10 2442
2209.54 2457
2209.99 2516
2210.43 2425
2210.87 2421
2211.32 2470
2211.76 2446
2212.20 2423
2212.65 2391
2213.09 2367
2213.53 2370
2213.98 2337
2214.42 2308
2214.86 2339
2215.31 2262
2215.75 2331
2216.19 2383
2216.64 2338
2217.08 2323
2217.52 2315
2217.97 2341
2218.41 2295
2218.86 2296
2219.30 2377
2219.74 2355
2220.19 2328
2220.63 2335
2221.08 2402
2221.52 2446
2221.97 2394
2222.41 2366
2222.85 2419
2223.30 2354
2223.74 2393
2224.19 2360
2224.63 2452
2225.08 2485
2225.52 2442
2225.96 2432
2226.41 2415
2226.85 2438
2227.30 2394
2227.74 2394
2228.19 2404
2228.63 2393
2229.08 2370
2229.52 2343
2229.97 2393
2230.41 2299
2230.86 2346
2231.30 2330
2231.75 2319
2232.19 2343
2232.64 2363
2233.08 2382
2233.53 2447
2233.98 2386
2234.42 2420
2234.87 2391
2235.31 2419
2235.76 2424
2236.20 2350
2236.65 2335
2237.09 2310
2237.54 2353
2237.99 2410
2238.43 2328
2238.88 2288
2239.32 2349
2239.77 2343
2240.22 2270
2240.66 2326
2241.11 2394
2241.55 2295
2242.00 2235
2242.45 2262
2242.89 2299
2243.34 2259
2243.79 2234
2244.23 2296
2244.68 2306
2245.13 2302
2245.57 2216
2246.02 2199
2246.47 2204
2246.91 2185
2247.36 2196
2247.81 2224
2248.25 2152
2248.70 2161
2249.15 2221
2249.59 2253
2250.04 2212
2250.49 2181
2250.93 2204
2251.38 2319
2251.83 2345
2252.28 2284
2252.72 2321
2253.17 2209
2253.62 2274
2254.07 2244
2254.51 2246
2254.96 2249
2255.41 2230
2255.86 2284
2256.30 2231
2256.75 2206
2257.20 2182
2257.65 2222
2258.09 2182
2258.54 2161
2258.99 2157
2259.44 2230
2259.89 2185
2260.33 2215
2260.78 2226
2261.23 2182
2261.68 2229
2262.13 2298
2262.58 2267
2263.02 2200
2263.47 2224
2263.92 2200
2264.37 2240
2264.82 2231
2265.27 2190
2265.71 2167
2266.16 2305
2266.61 2240
2267.06 2221
2267.51 2196
2267.96 2231
2268.41 2248
2268.86 2237
2269.30 2251
2269.75 2247
2270.20 2217
2270.65 2207
2271.10 2318
2271.55 2248
2272.00 2191
2272.45 2212
2272.90 2268
2273.35 2289
2273.80 2276
2274.25 2256
2274.69 2309
2275.14 2246
2275.59 2326
2276.04 2370
2276.49 2472
2276.94 2383
2277.39 2375
2277.84 2417
2278.29 2479
2278.74 2441
2279.19 2363
2279.64 2333
2280.09 2277
2280.54 2259
2280.99 2218
2281.44 2227
2281.89 2155
2282.34 2146
2282.79 2191
2283.24 2170
2283.69 2192
2284.14 2162
2284.59 2160
2285.04 2218
2285.50 2153
2285.95 2122
2286.40 2127
2286.85 2182
2287.30 2269
2287.75 2214
2288.20 2204
2288.65 2099
2289.10 2217
2289.55 2241
2290.00 2254
2290.45 2313
2290.91 2420
2291.36 2343
2291.81 2357
2292.26 2326
2292.71 2358
2293.16 2418
2293.61 2386
2294.06 2347
2294.52 2364
2294.97 2386
2295.42 2370
2295.87 2329
2296.32 2232
2296.77 2233
2297.22 2281
2297.68 2246
2298.13 2308
2298.58 2220
2299.03 2172
2299.48 2187
2299.94 2217
2300.39 2173
2300.84 2187
2301.29 2187
2301.74 2219
2302.20 2153
2302.65 2145
2303.10 2109
2303.55 2166
2304.01 2180
2304.46 2188
2304.91 2178
2305.36 2160
2305.82 2256
2306.27 2215
2306.72 2191
2307.17 2198
2307.63 2263
2308.08 2209
2308.53 2297
2308.98 2297
2309.44 2285
2309.89 2278
2310.34 2312
2310.80 2332
2311.25 2366
2311.70 2262
2312.16 2300
2312.61 2272
2313.06 2259
2313.52 2230
2313.97 2234
2314.42 2303
2314.88 2243
2315.33 2257
2315.78 2228
2316.24 2272
2316.69 2261
2317.14 2319
2317.60 2313
2318.05 2343
2318.50 2385
2318.96 2315
2319.41 2283
2319.87 2327
2320.32 2294
2320.77 2305
2321.23 2304
2321.68 2281
2322.14 2272
2322.59 2220
2323.04 2259
2323.50 2328
2323.95 2319
2324.41 2463
2324.86 2500
2325.32 2542
2325.77 2576
2326.23 2687
2326.68 2695
2327.13 2707
2327.59 2659
2328.04 2593
2328.50 2474
2328.95 2365
2329.41 2372
2329.86 2310
2330.32 2232
2330.77 2228
2331.23 2283
2331.68 2263
2332.14 2198
2332.59 2190
2333.05 2157
2333.50 2206
2333.96 2205
2334.41 2220
2334.87 2196
2335.33 2244
2335.78 2333
2336.24 2234
2336.69 2245
2337.15 2226
2337.60 2206
2338.06 2239
2338.51 2267
2338.97 2163
2339.43 2174
2339.88 2212
2340.34 2177
2340.79 2152
2341.25 2125
2341.71 2175
2342.16 2122
2342.62 2144
2343.07 2083
2343.53 2008
2343.99 2021
2344.44 2085
2344.90 2073
2345.36 2149
2345.81 2115
2346.27 2122
2346.73 2138
2347.18 2157
2347.64 2067
2348.09 2172
2348.55 2190
2349.01 2127
2349.47 2217
2349.92 2196
2350.38 2152
2350.84 2169
2351.29 2167
2351.75 2176
2352.21 2187
2352.66 2175
2353.12 2192
2353.58 2202
2354.04 2117
2354.49 2079
2354.95 2056
2355.41 2106
2355.86 2095
2356.32 2055
2356.78 1963
2357.24 2091
2357.70 2110
2358.15 2079
2358.61 2069
2359.07 2063
2359.53 2066
2359.98 2117
2360.44 2139
2360.90 2127
2361.36 2093
2361.82 2069
2362.27 2092
2362.73 2070
2363.19 2043
2363.65 2014
2364.11 2082
2364.56 2084
2365.02 2071
2365.48 2095
2365.94 2091
2366.40 2109
2366.86 2139
2367.31 2145
2367.77 2094
2368.23 2141
2368.69 2149
2369.15 2166
2369.61 2154
2370.07 2159
2370.53 2198
2370.98 2146
2371.44 2169
2371.90 2187
2372.36 2167
2372.82 2141
2373.28 2171
2373.74 2195
2374.20 2140
2374.66 2108
2375.12 2176
2375.58 2231
2376.04 2225
2376.49 2122
2376.95 2076
2377.41 2087
2377.87 2174
2378.33 2153
2378.79 2113
2379.25 2068
2379.71 2070
2380.17 2081
2380.63 2025
2381.09 1987
2381.55 2008
2382.01 2049
2382.47 2122
2382.93 2100
2383.39 1977
2383.85 1996
2384.31 2010
2384.77 1959
2385.23 1987
2385.69 1951
2386.15 2013
2386.61 1957
2387.07 1996
2387.53 2024
2387.99 2037
2388.46 1954
2388.92 1943
2389.38 1952
2389.84 2022
2390.30 2041
2390.76 2063
2391.22 2043
2391.68 2031
2392.14 2051
2392.60 2040
2393.06 2023
2393.52 1985
2393.99 1962
2394.45 2085
2394.91 2093
2395.37 2066
2395.83 2073
2396.29 2067
2396.75 2108
2397.21 2089
2397.68 2094
2398.14 2053
2398.60 2040
2399.06 2096
2399.52 2094
2399.98 1993
2400.45 2008
2400.91 2020
2401.37 2042
2401.83 2015
2402.29 2048
2402.76 2028
2403.22 1992
2403.68 2025
2404.14 1950
2404.60 2047
2405.07 1980
2405.53 2003
2405.99 2023
2406.45 2054
2406.91 2026
2407.38 2003
2407.84 2045
2408.30 2049
2408.76 2055
2409.23 2019
2409.69 2052
2410.15 2062
2410.62 2048
2411.08 2054
2411.54 1982
2412.00 1925
2412.47 1977
2412.93 1934
2413.39 1972
2413.86 2013
2414.32 1968
2414.78 1988
2415.24 1962
2415.71 1948
2416.17 1963
2416.63 1985
2417.10 2001
2417.56 2027
2418.02 2006
2418.49 2018
2418.95 2025
2419.42 2030
2419.88 2022
2420.34 2059
2420.81 2012
2421.27 2024
2421.73 1986
2422.20 2023
2422.66 2039
2423.13 2084
2423.59 2082
2424.05 2022
2424.52 1995
2424.98 1969
2425.45 2030
2425.91 2023
2426.37 2006
2426.84 2018
2427.30 2061
2427.77 1986
2428.23 1972
2428.70 2023
2429.16 1961
2429.62 1950
2430.09 1899
2430.55 1930
2431.02 1938
2431.48 1933
2431.95 1940
2432.41 1909
2432.88 1953
2433.34 2032
2433.81 1975
2434.27 1964
2434.74 1934
2435.20 1971
2435.67 1965
2436.13 1902
2436.60 1889
2437.06 1958
2437.53 1973
2437.99 1900
2438.46 1938
2438.92 1921
2439.39 1934
2439.86 1874
2440.32 1948
2440.79 1934
2441.25 1917
2441.72 1882
2442.18 1937
2442.65 1854
2443.12 1865
2443.58 1899
2444.05 1950
2444.51 1941
2444.98 1924
2445.44 1893
2445.91 1914
2446.38 1895
2446.84 1873
2447.31 1924
2447.78 1901
2448.24 1883
2448.71 1967
2449.17 1955
2449.64 1914
2450.11 1914
2450.57 1964
2451.04 2007
2451.51 2032
2451.97 2011
2452.44 2010
2452.91 2007
2453.37 2016
2453.84 1986
2454.31 1976
2454.78 1974
2455.24 1978
2455.71 1939
2456.18 1922
2456.64 1925
2457.11 1927
2457.58 1890
2458.04 1866
2458.51 1919
2458.98 1925
2459.45 1949
2459.91 1903
2460.38 1900
2460.85 1883
2461.32 1902
2461.78 1905
2462.25 1868
2462.72 1886
2463.19 1887
2463.66 1854
2464.12 1887
2464.59 1861
2465.06 1865
2465.53 1901
2465.99 1957
2466.46 1937
2466.93 1900
2467.40 1898
2467.87 1879
2468.34 1899
2468.80 1889
2469.27 1888
2469.74 1849
2470.21 1878
2470.68 1907
2471.15 1861
2471.61 1905
2472.08 1898
2472.55 1919
2473.02 1900
2473.49 1892
2473.96 1829
2474.43 1800
2474.90 1791
2475.36 1871
2475.83 1904
2476.30 1877
2476.77 1826
2477.24 1886
2477.71 1888
2478.18 1833
2478.65 1830
2479.12 1842
2479.59 1890
2480.06 1855
2480.52 1843
2480.99 1837
2481.46 1887
2481.93 1873
2482.40 1909
2482.87 1848
2483.34 1862
2483.81 1778
2484.28 1823
2484.75 1818
2485.22 1855
2485.69 1868
2486.16 1949
2486.63 1904
2487.10 1807
2487.57 1886
2488.04 1887
2488.51 1889
2488.98 1824
2489.45 1928
2489.92 1939
2490.39 1893
2490.86 1807
2491.33 1865
2491.80 1879
2492.27 1842
2492.74 1840
2493.21 1882
2493.69 1829
2494.16 1878
2494.63 1891
2495.10 1885
2495.57 1896
2496.04 1897
2496.51 1906
2496.98 1824
2497.45 1864
2497.92 1821
2498.39 1856
2498.86 1858
2499.34 1864
2499.81 1828
2500.28 1816
2500.75 1825
2501.22 1776
2501.69 1808
2502.16 1813
2502.64 1799
2503.11 1791
2503.58 1835
2504.05 1877
2504.52 1878
2504.99 1848
2505.47 1881
2505.94 1805
2506.41 1848
2506.88 1790
2507.35 1768
2507.82 1871
2508.30 1870
2508.77 1823
2509.24 1846
2509.71 1900
2510.18 1933
2510.66 1818
2511.13 1847
2511.60 1899
2512.07 1889
2512.55 1884
2513.02 1812
2513.49 1825
2513.96 1850
2514.44 1857
2514.91 1806
2515.38 1858
2515.85 1891
2516.33 1834
2516.80 1852
2517.27 1842
2517.75 1807
2518.22 1819
2518.69 1847
2519.16 1831
2519.64 1817
2520.11 1826
2520.58 1912
2521.06 1872
2521.53 1821
2522.00 1804
2522.48 1851
2522.95 1875
2523.42 1885
2523.90 1871
2524.37 1864
2524.84 1856
2525.32 1924
2525.79 1982
2526.27 1862
2526.74 1883
2527.21 1836
2527.69 1863
2528.16 1907
2528.63 1885
2529.11 1885
2529.58 1911
2530.06 1887
2530.53 1848
2531.00 1836
2531.48 1816
2531.95 1892
2532.43 1883
2532.90 1859
2533.38 1841
2533.85 1866
2534.32 1892
2534.80 1884
2535.27 1909
2535.75 1872
2536.22 1908
2536.70 1875
2537.17 1876
2537.65 1864
2538.12 1884
2538.60 1856
2539.07 1985
2539.55 1939
2540.02 1895
2540.50 1874
2540.97 1877
2541.45 1880
2541.92 1858
2542.40 1904
2542.87 1840
2543.35 1854
2543.82 1881
2544.30 1827
2544.77 1809
2545.25 1830
2545.72 1859
2546.20 1902
2546.68 1830
2547.15 1855
2547.63 1931
2548.10 1924
2548.58 1932
2549.05 2016
2549.53 2010
2550.01 2098
2550.48 2144
2550.96 2097
2551.43 2084
2551.91 2096
2552.39 2130
2552.86 2139
2553.34 2054
2553.82 1979
2554.29 1945
2554.77 1969
2555.24 1953
2555.72 1946
2556.20 1883
2556.67 1858
2557.15 1849
2557.63 1843
2558.10 1870
2558.58 1834
2559.06 1929
2559.53 1910
2560.01 1844
2560.49 1814
2560.96 1823
2561.44 1858
2561.92 1865
2562.40 1827
2562.87 1770
2563.35 1759
2563.83 1770
2564.30 1837
2564.78 1789
2565.26 1841
2565.74 1834
2566.21 1816
2566.69 1827
2567.17 1817
2567.65 1899
2568.12 1899
2568.60 1821
2569.08 1820
2569.56 1862
2570.03 1825
2570.51 1889
2570.99 1845
2571.47 1801
2571.95 1755
2572.42 1856
2572.90 1820
2573.38 1819
2573.86 1805
2574.34 1747
2574.81 1756
2575.29 1835
2575.77 1798
2576.25 1793
2576.73 1801
2577.21 1823
2577.68 1832
2578.16 1809
2578.64 1819
2579.12 1834
2579.60 1891
2580.08 1770
2580.56 1753
2581.04 1751
2581.51 1771
2581.99 1732
2582.47 1737
2582.95 1698
2583.43 1758
2583.91 1712
2584.39 1766
2584.87 1756
2585.35 1732
2585.83 1746
2586.31 1758
2586.78 1774
2587.26 1809
2587.74 1795
2588.22 1839
2588.70 1765
2589.18 1786
2589.66 1749
2590.14 1712
2590.62 1800
2591.10 1822
2591.58 1760
2592.06 1797
2592.54 1781
2593.02 1764
2593.50 1761
2593.98 1801
2594.46 1802
2594.94 1785
2595.42 1774
2595.90 1781
2596.38 1754
2596.86 1718
2597.34 1813
2597.82 1787
2598.30 1704
2598.78 1699
2599.26 1742
2599.74 1755
2600.22 1754
2600.70 1765
2601.19 1746
2601.67 1730
2602.15 1745
2602.63 1812
2603.11 1745
2603.59 1670
2604.07 1687
2604.55 1769
2605.03 1776
2605.51 1807
2605.99 1734
2606.48 1776
2606.96 1760
2607.44 1760
2607.92 1761
2608.40 1787
2608.88 1746
2609.36 1718
2609.84 1755
2610.33 1757
2610.81 1708
2611.29 1780
2611.77 1802
2612.25 1787
2612.73 1737
2613.22 1762
2613.70 1742
2614.18 1757
2614.66 1681
2615.14 1725
2615.63 1740
2616.11 1770
2616.59 1767
2617.07 1766
2617.55 1802
2618.04 1775
2618.52 1724
2619.00 1780
2619.48 1768
2619.97 1727
2620.45 1762
2620.93 1735
2621.41 1738
2621.90 1766
2622.38 1744
2622.86 1756
2623.34 1763
2623.83 1755
2624.31 1720
2624.79 1752
2625.27 1782
2625.76 1749
2626.24 1730
2626.72 1760
2627.21 1820
2627.69 1782
2628.17 1800
2628.66 1747
2629.14 1764
2629.62 1827
2630.11 1810
2630.59 1746
2631.07 1760
2631.56 1831
2632.04 1837
2632.52 1868
2633.01 1813
2633.49 1846
2633.97 1855
2634.46 1804
2634.94 1877
2635.43 1908
2635.91 1942
2636.39 1936
2636.88 2003
2637.36 1927
2637.85 1847
2638.33 1806
2638.81 1773
2639.30 1774
2639.78 1756
2640.27 1740
2640.75 1725
2641.24 1714
2641.72 1719
2642.20 1701
2642.69 1719
2643.17 1733
2643.66 1708
2644.14 1740
2644.63 1692
2645.11 1659
2645.60 1719
2646.08 1702
2646.57 1719
2647.05 1681
2647.54 1683
2648.02 1749
2648.51 1719
2648.99 1782
2649.48 1734
2649.96 1775
2650.45 1783
2650.93 1771
2651.42 1786
2651.90 1764
2652.39 1778
2652.87 1720
2653.36 1751
2653.84 1776
2654.33 1794
2654.82 1778
2655.30 1720
2655.79 1736
2656.27 1763
2656.76 1776
2657.24 1706
2657.73 1667
2658.22 1697
2658.70 1716
2659.19 1691
2659.67 1700
2660.16 1704
2660.65 1808
2661.13 1798
2661.62 1774
2662.10 1845
2662.59 1816
2663.08 1811
2663.56 1830
2664.05 1831
2664.54 1800
2665.02 1792
2665.51 1818
2666.00 1807
2666.48 1870
2666.97 1865
2667.46 1830
2667.94 1877
2668.43 1809
2668.92 1794
2669.40 1832
2669.89 1849
2670.38 1751
2670.86 1791
2671.35 1763
2671.84 1769
2672.33 1812
2672.81 1800
2673.30 1752
2673.79 1867
2674.28 1844
2674.76 1883
2675.25 1875
2675.74 1874
2676.23 1907
2676.71 1883
2677.20 1883
2677.69 1857
2678.18 1865
2678.66 1768
2679.15 1801
2679.64 1790
2680.13 1727
2680.62 1778
2681.10 1787
2681.59 1675
2682.08 1720
2682.57 1706
2683.06 1647
2683.54 1699
2684.03 1703
2684.52 1729
2685.01 1685
2685.50 1702
2685.99 1724
2686.47 1717
2686.96 1758
2687.45 1794
2687.94 1809
2688.43 1859
2688.92 1795
2689.41 1816
2689.89 1845
2690.38 1793
2690.87 1827
2691.36 1801
2691.85 1860
2692.34 1868
2692.83 1825
2693.32 1834
2693.81 1797
2694.30 1766
2694.79 1848
2695.27 1829
2695.76 1871
2696.25 1890
2696.74 1869
2697.23 1865
2697.72 1899
2698.21 1871
2698.70 1845
2699.19 1843
2699.68 1774
2700.17 1840
2700.66 1842
2701.15 1839
2701.64 1757
2702.13 1751
2702.62 1751
2703.11 1779
2703.60 1753
2704.09 1793
2704.58 1802
2705.07 1772
2705.56 1759
2706.05 1751
2706.54 1728
2707.03 1719
2707.52 1772
2708.01 1761
2708.50 1786
2708.99 1759
2709.48 1800
2709.97 1734
2710.46 1705
2710.96 1754
2711.45 1749
2711.94 1733
2712.43 1709
2712.92 1717
2713.41 1767
2713.90 1721
2714.39 1776
2714.88 1735
2715.37 1712
2715.86 1729
2716.36 1691
2716.85 1762
2717.34 1814
2717.83 1898
2718.32 1790
2718.81 1791
2719.30 1830
2719.80 1810
2720.29 1884
2720.78 1878
2721.27 1907
2721.76 1869
2722.25 1867
2722.75 1886
2723.24 1920
2723.73 1930
2724.22 1890
2724.71 1927
2725.21 1902
2725.70 1853
2726.19 1813
2726.68 1761
2727.17 1792
2727.67 1755
2728.16 1735
2728.65 1803
2729.14 1823
2729.64 1772
2730.13 1766
2730.62 1819
2731.11 1869
2731.61 1853
2732.10 1865
2732.59 1855
2733.08 1813
2733.58 1885
2734.07 1887
2734.56 1861
2735.05 1805
2735.55 1819
2736.04 1917
2736.53 1855
2737.03 1859
2737.52 1793
2738.01 1850
2738.51 1881
2739.00 1904
2739.49 1858
2739.99 1841
2740.48 1868
2740.97 1923
2741.47 1913
2741.96 1884
2742.45 1878
2742.95 1856
2743.44 1895
2743.93 1815
2744.43 1780
2744.92 1725
2745.42 1782
2745.91 1782
2746.40 1787
2746.90 1790
2747.39 1791
2747.89 1827
2748.38 1828
2748.87 1797
2749.37 1728
2749.86 1765
2750.36 1742
2750.85 1684
2751.34 1712
2751.84 1679
2752.33 1735
2752.83 1716
2753.32 1661
2753.82 1715
2754.31 1697
2754.81 1716
2755.30 1652
2755.80 1625
2756.29 1624
2756.79 1671
2757.28 1678
2757.78 1694
2758.27 1588
2758.77 1676
2759.26 1701
2759.76 1645
2760.25 1646
2760.75 1709
2761.24 1723
2761.74 1725
2762.23 1741
2762.73 1694
2763.22 1728
2763.72 1727
2764.21 1741
2764.71 1732
2765.20 1661
2765.70 1674
2766.20 1700
2766.69 1715
2767.19 1719
2767.68 1691
2768.18 1685
2768.68 1677
2769.17 1676
2769.67 1607
2770.16 1624
2770.66 1675
2771.16 1664
2771.65 1629
2772.15 1576
2772.64 1590
2773.14 1683
2773.64 1717
2774.13 1654
2774.63 1617
2775.13 1647
2775.62 1675
2776.12 1647
2776.62 1667
2777.11 1679
2777.61 1682
2778.11 1631
2778.60 1644
2779.10 1640
2779.60 1664
2780.09 1756
2780.59 1667
2781.09 1646
2781.58 1634
2782.08 1634
2782.58 1603
2783.08 1590
2783.57 1629
2784.07 1595
2784.57 1606
2785.07 1595
2785.56 1605
2786.06 1598
2786.56 1623
2787.06 1640
2787.55 1674
2788.05 1594
2788.55 1565
2789.05 1585
2789.54 1663
2790.04 1650
2790.54 1629
2791.04 1570
2791.54 1630
2792.03 1640
2792.53 1651
2793.03 1643
2793.53 1633
2794.03 1637
2794.52 1621
2795.02 1669
2795.52 1656
2796.02 1626
2796.52 1590
2797.02 1640
2797.51 1683
2798.01 1674
2798.51 1658
2799.01 1688
2799.51 1696
2800.01 1603
2800.51 1627
2801.00 1617
2801.50 1630
2802.00 1644
2802.50 1605
2803.00 1600
2803.50 1623
2804.00 1648
2804.50 1682
2805.00 1654
2805.50 1599
2806.00 1640
2806.49 1661
2806.99 1657
2807.49 1686
2807.99 1679
2808.49 1639
2808.99 1711
2809.49 1746
2809.99 1731
2810.49 1754
2810.99 1785
2811.49 1740
2811.99 1756
2812.49 1749
2812.99 1789
2813.49 1726
2813.99 1744
2814.49 1712
2814.99 1685
2815.49 1625
2815.99 1602
2816.49 1572
2816.99 1601
2817.49 1639
2817.99 1543
2818.49 1565
2818.99 1595
2819.49 1618
2819.99 1653
2820.49 1619
2820.99 1546
2821.49 1632
2821.99 1621
2822.50 1553
2823.00 1522
2823.50 1551
2824.00 1596
2824.50 1557
2825.00 1557
2825.50 1559
2826.00 1559
2826.50 1564
2827.00 1588
2827.50 1559
2828.01 1569
2828.51 1559
2829.01 1514
2829.51 1514
2830.01 1592
2830.51 1615
2831.01 1570
2831.52 1603
2832.02 1642
2832.52 1579
2833.02 1588
2833.52 1580
2834.02 1587
2834.53 1598
2835.03 1607
2835.53 1596
2836.03 1622
2836.53 1582
2837.03 1614
2837.54 1621
2838.04 1602
2838.54 1631
2839.04 1621
2839.55 1602
2840.05 1599
2840.55 1551
2841.05 1560
2841.55 1589
2842.06 1574
2842.56 1572
2843.06 1616
2843.56 1526
2844.07 1533
2844.57 1540
2845.07 1581
2845.58 1536
2846.08 1580
2846.58 1588
2847.08 1548
2847.59 1561
2848.09 1581
2848.59 1616
2849.10 1559
2849.60 1619
2850.10 1618
2850.61 1642
2851.11 1622
2851.61 1590
2852.12 1594
2852.62 1523
2853.12 1506
2853.63 1614
2854.13 1578
2854.63 1579
2855.14 1666
2855.64 1695
2856.14 1662
2856.65 1619
2857.15 1618
2857.66 1596
2858.16 1638
2858.66 1580
2859.17 1637
2859.67 1559
2860.17 1604
2860.68 1573
2861.18 1582
2861.69 1556
2862.19 1572
2862.70 1507
2863.20 1564
2863.70 1540
2864.21 1537
2864.71 1570
2865.22 1583
2865.72 1582
2866.23 1577
2866.73 1597
2867.24 1538
2867.74 1598
2868.25 1585
2868.75 1543
2869.26 1567
2869.76 1569
2870.27 1602
2870.77 1603
2871.28 1628
2871.78 1616
2872.29 1691
2872.79 1715
2873.30 1705
2873.80 1676
2874.31 1690
2874.81 1624
2875.32 1647
2875.82 1627
2876.33 1562
2876.83 1591
2877.34 1667
2877.84 1601
2878.35 1590
2878.86 1592
2879.36 1516
2879.87 1587
2880.37 1543
2880.88 1592
2881.39 1599
2881.89 1572
2882.40 1545
2882.90 1638
2883.41 1617
2883.92 1694
2884.42 1685
2884.93 1718
2885.43 1630
2885.94 1632
2886.45 1741
2886.95 1771
2887.46 1840
2887.97 1766
2888.47 1806
2888.98 1860
2889.49 1896
2889.99 1812
2890.50 1853
2891.01 1816
2891.51 1832
2892.02 1845
2892.53 1837
2893.03 1893
2893.54 1860
2894.05 1828
2894.55 1820
2895.06 1889
2895.57 1823
2896.08 1903
2896.58 1951
2897.09 1927
2897.60 1888
2898.11 1902
2898.61 1941
2899.12 1922
2899.63 1850
2900.13 1801
2900.64 1755
2901.15 1792
2901.66 1723
2902.17 1734
2902.67 1736
2903.18 1710
2903.69 1726
2904.20 1676
2904.70 1686
2905.21 1678
2905.72 1727
2906.23 1676
2906.74 1674
2907.25 1645
2907.75 1651
2908.26 1669
2908.77 1721
2909.28 1650
2909.79 1619
2910.30 1660
2910.80 1609
2911.31 1617
2911.82 1599
2912.33 1598
2912.84 1582
2913.35 1608
2913.86 1587
2914.36 1578
2914.87 1570
2915.38 1650
2915.89 1597
2916.40 1610
2916.91 1611
2917.42 1672
2917.93 1691
2918.44 1699
2918.95 1645
2919.46 1619
2919.96 1700
2920.47 1686
2920.98 1694
2921.49 1625
2922.00 1653
2922.51 1657
2923.02 1655
2923.53 1651
2924.04 1733
2924.55 1675
2925.06 1699
2925.57 1685
2926.08 1701
2926.59 1736
2927.10 1724
2927.61 1770
2928.12 1767
2928.63 1711
2929.14 1767
2929.65 1706
2930.16 1638
2930.67 1652
2931.18 1644
2931.69 1659
2932.20 1687
2932.71 1635
2933.22 1616
2933.73 1654
2934.24 1586
2934.75 1611
2935.26 1610
2935.77 1650
2936.29 1623
2936.80 1616
2937.31 1678
2937.82 1653
2938.33 1612
2938.84 1613
2939.35 1632
2939.86 1660
2940.37 1631
2940.88 1666
2941.39 1712
2941.91 1698
2942.42 1670
2942.93 1711
2943.44 1643
2943.95 1607
2944.46 1628
2944.97 1630
2945.49 1576
2946.00 1544
2946.51 1566
2947.02 1571
2947.53 1527
2948.04 1546
2948.56 1551
2949.07 1538
2949.58 1562
2950.09 1601
2950.60 1559
2951.12 1641
2951.63 1604
2952.14 1641
2952.65 1613
2953.16 1578
2953.68 1605
2954.19 1554
2954.70 1581
2955.21 1571
2955.73 1573
2956.24 1642
2956.75 1597
2957.26 1565
2957.78 1594
2958.29 1632
2958.80 1594
2959.31 1598
2959.83 1611
2960.34 1646
2960.85 1659
2961.36 1652
2961.88 1714
2962.39 1738
2962.90 1723
2963.42 1723
2963.93 1707
2964.44 1786
2964.96 1790
2965.47 1829
2965.98 1796
2966.50 1790
2967.01 1804
2967.52 1895
2968.04 1930
2968.55 1945
2969.06 1992
2969.58 1983
2970.09 1990
2970.60 1912
2971.12 1983
2971.63 1961
2972.15 1889
2972.66 1827
2973.17 1840
2973.69 1798
2974.20 1747
2974.72 1726
2975.23 1788
2975.74 1746
2976.26 1687
2976.77 1714
2977.29 1722
2977.80 1760
2978.31 1726
2978.83 1721
2979.34 1719
2979.86 1711
2980.37 1723
2980.89 1780
2981.40 1800
2981.92 1804
2982.43 1813
2982.95 1877
2983.46 1829
2983.98 1825
2984.49 1821
2985.01 1822
2985.52 1891
2986.04 1820
2986.55 1859
2987.07 1858
2987.58 1873
2988.10 1815
2988.61 1873
2989.13 1895
2989.64 1932
2990.16 1942
2990.67 1979
2991.19 2013
2991.70 1951
2992.22 1969
2992.73 1943
2993.25 1922
2993.77 2007
2994.28 1993
2994.80 1962
2995.31 2024
2995.83 2011
2996.35 2060
2996.86 2045
2997.38 2165
2997.89 2209
2998.41 2277
2998.93 2232
2999.44 2277
2999.96 2273
3000.47 2288
3000.99 2256
3001.51 2267
3002.02 2407
3002.54 2510
3003.06 2652
3003.57 2863
3004.09 3324
3004.61 3707
3005.12 4059
3005.64 4344
3006.16 4478
3006.67 4672
3007.19 4593
3007.71 4266
3008.22 3956
3008.74 3598
3009.26 3215
3009.77 2927
3010.29 2724
3010.81 2479
3011.33 2352
3011.84 2310
3012.36 2153
3012.88 2090
3013.40 2112
3013.91 2090
3014.43 2023
3014.95 2058
3015.47 2000
3015.98 2030
3016.50 1992
3017.02 1988
3017.54 1964
3018.05 1972
3018.57 1942
3019.09 1967
3019.61 2009
3020.13 1971
3020.64 1919
3021.16 1935
3021.68 1900
3022.20 1931
3022.72 1928
3023.23 2018
3023.75 1999
3024.27 2022
3024.79 1927
3025.31 1916
3025.83 1952
3026.34 2015
3026.86 1976
3027.38 1940
3027.90 1883
3028.42 1862
3028.94 1887
3029.46 1896
3029.98 1904
3030.49 1807
3031.01 1829
3031.53 1844
3032.05 1882
3032.57 1887
3033.09 1870
3033.61 1867
3034.13 1893
3034.65 1879
3035.17 1923
3035.68 1884
3036.20 1890
3036.72 1925
3037.24 1869
3037.76 1871
3038.28 1823
3038.80 1786
3039.32 1869
3039.84 1832
3040.36 1846
3040.88 1831
3041.40 1833
3041.92 1797
3042.44 1782
3042.96 1780
3043.48 1766
3044.00 1774
3044.52 1787
3045.04 1796
3045.56 1811
3046.08 1824
3046.60 1835
3047.12 1880
3047.64 1787
3048.16 1781
3048.68 1780
3049.20 1798
3049.72 1816
3050.24 1802
3050.76 1774
3051.28 1744
3051.80 1771
3052.33 1777
3052.85 1790
3053.37 1798
3053.89 1768
3054.41 1827
3054.93 1820
3055.45 1821
3055.97 1806
3056.49 1776
3057.01 1824
3057.54 1785
3058.06 1809
3058.58 1816
3059.10 1795
3059.62 1815
3060.14 1755
3060.66 1772
3061.18 1822
3061.71 1807
3062.23 1876
3062.75 1886
3063.27 1847
3063.79 1842
3064.31 1903
3064.84 1885
3065.36 1909
3065.88 1952
3066.40 1927
3066.92 1946
3067.45 1938
3067.97 1946
3068.49 2005
3069.01 2055
3069.53 2076
3070.06 2038
3070.58 1945
3071.10 1924
3071.62 1961
3072.15 2003
3072.67 1959
3073.19 1924
3073.71 1933
3074.24 1969
3074.76 1884
3075.28 1866
3075.80 1978
3076.33 2024
3076.85 2077
3077.37 2051
3077.90 2037
3078.42 2096
3078.94 2081
3079.46 2099
3079.99 2108
3080.51 2138
3081.03 2253
3081.56 2264
3082.08 2380
3082.60 2402
3083.13 2440
3083.65 2474
3084.17 2460
3084.70 2408
3085.22 2286
3085.74 2351
3086.27 2281
3086.79 2267
3087.31 2245
3087.84 2223
3088.36 2242
3088.89 2204
3089.41 2139
3089.93 2178
3090.46 2214
3090.98 2217
3091.51 2261
3092.03 2292
3092.55 2374
3093.08 2429
3093.60 2465
3094.13 2436
3094.65 2440
3095.18 2623
3095.70 2657
3096.22 2832
3096.75 2970
3097.27 3035
3097.80 3095
3098.32 3127
3098.85 3194
3099.37 3212
3099.90 3326
3100.42 3324
3100.95 3682
3101.47 4129
3102.00 4825
3102.52 5770
3103.05 6926
3103.57 7936
3104.10 8772
3104.62 9231
3105.15 9150
3105.67 8565
3106.20 7632
3106.72 6768
3107.25 5730
3107.77 4897
3108.30 4301
3108.82 3695
3109.35 3349
3109.88 3162
3110.40 3113
3110.93 3029
3111.45 2926
3111.98 2928
3112.50 2940
3113.03 2927
3113.56 2961
3114.08 2767
3114.61 2735
3115.13 2676
3115.66 2543
3116.19 2468
3116.71 2381
3117.24 2359
3117.77 2326
3118.29 2226
3118.82 2278
3119.34 2287
3119.87 2285
3120.40 2350
3120.92 2408
3121.45 2463
3121.98 2434
3122.50 2457
3123.03 2365
3123.56 2387
3124.08 2416
3124.61 2338
3125.14 2283
3125.66 2268
3126.19 2262
3126.72 2279
3127.25 2162
3127.77 2128
3128.30 2187
3128.83 2127
3129.35 2093
3129.88 2074
3130.41 2079
3130.94 2021
3131.46 2070
3131.99 2051
3132.52 2046
3133.05 2000
3133.57 2063
3134.10 2059
3134.63 2044
3135.16 2061
3135.68 2045
3136.21 2066
3136.74 2096
3137.27 2058
3137.80 2032
3138.32 1967
3138.85 1924
3139.38 1918
3139.91 1869
3140.44 1881
3140.97 1872
3141.49 1858
3142.02 1904
3142.55 1867
3143.08 1862
3143.61 1880
3144.14 1875
3144.66 1856
3145.19 1886
3145.72 1836
3146.25 1885
3146.78 1882
3147.31 1819
3147.84 1813
3148.36 1789
3148.89 1801
3149.42 1778
3149.95 1836
3150.48 1796
3151.01 1803
3151.54 1846
3152.07 1873
3152.60 1875
3153.13 1817
3153.66 1817
3154.19 1859
3154.71 1784
3155.24 1806
3155.77 1837
3156.30 1890
3156.83 1844
3157.36 1877
3157.89 1865
3158.42 1835
3158.95 1889
3159.48 1867
3160.01 1835
3160.54 1815
3161.07 1838
3161.60 1800
3162.13 1789
3162.66 1824
3163.19 1858
3163.72 1863
3164.25 1846
3164.78 1827
3165.31 1714
3165.84 1734
3166.37 1792
3166.90 1822
3167.43 1764
3167.96 1756
3168.49 1735
3169.02 1692
3169.56 1789
3170.09 1760
3170.62 1724
3171.15 1692
3171.68 1693
3172.21 1778
3172.74 1782
3173.27 1824
3173.80 1852
3174.33 1873
3174.86 1874
3175.40 1851
3175.93 1895
3176.46 1890
3176.99 1871
3177.52 1895
3178.05 1793
3178.58 1774
3179.11 1797
3179.65 1813
3180.18 1858
3180.71 1822
3181.24 1764
3181.77 1755
3182.30 1707
3182.84 1715
3183.37 1744
3183.90 1725
3184.43 1664
3184.96 1765
3185.49 1779
3186.03 1746
3186.56 1744
3187.09 1741
3187.62 1732
3188.16 1726
3188.69 1748
3189.22 1799
3189.75 1842
3190.28 1899
3190.82 1880
3191.35 1835
3191.88 1810
3192.41 1797
3192.95 1801
3193.48 1821
3194.01 1794
3194.55 1746
3195.08 1816
3195.61 1820
3196.14 1785
3196.68 1741
3197.21 1806
3197.74 1823
3198.28 1751
3198.81 1788
3199.34 1796
3199.87 1808
3200.41 1821
3200.94 1801
3201.47 1722
3202.01 1760
3202.54 1846
3203.07 1829
3203.61 1871
3204.14 1891
3204.68 1854
3205.21 1959
3205.74 2044
3206.28 2111
3206.81 2092
3207.34 2142
3207.88 2170
3208.41 2180
3208.95 2187
3209.48 2161
3210.01 2197
3210.55 2246
3211.08 2181
3211.62 2160
3212.15 2274
3212.68 2209
3213.22 2168
3213.75 2112
3214.29 2068
3214.82 1994
3215.36 2069
3215.89 2067
3216.42 1985
3216.96 1957
3217.49 2034
3218.03 1972
3218.56 1918
3219.10 1854
3219.63 1858
3220.17 1940
3220.70 1877
3221.24 1857
3221.77 1943
3222.31 1962
3222.84 1962
3223.38 1941
3223.91 1983
3224.45 2021
3224.98 2084
3225.52 2184
3226.05 2175
3226.59 2211
3227.12 2236
3227.66 2207
3228.20 2174
3228.73 2167
3229.27 2179
3229.80 2186
3230.34 2196
3230.87 2294
3231.41 2270
3231.95 2225
3232.48 2298
3233.02 2379
3233.55 2400
3234.09 2427
3234.63 2506
3235.16 2482
3235.70 2649
3236.23 2584
3236.77 2578
3237.31 2592
3237.84 2548
3238.38 2565
3238.92 2583
3239.45 2513
3239.99 2513
3240.53 2465
3241.06 2445
3241.60 2509
3242.14 2518
3242.67 2521
3243.21 2559
3243.75 2520
3244.28 2577
3244.82 2590
3245.36 2743
3245.89 2739
3246.43 2758
3246.97 2825
3247.50 2869
3248.04 2901
3248.58 2966
3249.12 2985
3249.65 3139
3250.19 3290
3250.73 3577
3251.27 4025
3251.80 4712
3252.34 5424
3252.88 6376
3253.42 7422
3253.95 7915
3254.49 8089
3255.03 8289
3255.57 7836
3256.10 7205
3256.64 6336
3257.18 5618
3257.72 4909
3258.26 4204
3258.79 4024
3259.33 3807
3259.87 3684
3260.41 3647
3260.95 3610
3261.49 3662
3262.02 3669
3262.56 3761
3263.10 3877
3263.64 3947
3264.18 4048
3264.72 4011
3265.25 4016
3265.79 4104
3266.33 4193
3266.87 4515
3267.41 4631
3267.95 4760
3268.49 4889
3269.03 4745
3269.56 4501
3270.10 4305
3270.64 3929
3271.18 3625
3271.72 3587
3272.26 3427
3272.80 3300
3273.34 3171
3273.88 3238
3274.42 3215
3274.96 3186
3275.50 3099
3276.04 3129
3276.57 3137
3277.11 3198
3277.65 3106
3278.19 3182
3278.73 3155
3279.27 3190
3279.81 3265
3280.35 3203
3280.89 3206
3281.43 3237
3281.97 3199
3282.51 3229
3283.05 3246
3283.59 3176
3284.13 3119
3284.67 3187
3285.21 3239
3285.75 3217
3286.29 3238
3286.83 3193
3287.37 3213
3287.91 3272
3288.46 3280
3289.00 3328
3289.54 3359
3290.08 3511
3290.62 3533
3291.16 3701
3291.70 3808
3292.24 4187
3292.78 4401
3293.32 4687
3293.86 4990
3294.40 5162
3294.94 5410
3295.49 5565
3296.03 5722
3296.57 5834
3297.11 5793
3297.65 5576
3298.19 5664
3298.73 5450
3299.27 5200
3299.82 4912
3300.36 4765
3300.90 4520
3301.44 4278
3301.98 4174
3302.52 4086
3303.07 4092
3303.61 3992
3304.15 3964
3304.69 4017
3305.23 4009
3305.77 4000
3306.32 4017
3306.86 3934
3307.40 4048
3307.94 4144
3308.49 4167
3309.03 4271
3309.57 4385
3310.11 4434
3310.65 4562
3311.20 4602
3311.74 4576
3312.28 4529
3312.82 4577
3313.37 4457
3313.91 4522
3314.45 4594
3314.99 4649
3315.54 4804
3316.08 4918
3316.62 5144
3317.17 5425
3317.71 5794
3318.25 6337
3318.79 6761
3319.34 7162
3319.88 7613
3320.42 7888
3320.97 8042
3321.51 8099
3322.05 8232
3322.60 8164
3323.14 7997
3323.68 7726
3324.23 7543
3324.77 7408
3325.31 7130
3325.86 6956
3326.40 6865
3326.94 6759
3327.49 6667
3328.03 6652
3328.58 6536
3329.12 6482
3329.66 6714
3330.21 6928
3330.75 7167
3331.30 7658
3331.84 8547
3332.38 10074
3332.93 12848
3333.47 16733
3334.02 22651
3334.56 30034
3335.10 38236
3335.65 45980
3336.19 51521
3336.74 54340
3337.28 55116
3337.83 54561
3338.37 52948
3338.92 49697
3339.46 45169
3340.01 39257
3340.55 33019
3341.10 26869
3341.64 21638
3342.18 17544
3342.73 14373
3343.27 11895
3343.82 9965
3344.36 8551
3344.91 7598
3345.46 6879
3346.00 6422
3346.55 6019
3347.09 5857
3347.64 5744
3348.18 5635
3348.73 5595
3349.27 5445
3349.82 5454
3350.36 5523
3350.91 5534
3351.46 5637
3352.00 5770
3352.55 5942
3353.09 5873
3353.64 5881
3354.18 5762
3354.73 5610
3355.28 5403
3355.82 5308
3356.37 5138
3356.91 5028
3357.46 4995
3358.01 4936
3358.55 4989
3359.10 4911
3359.65 4963
3360.19 4915
3360.74 4972
3361.28 5039
3361.83 5089
3362.38 5085
3362.92 5243
3363.47 5349
3364.02 5468
3364.56 5528
3365.11 5573
3365.66 5600
3366.20 5499
3366.75 5364
3367.30 5210
3367.85 5042
3368.39 4980
3368.94 4851
3369.49 4702
3370.03 4590
3370.58 4487
3371.13 4623
3371.68 4635
3372.22 4619
3372.77 4866
3373.32 5205
3373.87 5368
3374.41 5491
3374.96 5545
3375.51 5511
3376.06 5515
3376.60 5530
3377.15 5270
3377.70 4987
3378.25 4747
3378.79 4556
3379.34 4285
3379.89 4155
3380.44 4075
3380.99 4029
3381.53 3967
3382.08 3744
3382.63 3728
3383.18 3668
3383.73 3665
3384.28 3707
3384.82 3670
3385.37 3608
3385.92 3453
3386.47 3415
3387.02 3357
3387.57 3249
3388.12 3200
3388.66 3205
3389.21 3175
3389.76 3123
3390.31 3101
3390.86 3107
3391.41 3087
3391.96 3062
3392.51 3050
3393.05 3016
3393.60 3032
3394.15 3042
3394.70 2980
3395.25 3012
3395.80 3215
3396.35 3278
3396.90 3411
3397.45 3589
3398.00 3720
3398.55 3824
3399.10 3928
3399.65 3998
3400.20 3934
3400.75 3833
3401.30 3813
3401.85 3632
3402.40 3421
3402.95 3227
3403.50 3160
3404.05 3010
3404.59 2873
3405.14 2757
3405.70 2677
3406.25 2502
3406.80 2462
3407.35 2435
3407.90 2366
3408.45 2316
3409.00 2360
3409.55 2408
3410.10 2483
3410.65 2458
3411.20 2507
3411.75 2509
3412.30 2540
3412.85 2603
3413.40 2652
3413.95 2644
3414.50 2593
3415.05 2537
3415.60 2597
3416.15 2647
3416.71 2636
3417.26 2644
3417.81 2653
3418.36 2748
3418.91 2682
3419.46 2644
3420.01 2681
3420.56 2689
3421.11 2591
3421.67 2471
3422.22 2422
3422.77 2365
3423.32 2377
3423.87 2396
3424.42 2351
3424.98 2428
3425.53 2374
3426.08 2385
3426.63 2389
3427.18 2360
3427.73 2314
3428.29 2211
3428.84 2217
3429.39 2157
3429.94 2101
3430.49 2132
3431.05 2108
3431.60 2092
3432.15 2085
3432.70 2129
3433.25 2139
3433.81 2144
3434.36 2112
3434.91 2082
3435.46 2044
3436.02 2091
3436.57 2115
3437.12 2102
3437.67 2069
3438.23 2129
3438.78 2185
3439.33 2201
3439.89 2200
3440.44 2179
3440.99 2133
3441.54 2201
3442.10 2112
3442.65 2023
3443.20 2078
3443.76 2058
3444.31 2074
3444.86 2023
3445.42 2038
3445.97 2057
3446.52 2061
3447.08 1950
3447.63 2002
3448.18 2009
3448.74 1941
3449.29 2010
3449.84 1914
3450.40 1967
3450.95 1922
3451.50 1939
3452.06 1912
3452.61 1956
3453.17 1928
3453.72 1883
3454.27 1902
3454.83 1908
3455.38 1909
3455.94 1885
3456.49 1888
3457.04 1947
3457.60 1848
3458.15 1889
3458.71 1912
3459.26 1870
3459.82 1926
3460.37 1805
3460.93 1878
3461.48 1880
3462.03 1972
3462.59 1982
3463.14 2029
3463.70 1955
3464.25 1971
3464.81 2029
3465.36 2045
3465.92 2069
3466.47 2106
3467.03 2097
3467.58 2129
3468.14 2090
3468.69 2089
3469.25 2158
3469.80 2145
3470.36 2174
3470.91 2206
3471.47 2258
3472.02 2327
3472.58 2320
3473.14 2324
3473.69 2397
3474.25 2263
3474.80 2289
3475.36 2253
3475.91 2221
3476.47 2243
3477.03 2259
3477.58 2263
3478.14 2270
3478.69 2272
3479.25 2375
3479.80 2453
3480.36 2525
3480.92 2624
3481.47 2631
3482.03 2624
3482.59 2801
3483.14 2795
3483.70 2759
3484.25 2813
3484.81 2842
3485.37 2871
3485.92 2852
3486.48 2911
3487.04 2918
3487.59 2939
3488.15 2945
3488.71 3069
3489.26 3270
3489.82 3498
3490.38 4070
3490.93 4845
3491.49 5936
3492.05 6920
3492.61 7913
3493.16 8926
3493.72 9386
3494.28 9244
3494.83 8798
3495.39 8018
3495.95 7040
3496.51 6063
3497.06 5078
3497.62 4395
3498.18 3916
3498.74 3524
3499.29 3332
3499.85 3247
3500.41 3111
3500.97 3029
3501.52 3072
3502.08 3064
3502.64 3104
3503.20 3140
3503.76 3179
3504.31 3244
3504.87 3313
3505.43 3401
3505.99 3401
3506.55 3501
3507.10 3594
3507.66 3620
3508.22 3514
3508.78 3346
3509.34 3150
3509.90 2961
3510.45 2838
3511.01 2789
3511.57 2622
3512.13 2562
3512.69 2523
3513.25 2493
3513.81 2398
3514.36 2346
3514.92 2261
3515.48 2173
3516.04 2104
3516.60 2051
3517.16 2061
3517.72 2076
3518.28 2079
3518.84 2086
3519.40 2098
3519.95 2084
3520.51 2080
3521.07 2061
3521.63 2071
3522.19 2124
3522.75 2156
3523.31 2175
3523.87 2195
3524.43 2156
3524.99 2227
3525.55 2196
3526.11 2197
3526.67 2148
3527.23 2119
3527.79 2102
3528.35 2091
3528.91 2073
3529.47 2063
3530.03 1989
3530.59 1937
3531.15 1984
3531.71 1914
3532.27 1890
3532.83 1913
3533.39 1896
3533.95 1955
3534.51 1880
3535.07 1845
3535.63 1788
3536.19 1814
3536.75 1859
3537.31 1851
3537.87 1850
3538.43 1825
3538.99 1839
3539.56 1871
3540.12 1887
3540.68 1843
3541.24 1850
3541.80 1832
3542.36 1783
3542.92 1819
3543.48 1769
3544.04 1809
3544.60 1865
3545.17 1820
3545.73 1798
3546.29 1765
3546.85 1753
3547.41 1687
3547.97 1740
3548.53 1751
3549.10 1780
3549.66 1710
3550.22 1703
3550.78 1689
3551.34 1666
3551.90 1665
3552.47 1665
3553.03 1589
3553.59 1608
3554.15 1651
3554.71 1625
3555.28 1621
3555.84 1601
3556.40 1581
3556.96 1635
3557.52 1629
3558.09 1658
3558.65 1590
3559.21 1560
3559.77 1602
3560.34 1658
3560.90 1581
3561.46 1609
3562.02 1674
3562.59 1647
3563.15 1617
3563.71 1619
3564.27 1626
3564.84 1634
3565.40 1628
3565.96 1613
3566.52 1619
3567.09 1646
3567.65 1607
3568.21 1656
3568.78 1646
3569.34 1615
3569.90 1588
3570.47 1592
3571.03 1562
3571.59 1553
3572.16 1590
3572.72 1569
3573.28 1511
3573.85 1575
3574.41 1621
3574.97 1641
3575.54 1658
3576.10 1639
3576.66 1659
3577.23 1653
3577.79 1721
3578.36 1710
3578.92 1706
3579.48 1664
3580.05 1675
3580.61 1674
3581.18 1680
3581.74 1633
3582.30 1654
3582.87 1613
3583.43 1587
3584.00 1534
3584.56 1572
3585.13 1570
3585.69 1566
3586.25 1590
3586.82 1566
3587.38 1524
3587.95 1469
3588.51 1529
3589.08 1528
3589.64 1452
3590.21 1459
3590.77 1478
3591.34 1464
3591.90 1451
3592.47 1447
3593.03 1438
3593.60 1425
3594.16 1461
3594.73 1468
3595.29 1444
3595.86 1372
3596.42 1398
3596.99 1510
3597.55 1502
3598.12 1455
3598.68 1466
3599.25 1480
3599.82 1480
3600.38 1466
3600.95 1435
3601.51 1452
3602.08 1443
3602.64 1449
3603.21 1450
3603.78 1412
3604.34 1362
3604.91 1445
3605.47 1457
3606.04 1418
3606.61 1413
3607.17 1359
3607.74 1422
3608.30 1430
3608.87 1362
3609.44 1403
3610.00 1407
3610.57 1421
3611.14 1449
3611.70 1420
3612.27 1395
3612.83 1342
3613.40 1360
3613.97 1417
3614.53 1413
3615.10 1335
3615.67 1421
3616.23 1434
3616.80 1377
3617.37 1363
3617.94 1441
3618.50 1501
3619.07 1524
3619.64 1549
3620.20 1568
3620.77 1547
3621.34 1623
3621.91 1541
3622.47 1486
3623.04 1468
3623.61 1435
3624.18 1463
3624.74 1467
3625.31 1442
3625.88 1439
3626.45 1446
3627.01 1443
3627.58 1397
3628.15 1346
3628.72 1391
3629.28 1381
3629.85 1398
3630.42 1387
3630.99 1344
3631.56 1380
3632.12 1383
3632.69 1330
3633.26 1383
3633.83 1378
3634.40 1355
3634.96 1421
3635.53 1418
3636.10 1396
3636.67 1349
3637.24 1398
3637.81 1394
3638.38 1350
3638.94 1372
3639.51 1374
3640.08 1355
3640.65 1348
3641.22 1378
3641.79 1437
3642.36 1419
3642.93 1350
3643.49 1442
3644.06 1443
3644.63 1400
3645.20 1382
3645.77 1429
3646.34 1469
3646.91 1415
3647.48 1435
3648.05 1445
3648.62 1427
3649.19 1406
3649.76 1409
3650.33 1453
3650.90 1455
3651.46 1504
3652.03 1608
3652.60 1614
3653.17 1616
3653.74 1607
3654.31 1640
3654.88 1633
3655.45 1628
3656.02 1647
3656.59 1643
3657.16 1619
3657.73 1615
3658.30 1624
3658.87 1652
3659.44 1655
3660.01 1688
3660.58 1652
3661.15 1602
3661.72 1604
3662.30 1642
3662.87 1600
3663.44 1590
3664.01 1642
3664.58 1654
3665.15 1715
3665.72 1758
3666.29 1814
3666.86 1946
3667.43 1966
3668.00 2013
3668.57 1941
3669.14 1885
3669.71 1781
3670.29 1739
3670.86 1697
3671.43 1632
3672.00 1595
3672.57 1583
3673.14 1606
3673.71 1615
3674.28 1559
3674.86 1567
3675.43 1552
3676.00 1514
3676.57 1544
3677.14 1533
3677.71 1561
3678.28 1565
3678.86 1565
3679.43 1622
3680.00 1671
3680.57 1646
3681.14 1676
3681.72 1677
3682.29 1647
3682.86 1639
3683.43 1565
3684.00 1524
3684.58 1447
3685.15 1487
3685.72 1510
3686.29 1507
3686.87 1436
3687.44 1434
3688.01 1443
3688.58 1505
3689.16 1541
3689.73 1554
3690.30 1622
3690.87 1577
3691.45 1600
3692.02 1594
3692.59 1547
3693.16 1530
3693.74 1522
3694.31 1479
3694.88 1445
3695.46 1415
3696.03 1386
3696.60 1342
3697.17 1393
3697.75 1406
3698.32 1358
3698.89 1395
3699.47 1367
3700.04 1328
3700.61 1384
3701.19 1372
3701.76 1340
3702.34 1326
3702.91 1355
3703.48 1350
3704.06 1321
3704.63 1354
3705.20 1365
3705.78 1392
3706.35 1351
3706.93 1418
3707.50 1414
3708.07 1383
3708.65 1389
3709.22 1403
3709.80 1470
3710.37 1506
3710.94 1462
3711.52 1475
3712.09 1436
3712.67 1429
3713.24 1403
3713.82 1401
3714.39 1390
3714.96 1390
3715.54 1349
3716.11 1314
3716.69 1325
3717.26 1304
3717.84 1363
3718.41 1330
3718.99 1315
3719.56 1327
3720.14 1329
3720.71 1328
3721.29 1265
3721.86 1275
3722.44 1318
3723.01 1319
3723.59 1288
3724.16 1289
3724.74 1277
3725.31 1258
3725.89 1216
3726.46 1313
3727.04 1299
3727.61 1260
3728.19 1285
3728.77 1316
3729.34 1257
3729.92 1258
3730.49 1286
3731.07 1393
3731.64 1334
3732.22 1297
3732.80 1345
3733.37 1369
3733.95 1442
3734.52 1394
3735.10 1428
3735.68 1390
3736.25 1418
3736.83 1367
3737.40 1324
3737.98 1319
3738.56 1297
3739.13 1357
3739.71 1303
3740.29 1287
3740.86 1247
3741.44 1259
3742.02 1255
3742.59 1216
3743.17 1224
3743.75 1271
3744.32 1279
3744.90 1226
3745.48 1187
3746.05 1162
3746.63 1172
3747.21 1225
3747.78 1275
3748.36 1253
3748.94 1268
3749.52 1271
3750.09 1304
3750.67 1308
3751.25 1283
3751.83 1227
3752.40 1239
3752.98 1245
3753.56 1220
3754.14 1249
3754.71 1225
3755.29 1268
3755.87 1264
3756.45 1247
3757.02 1227
3757.60 1267
3758.18 1282
3758.76 1273
3759.34 1301
3759.91 1286
3760.49 1289
3761.07 1309
3761.65 1271
3762.23 1254
3762.80 1288
3763.38 1334
3763.96 1373
3764.54 1283
3765.12 1297
3765.70 1266
3766.27 1293
3766.85 1287
3767.43 1244
3768.01 1243
3768.59 1251
3769.17 1282
3769.75 1304
3770.32 1247
3770.90 1266
3771.48 1293
3772.06 1281
3772.64 1318
3773.22 1333
3773.80 1302
3774.38 1269
3774.96 1252
3775.54 1254
3776.11 1263
3776.69 1277
3777.27 1254
3777.85 1255
3778.43 1249
3779.01 1246
3779.59 1304
3780.17 1248
3780.75 1259
3781.33 1257
3781.91 1280
3782.49 1277
3783.07 1244
3783.65 1294
3784.23 1313
3784.81 1273
3785.39 1273
3785.97 1325
3786.55 1285
3787.13 1319
3787.71 1287
3788.29 1232
3788.87 1240
3789.45 1245
3790.03 1231
3790.61 1328
3791.19 1275
3791.77 1288
3792.35 1308
3792.93 1352
3793.51 1337
3794.09 1310
3794.67 1337
3795.25 1302
3795.83 1336
3796.42 1289
3797.00 1312
3797.58 1319
3798.16 1304
3798.74 1357
3799.32 1344
3799.90 1346
3800.48 1351
3801.06 1391
3801.64 1405
3802.23 1416
3802.81 1458
3803.39 1452
3803.97 1449
3804.55 1448
3805.13 1458
3805.71 1420
3806.30 1398
3806.88 1437
3807.46 1516
3808.04 1544
3808.62 1531
3809.20 1563
3809.79 1625
3810.37 1646
3810.95 1612
3811.53 1692
3812.11 1651
3812.70 1556
3813.28 1579
3813.86 1545
3814.44 1618
3815.02 1648
3815.61 1631
3816.19 1695
3816.77 1713
3817.35 1637
3817.94 1649
3818.52 1643
3819.10 1539
3819.68 1569
3820.27 1561
3820.85 1563
3821.43 1538
3822.01 1586
3822.60 1625
3823.18 1631
3823.76 1587
3824.35 1618
3824.93 1591
3825.51 1551
3826.09 1509
3826.68 1475
3827.26 1471
3827.84 1467
3828.43 1394
3829.01 1428
3829.59 1455
3830.18 1412
3830.76 1453
3831.34 1447
3831.93 1441
3832.51 1435
3833.09 1448
3833.68 1472
3834.26 1512
3834.85 1535
3835.43 1497
3836.01 1520
3836.60 1462
3837.18 1450
3837.76 1417
3838.35 1388
3838.93 1343
3839.52 1365
3840.10 1355
3840.69 1310
3841.27 1340
3841.85 1343
3842.44 1332
3843.02 1317
3843.61 1274
3844.19 1271
3844.78 1273
3845.36 1296
3845.94 1300
3846.53 1309
3847.11 1310
3847.70 1277
3848.28 1304
3848.87 1281
3849.45 1236
3850.04 1277
3850.62 1340
3851.21 1325
3851.79 1323
3852.38 1351
3852.96 1300
3853.55 1329
3854.13 1274
3854.72 1277
3855.30 1300
3855.89 1274
3856.47 1262
3857.06 1277
3857.65 1305
3858.23 1280
3858.82 1280
3859.40 1336
3859.99 1331
3860.57 1297
3861.16 1367
3861.74 1395
3862.33 1425
3862.92 1439
3863.50 1417
3864.09 1416
3864.67 1420
3865.26 1406
3865.85 1381
3866.43 1363
3867.02 1360
3867.60 1292
3868.19 1275
3868.78 1278
3869.36 1250
3869.95 1221
3870.54 1281
3871.12 1252
3871.71 1199
3872.30 1171
3872.88 1166
3873.47 1218
3874.06 1238
3874.64 1204
3875.23 1192
3875.82 1187
3876.40 1215
3876.99 1249
3877.58 1217
3878.16 1173
3878.75 1226
3879.34 1255
3879.93 1180
3880.51 1149
3881.10 1123
3881.69 1141
3882.27 1183
3882.86 1158
3883.45 1173
3884.04 1157
3884.62 1174
3885.21 1147
3885.80 1173
3886.39 1142
3886.97 1172
3887.56 1193
3888.15 1239
3888.74 1208
3889.33 1231
3889.91 1220
3890.50 1198
3891.09 1223
3891.68 1208
3892.27 1239
3892.85 1232
3893.44 1202
3894.03 1150
3894.62 1204
3895.21 1222
3895.80 1178
3896.38 1150
3896.97 1145
3897.56 1197
3898.15 1177
3898.74 1148
3899.33 1154
3899.91 1203
3900.50 1192
3901.09 1209
3901.68 1174
3902.27 1188
3902.86 1196
3903.45 1153
3904.04 1187
3904.63 1212
3905.21 1208
3905.80 1226
3906.39 1255
3906.98 1260
3907.57 1211
3908.16 1242
3908.75 1253
3909.34 1263
3909.93 1258
3910.52 1247
3911.11 1173
3911.70 1171
3912.29 1195
3912.88 1193
3913.47 1136
3914.06 1175
3914.65 1206
3915.24 1233
3915.83 1174
3916.42 1165
3917.01 1188
3917.60 1191
3918.19 1179
3918.78 1157
3919.37 1154
3919.96 1152
3920.55 1196
3921.14 1186
3921.73 1151
3922.32 1175
3922.91 1180
3923.50 1192
3924.09 1181
3924.68 1172
3925.27 1149
3925.86 1141
3926.45 1146
3927.04 1101
3927.63 1106
3928.22 1107
3928.81 1127
3929.40 1142
3930.00 1136
3930.59 1138
3931.18 1135
3931.77 1169
3932.36 1144
3932.95 1133
3933.54 1159
3934.13 1133
3934.72 1117
3935.32 1148
3935.91 1102
3936.50 1112
3937.09 1126
3937.68 1137
3938.27 1128
3938.86 1134
3939.46 1134
3940.05 1182
3940.64 1127
3941.23 1137
3941.82 1184
3942.41 1174
3943.01 1206
3943.60 1174
3944.19 1156
3944.78 1165
3945.37 1207
3945.97 1163
3946.56 1159
3947.15 1140
3947.74 1138
3948.34 1175
3948.93 1132
3949.52 1150
3950.11 1133
3950.71 1131
3951.30 1145
3951.89 1173
3952.48 1207
3953.08 1179
3953.67 1180
3954.26 1219
3954.85 1182
3955.45 1186
3956.04 1243
3956.63 1249
3957.23 1298
3957.82 1250
3958.41 1282
3959.00 1285
3959.60 1308
3960.19 1308
3960.78 1314
3961.38 1284
3961.97 1276
3962.56 1288
3963.16 1313
3963.75 1299
3964.34 1266
3964.94 1310
3965.53 1311
3966.13 1379
3966.72 1389
3967.31 1390
3967.91 1387
3968.50 1446
3969.09 1468
3969.69 1456
3970.28 1518
3970.88 1427
3971.47 1436
3972.06 1393
3972.66 1388
3973.25 1393
3973.85 1367
3974.44 1419
3975.04 1455
3975.63 1530
3976.22 1584
3976.82 1578
3977.41 1675
3978.01 1688
3978.60 1718
3979.20 1700
3979.79 1624
3980.39 1608
3980.98 1491
3981.58 1480
3982.17 1443
3982.77 1435
3983.36 1432
3983.96 1486
3984.55 1498
3985.15 1451
3985.74 1456
3986.34 1495
3986.93 1453
3987.53 1480
3988.12 1453
3988.72 1399
3989.31 1420
3989.91 1398
3990.50 1415
3991.10 1337
3991.69 1356
3992.29 1389
3992.89 1367
3993.48 1332
3994.08 1336
3994.67 1331
3995.27 1295
3995.86 1323
3996.46 1325
3997.06 1349
3997.65 1361
3998.25 1360
3998.84 1346
3999.44 1339
4000.04 1298
4000.63 1311
4001.23 1367
4001.83 1337
4002.42 1298
4003.02 1326
4003.61 1294
4004.21 1295
4004.81 1270
4005.40 1251
4006.00 1299
4006.60 1312
4007.19 1289
4007.79 1328
4008.39 1353
4008.98 1362
4009.58 1366
4010.18 1389
4010.77 1356
4011.37 1331
4011.97 1353
4012.57 1346
4013.16 1300
4013.76 1321
4014.36 1347
4014.95 1313
4015.55 1355
4016.15 1371
4016.75 1407
4017.34 1410
4017.94 1423
4018.54 1383
4019.14 1403
4019.73 1487
4020.33 1530
4020.93 1530
4021.53 1560
4022.13 1499
4022.72 1445
4023.32 1460
4023.92 1440
4024.52 1385
4025.12 1342
4025.71 1370
4026.31 1476
4026.91 1504
4027.51 1496
4028.11 1563
4028.70 1610
4029.30 1682
4029.90 1707
4030.50 1680
4031.10 1672
4031.70 1646
4032.30 1651
4032.89 1593
4033.49 1529
4034.09 1504
4034.69 1591
4035.29 1547
4035.89 1544
4036.49 1537
4037.09 1500
4037.68 1429
4038.28 1401
4038.88 1327
4039.48 1315
4040.08 1327
4040.68 1302
4041.28 1280
4041.88 1252
4042.48 1198
4043.08 1194
4043.68 1226
4044.28 1234
4044.88 1246
4045.48 1208
4046.07 1182
4046.67 1195
4047.27 1256
4047.87 1222
4048.47 1231
4049.07 1269
4049.67 1292
4050.27 1258
4050.87 1270
4051.47 1267
4052.07 1265
4052.67 1268
4053.27 1251
4053.87 1221
4054.47 1183
4055.07 1223
4055.67 1213
4056.27 1223
4056.88 1223
4057.48 1196
4058.08 1194
4058.68 1199
4059.28 1167
4059.88 1186
4060.48 1204
4061.08 1151
4061.68 1175
4062.28 1178
4062.88 1225
4063.48 1221
4064.08 1187
4064.68 1214
4065.29 1190
4065.89 1220
4066.49 1219
4067.09 1255
4067.69 1212
4068.29 1210
4068.89 1181
4069.49 1157
4070.10 1216
4070.70 1200
4071.30 1138
4071.90 1126
4072.50 1162
4073.10 1156
4073.70 1172
4074.31 1109
4074.91 1084
4075.51 1159
4076.11 1161
4076.71 1166
4077.32 1121
4077.92 1119
4078.52 1137
4079.12 1171
4079.72 1149
4080.33 1109
4080.93 1151
4081.53 1141
4082.13 1168
4082.73 1128
4083.34 1146
4083.94 1127
4084.54 1171
4085.14 1142
4085.75 1095
4086.35 1139
4086.95 1164
4087.55 1167
4088.16 1149
4088.76 1128
4089.36 1106
4089.97 1110
4090.57 1182
4091.17 1135
4091.77 1108
4092.38 1175
4092.98 1157
4093.58 1135
4094.19 1100
4094.79 1104
4095.39 1112
4096.00 1152
4096.60 1179
4097.20 1181
4097.81 1144
4098.41 1131
4099.01 1187
4099.62 1141
4100.22 1153
4100.82 1177
4101.43 1131
4102.03 1096
4102.64 1128
4103.24 1056
4103.84 1114
4104.45 1114
4105.05 1113
4105.65 1077
4106.26 1046
4106.86 1093
4107.47 1090
4108.07 1091
4108.68 1090
4109.28 1078
4109.88 1073
4110.49 1045
4111.09 1050
4111.70 1091
4112.30 1094
4112.91 1076
4113.51 1066
4114.12 1066
4114.72 1065
4115.32 1085
4115.93 1085
4116.53 1045
4117.14 1086
4117.74 1030
4118.35 1022
4118.95 1065
4119.56 1069
4120.16 1053
4120.77 1067
4121.37 1076
4121.98 1101
4122.58 1088
4123.19 1101
4123.80 1101
4124.40 1103
4125.01 1102
4125.61 1105
4126.22 1076
4126.82 1044
4127.43 1064
4128.03 1061
4128.64 1083
4129.25 1041
4129.85 1034
4130.46 1071
4131.06 1066
4131.67 1034
4132.27 1102
4132.88 1086
4133.49 1056
4134.09 1074
4134.70 1083
4135.31 1068
4135.91 1068
4136.52 1043
4137.12 1104
4137.73 1164
4138.34 1120
4138.94 1086
4139.55 1088
4140.16 1128
4140.76 1135
4141.37 1111
4141.98 1137
4142.58 1105
4143.19 1162
4143.80 1138
4144.40 1046
4145.01 1000
4145.62 1032
4146.22 1086
4146.83 1108
4147.44 1081
4148.05 1082
4148.65 1062
4149.26 1076
4149.87 1089
4150.47 1053
4151.08 1033
4151.69 1046
4152.30 1046
4152.90 1116
4153.51 1048
4154.12 1026
4154.73 1007
4155.33 1037
4155.94 1049
4156.55 1048
4157.16 1062
4157.76 1055
4158.37 1084
4158.98 1027
4159.59 1123
4160.20 1108
4160.80 1160
4161.41 1155
4162.02 1121
4162.63 1082
4163.24 1119
4163.85 1127
4164.45 1030
4165.06 1048
4165.67 1041
4166.28 1074
4166.89 1049
4167.50 1064
4168.10 1026
4168.71 1104
4169.32 1117
4169.93 1060
4170.54 1093
4171.15 1060
4171.76 1069
4172.37 1147
4172.97 1104
4173.58 1010
4174.19 1084
4174.80 1085
4175.41 1101
4176.02 1026
4176.63 1059
4177.24 1042
4177.85 1056
4178.46 1095
4179.07 1098
4179.68 1060
4180.29 1044
4180.90 1073
4181.50 1105
4182.11 1086
4182.72 1103
4183.33 1071
4183.94 1091
4184.55 1161
4185.16 1124
4185.77 1067
4186.38 1103
4186.99 1079
4187.60 1049
4188.21 1071
4188.82 1056
4189.43 1000
4190.04 1036
4190.65 1035
4191.26 1031
4191.87 1015
4192.48 1060
4193.09 1059
4193.71 1083
4194.32 1050
4194.93 1052
4195.54 1079
4196.15 1061
4196.76 1035
4197.37 1096
4197.98 1074
4198.59 1064
4199.20 1094
4199.81 1126
4200.42 1079
4201.03 1033
4201.64 1060
4202.26 992
4202.87 1003
4203.48 1023
4204.09 1061
4204.70 1045
4205.31 1044
4205.92 1028
4206.53 1083
4207.15 1067
4207.76 1070
4208.37 1049
4208.98 1075
4209.59 1049
4210.20 1080
4210.82 1086
4211.43 1076
4212.04 1137
4212.65 1137
4213.26 1098
4213.87 1094
4214.49 1121
4215.10 1135
4215.71 1126
4216.32 1116
4216.94 1101
4217.55 1069
4218.16 1122
4218.77 1106
4219.38 1088
4220.00 1095
4220.61 1114
4221.22 1134
4221.83 1122
4222.45 1131
4223.06 1119
4223.67 1128
4224.28 1016
4224.90 1023
4225.51 1094
4226.12 1145
4226.74 1133
4227.35 1159
4227.96 1183
4228.57 1205
4229.19 1209
4229.80 1242
4230.41 1249
4231.03 1221
4231.64 1200
4232.25 1209
4232.87 1204
4233.48 1144
4234.09 1173
4234.71 1131
4235.32 1134
4235.93 1078
4236.55 1180
4237.16 1185
4237.77 1221
4238.39 1186
4239.00 1146
4239.62 1157
4240.23 1122
4240.84 1116
4241.46 1126
4242.07 1123
4242.68 1118
4243.30 1150
4243.91 1152
4244.53 1140
4245.14 1159
4245.76 1150
4246.37 1102
4246.98 1113
4247.60 1102
4248.21 1110
4248.83 1155
4249.44 1115
4250.06 1146
4250.67 1180
4251.29 1167
4251.90 1141
4252.51 1087
4253.13 1097
4253.74 1106
4254.36 1134
4254.97 1162
4255.59 1146
4256.20 1125
4256.82 1122
4257.43 1147
4258.05 1127
4258.66 1152
4259.28 1177
4259.90 1191
4260.51 1156
4261.13 1157
4261.74 1182
4262.36 1146
4262.97 1238
4263.59 1236
4264.20 1242
4264.82 1224
4265.43 1249
4266.05 1234
4266.67 1244
4267.28 1209
4267.90 1269
4268.51 1233
4269.13 1229
4269.75 1193
4270.36 1200
4270.98 1229
4271.59 1226
4272.21 1213
4272.83 1172
4273.44 1193
4274.06 1196
4274.67 1245
4275.29 1193
4275.91 1218
4276.52 1299
4277.14 1313
4277.76 1303
4278.37 1318
4278.99 1339
4279.61 1304
4280.22 1263
4280.84 1260
4281.46 1260
4282.07 1244
4282.69 1262
4283.31 1240
4283.92 1224
4284.54 1231
4285.16 1179
4285.78 1129
4286.39 1183
4287.01 1196
4287.63 1207
4288.24 1152
4288.86 1185
4289.48 1180
4290.10 1145
4290.71 1188
4291.33 1218
4291.95 1183
4292.57 1224
4293.18 1195
4293.80 1209
4294.42 1209
4295.04 1229
4295.66 1211
4296.27 1201
4296.89 1241
4297.51 1242
4298.13 1270
4298.75 1276
4299.36 1249
4299.98 1248
4300.60 1256
4301.22 1246
4301.84 1277
4302.45 1275
4303.07 1263
4303.69 1274
4304.31 1336
4304.93 1285
4305.55 1264
4306.17 1315
4306.78 1344
4307.40 1311
4308.02 1276
4308.64 1294
4309.26 1280
4309.88 1323
4310.50 1346
4311.12 1411
4311.73 1418
4312.35 1383
4312.97 1431
4313.59 1436
4314.21 1461
4314.83 1474
4315.45 1433
4316.07 1434
4316.69 1445
4317.31 1467
4317.93 1489
4318.55 1447
4319.17 1503
4319.79 1490
4320.41 1539
4321.02 1549
4321.64 1587
4322.26 1608
4322.88 1573
4323.50 1619
4324.12 1648
4324.74 1699
4325.36 1759
4325.98 1808
4326.60 1885
4327.22 1795
4327.84 1822
4328.46 1898
4329.08 1958
4329.70 2015
4330.32 2149
4330.95 2258
4331.57 2477
4332.19 2835
4332.81 3049
4333.43 3251
4334.05 3491
4334.67 3582
4335.29 3574
4335.91 3565
4336.53 3433
4337.15 3462
4337.77 3509
4338.39 3486
4339.01 3485
4339.64 3327
4340.26 3174
4340.88 3044
4341.50 2869
4342.12 2675
4342.74 2566
4343.36 2504
4343.98 2589
4344.60 2618
4345.23 2684
4345.85 2881
4346.47 3238
4347.09 3537
4347.71 3726
4348.33 3825
4348.96 3843
4349.58 3718
4350.20 3540
4350.82 3399
4351.44 3256
4352.06 3120
4352.69 3116
4353.31 3071
4353.93 2875
4354.55 2675
4355.17 2593
4355.80 2417
4356.42 2243
4357.04 2195
4357.66 2077
4358.29 2079
4358.91 2053
4359.53 2049
4360.15 2036
4360.78 2030
4361.40 2016
4362.02 2033
4362.64 1989
4363.27 1938
4363.89 1961
4364.51 1971
4365.13 1960
4365.76 1927
4366.38 1897
4367.00 1917
4367.63 1884
4368.25 1882
4368.87 1877
4369.49 1792
4370.12 1729
4370.74 1736
4371.36 1802
4371.99 1699
4372.61 1723
4373.23 1721
4373.86 1725
4374.48 1693
4375.10 1733
4375.73 1685
4376.35 1708
4376.98 1772
4377.60 1830
4378.22 1871
4378.85 2006
4379.47 2125
4380.09 2115
4380.72 2158
4381.34 2079
4381.97 2078
4382.59 1968
4383.21 1936
4383.84 1982
4384.46 1919
4385.09 1845
4385.71 1884
4386.34 1921
4386.96 1915
4387.58 1921
4388.21 1885
4388.83 1842
4389.46 1822
4390.08 1827
4390.71 1780
4391.33 1736
4391.96 1779
4392.58 1835
4393.21 1890
4393.83 1941
4394.46 1947
4395.08 1984
4395.71 2014
4396.33 1969
4396.96 2062
4397.58 1966
4398.21 1878
4398.83 1837
4399.46 1817
4400.08 1745
4400.71 1767
4401.33 1707
4401.96 1745
4402.58 1705
4403.21 1663
4403.83 1661
4404.46 1653
4405.09 1671
4405.71 1647
4406.34 1672
4406.96 1733
4407.59 1735
4408.22 1674
4408.84 1722
4409.47 1758
4410.09 1796
4410.72 1727
4411.35 1732
4411.97 1681
4412.60 1676
4413.22 1646
4413.85 1624
4414.48 1587
4415.10 1626
4415.73 1580
4416.36 1535
4416.98 1581
4417.61 1553
4418.24 1563
4418.86 1516
4419.49 1481
4420.12 1454
4420.74 1496
4421.37 1457
4422.00 1524
4422.62 1465
4423.25 1453
4423.88 1425
4424.50 1474
4425.13 1452
4425.76 1443
4426.38 1418
4427.01 1451
4427.64 1433
4428.27 1384
4428.89 1370
4429.52 1393
4430.15 1419
4430.78 1338
4431.40 1350
4432.03 1356
4432.66 1405
4433.29 1370
4433.91 1405
4434.54 1398
4435.17 1406
4435.80 1391
4436.43 1414
4437.05 1419
4437.68 1448
4438.31 1427
4438.94 1421
4439.57 1425
4440.19 1401
4440.82 1408
4441.45 1396
4442.08 1427
4442.71 1347
4443.34 1403
4443.96 1375
4444.59 1380
4445.22 1417
4445.85 1453
4446.48 1409
4447.11 1382
4447.74 1458
4448.36 1457
4448.99 1435
4449.62 1422
4450.25 1423
4450.88 1388
4451.51 1405
4452.14 1431
4452.77 1414
4453.40 1398
4454.02 1404
4454.65 1413
4455.28 1423
4455.91 1463
4456.54 1588
4457.17 1601
4457.80 1573
4458.43 1555
4459.06 1465
4459.69 1541
4460.32 1482
4460.95 1395
4461.58 1414
4462.21 1375
4462.84 1383
4463.47 1340
4464.10 1331
4464.73 1316
4465.36 1273
4465.99 1298
4466.62 1276
4467.25 1252
4467.88 1308
4468.51 1226
4469.14 1286
4469.77 1264
4470.40 1278
4471.03 1274
4471.66 1299
4472.29 1270
4472.92 1218
4473.55 1214
4474.18 1240
4474.81 1246
4475.44 1248
4476.07 1232
4476.70 1229
4477.33 1274
4477.96 1226
4478.60 1268
4479.23 1234
4479.86 1235
4480.49 1293
4481.12 1298
4481.75 1252
4482.38 1233
4483.01 1250
4483.64 1238
4484.27 1257
4484.91 1226
4485.54 1226
4486.17 1271
4486.80 1286
4487.43 1278
4488.06 1236
4488.69 1282
4489.33 1277
4489.96 1269
4490.59 1258
4491.22 1271
4491.85 1242
4492.49 1251
4493.12 1233
4493.75 1225
4494.38 1236
4495.01 1292
4495.65 1289
4496.28 1265
4496.91 1259
4497.54 1303
4498.17 1293
4498.81 1286
4499.44 1290
4500.07 1299
4500.70 1349
4501.34 1444
4501.97 1495
4502.60 1531
4503.23 1541
4503.87 1510
4504.50 1552
4505.13 1526
4505.76 1485
4506.40 1501
4507.03 1466
4507.66 1411
4508.30 1459
4508.93 1410
4509.56 1312
4510.19 1366
4510.83 1417
4511.46 1356
4512.09 1341
4512.73 1315
4513.36 1371
4513.99 1332
4514.63 1309
4515.26 1308
4515.89 1305
4516.53 1304
4517.16 1260
4517.80 1239
4518.43 1213
4519.06 1248
4519.70 1266
4520.33 1295
4520.96 1228
4521.60 1187
4522.23 1216
4522.87 1220
4523.50 1234
4524.13 1222
4524.77 1190
4525.40 1227
4526.04 1210
4526.67 1206
4527.30 1177
4527.94 1185
4528.57 1172
4529.21 1209
4529.84 1248
4530.48 1279
4531.11 1298
4531.75 1336
4532.38 1392
4533.02 1367
4533.65 1349
4534.28 1327
4534.92 1289
4535.55 1261
4536.19 1199
4536.82 1219
4537.46 1177
4538.09 1200
4538.73 1193
4539.36 1184
4540.00 1207
4540.64 1181
4541.27 1178
4541.91 1199
4542.54 1186
4543.18 1154
4543.81 1197
4544.45 1183
4545.08 1231
4545.72 1178
4546.35 1182
4546.99 1168
4547.63 1169
4548.26 1149
4548.90 1171
4549.53 1152
4550.17 1145
4550.80 1150
4551.44 1206
4552.08 1210
4552.71 1191
4553.35 1194
4553.99 1174
4554.62 1135
4555.26 1099
4555.89 1169
4556.53 1183
4557.17 1111
4557.80 1136
4558.44 1173
4559.08 1154
4559.71 1128
4560.35 1097
4560.99 1182
4561.62 1171
4562.26 1153
4562.90 1163
4563.53 1148
4564.17 1129
4564.81 1101
4565.44 1170
4566.08 1132
4566.72 1143
4567.35 1182
4567.99 1156
4568.63 1142
4569.27 1172
4569.90 1187
4570.54 1187
4571.18 1195
4571.82 1184
4572.45 1194
4573.09 1168
4573.73 1185
4574.37 1200
4575.00 1205
4575.64 1138
4576.28 1205
4576.92 1221
4577.55 1242
4578.19 1235
4578.83 1259
4579.47 1266
4580.11 1216
4580.74 1174
4581.38 1193
4582.02 1237
4582.66 1249
4583.30 1255
4583.93 1257
4584.57 1245
4585.21 1235
4585.85 1326
4586.49 1384
4587.13 1442
4587.76 1520
4588.40 1659
4589.04 1735
4589.68 1752
4590.32 1727
4590.96 1666
4591.60 1711
4592.24 1619
4592.87 1661
4593.51 1711
4594.15 1664
4594.79 1640
4595.43 1623
4596.07 1585
4596.71 1506
4597.35 1419
4597.99 1434
4598.63 1386
4599.27 1354
4599.90 1361
4600.54 1390
4601.18 1336
4601.82 1359
4602.46 1333
4603.10 1370
4603.74 1406
4604.38 1340
4605.02 1334
4605.66 1308
4606.30 1332
4606.94 1262
4607.58 1263
4608.22 1302
4608.86 1290
4609.50 1257
4610.14 1261
4610.78 1250
4611.42 1269
4612.06 1239
4612.70 1254
4613.34 1303
4613.98 1294
4614.62 1331
4615.26 1336
4615.90 1297
4616.54 1253
4617.18 1280
4617.82 1310
4618.47 1291
4619.11 1282
4619.75 1244
4620.39 1261
4621.03 1185
4621.67 1207
4622.31 1221
4622.95 1192
4623.59 1195
4624.23 1165
4624.87 1181
4625.52 1194
4626.16 1197
4626.80 1231
4627.44 1220
4628.08 1201
4628.72 1197
4629.36 1212
4630.00 1215
4630.65 1175
4631.29 1189
4631.93 1266
4632.57 1323
4633.21 1294
4633.85 1291
4634.50 1277
4635.14 1315
4635.78 1305
4636.42 1324
4637.06 1250
4637.71 1313
4638.35 1308
4638.99 1315
4639.63 1275
4640.27 1274
4640.92 1241
4641.56 1295
4642.20 1226
4642.84 1233
4643.49 1201
4644.13 1190
4644.77 1229
4645.41 1212
4646.06 1239
4646.70 1245
4647.34 1246
4647.98 1243
4648.63 1208
4649.27 1156
4649.91 1199
4650.55 1243
4651.20 1240
4651.84 1241
4652.48 1239
4653.13 1256
4653.77 1274
4654.41 1225
4655.06 1220
4655.70 1200
4656.34 1151
4656.99 1200
4657.63 1202
4658.27 1184
4658.92 1168
4659.56 1106
4660.20 1130
4660.85 1192
4661.49 1185
4662.13 1138
4662.78 1129
4663.42 1107
4664.07 1123
4664.71 1077
4665.35 1119
4666.00 1119
4666.64 1087
4667.28 1107
4667.93 1097
4668.57 1081
4669.22 1065
4669.86 1075
4670.51 1096
4671.15 1102
4671.79 1090
4672.44 1111
4673.08 1052
4673.73 1085
4674.37 1050
4675.02 1087
4675.66 1121
4676.31 1088
4676.95 1116
4677.60 1055
4678.24 1062
4678.88 1123
4679.53 1148
4680.17 1170
4680.82 1147
4681.46 1131
4682.11 1175
4682.75 1121
4683.40 1106
4684.05 1094
4684.69 1168
4685.34 1142
4685.98 1146
4686.63 1149
4687.27 1159
4687.92 1141
4688.56 1165
4689.21 1201
4689.85 1167
4690.50 1170
4691.15 1218
4691.79 1270
4692.44 1284
4693.08 1215
4693.73 1239
4694.37 1285
4695.02 1264
4695.67 1217
4696.31 1293
4696.96 1295
4697.60 1313
4698.25 1319
4698.90 1330
4699.54 1427
4700.19 1500
4700.84 1522
4701.48 1553
4702.13 1496
4702.77 1421
4703.42 1418
4704.07 1403
4704.71 1346
4705.36 1383
4706.01 1368
4706.65 1401
4707.30 1371
4707.95 1262
4708.60 1228
4709.24 1275
4709.89 1298
4710.54 1298
4711.18 1315
4711.83 1258
4712.48 1277
4713.12 1267
4713.77 1274
4714.42 1221
4715.07 1218
4715.71 1257
4716.36 1235
4717.01 1221
4717.66 1211
4718.30 1206
4718.95 1209
4719.60 1188
4720.25 1182
4720.89 1211
4721.54 1222
4722.19 1200
4722.84 1197
4723.49 1252
4724.13 1218
4724.78 1152
4725.43 1190
4726.08 1190
4726.73 1160
4727.37 1176
4728.02 1147
4728.67 1203
4729.32 1179
4729.97 1154
4730.62 1128
4731.26 1134
4731.91 1178
4732.56 1126
4733.21 1111
4733.86 1128
4734.51 1119
4735.16 1120
4735.80 1177
4736.45 1109
4737.10 1120
4737.75 1133
4738.40 1107
4739.05 1083
4739.70 1101
4740.35 1111
4741.00 1093
4741.64 1081
4742.29 1075
4742.94 1095
4743.59 1125
4744.24 1131
4744.89 1108
4745.54 1126
4746.19 1140
4746.84 1090
4747.49 1111
4748.14 1126
4748.79 1126
4749.44 1158
4750.09 1155
4750.74 1141
4751.39 1170
4752.04 1211
4752.69 1203
4753.34 1209
4753.99 1188
4754.64 1174
4755.29 1190
4755.94 1222
4756.59 1176
4757.24 1195
4757.89 1148
4758.54 1121
4759.19 1153
4759.84 1149
4760.49 1132
4761.14 1131
4761.79 1110
4762.44 1145
4763.09 1088
4763.74 1131
4764.39 1136
4765.04 1110
4765.69 1054
4766.35 1037
4767.00 1114
4767.65 1105
4768.30 1084
4768.95 1093
4769.60 1105
4770.25 1082
4770.90 1099
4771.55 1137
4772.20 1125
4772.86 1166
4773.51 1154
4774.16 1119
4774.81 1141
4775.46 1162
4776.11 1144
4776.76 1078
4777.42 1120
4778.07 1137
4778.72 1101
4779.37 1081
4780.02 1105
4780.67 1118
4781.33 1131
4781.98 1088
4782.63 1121
4783.28 1065
4783.93 1067
4784.59 1087
4785.24 1111
4785.89 1115
4786.54 1112
4787.20 1110
4787.85 1113
4788.50 1139
4789.15 1201
4789.80 1156
4790.46 1157
4791.11 1191
4791.76 1183
4792.41 1203
4793.07 1196
4793.72 1243
4794.37 1209
4795.03 1140
4795.68 1193
4796.33 1236
4796.98 1204
4797.64 1180
4798.29 1221
4798.94 1244
4799.60 1191
4800.25 1249
4800.90 1280
4801.56 1263
4802.21 1307
4802.86 1338
4803.52 1302
4804.17 1320
4804.82 1263
4805.48 1317
4806.13 1307
4806.78 1304
4807.44 1292
4808.09 1297
4808.74 1309
4809.40 1352
4810.05 1378
4810.71 1325
4811.36 1339
4812.01 1307
4812.67 1378
4813.32 1388
4813.98 1380
4814.63 1360
4815.28 1395
4815.94 1375
4816.59 1386
4817.25 1438
4817.90 1421
4818.56 1432
4819.21 1423
4819.86 1432
4820.52 1442
4821.17 1526
4821.83 1582
4822.48 1623
4823.14 1667
4823.79 1737
4824.45 1703
4825.10 1774
4825.76 1747
4826.41 1723
4827.07 1629
4827.72 1648
4828.38 1643
4829.03 1604
4829.69 1567
4830.34 1548
4831.00 1610
4831.65 1593
4832.31 1643
4832.96 1621
4833.62 1601
4834.27 1608
4834.93 1648
4835.59 1654
4836.24 1660
4836.90 1730
4837.55 1746
4838.21 1700
4838.86 1730
4839.52 1745
4840.18 1782
4840.83 1785
4841.49 1795
4842.14 1755
4842.80 1689
4843.46 1790
4844.11 1810
4844.77 1801
4845.42 1784
4846.08 1801
4846.74 1830
4847.39 1845
4848.05 1807
4848.71 1771
4849.36 1798
4850.02 1892
4850.68 1848
4851.33 1818
4851.99 1928
4852.65 1900
4853.30 1872
4853.96 1896
4854.62 1908
4855.27 1929
4855.93 2060
4856.59 2097
4857.24 2258
4857.90 2391
4858.56 2573
4859.21 2670
4859.87 2709
4860.53 2671
4861.19 2628
4861.84 2486
4862.50 2334
4863.16 2187
4863.82 2154
4864.47 2100
4865.13 2057
4865.79 2100
4866.45 2086
4867.10 2196
4867.76 2214
4868.42 2207
4869.08 2188
4869.74 2152
4870.39 2087
4871.05 2018
4871.71 2000
4872.37 2028
4873.03 2033
4873.68 2016
4874.34 2003
4875.00 2044
4875.66 2018
4876.32 1901
4876.97 2028
4877.63 2071
4878.29 2149
4878.95 2177
4879.61 2287
4880.27 2319
4880.93 2413
4881.58 2391
4882.24 2288
4882.90 2132
4883.56 2038
4884.22 1931
4884.88 1956
4885.54 1917
4886.20 1872
4886.86 1860
4887.51 1876
4888.17 1819
4888.83 1760
4889.49 1780
4890.15 1800
4890.81 1819
4891.47 1822
4892.13 1822
4892.79 1788
4893.45 1820
4894.11 1783
4894.77 1763
4895.43 1769
4896.09 1692
4896.75 1700
4897.41 1740
4898.07 1707
4898.73 1693
4899.39 1737
4900.04 1748
4900.70 1706
4901.36 1765
4902.02 1682
4902.69 1654
4903.35 1627
4904.01 1591
4904.67 1544
4905.33 1536
4905.99 1566
4906.65 1580
4907.31 1575
4907.97 1580
4908.63 1504
4909.29 1510
4909.95 1449
4910.61 1491
4911.27 1481
4911.93 1468
4912.59 1486
4913.25 1522
4913.91 1462
4914.57 1427
4915.24 1474
4915.90 1453
4916.56 1435
4917.22 1406
4917.88 1432
4918.54 1413
4919.20 1427
4919.86 1457
4920.52 1438
4921.19 1399
4921.85 1391
4922.51 1445
4923.17 1414
4923.83 1387
4924.49 1408
4925.15 1397
4925.82 1365
4926.48 1383
4927.14 1405
4927.80 1399
4928.46 1367
4929.12 1377
4929.79 1416
4930.45 1403
4931.11 1354
4931.77 1372
4932.43 1335
4933.10 1348
4933.76 1407
4934.42 1414
4935.08 1374
4935.75 1391
4936.41 1393
4937.07 1367
4937.73 1325
4938.40 1333
4939.06 1358
4939.72 1350
4940.38 1384
4941.05 1338
4941.71 1354
4942.37 1334
4943.03 1318
4943.70 1345
4944.36 1384
4945.02 1376
4945.69 1349
4946.35 1348
4947.01 1357
4947.68 1396
4948.34 1369
4949.00 1350
4949.66 1346
4950.33 1320
4950.99 1302
4951.65 1284
4952.32 1338
4952.98 1279
4953.65 1253
4954.31 1265
4954.97 1270
4955.64 1298
4956.30 1279
4956.96 1286
4957.63 1305
4958.29 1306
4958.95 1319
4959.62 1401
4960.28 1367
4960.95 1358
4961.61 1391
4962.27 1428
4962.94 1483
4963.60 1560
4964.27 1569
4964.93 1600
4965.60 1603
4966.26 1566
4966.92 1538
4967.59 1480
4968.25 1463
4968.92 1411
4969.58 1375
4970.25 1355
4970.91 1333
4971.58 1350
4972.24 1323
4972.91 1336
4973.57 1342
4974.24 1368
4974.90 1348
4975.57 1349
4976.23 1336
4976.90 1384
4977.56 1417
4978.23 1424
4978.89 1382
4979.56 1398
4980.22 1342
4980.89 1335
4981.55 1328
4982.22 1330
4982.88 1246
4983.55 1253
4984.21 1287
4984.88 1248
4985.55 1245
4986.21 1257
4986.88 1284
4987.54 1215
4988.21 1247
4988.87 1245
4989.54 1257
4990.21 1217
4990.87 1258
4991.54 1266
4992.20 1264
4992.87 1251
4993.54 1208
4994.20 1226
4994.87 1235
4995.54 1252
4996.20 1243
4996.87 1216
4997.54 1177
4998.20 1191
4998.87 1210
4999.53 1238
5000.20 1184
5000.87 1213
5001.53 1192
5002.20 1196
5002.87 1179
5003.54 1134
5004.20 1158
5004.87 1179
5005.54 1170
5006.20 1177
5006.87 1156
5007.54 1136
5008.20 1166
5008.87 1166
5009.54 1176
5010.21 1192
5010.87 1163
5011.54 1192
5012.21 1163
5012.88 1195
5013.54 1170
5014.21 1232
5014.88 1158
5015.55 1161
5016.21 1192
5016.88 1169
5017.55 1160
5018.22 1175
5018.89 1137
5019.55 1112
5020.22 1148
5020.89 1149
5021.56 1149
5022.23 1146
5022.89 1145
5023.56 1146
5024.23 1156
5024.90 1201
5025.57 1196
5026.23 1222
5026.90 1205
5027.57 1195
5028.24 1204
5028.91 1228
5029.58 1199
5030.25 1223
5030.91 1170
5031.58 1157
5032.25 1128
5032.92 1142
5033.59 1193
5034.26 1191
5034.93 1182
5035.60 1230
5036.27 1198
5036.93 1201
5037.60 1151
5038.27 1210
5038.94 1183
5039.61 1180
5040.28 1160
5040.95 1205
5041.62 1228
5042.29 1175
5042.96 1168
5043.63 1197
5044.30 1166
5044.97 1142
5045.64 1139
5046.31 1159
5046.98 1158
5047.65 1121
5048.32 1215
5048.99 1142
5049.66 1147
5050.33 1172
5051.00 1187
5051.67 1206
5052.34 1237
5053.01 1263
5053.68 1286
5054.35 1265
5055.02 1316
5055.69 1301
5056.36 1274
5057.03 1299
5057.70 1269
5058.37 1228
5059.04 1212
5059.71 1182
5060.38 1168
5061.05 1160
5061.72 1124
5062.39 1152
5063.06 1133
5063.73 1154
5064.40 1158
5065.08 1147
5065.75 1176
5066.42 1179
5067.09 1158
5067.76 1138
5068.43 1148
5069.10 1195
5069.77 1202
5070.44 1134
5071.12 1175
5071.79 1190
5072.46 1182
5073.13 1139
5073.80 1138
5074.47 1167
5075.14 1164
5075.82 1174
5076.49 1185
5077.16 1136
5077.83 1197
5078.50 1278
5079.18 1310
5079.85 1337
5080.52 1366
5081.19 1325
5081.86 1381
5082.54 1364
5083.21 1317
5083.88 1362
5084.55 1371
5085.22 1313
5085.90 1281
5086.57 1270
5087.24 1250
5087.91 1255
5088.59 1249
5089.26 1218
5089.93 1255
5090.60 1223
5091.28 1285
5091.95 1270
5092.62 1231
5093.30 1230
5093.97 1260
5094.64 1258
5095.31 1260
5095.99 1226
5096.66 1243
5097.33 1231
5098.01 1202
5098.68 1257
5099.35 1216
5100.03 1199
5100.70 1224
5101.37 1245
5102.05 1198
5102.72 1203
5103.39 1238
5104.07 1257
5104.74 1261
5105.41 1301
5106.09 1300
5106.76 1268
5107.43 1263
5108.11 1240
5108.78 1211
5109.46 1228
5110.13 1242
5110.80 1233
5111.48 1203
5112.15 1202
5112.83 1196
5113.50 1182
5114.17 1210
5114.85 1187
5115.52 1218
5116.20 1210
5116.87 1299
5117.55 1323
5118.22 1299
5118.89 1354
5119.57 1432
5120.24 1448
5120.92 1471
5121.59 1450
5122.27 1416
5122.94 1418
5123.62 1422
5124.29 1364
5124.97 1349
5125.64 1347
5126.32 1317
5126.99 1324
5127.67 1324
5128.34 1320
5129.02 1270
5129.69 1265
5130.37 1274
5131.04 1313
5131.72 1253
5132.39 1237
5133.07 1253
5133.75 1283
5134.42 1290
5135.10 1214
5135.77 1251
5136.45 1219
5137.12 1246
5137.80 1222
5138.47 1209
5139.15 1145
5139.83 1153
5140.50 1152
5141.18 1124
5141.85 1145
5142.53 1093
5143.21 1123
5143.88 1121
5144.56 1121
5145.23 1078
5145.91 1099
5146.59 1089
5147.26 1137
5147.94 1109
5148.62 1092
5149.29 1106
5149.97 1114
5150.65 1071
5151.32 1088
5152.00 1080
5152.68 1084
5153.35 1107
5154.03 1090
5154.71 1116
5155.38 1086
5156.06 1065
5156.74 1065
5157.41 1086
5158.09 1086
5158.77 1070
5159.45 1073
5160.12 1077
5160.80 1038
5161.48 1054
5162.16 1037
5162.83 1031
5163.51 1029
5164.19 1056
5164.87 1065
5165.54 1052
5166.22 1095
5166.90 1083
5167.58 1125
5168.25 1117
5168.93 1119
5169.61 1078
5170.29 1097
5170.96 1071
5171.64 1035
5172.32 1014
5173.00 1023
5173.68 995
5174.36 968
5175.03 1008
5175.71 995
5176.39 1025
5177.07 1063
5177.75 1055
5178.42 1041
5179.10 1048
5179.78 1018
5180.46 999
5181.14 1018
5181.82 1065
5182.50 1046
5183.18 1004
5183.85 1013
5184.53 1044
5185.21 1063
5185.89 1019
5186.57 1007
5187.25 1004
5187.93 1045
5188.61 1042
5189.29 1044
5189.96 995
5190.64 987
5191.32 1026
5192.00 1041
5192.68 1044
5193.36 989
5194.04 1012
5194.72 1011
5195.40 1048
5196.08 1021
5196.76 1008
5197.44 1017
5198.12 1061
5198.80 1071
5199.48 1098
5200.16 1042
5200.84 1000
5201.52 1044
5202.20 1096
5202.88 1093
5203.56 1028
5204.24 1037
5204.92 1083
5205.60 1113
5206.28 1100
5206.96 1064
5207.64 1079
5208.32 1055
5209.00 1031
5209.68 1105
5210.36 1107
5211.04 1116
5211.72 1094
5212.40 1119
5213.08 1086
5213.76 1116
5214.44 1173
5215.13 1207
5215.81 1226
5216.49 1194
5217.17 1236
5217.85 1220
5218.53 1193
5219.21 1183
5219.89 1165
5220.57 1159
5221.25 1160
5221.94 1189
5222.62 1201
5223.30 1167
5223.98 1224
5224.66 1220
5225.34 1209
5226.02 1171
5226.71 1152
5227.39 1157
5228.07 1151
5228.75 1154
5229.43 1155
5230.11 1091
5230.80 1122
5231.48 1126
5232.16 1135
5232.84 1167
5233.52 1112
5234.21 1121
5234.89 1148
5235.57 1150
5236.25 1185
5236.93 1167
5237.62 1178
5238.30 1103
5238.98 1068
5239.66 1124
5240.35 1151
5241.03 1123
5241.71 1142
5242.39 1145
5243.08 1206
5243.76 1125
5244.44 1131
5245.13 1104
5245.81 1127
5246.49 1093
5247.17 1100
5247.86 1104
5248.54 1108
5249.22 1141
5249.91 1158
5250.59 1093
5251.27 1080
5251.96 1130
5252.64 1167
5253.32 1208
5254.01 1193
5254.69 1182
5255.37 1143
5256.06 1120
5256.74 1127
5257.42 1171
5258.11 1156
5258.79 1151
5259.47 1131
5260.16 1115
5260.84 1159
5261.53 1139
5262.21 1142
5262.89 1211
5263.58 1224
5264.26 1222
5264.95 1212
5265.63 1186
5266.31 1227
5267.00 1178
5267.68 1178
5268.37 1157
5269.05 1164
5269.73 1175
5270.42 1207
5271.10 1160
5271.79 1153
5272.47 1157
5273.16 1161
5273.84 1179
5274.53 1105
5275.21 1114
5275.90 1192
5276.58 1194
5277.27 1143
5277.95 1148
5278.64 1127
5279.32 1109
5280.01 1104
5280.69 1156
5281.38 1113
5282.06 1132
5282.75 1152
5283.43 1152
5284.12 1168
5284.80 1143
5285.49 1088
5286.17 1117
5286.86 1141
5287.54 1092
5288.23 1097
5288.92 1114
5289.60 1109
5290.29 1128
5290.97 1168
5291.66 1124
5292.34 1155
5293.03 1116
5293.72 1127
5294.40 1124
5295.09 1116
5295.77 1187
5296.46 1179
5297.15 1191
5297.83 1170
5298.52 1172
5299.20 1222
5299.89 1195
5300.58 1219
5301.26 1213
5301.95 1225
5302.64 1277
5303.32 1275
5304.01 1318
5304.70 1362
5305.38 1469
5306.07 1509
5306.76 1570
5307.44 1562
5308.13 1498
5308.82 1446
5309.50 1387
5310.19 1405
5310.88 1421
5311.57 1453
5312.25 1457
5312.94 1467
5313.63 1461
5314.31 1473
5315.00 1408
5315.69 1420
5316.38 1415
5317.06 1350
5317.75 1375
5318.44 1360
5319.13 1365
5319.81 1389
5320.50 1394
5321.19 1423
5321.88 1483
5322.57 1459
5323.25 1425
5323.94 1393
5324.63 1370
5325.32 1333
5326.00 1301
5326.69 1252
5327.38 1233
5328.07 1220
5328.76 1222
5329.45 1193
5330.13 1183
5330.82 1131
5331.51 1130
5332.20 1187
5332.89 1142
5333.58 1146
5334.26 1183
5334.95 1167
5335.64 1122
5336.33 1136
5337.02 1099
5337.71 1112
5338.40 1110
5339.09 1084
5339.77 1145
5340.46 1082
5341.15 1042
5341.84 1131
5342.53 1152
5343.22 1116
5343.91 1120
5344.60 1114
5345.29 1160
5345.98 1121
5346.67 1111
5347.36 1063
5348.05 1122
5348.73 1123
5349.42 1134
5350.11 1119
5350.80 1141
5351.49 1110
5352.18 1134
5352.87 1102
5353.56 1078
5354.25 1070
5354.94 1070
5355.63 1063
5356.32 1032
5357.01 1055
5357.70 1029
5358.39 1064
5359.08 1040
5359.77 1127
5360.46 1098
5361.15 1140
5361.84 1134
5362.53 1131
5363.22 1199
5363.91 1159
5364.61 1172
5365.30 1147
5365.99 1101
5366.68 1100
5367.37 1064
5368.06 1087
5368.75 1095
5369.44 1100
5370.13 1074
5370.82 1039
5371.51 1054
5372.20 1050
5372.89 1048
5373.59 1033
5374.28 1016
5374.97 1050
5375.66 1054
5376.35 1034
5377.04 1045
5377.73 1021
5378.42 1017
5379.12 1072
5379.81 1061
5380.50 1053
5381.19 1000
5381.88 1043
5382.57 1091
5383.27 1028
5383.96 1047
5384.65 1011
5385.34 1075
5386.03 1038
5386.73 1030
5387.42 1041
5388.11 1088
5388.80 1082
5389.49 1082
5390.19 1071
5390.88 1114
5391.57 1104
5392.26 1077
5392.95 1115
5393.65 1101
5394.34 1104
5395.03 1046
5395.72 1049
5396.42 1030
5397.11 1045
5397.80 1046
5398.50 1077
5399.19 1071
5399.88 1021
5400.57 1061
5401.27 1104
5401.96 1040
5402.65 1043
5403.35 1048
5404.04 1055
5404.73 1063
5405.42 1067
5406.12 1082
5406.81 1035
5407.50 1070
5408.20 1092
5408.89 1113
5409.58 1072
5410.28 1056
5410.97 1065
5411.66 1062
5412.36 1037
5413.05 1050
5413.75 1076
5414.44 1058
5415.13 1037
5415.83 1051
5416.52 1053
5417.21 1060
5417.91 1043
5418.60 1054
5419.30 1104
5419.99 1172
5420.68 1144
5421.38 1104
5422.07 1165
5422.77 1141
5423.46 1195
5424.16 1164
5424.85 1178
5425.54 1157
5426.24 1150
5426.93 1156
5427.63 1138
5428.32 1111
5429.02 1094
5429.71 1108
5430.41 1099
5431.10 1136
5431.80 1117
5432.49 1124
5433.19 1143
5433.88 1130
5434.58 1140
5435.27 1118
5435.97 1155
5436.66 1171
5437.36 1151
5438.05 1155
5438.75 1137
5439.44 1185
5440.14 1218
5440.83 1206
5441.53 1184
5442.22 1139
5442.92 1248
5443.62 1189
5444.31 1227
5445.01 1242
5445.70 1292
5446.40 1361
5447.09 1410
5447.79 1453
5448.49 1520
5449.18 1520
5449.88 1529
5450.57 1526
5451.27 1481
5451.97 1401
5452.66 1383
5453.36 1401
5454.05 1363
5454.75 1344
5455.45 1306
5456.14 1303
5456.84 1332
5457.54 1306
5458.23 1276
5458.93 1347
5459.63 1358
5460.32 1393
5461.02 1430
5461.72 1379
5462.41 1394
5463.11 1455
5463.81 1431
5464.50 1419
5465.20 1502
5465.90 1484
5466.59 1476
5467.29 1473
5467.99 1461
5468.69 1474
5469.38 1533
5470.08 1522
5470.78 1538
5471.48 1555
5472.17 1615
5472.87 1629
5473.57 1694
5474.27 1729
5474.96 1721
5475.66 1746
5476.36 1771
5477.06 1821
5477.75 1890
5478.45 1936
5479.15 2125
5479.85 2273
5480.55 2540
5481.24 2630
5481.94 2649
5482.64 2708
5483.34 2610
5484.04 2491
5484.73 2294
5485.43 2184
5486.13 2130
5486.83 2061
5487.53 2034
5488.23 1958
5488.92 1991
5489.62 2001
5490.32 2015
5491.02 2041
5491.72 1999
5492.42 2001
5493.12 2111
5493.81 2160
5494.51 2186
5495.21 2247
5495.91 2234
5496.61 2207
5497.31 2218
5498.01 2337
5498.71 2513
5499.41 2691
5500.11 3017
5500.81 3470
5501.50 3899
5502.20 4085
5502.90 4075
5503.60 3808
5504.30 3520
5505.00 3198
5505.70 2865
5506.40 2633
5507.10 2330
5507.80 2193
5508.50 2167
5509.20 2087
5509.90 2045
5510.60 2016
5511.30 2024
5512.00 1927
5512.70 1885
5513.40 1957
5514.10 1902
5514.80 1914
5515.50 1948
5516.20 1889
5516.90 1920
5517.60 1883
5518.30 1795
5519.00 1786
5519.70 1780
5520.40 1754
5521.10 1713
5521.80 1707
5522.50 1690
5523.20 1660
5523.90 1673
5524.61 1600
5525.31 1579
5526.01 1616
5526.71 1569
5527.41 1543
5528.11 1588
5528.81 1550
5529.51 1605
5530.21 1606
5530.91 1634
5531.62 1658
5532.32 1642
5533.02 1544
5533.72 1613
5534.42 1542
5535.12 1526
5535.82 1512
5536.53 1495
5537.23 1472
5537.93 1472
5538.63 1431
5539.33 1454
5540.03 1457
5540.74 1461
5541.44 1408
5542.14 1435
5542.84 1399
5543.54 1383
5544.24 1333
5544.95 1353
5545.65 1323
5546.35 1317
5547.05 1340
5547.76 1328
5548.46 1325
5549.16 1272
5549.86 1312
5550.56 1350
5551.27 1359
5551.97 1312
5552.67 1307
5553.37 1323
5554.08 1324
5554.78 1309
5555.48 1287
5556.19 1293
5556.89 1296
5557.59 1317
5558.29 1290
5559.00 1268
5559.70 1273
5560.40 1283
5561.11 1288
5561.81 1295
5562.51 1315
5563.22 1255
5563.92 1277
5564.62 1259
5565.33 1264
5566.03 1322
5566.73 1282
5567.44 1248
5568.14 1271
5568.84 1256
5569.55 1242
5570.25 1196
5570.95 1217
5571.66 1262
5572.36 1246
5573.06 1251
5573.77 1232
5574.47 1221
5575.18 1224
5575.88 1280
5576.58 1304
5577.29 1271
5577.99 1268
5578.70 1270
5579.40 1295
5580.11 1291
5580.81 1227
5581.51 1228
5582.22 1186
5582.92 1166
5583.63 1175
5584.33 1134
5585.04 1164
5585.74 1172
5586.45 1170
5587.15 1193
5587.86 1150
5588.56 1153
5589.26 1177
5589.97 1141
5590.67 1132
5591.38 1119
5592.08 1115
5592.79 1118
5593.49 1111
5594.20 1088
5594.91 1117
5595.61 1117
5596.32 1098
5597.02 1137
5597.73 1158
5598.43 1082
5599.14 1096
5599.84 1102
5600.55 1087
5601.25 1058
5601.96 1076
5602.67 1108
5603.37 1166
5604.08 1112
5604.78 1114
5605.49 1111
5606.19 1158
5606.90 1118
5607.61 1145
5608.31 1145
5609.02 1103
5609.72 1075
5610.43 1072
5611.14 1082
5611.84 1105
5612.55 1111
5613.26 1071
5613.96 1072
5614.67 1115
5615.38 1101
5616.08 1105
5616.79 1149
5617.49 1133
5618.20 1120
5618.91 1176
5619.62 1127
5620.32 1100
5621.03 1129
5621.74 1114
5622.44 1088
5623.15 1106
5623.86 1108
5624.56 1122
5625.27 1127
5625.98 1161
5626.69 1163
5627.39 1142
5628.10 1166
5628.81 1176
5629.51 1168
5630.22 1199
5630.93 1170
5631.64 1168
5632.34 1185
5633.05 1180
5633.76 1240
5634.47 1262
5635.17 1228
5635.88 1248
5636.59 1240
5637.30 1280
5638.01 1300
5638.71 1270
5639.42 1294
5640.13 1284
5640.84 1286
5641.55 1282
5642.25 1273
5642.96 1220
5643.67 1206
5644.38 1171
5645.09 1229
5645.80 1176
5646.50 1133
5647.21 1160
5647.92 1189
5648.63 1166
5649.34 1111
5650.05 1170
5650.76 1178
5651.47 1206
5652.17 1203
5652.88 1177
5653.59 1204
5654.30 1208
5655.01 1211
5655.72 1220
5656.43 1200
5657.14 1223
5657.85 1224
5658.56 1224
5659.26 1248
5659.97 1241
5660.68 1245
5661.39 1277
5662.10 1288
5662.81 1255
5663.52 1195
5664.23 1193
5664.94 1213
5665.65 1216
5666.36 1138
5667.07 1126
5667.78 1133
5668.49 1182
5669.20 1149
5669.91 1142
5670.62 1165
5671.33 1192
5672.04 1225
5672.75 1228
5673.46 1230
5674.17 1250
5674.88 1122
5675.59 1168
5676.30 1131
5677.01 1194
5677.72 1132
5678.43 1107
5679.14 1122
5679.85 1127
5680.56 1133
5681.27 1141
5681.98 1182
5682.69 1160
5683.41 1114
5684.12 1093
5684.83 1142
5685.54 1108
5686.25 1086
5686.96 1060
5687.67 1096
5688.38 1119
5689.09 1116
5689.80 1099
5690.52 1112
5691.23 1086
5691.94 1065
5692.65 1063
5693.36 1083
5694.07 1027
5694.78 1056
5695.49 1071
5696.21 1076
5696.92 1040
5697.63 1032
5698.34 1025
5699.05 1028
5699.77 1007
5700.48 1009
5701.19 1045
5701.90 1056
5702.61 1052
5703.32 1036
5704.04 1047
5704.75 1065
5705.46 1066
5706.17 1085
5706.89 1053
5707.60 1046
5708.31 1053
5709.02 1007
5709.73 1010
5710.45 1023
5711.16 997
5711.87 1023
5712.58 1004
5713.30 987
5714.01 992
5714.72 1033
5715.44 993
5716.15 1012
5716.86 976
5717.57 981
5718.29 1069
5719.00 1065
5719.71 1057
5720.43 1012
5721.14 1037
5721.85 1058
5722.57 1034
5723.28 1077
5723.99 1063
5724.71 1059
5725.42 1076
5726.13 1073
5726.85 1006
5727.56 1044
5728.27 1033
5728.99 1048
5729.70 1050
5730.41 1030
5731.13 1032
5731.84 1056
5732.56 1039
5733.27 1024
5733.98 973
5734.70 1047
5735.41 1004
5736.12 1017
5736.84 965
5737.55 993
5738.27 1014
5738.98 1014
5739.70 1014
5740.41 1016
5741.12 1010
5741.84 1013
5742.55 1026
5743.27 1010
5743.98 956
5744.70 951
5745.41 1017
5746.13 998
5746.84 1005
5747.56 1030
5748.27 1005
5748.99 1054
5749.70 1028
5750.42 994
5751.13 1023
5751.85 1001
5752.56 987
5753.28 1025
5753.99 1013
5754.71 991
5755.42 1021
5756.14 1095
5756.85 1034
5757.57 1000
5758.28 1097
5759.00 1047
5759.71 1021
5760.43 1050
5761.14 1082
5761.86 1048
5762.58 1037
5763.29 996
5764.01 1032
5764.72 1002
5765.44 1034
5766.16 1053
5766.87 1062
5767.59 1019
5768.30 1036
5769.02 1109
5769.74 1088
5770.45 1114
5771.17 1173
5771.88 1213
5772.60 1211
5773.32 1205
5774.03 1148
5774.75 1135
5775.47 1101
5776.18 1090
5776.90 1025
5777.62 1056
5778.33 1064
5779.05 1035
5779.77 1024
5780.48 1046
5781.20 1045
5781.92 1057
5782.63 1051
5783.35 1046
5784.07 1060
5784.78 1048
5785.50 1063
5786.22 1041
5786.94 1064
5787.65 1038
5788.37 1024
5789.09 1038
5789.81 1040
5790.52 1025
5791.24 1049
5791.96 1043
5792.68 1041
5793.39 1027
5794.11 1020
5794.83 1009
5795.55 1015
5796.26 1052
5796.98 986
5797.70 1048
5798.42 985
5799.14 1039
5799.85 1010
5800.57 996
5801.29 1025
5802.01 1000
5802.73 1055
5803.44 1049
5804.16 1042
5804.88 1017
5805.60 1030
5806.32 1045
5807.04 1036
5807.75 1017
5808.47 1026
5809.19 1025
5809.91 1051
5810.63 1022
5811.35 1051
5812.07 1041
5812.79 1030
5813.50 1019
5814.22 1018
5814.94 1052
5815.66 1040
5816.38 1074
5817.10 1089
5817.82 1032
5818.54 1004
5819.26 1016
5819.98 1047
5820.70 1019
5821.41 1021
5822.13 1000
5822.85 1016
5823.57 1034
5824.29 1013
5825.01 1056
5825.73 1066
5826.45 1067
5827.17 1056
5827.89 1039
5828.61 1052
5829.33 1035
5830.05 1023
5830.77 1027
5831.49 1045
5832.21 1006
5832.93 1018
5833.65 1053
5834.37 1050
5835.09 1041
5835.81 1023
5836.53 1064
5837.25 1042
5837.97 987
5838.69 1022
5839.41 1072
5840.13 1081
5840.85 1074
5841.57 1085
5842.30 1149
5843.02 1123
5843.74 1104
5844.46 1051
5845.18 1063
5845.90 1043
5846.62 1070
5847.34 1117
5848.06 1102
5848.78 1162
5849.50 1179
5850.23 1210
5850.95 1185
5851.67 1162
5852.39 1119
5853.11 1146
5853.83 1152
5854.55 1137
5855.27 1146
5856.00 1139
5856.72 1147
5857.44 1169
5858.16 1153
5858.88 1154
5859.60 1164
5860.33 1196
5861.05 1194
5861.77 1136
5862.49 1145
5863.21 1169
5863.94 1161
5864.66 1171
5865.38 1207
5866.10 1179
5866.82 1151
5867.55 1172
5868.27 1166
5868.99 1234
5869.71 1213
5870.43 1272
5871.16 1297
5871.88 1293
5872.60 1249
5873.32 1266
5874.05 1299
5874.77 1280
5875.49 1194
5876.22 1244
5876.94 1229
5877.66 1245
5878.38 1280
5879.11 1313
5879.83 1359
5880.55 1341
5881.28 1322
5882.00 1350
5882.72 1324
5883.45 1325
5884.17 1326
5884.89 1318
5885.61 1313
5886.34 1330
5887.06 1362
5887.79 1376
5888.51 1325
5889.23 1316
5889.96 1331
5890.68 1313
5891.40 1291
5892.13 1289
5892.85 1288
5893.57 1315
5894.30 1301
5895.02 1269
5895.75 1272
5896.47 1294
5897.19 1321
5897.92 1317
5898.64 1322
5899.37 1329
5900.09 1346
5900.81 1342
5901.54 1333
5902.26 1294
5902.99 1318
5903.71 1340
5904.44 1326
5905.16 1286
5905.89 1323
5906.61 1388
5907.33 1349
5908.06 1394
5908.78 1374
5909.51 1406
5910.23 1375
5910.96 1387
5911.68 1404
5912.41 1360
5913.13 1385
5913.86 1403
5914.58 1426
5915.31 1378
5916.03 1372
5916.76 1406
5917.48 1431
5918.21 1424
5918.94 1424
5919.66 1418
5920.39 1411
5921.11 1446
5921.84 1469
5922.56 1453
5923.29 1506
5924.01 1504
5924.74 1535
5925.47 1500
5926.19 1530
5926.92 1538
5927.64 1555
5928.37 1619
5929.09 1566
5929.82 1608
5930.55 1624
5931.27 1682
5932.00 1662
5932.73 1635
5933.45 1672
5934.18 1714
5934.90 1735
5935.63 1784
5936.36 1765
5937.08 1831
5937.81 1880
5938.54 1874
5939.26 1901
5939.99 1903
5940.72 1910
5941.44 1951
5942.17 1985
5942.90 2049
5943.62 2096
5944.35 2144
5945.08 2214
5945.80 2198
5946.53 2252
5947.26 2279
5947.99 2345
5948.71 2363
5949.44 2370
5950.17 2451
5950.89 2525
5951.62 2750
5952.35 2915
5953.08 3036
5953.80 3116
5954.53 3168
5955.26 3227
5955.99 3124
5956.71 3042
5957.44 2988
5958.17 2938
5958.90 2920
5959.63 2952
5960.35 2962
5961.08 3022
5961.81 2956
5962.54 3006
5963.27 2987
5963.99 3046
5964.72 3135
5965.45 3400
5966.18 3729
5966.91 3996
5967.64 4202
5968.36 4362
5969.09 4308
5969.82 4107
5970.55 3890
5971.28 3703
5972.01 3530
5972.73 3420
5973.46 3293
5974.19 3240
5974.92 3184
5975.65 3111
5976.38 3123
5977.11 3197
5977.84 3241
5978.57 3277
5979.29 3300
5980.02 3328
5980.75 3462
5981.48 3508
5982.21 3559
5982.94 3647
5983.67 3602
5984.40 3568
5985.13 3633
5985.86 3616
5986.59 3500
5987.32 3540
5988.05 3613
5988.78 3515
5989.51 3548
5990.24 3558
5990.97 3594
5991.70 3634
5992.43 3641
5993.16 3664
5993.89 3723
5994.62 3769
5995.35 3850
5996.08 3872
5996.81 3884
5997.54 3907
5998.27 3999
5999.00 3991
5999.73 3957
6000.46 3873
6001.19 3860
6001.92 3866
6002.65 3766
6003.38 3733
6004.11 3701
6004.84 3670
6005.57 3699
6006.30 3682
6007.03 3731
6007.76 3901
6008.49 4191
6009.22 4565
6009.95 5147
6010.69 5773
6011.42 6571
6012.15 7377
6012.88 8244
6013.61 8881
6014.34 9122
6015.07 9114
6015.80 8871
6016.54 8460
6017.27 7778
6018.00 7079
6018.73 6437
6019.46 5905
6020.19 5287
6020.92 4881
6021.66 4400
6022.39 4127
6023.12 3901
6023.85 3752
6024.58 3620
6025.31 3560
6026.05 3501
6026.78 3470
6027.51 3380
6028.24 3510
6028.97 3547
6029.71 3648
6030.44 3731
6031.17 3768
6031.90 3680
6032.64 3506
6033.37 3483
6034.10 3350
6034.83 3194
6035.57 3058
6036.30 3099
6037.03 3064
6037.76 2982
6038.50 2995
6039.23 3028
6039.96 3025
6040.69 3066
6041.43 3083
6042.16 3117
6042.89 3072
6043.63 3182
6044.36 3202
6045.09 3253
6045.82 3211
6046.56 3267
6047.29 3242
6048.02 3242
6048.76 3262
6049.49 3220
6050.22 3305
6050.96 3425
6051.69 3510
6052.42 3589
6053.16 3790
6053.89 3966
6054.63 3957
6055.36 3909
6056.09 3745
6056.83 3644
6057.56 3477
6058.29 3375
6059.03 3290
6059.76 3286
6060.50 3224
6061.23 3209
6061.96 3210
6062.70 3113
6063.43 3093
6064.17 3065
6064.90 2967
6065.63 2955
6066.37 2949
6067.10 2947
6067.84 2881
6068.57 2829
6069.31 2884
6070.04 2803
6070.78 2828
6071.51 2789
6072.25 2784
6072.98 2746
6073.72 2748
6074.45 2697
6075.18 2675
6075.92 2705
6076.65 2714
6077.39 2661
6078.12 2665
6078.86 2646
6079.59 2627
6080.33 2570
6081.07 2555
6081.80 2563
6082.54 2522
6083.27 2480
6084.01 2480
6084.74 2412
6085.48 2414
6086.21 2336
6086.95 2332
6087.68 2368
6088.42 2379
6089.16 2363
6089.89 2325
6090.63 2312
6091.36 2364
6092.10 2350
6092.84 2388
6093.57 2330
6094.31 2276
6095.04 2255
6095.78 2242
6096.52 2249
6097.25 2244
6097.99 2211
6098.72 2242
6099.46 2181
6100.20 2204
6100.93 2181
6101.67 2162
6102.41 2116
6103.14 2149
6103.88 2150
6104.62 2207
6105.35 2223
6106.09 2220
6106.83 2168
6107.56 2186
6108.30 2129
6109.04 2209
6109.77 2199
6110.51 2173
6111.25 2153
6111.99 2189
6112.72 2215
6113.46 2199
6114.20 2273
6114.93 2240
6115.67 2242
6116.41 2298
6117.15 2263
6117.88 2232
6118.62 2248
6119.36 2255
6120.10 2305
6120.83 2273
6121.57 2248
6122.31 2249
6123.05 2318
6123.79 2340
6124.52 2307
6125.26 2340
6126.00 2329
6126.74 2309
6127.47 2312
6128.21 2324
6128.95 2329
6129.69 2315
6130.43 2333
6131.17 2394
6131.90 2350
6132.64 2378
6133.38 2355
6134.12 2402
6134.86 2419
6135.60 2451
6136.33 2449
6137.07 2475
6137.81 2538
6138.55 2579
6139.29 2610
6140.03 2608
6140.77 2566
6141.51 2582
6142.24 2637
6142.98 2565
6143.72 2520
6144.46 2496
6145.20 2550
6145.94 2509
6146.68 2463
6147.42 2473
6148.16 2502
6148.90 2549
6149.64 2530
6150.38 2526
6151.12 2517
6151.86 2555
6152.59 2592
6153.33 2571
6154.07 2564
6154.81 2634
6155.55 2638
6156.29 2711
6157.03 2674
6157.77 2726
6158.51 2723
6159.25 2722
6159.99 2749
6160.73 2747
6161.47 2779
6162.21 2904
6162.95 3050
6163.69 3126
6164.43 3334
6165.17 3540
6165.91 3650
6166.65 3790
6167.39 3829
6168.14 3938
6168.88 3925
6169.62 3914
6170.36 3859
6171.10 3785
6171.84 3697
6172.58 3644
6173.32 3514
6174.06 3506
6174.80 3397
6175.54 3424
6176.28 3460
6177.02 3506
6177.77 3421
6178.51 3480
6179.25 3503
6179.99 3509
6180.73 3538
6181.47 3581
6182.21 3669
6182.95 3704
6183.70 3768
6184.44 3726
6185.18 3798
6185.92 3786
6186.66 3837
6187.40 3838
6188.15 3895
6188.89 4032
6189.63 4097
6190.37 4214
6191.11 4430
6191.85 4548
6192.60 4556
6193.34 4706
6194.08 4867
6194.82 4899
6195.56 4864
6196.31 4839
6197.05 4835
6197.79 4786
6198.53 4771
6199.28 4735
6200.02 4720
6200.76 4800
6201.50 4705
6202.25 4814
6202.99 4907
6203.73 5157
6204.47 5615
6205.22 6375
6205.96 7715
6206.70 9639
6207.44 12091
6208.19 14664
6208.93 17163
6209.67 18731
6210.42 19512
6211.16 19198
6211.90 18278
6212.65 16729
6213.39 14851
6214.13 12856
6214.88 10983
6215.62 9382
6216.36 8031
6217.11 6967
6217.85 6117
6218.59 5478
6219.34 4981
6220.08 4567
6220.82 4271
6221.57 4057
6222.31 3951
6223.05 3843
6223.80 3875
6224.54 3912
6225.29 3867
6226.03 3781
6226.77 3753
6227.52 3544
6228.26 3344
6229.01 3187
6229.75 2958
6230.49 2833
6231.24 2746
6231.98 2676
6232.73 2607
6233.47 2638
6234.22 2654
6234.96 2667
6235.71 2681
6236.45 2723
6237.19 2778
6237.94 2852
6238.68 2849
6239.43 2913
6240.17 3063
6240.92 3112
6241.66 3116
6242.41 3131
6243.15 3121
6243.90 3015
6244.64 2952
6245.39 2970
6246.13 2990
6246.88 2980
6247.62 3039
6248.37 3060
6249.12 2998
6249.86 3026
6250.61 3045
6251.35 2994
6252.10 2967
6252.84 3025
6253.59 3007
6254.33 3027
6255.08 2971
6255.83 3032
6256.57 3015
6257.32 2991
6258.06 3024
6258.81 2997
6259.55 2948
6260.30 2857
6261.05 2861
6261.79 2857
6262.54 2807
6263.28 2804
6264.03 2771
6264.78 2798
6265.52 2785
6266.27 2797
6267.02 2796
6267.76 2743
6268.51 2791
6269.26 2863
6270.00 2927
6270.75 2944
6271.50 2962
6272.24 2943
6272.99 2919
6273.74 2880
6274.48 2876
6275.23 2901
6275.98 2873
6276.72 2937
6277.47 2881
6278.22 2855
6278.96 2801
6279.71 2712
6280.46 2659
6281.21 2595
6281.95 2510
6282.70 2463
6283.45 2427
6284.20 2397
6284.94 2383
6285.69 2332
6286.44 2277
6287.19 2311
6287.93 2279
6288.68 2233
6289.43 2184
6290.18 2214
6290.92 2228
6291.67 2182
6292.42 2106
6293.17 2142
6293.92 2109
6294.66 2113
6295.41 2053
6296.16 2028
6296.91 2005
6297.66 2050
6298.41 2043
6299.15 1997
6299.90 1931
6300.65 1929
6301.40 1914
6302.15 1872
6302.90 1852
6303.64 1915
6304.39 1893
6305.14 1877
6305.89 1912
6306.64 1917
6307.39 1882
6308.14 1957
6308.89 1984
6309.63 1911
6310.38 1915
6311.13 1909
6311.88 1964
6312.63 1927
6313.38 1920
6314.13 1943
6314.88 1985
6315.63 1993
6316.38 1951
6317.13 1960
6317.88 1940
6318.63 1955
6319.38 1898
6320.12 1907
6320.87 1826
6321.62 1851
6322.37 1831
6323.12 1850
6323.87 1815
6324.62 1789
6325.37 1735
6326.12 1791
6326.87 1728
6327.62 1723
6328.37 1697
6329.12 1730
6329.87 1731
6330.62 1715
6331.37 1726
6332.12 1694
6332.87 1739
6333.62 1710
6334.37 1705
6335.13 1676
6335.88 1676
6336.63 1736
6337.38 1718
6338.13 1763
6338.88 1742
6339.63 1753
6340.38 1765
6341.13 1747
6341.88 1752
6342.63 1724
6343.38 1712
6344.13 1709
6344.89 1679
6345.64 1690
6346.39 1660
6347.14 1628
6347.89 1688
6348.64 1707
6349.39 1712
6350.14 1702
6350.90 1754
6351.65 1828
6352.40 1863
6353.15 1888
6353.90 1862
6354.65 1864
6355.40 1942
6356.16 1884
6356.91 1818
6357.66 1837
6358.41 1817
6359.16 1739
6359.92 1720
6360.67 1754
6361.42 1734
6362.17 1689
6362.92 1660
6363.68 1661
6364.43 1689
6365.18 1715
6365.93 1696
6366.68 1634
6367.44 1634
6368.19 1672
6368.94 1624
6369.69 1611
6370.45 1644
6371.20 1678
6371.95 1697
6372.70 1606
6373.46 1578
6374.21 1636
6374.96 1644
6375.72 1613
6376.47 1608
6377.22 1634
6377.97 1640
6378.73 1677
6379.48 1669
6380.23 1742
6380.99 1744
6381.74 1791
6382.49 1800
6383.25 1764
6384.00 1716
6384.75 1712
6385.51 1685
6386.26 1651
6387.01 1603
6387.77 1623
6388.52 1616
6389.27 1575
6390.03 1586
6390.78 1569
6391.54 1547
6392.29 1591
6393.04 1569
6393.80 1592
6394.55 1553
6395.31 1559
6396.06 1605
6396.81 1601
6397.57 1589
6398.32 1614
6399.08 1659
6399.83 1660
6400.59 1658
6401.34 1586
6402.09 1592
6402.85 1592
6403.60 1620
6404.36 1578
6405.11 1575
6405.87 1631
6406.62 1643
6407.38 1628
6408.13 1649
6408.89 1698
6409.64 1694
6410.40 1726
6411.15 1685
6411.91 1705
6412.66 1692
6413.42 1696
6414.17 1704
6414.93 1681
6415.68 1753
6416.44 1758
6417.19 1754
6417.95 1749
6418.70 1769
6419.46 1780
6420.21 1741
6420.97 1752
6421.72 1710
6422.48 1678
6423.24 1650
6423.99 1647
6424.75 1659
6425.50 1595
6426.26 1659
6427.01 1665
6427.77 1655
6428.53 1663
6429.28 1670
6430.04 1695
6430.79 1687
6431.55 1670
6432.31 1702
6433.06 1716
6433.82 1712
6434.58 1736
6435.33 1738
6436.09 1736
6436.85 1752
6437.60 1789
6438.36 1761
6439.11 1788
6439.87 1822
6440.63 1857
6441.38 1856
6442.14 1893
6442.90 1918
6443.66 1865
6444.41 1916
6445.17 1872
6445.93 1908
6446.68 1917
6447.44 1985
6448.20 1928
6448.95 1991
6449.71 1990
6450.47 1968
6451.23 1974
6451.98 1983
6452.74 2010
6453.50 2045
6454.26 2004
6455.01 1982
6455.77 2028
6456.53 2106
6457.29 2091
6458.04 2008
6458.80 2027
6459.56 2046
6460.32 2069
6461.08 2129
6461.83 2136
6462.59 2171
6463.35 2274
6464.11 2359
6464.87 2435
6465.62 2418
6466.38 2492
6467.14 2538
6467.90 2525
6468.66 2517
6469.42 2589
6470.17 2521
6470.93 2530
6471.69 2513
6472.45 2579
6473.21 2537
6473.97 2582
6474.72 2673
6475.48 2626
6476.24 2659
6477.00 2675
6477.76 2755
6478.52 2778
6479.28 2894
6480.04 2883
6480.80 2940
6481.56 3028
6482.31 3068
6483.07 3124
6483.83 3180
6484.59 3142
6485.35 3088
6486.11 3179
6486.87 3234
6487.63 3221
6488.39 3271
6489.15 3362
6489.91 3453
6490.67 3591
6491.43 3577
6492.19 3704
6492.95 3805
6493.71 3890
6494.47 3801
6495.23 3831
6495.99 3835
6496.75 3833
6497.51 3839
6498.27 3728
6499.03 3726
6499.79 3745
6500.55 3743
6501.31 3822
6502.07 3891
6502.83 3962
6503.59 4253
6504.35 4836
6505.11 5887
6505.87 7560
6506.63 9888
6507.39 12439
6508.15 14870
6508.91 16533
6509.67 17261
6510.43 16936
6511.19 16013
6511.96 14427
6512.72 12789
6513.48 11032
6514.24 9595
6515.00 8211
6515.76 7167
6516.52 6289
6517.28 5657
6518.04 5148
6518.80 4746
6519.57 4507
6520.33 4340
6521.09 4215
6521.85 4228
6522.61 4055
6523.37 4019
6524.14 4018
6524.90 4108
6525.66 4118
6526.42 4206
6527.18 4223
6527.94 4168
6528.71 4155
6529.47 4131
6530.23 4079
6530.99 3981
6531.75 3923
6532.52 4105
6533.28 4406
6534.04 4916
6534.80 5551
6535.56 6344
6536.33 7038
6537.09 7518
6537.85 7686
6538.61 7643
6539.38 7203
6540.14 6567
6540.90 6025
6541.66 5509
6542.43 4997
6543.19 4569
6543.95 4286
6544.71 4137
6545.48 3960
6546.24 3903
6547.00 3820
6547.77 3829
6548.53 3778
6549.29 3755
6550.06 3635
6550.82 3622
6551.58 3634
6552.34 3585
6553.11 3515
6553.87 3601
6554.63 3549
6555.40 3552
6556.16 3516
6556.93 3618
6557.69 3570
6558.45 3558
6559.22 3609
6559.98 3660
6560.74 3674
6561.51 3672
6562.27 3686
6563.03 3724
6563.80 3739
6564.56 3748
6565.33 3735
6566.09 3783
6566.85 3779
6567.62 3757
6568.38 3855
6569.15 3880
6569.91 3906
6570.68 3827
6571.44 3898
6572.20 3942
6572.97 3898
6573.73 3897
6574.50 3934
6575.26 3880
6576.03 3865
6576.79 3872
6577.56 3867
6578.32 3741
6579.09 3752
6579.85 3720
6580.62 3702
6581.38 3739
6582.15 3769
6582.91 3809
6583.68 3880
6584.44 3901
6585.21 3883
6585.97 3823
6586.74 3815
6587.50 3776
6588.27 3760
6589.03 3759
6589.80 3850
6590.56 3886
6591.33 3921
6592.09 4068
6592.86 4136
6593.63 4253
6594.39 4423
6595.16 4491
6595.92 4474
6596.69 4470
6597.45 4415
6598.22 4347
6598.99 4276
6599.75 4086
6600.52 3932
6601.28 3741
6602.05 3691
6602.82 3597
6603.58 3468
6604.35 3379
6605.11 3338
6605.88 3333
6606.65 3368
6607.41 3313
6608.18 3264
6608.95 3257
6609.71 3335
6610.48 3308
6611.25 3299
6612.01 3223
6612.78 3248
6613.55 3252
6614.31 3236
6615.08 3272
6615.85 3240
6616.61 3177
6617.38 3270
6618.15 3335
6618.92 3427
6619.68 3543
6620.45 3633
6621.22 3760
6621.98 3922
6622.75 3958
6623.52 3991
6624.29 4030
6625.05 4022
6625.82 3945
6626.59 3788
6627.36 3686
6628.12 3689
6628.89 3504
6629.66 3444
6630.43 3395
6631.20 3308
6631.96 3352
6632.73 3461
6633.50 3531
6634.27 3789
6635.04 3948
6635.80 4050
6636.57 4182
6637.34 4233
6638.11 4270
6638.88 4324
6639.64 4307
6640.41 4352
6641.18 4365
6641.95 4313
6642.72 4304
6643.49 4233
6644.26 4097
6645.02 3895
6645.79 3824
6646.56 3639
6647.33 3441
6648.10 3293
6648.87 3219
6649.64 3157
6650.41 3095
6651.17 3022
6651.94 3045
6652.71 3017
6653.48 3013
6654.25 3053
6655.02 2972
6655.79 2940
6656.56 2970
6657.33 2982
6658.10 2905
6658.87 2878
6659.64 2905
6660.41 2838
6661.17 2806
6661.94 2824
6662.71 2849
6663.48 2911
6664.25 2870
6665.02 2896
6665.79 2895
6666.56 2835
6667.33 2867
6668.10 2894
6668.87 2985
6669.64 2982
6670.41 3047
6671.18 3111
6671.95 3143
6672.72 3073
6673.49 3052
6674.26 3056
6675.03 3011
6675.80 3006
6676.58 2985
6677.35 3001
6678.12 2979
6678.89 3011
6679.66 3035
6680.43 3097
6681.20 3066
6681.97 3087
6682.74 3183
6683.51 3193
6684.28 3281
6685.05 3351
6685.82 3400
6686.59 3340
6687.37 3379
6688.14 3389
6688.91 3250
6689.68 3152
6690.45 3038
6691.22 2959
6691.99 2845
6692.76 2843
6693.54 2781
6694.31 2799
6695.08 2713
6695.85 2723
6696.62 2729
6697.39 2719
6698.17 2648
6698.94 2623
6699.71 2658
6700.48 2689
6701.25 2633
6702.02 2635
6702.80 2668
6703.57 2596
6704.34 2563
6705.11 2545
6705.88 2531
6706.66 2524
6707.43 2529
6708.20 2464
6708.97 2419
6709.75 2408
6710.52 2415
6711.29 2375
6712.06 2412
6712.84 2366
6713.61 2332
6714.38 2313
6715.15 2320
6715.93 2358
6716.70 2320
6717.47 2281
6718.24 2280
6719.02 2257
6719.79 2291
6720.56 2285
6721.34 2258
6722.11 2304
6722.88 2270
6723.66 2283
6724.43 2262
6725.20 2186
6725.98 2262
6726.75 2279
6727.52 2250
6728.30 2189
6729.07 2204
6729.84 2250
6730.62 2247
6731.39 2243
6732.16 2236
6732.94 2283
6733.71 2256
6734.48 2255
6735.26 2313
6736.03 2286
6736.81 2338
6737.58 2336
6738.35 2287
6739.13 2301
6739.90 2297
6740.68 2277
6741.45 2313
6742.22 2328
6743.00 2372
6743.77 2363
6744.55 2389
6745.32 2377
6746.10 2365
6746.87 2381
6747.65 2371
6748.42 2419
6749.19 2458
6749.97 2518
6750.74 2550
6751.52 2540
6752.29 2591
6753.07 2763
6753.84 2817
6754.62 2746
6755.39 2717
6756.17 2694
6756.94 2659
6757.72 2578
6758.49 2616
6759.27 2568
6760.04 2499
6760.82 2477
6761.59 2501
6762.37 2508
6763.15 2508
6763.92 2447
6764.70 2497
6765.47 2486
6766.25 2552
6767.02 2573
6767.80 2541
6768.57 2538
6769.35 2635
6770.13 2538
6770.90 2530
6771.68 2443
6772.45 2381
6773.23 2334
6774.01 2310
6774.78 2332
6775.56 2298
6776.33 2230
6777.11 2229
6777.89 2246
6778.66 2192
6779.44 2201
6780.22 2181
6780.99 2210
6781.77 2219
6782.55 2176
6783.32 2143
6784.10 2168
6784.88 2174
6785.65 2156
6786.43 2155
6787.21 2171
6787.98 2137
6788.76 2074
6789.54 2116
6790.31 2120
6791.09 2087
6791.87 2102
6792.64 2099
6793.42 2048
6794.20 2086
6794.98 2121
6795.75 2050
6796.53 1974
6797.31 2049
6798.09 2089
6798.86 2108
6799.64 2086
6800.42 2080
6801.20 2069
6801.97 2098
6802.75 2098
6803.53 2100
6804.31 2132
6805.08 2104
6805.86 2164
6806.64 2132
6807.42 2144
6808.20 2197
6808.97 2126
6809.75 2141
6810.53 2083
6811.31 2053
6812.09 2073
6812.87 2106
6813.64 2084
6814.42 2146
6815.20 2119
6815.98 2100
6816.76 2104
6817.54 2146
6818.31 2182
6819.09 2153
6819.87 2106
6820.65 2101
6821.43 2129
6822.21 2103
6822.99 2094
6823.77 2115
6824.54 2120
6825.32 2107
6826.10 2121
6826.88 2092
6827.66 2095
6828.44 2078
6829.22 2086
6830.00 2117
6830.78 2073
6831.56 2080
6832.34 2070
6833.12 2080
6833.90 2071
6834.67 2123
6835.45 2204
6836.23 2391
6837.01 2651
6837.79 2857
6838.57 2941
6839.35 3118
6840.13 3218
6840.91 3116
6841.69 3102
6842.47 2987
6843.25 2812
6844.03 2663
6844.81 2580
6845.59 2551
6846.37 2447
6847.15 2390
6847.93 2454
6848.71 2490
6849.49 2624
6850.27 2711
6851.05 2820
6851.84 2821
6852.62 2788
6853.40 2754
6854.18 2719
6854.96 2647
6855.74 2631
6856.52 2519
6857.30 2416
6858.08 2375
6858.86 2330
6859.64 2313
6860.42 2218
6861.20 2290
6861.99 2272
6862.77 2249
6863.55 2278
6864.33 2281
6865.11 2298
6865.89 2362
6866.67 2328
6867.45 2342
6868.24 2344
6869.02 2402
6869.80 2384
6870.58 2369
6871.36 2357
6872.14 2398
6872.93 2414
6873.71 2434
6874.49 2467
6875.27 2444
6876.05 2538
6876.83 2537
6877.62 2589
6878.40 2615
6879.18 2678
6879.96 2815
6880.74 3058
6881.53 3368
6882.31 3597
6883.09 3751
6883.87 3842
6884.66 3775
6885.44 3721
6886.22 3704
6887.00 3704
6887.79 3729
6888.57 3777
6889.35 3787
6890.13 3830
6890.92 3801
6891.70 3706
6892.48 3527
6893.27 3408
6894.05 3356
6894.83 3216
6895.61 2993
6896.40 3006
6897.18 2991
6897.96 2916
6898.75 2825
6899.53 2821
6900.31 2837
6901.10 2815
6901.88 2835
6902.66 2792
6903.45 2850
6904.23 2796
6905.01 2739
6905.80 2714
6906.58 2654
6907.36 2663
6908.15 2623
6908.93 2632
6909.72 2667
6910.50 2610
6911.28 2620
6912.07 2561
6912.85 2566
6913.64 2578
6914.42 2527
6915.20 2517
6915.99 2501
6916.77 2539
6917.56 2506
6918.34 2523
6919.12 2529
6919.91 2497
6920.69 2489
6921.48 2536
6922.26 2555
6923.05 2540
6923.83 2506
6924.62 2528
6925.40 2485
6926.19 2568
6926.97 2557
6927.75 2583
6928.54 2592
6929.32 2576
6930.11 2559
6930.89 2570
6931.68 2593
6932.46 2581
6933.25 2592
6934.04 2642
6934.82 2631
6935.61 2659
6936.39 2689
6937.18 2719
6937.96 2814
6938.75 2882
6939.53 2958
6940.32 3120
6941.10 3268
6941.89 3396
6942.67 3525
6943.46 3590
6944.25 3640
6945.03 3621
6945.82 3666
6946.60 3649
6947.39 3716
6948.18 3736
6948.96 3717
6949.75 3764
6950.53 3748
6951.32 3730
6952.11 3626
6952.89 3581
6953.68 3529
6954.47 3462
6955.25 3443
6956.04 3430
6956.82 3410
6957.61 3407
6958.40 3454
6959.18 3401
6959.97 3429
6960.76 3382
6961.54 3435
6962.33 3455
6963.12 3461
6963.90 3552
6964.69 3673
6965.48 3722
6966.27 3801
6967.05 3952
6967.84 4131
6968.63 4282
6969.41 4357
6970.20 4498
6970.99 4578
6971.78 4611
6972.56 4560
6973.35 4586
6974.14 4571
6974.93 4545
6975.71 4576
6976.50 4498
6977.29 4583
6978.08 4589
6978.86 4731
6979.65 5036
6980.44 5358
6981.23 5903
6982.01 6829
6982.80 8129
6983.59 9804
6984.38 11765
6985.17 13725
6985.95 15133
6986.74 15928
6987.53 16114
6988.32 15523
6989.11 14518
6989.90 13093
6990.68 11603
6991.47 10204
6992.26 8758
6993.05 7678
6993.84 6668
6994.63 5882
6995.42 5260
6996.20 4705
6996.99 4400
6997.78 4156
6998.57 3986
6999.36 3739
7000.15 3669
7000.94 3614
7001.73 3548
7002.52 3485
7003.30 3466
7004.09 3257
7004.88 3145
7005.67 3110
7006.46 2920
7007.25 2834
7008.04 2692
7008.83 2696
7009.62 2733
7010.41 2748
7011.20 2779
7011.99 2867
7012.78 2897
7013.57 3005
7014.36 3053
7015.15 3106
7015.94 3067
7016.73 2961
7017.52 2894
7018.31 2897
7019.10 2825
7019.89 2747
7020.68 2772
7021.47 2734
7022.26 2687
7023.05 2734
7023.84 2793
7024.63 2831
7025.42 2864
7026.21 2906
7027.00 2883
7027.79 2826
7028.58 2821
7029.37 2799
7030.16 2772
7030.95 2744
7031.74 2726
7032.53 2768
7033.32 2729
7034.11 2717
7034.90 2726
7035.70 2832
7036.49 2886
7037.28 2911
7038.07 2942
7038.86 2974
7039.65 3017
7040.44 3013
7041.23 2993
7042.02 2999
7042.82 3001
7043.61 3035
7044.40 3064
7045.19 3115
7045.98 3102
7046.77 3162
7047.56 3251
7048.36 3285
7049.15 3378
7049.94 3544
7050.73 3626
7051.52 3694
7052.31 3740
7053.11 3655
7053.90 3521
7054.69 3393
7055.48 3357
7056.27 3198
7057.07 3114
7057.86 3011
7058.65 3027
7059.44 3034
7060.24 3019
7061.03 2944
7061.82 2951
7062.61 2876
7063.40 2832
7064.20 2804
7064.99 2778
7065.78 2713
7066.58 2668
7067.37 2629
7068.16 2570
7068.95 2565
7069.75 2552
7070.54 2527
7071.33 2506
7072.13 2423
7072.92 2334
7073.71 2394
7074.50 2381
7075.30 2265
7076.09 2214
7076.88 2194
7077.68 2248
7078.47 2215
7079.26 2125
7080.06 2157
7080.85 2137
7081.64 2158
7082.44 2148
7083.23 2104
7084.02 2041
7084.82 2084
7085.61 2110
7086.41 2114
7087.20 2066
7087.99 2023
7088.79 1988
7089.58 2022
7090.38 2030
7091.17 1985
7091.96 1966
7092.76 1959
7093.55 1934
7094.35 1907
7095.14 1864
7095.93 1875
7096.73 1857
7097.52 1860
7098.32 1861
7099.11 1782
7099.91 1806
7100.70 1819
7101.50 1836
7102.29 1783
7103.09 1784
7103.88 1793
7104.67 1808
7105.47 1771
7106.26 1746
7107.06 1711
7107.85 1752
7108.65 1749
7109.44 1760
7110.24 1725
7111.03 1681
7111.83 1741
7112.62 1771
7113.42 1735
7114.22 1693
7115.01 1697
7115.81 1724
7116.60 1697
7117.40 1691
7118.19 1659
7118.99 1647
7119.78 1672
7120.58 1676
7121.38 1680
7122.17 1647
7122.97 1649
7123.76 1690
7124.56 1662
7125.35 1676
7126.15 1668
7126.95 1680
7127.74 1678
7128.54 1647
7129.34 1679
7130.13 1738
7130.93 1745
7131.72 1697
7132.52 1693
7133.32 1706
7134.11 1674
7134.91 1629
7135.71 1626
7136.50 1622
7137.30 1617
7138.10 1589
7138.89 1586
7139.69 1597
7140.49 1558
7141.28 1588
7142.08 1540
7142.88 1522
7143.67 1506
7144.47 1520
7145.27 1519
7146.06 1508
7146.86 1478
7147.66 1469
7148.46 1453
7149.25 1479
7150.05 1469
7150.85 1494
7151.65 1441
7152.44 1391
7153.24 1429
7154.04 1450
7154.84 1428
7155.63 1420
7156.43 1454
7157.23 1468
7158.03 1476
7158.82 1433
7159.62 1419
7160.42 1419
7161.22 1433
7162.02 1382
7162.81 1395
7163.61 1433
7164.41 1379
7165.21 1375
7166.01 1403
7166.80 1381
7167.60 1370
7168.40 1417
7169.20 1362
7170.00 1318
7170.80 1340
7171.60 1370
7172.39 1349
7173.19 1367
7173.99 1334
7174.79 1315
7175.59 1279
7176.39 1314
7177.19 1288
7177.99 1355
7178.78 1328
7179.58 1337
7180.38 1354
7181.18 1349
7181.98 1356
7182.78 1343
7183.58 1354
7184.38 1359
7185.18 1367
7185.98 1345
7186.78 1339
7187.58 1335
7188.37 1300
7189.17 1276
7189.97 1320
7190.77 1303
7191.57 1342
7192.37 1375
7193.17 1386
7193.97 1332
7194.77 1289
7195.57 1304
7196.37 1310
7197.17 1294
7197.97 1248
7198.77 1269
7199.57 1263
7200.37 1263
7201.17 1268
7201.97 1295
7202.77 1289
7203.57 1292
7204.37 1310
7205.17 1257
7205.97 1274
7206.77 1256
7207.57 1281
7208.38 1237
7209.18 1245
7209.98 1255
7210.78 1267
7211.58 1277
7212.38 1289
7213.18 1273
7213.98 1268
7214.78 1237
7215.58 1268
7216.38 1227
7217.18 1252
7217.99 1254
7218.79 1259
7219.59 1266
7220.39 1245
7221.19 1215
7221.99 1257
7222.79 1253
7223.59 1267
7224.40 1238
7225.20 1223
7226.00 1258
7226.80 1254
7227.60 1230
7228.40 1227
7229.21 1228
7230.01 1231
7230.81 1243
7231.61 1234
7232.41 1209
7233.22 1218
7234.02 1224
7234.82 1269
7235.62 1274
7236.42 1315
7237.23 1322
7238.03 1296
7238.83 1250
7239.63 1229
7240.43 1217
7241.24 1210
7242.04 1185
7242.84 1219
7243.64 1216
7244.45 1200
7245.25 1203
7246.05 1205
7246.86 1210
7247.66 1177
7248.46 1207
7249.26 1217
7250.07 1222
7250.87 1194
7251.67 1175
7252.48 1162
7253.28 1195
7254.08 1182
7254.88 1197
7255.69 1231
7256.49 1224
7257.29 1223
7258.10 1211
7258.90 1207
7259.70 1232
7260.51 1183
7261.31 1189
7262.12 1192
7262.92 1163
7263.72 1205
7264.53 1201
7265.33 1210
7266.13 1185
7266.94 1206
7267.74 1247
7268.55 1211
7269.35 1176
7270.15 1204
7270.96 1209
7271.76 1205
7272.57 1196
7273.37 1193
7274.17 1219
7274.98 1211
7275.78 1257
7276.59 1247
7277.39 1238
7278.20 1245
7279.00 1251
7279.80 1272
7280.61 1278
7281.41 1246
7282.22 1313
7283.02 1316
7283.83 1295
7284.63 1368
7285.44 1381
7286.24 1392
7287.05 1377
7287.85 1386
7288.66 1313
7289.46 1318
7290.27 1315
7291.07 1335
7291.88 1364
7292.68 1342
7293.49 1315
7294.29 1319
7295.10 1344
7295.90 1418
7296.71 1391
7297.52 1382
7298.32 1453
7299.13 1454
7299.93 1454
7300.74 1530
7301.54 1486
7302.35 1468
7303.16 1517
7303.96 1542
7304.77 1501
7305.57 1511
7306.38 1517
7307.19 1519
7307.99 1541
7308.80 1608
7309.60 1621
7310.41 1734
7311.22 1705
7312.02 1746
7312.83 1798
7313.64 1809
7314.44 1809
7315.25 1883
7316.05 1940
7316.86 2073
7317.67 2269
7318.47 2544
7319.28 2780
7320.09 2962
7320.89 3012
7321.70 2915
7322.51 2745
7323.32 2547
7324.12 2417
7324.93 2216
7325.74 2205
7326.54 2095
7327.35 2012
7328.16 1982
7328.97 1936
7329.77 1908
7330.58 1882
7331.39 1849
7332.19 1864
7333.00 1889
7333.81 1926
7334.62 1899
7335.42 1881
7336.23 1850
7337.04 1862
7337.85 1816
7338.66 1791
7339.46 1762
7340.27 1702
7341.08 1709
7341.89 1654
7342.70 1669
7343.50 1688
7344.31 1631
7345.12 1643
7345.93 1590
7346.74 1633
7347.54 1592
7348.35 1597
7349.16 1575
7349.97 1572
7350.78 1552
7351.59 1560
7352.39 1553
7353.20 1505
7354.01 1501
7354.82 1519
7355.63 1457
7356.44 1493
7357.25 1535
7358.06 1545
7358.86 1550
7359.67 1556
7360.48 1590
7361.29 1573
7362.10 1616
7362.91 1652
7363.72 1645
7364.53 1575
7365.34 1575
7366.15 1552
7366.96 1535
7367.77 1523
7368.57 1483
7369.38 1449
7370.19 1457
7371.00 1391
7371.81 1409
7372.62 1434
7373.43 1411
7374.24 1428
7375.05 1335
7375.86 1351
7376.67 1361
7377.48 1358
7378.29 1350
7379.10 1386
7379.91 1405
7380.72 1441
7381.53 1446
7382.34 1437
7383.15 1480
7383.96 1426
7384.77 1445
7385.58 1430
7386.39 1396
7387.20 1381
7388.01 1358
7388.83 1343
7389.64 1331
7390.45 1339
7391.26 1288
7392.07 1285
7392.88 1273
7393.69 1289
7394.50 1290
7395.31 1281
7396.12 1257
7396.93 1264
7397.74 1267
7398.56 1301
7399.37 1254
7400.18 1303
7400.99 1307
7401.80 1297
7402.61 1339
7403.42 1320
7404.23 1286
7405.05 1275
7405.86 1246
7406.67 1264
7407.48 1263
7408.29 1222
7409.10 1231
7409.91 1247
7410.73 1255
7411.54 1222
7412.35 1218
7413.16 1200
7413.97 1194
7414.79 1151
7415.60 1150
7416.41 1153
7417.22 1135
7418.03 1146
7418.85 1133
7419.66 1132
7420.47 1125
7421.28 1161
7422.10 1091
7422.91 1153
7423.72 1110
7424.53 1154
7425.35 1135
7426.16 1141
7426.97 1122
7427.78 1140
7428.60 1149
7429.41 1148
7430.22 1103
7431.03 1098
7431.85 1103
7432.66 1086
7433.47 1084
7434.29 1088
7435.10 1072
7435.91 1055
7436.73 1080
7437.54 1089
7438.35 1071
7439.17 1089
7439.98 1070
7440.79 1062
7441.61 1088
7442.42 1057
7443.23 1084
7444.05 1089
7444.86 1088
7445.67 1087
7446.49 1047
7447.30 1053
7448.11 1057
7448.93 1022
7449.74 1034
7450.56 1077
7451.37 1025
7452.18 1071
7453.00 1065
7453.81 1057
7454.63 1036
7455.44 1034
7456.26 1073
7457.07 1115
7457.88 1057
7458.70 1061
7459.51 1059
7460.33 1047
7461.14 1068
7461.96 1023
7462.77 1068
7463.59 1102
7464.40 1080
7465.21 1045
7466.03 1048
7466.84 1123
7467.66 1113
7468.47 1115
7469.29 1119
7470.10 1131
7470.92 1165
7471.73 1139
7472.55 1096
7473.36 1077
7474.18 1165
7474.99 1218
7475.81 1234
7476.63 1153
7477.44 1113
7478.26 1129
7479.07 1131
7479.89 1148
7480.70 1163
7481.52 1135
7482.33 1140
7483.15 1163
7483.97 1143
7484.78 1103
7485.60 1127
7486.41 1151
7487.23 1134
7488.05 1125
7488.86 1096
7489.68 1146
7490.49 1146
7491.31 1123
7492.13 1090
7492.94 1091
7493.76 1114
7494.57 1112
7495.39 1139
7496.21 1082
7497.02 1089
7497.84 1089
7498.66 1113
7499.47 1138
7500.29 1088
7501.11 1136
7501.92 1116
7502.74 1117
7503.56 1077
7504.37 1084
7505.19 1133
7506.01 1154
7506.82 1156
7507.64 1101
7508.46 1077
7509.28 1093
7510.09 1084
7510.91 1084
7511.73 1084
7512.55 1103
7513.36 1129
7514.18 1118
7515.00 1094
7515.81 1054
7516.63 1081
7517.45 1110
7518.27 1080
7519.09 1045
7519.90 1073
7520.72 1090
7521.54 1084
7522.36 1074
7523.17 1091
7523.99 1051
7524.81 1021
7525.63 1055
7526.45 1078
7527.26 1080
7528.08 1065
7528.90 1082
7529.72 1105
7530.54 1080
7531.36 1069
7532.17 1041
7532.99 1053
7533.81 1044
7534.63 1038
7535.45 1102
7536.27 1060
7537.09 1057
7537.90 1073
7538.72 1070
7539.54 1045
7540.36 1079
7541.18 1063
7542.00 1058
7542.82 1028
7543.64 1071
7544.45 1073
7545.27 1081
7546.09 1054
7546.91 1078
7547.73 1089
7548.55 1062
7549.37 1052
7550.19 1077
7551.01 1093
7551.83 1044
7552.65 1049
7553.47 1091
7554.29 1082
7555.11 1066
7555.93 1025
7556.75 1086
7557.57 1092
7558.39 1064
7559.21 1070
7560.03 1107
7560.85 1113
7561.67 1079
7562.49 1116
7563.31 1127
7564.13 1149
7564.95 1153
7565.77 1132
7566.59 1101
7567.41 1128
7568.23 1076
7569.05 1128
7569.87 1153
7570.69 1114
7571.51 1135
7572.33 1173
7573.15 1137
7573.97 1198
7574.79 1187
7575.61 1177
7576.43 1182
7577.25 1176
7578.07 1184
7578.89 1181
7579.72 1127
7580.54 1182
7581.36 1247
7582.18 1175
7583.00 1163
7583.82 1178
7584.64 1228
7585.46 1220
7586.29 1263
7587.11 1255
7587.93 1248
7588.75 1272
7589.57 1281
7590.39 1273
7591.21 1294
7592.04 1326
7592.86 1321
7593.68 1324
7594.50 1322
7595.32 1318
7596.14 1392
7596.97 1369
7597.79 1357
7598.61 1434
7599.43 1451
7600.25 1430
7601.08 1434
7601.90 1455
7602.72 1478
7603.54 1496
7604.37 1486
7605.19 1543
7606.01 1540
7606.83 1569
7607.65 1519
7608.48 1563
7609.30 1553
7610.12 1492
7610.95 1509
7611.77 1549
7612.59 1535
7613.41 1565
7614.24 1544
7615.06 1604
7615.88 1635
7616.71 1711
7617.53 1777
7618.35 1844
7619.17 1874
7620.00 1902
7620.82 1887
7621.64 1862
7622.47 1808
7623.29 1819
7624.11 1848
7624.94 1819
7625.76 1812
7626.58 1833
7627.41 1855
7628.23 1852
7629.05 1795
7629.88 1829
7630.70 1819
7631.53 1787
7632.35 1819
7633.17 1810
7634.00 1795
7634.82 1742
7635.65 1740
7636.47 1737
7637.29 1654
7638.12 1630
7638.94 1564
7639.77 1598
7640.59 1571
7641.41 1500
7642.24 1512
7643.06 1538
7643.89 1572
7644.71 1605
7645.54 1620
7646.36 1656
7647.19 1652
7648.01 1605
7648.84 1594
7649.66 1561
7650.48 1521
7651.31 1534
7652.13 1513
7652.96 1441
7653.78 1420
7654.61 1409
7655.43 1389
7656.26 1356
7657.08 1340
7657.91 1308
7658.74 1337
7659.56 1319
7660.39 1323
7661.21 1320
7662.04 1336
7662.86 1344
7663.69 1347
7664.51 1324
7665.34 1288
7666.16 1317
7666.99 1342
7667.82 1321
7668.64 1303
7669.47 1247
7670.29 1323
7671.12 1281
7671.94 1269
7672.77 1279
7673.60 1288
7674.42 1240
7675.25 1248
7676.08 1253
7676.90 1275
7677.73 1262
7678.55 1256
7679.38 1342
7680.21 1293
7681.03 1269
7681.86 1325
7682.69 1350
7683.51 1381
7684.34 1392
7685.17 1468
7685.99 1461
7686.82 1450
7687.65 1427
7688.47 1412
7689.30 1397
7690.13 1384
7690.95 1348
7691.78 1372
7692.61 1350
7693.44 1318
7694.26 1323
7695.09 1330
7695.92 1349
7696.74 1351
7697.57 1345
7698.40 1385
7699.23 1406
7700.05 1367
7700.88 1355
7701.71 1371
7702.54 1357
7703.36 1331
7704.19 1321
7705.02 1235
7705.85 1268
7706.67 1236
7707.50 1217
7708.33 1244
7709.16 1227
7709.99 1208
7710.81 1271
7711.64 1224
7712.47 1184
7713.30 1174
7714.13 1215
7714.96 1162
7715.78 1169
7716.61 1191
7717.44 1187
7718.27 1194
7719.10 1167
7719.93 1145
7720.75 1090
7721.58 1114
7722.41 1136
7723.24 1132
7724.07 1134
7724.90 1122
7725.73 1117
7726.56 1112
7727.38 1144
7728.21 1150
7729.04 1152
7729.87 1121
7730.70 1143
7731.53 1104
7732.36 1097
7733.19 1071
7734.02 1122
7734.85 1120
7735.68 1091
7736.51 1015
7737.34 1073
7738.16 1047
7738.99 1041
7739.82 1029
7740.65 1017
7741.48 1042
7742.31 1050
7743.14 1005
7743.97 1022
7744.80 993
7745.63 1025
7746.46 1058
7747.29 1040
7748.12 1033
7748.95 1029
7749.78 1038
7750.61 991
7751.44 1021
7752.27 1019
7753.10 1028
7753.93 1027
7754.76 1024
7755.59 988
7756.43 989
7757.26 1028
7758.09 1019
7758.92 1053
7759.75 1006
7760.58 1044
7761.41 1027
7762.24 1027
7763.07 1036
7763.90 1054
7764.73 1015
7765.56 1060
7766.39 1045
7767.23 1022
7768.06 1042
7768.89 1032
7769.72 1057
7770.55 1055
7771.38 1072
7772.21 1053
7773.04 1076
7773.88 1040
7774.71 1022
7775.54 1052
7776.37 1087
7777.20 1067
7778.03 1034
7778.87 1015
7779.70 1025
7780.53 1044
7781.36 1053
7782.19 1039
7783.02 1013
7783.86 1053
7784.69 1035
7785.52 1055
7786.35 1054
7787.18 1057
7788.02 1060
7788.85 1076
7789.68 1105
7790.51 1060
7791.35 1078
7792.18 1071
7793.01 1101
7793.84 1063
7794.68 1075
7795.51 1107
7796.34 1110
7797.17 1086
7798.01 1090
7798.84 1098
7799.67 1117
7800.50 1153
7801.34 1150
7802.17 1139
7803.00 1129
7803.84 1220
7804.67 1221
7805.50 1190
7806.34 1167
7807.17 1166
7808.00 1195
7808.84 1222
7809.67 1205
7810.50 1251
7811.34 1258
7812.17 1300
7813.00 1297
7813.84 1325
7814.67 1345
7815.50 1348
7816.34 1395
7817.17 1336
7818.00 1348
7818.84 1342
7819.67 1419
7820.51 1447
7821.34 1463
7822.17 1468
7823.01 1485
7823.84 1525
7824.68 1537
7825.51 1504
7826.34 1493
7827.18 1479
7828.01 1441
7828.85 1459
7829.68 1431
7830.52 1439
7831.35 1408
7832.19 1406
7833.02 1393
7833.85 1412
7834.69 1410
7835.52 1494
7836.36 1493
7837.19 1485
7838.03 1491
7838.86 1421
7839.70 1411
7840.53 1402
7841.37 1353
7842.20 1318
7843.04 1296
7843.87 1305
7844.71 1321
7845.54 1306
7846.38 1266
7847.22 1261
7848.05 1274
7848.89 1241
7849.72 1247
7850.56 1266
7851.39 1255
7852.23 1230
7853.06 1187
7853.90 1220
7854.74 1227
7855.57 1246
7856.41 1220
7857.24 1238
7858.08 1268
7858.91 1246
7859.75 1197
7860.59 1251
7861.42 1265
7862.26 1251
7863.09 1238
7863.93 1196
7864.77 1236
7865.60 1240
7866.44 1259
7867.28 1266
7868.11 1246
7868.95 1248
7869.79 1259
7870.62 1303
7871.46 1309
7872.30 1290
7873.13 1331
7873.97 1328
7874.81 1354
7875.64 1330
7876.48 1399
7877.32 1423
7878.15 1438
7878.99 1450
7879.83 1550
7880.67 1512
7881.50 1495
7882.34 1467
7883.18 1451
7884.01 1489
7884.85 1433
7885.69 1419
7886.53 1405
7887.36 1345
7888.20 1423
7889.04 1350
7889.88 1362
7890.71 1396
7891.55 1424
7892.39 1462
7893.23 1441
7894.07 1387
7894.90 1400
7895.74 1402
7896.58 1387
7897.42 1369
7898.25 1313
7899.09 1293
7899.93 1287
7900.77 1278
7901.61 1271
7902.45 1235
7903.28 1295
7904.12 1228
7904.96 1250
7905.80 1250
7906.64 1203
7907.48 1221
7908.32 1242
7909.15 1234
7909.99 1205
7910.83 1221
7911.67 1293
7912.51 1278
7913.35 1239
7914.19 1263
7915.03 1261
7915.86 1283
7916.70 1249
7917.54 1263
7918.38 1288
7919.22 1271
7920.06 1252
7920.90 1213
7921.74 1214
7922.58 1156
7923.42 1180
7924.26 1166
7925.10 1180
7925.94 1142
7926.78 1160
7927.61 1151
7928.45 1140
7929.29 1137
7930.13 1159
7930.97 1117
7931.81 1101
7932.65 1148
7933.49 1131
7934.33 1118
7935.17 1085
7936.01 1162
7936.85 1154
7937.69 1122
7938.53 1107
7939.37 1108
7940.21 1140
7941.05 1135
7941.90 1154
7942.74 1152
7943.58 1131
7944.42 1107
7945.26 1180
7946.10 1149
7946.94 1150
7947.78 1180
7948.62 1162
7949.46 1164
7950.30 1205
7951.14 1172
7951.98 1202
7952.82 1228
7953.66 1240
7954.51 1208
7955.35 1308
7956.19 1350
7957.03 1356
7957.87 1327
7958.71 1368
7959.55 1369
7960.39 1315
7961.24 1334
7962.08 1253
7962.92 1275
7963.76 1352
7964.60 1387
7965.44 1400
7966.29 1418
7967.13 1424
7967.97 1488
7968.81 1539
7969.65 1514
7970.49 1488
7971.34 1437
7972.18 1381
7973.02 1378
7973.86 1353
7974.70 1307
7975.55 1308
7976.39 1279
7977.23 1276
7978.07 1239
7978.92 1201
7979.76 1186
7980.60 1234
7981.44 1212
7982.29 1157
7983.13 1194
7983.97 1187
7984.81 1186
7985.66 1151
7986.50 1142
7987.34 1136
7988.18 1140
7989.03 1144
7989.87 1094
7990.71 1097
7991.56 1079
7992.40 1081
7993.24 1090
7994.08 1058
7994.93 998
7995.77 1043
7996.61 1041
7997.46 1016
7998.30 979
7999.14 961
7999.99 1019
8000.83 985
8001.68 996
8002.52 986
8003.36 959
8004.21 982
8005.05 936
8005.89 997
8006.74 942
8007.58 944
8008.43 932
8009.27 945
8010.11 960
8010.96 902
8011.80 913
8012.65 968
8013.49 937
8014.33 910
8015.18 891
8016.02 892
8016.87 929
8017.71 882
8018.56 856
8019.40 864
8020.24 898
8021.09 916
8021.93 919
8022.78 890
8023.62 834
8024.47 866
8025.31 918
8026.16 899
8027.00 910
8027.85 885
8028.69 901
8029.54 927
8030.38 912
8031.23 936
8032.07 898
8032.92 896
8033.76 914
8034.61 946
8035.45 872
8036.30 898
8037.14 927
8037.99 908
8038.83 921
8039.68 925
8040.53 921
8041.37 920
8042.22 923
8043.06 897
8043.91 908
8044.75 911
8045.60 906
8046.45 875
8047.29 869
8048.14 910
8048.98 893
8049.83 887
8050.68 881
8051.52 837
8052.37 845
8053.21 874
8054.06 861
8054.91 850
8055.75 833
8056.60 856
8057.45 851
8058.29 862
8059.14 827
8059.99 842
8060.83 840
8061.68 841
8062.53 853
8063.37 852
8064.22 827
8065.07 841
8065.91 852
8066.76 806
8067.61 776
8068.45 824
8069.30 807
8070.15 789
8071.00 793
8071.84 845
8072.69 862
8073.54 806
8074.39 804
8075.23 822
8076.08 821
8076.93 764
8077.78 802
8078.62 829
8079.47 794
8080.32 801
8081.17 803
8082.01 816
8082.86 804
8083.71 815
8084.56 785
8085.41 755
8086.25 781
8087.10 779
8087.95 804
8088.80 812
8089.65 782
8090.49 787
8091.34 790
8092.19 789
8093.04 814
8093.89 788
8094.74 800
8095.58 819
8096.43 810
8097.28 820
8098.13 831
8098.98 811
8099.83 829
8100.68 854
8101.52 842
8102.37 821
8103.22 806
8104.07 787
8104.92 825
8105.77 824
8106.62 833
8107.47 828
8108.32 835
8109.17 819
8110.01 795
8110.86 776
8111.71 778
8112.56 812
8113.41 810
8114.26 821
8115.11 772
8115.96 773
8116.81 770
8117.66 791
8118.51 813
8119.36 818
8120.21 827
8121.06 797
8121.91 803
8122.76 810
8123.61 831
8124.46 809
8125.31 818
8126.16 809
8127.01 830
8127.86 822
8128.71 833
8129.56 843
8130.41 809
8131.26 856
8132.11 869
8132.96 861
8133.81 864
8134.66 862
8135.51 871
8136.36 869
8137.21 801
8138.06 826
8138.92 824
8139.77 844
8140.62 831
8141.47 823
8142.32 834
8143.17 851
8144.02 822
8144.87 814
8145.72 805
8146.57 834
8147.42 819
8148.28 867
8149.13 853
8149.98 780
8150.83 794
8151.68 841
8152.53 843
8153.38 828
8154.24 838
8155.09 867
8155.94 866
8156.79 887
8157.64 871
8158.49 868
8159.35 856
8160.20 833
8161.05 801
8161.90 796
8162.75 797
8163.61 815
8164.46 783
8165.31 787
8166.16 799
8167.01 801
8167.87 825
8168.72 817
8169.57 765
8170.42 808
8171.28 789
8172.13 779
8172.98 761
8173.83 795
8174.69 782
8175.54 768
8176.39 797
8177.24 778
8178.10 743
8178.95 778
8179.80 758
8180.66 783
8181.51 793
8182.36 761
8183.22 781
8184.07 777
8184.92 781
8185.77 754
8186.63 763
8187.48 758
8188.33 785
8189.19 786
8190.04 739
8190.89 775
8191.75 781
8192.60 802
8193.46 817
8194.31 792
8195.16 757
8196.02 776
8196.87 779
8197.72 770
8198.58 729
8199.43 757
8200.29 751
8201.14 754
8201.99 810
8202.85 777
8203.70 786
8204.56 769
8205.41 773
8206.26 779
8207.12 785
8207.97 746
8208.83 774
8209.68 774
8210.54 782
8211.39 745
8212.25 766
8213.10 788
8213.95 796
8214.81 736
8215.66 739
8216.52 761
8217.37 752
8218.23 783
8219.08 778
8219.94 764
8220.79 768
8221.65 829
8222.50 843
8223.36 800
8224.21 789
8225.07 831
8225.92 769
8226.78 786
8227.64 769
8228.49 765
8229.35 791
8230.20 803
8231.06 801
8231.91 824
8232.77 794
8233.62 775
8234.48 788
8235.34 796
8236.19 772
8237.05 743
8237.90 763
8238.76 804
8239.62 774
8240.47 746
8241.33 775
8242.18 768
8243.04 721
8243.90 753
8244.75 787
8245.61 828
8246.46 759
8247.32 774
8248.18 767
8249.03 786
8249.89 747
8250.75 817
8251.60 804
8252.46 772
8253.32 789
8254.17 801
8255.03 822
8255.89 831
8256.74 811
8257.60 821
8258.46 827
8259.32 806
8260.17 841
8261.03 819
8261.89 846
8262.74 804
8263.60 824
8264.46 824
8265.32 841
8266.17 872
8267.03 857
8267.89 864
8268.75 854
8269.60 875
8270.46 885
8271.32 905
8272.18 874
8273.03 889
8273.89 917
8274.75 927
8275.61 930
8276.47 923
8277.32 953
8278.18 1002
8279.04 1005
8279.90 1009
8280.76 1057
8281.61 1017
8282.47 1047
8283.33 1085
8284.19 1075
8285.05 1013
8285.91 1033
8286.76 1056
8287.62 1026
8288.48 1014
8289.34 1085
8290.20 1083
8291.06 1072
8291.92 1127
8292.77 1197
8293.63 1199
8294.49 1206
8295.35 1195
8296.21 1171
8297.07 1119
8297.93 1119
8298.79 1099
8299.65 1085
8300.51 1067
8301.36 997
8302.22 1051
8303.08 1044
8303.94 1002
8304.80 972
8305.66 976
8306.52 951
8307.38 957
8308.24 946
8309.10 964
8309.96 952
8310.82 914
8311.68 950
8312.54 921
8313.40 939
8314.26 904
8315.12 906
8315.98 896
8316.84 847
8317.70 871
8318.56 871
8319.42 868
8320.28 829
8321.14 852
8322.00 839
8322.86 860
8323.72 830
8324.58 857
8325.44 803
8326.30 853
8327.16 839
8328.02 843
8328.88 791
8329.74 816
8330.60 814
8331.46 834
8332.33 835
8333.19 819
8334.05 771
8334.91 845
8335.77 804
8336.63 785
8337.49 757
8338.35 764
8339.21 786
8340.07 806
8340.94 816
8341.80 833
8342.66 795
8343.52 823
8344.38 873
8345.24 827
8346.10 801
8346.97 797
8347.83 819
8348.69 851
8349.55 818
8350.41 853
8351.27 801
8352.14 829
8353.00 810
8353.86 796
8354.72 803
8355.58 819
8356.45 794
8357.31 808
8358.17 800
8359.03 804
8359.89 839
8360.76 809
8361.62 804
8362.48 768
8363.34 795
8364.21 791
8365.07 800
8365.93 812
8366.79 820
8367.66 823
8368.52 798
8369.38 804
8370.24 821
8371.11 772
8371.97 785
8372.83 755
8373.70 791
8374.56 785
8375.42 739
8376.29 819
8377.15 813
8378.01 797
8378.87 781
8379.74 805
8380.60 822
8381.46 816
8382.33 777
8383.19 791
8384.06 764
8384.92 783
8385.78 798
8386.65 825
8387.51 824
8388.37 799
8389.24 811
8390.10 841
8390.96 814
8391.83 775
8392.69 773
8393.56 748
8394.42 753
8395.28 764
8396.15 809
8397.01 801
8397.88 810
8398.74 840
8399.61 804
8400.47 801
8401.33 836
8402.20 830
8403.06 790
8403.93 805
8404.79 770
8405.66 779
8406.52 787
8407.39 772
8408.25 806
8409.12 810
8409.98 805
8410.85 793
8411.71 790
8412.57 768
8413.44 778
8414.30 763
8415.17 801
8416.04 801
8416.90 827
8417.77 782
8418.63 759
8419.50 799
8420.36 832
8421.23 818
8422.09 804
8422.96 801
8423.82 833
8424.69 831
8425.55 859
8426.42 826
8427.29 832
8428.15 885
8429.02 838
8429.88 904
8430.75 875
8431.61 919
8432.48 869
8433.35 845
8434.21 849
8435.08 908
8435.95 910
8436.81 885
8437.68 914
8438.54 912
8439.41 944
8440.28 966
8441.14 984
8442.01 985
8442.88 1007
8443.74 990
8444.61 1011
8445.48 997
8446.34 1005
8447.21 1034
8448.08 1040
8448.94 1045
8449.81 1038
8450.68 1024
8451.54 1027
8452.41 1028
8453.28 1016
8454.14 1066
8455.01 1038
8455.88 1089
8456.75 1059
8457.61 1066
8458.48 1040
8459.35 1067
8460.22 1061
8461.08 1082
8461.95 1048
8462.82 1046
8463.69 1049
8464.55 1035
8465.42 1019
8466.29 1031
8467.16 990
8468.02 976
8468.89 995
8469.76 1026
8470.63 1005
8471.50 975
8472.36 962
8473.23 964
8474.10 969
8474.97 984
8475.84 954
8476.70 949
8477.57 979
8478.44 994
8479.31 1001
8480.18 996
8481.05 1049
8481.91 1050
8482.78 1021
8483.65 1068
8484.52 998
8485.39 1044
8486.26 998
8487.13 1040
8488.00 985
8488.86 967
8489.73 942
8490.60 949
8491.47 950
8492.34 951
8493.21 963
8494.08 946
8494.95 931
8495.82 954
8496.69 954
8497.56 952
8498.43 958
8499.29 921
8500.16 937
8501.03 874
8501.90 912
8502.77 902
8503.64 939
8504.51 941
8505.38 940
8506.25 909
8507.12 920
8507.99 912
8508.86 914
8509.73 901
8510.60 918
8511.47 940
8512.34 899
8513.21 904
8514.08 920
8514.95 958
8515.82 904
8516.69 905
8517.56 912
8518.43 941
8519.30 982
8520.17 935
8521.04 965
8521.91 971
8522.79 977
8523.66 994
8524.53 1017
8525.40 989
8526.27 1019
8527.14 1032
8528.01 1019
8528.88 1020
8529.75 1025
8530.62 1042
8531.49 1040
8532.36 1008
8533.24 971
8534.11 974
8534.98 970
8535.85 987
8536.72 976
8537.59 992
8538.46 969
8539.34 990
8540.21 971
8541.08 957
8541.95 941
8542.82 959
8543.69 956
8544.56 961
8545.44 929
8546.31 963
8547.18 950
8548.05 957
8548.92 982
8549.80 982
8550.67 1025
8551.54 1030
8552.41 1071
8553.28 1084
8554.16 1103
8555.03 1073
8555.90 1125
8556.77 1151
8557.65 1086
8558.52 1120
8559.39 1100
8560.26 1090
8561.14 1041
8562.01 1031
8562.88 1056
8563.75 1035
8564.63 996
8565.50 1004
8566.37 1018
8567.24 1036
8568.12 1002
8568.99 1007
8569.86 985
8570.74 1031
8571.61 1028
8572.48 1021
8573.36 1045
8574.23 1029
8575.10 1015
8575.98 1014
8576.85 1023
8577.72 1008
8578.60 1045
8579.47 1050
8580.34 1089
8581.22 1039
8582.09 1076
8582.96 1108
8583.84 1068
8584.71 1094
8585.59 1101
8586.46 1102
8587.33 1067
8588.21 1100
8589.08 1097
8589.96 1113
8590.83 1118
8591.70 1141
8592.58 1125
8593.45 1119
8594.33 1145
8595.20 1172
8596.07 1171
8596.95 1152
8597.82 1147
8598.70 1173
8599.57 1180
8600.45 1191
8601.32 1201
8602.20 1217
8603.07 1238
8603.95 1215
8604.82 1254
8605.70 1244
8606.57 1221
8607.45 1244
8608.32 1285
8609.20 1284
8610.07 1311
8610.95 1304
8611.82 1344
8612.70 1338
8613.57 1354
8614.45 1390
8615.32 1420
8616.20 1425
8617.07 1406
8617.95 1463
8618.82 1471
8619.70 1494
8620.57 1524
8621.45 1559
8622.33 1550
8623.20 1562
8624.08 1600
8624.95 1601
8625.83 1604
8626.70 1642
8627.58 1676
8628.46 1671
8629.33 1654
8630.21 1671
8631.08 1735
8631.96 1730
8632.84 1728
8633.71 1728
8634.59 1769
8635.47 1813
8636.34 1793
8637.22 1804
8638.10 1861
8638.97 1866
8639.85 1876
8640.73 1900
8641.60 2019
8642.48 1990
8643.36 1991
8644.23 2035
8645.11 2101
8645.99 2116
8646.86 2148
8647.74 2171
8648.62 2174
8649.49 2187
8650.37 2232
8651.25 2310
8652.13 2325
8653.00 2328
8653.88 2359
8654.76 2351
8655.63 2363
8656.51 2424
8657.39 2514
8658.27 2595
8659.14 2765
8660.02 2878
8660.90 3026
8661.78 3213
8662.66 3376
8663.53 3573
8664.41 3762
8665.29 3862
8666.17 3933
8667.04 3939
8667.92 3957
8668.80 3971
8669.68 3915
8670.56 3919
8671.43 3847
8672.31 3812
8673.19 3881
8674.07 3892
8674.95 3798
8675.83 3757
8676.70 3612
8677.58 3511
8678.46 3301
8679.34 3213
8680.22 3093
8681.10 2999
8681.98 2932
8682.86 2799
8683.73 2764
8684.61 2700
8685.49 2618
8686.37 2688
8687.25 2728
8688.13 2769
8689.01 2904
8689.89 3038
8690.77 3161
8691.65 3283
8692.52 3454
8693.40 3549
8694.28 3529
8695.16 3480
8696.04 3399
8696.92 3389
8697.80 3330
8698.68 3220
8699.56 3148
8700.44 3069
8701.32 2970
8702.20 2882
8703.08 2912
8703.96 2861
8704.84 2680
8705.72 2626
8706.60 2558
8707.48 2498
8708.36 2400
8709.24 2294
8710.12 2240
8711.00 2148
8711.88 2075
8712.76 2062
8713.64 2019
8714.52 1957
8715.40 1944
8716.28 1895
8717.16 1863
8718.04 1833
8718.92 1824
8719.80 1895
8720.68 1901
8721.56 1852
8722.45 1900
8723.33 1884
8724.21 1889
8725.09 1912
8725.97 1922
8726.85 1873
8727.73 1838
8728.61 1903
8729.49 1907
8730.37 1884
8731.26 1891
8732.14 1930
8733.02 2003
8733.90 2036
8734.78 2008
8735.66 1974
8736.54 1977
8737.42 1918
8738.31 1971
8739.19 1966
8740.07 1975
8740.95 1988
8741.83 1999
8742.71 2024
8743.60 1989
8744.48 1980
8745.36 2017
8746.24 2029
8747.12 2052
8748.01 2024
8748.89 2059
8749.77 2098
8750.65 2112
8751.53 2074
8752.42 2194
8753.30 2245
8754.18 2264
8755.06 2346
8755.95 2397
8756.83 2439
8757.71 2452
8758.59 2488
8759.48 2527
8760.36 2496
8761.24 2433
8762.13 2395
8763.01 2457
8763.89 2347
8764.77 2330
8765.66 2290
8766.54 2293
8767.42 2272
8768.31 2242
8769.19 2232
8770.07 2291
8770.96 2302
8771.84 2309
8772.72 2318
8773.61 2281
8774.49 2280
8775.37 2259
8776.26 2207
8777.14 2166
8778.02 2177
8778.91 2174
8779.79 2179
8780.67 2134
8781.56 2120
8782.44 2146
8783.32 2156
8784.21 2190
8785.09 2216
8785.98 2306
8786.86 2295
8787.74 2292
8788.63 2329
8789.51 2302
8790.40 2278
8791.28 2217
8792.17 2240
8793.05 2182
8793.93 2113
8794.82 2048
8795.70 2062
8796.59 2032
8797.47 1988
8798.36 1968
8799.24 1924
8800.13 1919
8801.01 1898
8801.90 1941
8802.78 1922
8803.67 1877
8804.55 1916
8805.43 1935
8806.32 1908
8807.20 1880
8808.09 1833
8808.98 1863
8809.86 1880
8810.75 1810
8811.63 1821
8812.52 1853
8813.40 1847
8814.29 1873
8815.17 1885
8816.06 1867
8816.94 1885
8817.83 1900
8818.71 1882
8819.60 1877
8820.49 1837
8821.37 1852
8822.26 1830
8823.14 1800
8824.03 1723
8824.91 1665
8825.80 1668
8826.69 1646
8827.57 1664
8828.46 1663
8829.35 1676
8830.23 1611
8831.12 1669
8832.00 1558
8832.89 1565
8833.78 1557
8834.66 1541
8835.55 1507
8836.44 1477
8837.32 1481
8838.21 1478
8839.10 1470
8839.98 1457
8840.87 1440
8841.76 1415
8842.64 1438
8843.53 1423
8844.42 1415
8845.30 1410
8846.19 1451
8847.08 1459
8847.96 1404
8848.85 1398
8849.74 1380
8850.63 1348
8851.51 1343
8852.40 1313
8853.29 1327
8854.18 1337
8855.06 1335
8855.95 1332
8856.84 1271
8857.73 1275
8858.61 1288
8859.50 1272
8860.39 1233
8861.28 1230
8862.16 1256
8863.05 1222
8863.94 1208
8864.83 1200
8865.72 1181
8866.60 1185
8867.49 1166
8868.38 1174
8869.27 1156
8870.16 1160
8871.04 1184
8871.93 1146
8872.82 1158
8873.71 1114
8874.60 1136
8875.49 1146
8876.37 1120
8877.26 1139
8878.15 1134
8879.04 1115
8879.93 1116
8880.82 1098
8881.71 1053
8882.60 1077
8883.48 1087
8884.37 1086
8885.26 1071
8886.15 1064
8887.04 1083
8887.93 1058
8888.82 1047
8889.71 1052
8890.60 1053
8891.49 1025
8892.38 1045
8893.26 1060
8894.15 1017
8895.04 1006
8895.93 1003
8896.82 996
8897.71 1025
8898.60 980
8899.49 952
8900.38 976
8901.27 968
8902.16 976
8903.05 950
8903.94 954
8904.83 951
8905.72 963
8906.61 928
8907.50 938
8908.39 938
8909.28 922
8910.17 910
8911.06 933
8911.95 929
8912.84 902
8913.73 912
8914.62 896
8915.51 894
8916.40 883
8917.29 897
8918.18 881
8919.08 893
8919.97 856
8920.86 861
8921.75 884
8922.64 890
8923.53 844
8924.42 878
8925.31 860
8926.20 855
8927.09 875
8927.98 840
8928.88 860
8929.77 849
8930.66 826
8931.55 839
8932.44 862
8933.33 849
8934.22 830
8935.11 810
8936.01 836
8936.90 839
8937.79 817
8938.68 801
8939.57 821
8940.46 829
8941.36 818
8942.25 807
8943.14 806
8944.03 818
8944.92 784
8945.81 789
8946.71 790
8947.60 783
8948.49 776
8949.38 765
8950.28 761
8951.17 785
8952.06 789
8952.95 797
8953.84 746
8954.74 755
8955.63 806
8956.52 780
8957.41 769
8958.31 773
8959.20 754
8960.09 780
8960.99 781
8961.88 757
8962.77 735
8963.66 751
8964.56 741
8965.45 728
8966.34 766
8967.24 731
8968.13 782
8969.02 765
8969.92 752
8970.81 694
8971.70 693
8972.60 742
8973.49 730
8974.38 742
8975.28 743
8976.17 757
8977.06 723
8977.96 745
8978.85 708
8979.74 737
8980.64 762
8981.53 716
8982.42 737
8983.32 724
8984.21 745
8985.11 734
8986.00 748
8986.89 736
8987.79 721
8988.68 748
8989.58 736
8990.47 708
8991.36 681
8992.26 712
8993.15 697
8994.05 714
8994.94 671
8995.84 694
8996.73 699
8997.63 676
8998.52 706
8999.42 740
9000.31 695
9001.20 698
9002.10 694
9002.99 691
9003.89 670
9004.78 698
9005.68 708
9006.57 689
9007.47 667
9008.36 652
9009.26 719
9010.15 718
9011.05 690
9011.94 656
9012.84 652
9013.74 713
9014.63 709
9015.53 676
9016.42 642
9017.32 671
9018.21 673
9019.11 681
9020.00 694
9020.90 652
9021.80 659
9022.69 705
9023.59 720
9024.48 675
9025.38 671
9026.28 679
9027.17 679
9028.07 687
9028.96 625
9029.86 663
9030.76 690
9031.65 691
9032.55 671
9033.44 685
9034.34 638
9035.24 660
9036.13 690
9037.03 648
9037.93 655
9038.82 656
9039.72 680
9040.62 669
9041.51 669
9042.41 690
9043.31 694
9044.20 668
9045.10 645
9046.00 693
9046.90 685
9047.79 678
9048.69 678
9049.59 673
9050.48 692
9051.38 685
9052.28 684
9053.18 686
9054.07 693
9054.97 689
9055.87 693
9056.77 709
9057.66 686
9058.56 680
9059.46 695
9060.36 721
9061.25 668
9062.15 679
9063.05 740
9063.95 706
9064.84 704
9065.74 689
9066.64 704
9067.54 695
9068.44 692
9069.34 730
9070.23 708
9071.13 702
9072.03 688
9072.93 712
9073.83 714
9074.72 697
9075.62 653
9076.52 691
9077.42 700
9078.32 665
9079.22 698
9080.12 683
9081.01 670
9081.91 681
9082.81 716
9083.71 732
9084.61 674
9085.51 703
9086.41 726
9087.31 705
9088.21 699
9089.10 722
9090.00 742
9090.90 715
9091.80 705
9092.70 705
9093.60 700
9094.50 735
9095.40 752
9096.30 712
9097.20 740
9098.10 717
9099.00 728
9099.90 708
9100.80 690
9101.70 675
9102.60 721
9103.50 723
9104.40 682
9105.30 692
9106.20 690
9107.10 715
9108.00 677
9108.90 684
9109.80 684
9110.70 680
9111.60 687
9112.50 672
9113.40 684
9114.30 669
9115.20 662
9116.10 675
9117.00 673
9117.90 642
9118.80 648
9119.70 687
9120.60 670
9121.50 632
9122.40 664
9123.30 646
9124.20 687
9125.11 643
9126.01 662
9126.91 661
9127.81 623
9128.71 652
9129.61 655
9130.51 647
9131.41 623
9132.31 625
9133.22 665
9134.12 637
9135.02 628
9135.92 630
9136.82 642
9137.72 656
9138.62 637
9139.53 618
9140.43 664
9141.33 630
9142.23 660
9143.13 640
9144.03 603
9144.94 592
9145.84 596
9146.74 642
9147.64 631
9148.54 584
9149.45 598
9150.35 606
9151.25 680
9152.15 626
9153.06 632
9153.96 634
9154.86 651
9155.76 654
9156.66 633
9157.57 633
9158.47 604
9159.37 620
9160.27 616
9161.18 630
9162.08 628
9162.98 650
9163.89 673
9164.79 638
9165.69 633
9166.59 630
9167.50 666
9168.40 649
9169.30 634
9170.21 623
9171.11 616
9172.01 616
9172.92 594
9173.82 622
9174.72 619
9175.63 599
9176.53 621
9177.43 605
9178.34 601
9179.24 605
9180.14 627
9181.05 643
9181.95 638
9182.85 598
9183.76 613
9184.66 605
9185.57 612
9186.47 613
9187.37 614
9188.28 607
9189.18 602
9190.09 634
9190.99 586
9191.89 612
9192.80 608
9193.70 642
9194.61 629
9195.51 592
9196.42 607
9197.32 615
9198.23 633
9199.13 622
9200.03 654
9200.94 608
9201.84 631
9202.75 638
9203.65 624
9204.56 623
9205.46 625
9206.37 582
9207.27 592
9208.18 577
9209.08 599
9209.99 600
9210.89 642
9211.80 606
9212.70 599
9213.61 609
9214.51 619
9215.42 620
9216.32 624
9217.23 615
9218.14 598
9219.04 620
9219.95 614
9220.85 628
9221.76 593
9222.66 623
9223.57 606
9224.47 606
9225.38 623
9226.29 600
9227.19 627
9228.10 604
9229.00 625
9229.91 597
9230.82 610
9231.72 581
9232.63 600
9233.54 593
9234.44 603
9235.35 584
9236.25 606
9237.16 593
9238.07 574
9238.97 571
9239.88 565
9240.79 601
9241.69 606
9242.60 589
9243.51 587
9244.41 585
9245.32 607
9246.23 605
9247.13 593
9248.04 585
9248.95 584
9249.85 578
9250.76 562
9251.67 563
9252.58 539
9253.48 585
9254.39 591
9255.30 590
9256.21 596
9257.11 565
9258.02 570
9258.93 574
9259.84 591
9260.74 586
9261.65 594
9262.56 582
9263.47 617
9264.37 585
9265.28 571
9266.19 571
9267.10 581
9268.00 577
9268.91 578
9269.82 561
9270.73 578
9271.64 595
9272.55 577
9273.45 614
9274.36 563
9275.27 572
9276.18 599
9277.09 610
9277.99 584
9278.90 562
9279.81 572
9280.72 564
9281.63 595
9282.54 588
9283.45 553
9284.35 575
9285.26 596
9286.17 594
9287.08 553
9287.99 570
9288.90 567
9289.81 552
9290.72 589
9291.63 569
9292.54 583
9293.44 591
9294.35 595
9295.26 585
9296.17 556
9297.08 587
9297.99 610
9298.90 596
9299.81 570
9300.72 592
9301.63 575
9302.54 591
9303.45 575
9304.36 579
9305.27 565
9306.18 575
9307.09 631
9308.00 624
9308.91 595
9309.82 572
9310.73 598
9311.64 597
9312.55 613
9313.46 593
9314.37 620
9315.28 625
9316.19 601
9317.10 587
9318.01 576
9318.92 563
9319.83 577
9320.74 594
9321.65 619
9322.56 580
9323.47 557
9324.38 594
9325.29 575
9326.20 559
9327.12 594
9328.03 622
9328.94 599
9329.85 575
9330.76 567
9331.67 595
9332.58 568
9333.49 595
9334.40 589
9335.31 566
9336.23 575
9337.14 595
9338.05 621
9338.96 590
9339.87 577
9340.78 575
9341.69 586
9342.61 590
9343.52 544
9344.43 561
9345.34 592
9346.25 582
9347.16 587
9348.08 557
9348.99 566
9349.90 579
9350.81 594
9351.72 589
9352.64 535
9353.55 550
9354.46 569
9355.37 616
9356.28 568
9357.20 566
9358.11 585
9359.02 572
9359.93 579
9360.85 585
9361.76 562
9362.67 563
9363.58 559
9364.50 561
9365.41 592
9366.32 547
9367.24 590
9368.15 560
9369.06 571
9369.97 555
9370.89 552
9371.80 566
9372.71 594
9373.63 508
9374.54 554
9375.45 572
9376.37 587
9377.28 541
9378.19 559
9379.11 592
9380.02 541
9380.93 582
9381.85 614
9382.76 559
9383.67 520
9384.59 551
9385.50 586
9386.41 582
9387.33 573
9388.24 550
9389.16 589
9390.07 574
9390.98 570
9391.90 563
9392.81 587
9393.73 590
9394.64 585
9395.55 585
9396.47 593
9397.38 589
9398.30 583
9399.21 580
9400.12 579
9401.04 563
9401.95 599
9402.87 601
9403.78 569
9404.70 530
9405.61 548
9406.53 551
9407.44 560
9408.36 546
9409.27 540
9410.19 573
9411.10 533
9412.02 542
9412.93 560
9413.85 526
9414.76 544
9415.68 539
9416.59 536
9417.51 526
9418.42 537
9419.34 552
9420.25 535
9421.17 526
9422.08 524
9423.00 562
9423.91 524
9424.83 529
9425.75 524
9426.66 572
9427.58 565
9428.49 540
9429.41 587
9430.32 577
9431.24 537
9432.16 523
9433.07 542
9433.99 548
9434.90 555
9435.82 551
9436.74 532
9437.65 552
9438.57 508
9439.49 557
9440.40 545
9441.32 555
9442.23 533
9443.15 533
9444.07 576
9444.98 552
9445.90 540
9446.82 545
9447.73 531
9448.65 558
9449.57 551
9450.48 562
9451.40 542
9452.32 546
9453.23 580
9454.15 574
9455.07 555
9455.99 535
9456.90 534
9457.82 545
9458.74 542
9459.65 541
9460.57 522
9461.49 544
9462.41 565
9463.32 578
9464.24 545
9465.16 551
9466.08 535
9466.99 565
9467.91 573
9468.83 563
9469.75 574
9470.67 595
9471.58 577
9472.50 535
9473.42 556
9474.34 573
9475.26 562
9476.17 545
9477.09 551
9478.01 600
9478.93 581
9479.85 548
9480.76 575
9481.68 566
9482.60 565
9483.52 554
9484.44 576
9485.36 589
9486.28 562
9487.19 573
9488.11 610
9489.03 575
9489.95 563
9490.87 568
9491.79 568
9492.71 553
9493.63 555
9494.54 576
9495.46 568
9496.38 587
9497.30 576
9498.22 590
9499.14 613
9500.06 613
9500.98 607
9501.90 607
9502.82 607
9503.74 610
9504.66 599
9505.58 578
9506.49 591
9507.41 597
9508.33 572
9509.25 593
9510.17 589
9511.09 611
9512.01 616
9512.93 574
9513.85 588
9514.77 600
9515.69 614
9516.61 621
9517.53 604
9518.45 610
9519.37 639
9520.29 617
9521.21 628
9522.13 614
9523.05 619
9523.97 609
9524.90 640
9525.82 627
9526.74 622
9527.66 622
9528.58 627
9529.50 635
9530.42 655
9531.34 629
9532.26 638
9533.18 610
9534.10 647
9535.02 664
9535.94 651
9536.86 650
9537.79 646
9538.71 684
9539.63 642
9540.55 666
9541.47 668
9542.39 676
9543.31 703
9544.23 685
9545.16 698
9546.08 670
9547.00 692
9547.92 707
9548.84 712
9549.76 697
9550.69 686
9551.61 680
9552.53 717
9553.45 707
9554.37 729
9555.29 717
9556.22 746
9557.14 725
9558.06 707
9558.98 730
9559.90 721
9560.83 720
9561.75 749
9562.67 749
9563.59 784
9564.52 773
9565.44 745
9566.36 733
9567.28 755
9568.21 747
9569.13 786
9570.05 812
9570.97 804
9571.90 800
9572.82 781
9573.74 774
9574.66 793
9575.59 800
9576.51 814
9577.43 813
9578.36 816
9579.28 842
9580.20 825
9581.13 854
9582.05 870
9582.97 820
9583.90 846
9584.82 843
9585.74 820
9586.67 851
9587.59 882
9588.51 883
9589.44 873
9590.36 853
9591.28 909
9592.21 888
9593.13 869
9594.05 879
9594.98 867
9595.90 937
9596.83 935
9597.75 956
9598.67 944
9599.60 966
9600.52 991
9601.45 983
9602.37 943
9603.30 966
9604.22 950
9605.14 953
9606.07 1022
9606.99 952
9607.92 983
9608.84 1013
9609.77 1010
9610.69 992
9611.62 988
9612.54 973
9613.46 1013
9614.39 981
9615.31 981
9616.24 1029
9617.16 1042
9618.09 1022
9619.01 1028
9619.94 1024
9620.86 1062
9621.79 1032
9622.71 1073
9623.64 1030
9624.56 1050
9625.49 1041
9626.42 1081
9627.34 1097
9628.27 1098
9629.19 1082
9630.12 1078
9631.04 1127
9631.97 1113
9632.89 1124
9633.82 1136
9634.75 1160
9635.67 1190
9636.60 1175
9637.52 1170
9638.45 1169
9639.37 1190
9640.30 1255
9641.23 1247
9642.15 1250
9643.08 1273
9644.00 1347
9644.93 1337
9645.86 1308
9646.78 1300
9647.71 1316
9648.64 1335
9649.56 1352
9650.49 1371
9651.42 1324
9652.34 1312
9653.27 1296
9654.20 1294
9655.12 1254
9656.05 1282
9656.98 1308
9657.90 1301
9658.83 1284
9659.76 1270
9660.68 1302
9661.61 1317
9662.54 1303
9663.47 1302
9664.39 1330
9665.32 1342
9666.25 1332
9667.17 1361
9668.10 1374
9669.03 1357
9669.96 1400
9670.88 1387
9671.81 1385
9672.74 1401
9673.67 1375
9674.59 1394
9675.52 1398
9676.45 1389
9677.38 1382
9678.31 1399
9679.23 1405
9680.16 1381
9681.09 1384
9682.02 1366
9682.94 1360
9683.87 1420
9684.80 1427
9685.73 1455
9686.66 1421
9687.59 1413
9688.51 1438
9689.44 1390
9690.37 1445
9691.30 1439
9692.23 1450
9693.16 1450
9694.08 1416
9695.01 1452
9695.94 1455
9696.87 1439
9697.80 1436
9698.73 1458
9699.66 1454
9700.59 1462
9701.52 1499
9702.44 1488
9703.37 1455
9704.30 1461
9705.23 1515
9706.16 1518
9707.09 1495
9708.02 1471
9708.95 1496
9709.88 1605
9710.81 1556
9711.74 1611
9712.67 1607
9713.60 1660
9714.53 1679
9715.45 1636
9716.38 1666
9717.31 1685
9718.24 1668
9719.17 1636
9720.10 1586
9721.03 1578
9721.96 1536
9722.89 1505
9723.82 1538
9724.75 1447
9725.68 1423
9726.61 1379
9727.54 1369
9728.47 1350
9729.40 1347
9730.33 1362
9731.26 1358
9732.20 1318
9733.13 1344
9734.06 1381
9734.99 1336
9735.92 1335
9736.85 1356
9737.78 1348
9738.71 1292
9739.64 1271
9740.57 1270
9741.50 1284
9742.43 1247
9743.36 1186
9744.29 1203
9745.23 1190
9746.16 1183
9747.09 1230
9748.02 1226
9748.95 1172
9749.88 1168
9750.81 1162
9751.74 1178
9752.68 1172
9753.61 1126
9754.54 1126
9755.47 1147
9756.40 1144
9757.33 1107
9758.27 1115
9759.20 1138
9760.13 1102
9761.06 1118
9761.99 1118
9762.92 1110
9763.86 1111
9764.79 1087
9765.72 1112
9766.65 1093
9767.58 1115
9768.52 1125
9769.45 1141
9770.38 1082
9771.31 1099
9772.25 1102
9773.18 1093
9774.11 1130
9775.04 1133
9775.98 1129
9776.91 1107
9777.84 1114
9778.77 1106
9779.71 1144
9780.64 1162
9781.57 1157
9782.50 1125
9783.44 1124
9784.37 1104
9785.30 1148
9786.24 1158
9787.17 1157
9788.10 1168
9789.03 1164
9789.97 1120
9790.90 1140
9791.83 1114
9792.77 1082
9793.70 1089
9794.63 1113
9795.57 1149
9796.50 1137
9797.43 1135
9798.37 1135
9799.30 1145
9800.24 1162
9801.17 1122
9802.10 1142
9803.04 1138
9803.97 1104
9804.90 1043
9805.84 1071
9806.77 1068
9807.71 1073
9808.64 1049
9809.57 1044
9810.51 1039
9811.44 1011
9812.38 1008
9813.31 1016
9814.25 1040
9815.18 1021
9816.11 1001
9817.05 1033
9817.98 986
9818.92 973
9819.85 973
9820.79 981
9821.72 933
9822.66 988
9823.59 951
9824.53 1003
9825.46 987
9826.40 964
9827.33 978
9828.27 979
9829.20 994
9830.14 951
9831.07 968
9832.01 944
9832.94 959
9833.88 955
9834.81 917
9835.75 961
9836.68 949
9837.62 953
9838.55 937
9839.49 943
9840.43 956
9841.36 956
9842.30 946
9843.23 927
9844.17 919
9845.10 909
9846.04 950
9846.98 944
9847.91 943
9848.85 932
9849.78 904
9850.72 926
9851.66 947
9852.59 925
9853.53 924
9854.46 934
9855.40 946
9856.34 919
9857.27 942
9858.21 940
9859.15 917
9860.08 903
9861.02 919
9861.96 918
9862.89 897
9863.83 925
9864.77 938
9865.70 924
9866.64 873
9867.58 892
9868.51 875
9869.45 893
9870.39 914
9871.32 883
9872.26 893
9873.20 906
9874.14 876
9875.07 923
9876.01 921
9876.95 875
9877.89 908
9878.82 895
9879.76 915
9880.70 901
9881.64 855
9882.57 895
9883.51 877
9884.45 894
9885.39 881
9886.32 910
9887.26 891
9888.20 899
9889.14 891
9890.08 881
9891.01 888
9891.95 885
9892.89 870
9893.83 867
9894.77 867
9895.70 884
9896.64 846
9897.58 853
9898.52 846
9899.46 853
9900.40 869
9901.33 891
9902.27 890
9903.21 850
9904.15 860
9905.09 870
9906.03 893
9906.97 903
9907.90 896
9908.84 888
9909.78 877
9910.72 878
9911.66 864
9912.60 861
9913.54 903
9914.48 907
9915.42 914
9916.36 914
9917.29 932
9918.23 937
9919.17 912
9920.11 949
9921.05 958
9921.99 974
9922.93 997
9923.87 995
9924.81 1034
9925.75 1017
9926.69 1026
9927.63 1062
9928.57 1083
9929.51 1040
9930.45 1007
9931.39 1030
9932.33 1011
9933.27 967
9934.21 965
9935.15 961
9936.09 928
9937.03 919
9937.97 897
9938.91 904
9939.85 871
9940.79 875
9941.73 888
9942.67 890
9943.61 882
9944.55 858
9945.49 893
9946.43 875
9947.37 874
9948.31 895
9949.26 881
9950.20 909
9951.14 920
9952.08 903
9953.02 886
9953.96 882
9954.90 888
9955.84 879
9956.78 853
9957.72 843
9958.67 851
9959.61 857
9960.55 859
9961.49 834
9962.43 846
9963.37 844
9964.31 844
9965.25 802
9966.20 797
9967.14 797
9968.08 791
9969.02 782
9969.96 817
9970.90 804
9971.85 808
9972.79 809
9973.73 804
9974.67 775
9975.61 772
9976.56 789
9977.50 815
9978.44 803
9979.38 824
9980.32 805
9981.27 836
9982.21 804
9983.15 811
9984.09 823
9985.04 803
9985.98 832
9986.92 806
9987.86 831
9988.81 809
9989.75 795
9990.69 813
9991.63 842
9992.58 792
9993.52 801
9994.46 831
9995.41 797
9996.35 789
9997.29 802
9998.24 784
9999.18 755
10000.12 759
10001.06 767
10002.01 770
10002.95 779
10003.89 794
10004.84 801
10005.78 801
10006.72 751
10007.67 787
10008.61 776
10009.56 754
10010.50 738
10011.44 733
10012.39 752
10013.33 745
10014.27 752
10015.22 761
10016.16 786
10017.11 722
10018.05 719
10018.99 722
10019.94 728
10020.88 712
10021.83 728
10022.77 754
10023.71 729
10024.66 720
10025.60 730
10026.55 728
10027.49 740
10028.44 748
10029.38 730
10030.33 729
10031.27 709
10032.22 698
10033.16 709
10034.10 717
10035.05 720
10035.99 719
10036.94 748
10037.88 693
10038.83 711
10039.77 702
10040.72 674
10041.66 678
10042.61 703
10043.55 716
10044.50 708
10045.45 665
10046.39 703
10047.34 678
10048.28 681
10049.23 693
10050.17 705
10051.12 698
10052.06 683
10053.01 680
10053.95 710
10054.90 707
10055.85 658
10056.79 690
10057.74 720
10058.68 688
10059.63 671
10060.58 701
10061.52 669
10062.47 677
10063.41 688
10064.36 666
10065.31 673
10066.25 664
10067.20 669
10068.15 657
10069.09 658
10070.04 638
10070.99 647
10071.93 673
10072.88 653
10073.82 662
10074.77 659
10075.72 663
10076.66 684
10077.61 662
10078.56 642
10079.51 665
10080.45 635
10081.40 660
10082.35 659
10083.29 665
10084.24 651
10085.19 694
10086.13 679
10087.08 674
10088.03 644
10088.98 621
10089.92 694
10090.87 673
10091.82 667
10092.77 679
10093.71 698
10094.66 643
10095.61 642
10096.56 634
10097.50 644
10098.45 637
10099.40 676
10100.35 663
10101.30 647
10102.24 654
10103.19 657
10104.14 654
10105.09 613
10106.04 636
10106.98 630
10107.93 667
10108.88 635
10109.83 642
10110.78 659
10111.73 647
10112.67 644
10113.62 677
10114.57 641
10115.52 644
10116.47 651
10117.42 642
10118.37 678
10119.32 649
10120.26 641
10121.21 684
10122.16 700
10123.11 656
10124.06 648
10125.01 636
10125.96 657
10126.91 643
10127.86 637
10128.81 634
10129.75 652
10130.70 662
10131.65 675
10132.60 662
10133.55 641
10134.50 668
10135.45 680
10136.40 704
10137.35 635
10138.30 654
10139.25 691
10140.20 678
10141.15 643
10142.10 665
10143.05 689
10144.00 681
10144.95 662
10145.90 654
10146.85 683
10147.80 674
10148.75 694
10149.70 675
10150.65 674
10151.60 685
10152.55 691
10153.50 697
10154.45 686
10155.40 696
10156.35 722
10157.30 737
10158.25 680
10159.20 697
10160.15 716
10161.10 733
10162.06 694
10163.01 722
10163.96 778
10164.91 733
10165.86 713
10166.81 744
10167.76 749
10168.71 743
10169.66 739
10170.61 774
10171.57 789
10172.52 788
10173.47 799
10174.42 782
10175.37 787
10176.32 803
10177.27 796
10178.23 799
10179.18 792
10180.13 787
10181.08 799
10182.03 853
10182.98 852
10183.94 804
10184.89 867
10185.84 878
10186.79 836
10187.74 836
10188.70 819
10189.65 872
10190.60 869
10191.55 877
10192.50 847
10193.46 871
10194.41 901
10195.36 925
10196.31 910
10197.27 902
10198.22 895
10199.17 927
10200.12 921
10201.08 903
10202.03 905
10202.98 933
10203.93 963
10204.89 948
10205.84 974
10206.79 988
10207.75 1000
10208.70 996
10209.65 1011
10210.60 957
10211.56 989
10212.51 968
10213.46 1009
10214.42 968
10215.37 939
10216.32 927
10217.28 932
10218.23 885
10219.18 874
10220.14 887
10221.09 915
10222.04 898
10223.00 873
10223.95 854
10224.91 820
10225.86 846
10226.81 862
10227.77 886
10228.72 919
10229.67 902
10230.63 908
10231.58 919
10232.54 934
10233.49 917
10234.44 957
10235.40 953
10236.35 930
10237.31 931
10238.26 980
10239.22 949
10240.17 923
10241.12 930
10242.08 923
10243.03 901
10243.99 881
10244.94 885
10245.90 853
10246.85 861
10247.81 829
10248.76 851
10249.72 867
10250.67 816
10251.63 784
10252.58 853
10253.54 807
10254.49 835
10255.45 800
10256.40 797
10257.36 765
10258.31 775
10259.27 792
10260.22 793
10261.18 760
10262.13 745
10263.09 766
10264.05 750
10265.00 763
10265.96 746
10266.91 756
10267.87 726
10268.82 729
10269.78 722
10270.74 756
10271.69 745
10272.65 708
10273.60 719
10274.56 739
10275.52 685
10276.47 694
10277.43 715
10278.38 701
10279.34 668
10280.30 653
10281.25 692
10282.21 655
10283.17 675
10284.12 653
10285.08 666
10286.04 658
10286.99 671
10287.95 659
10288.91 655
10289.86 667
10290.82 666
10291.78 646
10292.73 658
10293.69 639
10294.65 658
10295.60 675
10296.56 609
10297.52 637
10298.47 659
10299.43 687
10300.39 681
10301.35 631
10302.30 658
10303.26 658
10304.22 646
10305.18 652
10306.13 657
10307.09 623
10308.05 651
10309.01 651
10309.96 663
10310.92 663
10311.88 642
10312.84 601
10313.79 664
10314.75 642
10315.71 648
10316.67 642
10317.63 643
10318.58 645
10319.54 641
10320.50 637
10321.46 652
10322.42 616
10323.38 648
10324.33 656
10325.29 633
10326.25 644
10327.21 613
10328.17 643
10329.13 645
10330.09 640
10331.04 653
10332.00 631
10332.96 652
10333.92 623
10334.88 609
10335.84 615
10336.80 589
10337.76 608
10338.71 608
10339.67 595
10340.63 591
10341.59 596
10342.55 585
10343.51 571
10344.47 585
10345.43 581
10346.39 623
10347.35 602
10348.31 591
10349.27 591
10350.23 577
10351.19 586
10352.15 590
10353.11 561
10354.06 556
10355.02 566
10355.98 571
10356.94 559
10357.90 559
10358.86 554
10359.82 586
10360.78 573
10361.74 534
10362.70 544
10363.66 550
10364.62 551
10365.58 560
10366.55 566
10367.51 567
10368.47 527
10369.43 558
10370.39 545
10371.35 550
10372.31 518
10373.27 541
10374.23 560
10375.19 554
10376.15 549
10377.11 535
10378.07 559
10379.03 536
10379.99 547
10380.96 540
10381.92 535
10382.88 547
10383.84 561
10384.80 561
10385.76 522
10386.72 500
10387.68 515
10388.64 515
10389.61 517
10390.57 518
10391.53 499
10392.49 528
10393.45 523
10394.41 523
10395.38 508
10396.34 525
10397.30 527
10398.26 518
10399.22 505
10400.18 521
10401.15 551
10402.11 532
10403.07 526
10404.03 513
10404.99 499
10405.96 510
10406.92 491
10407.88 506
10408.84 501
10409.80 499
10410.77 533
10411.73 541
10412.69 544
10413.65 505
10414.62 531
10415.58 515
10416.54 537
10417.51 516
10418.47 520
10419.43 493
10420.39 507
10421.36 518
10422.32 499
10423.28 497
10424.24 493
10425.21 522
10426.17 496
10427.13 511
10428.10 508
10429.06 488
10430.02 506
10430.99 505
10431.95 492
10432.91 465
10433.88 496
10434.84 513
10435.80 475
10436.77 505
10437.73 485
10438.69 514
10439.66 506
10440.62 478
10441.59 475
10442.55 468
10443.51 490
10444.48 489
10445.44 471
10446.41 498
10447.37 470
10448.33 518
10449.30 476
10450.26 495
10451.23 478
10452.19 459
10453.15 451
10454.12 474
10455.08 495
10456.05 461
10457.01 460
10457.98 477
10458.94 443
10459.91 459
10460.87 480
10461.84 477
10462.80 496
10463.77 503
10464.73 452
10465.70 471
10466.66 476
10467.62 503
10468.59 463
10469.56 455
10470.52 466
10471.49 464
10472.45 487
10473.42 460
10474.38 458
10475.35 501
10476.31 489
10477.28 509
10478.24 491
10479.21 469
10480.17 492
10481.14 502
10482.10 506
10483.07 490
10484.04 489
10485.00 505
10485.97 497
10486.93 507
10487.90 451
10488.87 460
10489.83 500
10490.80 492
10491.76 460
10492.73 468
10493.70 505
10494.66 479
10495.63 467
10496.60 463
10497.56 476
10498.53 471
10499.49 479
10500.46 498
10501.43 491
10502.39 495
10503.36 502
10504.33 494
10505.29 476
10506.26 458
10507.23 460
10508.19 467
10509.16 496
10510.13 457
10511.10 460
10512.06 484
10513.03 527
10514.00 508
10514.96 510
10515.93 483
10516.90 453
10517.87 477
10518.83 513
10519.80 460
10520.77 477
10521.73 491
10522.70 490
10523.67 461
10524.64 465
10525.61 515
10526.57 506
10527.54 496
10528.51 476
10529.48 486
10530.44 474
10531.41 497
10532.38 497
10533.35 518
10534.32 510
10535.28 532
10536.25 534
10537.22 528
10538.19 519
10539.16 512
10540.13 497
10541.09 523
10542.06 534
10543.03 537
10544.00 524
10544.97 516
10545.94 512
10546.90 522
10547.87 519
10548.84 529
10549.81 527
10550.78 496
10551.75 508
10552.72 534
10553.69 526
10554.66 537
10555.62 506
10556.59 518
10557.56 494
10558.53 525
10559.50 535
10560.47 532
10561.44 542
10562.41 512
10563.38 543
10564.35 546
10565.32 537
10566.29 518
10567.26 535
10568.23 545
10569.20 546
10570.17 530
10571.14 538
10572.10 541
10573.07 579
10574.04 568
10575.01 527
10575.98 530
10576.95 550
10577.92 547
10578.89 515
10579.86 536
10580.84 554
10581.81 568
10582.78 536
10583.75 564
10584.72 551
10585.69 556
10586.66 586
10587.63 613
10588.60 584
10589.57 588
10590.54 611
10591.51 616
10592.48 560
10593.45 582
10594.42 618
10595.39 603
10596.36 592
10597.34 594
10598.31 560
10599.28 605
10600.25 596
10601.22 605
10602.19 607
10603.16 611
10604.13 625
10605.10 673
10606.08 696
10607.05 673
10608.02 665
10608.99 698
10609.96 716
10610.93 718
10611.90 668
10612.88 690
10613.85 701
10614.82 709
10615.79 706
10616.76 670
10617.74 624
10618.71 666
10619.68 649
10620.65 647
10621.62 615
10622.60 591
10623.57 616
10624.54 617
10625.51 599
10626.48 575
10627.46 593
10628.43 584
10629.40 619
10630.37 594
10631.35 588
10632.32 600
10633.29 616
10634.26 617
10635.24 596
10636.21 602
10637.18 600
10638.16 611
10639.13 645
10640.10 629
10641.07 622
10642.05 609
10643.02 627
10643.99 617
10644.97 598
10645.94 613
10646.91 586
10647.89 597
10648.86 542
10649.83 572
10650.81 564
10651.78 557
10652.75 568
10653.73 569
10654.70 559
10655.67 513
10656.65 528
10657.62 554
10658.59 570
10659.57 555
10660.54 554
10661.52 538
10662.49 530
10663.46 528
10664.44 544
10665.41 530
10666.39 531
10667.36 515
10668.33 544
10669.31 543
10670.28 543
10671.26 528
10672.23 523
10673.21 551
10674.18 517
10675.16 538
10676.13 529
10677.10 542
10678.08 540
10679.05 539
10680.03 535
10681.00 563
10681.98 554
10682.95 535
10683.93 555
10684.90 529
10685.88 543
10686.85 526
10687.83 542
10688.80 558
10689.78 556
10690.75 545
10691.73 544
10692.70 552
10693.68 549
10694.66 527
10695.63 557
10696.61 579
10697.58 542
10698.56 545
10699.53 539
10700.51 561
10701.48 544
10702.46 529
10703.44 520
10704.41 533
10705.39 559
10706.36 557
10707.34 528
10708.32 527
10709.29 529
10710.27 551
10711.24 561
10712.22 543
10713.20 554
10714.17 536
10715.15 557
10716.13 547
10717.10 538
10718.08 584
10719.05 576
10720.03 569
10721.01 561
10721.98 517
10722.96 533
10723.94 550
10724.91 546
10725.89 545
10726.87 523
10727.85 586
10728.82 583
10729.80 568
10730.78 542
10731.75 596
10732.73 564
10733.71 598
10734.69 546
10735.66 582
10736.64 581
10737.62 596
10738.59 553
10739.57 582
10740.55 574
10741.53 609
10742.50 602
10743.48 587
10744.46 611
10745.44 584
10746.42 624
10747.39 640
10748.37 612
10749.35 592
10750.33 599
10751.30 622
10752.28 614
10753.26 610
10754.24 622
10755.22 583
10756.20 583
10757.17 635
10758.15 621
10759.13 618
10760.11 635
10761.09 638
10762.07 665
10763.04 673
10764.02 648
10765.00 667
10765.98 638
10766.96 681
10767.94 645
10768.92 659
10769.90 649
10770.87 669
10771.85 666
10772.83 676
10773.81 693
10774.79 659
10775.77 693
10776.75 679
10777.73 681
10778.71 660
10779.69 667
10780.67 705
10781.64 711
10782.62 690
10783.60 676
10784.58 673
10785.56 695
10786.54 689
10787.52 672
10788.50 653
10789.48 647
10790.46 678
10791.44 653
10792.42 641
10793.40 623
10794.38 645
10795.36 642
10796.34 648
10797.32 591
10798.30 655
10799.28 652
10800.26 648
10801.24 619
10802.22 623
10803.20 609
10804.18 614
10805.16 610
10806.14 596
10807.12 620
10808.10 591
10809.09 644
10810.07 611
10811.05 594
10812.03 616
10813.01 647
10813.99 602
10814.97 590
10815.95 602
10816.93 612
10817.91 614
10818.89 611
10819.87 603
10820.86 599
10821.84 622
10822.82 637
10823.80 617
10824.78 588
10825.76 622
10826.74 611
10827.73 617
10828.71 588
10829.69 610
10830.67 610
10831.65 617
10832.63 619
10833.61 614
10834.60 637
10835.58 603
10836.56 619
10837.54 600
10838.52 627
10839.51 623
10840.49 646
10841.47 637
10842.45 629
10843.43 624
10844.42 636
10845.40 671
10846.38 651
10847.36 613
10848.35 610
10849.33 629
10850.31 623
10851.29 635
10852.28 606
10853.26 660
10854.24 649
10855.22 651
10856.21 651
10857.19 652
10858.17 647
10859.16 670
10860.14 698
10861.12 698
10862.10 659
10863.09 680
10864.07 684
10865.05 668
10866.04 672
10867.02 689
10868.00 715
10868.99 687
10869.97 712
10870.95 704
10871.94 723
10872.92 743
10873.90 729
10874.89 721
10875.87 715
10876.86 703
10877.84 744
10878.82 725
10879.81 756
10880.79 732
10881.77 731
10882.76 767
10883.74 729
10884.73 736
10885.71 719
10886.69 774
10887.68 745
10888.66 763
10889.65 749
10890.63 768
10891.62 757
10892.60 778
10893.58 765
10894.57 776
10895.55 800
10896.54 815
10897.52 807
10898.51 764
10899.49 786
10900.48 793
10901.46 831
10902.45 820
10903.43 826
10904.42 826
10905.40 856
10906.39 829
10907.37 846
10908.36 853
10909.34 888
10910.33 888
10911.31 895
10912.30 903
10913.28 892
10914.27 882
10915.25 899
10916.24 922
10917.22 946
10918.21 927
10919.20 949
10920.18 954
10921.17 918
10922.15 954
10923.14 894
10924.12 953
10925.11 966
10926.10 972
10927.08 958
10928.07 949
10929.05 990
10930.04 998
10931.03 1002
10932.01 990
10933.00 1008
10933.99 1012
10934.97 1025
10935.96 1067
10936.94 1058
10937.93 1065
10938.92 1084
10939.90 1105
10940.89 1090
10941.88 1102
10942.86 1115
10943.85 1141
10944.84 1148
10945.82 1150
10946.81 1155
10947.80 1197
10948.79 1214
10949.77 1235
10950.76 1241
10951.75 1330
10952.73 1343
10953.72 1380
10954.71 1337
10955.69 1392
10956.68 1411
10957.67 1455
10958.66 1502
10959.64 1453
10960.63 1429
10961.62 1427
10962.61 1493
10963.59 1453
10964.58 1410
10965.57 1379
10966.56 1421
10967.55 1387
10968.53 1333
10969.52 1298
10970.51 1315
10971.50 1259
10972.49 1290
10973.47 1284
10974.46 1248
10975.45 1257
10976.44 1272
10977.43 1298
10978.41 1262
10979.40 1202
10980.39 1212
10981.38 1305
10982.37 1303
10983.36 1293
10984.34 1264
10985.33 1354
10986.32 1342
10987.31 1357
10988.30 1395
10989.29 1421
10990.28 1424
10991.27 1458
10992.25 1505
10993.24 1536
10994.23 1604
10995.22 1614
10996.21 1701
10997.20 1718
10998.19 1734
10999.18 1756
11000.17 1822
11001.16 1832
11002.15 1818
11003.14 1775
11004.12 1713
11005.11 1697
11006.10 1636
11007.09 1610
11008.08 1497
11009.07 1412
11010.06 1415
11011.05 1365
11012.04 1279
11013.03 1243
11014.02 1219
11015.01 1232
11016.00 1161
11016.99 1097
11017.98 1109
11018.97 1100
11019.96 1089
11020.95 1043
11021.94 1063
11022.93 1062
11023.92 1041
11024.91 1023
11025.90 996
11026.89 963
11027.88 973
11028.88 998
11029.87 995
11030.86 974
11031.85 942
11032.84 963
11033.83 934
11034.82 957
11035.81 938
11036.80 913
11037.79 910
11038.78 919
11039.77 896
11040.77 903
11041.76 903
11042.75 939
11043.74 898
11044.73 915
11045.72 882
11046.71 881
11047.70 868
11048.70 862
11049.69 857
11050.68 835
11051.67 844
11052.66 831
11053.65 860
11054.65 867
11055.64 884
11056.63 853
11057.62 851
11058.61 874
11059.60 845
11060.60 863
11061.59 891
11062.58 885
11063.57 862
11064.56 858
11065.56 832
11066.55 897
11067.54 871
11068.53 824
11069.53 808
11070.52 858
11071.51 890
11072.50 884
11073.50 848
11074.49 835
11075.48 858
11076.47 881
11077.47 876
11078.46 859
11079.45 819
11080.45 840
11081.44 881
11082.43 843
11083.42 839
11084.42 826
11085.41 840
11086.40 834
11087.40 835
11088.39 810
11089.38 779
11090.38 829
11091.37 844
11092.36 808
11093.36 804
11094.35 814
11095.34 851
11096.34 825
11097.33 772
11098.32 756
11099.32 793
11100.31 767
11101.31 765
11102.30 755
11103.29 776
11104.29 786
11105.28 760
11106.28 752
11107.27 746
11108.26 743
11109.26 748
11110.25 758
11111.25 755
11112.24 719
11113.24 761
11114.23 761
11115.22 721
11116.22 716
11117.21 710
11118.21 717
11119.20 710
11120.20 707
11121.19 740
11122.19 741
11123.18 723
11124.18 731
11125.17 718
11126.17 708
11127.16 703
11128.16 731
11129.15 748
11130.15 722
11131.14 707
11132.14 699
11133.13 715
11134.13 700
11135.12 709
11136.12 696
11137.11 710
11138.11 713
11139.10 720
11140.10 700
11141.09 680
11142.09 698
11143.09 695
11144.08 724
11145.08 694
11146.07 689
11147.07 715
11148.07 702
11149.06 703
11150.06 677
11151.05 697
11152.05 723
11153.05 723
11154.04 679
11155.04 702
11156.03 698
11157.03 694
11158.03 689
11159.02 678
11160.02 686
11161.02 659
11162.01 674
11163.01 692
11164.01 673
11165.00 684
11166.00 661
11167.00 700
11167.99 669
11168.99 669
11169.99 677
11170.98 686
11171.98 682
11172.98 683
11173.97 671
11174.97 658
11175.97 680
11176.97 690
11177.96 693
11178.96 672
11179.96 695
11180.95 680
11181.95 695
11182.95 706
11183.95 717
11184.94 694
11185.94 712
11186.94 678
11187.94 701
11188.94 687
11189.93 665
11190.93 685
11191.93 727
11192.93 693
11193.92 687
11194.92 683
11195.92 665
11196.92 726
11197.92 675
11198.92 727
11199.91 719
11200.91 751
11201.91 717
11202.91 716
11203.91 706
11204.91 720
11205.90 742
11206.90 730
11207.90 725
11208.90 716
11209.90 750
11210.90 725
11211.90 766
11212.89 730
11213.89 744
11214.89 754
11215.89 713
11216.89 731
11217.89 739
11218.89 747
11219.89 700
11220.89 704
11221.89 740
11222.88 718
11223.88 700
11224.88 715
11225.88 726
11226.88 735
11227.88 706
11228.88 703
11229.88 703
11230.88 710
11231.88 732
11232.88 742
11233.88 711
11234.88 715
11235.88 726
11236.88 729
11237.88 719
11238.88 699
11239.88 716
11240.88 732
11241.88 697
11242.88 687
11243.88 722
11244.88 730
11245.88 713
11246.88 725
11247.88 700
11248.88 725
11249.88 733
11250.88 704
11251.88 724
11252.88 725
11253.88 765
11254.88 762
11255.88 739
11256.89 744
11257.89 773
11258.89 777
11259.89 750
11260.89 710
11261.89 721
11262.89 751
11263.89 725
11264.89 718
11265.89 754
11266.90 730
11267.90 755
11268.90 724
11269.90 777
11270.90 719
11271.90 755
11272.90 754
11273.90 767
11274.91 717
11275.91 721
11276.91 727
11277.91 719
11278.91 706
11279.91 713
11280.92 712
11281.92 699
11282.92 685
11283.92 678
11284.92 706
11285.93 675
11286.93 664
11287.93 679
11288.93 673
11289.94 643
11290.94 634
11291.94 627
11292.94 646
11293.94 609
11294.95 640
11295.95 647
11296.95 624
11297.95 620
11298.96 618
11299.96 639
11300.96 597
11301.97 606
11302.97 599
11303.97 619
11304.97 597
11305.98 615
11306.98 602
11307.98 598
11308.99 609
11309.99 637
11310.99 636
11312.00 615
11313.00 615
11314.00 601
11315.01 602
11316.01 578
11317.01 600
11318.02 626
11319.02 585
11320.02 587
11321.03 583
11322.03 607
11323.03 589
11324.04 597
11325.04 603
11326.05 590
11327.05 558
11328.05 602
11329.06 610
11330.06 589
11331.06 603
11332.07 590
11333.07 605
11334.08 594
11335.08 553
11336.09 586
11337.09 582
11338.09 590
11339.10 561
11340.10 575
11341.11 577
11342.11 595
11343.12 573
11344.12 584
11345.13 565
11346.13 594
11347.14 612
11348.14 588
11349.15 574
11350.15 551
11351.16 556
11352.16 565
11353.17 560
11354.17 560
11355.18 543
11356.18 543
11357.19 563
11358.19 541
11359.20 537
11360.20 525
11361.21 550
11362.21 539
11363.22 546
11364.22 524
11365.23 532
11366.23 534
11367.24 541
11368.25 540
11369.25 495
11370.26 530
11371.26 527
11372.27 541
11373.28 519
11374.28 525
11375.29 523
11376.29 488
11377.30 514
11378.31 512
11379.31 509
11380.32 530
11381.32 511
11382.33 534
11383.34 509
11384.34 478
11385.35 514
11386.36 530
11387.36 534
11388.37 543
11389.38 489
11390.38 489
11391.39 504
11392.40 477
11393.40 500
11394.41 518
11395.42 497
11396.42 489
11397.43 486
11398.44 502
11399.44 491
11400.45 518
11401.46 506
11402.47 521
11403.47 517
11404.48 499
11405.49 512
11406.50 503
11407.50 505
11408.51 493
11409.52 487
11410.53 521
11411.53 493
11412.54 498
11413.55 519
11414.56 494
11415.56 524
11416.57 488
11417.58 500
11418.59 507
11419.60 513
11420.60 499
11421.61 476
11422.62 461
11423.63 492
11424.64 468
11425.64 506
11426.65 475
11427.66 485
11428.67 506
11429.68 453
11430.69 491
11431.70 475
11432.70 521
11433.71 489
11434.72 485
11435.73 468
11436.74 474
11437.75 482
11438.76 486
11439.76 484
11440.77 509
11441.78 470
11442.79 474
11443.80 491
11444.81 456
11445.82 446
11446.83 483
11447.84 502
11448.85 471
11449.86 480
11450.87 482
11451.87 507
11452.88 474
11453.89 478
11454.90 458
11455.91 475
11456.92 462
11457.93 476
11458.94 476
11459.95 477
11460.96 483
11461.97 466
11462.98 490
11463.99 446
11465.00 462
11466.01 470
11467.02 482
11468.03 466
11469.04 436
11470.05 480
11471.06 465
11472.07 453
11473.08 454
11474.09 483
11475.10 449
11476.11 452
11477.12 436
11478.13 447
11479.15 464
11480.16 457
11481.17 456
11482.18 444
11483.19 433
11484.20 456
11485.21 459
11486.22 458
11487.23 449
11488.24 435
11489.25 457
11490.26 457
11491.28 439
11492.29 445
11493.30 453
11494.31 452
11495.32 481
11496.33 436
11497.34 454
11498.36 456
11499.37 463
11500.38 461
11501.39 442
11502.40 431
11503.41 426
11504.42 453
11505.44 440
11506.45 485
11507.46 455
11508.47 467
11509.48 478
11510.50 431
11511.51 441
11512.52 457
11513.53 432
11514.54 475
11515.56 464
11516.57 481
11517.58 462
11518.59 498
11519.61 484
11520.62 451
11521.63 455
11522.64 463
11523.66 505
11524.67 470
11525.68 466
11526.69 461
11527.71 474
11528.72 498
11529.73 488
11530.75 468
11531.76 497
11532.77 492
11533.78 547
11534.80 515
11535.81 484
11536.82 510
11537.84 550
11538.85 548
11539.86 517
11540.88 514
11541.89 507
11542.90 547
11543.92 531
11544.93 519
11545.94 494
11546.96 490
11547.97 475
11548.98 485
11550.00 471
11551.01 477
11552.03 470
11553.04 504
11554.05 472
11555.07 449
11556.08 446
11557.10 449
11558.11 466
11559.12 477
11560.14 462
11561.15 466
11562.17 450
11563.18 468
11564.20 479
11565.21 454
11566.22 412
11567.24 451
11568.25 447
11569.27 461
11570.28 437
11571.30 451
11572.31 446
11573.33 410
11574.34 428
11575.36 450
11576.37 425
11577.39 429
11578.40 460
11579.42 434
11580.43 421
11581.45 415
11582.46 415
11583.48 460
11584.49 437
11585.51 438
11586.52 426
11587.54 461
11588.55 420
11589.57 427
11590.58 447
11591.60 451
11592.61 431
11593.63 453
11594.65 459
11595.66 430
11596.68 432
11597.69 432
11598.71 425
11599.73 435
11600.74 432
11601.76 424
11602.77 441
11603.79 418
11604.81 429
11605.82 439
11606.84 425
11607.85 437
11608.87 442
11609.89 442
11610.90 407
11611.92 423
11612.94 415
11613.95 440
11614.97 429
11615.99 449
11617.00 424
11618.02 428
11619.04 410
11620.05 416
11621.07 425
11622.09 438
11623.10 435
11624.12 434
11625.14 436
11626.15 446
11627.17 413
11628.19 443
11629.21 404
11630.22 422
11631.24 413
11632.26 433
11633.28 441
11634.29 406
11635.31 418
11636.33 419
11637.34 437
11638.36 442
11639.38 454
11640.40 416
11641.42 430
11642.43 415
11643.45 435
11644.47 443
11645.49 436
11646.50 428
11647.52 422
11648.54 452
11649.56 426
11650.58 420
11651.60 422
11652.61 426
11653.63 423
11654.65 445
11655.67 408
11656.69 413
11657.71 448
11658.72 406
11659.74 418
11660.76 410
11661.78 451
11662.80 424
11663.82 434
11664.84 433
11665.85 438
11666.87 427
11667.89 434
11668.91 397
11669.93 432
11670.95 431
11671.97 435
11672.99 435
11674.01 434
11675.03 420
11676.05 406
11677.06 420
11678.08 430
11679.10 429
11680.12 430
11681.14 432
11682.16 428
11683.18 424
11684.20 431
11685.22 458
11686.24 427
11687.26 429
11688.28 437
11689.30 422
11690.32 436
11691.34 444
11692.36 433
11693.38 458
11694.40 446
11695.42 411
11696.44 444
11697.46 443
11698.48 442
11699.50 415
11700.52 462
11701.54 437
11702.56 442
11703.58 424
11704.60 441
11705.62 439
11706.64 455
11707.66 451
11708.68 443
11709.71 428
11710.73 414
11711.75 440
11712.77 440
11713.79 469
11714.81 414
11715.83 448
11716.85 456
11717.87 448
11718.89 434
11719.91 412
11720.94 432
11721.96 454
11722.98 457
11724.00 404
11725.02 412
11726.04 419
11727.06 460
11728.09 450
11729.11 441
11730.13 448
11731.15 469
11732.17 474
11733.19 470
11734.22 454
11735.24 456
11736.26 439
11737.28 460
11738.30 464
11739.33 460
11740.35 439
11741.37 461
11742.39 480
11743.41 447
11744.44 457
11745.46 441
11746.48 487
11747.50 431
11748.53 458
11749.55 472
11750.57 475
11751.59 454
11752.62 469
11753.64 485
11754.66 498
11755.68 475
11756.71 481
11757.73 509
11758.75 504
11759.77 486
11760.80 503
11761.82 506
11762.84 484
11763.87 499
11764.89 485
11765.91 492
11766.94 494
11767.96 499
11768.98 539
11770.01 528
11771.03 527
11772.05 509
11773.08 509
11774.10 508
11775.12 503
11776.15 481
11777.17 519
11778.19 505
11779.22 531
11780.24 537
11781.27 532
11782.29 511
11783.31 499
11784.34 541
11785.36 534
11786.39 535
11787.41 521
11788.43 536
11789.46 536
11790.48 566
11791.51 523
11792.53 533
11793.56 530
11794.58 559
11795.60 549
11796.63 560
11797.65 553
11798.68 548
11799.70 576
11800.73 554
11801.75 544
11802.78 556
11803.80 552
11804.83 558
11805.85 528
11806.88 548
11807.90 606
11808.93 580
11809.95 597
11810.98 581
11812.00 602
11813.03 571
11814.05 572
11815.08 577
11816.10 552
11817.13 590
11818.15 614
11819.18 607
11820.20 609
11821.23 555
11822.26 587
11823.28 633
11824.31 631
11825.33 626
11826.36 603
11827.38 602
11828.41 637
11829.44 618
11830.46 635
11831.49 625
11832.51 648
11833.54 664
11834.57 641
11835.59 612
11836.62 613
11837.65 643
11838.67 657
11839.70 679
11840.72 656
11841.75 634
11842.78 674
11843.80 663
11844.83 699
11845.86 681
11846.88 694
11847.91 696
11848.94 721
11849.96 680
11850.99 723
11852.02 693
11853.05 713
11854.07 763
11855.10 726
11856.13 762
11857.15 753
11858.18 762
11859.21 755
11860.24 765
11861.26 762
11862.29 762
11863.32 799
11864.34 816
11865.37 773
11866.40 757
11867.43 783
11868.46 836
11869.48 829
11870.51 806
11871.54 814
11872.57 832
11873.59 870
11874.62 843
11875.65 850
11876.68 799
11877.71 876
11878.73 884
11879.76 879
11880.79 883
11881.82 899
11882.85 925
11883.87 932
11884.90 959
11885.93 964
11886.96 981
11887.99 986
11889.02 986
11890.05 975
11891.07 980
11892.10 1000
11893.13 1045
11894.16 1059
11895.19 1060
11896.22 1038
11897.25 1088
11898.28 1135
11899.30 1106
11900.33 1117
11901.36 1147
11902.39 1185
11903.42 1184
11904.45 1169
11905.48 1172
11906.51 1173
11907.54 1150
11908.57 1229
11909.60 1169
11910.63 1168
11911.66 1164
11912.69 1187
11913.71 1185
11914.74 1177
11915.77 1157
11916.80 1168
11917.83 1192
11918.86 1200
11919.89 1212
11920.92 1185
11921.95 1239
11922.98 1252
11924.01 1249
11925.04 1265
11926.07 1304
11927.10 1317
11928.13 1294
11929.16 1321
11930.19 1315
11931.22 1347
11932.25 1297
11933.29 1319
11934.32 1322
11935.35 1318
11936.38 1324
11937.41 1316
11938.44 1250
11939.47 1228
11940.50 1206
11941.53 1167
11942.56 1122
11943.59 1137
11944.62 1051
11945.65 1062
11946.69 1055
11947.72 1001
11948.75 1000
11949.78 992
11950.81 982
11951.84 1000
11952.87 1005
11953.90 972
11954.93 959
11955.97 934
11957.00 970
11958.03 923
11959.06 954
11960.09 974
11961.12 982
11962.16 959
11963.19 941
11964.22 947
11965.25 943
11966.28 947
11967.31 970
11968.35 957
11969.38 930
11970.41 932
11971.44 956
11972.47 985
11973.51 925
11974.54 911
11975.57 940
11976.60 950
11977.64 956
11978.67 940
11979.70 936
11980.73 967
11981.77 963
11982.80 952
11983.83 962
11984.86 961
11985.90 974
11986.93 962
11987.96 966
11988.99 972
11990.03 1017
11991.06 999
11992.09 1007
11993.13 987
11994.16 1004
11995.19 987
11996.23 1007
11997.26 1057
11998.29 1030
11999.33 1038
12000.36 1044
12001.39 1059
12002.43 1065
12003.46 1036
12004.49 1057
12005.53 1080
12006.56 1082
12007.59 1091
12008.63 1087
12009.66 1096
12010.69 1097
12011.73 1102
12012.76 1142
12013.80 1097
12014.83 1101
12015.86 1129
12016.90 1159
12017.93 1134
12018.97 1142
12020.00 1148
12021.03 1170
12022.07 1138
12023.10 1148
12024.14 1145
12025.17 1167
12026.21 1174
12027.24 1170
12028.28 1200
12029.31 1171
12030.34 1194
12031.38 1148
12032.41 1169
12033.45 1208
12034.48 1184
12035.52 1180
12036.55 1192
12037.59 1202
12038.62 1173
12039.66 1180
12040.69 1189
12041.73 1192
12042.76 1189
12043.80 1217
12044.83 1198
12045.87 1187
12046.90 1223
12047.94 1244
12048.98 1199
12050.01 1229
12051.05 1219
12052.08 1246
12053.12 1218
12054.15 1266
12055.19 1242
12056.22 1233
12057.26 1267
12058.30 1286
12059.33 1275
12060.37 1243
12061.40 1265
12062.44 1211
12063.48 1180
12064.51 1161
12065.55 1155
12066.58 1151
12067.62 1182
12068.66 1146
12069.69 1085
12070.73 1065
12071.77 1091
12072.80 1065
12073.84 1086
12074.88 1060
12075.91 1042
12076.95 1061
12077.99 1062
12079.02 1025
12080.06 1044
12081.10 1029
12082.13 1022
12083.17 1089
12084.21 1018
12085.24 1020
12086.28 1013
12087.32 1051
12088.35 1045
12089.39 1025
12090.43 1025
12091.47 1051
12092.50 1096
12093.54 1076
12094.58 1090
12095.62 1070
12096.65 1075
12097.69 1110
12098.73 1103
12099.77 1089
12100.80 1075
12101.84 1085
12102.88 1106
12103.92 1090
12104.95 1078
12105.99 1035
12107.03 1048
12108.07 1058
12109.11 1060
12110.14 1027
12111.18 998
12112.22 1004
12113.26 972
12114.30 964
12115.34 931
12116.37 930
12117.41 882
12118.45 939
12119.49 924
12120.53 916
12121.57 877
12122.60 859
12123.64 865
12124.68 827
12125.72 818
12126.76 837
12127.80 861
12128.84 826
12129.88 836
12130.91 815
12131.95 839
12132.99 826
12134.03 836
12135.07 832
12136.11 830
12137.15 815
12138.19 821
12139.23 840
12140.27 822
12141.31 799
12142.35 813
12143.39 806
12144.43 805
12145.46 806
12146.50 754
12147.54 774
12148.58 761
12149.62 783
12150.66 783
12151.70 768
12152.74 789
12153.78 767
12154.82 758
12155.86 747
12156.90 755
12157.94 767
12158.98 765
12160.02 732
12161.06 733
12162.10 770
12163.14 750
12164.18 705
12165.23 718
12166.27 741
12167.31 763
12168.35 743
12169.39 732
12170.43 713
12171.47 723
12172.51 716
12173.55 761
12174.59 746
12175.63 678
12176.67 709
12177.71 726
12178.75 723
12179.80 693
12180.84 710
12181.88 697
12182.92 720
12183.96 726
12185.00 691
12186.04 692
12187.08 694
12188.13 684
12189.17 695
12190.21 699
12191.25 694
12192.29 687
12193.33 673
12194.37 689
12195.42 678
12196.46 673
12197.50 702
12198.54 687
12199.58 656
12200.63 697
12201.67 698
12202.71 687
12203.75 654
12204.79 671
12205.84 662
12206.88 690
12207.92 682
12208.96 666
12210.01 690
12211.05 638
12212.09 659
12213.13 672
12214.17 673
12215.22 652
12216.26 677
12217.30 660
12218.35 656
12219.39 628
12220.43 655
12221.47 660
12222.52 651
12223.56 648
12224.60 630
12225.65 629
12226.69 643
12227.73 648
12228.77 625
12229.82 628
12230.86 617
12231.90 628
12232.95 621
12233.99 622
12235.03 644
12236.08 623
12237.12 623
12238.16 607
12239.21 603
12240.25 602
12241.30 619
12242.34 629
12243.38 644
12244.43 629
12245.47 628
12246.51 647
12247.56 647
12248.60 620
12249.65 599
12250.69 604
12251.73 632
12252.78 608
12253.82 607
12254.87 583
12255.91 595
12256.96 610
12258.00 574
12259.04 588
12260.09 593
12261.13 582
12262.18 590
12263.22 605
12264.27 589
12265.31 584
12266.36 572
12267.40 606
12268.45 591
12269.49 564
12270.54 580
12271.58 575
12272.63 583
12273.67 553
12274.72 567
12275.76 595
12276.81 581
12277.85 550
12278.90 559
12279.94 557
12280.99 569
12282.03 571
12283.08 563
12284.12 496
12285.17 540
12286.22 556
12287.26 558
12288.31 519
12289.35 500
12290.40 527
12291.44 522
12292.49 546
12293.54 499
12294.58 559
12295.63 495
12296.67 525
12297.72 541
12298.77 560
12299.81 523
12300.86 516
12301.90 514
12302.95 506
12304.00 521
12305.04 513
12306.09 502
12307.14 540
12308.18 532
12309.23 515
12310.28 493
12311.32 513
12312.37 519
12313.42 517
12314.46 515
12315.51 501
12316.56 504
12317.60 542
12318.65 528
12319.70 489
12320.74 478
12321.79 501
12322.84 547
12323.89 520
12324.93 493
12325.98 507
12327.03 504
12328.08 499
12329.12 493
12330.17 523
12331.22 495
12332.27 513
12333.31 494
12334.36 507
12335.41 493
12336.46 520
12337.50 538
12338.55 495
12339.60 490
12340.65 507
12341.70 499
12342.74 500
12343.79 509
12344.84 511
12345.89 487
12346.94 496
12347.98 513
12349.03 518
12350.08 520
12351.13 458
12352.18 502
12353.23 541
12354.27 534
12355.32 504
12356.37 492
12357.42 492
12358.47 480
12359.52 481
12360.57 479
12361.61 511
12362.66 509
12363.71 501
12364.76 487
12365.81 479
12366.86 514
12367.91 521
12368.96 512
12370.01 463
12371.06 500
12372.11 500
12373.15 514
12374.20 512
12375.25 508
12376.30 512
12377.35 554
12378.40 532
12379.45 485
12380.50 492
12381.55 491
12382.60 476
12383.65 519
12384.70 494
12385.75 506
12386.80 502
12387.85 524
12388.90 505
12389.95 497
12391.00 496
12392.05 521
12393.10 500
12394.15 502
12395.20 501
12396.25 500
12397.30 524
12398.35 494
12399.40 512
12400.45 501
12401.50 518
12402.55 525
12403.60 510
12404.65 496
12405.70 485
12406.75 506
12407.81 536
12408.86 531
12409.91 529
12410.96 513
12412.01 525
12413.06 530
12414.11 515
12415.16 525
12416.21 517
12417.26 535
12418.32 512
12419.37 527
12420.42 526
12421.47 528
12422.52 538
12423.57 545
12424.62 541
12425.68 512
12426.73 535
12427.78 538
12428.83 527
12429.88 519
12430.93 537
12431.99 542
12433.04 542
12434.09 535
12435.14 545
12436.19 560
12437.24 522
12438.30 528
12439.35 520
12440.40 533
12441.45 538
12442.51 566
12443.56 549
12444.61 534
12445.66 518
12446.71 563
12447.77 547
12448.82 542
12449.87 534
12450.92 540
12451.98 564
12453.03 588
12454.08 579
12455.14 575
12456.19 586
12457.24 581
12458.29 579
12459.35 587
12460.40 613
12461.45 615
12462.51 631
12463.56 589
12464.61 645
12465.67 665
12466.72 712
12467.77 678
12468.83 671
12469.88 703
12470.93 754
12471.99 744
12473.04 733
12474.09 736
12475.15 721
12476.20 767
12477.25 767
12478.31 755
12479.36 753
12480.42 789
12481.47 797
12482.52 779
12483.58 741
12484.63 727
12485.69 725
12486.74 705
12487.79 685
12488.85 657
12489.90 687
12490.96 666
12492.01 646
12493.06 627
12494.12 632
12495.17 609
12496.23 646
12497.28 653
12498.34 620
12499.39 589
12500.45 602
12501.50 603
12502.56 616
12503.61 613
12504.67 609
12505.72 614
12506.78 612
12507.83 594
12508.89 585
12509.94 621
12511.00 651
12512.05 613
12513.11 583
12514.16 609
12515.22 574
12516.27 590
12517.33 585
12518.38 579
12519.44 583
12520.49 597
12521.55 616
12522.60 600
12523.66 594
12524.72 552
12525.77 572
12526.83 576
12527.88 575
12528.94 598
12530.00 596
12531.05 602
12532.11 613
12533.16 599
12534.22 585
12535.28 601
12536.33 617
12537.39 626
12538.44 637
12539.50 628
12540.56 644
12541.61 656
12542.67 641
12543.73 658
12544.78 673
12545.84 675
12546.90 668
12547.95 689
12549.01 662
12550.07 684
12551.12 700
12552.18 698
12553.24 699
12554.29 706
12555.35 675
12556.41 698
12557.47 697
12558.52 662
12559.58 670
12560.64 648
12561.69 683
12562.75 643
12563.81 631
12564.87 598
12565.92 604
12566.98 600
12568.04 618
12569.10 608
12570.15 602
12571.21 607
12572.27 575
12573.33 589
12574.38 587
12575.44 594
12576.50 577
12577.56 595
12578.62 564
12579.67 584
12580.73 599
12581.79 599
12582.85 567
12583.91 574
12584.96 576
12586.02 556
12587.08 590
12588.14 563
12589.20 559
12590.26 571
12591.32 616
12592.37 594
12593.43 595
12594.49 565
12595.55 600
12596.61 567
12597.67 580
12598.73 553
12599.78 565
12600.84 551
12601.90 542
12602.96 534
12604.02 561
12605.08 600
12606.14 574
12607.20 583
12608.26 565
12609.32 595
12610.38 605
12611.44 591
12612.49 553
12613.55 594
12614.61 583
12615.67 595
12616.73 626
12617.79 584
12618.85 565
12619.91 564
12620.97 588
12622.03 614
12623.09 626
12624.15 587
12625.21 602
12626.27 593
12627.33 614
12628.39 612
12629.45 633
12630.51 613
12631.57 625
12632.63 608
12633.69 627
12634.75 601
12635.81 617
12636.87 597
12637.93 594
12638.99 594
12640.05 549
12641.12 583
12642.18 566
12643.24 560
12644.30 553
12645.36 577
12646.42 574
12647.48 571
12648.54 558
12649.60 581
12650.66 555
12651.72 549
12652.78 545
12653.85 542
12654.91 534
12655.97 527
12657.03 533
12658.09 540
12659.15 536
12660.21 545
12661.28 543
12662.34 557
12663.40 546
12664.46 540
12665.52 530
12666.58 529
12667.64 551
12668.71 520
12669.77 507
12670.83 544
12671.89 534
12672.95 548
12674.02 504
12675.08 544
12676.14 520
12677.20 523
12678.26 538
12679.33 535
12680.39 520
12681.45 528
12682.51 534
12683.58 553
12684.64 521
12685.70 549
12686.76 543
12687.83 549
12688.89 545
12689.95 531
12691.01 528
12692.08 518
12693.14 523
12694.20 527
12695.27 535
12696.33 520
12697.39 530
12698.45 505
12699.52 534
12700.58 520
12701.64 521
12702.71 539
12703.77 534
12704.83 523
12705.90 524
12706.96 534
12708.02 532
12709.09 546
12710.15 498
12711.21 543
12712.28 520
12713.34 535
12714.40 518
12715.47 501
12716.53 504
12717.60 545
12718.66 531
12719.72 527
12720.79 531
12721.85 514
12722.92 514
12723.98 509
12725.04 556
12726.11 532
12727.17 541
12728.24 521
12729.30 537
12730.37 515
12731.43 547
12732.49 527
12733.56 530
12734.62 533
12735.69 518
12736.75 534
12737.82 515
12738.88 514
12739.95 534
12741.01 558
12742.08 524
12743.14 554
12744.21 513
12745.27 526
12746.34 529
12747.40 525
12748.47 542
12749.53 531
12750.60 535
12751.66 527
12752.73 538
12753.79 512
12754.86 525
12755.92 534
12756.99 528
12758.05 521
12759.12 525
12760.18 519
12761.25 530
12762.32 508
12763.38 511
12764.45 506
12765.51 520
12766.58 519
12767.65 497
12768.71 528
12769.78 500
12770.84 507
12771.91 490
12772.98 528
12774.04 498
12775.11 520
12776.17 479
12777.24 522
12778.31 489
12779.37 509
12780.44 495
12781.51 488
12782.57 494
12783.64 499
12784.71 484
12785.77 476
12786.84 480
12787.91 483
12788.97 502
12790.04 471
12791.11 490
12792.17 476
12793.24 483
12794.31 510
12795.37 504
12796.44 500
12797.51 508
12798.58 482
12799.64 484
12800.71 472
12801.78 494
12802.85 499
12803.91 507
12804.98 491
12806.05 483
12807.12 494
12808.18 489
12809.25 485
12810.32 476
12811.39 527
12812.45 518
12813.52 502
12814.59 506
12815.66 524
12816.73 501
12817.79 492
12818.86 514
12819.93 523
12821.00 530
12822.07 556
12823.13 524
12824.20 518
12825.27 529
12826.34 535
12827.41 521
12828.48 505
12829.54 509
12830.61 508
12831.68 497
12832.75 481
12833.82 504
12834.89 493
12835.96 516
12837.02 502
12838.09 487
12839.16 478
12840.23 477
12841.30 505
12842.37 461
12843.44 467
12844.51 433
12845.58 474
12846.65 469
12847.72 436
12848.78 428
12849.85 434
12850.92 452
12851.99 452
12853.06 420
12854.13 410
12855.20 445
12856.27 431
12857.34 418
12858.41 430
12859.48 405
12860.55 414
12861.62 429
12862.69 416
12863.76 397
12864.83 374
12865.90 446
12866.97 423
12868.04 420
12869.11 404
12870.18 422
12871.25 437
12872.32 400
12873.39 399
12874.46 391
12875.53 393
12876.60 404
12877.67 411
12878.74 381
12879.81 413
12880.88 419
12881.95 422
12883.03 409
12884.10 384
12885.17 386
12886.24 387
12887.31 391
12888.38 390
12889.45 404
12890.52 423
12891.59 409
12892.66 380
12893.74 405
12894.81 414
12895.88 384
12896.95 401
12898.02 389
12899.09 391
12900.16 396
12901.23 426
12902.31 386
12903.38 394
12904.45 377
12905.52 399
12906.59 389
12907.66 408
12908.74 386
12909.81 404
12910.88 400
12911.95 385
12913.02 383
12914.10 395
12915.17 381
12916.24 379
12917.31 379
12918.38 379
12919.46 378
12920.53 385
12921.60 383
12922.67 394
12923.75 381
12924.82 360
12925.89 395
12926.96 392
12928.04 373
12929.11 369
12930.18 394
12931.25 389
12932.33 372
12933.40 368
12934.47 376
12935.55 371
12936.62 375
12937.69 383
12938.76 371
12939.84 390
12940.91 376
12941.98 394
12943.06 369
12944.13 351
12945.20 368
12946.28 388
12947.35 358
12948.42 363
12949.50 364
12950.57 395
12951.64 376
12952.72 343
12953.79 368
12954.87 335
12955.94 376
12957.01 359
12958.09 386
12959.16 380
12960.23 349
12961.31 372
12962.38 369
12963.46 360
12964.53 346
12965.60 377
12966.68 379
12967.75 362
12968.83 354
12969.90 390
12970.98 372
12972.05 365
12973.13 357
12974.20 350
12975.27 346
12976.35 351
12977.42 366
12978.50 362
12979.57 330
12980.65 350
12981.72 359
12982.80 343
12983.87 342
12984.95 346
12986.02 353
12987.10 354
12988.17 358
12989.25 348
12990.32 375
12991.40 352
12992.47 348
12993.55 338
12994.62 376
12995.70 337
12996.77 335
12997.85 384
12998.93 363
13000.00 358
13001.08 353
13002.15 373
13003.23 346
13004.30 357
13005.38 353
13006.46 373
13007.53 352
13008.61 345
13009.68 340
13010.76 368
13011.84 345
13012.91 369
13013.99 357
13015.06 344
13016.14 322
13017.22 327
13018.29 335
13019.37 371
13020.45 346
13021.52 351
13022.60 351
13023.68 364
13024.75 329
13025.83 328
13026.91 368
13027.98 346
13029.06 349
13030.14 352
13031.21 346
13032.29 344
13033.37 356
13034.44 361
13035.52 335
13036.60 331
13037.67 340
13038.75 370
13039.83 353
13040.91 350
13041.98 346
13043.06 384
13044.14 340
13045.22 351
13046.29 348
13047.37 353
13048.45 349
13049.53 364
13050.60 381
13051.68 366
13052.76 353
13053.84 366
13054.91 345
13055.99 359
13057.07 360
13058.15 343
13059.23 393
13060.30 363
13061.38 359
13062.46 344
13063.54 358
13064.62 401
13065.70 357
13066.77 373
13067.85 356
13068.93 351
13070.01 375
13071.09 357
13072.17 345
13073.25 351
13074.32 369
13075.40 369
13076.48 351
13077.56 352
13078.64 364
13079.72 379
13080.80 339
13081.88 343
13082.95 358
13084.03 350
13085.11 371
13086.19 366
13087.27 350
13088.35 348
13089.43 369
13090.51 379
13091.59 373
13092.67 343
13093.75 367
13094.83 381
13095.91 359
13096.99 364
13098.07 356
13099.15 374
13100.22 375
13101.30 368
13102.38 369
13103.46 382
13104.54 378
13105.62 377
13106.70 372
13107.78 375
13108.86 363
13109.94 353
13111.02 357
13112.10 382
13113.19 359
13114.27 355
13115.35 368
13116.43 354
13117.51 359
13118.59 372
13119.67 340
13120.75 365
13121.83 352
13122.91 363
13123.99 377
13125.07 356
13126.15 399
13127.23 381
13128.31 358
13129.39 382
13130.48 374
13131.56 350
13132.64 388
13133.72 380
13134.80 389
13135.88 398
13136.96 395
13138.04 380
13139.12 388
13140.21 371
13141.29 396
13142.37 390
13143.45 375
13144.53 389
13145.61 386
13146.70 383
13147.78 364
13148.86 372
13149.94 354
13151.02 410
13152.10 393
13153.19 394
13154.27 387
13155.35 393
13156.43 416
13157.51 369
13158.60 389
13159.68 403
13160.76 402
13161.84 420
13162.93 392
13164.01 395
13165.09 399
13166.17 395
13167.25 396
13168.34 411
13169.42 432
13170.50 402
13171.59 400
13172.67 401
13173.75 423
13174.83 398
13175.92 410
13177.00 407
13178.08 400
13179.17 415
13180.25 412
13181.33 404
13182.41 406
13183.50 402
13184.58 407
13185.66 392
13186.75 424
13187.83 398
13188.91 393
13190.00 426
13191.08 409
13192.16 406
13193.25 440
13194.33 413
13195.42 429
13196.50 442
13197.58 400
13198.67 421
13199.75 434
13200.83 434
13201.92 403
13203.00 432
13204.09 421
13205.17 433
13206.25 411
13207.34 438
13208.42 428
13209.51 439
13210.59 468
13211.68 441
13212.76 415
13213.84 449
13214.93 471
13216.01 463
13217.10 444
13218.18 440
13219.27 459
13220.35 426
13221.44 444
13222.52 469
13223.61 441
13224.69 467
13225.78 449
13226.86 465
13227.95 460
13229.03 428
13230.12 466
13231.20 482
13232.29 467
13233.37 463
13234.46 466
13235.54 487
13236.63 503
13237.71 462
13238.80 470
13239.88 491
13240.97 480
13242.05 448
13243.14 465
13244.23 495
13245.31 497
13246.40 501
13247.48 503
13248.57 490
13249.65 500
13250.74 503
13251.83 476
13252.91 498
13254.00 516
13255.08 513
13256.17 495
13257.26 516
13258.34 506
13259.43 529
13260.52 520
13261.60 549
13262.69 535
13263.77 508
13264.86 532
13265.95 562
13267.03 569
13268.12 534
13269.21 540
13270.29 571
13271.38 570
13272.47 576
13273.55 553
13274.64 551
13275.73 556
13276.82 562
13277.90 580
13278.99 582
13280.08 595
13281.16 591
13282.25 583
13283.34 584
13284.43 605
13285.51 589
13286.60 609
13287.69 609
13288.78 629
13289.86 620
13290.95 638
13292.04 655
13293.13 622
13294.21 644
13295.30 652
13296.39 624
13297.48 649
13298.56 665
13299.65 672
13300.74 648
13301.83 667
13302.92 715
13304.00 698
13305.09 703
13306.18 691
13307.27 700
13308.36 712
13309.45 684
13310.53 706
13311.62 712
13312.71 712
13313.80 720
13314.89 737
13315.98 698
13317.07 723
13318.15 711
13319.24 733
13320.33 745
13321.42 732
13322.51 762
13323.60 736
13324.69 774
13325.78 749
13326.87 764
13327.95 748
13329.04 796
13330.13 784
13331.22 804
13332.31 776
13333.40 773
13334.49 775
13335.58 778
13336.67 805
13337.76 800
13338.85 814
13339.94 794
13341.03 818
13342.12 803
13343.21 826
13344.30 827
13345.39 826
13346.48 806
13347.57 814
13348.66 798
13349.75 828
13350.84 825
13351.93 794
13353.02 809
13354.11 799
13355.20 810
13356.29 815
13357.38 802
13358.47 799
13359.56 831
13360.65 803
13361.74 815
13362.83 835
13363.92 812
13365.01 822
13366.10 887
13367.19 857
13368.28 802
13369.37 817
13370.46 820
13371.55 828
13372.65 823
13373.74 825
13374.83 796
13375.92 825
13377.01 802
13378.10 780
13379.19 774
13380.28 787
13381.37 780
13382.47 753
13383.56 734
13384.65 747
13385.74 737
13386.83 723
13387.92 751
13389.01 738
13390.11 739
13391.20 738
13392.29 746
13393.38 694
13394.47 709
13395.56 708
13396.66 727
13397.75 728
13398.84 716
13399.93 680
13401.02 687
13402.12 731
13403.21 706
13404.30 696
13405.39 670
13406.49 698
13407.58 708
13408.67 729
13409.76 706
13410.86 667
13411.95 703
13413.04 721
13414.13 713
13415.23 679
13416.32 669
13417.41 731
13418.50 672
13419.60 681
13420.69 698
13421.78 690
13422.88 681
13423.97 709
13425.06 680
13426.15 699
13427.25 704
13428.34 705
13429.43 713
13430.53 699
13431.62 726
13432.71 689
13433.81 734
13434.90 697
13435.99 698
13437.09 740
13438.18 755
13439.27 748
13440.37 746
13441.46 741
13442.56 748
13443.65 742
13444.74 744
13445.84 762
13446.93 738
13448.03 763
13449.12 767
13450.21 742
13451.31 720
13452.40 752
13453.50 783
13454.59 759
13455.68 765
13456.78 764
13457.87 748
13458.97 770
13460.06 773
13461.16 783
13462.25 772
13463.35 767
13464.44 784
13465.54 775
13466.63 791
13467.73 773
13468.82 778
13469.91 811
13471.01 824
13472.10 825
13473.20 795
13474.29 826
13475.39 823
13476.48 821
13477.58 793
13478.68 829
13479.77 805
13480.87 859
13481.96 833
13483.06 821
13484.15 842
13485.25 815
13486.34 849
13487.44 864
13488.53 843
13489.63 826
13490.73 863
13491.82 882
13492.92 843
13494.01 846
13495.11 903
13496.21 882
13497.30 886
13498.40 877
13499.49 893
13500.59 888
13501.69 896
13502.78 919
13503.88 873
13504.97 873
13506.07 871
13507.17 888
13508.26 858
13509.36 866
13510.46 855
13511.55 855
13512.65 879
13513.75 867
13514.84 847
13515.94 849
13517.04 807
13518.13 822
13519.23 819
13520.33 837
13521.42 813
13522.52 803
13523.62 826
13524.72 829
13525.81 805
13526.91 812
13528.01 808
13529.10 803
13530.20 783
13531.30 813
13532.40 788
13533.49 783
13534.59 780
13535.69 789
13536.79 790
13537.88 776
13538.98 780
13540.08 769
13541.18 767
13542.28 761
13543.37 745
13544.47 749
13545.57 749
13546.67 753
13547.77 767
13548.86 740
13549.96 722
13551.06 694
13552.16 737
13553.26 726
13554.35 756
13555.45 712
13556.55 705
13557.65 720
13558.75 728
13559.85 710
13560.95 707
13562.04 722
13563.14 692
13564.24 690
13565.34 712
13566.44 698
13567.54 702
13568.64 716
13569.74 718
13570.83 713
13571.93 704
13573.03 715
13574.13 704
13575.23 711
13576.33 706
13577.43 719
13578.53 697
13579.63 701
13580.73 696
13581.83 720
13582.93 710
13584.03 689
13585.13 712
13586.22 712
13587.32 749
13588.42 668
13589.52 717
13590.62 730
13591.72 715
13592.82 691
13593.92 710
13595.02 735
13596.12 707
13597.22 729
13598.32 707
13599.42 734
13600.52 726
13601.62 726
13602.72 721
13603.82 751
13604.92 695
13606.03 706
13607.13 736
13608.23 734
13609.33 715
13610.43 738
13611.53 715
13612.63 735
13613.73 722
13614.83 751
13615.93 710
13617.03 733
13618.13 740
13619.23 754
13620.33 748
13621.44 719
13622.54 715
13623.64 716
13624.74 723
13625.84 735
13626.94 774
13628.04 725
13629.14 769
13630.25 762
13631.35 754
13632.45 743
13633.55 768
13634.65 753
13635.75 752
13636.85 760
13637.96 751
13639.06 759
13640.16 761
13641.26 747
13642.36 736
13643.47 745
13644.57 767
13645.67 750
13646.77 753
13647.87 740
13648.98 732
13650.08 779
13651.18 787
13652.28 753
13653.38 746
13654.49 743
13655.59 768
13656.69 745
13657.79 716
13658.90 721
13660.00 743
13661.10 748
13662.20 742
13663.31 730
13664.41 724
13665.51 728
13666.62 721
13667.72 720
13668.82 702
13669.92 759
13671.03 753
13672.13 758
13673.23 728
13674.34 743
13675.44 755
13676.54 783
13677.65 751
13678.75 712
13679.85 745
13680.96 769
13682.06 756
13683.16 744
13684.27 754
13685.37 743
13686.48 765
13687.58 752
13688.68 751
13689.79 741
13690.89 789
13691.99 769
13693.10 774
13694.20 752
13695.31 759
13696.41 771
13697.51 780
13698.62 778
13699.72 768
13700.83 807
13701.93 789
13703.04 827
13704.14 782
13705.24 801
13706.35 814
13707.45 836
13708.56 842
13709.66 829
13710.77 833
13711.87 841
13712.98 856
13714.08 854
13715.19 831
13716.29 861
13717.40 892
13718.50 860
13719.61 829
13720.71 872
13721.82 860
13722.92 878
13724.03 896
13725.13 894
13726.24 902
13727.34 883
13728.45 910
13729.55 936
13730.66 934
13731.76 916
13732.87 940
13733.97 948
13735.08 931
13736.19 964
13737.29 948
13738.40 1000
13739.50 995
13740.61 1008
13741.72 1004
13742.82 1020
13743.93 1043
13745.03 1071
13746.14 1065
13747.25 1063
13748.35 1071
13749.46 1084
13750.56 1135
13751.67 1135
13752.78 1140
13753.88 1163
13754.99 1147
13756.10 1190
13757.20 1223
13758.31 1198
13759.42 1231
13760.52 1238
13761.63 1304
13762.74 1273
13763.84 1268
13764.95 1262
13766.06 1299
13767.16 1281
13768.27 1232
13769.38 1251
13770.48 1279
13771.59 1277
13772.70 1262
13773.81 1283
13774.91 1239
13776.02 1213
13777.13 1199
13778.23 1193
13779.34 1181
13780.45 1140
13781.56 1168
13782.66 1146
13783.77 1119
13784.88 1049
13785.99 1075
13787.09 1033
13788.20 1042
13789.31 970
13790.42 961
13791.53 987
13792.63 970
13793.74 943
13794.85 917
13795.96 881
13797.07 898
13798.17 929
13799.28 889
13800.39 842
13801.50 826
13802.61 856
13803.72 915
13804.82 858
13805.93 797
13807.04 815
13808.15 842
13809.26 841
13810.37 799
13811.48 790
13812.58 798
13813.69 792
13814.80 782
13815.91 768
13817.02 768
13818.13 781
13819.24 801
13820.35 787
13821.46 761
13822.57 777
13823.67 790
13824.78 782
13825.89 797
13827.00 757
13828.11 753
13829.22 767
13830.33 782
13831.44 747
13832.55 759
13833.66 762
13834.77 778
13835.88 792
13836.99 754
13838.10 767
13839.21 742
13840.32 806
13841.43 777
13842.54 771
13843.65 746
13844.76 788
13845.87 774
13846.98 762
13848.09 765
13849.20 763
13850.31 775
13851.42 777
13852.53 783
13853.64 750
13854.75 763
13855.86 759
13856.97 750
13858.08 765
13859.19 772
13860.30 796
13861.41 772
13862.52 760
13863.63 775
13864.75 735
13865.86 808
13866.97 778
13868.08 785
13869.19 797
13870.30 801
13871.41 763
13872.52 785
13873.63 782
13874.75 775
13875.86 792
13876.97 788
13878.08 806
13879.19 810
13880.30 810
13881.41 787
13882.53 796
13883.64 797
13884.75 767
13885.86 807
13886.97 784
13888.08 782
13889.20 798
13890.31 825
13891.42 846
13892.53 848
13893.64 803
13894.76 828
13895.87 813
13896.98 823
13898.09 813
13899.20 809
13900.32 811
13901.43 826
13902.54 772
13903.65 786
13904.77 776
13905.88 809
13906.99 786
13908.10 759
13909.22 759
13910.33 782
13911.44 783
13912.55 733
13913.67 732
13914.78 733
13915.89 746
13917.01 728
13918.12 737
13919.23 716
13920.34 738
13921.46 732
13922.57 727
13923.68 722
13924.80 705
13925.91 722
13927.02 719
13928.14 746
13929.25 696
13930.36 716
13931.48 707
13932.59 714
13933.70 706
13934.82 703
13935.93 695
13937.05 705
13938.16 705
13939.27 704
13940.39 678
13941.50 656
13942.62 668
13943.73 688
13944.84 674
13945.96 666
13947.07 659
13948.19 691
13949.30 676
13950.41 667
13951.53 691
13952.64 674
13953.76 641
13954.87 650
13955.99 686
13957.10 645
13958.22 656
13959.33 659
13960.44 663
13961.56 659
13962.67 660
13963.79 671
13964.90 649
13966.02 653
13967.13 644
13968.25 650
13969.36 650
13970.48 616
13971.59 634
13972.71 636
13973.82 637
13974.94 643
13976.05 656
13977.17 672
13978.29 637
13979.40 657
13980.52 659
13981.63 642
13982.75 649
13983.86 652
13984.98 658
13986.09 632
13987.21 628
13988.33 623
13989.44 658
13990.56 654
13991.67 628
13992.79 637
13993.91 641
13995.02 657
13996.14 636
13997.25 631
13998.37 632
13999.49 682
14000.60 659
14001.72 646
14002.84 634
14003.95 640
14005.07 662
14006.18 663
14007.30 624
14008.42 627
14009.53 657
14010.65 663
14011.77 662
14012.88 642
14014.00 646
14015.12 691
14016.23 676
14017.35 652
14018.47 655
14019.59 650
14020.70 681
14021.82 674
14022.94 670
14024.05 643
14025.17 677
14026.29 701
14027.41 682
14028.52 656
14029.64 660
14030.76 663
14031.88 687
14032.99 656
14034.11 627
14035.23 672
14036.35 677
14037.46 658
14038.58 688
14039.70 659
14040.82 688
14041.94 723
14043.05 709
14044.17 691
14045.29 655
14046.41 697
14047.53 704
14048.64 711
14049.76 698
14050.88 698
14052.00 713
14053.12 765
14054.24 740
14055.35 735
14056.47 756
14057.59 754
14058.71 783
14059.83 745
14060.95 748
14062.07 761
14063.19 755
14064.30 788
14065.42 769
14066.54 794
14067.66 787
14068.78 816
14069.90 788
14071.02 774
14072.14 769
14073.26 809
14074.38 821
14075.49 828
14076.61 809
14077.73 849
14078.85 843
14079.97 858
14081.09 828
14082.21 847
14083.33 817
14084.45 847
14085.57 841
14086.69 845
14087.81 807
14088.93 868
14090.05 869
14091.17 847
14092.29 849
14093.41 832
14094.53 890
14095.65 870
14096.77 916
14097.89 907
14099.01 871
14100.13 873
14101.25 884
14102.37 903
14103.49 885
14104.61 847
14105.73 872
14106.85 890
14107.97 850
14109.09 827
14110.21 830
14111.33 855
14112.46 835
14113.58 777
14114.70 800
14115.82 807
14116.94 793
14118.06 779
14119.18 787
14120.30 761
14121.42 781
14122.54 756
14123.66 769
14124.79 760
14125.91 731
14127.03 731
14128.15 761
14129.27 724
14130.39 721
14131.51 718
14132.64 722
14133.76 714
14134.88 717
14136.00 681
14137.12 734
14138.24 710
14139.37 692
14140.49 675
14141.61 668
14142.73 681
14143.85 685
14144.98 690
14146.10 681
14147.22 662
14148.34 682
14149.46 673
14150.59 662
14151.71 639
14152.83 663
14153.95 687
14155.08 657
14156.20 657
14157.32 643
14158.44 680
14159.57 649
14160.69 673
14161.81 675
14162.93 629
14164.06 666
14165.18 666
14166.30 652
14167.43 641
14168.55 651
14169.67 658
14170.79 641
14171.92 626
14173.04 626
14174.16 646
14175.29 653
14176.41 643
14177.53 626
14178.66 614
14179.78 640
14180.90 641
14182.03 627
14183.15 647
14184.27 634
14185.40 627
14186.52 643
14187.65 624
14188.77 615
14189.89 620
14191.02 637
14192.14 629
14193.27 606
14194.39 598
14195.51 623
14196.64 579
14197.76 631
14198.89 620
14200.01 622
14201.13 607
14202.26 613
14203.38 621
14204.51 656
14205.63 599
14206.76 606
14207.88 635
14209.01 628
14210.13 614
14211.25 581
14212.38 602
14213.50 599
14214.63 619
14215.75 611
14216.88 588
14218.00 612
14219.13 594
14220.25 596
14221.38 610
14222.50 559
14223.63 577
14224.75 582
14225.88 583
14227.00 570
14228.13 586
14229.25 572
14230.38 581
14231.51 561
14232.63 570
14233.76 580
14234.88 568
14236.01 576
14237.13 573
14238.26 576
14239.39 559
14240.51 576
14241.64 575
14242.76 555
14243.89 536
14245.01 535
14246.14 591
14247.27 551
14248.39 565
14249.52 563
14250.65 546
14251.77 549
14252.90 544
14254.02 553
14255.15 535
14256.28 508
14257.40 553
14258.53 574
14259.66 546
14260.78 525
14261.91 560
14263.04 554
14264.16 531
14265.29 530
14266.42 536
14267.54 530
14268.67 519
14269.80 537
14270.92 517
14272.05 533
14273.18 494
14274.31 531
14275.43 526
14276.56 492
14277.69 517
14278.82 526
14279.94 507
14281.07 521
14282.20 513
14283.33 507
14284.45 503
14285.58 483
14286.71 493
14287.84 509
14288.96 512
14290.09 497
14291.22 521
14292.35 492
14293.47 505
14294.60 474
14295.73 495
14296.86 489
14297.99 499
14299.11 502
14300.24 503
14301.37 473
14302.50 473
14303.63 470
14304.76 493
14305.88 487
14307.01 491
14308.14 474
14309.27 464
14310.40 470
14311.53 470
14312.66 488
14313.78 462
14314.91 446
14316.04 457
14317.17 473
14318.30 481
14319.43 446
14320.56 483
14321.69 493
14322.82 491
14323.95 462
14325.07 448
14326.20 478
14327.33 472
14328.46 470
14329.59 472
14330.72 465
14331.85 455
14332.98 457
14334.11 452
14335.24 451
14336.37 453
14337.50 436
14338.63 473
14339.76 471
14340.89 451
14342.02 470
14343.15 436
14344.28 456
14345.41 440
14346.54 471
14347.67 438
14348.80 464
14349.93 467
14351.06 446
14352.19 453
14353.32 435
14354.45 450
14355.58 456
14356.71 458
14357.84 413
14358.97 445
14360.10 453
14361.23 454
14362.36 445
14363.49 463
14364.62 433
14365.75 461
14366.88 446
14368.02 471
14369.15 437
14370.28 424
14371.41 456
14372.54 445
14373.67 459
14374.80 426
14375.93 471
14377.06 439
14378.20 434
14379.33 405
14380.46 463
14381.59 433
14382.72 462
14383.85 442
14384.98 449
14386.12 441
14387.25 445
14388.38 460
14389.51 450
14390.64 452
14391.77 426
14392.91 481
14394.04 449
14395.17 435
14396.30 439
14397.43 455
14398.57 448
14399.70 474
14400.83 437
14401.96 447
14403.09 423
14404.23 429
14405.36 454
14406.49 438
14407.62 465
14408.76 483
14409.89 479
14411.02 486
14412.15 443
14413.29 441
14414.42 451
14415.55 461
14416.68 471
14417.82 464
14418.95 472
14420.08 453
14421.22 455
14422.35 456
14423.48 465
14424.62 464
14425.75 453
14426.88 484
14428.01 472
14429.15 464
14430.28 462
14431.41 485
14432.55 472
14433.68 507
14434.81 466
14435.95 487
14437.08 467
14438.22 469
14439.35 476
14440.48 487
14441.62 454
14442.75 439
14443.88 462
14445.02 427
14446.15 421
14447.29 441
14448.42 477
14449.55 464
14450.69 462
14451.82 438
14452.96 498
14454.09 452
14455.23 463
14456.36 439
14457.49 458
14458.63 482
14459.76 459
14460.90 467
14462.03 462
14463.17 479
14464.30 456
14465.44 493
14466.57 439
14467.71 470
14468.84 468
14469.97 509
14471.11 455
14472.24 451
14473.38 445
14474.51 452
14475.65 482
14476.79 471
14477.92 454
14479.06 460
14480.19 507
14481.33 462
14482.46 485
14483.60 467
14484.73 460
14485.87 459
14487.00 475
14488.14 422
14489.27 464
14490.41 490
14491.55 474
14492.68 473
14493.82 434
14494.95 475
14496.09 481
14497.23 479
14498.36 454
14499.50 498
14500.63 458
14501.77 504
14502.91 476
14504.04 491
14505.18 465
14506.31 466
14507.45 481
14508.59 503
14509.72 512
14510.86 479
14512.00 470
14513.13 482
14514.27 487
14515.41 468
14516.54 522
14517.68 504
14518.82 508
14519.95 496
14521.09 482
14522.23 461
14523.36 488
14524.50 475
14525.64 483
14526.78 457
14527.91 483
14529.05 502
14530.19 470
14531.32 477
14532.46 477
14533.60 513
14534.74 486
14535.87 503
14537.01 495
14538.15 517
14539.29 491
14540.42 510
14541.56 505
14542.70 502
14543.84 475
14544.97 492
14546.11 517
14547.25 516
14548.39 518
14549.53 529
14550.66 565
14551.80 529
14552.94 535
14554.08 522
14555.22 531
14556.36 545
14557.49 555
14558.63 522
14559.77 558
14560.91 530
14562.05 555
14563.19 567
14564.32 555
14565.46 546
14566.60 524
14567.74 569
14568.88 563
14570.02 557
14571.16 576
14572.30 604
14573.43 549
14574.57 581
14575.71 556
14576.85 608
14577.99 593
14579.13 620
14580.27 592
14581.41 590
14582.55 614
14583.69 626
14584.83 597
14585.97 600
14587.10 636
14588.24 600
14589.38 648
14590.52 627
14591.66 658
14592.80 672
14593.94 694
14595.08 661
14596.22 670
14597.36 664
14598.50 672
14599.64 672
14600.78 685
14601.92 694
14603.06 695
14604.20 684
14605.34 666
14606.48 718
14607.62 694
14608.76 724
14609.90 723
14611.04 714
14612.18 742
14613.32 745
14614.47 745
14615.61 769
14616.75 800
14617.89 779
14619.03 807
14620.17 774
14621.31 799
14622.45 822
14623.59 796
14624.73 781
14625.87 846
14627.01 851
14628.16 877
14629.30 877
14630.44 859
14631.58 854
14632.72 876
14633.86 868
14635.00 876
14636.14 902
14637.29 899
14638.43 856
14639.57 855
14640.71 868
14641.85 852
14642.99 874
14644.13 845
14645.28 854
14646.42 808
14647.56 820
14648.70 816
14649.84 796
14650.99 760
14652.13 736
14653.27 748
14654.41 700
14655.55 720
14656.70 730
14657.84 665
14658.98 664
14660.12 670
14661.27 671
14662.41 671
14663.55 629
14664.69 635
14665.84 621
14666.98 595
14668.12 567
14669.26 599
14670.41 591
14671.55 596
14672.69 566
14673.83 597
14674.98 559
14676.12 578
14677.26 574
14678.41 555
14679.55 573
14680.69 566
14681.84 551
14682.98 504
14684.12 516
14685.27 546
14686.41 511
14687.55 521
14688.70 514
14689.84 525
14690.98 536
14692.13 521
14693.27 500
14694.41 507
14695.56 484
14696.70 494
14697.84 478
14698.99 497
14700.13 493
14701.28 480
14702.42 500
14703.56 500
14704.71 508
14705.85 475
14707.00 503
14708.14 494
14709.28 474
14710.43 473
14711.57 486
14712.72 461
14713.86 467
14715.01 469
14716.15 483
14717.30 510
14718.44 492
14719.58 499
14720.73 476
14721.87 486
14723.02 483
14724.16 469
14725.31 479
14726.45 472
14727.60 465
14728.74 486
14729.89 450
14731.03 471
14732.18 454
14733.32 483
14734.47 469
14735.61 456
14736.76 455
14737.90 448
14739.05 481
14740.20 449
14741.34 471
14742.49 462
14743.63 446
14744.78 456
14745.92 435
14747.07 453
14748.21 460
14749.36 454
14750.51 447
14751.65 464
14752.80 433
14753.94 444
14755.09 449
14756.24 452
14757.38 459
14758.53 436
14759.67 429
14760.82 443
14761.97 423
14763.11 455
14764.26 419
14765.41 428
14766.55 432
14767.70 434
14768.85 415
14769.99 418
14771.14 421
14772.29 419
14773.43 430
14774.58 442
14775.73 422
14776.87 403
14778.02 411
14779.17 426
14780.31 426
14781.46 395
14782.61 402
14783.76 417
14784.90 430
14786.05 401
14787.20 402
14788.34 398
14789.49 397
14790.64 407
14791.79 402
14792.93 384
14794.08 390
14795.23 399
14796.38 395
14797.52 383
14798.67 355
14799.82 399
14800.97 391
14802.12 371
14803.26 374
14804.41 349
14805.56 390
14806.71 381
14807.86 374
14809.00 367
14810.15 393
14811.30 375
14812.45 382
14813.60 344
14814.74 357
14815.89 354
14817.04 369
14818.19 364
14819.34 336
14820.49 354
14821.64 365
14822.78 357
14823.93 349
14825.08 351
14826.23 363
14827.38 357
14828.53 326
14829.68 335
14830.83 322
14831.97 361
14833.12 330
14834.27 379
14835.42 334
14836.57 323
14837.72 347
14838.87 358
14840.02 348
14841.17 346
14842.32 317
14843.47 354
14844.62 334
14845.77 310
14846.92 328
14848.07 318
14849.22 335
14850.36 306
14851.51 317
14852.66 307
14853.81 325
14854.96 326
14856.11 314
14857.26 333
14858.41 295
14859.56 326
14860.71 358
14861.86 360
14863.01 303
14864.16 311
14865.32 326
14866.47 337
14867.62 321
14868.77 329
14869.92 323
14871.07 340
14872.22 328
14873.37 335
14874.52 311
14875.67 306
14876.82 330
14877.97 327
14879.12 301
14880.27 281
14881.42 345
14882.57 339
14883.73 320
14884.88 275
14886.03 314
14887.18 344
14888.33 323
14889.48 294
14890.63 312
14891.78 300
14892.94 304
14894.09 319
14895.24 306
14896.39 299
14897.54 292
14898.69 335
14899.84 301
14901.00 314
14902.15 295
14903.30 307
14904.45 314
14905.60 304
14906.76 290
14907.91 315
14909.06 320
14910.21 310
14911.36 281
14912.52 294
14913.67 300
14914.82 297
14915.97 337
14917.12 311
14918.28 326
14919.43 324
14920.58 316
14921.73 293
14922.89 301
14924.04 303
14925.19 345
14926.34 304
14927.50 303
14928.65 293
14929.80 304
14930.96 301
14932.11 321
14933.26 320
14934.41 309
14935.57 325
14936.72 300
14937.87 325
14939.03 318
14940.18 320
14941.33 317
14942.49 305
14943.64 312
14944.79 305
14945.95 313
14947.10 310
14948.25 313
14949.41 294
14950.56 326
14951.71 320
14952.87 333
14954.02 321
14955.18 365
14956.33 324
14957.48 309
14958.64 322
14959.79 349
14960.95 338
14962.10 316
14963.25 333
14964.41 324
14965.56 339
14966.72 324
14967.87 348
14969.02 349
14970.18 312
14971.33 311
14972.49 330
14973.64 325
14974.80 333
14975.95 295
14977.11 351
14978.26 323
14979.41 307
14980.57 289
14981.72 319
14982.88 331
14984.03 315
14985.19 324
14986.34 318
14987.50 327
14988.65 311
14989.81 340
14990.96 306
14992.12 315
14993.27 333
14994.43 326
14995.59 296
14996.74 315
14997.90 305
14999.05 326
15000.21 308
15001.36 304
15002.52 346
15003.67 293
15004.83 323
15005.99 284
15007.14 325
15008.30 285
15009.45 301
15010.61 292
15011.76 278
15012.92 285
15014.08 297
15015.23 300
15016.39 299
15017.55 289
15018.70 280
15019.86 317
15021.01 319
15022.17 309
15023.33 288
15024.48 308
15025.64 282
15026.80 296
15027.95 284
15029.11 296
15030.27 269
15031.42 285
15032.58 300
15033.74 309
15034.89 296
15036.05 290
15037.21 319
15038.36 284
15039.52 308
15040.68 295
15041.84 323
15042.99 273
15044.15 313
15045.31 279
15046.46 302
15047.62 286
15048.78 320
15049.94 301
15051.09 291
15052.25 282
15053.41 282
15054.57 307
15055.72 305
15056.88 301
15058.04 263
15059.20 299
15060.36 297
15061.51 282
15062.67 283
15063.83 299
15064.99 273
15066.15 280
15067.30 295
15068.46 288
15069.62 282
15070.78 305
15071.94 325
15073.09 297
15074.25 304
15075.41 303
15076.57 330
15077.73 286
15078.89 277
15080.05 297
15081.20 321
15082.36 296
15083.52 300
15084.68 301
15085.84 313
15087.00 296
15088.16 296
15089.32 316
15090.47 277
15091.63 296
15092.79 298
15093.95 312
15095.11 277
15096.27 298
15097.43 305
15098.59 319
15099.75 284
15100.91 312
15102.07 312
15103.23 318
15104.39 284
15105.55 299
15106.71 326
15107.86 319
15109.02 309
15110.18 298
15111.34 319
15112.50 300
15113.66 326
15114.82 300
15115.98 310
15117.14 306
15118.30 317
15119.46 338
15120.62 312
15121.78 311
15122.94 307
15124.10 337
15125.26 330
15126.43 323
15127.59 306
15128.75 310
15129.91 320
15131.07 319
15132.23 295
15133.39 310
15134.55 302
15135.71 330
15136.87 305
15138.03 338
15139.19 328
15140.35 347
15141.51 355
15142.68 344
15143.84 330
15145.00 332
15146.16 356
15147.32 334
15148.48 325
15149.64 351
15150.80 340
15151.96 336
15153.13 362
15154.29 344
15155.45 340
15156.61 344
15157.77 336
15158.93 340
15160.10 341
15161.26 352
15162.42 349
15163.58 367
15164.74 337
15165.90 358
15167.07 360
15168.23 364
15169.39 366
15170.55 371
15171.71 356
15172.88 364
15174.04 349
15175.20 358
15176.36 356
15177.53 373
15178.69 361
15179.85 391
15181.01 397
15182.18 366
15183.34 399
15184.50 390
15185.66 408
15186.83 384
15187.99 401
15189.15 380
15190.31 414
15191.48 385
15192.64 389
15193.80 392
15194.97 393
15196.13 398
15197.29 385
15198.46 397
15199.62 370
15200.78 408
15201.94 399
15203.11 394
15204.27 387
15205.44 403
15206.60 401
15207.76 382
15208.93 417
15210.09 422
15211.25 391
15212.42 410
15213.58 410
15214.74 422
15215.91 431
15217.07 423
15218.24 421
15219.40 424
15220.56 455
15221.73 447
15222.89 435
15224.06 437
15225.22 452
15226.38 438
15227.55 439
15228.71 464
15229.88 491
15231.04 448
15232.21 467
15233.37 470
15234.53 454
15235.70 477
15236.86 457
15238.03 467
15239.19 448
15240.36 484
15241.52 452
15242.69 444
15243.85 447
15245.02 457
15246.18 474
15247.35 465
15248.51 460
15249.68 472
15250.84 445
15252.01 434
15253.17 443
15254.34 436
15255.50 443
15256.67 462
15257.83 425
15259.00 406
15260.17 485
15261.33 434
15262.50 417
15263.66 437
15264.83 451
15265.99 429
15267.16 434
15268.32 410
15269.49 385
15270.66 401
15271.82 415
15272.99 407
15274.15 415
15275.32 410
15276.49 399
15277.65 434
15278.82 379
15279.99 379
15281.15 413
15282.32 409
15283.48 387
15284.65 399
15285.82 422
15286.98 413
15288.15 417
15289.32 394
15290.48 379
15291.65 393
15292.82 392
15293.98 407
15295.15 413
15296.32 373
15297.48 377
15298.65 394
15299.82 426
15300.99 376
15302.15 383
15303.32 395
15304.49 395
15305.65 394
15306.82 410
15307.99 392
15309.16 381
15310.32 406
15311.49 394
15312.66 398
15313.83 394
15314.99 401
15316.16 398
15317.33 386
15318.50 379
15319.66 389
15320.83 384
15322.00 364
15323.17 386
15324.34 396
15325.50 416
15326.67 386
15327.84 389
15329.01 413
15330.18 402
15331.34 395
15332.51 382
15333.68 417
15334.85 412
15336.02 409
15337.19 445
15338.36 407
15339.52 419
15340.69 411
15341.86 462
15343.03 416
15344.20 438
15345.37 447
15346.54 439
15347.70 446
15348.87 425
15350.04 447
15351.21 434
15352.38 446
15353.55 431
15354.72 440
15355.89 468
15357.06 445
15358.23 458
15359.40 457
15360.56 448
15361.73 452
15362.90 477
15364.07 471
15365.24 448
15366.41 435
15367.58 461
15368.75 463
15369.92 461
15371.09 465
15372.26 467
15373.43 457
15374.60 464
15375.77 452
15376.94 473
15378.11 458
15379.28 456
15380.45 455
15381.62 442
15382.79 452
15383.96 441
15385.13 454
15386.30 455
15387.47 438
15388.64 417
15389.81 443
15390.98 443
15392.15 437
15393.32 418
15394.49 441
15395.67 442
15396.84 430
15398.01 420
15399.18 415
15400.35 391
15401.52 394
15402.69 413
15403.86 403
15405.03 403
15406.20 394
15407.37 408
15408.55 401
15409.72 395
15410.89 384
15412.06 399
15413.23 392
15414.40 380
15415.57 384
15416.75 375
15417.92 369
15419.09 365
15420.26 356
15421.43 364
15422.60 364
15423.78 366
15424.95 357
15426.12 362
15427.29 367
15428.46 364
15429.63 369
15430.81 357
15431.98 354
15433.15 354
15434.32 358
15435.49 336
15436.67 348
15437.84 362
15439.01 356
15440.18 350
15441.36 367
15442.53 345
15443.70 348
15444.87 354
15446.05 333
15447.22 339
15448.39 359
15449.56 357
15450.74 379
15451.91 366
15453.08 324
15454.26 342
15455.43 349
15456.60 334
15457.77 320
15458.95 353
15460.12 355
15461.29 335
15462.47 326
15463.64 328
15464.81 332
15465.99 366
15467.16 338
15468.33 335
15469.51 317
15470.68 327
15471.85 316
15473.03 332
15474.20 318
15475.38 309
15476.55 352
15477.72 322
15478.90 333
15480.07 309
15481.24 332
15482.42 359
15483.59 331
15484.77 351
15485.94 329
15487.12 346
15488.29 339
15489.46 371
15490.64 339
15491.81 308
15492.99 343
15494.16 332
15495.34 357
15496.51 343
15497.68 370
15498.86 349
15500.03 350
15501.21 319
15502.38 331
15503.56 350
15504.73 320
15505.91 333
15507.08 336
15508.26 355
15509.43 327
15510.61 342
15511.78 342
15512.96 334
15514.13 340
15515.31 351
15516.48 345
15517.66 343
15518.83 357
15520.01 333
15521.18 359
15522.36 336
15523.54 310
15524.71 331
15525.89 361
15527.06 348
15528.24 349
15529.41 357
15530.59 350
15531.77 359
15532.94 329
15534.12 332
15535.29 333
15536.47 343
15537.65 343
15538.82 349
15540.00 365
15541.17 359
15542.35 380
15543.53 340
15544.70 365
15545.88 353
15547.06 342
15548.23 349
15549.41 372
15550.59 377
15551.76 367
15552.94 373
15554.12 357
15555.29 369
15556.47 373
15557.65 369
15558.82 382
15560.00 369
15561.18 335
15562.35 360
15563.53 353
15564.71 377
15565.88 372
15567.06 373
15568.24 396
15569.42 391
15570.59 389
15571.77 375
15572.95 363
15574.13 367
15575.30 375
15576.48 380
15577.66 394
15578.84 392
15580.01 375
15581.19 385
15582.37 395
15583.55 383
15584.73 402
15585.90 416
15587.08 435
15588.26 399
15589.44 398
15590.61 405
15591.79 427
15592.97 381
15594.15 417
15595.33 413
15596.51 430
15597.68 413
15598.86 424
15600.04 426
15601.22 422
15602.40 437
15603.58 437
15604.76 429
15605.93 410
15607.11 405
15608.29 439
15609.47 445
15610.65 441
15611.83 448
15613.01 461
15614.19 444
15615.36 454
15616.54 464
15617.72 437
15618.90 428
15620.08 472
15621.26 466
15622.44 437
15623.62 448
15624.80 463
15625.98 481
15627.16 491
15628.34 435
15629.52 478
15630.70 490
15631.88 507
15633.06 470
15634.24 468
15635.41 477
15636.59 497
15637.77 523
15638.95 503
15640.13 465
15641.31 497
15642.49 508
15643.67 478
15644.85 488
15646.03 490
15647.21 510
15648.40 507
15649.58 503
15650.76 513
15651.94 502
15653.12 533
15654.30 505
15655.48 497
15656.66 500
15657.84 482
15659.02 507
15660.20 507
15661.38 490
15662.56 500
15663.74 468
15664.92 479
15666.10 475
15667.29 457
15668.47 462
15669.65 483
15670.83 472
15672.01 467
15673.19 471
15674.37 465
15675.55 493
15676.73 475
15677.92 491
15679.10 469
15680.28 444
15681.46 481
15682.64 482
15683.82 461
15685.01 466
15686.19 452
15687.37 470
15688.55 472
15689.73 458
15690.91 456
15692.10 424
15693.28 463
15694.46 441
15695.64 453
15696.82 469
15698.01 461
15699.19 445
15700.37 460
15701.55 468
15702.74 454
15703.92 487
15705.10 474
15706.28 449
15707.46 468
15708.65 478
15709.83 473
15711.01 444
15712.20 437
15713.38 460
15714.56 483
15715.74 472
15716.93 491
15718.11 481
15719.29 493
15720.48 470
15721.66 490
15722.84 493
15724.02 468
15725.21 500
15726.39 505
15727.57 491
15728.76 500
15729.94 475
15731.12 515
15732.31 484
15733.49 518
15734.67 497
15735.86 494
15737.04 494
15738.23 504
15739.41 515
15740.59 516
15741.78 493
15742.96 516
15744.14 507
15745.33 527
15746.51 528
15747.70 515
15748.88 537
15750.06 502
15751.25 527
15752.43 502
15753.62 523
15754.80 519
15755.99 550
15757.17 537
15758.35 550
15759.54 570
15760.72 552
15761.91 557
15763.09 540
15764.28 547
15765.46 524
15766.65 566
15767.83 536
15769.02 538
15770.20 527
15771.39 533
15772.57 514
15773.76 524
15774.94 518
15776.13 523
15777.31 520
15778.50 511
15779.68 533
15780.87 510
15782.05 490
15783.24 501
15784.42 526
15785.61 516
15786.79 522
15787.98 497
15789.16 512
15790.35 514
15791.54 523
15792.72 481
15793.91 504
15795.09 486
15796.28 496
15797.46 498
15798.65 480
15799.84 461
15801.02 466
15802.21 516
15803.39 463
15804.58 473
15805.77 429
15806.95 439
15808.14 469
15809.33 448
15810.51 451
15811.70 479
15812.88 464
15814.07 455
15815.26 465
15816.44 447
15817.63 459
15818.82 455
15820.00 459
15821.19 435
15822.38 424
15823.57 447
15824.75 449
15825.94 464
15827.13 454
15828.31 427
15829.50 458
15830.69 427
15831.87 436
15833.06 411
15834.25 434
15835.44 445
15836.62 431
15837.81 427
15839.00 443
15840.19 442
15841.37 422
15842.56 425
15843.75 409
15844.94 434
15846.12 437
15847.31 456
15848.50 429
15849.69 452
15850.88 420
15852.06 418
15853.25 415
15854.44 440
15855.63 447
15856.82 431
15858.00 419
15859.19 422
15860.38 447
15861.57 426
15862.76 416
15863.94 445
15865.13 430
15866.32 434
15867.51 444
15868.70 442
15869.89 445
15871.08 425
15872.26 441
15873.45 429
15874.64 415
15875.83 437
15877.02 433
15878.21 452
15879.40 430
15880.59 475
15881.78 453
15882.96 456
15884.15 452
15885.34 440
15886.53 430
15887.72 448
15888.91 441
15890.10 457
15891.29 455
15892.48 439
15893.67 470
15894.86 463
15896.05 466
15897.24 457
15898.43 453
15899.62 478
15900.81 481
15902.00 458
15903.19 462
15904.38 471
15905.57 479
15906.76 450
15907.95 478
15909.14 465
15910.33 443
15911.52 459
15912.71 473
15913.90 475
15915.09 448
15916.28 468
15917.47 476
15918.66 492
15919.85 488
15921.04 496
15922.23 479
15923.42 479
15924.61 463
15925.80 497
15926.99 493
15928.18 483
15929.37 478
15930.56 455
15931.76 459
15932.95 474
15934.14 456
15935.33 470
15936.52 457
15937.71 445
15938.90 483
15940.09 453
15941.28 450
15942.48 427
15943.67 457
15944.86 417
15946.05 451
15947.24 435
15948.43 414
15949.62 415
15950.82 403
15952.01 412
15953.20 394
15954.39 390
15955.58 375
15956.78 396
15957.97 387
15959.16 371
15960.35 372
15961.54 377
15962.74 379
15963.93 382
15965.12 377
15966.31 377
15967.50 352
15968.70 347
15969.89 341
15971.08 370
15972.27 372
15973.47 355
15974.66 350
15975.85 338
15977.04 346
15978.24 330
15979.43 356
15980.62 331
15981.81 332
15983.01 327
15984.20 339
15985.39 323
15986.59 322
15987.78 320
15988.97 335
15990.17 340
15991.36 316
15992.55 314
15993.74 324
15994.94 320
15996.13 298
15997.32 337
15998.52 311
15999.71 299
16000.91 324
16002.10 311
16003.29 299
16004.49 279
16005.68 313
16006.87 330
16008.07 311
16009.26 292
16010.45 303
16011.65 350
16012.84 324
16014.04 297
16015.23 309
16016.42 320
16017.62 301
16018.81 293
16020.01 320
16021.20 298
16022.40 288
16023.59 331
16024.78 284
16025.98 296
16027.17 281
16028.37 313
16029.56 303
16030.76 287
16031.95 276
16033.15 320
16034.34 285
16035.54 317
16036.73 308
16037.93 286
16039.12 304
16040.32 288
16041.51 320
16042.71 293
16043.90 297
16045.10 312
16046.29 330
16047.49 303
16048.68 280
16049.88 299
16051.07 322
16052.27 295
16053.46 259
16054.66 287
16055.85 321
16057.05 285
16058.25 296
16059.44 283
16060.64 286
16061.83 274
16063.03 288
16064.22 298
16065.42 285
16066.62 282
16067.81 288
16069.01 326
16070.20 284
16071.40 277
16072.60 278
16073.79 290
16074.99 279
16076.19 277
16077.38 283
16078.58 281
16079.78 253
16080.97 272
16082.17 271
16083.36 257
16084.56 259
16085.76 255
16086.95 275
16088.15 275
16089.35 280
16090.55 273
16091.74 273
16092.94 267
16094.14 286
16095.33 267
16096.53 246
16097.73 264
16098.92 279
16100.12 265
16101.32 284
16102.52 242
16103.71 264
16104.91 278
16106.11 267
16107.31 260
16108.50 262
16109.70 273
16110.90 249
16112.10 274
16113.29 255
16114.49 254
16115.69 255
16116.89 269
16118.08 272
16119.28 252
16120.48 237
16121.68 264
16122.88 258
16124.07 238
16125.27 267
16126.47 250
16127.67 249
16128.87 245
16130.07 268
16131.26 266
16132.46 266
16133.66 242
16134.86 254
16136.06 237
16137.26 266
16138.46 258
16139.65 247
16140.85 248
16142.05 229
16143.25 254
16144.45 255
16145.65 252
16146.85 234
16148.05 243
16149.25 259
16150.44 250
16151.64 233
16152.84 238
16154.04 246
16155.24 256
16156.44 252
16157.64 242
16158.84 251
16160.04 250
16161.24 249
16162.44 211
16163.64 226
16164.84 226
16166.04 244
16167.24 256
16168.44 257
16169.64 248
16170.84 231
16172.04 255
16173.24 236
16174.44 235
16175.64 249
16176.84 243
16178.04 254
16179.24 259
16180.44 255
16181.64 231
16182.84 236
16184.04 248
16185.24 249
16186.44 253
16187.64 253
16188.84 250
16190.04 239
16191.24 262
16192.44 243
16193.64 245
16194.84 254
16196.04 248
16197.24 254
16198.44 248
16199.64 243
16200.85 246
16202.05 272
16203.25 252
16204.45 242
16205.65 234
16206.85 264
16208.05 252
16209.25 243
16210.45 225
16211.66 253
16212.86 264
16214.06 261
16215.26 225
16216.46 263
16217.66 242
16218.87 235
16220.07 244
16221.27 252
16222.47 263
16223.67 254
16224.87 268
16226.08 275
16227.28 255
16228.48 277
16229.68 262
16230.88 269
16232.09 236
16233.29 269
16234.49 270
16235.69 253
16236.90 264
16238.10 241
16239.30 243
16240.50 265
16241.70 272
16242.91 266
16244.11 274
16245.31 297
16246.51 256
16247.72 257
16248.92 257
16250.12 255
16251.33 268
16252.53 274
16253.73 273
16254.93 254
16256.14 256
16257.34 247
16258.54 259
16259.75 271
16260.95 280
16262.15 269
16263.36 279
16264.56 246
16265.76 253
16266.97 265
16268.17 272
16269.37 278
16270.58 266
16271.78 283
16272.98 259
16274.19 264
16275.39 263
16276.60 282
16277.80 275
16279.00 290
16280.21 260
16281.41 273
16282.62 270
16283.82 259
16285.02 269
16286.23 274
16287.43 239
16288.64 264
16289.84 272
16291.04 276
16292.25 247
16293.45 266
16294.66 264
16295.86 270
16297.07 272
16298.27 260
16299.48 286
16300.68 272
16301.88 259
16303.09 273
16304.29 283
16305.50 279
16306.70 254
16307.91 280
16309.11 248
16310.32 270
16311.52 260
16312.73 264
16313.93 261
16315.14 266
16316.34 259
16317.55 281
16318.76 255
16319.96 246
16321.17 285
16322.37 256
16323.58 262
16324.78 242
16325.99 258
16327.19 266
16328.40 261
16329.61 253
16330.81 260
16332.02 262
16333.22 261
16334.43 255
16335.63 261
16336.84 247
16338.05 260
16339.25 253
16340.46 251
16341.66 242
16342.87 244
16344.08 260
16345.28 231
16346.49 252
16347.70 247
16348.90 271
16350.11 229
16351.32 214
16352.52 227
16353.73 241
16354.94 242
16356.14 246
16357.35 269
16358.56 262
16359.76 244
16360.97 251
16362.18 238
16363.38 248
16364.59 254
16365.80 259
16367.00 262
16368.21 236
16369.42 237
16370.63 244
16371.83 254
16373.04 245
16374.25 240
16375.46 249
16376.66 262
16377.87 258
16379.08 239
16380.29 238
16381.49 254
16382.70 246
16383.91 232
16385.12 256
16386.32 248
16387.53 249
16388.74 238
16389.95 249
16391.16 228
16392.36 233
16393.57 253
16394.78 258
16395.99 235
16397.20 235
16398.41 238
16399.61 253
16400.82 244
16402.03 252
16403.24 266
16404.45 239
16405.66 229
16406.86 244
16408.07 245
16409.28 234
16410.49 260
16411.70 268
16412.91 243
16414.12 236
16415.33 230
16416.53 236
16417.74 225
16418.95 241
16420.16 257
16421.37 264
16422.58 232
16423.79 257
16425.00 255
16426.21 260
16427.42 248
16428.63 239
16429.84 252
16431.05 230
16432.25 246
16433.46 233
16434.67 262
16435.88 225
16437.09 240
16438.30 244
16439.51 253
16440.72 245
16441.93 231
16443.14 252
16444.35 259
16445.56 228
16446.77 227
16447.98 254
16449.19 224
16450.40 227
16451.61 250
16452.82 254
16454.03 247
16455.24 240
16456.45 241
16457.66 260
16458.88 251
16460.09 244
16461.30 229
16462.51 260
16463.72 249
16464.93 244
16466.14 249
16467.35 249
16468.56 272
16469.77 264
16470.98 243
16472.19 254
16473.40 238
16474.62 254
16475.83 266
16477.04 241
16478.25 256
16479.46 257
16480.67 270
16481.88 251
16483.09 214
16484.31 241
16485.52 258
16486.73 269
16487.94 236
16489.15 233
16490.36 242
16491.58 268
16492.79 258
16494.00 244
16495.21 236
16496.42 240
16497.63 270
16498.85 276
16500.06 241
16501.27 247
16502.48 276
16503.69 265
16504.91 261
16506.12 264
16507.33 272
16508.54 257
16509.76 283
16510.97 285
16512.18 266
16513.39 256
16514.61 293
16515.82 292
16517.03 269
16518.24 276
16519.46 266
16520.67 294
16521.88 276
16523.10 257
16524.31 308
16525.52 285
16526.73 297
16527.95 287
16529.16 292
16530.37 308
16531.59 281
16532.80 295
16534.01 308
16535.23 305
16536.44 305
16537.65 296
16538.87 316
16540.08 313
16541.29 317
16542.51 315
16543.72 314
16544.93 313
16546.15 320
16547.36 333
16548.58 313
16549.79 328
16551.00 358
16552.22 335
16553.43 327
16554.65 329
16555.86 337
16557.07 331
16558.29 344
16559.50 332
16560.72 353
16561.93 352
16563.14 346
16564.36 340
16565.57 356
16566.79 351
16568.00 335
16569.22 347
16570.43 352
16571.65 342
16572.86 356
16574.08 351
16575.29 347
16576.51 348
16577.72 332
16578.93 355
16580.15 341
16581.36 318
16582.58 325
16583.79 371
16585.01 349
16586.23 324
16587.44 336
16588.66 326
16589.87 341
16591.09 335
16592.30 341
16593.52 335
16594.73 322
16595.95 334
16597.16 322
16598.38 313
16599.60 305
16600.81 330
16602.03 323
16603.24 310
16604.46 295
16605.67 315
16606.89 304
16608.11 322
16609.32 312
16610.54 292
16611.75 280
16612.97 279
16614.19 284
16615.40 305
16616.62 286
16617.84 261
16619.05 280
16620.27 292
16621.48 279
16622.70 275
16623.92 294
16625.13 300
16626.35 298
16627.57 277
16628.78 280
16630.00 269
16631.22 269
16632.44 270
16633.65 281
16634.87 256
16636.09 267
16637.30 260
16638.52 264
16639.74 235
16640.95 246
16642.17 271
16643.39 261
16644.61 252
16645.82 267
16647.04 254
16648.26 247
16649.48 247
16650.69 243
16651.91 241
16653.13 236
16654.35 251
16655.56 246
16656.78 251
16658.00 245
16659.22 236
16660.44 233
16661.65 249
16662.87 238
16664.09 254
16665.31 258
16666.53 252
16667.74 242
16668.96 225
16670.18 252
16671.40 240
16672.62 241
16673.84 249
16675.05 232
16676.27 240
16677.49 235
16678.71 253
16679.93 250
16681.15 226
16682.37 256
16683.58 259
16684.80 237
16686.02 238
16687.24 244
16688.46 256
16689.68 231
16690.90 238
16692.12 242
16693.34 258
16694.55 227
16695.77 230
16696.99 246
16698.21 239
16699.43 244
16700.65 259
16701.87 243
16703.09 240
16704.31 232
16705.53 233
16706.75 241
16707.97 208
16709.19 227
16710.41 230
16711.63 242
16712.85 228
16714.07 214
16715.29 218
16716.51 220
16717.73 237
16718.95 231
16720.17 211
16721.39 230
16722.61 250
16723.83 212
16725.05 226
16726.27 212
16727.49 233
16728.71 228
16729.93 231
16731.15 222
16732.37 222
16733.59 239
16734.81 229
16736.03 210
16737.25 221
16738.47 239
16739.69 241
16740.92 223
16742.14 233
16743.36 232
16744.58 211
16745.80 242
16747.02 238
16748.24 221
16749.46 219
16750.68 225
16751.90 237
16753.13 202
16754.35 222
16755.57 208
16756.79 208
16758.01 222
16759.23 220
16760.45 220
16761.68 207
16762.90 222
16764.12 221
16765.34 215
16766.56 223
16767.79 212
16769.01 196
16770.23 211
16771.45 232
16772.67 219
16773.89 208
16775.12 222
16776.34 212
16777.56 195
16778.78 223
16780.01 218
16781.23 190
16782.45 230
16783.67 213
16784.90 204
16786.12 220
16787.34 215
16788.56 226
16789.79 207
16791.01 222
16792.23 208
16793.45 208
16794.68 203
16795.90 205
16797.12 216
16798.35 226
16799.57 212
16800.79 208
16802.01 217
16803.24 216
16804.46 201
16805.68 217
16806.91 216
16808.13 216
16809.35 202
16810.58 215
16811.80 221
16813.02 200
16814.25 193
16815.47 212
16816.69 227
16817.92 200
16819.14 222
16820.37 204
16821.59 253
16822.81 206
16824.04 206
16825.26 208
16826.49 228
16827.71 221
16828.93 214
16830.16 211
16831.38 185
16832.61 226
16833.83 225
16835.05 236
16836.28 220
16837.50 226
16838.73 224
16839.95 237
16841.18 227
16842.40 225
16843.63 211
16844.85 242
16846.07 263
16847.30 228
16848.52 220
16849.75 234
16850.97 223
16852.20 227
16853.42 219
16854.65 233
16855.87 242
16857.10 246
16858.32 261
16859.55 230
16860.77 252
16862.00 233
16863.22 272
16864.45 247
16865.68 245
16866.90 259
16868.13 246
16869.35 248
16870.58 236
16871.80 251
16873.03 240
16874.25 244
16875.48 240
16876.71 260
16877.93 253
16879.16 258
16880.38 265
16881.61 265
16882.84 257
16884.06 245
16885.29 255
16886.51 275
16887.74 268
16888.97 270
16890.19 274
16891.42 269
16892.65 248
16893.87 261
16895.10 266
16896.32 248
16897.55 268
16898.78 265
16900.00 258
16901.23 254
16902.46 254
16903.68 248
16904.91 258
16906.14 245
16907.37 240
16908.59 257
16909.82 250
16911.05 239
16912.27 252
16913.50 232
16914.73 251
16915.95 246
16917.18 240
16918.41 229
16919.64 234
16920.86 242
16922.09 255
16923.32 246
16924.55 221
16925.77 248
16927.00 245
16928.23 230
16929.46 238
16930.69 246
16931.91 235
16933.14 248
16934.37 240
16935.60 236
16936.82 236
16938.05 228
16939.28 261
16940.51 226
16941.74 236
16942.97 211
16944.19 246
16945.42 236
16946.65 229
16947.88 242
16949.11 226
16950.34 243
16951.56 236
16952.79 228
16954.02 268
16955.25 245
16956.48 239
16957.71 256
16958.94 256
16960.16 270
16961.39 257
16962.62 233
16963.85 255
16965.08 238
16966.31 220
16967.54 245
16968.77 260
16970.00 234
16971.23 236
16972.46 246
16973.68 255
16974.91 222
16976.14 244
16977.37 226
16978.60 244
16979.83 260
16981.06 249
16982.29 248
16983.52 241
16984.75 228
16985.98 231
16987.21 234
16988.44 212
16989.67 215
16990.90 226
16992.13 230
16993.36 230
16994.59 224
16995.82 234
16997.05 216
16998.28 226
16999.51 221
17000.74 224
17001.97 213
17003.20 241
17004.43 237
17005.66 236
17006.89 214
17008.12 227
17009.35 231
17010.58 235
17011.82 223
17013.05 208
17014.28 231
17015.51 218
17016.74 229
17017.97 206
17019.20 206
17020.43 198
17021.66 235
17022.89 214
17024.12 218
17025.36 209
17026.59 232
17027.82 224
17029.05 213
17030.28 200
17031.51 228
17032.74 230
17033.98 199
17035.21 181
17036.44 185
17037.67 192
17038.90 197
17040.13 230
17041.37 181
17042.60 193
17043.83 189
17045.06 209
17046.29 201
17047.53 209
17048.76 195
17049.99 229
17051.22 212
17052.45 182
17053.69 192
17054.92 194
17056.15 217
17057.38 213
17058.62 206
17059.85 208
17061.08 188
17062.31 215
17063.55 217
17064.78 194
17066.01 209
17067.24 200
17068.48 204
17069.71 213
17070.94 177
17072.17 187
17073.41 197
17074.64 218
17075.87 189
17077.11 199
17078.34 194
17079.57 210
17080.81 199
17082.04 219
17083.27 190
17084.51 190
17085.74 193
17086.97 216
17088.21 200
17089.44 185
17090.67 186
17091.91 210
17093.14 208
17094.37 204
17095.61 199
17096.84 195
17098.08 211
17099.31 209
17100.54 195
17101.78 184
17103.01 200
17104.25 210
17105.48 230
17106.71 180
17107.95 201
17109.18 207
17110.42 193
17111.65 200
17112.88 195
17114.12 198
17115.35 182
17116.59 180
17117.82 169
17119.06 198
17120.29 190
17121.53 196
17122.76 184
17124.00 197
17125.23 195
17126.47 187
17127.70 201
17128.94 201
17130.17 196
17131.41 184
17132.64 207
17133.88 186
17135.11 186
17136.35 177
17137.58 190
17138.82 201
17140.05 187
17141.29 171
17142.52 185
17143.76 187
17144.99 193
17146.23 184
17147.46 170
17148.70 187
17149.94 188
17151.17 197
17152.41 198
17153.64 179
17154.88 182
17156.12 184
17157.35 179
17158.59 192
17159.82 193
17161.06 182
17162.30 180
17163.53 170
17164.77 184
17166.00 182
17167.24 192
17168.48 171
17169.71 189
17170.95 190
17172.19 197
17173.42 191
17174.66 199
17175.90 193
17177.13 187
17178.37 193
17179.61 198
17180.84 185
17182.08 191
17183.32 182
17184.55 159
17185.79 200
17187.03 188
17188.26 171
17189.50 198
17190.74 187
17191.98 169
17193.21 180
17194.45 181
17195.69 180
17196.93 176
17198.16 205
17199.40 183
17200.64 182
17201.88 167
17203.11 180
17204.35 174
17205.59 184
17206.83 171
17208.06 167
17209.30 169
17210.54 189
17211.78 192
17213.02 180
17214.25 155
17215.49 196
17216.73 167
17217.97 184
17219.21 183
17220.44 175
17221.68 146
17222.92 193
17224.16 169
17225.40 172
17226.64 159
17227.87 173
17229.11 173
17230.35 180
17231.59 163
17232.83 159
17234.07 159
17235.31 182
17236.55 178
17237.78 173
17239.02 170
17240.26 164
17241.50 175
17242.74 168
17243.98 168
17245.22 154
17246.46 185
17247.70 164
17248.94 173
17250.18 157
17251.41 154
17252.65 173
17253.89 171
17255.13 181
17256.37 176
17257.61 184
17258.85 173
17260.09 197
17261.33 151
17262.57 167
17263.81 154
17265.05 178
17266.29 189
17267.53 176
17268.77 161
17270.01 150
17271.25 165
17272.49 179
17273.73 171
17274.97 165
17276.21 170
17277.45 183
17278.69 205
17279.93 178
17281.17 161
17282.41 166
17283.65 190
17284.89 156
17286.13 155
17287.38 167
17288.62 165
17289.86 179
17291.10 171
17292.34 177
17293.58 184
17294.82 174
17296.06 184
17297.30 182
17298.54 165
17299.78 170
17301.03 151
17302.27 163
17303.51 152
17304.75 149
17305.99 168
17307.23 174
17308.47 166
17309.71 161
17310.96 173
17312.20 186
17313.44 178
17314.68 151
17315.92 187
17317.16 180
17318.41 188
17319.65 173
17320.89 163
17322.13 166
17323.37 183
17324.62 166
17325.86 175
17327.10 159
17328.34 170
17329.58 175
17330.83 174
17332.07 172
17333.31 171
17334.55 178
17335.80 172
17337.04 174
17338.28 161
17339.52 177
17340.77 174
17342.01 178
17343.25 170
17344.49 174
17345.74 164
17346.98 180
17348.22 173
17349.46 168
17350.71 166
17351.95 181
17353.19 174
17354.44 172
17355.68 164
17356.92 180
17358.17 178
17359.41 166
17360.65 174
17361.90 176
17363.14 169
17364.38 175
17365.63 188
17366.87 180
17368.11 168
17369.36 177
17370.60 165
17371.84 191
17373.09 190
17374.33 182
17375.58 183
17376.82 203
17378.06 164
17379.31 186
17380.55 186
17381.80 185
17383.04 174
17384.28 174
17385.53 193
17386.77 189
17388.02 168
17389.26 178
17390.50 198
17391.75 191
17392.99 192
17394.24 186
17395.48 166
17396.73 183
17397.97 182
17399.22 177
17400.46 174
17401.71 168
17402.95 169
17404.20 179
17405.44 186
17406.69 174
17407.93 181
17409.18 179
17410.42 188
17411.67 179
17412.91 183
17414.16 192
17415.40 193
17416.65 197
17417.89 188
17419.14 197
17420.38 183
17421.63 186
17422.87 194
17424.12 200
17425.36 182
17426.61 204
17427.86 201
17429.10 184
17430.35 182
17431.59 199
17432.84 209
17434.08 192
17435.33 190
17436.58 218
17437.82 195
17439.07 174
17440.32 198
17441.56 193
17442.81 185
17444.05 189
17445.30 219
17446.55 203
17447.79 174
17449.04 181
17450.29 196
17451.53 194
17452.78 189
17454.03 205
17455.27 201
17456.52 194
17457.77 178
17459.01 208
17460.26 189
17461.51 207
17462.75 200
17464.00 202
17465.25 210
17466.49 201
17467.74 207
17468.99 221
17470.24 224
17471.48 191
17472.73 199
17473.98 215
17475.22 220
17476.47 193
17477.72 217
17478.97 219
17480.21 220
17481.46 215
17482.71 246
17483.96 201
17485.21 206
17486.45 219
17487.70 225
17488.95 216
17490.20 205
17491.44 221
17492.69 221
17493.94 228
17495.19 215
17496.44 234
17497.69 230
17498.93 220
17500.18 223
17501.43 230
17502.68 221
17503.93 225
17505.18 235
17506.42 225
17507.67 237
17508.92 217
17510.17 237
17511.42 232
17512.67 239
17513.92 226
17515.16 243
17516.41 245
17517.66 256
17518.91 231
17520.16 267
17521.41 242
17522.66 228
17523.91 230
17525.16 258
17526.41 254
17527.66 242
17528.90 274
17530.15 281
17531.40 255
17532.65 248
17533.90 244
17535.15 255
17536.40 273
17537.65 243
17538.90 290
17540.15 242
17541.40 258
17542.65 270
17543.90 269
17545.15 264
17546.40 259
17547.65 258
17548.90 274
17550.15 256
17551.40 242
17552.65 283
17553.90 267
17555.15 276
17556.40 248
17557.65 268
17558.90 249
17560.15 287
17561.40 261
17562.65 257
17563.90 264
17565.15 255
17566.40 276
17567.65 263
17568.91 281
17570.16 257
17571.41 282
17572.66 255
17573.91 271
17575.16 283
17576.41 282
17577.66 265
17578.91 278
17580.16 258
17581.42 277
17582.67 295
17583.92 280
17585.17 289
17586.42 272
17587.67 267
17588.92 283
17590.17 308
17591.43 271
17592.68 298
17593.93 297
17595.18 284
17596.43 263
17597.68 285
17598.94 269
17600.19 296
17601.44 274
17602.69 293
17603.94 275
17605.20 277
17606.45 266
17607.70 255
17608.95 291
17610.20 290
17611.46 297
17612.71 272
17613.96 280
17615.21 273
17616.47 300
17617.72 275
17618.97 276
17620.22 289
17621.48 291
17622.73 289
17623.98 296
17625.23 262
17626.49 277
17627.74 304
17628.99 281
17630.25 301
17631.50 269
17632.75 289
17634.00 290
17635.26 284
17636.51 284
17637.76 271
17639.02 275
17640.27 303
17641.52 293
17642.78 267
17644.03 259
17645.28 293
17646.54 295
17647.79 253
17649.04 282
17650.30 268
17651.55 272
17652.81 261
17654.06 258
17655.31 232
17656.57 252
17657.82 259
17659.08 268
17660.33 241
17661.58 230
17662.84 243
17664.09 260
17665.35 249
17666.60 251
17667.85 251
17669.11 262
17670.36 271
17671.62 215
17672.87 228
17674.13 233
17675.38 231
17676.64 234
17677.89 215
17679.14 219
17680.40 217
17681.65 242
17682.91 230
17684.16 220
17685.42 207
17686.67 236
17687.93 231
17689.18 220
17690.44 226
17691.69 207
17692.95 220
17694.20 247
17695.46 223
17696.71 212
17697.97 212
17699.22 221
17700.48 211
17701.74 213
17702.99 209
17704.25 213
17705.50 233
17706.76 235
17708.01 212
17709.27 187
17710.53 219
17711.78 231
17713.04 230
17714.29 205
17715.55 197
17716.80 196
17718.06 225
17719.32 215
17720.57 193
17721.83 198
17723.09 218
17724.34 237
17725.60 184
17726.85 196
17728.11 218
17729.37 217
17730.62 210
17731.88 181
17733.14 173
17734.39 203
17735.65 195
17736.91 214
17738.16 193
17739.42 174
17740.68 194
17741.93 196
17743.19 213
17744.45 191
17745.70 194
17746.96 198
17748.22 213
17749.48 180
17750.73 180
17751.99 175
17753.25 205
17754.51 206
17755.76 174
17757.02 191
17758.28 176
17759.53 192
17760.79 192
17762.05 184
17763.31 151
17764.57 178
17765.82 200
17767.08 185
17768.34 181
17769.60 187
17770.85 180
17772.11 192
17773.37 175
17774.63 189
17775.89 165
17777.14 184
17778.40 177
17779.66 194
17780.92 171
17782.18 165
17783.44 182
17784.69 174
17785.95 172
17787.21 168
17788.47 171
17789.73 180
17790.99 180
17792.25 172
17793.50 168
17794.76 192
17796.02 163
17797.28 184
17798.54 175
17799.80 183
17801.06 151
17802.32 161
17803.58 168
17804.83 164
17806.09 158
17807.35 171
17808.61 170
17809.87 158
17811.13 159
17812.39 159
17813.65 155
17814.91 162
17816.17 156
17817.43 172
17818.69 170
17819.95 155
17821.21 169
17822.47 167
17823.73 167
17824.99 169
17826.25 153
17827.51 149
17828.77 147
17830.03 165
17831.29 157
17832.55 172
17833.81 152
17835.07 162
17836.33 161
17837.59 168
17838.85 151
17840.11 153
17841.37 146
17842.63 157
17843.89 169
17845.15 147
17846.41 144
17847.67 158
17848.93 180
17850.19 164
17851.45 149
17852.71 130
17853.98 149
17855.24 167
17856.50 155
17857.76 145
17859.02 161
17860.28 173
17861.54 152
17862.80 157
17864.06 144
17865.32 146
17866.59 158
17867.85 150
17869.11 163
17870.37 155
17871.63 149
17872.89 153
17874.15 155
17875.42 149
17876.68 139
17877.94 160
17879.20 152
17880.46 165
17881.73 161
17882.99 160
17884.25 162
17885.51 158
17886.77 141
17888.04 144
17889.30 133
17890.56 142
17891.82 127
17893.08 138
17894.35 149
17895.61 138
17896.87 142
17898.13 153
17899.40 141
17900.66 143
17901.92 145
17903.18 137
17904.45 120
17905.71 152
17906.97 141
17908.23 155
17909.50 145
17910.76 152
17912.02 150
17913.29 129
17914.55 133
17915.81 144
17917.07 145
17918.34 149
17919.60 144
17920.86 154
17922.13 141
17923.39 142
17924.65 152
17925.92 160
17927.18 151
17928.44 127
17929.71 131
17930.97 154
17932.24 133
17933.50 141
17934.76 133
17936.03 140
17937.29 156
17938.55 138
17939.82 155
17941.08 137
17942.35 132
17943.61 147
17944.87 143
17946.14 137
17947.40 139
17948.67 157
17949.93 148
17951.19 144
17952.46 143
17953.72 144
17954.99 149
17956.25 169
17957.52 148
17958.78 156
17960.05 131
17961.31 146
17962.58 169
17963.84 159
17965.10 130
17966.37 137
17967.63 164
17968.90 143
17970.16 139
17971.43 156
17972.69 159
17973.96 139
17975.22 159
17976.49 141
17977.76 144
17979.02 128
17980.29 145
17981.55 141
17982.82 150
17984.08 143
17985.35 145
17986.61 155
17987.88 155
17989.14 134
17990.41 132
17991.68 147
17992.94 155
17994.21 134
17995.47 126
17996.74 122
17998.00 142
17999.27 138
18000.54 147
18001.80 131
18003.07 127
18004.34 139
18005.60 137
18006.87 139
18008.13 128
18009.40 138
18010.67 137
18011.93 143
18013.20 134
18014.47 126
18015.73 149
18017.00 146
18018.27 133
18019.53 155
18020.80 145
18022.07 149
18023.33 152
18024.60 128
18025.87 129
18027.13 138
18028.40 139
18029.67 149
18030.93 137
18032.20 128
18033.47 144
18034.74 139
18036.00 146
18037.27 133
18038.54 141
18039.81 163
18041.07 143
18042.34 123
18043.61 129
18044.88 128
18046.14 154
18047.41 127
18048.68 137
18049.95 140
18051.21 127
18052.48 144
18053.75 154
18055.02 136
18056.29 134
18057.55 142
18058.82 153
18060.09 149
18061.36 134
18062.63 140
18063.90 135
18065.16 132
18066.43 129
18067.70 108
18068.97 154
18070.24 162
18071.51 145
18072.77 147
18074.04 146
18075.31 160
18076.58 141
18077.85 154
18079.12 131
18080.39 125
18081.66 141
18082.92 166
18084.19 154
18085.46 142
18086.73 144
18088.00 150
18089.27 138
18090.54 120
18091.81 127
18093.08 148
18094.35 146
18095.62 139
18096.89 168
18098.16 122
18099.42 141
18100.69 151
18101.96 150
18103.23 124
18104.50 130
18105.77 152
18107.04 167
18108.31 141
18109.58 133
18110.85 149
18112.12 146
18113.39 156
18114.66 147
18115.93 158
18117.20 130
18118.47 153
18119.74 143
18121.01 153
18122.28 150
18123.55 135
18124.82 135
18126.09 133
18127.36 144
18128.64 129
18129.91 161
18131.18 144
18132.45 155
18133.72 144
18134.99 151
18136.26 150
18137.53 133
18138.80 142
18140.07 148
18141.34 170
18142.61 159
18143.89 138
18145.16 145
18146.43 154
18147.70 150
18148.97 150
18150.24 151
18151.51 150
18152.78 144
18154.06 162
18155.33 136
18156.60 137
18157.87 129
18159.14 145
18160.41 148
18161.69 148
18162.96 147
18164.23 141
18165.50 140
18166.77 138
18168.04 135
18169.32 137
18170.59 158
18171.86 133
18173.13 140
18174.40 147
18175.68 137
18176.95 124
18178.22 159
18179.49 145
18180.77 147
18182.04 139
18183.31 144
18184.58 131
18185.86 139
18187.13 163
18188.40 138
18189.67 134
18190.95 135
18192.22 145
18193.49 121
18194.76 147
18196.04 131
18197.31 139
18198.58 154
18199.86 139
18201.13 149
18202.40 159
18203.68 147
18204.95 144
18206.22 123
18207.50 130
18208.77 150
18210.04 136
18211.32 144
18212.59 111
18213.86 123
18215.14 140
18216.41 158
18217.68 147
18218.96 140
18220.23 141
18221.51 137
18222.78 141
18224.05 145
18225.33 142
18226.60 131
18227.87 137
18229.15 141
18230.42 137
18231.70 137
18232.97 137
18234.25 139
18235.52 153
18236.79 147
18238.07 142
18239.34 140
18240.62 140
18241.89 142
18243.17 144
18244.44 139
18245.72 164
18246.99 138
18248.26 151
18249.54 151
18250.81 131
18252.09 150
18253.36 143
18254.64 148
18255.91 155
18257.19 143
18258.46 125
18259.74 137
18261.01 150
18262.29 132
18263.57 160
18264.84 138
18266.12 124
18267.39 154
18268.67 160
18269.94 139
18271.22 128
18272.49 121
18273.77 136
18275.04 133
18276.32 146
18277.60 144
18278.87 137
18280.15 136
18281.42 152
18282.70 145
18283.98 144
18285.25 140
18286.53 125
18287.80 156
18289.08 135
18290.36 160
18291.63 136
18292.91 142
18294.18 141
18295.46 134
18296.74 127
18298.01 139
18299.29 154
18300.57 149
18301.84 148
18303.12 145
18304.40 145
18305.67 135
18306.95 145
18308.23 132
18309.50 140
18310.78 126
18312.06 163
18313.34 134
18314.61 129
18315.89 125
18317.17 140
18318.44 142
18319.72 137
18321.00 141
18322.28 149
18323.55 145
18324.83 123
18326.11 139
18327.39 137
18328.66 133
18329.94 137
18331.22 139
18332.50 137
18333.77 113
18335.05 125
18336.33 132
18337.61 137
18338.88 136
18340.16 119
18341.44 125
18342.72 152
18344.00 124
18345.27 143
18346.55 137
18347.83 146
18349.11 147
18350.39 146
18351.67 123
18352.94 113
18354.22 121
18355.50 135
18356.78 144
18358.06 132
18359.34 137
18360.62 160
18361.89 151
18363.17 120
18364.45 137
18365.73 120
18367.01 132
18368.29 133
18369.57 132
18370.85 129
18372.13 132
18373.40 149
18374.68 135
18375.96 117
18377.24 130
18378.52 131
18379.80 136
18381.08 136
18382.36 114
18383.64 148
18384.92 136
18386.20 136
18387.48 119
18388.76 133
18390.04 129
18391.32 129
18392.60 141
18393.88 131
18395.16 132
18396.44 131
18397.72 125
18399.00 129
18400.28 131
18401.56 138
18402.84 138
18404.12 139
18405.40 114
18406.68 134
18407.96 132
18409.24 136
18410.52 126
18411.80 123
18413.08 132
18414.36 127
18415.64 129
18416.92 115
18418.20 137
18419.48 137
18420.76 129
18422.04 147
18423.32 131
18424.61 121
18425.89 126
18427.17 140
18428.45 119
18429.73 125
18431.01 125
18432.29 127
18433.57 121
18434.85 131
18436.14 132
18437.42 143
18438.70 127
18439.98 117
18441.26 143
18442.54 117
18443.82 133
18445.11 116
18446.39 138
18447.67 123
18448.95 130
18450.23 124
18451.51 132
18452.80 135
18454.08 141
18455.36 120
18456.64 136
18457.92 133
18459.21 139
18460.49 140
18461.77 130
18463.05 127
18464.33 116
18465.62 140
18466.90 118
18468.18 133
18469.46 111
18470.75 142
18472.03 113
18473.31 114
18474.59 118
18475.88 109
18477.16 137
18478.44 134
18479.73 119
18481.01 130
18482.29 125
18483.57 128
18484.86 138
18486.14 114
18487.42 130
18488.71 128
18489.99 137
18491.27 122
18492.56 128
18493.84 125
18495.12 127
18496.41 136
18497.69 120
18498.97 127
18500.26 124
18501.54 114
18502.82 109
18504.11 133
18505.39 120
18506.67 128
18507.96 128
18509.24 145
18510.53 103
18511.81 135
18513.09 143
18514.38 143
18515.66 120
18516.95 141
18518.23 129
18519.51 117
18520.80 113
18522.08 130
18523.37 134
18524.65 134
18525.94 142
18527.22 141
18528.51 119
18529.79 134
18531.07 107
18532.36 131
18533.64 132
18534.93 127
18536.21 134
18537.50 143
18538.78 121
18540.07 111
18541.35 134
18542.64 135
18543.92 119
18545.21 142
18546.49 145
18547.78 137
18549.06 112
18550.35 123
18551.63 141
18552.92 148
18554.20 127
18555.49 122
18556.78 108
18558.06 113
18559.35 120
18560.63 119
18561.92 140
18563.20 111
18564.49 128
18565.77 133
18567.06 116
18568.35 101
18569.63 116
18570.92 144
18572.20 144
18573.49 116
18574.78 126
18576.06 127
18577.35 130
18578.64 127
18579.92 120
18581.21 115
18582.49 133
18583.78 133
18585.07 124
18586.35 120
18587.64 122
18588.93 131
18590.21 122
18591.50 141
18592.79 139
18594.07 138
18595.36 121
18596.65 130
18597.93 128
18599.22 125
18600.51 151
18601.80 130
18603.08 123
18604.37 120
18605.66 126
18606.94 120
18608.23 129
18609.52 116
18610.81 143
18612.09 143
18613.38 128
18614.67 138
18615.96 112
18617.24 119
18618.53 121
18619.82 143
18621.11 135
18622.39 119
18623.68 124
18624.97 117
18626.26 125
18627.55 115
18628.83 113
18630.12 123
18631.41 137
18632.70 137
18633.99 129
18635.27 113
18636.56 110
18637.85 127
18639.14 127
18640.43 116
18641.72 128
18643.00 139
18644.29 127
18645.58 123
18646.87 119
18648.16 112
18649.45 133
18650.74 118
18652.02 124
18653.31 123
18654.60 103
18655.89 138
18657.18 144
18658.47 136
18659.76 111
18661.05 126
18662.34 136
18663.63 112
18664.91 107
18666.20 117
18667.49 136
18668.78 115
18670.07 121
18671.36 113
18672.65 134
18673.94 138
18675.23 124
18676.52 140
18677.81 115
18679.10 122
18680.39 117
18681.68 128
18682.97 116
18684.26 108
18685.55 112
18686.84 125
18688.13 130
18689.42 102
18690.71 121
18692.00 129
18693.29 113
18694.58 128
18695.87 100
18697.16 108
18698.45 118
18699.74 124
18701.03 122
18702.32 107
18703.61 116
18704.90 123
18706.19 125
18707.48 117
18708.78 123
18710.07 126
18711.36 120
18712.65 115
18713.94 123
18715.23 131
18716.52 106
18717.81 107
18719.10 109
18720.39 124
18721.69 109
18722.98 107
18724.27 129
18725.56 114
18726.85 112
18728.14 115
18729.43 107
18730.72 134
18732.02 119
18733.31 126
18734.60 117
18735.89 125
18737.18 107
18738.47 138
18739.77 125
18741.06 109
18742.35 93
18743.64 131
18744.93 120
18746.23 118
18747.52 120
18748.81 124
18750.10 125
18751.39 109
18752.69 105
18753.98 126
18755.27 121
18756.56 122
18757.86 118
18759.15 112
18760.44 113
18761.73 123
18763.03 129
18764.32 104
18765.61 115
18766.90 117
18768.20 124
18769.49 124
18770.78 107
18772.08 116
18773.37 117
18774.66 129
18775.96 126
18777.25 122
18778.54 118
18779.83 109
18781.13 132
18782.42 117
18783.71 105
18785.01 113
18786.30 118
18787.59 125
18788.89 113
18790.18 107
18791.48 121
18792.77 124
18794.06 114
18795.36 114
18796.65 112
18797.94 113
18799.24 117
18800.53 98
18801.83 125
18803.12 97
18804.41 115
18805.71 114
18807.00 122
18808.30 105
18809.59 121
18810.88 122
18812.18 115
18813.47 119
18814.77 131
18816.06 117
18817.36 102
18818.65 106
18819.95 101
18821.24 133
18822.54 110
18823.83 105
18825.12 132
18826.42 125
18827.71 115
18829.01 112
18830.30 112
18831.60 123
18832.89 113
18834.19 104
18835.48 101
18836.78 118
18838.07 108
18839.37 115
18840.67 111
18841.96 105
18843.26 112
18844.55 114
18845.85 100
18847.14 93
18848.44 94
18849.73 119
18851.03 106
18852.33 110
18853.62 111
18854.92 130
18856.21 122
18857.51 116
18858.80 121
18860.10 131
18861.40 112
18862.69 105
18863.99 117
18865.28 112
18866.58 118
18867.88 113
18869.17 115
18870.47 105
18871.77 101
18873.06 108
18874.36 103
18875.66 109
18876.95 114
18878.25 112
18879.55 112
18880.84 117
18882.14 115
18883.44 115
18884.73 104
18886.03 106
18887.33 104
18888.62 111
18889.92 112
18891.22 121
18892.51 109
18893.81 112
18895.11 109
18896.41 103
18897.70 118
18899.00 113
18900.30 110
18901.59 109
18902.89 120
18904.19 110
18905.49 112
18906.78 115
18908.08 96
18909.38 105
18910.68 117
18911.98 107
18913.27 119
18914.57 111
18915.87 117
18917.17 128
18918.46 108
18919.76 119
18921.06 106
18922.36 120
18923.66 119
18924.96 124
18926.25 107
18927.55 114
18928.85 105
18930.15 111
18931.45 110
18932.75 109
18934.04 120
18935.34 121
18936.64 104
18937.94 117
18939.24 112
18940.54 104
18941.84 120
18943.13 107
18944.43 109
18945.73 117
18947.03 106
18948.33 100
18949.63 123
18950.93 116
18952.23 105
18953.53 111
18954.83 106
18956.13 119
18957.42 111
18958.72 113
18960.02 89
18961.32 113
18962.62 107
18963.92 107
18965.22 106
18966.52 122
18967.82 106
18969.12 111
18970.42 109
18971.72 100
18973.02 114
18974.32 97
18975.62 108
18976.92 86
18978.22 99
18979.52 119
18980.82 116
18982.12 116
18983.42 109
18984.72 110
18986.02 95
18987.32 108
18988.62 117
18989.92 101
18991.22 93
18992.52 120
18993.82 108
18995.12 98
18996.42 109
18997.73 115
18999.03 108
19000.33 120
19001.63 105
19002.93 121
19004.23 119
19005.53 110
19006.83 113
19008.13 100
19009.43 114
19010.73 112
19012.04 96
19013.34 119
19014.64 109
19015.94 113
19017.24 101
19018.54 114
19019.84 112
19021.15 84
19022.45 124
19023.75 115
19025.05 111
19026.35 107
19027.65 111
19028.96 114
19030.26 108
19031.56 103
19032.86 111
19034.16 106
19035.47 111
19036.77 105
19038.07 93
19039.37 111
19040.67 98
19041.98 125
19043.28 103
19044.58 97
19045.88 101
19047.18 99
19048.49 107
19049.79 111
19051.09 123
19052.39 115
19053.70 120
19055.00 107
19056.30 97
19057.61 107
19058.91 107
19060.21 106
19061.51 100
19062.82 115
19064.12 111
19065.42 110
19066.73 115
19068.03 120
19069.33 114
19070.64 112
19071.94 123
19073.24 105
19074.55 110
19075.85 102
19077.15 113
19078.46 132
19079.76 101
19081.06 92
19082.37 103
19083.67 102
19084.97 115
19086.28 95
19087.58 97
19088.89 116
19090.19 118
19091.49 121
19092.80 114
19094.10 108
19095.40 111
19096.71 93
19098.01 116
19099.32 94
19100.62 106
19101.93 109
19103.23 117
19104.53 116
19105.84 116
19107.14 103
19108.45 114
19109.75 120
19111.06 109
19112.36 110
19113.67 108
19114.97 106
19116.28 100
19117.58 103
19118.89 86
19120.19 110
19121.49 109
19122.80 103
19124.10 128
19125.41 114
19126.72 106
19128.02 107
19129.33 122
19130.63 115
19131.94 104
19133.24 110
19134.55 110
19135.85 104
19137.16 124
19138.46 91
19139.77 119
19141.07 90
19142.38 104
19143.69 97
19144.99 103
19146.30 100
19147.60 119
19148.91 110
19150.21 106
19151.52 107
19152.83 118
19154.13 122
19155.44 105
19156.75 100
19158.05 97
19159.36 116
19160.66 104
19161.97 118
19163.28 109
19164.58 109
19165.89 114
19167.20 102
19168.50 106
19169.81 103
19171.12 109
19172.42 107
19173.73 121
19175.04 100
19176.34 111
19177.65 101
19178.96 120
19180.26 113
19181.57 106
19182.88 111
19184.18 110
19185.49 106
19186.80 102
19188.11 106
19189.41 118
19190.72 99
19192.03 97
19193.33 113
19194.64 89
19195.95 110
19197.26 92
19198.56 102
19199.87 88
19201.18 109
19202.49 111
19203.80 94
19205.10 90
19206.41 93
19207.72 93
19209.03 105
19210.34 83
19211.64 94
19212.95 115
19214.26 109
19215.57 115
19216.88 93
19218.18 91
19219.49 99
19220.80 107
19222.11 101
19223.42 91
19224.73 90
19226.03 96
19227.34 105
19228.65 108
19229.96 81
19231.27 98
19232.58 105
19233.89 99
19235.19 124
19236.50 100
19237.81 109
19239.12 87
19240.43 116
19241.74 91
19243.05 113
19244.36 113
19245.67 95
19246.98 104
19248.29 111
19249.59 99
19250.90 95
19252.21 111
19253.52 95
19254.83 109
19256.14 93
19257.45 107
19258.76 88
19260.07 90
19261.38 98
19262.69 93
19264.00 90
19265.31 108
19266.62 85
19267.93 92
19269.24 97
19270.55 97
19271.86 101
19273.17 97
19274.48 97
19275.79 99
19277.10 114
19278.41 95
19279.72 118
19281.03 99
19282.34 99
19283.65 90
19284.96 104
19286.27 105
19287.58 106
19288.89 95
19290.21 107
19291.52 111
19292.83 89
19294.14 95
19295.45 95
19296.76 114
19298.07 94
19299.38 103
19300.69 98
19302.00 96
19303.31 85
19304.63 114
19305.94 100
19307.25 109
19308.56 88
19309.87 98
19311.18 119
19312.49 85
19313.81 100
19315.12 103
19316.43 103
19317.74 93
19319.05 107
19320.36 103
19321.68 115
19322.99 85
19324.30 112
19325.61 102
19326.92 99
19328.23 100
19329.55 93
19330.86 96
19332.17 92
19333.48 99
19334.80 109
19336.11 106
19337.42 94
19338.73 104
19340.04 114
19341.36 104
19342.67 99
19343.98 93
19345.29 93
19346.61 111
19347.92 96
19349.23 113
19350.55 95
19351.86 93
19353.17 111
19354.48 114
19355.80 104
19357.11 95
19358.42 109
19359.74 96
19361.05 109
19362.36 95
19363.68 104
19364.99 92
19366.30 103
19367.62 114
19368.93 90
19370.24 105
19371.56 90
19372.87 122
19374.18 101
19375.50 111
19376.81 88
19378.12 93
19379.44 112
19380.75 92
19382.06 83
19383.38 102
19384.69 91
19386.01 96
19387.32 89
19388.63 108
19389.95 100
19391.26 104
19392.58 95
19393.89 105
19395.21 106
19396.52 103
19397.83 106
19399.15 103
19400.46 98
19401.78 84
19403.09 95
19404.41 95
19405.72 101
19407.04 92
19408.35 110
19409.66 113
19410.98 98
19412.29 102
19413.61 103
19414.92 100
19416.24 96
19417.55 119
19418.87 107
19420.18 100
19421.50 85
19422.81 104
19424.13 100
19425.45 95
19426.76 95
19428.08 103
19429.39 95
19430.71 88
19432.02 98
19433.34 102
19434.65 96
19435.97 93
19437.28 95
19438.60 91
19439.92 101
19441.23 84
19442.55 114
19443.86 95
19445.18 97
19446.50 89
19447.81 99
19449.13 96
19450.44 92
19451.76 96
19453.08 103
19454.39 103
19455.71 100
19457.03 113
19458.34 96
19459.66 93
19460.97 79
19462.29 118
19463.61 102
19464.92 102
19466.24 92
19467.56 112
19468.87 104
19470.19 94
19471.51 101
19472.83 102
19474.14 97
19475.46 109
19476.78 99
19478.09 98
19479.41 104
19480.73 97
19482.04 127
19483.36 93
19484.68 108
19486.00 98
19487.31 118
19488.63 111
19489.95 94
19491.27 94
19492.58 107
19493.90 98
19495.22 102
19496.54 114
19497.85 105
19499.17 106
19500.49 87
19501.81 114
19503.13 84
19504.44 107
19505.76 103
19507.08 114
19508.40 92
19509.72 91
19511.03 92
19512.35 100
19513.67 104
19514.99 104
19516.31 108
19517.63 102
19518.94 103
19520.26 93
19521.58 113
19522.90 100
19524.22 103
19525.54 117
19526.86 94
19528.18 100
19529.49 106
19530.81 106
19532.13 111
19533.45 92
19534.77 90
19536.09 107
19537.41 96
19538.73 88
19540.05 97
19541.37 109
19542.68 93
19544.00 89
19545.32 103
19546.64 119
19547.96 102
19549.28 107
19550.60 91
19551.92 107
19553.24 91
19554.56 100
19555.88 102
19557.20 96
19558.52 91
19559.84 94
19561.16 110
19562.48 88
19563.80 99
19565.12 93
19566.44 98
19567.76 95
19569.08 95
19570.40 96
19571.72 93
19573.04 99
19574.36 92
19575.68 112
19577.00 92
19578.32 109
19579.64 90
19580.96 113
19582.28 87
19583.60 97
19584.92 98
19586.24 99
19587.57 93
19588.89 103
19590.21 114
19591.53 106
19592.85 116
19594.17 95
19595.49 110
19596.81 108
19598.13 101
19599.45 99
19600.78 115
19602.10 92
19603.42 89
19604.74 83
19606.06 117
19607.38 77
19608.70 106
19610.03 92
19611.35 118
19612.67 88
19613.99 83
19615.31 112
19616.63 113
19617.96 111
19619.28 87
19620.60 122
19621.92 93
19623.24 99
19624.57 90
19625.89 110
19627.21 95
19628.53 88
19629.85 99
19631.18 99
19632.50 91
19633.82 94
19635.14 113
19636.47 98
19637.79 83
19639.11 95
19640.43 82
19641.76 87
19643.08 92
19644.40 100
19645.72 100
19647.05 103
19648.37 94
19649.69 97
19651.02 122
19652.34 95
19653.66 114
19654.98 111
19656.31 84
19657.63 96
19658.95 93
19660.28 115
19661.60 87
19662.92 114
19664.25 98
19665.57 106
19666.89 90
19668.22 96
19669.54 85
19670.86 110
19672.19 108
19673.51 110
19674.84 84
19676.16 95
19677.48 103
19678.81 89
19680.13 97
19681.45 106
19682.78 115
19684.10 99
19685.43 97
19686.75 91
19688.08 102
19689.40 99
19690.72 119
19692.05 88
19693.37 102
19694.70 102
19696.02 105
19697.35 80
19698.67 111
19699.99 112
19701.32 97
19702.64 96
19703.97 100
19705.29 80
19706.62 74
19707.94 101
19709.27 98
19710.59 110
19711.92 94
19713.24 94
19714.57 100
19715.89 93
19717.22 97
19718.54 108
19719.87 105
19721.19 101
19722.52 92
19723.84 83
19725.17 93
19726.50 91
19727.82 91
19729.15 103
19730.47 105
19731.80 94
19733.12 113
19734.45 87
19735.77 88
19737.10 100
19738.43 107
19739.75 103
19741.08 109
19742.40 110
19743.73 102
19745.06 118
19746.38 92
19747.71 92
19749.03 95
19750.36 101
19751.69 93
19753.01 97
19754.34 94
19755.67 98
19756.99 100
19758.32 104
19759.65 96
19760.97 92
19762.30 106
19763.63 91
19764.95 89
19766.28 94
19767.61 92
19768.93 87
19770.26 85
19771.59 106
19772.91 102
19774.24 99
19775.57 101
19776.90 94
19778.22 95
19779.55 112
19780.88 98
19782.20 98
19783.53 116
19784.86 101
19786.19 96
19787.51 93
19788.84 99
19790.17 113
19791.50 102
19792.83 120
19794.15 98
19795.48 92
19796.81 99
19798.14 96
19799.46 109
19800.79 89
19802.12 106
19803.45 91
19804.78 103
19806.10 98
19807.43 91
19808.76 104
19810.09 109
19811.42 82
19812.75 100
19814.07 100
19815.40 102
19816.73 99
19818.06 95
19819.39 101
19820.72 93
19822.05 107
19823.37 111
19824.70 104
19826.03 92
19827.36 100
19828.69 102
19830.02 102
19831.35 80
19832.68 125
19834.01 94
19835.33 103
19836.66 104
19837.99 107
19839.32 109
19840.65 101
19841.98 98
19843.31 98
19844.64 116
19845.97 103
19847.30 94
19848.63 94
19849.96 115
19851.29 90
19852.62 105
19853.95 113
19855.28 98
19856.61 102
19857.94 97
19859.27 95
19860.60 94
19861.93 91
19863.26 105
19864.59 109
19865.92 88
19867.25 90
19868.58 97
19869.91 92
19871.24 98
19872.57 107
19873.90 96
19875.23 110
19876.56 97
19877.89 110
19879.22 103
19880.55 107
19881.88 109
19883.21 111
19884.54 105
19885.87 100
19887.21 111
19888.54 115
19889.87 112
19891.20 94
19892.53 93
19893.86 108
19895.19 99
19896.52 98
19897.85 95
19899.18 114
19900.52 111
19901.85 110
19903.18 105
19904.51 97
19905.84 109
19907.17 100
19908.50 99
19909.84 93
19911.17 121
19912.50 121
19913.83 127
19915.16 113
19916.50 98
19917.83 111
19919.16 112
19920.49 94
19921.82 106
19923.16 85
19924.49 106
19925.82 98
19927.15 106
19928.48 109
19929.82 89
19931.15 106
19932.48 117
19933.81 104
19935.15 94
19936.48 105
19937.81 100
19939.14 110
19940.48 94
19941.81 94
19943.14 92
19944.47 119
19945.81 103
19947.14 101
19948.47 110
19949.81 111
19951.14 96
19952.47 111
19953.81 103
19955.14 103
19956.47 104
19957.80 107
19959.14 116
19960.47 91
19961.80 111
19963.14 83
19964.47 93
19965.80 94
19967.14 98
19968.47 104
19969.81 103
19971.14 107
19972.47 109
19973.81 124
19975.14 94
19976.47 105
19977.81 96
19979.14 130
19980.48 106
19981.81 101
19983.14 93
19984.48 114
19985.81 98
19987.15 113
19988.48 100
19989.82 100
19991.15 97
19992.48 108
19993.82 89
19995.15 95
19996.49 107
19997.82 102
19999.16 111
20000.49 99
20001.83 104
20003.16 97
20004.50 107
20005.83 95
20007.17 104
20008.50 102
20009.84 94
20011.17 97
20012.51 107
20013.84 95
20015.18 95
20016.51 106
20017.85 111
20019.18 106
20020.52 93
20021.85 104
20023.19 107
20024.52 114
20025.86 92
20027.19 95
20028.53 88
20029.86 103
20031.20 85
20032.54 105
20033.87 91
20035.21 99
20036.54 110
20037.88 101
20039.22 103
20040.55 88
20041.89 113
20043.22 106
20044.56 106
20045.90 90
20047.23 101
20048.57 90
20049.90 87
20051.24 86
20052.58 105
20053.91 104
20055.25 94
20056.59 102
20057.92 98
20059.26 96
20060.60 82
20061.93 96
20063.27 95
20064.61 83
20065.94 95
20067.28 105
20068.62 95
20069.95 104
20071.29 87
20072.63 101
20073.97 97
20075.30 88
20076.64 101
20077.98 99
20079.31 104
20080.65 103
20081.99 120
20083.33 91
20084.66 98
20086.00 102
20087.34 111
20088.68 107
20090.01 93
20091.35 98
20092.69 104
20094.03 112
20095.37 98
20096.70 100
20098.04 88
20099.38 107
20100.72 84
20102.06 97
20103.39 106
20104.73 99
20106.07 109
20107.41 106
20108.75 90
20110.08 97
20111.42 96
20112.76 113
20114.10 108
20115.44 99
20116.78 115
20118.12 98
20119.45 122
20120.79 107
20122.13 123
20123.47 102
20124.81 117
20126.15 101
20127.49 107
