# Supplementary material for: MALDI-TOF MS typing enables the classification of brewing yeasts of the genus Saccharomyces to major beer styles
Source: PLoS One. 2017 Aug 9;12(8):e0181694. doi: 10.1371/journal.pone.0181694 (PMC5549903; doi:10.1371/journal.pone.0181694)
Supplement: S9 File — The directory includes 90 raw files and was zipped to “.zip”; the folder has three strains with 30 spectra per strain; S1 Text explains the raw files with an example and Table 1 represents the yeast strains used within the experiment. (ZIP) [file pone.0181694.s012.zip › 25-27/30286-204-Lag-Lag-Lag-YPG-18h-E-E_2016-09-23_8_0_E11_1.dat]

1999.90 1669
2000.32 1701
2000.75 1778
2001.17 1828
2001.59 1746
2002.01 1702
2002.43 1691
2002.86 1638
2003.28 1603
2003.70 1590
2004.12 1584
2004.54 1527
2004.97 1564
2005.39 1480
2005.81 1479
2006.23 1535
2006.66 1549
2007.08 1540
2007.50 1516
2007.92 1558
2008.35 1480
2008.77 1512
2009.19 1541
2009.61 1508
2010.04 1562
2010.46 1495
2010.88 1559
2011.31 1494
2011.73 1422
2012.15 1429
2012.57 1478
2013.00 1466
2013.42 1377
2013.84 1467
2014.27 1512
2014.69 1580
2015.11 1526
2015.54 1558
2015.96 1627
2016.38 1617
2016.81 1661
2017.23 1702
2017.65 1734
2018.08 1689
2018.50 1772
2018.93 1712
2019.35 1611
2019.77 1600
2020.20 1665
2020.62 1603
2021.04 1639
2021.47 1641
2021.89 1642
2022.32 1621
2022.74 1595
2023.17 1622
2023.59 1602
2024.01 1527
2024.44 1431
2024.86 1469
2025.29 1469
2025.71 1499
2026.14 1418
2026.56 1468
2026.98 1442
2027.41 1491
2027.83 1460
2028.26 1403
2028.68 1427
2029.11 1411
2029.53 1409
2029.96 1400
2030.38 1461
2030.81 1536
2031.23 1396
2031.66 1379
2032.08 1405
2032.51 1463
2032.93 1515
2033.36 1525
2033.78 1491
2034.21 1524
2034.63 1520
2035.06 1479
2035.49 1535
2035.91 1419
2036.34 1446
2036.76 1423
2037.19 1460
2037.61 1432
2038.04 1475
2038.47 1475
2038.89 1474
2039.32 1514
2039.74 1449
2040.17 1481
2040.59 1526
2041.02 1477
2041.45 1375
2041.87 1469
2042.30 1464
2042.73 1547
2043.15 1523
2043.58 1524
2044.00 1476
2044.43 1517
2044.86 1490
2045.28 1462
2045.71 1578
2046.14 1541
2046.56 1534
2046.99 1601
2047.42 1542
2047.84 1495
2048.27 1495
2048.70 1451
2049.12 1475
2049.55 1481
2049.98 1462
2050.40 1436
2050.83 1464
2051.26 1493
2051.69 1398
2052.11 1496
2052.54 1504
2052.97 1437
2053.40 1366
2053.82 1430
2054.25 1400
2054.68 1443
2055.10 1492
2055.53 1506
2055.96 1367
2056.39 1501
2056.82 1604
2057.24 1518
2057.67 1474
2058.10 1540
2058.53 1541
2058.95 1547
2059.38 1536
2059.81 1524
2060.24 1488
2060.67 1429
2061.09 1520
2061.52 1554
2061.95 1467
2062.38 1442
2062.81 1455
2063.24 1480
2063.66 1545
2064.09 1653
2064.52 1710
2064.95 1799
2065.38 1835
2065.81 1893
2066.24 1902
2066.66 1951
2067.09 1922
2067.52 1863
2067.95 1756
2068.38 1688
2068.81 1689
2069.24 1645
2069.67 1576
2070.10 1539
2070.52 1569
2070.95 1540
2071.38 1526
2071.81 1513
2072.24 1505
2072.67 1450
2073.10 1520
2073.53 1547
2073.96 1574
2074.39 1597
2074.82 1589
2075.25 1597
2075.68 1552
2076.11 1509
2076.54 1563
2076.97 1598
2077.40 1624
2077.83 1561
2078.26 1614
2078.69 1615
2079.12 1582
2079.55 1556
2079.98 1612
2080.41 1656
2080.84 1594
2081.27 1614
2081.70 1662
2082.13 1544
2082.56 1556
2082.99 1520
2083.42 1577
2083.85 1592
2084.28 1517
2084.71 1415
2085.14 1473
2085.57 1533
2086.00 1497
2086.43 1496
2086.86 1442
2087.29 1461
2087.73 1458
2088.16 1422
2088.59 1471
2089.02 1422
2089.45 1406
2089.88 1378
2090.31 1361
2090.74 1541
2091.17 1501
2091.61 1469
2092.04 1421
2092.47 1461
2092.90 1424
2093.33 1409
2093.76 1398
2094.19 1486
2094.63 1525
2095.06 1420
2095.49 1520
2095.92 1404
2096.35 1469
2096.78 1430
2097.22 1428
2097.65 1400
2098.08 1403
2098.51 1349
2098.94 1309
2099.38 1397
2099.81 1433
2100.24 1461
2100.67 1460
2101.11 1442
2101.54 1470
2101.97 1418
2102.40 1387
2102.83 1386
2103.27 1380
2103.70 1441
2104.13 1386
2104.56 1544
2105.00 1464
2105.43 1508
2105.86 1510
2106.30 1466
2106.73 1521
2107.16 1527
2107.59 1471
2108.03 1518
2108.46 1535
2108.89 1513
2109.33 1462
2109.76 1501
2110.19 1524
2110.63 1344
2111.06 1303
2111.49 1376
2111.93 1436
2112.36 1419
2112.79 1465
2113.23 1416
2113.66 1463
2114.09 1415
2114.53 1377
2114.96 1449
2115.40 1372
2115.83 1411
2116.26 1473
2116.70 1422
2117.13 1404
2117.56 1379
2118.00 1481
2118.43 1556
2118.87 1477
2119.30 1336
2119.73 1367
2120.17 1370
2120.60 1431
2121.04 1449
2121.47 1478
2121.91 1432
2122.34 1414
2122.78 1428
2123.21 1530
2123.64 1428
2124.08 1424
2124.51 1433
2124.95 1394
2125.38 1367
2125.82 1391
2126.25 1449
2126.69 1394
2127.12 1361
2127.56 1422
2127.99 1420
2128.43 1443
2128.86 1550
2129.30 1525
2129.73 1532
2130.17 1444
2130.60 1524
2131.04 1518
2131.47 1526
2131.91 1492
2132.35 1505
2132.78 1575
2133.22 1536
2133.65 1519
2134.09 1526
2134.52 1511
2134.96 1489
2135.40 1463
2135.83 1464
2136.27 1516
2136.70 1589
2137.14 1589
2137.57 1531
2138.01 1520
2138.45 1484
2138.88 1467
2139.32 1471
2139.76 1457
2140.19 1352
2140.63 1355
2141.06 1416
2141.50 1429
2141.94 1430
2142.37 1451
2142.81 1395
2143.25 1433
2143.68 1422
2144.12 1460
2144.56 1417
2144.99 1383
2145.43 1447
2145.87 1375
2146.30 1393
2146.74 1444
2147.18 1499
2147.62 1461
2148.05 1500
2148.49 1614
2148.93 1700
2149.36 1693
2149.80 1740
2150.24 1743
2150.68 1751
2151.11 1687
2151.55 1707
2151.99 1763
2152.43 1698
2152.86 1642
2153.30 1556
2153.74 1580
2154.18 1584
2154.61 1522
2155.05 1514
2155.49 1579
2155.93 1548
2156.37 1566
2156.80 1624
2157.24 1640
2157.68 1588
2158.12 1652
2158.56 1667
2158.99 1621
2159.43 1583
2159.87 1608
2160.31 1550
2160.75 1374
2161.19 1488
2161.62 1554
2162.06 1515
2162.50 1522
2162.94 1596
2163.38 1625
2163.82 1471
2164.26 1491
2164.69 1509
2165.13 1599
2165.57 1669
2166.01 1648
2166.45 1624
2166.89 1600
2167.33 1599
2167.77 1646
2168.21 1545
2168.65 1629
2169.08 1544
2169.52 1580
2169.96 1622
2170.40 1636
2170.84 1570
2171.28 1517
2171.72 1594
2172.16 1648
2172.60 1654
2173.04 1581
2173.48 1628
2173.92 1631
2174.36 1622
2174.80 1596
2175.24 1633
2175.68 1566
2176.12 1662
2176.56 1639
2177.00 1656
2177.44 1566
2177.88 1602
2178.32 1587
2178.76 1635
2179.20 1517
2179.64 1603
2180.08 1575
2180.52 1544
2180.96 1580
2181.40 1515
2181.84 1482
2182.28 1439
2182.72 1497
2183.16 1429
2183.60 1500
2184.04 1447
2184.48 1363
2184.93 1366
2185.37 1470
2185.81 1587
2186.25 1440
2186.69 1432
2187.13 1503
2187.57 1510
2188.01 1501
2188.45 1516
2188.89 1473
2189.34 1478
2189.78 1541
2190.22 1523
2190.66 1531
2191.10 1604
2191.54 1578
2191.98 1562
2192.43 1587
2192.87 1643
2193.31 1646
2193.75 1692
2194.19 1649
2194.63 1604
2195.08 1688
2195.52 1706
2195.96 1652
2196.40 1640
2196.84 1573
2197.29 1601
2197.73 1630
2198.17 1555
2198.61 1594
2199.06 1604
2199.50 1494
2199.94 1597
2200.38 1496
2200.82 1534
2201.27 1455
2201.71 1483
2202.15 1488
2202.59 1435
2203.04 1464
2203.48 1548
2203.92 1605
2204.37 1606
2204.81 1527
2205.25 1523
2205.69 1421
2206.14 1484
2206.58 1512
2207.02 1501
2207.47 1575
2207.91 1563
2208.35 1630
2208.80 1534
2209.24 1603
2209.68 1618
2210.13 1583
2210.57 1636
2211.01 1644
2211.46 1726
2211.90 1709
2212.34 1723
2212.79 1618
2213.23 1625
2213.67 1594
2214.12 1588
2214.56 1595
2215.01 1637
2215.45 1575
2215.89 1594
2216.34 1555
2216.78 1552
2217.23 1542
2217.67 1514
2218.11 1532
2218.56 1553
2219.00 1578
2219.45 1528
2219.89 1490
2220.34 1583
2220.78 1529
2221.22 1505
2221.67 1552
2222.11 1658
2222.56 1726
2223.00 1686
2223.45 1728
2223.89 1643
2224.34 1603
2224.78 1616
2225.23 1616
2225.67 1687
2226.12 1669
2226.56 1623
2227.01 1675
2227.45 1664
2227.90 1696
2228.34 1691
2228.79 1650
2229.23 1621
2229.68 1653
2230.12 1658
2230.57 1689
2231.01 1647
2231.46 1709
2231.90 1701
2232.35 1693
2232.80 1804
2233.24 1780
2233.69 1699
2234.13 1781
2234.58 1679
2235.02 1692
2235.47 1683
2235.92 1619
2236.36 1603
2236.81 1642
2237.25 1706
2237.70 1604
2238.15 1573
2238.59 1569
2239.04 1567
2239.49 1594
2239.93 1612
2240.38 1496
2240.82 1553
2241.27 1531
2241.72 1462
2242.16 1398
2242.61 1542
2243.06 1475
2243.50 1387
2243.95 1379
2244.40 1494
2244.84 1498
2245.29 1482
2245.74 1523
2246.19 1430
2246.63 1409
2247.08 1430
2247.53 1408
2247.97 1407
2248.42 1489
2248.87 1459
2249.32 1517
2249.76 1507
2250.21 1606
2250.66 1639
2251.10 1494
2251.55 1534
2252.00 1677
2252.45 1657
2252.89 1556
2253.34 1617
2253.79 1639
2254.24 1643
2254.69 1599
2255.13 1591
2255.58 1685
2256.03 1664
2256.48 1666
2256.93 1626
2257.37 1530
2257.82 1500
2258.27 1539
2258.72 1583
2259.17 1589
2259.61 1590
2260.06 1556
2260.51 1628
2260.96 1558
2261.41 1595
2261.86 1711
2262.31 1788
2262.75 1817
2263.20 1766
2263.65 1789
2264.10 1696
2264.55 1678
2265.00 1734
2265.45 1668
2265.90 1634
2266.34 1746
2266.79 1633
2267.24 1604
2267.69 1564
2268.14 1603
2268.59 1535
2269.04 1567
2269.49 1645
2269.94 1675
2270.39 1731
2270.84 1609
2271.29 1691
2271.74 1709
2272.18 1759
2272.63 1691
2273.08 1600
2273.53 1632
2273.98 1675
2274.43 1691
2274.88 1734
2275.33 1715
2275.78 1900
2276.23 1776
2276.68 1787
2277.13 1942
2277.58 2016
2278.03 1907
2278.48 1788
2278.93 1764
2279.38 1670
2279.83 1737
2280.28 1661
2280.73 1645
2281.19 1601
2281.64 1509
2282.09 1561
2282.54 1583
2282.99 1504
2283.44 1449
2283.89 1455
2284.34 1444
2284.79 1420
2285.24 1475
2285.69 1523
2286.14 1469
2286.59 1480
2287.04 1478
2287.50 1513
2287.95 1513
2288.40 1579
2288.85 1644
2289.30 1721
2289.75 1920
2290.20 1862
2290.65 2014
2291.11 2017
2291.56 2067
2292.01 2055
2292.46 2030
2292.91 2031
2293.36 2055
2293.82 1928
2294.27 1951
2294.72 1889
2295.17 1868
2295.62 1822
2296.07 1876
2296.53 1750
2296.98 1651
2297.43 1735
2297.88 1677
2298.33 1592
2298.79 1642
2299.24 1598
2299.69 1586
2300.14 1578
2300.60 1559
2301.05 1481
2301.50 1516
2301.95 1505
2302.41 1521
2302.86 1454
2303.31 1337
2303.76 1389
2304.22 1449
2304.67 1513
2305.12 1508
2305.57 1446
2306.03 1513
2306.48 1458
2306.93 1501
2307.39 1554
2307.84 1533
2308.29 1541
2308.75 1596
2309.20 1603
2309.65 1740
2310.11 1599
2310.56 1564
2311.01 1634
2311.47 1681
2311.92 1669
2312.37 1634
2312.83 1571
2313.28 1561
2313.73 1573
2314.19 1631
2314.64 1659
2315.09 1630
2315.55 1605
2316.00 1587
2316.46 1656
2316.91 1555
2317.36 1576
2317.82 1543
2318.27 1509
2318.73 1547
2319.18 1586
2319.63 1631
2320.09 1706
2320.54 1753
2321.00 1648
2321.45 1664
2321.91 1646
2322.36 1631
2322.82 1642
2323.27 1655
2323.72 1663
2324.18 1747
2324.63 1840
2325.09 1894
2325.54 1981
2326.00 1918
2326.45 1924
2326.91 2040
2327.36 1951
2327.82 1909
2328.27 1761
2328.73 1673
2329.18 1742
2329.64 1658
2330.09 1751
2330.55 1681
2331.00 1720
2331.46 1660
2331.92 1643
2332.37 1611
2332.83 1656
2333.28 1622
2333.74 1600
2334.19 1589
2334.65 1574
2335.10 1580
2335.56 1562
2336.02 1596
2336.47 1478
2336.93 1491
2337.38 1504
2337.84 1550
2338.30 1486
2338.75 1465
2339.21 1543
2339.66 1653
2340.12 1595
2340.58 1523
2341.03 1575
2341.49 1650
2341.95 1616
2342.40 1582
2342.86 1581
2343.32 1554
2343.77 1604
2344.23 1560
2344.68 1701
2345.14 1648
2345.60 1590
2346.06 1626
2346.51 1676
2346.97 1675
2347.43 1619
2347.88 1666
2348.34 1730
2348.80 1691
2349.25 1687
2349.71 1648
2350.17 1664
2350.63 1673
2351.08 1627
2351.54 1626
2352.00 1616
2352.46 1580
2352.91 1542
2353.37 1488
2353.83 1462
2354.29 1497
2354.74 1527
2355.20 1514
2355.66 1547
2356.12 1446
2356.57 1476
2357.03 1543
2357.49 1519
2357.95 1517
2358.41 1552
2358.86 1607
2359.32 1612
2359.78 1663
2360.24 1730
2360.70 1774
2361.15 1793
2361.61 1865
2362.07 1876
2362.53 1944
2362.99 1905
2363.45 1855
2363.91 1774
2364.36 1778
2364.82 1772
2365.28 1768
2365.74 1693
2366.20 1786
2366.66 1771
2367.12 1762
2367.57 1786
2368.03 1660
2368.49 1675
2368.95 1684
2369.41 1697
2369.87 1558
2370.33 1616
2370.79 1535
2371.25 1556
2371.71 1540
2372.17 1545
2372.63 1543
2373.09 1555
2373.54 1573
2374.00 1529
2374.46 1501
2374.92 1551
2375.38 1600
2375.84 1623
2376.30 1577
2376.76 1594
2377.22 1609
2377.68 1615
2378.14 1625
2378.60 1614
2379.06 1611
2379.52 1658
2379.98 1631
2380.44 1592
2380.90 1545
2381.36 1565
2381.82 1566
2382.28 1605
2382.74 1644
2383.20 1579
2383.66 1590
2384.12 1617
2384.59 1630
2385.05 1578
2385.51 1560
2385.97 1601
2386.43 1621
2386.89 1562
2387.35 1484
2387.81 1495
2388.27 1532
2388.73 1569
2389.19 1532
2389.65 1522
2390.12 1516
2390.58 1578
2391.04 1630
2391.50 1549
2391.96 1549
2392.42 1608
2392.88 1489
2393.34 1577
2393.81 1597
2394.27 1555
2394.73 1533
2395.19 1457
2395.65 1465
2396.11 1429
2396.57 1505
2397.04 1548
2397.50 1559
2397.96 1593
2398.42 1603
2398.88 1619
2399.35 1620
2399.81 1672
2400.27 1593
2400.73 1529
2401.19 1590
2401.66 1625
2402.12 1531
2402.58 1546
2403.04 1673
2403.51 1585
2403.97 1519
2404.43 1442
2404.89 1551
2405.36 1492
2405.82 1496
2406.28 1485
2406.74 1457
2407.21 1607
2407.67 1541
2408.13 1559
2408.59 1456
2409.06 1403
2409.52 1408
2409.98 1492
2410.45 1473
2410.91 1406
2411.37 1427
2411.84 1448
2412.30 1470
2412.76 1479
2413.23 1449
2413.69 1467
2414.15 1492
2414.62 1400
2415.08 1505
2415.54 1492
2416.01 1500
2416.47 1490
2416.93 1530
2417.40 1515
2417.86 1529
2418.32 1619
2418.79 1627
2419.25 1631
2419.72 1553
2420.18 1648
2420.64 1607
2421.11 1597
2421.57 1630
2422.04 1608
2422.50 1655
2422.96 1623
2423.43 1715
2423.89 1686
2424.36 1693
2424.82 1686
2425.29 1604
2425.75 1629
2426.22 1594
2426.68 1637
2427.15 1659
2427.61 1562
2428.07 1587
2428.54 1531
2429.00 1557
2429.47 1494
2429.93 1467
2430.40 1426
2430.86 1410
2431.33 1434
2431.79 1396
2432.26 1421
2432.72 1469
2433.19 1520
2433.65 1569
2434.12 1489
2434.59 1474
2435.05 1531
2435.52 1558
2435.98 1596
2436.45 1642
2436.91 1629
2437.38 1691
2437.84 1723
2438.31 1680
2438.78 1657
2439.24 1657
2439.71 1750
2440.17 1826
2440.64 1768
2441.10 1759
2441.57 1740
2442.04 1753
2442.50 1701
2442.97 1661
2443.44 1699
2443.90 1709
2444.37 1627
2444.83 1542
2445.30 1545
2445.77 1569
2446.23 1540
2446.70 1509
2447.17 1431
2447.63 1453
2448.10 1471
2448.57 1461
2449.03 1407
2449.50 1399
2449.97 1412
2450.43 1463
2450.90 1457
2451.37 1408
2451.83 1459
2452.30 1462
2452.77 1479
2453.24 1443
2453.70 1477
2454.17 1415
2454.64 1396
2455.10 1424
2455.57 1450
2456.04 1469
2456.51 1428
2456.97 1436
2457.44 1521
2457.91 1527
2458.38 1419
2458.84 1444
2459.31 1393
2459.78 1472
2460.25 1457
2460.72 1496
2461.18 1452
2461.65 1445
2462.12 1493
2462.59 1468
2463.06 1449
2463.52 1576
2463.99 1584
2464.46 1589
2464.93 1544
2465.40 1534
2465.86 1570
2466.33 1453
2466.80 1589
2467.27 1554
2467.74 1524
2468.21 1503
2468.68 1604
2469.14 1543
2469.61 1490
2470.08 1534
2470.55 1569
2471.02 1519
2471.49 1483
2471.96 1553
2472.43 1567
2472.90 1477
2473.36 1462
2473.83 1440
2474.30 1492
2474.77 1471
2475.24 1476
2475.71 1530
2476.18 1528
2476.65 1512
2477.12 1573
2477.59 1516
2478.06 1530
2478.53 1496
2479.00 1579
2479.47 1580
2479.94 1554
2480.41 1552
2480.87 1586
2481.34 1511
2481.81 1517
2482.28 1522
2482.75 1537
2483.22 1429
2483.69 1416
2484.16 1383
2484.63 1379
2485.10 1485
2485.57 1471
2486.05 1529
2486.52 1451
2486.99 1483
2487.46 1475
2487.93 1487
2488.40 1495
2488.87 1528
2489.34 1474
2489.81 1523
2490.28 1509
2490.75 1478
2491.22 1488
2491.69 1510
2492.16 1443
2492.63 1390
2493.10 1465
2493.58 1450
2494.05 1500
2494.52 1557
2494.99 1513
2495.46 1521
2495.93 1497
2496.40 1466
2496.87 1451
2497.34 1421
2497.82 1462
2498.29 1473
2498.76 1425
2499.23 1417
2499.70 1420
2500.17 1471
2500.64 1362
2501.12 1400
2501.59 1413
2502.06 1513
2502.53 1468
2503.00 1349
2503.48 1399
2503.95 1386
2504.42 1471
2504.89 1474
2505.36 1400
2505.84 1427
2506.31 1451
2506.78 1443
2507.25 1450
2507.72 1525
2508.20 1555
2508.67 1497
2509.14 1591
2509.61 1606
2510.09 1580
2510.56 1548
2511.03 1571
2511.50 1566
2511.98 1709
2512.45 1640
2512.92 1632
2513.40 1646
2513.87 1638
2514.34 1663
2514.81 1625
2515.29 1620
2515.76 1566
2516.23 1564
2516.71 1564
2517.18 1470
2517.65 1469
2518.13 1466
2518.60 1635
2519.07 1645
2519.55 1612
2520.02 1589
2520.49 1525
2520.97 1595
2521.44 1533
2521.91 1514
2522.39 1519
2522.86 1429
2523.34 1440
2523.81 1469
2524.28 1414
2524.76 1410
2525.23 1436
2525.70 1512
2526.18 1501
2526.65 1535
2527.13 1551
2527.60 1542
2528.08 1554
2528.55 1543
2529.02 1640
2529.50 1590
2529.97 1538
2530.45 1544
2530.92 1559
2531.40 1529
2531.87 1574
2532.34 1670
2532.82 1523
2533.29 1442
2533.77 1511
2534.24 1578
2534.72 1518
2535.19 1526
2535.67 1530
2536.14 1556
2536.62 1571
2537.09 1536
2537.57 1591
2538.04 1503
2538.52 1588
2538.99 1609
2539.47 1592
2539.94 1614
2540.42 1627
2540.90 1575
2541.37 1616
2541.85 1569
2542.32 1579
2542.80 1496
2543.27 1517
2543.75 1574
2544.22 1545
2544.70 1494
2545.18 1515
2545.65 1604
2546.13 1631
2546.60 1580
2547.08 1587
2547.56 1648
2548.03 1614
2548.51 1647
2548.98 1618
2549.46 1699
2549.94 1636
2550.41 1722
2550.89 1703
2551.37 1751
2551.84 1710
2552.32 1570
2552.80 1624
2553.27 1649
2553.75 1620
2554.23 1612
2554.70 1649
2555.18 1701
2555.66 1668
2556.13 1657
2556.61 1626
2557.09 1611
2557.56 1671
2558.04 1569
2558.52 1580
2558.99 1588
2559.47 1609
2559.95 1555
2560.43 1565
2560.90 1529
2561.38 1451
2561.86 1504
2562.33 1417
2562.81 1397
2563.29 1377
2563.77 1429
2564.25 1447
2564.72 1380
2565.20 1325
2565.68 1290
2566.16 1383
2566.63 1364
2567.11 1467
2567.59 1474
2568.07 1421
2568.55 1442
2569.02 1429
2569.50 1403
2569.98 1411
2570.46 1438
2570.94 1499
2571.41 1462
2571.89 1440
2572.37 1445
2572.85 1403
2573.33 1410
2573.81 1419
2574.28 1399
2574.76 1392
2575.24 1409
2575.72 1425
2576.20 1442
2576.68 1467
2577.16 1542
2577.64 1390
2578.11 1401
2578.59 1508
2579.07 1564
2579.55 1449
2580.03 1439
2580.51 1419
2580.99 1399
2581.47 1435
2581.95 1439
2582.43 1467
2582.91 1417
2583.39 1368
2583.86 1352
2584.34 1388
2584.82 1375
2585.30 1404
2585.78 1391
2586.26 1400
2586.74 1424
2587.22 1422
2587.70 1385
2588.18 1427
2588.66 1391
2589.14 1483
2589.62 1512
2590.10 1452
2590.58 1517
2591.06 1497
2591.54 1537
2592.02 1534
2592.50 1444
2592.98 1508
2593.46 1530
2593.94 1553
2594.42 1467
2594.90 1426
2595.38 1448
2595.86 1449
2596.35 1492
2596.83 1555
2597.31 1576
2597.79 1505
2598.27 1488
2598.75 1472
2599.23 1455
2599.71 1484
2600.19 1471
2600.67 1444
2601.15 1482
2601.63 1542
2602.12 1413
2602.60 1459
2603.08 1476
2603.56 1484
2604.04 1512
2604.52 1469
2605.00 1495
2605.48 1418
2605.97 1361
2606.45 1406
2606.93 1482
2607.41 1511
2607.89 1472
2608.37 1455
2608.86 1416
2609.34 1410
2609.82 1419
2610.30 1481
2610.78 1457
2611.26 1450
2611.75 1567
2612.23 1472
2612.71 1530
2613.19 1598
2613.68 1527
2614.16 1551
2614.64 1540
2615.12 1569
2615.60 1461
2616.09 1508
2616.57 1485
2617.05 1431
2617.53 1412
2618.02 1463
2618.50 1498
2618.98 1435
2619.46 1379
2619.95 1398
2620.43 1375
2620.91 1445
2621.40 1386
2621.88 1407
2622.36 1432
2622.85 1360
2623.33 1368
2623.81 1484
2624.29 1426
2624.78 1410
2625.26 1375
2625.74 1375
2626.23 1347
2626.71 1410
2627.19 1375
2627.68 1436
2628.16 1466
2628.64 1378
2629.13 1507
2629.61 1526
2630.10 1541
2630.58 1449
2631.06 1482
2631.55 1558
2632.03 1519
2632.51 1507
2633.00 1543
2633.48 1509
2633.97 1447
2634.45 1450
2634.94 1418
2635.42 1363
2635.90 1428
2636.39 1446
2636.87 1465
2637.36 1474
2637.84 1458
2638.33 1434
2638.81 1370
2639.29 1450
2639.78 1438
2640.26 1451
2640.75 1440
2641.23 1469
2641.72 1461
2642.20 1436
2642.69 1457
2643.17 1441
2643.66 1445
2644.14 1480
2644.63 1404
2645.11 1492
2645.60 1379
2646.08 1391
2646.57 1435
2647.05 1431
2647.54 1400
2648.02 1368
2648.51 1371
2648.99 1396
2649.48 1383
2649.97 1362
2650.45 1349
2650.94 1435
2651.42 1507
2651.91 1563
2652.39 1432
2652.88 1503
2653.37 1633
2653.85 1610
2654.34 1574
2654.82 1540
2655.31 1576
2655.80 1613
2656.28 1590
2656.77 1606
2657.25 1600
2657.74 1615
2658.23 1645
2658.71 1529
2659.20 1519
2659.69 1423
2660.17 1463
2660.66 1472
2661.14 1439
2661.63 1469
2662.12 1437
2662.60 1404
2663.09 1411
2663.58 1414
2664.06 1462
2664.55 1319
2665.04 1392
2665.53 1425
2666.01 1376
2666.50 1411
2666.99 1478
2667.47 1483
2667.96 1531
2668.45 1527
2668.94 1497
2669.42 1436
2669.91 1479
2670.40 1492
2670.88 1435
2671.37 1520
2671.86 1644
2672.35 1650
2672.83 1666
2673.32 1695
2673.81 1622
2674.30 1700
2674.79 1805
2675.27 1784
2675.76 1752
2676.25 1760
2676.74 1765
2677.23 1702
2677.71 1594
2678.20 1575
2678.69 1577
2679.18 1551
2679.67 1482
2680.15 1489
2680.64 1445
2681.13 1562
2681.62 1517
2682.11 1516
2682.60 1528
2683.08 1526
2683.57 1568
2684.06 1593
2684.55 1546
2685.04 1516
2685.53 1570
2686.02 1582
2686.51 1568
2686.99 1529
2687.48 1528
2687.97 1497
2688.46 1493
2688.95 1476
2689.44 1463
2689.93 1426
2690.42 1508
2690.91 1465
2691.40 1482
2691.89 1534
2692.38 1554
2692.87 1599
2693.35 1538
2693.84 1455
2694.33 1411
2694.82 1519
2695.31 1506
2695.80 1557
2696.29 1568
2696.78 1525
2697.27 1486
2697.76 1512
2698.25 1564
2698.74 1504
2699.23 1526
2699.72 1479
2700.21 1421
2700.70 1443
2701.19 1456
2701.68 1417
2702.17 1443
2702.66 1431
2703.15 1398
2703.64 1429
2704.13 1450
2704.62 1443
2705.12 1361
2705.61 1371
2706.10 1522
2706.59 1437
2707.08 1459
2707.57 1473
2708.06 1449
2708.55 1388
2709.04 1470
2709.53 1449
2710.02 1448
2710.51 1415
2711.01 1473
2711.50 1412
2711.99 1406
2712.48 1425
2712.97 1448
2713.46 1494
2713.95 1412
2714.44 1410
2714.94 1421
2715.43 1364
2715.92 1394
2716.41 1384
2716.90 1419
2717.39 1317
2717.89 1277
2718.38 1377
2718.87 1405
2719.36 1342
2719.85 1365
2720.34 1385
2720.84 1516
2721.33 1431
2721.82 1542
2722.31 1541
2722.80 1556
2723.30 1571
2723.79 1559
2724.28 1530
2724.77 1464
2725.27 1443
2725.76 1403
2726.25 1381
2726.74 1380
2727.24 1443
2727.73 1427
2728.22 1412
2728.71 1374
2729.21 1446
2729.70 1438
2730.19 1432
2730.69 1461
2731.18 1463
2731.67 1383
2732.16 1469
2732.66 1441
2733.15 1403
2733.64 1464
2734.14 1467
2734.63 1482
2735.12 1512
2735.62 1497
2736.11 1509
2736.60 1461
2737.10 1467
2737.59 1501
2738.08 1512
2738.58 1486
2739.07 1491
2739.56 1582
2740.06 1580
2740.55 1476
2741.05 1459
2741.54 1452
2742.03 1506
2742.53 1445
2743.02 1478
2743.52 1469
2744.01 1506
2744.50 1406
2745.00 1384
2745.49 1410
2745.99 1398
2746.48 1397
2746.97 1481
2747.47 1517
2747.96 1413
2748.46 1433
2748.95 1479
2749.45 1454
2749.94 1453
2750.44 1370
2750.93 1417
2751.43 1379
2751.92 1374
2752.42 1440
2752.91 1474
2753.41 1483
2753.90 1318
2754.40 1433
2754.89 1407
2755.39 1391
2755.88 1475
2756.38 1516
2756.87 1516
2757.37 1504
2757.86 1443
2758.36 1363
2758.85 1309
2759.35 1308
2759.84 1434
2760.34 1452
2760.83 1446
2761.33 1357
2761.83 1401
2762.32 1372
2762.82 1434
2763.31 1464
2763.81 1509
2764.30 1442
2764.80 1372
2765.30 1368
2765.79 1333
2766.29 1419
2766.78 1409
2767.28 1431
2767.78 1452
2768.27 1369
2768.77 1392
2769.27 1379
2769.76 1378
2770.26 1416
2770.76 1365
2771.25 1432
2771.75 1458
2772.24 1463
2772.74 1490
2773.24 1442
2773.73 1427
2774.23 1501
2774.73 1461
2775.23 1468
2775.72 1536
2776.22 1493
2776.72 1509
2777.21 1492
2777.71 1543
2778.21 1496
2778.70 1482
2779.20 1468
2779.70 1463
2780.20 1497
2780.69 1390
2781.19 1380
2781.69 1419
2782.19 1453
2782.68 1415
2783.18 1421
2783.68 1440
2784.18 1418
2784.67 1437
2785.17 1408
2785.67 1440
2786.17 1465
2786.67 1555
2787.16 1502
2787.66 1538
2788.16 1497
2788.66 1582
2789.16 1601
2789.65 1535
2790.15 1573
2790.65 1562
2791.15 1551
2791.65 1543
2792.15 1573
2792.64 1461
2793.14 1548
2793.64 1537
2794.14 1481
2794.64 1487
2795.14 1500
2795.64 1536
2796.13 1650
2796.63 1695
2797.13 1637
2797.63 1646
2798.13 1680
2798.63 1723
2799.13 1670
2799.63 1701
2800.13 1646
2800.62 1527
2801.12 1540
2801.62 1464
2802.12 1510
2802.62 1470
2803.12 1442
2803.62 1454
2804.12 1409
2804.62 1475
2805.12 1405
2805.62 1481
2806.12 1503
2806.62 1570
2807.12 1622
2807.62 1708
2808.12 1619
2808.62 1620
2809.12 1650
2809.62 1783
2810.12 1829
2810.62 1803
2811.12 1853
2811.62 1948
2812.12 2068
2812.62 2067
2813.12 2132
2813.62 2228
2814.12 2249
2814.62 2205
2815.12 2100
2815.62 2105
2816.12 2057
2816.62 1964
2817.12 1927
2817.62 1825
2818.12 1808
2818.62 1731
2819.12 1517
2819.63 1551
2820.13 1569
2820.63 1520
2821.13 1451
2821.63 1467
2822.13 1505
2822.63 1489
2823.13 1437
2823.63 1469
2824.13 1496
2824.64 1497
2825.14 1448
2825.64 1433
2826.14 1452
2826.64 1492
2827.14 1466
2827.64 1458
2828.15 1454
2828.65 1406
2829.15 1384
2829.65 1405
2830.15 1407
2830.65 1436
2831.16 1410
2831.66 1374
2832.16 1450
2832.66 1513
2833.16 1465
2833.67 1426
2834.17 1508
2834.67 1582
2835.17 1583
2835.68 1586
2836.18 1592
2836.68 1604
2837.18 1557
2837.68 1515
2838.19 1522
2838.69 1527
2839.19 1475
2839.70 1528
2840.20 1489
2840.70 1500
2841.20 1573
2841.71 1516
2842.21 1611
2842.71 1614
2843.21 1589
2843.72 1519
2844.22 1525
2844.72 1525
2845.23 1530
2845.73 1555
2846.23 1539
2846.74 1522
2847.24 1527
2847.74 1575
2848.25 1623
2848.75 1671
2849.25 1658
2849.76 1712
2850.26 1590
2850.76 1646
2851.27 1654
2851.77 1660
2852.28 1593
2852.78 1712
2853.28 1600
2853.79 1584
2854.29 1571
2854.79 1563
2855.30 1543
2855.80 1550
2856.31 1550
2856.81 1615
2857.31 1555
2857.82 1619
2858.32 1652
2858.83 1584
2859.33 1627
2859.84 1732
2860.34 1691
2860.85 1659
2861.35 1634
2861.85 1639
2862.36 1654
2862.86 1562
2863.37 1588
2863.87 1557
2864.38 1477
2864.88 1489
2865.39 1493
2865.89 1520
2866.40 1436
2866.90 1401
2867.41 1438
2867.91 1415
2868.42 1365
2868.92 1422
2869.43 1527
2869.93 1598
2870.44 1639
2870.94 1576
2871.45 1578
2871.96 1595
2872.46 1647
2872.97 1620
2873.47 1649
2873.98 1636
2874.48 1620
2874.99 1591
2875.49 1603
2876.00 1652
2876.51 1622
2877.01 1575
2877.52 1628
2878.02 1646
2878.53 1622
2879.04 1574
2879.54 1625
2880.05 1640
2880.55 1634
2881.06 1644
2881.57 1682
2882.07 1600
2882.58 1611
2883.09 1574
2883.59 1642
2884.10 1722
2884.61 1651
2885.11 1700
2885.62 1778
2886.13 1804
2886.63 1773
2887.14 1798
2887.65 1790
2888.15 1892
2888.66 1894
2889.17 1909
2889.67 1836
2890.18 1885
2890.69 1908
2891.20 1857
2891.70 1731
2892.21 1741
2892.72 1674
2893.22 1585
2893.73 1608
2894.24 1665
2894.75 1765
2895.25 1621
2895.76 1764
2896.27 1809
2896.78 1710
2897.29 1776
2897.79 1829
2898.30 1731
2898.81 1703
2899.32 1832
2899.82 1749
2900.33 1725
2900.84 1719
2901.35 1667
2901.86 1733
2902.36 1712
2902.87 1707
2903.38 1718
2903.89 1747
2904.40 1657
2904.91 1682
2905.41 1659
2905.92 1682
2906.43 1604
2906.94 1640
2907.45 1654
2907.96 1580
2908.47 1577
2908.97 1547
2909.48 1572
2909.99 1628
2910.50 1537
2911.01 1510
2911.52 1507
2912.03 1563
2912.54 1588
2913.05 1597
2913.55 1614
2914.06 1532
2914.57 1504
2915.08 1564
2915.59 1537
2916.10 1591
2916.61 1589
2917.12 1508
2917.63 1453
2918.14 1527
2918.65 1584
2919.16 1600
2919.67 1598
2920.18 1647
2920.69 1707
2921.20 1638
2921.71 1630
2922.22 1700
2922.73 1791
2923.24 1756
2923.75 1863
2924.26 1884
2924.77 1968
2925.28 1945
2925.79 1853
2926.30 1898
2926.81 1930
2927.32 1849
2927.83 1826
2928.34 1799
2928.85 1743
2929.36 1715
2929.87 1709
2930.38 1667
2930.89 1554
2931.40 1593
2931.91 1612
2932.42 1537
2932.93 1496
2933.45 1541
2933.96 1547
2934.47 1578
2934.98 1563
2935.49 1518
2936.00 1671
2936.51 1664
2937.02 1775
2937.53 1659
2938.04 1674
2938.56 1795
2939.07 1980
2939.58 2244
2940.09 2427
2940.60 2539
2941.11 2727
2941.62 2871
2942.14 3094
2942.65 3094
2943.16 2926
2943.67 2766
2944.18 2678
2944.70 2641
2945.21 2493
2945.72 2427
2946.23 2258
2946.74 2064
2947.26 1959
2947.77 1916
2948.28 1825
2948.79 1888
2949.30 1762
2949.82 1755
2950.33 1653
2950.84 1562
2951.35 1630
2951.87 1583
2952.38 1483
2952.89 1475
2953.40 1477
2953.92 1440
2954.43 1451
2954.94 1456
2955.45 1438
2955.97 1401
2956.48 1453
2956.99 1495
2957.51 1458
2958.02 1521
2958.53 1560
2959.04 1473
2959.56 1566
2960.07 1575
2960.58 1543
2961.10 1580
2961.61 1548
2962.12 1662
2962.64 1691
2963.15 1716
2963.66 1715
2964.18 1717
2964.69 1713
2965.21 1702
2965.72 1691
2966.23 1600
2966.75 1618
2967.26 1661
2967.77 1638
2968.29 1628
2968.80 1598
2969.32 1567
2969.83 1524
2970.34 1529
2970.86 1587
2971.37 1633
2971.89 1569
2972.40 1550
2972.91 1568
2973.43 1571
2973.94 1572
2974.46 1636
2974.97 1629
2975.49 1638
2976.00 1703
2976.52 1658
2977.03 1613
2977.55 1622
2978.06 1654
2978.57 1747
2979.09 1718
2979.60 1838
2980.12 1857
2980.63 1828
2981.15 1862
2981.66 1806
2982.18 1742
2982.69 1875
2983.21 1886
2983.73 1835
2984.24 1796
2984.76 1758
2985.27 1756
2985.79 1886
2986.30 1865
2986.82 1811
2987.33 1915
2987.85 1892
2988.36 1856
2988.88 1931
2989.40 1926
2989.91 1832
2990.43 1937
2990.94 1839
2991.46 1895
2991.97 1849
2992.49 1772
2993.01 1764
2993.52 1776
2994.04 1806
2994.55 1818
2995.07 1895
2995.59 1979
2996.10 1982
2996.62 2037
2997.14 2122
2997.65 2240
2998.17 2274
2998.69 2348
2999.20 2432
2999.72 2343
3000.24 2460
3000.75 2411
3001.27 2479
3001.79 2516
3002.30 2664
3002.82 2791
3003.34 3215
3003.85 3670
3004.37 4278
3004.89 4871
3005.40 5242
3005.92 5306
3006.44 5147
3006.96 5355
3007.47 4965
3007.99 4314
3008.51 3860
3009.03 3344
3009.54 2944
3010.06 2640
3010.58 2293
3011.10 2243
3011.61 2120
3012.13 2063
3012.65 1990
3013.17 1978
3013.68 1949
3014.20 1936
3014.72 1880
3015.24 1921
3015.76 1957
3016.27 1856
3016.79 1998
3017.31 2015
3017.83 1952
3018.35 2003
3018.86 1938
3019.38 1924
3019.90 1999
3020.42 1940
3020.94 1941
3021.46 1944
3021.97 1848
3022.49 1972
3023.01 1927
3023.53 1997
3024.05 2068
3024.57 2212
3025.09 2120
3025.61 2120
3026.12 2178
3026.64 2029
3027.16 1977
3027.68 1955
3028.20 1848
3028.72 1784
3029.24 1775
3029.76 1779
3030.28 1773
3030.80 1783
3031.32 1780
3031.84 1658
3032.35 1649
3032.87 1696
3033.39 1570
3033.91 1601
3034.43 1683
3034.95 1678
3035.47 1724
3035.99 1701
3036.51 1740
3037.03 1711
3037.55 1711
3038.07 1685
3038.59 1725
3039.11 1738
3039.63 1748
3040.15 1763
3040.67 1593
3041.19 1547
3041.71 1531
3042.23 1564
3042.75 1644
3043.27 1615
3043.79 1582
3044.31 1693
3044.83 1707
3045.35 1615
3045.87 1607
3046.40 1727
3046.92 1701
3047.44 1648
3047.96 1622
3048.48 1582
3049.00 1630
3049.52 1626
3050.04 1593
3050.56 1514
3051.08 1586
3051.60 1520
3052.12 1573
3052.65 1471
3053.17 1537
3053.69 1545
3054.21 1515
3054.73 1547
3055.25 1556
3055.77 1544
3056.30 1546
3056.82 1560
3057.34 1605
3057.86 1665
3058.38 1559
3058.90 1546
3059.42 1548
3059.95 1531
3060.47 1535
3060.99 1527
3061.51 1613
3062.03 1629
3062.56 1659
3063.08 1740
3063.60 1644
3064.12 1645
3064.64 1667
3065.17 1679
3065.69 1653
3066.21 1663
3066.73 1625
3067.26 1682
3067.78 1739
3068.30 1693
3068.82 1603
3069.35 1581
3069.87 1594
3070.39 1647
3070.91 1620
3071.44 1615
3071.96 1619
3072.48 1675
3073.01 1702
3073.53 1718
3074.05 1691
3074.57 1712
3075.10 1819
3075.62 1846
3076.14 1764
3076.67 1775
3077.19 1821
3077.71 1853
3078.24 1923
3078.76 1930
3079.28 1984
3079.81 1952
3080.33 1917
3080.85 2011
3081.38 2083
3081.90 1998
3082.42 1970
3082.95 2022
3083.47 2046
3084.00 2009
3084.52 1977
3085.04 1941
3085.57 1893
3086.09 1922
3086.62 1850
3087.14 1843
3087.66 1828
3088.19 1788
3088.71 1832
3089.24 1765
3089.76 1766
3090.29 1851
3090.81 1827
3091.33 1781
3091.86 1780
3092.38 1856
3092.91 1857
3093.43 1921
3093.96 1947
3094.48 1970
3095.01 2108
3095.53 2167
3096.06 2161
3096.58 2197
3097.11 2155
3097.63 2173
3098.16 2317
3098.68 2316
3099.21 2327
3099.73 2547
3100.26 2783
3100.78 3115
3101.31 3844
3101.83 4678
3102.36 5467
3102.88 6230
3103.41 7124
3103.93 7756
3104.46 7864
3104.99 7443
3105.51 7034
3106.04 5995
3106.56 4970
3107.09 4158
3107.61 3631
3108.14 3087
3108.67 2737
3109.19 2574
3109.72 2447
3110.24 2338
3110.77 2344
3111.30 2294
3111.82 2371
3112.35 2318
3112.87 2300
3113.40 2168
3113.93 2240
3114.45 2182
3114.98 2062
3115.51 2034
3116.03 2121
3116.56 2020
3117.09 1892
3117.61 1954
3118.14 2010
3118.67 1933
3119.19 2047
3119.72 2030
3120.25 2124
3120.77 2125
3121.30 2316
3121.83 2451
3122.35 2454
3122.88 2465
3123.41 2536
3123.94 2507
3124.46 2401
3124.99 2388
3125.52 2294
3126.05 2332
3126.57 2189
3127.10 2128
3127.63 2099
3128.16 2185
3128.68 2017
3129.21 1981
3129.74 1943
3130.27 1916
3130.79 1854
3131.32 1838
3131.85 1829
3132.38 1789
3132.91 1824
3133.43 1848
3133.96 1793
3134.49 1822
3135.02 1858
3135.55 1870
3136.07 1914
3136.60 1815
3137.13 1758
3137.66 1714
3138.19 1716
3138.72 1689
3139.24 1655
3139.77 1701
3140.30 1681
3140.83 1665
3141.36 1709
3141.89 1621
3142.42 1659
3142.95 1684
3143.47 1633
3144.00 1674
3144.53 1650
3145.06 1657
3145.59 1708
3146.12 1667
3146.65 1740
3147.18 1709
3147.71 1626
3148.24 1794
3148.76 1778
3149.29 1810
3149.82 1826
3150.35 1907
3150.88 1792
3151.41 1794
3151.94 1794
3152.47 1713
3153.00 1750
3153.53 1720
3154.06 1630
3154.59 1637
3155.12 1645
3155.65 1658
3156.18 1692
3156.71 1587
3157.24 1700
3157.77 1756
3158.30 1758
3158.83 1804
3159.36 1781
3159.89 1828
3160.42 1792
3160.95 1808
3161.48 1800
3162.01 1795
3162.54 1777
3163.07 1739
3163.60 1726
3164.13 1788
3164.66 1691
3165.20 1710
3165.73 1643
3166.26 1671
3166.79 1720
3167.32 1700
3167.85 1677
3168.38 1627
3168.91 1512
3169.44 1523
3169.97 1502
3170.50 1563
3171.04 1573
3171.57 1547
3172.10 1616
3172.63 1661
3173.16 1688
3173.69 1731
3174.22 1795
3174.75 1771
3175.29 1876
3175.82 1808
3176.35 1776
3176.88 1866
3177.41 1798
3177.94 1846
3178.48 1747
3179.01 1700
3179.54 1633
3180.07 1599
3180.60 1605
3181.14 1659
3181.67 1563
3182.20 1551
3182.73 1510
3183.26 1562
3183.80 1566
3184.33 1587
3184.86 1549
3185.39 1528
3185.93 1536
3186.46 1534
3186.99 1591
3187.52 1560
3188.06 1529
3188.59 1528
3189.12 1456
3189.65 1476
3190.19 1546
3190.72 1593
3191.25 1504
3191.79 1510
3192.32 1593
3192.85 1541
3193.38 1584
3193.92 1570
3194.45 1486
3194.98 1534
3195.52 1491
3196.05 1591
3196.58 1594
3197.12 1628
3197.65 1626
3198.18 1664
3198.72 1641
3199.25 1601
3199.78 1598
3200.32 1501
3200.85 1574
3201.39 1620
3201.92 1520
3202.45 1637
3202.99 1613
3203.52 1591
3204.05 1613
3204.59 1578
3205.12 1614
3205.66 1539
3206.19 1635
3206.72 1781
3207.26 1798
3207.79 1799
3208.33 1910
3208.86 1982
3209.40 1981
3209.93 2035
3210.47 2083
3211.00 2103
3211.53 2094
3212.07 2009
3212.60 2069
3213.14 2065
3213.67 2058
3214.21 1950
3214.74 1806
3215.28 1804
3215.81 1738
3216.35 1656
3216.88 1604
3217.42 1598
3217.95 1547
3218.49 1501
3219.02 1543
3219.56 1532
3220.09 1494
3220.63 1493
3221.16 1545
3221.70 1605
3222.23 1599
3222.77 1671
3223.31 1751
3223.84 1762
3224.38 1765
3224.91 1784
3225.45 1827
3225.98 1891
3226.52 1846
3227.06 1852
3227.59 1764
3228.13 1746
3228.66 1733
3229.20 1722
3229.74 1713
3230.27 1733
3230.81 1766
3231.34 1786
3231.88 1812
3232.42 1858
3232.95 1795
3233.49 1779
3234.03 1842
3234.56 1875
3235.10 1908
3235.64 1923
3236.17 1950
3236.71 1852
3237.25 1959
3237.78 2033
3238.32 2031
3238.86 2047
3239.39 2013
3239.93 2014
3240.47 2014
3241.00 1932
3241.54 1914
3242.08 1982
3242.61 1915
3243.15 1955
3243.69 1901
3244.23 1889
3244.76 1916
3245.30 1984
3245.84 2064
3246.38 2044
3246.91 2065
3247.45 2124
3247.99 2136
3248.53 2184
3249.06 2201
3249.60 2288
3250.14 2368
3250.68 2571
3251.21 2882
3251.75 3109
3252.29 3533
3252.83 4047
3253.37 4242
3253.90 4375
3254.44 4521
3254.98 4313
3255.52 4164
3256.06 3741
3256.60 3495
3257.13 3155
3257.67 2829
3258.21 2777
3258.75 2555
3259.29 2475
3259.83 2497
3260.36 2545
3260.90 2615
3261.44 2770
3261.98 2942
3262.52 2998
3263.06 3248
3263.60 3269
3264.14 3252
3264.68 3223
3265.21 3132
3265.75 3098
3266.29 3054
3266.83 3061
3267.37 2988
3267.91 2972
3268.45 2970
3268.99 2827
3269.53 2790
3270.07 2644
3270.61 2432
3271.15 2324
3271.69 2420
3272.23 2275
3272.76 2252
3273.30 2332
3273.84 2261
3274.38 2196
3274.92 2272
3275.46 2133
3276.00 2152
3276.54 2241
3277.08 2128
3277.62 2165
3278.16 2125
3278.70 2117
3279.24 2199
3279.78 2191
3280.32 2129
3280.86 2216
3281.41 2222
3281.95 2299
3282.49 2177
3283.03 2131
3283.57 2115
3284.11 2148
3284.65 2267
3285.19 2261
3285.73 2327
3286.27 2249
3286.81 2275
3287.35 2287
3287.89 2329
3288.43 2329
3288.97 2269
3289.52 2402
3290.06 2364
3290.60 2399
3291.14 2536
3291.68 2667
3292.22 2710
3292.76 2880
3293.30 2916
3293.85 2966
3294.39 3144
3294.93 3325
3295.47 3461
3296.01 3636
3296.55 3616
3297.09 3685
3297.64 3603
3298.18 3649
3298.72 3559
3299.26 3420
3299.80 3254
3300.34 3137
3300.89 2910
3301.43 2783
3301.97 2585
3302.51 2548
3303.06 2596
3303.60 2670
3304.14 2726
3304.68 2652
3305.22 2624
3305.77 2616
3306.31 2586
3306.85 2572
3307.39 2556
3307.94 2661
3308.48 2652
3309.02 2791
3309.56 2888
3310.11 2928
3310.65 2950
3311.19 3170
3311.74 3064
3312.28 3011
3312.82 2874
3313.36 2808
3313.91 2862
3314.45 2943
3314.99 2890
3315.54 3002
3316.08 3078
3316.62 3123
3317.17 3373
3317.71 3607
3318.25 3838
3318.80 4167
3319.34 4296
3319.88 4453
3320.43 4518
3320.97 4610
3321.51 4579
3322.06 4413
3322.60 4185
3323.14 4055
3323.69 3810
3324.23 3771
3324.78 3653
3325.32 3356
3325.86 3312
3326.41 3279
3326.95 3079
3327.50 3019
3328.04 3024
3328.59 3091
3329.13 3101
3329.67 3156
3330.22 3248
3330.76 3378
3331.31 3671
3331.85 4025
3332.40 5109
3332.94 6449
3333.49 8046
3334.03 10229
3334.57 12568
3335.12 15036
3335.66 17317
3336.21 18645
3336.75 19060
3337.30 18989
3337.84 18177
3338.39 17014
3338.93 15093
3339.48 13257
3340.02 11197
3340.57 9225
3341.11 7646
3341.66 6297
3342.20 5187
3342.75 4460
3343.30 3951
3343.84 3528
3344.39 3299
3344.93 3107
3345.48 2999
3346.02 2931
3346.57 2752
3347.11 2770
3347.66 2744
3348.21 2802
3348.75 2712
3349.30 2660
3349.84 2742
3350.39 2784
3350.94 2711
3351.48 2681
3352.03 2645
3352.57 2665
3353.12 2519
3353.67 2559
3354.21 2475
3354.76 2540
3355.31 2471
3355.85 2513
3356.40 2581
3356.95 2498
3357.49 2345
3358.04 2229
3358.59 2285
3359.13 2252
3359.68 2255
3360.23 2209
3360.77 2223
3361.32 2194
3361.87 2234
3362.41 2265
3362.96 2356
3363.51 2354
3364.05 2363
3364.60 2394
3365.15 2387
3365.70 2463
3366.24 2450
3366.79 2321
3367.34 2329
3367.89 2325
3368.43 2368
3368.98 2335
3369.53 2351
3370.08 2420
3370.62 2473
3371.17 2578
3371.72 2761
3372.27 3063
3372.81 3428
3373.36 3752
3373.91 3854
3374.46 4137
3375.01 4280
3375.55 4193
3376.10 4022
3376.65 3765
3377.20 3544
3377.75 3287
3378.30 3065
3378.84 2762
3379.39 2512
3379.94 2342
3380.49 2230
3381.04 2186
3381.59 2075
3382.13 2018
3382.68 1972
3383.23 2011
3383.78 1970
3384.33 1980
3384.88 2010
3385.43 2011
3385.98 1904
3386.52 1897
3387.07 1915
3387.62 1908
3388.17 1841
3388.72 1803
3389.27 1797
3389.82 1837
3390.37 1821
3390.92 1877
3391.47 1920
3392.02 1889
3392.57 1821
3393.12 1922
3393.66 1895
3394.21 1917
3394.76 1918
3395.31 1880
3395.86 1943
3396.41 1899
3396.96 1956
3397.51 1991
3398.06 2024
3398.61 1979
3399.16 1958
3399.71 2066
3400.26 1945
3400.81 1856
3401.36 1892
3401.91 1881
3402.46 1832
3403.01 1860
3403.56 1745
3404.11 1856
3404.66 1834
3405.21 1852
3405.77 1761
3406.32 1742
3406.87 1763
3407.42 1849
3407.97 1769
3408.52 1841
3409.07 1865
3409.62 1876
3410.17 2090
3410.72 2206
3411.27 2185
3411.82 2216
3412.37 2303
3412.93 2308
3413.48 2341
3414.03 2361
3414.58 2243
3415.13 2266
3415.68 2207
3416.23 2189
3416.78 2260
3417.34 2147
3417.89 2148
3418.44 2228
3418.99 2314
3419.54 2257
3420.09 2189
3420.65 2101
3421.20 1930
3421.75 1929
3422.30 1966
3422.85 1822
3423.40 1863
3423.96 1897
3424.51 2051
3425.06 1946
3425.61 1900
3426.17 1959
3426.72 1911
3427.27 1848
3427.82 1739
3428.37 1703
3428.93 1761
3429.48 1687
3430.03 1683
3430.58 1717
3431.14 1781
3431.69 1775
3432.24 1710
3432.79 1655
3433.35 1642
3433.90 1665
3434.45 1594
3435.01 1707
3435.56 1680
3436.11 1648
3436.66 1559
3437.22 1705
3437.77 1732
3438.32 1821
3438.88 1820
3439.43 1835
3439.98 1750
3440.54 1726
3441.09 1806
3441.64 1748
3442.20 1778
3442.75 1716
3443.30 1667
3443.86 1719
3444.41 1648
3444.96 1666
3445.52 1619
3446.07 1657
3446.63 1630
3447.18 1591
3447.73 1653
3448.29 1666
3448.84 1604
3449.40 1646
3449.95 1648
3450.50 1597
3451.06 1574
3451.61 1546
3452.17 1551
3452.72 1501
3453.27 1499
3453.83 1480
3454.38 1476
3454.94 1539
3455.49 1561
3456.05 1602
3456.60 1607
3457.16 1610
3457.71 1541
3458.27 1467
3458.82 1500
3459.38 1591
3459.93 1632
3460.49 1664
3461.04 1633
3461.60 1617
3462.15 1618
3462.71 1683
3463.26 1699
3463.82 1646
3464.37 1682
3464.93 1661
3465.48 1677
3466.04 1702
3466.59 1757
3467.15 1751
3467.70 1718
3468.26 1700
3468.81 1760
3469.37 1785
3469.93 1824
3470.48 1841
3471.04 1849
3471.59 1891
3472.15 1848
3472.70 1901
3473.26 1975
3473.82 1980
3474.37 1962
3474.93 1922
3475.48 1824
3476.04 1865
3476.60 1947
3477.15 1848
3477.71 1986
3478.27 1974
3478.82 1944
3479.38 1992
3479.93 2039
3480.49 2151
3481.05 2140
3481.60 2103
3482.16 2172
3482.72 2147
3483.27 2164
3483.83 2268
3484.39 2281
3484.95 2314
3485.50 2282
3486.06 2354
3486.62 2423
3487.17 2389
3487.73 2442
3488.29 2568
3488.84 2756
3489.40 3218
3489.96 3735
3490.52 4462
3491.07 5346
3491.63 6430
3492.19 7198
3492.75 7936
3493.30 8108
3493.86 7877
3494.42 7254
3494.98 6633
3495.53 5747
3496.09 4781
3496.65 3854
3497.21 3503
3497.77 3155
3498.32 2907
3498.88 2759
3499.44 2716
3500.00 2769
3500.56 2697
3501.11 2720
3501.67 2820
3502.23 3025
3502.79 3354
3503.35 3668
3503.91 3921
3504.46 4450
3505.02 4756
3505.58 4937
3506.14 4925
3506.70 4835
3507.26 4720
3507.81 4412
3508.37 4019
3508.93 3814
3509.49 3575
3510.05 3440
3510.61 3218
3511.17 3156
3511.73 3123
3512.29 2982
3512.85 2824
3513.40 2737
3513.96 2652
3514.52 2521
3515.08 2341
3515.64 2155
3516.20 2126
3516.76 2066
3517.32 2092
3517.88 1999
3518.44 1945
3519.00 1904
3519.56 1923
3520.12 1989
3520.68 1928
3521.24 1926
3521.80 1890
3522.36 1924
3522.92 1854
3523.48 1921
3524.04 1921
3524.60 2060
3525.16 1984
3525.72 1942
3526.28 1875
3526.84 1987
3527.40 1897
3527.96 1982
3528.52 1998
3529.08 1973
3529.64 1973
3530.20 1996
3530.76 2055
3531.32 2027
3531.88 2018
3532.44 1939
3533.00 2016
3533.56 2035
3534.12 1950
3534.68 2064
3535.25 2010
3535.81 1918
3536.37 1885
3536.93 1926
3537.49 1875
3538.05 1894
3538.61 1887
3539.17 1905
3539.73 1889
3540.30 1882
3540.86 1857
3541.42 1991
3541.98 1970
3542.54 2107
3543.10 2168
3543.66 2111
3544.23 2090
3544.79 2158
3545.35 2136
3545.91 2038
3546.47 2051
3547.03 2089
3547.60 2035
3548.16 1885
3548.72 1936
3549.28 1930
3549.84 1893
3550.41 1819
3550.97 1747
3551.53 1663
3552.09 1601
3552.65 1640
3553.22 1728
3553.78 1812
3554.34 1697
3554.90 1606
3555.47 1660
3556.03 1695
3556.59 1668
3557.15 1648
3557.72 1559
3558.28 1589
3558.84 1674
3559.41 1665
3559.97 1710
3560.53 1669
3561.09 1660
3561.66 1703
3562.22 1711
3562.78 1697
3563.35 1775
3563.91 1815
3564.47 1912
3565.04 1955
3565.60 2022
3566.16 2003
3566.73 1964
3567.29 1905
3567.85 1826
3568.42 1832
3568.98 1775
3569.54 1663
3570.11 1603
3570.67 1696
3571.23 1631
3571.80 1621
3572.36 1633
3572.93 1649
3573.49 1690
3574.05 1792
3574.62 1890
3575.18 2023
3575.75 2264
3576.31 2418
3576.87 2560
3577.44 2643
3578.00 2826
3578.57 2856
3579.13 2673
3579.70 2581
3580.26 2477
3580.82 2387
3581.39 2389
3581.95 2062
3582.52 2008
3583.08 1940
3583.65 1812
3584.21 1729
3584.78 1693
3585.34 1744
3585.91 1655
3586.47 1617
3587.04 1596
3587.60 1511
3588.17 1540
3588.73 1548
3589.30 1510
3589.86 1530
3590.43 1552
3590.99 1529
3591.56 1492
3592.12 1496
3592.69 1528
3593.25 1481
3593.82 1425
3594.39 1430
3594.95 1476
3595.52 1502
3596.08 1549
3596.65 1437
3597.21 1446
3597.78 1478
3598.35 1502
3598.91 1565
3599.48 1559
3600.04 1594
3600.61 1555
3601.18 1530
3601.74 1624
3602.31 1614
3602.87 1617
3603.44 1617
3604.01 1569
3604.57 1566
3605.14 1611
3605.71 1594
3606.27 1546
3606.84 1594
3607.41 1528
3607.97 1569
3608.54 1552
3609.11 1557
3609.67 1533
3610.24 1503
3610.81 1457
3611.37 1434
3611.94 1526
3612.51 1533
3613.07 1536
3613.64 1614
3614.21 1681
3614.78 1780
3615.34 1856
3615.91 2159
3616.48 2516
3617.04 2659
3617.61 2892
3618.18 3238
3618.75 3220
3619.31 3236
3619.88 3129
3620.45 3061
3621.02 2952
3621.58 2670
3622.15 2499
3622.72 2327
3623.29 2115
3623.86 1901
3624.42 1685
3624.99 1706
3625.56 1633
3626.13 1548
3626.70 1537
3627.26 1463
3627.83 1413
3628.40 1513
3628.97 1567
3629.54 1543
3630.11 1406
3630.67 1442
3631.24 1449
3631.81 1497
3632.38 1487
3632.95 1502
3633.52 1520
3634.08 1467
3634.65 1399
3635.22 1426
3635.79 1453
3636.36 1416
3636.93 1479
3637.50 1482
3638.07 1483
3638.64 1507
3639.20 1496
3639.77 1548
3640.34 1642
3640.91 1569
3641.48 1687
3642.05 1840
3642.62 1792
3643.19 1841
3643.76 1830
3644.33 1853
3644.90 1886
3645.47 1860
3646.04 1821
3646.61 1739
3647.18 1660
3647.75 1737
3648.32 1803
3648.89 1744
3649.46 1670
3650.03 1690
3650.60 1844
3651.17 1846
3651.74 1871
3652.31 1997
3652.88 1932
3653.45 2009
3654.02 2258
3654.59 2188
3655.16 2123
3655.73 2153
3656.30 2215
3656.87 2090
3657.44 2065
3658.01 2111
3658.58 2159
3659.15 2047
3659.72 2062
3660.29 2061
3660.86 2137
3661.43 2120
3662.00 2021
3662.58 1944
3663.15 1912
3663.72 1891
3664.29 1947
3664.86 1961
3665.43 1892
3666.00 2075
3666.57 2190
3667.14 2167
3667.72 2096
3668.29 2048
3668.86 1943
3669.43 1831
3670.00 1908
3670.57 1833
3671.14 1758
3671.72 1693
3672.29 1695
3672.86 1843
3673.43 1815
3674.00 1758
3674.57 1755
3675.15 1828
3675.72 1905
3676.29 1891
3676.86 1815
3677.43 1933
3678.01 1982
3678.58 1967
3679.15 2020
3679.72 2034
3680.30 1979
3680.87 2017
3681.44 2051
3682.01 1851
3682.58 1800
3683.16 1773
3683.73 1703
3684.30 1725
3684.88 1606
3685.45 1579
3686.02 1552
3686.59 1635
3687.17 1629
3687.74 1729
3688.31 1661
3688.88 1746
3689.46 1825
3690.03 1807
3690.60 1855
3691.18 1988
3691.75 1988
3692.32 1932
3692.90 1863
3693.47 1849
3694.04 1887
3694.62 1916
3695.19 1802
3695.76 1770
3696.34 1712
3696.91 1668
3697.48 1632
3698.06 1690
3698.63 1664
3699.21 1650
3699.78 1674
3700.35 1754
3700.93 1654
3701.50 1606
3702.08 1669
3702.65 1659
3703.22 1643
3703.80 1720
3704.37 1702
3704.95 1729
3705.52 1687
3706.09 1613
3706.67 1702
3707.24 1676
3707.82 1663
3708.39 1617
3708.97 1625
3709.54 1554
3710.12 1673
3710.69 1652
3711.26 1586
3711.84 1560
3712.41 1529
3712.99 1521
3713.56 1551
3714.14 1515
3714.71 1536
3715.29 1566
3715.86 1590
3716.44 1573
3717.01 1615
3717.59 1608
3718.16 1500
3718.74 1579
3719.32 1583
3719.89 1512
3720.47 1557
3721.04 1498
3721.62 1500
3722.19 1536
3722.77 1508
3723.34 1502
3723.92 1501
3724.49 1459
3725.07 1442
3725.65 1474
3726.22 1538
3726.80 1433
3727.37 1406
3727.95 1428
3728.53 1547
3729.10 1602
3729.68 1617
3730.25 1740
3730.83 1964
3731.41 2129
3731.98 2262
3732.56 2432
3733.14 2584
3733.71 2623
3734.29 2711
3734.87 2664
3735.44 2603
3736.02 2484
3736.60 2349
3737.17 2137
3737.75 2017
3738.33 1907
3738.90 1773
3739.48 1722
3740.06 1757
3740.63 1616
3741.21 1584
3741.79 1492
3742.36 1533
3742.94 1508
3743.52 1482
3744.10 1341
3744.67 1491
3745.25 1527
3745.83 1428
3746.40 1360
3746.98 1387
3747.56 1399
3748.14 1453
3748.71 1480
3749.29 1414
3749.87 1467
3750.45 1548
3751.03 1452
3751.60 1413
3752.18 1432
3752.76 1440
3753.34 1563
3753.92 1401
3754.49 1375
3755.07 1361
3755.65 1507
3756.23 1421
3756.81 1487
3757.38 1533
3757.96 1501
3758.54 1560
3759.12 1527
3759.70 1590
3760.28 1610
3760.85 1599
3761.43 1618
3762.01 1730
3762.59 1759
3763.17 1728
3763.75 1629
3764.33 1722
3764.91 1694
3765.48 1682
3766.06 1693
3766.64 1772
3767.22 1727
3767.80 1716
3768.38 1692
3768.96 1681
3769.54 1674
3770.12 1600
3770.70 1670
3771.28 1574
3771.85 1684
3772.43 1692
3773.01 1711
3773.59 1602
3774.17 1553
3774.75 1565
3775.33 1592
3775.91 1591
3776.49 1460
3777.07 1465
3777.65 1528
3778.23 1570
3778.81 1498
3779.39 1473
3779.97 1496
3780.55 1589
3781.13 1535
3781.71 1512
3782.29 1431
3782.87 1476
3783.45 1355
3784.03 1422
3784.61 1496
3785.19 1453
3785.77 1498
3786.35 1479
3786.93 1452
3787.51 1503
3788.10 1562
3788.68 1442
3789.26 1414
3789.84 1469
3790.42 1534
3791.00 1466
3791.58 1566
3792.16 1555
3792.74 1520
3793.32 1583
3793.90 1564
3794.48 1617
3795.07 1524
3795.65 1596
3796.23 1603
3796.81 1588
3797.39 1537
3797.97 1604
3798.55 1547
3799.14 1582
3799.72 1642
3800.30 1656
3800.88 1726
3801.46 1787
3802.04 1848
3802.62 1878
3803.21 1907
3803.79 1811
3804.37 1826
3804.95 1826
3805.53 1924
3806.12 1898
3806.70 1968
3807.28 1998
3807.86 2088
3808.44 2185
3809.03 2224
3809.61 2326
3810.19 2302
3810.77 2206
3811.36 2245
3811.94 2186
3812.52 2076
3813.10 2005
3813.69 1974
3814.27 1999
3814.85 2160
3815.43 2166
3816.02 2174
3816.60 2164
3817.18 2223
3817.77 2109
3818.35 1934
3818.93 1854
3819.51 1873
3820.10 1760
3820.68 1830
3821.26 1940
3821.85 1955
3822.43 2097
3823.01 2139
3823.60 2200
3824.18 2087
3824.76 2028
3825.35 2065
3825.93 2058
3826.51 2005
3827.10 1855
3827.68 1791
3828.27 1781
3828.85 1699
3829.43 1718
3830.02 1689
3830.60 1736
3831.18 1778
3831.77 1764
3832.35 1750
3832.94 1730
3833.52 1786
3834.10 1803
3834.69 1752
3835.27 1772
3835.86 1823
3836.44 1803
3837.03 1754
3837.61 1760
3838.19 1871
3838.78 1804
3839.36 1797
3839.95 1679
3840.53 1784
3841.12 1746
3841.70 1754
3842.29 1742
3842.87 1843
3843.46 1961
3844.04 2095
3844.63 2147
3845.21 2182
3845.80 2447
3846.38 2655
3846.97 2639
3847.55 2516
3848.14 2534
3848.72 2495
3849.31 2277
3849.89 2099
3850.48 2055
3851.06 1873
3851.65 1838
3852.23 1880
3852.82 1885
3853.41 1829
3853.99 1945
3854.58 1904
3855.16 1939
3855.75 1874
3856.33 1885
3856.92 1928
3857.51 2114
3858.09 2190
3858.68 2278
3859.26 2543
3859.85 2992
3860.44 3250
3861.02 3375
3861.61 3719
3862.20 4010
3862.78 4077
3863.37 4003
3863.95 3676
3864.54 3585
3865.13 3229
3865.71 2993
3866.30 2790
3866.89 2479
3867.47 2252
3868.06 2159
3868.65 1967
3869.23 1789
3869.82 1832
3870.41 1782
3870.99 1813
3871.58 1857
3872.17 1763
3872.76 1811
3873.34 1859
3873.93 1867
3874.52 1852
3875.10 1826
3875.69 1807
3876.28 1778
3876.87 1759
3877.45 1647
3878.04 1615
3878.63 1532
3879.22 1623
3879.80 1650
3880.39 1611
3880.98 1655
3881.57 1632
3882.15 1595
3882.74 1555
3883.33 1516
3883.92 1518
3884.51 1601
3885.09 1643
3885.68 1600
3886.27 1527
3886.86 1619
3887.45 1698
3888.04 1676
3888.62 1700
3889.21 1764
3889.80 1787
3890.39 1821
3890.98 1793
3891.57 1873
3892.15 1872
3892.74 1792
3893.33 1807
3893.92 1778
3894.51 1789
3895.10 1709
3895.69 1631
3896.28 1648
3896.86 1720
3897.45 1748
3898.04 1810
3898.63 1845
3899.22 1818
3899.81 1861
3900.40 1838
3900.99 1882
3901.58 1835
3902.17 1726
3902.76 1729
3903.34 1727
3903.93 1632
3904.52 1601
3905.11 1628
3905.70 1632
3906.29 1549
3906.88 1449
3907.47 1488
3908.06 1616
3908.65 1585
3909.24 1596
3909.83 1531
3910.42 1560
3911.01 1531
3911.60 1528
3912.19 1492
3912.78 1446
3913.37 1467
3913.96 1398
3914.55 1392
3915.14 1366
3915.73 1484
3916.32 1423
3916.91 1326
3917.50 1386
3918.09 1381
3918.68 1373
3919.28 1421
3919.87 1439
3920.46 1464
3921.05 1485
3921.64 1389
3922.23 1404
3922.82 1384
3923.41 1405
3924.00 1372
3924.59 1358
3925.18 1367
3925.77 1321
3926.37 1355
3926.96 1343
3927.55 1324
3928.14 1251
3928.73 1295
3929.32 1297
3929.91 1328
3930.51 1391
3931.10 1351
3931.69 1288
3932.28 1299
3932.87 1333
3933.46 1360
3934.05 1357
3934.65 1280
3935.24 1316
3935.83 1395
3936.42 1370
3937.01 1331
3937.61 1389
3938.20 1351
3938.79 1432
3939.38 1379
3939.97 1454
3940.57 1501
3941.16 1465
3941.75 1428
3942.34 1502
3942.94 1439
3943.53 1409
3944.12 1397
3944.71 1390
3945.31 1359
3945.90 1367
3946.49 1390
3947.08 1345
3947.68 1342
3948.27 1303
3948.86 1272
3949.45 1298
3950.05 1336
3950.64 1331
3951.23 1375
3951.83 1395
3952.42 1349
3953.01 1309
3953.61 1345
3954.20 1310
3954.79 1276
3955.39 1300
3955.98 1361
3956.57 1360
3957.17 1403
3957.76 1429
3958.35 1475
3958.95 1487
3959.54 1542
3960.13 1560
3960.73 1549
3961.32 1434
3961.92 1430
3962.51 1390
3963.10 1414
3963.70 1456
3964.29 1482
3964.88 1548
3965.48 1611
3966.07 1572
3966.67 1611
3967.26 1694
3967.86 1659
3968.45 1598
3969.04 1660
3969.64 1721
3970.23 1697
3970.83 1566
3971.42 1536
3972.02 1503
3972.61 1492
3973.21 1515
3973.80 1458
3974.40 1464
3974.99 1470
3975.58 1540
3976.18 1642
3976.77 1612
3977.37 1820
3977.96 1795
3978.56 1705
3979.15 1728
3979.75 1649
3980.35 1713
3980.94 1640
3981.54 1549
3982.13 1556
3982.73 1509
3983.32 1559
3983.92 1510
3984.51 1552
3985.11 1578
3985.70 1570
3986.30 1473
3986.90 1535
3987.49 1586
3988.09 1539
3988.68 1402
3989.28 1401
3989.87 1450
3990.47 1486
3991.07 1500
3991.66 1566
3992.26 1478
3992.85 1456
3993.45 1515
3994.05 1500
3994.64 1478
3995.24 1446
3995.84 1576
3996.43 1562
3997.03 1540
3997.62 1542
3998.22 1500
3998.82 1574
3999.41 1484
4000.01 1497
4000.61 1504
4001.20 1422
4001.80 1447
4002.40 1469
4003.00 1432
4003.59 1444
4004.19 1410
4004.79 1366
4005.38 1318
4005.98 1434
4006.58 1479
4007.17 1525
4007.77 1514
4008.37 1416
4008.97 1463
4009.56 1526
4010.16 1525
4010.76 1446
4011.36 1472
4011.95 1494
4012.55 1516
4013.15 1531
4013.75 1464
4014.34 1461
4014.94 1477
4015.54 1479
4016.14 1456
4016.74 1470
4017.33 1562
4017.93 1625
4018.53 1607
4019.13 1650
4019.73 1589
4020.32 1655
4020.92 1649
4021.52 1585
4022.12 1611
4022.72 1460
4023.32 1387
4023.91 1424
4024.51 1435
4025.11 1481
4025.71 1466
4026.31 1442
4026.91 1473
4027.51 1535
4028.10 1513
4028.70 1565
4029.30 1504
4029.90 1477
4030.50 1497
4031.10 1590
4031.70 1545
4032.30 1576
4032.90 1589
4033.49 1547
4034.09 1564
4034.69 1523
4035.29 1616
4035.89 1598
4036.49 1523
4037.09 1518
4037.69 1465
4038.29 1445
4038.89 1404
4039.49 1436
4040.09 1311
4040.69 1356
4041.29 1372
4041.89 1286
4042.49 1284
4043.09 1350
4043.69 1292
4044.29 1273
4044.89 1288
4045.49 1330
4046.09 1372
4046.69 1382
4047.29 1321
4047.89 1329
4048.49 1344
4049.09 1361
4049.69 1375
4050.29 1394
4050.89 1345
4051.49 1380
4052.09 1370
4052.69 1345
4053.29 1375
4053.89 1333
4054.49 1309
4055.09 1287
4055.69 1219
4056.30 1303
4056.90 1317
4057.50 1275
4058.10 1230
4058.70 1256
4059.30 1278
4059.90 1328
4060.50 1318
4061.10 1363
4061.71 1330
4062.31 1322
4062.91 1416
4063.51 1417
4064.11 1453
4064.71 1560
4065.31 1619
4065.92 1585
4066.52 1506
4067.12 1590
4067.72 1609
4068.32 1541
4068.92 1504
4069.53 1428
4070.13 1338
4070.73 1292
4071.33 1373
4071.93 1307
4072.54 1293
4073.14 1236
4073.74 1228
4074.34 1238
4074.94 1361
4075.55 1299
4076.15 1230
4076.75 1233
4077.35 1217
4077.96 1205
4078.56 1183
4079.16 1233
4079.76 1182
4080.37 1209
4080.97 1214
4081.57 1232
4082.17 1204
4082.78 1177
4083.38 1267
4083.98 1210
4084.59 1221
4085.19 1209
4085.79 1254
4086.39 1186
4087.00 1186
4087.60 1195
4088.20 1197
4088.81 1172
4089.41 1204
4090.01 1232
4090.62 1134
4091.22 1202
4091.82 1207
4092.43 1172
4093.03 1169
4093.63 1254
4094.24 1282
4094.84 1216
4095.45 1271
4096.05 1307
4096.65 1305
4097.26 1280
4097.86 1255
4098.47 1245
4099.07 1310
4099.67 1323
4100.28 1305
4100.88 1337
4101.49 1296
4102.09 1375
4102.69 1385
4103.30 1343
4103.90 1308
4104.51 1348
4105.11 1331
4105.72 1239
4106.32 1294
4106.93 1217
4107.53 1206
4108.13 1254
4108.74 1206
4109.34 1126
4109.95 1213
4110.55 1235
4111.16 1232
4111.76 1156
4112.37 1177
4112.97 1217
4113.58 1242
4114.18 1253
4114.79 1200
4115.39 1208
4116.00 1208
4116.60 1182
4117.21 1168
4117.82 1206
4118.42 1156
4119.03 1172
4119.63 1128
4120.24 1145
4120.84 1179
4121.45 1186
4122.05 1197
4122.66 1225
4123.27 1213
4123.87 1178
4124.48 1192
4125.08 1228
4125.69 1234
4126.30 1247
4126.90 1201
4127.51 1193
4128.11 1148
4128.72 1173
4129.33 1161
4129.93 1181
4130.54 1295
4131.15 1211
4131.75 1183
4132.36 1281
4132.96 1238
4133.57 1224
4134.18 1270
4134.78 1324
4135.39 1289
4136.00 1336
4136.60 1349
4137.21 1385
4137.82 1358
4138.43 1373
4139.03 1356
4139.64 1326
4140.25 1374
4140.85 1446
4141.46 1408
4142.07 1298
4142.68 1408
4143.28 1464
4143.89 1432
4144.50 1453
4145.10 1440
4145.71 1430
4146.32 1450
4146.93 1389
4147.53 1320
4148.14 1334
4148.75 1332
4149.36 1268
4149.97 1183
4150.57 1198
4151.18 1165
4151.79 1214
4152.40 1220
4153.00 1215
4153.61 1225
4154.22 1215
4154.83 1187
4155.44 1186
4156.05 1180
4156.65 1240
4157.26 1273
4157.87 1273
4158.48 1293
4159.09 1233
4159.70 1297
4160.30 1237
4160.91 1317
4161.52 1255
4162.13 1226
4162.74 1226
4163.35 1269
4163.96 1300
4164.56 1242
4165.17 1218
4165.78 1291
4166.39 1215
4167.00 1215
4167.61 1282
4168.22 1313
4168.83 1318
4169.44 1408
4170.05 1486
4170.66 1502
4171.26 1550
4171.87 1654
4172.48 1685
4173.09 1681
4173.70 1675
4174.31 1635
4174.92 1546
4175.53 1566
4176.14 1640
4176.75 1561
4177.36 1511
4177.97 1566
4178.58 1477
4179.19 1394
4179.80 1401
4180.41 1298
4181.02 1323
4181.63 1346
4182.24 1337
4182.85 1321
4183.46 1363
4184.07 1379
4184.68 1345
4185.29 1299
4185.90 1312
4186.51 1295
4187.12 1276
4187.73 1273
4188.34 1261
4188.95 1259
4189.56 1312
4190.18 1358
4190.79 1322
4191.40 1363
4192.01 1376
4192.62 1424
4193.23 1463
4193.84 1440
4194.45 1502
4195.06 1552
4195.67 1556
4196.28 1562
4196.90 1494
4197.51 1451
4198.12 1413
4198.73 1402
4199.34 1493
4199.95 1358
4200.56 1286
4201.18 1300
4201.79 1297
4202.40 1286
4203.01 1277
4203.62 1265
4204.23 1345
4204.85 1343
4205.46 1423
4206.07 1349
4206.68 1421
4207.29 1387
4207.90 1442
4208.52 1383
4209.13 1425
4209.74 1449
4210.35 1553
4210.97 1482
4211.58 1452
4212.19 1537
4212.80 1551
4213.41 1558
4214.03 1586
4214.64 1636
4215.25 1506
4215.86 1493
4216.48 1462
4217.09 1490
4217.70 1527
4218.32 1499
4218.93 1553
4219.54 1594
4220.15 1659
4220.77 1704
4221.38 1695
4221.99 1810
4222.61 1764
4223.22 1880
4223.83 1887
4224.44 1852
4225.06 1933
4225.67 2085
4226.28 2192
4226.90 2286
4227.51 2542
4228.13 2705
4228.74 3005
4229.35 2948
4229.97 2923
4230.58 2868
4231.19 2592
4231.81 2414
4232.42 2204
4233.03 1995
4233.65 1867
4234.26 1781
4234.88 1781
4235.49 1732
4236.10 1651
4236.72 1716
4237.33 1671
4237.95 1622
4238.56 1634
4239.17 1654
4239.79 1611
4240.40 1648
4241.02 1639
4241.63 1701
4242.25 1717
4242.86 1765
4243.48 1767
4244.09 1676
4244.71 1796
4245.32 1760
4245.93 1722
4246.55 1655
4247.16 1703
4247.78 1749
4248.39 1748
4249.01 1712
4249.62 1676
4250.24 1650
4250.85 1648
4251.47 1598
4252.08 1631
4252.70 1591
4253.32 1599
4253.93 1632
4254.55 1621
4255.16 1586
4255.78 1582
4256.39 1567
4257.01 1556
4257.62 1597
4258.24 1630
4258.85 1617
4259.47 1645
4260.09 1597
4260.70 1631
4261.32 1703
4261.93 1829
4262.55 1919
4263.17 2084
4263.78 2057
4264.40 2113
4265.01 2095
4265.63 2040
4266.25 1948
4266.86 1908
4267.48 1819
4268.10 1760
4268.71 1688
4269.33 1603
4269.94 1589
4270.56 1682
4271.18 1690
4271.79 1656
4272.41 1563
4273.03 1617
4273.64 1573
4274.26 1645
4274.88 1757
4275.49 1733
4276.11 1810
4276.73 2016
4277.35 2084
4277.96 2107
4278.58 2113
4279.20 2116
4279.81 2022
4280.43 1920
4281.05 1929
4281.67 1722
4282.28 1694
4282.90 1700
4283.52 1592
4284.14 1656
4284.75 1581
4285.37 1476
4285.99 1443
4286.61 1396
4287.22 1450
4287.84 1408
4288.46 1404
4289.08 1433
4289.70 1424
4290.31 1409
4290.93 1446
4291.55 1443
4292.17 1432
4292.79 1386
4293.40 1380
4294.02 1389
4294.64 1403
4295.26 1409
4295.88 1469
4296.50 1416
4297.11 1379
4297.73 1504
4298.35 1404
4298.97 1464
4299.59 1429
4300.21 1414
4300.83 1446
4301.44 1461
4302.06 1482
4302.68 1414
4303.30 1492
4303.92 1505
4304.54 1425
4305.16 1436
4305.78 1434
4306.40 1434
4307.02 1349
4307.63 1400
4308.25 1363
4308.87 1405
4309.49 1386
4310.11 1487
4310.73 1451
4311.35 1421
4311.97 1442
4312.59 1451
4313.21 1451
4313.83 1445
4314.45 1407
4315.07 1481
4315.69 1433
4316.31 1474
4316.93 1494
4317.55 1514
4318.17 1481
4318.79 1545
4319.41 1595
4320.03 1581
4320.65 1597
4321.27 1612
4321.89 1580
4322.51 1645
4323.13 1690
4323.75 1676
4324.37 1686
4324.99 1706
4325.61 1760
4326.23 1802
4326.85 1818
4327.47 1772
4328.09 1794
4328.71 1906
4329.33 1984
4329.96 2075
4330.58 2196
4331.20 2470
4331.82 2824
4332.44 3146
4333.06 3434
4333.68 3591
4334.30 3642
4334.92 3565
4335.54 3437
4336.17 3324
4336.79 3236
4337.41 3041
4338.03 3031
4338.65 2965
4339.27 3016
4339.89 2972
4340.52 2717
4341.14 2595
4341.76 2479
4342.38 2392
4343.00 2281
4343.62 2305
4344.25 2430
4344.87 2793
4345.49 3178
4346.11 3504
4346.73 3837
4347.36 3903
4347.98 3970
4348.60 3777
4349.22 3725
4349.84 3443
4350.47 3343
4351.09 3262
4351.71 3236
4352.33 3089
4352.96 2989
4353.58 2849
4354.20 2747
4354.82 2609
4355.45 2375
4356.07 2287
4356.69 2220
4357.31 2167
4357.94 2065
4358.56 2089
4359.18 2063
4359.81 2033
4360.43 2043
4361.05 1974
4361.68 2003
4362.30 1950
4362.92 1938
4363.55 1902
4364.17 1875
4364.79 1851
4365.42 1867
4366.04 1902
4366.66 1919
4367.29 1920
4367.91 1764
4368.53 1843
4369.16 1811
4369.78 1726
4370.40 1756
4371.03 1677
4371.65 1621
4372.27 1671
4372.90 1686
4373.52 1596
4374.15 1525
4374.77 1511
4375.39 1516
4376.02 1658
4376.64 1548
4377.27 1540
4377.89 1574
4378.52 1547
4379.14 1662
4379.76 1658
4380.39 1587
4381.01 1621
4381.64 1669
4382.26 1642
4382.89 1616
4383.51 1682
4384.14 1662
4384.76 1649
4385.39 1706
4386.01 1668
4386.64 1629
4387.26 1731
4387.89 1662
4388.51 1592
4389.14 1621
4389.76 1646
4390.39 1620
4391.01 1700
4391.64 1666
4392.26 1680
4392.89 1619
4393.51 1621
4394.14 1603
4394.76 1645
4395.39 1596
4396.01 1563
4396.64 1479
4397.26 1458
4397.89 1436
4398.52 1473
4399.14 1490
4399.77 1493
4400.39 1485
4401.02 1411
4401.65 1441
4402.27 1398
4402.90 1381
4403.52 1375
4404.15 1425
4404.78 1427
4405.40 1541
4406.03 1478
4406.65 1424
4407.28 1407
4407.91 1448
4408.53 1474
4409.16 1471
4409.79 1439
4410.41 1489
4411.04 1443
4411.67 1400
4412.29 1434
4412.92 1400
4413.55 1399
4414.17 1354
4414.80 1369
4415.43 1412
4416.05 1306
4416.68 1382
4417.31 1379
4417.94 1321
4418.56 1313
4419.19 1358
4419.82 1374
4420.44 1358
4421.07 1355
4421.70 1389
4422.33 1350
4422.95 1297
4423.58 1312
4424.21 1361
4424.84 1342
4425.46 1339
4426.09 1263
4426.72 1274
4427.35 1219
4427.97 1277
4428.60 1312
4429.23 1279
4429.86 1318
4430.49 1294
4431.11 1298
4431.74 1246
4432.37 1262
4433.00 1268
4433.63 1278
4434.26 1229
4434.88 1211
4435.51 1247
4436.14 1273
4436.77 1286
4437.40 1237
4438.03 1284
4438.65 1334
4439.28 1306
4439.91 1277
4440.54 1279
4441.17 1249
4441.80 1240
4442.43 1261
4443.06 1269
4443.68 1246
4444.31 1318
4444.94 1354
4445.57 1384
4446.20 1317
4446.83 1332
4447.46 1311
4448.09 1350
4448.72 1322
4449.35 1294
4449.98 1316
4450.61 1333
4451.24 1309
4451.86 1257
4452.49 1335
4453.12 1303
4453.75 1322
4454.38 1344
4455.01 1353
4455.64 1424
4456.27 1406
4456.90 1531
4457.53 1441
4458.16 1469
4458.79 1377
4459.42 1364
4460.05 1301
4460.68 1311
4461.31 1252
4461.94 1273
4462.57 1266
4463.20 1212
4463.83 1230
4464.46 1213
4465.09 1192
4465.72 1200
4466.36 1168
4466.99 1265
4467.62 1234
4468.25 1231
4468.88 1265
4469.51 1207
4470.14 1183
4470.77 1212
4471.40 1271
4472.03 1296
4472.66 1262
4473.29 1180
4473.93 1197
4474.56 1223
4475.19 1188
4475.82 1170
4476.45 1159
4477.08 1185
4477.71 1214
4478.34 1208
4478.98 1206
4479.61 1211
4480.24 1190
4480.87 1288
4481.50 1281
4482.13 1299
4482.76 1278
4483.40 1258
4484.03 1231
4484.66 1259
4485.29 1257
4485.92 1327
4486.56 1350
4487.19 1310
4487.82 1337
4488.45 1352
4489.08 1340
4489.72 1293
4490.35 1344
4490.98 1319
4491.61 1272
4492.25 1286
4492.88 1275
4493.51 1364
4494.14 1307
4494.78 1292
4495.41 1306
4496.04 1377
4496.67 1364
4497.31 1248
4497.94 1335
4498.57 1357
4499.20 1365
4499.84 1480
4500.47 1511
4501.10 1634
4501.74 1757
4502.37 1778
4503.00 1819
4503.64 1782
4504.27 1714
4504.90 1675
4505.53 1610
4506.17 1507
4506.80 1520
4507.43 1475
4508.07 1453
4508.70 1421
4509.34 1439
4509.97 1422
4510.60 1488
4511.24 1504
4511.87 1584
4512.50 1559
4513.14 1602
4513.77 1514
4514.41 1488
4515.04 1489
4515.67 1527
4516.31 1413
4516.94 1350
4517.58 1285
4518.21 1293
4518.84 1369
4519.48 1271
4520.11 1299
4520.75 1303
4521.38 1354
4522.02 1415
4522.65 1381
4523.28 1327
4523.92 1327
4524.55 1474
4525.19 1466
4525.82 1449
4526.46 1463
4527.09 1515
4527.73 1637
4528.36 1759
4529.00 1991
4529.63 2336
4530.27 2651
4530.90 2925
4531.54 3091
4532.17 3326
4532.81 3413
4533.44 3346
4534.08 3089
4534.71 2850
4535.35 2488
4535.99 2353
4536.62 2023
4537.26 1740
4537.89 1668
4538.53 1604
4539.16 1429
4539.80 1391
4540.43 1342
4541.07 1284
4541.71 1248
4542.34 1284
4542.98 1270
4543.61 1228
4544.25 1204
4544.89 1221
4545.52 1213
4546.16 1255
4546.79 1229
4547.43 1205
4548.07 1273
4548.70 1219
4549.34 1290
4549.98 1366
4550.61 1294
4551.25 1180
4551.89 1207
4552.52 1270
4553.16 1287
4553.80 1245
4554.43 1205
4555.07 1233
4555.71 1246
4556.34 1190
4556.98 1226
4557.62 1223
4558.25 1256
4558.89 1253
4559.53 1297
4560.16 1265
4560.80 1291
4561.44 1356
4562.08 1384
4562.71 1324
4563.35 1304
4563.99 1330
4564.63 1325
4565.26 1321
4565.90 1404
4566.54 1448
4567.18 1430
4567.81 1491
4568.45 1545
4569.09 1564
4569.73 1548
4570.36 1649
4571.00 1617
4571.64 1513
4572.28 1585
4572.92 1551
4573.55 1474
4574.19 1472
4574.83 1409
4575.47 1374
4576.11 1391
4576.75 1300
4577.38 1328
4578.02 1338
4578.66 1326
4579.30 1327
4579.94 1285
4580.58 1298
4581.21 1223
4581.85 1302
4582.49 1333
4583.13 1396
4583.77 1428
4584.41 1364
4585.05 1390
4585.69 1392
4586.32 1455
4586.96 1476
4587.60 1563
4588.24 1673
4588.88 1617
4589.52 1742
4590.16 1756
4590.80 1683
4591.44 1627
4592.08 1610
4592.72 1688
4593.36 1713
4594.00 1614
4594.63 1597
4595.27 1610
4595.91 1469
4596.55 1448
4597.19 1396
4597.83 1370
4598.47 1385
4599.11 1417
4599.75 1325
4600.39 1382
4601.03 1436
4601.67 1410
4602.31 1282
4602.95 1315
4603.59 1313
4604.23 1363
4604.87 1389
4605.51 1403
4606.15 1394
4606.79 1477
4607.43 1452
4608.08 1400
4608.72 1444
4609.36 1439
4610.00 1450
4610.64 1368
4611.28 1336
4611.92 1432
4612.56 1413
4613.20 1329
4613.84 1387
4614.48 1292
4615.12 1242
4615.76 1204
4616.41 1240
4617.05 1230
4617.69 1212
4618.33 1347
4618.97 1273
4619.61 1227
4620.25 1234
4620.89 1316
4621.54 1279
4622.18 1283
4622.82 1243
4623.46 1158
4624.10 1186
4624.74 1134
4625.38 1192
4626.03 1223
4626.67 1195
4627.31 1285
4627.95 1318
4628.59 1236
4629.24 1268
4629.88 1280
4630.52 1352
4631.16 1433
4631.80 1451
4632.45 1446
4633.09 1448
4633.73 1491
4634.37 1506
4635.02 1543
4635.66 1503
4636.30 1452
4636.94 1470
4637.58 1432
4638.23 1478
4638.87 1606
4639.51 1553
4640.16 1512
4640.80 1453
4641.44 1533
4642.08 1577
4642.73 1505
4643.37 1475
4644.01 1389
4644.66 1356
4645.30 1353
4645.94 1347
4646.58 1388
4647.23 1402
4647.87 1350
4648.51 1271
4649.16 1270
4649.80 1416
4650.44 1310
4651.09 1409
4651.73 1343
4652.37 1464
4653.02 1489
4653.66 1486
4654.31 1427
4654.95 1386
4655.59 1441
4656.24 1350
4656.88 1320
4657.52 1254
4658.17 1283
4658.81 1318
4659.46 1270
4660.10 1289
4660.75 1283
4661.39 1246
4662.03 1209
4662.68 1214
4663.32 1159
4663.97 1222
4664.61 1187
4665.26 1198
4665.90 1164
4666.54 1079
4667.19 1135
4667.83 1211
4668.48 1171
4669.12 1153
4669.77 1160
4670.41 1211
4671.06 1170
4671.70 1165
4672.35 1189
4672.99 1188
4673.64 1206
4674.28 1219
4674.93 1202
4675.57 1181
4676.22 1218
4676.86 1269
4677.51 1205
4678.15 1160
4678.80 1230
4679.44 1232
4680.09 1303
4680.73 1367
4681.38 1226
4682.03 1179
4682.67 1199
4683.32 1264
4683.96 1321
4684.61 1330
4685.25 1319
4685.90 1296
4686.55 1275
4687.19 1426
4687.84 1348
4688.48 1316
4689.13 1395
4689.78 1507
4690.42 1428
4691.07 1425
4691.72 1527
4692.36 1528
4693.01 1523
4693.65 1545
4694.30 1450
4694.95 1542
4695.59 1532
4696.24 1507
4696.89 1491
4697.53 1511
4698.18 1501
4698.83 1607
4699.47 1746
4700.12 1826
4700.77 1849
4701.41 1814
4702.06 1788
4702.71 1741
4703.36 1707
4704.00 1644
4704.65 1719
4705.30 1634
4705.94 1676
4706.59 1539
4707.24 1463
4707.89 1531
4708.53 1444
4709.18 1445
4709.83 1482
4710.48 1501
4711.12 1447
4711.77 1500
4712.42 1431
4713.07 1392
4713.71 1476
4714.36 1543
4715.01 1477
4715.66 1468
4716.31 1414
4716.95 1444
4717.60 1440
4718.25 1441
4718.90 1477
4719.55 1492
4720.19 1460
4720.84 1522
4721.49 1603
4722.14 1527
4722.79 1586
4723.44 1638
4724.08 1505
4724.73 1529
4725.38 1514
4726.03 1533
4726.68 1514
4727.33 1563
4727.98 1626
4728.63 1593
4729.27 1444
4729.92 1413
4730.57 1421
4731.22 1469
4731.87 1456
4732.52 1417
4733.17 1469
4733.82 1413
4734.47 1373
4735.12 1416
4735.77 1421
4736.41 1370
4737.06 1378
4737.71 1429
4738.36 1404
4739.01 1503
4739.66 1492
4740.31 1631
4740.96 1658
4741.61 1504
4742.26 1572
4742.91 1519
4743.56 1496
4744.21 1437
4744.86 1373
4745.51 1413
4746.16 1383
4746.81 1387
4747.46 1401
4748.11 1432
4748.76 1403
4749.41 1354
4750.06 1448
4750.71 1528
4751.36 1484
4752.01 1503
4752.66 1541
4753.31 1582
4753.96 1584
4754.61 1669
4755.26 1634
4755.92 1534
4756.57 1503
4757.22 1555
4757.87 1510
4758.52 1477
4759.17 1467
4759.82 1483
4760.47 1611
4761.12 1692
4761.77 1668
4762.42 1685
4763.08 1680
4763.73 1659
4764.38 1601
4765.03 1546
4765.68 1516
4766.33 1464
4766.98 1478
4767.64 1409
4768.29 1374
4768.94 1432
4769.59 1431
4770.24 1448
4770.89 1394
4771.54 1351
4772.20 1421
4772.85 1384
4773.50 1447
4774.15 1374
4774.80 1435
4775.46 1462
4776.11 1445
4776.76 1429
4777.41 1418
4778.06 1357
4778.72 1284
4779.37 1332
4780.02 1374
4780.67 1393
4781.33 1399
4781.98 1357
4782.63 1431
4783.28 1433
4783.94 1457
4784.59 1425
4785.24 1374
4785.89 1350
4786.55 1385
4787.20 1386
4787.85 1452
4788.51 1481
4789.16 1576
4789.81 1529
4790.46 1564
4791.12 1589
4791.77 1575
4792.42 1564
4793.08 1547
4793.73 1470
4794.38 1425
4795.04 1469
4795.69 1473
4796.34 1413
4797.00 1508
4797.65 1564
4798.30 1547
4798.96 1656
4799.61 1662
4800.27 1670
4800.92 1824
4801.57 1859
4802.23 1913
4802.88 1853
4803.53 1792
4804.19 1843
4804.84 1722
4805.50 1741
4806.15 1690
4806.81 1560
4807.46 1535
4808.11 1612
4808.77 1562
4809.42 1503
4810.08 1470
4810.73 1509
4811.39 1446
4812.04 1551
4812.69 1559
4813.35 1528
4814.00 1628
4814.66 1613
4815.31 1557
4815.97 1613
4816.62 1681
4817.28 1628
4817.93 1622
4818.59 1586
4819.24 1672
4819.90 1671
4820.55 1770
4821.21 1735
4821.86 1912
4822.52 1958
4823.17 1928
4823.83 1964
4824.48 2003
4825.14 1924
4825.79 1865
4826.45 1973
4827.11 1993
4827.76 1931
4828.42 1844
4829.07 1758
4829.73 1747
4830.38 1762
4831.04 1767
4831.70 1889
4832.35 1915
4833.01 1813
4833.66 1894
4834.32 1777
4834.98 1795
4835.63 1858
4836.29 1984
4836.94 1979
4837.60 2011
4838.26 2169
4838.91 2074
4839.57 2065
4840.23 2078
4840.88 2080
4841.54 2005
4842.20 2019
4842.85 1988
4843.51 2003
4844.17 2053
4844.82 2129
4845.48 2049
4846.14 2064
4846.79 2100
4847.45 2067
4848.11 2056
4848.76 2028
4849.42 2190
4850.08 2306
4850.73 2309
4851.39 2407
4852.05 2413
4852.71 2404
4853.36 2292
4854.02 2230
4854.68 2169
4855.34 2126
4855.99 2294
4856.65 2452
4857.31 2582
4857.97 2872
4858.62 3042
4859.28 3111
4859.94 3155
4860.60 2943
4861.25 2839
4861.91 2557
4862.57 2342
4863.23 2245
4863.89 2151
4864.54 2220
4865.20 2224
4865.86 2200
4866.52 2209
4867.18 2237
4867.84 2180
4868.49 2221
4869.15 2248
4869.81 2251
4870.47 2105
4871.13 2062
4871.79 2032
4872.44 2102
4873.10 2002
4873.76 2038
4874.42 2096
4875.08 2120
4875.74 1958
4876.40 1914
4877.06 1943
4877.72 2089
4878.37 2231
4879.03 2215
4879.69 2253
4880.35 2310
4881.01 2213
4881.67 2121
4882.33 1990
4882.99 1924
4883.65 1919
4884.31 1920
4884.97 1918
4885.63 1960
4886.29 1932
4886.95 1841
4887.61 1862
4888.26 1920
4888.92 1911
4889.58 1825
4890.24 1870
4890.90 1916
4891.56 1988
4892.22 1946
4892.88 2052
4893.54 2161
4894.20 2059
4894.86 1894
4895.52 1912
4896.18 1932
4896.84 1893
4897.51 1836
4898.17 1895
4898.83 1971
4899.49 2011
4900.15 2115
4900.81 2131
4901.47 2179
4902.13 2111
4902.79 1948
4903.45 1869
4904.11 1800
4904.77 1715
4905.43 1720
4906.09 1705
4906.75 1672
4907.41 1598
4908.08 1675
4908.74 1627
4909.40 1582
4910.06 1579
4910.72 1635
4911.38 1602
4912.04 1532
4912.70 1589
4913.37 1517
4914.03 1518
4914.69 1444
4915.35 1404
4916.01 1491
4916.67 1551
4917.33 1437
4918.00 1386
4918.66 1419
4919.32 1452
4919.98 1414
4920.64 1439
4921.31 1382
4921.97 1367
4922.63 1400
4923.29 1412
4923.95 1348
4924.62 1423
4925.28 1479
4925.94 1366
4926.60 1380
4927.26 1323
4927.93 1371
4928.59 1392
4929.25 1379
4929.91 1397
4930.58 1385
4931.24 1383
4931.90 1320
4932.56 1254
4933.23 1334
4933.89 1340
4934.55 1266
4935.22 1321
4935.88 1349
4936.54 1325
4937.20 1351
4937.87 1326
4938.53 1345
4939.19 1352
4939.86 1362
4940.52 1311
4941.18 1356
4941.85 1440
4942.51 1354
4943.17 1344
4943.84 1290
4944.50 1318
4945.16 1323
4945.83 1364
4946.49 1325
4947.15 1328
4947.82 1306
4948.48 1236
4949.15 1268
4949.81 1246
4950.47 1242
4951.14 1258
4951.80 1256
4952.47 1235
4953.13 1293
4953.79 1254
4954.46 1277
4955.12 1334
4955.79 1265
4956.45 1292
4957.11 1341
4957.78 1372
4958.44 1396
4959.11 1417
4959.77 1541
4960.44 1585
4961.10 1705
4961.77 1810
4962.43 1860
4963.10 1893
4963.76 1971
4964.42 1935
4965.09 1908
4965.75 1790
4966.42 1703
4967.08 1730
4967.75 1582
4968.41 1457
4969.08 1438
4969.74 1392
4970.41 1342
4971.08 1352
4971.74 1303
4972.41 1360
4973.07 1407
4973.74 1365
4974.40 1357
4975.07 1382
4975.73 1347
4976.40 1503
4977.06 1498
4977.73 1453
4978.40 1452
4979.06 1469
4979.73 1458
4980.39 1411
4981.06 1388
4981.73 1402
4982.39 1374
4983.06 1302
4983.72 1247
4984.39 1291
4985.06 1299
4985.72 1269
4986.39 1278
4987.05 1318
4987.72 1339
4988.39 1319
4989.05 1247
4989.72 1248
4990.39 1258
4991.05 1172
4991.72 1219
4992.39 1205
4993.05 1283
4993.72 1239
4994.39 1213
4995.05 1246
4995.72 1195
4996.39 1159
4997.05 1185
4997.72 1159
4998.39 1163
4999.06 1200
4999.72 1176
5000.39 1179
5001.06 1185
5001.73 1198
5002.39 1164
5003.06 1188
5003.73 1144
5004.39 1150
5005.06 1075
5005.73 1087
5006.40 1111
5007.07 1104
5007.73 1142
5008.40 1127
5009.07 1096
5009.74 1102
5010.40 1157
5011.07 1089
5011.74 1128
5012.41 1120
5013.08 1102
5013.74 1173
5014.41 1201
5015.08 1140
5015.75 1138
5016.42 1154
5017.09 1037
5017.75 1087
5018.42 1101
5019.09 1112
5019.76 1120
5020.43 1143
5021.10 1151
5021.76 1143
5022.43 1123
5023.10 1165
5023.77 1147
5024.44 1180
5025.11 1141
5025.78 1093
5026.45 1155
5027.12 1098
5027.78 1115
5028.45 1146
5029.12 1078
5029.79 1027
5030.46 1114
5031.13 1143
5031.80 1030
5032.47 1055
5033.14 1118
5033.81 1132
5034.48 1117
5035.15 1089
5035.82 1070
5036.49 1119
5037.16 1143
5037.83 1083
5038.50 1032
5039.16 1055
5039.83 1106
5040.50 1053
5041.17 1069
5041.84 1114
5042.51 1113
5043.18 1071
5043.85 1084
5044.52 1079
5045.20 1123
5045.87 1130
5046.54 1106
5047.21 1089
5047.88 1130
5048.55 1180
5049.22 1111
5049.89 1081
5050.56 1102
5051.23 1066
5051.90 1108
5052.57 1094
5053.24 1079
5053.91 1025
5054.58 1059
5055.25 1059
5055.92 1132
5056.60 1150
5057.27 1090
5057.94 1071
5058.61 1023
5059.28 1046
5059.95 1075
5060.62 1048
5061.29 1034
5061.96 1078
5062.64 1112
5063.31 1083
5063.98 1081
5064.65 1053
5065.32 1099
5065.99 1083
5066.66 1089
5067.34 1036
5068.01 1056
5068.68 1107
5069.35 1082
5070.02 1080
5070.70 1069
5071.37 1125
5072.04 1104
5072.71 1169
5073.38 1157
5074.06 1151
5074.73 1109
5075.40 1132
5076.07 1122
5076.74 1120
5077.42 1144
5078.09 1230
5078.76 1283
5079.43 1314
5080.11 1331
5080.78 1371
5081.45 1238
5082.12 1246
5082.80 1228
5083.47 1223
5084.14 1282
5084.82 1310
5085.49 1248
5086.16 1196
5086.83 1206
5087.51 1191
5088.18 1275
5088.85 1365
5089.53 1370
5090.20 1359
5090.87 1319
5091.55 1354
5092.22 1313
5092.89 1345
5093.57 1247
5094.24 1282
5094.91 1307
5095.59 1243
5096.26 1196
5096.93 1178
5097.61 1215
5098.28 1211
5098.96 1179
5099.63 1150
5100.30 1199
5100.98 1226
5101.65 1209
5102.32 1134
5103.00 1251
5103.67 1324
5104.35 1396
5105.02 1398
5105.70 1402
5106.37 1338
5107.04 1287
5107.72 1246
5108.39 1269
5109.07 1249
5109.74 1181
5110.42 1172
5111.09 1257
5111.77 1226
5112.44 1258
5113.11 1230
5113.79 1217
5114.46 1241
5115.14 1251
5115.81 1214
5116.49 1324
5117.16 1412
5117.84 1426
5118.51 1530
5119.19 1630
5119.86 1643
5120.54 1727
5121.21 1719
5121.89 1631
5122.57 1543
5123.24 1518
5123.92 1483
5124.59 1475
5125.27 1410
5125.94 1414
5126.62 1394
5127.29 1252
5127.97 1294
5128.64 1239
5129.32 1237
5130.00 1217
5130.67 1223
5131.35 1293
5132.02 1340
5132.70 1377
5133.38 1311
5134.05 1354
5134.73 1364
5135.40 1361
5136.08 1384
5136.76 1382
5137.43 1363
5138.11 1313
5138.79 1401
5139.46 1333
5140.14 1207
5140.82 1265
5141.49 1238
5142.17 1222
5142.85 1225
5143.52 1205
5144.20 1150
5144.88 1152
5145.55 1092
5146.23 1185
5146.91 1160
5147.58 1152
5148.26 1157
5148.94 1197
5149.61 1137
5150.29 1153
5150.97 1121
5151.65 1100
5152.32 1140
5153.00 1125
5153.68 1091
5154.36 1089
5155.03 1088
5155.71 1160
5156.39 1155
5157.07 1180
5157.74 1207
5158.42 1188
5159.10 1152
5159.78 1113
5160.45 1188
5161.13 1185
5161.81 1116
5162.49 1092
5163.17 1161
5163.84 1110
5164.52 1130
5165.20 1163
5165.88 1158
5166.56 1199
5167.24 1184
5167.91 1267
5168.59 1197
5169.27 1215
5169.95 1134
5170.63 1092
5171.31 1022
5171.98 1108
5172.66 1077
5173.34 1064
5174.02 1083
5174.70 1058
5175.38 1120
5176.06 1163
5176.74 1169
5177.41 1103
5178.09 1080
5178.77 1200
5179.45 1162
5180.13 1134
5180.81 1112
5181.49 1108
5182.17 1135
5182.85 1108
5183.53 1120
5184.21 1070
5184.89 1076
5185.57 1104
5186.24 1094
5186.92 1067
5187.60 1016
5188.28 1025
5188.96 1028
5189.64 1027
5190.32 1049
5191.00 1062
5191.68 1080
5192.36 1029
5193.04 1052
5193.72 1066
5194.40 1097
5195.08 1081
5195.76 1024
5196.44 1056
5197.12 1140
5197.80 1064
5198.48 1031
5199.16 1074
5199.84 1076
5200.52 1132
5201.21 1168
5201.89 1078
5202.57 1085
5203.25 1185
5203.93 1099
5204.61 1061
5205.29 1114
5205.97 1142
5206.65 1145
5207.33 1157
5208.01 1219
5208.69 1230
5209.37 1213
5210.06 1234
5210.74 1260
5211.42 1233
5212.10 1340
5212.78 1277
5213.46 1295
5214.14 1287
5214.82 1354
5215.51 1394
5216.19 1442
5216.87 1383
5217.55 1348
5218.23 1330
5218.91 1268
5219.60 1270
5220.28 1265
5220.96 1285
5221.64 1350
5222.32 1368
5223.00 1378
5223.69 1313
5224.37 1302
5225.05 1321
5225.73 1338
5226.41 1288
5227.10 1267
5227.78 1207
5228.46 1217
5229.14 1172
5229.83 1213
5230.51 1199
5231.19 1199
5231.87 1180
5232.56 1233
5233.24 1225
5233.92 1250
5234.60 1187
5235.29 1218
5235.97 1244
5236.65 1214
5237.34 1286
5238.02 1268
5238.70 1290
5239.38 1272
5240.07 1287
5240.75 1342
5241.43 1305
5242.12 1337
5242.80 1279
5243.48 1262
5244.17 1292
5244.85 1220
5245.53 1256
5246.22 1194
5246.90 1203
5247.58 1210
5248.27 1219
5248.95 1230
5249.63 1227
5250.32 1297
5251.00 1321
5251.69 1329
5252.37 1404
5253.05 1415
5253.74 1344
5254.42 1383
5255.11 1403
5255.79 1298
5256.47 1282
5257.16 1294
5257.84 1257
5258.53 1235
5259.21 1249
5259.89 1265
5260.58 1341
5261.26 1357
5261.95 1403
5262.63 1388
5263.32 1414
5264.00 1415
5264.69 1366
5265.37 1357
5266.06 1408
5266.74 1403
5267.43 1323
5268.11 1291
5268.79 1289
5269.48 1320
5270.16 1346
5270.85 1326
5271.53 1292
5272.22 1300
5272.91 1284
5273.59 1362
5274.28 1284
5274.96 1268
5275.65 1324
5276.33 1265
5277.02 1258
5277.70 1275
5278.39 1288
5279.07 1286
5279.76 1224
5280.45 1300
5281.13 1363
5281.82 1343
5282.50 1371
5283.19 1371
5283.87 1390
5284.56 1320
5285.25 1402
5285.93 1334
5286.62 1266
5287.30 1255
5287.99 1205
5288.68 1263
5289.36 1264
5290.05 1211
5290.74 1253
5291.42 1291
5292.11 1238
5292.79 1279
5293.48 1290
5294.17 1337
5294.85 1343
5295.54 1260
5296.23 1327
5296.91 1428
5297.60 1376
5298.29 1384
5298.98 1372
5299.66 1426
5300.35 1474
5301.04 1576
5301.72 1565
5302.41 1580
5303.10 1568
5303.78 1575
5304.47 1734
5305.16 1806
5305.85 1716
5306.53 1841
5307.22 1761
5307.91 1709
5308.60 1692
5309.28 1698
5309.97 1612
5310.66 1693
5311.35 1834
5312.03 1953
5312.72 2053
5313.41 2137
5314.10 2244
5314.79 2150
5315.47 2120
5316.16 2054
5316.85 2064
5317.54 2065
5318.23 1930
5318.91 1887
5319.60 1791
5320.29 1878
5320.98 1785
5321.67 1685
5322.36 1734
5323.04 1584
5323.73 1545
5324.42 1520
5325.11 1503
5325.80 1454
5326.49 1413
5327.18 1431
5327.86 1408
5328.55 1303
5329.24 1247
5329.93 1284
5330.62 1279
5331.31 1244
5332.00 1264
5332.69 1253
5333.38 1292
5334.06 1348
5334.75 1347
5335.44 1290
5336.13 1296
5336.82 1264
5337.51 1224
5338.20 1278
5338.89 1287
5339.58 1237
5340.27 1271
5340.96 1335
5341.65 1303
5342.34 1264
5343.03 1291
5343.72 1317
5344.41 1303
5345.10 1281
5345.79 1376
5346.48 1384
5347.17 1404
5347.86 1466
5348.55 1528
5349.24 1646
5349.93 1716
5350.62 1770
5351.31 1864
5352.00 1857
5352.69 1892
5353.38 1775
5354.07 1669
5354.76 1567
5355.45 1566
5356.14 1463
5356.83 1354
5357.52 1290
5358.21 1315
5358.90 1241
5359.59 1248
5360.29 1232
5360.98 1237
5361.67 1190
5362.36 1247
5363.05 1270
5363.74 1184
5364.43 1204
5365.12 1180
5365.81 1221
5366.50 1241
5367.20 1178
5367.89 1175
5368.58 1153
5369.27 1129
5369.96 1177
5370.65 1149
5371.34 1111
5372.04 1165
5372.73 1113
5373.42 1178
5374.11 1171
5374.80 1147
5375.49 1096
5376.19 1134
5376.88 1140
5377.57 1115
5378.26 1176
5378.95 1108
5379.65 1178
5380.34 1128
5381.03 1145
5381.72 1132
5382.42 1094
5383.11 1127
5383.80 1220
5384.49 1181
5385.19 1122
5385.88 1109
5386.57 1130
5387.26 1179
5387.96 1203
5388.65 1227
5389.34 1308
5390.03 1290
5390.73 1300
5391.42 1370
5392.11 1285
5392.80 1252
5393.50 1211
5394.19 1271
5394.88 1280
5395.58 1294
5396.27 1245
5396.96 1237
5397.66 1243
5398.35 1228
5399.04 1200
5399.74 1225
5400.43 1159
5401.12 1175
5401.82 1179
5402.51 1190
5403.20 1097
5403.90 1134
5404.59 1204
5405.29 1126
5405.98 1121
5406.67 1131
5407.37 1216
5408.06 1231
5408.75 1133
5409.45 1165
5410.14 1251
5410.84 1150
5411.53 1176
5412.23 1158
5412.92 1185
5413.61 1186
5414.31 1069
5415.00 1124
5415.70 1161
5416.39 1148
5417.09 1191
5417.78 1142
5418.47 1186
5419.17 1150
5419.86 1240
5420.56 1248
5421.25 1241
5421.95 1242
5422.64 1276
5423.34 1242
5424.03 1226
5424.73 1186
5425.42 1202
5426.12 1228
5426.81 1214
5427.51 1205
5428.20 1265
5428.90 1301
5429.59 1258
5430.29 1270
5430.99 1247
5431.68 1245
5432.38 1205
5433.07 1190
5433.77 1231
5434.46 1214
5435.16 1268
5435.85 1227
5436.55 1242
5437.25 1256
5437.94 1271
5438.64 1300
5439.33 1267
5440.03 1271
5440.73 1224
5441.42 1195
5442.12 1220
5442.81 1176
5443.51 1213
5444.21 1233
5444.90 1316
5445.60 1385
5446.29 1488
5446.99 1552
5447.69 1577
5448.38 1689
5449.08 1590
5449.78 1639
5450.47 1714
5451.17 1604
5451.87 1584
5452.56 1504
5453.26 1478
5453.96 1442
5454.65 1347
5455.35 1366
5456.05 1348
5456.75 1344
5457.44 1328
5458.14 1466
5458.84 1389
5459.53 1326
5460.23 1446
5460.93 1421
5461.63 1305
5462.32 1382
5463.02 1448
5463.72 1472
5464.42 1405
5465.11 1456
5465.81 1416
5466.51 1492
5467.21 1430
5467.90 1471
5468.60 1431
5469.30 1471
5470.00 1402
5470.70 1456
5471.39 1500
5472.09 1447
5472.79 1540
5473.49 1508
5474.19 1656
5474.88 1686
5475.58 1635
5476.28 1624
5476.98 1728
5477.68 1809
5478.38 1934
5479.07 2100
5479.77 2358
5480.47 2484
5481.17 2622
5481.87 2809
5482.57 2615
5483.27 2467
5483.96 2322
5484.66 2153
5485.36 2127
5486.06 2026
5486.76 1961
5487.46 1908
5488.16 1863
5488.86 1884
5489.56 1831
5490.26 1817
5490.96 1913
5491.65 1881
5492.35 1957
5493.05 1975
5493.75 2071
5494.45 2145
5495.15 2112
5495.85 2062
5496.55 2046
5497.25 2178
5497.95 2261
5498.65 2399
5499.35 2813
5500.05 3295
5500.75 3614
5501.45 4065
5502.15 4199
5502.85 4153
5503.55 3902
5504.25 3448
5504.95 2943
5505.65 2598
5506.35 2360
5507.05 2172
5507.75 1970
5508.45 1851
5509.15 1789
5509.85 1732
5510.55 1795
5511.25 1798
5511.95 1818
5512.65 1821
5513.35 1825
5514.05 1822
5514.76 1833
5515.46 1795
5516.16 1813
5516.86 1765
5517.56 1827
5518.26 1895
5518.96 1800
5519.66 1893
5520.36 1905
5521.06 1845
5521.77 1859
5522.47 1714
5523.17 1672
5523.87 1677
5524.57 1583
5525.27 1500
5525.97 1539
5526.67 1482
5527.38 1499
5528.08 1503
5528.78 1437
5529.48 1384
5530.18 1443
5530.88 1486
5531.59 1470
5532.29 1534
5532.99 1532
5533.69 1463
5534.39 1452
5535.10 1407
5535.80 1429
5536.50 1425
5537.20 1434
5537.90 1500
5538.61 1455
5539.31 1482
5540.01 1451
5540.71 1466
5541.42 1471
5542.12 1396
5542.82 1348
5543.52 1325
5544.23 1342
5544.93 1357
5545.63 1328
5546.33 1324
5547.04 1291
5547.74 1336
5548.44 1355
5549.15 1267
5549.85 1349
5550.55 1346
5551.26 1266
5551.96 1305
5552.66 1334
5553.36 1382
5554.07 1344
5554.77 1332
5555.47 1301
5556.18 1273
5556.88 1266
5557.58 1230
5558.29 1260
5558.99 1278
5559.70 1298
5560.40 1300
5561.10 1277
5561.81 1304
5562.51 1373
5563.21 1410
5563.92 1464
5564.62 1415
5565.33 1384
5566.03 1394
5566.73 1340
5567.44 1353
5568.14 1336
5568.85 1289
5569.55 1355
5570.25 1340
5570.96 1286
5571.66 1265
5572.37 1322
5573.07 1377
5573.78 1394
5574.48 1282
5575.19 1294
5575.89 1381
5576.59 1437
5577.30 1353
5578.00 1389
5578.71 1359
5579.41 1284
5580.12 1306
5580.82 1310
5581.53 1324
5582.23 1264
5582.94 1249
5583.64 1220
5584.35 1192
5585.05 1195
5585.76 1248
5586.46 1182
5587.17 1205
5587.88 1252
5588.58 1233
5589.29 1169
5589.99 1180
5590.70 1243
5591.40 1222
5592.11 1238
5592.81 1192
5593.52 1255
5594.23 1262
5594.93 1171
5595.64 1154
5596.34 1227
5597.05 1196
5597.76 1205
5598.46 1224
5599.17 1211
5599.87 1179
5600.58 1177
5601.29 1180
5601.99 1215
5602.70 1170
5603.41 1191
5604.11 1208
5604.82 1192
5605.52 1191
5606.23 1204
5606.94 1215
5607.64 1222
5608.35 1183
5609.06 1136
5609.76 1178
5610.47 1188
5611.18 1188
5611.88 1158
5612.59 1148
5613.30 1200
5614.01 1147
5614.71 1167
5615.42 1151
5616.13 1214
5616.83 1188
5617.54 1201
5618.25 1222
5618.96 1229
5619.66 1181
5620.37 1220
5621.08 1280
5621.79 1231
5622.49 1241
5623.20 1237
5623.91 1316
5624.62 1241
5625.32 1276
5626.03 1274
5626.74 1319
5627.45 1345
5628.16 1425
5628.86 1331
5629.57 1339
5630.28 1351
5630.99 1389
5631.70 1375
5632.40 1405
5633.11 1444
5633.82 1427
5634.53 1476
5635.24 1487
5635.95 1533
5636.65 1527
5637.36 1611
5638.07 1653
5638.78 1745
5639.49 1656
5640.20 1676
5640.91 1756
5641.61 1696
5642.32 1713
5643.03 1660
5643.74 1610
5644.45 1462
5645.16 1420
5645.87 1407
5646.58 1377
5647.29 1337
5648.00 1408
5648.70 1409
5649.41 1460
5650.12 1441
5650.83 1468
5651.54 1507
5652.25 1442
5652.96 1389
5653.67 1346
5654.38 1457
5655.09 1462
5655.80 1478
5656.51 1488
5657.22 1521
5657.93 1528
5658.64 1509
5659.35 1553
5660.06 1611
5660.77 1555
5661.48 1564
5662.19 1611
5662.90 1676
5663.61 1683
5664.32 1618
5665.03 1547
5665.74 1515
5666.45 1418
5667.16 1432
5667.87 1402
5668.58 1401
5669.29 1415
5670.00 1512
5670.71 1522
5671.42 1507
5672.13 1584
5672.84 1608
5673.56 1512
5674.27 1490
5674.98 1500
5675.69 1476
5676.40 1392
5677.11 1364
5677.82 1334
5678.53 1425
5679.24 1393
5679.95 1377
5680.67 1349
5681.38 1449
5682.09 1488
5682.80 1435
5683.51 1438
5684.22 1395
5684.93 1365
5685.65 1445
5686.36 1410
5687.07 1265
5687.78 1304
5688.49 1290
5689.20 1325
5689.92 1324
5690.63 1307
5691.34 1309
5692.05 1338
5692.76 1352
5693.47 1342
5694.19 1328
5694.90 1275
5695.61 1245
5696.32 1321
5697.04 1278
5697.75 1183
5698.46 1181
5699.17 1277
5699.89 1257
5700.60 1306
5701.31 1274
5702.02 1236
5702.74 1290
5703.45 1259
5704.16 1294
5704.87 1295
5705.59 1295
5706.30 1324
5707.01 1293
5707.72 1217
5708.44 1302
5709.15 1315
5709.86 1259
5710.58 1246
5711.29 1292
5712.00 1298
5712.72 1319
5713.43 1246
5714.14 1233
5714.86 1227
5715.57 1213
5716.28 1225
5717.00 1232
5717.71 1237
5718.42 1245
5719.14 1291
5719.85 1298
5720.56 1330
5721.28 1306
5721.99 1276
5722.71 1284
5723.42 1345
5724.13 1395
5724.85 1373
5725.56 1333
5726.28 1397
5726.99 1423
5727.70 1462
5728.42 1480
5729.13 1550
5729.85 1546
5730.56 1488
5731.28 1479
5731.99 1436
5732.70 1387
5733.42 1446
5734.13 1458
5734.85 1462
5735.56 1349
5736.28 1364
5736.99 1390
5737.71 1369
5738.42 1439
5739.14 1514
5739.85 1487
5740.57 1414
5741.28 1484
5742.00 1493
5742.71 1486
5743.43 1519
5744.14 1556
5744.86 1572
5745.57 1539
5746.29 1509
5747.00 1566
5747.72 1501
5748.43 1537
5749.15 1648
5749.87 1626
5750.58 1623
5751.30 1682
5752.01 1582
5752.73 1683
5753.44 1760
5754.16 1847
5754.88 1956
5755.59 1948
5756.31 2054
5757.02 2015
5757.74 2065
5758.46 2064
5759.17 2085
5759.89 2110
5760.60 2219
5761.32 2225
5762.04 2262
5762.75 2288
5763.47 2356
5764.19 2363
5764.90 2459
5765.62 2470
5766.34 2593
5767.05 2766
5767.77 3167
5768.49 3582
5769.20 4292
5769.92 5218
5770.64 6317
5771.35 7217
5772.07 7333
5772.79 6892
5773.50 6148
5774.22 5244
5774.94 4391
5775.65 3846
5776.37 3266
5777.09 2854
5777.81 2769
5778.52 2756
5779.24 2726
5779.96 2710
5780.68 2661
5781.39 2639
5782.11 2721
5782.83 2746
5783.55 2878
5784.26 2957
5784.98 3052
5785.70 3004
5786.42 3062
5787.14 3049
5787.85 3002
5788.57 2865
5789.29 2832
5790.01 2875
5790.73 2881
5791.44 2754
5792.16 2707
5792.88 2521
5793.60 2402
5794.32 2310
5795.03 2327
5795.75 2266
5796.47 2177
5797.19 2160
5797.91 2108
5798.63 2129
5799.35 2197
5800.06 2288
5800.78 2406
5801.50 2593
5802.22 2541
5802.94 2481
5803.66 2362
5804.38 2187
5805.10 2142
5805.82 2076
5806.53 1849
5807.25 1898
5807.97 2058
5808.69 2000
5809.41 2068
5810.13 2026
5810.85 2058
5811.57 1986
5812.29 2029
5813.01 1939
5813.73 1871
5814.45 1848
5815.17 1699
5815.89 1707
5816.61 1732
5817.33 1692
5818.05 1656
5818.77 1671
5819.49 1692
5820.20 1691
5820.92 1673
5821.64 1678
5822.36 1725
5823.09 1688
5823.81 1616
5824.53 1521
5825.25 1574
5825.97 1641
5826.69 1583
5827.41 1530
5828.13 1593
5828.85 1656
5829.57 1683
5830.29 1601
5831.01 1577
5831.73 1565
5832.45 1577
5833.17 1519
5833.89 1554
5834.61 1525
5835.33 1512
5836.05 1495
5836.78 1458
5837.50 1526
5838.22 1483
5838.94 1445
5839.66 1404
5840.38 1440
5841.10 1437
5841.82 1464
5842.54 1386
5843.27 1451
5843.99 1508
5844.71 1488
5845.43 1489
5846.15 1436
5846.87 1468
5847.59 1423
5848.32 1543
5849.04 1476
5849.76 1393
5850.48 1368
5851.20 1404
5851.93 1446
5852.65 1424
5853.37 1427
5854.09 1443
5854.81 1401
5855.54 1320
5856.26 1395
5856.98 1424
5857.70 1420
5858.42 1405
5859.15 1426
5859.87 1395
5860.59 1360
5861.31 1424
5862.04 1409
5862.76 1345
5863.48 1342
5864.20 1386
5864.93 1449
5865.65 1392
5866.37 1323
5867.10 1323
5867.82 1363
5868.54 1306
5869.26 1346
5869.99 1412
5870.71 1411
5871.43 1393
5872.16 1377
5872.88 1323
5873.60 1358
5874.33 1318
5875.05 1284
5875.77 1332
5876.50 1346
5877.22 1314
5877.94 1330
5878.67 1389
5879.39 1427
5880.11 1397
5880.84 1422
5881.56 1406
5882.28 1384
5883.01 1358
5883.73 1425
5884.46 1396
5885.18 1381
5885.90 1356
5886.63 1439
5887.35 1440
5888.08 1385
5888.80 1366
5889.52 1385
5890.25 1364
5890.97 1324
5891.70 1325
5892.42 1367
5893.15 1348
5893.87 1325
5894.59 1372
5895.32 1434
5896.04 1378
5896.77 1366
5897.49 1373
5898.22 1333
5898.94 1372
5899.67 1324
5900.39 1365
5901.12 1330
5901.84 1357
5902.57 1346
5903.29 1382
5904.02 1360
5904.74 1365
5905.47 1384
5906.19 1350
5906.92 1367
5907.64 1369
5908.37 1399
5909.09 1428
5909.82 1404
5910.55 1376
5911.27 1392
5912.00 1370
5912.72 1413
5913.45 1398
5914.17 1456
5914.90 1517
5915.63 1447
5916.35 1389
5917.08 1451
5917.80 1473
5918.53 1446
5919.25 1455
5919.98 1531
5920.71 1492
5921.43 1467
5922.16 1510
5922.89 1557
5923.61 1580
5924.34 1531
5925.06 1578
5925.79 1507
5926.52 1556
5927.24 1716
5927.97 1656
5928.70 1632
5929.42 1651
5930.15 1691
5930.88 1688
5931.60 1676
5932.33 1712
5933.06 1784
5933.78 1692
5934.51 1737
5935.24 1798
5935.97 1753
5936.69 1789
5937.42 1893
5938.15 1810
5938.87 1995
5939.60 1985
5940.33 1894
5941.06 1972
5941.78 1966
5942.51 1905
5943.24 1963
5943.97 2021
5944.69 2165
5945.42 2147
5946.15 2186
5946.88 2284
5947.60 2315
5948.33 2318
5949.06 2339
5949.79 2370
5950.52 2478
5951.24 2622
5951.97 2720
5952.70 2999
5953.43 3256
5954.16 3420
5954.88 3376
5955.61 3258
5956.34 3171
5957.07 3008
5957.80 2973
5958.53 3011
5959.25 2928
5959.98 2859
5960.71 2937
5961.44 2820
5962.17 2815
5962.90 2747
5963.63 2805
5964.36 2913
5965.08 3134
5965.81 3370
5966.54 3747
5967.27 4035
5968.00 4200
5968.73 4316
5969.46 4178
5970.19 4030
5970.92 3863
5971.65 3714
5972.37 3544
5973.10 3420
5973.83 3389
5974.56 3415
5975.29 3350
5976.02 3404
5976.75 3411
5977.48 3407
5978.21 3450
5978.94 3495
5979.67 3614
5980.40 3566
5981.13 3793
5981.86 3890
5982.59 3949
5983.32 3947
5984.05 4013
5984.78 4062
5985.51 4039
5986.24 4067
5986.97 4099
5987.70 4019
5988.43 3956
5989.16 3908
5989.89 4020
5990.62 4024
5991.35 3995
5992.08 4125
5992.81 4165
5993.54 4032
5994.27 4235
5995.00 4311
5995.74 4268
5996.47 4442
5997.20 4515
5997.93 4568
5998.66 4559
5999.39 4541
6000.12 4504
6000.85 4473
6001.58 4474
6002.31 4441
6003.04 4295
6003.78 4247
6004.51 4188
6005.24 4017
6005.97 4059
6006.70 4195
6007.43 4340
6008.16 4383
6008.90 4703
6009.63 5401
6010.36 6274
6011.09 7321
6011.82 8509
6012.55 9987
6013.29 11302
6014.02 12340
6014.75 12909
6015.48 13063
6016.21 12626
6016.95 11831
6017.68 10808
6018.41 9706
6019.14 8500
6019.87 7612
6020.61 6649
6021.34 5766
6022.07 5090
6022.80 4614
6023.54 4241
6024.27 4039
6025.00 3960
6025.73 3797
6026.47 3780
6027.20 3762
6027.93 3667
6028.66 3681
6029.40 3836
6030.13 3878
6030.86 3951
6031.59 4085
6032.33 3879
6033.06 3707
6033.79 3522
6034.53 3388
6035.26 3278
6035.99 3092
6036.73 3114
6037.46 3138
6038.19 3156
6038.93 3134
6039.66 3129
6040.39 3146
6041.13 3213
6041.86 3327
6042.59 3302
6043.33 3310
6044.06 3326
6044.79 3399
6045.53 3397
6046.26 3391
6047.00 3405
6047.73 3500
6048.46 3637
6049.20 3675
6049.93 3869
6050.67 4022
6051.40 4185
6052.13 4440
6052.87 4729
6053.60 4938
6054.34 4877
6055.07 4867
6055.81 4493
6056.54 4286
6057.27 4102
6058.01 3838
6058.74 3713
6059.48 3583
6060.21 3449
6060.95 3339
6061.68 3259
6062.42 3256
6063.15 3240
6063.89 3138
6064.62 3101
6065.36 3099
6066.09 3075
6066.83 3116
6067.56 2983
6068.30 2870
6069.03 2825
6069.77 2894
6070.50 2832
6071.24 2868
6071.97 2877
6072.71 2892
6073.44 2931
6074.18 2821
6074.91 2765
6075.65 2746
6076.39 2739
6077.12 2627
6077.86 2627
6078.59 2617
6079.33 2491
6080.06 2537
6080.80 2472
6081.54 2547
6082.27 2452
6083.01 2401
6083.74 2322
6084.48 2286
6085.22 2385
6085.95 2359
6086.69 2259
6087.42 2324
6088.16 2371
6088.90 2467
6089.63 2465
6090.37 2447
6091.11 2430
6091.84 2580
6092.58 2557
6093.32 2371
6094.05 2402
6094.79 2408
6095.53 2365
6096.26 2303
6097.00 2302
6097.74 2231
6098.47 2166
6099.21 2111
6099.95 2249
6100.69 2188
6101.42 2161
6102.16 2217
6102.90 2194
6103.63 2176
6104.37 2199
6105.11 2187
6105.85 2121
6106.58 2178
6107.32 2155
6108.06 2089
6108.80 1988
6109.53 2052
6110.27 2056
6111.01 2136
6111.75 2048
6112.49 2153
6113.22 2216
6113.96 2206
6114.70 2188
6115.44 2228
6116.17 2188
6116.91 2258
6117.65 2258
6118.39 2205
6119.13 2079
6119.87 2136
6120.60 2103
6121.34 2107
6122.08 2147
6122.82 2112
6123.56 2164
6124.30 2188
6125.03 2154
6125.77 2173
6126.51 2226
6127.25 2231
6127.99 2222
6128.73 2210
6129.47 2213
6130.21 2131
6130.94 2103
6131.68 2098
6132.42 2110
6133.16 2111
6133.90 2174
6134.64 2179
6135.38 2159
6136.12 2176
6136.86 2180
6137.60 2230
6138.34 2210
6139.08 2200
6139.81 2276
6140.55 2170
6141.29 2215
6142.03 2182
6142.77 2204
6143.51 2211
6144.25 2238
6144.99 2242
6145.73 2232
6146.47 2239
6147.21 2185
6147.95 2174
6148.69 2214
6149.43 2310
6150.17 2251
6150.91 2263
6151.65 2297
6152.39 2380
6153.13 2369
6153.87 2403
6154.61 2460
6155.35 2439
6156.09 2514
6156.83 2497
6157.58 2545
6158.32 2495
6159.06 2594
6159.80 2649
6160.54 2562
6161.28 2638
6162.02 2742
6162.76 2799
6163.50 2865
6164.24 3002
6164.98 3207
6165.72 3276
6166.46 3493
6167.21 3581
6167.95 3662
6168.69 3620
6169.43 3639
6170.17 3515
6170.91 3422
6171.65 3400
6172.39 3373
6173.14 3244
6173.88 3177
6174.62 3182
6175.36 3133
6176.10 3104
6176.84 3090
6177.59 3108
6178.33 3108
6179.07 3154
6179.81 3136
6180.55 3204
6181.30 3217
6182.04 3241
6182.78 3310
6183.52 3280
6184.26 3329
6185.01 3368
6185.75 3330
6186.49 3457
6187.23 3489
6187.97 3421
6188.72 3481
6189.46 3719
6190.20 3702
6190.94 3859
6191.69 3925
6192.43 4047
6193.17 4084
6193.92 4214
6194.66 4176
6195.40 4246
6196.14 4214
6196.89 4170
6197.63 4258
6198.37 4215
6199.12 4148
6199.86 4222
6200.60 4176
6201.34 4210
6202.09 4203
6202.83 4344
6203.57 4623
6204.32 4966
6205.06 5785
6205.80 7058
6206.55 8728
6207.29 11169
6208.03 14218
6208.78 16401
6209.52 18223
6210.27 19340
6211.01 19417
6211.75 18421
6212.50 16689
6213.24 14344
6213.98 12402
6214.73 10526
6215.47 8810
6216.22 7311
6216.96 6237
6217.71 5197
6218.45 4774
6219.19 4240
6219.94 3945
6220.68 3562
6221.43 3436
6222.17 3357
6222.92 3374
6223.66 3253
6224.40 3347
6225.15 3321
6225.89 3230
6226.64 3173
6227.38 3063
6228.13 2901
6228.87 2786
6229.62 2622
6230.36 2539
6231.11 2450
6231.85 2439
6232.60 2405
6233.34 2414
6234.09 2478
6234.83 2490
6235.58 2545
6236.32 2643
6237.07 2722
6237.81 2748
6238.56 2846
6239.30 3105
6240.05 3344
6240.80 3548
6241.54 3659
6242.29 3696
6243.03 3628
6243.78 3570
6244.52 3550
6245.27 3685
6246.02 3740
6246.76 3804
6247.51 4007
6248.25 4117
6249.00 4109
6249.75 3999
6250.49 3886
6251.24 3760
6251.98 3646
6252.73 3488
6253.48 3289
6254.22 3149
6254.97 3068
6255.72 2861
6256.46 2826
6257.21 2817
6257.95 2772
6258.70 2839
6259.45 2803
6260.19 2821
6260.94 2751
6261.69 2724
6262.43 2743
6263.18 2668
6263.93 2636
6264.68 2556
6265.42 2537
6266.17 2489
6266.92 2527
6267.66 2514
6268.41 2543
6269.16 2586
6269.91 2570
6270.65 2563
6271.40 2523
6272.15 2551
6272.89 2545
6273.64 2485
6274.39 2564
6275.14 2560
6275.88 2534
6276.63 2563
6277.38 2555
6278.13 2628
6278.88 2634
6279.62 2579
6280.37 2531
6281.12 2523
6281.87 2500
6282.62 2465
6283.36 2522
6284.11 2391
6284.86 2379
6285.61 2403
6286.36 2340
6287.10 2303
6287.85 2289
6288.60 2282
6289.35 2220
6290.10 2213
6290.85 2176
6291.59 2163
6292.34 2195
6293.09 2173
6293.84 2106
6294.59 2125
6295.34 2186
6296.09 2202
6296.84 2103
6297.58 2091
6298.33 2149
6299.08 2120
6299.83 2029
6300.58 2051
6301.33 2057
6302.08 2079
6302.83 2079
6303.58 1992
6304.33 1942
6305.08 1964
6305.83 1995
6306.58 1994
6307.32 2049
6308.07 2056
6308.82 2068
6309.57 2046
6310.32 2085
6311.07 2113
6311.82 2184
6312.57 2174
6313.32 2186
6314.07 2163
6314.82 2250
6315.57 2230
6316.32 2287
6317.07 2345
6317.82 2377
6318.57 2376
6319.32 2289
6320.07 2212
6320.82 2166
6321.57 2082
6322.32 2028
6323.07 1968
6323.82 1961
6324.58 1991
6325.33 1946
6326.08 1934
6326.83 1858
6327.58 1754
6328.33 1842
6329.08 1866
6329.83 1768
6330.58 1808
6331.33 1914
6332.08 1835
6332.83 1873
6333.58 1846
6334.34 1865
6335.09 1871
6335.84 1885
6336.59 1881
6337.34 1868
6338.09 1874
6338.84 1782
6339.59 1838
6340.35 1873
6341.10 1829
6341.85 1897
6342.60 1834
6343.35 1837
6344.10 1792
6344.86 1884
6345.61 1855
6346.36 1823
6347.11 1907
6347.86 1819
6348.62 1893
6349.37 1906
6350.12 1972
6350.87 2018
6351.62 2062
6352.38 2077
6353.13 2237
6353.88 2337
6354.63 2398
6355.38 2419
6356.14 2369
6356.89 2380
6357.64 2318
6358.39 2167
6359.15 2224
6359.90 2192
6360.65 2114
6361.40 2028
6362.16 2116
6362.91 2046
6363.66 2063
6364.42 2043
6365.17 2058
6365.92 2185
6366.67 2263
6367.43 2337
6368.18 2401
6368.93 2502
6369.69 2474
6370.44 2374
6371.19 2281
6371.95 2243
6372.70 2213
6373.45 2154
6374.21 2014
6374.96 2050
6375.71 2034
6376.47 2056
6377.22 2025
6377.98 2023
6378.73 2098
6379.48 2077
6380.24 2131
6380.99 2132
6381.74 2202
6382.50 2220
6383.25 2192
6384.01 2172
6384.76 2136
6385.51 2112
6386.27 2082
6387.02 2054
6387.78 2004
6388.53 1935
6389.29 1984
6390.04 1951
6390.79 1969
6391.55 1879
6392.30 1939
6393.06 1930
6393.81 1870
6394.57 1862
6395.32 1906
6396.08 1846
6396.83 1828
6397.59 1820
6398.34 1833
6399.10 1832
6399.85 1858
6400.61 1801
6401.36 1865
6402.12 1922
6402.87 1794
6403.63 1721
6404.38 1775
6405.14 1733
6405.89 1808
6406.65 1716
6407.40 1686
6408.16 1786
6408.91 1842
6409.67 1810
6410.43 1780
6411.18 1908
6411.94 1902
6412.69 1865
6413.45 1789
6414.20 1860
6414.96 1843
6415.72 1883
6416.47 1956
6417.23 2021
6417.98 2067
6418.74 2001
6419.50 1878
6420.25 1918
6421.01 1888
6421.77 1801
6422.52 1777
6423.28 1727
6424.03 1713
6424.79 1718
6425.55 1692
6426.30 1720
6427.06 1735
6427.82 1783
6428.57 1674
6429.33 1728
6430.09 1716
6430.84 1711
6431.60 1775
6432.36 1716
6433.11 1770
6433.87 1784
6434.63 1731
6435.39 1738
6436.14 1738
6436.90 1779
6437.66 1783
6438.41 1809
6439.17 1734
6439.93 1768
6440.69 1872
6441.44 1874
6442.20 1890
6442.96 1854
6443.72 1834
6444.47 1827
6445.23 1839
6445.99 1822
6446.75 1814
6447.50 1852
6448.26 1831
6449.02 1856
6449.78 1904
6450.54 1831
6451.29 1825
6452.05 1877
6452.81 1811
6453.57 1842
6454.33 1880
6455.08 2015
6455.84 1933
6456.60 1903
6457.36 2006
6458.12 1896
6458.88 1916
6459.64 1927
6460.39 1889
6461.15 1934
6461.91 1941
6462.67 1967
6463.43 1960
6464.19 2027
6464.95 1974
6465.70 2028
6466.46 2057
6467.22 2063
6467.98 2055
6468.74 2004
6469.50 2038
6470.26 2042
6471.02 2065
6471.78 2048
6472.54 2084
6473.30 2105
6474.05 2137
6474.81 2191
6475.57 2164
6476.33 2101
6477.09 2146
6477.85 2191
6478.61 2193
6479.37 2260
6480.13 2301
6480.89 2374
6481.65 2366
6482.41 2335
6483.17 2358
6483.93 2359
6484.69 2417
6485.45 2499
6486.21 2604
6486.97 2497
6487.73 2497
6488.49 2587
6489.25 2626
6490.01 2612
6490.77 2639
6491.53 2733
6492.29 2776
6493.05 2763
6493.81 2857
6494.57 2935
6495.33 2873
6496.10 2776
6496.86 2804
6497.62 2827
6498.38 2820
6499.14 2794
6499.90 2831
6500.66 2862
6501.42 2794
6502.18 2848
6502.94 2941
6503.70 3135
6504.47 3425
6505.23 4066
6505.99 4951
6506.75 6204
6507.51 7738
6508.27 8993
6509.03 10110
6509.79 10639
6510.56 10429
6511.32 9875
6512.08 8777
6512.84 7838
6513.60 6832
6514.36 5744
6515.13 5015
6515.89 4462
6516.65 3958
6517.41 3630
6518.17 3538
6518.94 3232
6519.70 3278
6520.46 3234
6521.22 3182
6521.98 3142
6522.75 3208
6523.51 3370
6524.27 3422
6525.03 3473
6525.79 3633
6526.56 3957
6527.32 4185
6528.08 4368
6528.84 4437
6529.61 4516
6530.37 4335
6531.13 4185
6531.90 4076
6532.66 3834
6533.42 3925
6534.18 4159
6534.95 4304
6535.71 4461
6536.47 4893
6537.24 5037
6538.00 5019
6538.76 4803
6539.53 4588
6540.29 4393
6541.05 4047
6541.82 3761
6542.58 3561
6543.34 3367
6544.11 3425
6544.87 3365
6545.63 3422
6546.40 3505
6547.16 3544
6547.92 3746
6548.69 3591
6549.45 3520
6550.21 3339
6550.98 3211
6551.74 3201
6552.51 3177
6553.27 3069
6554.03 3004
6554.80 2927
6555.56 2970
6556.33 2911
6557.09 2947
6557.85 3059
6558.62 2947
6559.38 2966
6560.15 2988
6560.91 3029
6561.68 3046
6562.44 3065
6563.21 3114
6563.97 3224
6564.74 3180
6565.50 3176
6566.26 3262
6567.03 3300
6567.79 3283
6568.56 3317
6569.32 3225
6570.09 3197
6570.85 3136
6571.62 3274
6572.38 3304
6573.15 3297
6573.91 3366
6574.68 3393
6575.44 3462
6576.21 3438
6576.98 3333
6577.74 3480
6578.51 3362
6579.27 3511
6580.04 3514
6580.80 3518
6581.57 3596
6582.33 3668
6583.10 3728
6583.87 3820
6584.63 3833
6585.40 3622
6586.16 3699
6586.93 3641
6587.70 3665
6588.46 3615
6589.23 3486
6589.99 3575
6590.76 3650
6591.53 3745
6592.29 3867
6593.06 4068
6593.82 4394
6594.59 4657
6595.36 4807
6596.12 4934
6596.89 5070
6597.66 5110
6598.42 5011
6599.19 4853
6599.96 4707
6600.72 4409
6601.49 4257
6602.26 4002
6603.02 3795
6603.79 3734
6604.56 3509
6605.33 3429
6606.09 3368
6606.86 3345
6607.63 3394
6608.39 3403
6609.16 3452
6609.93 3504
6610.70 3489
6611.46 3519
6612.23 3514
6613.00 3466
6613.77 3294
6614.53 3320
6615.30 3300
6616.07 3303
6616.84 3412
6617.60 3386
6618.37 3434
6619.14 3492
6619.91 3548
6620.68 3800
6621.44 3907
6622.21 4123
6622.98 4490
6623.75 4622
6624.52 4511
6625.28 4455
6626.05 4386
6626.82 4273
6627.59 4142
6628.36 3928
6629.13 3785
6629.89 3677
6630.66 3573
6631.43 3580
6632.20 3720
6632.97 3823
6633.74 4074
6634.51 4228
6635.27 4403
6636.04 4428
6636.81 4585
6637.58 4661
6638.35 4610
6639.12 4726
6639.89 4855
6640.66 5051
6641.43 5136
6642.19 5303
6642.96 5358
6643.73 5375
6644.50 5114
6645.27 4766
6646.04 4448
6646.81 4222
6647.58 3955
6648.35 3630
6649.12 3444
6649.89 3249
6650.66 3199
6651.43 3122
6652.20 3137
6652.97 2958
6653.74 2928
6654.51 2900
6655.28 2845
6656.05 2916
6656.82 2939
6657.59 2949
6658.36 2934
6659.13 2883
6659.90 2864
6660.67 2864
6661.44 2834
6662.21 2794
6662.98 2785
6663.75 2818
6664.52 2754
6665.29 2703
6666.06 2759
6666.83 2813
6667.60 2740
6668.37 2768
6669.14 2838
6669.91 2873
6670.68 3014
6671.46 3100
6672.23 3034
6673.00 3242
6673.77 3148
6674.54 3192
6675.31 3145
6676.08 3100
6676.85 3080
6677.62 3034
6678.40 3190
6679.17 3097
6679.94 3032
6680.71 3067
6681.48 3182
6682.25 3149
6683.02 3183
6683.80 3289
6684.57 3406
6685.34 3483
6686.11 3480
6686.88 3642
6687.65 3506
6688.43 3480
6689.20 3331
6689.97 3170
6690.74 3011
6691.51 2895
6692.29 2823
6693.06 2742
6693.83 2700
6694.60 2648
6695.37 2672
6696.15 2575
6696.92 2585
6697.69 2616
6698.46 2599
6699.24 2641
6700.01 2621
6700.78 2558
6701.55 2598
6702.33 2610
6703.10 2508
6703.87 2457
6704.64 2494
6705.42 2421
6706.19 2465
6706.96 2396
6707.74 2450
6708.51 2411
6709.28 2361
6710.06 2335
6710.83 2324
6711.60 2390
6712.37 2382
6713.15 2310
6713.92 2262
6714.69 2324
6715.47 2338
6716.24 2329
6717.01 2292
6717.79 2287
6718.56 2272
6719.34 2215
6720.11 2218
6720.88 2238
6721.66 2235
6722.43 2268
6723.20 2235
6723.98 2202
6724.75 2235
6725.53 2172
6726.30 2194
6727.07 2156
6727.85 2187
6728.62 2218
6729.40 2297
6730.17 2236
6730.95 2271
6731.72 2331
6732.49 2262
6733.27 2215
6734.04 2243
6734.82 2264
6735.59 2278
6736.37 2237
6737.14 2241
6737.92 2436
6738.69 2360
6739.47 2385
6740.24 2393
6741.01 2381
6741.79 2386
6742.56 2431
6743.34 2428
6744.11 2438
6744.89 2426
6745.67 2335
6746.44 2349
6747.22 2430
6747.99 2469
6748.77 2473
6749.54 2558
6750.32 2651
6751.09 2665
6751.87 2809
6752.64 2991
6753.42 3126
6754.19 3190
6754.97 3253
6755.75 3105
6756.52 3053
6757.30 2974
6758.07 2832
6758.85 2801
6759.63 2769
6760.40 2682
6761.18 2578
6761.95 2534
6762.73 2544
6763.51 2527
6764.28 2519
6765.06 2586
6765.83 2631
6766.61 2580
6767.39 2740
6768.16 2841
6768.94 2774
6769.72 2825
6770.49 2781
6771.27 2690
6772.05 2600
6772.82 2571
6773.60 2497
6774.38 2475
6775.15 2400
6775.93 2421
6776.71 2352
6777.48 2397
6778.26 2414
6779.04 2358
6779.82 2423
6780.59 2468
6781.37 2423
6782.15 2423
6782.92 2427
6783.70 2389
6784.48 2374
6785.26 2405
6786.03 2342
6786.81 2291
6787.59 2337
6788.37 2307
6789.14 2253
6789.92 2208
6790.70 2203
6791.48 2176
6792.25 2142
6793.03 2195
6793.81 2110
6794.59 2151
6795.37 2115
6796.14 2123
6796.92 2055
6797.70 2065
6798.48 2121
6799.26 2201
6800.04 2155
6800.81 2228
6801.59 2153
6802.37 2164
6803.15 2248
6803.93 2280
6804.71 2331
6805.48 2322
6806.26 2415
6807.04 2412
6807.82 2336
6808.60 2251
6809.38 2289
6810.16 2271
6810.94 2227
6811.71 2117
6812.49 2143
6813.27 2211
6814.05 2157
6814.83 2109
6815.61 2110
6816.39 2151
6817.17 2158
6817.95 2140
6818.73 2253
6819.51 2221
6820.29 2151
6821.07 2113
6821.84 2111
6822.62 2135
6823.40 2121
6824.18 2102
6824.96 2047
6825.74 2078
6826.52 2018
6827.30 1998
6828.08 2077
6828.86 1987
6829.64 2048
6830.42 1948
6831.20 1931
6831.98 2097
6832.76 2043
6833.54 1901
6834.32 2050
6835.10 2064
6835.88 2265
6836.66 2470
6837.44 2834
6838.22 3096
6839.01 3321
6839.79 3465
6840.57 3578
6841.35 3469
6842.13 3328
6842.91 3122
6843.69 2938
6844.47 2761
6845.25 2519
6846.03 2374
6846.81 2286
6847.59 2368
6848.37 2423
6849.16 2607
6849.94 2723
6850.72 2953
6851.50 3054
6852.28 3134
6853.06 3115
6853.84 3049
6854.62 2896
6855.41 2731
6856.19 2585
6856.97 2527
6857.75 2354
6858.53 2308
6859.31 2212
6860.10 2150
6860.88 2164
6861.66 2112
6862.44 2105
6863.22 2054
6864.00 2101
6864.79 2141
6865.57 2041
6866.35 2093
6867.13 2153
6867.91 2153
6868.70 2134
6869.48 2175
6870.26 2197
6871.04 2147
6871.83 2149
6872.61 2206
6873.39 2189
6874.17 2255
6874.96 2302
6875.74 2360
6876.52 2424
6877.30 2390
6878.09 2461
6878.87 2589
6879.65 2786
6880.43 2813
6881.22 3085
6882.00 3270
6882.78 3509
6883.57 3557
6884.35 3552
6885.13 3546
6885.92 3415
6886.70 3396
6887.48 3385
6888.27 3460
6889.05 3564
6889.83 3801
6890.62 3619
6891.40 3614
6892.18 3398
6892.97 3258
6893.75 3209
6894.53 2995
6895.32 2904
6896.10 2783
6896.88 2701
6897.67 2650
6898.45 2660
6899.24 2624
6900.02 2642
6900.80 2555
6901.59 2622
6902.37 2597
6903.16 2664
6903.94 2580
6904.73 2543
6905.51 2537
6906.29 2508
6907.08 2468
6907.86 2473
6908.65 2468
6909.43 2435
6910.22 2461
6911.00 2406
6911.79 2288
6912.57 2292
6913.35 2330
6914.14 2422
6914.92 2405
6915.71 2353
6916.49 2389
6917.28 2324
6918.06 2368
6918.85 2431
6919.63 2447
6920.42 2423
6921.20 2460
6921.99 2358
6922.78 2363
6923.56 2295
6924.35 2370
6925.13 2425
6925.92 2404
6926.70 2516
6927.49 2569
6928.27 2587
6929.06 2570
6929.84 2508
6930.63 2585
6931.42 2543
6932.20 2580
6932.99 2602
6933.77 2533
6934.56 2609
6935.35 2502
6936.13 2539
6936.92 2606
6937.70 2617
6938.49 2686
6939.28 2773
6940.06 2799
6940.85 2992
6941.63 3209
6942.42 3361
6943.21 3422
6943.99 3482
6944.78 3593
6945.57 3667
6946.35 3758
6947.14 3853
6947.93 3896
6948.71 4008
6949.50 4101
6950.29 4184
6951.07 4045
6951.86 3935
6952.65 3699
6953.44 3470
6954.22 3437
6955.01 3461
6955.80 3348
6956.58 3313
6957.37 3343
6958.16 3270
6958.95 3281
6959.73 3213
6960.52 3211
6961.31 3246
6962.09 3329
6962.88 3439
6963.67 3447
6964.46 3569
6965.25 3629
6966.03 3783
6966.82 3955
6967.61 4118
6968.40 4213
6969.18 4444
6969.97 4554
6970.76 4704
6971.55 4662
6972.34 4610
6973.12 4632
6973.91 4446
6974.70 4444
6975.49 4375
6976.28 4434
6977.07 4436
6977.85 4521
6978.64 4776
6979.43 4819
6980.22 5149
6981.01 5596
6981.80 6275
6982.59 7489
6983.37 9317
6984.16 11122
6984.95 13223
6985.74 14993
6986.53 16151
6987.32 16539
6988.11 16120
6988.90 15161
6989.69 13643
6990.47 12008
6991.26 10328
6992.05 8771
6992.84 7548
6993.63 6366
6994.42 5574
6995.21 4995
6996.00 4462
6996.79 4062
6997.58 3811
6998.37 3627
6999.16 3510
6999.95 3555
7000.74 3473
7001.53 3433
7002.32 3358
7003.11 3269
7003.90 3326
7004.69 3283
7005.48 3070
7006.27 3010
7007.06 2913
7007.85 2913
7008.64 2926
7009.43 2992
7010.22 3190
7011.01 3289
7011.80 3364
7012.59 3407
7013.38 3552
7014.17 3636
7014.96 3645
7015.75 3585
7016.54 3510
7017.33 3398
7018.12 3353
7018.91 3347
7019.70 3382
7020.49 3368
7021.28 3523
7022.07 3774
7022.87 3947
7023.66 4133
7024.45 4197
7025.24 4363
7026.03 4363
7026.82 4394
7027.61 4230
7028.40 4157
7029.19 4088
7029.99 3909
7030.78 3726
7031.57 3544
7032.36 3392
7033.15 3286
7033.94 3197
7034.74 3196
7035.53 3172
7036.32 3261
7037.11 3355
7037.90 3332
7038.69 3326
7039.49 3363
7040.28 3350
7041.07 3348
7041.86 3395
7042.65 3335
7043.45 3458
7044.24 3475
7045.03 3440
7045.82 3415
7046.61 3376
7047.41 3455
7048.20 3586
7048.99 3651
7049.78 3768
7050.58 3840
7051.37 4047
7052.16 4129
7052.95 4109
7053.75 3911
7054.54 3809
7055.33 3644
7056.13 3480
7056.92 3547
7057.71 3349
7058.50 3384
7059.30 3541
7060.09 3614
7060.88 3519
7061.68 3471
7062.47 3436
7063.26 3414
7064.06 3309
7064.85 3204
7065.64 3158
7066.44 3168
7067.23 3132
7068.02 3087
7068.82 3041
7069.61 3052
7070.40 2921
7071.20 2859
7071.99 2803
7072.78 2783
7073.58 2801
7074.37 2697
7075.17 2712
7075.96 2679
7076.75 2637
7077.55 2648
7078.34 2600
7079.14 2619
7079.93 2597
7080.72 2646
7081.52 2693
7082.31 2653
7083.11 2556
7083.90 2534
7084.70 2651
7085.49 2632
7086.28 2664
7087.08 2729
7087.87 2854
7088.67 2867
7089.46 2884
7090.26 2823
7091.05 2782
7091.85 2713
7092.64 2575
7093.44 2462
7094.23 2400
7095.03 2418
7095.82 2351
7096.62 2275
7097.41 2184
7098.21 2192
7099.00 2152
7099.80 2165
7100.59 2222
7101.39 2248
7102.18 2141
7102.98 2200
7103.77 2159
7104.57 2086
7105.37 2138
7106.16 2089
7106.96 2044
7107.75 1992
7108.55 2030
7109.34 2024
7110.14 1938
7110.94 2010
7111.73 2005
7112.53 1980
7113.32 1941
7114.12 1928
7114.92 1923
7115.71 1907
7116.51 1901
7117.30 1905
7118.10 1962
7118.90 1952
7119.69 1880
7120.49 1912
7121.29 1892
7122.08 1886
7122.88 1911
7123.68 1918
7124.47 1893
7125.27 1931
7126.07 1876
7126.86 1933
7127.66 1930
7128.46 1907
7129.25 1973
7130.05 1972
7130.85 1999
7131.64 1979
7132.44 2017
7133.24 2003
7134.04 1923
7134.83 1852
7135.63 1883
7136.43 1825
7137.23 1880
7138.02 1790
7138.82 1815
7139.62 1723
7140.42 1781
7141.21 1752
7142.01 1702
7142.81 1693
7143.61 1707
7144.40 1696
7145.20 1721
7146.00 1631
7146.80 1645
7147.59 1618
7148.39 1617
7149.19 1617
7149.99 1618
7150.79 1676
7151.59 1632
7152.38 1690
7153.18 1619
7153.98 1557
7154.78 1586
7155.58 1618
7156.38 1598
7157.17 1726
7157.97 1737
7158.77 1643
7159.57 1594
7160.37 1668
7161.17 1589
7161.97 1592
7162.76 1613
7163.56 1632
7164.36 1657
7165.16 1629
7165.96 1587
7166.76 1588
7167.56 1566
7168.36 1599
7169.16 1593
7169.96 1576
7170.75 1557
7171.55 1515
7172.35 1521
7173.15 1573
7173.95 1538
7174.75 1457
7175.55 1477
7176.35 1468
7177.15 1449
7177.95 1405
7178.75 1440
7179.55 1508
7180.35 1502
7181.15 1513
7181.95 1537
7182.75 1577
7183.55 1552
7184.35 1577
7185.15 1545
7185.95 1507
7186.75 1514
7187.55 1443
7188.35 1444
7189.15 1419
7189.95 1448
7190.75 1473
7191.55 1473
7192.35 1418
7193.15 1412
7193.95 1425
7194.75 1476
7195.55 1437
7196.35 1486
7197.15 1445
7197.95 1463
7198.76 1456
7199.56 1402
7200.36 1402
7201.16 1383
7201.96 1449
7202.76 1457
7203.56 1469
7204.36 1484
7205.16 1412
7205.96 1427
7206.77 1452
7207.57 1448
7208.37 1433
7209.17 1413
7209.97 1519
7210.77 1532
7211.57 1519
7212.38 1546
7213.18 1491
7213.98 1517
7214.78 1619
7215.58 1563
7216.38 1507
7217.19 1535
7217.99 1597
7218.79 1636
7219.59 1571
7220.39 1594
7221.20 1598
7222.00 1598
7222.80 1573
7223.60 1592
7224.40 1570
7225.21 1522
7226.01 1538
7226.81 1492
7227.61 1549
7228.42 1558
7229.22 1606
7230.02 1594
7230.82 1609
7231.63 1578
7232.43 1650
7233.23 1683
7234.03 1707
7234.84 1737
7235.64 1961
7236.44 1999
7237.25 2120
7238.05 2141
7238.85 2078
7239.65 2020
7240.46 1968
7241.26 1869
7242.06 1786
7242.87 1720
7243.67 1640
7244.47 1684
7245.28 1651
7246.08 1685
7246.88 1587
7247.69 1698
7248.49 1652
7249.30 1635
7250.10 1656
7250.90 1667
7251.71 1661
7252.51 1631
7253.31 1633
7254.12 1621
7254.92 1667
7255.73 1601
7256.53 1612
7257.33 1660
7258.14 1634
7258.94 1671
7259.75 1601
7260.55 1622
7261.35 1652
7262.16 1674
7262.96 1727
7263.77 1774
7264.57 1737
7265.38 1784
7266.18 1739
7266.99 1691
7267.79 1691
7268.59 1769
7269.40 1648
7270.20 1677
7271.01 1703
7271.81 1664
7272.62 1616
7273.42 1618
7274.23 1687
7275.03 1705
7275.84 1683
7276.64 1672
7277.45 1716
7278.25 1726
7279.06 1784
7279.86 1795
7280.67 1858
7281.48 1828
7282.28 1965
7283.09 2139
7283.89 2326
7284.70 2383
7285.50 2479
7286.31 2560
7287.11 2508
7287.92 2368
7288.73 2286
7289.53 2171
7290.34 2102
7291.14 1974
7291.95 1881
7292.76 1936
7293.56 1889
7294.37 1790
7295.17 1794
7295.98 1823
7296.79 1817
7297.59 1825
7298.40 1834
7299.21 1816
7300.01 1810
7300.82 1847
7301.62 1915
7302.43 1926
7303.24 1939
7304.04 2005
7304.85 2023
7305.66 1920
7306.46 1984
7307.27 2044
7308.08 2047
7308.89 2119
7309.69 2299
7310.50 2401
7311.31 2383
7312.11 2396
7312.92 2439
7313.73 2382
7314.53 2356
7315.34 2381
7316.15 2400
7316.96 2500
7317.76 2677
7318.57 2849
7319.38 3132
7320.19 3348
7320.99 3428
7321.80 3455
7322.61 3406
7323.42 3264
7324.22 3098
7325.03 2868
7325.84 2703
7326.65 2539
7327.46 2455
7328.26 2280
7329.07 2252
7329.88 2217
7330.69 2144
7331.50 2139
7332.30 2249
7333.11 2159
7333.92 2170
7334.73 2094
7335.54 2132
7336.35 2076
7337.15 2191
7337.96 2239
7338.77 2315
7339.58 2388
7340.39 2376
7341.20 2414
7342.01 2413
7342.82 2421
7343.62 2420
7344.43 2294
7345.24 2262
7346.05 2234
7346.86 2175
7347.67 2143
7348.48 2097
7349.29 2016
7350.10 2036
7350.91 2003
7351.71 1954
7352.52 1963
7353.33 1935
7354.14 1978
7354.95 1946
7355.76 1908
7356.57 1938
7357.38 1986
7358.19 2093
7359.00 2134
7359.81 2208
7360.62 2268
7361.43 2348
7362.24 2315
7363.05 2342
7363.86 2471
7364.67 2436
7365.48 2407
7366.29 2396
7367.10 2330
7367.91 2217
7368.72 2129
7369.53 2066
7370.34 2000
7371.15 1927
7371.96 1982
7372.77 1887
7373.58 1851
7374.39 1816
7375.20 1784
7376.01 1879
7376.82 1806
7377.63 1804
7378.45 1919
7379.26 1916
7380.07 2046
7380.88 2116
7381.69 2167
7382.50 2247
7383.31 2250
7384.12 2200
7384.93 2202
7385.74 2105
7386.56 2087
7387.37 2080
7388.18 1966
7388.99 2008
7389.80 1910
7390.61 1876
7391.42 1839
7392.24 1830
7393.05 1769
7393.86 1733
7394.67 1690
7395.48 1706
7396.29 1666
7397.10 1650
7397.92 1738
7398.73 1729
7399.54 1756
7400.35 1788
7401.16 1869
7401.98 1838
7402.79 1909
7403.60 1925
7404.41 1944
7405.23 1883
7406.04 1898
7406.85 1855
7407.66 1803
7408.47 1717
7409.29 1713
7410.10 1759
7410.91 1714
7411.72 1626
7412.54 1623
7413.35 1568
7414.16 1490
7414.98 1479
7415.79 1479
7416.60 1451
7417.41 1401
7418.23 1382
7419.04 1428
7419.85 1431
7420.67 1406
7421.48 1402
7422.29 1384
7423.11 1375
7423.92 1415
7424.73 1431
7425.54 1331
7426.36 1396
7427.17 1436
7427.99 1400
7428.80 1367
7429.61 1362
7430.43 1323
7431.24 1283
7432.05 1298
7432.87 1308
7433.68 1353
7434.49 1310
7435.31 1351
7436.12 1388
7436.94 1302
7437.75 1332
7438.56 1359
7439.38 1456
7440.19 1363
7441.01 1331
7441.82 1351
7442.64 1374
7443.45 1285
7444.26 1310
7445.08 1351
7445.89 1336
7446.71 1375
7447.52 1317
7448.34 1292
7449.15 1322
7449.97 1336
7450.78 1306
7451.59 1274
7452.41 1286
7453.22 1329
7454.04 1330
7454.85 1254
7455.67 1241
7456.48 1331
7457.30 1292
7458.11 1308
7458.93 1298
7459.74 1264
7460.56 1283
7461.38 1361
7462.19 1353
7463.01 1268
7463.82 1277
7464.64 1311
7465.45 1321
7466.27 1260
7467.08 1260
7467.90 1243
7468.72 1279
7469.53 1298
7470.35 1306
7471.16 1270
7471.98 1299
7472.79 1366
7473.61 1372
7474.43 1386
7475.24 1387
7476.06 1442
7476.87 1396
7477.69 1385
7478.51 1354
7479.32 1348
7480.14 1300
7480.96 1312
7481.77 1296
7482.59 1248
7483.41 1273
7484.22 1309
7485.04 1312
7485.85 1234
7486.67 1222
7487.49 1286
7488.31 1286
7489.12 1260
7489.94 1223
7490.76 1253
7491.57 1267
7492.39 1207
7493.21 1251
7494.02 1271
7494.84 1302
7495.66 1299
7496.48 1287
7497.29 1255
7498.11 1271
7498.93 1289
7499.74 1283
7500.56 1300
7501.38 1301
7502.20 1287
7503.01 1259
7503.83 1267
7504.65 1245
7505.47 1288
7506.29 1239
7507.10 1279
7507.92 1253
7508.74 1225
7509.56 1309
7510.37 1276
7511.19 1260
7512.01 1244
7512.83 1279
7513.65 1248
7514.47 1236
7515.28 1256
7516.10 1282
7516.92 1242
7517.74 1322
7518.56 1267
7519.38 1265
7520.19 1196
7521.01 1220
7521.83 1243
7522.65 1244
7523.47 1247
7524.29 1172
7525.11 1189
7525.92 1228
7526.74 1246
7527.56 1213
7528.38 1242
7529.20 1235
7530.02 1264
7530.84 1249
7531.66 1225
7532.48 1237
7533.30 1293
7534.12 1247
7534.93 1229
7535.75 1245
7536.57 1272
7537.39 1287
7538.21 1225
7539.03 1234
7539.85 1218
7540.67 1236
7541.49 1245
7542.31 1269
7543.13 1217
7543.95 1260
7544.77 1270
7545.59 1308
7546.41 1276
7547.23 1297
7548.05 1267
7548.87 1268
7549.69 1186
7550.51 1176
7551.33 1259
7552.15 1285
7552.97 1303
7553.79 1333
7554.61 1348
7555.43 1328
7556.25 1314
7557.07 1353
7557.89 1405
7558.71 1312
7559.53 1389
7560.36 1392
7561.18 1409
7562.00 1403
7562.82 1371
7563.64 1353
7564.46 1409
7565.28 1406
7566.10 1364
7566.92 1354
7567.74 1370
7568.56 1408
7569.39 1446
7570.21 1369
7571.03 1373
7571.85 1388
7572.67 1392
7573.49 1412
7574.31 1465
7575.14 1458
7575.96 1449
7576.78 1485
7577.60 1495
7578.42 1445
7579.24 1422
7580.06 1408
7580.89 1501
7581.71 1518
7582.53 1515
7583.35 1482
7584.17 1530
7585.00 1586
7585.82 1582
7586.64 1544
7587.46 1569
7588.29 1616
7589.11 1613
7589.93 1590
7590.75 1631
7591.57 1627
7592.40 1700
7593.22 1727
7594.04 1710
7594.86 1740
7595.69 1698
7596.51 1626
7597.33 1685
7598.15 1755
7598.98 1796
7599.80 1827
7600.62 1808
7601.45 1887
7602.27 1894
7603.09 1990
7603.92 2029
7604.74 2170
7605.56 2160
7606.38 2138
7607.21 2184
7608.03 2169
7608.85 2158
7609.68 2111
7610.50 2098
7611.32 1965
7612.15 1974
7612.97 2058
7613.80 2049
7614.62 2088
7615.44 2163
7616.27 2190
7617.09 2463
7617.91 2543
7618.74 2634
7619.56 2784
7620.39 2821
7621.21 2823
7622.03 2770
7622.86 2619
7623.68 2579
7624.51 2656
7625.33 2661
7626.15 2631
7626.98 2573
7627.80 2550
7628.63 2474
7629.45 2549
7630.28 2518
7631.10 2567
7631.93 2592
7632.75 2609
7633.58 2623
7634.40 2617
7635.22 2516
7636.05 2453
7636.87 2431
7637.70 2302
7638.52 2182
7639.35 2160
7640.17 2077
7641.00 2049
7641.82 2015
7642.65 1953
7643.47 1988
7644.30 2107
7645.13 2277
7645.95 2234
7646.78 2350
7647.60 2362
7648.43 2416
7649.25 2579
7650.08 2443
7650.90 2492
7651.73 2408
7652.55 2407
7653.38 2250
7654.21 2208
7655.03 1998
7655.86 1953
7656.68 1940
7657.51 1872
7658.34 1847
7659.16 1800
7659.99 1714
7660.81 1722
7661.64 1684
7662.47 1563
7663.29 1628
7664.12 1600
7664.95 1659
7665.77 1586
7666.60 1595
7667.42 1642
7668.25 1691
7669.08 1620
7669.90 1603
7670.73 1605
7671.56 1593
7672.38 1587
7673.21 1600
7674.04 1534
7674.87 1536
7675.69 1545
7676.52 1535
7677.35 1549
7678.17 1522
7679.00 1545
7679.83 1603
7680.65 1556
7681.48 1565
7682.31 1590
7683.14 1660
7683.96 1710
7684.79 1764
7685.62 1803
7686.45 1875
7687.27 1848
7688.10 1795
7688.93 1805
7689.76 1757
7690.58 1716
7691.41 1761
7692.24 1662
7693.07 1650
7693.90 1646
7694.72 1646
7695.55 1642
7696.38 1725
7697.21 1753
7698.04 1774
7698.86 1816
7699.69 1871
7700.52 1858
7701.35 1819
7702.18 1818
7703.01 1714
7703.83 1750
7704.66 1703
7705.49 1654
7706.32 1574
7707.15 1597
7707.98 1490
7708.81 1544
7709.63 1527
7710.46 1516
7711.29 1547
7712.12 1549
7712.95 1515
7713.78 1445
7714.61 1521
7715.44 1461
7716.27 1522
7717.10 1455
7717.93 1453
7718.75 1457
7719.58 1492
7720.41 1466
7721.24 1450
7722.07 1352
7722.90 1460
7723.73 1451
7724.56 1393
7725.39 1369
7726.22 1405
7727.05 1442
7727.88 1393
7728.71 1448
7729.54 1437
7730.37 1412
7731.20 1418
7732.03 1369
7732.86 1384
7733.69 1408
7734.52 1306
7735.35 1349
7736.18 1299
7737.01 1354
7737.84 1338
7738.67 1297
7739.50 1269
7740.33 1249
7741.16 1266
7741.99 1272
7742.82 1239
7743.65 1262
7744.48 1338
7745.31 1369
7746.14 1452
7746.98 1491
7747.81 1600
7748.64 1622
7749.47 1691
7750.30 1704
7751.13 1620
7751.96 1589
7752.79 1562
7753.62 1461
7754.45 1363
7755.29 1366
7756.12 1363
7756.95 1347
7757.78 1311
7758.61 1286
7759.44 1257
7760.27 1322
7761.11 1237
7761.94 1214
7762.77 1193
7763.60 1236
7764.43 1240
7765.26 1209
7766.10 1215
7766.93 1191
7767.76 1191
7768.59 1198
7769.42 1240
7770.26 1209
7771.09 1217
7771.92 1185
7772.75 1192
7773.58 1186
7774.42 1228
7775.25 1206
7776.08 1249
7776.91 1238
7777.75 1162
7778.58 1237
7779.41 1276
7780.24 1236
7781.08 1241
7781.91 1176
7782.74 1222
7783.57 1234
7784.41 1264
7785.24 1262
7786.07 1287
7786.91 1286
7787.74 1261
7788.57 1299
7789.40 1314
7790.24 1338
7791.07 1267
7791.90 1289
7792.74 1319
7793.57 1288
7794.40 1332
7795.24 1316
7796.07 1423
7796.90 1358
7797.74 1323
7798.57 1356
7799.40 1358
7800.24 1389
7801.07 1351
7801.91 1326
7802.74 1386
7803.57 1448
7804.41 1419
7805.24 1385
7806.07 1431
7806.91 1435
7807.74 1373
7808.58 1512
7809.41 1523
7810.25 1506
7811.08 1575
7811.91 1572
7812.75 1521
7813.58 1591
7814.42 1673
7815.25 1645
7816.09 1694
7816.92 1638
7817.75 1634
7818.59 1677
7819.42 1719
7820.26 1794
7821.09 1836
7821.93 1854
7822.76 1969
7823.60 1984
7824.43 2044
7825.27 2040
7826.10 1973
7826.94 1955
7827.77 1966
7828.61 1874
7829.44 1827
7830.28 1749
7831.11 1666
7831.95 1711
7832.78 1707
7833.62 1792
7834.46 1810
7835.29 1935
7836.13 1920
7836.96 1916
7837.80 1833
7838.63 1774
7839.47 1800
7840.31 1764
7841.14 1695
7841.98 1627
7842.81 1678
7843.65 1544
7844.48 1597
7845.32 1509
7846.16 1527
7846.99 1527
7847.83 1548
7848.67 1476
7849.50 1528
7850.34 1456
7851.17 1446
7852.01 1478
7852.85 1443
7853.68 1500
7854.52 1446
7855.36 1494
7856.19 1468
7857.03 1469
7857.87 1436
7858.70 1534
7859.54 1567
7860.38 1509
7861.21 1607
7862.05 1498
7862.89 1538
7863.72 1553
7864.56 1526
7865.40 1521
7866.24 1477
7867.07 1480
7867.91 1499
7868.75 1524
7869.59 1545
7870.42 1519
7871.26 1583
7872.10 1598
7872.94 1587
7873.77 1606
7874.61 1621
7875.45 1696
7876.29 1722
7877.12 1801
7877.96 1937
7878.80 1936
7879.64 2031
7880.47 2038
7881.31 2122
7882.15 2071
7882.99 2083
7883.83 2106
7884.66 2074
7885.50 1961
7886.34 1948
7887.18 1941
7888.02 1763
7888.86 1796
7889.69 1819
7890.53 1879
7891.37 1867
7892.21 1924
7893.05 1997
7893.89 1981
7894.73 1888
7895.56 1855
7896.40 1876
7897.24 1923
7898.08 1856
7898.92 1681
7899.76 1716
7900.60 1753
7901.44 1640
7902.28 1613
7903.12 1640
7903.95 1573
7904.79 1608
7905.63 1624
7906.47 1630
7907.31 1583
7908.15 1582
7908.99 1568
7909.83 1566
7910.67 1567
7911.51 1527
7912.35 1617
7913.19 1717
7914.03 1695
7914.87 1741
7915.71 1810
7916.55 1916
7917.39 1872
7918.23 1934
7919.07 1938
7919.91 1922
7920.75 1972
7921.59 2002
7922.43 1853
7923.27 1808
7924.11 1784
7924.95 1691
7925.79 1646
7926.63 1604
7927.47 1538
7928.31 1528
7929.15 1525
7929.99 1519
7930.83 1507
7931.67 1487
7932.51 1470
7933.35 1482
7934.19 1436
7935.04 1493
7935.88 1438
7936.72 1412
7937.56 1452
7938.40 1467
7939.24 1439
7940.08 1426
7940.92 1504
7941.76 1510
7942.60 1486
7943.45 1482
7944.29 1600
7945.13 1598
7945.97 1585
7946.81 1610
7947.65 1605
7948.49 1642
7949.34 1656
7950.18 1647
7951.02 1681
7951.86 1664
7952.70 1690
7953.54 1699
7954.39 1746
7955.23 1808
7956.07 1821
7956.91 1860
7957.75 1860
7958.60 1904
7959.44 1852
7960.28 1867
7961.12 1785
7961.96 1797
7962.81 1754
7963.65 1791
7964.49 1759
7965.33 1729
7966.18 1890
7967.02 1970
7967.86 1991
7968.70 2092
7969.55 2158
7970.39 2126
7971.23 2124
7972.08 2038
7972.92 1876
7973.76 1818
7974.60 1753
7975.45 1661
7976.29 1628
7977.13 1647
7977.98 1550
7978.82 1487
7979.66 1481
7980.51 1495
7981.35 1484
7982.19 1513
7983.04 1402
7983.88 1422
7984.72 1385
7985.57 1435
7986.41 1422
7987.25 1416
7988.10 1431
7988.94 1389
7989.78 1362
7990.63 1380
7991.47 1318
7992.32 1292
7993.16 1254
7994.00 1234
7994.85 1159
7995.69 1182
7996.54 1205
7997.38 1165
7998.22 1220
7999.07 1114
7999.91 1112
8000.76 1159
8001.60 1222
8002.45 1194
8003.29 1109
8004.13 1153
8004.98 1208
8005.82 1121
8006.67 1149
8007.51 1182
8008.36 1143
8009.20 1128
8010.05 1063
8010.89 1067
8011.74 1086
8012.58 1080
8013.43 1074
8014.27 1091
8015.12 1079
8015.96 1068
8016.81 1027
8017.65 1001
8018.50 1022
8019.34 982
8020.19 1019
8021.03 1051
8021.88 1038
8022.72 1050
8023.57 1030
8024.41 1009
8025.26 1025
8026.11 1032
8026.95 1008
8027.80 986
8028.64 1040
8029.49 1012
8030.33 1005
8031.18 990
8032.03 982
8032.87 983
8033.72 1045
8034.56 1014
8035.41 1018
8036.26 1016
8037.10 978
8037.95 972
8038.80 975
8039.64 985
8040.49 1006
8041.34 1000
8042.18 1015
8043.03 952
8043.87 990
8044.72 992
8045.57 971
8046.41 960
8047.26 999
8048.11 983
8048.96 981
8049.80 977
8050.65 986
8051.50 998
8052.34 971
8053.19 966
8054.04 958
8054.88 989
8055.73 984
8056.58 938
8057.43 978
8058.27 936
8059.12 970
8059.97 904
8060.82 902
8061.66 919
8062.51 966
8063.36 918
8064.21 939
8065.05 902
8065.90 898
8066.75 895
8067.60 895
8068.44 901
8069.29 883
8070.14 911
8070.99 880
8071.84 869
8072.68 904
8073.53 930
8074.38 886
8075.23 894
8076.08 902
8076.93 878
8077.77 860
8078.62 845
8079.47 873
8080.32 886
8081.17 865
8082.02 890
8082.87 883
8083.71 844
8084.56 851
8085.41 891
8086.26 859
8087.11 852
8087.96 861
8088.81 837
8089.66 866
8090.51 855
8091.35 893
8092.20 914
8093.05 950
8093.90 844
8094.75 842
8095.60 871
8096.45 908
8097.30 894
8098.15 881
8099.00 876
8099.85 861
8100.70 864
8101.55 893
8102.40 881
8103.25 811
8104.10 881
8104.95 877
8105.80 904
8106.65 838
8107.50 839
8108.35 838
8109.20 827
8110.05 855
8110.90 871
8111.75 850
8112.60 870
8113.45 863
8114.30 873
8115.15 859
8116.00 841
8116.85 854
8117.70 867
8118.55 905
8119.40 860
8120.25 906
8121.10 897
8121.95 900
8122.80 864
8123.65 881
8124.50 943
8125.35 941
8126.20 914
8127.06 874
8127.91 886
8128.76 936
8129.61 959
8130.46 946
8131.31 1000
8132.16 976
8133.01 979
8133.86 978
8134.72 1051
8135.57 995
8136.42 1031
8137.27 989
8138.12 980
8138.97 944
8139.83 907
8140.68 875
8141.53 888
8142.38 920
8143.23 897
8144.08 914
8144.94 925
8145.79 926
8146.64 897
8147.49 932
8148.34 895
8149.20 933
8150.05 970
8150.90 980
8151.75 958
8152.60 967
8153.46 947
8154.31 924
8155.16 1007
8156.01 1017
8156.87 1032
8157.72 1016
8158.57 979
8159.42 960
8160.28 907
8161.13 903
8161.98 971
8162.84 903
8163.69 910
8164.54 847
8165.39 867
8166.25 913
8167.10 862
8167.95 867
8168.81 875
8169.66 849
8170.51 873
8171.37 832
8172.22 790
8173.07 861
8173.93 820
8174.78 851
8175.63 873
8176.49 804
8177.34 807
8178.19 783
8179.05 802
8179.90 796
8180.76 782
8181.61 753
8182.46 861
8183.32 797
8184.17 795
8185.02 839
8185.88 808
8186.73 787
8187.59 830
8188.44 785
8189.30 754
8190.15 778
8191.00 765
8191.86 789
8192.71 799
8193.57 768
8194.42 836
8195.28 824
8196.13 812
8196.99 827
8197.84 814
8198.69 831
8199.55 823
8200.40 802
8201.26 831
8202.11 831
8202.97 808
8203.82 759
8204.68 801
8205.53 860
8206.39 758
8207.24 762
8208.10 812
8208.95 846
8209.81 821
8210.67 778
8211.52 796
8212.38 773
8213.23 807
8214.09 777
8214.94 794
8215.80 833
8216.65 847
8217.51 844
8218.37 812
8219.22 842
8220.08 860
8220.93 846
8221.79 869
8222.64 798
8223.50 834
8224.36 818
8225.21 845
8226.07 827
8226.92 794
8227.78 824
8228.64 852
8229.49 844
8230.35 755
8231.21 778
8232.06 808
8232.92 783
8233.78 769
8234.63 776
8235.49 773
8236.35 749
8237.20 788
8238.06 773
8238.92 757
8239.77 764
8240.63 751
8241.49 772
8242.34 780
8243.20 762
8244.06 761
8244.91 747
8245.77 763
8246.63 775
8247.49 731
8248.34 794
8249.20 801
8250.06 792
8250.92 783
8251.77 793
8252.63 769
8253.49 752
8254.35 795
8255.20 797
8256.06 759
8256.92 756
8257.78 813
8258.63 839
8259.49 790
8260.35 804
8261.21 800
8262.07 834
8262.92 822
8263.78 798
8264.64 837
8265.50 794
8266.36 793
8267.22 811
8268.07 808
8268.93 796
8269.79 817
8270.65 856
8271.51 837
8272.37 857
8273.22 827
8274.08 842
8274.94 850
8275.80 827
8276.66 875
8277.52 908
8278.38 893
8279.24 918
8280.09 908
8280.95 1033
8281.81 969
8282.67 977
8283.53 998
8284.39 993
8285.25 940
8286.11 923
8286.97 914
8287.83 916
8288.69 889
8289.55 873
8290.41 921
8291.26 955
8292.12 993
8292.98 941
8293.84 1035
8294.70 1031
8295.56 1033
8296.42 1010
8297.28 1056
8298.14 1004
8299.00 970
8299.86 939
8300.72 916
8301.58 1001
8302.44 916
8303.30 913
8304.16 868
8305.02 914
8305.88 895
8306.74 884
8307.60 880
8308.46 854
8309.33 870
8310.19 855
8311.05 860
8311.91 882
8312.77 878
8313.63 826
8314.49 849
8315.35 861
8316.21 849
8317.07 852
8317.93 836
8318.79 829
8319.65 847
8320.52 821
8321.38 831
8322.24 863
8323.10 833
8323.96 859
8324.82 829
8325.68 837
8326.54 803
8327.41 812
8328.27 806
8329.13 822
8329.99 839
8330.85 841
8331.71 833
8332.57 821
8333.44 841
8334.30 814
8335.16 801
8336.02 833
8336.88 830
8337.75 893
8338.61 895
8339.47 896
8340.33 881
8341.19 818
8342.06 865
8342.92 848
8343.78 888
8344.64 868
8345.50 866
8346.37 794
8347.23 849
8348.09 915
8348.95 937
8349.82 873
8350.68 872
8351.54 821
8352.40 881
8353.27 852
8354.13 863
8354.99 828
8355.86 857
8356.72 848
8357.58 845
8358.45 860
8359.31 827
8360.17 831
8361.03 834
8361.90 912
8362.76 888
8363.62 880
8364.49 860
8365.35 835
8366.21 877
8367.08 874
8367.94 856
8368.80 848
8369.67 901
8370.53 902
8371.40 882
8372.26 885
8373.12 876
8373.99 826
8374.85 865
8375.71 871
8376.58 845
8377.44 869
8378.31 938
8379.17 876
8380.03 854
8380.90 906
8381.76 908
8382.63 939
8383.49 871
8384.36 848
8385.22 886
8386.08 876
8386.95 934
8387.81 955
8388.68 959
8389.54 964
8390.41 952
8391.27 944
8392.14 925
8393.00 919
8393.87 942
8394.73 990
8395.60 963
8396.46 889
8397.33 961
8398.19 949
8399.06 935
8399.92 943
8400.79 994
8401.65 978
8402.52 1017
8403.38 990
8404.25 1038
8405.11 1054
8405.98 1017
8406.84 1045
8407.71 1007
8408.58 1009
8409.44 1037
8410.31 1093
8411.17 1065
8412.04 1060
8412.90 1067
8413.77 1115
8414.64 1156
8415.50 1141
8416.37 1119
8417.23 1182
8418.10 1146
8418.97 1185
8419.83 1118
8420.70 1191
8421.56 1254
8422.43 1174
8423.30 1208
8424.16 1231
8425.03 1256
8425.90 1251
8426.76 1272
8427.63 1326
8428.50 1374
8429.36 1357
8430.23 1356
8431.10 1382
8431.96 1384
8432.83 1424
8433.70 1453
8434.56 1443
8435.43 1439
8436.30 1495
8437.16 1468
8438.03 1493
8438.90 1560
8439.77 1625
8440.63 1632
8441.50 1826
8442.37 1833
8443.24 1900
8444.10 1933
8444.97 1999
8445.84 1987
8446.71 1909
8447.57 1953
8448.44 1965
8449.31 1972
8450.18 1956
8451.04 2038
8451.91 2164
8452.78 2329
8453.65 2655
8454.52 3053
8455.38 3350
8456.25 3688
8457.12 3975
8457.99 4185
8458.86 4205
8459.72 4062
8460.59 3845
8461.46 3615
8462.33 3371
8463.20 3046
8464.07 2744
8464.93 2509
8465.80 2313
8466.67 2114
8467.54 2022
8468.41 1964
8469.28 1891
8470.15 1794
8471.02 1731
8471.88 1693
8472.75 1661
8473.62 1659
8474.49 1615
8475.36 1589
8476.23 1567
8477.10 1582
8477.97 1589
8478.84 1630
8479.71 1650
8480.58 1762
8481.44 1888
8482.31 1893
8483.18 1769
8484.05 1821
8484.92 1846
8485.79 1810
8486.66 1797
8487.53 1801
8488.40 1749
8489.27 1673
8490.14 1722
8491.01 1742
8491.88 1751
8492.75 1782
8493.62 1849
8494.49 1896
8495.36 1940
8496.23 1940
8497.10 1917
8497.97 1877
8498.84 1855
8499.71 1764
8500.58 1630
8501.45 1679
8502.32 1681
8503.19 1614
8504.06 1540
8504.93 1535
8505.80 1557
8506.67 1611
8507.55 1602
8508.42 1625
8509.29 1602
8510.16 1627
8511.03 1604
8511.90 1614
8512.77 1609
8513.64 1657
8514.51 1668
8515.38 1697
8516.25 1646
8517.13 1614
8518.00 1695
8518.87 1668
8519.74 1764
8520.61 1797
8521.48 1899
8522.35 1918
8523.23 2025
8524.10 2223
8524.97 2378
8525.84 2550
8526.71 2725
8527.58 2722
8528.46 2740
8529.33 2690
8530.20 2601
8531.07 2478
8531.94 2380
8532.81 2345
8533.69 2129
8534.56 2028
8535.43 1975
8536.30 1911
8537.18 1798
8538.05 1753
8538.92 1729
8539.79 1715
8540.66 1615
8541.54 1609
8542.41 1576
8543.28 1589
8544.15 1544
8545.03 1498
8545.90 1520
8546.77 1512
8547.64 1503
8548.52 1522
8549.39 1586
8550.26 1583
8551.14 1720
8552.01 1766
8552.88 1883
8553.76 1973
8554.63 2019
8555.50 2067
8556.37 1986
8557.25 1979
8558.12 1890
8558.99 1885
8559.87 1789
8560.74 1791
8561.61 1655
8562.49 1596
8563.36 1558
8564.24 1584
8565.11 1543
8565.98 1603
8566.86 1512
8567.73 1490
8568.60 1497
8569.48 1486
8570.35 1448
8571.23 1443
8572.10 1402
8572.97 1347
8573.85 1371
8574.72 1380
8575.60 1380
8576.47 1373
8577.34 1362
8578.22 1355
8579.09 1372
8579.97 1324
8580.84 1254
8581.72 1315
8582.59 1285
8583.47 1274
8584.34 1265
8585.21 1348
8586.09 1391
8586.96 1440
8587.84 1367
8588.71 1404
8589.59 1395
8590.46 1435
8591.34 1441
8592.21 1427
8593.09 1466
8593.96 1401
8594.84 1396
8595.71 1391
8596.59 1413
8597.46 1496
8598.34 1467
8599.22 1455
8600.09 1479
8600.97 1461
8601.84 1444
8602.72 1505
8603.59 1496
8604.47 1519
8605.34 1471
8606.22 1470
8607.10 1485
8607.97 1510
8608.85 1568
8609.72 1523
8610.60 1517
8611.47 1494
8612.35 1507
8613.23 1539
8614.10 1536
8614.98 1560
8615.86 1498
8616.73 1529
8617.61 1632
8618.48 1671
8619.36 1667
8620.24 1620
8621.11 1676
8621.99 1661
8622.87 1722
8623.74 1729
8624.62 1717
8625.50 1738
8626.37 1787
8627.25 1740
8628.13 1770
8629.00 1784
8629.88 1797
8630.76 1796
8631.64 1868
8632.51 1809
8633.39 1806
8634.27 1838
8635.14 1904
8636.02 1915
8636.90 1900
8637.78 1910
8638.65 1926
8639.53 1966
8640.41 1942
8641.29 1994
8642.16 2010
8643.04 1997
8643.92 2084
8644.80 2142
8645.67 2182
8646.55 2223
8647.43 2279
8648.31 2269
8649.18 2327
8650.06 2256
8650.94 2294
8651.82 2287
8652.70 2321
8653.58 2326
8654.45 2334
8655.33 2408
8656.21 2412
8657.09 2490
8657.97 2574
8658.84 2644
8659.72 2663
8660.60 2841
8661.48 3082
8662.36 3255
8663.24 3523
8664.12 3839
8664.99 4072
8665.87 4219
8666.75 4268
8667.63 4310
8668.51 4191
8669.39 4129
8670.27 3954
8671.15 3903
8672.03 3852
8672.91 3766
8673.78 3759
8674.66 3785
8675.54 3733
8676.42 3618
8677.30 3589
8678.18 3449
8679.06 3438
8679.94 3261
8680.82 3009
8681.70 2883
8682.58 2822
8683.46 2758
8684.34 2546
8685.22 2560
8686.10 2550
8686.98 2620
8687.86 2594
8688.74 2735
8689.62 2909
8690.50 3065
8691.38 3348
8692.26 3589
8693.14 3713
8694.02 3853
8694.90 3899
8695.78 3891
8696.66 3846
8697.54 3676
8698.42 3495
8699.30 3337
8700.18 3258
8701.06 3216
8701.94 3197
8702.82 3103
8703.70 3128
8704.58 2965
8705.46 3017
8706.34 2860
8707.23 2716
8708.11 2598
8708.99 2462
8709.87 2316
8710.75 2216
8711.63 2072
8712.51 2087
8713.39 2026
8714.27 1913
8715.16 1884
8716.04 1787
8716.92 1765
8717.80 1778
8718.68 1735
8719.56 1762
8720.44 1753
8721.33 1709
8722.21 1743
8723.09 1753
8723.97 1695
8724.85 1659
8725.73 1698
8726.62 1717
8727.50 1782
8728.38 1768
8729.26 1848
8730.14 1890
8731.03 1823
8731.91 1855
8732.79 1865
8733.67 1823
8734.55 1822
8735.44 1831
8736.32 1784
8737.20 1784
8738.08 1788
8738.97 1723
8739.85 1743
8740.73 1779
8741.61 1697
8742.50 1746
8743.38 1727
8744.26 1687
8745.14 1736
8746.03 1718
8746.91 1653
8747.79 1670
8748.68 1685
8749.56 1581
8750.44 1604
8751.33 1628
8752.21 1672
8753.09 1572
8753.97 1652
8754.86 1652
8755.74 1658
8756.62 1649
8757.51 1683
8758.39 1777
8759.28 1661
8760.16 1654
8761.04 1704
8761.93 1734
8762.81 1739
8763.69 1673
8764.58 1725
8765.46 1658
8766.34 1729
8767.23 1723
8768.11 1660
8769.00 1677
8769.88 1682
8770.76 1641
8771.65 1663
8772.53 1680
8773.42 1657
8774.30 1644
8775.19 1685
8776.07 1637
8776.95 1574
8777.84 1621
8778.72 1647
8779.61 1688
8780.49 1669
8781.38 1763
8782.26 1730
8783.15 1758
8784.03 1817
8784.92 1816
8785.80 1781
8786.69 1757
8787.57 1699
8788.46 1696
8789.34 1618
8790.23 1633
8791.11 1643
8792.00 1594
8792.88 1570
8793.77 1518
8794.65 1545
8795.54 1485
8796.42 1451
8797.31 1430
8798.19 1444
8799.08 1413
8799.96 1408
8800.85 1398
8801.74 1416
8802.62 1416
8803.51 1328
8804.39 1358
8805.28 1458
8806.16 1433
8807.05 1403
8807.94 1395
8808.82 1376
8809.71 1355
8810.59 1351
8811.48 1377
8812.37 1374
8813.25 1366
8814.14 1341
8815.03 1413
8815.91 1470
8816.80 1435
8817.68 1397
8818.57 1463
8819.46 1481
8820.34 1500
8821.23 1457
8822.12 1428
8823.00 1399
8823.89 1370
8824.78 1495
8825.66 1373
8826.55 1345
8827.44 1374
8828.33 1355
8829.21 1304
8830.10 1329
8830.99 1308
8831.87 1290
8832.76 1326
8833.65 1299
8834.54 1285
8835.42 1283
8836.31 1283
8837.20 1254
8838.08 1291
8838.97 1245
8839.86 1252
8840.75 1237
8841.64 1198
8842.52 1215
8843.41 1278
8844.30 1251
8845.19 1177
8846.07 1161
8846.96 1166
8847.85 1148
8848.74 1181
8849.63 1174
8850.51 1148
8851.40 1185
8852.29 1130
8853.18 1134
8854.07 1125
8854.96 1099
8855.84 1058
8856.73 1072
8857.62 1020
8858.51 1063
8859.40 1080
8860.29 1089
8861.17 1036
8862.06 1082
8862.95 1042
8863.84 1063
8864.73 1071
8865.62 1081
8866.51 1004
8867.40 1040
8868.29 1016
8869.17 997
8870.06 986
8870.95 1001
8871.84 1037
8872.73 988
8873.62 974
8874.51 991
8875.40 976
8876.29 975
8877.18 921
8878.07 989
8878.96 996
8879.85 945
8880.74 923
8881.63 918
8882.51 918
8883.40 889
8884.29 895
8885.18 953
8886.07 912
8886.96 948
8887.85 961
8888.74 927
8889.63 936
8890.52 881
8891.41 886
8892.30 860
8893.19 874
8894.09 897
8894.98 867
8895.87 862
8896.76 916
8897.65 845
8898.54 886
8899.43 818
8900.32 837
8901.21 830
8902.10 836
8902.99 844
8903.88 846
8904.77 861
8905.66 847
8906.55 822
8907.44 814
8908.34 870
8909.23 837
8910.12 813
8911.01 863
8911.90 877
8912.79 870
8913.68 826
8914.57 803
8915.47 863
8916.36 820
8917.25 819
8918.14 832
8919.03 817
8919.92 827
8920.81 809
8921.71 839
8922.60 825
8923.49 799
8924.38 752
8925.27 764
8926.16 774
8927.06 794
8927.95 775
8928.84 776
8929.73 805
8930.62 793
8931.52 781
8932.41 731
8933.30 757
8934.19 754
8935.09 766
8935.98 754
8936.87 764
8937.76 709
8938.66 787
8939.55 703
8940.44 697
8941.33 766
8942.23 741
8943.12 723
8944.01 716
8944.90 730
8945.80 710
8946.69 717
8947.58 715
8948.48 748
8949.37 747
8950.26 717
8951.16 685
8952.05 727
8952.94 733
8953.84 736
8954.73 663
8955.62 703
8956.52 697
8957.41 689
8958.30 736
8959.20 714
8960.09 708
8960.98 709
8961.88 697
8962.77 673
8963.66 666
8964.56 662
8965.45 705
8966.35 664
8967.24 721
8968.13 693
8969.03 689
8969.92 661
8970.82 682
8971.71 668
8972.60 681
8973.50 671
8974.39 677
8975.29 664
8976.18 665
8977.08 661
8977.97 647
8978.87 685
8979.76 667
8980.65 649
8981.55 671
8982.44 676
8983.34 623
8984.23 634
8985.13 674
8986.02 681
8986.92 690
8987.81 671
8988.71 689
8989.60 686
8990.50 692
8991.39 696
8992.29 686
8993.18 667
8994.08 692
8994.97 648
8995.87 694
8996.76 725
8997.66 688
8998.56 685
8999.45 732
9000.35 678
9001.24 651
9002.14 704
9003.03 696
9003.93 675
9004.83 667
9005.72 648
9006.62 683
9007.51 693
9008.41 694
9009.31 675
9010.20 696
9011.10 663
9011.99 601
9012.89 658
9013.79 636
9014.68 667
9015.58 672
9016.48 679
9017.37 679
9018.27 651
9019.16 650
9020.06 670
9020.96 709
9021.85 647
9022.75 657
9023.65 650
9024.54 671
9025.44 647
9026.34 660
9027.24 634
9028.13 647
9029.03 644
9029.93 630
9030.82 642
9031.72 638
9032.62 648
9033.52 639
9034.41 619
9035.31 614
9036.21 645
9037.10 647
9038.00 684
9038.90 634
9039.80 649
9040.69 658
9041.59 656
9042.49 642
9043.39 647
9044.29 655
9045.18 625
9046.08 699
9046.98 686
9047.88 710
9048.78 684
9049.67 644
9050.57 682
9051.47 624
9052.37 655
9053.27 665
9054.16 677
9055.06 655
9055.96 716
9056.86 689
9057.76 729
9058.66 694
9059.55 732
9060.45 699
9061.35 687
9062.25 723
9063.15 733
9064.05 688
9064.95 722
9065.85 660
9066.74 717
9067.64 726
9068.54 705
9069.44 693
9070.34 686
9071.24 654
9072.14 706
9073.04 677
9073.94 683
9074.84 693
9075.74 744
9076.64 719
9077.53 716
9078.43 712
9079.33 709
9080.23 699
9081.13 672
9082.03 712
9082.93 724
9083.83 747
9084.73 717
9085.63 744
9086.53 700
9087.43 708
9088.33 746
9089.23 752
9090.13 763
9091.03 757
9091.93 785
9092.83 761
9093.73 810
9094.63 808
9095.53 740
9096.43 764
9097.33 794
9098.23 753
9099.13 776
9100.04 757
9100.94 734
9101.84 778
9102.74 774
9103.64 804
9104.54 740
9105.44 710
9106.34 754
9107.24 746
9108.14 710
9109.04 706
9109.94 715
9110.85 748
9111.75 731
9112.65 722
9113.55 729
9114.45 755
9115.35 684
9116.25 715
9117.15 701
9118.06 694
9118.96 735
9119.86 714
9120.76 716
9121.66 689
9122.56 697
9123.46 711
9124.37 698
9125.27 682
9126.17 717
9127.07 668
9127.97 675
9128.88 724
9129.78 678
9130.68 694
9131.58 668
9132.48 684
9133.39 693
9134.29 712
9135.19 682
9136.09 651
9137.00 670
9137.90 664
9138.80 652
9139.70 649
9140.61 635
9141.51 678
9142.41 700
9143.31 691
9144.22 680
9145.12 664
9146.02 627
9146.92 672
9147.83 688
9148.73 694
9149.63 673
9150.54 667
9151.44 654
9152.34 668
9153.25 661
9154.15 614
9155.05 660
9155.96 682
9156.86 680
9157.76 637
9158.67 693
9159.57 664
9160.47 666
9161.38 654
9162.28 661
9163.18 669
9164.09 696
9164.99 674
9165.90 682
9166.80 721
9167.70 739
9168.61 731
9169.51 726
9170.42 746
9171.32 748
9172.22 751
9173.13 713
9174.03 718
9174.94 682
9175.84 664
9176.74 743
9177.65 705
9178.55 705
9179.46 703
9180.36 708
9181.27 717
9182.17 689
9183.08 694
9183.98 688
9184.89 720
9185.79 720
9186.70 699
9187.60 719
9188.51 739
9189.41 697
9190.32 692
9191.22 727
9192.13 709
9193.03 733
9193.94 707
9194.84 670
9195.75 741
9196.65 738
9197.56 744
9198.46 734
9199.37 733
9200.27 815
9201.18 802
9202.08 795
9202.99 764
9203.90 793
9204.80 808
9205.71 775
9206.61 741
9207.52 747
9208.42 743
9209.33 735
9210.24 743
9211.14 722
9212.05 671
9212.95 680
9213.86 708
9214.77 697
9215.67 703
9216.58 710
9217.49 750
9218.39 752
9219.30 696
9220.21 673
9221.11 656
9222.02 695
9222.93 678
9223.83 673
9224.74 683
9225.65 671
9226.55 701
9227.46 679
9228.37 655
9229.27 688
9230.18 690
9231.09 683
9231.99 663
9232.90 678
9233.81 669
9234.72 670
9235.62 637
9236.53 686
9237.44 690
9238.34 672
9239.25 658
9240.16 669
9241.07 636
9241.97 661
9242.88 674
9243.79 635
9244.70 663
9245.61 658
9246.51 679
9247.42 690
9248.33 673
9249.24 629
9250.14 621
9251.05 648
9251.96 634
9252.87 631
9253.78 657
9254.69 656
9255.59 646
9256.50 603
9257.41 685
9258.32 654
9259.23 641
9260.14 640
9261.04 658
9261.95 673
9262.86 658
9263.77 661
9264.68 651
9265.59 630
9266.50 677
9267.40 674
9268.31 667
9269.22 668
9270.13 599
9271.04 638
9271.95 665
9272.86 626
9273.77 643
9274.68 667
9275.59 676
9276.49 633
9277.40 648
9278.31 706
9279.22 692
9280.13 670
9281.04 665
9281.95 672
9282.86 649
9283.77 698
9284.68 703
9285.59 651
9286.50 648
9287.41 690
9288.32 672
9289.23 668
9290.14 660
9291.05 664
9291.96 672
9292.87 684
9293.78 666
9294.69 692
9295.60 667
9296.51 686
9297.42 637
9298.33 677
9299.24 674
9300.15 696
9301.06 682
9301.97 727
9302.88 731
9303.79 718
9304.70 694
9305.61 683
9306.53 696
9307.44 671
9308.35 701
9309.26 730
9310.17 736
9311.08 772
9311.99 717
9312.90 774
9313.81 769
9314.72 723
9315.63 699
9316.55 718
9317.46 716
9318.37 697
9319.28 705
9320.19 682
9321.10 714
9322.01 728
9322.93 708
9323.84 716
9324.75 676
9325.66 664
9326.57 681
9327.48 732
9328.40 701
9329.31 669
9330.22 703
9331.13 740
9332.04 718
9332.96 685
9333.87 669
9334.78 702
9335.69 724
9336.60 718
9337.52 712
9338.43 717
9339.34 712
9340.25 716
9341.17 693
9342.08 710
9342.99 696
9343.90 691
9344.82 717
9345.73 691
9346.64 723
9347.55 713
9348.47 676
9349.38 702
9350.29 692
9351.21 734
9352.12 715
9353.03 724
9353.94 720
9354.86 688
9355.77 658
9356.68 685
9357.60 674
9358.51 683
9359.42 643
9360.34 694
9361.25 643
9362.16 714
9363.08 723
9363.99 686
9364.90 719
9365.82 668
9366.73 679
9367.65 660
9368.56 692
9369.47 704
9370.39 699
9371.30 691
9372.21 746
9373.13 695
9374.04 724
9374.96 718
9375.87 727
9376.79 746
9377.70 757
9378.61 791
9379.53 729
9380.44 755
9381.36 752
9382.27 730
9383.19 738
9384.10 757
9385.01 733
9385.93 740
9386.84 744
9387.76 742
9388.67 724
9389.59 753
9390.50 754
9391.42 795
9392.33 830
9393.25 791
9394.16 799
9395.08 800
9395.99 787
9396.91 790
9397.82 818
9398.74 805
9399.65 785
9400.57 784
9401.48 768
9402.40 798
9403.32 819
9404.23 782
9405.15 742
9406.06 760
9406.98 744
9407.89 739
9408.81 731
9409.73 750
9410.64 728
9411.56 774
9412.47 751
9413.39 694
9414.30 704
9415.22 778
9416.14 772
9417.05 765
9417.97 781
9418.89 754
9419.80 749
9420.72 774
9421.63 823
9422.55 813
9423.47 786
9424.38 792
9425.30 742
9426.22 794
9427.13 822
9428.05 796
9428.97 748
9429.88 788
9430.80 786
9431.72 841
9432.63 780
9433.55 851
9434.47 809
9435.38 807
9436.30 880
9437.22 829
9438.14 897
9439.05 924
9439.97 872
9440.89 889
9441.81 894
9442.72 892
9443.64 906
9444.56 910
9445.47 917
9446.39 937
9447.31 911
9448.23 968
9449.15 937
9450.06 919
9450.98 949
9451.90 927
9452.82 965
9453.73 996
9454.65 991
9455.57 962
9456.49 1014
9457.41 985
9458.32 974
9459.24 951
9460.16 935
9461.08 919
9462.00 897
9462.92 853
9463.83 873
9464.75 903
9465.67 899
9466.59 895
9467.51 890
9468.43 931
9469.35 886
9470.26 856
9471.18 867
9472.10 833
9473.02 865
9473.94 839
9474.86 890
9475.78 958
9476.70 914
9477.62 896
9478.54 887
9479.45 947
9480.37 961
9481.29 948
9482.21 991
9483.13 1028
9484.05 983
9484.97 976
9485.89 963
9486.81 919
9487.73 963
9488.65 943
9489.57 953
9490.49 895
9491.41 904
9492.33 907
9493.25 935
9494.17 871
9495.09 864
9496.01 892
9496.93 907
9497.85 933
9498.77 897
9499.69 842
9500.61 857
9501.53 887
9502.45 940
9503.37 953
9504.29 922
9505.21 878
9506.13 936
9507.05 967
9507.97 952
9508.89 903
9509.81 932
9510.73 916
9511.65 912
9512.57 947
9513.49 959
9514.42 1008
9515.34 992
9516.26 1046
9517.18 1036
9518.10 1040
9519.02 1080
9519.94 1057
9520.86 1126
9521.78 1170
9522.71 1167
9523.63 1227
9524.55 1180
9525.47 1138
9526.39 1182
9527.31 1159
9528.23 1165
9529.16 1138
9530.08 1081
9531.00 1061
9531.92 1059
9532.84 1124
9533.76 1066
9534.69 1067
9535.61 998
9536.53 1020
9537.45 971
9538.37 1006
9539.30 1047
9540.22 1028
9541.14 1023
9542.06 1016
9542.98 1026
9543.91 1013
9544.83 1014
9545.75 1005
9546.67 1007
9547.60 1068
9548.52 1054
9549.44 1077
9550.36 1057
9551.29 1104
9552.21 1138
9553.13 1056
9554.06 1098
9554.98 1070
9555.90 1105
9556.82 1132
9557.75 1127
9558.67 1088
9559.59 1098
9560.52 1102
9561.44 1087
9562.36 1082
9563.29 1098
9564.21 1119
9565.13 1105
9566.06 1097
9566.98 1125
9567.90 1195
9568.83 1130
9569.75 1083
9570.67 1134
9571.60 1096
9572.52 1090
9573.44 1089
9574.37 1121
9575.29 1146
9576.22 1125
9577.14 1145
9578.06 1171
9578.99 1144
9579.91 1193
9580.84 1159
9581.76 1212
9582.68 1183
9583.61 1169
9584.53 1171
9585.46 1210
9586.38 1227
9587.31 1182
9588.23 1204
9589.15 1167
9590.08 1169
9591.00 1187
9591.93 1232
9592.85 1258
9593.78 1288
9594.70 1289
9595.63 1305
9596.55 1280
9597.48 1334
9598.40 1288
9599.33 1369
9600.25 1412
9601.18 1408
9602.10 1464
9603.03 1441
9603.95 1470
9604.88 1418
9605.80 1413
9606.73 1330
9607.65 1347
9608.58 1354
9609.50 1297
9610.43 1300
9611.35 1295
9612.28 1271
9613.21 1279
9614.13 1319
9615.06 1222
9615.98 1266
9616.91 1308
9617.84 1265
9618.76 1266
9619.69 1256
9620.61 1316
9621.54 1307
9622.47 1262
9623.39 1275
9624.32 1302
9625.24 1272
9626.17 1298
9627.10 1348
9628.02 1368
9628.95 1334
9629.88 1332
9630.80 1352
9631.73 1393
9632.65 1419
9633.58 1508
9634.51 1411
9635.43 1411
9636.36 1457
9637.29 1453
9638.22 1449
9639.14 1481
9640.07 1490
9641.00 1505
9641.92 1520
9642.85 1508
9643.78 1568
9644.70 1698
9645.63 1714
9646.56 1697
9647.49 1728
9648.41 1709
9649.34 1734
9650.27 1749
9651.20 1801
9652.12 1686
9653.05 1670
9653.98 1682
9654.91 1665
9655.83 1707
9656.76 1670
9657.69 1666
9658.62 1641
9659.55 1591
9660.47 1585
9661.40 1608
9662.33 1568
9663.26 1583
9664.19 1612
9665.11 1644
9666.04 1655
9666.97 1685
9667.90 1707
9668.83 1669
9669.75 1659
9670.68 1690
9671.61 1719
9672.54 1684
9673.47 1740
9674.40 1783
9675.33 1750
9676.25 1809
9677.18 1816
9678.11 1767
9679.04 1774
9679.97 1788
9680.90 1855
9681.83 1913
9682.76 1881
9683.69 1836
9684.61 1815
9685.54 1811
9686.47 1882
9687.40 1837
9688.33 1895
9689.26 1961
9690.19 1883
9691.12 1906
9692.05 1913
9692.98 1881
9693.91 1864
9694.84 1913
9695.77 1965
9696.70 1985
9697.63 1975
9698.56 2025
9699.49 2001
9700.42 1998
9701.35 2043
9702.28 2015
9703.21 2018
9704.14 2035
9705.07 1900
9706.00 1947
9706.93 1943
9707.86 1889
9708.79 1911
9709.72 1904
9710.65 1913
9711.58 1962
9712.51 1979
9713.44 2005
9714.37 2055
9715.30 2099
9716.23 2140
9717.16 2152
9718.09 2085
9719.02 2152
9719.95 2029
9720.88 2024
9721.81 1917
9722.75 1860
9723.68 1879
9724.61 1819
9725.54 1740
9726.47 1718
9727.40 1642
9728.33 1613
9729.26 1677
9730.19 1637
9731.13 1655
9732.06 1604
9732.99 1548
9733.92 1553
9734.85 1582
9735.78 1621
9736.71 1590
9737.65 1577
9738.58 1509
9739.51 1550
9740.44 1477
9741.37 1504
9742.30 1496
9743.24 1464
9744.17 1476
9745.10 1438
9746.03 1461
9746.96 1440
9747.90 1413
9748.83 1447
9749.76 1489
9750.69 1441
9751.63 1463
9752.56 1441
9753.49 1411
9754.42 1434
9755.36 1418
9756.29 1431
9757.22 1418
9758.15 1390
9759.09 1392
9760.02 1396
9760.95 1400
9761.88 1388
9762.82 1364
9763.75 1335
9764.68 1387
9765.62 1420
9766.55 1409
9767.48 1351
9768.41 1358
9769.35 1374
9770.28 1385
9771.21 1393
9772.15 1401
9773.08 1376
9774.01 1389
9774.95 1377
9775.88 1407
9776.81 1417
9777.75 1442
9778.68 1458
9779.62 1498
9780.55 1486
9781.48 1500
9782.42 1531
9783.35 1482
9784.28 1550
9785.22 1566
9786.15 1574
9787.09 1552
9788.02 1562
9788.95 1519
9789.89 1479
9790.82 1453
9791.76 1429
9792.69 1458
9793.63 1477
9794.56 1421
9795.49 1433
9796.43 1478
9797.36 1563
9798.30 1506
9799.23 1544
9800.17 1527
9801.10 1540
9802.04 1506
9802.97 1500
9803.91 1526
9804.84 1516
9805.78 1439
9806.71 1351
9807.65 1275
9808.58 1251
9809.52 1216
9810.45 1211
9811.39 1218
9812.32 1197
9813.26 1179
9814.19 1163
9815.13 1125
9816.06 1149
9817.00 1170
9817.93 1139
9818.87 1077
9819.80 1159
9820.74 1147
9821.68 1096
9822.61 1097
9823.55 1063
9824.48 1074
9825.42 1086
9826.35 1109
9827.29 1084
9828.23 1051
9829.16 1091
9830.10 1074
9831.03 1034
9831.97 1024
9832.91 1033
9833.84 1091
9834.78 1044
9835.72 1004
9836.65 1056
9837.59 1067
9838.52 1058
9839.46 1073
9840.40 1034
9841.33 1066
9842.27 1065
9843.21 1057
9844.14 1028
9845.08 1056
9846.02 1073
9846.95 1055
9847.89 1102
9848.83 1077
9849.77 1044
9850.70 1023
9851.64 1038
9852.58 1054
9853.51 1055
9854.45 1036
9855.39 1054
9856.33 997
9857.26 1047
9858.20 1062
9859.14 1054
9860.08 1067
9861.01 1005
9861.95 1061
9862.89 1025
9863.83 1032
9864.76 1020
9865.70 977
9866.64 987
9867.58 992
9868.51 973
9869.45 978
9870.39 964
9871.33 1001
9872.27 1068
9873.20 1040
9874.14 1052
9875.08 1038
9876.02 1056
9876.96 1014
9877.90 999
9878.83 1001
9879.77 1024
9880.71 1013
9881.65 1014
9882.59 1031
9883.53 994
9884.47 1056
9885.40 1000
9886.34 991
9887.28 1002
9888.22 943
9889.16 997
9890.10 960
9891.04 968
9891.98 962
9892.91 933
9893.85 919
9894.79 968
9895.73 980
9896.67 915
9897.61 905
9898.55 944
9899.49 954
9900.43 953
9901.37 972
9902.31 975
9903.25 982
9904.19 983
9905.13 1035
9906.07 973
9907.01 960
9907.95 983
9908.89 995
9909.83 974
9910.77 1007
9911.71 995
9912.65 991
9913.59 965
9914.53 1025
9915.47 964
9916.41 966
9917.35 943
9918.29 981
9919.23 991
9920.17 1062
9921.11 1071
9922.05 1066
9922.99 1120
9923.93 1147
9924.87 1209
9925.81 1277
9926.75 1282
9927.69 1322
9928.63 1310
9929.57 1322
9930.51 1257
9931.45 1325
9932.39 1283
9933.34 1210
9934.28 1217
9935.22 1128
9936.16 1099
9937.10 1052
9938.04 1062
9938.98 1052
9939.92 973
9940.87 990
9941.81 1006
9942.75 1026
9943.69 952
9944.63 926
9945.57 992
9946.51 1028
9947.46 1030
9948.40 1031
9949.34 1119
9950.28 1126
9951.22 1090
9952.16 1075
9953.11 1103
9954.05 1081
9954.99 1098
9955.93 1043
9956.87 1074
9957.82 1036
9958.76 1025
9959.70 1043
9960.64 1041
9961.59 952
9962.53 930
9963.47 945
9964.41 933
9965.35 930
9966.30 915
9967.24 896
9968.18 893
9969.13 871
9970.07 881
9971.01 904
9971.95 890
9972.90 849
9973.84 879
9974.78 862
9975.73 839
9976.67 837
9977.61 822
9978.55 845
9979.50 835
9980.44 851
9981.38 831
9982.33 840
9983.27 826
9984.21 798
9985.16 824
9986.10 849
9987.04 820
9987.99 844
9988.93 810
9989.88 872
9990.82 866
9991.76 875
9992.71 855
9993.65 839
9994.59 803
9995.54 799
9996.48 843
9997.43 764
9998.37 760
9999.31 798
10000.26 832
10001.20 796
10002.15 790
10003.09 753
10004.04 796
10004.98 804
10005.92 805
10006.87 780
10007.81 788
10008.76 751
10009.70 771
10010.65 780
10011.59 775
10012.54 771
10013.48 773
10014.43 795
10015.37 797
10016.32 827
10017.26 740
10018.21 763
10019.15 752
10020.10 728
10021.04 715
10021.99 760
10022.93 694
10023.88 716
10024.82 751
10025.77 744
10026.71 748
10027.66 745
10028.60 756
10029.55 720
10030.49 753
10031.44 738
10032.39 732
10033.33 761
10034.28 758
10035.22 717
10036.17 696
10037.11 689
10038.06 713
10039.01 725
10039.95 722
10040.90 711
10041.84 723
10042.79 711
10043.74 691
10044.68 722
10045.63 685
10046.58 710
10047.52 673
10048.47 673
10049.41 695
10050.36 714
10051.31 705
10052.25 671
10053.20 673
10054.15 691
10055.09 662
10056.04 675
10056.99 686
10057.93 704
10058.88 692
10059.83 713
10060.78 687
10061.72 663
10062.67 716
10063.62 701
10064.56 683
10065.51 641
10066.46 705
10067.41 713
10068.35 689
10069.30 662
10070.25 713
10071.20 719
10072.14 694
10073.09 693
10074.04 679
10074.99 688
10075.93 658
10076.88 689
10077.83 709
10078.78 683
10079.72 657
10080.67 672
10081.62 667
10082.57 647
10083.52 643
10084.46 660
10085.41 640
10086.36 641
10087.31 644
10088.26 666
10089.21 686
10090.15 664
10091.10 704
10092.05 666
10093.00 688
10093.95 660
10094.90 666
10095.85 686
10096.79 667
10097.74 686
10098.69 702
10099.64 700
10100.59 680
10101.54 671
10102.49 687
10103.44 686
10104.39 658
10105.33 656
10106.28 673
10107.23 668
10108.18 685
10109.13 678
10110.08 689
10111.03 662
10111.98 684
10112.93 677
10113.88 689
10114.83 657
10115.78 703
10116.73 684
10117.68 705
10118.63 704
10119.58 704
10120.53 708
10121.48 699
10122.43 730
10123.38 720
10124.33 697
10125.28 709
10126.23 693
10127.18 700
10128.13 702
10129.08 715
10130.03 706
10130.98 726
10131.93 687
10132.88 721
10133.83 706
10134.78 742
10135.73 759
10136.68 776
10137.63 728
10138.58 736
10139.53 798
10140.48 763
10141.43 774
10142.38 748
10143.33 722
10144.29 757
10145.24 778
10146.19 740
10147.14 751
10148.09 744
10149.04 764
10149.99 825
10150.94 807
10151.89 809
10152.85 794
10153.80 765
10154.75 811
10155.70 787
10156.65 784
10157.60 787
10158.55 825
10159.51 848
10160.46 815
10161.41 840
10162.36 804
10163.31 833
10164.26 839
10165.22 898
10166.17 866
10167.12 844
10168.07 884
10169.02 884
10169.98 893
10170.93 931
10171.88 918
10172.83 896
10173.79 945
10174.74 919
10175.69 957
10176.64 939
10177.60 981
10178.55 961
10179.50 1013
10180.45 1054
10181.41 1046
10182.36 1042
10183.31 1047
10184.26 1116
10185.22 1037
10186.17 1067
10187.12 1056
10188.08 1070
10189.03 1086
10189.98 1069
10190.93 1082
10191.89 1056
10192.84 1094
10193.79 1091
10194.75 1062
10195.70 1084
10196.65 1117
10197.61 1145
10198.56 1116
10199.51 1069
10200.47 1154
10201.42 1188
10202.38 1192
10203.33 1169
10204.28 1222
10205.24 1246
10206.19 1274
10207.14 1280
10208.10 1307
10209.05 1332
10210.01 1400
10210.96 1376
10211.91 1311
10212.87 1363
10213.82 1285
10214.78 1272
10215.73 1259
10216.69 1210
10217.64 1167
10218.59 1148
10219.55 1141
10220.50 1158
10221.46 1113
10222.41 1061
10223.37 1035
10224.32 1062
10225.28 1105
10226.23 1119
10227.19 1067
10228.14 1079
10229.10 1094
10230.05 1066
10231.01 1082
10231.96 1108
10232.92 1138
10233.87 1197
10234.83 1238
10235.78 1228
10236.74 1249
10237.69 1238
10238.65 1236
10239.60 1286
10240.56 1260
10241.51 1190
10242.47 1168
10243.42 1195
10244.38 1113
10245.34 1093
10246.29 1061
10247.25 1060
10248.20 1019
10249.16 970
10250.11 981
10251.07 1024
10252.03 941
10252.98 968
10253.94 928
10254.89 969
10255.85 951
10256.81 877
10257.76 920
10258.72 936
10259.68 891
10260.63 876
10261.59 848
10262.55 856
10263.50 874
10264.46 845
10265.41 868
10266.37 864
10267.33 873
10268.28 911
10269.24 906
10270.20 866
10271.16 870
10272.11 892
10273.07 899
10274.03 944
10274.98 902
10275.94 873
10276.90 860
10277.85 859
10278.81 852
10279.77 897
10280.73 887
10281.68 853
10282.64 838
10283.60 835
10284.56 813
10285.51 824
10286.47 822
10287.43 784
10288.39 774
10289.34 761
10290.30 771
10291.26 803
10292.22 825
10293.18 819
10294.13 824
10295.09 780
10296.05 782
10297.01 808
10297.97 770
10298.92 754
10299.88 748
10300.84 772
10301.80 770
10302.76 783
10303.72 745
10304.67 777
10305.63 770
10306.59 763
10307.55 739
10308.51 788
10309.47 794
10310.43 719
10311.38 742
10312.34 785
10313.30 749
10314.26 774
10315.22 777
10316.18 781
10317.14 793
10318.10 730
10319.06 749
10320.01 742
10320.97 721
10321.93 734
10322.89 709
10323.85 698
10324.81 712
10325.77 741
10326.73 771
10327.69 737
10328.65 728
10329.61 733
10330.57 719
10331.53 730
10332.49 717
10333.45 747
10334.41 711
10335.37 701
10336.33 677
10337.29 702
10338.25 689
10339.21 698
10340.17 703
10341.13 673
10342.09 667
10343.05 668
10344.01 685
10344.97 656
10345.93 704
10346.89 684
10347.85 678
10348.81 674
10349.77 656
10350.73 682
10351.69 654
10352.65 649
10353.61 663
10354.57 627
10355.53 627
10356.49 634
10357.46 636
10358.42 662
10359.38 645
10360.34 657
10361.30 681
10362.26 655
10363.22 631
10364.18 655
10365.14 598
10366.11 627
10367.07 642
10368.03 616
10368.99 648
10369.95 625
10370.91 595
10371.87 588
10372.84 637
10373.80 618
10374.76 648
10375.72 612
10376.68 604
10377.64 618
10378.61 614
10379.57 646
10380.53 657
10381.49 612
10382.45 584
10383.42 638
10384.38 607
10385.34 623
10386.30 628
10387.27 623
10388.23 627
10389.19 595
10390.15 587
10391.11 618
10392.08 618
10393.04 592
10394.00 582
10394.96 628
10395.93 607
10396.89 610
10397.85 627
10398.82 570
10399.78 577
10400.74 549
10401.70 565
10402.67 599
10403.63 593
10404.59 581
10405.56 608
10406.52 611
10407.48 586
10408.45 602
10409.41 616
10410.37 626
10411.34 552
10412.30 557
10413.26 605
10414.23 608
10415.19 600
10416.15 644
10417.12 621
10418.08 644
10419.04 655
10420.01 683
10420.97 673
10421.94 646
10422.90 667
10423.86 681
10424.83 663
10425.79 671
10426.76 652
10427.72 603
10428.68 587
10429.65 590
10430.61 590
10431.58 610
10432.54 598
10433.51 617
10434.47 598
10435.44 602
10436.40 579
10437.36 564
10438.33 592
10439.29 570
10440.26 596
10441.22 593
10442.19 584
10443.15 593
10444.12 545
10445.08 578
10446.05 564
10447.01 590
10447.98 578
10448.94 580
10449.91 574
10450.87 592
10451.84 541
10452.80 542
10453.77 559
10454.73 583
10455.70 586
10456.67 572
10457.63 627
10458.60 583
10459.56 604
10460.53 585
10461.49 606
10462.46 617
10463.43 609
10464.39 567
10465.36 574
10466.32 606
10467.29 568
10468.25 553
10469.22 542
10470.19 540
10471.15 559
10472.12 568
10473.09 550
10474.05 560
10475.02 578
10475.98 589
10476.95 578
10477.92 624
10478.88 575
10479.85 565
10480.82 601
10481.78 591
10482.75 591
10483.72 592
10484.68 588
10485.65 628
10486.62 637
10487.58 577
10488.55 580
10489.52 617
10490.49 575
10491.45 567
10492.42 581
10493.39 593
10494.35 564
10495.32 579
10496.29 586
10497.26 581
10498.22 558
10499.19 593
10500.16 585
10501.13 600
10502.09 560
10503.06 573
10504.03 625
10505.00 594
10505.96 594
10506.93 591
10507.90 658
10508.87 595
10509.84 585
10510.80 565
10511.77 601
10512.74 635
10513.71 601
10514.68 566
10515.64 595
10516.61 584
10517.58 582
10518.55 556
10519.52 581
10520.49 573
10521.45 603
10522.42 594
10523.39 588
10524.36 583
10525.33 544
10526.30 576
10527.27 577
10528.23 601
10529.20 585
10530.17 576
10531.14 601
10532.11 639
10533.08 646
10534.05 639
10535.02 605
10535.99 652
10536.96 636
10537.93 628
10538.89 630
10539.86 661
10540.83 623
10541.80 629
10542.77 642
10543.74 626
10544.71 647
10545.68 600
10546.65 643
10547.62 633
10548.59 618
10549.56 620
10550.53 608
10551.50 587
10552.47 561
10553.44 585
10554.41 613
10555.38 645
10556.35 625
10557.32 648
10558.29 649
10559.26 664
10560.23 631
10561.20 695
10562.17 667
10563.14 681
10564.11 689
10565.08 714
10566.05 678
10567.02 681
10567.99 677
10568.96 680
10569.93 664
10570.91 655
10571.88 686
10572.85 674
10573.82 633
10574.79 629
10575.76 649
10576.73 626
10577.70 660
10578.67 649
10579.64 622
10580.62 653
10581.59 618
10582.56 659
10583.53 624
10584.50 637
10585.47 656
10586.44 669
10587.42 659
10588.39 634
10589.36 653
10590.33 673
10591.30 670
10592.27 663
10593.25 694
10594.22 701
10595.19 694
10596.16 668
10597.13 654
10598.10 676
10599.08 687
10600.05 695
10601.02 672
10601.99 664
10602.97 706
10603.94 707
10604.91 742
10605.88 735
10606.85 739
10607.83 755
10608.80 766
10609.77 726
10610.74 813
10611.72 789
10612.69 781
10613.66 787
10614.64 760
10615.61 750
10616.58 754
10617.55 733
10618.53 733
10619.50 724
10620.47 710
10621.45 686
10622.42 674
10623.39 704
10624.37 674
10625.34 669
10626.31 643
10627.29 648
10628.26 679
10629.23 693
10630.21 645
10631.18 680
10632.15 676
10633.13 657
10634.10 709
10635.07 659
10636.05 689
10637.02 725
10638.00 746
10638.97 725
10639.94 729
10640.92 748
10641.89 729
10642.87 743
10643.84 700
10644.81 710
10645.79 684
10646.76 689
10647.74 676
10648.71 692
10649.68 723
10650.66 680
10651.63 639
10652.61 639
10653.58 650
10654.56 661
10655.53 633
10656.51 650
10657.48 650
10658.46 612
10659.43 643
10660.41 587
10661.38 619
10662.36 599
10663.33 606
10664.31 615
10665.28 585
10666.26 597
10667.23 624
10668.21 610
10669.18 592
10670.16 571
10671.13 602
10672.11 608
10673.08 572
10674.06 616
10675.03 616
10676.01 667
10676.99 622
10677.96 658
10678.94 630
10679.91 648
10680.89 619
10681.86 605
10682.84 604
10683.82 620
10684.79 609
10685.77 647
10686.74 637
10687.72 638
10688.70 616
10689.67 587
10690.65 612
10691.63 583
10692.60 633
10693.58 606
10694.55 622
10695.53 593
10696.51 584
10697.48 577
10698.46 590
10699.44 580
10700.41 587
10701.39 577
10702.37 578
10703.34 600
10704.32 592
10705.30 586
10706.27 572
10707.25 595
10708.23 610
10709.21 574
10710.18 567
10711.16 608
10712.14 570
10713.11 598
10714.09 608
10715.07 585
10716.05 558
10717.02 595
10718.00 606
10718.98 607
10719.96 591
10720.93 607
10721.91 607
10722.89 570
10723.87 602
10724.85 590
10725.82 581
10726.80 584
10727.78 583
10728.76 585
10729.74 552
10730.71 602
10731.69 630
10732.67 577
10733.65 539
10734.63 583
10735.60 593
10736.58 584
10737.56 574
10738.54 605
10739.52 590
10740.50 597
10741.48 603
10742.45 628
10743.43 636
10744.41 656
10745.39 655
10746.37 602
10747.35 615
10748.33 622
10749.31 628
10750.28 635
10751.26 624
10752.24 590
10753.22 605
10754.20 592
10755.18 620
10756.16 624
10757.14 622
10758.12 599
10759.10 606
10760.08 622
10761.06 604
10762.04 607
10763.01 637
10763.99 615
10764.97 635
10765.95 621
10766.93 625
10767.91 602
10768.89 647
10769.87 636
10770.85 673
10771.83 701
10772.81 610
10773.79 646
10774.77 605
10775.75 648
10776.73 661
10777.71 631
10778.69 675
10779.67 640
10780.65 684
10781.63 662
10782.62 622
10783.60 622
10784.58 647
10785.56 691
10786.54 704
10787.52 678
10788.50 689
10789.48 683
10790.46 686
10791.44 675
10792.42 705
10793.40 715
10794.38 690
10795.37 677
10796.35 694
10797.33 632
10798.31 643
10799.29 636
10800.27 673
10801.25 644
10802.23 639
10803.21 685
10804.20 620
10805.18 656
10806.16 628
10807.14 656
10808.12 623
10809.10 627
10810.09 615
10811.07 608
10812.05 638
10813.03 664
10814.01 640
10815.00 647
10815.98 614
10816.96 616
10817.94 651
10818.92 665
10819.91 669
10820.89 668
10821.87 640
10822.85 682
10823.83 663
10824.82 672
10825.80 621
10826.78 624
10827.76 610
10828.75 658
10829.73 646
10830.71 635
10831.69 613
10832.68 652
10833.66 640
10834.64 624
10835.63 629
10836.61 624
10837.59 660
10838.57 648
10839.56 630
10840.54 651
10841.52 614
10842.51 669
10843.49 644
10844.47 632
10845.46 657
10846.44 664
10847.42 682
10848.41 651
10849.39 683
10850.37 705
10851.36 709
10852.34 675
10853.32 719
10854.31 733
10855.29 722
10856.28 706
10857.26 735
10858.24 743
10859.23 710
10860.21 696
10861.20 711
10862.18 701
10863.16 716
10864.15 723
10865.13 735
10866.12 696
10867.10 671
10868.08 708
10869.07 698
10870.05 727
10871.04 739
10872.02 726
10873.01 705
10873.99 747
10874.98 739
10875.96 707
10876.95 736
10877.93 708
10878.92 729
10879.90 734
10880.89 752
10881.87 771
10882.86 753
10883.84 768
10884.83 757
10885.81 758
10886.80 767
10887.78 772
10888.77 771
10889.75 779
10890.74 749
10891.72 770
10892.71 770
10893.69 758
10894.68 780
10895.66 791
10896.65 799
10897.64 782
10898.62 802
10899.61 794
10900.59 827
10901.58 827
10902.56 809
10903.55 817
10904.54 877
10905.52 837
10906.51 808
10907.49 829
10908.48 873
10909.47 869
10910.45 892
10911.44 889
10912.43 874
10913.41 852
10914.40 886
10915.39 902
10916.37 915
10917.36 898
10918.35 896
10919.33 931
10920.32 939
10921.31 918
10922.29 913
10923.28 964
10924.27 954
10925.25 934
10926.24 932
10927.23 963
10928.21 952
10929.20 979
10930.19 944
10931.18 983
10932.16 1054
10933.15 1012
10934.14 996
10935.12 993
10936.11 982
10937.10 1042
10938.09 1079
10939.07 1075
10940.06 1027
10941.05 1045
10942.04 1085
10943.02 1098
10944.01 1097
10945.00 1049
10945.99 1112
10946.98 1128
10947.96 1123
10948.95 1140
10949.94 1154
10950.93 1217
10951.92 1214
10952.90 1285
10953.89 1332
10954.88 1375
10955.87 1395
10956.86 1440
10957.85 1460
10958.83 1457
10959.82 1436
10960.81 1500
10961.80 1575
10962.79 1586
10963.78 1547
10964.77 1519
10965.75 1390
10966.74 1474
10967.73 1385
10968.72 1306
10969.71 1360
10970.70 1271
10971.69 1280
10972.68 1255
10973.67 1278
10974.66 1234
10975.64 1190
10976.63 1237
10977.62 1219
10978.61 1235
10979.60 1247
10980.59 1205
10981.58 1280
10982.57 1299
10983.56 1306
10984.55 1261
10985.54 1234
10986.53 1302
10987.52 1271
10988.51 1317
10989.50 1284
10990.49 1373
10991.48 1398
10992.47 1448
10993.46 1469
10994.45 1519
10995.44 1588
10996.43 1690
10997.42 1761
10998.41 1835
10999.40 1847
11000.39 1881
11001.38 1926
11002.37 1982
11003.36 1953
11004.35 1871
11005.34 1856
11006.33 1841
11007.32 1714
11008.31 1622
11009.30 1588
11010.30 1541
11011.29 1458
11012.28 1378
11013.27 1369
11014.26 1271
11015.25 1204
11016.24 1169
11017.23 1125
11018.22 1133
11019.21 1122
11020.21 1089
11021.20 1079
11022.19 1085
11023.18 1045
11024.17 1032
11025.16 1061
11026.15 1035
11027.14 1027
11028.14 1074
11029.13 1070
11030.12 1026
11031.11 1069
11032.10 1072
11033.09 1060
11034.09 1028
11035.08 1054
11036.07 1056
11037.06 1039
11038.05 1051
11039.05 1024
11040.04 1022
11041.03 987
11042.02 1045
11043.02 1010
11044.01 972
11045.00 1019
11045.99 949
11046.98 977
11047.98 966
11048.97 958
11049.96 951
11050.95 931
11051.95 955
11052.94 959
11053.93 912
11054.93 928
11055.92 908
11056.91 898
11057.90 917
11058.90 938
11059.89 921
11060.88 930
11061.88 887
11062.87 931
11063.86 938
11064.86 911
11065.85 925
11066.84 954
11067.84 906
11068.83 866
11069.82 946
11070.82 924
11071.81 920
11072.80 915
11073.80 957
11074.79 946
11075.78 906
11076.78 917
11077.77 914
11078.77 900
11079.76 931
11080.75 909
11081.75 959
11082.74 980
11083.74 929
11084.73 912
11085.72 950
11086.72 901
11087.71 911
11088.71 891
11089.70 860
11090.70 862
11091.69 870
11092.68 905
11093.68 862
11094.67 908
11095.67 864
11096.66 843
11097.66 886
11098.65 854
11099.65 840
11100.64 856
11101.64 870
11102.63 883
11103.63 899
11104.62 844
11105.62 868
11106.61 868
11107.61 875
11108.60 838
11109.60 857
11110.59 864
11111.59 867
11112.58 867
11113.58 879
11114.57 831
11115.57 831
11116.56 869
11117.56 858
11118.56 834
11119.55 841
11120.55 862
11121.54 861
11122.54 812
11123.54 823
11124.53 881
11125.53 857
11126.52 847
11127.52 835
11128.51 829
11129.51 828
11130.51 810
11131.50 807
11132.50 848
11133.50 845
11134.49 807
11135.49 776
11136.49 819
11137.48 868
11138.48 814
11139.47 813
11140.47 817
11141.47 805
11142.46 818
11143.46 835
11144.46 844
11145.46 858
11146.45 821
11147.45 866
11148.45 845
11149.44 849
11150.44 860
11151.44 856
11152.43 846
11153.43 853
11154.43 843
11155.43 879
11156.42 851
11157.42 850
11158.42 878
11159.42 891
11160.41 877
11161.41 875
11162.41 863
11163.41 835
11164.40 805
11165.40 866
11166.40 844
11167.40 826
11168.39 775
11169.39 800
11170.39 823
11171.39 807
11172.39 801
11173.38 841
11174.38 867
11175.38 820
11176.38 841
11177.38 831
11178.38 836
11179.37 865
11180.37 864
11181.37 831
11182.37 822
11183.37 812
11184.37 827
11185.37 849
11186.36 842
11187.36 851
11188.36 862
11189.36 881
11190.36 846
11191.36 834
11192.36 844
11193.36 853
11194.36 853
11195.35 859
11196.35 849
11197.35 844
11198.35 832
11199.35 868
11200.35 844
11201.35 876
11202.35 889
11203.35 895
11204.35 875
11205.35 889
11206.35 884
11207.35 889
11208.35 893
11209.35 931
11210.35 865
11211.35 909
11212.35 886
11213.35 885
11214.35 929
11215.34 931
11216.35 920
11217.35 903
11218.35 900
11219.35 882
11220.35 862
11221.35 869
11222.35 896
11223.35 867
11224.35 886
11225.35 905
11226.35 894
11227.35 869
11228.35 856
11229.35 920
11230.35 902
11231.35 872
11232.35 911
11233.35 904
11234.35 923
11235.35 942
11236.35 884
11237.36 938
11238.36 890
11239.36 908
11240.36 931
11241.36 890
11242.36 891
11243.36 868
11244.36 909
11245.36 959
11246.37 947
11247.37 955
11248.37 972
11249.37 968
11250.37 976
11251.37 945
11252.38 973
11253.38 952
11254.38 962
11255.38 955
11256.38 983
11257.38 1001
11258.39 986
11259.39 994
11260.39 997
11261.39 989
11262.39 980
11263.40 1006
11264.40 1017
11265.40 1045
11266.40 1005
11267.40 1013
11268.41 1046
11269.41 1076
11270.41 1030
11271.41 1059
11272.42 1017
11273.42 1095
11274.42 1063
11275.42 1082
11276.43 1102
11277.43 1135
11278.43 1129
11279.44 1089
11280.44 1103
11281.44 1094
11282.44 1095
11283.45 1073
11284.45 1059
11285.45 1050
11286.46 1017
11287.46 993
11288.46 1028
11289.47 978
11290.47 940
11291.47 972
11292.48 938
11293.48 982
11294.48 939
11295.49 953
11296.49 911
11297.49 906
11298.50 895
11299.50 894
11300.51 911
11301.51 905
11302.51 922
11303.52 916
11304.52 892
11305.53 906
11306.53 903
11307.53 943
11308.54 888
11309.54 877
11310.55 894
11311.55 885
11312.55 870
11313.56 855
11314.56 913
11315.57 918
11316.57 920
11317.58 930
11318.58 935
11319.59 962
11320.59 935
11321.59 933
11322.60 957
11323.60 939
11324.61 950
11325.61 965
11326.62 913
11327.62 919
11328.63 892
11329.63 941
11330.64 982
11331.64 915
11332.65 912
11333.65 931
11334.66 927
11335.67 915
11336.67 894
11337.68 895
11338.68 918
11339.69 919
11340.69 924
11341.70 928
11342.70 905
11343.71 953
11344.72 956
11345.72 928
11346.73 902
11347.73 910
11348.74 890
11349.74 911
11350.75 882
11351.76 870
11352.76 884
11353.77 894
11354.78 879
11355.78 893
11356.79 887
11357.79 903
11358.80 868
11359.81 887
11360.81 852
11361.82 849
11362.83 872
11363.83 926
11364.84 912
11365.85 872
11366.85 839
11367.86 912
11368.87 907
11369.87 831
11370.88 846
11371.89 877
11372.89 866
11373.90 911
11374.91 853
11375.92 886
11376.92 874
11377.93 842
11378.94 881
11379.94 832
11380.95 841
11381.96 848
11382.97 835
11383.97 870
11384.98 839
11385.99 884
11387.00 918
11388.00 890
11389.01 887
11390.02 895
11391.03 873
11392.04 914
11393.04 914
11394.05 860
11395.06 840
11396.07 846
11397.08 859
11398.08 872
11399.09 862
11400.10 872
11401.11 907
11402.12 890
11403.12 903
11404.13 845
11405.14 890
11406.15 864
11407.16 893
11408.17 923
11409.18 869
11410.18 889
11411.19 890
11412.20 941
11413.21 904
11414.22 897
11415.23 886
11416.24 919
11417.25 878
11418.25 890
11419.26 899
11420.27 922
11421.28 902
11422.29 880
11423.30 903
11424.31 902
11425.32 917
11426.33 920
11427.34 933
11428.35 918
11429.36 890
11430.37 909
11431.38 953
11432.39 958
11433.39 952
11434.40 907
11435.41 945
11436.42 954
11437.43 891
11438.44 934
11439.45 950
11440.46 938
11441.47 874
11442.48 910
11443.49 928
11444.50 934
11445.51 925
11446.52 936
11447.53 951
11448.55 966
11449.56 985
11450.57 988
11451.58 980
11452.59 995
11453.60 995
11454.61 1000
11455.62 985
11456.63 958
11457.64 1031
11458.65 985
11459.66 1005
11460.67 983
11461.68 990
11462.69 977
11463.71 973
11464.72 993
11465.73 1007
11466.74 1014
11467.75 999
11468.76 1037
11469.77 1037
11470.78 1064
11471.80 995
11472.81 1032
11473.82 1033
11474.83 1071
11475.84 1101
11476.85 1069
11477.86 1038
11478.88 1075
11479.89 1062
11480.90 1090
11481.91 1109
11482.92 1166
11483.93 1138
11484.95 1132
11485.96 1179
11486.97 1183
11487.98 1173
11489.00 1165
11490.01 1203
11491.02 1201
11492.03 1242
11493.04 1235
11494.06 1225
11495.07 1237
11496.08 1262
11497.09 1276
11498.11 1284
11499.12 1371
11500.13 1374
11501.14 1388
11502.16 1360
11503.17 1383
11504.18 1403
11505.20 1409
11506.21 1434
11507.22 1451
11508.23 1447
11509.25 1470
11510.26 1520
11511.27 1526
11512.29 1576
11513.30 1554
11514.31 1666
11515.33 1680
11516.34 1721
11517.35 1764
11518.37 1829
11519.38 1871
11520.39 1884
11521.41 1925
11522.42 1984
11523.43 2065
11524.45 2095
11525.46 2209
11526.47 2283
11527.49 2296
11528.50 2337
11529.52 2503
11530.53 2572
11531.54 2680
11532.56 2776
11533.57 2940
11534.59 3046
11535.60 3249
11536.62 3463
11537.63 3618
11538.64 3817
11539.66 3887
11540.67 3996
11541.69 4166
11542.70 4117
11543.72 4015
11544.73 3874
11545.75 3819
11546.76 3664
11547.77 3558
11548.79 3258
11549.80 3007
11550.82 2835
11551.83 2676
11552.85 2499
11553.86 2319
11554.88 2183
11555.89 2063
11556.91 1983
11557.92 1923
11558.94 1831
11559.95 1758
11560.97 1727
11561.99 1744
11563.00 1651
11564.02 1585
11565.03 1616
11566.05 1633
11567.06 1593
11568.08 1628
11569.09 1596
11570.11 1602
11571.13 1611
11572.14 1635
11573.16 1615
11574.17 1586
11575.19 1656
11576.20 1643
11577.22 1624
11578.24 1683
11579.25 1640
11580.27 1647
11581.29 1638
11582.30 1624
11583.32 1576
11584.33 1536
11585.35 1532
11586.37 1543
11587.38 1530
11588.40 1503
11589.42 1477
11590.43 1469
11591.45 1465
11592.47 1468
11593.48 1432
11594.50 1413
11595.52 1486
11596.53 1495
11597.55 1487
11598.57 1494
11599.58 1466
11600.60 1535
11601.62 1581
11602.64 1595
11603.65 1576
11604.67 1551
11605.69 1574
11606.70 1538
11607.72 1533
11608.74 1493
11609.76 1512
11610.77 1468
11611.79 1481
11612.81 1518
11613.83 1508
11614.84 1484
11615.86 1449
11616.88 1526
11617.90 1491
11618.92 1499
11619.93 1436
11620.95 1498
11621.97 1450
11622.99 1429
11624.01 1394
11625.02 1460
11626.04 1407
11627.06 1380
11628.08 1397
11629.10 1327
11630.11 1312
11631.13 1299
11632.15 1255
11633.17 1309
11634.19 1321
11635.21 1238
11636.23 1281
11637.24 1263
11638.26 1248
11639.28 1225
11640.30 1245
11641.32 1181
11642.34 1180
11643.36 1162
11644.38 1181
11645.39 1156
11646.41 1154
11647.43 1164
11648.45 1155
11649.47 1157
11650.49 1112
11651.51 1084
11652.53 1097
11653.55 1098
11654.57 1074
11655.59 1063
11656.61 1106
11657.63 1034
11658.65 1072
11659.67 1082
11660.69 1046
11661.70 1026
11662.72 1025
11663.74 1014
11664.76 1032
11665.78 1019
11666.80 1029
11667.82 999
11668.84 1009
11669.86 977
11670.88 999
11671.90 945
11672.92 970
11673.95 954
11674.97 960
11675.99 942
11677.01 989
11678.03 994
11679.05 998
11680.07 950
11681.09 972
11682.11 973
11683.13 930
11684.15 938
11685.17 949
11686.19 947
11687.21 932
11688.23 917
11689.25 946
11690.28 924
11691.30 890
11692.32 894
11693.34 931
11694.36 922
11695.38 899
11696.40 898
11697.42 890
11698.44 860
11699.47 875
11700.49 835
11701.51 843
11702.53 858
11703.55 831
11704.57 802
11705.60 811
11706.62 841
11707.64 855
11708.66 831
11709.68 833
11710.70 803
11711.73 785
11712.75 803
11713.77 785
11714.79 791
11715.81 810
11716.84 806
11717.86 806
11718.88 779
11719.90 770
11720.92 785
11721.95 769
11722.97 761
11723.99 767
11725.01 783
11726.04 753
11727.06 747
11728.08 757
11729.11 711
11730.13 756
11731.15 756
11732.17 781
11733.20 798
11734.22 772
11735.24 761
11736.26 750
11737.29 697
11738.31 736
11739.33 771
11740.36 731
11741.38 756
11742.40 774
11743.43 800
11744.45 718
11745.47 720
11746.50 721
11747.52 705
11748.54 699
11749.57 714
11750.59 680
11751.62 726
11752.64 676
11753.66 687
11754.69 698
11755.71 703
11756.73 722
11757.76 702
11758.78 722
11759.81 685
11760.83 695
11761.85 702
11762.88 717
11763.90 699
11764.93 711
11765.95 722
11766.98 732
11768.00 715
11769.02 724
11770.05 744
11771.07 711
11772.10 686
11773.12 694
11774.15 659
11775.17 699
11776.20 731
11777.22 713
11778.25 753
11779.27 722
11780.30 701
11781.32 698
11782.35 688
11783.37 705
11784.40 714
11785.42 737
11786.45 710
11787.47 712
11788.50 655
11789.52 676
11790.55 711
11791.57 690
11792.60 697
11793.62 706
11794.65 698
11795.67 681
11796.70 669
11797.73 679
11798.75 704
11799.78 667
11800.80 687
11801.83 730
11802.85 690
11803.88 692
11804.91 728
11805.93 693
11806.96 700
11807.98 691
11809.01 689
11810.04 700
11811.06 700
11812.09 716
11813.12 738
11814.14 751
11815.17 723
11816.19 709
11817.22 720
11818.25 714
11819.27 671
11820.30 728
11821.33 719
11822.35 743
11823.38 735
11824.41 742
11825.44 766
11826.46 761
11827.49 738
11828.52 741
11829.54 763
11830.57 754
11831.60 741
11832.62 769
11833.65 775
11834.68 778
11835.71 794
11836.73 755
11837.76 763
11838.79 697
11839.82 730
11840.84 790
11841.87 776
11842.90 704
11843.93 758
11844.95 729
11845.98 747
11847.01 773
11848.04 787
11849.07 765
11850.09 759
11851.12 738
11852.15 773
11853.18 751
11854.21 795
11855.23 832
11856.26 808
11857.29 800
11858.32 803
11859.35 842
11860.38 814
11861.40 809
11862.43 817
11863.46 827
11864.49 818
11865.52 808
11866.55 817
11867.58 811
11868.60 841
11869.63 821
11870.66 825
11871.69 850
11872.72 871
11873.75 875
11874.78 867
11875.81 852
11876.84 873
11877.86 873
11878.89 863
11879.92 910
11880.95 888
11881.98 874
11883.01 930
11884.04 922
11885.07 938
11886.10 955
11887.13 951
11888.16 958
11889.19 976
11890.22 991
11891.25 969
11892.28 1002
11893.31 986
11894.34 1013
11895.37 1013
11896.40 1085
11897.43 1105
11898.46 1056
11899.49 1070
11900.52 1164
11901.55 1182
11902.58 1184
11903.61 1153
11904.64 1190
11905.67 1253
11906.70 1195
11907.73 1260
11908.76 1228
11909.79 1204
11910.82 1195
11911.85 1259
11912.88 1219
11913.91 1194
11914.94 1215
11915.97 1187
11917.01 1198
11918.04 1145
11919.07 1127
11920.10 1140
11921.13 1159
11922.16 1181
11923.19 1225
11924.22 1151
11925.25 1126
11926.28 1192
11927.32 1203
11928.35 1256
11929.38 1233
11930.41 1250
11931.44 1364
11932.47 1343
11933.50 1338
11934.54 1339
11935.57 1351
11936.60 1360
11937.63 1283
11938.66 1274
11939.70 1311
11940.73 1310
11941.76 1250
11942.79 1170
11943.82 1202
11944.85 1165
11945.89 1163
11946.92 1076
11947.95 1078
11948.98 1077
11950.02 1080
11951.05 1026
11952.08 994
11953.11 1037
11954.15 980
11955.18 1014
11956.21 1025
11957.24 1020
11958.28 1023
11959.31 959
11960.34 996
11961.37 961
11962.41 985
11963.44 1000
11964.47 982
11965.51 972
11966.54 1037
11967.57 1033
11968.60 1014
11969.64 1011
11970.67 1009
11971.70 984
11972.74 996
11973.77 999
11974.80 1026
11975.84 993
11976.87 1031
11977.90 1037
11978.94 1025
11979.97 984
11981.00 1012
11982.04 1004
11983.07 998
11984.11 1022
11985.14 1009
11986.17 1079
11987.21 1056
11988.24 1035
11989.28 1018
11990.31 1048
11991.34 1079
11992.38 1033
11993.41 1078
11994.45 1044
11995.48 1008
11996.51 1101
11997.55 1091
11998.58 1110
11999.62 1115
12000.65 1121
12001.69 1073
12002.72 1157
12003.76 1118
12004.79 1106
12005.82 1125
12006.86 1140
12007.89 1113
12008.93 1173
12009.96 1112
12011.00 1157
12012.03 1183
12013.07 1153
12014.10 1166
12015.14 1169
12016.17 1205
12017.21 1242
12018.24 1229
12019.28 1167
12020.32 1228
12021.35 1310
12022.39 1303
12023.42 1252
12024.46 1274
12025.49 1236
12026.53 1267
12027.56 1224
12028.60 1241
12029.64 1289
12030.67 1288
12031.71 1256
12032.74 1261
12033.78 1250
12034.81 1257
12035.85 1286
12036.89 1285
12037.92 1326
12038.96 1240
12039.99 1302
12041.03 1254
12042.07 1245
12043.10 1257
12044.14 1212
12045.18 1221
12046.21 1228
12047.25 1218
12048.29 1227
12049.32 1261
12050.36 1239
12051.40 1266
12052.43 1278
12053.47 1286
12054.51 1285
12055.54 1312
12056.58 1293
12057.62 1331
12058.65 1326
12059.69 1316
12060.73 1286
12061.76 1325
12062.80 1297
12063.84 1252
12064.88 1298
12065.91 1259
12066.95 1271
12067.99 1249
12069.03 1276
12070.06 1204
12071.10 1193
12072.14 1162
12073.18 1154
12074.21 1153
12075.25 1155
12076.29 1210
12077.33 1137
12078.36 1124
12079.40 1072
12080.44 1106
12081.48 1115
12082.52 1107
12083.55 1125
12084.59 1126
12085.63 1097
12086.67 1125
12087.71 1098
12088.74 1144
12089.78 1086
12090.82 1102
12091.86 1200
12092.90 1170
12093.94 1162
12094.98 1133
12096.01 1145
12097.05 1175
12098.09 1183
12099.13 1186
12100.17 1216
12101.21 1207
12102.25 1315
12103.28 1294
12104.32 1248
12105.36 1214
12106.40 1258
12107.44 1251
12108.48 1241
12109.52 1189
12110.56 1192
12111.60 1199
12112.64 1158
12113.68 1194
12114.72 1137
12115.76 1135
12116.79 1044
12117.83 1063
12118.87 1028
12119.91 1009
12120.95 998
12121.99 1008
12123.03 1030
12124.07 961
12125.11 971
12126.15 978
12127.19 960
12128.23 944
12129.27 946
12130.31 924
12131.35 929
12132.39 903
12133.43 957
12134.47 961
12135.51 965
12136.55 894
12137.59 970
12138.63 977
12139.67 915
12140.71 926
12141.76 943
12142.80 926
12143.84 928
12144.88 932
12145.92 901
12146.96 873
12148.00 908
12149.04 913
12150.08 885
12151.12 879
12152.16 880
12153.20 933
12154.25 859
12155.29 870
12156.33 858
12157.37 831
12158.41 866
12159.45 842
12160.49 770
12161.53 834
12162.58 830
12163.62 794
12164.66 837
12165.70 833
12166.74 771
12167.78 782
12168.82 805
12169.87 773
12170.91 783
12171.95 779
12172.99 779
12174.03 818
12175.08 784
12176.12 761
12177.16 782
12178.20 793
12179.24 774
12180.29 802
12181.33 793
12182.37 742
12183.41 804
12184.46 826
12185.50 768
12186.54 757
12187.58 780
12188.63 783
12189.67 770
12190.71 768
12191.75 759
12192.80 764
12193.84 744
12194.88 743
12195.92 736
12196.97 710
12198.01 753
12199.05 769
12200.10 761
12201.14 759
12202.18 755
12203.23 724
12204.27 750
12205.31 735
12206.36 724
12207.40 699
12208.44 718
12209.49 739
12210.53 754
12211.57 723
12212.62 723
12213.66 726
12214.70 708
12215.75 726
12216.79 711
12217.84 713
12218.88 723
12219.92 718
12220.97 676
12222.01 647
12223.06 692
12224.10 737
12225.14 680
12226.19 669
12227.23 701
12228.28 676
12229.32 684
12230.36 684
12231.41 736
12232.45 650
12233.50 653
12234.54 683
12235.59 665
12236.63 670
12237.68 670
12238.72 691
12239.77 678
12240.81 642
12241.86 681
12242.90 678
12243.94 689
12244.99 669
12246.03 662
12247.08 674
12248.13 636
12249.17 685
12250.22 651
12251.26 659
12252.31 653
12253.35 642
12254.40 660
12255.44 636
12256.49 623
12257.53 652
12258.58 620
12259.62 607
12260.67 604
12261.72 625
12262.76 638
12263.81 608
12264.85 636
12265.90 636
12266.94 647
12267.99 622
12269.04 591
12270.08 611
12271.13 617
12272.17 621
12273.22 612
12274.27 642
12275.31 601
12276.36 605
12277.41 606
12278.45 605
12279.50 616
12280.55 609
12281.59 612
12282.64 608
12283.69 603
12284.73 615
12285.78 572
12286.83 586
12287.87 578
12288.92 596
12289.97 618
12291.01 582
12292.06 606
12293.11 613
12294.15 608
12295.20 540
12296.25 587
12297.30 600
12298.34 609
12299.39 591
12300.44 562
12301.48 591
12302.53 583
12303.58 572
12304.63 587
12305.67 576
12306.72 589
12307.77 587
12308.82 545
12309.87 559
12310.91 553
12311.96 595
12313.01 590
12314.06 581
12315.10 562
12316.15 573
12317.20 554
12318.25 580
12319.30 552
12320.34 568
12321.39 542
12322.44 544
12323.49 556
12324.54 574
12325.59 548
12326.63 536
12327.68 561
12328.73 581
12329.78 551
12330.83 537
12331.88 563
12332.93 518
12333.98 521
12335.02 545
12336.07 530
12337.12 549
12338.17 540
12339.22 525
12340.27 551
12341.32 564
12342.37 528
12343.42 520
12344.47 563
12345.51 552
12346.56 516
12347.61 572
12348.66 548
12349.71 538
12350.76 526
12351.81 568
12352.86 546
12353.91 513
12354.96 510
12356.01 573
12357.06 555
12358.11 536
12359.16 517
12360.21 545
12361.26 536
12362.31 580
12363.36 568
12364.41 537
12365.46 540
12366.51 583
12367.56 558
12368.61 560
12369.66 563
12370.71 545
12371.76 556
12372.81 556
12373.86 529
12374.91 548
12375.96 554
12377.01 570
12378.06 562
12379.11 563
12380.17 556
12381.22 570
12382.27 551
12383.32 561
12384.37 539
12385.42 551
12386.47 564
12387.52 568
12388.57 562
12389.62 532
12390.67 590
12391.73 582
12392.78 591
12393.83 592
12394.88 549
12395.93 542
12396.98 550
12398.03 536
12399.09 559
12400.14 557
12401.19 534
12402.24 566
12403.29 590
12404.34 571
12405.40 581
12406.45 585
12407.50 564
12408.55 536
12409.60 537
12410.66 576
12411.71 554
12412.76 606
12413.81 564
12414.86 574
12415.92 575
12416.97 597
12418.02 579
12419.07 594
12420.13 606
12421.18 587
12422.23 595
12423.28 598
12424.34 598
12425.39 596
12426.44 602
12427.49 588
12428.55 596
12429.60 578
12430.65 591
12431.71 580
12432.76 610
12433.81 625
12434.86 646
12435.92 636
12436.97 622
12438.02 602
12439.08 627
12440.13 639
12441.18 610
12442.24 620
12443.29 638
12444.34 644
12445.40 620
12446.45 626
12447.50 622
12448.56 604
12449.61 624
12450.67 607
12451.72 647
12452.77 652
12453.83 632
12454.88 648
12455.94 644
12456.99 663
12458.04 698
12459.10 690
12460.15 711
12461.21 685
12462.26 723
12463.31 732
12464.37 749
12465.42 754
12466.48 783
12467.53 855
12468.59 834
12469.64 884
12470.70 887
12471.75 910
12472.80 936
12473.86 1004
12474.91 1037
12475.97 1084
12477.02 1078
12478.08 1082
12479.13 1110
12480.19 1129
12481.24 1137
12482.30 1093
12483.35 1106
12484.41 1102
12485.46 1063
12486.52 1051
12487.57 1012
12488.63 975
12489.69 934
12490.74 951
12491.80 928
12492.85 849
12493.91 830
12494.96 828
12496.02 819
12497.07 821
12498.13 766
12499.19 762
12500.24 779
12501.30 757
12502.35 746
12503.41 746
12504.47 759
12505.52 749
12506.58 740
12507.63 758
12508.69 756
12509.75 767
12510.80 795
12511.86 788
12512.91 785
12513.97 763
12515.03 744
12516.08 808
12517.14 823
12518.20 800
12519.25 785
12520.31 767
12521.37 779
12522.42 773
12523.48 794
12524.54 809
12525.59 776
12526.65 810
12527.71 826
12528.77 775
12529.82 781
12530.88 763
12531.94 791
12532.99 782
12534.05 796
12535.11 773
12536.17 735
12537.22 745
12538.28 749
12539.34 740
12540.40 744
12541.45 760
12542.51 791
12543.57 762
12544.63 740
12545.68 792
12546.74 820
12547.80 822
12548.86 843
12549.92 822
12550.97 862
12552.03 846
12553.09 831
12554.15 845
12555.21 855
12556.26 852
12557.32 881
12558.38 838
12559.44 828
12560.50 846
12561.56 903
12562.61 876
12563.67 844
12564.73 820
12565.79 865
12566.85 832
12567.91 822
12568.97 805
12570.02 818
12571.08 799
12572.14 822
12573.20 800
12574.26 796
12575.32 801
12576.38 762
12577.44 761
12578.50 751
12579.56 763
12580.61 773
12581.67 754
12582.73 781
12583.79 758
12584.85 760
12585.91 808
12586.97 820
12588.03 794
12589.09 759
12590.15 792
12591.21 802
12592.27 789
12593.33 795
12594.39 784
12595.45 782
12596.51 760
12597.57 775
12598.63 817
12599.69 772
12600.75 806
12601.81 800
12602.87 795
12603.93 814
12604.99 799
12606.05 805
12607.11 832
12608.17 812
12609.23 840
12610.29 827
12611.35 800
12612.41 827
12613.47 845
12614.53 851
12615.59 898
12616.66 877
12617.72 871
12618.78 903
12619.84 945
12620.90 951
12621.96 982
12623.02 947
12624.08 941
12625.14 982
12626.20 977
12627.26 979
12628.33 955
12629.39 1037
12630.45 1055
12631.51 991
12632.57 1013
12633.63 1027
12634.69 1024
12635.76 1026
12636.82 1011
12637.88 1014
12638.94 1013
12640.00 1005
12641.06 951
12642.13 957
12643.19 926
12644.25 900
12645.31 915
12646.37 849
12647.44 877
12648.50 851
12649.56 822
12650.62 808
12651.68 798
12652.75 812
12653.81 823
12654.87 814
12655.93 823
12657.00 813
12658.06 831
12659.12 819
12660.18 793
12661.25 827
12662.31 829
12663.37 793
12664.43 808
12665.50 819
12666.56 823
12667.62 792
12668.69 857
12669.75 887
12670.81 826
12671.88 830
12672.94 882
12674.00 855
12675.06 851
12676.13 852
12677.19 831
12678.25 858
12679.32 870
12680.38 832
12681.44 851
12682.51 832
12683.57 843
12684.64 826
12685.70 896
12686.76 823
12687.83 908
12688.89 916
12689.95 930
12691.02 862
12692.08 860
12693.15 869
12694.21 903
12695.27 912
12696.34 928
12697.40 946
12698.47 934
12699.53 946
12700.59 931
12701.66 927
12702.72 956
12703.79 954
12704.85 982
12705.92 986
12706.98 974
12708.05 998
12709.11 1023
12710.18 1002
12711.24 983
12712.30 951
12713.37 1003
12714.43 1030
12715.50 1054
12716.56 1012
12717.63 1017
12718.69 1048
12719.76 1048
12720.82 1027
12721.89 998
12722.95 971
12724.02 1022
12725.09 1048
12726.15 1032
12727.22 1044
12728.28 1060
12729.35 1075
12730.41 1069
12731.48 1042
12732.54 1072
12733.61 1087
12734.68 1066
12735.74 1093
12736.81 1099
12737.87 1156
12738.94 1066
12740.00 1075
12741.07 1090
12742.14 1072
12743.20 1075
12744.27 1066
12745.33 1074
12746.40 1003
12747.47 988
12748.53 991
12749.60 979
12750.67 966
12751.73 961
12752.80 988
12753.87 943
12754.93 950
12756.00 939
12757.07 911
12758.13 928
12759.20 925
12760.27 920
12761.33 957
12762.40 963
12763.47 873
12764.53 889
12765.60 925
12766.67 921
12767.73 932
12768.80 886
12769.87 857
12770.94 876
12772.00 873
12773.07 881
12774.14 847
12775.21 836
12776.27 835
12777.34 849
12778.41 823
12779.48 797
12780.54 797
12781.61 819
12782.68 781
12783.75 787
12784.81 796
12785.88 807
12786.95 750
12788.02 805
12789.09 752
12790.15 771
12791.22 789
12792.29 781
12793.36 786
12794.43 768
12795.49 744
12796.56 763
12797.63 747
12798.70 763
12799.77 772
12800.84 723
12801.90 741
12802.97 757
12804.04 774
12805.11 762
12806.18 758
12807.25 766
12808.32 799
12809.39 756
12810.45 745
12811.52 762
12812.59 765
12813.66 736
12814.73 757
12815.80 735
12816.87 750
12817.94 744
12819.01 768
12820.08 736
12821.15 733
12822.21 748
12823.28 797
12824.35 816
12825.42 755
12826.49 751
12827.56 769
12828.63 786
12829.70 780
12830.77 774
12831.84 797
12832.91 773
12833.98 752
12835.05 767
12836.12 782
12837.19 737
12838.26 746
12839.33 752
12840.40 743
12841.47 749
12842.54 735
12843.61 692
12844.68 734
12845.75 721
12846.82 724
12847.89 719
12848.96 703
12850.03 678
12851.10 681
12852.18 670
12853.25 662
12854.32 676
12855.39 681
12856.46 692
12857.53 637
12858.60 651
12859.67 634
12860.74 643
12861.81 626
12862.88 649
12863.96 641
12865.03 629
12866.10 634
12867.17 631
12868.24 623
12869.31 613
12870.38 607
12871.45 612
12872.53 579
12873.60 618
12874.67 622
12875.74 596
12876.81 593
12877.88 604
12878.96 600
12880.03 605
12881.10 592
12882.17 575
12883.24 602
12884.31 590
12885.39 588
12886.46 570
12887.53 593
12888.60 573
12889.68 582
12890.75 581
12891.82 574
12892.89 550
12893.96 568
12895.04 563
12896.11 538
12897.18 544
12898.25 529
12899.33 551
12900.40 578
12901.47 530
12902.54 538
12903.62 527
12904.69 547
12905.76 565
12906.84 554
12907.91 534
12908.98 523
12910.06 522
12911.13 503
12912.20 520
12913.27 526
12914.35 499
12915.42 515
12916.49 502
12917.57 528
12918.64 550
12919.71 509
12920.79 524
12921.86 499
12922.94 550
12924.01 528
12925.08 504
12926.16 491
12927.23 501
12928.30 511
12929.38 508
12930.45 488
12931.53 525
12932.60 512
12933.67 459
12934.75 470
12935.82 461
12936.90 484
12937.97 480
12939.04 500
12940.12 481
12941.19 430
12942.27 443
12943.34 440
12944.42 468
12945.49 474
12946.56 461
12947.64 463
12948.71 459
12949.79 454
12950.86 467
12951.94 470
12953.01 478
12954.09 415
12955.16 453
12956.24 437
12957.31 451
12958.39 450
12959.46 438
12960.54 449
12961.61 454
12962.69 420
12963.76 442
12964.84 455
12965.91 454
12966.99 466
12968.07 479
12969.14 437
12970.22 444
12971.29 470
12972.37 455
12973.44 446
12974.52 454
12975.59 447
12976.67 434
12977.75 442
12978.82 444
12979.90 460
12980.97 459
12982.05 452
12983.13 444
12984.20 431
12985.28 455
12986.35 440
12987.43 459
12988.51 431
12989.58 437
12990.66 459
12991.74 450
12992.81 435
12993.89 468
12994.97 456
12996.04 456
12997.12 471
12998.20 457
12999.27 435
13000.35 448
13001.43 448
13002.50 431
13003.58 457
13004.66 437
13005.73 465
13006.81 462
13007.89 439
13008.97 447
13010.04 443
13011.12 442
13012.20 474
13013.27 444
13014.35 431
13015.43 422
13016.51 443
13017.58 463
13018.66 464
13019.74 465
13020.82 433
13021.89 441
13022.97 409
13024.05 407
13025.13 430
13026.21 429
13027.28 424
13028.36 448
13029.44 424
13030.52 454
13031.60 479
13032.67 450
13033.75 455
13034.83 447
13035.91 433
13036.99 425
13038.07 441
13039.14 449
13040.22 452
13041.30 449
13042.38 434
13043.46 464
13044.54 461
13045.62 473
13046.69 458
13047.77 443
13048.85 435
13049.93 451
13051.01 413
13052.09 449
13053.17 439
13054.25 435
13055.33 410
13056.40 419
13057.48 436
13058.56 409
13059.64 409
13060.72 443
13061.80 467
13062.88 425
13063.96 451
13065.04 465
13066.12 432
13067.20 436
13068.28 435
13069.36 465
13070.44 420
13071.52 454
13072.60 469
13073.68 441
13074.76 444
13075.84 469
13076.92 430
13078.00 412
13079.08 423
13080.16 413
13081.24 429
13082.32 481
13083.40 423
13084.48 449
13085.56 466
13086.64 467
13087.72 448
13088.80 428
13089.88 435
13090.96 427
13092.04 423
13093.12 421
13094.20 425
13095.28 426
13096.36 450
13097.44 445
13098.52 427
13099.61 425
13100.69 458
13101.77 437
13102.85 433
13103.93 419
13105.01 412
13106.09 424
13107.17 427
13108.25 414
13109.34 433
13110.42 423
13111.50 446
13112.58 445
13113.66 465
13114.74 433
13115.82 432
13116.91 468
13117.99 437
13119.07 484
13120.15 450
13121.23 428
13122.31 457
13123.40 449
13124.48 456
13125.56 473
13126.64 486
13127.72 451
13128.81 454
13129.89 457
13130.97 467
13132.05 483
13133.14 505
13134.22 450
13135.30 439
13136.38 449
13137.47 493
13138.55 488
13139.63 463
13140.71 446
13141.80 453
13142.88 461
13143.96 452
13145.04 438
13146.13 436
13147.21 453
13148.29 453
13149.38 462
13150.46 456
13151.54 461
13152.62 462
13153.71 461
13154.79 433
13155.87 460
13156.96 441
13158.04 485
13159.12 459
13160.21 432
13161.29 457
13162.37 483
13163.46 482
13164.54 467
13165.62 458
13166.71 456
13167.79 451
13168.88 463
13169.96 465
13171.04 458
13172.13 434
13173.21 451
13174.30 491
13175.38 436
13176.46 441
13177.55 451
13178.63 448
13179.72 479
13180.80 452
13181.88 446
13182.97 476
13184.05 463
13185.14 473
13186.22 455
13187.31 467
13188.39 454
13189.48 465
13190.56 484
13191.65 457
13192.73 453
13193.81 495
13194.90 473
13195.98 459
13197.07 475
13198.15 468
13199.24 477
13200.32 460
13201.41 445
13202.49 463
13203.58 485
13204.67 452
13205.75 485
13206.84 493
13207.92 473
13209.01 464
13210.09 457
13211.18 504
13212.26 492
13213.35 482
13214.43 496
13215.52 499
13216.61 491
13217.69 482
13218.78 483
13219.86 462
13220.95 472
13222.04 472
13223.12 460
13224.21 490
13225.29 495
13226.38 503
13227.47 475
13228.55 462
13229.64 486
13230.72 480
13231.81 492
13232.90 479
13233.98 491
13235.07 497
13236.16 487
13237.24 504
13238.33 504
13239.42 496
13240.50 479
13241.59 470
13242.68 505
13243.76 474
13244.85 466
13245.94 486
13247.02 515
13248.11 529
13249.20 521
13250.29 490
13251.37 493
13252.46 546
13253.55 486
13254.63 522
13255.72 489
13256.81 507
13257.90 520
13258.98 565
13260.07 503
13261.16 494
13262.25 535
13263.33 539
13264.42 550
13265.51 531
13266.60 542
13267.69 550
13268.77 537
13269.86 554
13270.95 566
13272.04 571
13273.13 550
13274.21 570
13275.30 557
13276.39 547
13277.48 531
13278.57 569
13279.65 590
13280.74 584
13281.83 570
13282.92 585
13284.01 616
13285.10 593
13286.19 594
13287.27 582
13288.36 615
13289.45 614
13290.54 574
13291.63 589
13292.72 624
13293.81 607
13294.90 623
13295.98 636
13297.07 635
13298.16 621
13299.25 635
13300.34 618
13301.43 619
13302.52 634
13303.61 666
13304.70 659
13305.79 650
13306.88 654
13307.97 657
13309.06 639
13310.15 609
13311.24 649
13312.32 657
13313.41 665
13314.50 678
13315.59 684
13316.68 682
13317.77 668
13318.86 658
13319.95 659
13321.04 644
13322.13 648
13323.22 673
13324.31 684
13325.40 672
13326.49 652
13327.58 686
13328.68 714
13329.77 699
13330.86 728
13331.95 686
13333.04 710
13334.13 754
13335.22 720
13336.31 681
13337.40 720
13338.49 690
13339.58 715
13340.67 724
13341.76 718
13342.85 739
13343.94 705
13345.04 745
13346.13 709
13347.22 744
13348.31 751
13349.40 752
13350.49 717
13351.58 720
13352.67 718
13353.77 753
13354.86 747
13355.95 768
13357.04 757
13358.13 743
13359.22 771
13360.31 783
13361.41 757
13362.50 787
13363.59 810
13364.68 836
13365.77 791
13366.87 799
13367.96 820
13369.05 822
13370.14 818
13371.23 794
13372.33 839
13373.42 832
13374.51 802
13375.60 772
13376.69 819
13377.79 774
13378.88 756
13379.97 765
13381.06 770
13382.16 733
13383.25 749
13384.34 752
13385.43 755
13386.53 750
13387.62 706
13388.71 704
13389.81 707
13390.90 739
13391.99 725
13393.08 678
13394.18 703
13395.27 705
13396.36 692
13397.46 676
13398.55 655
13399.64 656
13400.74 666
13401.83 657
13402.92 631
13404.02 656
13405.11 652
13406.20 673
13407.30 677
13408.39 658
13409.48 657
13410.58 671
13411.67 674
13412.77 675
13413.86 698
13414.95 674
13416.05 667
13417.14 676
13418.23 667
13419.33 662
13420.42 675
13421.52 703
13422.61 638
13423.71 670
13424.80 658
13425.89 683
13426.99 707
13428.08 704
13429.18 702
13430.27 673
13431.37 704
13432.46 658
13433.56 678
13434.65 673
13435.74 698
13436.84 702
13437.93 705
13439.03 702
13440.12 748
13441.22 726
13442.31 726
13443.41 713
13444.50 712
13445.60 727
13446.69 713
13447.79 737
13448.88 753
13449.98 720
13451.08 739
13452.17 801
13453.27 763
13454.36 755
13455.46 757
13456.55 775
13457.65 772
13458.74 781
13459.84 729
13460.94 763
13462.03 783
13463.13 798
13464.22 797
13465.32 770
13466.41 767
13467.51 808
13468.61 825
13469.70 800
13470.80 798
13471.90 783
13472.99 804
13474.09 791
13475.18 804
13476.28 818
13477.38 802
13478.47 827
13479.57 799
13480.67 785
13481.76 792
13482.86 813
13483.96 817
13485.05 839
13486.15 845
13487.25 838
13488.34 820
13489.44 838
13490.54 841
13491.63 860
13492.73 894
13493.83 910
13494.93 902
13496.02 861
13497.12 877
13498.22 913
13499.31 914
13500.41 924
13501.51 969
13502.61 919
13503.70 967
13504.80 959
13505.90 903
13507.00 932
13508.09 1003
13509.19 971
13510.29 997
13511.39 968
13512.49 980
13513.58 949
13514.68 912
13515.78 924
13516.88 915
13517.98 906
13519.07 887
13520.17 861
13521.27 846
13522.37 885
13523.47 854
13524.57 844
13525.66 889
13526.76 830
13527.86 814
13528.96 804
13530.06 843
13531.16 850
13532.25 867
13533.35 817
13534.45 849
13535.55 884
13536.65 846
13537.75 812
13538.85 822
13539.95 807
13541.05 795
13542.14 800
13543.24 833
13544.34 764
13545.44 782
13546.54 774
13547.64 758
13548.74 748
13549.84 747
13550.94 747
13552.04 732
13553.14 773
13554.24 760
13555.34 748
13556.44 709
13557.54 707
13558.64 719
13559.74 704
13560.84 718
13561.94 725
13563.04 709
13564.13 702
13565.23 715
13566.34 726
13567.44 699
13568.54 684
13569.64 718
13570.74 724
13571.84 692
13572.94 654
13574.04 670
13575.14 694
13576.24 691
13577.34 700
13578.44 715
13579.54 656
13580.64 681
13581.74 701
13582.84 712
13583.94 705
13585.04 684
13586.14 718
13587.24 706
13588.35 684
13589.45 664
13590.55 725
13591.65 686
13592.75 677
13593.85 691
13594.95 719
13596.05 746
13597.15 710
13598.26 694
13599.36 705
13600.46 703
13601.56 692
13602.66 725
13603.76 727
13604.86 728
13605.97 700
13607.07 727
13608.17 718
13609.27 678
13610.37 706
13611.47 722
13612.58 731
13613.68 736
13614.78 744
13615.88 740
13616.98 680
13618.09 724
13619.19 744
13620.29 707
13621.39 691
13622.50 721
13623.60 765
13624.70 731
13625.80 708
13626.91 733
13628.01 753
13629.11 752
13630.21 738
13631.32 721
13632.42 764
13633.52 729
13634.62 738
13635.73 762
13636.83 748
13637.93 732
13639.04 741
13640.14 765
13641.24 780
13642.35 755
13643.45 731
13644.55 773
13645.65 745
13646.76 741
13647.86 724
13648.96 734
13650.07 732
13651.17 719
13652.28 740
13653.38 757
13654.48 746
13655.59 749
13656.69 763
13657.79 724
13658.90 738
13660.00 697
13661.11 721
13662.21 703
13663.31 771
13664.42 718
13665.52 681
13666.63 671
13667.73 713
13668.83 678
13669.94 659
13671.04 691
13672.15 706
13673.25 722
13674.36 688
13675.46 691
13676.56 683
13677.67 695
13678.77 704
13679.88 698
13680.98 684
13682.09 726
13683.19 683
13684.30 698
13685.40 729
13686.51 676
13687.61 703
13688.72 669
13689.82 743
13690.93 703
13692.03 692
13693.14 713
13694.24 752
13695.35 685
13696.45 735
13697.56 677
13698.66 715
13699.77 715
13700.87 733
13701.98 765
13703.09 743
13704.19 694
13705.30 723
13706.40 728
13707.51 698
13708.61 713
13709.72 736
13710.83 760
13711.93 740
13713.04 743
13714.14 798
13715.25 755
13716.36 747
13717.46 782
13718.57 770
13719.67 748
13720.78 787
13721.89 796
13722.99 789
13724.10 799
13725.21 799
13726.31 793
13727.42 823
13728.53 803
13729.63 830
13730.74 834
13731.85 832
13732.95 811
13734.06 828
13735.17 842
13736.27 841
13737.38 844
13738.49 823
13739.59 874
13740.70 847
13741.81 918
13742.92 878
13744.02 922
13745.13 885
13746.24 901
13747.35 934
13748.45 960
13749.56 966
13750.67 972
13751.78 965
13752.88 980
13753.99 952
13755.10 999
13756.21 1010
13757.31 1012
13758.42 1094
13759.53 1086
13760.64 1134
13761.75 1096
13762.85 1159
13763.96 1179
13765.07 1197
13766.18 1185
13767.29 1237
13768.39 1223
13769.50 1180
13770.61 1168
13771.72 1162
13772.83 1193
13773.94 1155
13775.04 1180
13776.15 1183
13777.26 1134
13778.37 1112
13779.48 1127
13780.59 1088
13781.70 1078
13782.80 1046
13783.91 1062
13785.02 1021
13786.13 982
13787.24 985
13788.35 930
13789.46 989
13790.57 955
13791.68 912
13792.79 866
13793.90 897
13795.00 903
13796.11 900
13797.22 854
13798.33 831
13799.44 848
13800.55 822
13801.66 798
13802.77 815
13803.88 845
13804.99 811
13806.10 798
13807.21 800
13808.32 794
13809.43 767
13810.54 791
13811.65 789
13812.76 777
13813.87 754
13814.98 768
13816.09 779
13817.20 815
13818.31 773
13819.42 765
13820.53 765
13821.64 756
13822.75 769
13823.86 733
13824.97 743
13826.08 771
13827.19 767
13828.30 732
13829.41 740
13830.53 724
13831.64 738
13832.75 769
13833.86 764
13834.97 714
13836.08 723
13837.19 746
13838.30 742
13839.41 750
13840.52 767
13841.64 775
13842.75 775
13843.86 764
13844.97 732
13846.08 750
13847.19 712
13848.30 776
13849.41 734
13850.53 764
13851.64 764
13852.75 757
13853.86 744
13854.97 758
13856.08 798
13857.20 768
13858.31 771
13859.42 783
13860.53 745
13861.64 756
13862.76 795
13863.87 790
13864.98 788
13866.09 726
13867.20 791
13868.32 762
13869.43 793
13870.54 797
13871.65 759
13872.77 723
13873.88 786
13874.99 839
13876.10 814
13877.22 784
13878.33 792
13879.44 823
13880.55 851
13881.67 841
13882.78 813
13883.89 814
13885.01 855
13886.12 845
13887.23 857
13888.34 848
13889.46 849
13890.57 896
13891.68 909
13892.80 903
13893.91 938
13895.02 894
13896.14 921
13897.25 949
13898.36 915
13899.48 921
13900.59 980
13901.70 930
13902.82 955
13903.93 922
13905.05 910
13906.16 882
13907.27 884
13908.39 900
13909.50 844
13910.61 829
13911.73 831
13912.84 800
13913.96 787
13915.07 798
13916.19 793
13917.30 792
13918.41 767
13919.53 734
13920.64 769
13921.76 762
13922.87 739
13923.99 752
13925.10 744
13926.21 760
13927.33 762
13928.44 742
13929.56 741
13930.67 744
13931.79 728
13932.90 761
13934.02 760
13935.13 760
13936.25 740
13937.36 748
13938.48 735
13939.59 757
13940.71 742
13941.82 809
13942.94 771
13944.05 750
13945.17 749
13946.28 759
13947.40 725
13948.52 717
13949.63 724
13950.75 701
13951.86 702
13952.98 726
13954.09 723
13955.21 716
13956.32 707
13957.44 724
13958.56 733
13959.67 687
13960.79 711
13961.90 696
13963.02 715
13964.14 686
13965.25 684
13966.37 714
13967.48 714
13968.60 694
13969.72 666
13970.83 698
13971.95 696
13973.07 701
13974.18 704
13975.30 696
13976.42 733
13977.53 735
13978.65 718
13979.77 707
13980.88 690
13982.00 709
13983.12 722
13984.23 717
13985.35 736
13986.47 702
13987.58 717
13988.70 711
13989.82 719
13990.94 752
13992.05 705
13993.17 731
13994.29 726
13995.40 724
13996.52 708
13997.64 725
13998.76 748
13999.87 727
14000.99 717
14002.11 703
14003.23 708
14004.35 738
14005.46 740
14006.58 779
14007.70 753
14008.82 746
14009.93 778
14011.05 768
14012.17 737
14013.29 735
14014.41 752
14015.52 816
14016.64 758
14017.76 772
14018.88 756
14020.00 773
14021.12 764
14022.23 751
14023.35 755
14024.47 726
14025.59 757
14026.71 742
14027.83 745
14028.95 749
14030.06 764
14031.18 739
14032.30 761
14033.42 760
14034.54 776
14035.66 778
14036.78 750
14037.90 770
14039.02 763
14040.14 766
14041.25 773
14042.37 776
14043.49 785
14044.61 832
14045.73 823
14046.85 827
14047.97 843
14049.09 791
14050.21 825
14051.33 857
14052.45 873
14053.57 824
14054.69 835
14055.81 867
14056.93 888
14058.05 862
14059.17 898
14060.29 853
14061.41 879
14062.53 868
14063.65 923
14064.77 933
14065.89 932
14067.01 909
14068.13 925
14069.25 942
14070.37 951
14071.49 958
14072.61 964
14073.73 1038
14074.85 987
14075.97 960
14077.09 1004
14078.21 1008
14079.33 1014
14080.45 1007
14081.57 1043
14082.69 1010
14083.82 1023
14084.94 1083
14086.06 1057
14087.18 1034
14088.30 1059
14089.42 1038
14090.54 1083
14091.66 1075
14092.78 1129
14093.91 1081
14095.03 1043
14096.15 1103
14097.27 1049
14098.39 1096
14099.51 1090
14100.63 1062
14101.76 1062
14102.88 1096
14104.00 1091
14105.12 1029
14106.24 1045
14107.36 1028
14108.49 1008
14109.61 1102
14110.73 1086
14111.85 1053
14112.97 984
14114.10 1023
14115.22 1019
14116.34 984
14117.46 963
14118.58 952
14119.71 1007
14120.83 955
14121.95 890
14123.07 960
14124.20 903
14125.32 874
14126.44 929
14127.56 895
14128.69 911
14129.81 862
14130.93 856
14132.06 876
14133.18 862
14134.30 828
14135.42 895
14136.55 906
14137.67 857
14138.79 830
14139.92 810
14141.04 810
14142.16 818
14143.29 814
14144.41 877
14145.53 861
14146.66 800
14147.78 819
14148.90 867
14150.03 789
14151.15 796
14152.27 841
14153.40 805
14154.52 840
14155.64 840
14156.77 795
14157.89 836
14159.02 807
14160.14 840
14161.26 801
14162.39 818
14163.51 811
14164.64 810
14165.76 812
14166.88 805
14168.01 782
14169.13 838
14170.26 831
14171.38 788
14172.51 797
14173.63 807
14174.75 822
14175.88 784
14177.00 817
14178.13 782
14179.25 797
14180.38 861
14181.50 826
14182.63 738
14183.75 766
14184.88 757
14186.00 775
14187.13 776
14188.25 715
14189.38 749
14190.50 766
14191.63 722
14192.75 721
14193.88 764
14195.00 770
14196.13 733
14197.25 745
14198.38 773
14199.50 766
14200.63 753
14201.76 725
14202.88 713
14204.01 722
14205.13 712
14206.26 700
14207.38 720
14208.51 695
14209.64 713
14210.76 724
14211.89 710
14213.01 694
14214.14 695
14215.27 730
14216.39 698
14217.52 693
14218.64 686
14219.77 734
14220.90 705
14222.02 687
14223.15 714
14224.28 689
14225.40 691
14226.53 671
14227.66 690
14228.78 701
14229.91 655
14231.04 648
14232.16 691
14233.29 662
14234.42 661
14235.54 635
14236.67 644
14237.80 622
14238.92 642
14240.05 648
14241.18 659
14242.31 651
14243.43 641
14244.56 671
14245.69 625
14246.82 621
14247.94 620
14249.07 652
14250.20 628
14251.33 603
14252.45 646
14253.58 638
14254.71 628
14255.84 613
14256.96 644
14258.09 627
14259.22 602
14260.35 599
14261.47 617
14262.60 580
14263.73 609
14264.86 602
14265.99 609
14267.12 591
14268.24 594
14269.37 589
14270.50 589
14271.63 617
14272.76 601
14273.89 569
14275.01 587
14276.14 583
14277.27 559
14278.40 595
14279.53 539
14280.66 588
14281.79 571
14282.91 569
14284.04 555
14285.17 538
14286.30 549
14287.43 600
14288.56 565
14289.69 560
14290.82 569
14291.95 571
14293.08 543
14294.20 557
14295.33 530
14296.46 542
14297.59 550
14298.72 564
14299.85 556
14300.98 483
14302.11 526
14303.24 557
14304.37 550
14305.50 490
14306.63 495
14307.76 505
14308.89 544
14310.02 517
14311.15 518
14312.28 524
14313.41 535
14314.54 518
14315.67 508
14316.80 508
14317.93 504
14319.06 500
14320.19 549
14321.32 505
14322.45 505
14323.58 521
14324.71 537
14325.84 503
14326.97 498
14328.10 508
14329.23 520
14330.36 522
14331.49 485
14332.62 474
14333.76 482
14334.89 483
14336.02 487
14337.15 496
14338.28 509
14339.41 496
14340.54 520
14341.67 494
14342.80 484
14343.93 491
14345.07 502
14346.20 491
14347.33 492
14348.46 499
14349.59 522
14350.72 514
14351.85 492
14352.99 505
14354.12 525
14355.25 504
14356.38 494
14357.51 483
14358.64 481
14359.78 484
14360.91 482
14362.04 466
14363.17 476
14364.30 482
14365.44 477
14366.57 503
14367.70 495
14368.83 493
14369.96 478
14371.10 483
14372.23 509
14373.36 482
14374.49 495
14375.63 477
14376.76 510
14377.89 501
14379.02 499
14380.16 490
14381.29 495
14382.42 492
14383.55 494
14384.69 489
14385.82 479
14386.95 495
14388.09 491
14389.22 504
14390.35 489
14391.49 492
14392.62 528
14393.75 499
14394.89 508
14396.02 511
14397.15 502
14398.28 493
14399.42 489
14400.55 518
14401.69 511
14402.82 504
14403.95 508
14405.09 534
14406.22 514
14407.35 485
14408.49 476
14409.62 516
14410.75 510
14411.89 521
14413.02 519
14414.16 510
14415.29 533
14416.42 539
14417.56 509
14418.69 514
14419.83 513
14420.96 528
14422.10 548
14423.23 521
14424.36 526
14425.50 592
14426.63 559
14427.77 527
14428.90 526
14430.04 549
14431.17 587
14432.31 522
14433.44 536
14434.58 592
14435.71 549
14436.85 556
14437.98 552
14439.12 546
14440.25 553
14441.39 544
14442.52 538
14443.66 530
14444.79 570
14445.93 566
14447.06 568
14448.20 562
14449.33 554
14450.47 567
14451.60 557
14452.74 560
14453.87 531
14455.01 550
14456.14 546
14457.28 585
14458.42 567
14459.55 551
14460.69 553
14461.82 581
14462.96 550
14464.10 551
14465.23 582
14466.37 554
14467.50 593
14468.64 560
14469.78 580
14470.91 594
14472.05 628
14473.18 610
14474.32 590
14475.46 584
14476.59 595
14477.73 608
14478.87 579
14480.00 581
14481.14 631
14482.28 579
14483.41 635
14484.55 581
14485.69 602
14486.82 589
14487.96 605
14489.10 585
14490.23 596
14491.37 592
14492.51 549
14493.65 574
14494.78 603
14495.92 563
14497.06 567
14498.19 587
14499.33 581
14500.47 592
14501.61 554
14502.74 596
14503.88 579
14505.02 571
14506.16 560
14507.29 587
14508.43 581
14509.57 558
14510.71 517
14511.85 553
14512.98 544
14514.12 546
14515.26 547
14516.40 546
14517.54 549
14518.67 542
14519.81 538
14520.95 524
14522.09 511
14523.23 538
14524.36 516
14525.50 504
14526.64 517
14527.78 540
14528.92 525
14530.06 508
14531.19 524
14532.33 521
14533.47 509
14534.61 503
14535.75 514
14536.89 512
14538.03 520
14539.17 491
14540.31 517
14541.44 534
14542.58 534
14543.72 546
14544.86 542
14546.00 521
14547.14 512
14548.28 488
14549.42 486
14550.56 509
14551.70 523
14552.84 514
14553.98 501
14555.12 533
14556.25 516
14557.39 517
14558.53 480
14559.67 523
14560.81 537
14561.95 507
14563.09 488
14564.23 509
14565.37 515
14566.51 524
14567.65 531
14568.79 536
14569.93 532
14571.07 507
14572.21 526
14573.35 527
14574.49 550
14575.63 532
14576.77 552
14577.92 517
14579.06 560
14580.20 560
14581.34 572
14582.48 542
14583.62 572
14584.76 556
14585.90 565
14587.04 585
14588.18 544
14589.32 563
14590.46 553
14591.60 577
14592.74 557
14593.89 572
14595.03 620
14596.17 594
14597.31 616
14598.45 586
14599.59 597
14600.73 579
14601.87 574
14603.02 594
14604.16 575
14605.30 588
14606.44 609
14607.58 595
14608.72 613
14609.86 621
14611.01 632
14612.15 601
14613.29 624
14614.43 585
14615.57 647
14616.72 617
14617.86 627
14619.00 647
14620.14 647
14621.28 671
14622.43 627
14623.57 663
14624.71 653
14625.85 661
14627.00 660
14628.14 694
14629.28 686
14630.42 731
14631.56 725
14632.71 707
14633.85 728
14634.99 713
14636.14 728
14637.28 714
14638.42 752
14639.56 727
14640.71 693
14641.85 711
14642.99 730
14644.14 694
14645.28 706
14646.42 672
14647.56 691
14648.71 655
14649.85 668
14650.99 644
14652.14 592
14653.28 601
14654.42 615
14655.57 609
14656.71 591
14657.85 583
14659.00 571
14660.14 556
14661.29 547
14662.43 561
14663.57 523
14664.72 537
14665.86 522
14667.00 518
14668.15 547
14669.29 548
14670.44 530
14671.58 507
14672.73 525
14673.87 533
14675.01 526
14676.16 493
14677.30 487
14678.45 505
14679.59 491
14680.74 472
14681.88 473
14683.02 471
14684.17 462
14685.31 459
14686.46 459
14687.60 495
14688.75 469
14689.89 463
14691.04 459
14692.18 463
14693.33 466
14694.47 452
14695.62 454
14696.76 462
14697.91 435
14699.05 436
14700.20 432
14701.34 424
14702.49 432
14703.63 433
14704.78 451
14705.92 437
14707.07 424
14708.22 438
14709.36 451
14710.51 427
14711.65 457
14712.80 466
14713.94 426
14715.09 403
14716.23 414
14717.38 395
14718.53 441
14719.67 432
14720.82 413
14721.96 440
14723.11 418
14724.26 412
14725.40 400
14726.55 403
14727.70 386
14728.84 400
14729.99 431
14731.13 419
14732.28 389
14733.43 410
14734.57 427
14735.72 416
14736.87 416
14738.01 402
14739.16 423
14740.31 405
14741.45 399
14742.60 392
14743.75 388
14744.89 401
14746.04 433
14747.19 395
14748.34 399
14749.48 405
14750.63 426
14751.78 408
14752.92 400
14754.07 386
14755.22 390
14756.37 387
14757.51 406
14758.66 380
14759.81 398
14760.96 387
14762.10 379
14763.25 442
14764.40 405
14765.55 395
14766.70 382
14767.84 417
14768.99 406
14770.14 371
14771.29 389
14772.43 376
14773.58 354
14774.73 370
14775.88 402
14777.03 362
14778.18 383
14779.32 376
14780.47 366
14781.62 380
14782.77 370
14783.92 369
14785.07 361
14786.21 373
14787.36 372
14788.51 336
14789.66 375
14790.81 377
14791.96 360
14793.11 337
14794.26 326
14795.40 359
14796.55 337
14797.70 389
14798.85 357
14800.00 365
14801.15 357
14802.30 355
14803.45 350
14804.60 318
14805.75 360
14806.90 377
14808.05 346
14809.19 335
14810.34 346
14811.49 358
14812.64 322
14813.79 339
14814.94 357
14816.09 347
14817.24 346
14818.39 338
14819.54 318
14820.69 334
14821.84 365
14822.99 330
14824.14 332
14825.29 349
14826.44 339
14827.59 312
14828.74 321
14829.89 326
14831.04 314
14832.19 323
14833.34 304
14834.49 325
14835.64 326
14836.79 341
14837.95 329
14839.10 339
14840.25 318
14841.40 322
14842.55 308
14843.70 320
14844.85 321
14846.00 324
14847.15 325
14848.30 364
14849.45 304
14850.60 316
14851.76 323
14852.91 326
14854.06 340
14855.21 325
14856.36 299
14857.51 294
14858.66 318
14859.81 314
14860.97 314
14862.12 315
14863.27 326
14864.42 328
14865.57 300
14866.72 328
14867.88 298
14869.03 297
14870.18 304
14871.33 289
14872.48 297
14873.64 326
14874.79 291
14875.94 318
14877.09 295
14878.24 313
14879.40 306
14880.55 319
14881.70 281
14882.85 313
14884.00 319
14885.16 310
14886.31 336
14887.46 304
14888.61 320
14889.77 312
14890.92 311
14892.07 310
14893.23 299
14894.38 294
14895.53 316
14896.68 319
14897.84 318
14898.99 319
14900.14 318
14901.30 311
14902.45 324
14903.60 328
14904.75 354
14905.91 305
14907.06 289
14908.21 305
14909.37 297
14910.52 320
14911.67 319
14912.83 295
14913.98 306
14915.14 306
14916.29 300
14917.44 318
14918.60 308
14919.75 299
14920.90 302
14922.06 355
14923.21 328
14924.37 312
14925.52 321
14926.67 312
14927.83 302
14928.98 281
14930.14 318
14931.29 307
14932.44 326
14933.60 315
14934.75 316
14935.91 316
14937.06 320
14938.22 302
14939.37 285
14940.52 288
14941.68 298
14942.83 297
14943.99 317
14945.14 337
14946.30 319
14947.45 297
14948.61 288
14949.76 319
14950.92 305
14952.07 308
14953.23 298
14954.38 328
14955.54 312
14956.69 314
14957.85 294
14959.00 284
14960.16 288
14961.31 282
14962.47 300
14963.62 299
14964.78 320
14965.94 318
14967.09 339
14968.25 308
14969.40 321
14970.56 304
14971.71 313
14972.87 302
14974.03 304
14975.18 304
14976.34 323
14977.49 295
14978.65 312
14979.81 324
14980.96 324
14982.12 326
14983.27 314
14984.43 311
14985.59 300
14986.74 316
14987.90 290
14989.06 313
14990.21 299
14991.37 321
14992.53 328
14993.68 329
14994.84 309
14996.00 289
14997.15 303
14998.31 307
14999.47 293
15000.62 310
15001.78 288
15002.94 291
15004.09 307
15005.25 276
15006.41 308
15007.56 296
15008.72 330
15009.88 321
15011.04 319
15012.19 278
15013.35 266
15014.51 274
15015.67 266
15016.82 272
15017.98 299
15019.14 267
15020.30 282
15021.45 309
15022.61 275
15023.77 292
15024.93 285
15026.08 272
15027.24 285
15028.40 279
15029.56 273
15030.72 304
15031.87 289
15033.03 291
15034.19 274
15035.35 288
15036.51 278
15037.67 293
15038.82 285
15039.98 286
15041.14 315
15042.30 327
15043.46 278
15044.62 316
15045.78 299
15046.93 278
15048.09 302
15049.25 295
15050.41 279
15051.57 267
15052.73 297
15053.89 304
15055.05 301
15056.20 290
15057.36 290
15058.52 260
15059.68 294
15060.84 300
15062.00 295
15063.16 293
15064.32 288
15065.48 296
15066.64 298
15067.80 292
15068.96 277
15070.12 288
15071.28 275
15072.44 268
15073.60 290
15074.76 279
15075.91 295
15077.07 273
15078.23 300
15079.39 283
15080.55 291
15081.71 263
15082.87 289
15084.03 289
15085.19 302
15086.35 266
15087.51 290
15088.68 304
15089.84 299
15091.00 283
15092.16 297
15093.32 293
15094.48 306
15095.64 287
15096.80 266
15097.96 302
15099.12 307
15100.28 281
15101.44 268
15102.60 285
15103.76 294
15104.92 295
15106.08 303
15107.25 312
15108.41 281
15109.57 310
15110.73 300
15111.89 278
15113.05 274
15114.21 275
15115.37 289
15116.54 295
15117.70 286
15118.86 299
15120.02 300
15121.18 293
15122.34 334
15123.50 288
15124.67 308
15125.83 297
15126.99 288
15128.15 301
15129.31 338
15130.47 333
15131.64 334
15132.80 312
15133.96 300
15135.12 324
15136.28 324
15137.45 331
15138.61 293
15139.77 300
15140.93 336
15142.10 340
15143.26 307
15144.42 318
15145.58 324
15146.75 337
15147.91 331
15149.07 332
15150.23 307
15151.40 331
15152.56 342
15153.72 335
15154.88 337
15156.05 312
15157.21 321
15158.37 325
15159.54 346
15160.70 339
15161.86 318
15163.03 314
15164.19 331
15165.35 340
15166.52 347
15167.68 324
15168.84 329
15170.01 340
15171.17 350
15172.33 312
15173.50 330
15174.66 348
15175.82 341
15176.99 352
15178.15 335
15179.31 358
15180.48 345
15181.64 357
15182.81 370
15183.97 362
15185.13 373
15186.30 357
15187.46 352
15188.63 350
15189.79 378
15190.95 340
15192.12 374
15193.28 371
15194.45 374
15195.61 337
15196.78 375
15197.94 394
15199.10 380
15200.27 379
15201.43 392
15202.60 413
15203.76 410
15204.93 411
15206.09 426
15207.26 357
15208.42 385
15209.59 429
15210.75 429
15211.92 429
15213.08 380
15214.25 425
15215.41 430
15216.58 423
15217.74 400
15218.91 441
15220.07 449
15221.24 420
15222.40 409
15223.57 413
15224.74 454
15225.90 460
15227.07 452
15228.23 449
15229.40 454
15230.56 467
15231.73 458
15232.89 474
15234.06 467
15235.23 477
15236.39 479
15237.56 460
15238.72 481
15239.89 470
15241.06 501
15242.22 490
15243.39 505
15244.56 498
15245.72 492
15246.89 511
15248.05 494
15249.22 491
15250.39 474
15251.55 502
15252.72 483
15253.89 484
15255.05 449
15256.22 484
15257.39 450
15258.55 463
15259.72 441
15260.89 434
15262.05 447
15263.22 435
15264.39 416
15265.56 419
15266.72 445
15267.89 439
15269.06 429
15270.22 390
15271.39 412
15272.56 393
15273.73 398
15274.89 391
15276.06 388
15277.23 387
15278.40 393
15279.56 424
15280.73 408
15281.90 381
15283.07 398
15284.23 397
15285.40 408
15286.57 376
15287.74 375
15288.91 370
15290.07 360
15291.24 380
15292.41 400
15293.58 383
15294.75 376
15295.92 369
15297.08 372
15298.25 366
15299.42 378
15300.59 365
15301.76 374
15302.93 370
15304.09 375
15305.26 370
15306.43 374
15307.60 380
15308.77 381
15309.94 401
15311.11 421
15312.28 391
15313.44 373
15314.61 386
15315.78 382
15316.95 377
15318.12 397
15319.29 419
15320.46 395
15321.63 412
15322.80 405
15323.97 374
15325.14 370
15326.30 389
15327.47 380
15328.64 391
15329.81 388
15330.98 421
15332.15 405
15333.32 392
15334.49 403
15335.66 412
15336.83 403
15338.00 399
15339.17 397
15340.34 403
15341.51 387
15342.68 399
15343.85 412
15345.02 386
15346.19 387
15347.36 405
15348.53 450
15349.70 446
15350.87 420
15352.04 394
15353.21 433
15354.38 451
15355.55 464
15356.72 434
15357.90 441
15359.07 437
15360.24 437
15361.41 465
15362.58 447
15363.75 441
15364.92 432
15366.09 480
15367.26 452
15368.43 414
15369.60 423
15370.77 465
15371.95 426
15373.12 453
15374.29 445
15375.46 460
15376.63 463
15377.80 442
15378.97 408
15380.15 430
15381.32 454
15382.49 476
15383.66 491
15384.83 459
15386.00 447
15387.17 434
15388.35 449
15389.52 436
15390.69 417
15391.86 432
15393.03 447
15394.21 474
15395.38 478
15396.55 470
15397.72 448
15398.89 466
15400.07 439
15401.24 433
15402.41 417
15403.58 441
15404.76 433
15405.93 440
15407.10 410
15408.27 376
15409.45 427
15410.62 412
15411.79 420
15412.96 427
15414.14 434
15415.31 407
15416.48 412
15417.66 376
15418.83 386
15420.00 393
15421.17 405
15422.35 381
15423.52 388
15424.69 379
15425.87 392
15427.04 383
15428.21 370
15429.39 353
15430.56 343
15431.73 367
15432.91 389
15434.08 376
15435.25 338
15436.43 360
15437.60 362
15438.77 398
15439.95 375
15441.12 363
15442.30 332
15443.47 337
15444.64 320
15445.82 351
15446.99 361
15448.17 334
15449.34 358
15450.51 347
15451.69 345
15452.86 340
15454.04 368
15455.21 350
15456.39 334
15457.56 324
15458.73 342
15459.91 366
15461.08 346
15462.26 331
15463.43 367
15464.61 353
15465.78 373
15466.96 360
15468.13 389
15469.31 395
15470.48 351
15471.66 347
15472.83 315
15474.01 366
15475.18 333
15476.36 349
15477.53 328
15478.71 354
15479.88 339
15481.06 353
15482.23 340
15483.41 359
15484.58 346
15485.76 338
15486.93 350
15488.11 354
15489.29 330
15490.46 338
15491.64 334
15492.81 340
15493.99 347
15495.16 350
15496.34 356
15497.52 352
15498.69 363
15499.87 337
15501.04 333
15502.22 365
15503.40 361
15504.57 351
15505.75 349
15506.92 335
15508.10 327
15509.28 338
15510.45 349
15511.63 349
15512.81 351
15513.98 379
15515.16 372
15516.34 397
15517.51 358
15518.69 376
15519.87 347
15521.04 365
15522.22 341
15523.40 363
15524.57 351
15525.75 357
15526.93 371
15528.11 346
15529.28 369
15530.46 392
15531.64 383
15532.81 387
15533.99 377
15535.17 353
15536.35 354
15537.52 368
15538.70 380
15539.88 393
15541.06 390
15542.23 376
15543.41 373
15544.59 356
15545.77 383
15546.95 374
15548.12 358
15549.30 404
15550.48 386
15551.66 446
15552.83 384
15554.01 384
15555.19 360
15556.37 374
15557.55 381
15558.73 398
15559.90 430
15561.08 378
15562.26 374
15563.44 386
15564.62 412
15565.80 397
15566.97 387
15568.15 397
15569.33 396
15570.51 393
15571.69 423
15572.87 416
15574.05 404
15575.23 410
15576.40 389
15577.58 383
15578.76 426
15579.94 412
15581.12 409
15582.30 417
15583.48 424
15584.66 430
15585.84 462
15587.02 478
15588.20 442
15589.38 427
15590.56 456
15591.73 459
15592.91 463
15594.09 428
15595.27 423
15596.45 480
15597.63 472
15598.81 466
15599.99 471
15601.17 455
15602.35 456
15603.53 478
15604.71 475
15605.89 468
15607.07 513
15608.25 501
15609.43 487
15610.61 474
15611.79 532
15612.97 515
15614.15 523
15615.33 492
15616.51 481
15617.69 515
15618.88 540
15620.06 507
15621.24 547
15622.42 552
15623.60 524
15624.78 520
15625.96 517
15627.14 557
15628.32 555
15629.50 561
15630.68 554
15631.86 523
15633.05 523
15634.23 566
15635.41 573
15636.59 538
15637.77 578
15638.95 584
15640.13 607
15641.31 575
15642.50 568
15643.68 567
15644.86 585
15646.04 622
15647.22 627
15648.40 579
15649.58 612
15650.77 604
15651.95 617
15653.13 589
15654.31 598
15655.49 606
15656.68 585
15657.86 573
15659.04 578
15660.22 591
15661.40 605
15662.59 592
15663.77 569
15664.95 600
15666.13 600
15667.32 549
15668.50 571
15669.68 556
15670.86 591
15672.05 580
15673.23 540
15674.41 586
15675.59 568
15676.78 601
15677.96 582
15679.14 565
15680.32 567
15681.51 558
15682.69 564
15683.87 528
15685.06 531
15686.24 533
15687.42 531
15688.61 508
15689.79 557
15690.97 515
15692.16 566
15693.34 529
15694.52 551
15695.71 535
15696.89 548
15698.07 548
15699.26 546
15700.44 561
15701.62 566
15702.81 586
15703.99 565
15705.17 602
15706.36 565
15707.54 568
15708.73 588
15709.91 584
15711.09 556
15712.28 556
15713.46 575
15714.65 587
15715.83 609
15717.02 601
15718.20 626
15719.38 588
15720.57 596
15721.75 583
15722.94 608
15724.12 593
15725.31 578
15726.49 589
15727.68 579
15728.86 594
15730.04 603
15731.23 608
15732.41 660
15733.60 637
15734.78 620
15735.97 612
15737.15 624
15738.34 606
15739.52 608
15740.71 652
15741.89 671
15743.08 678
15744.27 652
15745.45 657
15746.64 683
15747.82 680
15749.01 665
15750.19 687
15751.38 666
15752.56 677
15753.75 685
15754.93 687
15756.12 705
15757.31 728
15758.49 743
15759.68 703
15760.86 735
15762.05 737
15763.24 742
15764.42 736
15765.61 706
15766.79 669
15767.98 734
15769.17 729
15770.35 759
15771.54 727
15772.72 730
15773.91 748
15775.10 719
15776.28 691
15777.47 672
15778.66 750
15779.84 699
15781.03 674
15782.22 635
15783.40 669
15784.59 682
15785.78 692
15786.96 670
15788.15 663
15789.34 687
15790.53 676
15791.71 654
15792.90 643
15794.09 637
15795.27 639
15796.46 650
15797.65 640
15798.84 621
15800.02 584
15801.21 631
15802.40 622
15803.59 576
15804.77 599
15805.96 623
15807.15 593
15808.34 614
15809.52 570
15810.71 539
15811.90 567
15813.09 571
15814.28 577
15815.46 570
15816.65 544
15817.84 544
15819.03 552
15820.22 544
15821.40 567
15822.59 561
15823.78 578
15824.97 552
15826.16 574
15827.35 555
15828.53 587
15829.72 577
15830.91 601
15832.10 602
15833.29 570
15834.48 586
15835.67 552
15836.85 557
15838.04 565
15839.23 578
15840.42 551
15841.61 545
15842.80 584
15843.99 565
15845.18 542
15846.37 560
15847.55 568
15848.74 548
15849.93 567
15851.12 558
15852.31 557
15853.50 564
15854.69 561
15855.88 539
15857.07 535
15858.26 548
15859.45 551
15860.64 560
15861.83 581
15863.02 557
15864.21 562
15865.40 543
15866.59 544
15867.78 573
15868.97 580
15870.16 527
15871.35 539
15872.54 547
15873.73 560
15874.92 580
15876.11 588
15877.30 567
15878.49 555
15879.68 556
15880.87 575
15882.06 605
15883.25 563
15884.44 594
15885.63 619
15886.82 599
15888.01 579
15889.20 574
15890.39 615
15891.59 579
15892.78 614
15893.97 581
15895.16 588
15896.35 592
15897.54 637
15898.73 632
15899.92 615
15901.11 607
15902.30 619
15903.50 639
15904.69 616
15905.88 621
15907.07 633
15908.26 629
15909.45 634
15910.64 673
15911.84 695
15913.03 690
15914.22 657
15915.41 649
15916.60 642
15917.79 637
15918.99 643
15920.18 671
15921.37 646
15922.56 647
15923.75 674
15924.95 705
15926.14 717
15927.33 644
15928.52 638
15929.71 653
15930.91 686
15932.10 643
15933.29 666
15934.48 620
15935.68 623
15936.87 592
15938.06 633
15939.25 603
15940.45 561
15941.64 608
15942.83 630
15944.03 609
15945.22 590
15946.41 594
15947.60 599
15948.80 629
15949.99 579
15951.18 553
15952.38 500
15953.57 543
15954.76 571
15955.96 534
15957.15 447
15958.34 478
15959.54 501
15960.73 516
15961.92 486
15963.12 450
15964.31 462
15965.50 476
15966.70 459
15967.89 435
15969.08 448
15970.28 462
15971.47 444
15972.67 439
15973.86 426
15975.05 431
15976.25 424
15977.44 426
15978.64 418
15979.83 419
15981.02 418
15982.22 453
15983.41 458
15984.61 447
15985.80 403
15987.00 392
15988.19 400
15989.38 388
15990.58 392
15991.77 422
15992.97 400
15994.16 390
15995.36 375
15996.55 384
15997.75 394
15998.94 394
16000.14 386
16001.33 362
16002.53 365
16003.72 365
16004.92 382
16006.11 384
16007.31 376
16008.50 372
16009.70 379
16010.89 382
16012.09 378
16013.28 350
16014.48 386
16015.67 371
16016.87 371
16018.07 387
16019.26 369
16020.46 393
16021.65 371
16022.85 387
16024.04 372
16025.24 340
16026.44 359
16027.63 369
16028.83 369
16030.02 354
16031.22 351
16032.42 337
16033.61 372
16034.81 347
16036.00 354
16037.20 353
16038.40 355
16039.59 343
16040.79 357
16041.99 331
16043.18 348
16044.38 340
16045.58 324
16046.77 339
16047.97 333
16049.17 322
16050.36 350
16051.56 352
16052.76 332
16053.95 332
16055.15 355
16056.35 333
16057.54 344
16058.74 343
16059.94 358
16061.14 324
16062.33 322
16063.53 359
16064.73 332
16065.92 349
16067.12 346
16068.32 324
16069.52 334
16070.71 341
16071.91 321
16073.11 316
16074.31 304
16075.50 291
16076.70 310
16077.90 312
16079.10 317
16080.30 312
16081.49 318
16082.69 315
16083.89 304
16085.09 305
16086.29 279
16087.48 303
16088.68 323
16089.88 307
16091.08 294
16092.28 316
16093.48 315
16094.67 340
16095.87 281
16097.07 296
16098.27 329
16099.47 300
16100.67 291
16101.87 310
16103.06 293
16104.26 277
16105.46 298
16106.66 313
16107.86 291
16109.06 287
16110.26 288
16111.46 288
16112.66 270
16113.86 292
16115.05 250
16116.25 274
16117.45 287
16118.65 257
16119.85 277
16121.05 283
16122.25 289
16123.45 301
16124.65 277
16125.85 277
16127.05 276
16128.25 279
16129.45 279
16130.65 257
16131.85 258
16133.05 283
16134.25 278
16135.45 279
16136.65 265
16137.85 269
16139.05 292
16140.25 263
16141.45 265
16142.65 266
16143.85 283
16145.05 278
16146.25 277
16147.45 300
16148.65 290
16149.85 265
16151.05 298
16152.25 272
16153.45 253
16154.65 231
16155.85 290
16157.05 282
16158.25 276
16159.46 257
16160.66 262
16161.86 257
16163.06 254
16164.26 271
16165.46 262
16166.66 281
16167.86 293
16169.06 286
16170.27 276
16171.47 264
16172.67 288
16173.87 276
16175.07 258
16176.27 251
16177.47 240
16178.67 265
16179.88 285
16181.08 276
16182.28 260
16183.48 256
16184.68 270
16185.89 241
16187.09 264
16188.29 260
16189.49 276
16190.69 266
16191.90 265
16193.10 258
16194.30 279
16195.50 245
16196.70 255
16197.91 253
16199.11 252
16200.31 244
16201.51 267
16202.72 258
16203.92 279
16205.12 240
16206.32 252
16207.53 270
16208.73 251
16209.93 267
16211.13 268
16212.34 260
16213.54 261
16214.74 276
16215.95 257
16217.15 283
16218.35 259
16219.55 284
16220.76 277
16221.96 253
16223.16 251
16224.37 258
16225.57 270
16226.77 264
16227.98 266
16229.18 265
16230.38 268
16231.59 270
16232.79 306
16233.99 269
16235.20 268
16236.40 286
16237.61 283
16238.81 281
16240.01 259
16241.22 274
16242.42 277
16243.63 281
16244.83 301
16246.03 259
16247.24 271
16248.44 268
16249.65 270
16250.85 299
16252.05 292
16253.26 287
16254.46 306
16255.67 294
16256.87 279
16258.08 269
16259.28 297
16260.49 308
16261.69 277
16262.89 303
16264.10 291
16265.30 281
16266.51 282
16267.71 304
16268.92 285
16270.12 298
16271.33 278
16272.53 273
16273.74 310
16274.94 283
16276.15 282
16277.35 276
16278.56 308
16279.77 315
16280.97 286
16282.18 285
16283.38 303
16284.59 327
16285.79 328
16287.00 303
16288.20 287
16289.41 300
16290.61 310
16291.82 315
16293.03 294
16294.23 293
16295.44 296
16296.64 290
16297.85 276
16299.06 283
16300.26 283
16301.47 309
16302.67 262
16303.88 271
16305.09 275
16306.29 295
16307.50 299
16308.71 276
16309.91 308
16311.12 294
16312.33 285
16313.53 263
16314.74 283
16315.95 272
16317.15 287
16318.36 278
16319.57 298
16320.77 278
16321.98 276
16323.19 283
16324.39 293
16325.60 300
16326.81 265
16328.01 289
16329.22 285
16330.43 268
16331.64 268
16332.84 305
16334.05 267
16335.26 273
16336.47 253
16337.67 268
16338.88 250
16340.09 264
16341.30 254
16342.50 276
16343.71 262
16344.92 266
16346.13 263
16347.33 253
16348.54 274
16349.75 242
16350.96 258
16352.17 257
16353.37 248
16354.58 239
16355.79 273
16357.00 254
16358.21 266
16359.41 254
16360.62 267
16361.83 242
16363.04 264
16364.25 270
16365.46 276
16366.67 245
16367.87 251
16369.08 246
16370.29 237
16371.50 251
16372.71 254
16373.92 269
16375.13 233
16376.34 240
16377.54 241
16378.75 264
16379.96 253
16381.17 278
16382.38 285
16383.59 268
16384.80 262
16386.01 254
16387.22 258
16388.43 260
16389.64 240
16390.85 260
16392.05 285
16393.26 247
16394.47 256
16395.68 228
16396.89 255
16398.10 269
16399.31 281
16400.52 259
16401.73 270
16402.94 228
16404.15 251
16405.36 243
16406.57 266
16407.78 259
16408.99 248
16410.20 225
16411.41 259
16412.62 269
16413.83 272
16415.04 272
16416.25 302
16417.46 274
16418.67 285
16419.88 247
16421.10 274
16422.31 281
16423.52 258
16424.73 237
16425.94 241
16427.15 245
16428.36 263
16429.57 239
16430.78 249
16431.99 255
16433.20 258
16434.41 261
16435.63 254
16436.84 262
16438.05 247
16439.26 250
16440.47 242
16441.68 241
16442.89 244
16444.10 241
16445.32 251
16446.53 285
16447.74 246
16448.95 237
16450.16 253
16451.37 249
16452.59 248
16453.80 265
16455.01 255
16456.22 250
16457.43 233
16458.64 247
16459.86 233
16461.07 236
16462.28 266
16463.49 256
16464.70 243
16465.92 226
16467.13 264
16468.34 265
16469.55 263
16470.77 266
16471.98 259
16473.19 247
16474.40 249
16475.62 231
16476.83 267
16478.04 268
16479.25 246
16480.47 232
16481.68 252
16482.89 262
16484.11 220
16485.32 236
16486.53 224
16487.74 230
16488.96 217
16490.17 257
16491.38 256
16492.60 266
16493.81 249
16495.02 271
16496.24 252
16497.45 264
16498.66 229
16499.88 248
16501.09 244
16502.30 253
16503.52 266
16504.73 263
16505.94 270
16507.16 241
16508.37 252
16509.59 260
16510.80 251
16512.01 235
16513.23 237
16514.44 234
16515.66 254
16516.87 267
16518.08 264
16519.30 247
16520.51 252
16521.73 265
16522.94 259
16524.16 265
16525.37 266
16526.58 273
16527.80 274
16529.01 274
16530.23 248
16531.44 270
16532.66 255
16533.87 246
16535.09 270
16536.30 234
16537.52 258
16538.73 277
16539.95 304
16541.16 276
16542.38 310
16543.59 290
16544.81 292
16546.02 315
16547.24 315
16548.45 276
16549.67 309
16550.88 311
16552.10 294
16553.31 263
16554.53 288
16555.74 304
16556.96 307
16558.18 287
16559.39 284
16560.61 280
16561.82 283
16563.04 323
16564.25 279
16565.47 289
16566.69 274
16567.90 293
16569.12 266
16570.33 297
16571.55 290
16572.77 291
16573.98 294
16575.20 288
16576.41 284
16577.63 301
16578.85 288
16580.06 292
16581.28 283
16582.50 282
16583.71 292
16584.93 285
16586.15 252
16587.36 279
16588.58 285
16589.80 281
16591.01 289
16592.23 292
16593.45 293
16594.66 271
16595.88 300
16597.10 282
16598.32 269
16599.53 261
16600.75 281
16601.97 282
16603.18 260
16604.40 251
16605.62 252
16606.84 249
16608.05 239
16609.27 251
16610.49 249
16611.71 268
16612.92 271
16614.14 286
16615.36 256
16616.58 256
16617.79 255
16619.01 258
16620.23 248
16621.45 228
16622.67 228
16623.88 255
16625.10 262
16626.32 225
16627.54 248
16628.76 234
16629.97 242
16631.19 246
16632.41 228
16633.63 224
16634.85 236
16636.07 246
16637.29 257
16638.50 242
16639.72 229
16640.94 223
16642.16 225
16643.38 254
16644.60 240
16645.82 241
16647.03 241
16648.25 231
16649.47 231
16650.69 235
16651.91 247
16653.13 252
16654.35 242
16655.57 241
16656.79 242
16658.01 209
16659.23 246
16660.45 221
16661.66 228
16662.88 242
16664.10 236
16665.32 225
16666.54 233
16667.76 237
16668.98 243
16670.20 217
16671.42 241
16672.64 233
16673.86 241
16675.08 225
16676.30 222
16677.52 223
16678.74 209
16679.96 237
16681.18 218
16682.40 238
16683.62 227
16684.84 214
16686.06 216
16687.28 216
16688.50 215
16689.72 226
16690.94 205
16692.16 199
16693.39 216
16694.61 214
16695.83 232
16697.05 215
16698.27 228
16699.49 223
16700.71 232
16701.93 205
16703.15 230
16704.37 215
16705.59 238
16706.81 224
16708.04 224
16709.26 218
16710.48 219
16711.70 225
16712.92 196
16714.14 218
16715.36 224
16716.58 240
16717.81 215
16719.03 222
16720.25 229
16721.47 209
16722.69 220
16723.91 223
16725.14 216
16726.36 211
16727.58 206
16728.80 222
16730.02 219
16731.24 231
16732.47 222
16733.69 224
16734.91 220
16736.13 212
16737.36 214
16738.58 200
16739.80 207
16741.02 205
16742.24 240
16743.47 227
16744.69 251
16745.91 230
16747.13 211
16748.36 204
16749.58 194
16750.80 204
16752.02 198
16753.25 215
16754.47 201
16755.69 217
16756.92 198
16758.14 208
16759.36 209
16760.59 224
16761.81 199
16763.03 200
16764.25 199
16765.48 222
16766.70 189
16767.92 221
16769.15 194
16770.37 226
16771.59 222
16772.82 220
16774.04 229
16775.27 196
16776.49 235
16777.71 190
16778.94 219
16780.16 206
16781.38 214
16782.61 223
16783.83 212
16785.06 198
16786.28 195
16787.50 219
16788.73 198
16789.95 181
16791.18 196
16792.40 211
16793.62 192
16794.85 209
16796.07 216
16797.30 201
16798.52 187
16799.75 216
16800.97 199
16802.19 213
16803.42 216
16804.64 219
16805.87 227
16807.09 225
16808.32 213
16809.54 223
16810.77 221
16811.99 187
16813.22 197
16814.44 218
16815.67 221
16816.89 224
16818.12 227
16819.34 234
16820.57 202
16821.79 227
16823.02 221
16824.24 223
16825.47 205
16826.70 193
16827.92 191
16829.15 215
16830.37 217
16831.60 233
16832.82 204
16834.05 239
16835.27 241
16836.50 228
16837.73 243
16838.95 235
16840.18 250
16841.40 233
16842.63 241
16843.86 247
16845.08 241
16846.31 232
16847.53 231
16848.76 241
16849.99 251
16851.21 235
16852.44 248
16853.67 236
16854.89 283
16856.12 256
16857.35 233
16858.57 234
16859.80 253
16861.03 271
16862.25 261
16863.48 253
16864.71 282
16865.93 286
16867.16 281
16868.39 283
16869.61 279
16870.84 285
16872.07 275
16873.30 264
16874.52 311
16875.75 299
16876.98 279
16878.20 292
16879.43 298
16880.66 324
16881.89 305
16883.11 312
16884.34 321
16885.57 309
16886.80 317
16888.02 346
16889.25 337
16890.48 295
16891.71 311
16892.94 332
16894.16 320
16895.39 329
16896.62 313
16897.85 318
16899.08 330
16900.30 295
16901.53 294
16902.76 301
16903.99 312
16905.22 306
16906.45 327
16907.67 327
16908.90 300
16910.13 311
16911.36 292
16912.59 312
16913.82 302
16915.04 307
16916.27 312
16917.50 279
16918.73 287
16919.96 300
16921.19 288
16922.42 275
16923.65 306
16924.88 316
16926.10 310
16927.33 316
16928.56 290
16929.79 287
16931.02 296
16932.25 281
16933.48 282
16934.71 311
16935.94 316
16937.17 297
16938.40 278
16939.63 294
16940.86 270
16942.09 282
16943.32 289
16944.55 276
16945.78 287
16947.01 280
16948.24 296
16949.47 301
16950.70 291
16951.93 286
16953.16 277
16954.39 288
16955.62 287
16956.85 277
16958.08 264
16959.31 278
16960.54 276
16961.77 301
16963.00 297
16964.23 288
16965.46 305
16966.69 286
16967.92 266
16969.15 302
16970.38 327
16971.61 306
16972.84 274
16974.07 285
16975.30 284
16976.54 274
16977.77 293
16979.00 307
16980.23 295
16981.46 272
16982.69 263
16983.92 254
16985.15 249
16986.38 258
16987.62 234
16988.85 238
16990.08 265
16991.31 252
16992.54 260
16993.77 257
16995.00 249
16996.24 246
16997.47 245
16998.70 235
16999.93 244
17001.16 243
17002.39 271
17003.63 258
17004.86 239
17006.09 259
17007.32 265
17008.55 245
17009.79 233
17011.02 265
17012.25 257
17013.48 242
17014.72 250
17015.95 261
17017.18 241
17018.41 251
17019.64 247
17020.88 279
17022.11 246
17023.34 228
17024.58 227
17025.81 218
17027.04 216
17028.27 209
17029.51 206
17030.74 225
17031.97 219
17033.21 230
17034.44 223
17035.67 214
17036.90 218
17038.14 233
17039.37 219
17040.60 255
17041.84 227
17043.07 222
17044.30 230
17045.54 242
17046.77 205
17048.00 206
17049.24 217
17050.47 219
17051.70 214
17052.94 204
17054.17 215
17055.41 237
17056.64 213
17057.87 223
17059.11 221
17060.34 222
17061.58 232
17062.81 242
17064.04 219
17065.28 205
17066.51 212
17067.75 225
17068.98 207
17070.21 198
17071.45 209
17072.68 221
17073.92 215
17075.15 188
17076.39 201
17077.62 216
17078.86 213
17080.09 219
17081.33 193
17082.56 181
17083.80 197
17085.03 187
17086.26 188
17087.50 189
17088.73 211
17089.97 221
17091.20 195
17092.44 198
17093.68 195
17094.91 217
17096.15 229
17097.38 222
17098.62 204
17099.85 189
17101.09 196
17102.32 193
17103.56 201
17104.79 185
17106.03 176
17107.26 200
17108.50 206
17109.74 195
17110.97 179
17112.21 204
17113.44 200
17114.68 189
17115.92 190
17117.15 202
17118.39 195
17119.62 203
17120.86 214
17122.10 199
17123.33 204
17124.57 161
17125.80 187
17127.04 199
17128.28 175
17129.51 169
17130.75 193
17131.99 183
17133.22 187
17134.46 154
17135.70 181
17136.93 185
17138.17 170
17139.41 179
17140.64 171
17141.88 184
17143.12 184
17144.35 180
17145.59 174
17146.83 173
17148.07 166
17149.30 200
17150.54 182
17151.78 171
17153.02 179
17154.25 187
17155.49 183
17156.73 177
17157.96 195
17159.20 176
17160.44 179
17161.68 186
17162.92 185
17164.15 185
17165.39 191
17166.63 173
17167.87 190
17169.10 178
17170.34 186
17171.58 157
17172.82 163
17174.06 182
17175.29 156
17176.53 161
17177.77 182
17179.01 157
17180.25 153
17181.49 173
17182.72 150
17183.96 159
17185.20 159
17186.44 169
17187.68 176
17188.92 165
17190.15 166
17191.39 175
17192.63 154
17193.87 145
17195.11 175
17196.35 174
17197.59 170
17198.83 169
17200.07 178
17201.30 157
17202.54 152
17203.78 162
17205.02 149
17206.26 164
17207.50 165
17208.74 159
17209.98 138
17211.22 154
17212.46 155
17213.70 171
17214.94 175
17216.18 156
17217.42 164
17218.66 156
17219.90 168
17221.14 135
17222.38 149
17223.62 156
17224.86 157
17226.10 159
17227.34 157
17228.58 180
17229.82 181
17231.06 160
17232.30 172
17233.54 163
17234.78 156
17236.02 170
17237.26 177
17238.50 170
17239.74 141
17240.98 149
17242.22 155
17243.46 143
17244.70 145
17245.94 153
17247.18 171
17248.42 161
17249.66 133
17250.90 156
17252.14 150
17253.39 158
17254.63 170
17255.87 169
17257.11 153
17258.35 143
17259.59 159
17260.83 160
17262.07 146
17263.31 147
17264.56 143
17265.80 160
17267.04 138
17268.28 128
17269.52 145
17270.76 162
17272.00 150
17273.25 141
17274.49 153
17275.73 139
17276.97 131
17278.21 143
17279.45 142
17280.70 154
17281.94 149
17283.18 152
17284.42 157
17285.66 115
17286.91 126
17288.15 137
17289.39 147
17290.63 142
17291.88 136
17293.12 169
17294.36 152
17295.60 155
17296.85 155
17298.09 168
17299.33 146
17300.57 136
17301.82 149
17303.06 165
17304.30 129
17305.54 127
17306.79 153
17308.03 160
17309.27 128
17310.52 138
17311.76 163
17313.00 144
17314.25 142
17315.49 137
17316.73 150
17317.97 147
17319.22 138
17320.46 138
17321.71 143
17322.95 157
17324.19 164
17325.44 178
17326.68 146
17327.92 145
17329.17 142
17330.41 164
17331.65 149
17332.90 143
17334.14 148
17335.39 140
17336.63 147
17337.87 150
17339.12 151
17340.36 149
17341.61 147
17342.85 153
17344.09 154
17345.34 150
17346.58 140
17347.83 150
17349.07 155
17350.32 138
17351.56 133
17352.80 132
17354.05 149
17355.29 136
17356.54 136
17357.78 154
17359.03 155
17360.27 132
17361.52 156
17362.76 174
17364.01 142
17365.25 132
17366.50 156
17367.74 158
17368.99 155
17370.23 131
17371.48 156
17372.72 154
17373.97 152
17375.21 137
17376.46 161
17377.70 147
17378.95 147
17380.19 153
17381.44 145
17382.69 140
17383.93 150
17385.18 154
17386.42 152
17387.67 146
17388.91 130
17390.16 169
17391.41 134
17392.65 154
17393.90 172
17395.14 171
17396.39 160
17397.64 127
17398.88 150
17400.13 161
17401.37 151
17402.62 126
17403.87 160
17405.11 165
17406.36 152
17407.61 157
17408.85 140
17410.10 148
17411.35 124
17412.59 149
17413.84 138
17415.09 153
17416.33 141
17417.58 157
17418.83 156
17420.07 159
17421.32 146
17422.57 152
17423.82 176
17425.06 148
17426.31 161
17427.56 153
17428.80 144
17430.05 133
17431.30 155
17432.55 163
17433.79 150
17435.04 161
17436.29 169
17437.54 166
17438.78 150
17440.03 156
17441.28 150
17442.53 151
17443.77 148
17445.02 141
17446.27 156
17447.52 179
17448.77 143
17450.01 169
17451.26 169
17452.51 177
17453.76 157
17455.01 175
17456.25 171
17457.50 162
17458.75 152
17460.00 166
17461.25 148
17462.50 161
17463.74 169
17464.99 169
17466.24 164
17467.49 144
17468.74 168
17469.99 170
17471.24 157
17472.49 167
17473.73 168
17474.98 189
17476.23 159
17477.48 175
17478.73 178
17479.98 197
17481.23 170
17482.48 161
17483.73 162
17484.98 186
17486.23 168
17487.47 182
17488.72 171
17489.97 189
17491.22 197
17492.47 184
17493.72 182
17494.97 172
17496.22 159
17497.47 176
17498.72 173
17499.97 164
17501.22 172
17502.47 176
17503.72 185
17504.97 180
17506.22 178
17507.47 170
17508.72 173
17509.97 176
17511.22 168
17512.47 176
17513.72 191
17514.97 172
17516.22 183
17517.47 186
17518.72 194
17519.97 187
17521.22 191
17522.47 185
17523.72 201
17524.98 204
17526.23 185
17527.48 181
17528.73 174
17529.98 188
17531.23 195
17532.48 190
17533.73 196
17534.98 207
17536.23 215
17537.48 191
17538.74 181
17539.99 191
17541.24 210
17542.49 208
17543.74 209
17544.99 204
17546.24 186
17547.50 191
17548.75 200
17550.00 192
17551.25 206
17552.50 193
17553.75 217
17555.01 180
17556.26 198
17557.51 196
17558.76 216
17560.01 226
17561.26 182
17562.52 213
17563.77 204
17565.02 221
17566.27 245
17567.53 197
17568.78 198
17570.03 236
17571.28 226
17572.53 219
17573.79 210
17575.04 234
17576.29 219
17577.54 212
17578.80 201
17580.05 214
17581.30 212
17582.56 253
17583.81 238
17585.06 212
17586.31 224
17587.57 230
17588.82 257
17590.07 234
17591.33 223
17592.58 214
17593.83 224
17595.08 209
17596.34 223
17597.59 221
17598.84 223
17600.10 243
17601.35 232
17602.61 216
17603.86 238
17605.11 248
17606.37 236
17607.62 228
17608.87 239
17610.13 247
17611.38 228
17612.63 227
17613.89 242
17615.14 246
17616.40 262
17617.65 243
17618.90 244
17620.16 252
17621.41 241
17622.67 222
17623.92 204
17625.17 234
17626.43 246
17627.68 244
17628.94 235
17630.19 247
17631.45 233
17632.70 251
17633.96 252
17635.21 271
17636.47 237
17637.72 239
17638.97 239
17640.23 248
17641.48 246
17642.74 244
17643.99 236
17645.25 270
17646.50 252
17647.76 233
17649.01 228
17650.27 231
17651.52 224
17652.78 239
17654.04 229
17655.29 250
17656.55 238
17657.80 226
17659.06 257
17660.31 240
17661.57 219
17662.82 235
17664.08 228
17665.33 208
17666.59 202
17667.85 218
17669.10 227
17670.36 203
17671.61 201
17672.87 221
17674.13 214
17675.38 215
17676.64 237
17677.89 218
17679.15 199
17680.41 199
17681.66 196
17682.92 221
17684.18 228
17685.43 223
17686.69 216
17687.95 224
17689.20 194
17690.46 214
17691.71 207
17692.97 211
17694.23 221
17695.49 204
17696.74 196
17698.00 194
17699.26 183
17700.51 212
17701.77 210
17703.03 185
17704.28 206
17705.54 180
17706.80 206
17708.06 186
17709.31 194
17710.57 207
17711.83 196
17713.08 184
17714.34 189
17715.60 211
17716.86 184
17718.11 188
17719.37 198
17720.63 211
17721.89 169
17723.15 182
17724.40 191
17725.66 189
17726.92 187
17728.18 187
17729.43 190
17730.69 201
17731.95 165
17733.21 192
17734.47 208
17735.73 191
17736.98 184
17738.24 193
17739.50 194
17740.76 171
17742.02 192
17743.28 177
17744.53 186
17745.79 187
17747.05 192
17748.31 183
17749.57 182
17750.83 175
17752.09 183
17753.34 181
17754.60 181
17755.86 161
17757.12 170
17758.38 199
17759.64 181
17760.90 158
17762.16 180
17763.42 192
17764.68 163
17765.94 171
17767.19 167
17768.45 168
17769.71 177
17770.97 203
17772.23 180
17773.49 157
17774.75 156
17776.01 174
17777.27 184
17778.53 149
17779.79 163
17781.05 188
17782.31 192
17783.57 168
17784.83 158
17786.09 188
17787.35 154
17788.61 149
17789.87 170
17791.13 173
17792.39 159
17793.65 148
17794.91 160
17796.17 137
17797.43 153
17798.69 156
17799.95 156
17801.21 141
17802.47 150
17803.73 149
17805.00 166
17806.26 139
17807.52 150
17808.78 170
17810.04 181
17811.30 138
17812.56 150
17813.82 152
17815.08 140
17816.34 141
17817.60 154
17818.87 165
17820.13 152
17821.39 158
17822.65 150
17823.91 163
17825.17 138
17826.43 141
17827.69 152
17828.96 143
17830.22 141
17831.48 141
17832.74 144
17834.00 142
17835.26 132
17836.53 135
17837.79 162
17839.05 160
17840.31 159
17841.57 129
17842.84 139
17844.10 139
17845.36 131
17846.62 147
17847.88 144
17849.15 136
17850.41 145
17851.67 155
17852.93 142
17854.20 143
17855.46 144
17856.72 153
17857.98 149
17859.25 128
17860.51 128
17861.77 154
17863.03 134
17864.30 137
17865.56 149
17866.82 136
17868.09 157
17869.35 137
17870.61 142
17871.87 121
17873.14 112
17874.40 135
17875.66 155
17876.93 149
17878.19 132
17879.45 144
17880.72 161
17881.98 152
17883.24 121
17884.51 153
17885.77 137
17887.03 134
17888.30 126
17889.56 142
17890.83 150
17892.09 133
17893.35 125
17894.62 131
17895.88 120
17897.14 133
17898.41 133
17899.67 115
17900.94 107
17902.20 124
17903.46 145
17904.73 140
17905.99 137
17907.26 139
17908.52 147
17909.79 132
17911.05 131
17912.32 132
17913.58 137
17914.84 129
17916.11 155
17917.37 133
17918.64 139
17919.90 119
17921.17 117
17922.43 137
17923.70 129
17924.96 118
17926.23 123
17927.49 163
17928.76 134
17930.02 137
17931.29 125
17932.55 142
17933.82 129
17935.08 119
17936.35 129
17937.61 139
17938.88 117
17940.14 113
17941.41 133
17942.68 120
17943.94 120
17945.21 133
17946.47 134
17947.74 120
17949.00 124
17950.27 114
17951.54 138
17952.80 107
17954.07 112
17955.33 127
17956.60 129
17957.87 118
17959.13 115
17960.40 126
17961.66 145
17962.93 107
17964.20 116
17965.46 130
17966.73 117
17968.00 134
17969.26 125
17970.53 127
17971.80 120
17973.06 118
17974.33 118
17975.60 122
17976.86 126
17978.13 121
17979.40 142
17980.66 156
17981.93 121
17983.20 121
17984.46 122
17985.73 113
17987.00 144
17988.26 122
17989.53 118
17990.80 124
17992.07 135
17993.33 118
17994.60 132
17995.87 116
17997.14 119
17998.40 135
17999.67 115
18000.94 112
18002.21 135
18003.47 125
18004.74 111
18006.01 112
18007.28 122
18008.55 126
18009.81 111
18011.08 126
18012.35 118
18013.62 107
18014.89 94
18016.15 115
18017.42 120
18018.69 127
18019.96 127
18021.23 123
18022.49 133
18023.76 128
18025.03 119
18026.30 123
18027.57 135
18028.84 121
18030.11 141
18031.37 123
18032.64 148
18033.91 110
18035.18 114
18036.45 143
18037.72 141
18038.99 124
18040.26 117
18041.53 116
18042.79 110
18044.06 136
18045.33 127
18046.60 128
18047.87 122
18049.14 153
18050.41 126
18051.68 143
18052.95 116
18054.22 140
18055.49 163
18056.76 153
18058.03 126
18059.30 124
18060.57 124
18061.84 137
18063.11 145
18064.38 131
18065.65 118
18066.92 124
18068.19 118
18069.46 131
18070.73 130
18072.00 114
18073.27 131
18074.54 147
18075.81 123
18077.08 112
18078.35 145
18079.62 152
18080.89 130
18082.16 120
18083.43 129
18084.70 139
18085.97 136
18087.24 135
18088.51 124
18089.78 137
18091.05 142
18092.32 150
18093.59 145
18094.87 139
18096.14 115
18097.41 139
18098.68 138
18099.95 134
18101.22 134
18102.49 120
18103.76 122
18105.03 142
18106.31 132
18107.58 139
18108.85 133
18110.12 130
18111.39 148
18112.66 139
18113.93 140
18115.21 132
18116.48 138
18117.75 130
18119.02 125
18120.29 123
18121.56 133
18122.84 139
18124.11 116
18125.38 145
18126.65 136
18127.92 130
18129.20 137
18130.47 133
18131.74 128
18133.01 132
18134.29 139
18135.56 140
18136.83 125
18138.10 132
18139.38 137
18140.65 139
18141.92 153
18143.19 125
18144.47 135
18145.74 152
18147.01 134
18148.28 135
18149.56 125
18150.83 130
18152.10 143
18153.38 152
18154.65 155
18155.92 151
18157.19 135
18158.47 140
18159.74 120
18161.01 134
18162.29 124
18163.56 153
18164.83 156
18166.11 123
18167.38 134
18168.65 144
18169.93 121
18171.20 147
18172.48 128
18173.75 157
18175.02 134
18176.30 133
18177.57 135
18178.84 116
18180.12 121
18181.39 120
18182.67 130
18183.94 123
18185.21 109
18186.49 125
18187.76 124
18189.04 128
18190.31 115
18191.59 131
18192.86 134
18194.13 145
18195.41 125
18196.68 135
18197.96 115
18199.23 119
18200.51 121
18201.78 125
18203.06 134
18204.33 114
18205.61 123
18206.88 106
18208.16 122
18209.43 122
18210.71 141
18211.98 136
18213.26 116
18214.53 128
18215.81 125
18217.08 134
18218.36 117
18219.63 132
18220.91 156
18222.18 130
18223.46 122
18224.73 116
18226.01 126
18227.28 127
18228.56 132
18229.84 131
18231.11 125
18232.39 137
18233.66 123
18234.94 147
18236.21 139
18237.49 131
18238.77 138
18240.04 137
18241.32 146
18242.59 134
18243.87 130
18245.15 128
18246.42 121
18247.70 141
18248.98 139
18250.25 121
18251.53 127
18252.81 128
18254.08 139
18255.36 126
18256.63 127
18257.91 143
18259.19 133
18260.46 118
18261.74 129
18263.02 142
18264.30 119
18265.57 135
18266.85 123
18268.13 144
18269.40 131
18270.68 122
18271.96 147
18273.23 148
18274.51 128
18275.79 149
18277.07 148
18278.34 134
18279.62 141
18280.90 117
18282.18 131
18283.45 126
18284.73 124
18286.01 129
18287.29 123
18288.56 142
18289.84 122
18291.12 132
18292.40 127
18293.68 139
18294.95 130
18296.23 140
18297.51 151
18298.79 128
18300.07 107
18301.34 114
18302.62 135
18303.90 165
18305.18 140
18306.46 149
18307.74 133
18309.01 147
18310.29 138
18311.57 146
18312.85 151
18314.13 145
18315.41 151
18316.69 154
18317.96 136
18319.24 126
18320.52 123
18321.80 136
18323.08 150
18324.36 153
18325.64 165
18326.92 152
18328.20 129
18329.47 147
18330.75 143
18332.03 144
18333.31 146
18334.59 154
18335.87 154
18337.15 157
18338.43 124
18339.71 135
18340.99 146
18342.27 158
18343.55 145
18344.83 142
18346.11 139
18347.39 139
18348.67 152
18349.95 154
18351.23 158
18352.51 155
18353.79 153
18355.07 149
18356.35 137
18357.63 156
18358.91 134
18360.19 128
18361.47 127
18362.75 148
18364.03 135
18365.31 122
18366.59 129
18367.87 125
18369.15 128
18370.43 135
18371.71 136
18372.99 131
18374.27 132
18375.55 127
18376.83 149
18378.12 149
18379.40 136
18380.68 146
18381.96 153
18383.24 135
18384.52 135
18385.80 125
18387.08 123
18388.36 133
18389.65 145
18390.93 153
18392.21 143
18393.49 116
18394.77 139
18396.05 142
18397.33 142
18398.62 123
18399.90 134
18401.18 137
18402.46 145
18403.74 124
18405.02 128
18406.31 135
18407.59 118
18408.87 141
18410.15 128
18411.43 116
18412.72 126
18414.00 144
18415.28 127
18416.56 122
18417.84 144
18419.13 137
18420.41 142
18421.69 124
18422.97 133
18424.26 125
18425.54 127
18426.82 106
18428.10 131
18429.39 117
18430.67 123
18431.95 137
18433.23 126
18434.52 123
18435.80 116
18437.08 118
18438.37 128
18439.65 126
18440.93 127
18442.22 132
18443.50 113
18444.78 138
18446.06 134
18447.35 122
18448.63 128
18449.91 125
18451.20 125
18452.48 136
18453.76 148
18455.05 118
18456.33 114
18457.62 133
18458.90 130
18460.18 99
18461.47 118
18462.75 134
18464.03 128
18465.32 143
18466.60 131
18467.89 130
18469.17 155
18470.45 133
18471.74 138
18473.02 133
18474.31 112
18475.59 135
18476.88 136
18478.16 116
18479.44 108
18480.73 142
18482.01 122
18483.30 119
18484.58 123
18485.87 116
18487.15 125
18488.44 113
18489.72 138
18491.01 134
18492.29 129
18493.58 106
18494.86 130
18496.15 140
18497.43 121
18498.72 114
18500.00 120
18501.29 112
18502.57 131
18503.86 115
18505.14 113
18506.43 135
18507.71 121
18509.00 131
18510.28 139
18511.57 113
18512.85 113
18514.14 130
18515.42 135
18516.71 146
18518.00 123
18519.28 134
18520.57 120
18521.85 134
18523.14 129
18524.43 144
18525.71 131
18527.00 122
18528.28 127
18529.57 136
18530.86 117
18532.14 101
18533.43 137
18534.71 124
18536.00 126
18537.29 125
18538.57 130
18539.86 117
18541.15 130
18542.43 148
18543.72 143
18545.01 120
18546.29 135
18547.58 139
18548.87 134
18550.15 116
18551.44 128
18552.73 140
18554.01 136
18555.30 116
18556.59 136
18557.88 138
18559.16 110
18560.45 117
18561.74 113
18563.02 131
18564.31 116
18565.60 152
18566.89 135
18568.17 129
18569.46 125
18570.75 126
18572.04 130
18573.32 131
18574.61 134
18575.90 125
18577.19 120
18578.48 124
18579.76 138
18581.05 135
18582.34 132
18583.63 124
18584.92 142
18586.20 148
18587.49 153
18588.78 118
18590.07 114
18591.36 144
18592.64 123
18593.93 118
18595.22 129
18596.51 135
18597.80 133
18599.09 134
18600.38 132
18601.66 128
18602.95 130
18604.24 122
18605.53 115
18606.82 126
18608.11 127
18609.40 124
18610.69 149
18611.98 132
18613.26 121
18614.55 134
18615.84 151
18617.13 148
18618.42 130
18619.71 129
18621.00 135
18622.29 123
18623.58 132
18624.87 126
18626.16 139
18627.45 132
18628.74 115
18630.03 141
18631.32 154
18632.61 130
18633.89 151
18635.18 145
18636.47 136
18637.76 145
18639.05 139
18640.34 134
18641.63 130
18642.92 126
18644.21 147
18645.50 109
18646.79 98
18648.09 112
18649.38 132
18650.67 139
18651.96 120
18653.25 125
18654.54 133
18655.83 108
18657.12 117
18658.41 118
18659.70 110
18660.99 127
18662.28 127
18663.57 133
18664.86 139
18666.15 121
18667.44 128
18668.74 155
18670.03 140
18671.32 136
18672.61 121
18673.90 142
18675.19 112
18676.48 116
18677.77 109
18679.06 104
18680.36 117
18681.65 121
18682.94 120
18684.23 116
18685.52 106
18686.81 111
18688.11 117
18689.40 120
18690.69 133
18691.98 131
18693.27 132
18694.56 102
18695.86 97
18697.15 114
18698.44 119
18699.73 111
18701.02 114
18702.32 103
18703.61 142
18704.90 117
18706.19 105
18707.48 107
18708.78 93
18710.07 117
18711.36 113
18712.65 124
18713.95 128
18715.24 101
18716.53 122
18717.83 109
18719.12 100
18720.41 116
18721.70 116
18723.00 118
18724.29 104
18725.58 117
18726.87 117
18728.17 102
18729.46 114
18730.75 115
18732.05 125
18733.34 112
18734.63 128
18735.93 111
18737.22 107
18738.51 112
18739.81 134
18741.10 123
18742.39 115
18743.69 115
18744.98 118
18746.27 122
18747.57 109
18748.86 117
18750.16 131
18751.45 124
18752.74 124
18754.04 113
18755.33 110
18756.63 102
18757.92 104
18759.21 104
18760.51 118
18761.80 99
18763.10 116
18764.39 129
18765.69 111
18766.98 108
18768.27 105
18769.57 120
18770.86 103
18772.16 116
18773.45 108
18774.75 102
18776.04 98
18777.34 90
18778.63 108
18779.93 111
18781.22 113
18782.52 107
18783.81 104
18785.11 119
18786.40 108
18787.70 103
18788.99 124
18790.29 118
18791.58 104
18792.88 121
18794.17 95
18795.47 90
18796.76 116
18798.06 126
18799.35 117
18800.65 93
18801.94 120
18803.24 116
18804.54 91
18805.83 103
18807.13 96
18808.42 96
18809.72 92
18811.01 109
18812.31 114
18813.61 110
18814.90 90
18816.20 105
18817.49 131
18818.79 118
18820.09 111
18821.38 103
18822.68 108
18823.98 98
18825.27 100
18826.57 109
18827.87 112
18829.16 114
18830.46 102
18831.75 117
18833.05 120
18834.35 129
18835.64 109
18836.94 110
18838.24 112
18839.54 117
18840.83 117
18842.13 114
18843.43 114
18844.72 123
18846.02 120
18847.32 117
18848.61 109
18849.91 106
18851.21 118
18852.51 113
18853.80 102
18855.10 109
18856.40 103
18857.70 100
18858.99 110
18860.29 113
18861.59 111
18862.89 106
18864.18 105
18865.48 119
18866.78 117
18868.08 107
18869.38 125
18870.67 95
18871.97 98
18873.27 102
18874.57 104
18875.87 110
18877.16 102
18878.46 107
18879.76 121
18881.06 112
18882.36 113
18883.66 103
18884.95 107
18886.25 102
18887.55 112
18888.85 103
18890.15 100
18891.45 96
18892.75 96
18894.04 114
18895.34 107
18896.64 114
18897.94 98
18899.24 100
18900.54 107
18901.84 106
18903.14 117
18904.44 113
18905.74 91
18907.03 99
18908.33 108
18909.63 98
18910.93 94
18912.23 93
18913.53 106
18914.83 94
18916.13 106
18917.43 123
18918.73 122
18920.03 114
18921.33 106
18922.63 109
18923.93 116
18925.23 99
18926.53 105
18927.83 105
18929.13 106
18930.43 112
18931.73 129
18933.03 118
18934.33 104
18935.63 97
18936.93 114
18938.23 109
18939.53 102
18940.83 85
18942.13 113
18943.43 113
18944.73 99
18946.03 103
18947.33 97
18948.63 118
18949.93 102
18951.23 106
18952.53 117
18953.84 106
18955.14 108
18956.44 99
18957.74 103
18959.04 88
18960.34 98
18961.64 107
18962.94 123
18964.24 106
18965.54 89
18966.85 90
18968.15 101
18969.45 88
18970.75 118
18972.05 117
18973.35 96
18974.65 86
18975.96 94
18977.26 88
18978.56 73
18979.86 104
18981.16 96
18982.46 99
18983.77 91
18985.07 101
18986.37 105
18987.67 115
18988.97 97
18990.28 119
18991.58 100
18992.88 91
18994.18 92
18995.49 106
18996.79 115
18998.09 97
18999.39 93
19000.69 107
19002.00 107
19003.30 87
19004.60 130
19005.90 111
19007.21 113
19008.51 94
19009.81 107
19011.12 88
19012.42 108
19013.72 122
19015.02 88
19016.33 104
19017.63 95
19018.93 89
19020.24 89
19021.54 103
19022.84 95
19024.15 91
19025.45 91
19026.75 89
19028.06 97
19029.36 99
19030.66 77
19031.97 89
19033.27 98
19034.57 98
19035.88 97
19037.18 105
19038.48 82
19039.79 86
19041.09 116
19042.40 95
19043.70 112
19045.00 99
19046.31 98
19047.61 87
19048.92 101
19050.22 89
19051.52 98
19052.83 106
19054.13 105
19055.44 80
19056.74 94
19058.05 96
19059.35 105
19060.65 110
19061.96 87
19063.26 105
19064.57 107
19065.87 110
19067.18 101
19068.48 103
19069.79 93
19071.09 95
19072.40 98
19073.70 94
19075.01 110
19076.31 95
19077.62 104
19078.92 110
19080.23 116
19081.53 101
19082.84 119
19084.14 108
19085.45 98
19086.75 96
19088.06 109
19089.36 91
19090.67 94
19091.98 124
19093.28 105
19094.59 88
19095.89 109
19097.20 79
19098.50 89
19099.81 97
19101.12 91
19102.42 114
19103.73 113
19105.03 109
19106.34 102
19107.65 113
19108.95 107
19110.26 86
19111.56 115
19112.87 111
19114.18 107
19115.48 104
19116.79 104
19118.10 89
19119.40 81
19120.71 85
19122.02 105
19123.32 88
19124.63 91
19125.94 85
19127.24 108
19128.55 91
19129.86 98
19131.16 126
19132.47 103
19133.78 94
19135.08 88
19136.39 102
19137.70 86
19139.01 97
19140.31 84
19141.62 108
19142.93 86
19144.23 111
19145.54 106
19146.85 98
19148.16 117
19149.46 110
19150.77 123
19152.08 105
19153.39 94
19154.69 92
19156.00 92
19157.31 107
19158.62 99
19159.93 96
19161.23 101
19162.54 98
19163.85 97
19165.16 103
19166.47 106
19167.77 83
19169.08 126
19170.39 107
19171.70 97
19173.01 96
19174.32 108
19175.62 112
19176.93 109
19178.24 97
19179.55 111
19180.86 108
19182.17 89
19183.48 101
19184.78 86
19186.09 93
19187.40 87
19188.71 100
19190.02 83
19191.33 99
19192.64 100
19193.95 97
19195.26 85
19196.56 87
19197.87 102
19199.18 103
19200.49 108
19201.80 98
19203.11 104
19204.42 103
19205.73 99
19207.04 92
19208.35 81
19209.66 102
19210.97 106
19212.28 95
19213.59 93
19214.90 85
19216.21 86
19217.52 103
19218.83 86
19220.14 113
19221.45 99
19222.76 112
19224.07 103
19225.38 93
19226.69 92
19228.00 85
19229.31 94
19230.62 98
19231.93 100
19233.24 112
19234.55 95
19235.86 95
19237.17 108
19238.48 111
19239.79 115
19241.10 82
19242.41 98
19243.72 116
19245.03 95
19246.35 92
19247.66 93
19248.97 92
19250.28 96
19251.59 94
19252.90 108
19254.21 90
19255.52 95
19256.83 102
19258.14 90
19259.46 78
19260.77 102
19262.08 98
19263.39 89
19264.70 103
19266.01 96
19267.32 107
19268.64 90
19269.95 89
19271.26 78
19272.57 103
19273.88 86
19275.20 110
19276.51 99
19277.82 92
19279.13 88
19280.44 107
19281.75 99
19283.07 93
19284.38 100
19285.69 85
19287.00 98
19288.32 90
19289.63 106
19290.94 85
19292.25 111
19293.57 97
19294.88 96
19296.19 95
19297.50 96
19298.82 100
19300.13 99
19301.44 89
19302.75 94
19304.07 91
19305.38 80
19306.69 81
19308.01 83
19309.32 100
19310.63 88
19311.94 96
19313.26 82
19314.57 83
19315.88 98
19317.20 82
19318.51 90
19319.82 86
19321.14 100
19322.45 88
19323.76 89
19325.08 102
19326.39 103
19327.70 83
19329.02 91
19330.33 88
19331.65 81
19332.96 85
19334.27 101
19335.59 96
19336.90 83
19338.22 93
19339.53 101
19340.84 94
19342.16 98
19343.47 100
19344.79 95
19346.10 105
19347.41 90
19348.73 93
19350.04 86
19351.36 90
19352.67 95
19353.99 98
19355.30 92
19356.62 101
19357.93 85
19359.25 98
19360.56 87
19361.87 77
19363.19 100
19364.50 92
19365.82 92
19367.13 81
19368.45 100
19369.76 101
19371.08 98
19372.39 75
19373.71 100
19375.02 91
19376.34 92
19377.66 100
19378.97 78
19380.29 88
19381.60 77
19382.92 77
19384.23 88
19385.55 109
19386.86 84
19388.18 90
19389.50 94
19390.81 90
19392.13 91
19393.44 103
19394.76 100
19396.07 95
19397.39 96
19398.71 93
19400.02 83
19401.34 85
19402.65 94
19403.97 104
19405.29 105
19406.60 90
19407.92 90
19409.24 83
19410.55 102
19411.87 88
19413.19 117
19414.50 88
19415.82 89
19417.14 104
19418.45 86
19419.77 80
19421.09 95
19422.40 105
19423.72 99
19425.04 90
19426.35 84
19427.67 105
19428.99 92
19430.30 101
19431.62 92
19432.94 102
19434.26 93
19435.57 102
19436.89 108
19438.21 97
19439.53 90
19440.84 94
19442.16 98
19443.48 91
19444.80 73
19446.11 94
19447.43 89
19448.75 90
19450.07 93
19451.38 84
19452.70 88
19454.02 105
19455.34 106
19456.66 100
19457.97 84
19459.29 73
19460.61 88
19461.93 91
19463.25 83
19464.57 82
19465.88 94
19467.20 98
19468.52 67
19469.84 94
19471.16 86
19472.48 88
19473.79 82
19475.11 91
19476.43 86
19477.75 98
19479.07 83
19480.39 87
19481.71 91
19483.03 66
19484.34 87
19485.66 97
19486.98 107
19488.30 78
19489.62 97
19490.94 93
19492.26 83
19493.58 74
19494.90 97
19496.22 103
19497.54 94
19498.86 85
19500.18 82
19501.50 85
19502.81 98
19504.13 90
19505.45 86
19506.77 90
19508.09 73
19509.41 94
19510.73 90
19512.05 85
19513.37 88
19514.69 84
19516.01 78
19517.33 94
19518.65 77
19519.97 96
19521.29 87
19522.61 85
19523.93 93
19525.25 91
19526.57 104
19527.89 83
19529.22 100
19530.54 100
19531.86 81
19533.18 85
19534.50 108
19535.82 98
19537.14 99
19538.46 86
19539.78 88
19541.10 104
19542.42 89
19543.74 96
19545.06 95
19546.39 93
19547.71 79
19549.03 85
19550.35 106
19551.67 104
19552.99 86
19554.31 111
19555.63 103
19556.96 94
19558.28 80
19559.60 89
19560.92 83
19562.24 83
19563.56 97
19564.88 105
19566.21 103
19567.53 99
19568.85 87
19570.17 83
19571.49 85
19572.82 100
19574.14 109
19575.46 107
19576.78 102
19578.10 94
19579.43 105
19580.75 104
19582.07 99
19583.39 87
19584.72 96
19586.04 89
19587.36 96
19588.68 102
19590.01 95
19591.33 76
19592.65 84
19593.97 90
19595.30 97
19596.62 90
19597.94 82
19599.26 87
19600.59 99
19601.91 95
19603.23 96
19604.56 103
19605.88 100
19607.20 95
19608.53 89
19609.85 79
19611.17 86
19612.49 86
19613.82 102
19615.14 90
19616.47 86
19617.79 81
19619.11 114
19620.44 106
19621.76 89
19623.08 84
19624.41 100
19625.73 101
19627.05 94
19628.38 72
19629.70 92
19631.03 106
19632.35 89
19633.67 99
19635.00 102
19636.32 97
19637.65 77
19638.97 89
19640.29 99
19641.62 95
19642.94 99
19644.27 101
19645.59 77
19646.92 81
19648.24 96
19649.57 95
19650.89 73
19652.21 80
19653.54 95
19654.86 88
19656.19 98
19657.51 98
19658.84 102
19660.16 85
19661.49 91
19662.81 90
19664.14 90
19665.46 93
19666.79 103
19668.11 86
19669.44 81
19670.76 84
19672.09 93
19673.41 79
19674.74 95
19676.07 112
19677.39 103
19678.72 123
19680.04 92
19681.37 94
19682.69 88
19684.02 82
19685.34 97
19686.67 88
19688.00 84
19689.32 81
19690.65 92
19691.97 92
19693.30 93
19694.63 88
19695.95 96
19697.28 86
19698.60 100
19699.93 86
19701.26 83
19702.58 93
19703.91 106
19705.24 88
19706.56 74
19707.89 89
19709.22 69
19710.54 82
19711.87 79
19713.20 96
19714.52 91
19715.85 99
19717.18 87
19718.50 98
19719.83 90
19721.16 88
19722.48 81
19723.81 85
19725.14 90
19726.47 82
19727.79 85
19729.12 92
19730.45 85
19731.77 93
19733.10 83
19734.43 101
19735.76 102
19737.08 74
19738.41 91
19739.74 89
19741.07 103
19742.39 95
19743.72 98
19745.05 101
19746.38 97
19747.71 79
19749.03 92
19750.36 88
19751.69 94
19753.02 95
19754.35 72
19755.67 89
19757.00 86
19758.33 86
19759.66 94
19760.99 91
19762.31 107
19763.64 94
19764.97 97
19766.30 97
19767.63 97
19768.96 87
19770.29 95
19771.61 87
19772.94 96
19774.27 86
19775.60 90
19776.93 98
19778.26 90
19779.59 89
19780.92 95
19782.25 88
19783.57 112
19784.90 83
19786.23 90
19787.56 103
19788.89 89
19790.22 102
19791.55 88
19792.88 99
19794.21 95
19795.54 80
19796.87 93
19798.20 90
19799.53 97
19800.86 93
19802.19 95
19803.52 92
19804.85 77
19806.18 76
19807.50 106
19808.83 104
19810.16 104
19811.49 87
19812.82 94
19814.15 92
19815.49 87
19816.82 102
19818.15 107
19819.48 96
19820.81 97
19822.14 89
19823.47 114
19824.80 85
19826.13 104
19827.46 110
19828.79 122
19830.12 95
19831.45 89
19832.78 96
19834.11 84
19835.44 89
19836.77 77
19838.10 90
19839.44 105
19840.77 100
19842.10 96
19843.43 94
19844.76 93
19846.09 101
19847.42 97
19848.75 94
19850.08 96
19851.42 72
19852.75 101
19854.08 98
19855.41 94
19856.74 101
19858.07 82
19859.40 97
19860.74 104
19862.07 101
19863.40 93
19864.73 96
19866.06 94
19867.40 90
19868.73 91
19870.06 98
19871.39 110
19872.72 85
19874.06 94
19875.39 93
19876.72 89
19878.05 100
19879.38 96
19880.72 83
19882.05 88
19883.38 96
19884.71 110
19886.05 119
19887.38 104
19888.71 89
19890.04 85
19891.38 123
19892.71 105
19894.04 92
19895.38 101
19896.71 86
19898.04 84
19899.37 91
19900.71 96
19902.04 100
19903.37 115
19904.71 94
19906.04 105
19907.37 118
19908.71 96
19910.04 111
19911.37 104
19912.71 104
19914.04 111
19915.37 109
19916.71 115
19918.04 98
19919.37 93
19920.71 108
19922.04 101
19923.37 106
19924.71 93
19926.04 107
19927.38 99
19928.71 94
19930.04 105
19931.38 101
19932.71 106
19934.05 94
19935.38 109
19936.71 119
19938.05 111
19939.38 84
19940.72 104
19942.05 99
19943.39 98
19944.72 99
19946.06 97
19947.39 83
19948.72 92
19950.06 89
19951.39 100
19952.73 105
19954.06 94
19955.40 92
19956.73 100
19958.07 110
19959.40 90
19960.74 102
19962.07 93
19963.41 90
19964.74 98
19966.08 99
19967.41 84
19968.75 90
19970.08 86
19971.42 100
19972.76 100
19974.09 93
19975.43 88
19976.76 100
19978.10 91
19979.43 83
19980.77 104
19982.10 82
19983.44 97
19984.78 98
19986.11 88
19987.45 84
19988.78 87
19990.12 87
19991.46 110
19992.79 96
19994.13 85
19995.46 95
19996.80 129
19998.14 108
19999.47 87
20000.81 103
20002.15 97
20003.48 107
20004.82 96
20006.16 104
20007.49 101
20008.83 97
20010.17 78
20011.50 108
20012.84 99
20014.18 99
20015.51 96
20016.85 113
20018.19 100
20019.52 89
20020.86 100
20022.20 102
20023.53 110
20024.87 104
20026.21 100
20027.55 84
20028.88 99
20030.22 84
20031.56 116
20032.90 97
20034.23 121
20035.57 106
20036.91 98
20038.25 77
20039.58 109
20040.92 108
20042.26 97
20043.60 105
20044.93 102
20046.27 103
20047.61 84
20048.95 101
20050.29 83
20051.62 98
20052.96 99
20054.30 116
20055.64 105
20056.98 97
20058.32 120
20059.65 92
20060.99 100
20062.33 96
20063.67 93
20065.01 96
20066.35 103
20067.68 108
20069.02 109
20070.36 107
20071.70 105
20073.04 105
20074.38 122
20075.72 123
20077.06 120
20078.40 97
20079.73 106
20081.07 107
20082.41 73
20083.75 87
20085.09 69
20086.43 90
20087.77 79
20089.11 106
20090.45 96
20091.79 99
20093.13 101
20094.47 103
20095.81 110
20097.15 103
20098.48 88
20099.82 109
20101.16 111
20102.50 100
20103.84 98
20105.18 108
20106.52 120
20107.86 105
20109.20 109
20110.54 115
20111.88 107
20113.22 96
20114.56 114
20115.90 98
20117.24 89
20118.58 98
20119.93 98
20121.27 94
20122.61 96
20123.95 99
20125.29 101
20126.63 107
20127.97 108
20129.31 106
20130.65 105
20131.99 96
20133.33 118
20134.67 109
20136.01 95
