# Supplementary material for: MALDI-TOF MS typing enables the classification of brewing yeasts of the genus Saccharomyces to major beer styles
Source: PLoS One. 2017 Aug 9;12(8):e0181694. doi: 10.1371/journal.pone.0181694 (PMC5549903; doi:10.1371/journal.pone.0181694)
Supplement: S9 File — The directory includes 90 raw files and was zipped to “.zip”; the folder has three strains with 30 spectra per strain; S1 Text explains the raw files with an example and Table 1 represents the yeast strains used within the experiment. (ZIP) [file pone.0181694.s012.zip › 25-27/30284-8J5-Lag-Lag-Lag-YPG-18h-E-E_2016-09-27_10_0_E4_1.dat]

1999.34 1459
1999.77 1561
2000.19 1576
2000.61 1637
2001.03 1459
2001.45 1604
2001.88 1547
2002.30 1370
2002.72 1481
2003.14 1381
2003.56 1309
2003.99 1296
2004.41 1289
2004.83 1313
2005.25 1266
2005.68 1313
2006.10 1299
2006.52 1237
2006.94 1290
2007.37 1344
2007.79 1253
2008.21 1261
2008.64 1334
2009.06 1329
2009.48 1297
2009.90 1263
2010.33 1316
2010.75 1227
2011.17 1241
2011.60 1229
2012.02 1211
2012.44 1201
2012.87 1270
2013.29 1186
2013.71 1166
2014.14 1208
2014.56 1219
2014.98 1266
2015.41 1189
2015.83 1265
2016.25 1351
2016.68 1329
2017.10 1373
2017.53 1335
2017.95 1290
2018.37 1322
2018.80 1302
2019.22 1286
2019.65 1403
2020.07 1308
2020.49 1311
2020.92 1303
2021.34 1299
2021.77 1303
2022.19 1298
2022.61 1253
2023.04 1260
2023.46 1285
2023.89 1261
2024.31 1263
2024.74 1210
2025.16 1165
2025.59 1203
2026.01 1237
2026.44 1300
2026.86 1255
2027.29 1267
2027.71 1231
2028.14 1225
2028.56 1294
2028.98 1252
2029.41 1207
2029.84 1265
2030.26 1297
2030.69 1253
2031.11 1334
2031.54 1269
2031.96 1258
2032.39 1253
2032.81 1243
2033.24 1333
2033.66 1355
2034.09 1320
2034.51 1155
2034.94 1239
2035.37 1310
2035.79 1253
2036.22 1292
2036.64 1281
2037.07 1225
2037.49 1316
2037.92 1260
2038.35 1237
2038.77 1296
2039.20 1332
2039.62 1238
2040.05 1317
2040.48 1275
2040.90 1234
2041.33 1201
2041.76 1292
2042.18 1258
2042.61 1287
2043.03 1213
2043.46 1268
2043.89 1157
2044.31 1193
2044.74 1263
2045.17 1258
2045.59 1232
2046.02 1270
2046.45 1234
2046.87 1258
2047.30 1313
2047.73 1297
2048.16 1239
2048.58 1274
2049.01 1226
2049.44 1208
2049.86 1224
2050.29 1222
2050.72 1214
2051.15 1227
2051.57 1213
2052.00 1297
2052.43 1256
2052.86 1246
2053.28 1181
2053.71 1241
2054.14 1291
2054.57 1303
2054.99 1291
2055.42 1268
2055.85 1307
2056.28 1450
2056.70 1453
2057.13 1515
2057.56 1615
2057.99 1604
2058.42 1576
2058.84 1516
2059.27 1486
2059.70 1403
2060.13 1425
2060.56 1361
2060.99 1362
2061.41 1306
2061.84 1318
2062.27 1300
2062.70 1363
2063.13 1335
2063.56 1365
2063.99 1396
2064.41 1437
2064.84 1563
2065.27 1674
2065.70 1749
2066.13 1675
2066.56 1704
2066.99 1829
2067.42 1695
2067.85 1494
2068.27 1383
2068.70 1498
2069.13 1400
2069.56 1256
2069.99 1287
2070.42 1286
2070.85 1296
2071.28 1254
2071.71 1281
2072.14 1322
2072.57 1282
2073.00 1288
2073.43 1335
2073.86 1297
2074.29 1357
2074.72 1402
2075.15 1394
2075.58 1445
2076.01 1416
2076.44 1390
2076.87 1450
2077.30 1399
2077.73 1460
2078.16 1417
2078.59 1364
2079.02 1352
2079.45 1424
2079.88 1450
2080.31 1364
2080.74 1336
2081.17 1300
2081.60 1250
2082.03 1235
2082.46 1203
2082.89 1134
2083.32 1188
2083.75 1241
2084.18 1212
2084.61 1237
2085.04 1209
2085.47 1194
2085.90 1272
2086.34 1281
2086.77 1269
2087.20 1245
2087.63 1236
2088.06 1263
2088.49 1174
2088.92 1159
2089.35 1151
2089.79 1246
2090.22 1232
2090.65 1184
2091.08 1185
2091.51 1229
2091.94 1285
2092.37 1186
2092.81 1194
2093.24 1240
2093.67 1165
2094.10 1183
2094.53 1180
2094.96 1215
2095.40 1209
2095.83 1171
2096.26 1153
2096.69 1201
2097.12 1106
2097.56 1126
2097.99 1164
2098.42 1135
2098.85 1151
2099.29 1134
2099.72 1108
2100.15 1074
2100.58 1161
2101.01 1100
2101.45 1103
2101.88 1084
2102.31 1097
2102.75 1114
2103.18 1109
2103.61 1105
2104.04 1090
2104.48 1133
2104.91 1160
2105.34 1249
2105.77 1220
2106.21 1205
2106.64 1275
2107.07 1304
2107.51 1288
2107.94 1306
2108.37 1342
2108.81 1226
2109.24 1283
2109.67 1249
2110.11 1200
2110.54 1261
2110.97 1203
2111.41 1211
2111.84 1185
2112.27 1200
2112.71 1223
2113.14 1197
2113.58 1126
2114.01 1085
2114.44 1079
2114.88 1075
2115.31 1158
2115.75 1136
2116.18 1060
2116.61 1164
2117.05 1085
2117.48 1119
2117.92 1090
2118.35 1120
2118.78 1139
2119.22 1115
2119.65 1111
2120.09 1215
2120.52 1143
2120.96 1121
2121.39 1107
2121.83 1198
2122.26 1181
2122.69 1073
2123.13 1214
2123.56 1264
2124.00 1193
2124.43 1184
2124.87 1142
2125.30 1099
2125.74 1199
2126.17 1132
2126.61 1159
2127.04 1136
2127.48 1101
2127.91 1133
2128.35 1229
2128.79 1237
2129.22 1192
2129.66 1223
2130.09 1248
2130.53 1298
2130.96 1216
2131.40 1296
2131.83 1336
2132.27 1292
2132.70 1209
2133.14 1191
2133.58 1251
2134.01 1230
2134.45 1249
2134.88 1198
2135.32 1186
2135.76 1155
2136.19 1199
2136.63 1185
2137.06 1168
2137.50 1204
2137.94 1221
2138.37 1265
2138.81 1249
2139.25 1221
2139.68 1184
2140.12 1171
2140.56 1242
2140.99 1215
2141.43 1281
2141.87 1209
2142.30 1126
2142.74 1122
2143.18 1157
2143.61 1162
2144.05 1236
2144.49 1240
2144.92 1182
2145.36 1223
2145.80 1181
2146.23 1177
2146.67 1215
2147.11 1225
2147.55 1204
2147.98 1258
2148.42 1332
2148.86 1362
2149.30 1388
2149.73 1479
2150.17 1522
2150.61 1564
2151.05 1476
2151.48 1495
2151.92 1439
2152.36 1466
2152.80 1481
2153.23 1307
2153.67 1327
2154.11 1266
2154.55 1231
2154.99 1293
2155.42 1273
2155.86 1255
2156.30 1331
2156.74 1315
2157.18 1267
2157.61 1413
2158.05 1448
2158.49 1357
2158.93 1393
2159.37 1343
2159.81 1301
2160.24 1315
2160.68 1257
2161.12 1317
2161.56 1324
2162.00 1284
2162.44 1278
2162.88 1287
2163.32 1282
2163.75 1305
2164.19 1391
2164.63 1297
2165.07 1393
2165.51 1425
2165.95 1536
2166.39 1540
2166.83 1585
2167.27 1582
2167.71 1423
2168.15 1469
2168.59 1408
2169.02 1378
2169.46 1308
2169.90 1268
2170.34 1308
2170.78 1452
2171.22 1467
2171.66 1382
2172.10 1359
2172.54 1420
2172.98 1430
2173.42 1452
2173.86 1460
2174.30 1446
2174.74 1447
2175.18 1495
2175.62 1502
2176.06 1480
2176.50 1491
2176.94 1496
2177.38 1496
2177.82 1459
2178.26 1371
2178.70 1351
2179.14 1386
2179.58 1395
2180.02 1414
2180.47 1412
2180.91 1308
2181.35 1237
2181.79 1228
2182.23 1314
2182.67 1264
2183.11 1198
2183.55 1232
2183.99 1215
2184.43 1164
2184.87 1141
2185.31 1169
2185.76 1173
2186.20 1202
2186.64 1233
2187.08 1234
2187.52 1218
2187.96 1262
2188.40 1297
2188.84 1276
2189.29 1276
2189.73 1283
2190.17 1326
2190.61 1267
2191.05 1288
2191.49 1335
2191.94 1286
2192.38 1266
2192.82 1303
2193.26 1255
2193.70 1250
2194.14 1289
2194.59 1258
2195.03 1330
2195.47 1434
2195.91 1373
2196.36 1346
2196.80 1384
2197.24 1399
2197.68 1306
2198.12 1266
2198.57 1306
2199.01 1312
2199.45 1197
2199.89 1283
2200.34 1302
2200.78 1249
2201.22 1213
2201.66 1243
2202.11 1236
2202.55 1197
2202.99 1282
2203.44 1283
2203.88 1361
2204.32 1353
2204.76 1312
2205.21 1333
2205.65 1313
2206.09 1263
2206.54 1271
2206.98 1296
2207.42 1393
2207.87 1293
2208.31 1196
2208.75 1211
2209.20 1324
2209.64 1328
2210.08 1357
2210.53 1369
2210.97 1318
2211.42 1434
2211.86 1391
2212.30 1325
2212.75 1319
2213.19 1282
2213.63 1302
2214.08 1189
2214.52 1178
2214.97 1186
2215.41 1254
2215.85 1220
2216.30 1272
2216.74 1216
2217.19 1240
2217.63 1246
2218.08 1262
2218.52 1240
2218.97 1166
2219.41 1194
2219.85 1314
2220.30 1329
2220.74 1287
2221.19 1418
2221.63 1390
2222.08 1395
2222.52 1408
2222.97 1401
2223.41 1437
2223.86 1372
2224.30 1374
2224.75 1385
2225.19 1372
2225.64 1409
2226.08 1438
2226.53 1392
2226.97 1382
2227.42 1303
2227.86 1299
2228.31 1298
2228.75 1357
2229.20 1267
2229.65 1284
2230.09 1335
2230.54 1302
2230.98 1370
2231.43 1383
2231.87 1370
2232.32 1329
2232.76 1311
2233.21 1403
2233.66 1356
2234.10 1293
2234.55 1349
2234.99 1267
2235.44 1329
2235.89 1346
2236.33 1304
2236.78 1212
2237.23 1317
2237.67 1292
2238.12 1297
2238.56 1240
2239.01 1220
2239.46 1230
2239.90 1204
2240.35 1164
2240.80 1186
2241.24 1206
2241.69 1119
2242.14 1117
2242.58 1092
2243.03 1179
2243.48 1169
2243.93 1155
2244.37 1159
2244.82 1114
2245.27 1151
2245.71 1195
2246.16 1169
2246.61 1213
2247.05 1135
2247.50 1162
2247.95 1090
2248.40 1113
2248.84 1105
2249.29 1086
2249.74 1077
2250.19 1162
2250.63 1166
2251.08 1118
2251.53 1179
2251.98 1203
2252.43 1189
2252.87 1164
2253.32 1142
2253.77 1093
2254.22 1140
2254.66 1215
2255.11 1136
2255.56 1130
2256.01 1096
2256.46 1123
2256.91 1148
2257.35 1131
2257.80 1104
2258.25 1157
2258.70 1088
2259.15 1087
2259.60 1130
2260.04 1203
2260.49 1284
2260.94 1192
2261.39 1161
2261.84 1195
2262.29 1238
2262.74 1305
2263.19 1239
2263.63 1224
2264.08 1272
2264.53 1271
2264.98 1339
2265.43 1289
2265.88 1266
2266.33 1193
2266.78 1215
2267.23 1225
2267.68 1165
2268.13 1145
2268.58 1255
2269.02 1292
2269.47 1325
2269.92 1389
2270.37 1355
2270.82 1424
2271.27 1460
2271.72 1492
2272.17 1548
2272.62 1469
2273.07 1441
2273.52 1444
2273.97 1368
2274.42 1408
2274.87 1463
2275.32 1448
2275.77 1511
2276.22 1473
2276.67 1448
2277.12 1521
2277.57 1596
2278.02 1478
2278.47 1463
2278.92 1359
2279.37 1422
2279.82 1334
2280.27 1304
2280.73 1240
2281.18 1254
2281.63 1259
2282.08 1195
2282.53 1196
2282.98 1204
2283.43 1200
2283.88 1159
2284.33 1095
2284.78 1121
2285.23 1091
2285.68 1140
2286.14 1247
2286.59 1157
2287.04 1098
2287.49 1225
2287.94 1161
2288.39 1158
2288.84 1241
2289.30 1265
2289.75 1320
2290.20 1344
2290.65 1398
2291.10 1409
2291.55 1428
2292.00 1489
2292.46 1552
2292.91 1511
2293.36 1455
2293.81 1504
2294.26 1565
2294.72 1560
2295.17 1467
2295.62 1441
2296.07 1411
2296.52 1372
2296.98 1439
2297.43 1384
2297.88 1474
2298.33 1429
2298.79 1313
2299.24 1167
2299.69 1210
2300.14 1189
2300.60 1122
2301.05 1196
2301.50 1192
2301.95 1183
2302.41 1142
2302.86 1135
2303.31 1174
2303.76 1160
2304.22 1144
2304.67 1155
2305.12 1130
2305.58 1070
2306.03 1121
2306.48 1108
2306.94 1155
2307.39 1119
2307.84 1235
2308.30 1276
2308.75 1271
2309.20 1321
2309.66 1364
2310.11 1267
2310.56 1269
2311.02 1315
2311.47 1361
2311.92 1255
2312.38 1263
2312.83 1308
2313.28 1316
2313.74 1264
2314.19 1264
2314.65 1308
2315.10 1292
2315.55 1305
2316.01 1319
2316.46 1335
2316.92 1269
2317.37 1278
2317.83 1281
2318.28 1245
2318.73 1279
2319.19 1347
2319.64 1398
2320.10 1380
2320.55 1313
2321.01 1303
2321.46 1282
2321.92 1272
2322.37 1278
2322.82 1333
2323.28 1342
2323.73 1360
2324.19 1475
2324.64 1583
2325.10 1771
2325.55 1905
2326.01 1956
2326.46 1955
2326.92 1896
2327.37 1885
2327.83 1699
2328.29 1665
2328.74 1505
2329.20 1453
2329.65 1391
2330.11 1333
2330.56 1291
2331.02 1290
2331.47 1190
2331.93 1208
2332.38 1192
2332.84 1192
2333.30 1225
2333.75 1203
2334.21 1236
2334.66 1295
2335.12 1206
2335.58 1210
2336.03 1229
2336.49 1244
2336.94 1216
2337.40 1167
2337.86 1214
2338.31 1215
2338.77 1210
2339.22 1283
2339.68 1262
2340.14 1196
2340.59 1252
2341.05 1224
2341.51 1246
2341.96 1274
2342.42 1232
2342.88 1178
2343.33 1159
2343.79 1174
2344.25 1199
2344.70 1185
2345.16 1217
2345.62 1250
2346.08 1172
2346.53 1148
2346.99 1183
2347.45 1204
2347.90 1245
2348.36 1209
2348.82 1290
2349.28 1323
2349.73 1259
2350.19 1261
2350.65 1282
2351.11 1295
2351.56 1339
2352.02 1316
2352.48 1230
2352.94 1211
2353.39 1149
2353.85 1170
2354.31 1165
2354.77 1124
2355.22 1158
2355.68 1132
2356.14 1173
2356.60 1119
2357.06 1072
2357.51 1117
2357.97 1232
2358.43 1240
2358.89 1228
2359.35 1205
2359.81 1193
2360.26 1163
2360.72 1180
2361.18 1273
2361.64 1315
2362.10 1258
2362.56 1261
2363.02 1323
2363.47 1321
2363.93 1307
2364.39 1264
2364.85 1286
2365.31 1334
2365.77 1426
2366.23 1437
2366.69 1377
2367.15 1443
2367.60 1451
2368.06 1360
2368.52 1303
2368.98 1333
2369.44 1324
2369.90 1357
2370.36 1218
2370.82 1229
2371.28 1227
2371.74 1159
2372.20 1244
2372.66 1272
2373.12 1200
2373.58 1163
2374.04 1272
2374.50 1298
2374.96 1290
2375.42 1291
2375.88 1299
2376.34 1324
2376.80 1334
2377.26 1256
2377.72 1217
2378.18 1219
2378.64 1244
2379.10 1260
2379.56 1213
2380.02 1177
2380.48 1161
2380.94 1196
2381.40 1214
2381.86 1128
2382.32 1195
2382.78 1214
2383.24 1163
2383.70 1163
2384.16 1121
2384.62 1133
2385.08 1159
2385.54 1225
2386.00 1186
2386.47 1193
2386.93 1227
2387.39 1217
2387.85 1292
2388.31 1335
2388.77 1181
2389.23 1223
2389.69 1208
2390.15 1274
2390.62 1200
2391.08 1120
2391.54 1214
2392.00 1247
2392.46 1158
2392.92 1153
2393.38 1233
2393.85 1129
2394.31 1129
2394.77 1094
2395.23 1114
2395.69 1128
2396.16 1167
2396.62 1195
2397.08 1163
2397.54 1170
2398.00 1189
2398.47 1223
2398.93 1276
2399.39 1155
2399.85 1157
2400.31 1166
2400.78 1199
2401.24 1110
2401.70 1161
2402.16 1144
2402.63 1137
2403.09 1114
2403.55 1126
2404.01 1184
2404.48 1197
2404.94 1175
2405.40 1083
2405.86 1086
2406.33 1218
2406.79 1157
2407.25 1137
2407.72 1099
2408.18 1105
2408.64 1157
2409.11 1160
2409.57 1172
2410.03 1117
2410.49 1113
2410.96 1026
2411.42 1040
2411.88 1076
2412.35 1011
2412.81 978
2413.28 958
2413.74 1046
2414.20 1095
2414.67 1021
2415.13 1103
2415.59 1083
2416.06 1147
2416.52 1201
2416.98 1225
2417.45 1192
2417.91 1192
2418.38 1210
2418.84 1209
2419.30 1271
2419.77 1200
2420.23 1242
2420.70 1210
2421.16 1188
2421.63 1221
2422.09 1176
2422.55 1195
2423.02 1140
2423.48 1179
2423.95 1223
2424.41 1330
2424.88 1269
2425.34 1241
2425.81 1196
2426.27 1225
2426.74 1188
2427.20 1234
2427.67 1250
2428.13 1173
2428.60 1129
2429.06 1136
2429.53 1098
2429.99 1122
2430.46 1091
2430.92 1107
2431.39 1112
2431.85 1119
2432.32 1148
2432.78 1053
2433.25 1125
2433.71 1149
2434.18 1071
2434.64 1190
2435.11 1220
2435.58 1103
2436.04 1073
2436.51 1071
2436.97 1120
2437.44 1131
2437.90 1176
2438.37 1197
2438.84 1219
2439.30 1181
2439.77 1231
2440.23 1204
2440.70 1166
2441.17 1217
2441.63 1248
2442.10 1207
2442.57 1184
2443.03 1145
2443.50 1190
2443.96 1173
2444.43 1172
2444.90 1135
2445.36 1075
2445.83 1091
2446.30 1100
2446.76 1129
2447.23 1087
2447.70 1063
2448.16 1114
2448.63 1144
2449.10 1087
2449.57 1058
2450.03 1084
2450.50 1126
2450.97 1086
2451.43 1058
2451.90 1030
2452.37 1062
2452.84 1069
2453.30 1067
2453.77 1132
2454.24 1150
2454.71 1070
2455.17 1039
2455.64 1016
2456.11 1078
2456.58 1046
2457.04 1098
2457.51 1082
2457.98 1026
2458.45 1131
2458.91 1076
2459.38 1064
2459.85 1006
2460.32 1045
2460.79 1037
2461.25 1019
2461.72 1038
2462.19 1078
2462.66 1088
2463.13 1080
2463.60 1062
2464.06 1083
2464.53 1118
2465.00 1187
2465.47 1095
2465.94 1094
2466.41 1112
2466.87 1071
2467.34 1109
2467.81 1043
2468.28 1056
2468.75 1107
2469.22 1056
2469.69 1133
2470.16 1049
2470.63 1023
2471.09 1126
2471.56 1148
2472.03 1087
2472.50 1107
2472.97 1042
2473.44 1136
2473.91 1042
2474.38 978
2474.85 1073
2475.32 1066
2475.79 1017
2476.26 1110
2476.73 1117
2477.20 1069
2477.67 1076
2478.14 1152
2478.60 1100
2479.07 1135
2479.54 1129
2480.01 1056
2480.48 1062
2480.95 1039
2481.42 1022
2481.89 1125
2482.36 1042
2482.83 1064
2483.30 1049
2483.77 1040
2484.25 1044
2484.72 1025
2485.19 1046
2485.66 1065
2486.13 1141
2486.60 1187
2487.07 1231
2487.54 1258
2488.01 1221
2488.48 1159
2488.95 1143
2489.42 1157
2489.89 1193
2490.36 1241
2490.83 1187
2491.30 1122
2491.78 1095
2492.25 1018
2492.72 1037
2493.19 1114
2493.66 1112
2494.13 1169
2494.60 1152
2495.07 1098
2495.55 1138
2496.02 1162
2496.49 1183
2496.96 1220
2497.43 1156
2497.90 1061
2498.37 1075
2498.85 1096
2499.32 1139
2499.79 1029
2500.26 986
2500.73 1029
2501.20 1070
2501.68 1075
2502.15 1023
2502.62 1127
2503.09 1091
2503.56 1133
2504.04 1161
2504.51 1084
2504.98 1096
2505.45 1098
2505.93 1058
2506.40 1094
2506.87 1117
2507.34 1142
2507.82 1144
2508.29 1157
2508.76 1138
2509.23 1124
2509.71 1207
2510.18 1175
2510.65 1207
2511.12 1218
2511.60 1215
2512.07 1261
2512.54 1324
2513.02 1314
2513.49 1363
2513.96 1287
2514.44 1296
2514.91 1217
2515.38 1193
2515.85 1278
2516.33 1217
2516.80 1111
2517.27 1163
2517.75 1129
2518.22 1176
2518.70 1226
2519.17 1106
2519.64 1155
2520.12 1133
2520.59 1163
2521.06 1164
2521.54 1146
2522.01 1164
2522.49 1167
2522.96 1143
2523.43 1083
2523.91 1140
2524.38 1151
2524.86 1028
2525.33 1075
2525.80 1121
2526.28 1104
2526.75 1080
2527.23 1053
2527.70 1039
2528.18 1062
2528.65 1096
2529.12 1125
2529.60 1061
2530.07 1149
2530.55 1105
2531.02 1138
2531.50 1103
2531.97 1082
2532.45 1083
2532.92 1155
2533.40 1108
2533.87 1124
2534.35 1056
2534.82 1106
2535.30 1104
2535.77 1074
2536.25 1084
2536.72 1109
2537.20 1118
2537.67 1115
2538.15 1121
2538.62 1189
2539.10 1144
2539.57 1178
2540.05 1159
2540.53 1185
2541.00 1228
2541.48 1157
2541.95 1241
2542.43 1208
2542.90 1145
2543.38 1169
2543.86 1188
2544.33 1159
2544.81 1162
2545.28 1193
2545.76 1257
2546.24 1265
2546.71 1213
2547.19 1221
2547.66 1198
2548.14 1337
2548.62 1404
2549.09 1414
2549.57 1452
2550.05 1423
2550.52 1454
2551.00 1441
2551.48 1405
2551.95 1348
2552.43 1451
2552.91 1371
2553.38 1303
2553.86 1280
2554.34 1327
2554.81 1327
2555.29 1304
2555.77 1149
2556.24 1201
2556.72 1208
2557.20 1235
2557.68 1178
2558.15 1152
2558.63 1191
2559.11 1145
2559.58 1151
2560.06 1082
2560.54 1128
2561.02 1132
2561.49 1035
2561.97 1024
2562.45 1005
2562.93 969
2563.41 1074
2563.88 997
2564.36 1011
2564.84 1031
2565.32 1031
2565.79 1039
2566.27 990
2566.75 987
2567.23 1045
2567.71 1075
2568.18 1103
2568.66 1136
2569.14 1091
2569.62 1062
2570.10 1063
2570.58 1067
2571.05 1032
2571.53 1068
2572.01 1036
2572.49 1017
2572.97 1017
2573.45 1011
2573.93 1023
2574.40 1091
2574.88 1075
2575.36 1044
2575.84 1112
2576.32 1063
2576.80 1022
2577.28 1134
2577.76 1082
2578.24 1062
2578.72 1072
2579.19 1109
2579.67 1100
2580.15 1110
2580.63 1111
2581.11 1094
2581.59 1065
2582.07 1092
2582.55 1062
2583.03 1029
2583.51 988
2583.99 1011
2584.47 1046
2584.95 981
2585.43 1018
2585.91 1056
2586.39 1030
2586.87 1060
2587.35 1150
2587.83 1186
2588.31 1099
2588.79 1081
2589.27 1040
2589.75 1075
2590.23 1077
2590.71 1093
2591.19 1105
2591.67 1030
2592.15 1090
2592.63 1102
2593.11 1137
2593.59 1071
2594.07 994
2594.55 1047
2595.03 1055
2595.51 999
2595.99 984
2596.47 1081
2596.96 970
2597.44 1015
2597.92 1011
2598.40 1036
2598.88 1017
2599.36 1056
2599.84 1064
2600.32 1028
2600.80 1090
2601.28 1007
2601.77 1042
2602.25 1043
2602.73 1007
2603.21 1036
2603.69 1010
2604.17 1091
2604.65 1150
2605.14 1124
2605.62 1122
2606.10 1185
2606.58 1120
2607.06 1109
2607.54 1040
2608.03 1085
2608.51 1053
2608.99 1029
2609.47 1136
2609.95 1131
2610.44 1057
2610.92 1134
2611.40 1097
2611.88 1124
2612.37 1097
2612.85 1146
2613.33 1083
2613.81 1067
2614.29 1076
2614.78 1132
2615.26 1099
2615.74 1043
2616.22 1085
2616.71 1013
2617.19 1079
2617.67 1072
2618.16 1018
2618.64 1008
2619.12 1028
2619.60 1062
2620.09 1088
2620.57 1113
2621.05 1091
2621.54 1126
2622.02 1100
2622.50 1134
2622.99 1224
2623.47 1097
2623.95 1051
2624.44 1077
2624.92 1096
2625.40 1060
2625.89 1103
2626.37 1106
2626.85 1064
2627.34 1043
2627.82 1069
2628.30 1036
2628.79 1098
2629.27 1133
2629.76 1109
2630.24 1073
2630.72 1066
2631.21 1069
2631.69 1048
2632.18 1084
2632.66 1126
2633.14 1157
2633.63 1149
2634.11 1123
2634.60 1153
2635.08 1093
2635.57 1043
2636.05 1093
2636.53 1054
2637.02 1021
2637.50 994
2637.99 1054
2638.47 1064
2638.96 1068
2639.44 1050
2639.93 987
2640.41 1060
2640.90 1025
2641.38 1041
2641.87 1086
2642.35 1043
2642.84 1036
2643.32 1024
2643.81 951
2644.29 941
2644.78 1015
2645.26 1022
2645.75 1037
2646.23 1032
2646.72 993
2647.20 1015
2647.69 1075
2648.18 1051
2648.66 1107
2649.15 1092
2649.63 1020
2650.12 1055
2650.60 1056
2651.09 1074
2651.58 1065
2652.06 1037
2652.55 1055
2653.03 1107
2653.52 1071
2654.01 1043
2654.49 1025
2654.98 1074
2655.46 1056
2655.95 1059
2656.44 1081
2656.92 1055
2657.41 1109
2657.90 1131
2658.38 1090
2658.87 1083
2659.36 1061
2659.84 1098
2660.33 994
2660.82 1050
2661.30 1086
2661.79 1043
2662.28 1002
2662.76 1039
2663.25 1046
2663.74 1107
2664.22 1118
2664.71 1060
2665.20 1073
2665.68 1096
2666.17 1080
2666.66 1091
2667.15 1090
2667.63 1161
2668.12 1128
2668.61 1081
2669.10 1066
2669.58 1101
2670.07 1024
2670.56 1056
2671.05 1048
2671.53 1103
2672.02 1130
2672.51 1052
2673.00 1121
2673.48 1095
2673.97 1168
2674.46 1136
2674.95 1128
2675.44 1095
2675.92 1130
2676.41 1102
2676.90 1084
2677.39 1048
2677.88 1017
2678.37 1015
2678.85 988
2679.34 1021
2679.83 952
2680.32 1019
2680.81 1081
2681.30 1136
2681.79 1060
2682.27 1085
2682.76 1127
2683.25 1047
2683.74 989
2684.23 1004
2684.72 999
2685.21 1004
2685.70 994
2686.18 1015
2686.67 1043
2687.16 1063
2687.65 1064
2688.14 1164
2688.63 1076
2689.12 1060
2689.61 1089
2690.10 1152
2690.59 1064
2691.08 1050
2691.57 1107
2692.06 1103
2692.55 1152
2693.04 1145
2693.53 1073
2694.02 1136
2694.51 1103
2694.99 1057
2695.48 1106
2695.97 1151
2696.46 1115
2696.95 1137
2697.44 1132
2697.93 1080
2698.42 1055
2698.92 1110
2699.41 1034
2699.90 987
2700.39 1034
2700.88 1017
2701.37 1001
2701.86 1065
2702.35 1032
2702.84 1128
2703.33 1045
2703.82 1155
2704.31 1151
2704.80 1038
2705.29 1044
2705.78 1067
2706.27 1047
2706.76 1059
2707.25 1092
2707.75 1103
2708.24 1113
2708.73 1115
2709.22 1058
2709.71 1051
2710.20 992
2710.69 1072
2711.18 1103
2711.68 1001
2712.17 1034
2712.66 1046
2713.15 963
2713.64 1035
2714.13 1073
2714.62 1033
2715.12 1004
2715.61 1037
2716.10 1044
2716.59 999
2717.08 1007
2717.57 1065
2718.07 1006
2718.56 1045
2719.05 1008
2719.54 991
2720.03 1047
2720.53 1102
2721.02 1172
2721.51 1090
2722.00 1075
2722.50 1124
2722.99 1089
2723.48 1131
2723.97 1154
2724.47 1121
2724.96 1064
2725.45 1058
2725.94 1091
2726.44 1056
2726.93 1116
2727.42 1010
2727.91 1010
2728.41 1001
2728.90 1053
2729.39 1113
2729.89 1178
2730.38 1092
2730.87 1091
2731.37 1104
2731.86 1054
2732.35 1045
2732.84 1058
2733.34 1055
2733.83 1040
2734.32 1084
2734.82 1074
2735.31 1085
2735.81 1131
2736.30 1176
2736.79 1143
2737.29 1175
2737.78 1150
2738.27 1148
2738.77 1136
2739.26 1173
2739.75 1184
2740.25 1222
2740.74 1251
2741.24 1274
2741.73 1170
2742.22 1161
2742.72 1136
2743.21 1142
2743.71 1079
2744.20 1039
2744.70 1114
2745.19 1042
2745.68 1036
2746.18 984
2746.67 1011
2747.17 1036
2747.66 1049
2748.16 1087
2748.65 1045
2749.15 1039
2749.64 1090
2750.14 1022
2750.63 1006
2751.13 965
2751.62 995
2752.12 1008
2752.61 934
2753.11 939
2753.60 918
2754.10 937
2754.59 1022
2755.09 1020
2755.58 1023
2756.08 1044
2756.57 1036
2757.07 1038
2757.56 1004
2758.06 972
2758.56 1028
2759.05 1010
2759.55 1048
2760.04 1020
2760.54 954
2761.03 1043
2761.53 1004
2762.03 1019
2762.52 1071
2763.02 1019
2763.51 1091
2764.01 1018
2764.51 1013
2765.00 974
2765.50 985
2765.99 995
2766.49 997
2766.99 1029
2767.48 973
2767.98 1011
2768.48 933
2768.97 950
2769.47 1039
2769.97 1096
2770.46 1038
2770.96 1021
2771.46 1048
2771.95 982
2772.45 963
2772.95 1055
2773.44 1097
2773.94 1051
2774.44 1058
2774.93 997
2775.43 971
2775.93 958
2776.43 969
2776.92 1075
2777.42 1030
2777.92 1046
2778.41 959
2778.91 980
2779.41 1096
2779.91 1099
2780.40 1049
2780.90 1004
2781.40 1045
2781.90 1088
2782.39 1047
2782.89 1005
2783.39 953
2783.89 993
2784.39 979
2784.88 1069
2785.38 1063
2785.88 941
2786.38 1060
2786.88 1017
2787.37 1021
2787.87 1042
2788.37 1086
2788.87 1036
2789.37 1035
2789.87 1005
2790.36 1134
2790.86 1109
2791.36 1079
2791.86 1108
2792.36 1101
2792.86 1072
2793.36 1022
2793.85 1061
2794.35 1081
2794.85 1046
2795.35 1034
2795.85 979
2796.35 943
2796.85 926
2797.35 970
2797.85 1062
2798.34 1010
2798.84 1001
2799.34 1097
2799.84 995
2800.34 1030
2800.84 1053
2801.34 1044
2801.84 1109
2802.34 988
2802.84 1072
2803.34 1035
2803.84 994
2804.34 1041
2804.84 967
2805.34 937
2805.84 972
2806.34 1040
2806.84 1100
2807.34 1100
2807.84 1014
2808.34 1017
2808.84 1046
2809.34 995
2809.84 1056
2810.34 1061
2810.84 1096
2811.34 1162
2811.84 1108
2812.34 1106
2812.84 1150
2813.34 1147
2813.84 1105
2814.34 1048
2814.84 1105
2815.34 1201
2815.84 1110
2816.34 1044
2816.84 1071
2817.34 1128
2817.85 1078
2818.35 1129
2818.85 1027
2819.35 1007
2819.85 991
2820.35 1037
2820.85 1029
2821.35 972
2821.85 996
2822.35 1046
2822.86 974
2823.36 1036
2823.86 971
2824.36 993
2824.86 979
2825.36 993
2825.87 1015
2826.37 1093
2826.87 1045
2827.37 1004
2827.87 1002
2828.37 978
2828.88 1016
2829.38 1075
2829.88 999
2830.38 954
2830.88 1008
2831.39 1059
2831.89 999
2832.39 1024
2832.89 1024
2833.39 961
2833.90 1051
2834.40 1017
2834.90 954
2835.40 1023
2835.91 1060
2836.41 1115
2836.91 987
2837.41 1024
2837.92 1079
2838.42 1053
2838.92 1067
2839.42 1028
2839.93 1052
2840.43 1073
2840.93 1030
2841.44 1020
2841.94 976
2842.44 1028
2842.95 1060
2843.45 1030
2843.95 1053
2844.45 1006
2844.96 1088
2845.46 1075
2845.96 1148
2846.47 1135
2846.97 1221
2847.48 1266
2847.98 1263
2848.48 1232
2848.99 1318
2849.49 1267
2849.99 1314
2850.50 1132
2851.00 1146
2851.50 1103
2852.01 1101
2852.51 1133
2853.02 1052
2853.52 1036
2854.02 1063
2854.53 1057
2855.03 1084
2855.54 1021
2856.04 997
2856.55 1021
2857.05 1095
2857.55 988
2858.06 1057
2858.56 1073
2859.07 1107
2859.57 1088
2860.08 1089
2860.58 1075
2861.09 1064
2861.59 1065
2862.10 1083
2862.60 1064
2863.11 1063
2863.61 1069
2864.12 1092
2864.62 993
2865.13 1036
2865.63 1036
2866.14 1050
2866.64 1000
2867.15 907
2867.65 964
2868.16 903
2868.66 951
2869.17 953
2869.67 1048
2870.18 1085
2870.68 1113
2871.19 1098
2871.69 1046
2872.20 1031
2872.71 1073
2873.21 1084
2873.72 1084
2874.22 1047
2874.73 1096
2875.24 1126
2875.74 1144
2876.25 1036
2876.75 997
2877.26 955
2877.77 1005
2878.27 971
2878.78 967
2879.28 1071
2879.79 1021
2880.30 1042
2880.80 1055
2881.31 1018
2881.82 1043
2882.32 1026
2882.83 1091
2883.34 1073
2883.84 1070
2884.35 1093
2884.86 1041
2885.36 1138
2885.87 1161
2886.38 1184
2886.88 1297
2887.39 1211
2887.90 1244
2888.41 1250
2888.91 1330
2889.42 1329
2889.93 1336
2890.43 1343
2890.94 1338
2891.45 1351
2891.96 1347
2892.46 1268
2892.97 1212
2893.48 1163
2893.99 1191
2894.49 1252
2895.00 1339
2895.51 1399
2896.02 1396
2896.53 1438
2897.03 1492
2897.54 1463
2898.05 1485
2898.56 1524
2899.07 1350
2899.57 1321
2900.08 1287
2900.59 1271
2901.10 1292
2901.61 1222
2902.11 1203
2902.62 1135
2903.13 1178
2903.64 1208
2904.15 1203
2904.66 1214
2905.16 1120
2905.67 1152
2906.18 1203
2906.69 1240
2907.20 1276
2907.71 1211
2908.22 1195
2908.73 1184
2909.24 1209
2909.74 1203
2910.25 1151
2910.76 1151
2911.27 1020
2911.78 1001
2912.29 1028
2912.80 1017
2913.31 1080
2913.82 1144
2914.33 1092
2914.84 1121
2915.35 1136
2915.86 1129
2916.36 1080
2916.87 1052
2917.38 1155
2917.89 1067
2918.40 1092
2918.91 1116
2919.42 1131
2919.93 1090
2920.44 1049
2920.95 1018
2921.46 1104
2921.97 1102
2922.48 1114
2922.99 1097
2923.50 1060
2924.01 1066
2924.52 1133
2925.03 1123
2925.54 1110
2926.05 1145
2926.57 1124
2927.08 1079
2927.59 1119
2928.10 1106
2928.61 1079
2929.12 1103
2929.63 1124
2930.14 1094
2930.65 1090
2931.16 1045
2931.67 1036
2932.18 1016
2932.69 1055
2933.20 1024
2933.72 1035
2934.23 1049
2934.74 976
2935.25 1008
2935.76 1010
2936.27 1064
2936.78 1045
2937.29 1076
2937.81 1109
2938.32 1157
2938.83 1133
2939.34 1159
2939.85 1179
2940.36 1279
2940.88 1235
2941.39 1228
2941.90 1273
2942.41 1281
2942.92 1289
2943.43 1230
2943.95 1236
2944.46 1231
2944.97 1179
2945.48 1275
2945.99 1254
2946.51 1156
2947.02 1136
2947.53 1084
2948.04 1105
2948.56 1102
2949.07 1065
2949.58 1053
2950.09 1094
2950.61 1103
2951.12 1053
2951.63 1121
2952.14 1018
2952.66 1031
2953.17 1049
2953.68 1072
2954.19 1070
2954.71 1088
2955.22 1082
2955.73 1081
2956.25 1054
2956.76 1022
2957.27 964
2957.79 1030
2958.30 1014
2958.81 1101
2959.33 1070
2959.84 1055
2960.35 1135
2960.87 1144
2961.38 1150
2961.89 1102
2962.41 1151
2962.92 1162
2963.43 1255
2963.95 1261
2964.46 1316
2964.97 1319
2965.49 1379
2966.00 1345
2966.52 1341
2967.03 1243
2967.54 1262
2968.06 1224
2968.57 1255
2969.09 1275
2969.60 1290
2970.12 1285
2970.63 1225
2971.14 1230
2971.66 1151
2972.17 1167
2972.69 1150
2973.20 1189
2973.72 1187
2974.23 1238
2974.75 1193
2975.26 1255
2975.77 1189
2976.29 1211
2976.80 1223
2977.32 1322
2977.83 1280
2978.35 1218
2978.86 1258
2979.38 1300
2979.89 1301
2980.41 1323
2980.92 1341
2981.44 1410
2981.95 1453
2982.47 1326
2982.99 1369
2983.50 1392
2984.02 1554
2984.53 1545
2985.05 1661
2985.56 1592
2986.08 1625
2986.59 1585
2987.11 1563
2987.63 1617
2988.14 1675
2988.66 1660
2989.17 1682
2989.69 1733
2990.20 1742
2990.72 1785
2991.24 1768
2991.75 1776
2992.27 1744
2992.79 1661
2993.30 1674
2993.82 1684
2994.33 1654
2994.85 1716
2995.37 1758
2995.88 1723
2996.40 1812
2996.92 1982
2997.43 2082
2997.95 2081
2998.47 2078
2998.98 2118
2999.50 2234
3000.02 2355
3000.53 2381
3001.05 2258
3001.57 2308
3002.08 2456
3002.60 2670
3003.12 3133
3003.64 3738
3004.15 4539
3004.67 5667
3005.19 7219
3005.70 8456
3006.22 8729
3006.74 8953
3007.26 8681
3007.77 8006
3008.29 6793
3008.81 5712
3009.33 4727
3009.84 4139
3010.36 3366
3010.88 2940
3011.40 2545
3011.92 2334
3012.43 2326
3012.95 2157
3013.47 1991
3013.99 1875
3014.50 1888
3015.02 1884
3015.54 1808
3016.06 1851
3016.58 1878
3017.10 1756
3017.61 1858
3018.13 1835
3018.65 1761
3019.17 1749
3019.69 1730
3020.21 1678
3020.73 1690
3021.24 1681
3021.76 1673
3022.28 1673
3022.80 1664
3023.32 1700
3023.84 1708
3024.36 1934
3024.88 2078
3025.39 2015
3025.91 1982
3026.43 2028
3026.95 1895
3027.47 1784
3027.99 1699
3028.51 1671
3029.03 1618
3029.55 1511
3030.07 1506
3030.59 1508
3031.11 1430
3031.63 1413
3032.15 1468
3032.66 1415
3033.18 1506
3033.70 1493
3034.22 1461
3034.74 1527
3035.26 1458
3035.78 1474
3036.30 1450
3036.82 1486
3037.34 1474
3037.86 1515
3038.38 1551
3038.90 1485
3039.42 1434
3039.94 1426
3040.46 1446
3040.98 1368
3041.51 1385
3042.03 1403
3042.55 1458
3043.07 1472
3043.59 1375
3044.11 1356
3044.63 1447
3045.15 1458
3045.67 1421
3046.19 1430
3046.71 1405
3047.23 1423
3047.75 1344
3048.27 1327
3048.79 1418
3049.32 1382
3049.84 1343
3050.36 1296
3050.88 1310
3051.40 1338
3051.92 1284
3052.44 1352
3052.96 1307
3053.49 1250
3054.01 1248
3054.53 1275
3055.05 1343
3055.57 1312
3056.09 1388
3056.62 1326
3057.14 1364
3057.66 1367
3058.18 1312
3058.70 1334
3059.22 1407
3059.75 1349
3060.27 1266
3060.79 1343
3061.31 1478
3061.83 1361
3062.36 1375
3062.88 1406
3063.40 1430
3063.92 1546
3064.45 1463
3064.97 1475
3065.49 1473
3066.01 1493
3066.54 1567
3067.06 1644
3067.58 1745
3068.10 1710
3068.63 1758
3069.15 1836
3069.67 1811
3070.19 1822
3070.72 1760
3071.24 1848
3071.76 1823
3072.29 1744
3072.81 1625
3073.33 1589
3073.85 1672
3074.38 1578
3074.90 1633
3075.42 1610
3075.95 1604
3076.47 1696
3076.99 1678
3077.52 1744
3078.04 1817
3078.57 1912
3079.09 1974
3079.61 1900
3080.14 1866
3080.66 2036
3081.18 2115
3081.71 2101
3082.23 2240
3082.76 2350
3083.28 2442
3083.80 2323
3084.33 2261
3084.85 2251
3085.38 2314
3085.90 2200
3086.42 2100
3086.95 2244
3087.47 2288
3088.00 2514
3088.52 2844
3089.05 3544
3089.57 4178
3090.09 5168
3090.62 5815
3091.14 6339
3091.67 6328
3092.19 6075
3092.72 5747
3093.24 5219
3093.77 4417
3094.29 3879
3094.82 3615
3095.34 3276
3095.87 3086
3096.39 3008
3096.92 3121
3097.44 3267
3097.97 3308
3098.49 3079
3099.02 3107
3099.54 3116
3100.07 3214
3100.59 3232
3101.12 3555
3101.64 4111
3102.17 4868
3102.70 6128
3103.22 7339
3103.75 8240
3104.27 8975
3104.80 9039
3105.32 8496
3105.85 7633
3106.38 6758
3106.90 5758
3107.43 4933
3107.95 3906
3108.48 3351
3109.01 3045
3109.53 2762
3110.06 2538
3110.58 2373
3111.11 2355
3111.64 2229
3112.16 2187
3112.69 2120
3113.22 2136
3113.74 2115
3114.27 2004
3114.80 1941
3115.32 1816
3115.85 1769
3116.38 1793
3116.90 1666
3117.43 1567
3117.96 1572
3118.48 1697
3119.01 1787
3119.54 1839
3120.06 1793
3120.59 1882
3121.12 1994
3121.65 2100
3122.17 2151
3122.70 2272
3123.23 2335
3123.76 2244
3124.28 2216
3124.81 1994
3125.34 1951
3125.87 1903
3126.39 1747
3126.92 1686
3127.45 1639
3127.98 1676
3128.50 1587
3129.03 1598
3129.56 1560
3130.09 1563
3130.62 1538
3131.14 1548
3131.67 1489
3132.20 1468
3132.73 1486
3133.26 1512
3133.78 1461
3134.31 1490
3134.84 1474
3135.37 1491
3135.90 1533
3136.43 1551
3136.95 1556
3137.48 1441
3138.01 1384
3138.54 1383
3139.07 1290
3139.60 1338
3140.13 1369
3140.65 1400
3141.18 1356
3141.71 1356
3142.24 1318
3142.77 1388
3143.30 1479
3143.83 1435
3144.36 1363
3144.89 1302
3145.42 1380
3145.94 1432
3146.47 1405
3147.00 1310
3147.53 1388
3148.06 1338
3148.59 1393
3149.12 1408
3149.65 1353
3150.18 1355
3150.71 1379
3151.24 1476
3151.77 1435
3152.30 1350
3152.83 1347
3153.36 1375
3153.89 1289
3154.42 1362
3154.95 1382
3155.48 1363
3156.01 1421
3156.54 1316
3157.07 1332
3157.60 1408
3158.13 1396
3158.66 1348
3159.19 1351
3159.72 1369
3160.25 1444
3160.78 1449
3161.31 1382
3161.84 1414
3162.37 1354
3162.90 1345
3163.43 1357
3163.97 1317
3164.50 1370
3165.03 1289
3165.56 1325
3166.09 1312
3166.62 1267
3167.15 1324
3167.68 1299
3168.21 1231
3168.74 1305
3169.28 1296
3169.81 1304
3170.34 1251
3170.87 1249
3171.40 1214
3171.93 1246
3172.46 1291
3172.99 1312
3173.53 1307
3174.06 1309
3174.59 1371
3175.12 1409
3175.65 1331
3176.18 1408
3176.72 1434
3177.25 1455
3177.78 1370
3178.31 1388
3178.84 1348
3179.38 1338
3179.91 1171
3180.44 1217
3180.97 1235
3181.50 1210
3182.04 1179
3182.57 1244
3183.10 1221
3183.63 1246
3184.17 1240
3184.70 1219
3185.23 1235
3185.76 1135
3186.30 1202
3186.83 1210
3187.36 1205
3187.89 1209
3188.43 1286
3188.96 1317
3189.49 1292
3190.03 1292
3190.56 1332
3191.09 1251
3191.63 1308
3192.16 1219
3192.69 1300
3193.22 1261
3193.76 1361
3194.29 1320
3194.82 1344
3195.36 1322
3195.89 1379
3196.43 1381
3196.96 1337
3197.49 1348
3198.03 1340
3198.56 1475
3199.09 1457
3199.63 1450
3200.16 1454
3200.69 1372
3201.23 1366
3201.76 1479
3202.30 1426
3202.83 1466
3203.36 1459
3203.90 1468
3204.43 1470
3204.97 1500
3205.50 1541
3206.04 1510
3206.57 1603
3207.10 1699
3207.64 1664
3208.17 1781
3208.71 1798
3209.24 1897
3209.78 2035
3210.31 2204
3210.85 2268
3211.38 2373
3211.91 2362
3212.45 2355
3212.98 2388
3213.52 2350
3214.05 2197
3214.59 2127
3215.12 1971
3215.66 1868
3216.19 1761
3216.73 1685
3217.26 1652
3217.80 1498
3218.34 1517
3218.87 1383
3219.41 1398
3219.94 1459
3220.48 1417
3221.01 1363
3221.55 1417
3222.08 1447
3222.62 1452
3223.15 1525
3223.69 1576
3224.23 1670
3224.76 1759
3225.30 1756
3225.83 1820
3226.37 1850
3226.91 1810
3227.44 1825
3227.98 1676
3228.51 1706
3229.05 1776
3229.59 1683
3230.12 1695
3230.66 1718
3231.20 1699
3231.73 1765
3232.27 1963
3232.81 1882
3233.34 1835
3233.88 1845
3234.41 1871
3234.95 1922
3235.49 1847
3236.02 1953
3236.56 1980
3237.10 2039
3237.64 2210
3238.17 2398
3238.71 2364
3239.25 2330
3239.78 2233
3240.32 2207
3240.86 2235
3241.39 2141
3241.93 2114
3242.47 2009
3243.01 2080
3243.54 2044
3244.08 2157
3244.62 2294
3245.16 2362
3245.69 2391
3246.23 2305
3246.77 2344
3247.31 2426
3247.84 2513
3248.38 2567
3248.92 2388
3249.46 2554
3250.00 2600
3250.53 2869
3251.07 3288
3251.61 4041
3252.15 4773
3252.69 5887
3253.22 7019
3253.76 8057
3254.30 8738
3254.84 8779
3255.38 8348
3255.92 7775
3256.45 6815
3256.99 5713
3257.53 4977
3258.07 4278
3258.61 3919
3259.15 3526
3259.69 3375
3260.23 3317
3260.76 3327
3261.30 3388
3261.84 3757
3262.38 4011
3262.92 4370
3263.46 4726
3264.00 4928
3264.54 5096
3265.08 5115
3265.62 5158
3266.15 5022
3266.69 5168
3267.23 5518
3267.77 5746
3268.31 5769
3268.85 5733
3269.39 5186
3269.93 4737
3270.47 4296
3271.01 3891
3271.55 3501
3272.09 3319
3272.63 3220
3273.17 2961
3273.71 2897
3274.25 2849
3274.79 2676
3275.33 2698
3275.87 2548
3276.41 2514
3276.95 2596
3277.49 2554
3278.03 2539
3278.57 2507
3279.11 2473
3279.65 2503
3280.19 2466
3280.73 2546
3281.27 2528
3281.81 2461
3282.35 2630
3282.89 2616
3283.43 2494
3283.97 2446
3284.52 2492
3285.06 2523
3285.60 2543
3286.14 2516
3286.68 2556
3287.22 2591
3287.76 2474
3288.30 2534
3288.84 2619
3289.38 2595
3289.93 2606
3290.47 2741
3291.01 2899
3291.55 2962
3292.09 3290
3292.63 3374
3293.17 3743
3293.72 3968
3294.26 4199
3294.80 4532
3295.34 4849
3295.88 5101
3296.42 5179
3296.97 5545
3297.51 5391
3298.05 5165
3298.59 4974
3299.13 4846
3299.68 4430
3300.22 4150
3300.76 3805
3301.30 3742
3301.84 3593
3302.39 3301
3302.93 3112
3303.47 3050
3304.01 3034
3304.56 3100
3305.10 2983
3305.64 2979
3306.18 2935
3306.73 2937
3307.27 2951
3307.81 3108
3308.35 3004
3308.90 3049
3309.44 3086
3309.98 3141
3310.52 3334
3311.07 3442
3311.61 3475
3312.15 3473
3312.70 3434
3313.24 3366
3313.78 3399
3314.33 3357
3314.87 3474
3315.41 3537
3315.96 3807
3316.50 3974
3317.04 4280
3317.59 4661
3318.13 5061
3318.67 5325
3319.22 5987
3319.76 6440
3320.30 6772
3320.85 6967
3321.39 7166
3321.94 7192
3322.48 6971
3323.02 6551
3323.57 6178
3324.11 5967
3324.66 5743
3325.20 5321
3325.74 5187
3326.29 5093
3326.83 4942
3327.38 5010
3327.92 4961
3328.47 4859
3329.01 4761
3329.55 4813
3330.10 4929
3330.64 4976
3331.19 5514
3331.73 6054
3332.28 7206
3332.82 9234
3333.37 12497
3333.91 17551
3334.46 23686
3335.00 29672
3335.55 34840
3336.09 39263
3336.64 41699
3337.18 43279
3337.73 43753
3338.27 42812
3338.82 41000
3339.36 37672
3339.91 33856
3340.45 29520
3341.00 25549
3341.54 21350
3342.09 16866
3342.63 13137
3343.18 10329
3343.73 8487
3344.27 7131
3344.82 6052
3345.36 5422
3345.91 4951
3346.45 4592
3347.00 4359
3347.55 4153
3348.09 4053
3348.64 3754
3349.18 3518
3349.73 3177
3350.28 3094
3350.82 2790
3351.37 2496
3351.92 2188
3352.46 2257
3353.01 2232
3353.55 2246
3354.10 2203
3354.65 2307
3355.19 2516
3355.74 2681
3356.29 2689
3356.83 2793
3357.38 2933
3357.93 2964
3358.47 3092
3359.02 3124
3359.57 3156
3360.12 3196
3360.66 3193
3361.21 3277
3361.76 3250
3362.30 3194
3362.85 3353
3363.40 3531
3363.95 3632
3364.49 3687
3365.04 3741
3365.59 3740
3366.14 3616
3366.68 3618
3367.23 3585
3367.78 3383
3368.33 3314
3368.87 3301
3369.42 3130
3369.97 3204
3370.52 3289
3371.06 3403
3371.61 3805
3372.16 4379
3372.71 5097
3373.26 6048
3373.80 6975
3374.35 7594
3374.90 8281
3375.45 8579
3376.00 8469
3376.54 7968
3377.09 7395
3377.64 6785
3378.19 6006
3378.74 5185
3379.29 4583
3379.84 4085
3380.38 3649
3380.93 3350
3381.48 3200
3382.03 3008
3382.58 2819
3383.13 2666
3383.68 2573
3384.23 2587
3384.77 2526
3385.32 2582
3385.87 2280
3386.42 2347
3386.97 2391
3387.52 2225
3388.07 2215
3388.62 2165
3389.17 2182
3389.72 2110
3390.27 2063
3390.82 2103
3391.37 2091
3391.92 2078
3392.46 2083
3393.01 2127
3393.56 2163
3394.11 2224
3394.66 2189
3395.21 2313
3395.76 2444
3396.31 2564
3396.86 2597
3397.41 2811
3397.96 2915
3398.51 3190
3399.06 3204
3399.61 3298
3400.16 3269
3400.71 3293
3401.26 3164
3401.81 3054
3402.37 2942
3402.92 2805
3403.47 2540
3404.02 2519
3404.57 2363
3405.12 2304
3405.67 2143
3406.22 2174
3406.77 2169
3407.32 2048
3407.87 2098
3408.42 2134
3408.97 2191
3409.52 2253
3410.08 2408
3410.63 2733
3411.18 2837
3411.73 3115
3412.28 3409
3412.83 3536
3413.38 3512
3413.93 3445
3414.48 3465
3415.04 3383
3415.59 3358
3416.14 3211
3416.69 2976
3417.24 3009
3417.79 2911
3418.35 2820
3418.90 2701
3419.45 2692
3420.00 2771
3420.55 2537
3421.10 2450
3421.66 2390
3422.21 2293
3422.76 2200
3423.31 2246
3423.86 2170
3424.42 2283
3424.97 2360
3425.52 2388
3426.07 2326
3426.63 2297
3427.18 2196
3427.73 2137
3428.28 2041
3428.84 1936
3429.39 1871
3429.94 1784
3430.49 1774
3431.05 1654
3431.60 1715
3432.15 1635
3432.70 1696
3433.26 1753
3433.81 1684
3434.36 1626
3434.92 1671
3435.47 1700
3436.02 1727
3436.58 1735
3437.13 1821
3437.68 1890
3438.24 1951
3438.79 1909
3439.34 1913
3439.90 1891
3440.45 1889
3441.00 1885
3441.56 1859
3442.11 1823
3442.66 1772
3443.22 1681
3443.77 1674
3444.32 1664
3444.88 1755
3445.43 1810
3445.99 1749
3446.54 1692
3447.09 1677
3447.65 1640
3448.20 1581
3448.76 1534
3449.31 1574
3449.86 1613
3450.42 1625
3450.97 1705
3451.53 1594
3452.08 1515
3452.64 1568
3453.19 1543
3453.75 1500
3454.30 1531
3454.85 1515
3455.41 1485
3455.96 1488
3456.52 1530
3457.07 1561
3457.63 1592
3458.18 1543
3458.74 1547
3459.29 1599
3459.85 1562
3460.40 1544
3460.96 1568
3461.51 1547
3462.07 1630
3462.62 1722
3463.18 1706
3463.73 1691
3464.29 1711
3464.85 1754
3465.40 1750
3465.96 1673
3466.51 1727
3467.07 1785
3467.62 1705
3468.18 1733
3468.73 1766
3469.29 1782
3469.85 1825
3470.40 1932
3470.96 2048
3471.51 2050
3472.07 2130
3472.63 2071
3473.18 2163
3473.74 2106
3474.29 2170
3474.85 2022
3475.41 2035
3475.96 2043
3476.52 1991
3477.08 2109
3477.63 2025
3478.19 2027
3478.75 2101
3479.30 2119
3479.86 2274
3480.42 2317
3480.97 2302
3481.53 2416
3482.09 2518
3482.64 2476
3483.20 2554
3483.76 2581
3484.31 2592
3484.87 2612
3485.43 2665
3485.98 2768
3486.54 2726
3487.10 2584
3487.66 2606
3488.21 2640
3488.77 2855
3489.33 3144
3489.89 3485
3490.44 4398
3491.00 5645
3491.56 7451
3492.12 10001
3492.67 12270
3493.23 13565
3493.79 14403
3494.35 14204
3494.90 13299
3495.46 11592
3496.02 9534
3496.58 7770
3497.14 6265
3497.69 4854
3498.25 4082
3498.81 3476
3499.37 3286
3499.93 3045
3500.49 2952
3501.04 2891
3501.60 2917
3502.16 2922
3502.72 3023
3503.28 3114
3503.84 3316
3504.39 3650
3504.95 3793
3505.51 4228
3506.07 4423
3506.63 4418
3507.19 4472
3507.75 4492
3508.31 4020
3508.86 3752
3509.42 3597
3509.98 3274
3510.54 3199
3511.10 3033
3511.66 3086
3512.22 3100
3512.78 2875
3513.34 2712
3513.90 2765
3514.46 2588
3515.02 2294
3515.58 2122
3516.13 1913
3516.69 1835
3517.25 1876
3517.81 1784
3518.37 1787
3518.93 1623
3519.49 1583
3520.05 1694
3520.61 1644
3521.17 1650
3521.73 1661
3522.29 1687
3522.85 1761
3523.41 1895
3523.97 1857
3524.53 1870
3525.09 1823
3525.65 1774
3526.21 1821
3526.77 1822
3527.33 1839
3527.89 1735
3528.46 1739
3529.02 1745
3529.58 1771
3530.14 1775
3530.70 1735
3531.26 1816
3531.82 1830
3532.38 1865
3532.94 1793
3533.50 1969
3534.06 1793
3534.62 1751
3535.18 1689
3535.75 1729
3536.31 1650
3536.87 1641
3537.43 1638
3537.99 1575
3538.55 1601
3539.11 1555
3539.67 1542
3540.24 1459
3540.80 1513
3541.36 1654
3541.92 1558
3542.48 1525
3543.04 1552
3543.61 1667
3544.17 1640
3544.73 1685
3545.29 1669
3545.85 1580
3546.41 1680
3546.98 1603
3547.54 1700
3548.10 1711
3548.66 1598
3549.23 1474
3549.79 1480
3550.35 1464
3550.91 1579
3551.47 1525
3552.04 1476
3552.60 1498
3553.16 1422
3553.72 1326
3554.29 1306
3554.85 1355
3555.41 1325
3555.97 1322
3556.54 1280
3557.10 1355
3557.66 1355
3558.23 1342
3558.79 1429
3559.35 1462
3559.91 1427
3560.48 1438
3561.04 1387
3561.60 1400
3562.17 1408
3562.73 1438
3563.29 1443
3563.86 1399
3564.42 1391
3564.98 1402
3565.55 1553
3566.11 1622
3566.67 1494
3567.24 1406
3567.80 1472
3568.36 1542
3568.93 1480
3569.49 1472
3570.06 1387
3570.62 1372
3571.18 1345
3571.75 1364
3572.31 1364
3572.88 1295
3573.44 1371
3574.00 1392
3574.57 1453
3575.13 1515
3575.70 1689
3576.26 1840
3576.82 2023
3577.39 2176
3577.95 2285
3578.52 2331
3579.08 2419
3579.65 2311
3580.21 2253
3580.78 2149
3581.34 2062
3581.91 1930
3582.47 1786
3583.04 1758
3583.60 1648
3584.17 1630
3584.73 1565
3585.30 1488
3585.86 1462
3586.43 1376
3586.99 1434
3587.56 1340
3588.12 1262
3588.69 1235
3589.25 1235
3589.82 1202
3590.38 1283
3590.95 1269
3591.51 1302
3592.08 1233
3592.64 1233
3593.21 1213
3593.78 1189
3594.34 1201
3594.91 1250
3595.47 1218
3596.04 1166
3596.60 1199
3597.17 1216
3597.74 1249
3598.30 1247
3598.87 1247
3599.43 1244
3600.00 1222
3600.57 1206
3601.13 1206
3601.70 1238
3602.27 1204
3602.83 1128
3603.40 1168
3603.96 1170
3604.53 1203
3605.10 1168
3605.66 1128
3606.23 1181
3606.80 1162
3607.36 1110
3607.93 1188
3608.50 1140
3609.07 1190
3609.63 1240
3610.20 1145
3610.77 1032
3611.33 1129
3611.90 1182
3612.47 1164
3613.03 1127
3613.60 1200
3614.17 1151
3614.74 1178
3615.30 1177
3615.87 1216
3616.44 1257
3617.01 1292
3617.57 1314
3618.14 1407
3618.71 1442
3619.28 1456
3619.84 1495
3620.41 1525
3620.98 1441
3621.55 1346
3622.12 1352
3622.68 1318
3623.25 1312
3623.82 1234
3624.39 1236
3624.96 1157
3625.52 1139
3626.09 1170
3626.66 1140
3627.23 1083
3627.80 1163
3628.37 1122
3628.93 1145
3629.50 1116
3630.07 1163
3630.64 1121
3631.21 1181
3631.78 1132
3632.34 1191
3632.91 1129
3633.48 1180
3634.05 1202
3634.62 1145
3635.19 1165
3635.76 1197
3636.33 1117
3636.90 1207
3637.47 1174
3638.03 1177
3638.60 1181
3639.17 1207
3639.74 1217
3640.31 1184
3640.88 1295
3641.45 1356
3642.02 1330
3642.59 1420
3643.16 1485
3643.73 1504
3644.30 1423
3644.87 1394
3645.44 1310
3646.01 1310
3646.58 1260
3647.15 1234
3647.72 1264
3648.29 1212
3648.86 1222
3649.43 1168
3650.00 1169
3650.57 1194
3651.14 1188
3651.71 1327
3652.28 1400
3652.85 1557
3653.42 1520
3653.99 1605
3654.56 1646
3655.13 1673
3655.70 1682
3656.27 1501
3656.84 1423
3657.41 1497
3657.98 1516
3658.55 1494
3659.12 1465
3659.69 1537
3660.27 1545
3660.84 1580
3661.41 1675
3661.98 1623
3662.55 1620
3663.12 1581
3663.69 1402
3664.26 1594
3664.83 1578
3665.41 1604
3665.98 1668
3666.55 1796
3667.12 1927
3667.69 2053
3668.26 2026
3668.83 1908
3669.41 1874
3669.98 1763
3670.55 1740
3671.12 1609
3671.69 1571
3672.26 1411
3672.84 1371
3673.41 1396
3673.98 1303
3674.55 1343
3675.12 1400
3675.70 1394
3676.27 1303
3676.84 1335
3677.41 1461
3677.98 1400
3678.56 1418
3679.13 1470
3679.70 1523
3680.27 1488
3680.85 1409
3681.42 1486
3681.99 1376
3682.56 1390
3683.14 1262
3683.71 1215
3684.28 1172
3684.86 1144
3685.43 1084
3686.00 1155
3686.57 1161
3687.15 1107
3687.72 1162
3688.29 1262
3688.87 1278
3689.44 1241
3690.01 1327
3690.59 1369
3691.16 1380
3691.73 1370
3692.31 1363
3692.88 1360
3693.45 1347
3694.03 1306
3694.60 1280
3695.17 1198
3695.75 1208
3696.32 1196
3696.89 1102
3697.47 1160
3698.04 1233
3698.62 1214
3699.19 1204
3699.76 1125
3700.34 1190
3700.91 1185
3701.49 1128
3702.06 1244
3702.63 1157
3703.21 1171
3703.78 1243
3704.36 1252
3704.93 1301
3705.51 1287
3706.08 1256
3706.65 1309
3707.23 1281
3707.80 1352
3708.38 1309
3708.95 1316
3709.53 1401
3710.10 1394
3710.68 1414
3711.25 1352
3711.83 1311
3712.40 1335
3712.98 1267
3713.55 1312
3714.13 1232
3714.70 1266
3715.28 1331
3715.85 1223
3716.43 1155
3717.00 1155
3717.58 1094
3718.15 1095
3718.73 1078
3719.30 1137
3719.88 1158
3720.46 1098
3721.03 1047
3721.61 1120
3722.18 1043
3722.76 965
3723.33 1047
3723.91 1105
3724.49 1155
3725.06 1111
3725.64 1103
3726.21 1105
3726.79 1130
3727.37 1072
3727.94 1068
3728.52 1071
3729.09 1056
3729.67 1046
3730.25 1045
3730.82 1130
3731.40 1158
3731.98 1207
3732.55 1242
3733.13 1262
3733.71 1260
3734.28 1299
3734.86 1291
3735.44 1302
3736.01 1284
3736.59 1273
3737.17 1297
3737.74 1237
3738.32 1161
3738.90 1203
3739.47 1106
3740.05 1034
3740.63 1034
3741.20 1048
3741.78 1100
3742.36 1086
3742.94 1116
3743.51 1039
3744.09 1030
3744.67 981
3745.25 970
3745.82 1021
3746.40 1004
3746.98 1011
3747.56 1005
3748.13 1108
3748.71 1190
3749.29 1077
3749.87 1085
3750.45 1104
3751.02 1034
3751.60 1124
3752.18 1114
3752.76 1176
3753.34 1137
3753.91 1031
3754.49 1057
3755.07 1040
3755.65 1087
3756.23 1088
3756.80 1012
3757.38 1063
3757.96 1087
3758.54 1096
3759.12 1116
3759.70 1121
3760.28 1175
3760.85 1149
3761.43 1147
3762.01 1133
3762.59 1153
3763.17 1148
3763.75 1196
3764.33 1213
3764.91 1139
3765.49 1174
3766.06 1165
3766.64 1230
3767.22 1207
3767.80 1111
3768.38 1100
3768.96 1096
3769.54 1111
3770.12 1127
3770.70 1112
3771.28 1157
3771.86 1121
3772.44 1117
3773.02 1072
3773.60 1183
3774.18 1090
3774.76 1151
3775.34 1133
3775.92 1170
3776.50 1173
3777.08 1141
3777.66 1180
3778.24 1141
3778.82 1181
3779.40 1170
3779.98 1148
3780.56 1189
3781.14 1173
3781.72 1128
3782.30 1080
3782.88 1066
3783.46 1033
3784.04 975
3784.62 1081
3785.20 1059
3785.78 977
3786.36 1028
3786.94 1054
3787.52 1119
3788.10 1122
3788.68 1058
3789.26 1027
3789.84 1071
3790.43 1084
3791.01 1115
3791.59 1035
3792.17 1053
3792.75 1017
3793.33 1043
3793.91 1046
3794.49 1100
3795.07 1103
3795.66 1059
3796.24 1059
3796.82 1090
3797.40 1078
3797.98 1034
3798.56 1119
3799.15 1191
3799.73 1111
3800.31 1050
3800.89 1177
3801.47 1265
3802.05 1200
3802.64 1355
3803.22 1284
3803.80 1314
3804.38 1325
3804.96 1261
3805.55 1261
3806.13 1213
3806.71 1233
3807.29 1228
3807.87 1226
3808.46 1262
3809.04 1365
3809.62 1442
3810.20 1399
3810.79 1428
3811.37 1538
3811.95 1497
3812.53 1391
3813.12 1415
3813.70 1431
3814.28 1346
3814.87 1407
3815.45 1487
3816.03 1463
3816.61 1508
3817.20 1507
3817.78 1518
3818.36 1396
3818.95 1352
3819.53 1218
3820.11 1233
3820.70 1211
3821.28 1260
3821.86 1220
3822.45 1221
3823.03 1204
3823.61 1224
3824.20 1389
3824.78 1373
3825.36 1306
3825.95 1320
3826.53 1228
3827.11 1263
3827.70 1222
3828.28 1274
3828.87 1311
3829.45 1210
3830.03 1188
3830.62 1150
3831.20 1151
3831.79 1112
3832.37 1127
3832.95 1110
3833.54 1090
3834.12 1116
3834.71 1228
3835.29 1244
3835.88 1165
3836.46 1182
3837.05 1233
3837.63 1232
3838.21 1227
3838.80 1196
3839.38 1192
3839.97 1107
3840.55 1177
3841.14 1169
3841.72 1144
3842.31 1143
3842.89 1220
3843.48 1196
3844.06 1182
3844.65 1189
3845.23 1231
3845.82 1299
3846.40 1405
3846.99 1298
3847.57 1408
3848.16 1469
3848.74 1415
3849.33 1277
3849.92 1231
3850.50 1246
3851.09 1234
3851.67 1272
3852.26 1171
3852.84 1069
3853.43 1104
3854.02 1194
3854.60 1159
3855.19 1210
3855.77 1169
3856.36 1148
3856.94 1132
3857.53 1142
3858.12 1157
3858.70 1222
3859.29 1245
3859.88 1305
3860.46 1276
3861.05 1304
3861.63 1423
3862.22 1449
3862.81 1442
3863.39 1517
3863.98 1501
3864.57 1453
3865.15 1474
3865.74 1512
3866.33 1403
3866.91 1354
3867.50 1280
3868.09 1268
3868.67 1238
3869.26 1196
3869.85 1206
3870.44 1124
3871.02 1155
3871.61 1177
3872.20 1157
3872.78 1152
3873.37 1092
3873.96 1156
3874.55 1116
3875.13 1140
3875.72 1190
3876.31 1197
3876.90 1184
3877.48 1188
3878.07 1211
3878.66 1110
3879.25 1143
3879.83 1173
3880.42 1123
3881.01 1084
3881.60 1107
3882.19 1088
3882.77 1070
3883.36 1030
3883.95 1060
3884.54 1030
3885.13 1008
3885.71 1027
3886.30 1055
3886.89 1030
3887.48 1057
3888.07 1151
3888.66 1141
3889.24 1126
3889.83 1155
3890.42 1188
3891.01 1211
3891.60 1298
3892.19 1303
3892.78 1260
3893.36 1209
3893.95 1236
3894.54 1146
3895.13 1190
3895.72 1159
3896.31 1117
3896.90 1143
3897.49 1066
3898.08 1038
3898.67 1057
3899.26 1042
3899.84 1096
3900.43 1036
3901.02 1061
3901.61 1046
3902.20 984
3902.79 1018
3903.38 1077
3903.97 1101
3904.56 1100
3905.15 1142
3905.74 1048
3906.33 1059
3906.92 1091
3907.51 1174
3908.10 1144
3908.69 1207
3909.28 1159
3909.87 1123
3910.46 1174
3911.05 1209
3911.64 1176
3912.23 1118
3912.82 1062
3913.41 1033
3914.00 1013
3914.59 978
3915.18 940
3915.77 1023
3916.36 1038
3916.95 1077
3917.54 1063
3918.13 1067
3918.72 1002
3919.32 1050
3919.91 1120
3920.50 1041
3921.09 1017
3921.68 992
3922.27 1008
3922.86 979
3923.45 978
3924.04 969
3924.63 1033
3925.23 979
3925.82 1040
3926.41 964
3927.00 971
3927.59 985
3928.18 979
3928.77 999
3929.36 988
3929.96 936
3930.55 954
3931.14 944
3931.73 955
3932.32 939
3932.91 972
3933.51 939
3934.10 924
3934.69 910
3935.28 932
3935.87 922
3936.47 887
3937.06 933
3937.65 973
3938.24 994
3938.83 1002
3939.43 943
3940.02 1001
3940.61 1007
3941.20 1033
3941.80 987
3942.39 984
3942.98 1007
3943.57 965
3944.17 1059
3944.76 1058
3945.35 999
3945.94 986
3946.54 950
3947.13 975
3947.72 997
3948.32 948
3948.91 928
3949.50 941
3950.10 978
3950.69 894
3951.28 992
3951.87 989
3952.47 970
3953.06 1046
3953.65 1043
3954.25 1022
3954.84 1056
3955.43 1022
3956.03 1068
3956.62 1224
3957.22 1198
3957.81 1129
3958.40 1190
3959.00 1183
3959.59 1242
3960.18 1246
3960.78 1256
3961.37 1210
3961.97 1149
3962.56 1169
3963.15 1202
3963.75 1155
3964.34 1213
3964.94 1227
3965.53 1212
3966.12 1212
3966.72 1387
3967.31 1412
3967.91 1437
3968.50 1561
3969.10 1647
3969.69 1716
3970.29 1539
3970.88 1500
3971.47 1457
3972.07 1277
3972.66 1227
3973.26 1266
3973.85 1181
3974.45 1120
3975.04 1226
3975.64 1197
3976.23 1274
3976.83 1329
3977.42 1497
3978.02 1570
3978.61 1695
3979.21 1743
3979.80 1679
3980.40 1539
3981.00 1535
3981.59 1484
3982.19 1377
3982.78 1363
3983.38 1322
3983.97 1237
3984.57 1266
3985.16 1266
3985.76 1184
3986.36 1251
3986.95 1222
3987.55 1237
3988.14 1215
3988.74 1281
3989.34 1291
3989.93 1199
3990.53 1228
3991.12 1180
3991.72 1140
3992.32 1227
3992.91 1210
3993.51 1200
3994.10 1158
3994.70 1205
3995.30 1195
3995.89 1223
3996.49 1240
3997.09 1195
3997.68 1258
3998.28 1250
3998.88 1224
3999.47 1277
4000.07 1268
4000.67 1301
4001.26 1337
4001.86 1366
4002.46 1397
4003.06 1346
4003.65 1325
4004.25 1342
4004.85 1298
4005.44 1198
4006.04 1226
4006.64 1268
4007.24 1241
4007.83 1198
4008.43 1196
4009.03 1207
4009.63 1140
4010.22 1139
4010.82 1089
4011.42 1100
4012.02 1157
4012.61 1081
4013.21 1121
4013.81 1164
4014.41 1190
4015.01 1245
4015.60 1131
4016.20 1177
4016.80 1245
4017.40 1197
4018.00 1175
4018.59 1211
4019.19 1309
4019.79 1312
4020.39 1482
4020.99 1531
4021.59 1417
4022.18 1333
4022.78 1365
4023.38 1279
4023.98 1127
4024.58 1163
4025.18 1158
4025.78 1177
4026.37 1153
4026.97 1142
4027.57 1122
4028.17 1215
4028.77 1214
4029.37 1227
4029.97 1254
4030.57 1278
4031.17 1404
4031.76 1404
4032.36 1372
4032.96 1324
4033.56 1340
4034.16 1375
4034.76 1533
4035.36 1567
4035.96 1762
4036.56 1783
4037.16 1651
4037.76 1643
4038.36 1429
4038.96 1327
4039.56 1306
4040.16 1266
4040.76 1217
4041.36 1141
4041.96 1125
4042.56 1069
4043.16 1062
4043.76 1065
4044.36 1026
4044.96 992
4045.56 1046
4046.16 1048
4046.76 1025
4047.36 1020
4047.96 1035
4048.56 1119
4049.16 1042
4049.76 979
4050.36 1031
4050.96 1011
4051.56 966
4052.16 997
4052.76 1015
4053.36 1062
4053.97 1034
4054.57 1040
4055.17 1054
4055.77 1065
4056.37 1049
4056.97 993
4057.57 1011
4058.17 1021
4058.77 994
4059.37 946
4059.98 991
4060.58 1009
4061.18 943
4061.78 966
4062.38 942
4062.98 945
4063.58 1028
4064.19 1097
4064.79 1012
4065.39 1039
4065.99 1027
4066.59 1005
4067.19 1056
4067.80 1141
4068.40 1065
4069.00 1030
4069.60 1079
4070.20 1017
4070.81 967
4071.41 968
4072.01 1025
4072.61 951
4073.21 958
4073.82 960
4074.42 905
4075.02 947
4075.62 995
4076.23 954
4076.83 954
4077.43 991
4078.03 912
4078.64 895
4079.24 936
4079.84 972
4080.44 927
4081.05 897
4081.65 932
4082.25 936
4082.86 952
4083.46 933
4084.06 968
4084.67 952
4085.27 902
4085.87 840
4086.47 903
4087.08 846
4087.68 890
4088.28 900
4088.89 893
4089.49 940
4090.09 986
4090.70 964
4091.30 935
4091.91 947
4092.51 967
4093.11 990
4093.72 1069
4094.32 1055
4094.92 1040
4095.53 1039
4096.13 1043
4096.74 962
4097.34 929
4097.94 1005
4098.55 997
4099.15 1006
4099.76 1011
4100.36 977
4100.97 955
4101.57 960
4102.17 956
4102.78 930
4103.38 991
4103.99 978
4104.59 1001
4105.20 1057
4105.80 1081
4106.41 992
4107.01 980
4107.62 999
4108.22 1019
4108.82 1001
4109.43 1041
4110.03 1090
4110.64 1039
4111.24 1019
4111.85 1029
4112.45 942
4113.06 971
4113.67 957
4114.27 950
4114.88 941
4115.48 939
4116.09 928
4116.69 927
4117.30 934
4117.90 880
4118.51 822
4119.11 868
4119.72 832
4120.33 819
4120.93 906
4121.54 866
4122.14 912
4122.75 967
4123.35 988
4123.96 959
4124.57 948
4125.17 928
4125.78 918
4126.39 911
4126.99 874
4127.60 909
4128.20 939
4128.81 941
4129.42 950
4130.02 967
4130.63 904
4131.24 891
4131.84 955
4132.45 961
4133.06 897
4133.66 958
4134.27 935
4134.88 973
4135.48 998
4136.09 972
4136.70 958
4137.30 1022
4137.91 1069
4138.52 1021
4139.12 943
4139.73 999
4140.34 1019
4140.95 1027
4141.55 1063
4142.16 1103
4142.77 1040
4143.38 1085
4143.98 1035
4144.59 1006
4145.20 1024
4145.81 1060
4146.41 1076
4147.02 1061
4147.63 996
4148.24 1002
4148.84 988
4149.45 938
4150.06 990
4150.67 920
4151.28 942
4151.88 880
4152.49 909
4153.10 890
4153.71 924
4154.32 851
4154.92 900
4155.53 869
4156.14 922
4156.75 936
4157.36 992
4157.97 925
4158.57 917
4159.18 1008
4159.79 1035
4160.40 1060
4161.01 1069
4161.62 1118
4162.23 1062
4162.84 1037
4163.44 1002
4164.05 981
4164.66 1007
4165.27 983
4165.88 1007
4166.49 972
4167.10 943
4167.71 954
4168.32 992
4168.93 1012
4169.54 946
4170.15 1097
4170.75 1050
4171.36 1006
4171.97 1051
4172.58 1038
4173.19 1067
4173.80 1124
4174.41 1075
4175.02 1046
4175.63 1037
4176.24 1084
4176.85 1013
4177.46 980
4178.07 948
4178.68 1012
4179.29 977
4179.90 961
4180.51 892
4181.12 896
4181.73 971
4182.34 956
4182.95 923
4183.56 918
4184.17 919
4184.78 1039
4185.39 989
4186.00 1043
4186.61 1031
4187.23 1010
4187.84 983
4188.45 962
4189.06 935
4189.67 957
4190.28 1042
4190.89 1000
4191.50 962
4192.11 952
4192.72 990
4193.33 960
4193.94 1030
4194.56 1060
4195.17 1046
4195.78 1100
4196.39 1081
4197.00 1079
4197.61 1044
4198.22 1060
4198.84 998
4199.45 963
4200.06 1013
4200.67 959
4201.28 936
4201.89 909
4202.50 885
4203.12 928
4203.73 939
4204.34 936
4204.95 906
4205.56 959
4206.18 887
4206.79 995
4207.40 943
4208.01 922
4208.62 960
4209.24 933
4209.85 932
4210.46 985
4211.07 955
4211.69 956
4212.30 1016
4212.91 943
4213.52 1052
4214.14 1102
4214.75 1055
4215.36 1040
4215.97 1035
4216.59 1001
4217.20 1025
4217.81 1015
4218.43 1046
4219.04 1076
4219.65 1060
4220.26 1088
4220.88 1082
4221.49 1060
4222.10 1091
4222.72 1113
4223.33 1139
4223.94 1168
4224.56 1172
4225.17 1203
4225.78 1155
4226.40 1182
4227.01 1236
4227.62 1254
4228.24 1334
4228.85 1469
4229.46 1623
4230.08 1788
4230.69 1833
4231.31 1656
4231.92 1517
4232.53 1385
4233.15 1265
4233.76 1202
4234.38 1182
4234.99 1211
4235.60 1207
4236.22 1208
4236.83 1270
4237.45 1191
4238.06 1170
4238.68 1176
4239.29 1123
4239.90 1100
4240.52 1113
4241.13 1102
4241.75 1132
4242.36 1140
4242.98 1166
4243.59 1217
4244.21 1228
4244.82 1231
4245.44 1262
4246.05 1258
4246.67 1241
4247.28 1231
4247.90 1183
4248.51 1199
4249.13 1163
4249.74 1155
4250.36 1154
4250.97 1173
4251.59 1131
4252.20 1166
4252.82 1146
4253.43 1098
4254.05 1137
4254.66 1188
4255.28 1181
4255.89 1199
4256.51 1212
4257.13 1147
4257.74 1143
4258.36 1167
4258.97 1164
4259.59 1168
4260.21 1187
4260.82 1167
4261.44 1199
4262.05 1267
4262.67 1336
4263.29 1366
4263.90 1508
4264.52 1492
4265.13 1508
4265.75 1579
4266.37 1559
4266.98 1474
4267.60 1457
4268.22 1380
4268.83 1376
4269.45 1427
4270.07 1405
4270.68 1378
4271.30 1437
4271.92 1543
4272.53 1675
4273.15 1835
4273.77 2298
4274.38 2547
4275.00 2747
4275.62 2765
4276.23 2861
4276.85 2799
4277.47 2588
4278.09 2329
4278.70 2210
4279.32 2108
4279.94 1875
4280.56 1808
4281.17 1665
4281.79 1517
4282.41 1408
4283.03 1347
4283.64 1418
4284.26 1342
4284.88 1265
4285.50 1230
4286.11 1267
4286.73 1277
4287.35 1259
4287.97 1302
4288.59 1261
4289.20 1289
4289.82 1151
4290.44 1123
4291.06 1130
4291.68 1135
4292.29 1187
4292.91 1256
4293.53 1188
4294.15 1238
4294.77 1227
4295.39 1174
4296.00 1170
4296.62 1088
4297.24 1151
4297.86 1078
4298.48 1047
4299.10 1091
4299.72 1102
4300.33 1073
4300.95 1149
4301.57 1128
4302.19 1143
4302.81 1134
4303.43 1134
4304.05 1117
4304.67 1071
4305.29 1127
4305.91 1099
4306.53 1069
4307.14 1100
4307.76 1107
4308.38 1091
4309.00 1157
4309.62 1090
4310.24 1189
4310.86 1124
4311.48 1119
4312.10 1218
4312.72 1140
4313.34 1198
4313.96 1145
4314.58 1193
4315.20 1254
4315.82 1215
4316.44 1279
4317.06 1281
4317.68 1201
4318.30 1140
4318.92 1226
4319.54 1290
4320.16 1246
4320.78 1200
4321.40 1207
4322.02 1228
4322.64 1237
4323.26 1383
4323.88 1429
4324.50 1374
4325.12 1422
4325.74 1425
4326.36 1474
4326.99 1557
4327.61 1530
4328.23 1516
4328.85 1580
4329.47 1573
4330.09 1661
4330.71 1867
4331.33 1869
4331.95 2155
4332.57 2477
4333.19 2849
4333.82 3156
4334.44 3320
4335.06 3395
4335.68 3239
4336.30 3054
4336.92 3015
4337.54 3113
4338.17 3235
4338.79 3422
4339.41 3363
4340.03 3346
4340.65 3163
4341.27 2988
4341.90 2664
4342.52 2519
4343.14 2313
4343.76 2171
4344.38 2138
4345.01 2385
4345.63 2730
4346.25 3237
4346.87 3800
4347.49 4456
4348.12 4722
4348.74 5077
4349.36 4981
4349.98 4564
4350.61 4223
4351.23 3769
4351.85 3556
4352.47 3454
4353.10 3263
4353.72 3113
4354.34 2956
4354.96 2630
4355.59 2468
4356.21 2237
4356.83 2166
4357.46 2000
4358.08 1884
4358.70 1884
4359.32 1868
4359.95 1869
4360.57 1800
4361.19 1727
4361.82 1772
4362.44 1680
4363.06 1687
4363.69 1678
4364.31 1661
4364.93 1632
4365.56 1656
4366.18 1573
4366.80 1626
4367.43 1639
4368.05 1675
4368.67 1640
4369.30 1488
4369.92 1429
4370.55 1525
4371.17 1500
4371.79 1446
4372.42 1394
4373.04 1399
4373.67 1443
4374.29 1403
4374.91 1367
4375.54 1334
4376.16 1351
4376.79 1395
4377.41 1312
4378.04 1313
4378.66 1477
4379.28 1509
4379.91 1583
4380.53 1654
4381.16 1613
4381.78 1611
4382.41 1533
4383.03 1480
4383.66 1502
4384.28 1453
4384.91 1436
4385.53 1451
4386.16 1402
4386.78 1404
4387.41 1443
4388.03 1454
4388.66 1358
4389.28 1348
4389.91 1329
4390.53 1324
4391.16 1216
4391.78 1259
4392.41 1237
4393.03 1305
4393.66 1377
4394.28 1271
4394.91 1280
4395.54 1282
4396.16 1330
4396.79 1263
4397.41 1203
4398.04 1265
4398.66 1188
4399.29 1220
4399.92 1271
4400.54 1226
4401.17 1287
4401.79 1210
4402.42 1205
4403.05 1300
4403.67 1280
4404.30 1266
4404.93 1238
4405.55 1196
4406.18 1201
4406.80 1199
4407.43 1173
4408.06 1246
4408.68 1287
4409.31 1219
4409.94 1231
4410.56 1244
4411.19 1277
4411.82 1216
4412.44 1174
4413.07 1167
4413.70 1177
4414.33 1272
4414.95 1230
4415.58 1087
4416.21 1196
4416.83 1184
4417.46 1152
4418.09 1162
4418.72 1128
4419.34 1138
4419.97 1136
4420.60 1128
4421.22 1106
4421.85 1121
4422.48 1078
4423.11 1125
4423.73 1085
4424.36 1106
4424.99 1066
4425.62 1081
4426.25 1112
4426.87 1088
4427.50 1080
4428.13 1102
4428.76 1101
4429.39 1057
4430.01 1008
4430.64 1089
4431.27 1082
4431.90 1026
4432.53 1085
4433.15 1110
4433.78 1136
4434.41 1093
4435.04 1096
4435.67 1035
4436.30 1103
4436.93 1160
4437.55 1222
4438.18 1163
4438.81 1201
4439.44 1233
4440.07 1296
4440.70 1278
4441.33 1230
4441.96 1156
4442.58 1119
4443.21 1181
4443.84 1166
4444.47 1188
4445.10 1238
4445.73 1177
4446.36 1141
4446.99 1260
4447.62 1372
4448.25 1409
4448.88 1264
4449.51 1257
4450.14 1298
4450.76 1164
4451.39 1138
4452.02 1209
4452.65 1238
4453.28 1249
4453.91 1198
4454.54 1250
4455.17 1302
4455.80 1329
4456.43 1508
4457.06 1581
4457.69 1658
4458.32 1716
4458.95 1765
4459.58 1742
4460.21 1522
4460.84 1558
4461.47 1363
4462.10 1221
4462.73 1189
4463.36 1113
4464.00 1168
4464.63 1119
4465.26 1091
4465.89 1153
4466.52 1116
4467.15 1103
4467.78 1115
4468.41 1099
4469.04 1093
4469.67 1145
4470.30 1124
4470.93 1094
4471.56 1086
4472.20 1004
4472.83 1016
4473.46 1064
4474.09 1032
4474.72 988
4475.35 992
4475.98 1046
4476.61 1020
4477.25 992
4477.88 970
4478.51 992
4479.14 1038
4479.77 1046
4480.40 1076
4481.03 1058
4481.67 1043
4482.30 1047
4482.93 1013
4483.56 1093
4484.19 1085
4484.83 1087
4485.46 1143
4486.09 1069
4486.72 1020
4487.35 1075
4487.99 1103
4488.62 1186
4489.25 1161
4489.88 1092
4490.52 1103
4491.15 1172
4491.78 1200
4492.41 1135
4493.05 1137
4493.68 1095
4494.31 1140
4494.94 1116
4495.58 1160
4496.21 1136
4496.84 1111
4497.47 1151
4498.11 1203
4498.74 1281
4499.37 1303
4500.01 1314
4500.64 1421
4501.27 1447
4501.91 1677
4502.54 1802
4503.17 1791
4503.80 1992
4504.44 1923
4505.07 1799
4505.71 1664
4506.34 1631
4506.97 1591
4507.61 1577
4508.24 1451
4508.87 1444
4509.51 1368
4510.14 1393
4510.77 1302
4511.41 1333
4512.04 1466
4512.68 1479
4513.31 1444
4513.94 1472
4514.58 1466
4515.21 1366
4515.85 1309
4516.48 1209
4517.11 1198
4517.75 1167
4518.38 1184
4519.02 1087
4519.65 1084
4520.29 1194
4520.92 1044
4521.55 1073
4522.19 1088
4522.82 1068
4523.46 1030
4524.09 1050
4524.73 1092
4525.36 1097
4526.00 1039
4526.63 1072
4527.27 1099
4527.90 1141
4528.54 1150
4529.17 1171
4529.81 1221
4530.44 1264
4531.08 1345
4531.71 1352
4532.35 1517
4532.98 1584
4533.62 1651
4534.25 1571
4534.89 1515
4535.53 1414
4536.16 1349
4536.80 1305
4537.43 1260
4538.07 1138
4538.70 1102
4539.34 1128
4539.98 1098
4540.61 1030
4541.25 996
4541.88 1037
4542.52 985
4543.16 1034
4543.79 1007
4544.43 1013
4545.06 965
4545.70 958
4546.34 978
4546.97 997
4547.61 929
4548.25 944
4548.88 904
4549.52 915
4550.15 941
4550.79 910
4551.43 966
4552.06 934
4552.70 969
4553.34 965
4553.97 961
4554.61 936
4555.25 949
4555.89 981
4556.52 948
4557.16 936
4557.80 988
4558.43 1015
4559.07 1042
4559.71 952
4560.35 997
4560.98 979
4561.62 956
4562.26 965
4562.89 1012
4563.53 1058
4564.17 960
4564.81 979
4565.44 981
4566.08 939
4566.72 932
4567.36 992
4568.00 1085
4568.63 1118
4569.27 1079
4569.91 1156
4570.55 1140
4571.19 1080
4571.82 1069
4572.46 1073
4573.10 1074
4573.74 1044
4574.38 1045
4575.01 1069
4575.65 1059
4576.29 1015
4576.93 1008
4577.57 1009
4578.21 997
4578.84 964
4579.48 991
4580.12 1006
4580.76 1033
4581.40 1053
4582.04 1091
4582.68 1041
4583.32 1082
4583.95 1140
4584.59 1109
4585.23 1123
4585.87 1140
4586.51 1167
4587.15 1228
4587.79 1314
4588.43 1503
4589.07 1557
4589.71 1654
4590.35 1697
4590.99 1609
4591.62 1609
4592.26 1690
4592.90 1763
4593.54 1801
4594.18 1905
4594.82 1950
4595.46 1744
4596.10 1592
4596.74 1463
4597.38 1339
4598.02 1234
4598.66 1201
4599.30 1155
4599.94 1231
4600.58 1200
4601.22 1188
4601.86 1182
4602.50 1196
4603.14 1198
4603.78 1120
4604.42 1174
4605.06 1109
4605.70 1147
4606.34 1122
4606.98 1089
4607.62 1068
4608.27 1064
4608.91 1043
4609.55 1011
4610.19 1050
4610.83 1031
4611.47 1074
4612.11 1013
4612.75 1040
4613.39 1037
4614.03 1009
4614.67 974
4615.31 1070
4615.96 994
4616.60 1049
4617.24 968
4617.88 1006
4618.52 1033
4619.16 992
4619.80 1003
4620.44 989
4621.09 952
4621.73 917
4622.37 987
4623.01 920
4623.65 941
4624.29 932
4624.94 994
4625.58 990
4626.22 1039
4626.86 1019
4627.50 996
4628.15 1028
4628.79 1049
4629.43 1054
4630.07 1000
4630.71 1044
4631.36 1054
4632.00 1072
4632.64 1132
4633.28 1278
4633.93 1326
4634.57 1311
4635.21 1256
4635.85 1204
4636.50 1248
4637.14 1266
4637.78 1258
4638.42 1284
4639.07 1262
4639.71 1328
4640.35 1429
4640.99 1292
4641.64 1206
4642.28 1148
4642.92 1258
4643.57 1246
4644.21 1160
4644.85 1093
4645.50 1134
4646.14 1139
4646.78 1157
4647.43 1033
4648.07 1058
4648.71 1054
4649.36 1051
4650.00 1060
4650.64 1003
4651.29 969
4651.93 1032
4652.57 1092
4653.22 1090
4653.86 1121
4654.50 1143
4655.15 1109
4655.79 1134
4656.44 1053
4657.08 1026
4657.72 1013
4658.37 1050
4659.01 1055
4659.66 983
4660.30 985
4660.94 997
4661.59 978
4662.23 922
4662.88 915
4663.52 955
4664.17 887
4664.81 863
4665.46 886
4666.10 893
4666.74 861
4667.39 839
4668.03 852
4668.68 860
4669.32 898
4669.97 939
4670.61 968
4671.26 912
4671.90 965
4672.55 933
4673.19 890
4673.84 883
4674.48 893
4675.13 947
4675.77 918
4676.42 922
4677.07 966
4677.71 992
4678.36 919
4679.00 914
4679.65 929
4680.29 979
4680.94 977
4681.58 1025
4682.23 1015
4682.88 1049
4683.52 962
4684.17 974
4684.81 1020
4685.46 961
4686.10 968
4686.75 1018
4687.40 1010
4688.04 1076
4688.69 1034
4689.34 1013
4689.98 1120
4690.63 1200
4691.27 1236
4691.92 1239
4692.57 1249
4693.21 1317
4693.86 1263
4694.51 1241
4695.15 1236
4695.80 1158
4696.45 1152
4697.09 1185
4697.74 1152
4698.39 1202
4699.03 1345
4699.68 1458
4700.33 1400
4700.97 1499
4701.62 1706
4702.27 1699
4702.92 1569
4703.56 1541
4704.21 1473
4704.86 1380
4705.50 1356
4706.15 1401
4706.80 1336
4707.45 1295
4708.09 1288
4708.74 1258
4709.39 1207
4710.04 1153
4710.68 1147
4711.33 1189
4711.98 1226
4712.63 1196
4713.28 1166
4713.92 1107
4714.57 1186
4715.22 1168
4715.87 1215
4716.52 1134
4717.16 1154
4717.81 1191
4718.46 1190
4719.11 1246
4719.76 1153
4720.41 1176
4721.05 1225
4721.70 1243
4722.35 1272
4723.00 1260
4723.65 1190
4724.30 1274
4724.94 1273
4725.59 1239
4726.24 1285
4726.89 1307
4727.54 1229
4728.19 1264
4728.84 1329
4729.49 1337
4730.14 1251
4730.78 1218
4731.43 1242
4732.08 1186
4732.73 1111
4733.38 1088
4734.03 1121
4734.68 1087
4735.33 1098
4735.98 1126
4736.63 1077
4737.28 1072
4737.93 1097
4738.58 1155
4739.23 1095
4739.88 1080
4740.53 1127
4741.18 1195
4741.83 1178
4742.47 1197
4743.12 1179
4743.77 1192
4744.42 1270
4745.07 1226
4745.72 1118
4746.37 1125
4747.03 1191
4747.68 1165
4748.33 1247
4748.98 1185
4749.63 1187
4750.28 1179
4750.93 1181
4751.58 1225
4752.23 1257
4752.88 1265
4753.53 1261
4754.18 1287
4754.83 1214
4755.48 1218
4756.13 1307
4756.78 1216
4757.43 1228
4758.08 1231
4758.74 1207
4759.39 1206
4760.04 1222
4760.69 1272
4761.34 1306
4761.99 1348
4762.64 1402
4763.29 1488
4763.94 1451
4764.60 1461
4765.25 1438
4765.90 1365
4766.55 1274
4767.20 1267
4767.85 1227
4768.51 1217
4769.16 1227
4769.81 1250
4770.46 1184
4771.11 1196
4771.76 1209
4772.42 1195
4773.07 1156
4773.72 1192
4774.37 1209
4775.02 1225
4775.68 1223
4776.33 1220
4776.98 1209
4777.63 1199
4778.29 1200
4778.94 1165
4779.59 1228
4780.24 1251
4780.89 1272
4781.55 1273
4782.20 1263
4782.85 1281
4783.51 1221
4784.16 1220
4784.81 1212
4785.46 1196
4786.12 1220
4786.77 1221
4787.42 1198
4788.08 1215
4788.73 1270
4789.38 1237
4790.03 1219
4790.69 1283
4791.34 1337
4791.99 1358
4792.65 1382
4793.30 1478
4793.95 1455
4794.61 1456
4795.26 1417
4795.91 1461
4796.57 1463
4797.22 1379
4797.87 1424
4798.53 1506
4799.18 1592
4799.84 1610
4800.49 1854
4801.14 2069
4801.80 2151
4802.45 2324
4803.11 2214
4803.76 2148
4804.41 2083
4805.07 1969
4805.72 1867
4806.38 1757
4807.03 1779
4807.68 1702
4808.34 1628
4808.99 1536
4809.65 1491
4810.30 1553
4810.96 1577
4811.61 1581
4812.27 1575
4812.92 1682
4813.58 1638
4814.23 1602
4814.89 1596
4815.54 1639
4816.19 1675
4816.85 1759
4817.50 1730
4818.16 1765
4818.81 1699
4819.47 1707
4820.13 1742
4820.78 1813
4821.44 1878
4822.09 1985
4822.75 2057
4823.40 2129
4824.06 2271
4824.71 2480
4825.37 2478
4826.02 2411
4826.68 2279
4827.33 2126
4827.99 2052
4828.65 2075
4829.30 2008
4829.96 2004
4830.61 2010
4831.27 2096
4831.93 2037
4832.58 1930
4833.24 2069
4833.89 2019
4834.55 1951
4835.21 2099
4835.86 2075
4836.52 2243
4837.17 2357
4837.83 2338
4838.49 2408
4839.14 2471
4839.80 2519
4840.46 2588
4841.11 2612
4841.77 2536
4842.43 2554
4843.08 2570
4843.74 2664
4844.40 2640
4845.05 2597
4845.71 2598
4846.37 2650
4847.02 2626
4847.68 2684
4848.34 2692
4849.00 2852
4849.65 3173
4850.31 3379
4850.97 3638
4851.62 3944
4852.28 4188
4852.94 4351
4853.60 4082
4854.25 3842
4854.91 3619
4855.57 3450
4856.23 3507
4856.88 3564
4857.54 3818
4858.20 4267
4858.86 4879
4859.52 5397
4860.17 5720
4860.83 5564
4861.49 5588
4862.15 5240
4862.81 4667
4863.46 4202
4864.12 3744
4864.78 3543
4865.44 3378
4866.10 3245
4866.75 3193
4867.41 3197
4868.07 3315
4868.73 3330
4869.39 3486
4870.05 3352
4870.71 3343
4871.36 3330
4872.02 3078
4872.68 2943
4873.34 2905
4874.00 2906
4874.66 2869
4875.32 2812
4875.98 2704
4876.63 2632
4877.29 2539
4877.95 2578
4878.61 2570
4879.27 2615
4879.93 2717
4880.59 2948
4881.25 2863
4881.91 2767
4882.57 2610
4883.23 2528
4883.89 2550
4884.55 2305
4885.21 2277
4885.87 2184
4886.52 2145
4887.18 2074
4887.84 2080
4888.50 2147
4889.16 2100
4889.82 2098
4890.48 2035
4891.14 2015
4891.80 1994
4892.46 2025
4893.12 2064
4893.78 2007
4894.44 2082
4895.10 2046
4895.76 1985
4896.42 1897
4897.09 1839
4897.75 1729
4898.41 1782
4899.07 1696
4899.73 1757
4900.39 1924
4901.05 1838
4901.71 1780
4902.37 1824
4903.03 1811
4903.69 1684
4904.35 1658
4905.01 1632
4905.67 1666
4906.33 1595
4907.00 1549
4907.66 1556
4908.32 1498
4908.98 1586
4909.64 1564
4910.30 1522
4910.96 1488
4911.62 1491
4912.29 1482
4912.95 1442
4913.61 1428
4914.27 1458
4914.93 1502
4915.59 1415
4916.26 1331
4916.92 1349
4917.58 1360
4918.24 1354
4918.90 1358
4919.56 1321
4920.23 1336
4920.89 1287
4921.55 1348
4922.21 1323
4922.87 1351
4923.54 1381
4924.20 1356
4924.86 1354
4925.52 1320
4926.19 1318
4926.85 1297
4927.51 1335
4928.17 1336
4928.84 1295
4929.50 1292
4930.16 1238
4930.82 1342
4931.49 1309
4932.15 1304
4932.81 1305
4933.47 1321
4934.14 1312
4934.80 1277
4935.46 1258
4936.13 1283
4936.79 1202
4937.45 1194
4938.11 1187
4938.78 1250
4939.44 1210
4940.10 1202
4940.77 1201
4941.43 1133
4942.09 1191
4942.76 1197
4943.42 1224
4944.08 1195
4944.75 1202
4945.41 1168
4946.08 1183
4946.74 1226
4947.40 1157
4948.07 1128
4948.73 1126
4949.39 1106
4950.06 1085
4950.72 1080
4951.39 1075
4952.05 1077
4952.71 1036
4953.38 1017
4954.04 1099
4954.71 1055
4955.37 1070
4956.04 1086
4956.70 1112
4957.36 1108
4958.03 1153
4958.69 1113
4959.36 1089
4960.02 1121
4960.69 1153
4961.35 1168
4962.02 1274
4962.68 1288
4963.35 1314
4964.01 1424
4964.68 1462
4965.34 1472
4966.01 1461
4966.67 1460
4967.34 1370
4968.00 1361
4968.67 1262
4969.33 1212
4970.00 1139
4970.66 1098
4971.33 1031
4971.99 1018
4972.66 1089
4973.32 1087
4973.99 1081
4974.66 1079
4975.32 1125
4975.99 1095
4976.65 1205
4977.32 1223
4977.98 1241
4978.65 1222
4979.32 1261
4979.98 1259
4980.65 1209
4981.31 1214
4981.98 1145
4982.65 1100
4983.31 1097
4983.98 1100
4984.64 1126
4985.31 1041
4985.98 1007
4986.64 981
4987.31 1001
4987.98 1048
4988.64 984
4989.31 1021
4989.98 991
4990.64 983
4991.31 994
4991.98 959
4992.64 1011
4993.31 971
4993.98 1022
4994.64 939
4995.31 955
4995.98 983
4996.64 982
4997.31 1011
4997.98 1016
4998.65 995
4999.31 987
4999.98 964
5000.65 971
5001.31 903
5001.98 919
5002.65 906
5003.32 882
5003.98 888
5004.65 866
5005.32 893
5005.99 904
5006.66 858
5007.32 853
5007.99 863
5008.66 913
5009.33 931
5009.99 943
5010.66 994
5011.33 984
5012.00 967
5012.67 968
5013.33 975
5014.00 957
5014.67 965
5015.34 961
5016.01 928
5016.68 884
5017.34 875
5018.01 892
5018.68 902
5019.35 936
5020.02 883
5020.69 880
5021.36 878
5022.02 849
5022.69 856
5023.36 918
5024.03 899
5024.70 946
5025.37 938
5026.04 945
5026.71 946
5027.38 870
5028.05 926
5028.71 922
5029.38 931
5030.05 891
5030.72 935
5031.39 890
5032.06 870
5032.73 887
5033.40 875
5034.07 883
5034.74 886
5035.41 937
5036.08 906
5036.75 936
5037.42 915
5038.09 950
5038.76 870
5039.43 878
5040.10 866
5040.77 910
5041.44 924
5042.11 981
5042.78 894
5043.45 888
5044.12 858
5044.79 850
5045.46 831
5046.13 867
5046.80 880
5047.47 861
5048.14 996
5048.81 919
5049.48 921
5050.15 980
5050.82 977
5051.49 904
5052.16 867
5052.83 830
5053.51 848
5054.18 898
5054.85 911
5055.52 863
5056.19 821
5056.86 869
5057.53 856
5058.20 897
5058.87 842
5059.55 808
5060.22 858
5060.89 829
5061.56 843
5062.23 879
5062.90 863
5063.57 813
5064.25 867
5064.92 900
5065.59 910
5066.26 910
5066.93 943
5067.60 860
5068.28 800
5068.95 808
5069.62 869
5070.29 916
5070.96 904
5071.64 884
5072.31 911
5072.98 930
5073.65 961
5074.32 874
5075.00 898
5075.67 911
5076.34 926
5077.01 923
5077.69 932
5078.36 949
5079.03 971
5079.70 1063
5080.38 1035
5081.05 1083
5081.72 1043
5082.39 1047
5083.07 1040
5083.74 953
5084.41 983
5085.09 955
5085.76 994
5086.43 986
5087.10 929
5087.78 939
5088.45 987
5089.12 995
5089.80 1028
5090.47 1002
5091.14 1058
5091.82 1136
5092.49 1091
5093.16 1069
5093.84 1072
5094.51 976
5095.18 1002
5095.86 1028
5096.53 932
5097.21 917
5097.88 945
5098.55 972
5099.23 994
5099.90 1011
5100.57 961
5101.25 947
5101.92 925
5102.60 1017
5103.27 970
5103.95 961
5104.62 946
5105.29 973
5105.97 1038
5106.64 1023
5107.32 1006
5107.99 967
5108.67 926
5109.34 975
5110.01 1009
5110.69 893
5111.36 861
5112.04 945
5112.71 1031
5113.39 946
5114.06 978
5114.74 986
5115.41 941
5116.09 915
5116.76 931
5117.44 967
5118.11 1077
5118.79 1141
5119.46 1159
5120.14 1272
5120.81 1299
5121.49 1270
5122.16 1313
5122.84 1289
5123.52 1373
5124.19 1253
5124.87 1216
5125.54 1159
5126.22 1104
5126.89 984
5127.57 1024
5128.24 1064
5128.92 1067
5129.60 1003
5130.27 969
5130.95 991
5131.62 1011
5132.30 1021
5132.98 1041
5133.65 1054
5134.33 974
5135.01 1080
5135.68 1074
5136.36 1012
5137.03 1010
5137.71 1012
5138.39 990
5139.06 955
5139.74 940
5140.42 938
5141.09 992
5141.77 994
5142.45 936
5143.12 965
5143.80 931
5144.48 877
5145.15 882
5145.83 863
5146.51 884
5147.18 867
5147.86 932
5148.54 926
5149.22 898
5149.89 907
5150.57 909
5151.25 904
5151.93 853
5152.60 861
5153.28 838
5153.96 829
5154.63 863
5155.31 866
5155.99 851
5156.67 860
5157.35 902
5158.02 907
5158.70 868
5159.38 872
5160.06 905
5160.73 963
5161.41 930
5162.09 893
5162.77 894
5163.45 902
5164.12 849
5164.80 863
5165.48 837
5166.16 949
5166.84 1007
5167.52 912
5168.19 967
5168.87 1027
5169.55 973
5170.23 990
5170.91 964
5171.59 902
5172.27 878
5172.94 830
5173.62 793
5174.30 804
5174.98 846
5175.66 873
5176.34 870
5177.02 894
5177.70 878
5178.38 882
5179.06 850
5179.73 825
5180.41 868
5181.09 869
5181.77 930
5182.45 901
5183.13 898
5183.81 885
5184.49 865
5185.17 794
5185.85 786
5186.53 797
5187.21 868
5187.89 886
5188.57 814
5189.25 829
5189.93 850
5190.61 827
5191.29 868
5191.97 886
5192.65 883
5193.33 832
5194.01 863
5194.69 903
5195.37 836
5196.05 839
5196.73 859
5197.41 874
5198.09 910
5198.77 858
5199.45 869
5200.13 884
5200.81 878
5201.49 878
5202.17 879
5202.85 901
5203.53 942
5204.21 887
5204.89 896
5205.58 896
5206.26 896
5206.94 886
5207.62 827
5208.30 906
5208.98 899
5209.66 913
5210.34 943
5211.02 892
5211.71 931
5212.39 1002
5213.07 950
5213.75 955
5214.43 958
5215.11 960
5215.79 1072
5216.48 1056
5217.16 1052
5217.84 1102
5218.52 1019
5219.20 1049
5219.88 1031
5220.57 1047
5221.25 1004
5221.93 970
5222.61 1006
5223.29 1114
5223.98 1082
5224.66 1164
5225.34 1162
5226.02 1133
5226.70 1062
5227.39 1039
5228.07 1001
5228.75 1026
5229.43 981
5230.12 983
5230.80 960
5231.48 982
5232.16 1009
5232.85 978
5233.53 989
5234.21 976
5234.89 1024
5235.58 999
5236.26 1051
5236.94 1010
5237.63 996
5238.31 1077
5238.99 1095
5239.67 1046
5240.36 1037
5241.04 1053
5241.72 1045
5242.41 1108
5243.09 1130
5243.77 1144
5244.46 1069
5245.14 1048
5245.82 1013
5246.51 1008
5247.19 959
5247.88 951
5248.56 962
5249.24 962
5249.93 959
5250.61 928
5251.29 976
5251.98 988
5252.66 1127
5253.35 1086
5254.03 1095
5254.71 1125
5255.40 1175
5256.08 1131
5256.77 1063
5257.45 1019
5258.14 1118
5258.82 1028
5259.50 1006
5260.19 898
5260.87 942
5261.56 1020
5262.24 1002
5262.93 1050
5263.61 1063
5264.30 1109
5264.98 1134
5265.67 1069
5266.35 1114
5267.03 1091
5267.72 1024
5268.40 1054
5269.09 1090
5269.77 1063
5270.46 982
5271.14 1015
5271.83 1057
5272.52 1006
5273.20 955
5273.89 1024
5274.57 1014
5275.26 901
5275.94 924
5276.63 958
5277.31 1007
5278.00 960
5278.68 955
5279.37 968
5280.06 921
5280.74 920
5281.43 976
5282.11 990
5282.80 984
5283.48 983
5284.17 975
5284.86 1038
5285.54 951
5286.23 965
5286.92 1025
5287.60 1017
5288.29 962
5288.97 934
5289.66 932
5290.35 957
5291.03 943
5291.72 905
5292.41 932
5293.09 879
5293.78 929
5294.47 927
5295.15 980
5295.84 1011
5296.53 991
5297.21 967
5297.90 1015
5298.59 1091
5299.27 1050
5299.96 1022
5300.65 1053
5301.33 1092
5302.02 1111
5302.71 1135
5303.40 1156
5304.08 1159
5304.77 1249
5305.46 1377
5306.15 1493
5306.83 1460
5307.52 1556
5308.21 1609
5308.90 1507
5309.58 1589
5310.27 1520
5310.96 1420
5311.65 1332
5312.33 1455
5313.02 1579
5313.71 1560
5314.40 1532
5315.09 1592
5315.77 1530
5316.46 1433
5317.15 1454
5317.84 1493
5318.53 1374
5319.21 1355
5319.90 1306
5320.59 1375
5321.28 1492
5321.97 1464
5322.66 1521
5323.35 1480
5324.03 1396
5324.72 1400
5325.41 1295
5326.10 1217
5326.79 1144
5327.48 1127
5328.17 1123
5328.86 1186
5329.54 1133
5330.23 1049
5330.92 992
5331.61 1065
5332.30 1035
5332.99 1036
5333.68 988
5334.37 1014
5335.06 1029
5335.75 1047
5336.44 984
5337.12 990
5337.81 1020
5338.50 998
5339.19 935
5339.88 930
5340.57 937
5341.26 991
5341.95 1001
5342.64 974
5343.33 1011
5344.02 1068
5344.71 1007
5345.40 943
5346.09 1011
5346.78 997
5347.47 1047
5348.16 1053
5348.85 1084
5349.54 1074
5350.23 1105
5350.92 1144
5351.61 1139
5352.30 1162
5352.99 1173
5353.68 1151
5354.37 1124
5355.07 1143
5355.76 1053
5356.45 1031
5357.14 1028
5357.83 1006
5358.52 967
5359.21 918
5359.90 974
5360.59 964
5361.28 1059
5361.97 1070
5362.66 1099
5363.36 1096
5364.05 1115
5364.74 1102
5365.43 1101
5366.12 1079
5366.81 1044
5367.50 1024
5368.19 1029
5368.89 981
5369.58 931
5370.27 950
5370.96 843
5371.65 926
5372.34 867
5373.04 948
5373.73 867
5374.42 860
5375.11 904
5375.80 937
5376.49 972
5377.19 932
5377.88 899
5378.57 930
5379.26 890
5379.96 903
5380.65 941
5381.34 929
5382.03 897
5382.72 896
5383.42 922
5384.11 910
5384.80 878
5385.49 873
5386.19 888
5386.88 933
5387.57 960
5388.26 969
5388.96 948
5389.65 916
5390.34 943
5391.04 1055
5391.73 994
5392.42 1026
5393.12 1025
5393.81 1044
5394.50 1031
5395.19 1084
5395.89 1040
5396.58 962
5397.27 952
5397.97 977
5398.66 1005
5399.35 1010
5400.05 992
5400.74 952
5401.43 976
5402.13 902
5402.82 931
5403.52 974
5404.21 977
5404.90 907
5405.60 949
5406.29 984
5406.98 985
5407.68 945
5408.37 985
5409.07 940
5409.76 918
5410.45 937
5411.15 907
5411.84 929
5412.54 916
5413.23 966
5413.93 962
5414.62 961
5415.32 915
5416.01 1002
5416.70 1017
5417.40 1051
5418.09 973
5418.79 1001
5419.48 991
5420.18 1059
5420.87 1121
5421.57 1111
5422.26 1098
5422.96 1092
5423.65 1107
5424.35 1073
5425.04 1066
5425.74 1036
5426.43 1121
5427.13 1021
5427.82 1012
5428.52 986
5429.21 1007
5429.91 1074
5430.60 972
5431.30 1016
5432.00 1043
5432.69 1120
5433.39 1105
5434.08 1079
5434.78 1034
5435.47 1049
5436.17 1089
5436.86 1189
5437.56 1147
5438.26 1225
5438.95 1185
5439.65 1250
5440.34 1212
5441.04 1207
5441.74 1134
5442.43 1048
5443.13 1100
5443.83 1113
5444.52 1066
5445.22 1149
5445.91 1269
5446.61 1310
5447.31 1399
5448.00 1463
5448.70 1550
5449.40 1640
5450.09 1691
5450.79 1621
5451.49 1574
5452.18 1508
5452.88 1422
5453.58 1391
5454.27 1315
5454.97 1358
5455.67 1318
5456.37 1274
5457.06 1216
5457.76 1201
5458.46 1229
5459.15 1221
5459.85 1242
5460.55 1307
5461.25 1355
5461.94 1425
5462.64 1376
5463.34 1364
5464.04 1400
5464.73 1340
5465.43 1357
5466.13 1344
5466.83 1407
5467.53 1321
5468.22 1349
5468.92 1349
5469.62 1369
5470.32 1372
5471.01 1395
5471.71 1402
5472.41 1445
5473.11 1536
5473.81 1620
5474.51 1741
5475.20 1724
5475.90 1670
5476.60 1632
5477.30 1655
5478.00 1712
5478.70 1814
5479.39 2004
5480.09 2345
5480.79 2705
5481.49 3144
5482.19 3479
5482.89 3614
5483.59 3565
5484.29 3450
5484.98 3165
5485.68 2818
5486.38 2469
5487.08 2309
5487.78 2106
5488.48 2028
5489.18 2028
5489.88 2007
5490.58 1986
5491.28 1883
5491.98 1956
5492.68 1999
5493.37 1994
5494.07 2090
5494.77 2164
5495.47 2260
5496.17 2193
5496.87 2234
5497.57 2230
5498.27 2187
5498.97 2279
5499.67 2466
5500.37 2902
5501.07 3612
5501.77 4370
5502.47 5223
5503.17 5788
5503.87 5682
5504.57 5434
5505.27 4798
5505.97 4108
5506.67 3449
5507.37 2830
5508.07 2455
5508.77 2335
5509.47 2050
5510.17 1910
5510.87 1823
5511.58 1862
5512.28 1869
5512.98 1741
5513.68 1691
5514.38 1783
5515.08 1751
5515.78 1773
5516.48 1779
5517.18 1786
5517.88 1806
5518.58 1755
5519.28 1763
5519.99 1691
5520.69 1770
5521.39 1854
5522.09 1787
5522.79 1721
5523.49 1652
5524.19 1714
5524.90 1565
5525.60 1493
5526.30 1423
5527.00 1308
5527.70 1268
5528.40 1283
5529.10 1282
5529.81 1354
5530.51 1372
5531.21 1408
5531.91 1356
5532.61 1279
5533.32 1248
5534.02 1360
5534.72 1363
5535.42 1247
5536.12 1359
5536.83 1336
5537.53 1267
5538.23 1243
5538.93 1227
5539.64 1222
5540.34 1266
5541.04 1315
5541.74 1269
5542.45 1272
5543.15 1238
5543.85 1305
5544.55 1228
5545.26 1227
5545.96 1214
5546.66 1168
5547.36 1106
5548.07 1075
5548.77 1089
5549.47 1138
5550.18 1138
5550.88 1080
5551.58 1120
5552.29 1107
5552.99 1166
5553.69 1152
5554.40 1186
5555.10 1162
5555.80 1131
5556.51 1079
5557.21 1134
5557.91 1092
5558.62 1059
5559.32 1035
5560.02 1070
5560.73 1152
5561.43 1125
5562.14 1153
5562.84 1192
5563.54 1115
5564.25 1131
5564.95 1151
5565.65 1231
5566.36 1201
5567.06 1213
5567.77 1197
5568.47 1193
5569.18 1171
5569.88 1145
5570.58 1215
5571.29 1114
5571.99 1139
5572.70 1119
5573.40 1062
5574.11 1086
5574.81 1134
5575.52 1186
5576.22 1204
5576.93 1144
5577.63 1109
5578.33 1117
5579.04 1145
5579.74 1105
5580.45 1113
5581.15 1106
5581.86 1069
5582.56 1097
5583.27 1054
5583.97 1039
5584.68 987
5585.39 1024
5586.09 980
5586.80 980
5587.50 976
5588.21 1014
5588.91 1056
5589.62 1035
5590.32 1010
5591.03 1040
5591.73 1042
5592.44 1034
5593.15 1038
5593.85 990
5594.56 991
5595.26 965
5595.97 965
5596.68 988
5597.38 968
5598.09 967
5598.79 964
5599.50 961
5600.21 989
5600.91 972
5601.62 956
5602.33 973
5603.03 962
5603.74 963
5604.44 1004
5605.15 1020
5605.86 1002
5606.56 1044
5607.27 1072
5607.98 1035
5608.68 930
5609.39 927
5610.10 1014
5610.80 988
5611.51 975
5612.22 995
5612.93 1011
5613.63 1018
5614.34 953
5615.05 989
5615.75 991
5616.46 983
5617.17 998
5617.88 980
5618.58 1042
5619.29 1002
5620.00 1088
5620.71 1084
5621.41 1052
5622.12 1049
5622.83 1058
5623.54 1078
5624.24 1086
5624.95 1046
5625.66 1055
5626.37 1049
5627.08 1032
5627.78 1047
5628.49 1090
5629.20 1195
5629.91 1139
5630.62 1146
5631.32 1145
5632.03 1189
5632.74 1236
5633.45 1265
5634.16 1241
5634.86 1281
5635.57 1281
5636.28 1317
5636.99 1291
5637.70 1343
5638.41 1389
5639.12 1447
5639.82 1377
5640.53 1409
5641.24 1464
5641.95 1485
5642.66 1470
5643.37 1439
5644.08 1456
5644.79 1383
5645.50 1420
5646.21 1277
5646.91 1271
5647.62 1245
5648.33 1233
5649.04 1202
5649.75 1189
5650.46 1230
5651.17 1209
5651.88 1201
5652.59 1190
5653.30 1249
5654.01 1218
5654.72 1232
5655.43 1270
5656.14 1260
5656.85 1214
5657.56 1325
5658.27 1277
5658.98 1299
5659.69 1266
5660.40 1293
5661.11 1388
5661.82 1363
5662.53 1411
5663.24 1445
5663.95 1352
5664.66 1389
5665.37 1283
5666.08 1357
5666.79 1316
5667.50 1245
5668.21 1178
5668.92 1229
5669.63 1216
5670.34 1258
5671.05 1340
5671.76 1313
5672.47 1464
5673.18 1579
5673.89 1649
5674.61 1604
5675.32 1451
5676.03 1468
5676.74 1437
5677.45 1353
5678.16 1231
5678.87 1242
5679.58 1211
5680.29 1182
5681.01 1136
5681.72 1123
5682.43 1155
5683.14 1187
5683.85 1138
5684.56 1158
5685.27 1191
5685.99 1157
5686.70 1094
5687.41 1139
5688.12 1145
5688.83 1110
5689.54 1089
5690.26 1089
5690.97 1072
5691.68 1097
5692.39 1058
5693.10 1018
5693.82 1047
5694.53 1026
5695.24 1067
5695.95 1087
5696.67 1139
5697.38 1061
5698.09 979
5698.80 992
5699.51 951
5700.23 977
5700.94 1001
5701.65 953
5702.36 1036
5703.08 1048
5703.79 1078
5704.50 1038
5705.22 1019
5705.93 1038
5706.64 1038
5707.35 1044
5708.07 1015
5708.78 1034
5709.49 989
5710.21 1020
5710.92 1000
5711.63 1027
5712.35 1055
5713.06 1008
5713.77 1024
5714.49 1008
5715.20 949
5715.91 969
5716.63 977
5717.34 954
5718.05 940
5718.77 969
5719.48 989
5720.19 989
5720.91 943
5721.62 994
5722.34 952
5723.05 925
5723.76 976
5724.48 990
5725.19 958
5725.91 986
5726.62 1022
5727.33 1023
5728.05 1036
5728.76 1017
5729.48 1071
5730.19 1088
5730.91 1079
5731.62 1113
5732.34 1048
5733.05 1031
5733.76 1026
5734.48 1023
5735.19 986
5735.91 927
5736.62 955
5737.34 963
5738.05 1025
5738.77 960
5739.48 950
5740.20 967
5740.91 981
5741.63 934
5742.34 955
5743.06 1008
5743.77 979
5744.49 1006
5745.20 1029
5745.92 949
5746.63 992
5747.35 972
5748.07 1005
5748.78 940
5749.50 976
5750.21 1002
5750.93 1057
5751.64 1016
5752.36 984
5753.07 1037
5753.79 1043
5754.51 1038
5755.22 1030
5755.94 1072
5756.65 1033
5757.37 1059
5758.09 1166
5758.80 1145
5759.52 1214
5760.24 1220
5760.95 1202
5761.67 1225
5762.38 1183
5763.10 1204
5763.82 1204
5764.53 1291
5765.25 1291
5765.97 1246
5766.68 1267
5767.40 1271
5768.12 1335
5768.83 1372
5769.55 1523
5770.27 1774
5770.98 2042
5771.70 2379
5772.42 2699
5773.13 3020
5773.85 3008
5774.57 2617
5775.29 2474
5776.00 2163
5776.72 1901
5777.44 1732
5778.16 1511
5778.87 1478
5779.59 1431
5780.31 1384
5781.03 1390
5781.74 1380
5782.46 1363
5783.18 1327
5783.90 1367
5784.61 1329
5785.33 1395
5786.05 1419
5786.77 1393
5787.48 1435
5788.20 1404
5788.92 1330
5789.64 1302
5790.36 1280
5791.08 1292
5791.79 1261
5792.51 1276
5793.23 1284
5793.95 1247
5794.67 1241
5795.38 1143
5796.10 1170
5796.82 1189
5797.54 1141
5798.26 1138
5798.98 1197
5799.70 1197
5800.41 1167
5801.13 1241
5801.85 1300
5802.57 1241
5803.29 1290
5804.01 1242
5804.73 1264
5805.45 1255
5806.17 1175
5806.89 1150
5807.60 1161
5808.32 1108
5809.04 1129
5809.76 1103
5810.48 1106
5811.20 1132
5811.92 1113
5812.64 1094
5813.36 1063
5814.08 1073
5814.80 1157
5815.52 1026
5816.24 1042
5816.96 1048
5817.68 1075
5818.40 1033
5819.12 1048
5819.84 1044
5820.56 1031
5821.28 1010
5822.00 1021
5822.72 1016
5823.44 1024
5824.16 1052
5824.88 1079
5825.60 1090
5826.32 1034
5827.04 1033
5827.76 1088
5828.48 1094
5829.20 1022
5829.92 1027
5830.64 1000
5831.36 1080
5832.08 1077
5832.80 1066
5833.52 1055
5834.25 1046
5834.97 1073
5835.69 1037
5836.41 1008
5837.13 1027
5837.85 1003
5838.57 1044
5839.29 1052
5840.01 983
5840.73 1041
5841.46 1064
5842.18 1091
5842.90 1051
5843.62 995
5844.34 1050
5845.06 1029
5845.78 1066
5846.51 1091
5847.23 1051
5847.95 1022
5848.67 1064
5849.39 1053
5850.11 1049
5850.84 1033
5851.56 1036
5852.28 1094
5853.00 1102
5853.72 1178
5854.45 1102
5855.17 1096
5855.89 1118
5856.61 1134
5857.33 1106
5858.06 1088
5858.78 1129
5859.50 1095
5860.22 1179
5860.95 1073
5861.67 1081
5862.39 1121
5863.11 1139
5863.84 1130
5864.56 1114
5865.28 1130
5866.01 1195
5866.73 1161
5867.45 1132
5868.17 1191
5868.90 1174
5869.62 1198
5870.34 1150
5871.07 1146
5871.79 1216
5872.51 1266
5873.24 1251
5873.96 1206
5874.68 1166
5875.41 1221
5876.13 1239
5876.85 1196
5877.58 1220
5878.30 1214
5879.02 1269
5879.75 1364
5880.47 1331
5881.19 1370
5881.92 1488
5882.64 1420
5883.37 1356
5884.09 1324
5884.81 1338
5885.54 1283
5886.26 1292
5886.99 1381
5887.71 1372
5888.43 1316
5889.16 1299
5889.88 1309
5890.61 1276
5891.33 1259
5892.05 1255
5892.78 1292
5893.50 1294
5894.23 1275
5894.95 1250
5895.68 1316
5896.40 1296
5897.13 1258
5897.85 1310
5898.58 1255
5899.30 1216
5900.03 1252
5900.75 1271
5901.48 1272
5902.20 1253
5902.93 1214
5903.65 1255
5904.38 1318
5905.10 1261
5905.83 1321
5906.55 1299
5907.28 1327
5908.00 1401
5908.73 1415
5909.45 1394
5910.18 1361
5910.90 1449
5911.63 1476
5912.36 1424
5913.08 1397
5913.81 1393
5914.53 1399
5915.26 1406
5915.98 1479
5916.71 1443
5917.44 1499
5918.16 1477
5918.89 1465
5919.61 1464
5920.34 1534
5921.07 1536
5921.79 1565
5922.52 1530
5923.25 1620
5923.97 1594
5924.70 1612
5925.42 1750
5926.15 1757
5926.88 1735
5927.60 1699
5928.33 1713
5929.06 1836
5929.78 1842
5930.51 1860
5931.24 1864
5931.96 1870
5932.69 1932
5933.42 1930
5934.15 2033
5934.87 2107
5935.60 2067
5936.33 2069
5937.05 2120
5937.78 2069
5938.51 2156
5939.24 2213
5939.96 2157
5940.69 2228
5941.42 2233
5942.14 2341
5942.87 2419
5943.60 2389
5944.33 2473
5945.06 2522
5945.78 2621
5946.51 2752
5947.24 2811
5947.97 2853
5948.69 2900
5949.42 2921
5950.15 3019
5950.88 3231
5951.61 3386
5952.33 3661
5953.06 4215
5953.79 4568
5954.52 4992
5955.25 5364
5955.98 5426
5956.70 5259
5957.43 4972
5958.16 4665
5958.89 4423
5959.62 4181
5960.35 4173
5961.07 4098
5961.80 4002
5962.53 3917
5963.26 3914
5963.99 3804
5964.72 3861
5965.45 4150
5966.18 4388
5966.90 4787
5967.63 5369
5968.36 5965
5969.09 6356
5969.82 6481
5970.55 6280
5971.28 6063
5972.01 5735
5972.74 5523
5973.47 5236
5974.20 5112
5974.93 4938
5975.66 4902
5976.39 4809
5977.12 4804
5977.84 4735
5978.57 4756
5979.30 4871
5980.03 4957
5980.76 5017
5981.49 5252
5982.22 5520
5982.95 5587
5983.68 5663
5984.41 5952
5985.14 5929
5985.87 6038
5986.60 5971
5987.33 6030
5988.06 5939
5988.79 5895
5989.53 6056
5990.26 5930
5990.99 5955
5991.72 5896
5992.45 5878
5993.18 5926
5993.91 5958
5994.64 6056
5995.37 6205
5996.10 6334
5996.83 6467
5997.56 6610
5998.29 6865
5999.02 7035
5999.75 6952
6000.49 6927
6001.22 6966
6001.95 6817
6002.68 6636
6003.41 6683
6004.14 6558
6004.87 6463
6005.60 6211
6006.34 6128
6007.07 6218
6007.80 6135
6008.53 6266
6009.26 6628
6009.99 7089
6010.72 7983
6011.46 9418
6012.19 11307
6012.92 13931
6013.65 16788
6014.38 19722
6015.12 22309
6015.85 24328
6016.58 24908
6017.31 24140
6018.04 22759
6018.78 20736
6019.51 18592
6020.24 16231
6020.97 13893
6021.70 11916
6022.44 10200
6023.17 8954
6023.90 8014
6024.63 7138
6025.37 6732
6026.10 6227
6026.83 5857
6027.56 5652
6028.30 5443
6029.03 5211
6029.76 5268
6030.50 5447
6031.23 5761
6031.96 5790
6032.69 5883
6033.43 5753
6034.16 5499
6034.89 5088
6035.63 4629
6036.36 4455
6037.09 4297
6037.83 4250
6038.56 4222
6039.29 4249
6040.03 4280
6040.76 4316
6041.49 4268
6042.23 4447
6042.96 4442
6043.69 4532
6044.43 4597
6045.16 4666
6045.90 4671
6046.63 4746
6047.36 4920
6048.10 5014
6048.83 5098
6049.57 5214
6050.30 5300
6051.03 5306
6051.77 5589
6052.50 6061
6053.24 6703
6053.97 7012
6054.70 7669
6055.44 8054
6056.17 7915
6056.91 7582
6057.64 7218
6058.38 6708
6059.11 6072
6059.85 5735
6060.58 5494
6061.32 5124
6062.05 4967
6062.79 4828
6063.52 4693
6064.26 4610
6064.99 4679
6065.72 4377
6066.46 4367
6067.20 4325
6067.93 4267
6068.67 4234
6069.40 4217
6070.14 4085
6070.87 4047
6071.61 3973
6072.34 3932
6073.08 3910
6073.81 3856
6074.55 3797
6075.28 3717
6076.02 3614
6076.76 3703
6077.49 3680
6078.23 3680
6078.96 3584
6079.70 3485
6080.43 3534
6081.17 3477
6081.91 3462
6082.64 3436
6083.38 3278
6084.11 3277
6084.85 3159
6085.59 3043
6086.32 3086
6087.06 3134
6087.80 3042
6088.53 3065
6089.27 3093
6090.00 3073
6090.74 3075
6091.48 3134
6092.21 2971
6092.95 3126
6093.69 3125
6094.42 3192
6095.16 3126
6095.90 3055
6096.63 3011
6097.37 2926
6098.11 2874
6098.85 2909
6099.58 2833
6100.32 2767
6101.06 2767
6101.79 2747
6102.53 2791
6103.27 2748
6104.01 2723
6104.74 2666
6105.48 2784
6106.22 2750
6106.96 2752
6107.69 2739
6108.43 2646
6109.17 2632
6109.91 2683
6110.64 2653
6111.38 2710
6112.12 2792
6112.86 2805
6113.59 2775
6114.33 2781
6115.07 2816
6115.81 2876
6116.55 2878
6117.28 2931
6118.02 2990
6118.76 2933
6119.50 2861
6120.24 2894
6120.98 2925
6121.71 2956
6122.45 2983
6123.19 2960
6123.93 2939
6124.67 2998
6125.41 3105
6126.15 3029
6126.88 3021
6127.62 3106
6128.36 2946
6129.10 2949
6129.84 3068
6130.58 3024
6131.32 3155
6132.06 3176
6132.80 3065
6133.53 3032
6134.27 3069
6135.01 3120
6135.75 3221
6136.49 3277
6137.23 3314
6137.97 3481
6138.71 3576
6139.45 3711
6140.19 3854
6140.93 4103
6141.67 4121
6142.41 4244
6143.15 4221
6143.89 4271
6144.63 4227
6145.37 4188
6146.11 3964
6146.85 3922
6147.59 3839
6148.33 3811
6149.07 3743
6149.81 3650
6150.55 3656
6151.29 3712
6152.03 3666
6152.77 3588
6153.51 3836
6154.25 3753
6154.99 3656
6155.73 3745
6156.47 3827
6157.21 3909
6157.95 3961
6158.69 4041
6159.43 3939
6160.17 4103
6160.91 4041
6161.65 4004
6162.39 4179
6163.13 4321
6163.88 4365
6164.62 4482
6165.36 4777
6166.10 5145
6166.84 5259
6167.58 5623
6168.32 5782
6169.06 5892
6169.80 5913
6170.55 5943
6171.29 5788
6172.03 5692
6172.77 5553
6173.51 5402
6174.25 5362
6174.99 5352
6175.74 5407
6176.48 5325
6177.22 5454
6177.96 5472
6178.70 5510
6179.44 5798
6180.19 6355
6180.93 7139
6181.67 8469
6182.41 10085
6183.15 12153
6183.90 14199
6184.64 15955
6185.38 17082
6186.12 17589
6186.87 17120
6187.61 15830
6188.35 14276
6189.09 12954
6189.84 11441
6190.58 10174
6191.32 9132
6192.06 8327
6192.81 7837
6193.55 7161
6194.29 6742
6195.03 6590
6195.78 6410
6196.52 6215
6197.26 6055
6198.01 5838
6198.75 5809
6199.49 5813
6200.23 5682
6200.98 5627
6201.72 5596
6202.46 5516
6203.21 5481
6203.95 5489
6204.69 5555
6205.44 5943
6206.18 6565
6206.92 7719
6207.67 9567
6208.41 12211
6209.15 15336
6209.90 18502
6210.64 21421
6211.39 23245
6212.13 23886
6212.87 23364
6213.62 21676
6214.36 19604
6215.11 17059
6215.85 14528
6216.59 12414
6217.34 10516
6218.08 9109
6218.83 7757
6219.57 6818
6220.31 6174
6221.06 5777
6221.80 5497
6222.55 5259
6223.29 5037
6224.04 4962
6224.78 4820
6225.53 4708
6226.27 4581
6227.02 4337
6227.76 4114
6228.50 3879
6229.25 3609
6229.99 3459
6230.74 3296
6231.48 3196
6232.23 3230
6232.97 3133
6233.72 3116
6234.46 3156
6235.21 3116
6235.96 3108
6236.70 3189
6237.45 3171
6238.19 3268
6238.94 3423
6239.68 3605
6240.43 3899
6241.17 4213
6241.92 4419
6242.66 4616
6243.41 4721
6244.16 4547
6244.90 4336
6245.65 4241
6246.39 4166
6247.14 4241
6247.88 4304
6248.63 4464
6249.38 4359
6250.12 4298
6250.87 4304
6251.62 4242
6252.36 4147
6253.11 3963
6253.85 3805
6254.60 3694
6255.35 3639
6256.09 3643
6256.84 3471
6257.59 3363
6258.33 3381
6259.08 3447
6259.83 3305
6260.57 3215
6261.32 3210
6262.07 3302
6262.81 3318
6263.56 3265
6264.31 3177
6265.05 3100
6265.80 3009
6266.55 3023
6267.30 2945
6268.04 2887
6268.79 2791
6269.54 2808
6270.28 2756
6271.03 2812
6271.78 2845
6272.53 2860
6273.27 2801
6274.02 2886
6274.77 2856
6275.52 2814
6276.26 2865
6277.01 2851
6277.76 2779
6278.51 2793
6279.25 2811
6280.00 2811
6280.75 2767
6281.50 2770
6282.25 2849
6282.99 2790
6283.74 2761
6284.49 2686
6285.24 2621
6285.99 2519
6286.74 2548
6287.48 2524
6288.23 2475
6288.98 2485
6289.73 2449
6290.48 2425
6291.23 2428
6291.97 2331
6292.72 2304
6293.47 2251
6294.22 2239
6294.97 2181
6295.72 2260
6296.47 2256
6297.22 2191
6297.96 2139
6298.71 2107
6299.46 2136
6300.21 2159
6300.96 2117
6301.71 2090
6302.46 2041
6303.21 2016
6303.96 2045
6304.71 2017
6305.46 2003
6306.21 1968
6306.96 1969
6307.71 2027
6308.45 2036
6309.20 1990
6309.95 2000
6310.70 2146
6311.45 2159
6312.20 2268
6312.95 2292
6313.70 2257
6314.45 2255
6315.20 2229
6315.95 2145
6316.70 2205
6317.45 2205
6318.20 2208
6318.95 2272
6319.70 2237
6320.45 2207
6321.20 2139
6321.95 2056
6322.70 2094
6323.46 2000
6324.21 1959
6324.96 1926
6325.71 1914
6326.46 1997
6327.21 1960
6327.96 1948
6328.71 2028
6329.46 1952
6330.21 1972
6330.96 1991
6331.71 1970
6332.46 1948
6333.21 1938
6333.97 1906
6334.72 1877
6335.47 1849
6336.22 1861
6336.97 1873
6337.72 1888
6338.47 1868
6339.22 1868
6339.98 1849
6340.73 1870
6341.48 1869
6342.23 1851
6342.98 1806
6343.73 1795
6344.49 1845
6345.24 1833
6345.99 1730
6346.74 1794
6347.49 1818
6348.24 1878
6349.00 1845
6349.75 1789
6350.50 1893
6351.25 1907
6352.01 1918
6352.76 2004
6353.51 2103
6354.26 2159
6355.01 2290
6355.77 2359
6356.52 2408
6357.27 2446
6358.02 2474
6358.78 2350
6359.53 2239
6360.28 2167
6361.03 2076
6361.79 1982
6362.54 2011
6363.29 1943
6364.05 1918
6364.80 1861
6365.55 1934
6366.30 1913
6367.06 1955
6367.81 2018
6368.56 2027
6369.32 2238
6370.07 2363
6370.82 2438
6371.58 2413
6372.33 2444
6373.08 2343
6373.84 2212
6374.59 2078
6375.34 1944
6376.10 1925
6376.85 1916
6377.60 1907
6378.36 1916
6379.11 1911
6379.87 1936
6380.62 1945
6381.37 1994
6382.13 2052
6382.88 1943
6383.64 2031
6384.39 2051
6385.14 1976
6385.90 1963
6386.65 1929
6387.41 1892
6388.16 1880
6388.91 1880
6389.67 1861
6390.42 1812
6391.18 1773
6391.93 1751
6392.69 1788
6393.44 1761
6394.20 1702
6394.95 1747
6395.71 1722
6396.46 1744
6397.21 1701
6397.97 1753
6398.72 1753
6399.48 1705
6400.23 1748
6400.99 1792
6401.74 1775
6402.50 1690
6403.26 1728
6404.01 1720
6404.77 1652
6405.52 1633
6406.28 1693
6407.03 1654
6407.79 1771
6408.54 1707
6409.30 1715
6410.05 1778
6410.81 1825
6411.56 1909
6412.32 1863
6413.08 1913
6413.83 1946
6414.59 1859
6415.34 1909
6416.10 1871
6416.86 1846
6417.61 1842
6418.37 1819
6419.12 1869
6419.88 1914
6420.64 1884
6421.39 1955
6422.15 1820
6422.91 1828
6423.66 1804
6424.42 1853
6425.17 1813
6425.93 1779
6426.69 1731
6427.44 1695
6428.20 1658
6428.96 1724
6429.71 1791
6430.47 1763
6431.23 1733
6431.98 1832
6432.74 1822
6433.50 1794
6434.26 1815
6435.01 1868
6435.77 1870
6436.53 1856
6437.28 1902
6438.04 1804
6438.80 1922
6439.56 1913
6440.31 1963
6441.07 1961
6441.83 1932
6442.59 2026
6443.34 2120
6444.10 2004
6444.86 2046
6445.62 2133
6446.37 2141
6447.13 2115
6447.89 2084
6448.65 2100
6449.40 2168
6450.16 2192
6450.92 2178
6451.68 2210
6452.44 2191
6453.19 2160
6453.95 2198
6454.71 2184
6455.47 2152
6456.23 2176
6456.99 2194
6457.74 2288
6458.50 2239
6459.26 2191
6460.02 2270
6460.78 2254
6461.54 2336
6462.30 2393
6463.05 2384
6463.81 2557
6464.57 2507
6465.33 2566
6466.09 2758
6466.85 2804
6467.61 2899
6468.37 2925
6469.13 3025
6469.88 2932
6470.64 2907
6471.40 2870
6472.16 2846
6472.92 2933
6473.68 2883
6474.44 2946
6475.20 2966
6475.96 3026
6476.72 3049
6477.48 3162
6478.24 3135
6479.00 3236
6479.76 3306
6480.52 3307
6481.28 3374
6482.04 3471
6482.80 3568
6483.56 3546
6484.32 3572
6485.08 3608
6485.84 3711
6486.60 3840
6487.36 3789
6488.12 3828
6488.88 3850
6489.64 3910
6490.40 4059
6491.16 4200
6491.92 4317
6492.68 4524
6493.44 4602
6494.20 4855
6494.96 4853
6495.72 4900
6496.48 4948
6497.24 4876
6498.00 4849
6498.76 4907
6499.52 4837
6500.28 4906
6501.05 4866
6501.81 4925
6502.57 4992
6503.33 4885
6504.09 5152
6504.85 5461
6505.61 6060
6506.37 7258
6507.13 9190
6507.90 12303
6508.66 15597
6509.42 19010
6510.18 22048
6510.94 23650
6511.70 24116
6512.46 23149
6513.23 21377
6513.99 18995
6514.75 16455
6515.51 14192
6516.27 12068
6517.03 10548
6517.80 9235
6518.56 8259
6519.32 7393
6520.08 6914
6520.84 6403
6521.61 6123
6522.37 5993
6523.13 5870
6523.89 5802
6524.66 5846
6525.42 6065
6526.18 6280
6526.94 6660
6527.71 7223
6528.47 7784
6529.23 8414
6529.99 8868
6530.76 8870
6531.52 8732
6532.28 8639
6533.04 8384
6533.81 7917
6534.57 8214
6535.33 8720
6536.10 9618
6536.86 10995
6537.62 12016
6538.38 13023
6539.15 13471
6539.91 13351
6540.67 12611
6541.44 11721
6542.20 10698
6542.96 9445
6543.73 8293
6544.49 7412
6545.25 6846
6546.02 6474
6546.78 6302
6547.55 6193
6548.31 5915
6549.07 5887
6549.84 5755
6550.60 5515
6551.36 5387
6552.13 5232
6552.89 5051
6553.66 4834
6554.42 4775
6555.18 4623
6555.95 4405
6556.71 4312
6557.48 4272
6558.24 4141
6559.01 4203
6559.77 4206
6560.53 4203
6561.30 4245
6562.06 4132
6562.83 4148
6563.59 4275
6564.36 4411
6565.12 4518
6565.89 4438
6566.65 4456
6567.42 4517
6568.18 4520
6568.95 4659
6569.71 4641
6570.48 4694
6571.24 4560
6572.01 4632
6572.77 4510
6573.54 4660
6574.30 4755
6575.07 4887
6575.83 4914
6576.60 5081
6577.36 5028
6578.13 4981
6578.89 4986
6579.66 4855
6580.42 4789
6581.19 4658
6581.96 4606
6582.72 4657
6583.49 4571
6584.25 4676
6585.02 4799
6585.78 4883
6586.55 4816
6587.32 4833
6588.08 4780
6588.85 4619
6589.61 4676
6590.38 4676
6591.15 4731
6591.91 4744
6592.68 4822
6593.45 5044
6594.21 5328
6594.98 5561
6595.74 5814
6596.51 6108
6597.28 6427
6598.04 6563
6598.81 6443
6599.58 6296
6600.34 6050
6601.11 5805
6601.88 5493
6602.64 5151
6603.41 4989
6604.18 4727
6604.95 4405
6605.71 4259
6606.48 4156
6607.25 4162
6608.01 4163
6608.78 3938
6609.55 3986
6610.32 4032
6611.08 4136
6611.85 4092
6612.62 4071
6613.38 4027
6614.15 3935
6614.92 3994
6615.69 3978
6616.46 3900
6617.22 3814
6617.99 3869
6618.76 3825
6619.53 3910
6620.29 4006
6621.06 4112
6621.83 4186
6622.60 4353
6623.37 4495
6624.13 4692
6624.90 4866
6625.67 5088
6626.44 5084
6627.21 5091
6627.98 4861
6628.74 4624
6629.51 4457
6630.28 4256
6631.05 4227
6631.82 4159
6632.59 4179
6633.35 4215
6634.12 4424
6634.89 4715
6635.66 4997
6636.43 5372
6637.20 5496
6637.97 5619
6638.74 5729
6639.51 5816
6640.27 5686
6641.04 5738
6641.81 5827
6642.58 5951
6643.35 6185
6644.12 6211
6644.89 6093
6645.66 6137
6646.43 5940
6647.20 5469
6647.97 5153
6648.74 4782
6649.51 4587
6650.28 4355
6651.05 4114
6651.82 3819
6652.58 3832
6653.35 3786
6654.12 3679
6654.89 3586
6655.66 3722
6656.43 3698
6657.20 3672
6657.97 3635
6658.74 3718
6659.51 3654
6660.28 3687
6661.05 3580
6661.83 3442
6662.60 3444
6663.37 3311
6664.14 3263
6664.91 3278
6665.68 3320
6666.45 3187
6667.22 3267
6667.99 3307
6668.76 3400
6669.53 3384
6670.30 3282
6671.07 3424
6671.84 3600
6672.61 3748
6673.38 3834
6674.16 3818
6674.93 3865
6675.70 3920
6676.47 3809
6677.24 3774
6678.01 3764
6678.78 3787
6679.55 3889
6680.33 3934
6681.10 3829
6681.87 3878
6682.64 4016
6683.41 4069
6684.18 4175
6684.95 4250
6685.73 4408
6686.50 4707
6687.27 4976
6688.04 5282
6688.81 5342
6689.58 5134
6690.36 4792
6691.13 4529
6691.90 4325
6692.67 4101
6693.44 3834
6694.22 3752
6694.99 3619
6695.76 3412
6696.53 3376
6697.31 3291
6698.08 3158
6698.85 3165
6699.62 3108
6700.40 3015
6701.17 3137
6701.94 3156
6702.71 3031
6703.49 3067
6704.26 2952
6705.03 3035
6705.80 3019
6706.58 3027
6707.35 2901
6708.12 2843
6708.90 2830
6709.67 2891
6710.44 2878
6711.22 2815
6711.99 2828
6712.76 2787
6713.54 2728
6714.31 2711
6715.08 2681
6715.86 2642
6716.63 2705
6717.40 2639
6718.18 2612
6718.95 2689
6719.72 2720
6720.50 2686
6721.27 2656
6722.04 2609
6722.82 2591
6723.59 2652
6724.37 2617
6725.14 2605
6725.91 2669
6726.69 2644
6727.46 2717
6728.24 2582
6729.01 2554
6729.78 2534
6730.56 2632
6731.33 2707
6732.11 2683
6732.88 2712
6733.66 2714
6734.43 2836
6735.20 2799
6735.98 2785
6736.75 2794
6737.53 2882
6738.30 2844
6739.08 2953
6739.85 2913
6740.63 3017
6741.40 3003
6742.18 2995
6742.95 3005
6743.73 2960
6744.50 2972
6745.28 2894
6746.05 3048
6746.83 3103
6747.60 3159
6748.38 3240
6749.15 3291
6749.93 3260
6750.70 3334
6751.48 3351
6752.25 3548
6753.03 3793
6753.81 4111
6754.58 4417
6755.36 4687
6756.13 4958
6756.91 4773
6757.68 4597
6758.46 4461
6759.24 4358
6760.01 4158
6760.79 4030
6761.56 3997
6762.34 3865
6763.12 3875
6763.89 3829
6764.67 3664
6765.44 3610
6766.22 3534
6767.00 3530
6767.77 3565
6768.55 3616
6769.33 3522
6770.10 3598
6770.88 3505
6771.66 3365
6772.43 3326
6773.21 3351
6773.99 3204
6774.76 3133
6775.54 3107
6776.32 3014
6777.09 2898
6777.87 2859
6778.65 2720
6779.42 2702
6780.20 2740
6780.98 2716
6781.76 2751
6782.53 2637
6783.31 2589
6784.09 2581
6784.87 2592
6785.64 2622
6786.42 2653
6787.20 2565
6787.98 2553
6788.75 2585
6789.53 2586
6790.31 2493
6791.09 2497
6791.86 2455
6792.64 2393
6793.42 2463
6794.20 2390
6794.98 2434
6795.75 2340
6796.53 2292
6797.31 2307
6798.09 2261
6798.87 2249
6799.64 2296
6800.42 2319
6801.20 2279
6801.98 2226
6802.76 2257
6803.54 2201
6804.31 2249
6805.09 2302
6805.87 2308
6806.65 2274
6807.43 2349
6808.21 2376
6808.99 2383
6809.76 2359
6810.54 2362
6811.32 2307
6812.10 2265
6812.88 2323
6813.66 2323
6814.44 2283
6815.22 2299
6816.00 2295
6816.78 2282
6817.55 2240
6818.33 2234
6819.11 2246
6819.89 2270
6820.67 2278
6821.45 2334
6822.23 2383
6823.01 2245
6823.79 2279
6824.57 2300
6825.35 2348
6826.13 2337
6826.91 2345
6827.69 2331
6828.47 2249
6829.25 2262
6830.03 2281
6830.81 2287
6831.59 2218
6832.37 2249
6833.15 2254
6833.93 2235
6834.71 2263
6835.49 2227
6836.27 2249
6837.05 2494
6837.83 2743
6838.61 3012
6839.39 3326
6840.17 3635
6840.95 3915
6841.73 4037
6842.51 4127
6843.29 3958
6844.08 3798
6844.86 3573
6845.64 3320
6846.42 3091
6847.20 2976
6847.98 2939
6848.76 2996
6849.54 3058
6850.32 3284
6851.10 3686
6851.89 4028
6852.67 4438
6853.45 4650
6854.23 4611
6855.01 4573
6855.79 4318
6856.57 4068
6857.35 3758
6858.14 3500
6858.92 3323
6859.70 3064
6860.48 2940
6861.26 2711
6862.04 2597
6862.83 2684
6863.61 2575
6864.39 2479
6865.17 2526
6865.95 2510
6866.74 2503
6867.52 2444
6868.30 2563
6869.08 2636
6869.86 2532
6870.65 2548
6871.43 2610
6872.21 2543
6872.99 2563
6873.78 2632
6874.56 2651
6875.34 2713
6876.12 2588
6876.91 2761
6877.69 2786
6878.47 2906
6879.25 2915
6880.04 3017
6880.82 3191
6881.60 3382
6882.39 3767
6883.17 4188
6883.95 4537
6884.74 4675
6885.52 4804
6886.30 4791
6887.08 4711
6887.87 4748
6888.65 4792
6889.43 5149
6890.22 5366
6891.00 5577
6891.78 5627
6892.57 5521
6893.35 5210
6894.14 4946
6894.92 4576
6895.70 4219
6896.49 3869
6897.27 3845
6898.05 3574
6898.84 3448
6899.62 3360
6900.41 3389
6901.19 3305
6901.97 3236
6902.76 3265
6903.54 3218
6904.33 3184
6905.11 3169
6905.89 3165
6906.68 3168
6907.46 3146
6908.25 3098
6909.03 3071
6909.82 2980
6910.60 2969
6911.39 2955
6912.17 2882
6912.96 2880
6913.74 2922
6914.52 2869
6915.31 2742
6916.09 2779
6916.88 2709
6917.66 2636
6918.45 2696
6919.23 2756
6920.02 2680
6920.80 2732
6921.59 2722
6922.37 2687
6923.16 2632
6923.95 2674
6924.73 2728
6925.52 2752
6926.30 2757
6927.09 2777
6927.87 2789
6928.66 2880
6929.44 2924
6930.23 2951
6931.01 2969
6931.80 2934
6932.59 2952
6933.37 2945
6934.16 2879
6934.94 3013
6935.73 2966
6936.52 2982
6937.30 3083
6938.09 3082
6938.87 3233
6939.66 3284
6940.45 3485
6941.23 3674
6942.02 3951
6942.81 4163
6943.59 4363
6944.38 4510
6945.16 4701
6945.95 4848
6946.74 4852
6947.52 4945
6948.31 5020
6949.10 5048
6949.88 5078
6950.67 5255
6951.46 5185
6952.25 5084
6953.03 4992
6953.82 4756
6954.61 4724
6955.39 4580
6956.18 4536
6956.97 4496
6957.75 4377
6958.54 4346
6959.33 4327
6960.12 4274
6960.90 4279
6961.69 4250
6962.48 4250
6963.27 4290
6964.05 4269
6964.84 4418
6965.63 4586
6966.42 4734
6967.20 4856
6967.99 5064
6968.78 5349
6969.57 5664
6970.36 5955
6971.14 6147
6971.93 6251
6972.72 6269
6973.51 6363
6974.30 6310
6975.08 6244
6975.87 6290
6976.66 6299
6977.45 6242
6978.24 6350
6979.03 6484
6979.81 6714
6980.60 6977
6981.39 7367
6982.18 8173
6982.97 9272
6983.76 11064
6984.55 13816
6985.34 17320
6986.12 21363
6986.91 25208
6987.70 28329
6988.49 30160
6989.28 30442
6990.07 29046
6990.86 26872
6991.65 24187
6992.44 21053
6993.23 18154
6994.01 15443
6994.80 13043
6995.59 11104
6996.38 9517
6997.17 8202
6997.96 7340
6998.75 6575
6999.54 5994
7000.33 5586
7001.12 5126
7001.91 4720
7002.70 4647
7003.49 4500
7004.28 4379
7005.07 4141
7005.86 3882
7006.65 3825
7007.44 3560
7008.23 3391
7009.02 3223
7009.81 3084
7010.60 3135
7011.39 3288
7012.18 3284
7012.97 3416
7013.76 3456
7014.55 3690
7015.34 3929
7016.13 3968
7016.92 4066
7017.71 3947
7018.50 3953
7019.29 3892
7020.08 3765
7020.88 3620
7021.67 3757
7022.46 3956
7023.25 4134
7024.04 4367
7024.83 4535
7025.62 4642
7026.41 4758
7027.20 4655
7027.99 4806
7028.79 4774
7029.58 4604
7030.37 4408
7031.16 4278
7031.95 4147
7032.74 4074
7033.53 3852
7034.33 3721
7035.12 3665
7035.91 3528
7036.70 3509
7037.49 3578
7038.28 3764
7039.08 3813
7039.87 4047
7040.66 4026
7041.45 4051
7042.24 3973
7043.04 3929
7043.83 3769
7044.62 3770
7045.41 3622
7046.20 3617
7047.00 3796
7047.79 3745
7048.58 3718
7049.37 3865
7050.17 4111
7050.96 4373
7051.75 4627
7052.54 4842
7053.34 5126
7054.13 5115
7054.92 4923
7055.71 4682
7056.51 4341
7057.30 4160
7058.09 3957
7058.89 3926
7059.68 3966
7060.47 3986
7061.26 3892
7062.06 3881
7062.85 3885
7063.64 3827
7064.44 3730
7065.23 3749
7066.02 3694
7066.82 3598
7067.61 3564
7068.40 3382
7069.20 3405
7069.99 3357
7070.78 3265
7071.58 3089
7072.37 3041
7073.17 2908
7073.96 2878
7074.75 2865
7075.55 2886
7076.34 2775
7077.13 2683
7077.93 2601
7078.72 2683
7079.52 2645
7080.31 2587
7081.10 2641
7081.90 2545
7082.69 2534
7083.49 2557
7084.28 2587
7085.08 2535
7085.87 2445
7086.67 2496
7087.46 2446
7088.25 2462
7089.05 2544
7089.84 2512
7090.64 2493
7091.43 2460
7092.23 2462
7093.02 2469
7093.82 2348
7094.61 2276
7095.41 2278
7096.20 2273
7097.00 2251
7097.79 2237
7098.59 2201
7099.38 2152
7100.18 2083
7100.97 2177
7101.77 2167
7102.56 2115
7103.36 2051
7104.15 2061
7104.95 2088
7105.75 1965
7106.54 1952
7107.34 2029
7108.13 1995
7108.93 1927
7109.72 1852
7110.52 1881
7111.32 1864
7112.11 1783
7112.91 1836
7113.70 1861
7114.50 1884
7115.30 1879
7116.09 1829
7116.89 1798
7117.68 1864
7118.48 1793
7119.28 1740
7120.07 1770
7120.87 1762
7121.67 1843
7122.46 1808
7123.26 1797
7124.06 1749
7124.85 1795
7125.65 1771
7126.45 1829
7127.24 1780
7128.04 1779
7128.84 1758
7129.63 1792
7130.43 1823
7131.23 1908
7132.02 1930
7132.82 1942
7133.62 2010
7134.41 1989
7135.21 1960
7136.01 1854
7136.81 1895
7137.60 1788
7138.40 1744
7139.20 1765
7140.00 1724
7140.79 1635
7141.59 1613
7142.39 1657
7143.19 1573
7143.98 1613
7144.78 1559
7145.58 1627
7146.38 1594
7147.18 1659
7147.97 1545
7148.77 1560
7149.57 1577
7150.37 1529
7151.17 1521
7151.96 1483
7152.76 1447
7153.56 1482
7154.36 1539
7155.16 1509
7155.95 1531
7156.75 1541
7157.55 1613
7158.35 1562
7159.15 1605
7159.95 1630
7160.75 1572
7161.54 1596
7162.34 1564
7163.14 1588
7163.94 1615
7164.74 1542
7165.54 1555
7166.34 1573
7167.14 1527
7167.93 1505
7168.73 1492
7169.53 1558
7170.33 1518
7171.13 1435
7171.93 1436
7172.73 1469
7173.53 1469
7174.33 1473
7175.13 1473
7175.93 1427
7176.73 1409
7177.53 1361
7178.33 1380
7179.13 1357
7179.93 1339
7180.73 1401
7181.53 1394
7182.32 1423
7183.12 1423
7183.92 1411
7184.72 1428
7185.52 1424
7186.32 1432
7187.12 1412
7187.92 1405
7188.72 1403
7189.53 1347
7190.33 1367
7191.13 1380
7191.93 1378
7192.73 1353
7193.53 1393
7194.33 1364
7195.13 1302
7195.93 1366
7196.73 1322
7197.53 1299
7198.33 1286
7199.13 1284
7199.93 1340
7200.73 1298
7201.53 1332
7202.33 1356
7203.14 1305
7203.94 1338
7204.74 1361
7205.54 1358
7206.34 1369
7207.14 1343
7207.94 1342
7208.74 1316
7209.55 1292
7210.35 1325
7211.15 1366
7211.95 1333
7212.75 1385
7213.55 1390
7214.35 1430
7215.16 1357
7215.96 1390
7216.76 1348
7217.56 1410
7218.36 1337
7219.16 1366
7219.97 1364
7220.77 1508
7221.57 1465
7222.37 1419
7223.17 1411
7223.98 1405
7224.78 1424
7225.58 1363
7226.38 1391
7227.19 1378
7227.99 1421
7228.79 1406
7229.59 1359
7230.40 1303
7231.20 1346
7232.00 1336
7232.80 1389
7233.61 1381
7234.41 1410
7235.21 1459
7236.01 1425
7236.82 1516
7237.62 1555
7238.42 1622
7239.23 1657
7240.03 1679
7240.83 1658
7241.63 1659
7242.44 1551
7243.24 1526
7244.04 1476
7244.85 1471
7245.65 1465
7246.45 1409
7247.26 1466
7248.06 1381
7248.86 1372
7249.67 1361
7250.47 1358
7251.28 1335
7252.08 1340
7252.88 1296
7253.69 1319
7254.49 1313
7255.29 1342
7256.10 1384
7256.90 1414
7257.71 1343
7258.51 1333
7259.31 1328
7260.12 1337
7260.92 1296
7261.73 1303
7262.53 1290
7263.34 1332
7264.14 1300
7264.94 1269
7265.75 1295
7266.55 1309
7267.36 1339
7268.16 1311
7268.97 1324
7269.77 1330
7270.58 1330
7271.38 1367
7272.19 1348
7272.99 1336
7273.80 1405
7274.60 1406
7275.41 1451
7276.21 1376
7277.02 1352
7277.82 1412
7278.63 1394
7279.43 1454
7280.24 1463
7281.04 1525
7281.85 1573
7282.65 1536
7283.46 1628
7284.26 1823
7285.07 1889
7285.87 2115
7286.68 2189
7287.49 2232
7288.29 2233
7289.10 2128
7289.90 1984
7290.71 2010
7291.52 1975
7292.32 1775
7293.13 1761
7293.93 1630
7294.74 1604
7295.55 1593
7296.35 1647
7297.16 1617
7297.96 1538
7298.77 1585
7299.58 1620
7300.38 1678
7301.19 1640
7302.00 1632
7302.80 1649
7303.61 1714
7304.42 1673
7305.22 1673
7306.03 1692
7306.84 1694
7307.64 1673
7308.45 1663
7309.26 1719
7310.06 1783
7310.87 1809
7311.68 1956
7312.48 2002
7313.29 1958
7314.10 1978
7314.90 2062
7315.71 2074
7316.52 2080
7317.33 2134
7318.13 2318
7318.94 2611
7319.75 2975
7320.56 3571
7321.36 4069
7322.17 4244
7322.98 4173
7323.79 4040
7324.59 3788
7325.40 3583
7326.21 3154
7327.02 2982
7327.83 2779
7328.63 2449
7329.44 2388
7330.25 2303
7331.06 2096
7331.87 2110
7332.67 2099
7333.48 2040
7334.29 2047
7335.10 1959
7335.91 2004
7336.72 1950
7337.52 1963
7338.33 1989
7339.14 1998
7339.95 1991
7340.76 1969
7341.57 1963
7342.38 2003
7343.18 2009
7343.99 1893
7344.80 1953
7345.61 1817
7346.42 1730
7347.23 1780
7348.04 1713
7348.85 1639
7349.66 1637
7350.46 1610
7351.27 1598
7352.08 1610
7352.89 1511
7353.70 1609
7354.51 1599
7355.32 1562
7356.13 1519
7356.94 1515
7357.75 1531
7358.56 1593
7359.37 1539
7360.18 1549
7360.99 1647
7361.80 1694
7362.61 1748
7363.42 1704
7364.23 1708
7365.04 1698
7365.85 1683
7366.66 1672
7367.47 1603
7368.28 1554
7369.09 1617
7369.90 1537
7370.71 1533
7371.52 1473
7372.33 1494
7373.14 1464
7373.95 1413
7374.76 1402
7375.57 1429
7376.38 1453
7377.19 1399
7378.00 1418
7378.81 1441
7379.62 1470
7380.43 1540
7381.24 1568
7382.06 1607
7382.87 1718
7383.68 1714
7384.49 1722
7385.30 1756
7386.11 1650
7386.92 1673
7387.73 1579
7388.54 1541
7389.36 1556
7390.17 1536
7390.98 1489
7391.79 1420
7392.60 1382
7393.41 1402
7394.22 1356
7395.04 1409
7395.85 1346
7396.66 1321
7397.47 1344
7398.28 1332
7399.09 1329
7399.91 1295
7400.72 1286
7401.53 1352
7402.34 1328
7403.15 1295
7403.97 1330
7404.78 1318
7405.59 1278
7406.40 1271
7407.21 1260
7408.03 1295
7408.84 1348
7409.65 1205
7410.46 1184
7411.28 1197
7412.09 1262
7412.90 1225
7413.71 1208
7414.53 1178
7415.34 1229
7416.15 1229
7416.96 1189
7417.78 1174
7418.59 1141
7419.40 1152
7420.22 1167
7421.03 1111
7421.84 1089
7422.66 1164
7423.47 1158
7424.28 1140
7425.09 1084
7425.91 1130
7426.72 1097
7427.53 1086
7428.35 1123
7429.16 1158
7429.98 1105
7430.79 1108
7431.60 1135
7432.42 1110
7433.23 1101
7434.04 1101
7434.86 1083
7435.67 1090
7436.48 1080
7437.30 1078
7438.11 1074
7438.93 1051
7439.74 1046
7440.55 1092
7441.37 1138
7442.18 1143
7443.00 1144
7443.81 1135
7444.63 1078
7445.44 1048
7446.25 1085
7447.07 1077
7447.88 1052
7448.70 1041
7449.51 1086
7450.33 1088
7451.14 1107
7451.96 1048
7452.77 1037
7453.59 1078
7454.40 1122
7455.22 1071
7456.03 1092
7456.85 1086
7457.66 1122
7458.48 1077
7459.29 1059
7460.11 1050
7460.92 1039
7461.74 1048
7462.55 1081
7463.37 1069
7464.18 1036
7465.00 1064
7465.81 1052
7466.63 1020
7467.44 1062
7468.26 1062
7469.08 1051
7469.89 1050
7470.71 1003
7471.52 1014
7472.34 1031
7473.15 1051
7473.97 1098
7474.79 1158
7475.60 1114
7476.42 1172
7477.23 1147
7478.05 1144
7478.87 1103
7479.68 1121
7480.50 1140
7481.32 1156
7482.13 1190
7482.95 1083
7483.76 1099
7484.58 1150
7485.40 1106
7486.21 1121
7487.03 1141
7487.85 1173
7488.66 1167
7489.48 1157
7490.30 1096
7491.11 1123
7491.93 1074
7492.75 1134
7493.57 1053
7494.38 1055
7495.20 1046
7496.02 1050
7496.83 1039
7497.65 1052
7498.47 1106
7499.29 1082
7500.10 1105
7500.92 1049
7501.74 1089
7502.55 1080
7503.37 1071
7504.19 1098
7505.01 1058
7505.83 1173
7506.64 1123
7507.46 1118
7508.28 1127
7509.10 1104
7509.91 1115
7510.73 1121
7511.55 1107
7512.37 1083
7513.19 1092
7514.00 1049
7514.82 1058
7515.64 1036
7516.46 1059
7517.28 1075
7518.10 1013
7518.91 1109
7519.73 1098
7520.55 996
7521.37 1059
7522.19 1059
7523.01 1023
7523.82 1109
7524.64 1074
7525.46 1097
7526.28 1086
7527.10 1050
7527.92 1009
7528.74 1072
7529.56 1058
7530.38 976
7531.19 1070
7532.01 1064
7532.83 1047
7533.65 1002
7534.47 1043
7535.29 1039
7536.11 1031
7536.93 1024
7537.75 1034
7538.57 1093
7539.39 1033
7540.21 1043
7541.03 1043
7541.85 1006
7542.67 968
7543.48 1052
7544.30 1076
7545.12 1063
7545.94 1009
7546.76 1089
7547.58 1063
7548.40 1017
7549.22 1066
7550.04 1005
7550.86 1050
7551.68 1050
7552.50 1054
7553.32 1031
7554.14 1028
7554.97 1018
7555.79 984
7556.61 932
7557.43 969
7558.25 1112
7559.07 1062
7559.89 1002
7560.71 1049
7561.53 1052
7562.35 1061
7563.17 1024
7563.99 962
7564.81 1063
7565.63 1048
7566.45 1085
7567.28 1104
7568.10 1046
7568.92 1026
7569.74 1102
7570.56 1054
7571.38 1068
7572.20 1100
7573.02 1048
7573.84 1077
7574.67 1081
7575.49 1024
7576.31 1063
7577.13 1088
7577.95 1136
7578.77 1112
7579.60 1071
7580.42 1102
7581.24 1113
7582.06 1095
7582.88 1129
7583.70 1121
7584.53 1130
7585.35 1118
7586.17 1129
7586.99 1156
7587.81 1203
7588.64 1195
7589.46 1188
7590.28 1232
7591.10 1282
7591.93 1256
7592.75 1263
7593.57 1284
7594.39 1318
7595.22 1290
7596.04 1286
7596.86 1314
7597.68 1300
7598.51 1431
7599.33 1426
7600.15 1396
7600.97 1421
7601.80 1406
7602.62 1479
7603.44 1483
7604.27 1456
7605.09 1598
7605.91 1646
7606.73 1628
7607.56 1736
7608.38 1671
7609.20 1647
7610.03 1671
7610.85 1661
7611.67 1647
7612.50 1661
7613.32 1667
7614.15 1610
7614.97 1591
7615.79 1561
7616.62 1572
7617.44 1639
7618.26 1710
7619.09 1887
7619.91 1931
7620.73 2079
7621.56 2138
7622.38 2099
7623.21 2059
7624.03 1988
7624.85 1967
7625.68 2018
7626.50 1919
7627.33 1898
7628.15 1956
7628.98 1882
7629.80 1825
7630.62 1802
7631.45 1919
7632.27 1946
7633.10 2017
7633.92 2047
7634.75 2002
7635.57 2000
7636.40 1974
7637.22 1889
7638.05 1826
7638.87 1753
7639.70 1708
7640.52 1638
7641.35 1559
7642.17 1524
7643.00 1457
7643.82 1496
7644.65 1522
7645.47 1517
7646.30 1547
7647.12 1571
7647.95 1638
7648.77 1640
7649.60 1731
7650.42 1720
7651.25 1698
7652.08 1669
7652.90 1625
7653.73 1619
7654.55 1531
7655.38 1520
7656.20 1500
7657.03 1475
7657.86 1416
7658.68 1397
7659.51 1397
7660.33 1418
7661.16 1340
7661.99 1307
7662.81 1283
7663.64 1288
7664.46 1165
7665.29 1251
7666.12 1257
7666.94 1246
7667.77 1214
7668.60 1211
7669.42 1250
7670.25 1272
7671.08 1245
7671.90 1202
7672.73 1256
7673.56 1292
7674.38 1217
7675.21 1251
7676.04 1243
7676.86 1199
7677.69 1175
7678.52 1223
7679.34 1264
7680.17 1201
7681.00 1204
7681.83 1270
7682.65 1294
7683.48 1254
7684.31 1259
7685.13 1284
7685.96 1429
7686.79 1511
7687.62 1596
7688.44 1597
7689.27 1582
7690.10 1487
7690.93 1448
7691.76 1431
7692.58 1357
7693.41 1343
7694.24 1367
7695.07 1400
7695.89 1303
7696.72 1290
7697.55 1313
7698.38 1402
7699.21 1427
7700.03 1381
7700.86 1480
7701.69 1452
7702.52 1491
7703.35 1426
7704.18 1441
7705.00 1352
7705.83 1352
7706.66 1263
7707.49 1273
7708.32 1244
7709.15 1256
7709.98 1245
7710.80 1184
7711.63 1133
7712.46 1181
7713.29 1118
7714.12 1128
7714.95 1172
7715.78 1111
7716.61 1150
7717.44 1098
7718.27 1122
7719.09 1074
7719.92 1091
7720.75 1101
7721.58 1124
7722.41 1065
7723.24 1130
7724.07 1096
7724.90 1061
7725.73 1077
7726.56 1103
7727.39 1077
7728.22 1068
7729.05 1198
7729.88 1186
7730.71 1198
7731.54 1168
7732.37 1190
7733.20 1161
7734.03 1168
7734.86 1162
7735.69 1142
7736.52 1072
7737.35 1123
7738.18 1141
7739.01 1082
7739.84 1070
7740.67 1101
7741.50 1009
7742.33 1004
7743.16 1016
7743.99 1083
7744.82 1069
7745.65 1040
7746.48 1049
7747.31 1040
7748.14 1095
7748.98 1160
7749.81 1134
7750.64 1139
7751.47 1129
7752.30 1112
7753.13 1083
7753.96 1065
7754.79 1096
7755.62 1073
7756.45 1053
7757.29 1023
7758.12 1014
7758.95 996
7759.78 1001
7760.61 988
7761.44 1015
7762.27 1002
7763.11 995
7763.94 1011
7764.77 1014
7765.60 983
7766.43 953
7767.26 983
7768.10 974
7768.93 974
7769.76 992
7770.59 966
7771.42 1028
7772.26 1034
7773.09 1021
7773.92 978
7774.75 1001
7775.58 1034
7776.42 1037
7777.25 1029
7778.08 1007
7778.91 1003
7779.75 976
7780.58 1052
7781.41 971
7782.24 1003
7783.08 1015
7783.91 997
7784.74 991
7785.57 1012
7786.41 1028
7787.24 1021
7788.07 1014
7788.91 1061
7789.74 1018
7790.57 995
7791.40 1011
7792.24 1006
7793.07 1007
7793.90 1032
7794.74 1079
7795.57 1063
7796.40 1030
7797.24 1066
7798.07 1083
7798.90 1067
7799.74 1164
7800.57 1099
7801.40 1066
7802.24 1123
7803.07 1126
7803.91 1155
7804.74 1122
7805.57 1148
7806.41 1204
7807.24 1154
7808.07 1132
7808.91 1200
7809.74 1220
7810.58 1263
7811.41 1266
7812.25 1262
7813.08 1322
7813.91 1320
7814.75 1364
7815.58 1437
7816.42 1504
7817.25 1638
7818.09 1563
7818.92 1561
7819.75 1631
7820.59 1577
7821.42 1679
7822.26 1680
7823.09 1709
7823.93 1734
7824.76 1785
7825.60 1808
7826.43 1804
7827.27 1821
7828.10 1734
7828.94 1719
7829.77 1684
7830.61 1627
7831.44 1622
7832.28 1601
7833.11 1608
7833.95 1620
7834.78 1594
7835.62 1674
7836.46 1704
7837.29 1775
7838.13 1723
7838.96 1719
7839.80 1632
7840.63 1548
7841.47 1579
7842.31 1510
7843.14 1492
7843.98 1460
7844.81 1472
7845.65 1386
7846.48 1266
7847.32 1330
7848.16 1298
7848.99 1262
7849.83 1336
7850.67 1273
7851.50 1219
7852.34 1211
7853.17 1243
7854.01 1222
7854.85 1224
7855.68 1273
7856.52 1274
7857.36 1203
7858.19 1231
7859.03 1268
7859.87 1276
7860.70 1264
7861.54 1314
7862.38 1349
7863.21 1288
7864.05 1287
7864.89 1281
7865.73 1329
7866.56 1252
7867.40 1254
7868.24 1251
7869.07 1236
7869.91 1327
7870.75 1298
7871.59 1319
7872.42 1300
7873.26 1360
7874.10 1317
7874.94 1362
7875.77 1353
7876.61 1383
7877.45 1386
7878.29 1469
7879.12 1510
7879.96 1646
7880.80 1817
7881.64 1727
7882.47 1707
7883.31 1600
7884.15 1688
7884.99 1718
7885.83 1676
7886.67 1527
7887.50 1456
7888.34 1488
7889.18 1452
7890.02 1428
7890.86 1405
7891.69 1422
7892.53 1519
7893.37 1562
7894.21 1644
7895.05 1533
7895.89 1598
7896.73 1636
7897.57 1547
7898.40 1541
7899.24 1457
7900.08 1391
7900.92 1348
7901.76 1337
7902.60 1300
7903.44 1275
7904.28 1222
7905.12 1260
7905.95 1246
7906.79 1227
7907.63 1217
7908.47 1184
7909.31 1260
7910.15 1222
7910.99 1209
7911.83 1188
7912.67 1191
7913.51 1195
7914.35 1193
7915.19 1237
7916.03 1259
7916.87 1296
7917.71 1348
7918.55 1391
7919.39 1350
7920.23 1382
7921.07 1377
7921.91 1398
7922.75 1350
7923.59 1346
7924.43 1280
7925.27 1282
7926.11 1240
7926.95 1189
7927.79 1198
7928.63 1141
7929.47 1177
7930.31 1152
7931.15 1093
7931.99 1131
7932.83 1139
7933.67 1141
7934.51 1106
7935.35 1126
7936.19 1076
7937.04 1091
7937.88 1136
7938.72 1091
7939.56 1100
7940.40 1117
7941.24 1141
7942.08 1120
7942.92 1122
7943.76 1095
7944.60 1129
7945.45 1125
7946.29 1145
7947.13 1080
7947.97 1169
7948.81 1174
7949.65 1168
7950.49 1258
7951.34 1258
7952.18 1233
7953.02 1318
7953.86 1375
7954.70 1409
7955.54 1380
7956.39 1446
7957.23 1528
7958.07 1492
7958.91 1562
7959.75 1611
7960.60 1543
7961.44 1545
7962.28 1531
7963.12 1550
7963.96 1454
7964.81 1452
7965.65 1450
7966.49 1520
7967.33 1552
7968.18 1754
7969.02 1926
7969.86 2055
7970.70 2100
7971.55 2084
7972.39 2047
7973.23 1863
7974.08 1836
7974.92 1643
7975.76 1645
7976.60 1583
7977.45 1435
7978.29 1350
7979.13 1358
7979.98 1290
7980.82 1247
7981.66 1245
7982.51 1215
7983.35 1232
7984.19 1212
7985.04 1199
7985.88 1178
7986.72 1157
7987.57 1151
7988.41 1144
7989.25 1122
7990.10 1147
7990.94 1122
7991.78 1098
7992.63 1023
7993.47 1033
7994.32 1057
7995.16 1019
7996.00 987
7996.85 1005
7997.69 961
7998.53 960
7999.38 945
8000.22 912
8001.07 982
8001.91 954
8002.76 933
8003.60 927
8004.44 914
8005.29 947
8006.13 915
8006.98 929
8007.82 910
8008.67 894
8009.51 908
8010.36 925
8011.20 851
8012.05 899
8012.89 892
8013.74 829
8014.58 831
8015.43 836
8016.27 850
8017.12 827
8017.96 782
8018.81 827
8019.65 836
8020.50 823
8021.34 848
8022.19 786
8023.03 819
8023.88 825
8024.72 813
8025.57 818
8026.41 839
8027.26 851
8028.11 876
8028.95 837
8029.80 805
8030.64 795
8031.49 806
8032.33 857
8033.18 826
8034.03 849
8034.87 822
8035.72 836
8036.56 817
8037.41 828
8038.26 848
8039.10 818
8039.95 836
8040.80 806
8041.64 821
8042.49 814
8043.33 831
8044.18 850
8045.03 838
8045.87 857
8046.72 808
8047.57 800
8048.41 804
8049.26 805
8050.11 837
8050.95 764
8051.80 787
8052.65 813
8053.49 786
8054.34 826
8055.19 773
8056.04 807
8056.88 821
8057.73 850
8058.58 802
8059.42 779
8060.27 794
8061.12 800
8061.97 739
8062.81 789
8063.66 789
8064.51 794
8065.36 784
8066.20 739
8067.05 743
8067.90 739
8068.75 762
8069.60 726
8070.44 724
8071.29 760
8072.14 727
8072.99 713
8073.84 734
8074.68 744
8075.53 791
8076.38 794
8077.23 771
8078.08 758
8078.92 740
8079.77 729
8080.62 748
8081.47 767
8082.32 741
8083.17 730
8084.02 757
8084.86 815
8085.71 762
8086.56 708
8087.41 720
8088.26 699
8089.11 744
8089.96 760
8090.81 752
8091.65 727
8092.50 752
8093.35 743
8094.20 785
8095.05 748
8095.90 809
8096.75 784
8097.60 844
8098.45 806
8099.30 791
8100.15 756
8101.00 788
8101.85 817
8102.70 794
8103.54 851
8104.39 846
8105.24 793
8106.09 763
8106.94 798
8107.79 843
8108.64 892
8109.49 853
8110.34 872
8111.19 825
8112.04 841
8112.89 811
8113.74 820
8114.59 816
8115.44 803
8116.29 833
8117.14 813
8117.99 785
8118.84 771
8119.70 827
8120.55 756
8121.40 766
8122.25 792
8123.10 847
8123.95 788
8124.80 837
8125.65 803
8126.50 832
8127.35 859
8128.20 841
8129.05 847
8129.90 838
8130.76 816
8131.61 853
8132.46 877
8133.31 892
8134.16 932
8135.01 919
8135.86 877
8136.71 895
8137.56 908
8138.42 857
8139.27 892
8140.12 865
8140.97 850
8141.82 899
8142.67 861
8143.53 813
8144.38 783
8145.23 827
8146.08 840
8146.93 830
8147.78 850
8148.64 900
8149.49 868
8150.34 944
8151.19 897
8152.05 936
8152.90 927
8153.75 969
8154.60 952
8155.45 982
8156.31 1068
8157.16 1046
8158.01 1145
8158.86 1111
8159.72 1143
8160.57 1134
8161.42 1077
8162.27 1052
8163.13 971
8163.98 948
8164.83 978
8165.69 901
8166.54 939
8167.39 862
8168.24 825
8169.10 839
8169.95 856
8170.80 825
8171.66 808
8172.51 891
8173.36 836
8174.22 807
8175.07 827
8175.92 806
8176.78 830
8177.63 796
8178.48 763
8179.34 790
8180.19 753
8181.04 774
8181.90 741
8182.75 770
8183.61 782
8184.46 740
8185.31 788
8186.17 742
8187.02 742
8187.87 768
8188.73 758
8189.58 776
8190.44 795
8191.29 751
8192.15 741
8193.00 714
8193.85 724
8194.71 730
8195.56 780
8196.42 753
8197.27 759
8198.13 747
8198.98 717
8199.84 735
8200.69 754
8201.55 758
8202.40 728
8203.25 758
8204.11 713
8204.96 749
8205.82 730
8206.67 704
8207.53 721
8208.38 718
8209.24 778
8210.09 745
8210.95 763
8211.81 708
8212.66 757
8213.52 732
8214.37 720
8215.23 704
8216.08 772
8216.94 760
8217.79 740
8218.65 745
8219.50 741
8220.36 753
8221.22 769
8222.07 722
8222.93 763
8223.78 764
8224.64 786
8225.50 759
8226.35 755
8227.21 781
8228.06 735
8228.92 766
8229.78 770
8230.63 732
8231.49 750
8232.34 724
8233.20 739
8234.06 731
8234.91 700
8235.77 688
8236.63 741
8237.48 726
8238.34 710
8239.20 705
8240.05 702
8240.91 679
8241.77 686
8242.62 710
8243.48 706
8244.34 724
8245.19 688
8246.05 703
8246.91 727
8247.77 735
8248.62 731
8249.48 732
8250.34 720
8251.20 727
8252.05 691
8252.91 667
8253.77 669
8254.62 714
8255.48 671
8256.34 662
8257.20 639
8258.06 702
8258.91 718
8259.77 742
8260.63 698
8261.49 697
8262.34 712
8263.20 723
8264.06 733
8264.92 722
8265.78 701
8266.63 681
8267.49 712
8268.35 694
8269.21 752
8270.07 735
8270.93 745
8271.78 766
8272.64 772
8273.50 754
8274.36 745
8275.22 824
8276.08 811
8276.93 814
8277.79 801
8278.65 850
8279.51 855
8280.37 910
8281.23 939
8282.09 977
8282.95 1041
8283.81 1024
8284.66 967
8285.52 932
8286.38 919
8287.24 965
8288.10 882
8288.96 887
8289.82 887
8290.68 843
8291.54 870
8292.40 864
8293.26 865
8294.12 974
8294.98 946
8295.84 908
8296.70 990
8297.56 981
8298.42 1006
8299.28 938
8300.13 930
8300.99 926
8301.85 905
8302.71 858
8303.57 894
8304.43 864
8305.29 783
8306.16 800
8307.02 856
8307.88 801
8308.74 757
8309.60 807
8310.46 767
8311.32 764
8312.18 744
8313.04 761
8313.90 779
8314.76 800
8315.62 800
8316.48 800
8317.34 740
8318.20 754
8319.06 738
8319.92 713
8320.78 791
8321.65 744
8322.51 767
8323.37 718
8324.23 751
8325.09 701
8325.95 736
8326.81 696
8327.67 746
8328.53 744
8329.40 685
8330.26 693
8331.12 706
8331.98 704
8332.84 738
8333.70 718
8334.57 735
8335.43 744
8336.29 722
8337.15 749
8338.01 708
8338.87 773
8339.74 738
8340.60 771
8341.46 732
8342.32 759
8343.18 785
8344.05 794
8344.91 747
8345.77 768
8346.63 766
8347.49 771
8348.36 780
8349.22 755
8350.08 764
8350.94 740
8351.81 764
8352.67 726
8353.53 819
8354.39 772
8355.26 784
8356.12 725
8356.98 776
8357.85 753
8358.71 809
8359.57 778
8360.43 764
8361.30 748
8362.16 742
8363.02 720
8363.89 747
8364.75 793
8365.61 755
8366.48 739
8367.34 727
8368.20 744
8369.07 722
8369.93 752
8370.79 728
8371.66 754
8372.52 675
8373.38 693
8374.25 697
8375.11 712
8375.98 750
8376.84 744
8377.70 757
8378.57 727
8379.43 723
8380.30 715
8381.16 742
8382.02 761
8382.89 747
8383.75 783
8384.62 791
8385.48 770
8386.34 773
8387.21 762
8388.07 779
8388.94 748
8389.80 768
8390.67 772
8391.53 760
8392.40 711
8393.26 764
8394.13 791
8394.99 779
8395.85 726
8396.72 799
8397.58 749
8398.45 774
8399.31 822
8400.18 801
8401.04 835
8401.91 803
8402.77 787
8403.64 800
8404.50 790
8405.37 792
8406.24 839
8407.10 817
8407.97 829
8408.83 813
8409.70 812
8410.56 825
8411.43 793
8412.29 859
8413.16 844
8414.03 857
8414.89 862
8415.76 893
8416.62 863
8417.49 854
8418.35 910
8419.22 897
8420.09 923
8420.95 932
8421.82 914
8422.69 902
8423.55 958
8424.42 984
8425.28 1004
8426.15 931
8427.02 983
8427.88 989
8428.75 1041
8429.62 1064
8430.48 1073
8431.35 1071
8432.22 1071
8433.08 1101
8433.95 1088
8434.82 1116
8435.68 1096
8436.55 1116
8437.42 1115
8438.28 1169
8439.15 1215
8440.02 1228
8440.89 1218
8441.75 1338
8442.62 1346
8443.49 1354
8444.35 1431
8445.22 1481
8446.09 1460
8446.96 1477
8447.82 1529
8448.69 1491
8449.56 1610
8450.43 1612
8451.29 1710
8452.16 1654
8453.03 1701
8453.90 1723
8454.76 1875
8455.63 1978
8456.50 2096
8457.37 2261
8458.24 2382
8459.10 2501
8459.97 2521
8460.84 2494
8461.71 2379
8462.58 2308
8463.45 2134
8464.31 2083
8465.18 1941
8466.05 1804
8466.92 1737
8467.79 1691
8468.66 1603
8469.52 1563
8470.39 1517
8471.26 1450
8472.13 1364
8473.00 1369
8473.87 1388
8474.74 1343
8475.61 1323
8476.47 1351
8477.34 1285
8478.21 1349
8479.08 1367
8479.95 1367
8480.82 1393
8481.69 1382
8482.56 1421
8483.43 1397
8484.30 1420
8485.17 1500
8486.04 1488
8486.91 1467
8487.78 1453
8488.64 1413
8489.51 1412
8490.38 1377
8491.25 1337
8492.12 1329
8492.99 1355
8493.86 1335
8494.73 1339
8495.60 1381
8496.47 1384
8497.34 1352
8498.21 1381
8499.08 1412
8499.95 1404
8500.82 1376
8501.69 1379
8502.56 1409
8503.43 1387
8504.30 1396
8505.17 1425
8506.05 1496
8506.92 1487
8507.79 1463
8508.66 1459
8509.53 1479
8510.40 1505
8511.27 1510
8512.14 1454
8513.01 1490
8513.88 1551
8514.75 1541
8515.62 1541
8516.49 1534
8517.37 1526
8518.24 1541
8519.11 1506
8519.98 1523
8520.85 1549
8521.72 1593
8522.59 1612
8523.46 1609
8524.33 1718
8525.21 1778
8526.08 1845
8526.95 1978
8527.82 2040
8528.69 2086
8529.56 2158
8530.44 2163
8531.31 2146
8532.18 2170
8533.05 2092
8533.92 2057
8534.80 1974
8535.67 1903
8536.54 1883
8537.41 1833
8538.28 1793
8539.16 1805
8540.03 1784
8540.90 1860
8541.77 1895
8542.64 1861
8543.52 1971
8544.39 2200
8545.26 2407
8546.13 2596
8547.01 2743
8547.88 2953
8548.75 3076
8549.62 3178
8550.50 3186
8551.37 3127
8552.24 3144
8553.12 2991
8553.99 2819
8554.86 2732
8555.73 2673
8556.61 2545
8557.48 2469
8558.35 2395
8559.23 2218
8560.10 2143
8560.97 2025
8561.85 1965
8562.72 1892
8563.59 1747
8564.47 1694
8565.34 1575
8566.21 1529
8567.09 1538
8567.96 1459
8568.83 1456
8569.71 1423
8570.58 1377
8571.46 1321
8572.33 1339
8573.20 1292
8574.08 1273
8574.95 1278
8575.83 1277
8576.70 1304
8577.57 1269
8578.45 1328
8579.32 1294
8580.20 1323
8581.07 1259
8581.94 1233
8582.82 1336
8583.69 1291
8584.57 1372
8585.44 1371
8586.32 1336
8587.19 1362
8588.07 1394
8588.94 1386
8589.82 1408
8590.69 1408
8591.57 1382
8592.44 1387
8593.32 1352
8594.19 1387
8595.07 1319
8595.94 1371
8596.82 1374
8597.69 1377
8598.57 1353
8599.44 1385
8600.32 1411
8601.19 1384
8602.07 1368
8602.94 1396
8603.82 1426
8604.69 1394
8605.57 1409
8606.44 1443
8607.32 1403
8608.20 1477
8609.07 1438
8609.95 1492
8610.82 1525
8611.70 1500
8612.57 1504
8613.45 1540
8614.33 1538
8615.20 1581
8616.08 1604
8616.95 1555
8617.83 1542
8618.71 1639
8619.58 1628
8620.46 1697
8621.34 1719
8622.21 1739
8623.09 1693
8623.97 1801
8624.84 1793
8625.72 1798
8626.59 1858
8627.47 1875
8628.35 1854
8629.22 1868
8630.10 1932
8630.98 1897
8631.86 1896
8632.73 1847
8633.61 1879
8634.49 1900
8635.36 1908
8636.24 1959
8637.12 1923
8637.99 1962
8638.87 1949
8639.75 1976
8640.63 2050
8641.50 2039
8642.38 2006
8643.26 2058
8644.14 2153
8645.01 2129
8645.89 2126
8646.77 2226
8647.65 2270
8648.52 2387
8649.40 2354
8650.28 2305
8651.16 2328
8652.04 2425
8652.91 2466
8653.79 2471
8654.67 2465
8655.55 2556
8656.43 2571
8657.30 2597
8658.18 2654
8659.06 2678
8659.94 2828
8660.82 2843
8661.70 2937
8662.57 3209
8663.45 3410
8664.33 3710
8665.21 3946
8666.09 4109
8666.97 4330
8667.85 4375
8668.72 4410
8669.60 4569
8670.48 4459
8671.36 4438
8672.24 4322
8673.12 4363
8674.00 4410
8674.88 4536
8675.76 4611
8676.63 4596
8677.51 4540
8678.39 4599
8679.27 4388
8680.15 4215
8681.03 4054
8681.91 3893
8682.79 3673
8683.67 3506
8684.55 3461
8685.43 3222
8686.31 3150
8687.19 3250
8688.07 3217
8688.95 3275
8689.83 3519
8690.71 3733
8691.59 3940
8692.47 4356
8693.35 4769
8694.23 5149
8695.11 5415
8695.99 5496
8696.87 5441
8697.75 5366
8698.63 5167
8699.51 4915
8700.39 4636
8701.27 4440
8702.15 4265
8703.03 4097
8703.91 3914
8704.79 3876
8705.67 3765
8706.55 3517
8707.43 3343
8708.31 3225
8709.19 3051
8710.07 2899
8710.96 2745
8711.84 2548
8712.72 2466
8713.60 2358
8714.48 2207
8715.36 2201
8716.24 2126
8717.12 2063
8718.00 2004
8718.89 1930
8719.77 1945
8720.65 1921
8721.53 1888
8722.41 1815
8723.29 1861
8724.17 1812
8725.06 1828
8725.94 1811
8726.82 1769
8727.70 1814
8728.58 1793
8729.46 1784
8730.35 1826
8731.23 1846
8732.11 1898
8732.99 1924
8733.87 1869
8734.76 1924
8735.64 1913
8736.52 1878
8737.40 1884
8738.29 1913
8739.17 1900
8740.05 1866
8740.93 1829
8741.81 1867
8742.70 1811
8743.58 1823
8744.46 1791
8745.34 1780
8746.23 1740
8747.11 1760
8747.99 1757
8748.88 1771
8749.76 1788
8750.64 1806
8751.52 1813
8752.41 1772
8753.29 1821
8754.17 1853
8755.06 1885
8755.94 1939
8756.82 1991
8757.71 2036
8758.59 2028
8759.47 2151
8760.36 2185
8761.24 2132
8762.12 2099
8763.01 2115
8763.89 2111
8764.77 2129
8765.66 2012
8766.54 1992
8767.42 1965
8768.31 1925
8769.19 1954
8770.08 1962
8770.96 1915
8771.84 1941
8772.73 2008
8773.61 1934
8774.50 1974
8775.38 1984
8776.26 1931
8777.15 1894
8778.03 1869
8778.92 1834
8779.80 1803
8780.69 1770
8781.57 1775
8782.46 1746
8783.34 1690
8784.22 1649
8785.11 1705
8785.99 1707
8786.88 1692
8787.76 1716
8788.65 1714
8789.53 1760
8790.42 1723
8791.30 1680
8792.19 1699
8793.07 1688
8793.96 1620
8794.84 1625
8795.73 1648
8796.61 1628
8797.50 1617
8798.38 1570
8799.27 1582
8800.15 1531
8801.04 1553
8801.93 1537
8802.81 1581
8803.70 1543
8804.58 1586
8805.47 1552
8806.35 1574
8807.24 1557
8808.12 1588
8809.01 1636
8809.90 1592
8810.78 1591
8811.67 1645
8812.55 1629
8813.44 1564
8814.33 1556
8815.21 1559
8816.10 1533
8816.98 1571
8817.87 1658
8818.76 1705
8819.64 1706
8820.53 1725
8821.42 1789
8822.30 1709
8823.19 1679
8824.08 1670
8824.96 1686
8825.85 1583
8826.74 1546
8827.62 1525
8828.51 1495
8829.40 1512
8830.28 1465
8831.17 1386
8832.06 1404
8832.94 1350
8833.83 1336
8834.72 1309
8835.61 1321
8836.49 1344
8837.38 1316
8838.27 1315
8839.16 1310
8840.04 1286
8840.93 1239
8841.82 1270
8842.70 1245
8843.59 1278
8844.48 1264
8845.37 1184
8846.26 1223
8847.14 1164
8848.03 1205
8848.92 1216
8849.81 1139
8850.69 1102
8851.58 1114
8852.47 1196
8853.36 1084
8854.25 1118
8855.13 1064
8856.02 1072
8856.91 1076
8857.80 1059
8858.69 1060
8859.58 1043
8860.46 1098
8861.35 1086
8862.24 1038
8863.13 1014
8864.02 1046
8864.91 1078
8865.80 1027
8866.68 1042
8867.57 1029
8868.46 1067
8869.35 1089
8870.24 987
8871.13 979
8872.02 989
8872.91 983
8873.80 964
8874.69 939
8875.57 976
8876.46 973
8877.35 951
8878.24 997
8879.13 954
8880.02 920
8880.91 953
8881.80 933
8882.69 927
8883.58 954
8884.47 921
8885.36 902
8886.25 956
8887.14 900
8888.03 916
8888.92 964
8889.81 942
8890.70 971
8891.59 938
8892.48 932
8893.37 920
8894.26 918
8895.15 914
8896.04 859
8896.93 832
8897.82 836
8898.71 866
8899.60 846
8900.49 835
8901.38 815
8902.27 827
8903.16 815
8904.05 774
8904.94 773
8905.83 818
8906.72 867
8907.61 841
8908.50 846
8909.40 844
8910.29 794
8911.18 843
8912.07 796
8912.96 769
8913.85 795
8914.74 803
8915.63 760
8916.52 762
8917.42 805
8918.31 766
8919.20 772
8920.09 825
8920.98 810
8921.87 788
8922.76 769
8923.66 769
8924.55 764
8925.44 807
8926.33 751
8927.22 777
8928.11 755
8929.01 721
8929.90 753
8930.79 758
8931.68 728
8932.57 751
8933.47 740
8934.36 711
8935.25 729
8936.14 746
8937.03 760
8937.93 770
8938.82 709
8939.71 640
8940.60 699
8941.50 735
8942.39 726
8943.28 679
8944.17 702
8945.07 724
8945.96 691
8946.85 695
8947.75 690
8948.64 669
8949.53 690
8950.42 684
8951.32 716
8952.21 688
8953.10 721
8954.00 703
8954.89 663
8955.78 710
8956.68 739
8957.57 775
8958.46 681
8959.36 700
8960.25 711
8961.14 662
8962.04 731
8962.93 709
8963.82 703
8964.72 671
8965.61 656
8966.50 645
8967.40 692
8968.29 658
8969.19 702
8970.08 684
8970.97 700
8971.87 652
8972.76 716
8973.66 721
8974.55 664
8975.44 705
8976.34 685
8977.23 702
8978.13 696
8979.02 677
8979.91 657
8980.81 726
8981.70 712
8982.60 679
8983.49 684
8984.39 705
8985.28 728
8986.18 644
8987.07 657
8987.97 633
8988.86 634
8989.76 664
8990.65 656
8991.55 717
8992.44 672
8993.34 632
8994.23 627
8995.13 642
8996.02 621
8996.92 660
8997.81 684
8998.71 672
8999.60 659
9000.50 656
9001.39 682
9002.29 697
9003.18 662
9004.08 620
9004.98 625
9005.87 666
9006.77 624
9007.66 682
9008.56 635
9009.45 649
9010.35 643
9011.25 629
9012.14 681
9013.04 656
9013.93 641
9014.83 670
9015.73 687
9016.62 649
9017.52 671
9018.42 662
9019.31 673
9020.21 656
9021.10 666
9022.00 628
9022.90 612
9023.79 639
9024.69 667
9025.59 676
9026.48 623
9027.38 673
9028.28 694
9029.17 627
9030.07 631
9030.97 644
9031.87 692
9032.76 634
9033.66 643
9034.56 612
9035.45 636
9036.35 623
9037.25 630
9038.15 641
9039.04 612
9039.94 675
9040.84 634
9041.73 667
9042.63 679
9043.53 594
9044.43 627
9045.33 640
9046.22 655
9047.12 668
9048.02 628
9048.92 625
9049.81 625
9050.71 661
9051.61 692
9052.51 665
9053.41 682
9054.30 650
9055.20 645
9056.10 661
9057.00 690
9057.90 670
9058.80 653
9059.69 668
9060.59 701
9061.49 722
9062.39 650
9063.29 697
9064.19 668
9065.08 659
9065.98 702
9066.88 706
9067.78 707
9068.68 660
9069.58 631
9070.48 647
9071.38 667
9072.27 671
9073.17 693
9074.07 674
9074.97 649
9075.87 678
9076.77 694
9077.67 673
9078.57 665
9079.47 640
9080.37 713
9081.27 718
9082.17 697
9083.07 620
9083.97 678
9084.87 657
9085.76 651
9086.66 650
9087.56 717
9088.46 641
9089.36 640
9090.26 697
9091.16 674
9092.06 699
9092.96 702
9093.86 773
9094.76 772
9095.66 751
9096.56 725
9097.46 711
9098.36 708
9099.26 693
9100.17 666
9101.07 693
9101.97 684
9102.87 695
9103.77 702
9104.67 687
9105.57 699
9106.47 674
9107.37 701
9108.27 687
9109.17 653
9110.07 683
9110.97 649
9111.87 681
9112.77 657
9113.68 658
9114.58 668
9115.48 656
9116.38 622
9117.28 627
9118.18 680
9119.08 631
9119.98 653
9120.89 649
9121.79 625
9122.69 656
9123.59 638
9124.49 691
9125.39 677
9126.29 672
9127.20 648
9128.10 659
9129.00 633
9129.90 660
9130.80 659
9131.71 639
9132.61 606
9133.51 669
9134.41 686
9135.31 634
9136.22 630
9137.12 687
9138.02 637
9138.92 616
9139.83 602
9140.73 611
9141.63 608
9142.53 609
9143.43 646
9144.34 611
9145.24 639
9146.14 612
9147.05 683
9147.95 671
9148.85 665
9149.75 645
9150.66 633
9151.56 625
9152.46 611
9153.37 652
9154.27 614
9155.17 625
9156.07 671
9156.98 659
9157.88 616
9158.78 621
9159.69 635
9160.59 645
9161.49 632
9162.40 627
9163.30 652
9164.20 681
9165.11 654
9166.01 675
9166.92 671
9167.82 634
9168.72 662
9169.63 650
9170.53 673
9171.43 669
9172.34 658
9173.24 680
9174.15 665
9175.05 667
9175.95 678
9176.86 674
9177.76 651
9178.67 677
9179.57 678
9180.48 672
9181.38 665
9182.28 658
9183.19 631
9184.09 638
9185.00 617
9185.90 695
9186.81 714
9187.71 673
9188.62 640
9189.52 640
9190.43 653
9191.33 634
9192.24 675
9193.14 640
9194.05 657
9194.95 650
9195.86 632
9196.76 664
9197.67 701
9198.57 679
9199.48 714
9200.38 693
9201.29 704
9202.19 715
9203.10 707
9204.00 690
9204.91 650
9205.81 648
9206.72 672
9207.63 667
9208.53 682
9209.44 678
9210.34 666
9211.25 669
9212.15 694
9213.06 709
9213.97 659
9214.87 615
9215.78 666
9216.68 655
9217.59 666
9218.50 699
9219.40 691
9220.31 660
9221.22 665
9222.12 640
9223.03 682
9223.94 710
9224.84 673
9225.75 689
9226.65 696
9227.56 661
9228.47 640
9229.37 632
9230.28 636
9231.19 626
9232.10 637
9233.00 633
9233.91 642
9234.82 633
9235.72 633
9236.63 640
9237.54 611
9238.44 620
9239.35 628
9240.26 655
9241.17 634
9242.07 612
9242.98 614
9243.89 619
9244.80 600
9245.70 605
9246.61 603
9247.52 637
9248.43 627
9249.33 623
9250.24 665
9251.15 629
9252.06 582
9252.97 624
9253.87 633
9254.78 615
9255.69 633
9256.60 622
9257.51 629
9258.41 621
9259.32 611
9260.23 632
9261.14 608
9262.05 604
9262.96 656
9263.86 629
9264.77 617
9265.68 610
9266.59 639
9267.50 647
9268.41 654
9269.32 639
9270.22 653
9271.13 650
9272.04 638
9272.95 639
9273.86 650
9274.77 670
9275.68 673
9276.59 643
9277.50 654
9278.40 627
9279.31 646
9280.22 623
9281.13 635
9282.04 603
9282.95 659
9283.86 623
9284.77 645
9285.68 633
9286.59 641
9287.50 637
9288.41 634
9289.32 639
9290.23 661
9291.14 650
9292.05 657
9292.96 643
9293.87 649
9294.78 623
9295.69 609
9296.60 661
9297.51 673
9298.42 628
9299.33 610
9300.24 624
9301.15 625
9302.06 654
9302.97 695
9303.88 681
9304.79 679
9305.70 660
9306.61 651
9307.52 660
9308.43 690
9309.34 695
9310.25 680
9311.16 698
9312.07 676
9312.98 698
9313.90 722
9314.81 707
9315.72 741
9316.63 710
9317.54 742
9318.45 720
9319.36 708
9320.27 684
9321.18 704
9322.10 718
9323.01 679
9323.92 675
9324.83 685
9325.74 678
9326.65 682
9327.56 678
9328.48 660
9329.39 663
9330.30 648
9331.21 702
9332.12 674
9333.03 677
9333.95 663
9334.86 681
9335.77 698
9336.68 740
9337.59 716
9338.51 713
9339.42 721
9340.33 680
9341.24 733
9342.15 670
9343.07 669
9343.98 697
9344.89 717
9345.80 725
9346.72 734
9347.63 703
9348.54 703
9349.45 715
9350.37 712
9351.28 700
9352.19 743
9353.11 693
9354.02 687
9354.93 689
9355.84 713
9356.76 687
9357.67 709
9358.58 686
9359.50 708
9360.41 660
9361.32 694
9362.24 712
9363.15 659
9364.06 663
9364.98 688
9365.89 689
9366.80 682
9367.72 677
9368.63 666
9369.54 677
9370.46 662
9371.37 638
9372.28 671
9373.20 697
9374.11 641
9375.03 669
9375.94 683
9376.85 656
9377.77 672
9378.68 678
9379.60 710
9380.51 697
9381.42 699
9382.34 675
9383.25 670
9384.17 721
9385.08 737
9386.00 746
9386.91 676
9387.82 719
9388.74 730
9389.65 711
9390.57 749
9391.48 762
9392.40 741
9393.31 714
9394.23 785
9395.14 792
9396.06 763
9396.97 728
9397.89 746
9398.80 764
9399.72 743
9400.63 726
9401.55 721
9402.46 746
9403.38 769
9404.29 783
9405.21 782
9406.12 751
9407.04 781
9407.95 755
9408.87 746
9409.79 760
9410.70 689
9411.62 733
9412.53 713
9413.45 703
9414.36 731
9415.28 748
9416.20 718
9417.11 742
9418.03 733
9418.94 740
9419.86 741
9420.78 719
9421.69 723
9422.61 758
9423.52 775
9424.44 778
9425.36 780
9426.27 765
9427.19 757
9428.11 796
9429.02 788
9429.94 814
9430.86 778
9431.77 785
9432.69 806
9433.61 800
9434.52 833
9435.44 818
9436.36 868
9437.27 815
9438.19 833
9439.11 862
9440.02 865
9440.94 933
9441.86 891
9442.78 950
9443.69 939
9444.61 921
9445.53 969
9446.44 967
9447.36 955
9448.28 941
9449.20 965
9450.11 1003
9451.03 966
9451.95 944
9452.87 986
9453.78 991
9454.70 1035
9455.62 1011
9456.54 1009
9457.46 1011
9458.37 963
9459.29 1006
9460.21 950
9461.13 953
9462.05 946
9462.96 915
9463.88 909
9464.80 948
9465.72 905
9466.64 892
9467.56 905
9468.47 901
9469.39 855
9470.31 849
9471.23 906
9472.15 832
9473.07 881
9473.98 882
9474.90 890
9475.82 871
9476.74 860
9477.66 919
9478.58 893
9479.50 915
9480.42 906
9481.34 914
9482.26 925
9483.17 917
9484.09 1007
9485.01 992
9485.93 919
9486.85 953
9487.77 972
9488.69 955
9489.61 961
9490.53 921
9491.45 955
9492.37 950
9493.29 899
9494.21 978
9495.13 921
9496.05 907
9496.97 935
9497.89 929
9498.81 946
9499.73 879
9500.65 896
9501.57 938
9502.49 900
9503.41 913
9504.33 940
9505.25 914
9506.17 948
9507.09 940
9508.01 974
9508.93 966
9509.85 977
9510.77 996
9511.69 1026
9512.61 1011
9513.53 971
9514.45 1083
9515.37 1050
9516.29 1063
9517.21 1070
9518.13 1156
9519.05 1141
9519.98 1140
9520.90 1237
9521.82 1272
9522.74 1263
9523.66 1294
9524.58 1350
9525.50 1323
9526.42 1374
9527.34 1343
9528.27 1272
9529.19 1300
9530.11 1307
9531.03 1239
9531.95 1230
9532.87 1204
9533.79 1202
9534.72 1215
9535.64 1183
9536.56 1172
9537.48 1152
9538.40 1133
9539.32 1176
9540.25 1173
9541.17 1167
9542.09 1107
9543.01 1102
9543.93 1125
9544.86 1100
9545.78 1120
9546.70 1138
9547.62 1191
9548.55 1148
9549.47 1135
9550.39 1151
9551.31 1173
9552.24 1196
9553.16 1182
9554.08 1220
9555.00 1158
9555.93 1233
9556.85 1220
9557.77 1232
9558.69 1253
9559.62 1269
9560.54 1282
9561.46 1286
9562.39 1261
9563.31 1296
9564.23 1311
9565.15 1320
9566.08 1375
9567.00 1313
9567.92 1315
9568.85 1323
9569.77 1367
9570.69 1375
9571.62 1292
9572.54 1386
9573.46 1423
9574.39 1373
9575.31 1369
9576.23 1385
9577.16 1381
9578.08 1422
9579.01 1396
9579.93 1490
9580.85 1484
9581.78 1456
9582.70 1451
9583.63 1512
9584.55 1542
9585.47 1577
9586.40 1547
9587.32 1571
9588.25 1548
9589.17 1581
9590.09 1568
9591.02 1551
9591.94 1581
9592.87 1629
9593.79 1698
9594.72 1747
9595.64 1804
9596.57 1797
9597.49 1869
9598.42 1927
9599.34 2033
9600.26 2098
9601.19 2201
9602.11 2226
9603.04 2255
9603.96 2282
9604.89 2288
9605.81 2265
9606.74 2188
9607.66 2132
9608.59 2162
9609.51 2132
9610.44 2078
9611.37 1950
9612.29 1972
9613.22 1870
9614.14 1875
9615.07 1911
9615.99 1858
9616.92 1836
9617.84 1862
9618.77 1919
9619.70 1886
9620.62 1830
9621.55 1799
9622.47 1822
9623.40 1774
9624.32 1769
9625.25 1843
9626.18 1898
9627.10 1899
9628.03 1886
9628.95 1935
9629.88 1988
9630.81 2022
9631.73 2018
9632.66 2016
9633.59 2036
9634.51 2065
9635.44 2039
9636.37 2062
9637.29 2155
9638.22 2128
9639.15 2159
9640.07 2171
9641.00 2291
9641.93 2259
9642.85 2307
9643.78 2289
9644.71 2353
9645.63 2434
9646.56 2556
9647.49 2565
9648.41 2547
9649.34 2579
9650.27 2547
9651.20 2531
9652.12 2596
9653.05 2512
9653.98 2596
9654.91 2569
9655.83 2423
9656.76 2545
9657.69 2554
9658.62 2450
9659.54 2528
9660.47 2486
9661.40 2539
9662.33 2564
9663.25 2526
9664.18 2606
9665.11 2686
9666.04 2660
9666.97 2655
9667.89 2657
9668.82 2735
9669.75 2725
9670.68 2778
9671.61 2797
9672.53 2869
9673.46 2844
9674.39 2969
9675.32 3010
9676.25 2923
9677.18 2951
9678.11 3085
9679.03 3157
9679.96 3160
9680.89 3121
9681.82 3131
9682.75 3214
9683.68 3234
9684.61 3188
9685.54 3242
9686.46 3327
9687.39 3330
9688.32 3379
9689.25 3330
9690.18 3332
9691.11 3334
9692.04 3358
9692.97 3278
9693.90 3376
9694.83 3519
9695.76 3634
9696.69 3650
9697.61 3778
9698.54 3867
9699.47 4007
9700.40 4156
9701.33 4288
9702.26 4276
9703.19 4261
9704.12 4285
9705.05 4221
9705.98 4215
9706.91 4111
9707.84 3942
9708.77 3905
9709.70 3888
9710.63 3905
9711.56 3859
9712.49 3912
9713.42 3923
9714.35 4036
9715.28 4103
9716.21 4272
9717.14 4397
9718.07 4375
9719.00 4340
9719.94 4280
9720.87 4266
9721.80 4080
9722.73 3965
9723.66 3738
9724.59 3597
9725.52 3532
9726.45 3380
9727.38 3204
9728.31 3149
9729.24 3134
9730.17 3034
9731.10 2930
9732.04 2913
9732.97 2848
9733.90 2859
9734.83 2808
9735.76 2737
9736.69 2726
9737.62 2714
9738.55 2622
9739.49 2709
9740.42 2522
9741.35 2486
9742.28 2492
9743.21 2450
9744.14 2362
9745.08 2323
9746.01 2351
9746.94 2357
9747.87 2328
9748.80 2133
9749.74 2173
9750.67 2129
9751.60 2118
9752.53 2073
9753.46 2026
9754.40 2077
9755.33 2013
9756.26 1970
9757.19 1962
9758.13 1974
9759.06 1961
9759.99 1951
9760.92 1922
9761.85 1897
9762.79 1966
9763.72 1974
9764.65 1969
9765.59 2002
9766.52 1930
9767.45 1951
9768.38 1915
9769.32 1917
9770.25 1949
9771.18 1863
9772.12 1882
9773.05 1980
9773.98 1979
9774.92 1982
9775.85 1926
9776.78 1928
9777.71 1959
9778.65 1931
9779.58 1952
9780.52 1932
9781.45 1911
9782.38 1916
9783.32 1950
9784.25 1919
9785.18 1944
9786.12 1885
9787.05 1863
9787.98 1856
9788.92 1876
9789.85 1866
9790.79 1850
9791.72 1777
9792.65 1837
9793.59 1800
9794.52 1762
9795.46 1778
9796.39 1739
9797.32 1728
9798.26 1758
9799.19 1707
9800.13 1833
9801.06 1747
9802.00 1775
9802.93 1772
9803.87 1767
9804.80 1681
9805.73 1679
9806.67 1692
9807.60 1640
9808.54 1580
9809.47 1542
9810.41 1532
9811.34 1476
9812.28 1497
9813.21 1483
9814.15 1443
9815.08 1438
9816.02 1489
9816.95 1378
9817.89 1341
9818.82 1318
9819.76 1400
9820.69 1335
9821.63 1308
9822.57 1283
9823.50 1336
9824.44 1325
9825.37 1331
9826.31 1350
9827.24 1324
9828.18 1317
9829.11 1302
9830.05 1273
9830.99 1264
9831.92 1245
9832.86 1251
9833.79 1203
9834.73 1262
9835.67 1223
9836.60 1246
9837.54 1294
9838.47 1203
9839.41 1219
9840.35 1215
9841.28 1217
9842.22 1201
9843.16 1228
9844.09 1256
9845.03 1281
9845.97 1319
9846.90 1286
9847.84 1254
9848.78 1249
9849.71 1277
9850.65 1251
9851.59 1257
9852.52 1225
9853.46 1181
9854.40 1200
9855.33 1177
9856.27 1192
9857.21 1181
9858.14 1142
9859.08 1170
9860.02 1226
9860.96 1186
9861.89 1192
9862.83 1152
9863.77 1135
9864.71 1119
9865.64 1134
9866.58 1129
9867.52 1125
9868.46 1104
9869.39 1156
9870.33 1121
9871.27 1108
9872.21 1081
9873.15 1091
9874.08 1117
9875.02 1075
9875.96 1059
9876.90 1106
9877.83 1076
9878.77 1062
9879.71 1084
9880.65 1053
9881.59 1052
9882.53 1064
9883.46 1048
9884.40 1038
9885.34 1058
9886.28 1030
9887.22 1048
9888.16 997
9889.10 1021
9890.03 1096
9890.97 1048
9891.91 1004
9892.85 1009
9893.79 1045
9894.73 1009
9895.67 959
9896.61 940
9897.54 977
9898.48 1019
9899.42 1024
9900.36 1007
9901.30 995
9902.24 956
9903.18 972
9904.12 1009
9905.06 1033
9906.00 988
9906.94 1007
9907.88 1022
9908.82 1015
9909.76 1011
9910.70 986
9911.63 1020
9912.57 1009
9913.51 994
9914.45 985
9915.39 1010
9916.33 1029
9917.27 975
9918.21 946
9919.15 980
9920.09 1041
9921.03 1021
9921.97 1034
9922.91 1104
9923.85 1094
9924.79 1102
9925.74 1203
9926.68 1236
9927.62 1222
9928.56 1228
9929.50 1243
9930.44 1295
9931.38 1267
9932.32 1291
9933.26 1305
9934.20 1216
9935.14 1163
9936.08 1186
9937.02 1133
9937.96 1107
9938.90 1064
9939.85 1056
9940.79 1025
9941.73 984
9942.67 970
9943.61 990
9944.55 956
9945.49 978
9946.43 1002
9947.38 993
9948.32 996
9949.26 1030
9950.20 1038
9951.14 1010
9952.08 1049
9953.02 1089
9953.97 1136
9954.91 1132
9955.85 1077
9956.79 1081
9957.73 1060
9958.68 1068
9959.62 1045
9960.56 1043
9961.50 1044
9962.44 992
9963.39 958
9964.33 953
9965.27 935
9966.21 911
9967.15 862
9968.10 898
9969.04 918
9969.98 872
9970.92 856
9971.87 865
9972.81 847
9973.75 844
9974.69 874
9975.64 848
9976.58 884
9977.52 909
9978.47 898
9979.41 838
9980.35 835
9981.29 824
9982.24 850
9983.18 861
9984.12 847
9985.07 858
9986.01 883
9986.95 865
9987.90 864
9988.84 909
9989.78 870
9990.73 876
9991.67 870
9992.61 883
9993.56 852
9994.50 837
9995.44 860
9996.39 871
9997.33 845
9998.27 806
9999.22 814
10000.16 839
10001.11 823
10002.05 822
10002.99 808
10003.94 798
10004.88 801
10005.83 771
10006.77 803
10007.72 791
10008.66 787
10009.60 807
10010.55 798
10011.49 773
10012.44 774
10013.38 796
10014.33 768
10015.27 744
10016.21 769
10017.16 771
10018.10 764
10019.05 782
10019.99 748
10020.94 775
10021.88 774
10022.83 742
10023.77 754
10024.72 774
10025.66 766
10026.61 778
10027.55 736
10028.50 769
10029.44 804
10030.39 798
10031.33 777
10032.28 750
10033.23 784
10034.17 751
10035.12 742
10036.06 703
10037.01 731
10037.95 770
10038.90 727
10039.84 724
10040.79 725
10041.74 712
10042.68 718
10043.63 704
10044.57 708
10045.52 748
10046.47 755
10047.41 672
10048.36 694
10049.30 712
10050.25 701
10051.20 703
10052.14 701
10053.09 727
10054.04 694
10054.98 700
10055.93 705
10056.88 676
10057.82 675
10058.77 668
10059.72 692
10060.66 717
10061.61 679
10062.56 689
10063.50 724
10064.45 712
10065.40 688
10066.34 665
10067.29 707
10068.24 701
10069.18 689
10070.13 648
10071.08 650
10072.03 680
10072.97 701
10073.92 706
10074.87 677
10075.82 685
10076.76 678
10077.71 679
10078.66 672
10079.61 704
10080.55 686
10081.50 707
10082.45 686
10083.40 642
10084.34 700
10085.29 721
10086.24 684
10087.19 702
10088.14 683
10089.08 661
10090.03 687
10090.98 687
10091.93 728
10092.88 660
10093.83 688
10094.77 687
10095.72 707
10096.67 690
10097.62 677
10098.57 679
10099.52 688
10100.46 703
10101.41 676
10102.36 682
10103.31 698
10104.26 656
10105.21 684
10106.16 685
10107.11 683
10108.05 706
10109.00 680
10109.95 724
10110.90 701
10111.85 682
10112.80 693
10113.75 644
10114.70 699
10115.65 704
10116.60 737
10117.55 704
10118.50 682
10119.45 702
10120.39 697
10121.34 640
10122.29 647
10123.24 696
10124.19 712
10125.14 678
10126.09 684
10127.04 718
10127.99 730
10128.94 746
10129.89 697
10130.84 695
10131.79 692
10132.74 701
10133.69 712
10134.64 749
10135.59 735
10136.54 717
10137.49 718
10138.44 742
10139.39 694
10140.34 740
10141.30 731
10142.25 729
10143.20 741
10144.15 731
10145.10 723
10146.05 713
10147.00 757
10147.95 796
10148.90 743
10149.85 757
10150.80 753
10151.75 767
10152.70 857
10153.66 796
10154.61 817
10155.56 830
10156.51 791
10157.46 839
10158.41 835
10159.36 820
10160.31 818
10161.27 827
10162.22 846
10163.17 808
10164.12 861
10165.07 880
10166.02 857
10166.98 895
10167.93 849
10168.88 862
10169.83 877
10170.78 839
10171.73 845
10172.69 837
10173.64 862
10174.59 875
10175.54 868
10176.50 918
10177.45 948
10178.40 894
10179.35 918
10180.30 926
10181.26 943
10182.21 980
10183.16 936
10184.11 929
10185.07 952
10186.02 970
10186.97 997
10187.92 973
10188.88 972
10189.83 983
10190.78 989
10191.74 1015
10192.69 924
10193.64 924
10194.59 938
10195.55 916
10196.50 920
10197.45 955
10198.41 965
10199.36 1014
10200.31 998
10201.27 945
10202.22 938
10203.17 973
10204.13 985
10205.08 992
10206.03 1075
10206.99 1138
10207.94 1024
10208.89 1085
10209.85 1074
10210.80 1105
10211.76 1150
10212.71 1128
10213.66 1087
10214.62 1108
10215.57 1080
10216.53 1032
10217.48 1019
10218.43 1019
10219.39 1052
10220.34 1025
10221.30 1015
10222.25 1003
10223.21 969
10224.16 892
10225.11 941
10226.07 926
10227.02 986
10227.98 976
10228.93 960
10229.89 959
10230.84 967
10231.80 949
10232.75 989
10233.71 1020
10234.66 1047
10235.62 1113
10236.57 1125
10237.53 1116
10238.48 1088
10239.44 1081
10240.39 1104
10241.35 1068
10242.30 1068
10243.26 1087
10244.21 1054
10245.17 1032
10246.12 1001
10247.08 948
10248.03 981
10248.99 960
10249.94 1036
10250.90 1011
10251.86 967
10252.81 942
10253.77 976
10254.72 944
10255.68 940
10256.63 957
10257.59 980
10258.55 942
10259.50 934
10260.46 927
10261.41 892
10262.37 876
10263.33 875
10264.28 841
10265.24 861
10266.20 852
10267.15 856
10268.11 825
10269.07 849
10270.02 862
10270.98 800
10271.94 812
10272.89 809
10273.85 824
10274.81 809
10275.76 811
10276.72 826
10277.68 813
10278.63 795
10279.59 782
10280.55 815
10281.50 785
10282.46 787
10283.42 783
10284.38 746
10285.33 767
10286.29 779
10287.25 756
10288.20 765
10289.16 780
10290.12 748
10291.08 760
10292.03 751
10292.99 771
10293.95 763
10294.91 748
10295.86 753
10296.82 726
10297.78 743
10298.74 742
10299.70 741
10300.65 765
10301.61 784
10302.57 754
10303.53 784
10304.49 752
10305.44 720
10306.40 755
10307.36 785
10308.32 740
10309.28 711
10310.24 744
10311.19 745
10312.15 727
10313.11 760
10314.07 749
10315.03 769
10315.99 769
10316.95 792
10317.90 773
10318.86 747
10319.82 752
10320.78 769
10321.74 739
10322.70 762
10323.66 759
10324.62 746
10325.58 764
10326.54 738
10327.49 744
10328.45 740
10329.41 791
10330.37 750
10331.33 811
10332.29 810
10333.25 775
10334.21 791
10335.17 771
10336.13 702
10337.09 735
10338.05 733
10339.01 705
10339.97 724
10340.93 731
10341.89 727
10342.85 703
10343.81 658
10344.77 663
10345.73 652
10346.69 691
10347.65 694
10348.61 663
10349.57 712
10350.53 708
10351.49 657
10352.45 682
10353.41 691
10354.37 661
10355.33 628
10356.29 641
10357.25 612
10358.21 636
10359.17 633
10360.13 633
10361.09 630
10362.06 676
10363.02 673
10363.98 648
10364.94 646
10365.90 656
10366.86 641
10367.82 625
10368.78 623
10369.74 620
10370.70 608
10371.67 605
10372.63 581
10373.59 616
10374.55 634
10375.51 652
10376.47 629
10377.43 631
10378.40 652
10379.36 634
10380.32 635
10381.28 673
10382.24 623
10383.20 622
10384.17 675
10385.13 647
10386.09 630
10387.05 633
10388.01 677
10388.98 633
10389.94 634
10390.90 643
10391.86 595
10392.82 633
10393.79 628
10394.75 618
10395.71 598
10396.67 604
10397.64 616
10398.60 636
10399.56 612
10400.52 606
10401.49 622
10402.45 618
10403.41 626
10404.37 601
10405.34 627
10406.30 577
10407.26 611
10408.23 589
10409.19 576
10410.15 617
10411.11 589
10412.08 583
10413.04 575
10414.00 597
10414.97 593
10415.93 612
10416.89 616
10417.86 583
10418.82 589
10419.78 593
10420.75 581
10421.71 643
10422.68 646
10423.64 584
10424.60 575
10425.57 581
10426.53 641
10427.49 599
10428.46 590
10429.42 604
10430.39 593
10431.35 602
10432.31 577
10433.28 551
10434.24 612
10435.21 590
10436.17 584
10437.13 544
10438.10 577
10439.06 567
10440.03 539
10440.99 568
10441.96 566
10442.92 586
10443.89 547
10444.85 530
10445.82 529
10446.78 558
10447.74 532
10448.71 570
10449.67 564
10450.64 579
10451.60 544
10452.57 516
10453.53 525
10454.50 523
10455.46 535
10456.43 528
10457.39 562
10458.36 545
10459.33 548
10460.29 534
10461.26 536
10462.22 523
10463.19 535
10464.15 545
10465.12 573
10466.08 559
10467.05 543
10468.01 533
10468.98 517
10469.95 504
10470.91 512
10471.88 507
10472.84 541
10473.81 537
10474.78 545
10475.74 553
10476.71 535
10477.67 560
10478.64 540
10479.61 551
10480.57 561
10481.54 599
10482.51 580
10483.47 587
10484.44 575
10485.41 606
10486.37 594
10487.34 571
10488.30 580
10489.27 573
10490.24 566
10491.20 591
10492.17 622
10493.14 546
10494.11 566
10495.07 598
10496.04 528
10497.01 545
10497.97 565
10498.94 569
10499.91 574
10500.88 553
10501.84 552
10502.81 542
10503.78 562
10504.74 559
10505.71 538
10506.68 574
10507.65 556
10508.61 567
10509.58 536
10510.55 536
10511.52 541
10512.49 537
10513.45 547
10514.42 526
10515.39 520
10516.36 543
10517.32 557
10518.29 542
10519.26 566
10520.23 531
10521.20 576
10522.17 501
10523.13 533
10524.10 510
10525.07 553
10526.04 547
10527.01 557
10527.98 540
10528.94 505
10529.91 540
10530.88 529
10531.85 576
10532.82 519
10533.79 520
10534.76 551
10535.72 548
10536.69 529
10537.66 529
10538.63 518
10539.60 571
10540.57 564
10541.54 550
10542.51 514
10543.48 594
10544.45 549
10545.42 583
10546.38 576
10547.35 577
10548.32 588
10549.29 515
10550.26 523
10551.23 545
10552.20 554
10553.17 533
10554.14 580
10555.11 566
10556.08 588
10557.05 604
10558.02 580
10558.99 557
10559.96 553
10560.93 588
10561.90 593
10562.87 553
10563.84 583
10564.81 582
10565.78 589
10566.75 580
10567.72 608
10568.69 594
10569.66 583
10570.63 585
10571.60 626
10572.57 637
10573.54 615
10574.51 613
10575.48 607
10576.46 605
10577.43 635
10578.40 581
10579.37 585
10580.34 619
10581.31 585
10582.28 575
10583.25 588
10584.22 593
10585.19 634
10586.16 586
10587.14 645
10588.11 607
10589.08 596
10590.05 596
10591.02 606
10591.99 626
10592.96 626
10593.94 650
10594.91 620
10595.88 677
10596.85 639
10597.82 658
10598.79 628
10599.77 673
10600.74 630
10601.71 652
10602.68 647
10603.65 666
10604.62 686
10605.60 694
10606.57 722
10607.54 735
10608.51 774
10609.49 724
10610.46 787
10611.43 819
10612.40 806
10613.37 807
10614.35 829
10615.32 801
10616.29 792
10617.26 814
10618.24 791
10619.21 813
10620.18 727
10621.16 716
10622.13 694
10623.10 726
10624.07 734
10625.05 726
10626.02 681
10626.99 699
10627.97 705
10628.94 681
10629.91 678
10630.89 624
10631.86 656
10632.83 648
10633.80 674
10634.78 698
10635.75 727
10636.73 706
10637.70 731
10638.67 724
10639.65 736
10640.62 724
10641.59 762
10642.57 726
10643.54 767
10644.51 783
10645.49 782
10646.46 732
10647.44 742
10648.41 734
10649.38 738
10650.36 730
10651.33 692
10652.31 668
10653.28 658
10654.25 650
10655.23 670
10656.20 616
10657.18 619
10658.15 665
10659.13 626
10660.10 610
10661.08 623
10662.05 572
10663.03 560
10664.00 546
10664.97 577
10665.95 580
10666.92 572
10667.90 595
10668.87 608
10669.85 577
10670.82 567
10671.80 566
10672.77 606
10673.75 623
10674.72 623
10675.70 583
10676.68 600
10677.65 574
10678.63 605
10679.60 597
10680.58 581
10681.55 587
10682.53 574
10683.50 585
10684.48 571
10685.45 593
10686.43 593
10687.41 609
10688.38 599
10689.36 594
10690.33 586
10691.31 621
10692.29 616
10693.26 568
10694.24 591
10695.21 588
10696.19 551
10697.17 582
10698.14 583
10699.12 584
10700.10 550
10701.07 563
10702.05 580
10703.02 526
10704.00 580
10704.98 586
10705.95 580
10706.93 538
10707.91 538
10708.88 549
10709.86 569
10710.84 610
10711.82 604
10712.79 589
10713.77 594
10714.75 546
10715.72 566
10716.70 589
10717.68 584
10718.65 583
10719.63 575
10720.61 563
10721.59 549
10722.56 587
10723.54 608
10724.52 623
10725.50 598
10726.47 597
10727.45 557
10728.43 603
10729.41 590
10730.38 575
10731.36 607
10732.34 574
10733.32 587
10734.30 596
10735.27 596
10736.25 575
10737.23 552
10738.21 585
10739.19 559
10740.16 536
10741.14 606
10742.12 586
10743.10 575
10744.08 548
10745.06 581
10746.03 616
10747.01 630
10747.99 585
10748.97 584
10749.95 586
10750.93 605
10751.91 646
10752.88 619
10753.86 602
10754.84 583
10755.82 588
10756.80 628
10757.78 669
10758.76 651
10759.74 609
10760.72 652
10761.70 612
10762.67 634
10763.65 636
10764.63 671
10765.61 659
10766.59 661
10767.57 669
10768.55 711
10769.53 605
10770.51 635
10771.49 621
10772.47 630
10773.45 669
10774.43 670
10775.41 711
10776.39 674
10777.37 669
10778.35 688
10779.33 701
10780.31 684
10781.29 691
10782.27 737
10783.25 705
10784.23 705
10785.21 705
10786.19 709
10787.17 717
10788.15 745
10789.13 747
10790.11 681
10791.09 679
10792.07 714
10793.05 665
10794.03 678
10795.01 693
10795.99 678
10796.97 681
10797.96 669
10798.94 657
10799.92 678
10800.90 679
10801.88 667
10802.86 646
10803.84 677
10804.82 663
10805.80 653
10806.79 715
10807.77 671
10808.75 688
10809.73 663
10810.71 634
10811.69 674
10812.67 635
10813.65 635
10814.64 616
10815.62 654
10816.60 680
10817.58 647
10818.56 645
10819.54 650
10820.53 680
10821.51 654
10822.49 657
10823.47 672
10824.45 651
10825.44 647
10826.42 691
10827.40 648
10828.38 651
10829.37 700
10830.35 688
10831.33 663
10832.31 682
10833.29 633
10834.28 673
10835.26 680
10836.24 702
10837.22 630
10838.21 654
10839.19 669
10840.17 693
10841.16 652
10842.14 645
10843.12 698
10844.10 720
10845.09 669
10846.07 660
10847.05 712
10848.04 659
10849.02 703
10850.00 727
10850.99 725
10851.97 689
10852.95 676
10853.94 704
10854.92 728
10855.90 750
10856.89 706
10857.87 737
10858.85 747
10859.84 721
10860.82 748
10861.80 698
10862.79 711
10863.77 710
10864.76 802
10865.74 749
10866.72 732
10867.71 777
10868.69 787
10869.68 771
10870.66 778
10871.64 747
10872.63 787
10873.61 754
10874.60 769
10875.58 746
10876.56 754
10877.55 768
10878.53 745
10879.52 788
10880.50 790
10881.49 808
10882.47 795
10883.46 806
10884.44 835
10885.43 790
10886.41 782
10887.40 840
10888.38 830
10889.37 806
10890.35 867
10891.34 825
10892.32 812
10893.31 848
10894.29 901
10895.28 881
10896.26 879
10897.25 864
10898.23 840
10899.22 842
10900.20 896
10901.19 886
10902.17 880
10903.16 926
10904.15 919
10905.13 954
10906.12 982
10907.10 896
10908.09 930
10909.07 925
10910.06 971
10911.05 969
10912.03 1014
10913.02 973
10914.00 965
10914.99 1039
10915.98 1051
10916.96 1055
10917.95 1061
10918.94 1071
10919.92 1103
10920.91 1046
10921.89 1033
10922.88 1121
10923.87 1148
10924.85 1169
10925.84 1116
10926.83 1130
10927.81 1142
10928.80 1157
10929.79 1206
10930.77 1221
10931.76 1140
10932.75 1152
10933.74 1194
10934.72 1209
10935.71 1197
10936.70 1186
10937.68 1237
10938.67 1231
10939.66 1230
10940.65 1256
10941.63 1283
10942.62 1314
10943.61 1388
10944.59 1311
10945.58 1347
10946.57 1379
10947.56 1362
10948.54 1446
10949.53 1429
10950.52 1501
10951.51 1544
10952.50 1574
10953.48 1677
10954.47 1797
10955.46 1783
10956.45 1906
10957.44 1944
10958.42 1948
10959.41 2019
10960.40 2010
10961.39 2114
10962.38 2150
10963.36 2165
10964.35 2153
10965.34 2115
10966.33 2088
10967.32 2034
10968.31 1974
10969.30 1893
10970.28 1867
10971.27 1889
10972.26 1796
10973.25 1678
10974.24 1692
10975.23 1676
10976.22 1648
10977.21 1650
10978.19 1661
10979.18 1587
10980.17 1583
10981.16 1591
10982.15 1654
10983.14 1712
10984.13 1663
10985.12 1616
10986.11 1652
10987.10 1633
10988.09 1655
10989.08 1624
10990.07 1696
10991.06 1843
10992.04 1876
10993.03 1916
10994.02 2052
10995.01 2070
10996.00 2186
10996.99 2259
10997.98 2395
10998.97 2506
10999.96 2668
11000.95 2661
11001.94 2813
11002.93 2852
11003.92 2766
11004.91 2819
11005.90 2722
11006.89 2634
11007.88 2580
11008.87 2425
11009.87 2289
11010.86 2201
11011.85 2091
11012.84 2011
11013.83 1852
11014.82 1779
11015.81 1718
11016.80 1645
11017.79 1578
11018.78 1570
11019.77 1461
11020.76 1397
11021.75 1394
11022.74 1361
11023.74 1263
11024.73 1248
11025.72 1267
11026.71 1267
11027.70 1213
11028.69 1222
11029.68 1211
11030.67 1217
11031.67 1217
11032.66 1142
11033.65 1180
11034.64 1194
11035.63 1191
11036.62 1211
11037.61 1164
11038.61 1149
11039.60 1135
11040.59 1134
11041.58 1156
11042.57 1120
11043.56 1106
11044.56 1113
11045.55 1124
11046.54 1128
11047.53 1082
11048.53 1066
11049.52 1067
11050.51 1038
11051.50 1037
11052.49 1030
11053.49 991
11054.48 1021
11055.47 1051
11056.46 1056
11057.46 1004
11058.45 1016
11059.44 1045
11060.43 1066
11061.43 1024
11062.42 1005
11063.41 968
11064.41 1041
11065.40 1058
11066.39 1028
11067.38 1074
11068.38 1099
11069.37 1101
11070.36 1074
11071.36 1073
11072.35 1130
11073.34 1067
11074.34 1015
11075.33 1010
11076.32 1078
11077.32 1029
11078.31 1031
11079.30 1036
11080.30 1042
11081.29 1038
11082.28 1061
11083.28 1025
11084.27 1013
11085.27 1016
11086.26 1030
11087.25 1017
11088.25 978
11089.24 969
11090.24 941
11091.23 922
11092.22 899
11093.22 953
11094.21 952
11095.21 948
11096.20 953
11097.19 917
11098.19 914
11099.18 915
11100.18 947
11101.17 893
11102.17 914
11103.16 914
11104.16 911
11105.15 920
11106.15 904
11107.14 894
11108.13 905
11109.13 888
11110.12 868
11111.12 872
11112.11 902
11113.11 915
11114.10 865
11115.10 871
11116.09 904
11117.09 887
11118.09 835
11119.08 826
11120.08 870
11121.07 852
11122.07 851
11123.06 820
11124.06 882
11125.05 835
11126.05 882
11127.04 871
11128.04 908
11129.04 835
11130.03 825
11131.03 788
11132.02 867
11133.02 855
11134.02 838
11135.01 841
11136.01 844
11137.00 856
11138.00 849
11139.00 860
11139.99 800
11140.99 813
11141.98 807
11142.98 789
11143.98 813
11144.97 809
11145.97 822
11146.97 826
11147.96 805
11148.96 825
11149.96 827
11150.95 799
11151.95 793
11152.95 818
11153.94 843
11154.94 816
11155.94 748
11156.93 804
11157.93 793
11158.93 775
11159.93 829
11160.92 801
11161.92 838
11162.92 781
11163.92 772
11164.91 743
11165.91 792
11166.91 783
11167.90 775
11168.90 782
11169.90 745
11170.90 781
11171.90 826
11172.89 771
11173.89 781
11174.89 774
11175.89 765
11176.88 782
11177.88 795
11178.88 805
11179.88 761
11180.88 782
11181.87 783
11182.87 782
11183.87 798
11184.87 739
11185.87 780
11186.87 773
11187.86 754
11188.86 724
11189.86 773
11190.86 773
11191.86 760
11192.86 769
11193.86 757
11194.85 801
11195.85 798
11196.85 772
11197.85 793
11198.85 793
11199.85 804
11200.85 815
11201.85 824
11202.84 794
11203.84 813
11204.84 807
11205.84 824
11206.84 830
11207.84 813
11208.84 839
11209.84 836
11210.84 797
11211.84 829
11212.84 848
11213.84 842
11214.84 843
11215.84 855
11216.84 859
11217.84 850
11218.84 863
11219.84 798
11220.84 886
11221.84 850
11222.84 805
11223.84 821
11224.84 823
11225.84 793
11226.84 813
11227.84 844
11228.84 801
11229.84 840
11230.84 832
11231.84 858
11232.84 838
11233.84 773
11234.84 845
11235.84 848
11236.84 818
11237.84 834
11238.84 809
11239.84 822
11240.84 816
11241.84 828
11242.84 857
11243.84 816
11244.84 796
11245.85 826
11246.85 849
11247.85 889
11248.85 839
11249.85 872
11250.85 867
11251.85 886
11252.85 880
11253.86 876
11254.86 885
11255.86 871
11256.86 904
11257.86 867
11258.86 884
11259.86 945
11260.87 895
11261.87 912
11262.87 887
11263.87 890
11264.87 884
11265.87 905
11266.88 908
11267.88 899
11268.88 932
11269.88 944
11270.88 933
11271.89 987
11272.89 1017
11273.89 1029
11274.89 1012
11275.90 1019
11276.90 1059
11277.90 1017
11278.90 971
11279.90 990
11280.91 981
11281.91 979
11282.91 1045
11283.92 967
11284.92 957
11285.92 956
11286.92 925
11287.93 977
11288.93 892
11289.93 910
11290.94 892
11291.94 859
11292.94 870
11293.94 845
11294.95 862
11295.95 828
11296.95 793
11297.96 781
11298.96 799
11299.96 837
11300.97 809
11301.97 778
11302.97 822
11303.98 812
11304.98 772
11305.98 757
11306.99 776
11307.99 769
11309.00 799
11310.00 782
11311.00 757
11312.01 807
11313.01 841
11314.02 783
11315.02 827
11316.02 818
11317.03 837
11318.03 862
11319.04 851
11320.04 831
11321.04 818
11322.05 880
11323.05 885
11324.06 847
11325.06 845
11326.07 834
11327.07 844
11328.08 864
11329.08 895
11330.09 815
11331.09 851
11332.10 878
11333.10 876
11334.10 830
11335.11 834
11336.11 867
11337.12 867
11338.12 860
11339.13 904
11340.14 895
11341.14 893
11342.15 877
11343.15 857
11344.16 944
11345.16 898
11346.17 909
11347.17 932
11348.18 905
11349.18 828
11350.19 863
11351.19 838
11352.20 869
11353.21 840
11354.21 808
11355.22 811
11356.22 826
11357.23 812
11358.24 782
11359.24 789
11360.25 802
11361.25 779
11362.26 803
11363.27 793
11364.27 722
11365.28 770
11366.28 783
11367.29 746
11368.30 692
11369.30 722
11370.31 727
11371.32 680
11372.32 745
11373.33 696
11374.34 694
11375.34 692
11376.35 721
11377.36 713
11378.36 716
11379.37 678
11380.38 703
11381.38 695
11382.39 676
11383.40 687
11384.41 658
11385.41 681
11386.42 677
11387.43 671
11388.43 686
11389.44 631
11390.45 665
11391.46 678
11392.46 658
11393.47 681
11394.48 640
11395.49 647
11396.49 655
11397.50 668
11398.51 638
11399.52 675
11400.53 662
11401.53 666
11402.54 700
11403.55 685
11404.56 658
11405.57 684
11406.57 712
11407.58 702
11408.59 717
11409.60 734
11410.61 691
11411.61 680
11412.62 668
11413.63 652
11414.64 672
11415.65 662
11416.66 688
11417.67 693
11418.67 666
11419.68 664
11420.69 660
11421.70 685
11422.71 671
11423.72 709
11424.73 688
11425.74 684
11426.74 655
11427.75 674
11428.76 644
11429.77 668
11430.78 716
11431.79 692
11432.80 678
11433.81 670
11434.82 626
11435.83 637
11436.84 669
11437.85 656
11438.86 666
11439.87 651
11440.88 665
11441.88 695
11442.89 669
11443.90 667
11444.91 668
11445.92 648
11446.93 621
11447.94 665
11448.95 728
11449.96 665
11450.97 652
11451.98 674
11452.99 694
11454.00 684
11455.01 665
11456.02 636
11457.04 658
11458.05 669
11459.06 633
11460.07 675
11461.08 616
11462.09 633
11463.10 686
11464.11 678
11465.12 680
11466.13 639
11467.14 643
11468.15 656
11469.16 665
11470.17 647
11471.18 652
11472.20 650
11473.21 647
11474.22 636
11475.23 656
11476.24 619
11477.25 675
11478.26 663
11479.27 660
11480.28 680
11481.30 673
11482.31 657
11483.32 653
11484.33 670
11485.34 689
11486.35 671
11487.37 658
11488.38 721
11489.39 686
11490.40 696
11491.41 695
11492.42 716
11493.44 697
11494.45 725
11495.46 703
11496.47 691
11497.48 782
11498.50 759
11499.51 725
11500.52 740
11501.53 754
11502.55 780
11503.56 736
11504.57 721
11505.58 775
11506.60 779
11507.61 760
11508.62 805
11509.63 777
11510.65 781
11511.66 831
11512.67 830
11513.68 858
11514.70 854
11515.71 850
11516.72 843
11517.74 898
11518.75 916
11519.76 933
11520.78 951
11521.79 901
11522.80 962
11523.81 966
11524.83 997
11525.84 1048
11526.85 1072
11527.87 1069
11528.88 1120
11529.90 1115
11530.91 1209
11531.92 1150
11532.94 1240
11533.95 1352
11534.96 1398
11535.98 1434
11536.99 1457
11538.01 1562
11539.02 1631
11540.03 1617
11541.05 1686
11542.06 1655
11543.08 1723
11544.09 1672
11545.10 1621
11546.12 1589
11547.13 1588
11548.15 1601
11549.16 1539
11550.18 1456
11551.19 1375
11552.20 1289
11553.22 1278
11554.23 1189
11555.25 1161
11556.26 1139
11557.28 1068
11558.29 1035
11559.31 955
11560.32 940
11561.34 948
11562.35 907
11563.37 911
11564.38 883
11565.40 857
11566.41 864
11567.43 808
11568.44 858
11569.46 843
11570.47 818
11571.49 803
11572.50 808
11573.52 823
11574.53 816
11575.55 822
11576.57 773
11577.58 796
11578.60 789
11579.61 840
11580.63 759
11581.64 757
11582.66 783
11583.68 795
11584.69 765
11585.71 738
11586.72 760
11587.74 762
11588.76 761
11589.77 777
11590.79 737
11591.81 719
11592.82 758
11593.84 816
11594.85 793
11595.87 780
11596.89 774
11597.90 772
11598.92 783
11599.94 820
11600.95 729
11601.97 769
11602.99 788
11604.00 792
11605.02 820
11606.04 802
11607.05 790
11608.07 785
11609.09 786
11610.11 786
11611.12 760
11612.14 789
11613.16 792
11614.17 754
11615.19 763
11616.21 738
11617.23 757
11618.24 731
11619.26 724
11620.28 742
11621.30 724
11622.31 727
11623.33 739
11624.35 751
11625.37 722
11626.38 736
11627.40 729
11628.42 702
11629.44 662
11630.46 686
11631.47 742
11632.49 728
11633.51 676
11634.53 739
11635.55 707
11636.56 690
11637.58 701
11638.60 689
11639.62 698
11640.64 673
11641.66 640
11642.67 669
11643.69 719
11644.71 679
11645.73 656
11646.75 641
11647.77 640
11648.79 646
11649.80 597
11650.82 622
11651.84 642
11652.86 643
11653.88 652
11654.90 653
11655.92 640
11656.94 631
11657.96 641
11658.98 653
11660.00 598
11661.01 628
11662.03 611
11663.05 648
11664.07 661
11665.09 612
11666.11 625
11667.13 636
11668.15 656
11669.17 627
11670.19 603
11671.21 591
11672.23 643
11673.25 634
11674.27 613
11675.29 603
11676.31 619
11677.33 587
11678.35 603
11679.37 618
11680.39 601
11681.41 597
11682.43 613
11683.45 594
11684.47 578
11685.49 629
11686.51 622
11687.53 623
11688.55 593
11689.57 611
11690.59 608
11691.61 639
11692.63 650
11693.66 609
11694.68 586
11695.70 582
11696.72 566
11697.74 576
11698.76 568
11699.78 614
11700.80 594
11701.82 573
11702.84 601
11703.86 620
11704.89 614
11705.91 564
11706.93 549
11707.95 588
11708.97 587
11709.99 558
11711.01 506
11712.04 557
11713.06 539
11714.08 594
11715.10 558
11716.12 586
11717.14 586
11718.17 570
11719.19 581
11720.21 551
11721.23 553
11722.25 542
11723.28 547
11724.30 597
11725.32 572
11726.34 562
11727.36 600
11728.39 608
11729.41 592
11730.43 589
11731.45 581
11732.48 594
11733.50 570
11734.52 585
11735.54 548
11736.57 548
11737.59 557
11738.61 566
11739.63 605
11740.66 586
11741.68 600
11742.70 583
11743.72 541
11744.75 570
11745.77 564
11746.79 584
11747.82 556
11748.84 578
11749.86 584
11750.89 589
11751.91 626
11752.93 580
11753.96 576
11754.98 598
11756.00 580
11757.03 582
11758.05 592
11759.07 566
11760.10 547
11761.12 575
11762.14 612
11763.17 565
11764.19 578
11765.22 626
11766.24 591
11767.26 582
11768.29 591
11769.31 595
11770.34 641
11771.36 646
11772.38 640
11773.41 623
11774.43 559
11775.46 619
11776.48 638
11777.51 634
11778.53 647
11779.55 618
11780.58 637
11781.60 612
11782.63 617
11783.65 644
11784.68 695
11785.70 657
11786.73 654
11787.75 658
11788.78 620
11789.80 651
11790.83 665
11791.85 680
11792.88 670
11793.90 659
11794.93 694
11795.95 687
11796.98 651
11798.00 691
11799.03 680
11800.05 706
11801.08 694
11802.10 680
11803.13 729
11804.15 706
11805.18 642
11806.21 641
11807.23 679
11808.26 664
11809.28 682
11810.31 682
11811.33 688
11812.36 674
11813.39 698
11814.41 708
11815.44 694
11816.46 707
11817.49 666
11818.52 671
11819.54 717
11820.57 740
11821.59 750
11822.62 740
11823.65 708
11824.67 762
11825.70 751
11826.73 766
11827.75 758
11828.78 764
11829.81 763
11830.83 755
11831.86 768
11832.89 776
11833.91 795
11834.94 781
11835.97 751
11836.99 806
11838.02 806
11839.05 764
11840.08 755
11841.10 790
11842.13 832
11843.16 786
11844.18 797
11845.21 829
11846.24 808
11847.27 826
11848.29 815
11849.32 833
11850.35 807
11851.38 842
11852.40 841
11853.43 844
11854.46 801
11855.49 829
11856.51 895
11857.54 899
11858.57 898
11859.60 896
11860.63 928
11861.65 943
11862.68 959
11863.71 947
11864.74 965
11865.77 957
11866.80 960
11867.82 953
11868.85 976
11869.88 993
11870.91 998
11871.94 1059
11872.97 1087
11873.99 976
11875.02 1008
11876.05 1025
11877.08 1114
11878.11 1042
11879.14 1075
11880.17 1123
11881.20 1139
11882.22 1122
11883.25 1131
11884.28 1162
11885.31 1205
11886.34 1240
11887.37 1255
11888.40 1258
11889.43 1276
11890.46 1286
11891.49 1304
11892.52 1319
11893.55 1323
11894.57 1398
11895.60 1406
11896.63 1421
11897.66 1541
11898.69 1634
11899.72 1690
11900.75 1651
11901.78 1724
11902.81 1776
11903.84 1837
11904.87 1836
11905.90 1847
11906.93 1829
11907.96 1872
11908.99 1880
11910.02 1934
11911.05 1844
11912.08 1877
11913.11 1766
11914.14 1779
11915.17 1739
11916.20 1705
11917.23 1644
11918.26 1619
11919.29 1602
11920.33 1675
11921.36 1672
11922.39 1631
11923.42 1686
11924.45 1645
11925.48 1687
11926.51 1702
11927.54 1787
11928.57 1848
11929.60 1804
11930.63 1848
11931.66 1925
11932.70 1923
11933.73 1874
11934.76 1871
11935.79 1921
11936.82 1917
11937.85 1868
11938.88 1819
11939.91 1717
11940.95 1728
11941.98 1725
11943.01 1697
11944.04 1591
11945.07 1527
11946.10 1540
11947.14 1422
11948.17 1397
11949.20 1385
11950.23 1409
11951.26 1347
11952.29 1255
11953.33 1264
11954.36 1206
11955.39 1222
11956.42 1233
11957.46 1207
11958.49 1186
11959.52 1159
11960.55 1170
11961.58 1215
11962.62 1165
11963.65 1117
11964.68 1102
11965.71 1130
11966.75 1126
11967.78 1173
11968.81 1152
11969.84 1110
11970.88 1154
11971.91 1174
11972.94 1161
11973.98 1146
11975.01 1161
11976.04 1163
11977.07 1171
11978.11 1177
11979.14 1206
11980.17 1163
11981.21 1190
11982.24 1156
11983.27 1193
11984.31 1236
11985.34 1216
11986.37 1188
11987.41 1188
11988.44 1165
11989.47 1182
11990.51 1179
11991.54 1217
11992.58 1261
11993.61 1232
11994.64 1263
11995.68 1231
11996.71 1173
11997.74 1236
11998.78 1242
11999.81 1272
12000.85 1277
12001.88 1247
12002.91 1244
12003.95 1274
12004.98 1287
12006.02 1260
12007.05 1284
12008.09 1311
12009.12 1355
12010.15 1368
12011.19 1344
12012.22 1353
12013.26 1377
12014.29 1385
12015.33 1403
12016.36 1422
12017.40 1449
12018.43 1479
12019.47 1441
12020.50 1445
12021.54 1484
12022.57 1441
12023.61 1454
12024.64 1493
12025.68 1483
12026.71 1508
12027.75 1484
12028.78 1453
12029.82 1504
12030.85 1487
12031.89 1564
12032.92 1547
12033.96 1503
12034.99 1538
12036.03 1545
12037.07 1554
12038.10 1540
12039.14 1563
12040.17 1539
12041.21 1540
12042.24 1582
12043.28 1601
12044.32 1557
12045.35 1586
12046.39 1636
12047.42 1631
12048.46 1644
12049.50 1655
12050.53 1650
12051.57 1707
12052.61 1731
12053.64 1733
12054.68 1734
12055.71 1786
12056.75 1801
12057.79 1850
12058.82 1904
12059.86 1858
12060.90 1837
12061.93 1874
12062.97 1882
12064.01 1879
12065.04 1825
12066.08 1879
12067.12 1863
12068.15 1748
12069.19 1773
12070.23 1748
12071.27 1702
12072.30 1672
12073.34 1636
12074.38 1627
12075.41 1648
12076.45 1574
12077.49 1575
12078.53 1557
12079.56 1552
12080.60 1603
12081.64 1614
12082.68 1599
12083.71 1601
12084.75 1579
12085.79 1592
12086.83 1562
12087.86 1591
12088.90 1582
12089.94 1636
12090.98 1666
12092.02 1706
12093.05 1704
12094.09 1705
12095.13 1753
12096.17 1827
12097.21 1819
12098.25 1852
12099.28 1833
12100.32 1935
12101.36 1979
12102.40 1974
12103.44 1993
12104.48 2010
12105.51 2018
12106.55 1997
12107.59 1989
12108.63 1993
12109.67 1991
12110.71 1944
12111.75 1866
12112.79 1763
12113.82 1758
12114.86 1708
12115.90 1665
12116.94 1666
12117.98 1548
12119.02 1558
12120.06 1531
12121.10 1456
12122.14 1425
12123.18 1397
12124.22 1369
12125.25 1317
12126.29 1277
12127.33 1274
12128.37 1229
12129.41 1222
12130.45 1214
12131.49 1171
12132.53 1186
12133.57 1206
12134.61 1151
12135.65 1101
12136.69 1093
12137.73 1131
12138.77 1132
12139.81 1130
12140.85 1117
12141.89 1096
12142.93 1116
12143.97 1103
12145.01 1093
12146.05 1111
12147.09 1095
12148.13 1076
12149.17 1037
12150.21 1031
12151.25 1040
12152.29 1046
12153.34 1015
12154.38 1033
12155.42 1025
12156.46 1023
12157.50 1014
12158.54 1055
12159.58 1058
12160.62 951
12161.66 982
12162.70 991
12163.74 990
12164.78 972
12165.83 978
12166.87 999
12167.91 995
12168.95 951
12169.99 949
12171.03 962
12172.07 915
12173.11 940
12174.16 958
12175.20 950
12176.24 959
12177.28 944
12178.32 938
12179.36 943
12180.41 944
12181.45 932
12182.49 918
12183.53 902
12184.57 890
12185.62 900
12186.66 954
12187.70 933
12188.74 904
12189.78 927
12190.83 901
12191.87 887
12192.91 902
12193.95 886
12195.00 886
12196.04 893
12197.08 885
12198.12 867
12199.17 903
12200.21 898
12201.25 891
12202.29 894
12203.34 908
12204.38 903
12205.42 903
12206.46 880
12207.51 850
12208.55 880
12209.59 862
12210.64 886
12211.68 900
12212.72 846
12213.77 843
12214.81 800
12215.85 828
12216.90 850
12217.94 854
12218.98 858
12220.03 812
12221.07 846
12222.11 832
12223.16 804
12224.20 833
12225.24 847
12226.29 832
12227.33 827
12228.37 840
12229.42 825
12230.46 834
12231.51 814
12232.55 818
12233.59 811
12234.64 811
12235.68 829
12236.73 807
12237.77 792
12238.82 767
12239.86 772
12240.90 762
12241.95 794
12242.99 820
12244.04 770
12245.08 788
12246.13 783
12247.17 756
12248.22 757
12249.26 777
12250.31 770
12251.35 777
12252.39 777
12253.44 782
12254.48 760
12255.53 764
12256.57 714
12257.62 738
12258.66 736
12259.71 697
12260.75 744
12261.80 720
12262.85 639
12263.89 690
12264.94 699
12265.98 694
12267.03 664
12268.07 691
12269.12 703
12270.16 718
12271.21 709
12272.25 698
12273.30 696
12274.35 715
12275.39 662
12276.44 659
12277.48 686
12278.53 675
12279.58 643
12280.62 664
12281.67 680
12282.71 650
12283.76 632
12284.81 640
12285.85 650
12286.90 641
12287.95 655
12288.99 636
12290.04 668
12291.08 611
12292.13 650
12293.18 642
12294.22 652
12295.27 633
12296.32 647
12297.36 660
12298.41 608
12299.46 633
12300.50 593
12301.55 629
12302.60 630
12303.65 637
12304.69 634
12305.74 636
12306.79 648
12307.83 624
12308.88 649
12309.93 622
12310.98 621
12312.02 641
12313.07 623
12314.12 598
12315.17 598
12316.21 631
12317.26 630
12318.31 600
12319.36 614
12320.40 592
12321.45 585
12322.50 591
12323.55 584
12324.60 591
12325.64 586
12326.69 634
12327.74 603
12328.79 582
12329.84 598
12330.88 566
12331.93 597
12332.98 568
12334.03 584
12335.08 541
12336.13 601
12337.17 608
12338.22 585
12339.27 572
12340.32 586
12341.37 548
12342.42 572
12343.47 541
12344.51 571
12345.56 567
12346.61 585
12347.66 594
12348.71 606
12349.76 617
12350.81 597
12351.86 602
12352.91 559
12353.95 550
12355.00 576
12356.05 586
12357.10 599
12358.15 564
12359.20 551
12360.25 593
12361.30 610
12362.35 559
12363.40 562
12364.45 574
12365.50 564
12366.55 596
12367.60 611
12368.65 609
12369.70 601
12370.75 597
12371.80 569
12372.85 608
12373.90 589
12374.95 594
12376.00 598
12377.05 589
12378.10 565
12379.15 532
12380.20 596
12381.25 634
12382.30 595
12383.35 594
12384.40 605
12385.45 590
12386.50 582
12387.55 622
12388.60 605
12389.65 600
12390.70 597
12391.75 604
12392.80 631
12393.86 622
12394.91 601
12395.96 610
12397.01 595
12398.06 602
12399.11 617
12400.16 549
12401.21 566
12402.26 584
12403.32 638
12404.37 629
12405.42 637
12406.47 599
12407.52 607
12408.57 620
12409.62 640
12410.68 608
12411.73 624
12412.78 645
12413.83 619
12414.88 633
12415.93 602
12416.99 615
12418.04 612
12419.09 629
12420.14 635
12421.19 655
12422.25 637
12423.30 639
12424.35 676
12425.40 638
12426.45 639
12427.51 653
12428.56 633
12429.61 618
12430.66 682
12431.72 657
12432.77 654
12433.82 656
12434.87 638
12435.93 674
12436.98 647
12438.03 631
12439.08 664
12440.14 656
12441.19 684
12442.24 630
12443.30 667
12444.35 654
12445.40 648
12446.45 669
12447.51 670
12448.56 690
12449.61 739
12450.67 758
12451.72 723
12452.77 760
12453.83 769
12454.88 766
12455.93 781
12456.99 805
12458.04 793
12459.10 830
12460.15 828
12461.20 796
12462.26 788
12463.31 829
12464.36 905
12465.42 935
12466.47 976
12467.53 1042
12468.58 1061
12469.63 1105
12470.69 1161
12471.74 1255
12472.80 1210
12473.85 1294
12474.90 1360
12475.96 1400
12477.01 1444
12478.07 1481
12479.12 1540
12480.18 1520
12481.23 1528
12482.29 1486
12483.34 1479
12484.40 1461
12485.45 1462
12486.50 1434
12487.56 1397
12488.61 1332
12489.67 1254
12490.72 1216
12491.78 1146
12492.83 1146
12493.89 1116
12494.94 1089
12496.00 1026
12497.05 997
12498.11 969
12499.17 987
12500.22 961
12501.28 938
12502.33 949
12503.39 934
12504.44 886
12505.50 872
12506.55 909
12507.61 875
12508.67 865
12509.72 865
12510.78 854
12511.83 877
12512.89 885
12513.94 860
12515.00 840
12516.06 877
12517.11 861
12518.17 872
12519.22 876
12520.28 879
12521.34 859
12522.39 845
12523.45 843
12524.51 825
12525.56 824
12526.62 848
12527.68 870
12528.73 844
12529.79 841
12530.85 841
12531.90 793
12532.96 823
12534.02 802
12535.07 825
12536.13 834
12537.19 821
12538.24 838
12539.30 844
12540.36 850
12541.41 811
12542.47 838
12543.53 853
12544.59 890
12545.64 850
12546.70 883
12547.76 888
12548.82 862
12549.87 918
12550.93 912
12551.99 896
12553.05 946
12554.10 965
12555.16 951
12556.22 938
12557.28 963
12558.33 981
12559.39 985
12560.45 990
12561.51 987
12562.57 991
12563.62 960
12564.68 950
12565.74 974
12566.80 971
12567.86 922
12568.91 966
12569.97 915
12571.03 873
12572.09 876
12573.15 884
12574.21 837
12575.26 873
12576.32 894
12577.38 795
12578.44 844
12579.50 822
12580.56 847
12581.62 814
12582.68 835
12583.73 817
12584.79 822
12585.85 812
12586.91 819
12587.97 819
12589.03 790
12590.09 823
12591.15 802
12592.21 792
12593.27 776
12594.33 814
12595.38 801
12596.44 793
12597.50 809
12598.56 774
12599.62 738
12600.68 779
12601.74 815
12602.80 803
12603.86 765
12604.92 828
12605.98 798
12607.04 798
12608.10 834
12609.16 808
12610.22 805
12611.28 811
12612.34 813
12613.40 838
12614.46 835
12615.52 815
12616.58 853
12617.64 857
12618.70 898
12619.76 892
12620.82 882
12621.88 891
12622.94 913
12624.00 861
12625.07 909
12626.13 949
12627.19 960
12628.25 952
12629.31 948
12630.37 921
12631.43 910
12632.49 923
12633.55 924
12634.61 917
12635.67 901
12636.73 903
12637.80 921
12638.86 897
12639.92 874
12640.98 863
12642.04 864
12643.10 816
12644.16 849
12645.23 837
12646.29 835
12647.35 768
12648.41 805
12649.47 844
12650.53 814
12651.59 812
12652.66 771
12653.72 814
12654.78 787
12655.84 779
12656.90 807
12657.97 774
12659.03 766
12660.09 806
12661.15 824
12662.21 789
12663.28 787
12664.34 800
12665.40 782
12666.46 796
12667.53 788
12668.59 774
12669.65 802
12670.71 822
12671.78 834
12672.84 782
12673.90 833
12674.96 817
12676.03 779
12677.09 808
12678.15 796
12679.22 812
12680.28 824
12681.34 797
12682.40 797
12683.47 807
12684.53 816
12685.59 826
12686.66 858
12687.72 826
12688.78 793
12689.85 819
12690.91 837
12691.97 832
12693.04 814
12694.10 853
12695.16 826
12696.23 875
12697.29 903
12698.35 941
12699.42 918
12700.48 869
12701.55 894
12702.61 940
12703.67 925
12704.74 884
12705.80 931
12706.87 939
12707.93 972
12708.99 941
12710.06 919
12711.12 980
12712.19 1001
12713.25 994
12714.32 1055
12715.38 983
12716.44 967
12717.51 983
12718.57 944
12719.64 955
12720.70 932
12721.77 975
12722.83 996
12723.90 1028
12724.96 992
12726.03 1050
12727.09 995
12728.16 961
12729.22 1003
12730.29 1029
12731.35 1062
12732.42 1039
12733.48 1025
12734.55 1049
12735.61 1118
12736.68 1079
12737.74 1044
12738.81 1023
12739.87 997
12740.94 1018
12742.00 1001
12743.07 941
12744.14 961
12745.20 941
12746.27 927
12747.33 945
12748.40 960
12749.46 920
12750.53 902
12751.60 866
12752.66 838
12753.73 869
12754.79 898
12755.86 867
12756.93 870
12757.99 861
12759.06 828
12760.12 826
12761.19 822
12762.26 876
12763.32 838
12764.39 802
12765.46 812
12766.52 785
12767.59 825
12768.66 798
12769.72 787
12770.79 767
12771.86 774
12772.92 789
12773.99 776
12775.06 783
12776.12 755
12777.19 750
12778.26 761
12779.33 775
12780.39 734
12781.46 736
12782.53 755
12783.59 763
12784.66 710
12785.73 744
12786.80 765
12787.86 724
12788.93 697
12790.00 680
12791.07 704
12792.13 728
12793.20 681
12794.27 682
12795.34 723
12796.40 711
12797.47 666
12798.54 701
12799.61 721
12800.68 738
12801.74 695
12802.81 729
12803.88 711
12804.95 755
12806.02 730
12807.09 707
12808.15 700
12809.22 704
12810.29 712
12811.36 725
12812.43 750
12813.50 723
12814.56 732
12815.63 713
12816.70 745
12817.77 742
12818.84 735
12819.91 735
12820.98 776
12822.04 781
12823.11 761
12824.18 787
12825.25 794
12826.32 797
12827.39 746
12828.46 737
12829.53 790
12830.60 750
12831.67 799
12832.74 761
12833.81 756
12834.87 763
12835.94 729
12837.01 731
12838.08 709
12839.15 732
12840.22 763
12841.29 721
12842.36 699
12843.43 681
12844.50 659
12845.57 635
12846.64 634
12847.71 638
12848.78 620
12849.85 612
12850.92 668
12851.99 616
12853.06 629
12854.13 617
12855.20 634
12856.27 590
12857.34 580
12858.41 611
12859.48 614
12860.55 601
12861.62 560
12862.69 618
12863.77 557
12864.84 561
12865.91 609
12866.98 595
12868.05 601
12869.12 579
12870.19 585
12871.26 558
12872.33 600
12873.40 600
12874.47 564
12875.54 567
12876.62 581
12877.69 543
12878.76 559
12879.83 539
12880.90 555
12881.97 526
12883.04 569
12884.12 599
12885.19 583
12886.26 556
12887.33 565
12888.40 573
12889.47 558
12890.54 541
12891.62 542
12892.69 526
12893.76 526
12894.83 565
12895.90 547
12896.98 517
12898.05 506
12899.12 516
12900.19 528
12901.26 555
12902.34 549
12903.41 540
12904.48 495
12905.55 490
12906.63 503
12907.70 497
12908.77 498
12909.84 540
12910.92 533
12911.99 524
12913.06 491
12914.13 471
12915.21 524
12916.28 511
12917.35 483
12918.42 523
12919.50 518
12920.57 506
12921.64 516
12922.72 491
12923.79 524
12924.86 513
12925.94 503
12927.01 480
12928.08 489
12929.16 457
12930.23 510
12931.30 501
12932.38 493
12933.45 521
12934.52 499
12935.60 478
12936.67 463
12937.74 462
12938.82 486
12939.89 477
12940.97 498
12942.04 523
12943.11 490
12944.19 483
12945.26 520
12946.34 481
12947.41 494
12948.48 498
12949.56 498
12950.63 472
12951.71 480
12952.78 495
12953.85 499
12954.93 513
12956.00 450
12957.08 460
12958.15 475
12959.23 481
12960.30 468
12961.38 483
12962.45 468
12963.53 478
12964.60 478
12965.68 488
12966.75 509
12967.83 472
12968.90 485
12969.98 471
12971.05 473
12972.13 468
12973.20 472
12974.28 491
12975.35 481
12976.43 470
12977.50 450
12978.58 472
12979.65 477
12980.73 467
12981.80 482
12982.88 505
12983.95 490
12985.03 512
12986.11 483
12987.18 476
12988.26 476
12989.33 498
12990.41 505
12991.48 477
12992.56 488
12993.64 489
12994.71 470
12995.79 494
12996.86 462
12997.94 457
12999.02 533
13000.09 491
13001.17 505
13002.25 495
13003.32 497
13004.40 493
13005.48 486
13006.55 517
13007.63 480
13008.71 503
13009.78 506
13010.86 495
13011.94 453
13013.01 472
13014.09 462
13015.17 489
13016.24 456
13017.32 509
13018.40 509
13019.47 525
13020.55 523
13021.63 480
13022.71 487
13023.78 472
13024.86 453
13025.94 515
13027.01 483
13028.09 465
13029.17 538
13030.25 510
13031.32 509
13032.40 501
13033.48 559
13034.56 532
13035.64 510
13036.71 486
13037.79 529
13038.87 508
13039.95 482
13041.02 516
13042.10 514
13043.18 486
13044.26 520
13045.34 507
13046.41 506
13047.49 493
13048.57 510
13049.65 517
13050.73 502
13051.81 506
13052.88 516
13053.96 513
13055.04 508
13056.12 469
13057.20 485
13058.28 494
13059.36 490
13060.44 451
13061.51 504
13062.59 471
13063.67 515
13064.75 502
13065.83 538
13066.91 489
13067.99 490
13069.07 506
13070.15 511
13071.23 488
13072.30 492
13073.38 532
13074.46 468
13075.54 498
13076.62 507
13077.70 497
13078.78 492
13079.86 508
13080.94 498
13082.02 490
13083.10 501
13084.18 508
13085.26 504
13086.34 480
13087.42 494
13088.50 490
13089.58 482
13090.66 468
13091.74 519
13092.82 476
13093.90 489
13094.98 474
13096.06 460
13097.14 482
13098.22 499
13099.30 475
13100.38 468
13101.46 479
13102.54 515
13103.62 470
13104.70 475
13105.78 496
13106.86 516
13107.94 499
13109.03 519
13110.11 519
13111.19 489
13112.27 489
13113.35 485
13114.43 520
13115.51 506
13116.59 497
13117.67 521
13118.75 509
13119.84 519
13120.92 512
13122.00 525
13123.08 524
13124.16 519
13125.24 520
13126.32 536
13127.41 536
13128.49 536
13129.57 512
13130.65 504
13131.73 502
13132.81 511
13133.90 484
13134.98 537
13136.06 532
13137.14 478
13138.22 511
13139.30 531
13140.39 483
13141.47 483
13142.55 510
13143.63 531
13144.72 524
13145.80 528
13146.88 518
13147.96 528
13149.04 549
13150.13 542
13151.21 522
13152.29 521
13153.38 522
13154.46 536
13155.54 533
13156.62 527
13157.71 545
13158.79 533
13159.87 550
13160.95 570
13162.04 524
13163.12 554
13164.20 534
13165.29 552
13166.37 542
13167.45 549
13168.54 555
13169.62 571
13170.70 546
13171.79 533
13172.87 538
13173.95 554
13175.04 551
13176.12 536
13177.20 572
13178.29 575
13179.37 560
13180.45 557
13181.54 548
13182.62 564
13183.71 579
13184.79 551
13185.87 565
13186.96 537
13188.04 539
13189.13 512
13190.21 539
13191.29 569
13192.38 570
13193.46 541
13194.55 557
13195.63 568
13196.72 563
13197.80 541
13198.88 553
13199.97 558
13201.05 564
13202.14 571
13203.22 557
13204.31 532
13205.39 549
13206.48 544
13207.56 579
13208.65 596
13209.73 588
13210.82 573
13211.90 555
13212.99 604
13214.07 631
13215.16 616
13216.24 597
13217.33 583
13218.41 601
13219.50 562
13220.58 557
13221.67 622
13222.75 596
13223.84 586
13224.92 568
13226.01 562
13227.10 620
13228.18 600
13229.27 619
13230.35 606
13231.44 632
13232.52 644
13233.61 631
13234.70 633
13235.78 622
13236.87 582
13237.95 569
13239.04 610
13240.13 648
13241.21 616
13242.30 623
13243.39 631
13244.47 660
13245.56 669
13246.64 689
13247.73 694
13248.82 644
13249.90 642
13250.99 640
13252.08 637
13253.16 651
13254.25 668
13255.34 713
13256.42 646
13257.51 665
13258.60 695
13259.69 691
13260.77 700
13261.86 739
13262.95 737
13264.03 731
13265.12 707
13266.21 729
13267.30 751
13268.38 741
13269.47 804
13270.56 770
13271.64 763
13272.73 772
13273.82 787
13274.91 759
13275.99 765
13277.08 774
13278.17 809
13279.26 803
13280.35 817
13281.43 780
13282.52 820
13283.61 864
13284.70 828
13285.79 838
13286.87 856
13287.96 839
13289.05 821
13290.14 878
13291.23 867
13292.31 886
13293.40 948
13294.49 900
13295.58 941
13296.67 910
13297.76 926
13298.85 924
13299.93 932
13301.02 939
13302.11 957
13303.20 1009
13304.29 1005
13305.38 985
13306.47 1025
13307.56 1022
13308.64 1007
13309.73 1060
13310.82 1096
13311.91 1083
13313.00 1041
13314.09 1056
13315.18 1093
13316.27 1114
13317.36 1131
13318.45 1161
13319.54 1124
13320.63 1109
13321.72 1077
13322.81 1095
13323.89 1110
13324.98 1135
13326.07 1142
13327.16 1152
13328.25 1149
13329.34 1149
13330.43 1134
13331.52 1199
13332.61 1179
13333.70 1149
13334.79 1216
13335.88 1175
13336.97 1199
13338.06 1252
13339.15 1235
13340.24 1224
13341.33 1224
13342.42 1273
13343.52 1248
13344.61 1272
13345.70 1270
13346.79 1284
13347.88 1255
13348.97 1321
13350.06 1337
13351.15 1311
13352.24 1285
13353.33 1268
13354.42 1309
13355.51 1347
13356.60 1321
13357.69 1303
13358.79 1308
13359.88 1317
13360.97 1358
13362.06 1399
13363.15 1403
13364.24 1470
13365.33 1462
13366.42 1446
13367.51 1466
13368.61 1465
13369.70 1474
13370.79 1476
13371.88 1451
13372.97 1499
13374.06 1436
13375.16 1443
13376.25 1440
13377.34 1373
13378.43 1438
13379.52 1386
13380.61 1386
13381.71 1356
13382.80 1348
13383.89 1320
13384.98 1285
13386.08 1269
13387.17 1242
13388.26 1200
13389.35 1197
13390.44 1153
13391.54 1164
13392.63 1183
13393.72 1117
13394.81 1081
13395.91 1085
13397.00 1073
13398.09 1050
13399.18 1045
13400.28 1044
13401.37 1056
13402.46 1063
13403.56 1058
13404.65 1061
13405.74 1007
13406.83 1051
13407.93 1057
13409.02 1075
13410.11 1028
13411.21 1013
13412.30 1037
13413.39 1056
13414.49 1021
13415.58 1025
13416.67 1040
13417.77 1011
13418.86 1013
13419.95 1007
13421.05 1026
13422.14 1045
13423.23 1021
13424.33 1033
13425.42 1055
13426.52 1003
13427.61 1053
13428.70 1066
13429.80 1058
13430.89 1062
13431.98 1051
13433.08 1103
13434.17 1083
13435.27 1063
13436.36 1082
13437.46 1076
13438.55 1111
13439.64 1060
13440.74 1105
13441.83 1144
13442.93 1131
13444.02 1108
13445.12 1122
13446.21 1077
13447.31 1151
13448.40 1149
13449.50 1143
13450.59 1174
13451.68 1153
13452.78 1131
13453.87 1170
13454.97 1176
13456.06 1183
13457.16 1248
13458.25 1211
13459.35 1224
13460.44 1216
13461.54 1221
13462.64 1252
13463.73 1139
13464.83 1223
13465.92 1272
13467.02 1230
13468.11 1294
13469.21 1288
13470.30 1269
13471.40 1304
13472.49 1319
13473.59 1322
13474.69 1385
13475.78 1380
13476.88 1374
13477.97 1330
13479.07 1378
13480.17 1371
13481.26 1386
13482.36 1413
13483.45 1375
13484.55 1424
13485.65 1456
13486.74 1436
13487.84 1424
13488.93 1458
13490.03 1486
13491.13 1467
13492.22 1517
13493.32 1526
13494.42 1564
13495.51 1592
13496.61 1549
13497.71 1617
13498.80 1661
13499.90 1651
13501.00 1678
13502.09 1662
13503.19 1690
13504.29 1716
13505.38 1728
13506.48 1719
13507.58 1714
13508.68 1652
13509.77 1703
13510.87 1709
13511.97 1695
13513.07 1717
13514.16 1670
13515.26 1683
13516.36 1632
13517.45 1584
13518.55 1572
13519.65 1567
13520.75 1526
13521.85 1515
13522.94 1504
13524.04 1547
13525.14 1498
13526.24 1405
13527.33 1409
13528.43 1349
13529.53 1331
13530.63 1343
13531.73 1376
13532.82 1308
13533.92 1314
13535.02 1302
13536.12 1277
13537.22 1260
13538.32 1245
13539.41 1259
13540.51 1202
13541.61 1185
13542.71 1185
13543.81 1147
13544.91 1133
13546.00 1127
13547.10 1125
13548.20 1154
13549.30 1119
13550.40 1087
13551.50 1086
13552.60 1056
13553.70 1028
13554.80 1066
13555.89 1023
13556.99 1030
13558.09 1013
13559.19 1003
13560.29 991
13561.39 989
13562.49 967
13563.59 984
13564.69 983
13565.79 953
13566.89 958
13567.99 964
13569.09 931
13570.19 949
13571.29 930
13572.39 963
13573.49 967
13574.59 983
13575.69 943
13576.79 925
13577.88 919
13578.98 896
13580.08 964
13581.19 911
13582.29 935
13583.39 910
13584.49 942
13585.59 903
13586.69 902
13587.79 910
13588.89 933
13589.99 939
13591.09 938
13592.19 926
13593.29 901
13594.39 913
13595.49 926
13596.59 931
13597.69 959
13598.79 962
13599.89 919
13600.99 927
13602.09 887
13603.20 919
13604.30 910
13605.40 942
13606.50 910
13607.60 942
13608.70 917
13609.80 901
13610.90 905
13612.01 890
13613.11 936
13614.21 942
13615.31 968
13616.41 985
13617.51 971
13618.61 935
13619.72 913
13620.82 911
13621.92 970
13623.02 929
13624.12 949
13625.22 943
13626.33 968
13627.43 941
13628.53 935
13629.63 960
13630.73 965
13631.84 913
13632.94 893
13634.04 868
13635.14 932
13636.25 926
13637.35 955
13638.45 941
13639.55 905
13640.65 929
13641.76 917
13642.86 918
13643.96 903
13645.07 924
13646.17 912
13647.27 921
13648.37 936
13649.48 871
13650.58 937
13651.68 907
13652.79 879
13653.89 888
13654.99 909
13656.09 885
13657.20 960
13658.30 890
13659.40 888
13660.51 890
13661.61 884
13662.71 910
13663.82 892
13664.92 891
13666.02 903
13667.13 848
13668.23 827
13669.34 834
13670.44 881
13671.54 873
13672.65 889
13673.75 898
13674.85 881
13675.96 877
13677.06 880
13678.17 876
13679.27 834
13680.37 851
13681.48 844
13682.58 871
13683.69 911
13684.79 891
13685.89 854
13687.00 890
13688.10 890
13689.21 864
13690.31 899
13691.42 875
13692.52 886
13693.63 888
13694.73 875
13695.84 884
13696.94 893
13698.05 877
13699.15 925
13700.25 893
13701.36 924
13702.46 901
13703.57 924
13704.67 958
13705.78 935
13706.89 932
13707.99 935
13709.10 961
13710.20 942
13711.31 979
13712.41 977
13713.52 994
13714.62 1005
13715.73 1043
13716.83 980
13717.94 978
13719.04 988
13720.15 1063
13721.26 1078
13722.36 1022
13723.47 1044
13724.57 1027
13725.68 1087
13726.79 1107
13727.89 1087
13729.00 1092
13730.10 1091
13731.21 1112
13732.32 1114
13733.42 1151
13734.53 1156
13735.63 1140
13736.74 1166
13737.85 1179
13738.95 1206
13740.06 1222
13741.17 1259
13742.27 1251
13743.38 1272
13744.49 1290
13745.59 1279
13746.70 1349
13747.81 1379
13748.91 1421
13750.02 1416
13751.13 1446
13752.23 1472
13753.34 1496
13754.45 1531
13755.56 1605
13756.66 1632
13757.77 1677
13758.88 1728
13759.98 1730
13761.09 1765
13762.20 1780
13763.31 1762
13764.41 1856
13765.52 1939
13766.63 1984
13767.74 1901
13768.84 1923
13769.95 1926
13771.06 1908
13772.17 1930
13773.28 1901
13774.38 1935
13775.49 1870
13776.60 1823
13777.71 1827
13778.82 1829
13779.92 1831
13781.03 1745
13782.14 1759
13783.25 1719
13784.36 1681
13785.46 1656
13786.57 1584
13787.68 1567
13788.79 1536
13789.90 1489
13791.01 1457
13792.12 1381
13793.22 1332
13794.33 1335
13795.44 1303
13796.55 1300
13797.66 1215
13798.77 1164
13799.88 1213
13800.99 1211
13802.10 1189
13803.20 1188
13804.31 1166
13805.42 1107
13806.53 1054
13807.64 1069
13808.75 1042
13809.86 1045
13810.97 984
13812.08 1004
13813.19 999
13814.30 977
13815.41 1021
13816.52 998
13817.63 958
13818.74 992
13819.84 954
13820.95 921
13822.06 983
13823.17 971
13824.28 947
13825.39 955
13826.50 911
13827.61 918
13828.72 913
13829.83 941
13830.94 945
13832.05 922
13833.16 892
13834.28 915
13835.39 918
13836.50 920
13837.61 880
13838.72 871
13839.83 907
13840.94 936
13842.05 931
13843.16 932
13844.27 907
13845.38 942
13846.49 964
13847.60 897
13848.71 886
13849.82 913
13850.93 920
13852.05 885
13853.16 925
13854.27 923
13855.38 968
13856.49 937
13857.60 917
13858.71 918
13859.82 901
13860.94 896
13862.05 888
13863.16 930
13864.27 881
13865.38 894
13866.49 941
13867.60 965
13868.72 950
13869.83 934
13870.94 936
13872.05 922
13873.16 940
13874.27 917
13875.39 919
13876.50 964
13877.61 974
13878.72 941
13879.83 955
13880.95 969
13882.06 955
13883.17 1012
13884.28 993
13885.40 1002
13886.51 1014
13887.62 1014
13888.73 1023
13889.85 1022
13890.96 1024
13892.07 993
13893.18 1011
13894.30 1033
13895.41 1040
13896.52 1067
13897.63 1086
13898.75 1097
13899.86 1061
13900.97 1106
13902.09 1073
13903.20 1068
13904.31 1055
13905.43 1074
13906.54 1077
13907.65 1087
13908.77 1020
13909.88 951
13910.99 982
13912.11 956
13913.22 933
13914.33 936
13915.45 928
13916.56 926
13917.67 905
13918.79 931
13919.90 927
13921.01 897
13922.13 861
13923.24 893
13924.36 905
13925.47 891
13926.58 884
13927.70 881
13928.81 884
13929.93 874
13931.04 880
13932.15 888
13933.27 877
13934.38 882
13935.50 860
13936.61 900
13937.73 873
13938.84 849
13939.95 817
13941.07 856
13942.18 846
13943.30 860
13944.41 868
13945.53 889
13946.64 817
13947.76 823
13948.87 811
13949.99 835
13951.10 853
13952.22 834
13953.33 829
13954.45 817
13955.56 803
13956.68 798
13957.79 794
13958.91 759
13960.02 789
13961.14 776
13962.25 773
13963.37 785
13964.49 798
13965.60 795
13966.72 779
13967.83 835
13968.95 796
13970.06 795
13971.18 799
13972.30 809
13973.41 765
13974.53 819
13975.64 832
13976.76 816
13977.88 826
13978.99 808
13980.11 805
13981.22 857
13982.34 823
13983.46 798
13984.57 792
13985.69 781
13986.80 811
13987.92 799
13989.04 815
13990.15 792
13991.27 828
13992.39 829
13993.50 820
13994.62 820
13995.74 806
13996.85 818
13997.97 820
13999.09 834
14000.21 845
14001.32 858
14002.44 843
14003.56 811
14004.67 781
14005.79 827
14006.91 834
14008.02 832
14009.14 823
14010.26 847
14011.38 824
14012.49 882
14013.61 883
14014.73 829
14015.85 835
14016.96 863
14018.08 887
14019.20 889
14020.32 846
14021.44 834
14022.55 829
14023.67 860
14024.79 865
14025.91 838
14027.02 841
14028.14 860
14029.26 871
14030.38 830
14031.50 883
14032.62 853
14033.73 868
14034.85 917
14035.97 881
14037.09 842
14038.21 894
14039.33 877
14040.44 906
14041.56 883
14042.68 876
14043.80 901
14044.92 913
14046.04 915
14047.16 919
14048.27 914
14049.39 926
14050.51 953
14051.63 997
14052.75 973
14053.87 974
14054.99 986
14056.11 972
14057.23 994
14058.35 1011
14059.47 1040
14060.59 1006
14061.70 1010
14062.82 1021
14063.94 1064
14065.06 1071
14066.18 1118
14067.30 1092
14068.42 1095
14069.54 1091
14070.66 1127
14071.78 1129
14072.90 1141
14074.02 1163
14075.14 1163
14076.26 1208
14077.38 1212
14078.50 1163
14079.62 1175
14080.74 1244
14081.86 1234
14082.98 1197
14084.10 1214
14085.22 1271
14086.34 1254
14087.46 1172
14088.58 1142
14089.70 1263
14090.82 1241
14091.94 1206
14093.07 1263
14094.19 1230
14095.31 1238
14096.43 1272
14097.55 1311
14098.67 1306
14099.79 1284
14100.91 1281
14102.03 1298
14103.15 1316
14104.27 1278
14105.39 1269
14106.52 1297
14107.64 1245
14108.76 1253
14109.88 1239
14111.00 1204
14112.12 1201
14113.24 1243
14114.37 1219
14115.49 1141
14116.61 1131
14117.73 1120
14118.85 1110
14119.97 1068
14121.10 1077
14122.22 1098
14123.34 1081
14124.46 1068
14125.58 1033
14126.70 1025
14127.83 1011
14128.95 1009
14130.07 1023
14131.19 964
14132.32 947
14133.44 950
14134.56 939
14135.68 920
14136.80 927
14137.93 923
14139.05 886
14140.17 923
14141.29 908
14142.42 893
14143.54 908
14144.66 916
14145.78 893
14146.91 891
14148.03 897
14149.15 911
14150.28 858
14151.40 883
14152.52 863
14153.65 830
14154.77 842
14155.89 838
14157.01 879
14158.14 861
14159.26 858
14160.38 844
14161.51 866
14162.63 894
14163.75 874
14164.88 870
14166.00 810
14167.12 848
14168.25 808
14169.37 832
14170.50 837
14171.62 824
14172.74 850
14173.87 825
14174.99 812
14176.12 802
14177.24 805
14178.36 792
14179.49 795
14180.61 816
14181.74 804
14182.86 793
14183.98 827
14185.11 809
14186.23 773
14187.36 742
14188.48 830
14189.61 808
14190.73 792
14191.85 785
14192.98 761
14194.10 758
14195.23 774
14196.35 758
14197.48 755
14198.60 768
14199.73 736
14200.85 769
14201.98 739
14203.10 758
14204.23 777
14205.35 792
14206.48 736
14207.60 766
14208.73 768
14209.85 755
14210.98 743
14212.10 704
14213.23 734
14214.36 699
14215.48 730
14216.61 711
14217.73 730
14218.86 744
14219.98 727
14221.11 711
14222.23 743
14223.36 716
14224.49 704
14225.61 706
14226.74 723
14227.86 735
14228.99 705
14230.12 677
14231.24 708
14232.37 714
14233.49 716
14234.62 681
14235.75 693
14236.87 688
14238.00 648
14239.13 665
14240.25 665
14241.38 667
14242.51 648
14243.63 647
14244.76 693
14245.89 659
14247.01 661
14248.14 672
14249.27 661
14250.39 670
14251.52 667
14252.65 651
14253.77 647
14254.90 639
14256.03 625
14257.15 673
14258.28 628
14259.41 638
14260.54 624
14261.66 602
14262.79 614
14263.92 606
14265.05 653
14266.17 620
14267.30 588
14268.43 618
14269.56 630
14270.68 604
14271.81 594
14272.94 613
14274.07 598
14275.20 623
14276.32 579
14277.45 585
14278.58 614
14279.71 591
14280.83 616
14281.96 590
14283.09 590
14284.22 581
14285.35 593
14286.48 614
14287.60 597
14288.73 584
14289.86 560
14290.99 570
14292.12 569
14293.25 572
14294.38 559
14295.50 557
14296.63 579
14297.76 594
14298.89 551
14300.02 557
14301.15 526
14302.28 555
14303.41 534
14304.53 558
14305.66 546
14306.79 545
14307.92 535
14309.05 534
14310.18 520
14311.31 527
14312.44 527
14313.57 543
14314.70 548
14315.83 556
14316.96 563
14318.09 546
14319.22 529
14320.35 575
14321.48 557
14322.60 512
14323.73 557
14324.86 549
14325.99 527
14327.12 515
14328.25 545
14329.38 523
14330.51 525
14331.64 505
14332.77 513
14333.90 516
14335.03 514
14336.17 516
14337.30 512
14338.43 514
14339.56 484
14340.69 475
14341.82 505
14342.95 496
14344.08 495
14345.21 514
14346.34 489
14347.47 469
14348.60 524
14349.73 543
14350.86 520
14351.99 503
14353.12 536
14354.26 516
14355.39 509
14356.52 480
14357.65 472
14358.78 521
14359.91 488
14361.04 516
14362.17 529
14363.30 501
14364.44 495
14365.57 504
14366.70 506
14367.83 522
14368.96 500
14370.09 502
14371.23 494
14372.36 509
14373.49 515
14374.62 496
14375.75 506
14376.88 487
14378.02 503
14379.15 520
14380.28 512
14381.41 483
14382.54 498
14383.68 550
14384.81 495
14385.94 468
14387.07 491
14388.21 520
14389.34 524
14390.47 498
14391.60 518
14392.73 515
14393.87 511
14395.00 512
14396.13 513
14397.27 491
14398.40 513
14399.53 525
14400.66 536
14401.80 519
14402.93 493
14404.06 546
14405.19 541
14406.33 534
14407.46 529
14408.59 559
14409.73 557
14410.86 551
14411.99 548
14413.13 518
14414.26 540
14415.39 557
14416.53 512
14417.66 561
14418.79 564
14419.93 582
14421.06 608
14422.19 559
14423.33 535
14424.46 584
14425.60 594
14426.73 568
14427.86 567
14429.00 572
14430.13 567
14431.27 563
14432.40 597
14433.53 582
14434.67 574
14435.80 595
14436.94 586
14438.07 591
14439.21 598
14440.34 608
14441.47 580
14442.61 566
14443.74 597
14444.88 555
14446.01 630
14447.15 595
14448.28 603
14449.42 578
14450.55 584
14451.69 583
14452.82 582
14453.96 592
14455.09 588
14456.23 602
14457.36 599
14458.50 601
14459.63 596
14460.77 633
14461.90 626
14463.04 589
14464.17 585
14465.31 582
14466.44 625
14467.58 639
14468.71 588
14469.85 595
14470.98 634
14472.12 608
14473.26 645
14474.39 660
14475.53 613
14476.66 600
14477.80 606
14478.93 608
14480.07 674
14481.21 641
14482.34 603
14483.48 616
14484.61 619
14485.75 598
14486.89 620
14488.02 619
14489.16 608
14490.30 604
14491.43 591
14492.57 616
14493.70 616
14494.84 608
14495.98 578
14497.11 606
14498.25 591
14499.39 610
14500.52 619
14501.66 594
14502.80 606
14503.93 597
14505.07 592
14506.21 620
14507.35 598
14508.48 580
14509.62 592
14510.76 585
14511.89 584
14513.03 569
14514.17 589
14515.31 563
14516.44 547
14517.58 595
14518.72 605
14519.86 591
14520.99 557
14522.13 563
14523.27 588
14524.41 561
14525.54 565
14526.68 583
14527.82 546
14528.96 563
14530.09 560
14531.23 566
14532.37 574
14533.51 574
14534.65 572
14535.78 561
14536.92 580
14538.06 576
14539.20 577
14540.34 583
14541.48 594
14542.61 592
14543.75 592
14544.89 579
14546.03 585
14547.17 572
14548.31 589
14549.45 570
14550.58 597
14551.72 623
14552.86 600
14554.00 613
14555.14 611
14556.28 605
14557.42 599
14558.56 607
14559.70 568
14560.83 624
14561.97 642
14563.11 626
14564.25 612
14565.39 630
14566.53 621
14567.67 636
14568.81 645
14569.95 662
14571.09 692
14572.23 628
14573.37 654
14574.51 651
14575.65 645
14576.79 647
14577.93 675
14579.07 649
14580.21 681
14581.35 648
14582.49 673
14583.63 671
14584.77 700
14585.91 659
14587.05 710
14588.19 736
14589.33 741
14590.47 742
14591.61 764
14592.75 740
14593.89 728
14595.03 761
14596.17 770
14597.31 773
14598.45 729
14599.59 764
14600.73 772
14601.87 802
14603.01 757
14604.15 779
14605.29 809
14606.43 790
14607.58 806
14608.72 829
14609.86 835
14611.00 809
14612.14 842
14613.28 833
14614.42 832
14615.56 842
14616.70 873
14617.85 910
14618.99 852
14620.13 922
14621.27 902
14622.41 926
14623.55 954
14624.69 947
14625.84 983
14626.98 996
14628.12 1046
14629.26 1066
14630.40 1055
14631.54 1078
14632.69 1054
14633.83 1092
14634.97 1121
14636.11 1087
14637.25 1081
14638.40 1078
14639.54 1091
14640.68 1093
14641.82 1074
14642.97 1080
14644.11 1052
14645.25 1030
14646.39 1074
14647.54 1080
14648.68 1018
14649.82 980
14650.96 927
14652.11 918
14653.25 888
14654.39 861
14655.53 850
14656.68 834
14657.82 815
14658.96 762
14660.11 765
14661.25 714
14662.39 744
14663.53 738
14664.68 723
14665.82 703
14666.96 676
14668.11 703
14669.25 703
14670.39 729
14671.54 660
14672.68 674
14673.82 655
14674.97 679
14676.11 683
14677.26 641
14678.40 581
14679.54 627
14680.69 610
14681.83 605
14682.97 620
14684.12 611
14685.26 621
14686.41 599
14687.55 594
14688.69 584
14689.84 599
14690.98 568
14692.13 552
14693.27 557
14694.42 582
14695.56 528
14696.70 539
14697.85 561
14698.99 552
14700.14 523
14701.28 540
14702.43 524
14703.57 546
14704.72 535
14705.86 552
14707.01 542
14708.15 516
14709.30 537
14710.44 522
14711.58 543
14712.73 501
14713.87 497
14715.02 534
14716.17 530
14717.31 515
14718.46 527
14719.60 533
14720.75 524
14721.89 485
14723.04 525
14724.18 542
14725.33 501
14726.47 552
14727.62 494
14728.76 517
14729.91 496
14731.06 499
14732.20 544
14733.35 516
14734.49 513
14735.64 505
14736.79 533
14737.93 498
14739.08 439
14740.22 495
14741.37 497
14742.52 503
14743.66 493
14744.81 494
14745.95 512
14747.10 464
14748.25 511
14749.39 503
14750.54 469
14751.69 492
14752.83 486
14753.98 474
14755.13 439
14756.27 469
14757.42 481
14758.57 465
14759.71 500
14760.86 504
14762.01 461
14763.15 455
14764.30 470
14765.45 493
14766.60 477
14767.74 508
14768.89 492
14770.04 475
14771.18 473
14772.33 484
14773.48 496
14774.63 462
14775.77 454
14776.92 436
14778.07 460
14779.22 467
14780.36 480
14781.51 456
14782.66 445
14783.81 478
14784.96 475
14786.10 421
14787.25 469
14788.40 438
14789.55 433
14790.70 433
14791.84 433
14792.99 449
14794.14 431
14795.29 416
14796.44 417
14797.58 433
14798.73 419
14799.88 397
14801.03 432
14802.18 431
14803.33 399
14804.48 391
14805.62 406
14806.77 407
14807.92 396
14809.07 404
14810.22 374
14811.37 421
14812.52 424
14813.67 387
14814.81 395
14815.96 370
14817.11 380
14818.26 383
14819.41 409
14820.56 381
14821.71 392
14822.86 403
14824.01 398
14825.16 370
14826.31 358
14827.46 378
14828.61 380
14829.76 368
14830.91 355
14832.06 358
14833.20 344
14834.35 378
14835.50 368
14836.65 376
14837.80 394
14838.95 363
14840.10 370
14841.25 383
14842.40 366
14843.55 390
14844.70 359
14845.85 357
14847.00 386
14848.15 369
14849.31 357
14850.46 364
14851.61 351
14852.76 377
14853.91 358
14855.06 334
14856.21 376
14857.36 359
14858.51 367
14859.66 335
14860.81 361
14861.96 369
14863.11 356
14864.26 385
14865.41 349
14866.57 369
14867.72 357
14868.87 367
14870.02 353
14871.17 340
14872.32 330
14873.47 334
14874.62 362
14875.77 372
14876.93 350
14878.08 392
14879.23 371
14880.38 340
14881.53 351
14882.68 388
14883.84 374
14884.99 349
14886.14 337
14887.29 350
14888.44 344
14889.59 352
14890.75 355
14891.90 338
14893.05 365
14894.20 364
14895.35 354
14896.51 346
14897.66 367
14898.81 354
14899.96 352
14901.12 372
14902.27 353
14903.42 336
14904.57 335
14905.73 338
14906.88 342
14908.03 344
14909.18 334
14910.34 373
14911.49 339
14912.64 342
14913.79 361
14914.95 321
14916.10 355
14917.25 348
14918.41 353
14919.56 317
14920.71 341
14921.87 372
14923.02 355
14924.17 334
14925.33 336
14926.48 332
14927.63 365
14928.79 329
14929.94 351
14931.09 335
14932.25 321
14933.40 322
14934.55 318
14935.71 330
14936.86 332
14938.01 338
14939.17 349
14940.32 347
14941.48 333
14942.63 329
14943.78 343
14944.94 340
14946.09 321
14947.25 360
14948.40 349
14949.55 361
14950.71 367
14951.86 365
14953.02 357
14954.17 353
14955.33 352
14956.48 351
14957.63 384
14958.79 357
14959.94 379
14961.10 362
14962.25 353
14963.41 357
14964.56 347
14965.72 378
14966.87 335
14968.03 363
14969.18 394
14970.34 387
14971.49 400
14972.65 363
14973.80 395
14974.96 365
14976.11 377
14977.27 386
14978.42 356
14979.58 403
14980.73 383
14981.89 344
14983.05 351
14984.20 380
14985.36 379
14986.51 393
14987.67 376
14988.82 342
14989.98 366
14991.13 383
14992.29 369
14993.45 373
14994.60 364
14995.76 355
14996.91 339
14998.07 324
14999.23 325
15000.38 335
15001.54 332
15002.70 342
15003.85 344
15005.01 311
15006.16 351
15007.32 318
15008.48 342
15009.63 325
15010.79 361
15011.95 327
15013.10 325
15014.26 338
15015.42 296
15016.57 303
15017.73 347
15018.89 301
15020.04 313
15021.20 321
15022.36 324
15023.52 323
15024.67 322
15025.83 315
15026.99 294
15028.14 314
15029.30 292
15030.46 327
15031.62 312
15032.77 329
15033.93 337
15035.09 316
15036.25 317
15037.40 315
15038.56 317
15039.72 327
15040.88 329
15042.03 328
15043.19 311
15044.35 303
15045.51 323
15046.67 322
15047.82 326
15048.98 311
15050.14 317
15051.30 305
15052.46 299
15053.61 317
15054.77 311
15055.93 319
15057.09 306
15058.25 297
15059.41 308
15060.56 320
15061.72 316
15062.88 347
15064.04 298
15065.20 347
15066.36 339
15067.52 316
15068.68 302
15069.83 329
15070.99 308
15072.15 297
15073.31 349
15074.47 321
15075.63 305
15076.79 325
15077.95 329
15079.11 299
15080.27 331
15081.43 311
15082.58 351
15083.74 318
15084.90 305
15086.06 307
15087.22 348
15088.38 335
15089.54 307
15090.70 323
15091.86 332
15093.02 298
15094.18 320
15095.34 316
15096.50 305
15097.66 326
15098.82 299
15099.98 302
15101.14 322
15102.30 342
15103.46 333
15104.62 352
15105.78 309
15106.94 312
15108.10 336
15109.26 321
15110.42 317
15111.58 318
15112.74 321
15113.90 332
15115.06 333
15116.22 311
15117.39 348
15118.55 339
15119.71 319
15120.87 333
15122.03 324
15123.19 334
15124.35 326
15125.51 332
15126.67 356
15127.83 351
15128.99 333
15130.16 364
15131.32 314
15132.48 339
15133.64 344
15134.80 350
15135.96 340
15137.12 331
15138.28 326
15139.45 349
15140.61 349
15141.77 318
15142.93 356
15144.09 313
15145.25 360
15146.42 355
15147.58 356
15148.74 344
15149.90 350
15151.06 327
15152.23 342
15153.39 358
15154.55 341
15155.71 352
15156.87 346
15158.04 358
15159.20 376
15160.36 383
15161.52 371
15162.69 373
15163.85 353
15165.01 370
15166.17 386
15167.34 427
15168.50 393
15169.66 379
15170.82 387
15171.99 401
15173.15 370
15174.31 385
15175.48 374
15176.64 371
15177.80 390
15178.96 408
15180.13 396
15181.29 389
15182.45 409
15183.62 411
15184.78 412
15185.94 416
15187.11 415
15188.27 432
15189.43 416
15190.60 408
15191.76 410
15192.92 424
15194.09 414
15195.25 414
15196.42 436
15197.58 427
15198.74 430
15199.91 445
15201.07 458
15202.23 434
15203.40 423
15204.56 466
15205.73 447
15206.89 468
15208.05 447
15209.22 419
15210.38 439
15211.55 431
15212.71 454
15213.88 438
15215.04 468
15216.21 480
15217.37 449
15218.53 441
15219.70 506
15220.86 499
15222.03 469
15223.19 478
15224.36 485
15225.52 484
15226.69 483
15227.85 482
15229.02 485
15230.18 507
15231.35 494
15232.51 503
15233.68 492
15234.84 517
15236.01 497
15237.17 513
15238.34 510
15239.50 502
15240.67 509
15241.83 537
15243.00 490
15244.17 553
15245.33 527
15246.50 507
15247.66 489
15248.83 504
15249.99 507
15251.16 517
15252.33 527
15253.49 519
15254.66 519
15255.82 512
15256.99 493
15258.16 470
15259.32 446
15260.49 501
15261.65 494
15262.82 460
15263.99 464
15265.15 426
15266.32 458
15267.49 466
15268.65 448
15269.82 451
15270.98 442
15272.15 467
15273.32 452
15274.48 461
15275.65 434
15276.82 450
15277.99 445
15279.15 458
15280.32 425
15281.49 452
15282.65 419
15283.82 414
15284.99 435
15286.15 432
15287.32 422
15288.49 450
15289.66 449
15290.82 400
15291.99 431
15293.16 439
15294.33 422
15295.49 428
15296.66 443
15297.83 456
15299.00 425
15300.16 417
15301.33 425
15302.50 438
15303.67 475
15304.83 437
15306.00 457
15307.17 465
15308.34 417
15309.51 416
15310.67 435
15311.84 450
15313.01 448
15314.18 476
15315.35 452
15316.52 424
15317.68 411
15318.85 451
15320.02 450
15321.19 424
15322.36 438
15323.53 464
15324.69 463
15325.86 451
15327.03 434
15328.20 448
15329.37 446
15330.54 470
15331.71 443
15332.88 474
15334.05 472
15335.21 454
15336.38 504
15337.55 482
15338.72 478
15339.89 429
15341.06 457
15342.23 468
15343.40 449
15344.57 459
15345.74 490
15346.91 508
15348.08 497
15349.25 493
15350.42 506
15351.58 505
15352.75 482
15353.92 523
15355.09 539
15356.26 526
15357.43 533
15358.60 574
15359.77 540
15360.94 504
15362.11 527
15363.28 558
15364.45 545
15365.62 553
15366.79 545
15367.96 551
15369.13 572
15370.31 572
15371.48 599
15372.65 552
15373.82 522
15374.99 586
15376.16 586
15377.33 552
15378.50 537
15379.67 567
15380.84 577
15382.01 535
15383.18 562
15384.35 559
15385.52 526
15386.69 542
15387.87 545
15389.04 542
15390.21 527
15391.38 532
15392.55 552
15393.72 510
15394.89 491
15396.06 550
15397.24 519
15398.41 536
15399.58 568
15400.75 537
15401.92 524
15403.09 521
15404.26 487
15405.44 468
15406.61 504
15407.78 501
15408.95 492
15410.12 478
15411.30 469
15412.47 437
15413.64 482
15414.81 449
15415.98 464
15417.16 470
15418.33 454
15419.50 470
15420.67 413
15421.84 434
15423.02 415
15424.19 430
15425.36 409
15426.53 438
15427.71 423
15428.88 407
15430.05 397
15431.22 414
15432.40 414
15433.57 392
15434.74 398
15435.92 395
15437.09 395
15438.26 394
15439.43 397
15440.61 403
15441.78 422
15442.95 410
15444.13 371
15445.30 349
15446.47 390
15447.65 370
15448.82 380
15449.99 388
15451.17 375
15452.34 376
15453.51 376
15454.69 395
15455.86 376
15457.03 337
15458.21 357
15459.38 393
15460.56 380
15461.73 371
15462.90 362
15464.08 392
15465.25 382
15466.43 413
15467.60 377
15468.77 377
15469.95 373
15471.12 369
15472.30 385
15473.47 346
15474.64 377
15475.82 386
15476.99 346
15478.17 368
15479.34 362
15480.52 376
15481.69 379
15482.87 387
15484.04 364
15485.22 360
15486.39 361
15487.56 368
15488.74 387
15489.91 347
15491.09 331
15492.26 350
15493.44 375
15494.61 353
15495.79 389
15496.96 351
15498.14 338
15499.32 337
15500.49 327
15501.67 337
15502.84 349
15504.02 354
15505.19 352
15506.37 387
15507.54 366
15508.72 354
15509.89 350
15511.07 355
15512.25 374
15513.42 371
15514.60 365
15515.77 376
15516.95 400
15518.13 384
15519.30 364
15520.48 387
15521.65 371
15522.83 371
15524.01 425
15525.18 353
15526.36 351
15527.53 373
15528.71 394
15529.89 394
15531.06 365
15532.24 352
15533.42 364
15534.59 386
15535.77 349
15536.95 373
15538.12 376
15539.30 366
15540.48 373
15541.65 372
15542.83 370
15544.01 394
15545.18 391
15546.36 378
15547.54 384
15548.72 400
15549.89 384
15551.07 398
15552.25 419
15553.42 386
15554.60 387
15555.78 421
15556.96 383
15558.13 395
15559.31 389
15560.49 416
15561.67 387
15562.84 391
15564.02 414
15565.20 399
15566.38 398
15567.56 420
15568.73 413
15569.91 420
15571.09 413
15572.27 410
15573.45 401
15574.62 416
15575.80 401
15576.98 416
15578.16 418
15579.34 411
15580.52 396
15581.69 416
15582.87 412
15584.05 412
15585.23 379
15586.41 422
15587.59 454
15588.76 463
15589.94 463
15591.12 452
15592.30 450
15593.48 447
15594.66 440
15595.84 449
15597.02 462
15598.20 469
15599.37 485
15600.55 478
15601.73 465
15602.91 480
15604.09 526
15605.27 474
15606.45 513
15607.63 521
15608.81 511
15609.99 492
15611.17 528
15612.35 521
15613.53 512
15614.71 483
15615.89 504
15617.07 547
15618.25 531
15619.43 519
15620.60 529
15621.78 541
15622.96 563
15624.14 519
15625.32 554
15626.50 547
15627.68 529
15628.87 556
15630.05 541
15631.23 566
15632.41 554
15633.59 550
15634.77 552
15635.95 551
15637.13 554
15638.31 592
15639.49 611
15640.67 567
15641.85 581
15643.03 597
15644.21 624
15645.39 621
15646.57 614
15647.75 609
15648.93 586
15650.12 617
15651.30 597
15652.48 610
15653.66 633
15654.84 634
15656.02 649
15657.20 637
15658.38 629
15659.56 617
15660.75 610
15661.93 618
15663.11 632
15664.29 637
15665.47 629
15666.65 599
15667.84 600
15669.02 616
15670.20 601
15671.38 654
15672.56 614
15673.74 605
15674.93 600
15676.11 582
15677.29 599
15678.47 587
15679.65 603
15680.84 590
15682.02 616
15683.20 588
15684.38 572
15685.56 573
15686.75 554
15687.93 551
15689.11 564
15690.29 588
15691.48 587
15692.66 553
15693.84 555
15695.02 547
15696.21 555
15697.39 506
15698.57 556
15699.76 556
15700.94 552
15702.12 572
15703.30 538
15704.49 565
15705.67 551
15706.85 583
15708.04 579
15709.22 573
15710.40 575
15711.59 546
15712.77 571
15713.95 575
15715.14 564
15716.32 581
15717.50 566
15718.69 589
15719.87 589
15721.05 589
15722.24 598
15723.42 566
15724.61 597
15725.79 615
15726.97 592
15728.16 604
15729.34 597
15730.53 571
15731.71 579
15732.89 612
15734.08 648
15735.26 636
15736.45 661
15737.63 624
15738.81 633
15740.00 621
15741.18 621
15742.37 622
15743.55 639
15744.74 654
15745.92 659
15747.11 662
15748.29 652
15749.48 683
15750.66 680
15751.84 669
15753.03 653
15754.21 675
15755.40 700
15756.58 695
15757.77 662
15758.95 691
15760.14 727
15761.32 726
15762.51 679
15763.70 699
15764.88 677
15766.07 689
15767.25 661
15768.44 701
15769.62 748
15770.81 640
15771.99 679
15773.18 707
15774.36 666
15775.55 652
15776.74 674
15777.92 674
15779.11 631
15780.29 667
15781.48 631
15782.67 663
15783.85 609
15785.04 603
15786.22 610
15787.41 653
15788.60 605
15789.78 610
15790.97 575
15792.15 603
15793.34 586
15794.53 589
15795.71 585
15796.90 595
15798.09 574
15799.27 578
15800.46 546
15801.65 571
15802.83 544
15804.02 528
15805.21 566
15806.39 549
15807.58 538
15808.77 562
15809.95 549
15811.14 530
15812.33 526
15813.52 518
15814.70 521
15815.89 516
15817.08 519
15818.26 517
15819.45 510
15820.64 520
15821.83 557
15823.01 526
15824.20 480
15825.39 513
15826.58 524
15827.76 512
15828.95 501
15830.14 516
15831.33 547
15832.52 540
15833.70 514
15834.89 524
15836.08 546
15837.27 506
15838.46 509
15839.64 498
15840.83 501
15842.02 485
15843.21 483
15844.40 521
15845.58 513
15846.77 481
15847.96 502
15849.15 513
15850.34 519
15851.53 485
15852.72 512
15853.90 524
15855.09 525
15856.28 516
15857.47 514
15858.66 560
15859.85 492
15861.04 516
15862.23 505
15863.41 538
15864.60 517
15865.79 512
15866.98 509
15868.17 567
15869.36 563
15870.55 507
15871.74 512
15872.93 529
15874.12 532
15875.31 533
15876.50 513
15877.69 540
15878.88 528
15880.06 560
15881.25 552
15882.44 572
15883.63 561
15884.82 573
15886.01 557
15887.20 595
15888.39 604
15889.58 590
15890.77 588
15891.96 593
15893.15 556
15894.34 620
15895.53 600
15896.72 616
15897.91 668
15899.10 561
15900.30 598
15901.49 611
15902.68 627
15903.87 597
15905.06 619
15906.25 645
15907.44 618
15908.63 629
15909.82 663
15911.01 664
15912.20 656
15913.39 652
15914.58 672
15915.77 660
15916.96 680
15918.16 643
15919.35 659
15920.54 671
15921.73 682
15922.92 672
15924.11 665
15925.30 678
15926.49 653
15927.69 686
15928.88 684
15930.07 695
15931.26 672
15932.45 694
15933.64 685
15934.84 684
15936.03 698
15937.22 674
15938.41 726
15939.60 664
15940.79 662
15941.99 672
15943.18 647
15944.37 621
15945.56 652
15946.75 624
15947.95 605
15949.14 559
15950.33 607
15951.52 562
15952.72 564
15953.91 556
15955.10 538
15956.29 523
15957.49 567
15958.68 511
15959.87 506
15961.06 507
15962.26 498
15963.45 479
15964.64 461
15965.83 509
15967.03 465
15968.22 494
15969.41 462
15970.61 461
15971.80 429
15972.99 442
15974.19 446
15975.38 436
15976.57 458
15977.76 414
15978.96 441
15980.15 428
15981.34 423
15982.54 410
15983.73 409
15984.93 411
15986.12 425
15987.31 403
15988.51 411
15989.70 375
15990.89 391
15992.09 403
15993.28 416
15994.48 404
15995.67 388
15996.86 396
15998.06 394
15999.25 384
16000.45 404
16001.64 400
16002.83 386
16004.03 370
16005.22 379
16006.42 376
16007.61 377
16008.81 398
16010.00 380
16011.19 383
16012.39 371
16013.58 367
16014.78 369
16015.97 354
16017.17 390
16018.36 398
16019.56 414
16020.75 350
16021.95 395
16023.14 341
16024.34 365
16025.53 366
16026.73 367
16027.92 381
16029.12 389
16030.31 337
16031.51 374
16032.70 394
16033.90 340
16035.09 358
16036.29 340
16037.48 336
16038.68 340
16039.88 343
16041.07 344
16042.27 349
16043.46 381
16044.66 380
16045.85 330
16047.05 346
16048.25 346
16049.44 378
16050.64 342
16051.83 360
16053.03 371
16054.23 365
16055.42 351
16056.62 322
16057.82 357
16059.01 359
16060.21 370
16061.40 366
16062.60 349
16063.80 349
16064.99 362
16066.19 347
16067.39 355
16068.58 348
16069.78 321
16070.98 333
16072.17 320
16073.37 356
16074.57 329
16075.76 346
16076.96 354
16078.16 347
16079.36 352
16080.55 347
16081.75 327
16082.95 335
16084.14 310
16085.34 330
16086.54 343
16087.74 352
16088.93 346
16090.13 346
16091.33 332
16092.53 323
16093.72 349
16094.92 352
16096.12 336
16097.32 339
16098.51 343
16099.71 304
16100.91 333
16102.11 317
16103.31 315
16104.50 319
16105.70 277
16106.90 303
16108.10 309
16109.30 315
16110.49 314
16111.69 341
16112.89 317
16114.09 312
16115.29 299
16116.49 307
16117.68 306
16118.88 328
16120.08 314
16121.28 311
16122.48 303
16123.68 323
16124.88 307
16126.08 333
16127.27 334
16128.47 296
16129.67 329
16130.87 288
16132.07 307
16133.27 311
16134.47 290
16135.67 288
16136.87 320
16138.07 328
16139.27 303
16140.46 270
16141.66 295
16142.86 315
16144.06 317
16145.26 313
16146.46 317
16147.66 324
16148.86 293
16150.06 320
16151.26 312
16152.46 305
16153.66 286
16154.86 299
16156.06 315
16157.26 302
16158.46 278
16159.66 298
16160.86 319
16162.06 302
16163.26 317
16164.46 311
16165.66 277
16166.86 276
16168.06 314
16169.26 316
16170.46 286
16171.66 269
16172.86 317
16174.06 332
16175.26 310
16176.47 302
16177.67 288
16178.87 310
16180.07 285
16181.27 297
16182.47 295
16183.67 343
16184.87 333
16186.07 338
16187.27 316
16188.47 324
16189.68 313
16190.88 335
16192.08 327
16193.28 339
16194.48 335
16195.68 333
16196.88 313
16198.08 333
16199.29 332
16200.49 340
16201.69 315
16202.89 340
16204.09 340
16205.29 328
16206.50 341
16207.70 342
16208.90 342
16210.10 364
16211.30 328
16212.51 331
16213.71 365
16214.91 363
16216.11 368
16217.31 370
16218.52 355
16219.72 326
16220.92 343
16222.12 387
16223.33 348
16224.53 340
16225.73 318
16226.93 356
16228.14 353
16229.34 351
16230.54 349
16231.74 361
16232.95 352
16234.15 360
16235.35 316
16236.56 362
16237.76 357
16238.96 345
16240.16 355
16241.37 317
16242.57 329
16243.77 361
16244.98 371
16246.18 372
16247.38 365
16248.59 352
16249.79 349
16250.99 348
16252.20 355
16253.40 364
16254.60 362
16255.81 373
16257.01 338
16258.22 388
16259.42 376
16260.62 367
16261.83 347
16263.03 373
16264.23 355
16265.44 366
16266.64 395
16267.85 383
16269.05 368
16270.25 364
16271.46 372
16272.66 379
16273.87 376
16275.07 363
16276.28 376
16277.48 370
16278.69 359
16279.89 378
16281.09 356
16282.30 375
16283.50 356
16284.71 372
16285.91 370
16287.12 351
16288.32 361
16289.53 393
16290.73 386
16291.94 369
16293.14 379
16294.35 380
16295.55 366
16296.76 387
16297.96 385
16299.17 379
16300.37 384
16301.58 377
16302.78 417
16303.99 405
16305.19 364
16306.40 386
16307.61 382
16308.81 387
16310.02 393
16311.22 372
16312.43 392
16313.63 378
16314.84 385
16316.05 382
16317.25 380
16318.46 373
16319.66 369
16320.87 376
16322.08 380
16323.28 376
16324.49 380
16325.69 373
16326.90 355
16328.11 388
16329.31 377
16330.52 374
16331.73 370
16332.93 352
16334.14 333
16335.35 351
16336.55 359
16337.76 346
16338.97 337
16340.17 348
16341.38 338
16342.59 344
16343.79 332
16345.00 329
16346.21 331
16347.41 308
16348.62 346
16349.83 298
16351.03 307
16352.24 270
16353.45 319
16354.66 339
16355.86 300
16357.07 301
16358.28 272
16359.49 288
16360.69 278
16361.90 295
16363.11 289
16364.32 296
16365.52 310
16366.73 305
16367.94 262
16369.15 279
16370.35 322
16371.56 298
16372.77 296
16373.98 312
16375.19 302
16376.39 331
16377.60 307
16378.81 314
16380.02 316
16381.23 314
16382.44 293
16383.64 269
16384.85 301
16386.06 301
16387.27 331
16388.48 292
16389.69 285
16390.90 273
16392.10 298
16393.31 319
16394.52 303
16395.73 309
16396.94 293
16398.15 314
16399.36 282
16400.57 285
16401.77 299
16402.98 298
16404.19 289
16405.40 296
16406.61 291
16407.82 293
16409.03 282
16410.24 301
16411.45 303
16412.66 305
16413.87 312
16415.08 313
16416.29 291
16417.50 291
16418.71 283
16419.92 295
16421.12 326
16422.33 289
16423.54 301
16424.75 270
16425.96 323
16427.17 272
16428.38 285
16429.59 308
16430.80 316
16432.01 304
16433.22 285
16434.43 290
16435.64 279
16436.86 308
16438.07 283
16439.28 302
16440.49 257
16441.70 280
16442.91 282
16444.12 291
16445.33 311
16446.54 282
16447.75 282
16448.96 257
16450.17 248
16451.38 293
16452.59 301
16453.80 295
16455.02 282
16456.23 300
16457.44 304
16458.65 279
16459.86 314
16461.07 255
16462.28 284
16463.49 285
16464.70 284
16465.92 269
16467.13 290
16468.34 286
16469.55 279
16470.76 273
16471.97 278
16473.19 267
16474.40 254
16475.61 286
16476.82 257
16478.03 299
16479.24 255
16480.46 281
16481.67 287
16482.88 286
16484.09 279
16485.30 304
16486.52 291
16487.73 289
16488.94 270
16490.15 273
16491.37 279
16492.58 293
16493.79 292
16495.00 277
16496.21 280
16497.43 287
16498.64 276
16499.85 275
16501.07 299
16502.28 287
16503.49 281
16504.70 300
16505.92 280
16507.13 286
16508.34 283
16509.56 304
16510.77 319
16511.98 303
16513.19 306
16514.41 287
16515.62 285
16516.83 290
16518.05 255
16519.26 277
16520.47 289
16521.69 306
16522.90 303
16524.11 300
16525.33 306
16526.54 298
16527.76 334
16528.97 312
16530.18 323
16531.40 317
16532.61 315
16533.82 321
16535.04 324
16536.25 284
16537.47 315
16538.68 318
16539.89 324
16541.11 311
16542.32 337
16543.54 343
16544.75 325
16545.97 344
16547.18 352
16548.39 347
16549.61 311
16550.82 349
16552.04 321
16553.25 353
16554.47 348
16555.68 348
16556.90 328
16558.11 373
16559.33 344
16560.54 347
16561.76 365
16562.97 339
16564.19 347
16565.40 319
16566.62 342
16567.83 351
16569.05 386
16570.26 356
16571.48 342
16572.69 338
16573.91 370
16575.12 371
16576.34 363
16577.55 344
16578.77 341
16579.98 340
16581.20 357
16582.42 346
16583.63 332
16584.85 363
16586.06 377
16587.28 359
16588.49 331
16589.71 332
16590.93 315
16592.14 380
16593.36 324
16594.57 333
16595.79 356
16597.01 336
16598.22 336
16599.44 326
16600.66 338
16601.87 327
16603.09 333
16604.30 329
16605.52 333
16606.74 323
16607.95 319
16609.17 293
16610.39 304
16611.60 289
16612.82 296
16614.04 283
16615.25 315
16616.47 303
16617.69 303
16618.91 318
16620.12 307
16621.34 282
16622.56 307
16623.77 291
16624.99 283
16626.21 288
16627.43 272
16628.64 280
16629.86 273
16631.08 291
16632.30 266
16633.51 304
16634.73 273
16635.95 315
16637.17 267
16638.38 268
16639.60 283
16640.82 252
16642.04 262
16643.26 274
16644.47 289
16645.69 295
16646.91 292
16648.13 271
16649.35 279
16650.56 285
16651.78 282
16653.00 296
16654.22 288
16655.44 276
16656.65 284
16657.87 273
16659.09 284
16660.31 264
16661.53 280
16662.75 301
16663.97 267
16665.18 283
16666.40 279
16667.62 289
16668.84 270
16670.06 286
16671.28 276
16672.50 291
16673.72 264
16674.94 249
16676.15 255
16677.37 259
16678.59 260
16679.81 248
16681.03 296
16682.25 271
16683.47 249
16684.69 273
16685.91 259
16687.13 268
16688.35 256
16689.57 280
16690.79 258
16692.01 275
16693.23 266
16694.45 256
16695.67 248
16696.89 265
16698.11 259
16699.33 275
16700.55 236
16701.77 257
16702.99 284
16704.21 292
16705.43 232
16706.65 253
16707.87 267
16709.09 256
16710.31 261
16711.53 266
16712.75 265
16713.97 254
16715.19 258
16716.41 251
16717.63 265
16718.85 258
16720.07 264
16721.29 267
16722.51 273
16723.73 252
16724.95 272
16726.18 265
16727.40 279
16728.62 258
16729.84 253
16731.06 271
16732.28 266
16733.50 247
16734.72 242
16735.94 242
16737.17 261
16738.39 263
16739.61 262
16740.83 277
16742.05 243
16743.27 267
16744.49 233
16745.72 263
16746.94 249
16748.16 259
16749.38 263
16750.60 252
16751.83 234
16753.05 217
16754.27 258
16755.49 246
16756.71 278
16757.94 248
16759.16 245
16760.38 257
16761.60 250
16762.82 242
16764.05 265
16765.27 242
16766.49 277
16767.71 264
16768.94 244
16770.16 224
16771.38 256
16772.60 255
16773.83 258
16775.05 234
16776.27 257
16777.49 227
16778.72 261
16779.94 255
16781.16 275
16782.39 254
16783.61 244
16784.83 251
16786.06 249
16787.28 235
16788.50 258
16789.73 259
16790.95 258
16792.17 222
16793.40 264
16794.62 265
16795.84 274
16797.07 259
16798.29 283
16799.51 275
16800.74 256
16801.96 258
16803.18 240
16804.41 263
16805.63 253
16806.86 249
16808.08 275
16809.30 276
16810.53 284
16811.75 279
16812.98 263
16814.20 264
16815.42 269
16816.65 282
16817.87 292
16819.10 253
16820.32 239
16821.54 284
16822.77 266
16823.99 258
16825.22 272
16826.44 264
16827.67 286
16828.89 272
16830.12 283
16831.34 290
16832.57 290
16833.79 266
16835.02 278
16836.24 278
16837.47 280
16838.69 269
16839.92 310
16841.14 318
16842.37 301
16843.59 303
16844.82 289
16846.04 301
16847.27 285
16848.49 301
16849.72 278
16850.94 324
16852.17 308
16853.39 329
16854.62 347
16855.85 317
16857.07 347
16858.30 355
16859.52 341
16860.75 364
16861.97 347
16863.20 359
16864.43 347
16865.65 350
16866.88 373
16868.10 361
16869.33 378
16870.56 347
16871.78 346
16873.01 387
16874.24 369
16875.46 360
16876.69 359
16877.92 363
16879.14 345
16880.37 400
16881.59 406
16882.82 386
16884.05 413
16885.27 425
16886.50 442
16887.73 398
16888.96 397
16890.18 428
16891.41 391
16892.64 380
16893.86 404
16895.09 406
16896.32 424
16897.54 407
16898.77 411
16900.00 415
16901.23 391
16902.45 424
16903.68 419
16904.91 441
16906.14 414
16907.36 401
16908.59 386
16909.82 369
16911.05 391
16912.27 382
16913.50 408
16914.73 391
16915.96 350
16917.19 395
16918.41 366
16919.64 364
16920.87 384
16922.10 376
16923.33 374
16924.55 377
16925.78 360
16927.01 342
16928.24 361
16929.47 368
16930.69 369
16931.92 385
16933.15 350
16934.38 341
16935.61 342
16936.84 320
16938.07 324
16939.29 361
16940.52 356
16941.75 345
16942.98 354
16944.21 372
16945.44 373
16946.67 349
16947.90 358
16949.13 355
16950.35 355
16951.58 336
16952.81 331
16954.04 334
16955.27 346
16956.50 318
16957.73 350
16958.96 356
16960.19 343
16961.42 332
16962.65 322
16963.88 320
16965.11 337
16966.34 360
16967.57 325
16968.80 329
16970.03 318
16971.26 321
16972.49 316
16973.72 347
16974.95 312
16976.18 303
16977.41 319
16978.64 333
16979.87 326
16981.10 316
16982.33 333
16983.56 320
16984.79 312
16986.02 327
16987.25 328
16988.48 314
16989.71 287
16990.94 311
16992.17 309
16993.40 289
16994.63 327
16995.86 296
16997.09 298
16998.32 307
16999.55 292
17000.79 295
17002.02 305
17003.25 299
17004.48 290
17005.71 298
17006.94 289
17008.17 304
17009.40 307
17010.63 281
17011.87 287
17013.10 299
17014.33 296
17015.56 278
17016.79 299
17018.02 282
17019.25 269
17020.49 299
17021.72 286
17022.95 283
17024.18 288
17025.41 271
17026.64 281
17027.88 277
17029.11 273
17030.34 267
17031.57 283
17032.80 268
17034.04 260
17035.27 288
17036.50 276
17037.73 267
17038.97 283
17040.20 276
17041.43 279
17042.66 274
17043.90 245
17045.13 282
17046.36 276
17047.59 241
17048.83 266
17050.06 283
17051.29 281
17052.52 276
17053.76 268
17054.99 272
17056.22 256
17057.46 278
17058.69 249
17059.92 272
17061.15 290
17062.39 274
17063.62 236
17064.85 242
17066.09 258
17067.32 264
17068.55 227
17069.79 266
17071.02 253
17072.25 255
17073.49 266
17074.72 277
17075.96 254
17077.19 261
17078.42 246
17079.66 239
17080.89 235
17082.12 242
17083.36 244
17084.59 258
17085.83 233
17087.06 247
17088.29 244
17089.53 252
17090.76 243
17092.00 252
17093.23 238
17094.46 252
17095.70 249
17096.93 233
17098.17 242
17099.40 255
17100.64 233
17101.87 246
17103.11 255
17104.34 247
17105.58 246
17106.81 235
17108.05 277
17109.28 248
17110.51 243
17111.75 260
17112.98 263
17114.22 215
17115.45 226
17116.69 246
17117.93 242
17119.16 233
17120.40 225
17121.63 230
17122.87 240
17124.10 224
17125.34 235
17126.57 214
17127.81 219
17129.04 211
17130.28 248
17131.51 223
17132.75 257
17133.99 264
17135.22 253
17136.46 238
17137.69 230
17138.93 221
17140.17 236
17141.40 252
17142.64 228
17143.87 254
17145.11 234
17146.35 236
17147.58 219
17148.82 229
17150.05 219
17151.29 213
17152.53 237
17153.76 217
17155.00 209
17156.24 228
17157.47 218
17158.71 242
17159.95 269
17161.18 212
17162.42 239
17163.66 248
17164.89 233
17166.13 223
17167.37 215
17168.60 216
17169.84 193
17171.08 227
17172.32 224
17173.55 214
17174.79 250
17176.03 231
17177.26 236
17178.50 208
17179.74 221
17180.98 220
17182.21 214
17183.45 220
17184.69 202
17185.93 197
17187.16 213
17188.40 224
17189.64 210
17190.88 215
17192.12 247
17193.35 198
17194.59 206
17195.83 219
17197.07 202
17198.31 186
17199.54 204
17200.78 208
17202.02 242
17203.26 193
17204.50 202
17205.73 204
17206.97 204
17208.21 209
17209.45 224
17210.69 208
17211.93 219
17213.17 198
17214.40 218
17215.64 209
17216.88 190
17218.12 193
17219.36 202
17220.60 206
17221.84 206
17223.08 196
17224.31 201
17225.55 199
17226.79 227
17228.03 196
17229.27 197
17230.51 214
17231.75 211
17232.99 195
17234.23 182
17235.47 201
17236.71 214
17237.95 216
17239.19 210
17240.43 173
17241.66 195
17242.90 220
17244.14 206
17245.38 208
17246.62 220
17247.86 202
17249.10 202
17250.34 183
17251.58 210
17252.82 217
17254.06 196
17255.30 208
17256.54 194
17257.78 202
17259.02 203
17260.26 201
17261.50 176
17262.74 204
17263.99 199
17265.23 202
17266.47 193
17267.71 204
17268.95 202
17270.19 213
17271.43 199
17272.67 189
17273.91 200
17275.15 190
17276.39 183
17277.63 173
17278.87 202
17280.11 199
17281.36 188
17282.60 181
17283.84 219
17285.08 193
17286.32 178
17287.56 186
17288.80 215
17290.04 178
17291.29 174
17292.53 227
17293.77 198
17295.01 213
17296.25 202
17297.49 215
17298.73 175
17299.98 189
17301.22 200
17302.46 213
17303.70 182
17304.94 162
17306.19 189
17307.43 188
17308.67 210
17309.91 192
17311.15 211
17312.40 210
17313.64 188
17314.88 180
17316.12 192
17317.37 176
17318.61 195
17319.85 189
17321.09 186
17322.33 185
17323.58 180
17324.82 207
17326.06 191
17327.31 186
17328.55 187
17329.79 193
17331.03 192
17332.28 189
17333.52 189
17334.76 194
17336.01 185
17337.25 204
17338.49 200
17339.73 226
17340.98 176
17342.22 197
17343.46 187
17344.71 191
17345.95 194
17347.19 200
17348.44 190
17349.68 224
17350.92 190
17352.17 176
17353.41 188
17354.66 215
17355.90 183
17357.14 198
17358.39 192
17359.63 186
17360.87 205
17362.12 221
17363.36 205
17364.61 211
17365.85 185
17367.09 195
17368.34 192
17369.58 224
17370.83 202
17372.07 202
17373.32 202
17374.56 183
17375.80 178
17377.05 202
17378.29 192
17379.54 196
17380.78 187
17382.03 194
17383.27 195
17384.52 198
17385.76 198
17387.01 198
17388.25 206
17389.50 212
17390.74 195
17391.99 194
17393.23 221
17394.48 206
17395.72 212
17396.97 202
17398.21 188
17399.46 181
17400.70 215
17401.95 203
17403.19 209
17404.44 213
17405.68 181
17406.93 205
17408.18 215
17409.42 203
17410.67 193
17411.91 191
17413.16 200
17414.40 212
17415.65 196
17416.90 207
17418.14 198
17419.39 200
17420.63 195
17421.88 184
17423.13 190
17424.37 182
17425.62 210
17426.86 209
17428.11 197
17429.36 205
17430.60 234
17431.85 207
17433.10 205
17434.34 208
17435.59 206
17436.84 207
17438.08 225
17439.33 211
17440.58 219
17441.82 216
17443.07 200
17444.32 235
17445.56 231
17446.81 231
17448.06 204
17449.30 212
17450.55 201
17451.80 205
17453.05 197
17454.29 227
17455.54 223
17456.79 252
17458.04 217
17459.28 213
17460.53 218
17461.78 230
17463.03 229
17464.27 238
17465.52 227
17466.77 241
17468.02 241
17469.26 211
17470.51 228
17471.76 225
17473.01 218
17474.25 231
17475.50 223
17476.75 233
17478.00 238
17479.25 255
17480.50 222
17481.74 235
17482.99 230
17484.24 222
17485.49 257
17486.74 257
17487.99 241
17489.23 243
17490.48 245
17491.73 262
17492.98 267
17494.23 236
17495.48 242
17496.73 240
17497.97 253
17499.22 240
17500.47 245
17501.72 261
17502.97 250
17504.22 263
17505.47 261
17506.72 273
17507.97 250
17509.22 268
17510.46 269
17511.71 245
17512.96 271
17514.21 269
17515.46 270
17516.71 265
17517.96 275
17519.21 286
17520.46 267
17521.71 279
17522.96 276
17524.21 260
17525.46 273
17526.71 269
17527.96 273
17529.21 284
17530.46 280
17531.71 272
17532.96 274
17534.21 309
17535.46 260
17536.71 282
17537.96 291
17539.21 270
17540.46 277
17541.71 295
17542.96 274
17544.21 265
17545.46 294
17546.71 261
17547.96 285
17549.21 283
17550.46 298
17551.71 289
17552.97 290
17554.22 277
17555.47 300
17556.72 294
17557.97 281
17559.22 279
17560.47 282
17561.72 289
17562.97 295
17564.22 308
17565.48 294
17566.73 294
17567.98 310
17569.23 314
17570.48 288
17571.73 309
17572.98 300
17574.24 327
17575.49 345
17576.74 324
17577.99 280
17579.24 308
17580.49 305
17581.75 301
17583.00 289
17584.25 302
17585.50 316
17586.75 314
17588.00 338
17589.26 361
17590.51 339
17591.76 347
17593.01 319
17594.27 341
17595.52 329
17596.77 348
17598.02 350
17599.27 338
17600.53 335
17601.78 372
17603.03 346
17604.28 361
17605.54 348
17606.79 349
17608.04 354
17609.30 345
17610.55 348
17611.80 349
17613.05 347
17614.31 370
17615.56 370
17616.81 383
17618.07 336
17619.32 337
17620.57 376
17621.83 339
17623.08 312
17624.33 332
17625.59 361
17626.84 346
17628.09 354
17629.35 349
17630.60 380
17631.85 379
17633.11 357
17634.36 365
17635.61 343
17636.87 365
17638.12 388
17639.38 373
17640.63 339
17641.88 337
17643.14 365
17644.39 372
17645.65 364
17646.90 340
17648.15 347
17649.41 329
17650.66 347
17651.92 327
17653.17 340
17654.42 347
17655.68 318
17656.93 325
17658.19 325
17659.44 311
17660.70 315
17661.95 317
17663.21 313
17664.46 307
17665.72 313
17666.97 311
17668.23 303
17669.48 293
17670.74 294
17671.99 320
17673.25 298
17674.50 277
17675.76 272
17677.01 301
17678.27 291
17679.52 285
17680.78 270
17682.03 277
17683.29 280
17684.54 283
17685.80 292
17687.05 293
17688.31 253
17689.57 267
17690.82 287
17692.08 247
17693.33 275
17694.59 290
17695.84 264
17697.10 271
17698.36 273
17699.61 251
17700.87 273
17702.12 271
17703.38 276
17704.64 253
17705.89 245
17707.15 252
17708.40 254
17709.66 248
17710.92 220
17712.17 229
17713.43 231
17714.69 274
17715.94 235
17717.20 228
17718.46 238
17719.71 255
17720.97 266
17722.23 257
17723.48 252
17724.74 251
17726.00 246
17727.25 246
17728.51 217
17729.77 253
17731.03 267
17732.28 245
17733.54 253
17734.80 232
17736.05 229
17737.31 231
17738.57 257
17739.83 230
17741.08 235
17742.34 243
17743.60 246
17744.86 239
17746.11 248
17747.37 227
17748.63 265
17749.89 231
17751.15 233
17752.40 235
17753.66 238
17754.92 263
17756.18 228
17757.43 232
17758.69 247
17759.95 245
17761.21 263
17762.47 228
17763.73 242
17764.98 243
17766.24 227
17767.50 235
17768.76 219
17770.02 251
17771.28 264
17772.53 244
17773.79 224
17775.05 237
17776.31 193
17777.57 215
17778.83 230
17780.09 225
17781.35 256
17782.60 240
17783.86 209
17785.12 223
17786.38 229
17787.64 226
17788.90 239
17790.16 217
17791.42 236
17792.68 224
17793.94 221
17795.20 226
17796.46 218
17797.72 203
17798.97 194
17800.23 212
17801.49 209
17802.75 210
17804.01 202
17805.27 198
17806.53 191
17807.79 210
17809.05 203
17810.31 188
17811.57 215
17812.83 196
17814.09 199
17815.35 209
17816.61 216
17817.87 211
17819.13 202
17820.39 209
17821.65 209
17822.91 178
17824.17 195
17825.43 201
17826.69 206
17827.96 172
17829.22 186
17830.48 206
17831.74 199
17833.00 209
17834.26 177
17835.52 197
17836.78 185
17838.04 217
17839.30 194
17840.56 202
17841.82 204
17843.09 213
17844.35 201
17845.61 176
17846.87 196
17848.13 178
17849.39 188
17850.65 176
17851.91 196
17853.18 184
17854.44 190
17855.70 201
17856.96 163
17858.22 199
17859.48 188
17860.74 192
17862.01 169
17863.27 171
17864.53 175
17865.79 187
17867.05 181
17868.32 198
17869.58 183
17870.84 168
17872.10 179
17873.36 173
17874.63 161
17875.89 174
17877.15 188
17878.41 198
17879.68 158
17880.94 166
17882.20 190
17883.46 179
17884.73 194
17885.99 185
17887.25 178
17888.51 185
17889.78 181
17891.04 184
17892.30 172
17893.56 181
17894.83 192
17896.09 192
17897.35 184
17898.62 184
17899.88 187
17901.14 198
17902.41 192
17903.67 162
17904.93 181
17906.20 188
17907.46 176
17908.72 168
17909.99 179
17911.25 187
17912.51 186
17913.78 152
17915.04 168
17916.30 173
17917.57 162
17918.83 165
17920.09 183
17921.36 180
17922.62 163
17923.89 168
17925.15 181
17926.41 162
17927.68 186
17928.94 172
17930.21 174
17931.47 200
17932.73 179
17934.00 159
17935.26 176
17936.53 193
17937.79 191
17939.06 177
17940.32 185
17941.59 182
17942.85 163
17944.11 177
17945.38 182
17946.64 188
17947.91 183
17949.17 181
17950.44 195
17951.70 189
17952.97 166
17954.23 177
17955.50 206
17956.76 192
17958.03 176
17959.29 159
17960.56 175
17961.82 165
17963.09 177
17964.35 172
17965.62 167
17966.89 158
17968.15 185
17969.42 186
17970.68 188
17971.95 192
17973.21 175
17974.48 181
17975.74 171
17977.01 173
17978.28 158
17979.54 170
17980.81 186
17982.07 174
17983.34 172
17984.61 179
17985.87 165
17987.14 174
17988.40 172
17989.67 158
17990.94 170
17992.20 181
17993.47 185
17994.74 175
17996.00 176
17997.27 196
17998.54 188
17999.80 174
18001.07 175
18002.34 164
18003.60 181
18004.87 185
18006.14 145
18007.40 177
18008.67 174
18009.94 184
18011.20 186
18012.47 161
18013.74 183
18015.00 176
18016.27 182
18017.54 172
18018.81 175
18020.07 179
18021.34 178
18022.61 195
18023.88 194
18025.14 181
18026.41 184
18027.68 178
18028.95 193
18030.21 189
18031.48 188
18032.75 174
18034.02 196
18035.28 179
18036.55 182
18037.82 195
18039.09 161
18040.36 190
18041.62 199
18042.89 171
18044.16 166
18045.43 179
18046.70 172
18047.97 178
18049.23 206
18050.50 187
18051.77 180
18053.04 182
18054.31 187
18055.58 176
18056.84 181
18058.11 178
18059.38 167
18060.65 196
18061.92 187
18063.19 178
18064.46 212
18065.73 189
18067.00 188
18068.26 199
18069.53 190
18070.80 158
18072.07 173
18073.34 177
18074.61 192
18075.88 205
18077.15 186
18078.42 167
18079.69 168
18080.96 180
18082.23 180
18083.50 186
18084.77 184
18086.03 193
18087.30 187
18088.57 185
18089.84 174
18091.11 168
18092.38 189
18093.65 164
18094.92 190
18096.19 186
18097.46 203
18098.73 183
18100.00 192
18101.27 177
18102.54 197
18103.81 158
18105.08 194
18106.35 176
18107.63 182
18108.90 180
18110.17 186
18111.44 201
18112.71 213
18113.98 172
18115.25 184
18116.52 200
18117.79 188
18119.06 183
18120.33 200
18121.60 191
18122.87 192
18124.14 190
18125.42 194
18126.69 179
18127.96 179
18129.23 188
18130.50 201
18131.77 179
18133.04 177
18134.31 176
18135.58 210
18136.86 177
18138.13 186
18139.40 181
18140.67 188
18141.94 192
18143.21 181
18144.49 189
18145.76 183
18147.03 170
18148.30 180
18149.57 181
18150.84 157
18152.12 181
18153.39 195
18154.66 207
18155.93 177
18157.20 174
18158.48 178
18159.75 183
18161.02 185
18162.29 196
18163.57 164
18164.84 186
18166.11 190
18167.38 187
18168.66 178
18169.93 189
18171.20 183
18172.47 197
18173.75 201
18175.02 189
18176.29 185
18177.56 174
18178.84 167
18180.11 173
18181.38 195
18182.66 185
18183.93 177
18185.20 194
18186.48 159
18187.75 188
18189.02 190
18190.30 163
18191.57 168
18192.84 188
18194.12 196
18195.39 177
18196.66 166
18197.94 173
18199.21 215
18200.48 178
18201.76 171
18203.03 182
18204.30 171
18205.58 163
18206.85 173
18208.13 175
18209.40 176
18210.67 172
18211.95 152
18213.22 173
18214.50 176
18215.77 186
18217.04 192
18218.32 178
18219.59 185
18220.87 180
18222.14 183
18223.42 194
18224.69 177
18225.97 186
18227.24 195
18228.51 194
18229.79 197
18231.06 197
18232.34 203
18233.61 186
18234.89 157
18236.16 181
18237.44 185
18238.71 201
18239.99 158
18241.26 178
18242.54 178
18243.81 187
18245.09 205
18246.36 195
18247.64 178
18248.91 163
18250.19 176
18251.47 191
18252.74 175
18254.02 170
18255.29 186
18256.57 174
18257.84 181
18259.12 179
18260.39 166
18261.67 170
18262.95 160
18264.22 185
18265.50 190
18266.77 175
18268.05 200
18269.33 188
18270.60 204
18271.88 192
18273.15 183
18274.43 186
18275.71 199
18276.98 174
18278.26 192
18279.54 195
18280.81 175
18282.09 187
18283.37 176
18284.64 171
18285.92 186
18287.20 201
18288.47 180
18289.75 166
18291.03 157
18292.30 194
18293.58 180
18294.86 181
18296.13 201
18297.41 185
18298.69 197
18299.96 188
18301.24 171
18302.52 165
18303.80 184
18305.07 185
18306.35 178
18307.63 169
18308.91 190
18310.18 184
18311.46 188
18312.74 191
18314.02 191
18315.29 183
18316.57 189
18317.85 210
18319.13 195
18320.40 202
18321.68 175
18322.96 182
18324.24 185
18325.52 204
18326.79 175
18328.07 207
18329.35 215
18330.63 191
18331.91 179
18333.19 198
18334.46 192
18335.74 197
18337.02 190
18338.30 170
18339.58 192
18340.86 190
18342.13 191
18343.41 181
18344.69 202
18345.97 195
18347.25 183
18348.53 185
18349.81 184
18351.09 194
18352.36 180
18353.64 196
18354.92 175
18356.20 186
18357.48 180
18358.76 190
18360.04 194
18361.32 208
18362.60 162
18363.88 201
18365.16 187
18366.44 171
18367.72 183
18369.00 178
18370.27 188
18371.55 208
18372.83 183
18374.11 184
18375.39 201
18376.67 187
18377.95 179
18379.23 175
18380.51 183
18381.79 179
18383.07 176
18384.35 163
18385.63 171
18386.91 188
18388.19 194
18389.47 193
18390.75 188
18392.03 178
18393.31 189
18394.60 207
18395.88 176
18397.16 198
18398.44 173
18399.72 189
18401.00 172
18402.28 156
18403.56 176
18404.84 177
18406.12 214
18407.40 176
18408.68 186
18409.96 186
18411.24 184
18412.53 188
18413.81 198
18415.09 191
18416.37 198
18417.65 168
18418.93 212
18420.21 184
18421.49 194
18422.78 169
18424.06 188
18425.34 194
18426.62 186
18427.90 178
18429.18 180
18430.46 181
18431.75 180
18433.03 192
18434.31 185
18435.59 222
18436.87 177
18438.16 177
18439.44 170
18440.72 179
18442.00 169
18443.28 161
18444.57 173
18445.85 169
18447.13 161
18448.41 172
18449.70 165
18450.98 178
18452.26 173
18453.54 168
18454.83 166
18456.11 148
18457.39 175
18458.67 168
18459.96 200
18461.24 148
18462.52 191
18463.80 175
18465.09 176
18466.37 179
18467.65 205
18468.94 171
18470.22 169
18471.50 198
18472.78 181
18474.07 175
18475.35 174
18476.63 182
18477.92 188
18479.20 195
18480.48 173
18481.77 184
18483.05 181
18484.34 182
18485.62 150
18486.90 176
18488.19 159
18489.47 186
18490.75 201
18492.04 180
18493.32 161
18494.61 147
18495.89 188
18497.17 183
18498.46 201
18499.74 168
18501.03 175
18502.31 166
18503.59 183
18504.88 159
18506.16 179
18507.45 195
18508.73 182
18510.02 192
18511.30 185
18512.58 174
18513.87 153
18515.15 169
18516.44 164
18517.72 174
18519.01 174
18520.29 187
18521.58 174
18522.86 186
18524.15 191
18525.43 177
18526.72 168
18528.00 176
18529.29 169
18530.57 149
18531.86 171
18533.14 187
18534.43 179
18535.71 155
18537.00 179
18538.28 172
18539.57 191
18540.86 176
18542.14 165
18543.43 174
18544.71 186
18546.00 174
18547.28 155
18548.57 193
18549.85 167
18551.14 165
18552.43 170
18553.71 166
18555.00 170
18556.28 177
18557.57 171
18558.86 197
18560.14 169
18561.43 165
18562.72 183
18564.00 167
18565.29 155
18566.57 157
18567.86 164
18569.15 156
18570.43 184
18571.72 172
18573.01 182
18574.29 151
18575.58 200
18576.87 175
18578.15 192
18579.44 176
18580.73 158
18582.01 162
18583.30 188
18584.59 163
18585.88 174
18587.16 185
18588.45 179
18589.74 180
18591.02 159
18592.31 175
18593.60 164
18594.89 184
18596.17 194
18597.46 197
18598.75 170
18600.04 189
18601.32 170
18602.61 175
18603.90 181
18605.19 198
18606.47 203
18607.76 181
18609.05 163
18610.34 163
18611.63 166
18612.91 180
18614.20 191
18615.49 176
18616.78 197
18618.07 168
18619.35 170
18620.64 183
18621.93 190
18623.22 174
18624.51 202
18625.80 180
18627.09 176
18628.37 156
18629.66 159
18630.95 201
18632.24 172
18633.53 192
18634.82 166
18636.11 185
18637.39 166
18638.68 160
18639.97 194
18641.26 175
18642.55 161
18643.84 162
18645.13 165
18646.42 172
18647.71 172
18649.00 173
18650.29 195
18651.58 156
18652.86 165
18654.15 166
18655.44 171
18656.73 174
18658.02 180
18659.31 163
18660.60 178
18661.89 178
18663.18 175
18664.47 166
18665.76 175
18667.05 174
18668.34 167
18669.63 173
18670.92 159
18672.21 162
18673.50 136
18674.79 160
18676.08 160
18677.37 176
18678.66 158
18679.95 162
18681.24 162
18682.53 169
18683.82 156
18685.11 182
18686.40 166
18687.69 146
18688.99 164
18690.28 171
18691.57 187
18692.86 151
18694.15 175
18695.44 164
18696.73 171
18698.02 185
18699.31 160
18700.60 161
18701.89 179
18703.19 175
18704.48 166
18705.77 167
18707.06 165
18708.35 160
18709.64 163
18710.93 152
18712.22 142
18713.52 161
18714.81 151
18716.10 173
18717.39 159
18718.68 135
18719.97 161
18721.27 164
18722.56 157
18723.85 158
18725.14 148
18726.43 160
18727.72 155
18729.02 147
18730.31 171
18731.60 143
18732.89 168
18734.19 152
18735.48 151
18736.77 149
18738.06 158
18739.35 154
18740.65 150
18741.94 138
18743.23 147
18744.52 165
18745.82 156
18747.11 133
18748.40 159
18749.70 137
18750.99 146
18752.28 141
18753.57 133
18754.87 145
18756.16 155
18757.45 158
18758.75 144
18760.04 165
18761.33 149
18762.63 152
18763.92 156
18765.21 155
18766.50 149
18767.80 155
18769.09 156
18770.38 127
18771.68 133
18772.97 155
18774.27 151
18775.56 135
18776.85 140
18778.15 147
18779.44 147
18780.73 154
18782.03 147
18783.32 163
18784.62 164
18785.91 145
18787.20 126
18788.50 147
18789.79 140
18791.09 148
18792.38 133
18793.67 158
18794.97 143
18796.26 149
18797.56 162
18798.85 159
18800.15 149
18801.44 138
18802.74 135
18804.03 149
18805.32 141
18806.62 144
18807.91 153
18809.21 132
18810.50 164
18811.80 151
18813.09 141
18814.39 134
18815.68 162
18816.98 135
18818.27 142
18819.57 148
18820.86 147
18822.16 167
18823.45 139
18824.75 144
18826.05 167
18827.34 147
18828.64 152
18829.93 150
18831.23 159
18832.52 155
18833.82 138
18835.11 125
18836.41 133
18837.71 153
18839.00 131
18840.30 139
18841.59 147
18842.89 163
18844.18 138
18845.48 171
18846.78 152
18848.07 160
18849.37 141
18850.67 135
18851.96 134
18853.26 143
18854.55 134
18855.85 133
18857.15 134
18858.44 138
18859.74 148
18861.04 153
18862.33 144
18863.63 146
18864.93 145
18866.22 148
18867.52 149
18868.82 141
18870.11 136
18871.41 134
18872.71 147
18874.00 154
18875.30 139
18876.60 153
18877.90 152
18879.19 157
18880.49 150
18881.79 145
18883.09 138
18884.38 162
18885.68 152
18886.98 170
18888.27 161
18889.57 143
18890.87 151
18892.17 129
18893.47 158
18894.76 132
18896.06 133
18897.36 123
18898.66 146
18899.95 133
18901.25 152
18902.55 151
18903.85 153
18905.15 138
18906.44 138
18907.74 161
18909.04 136
18910.34 140
18911.64 172
18912.94 143
18914.23 128
18915.53 142
18916.83 136
18918.13 166
18919.43 159
18920.73 156
18922.03 136
18923.32 130
18924.62 150
18925.92 154
18927.22 146
18928.52 132
18929.82 157
18931.12 153
18932.42 152
18933.72 140
18935.01 139
18936.31 157
18937.61 155
18938.91 147
18940.21 159
18941.51 138
18942.81 136
18944.11 139
18945.41 147
18946.71 139
18948.01 139
18949.31 152
18950.61 148
18951.91 156
18953.21 133
18954.51 146
18955.81 148
18957.11 148
18958.41 124
18959.71 154
18961.01 163
18962.31 158
18963.61 154
18964.91 138
18966.21 142
18967.51 126
18968.81 161
18970.11 159
18971.41 141
18972.71 148
18974.01 161
18975.31 123
18976.61 120
18977.91 137
18979.21 161
18980.51 145
18981.81 140
18983.11 161
18984.41 147
18985.71 155
18987.02 140
18988.32 141
18989.62 147
18990.92 133
18992.22 134
18993.52 152
18994.82 150
18996.12 141
18997.42 145
18998.73 149
19000.03 149
19001.33 148
19002.63 146
19003.93 150
19005.23 154
19006.53 139
19007.84 133
19009.14 141
19010.44 139
19011.74 142
19013.04 149
19014.34 160
19015.65 133
19016.95 133
19018.25 146
19019.55 138
19020.85 135
19022.16 151
19023.46 145
19024.76 149
19026.06 130
19027.37 135
19028.67 131
19029.97 160
19031.27 133
19032.57 159
19033.88 143
19035.18 149
19036.48 157
19037.79 150
19039.09 163
19040.39 141
19041.69 159
19043.00 163
19044.30 155
19045.60 133
19046.90 145
19048.21 148
19049.51 156
19050.81 140
19052.12 134
19053.42 151
19054.72 153
19056.03 152
19057.33 169
19058.63 140
19059.94 140
19061.24 169
19062.54 142
19063.85 170
19065.15 139
19066.45 161
19067.76 125
19069.06 150
19070.37 156
19071.67 168
19072.97 155
19074.28 151
19075.58 144
19076.88 154
19078.19 152
19079.49 144
19080.80 167
19082.10 168
19083.41 158
19084.71 166
19086.01 166
19087.32 161
19088.62 167
19089.93 154
19091.23 136
19092.54 147
19093.84 168
19095.14 169
19096.45 161
19097.75 152
19099.06 169
19100.36 177
19101.67 163
19102.97 145
19104.28 137
19105.58 154
19106.89 137
19108.19 143
19109.50 149
19110.80 148
19112.11 137
19113.41 150
19114.72 153
19116.02 152
19117.33 144
19118.64 168
19119.94 168
19121.25 159
19122.55 156
19123.86 160
19125.16 164
19126.47 146
19127.77 137
19129.08 151
19130.39 151
19131.69 141
19133.00 153
19134.30 147
19135.61 157
19136.92 159
19138.22 169
19139.53 135
19140.83 139
19142.14 173
19143.45 164
19144.75 148
19146.06 146
19147.37 147
19148.67 153
19149.98 144
19151.28 141
19152.59 161
19153.90 153
19155.20 143
19156.51 158
19157.82 152
19159.12 170
19160.43 131
19161.74 146
19163.05 147
19164.35 161
19165.66 151
19166.97 172
19168.27 134
19169.58 151
19170.89 151
19172.19 153
19173.50 150
19174.81 145
19176.12 169
19177.42 161
19178.73 152
19180.04 135
19181.35 144
19182.65 142
19183.96 135
19185.27 146
19186.58 149
19187.89 135
19189.19 143
19190.50 121
19191.81 143
19193.12 153
19194.42 148
19195.73 145
19197.04 152
19198.35 144
19199.66 151
19200.97 160
19202.27 139
19203.58 152
19204.89 157
19206.20 147
19207.51 173
19208.82 156
19210.12 149
19211.43 164
19212.74 168
19214.05 148
19215.36 170
19216.67 174
19217.98 159
19219.28 154
19220.59 157
19221.90 151
19223.21 154
19224.52 168
19225.83 152
19227.14 161
19228.45 136
19229.76 169
19231.07 147
19232.38 145
19233.68 145
19234.99 128
19236.30 132
19237.61 146
19238.92 137
19240.23 143
19241.54 146
19242.85 146
19244.16 144
19245.47 147
19246.78 142
19248.09 143
19249.40 155
19250.71 153
19252.02 162
19253.33 139
19254.64 147
19255.95 162
19257.26 154
19258.57 141
19259.88 150
19261.19 135
19262.50 130
19263.81 140
19265.12 145
19266.43 138
19267.74 138
19269.05 169
19270.36 150
19271.67 140
19272.99 124
19274.30 137
19275.61 143
19276.92 168
19278.23 147
19279.54 132
19280.85 123
19282.16 125
19283.47 133
19284.78 151
19286.09 125
19287.41 138
19288.72 159
19290.03 146
19291.34 144
19292.65 153
19293.96 136
19295.27 143
19296.58 131
19297.90 135
19299.21 155
19300.52 145
19301.83 156
19303.14 142
19304.45 151
19305.77 126
19307.08 139
19308.39 157
19309.70 145
19311.01 138
19312.33 139
19313.64 136
19314.95 138
19316.26 154
19317.57 148
19318.89 145
19320.20 126
19321.51 128
19322.82 144
19324.14 124
19325.45 133
19326.76 146
19328.07 150
19329.39 144
19330.70 151
19332.01 138
19333.32 137
19334.64 150
19335.95 146
19337.26 144
19338.58 153
19339.89 137
19341.20 150
19342.51 142
19343.83 137
19345.14 128
19346.45 154
19347.77 149
19349.08 133
19350.39 125
19351.71 140
19353.02 153
19354.33 118
19355.65 132
19356.96 137
19358.27 137
19359.59 140
19360.90 141
19362.21 158
19363.53 130
19364.84 136
19366.16 130
19367.47 156
19368.78 132
19370.10 131
19371.41 133
19372.73 147
19374.04 152
19375.35 128
19376.67 115
19377.98 148
19379.30 143
19380.61 149
19381.93 123
19383.24 133
19384.55 133
19385.87 170
19387.18 144
19388.50 149
19389.81 133
19391.13 132
19392.44 141
19393.76 121
19395.07 117
19396.39 125
19397.70 150
19399.02 134
19400.33 141
19401.65 149
19402.96 128
19404.28 144
19405.59 155
19406.91 147
19408.22 135
19409.54 137
19410.85 157
19412.17 154
19413.48 137
19414.80 133
19416.11 146
19417.43 127
19418.75 126
19420.06 124
19421.38 126
19422.69 126
19424.01 132
19425.32 123
19426.64 142
19427.96 140
19429.27 130
19430.59 145
19431.90 117
19433.22 113
19434.54 107
19435.85 140
19437.17 139
19438.49 130
19439.80 152
19441.12 140
19442.43 116
19443.75 134
19445.07 144
19446.38 147
19447.70 133
19449.02 147
19450.33 135
19451.65 159
19452.97 149
19454.28 140
19455.60 138
19456.92 121
19458.23 143
19459.55 137
19460.87 143
19462.19 131
19463.50 135
19464.82 144
19466.14 153
19467.45 150
19468.77 145
19470.09 152
19471.41 146
19472.72 160
19474.04 135
19475.36 127
19476.68 138
19477.99 125
19479.31 151
19480.63 145
19481.95 142
19483.27 143
19484.58 147
19485.90 122
19487.22 129
19488.54 146
19489.85 154
19491.17 140
19492.49 126
19493.81 132
19495.13 145
19496.45 145
19497.76 167
19499.08 153
19500.40 139
19501.72 141
19503.04 150
19504.36 137
19505.67 135
19506.99 140
19508.31 157
19509.63 143
19510.95 148
19512.27 155
19513.59 148
19514.91 153
19516.22 138
19517.54 142
19518.86 163
19520.18 149
19521.50 151
19522.82 157
19524.14 138
19525.46 129
19526.78 129
19528.10 139
19529.42 138
19530.74 140
19532.06 125
19533.37 149
19534.69 144
19536.01 139
19537.33 141
19538.65 133
19539.97 153
19541.29 131
19542.61 136
19543.93 158
19545.25 147
19546.57 137
19547.89 132
19549.21 147
19550.53 138
19551.85 129
19553.17 132
19554.49 143
19555.81 143
19557.13 137
19558.45 131
19559.77 158
19561.09 132
19562.41 142
19563.74 133
19565.06 130
19566.38 136
19567.70 149
19569.02 136
19570.34 110
19571.66 132
19572.98 167
19574.30 165
19575.62 148
19576.94 139
19578.26 136
19579.59 128
19580.91 136
19582.23 144
19583.55 143
19584.87 131
19586.19 147
19587.51 141
19588.83 134
19590.16 126
19591.48 137
19592.80 153
19594.12 136
19595.44 145
19596.76 125
19598.08 142
19599.41 132
19600.73 144
19602.05 128
19603.37 155
19604.69 155
19606.02 169
19607.34 132
19608.66 134
19609.98 143
19611.30 158
19612.63 149
19613.95 125
19615.27 129
19616.59 147
19617.91 136
19619.24 129
19620.56 137
19621.88 125
19623.20 143
19624.53 147
19625.85 176
19627.17 139
19628.50 145
19629.82 140
19631.14 147
19632.46 168
19633.79 131
19635.11 150
19636.43 153
19637.76 129
19639.08 117
19640.40 153
19641.72 135
19643.05 161
19644.37 154
19645.69 146
19647.02 124
19648.34 139
19649.66 134
19650.99 145
19652.31 135
19653.64 135
19654.96 146
19656.28 140
19657.61 152
19658.93 149
19660.25 124
19661.58 148
19662.90 151
19664.23 140
19665.55 133
19666.87 153
19668.20 139
19669.52 141
19670.85 145
19672.17 145
19673.49 137
19674.82 147
19676.14 134
19677.47 129
19678.79 140
19680.12 126
19681.44 154
19682.76 148
19684.09 147
19685.41 142
19686.74 130
19688.06 141
19689.39 128
19690.71 131
19692.04 158
19693.36 147
19694.69 163
19696.01 155
19697.34 155
19698.66 124
19699.99 134
19701.31 163
19702.64 142
19703.96 149
19705.29 152
19706.61 127
19707.94 145
19709.26 127
19710.59 128
19711.92 152
19713.24 143
19714.57 143
19715.89 156
19717.22 138
19718.54 143
19719.87 140
19721.20 128
19722.52 139
19723.85 150
19725.17 145
19726.50 140
19727.83 145
19729.15 140
19730.48 143
19731.80 144
19733.13 130
19734.46 119
19735.78 135
19737.11 149
19738.44 147
19739.76 138
19741.09 124
19742.41 149
19743.74 142
19745.07 137
19746.39 144
19747.72 142
19749.05 148
19750.37 140
19751.70 139
19753.03 143
19754.36 132
19755.68 131
19757.01 139
19758.34 163
19759.66 146
19760.99 150
19762.32 148
19763.65 143
19764.97 143
19766.30 140
19767.63 134
19768.95 140
19770.28 137
19771.61 152
19772.94 142
19774.27 136
19775.59 137
19776.92 123
19778.25 135
19779.58 134
19780.90 139
19782.23 164
19783.56 143
19784.89 130
19786.22 134
19787.54 137
19788.87 141
19790.20 129
19791.53 134
19792.86 122
19794.18 125
19795.51 138
19796.84 153
19798.17 142
19799.50 141
19800.83 139
19802.16 138
19803.48 114
19804.81 131
19806.14 126
19807.47 124
19808.80 137
19810.13 139
19811.46 124
19812.79 143
19814.11 141
19815.44 133
19816.77 139
19818.10 144
19819.43 144
19820.76 145
19822.09 152
19823.42 154
19824.75 161
19826.08 127
19827.41 139
19828.74 129
19830.07 118
19831.39 143
19832.72 148
19834.05 125
19835.38 131
19836.71 131
19838.04 142
19839.37 143
19840.70 161
19842.03 149
19843.36 138
19844.69 145
19846.02 153
19847.35 146
19848.68 137
19850.01 141
19851.34 150
19852.67 140
19854.00 136
19855.33 140
19856.66 139
19857.99 144
19859.33 131
19860.66 134
19861.99 146
19863.32 138
19864.65 151
19865.98 121
19867.31 146
19868.64 140
19869.97 144
19871.30 155
19872.63 131
19873.96 134
19875.29 130
19876.63 145
19877.96 119
19879.29 133
19880.62 130
19881.95 144
19883.28 143
19884.61 167
19885.94 144
19887.28 136
19888.61 148
19889.94 132
19891.27 138
19892.60 118
19893.93 144
19895.26 138
19896.60 141
19897.93 161
19899.26 143
19900.59 157
19901.92 152
19903.26 144
19904.59 136
19905.92 145
19907.25 137
19908.58 139
19909.92 138
19911.25 131
19912.58 141
19913.91 146
19915.24 133
19916.58 128
19917.91 131
19919.24 146
19920.57 132
19921.91 151
19923.24 160
19924.57 173
19925.91 154
19927.24 151
19928.57 131
19929.90 125
19931.24 138
19932.57 150
19933.90 129
19935.24 140
19936.57 133
19937.90 136
19939.23 150
19940.57 151
19941.90 153
19943.23 127
19944.57 152
19945.90 164
19947.23 152
19948.57 141
19949.90 146
19951.23 194
19952.57 148
19953.90 153
19955.24 160
19956.57 137
19957.90 137
19959.24 150
19960.57 152
19961.90 154
19963.24 138
19964.57 149
19965.91 149
19967.24 146
19968.58 118
19969.91 167
19971.24 154
19972.58 146
19973.91 148
19975.25 139
19976.58 152
19977.92 139
19979.25 170
19980.58 141
19981.92 155
19983.25 146
19984.59 148
19985.92 132
19987.26 147
19988.59 156
19989.93 128
19991.26 155
19992.60 160
19993.93 141
19995.27 128
19996.60 131
19997.94 154
19999.27 164
20000.61 127
20001.94 143
20003.28 158
20004.61 172
20005.95 138
20007.28 124
20008.62 126
20009.96 142
20011.29 149
20012.63 159
20013.96 132
20015.30 133
20016.63 137
20017.97 120
20019.30 141
20020.64 138
20021.98 157
20023.31 137
20024.65 154
20025.98 138
20027.32 147
20028.66 153
20029.99 141
20031.33 119
20032.67 142
20034.00 147
20035.34 121
20036.67 116
20038.01 137
20039.35 121
20040.68 130
20042.02 154
20043.36 149
20044.69 151
20046.03 141
20047.37 147
20048.70 156
20050.04 151
20051.38 146
20052.71 151
20054.05 131
20055.39 154
20056.73 138
20058.06 148
20059.40 155
20060.74 166
20062.07 148
20063.41 153
20064.75 152
20066.09 143
20067.42 161
20068.76 153
20070.10 122
20071.44 127
20072.77 148
20074.11 145
20075.45 144
20076.79 141
20078.13 151
20079.46 154
20080.80 141
20082.14 145
20083.48 156
20084.81 153
20086.15 156
20087.49 151
20088.83 165
20090.17 130
20091.51 140
20092.84 153
20094.18 124
20095.52 145
20096.86 155
20098.20 134
20099.54 150
20100.87 139
20102.21 155
20103.55 148
20104.89 138
20106.23 142
20107.57 150
20108.91 158
20110.25 146
20111.58 136
20112.92 166
20114.26 151
20115.60 154
20116.94 152
20118.28 145
20119.62 147
20120.96 138
20122.30 128
20123.64 141
20124.98 133
20126.31 141
20127.65 162
20128.99 159
