# Supplementary material for: MALDI-TOF MS typing enables the classification of brewing yeasts of the genus Saccharomyces to major beer styles
Source: PLoS One. 2017 Aug 9;12(8):e0181694. doi: 10.1371/journal.pone.0181694 (PMC5549903; doi:10.1371/journal.pone.0181694)
Supplement: S9 File — The directory includes 90 raw files and was zipped to “.zip”; the folder has three strains with 30 spectra per strain; S1 Text explains the raw files with an example and Table 1 represents the yeast strains used within the experiment. (ZIP) [file pone.0181694.s012.zip › 25-27/30284-8J5-Lag-Lag-Lag-YPG-18h-E-E_2016-09-20_1_0_E1_1.dat]

1999.90 1067
2000.32 1039
2000.75 1075
2001.17 1072
2001.59 1031
2002.01 1005
2002.43 971
2002.86 951
2003.28 990
2003.70 948
2004.12 961
2004.54 974
2004.97 959
2005.39 946
2005.81 986
2006.23 912
2006.66 968
2007.08 960
2007.50 925
2007.92 924
2008.35 902
2008.77 910
2009.19 946
2009.61 938
2010.04 983
2010.46 922
2010.88 938
2011.31 898
2011.73 904
2012.15 845
2012.57 900
2013.00 864
2013.42 830
2013.84 900
2014.27 903
2014.69 918
2015.11 952
2015.54 916
2015.96 962
2016.38 931
2016.81 928
2017.23 964
2017.65 956
2018.08 928
2018.50 936
2018.93 969
2019.35 960
2019.77 1006
2020.20 1009
2020.62 974
2021.04 967
2021.47 923
2021.89 919
2022.32 918
2022.74 902
2023.17 886
2023.59 872
2024.01 932
2024.44 871
2024.86 902
2025.29 912
2025.71 875
2026.14 841
2026.56 878
2026.98 878
2027.41 881
2027.83 865
2028.26 866
2028.68 896
2029.11 879
2029.53 884
2029.96 876
2030.38 887
2030.81 888
2031.23 810
2031.66 868
2032.08 880
2032.51 884
2032.93 905
2033.36 896
2033.78 917
2034.21 892
2034.63 880
2035.06 879
2035.49 944
2035.91 943
2036.34 861
2036.76 839
2037.19 872
2037.61 895
2038.04 894
2038.47 911
2038.89 897
2039.32 910
2039.74 930
2040.17 867
2040.59 863
2041.02 966
2041.45 951
2041.87 909
2042.30 917
2042.73 944
2043.15 947
2043.58 963
2044.00 893
2044.43 928
2044.86 951
2045.28 895
2045.71 938
2046.14 922
2046.56 935
2046.99 899
2047.42 899
2047.84 897
2048.27 919
2048.70 878
2049.12 867
2049.55 916
2049.98 968
2050.40 993
2050.83 941
2051.26 947
2051.69 927
2052.11 902
2052.54 864
2052.97 875
2053.40 923
2053.82 948
2054.25 918
2054.68 947
2055.10 939
2055.53 994
2055.96 1028
2056.39 1021
2056.82 1054
2057.24 1087
2057.67 1108
2058.10 1082
2058.53 1112
2058.95 1028
2059.38 982
2059.81 1012
2060.24 1017
2060.67 1005
2061.09 991
2061.52 966
2061.95 932
2062.38 961
2062.81 977
2063.24 1066
2063.66 1094
2064.09 1050
2064.52 1101
2064.95 1090
2065.38 1115
2065.81 1171
2066.24 1189
2066.66 1114
2067.09 1118
2067.52 1046
2067.95 1068
2068.38 992
2068.81 996
2069.24 1011
2069.67 935
2070.10 926
2070.52 974
2070.95 905
2071.38 899
2071.81 890
2072.24 891
2072.67 846
2073.10 943
2073.53 934
2073.96 950
2074.39 993
2074.82 996
2075.25 1017
2075.68 1020
2076.11 973
2076.54 992
2076.97 977
2077.40 994
2077.83 1016
2078.26 1028
2078.69 1025
2079.12 948
2079.55 1039
2079.98 996
2080.41 1015
2080.84 973
2081.27 925
2081.70 1010
2082.13 980
2082.56 940
2082.99 965
2083.42 918
2083.85 906
2084.28 913
2084.71 888
2085.14 927
2085.57 899
2086.00 908
2086.43 860
2086.86 892
2087.29 891
2087.73 902
2088.16 876
2088.59 879
2089.02 892
2089.45 912
2089.88 865
2090.31 933
2090.74 886
2091.17 876
2091.61 888
2092.04 901
2092.47 902
2092.90 881
2093.33 870
2093.76 907
2094.19 890
2094.63 879
2095.06 941
2095.49 884
2095.92 921
2096.35 905
2096.78 859
2097.22 830
2097.65 871
2098.08 842
2098.51 856
2098.94 864
2099.38 851
2099.81 898
2100.24 866
2100.67 894
2101.11 923
2101.54 862
2101.97 866
2102.40 895
2102.83 825
2103.27 880
2103.70 814
2104.13 875
2104.56 852
2105.00 873
2105.43 850
2105.86 924
2106.30 977
2106.73 935
2107.16 880
2107.59 897
2108.03 928
2108.46 924
2108.89 933
2109.33 890
2109.76 952
2110.19 934
2110.63 991
2111.06 902
2111.49 904
2111.93 904
2112.36 947
2112.79 885
2113.23 851
2113.66 858
2114.09 847
2114.53 908
2114.96 837
2115.40 840
2115.83 839
2116.26 857
2116.70 835
2117.13 867
2117.56 807
2118.00 838
2118.43 859
2118.87 824
2119.30 891
2119.73 848
2120.17 874
2120.60 855
2121.04 831
2121.47 871
2121.91 856
2122.34 873
2122.78 873
2123.21 888
2123.64 873
2124.08 834
2124.51 886
2124.95 866
2125.38 930
2125.82 905
2126.25 897
2126.69 866
2127.12 866
2127.56 852
2127.99 889
2128.43 928
2128.86 981
2129.30 976
2129.73 980
2130.17 1027
2130.60 1038
2131.04 1036
2131.47 960
2131.91 952
2132.35 982
2132.78 918
2133.22 936
2133.65 955
2134.09 937
2134.52 968
2134.96 882
2135.40 892
2135.83 901
2136.27 916
2136.70 879
2137.14 861
2137.57 887
2138.01 874
2138.45 868
2138.88 916
2139.32 886
2139.76 872
2140.19 879
2140.63 907
2141.06 859
2141.50 810
2141.94 811
2142.37 826
2142.81 830
2143.25 851
2143.68 856
2144.12 913
2144.56 884
2144.99 871
2145.43 862
2145.87 879
2146.30 861
2146.74 887
2147.18 895
2147.62 912
2148.05 988
2148.49 1025
2148.93 1062
2149.36 1104
2149.80 1203
2150.24 1185
2150.68 1157
2151.11 1133
2151.55 1061
2151.99 1061
2152.43 1079
2152.86 1037
2153.30 1033
2153.74 1041
2154.18 973
2154.61 986
2155.05 952
2155.49 944
2155.93 927
2156.37 949
2156.80 932
2157.24 927
2157.68 918
2158.12 907
2158.56 948
2158.99 931
2159.43 936
2159.87 955
2160.31 904
2160.75 918
2161.19 984
2161.62 1002
2162.06 981
2162.50 990
2162.94 1068
2163.38 1052
2163.82 1057
2164.26 1111
2164.69 1163
2165.13 1172
2165.57 1197
2166.01 1198
2166.45 1210
2166.89 1129
2167.33 1114
2167.77 1199
2168.21 1155
2168.65 1083
2169.08 1049
2169.52 1065
2169.96 1068
2170.40 1038
2170.84 1064
2171.28 1104
2171.72 1155
2172.16 1074
2172.60 1060
2173.04 1108
2173.48 1118
2173.92 1076
2174.36 1128
2174.80 1086
2175.24 1074
2175.68 1112
2176.12 1079
2176.56 1107
2177.00 1076
2177.44 1102
2177.88 1079
2178.32 1082
2178.76 1025
2179.20 991
2179.64 988
2180.08 997
2180.52 1045
2180.96 1005
2181.40 946
2181.84 984
2182.28 973
2182.72 910
2183.16 954
2183.60 939
2184.04 905
2184.48 881
2184.93 927
2185.37 897
2185.81 903
2186.25 926
2186.69 899
2187.13 867
2187.57 1007
2188.01 945
2188.45 949
2188.89 950
2189.34 993
2189.78 998
2190.22 956
2190.66 943
2191.10 984
2191.54 966
2191.98 978
2192.43 941
2192.87 964
2193.31 952
2193.75 988
2194.19 1066
2194.63 1078
2195.08 1008
2195.52 1035
2195.96 1020
2196.40 956
2196.84 1001
2197.29 979
2197.73 984
2198.17 995
2198.61 970
2199.06 961
2199.50 957
2199.94 939
2200.38 922
2200.82 898
2201.27 867
2201.71 946
2202.15 890
2202.59 922
2203.04 955
2203.48 1001
2203.92 995
2204.37 989
2204.81 986
2205.25 965
2205.69 912
2206.14 956
2206.58 974
2207.02 959
2207.47 1032
2207.91 1067
2208.35 1018
2208.80 1025
2209.24 1059
2209.68 1053
2210.13 1088
2210.57 1097
2211.01 1044
2211.46 1011
2211.90 986
2212.34 1033
2212.79 999
2213.23 995
2213.67 965
2214.12 1011
2214.56 981
2215.01 968
2215.45 863
2215.89 910
2216.34 950
2216.78 975
2217.23 933
2217.67 937
2218.11 936
2218.56 903
2219.00 970
2219.45 988
2219.89 958
2220.34 926
2220.78 1004
2221.22 996
2221.67 946
2222.11 1048
2222.56 1053
2223.00 1000
2223.45 1015
2223.89 1043
2224.34 1038
2224.78 997
2225.23 1030
2225.67 997
2226.12 1027
2226.56 1008
2227.01 1033
2227.45 1005
2227.90 1011
2228.34 1098
2228.79 1126
2229.23 1068
2229.68 1012
2230.12 1035
2230.57 1033
2231.01 1013
2231.46 1020
2231.90 1026
2232.35 1016
2232.80 997
2233.24 994
2233.69 1026
2234.13 1018
2234.58 1060
2235.02 1035
2235.47 962
2235.92 986
2236.36 951
2236.81 952
2237.25 937
2237.70 977
2238.15 939
2238.59 948
2239.04 924
2239.49 975
2239.93 990
2240.38 892
2240.82 907
2241.27 896
2241.72 914
2242.16 945
2242.61 956
2243.06 922
2243.50 892
2243.95 891
2244.40 911
2244.84 832
2245.29 841
2245.74 867
2246.19 893
2246.63 907
2247.08 881
2247.53 902
2247.97 904
2248.42 937
2248.87 968
2249.32 908
2249.76 878
2250.21 861
2250.66 887
2251.10 918
2251.55 885
2252.00 939
2252.45 909
2252.89 942
2253.34 929
2253.79 948
2254.24 949
2254.69 910
2255.13 957
2255.58 936
2256.03 975
2256.48 929
2256.93 937
2257.37 920
2257.82 922
2258.27 921
2258.72 921
2259.17 928
2259.61 947
2260.06 965
2260.51 1037
2260.96 1086
2261.41 1010
2261.86 1064
2262.31 965
2262.75 1066
2263.20 1033
2263.65 1052
2264.10 974
2264.55 1040
2265.00 990
2265.45 1013
2265.90 1056
2266.34 1017
2266.79 947
2267.24 1007
2267.69 998
2268.14 1032
2268.59 999
2269.04 1027
2269.49 1040
2269.94 1024
2270.39 1066
2270.84 1029
2271.29 1059
2271.74 1074
2272.18 1047
2272.63 1110
2273.08 1095
2273.53 1084
2273.98 1189
2274.43 1261
2274.88 1279
2275.33 1392
2275.78 1403
2276.23 1468
2276.68 1456
2277.13 1428
2277.58 1494
2278.03 1479
2278.48 1326
2278.93 1288
2279.38 1207
2279.83 1167
2280.28 1042
2280.73 1103
2281.19 1096
2281.64 1025
2282.09 990
2282.54 973
2282.99 922
2283.44 921
2283.89 939
2284.34 954
2284.79 942
2285.24 990
2285.69 925
2286.14 894
2286.59 942
2287.04 981
2287.50 1001
2287.95 1023
2288.40 1050
2288.85 1093
2289.30 1104
2289.75 1166
2290.20 1224
2290.65 1184
2291.11 1203
2291.56 1220
2292.01 1212
2292.46 1188
2292.91 1271
2293.36 1294
2293.82 1161
2294.27 1104
2294.72 1145
2295.17 1074
2295.62 1060
2296.07 1058
2296.53 1077
2296.98 1004
2297.43 1026
2297.88 935
2298.33 907
2298.79 950
2299.24 998
2299.69 940
2300.14 1014
2300.60 963
2301.05 939
2301.50 897
2301.95 914
2302.41 905
2302.86 912
2303.31 909
2303.76 971
2304.22 965
2304.67 951
2305.12 928
2305.57 921
2306.03 943
2306.48 944
2306.93 918
2307.39 952
2307.84 955
2308.29 1023
2308.75 994
2309.20 1017
2309.65 998
2310.11 1019
2310.56 1046
2311.01 1043
2311.47 1092
2311.92 1078
2312.37 1023
2312.83 1040
2313.28 1015
2313.73 982
2314.19 962
2314.64 1003
2315.09 1007
2315.55 983
2316.00 931
2316.46 953
2316.91 1014
2317.36 986
2317.82 943
2318.27 992
2318.73 1055
2319.18 1073
2319.63 1025
2320.09 984
2320.54 960
2321.00 1001
2321.45 1114
2321.91 1032
2322.36 1056
2322.82 1151
2323.27 1137
2323.72 1246
2324.18 1387
2324.63 1364
2325.09 1378
2325.54 1398
2326.00 1347
2326.45 1287
2326.91 1303
2327.36 1219
2327.82 1118
2328.27 1087
2328.73 1005
2329.18 1034
2329.64 1029
2330.09 1020
2330.55 977
2331.00 960
2331.46 983
2331.92 918
2332.37 939
2332.83 951
2333.28 935
2333.74 907
2334.19 979
2334.65 953
2335.10 924
2335.56 931
2336.02 952
2336.47 968
2336.93 933
2337.38 903
2337.84 912
2338.30 924
2338.75 940
2339.21 962
2339.66 888
2340.12 988
2340.58 965
2341.03 994
2341.49 950
2341.95 957
2342.40 954
2342.86 911
2343.32 939
2343.77 970
2344.23 953
2344.68 1002
2345.14 1006
2345.60 983
2346.06 975
2346.51 971
2346.97 1013
2347.43 956
2347.88 959
2348.34 1004
2348.80 988
2349.25 974
2349.71 973
2350.17 976
2350.63 987
2351.08 991
2351.54 958
2352.00 971
2352.46 977
2352.91 966
2353.37 926
2353.83 952
2354.29 903
2354.74 891
2355.20 927
2355.66 946
2356.12 898
2356.57 927
2357.03 951
2357.49 981
2357.95 940
2358.41 893
2358.86 936
2359.32 959
2359.78 965
2360.24 924
2360.70 988
2361.15 1010
2361.61 1051
2362.07 1004
2362.53 1060
2362.99 1081
2363.45 1055
2363.91 1026
2364.36 1065
2364.82 1032
2365.28 1024
2365.74 998
2366.20 1022
2366.66 1081
2367.12 1035
2367.57 1000
2368.03 1002
2368.49 1053
2368.95 1036
2369.41 1001
2369.87 1002
2370.33 981
2370.79 958
2371.25 966
2371.71 957
2372.17 989
2372.63 1001
2373.09 934
2373.54 958
2374.00 926
2374.46 1023
2374.92 988
2375.38 966
2375.84 980
2376.30 983
2376.76 1040
2377.22 1051
2377.68 1009
2378.14 1010
2378.60 1023
2379.06 1016
2379.52 1003
2379.98 937
2380.44 940
2380.90 968
2381.36 978
2381.82 975
2382.28 917
2382.74 996
2383.20 1022
2383.66 980
2384.12 992
2384.59 951
2385.05 976
2385.51 948
2385.97 961
2386.43 976
2386.89 956
2387.35 1011
2387.81 981
2388.27 943
2388.73 871
2389.19 943
2389.65 970
2390.12 937
2390.58 942
2391.04 939
2391.50 973
2391.96 942
2392.42 930
2392.88 925
2393.34 994
2393.81 920
2394.27 884
2394.73 909
2395.19 908
2395.65 962
2396.11 963
2396.57 939
2397.04 918
2397.50 939
2397.96 947
2398.42 938
2398.88 920
2399.35 930
2399.81 985
2400.27 937
2400.73 926
2401.19 941
2401.66 878
2402.12 896
2402.58 882
2403.04 900
2403.51 896
2403.97 937
2404.43 872
2404.89 897
2405.36 921
2405.82 920
2406.28 907
2406.74 896
2407.21 932
2407.67 919
2408.13 869
2408.59 894
2409.06 842
2409.52 870
2409.98 886
2410.45 819
2410.91 804
2411.37 824
2411.84 854
2412.30 822
2412.76 911
2413.23 893
2413.69 876
2414.15 903
2414.62 917
2415.08 917
2415.54 985
2416.01 984
2416.47 977
2416.93 955
2417.40 937
2417.86 946
2418.32 896
2418.79 977
2419.25 971
2419.72 962
2420.18 959
2420.64 925
2421.11 994
2421.57 1049
2422.04 1027
2422.50 1012
2422.96 1022
2423.43 1077
2423.89 1053
2424.36 1005
2424.82 1016
2425.29 992
2425.75 1030
2426.22 1048
2426.68 1037
2427.15 937
2427.61 923
2428.07 928
2428.54 940
2429.00 900
2429.47 937
2429.93 831
2430.40 896
2430.86 891
2431.33 907
2431.79 895
2432.26 891
2432.72 910
2433.19 924
2433.65 941
2434.12 925
2434.59 926
2435.05 872
2435.52 911
2435.98 930
2436.45 934
2436.91 942
2437.38 940
2437.84 964
2438.31 966
2438.78 1025
2439.24 1020
2439.71 1032
2440.17 1049
2440.64 1021
2441.10 1074
2441.57 1045
2442.04 987
2442.50 1012
2442.97 985
2443.44 939
2443.90 930
2444.37 937
2444.83 950
2445.30 911
2445.77 896
2446.23 856
2446.70 917
2447.17 915
2447.63 880
2448.10 879
2448.57 875
2449.03 924
2449.50 859
2449.97 910
2450.43 884
2450.90 895
2451.37 957
2451.83 845
2452.30 846
2452.77 885
2453.24 895
2453.70 832
2454.17 793
2454.64 830
2455.10 862
2455.57 883
2456.04 845
2456.51 888
2456.97 910
2457.44 882
2457.91 850
2458.38 897
2458.84 947
2459.31 904
2459.78 925
2460.25 877
2460.72 832
2461.18 912
2461.65 901
2462.12 860
2462.59 870
2463.06 804
2463.52 874
2463.99 856
2464.46 910
2464.93 895
2465.40 921
2465.86 889
2466.33 850
2466.80 851
2467.27 881
2467.74 883
2468.21 875
2468.68 934
2469.14 930
2469.61 905
2470.08 894
2470.55 919
2471.02 940
2471.49 883
2471.96 915
2472.43 917
2472.90 924
2473.36 928
2473.83 936
2474.30 957
2474.77 898
2475.24 892
2475.71 880
2476.18 903
2476.65 880
2477.12 910
2477.59 962
2478.06 889
2478.53 904
2479.00 918
2479.47 903
2479.94 891
2480.41 886
2480.87 904
2481.34 875
2481.81 884
2482.28 859
2482.75 909
2483.22 887
2483.69 868
2484.16 881
2484.63 895
2485.10 934
2485.57 930
2486.05 943
2486.52 899
2486.99 929
2487.46 1058
2487.93 1043
2488.40 1067
2488.87 989
2489.34 996
2489.81 991
2490.28 1015
2490.75 994
2491.22 941
2491.69 922
2492.16 950
2492.63 948
2493.10 891
2493.58 873
2494.05 858
2494.52 905
2494.99 871
2495.46 913
2495.93 924
2496.40 874
2496.87 978
2497.34 904
2497.82 899
2498.29 879
2498.76 855
2499.23 859
2499.70 845
2500.17 878
2500.64 857
2501.12 879
2501.59 869
2502.06 848
2502.53 885
2503.00 853
2503.48 885
2503.95 860
2504.42 885
2504.89 907
2505.36 969
2505.84 1000
2506.31 920
2506.78 901
2507.25 915
2507.72 919
2508.20 908
2508.67 998
2509.14 999
2509.61 968
2510.09 938
2510.56 1033
2511.03 1040
2511.50 983
2511.98 1075
2512.45 1086
2512.92 1078
2513.40 1090
2513.87 1019
2514.34 1061
2514.81 1061
2515.29 1000
2515.76 952
2516.23 940
2516.71 944
2517.18 919
2517.65 951
2518.13 945
2518.60 958
2519.07 1038
2519.55 983
2520.02 963
2520.49 958
2520.97 951
2521.44 908
2521.91 907
2522.39 924
2522.86 901
2523.34 873
2523.81 929
2524.28 932
2524.76 928
2525.23 990
2525.70 1009
2526.18 984
2526.65 1019
2527.13 1079
2527.60 1136
2528.08 1050
2528.55 995
2529.02 1043
2529.50 1037
2529.97 1018
2530.45 1002
2530.92 1005
2531.40 1039
2531.87 983
2532.34 980
2532.82 1005
2533.29 956
2533.77 975
2534.24 1020
2534.72 949
2535.19 893
2535.67 995
2536.14 1013
2536.62 970
2537.09 1051
2537.57 1016
2538.04 1028
2538.52 924
2538.99 986
2539.47 1072
2539.94 1008
2540.42 992
2540.90 1004
2541.37 981
2541.85 956
2542.32 922
2542.80 926
2543.27 961
2543.75 953
2544.22 997
2544.70 996
2545.18 957
2545.65 1009
2546.13 1037
2546.60 1082
2547.08 1054
2547.56 1050
2548.03 1159
2548.51 1119
2548.98 1160
2549.46 1080
2549.94 1105
2550.41 1109
2550.89 1052
2551.37 1075
2551.84 1104
2552.32 1062
2552.80 1050
2553.27 1035
2553.75 971
2554.23 960
2554.70 1018
2555.18 1045
2555.66 1005
2556.13 1030
2556.61 1030
2557.09 1028
2557.56 1011
2558.04 970
2558.52 979
2558.99 974
2559.47 1002
2559.95 927
2560.43 982
2560.90 941
2561.38 898
2561.86 898
2562.33 888
2562.81 882
2563.29 878
2563.77 849
2564.25 876
2564.72 928
2565.20 943
2565.68 897
2566.16 907
2566.63 884
2567.11 853
2567.59 869
2568.07 924
2568.55 904
2569.02 884
2569.50 948
2569.98 919
2570.46 888
2570.94 869
2571.41 974
2571.89 980
2572.37 985
2572.85 927
2573.33 879
2573.81 879
2574.28 864
2574.76 886
2575.24 882
2575.72 928
2576.20 921
2576.68 925
2577.16 886
2577.64 925
2578.11 928
2578.59 918
2579.07 908
2579.55 945
2580.03 932
2580.51 923
2580.99 914
2581.47 840
2581.95 857
2582.43 846
2582.91 844
2583.39 853
2583.86 806
2584.34 913
2584.82 881
2585.30 886
2585.78 871
2586.26 929
2586.74 949
2587.22 913
2587.70 902
2588.18 863
2588.66 856
2589.14 904
2589.62 900
2590.10 901
2590.58 904
2591.06 939
2591.54 993
2592.02 923
2592.50 974
2592.98 922
2593.46 902
2593.94 902
2594.42 917
2594.90 900
2595.38 880
2595.86 904
2596.35 919
2596.83 898
2597.31 880
2597.79 899
2598.27 864
2598.75 849
2599.23 846
2599.71 881
2600.19 902
2600.67 868
2601.15 909
2601.63 861
2602.12 830
2602.60 868
2603.08 864
2603.56 838
2604.04 827
2604.52 856
2605.00 874
2605.48 859
2605.97 823
2606.45 819
2606.93 845
2607.41 827
2607.89 858
2608.37 889
2608.86 888
2609.34 852
2609.82 816
2610.30 882
2610.78 913
2611.26 893
2611.75 919
2612.23 958
2612.71 906
2613.19 883
2613.68 916
2614.16 938
2614.64 901
2615.12 933
2615.60 965
2616.09 891
2616.57 881
2617.05 904
2617.53 876
2618.02 849
2618.50 853
2618.98 853
2619.46 906
2619.95 916
2620.43 904
2620.91 867
2621.40 865
2621.88 871
2622.36 878
2622.85 873
2623.33 829
2623.81 835
2624.29 833
2624.78 887
2625.26 900
2625.74 826
2626.23 867
2626.71 884
2627.19 916
2627.68 932
2628.16 926
2628.64 899
2629.13 874
2629.61 882
2630.10 895
2630.58 860
2631.06 900
2631.55 926
2632.03 911
2632.51 836
2633.00 882
2633.48 858
2633.97 873
2634.45 827
2634.94 844
2635.42 828
2635.90 809
2636.39 874
2636.87 818
2637.36 875
2637.84 869
2638.33 878
2638.81 848
2639.29 844
2639.78 872
2640.26 855
2640.75 856
2641.23 853
2641.72 889
2642.20 847
2642.69 847
2643.17 845
2643.66 823
2644.14 890
2644.63 856
2645.11 806
2645.60 798
2646.08 839
2646.57 881
2647.05 871
2647.54 884
2648.02 940
2648.51 902
2648.99 903
2649.48 903
2649.97 906
2650.45 891
2650.94 911
2651.42 850
2651.91 896
2652.39 909
2652.88 939
2653.37 917
2653.85 927
2654.34 928
2654.82 901
2655.31 912
2655.80 892
2656.28 853
2656.77 923
2657.25 908
2657.74 915
2658.23 912
2658.71 893
2659.20 909
2659.69 880
2660.17 881
2660.66 873
2661.14 865
2661.63 827
2662.12 889
2662.60 876
2663.09 890
2663.58 919
2664.06 908
2664.55 871
2665.04 855
2665.53 884
2666.01 923
2666.50 888
2666.99 912
2667.47 943
2667.96 956
2668.45 909
2668.94 893
2669.42 915
2669.91 949
2670.40 945
2670.88 979
2671.37 967
2671.86 980
2672.35 967
2672.83 1019
2673.32 1026
2673.81 1022
2674.30 1063
2674.79 1075
2675.27 1053
2675.76 1048
2676.25 944
2676.74 995
2677.23 949
2677.71 1023
2678.20 945
2678.69 916
2679.18 925
2679.67 886
2680.15 891
2680.64 885
2681.13 885
2681.62 891
2682.11 937
2682.60 926
2683.08 961
2683.57 916
2684.06 912
2684.55 921
2685.04 942
2685.53 974
2686.02 951
2686.51 970
2686.99 960
2687.48 910
2687.97 906
2688.46 878
2688.95 887
2689.44 919
2689.93 924
2690.42 879
2690.91 899
2691.40 896
2691.89 948
2692.38 885
2692.87 947
2693.35 940
2693.84 939
2694.33 969
2694.82 943
2695.31 924
2695.80 938
2696.29 922
2696.78 892
2697.27 890
2697.76 910
2698.25 929
2698.74 925
2699.23 934
2699.72 910
2700.21 834
2700.70 887
2701.19 892
2701.68 892
2702.17 886
2702.66 826
2703.15 884
2703.64 935
2704.13 920
2704.62 891
2705.12 873
2705.61 867
2706.10 840
2706.59 858
2707.08 812
2707.57 860
2708.06 864
2708.55 866
2709.04 894
2709.53 863
2710.02 903
2710.51 904
2711.01 845
2711.50 876
2711.99 899
2712.48 835
2712.97 895
2713.46 889
2713.95 836
2714.44 859
2714.94 861
2715.43 843
2715.92 848
2716.41 886
2716.90 876
2717.39 835
2717.89 851
2718.38 861
2718.87 893
2719.36 954
2719.85 946
2720.34 946
2720.84 969
2721.33 932
2721.82 898
2722.31 937
2722.80 915
2723.30 922
2723.79 927
2724.28 879
2724.77 884
2725.27 921
2725.76 925
2726.25 854
2726.74 855
2727.24 946
2727.73 905
2728.22 866
2728.71 880
2729.21 884
2729.70 875
2730.19 872
2730.69 903
2731.18 929
2731.67 891
2732.16 889
2732.66 830
2733.15 876
2733.64 912
2734.14 946
2734.63 894
2735.12 923
2735.62 872
2736.11 948
2736.60 967
2737.10 901
2737.59 901
2738.08 912
2738.58 952
2739.07 973
2739.56 918
2740.06 959
2740.55 895
2741.05 920
2741.54 944
2742.03 903
2742.53 880
2743.02 910
2743.52 850
2744.01 910
2744.50 901
2745.00 903
2745.49 851
2745.99 900
2746.48 893
2746.97 921
2747.47 950
2747.96 937
2748.46 880
2748.95 903
2749.45 968
2749.94 890
2750.44 884
2750.93 853
2751.43 875
2751.92 877
2752.42 897
2752.91 880
2753.41 890
2753.90 897
2754.40 896
2754.89 853
2755.39 892
2755.88 876
2756.38 861
2756.87 811
2757.37 846
2757.86 905
2758.36 913
2758.85 862
2759.35 886
2759.84 856
2760.34 903
2760.83 879
2761.33 850
2761.83 859
2762.32 918
2762.82 926
2763.31 911
2763.81 914
2764.30 916
2764.80 907
2765.30 846
2765.79 876
2766.29 862
2766.78 840
2767.28 876
2767.78 865
2768.27 872
2768.77 855
2769.27 884
2769.76 866
2770.26 890
2770.76 852
2771.25 897
2771.75 940
2772.24 931
2772.74 941
2773.24 908
2773.73 873
2774.23 882
2774.73 903
2775.23 885
2775.72 846
2776.22 900
2776.72 893
2777.21 915
2777.71 923
2778.21 867
2778.70 867
2779.20 870
2779.70 945
2780.20 912
2780.69 883
2781.19 929
2781.69 840
2782.19 836
2782.68 914
2783.18 869
2783.68 889
2784.18 873
2784.67 889
2785.17 896
2785.67 847
2786.17 829
2786.67 842
2787.16 871
2787.66 890
2788.16 890
2788.66 898
2789.16 877
2789.65 891
2790.15 856
2790.65 857
2791.15 884
2791.65 872
2792.15 809
2792.64 898
2793.14 919
2793.64 877
2794.14 876
2794.64 896
2795.14 927
2795.64 937
2796.13 964
2796.63 906
2797.13 936
2797.63 957
2798.13 952
2798.63 982
2799.13 949
2799.63 982
2800.13 937
2800.62 879
2801.12 865
2801.62 856
2802.12 891
2802.62 915
2803.12 864
2803.62 899
2804.12 883
2804.62 840
2805.12 828
2805.62 902
2806.12 913
2806.62 936
2807.12 913
2807.62 875
2808.12 954
2808.62 985
2809.12 956
2809.62 963
2810.12 1006
2810.62 1013
2811.12 1035
2811.62 1053
2812.12 1039
2812.62 1026
2813.12 986
2813.62 1030
2814.12 1060
2814.62 1005
2815.12 1028
2815.62 1028
2816.12 1036
2816.62 937
2817.12 999
2817.62 1041
2818.12 1000
2818.62 971
2819.12 937
2819.63 917
2820.13 909
2820.63 869
2821.13 910
2821.63 936
2822.13 887
2822.63 864
2823.13 859
2823.63 949
2824.13 906
2824.64 886
2825.14 864
2825.64 863
2826.14 878
2826.64 925
2827.14 896
2827.64 934
2828.15 902
2828.65 949
2829.15 907
2829.65 868
2830.15 841
2830.65 866
2831.16 872
2831.66 879
2832.16 881
2832.66 853
2833.16 900
2833.67 928
2834.17 996
2834.67 934
2835.17 893
2835.68 892
2836.18 932
2836.68 931
2837.18 976
2837.68 948
2838.19 954
2838.69 949
2839.19 921
2839.70 976
2840.20 1030
2840.70 960
2841.20 878
2841.71 938
2842.21 932
2842.71 917
2843.21 933
2843.72 947
2844.22 941
2844.72 1048
2845.23 1036
2845.73 1072
2846.23 1095
2846.74 1090
2847.24 1038
2847.74 1072
2848.25 1050
2848.75 1088
2849.25 1062
2849.76 1038
2850.26 969
2850.76 991
2851.27 982
2851.77 984
2852.28 1023
2852.78 903
2853.28 914
2853.79 938
2854.29 956
2854.79 931
2855.30 951
2855.80 880
2856.31 894
2856.81 911
2857.31 881
2857.82 974
2858.32 958
2858.83 973
2859.33 949
2859.84 938
2860.34 929
2860.85 1003
2861.35 958
2861.85 932
2862.36 956
2862.86 935
2863.37 882
2863.87 888
2864.38 882
2864.88 879
2865.39 843
2865.89 862
2866.40 927
2866.90 912
2867.41 945
2867.91 910
2868.42 919
2868.92 936
2869.43 912
2869.93 929
2870.44 975
2870.94 949
2871.45 974
2871.96 971
2872.46 985
2872.97 941
2873.47 925
2873.98 992
2874.48 972
2874.99 942
2875.49 933
2876.00 991
2876.51 971
2877.01 914
2877.52 955
2878.02 945
2878.53 898
2879.04 924
2879.54 930
2880.05 961
2880.55 942
2881.06 954
2881.57 991
2882.07 1040
2882.58 1049
2883.09 1037
2883.59 1072
2884.10 1067
2884.61 1116
2885.11 1124
2885.62 1127
2886.13 1087
2886.63 1172
2887.14 1173
2887.65 1153
2888.15 1149
2888.66 1219
2889.17 1151
2889.67 1209
2890.18 1201
2890.69 1104
2891.20 1077
2891.70 1095
2892.21 1090
2892.72 1074
2893.22 1127
2893.73 1096
2894.24 1178
2894.75 1205
2895.25 1193
2895.76 1240
2896.27 1244
2896.78 1204
2897.29 1203
2897.79 1152
2898.30 1138
2898.81 1196
2899.32 1139
2899.82 1136
2900.33 1053
2900.84 1078
2901.35 1062
2901.86 1022
2902.36 966
2902.87 1027
2903.38 1060
2903.89 1040
2904.40 1037
2904.91 997
2905.41 970
2905.92 1031
2906.43 1005
2906.94 1005
2907.45 951
2907.96 977
2908.47 915
2908.97 961
2909.48 977
2909.99 959
2910.50 987
2911.01 932
2911.52 900
2912.03 906
2912.54 989
2913.05 967
2913.55 969
2914.06 960
2914.57 964
2915.08 944
2915.59 948
2916.10 971
2916.61 948
2917.12 986
2917.63 941
2918.14 1028
2918.65 999
2919.16 980
2919.67 1000
2920.18 962
2920.69 1030
2921.20 1026
2921.71 1069
2922.22 1060
2922.73 1045
2923.24 1060
2923.75 1132
2924.26 1125
2924.77 1115
2925.28 1079
2925.79 1120
2926.30 1111
2926.81 1094
2927.32 1116
2927.83 1062
2928.34 1038
2928.85 1061
2929.36 977
2929.87 935
2930.38 901
2930.89 871
2931.40 1008
2931.91 909
2932.42 959
2932.93 967
2933.45 940
2933.96 910
2934.47 910
2934.98 897
2935.49 931
2936.00 962
2936.51 979
2937.02 1033
2937.53 1051
2938.04 1075
2938.56 1115
2939.07 1184
2939.58 1170
2940.09 1251
2940.60 1251
2941.11 1283
2941.62 1242
2942.14 1292
2942.65 1232
2943.16 1233
2943.67 1190
2944.18 1216
2944.70 1237
2945.21 1175
2945.72 1102
2946.23 1107
2946.74 1092
2947.26 1027
2947.77 1049
2948.28 1024
2948.79 962
2949.30 984
2949.82 918
2950.33 890
2950.84 909
2951.35 920
2951.87 970
2952.38 915
2952.89 921
2953.40 933
2953.92 892
2954.43 911
2954.94 879
2955.45 894
2955.97 923
2956.48 935
2956.99 921
2957.51 873
2958.02 926
2958.53 879
2959.04 964
2959.56 928
2960.07 949
2960.58 942
2961.10 995
2961.61 1013
2962.12 1019
2962.64 1007
2963.15 1032
2963.66 1044
2964.18 1076
2964.69 1056
2965.21 1057
2965.72 1101
2966.23 1050
2966.75 1020
2967.26 1010
2967.77 986
2968.29 960
2968.80 934
2969.32 968
2969.83 989
2970.34 1029
2970.86 964
2971.37 942
2971.89 1027
2972.40 1073
2972.91 1005
2973.43 1052
2973.94 1003
2974.46 1024
2974.97 1082
2975.49 978
2976.00 994
2976.52 1041
2977.03 1039
2977.55 1047
2978.06 1023
2978.57 1035
2979.09 1084
2979.60 1064
2980.12 1074
2980.63 1143
2981.15 1158
2981.66 1170
2982.18 1138
2982.69 1117
2983.21 1133
2983.73 1183
2984.24 1172
2984.76 1183
2985.27 1265
2985.79 1209
2986.30 1209
2986.82 1163
2987.33 1224
2987.85 1259
2988.36 1210
2988.88 1226
2989.40 1267
2989.91 1218
2990.43 1281
2990.94 1271
2991.46 1174
2991.97 1208
2992.49 1250
2993.01 1260
2993.52 1266
2994.04 1341
2994.55 1301
2995.07 1416
2995.59 1435
2996.10 1449
2996.62 1498
2997.14 1496
2997.65 1482
2998.17 1526
2998.69 1542
2999.20 1484
2999.72 1585
3000.24 1762
3000.75 1786
3001.27 1946
3001.79 2146
3002.30 2396
3002.82 2740
3003.34 3114
3003.85 3509
3004.37 3679
3004.89 3783
3005.40 3647
3005.92 3672
3006.44 3488
3006.96 3230
3007.47 2930
3007.99 2637
3008.51 2277
3009.03 2013
3009.54 1755
3010.06 1619
3010.58 1545
3011.10 1460
3011.61 1419
3012.13 1363
3012.65 1313
3013.17 1285
3013.68 1306
3014.20 1335
3014.72 1314
3015.24 1277
3015.76 1291
3016.27 1275
3016.79 1198
3017.31 1228
3017.83 1164
3018.35 1220
3018.86 1248
3019.38 1176
3019.90 1208
3020.42 1214
3020.94 1257
3021.46 1266
3021.97 1319
3022.49 1320
3023.01 1366
3023.53 1313
3024.05 1368
3024.57 1363
3025.09 1323
3025.61 1359
3026.12 1253
3026.64 1248
3027.16 1247
3027.68 1230
3028.20 1177
3028.72 1182
3029.24 1144
3029.76 1099
3030.28 1096
3030.80 1163
3031.32 1069
3031.84 1117
3032.35 1141
3032.87 1100
3033.39 1130
3033.91 1105
3034.43 1091
3034.95 1107
3035.47 1063
3035.99 1110
3036.51 1130
3037.03 1133
3037.55 1136
3038.07 1152
3038.59 1082
3039.11 1094
3039.63 1049
3040.15 1110
3040.67 1056
3041.19 1020
3041.71 1075
3042.23 1070
3042.75 1074
3043.27 1044
3043.79 1035
3044.31 1077
3044.83 1048
3045.35 1095
3045.87 1072
3046.40 1078
3046.92 1041
3047.44 1056
3047.96 994
3048.48 1026
3049.00 1066
3049.52 1059
3050.04 1052
3050.56 1039
3051.08 1048
3051.60 983
3052.12 999
3052.65 988
3053.17 984
3053.69 1014
3054.21 1026
3054.73 1063
3055.25 993
3055.77 989
3056.30 1040
3056.82 1042
3057.34 1074
3057.86 1030
3058.38 1032
3058.90 1075
3059.42 1078
3059.95 1069
3060.47 1084
3060.99 1123
3061.51 1093
3062.03 1164
3062.56 1158
3063.08 1126
3063.60 1187
3064.12 1206
3064.64 1227
3065.17 1211
3065.69 1164
3066.21 1196
3066.73 1177
3067.26 1234
3067.78 1315
3068.30 1300
3068.82 1188
3069.35 1219
3069.87 1264
3070.39 1281
3070.91 1205
3071.44 1273
3071.96 1257
3072.48 1225
3073.01 1200
3073.53 1249
3074.05 1229
3074.57 1206
3075.10 1240
3075.62 1234
3076.14 1295
3076.67 1313
3077.19 1285
3077.71 1334
3078.24 1368
3078.76 1330
3079.28 1371
3079.81 1414
3080.33 1460
3080.85 1453
3081.38 1572
3081.90 1582
3082.42 1609
3082.95 1542
3083.47 1461
3084.00 1516
3084.52 1534
3085.04 1511
3085.57 1527
3086.09 1611
3086.62 1734
3087.14 1953
3087.66 2235
3088.19 2566
3088.71 2800
3089.24 3056
3089.76 3317
3090.29 3438
3090.81 3329
3091.33 3121
3091.86 2897
3092.38 2645
3092.91 2472
3093.43 2252
3093.96 1992
3094.48 1870
3095.01 1855
3095.53 1804
3096.06 1744
3096.58 1728
3097.11 1779
3097.63 1760
3098.16 1832
3098.68 2014
3099.21 2068
3099.73 2234
3100.26 2572
3100.78 3013
3101.31 3435
3101.83 4123
3102.36 4442
3102.88 4578
3103.41 4598
3103.93 4460
3104.46 4258
3104.99 3847
3105.51 3350
3106.04 2957
3106.56 2591
3107.09 2356
3107.61 2185
3108.14 1980
3108.67 1801
3109.19 1711
3109.72 1728
3110.24 1749
3110.77 1693
3111.30 1646
3111.82 1544
3112.35 1499
3112.87 1477
3113.40 1423
3113.93 1441
3114.45 1367
3114.98 1344
3115.51 1348
3116.03 1337
3116.56 1342
3117.09 1279
3117.61 1338
3118.14 1397
3118.67 1353
3119.19 1440
3119.72 1501
3120.25 1509
3120.77 1557
3121.30 1627
3121.83 1655
3122.35 1616
3122.88 1642
3123.41 1541
3123.94 1493
3124.46 1402
3124.99 1435
3125.52 1367
3126.05 1312
3126.57 1311
3127.10 1346
3127.63 1264
3128.16 1266
3128.68 1282
3129.21 1285
3129.74 1232
3130.27 1223
3130.79 1192
3131.32 1183
3131.85 1186
3132.38 1200
3132.91 1155
3133.43 1156
3133.96 1134
3134.49 1150
3135.02 1154
3135.55 1156
3136.07 1133
3136.60 1116
3137.13 1053
3137.66 1094
3138.19 1111
3138.72 1037
3139.24 1079
3139.77 1068
3140.30 1136
3140.83 1128
3141.36 1069
3141.89 1129
3142.42 1113
3142.95 1117
3143.47 1093
3144.00 1078
3144.53 1148
3145.06 1160
3145.59 1102
3146.12 1113
3146.65 1168
3147.18 1209
3147.71 1195
3148.24 1170
3148.76 1211
3149.29 1231
3149.82 1192
3150.35 1261
3150.88 1196
3151.41 1144
3151.94 1204
3152.47 1226
3153.00 1199
3153.53 1167
3154.06 1134
3154.59 1235
3155.12 1257
3155.65 1210
3156.18 1268
3156.71 1306
3157.24 1247
3157.77 1222
3158.30 1250
3158.83 1233
3159.36 1238
3159.89 1210
3160.42 1153
3160.95 1166
3161.48 1202
3162.01 1171
3162.54 1142
3163.07 1175
3163.60 1154
3164.13 1112
3164.66 1129
3165.20 1144
3165.73 1151
3166.26 1101
3166.79 1120
3167.32 1099
3167.85 1065
3168.38 1109
3168.91 1154
3169.44 1078
3169.97 1049
3170.50 1039
3171.04 1030
3171.57 1082
3172.10 1091
3172.63 1051
3173.16 1118
3173.69 1167
3174.22 1118
3174.75 1205
3175.29 1247
3175.82 1186
3176.35 1108
3176.88 1127
3177.41 1152
3177.94 1081
3178.48 1064
3179.01 1056
3179.54 1030
3180.07 1079
3180.60 1078
3181.14 992
3181.67 1037
3182.20 1083
3182.73 1053
3183.26 1080
3183.80 1083
3184.33 1089
3184.86 1006
3185.39 1019
3185.93 1054
3186.46 1060
3186.99 1055
3187.52 1075
3188.06 1077
3188.59 1069
3189.12 1101
3189.65 1070
3190.19 1051
3190.72 1065
3191.25 1087
3191.79 1123
3192.32 1065
3192.85 1035
3193.38 1118
3193.92 1102
3194.45 1100
3194.98 1144
3195.52 1108
3196.05 1130
3196.58 1088
3197.12 1115
3197.65 1099
3198.18 1074
3198.72 1122
3199.25 1130
3199.78 1095
3200.32 1129
3200.85 1165
3201.39 1132
3201.92 1105
3202.45 1121
3202.99 1206
3203.52 1205
3204.05 1199
3204.59 1220
3205.12 1189
3205.66 1216
3206.19 1264
3206.72 1377
3207.26 1404
3207.79 1491
3208.33 1520
3208.86 1586
3209.40 1563
3209.93 1605
3210.47 1634
3211.00 1723
3211.53 1688
3212.07 1651
3212.60 1619
3213.14 1483
3213.67 1462
3214.21 1420
3214.74 1404
3215.28 1333
3215.81 1298
3216.35 1203
3216.88 1218
3217.42 1187
3217.95 1135
3218.49 1149
3219.02 1174
3219.56 1123
3220.09 1202
3220.63 1222
3221.16 1194
3221.70 1267
3222.23 1251
3222.77 1274
3223.31 1292
3223.84 1354
3224.38 1364
3224.91 1354
3225.45 1428
3225.98 1415
3226.52 1330
3227.06 1351
3227.59 1360
3228.13 1416
3228.66 1419
3229.20 1449
3229.74 1475
3230.27 1434
3230.81 1337
3231.34 1453
3231.88 1445
3232.42 1439
3232.95 1477
3233.49 1467
3234.03 1532
3234.56 1468
3235.10 1468
3235.64 1578
3236.17 1582
3236.71 1544
3237.25 1616
3237.78 1637
3238.32 1670
3238.86 1610
3239.39 1594
3239.93 1549
3240.47 1510
3241.00 1554
3241.54 1525
3242.08 1521
3242.61 1552
3243.15 1519
3243.69 1590
3244.23 1583
3244.76 1604
3245.30 1678
3245.84 1737
3246.38 1728
3246.91 1776
3247.45 1812
3247.99 1844
3248.53 1919
3249.06 2193
3249.60 2378
3250.14 2656
3250.68 3118
3251.21 3477
3251.75 3923
3252.29 4251
3252.83 4470
3253.37 4564
3253.90 4461
3254.44 4184
3254.98 3894
3255.52 3513
3256.06 3058
3256.60 2851
3257.13 2648
3257.67 2427
3258.21 2401
3258.75 2381
3259.29 2438
3259.83 2499
3260.36 2683
3260.90 2795
3261.44 3011
3261.98 3127
3262.52 3249
3263.06 3306
3263.60 3412
3264.14 3326
3264.68 3322
3265.21 3368
3265.75 3405
3266.29 3394
3266.83 3381
3267.37 3276
3267.91 2974
3268.45 2737
3268.99 2634
3269.53 2615
3270.07 2342
3270.61 2266
3271.15 2256
3271.69 2161
3272.23 2067
3272.76 1984
3273.30 1959
3273.84 2012
3274.38 1951
3274.92 1812
3275.46 1840
3276.00 1809
3276.54 1801
3277.08 1784
3277.62 1754
3278.16 1760
3278.70 1819
3279.24 1841
3279.78 1809
3280.32 1832
3280.86 1871
3281.41 1805
3281.95 1829
3282.49 1778
3283.03 1806
3283.57 1901
3284.11 1827
3284.65 1837
3285.19 1844
3285.73 1804
3286.27 1944
3286.81 1890
3287.35 1856
3287.89 1938
3288.43 1948
3288.97 2015
3289.52 1986
3290.06 2143
3290.60 2321
3291.14 2359
3291.68 2482
3292.22 2551
3292.76 2718
3293.30 3047
3293.85 3126
3294.39 3166
3294.93 3399
3295.47 3490
3296.01 3539
3296.55 3424
3297.09 3345
3297.64 3124
3298.18 3021
3298.72 2847
3299.26 2579
3299.80 2462
3300.34 2429
3300.89 2336
3301.43 2322
3301.97 2200
3302.51 2162
3303.06 2150
3303.60 2192
3304.14 2156
3304.68 2181
3305.22 2133
3305.77 2143
3306.31 2242
3306.85 2197
3307.39 2199
3307.94 2303
3308.48 2302
3309.02 2333
3309.56 2397
3310.11 2395
3310.65 2471
3311.19 2346
3311.74 2420
3312.28 2382
3312.82 2432
3313.36 2530
3313.91 2494
3314.45 2642
3314.99 2676
3315.54 2922
3316.08 3153
3316.62 3198
3317.17 3494
3317.71 3802
3318.25 4010
3318.80 4273
3319.34 4548
3319.88 4560
3320.43 4637
3320.97 4330
3321.51 4236
3322.06 4126
3322.60 4033
3323.14 3906
3323.69 3648
3324.23 3547
3324.78 3380
3325.32 3302
3325.86 3236
3326.41 3237
3326.95 3178
3327.50 3169
3328.04 3205
3328.59 3291
3329.13 3415
3329.67 3733
3330.22 4200
3330.76 5129
3331.31 6639
3331.85 8837
3332.40 11760
3332.94 15405
3333.49 19201
3334.03 23473
3334.57 26757
3335.12 29862
3335.66 31831
3336.21 32145
3336.75 31431
3337.30 30050
3337.84 27929
3338.39 24683
3338.93 20917
3339.48 17542
3340.02 14558
3340.57 11510
3341.11 9351
3341.66 7521
3342.20 5970
3342.75 5029
3343.30 4162
3343.84 3773
3344.39 3442
3344.93 3105
3345.48 2899
3346.02 2872
3346.57 2706
3347.11 2628
3347.66 2568
3348.21 2454
3348.75 2403
3349.30 2353
3349.84 2303
3350.39 2248
3350.94 2201
3351.48 2252
3352.03 2289
3352.57 2322
3353.12 2325
3353.67 2290
3354.21 2215
3354.76 2181
3355.31 2186
3355.85 2209
3356.40 2160
3356.95 2165
3357.49 2087
3358.04 2169
3358.59 2141
3359.13 2135
3359.68 2181
3360.23 2250
3360.77 2247
3361.32 2180
3361.87 2266
3362.41 2303
3362.96 2342
3363.51 2298
3364.05 2305
3364.60 2331
3365.15 2301
3365.70 2295
3366.24 2275
3366.79 2300
3367.34 2221
3367.89 2270
3368.43 2252
3368.98 2279
3369.53 2461
3370.08 2703
3370.62 2969
3371.17 3327
3371.72 3706
3372.27 4076
3372.81 4394
3373.36 4735
3373.91 4830
3374.46 4872
3375.01 4700
3375.55 4611
3376.10 4314
3376.65 3979
3377.20 3626
3377.75 3255
3378.30 2888
3378.84 2631
3379.39 2441
3379.94 2238
3380.49 2102
3381.04 2074
3381.59 1962
3382.13 1919
3382.68 1804
3383.23 1764
3383.78 1741
3384.33 1741
3384.88 1711
3385.43 1615
3385.98 1617
3386.52 1588
3387.07 1572
3387.62 1576
3388.17 1611
3388.72 1552
3389.27 1556
3389.82 1571
3390.37 1535
3390.92 1538
3391.47 1560
3392.02 1682
3392.57 1596
3393.12 1546
3393.66 1537
3394.21 1579
3394.76 1652
3395.31 1736
3395.86 1680
3396.41 1700
3396.96 1813
3397.51 1798
3398.06 1767
3398.61 1760
3399.16 1762
3399.71 1782
3400.26 1722
3400.81 1689
3401.36 1713
3401.91 1663
3402.46 1672
3403.01 1620
3403.56 1543
3404.11 1505
3404.66 1511
3405.21 1458
3405.77 1496
3406.32 1488
3406.87 1602
3407.42 1557
3407.97 1651
3408.52 1723
3409.07 1849
3409.62 1924
3410.17 2003
3410.72 2125
3411.27 2168
3411.82 2235
3412.37 2279
3412.93 2224
3413.48 2194
3414.03 2078
3414.58 2118
3415.13 1983
3415.68 1917
3416.23 1889
3416.78 1777
3417.34 1745
3417.89 1706
3418.44 1690
3418.99 1702
3419.54 1726
3420.09 1647
3420.65 1560
3421.20 1515
3421.75 1505
3422.30 1591
3422.85 1574
3423.40 1582
3423.96 1593
3424.51 1624
3425.06 1579
3425.61 1564
3426.17 1536
3426.72 1477
3427.27 1411
3427.82 1399
3428.37 1311
3428.93 1252
3429.48 1311
3430.03 1246
3430.58 1289
3431.14 1248
3431.69 1260
3432.24 1212
3432.79 1229
3433.35 1269
3433.90 1262
3434.45 1294
3435.01 1357
3435.56 1325
3436.11 1315
3436.66 1305
3437.22 1397
3437.77 1321
3438.32 1329
3438.88 1380
3439.43 1335
3439.98 1375
3440.54 1308
3441.09 1297
3441.64 1343
3442.20 1389
3442.75 1300
3443.30 1307
3443.86 1250
3444.41 1188
3444.96 1230
3445.52 1238
3446.07 1205
3446.63 1257
3447.18 1230
3447.73 1186
3448.29 1213
3448.84 1183
3449.40 1173
3449.95 1184
3450.50 1203
3451.06 1200
3451.61 1242
3452.17 1195
3452.72 1242
3453.27 1157
3453.83 1183
3454.38 1212
3454.94 1200
3455.49 1179
3456.05 1150
3456.60 1194
3457.16 1191
3457.71 1185
3458.27 1187
3458.82 1155
3459.38 1223
3459.93 1201
3460.49 1239
3461.04 1252
3461.60 1298
3462.15 1299
3462.71 1332
3463.26 1347
3463.82 1332
3464.37 1282
3464.93 1319
3465.48 1293
3466.04 1250
3466.59 1317
3467.15 1305
3467.70 1358
3468.26 1372
3468.81 1298
3469.37 1396
3469.93 1425
3470.48 1567
3471.04 1590
3471.59 1475
3472.15 1562
3472.70 1560
3473.26 1559
3473.82 1515
3474.37 1426
3474.93 1473
3475.48 1449
3476.04 1441
3476.60 1498
3477.15 1494
3477.71 1559
3478.27 1652
3478.82 1651
3479.38 1629
3479.93 1642
3480.49 1707
3481.05 1744
3481.60 1767
3482.16 1817
3482.72 1856
3483.27 1860
3483.83 1820
3484.39 1882
3484.95 1864
3485.50 1859
3486.06 1848
3486.62 1996
3487.17 2141
3487.73 2348
3488.29 2606
3488.84 3182
3489.40 4077
3489.96 4976
3490.52 5781
3491.07 6599
3491.63 7288
3492.19 7408
3492.75 7380
3493.30 6781
3493.86 6168
3494.42 5476
3494.98 4793
3495.53 3967
3496.09 3471
3496.65 2985
3497.21 2586
3497.77 2345
3498.32 2265
3498.88 2222
3499.44 2198
3500.00 2149
3500.56 2236
3501.11 2281
3501.67 2356
3502.23 2441
3502.79 2546
3503.35 2639
3503.91 2700
3504.46 2936
3505.02 3004
3505.58 2914
3506.14 2893
3506.70 2777
3507.26 2674
3507.81 2549
3508.37 2328
3508.93 2321
3509.49 2216
3510.05 2209
3510.61 2054
3511.17 2019
3511.73 2037
3512.29 1994
3512.85 1862
3513.40 1756
3513.96 1641
3514.52 1491
3515.08 1497
3515.64 1516
3516.20 1498
3516.76 1396
3517.32 1331
3517.88 1324
3518.44 1387
3519.00 1365
3519.56 1352
3520.12 1370
3520.68 1407
3521.24 1371
3521.80 1340
3522.36 1390
3522.92 1432
3523.48 1465
3524.04 1444
3524.60 1372
3525.16 1377
3525.72 1333
3526.28 1317
3526.84 1382
3527.40 1353
3527.96 1412
3528.52 1463
3529.08 1432
3529.64 1358
3530.20 1400
3530.76 1373
3531.32 1394
3531.88 1295
3532.44 1314
3533.00 1330
3533.56 1276
3534.12 1270
3534.68 1310
3535.25 1316
3535.81 1249
3536.37 1329
3536.93 1312
3537.49 1274
3538.05 1242
3538.61 1266
3539.17 1274
3539.73 1309
3540.30 1288
3540.86 1315
3541.42 1327
3541.98 1311
3542.54 1364
3543.10 1346
3543.66 1366
3544.23 1340
3544.79 1316
3545.35 1282
3545.91 1276
3546.47 1278
3547.03 1243
3547.60 1308
3548.16 1234
3548.72 1241
3549.28 1240
3549.84 1127
3550.41 1158
3550.97 1163
3551.53 1134
3552.09 1148
3552.65 1126
3553.22 1118
3553.78 1159
3554.34 1147
3554.90 1097
3555.47 1072
3556.03 1099
3556.59 1172
3557.15 1161
3557.72 1127
3558.28 1120
3558.84 1130
3559.41 1114
3559.97 1117
3560.53 1141
3561.09 1100
3561.66 1168
3562.22 1136
3562.78 1153
3563.35 1173
3563.91 1191
3564.47 1207
3565.04 1226
3565.60 1174
3566.16 1164
3566.73 1194
3567.29 1251
3567.85 1159
3568.42 1184
3568.98 1139
3569.54 1037
3570.11 1068
3570.67 1128
3571.23 1104
3571.80 1108
3572.36 1178
3572.93 1224
3573.49 1336
3574.05 1367
3574.62 1416
3575.18 1502
3575.75 1612
3576.31 1658
3576.87 1657
3577.44 1768
3578.00 1714
3578.57 1683
3579.13 1582
3579.70 1552
3580.26 1497
3580.82 1431
3581.39 1349
3581.95 1306
3582.52 1220
3583.08 1195
3583.65 1185
3584.21 1142
3584.78 1077
3585.34 1072
3585.91 1098
3586.47 1062
3587.04 977
3587.60 1004
3588.17 1045
3588.73 1026
3589.30 983
3589.86 996
3590.43 1002
3590.99 977
3591.56 950
3592.12 1025
3592.69 1007
3593.25 960
3593.82 992
3594.39 1036
3594.95 1004
3595.52 1020
3596.08 1036
3596.65 1036
3597.21 978
3597.78 1007
3598.35 1003
3598.91 1008
3599.48 998
3600.04 1007
3600.61 968
3601.18 974
3601.74 1021
3602.31 988
3602.87 1001
3603.44 973
3604.01 1035
3604.57 1045
3605.14 1013
3605.71 904
3606.27 1007
3606.84 1005
3607.41 994
3607.97 956
3608.54 929
3609.11 942
3609.67 925
3610.24 991
3610.81 1014
3611.37 986
3611.94 979
3612.51 1026
3613.07 1067
3613.64 1101
3614.21 1151
3614.78 1171
3615.34 1262
3615.91 1409
3616.48 1410
3617.04 1516
3617.61 1544
3618.18 1540
3618.75 1514
3619.31 1645
3619.88 1565
3620.45 1342
3621.02 1383
3621.58 1366
3622.15 1229
3622.72 1144
3623.29 1110
3623.86 1064
3624.42 999
3624.99 962
3625.56 946
3626.13 966
3626.70 917
3627.26 895
3627.83 948
3628.40 932
3628.97 927
3629.54 939
3630.11 978
3630.67 974
3631.24 938
3631.81 970
3632.38 963
3632.95 970
3633.52 992
3634.08 953
3634.65 974
3635.22 964
3635.79 991
3636.36 978
3636.93 1005
3637.50 997
3638.07 1085
3638.64 1079
3639.20 1085
3639.77 1072
3640.34 1177
3640.91 1221
3641.48 1222
3642.05 1237
3642.62 1257
3643.19 1158
3643.76 1101
3644.33 1128
3644.90 1114
3645.47 1117
3646.04 1090
3646.61 1055
3647.18 1123
3647.75 1123
3648.32 1078
3648.89 1131
3649.46 1091
3650.03 1211
3650.60 1219
3651.17 1289
3651.74 1331
3652.31 1306
3652.88 1362
3653.45 1389
3654.02 1344
3654.59 1354
3655.16 1291
3655.73 1265
3656.30 1334
3656.87 1355
3657.44 1451
3658.01 1355
3658.58 1361
3659.15 1332
3659.72 1335
3660.29 1325
3660.86 1342
3661.43 1332
3662.00 1340
3662.58 1342
3663.15 1340
3663.72 1409
3664.29 1538
3664.86 1539
3665.43 1631
3666.00 1688
3666.57 1580
3667.14 1569
3667.72 1500
3668.29 1395
3668.86 1415
3669.43 1332
3670.00 1330
3670.57 1230
3671.14 1252
3671.72 1183
3672.29 1131
3672.86 1175
3673.43 1125
3674.00 1201
3674.57 1224
3675.15 1208
3675.72 1182
3676.29 1138
3676.86 1148
3677.43 1249
3678.01 1190
3678.58 1148
3679.15 1176
3679.72 1165
3680.30 1136
3680.87 1224
3681.44 1146
3682.01 1105
3682.58 1041
3683.16 1030
3683.73 1035
3684.30 1009
3684.88 1036
3685.45 1031
3686.02 1041
3686.59 1052
3687.17 1095
3687.74 1107
3688.31 1163
3688.88 1190
3689.46 1258
3690.03 1255
3690.60 1263
3691.18 1202
3691.75 1206
3692.32 1143
3692.90 1155
3693.47 1063
3694.04 1020
3694.62 1037
3695.19 1014
3695.76 1015
3696.34 1058
3696.91 1063
3697.48 999
3698.06 1004
3698.63 978
3699.21 1010
3699.78 1025
3700.35 1001
3700.93 989
3701.50 972
3702.08 982
3702.65 1000
3703.22 1018
3703.80 1045
3704.37 1048
3704.95 1031
3705.52 1051
3706.09 1063
3706.67 1115
3707.24 1153
3707.82 1100
3708.39 1073
3708.97 1034
3709.54 1100
3710.12 1128
3710.69 1083
3711.26 1078
3711.84 1056
3712.41 994
3712.99 986
3713.56 1024
3714.14 1001
3714.71 981
3715.29 1001
3715.86 1053
3716.44 979
3717.01 954
3717.59 998
3718.16 922
3718.74 974
3719.32 909
3719.89 905
3720.47 1020
3721.04 948
3721.62 885
3722.19 944
3722.77 965
3723.34 900
3723.92 906
3724.49 907
3725.07 946
3725.65 922
3726.22 934
3726.80 979
3727.37 1003
3727.95 978
3728.53 1008
3729.10 1083
3729.68 1075
3730.25 1156
3730.83 1230
3731.41 1310
3731.98 1332
3732.56 1355
3733.14 1319
3733.71 1410
3734.29 1324
3734.87 1250
3735.44 1266
3736.02 1196
3736.60 1129
3737.17 1051
3737.75 1071
3738.33 1049
3738.90 1040
3739.48 1027
3740.06 1009
3740.63 981
3741.21 990
3741.79 938
3742.36 887
3742.94 888
3743.52 1033
3744.10 962
3744.67 940
3745.25 953
3745.83 983
3746.40 1054
3746.98 1037
3747.56 980
3748.14 933
3748.71 957
3749.29 984
3749.87 1048
3750.45 938
3751.03 961
3751.60 996
3752.18 1001
3752.76 898
3753.34 856
3753.92 877
3754.49 960
3755.07 957
3755.65 924
3756.23 965
3756.81 986
3757.38 1026
3757.96 1000
3758.54 975
3759.12 975
3759.70 1083
3760.28 1086
3760.85 1035
3761.43 997
3762.01 1041
3762.59 1063
3763.17 1051
3763.75 1141
3764.33 1067
3764.91 1064
3765.48 1089
3766.06 1109
3766.64 1065
3767.22 1029
3767.80 1012
3768.38 1023
3768.96 1037
3769.54 1002
3770.12 997
3770.70 1046
3771.28 1062
3771.85 1024
3772.43 1035
3773.01 1002
3773.59 1040
3774.17 1024
3774.75 1012
3775.33 981
3775.91 1017
3776.49 989
3777.07 1001
3777.65 1046
3778.23 1011
3778.81 983
3779.39 1060
3779.97 1054
3780.55 1000
3781.13 952
3781.71 967
3782.29 928
3782.87 956
3783.45 1014
3784.03 975
3784.61 986
3785.19 1009
3785.77 982
3786.35 982
3786.93 1042
3787.51 1020
3788.10 1031
3788.68 1021
3789.26 1034
3789.84 1042
3790.42 1015
3791.00 1023
3791.58 1004
3792.16 1041
3792.74 1055
3793.32 1012
3793.90 1060
3794.48 1065
3795.07 1042
3795.65 1095
3796.23 1057
3796.81 1054
3797.39 1059
3797.97 1105
3798.55 1069
3799.14 1118
3799.72 1206
3800.30 1223
3800.88 1239
3801.46 1221
3802.04 1283
3802.62 1283
3803.21 1292
3803.79 1312
3804.37 1248
3804.95 1186
3805.53 1216
3806.12 1249
3806.70 1312
3807.28 1372
3807.86 1408
3808.44 1403
3809.03 1460
3809.61 1436
3810.19 1464
3810.77 1376
3811.36 1381
3811.94 1451
3812.52 1479
3813.10 1433
3813.69 1435
3814.27 1505
3814.85 1512
3815.43 1447
3816.02 1460
3816.60 1397
3817.18 1333
3817.77 1261
3818.35 1239
3818.93 1261
3819.51 1305
3820.10 1270
3820.68 1278
3821.26 1324
3821.85 1346
3822.43 1338
3823.01 1320
3823.60 1296
3824.18 1276
3824.76 1235
3825.35 1193
3825.93 1147
3826.51 1161
3827.10 1162
3827.68 1105
3828.27 1086
3828.85 1042
3829.43 1035
3830.02 1045
3830.60 1122
3831.18 1139
3831.77 1155
3832.35 1101
3832.94 1122
3833.52 1087
3834.10 1099
3834.69 1120
3835.27 1081
3835.86 1094
3836.44 1117
3837.03 1091
3837.61 1094
3838.19 1143
3838.78 1092
3839.36 1082
3839.95 1081
3840.53 1092
3841.12 1095
3841.70 1101
3842.29 1095
3842.87 1175
3843.46 1176
3844.04 1263
3844.63 1353
3845.21 1383
3845.80 1379
3846.38 1309
3846.97 1317
3847.55 1311
3848.14 1287
3848.72 1206
3849.31 1150
3849.89 1106
3850.48 1137
3851.06 1121
3851.65 1136
3852.23 1132
3852.82 1137
3853.41 1157
3853.99 1181
3854.58 1169
3855.16 1179
3855.75 1174
3856.33 1193
3856.92 1268
3857.51 1368
3858.09 1464
3858.68 1595
3859.26 1793
3859.85 1948
3860.44 1994
3861.02 2045
3861.61 2175
3862.20 2114
3862.78 2096
3863.37 2045
3863.95 1967
3864.54 1836
3865.13 1679
3865.71 1557
3866.30 1392
3866.89 1287
3867.47 1204
3868.06 1221
3868.65 1119
3869.23 1126
3869.82 1125
3870.41 1115
3870.99 1146
3871.58 1175
3872.17 1154
3872.76 1200
3873.34 1277
3873.93 1194
3874.52 1149
3875.10 1202
3875.69 1195
3876.28 1102
3876.87 1096
3877.45 983
3878.04 1010
3878.63 959
3879.22 1000
3879.80 1008
3880.39 1013
3880.98 963
3881.57 980
3882.15 983
3882.74 935
3883.33 975
3883.92 978
3884.51 962
3885.09 995
3885.68 1007
3886.27 1017
3886.86 1024
3887.45 1011
3888.04 1038
3888.62 1064
3889.21 1095
3889.80 1100
3890.39 1126
3890.98 1161
3891.57 1153
3892.15 1112
3892.74 1086
3893.33 1097
3893.92 1009
3894.51 1073
3895.10 1042
3895.69 982
3896.28 969
3896.86 990
3897.45 976
3898.04 1006
3898.63 1046
3899.22 1052
3899.81 1074
3900.40 1053
3900.99 1084
3901.58 1067
3902.17 1074
3902.76 1032
3903.34 1057
3903.93 1068
3904.52 1049
3905.11 1033
3905.70 1076
3906.29 1003
3906.88 999
3907.47 1042
3908.06 1033
3908.65 992
3909.24 1030
3909.83 960
3910.42 995
3911.01 980
3911.60 885
3912.19 937
3912.78 939
3913.37 916
3913.96 934
3914.55 955
3915.14 938
3915.73 929
3916.32 944
3916.91 924
3917.50 906
3918.09 939
3918.68 913
3919.28 936
3919.87 938
3920.46 976
3921.05 925
3921.64 895
3922.23 873
3922.82 841
3923.41 876
3924.00 840
3924.59 821
3925.18 836
3925.77 846
3926.37 869
3926.96 890
3927.55 873
3928.14 834
3928.73 832
3929.32 827
3929.91 859
3930.51 849
3931.10 828
3931.69 897
3932.28 840
3932.87 849
3933.46 869
3934.05 849
3934.65 832
3935.24 875
3935.83 897
3936.42 915
3937.01 865
3937.61 874
3938.20 944
3938.79 940
3939.38 888
3939.97 925
3940.57 963
3941.16 957
3941.75 937
3942.34 948
3942.94 938
3943.53 980
3944.12 871
3944.71 912
3945.31 889
3945.90 867
3946.49 894
3947.08 897
3947.68 864
3948.27 869
3948.86 874
3949.45 938
3950.05 942
3950.64 926
3951.23 904
3951.83 941
3952.42 910
3953.01 862
3953.61 934
3954.20 951
3954.79 919
3955.39 920
3955.98 964
3956.57 956
3957.17 969
3957.76 986
3958.35 979
3958.95 943
3959.54 989
3960.13 970
3960.73 958
3961.32 1009
3961.92 1047
3962.51 959
3963.10 1015
3963.70 1079
3964.29 1158
3964.88 1196
3965.48 1236
3966.07 1288
3966.67 1352
3967.26 1293
3967.86 1304
3968.45 1322
3969.04 1278
3969.64 1185
3970.23 1164
3970.83 1090
3971.42 1064
3972.02 1101
3972.61 1103
3973.21 1135
3973.80 1159
3974.40 1201
3974.99 1290
3975.58 1345
3976.18 1407
3976.77 1441
3977.37 1410
3977.96 1399
3978.56 1382
3979.15 1262
3979.75 1230
3980.35 1197
3980.94 1070
3981.54 1130
3982.13 1150
3982.73 1154
3983.32 1153
3983.92 1103
3984.51 1122
3985.11 1076
3985.70 1098
3986.30 1067
3986.90 1085
3987.49 1024
3988.09 1054
3988.68 1036
3989.28 1044
3989.87 1040
3990.47 1034
3991.07 1004
3991.66 1027
3992.26 1062
3992.85 1029
3993.45 1025
3994.05 1012
3994.64 1014
3995.24 1057
3995.84 1099
3996.43 1051
3997.03 1041
3997.62 1078
3998.22 1015
3998.82 1015
3999.41 1041
4000.01 1040
4000.61 993
4001.20 1053
4001.80 1029
4002.40 1026
4003.00 1055
4003.59 1065
4004.19 995
4004.79 980
4005.38 1059
4005.98 1060
4006.58 1054
4007.17 1035
4007.77 966
4008.37 972
4008.97 992
4009.56 998
4010.16 975
4010.76 938
4011.36 921
4011.95 1007
4012.55 985
4013.15 970
4013.75 1032
4014.34 1042
4014.94 1069
4015.54 1026
4016.14 1016
4016.74 1083
4017.33 1054
4017.93 1097
4018.53 1116
4019.13 1143
4019.73 1141
4020.32 1104
4020.92 1064
4021.52 1058
4022.12 1010
4022.72 1014
4023.32 981
4023.91 981
4024.51 996
4025.11 1085
4025.71 1003
4026.31 1025
4026.91 1032
4027.51 1057
4028.10 1090
4028.70 1103
4029.30 1088
4029.90 1114
4030.50 1070
4031.10 1069
4031.70 1127
4032.30 1174
4032.90 1189
4033.49 1207
4034.09 1188
4034.69 1220
4035.29 1154
4035.89 1144
4036.49 1155
4037.09 1048
4037.69 983
4038.29 948
4038.89 997
4039.49 926
4040.09 889
4040.69 907
4041.29 889
4041.89 839
4042.49 857
4043.09 903
4043.69 901
4044.29 904
4044.89 884
4045.49 901
4046.09 881
4046.69 890
4047.29 867
4047.89 906
4048.49 917
4049.09 869
4049.69 881
4050.29 909
4050.89 900
4051.49 838
4052.09 903
4052.69 881
4053.29 862
4053.89 843
4054.49 861
4055.09 860
4055.69 882
4056.30 807
4056.90 865
4057.50 853
4058.10 835
4058.70 823
4059.30 797
4059.90 783
4060.50 819
4061.10 850
4061.71 856
4062.31 896
4062.91 906
4063.51 944
4064.11 974
4064.71 1039
4065.31 967
4065.92 1001
4066.52 945
4067.12 913
4067.72 903
4068.32 863
4068.92 878
4069.53 880
4070.13 920
4070.73 908
4071.33 818
4071.93 864
4072.54 869
4073.14 814
4073.74 861
4074.34 892
4074.94 828
4075.55 843
4076.15 810
4076.75 815
4077.35 821
4077.96 811
4078.56 803
4079.16 782
4079.76 816
4080.37 799
4080.97 830
4081.57 858
4082.17 833
4082.78 823
4083.38 871
4083.98 787
4084.59 801
4085.19 821
4085.79 813
4086.39 796
4087.00 816
4087.60 809
4088.20 753
4088.81 788
4089.41 868
4090.01 816
4090.62 823
4091.22 819
4091.82 808
4092.43 813
4093.03 830
4093.63 838
4094.24 830
4094.84 828
4095.45 817
4096.05 842
4096.65 828
4097.26 874
4097.86 776
4098.47 833
4099.07 805
4099.67 814
4100.28 844
4100.88 896
4101.49 815
4102.09 812
4102.69 835
4103.30 863
4103.90 868
4104.51 882
4105.11 877
4105.72 829
4106.32 795
4106.93 811
4107.53 811
4108.13 780
4108.74 777
4109.34 769
4109.95 801
4110.55 802
4111.16 782
4111.76 782
4112.37 781
4112.97 731
4113.58 839
4114.18 816
4114.79 783
4115.39 784
4116.00 840
4116.60 777
4117.21 849
4117.82 824
4118.42 812
4119.03 777
4119.63 780
4120.24 788
4120.84 791
4121.45 780
4122.05 805
4122.66 791
4123.27 786
4123.87 809
4124.48 801
4125.08 784
4125.69 770
4126.30 769
4126.90 782
4127.51 764
4128.11 768
4128.72 816
4129.33 803
4129.93 838
4130.54 828
4131.15 846
4131.75 808
4132.36 835
4132.96 831
4133.57 825
4134.18 847
4134.78 856
4135.39 884
4136.00 883
4136.60 901
4137.21 901
4137.82 909
4138.43 938
4139.03 938
4139.64 949
4140.25 943
4140.85 920
4141.46 942
4142.07 972
4142.68 943
4143.28 918
4143.89 939
4144.50 950
4145.10 902
4145.71 841
4146.32 831
4146.93 883
4147.53 875
4148.14 852
4148.75 858
4149.36 838
4149.97 838
4150.57 833
4151.18 839
4151.79 838
4152.40 789
4153.00 795
4153.61 810
4154.22 840
4154.83 798
4155.44 806
4156.05 938
4156.65 931
4157.26 948
4157.87 945
4158.48 944
4159.09 956
4159.70 956
4160.30 885
4160.91 929
4161.52 845
4162.13 836
4162.74 815
4163.35 799
4163.96 835
4164.56 809
4165.17 858
4165.78 876
4166.39 853
4167.00 888
4167.61 872
4168.22 906
4168.83 929
4169.44 924
4170.05 981
4170.66 976
4171.26 956
4171.87 983
4172.48 966
4173.09 971
4173.70 970
4174.31 969
4174.92 1006
4175.53 966
4176.14 961
4176.75 922
4177.36 936
4177.97 945
4178.58 878
4179.19 893
4179.80 935
4180.41 901
4181.02 857
4181.63 852
4182.24 886
4182.85 861
4183.46 842
4184.07 842
4184.68 898
4185.29 885
4185.90 897
4186.51 898
4187.12 867
4187.73 823
4188.34 831
4188.95 860
4189.56 870
4190.18 854
4190.79 880
4191.40 906
4192.01 913
4192.62 899
4193.23 884
4193.84 925
4194.45 953
4195.06 935
4195.67 942
4196.28 967
4196.90 919
4197.51 884
4198.12 882
4198.73 850
4199.34 850
4199.95 871
4200.56 868
4201.18 899
4201.79 833
4202.40 867
4203.01 868
4203.62 806
4204.23 852
4204.85 882
4205.46 922
4206.07 914
4206.68 861
4207.29 879
4207.90 892
4208.52 920
4209.13 920
4209.74 891
4210.35 898
4210.97 895
4211.58 897
4212.19 860
4212.80 960
4213.41 982
4214.03 917
4214.64 944
4215.25 920
4215.86 966
4216.48 962
4217.09 991
4217.70 1013
4218.32 1050
4218.93 1082
4219.54 1106
4220.15 1139
4220.77 1106
4221.38 1127
4221.99 1101
4222.61 1124
4223.22 1133
4223.83 1126
4224.44 1175
4225.06 1269
4225.67 1343
4226.28 1435
4226.90 1511
4227.51 1613
4228.13 1600
4228.74 1558
4229.35 1542
4229.97 1402
4230.58 1295
4231.19 1198
4231.81 1127
4232.42 1114
4233.03 1148
4233.65 1156
4234.26 1126
4234.88 1107
4235.49 1063
4236.10 1055
4236.72 1014
4237.33 1078
4237.95 1054
4238.56 1087
4239.17 1063
4239.79 1076
4240.40 1039
4241.02 1038
4241.63 1137
4242.25 1188
4242.86 1153
4243.48 1170
4244.09 1124
4244.71 1078
4245.32 1073
4245.93 1075
4246.55 1115
4247.16 1161
4247.78 1106
4248.39 1088
4249.01 1110
4249.62 1097
4250.24 1060
4250.85 1057
4251.47 1006
4252.08 1046
4252.70 1105
4253.32 1085
4253.93 1099
4254.55 1077
4255.16 1098
4255.78 1140
4256.39 1086
4257.01 1053
4257.62 1079
4258.24 1186
4258.85 1150
4259.47 1211
4260.09 1261
4260.70 1210
4261.32 1314
4261.93 1383
4262.55 1415
4263.17 1399
4263.78 1419
4264.40 1399
4265.01 1308
4265.63 1342
4266.25 1293
4266.86 1357
4267.48 1263
4268.10 1289
4268.71 1326
4269.33 1318
4269.94 1369
4270.56 1507
4271.18 1649
4271.79 1797
4272.41 2016
4273.03 2051
4273.64 2094
4274.26 2106
4274.88 2039
4275.49 2093
4276.11 1954
4276.73 2035
4277.35 1882
4277.96 1699
4278.58 1582
4279.20 1571
4279.81 1410
4280.43 1322
4281.05 1217
4281.67 1206
4282.28 1254
4282.90 1198
4283.52 1127
4284.14 1087
4284.75 1173
4285.37 1128
4285.99 1111
4286.61 1074
4287.22 1109
4287.84 1130
4288.46 1089
4289.08 1075
4289.70 1152
4290.31 1104
4290.93 1064
4291.55 1013
4292.17 1041
4292.79 1086
4293.40 1031
4294.02 1042
4294.64 999
4295.26 1047
4295.88 1042
4296.50 1068
4297.11 1014
4297.73 1001
4298.35 995
4298.97 993
4299.59 1008
4300.21 1021
4300.83 1051
4301.44 1065
4302.06 1046
4302.68 1053
4303.30 1038
4303.92 976
4304.54 1028
4305.16 1050
4305.78 1004
4306.40 1010
4307.02 1031
4307.63 1039
4308.25 1012
4308.87 1033
4309.49 1083
4310.11 1094
4310.73 1041
4311.35 1075
4311.97 1051
4312.59 1108
4313.21 1051
4313.83 1133
4314.45 1110
4315.07 1123
4315.69 1117
4316.31 1127
4316.93 1126
4317.55 1089
4318.17 1129
4318.79 1156
4319.41 1093
4320.03 1155
4320.65 1190
4321.27 1138
4321.89 1191
4322.51 1183
4323.13 1160
4323.75 1277
4324.37 1273
4324.99 1356
4325.61 1391
4326.23 1369
4326.85 1373
4327.47 1488
4328.09 1539
4328.71 1651
4329.33 1742
4329.96 1902
4330.58 2203
4331.20 2406
4331.82 2471
4332.44 2574
4333.06 2726
4333.68 2674
4334.30 2462
4334.92 2427
4335.54 2354
4336.17 2426
4336.79 2350
4337.41 2313
4338.03 2287
4338.65 2146
4339.27 2145
4339.89 1958
4340.52 1880
4341.14 1977
4341.76 2001
4342.38 2137
4343.00 2363
4343.62 2722
4344.25 3034
4344.87 3416
4345.49 3969
4346.11 4074
4346.73 4019
4347.36 3865
4347.98 3728
4348.60 3354
4349.22 3071
4349.84 2807
4350.47 2730
4351.09 2496
4351.71 2272
4352.33 2110
4352.96 2043
4353.58 1920
4354.20 1738
4354.82 1668
4355.45 1631
4356.07 1509
4356.69 1494
4357.31 1531
4357.94 1469
4358.56 1487
4359.18 1526
4359.81 1535
4360.43 1447
4361.05 1449
4361.68 1414
4362.30 1424
4362.92 1368
4363.55 1396
4364.17 1362
4364.79 1493
4365.42 1458
4366.04 1393
4366.66 1419
4367.29 1320
4367.91 1179
4368.53 1234
4369.16 1261
4369.78 1270
4370.40 1165
4371.03 1171
4371.65 1160
4372.27 1174
4372.90 1129
4373.52 1117
4374.15 1170
4374.77 1074
4375.39 1133
4376.02 1095
4376.64 1159
4377.27 1133
4377.89 1132
4378.52 1204
4379.14 1231
4379.76 1233
4380.39 1221
4381.01 1227
4381.64 1185
4382.26 1179
4382.89 1180
4383.51 1186
4384.14 1132
4384.76 1122
4385.39 1111
4386.01 1183
4386.64 1134
4387.26 1116
4387.89 1150
4388.51 1154
4389.14 1181
4389.76 1233
4390.39 1202
4391.01 1295
4391.64 1230
4392.26 1178
4392.89 1169
4393.51 1112
4394.14 1100
4394.76 1084
4395.39 1112
4396.01 1150
4396.64 1132
4397.26 1094
4397.89 1063
4398.52 1047
4399.14 1100
4399.77 1101
4400.39 1003
4401.02 1057
4401.65 1089
4402.27 1046
4402.90 1051
4403.52 989
4404.15 985
4404.78 1045
4405.40 973
4406.03 977
4406.65 1013
4407.28 1116
4407.91 1079
4408.53 1014
4409.16 1046
4409.79 989
4410.41 1023
4411.04 1011
4411.67 999
4412.29 964
4412.92 995
4413.55 1020
4414.17 956
4414.80 975
4415.43 936
4416.05 962
4416.68 941
4417.31 949
4417.94 1015
4418.56 974
4419.19 969
4419.82 1004
4420.44 996
4421.07 1008
4421.70 963
4422.33 1016
4422.95 977
4423.58 956
4424.21 960
4424.84 942
4425.46 929
4426.09 949
4426.72 928
4427.35 930
4427.97 949
4428.60 944
4429.23 889
4429.86 944
4430.49 953
4431.11 994
4431.74 1003
4432.37 949
4433.00 965
4433.63 947
4434.26 971
4434.88 922
4435.51 1025
4436.14 950
4436.77 992
4437.40 986
4438.03 940
4438.65 962
4439.28 958
4439.91 1024
4440.54 969
4441.17 944
4441.80 952
4442.43 942
4443.06 974
4443.68 975
4444.31 1003
4444.94 1000
4445.57 983
4446.20 1020
4446.83 1010
4447.46 1011
4448.09 981
4448.72 1001
4449.35 1043
4449.98 1015
4450.61 984
4451.24 982
4451.86 970
4452.49 1045
4453.12 1136
4453.75 1177
4454.38 1225
4455.01 1210
4455.64 1232
4456.27 1281
4456.90 1287
4457.53 1258
4458.16 1137
4458.79 1113
4459.42 1022
4460.05 1017
4460.68 1003
4461.31 976
4461.94 975
4462.57 910
4463.20 965
4463.83 930
4464.46 932
4465.09 918
4465.72 927
4466.36 942
4466.99 889
4467.62 977
4468.25 915
4468.88 904
4469.51 896
4470.14 882
4470.77 902
4471.40 892
4472.03 895
4472.66 888
4473.29 871
4473.93 880
4474.56 879
4475.19 868
4475.82 900
4476.45 929
4477.08 912
4477.71 936
4478.34 883
4478.98 887
4479.61 880
4480.24 919
4480.87 928
4481.50 886
4482.13 889
4482.76 944
4483.40 941
4484.03 922
4484.66 905
4485.29 898
4485.92 985
4486.56 969
4487.19 993
4487.82 940
4488.45 967
4489.08 1004
4489.72 973
4490.35 979
4490.98 972
4491.61 959
4492.25 961
4492.88 959
4493.51 954
4494.14 1006
4494.78 1033
4495.41 966
4496.04 1003
4496.67 1052
4497.31 1041
4497.94 1152
4498.57 1220
4499.20 1337
4499.84 1381
4500.47 1469
4501.10 1426
4501.74 1384
4502.37 1389
4503.00 1345
4503.64 1302
4504.27 1288
4504.90 1315
4505.53 1252
4506.17 1194
4506.80 1177
4507.43 1157
4508.07 1094
4508.70 1104
4509.34 1094
4509.97 1094
4510.60 1101
4511.24 1081
4511.87 1027
4512.50 1028
4513.14 1057
4513.77 1056
4514.41 1011
4515.04 1005
4515.67 990
4516.31 1012
4516.94 1025
4517.58 995
4518.21 988
4518.84 1009
4519.48 984
4520.11 1007
4520.75 984
4521.38 917
4522.02 993
4522.65 972
4523.28 998
4523.92 1013
4524.55 1033
4525.19 1125
4525.82 1121
4526.46 1180
4527.09 1293
4527.73 1452
4528.36 1671
4529.00 1900
4529.63 2055
4530.27 2163
4530.90 2315
4531.54 2369
4532.17 2374
4532.81 2247
4533.44 1996
4534.08 1872
4534.71 1712
4535.35 1506
4535.99 1324
4536.62 1229
4537.26 1115
4537.89 1095
4538.53 1046
4539.16 975
4539.80 941
4540.43 989
4541.07 979
4541.71 936
4542.34 928
4542.98 890
4543.61 894
4544.25 900
4544.89 914
4545.52 918
4546.16 907
4546.79 828
4547.43 847
4548.07 932
4548.70 917
4549.34 877
4549.98 876
4550.61 850
4551.25 877
4551.89 859
4552.52 817
4553.16 860
4553.80 911
4554.43 873
4555.07 884
4555.71 838
4556.34 890
4556.98 914
4557.62 932
4558.25 909
4558.89 896
4559.53 868
4560.16 898
4560.80 928
4561.44 952
4562.08 954
4562.71 916
4563.35 959
4563.99 936
4564.63 962
4565.26 998
4565.90 1021
4566.54 988
4567.18 1035
4567.81 1077
4568.45 1016
4569.09 1025
4569.73 1087
4570.36 1124
4571.00 1036
4571.64 1033
4572.28 1027
4572.92 985
4573.55 989
4574.19 1024
4574.83 1005
4575.47 972
4576.11 941
4576.75 910
4577.38 967
4578.02 979
4578.66 934
4579.30 943
4579.94 902
4580.58 973
4581.21 1020
4581.85 966
4582.49 1004
4583.13 1080
4583.77 1103
4584.41 1139
4585.05 1151
4585.69 1247
4586.32 1393
4586.96 1515
4587.60 1416
4588.24 1450
4588.88 1469
4589.52 1451
4590.16 1501
4590.80 1526
4591.44 1517
4592.08 1549
4592.72 1502
4593.36 1422
4594.00 1296
4594.63 1243
4595.27 1122
4595.91 1147
4596.55 1118
4597.19 954
4597.83 1023
4598.47 1043
4599.11 1021
4599.75 978
4600.39 1047
4601.03 1050
4601.67 1035
4602.31 1024
4602.95 980
4603.59 966
4604.23 1017
4604.87 946
4605.51 957
4606.15 964
4606.79 982
4607.43 978
4608.08 998
4608.72 980
4609.36 991
4610.00 982
4610.64 949
4611.28 945
4611.92 999
4612.56 916
4613.20 905
4613.84 898
4614.48 893
4615.12 910
4615.76 879
4616.41 865
4617.05 835
4617.69 908
4618.33 928
4618.97 843
4619.61 849
4620.25 844
4620.89 891
4621.54 834
4622.18 837
4622.82 853
4623.46 893
4624.10 907
4624.74 850
4625.38 834
4626.03 836
4626.67 866
4627.31 878
4627.95 875
4628.59 896
4629.24 955
4629.88 984
4630.52 1045
4631.16 1097
4631.80 1063
4632.45 1108
4633.09 1020
4633.73 1006
4634.37 1028
4635.02 1006
4635.66 977
4636.30 1021
4636.94 1015
4637.58 1039
4638.23 1045
4638.87 1021
4639.51 1043
4640.16 1026
4640.80 1003
4641.44 979
4642.08 991
4642.73 986
4643.37 951
4644.01 977
4644.66 928
4645.30 942
4645.94 906
4646.58 921
4647.23 871
4647.87 877
4648.51 908
4649.16 924
4649.80 916
4650.44 915
4651.09 914
4651.73 917
4652.37 984
4653.02 909
4653.66 943
4654.31 920
4654.95 921
4655.59 884
4656.24 891
4656.88 855
4657.52 860
4658.17 813
4658.81 870
4659.46 882
4660.10 809
4660.75 816
4661.39 812
4662.03 875
4662.68 814
4663.32 773
4663.97 754
4664.61 813
4665.26 789
4665.90 819
4666.54 783
4667.19 693
4667.83 742
4668.48 770
4669.12 804
4669.77 752
4670.41 843
4671.06 811
4671.70 868
4672.35 841
4672.99 888
4673.64 825
4674.28 845
4674.93 804
4675.57 831
4676.22 846
4676.86 796
4677.51 804
4678.15 822
4678.80 769
4679.44 793
4680.09 815
4680.73 861
4681.38 847
4682.03 843
4682.67 959
4683.32 919
4683.96 937
4684.61 940
4685.25 933
4685.90 896
4686.55 892
4687.19 900
4687.84 950
4688.48 1007
4689.13 1016
4689.78 1044
4690.42 1095
4691.07 1129
4691.72 1143
4692.36 1123
4693.01 1092
4693.65 1108
4694.30 1083
4694.95 1094
4695.59 1102
4696.24 1089
4696.89 1190
4697.53 1253
4698.18 1312
4698.83 1354
4699.47 1383
4700.12 1344
4700.77 1325
4701.41 1238
4702.06 1211
4702.71 1176
4703.36 1157
4704.00 1079
4704.65 1131
4705.30 1103
4705.94 1078
4706.59 999
4707.24 933
4707.89 982
4708.53 1050
4709.18 1013
4709.83 1002
4710.48 1049
4711.12 1026
4711.77 1026
4712.42 1041
4713.07 1044
4713.71 1041
4714.36 1020
4715.01 978
4715.66 999
4716.31 971
4716.95 965
4717.60 962
4718.25 991
4718.90 988
4719.55 960
4720.19 1005
4720.84 1038
4721.49 1065
4722.14 964
4722.79 1029
4723.44 991
4724.08 1017
4724.73 1035
4725.38 998
4726.03 1060
4726.68 1045
4727.33 956
4727.98 972
4728.63 950
4729.27 947
4729.92 940
4730.57 876
4731.22 919
4731.87 924
4732.52 906
4733.17 877
4733.82 909
4734.47 919
4735.12 882
4735.77 923
4736.41 909
4737.06 956
4737.71 984
4738.36 972
4739.01 968
4739.66 956
4740.31 967
4740.96 933
4741.61 959
4742.26 920
4742.91 907
4743.56 933
4744.21 884
4744.86 932
4745.51 898
4746.16 931
4746.81 917
4747.46 926
4748.11 907
4748.76 942
4749.41 941
4750.06 980
4750.71 1007
4751.36 1041
4752.01 1001
4752.66 979
4753.31 979
4753.96 1007
4754.61 965
4755.26 958
4755.92 962
4756.57 965
4757.22 899
4757.87 927
4758.52 1018
4759.17 1007
4759.82 1082
4760.47 1038
4761.12 1034
4761.77 1059
4762.42 1074
4763.08 1033
4763.73 1049
4764.38 1004
4765.03 946
4765.68 935
4766.33 919
4766.98 956
4767.64 938
4768.29 918
4768.94 990
4769.59 938
4770.24 945
4770.89 919
4771.54 910
4772.20 894
4772.85 885
4773.50 908
4774.15 909
4774.80 926
4775.46 902
4776.11 947
4776.76 932
4777.41 918
4778.06 837
4778.72 952
4779.37 1025
4780.02 917
4780.67 922
4781.33 928
4781.98 933
4782.63 999
4783.28 948
4783.94 894
4784.59 926
4785.24 920
4785.89 936
4786.55 910
4787.20 970
4787.85 998
4788.51 943
4789.16 978
4789.81 989
4790.46 971
4791.12 1005
4791.77 999
4792.42 1004
4793.08 1025
4793.73 982
4794.38 995
4795.04 1037
4795.69 1024
4796.34 1062
4797.00 1127
4797.65 1111
4798.30 1163
4798.96 1229
4799.61 1310
4800.27 1316
4800.92 1299
4801.57 1272
4802.23 1232
4802.88 1206
4803.53 1178
4804.19 1175
4804.84 1100
4805.50 1118
4806.15 1187
4806.81 1147
4807.46 1116
4808.11 1118
4808.77 1079
4809.42 1076
4810.08 1075
4810.73 1087
4811.39 1121
4812.04 1138
4812.69 1169
4813.35 1134
4814.00 1175
4814.66 1164
4815.31 1215
4815.97 1210
4816.62 1157
4817.28 1186
4817.93 1220
4818.59 1253
4819.24 1300
4819.90 1414
4820.55 1476
4821.21 1413
4821.86 1523
4822.52 1556
4823.17 1456
4823.83 1435
4824.48 1473
4825.14 1423
4825.79 1375
4826.45 1317
4827.11 1346
4827.76 1354
4828.42 1303
4829.07 1374
4829.73 1392
4830.38 1429
4831.04 1454
4831.70 1404
4832.35 1353
4833.01 1449
4833.66 1521
4834.32 1544
4834.98 1617
4835.63 1617
4836.29 1621
4836.94 1623
4837.60 1630
4838.26 1649
4838.91 1668
4839.57 1737
4840.23 1772
4840.88 1762
4841.54 1792
4842.20 1756
4842.85 1755
4843.51 1708
4844.17 1744
4844.82 1864
4845.48 1855
4846.14 1923
4846.79 2057
4847.45 2219
4848.11 2337
4848.76 2451
4849.42 2624
4850.08 2759
4850.73 2671
4851.39 2612
4852.05 2394
4852.71 2279
4853.36 2198
4854.02 2277
4854.68 2325
4855.34 2584
4855.99 2613
4856.65 2834
4857.31 2954
4857.97 2874
4858.62 2789
4859.28 2701
4859.94 2556
4860.60 2411
4861.25 2295
4861.91 2152
4862.57 2092
4863.23 2084
4863.89 2080
4864.54 2025
4865.20 2008
4865.86 2063
4866.52 2118
4867.18 1975
4867.84 1999
4868.49 2017
4869.15 1988
4869.81 1945
4870.47 1887
4871.13 1783
4871.79 1778
4872.44 1759
4873.10 1767
4873.76 1788
4874.42 1816
4875.08 1760
4875.74 1821
4876.40 1952
4877.06 1981
4877.72 2052
4878.37 2063
4879.03 2014
4879.69 1957
4880.35 1891
4881.01 1775
4881.67 1720
4882.33 1667
4882.99 1624
4883.65 1678
4884.31 1605
4884.97 1585
4885.63 1605
4886.29 1589
4886.95 1596
4887.61 1613
4888.26 1641
4888.92 1616
4889.58 1587
4890.24 1602
4890.90 1655
4891.56 1654
4892.22 1576
4892.88 1583
4893.54 1485
4894.20 1464
4894.86 1417
4895.52 1474
4896.18 1457
4896.84 1444
4897.51 1488
4898.17 1542
4898.83 1542
4899.49 1522
4900.15 1484
4900.81 1414
4901.47 1364
4902.13 1422
4902.79 1354
4903.45 1269
4904.11 1381
4904.77 1341
4905.43 1232
4906.09 1259
4906.75 1189
4907.41 1182
4908.08 1226
4908.74 1143
4909.40 1132
4910.06 1126
4910.72 1153
4911.38 1158
4912.04 1111
4912.70 1112
4913.37 1181
4914.03 1128
4914.69 1077
4915.35 1019
4916.01 1053
4916.67 1029
4917.33 1016
4918.00 1073
4918.66 1074
4919.32 1095
4919.98 1096
4920.64 1097
4921.31 1035
4921.97 1077
4922.63 1085
4923.29 1061
4923.95 1066
4924.62 1048
4925.28 1012
4925.94 1009
4926.60 1033
4927.26 1029
4927.93 1036
4928.59 1093
4929.25 988
4929.91 1024
4930.58 1063
4931.24 1061
4931.90 1046
4932.56 1033
4933.23 998
4933.89 985
4934.55 972
4935.22 1015
4935.88 1040
4936.54 978
4937.20 976
4937.87 979
4938.53 960
4939.19 966
4939.86 951
4940.52 1003
4941.18 948
4941.85 962
4942.51 1013
4943.17 977
4943.84 995
4944.50 969
4945.16 914
4945.83 937
4946.49 927
4947.15 951
4947.82 929
4948.48 906
4949.15 942
4949.81 959
4950.47 937
4951.14 924
4951.80 919
4952.47 920
4953.13 941
4953.79 1038
4954.46 1000
4955.12 992
4955.79 995
4956.45 997
4957.11 1032
4957.78 1073
4958.44 1073
4959.11 1128
4959.77 1191
4960.44 1206
4961.10 1250
4961.77 1245
4962.43 1306
4963.10 1249
4963.76 1302
4964.42 1283
4965.09 1207
4965.75 1180
4966.42 1083
4967.08 1022
4967.75 987
4968.41 951
4969.08 976
4969.74 895
4970.41 944
4971.08 996
4971.74 1008
4972.41 1023
4973.07 1013
4973.74 1076
4974.40 1046
4975.07 1054
4975.73 1097
4976.40 1087
4977.06 1063
4977.73 1041
4978.40 1026
4979.06 1033
4979.73 1008
4980.39 943
4981.06 919
4981.73 910
4982.39 904
4983.06 933
4983.72 900
4984.39 892
4985.06 840
4985.72 903
4986.39 911
4987.05 867
4987.72 868
4988.39 886
4989.05 861
4989.72 880
4990.39 887
4991.05 925
4991.72 850
4992.39 882
4993.05 890
4993.72 830
4994.39 851
4995.05 846
4995.72 850
4996.39 846
4997.05 837
4997.72 811
4998.39 834
4999.06 856
4999.72 856
5000.39 804
5001.06 809
5001.73 808
5002.39 811
5003.06 855
5003.73 795
5004.39 792
5005.06 772
5005.73 799
5006.40 790
5007.07 849
5007.73 858
5008.40 842
5009.07 829
5009.74 784
5010.40 810
5011.07 807
5011.74 827
5012.41 887
5013.08 822
5013.74 770
5014.41 763
5015.08 791
5015.75 823
5016.42 803
5017.09 776
5017.75 815
5018.42 777
5019.09 775
5019.76 789
5020.43 780
5021.10 849
5021.76 851
5022.43 882
5023.10 843
5023.77 850
5024.44 785
5025.11 761
5025.78 794
5026.45 780
5027.12 787
5027.78 811
5028.45 806
5029.12 790
5029.79 827
5030.46 771
5031.13 786
5031.80 829
5032.47 786
5033.14 778
5033.81 742
5034.48 771
5035.15 790
5035.82 756
5036.49 781
5037.16 793
5037.83 764
5038.50 782
5039.16 766
5039.83 809
5040.50 793
5041.17 767
5041.84 813
5042.51 762
5043.18 759
5043.85 775
5044.52 833
5045.20 816
5045.87 757
5046.54 757
5047.21 796
5047.88 784
5048.55 793
5049.22 746
5049.89 804
5050.56 748
5051.23 802
5051.90 772
5052.57 800
5053.24 820
5053.91 732
5054.58 803
5055.25 780
5055.92 751
5056.60 794
5057.27 760
5057.94 751
5058.61 725
5059.28 785
5059.95 777
5060.62 767
5061.29 790
5061.96 772
5062.64 782
5063.31 796
5063.98 779
5064.65 791
5065.32 810
5065.99 797
5066.66 768
5067.34 794
5068.01 778
5068.68 767
5069.35 776
5070.02 792
5070.70 801
5071.37 817
5072.04 805
5072.71 885
5073.38 838
5074.06 868
5074.73 879
5075.40 886
5076.07 936
5076.74 992
5077.42 986
5078.09 1032
5078.76 1083
5079.43 1066
5080.11 1016
5080.78 908
5081.45 950
5082.12 917
5082.80 970
5083.47 932
5084.14 900
5084.82 908
5085.49 890
5086.16 909
5086.83 967
5087.51 951
5088.18 948
5088.85 973
5089.53 962
5090.20 966
5090.87 978
5091.55 989
5092.22 947
5092.89 983
5093.57 1052
5094.24 967
5094.91 906
5095.59 905
5096.26 880
5096.93 878
5097.61 897
5098.28 838
5098.96 903
5099.63 875
5100.30 836
5100.98 894
5101.65 901
5102.32 934
5103.00 961
5103.67 948
5104.35 945
5105.02 960
5105.70 974
5106.37 909
5107.04 843
5107.72 920
5108.39 880
5109.07 959
5109.74 937
5110.42 892
5111.09 860
5111.77 861
5112.44 881
5113.11 893
5113.79 887
5114.46 904
5115.14 979
5115.81 994
5116.49 1028
5117.16 1109
5117.84 1149
5118.51 1178
5119.19 1157
5119.86 1115
5120.54 1104
5121.21 1067
5121.89 1053
5122.57 996
5123.24 1033
5123.92 997
5124.59 933
5125.27 906
5125.94 897
5126.62 906
5127.29 942
5127.97 963
5128.64 974
5129.32 966
5130.00 961
5130.67 963
5131.35 961
5132.02 928
5132.70 888
5133.38 938
5134.05 965
5134.73 965
5135.40 890
5136.08 901
5136.76 909
5137.43 921
5138.11 873
5138.79 886
5139.46 888
5140.14 834
5140.82 827
5141.49 780
5142.17 885
5142.85 866
5143.52 857
5144.20 846
5144.88 812
5145.55 783
5146.23 793
5146.91 809
5147.58 765
5148.26 767
5148.94 764
5149.61 765
5150.29 817
5150.97 788
5151.65 789
5152.32 806
5153.00 792
5153.68 798
5154.36 771
5155.03 792
5155.71 776
5156.39 770
5157.07 797
5157.74 769
5158.42 802
5159.10 783
5159.78 785
5160.45 810
5161.13 819
5161.81 830
5162.49 789
5163.17 778
5163.84 798
5164.52 797
5165.20 797
5165.88 831
5166.56 817
5167.24 858
5167.91 803
5168.59 788
5169.27 760
5169.95 739
5170.63 731
5171.31 775
5171.98 761
5172.66 784
5173.34 743
5174.02 741
5174.70 751
5175.38 716
5176.06 726
5176.74 802
5177.41 777
5178.09 795
5178.77 767
5179.45 769
5180.13 785
5180.81 760
5181.49 772
5182.17 767
5182.85 731
5183.53 735
5184.21 740
5184.89 746
5185.57 743
5186.24 748
5186.92 717
5187.60 718
5188.28 722
5188.96 733
5189.64 794
5190.32 752
5191.00 743
5191.68 754
5192.36 751
5193.04 786
5193.72 773
5194.40 763
5195.08 743
5195.76 791
5196.44 760
5197.12 763
5197.80 746
5198.48 742
5199.16 702
5199.84 727
5200.52 790
5201.21 810
5201.89 767
5202.57 746
5203.25 767
5203.93 790
5204.61 822
5205.29 839
5205.97 877
5206.65 829
5207.33 865
5208.01 906
5208.69 900
5209.37 915
5210.06 924
5210.74 906
5211.42 948
5212.10 913
5212.78 919
5213.46 943
5214.14 1033
5214.82 1055
5215.51 982
5216.19 925
5216.87 983
5217.55 988
5218.23 974
5218.91 970
5219.60 971
5220.28 982
5220.96 1028
5221.64 1047
5222.32 1089
5223.00 1037
5223.69 964
5224.37 970
5225.05 926
5225.73 923
5226.41 906
5227.10 851
5227.78 891
5228.46 854
5229.14 872
5229.83 877
5230.51 869
5231.19 868
5231.87 870
5232.56 866
5233.24 874
5233.92 879
5234.60 915
5235.29 892
5235.97 924
5236.65 938
5237.34 919
5238.02 959
5238.70 985
5239.38 983
5240.07 966
5240.75 942
5241.43 949
5242.12 914
5242.80 913
5243.48 929
5244.17 946
5244.85 880
5245.53 868
5246.22 873
5246.90 839
5247.58 910
5248.27 995
5248.95 998
5249.63 954
5250.32 1087
5251.00 1095
5251.69 1141
5252.37 1066
5253.05 1061
5253.74 1024
5254.42 967
5255.11 939
5255.79 918
5256.47 923
5257.16 893
5257.84 891
5258.53 950
5259.21 1025
5259.89 1027
5260.58 1053
5261.26 1052
5261.95 1050
5262.63 1015
5263.32 1001
5264.00 963
5264.69 897
5265.37 919
5266.06 892
5266.74 905
5267.43 897
5268.11 864
5268.79 899
5269.48 915
5270.16 862
5270.85 868
5271.53 859
5272.22 876
5272.91 899
5273.59 908
5274.28 859
5274.96 880
5275.65 847
5276.33 896
5277.02 851
5277.70 885
5278.39 835
5279.07 876
5279.76 870
5280.45 940
5281.13 884
5281.82 855
5282.50 867
5283.19 903
5283.87 874
5284.56 858
5285.25 872
5285.93 864
5286.62 850
5287.30 854
5287.99 849
5288.68 830
5289.36 812
5290.05 808
5290.74 823
5291.42 833
5292.11 847
5292.79 844
5293.48 877
5294.17 872
5294.85 886
5295.54 844
5296.23 933
5296.91 926
5297.60 991
5298.29 980
5298.98 977
5299.66 991
5300.35 1013
5301.04 1067
5301.72 1146
5302.41 1180
5303.10 1269
5303.78 1268
5304.47 1224
5305.16 1265
5305.85 1270
5306.53 1265
5307.22 1228
5307.91 1185
5308.60 1206
5309.28 1251
5309.97 1344
5310.66 1429
5311.35 1398
5312.03 1355
5312.72 1355
5313.41 1392
5314.10 1319
5314.79 1254
5315.47 1232
5316.16 1179
5316.85 1242
5317.54 1215
5318.23 1184
5318.91 1217
5319.60 1213
5320.29 1166
5320.98 1190
5321.67 1180
5322.36 1163
5323.04 1065
5323.73 1065
5324.42 1051
5325.11 949
5325.80 929
5326.49 996
5327.18 922
5327.86 866
5328.55 918
5329.24 941
5329.93 927
5330.62 876
5331.31 870
5332.00 901
5332.69 911
5333.38 842
5334.06 827
5334.75 882
5335.44 876
5336.13 898
5336.82 930
5337.51 922
5338.20 858
5338.89 858
5339.58 855
5340.27 849
5340.96 832
5341.65 921
5342.34 911
5343.03 898
5343.72 924
5344.41 998
5345.10 987
5345.79 993
5346.48 970
5347.17 1048
5347.86 1098
5348.55 1128
5349.24 1212
5349.93 1155
5350.62 1110
5351.31 1139
5352.00 1096
5352.69 1037
5353.38 974
5354.07 941
5354.76 954
5355.45 895
5356.14 837
5356.83 843
5357.52 867
5358.21 890
5358.90 896
5359.59 888
5360.29 896
5360.98 874
5361.67 889
5362.36 875
5363.05 869
5363.74 812
5364.43 824
5365.12 832
5365.81 776
5366.50 770
5367.20 747
5367.89 795
5368.58 802
5369.27 784
5369.96 781
5370.65 786
5371.34 760
5372.04 773
5372.73 726
5373.42 795
5374.11 822
5374.80 812
5375.49 793
5376.19 816
5376.88 798
5377.57 799
5378.26 756
5378.95 776
5379.65 775
5380.34 784
5381.03 766
5381.72 758
5382.42 731
5383.11 754
5383.80 773
5384.49 737
5385.19 798
5385.88 781
5386.57 810
5387.26 812
5387.96 888
5388.65 901
5389.34 859
5390.03 814
5390.73 872
5391.42 885
5392.11 871
5392.80 877
5393.50 871
5394.19 850
5394.88 814
5395.58 851
5396.27 801
5396.96 751
5397.66 804
5398.35 806
5399.04 820
5399.74 844
5400.43 840
5401.12 850
5401.82 874
5402.51 824
5403.20 812
5403.90 821
5404.59 837
5405.29 850
5405.98 839
5406.67 830
5407.37 834
5408.06 769
5408.75 758
5409.45 801
5410.14 840
5410.84 826
5411.53 815
5412.23 806
5412.92 825
5413.61 843
5414.31 781
5415.00 772
5415.70 822
5416.39 850
5417.09 842
5417.78 802
5418.47 781
5419.17 844
5419.86 876
5420.56 898
5421.25 910
5421.95 891
5422.64 879
5423.34 903
5424.03 850
5424.73 852
5425.42 813
5426.12 847
5426.81 878
5427.51 884
5428.20 914
5428.90 889
5429.59 850
5430.29 859
5430.99 871
5431.68 884
5432.38 956
5433.07 887
5433.77 936
5434.46 945
5435.16 930
5435.85 952
5436.55 955
5437.25 1002
5437.94 958
5438.64 936
5439.33 918
5440.03 908
5440.73 943
5441.42 897
5442.12 896
5442.81 945
5443.51 989
5444.21 994
5444.90 1019
5445.60 1100
5446.29 1217
5446.99 1235
5447.69 1245
5448.38 1132
5449.08 1161
5449.78 1160
5450.47 1086
5451.17 1081
5451.87 1025
5452.56 1083
5453.26 1043
5453.96 1050
5454.65 952
5455.35 1015
5456.05 1018
5456.75 1104
5457.44 1069
5458.14 1063
5458.84 1068
5459.53 1059
5460.23 1060
5460.93 1099
5461.63 1184
5462.32 1105
5463.02 1105
5463.72 1120
5464.42 1144
5465.11 1145
5465.81 1118
5466.51 1071
5467.21 1060
5467.90 1097
5468.60 1117
5469.30 1162
5470.00 1190
5470.70 1215
5471.39 1259
5472.09 1314
5472.79 1337
5473.49 1346
5474.19 1327
5474.88 1422
5475.58 1447
5476.28 1582
5476.98 1729
5477.68 1936
5478.38 2066
5479.07 2374
5479.77 2542
5480.47 2496
5481.17 2430
5481.87 2262
5482.57 2094
5483.27 1978
5483.96 1789
5484.66 1656
5485.36 1596
5486.06 1558
5486.76 1533
5487.46 1554
5488.16 1560
5488.86 1551
5489.56 1602
5490.26 1612
5490.96 1622
5491.65 1666
5492.35 1680
5493.05 1684
5493.75 1750
5494.45 1716
5495.15 1756
5495.85 1905
5496.55 2029
5497.25 2314
5497.95 2637
5498.65 3137
5499.35 3526
5500.05 3795
5500.75 4047
5501.45 3703
5502.15 3366
5502.85 2904
5503.55 2505
5504.25 2078
5504.95 1891
5505.65 1768
5506.35 1665
5507.05 1497
5507.75 1463
5508.45 1505
5509.15 1413
5509.85 1426
5510.55 1403
5511.25 1451
5511.95 1396
5512.65 1416
5513.35 1436
5514.05 1477
5514.76 1487
5515.46 1379
5516.16 1376
5516.86 1403
5517.56 1533
5518.26 1469
5518.96 1413
5519.66 1408
5520.36 1398
5521.06 1366
5521.77 1301
5522.47 1165
5523.17 1189
5523.87 1157
5524.57 1079
5525.27 1142
5525.97 1169
5526.67 1230
5527.38 1227
5528.08 1147
5528.78 1165
5529.48 1161
5530.18 1136
5530.88 1096
5531.59 1111
5532.29 1118
5532.99 1141
5533.69 1075
5534.39 1078
5535.10 1092
5535.80 1069
5536.50 1053
5537.20 1030
5537.90 1050
5538.61 1029
5539.31 1042
5540.01 1006
5540.71 1008
5541.42 1053
5542.12 976
5542.82 969
5543.52 970
5544.23 967
5544.93 973
5545.63 966
5546.33 983
5547.04 988
5547.74 943
5548.44 964
5549.15 1033
5549.85 994
5550.55 932
5551.26 988
5551.96 980
5552.66 993
5553.36 968
5554.07 945
5554.77 958
5555.47 929
5556.18 913
5556.88 879
5557.58 990
5558.29 993
5558.99 957
5559.70 978
5560.40 1013
5561.10 982
5561.81 1026
5562.51 1001
5563.21 1081
5563.92 1053
5564.62 991
5565.33 1030
5566.03 1011
5566.73 985
5567.44 916
5568.14 911
5568.85 980
5569.55 985
5570.25 902
5570.96 972
5571.66 955
5572.37 946
5573.07 946
5573.78 948
5574.48 928
5575.19 955
5575.89 988
5576.59 950
5577.30 920
5578.00 923
5578.71 896
5579.41 913
5580.12 930
5580.82 873
5581.53 907
5582.23 869
5582.94 869
5583.64 856
5584.35 896
5585.05 865
5585.76 888
5586.46 936
5587.17 910
5587.88 905
5588.58 913
5589.29 911
5589.99 879
5590.70 857
5591.40 885
5592.11 808
5592.81 845
5593.52 867
5594.23 816
5594.93 818
5595.64 807
5596.34 843
5597.05 848
5597.76 859
5598.46 813
5599.17 820
5599.87 838
5600.58 848
5601.29 863
5601.99 862
5602.70 907
5603.41 931
5604.11 906
5604.82 887
5605.52 854
5606.23 863
5606.94 857
5607.64 854
5608.35 855
5609.06 870
5609.76 834
5610.47 819
5611.18 841
5611.88 831
5612.59 861
5613.30 825
5614.01 875
5614.71 907
5615.42 894
5616.13 890
5616.83 875
5617.54 878
5618.25 894
5618.96 880
5619.66 957
5620.37 903
5621.08 900
5621.79 900
5622.49 946
5623.20 955
5623.91 944
5624.62 924
5625.32 933
5626.03 1001
5626.74 979
5627.45 1026
5628.16 1077
5628.86 1035
5629.57 1049
5630.28 1058
5630.99 1043
5631.70 1088
5632.40 1099
5633.11 1071
5633.82 1055
5634.53 1121
5635.24 1162
5635.95 1155
5636.65 1131
5637.36 1183
5638.07 1243
5638.78 1260
5639.49 1245
5640.20 1266
5640.91 1249
5641.61 1198
5642.32 1111
5643.03 1141
5643.74 1082
5644.45 1028
5645.16 992
5645.87 1047
5646.58 1086
5647.29 1036
5648.00 1031
5648.70 996
5649.41 1067
5650.12 995
5650.83 1049
5651.54 1050
5652.25 1032
5652.96 1042
5653.67 1059
5654.38 1076
5655.09 1100
5655.80 1083
5656.51 1022
5657.22 1057
5657.93 1102
5658.64 1125
5659.35 1114
5660.06 1057
5660.77 1093
5661.48 1134
5662.19 1134
5662.90 1100
5663.61 1076
5664.32 1038
5665.03 1026
5665.74 1036
5666.45 1024
5667.16 1042
5667.87 998
5668.58 1062
5669.29 1121
5670.00 1220
5670.71 1241
5671.42 1238
5672.13 1237
5672.84 1138
5673.56 1075
5674.27 1040
5674.98 1036
5675.69 1048
5676.40 979
5677.11 1011
5677.82 978
5678.53 1036
5679.24 1030
5679.95 1062
5680.67 1051
5681.38 1002
5682.09 939
5682.80 975
5683.51 1010
5684.22 928
5684.93 897
5685.65 897
5686.36 936
5687.07 944
5687.78 953
5688.49 917
5689.20 860
5689.92 922
5690.63 943
5691.34 931
5692.05 927
5692.76 892
5693.47 908
5694.19 893
5694.90 876
5695.61 838
5696.32 896
5697.04 868
5697.75 851
5698.46 844
5699.17 848
5699.89 883
5700.60 880
5701.31 913
5702.02 885
5702.74 888
5703.45 882
5704.16 840
5704.87 888
5705.59 888
5706.30 847
5707.01 857
5707.72 855
5708.44 855
5709.15 859
5709.86 895
5710.58 896
5711.29 836
5712.00 836
5712.72 831
5713.43 847
5714.14 821
5714.86 824
5715.57 864
5716.28 856
5717.00 846
5717.71 897
5718.42 859
5719.14 878
5719.85 833
5720.56 859
5721.28 965
5721.99 883
5722.71 928
5723.42 932
5724.13 945
5724.85 973
5725.56 977
5726.28 1031
5726.99 1059
5727.70 1010
5728.42 1038
5729.13 1002
5729.85 979
5730.56 972
5731.28 925
5731.99 904
5732.70 919
5733.42 877
5734.13 906
5734.85 929
5735.56 869
5736.28 829
5736.99 868
5737.71 907
5738.42 920
5739.14 902
5739.85 835
5740.57 896
5741.28 869
5742.00 879
5742.71 909
5743.43 888
5744.14 878
5744.86 862
5745.57 902
5746.29 872
5747.00 899
5747.72 945
5748.43 954
5749.15 980
5749.87 964
5750.58 972
5751.30 989
5752.01 1028
5752.73 998
5753.44 1050
5754.16 1062
5754.88 1154
5755.59 1122
5756.31 1145
5757.02 1135
5757.74 1151
5758.46 1129
5759.17 1163
5759.89 1194
5760.60 1168
5761.32 1155
5762.04 1261
5762.75 1257
5763.47 1223
5764.19 1241
5764.90 1266
5765.62 1440
5766.34 1601
5767.05 1872
5767.77 2188
5768.49 2515
5769.20 2803
5769.92 3000
5770.64 2961
5771.35 2740
5772.07 2399
5772.79 2036
5773.50 1797
5774.22 1618
5774.94 1483
5775.65 1362
5776.37 1398
5777.09 1389
5777.81 1323
5778.52 1345
5779.24 1377
5779.96 1395
5780.68 1403
5781.39 1394
5782.11 1346
5782.83 1365
5783.55 1368
5784.26 1361
5784.98 1383
5785.70 1360
5786.42 1318
5787.14 1293
5787.85 1240
5788.57 1237
5789.29 1292
5790.01 1258
5790.73 1225
5791.44 1210
5792.16 1148
5792.88 1125
5793.60 1146
5794.32 1140
5795.03 1095
5795.75 1109
5796.47 1133
5797.19 1189
5797.91 1262
5798.63 1307
5799.35 1391
5800.06 1404
5800.78 1431
5801.50 1352
5802.22 1310
5802.94 1240
5803.66 1149
5804.38 1099
5805.10 1112
5805.82 1106
5806.53 1087
5807.25 1121
5807.97 1095
5808.69 1034
5809.41 1047
5810.13 1059
5810.85 1150
5811.57 1105
5812.29 1050
5813.01 1035
5813.73 1023
5814.45 1006
5815.17 1015
5815.89 1001
5816.61 1012
5817.33 980
5818.05 971
5818.77 1018
5819.49 1042
5820.20 995
5820.92 989
5821.64 977
5822.36 914
5823.09 929
5823.81 962
5824.53 930
5825.25 882
5825.97 940
5826.69 969
5827.41 955
5828.13 967
5828.85 929
5829.57 901
5830.29 883
5831.01 903
5831.73 898
5832.45 942
5833.17 919
5833.89 957
5834.61 924
5835.33 899
5836.05 910
5836.78 881
5837.50 903
5838.22 890
5838.94 900
5839.66 895
5840.38 911
5841.10 909
5841.82 854
5842.54 881
5843.27 900
5843.99 866
5844.71 852
5845.43 853
5846.15 901
5846.87 962
5847.59 957
5848.32 956
5849.04 878
5849.76 928
5850.48 954
5851.20 998
5851.93 988
5852.65 922
5853.37 966
5854.09 987
5854.81 942
5855.54 939
5856.26 978
5856.98 911
5857.70 912
5858.42 906
5859.15 914
5859.87 910
5860.59 914
5861.31 934
5862.04 971
5862.76 932
5863.48 902
5864.20 909
5864.93 948
5865.65 945
5866.37 944
5867.10 938
5867.82 915
5868.54 920
5869.26 944
5869.99 1008
5870.71 973
5871.43 945
5872.16 917
5872.88 889
5873.60 891
5874.33 915
5875.05 965
5875.77 986
5876.50 991
5877.22 1019
5877.94 1031
5878.67 1036
5879.39 1054
5880.11 1059
5880.84 1039
5881.56 1002
5882.28 1028
5883.01 1020
5883.73 1030
5884.46 989
5885.18 1028
5885.90 1083
5886.63 1000
5887.35 996
5888.08 974
5888.80 987
5889.52 1014
5890.25 1018
5890.97 1041
5891.70 1020
5892.42 992
5893.15 980
5893.87 945
5894.59 962
5895.32 993
5896.04 994
5896.77 939
5897.49 988
5898.22 944
5898.94 980
5899.67 929
5900.39 955
5901.12 1011
5901.84 976
5902.57 1012
5903.29 1045
5904.02 1008
5904.74 1012
5905.47 977
5906.19 1020
5906.92 1049
5907.64 1008
5908.37 1022
5909.09 1026
5909.82 1007
5910.55 1031
5911.27 1062
5912.00 1096
5912.72 1113
5913.45 1120
5914.17 1092
5914.90 1063
5915.63 1051
5916.35 1124
5917.08 1063
5917.80 1064
5918.53 1101
5919.25 1140
5919.98 1154
5920.71 1154
5921.43 1172
5922.16 1154
5922.89 1184
5923.61 1235
5924.34 1312
5925.06 1223
5925.79 1214
5926.52 1265
5927.24 1267
5927.97 1306
5928.70 1294
5929.42 1333
5930.15 1367
5930.88 1399
5931.60 1378
5932.33 1401
5933.06 1385
5933.78 1381
5934.51 1491
5935.24 1478
5935.97 1516
5936.69 1552
5937.42 1527
5938.15 1593
5938.87 1554
5939.60 1575
5940.33 1594
5941.06 1610
5941.78 1667
5942.51 1788
5943.24 1789
5943.97 1843
5944.69 1931
5945.42 1987
5946.15 1946
5946.88 1993
5947.60 2069
5948.33 2132
5949.06 2413
5949.79 2762
5950.52 3132
5951.24 3337
5951.97 3515
5952.70 3489
5953.43 3543
5954.16 3344
5954.88 3137
5955.61 2907
5956.34 2676
5957.07 2614
5957.80 2515
5958.53 2461
5959.25 2433
5959.98 2405
5960.71 2500
5961.44 2560
5962.17 2638
5962.90 2868
5963.63 3127
5964.36 3484
5965.08 3839
5965.81 4045
5966.54 4113
5967.27 4086
5968.00 3898
5968.73 3558
5969.46 3308
5970.19 3161
5970.92 3039
5971.65 2986
5972.37 2843
5973.10 2657
5973.83 2707
5974.56 2690
5975.29 2684
5976.02 2736
5976.75 2742
5977.48 2873
5978.21 2887
5978.94 2960
5979.67 2967
5980.40 3060
5981.13 3139
5981.86 3113
5982.59 3128
5983.32 3153
5984.05 3258
5984.78 3296
5985.51 3270
5986.24 3222
5986.97 3175
5987.70 3149
5988.43 3168
5989.16 3175
5989.89 3166
5990.62 3258
5991.35 3299
5992.08 3257
5992.81 3303
5993.54 3393
5994.27 3422
5995.00 3445
5995.74 3456
5996.47 3496
5997.20 3556
5997.93 3452
5998.66 3391
5999.39 3335
6000.12 3280
6000.85 3236
6001.58 3190
6002.31 3243
6003.04 3225
6003.78 3185
6004.51 3168
6005.24 3313
6005.97 3506
6006.70 3755
6007.43 4125
6008.16 4906
6008.90 5814
6009.63 6838
6010.36 7696
6011.09 8652
6011.82 9412
6012.55 10040
6013.29 10059
6014.02 9836
6014.75 9338
6015.48 8545
6016.21 7644
6016.95 6806
6017.68 5871
6018.41 5124
6019.14 4450
6019.87 3922
6020.61 3568
6021.34 3377
6022.07 3140
6022.80 3068
6023.54 2964
6024.27 2903
6025.00 2916
6025.73 2835
6026.47 2854
6027.20 2951
6027.93 3000
6028.66 3127
6029.40 3140
6030.13 3025
6030.86 2953
6031.59 2737
6032.33 2605
6033.06 2493
6033.79 2433
6034.53 2422
6035.26 2406
6035.99 2350
6036.73 2433
6037.46 2416
6038.19 2443
6038.93 2448
6039.66 2557
6040.39 2547
6041.13 2590
6041.86 2532
6042.59 2581
6043.33 2679
6044.06 2768
6044.79 2818
6045.53 2847
6046.26 2857
6047.00 2935
6047.73 3079
6048.46 3045
6049.20 3262
6049.93 3411
6050.67 3714
6051.40 4018
6052.13 4053
6052.87 3899
6053.60 3808
6054.34 3650
6055.07 3373
6055.81 3075
6056.54 2888
6057.27 2786
6058.01 2706
6058.74 2539
6059.48 2630
6060.21 2547
6060.95 2493
6061.68 2521
6062.42 2462
6063.15 2384
6063.89 2369
6064.62 2308
6065.36 2376
6066.09 2322
6066.83 2337
6067.56 2340
6068.30 2257
6069.03 2258
6069.77 2248
6070.50 2187
6071.24 2108
6071.97 2060
6072.71 2067
6073.44 2140
6074.18 2124
6074.91 1978
6075.65 1921
6076.39 1884
6077.12 1901
6077.86 1910
6078.59 1940
6079.33 1873
6080.06 1819
6080.80 1870
6081.54 1872
6082.27 1874
6083.01 1760
6083.74 1807
6084.48 1745
6085.22 1775
6085.95 1797
6086.69 1748
6087.42 1706
6088.16 1793
6088.90 1782
6089.63 1869
6090.37 1915
6091.11 1871
6091.84 1899
6092.58 1791
6093.32 1738
6094.05 1720
6094.79 1684
6095.53 1665
6096.26 1681
6097.00 1638
6097.74 1661
6098.47 1674
6099.21 1602
6099.95 1604
6100.69 1661
6101.42 1615
6102.16 1664
6102.90 1582
6103.63 1628
6104.37 1551
6105.11 1643
6105.85 1633
6106.58 1577
6107.32 1667
6108.06 1685
6108.80 1681
6109.53 1646
6110.27 1723
6111.01 1783
6111.75 1741
6112.49 1743
6113.22 1741
6113.96 1778
6114.70 1875
6115.44 1804
6116.17 1854
6116.91 1781
6117.65 1828
6118.39 1818
6119.13 1725
6119.87 1685
6120.60 1688
6121.34 1813
6122.08 1826
6122.82 1819
6123.56 1754
6124.30 1883
6125.03 1868
6125.77 1781
6126.51 1834
6127.25 1814
6127.99 1832
6128.73 1814
6129.47 1834
6130.21 1799
6130.94 1829
6131.68 1812
6132.42 1822
6133.16 1779
6133.90 1855
6134.64 1860
6135.38 1933
6136.12 2058
6136.86 2103
6137.60 2078
6138.34 2181
6139.08 2300
6139.81 2294
6140.55 2271
6141.29 2289
6142.03 2296
6142.77 2231
6143.51 2244
6144.25 2171
6144.99 2081
6145.73 2151
6146.47 2095
6147.21 2071
6147.95 2078
6148.69 2046
6149.43 2111
6150.17 2067
6150.91 2123
6151.65 2146
6152.39 2209
6153.13 2257
6153.87 2268
6154.61 2255
6155.35 2278
6156.09 2284
6156.83 2286
6157.58 2316
6158.32 2341
6159.06 2337
6159.80 2392
6160.54 2399
6161.28 2507
6162.02 2637
6162.76 2699
6163.50 2836
6164.24 3038
6164.98 3106
6165.72 3209
6166.46 3207
6167.21 3203
6167.95 3052
6168.69 3084
6169.43 3077
6170.17 3042
6170.91 3071
6171.65 3013
6172.39 2915
6173.14 2952
6173.88 2918
6174.62 3043
6175.36 3045
6176.10 3155
6176.84 3398
6177.59 3808
6178.33 4347
6179.07 5081
6179.81 6058
6180.55 6966
6181.30 7878
6182.04 8400
6182.78 8566
6183.52 8251
6184.26 7734
6185.01 7076
6185.75 6325
6186.49 5712
6187.23 4994
6187.97 4419
6188.72 4114
6189.46 3745
6190.20 3640
6190.94 3473
6191.69 3317
6192.43 3313
6193.17 3250
6193.92 3145
6194.66 3114
6195.40 3166
6196.14 3213
6196.89 3254
6197.63 3107
6198.37 3140
6199.12 3130
6199.86 3133
6200.60 3143
6201.34 3102
6202.09 3337
6202.83 3626
6203.57 4160
6204.32 4972
6205.06 6070
6205.80 7614
6206.55 9298
6207.29 10546
6208.03 11652
6208.78 11932
6209.52 11666
6210.27 10803
6211.01 9729
6211.75 8547
6212.50 7327
6213.24 6215
6213.98 5177
6214.73 4473
6215.47 3886
6216.22 3414
6216.96 3136
6217.71 2902
6218.45 2854
6219.19 2844
6219.94 2796
6220.68 2818
6221.43 2741
6222.17 2730
6222.92 2700
6223.66 2699
6224.40 2516
6225.15 2454
6225.89 2351
6226.64 2238
6227.38 2232
6228.13 2106
6228.87 2046
6229.62 2018
6230.36 2011
6231.11 2011
6231.85 1953
6232.60 1990
6233.34 2055
6234.09 2081
6234.83 2092
6235.58 2253
6236.32 2339
6237.07 2516
6237.81 2670
6238.56 2866
6239.30 2969
6240.05 3036
6240.80 2938
6241.54 2750
6242.29 2638
6243.03 2644
6243.78 2625
6244.52 2575
6245.27 2563
6246.02 2595
6246.76 2655
6247.51 2643
6248.25 2505
6249.00 2434
6249.75 2398
6250.49 2326
6251.24 2225
6251.98 2138
6252.73 2118
6253.48 2074
6254.22 2084
6254.97 2056
6255.72 2058
6256.46 2030
6257.21 2116
6257.95 2115
6258.70 2065
6259.45 2069
6260.19 2028
6260.94 1926
6261.69 1971
6262.43 1918
6263.18 1798
6263.93 1856
6264.68 1787
6265.42 1789
6266.17 1782
6266.92 1827
6267.66 1821
6268.41 1866
6269.16 1829
6269.91 1764
6270.65 1799
6271.40 1785
6272.15 1822
6272.89 1825
6273.64 1763
6274.39 1784
6275.14 1871
6275.88 1921
6276.63 1935
6277.38 1930
6278.13 2000
6278.88 1901
6279.62 1910
6280.37 1863
6281.12 1841
6281.87 1797
6282.62 1742
6283.36 1674
6284.11 1649
6284.86 1677
6285.61 1655
6286.36 1626
6287.10 1577
6287.85 1590
6288.60 1574
6289.35 1554
6290.10 1528
6290.85 1526
6291.59 1545
6292.34 1548
6293.09 1573
6293.84 1568
6294.59 1514
6295.34 1508
6296.09 1471
6296.84 1496
6297.58 1483
6298.33 1442
6299.08 1482
6299.83 1431
6300.58 1433
6301.33 1441
6302.08 1450
6302.83 1445
6303.58 1473
6304.33 1422
6305.08 1438
6305.83 1463
6306.58 1486
6307.32 1493
6308.07 1509
6308.82 1557
6309.57 1579
6310.32 1667
6311.07 1657
6311.82 1593
6312.57 1628
6313.32 1669
6314.07 1675
6314.82 1718
6315.57 1769
6316.32 1815
6317.07 1709
6317.82 1644
6318.57 1604
6319.32 1579
6320.07 1534
6320.82 1504
6321.57 1436
6322.32 1429
6323.07 1460
6323.82 1454
6324.58 1467
6325.33 1400
6326.08 1367
6326.83 1370
6327.58 1390
6328.33 1383
6329.08 1346
6329.83 1344
6330.58 1400
6331.33 1379
6332.08 1347
6332.83 1307
6333.58 1272
6334.34 1311
6335.09 1342
6335.84 1327
6336.59 1300
6337.34 1290
6338.09 1335
6338.84 1340
6339.59 1337
6340.35 1313
6341.10 1326
6341.85 1329
6342.60 1306
6343.35 1328
6344.10 1318
6344.86 1330
6345.61 1380
6346.36 1405
6347.11 1430
6347.86 1397
6348.62 1456
6349.37 1454
6350.12 1476
6350.87 1520
6351.62 1640
6352.38 1720
6353.13 1711
6353.88 1701
6354.63 1661
6355.38 1624
6356.14 1621
6356.89 1568
6357.64 1589
6358.39 1522
6359.15 1477
6359.90 1444
6360.65 1477
6361.40 1372
6362.16 1414
6362.91 1519
6363.66 1505
6364.42 1610
6365.17 1692
6365.92 1769
6366.67 1765
6367.43 1745
6368.18 1720
6368.93 1723
6369.69 1631
6370.44 1570
6371.19 1542
6371.95 1542
6372.70 1525
6373.45 1486
6374.21 1500
6374.96 1493
6375.71 1476
6376.47 1523
6377.22 1511
6377.98 1527
6378.73 1553
6379.48 1543
6380.24 1630
6380.99 1576
6381.74 1572
6382.50 1542
6383.25 1500
6384.01 1505
6384.76 1488
6385.51 1461
6386.27 1462
6387.02 1458
6387.78 1381
6388.53 1431
6389.29 1441
6390.04 1390
6390.79 1370
6391.55 1430
6392.30 1402
6393.06 1339
6393.81 1338
6394.57 1318
6395.32 1297
6396.08 1317
6396.83 1339
6397.59 1345
6398.34 1344
6399.10 1319
6399.85 1375
6400.61 1335
6401.36 1316
6402.12 1337
6402.87 1362
6403.63 1366
6404.38 1357
6405.14 1379
6405.89 1359
6406.65 1468
6407.40 1510
6408.16 1499
6408.91 1500
6409.67 1567
6410.43 1537
6411.18 1532
6411.94 1478
6412.69 1486
6413.45 1452
6414.20 1510
6414.96 1585
6415.72 1568
6416.47 1590
6417.23 1596
6417.98 1573
6418.74 1496
6419.50 1432
6420.25 1369
6421.01 1416
6421.77 1398
6422.52 1357
6423.28 1311
6424.03 1332
6424.79 1341
6425.55 1338
6426.30 1314
6427.06 1307
6427.82 1289
6428.57 1304
6429.33 1340
6430.09 1277
6430.84 1351
6431.60 1400
6432.36 1391
6433.11 1313
6433.87 1399
6434.63 1438
6435.39 1450
6436.14 1383
6436.90 1376
6437.66 1407
6438.41 1449
6439.17 1444
6439.93 1410
6440.69 1364
6441.44 1334
6442.20 1439
6442.96 1532
6443.72 1466
6444.47 1472
6445.23 1463
6445.99 1428
6446.75 1484
6447.50 1486
6448.26 1481
6449.02 1464
6449.78 1510
6450.54 1534
6451.29 1558
6452.05 1502
6452.81 1531
6453.57 1507
6454.33 1512
6455.08 1559
6455.84 1526
6456.60 1556
6457.36 1477
6458.12 1537
6458.88 1550
6459.64 1585
6460.39 1577
6461.15 1634
6461.91 1682
6462.67 1729
6463.43 1820
6464.19 1821
6464.95 1850
6465.70 1820
6466.46 1822
6467.22 1913
6467.98 1885
6468.74 1858
6469.50 1873
6470.26 1850
6471.02 1799
6471.78 1809
6472.54 1846
6473.30 1885
6474.05 1932
6474.81 1933
6475.57 1923
6476.33 1951
6477.09 2010
6477.85 2064
6478.61 2098
6479.37 2089
6480.13 2130
6480.89 2190
6481.65 2179
6482.41 2191
6483.17 2245
6483.93 2255
6484.69 2352
6485.45 2331
6486.21 2314
6486.97 2326
6487.73 2400
6488.49 2542
6489.25 2552
6490.01 2607
6490.77 2629
6491.53 2764
6492.29 2796
6493.05 2778
6493.81 2723
6494.57 2755
6495.33 2854
6496.10 2709
6496.86 2748
6497.62 2794
6498.38 2726
6499.14 2637
6499.90 2748
6500.66 2821
6501.42 3041
6502.18 3312
6502.94 3758
6503.70 4733
6504.47 6131
6505.23 7704
6505.99 9565
6506.75 11086
6507.51 11925
6508.27 12271
6509.03 11786
6509.79 10784
6510.56 9374
6511.32 8085
6512.08 6884
6512.84 5849
6513.60 4912
6514.36 4319
6515.13 3970
6515.89 3695
6516.65 3449
6517.41 3306
6518.17 3141
6518.94 3086
6519.70 3181
6520.46 3278
6521.22 3345
6521.98 3518
6522.75 3761
6523.51 4048
6524.27 4345
6525.03 4648
6525.79 5037
6526.56 5263
6527.32 5274
6528.08 5145
6528.84 4971
6529.61 4720
6530.37 4429
6531.13 4395
6531.90 4494
6532.66 4912
6533.42 5547
6534.18 6088
6534.95 6582
6535.71 6748
6536.47 6806
6537.24 6371
6538.00 5888
6538.76 5357
6539.53 4759
6540.29 4106
6541.05 3683
6541.82 3401
6542.58 3287
6543.34 3127
6544.11 3210
6544.87 3208
6545.63 3202
6546.40 3180
6547.16 3168
6547.92 3033
6548.69 2906
6549.45 2843
6550.21 2709
6550.98 2538
6551.74 2507
6552.51 2528
6553.27 2572
6554.03 2598
6554.80 2486
6555.56 2480
6556.33 2456
6557.09 2542
6557.85 2489
6558.62 2546
6559.38 2575
6560.15 2618
6560.91 2656
6561.68 2686
6562.44 2761
6563.21 2828
6563.97 2837
6564.74 2804
6565.50 2751
6566.26 2743
6567.03 2748
6567.79 2821
6568.56 2830
6569.32 2782
6570.09 2853
6570.85 2908
6571.62 2884
6572.38 2924
6573.15 2963
6573.91 2952
6574.68 2948
6575.44 2967
6576.21 2883
6576.98 2879
6577.74 2868
6578.51 2824
6579.27 2867
6580.04 2961
6580.80 2992
6581.57 3034
6582.33 2985
6583.10 3013
6583.87 3017
6584.63 2924
6585.40 2976
6586.16 2847
6586.93 2867
6587.70 2847
6588.46 2883
6589.23 2917
6589.99 3036
6590.76 3245
6591.53 3410
6592.29 3577
6593.06 3808
6593.82 3941
6594.59 3898
6595.36 3928
6596.12 3715
6596.89 3643
6597.66 3520
6598.42 3321
6599.19 3096
6599.96 2962
6600.72 2846
6601.49 2680
6602.26 2565
6603.02 2626
6603.79 2544
6604.56 2497
6605.33 2536
6606.09 2523
6606.86 2533
6607.63 2611
6608.39 2539
6609.16 2525
6609.93 2590
6610.70 2556
6611.46 2490
6612.23 2551
6613.00 2492
6613.77 2446
6614.53 2477
6615.30 2443
6616.07 2546
6616.84 2560
6617.60 2598
6618.37 2684
6619.14 2826
6619.91 2909
6620.68 3040
6621.44 3132
6622.21 3208
6622.98 3162
6623.75 3086
6624.52 3037
6625.28 2932
6626.05 2831
6626.82 2708
6627.59 2641
6628.36 2652
6629.13 2642
6629.89 2747
6630.66 2847
6631.43 2998
6632.20 3248
6632.97 3453
6633.74 3575
6634.51 3644
6635.27 3675
6636.04 3690
6636.81 3614
6637.58 3667
6638.35 3774
6639.12 3855
6639.89 3981
6640.66 4028
6641.43 3919
6642.19 3773
6642.96 3577
6643.73 3454
6644.50 3127
6645.27 2912
6646.04 2772
6646.81 2643
6647.58 2554
6648.35 2438
6649.12 2411
6649.89 2383
6650.66 2303
6651.43 2309
6652.20 2330
6652.97 2326
6653.74 2352
6654.51 2300
6655.28 2366
6656.05 2273
6656.82 2258
6657.59 2296
6658.36 2209
6659.13 2140
6659.90 2184
6660.67 2148
6661.44 2174
6662.21 2205
6662.98 2179
6663.75 2189
6664.52 2144
6665.29 2171
6666.06 2195
6666.83 2275
6667.60 2329
6668.37 2373
6669.14 2499
6669.91 2525
6670.68 2545
6671.46 2488
6672.23 2536
6673.00 2507
6673.77 2351
6674.54 2336
6675.31 2426
6676.08 2484
6676.85 2516
6677.62 2442
6678.40 2498
6679.17 2586
6679.94 2644
6680.71 2746
6681.48 2892
6682.25 2997
6683.02 3216
6683.80 3282
6684.57 3232
6685.34 3245
6686.11 3147
6686.88 2972
6687.65 2742
6688.43 2543
6689.20 2417
6689.97 2354
6690.74 2271
6691.51 2177
6692.29 2199
6693.06 2174
6693.83 2039
6694.60 2092
6695.37 2128
6696.15 2123
6696.92 2084
6697.69 2089
6698.46 2132
6699.24 2091
6700.01 2017
6700.78 2059
6701.55 2027
6702.33 1996
6703.10 2024
6703.87 2016
6704.64 1967
6705.42 1933
6706.19 1910
6706.96 1873
6707.74 1856
6708.51 1881
6709.28 1866
6710.06 1832
6710.83 1847
6711.60 1811
6712.37 1804
6713.15 1822
6713.92 1801
6714.69 1794
6715.47 1766
6716.24 1757
6717.01 1825
6717.79 1757
6718.56 1751
6719.34 1748
6720.11 1764
6720.88 1768
6721.66 1794
6722.43 1813
6723.20 1779
6723.98 1784
6724.75 1757
6725.53 1759
6726.30 1795
6727.07 1802
6727.85 1769
6728.62 1775
6729.40 1831
6730.17 1804
6730.95 1809
6731.72 1906
6732.49 1855
6733.27 1882
6734.04 1869
6734.82 1883
6735.59 1919
6736.37 1956
6737.14 1871
6737.92 1908
6738.69 1991
6739.47 1981
6740.24 2017
6741.01 1919
6741.79 1960
6742.56 2026
6743.34 1994
6744.11 2006
6744.89 1990
6745.67 2029
6746.44 2112
6747.22 2116
6747.99 2178
6748.77 2400
6749.54 2489
6750.32 2598
6751.09 2792
6751.87 2840
6752.64 2838
6753.42 2808
6754.19 2654
6754.97 2538
6755.75 2422
6756.52 2424
6757.30 2339
6758.07 2342
6758.85 2299
6759.63 2205
6760.40 2138
6761.18 2142
6761.95 2125
6762.73 2106
6763.51 2082
6764.28 2036
6765.06 2131
6765.83 2169
6766.61 2206
6767.39 2138
6768.16 2148
6768.94 2067
6769.72 2057
6770.49 2021
6771.27 2005
6772.05 1867
6772.82 1875
6773.60 1794
6774.38 1831
6775.15 1810
6775.93 1811
6776.71 1751
6777.48 1784
6778.26 1771
6779.04 1780
6779.82 1809
6780.59 1778
6781.37 1728
6782.15 1780
6782.92 1850
6783.70 1753
6784.48 1773
6785.26 1815
6786.03 1878
6786.81 1773
6787.59 1644
6788.37 1638
6789.14 1674
6789.92 1654
6790.70 1640
6791.48 1651
6792.25 1636
6793.03 1636
6793.81 1621
6794.59 1635
6795.37 1585
6796.14 1603
6796.92 1620
6797.70 1583
6798.48 1596
6799.26 1590
6800.04 1714
6800.81 1673
6801.59 1645
6802.37 1704
6803.15 1743
6803.93 1803
6804.71 1802
6805.48 1804
6806.26 1748
6807.04 1678
6807.82 1708
6808.60 1666
6809.38 1637
6810.16 1598
6810.94 1640
6811.71 1601
6812.49 1567
6813.27 1615
6814.05 1623
6814.83 1599
6815.61 1652
6816.39 1712
6817.17 1778
6817.95 1669
6818.73 1590
6819.51 1668
6820.29 1627
6821.07 1624
6821.84 1598
6822.62 1685
6823.40 1632
6824.18 1624
6824.96 1587
6825.74 1548
6826.52 1516
6827.30 1550
6828.08 1594
6828.86 1574
6829.64 1618
6830.42 1541
6831.20 1538
6831.98 1568
6832.76 1530
6833.54 1644
6834.32 1785
6835.10 1988
6835.88 2094
6836.66 2278
6837.44 2367
6838.22 2459
6839.01 2399
6839.79 2341
6840.57 2243
6841.35 2133
6842.13 2041
6842.91 1921
6843.69 1805
6844.47 1810
6845.25 1824
6846.03 1896
6846.81 2018
6847.59 2274
6848.37 2478
6849.16 2625
6849.94 2791
6850.72 2735
6851.50 2661
6852.28 2565
6853.06 2519
6853.84 2291
6854.62 2163
6855.41 2066
6856.19 1943
6856.97 1822
6857.75 1780
6858.53 1724
6859.31 1718
6860.10 1731
6860.88 1709
6861.66 1740
6862.44 1778
6863.22 1785
6864.00 1779
6864.79 1827
6865.57 1902
6866.35 1913
6867.13 1850
6867.91 1802
6868.70 1865
6869.48 1851
6870.26 1846
6871.04 1872
6871.83 1850
6872.61 1930
6873.39 1916
6874.17 1908
6874.96 2035
6875.74 2076
6876.52 2148
6877.30 2282
6878.09 2419
6878.87 2722
6879.65 3031
6880.43 3223
6881.22 3424
6882.00 3320
6882.78 3288
6883.57 3248
6884.35 3162
6885.13 3299
6885.92 3529
6886.70 3784
6887.48 4001
6888.27 3988
6889.05 3758
6889.83 3492
6890.62 3148
6891.40 2939
6892.18 2698
6892.97 2579
6893.75 2413
6894.53 2324
6895.32 2231
6896.10 2299
6896.88 2221
6897.67 2231
6898.45 2200
6899.24 2141
6900.02 2215
6900.80 2242
6901.59 2202
6902.37 2158
6903.16 2194
6903.94 2198
6904.73 2141
6905.51 2104
6906.29 2112
6907.08 2065
6907.86 1976
6908.65 2008
6909.43 1958
6910.22 1999
6911.00 1931
6911.79 1913
6912.57 1902
6913.35 1896
6914.14 1911
6914.92 1949
6915.71 1878
6916.49 1901
6917.28 1925
6918.06 1911
6918.85 1895
6919.63 1918
6920.42 1876
6921.20 1851
6921.99 1843
6922.78 1873
6923.56 1878
6924.35 1933
6925.13 1998
6925.92 2028
6926.70 2034
6927.49 2065
6928.27 2089
6929.06 2057
6929.84 2006
6930.63 2097
6931.42 2046
6932.20 2062
6932.99 2068
6933.77 2114
6934.56 2081
6935.35 2053
6936.13 2189
6936.92 2251
6937.70 2366
6938.49 2494
6939.28 2621
6940.06 2738
6940.85 2820
6941.63 2927
6942.42 3016
6943.21 3042
6943.99 3098
6944.78 3183
6945.57 3233
6946.35 3418
6947.14 3423
6947.93 3411
6948.71 3357
6949.50 3263
6950.29 3116
6951.07 2899
6951.86 2857
6952.65 2782
6953.44 2675
6954.22 2682
6955.01 2631
6955.80 2625
6956.58 2619
6957.37 2605
6958.16 2614
6958.95 2623
6959.73 2699
6960.52 2719
6961.31 2697
6962.09 2771
6962.88 2863
6963.67 3022
6964.46 3179
6965.25 3289
6966.03 3470
6966.82 3629
6967.61 3819
6968.40 3846
6969.18 3863
6969.97 3897
6970.76 3835
6971.55 3747
6972.34 3734
6973.12 3698
6973.91 3664
6974.70 3672
6975.49 3718
6976.28 3833
6977.07 4061
6977.85 4278
6978.64 4575
6979.43 5197
6980.22 6249
6981.01 7849
6981.80 9742
6982.59 11936
6983.37 14177
6984.16 16072
6984.95 16858
6985.74 16677
6986.53 15714
6987.32 14373
6988.11 12424
6988.90 10434
6989.69 8739
6990.47 7231
6991.26 6053
6992.05 5169
6992.84 4455
6993.63 3823
6994.42 3510
6995.21 3255
6996.00 3025
6996.79 2924
6997.58 2872
6998.37 2788
6999.16 2822
6999.95 2747
7000.74 2740
7001.53 2677
7002.32 2576
7003.11 2571
7003.90 2389
7004.69 2269
7005.48 2166
7006.27 2078
7007.06 2085
7007.85 2162
7008.64 2243
7009.43 2387
7010.22 2431
7011.01 2596
7011.80 2543
7012.59 2659
7013.38 2663
7014.17 2566
7014.96 2597
7015.75 2565
7016.54 2463
7017.33 2425
7018.12 2465
7018.91 2617
7019.70 2668
7020.49 2752
7021.28 2976
7022.07 3113
7022.87 3188
7023.66 3245
7024.45 3242
7025.24 3181
7026.03 3130
7026.82 2981
7027.61 2943
7028.40 2878
7029.19 2728
7029.99 2662
7030.78 2603
7031.57 2517
7032.36 2476
7033.15 2496
7033.94 2645
7034.74 2762
7035.53 2808
7036.32 2840
7037.11 2905
7037.90 2873
7038.69 2813
7039.49 2725
7040.28 2714
7041.07 2719
7041.86 2627
7042.65 2586
7043.45 2660
7044.24 2669
7045.03 2765
7045.82 2864
7046.61 3043
7047.41 3150
7048.20 3422
7048.99 3692
7049.78 3774
7050.58 3654
7051.37 3432
7052.16 3190
7052.95 3055
7053.75 2915
7054.54 2833
7055.33 2783
7056.13 2761
7056.92 2744
7057.71 2807
7058.50 2843
7059.30 2787
7060.09 2718
7060.88 2622
7061.68 2605
7062.47 2504
7063.26 2463
7064.06 2398
7064.85 2445
7065.64 2368
7066.44 2324
7067.23 2312
7068.02 2232
7068.82 2203
7069.61 2193
7070.40 2216
7071.20 2181
7071.99 2093
7072.78 2025
7073.58 2067
7074.37 1997
7075.17 1903
7075.96 1848
7076.75 1924
7077.55 1935
7078.34 2054
7079.14 1899
7079.93 1888
7080.72 1907
7081.52 1843
7082.31 1872
7083.11 1901
7083.90 1884
7084.70 1929
7085.49 2026
7086.28 2094
7087.08 2114
7087.87 2118
7088.67 2033
7089.46 1925
7090.26 1857
7091.05 1792
7091.85 1791
7092.64 1777
7093.44 1733
7094.23 1635
7095.03 1657
7095.82 1581
7096.62 1580
7097.41 1541
7098.21 1579
7099.00 1550
7099.80 1515
7100.59 1533
7101.39 1491
7102.18 1485
7102.98 1445
7103.77 1407
7104.57 1385
7105.37 1398
7106.16 1433
7106.96 1370
7107.75 1409
7108.55 1451
7109.34 1338
7110.14 1374
7110.94 1375
7111.73 1331
7112.53 1340
7113.32 1354
7114.12 1414
7114.92 1437
7115.71 1365
7116.51 1359
7117.30 1381
7118.10 1405
7118.90 1385
7119.69 1329
7120.49 1368
7121.29 1348
7122.08 1361
7122.88 1325
7123.68 1338
7124.47 1313
7125.27 1360
7126.07 1374
7126.86 1384
7127.66 1449
7128.46 1465
7129.25 1448
7130.05 1416
7130.85 1435
7131.64 1400
7132.44 1359
7133.24 1328
7134.04 1337
7134.83 1312
7135.63 1284
7136.43 1297
7137.23 1244
7138.02 1219
7138.82 1231
7139.62 1200
7140.42 1199
7141.21 1245
7142.01 1192
7142.81 1206
7143.61 1226
7144.40 1206
7145.20 1149
7146.00 1151
7146.80 1169
7147.59 1124
7148.39 1111
7149.19 1170
7149.99 1139
7150.79 1114
7151.59 1076
7152.38 1113
7153.18 1155
7153.98 1166
7154.78 1236
7155.58 1236
7156.38 1182
7157.17 1208
7157.97 1184
7158.77 1154
7159.57 1134
7160.37 1149
7161.17 1162
7161.97 1151
7162.76 1086
7163.56 1124
7164.36 1152
7165.16 1122
7165.96 1091
7166.76 1091
7167.56 1126
7168.36 1122
7169.16 1075
7169.96 1114
7170.75 1116
7171.55 1097
7172.35 1064
7173.15 1082
7173.95 1045
7174.75 1046
7175.55 1051
7176.35 1030
7177.15 997
7177.95 1042
7178.75 1047
7179.55 1070
7180.35 1062
7181.15 1079
7181.95 1055
7182.75 1045
7183.55 1035
7184.35 1010
7185.15 1022
7185.95 1025
7186.75 1026
7187.55 1064
7188.35 996
7189.15 1003
7189.95 1024
7190.75 1020
7191.55 988
7192.35 941
7193.15 1013
7193.95 952
7194.75 958
7195.55 988
7196.35 1017
7197.15 1036
7197.95 1020
7198.76 989
7199.56 987
7200.36 993
7201.16 975
7201.96 994
7202.76 1032
7203.56 1054
7204.36 1017
7205.16 1038
7205.96 1017
7206.77 1020
7207.57 1027
7208.37 1018
7209.17 1019
7209.97 1102
7210.77 1124
7211.57 1082
7212.38 1036
7213.18 1045
7213.98 1045
7214.78 1099
7215.58 1131
7216.38 1132
7217.19 1192
7217.99 1186
7218.79 1164
7219.59 1126
7220.39 1138
7221.20 1148
7222.00 1132
7222.80 1121
7223.60 1075
7224.40 1082
7225.21 1064
7226.01 1079
7226.81 1070
7227.61 1083
7228.42 1140
7229.22 1148
7230.02 1128
7230.82 1144
7231.63 1125
7232.43 1188
7233.23 1229
7234.03 1313
7234.84 1390
7235.64 1392
7236.44 1422
7237.25 1448
7238.05 1371
7238.85 1266
7239.65 1251
7240.46 1205
7241.26 1167
7242.06 1166
7242.87 1123
7243.67 1118
7244.47 1118
7245.28 1120
7246.08 1113
7246.88 1148
7247.69 1100
7248.49 1163
7249.30 1120
7250.10 1065
7250.90 1074
7251.71 1112
7252.51 1118
7253.31 1126
7254.12 1150
7254.92 1146
7255.73 1148
7256.53 1144
7257.33 1141
7258.14 1084
7258.94 1095
7259.75 1089
7260.55 1096
7261.35 1065
7262.16 1058
7262.96 1048
7263.77 1121
7264.57 1088
7265.38 1066
7266.18 1092
7266.99 1116
7267.79 1105
7268.59 1128
7269.40 1116
7270.20 1108
7271.01 1105
7271.81 1122
7272.62 1078
7273.42 1133
7274.23 1110
7275.03 1132
7275.84 1117
7276.64 1122
7277.45 1177
7278.25 1230
7279.06 1298
7279.86 1354
7280.67 1496
7281.48 1609
7282.28 1746
7283.09 1829
7283.89 1821
7284.70 1812
7285.50 1736
7286.31 1684
7287.11 1618
7287.92 1509
7288.73 1355
7289.53 1325
7290.34 1237
7291.14 1306
7291.95 1274
7292.76 1250
7293.56 1243
7294.37 1301
7295.17 1277
7295.98 1279
7296.79 1330
7297.59 1313
7298.40 1317
7299.21 1309
7300.01 1335
7300.82 1349
7301.62 1338
7302.43 1318
7303.24 1302
7304.04 1320
7304.85 1351
7305.66 1386
7306.46 1410
7307.27 1442
7308.08 1503
7308.89 1542
7309.69 1597
7310.50 1628
7311.31 1610
7312.11 1684
7312.92 1686
7313.73 1764
7314.53 1883
7315.34 2126
7316.15 2492
7316.96 2947
7317.76 3112
7318.57 3258
7319.38 3210
7320.19 2957
7320.99 2729
7321.80 2446
7322.61 2261
7323.42 2072
7324.22 1924
7325.03 1790
7325.84 1699
7326.65 1626
7327.46 1593
7328.26 1547
7329.07 1544
7329.88 1520
7330.69 1479
7331.50 1508
7332.30 1578
7333.11 1559
7333.92 1544
7334.73 1618
7335.54 1609
7336.35 1609
7337.15 1684
7337.96 1675
7338.77 1737
7339.58 1604
7340.39 1504
7341.20 1536
7342.01 1473
7342.82 1460
7343.62 1408
7344.43 1322
7345.24 1339
7346.05 1340
7346.86 1281
7347.67 1233
7348.48 1256
7349.29 1248
7350.10 1239
7350.91 1253
7351.71 1214
7352.52 1207
7353.33 1231
7354.14 1280
7354.95 1312
7355.76 1255
7356.57 1305
7357.38 1304
7358.19 1333
7359.00 1356
7359.81 1360
7360.62 1364
7361.43 1340
7362.24 1344
7363.05 1268
7363.86 1263
7364.67 1181
7365.48 1213
7366.29 1211
7367.10 1166
7367.91 1169
7368.72 1231
7369.53 1198
7370.34 1185
7371.15 1135
7371.96 1082
7372.77 1135
7373.58 1159
7374.39 1161
7375.20 1201
7376.01 1202
7376.82 1229
7377.63 1335
7378.45 1396
7379.26 1400
7380.07 1415
7380.88 1468
7381.69 1434
7382.50 1393
7383.31 1304
7384.12 1228
7384.93 1214
7385.74 1203
7386.56 1166
7387.37 1140
7388.18 1108
7388.99 1114
7389.80 1114
7390.61 1073
7391.42 1061
7392.24 1061
7393.05 1051
7393.86 989
7394.67 986
7395.48 1036
7396.29 1022
7397.10 1056
7397.92 1064
7398.73 1098
7399.54 1063
7400.35 1104
7401.16 1095
7401.98 1059
7402.79 1044
7403.60 1042
7404.41 996
7405.23 1036
7406.04 1018
7406.85 972
7407.66 983
7408.47 967
7409.29 933
7410.10 961
7410.91 953
7411.72 928
7412.54 915
7413.35 868
7414.16 882
7414.98 875
7415.79 952
7416.60 944
7417.41 921
7418.23 874
7419.04 903
7419.85 913
7420.67 892
7421.48 879
7422.29 857
7423.11 906
7423.92 917
7424.73 901
7425.54 880
7426.36 862
7427.17 837
7427.99 867
7428.80 877
7429.61 876
7430.43 888
7431.24 871
7432.05 887
7432.87 951
7433.68 950
7434.49 902
7435.31 904
7436.12 896
7436.94 920
7437.75 875
7438.56 885
7439.38 905
7440.19 922
7441.01 846
7441.82 865
7442.64 854
7443.45 832
7444.26 910
7445.08 858
7445.89 867
7446.71 851
7447.52 890
7448.34 838
7449.15 876
7449.97 872
7450.78 882
7451.59 878
7452.41 877
7453.22 852
7454.04 856
7454.85 866
7455.67 899
7456.48 849
7457.30 838
7458.11 867
7458.93 901
7459.74 869
7460.56 856
7461.38 900
7462.19 905
7463.01 885
7463.82 878
7464.64 852
7465.45 846
7466.27 857
7467.08 926
7467.90 917
7468.72 897
7469.53 908
7470.35 951
7471.16 989
7471.98 960
7472.79 971
7473.61 997
7474.43 943
7475.24 917
7476.06 934
7476.87 910
7477.69 925
7478.51 971
7479.32 963
7480.14 934
7480.96 930
7481.77 901
7482.59 916
7483.41 949
7484.22 924
7485.04 925
7485.85 892
7486.67 960
7487.49 928
7488.31 902
7489.12 872
7489.94 907
7490.76 883
7491.57 891
7492.39 892
7493.21 914
7494.02 928
7494.84 904
7495.66 898
7496.48 913
7497.29 906
7498.11 969
7498.93 943
7499.74 942
7500.56 947
7501.38 950
7502.20 900
7503.01 959
7503.83 961
7504.65 987
7505.47 932
7506.29 919
7507.10 934
7507.92 972
7508.74 952
7509.56 898
7510.37 880
7511.19 920
7512.01 973
7512.83 959
7513.65 957
7514.47 948
7515.28 851
7516.10 909
7516.92 911
7517.74 884
7518.56 849
7519.38 877
7520.19 915
7521.01 884
7521.83 886
7522.65 931
7523.47 890
7524.29 905
7525.11 908
7525.92 895
7526.74 931
7527.56 912
7528.38 877
7529.20 890
7530.02 875
7530.84 927
7531.66 920
7532.48 907
7533.30 965
7534.12 923
7534.93 914
7535.75 912
7536.57 913
7537.39 897
7538.21 899
7539.03 889
7539.85 902
7540.67 970
7541.49 904
7542.31 901
7543.13 870
7543.95 922
7544.77 953
7545.59 968
7546.41 959
7547.23 992
7548.05 975
7548.87 860
7549.69 904
7550.51 917
7551.33 942
7552.15 895
7552.97 898
7553.79 876
7554.61 917
7555.43 923
7556.25 945
7557.07 1008
7557.89 962
7558.71 998
7559.53 1010
7560.36 1015
7561.18 1000
7562.00 1043
7562.82 1020
7563.64 1015
7564.46 993
7565.28 983
7566.10 962
7566.92 1011
7567.74 965
7568.56 1035
7569.39 1012
7570.21 1028
7571.03 1078
7571.85 1077
7572.67 1029
7573.49 1045
7574.31 1057
7575.14 1088
7575.96 1057
7576.78 1060
7577.60 1061
7578.42 1067
7579.24 1104
7580.06 1069
7580.89 1078
7581.71 1104
7582.53 1097
7583.35 1117
7584.17 1127
7585.00 1175
7585.82 1173
7586.64 1255
7587.46 1210
7588.29 1227
7589.11 1236
7589.93 1261
7590.75 1221
7591.57 1268
7592.40 1295
7593.22 1310
7594.04 1368
7594.86 1420
7595.69 1398
7596.51 1443
7597.33 1431
7598.15 1467
7598.98 1450
7599.80 1454
7600.62 1558
7601.45 1553
7602.27 1590
7603.09 1660
7603.92 1674
7604.74 1703
7605.56 1647
7606.38 1671
7607.21 1634
7608.03 1594
7608.85 1534
7609.68 1493
7610.50 1465
7611.32 1506
7612.15 1527
7612.97 1544
7613.80 1639
7614.62 1845
7615.44 1918
7616.27 2038
7617.09 2137
7617.91 2168
7618.74 2178
7619.56 2083
7620.39 1927
7621.21 1985
7622.03 1869
7622.86 1817
7623.68 1822
7624.51 1764
7625.33 1826
7626.15 1816
7626.98 1782
7627.80 1827
7628.63 1905
7629.45 1983
7630.28 2010
7631.10 1956
7631.93 1874
7632.75 1801
7633.58 1769
7634.40 1744
7635.22 1642
7636.05 1611
7636.87 1530
7637.70 1478
7638.52 1422
7639.35 1394
7640.17 1400
7641.00 1395
7641.82 1432
7642.65 1479
7643.47 1539
7644.30 1563
7645.13 1559
7645.95 1590
7646.78 1485
7647.60 1480
7648.43 1504
7649.25 1480
7650.08 1445
7650.90 1397
7651.73 1382
7652.55 1290
7653.38 1276
7654.21 1230
7655.03 1218
7655.86 1169
7656.68 1112
7657.51 1081
7658.34 1120
7659.16 1097
7659.99 1127
7660.81 1103
7661.64 1101
7662.47 1127
7663.29 1119
7664.12 1097
7664.95 1084
7665.77 1068
7666.60 1115
7667.42 1100
7668.25 1080
7669.08 1083
7669.90 1096
7670.73 1120
7671.56 1096
7672.38 1099
7673.21 1080
7674.04 1102
7674.87 1110
7675.69 1111
7676.52 1121
7677.35 1121
7678.17 1108
7679.00 1158
7679.83 1154
7680.65 1166
7681.48 1287
7682.31 1330
7683.14 1388
7683.96 1445
7684.79 1435
7685.62 1386
7686.45 1290
7687.27 1256
7688.10 1209
7688.93 1187
7689.76 1202
7690.58 1221
7691.41 1193
7692.24 1172
7693.07 1184
7693.90 1222
7694.72 1204
7695.55 1273
7696.38 1381
7697.21 1386
7698.04 1371
7698.86 1308
7699.69 1360
7700.52 1282
7701.35 1220
7702.18 1149
7703.01 1128
7703.83 1120
7704.66 1158
7705.49 1102
7706.32 1062
7707.15 990
7707.98 1047
7708.81 1054
7709.63 1058
7710.46 1077
7711.29 1051
7712.12 1054
7712.95 1031
7713.78 1043
7714.61 1020
7715.44 1038
7716.27 1030
7717.10 1034
7717.93 1009
7718.75 996
7719.58 965
7720.41 1003
7721.24 982
7722.07 1030
7722.90 1001
7723.73 965
7724.56 1020
7725.39 1007
7726.22 984
7727.05 925
7727.88 975
7728.71 986
7729.54 993
7730.37 990
7731.20 927
7732.03 903
7732.86 937
7733.69 941
7734.52 1007
7735.35 926
7736.18 953
7737.01 940
7737.84 908
7738.67 894
7739.50 921
7740.33 894
7741.16 959
7741.99 987
7742.82 984
7743.65 1019
7744.48 1089
7745.31 1168
7746.14 1275
7746.98 1217
7747.81 1213
7748.64 1184
7749.47 1145
7750.30 1116
7751.13 1026
7751.96 1053
7752.79 989
7753.62 995
7754.45 978
7755.29 943
7756.12 894
7756.95 920
7757.78 933
7758.61 885
7759.44 902
7760.27 883
7761.11 883
7761.94 903
7762.77 869
7763.60 930
7764.43 889
7765.26 868
7766.10 905
7766.93 894
7767.76 886
7768.59 886
7769.42 883
7770.26 865
7771.09 891
7771.92 912
7772.75 888
7773.58 865
7774.42 872
7775.25 883
7776.08 921
7776.91 861
7777.75 880
7778.58 937
7779.41 918
7780.24 911
7781.08 879
7781.91 896
7782.74 922
7783.57 937
7784.41 975
7785.24 958
7786.07 911
7786.91 981
7787.74 988
7788.57 927
7789.40 934
7790.24 960
7791.07 975
7791.90 985
7792.74 956
7793.57 993
7794.40 988
7795.24 975
7796.07 1001
7796.90 1020
7797.74 1019
7798.57 1045
7799.40 1060
7800.24 1040
7801.07 1046
7801.91 1111
7802.74 1164
7803.57 1102
7804.41 1133
7805.24 1123
7806.07 1176
7806.91 1126
7807.74 1189
7808.58 1209
7809.41 1275
7810.25 1263
7811.08 1282
7811.91 1383
7812.75 1352
7813.58 1349
7814.42 1330
7815.25 1332
7816.09 1353
7816.92 1431
7817.75 1441
7818.59 1452
7819.42 1550
7820.26 1595
7821.09 1600
7821.93 1646
7822.76 1595
7823.60 1572
7824.43 1572
7825.27 1527
7826.10 1428
7826.94 1425
7827.77 1388
7828.61 1410
7829.44 1447
7830.28 1434
7831.11 1528
7831.95 1641
7832.78 1640
7833.62 1643
7834.46 1604
7835.29 1592
7836.13 1548
7836.96 1465
7837.80 1458
7838.63 1358
7839.47 1362
7840.31 1259
7841.14 1236
7841.98 1212
7842.81 1225
7843.65 1213
7844.48 1188
7845.32 1224
7846.16 1194
7846.99 1127
7847.83 1130
7848.67 1160
7849.50 1137
7850.34 1134
7851.17 1185
7852.01 1177
7852.85 1181
7853.68 1152
7854.52 1177
7855.36 1223
7856.19 1215
7857.03 1215
7857.87 1267
7858.70 1256
7859.54 1281
7860.38 1181
7861.21 1191
7862.05 1211
7862.89 1204
7863.72 1159
7864.56 1152
7865.40 1172
7866.24 1225
7867.07 1213
7867.91 1228
7868.75 1225
7869.59 1273
7870.42 1277
7871.26 1287
7872.10 1273
7872.94 1367
7873.77 1505
7874.61 1560
7875.45 1664
7876.29 1743
7877.12 1831
7877.96 1796
7878.80 1793
7879.64 1787
7880.47 1756
7881.31 1692
7882.15 1653
7882.99 1555
7883.83 1545
7884.66 1445
7885.50 1415
7886.34 1421
7887.18 1422
7888.02 1503
7888.86 1549
7889.69 1542
7890.53 1534
7891.37 1592
7892.21 1586
7893.05 1519
7893.89 1473
7894.73 1462
7895.56 1333
7896.40 1331
7897.24 1288
7898.08 1281
7898.92 1201
7899.76 1190
7900.60 1183
7901.44 1181
7902.28 1164
7903.12 1119
7903.95 1149
7904.79 1147
7905.63 1155
7906.47 1174
7907.31 1159
7908.15 1183
7908.99 1096
7909.83 1108
7910.67 1128
7911.51 1116
7912.35 1187
7913.19 1223
7914.03 1195
7914.87 1233
7915.71 1218
7916.55 1272
7917.39 1221
7918.23 1155
7919.07 1122
7919.91 1085
7920.75 1125
7921.59 1045
7922.43 1028
7923.27 1003
7924.11 1038
7924.95 1043
7925.79 1009
7926.63 1013
7927.47 998
7928.31 1003
7929.15 1013
7929.99 1015
7930.83 1005
7931.67 1028
7932.51 1036
7933.35 1014
7934.19 974
7935.04 1022
7935.88 1061
7936.72 1056
7937.56 1019
7938.40 1011
7939.24 1019
7940.08 1027
7940.92 1070
7941.76 1097
7942.60 1098
7943.45 1105
7944.29 1097
7945.13 1121
7945.97 1186
7946.81 1171
7947.65 1179
7948.49 1216
7949.34 1222
7950.18 1255
7951.02 1313
7951.86 1355
7952.70 1387
7953.54 1488
7954.39 1510
7955.23 1480
7956.07 1499
7956.91 1523
7957.75 1425
7958.60 1461
7959.44 1422
7960.28 1409
7961.12 1352
7961.96 1351
7962.81 1396
7963.65 1558
7964.49 1667
7965.33 1740
7966.18 1863
7967.02 1908
7967.86 1853
7968.70 1743
7969.55 1648
7970.39 1532
7971.23 1486
7972.08 1348
7972.92 1301
7973.76 1173
7974.60 1168
7975.45 1152
7976.29 1107
7977.13 1138
7977.98 1086
7978.82 1044
7979.66 1073
7980.51 1134
7981.35 1030
7982.19 1074
7983.04 1045
7983.88 1061
7984.72 1077
7985.57 1063
7986.41 1035
7987.25 989
7988.10 1009
7988.94 950
7989.78 932
7990.63 893
7991.47 906
7992.32 916
7993.16 862
7994.00 871
7994.85 857
7995.69 845
7996.54 863
7997.38 829
7998.22 814
7999.07 831
7999.91 830
8000.76 854
8001.60 842
8002.45 870
8003.29 824
8004.13 836
8004.98 812
8005.82 822
8006.67 832
8007.51 802
8008.36 769
8009.20 748
8010.05 712
8010.89 753
8011.74 776
8012.58 732
8013.43 693
8014.27 708
8015.12 738
8015.96 709
8016.81 744
8017.65 709
8018.50 699
8019.34 736
8020.19 754
8021.03 777
8021.88 739
8022.72 756
8023.57 768
8024.41 737
8025.26 742
8026.11 716
8026.95 734
8027.80 757
8028.64 737
8029.49 725
8030.33 713
8031.18 721
8032.03 705
8032.87 732
8033.72 671
8034.56 710
8035.41 691
8036.26 740
8037.10 713
8037.95 706
8038.80 747
8039.64 737
8040.49 734
8041.34 727
8042.18 709
8043.03 723
8043.87 739
8044.72 709
8045.57 692
8046.41 679
8047.26 716
8048.11 685
8048.96 684
8049.80 687
8050.65 680
8051.50 708
8052.34 683
8053.19 664
8054.04 674
8054.88 684
8055.73 700
8056.58 685
8057.43 652
8058.27 679
8059.12 680
8059.97 687
8060.82 697
8061.66 699
8062.51 684
8063.36 661
8064.21 620
8065.05 672
8065.90 626
8066.75 661
8067.60 680
8068.44 695
8069.29 689
8070.14 647
8070.99 658
8071.84 620
8072.68 654
8073.53 643
8074.38 649
8075.23 655
8076.08 644
8076.93 627
8077.77 643
8078.62 665
8079.47 698
8080.32 686
8081.17 662
8082.02 690
8082.87 621
8083.71 677
8084.56 618
8085.41 654
8086.26 653
8087.11 646
8087.96 623
8088.81 647
8089.66 636
8090.51 628
8091.35 620
8092.20 642
8093.05 641
8093.90 654
8094.75 690
8095.60 666
8096.45 690
8097.30 666
8098.15 665
8099.00 684
8099.85 714
8100.70 673
8101.55 679
8102.40 683
8103.25 661
8104.10 698
8104.95 709
8105.80 734
8106.65 767
8107.50 702
8108.35 688
8109.20 693
8110.05 691
8110.90 716
8111.75 694
8112.60 688
8113.45 669
8114.30 690
8115.15 692
8116.00 662
8116.85 683
8117.70 726
8118.55 734
8119.40 703
8120.25 682
8121.10 660
8121.95 703
8122.80 672
8123.65 722
8124.50 683
8125.35 736
8126.20 669
8127.06 751
8127.91 716
8128.76 682
8129.61 747
8130.46 771
8131.31 766
8132.16 732
8133.01 741
8133.86 712
8134.72 713
8135.57 713
8136.42 701
8137.27 743
8138.12 760
8138.97 735
8139.83 716
8140.68 707
8141.53 727
8142.38 717
8143.23 714
8144.08 713
8144.94 727
8145.79 761
8146.64 731
8147.49 727
8148.34 772
8149.20 775
8150.05 734
8150.90 810
8151.75 756
8152.60 821
8153.46 877
8154.31 898
8155.16 911
8156.01 855
8156.87 828
8157.72 793
8158.57 786
8159.42 754
8160.28 706
8161.13 680
8161.98 730
8162.84 710
8163.69 703
8164.54 690
8165.39 656
8166.25 712
8167.10 688
8167.95 649
8168.81 682
8169.66 676
8170.51 684
8171.37 676
8172.22 647
8173.07 618
8173.93 643
8174.78 671
8175.63 658
8176.49 653
8177.34 593
8178.19 655
8179.05 646
8179.90 635
8180.76 620
8181.61 596
8182.46 625
8183.32 651
8184.17 651
8185.02 640
8185.88 602
8186.73 598
8187.59 625
8188.44 613
8189.30 602
8190.15 616
8191.00 608
8191.86 629
8192.71 622
8193.57 598
8194.42 609
8195.28 581
8196.13 615
8196.99 609
8197.84 588
8198.69 610
8199.55 600
8200.40 597
8201.26 606
8202.11 597
8202.97 574
8203.82 562
8204.68 580
8205.53 582
8206.39 605
8207.24 591
8208.10 583
8208.95 610
8209.81 620
8210.67 583
8211.52 614
8212.38 591
8213.23 604
8214.09 611
8214.94 594
8215.80 601
8216.65 634
8217.51 622
8218.37 638
8219.22 616
8220.08 596
8220.93 638
8221.79 656
8222.64 644
8223.50 630
8224.36 631
8225.21 633
8226.07 638
8226.92 619
8227.78 615
8228.64 582
8229.49 615
8230.35 574
8231.21 551
8232.06 594
8232.92 608
8233.78 613
8234.63 558
8235.49 579
8236.35 567
8237.20 603
8238.06 609
8238.92 596
8239.77 596
8240.63 591
8241.49 580
8242.34 564
8243.20 572
8244.06 602
8244.91 633
8245.77 680
8246.63 628
8247.49 584
8248.34 578
8249.20 621
8250.06 639
8250.92 616
8251.77 580
8252.63 615
8253.49 646
8254.35 609
8255.20 633
8256.06 615
8256.92 651
8257.78 633
8258.63 633
8259.49 625
8260.35 628
8261.21 621
8262.07 628
8262.92 612
8263.78 630
8264.64 617
8265.50 674
8266.36 662
8267.22 636
8268.07 677
8268.93 685
8269.79 713
8270.65 701
8271.51 720
8272.37 732
8273.22 781
8274.08 749
8274.94 780
8275.80 827
8276.66 865
8277.52 871
8278.38 886
8279.24 899
8280.09 893
8280.95 878
8281.81 837
8282.67 768
8283.53 754
8284.39 762
8285.25 758
8286.11 730
8286.97 757
8287.83 774
8288.69 780
8289.55 798
8290.41 844
8291.26 926
8292.12 958
8292.98 936
8293.84 879
8294.70 873
8295.56 784
8296.42 767
8297.28 775
8298.14 782
8299.00 740
8299.86 744
8300.72 709
8301.58 687
8302.44 645
8303.30 711
8304.16 681
8305.02 654
8305.88 643
8306.74 686
8307.60 703
8308.46 693
8309.33 701
8310.19 714
8311.05 705
8311.91 708
8312.77 690
8313.63 648
8314.49 673
8315.35 676
8316.21 636
8317.07 650
8317.93 635
8318.79 663
8319.65 658
8320.52 637
8321.38 623
8322.24 635
8323.10 622
8323.96 640
8324.82 596
8325.68 640
8326.54 646
8327.41 639
8328.27 608
8329.13 638
8329.99 604
8330.85 624
8331.71 617
8332.57 605
8333.44 599
8334.30 653
8335.16 614
8336.02 590
8336.88 608
8337.75 590
8338.61 614
8339.47 669
8340.33 659
8341.19 621
8342.06 638
8342.92 644
8343.78 622
8344.64 640
8345.50 650
8346.37 650
8347.23 671
8348.09 676
8348.95 671
8349.82 669
8350.68 631
8351.54 637
8352.40 644
8353.27 661
8354.13 633
8354.99 618
8355.86 641
8356.72 606
8357.58 614
8358.45 656
8359.31 639
8360.17 619
8361.03 647
8361.90 649
8362.76 632
8363.62 611
8364.49 664
8365.35 671
8366.21 613
8367.08 624
8367.94 665
8368.80 669
8369.67 662
8370.53 658
8371.40 656
8372.26 647
8373.12 629
8373.99 668
8374.85 631
8375.71 609
8376.58 617
8377.44 590
8378.31 634
8379.17 683
8380.03 670
8380.90 649
8381.76 651
8382.63 654
8383.49 666
8384.36 667
8385.22 664
8386.08 691
8386.95 663
8387.81 694
8388.68 685
8389.54 644
8390.41 687
8391.27 706
8392.14 687
8393.00 667
8393.87 714
8394.73 671
8395.60 696
8396.46 659
8397.33 710
8398.19 734
8399.06 699
8399.92 727
8400.79 709
8401.65 714
8402.52 701
8403.38 721
8404.25 733
8405.11 723
8405.98 747
8406.84 754
8407.71 797
8408.58 785
8409.44 801
8410.31 799
8411.17 798
8412.04 781
8412.90 807
8413.77 830
8414.64 788
8415.50 766
8416.37 818
8417.23 824
8418.10 818
8418.97 811
8419.83 859
8420.70 861
8421.56 879
8422.43 830
8423.30 892
8424.16 926
8425.03 956
8425.90 931
8426.76 920
8427.63 937
8428.50 932
8429.36 950
8430.23 956
8431.10 941
8431.96 975
8432.83 1017
8433.70 1011
8434.56 1012
8435.43 1051
8436.30 1100
8437.16 1141
8438.03 1190
8438.90 1201
8439.77 1268
8440.63 1322
8441.50 1322
8442.37 1316
8443.24 1345
8444.10 1382
8444.97 1342
8445.84 1397
8446.71 1350
8447.57 1371
8448.44 1363
8449.31 1456
8450.18 1505
8451.04 1592
8451.91 1753
8452.78 1986
8453.65 2171
8454.52 2293
8455.38 2445
8456.25 2423
8457.12 2215
8457.99 2071
8458.86 1899
8459.72 1820
8460.59 1674
8461.46 1566
8462.33 1457
8463.20 1357
8464.07 1312
8464.93 1288
8465.80 1210
8466.67 1171
8467.54 1160
8468.41 1141
8469.28 1156
8470.15 1183
8471.02 1161
8471.88 1136
8472.75 1127
8473.62 1131
8474.49 1096
8475.36 1155
8476.23 1152
8477.10 1162
8477.97 1210
8478.84 1214
8479.71 1246
8480.58 1236
8481.44 1296
8482.31 1233
8483.18 1240
8484.05 1223
8484.92 1250
8485.79 1160
8486.66 1146
8487.53 1178
8488.40 1197
8489.27 1173
8490.14 1166
8491.01 1178
8491.88 1222
8492.75 1273
8493.62 1209
8494.49 1257
8495.36 1202
8496.23 1192
8497.10 1175
8497.97 1196
8498.84 1202
8499.71 1230
8500.58 1188
8501.45 1190
8502.32 1173
8503.19 1183
8504.06 1239
8504.93 1225
8505.80 1216
8506.67 1235
8507.55 1241
8508.42 1211
8509.29 1241
8510.16 1271
8511.03 1267
8511.90 1229
8512.77 1219
8513.64 1285
8514.51 1269
8515.38 1301
8516.25 1267
8517.13 1266
8518.00 1285
8518.87 1343
8519.74 1366
8520.61 1386
8521.48 1481
8522.35 1636
8523.23 1699
8524.10 1772
8524.97 1861
8525.84 1872
8526.71 1896
8527.58 1864
8528.46 1748
8529.33 1727
8530.20 1650
8531.07 1535
8531.94 1576
8532.81 1560
8533.69 1493
8534.56 1455
8535.43 1463
8536.30 1468
8537.18 1439
8538.05 1453
8538.92 1517
8539.79 1598
8540.66 1752
8541.54 1813
8542.41 1971
8543.28 2068
8544.15 2187
8545.03 2240
8545.90 2216
8546.77 2172
8547.64 2112
8548.52 2082
8549.39 2061
8550.26 2086
8551.14 2066
8552.01 2074
8552.88 1994
8553.76 1992
8554.63 1869
8555.50 1763
8556.37 1701
8557.25 1619
8558.12 1486
8558.99 1402
8559.87 1342
8560.74 1297
8561.61 1250
8562.49 1224
8563.36 1194
8564.24 1154
8565.11 1131
8565.98 1105
8566.86 1159
8567.73 1114
8568.60 1122
8569.48 1064
8570.35 1046
8571.23 1010
8572.10 1107
8572.97 1138
8573.85 1052
8574.72 1024
8575.60 1023
8576.47 1106
8577.34 1085
8578.22 1080
8579.09 1065
8579.97 1075
8580.84 1092
8581.72 1083
8582.59 1089
8583.47 1152
8584.34 1155
8585.21 1115
8586.09 1110
8586.96 1103
8587.84 1172
8588.71 1157
8589.59 1154
8590.46 1171
8591.34 1140
8592.21 1119
8593.09 1166
8593.96 1130
8594.84 1148
8595.71 1159
8596.59 1177
8597.46 1137
8598.34 1156
8599.22 1126
8600.09 1172
8600.97 1212
8601.84 1165
8602.72 1183
8603.59 1169
8604.47 1241
8605.34 1252
8606.22 1269
8607.10 1233
8607.97 1260
8608.85 1237
8609.72 1260
8610.60 1288
8611.47 1247
8612.35 1331
8613.23 1286
8614.10 1322
8614.98 1355
8615.86 1341
8616.73 1362
8617.61 1390
8618.48 1398
8619.36 1431
8620.24 1410
8621.11 1425
8621.99 1421
8622.87 1506
8623.74 1454
8624.62 1439
8625.50 1481
8626.37 1501
8627.25 1535
8628.13 1545
8629.00 1598
8629.88 1556
8630.76 1566
8631.64 1496
8632.51 1486
8633.39 1467
8634.27 1549
8635.14 1565
8636.02 1547
8636.90 1496
8637.78 1555
8638.65 1577
8639.53 1580
8640.41 1625
8641.29 1664
8642.16 1682
8643.04 1686
8643.92 1762
8644.80 1795
8645.67 1873
8646.55 1851
8647.43 1904
8648.31 1912
8649.18 1948
8650.06 1951
8650.94 1903
8651.82 1898
8652.70 1979
8653.58 1970
8654.45 1979
8655.33 2048
8656.21 2144
8657.09 2233
8657.97 2370
8658.84 2453
8659.72 2580
8660.60 2954
8661.48 3192
8662.36 3330
8663.24 3469
8664.12 3549
8664.99 3486
8665.87 3367
8666.75 3306
8667.63 3173
8668.51 3111
8669.39 3052
8670.27 3083
8671.15 3112
8672.03 3135
8672.91 3093
8673.78 3109
8674.66 3037
8675.54 2929
8676.42 2765
8677.30 2652
8678.18 2504
8679.06 2425
8679.94 2279
8680.82 2223
8681.70 2223
8682.58 2216
8683.46 2185
8684.34 2205
8685.22 2382
8686.10 2624
8686.98 2909
8687.86 3202
8688.74 3644
8689.62 4067
8690.50 4310
8691.38 4485
8692.26 4475
8693.14 4269
8694.02 4118
8694.90 3804
8695.78 3504
8696.66 3201
8697.54 3039
8698.42 2844
8699.30 2701
8700.18 2614
8701.06 2513
8701.94 2469
8702.82 2271
8703.70 2228
8704.58 2080
8705.46 1962
8706.34 1805
8707.23 1740
8708.11 1678
8708.99 1567
8709.87 1520
8710.75 1477
8711.63 1452
8712.51 1460
8713.39 1399
8714.27 1406
8715.16 1371
8716.04 1353
8716.92 1351
8717.80 1332
8718.68 1339
8719.56 1342
8720.44 1354
8721.33 1363
8722.21 1392
8723.09 1354
8723.97 1359
8724.85 1386
8725.73 1431
8726.62 1447
8727.50 1438
8728.38 1449
8729.26 1535
8730.14 1519
8731.03 1442
8731.91 1476
8732.79 1446
8733.67 1420
8734.55 1385
8735.44 1393
8736.32 1387
8737.20 1379
8738.08 1377
8738.97 1338
8739.85 1308
8740.73 1326
8741.61 1345
8742.50 1270
8743.38 1289
8744.26 1264
8745.14 1297
8746.03 1313
8746.91 1292
8747.79 1251
8748.68 1260
8749.56 1277
8750.44 1322
8751.33 1292
8752.21 1336
8753.09 1361
8753.97 1320
8754.86 1394
8755.74 1408
8756.62 1426
8757.51 1370
8758.39 1403
8759.28 1371
8760.16 1340
8761.04 1330
8761.93 1387
8762.81 1343
8763.69 1408
8764.58 1414
8765.46 1358
8766.34 1398
8767.23 1332
8768.11 1441
8769.00 1399
8769.88 1411
8770.76 1359
8771.65 1328
8772.53 1298
8773.42 1334
8774.30 1336
8775.19 1307
8776.07 1351
8776.95 1401
8777.84 1448
8778.72 1442
8779.61 1478
8780.49 1583
8781.38 1550
8782.26 1505
8783.15 1504
8784.03 1458
8784.92 1424
8785.80 1384
8786.69 1326
8787.57 1287
8788.46 1254
8789.34 1257
8790.23 1188
8791.11 1189
8792.00 1156
8792.88 1152
8793.77 1159
8794.65 1195
8795.54 1133
8796.42 1155
8797.31 1140
8798.19 1122
8799.08 1114
8799.96 1156
8800.85 1135
8801.74 1131
8802.62 1156
8803.51 1182
8804.39 1109
8805.28 1112
8806.16 1140
8807.05 1083
8807.94 1122
8808.82 1148
8809.71 1126
8810.59 1072
8811.48 1107
8812.37 1096
8813.25 1079
8814.14 1109
8815.03 1178
8815.91 1216
8816.80 1246
8817.68 1216
8818.57 1169
8819.46 1158
8820.34 1101
8821.23 1090
8822.12 1086
8823.00 1062
8823.89 1060
8824.78 1034
8825.66 1027
8826.55 1031
8827.44 1045
8828.33 1020
8829.21 1051
8830.10 1036
8830.99 1018
8831.87 994
8832.76 988
8833.65 975
8834.54 950
8835.42 995
8836.31 972
8837.20 957
8838.08 973
8838.97 926
8839.86 916
8840.75 960
8841.64 940
8842.52 933
8843.41 922
8844.30 924
8845.19 946
8846.07 957
8846.96 908
8847.85 873
8848.74 885
8849.63 870
8850.51 879
8851.40 888
8852.29 896
8853.18 860
8854.07 899
8854.96 870
8855.84 855
8856.73 882
8857.62 852
8858.51 835
8859.40 840
8860.29 814
8861.17 836
8862.06 834
8862.95 882
8863.84 826
8864.73 800
8865.62 781
8866.51 796
8867.40 792
8868.29 783
8869.17 794
8870.06 774
8870.95 747
8871.84 786
8872.73 745
8873.62 736
8874.51 786
8875.40 741
8876.29 750
8877.18 722
8878.07 737
8878.96 741
8879.85 769
8880.74 769
8881.63 741
8882.51 739
8883.40 732
8884.29 766
8885.18 757
8886.07 753
8886.96 726
8887.85 724
8888.74 714
8889.63 709
8890.52 716
8891.41 692
8892.30 681
8893.19 660
8894.09 625
8894.98 644
8895.87 680
8896.76 657
8897.65 662
8898.54 667
8899.43 700
8900.32 665
8901.21 641
8902.10 653
8902.99 651
8903.88 631
8904.77 668
8905.66 641
8906.55 627
8907.44 659
8908.34 652
8909.23 688
8910.12 664
8911.01 637
8911.90 641
8912.79 662
8913.68 647
8914.57 651
8915.47 630
8916.36 615
8917.25 627
8918.14 628
8919.03 627
8919.92 636
8920.81 626
8921.71 606
8922.60 610
8923.49 615
8924.38 607
8925.27 587
8926.16 616
8927.06 633
8927.95 605
8928.84 601
8929.73 604
8930.62 590
8931.52 571
8932.41 586
8933.30 605
8934.19 603
8935.09 577
8935.98 556
8936.87 607
8937.76 580
8938.66 569
8939.55 579
8940.44 568
8941.33 612
8942.23 596
8943.12 582
8944.01 585
8944.90 558
8945.80 591
8946.69 570
8947.58 574
8948.48 564
8949.37 595
8950.26 579
8951.16 573
8952.05 568
8952.94 567
8953.84 588
8954.73 589
8955.62 584
8956.52 556
8957.41 584
8958.30 582
8959.20 550
8960.09 558
8960.98 554
8961.88 600
8962.77 557
8963.66 590
8964.56 536
8965.45 545
8966.35 608
8967.24 563
8968.13 571
8969.03 554
8969.92 590
8970.82 561
8971.71 579
8972.60 564
8973.50 569
8974.39 559
8975.29 557
8976.18 589
8977.08 540
8977.97 610
8978.87 561
8979.76 596
8980.65 568
8981.55 556
8982.44 568
8983.34 586
8984.23 548
8985.13 551
8986.02 541
8986.92 591
8987.81 574
8988.71 557
8989.60 562
8990.50 568
8991.39 544
8992.29 569
8993.18 587
8994.08 569
8994.97 556
8995.87 597
8996.76 573
8997.66 561
8998.56 573
8999.45 557
9000.35 550
9001.24 546
9002.14 560
9003.03 569
9003.93 551
9004.83 539
9005.72 543
9006.62 573
9007.51 529
9008.41 514
9009.31 540
9010.20 558
9011.10 517
9011.99 555
9012.89 556
9013.79 552
9014.68 566
9015.58 569
9016.48 550
9017.37 546
9018.27 565
9019.16 511
9020.06 520
9020.96 526
9021.85 523
9022.75 543
9023.65 530
9024.54 528
9025.44 527
9026.34 534
9027.24 517
9028.13 539
9029.03 539
9029.93 564
9030.82 569
9031.72 535
9032.62 567
9033.52 564
9034.41 522
9035.31 536
9036.21 543
9037.10 537
9038.00 534
9038.90 526
9039.80 546
9040.69 575
9041.59 551
9042.49 541
9043.39 569
9044.29 571
9045.18 570
9046.08 572
9046.98 575
9047.88 587
9048.78 583
9049.67 547
9050.57 576
9051.47 582
9052.37 551
9053.27 574
9054.16 607
9055.06 604
9055.96 600
9056.86 556
9057.76 564
9058.66 589
9059.55 550
9060.45 556
9061.35 546
9062.25 568
9063.15 578
9064.05 561
9064.95 557
9065.85 540
9066.74 541
9067.64 570
9068.54 572
9069.44 596
9070.34 563
9071.24 570
9072.14 585
9073.04 552
9073.94 587
9074.84 553
9075.74 584
9076.64 593
9077.53 601
9078.43 585
9079.33 596
9080.23 575
9081.13 570
9082.03 579
9082.93 562
9083.83 570
9084.73 588
9085.63 609
9086.53 610
9087.43 631
9088.33 644
9089.23 667
9090.13 638
9091.03 678
9091.93 643
9092.83 646
9093.73 621
9094.63 592
9095.53 585
9096.43 636
9097.33 615
9098.23 622
9099.13 654
9100.04 644
9100.94 623
9101.84 607
9102.74 611
9103.64 604
9104.54 619
9105.44 590
9106.34 599
9107.24 564
9108.14 559
9109.04 580
9109.94 593
9110.85 571
9111.75 576
9112.65 578
9113.55 554
9114.45 537
9115.35 532
9116.25 540
9117.15 542
9118.06 545
9118.96 571
9119.86 554
9120.76 572
9121.66 584
9122.56 515
9123.46 554
9124.37 541
9125.27 573
9126.17 544
9127.07 573
9127.97 548
9128.88 535
9129.78 558
9130.68 555
9131.58 554
9132.48 553
9133.39 540
9134.29 528
9135.19 517
9136.09 546
9137.00 544
9137.90 515
9138.80 536
9139.70 534
9140.61 536
9141.51 533
9142.41 524
9143.31 526
9144.22 554
9145.12 526
9146.02 527
9146.92 540
9147.83 506
9148.73 536
9149.63 510
9150.54 520
9151.44 508
9152.34 509
9153.25 523
9154.15 581
9155.05 533
9155.96 506
9156.86 551
9157.76 578
9158.67 579
9159.57 545
9160.47 541
9161.38 552
9162.28 542
9163.18 541
9164.09 562
9164.99 585
9165.90 591
9166.80 553
9167.70 562
9168.61 544
9169.51 544
9170.42 595
9171.32 575
9172.22 550
9173.13 519
9174.03 514
9174.94 528
9175.84 518
9176.74 505
9177.65 507
9178.55 509
9179.46 507
9180.36 513
9181.27 533
9182.17 529
9183.08 547
9183.98 519
9184.89 515
9185.79 521
9186.70 531
9187.60 543
9188.51 544
9189.41 559
9190.32 538
9191.22 531
9192.13 524
9193.03 551
9193.94 586
9194.84 568
9195.75 579
9196.65 595
9197.56 611
9198.46 591
9199.37 597
9200.27 566
9201.18 551
9202.08 558
9202.99 579
9203.90 554
9204.80 545
9205.71 560
9206.61 592
9207.52 521
9208.42 529
9209.33 515
9210.24 502
9211.14 520
9212.05 525
9212.95 532
9213.86 558
9214.77 540
9215.67 521
9216.58 573
9217.49 531
9218.39 520
9219.30 540
9220.21 539
9221.11 527
9222.02 550
9222.93 514
9223.83 506
9224.74 529
9225.65 508
9226.55 522
9227.46 526
9228.37 468
9229.27 506
9230.18 494
9231.09 508
9231.99 508
9232.90 521
9233.81 517
9234.72 545
9235.62 516
9236.53 553
9237.44 520
9238.34 507
9239.25 522
9240.16 542
9241.07 530
9241.97 475
9242.88 501
9243.79 541
9244.70 525
9245.61 516
9246.51 488
9247.42 515
9248.33 510
9249.24 494
9250.14 500
9251.05 499
9251.96 520
9252.87 525
9253.78 502
9254.69 515
9255.59 473
9256.50 489
9257.41 500
9258.32 513
9259.23 513
9260.14 503
9261.04 521
9261.95 494
9262.86 519
9263.77 509
9264.68 517
9265.59 520
9266.50 504
9267.40 527
9268.31 526
9269.22 508
9270.13 539
9271.04 507
9271.95 530
9272.86 503
9273.77 503
9274.68 496
9275.59 517
9276.49 494
9277.40 538
9278.31 511
9279.22 513
9280.13 523
9281.04 501
9281.95 491
9282.86 494
9283.77 514
9284.68 497
9285.59 496
9286.50 492
9287.41 524
9288.32 510
9289.23 543
9290.14 554
9291.05 555
9291.96 530
9292.87 510
9293.78 519
9294.69 526
9295.60 556
9296.51 522
9297.42 494
9298.33 521
9299.24 494
9300.15 521
9301.06 549
9301.97 542
9302.88 577
9303.79 576
9304.70 582
9305.61 588
9306.53 585
9307.44 606
9308.35 603
9309.26 614
9310.17 583
9311.08 606
9311.99 601
9312.90 607
9313.81 564
9314.72 562
9315.63 564
9316.55 547
9317.46 544
9318.37 560
9319.28 543
9320.19 547
9321.10 549
9322.01 550
9322.93 528
9323.84 522
9324.75 539
9325.66 548
9326.57 503
9327.48 531
9328.40 541
9329.31 548
9330.22 530
9331.13 520
9332.04 557
9332.96 547
9333.87 566
9334.78 548
9335.69 548
9336.60 549
9337.52 554
9338.43 595
9339.34 544
9340.25 518
9341.17 515
9342.08 578
9342.99 551
9343.90 523
9344.82 542
9345.73 562
9346.64 577
9347.55 544
9348.47 523
9349.38 547
9350.29 549
9351.21 526
9352.12 541
9353.03 498
9353.94 514
9354.86 530
9355.77 544
9356.68 503
9357.60 506
9358.51 519
9359.42 539
9360.34 510
9361.25 548
9362.16 532
9363.08 536
9363.99 544
9364.90 502
9365.82 477
9366.73 503
9367.65 534
9368.56 548
9369.47 512
9370.39 503
9371.30 553
9372.21 524
9373.13 531
9374.04 511
9374.96 501
9375.87 505
9376.79 539
9377.70 533
9378.61 518
9379.53 460
9380.44 519
9381.36 552
9382.27 521
9383.19 518
9384.10 514
9385.01 543
9385.93 553
9386.84 560
9387.76 554
9388.67 552
9389.59 568
9390.50 589
9391.42 563
9392.33 564
9393.25 571
9394.16 610
9395.08 614
9395.99 577
9396.91 545
9397.82 569
9398.74 565
9399.65 543
9400.57 534
9401.48 574
9402.40 589
9403.32 551
9404.23 573
9405.15 570
9406.06 523
9406.98 545
9407.89 570
9408.81 523
9409.73 542
9410.64 549
9411.56 513
9412.47 539
9413.39 555
9414.30 541
9415.22 551
9416.14 549
9417.05 544
9417.97 504
9418.89 556
9419.80 553
9420.72 522
9421.63 560
9422.55 581
9423.47 563
9424.38 579
9425.30 556
9426.22 577
9427.13 574
9428.05 573
9428.97 584
9429.88 572
9430.80 587
9431.72 573
9432.63 568
9433.55 573
9434.47 573
9435.38 568
9436.30 610
9437.22 612
9438.14 611
9439.05 637
9439.97 603
9440.89 623
9441.81 665
9442.72 625
9443.64 654
9444.56 631
9445.47 610
9446.39 578
9447.31 602
9448.23 602
9449.15 638
9450.06 617
9450.98 629
9451.90 596
9452.82 641
9453.73 663
9454.65 634
9455.57 609
9456.49 603
9457.41 614
9458.32 601
9459.24 616
9460.16 619
9461.08 611
9462.00 595
9462.92 564
9463.83 583
9464.75 580
9465.67 577
9466.59 579
9467.51 573
9468.43 594
9469.35 581
9470.26 625
9471.18 635
9472.10 612
9473.02 583
9473.94 615
9474.86 624
9475.78 598
9476.70 615
9477.62 633
9478.54 591
9479.45 668
9480.37 651
9481.29 662
9482.21 658
9483.13 646
9484.05 635
9484.97 625
9485.89 613
9486.81 636
9487.73 619
9488.65 603
9489.57 615
9490.49 632
9491.41 627
9492.33 635
9493.25 599
9494.17 630
9495.09 611
9496.01 635
9496.93 622
9497.85 603
9498.77 617
9499.69 615
9500.61 640
9501.53 622
9502.45 630
9503.37 599
9504.29 653
9505.21 629
9506.13 609
9507.05 644
9507.97 681
9508.89 674
9509.81 629
9510.73 640
9511.65 664
9512.57 697
9513.49 673
9514.42 698
9515.34 715
9516.26 727
9517.18 767
9518.10 828
9519.02 801
9519.94 805
9520.86 817
9521.78 812
9522.71 832
9523.63 858
9524.55 791
9525.47 793
9526.39 762
9527.31 771
9528.23 730
9529.16 704
9530.08 707
9531.00 701
9531.92 779
9532.84 732
9533.76 703
9534.69 699
9535.61 707
9536.53 711
9537.45 714
9538.37 683
9539.30 736
9540.22 728
9541.14 728
9542.06 752
9542.98 738
9543.91 744
9544.83 722
9545.75 720
9546.67 735
9547.60 708
9548.52 726
9549.44 761
9550.36 753
9551.29 723
9552.21 740
9553.13 765
9554.06 751
9554.98 729
9555.90 802
9556.82 792
9557.75 815
9558.67 794
9559.59 813
9560.52 836
9561.44 805
9562.36 797
9563.29 799
9564.21 759
9565.13 815
9566.06 818
9566.98 866
9567.90 823
9568.83 839
9569.75 851
9570.67 881
9571.60 832
9572.52 857
9573.44 869
9574.37 862
9575.29 857
9576.22 885
9577.14 873
9578.06 863
9578.99 851
9579.91 893
9580.84 900
9581.76 901
9582.68 896
9583.61 934
9584.53 872
9585.46 870
9586.38 890
9587.31 964
9588.23 926
9589.15 921
9590.08 918
9591.00 975
9591.93 993
9592.85 979
9593.78 1027
9594.70 1104
9595.63 1115
9596.55 1105
9597.48 1159
9598.40 1218
9599.33 1201
9600.25 1163
9601.18 1140
9602.10 1120
9603.03 1099
9603.95 1076
9604.88 1078
9605.80 1058
9606.73 1025
9607.65 1056
9608.58 1047
9609.50 1049
9610.43 1033
9611.35 997
9612.28 1017
9613.21 1063
9614.13 1007
9615.06 1057
9615.98 1090
9616.91 1031
9617.84 1026
9618.76 1052
9619.69 1059
9620.61 1060
9621.54 1116
9622.47 1124
9623.39 1120
9624.32 1143
9625.24 1141
9626.17 1137
9627.10 1119
9628.02 1139
9628.95 1156
9629.88 1154
9630.80 1109
9631.73 1167
9632.65 1170
9633.58 1198
9634.51 1191
9635.43 1240
9636.36 1260
9637.29 1276
9638.22 1309
9639.14 1292
9640.07 1313
9641.00 1398
9641.92 1353
9642.85 1414
9643.78 1392
9644.70 1406
9645.63 1435
9646.56 1392
9647.49 1356
9648.41 1436
9649.34 1436
9650.27 1405
9651.20 1361
9652.12 1389
9653.05 1410
9653.98 1430
9654.91 1386
9655.83 1393
9656.76 1402
9657.69 1401
9658.62 1460
9659.55 1399
9660.47 1406
9661.40 1442
9662.33 1454
9663.26 1469
9664.19 1482
9665.11 1485
9666.04 1578
9666.97 1560
9667.90 1577
9668.83 1586
9669.75 1579
9670.68 1647
9671.61 1660
9672.54 1671
9673.47 1678
9674.40 1682
9675.33 1723
9676.25 1702
9677.18 1721
9678.11 1749
9679.04 1764
9679.97 1783
9680.90 1790
9681.83 1804
9682.76 1847
9683.69 1793
9684.61 1837
9685.54 1877
9686.47 1828
9687.40 1847
9688.33 1916
9689.26 1803
9690.19 1827
9691.12 1986
9692.05 2029
9692.98 2134
9693.91 2179
9694.84 2296
9695.77 2465
9696.70 2511
9697.63 2493
9698.56 2535
9699.49 2500
9700.42 2419
9701.35 2402
9702.28 2287
9703.21 2246
9704.14 2160
9705.07 2092
9706.00 1995
9706.93 1974
9707.86 2015
9708.79 2047
9709.72 2075
9710.65 2083
9711.58 2101
9712.51 2103
9713.44 2101
9714.37 2140
9715.30 2122
9716.23 2025
9717.16 1991
9718.09 1934
9719.02 1846
9719.95 1760
9720.88 1697
9721.81 1653
9722.75 1599
9723.68 1555
9724.61 1492
9725.54 1550
9726.47 1508
9727.40 1463
9728.33 1497
9729.26 1523
9730.19 1544
9731.13 1521
9732.06 1506
9732.99 1521
9733.92 1478
9734.85 1421
9735.78 1427
9736.71 1438
9737.65 1426
9738.58 1399
9739.51 1406
9740.44 1382
9741.37 1316
9742.30 1315
9743.24 1352
9744.17 1335
9745.10 1271
9746.03 1241
9746.96 1296
9747.90 1252
9748.83 1273
9749.76 1262
9750.69 1272
9751.63 1207
9752.56 1234
9753.49 1202
9754.42 1238
9755.36 1239
9756.29 1233
9757.22 1211
9758.15 1225
9759.09 1245
9760.02 1240
9760.95 1247
9761.88 1280
9762.82 1260
9763.75 1315
9764.68 1296
9765.62 1336
9766.55 1335
9767.48 1306
9768.41 1326
9769.35 1308
9770.28 1350
9771.21 1338
9772.15 1326
9773.08 1328
9774.01 1294
9774.95 1325
9775.88 1282
9776.81 1361
9777.75 1301
9778.68 1320
9779.62 1333
9780.55 1346
9781.48 1314
9782.42 1314
9783.35 1319
9784.28 1274
9785.22 1314
9786.15 1277
9787.09 1259
9788.02 1183
9788.95 1205
9789.89 1217
9790.82 1212
9791.76 1207
9792.69 1177
9793.63 1187
9794.56 1202
9795.49 1238
9796.43 1259
9797.36 1238
9798.30 1237
9799.23 1252
9800.17 1222
9801.10 1189
9802.04 1157
9802.97 1109
9803.91 1089
9804.84 1084
9805.78 1069
9806.71 1010
9807.65 995
9808.58 1014
9809.52 992
9810.45 968
9811.39 1004
9812.32 978
9813.26 953
9814.19 921
9815.13 941
9816.06 925
9817.00 900
9817.93 909
9818.87 929
9819.80 935
9820.74 950
9821.68 964
9822.61 955
9823.55 924
9824.48 894
9825.42 901
9826.35 911
9827.29 902
9828.23 851
9829.16 890
9830.10 858
9831.03 905
9831.97 891
9832.91 919
9833.84 887
9834.78 842
9835.72 890
9836.65 897
9837.59 893
9838.52 860
9839.46 895
9840.40 893
9841.33 885
9842.27 924
9843.21 878
9844.14 856
9845.08 900
9846.02 864
9846.95 882
9847.89 919
9848.83 935
9849.77 881
9850.70 880
9851.64 916
9852.58 905
9853.51 884
9854.45 865
9855.39 869
9856.33 869
9857.26 919
9858.20 834
9859.14 870
9860.08 861
9861.01 818
9861.95 817
9862.89 834
9863.83 774
9864.76 804
9865.70 810
9866.64 833
9867.58 831
9868.51 815
9869.45 790
9870.39 795
9871.33 837
9872.27 866
9873.20 835
9874.14 814
9875.08 857
9876.02 793
9876.96 827
9877.90 809
9878.83 791
9879.77 840
9880.71 833
9881.65 826
9882.59 781
9883.53 766
9884.47 793
9885.40 784
9886.34 812
9887.28 846
9888.22 796
9889.16 800
9890.10 785
9891.04 807
9891.98 784
9892.91 781
9893.85 783
9894.79 792
9895.73 779
9896.67 740
9897.61 783
9898.55 756
9899.49 762
9900.43 788
9901.37 781
9902.31 780
9903.25 798
9904.19 780
9905.13 784
9906.07 798
9907.01 804
9907.95 758
9908.89 788
9909.83 772
9910.77 811
9911.71 810
9912.65 776
9913.59 783
9914.53 836
9915.47 825
9916.41 819
9917.35 847
9918.29 842
9919.23 888
9920.17 915
9921.11 941
9922.05 972
9922.99 1002
9923.93 1006
9924.87 1014
9925.81 1015
9926.75 1028
9927.69 1037
9928.63 997
9929.57 939
9930.51 968
9931.45 878
9932.39 870
9933.34 852
9934.28 826
9935.22 801
9936.16 798
9937.10 781
9938.04 771
9938.98 769
9939.92 739
9940.87 763
9941.81 778
9942.75 810
9943.69 829
9944.63 822
9945.57 835
9946.51 868
9947.46 908
9948.40 942
9949.34 932
9950.28 871
9951.22 893
9952.16 886
9953.11 887
9954.05 846
9954.99 847
9955.93 807
9956.87 801
9957.82 794
9958.76 743
9959.70 738
9960.64 729
9961.59 726
9962.53 712
9963.47 695
9964.41 692
9965.35 710
9966.30 696
9967.24 687
9968.18 682
9969.13 681
9970.07 697
9971.01 709
9971.95 684
9972.90 662
9973.84 651
9974.78 661
9975.73 693
9976.67 689
9977.61 687
9978.55 690
9979.50 688
9980.44 711
9981.38 700
9982.33 683
9983.27 675
9984.21 700
9985.16 684
9986.10 689
9987.04 646
9987.99 687
9988.93 657
9989.88 695
9990.82 631
9991.76 638
9992.71 649
9993.65 687
9994.59 696
9995.54 655
9996.48 663
9997.43 655
9998.37 625
9999.31 641
10000.26 641
10001.20 643
10002.15 652
10003.09 659
10004.04 674
10004.98 666
10005.92 632
10006.87 617
10007.81 642
10008.76 654
10009.70 660
10010.65 612
10011.59 634
10012.54 652
10013.48 615
10014.43 632
10015.37 659
10016.32 646
10017.26 608
10018.21 637
10019.15 634
10020.10 613
10021.04 614
10021.99 627
10022.93 647
10023.88 622
10024.82 622
10025.77 634
10026.71 611
10027.66 624
10028.60 601
10029.55 571
10030.49 584
10031.44 600
10032.39 627
10033.33 576
10034.28 590
10035.22 620
10036.17 619
10037.11 594
10038.06 597
10039.01 570
10039.95 591
10040.90 606
10041.84 597
10042.79 565
10043.74 600
10044.68 586
10045.63 558
10046.58 554
10047.52 531
10048.47 560
10049.41 542
10050.36 570
10051.31 566
10052.25 585
10053.20 538
10054.15 527
10055.09 573
10056.04 567
10056.99 563
10057.93 559
10058.88 555
10059.83 551
10060.78 569
10061.72 584
10062.67 576
10063.62 534
10064.56 566
10065.51 546
10066.46 539
10067.41 555
10068.35 588
10069.30 574
10070.25 553
10071.20 528
10072.14 558
10073.09 562
10074.04 575
10074.99 580
10075.93 581
10076.88 524
10077.83 559
10078.78 549
10079.72 520
10080.67 534
10081.62 578
10082.57 596
10083.52 550
10084.46 548
10085.41 551
10086.36 542
10087.31 562
10088.26 591
10089.21 582
10090.15 554
10091.10 589
10092.05 599
10093.00 562
10093.95 560
10094.90 552
10095.85 543
10096.79 542
10097.74 553
10098.69 576
10099.64 584
10100.59 582
10101.54 598
10102.49 537
10103.44 550
10104.39 551
10105.33 574
10106.28 572
10107.23 587
10108.18 598
10109.13 580
10110.08 600
10111.03 588
10111.98 568
10112.93 586
10113.88 550
10114.83 578
10115.78 584
10116.73 590
10117.68 585
10118.63 581
10119.58 548
10120.53 584
10121.48 568
10122.43 582
10123.38 593
10124.33 598
10125.28 577
10126.23 574
10127.18 588
10128.13 593
10129.08 597
10130.03 608
10130.98 577
10131.93 622
10132.88 653
10133.83 647
10134.78 658
10135.73 653
10136.68 613
10137.63 610
10138.58 643
10139.53 660
10140.48 621
10141.43 631
10142.38 677
10143.33 642
10144.29 684
10145.24 673
10146.19 627
10147.14 665
10148.09 653
10149.04 683
10149.99 657
10150.94 706
10151.89 686
10152.85 707
10153.80 721
10154.75 686
10155.70 694
10156.65 737
10157.60 751
10158.55 742
10159.51 760
10160.46 742
10161.41 719
10162.36 749
10163.31 750
10164.26 729
10165.22 751
10166.17 777
10167.12 756
10168.07 805
10169.02 781
10169.98 846
10170.93 800
10171.88 779
10172.83 835
10173.79 864
10174.74 860
10175.69 850
10176.64 894
10177.60 908
10178.55 873
10179.50 880
10180.45 883
10181.41 884
10182.36 929
10183.31 876
10184.26 905
10185.22 861
10186.17 831
10187.12 859
10188.08 850
10189.03 827
10189.98 841
10190.93 845
10191.89 887
10192.84 901
10193.79 916
10194.75 914
10195.70 915
10196.65 922
10197.61 956
10198.56 916
10199.51 906
10200.47 944
10201.42 976
10202.38 1003
10203.33 1013
10204.28 1046
10205.24 1065
10206.19 1058
10207.14 1067
10208.10 1028
10209.05 1038
10210.01 993
10210.96 995
10211.91 952
10212.87 960
10213.82 938
10214.78 890
10215.73 871
10216.69 815
10217.64 858
10218.59 828
10219.55 831
10220.50 826
10221.46 797
10222.41 799
10223.37 799
10224.32 834
10225.28 802
10226.23 796
10227.19 804
10228.14 853
10229.10 839
10230.05 876
10231.01 873
10231.96 881
10232.92 928
10233.87 919
10234.83 934
10235.78 966
10236.74 952
10237.69 898
10238.65 832
10239.60 835
10240.56 832
10241.51 783
10242.47 803
10243.42 768
10244.38 820
10245.34 785
10246.29 779
10247.25 763
10248.20 750
10249.16 771
10250.11 757
10251.07 742
10252.03 739
10252.98 740
10253.94 730
10254.89 736
10255.85 752
10256.81 726
10257.76 711
10258.72 704
10259.68 690
10260.63 676
10261.59 644
10262.55 681
10263.50 664
10264.46 677
10265.41 646
10266.37 660
10267.33 646
10268.28 673
10269.24 689
10270.20 660
10271.16 705
10272.11 631
10273.07 669
10274.03 684
10274.98 679
10275.94 650
10276.90 641
10277.85 659
10278.81 646
10279.77 645
10280.73 598
10281.68 616
10282.64 630
10283.60 627
10284.56 650
10285.51 645
10286.47 619
10287.43 646
10288.39 627
10289.34 652
10290.30 630
10291.26 581
10292.22 642
10293.18 604
10294.13 619
10295.09 630
10296.05 629
10297.01 634
10297.97 647
10298.92 615
10299.88 572
10300.84 578
10301.80 588
10302.76 593
10303.72 580
10304.67 584
10305.63 592
10306.59 577
10307.55 587
10308.51 596
10309.47 574
10310.43 584
10311.38 605
10312.34 600
10313.30 555
10314.26 585
10315.22 618
10316.18 594
10317.14 564
10318.10 574
10319.06 613
10320.01 588
10320.97 599
10321.93 590
10322.89 607
10323.85 588
10324.81 569
10325.77 604
10326.73 610
10327.69 586
10328.65 544
10329.61 559
10330.57 543
10331.53 543
10332.49 553
10333.45 572
10334.41 559
10335.37 567
10336.33 538
10337.29 513
10338.25 540
10339.21 516
10340.17 539
10341.13 528
10342.09 516
10343.05 534
10344.01 559
10344.97 507
10345.93 528
10346.89 515
10347.85 552
10348.81 517
10349.77 520
10350.73 511
10351.69 512
10352.65 505
10353.61 515
10354.57 520
10355.53 482
10356.49 491
10357.46 455
10358.42 491
10359.38 523
10360.34 505
10361.30 487
10362.26 491
10363.22 493
10364.18 505
10365.14 489
10366.11 491
10367.07 450
10368.03 477
10368.99 462
10369.95 516
10370.91 480
10371.87 478
10372.84 495
10373.80 479
10374.76 517
10375.72 498
10376.68 516
10377.64 509
10378.61 511
10379.57 503
10380.53 480
10381.49 467
10382.45 477
10383.42 464
10384.38 471
10385.34 481
10386.30 468
10387.27 467
10388.23 468
10389.19 462
10390.15 469
10391.11 474
10392.08 474
10393.04 504
10394.00 472
10394.96 456
10395.93 491
10396.89 490
10397.85 468
10398.82 461
10399.78 490
10400.74 486
10401.70 467
10402.67 443
10403.63 472
10404.59 450
10405.56 469
10406.52 474
10407.48 466
10408.45 481
10409.41 460
10410.37 477
10411.34 536
10412.30 510
10413.26 470
10414.23 508
10415.19 490
10416.15 495
10417.12 524
10418.08 525
10419.04 491
10420.01 518
10420.97 502
10421.94 488
10422.90 477
10423.86 487
10424.83 451
10425.79 463
10426.76 455
10427.72 475
10428.68 468
10429.65 450
10430.61 454
10431.58 437
10432.54 435
10433.51 439
10434.47 466
10435.44 443
10436.40 448
10437.36 426
10438.33 426
10439.29 429
10440.26 429
10441.22 427
10442.19 443
10443.15 442
10444.12 442
10445.08 438
10446.05 436
10447.01 425
10447.98 443
10448.94 430
10449.91 439
10450.87 438
10451.84 438
10452.80 457
10453.77 435
10454.73 448
10455.70 433
10456.67 442
10457.63 434
10458.60 432
10459.56 451
10460.53 439
10461.49 440
10462.46 440
10463.43 442
10464.39 429
10465.36 469
10466.32 448
10467.29 424
10468.25 409
10469.22 436
10470.19 433
10471.15 453
10472.12 450
10473.09 475
10474.05 443
10475.02 463
10475.98 465
10476.95 433
10477.92 449
10478.88 463
10479.85 475
10480.82 461
10481.78 460
10482.75 428
10483.72 426
10484.68 441
10485.65 442
10486.62 440
10487.58 457
10488.55 458
10489.52 451
10490.49 440
10491.45 445
10492.42 447
10493.39 455
10494.35 436
10495.32 437
10496.29 438
10497.26 421
10498.22 433
10499.19 426
10500.16 442
10501.13 435
10502.09 418
10503.06 463
10504.03 449
10505.00 432
10505.96 424
10506.93 476
10507.90 451
10508.87 429
10509.84 453
10510.80 439
10511.77 437
10512.74 461
10513.71 454
10514.68 463
10515.64 435
10516.61 433
10517.58 463
10518.55 452
10519.52 464
10520.49 459
10521.45 458
10522.42 432
10523.39 441
10524.36 434
10525.33 430
10526.30 420
10527.27 440
10528.23 436
10529.20 414
10530.17 419
10531.14 436
10532.11 444
10533.08 455
10534.05 440
10535.02 409
10535.99 423
10536.96 429
10537.93 446
10538.89 471
10539.86 440
10540.83 431
10541.80 446
10542.77 448
10543.74 435
10544.71 418
10545.68 413
10546.65 428
10547.62 445
10548.59 452
10549.56 449
10550.53 428
10551.50 453
10552.47 453
10553.44 453
10554.41 442
10555.38 445
10556.35 484
10557.32 450
10558.29 481
10559.26 484
10560.23 449
10561.20 463
10562.17 464
10563.14 468
10564.11 447
10565.08 468
10566.05 470
10567.02 456
10567.99 488
10568.96 479
10569.93 466
10570.91 459
10571.88 450
10572.85 459
10573.82 448
10574.79 444
10575.76 425
10576.73 453
10577.70 480
10578.67 457
10579.64 428
10580.62 476
10581.59 465
10582.56 478
10583.53 463
10584.50 458
10585.47 460
10586.44 487
10587.42 485
10588.39 459
10589.36 497
10590.33 470
10591.30 500
10592.27 509
10593.25 468
10594.22 500
10595.19 484
10596.16 474
10597.13 487
10598.10 496
10599.08 520
10600.05 511
10601.02 511
10601.99 544
10602.97 538
10603.94 559
10604.91 598
10605.88 594
10606.85 589
10607.83 584
10608.80 587
10609.77 575
10610.74 577
10611.72 543
10612.69 563
10613.66 552
10614.64 541
10615.61 543
10616.58 554
10617.55 517
10618.53 516
10619.50 515
10620.47 492
10621.45 540
10622.42 498
10623.39 463
10624.37 494
10625.34 491
10626.31 505
10627.29 494
10628.26 513
10629.23 506
10630.21 500
10631.18 482
10632.15 521
10633.13 578
10634.10 566
10635.07 528
10636.05 554
10637.02 572
10638.00 574
10638.97 547
10639.94 571
10640.92 551
10641.89 584
10642.87 507
10643.84 545
10644.81 537
10645.79 526
10646.76 498
10647.74 493
10648.71 489
10649.68 503
10650.66 476
10651.63 472
10652.61 472
10653.58 475
10654.56 468
10655.53 471
10656.51 467
10657.48 442
10658.46 427
10659.43 472
10660.41 477
10661.38 475
10662.36 447
10663.33 436
10664.31 458
10665.28 464
10666.26 443
10667.23 445
10668.21 459
10669.18 443
10670.16 476
10671.13 436
10672.11 458
10673.08 454
10674.06 470
10675.03 463
10676.01 467
10676.99 474
10677.96 462
10678.94 496
10679.91 496
10680.89 491
10681.86 480
10682.84 488
10683.82 509
10684.79 457
10685.77 454
10686.74 441
10687.72 460
10688.70 466
10689.67 459
10690.65 461
10691.63 464
10692.60 452
10693.58 457
10694.55 442
10695.53 424
10696.51 440
10697.48 456
10698.46 443
10699.44 461
10700.41 447
10701.39 432
10702.37 441
10703.34 427
10704.32 423
10705.30 420
10706.27 441
10707.25 440
10708.23 436
10709.21 439
10710.18 469
10711.16 454
10712.14 435
10713.11 463
10714.09 446
10715.07 448
10716.05 477
10717.02 454
10718.00 444
10718.98 445
10719.96 437
10720.93 464
10721.91 453
10722.89 457
10723.87 414
10724.85 440
10725.82 441
10726.80 461
10727.78 441
10728.76 432
10729.74 444
10730.71 462
10731.69 479
10732.67 450
10733.65 457
10734.63 441
10735.60 453
10736.58 450
10737.56 448
10738.54 449
10739.52 463
10740.50 458
10741.48 461
10742.45 456
10743.43 456
10744.41 447
10745.39 426
10746.37 466
10747.35 459
10748.33 449
10749.31 449
10750.28 476
10751.26 461
10752.24 458
10753.22 447
10754.20 466
10755.18 466
10756.16 433
10757.14 424
10758.12 448
10759.10 499
10760.08 455
10761.06 471
10762.04 466
10763.01 497
10763.99 489
10764.97 478
10765.95 462
10766.93 464
10767.91 486
10768.89 489
10769.87 490
10770.85 482
10771.83 477
10772.81 522
10773.79 498
10774.77 493
10775.75 489
10776.73 504
10777.71 497
10778.69 513
10779.67 501
10780.65 511
10781.63 508
10782.62 505
10783.60 540
10784.58 491
10785.56 485
10786.54 484
10787.52 516
10788.50 487
10789.48 492
10790.46 497
10791.44 492
10792.42 499
10793.40 465
10794.38 476
10795.37 535
10796.35 505
10797.33 490
10798.31 493
10799.29 462
10800.27 486
10801.25 478
10802.23 470
10803.21 423
10804.20 456
10805.18 497
10806.16 496
10807.14 477
10808.12 486
10809.10 470
10810.09 467
10811.07 511
10812.05 525
10813.03 529
10814.01 483
10815.00 479
10815.98 485
10816.96 475
10817.94 489
10818.92 469
10819.91 503
10820.89 474
10821.87 477
10822.85 486
10823.83 511
10824.82 520
10825.80 499
10826.78 522
10827.76 521
10828.75 504
10829.73 517
10830.71 507
10831.69 506
10832.68 538
10833.66 520
10834.64 517
10835.63 513
10836.61 504
10837.59 530
10838.57 544
10839.56 530
10840.54 535
10841.52 526
10842.51 554
10843.49 518
10844.47 520
10845.46 514
10846.44 534
10847.42 547
10848.41 561
10849.39 527
10850.37 548
10851.36 544
10852.34 563
10853.32 501
10854.31 543
10855.29 538
10856.28 574
10857.26 555
10858.24 549
10859.23 601
10860.21 589
10861.20 580
10862.18 571
10863.16 575
10864.15 577
10865.13 559
10866.12 586
10867.10 628
10868.08 579
10869.07 611
10870.05 609
10871.04 576
10872.02 575
10873.01 564
10873.99 580
10874.98 609
10875.96 612
10876.95 622
10877.93 590
10878.92 571
10879.90 606
10880.89 630
10881.87 650
10882.86 647
10883.84 627
10884.83 655
10885.81 629
10886.80 648
10887.78 670
10888.77 651
10889.75 663
10890.74 640
10891.72 647
10892.71 672
10893.69 677
10894.68 678
10895.66 661
10896.65 687
10897.64 675
10898.62 692
10899.61 689
10900.59 687
10901.58 709
10902.56 720
10903.55 741
10904.54 752
10905.52 755
10906.51 747
10907.49 730
10908.48 722
10909.47 764
10910.45 762
10911.44 783
10912.43 814
10913.41 796
10914.40 749
10915.39 771
10916.37 810
10917.36 802
10918.35 841
10919.33 799
10920.32 813
10921.31 825
10922.29 842
10923.28 845
10924.27 850
10925.25 870
10926.24 877
10927.23 871
10928.21 854
10929.20 886
10930.19 911
10931.18 932
10932.16 880
10933.15 894
10934.14 899
10935.12 905
10936.11 918
10937.10 952
10938.09 965
10939.07 958
10940.06 953
10941.05 970
10942.04 984
10943.02 988
10944.01 1030
10945.00 1034
10945.99 1057
10946.98 1083
10947.96 1127
10948.95 1172
10949.94 1237
10950.93 1247
10951.92 1277
10952.90 1351
10953.89 1404
10954.88 1466
10955.87 1486
10956.86 1468
10957.85 1483
10958.83 1479
10959.82 1454
10960.81 1428
10961.80 1350
10962.79 1332
10963.78 1322
10964.77 1287
10965.75 1267
10966.74 1195
10967.73 1176
10968.72 1144
10969.71 1130
10970.70 1138
10971.69 1072
10972.68 1078
10973.67 1098
10974.66 1101
10975.64 1113
10976.63 1113
10977.62 1131
10978.61 1136
10979.60 1137
10980.59 1125
10981.58 1195
10982.57 1134
10983.56 1194
10984.55 1189
10985.54 1225
10986.53 1225
10987.52 1253
10988.51 1299
10989.50 1364
10990.49 1400
10991.48 1548
10992.47 1564
10993.46 1637
10994.45 1777
10995.44 1873
10996.43 1888
10997.42 1909
10998.41 1956
10999.40 1920
11000.39 1904
11001.38 1846
11002.37 1809
11003.36 1718
11004.35 1604
11005.34 1509
11006.33 1374
11007.32 1314
11008.31 1291
11009.30 1157
11010.30 1074
11011.29 1084
11012.28 1032
11013.27 996
11014.26 942
11015.25 959
11016.24 956
11017.23 937
11018.22 953
11019.21 902
11020.21 869
11021.20 871
11022.19 881
11023.18 869
11024.17 873
11025.16 853
11026.15 910
11027.14 880
11028.14 862
11029.13 860
11030.12 858
11031.11 884
11032.10 849
11033.09 891
11034.09 894
11035.08 854
11036.07 859
11037.06 853
11038.05 905
11039.05 852
11040.04 821
11041.03 804
11042.02 828
11043.02 827
11044.01 789
11045.00 815
11045.99 793
11046.98 807
11047.98 782
11048.97 763
11049.96 761
11050.95 769
11051.95 775
11052.94 762
11053.93 762
11054.93 771
11055.92 753
11056.91 789
11057.90 820
11058.90 754
11059.89 802
11060.88 813
11061.88 783
11062.87 799
11063.86 802
11064.86 785
11065.85 792
11066.84 794
11067.84 822
11068.83 797
11069.82 790
11070.82 787
11071.81 764
11072.80 790
11073.80 715
11074.79 751
11075.78 766
11076.78 771
11077.77 785
11078.77 781
11079.76 782
11080.75 768
11081.75 757
11082.74 760
11083.74 749
11084.73 734
11085.72 754
11086.72 743
11087.71 729
11088.71 732
11089.70 717
11090.70 720
11091.69 720
11092.68 687
11093.68 705
11094.67 686
11095.67 723
11096.66 727
11097.66 707
11098.65 703
11099.65 710
11100.64 695
11101.64 707
11102.63 695
11103.63 650
11104.62 684
11105.62 720
11106.61 726
11107.61 680
11108.60 660
11109.60 715
11110.59 675
11111.59 683
11112.58 709
11113.58 701
11114.57 686
11115.57 691
11116.56 694
11117.56 679
11118.56 677
11119.55 708
11120.55 695
11121.54 680
11122.54 671
11123.54 723
11124.53 700
11125.53 718
11126.52 686
11127.52 677
11128.51 700
11129.51 668
11130.51 682
11131.50 702
11132.50 658
11133.50 656
11134.49 673
11135.49 686
11136.49 661
11137.48 659
11138.48 655
11139.47 661
11140.47 667
11141.47 659
11142.46 654
11143.46 667
11144.46 671
11145.46 672
11146.45 664
11147.45 657
11148.45 694
11149.44 696
11150.44 674
11151.44 649
11152.43 651
11153.43 684
11154.43 680
11155.43 670
11156.42 676
11157.42 674
11158.42 655
11159.42 645
11160.41 661
11161.41 635
11162.41 653
11163.41 660
11164.40 642
11165.40 648
11166.40 649
11167.40 659
11168.39 649
11169.39 645
11170.39 664
11171.39 625
11172.39 648
11173.38 657
11174.38 660
11175.38 671
11176.38 664
11177.38 668
11178.38 674
11179.37 658
11180.37 689
11181.37 663
11182.37 663
11183.37 648
11184.37 679
11185.37 642
11186.36 668
11187.36 676
11188.36 712
11189.36 691
11190.36 658
11191.36 699
11192.36 707
11193.36 684
11194.36 694
11195.35 671
11196.35 715
11197.35 717
11198.35 741
11199.35 718
11200.35 702
11201.35 709
11202.35 754
11203.35 711
11204.35 776
11205.35 750
11206.35 769
11207.35 739
11208.35 771
11209.35 748
11210.35 766
11211.35 740
11212.35 745
11213.35 763
11214.35 740
11215.34 721
11216.35 695
11217.35 747
11218.35 696
11219.35 717
11220.35 758
11221.35 736
11222.35 687
11223.35 744
11224.35 727
11225.35 705
11226.35 714
11227.35 754
11228.35 714
11229.35 661
11230.35 697
11231.35 691
11232.35 698
11233.35 676
11234.35 708
11235.35 724
11236.35 718
11237.36 704
11238.36 721
11239.36 680
11240.36 740
11241.36 728
11242.36 771
11243.36 761
11244.36 740
11245.36 727
11246.37 754
11247.37 750
11248.37 772
11249.37 768
11250.37 758
11251.37 770
11252.38 754
11253.38 754
11254.38 751
11255.38 785
11256.38 800
11257.38 797
11258.39 792
11259.39 800
11260.39 792
11261.39 769
11262.39 763
11263.40 761
11264.40 771
11265.40 805
11266.40 810
11267.40 823
11268.41 815
11269.41 839
11270.41 855
11271.41 807
11272.42 843
11273.42 844
11274.42 797
11275.42 827
11276.43 833
11277.43 813
11278.43 829
11279.44 778
11280.44 802
11281.44 786
11282.44 781
11283.45 760
11284.45 744
11285.45 726
11286.46 708
11287.46 713
11288.46 671
11289.47 696
11290.47 718
11291.47 688
11292.48 674
11293.48 671
11294.48 652
11295.49 646
11296.49 663
11297.49 650
11298.50 670
11299.50 696
11300.51 609
11301.51 642
11302.51 648
11303.52 679
11304.52 660
11305.53 667
11306.53 650
11307.53 679
11308.54 660
11309.54 676
11310.55 674
11311.55 694
11312.55 661
11313.56 688
11314.56 662
11315.57 669
11316.57 691
11317.58 710
11318.58 718
11319.59 701
11320.59 708
11321.59 721
11322.60 729
11323.60 704
11324.61 679
11325.61 657
11326.62 684
11327.62 685
11328.63 672
11329.63 629
11330.64 677
11331.64 678
11332.65 718
11333.65 729
11334.66 714
11335.67 718
11336.67 749
11337.68 735
11338.68 716
11339.69 713
11340.69 733
11341.70 731
11342.70 751
11343.71 704
11344.72 671
11345.72 682
11346.73 681
11347.73 665
11348.74 629
11349.74 617
11350.75 630
11351.76 649
11352.76 617
11353.77 608
11354.78 653
11355.78 670
11356.79 644
11357.79 623
11358.80 632
11359.81 596
11360.81 631
11361.82 613
11362.83 631
11363.83 588
11364.84 597
11365.85 623
11366.85 609
11367.86 605
11368.87 610
11369.87 570
11370.88 566
11371.89 567
11372.89 620
11373.90 575
11374.91 598
11375.92 583
11376.92 560
11377.93 584
11378.94 581
11379.94 569
11380.95 521
11381.96 558
11382.97 546
11383.97 582
11384.98 560
11385.99 559
11387.00 563
11388.00 595
11389.01 579
11390.02 549
11391.03 558
11392.04 559
11393.04 575
11394.05 569
11395.06 580
11396.07 623
11397.08 601
11398.08 600
11399.09 608
11400.10 572
11401.11 600
11402.12 592
11403.12 594
11404.13 603
11405.14 598
11406.15 587
11407.16 581
11408.17 591
11409.18 600
11410.18 573
11411.19 568
11412.20 581
11413.21 602
11414.22 605
11415.23 567
11416.24 585
11417.25 560
11418.25 598
11419.26 557
11420.27 587
11421.28 581
11422.29 585
11423.30 624
11424.31 611
11425.32 607
11426.33 568
11427.34 582
11428.35 591
11429.36 591
11430.37 567
11431.38 588
11432.39 573
11433.39 583
11434.40 576
11435.41 585
11436.42 588
11437.43 569
11438.44 578
11439.45 552
11440.46 578
11441.47 594
11442.48 586
11443.49 567
11444.50 580
11445.51 575
11446.52 608
11447.53 588
11448.55 557
11449.56 564
11450.57 576
11451.58 599
11452.59 605
11453.60 583
11454.61 575
11455.62 602
11456.63 590
11457.64 606
11458.65 596
11459.66 591
11460.67 594
11461.68 617
11462.69 590
11463.71 621
11464.72 595
11465.73 625
11466.74 622
11467.75 563
11468.76 577
11469.77 603
11470.78 605
11471.80 593
11472.81 600
11473.82 595
11474.83 622
11475.84 594
11476.85 621
11477.86 607
11478.88 633
11479.89 590
11480.90 648
11481.91 613
11482.92 617
11483.93 662
11484.95 644
11485.96 660
11486.97 643
11487.98 667
11489.00 657
11490.01 657
11491.02 649
11492.03 662
11493.04 677
11494.06 686
11495.07 719
11496.08 686
11497.09 686
11498.11 695
11499.12 713
11500.13 700
11501.14 715
11502.16 689
11503.17 725
11504.18 742
11505.20 728
11506.21 733
11507.22 779
11508.23 761
11509.25 799
11510.26 791
11511.27 803
11512.29 785
11513.30 830
11514.31 880
11515.33 915
11516.34 892
11517.35 931
11518.37 946
11519.38 961
11520.39 982
11521.41 978
11522.42 1031
11523.43 1049
11524.45 1092
11525.46 1083
11526.47 1122
11527.49 1189
11528.50 1196
11529.52 1282
11530.53 1328
11531.54 1378
11532.56 1445
11533.57 1612
11534.59 1652
11535.60 1749
11536.62 1767
11537.63 1809
11538.64 1768
11539.66 1762
11540.67 1686
11541.69 1574
11542.70 1506
11543.72 1412
11544.73 1328
11545.75 1277
11546.76 1194
11547.77 1112
11548.79 1075
11549.80 998
11550.82 959
11551.83 906
11552.85 887
11553.86 858
11554.88 850
11555.89 828
11556.91 818
11557.92 851
11558.94 798
11559.95 764
11560.97 744
11561.99 772
11563.00 789
11564.02 779
11565.03 720
11566.05 754
11567.06 765
11568.08 748
11569.09 737
11570.11 775
11571.13 766
11572.14 782
11573.16 758
11574.17 756
11575.19 746
11576.20 799
11577.22 754
11578.24 752
11579.25 757
11580.27 744
11581.29 763
11582.30 721
11583.32 767
11584.33 708
11585.35 714
11586.37 735
11587.38 749
11588.40 735
11589.42 767
11590.43 799
11591.45 786
11592.47 823
11593.48 842
11594.50 855
11595.52 879
11596.53 855
11597.55 862
11598.57 902
11599.58 862
11600.60 851
11601.62 865
11602.64 863
11603.65 829
11604.67 825
11605.69 801
11606.70 806
11607.72 768
11608.74 783
11609.76 805
11610.77 756
11611.79 747
11612.81 773
11613.83 750
11614.84 723
11615.86 747
11616.88 757
11617.90 775
11618.92 731
11619.93 721
11620.95 746
11621.97 759
11622.99 705
11624.01 726
11625.02 717
11626.04 682
11627.06 666
11628.08 658
11629.10 675
11630.11 664
11631.13 645
11632.15 653
11633.17 662
11634.19 638
11635.21 645
11636.23 639
11637.24 660
11638.26 651
11639.28 624
11640.30 630
11641.32 636
11642.34 649
11643.36 612
11644.38 623
11645.39 592
11646.41 605
11647.43 616
11648.45 610
11649.47 592
11650.49 605
11651.51 606
11652.53 638
11653.55 604
11654.57 606
11655.59 594
11656.61 619
11657.63 572
11658.65 578
11659.67 575
11660.69 595
11661.70 594
11662.72 563
11663.74 556
11664.76 542
11665.78 584
11666.80 552
11667.82 576
11668.84 576
11669.86 575
11670.88 551
11671.90 540
11672.92 553
11673.95 564
11674.97 608
11675.99 579
11677.01 587
11678.03 553
11679.05 564
11680.07 549
11681.09 553
11682.11 544
11683.13 546
11684.15 550
11685.17 542
11686.19 526
11687.21 550
11688.23 550
11689.25 540
11690.28 538
11691.30 537
11692.32 524
11693.34 523
11694.36 552
11695.38 545
11696.40 544
11697.42 514
11698.44 550
11699.47 520
11700.49 557
11701.51 539
11702.53 520
11703.55 498
11704.57 546
11705.60 526
11706.62 541
11707.64 534
11708.66 561
11709.68 530
11710.70 544
11711.73 534
11712.75 506
11713.77 514
11714.79 524
11715.81 520
11716.84 512
11717.86 514
11718.88 536
11719.90 520
11720.92 536
11721.95 518
11722.97 492
11723.99 506
11725.01 488
11726.04 500
11727.06 507
11728.08 487
11729.11 507
11730.13 523
11731.15 510
11732.17 501
11733.20 499
11734.22 533
11735.24 529
11736.26 509
11737.29 510
11738.31 507
11739.33 507
11740.36 517
11741.38 502
11742.40 499
11743.43 509
11744.45 524
11745.47 547
11746.50 516
11747.52 516
11748.54 509
11749.57 510
11750.59 507
11751.62 538
11752.64 520
11753.66 522
11754.69 520
11755.71 515
11756.73 508
11757.76 520
11758.78 541
11759.81 530
11760.83 541
11761.85 527
11762.88 557
11763.90 554
11764.93 537
11765.95 562
11766.98 557
11768.00 570
11769.02 532
11770.05 545
11771.07 561
11772.10 543
11773.12 558
11774.15 566
11775.17 543
11776.20 555
11777.22 537
11778.25 543
11779.27 548
11780.30 544
11781.32 524
11782.35 544
11783.37 585
11784.40 565
11785.42 570
11786.45 561
11787.47 571
11788.50 574
11789.52 541
11790.55 565
11791.57 564
11792.60 565
11793.62 567
11794.65 553
11795.67 569
11796.70 563
11797.73 565
11798.75 568
11799.78 540
11800.80 578
11801.83 583
11802.85 568
11803.88 567
11804.91 573
11805.93 596
11806.96 571
11807.98 549
11809.01 596
11810.04 600
11811.06 567
11812.09 619
11813.12 608
11814.14 593
11815.17 601
11816.19 599
11817.22 603
11818.25 613
11819.27 643
11820.30 609
11821.33 626
11822.35 622
11823.38 613
11824.41 618
11825.44 626
11826.46 623
11827.49 619
11828.52 657
11829.54 681
11830.57 650
11831.60 601
11832.62 654
11833.65 632
11834.68 691
11835.71 652
11836.73 664
11837.76 631
11838.79 689
11839.82 701
11840.84 672
11841.87 677
11842.90 664
11843.93 695
11844.95 665
11845.98 652
11847.01 693
11848.04 736
11849.07 751
11850.09 742
11851.12 738
11852.15 738
11853.18 748
11854.21 702
11855.23 742
11856.26 783
11857.29 771
11858.32 787
11859.35 787
11860.38 813
11861.40 791
11862.43 801
11863.46 821
11864.49 801
11865.52 809
11866.55 851
11867.58 835
11868.60 788
11869.63 780
11870.66 854
11871.69 859
11872.72 841
11873.75 874
11874.78 885
11875.81 912
11876.84 906
11877.86 913
11878.89 940
11879.92 937
11880.95 910
11881.98 948
11883.01 943
11884.04 960
11885.07 995
11886.10 1024
11887.13 996
11888.16 1039
11889.19 1062
11890.22 1097
11891.25 1142
11892.28 1143
11893.31 1174
11894.34 1208
11895.37 1255
11896.40 1318
11897.43 1339
11898.46 1392
11899.49 1413
11900.52 1455
11901.55 1497
11902.58 1460
11903.61 1450
11904.64 1460
11905.67 1471
11906.70 1428
11907.73 1341
11908.76 1303
11909.79 1280
11910.82 1269
11911.85 1231
11912.88 1192
11913.91 1165
11914.94 1159
11915.97 1157
11917.01 1218
11918.04 1191
11919.07 1163
11920.10 1192
11921.13 1205
11922.16 1235
11923.19 1255
11924.22 1360
11925.25 1404
11926.28 1426
11927.32 1443
11928.35 1418
11929.38 1433
11930.41 1426
11931.44 1435
11932.47 1481
11933.50 1442
11934.54 1340
11935.57 1337
11936.60 1289
11937.63 1251
11938.66 1169
11939.70 1161
11940.73 1096
11941.76 1035
11942.79 999
11943.82 990
11944.85 1027
11945.89 1029
11946.92 967
11947.95 942
11948.98 938
11950.02 927
11951.05 911
11952.08 895
11953.11 907
11954.15 900
11955.18 910
11956.21 894
11957.24 913
11958.28 901
11959.31 910
11960.34 900
11961.37 884
11962.41 904
11963.44 901
11964.47 954
11965.51 946
11966.54 911
11967.57 881
11968.60 926
11969.64 921
11970.67 911
11971.70 955
11972.74 918
11973.77 935
11974.80 945
11975.84 922
11976.87 936
11977.90 938
11978.94 940
11979.97 964
11981.00 945
11982.04 949
11983.07 931
11984.11 939
11985.14 924
11986.17 930
11987.21 979
11988.24 982
11989.28 950
11990.31 941
11991.34 970
11992.38 987
11993.41 950
11994.45 978
11995.48 989
11996.51 992
11997.55 966
11998.58 958
11999.62 994
12000.65 1045
12001.69 1026
12002.72 1026
12003.76 1022
12004.79 1031
12005.82 1026
12006.86 1027
12007.89 1072
12008.93 1073
12009.96 1049
12011.00 1070
12012.03 1086
12013.07 1097
12014.10 1109
12015.14 1113
12016.17 1119
12017.21 1151
12018.24 1143
12019.28 1151
12020.32 1167
12021.35 1138
12022.39 1110
12023.42 1162
12024.46 1134
12025.49 1120
12026.53 1166
12027.56 1109
12028.60 1113
12029.64 1082
12030.67 1108
12031.71 1132
12032.74 1088
12033.78 1085
12034.81 1080
12035.85 1061
12036.89 1116
12037.92 1109
12038.96 1116
12039.99 1104
12041.03 1089
12042.07 1141
12043.10 1116
12044.14 1128
12045.18 1146
12046.21 1127
12047.25 1136
12048.29 1163
12049.32 1126
12050.36 1146
12051.40 1158
12052.43 1160
12053.47 1167
12054.51 1180
12055.54 1194
12056.58 1164
12057.62 1132
12058.65 1170
12059.69 1157
12060.73 1146
12061.76 1127
12062.80 1149
12063.84 1045
12064.88 1069
12065.91 1047
12066.95 1078
12067.99 1041
12069.03 1042
12070.06 1002
12071.10 1013
12072.14 993
12073.18 975
12074.21 983
12075.25 1023
12076.29 1026
12077.33 1014
12078.36 996
12079.40 1004
12080.44 994
12081.48 1018
12082.52 1038
12083.55 1037
12084.59 1036
12085.63 1045
12086.67 1048
12087.71 1064
12088.74 1066
12089.78 1037
12090.82 1100
12091.86 1099
12092.90 1125
12093.94 1182
12094.98 1120
12096.01 1163
12097.05 1178
12098.09 1219
12099.13 1213
12100.17 1230
12101.21 1154
12102.25 1185
12103.28 1131
12104.32 1166
12105.36 1193
12106.40 1136
12107.44 1086
12108.48 1082
12109.52 1032
12110.56 1000
12111.60 1010
12112.64 971
12113.68 930
12114.72 892
12115.76 850
12116.79 865
12117.83 856
12118.87 831
12119.91 820
12120.95 789
12121.99 826
12123.03 819
12124.07 792
12125.11 781
12126.15 778
12127.19 774
12128.23 806
12129.27 802
12130.31 795
12131.35 789
12132.39 799
12133.43 807
12134.47 802
12135.51 783
12136.55 780
12137.59 772
12138.63 801
12139.67 795
12140.71 754
12141.76 802
12142.80 748
12143.84 753
12144.88 749
12145.92 738
12146.96 730
12148.00 744
12149.04 745
12150.08 737
12151.12 752
12152.16 739
12153.20 709
12154.25 723
12155.29 723
12156.33 716
12157.37 673
12158.41 689
12159.45 708
12160.49 720
12161.53 730
12162.58 714
12163.62 693
12164.66 701
12165.70 665
12166.74 692
12167.78 706
12168.82 672
12169.87 703
12170.91 653
12171.95 678
12172.99 702
12174.03 698
12175.08 687
12176.12 649
12177.16 660
12178.20 679
12179.24 647
12180.29 650
12181.33 646
12182.37 669
12183.41 646
12184.46 644
12185.50 654
12186.54 669
12187.58 651
12188.63 650
12189.67 664
12190.71 651
12191.75 643
12192.80 677
12193.84 686
12194.88 646
12195.92 653
12196.97 661
12198.01 638
12199.05 627
12200.10 639
12201.14 644
12202.18 611
12203.23 633
12204.27 625
12205.31 618
12206.36 635
12207.40 644
12208.44 646
12209.49 607
12210.53 630
12211.57 628
12212.62 629
12213.66 623
12214.70 598
12215.75 604
12216.79 623
12217.84 614
12218.88 606
12219.92 589
12220.97 617
12222.01 605
12223.06 610
12224.10 590
12225.14 607
12226.19 623
12227.23 585
12228.28 600
12229.32 585
12230.36 572
12231.41 566
12232.45 602
12233.50 554
12234.54 587
12235.59 565
12236.63 566
12237.68 580
12238.72 577
12239.77 581
12240.81 573
12241.86 571
12242.90 551
12243.94 585
12244.99 578
12246.03 558
12247.08 550
12248.13 571
12249.17 540
12250.22 523
12251.26 570
12252.31 529
12253.35 552
12254.40 540
12255.44 529
12256.49 554
12257.53 523
12258.58 523
12259.62 498
12260.67 541
12261.72 504
12262.76 500
12263.81 498
12264.85 496
12265.90 475
12266.94 506
12267.99 519
12269.04 522
12270.08 518
12271.13 520
12272.17 524
12273.22 482
12274.27 476
12275.31 518
12276.36 509
12277.41 498
12278.45 495
12279.50 486
12280.55 502
12281.59 478
12282.64 483
12283.69 502
12284.73 490
12285.78 482
12286.83 470
12287.87 503
12288.92 494
12289.97 481
12291.01 483
12292.06 490
12293.11 496
12294.15 506
12295.20 497
12296.25 504
12297.30 500
12298.34 507
12299.39 501
12300.44 480
12301.48 468
12302.53 512
12303.58 521
12304.63 471
12305.67 464
12306.72 494
12307.77 473
12308.82 450
12309.87 462
12310.91 492
12311.96 468
12313.01 478
12314.06 512
12315.10 478
12316.15 492
12317.20 479
12318.25 472
12319.30 482
12320.34 484
12321.39 500
12322.44 494
12323.49 476
12324.54 463
12325.59 512
12326.63 478
12327.68 460
12328.73 487
12329.78 498
12330.83 502
12331.88 464
12332.93 456
12333.98 477
12335.02 485
12336.07 491
12337.12 498
12338.17 486
12339.22 479
12340.27 508
12341.32 476
12342.37 455
12343.42 464
12344.47 482
12345.51 488
12346.56 484
12347.61 493
12348.66 519
12349.71 492
12350.76 473
12351.81 485
12352.86 487
12353.91 496
12354.96 458
12356.01 479
12357.06 497
12358.11 489
12359.16 488
12360.21 492
12361.26 494
12362.31 511
12363.36 502
12364.41 524
12365.46 496
12366.51 486
12367.56 510
12368.61 522
12369.66 492
12370.71 487
12371.76 471
12372.81 481
12373.86 488
12374.91 493
12375.96 500
12377.01 528
12378.06 489
12379.11 498
12380.17 501
12381.22 495
12382.27 522
12383.32 479
12384.37 519
12385.42 472
12386.47 466
12387.52 491
12388.57 506
12389.62 485
12390.67 488
12391.73 497
12392.78 525
12393.83 503
12394.88 508
12395.93 495
12396.98 509
12398.03 501
12399.09 486
12400.14 531
12401.19 513
12402.24 523
12403.29 526
12404.34 504
12405.40 517
12406.45 536
12407.50 503
12408.55 536
12409.60 510
12410.66 522
12411.71 551
12412.76 533
12413.81 550
12414.86 537
12415.92 550
12416.97 528
12418.02 524
12419.07 513
12420.13 529
12421.18 526
12422.23 548
12423.28 467
12424.34 485
12425.39 543
12426.44 546
12427.49 542
12428.55 545
12429.60 551
12430.65 558
12431.71 547
12432.76 527
12433.81 524
12434.86 553
12435.92 559
12436.97 548
12438.02 565
12439.08 568
12440.13 575
12441.18 577
12442.24 579
12443.29 565
12444.34 585
12445.40 565
12446.45 562
12447.50 564
12448.56 573
12449.61 614
12450.67 605
12451.72 611
12452.77 638
12453.83 619
12454.88 633
12455.94 639
12456.99 642
12458.04 682
12459.10 692
12460.15 728
12461.21 723
12462.26 728
12463.31 767
12464.37 799
12465.42 854
12466.48 855
12467.53 890
12468.59 962
12469.64 1008
12470.70 1008
12471.75 1080
12472.80 1085
12473.86 1104
12474.91 1122
12475.97 1143
12477.02 1140
12478.08 1074
12479.13 1027
12480.19 966
12481.24 991
12482.30 950
12483.35 905
12484.41 902
12485.46 860
12486.52 770
12487.57 763
12488.63 742
12489.69 696
12490.74 696
12491.80 731
12492.85 672
12493.91 650
12494.96 690
12496.02 668
12497.07 666
12498.13 639
12499.19 679
12500.24 650
12501.30 668
12502.35 648
12503.41 637
12504.47 644
12505.52 635
12506.58 651
12507.63 665
12508.69 680
12509.75 641
12510.80 643
12511.86 654
12512.91 653
12513.97 659
12515.03 665
12516.08 654
12517.14 670
12518.20 662
12519.25 671
12520.31 648
12521.37 617
12522.42 652
12523.48 679
12524.54 644
12525.59 609
12526.65 639
12527.71 615
12528.77 615
12529.82 598
12530.88 639
12531.94 589
12532.99 600
12534.05 604
12535.11 625
12536.17 649
12537.22 671
12538.28 661
12539.34 656
12540.40 655
12541.45 648
12542.51 665
12543.57 698
12544.63 712
12545.68 691
12546.74 759
12547.80 723
12548.86 758
12549.92 725
12550.97 737
12552.03 733
12553.09 754
12554.15 786
12555.21 771
12556.26 801
12557.32 761
12558.38 743
12559.44 713
12560.50 753
12561.56 728
12562.61 732
12563.67 729
12564.73 693
12565.79 644
12566.85 670
12567.91 654
12568.97 671
12570.02 691
12571.08 629
12572.14 661
12573.20 632
12574.26 646
12575.32 646
12576.38 627
12577.44 606
12578.50 657
12579.56 669
12580.61 662
12581.67 618
12582.73 642
12583.79 658
12584.85 631
12585.91 630
12586.97 620
12588.03 621
12589.09 633
12590.15 649
12591.21 621
12592.27 625
12593.33 651
12594.39 625
12595.45 629
12596.51 623
12597.57 619
12598.63 634
12599.69 626
12600.75 617
12601.81 638
12602.87 644
12603.93 639
12604.99 630
12606.05 638
12607.11 606
12608.17 622
12609.23 648
12610.29 654
12611.35 642
12612.41 675
12613.47 658
12614.53 703
12615.59 721
12616.66 703
12617.72 681
12618.78 678
12619.84 693
12620.90 705
12621.96 707
12623.02 718
12624.08 707
12625.14 738
12626.20 691
12627.26 709
12628.33 717
12629.39 723
12630.45 696
12631.51 697
12632.57 715
12633.63 661
12634.69 662
12635.76 672
12636.82 665
12637.88 656
12638.94 654
12640.00 611
12641.06 614
12642.13 639
12643.19 611
12644.25 665
12645.31 631
12646.37 585
12647.44 616
12648.50 605
12649.56 617
12650.62 633
12651.68 639
12652.75 621
12653.81 647
12654.87 632
12655.93 588
12657.00 614
12658.06 626
12659.12 641
12660.18 621
12661.25 626
12662.31 630
12663.37 609
12664.43 616
12665.50 620
12666.56 649
12667.62 608
12668.69 646
12669.75 627
12670.81 603
12671.88 638
12672.94 644
12674.00 631
12675.06 630
12676.13 632
12677.19 643
12678.25 651
12679.32 638
12680.38 662
12681.44 651
12682.51 653
12683.57 633
12684.64 635
12685.70 661
12686.76 660
12687.83 670
12688.89 677
12689.95 663
12691.02 648
12692.08 640
12693.15 684
12694.21 702
12695.27 733
12696.34 720
12697.40 720
12698.47 723
12699.53 754
12700.59 772
12701.66 737
12702.72 754
12703.79 770
12704.85 771
12705.92 738
12706.98 764
12708.05 778
12709.11 722
12710.18 758
12711.24 772
12712.30 784
12713.37 777
12714.43 756
12715.50 790
12716.56 790
12717.63 764
12718.69 779
12719.76 782
12720.82 804
12721.89 789
12722.95 809
12724.02 812
12725.09 825
12726.15 826
12727.22 798
12728.28 803
12729.35 798
12730.41 833
12731.48 805
12732.54 856
12733.61 841
12734.68 801
12735.74 838
12736.81 858
12737.87 778
12738.94 770
12740.00 814
12741.07 783
12742.14 728
12743.20 744
12744.27 732
12745.33 751
12746.40 728
12747.47 716
12748.53 726
12749.60 734
12750.67 736
12751.73 718
12752.80 711
12753.87 694
12754.93 716
12756.00 724
12757.07 713
12758.13 700
12759.20 701
12760.27 708
12761.33 691
12762.40 642
12763.47 654
12764.53 655
12765.60 680
12766.67 681
12767.73 646
12768.80 610
12769.87 659
12770.94 685
12772.00 680
12773.07 655
12774.14 604
12775.21 649
12776.27 645
12777.34 647
12778.41 621
12779.48 620
12780.54 602
12781.61 608
12782.68 634
12783.75 614
12784.81 620
12785.88 644
12786.95 635
12788.02 614
12789.09 629
12790.15 634
12791.22 617
12792.29 624
12793.36 615
12794.43 605
12795.49 617
12796.56 614
12797.63 583
12798.70 630
12799.77 611
12800.84 628
12801.90 615
12802.97 638
12804.04 641
12805.11 619
12806.18 622
12807.25 651
12808.32 633
12809.39 645
12810.45 626
12811.52 688
12812.59 692
12813.66 664
12814.73 652
12815.80 683
12816.87 695
12817.94 692
12819.01 718
12820.08 690
12821.15 699
12822.21 697
12823.28 724
12824.35 715
12825.42 691
12826.49 654
12827.56 717
12828.63 667
12829.70 676
12830.77 672
12831.84 649
12832.91 668
12833.98 644
12835.05 649
12836.12 641
12837.19 602
12838.26 608
12839.33 602
12840.40 595
12841.47 538
12842.54 562
12843.61 606
12844.68 576
12845.75 550
12846.82 533
12847.89 546
12848.96 539
12850.03 521
12851.10 540
12852.18 532
12853.25 530
12854.32 520
12855.39 513
12856.46 515
12857.53 522
12858.60 505
12859.67 542
12860.74 510
12861.81 501
12862.88 520
12863.96 500
12865.03 525
12866.10 541
12867.17 514
12868.24 523
12869.31 511
12870.38 492
12871.45 515
12872.53 502
12873.60 493
12874.67 507
12875.74 532
12876.81 510
12877.88 485
12878.96 465
12880.03 470
12881.10 502
12882.17 493
12883.24 500
12884.31 499
12885.39 446
12886.46 481
12887.53 483
12888.60 475
12889.68 471
12890.75 498
12891.82 506
12892.89 452
12893.96 463
12895.04 454
12896.11 488
12897.18 491
12898.25 461
12899.33 487
12900.40 475
12901.47 473
12902.54 458
12903.62 464
12904.69 457
12905.76 459
12906.84 464
12907.91 445
12908.98 426
12910.06 432
12911.13 423
12912.20 448
12913.27 433
12914.35 460
12915.42 436
12916.49 456
12917.57 456
12918.64 414
12919.71 447
12920.79 433
12921.86 442
12922.94 430
12924.01 439
12925.08 398
12926.16 427
12927.23 425
12928.30 442
12929.38 444
12930.45 427
12931.53 423
12932.60 425
12933.67 437
12934.75 403
12935.82 403
12936.90 407
12937.97 404
12939.04 407
12940.12 423
12941.19 401
12942.27 418
12943.34 411
12944.42 403
12945.49 407
12946.56 411
12947.64 425
12948.71 434
12949.79 394
12950.86 409
12951.94 414
12953.01 425
12954.09 398
12955.16 375
12956.24 387
12957.31 412
12958.39 374
12959.46 408
12960.54 416
12961.61 389
12962.69 425
12963.76 395
12964.84 400
12965.91 400
12966.99 401
12968.07 423
12969.14 427
12970.22 412
12971.29 394
12972.37 388
12973.44 392
12974.52 400
12975.59 397
12976.67 421
12977.75 400
12978.82 408
12979.90 418
12980.97 411
12982.05 366
12983.13 411
12984.20 389
12985.28 389
12986.35 385
12987.43 371
12988.51 413
12989.58 415
12990.66 429
12991.74 414
12992.81 421
12993.89 417
12994.97 395
12996.04 395
12997.12 427
12998.20 407
12999.27 414
13000.35 430
13001.43 424
13002.50 431
13003.58 379
13004.66 390
13005.73 425
13006.81 419
13007.89 422
13008.97 402
13010.04 386
13011.12 403
13012.20 403
13013.27 403
13014.35 403
13015.43 382
13016.51 414
13017.58 401
13018.66 393
13019.74 395
13020.82 403
13021.89 379
13022.97 391
13024.05 399
13025.13 429
13026.21 409
13027.28 413
13028.36 394
13029.44 420
13030.52 401
13031.60 444
13032.67 436
13033.75 442
13034.83 413
13035.91 401
13036.99 411
13038.07 395
13039.14 406
13040.22 399
13041.30 408
13042.38 443
13043.46 440
13044.54 413
13045.62 435
13046.69 448
13047.77 440
13048.85 407
13049.93 395
13051.01 406
13052.09 430
13053.17 410
13054.25 402
13055.33 394
13056.40 395
13057.48 387
13058.56 398
13059.64 398
13060.72 409
13061.80 395
13062.88 374
13063.96 400
13065.04 385
13066.12 399
13067.20 393
13068.28 400
13069.36 426
13070.44 418
13071.52 403
13072.60 382
13073.68 415
13074.76 405
13075.84 380
13076.92 375
13078.00 384
13079.08 361
13080.16 384
13081.24 412
13082.32 401
13083.40 387
13084.48 419
13085.56 395
13086.64 384
13087.72 350
13088.80 398
13089.88 411
13090.96 391
13092.04 417
13093.12 384
13094.20 410
13095.28 410
13096.36 388
13097.44 402
13098.52 386
13099.61 406
13100.69 406
13101.77 422
13102.85 411
13103.93 396
13105.01 409
13106.09 417
13107.17 400
13108.25 418
13109.34 424
13110.42 401
13111.50 394
13112.58 409
13113.66 413
13114.74 435
13115.82 420
13116.91 421
13117.99 424
13119.07 420
13120.15 415
13121.23 414
13122.31 439
13123.40 434
13124.48 409
13125.56 405
13126.64 425
13127.72 420
13128.81 440
13129.89 421
13130.97 410
13132.05 424
13133.14 434
13134.22 396
13135.30 408
13136.38 433
13137.47 437
13138.55 406
13139.63 410
13140.71 394
13141.80 393
13142.88 429
13143.96 441
13145.04 394
13146.13 389
13147.21 401
13148.29 399
13149.38 442
13150.46 420
13151.54 410
13152.62 418
13153.71 431
13154.79 414
13155.87 439
13156.96 414
13158.04 438
13159.12 436
13160.21 424
13161.29 402
13162.37 429
13163.46 413
13164.54 425
13165.62 421
13166.71 414
13167.79 430
13168.88 423
13169.96 447
13171.04 440
13172.13 455
13173.21 436
13174.30 436
13175.38 449
13176.46 439
13177.55 441
13178.63 449
13179.72 421
13180.80 426
13181.88 451
13182.97 469
13184.05 455
13185.14 432
13186.22 441
13187.31 396
13188.39 451
13189.48 449
13190.56 463
13191.65 427
13192.73 415
13193.81 434
13194.90 427
13195.98 418
13197.07 484
13198.15 447
13199.24 444
13200.32 464
13201.41 453
13202.49 451
13203.58 441
13204.67 467
13205.75 478
13206.84 439
13207.92 448
13209.01 464
13210.09 454
13211.18 452
13212.26 472
13213.35 472
13214.43 484
13215.52 479
13216.61 478
13217.69 454
13218.78 470
13219.86 450
13220.95 478
13222.04 474
13223.12 471
13224.21 456
13225.29 464
13226.38 439
13227.47 487
13228.55 523
13229.64 459
13230.72 473
13231.81 448
13232.90 476
13233.98 483
13235.07 503
13236.16 487
13237.24 496
13238.33 481
13239.42 478
13240.50 486
13241.59 524
13242.68 511
13243.76 514
13244.85 505
13245.94 526
13247.02 512
13248.11 487
13249.20 503
13250.29 507
13251.37 537
13252.46 553
13253.55 552
13254.63 515
13255.72 536
13256.81 568
13257.90 576
13258.98 522
13260.07 553
13261.16 557
13262.25 596
13263.33 598
13264.42 594
13265.51 564
13266.60 563
13267.69 577
13268.77 550
13269.86 585
13270.95 591
13272.04 600
13273.13 583
13274.21 614
13275.30 591
13276.39 589
13277.48 623
13278.57 603
13279.65 608
13280.74 640
13281.83 636
13282.92 635
13284.01 638
13285.10 622
13286.19 640
13287.27 621
13288.36 632
13289.45 619
13290.54 656
13291.63 672
13292.72 644
13293.81 655
13294.90 643
13295.98 667
13297.07 668
13298.16 696
13299.25 687
13300.34 718
13301.43 708
13302.52 714
13303.61 707
13304.70 752
13305.79 742
13306.88 785
13307.97 712
13309.06 743
13310.15 791
13311.24 729
13312.32 724
13313.41 757
13314.50 747
13315.59 754
13316.68 768
13317.77 773
13318.86 789
13319.95 752
13321.04 757
13322.13 796
13323.22 767
13324.31 730
13325.40 768
13326.49 775
13327.58 783
13328.68 766
13329.77 776
13330.86 796
13331.95 772
13333.04 801
13334.13 844
13335.22 829
13336.31 788
13337.40 829
13338.49 831
13339.58 861
13340.67 818
13341.76 861
13342.85 818
13343.94 837
13345.04 849
13346.13 820
13347.22 849
13348.31 863
13349.40 818
13350.49 822
13351.58 859
13352.67 844
13353.77 854
13354.86 883
13355.95 906
13357.04 895
13358.13 904
13359.22 907
13360.31 923
13361.41 931
13362.50 933
13363.59 924
13364.68 927
13365.77 944
13366.87 933
13367.96 944
13369.05 949
13370.14 932
13371.23 904
13372.33 910
13373.42 880
13374.51 892
13375.60 851
13376.69 834
13377.79 815
13378.88 826
13379.97 814
13381.06 806
13382.16 819
13383.25 767
13384.34 736
13385.43 714
13386.53 728
13387.62 703
13388.71 746
13389.81 706
13390.90 737
13391.99 729
13393.08 759
13394.18 696
13395.27 715
13396.36 711
13397.46 691
13398.55 734
13399.64 708
13400.74 728
13401.83 693
13402.92 693
13404.02 706
13405.11 704
13406.20 675
13407.30 713
13408.39 696
13409.48 713
13410.58 685
13411.67 682
13412.77 703
13413.86 708
13414.95 717
13416.05 708
13417.14 679
13418.23 655
13419.33 710
13420.42 700
13421.52 697
13422.61 706
13423.71 719
13424.80 712
13425.89 696
13426.99 710
13428.08 716
13429.18 687
13430.27 714
13431.37 722
13432.46 726
13433.56 736
13434.65 720
13435.74 742
13436.84 726
13437.93 753
13439.03 726
13440.12 747
13441.22 727
13442.31 763
13443.41 750
13444.50 812
13445.60 792
13446.69 789
13447.79 776
13448.88 784
13449.98 777
13451.08 819
13452.17 825
13453.27 783
13454.36 845
13455.46 813
13456.55 871
13457.65 838
13458.74 846
13459.84 799
13460.94 800
13462.03 826
13463.13 847
13464.22 846
13465.32 837
13466.41 821
13467.51 847
13468.61 844
13469.70 847
13470.80 890
13471.90 825
13472.99 864
13474.09 878
13475.18 845
13476.28 846
13477.38 891
13478.47 867
13479.57 895
13480.67 875
13481.76 929
13482.86 878
13483.96 891
13485.05 903
13486.15 924
13487.25 964
13488.34 944
13489.44 960
13490.54 981
13491.63 995
13492.73 971
13493.83 1014
13494.93 999
13496.02 1002
13497.12 1026
13498.22 1058
13499.31 1050
13500.41 1052
13501.51 1037
13502.61 1028
13503.70 1018
13504.80 1005
13505.90 1006
13507.00 1031
13508.09 974
13509.19 959
13510.29 949
13511.39 973
13512.49 963
13513.58 942
13514.68 950
13515.78 896
13516.88 869
13517.98 885
13519.07 884
13520.17 890
13521.27 848
13522.37 826
13523.47 865
13524.57 827
13525.66 803
13526.76 854
13527.86 829
13528.96 814
13530.06 858
13531.16 811
13532.25 767
13533.35 832
13534.45 755
13535.55 765
13536.65 787
13537.75 792
13538.85 768
13539.95 730
13541.05 744
13542.14 736
13543.24 730
13544.34 681
13545.44 710
13546.54 727
13547.64 730
13548.74 690
13549.84 701
13550.94 706
13552.04 664
13553.14 658
13554.24 712
13555.34 701
13556.44 660
13557.54 670
13558.64 682
13559.74 699
13560.84 665
13561.94 681
13563.04 681
13564.13 667
13565.23 668
13566.34 697
13567.44 704
13568.54 727
13569.64 711
13570.74 693
13571.84 658
13572.94 646
13574.04 685
13575.14 666
13576.24 650
13577.34 656
13578.44 685
13579.54 677
13580.64 666
13581.74 643
13582.84 687
13583.94 693
13585.04 661
13586.14 684
13587.24 721
13588.35 692
13589.45 684
13590.55 709
13591.65 716
13592.75 698
13593.85 713
13594.95 699
13596.05 695
13597.15 670
13598.26 677
13599.36 697
13600.46 719
13601.56 670
13602.66 698
13603.76 703
13604.86 694
13605.97 695
13607.07 709
13608.17 720
13609.27 706
13610.37 677
13611.47 745
13612.58 705
13613.68 708
13614.78 699
13615.88 717
13616.98 748
13618.09 707
13619.19 735
13620.29 733
13621.39 698
13622.50 728
13623.60 733
13624.70 736
13625.80 742
13626.91 702
13628.01 702
13629.11 731
13630.21 766
13631.32 734
13632.42 717
13633.52 770
13634.62 706
13635.73 701
13636.83 745
13637.93 732
13639.04 720
13640.14 734
13641.24 749
13642.35 725
13643.45 716
13644.55 735
13645.65 740
13646.76 716
13647.86 730
13648.96 700
13650.07 685
13651.17 714
13652.28 696
13653.38 686
13654.48 698
13655.59 697
13656.69 706
13657.79 687
13658.90 683
13660.00 663
13661.11 689
13662.21 688
13663.31 679
13664.42 658
13665.52 640
13666.63 661
13667.73 660
13668.83 664
13669.94 650
13671.04 680
13672.15 679
13673.25 718
13674.36 706
13675.46 669
13676.56 676
13677.67 677
13678.77 687
13679.88 708
13680.98 714
13682.09 686
13683.19 666
13684.30 679
13685.40 709
13686.51 704
13687.61 710
13688.72 737
13689.82 706
13690.93 684
13692.03 645
13693.14 709
13694.24 725
13695.35 701
13696.45 676
13697.56 700
13698.66 714
13699.77 699
13700.87 700
13701.98 711
13703.09 713
13704.19 698
13705.30 741
13706.40 751
13707.51 748
13708.61 720
13709.72 745
13710.83 784
13711.93 749
13713.04 785
13714.14 751
13715.25 769
13716.36 814
13717.46 813
13718.57 824
13719.67 831
13720.78 799
13721.89 781
13722.99 830
13724.10 860
13725.21 827
13726.31 853
13727.42 883
13728.53 849
13729.63 848
13730.74 849
13731.85 880
13732.95 906
13734.06 869
13735.17 911
13736.27 921
13737.38 922
13738.49 899
13739.59 945
13740.70 913
13741.81 918
13742.92 947
13744.02 994
13745.13 1023
13746.24 1044
13747.35 1057
13748.45 1110
13749.56 1116
13750.67 1127
13751.78 1136
13752.88 1105
13753.99 1136
13755.10 1239
13756.21 1233
13757.31 1263
13758.42 1286
13759.53 1309
13760.64 1341
13761.75 1333
13762.85 1351
13763.96 1354
13765.07 1400
13766.18 1387
13767.29 1348
13768.39 1379
13769.50 1361
13770.61 1313
13771.72 1319
13772.83 1306
13773.94 1305
13775.04 1222
13776.15 1220
13777.26 1214
13778.37 1185
13779.48 1139
13780.59 1149
13781.70 1103
13782.80 1058
13783.91 1067
13785.02 1037
13786.13 1006
13787.24 942
13788.35 964
13789.46 921
13790.57 899
13791.68 859
13792.79 869
13793.90 864
13795.00 892
13796.11 851
13797.22 844
13798.33 824
13799.44 812
13800.55 800
13801.66 787
13802.77 782
13803.88 783
13804.99 774
13806.10 763
13807.21 801
13808.32 776
13809.43 764
13810.54 787
13811.65 745
13812.76 730
13813.87 746
13814.98 765
13816.09 726
13817.20 753
13818.31 761
13819.42 764
13820.53 714
13821.64 718
13822.75 708
13823.86 735
13824.97 717
13826.08 699
13827.19 722
13828.30 699
13829.41 742
13830.53 739
13831.64 734
13832.75 701
13833.86 749
13834.97 776
13836.08 743
13837.19 696
13838.30 699
13839.41 684
13840.52 719
13841.64 726
13842.75 706
13843.86 696
13844.97 705
13846.08 707
13847.19 704
13848.30 713
13849.41 722
13850.53 726
13851.64 733
13852.75 717
13853.86 769
13854.97 756
13856.08 739
13857.20 745
13858.31 695
13859.42 740
13860.53 757
13861.64 730
13862.76 728
13863.87 763
13864.98 718
13866.09 737
13867.20 761
13868.32 758
13869.43 730
13870.54 731
13871.65 712
13872.77 741
13873.88 724
13874.99 720
13876.10 728
13877.22 747
13878.33 767
13879.44 772
13880.55 797
13881.67 771
13882.78 787
13883.89 810
13885.01 810
13886.12 825
13887.23 839
13888.34 827
13889.46 858
13890.57 858
13891.68 870
13892.80 903
13893.91 856
13895.02 847
13896.14 867
13897.25 819
13898.36 813
13899.48 797
13900.59 792
13901.70 802
13902.82 816
13903.93 793
13905.05 761
13906.16 782
13907.27 759
13908.39 722
13909.50 732
13910.61 739
13911.73 689
13912.84 731
13913.96 715
13915.07 716
13916.19 693
13917.30 693
13918.41 704
13919.53 669
13920.64 653
13921.76 707
13922.87 699
13923.99 689
13925.10 684
13926.21 691
13927.33 696
13928.44 690
13929.56 701
13930.67 693
13931.79 677
13932.90 685
13934.02 714
13935.13 712
13936.25 696
13937.36 674
13938.48 682
13939.59 682
13940.71 675
13941.82 653
13942.94 678
13944.05 664
13945.17 658
13946.28 673
13947.40 644
13948.52 661
13949.63 657
13950.75 641
13951.86 670
13952.98 645
13954.09 635
13955.21 654
13956.32 622
13957.44 611
13958.56 638
13959.67 614
13960.79 612
13961.90 623
13963.02 621
13964.14 658
13965.25 642
13966.37 639
13967.48 663
13968.60 621
13969.72 629
13970.83 654
13971.95 673
13973.07 636
13974.18 633
13975.30 621
13976.42 666
13977.53 639
13978.65 601
13979.77 660
13980.88 686
13982.00 700
13983.12 677
13984.23 639
13985.35 678
13986.47 654
13987.58 654
13988.70 638
13989.82 644
13990.94 704
13992.05 682
13993.17 649
13994.29 634
13995.40 658
13996.52 672
13997.64 656
13998.76 693
13999.87 708
14000.99 704
14002.11 681
14003.23 681
14004.35 678
14005.46 712
14006.58 707
14007.70 712
14008.82 739
14009.93 667
14011.05 674
14012.17 658
14013.29 692
14014.41 666
14015.52 667
14016.64 659
14017.76 658
14018.88 681
14020.00 730
14021.12 692
14022.23 676
14023.35 679
14024.47 701
14025.59 709
14026.71 704
14027.83 683
14028.95 705
14030.06 745
14031.18 703
14032.30 700
14033.42 690
14034.54 724
14035.66 681
14036.78 693
14037.90 706
14039.02 720
14040.14 744
14041.25 744
14042.37 754
14043.49 749
14044.61 764
14045.73 742
14046.85 796
14047.97 794
14049.09 782
14050.21 747
14051.33 803
14052.45 820
14053.57 839
14054.69 811
14055.81 848
14056.93 802
14058.05 816
14059.17 869
14060.29 906
14061.41 906
14062.53 890
14063.65 911
14064.77 910
14065.89 957
14067.01 900
14068.13 913
14069.25 946
14070.37 955
14071.49 953
14072.61 945
14073.73 952
14074.85 950
14075.97 978
14077.09 955
14078.21 950
14079.33 944
14080.45 969
14081.57 971
14082.69 974
14083.82 955
14084.94 984
14086.06 973
14087.18 969
14088.30 968
14089.42 1018
14090.54 992
14091.66 1017
14092.78 1055
14093.91 985
14095.03 1030
14096.15 1017
14097.27 1039
14098.39 1049
14099.51 1040
14100.63 1026
14101.76 1030
14102.88 1015
14104.00 995
14105.12 958
14106.24 992
14107.36 940
14108.49 923
14109.61 913
14110.73 917
14111.85 873
14112.97 878
14114.10 899
14115.22 875
14116.34 847
14117.46 843
14118.58 846
14119.71 799
14120.83 809
14121.95 791
14123.07 803
14124.20 787
14125.32 789
14126.44 802
14127.56 790
14128.69 763
14129.81 765
14130.93 785
14132.06 728
14133.18 752
14134.30 756
14135.42 773
14136.55 768
14137.67 776
14138.79 759
14139.92 760
14141.04 711
14142.16 772
14143.29 722
14144.41 705
14145.53 706
14146.66 735
14147.78 716
14148.90 720
14150.03 712
14151.15 733
14152.27 724
14153.40 665
14154.52 726
14155.64 694
14156.77 728
14157.89 702
14159.02 700
14160.14 677
14161.26 702
14162.39 701
14163.51 690
14164.64 711
14165.76 681
14166.88 700
14168.01 694
14169.13 664
14170.26 685
14171.38 710
14172.51 689
14173.63 697
14174.75 662
14175.88 682
14177.00 692
14178.13 691
14179.25 660
14180.38 668
14181.50 666
14182.63 678
14183.75 646
14184.88 659
14186.00 660
14187.13 661
14188.25 648
14189.38 654
14190.50 634
14191.63 633
14192.75 642
14193.88 661
14195.00 622
14196.13 618
14197.25 634
14198.38 660
14199.50 629
14200.63 626
14201.76 637
14202.88 611
14204.01 591
14205.13 582
14206.26 579
14207.38 620
14208.51 598
14209.64 601
14210.76 585
14211.89 582
14213.01 613
14214.14 580
14215.27 582
14216.39 587
14217.52 591
14218.64 574
14219.77 592
14220.90 596
14222.02 596
14223.15 578
14224.28 605
14225.40 588
14226.53 589
14227.66 595
14228.78 567
14229.91 555
14231.04 564
14232.16 598
14233.29 567
14234.42 576
14235.54 589
14236.67 568
14237.80 541
14238.92 540
14240.05 545
14241.18 557
14242.31 547
14243.43 556
14244.56 535
14245.69 543
14246.82 568
14247.94 585
14249.07 568
14250.20 534
14251.33 540
14252.45 529
14253.58 542
14254.71 510
14255.84 522
14256.96 522
14258.09 535
14259.22 519
14260.35 540
14261.47 540
14262.60 521
14263.73 542
14264.86 523
14265.99 515
14267.12 522
14268.24 500
14269.37 537
14270.50 556
14271.63 508
14272.76 503
14273.89 497
14275.01 498
14276.14 461
14277.27 476
14278.40 472
14279.53 484
14280.66 474
14281.79 502
14282.91 487
14284.04 506
14285.17 485
14286.30 493
14287.43 451
14288.56 481
14289.69 468
14290.82 446
14291.95 495
14293.08 472
14294.20 470
14295.33 489
14296.46 476
14297.59 460
14298.72 445
14299.85 446
14300.98 468
14302.11 487
14303.24 471
14304.37 463
14305.50 466
14306.63 474
14307.76 458
14308.89 437
14310.02 473
14311.15 478
14312.28 454
14313.41 462
14314.54 456
14315.67 444
14316.80 454
14317.93 469
14319.06 439
14320.19 472
14321.32 441
14322.45 440
14323.58 462
14324.71 457
14325.84 478
14326.97 439
14328.10 434
14329.23 442
14330.36 461
14331.49 431
14332.62 418
14333.76 421
14334.89 439
14336.02 444
14337.15 445
14338.28 436
14339.41 426
14340.54 446
14341.67 424
14342.80 406
14343.93 442
14345.07 426
14346.20 443
14347.33 496
14348.46 439
14349.59 461
14350.72 422
14351.85 430
14352.99 431
14354.12 433
14355.25 414
14356.38 435
14357.51 449
14358.64 435
14359.78 459
14360.91 455
14362.04 442
14363.17 428
14364.30 449
14365.44 433
14366.57 429
14367.70 422
14368.83 415
14369.96 434
14371.10 452
14372.23 442
14373.36 434
14374.49 432
14375.63 429
14376.76 441
14377.89 437
14379.02 443
14380.16 422
14381.29 452
14382.42 458
14383.55 475
14384.69 450
14385.82 454
14386.95 447
14388.09 444
14389.22 435
14390.35 448
14391.49 430
14392.62 430
14393.75 472
14394.89 461
14396.02 451
14397.15 433
14398.28 461
14399.42 453
14400.55 456
14401.69 451
14402.82 491
14403.95 453
14405.09 457
14406.22 457
14407.35 441
14408.49 463
14409.62 430
14410.75 437
14411.89 479
14413.02 489
14414.16 463
14415.29 496
14416.42 485
14417.56 499
14418.69 500
14419.83 528
14420.96 515
14422.10 485
14423.23 498
14424.36 477
14425.50 492
14426.63 483
14427.77 488
14428.90 479
14430.04 487
14431.17 514
14432.31 497
14433.44 483
14434.58 497
14435.71 514
14436.85 501
14437.98 520
14439.12 526
14440.25 550
14441.39 534
14442.52 509
14443.66 516
14444.79 495
14445.93 527
14447.06 518
14448.20 490
14449.33 485
14450.47 504
14451.60 519
14452.74 496
14453.87 515
14455.01 494
14456.14 509
14457.28 538
14458.42 496
14459.55 530
14460.69 505
14461.82 531
14462.96 541
14464.10 483
14465.23 515
14466.37 497
14467.50 487
14468.64 505
14469.78 511
14470.91 520
14472.05 526
14473.18 528
14474.32 534
14475.46 559
14476.59 525
14477.73 542
14478.87 505
14480.00 513
14481.14 535
14482.28 515
14483.41 514
14484.55 510
14485.69 518
14486.82 483
14487.96 520
14489.10 486
14490.23 502
14491.37 487
14492.51 483
14493.65 504
14494.78 521
14495.92 520
14497.06 494
14498.19 504
14499.33 494
14500.47 474
14501.61 514
14502.74 505
14503.88 499
14505.02 530
14506.16 463
14507.29 489
14508.43 497
14509.57 520
14510.71 507
14511.85 523
14512.98 478
14514.12 490
14515.26 494
14516.40 501
14517.54 497
14518.67 503
14519.81 489
14520.95 480
14522.09 508
14523.23 479
14524.36 489
14525.50 476
14526.64 489
14527.78 468
14528.92 505
14530.06 481
14531.19 460
14532.33 480
14533.47 488
14534.61 492
14535.75 483
14536.89 487
14538.03 464
14539.17 484
14540.31 479
14541.44 493
14542.58 464
14543.72 470
14544.86 508
14546.00 487
14547.14 489
14548.28 515
14549.42 519
14550.56 535
14551.70 502
14552.84 520
14553.98 518
14555.12 482
14556.25 501
14557.39 490
14558.53 520
14559.67 537
14560.81 523
14561.95 538
14563.09 512
14564.23 531
14565.37 521
14566.51 539
14567.65 517
14568.79 540
14569.93 550
14571.07 544
14572.21 558
14573.35 543
14574.49 544
14575.63 584
14576.77 571
14577.92 580
14579.06 579
14580.20 579
14581.34 575
14582.48 564
14583.62 565
14584.76 586
14585.90 606
14587.04 566
14588.18 575
14589.32 594
14590.46 630
14591.60 567
14592.74 589
14593.89 600
14595.03 610
14596.17 601
14597.31 610
14598.45 608
14599.59 635
14600.73 638
14601.87 638
14603.02 664
14604.16 645
14605.30 629
14606.44 653
14607.58 677
14608.72 662
14609.86 700
14611.01 689
14612.15 654
14613.29 693
14614.43 689
14615.57 693
14616.72 714
14617.86 678
14619.00 747
14620.14 721
14621.28 755
14622.43 783
14623.57 770
14624.71 782
14625.85 809
14627.00 811
14628.14 820
14629.28 816
14630.42 837
14631.56 820
14632.71 876
14633.85 840
14634.99 833
14636.14 840
14637.28 838
14638.42 821
14639.56 807
14640.71 795
14641.85 770
14642.99 752
14644.14 732
14645.28 697
14646.42 683
14647.56 671
14648.71 646
14649.85 589
14650.99 608
14652.14 584
14653.28 600
14654.42 597
14655.57 576
14656.71 573
14657.85 566
14659.00 555
14660.14 545
14661.29 535
14662.43 515
14663.57 533
14664.72 537
14665.86 529
14667.00 511
14668.15 499
14669.29 514
14670.44 494
14671.58 514
14672.73 520
14673.87 490
14675.01 487
14676.16 508
14677.30 496
14678.45 500
14679.59 474
14680.74 498
14681.88 490
14683.02 462
14684.17 455
14685.31 478
14686.46 461
14687.60 481
14688.75 476
14689.89 458
14691.04 462
14692.18 436
14693.33 454
14694.47 441
14695.62 463
14696.76 453
14697.91 486
14699.05 436
14700.20 445
14701.34 450
14702.49 436
14703.63 439
14704.78 422
14705.92 455
14707.07 451
14708.22 468
14709.36 454
14710.51 439
14711.65 430
14712.80 442
14713.94 448
14715.09 442
14716.23 439
14717.38 431
14718.53 461
14719.67 439
14720.82 423
14721.96 421
14723.11 418
14724.26 445
14725.40 437
14726.55 436
14727.70 425
14728.84 403
14729.99 422
14731.13 395
14732.28 409
14733.43 432
14734.57 425
14735.72 425
14736.87 416
14738.01 410
14739.16 424
14740.31 413
14741.45 426
14742.60 406
14743.75 418
14744.89 419
14746.04 417
14747.19 410
14748.34 411
14749.48 410
14750.63 376
14751.78 410
14752.92 399
14754.07 391
14755.22 389
14756.37 390
14757.51 423
14758.66 408
14759.81 388
14760.96 391
14762.10 383
14763.25 365
14764.40 406
14765.55 362
14766.70 399
14767.84 373
14768.99 399
14770.14 386
14771.29 391
14772.43 394
14773.58 373
14774.73 389
14775.88 370
14777.03 397
14778.18 381
14779.32 372
14780.47 397
14781.62 390
14782.77 387
14783.92 395
14785.07 365
14786.21 388
14787.36 372
14788.51 384
14789.66 360
14790.81 380
14791.96 387
14793.11 383
14794.26 358
14795.40 332
14796.55 367
14797.70 354
14798.85 348
14800.00 331
14801.15 376
14802.30 358
14803.45 348
14804.60 347
14805.75 350
14806.90 329
14808.05 336
14809.19 338
14810.34 340
14811.49 330
14812.64 346
14813.79 339
14814.94 352
14816.09 334
14817.24 357
14818.39 356
14819.54 332
14820.69 348
14821.84 303
14822.99 341
14824.14 324
14825.29 344
14826.44 317
14827.59 332
14828.74 320
14829.89 328
14831.04 299
14832.19 313
14833.34 335
14834.49 325
14835.64 327
14836.79 321
14837.95 317
14839.10 293
14840.25 336
14841.40 328
14842.55 313
14843.70 304
14844.85 321
14846.00 312
14847.15 316
14848.30 324
14849.45 319
14850.60 312
14851.76 310
14852.91 333
14854.06 319
14855.21 312
14856.36 336
14857.51 323
14858.66 292
14859.81 313
14860.97 309
14862.12 318
14863.27 305
14864.42 303
14865.57 302
14866.72 329
14867.88 317
14869.03 297
14870.18 300
14871.33 321
14872.48 310
14873.64 305
14874.79 294
14875.94 305
14877.09 307
14878.24 289
14879.40 305
14880.55 322
14881.70 299
14882.85 321
14884.00 315
14885.16 294
14886.31 321
14887.46 311
14888.61 308
14889.77 317
14890.92 314
14892.07 333
14893.23 325
14894.38 317
14895.53 299
14896.68 299
14897.84 298
14898.99 311
14900.14 295
14901.30 306
14902.45 308
14903.60 285
14904.75 279
14905.91 301
14907.06 300
14908.21 281
14909.37 307
14910.52 299
14911.67 306
14912.83 281
14913.98 310
14915.14 316
14916.29 321
14917.44 294
14918.60 329
14919.75 315
14920.90 311
14922.06 292
14923.21 300
14924.37 309
14925.52 291
14926.67 317
14927.83 311
14928.98 304
14930.14 278
14931.29 326
14932.44 338
14933.60 279
14934.75 299
14935.91 298
14937.06 317
14938.22 318
14939.37 318
14940.52 273
14941.68 310
14942.83 325
14943.99 334
14945.14 316
14946.30 281
14947.45 287
14948.61 324
14949.76 295
14950.92 301
14952.07 313
14953.23 348
14954.38 330
14955.54 322
14956.69 307
14957.85 335
14959.00 332
14960.16 311
14961.31 319
14962.47 335
14963.62 325
14964.78 295
14965.94 325
14967.09 309
14968.25 313
14969.40 295
14970.56 312
14971.71 326
14972.87 315
14974.03 303
14975.18 316
14976.34 337
14977.49 313
14978.65 347
14979.81 312
14980.96 310
14982.12 305
14983.27 318
14984.43 276
14985.59 301
14986.74 299
14987.90 279
14989.06 297
14990.21 323
14991.37 319
14992.53 315
14993.68 299
14994.84 320
14996.00 305
14997.15 323
14998.31 312
14999.47 307
15000.62 342
15001.78 305
15002.94 310
15004.09 297
15005.25 315
15006.41 303
15007.56 313
15008.72 317
15009.88 296
15011.04 296
15012.19 298
15013.35 305
15014.51 291
15015.67 309
15016.82 284
15017.98 335
15019.14 270
15020.30 263
15021.45 264
15022.61 312
15023.77 304
15024.93 278
15026.08 290
15027.24 293
15028.40 308
15029.56 287
15030.72 298
15031.87 299
15033.03 275
15034.19 290
15035.35 293
15036.51 292
15037.67 292
15038.82 304
15039.98 302
15041.14 295
15042.30 296
15043.46 284
15044.62 294
15045.78 279
15046.93 273
15048.09 290
15049.25 331
15050.41 308
15051.57 272
15052.73 279
15053.89 299
15055.05 302
15056.20 301
15057.36 306
15058.52 287
15059.68 296
15060.84 320
15062.00 294
15063.16 311
15064.32 301
15065.48 291
15066.64 291
15067.80 292
15068.96 287
15070.12 281
15071.28 285
15072.44 292
15073.60 280
15074.76 291
15075.91 293
15077.07 330
15078.23 323
15079.39 297
15080.55 276
15081.71 284
15082.87 306
15084.03 299
15085.19 322
15086.35 298
15087.51 322
15088.68 300
15089.84 313
15091.00 316
15092.16 309
15093.32 290
15094.48 327
15095.64 329
15096.80 304
15097.96 328
15099.12 300
15100.28 310
15101.44 302
15102.60 337
15103.76 311
15104.92 317
15106.08 304
15107.25 337
15108.41 305
15109.57 294
15110.73 321
15111.89 322
15113.05 321
15114.21 313
15115.37 278
15116.54 327
15117.70 326
15118.86 337
15120.02 329
15121.18 341
15122.34 328
15123.50 323
15124.67 342
15125.83 310
15126.99 340
15128.15 322
15129.31 336
15130.47 338
15131.64 330
15132.80 346
15133.96 327
15135.12 354
15136.28 336
15137.45 348
15138.61 341
15139.77 363
15140.93 358
15142.10 349
15143.26 337
15144.42 342
15145.58 341
15146.75 355
15147.91 345
15149.07 374
15150.23 355
15151.40 327
15152.56 334
15153.72 333
15154.88 339
15156.05 349
15157.21 350
15158.37 363
15159.54 361
15160.70 356
15161.86 364
15163.03 366
15164.19 353
15165.35 373
15166.52 384
15167.68 359
15168.84 364
15170.01 359
15171.17 361
15172.33 371
15173.50 362
15174.66 393
15175.82 387
15176.99 400
15178.15 409
15179.31 405
15180.48 392
15181.64 413
15182.81 404
15183.97 419
15185.13 402
15186.30 427
15187.46 402
15188.63 392
15189.79 429
15190.95 419
15192.12 409
15193.28 424
15194.45 427
15195.61 411
15196.78 445
15197.94 418
15199.10 450
15200.27 410
15201.43 445
15202.60 424
15203.76 427
15204.93 410
15206.09 430
15207.26 439
15208.42 431
15209.59 430
15210.75 434
15211.92 428
15213.08 440
15214.25 470
15215.41 461
15216.58 459
15217.74 467
15218.91 460
15220.07 478
15221.24 477
15222.40 469
15223.57 473
15224.74 505
15225.90 504
15227.07 502
15228.23 508
15229.40 512
15230.56 483
15231.73 513
15232.89 519
15234.06 535
15235.23 510
15236.39 489
15237.56 510
15238.72 511
15239.89 508
15241.06 516
15242.22 508
15243.39 503
15244.56 491
15245.72 483
15246.89 470
15248.05 466
15249.22 462
15250.39 462
15251.55 462
15252.72 432
15253.89 468
15255.05 433
15256.22 434
15257.39 433
15258.55 451
15259.72 407
15260.89 409
15262.05 414
15263.22 430
15264.39 427
15265.56 398
15266.72 409
15267.89 391
15269.06 400
15270.22 405
15271.39 393
15272.56 391
15273.73 426
15274.89 404
15276.06 420
15277.23 376
15278.40 377
15279.56 416
15280.73 383
15281.90 377
15283.07 402
15284.23 398
15285.40 390
15286.57 393
15287.74 383
15288.91 373
15290.07 373
15291.24 385
15292.41 390
15293.58 388
15294.75 386
15295.92 403
15297.08 411
15298.25 388
15299.42 385
15300.59 375
15301.76 393
15302.93 374
15304.09 393
15305.26 387
15306.43 374
15307.60 385
15308.77 378
15309.94 364
15311.11 385
15312.28 392
15313.44 397
15314.61 396
15315.78 430
15316.95 416
15318.12 391
15319.29 403
15320.46 400
15321.63 410
15322.80 388
15323.97 426
15325.14 415
15326.30 411
15327.47 408
15328.64 435
15329.81 418
15330.98 427
15332.15 431
15333.32 429
15334.49 421
15335.66 434
15336.83 455
15338.00 429
15339.17 452
15340.34 434
15341.51 446
15342.68 429
15343.85 437
15345.02 431
15346.19 408
15347.36 443
15348.53 451
15349.70 456
15350.87 457
15352.04 452
15353.21 503
15354.38 473
15355.55 446
15356.72 459
15357.90 480
15359.07 525
15360.24 483
15361.41 474
15362.58 467
15363.75 484
15364.92 500
15366.09 491
15367.26 481
15368.43 508
15369.60 496
15370.77 519
15371.95 499
15373.12 492
15374.29 508
15375.46 471
15376.63 488
15377.80 500
15378.97 503
15380.15 485
15381.32 481
15382.49 470
15383.66 472
15384.83 475
15386.00 478
15387.17 478
15388.35 454
15389.52 444
15390.69 490
15391.86 478
15393.03 453
15394.21 464
15395.38 444
15396.55 444
15397.72 448
15398.89 441
15400.07 420
15401.24 447
15402.41 452
15403.58 430
15404.76 411
15405.93 424
15407.10 401
15408.27 406
15409.45 413
15410.62 405
15411.79 405
15412.96 379
15414.14 421
15415.31 385
15416.48 383
15417.66 366
15418.83 366
15420.00 370
15421.17 366
15422.35 380
15423.52 387
15424.69 400
15425.87 365
15427.04 343
15428.21 359
15429.39 360
15430.56 369
15431.73 362
15432.91 354
15434.08 355
15435.25 337
15436.43 378
15437.60 353
15438.77 371
15439.95 353
15441.12 353
15442.30 340
15443.47 349
15444.64 345
15445.82 346
15446.99 345
15448.17 349
15449.34 362
15450.51 361
15451.69 379
15452.86 341
15454.04 356
15455.21 355
15456.39 369
15457.56 372
15458.73 397
15459.91 337
15461.08 353
15462.26 343
15463.43 360
15464.61 359
15465.78 352
15466.96 365
15468.13 353
15469.31 354
15470.48 350
15471.66 366
15472.83 340
15474.01 346
15475.18 345
15476.36 346
15477.53 344
15478.71 375
15479.88 347
15481.06 373
15482.23 375
15483.41 352
15484.58 370
15485.76 361
15486.93 376
15488.11 363
15489.29 359
15490.46 339
15491.64 382
15492.81 367
15493.99 338
15495.16 343
15496.34 343
15497.52 363
15498.69 367
15499.87 359
15501.04 342
15502.22 357
15503.40 334
15504.57 367
15505.75 366
15506.92 377
15508.10 345
15509.28 343
15510.45 339
15511.63 345
15512.81 352
15513.98 379
15515.16 372
15516.34 372
15517.51 384
15518.69 387
15519.87 381
15521.04 379
15522.22 380
15523.40 376
15524.57 377
15525.75 376
15526.93 365
15528.11 387
15529.28 374
15530.46 346
15531.64 357
15532.81 365
15533.99 389
15535.17 389
15536.35 372
15537.52 377
15538.70 387
15539.88 404
15541.06 362
15542.23 380
15543.41 392
15544.59 392
15545.77 367
15546.95 373
15548.12 374
15549.30 375
15550.48 380
15551.66 388
15552.83 390
15554.01 375
15555.19 395
15556.37 368
15557.55 412
15558.73 377
15559.90 408
15561.08 431
15562.26 423
15563.44 412
15564.62 425
15565.80 397
15566.97 403
15568.15 409
15569.33 416
15570.51 424
15571.69 402
15572.87 424
15574.05 416
15575.23 437
15576.40 437
15577.58 457
15578.76 432
15579.94 410
15581.12 439
15582.30 450
15583.48 446
15584.66 428
15585.84 437
15587.02 461
15588.20 480
15589.38 460
15590.56 482
15591.73 496
15592.91 500
15594.09 484
15595.27 466
15596.45 488
15597.63 509
15598.81 477
15599.99 474
15601.17 474
15602.35 509
15603.53 507
15604.71 498
15605.89 515
15607.07 505
15608.25 503
15609.43 518
15610.61 483
15611.79 515
15612.97 550
15614.15 551
15615.33 556
15616.51 537
15617.69 539
15618.88 546
15620.06 543
15621.24 528
15622.42 560
15623.60 580
15624.78 567
15625.96 563
15627.14 574
15628.32 590
15629.50 582
15630.68 579
15631.86 606
15633.05 623
15634.23 587
15635.41 590
15636.59 598
15637.77 594
15638.95 597
15640.13 629
15641.31 633
15642.50 598
15643.68 650
15644.86 617
15646.04 603
15647.22 598
15648.40 628
15649.58 633
15650.77 620
15651.95 599
15653.13 625
15654.31 646
15655.49 638
15656.68 613
15657.86 595
15659.04 614
15660.22 586
15661.40 606
15662.59 616
15663.77 616
15664.95 615
15666.13 633
15667.32 632
15668.50 607
15669.68 599
15670.86 618
15672.05 617
15673.23 589
15674.41 594
15675.59 622
15676.78 582
15677.96 552
15679.14 591
15680.32 585
15681.51 582
15682.69 576
15683.87 589
15685.06 569
15686.24 536
15687.42 552
15688.61 564
15689.79 582
15690.97 574
15692.16 591
15693.34 568
15694.52 562
15695.71 560
15696.89 548
15698.07 556
15699.26 543
15700.44 558
15701.62 570
15702.81 600
15703.99 583
15705.17 596
15706.36 612
15707.54 592
15708.73 614
15709.91 626
15711.09 597
15712.28 632
15713.46 617
15714.65 633
15715.83 643
15717.02 646
15718.20 610
15719.38 650
15720.57 627
15721.75 636
15722.94 631
15724.12 658
15725.31 622
15726.49 648
15727.68 622
15728.86 629
15730.04 642
15731.23 653
15732.41 665
15733.60 653
15734.78 637
15735.97 674
15737.15 722
15738.34 708
15739.52 691
15740.71 682
15741.89 717
15743.08 746
15744.27 740
15745.45 712
15746.64 719
15747.82 744
15749.01 719
15750.19 759
15751.38 732
15752.56 743
15753.75 705
15754.93 757
15756.12 751
15757.31 727
15758.49 754
15759.68 748
15760.86 735
15762.05 763
15763.24 749
15764.42 754
15765.61 740
15766.79 726
15767.98 731
15769.17 707
15770.35 700
15771.54 710
15772.72 732
15773.91 699
15775.10 673
15776.28 653
15777.47 681
15778.66 651
15779.84 650
15781.03 649
15782.22 645
15783.40 662
15784.59 656
15785.78 669
15786.96 634
15788.15 625
15789.34 619
15790.53 618
15791.71 599
15792.90 623
15794.09 592
15795.27 610
15796.46 590
15797.65 580
15798.84 567
15800.02 545
15801.21 581
15802.40 543
15803.59 539
15804.77 545
15805.96 541
15807.15 522
15808.34 552
15809.52 510
15810.71 520
15811.90 533
15813.09 530
15814.28 529
15815.46 534
15816.65 499
15817.84 515
15819.03 508
15820.22 506
15821.40 548
15822.59 530
15823.78 543
15824.97 526
15826.16 537
15827.35 528
15828.53 535
15829.72 552
15830.91 549
15832.10 544
15833.29 506
15834.48 533
15835.67 532
15836.85 527
15838.04 512
15839.23 504
15840.42 520
15841.61 494
15842.80 509
15843.99 529
15845.18 559
15846.37 559
15847.55 533
15848.74 532
15849.93 536
15851.12 540
15852.31 541
15853.50 538
15854.69 557
15855.88 516
15857.07 544
15858.26 538
15859.45 543
15860.64 541
15861.83 527
15863.02 524
15864.21 558
15865.40 561
15866.59 548
15867.78 555
15868.97 571
15870.16 557
15871.35 525
15872.54 554
15873.73 554
15874.92 583
15876.11 596
15877.30 563
15878.49 554
15879.68 583
15880.87 570
15882.06 589
15883.25 561
15884.44 594
15885.63 575
15886.82 582
15888.01 579
15889.20 615
15890.39 593
15891.59 587
15892.78 593
15893.97 614
15895.16 611
15896.35 599
15897.54 621
15898.73 616
15899.92 646
15901.11 636
15902.30 659
15903.50 616
15904.69 670
15905.88 646
15907.07 643
15908.26 670
15909.45 631
15910.64 669
15911.84 667
15913.03 659
15914.22 713
15915.41 680
15916.60 657
15917.79 640
15918.99 656
15920.18 697
15921.37 665
15922.56 651
15923.75 655
15924.95 653
15926.14 664
15927.33 652
15928.52 646
15929.71 623
15930.91 651
15932.10 633
15933.29 628
15934.48 623
15935.68 608
15936.87 624
15938.06 625
15939.25 574
15940.45 568
15941.64 576
15942.83 552
15944.03 530
15945.22 552
15946.41 564
15947.60 558
15948.80 522
15949.99 510
15951.18 542
15952.38 479
15953.57 489
15954.76 468
15955.96 485
15957.15 448
15958.34 457
15959.54 448
15960.73 459
15961.92 471
15963.12 430
15964.31 464
15965.50 433
15966.70 429
15967.89 444
15969.08 412
15970.28 422
15971.47 446
15972.67 427
15973.86 444
15975.05 404
15976.25 427
15977.44 385
15978.64 435
15979.83 414
15981.02 400
15982.22 384
15983.41 390
15984.61 383
15985.80 382
15987.00 406
15988.19 393
15989.38 385
15990.58 380
15991.77 417
15992.97 372
15994.16 403
15995.36 370
15996.55 383
15997.75 401
15998.94 378
16000.14 378
16001.33 390
16002.53 395
16003.72 373
16004.92 401
16006.11 372
16007.31 391
16008.50 359
16009.70 396
16010.89 366
16012.09 374
16013.28 352
16014.48 367
16015.67 379
16016.87 352
16018.07 376
16019.26 341
16020.46 354
16021.65 357
16022.85 358
16024.04 343
16025.24 349
16026.44 377
16027.63 384
16028.83 338
16030.02 361
16031.22 324
16032.42 351
16033.61 356
16034.81 359
16036.00 357
16037.20 352
16038.40 350
16039.59 358
16040.79 343
16041.99 337
16043.18 346
16044.38 356
16045.58 367
16046.77 337
16047.97 354
16049.17 355
16050.36 344
16051.56 351
16052.76 338
16053.95 336
16055.15 339
16056.35 333
16057.54 335
16058.74 348
16059.94 343
16061.14 355
16062.33 349
16063.53 346
16064.73 346
16065.92 350
16067.12 333
16068.32 347
16069.52 345
16070.71 341
16071.91 333
16073.11 322
16074.31 335
16075.50 305
16076.70 330
16077.90 334
16079.10 330
16080.30 335
16081.49 320
16082.69 321
16083.89 301
16085.09 310
16086.29 333
16087.48 322
16088.68 324
16089.88 305
16091.08 304
16092.28 306
16093.48 291
16094.67 311
16095.87 296
16097.07 321
16098.27 327
16099.47 327
16100.67 306
16101.87 305
16103.06 317
16104.26 320
16105.46 310
16106.66 299
16107.86 314
16109.06 302
16110.26 288
16111.46 295
16112.66 295
16113.86 290
16115.05 290
16116.25 294
16117.45 293
16118.65 279
16119.85 288
16121.05 319
16122.25 285
16123.45 280
16124.65 299
16125.85 317
16127.05 310
16128.25 294
16129.45 296
16130.65 286
16131.85 306
16133.05 292
16134.25 299
16135.45 302
16136.65 290
16137.85 296
16139.05 282
16140.25 308
16141.45 284
16142.65 294
16143.85 298
16145.05 301
16146.25 290
16147.45 302
16148.65 295
16149.85 288
16151.05 304
16152.25 288
16153.45 295
16154.65 281
16155.85 291
16157.05 280
16158.25 285
16159.46 278
16160.66 291
16161.86 286
16163.06 287
16164.26 293
16165.46 285
16166.66 277
16167.86 270
16169.06 292
16170.27 306
16171.47 283
16172.67 304
16173.87 291
16175.07 294
16176.27 289
16177.47 294
16178.67 285
16179.88 296
16181.08 295
16182.28 284
16183.48 280
16184.68 297
16185.89 295
16187.09 284
16188.29 302
16189.49 297
16190.69 288
16191.90 281
16193.10 304
16194.30 299
16195.50 283
16196.70 276
16197.91 298
16199.11 304
16200.31 307
16201.51 291
16202.72 322
16203.92 304
16205.12 297
16206.32 278
16207.53 296
16208.73 314
16209.93 313
16211.13 289
16212.34 305
16213.54 291
16214.74 286
16215.95 297
16217.15 304
16218.35 283
16219.55 302
16220.76 313
16221.96 311
16223.16 326
16224.37 291
16225.57 312
16226.77 315
16227.98 329
16229.18 316
16230.38 313
16231.59 326
16232.79 332
16233.99 329
16235.20 310
16236.40 301
16237.61 320
16238.81 335
16240.01 340
16241.22 336
16242.42 305
16243.63 301
16244.83 315
16246.03 321
16247.24 308
16248.44 321
16249.65 325
16250.85 318
16252.05 307
16253.26 310
16254.46 314
16255.67 287
16256.87 282
16258.08 339
16259.28 319
16260.49 333
16261.69 324
16262.89 338
16264.10 349
16265.30 318
16266.51 342
16267.71 357
16268.92 318
16270.12 311
16271.33 324
16272.53 340
16273.74 319
16274.94 327
16276.15 331
16277.35 341
16278.56 336
16279.77 335
16280.97 316
16282.18 343
16283.38 326
16284.59 306
16285.79 310
16287.00 318
16288.20 338
16289.41 349
16290.61 352
16291.82 328
16293.03 311
16294.23 304
16295.44 320
16296.64 342
16297.85 333
16299.06 335
16300.26 336
16301.47 341
16302.67 361
16303.88 355
16305.09 352
16306.29 351
16307.50 350
16308.71 344
16309.91 327
16311.12 336
16312.33 325
16313.53 344
16314.74 347
16315.95 329
16317.15 313
16318.36 311
16319.57 311
16320.77 305
16321.98 301
16323.19 315
16324.39 324
16325.60 305
16326.81 302
16328.01 292
16329.22 307
16330.43 304
16331.64 281
16332.84 286
16334.05 291
16335.26 287
16336.47 286
16337.67 300
16338.88 297
16340.09 291
16341.30 270
16342.50 271
16343.71 286
16344.92 285
16346.13 291
16347.33 260
16348.54 289
16349.75 278
16350.96 278
16352.17 295
16353.37 305
16354.58 275
16355.79 287
16357.00 260
16358.21 277
16359.41 267
16360.62 273
16361.83 293
16363.04 276
16364.25 269
16365.46 281
16366.67 274
16367.87 297
16369.08 280
16370.29 292
16371.50 291
16372.71 265
16373.92 260
16375.13 279
16376.34 256
16377.54 270
16378.75 274
16379.96 296
16381.17 261
16382.38 290
16383.59 276
16384.80 255
16386.01 271
16387.22 279
16388.43 261
16389.64 278
16390.85 284
16392.05 255
16393.26 274
16394.47 274
16395.68 285
16396.89 283
16398.10 276
16399.31 282
16400.52 271
16401.73 274
16402.94 265
16404.15 277
16405.36 263
16406.57 269
16407.78 284
16408.99 272
16410.20 276
16411.41 280
16412.62 281
16413.83 293
16415.04 289
16416.25 283
16417.46 258
16418.67 265
16419.88 259
16421.10 248
16422.31 251
16423.52 278
16424.73 275
16425.94 269
16427.15 267
16428.36 262
16429.57 277
16430.78 277
16431.99 266
16433.20 276
16434.41 279
16435.63 261
16436.84 268
16438.05 267
16439.26 265
16440.47 260
16441.68 264
16442.89 246
16444.10 253
16445.32 272
16446.53 280
16447.74 279
16448.95 264
16450.16 275
16451.37 271
16452.59 271
16453.80 259
16455.01 248
16456.22 271
16457.43 281
16458.64 280
16459.86 250
16461.07 274
16462.28 253
16463.49 263
16464.70 269
16465.92 271
16467.13 258
16468.34 262
16469.55 278
16470.77 281
16471.98 232
16473.19 271
16474.40 258
16475.62 244
16476.83 267
16478.04 272
16479.25 289
16480.47 254
16481.68 269
16482.89 264
16484.11 246
16485.32 269
16486.53 272
16487.74 281
16488.96 259
16490.17 248
16491.38 285
16492.60 270
16493.81 263
16495.02 263
16496.24 275
16497.45 279
16498.66 257
16499.88 265
16501.09 268
16502.30 279
16503.52 277
16504.73 294
16505.94 266
16507.16 291
16508.37 278
16509.59 300
16510.80 270
16512.01 269
16513.23 271
16514.44 289
16515.66 289
16516.87 276
16518.08 293
16519.30 279
16520.51 287
16521.73 290
16522.94 295
16524.16 294
16525.37 293
16526.58 288
16527.80 288
16529.01 285
16530.23 274
16531.44 292
16532.66 281
16533.87 294
16535.09 293
16536.30 312
16537.52 314
16538.73 316
16539.95 311
16541.16 311
16542.38 327
16543.59 346
16544.81 305
16546.02 334
16547.24 320
16548.45 311
16549.67 335
16550.88 305
16552.10 328
16553.31 307
16554.53 337
16555.74 331
16556.96 334
16558.18 338
16559.39 345
16560.61 329
16561.82 373
16563.04 323
16564.25 318
16565.47 320
16566.69 368
16567.90 357
16569.12 350
16570.33 370
16571.55 339
16572.77 348
16573.98 320
16575.20 324
16576.41 303
16577.63 319
16578.85 326
16580.06 329
16581.28 312
16582.50 320
16583.71 347
16584.93 328
16586.15 309
16587.36 322
16588.58 318
16589.80 326
16591.01 328
16592.23 299
16593.45 336
16594.66 304
16595.88 340
16597.10 309
16598.32 308
16599.53 312
16600.75 314
16601.97 304
16603.18 293
16604.40 278
16605.62 286
16606.84 292
16608.05 273
16609.27 279
16610.49 277
16611.71 284
16612.92 277
16614.14 290
16615.36 284
16616.58 279
16617.79 293
16619.01 293
16620.23 265
16621.45 269
16622.67 265
16623.88 246
16625.10 256
16626.32 245
16627.54 249
16628.76 272
16629.97 271
16631.19 270
16632.41 259
16633.63 267
16634.85 295
16636.07 262
16637.29 267
16638.50 270
16639.72 258
16640.94 259
16642.16 269
16643.38 281
16644.60 254
16645.82 280
16647.03 263
16648.25 272
16649.47 270
16650.69 265
16651.91 249
16653.13 270
16654.35 249
16655.57 250
16656.79 269
16658.01 276
16659.23 264
16660.45 250
16661.66 263
16662.88 248
16664.10 259
16665.32 263
16666.54 256
16667.76 236
16668.98 254
16670.20 265
16671.42 270
16672.64 253
16673.86 248
16675.08 255
16676.30 253
16677.52 266
16678.74 257
16679.96 248
16681.18 256
16682.40 248
16683.62 245
16684.84 255
16686.06 232
16687.28 276
16688.50 243
16689.72 279
16690.94 249
16692.16 258
16693.39 262
16694.61 262
16695.83 238
16697.05 231
16698.27 255
16699.49 258
16700.71 252
16701.93 243
16703.15 264
16704.37 248
16705.59 265
16706.81 242
16708.04 258
16709.26 271
16710.48 232
16711.70 246
16712.92 245
16714.14 262
16715.36 253
16716.58 246
16717.81 231
16719.03 231
16720.25 222
16721.47 235
16722.69 228
16723.91 228
16725.14 249
16726.36 255
16727.58 243
16728.80 247
16730.02 235
16731.24 235
16732.47 249
16733.69 241
16734.91 243
16736.13 227
16737.36 222
16738.58 234
16739.80 231
16741.02 214
16742.24 236
16743.47 224
16744.69 253
16745.91 242
16747.13 233
16748.36 254
16749.58 237
16750.80 251
16752.02 234
16753.25 226
16754.47 214
16755.69 250
16756.92 239
16758.14 251
16759.36 248
16760.59 260
16761.81 238
16763.03 245
16764.25 230
16765.48 257
16766.70 232
16767.92 229
16769.15 245
16770.37 241
16771.59 252
16772.82 252
16774.04 225
16775.27 221
16776.49 225
16777.71 212
16778.94 253
16780.16 254
16781.38 230
16782.61 220
16783.83 245
16785.06 235
16786.28 228
16787.50 220
16788.73 229
16789.95 232
16791.18 262
16792.40 241
16793.62 241
16794.85 261
16796.07 234
16797.30 243
16798.52 229
16799.75 227
16800.97 260
16802.19 265
16803.42 245
16804.64 265
16805.87 245
16807.09 230
16808.32 252
16809.54 286
16810.77 258
16811.99 250
16813.22 260
16814.44 230
16815.67 250
16816.89 251
16818.12 259
16819.34 263
16820.57 242
16821.79 265
16823.02 245
16824.24 257
16825.47 257
16826.70 255
16827.92 275
16829.15 272
16830.37 265
16831.60 267
16832.82 254
16834.05 294
16835.27 273
16836.50 258
16837.73 265
16838.95 260
16840.18 261
16841.40 269
16842.63 278
16843.86 289
16845.08 283
16846.31 296
16847.53 285
16848.76 304
16849.99 290
16851.21 288
16852.44 299
16853.67 278
16854.89 311
16856.12 311
16857.35 274
16858.57 288
16859.80 299
16861.03 286
16862.25 293
16863.48 311
16864.71 337
16865.93 330
16867.16 327
16868.39 322
16869.61 331
16870.84 338
16872.07 346
16873.30 337
16874.52 315
16875.75 339
16876.98 362
16878.20 338
16879.43 327
16880.66 362
16881.89 365
16883.11 357
16884.34 372
16885.57 360
16886.80 388
16888.02 357
16889.25 375
16890.48 360
16891.71 379
16892.94 369
16894.16 375
16895.39 381
16896.62 331
16897.85 349
16899.08 336
16900.30 335
16901.53 338
16902.76 386
16903.99 333
16905.22 354
16906.45 309
16907.67 332
16908.90 333
16910.13 332
16911.36 296
16912.59 299
16913.82 298
16915.04 318
16916.27 320
16917.50 335
16918.73 280
16919.96 289
16921.19 323
16922.42 307
16923.65 290
16924.88 296
16926.10 303
16927.33 323
16928.56 339
16929.79 320
16931.02 318
16932.25 319
16933.48 298
16934.71 318
16935.94 304
16937.17 309
16938.40 318
16939.63 305
16940.86 324
16942.09 315
16943.32 308
16944.55 309
16945.78 316
16947.01 326
16948.24 313
16949.47 307
16950.70 308
16951.93 298
16953.16 280
16954.39 301
16955.62 319
16956.85 316
16958.08 304
16959.31 292
16960.54 281
16961.77 289
16963.00 297
16964.23 299
16965.46 313
16966.69 311
16967.92 308
16969.15 292
16970.38 305
16971.61 282
16972.84 307
16974.07 287
16975.30 280
16976.54 295
16977.77 267
16979.00 256
16980.23 263
16981.46 268
16982.69 275
16983.92 258
16985.15 275
16986.38 267
16987.62 267
16988.85 256
16990.08 258
16991.31 265
16992.54 254
16993.77 262
16995.00 261
16996.24 276
16997.47 266
16998.70 276
16999.93 241
17001.16 257
17002.39 280
17003.63 250
17004.86 271
17006.09 276
17007.32 269
17008.55 242
17009.79 247
17011.02 242
17012.25 268
17013.48 236
17014.72 242
17015.95 254
17017.18 261
17018.41 247
17019.64 259
17020.88 270
17022.11 259
17023.34 246
17024.58 250
17025.81 274
17027.04 261
17028.27 272
17029.51 251
17030.74 253
17031.97 247
17033.21 255
17034.44 234
17035.67 220
17036.90 236
17038.14 252
17039.37 268
17040.60 245
17041.84 234
17043.07 239
17044.30 244
17045.54 260
17046.77 239
17048.00 246
17049.24 248
17050.47 228
17051.70 220
17052.94 233
17054.17 241
17055.41 251
17056.64 261
17057.87 236
17059.11 222
17060.34 220
17061.58 236
17062.81 228
17064.04 241
17065.28 243
17066.51 227
17067.75 233
17068.98 240
17070.21 229
17071.45 248
17072.68 234
17073.92 234
17075.15 250
17076.39 228
17077.62 235
17078.86 244
17080.09 217
17081.33 222
17082.56 233
17083.80 233
17085.03 241
17086.26 215
17087.50 212
17088.73 228
17089.97 221
17091.20 218
17092.44 217
17093.68 217
17094.91 242
17096.15 220
17097.38 189
17098.62 221
17099.85 235
17101.09 230
17102.32 213
17103.56 221
17104.79 230
17106.03 239
17107.26 224
17108.50 222
17109.74 220
17110.97 203
17112.21 219
17113.44 203
17114.68 198
17115.92 207
17117.15 196
17118.39 218
17119.62 236
17120.86 211
17122.10 199
17123.33 198
17124.57 213
17125.80 226
17127.04 200
17128.28 235
17129.51 199
17130.75 217
17131.99 186
17133.22 201
17134.46 214
17135.70 209
17136.93 195
17138.17 211
17139.41 208
17140.64 193
17141.88 207
17143.12 213
17144.35 224
17145.59 206
17146.83 212
17148.07 211
17149.30 228
17150.54 198
17151.78 202
17153.02 204
17154.25 191
17155.49 179
17156.73 210
17157.96 195
17159.20 196
17160.44 197
17161.68 195
17162.92 189
17164.15 200
17165.39 232
17166.63 203
17167.87 208
17169.10 211
17170.34 195
17171.58 205
17172.82 200
17174.06 192
17175.29 200
17176.53 200
17177.77 186
17179.01 181
17180.25 190
17181.49 207
17182.72 202
17183.96 185
17185.20 210
17186.44 179
17187.68 201
17188.92 201
17190.15 194
17191.39 202
17192.63 198
17193.87 193
17195.11 206
17196.35 183
17197.59 197
17198.83 190
17200.07 200
17201.30 176
17202.54 193
17203.78 189
17205.02 219
17206.26 211
17207.50 195
17208.74 193
17209.98 194
17211.22 187
17212.46 187
17213.70 195
17214.94 178
17216.18 183
17217.42 193
17218.66 187
17219.90 198
17221.14 208
17222.38 202
17223.62 187
17224.86 199
17226.10 183
17227.34 204
17228.58 206
17229.82 173
17231.06 177
17232.30 193
17233.54 182
17234.78 196
17236.02 190
17237.26 184
17238.50 184
17239.74 209
17240.98 181
17242.22 197
17243.46 206
17244.70 194
17245.94 199
17247.18 201
17248.42 183
17249.66 175
17250.90 205
17252.14 201
17253.39 192
17254.63 161
17255.87 182
17257.11 188
17258.35 182
17259.59 188
17260.83 167
17262.07 180
17263.31 186
17264.56 178
17265.80 166
17267.04 166
17268.28 181
17269.52 213
17270.76 182
17272.00 182
17273.25 179
17274.49 183
17275.73 185
17276.97 208
17278.21 200
17279.45 189
17280.70 190
17281.94 183
17283.18 192
17284.42 179
17285.66 163
17286.91 199
17288.15 176
17289.39 173
17290.63 177
17291.88 191
17293.12 183
17294.36 201
17295.60 203
17296.85 193
17298.09 181
17299.33 204
17300.57 186
17301.82 186
17303.06 187
17304.30 179
17305.54 177
17306.79 188
17308.03 183
17309.27 157
17310.52 170
17311.76 191
17313.00 174
17314.25 181
17315.49 183
17316.73 171
17317.97 191
17319.22 186
17320.46 194
17321.71 194
17322.95 166
17324.19 191
17325.44 205
17326.68 185
17327.92 180
17329.17 217
17330.41 183
17331.65 170
17332.90 179
17334.14 182
17335.39 162
17336.63 196
17337.87 173
17339.12 176
17340.36 169
17341.61 148
17342.85 173
17344.09 188
17345.34 176
17346.58 167
17347.83 190
17349.07 220
17350.32 193
17351.56 185
17352.80 179
17354.05 175
17355.29 198
17356.54 184
17357.78 211
17359.03 192
17360.27 164
17361.52 177
17362.76 174
17364.01 164
17365.25 161
17366.50 187
17367.74 173
17368.99 194
17370.23 175
17371.48 163
17372.72 186
17373.97 175
17375.21 180
17376.46 184
17377.70 162
17378.95 182
17380.19 191
17381.44 179
17382.69 174
17383.93 176
17385.18 191
17386.42 193
17387.67 184
17388.91 178
17390.16 180
17391.41 179
17392.65 194
17393.90 182
17395.14 184
17396.39 183
17397.64 171
17398.88 202
17400.13 168
17401.37 171
17402.62 181
17403.87 193
17405.11 180
17406.36 189
17407.61 189
17408.85 200
17410.10 186
17411.35 194
17412.59 199
17413.84 199
17415.09 192
17416.33 194
17417.58 196
17418.83 168
17420.07 190
17421.32 172
17422.57 179
17423.82 174
17425.06 192
17426.31 187
17427.56 173
17428.80 185
17430.05 182
17431.30 191
17432.55 193
17433.79 190
17435.04 190
17436.29 191
17437.54 212
17438.78 185
17440.03 176
17441.28 173
17442.53 182
17443.77 188
17445.02 176
17446.27 182
17447.52 205
17448.77 206
17450.01 175
17451.26 179
17452.51 202
17453.76 190
17455.01 196
17456.25 194
17457.50 188
17458.75 197
17460.00 206
17461.25 208
17462.50 195
17463.74 194
17464.99 208
17466.24 188
17467.49 211
17468.74 200
17469.99 172
17471.24 188
17472.49 199
17473.73 196
17474.98 195
17476.23 195
17477.48 215
17478.73 216
17479.98 201
17481.23 206
17482.48 201
17483.73 205
17484.98 203
17486.23 220
17487.47 193
17488.72 192
17489.97 194
17491.22 211
17492.47 210
17493.72 196
17494.97 217
17496.22 217
17497.47 232
17498.72 203
17499.97 193
17501.22 188
17502.47 224
17503.72 181
17504.97 207
17506.22 214
17507.47 210
17508.72 202
17509.97 203
17511.22 206
17512.47 203
17513.72 196
17514.97 204
17516.22 205
17517.47 208
17518.72 219
17519.97 203
17521.22 211
17522.47 213
17523.72 229
17524.98 203
17526.23 196
17527.48 224
17528.73 214
17529.98 228
17531.23 239
17532.48 235
17533.73 224
17534.98 263
17536.23 218
17537.48 232
17538.74 218
17539.99 236
17541.24 206
17542.49 216
17543.74 212
17544.99 218
17546.24 231
17547.50 224
17548.75 200
17550.00 235
17551.25 247
17552.50 219
17553.75 222
17555.01 218
17556.26 225
17557.51 212
17558.76 208
17560.01 205
17561.26 233
17562.52 247
17563.77 252
17565.02 241
17566.27 229
17567.53 218
17568.78 241
17570.03 232
17571.28 222
17572.53 231
17573.79 218
17575.04 248
17576.29 247
17577.54 241
17578.80 241
17580.05 224
17581.30 230
17582.56 229
17583.81 232
17585.06 231
17586.31 243
17587.57 230
17588.82 239
17590.07 241
17591.33 252
17592.58 256
17593.83 244
17595.08 274
17596.34 263
17597.59 274
17598.84 252
17600.10 239
17601.35 245
17602.61 263
17603.86 265
17605.11 261
17606.37 271
17607.62 252
17608.87 242
17610.13 284
17611.38 246
17612.63 255
17613.89 254
17615.14 268
17616.40 247
17617.65 272
17618.90 249
17620.16 277
17621.41 269
17622.67 261
17623.92 271
17625.17 261
17626.43 266
17627.68 254
17628.94 259
17630.19 262
17631.45 265
17632.70 253
17633.96 262
17635.21 254
17636.47 274
17637.72 265
17638.97 263
17640.23 258
17641.48 264
17642.74 246
17643.99 283
17645.25 262
17646.50 256
17647.76 247
17649.01 254
17650.27 256
17651.52 259
17652.78 246
17654.04 231
17655.29 247
17656.55 235
17657.80 239
17659.06 227
17660.31 229
17661.57 213
17662.82 234
17664.08 254
17665.33 238
17666.59 214
17667.85 215
17669.10 221
17670.36 218
17671.61 215
17672.87 220
17674.13 245
17675.38 226
17676.64 237
17677.89 215
17679.15 221
17680.41 256
17681.66 271
17682.92 234
17684.18 235
17685.43 229
17686.69 222
17687.95 196
17689.20 227
17690.46 225
17691.71 223
17692.97 225
17694.23 219
17695.49 215
17696.74 212
17698.00 205
17699.26 223
17700.51 226
17701.77 201
17703.03 207
17704.28 219
17705.54 221
17706.80 224
17708.06 226
17709.31 223
17710.57 221
17711.83 206
17713.08 213
17714.34 205
17715.60 219
17716.86 235
17718.11 214
17719.37 205
17720.63 212
17721.89 205
17723.15 223
17724.40 202
17725.66 208
17726.92 201
17728.18 208
17729.43 223
17730.69 199
17731.95 210
17733.21 203
17734.47 208
17735.73 198
17736.98 222
17738.24 214
17739.50 209
17740.76 209
17742.02 212
17743.28 207
17744.53 199
17745.79 208
17747.05 222
17748.31 214
17749.57 212
17750.83 205
17752.09 220
17753.34 215
17754.60 212
17755.86 175
17757.12 184
17758.38 202
17759.64 192
17760.90 198
17762.16 195
17763.42 204
17764.68 205
17765.94 216
17767.19 211
17768.45 194
17769.71 204
17770.97 197
17772.23 197
17773.49 194
17774.75 188
17776.01 198
17777.27 222
17778.53 204
17779.79 182
17781.05 205
17782.31 197
17783.57 210
17784.83 201
17786.09 201
17787.35 197
17788.61 190
17789.87 214
17791.13 194
17792.39 186
17793.65 181
17794.91 170
17796.17 200
17797.43 205
17798.69 170
17799.95 184
17801.21 180
17802.47 169
17803.73 176
17805.00 204
17806.26 166
17807.52 167
17808.78 189
17810.04 180
17811.30 193
17812.56 184
17813.82 172
17815.08 192
17816.34 173
17817.60 189
17818.87 191
17820.13 172
17821.39 183
17822.65 188
17823.91 174
17825.17 188
17826.43 160
17827.69 173
17828.96 174
17830.22 166
17831.48 175
17832.74 164
17834.00 189
17835.26 158
17836.53 162
17837.79 181
17839.05 168
17840.31 155
17841.57 158
17842.84 175
17844.10 178
17845.36 196
17846.62 166
17847.88 166
17849.15 183
17850.41 173
17851.67 189
17852.93 166
17854.20 176
17855.46 180
17856.72 185
17857.98 145
17859.25 153
17860.51 173
17861.77 174
17863.03 180
17864.30 183
17865.56 179
17866.82 167
17868.09 172
17869.35 154
17870.61 154
17871.87 169
17873.14 173
17874.40 182
17875.66 180
17876.93 163
17878.19 163
17879.45 169
17880.72 170
17881.98 158
17883.24 157
17884.51 168
17885.77 181
17887.03 169
17888.30 147
17889.56 185
17890.83 183
17892.09 169
17893.35 149
17894.62 172
17895.88 200
17897.14 176
17898.41 170
17899.67 186
17900.94 169
17902.20 157
17903.46 169
17904.73 165
17905.99 167
17907.26 163
17908.52 154
17909.79 160
17911.05 160
17912.32 161
17913.58 163
17914.84 164
17916.11 143
17917.37 164
17918.64 158
17919.90 173
17921.17 163
17922.43 162
17923.70 165
17924.96 179
17926.23 158
17927.49 165
17928.76 167
17930.02 161
17931.29 166
17932.55 163
17933.82 163
17935.08 157
17936.35 152
17937.61 170
17938.88 159
17940.14 140
17941.41 169
17942.68 168
17943.94 170
17945.21 131
17946.47 169
17947.74 195
17949.00 172
17950.27 152
17951.54 147
17952.80 180
17954.07 154
17955.33 172
17956.60 182
17957.87 170
17959.13 160
17960.40 175
17961.66 165
17962.93 156
17964.20 135
17965.46 150
17966.73 181
17968.00 151
17969.26 156
17970.53 169
17971.80 182
17973.06 180
17974.33 168
17975.60 160
17976.86 148
17978.13 173
17979.40 177
17980.66 165
17981.93 157
17983.20 183
17984.46 193
17985.73 160
17987.00 148
17988.26 152
17989.53 169
17990.80 174
17992.07 163
17993.33 167
17994.60 171
17995.87 149
17997.14 172
17998.40 171
17999.67 160
18000.94 170
18002.21 151
18003.47 152
18004.74 152
18006.01 152
18007.28 166
18008.55 170
18009.81 174
18011.08 162
18012.35 168
18013.62 166
18014.89 170
18016.15 157
18017.42 182
18018.69 150
18019.96 163
18021.23 149
18022.49 171
18023.76 176
18025.03 156
18026.30 161
18027.57 175
18028.84 172
18030.11 156
18031.37 169
18032.64 156
18033.91 173
18035.18 152
18036.45 171
18037.72 167
18038.99 169
18040.26 166
18041.53 168
18042.79 166
18044.06 172
18045.33 164
18046.60 180
18047.87 168
18049.14 153
18050.41 154
18051.68 157
18052.95 164
18054.22 147
18055.49 196
18056.76 193
18058.03 156
18059.30 164
18060.57 170
18061.84 171
18063.11 182
18064.38 150
18065.65 161
18066.92 163
18068.19 156
18069.46 181
18070.73 169
18072.00 160
18073.27 160
18074.54 159
18075.81 182
18077.08 171
18078.35 162
18079.62 176
18080.89 175
18082.16 173
18083.43 149
18084.70 169
18085.97 184
18087.24 170
18088.51 175
18089.78 165
18091.05 165
18092.32 181
18093.59 182
18094.87 176
18096.14 161
18097.41 161
18098.68 184
18099.95 190
18101.22 169
18102.49 161
18103.76 175
18105.03 153
18106.31 169
18107.58 182
18108.85 152
18110.12 170
18111.39 183
18112.66 191
18113.93 158
18115.21 150
18116.48 168
18117.75 173
18119.02 161
18120.29 173
18121.56 168
18122.84 176
18124.11 192
18125.38 158
18126.65 171
18127.92 162
18129.20 172
18130.47 165
18131.74 161
18133.01 149
18134.29 157
18135.56 159
18136.83 172
18138.10 173
18139.38 162
18140.65 166
18141.92 155
18143.19 156
18144.47 165
18145.74 170
18147.01 156
18148.28 177
18149.56 165
18150.83 173
18152.10 167
18153.38 189
18154.65 172
18155.92 187
18157.19 166
18158.47 149
18159.74 166
18161.01 186
18162.29 153
18163.56 156
18164.83 171
18166.11 161
18167.38 168
18168.65 167
18169.93 160
18171.20 154
18172.48 166
18173.75 156
18175.02 183
18176.30 160
18177.57 170
18178.84 165
18180.12 171
18181.39 149
18182.67 156
18183.94 178
18185.21 145
18186.49 154
18187.76 165
18189.04 151
18190.31 162
18191.59 154
18192.86 162
18194.13 165
18195.41 144
18196.68 157
18197.96 144
18199.23 161
18200.51 168
18201.78 150
18203.06 169
18204.33 158
18205.61 165
18206.88 166
18208.16 165
18209.43 158
18210.71 157
18211.98 166
18213.26 164
18214.53 155
18215.81 137
18217.08 162
18218.36 146
18219.63 152
18220.91 171
18222.18 158
18223.46 168
18224.73 175
18226.01 161
18227.28 165
18228.56 169
18229.84 163
18231.11 167
18232.39 157
18233.66 138
18234.94 159
18236.21 177
18237.49 153
18238.77 145
18240.04 158
18241.32 157
18242.59 160
18243.87 176
18245.15 165
18246.42 176
18247.70 178
18248.98 163
18250.25 172
18251.53 156
18252.81 165
18254.08 170
18255.36 188
18256.63 156
18257.91 152
18259.19 177
18260.46 194
18261.74 153
18263.02 168
18264.30 172
18265.57 174
18266.85 165
18268.13 173
18269.40 175
18270.68 167
18271.96 153
18273.23 171
18274.51 166
18275.79 173
18277.07 163
18278.34 179
18279.62 179
18280.90 163
18282.18 170
18283.45 166
18284.73 171
18286.01 158
18287.29 177
18288.56 174
18289.84 177
18291.12 158
18292.40 177
18293.68 175
18294.95 163
18296.23 167
18297.51 156
18298.79 160
18300.07 176
18301.34 171
18302.62 180
18303.90 160
18305.18 165
18306.46 163
18307.74 170
18309.01 185
18310.29 185
18311.57 195
18312.85 163
18314.13 188
18315.41 167
18316.69 170
18317.96 171
18319.24 186
18320.52 175
18321.80 169
18323.08 164
18324.36 172
18325.64 175
18326.92 159
18328.20 195
18329.47 175
18330.75 176
18332.03 175
18333.31 185
18334.59 181
18335.87 173
18337.15 178
18338.43 186
18339.71 174
18340.99 173
18342.27 166
18343.55 151
18344.83 153
18346.11 175
18347.39 200
18348.67 176
18349.95 183
18351.23 178
18352.51 187
18353.79 167
18355.07 161
18356.35 166
18357.63 183
18358.91 167
18360.19 162
18361.47 157
18362.75 179
18364.03 170
18365.31 163
18366.59 174
18367.87 183
18369.15 189
18370.43 166
18371.71 171
18372.99 174
18374.27 176
18375.55 157
18376.83 167
18378.12 167
18379.40 173
18380.68 173
18381.96 170
18383.24 173
18384.52 161
18385.80 166
18387.08 166
18388.36 189
18389.65 177
18390.93 166
18392.21 157
18393.49 172
18394.77 175
18396.05 171
18397.33 160
18398.62 143
18399.90 159
18401.18 167
18402.46 145
18403.74 171
18405.02 164
18406.31 168
18407.59 164
18408.87 161
18410.15 168
18411.43 157
18412.72 163
18414.00 155
18415.28 166
18416.56 154
18417.84 167
18419.13 148
18420.41 162
18421.69 154
18422.97 161
18424.26 168
18425.54 167
18426.82 172
18428.10 155
18429.39 158
18430.67 150
18431.95 155
18433.23 165
18434.52 170
18435.80 158
18437.08 158
18438.37 169
18439.65 152
18440.93 158
18442.22 148
18443.50 168
18444.78 167
18446.06 173
18447.35 171
18448.63 164
18449.91 162
18451.20 155
18452.48 153
18453.76 178
18455.05 176
18456.33 190
18457.62 176
18458.90 147
18460.18 148
18461.47 180
18462.75 168
18464.03 158
18465.32 164
18466.60 155
18467.89 180
18469.17 163
18470.45 156
18471.74 183
18473.02 179
18474.31 153
18475.59 163
18476.88 179
18478.16 162
18479.44 163
18480.73 166
18482.01 170
18483.30 152
18484.58 149
18485.87 153
18487.15 156
18488.44 147
18489.72 155
18491.01 158
18492.29 171
18493.58 153
18494.86 175
18496.15 156
18497.43 165
18498.72 152
18500.00 158
18501.29 162
18502.57 159
18503.86 158
18505.14 167
18506.43 162
18507.71 130
18509.00 136
18510.28 162
18511.57 161
18512.85 150
18514.14 168
18515.42 168
18516.71 169
18518.00 141
18519.28 162
18520.57 172
18521.85 163
18523.14 180
18524.43 149
18525.71 181
18527.00 175
18528.28 178
18529.57 168
18530.86 163
18532.14 150
18533.43 152
18534.71 143
18536.00 158
18537.29 170
18538.57 170
18539.86 161
18541.15 151
18542.43 173
18543.72 145
18545.01 164
18546.29 159
18547.58 167
18548.87 149
18550.15 163
18551.44 166
18552.73 160
18554.01 170
18555.30 170
18556.59 157
18557.88 157
18559.16 151
18560.45 166
18561.74 165
18563.02 158
18564.31 177
18565.60 170
18566.89 158
18568.17 150
18569.46 165
18570.75 143
18572.04 182
18573.32 161
18574.61 168
18575.90 169
18577.19 163
18578.48 178
18579.76 186
18581.05 169
18582.34 175
18583.63 170
18584.92 162
18586.20 166
18587.49 179
18588.78 181
18590.07 162
18591.36 196
18592.64 188
18593.93 158
18595.22 152
18596.51 187
18597.80 163
18599.09 158
18600.38 159
18601.66 159
18602.95 165
18604.24 150
18605.53 174
18606.82 166
18608.11 178
18609.40 144
18610.69 165
18611.98 145
18613.26 166
18614.55 169
18615.84 162
18617.13 168
18618.42 165
18619.71 170
18621.00 171
18622.29 172
18623.58 164
18624.87 168
18626.16 162
18627.45 170
18628.74 158
18630.03 171
18631.32 167
18632.61 168
18633.89 176
18635.18 170
18636.47 154
18637.76 156
18639.05 161
18640.34 167
18641.63 163
18642.92 149
18644.21 159
18645.50 139
18646.79 154
18648.09 150
18649.38 144
18650.67 154
18651.96 162
18653.25 155
18654.54 165
18655.83 161
18657.12 136
18658.41 153
18659.70 158
18660.99 163
18662.28 166
18663.57 152
18664.86 147
18666.15 157
18667.44 158
18668.74 164
18670.03 143
18671.32 156
18672.61 164
18673.90 151
18675.19 150
18676.48 141
18677.77 158
18679.06 148
18680.36 149
18681.65 147
18682.94 144
18684.23 137
18685.52 158
18686.81 159
18688.11 163
18689.40 145
18690.69 157
18691.98 136
18693.27 161
18694.56 151
18695.86 173
18697.15 152
18698.44 137
18699.73 164
18701.02 146
18702.32 161
18703.61 139
18704.90 148
18706.19 142
18707.48 164
18708.78 163
18710.07 155
18711.36 139
18712.65 143
18713.95 150
18715.24 136
18716.53 156
18717.83 153
18719.12 143
18720.41 133
18721.70 151
18723.00 145
18724.29 153
18725.58 160
18726.87 155
18728.17 148
18729.46 183
18730.75 153
18732.05 140
18733.34 137
18734.63 145
18735.93 137
18737.22 138
18738.51 142
18739.81 152
18741.10 162
18742.39 135
18743.69 136
18744.98 128
18746.27 150
18747.57 143
18748.86 148
18750.16 141
18751.45 160
18752.74 151
18754.04 140
18755.33 146
18756.63 139
18757.92 145
18759.21 134
18760.51 131
18761.80 138
18763.10 152
18764.39 140
18765.69 156
18766.98 136
18768.27 125
18769.57 148
18770.86 133
18772.16 138
18773.45 141
18774.75 139
18776.04 135
18777.34 126
18778.63 152
18779.93 144
18781.22 131
18782.52 139
18783.81 154
18785.11 140
18786.40 150
18787.70 160
18788.99 148
18790.29 155
18791.58 126
18792.88 140
18794.17 138
18795.47 126
18796.76 126
18798.06 147
18799.35 136
18800.65 128
18801.94 140
18803.24 146
18804.54 150
18805.83 148
18807.13 144
18808.42 136
18809.72 137
18811.01 137
18812.31 155
18813.61 137
18814.90 152
18816.20 153
18817.49 134
18818.79 137
18820.09 140
18821.38 129
18822.68 133
18823.98 151
18825.27 148
18826.57 141
18827.87 135
18829.16 137
18830.46 132
18831.75 130
18833.05 152
18834.35 134
18835.64 137
18836.94 146
18838.24 138
18839.54 144
18840.83 181
18842.13 157
18843.43 155
18844.72 152
18846.02 138
18847.32 126
18848.61 143
18849.91 135
18851.21 149
18852.51 144
18853.80 153
18855.10 146
18856.40 140
18857.70 132
18858.99 134
18860.29 153
18861.59 141
18862.89 148
18864.18 140
18865.48 127
18866.78 142
18868.08 156
18869.38 142
18870.67 155
18871.97 147
18873.27 156
18874.57 146
18875.87 136
18877.16 132
18878.46 129
18879.76 125
18881.06 139
18882.36 144
18883.66 128
18884.95 142
18886.25 134
18887.55 127
18888.85 140
18890.15 141
18891.45 144
18892.75 145
18894.04 123
18895.34 139
18896.64 147
18897.94 154
18899.24 144
18900.54 137
18901.84 150
18903.14 157
18904.44 163
18905.74 143
18907.03 148
18908.33 165
18909.63 156
18910.93 156
18912.23 154
18913.53 126
18914.83 143
18916.13 146
18917.43 139
18918.73 139
18920.03 148
18921.33 147
18922.63 153
18923.93 151
18925.23 133
18926.53 124
18927.83 157
18929.13 166
18930.43 129
18931.73 144
18933.03 136
18934.33 126
18935.63 140
18936.93 140
18938.23 146
18939.53 155
18940.83 142
18942.13 144
18943.43 139
18944.73 144
18946.03 144
18947.33 157
18948.63 141
18949.93 147
18951.23 153
18952.53 154
18953.84 142
18955.14 137
18956.44 144
18957.74 145
18959.04 146
18960.34 147
18961.64 136
18962.94 144
18964.24 149
18965.54 138
18966.85 150
18968.15 150
18969.45 130
18970.75 141
18972.05 148
18973.35 143
18974.65 118
18975.96 123
18977.26 156
18978.56 144
18979.86 127
18981.16 136
18982.46 130
18983.77 136
18985.07 126
18986.37 124
18987.67 131
18988.97 137
18990.28 136
18991.58 135
18992.88 158
18994.18 123
18995.49 149
18996.79 121
18998.09 158
18999.39 119
19000.69 137
19002.00 128
19003.30 161
19004.60 131
19005.90 127
19007.21 151
19008.51 170
19009.81 153
19011.12 127
19012.42 141
19013.72 151
19015.02 144
19016.33 141
19017.63 132
19018.93 113
19020.24 137
19021.54 148
19022.84 140
19024.15 154
19025.45 135
19026.75 138
19028.06 151
19029.36 143
19030.66 134
19031.97 165
19033.27 126
19034.57 136
19035.88 129
19037.18 124
19038.48 130
19039.79 144
19041.09 144
19042.40 146
19043.70 141
19045.00 145
19046.31 148
19047.61 155
19048.92 128
19050.22 132
19051.52 146
19052.83 131
19054.13 142
19055.44 157
19056.74 127
19058.05 143
19059.35 144
19060.65 134
19061.96 158
19063.26 142
19064.57 140
19065.87 138
19067.18 141
19068.48 143
19069.79 137
19071.09 147
19072.40 124
19073.70 145
19075.01 137
19076.31 160
19077.62 137
19078.92 148
19080.23 137
19081.53 144
19082.84 145
19084.14 149
19085.45 141
19086.75 141
19088.06 117
19089.36 131
19090.67 125
19091.98 124
19093.28 133
19094.59 138
19095.89 145
19097.20 133
19098.50 145
19099.81 131
19101.12 141
19102.42 139
19103.73 159
19105.03 143
19106.34 132
19107.65 128
19108.95 141
19110.26 141
19111.56 149
19112.87 149
19114.18 160
19115.48 129
19116.79 135
19118.10 160
19119.40 149
19120.71 152
19122.02 131
19123.32 165
19124.63 157
19125.94 150
19127.24 165
19128.55 153
19129.86 141
19131.16 133
19132.47 153
19133.78 150
19135.08 163
19136.39 133
19137.70 146
19139.01 146
19140.31 133
19141.62 144
19142.93 168
19144.23 151
19145.54 135
19146.85 145
19148.16 146
19149.46 146
19150.77 129
19152.08 149
19153.39 141
19154.69 134
19156.00 137
19157.31 148
19158.62 125
19159.93 138
19161.23 128
19162.54 148
19163.85 148
19165.16 139
19166.47 156
19167.77 154
19169.08 150
19170.39 133
19171.70 142
19173.01 128
19174.32 144
19175.62 121
19176.93 150
19178.24 132
19179.55 147
19180.86 133
19182.17 147
19183.48 125
19184.78 130
19186.09 122
19187.40 141
19188.71 127
19190.02 116
19191.33 135
19192.64 142
19193.95 126
19195.26 135
19196.56 133
19197.87 132
19199.18 121
19200.49 129
19201.80 139
19203.11 150
19204.42 138
19205.73 154
19207.04 131
19208.35 128
19209.66 127
19210.97 127
19212.28 140
19213.59 137
19214.90 141
19216.21 164
19217.52 139
19218.83 115
19220.14 121
19221.45 142
19222.76 142
19224.07 145
19225.38 142
19226.69 143
19228.00 137
19229.31 131
19230.62 136
19231.93 142
19233.24 147
19234.55 140
19235.86 159
19237.17 159
19238.48 146
19239.79 127
19241.10 148
19242.41 140
19243.72 147
19245.03 148
19246.35 125
19247.66 126
19248.97 137
19250.28 155
19251.59 121
19252.90 137
19254.21 147
19255.52 147
19256.83 151
19258.14 162
19259.46 129
19260.77 149
19262.08 151
19263.39 132
19264.70 122
19266.01 125
19267.32 133
19268.64 139
19269.95 131
19271.26 120
19272.57 135
19273.88 153
19275.20 151
19276.51 129
19277.82 133
19279.13 123
19280.44 144
19281.75 121
19283.07 127
19284.38 121
19285.69 118
19287.00 135
19288.32 140
19289.63 122
19290.94 124
19292.25 132
19293.57 130
19294.88 120
19296.19 130
19297.50 135
19298.82 145
19300.13 139
19301.44 134
19302.75 113
19304.07 148
19305.38 138
19306.69 129
19308.01 143
19309.32 120
19310.63 123
19311.94 135
19313.26 123
19314.57 135
19315.88 120
19317.20 157
19318.51 136
19319.82 130
19321.14 125
19322.45 133
19323.76 139
19325.08 138
19326.39 126
19327.70 130
19329.02 130
19330.33 138
19331.65 159
19332.96 127
19334.27 126
19335.59 126
19336.90 123
19338.22 147
19339.53 126
19340.84 126
19342.16 123
19343.47 138
19344.79 151
19346.10 129
19347.41 150
19348.73 144
19350.04 130
19351.36 119
19352.67 135
19353.99 145
19355.30 134
19356.62 138
19357.93 129
19359.25 144
19360.56 120
19361.87 136
19363.19 143
19364.50 137
19365.82 137
19367.13 123
19368.45 119
19369.76 133
19371.08 150
19372.39 141
19373.71 135
19375.02 138
19376.34 136
19377.66 148
19378.97 156
19380.29 140
19381.60 125
19382.92 143
19384.23 132
19385.55 132
19386.86 157
19388.18 138
19389.50 127
19390.81 120
19392.13 127
19393.44 145
19394.76 123
19396.07 140
19397.39 144
19398.71 118
19400.02 125
19401.34 135
19402.65 149
19403.97 135
19405.29 121
19406.60 117
19407.92 116
19409.24 111
19410.55 132
19411.87 130
19413.19 125
19414.50 137
19415.82 145
19417.14 141
19418.45 137
19419.77 124
19421.09 132
19422.40 144
19423.72 133
19425.04 141
19426.35 149
19427.67 132
19428.99 143
19430.30 132
19431.62 130
19432.94 136
19434.26 130
19435.57 124
19436.89 133
19438.21 114
19439.53 120
19440.84 135
19442.16 126
19443.48 133
19444.80 143
19446.11 135
19447.43 136
19448.75 146
19450.07 125
19451.38 120
19452.70 132
19454.02 137
19455.34 132
19456.66 129
19457.97 135
19459.29 125
19460.61 141
19461.93 149
19463.25 128
19464.57 114
19465.88 154
19467.20 136
19468.52 122
19469.84 122
19471.16 142
19472.48 139
19473.79 122
19475.11 133
19476.43 124
19477.75 120
19479.07 135
19480.39 137
19481.71 148
19483.03 128
19484.34 140
19485.66 139
19486.98 129
19488.30 129
19489.62 131
19490.94 139
19492.26 134
19493.58 139
19494.90 142
19496.22 148
19497.54 146
19498.86 127
19500.18 115
19501.50 133
19502.81 133
19504.13 128
19505.45 125
19506.77 120
19508.09 125
19509.41 126
19510.73 128
19512.05 141
19513.37 131
19514.69 114
19516.01 126
19517.33 127
19518.65 136
19519.97 130
19521.29 133
19522.61 141
19523.93 131
19525.25 131
19526.57 127
19527.89 133
19529.22 123
19530.54 120
19531.86 157
19533.18 128
19534.50 133
19535.82 138
19537.14 145
19538.46 123
19539.78 149
19541.10 138
19542.42 141
19543.74 140
19545.06 131
19546.39 132
19547.71 136
19549.03 114
19550.35 134
19551.67 143
19552.99 133
19554.31 134
19555.63 127
19556.96 118
19558.28 133
19559.60 131
19560.92 123
19562.24 152
19563.56 136
19564.88 135
19566.21 138
19567.53 131
19568.85 134
19570.17 129
19571.49 148
19572.82 127
19574.14 134
19575.46 129
19576.78 133
19578.10 134
19579.43 131
19580.75 155
19582.07 136
19583.39 131
19584.72 142
19586.04 132
19587.36 113
19588.68 131
19590.01 135
19591.33 137
19592.65 122
19593.97 130
19595.30 138
19596.62 134
19597.94 148
19599.26 135
19600.59 132
19601.91 134
19603.23 143
19604.56 130
19605.88 123
19607.20 140
19608.53 133
19609.85 146
19611.17 139
19612.49 135
19613.82 131
19615.14 131
19616.47 129
19617.79 131
19619.11 119
19620.44 121
19621.76 133
19623.08 142
19624.41 149
19625.73 137
19627.05 149
19628.38 137
19629.70 137
19631.03 120
19632.35 124
19633.67 143
19635.00 130
19636.32 155
19637.65 136
19638.97 145
19640.29 153
19641.62 135
19642.94 127
19644.27 125
19645.59 142
19646.92 135
19648.24 139
19649.57 131
19650.89 134
19652.21 134
19653.54 117
19654.86 121
19656.19 134
19657.51 142
19658.84 141
19660.16 145
19661.49 136
19662.81 138
19664.14 136
19665.46 148
19666.79 152
19668.11 121
19669.44 153
19670.76 137
19672.09 133
19673.41 125
19674.74 126
19676.07 133
19677.39 132
19678.72 122
19680.04 139
19681.37 136
19682.69 133
19684.02 149
19685.34 125
19686.67 143
19688.00 135
19689.32 134
19690.65 148
19691.97 141
19693.30 149
19694.63 118
19695.95 140
19697.28 121
19698.60 144
19699.93 147
19701.26 158
19702.58 136
19703.91 128
19705.24 122
19706.56 149
19707.89 143
19709.22 140
19710.54 131
19711.87 137
19713.20 115
19714.52 135
19715.85 128
19717.18 132
19718.50 144
19719.83 132
19721.16 117
19722.48 137
19723.81 130
19725.14 139
19726.47 113
19727.79 139
19729.12 135
19730.45 145
19731.77 160
19733.10 138
19734.43 141
19735.76 123
19737.08 147
19738.41 129
19739.74 120
19741.07 146
19742.39 144
19743.72 140
19745.05 129
19746.38 121
19747.71 132
19749.03 127
19750.36 121
19751.69 133
19753.02 125
19754.35 122
19755.67 128
19757.00 139
19758.33 123
19759.66 121
19760.99 136
19762.31 121
19763.64 142
19764.97 128
19766.30 122
19767.63 121
19768.96 148
19770.29 132
19771.61 140
19772.94 141
19774.27 138
19775.60 129
19776.93 136
19778.26 123
19779.59 144
19780.92 148
19782.25 145
19783.57 142
19784.90 136
19786.23 131
19787.56 128
19788.89 121
19790.22 124
19791.55 143
19792.88 121
19794.21 141
19795.54 145
19796.87 132
19798.20 142
19799.53 135
19800.86 150
19802.19 146
19803.52 135
19804.85 118
19806.18 126
19807.50 134
19808.83 132
19810.16 121
19811.49 139
19812.82 147
19814.15 137
19815.49 130
19816.82 123
19818.15 152
19819.48 129
19820.81 131
19822.14 132
19823.47 133
19824.80 148
19826.13 136
19827.46 132
19828.79 137
19830.12 144
19831.45 154
19832.78 139
19834.11 143
19835.44 118
19836.77 124
19838.10 140
19839.44 155
19840.77 154
19842.10 145
19843.43 137
19844.76 142
19846.09 144
19847.42 143
19848.75 139
19850.08 147
19851.42 150
19852.75 141
19854.08 132
19855.41 139
19856.74 146
19858.07 136
19859.40 134
19860.74 132
19862.07 145
19863.40 143
19864.73 127
19866.06 122
19867.40 122
19868.73 137
19870.06 137
19871.39 150
19872.72 140
19874.06 126
19875.39 144
19876.72 140
19878.05 148
19879.38 151
19880.72 142
19882.05 134
19883.38 140
19884.71 140
19886.05 151
19887.38 142
19888.71 142
19890.04 134
19891.38 128
19892.71 126
19894.04 133
19895.38 130
19896.71 149
19898.04 150
19899.37 148
19900.71 140
19902.04 144
19903.37 124
19904.71 141
19906.04 134
19907.37 127
19908.71 136
19910.04 136
19911.37 121
19912.71 123
19914.04 145
19915.37 146
19916.71 155
19918.04 139
19919.37 127
19920.71 138
19922.04 143
19923.37 136
19924.71 133
19926.04 124
19927.38 141
19928.71 131
19930.04 128
19931.38 122
19932.71 148
19934.05 147
19935.38 141
19936.71 132
19938.05 130
19939.38 138
19940.72 142
19942.05 158
19943.39 129
19944.72 132
19946.06 151
19947.39 146
19948.72 146
19950.06 151
19951.39 125
19952.73 142
19954.06 135
19955.40 157
19956.73 147
19958.07 128
19959.40 129
19960.74 145
19962.07 130
19963.41 122
19964.74 149
19966.08 147
19967.41 145
19968.75 147
19970.08 142
19971.42 158
19972.76 125
19974.09 127
19975.43 135
19976.76 128
19978.10 131
19979.43 153
19980.77 144
19982.10 146
19983.44 133
19984.78 133
19986.11 146
19987.45 144
19988.78 130
19990.12 150
19991.46 142
19992.79 139
19994.13 147
19995.46 151
19996.80 138
19998.14 128
19999.47 132
20000.81 135
20002.15 134
20003.48 130
20004.82 128
20006.16 148
20007.49 146
20008.83 164
20010.17 138
20011.50 140
20012.84 143
20014.18 141
20015.51 138
20016.85 135
20018.19 155
20019.52 142
20020.86 139
20022.20 137
20023.53 146
20024.87 149
20026.21 141
20027.55 157
20028.88 154
20030.22 131
20031.56 145
20032.90 133
20034.23 144
20035.57 138
20036.91 138
20038.25 156
20039.58 143
20040.92 137
20042.26 150
20043.60 137
20044.93 153
20046.27 146
20047.61 152
20048.95 131
20050.29 141
20051.62 142
20052.96 151
20054.30 158
20055.64 139
20056.98 139
20058.32 154
20059.65 141
20060.99 145
20062.33 136
20063.67 126
20065.01 143
20066.35 144
20067.68 160
20069.02 137
20070.36 125
20071.70 162
20073.04 166
20074.38 143
20075.72 147
20077.06 154
20078.40 164
20079.73 141
20081.07 154
20082.41 142
20083.75 154
20085.09 173
20086.43 155
20087.77 160
20089.11 137
20090.45 147
20091.79 149
20093.13 147
20094.47 135
20095.81 153
20097.15 162
20098.48 147
20099.82 165
20101.16 164
20102.50 157
20103.84 145
20105.18 168
20106.52 129
20107.86 146
20109.20 146
20110.54 153
20111.88 137
20113.22 147
20114.56 133
20115.90 142
20117.24 151
20118.58 155
20119.93 133
20121.27 142
20122.61 152
20123.95 146
20125.29 158
20126.63 143
20127.97 160
20129.31 153
20130.65 146
20131.99 149
20133.33 151
20134.67 153
20136.01 155
20137.35 154
20138.69 158
