# Supplementary material for: MALDI-TOF MS typing enables the classification of brewing yeasts of the genus Saccharomyces to major beer styles
Source: PLoS One. 2017 Aug 9;12(8):e0181694. doi: 10.1371/journal.pone.0181694 (PMC5549903; doi:10.1371/journal.pone.0181694)
Supplement: S9 File — The directory includes 90 raw files and was zipped to “.zip”; the folder has three strains with 30 spectra per strain; S1 Text explains the raw files with an example and Table 1 represents the yeast strains used within the experiment. (ZIP) [file pone.0181694.s012.zip › 25-27/30286-204-Lag-Lag-Lag-YPG-18h-E-E_2016-09-27_9_0_E9_1.dat]

1999.34 1600
1999.77 1584
2000.19 1568
2000.61 1686
2001.03 1591
2001.45 1584
2001.88 1699
2002.30 1670
2002.72 1606
2003.14 1592
2003.56 1577
2003.99 1480
2004.41 1471
2004.83 1595
2005.25 1523
2005.68 1464
2006.10 1501
2006.52 1642
2006.94 1648
2007.37 1545
2007.79 1575
2008.21 1522
2008.64 1521
2009.06 1607
2009.48 1605
2009.90 1542
2010.33 1578
2010.75 1628
2011.17 1500
2011.60 1457
2012.02 1469
2012.44 1577
2012.87 1446
2013.29 1467
2013.71 1456
2014.14 1431
2014.56 1459
2014.98 1592
2015.41 1585
2015.83 1601
2016.25 1634
2016.68 1643
2017.10 1706
2017.53 1621
2017.95 1646
2018.37 1707
2018.80 1709
2019.22 1772
2019.65 1769
2020.07 1703
2020.49 1617
2020.92 1597
2021.34 1627
2021.77 1702
2022.19 1627
2022.61 1412
2023.04 1467
2023.46 1421
2023.89 1513
2024.31 1497
2024.74 1448
2025.16 1507
2025.59 1537
2026.01 1546
2026.44 1463
2026.86 1437
2027.29 1507
2027.71 1438
2028.14 1391
2028.56 1537
2028.98 1576
2029.41 1521
2029.84 1490
2030.26 1518
2030.69 1495
2031.11 1519
2031.54 1543
2031.96 1495
2032.39 1532
2032.81 1578
2033.24 1551
2033.66 1542
2034.09 1592
2034.51 1568
2034.94 1608
2035.37 1522
2035.79 1515
2036.22 1518
2036.64 1537
2037.07 1638
2037.49 1610
2037.92 1555
2038.35 1565
2038.77 1585
2039.20 1603
2039.62 1588
2040.05 1605
2040.48 1567
2040.90 1565
2041.33 1543
2041.76 1545
2042.18 1446
2042.61 1548
2043.03 1531
2043.46 1509
2043.89 1475
2044.31 1423
2044.74 1414
2045.17 1515
2045.59 1435
2046.02 1489
2046.45 1469
2046.87 1405
2047.30 1550
2047.73 1577
2048.16 1491
2048.58 1458
2049.01 1534
2049.44 1470
2049.86 1370
2050.29 1406
2050.72 1399
2051.15 1381
2051.57 1385
2052.00 1427
2052.43 1463
2052.86 1484
2053.28 1451
2053.71 1401
2054.14 1418
2054.57 1436
2054.99 1458
2055.42 1431
2055.85 1519
2056.28 1531
2056.70 1633
2057.13 1665
2057.56 1706
2057.99 1652
2058.42 1582
2058.84 1631
2059.27 1618
2059.70 1530
2060.13 1465
2060.56 1526
2060.99 1556
2061.41 1466
2061.84 1511
2062.27 1543
2062.70 1483
2063.13 1528
2063.56 1633
2063.99 1643
2064.41 1571
2064.84 1606
2065.27 1634
2065.70 1703
2066.13 1756
2066.56 1718
2066.99 1679
2067.42 1675
2067.85 1662
2068.27 1679
2068.70 1619
2069.13 1605
2069.56 1566
2069.99 1522
2070.42 1410
2070.85 1480
2071.28 1515
2071.71 1557
2072.14 1498
2072.57 1486
2073.00 1521
2073.43 1609
2073.86 1587
2074.29 1618
2074.72 1638
2075.15 1584
2075.58 1657
2076.01 1671
2076.44 1651
2076.87 1637
2077.30 1727
2077.73 1644
2078.16 1620
2078.59 1597
2079.02 1627
2079.45 1638
2079.88 1684
2080.31 1603
2080.74 1640
2081.17 1615
2081.60 1585
2082.03 1629
2082.46 1573
2082.89 1469
2083.32 1428
2083.75 1415
2084.18 1453
2084.61 1548
2085.04 1581
2085.47 1560
2085.90 1523
2086.34 1472
2086.77 1567
2087.20 1547
2087.63 1532
2088.06 1454
2088.49 1424
2088.92 1439
2089.35 1459
2089.79 1454
2090.22 1422
2090.65 1521
2091.08 1432
2091.51 1435
2091.94 1468
2092.37 1485
2092.81 1496
2093.24 1452
2093.67 1471
2094.10 1533
2094.53 1500
2094.96 1463
2095.40 1510
2095.83 1496
2096.26 1483
2096.69 1455
2097.12 1434
2097.56 1388
2097.99 1372
2098.42 1434
2098.85 1495
2099.29 1323
2099.72 1351
2100.15 1378
2100.58 1372
2101.01 1349
2101.45 1392
2101.88 1355
2102.31 1263
2102.75 1373
2103.18 1363
2103.61 1358
2104.04 1409
2104.48 1448
2104.91 1490
2105.34 1456
2105.77 1458
2106.21 1451
2106.64 1432
2107.07 1480
2107.51 1447
2107.94 1471
2108.37 1551
2108.81 1580
2109.24 1515
2109.67 1602
2110.11 1595
2110.54 1611
2110.97 1511
2111.41 1534
2111.84 1424
2112.27 1399
2112.71 1500
2113.14 1465
2113.58 1360
2114.01 1305
2114.44 1392
2114.88 1417
2115.31 1345
2115.75 1269
2116.18 1295
2116.61 1331
2117.05 1352
2117.48 1385
2117.92 1331
2118.35 1291
2118.78 1372
2119.22 1401
2119.65 1350
2120.09 1378
2120.52 1398
2120.96 1458
2121.39 1442
2121.83 1401
2122.26 1448
2122.69 1473
2123.13 1467
2123.56 1487
2124.00 1483
2124.43 1487
2124.87 1462
2125.30 1489
2125.74 1490
2126.17 1464
2126.61 1447
2127.04 1503
2127.48 1454
2127.91 1384
2128.35 1400
2128.79 1474
2129.22 1581
2129.66 1472
2130.09 1509
2130.53 1534
2130.96 1546
2131.40 1551
2131.83 1560
2132.27 1627
2132.70 1686
2133.14 1578
2133.58 1518
2134.01 1517
2134.45 1587
2134.88 1526
2135.32 1491
2135.76 1527
2136.19 1460
2136.63 1610
2137.06 1547
2137.50 1542
2137.94 1556
2138.37 1531
2138.81 1436
2139.25 1511
2139.68 1473
2140.12 1441
2140.56 1475
2140.99 1443
2141.43 1540
2141.87 1442
2142.30 1409
2142.74 1396
2143.18 1441
2143.61 1380
2144.05 1433
2144.49 1436
2144.92 1464
2145.36 1485
2145.80 1433
2146.23 1490
2146.67 1464
2147.11 1410
2147.55 1493
2147.98 1573
2148.42 1645
2148.86 1611
2149.30 1706
2149.73 1795
2150.17 1776
2150.61 1799
2151.05 1778
2151.48 1749
2151.92 1709
2152.36 1786
2152.80 1760
2153.23 1626
2153.67 1635
2154.11 1574
2154.55 1501
2154.99 1494
2155.42 1409
2155.86 1584
2156.30 1606
2156.74 1592
2157.18 1608
2157.61 1605
2158.05 1693
2158.49 1577
2158.93 1538
2159.37 1497
2159.81 1543
2160.24 1593
2160.68 1665
2161.12 1538
2161.56 1559
2162.00 1562
2162.44 1601
2162.88 1548
2163.32 1526
2163.75 1610
2164.19 1560
2164.63 1573
2165.07 1582
2165.51 1502
2165.95 1622
2166.39 1598
2166.83 1624
2167.27 1526
2167.71 1551
2168.15 1510
2168.59 1517
2169.02 1584
2169.46 1544
2169.90 1503
2170.34 1502
2170.78 1555
2171.22 1599
2171.66 1612
2172.10 1551
2172.54 1516
2172.98 1477
2173.42 1484
2173.86 1560
2174.30 1512
2174.74 1540
2175.18 1690
2175.62 1725
2176.06 1652
2176.50 1599
2176.94 1446
2177.38 1623
2177.82 1567
2178.26 1531
2178.70 1595
2179.14 1762
2179.58 1789
2180.02 1644
2180.47 1639
2180.91 1480
2181.35 1557
2181.79 1555
2182.23 1624
2182.67 1582
2183.11 1513
2183.55 1535
2183.99 1502
2184.43 1512
2184.87 1505
2185.31 1515
2185.76 1491
2186.20 1450
2186.64 1530
2187.08 1493
2187.52 1548
2187.96 1493
2188.40 1523
2188.84 1574
2189.29 1628
2189.73 1630
2190.17 1473
2190.61 1503
2191.05 1512
2191.49 1619
2191.94 1548
2192.38 1566
2192.82 1621
2193.26 1716
2193.70 1705
2194.14 1712
2194.59 1654
2195.03 1730
2195.47 1799
2195.91 1788
2196.36 1884
2196.80 1849
2197.24 1746
2197.68 1769
2198.12 1709
2198.57 1716
2199.01 1722
2199.45 1750
2199.89 1660
2200.34 1669
2200.78 1641
2201.22 1570
2201.66 1585
2202.11 1615
2202.55 1601
2202.99 1596
2203.44 1598
2203.88 1610
2204.32 1597
2204.76 1625
2205.21 1673
2205.65 1658
2206.09 1665
2206.54 1663
2206.98 1697
2207.42 1710
2207.87 1587
2208.31 1641
2208.75 1556
2209.20 1657
2209.64 1791
2210.08 1792
2210.53 1712
2210.97 1656
2211.42 1608
2211.86 1657
2212.30 1680
2212.75 1577
2213.19 1602
2213.63 1577
2214.08 1588
2214.52 1560
2214.97 1630
2215.41 1585
2215.85 1576
2216.30 1547
2216.74 1620
2217.19 1628
2217.63 1559
2218.08 1479
2218.52 1495
2218.97 1435
2219.41 1484
2219.85 1482
2220.30 1529
2220.74 1606
2221.19 1684
2221.63 1624
2222.08 1637
2222.52 1638
2222.97 1658
2223.41 1838
2223.86 1759
2224.30 1794
2224.75 1760
2225.19 1825
2225.64 1848
2226.08 1937
2226.53 1903
2226.97 1871
2227.42 1857
2227.86 1763
2228.31 1773
2228.75 1743
2229.20 1797
2229.65 1701
2230.09 1854
2230.54 1814
2230.98 1919
2231.43 1897
2231.87 1952
2232.32 1928
2232.76 2078
2233.21 2205
2233.66 2122
2234.10 2106
2234.55 2120
2234.99 2158
2235.44 2172
2235.89 2122
2236.33 2013
2236.78 1983
2237.23 2024
2237.67 1926
2238.12 1844
2238.56 1811
2239.01 1781
2239.46 1755
2239.90 1663
2240.35 1671
2240.80 1592
2241.24 1650
2241.69 1692
2242.14 1599
2242.58 1566
2243.03 1579
2243.48 1543
2243.93 1497
2244.37 1440
2244.82 1435
2245.27 1486
2245.71 1455
2246.16 1489
2246.61 1397
2247.05 1429
2247.50 1546
2247.95 1543
2248.40 1498
2248.84 1520
2249.29 1468
2249.74 1438
2250.19 1589
2250.63 1656
2251.08 1614
2251.53 1668
2251.98 1659
2252.43 1640
2252.87 1699
2253.32 1759
2253.77 1693
2254.22 1584
2254.66 1668
2255.11 1635
2255.56 1570
2256.01 1533
2256.46 1533
2256.91 1528
2257.35 1426
2257.80 1456
2258.25 1436
2258.70 1375
2259.15 1434
2259.60 1435
2260.04 1521
2260.49 1607
2260.94 1597
2261.39 1702
2261.84 1601
2262.29 1729
2262.74 1690
2263.19 1666
2263.63 1646
2264.08 1645
2264.53 1626
2264.98 1678
2265.43 1760
2265.88 1732
2266.33 1697
2266.78 1633
2267.23 1671
2267.68 1644
2268.13 1752
2268.58 1734
2269.02 1775
2269.47 1882
2269.92 1986
2270.37 2040
2270.82 1999
2271.27 1986
2271.72 1969
2272.17 1856
2272.62 1950
2273.07 1900
2273.52 1897
2273.97 1845
2274.42 1811
2274.87 1820
2275.32 1872
2275.77 1945
2276.22 1922
2276.67 1882
2277.12 1949
2277.57 1960
2278.02 1846
2278.47 1904
2278.92 1856
2279.37 1759
2279.82 1677
2280.27 1711
2280.73 1538
2281.18 1603
2281.63 1557
2282.08 1645
2282.53 1568
2282.98 1618
2283.43 1606
2283.88 1559
2284.33 1516
2284.78 1484
2285.23 1471
2285.68 1473
2286.14 1426
2286.59 1492
2287.04 1456
2287.49 1537
2287.94 1654
2288.39 1715
2288.84 1777
2289.30 1780
2289.75 1836
2290.20 1864
2290.65 2073
2291.10 2035
2291.55 2052
2292.00 2142
2292.46 2167
2292.91 2166
2293.36 2180
2293.81 2353
2294.26 2429
2294.72 2291
2295.17 2231
2295.62 2077
2296.07 2060
2296.52 2094
2296.98 2027
2297.43 1888
2297.88 1811
2298.33 1732
2298.79 1714
2299.24 1649
2299.69 1593
2300.14 1584
2300.60 1566
2301.05 1503
2301.50 1594
2301.95 1569
2302.41 1512
2302.86 1430
2303.31 1442
2303.76 1528
2304.22 1473
2304.67 1443
2305.12 1434
2305.58 1448
2306.03 1453
2306.48 1485
2306.94 1473
2307.39 1602
2307.84 1638
2308.30 1641
2308.75 1701
2309.20 1794
2309.66 1899
2310.11 1937
2310.56 1807
2311.02 1832
2311.47 1867
2311.92 1836
2312.38 1803
2312.83 1795
2313.28 1765
2313.74 1789
2314.19 1667
2314.65 1620
2315.10 1721
2315.55 1644
2316.01 1716
2316.46 1621
2316.92 1687
2317.37 1679
2317.83 1761
2318.28 1722
2318.73 1772
2319.19 1673
2319.64 1793
2320.10 1803
2320.55 1729
2321.01 1771
2321.46 1773
2321.92 1707
2322.37 1723
2322.82 1780
2323.28 1767
2323.73 1695
2324.19 1646
2324.64 1804
2325.10 1809
2325.55 1985
2326.01 1998
2326.46 1955
2326.92 1838
2327.37 1892
2327.83 1874
2328.29 1871
2328.74 1734
2329.20 1783
2329.65 1673
2330.11 1547
2330.56 1654
2331.02 1619
2331.47 1639
2331.93 1559
2332.38 1581
2332.84 1557
2333.30 1657
2333.75 1597
2334.21 1610
2334.66 1642
2335.12 1652
2335.58 1673
2336.03 1690
2336.49 1623
2336.94 1664
2337.40 1620
2337.86 1641
2338.31 1518
2338.77 1466
2339.22 1583
2339.68 1641
2340.14 1504
2340.59 1539
2341.05 1593
2341.51 1641
2341.96 1626
2342.42 1589
2342.88 1552
2343.33 1569
2343.79 1660
2344.25 1694
2344.70 1649
2345.16 1679
2345.62 1787
2346.08 1867
2346.53 1828
2346.99 1846
2347.45 1857
2347.90 1820
2348.36 1732
2348.82 1822
2349.28 1826
2349.73 1826
2350.19 1763
2350.65 1701
2351.11 1668
2351.56 1634
2352.02 1709
2352.48 1656
2352.94 1548
2353.39 1535
2353.85 1535
2354.31 1471
2354.77 1396
2355.22 1391
2355.68 1377
2356.14 1479
2356.60 1465
2357.06 1521
2357.51 1463
2357.97 1410
2358.43 1472
2358.89 1498
2359.35 1622
2359.81 1641
2360.26 1707
2360.72 1840
2361.18 1924
2361.64 2071
2362.10 1990
2362.56 2090
2363.02 2074
2363.47 2111
2363.93 2162
2364.39 2075
2364.85 2082
2365.31 2012
2365.77 1907
2366.23 1987
2366.69 2021
2367.15 1997
2367.60 2017
2368.06 1889
2368.52 1865
2368.98 1780
2369.44 1780
2369.90 1777
2370.36 1628
2370.82 1546
2371.28 1538
2371.74 1535
2372.20 1587
2372.66 1558
2373.12 1533
2373.58 1466
2374.04 1519
2374.50 1473
2374.96 1534
2375.42 1538
2375.88 1599
2376.34 1529
2376.80 1499
2377.26 1703
2377.72 1661
2378.18 1630
2378.64 1646
2379.10 1570
2379.56 1588
2380.02 1534
2380.48 1540
2380.94 1577
2381.40 1556
2381.86 1489
2382.32 1495
2382.78 1473
2383.24 1586
2383.70 1531
2384.16 1585
2384.62 1546
2385.08 1525
2385.54 1475
2386.00 1610
2386.47 1618
2386.93 1530
2387.39 1461
2387.85 1566
2388.31 1616
2388.77 1594
2389.23 1592
2389.69 1561
2390.15 1612
2390.62 1616
2391.08 1537
2391.54 1607
2392.00 1618
2392.46 1599
2392.92 1606
2393.38 1553
2393.85 1516
2394.31 1575
2394.77 1440
2395.23 1396
2395.69 1448
2396.16 1534
2396.62 1558
2397.08 1611
2397.54 1699
2398.00 1731
2398.47 1676
2398.93 1771
2399.39 1627
2399.85 1622
2400.31 1683
2400.78 1611
2401.24 1525
2401.70 1471
2402.16 1474
2402.63 1490
2403.09 1467
2403.55 1512
2404.01 1541
2404.48 1575
2404.94 1600
2405.40 1585
2405.86 1496
2406.33 1454
2406.79 1524
2407.25 1502
2407.72 1557
2408.18 1455
2408.64 1492
2409.11 1523
2409.57 1469
2410.03 1435
2410.49 1450
2410.96 1399
2411.42 1387
2411.88 1406
2412.35 1413
2412.81 1442
2413.28 1397
2413.74 1373
2414.20 1416
2414.67 1476
2415.13 1354
2415.59 1368
2416.06 1574
2416.52 1579
2416.98 1565
2417.45 1476
2417.91 1557
2418.38 1620
2418.84 1575
2419.30 1538
2419.77 1595
2420.23 1527
2420.70 1534
2421.16 1569
2421.63 1598
2422.09 1638
2422.55 1676
2423.02 1621
2423.48 1648
2423.95 1637
2424.41 1677
2424.88 1534
2425.34 1595
2425.81 1649
2426.27 1579
2426.74 1515
2427.20 1483
2427.67 1488
2428.13 1497
2428.60 1415
2429.06 1445
2429.53 1482
2429.99 1426
2430.46 1437
2430.92 1421
2431.39 1365
2431.85 1427
2432.32 1408
2432.78 1370
2433.25 1473
2433.71 1423
2434.18 1431
2434.64 1440
2435.11 1495
2435.58 1457
2436.04 1459
2436.51 1490
2436.97 1460
2437.44 1543
2437.90 1643
2438.37 1682
2438.84 1634
2439.30 1658
2439.77 1730
2440.23 1744
2440.70 1756
2441.17 1766
2441.63 1878
2442.10 1833
2442.57 1829
2443.03 1802
2443.50 1733
2443.96 1651
2444.43 1585
2444.90 1686
2445.36 1608
2445.83 1528
2446.30 1569
2446.76 1562
2447.23 1577
2447.70 1538
2448.16 1472
2448.63 1560
2449.10 1551
2449.57 1479
2450.03 1531
2450.50 1451
2450.97 1563
2451.43 1529
2451.90 1469
2452.37 1394
2452.84 1522
2453.30 1449
2453.77 1403
2454.24 1409
2454.71 1310
2455.17 1280
2455.64 1300
2456.11 1314
2456.58 1352
2457.04 1413
2457.51 1397
2457.98 1353
2458.45 1444
2458.91 1425
2459.38 1413
2459.85 1368
2460.32 1354
2460.79 1378
2461.25 1327
2461.72 1420
2462.19 1434
2462.66 1462
2463.13 1455
2463.60 1408
2464.06 1495
2464.53 1477
2465.00 1465
2465.47 1423
2465.94 1515
2466.41 1440
2466.87 1384
2467.34 1498
2467.81 1479
2468.28 1512
2468.75 1504
2469.22 1461
2469.69 1527
2470.16 1509
2470.63 1465
2471.09 1519
2471.56 1491
2472.03 1501
2472.50 1537
2472.97 1505
2473.44 1441
2473.91 1389
2474.38 1355
2474.85 1365
2475.32 1426
2475.79 1378
2476.26 1394
2476.73 1383
2477.20 1467
2477.67 1511
2478.14 1449
2478.60 1497
2479.07 1474
2479.54 1532
2480.01 1576
2480.48 1529
2480.95 1459
2481.42 1524
2481.89 1477
2482.36 1456
2482.83 1423
2483.30 1368
2483.77 1388
2484.25 1357
2484.72 1426
2485.19 1458
2485.66 1452
2486.13 1423
2486.60 1464
2487.07 1604
2487.54 1558
2488.01 1650
2488.48 1651
2488.95 1616
2489.42 1599
2489.89 1545
2490.36 1584
2490.83 1573
2491.30 1482
2491.78 1535
2492.25 1479
2492.72 1494
2493.19 1535
2493.66 1456
2494.13 1463
2494.60 1462
2495.07 1467
2495.55 1548
2496.02 1484
2496.49 1484
2496.96 1493
2497.43 1440
2497.90 1477
2498.37 1380
2498.85 1424
2499.32 1437
2499.79 1390
2500.26 1285
2500.73 1389
2501.20 1347
2501.68 1352
2502.15 1371
2502.62 1419
2503.09 1460
2503.56 1449
2504.04 1375
2504.51 1361
2504.98 1371
2505.45 1400
2505.93 1457
2506.40 1381
2506.87 1406
2507.34 1441
2507.82 1385
2508.29 1404
2508.76 1437
2509.23 1521
2509.71 1515
2510.18 1421
2510.65 1658
2511.12 1643
2511.60 1646
2512.07 1710
2512.54 1654
2513.02 1648
2513.49 1636
2513.96 1721
2514.44 1591
2514.91 1624
2515.38 1596
2515.85 1564
2516.33 1536
2516.80 1525
2517.27 1520
2517.75 1492
2518.22 1509
2518.70 1594
2519.17 1629
2519.64 1722
2520.12 1704
2520.59 1573
2521.06 1599
2521.54 1589
2522.01 1593
2522.49 1537
2522.96 1518
2523.43 1441
2523.91 1413
2524.38 1408
2524.86 1581
2525.33 1503
2525.80 1460
2526.28 1442
2526.75 1398
2527.23 1387
2527.70 1419
2528.18 1480
2528.65 1451
2529.12 1471
2529.60 1409
2530.07 1501
2530.55 1516
2531.02 1444
2531.50 1448
2531.97 1457
2532.45 1541
2532.92 1429
2533.40 1442
2533.87 1479
2534.35 1535
2534.82 1458
2535.30 1410
2535.77 1379
2536.25 1460
2536.72 1572
2537.20 1506
2537.67 1580
2538.15 1519
2538.62 1483
2539.10 1548
2539.57 1445
2540.05 1469
2540.53 1483
2541.00 1550
2541.48 1522
2541.95 1431
2542.43 1353
2542.90 1425
2543.38 1415
2543.86 1521
2544.33 1534
2544.81 1399
2545.28 1368
2545.76 1477
2546.24 1570
2546.71 1564
2547.19 1610
2547.66 1649
2548.14 1732
2548.62 1642
2549.09 1694
2549.57 1681
2550.05 1743
2550.52 1777
2551.00 1753
2551.48 1732
2551.95 1706
2552.43 1618
2552.91 1716
2553.38 1773
2553.86 1795
2554.34 1781
2554.81 1736
2555.29 1702
2555.77 1716
2556.24 1636
2556.72 1574
2557.20 1628
2557.68 1614
2558.15 1499
2558.63 1528
2559.11 1471
2559.58 1509
2560.06 1483
2560.54 1524
2561.02 1469
2561.49 1448
2561.97 1451
2562.45 1429
2562.93 1434
2563.41 1363
2563.88 1404
2564.36 1480
2564.84 1353
2565.32 1393
2565.79 1423
2566.27 1437
2566.75 1335
2567.23 1336
2567.71 1380
2568.18 1336
2568.66 1390
2569.14 1365
2569.62 1372
2570.10 1342
2570.58 1354
2571.05 1345
2571.53 1346
2572.01 1423
2572.49 1428
2572.97 1413
2573.45 1429
2573.93 1400
2574.40 1409
2574.88 1447
2575.36 1396
2575.84 1482
2576.32 1402
2576.80 1337
2577.28 1401
2577.76 1472
2578.24 1391
2578.72 1462
2579.19 1472
2579.67 1405
2580.15 1441
2580.63 1381
2581.11 1451
2581.59 1400
2582.07 1406
2582.55 1388
2583.03 1397
2583.51 1318
2583.99 1353
2584.47 1344
2584.95 1384
2585.43 1366
2585.91 1302
2586.39 1297
2586.87 1333
2587.35 1410
2587.83 1344
2588.31 1307
2588.79 1374
2589.27 1530
2589.75 1537
2590.23 1534
2590.71 1469
2591.19 1364
2591.67 1393
2592.15 1389
2592.63 1354
2593.11 1347
2593.59 1420
2594.07 1382
2594.55 1412
2595.03 1380
2595.51 1343
2595.99 1324
2596.47 1353
2596.96 1344
2597.44 1380
2597.92 1358
2598.40 1370
2598.88 1364
2599.36 1420
2599.84 1412
2600.32 1441
2600.80 1409
2601.28 1397
2601.77 1345
2602.25 1435
2602.73 1390
2603.21 1386
2603.69 1497
2604.17 1471
2604.65 1502
2605.14 1531
2605.62 1487
2606.10 1460
2606.58 1443
2607.06 1491
2607.54 1542
2608.03 1519
2608.51 1491
2608.99 1479
2609.47 1547
2609.95 1577
2610.44 1632
2610.92 1683
2611.40 1554
2611.88 1607
2612.37 1532
2612.85 1624
2613.33 1524
2613.81 1506
2614.29 1500
2614.78 1384
2615.26 1399
2615.74 1447
2616.22 1356
2616.71 1367
2617.19 1400
2617.67 1371
2618.16 1348
2618.64 1363
2619.12 1405
2619.60 1425
2620.09 1464
2620.57 1439
2621.05 1440
2621.54 1426
2622.02 1471
2622.50 1453
2622.99 1485
2623.47 1435
2623.95 1439
2624.44 1488
2624.92 1385
2625.40 1348
2625.89 1489
2626.37 1394
2626.85 1392
2627.34 1411
2627.82 1430
2628.30 1390
2628.79 1398
2629.27 1406
2629.76 1326
2630.24 1381
2630.72 1434
2631.21 1496
2631.69 1460
2632.18 1443
2632.66 1391
2633.14 1314
2633.63 1314
2634.11 1398
2634.60 1383
2635.08 1373
2635.57 1377
2636.05 1362
2636.53 1399
2637.02 1395
2637.50 1364
2637.99 1373
2638.47 1396
2638.96 1413
2639.44 1400
2639.93 1485
2640.41 1460
2640.90 1484
2641.38 1457
2641.87 1438
2642.35 1452
2642.84 1420
2643.32 1379
2643.81 1435
2644.29 1350
2644.78 1374
2645.26 1349
2645.75 1322
2646.23 1399
2646.72 1337
2647.20 1356
2647.69 1420
2648.18 1388
2648.66 1420
2649.15 1430
2649.63 1397
2650.12 1409
2650.60 1447
2651.09 1552
2651.58 1523
2652.06 1570
2652.55 1512
2653.03 1460
2653.52 1491
2654.01 1495
2654.49 1516
2654.98 1536
2655.46 1555
2655.95 1566
2656.44 1551
2656.92 1639
2657.41 1612
2657.90 1669
2658.38 1595
2658.87 1596
2659.36 1625
2659.84 1544
2660.33 1589
2660.82 1500
2661.30 1526
2661.79 1421
2662.28 1434
2662.76 1368
2663.25 1388
2663.74 1373
2664.22 1394
2664.71 1462
2665.20 1385
2665.68 1346
2666.17 1374
2666.66 1385
2667.15 1448
2667.63 1526
2668.12 1490
2668.61 1488
2669.10 1489
2669.58 1560
2670.07 1476
2670.56 1458
2671.05 1492
2671.53 1547
2672.02 1472
2672.51 1557
2673.00 1605
2673.48 1646
2673.97 1651
2674.46 1635
2674.95 1594
2675.44 1693
2675.92 1687
2676.41 1733
2676.90 1688
2677.39 1635
2677.88 1636
2678.37 1585
2678.85 1607
2679.34 1544
2679.83 1607
2680.32 1556
2680.81 1531
2681.30 1580
2681.79 1574
2682.27 1585
2682.76 1554
2683.25 1537
2683.74 1591
2684.23 1647
2684.72 1577
2685.21 1611
2685.70 1495
2686.18 1460
2686.67 1436
2687.16 1446
2687.65 1445
2688.14 1457
2688.63 1545
2689.12 1594
2689.61 1388
2690.10 1385
2690.59 1476
2691.08 1458
2691.57 1559
2692.06 1497
2692.55 1541
2693.04 1528
2693.53 1519
2694.02 1605
2694.51 1624
2694.99 1568
2695.48 1545
2695.97 1575
2696.46 1544
2696.95 1465
2697.44 1509
2697.93 1536
2698.42 1487
2698.92 1535
2699.41 1540
2699.90 1562
2700.39 1544
2700.88 1549
2701.37 1568
2701.86 1554
2702.35 1599
2702.84 1688
2703.33 1566
2703.82 1514
2704.31 1438
2704.80 1412
2705.29 1559
2705.78 1530
2706.27 1515
2706.76 1383
2707.25 1379
2707.75 1406
2708.24 1455
2708.73 1430
2709.22 1407
2709.71 1371
2710.20 1345
2710.69 1358
2711.18 1346
2711.68 1356
2712.17 1298
2712.66 1334
2713.15 1361
2713.64 1424
2714.13 1369
2714.62 1368
2715.12 1337
2715.61 1320
2716.10 1344
2716.59 1339
2717.08 1333
2717.57 1361
2718.07 1327
2718.56 1386
2719.05 1411
2719.54 1412
2720.03 1310
2720.53 1408
2721.02 1451
2721.51 1481
2722.00 1493
2722.50 1486
2722.99 1564
2723.48 1546
2723.97 1470
2724.47 1511
2724.96 1461
2725.45 1376
2725.94 1395
2726.44 1383
2726.93 1355
2727.42 1491
2727.91 1425
2728.41 1473
2728.90 1436
2729.39 1466
2729.89 1511
2730.38 1476
2730.87 1505
2731.37 1502
2731.86 1542
2732.35 1573
2732.84 1561
2733.34 1545
2733.83 1599
2734.32 1641
2734.82 1692
2735.31 1749
2735.81 1735
2736.30 1718
2736.79 1659
2737.29 1717
2737.78 1745
2738.27 1729
2738.77 1628
2739.26 1631
2739.75 1614
2740.25 1514
2740.74 1542
2741.24 1484
2741.73 1551
2742.22 1447
2742.72 1364
2743.21 1438
2743.71 1362
2744.20 1318
2744.70 1393
2745.19 1358
2745.68 1317
2746.18 1281
2746.67 1338
2747.17 1372
2747.66 1358
2748.16 1341
2748.65 1393
2749.15 1371
2749.64 1271
2750.14 1253
2750.63 1291
2751.13 1255
2751.62 1301
2752.12 1325
2752.61 1345
2753.11 1362
2753.60 1362
2754.10 1296
2754.59 1348
2755.09 1292
2755.58 1310
2756.08 1292
2756.57 1377
2757.07 1368
2757.56 1361
2758.06 1383
2758.56 1474
2759.05 1474
2759.55 1364
2760.04 1425
2760.54 1417
2761.03 1431
2761.53 1459
2762.03 1457
2762.52 1473
2763.02 1422
2763.51 1464
2764.01 1427
2764.51 1357
2765.00 1368
2765.50 1461
2765.99 1421
2766.49 1356
2766.99 1345
2767.48 1274
2767.98 1374
2768.48 1339
2768.97 1355
2769.47 1372
2769.97 1371
2770.46 1443
2770.96 1495
2771.46 1444
2771.95 1455
2772.45 1433
2772.95 1529
2773.44 1527
2773.94 1433
2774.44 1411
2774.93 1397
2775.43 1314
2775.93 1300
2776.43 1414
2776.92 1424
2777.42 1482
2777.92 1367
2778.41 1427
2778.91 1434
2779.41 1451
2779.91 1485
2780.40 1526
2780.90 1480
2781.40 1411
2781.90 1332
2782.39 1366
2782.89 1451
2783.39 1352
2783.89 1382
2784.39 1341
2784.88 1440
2785.38 1466
2785.88 1460
2786.38 1497
2786.88 1516
2787.37 1522
2787.87 1567
2788.37 1553
2788.87 1531
2789.37 1535
2789.87 1492
2790.36 1547
2790.86 1584
2791.36 1514
2791.86 1468
2792.36 1462
2792.86 1445
2793.36 1425
2793.85 1323
2794.35 1498
2794.85 1472
2795.35 1436
2795.85 1501
2796.35 1510
2796.85 1491
2797.35 1582
2797.85 1666
2798.34 1606
2798.84 1588
2799.34 1616
2799.84 1605
2800.34 1572
2800.84 1627
2801.34 1572
2801.84 1493
2802.34 1502
2802.84 1499
2803.34 1428
2803.84 1431
2804.34 1386
2804.84 1301
2805.34 1297
2805.84 1465
2806.34 1443
2806.84 1537
2807.34 1560
2807.84 1593
2808.34 1595
2808.84 1670
2809.34 1725
2809.84 1744
2810.34 1830
2810.84 1838
2811.34 1951
2811.84 2045
2812.34 2029
2812.84 2048
2813.34 2093
2813.84 1980
2814.34 1958
2814.84 1897
2815.34 1908
2815.84 1853
2816.34 1754
2816.84 1666
2817.34 1644
2817.85 1609
2818.35 1487
2818.85 1535
2819.35 1506
2819.85 1429
2820.35 1440
2820.85 1488
2821.35 1456
2821.85 1464
2822.35 1510
2822.86 1417
2823.36 1375
2823.86 1421
2824.36 1459
2824.86 1471
2825.36 1462
2825.87 1411
2826.37 1422
2826.87 1371
2827.37 1411
2827.87 1462
2828.37 1357
2828.88 1358
2829.38 1461
2829.88 1378
2830.38 1357
2830.88 1345
2831.39 1427
2831.89 1360
2832.39 1383
2832.89 1418
2833.39 1353
2833.90 1494
2834.40 1539
2834.90 1626
2835.40 1558
2835.91 1568
2836.41 1522
2836.91 1566
2837.41 1506
2837.92 1414
2838.42 1469
2838.92 1435
2839.42 1491
2839.93 1446
2840.43 1471
2840.93 1398
2841.44 1422
2841.94 1449
2842.44 1447
2842.95 1426
2843.45 1431
2843.95 1426
2844.45 1426
2844.96 1449
2845.46 1393
2845.96 1408
2846.47 1415
2846.97 1436
2847.48 1421
2847.98 1439
2848.48 1514
2848.99 1553
2849.49 1527
2849.99 1558
2850.50 1542
2851.00 1493
2851.50 1507
2852.01 1550
2852.51 1504
2853.02 1393
2853.52 1372
2854.02 1466
2854.53 1409
2855.03 1360
2855.54 1413
2856.04 1431
2856.55 1548
2857.05 1581
2857.55 1553
2858.06 1582
2858.56 1782
2859.07 1805
2859.57 1895
2860.08 1773
2860.58 1719
2861.09 1613
2861.59 1654
2862.10 1575
2862.60 1587
2863.11 1603
2863.61 1567
2864.12 1633
2864.62 1534
2865.13 1486
2865.63 1529
2866.14 1529
2866.64 1448
2867.15 1457
2867.65 1374
2868.16 1405
2868.66 1453
2869.17 1467
2869.67 1463
2870.18 1423
2870.68 1452
2871.19 1436
2871.69 1458
2872.20 1452
2872.71 1519
2873.21 1560
2873.72 1599
2874.22 1522
2874.73 1575
2875.24 1638
2875.74 1557
2876.25 1538
2876.75 1562
2877.26 1542
2877.77 1441
2878.27 1405
2878.78 1374
2879.28 1368
2879.79 1329
2880.30 1339
2880.80 1454
2881.31 1484
2881.82 1382
2882.32 1456
2882.83 1505
2883.34 1549
2883.84 1632
2884.35 1571
2884.86 1568
2885.36 1731
2885.87 1669
2886.38 1846
2886.88 1842
2887.39 1821
2887.90 1855
2888.41 1932
2888.91 1958
2889.42 1840
2889.93 1886
2890.43 1860
2890.94 1816
2891.45 1770
2891.96 1780
2892.46 1738
2892.97 1740
2893.48 1805
2893.99 1700
2894.49 1785
2895.00 1672
2895.51 1780
2896.02 1741
2896.53 1567
2897.03 1716
2897.54 1757
2898.05 1639
2898.56 1699
2899.07 1709
2899.57 1634
2900.08 1657
2900.59 1666
2901.10 1598
2901.61 1590
2902.11 1675
2902.62 1692
2903.13 1702
2903.64 1781
2904.15 1783
2904.66 1912
2905.16 1872
2905.67 1908
2906.18 2021
2906.69 2136
2907.20 2070
2907.71 2031
2908.22 1955
2908.73 1928
2909.24 1883
2909.74 1825
2910.25 1712
2910.76 1611
2911.27 1608
2911.78 1602
2912.29 1514
2912.80 1494
2913.31 1509
2913.82 1522
2914.33 1476
2914.84 1497
2915.35 1495
2915.86 1480
2916.36 1474
2916.87 1524
2917.38 1542
2917.89 1547
2918.40 1573
2918.91 1625
2919.42 1601
2919.93 1722
2920.44 1760
2920.95 1738
2921.46 1874
2921.97 1869
2922.48 1942
2922.99 1869
2923.50 1956
2924.01 2034
2924.52 2030
2925.03 2017
2925.54 1989
2926.05 1921
2926.57 1967
2927.08 1940
2927.59 1789
2928.10 1724
2928.61 1697
2929.12 1600
2929.63 1637
2930.14 1597
2930.65 1599
2931.16 1464
2931.67 1449
2932.18 1471
2932.69 1449
2933.20 1513
2933.72 1446
2934.23 1470
2934.74 1566
2935.25 1610
2935.76 1499
2936.27 1568
2936.78 1606
2937.29 1607
2937.81 1563
2938.32 1642
2938.83 1722
2939.34 1861
2939.85 1943
2940.36 2040
2940.88 2168
2941.39 2408
2941.90 2353
2942.41 2376
2942.92 2389
2943.43 2313
2943.95 2350
2944.46 2432
2944.97 2354
2945.48 2313
2945.99 2148
2946.51 2132
2947.02 2015
2947.53 1949
2948.04 1888
2948.56 1738
2949.07 1685
2949.58 1632
2950.09 1613
2950.61 1673
2951.12 1556
2951.63 1590
2952.14 1590
2952.66 1482
2953.17 1555
2953.68 1481
2954.19 1444
2954.71 1358
2955.22 1387
2955.73 1436
2956.25 1494
2956.76 1496
2957.27 1469
2957.79 1372
2958.30 1387
2958.81 1419
2959.33 1379
2959.84 1465
2960.35 1398
2960.87 1371
2961.38 1377
2961.89 1500
2962.41 1545
2962.92 1558
2963.43 1673
2963.95 1681
2964.46 1581
2964.97 1595
2965.49 1659
2966.00 1673
2966.52 1643
2967.03 1607
2967.54 1688
2968.06 1608
2968.57 1686
2969.09 1678
2969.60 1617
2970.12 1657
2970.63 1724
2971.14 1743
2971.66 1669
2972.17 1589
2972.69 1630
2973.20 1637
2973.72 1568
2974.23 1658
2974.75 1666
2975.26 1653
2975.77 1604
2976.29 1626
2976.80 1573
2977.32 1613
2977.83 1578
2978.35 1587
2978.86 1613
2979.38 1613
2979.89 1649
2980.41 1702
2980.92 1762
2981.44 1774
2981.95 1775
2982.47 1682
2982.99 1740
2983.50 1740
2984.02 1828
2984.53 1888
2985.05 1932
2985.56 1978
2986.08 1866
2986.59 1866
2987.11 2001
2987.63 1958
2988.14 1850
2988.66 1892
2989.17 1912
2989.69 1956
2990.20 1928
2990.72 1857
2991.24 1865
2991.75 1807
2992.27 1841
2992.79 1867
2993.30 1824
2993.82 1764
2994.33 1839
2994.85 1862
2995.37 1830
2995.88 1888
2996.40 2027
2996.92 2143
2997.43 2194
2997.95 2360
2998.47 2506
2998.98 2545
2999.50 2559
3000.02 2481
3000.53 2406
3001.05 2439
3001.57 2569
3002.08 2567
3002.60 2698
3003.12 2995
3003.64 3397
3004.15 3932
3004.67 4609
3005.19 5287
3005.70 5821
3006.22 5934
3006.74 6231
3007.26 6239
3007.77 5614
3008.29 5174
3008.81 4635
3009.33 4129
3009.84 3642
3010.36 3135
3010.88 2736
3011.40 2427
3011.92 2201
3012.43 2068
3012.95 2095
3013.47 2066
3013.99 1976
3014.50 1978
3015.02 2008
3015.54 1951
3016.06 1981
3016.58 1829
3017.10 1901
3017.61 1920
3018.13 1943
3018.65 2014
3019.17 1927
3019.69 1888
3020.21 1774
3020.73 1740
3021.24 1853
3021.76 1801
3022.28 1836
3022.80 1827
3023.32 1871
3023.84 1921
3024.36 1977
3024.88 2083
3025.39 2028
3025.91 2149
3026.43 2034
3026.95 2010
3027.47 1998
3027.99 2003
3028.51 1893
3029.03 1786
3029.55 1756
3030.07 1715
3030.59 1629
3031.11 1735
3031.63 1684
3032.15 1579
3032.66 1646
3033.18 1618
3033.70 1735
3034.22 1643
3034.74 1639
3035.26 1652
3035.78 1705
3036.30 1767
3036.82 1745
3037.34 1716
3037.86 1691
3038.38 1756
3038.90 1709
3039.42 1782
3039.94 1704
3040.46 1627
3040.98 1658
3041.51 1662
3042.03 1626
3042.55 1547
3043.07 1637
3043.59 1620
3044.11 1734
3044.63 1673
3045.15 1564
3045.67 1556
3046.19 1648
3046.71 1622
3047.23 1675
3047.75 1632
3048.27 1576
3048.79 1608
3049.32 1662
3049.84 1603
3050.36 1623
3050.88 1539
3051.40 1562
3051.92 1628
3052.44 1603
3052.96 1512
3053.49 1555
3054.01 1609
3054.53 1548
3055.05 1587
3055.57 1537
3056.09 1571
3056.62 1588
3057.14 1546
3057.66 1528
3058.18 1562
3058.70 1493
3059.22 1538
3059.75 1571
3060.27 1530
3060.79 1574
3061.31 1568
3061.83 1543
3062.36 1581
3062.88 1618
3063.40 1697
3063.92 1700
3064.45 1676
3064.97 1689
3065.49 1645
3066.01 1822
3066.54 1855
3067.06 1889
3067.58 1980
3068.10 1984
3068.63 1993
3069.15 2026
3069.67 1966
3070.19 1964
3070.72 2039
3071.24 2002
3071.76 1957
3072.29 1987
3072.81 1964
3073.33 1995
3073.85 2043
3074.38 1951
3074.90 2003
3075.42 1922
3075.95 1962
3076.47 2022
3076.99 2075
3077.52 2112
3078.04 2184
3078.57 2287
3079.09 2227
3079.61 2263
3080.14 2330
3080.66 2406
3081.18 2484
3081.71 2422
3082.23 2551
3082.76 2562
3083.28 2441
3083.80 2449
3084.33 2475
3084.85 2346
3085.38 2367
3085.90 2202
3086.42 2175
3086.95 2284
3087.47 2317
3088.00 2501
3088.52 2706
3089.05 3163
3089.57 3612
3090.09 4167
3090.62 4475
3091.14 4764
3091.67 4686
3092.19 4659
3092.72 4400
3093.24 4184
3093.77 3854
3094.29 3576
3094.82 3470
3095.34 3187
3095.87 2970
3096.39 3039
3096.92 3076
3097.44 3079
3097.97 3179
3098.49 3085
3099.02 3077
3099.54 3089
3100.07 3112
3100.59 3268
3101.12 3570
3101.64 4075
3102.17 4476
3102.70 5079
3103.22 5958
3103.75 6532
3104.27 6887
3104.80 6817
3105.32 6549
3105.85 5855
3106.38 5400
3106.90 4754
3107.43 4260
3107.95 3564
3108.48 3284
3109.01 2933
3109.53 2716
3110.06 2600
3110.58 2619
3111.11 2393
3111.64 2307
3112.16 2212
3112.69 2211
3113.22 2143
3113.74 2028
3114.27 2049
3114.80 1975
3115.32 2015
3115.85 1960
3116.38 1945
3116.90 1928
3117.43 1875
3117.96 1835
3118.48 1868
3119.01 1893
3119.54 1944
3120.06 1997
3120.59 2000
3121.12 2218
3121.65 2290
3122.17 2343
3122.70 2403
3123.23 2457
3123.76 2376
3124.28 2345
3124.81 2325
3125.34 2286
3125.87 2245
3126.39 2111
3126.92 2099
3127.45 2020
3127.98 1990
3128.50 2043
3129.03 1990
3129.56 1888
3130.09 1860
3130.62 1824
3131.14 1716
3131.67 1842
3132.20 1727
3132.73 1754
3133.26 1839
3133.78 1740
3134.31 1721
3134.84 1906
3135.37 1815
3135.90 1777
3136.43 1811
3136.95 1714
3137.48 1767
3138.01 1721
3138.54 1764
3139.07 1699
3139.60 1685
3140.13 1659
3140.65 1710
3141.18 1654
3141.71 1596
3142.24 1585
3142.77 1542
3143.30 1514
3143.83 1540
3144.36 1496
3144.89 1561
3145.42 1610
3145.94 1632
3146.47 1579
3147.00 1644
3147.53 1674
3148.06 1616
3148.59 1662
3149.12 1688
3149.65 1672
3150.18 1765
3150.71 1887
3151.24 1795
3151.77 1800
3152.30 1768
3152.83 1760
3153.36 1755
3153.89 1741
3154.42 1747
3154.95 1765
3155.48 1711
3156.01 1641
3156.54 1631
3157.07 1727
3157.60 1671
3158.13 1755
3158.66 1687
3159.19 1621
3159.72 1632
3160.25 1705
3160.78 1559
3161.31 1620
3161.84 1726
3162.37 1694
3162.90 1668
3163.43 1695
3163.97 1617
3164.50 1488
3165.03 1602
3165.56 1629
3166.09 1630
3166.62 1632
3167.15 1567
3167.68 1570
3168.21 1568
3168.74 1585
3169.28 1617
3169.81 1537
3170.34 1604
3170.87 1643
3171.40 1536
3171.93 1503
3172.46 1465
3172.99 1491
3173.53 1438
3174.06 1532
3174.59 1662
3175.12 1715
3175.65 1627
3176.18 1566
3176.72 1600
3177.25 1602
3177.78 1581
3178.31 1614
3178.84 1609
3179.38 1570
3179.91 1633
3180.44 1493
3180.97 1493
3181.50 1479
3182.04 1545
3182.57 1510
3183.10 1466
3183.63 1448
3184.17 1458
3184.70 1439
3185.23 1485
3185.76 1508
3186.30 1436
3186.83 1407
3187.36 1437
3187.89 1426
3188.43 1374
3188.96 1378
3189.49 1455
3190.03 1475
3190.56 1606
3191.09 1502
3191.63 1506
3192.16 1491
3192.69 1464
3193.22 1468
3193.76 1475
3194.29 1441
3194.82 1425
3195.36 1480
3195.89 1451
3196.43 1467
3196.96 1466
3197.49 1504
3198.03 1513
3198.56 1582
3199.09 1613
3199.63 1608
3200.16 1644
3200.69 1648
3201.23 1545
3201.76 1555
3202.30 1615
3202.83 1560
3203.36 1580
3203.90 1625
3204.43 1664
3204.97 1663
3205.50 1620
3206.04 1684
3206.57 1695
3207.10 1780
3207.64 1871
3208.17 1990
3208.71 2044
3209.24 2169
3209.78 2269
3210.31 2319
3210.85 2330
3211.38 2370
3211.91 2329
3212.45 2328
3212.98 2304
3213.52 2273
3214.05 2265
3214.59 2201
3215.12 2021
3215.66 1844
3216.19 1755
3216.73 1619
3217.26 1618
3217.80 1626
3218.34 1591
3218.87 1466
3219.41 1476
3219.94 1428
3220.48 1442
3221.01 1433
3221.55 1473
3222.08 1521
3222.62 1591
3223.15 1665
3223.69 1785
3224.23 1779
3224.76 1901
3225.30 1925
3225.83 1986
3226.37 2009
3226.91 2027
3227.44 2032
3227.98 2057
3228.51 1987
3229.05 1834
3229.59 1888
3230.12 1812
3230.66 1668
3231.20 1693
3231.73 1724
3232.27 1674
3232.81 1731
3233.34 1788
3233.88 1782
3234.41 1815
3234.95 1825
3235.49 1796
3236.02 1982
3236.56 1870
3237.10 1964
3237.64 2004
3238.17 2085
3238.71 2156
3239.25 2305
3239.78 2114
3240.32 2037
3240.86 1967
3241.39 1979
3241.93 1904
3242.47 1894
3243.01 1862
3243.54 1844
3244.08 1905
3244.62 1949
3245.16 1950
3245.69 1920
3246.23 2050
3246.77 2184
3247.31 2066
3247.84 2071
3248.38 2063
3248.92 1972
3249.46 2193
3250.00 2301
3250.53 2446
3251.07 2746
3251.61 3143
3252.15 3543
3252.69 4145
3253.22 4749
3253.76 5230
3254.30 5482
3254.84 5527
3255.38 5454
3255.92 5100
3256.45 4526
3256.99 4215
3257.53 3759
3258.07 3463
3258.61 3224
3259.15 2914
3259.69 2749
3260.23 2600
3260.76 2608
3261.30 2667
3261.84 2868
3262.38 3013
3262.92 3094
3263.46 3139
3264.00 3366
3264.54 3397
3265.08 3319
3265.62 3406
3266.15 3378
3266.69 3376
3267.23 3114
3267.77 3380
3268.31 3335
3268.85 3119
3269.39 3037
3269.93 2950
3270.47 2866
3271.01 2697
3271.55 2536
3272.09 2532
3272.63 2362
3273.17 2460
3273.71 2338
3274.25 2213
3274.79 2277
3275.33 2252
3275.87 2184
3276.41 2181
3276.95 2087
3277.49 2138
3278.03 2233
3278.57 2231
3279.11 2245
3279.65 2243
3280.19 2272
3280.73 2286
3281.27 2251
3281.81 2268
3282.35 2210
3282.89 2222
3283.43 2203
3283.97 2166
3284.52 2203
3285.06 2236
3285.60 2264
3286.14 2275
3286.68 2207
3287.22 2158
3287.76 2305
3288.30 2295
3288.84 2389
3289.38 2481
3289.93 2369
3290.47 2345
3291.01 2528
3291.55 2645
3292.09 2802
3292.63 2960
3293.17 3156
3293.72 3267
3294.26 3473
3294.80 3836
3295.34 3980
3295.88 4153
3296.42 4474
3296.97 4357
3297.51 4506
3298.05 4502
3298.59 4385
3299.13 4277
3299.68 4030
3300.22 3814
3300.76 3540
3301.30 3239
3301.84 3145
3302.39 2865
3302.93 2826
3303.47 2798
3304.01 2843
3304.56 2815
3305.10 2683
3305.64 2759
3306.18 2769
3306.73 2828
3307.27 2740
3307.81 2743
3308.35 2753
3308.90 2995
3309.44 2955
3309.98 3227
3310.52 3346
3311.07 3428
3311.61 3558
3312.15 3454
3312.70 3459
3313.24 3387
3313.78 3335
3314.33 3148
3314.87 3169
3315.41 3242
3315.96 3309
3316.50 3595
3317.04 3786
3317.59 3825
3318.13 4276
3318.67 4482
3319.22 4685
3319.76 4985
3320.30 5291
3320.85 5460
3321.39 5523
3321.94 5497
3322.48 5271
3323.02 5331
3323.57 4909
3324.11 4722
3324.66 4358
3325.20 4041
3325.74 3992
3326.29 3862
3326.83 3761
3327.38 3652
3327.92 3667
3328.47 3556
3329.01 3550
3329.55 3693
3330.10 3727
3330.64 4023
3331.19 4395
3331.73 5055
3332.28 6073
3332.82 7773
3333.37 10360
3333.91 13948
3334.46 18596
3335.00 23288
3335.55 26543
3336.09 29473
3336.64 31095
3337.18 32032
3337.73 32329
3338.27 31310
3338.82 29680
3339.36 27322
3339.91 23891
3340.45 20620
3341.00 16963
3341.54 13615
3342.09 11202
3342.63 9128
3343.18 7321
3343.73 6030
3344.27 5045
3344.82 4518
3345.36 4036
3345.91 3775
3346.45 3546
3347.00 3430
3347.55 3340
3348.09 3205
3348.64 3128
3349.18 2977
3349.73 2778
3350.28 2554
3350.82 2433
3351.37 2351
3351.92 2344
3352.46 2273
3353.01 2157
3353.55 2211
3354.10 2142
3354.65 2258
3355.19 2349
3355.74 2343
3356.29 2383
3356.83 2290
3357.38 2475
3357.93 2593
3358.47 2530
3359.02 2491
3359.57 2680
3360.12 2478
3360.66 2476
3361.21 2529
3361.76 2482
3362.30 2590
3362.85 2623
3363.40 2618
3363.95 2682
3364.49 2748
3365.04 2722
3365.59 2692
3366.14 2748
3366.68 2691
3367.23 2571
3367.78 2609
3368.33 2728
3368.87 2523
3369.42 2530
3369.97 2585
3370.52 2781
3371.06 2817
3371.61 2888
3372.16 3171
3372.71 3516
3373.26 4099
3373.80 4483
3374.35 4786
3374.90 4836
3375.45 5005
3376.00 4951
3376.54 4673
3377.09 4431
3377.64 4160
3378.19 3822
3378.74 3396
3379.29 3084
3379.84 2828
3380.38 2695
3380.93 2513
3381.48 2367
3382.03 2242
3382.58 2118
3383.13 2188
3383.68 2205
3384.23 2079
3384.77 2017
3385.32 2078
3385.87 1991
3386.42 1971
3386.97 2038
3387.52 1974
3388.07 1987
3388.62 1918
3389.17 1990
3389.72 1894
3390.27 1895
3390.82 1948
3391.37 2008
3391.92 1981
3392.46 2046
3393.01 2149
3393.56 2162
3394.11 2016
3394.66 2006
3395.21 2103
3395.76 2163
3396.31 2154
3396.86 2278
3397.41 2414
3397.96 2478
3398.51 2463
3399.06 2523
3399.61 2441
3400.16 2487
3400.71 2446
3401.26 2441
3401.81 2458
3402.37 2310
3402.92 2252
3403.47 2240
3404.02 2121
3404.57 2028
3405.12 2003
3405.67 1946
3406.22 1893
3406.77 1787
3407.32 1790
3407.87 1772
3408.42 1754
3408.97 1824
3409.52 1894
3410.08 2005
3410.63 2067
3411.18 2198
3411.73 2359
3412.28 2324
3412.83 2329
3413.38 2531
3413.93 2454
3414.48 2482
3415.04 2425
3415.59 2409
3416.14 2359
3416.69 2265
3417.24 2315
3417.79 2338
3418.35 2300
3418.90 2237
3419.45 2191
3420.00 2272
3420.55 2330
3421.10 2056
3421.66 2012
3422.21 1960
3422.76 1913
3423.31 1888
3423.86 1909
3424.42 1842
3424.97 1878
3425.52 1846
3426.07 1920
3426.63 1936
3427.18 1823
3427.73 1781
3428.28 1721
3428.84 1694
3429.39 1633
3429.94 1663
3430.49 1490
3431.05 1602
3431.60 1545
3432.15 1516
3432.70 1465
3433.26 1580
3433.81 1699
3434.36 1696
3434.92 1705
3435.47 1654
3436.02 1766
3436.58 1784
3437.13 1867
3437.68 1951
3438.24 1926
3438.79 2086
3439.34 1942
3439.90 1846
3440.45 1868
3441.00 1825
3441.56 1767
3442.11 1874
3442.66 1862
3443.22 1692
3443.77 1721
3444.32 1643
3444.88 1653
3445.43 1673
3445.99 1711
3446.54 1719
3447.09 1649
3447.65 1634
3448.20 1697
3448.76 1654
3449.31 1542
3449.86 1595
3450.42 1623
3450.97 1583
3451.53 1599
3452.08 1542
3452.64 1614
3453.19 1561
3453.75 1521
3454.30 1512
3454.85 1536
3455.41 1458
3455.96 1518
3456.52 1549
3457.07 1686
3457.63 1561
3458.18 1556
3458.74 1578
3459.29 1540
3459.85 1483
3460.40 1543
3460.96 1643
3461.51 1686
3462.07 1604
3462.62 1631
3463.18 1734
3463.73 1825
3464.29 1847
3464.85 1813
3465.40 1733
3465.96 1766
3466.51 1796
3467.07 1795
3467.62 1803
3468.18 1781
3468.73 1798
3469.29 1761
3469.85 1778
3470.40 1855
3470.96 1895
3471.51 1870
3472.07 1889
3472.63 1951
3473.18 1930
3473.74 1936
3474.29 2002
3474.85 1948
3475.41 1862
3475.96 1926
3476.52 1879
3477.08 1925
3477.63 1985
3478.19 1925
3478.75 2080
3479.30 2173
3479.86 2122
3480.42 2153
3480.97 2248
3481.53 2166
3482.09 2232
3482.64 2285
3483.20 2335
3483.76 2447
3484.31 2568
3484.87 2517
3485.43 2493
3485.98 2390
3486.54 2380
3487.10 2442
3487.66 2446
3488.21 2600
3488.77 2724
3489.33 2924
3489.89 3356
3490.44 3942
3491.00 4823
3491.56 6134
3492.12 7411
3492.67 8570
3493.23 9608
3493.79 10049
3494.35 9877
3494.90 9190
3495.46 8318
3496.02 7308
3496.58 6059
3497.14 5212
3497.69 4509
3498.25 3884
3498.81 3450
3499.37 3122
3499.93 2944
3500.49 2886
3501.04 2837
3501.60 2924
3502.16 3182
3502.72 3421
3503.28 3822
3503.84 4468
3504.39 4813
3504.95 5292
3505.51 5621
3506.07 5913
3506.63 6258
3507.19 6146
3507.75 6027
3508.31 5592
3508.86 5138
3509.42 4678
3509.98 4292
3510.54 3877
3511.10 3536
3511.66 3262
3512.22 3145
3512.78 3178
3513.34 2939
3513.90 2708
3514.46 2514
3515.02 2366
3515.58 2192
3516.13 2012
3516.69 2055
3517.25 1985
3517.81 1934
3518.37 1884
3518.93 1889
3519.49 1860
3520.05 1781
3520.61 1906
3521.17 1805
3521.73 1952
3522.29 1972
3522.85 1970
3523.41 2067
3523.97 2147
3524.53 2122
3525.09 2229
3525.65 2225
3526.21 2251
3526.77 2234
3527.33 2114
3527.89 2102
3528.46 2073
3529.02 2015
3529.58 2070
3530.14 2021
3530.70 1944
3531.26 1928
3531.82 1889
3532.38 2002
3532.94 2020
3533.50 1973
3534.06 1989
3534.62 2006
3535.18 1946
3535.75 1870
3536.31 1868
3536.87 2059
3537.43 1899
3537.99 1782
3538.55 1764
3539.11 1774
3539.67 1817
3540.24 1759
3540.80 1820
3541.36 1772
3541.92 1863
3542.48 1859
3543.04 1955
3543.61 2052
3544.17 2165
3544.73 2193
3545.29 2283
3545.85 2060
3546.41 2031
3546.98 2040
3547.54 2016
3548.10 1914
3548.66 1837
3549.23 1881
3549.79 1799
3550.35 1771
3550.91 1742
3551.47 1769
3552.04 1758
3552.60 1653
3553.16 1763
3553.72 1728
3554.29 1695
3554.85 1650
3555.41 1656
3555.97 1651
3556.54 1609
3557.10 1609
3557.66 1568
3558.23 1605
3558.79 1686
3559.35 1724
3559.91 1731
3560.48 1694
3561.04 1736
3561.60 1835
3562.17 1792
3562.73 1796
3563.29 1861
3563.86 1812
3564.42 1990
3564.98 2033
3565.55 1953
3566.11 2013
3566.67 2023
3567.24 2033
3567.80 2037
3568.36 2055
3568.93 1909
3569.49 1941
3570.06 1868
3570.62 1840
3571.18 1809
3571.75 1798
3572.31 1788
3572.88 1813
3573.44 1844
3574.00 1849
3574.57 1970
3575.13 2232
3575.70 2357
3576.26 2656
3576.82 3094
3577.39 3287
3577.95 3506
3578.52 3692
3579.08 3657
3579.65 3654
3580.21 3534
3580.78 3263
3581.34 3051
3581.91 2832
3582.47 2628
3583.04 2435
3583.60 2170
3584.17 1973
3584.73 1999
3585.30 1935
3585.86 1757
3586.43 1665
3586.99 1627
3587.56 1598
3588.12 1605
3588.69 1478
3589.25 1433
3589.82 1495
3590.38 1497
3590.95 1417
3591.51 1531
3592.08 1495
3592.64 1533
3593.21 1500
3593.78 1582
3594.34 1547
3594.91 1500
3595.47 1524
3596.04 1555
3596.60 1484
3597.17 1510
3597.74 1564
3598.30 1597
3598.87 1602
3599.43 1628
3600.00 1629
3600.57 1608
3601.13 1536
3601.70 1539
3602.27 1504
3602.83 1548
3603.40 1612
3603.96 1545
3604.53 1566
3605.10 1547
3605.66 1445
3606.23 1523
3606.80 1454
3607.36 1430
3607.93 1473
3608.50 1462
3609.07 1476
3609.63 1398
3610.20 1409
3610.77 1423
3611.33 1365
3611.90 1395
3612.47 1397
3613.03 1457
3613.60 1433
3614.17 1472
3614.74 1538
3615.30 1683
3615.87 1680
3616.44 1884
3617.01 2077
3617.57 2303
3618.14 2425
3618.71 2625
3619.28 2725
3619.84 2919
3620.41 2846
3620.98 2719
3621.55 2453
3622.12 2270
3622.68 2133
3623.25 2023
3623.82 1778
3624.39 1607
3624.96 1602
3625.52 1535
3626.09 1496
3626.66 1412
3627.23 1373
3627.80 1364
3628.37 1376
3628.93 1337
3629.50 1340
3630.07 1380
3630.64 1417
3631.21 1409
3631.78 1450
3632.34 1506
3632.91 1465
3633.48 1421
3634.05 1491
3634.62 1373
3635.19 1425
3635.76 1428
3636.33 1395
3636.90 1390
3637.47 1289
3638.03 1367
3638.60 1412
3639.17 1397
3639.74 1398
3640.31 1439
3640.88 1501
3641.45 1507
3642.02 1624
3642.59 1687
3643.16 1699
3643.73 1676
3644.30 1712
3644.87 1587
3645.44 1560
3646.01 1616
3646.58 1572
3647.15 1542
3647.72 1493
3648.29 1474
3648.86 1480
3649.43 1528
3650.00 1549
3650.57 1494
3651.14 1576
3651.71 1568
3652.28 1660
3652.85 1712
3653.42 1683
3653.99 1763
3654.56 1880
3655.13 1819
3655.70 1836
3656.27 1639
3656.84 1641
3657.41 1691
3657.98 1754
3658.55 1749
3659.12 1730
3659.69 1759
3660.27 1881
3660.84 1852
3661.41 1833
3661.98 1883
3662.55 1809
3663.12 1752
3663.69 1771
3664.26 1647
3664.83 1673
3665.41 1732
3665.98 1689
3666.55 1779
3667.12 1870
3667.69 1940
3668.26 1895
3668.83 1927
3669.41 1865
3669.98 1782
3670.55 1735
3671.12 1790
3671.69 1694
3672.26 1646
3672.84 1720
3673.41 1722
3673.98 1665
3674.55 1695
3675.12 1748
3675.70 1744
3676.27 1752
3676.84 1769
3677.41 1734
3677.98 1759
3678.56 1778
3679.13 1868
3679.70 1895
3680.27 1840
3680.85 1842
3681.42 1882
3681.99 1862
3682.56 1832
3683.14 1649
3683.71 1644
3684.28 1601
3684.86 1522
3685.43 1445
3686.00 1506
3686.57 1514
3687.15 1470
3687.72 1489
3688.29 1586
3688.87 1573
3689.44 1619
3690.01 1711
3690.59 1841
3691.16 1965
3691.73 1911
3692.31 1945
3692.88 1931
3693.45 1833
3694.03 1836
3694.60 1624
3695.17 1564
3695.75 1662
3696.32 1580
3696.89 1554
3697.47 1503
3698.04 1508
3698.62 1404
3699.19 1487
3699.76 1489
3700.34 1462
3700.91 1498
3701.49 1504
3702.06 1515
3702.63 1456
3703.21 1546
3703.78 1475
3704.36 1507
3704.93 1554
3705.51 1588
3706.08 1550
3706.65 1582
3707.23 1551
3707.80 1570
3708.38 1624
3708.95 1559
3709.53 1627
3710.10 1649
3710.68 1679
3711.25 1724
3711.83 1605
3712.40 1543
3712.98 1555
3713.55 1489
3714.13 1514
3714.70 1414
3715.28 1457
3715.85 1458
3716.43 1421
3717.00 1451
3717.58 1465
3718.15 1495
3718.73 1406
3719.30 1487
3719.88 1470
3720.46 1469
3721.03 1395
3721.61 1399
3722.18 1429
3722.76 1442
3723.33 1403
3723.91 1421
3724.49 1350
3725.06 1231
3725.64 1228
3726.21 1260
3726.79 1260
3727.37 1296
3727.94 1329
3728.52 1283
3729.09 1355
3729.67 1340
3730.25 1426
3730.82 1551
3731.40 1547
3731.98 1688
3732.55 1843
3733.13 2040
3733.71 2077
3734.28 2142
3734.86 2243
3735.44 2175
3736.01 2084
3736.59 2086
3737.17 2028
3737.74 1907
3738.32 1709
3738.90 1643
3739.47 1594
3740.05 1582
3740.63 1530
3741.20 1437
3741.78 1414
3742.36 1403
3742.94 1375
3743.51 1368
3744.09 1351
3744.67 1326
3745.25 1349
3745.82 1356
3746.40 1370
3746.98 1313
3747.56 1311
3748.13 1390
3748.71 1323
3749.29 1371
3749.87 1365
3750.45 1323
3751.02 1363
3751.60 1284
3752.18 1265
3752.76 1232
3753.34 1277
3753.91 1270
3754.49 1362
3755.07 1259
3755.65 1208
3756.23 1250
3756.80 1341
3757.38 1334
3757.96 1273
3758.54 1285
3759.12 1358
3759.70 1402
3760.28 1450
3760.85 1360
3761.43 1435
3762.01 1544
3762.59 1564
3763.17 1612
3763.75 1513
3764.33 1540
3764.91 1488
3765.49 1506
3766.06 1438
3766.64 1432
3767.22 1525
3767.80 1509
3768.38 1330
3768.96 1414
3769.54 1391
3770.12 1296
3770.70 1331
3771.28 1339
3771.86 1371
3772.44 1382
3773.02 1363
3773.60 1370
3774.18 1400
3774.76 1456
3775.34 1379
3775.92 1369
3776.50 1350
3777.08 1305
3777.66 1321
3778.24 1294
3778.82 1358
3779.40 1344
3779.98 1300
3780.56 1322
3781.14 1368
3781.72 1338
3782.30 1347
3782.88 1353
3783.46 1275
3784.04 1270
3784.62 1263
3785.20 1322
3785.78 1266
3786.36 1257
3786.94 1260
3787.52 1302
3788.10 1321
3788.68 1300
3789.26 1357
3789.84 1308
3790.43 1262
3791.01 1304
3791.59 1294
3792.17 1279
3792.75 1246
3793.33 1311
3793.91 1269
3794.49 1285
3795.07 1269
3795.66 1267
3796.24 1327
3796.82 1294
3797.40 1273
3797.98 1312
3798.56 1443
3799.15 1312
3799.73 1275
3800.31 1362
3800.89 1409
3801.47 1438
3802.05 1556
3802.64 1545
3803.22 1645
3803.80 1612
3804.38 1621
3804.96 1646
3805.55 1569
3806.13 1544
3806.71 1582
3807.29 1555
3807.87 1621
3808.46 1645
3809.04 1824
3809.62 1884
3810.20 1926
3810.79 1996
3811.37 1968
3811.95 1884
3812.53 1843
3813.12 1773
3813.70 1785
3814.28 1841
3814.87 1760
3815.45 1682
3816.03 1764
3816.61 1796
3817.20 1788
3817.78 1774
3818.36 1608
3818.95 1645
3819.53 1623
3820.11 1626
3820.70 1508
3821.28 1452
3821.86 1431
3822.45 1576
3823.03 1605
3823.61 1620
3824.20 1777
3824.78 1697
3825.36 1754
3825.95 1642
3826.53 1681
3827.11 1570
3827.70 1576
3828.28 1522
3828.87 1516
3829.45 1483
3830.03 1484
3830.62 1480
3831.20 1498
3831.79 1553
3832.37 1543
3832.95 1536
3833.54 1540
3834.12 1625
3834.71 1524
3835.29 1498
3835.88 1562
3836.46 1535
3837.05 1564
3837.63 1525
3838.21 1576
3838.80 1548
3839.38 1463
3839.97 1479
3840.55 1422
3841.14 1345
3841.72 1392
3842.31 1370
3842.89 1529
3843.48 1551
3844.06 1613
3844.65 1558
3845.23 1704
3845.82 1834
3846.40 1925
3846.99 2069
3847.57 2111
3848.16 2064
3848.74 1990
3849.33 1806
3849.92 1766
3850.50 1723
3851.09 1716
3851.67 1622
3852.26 1588
3852.84 1557
3853.43 1553
3854.02 1547
3854.60 1512
3855.19 1581
3855.77 1650
3856.36 1681
3856.94 1658
3857.53 1641
3858.12 1686
3858.70 1835
3859.29 1991
3859.88 2075
3860.46 2350
3861.05 2699
3861.63 2735
3862.22 3038
3862.81 3044
3863.39 3192
3863.98 3190
3864.57 3024
3865.15 3045
3865.74 2820
3866.33 2505
3866.91 2377
3867.50 2140
3868.09 1960
3868.67 1851
3869.26 1794
3869.85 1694
3870.44 1586
3871.02 1555
3871.61 1483
3872.20 1434
3872.78 1521
3873.37 1554
3873.96 1625
3874.55 1648
3875.13 1666
3875.72 1651
3876.31 1662
3876.90 1665
3877.48 1620
3878.07 1621
3878.66 1557
3879.25 1521
3879.83 1473
3880.42 1545
3881.01 1603
3881.60 1537
3882.19 1492
3882.77 1453
3883.36 1456
3883.95 1483
3884.54 1472
3885.13 1389
3885.71 1424
3886.30 1384
3886.89 1453
3887.48 1476
3888.07 1431
3888.66 1463
3889.24 1544
3889.83 1503
3890.42 1496
3891.01 1604
3891.60 1551
3892.19 1606
3892.78 1593
3893.36 1576
3893.95 1655
3894.54 1627
3895.13 1574
3895.72 1491
3896.31 1483
3896.90 1478
3897.49 1413
3898.08 1403
3898.67 1437
3899.26 1446
3899.84 1336
3900.43 1373
3901.02 1436
3901.61 1529
3902.20 1476
3902.79 1423
3903.38 1408
3903.97 1441
3904.56 1406
3905.15 1313
3905.74 1350
3906.33 1338
3906.92 1346
3907.51 1338
3908.10 1351
3908.69 1369
3909.28 1357
3909.87 1428
3910.46 1415
3911.05 1316
3911.64 1230
3912.23 1212
3912.82 1204
3913.41 1138
3914.00 1199
3914.59 1275
3915.18 1174
3915.77 1270
3916.36 1242
3916.95 1221
3917.54 1206
3918.13 1273
3918.72 1294
3919.32 1278
3919.91 1270
3920.50 1216
3921.09 1205
3921.68 1202
3922.27 1263
3922.86 1220
3923.45 1167
3924.04 1223
3924.63 1159
3925.23 1185
3925.82 1201
3926.41 1218
3927.00 1238
3927.59 1145
3928.18 1165
3928.77 1149
3929.36 1213
3929.96 1274
3930.55 1227
3931.14 1188
3931.73 1155
3932.32 1186
3932.91 1173
3933.51 1125
3934.10 1097
3934.69 1076
3935.28 1111
3935.87 1162
3936.47 1168
3937.06 1195
3937.65 1132
3938.24 1146
3938.83 1070
3939.43 1152
3940.02 1164
3940.61 1206
3941.20 1193
3941.80 1241
3942.39 1247
3942.98 1222
3943.57 1325
3944.17 1290
3944.76 1249
3945.35 1225
3945.94 1260
3946.54 1212
3947.13 1168
3947.72 1230
3948.32 1200
3948.91 1120
3949.50 1104
3950.10 1095
3950.69 1122
3951.28 1148
3951.87 1163
3952.47 1230
3953.06 1253
3953.65 1228
3954.25 1241
3954.84 1300
3955.43 1261
3956.03 1239
3956.62 1256
3957.22 1294
3957.81 1289
3958.40 1381
3959.00 1355
3959.59 1334
3960.18 1364
3960.78 1337
3961.37 1373
3961.97 1365
3962.56 1322
3963.15 1282
3963.75 1309
3964.34 1321
3964.94 1338
3965.53 1363
3966.12 1349
3966.72 1348
3967.31 1333
3967.91 1418
3968.50 1515
3969.10 1457
3969.69 1485
3970.29 1490
3970.88 1492
3971.47 1495
3972.07 1503
3972.66 1387
3973.26 1261
3973.85 1302
3974.45 1292
3975.04 1302
3975.64 1363
3976.23 1431
3976.83 1465
3977.42 1473
3978.02 1509
3978.61 1575
3979.21 1572
3979.80 1491
3980.40 1460
3981.00 1504
3981.59 1428
3982.19 1439
3982.78 1439
3983.38 1379
3983.97 1320
3984.57 1344
3985.16 1368
3985.76 1368
3986.36 1332
3986.95 1308
3987.55 1374
3988.14 1387
3988.74 1395
3989.34 1401
3989.93 1359
3990.53 1349
3991.12 1346
3991.72 1286
3992.32 1370
3992.91 1323
3993.51 1374
3994.10 1355
3994.70 1409
3995.30 1519
3995.89 1487
3996.49 1501
3997.09 1506
3997.68 1475
3998.28 1527
3998.88 1551
3999.47 1570
4000.07 1542
4000.67 1539
4001.26 1547
4001.86 1523
4002.46 1553
4003.06 1581
4003.65 1502
4004.25 1476
4004.85 1478
4005.44 1379
4006.04 1386
4006.64 1316
4007.24 1357
4007.83 1336
4008.43 1379
4009.03 1332
4009.63 1315
4010.22 1285
4010.82 1314
4011.42 1339
4012.02 1340
4012.61 1326
4013.21 1310
4013.81 1333
4014.41 1340
4015.01 1344
4015.60 1290
4016.20 1454
4016.80 1526
4017.40 1484
4018.00 1546
4018.59 1496
4019.19 1552
4019.79 1539
4020.39 1502
4020.99 1544
4021.59 1523
4022.18 1346
4022.78 1415
4023.38 1409
4023.98 1302
4024.58 1266
4025.18 1324
4025.78 1309
4026.37 1257
4026.97 1255
4027.57 1383
4028.17 1376
4028.77 1351
4029.37 1352
4029.97 1301
4030.57 1351
4031.17 1305
4031.76 1390
4032.36 1315
4032.96 1377
4033.56 1299
4034.16 1316
4034.76 1335
4035.36 1354
4035.96 1346
4036.56 1519
4037.16 1383
4037.76 1350
4038.36 1395
4038.96 1348
4039.56 1278
4040.16 1271
4040.76 1227
4041.36 1222
4041.96 1210
4042.56 1171
4043.16 1155
4043.76 1188
4044.36 1218
4044.96 1105
4045.56 1169
4046.16 1152
4046.76 1125
4047.36 1226
4047.96 1226
4048.56 1220
4049.16 1162
4049.76 1230
4050.36 1291
4050.96 1186
4051.56 1200
4052.16 1178
4052.76 1160
4053.36 1205
4053.97 1099
4054.57 1149
4055.17 1173
4055.77 1121
4056.37 1149
4056.97 1110
4057.57 1164
4058.17 1111
4058.77 1090
4059.37 1130
4059.98 1140
4060.58 1173
4061.18 1143
4061.78 1152
4062.38 1169
4062.98 1158
4063.58 1210
4064.19 1282
4064.79 1346
4065.39 1503
4065.99 1520
4066.59 1523
4067.19 1529
4067.80 1642
4068.40 1670
4069.00 1527
4069.60 1493
4070.20 1404
4070.81 1310
4071.41 1323
4072.01 1273
4072.61 1189
4073.21 1156
4073.82 1140
4074.42 1223
4075.02 1182
4075.62 1155
4076.23 1102
4076.83 1209
4077.43 1104
4078.03 1038
4078.64 1037
4079.24 1119
4079.84 1160
4080.44 1124
4081.05 1091
4081.65 1104
4082.25 1059
4082.86 1044
4083.46 1084
4084.06 1096
4084.67 1028
4085.27 1039
4085.87 1031
4086.47 1053
4087.08 1096
4087.68 1001
4088.28 1143
4088.89 1155
4089.49 1105
4090.09 1049
4090.70 1078
4091.30 1073
4091.91 1099
4092.51 1118
4093.11 1135
4093.72 1210
4094.32 1157
4094.92 1123
4095.53 1179
4096.13 1149
4096.74 1193
4097.34 1161
4097.94 1188
4098.55 1164
4099.15 1167
4099.76 1234
4100.36 1218
4100.97 1211
4101.57 1179
4102.17 1192
4102.78 1200
4103.38 1169
4103.99 1193
4104.59 1089
4105.20 1119
4105.80 1182
4106.41 1184
4107.01 1181
4107.62 1187
4108.22 1164
4108.82 1129
4109.43 1132
4110.03 1100
4110.64 1067
4111.24 1042
4111.85 1074
4112.45 1092
4113.06 1098
4113.67 1096
4114.27 1148
4114.88 1111
4115.48 1084
4116.09 1110
4116.69 1081
4117.30 1058
4117.90 1065
4118.51 1092
4119.11 1070
4119.72 1075
4120.33 1084
4120.93 1061
4121.54 1032
4122.14 1079
4122.75 1016
4123.35 1018
4123.96 1088
4124.57 1107
4125.17 1026
4125.78 1039
4126.39 1094
4126.99 1054
4127.60 1045
4128.20 1119
4128.81 1070
4129.42 1053
4130.02 1107
4130.63 1097
4131.24 1083
4131.84 1079
4132.45 1184
4133.06 1146
4133.66 1204
4134.27 1190
4134.88 1146
4135.48 1170
4136.09 1169
4136.70 1172
4137.30 1247
4137.91 1263
4138.52 1246
4139.12 1210
4139.73 1193
4140.34 1162
4140.95 1258
4141.55 1238
4142.16 1187
4142.77 1223
4143.38 1319
4143.98 1267
4144.59 1253
4145.20 1289
4145.81 1335
4146.41 1331
4147.02 1217
4147.63 1308
4148.24 1220
4148.84 1255
4149.45 1246
4150.06 1140
4150.67 1131
4151.28 1136
4151.88 1071
4152.49 1125
4153.10 1063
4153.71 1059
4154.32 1083
4154.92 1109
4155.53 1091
4156.14 1010
4156.75 1001
4157.36 1003
4157.97 1005
4158.57 1001
4159.18 1076
4159.79 1071
4160.40 1076
4161.01 1048
4161.62 1047
4162.23 1034
4162.84 1087
4163.44 1122
4164.05 1163
4164.66 1085
4165.27 1069
4165.88 1139
4166.49 1182
4167.10 1162
4167.71 1104
4168.32 1173
4168.93 1216
4169.54 1298
4170.15 1304
4170.75 1389
4171.36 1513
4171.97 1555
4172.58 1660
4173.19 1680
4173.80 1693
4174.41 1640
4175.02 1559
4175.63 1527
4176.24 1554
4176.85 1462
4177.46 1344
4178.07 1306
4178.68 1227
4179.29 1246
4179.90 1233
4180.51 1106
4181.12 1159
4181.73 1116
4182.34 1138
4182.95 1097
4183.56 1122
4184.17 1157
4184.78 1166
4185.39 1144
4186.00 1143
4186.61 1194
4187.23 1150
4187.84 1117
4188.45 1096
4189.06 1130
4189.67 1059
4190.28 1052
4190.89 1082
4191.50 1116
4192.11 1117
4192.72 1130
4193.33 1138
4193.94 1132
4194.56 1212
4195.17 1277
4195.78 1226
4196.39 1196
4197.00 1273
4197.61 1307
4198.22 1276
4198.84 1226
4199.45 1209
4200.06 1146
4200.67 1108
4201.28 1049
4201.89 1026
4202.50 1109
4203.12 1136
4203.73 1113
4204.34 1061
4204.95 1085
4205.56 1072
4206.18 1111
4206.79 1127
4207.40 1158
4208.01 1203
4208.62 1154
4209.24 1214
4209.85 1189
4210.46 1149
4211.07 1249
4211.69 1228
4212.30 1279
4212.91 1286
4213.52 1261
4214.14 1250
4214.75 1248
4215.36 1294
4215.97 1348
4216.59 1358
4217.20 1247
4217.81 1254
4218.43 1225
4219.04 1305
4219.65 1383
4220.26 1340
4220.88 1343
4221.49 1424
4222.10 1581
4222.72 1535
4223.33 1528
4223.94 1621
4224.56 1760
4225.17 1754
4225.78 1741
4226.40 1751
4227.01 1818
4227.62 1788
4228.24 1901
4228.85 2108
4229.46 2264
4230.08 2326
4230.69 2409
4231.31 2281
4231.92 2075
4232.53 1919
4233.15 1852
4233.76 1754
4234.38 1633
4234.99 1602
4235.60 1581
4236.22 1590
4236.83 1540
4237.45 1460
4238.06 1373
4238.68 1433
4239.29 1460
4239.90 1332
4240.52 1336
4241.13 1261
4241.75 1324
4242.36 1368
4242.98 1388
4243.59 1298
4244.21 1270
4244.82 1332
4245.44 1342
4246.05 1322
4246.67 1356
4247.28 1412
4247.90 1306
4248.51 1304
4249.13 1337
4249.74 1439
4250.36 1342
4250.97 1328
4251.59 1383
4252.20 1345
4252.82 1280
4253.43 1271
4254.05 1249
4254.66 1246
4255.28 1272
4255.89 1320
4256.51 1274
4257.13 1301
4257.74 1286
4258.36 1391
4258.97 1308
4259.59 1343
4260.21 1384
4260.82 1312
4261.44 1390
4262.05 1432
4262.67 1487
4263.29 1564
4263.90 1711
4264.52 1768
4265.13 1804
4265.75 1693
4266.37 1828
4266.98 1768
4267.60 1606
4268.22 1539
4268.83 1547
4269.45 1488
4270.07 1487
4270.68 1395
4271.30 1392
4271.92 1333
4272.53 1275
4273.15 1375
4273.77 1320
4274.38 1322
4275.00 1414
4275.62 1407
4276.23 1427
4276.85 1464
4277.47 1494
4278.09 1535
4278.70 1599
4279.32 1714
4279.94 1665
4280.56 1566
4281.17 1480
4281.79 1448
4282.41 1354
4283.03 1424
4283.64 1362
4284.26 1285
4284.88 1249
4285.50 1251
4286.11 1340
4286.73 1283
4287.35 1248
4287.97 1243
4288.59 1193
4289.20 1175
4289.82 1195
4290.44 1216
4291.06 1187
4291.68 1135
4292.29 1115
4292.91 1112
4293.53 1094
4294.15 1175
4294.77 1213
4295.39 1150
4296.00 1144
4296.62 1125
4297.24 1095
4297.86 1100
4298.48 1144
4299.10 1158
4299.72 1203
4300.33 1197
4300.95 1160
4301.57 1174
4302.19 1208
4302.81 1183
4303.43 1138
4304.05 1212
4304.67 1138
4305.29 1131
4305.91 1152
4306.53 1203
4307.14 1200
4307.76 1219
4308.38 1221
4309.00 1223
4309.62 1170
4310.24 1201
4310.86 1188
4311.48 1186
4312.10 1178
4312.72 1211
4313.34 1310
4313.96 1335
4314.58 1353
4315.20 1308
4315.82 1281
4316.44 1368
4317.06 1289
4317.68 1271
4318.30 1199
4318.92 1310
4319.54 1316
4320.16 1390
4320.78 1376
4321.40 1338
4322.02 1357
4322.64 1263
4323.26 1302
4323.88 1287
4324.50 1388
4325.12 1389
4325.74 1419
4326.36 1546
4326.99 1614
4327.61 1654
4328.23 1587
4328.85 1579
4329.47 1676
4330.09 1677
4330.71 1873
4331.33 1990
4331.95 2197
4332.57 2401
4333.19 2624
4333.82 2893
4334.44 3100
4335.06 3194
4335.68 3174
4336.30 2988
4336.92 2785
4337.54 2813
4338.17 2718
4338.79 2579
4339.41 2605
4340.03 2524
4340.65 2466
4341.27 2317
4341.90 2134
4342.52 2122
4343.14 2105
4343.76 2061
4344.38 2015
4345.01 2158
4345.63 2373
4346.25 2527
4346.87 2842
4347.49 3180
4348.12 3500
4348.74 3709
4349.36 3571
4349.98 3293
4350.61 3148
4351.23 2948
4351.85 2739
4352.47 2753
4353.10 2620
4353.72 2420
4354.34 2302
4354.96 2275
4355.59 2159
4356.21 1980
4356.83 1826
4357.46 1761
4358.08 1716
4358.70 1766
4359.32 1676
4359.95 1573
4360.57 1707
4361.19 1562
4361.82 1597
4362.44 1626
4363.06 1601
4363.69 1551
4364.31 1576
4364.93 1605
4365.56 1515
4366.18 1479
4366.80 1520
4367.43 1508
4368.05 1524
4368.67 1558
4369.30 1451
4369.92 1449
4370.55 1430
4371.17 1359
4371.79 1290
4372.42 1338
4373.04 1338
4373.67 1404
4374.29 1342
4374.91 1368
4375.54 1389
4376.16 1360
4376.79 1394
4377.41 1335
4378.04 1464
4378.66 1543
4379.28 1476
4379.91 1539
4380.53 1570
4381.16 1564
4381.78 1612
4382.41 1536
4383.03 1517
4383.66 1641
4384.28 1519
4384.91 1608
4385.53 1624
4386.16 1535
4386.78 1509
4387.41 1442
4388.03 1501
4388.66 1580
4389.28 1612
4389.91 1600
4390.53 1551
4391.16 1580
4391.78 1668
4392.41 1832
4393.03 1859
4393.66 1893
4394.28 1958
4394.91 1884
4395.54 1906
4396.16 1792
4396.79 1615
4397.41 1525
4398.04 1495
4398.66 1438
4399.29 1416
4399.92 1403
4400.54 1375
4401.17 1333
4401.79 1294
4402.42 1345
4403.05 1398
4403.67 1346
4404.30 1301
4404.93 1244
4405.55 1244
4406.18 1287
4406.80 1337
4407.43 1278
4408.06 1346
4408.68 1314
4409.31 1311
4409.94 1311
4410.56 1434
4411.19 1293
4411.82 1297
4412.44 1271
4413.07 1321
4413.70 1269
4414.33 1195
4414.95 1227
4415.58 1260
4416.21 1358
4416.83 1204
4417.46 1221
4418.09 1296
4418.72 1226
4419.34 1185
4419.97 1133
4420.60 1203
4421.22 1168
4421.85 1170
4422.48 1136
4423.11 1078
4423.73 1108
4424.36 1091
4424.99 1130
4425.62 1097
4426.25 1159
4426.87 1125
4427.50 1166
4428.13 1131
4428.76 1143
4429.39 1129
4430.01 1135
4430.64 1099
4431.27 1137
4431.90 1116
4432.53 1107
4433.15 1183
4433.78 1125
4434.41 1123
4435.04 1168
4435.67 1164
4436.30 1198
4436.93 1094
4437.55 1150
4438.18 1176
4438.81 1230
4439.44 1274
4440.07 1243
4440.70 1185
4441.33 1136
4441.96 1145
4442.58 1178
4443.21 1108
4443.84 1115
4444.47 1105
4445.10 1108
4445.73 1175
4446.36 1118
4446.99 1158
4447.62 1236
4448.25 1263
4448.88 1264
4449.51 1276
4450.14 1179
4450.76 1256
4451.39 1264
4452.02 1198
4452.65 1197
4453.28 1163
4453.91 1211
4454.54 1166
4455.17 1218
4455.80 1167
4456.43 1245
4457.06 1259
4457.69 1384
4458.32 1553
4458.95 1412
4459.58 1373
4460.21 1385
4460.84 1274
4461.47 1192
4462.10 1176
4462.73 1139
4463.36 1097
4464.00 1068
4464.63 1213
4465.26 1086
4465.89 1052
4466.52 1007
4467.15 1065
4467.78 1047
4468.41 1054
4469.04 1034
4469.67 1079
4470.30 1104
4470.93 1022
4471.56 1046
4472.20 1051
4472.83 1070
4473.46 1039
4474.09 1060
4474.72 999
4475.35 1058
4475.98 1084
4476.61 1044
4477.25 1085
4477.88 1141
4478.51 1066
4479.14 1004
4479.77 1029
4480.40 1098
4481.03 1062
4481.67 1095
4482.30 1090
4482.93 1094
4483.56 1101
4484.19 1169
4484.83 1141
4485.46 1199
4486.09 1134
4486.72 1128
4487.35 1171
4487.99 1127
4488.62 1162
4489.25 1191
4489.88 1187
4490.52 1234
4491.15 1267
4491.78 1211
4492.41 1223
4493.05 1219
4493.68 1124
4494.31 1109
4494.94 1049
4495.58 1071
4496.21 1087
4496.84 1156
4497.47 1078
4498.11 1094
4498.74 1079
4499.37 1154
4500.01 1215
4500.64 1205
4501.27 1278
4501.91 1372
4502.54 1456
4503.17 1550
4503.80 1611
4504.44 1566
4505.07 1697
4505.71 1636
4506.34 1522
4506.97 1380
4507.61 1349
4508.24 1364
4508.87 1225
4509.51 1224
4510.14 1224
4510.77 1247
4511.41 1301
4512.04 1275
4512.68 1271
4513.31 1289
4513.94 1337
4514.58 1399
4515.21 1303
4515.85 1260
4516.48 1207
4517.11 1261
4517.75 1211
4518.38 1195
4519.02 1200
4519.65 1162
4520.29 1136
4520.92 1240
4521.55 1210
4522.19 1100
4522.82 1203
4523.46 1121
4524.09 1202
4524.73 1245
4525.36 1312
4526.00 1252
4526.63 1252
4527.27 1267
4527.90 1318
4528.54 1379
4529.17 1480
4529.81 1805
4530.44 2075
4531.08 2359
4531.71 2627
4532.35 2882
4532.98 3041
4533.62 3142
4534.25 3087
4534.89 2828
4535.53 2769
4536.16 2545
4536.80 2219
4537.43 1999
4538.07 1775
4538.70 1645
4539.34 1509
4539.98 1338
4540.61 1291
4541.25 1298
4541.88 1197
4542.52 1161
4543.16 1187
4543.79 1160
4544.43 1130
4545.06 1169
4545.70 1107
4546.34 1127
4546.97 1128
4547.61 1072
4548.25 1064
4548.88 1061
4549.52 1086
4550.15 1055
4550.79 1126
4551.43 1037
4552.06 1068
4552.70 1031
4553.34 1032
4553.97 1054
4554.61 1086
4555.25 1121
4555.89 1149
4556.52 1148
4557.16 1102
4557.80 1072
4558.43 1096
4559.07 1167
4559.71 1073
4560.35 1099
4560.98 1155
4561.62 1154
4562.26 1185
4562.89 1116
4563.53 1150
4564.17 1135
4564.81 1145
4565.44 1184
4566.08 1171
4566.72 1101
4567.36 1182
4568.00 1228
4568.63 1259
4569.27 1249
4569.91 1289
4570.55 1358
4571.19 1330
4571.82 1316
4572.46 1324
4573.10 1277
4573.74 1265
4574.38 1242
4575.01 1244
4575.65 1192
4576.29 1241
4576.93 1223
4577.57 1212
4578.21 1143
4578.84 1096
4579.48 1091
4580.12 1081
4580.76 1076
4581.40 1102
4582.04 1113
4582.68 1129
4583.32 1106
4583.95 1098
4584.59 1160
4585.23 1086
4585.87 1191
4586.51 1201
4587.15 1244
4587.79 1330
4588.43 1391
4589.07 1511
4589.71 1463
4590.35 1444
4590.99 1492
4591.62 1467
4592.26 1544
4592.90 1459
4593.54 1471
4594.18 1547
4594.82 1429
4595.46 1315
4596.10 1348
4596.74 1228
4597.38 1297
4598.02 1274
4598.66 1221
4599.30 1208
4599.94 1254
4600.58 1189
4601.22 1159
4601.86 1182
4602.50 1178
4603.14 1109
4603.78 1184
4604.42 1151
4605.06 1065
4605.70 1131
4606.34 1123
4606.98 1090
4607.62 1145
4608.27 1181
4608.91 1130
4609.55 1106
4610.19 1168
4610.83 1227
4611.47 1195
4612.11 1130
4612.75 1101
4613.39 1128
4614.03 1199
4614.67 1102
4615.31 1115
4615.96 1140
4616.60 1118
4617.24 1136
4617.88 1105
4618.52 1070
4619.16 1029
4619.80 1024
4620.44 1054
4621.09 1016
4621.73 1086
4622.37 1145
4623.01 1014
4623.65 1048
4624.29 1071
4624.94 1014
4625.58 1073
4626.22 1167
4626.86 1094
4627.50 1038
4628.15 1025
4628.79 1048
4629.43 1100
4630.07 1070
4630.71 1059
4631.36 1146
4632.00 1072
4632.64 1176
4633.28 1181
4633.93 1197
4634.57 1221
4635.21 1237
4635.85 1276
4636.50 1246
4637.14 1233
4637.78 1299
4638.42 1345
4639.07 1372
4639.71 1379
4640.35 1442
4640.99 1452
4641.64 1470
4642.28 1407
4642.92 1349
4643.57 1265
4644.21 1198
4644.85 1212
4645.50 1216
4646.14 1132
4646.78 1130
4647.43 1159
4648.07 1212
4648.71 1156
4649.36 1169
4650.00 1104
4650.64 1264
4651.29 1219
4651.93 1335
4652.57 1444
4653.22 1506
4653.86 1628
4654.50 1521
4655.15 1643
4655.79 1540
4656.44 1515
4657.08 1385
4657.72 1348
4658.37 1346
4659.01 1286
4659.66 1158
4660.30 1124
4660.94 1074
4661.59 1068
4662.23 1124
4662.88 1091
4663.52 1160
4664.17 1060
4664.81 1021
4665.46 1031
4666.10 1009
4666.74 1021
4667.39 1016
4668.03 981
4668.68 979
4669.32 967
4669.97 952
4670.61 953
4671.26 971
4671.90 982
4672.55 980
4673.19 1066
4673.84 1020
4674.48 992
4675.13 991
4675.77 1066
4676.42 1061
4677.07 1014
4677.71 1020
4678.36 1042
4679.00 1046
4679.65 1035
4680.29 1008
4680.94 1117
4681.58 1058
4682.23 1087
4682.88 1097
4683.52 1073
4684.17 1135
4684.81 1085
4685.46 1106
4686.10 1138
4686.75 1075
4687.40 1114
4688.04 1150
4688.69 1116
4689.34 1122
4689.98 1117
4690.63 1118
4691.27 1288
4691.92 1257
4692.57 1216
4693.21 1230
4693.86 1232
4694.51 1239
4695.15 1194
4695.80 1209
4696.45 1246
4697.09 1174
4697.74 1301
4698.39 1329
4699.03 1326
4699.68 1279
4700.33 1378
4700.97 1439
4701.62 1454
4702.27 1454
4702.92 1430
4703.56 1404
4704.21 1300
4704.86 1206
4705.50 1197
4706.15 1245
4706.80 1286
4707.45 1314
4708.09 1242
4708.74 1158
4709.39 1240
4710.04 1222
4710.68 1161
4711.33 1144
4711.98 1141
4712.63 1123
4713.28 1146
4713.92 1163
4714.57 1207
4715.22 1177
4715.87 1223
4716.52 1212
4717.16 1222
4717.81 1200
4718.46 1166
4719.11 1182
4719.76 1216
4720.41 1153
4721.05 1164
4721.70 1213
4722.35 1203
4723.00 1252
4723.65 1284
4724.30 1228
4724.94 1296
4725.59 1272
4726.24 1248
4726.89 1208
4727.54 1269
4728.19 1288
4728.84 1320
4729.49 1329
4730.14 1257
4730.78 1232
4731.43 1174
4732.08 1147
4732.73 1112
4733.38 1118
4734.03 1130
4734.68 1152
4735.33 1161
4735.98 1126
4736.63 1155
4737.28 1097
4737.93 1171
4738.58 1157
4739.23 1179
4739.88 1203
4740.53 1285
4741.18 1318
4741.83 1296
4742.47 1333
4743.12 1343
4743.77 1286
4744.42 1281
4745.07 1286
4745.72 1267
4746.37 1260
4747.03 1261
4747.68 1244
4748.33 1204
4748.98 1191
4749.63 1228
4750.28 1211
4750.93 1252
4751.58 1358
4752.23 1449
4752.88 1383
4753.53 1410
4754.18 1503
4754.83 1529
4755.48 1502
4756.13 1382
4756.78 1355
4757.43 1310
4758.08 1286
4758.74 1259
4759.39 1282
4760.04 1265
4760.69 1255
4761.34 1318
4761.99 1331
4762.64 1399
4763.29 1415
4763.94 1518
4764.60 1434
4765.25 1363
4765.90 1258
4766.55 1266
4767.20 1250
4767.85 1197
4768.51 1203
4769.16 1268
4769.81 1266
4770.46 1190
4771.11 1246
4771.76 1278
4772.42 1233
4773.07 1160
4773.72 1259
4774.37 1298
4775.02 1263
4775.68 1257
4776.33 1217
4776.98 1238
4777.63 1167
4778.29 1166
4778.94 1236
4779.59 1168
4780.24 1210
4780.89 1183
4781.55 1210
4782.20 1272
4782.85 1226
4783.51 1176
4784.16 1215
4784.81 1180
4785.46 1175
4786.12 1194
4786.77 1258
4787.42 1159
4788.08 1184
4788.73 1209
4789.38 1184
4790.03 1225
4790.69 1229
4791.34 1254
4791.99 1320
4792.65 1309
4793.30 1345
4793.95 1273
4794.61 1220
4795.26 1356
4795.91 1359
4796.57 1328
4797.22 1375
4797.87 1298
4798.53 1281
4799.18 1367
4799.84 1426
4800.49 1521
4801.14 1546
4801.80 1745
4802.45 1870
4803.11 1802
4803.76 1841
4804.41 1752
4805.07 1696
4805.72 1672
4806.38 1647
4807.03 1531
4807.68 1567
4808.34 1483
4808.99 1421
4809.65 1371
4810.30 1390
4810.96 1345
4811.61 1375
4812.27 1403
4812.92 1393
4813.58 1327
4814.23 1420
4814.89 1402
4815.54 1353
4816.19 1440
4816.85 1453
4817.50 1425
4818.16 1437
4818.81 1362
4819.47 1540
4820.13 1569
4820.78 1575
4821.44 1684
4822.09 1675
4822.75 1852
4823.40 1894
4824.06 1926
4824.71 1917
4825.37 1914
4826.02 2062
4826.68 2065
4827.33 1959
4827.99 1905
4828.65 1771
4829.30 1692
4829.96 1590
4830.61 1688
4831.27 1686
4831.93 1632
4832.58 1664
4833.24 1583
4833.89 1599
4834.55 1639
4835.21 1716
4835.86 1702
4836.52 1800
4837.17 1785
4837.83 1892
4838.49 1978
4839.14 1970
4839.80 2019
4840.46 2016
4841.11 1993
4841.77 1911
4842.43 1889
4843.08 1963
4843.74 1968
4844.40 1938
4845.05 2040
4845.71 1912
4846.37 1975
4847.02 1988
4847.68 2011
4848.34 1952
4849.00 2064
4849.65 2107
4850.31 2129
4850.97 2254
4851.62 2340
4852.28 2407
4852.94 2346
4853.60 2394
4854.25 2360
4854.91 2298
4855.57 2232
4856.23 2219
4856.88 2261
4857.54 2394
4858.20 2534
4858.86 2853
4859.52 3022
4860.17 3243
4860.83 3371
4861.49 3209
4862.15 3129
4862.81 2951
4863.46 2675
4864.12 2548
4864.78 2356
4865.44 2267
4866.10 2217
4866.75 2255
4867.41 2289
4868.07 2216
4868.73 2228
4869.39 2233
4870.05 2213
4870.71 2224
4871.36 2116
4872.02 2043
4872.68 2020
4873.34 2002
4874.00 1961
4874.66 1953
4875.32 1969
4875.98 1941
4876.63 1962
4877.29 1960
4877.95 1830
4878.61 1787
4879.27 1808
4879.93 1897
4880.59 1924
4881.25 1912
4881.91 1880
4882.57 1792
4883.23 1857
4883.89 1749
4884.55 1765
4885.21 1740
4885.87 1787
4886.52 1770
4887.18 1673
4887.84 1692
4888.50 1621
4889.16 1567
4889.82 1652
4890.48 1664
4891.14 1661
4891.80 1622
4892.46 1710
4893.12 1709
4893.78 1607
4894.44 1628
4895.10 1686
4895.76 1607
4896.42 1520
4897.09 1433
4897.75 1496
4898.41 1512
4899.07 1559
4899.73 1603
4900.39 1670
4901.05 1636
4901.71 1624
4902.37 1735
4903.03 1677
4903.69 1643
4904.35 1522
4905.01 1529
4905.67 1437
4906.33 1371
4907.00 1403
4907.66 1403
4908.32 1302
4908.98 1287
4909.64 1317
4910.30 1354
4910.96 1337
4911.62 1296
4912.29 1332
4912.95 1302
4913.61 1270
4914.27 1299
4914.93 1295
4915.59 1239
4916.26 1268
4916.92 1213
4917.58 1215
4918.24 1203
4918.90 1119
4919.56 1095
4920.23 1151
4920.89 1171
4921.55 1114
4922.21 1158
4922.87 1159
4923.54 1198
4924.20 1139
4924.86 1148
4925.52 1165
4926.19 1163
4926.85 1145
4927.51 1201
4928.17 1226
4928.84 1186
4929.50 1191
4930.16 1165
4930.82 1126
4931.49 1144
4932.15 1213
4932.81 1104
4933.47 1142
4934.14 1104
4934.80 1099
4935.46 1092
4936.13 1136
4936.79 1144
4937.45 1139
4938.11 1094
4938.78 1110
4939.44 1101
4940.10 1135
4940.77 1124
4941.43 1137
4942.09 1106
4942.76 1057
4943.42 1084
4944.08 1075
4944.75 1093
4945.41 1022
4946.08 1087
4946.74 1122
4947.40 1147
4948.07 1136
4948.73 1064
4949.39 1054
4950.06 1113
4950.72 976
4951.39 978
4952.05 1071
4952.71 1010
4953.38 1014
4954.04 1029
4954.71 1001
4955.37 1049
4956.04 1091
4956.70 1060
4957.36 1144
4958.03 1137
4958.69 1151
4959.36 1161
4960.02 1286
4960.69 1339
4961.35 1389
4962.02 1413
4962.68 1551
4963.35 1562
4964.01 1639
4964.68 1548
4965.34 1572
4966.01 1511
4966.67 1563
4967.34 1477
4968.00 1398
4968.67 1263
4969.33 1317
4970.00 1160
4970.66 1136
4971.33 1043
4971.99 1030
4972.66 1034
4973.32 1114
4973.99 1119
4974.66 1049
4975.32 1087
4975.99 1095
4976.65 1206
4977.32 1139
4977.98 1168
4978.65 1277
4979.32 1191
4979.98 1152
4980.65 1154
4981.31 1120
4981.98 1103
4982.65 1034
4983.31 1037
4983.98 1049
4984.64 1050
4985.31 1001
4985.98 1062
4986.64 1003
4987.31 1035
4987.98 1006
4988.64 1089
4989.31 1105
4989.98 1081
4990.64 1089
4991.31 1050
4991.98 1018
4992.64 1027
4993.31 1030
4993.98 1065
4994.64 1011
4995.31 1021
4995.98 1085
4996.64 994
4997.31 1022
4997.98 1038
4998.65 1011
4999.31 990
4999.98 968
5000.65 1000
5001.31 1031
5001.98 979
5002.65 853
5003.32 941
5003.98 962
5004.65 966
5005.32 962
5005.99 902
5006.66 930
5007.32 1006
5007.99 967
5008.66 954
5009.33 932
5009.99 956
5010.66 990
5011.33 1002
5012.00 996
5012.67 1004
5013.33 984
5014.00 994
5014.67 970
5015.34 975
5016.01 955
5016.68 912
5017.34 903
5018.01 893
5018.68 901
5019.35 941
5020.02 970
5020.69 979
5021.36 997
5022.02 994
5022.69 1008
5023.36 1042
5024.03 1072
5024.70 1043
5025.37 1097
5026.04 1022
5026.71 1049
5027.38 960
5028.05 956
5028.71 1018
5029.38 1029
5030.05 967
5030.72 1043
5031.39 925
5032.06 924
5032.73 889
5033.40 988
5034.07 967
5034.74 921
5035.41 880
5036.08 904
5036.75 945
5037.42 897
5038.09 925
5038.76 968
5039.43 884
5040.10 932
5040.77 938
5041.44 984
5042.11 999
5042.78 924
5043.45 929
5044.12 944
5044.79 983
5045.46 977
5046.13 969
5046.80 970
5047.47 1050
5048.14 998
5048.81 957
5049.48 1016
5050.15 1003
5050.82 1008
5051.49 967
5052.16 914
5052.83 962
5053.51 982
5054.18 1043
5054.85 977
5055.52 949
5056.19 937
5056.86 953
5057.53 967
5058.20 936
5058.87 908
5059.55 904
5060.22 904
5060.89 929
5061.56 962
5062.23 916
5062.90 953
5063.57 897
5064.25 968
5064.92 951
5065.59 892
5066.26 945
5066.93 943
5067.60 976
5068.28 915
5068.95 902
5069.62 946
5070.29 914
5070.96 957
5071.64 1003
5072.31 976
5072.98 1007
5073.65 938
5074.32 1004
5075.00 948
5075.67 899
5076.34 940
5077.01 1007
5077.69 946
5078.36 971
5079.03 978
5079.70 964
5080.38 998
5081.05 942
5081.72 979
5082.39 936
5083.07 930
5083.74 930
5084.41 1022
5085.09 1007
5085.76 1008
5086.43 1055
5087.10 1045
5087.78 1048
5088.45 1064
5089.12 1004
5089.80 1057
5090.47 1005
5091.14 1028
5091.82 1007
5092.49 1050
5093.16 1107
5093.84 1085
5094.51 1117
5095.18 1087
5095.86 1074
5096.53 1040
5097.21 1004
5097.88 1037
5098.55 988
5099.23 943
5099.90 1011
5100.57 1017
5101.25 975
5101.92 1020
5102.60 1000
5103.27 974
5103.95 975
5104.62 1088
5105.29 1076
5105.97 1063
5106.64 1056
5107.32 1030
5107.99 1011
5108.67 966
5109.34 1029
5110.01 998
5110.69 987
5111.36 964
5112.04 991
5112.71 987
5113.39 966
5114.06 999
5114.74 1060
5115.41 1007
5116.09 980
5116.76 1018
5117.44 997
5118.11 1106
5118.79 1171
5119.46 1261
5120.14 1354
5120.81 1391
5121.49 1323
5122.16 1368
5122.84 1314
5123.52 1279
5124.19 1243
5124.87 1222
5125.54 1198
5126.22 1184
5126.89 1173
5127.57 1077
5128.24 1088
5128.92 1128
5129.60 1062
5130.27 1065
5130.95 1065
5131.62 1025
5132.30 1037
5132.98 1035
5133.65 1029
5134.33 1034
5135.01 1087
5135.68 1063
5136.36 1061
5137.03 1044
5137.71 1052
5138.39 1106
5139.06 1037
5139.74 1066
5140.42 1053
5141.09 1083
5141.77 1102
5142.45 1098
5143.12 1053
5143.80 979
5144.48 1040
5145.15 1023
5145.83 950
5146.51 936
5147.18 933
5147.86 955
5148.54 921
5149.22 890
5149.89 921
5150.57 934
5151.25 872
5151.93 931
5152.60 967
5153.28 953
5153.96 967
5154.63 1010
5155.31 1038
5155.99 1011
5156.67 993
5157.35 958
5158.02 961
5158.70 1042
5159.38 1011
5160.06 1076
5160.73 1051
5161.41 1053
5162.09 1046
5162.77 1061
5163.45 1068
5164.12 1022
5164.80 1054
5165.48 1017
5166.16 1060
5166.84 1005
5167.52 995
5168.19 1029
5168.87 971
5169.55 941
5170.23 1008
5170.91 1001
5171.59 965
5172.27 880
5172.94 937
5173.62 887
5174.30 892
5174.98 888
5175.66 866
5176.34 970
5177.02 989
5177.70 882
5178.38 901
5179.06 953
5179.73 1001
5180.41 1023
5181.09 1041
5181.77 943
5182.45 928
5183.13 976
5183.81 931
5184.49 943
5185.17 988
5185.85 928
5186.53 919
5187.21 905
5187.89 930
5188.57 899
5189.25 852
5189.93 893
5190.61 892
5191.29 907
5191.97 923
5192.65 919
5193.33 951
5194.01 940
5194.69 863
5195.37 832
5196.05 890
5196.73 905
5197.41 927
5198.09 912
5198.77 904
5199.45 943
5200.13 953
5200.81 903
5201.49 897
5202.17 890
5202.85 912
5203.53 881
5204.21 901
5204.89 894
5205.58 975
5206.26 958
5206.94 971
5207.62 972
5208.30 938
5208.98 961
5209.66 945
5210.34 1012
5211.02 1009
5211.71 994
5212.39 991
5213.07 1017
5213.75 996
5214.43 1049
5215.11 1030
5215.79 983
5216.48 1094
5217.16 1138
5217.84 1131
5218.52 1129
5219.20 1057
5219.88 1096
5220.57 1080
5221.25 1050
5221.93 1078
5222.61 1080
5223.29 1068
5223.98 1111
5224.66 1052
5225.34 1127
5226.02 1088
5226.70 1058
5227.39 1060
5228.07 1033
5228.75 1030
5229.43 1014
5230.12 1013
5230.80 1032
5231.48 987
5232.16 970
5232.85 949
5233.53 997
5234.21 966
5234.89 1012
5235.58 1060
5236.26 1081
5236.94 1081
5237.63 1033
5238.31 1157
5238.99 1155
5239.67 1160
5240.36 1148
5241.04 1135
5241.72 1244
5242.41 1225
5243.09 1251
5243.77 1244
5244.46 1153
5245.14 1079
5245.82 1084
5246.51 1076
5247.19 1055
5247.88 1063
5248.56 1157
5249.24 1049
5249.93 1050
5250.61 1079
5251.29 1034
5251.98 1029
5252.66 1086
5253.35 1109
5254.03 1041
5254.71 1067
5255.40 1080
5256.08 1058
5256.77 997
5257.45 1006
5258.14 994
5258.82 987
5259.50 1013
5260.19 935
5260.87 936
5261.56 1011
5262.24 1021
5262.93 1031
5263.61 1085
5264.30 1129
5264.98 1128
5265.67 1053
5266.35 1058
5267.03 1108
5267.72 1150
5268.40 1088
5269.09 1035
5269.77 1098
5270.46 1112
5271.14 1059
5271.83 1110
5272.52 1044
5273.20 1029
5273.89 1065
5274.57 1058
5275.26 1101
5275.94 1076
5276.63 1079
5277.31 1064
5278.00 1092
5278.68 1083
5279.37 1082
5280.06 1074
5280.74 1140
5281.43 1183
5282.11 1209
5282.80 1210
5283.48 1159
5284.17 1254
5284.86 1222
5285.54 1274
5286.23 1187
5286.92 1072
5287.60 1113
5288.29 1137
5288.97 1044
5289.66 1088
5290.35 1064
5291.03 1129
5291.72 1094
5292.41 1088
5293.09 1073
5293.78 1100
5294.47 1059
5295.15 991
5295.84 1044
5296.53 1114
5297.21 1103
5297.90 1033
5298.59 1147
5299.27 1209
5299.96 1217
5300.65 1200
5301.33 1145
5302.02 1280
5302.71 1294
5303.40 1259
5304.08 1252
5304.77 1337
5305.46 1408
5306.15 1415
5306.83 1528
5307.52 1546
5308.21 1575
5308.90 1648
5309.58 1584
5310.27 1532
5310.96 1470
5311.65 1428
5312.33 1542
5313.02 1523
5313.71 1668
5314.40 1816
5315.09 1936
5315.77 2001
5316.46 2076
5317.15 2067
5317.84 2093
5318.53 2079
5319.21 1969
5319.90 1851
5320.59 1840
5321.28 1762
5321.97 1762
5322.66 1715
5323.35 1540
5324.03 1467
5324.72 1419
5325.41 1394
5326.10 1289
5326.79 1286
5327.48 1253
5328.17 1228
5328.86 1194
5329.54 1156
5330.23 1174
5330.92 1177
5331.61 1104
5332.30 1069
5332.99 1054
5333.68 1108
5334.37 1103
5335.06 1145
5335.75 1137
5336.44 1092
5337.12 1099
5337.81 1100
5338.50 1097
5339.19 1090
5339.88 1090
5340.57 1113
5341.26 1146
5341.95 1059
5342.64 1128
5343.33 1127
5344.02 1166
5344.71 1170
5345.40 1165
5346.09 1200
5346.78 1193
5347.47 1287
5348.16 1299
5348.85 1368
5349.54 1480
5350.23 1590
5350.92 1763
5351.61 1909
5352.30 1996
5352.99 2065
5353.68 2102
5354.37 2068
5355.07 1963
5355.76 1941
5356.45 1751
5357.14 1576
5357.83 1415
5358.52 1323
5359.21 1315
5359.90 1184
5360.59 1192
5361.28 1177
5361.97 1164
5362.66 1165
5363.36 1171
5364.05 1159
5364.74 1222
5365.43 1184
5366.12 1121
5366.81 1152
5367.50 1157
5368.19 1154
5368.89 1098
5369.58 991
5370.27 985
5370.96 987
5371.65 979
5372.34 935
5373.04 960
5373.73 975
5374.42 922
5375.11 934
5375.80 920
5376.49 969
5377.19 1000
5377.88 1009
5378.57 1010
5379.26 997
5379.96 1000
5380.65 1058
5381.34 1075
5382.03 1032
5382.72 979
5383.42 998
5384.11 1022
5384.80 1030
5385.49 1005
5386.19 985
5386.88 958
5387.57 993
5388.26 1048
5388.96 1067
5389.65 1079
5390.34 1155
5391.04 1123
5391.73 1195
5392.42 1170
5393.12 1146
5393.81 1167
5394.50 1221
5395.19 1126
5395.89 1160
5396.58 1137
5397.27 1103
5397.97 1117
5398.66 1087
5399.35 1010
5400.05 1040
5400.74 1009
5401.43 1006
5402.13 993
5402.82 1019
5403.52 1021
5404.21 988
5404.90 1020
5405.60 1068
5406.29 998
5406.98 1037
5407.68 1030
5408.37 1044
5409.07 977
5409.76 1001
5410.45 1037
5411.15 1081
5411.84 1053
5412.54 1072
5413.23 1051
5413.93 998
5414.62 1001
5415.32 1040
5416.01 972
5416.70 1050
5417.40 994
5418.09 1036
5418.79 1101
5419.48 1072
5420.18 1097
5420.87 1162
5421.57 1167
5422.26 1144
5422.96 1076
5423.65 1101
5424.35 1123
5425.04 1098
5425.74 1171
5426.43 1095
5427.13 1108
5427.82 1092
5428.52 1075
5429.21 1096
5429.91 1100
5430.60 1136
5431.30 1126
5432.00 1030
5432.69 1078
5433.39 1086
5434.08 1095
5434.78 1143
5435.47 1085
5436.17 1145
5436.86 1135
5437.56 1094
5438.26 1093
5438.95 1104
5439.65 1130
5440.34 1145
5441.04 1104
5441.74 1102
5442.43 1125
5443.13 1214
5443.83 1119
5444.52 1149
5445.22 1208
5445.91 1278
5446.61 1385
5447.31 1431
5448.00 1550
5448.70 1632
5449.40 1698
5450.09 1742
5450.79 1755
5451.49 1728
5452.18 1647
5452.88 1580
5453.58 1510
5454.27 1450
5454.97 1380
5455.67 1327
5456.37 1265
5457.06 1217
5457.76 1263
5458.46 1317
5459.15 1284
5459.85 1292
5460.55 1290
5461.25 1275
5461.94 1311
5462.64 1323
5463.34 1349
5464.04 1344
5464.73 1322
5465.43 1331
5466.13 1344
5466.83 1421
5467.53 1327
5468.22 1275
5468.92 1312
5469.62 1349
5470.32 1361
5471.01 1414
5471.71 1435
5472.41 1419
5473.11 1430
5473.81 1446
5474.51 1431
5475.20 1531
5475.90 1607
5476.60 1606
5477.30 1568
5478.00 1663
5478.70 1735
5479.39 1885
5480.09 2022
5480.79 2403
5481.49 2740
5482.19 2881
5482.89 3110
5483.59 3096
5484.29 2878
5484.98 2678
5485.68 2515
5486.38 2393
5487.08 2207
5487.78 2117
5488.48 1919
5489.18 1870
5489.88 1796
5490.58 1789
5491.28 1828
5491.98 1762
5492.68 1835
5493.37 1909
5494.07 2014
5494.77 1994
5495.47 2067
5496.17 2224
5496.87 2099
5497.57 2065
5498.27 2122
5498.97 2165
5499.67 2320
5500.37 2707
5501.07 3102
5501.77 3606
5502.47 4060
5503.17 4634
5503.87 4813
5504.57 4635
5505.27 4148
5505.97 3572
5506.67 3002
5507.37 2616
5508.07 2428
5508.77 2169
5509.47 1984
5510.17 1833
5510.87 1774
5511.58 1699
5512.28 1721
5512.98 1637
5513.68 1701
5514.38 1690
5515.08 1712
5515.78 1697
5516.48 1747
5517.18 1736
5517.88 1781
5518.58 1738
5519.28 1719
5519.99 1736
5520.69 1774
5521.39 1723
5522.09 1710
5522.79 1743
5523.49 1692
5524.19 1693
5524.90 1644
5525.60 1530
5526.30 1517
5527.00 1408
5527.70 1396
5528.40 1308
5529.10 1251
5529.81 1244
5530.51 1315
5531.21 1288
5531.91 1339
5532.61 1366
5533.32 1297
5534.02 1314
5534.72 1356
5535.42 1304
5536.12 1376
5536.83 1351
5537.53 1335
5538.23 1307
5538.93 1295
5539.64 1325
5540.34 1354
5541.04 1374
5541.74 1329
5542.45 1322
5543.15 1281
5543.85 1349
5544.55 1363
5545.26 1299
5545.96 1267
5546.66 1223
5547.36 1258
5548.07 1209
5548.77 1231
5549.47 1192
5550.18 1174
5550.88 1179
5551.58 1192
5552.29 1146
5552.99 1169
5553.69 1193
5554.40 1210
5555.10 1164
5555.80 1153
5556.51 1237
5557.21 1228
5557.91 1152
5558.62 1178
5559.32 1079
5560.02 1135
5560.73 1142
5561.43 1149
5562.14 1178
5562.84 1257
5563.54 1201
5564.25 1234
5564.95 1279
5565.65 1321
5566.36 1332
5567.06 1287
5567.77 1285
5568.47 1307
5569.18 1266
5569.88 1214
5570.58 1204
5571.29 1173
5571.99 1168
5572.70 1159
5573.40 1155
5574.11 1229
5574.81 1193
5575.52 1219
5576.22 1256
5576.93 1231
5577.63 1269
5578.33 1250
5579.04 1273
5579.74 1204
5580.45 1156
5581.15 1170
5581.86 1159
5582.56 1207
5583.27 1135
5583.97 1086
5584.68 1061
5585.39 1080
5586.09 1164
5586.80 1108
5587.50 1139
5588.21 1169
5588.91 1127
5589.62 1017
5590.32 1053
5591.03 1058
5591.73 1045
5592.44 1073
5593.15 1023
5593.85 1080
5594.56 1064
5595.26 1091
5595.97 1034
5596.68 1012
5597.38 1043
5598.09 1016
5598.79 998
5599.50 962
5600.21 934
5600.91 977
5601.62 1034
5602.33 1026
5603.03 1056
5603.74 1048
5604.44 1033
5605.15 1000
5605.86 1034
5606.56 1026
5607.27 1025
5607.98 1041
5608.68 979
5609.39 982
5610.10 996
5610.80 1038
5611.51 968
5612.22 995
5612.93 1040
5613.63 950
5614.34 939
5615.05 984
5615.75 1058
5616.46 1035
5617.17 1089
5617.88 1042
5618.58 975
5619.29 1034
5620.00 1069
5620.71 1070
5621.41 1013
5622.12 1049
5622.83 1064
5623.54 1072
5624.24 1125
5624.95 1013
5625.66 1052
5626.37 1084
5627.08 1022
5627.78 1024
5628.49 1068
5629.20 1082
5629.91 1092
5630.62 1130
5631.32 1159
5632.03 1129
5632.74 1102
5633.45 1144
5634.16 1205
5634.86 1192
5635.57 1250
5636.28 1262
5636.99 1210
5637.70 1293
5638.41 1295
5639.12 1407
5639.82 1347
5640.53 1399
5641.24 1297
5641.95 1388
5642.66 1429
5643.37 1430
5644.08 1348
5644.79 1342
5645.50 1266
5646.21 1275
5646.91 1204
5647.62 1217
5648.33 1168
5649.04 1191
5649.75 1192
5650.46 1173
5651.17 1209
5651.88 1179
5652.59 1184
5653.30 1161
5654.01 1243
5654.72 1252
5655.43 1237
5656.14 1239
5656.85 1273
5657.56 1255
5658.27 1255
5658.98 1250
5659.69 1325
5660.40 1394
5661.11 1317
5661.82 1358
5662.53 1389
5663.24 1390
5663.95 1343
5664.66 1233
5665.37 1254
5666.08 1278
5666.79 1272
5667.50 1201
5668.21 1243
5668.92 1202
5669.63 1136
5670.34 1249
5671.05 1239
5671.76 1261
5672.47 1339
5673.18 1326
5673.89 1383
5674.61 1400
5675.32 1395
5676.03 1354
5676.74 1276
5677.45 1245
5678.16 1215
5678.87 1213
5679.58 1252
5680.29 1200
5681.01 1171
5681.72 1167
5682.43 1130
5683.14 1245
5683.85 1261
5684.56 1241
5685.27 1195
5685.99 1196
5686.70 1231
5687.41 1195
5688.12 1177
5688.83 1206
5689.54 1158
5690.26 1105
5690.97 1103
5691.68 1156
5692.39 1222
5693.10 1164
5693.82 1168
5694.53 1163
5695.24 1177
5695.95 1177
5696.67 1144
5697.38 1155
5698.09 1153
5698.80 1178
5699.51 1136
5700.23 1102
5700.94 1117
5701.65 1114
5702.36 1088
5703.08 1153
5703.79 1215
5704.50 1165
5705.22 1120
5705.93 1200
5706.64 1193
5707.35 1164
5708.07 1153
5708.78 1225
5709.49 1232
5710.21 1226
5710.92 1178
5711.63 1167
5712.35 1162
5713.06 1131
5713.77 1129
5714.49 1124
5715.20 1160
5715.91 1137
5716.63 1177
5717.34 1137
5718.05 1180
5718.77 1159
5719.48 1172
5720.19 1179
5720.91 1201
5721.62 1129
5722.34 1175
5723.05 1156
5723.76 1233
5724.48 1226
5725.19 1236
5725.91 1259
5726.62 1272
5727.33 1343
5728.05 1387
5728.76 1427
5729.48 1484
5730.19 1545
5730.91 1498
5731.62 1444
5732.34 1524
5733.05 1453
5733.76 1392
5734.48 1408
5735.19 1338
5735.91 1304
5736.62 1310
5737.34 1265
5738.05 1267
5738.77 1297
5739.48 1254
5740.20 1268
5740.91 1312
5741.63 1286
5742.34 1314
5743.06 1272
5743.77 1305
5744.49 1321
5745.20 1372
5745.92 1335
5746.63 1311
5747.35 1361
5748.07 1418
5748.78 1473
5749.50 1391
5750.21 1403
5750.93 1365
5751.64 1459
5752.36 1508
5753.07 1573
5753.79 1660
5754.51 1666
5755.22 1755
5755.94 1825
5756.65 1824
5757.37 1798
5758.09 1990
5758.80 1946
5759.52 2125
5760.24 2165
5760.95 2123
5761.67 2175
5762.38 2143
5763.10 2209
5763.82 2361
5764.53 2289
5765.25 2258
5765.97 2362
5766.68 2416
5767.40 2393
5768.12 2583
5768.83 2854
5769.55 3211
5770.27 3754
5770.98 4557
5771.70 5850
5772.42 6821
5773.13 7668
5773.85 7680
5774.57 7018
5775.29 6037
5776.00 5263
5776.72 4327
5777.44 3702
5778.16 3149
5778.87 2932
5779.59 2763
5780.31 2592
5781.03 2528
5781.74 2531
5782.46 2445
5783.18 2588
5783.90 2752
5784.61 2670
5785.33 2724
5786.05 2781
5786.77 2765
5787.48 2704
5788.20 2710
5788.92 2663
5789.64 2629
5790.36 2613
5791.08 2613
5791.79 2572
5792.51 2497
5793.23 2379
5793.95 2245
5794.67 2189
5795.38 2170
5796.10 2129
5796.82 1999
5797.54 1979
5798.26 1954
5798.98 1884
5799.70 1965
5800.41 2123
5801.13 2173
5801.85 2335
5802.57 2381
5803.29 2500
5804.01 2509
5804.73 2400
5805.45 2345
5806.17 2270
5806.89 2120
5807.60 1892
5808.32 1815
5809.04 1834
5809.76 1805
5810.48 1851
5811.20 1864
5811.92 1891
5812.64 1896
5813.36 1890
5814.08 1889
5814.80 1853
5815.52 1676
5816.24 1631
5816.96 1685
5817.68 1561
5818.40 1535
5819.12 1487
5819.84 1608
5820.56 1610
5821.28 1619
5822.00 1570
5822.72 1521
5823.44 1494
5824.16 1513
5824.88 1541
5825.60 1502
5826.32 1482
5827.04 1504
5827.76 1528
5828.48 1385
5829.20 1460
5829.92 1490
5830.64 1537
5831.36 1484
5832.08 1408
5832.80 1395
5833.52 1396
5834.25 1370
5834.97 1409
5835.69 1403
5836.41 1436
5837.13 1349
5837.85 1342
5838.57 1331
5839.29 1260
5840.01 1295
5840.73 1401
5841.46 1408
5842.18 1387
5842.90 1338
5843.62 1290
5844.34 1339
5845.06 1416
5845.78 1326
5846.51 1326
5847.23 1320
5847.95 1283
5848.67 1282
5849.39 1253
5850.11 1281
5850.84 1249
5851.56 1247
5852.28 1338
5853.00 1314
5853.72 1278
5854.45 1226
5855.17 1326
5855.89 1356
5856.61 1392
5857.33 1357
5858.06 1321
5858.78 1336
5859.50 1343
5860.22 1331
5860.95 1273
5861.67 1272
5862.39 1234
5863.11 1256
5863.84 1197
5864.56 1190
5865.28 1230
5866.01 1336
5866.73 1277
5867.45 1207
5868.17 1179
5868.90 1223
5869.62 1218
5870.34 1225
5871.07 1222
5871.79 1176
5872.51 1186
5873.24 1218
5873.96 1119
5874.68 1110
5875.41 1138
5876.13 1135
5876.85 1127
5877.58 1136
5878.30 1155
5879.02 1174
5879.75 1160
5880.47 1170
5881.19 1202
5881.92 1207
5882.64 1258
5883.37 1306
5884.09 1290
5884.81 1244
5885.54 1272
5886.26 1341
5886.99 1335
5887.71 1337
5888.43 1337
5889.16 1301
5889.88 1217
5890.61 1200
5891.33 1269
5892.05 1260
5892.78 1212
5893.50 1194
5894.23 1204
5894.95 1220
5895.68 1208
5896.40 1266
5897.13 1193
5897.85 1223
5898.58 1218
5899.30 1210
5900.03 1203
5900.75 1180
5901.48 1145
5902.20 1210
5902.93 1215
5903.65 1258
5904.38 1276
5905.10 1307
5905.83 1252
5906.55 1241
5907.28 1230
5908.00 1217
5908.73 1307
5909.45 1333
5910.18 1318
5910.90 1287
5911.63 1318
5912.36 1354
5913.08 1365
5913.81 1339
5914.53 1357
5915.26 1323
5915.98 1322
5916.71 1407
5917.44 1413
5918.16 1368
5918.89 1447
5919.61 1433
5920.34 1437
5921.07 1433
5921.79 1413
5922.52 1412
5923.25 1427
5923.97 1366
5924.70 1413
5925.42 1431
5926.15 1538
5926.88 1488
5927.60 1527
5928.33 1531
5929.06 1581
5929.78 1620
5930.51 1573
5931.24 1607
5931.96 1570
5932.69 1659
5933.42 1691
5934.15 1650
5934.87 1727
5935.60 1731
5936.33 1772
5937.05 1821
5937.78 1878
5938.51 1879
5939.24 1947
5939.96 1862
5940.69 1885
5941.42 2015
5942.14 2031
5942.87 1974
5943.60 2024
5944.33 2109
5945.06 2141
5945.78 2242
5946.51 2231
5947.24 2338
5947.97 2369
5948.69 2311
5949.42 2412
5950.15 2483
5950.88 2569
5951.61 2708
5952.33 2706
5953.06 2901
5953.79 3273
5954.52 3458
5955.25 3666
5955.98 3623
5956.70 3704
5957.43 3648
5958.16 3552
5958.89 3484
5959.62 3494
5960.35 3235
5961.07 3084
5961.80 3157
5962.53 3129
5963.26 3127
5963.99 3123
5964.72 3126
5965.45 3272
5966.18 3542
5966.90 3734
5967.63 3968
5968.36 4399
5969.09 4656
5969.82 4988
5970.55 4895
5971.28 4725
5972.01 4633
5972.74 4313
5973.47 4331
5974.20 4281
5974.93 4117
5975.66 3868
5976.39 3997
5977.12 3907
5977.84 3875
5978.57 3990
5979.30 3995
5980.03 4090
5980.76 4262
5981.49 4407
5982.22 4576
5982.95 4636
5983.68 4728
5984.41 4814
5985.14 4997
5985.87 4978
5986.60 4926
5987.33 5057
5988.06 4881
5988.79 4805
5989.53 4879
5990.26 4962
5990.99 4925
5991.72 4936
5992.45 4973
5993.18 5019
5993.91 5064
5994.64 5188
5995.37 5214
5996.10 5241
5996.83 5427
5997.56 5532
5998.29 5735
5999.02 5669
5999.75 5923
6000.49 5790
6001.22 5700
6001.95 5650
6002.68 5556
6003.41 5562
6004.14 5415
6004.87 5390
6005.60 5231
6006.34 5211
6007.07 5210
6007.80 5165
6008.53 5308
6009.26 5490
6009.99 5774
6010.72 6389
6011.46 7448
6012.19 8780
6012.92 10863
6013.65 13435
6014.38 16052
6015.12 18342
6015.85 19878
6016.58 20416
6017.31 20531
6018.04 19801
6018.78 18167
6019.51 16227
6020.24 14417
6020.97 12172
6021.70 10255
6022.44 8818
6023.17 7597
6023.90 6732
6024.63 5881
6025.37 5360
6026.10 4922
6026.83 4601
6027.56 4455
6028.30 4321
6029.03 4188
6029.76 4105
6030.50 4153
6031.23 4103
6031.96 4014
6032.69 4193
6033.43 4082
6034.16 3917
6034.89 3628
6035.63 3426
6036.36 3305
6037.09 3191
6037.83 3080
6038.56 3163
6039.29 3143
6040.03 3176
6040.76 3173
6041.49 3281
6042.23 3375
6042.96 3428
6043.69 3491
6044.43 3517
6045.16 3535
6045.90 3607
6046.63 3564
6047.36 3615
6048.10 3706
6048.83 3733
6049.57 3706
6050.30 3700
6051.03 3828
6051.77 4060
6052.50 4300
6053.24 4543
6053.97 4812
6054.70 5026
6055.44 5161
6056.17 5196
6056.91 5073
6057.64 4993
6058.38 4661
6059.11 4486
6059.85 4290
6060.58 4145
6061.32 3917
6062.05 3809
6062.79 3689
6063.52 3746
6064.26 3659
6064.99 3541
6065.72 3453
6066.46 3502
6067.20 3458
6067.93 3356
6068.67 3279
6069.40 3278
6070.14 3197
6070.87 3273
6071.61 3195
6072.34 3130
6073.08 3187
6073.81 3115
6074.55 3096
6075.28 3140
6076.02 3049
6076.76 3094
6077.49 3059
6078.23 3059
6078.96 2922
6079.70 2949
6080.43 2961
6081.17 3012
6081.91 2951
6082.64 2851
6083.38 2814
6084.11 2661
6084.85 2628
6085.59 2584
6086.32 2524
6087.06 2528
6087.80 2510
6088.53 2504
6089.27 2465
6090.00 2580
6090.74 2599
6091.48 2575
6092.21 2629
6092.95 2677
6093.69 2714
6094.42 2658
6095.16 2624
6095.90 2522
6096.63 2551
6097.37 2610
6098.11 2558
6098.85 2507
6099.58 2412
6100.32 2433
6101.06 2374
6101.79 2375
6102.53 2366
6103.27 2383
6104.01 2307
6104.74 2292
6105.48 2220
6106.22 2248
6106.96 2266
6107.69 2295
6108.43 2270
6109.17 2284
6109.91 2264
6110.64 2334
6111.38 2321
6112.12 2323
6112.86 2451
6113.59 2418
6114.33 2397
6115.07 2375
6115.81 2395
6116.55 2540
6117.28 2637
6118.02 2700
6118.76 2611
6119.50 2662
6120.24 2519
6120.98 2534
6121.71 2555
6122.45 2598
6123.19 2485
6123.93 2551
6124.67 2568
6125.41 2576
6126.15 2577
6126.88 2565
6127.62 2604
6128.36 2673
6129.10 2657
6129.84 2681
6130.58 2773
6131.32 2750
6132.06 2634
6132.80 2586
6133.53 2631
6134.27 2673
6135.01 2741
6135.75 2724
6136.49 2739
6137.23 2755
6137.97 2811
6138.71 2994
6139.45 3132
6140.19 3279
6140.93 3426
6141.67 3448
6142.41 3625
6143.15 3639
6143.89 3683
6144.63 3651
6145.37 3684
6146.11 3591
6146.85 3438
6147.59 3386
6148.33 3491
6149.07 3370
6149.81 3237
6150.55 3215
6151.29 3176
6152.03 3136
6152.77 3129
6153.51 3183
6154.25 3226
6154.99 3297
6155.73 3335
6156.47 3440
6157.21 3467
6157.95 3411
6158.69 3449
6159.43 3548
6160.17 3626
6160.91 3650
6161.65 3648
6162.39 3733
6163.13 3812
6163.88 3889
6164.62 4020
6165.36 4179
6166.10 4378
6166.84 4714
6167.58 4866
6168.32 5078
6169.06 5372
6169.80 5412
6170.55 5253
6171.29 5219
6172.03 5155
6172.77 5082
6173.51 4964
6174.25 4857
6174.99 4693
6175.74 4810
6176.48 4825
6177.22 4736
6177.96 4749
6178.70 4893
6179.44 5189
6180.19 5604
6180.93 6222
6181.67 7061
6182.41 8604
6183.15 10468
6183.90 12242
6184.64 13792
6185.38 14901
6186.12 15370
6186.87 15261
6187.61 14553
6188.35 13310
6189.09 11893
6189.84 10548
6190.58 9340
6191.32 8114
6192.06 7309
6192.81 6613
6193.55 6310
6194.29 6055
6195.03 5834
6195.78 5613
6196.52 5520
6197.26 5392
6198.01 5228
6198.75 5145
6199.49 5159
6200.23 5189
6200.98 4979
6201.72 4979
6202.46 5075
6203.21 4946
6203.95 5182
6204.69 5248
6205.44 5354
6206.18 5954
6206.92 6909
6207.67 8524
6208.41 10726
6209.15 13441
6209.90 16429
6210.64 19124
6211.39 21233
6212.13 22021
6212.87 22006
6213.62 20878
6214.36 18775
6215.11 16452
6215.85 14212
6216.59 12032
6217.34 10061
6218.08 8214
6218.83 7152
6219.57 6093
6220.31 5345
6221.06 5024
6221.80 4873
6222.55 4624
6223.29 4545
6224.04 4288
6224.78 4148
6225.53 4212
6226.27 4066
6227.02 3916
6227.76 3836
6228.50 3651
6229.25 3364
6229.99 3160
6230.74 3026
6231.48 2868
6232.23 2747
6232.97 2777
6233.72 2758
6234.46 2739
6235.21 2873
6235.96 2831
6236.70 2855
6237.45 2900
6238.19 2939
6238.94 2958
6239.68 2950
6240.43 3114
6241.17 3181
6241.92 3360
6242.66 3484
6243.41 3604
6244.16 3634
6244.90 3570
6245.65 3631
6246.39 3593
6247.14 3671
6247.88 3809
6248.63 4087
6249.38 4099
6250.12 4142
6250.87 4035
6251.62 3912
6252.36 3777
6253.11 3744
6253.85 3569
6254.60 3395
6255.35 3278
6256.09 3248
6256.84 3185
6257.59 3078
6258.33 2979
6259.08 2975
6259.83 2904
6260.57 2924
6261.32 2934
6262.07 2957
6262.81 2909
6263.56 2820
6264.31 2802
6265.05 2749
6265.80 2723
6266.55 2748
6267.30 2661
6268.04 2688
6268.79 2662
6269.54 2674
6270.28 2674
6271.03 2626
6271.78 2702
6272.53 2760
6273.27 2858
6274.02 2781
6274.77 2866
6275.52 2888
6276.26 2826
6277.01 2835
6277.76 2837
6278.51 2927
6279.25 2918
6280.00 2865
6280.75 2825
6281.50 2704
6282.25 2708
6282.99 2684
6283.74 2542
6284.49 2474
6285.24 2458
6285.99 2426
6286.74 2401
6287.48 2300
6288.23 2329
6288.98 2386
6289.73 2380
6290.48 2286
6291.23 2339
6291.97 2304
6292.72 2268
6293.47 2222
6294.22 2178
6294.97 2159
6295.72 2240
6296.47 2304
6297.22 2296
6297.96 2348
6298.71 2305
6299.46 2335
6300.21 2271
6300.96 2232
6301.71 2177
6302.46 2141
6303.21 2091
6303.96 2062
6304.71 2041
6305.46 2024
6306.21 1928
6306.96 1999
6307.71 2017
6308.45 1992
6309.20 2032
6309.95 2081
6310.70 2105
6311.45 2077
6312.20 2100
6312.95 2284
6313.70 2217
6314.45 2275
6315.20 2281
6315.95 2315
6316.70 2284
6317.45 2394
6318.20 2443
6318.95 2456
6319.70 2360
6320.45 2343
6321.20 2337
6321.95 2210
6322.70 2117
6323.46 2074
6324.21 2141
6324.96 2056
6325.71 1995
6326.46 1962
6327.21 2023
6327.96 1987
6328.71 2035
6329.46 2070
6330.21 2053
6330.96 2124
6331.71 1999
6332.46 1981
6333.21 1974
6333.97 2022
6334.72 2023
6335.47 1881
6336.22 1890
6336.97 1915
6337.72 1849
6338.47 1879
6339.22 1941
6339.98 1922
6340.73 1898
6341.48 1906
6342.23 1883
6342.98 1861
6343.73 1890
6344.49 1875
6345.24 1930
6345.99 1805
6346.74 1873
6347.49 1882
6348.24 1999
6349.00 2059
6349.75 2017
6350.50 1958
6351.25 1977
6352.01 2105
6352.76 2218
6353.51 2308
6354.26 2494
6355.01 2753
6355.77 2781
6356.52 2937
6357.27 2914
6358.02 2856
6358.78 2695
6359.53 2580
6360.28 2359
6361.03 2367
6361.79 2215
6362.54 2246
6363.29 2198
6364.05 2103
6364.80 2043
6365.55 2025
6366.30 2094
6367.06 2148
6367.81 2115
6368.56 2260
6369.32 2365
6370.07 2412
6370.82 2594
6371.58 2595
6372.33 2498
6373.08 2377
6373.84 2240
6374.59 2233
6375.34 2207
6376.10 2086
6376.85 2029
6377.60 2043
6378.36 2023
6379.11 1981
6379.87 1987
6380.62 2058
6381.37 2065
6382.13 2045
6382.88 2091
6383.64 2179
6384.39 2188
6385.14 2080
6385.90 2038
6386.65 2041
6387.41 2068
6388.16 1947
6388.91 1980
6389.67 1971
6390.42 1890
6391.18 1823
6391.93 1836
6392.69 1818
6393.44 1839
6394.20 1816
6394.95 1792
6395.71 1727
6396.46 1780
6397.21 1898
6397.97 1791
6398.72 1850
6399.48 1851
6400.23 1891
6400.99 1901
6401.74 1765
6402.50 1743
6403.26 1726
6404.01 1784
6404.77 1741
6405.52 1730
6406.28 1731
6407.03 1702
6407.79 1676
6408.54 1661
6409.30 1697
6410.05 1734
6410.81 1745
6411.56 1777
6412.32 1820
6413.08 1773
6413.83 1784
6414.59 1858
6415.34 1716
6416.10 1718
6416.86 1828
6417.61 1826
6418.37 1818
6419.12 1918
6419.88 1936
6420.64 1827
6421.39 1814
6422.15 1829
6422.91 1804
6423.66 1773
6424.42 1756
6425.17 1766
6425.93 1729
6426.69 1651
6427.44 1712
6428.20 1660
6428.96 1697
6429.71 1754
6430.47 1723
6431.23 1767
6431.98 1725
6432.74 1692
6433.50 1664
6434.26 1695
6435.01 1756
6435.77 1770
6436.53 1806
6437.28 1826
6438.04 1853
6438.80 1848
6439.56 1854
6440.31 1874
6441.07 1877
6441.83 1883
6442.59 1965
6443.34 1955
6444.10 2008
6444.86 2018
6445.62 1938
6446.37 1963
6447.13 1949
6447.89 1988
6448.65 1986
6449.40 1962
6450.16 2025
6450.92 2003
6451.68 2026
6452.44 2034
6453.19 2024
6453.95 1913
6454.71 1990
6455.47 2170
6456.23 2093
6456.99 2139
6457.74 2171
6458.50 2138
6459.26 2180
6460.02 2227
6460.78 2280
6461.54 2295
6462.30 2289
6463.05 2319
6463.81 2214
6464.57 2202
6465.33 2224
6466.09 2293
6466.85 2468
6467.61 2512
6468.37 2562
6469.13 2458
6469.88 2446
6470.64 2515
6471.40 2474
6472.16 2562
6472.92 2465
6473.68 2493
6474.44 2448
6475.20 2479
6475.96 2437
6476.72 2533
6477.48 2580
6478.24 2555
6479.00 2608
6479.76 2616
6480.52 2720
6481.28 2777
6482.04 2719
6482.80 2807
6483.56 2864
6484.32 2927
6485.08 3003
6485.84 3033
6486.60 3099
6487.36 3121
6488.12 3175
6488.88 3172
6489.64 3231
6490.40 3223
6491.16 3284
6491.92 3356
6492.68 3448
6493.44 3585
6494.20 3739
6494.96 3750
6495.72 3775
6496.48 3856
6497.24 3908
6498.00 3831
6498.76 3700
6499.52 3678
6500.28 3700
6501.05 3660
6501.81 3635
6502.57 3748
6503.33 3845
6504.09 3875
6504.85 4218
6505.61 4437
6506.37 5351
6507.13 6556
6507.90 8507
6508.66 11096
6509.42 13950
6510.18 16479
6510.94 18096
6511.70 18877
6512.46 18457
6513.23 17144
6513.99 15512
6514.75 13442
6515.51 11457
6516.27 9756
6517.03 8201
6517.80 6965
6518.56 6049
6519.32 5460
6520.08 5010
6520.84 4712
6521.61 4450
6522.37 4359
6523.13 4240
6523.89 4207
6524.66 4276
6525.42 4444
6526.18 4603
6526.94 4825
6527.71 5025
6528.47 5452
6529.23 5797
6529.99 6004
6530.76 6213
6531.52 6088
6532.28 5948
6533.04 5816
6533.81 5829
6534.57 5744
6535.33 5716
6536.10 5925
6536.86 6567
6537.62 7118
6538.38 7934
6539.15 8152
6539.91 8215
6540.67 8209
6541.44 7606
6542.20 6962
6542.96 6192
6543.73 5602
6544.49 5025
6545.25 4784
6546.02 4654
6546.78 4513
6547.55 4502
6548.31 4546
6549.07 4567
6549.84 4603
6550.60 4523
6551.36 4328
6552.13 4237
6552.89 4128
6553.66 4034
6554.42 4023
6555.18 3851
6555.95 3800
6556.71 3849
6557.48 3825
6558.24 3761
6559.01 3732
6559.77 3768
6560.53 3632
6561.30 3699
6562.06 3887
6562.83 3976
6563.59 3962
6564.36 3953
6565.12 4095
6565.89 4118
6566.65 3983
6567.42 4106
6568.18 4226
6568.95 4256
6569.71 4232
6570.48 4112
6571.24 4139
6572.01 4120
6572.77 4319
6573.54 4249
6574.30 4234
6575.07 4344
6575.83 4406
6576.60 4388
6577.36 4422
6578.13 4452
6578.89 4450
6579.66 4377
6580.42 4410
6581.19 4486
6581.96 4518
6582.72 4547
6583.49 4457
6584.25 4572
6585.02 4594
6585.78 4553
6586.55 4724
6587.32 4771
6588.08 4684
6588.85 4590
6589.61 4562
6590.38 4608
6591.15 4616
6591.91 4723
6592.68 4858
6593.45 5065
6594.21 5391
6594.98 5843
6595.74 6459
6596.51 7042
6597.28 7321
6598.04 7678
6598.81 7596
6599.58 7479
6600.34 7230
6601.11 6893
6601.88 6527
6602.64 6166
6603.41 5659
6604.18 5379
6604.95 4975
6605.71 4753
6606.48 4498
6607.25 4447
6608.01 4322
6608.78 4339
6609.55 4366
6610.32 4147
6611.08 4146
6611.85 4137
6612.62 4149
6613.38 4237
6614.15 4227
6614.92 4144
6615.69 4067
6616.46 4020
6617.22 4088
6617.99 4038
6618.76 4059
6619.53 4109
6620.29 4250
6621.06 4333
6621.83 4584
6622.60 4983
6623.37 5390
6624.13 5708
6624.90 6227
6625.67 6354
6626.44 6379
6627.21 6314
6627.98 6119
6628.74 5837
6629.51 5495
6630.28 5249
6631.05 5051
6631.82 4760
6632.59 4555
6633.35 4557
6634.12 4675
6634.89 4863
6635.66 5023
6636.43 5305
6637.20 5401
6637.97 5633
6638.74 5586
6639.51 5587
6640.27 5809
6641.04 5889
6641.81 6301
6642.58 6660
6643.35 7106
6644.12 7077
6644.89 7362
6645.66 7264
6646.43 6940
6647.20 6563
6647.97 6073
6648.74 5522
6649.51 5105
6650.28 4642
6651.05 4288
6651.82 4160
6652.58 4077
6653.35 3912
6654.12 3743
6654.89 3621
6655.66 3504
6656.43 3515
6657.20 3599
6657.97 3530
6658.74 3547
6659.51 3527
6660.28 3448
6661.05 3485
6661.83 3453
6662.60 3408
6663.37 3412
6664.14 3393
6664.91 3282
6665.68 3270
6666.45 3272
6667.22 3282
6667.99 3125
6668.76 3159
6669.53 3213
6670.30 3212
6671.07 3316
6671.84 3436
6672.61 3587
6673.38 3614
6674.16 3700
6674.93 3731
6675.70 3765
6676.47 3783
6677.24 3634
6678.01 3636
6678.78 3651
6679.55 3726
6680.33 3662
6681.10 3700
6681.87 3683
6682.64 3730
6683.41 3723
6684.18 3842
6684.95 3777
6685.73 3934
6686.50 4067
6687.27 4178
6688.04 4353
6688.81 4493
6689.58 4416
6690.36 4108
6691.13 3973
6691.90 3756
6692.67 3661
6693.44 3411
6694.22 3341
6694.99 3254
6695.76 3092
6696.53 3058
6697.31 3003
6698.08 3009
6698.85 2947
6699.62 2932
6700.40 2908
6701.17 2841
6701.94 2820
6702.71 2810
6703.49 2873
6704.26 2863
6705.03 2781
6705.80 2800
6706.58 2750
6707.35 2822
6708.12 2711
6708.90 2608
6709.67 2635
6710.44 2610
6711.22 2639
6711.99 2639
6712.76 2556
6713.54 2510
6714.31 2511
6715.08 2484
6715.86 2490
6716.63 2544
6717.40 2466
6718.18 2427
6718.95 2452
6719.72 2510
6720.50 2444
6721.27 2391
6722.04 2449
6722.82 2508
6723.59 2560
6724.37 2435
6725.14 2440
6725.91 2432
6726.69 2408
6727.46 2522
6728.24 2427
6729.01 2403
6729.78 2409
6730.56 2350
6731.33 2348
6732.11 2337
6732.88 2287
6733.66 2366
6734.43 2441
6735.20 2475
6735.98 2365
6736.75 2469
6737.53 2470
6738.30 2526
6739.08 2592
6739.85 2540
6740.63 2541
6741.40 2511
6742.18 2545
6742.95 2567
6743.73 2600
6744.50 2704
6745.28 2649
6746.05 2609
6746.83 2706
6747.60 2756
6748.38 2730
6749.15 2730
6749.93 2753
6750.70 2827
6751.48 2839
6752.25 3029
6753.03 3093
6753.81 3225
6754.58 3423
6755.36 3636
6756.13 3625
6756.91 3727
6757.68 3616
6758.46 3497
6759.24 3252
6760.01 3119
6760.79 3070
6761.56 2878
6762.34 2794
6763.12 2719
6763.89 2765
6764.67 2696
6765.44 2732
6766.22 2656
6767.00 2762
6767.77 2843
6768.55 2920
6769.33 2931
6770.10 3123
6770.88 3170
6771.66 3086
6772.43 2949
6773.21 2957
6773.99 2813
6774.76 2850
6775.54 2685
6776.32 2619
6777.09 2509
6777.87 2480
6778.65 2480
6779.42 2478
6780.20 2479
6780.98 2468
6781.76 2502
6782.53 2486
6783.31 2418
6784.09 2438
6784.87 2450
6785.64 2411
6786.42 2428
6787.20 2367
6787.98 2391
6788.75 2419
6789.53 2391
6790.31 2299
6791.09 2284
6791.86 2292
6792.64 2193
6793.42 2167
6794.20 2069
6794.98 2137
6795.75 2063
6796.53 2034
6797.31 2079
6798.09 2018
6798.87 2040
6799.64 2029
6800.42 2059
6801.20 2140
6801.98 2117
6802.76 2125
6803.54 2194
6804.31 2207
6805.09 2171
6805.87 2250
6806.65 2190
6807.43 2086
6808.21 2127
6808.99 2034
6809.76 2087
6810.54 2152
6811.32 2047
6812.10 2073
6812.88 2045
6813.66 2102
6814.44 2050
6815.22 2067
6816.00 2107
6816.78 2049
6817.55 2096
6818.33 2056
6819.11 1966
6819.89 2038
6820.67 2064
6821.45 2077
6822.23 2057
6823.01 2055
6823.79 2101
6824.57 1925
6825.35 2038
6826.13 1959
6826.91 1963
6827.69 1949
6828.47 1991
6829.25 1937
6830.03 1922
6830.81 1941
6831.59 1999
6832.37 1973
6833.15 1936
6833.93 1980
6834.71 1948
6835.49 1923
6836.27 2054
6837.05 2205
6837.83 2425
6838.61 2708
6839.39 3139
6840.17 3542
6840.95 3795
6841.73 3953
6842.51 4002
6843.29 4091
6844.08 3710
6844.86 3443
6845.64 3241
6846.42 3140
6847.20 2898
6847.98 2647
6848.76 2625
6849.54 2647
6850.32 2758
6851.10 2915
6851.89 3148
6852.67 3354
6853.45 3486
6854.23 3535
6855.01 3425
6855.79 3351
6856.57 3234
6857.35 3053
6858.14 2901
6858.92 2672
6859.70 2467
6860.48 2383
6861.26 2260
6862.04 2237
6862.83 2259
6863.61 2178
6864.39 2138
6865.17 2173
6865.95 2128
6866.74 2157
6867.52 2208
6868.30 2221
6869.08 2299
6869.86 2258
6870.65 2271
6871.43 2253
6872.21 2214
6872.99 2219
6873.78 2170
6874.56 2234
6875.34 2336
6876.12 2410
6876.91 2435
6877.69 2467
6878.47 2581
6879.25 2636
6880.04 2642
6880.82 2696
6881.60 2948
6882.39 3285
6883.17 3557
6883.95 3907
6884.74 4108
6885.52 4383
6886.30 4422
6887.08 4230
6887.87 3943
6888.65 3975
6889.43 4039
6890.22 4017
6891.00 4095
6891.78 4182
6892.57 4091
6893.35 4024
6894.14 3805
6894.92 3494
6895.70 3396
6896.49 3214
6897.27 2982
6898.05 2897
6898.84 2868
6899.62 2803
6900.41 2773
6901.19 2848
6901.97 2822
6902.76 2755
6903.54 2760
6904.33 2773
6905.11 2753
6905.89 2691
6906.68 2645
6907.46 2706
6908.25 2649
6909.03 2560
6909.82 2564
6910.60 2576
6911.39 2486
6912.17 2478
6912.96 2438
6913.74 2385
6914.52 2389
6915.31 2405
6916.09 2480
6916.88 2489
6917.66 2420
6918.45 2497
6919.23 2511
6920.02 2434
6920.80 2396
6921.59 2516
6922.37 2486
6923.16 2477
6923.95 2499
6924.73 2520
6925.52 2507
6926.30 2609
6927.09 2543
6927.87 2625
6928.66 2555
6929.44 2680
6930.23 2706
6931.01 2663
6931.80 2585
6932.59 2708
6933.37 2686
6934.16 2688
6934.94 2690
6935.73 2633
6936.52 2710
6937.30 2679
6938.09 2780
6938.87 2853
6939.66 2888
6940.45 2886
6941.23 3149
6942.02 3333
6942.81 3483
6943.59 3728
6944.38 4012
6945.16 4157
6945.95 4335
6946.74 4499
6947.52 4548
6948.31 4398
6949.10 4408
6949.88 4565
6950.67 4569
6951.46 4519
6952.25 4506
6953.03 4466
6953.82 4401
6954.61 4263
6955.39 3994
6956.18 3878
6956.97 3825
6957.75 3745
6958.54 3723
6959.33 3830
6960.12 3803
6960.90 3760
6961.69 3704
6962.48 3747
6963.27 3801
6964.05 3779
6964.84 3820
6965.63 3881
6966.42 4120
6967.20 4363
6967.99 4488
6968.78 4674
6969.57 4810
6970.36 5174
6971.14 5420
6971.93 5611
6972.72 5732
6973.51 5769
6974.30 5737
6975.08 5613
6975.87 5659
6976.66 5583
6977.45 5579
6978.24 5631
6979.03 5658
6979.81 5907
6980.60 6102
6981.39 6549
6982.18 7152
6982.97 7921
6983.76 9258
6984.55 11406
6985.34 14337
6986.12 17517
6986.91 21134
6987.70 24470
6988.49 26874
6989.28 27627
6990.07 26774
6990.86 25031
6991.65 22346
6992.44 19295
6993.23 16335
6994.01 13661
6994.80 11493
6995.59 9664
6996.38 8144
6997.17 6993
6997.96 6086
6998.75 5504
6999.54 4965
7000.33 4585
7001.12 4344
7001.91 4125
7002.70 3950
7003.49 3803
7004.28 3832
7005.07 3667
7005.86 3521
7006.65 3336
7007.44 3146
7008.23 3054
7009.02 2896
7009.81 2861
7010.60 2873
7011.39 2908
7012.18 2940
7012.97 3044
7013.76 3368
7014.55 3548
7015.34 3626
7016.13 3744
7016.92 3757
7017.71 3767
7018.50 3724
7019.29 3723
7020.08 3653
7020.88 3561
7021.67 3553
7022.46 3551
7023.25 3700
7024.04 3808
7024.83 3926
7025.62 4140
7026.41 4360
7027.20 4325
7027.99 4399
7028.79 4491
7029.58 4450
7030.37 4302
7031.16 4308
7031.95 4180
7032.74 4010
7033.53 3687
7034.33 3510
7035.12 3410
7035.91 3395
7036.70 3324
7037.49 3346
7038.28 3316
7039.08 3362
7039.87 3370
7040.66 3371
7041.45 3344
7042.24 3432
7043.04 3332
7043.83 3381
7044.62 3432
7045.41 3464
7046.20 3535
7047.00 3578
7047.79 3611
7048.58 3603
7049.37 3687
7050.17 3576
7050.96 3808
7051.75 3945
7052.54 4150
7053.34 4243
7054.13 4276
7054.92 4213
7055.71 3996
7056.51 3800
7057.30 3605
7058.09 3558
7058.89 3519
7059.68 3474
7060.47 3394
7061.26 3409
7062.06 3530
7062.85 3448
7063.64 3493
7064.44 3426
7065.23 3373
7066.02 3247
7066.82 3196
7067.61 3208
7068.40 3142
7069.20 3004
7069.99 2966
7070.78 2885
7071.58 2752
7072.37 2786
7073.17 2712
7073.96 2752
7074.75 2690
7075.55 2528
7076.34 2593
7077.13 2499
7077.93 2392
7078.72 2329
7079.52 2416
7080.31 2348
7081.10 2396
7081.90 2379
7082.69 2327
7083.49 2390
7084.28 2372
7085.08 2228
7085.87 2266
7086.67 2284
7087.46 2397
7088.25 2452
7089.05 2514
7089.84 2585
7090.64 2671
7091.43 2670
7092.23 2692
7093.02 2569
7093.82 2460
7094.61 2381
7095.41 2274
7096.20 2186
7097.00 2103
7097.79 2071
7098.59 2045
7099.38 1949
7100.18 1957
7100.97 1873
7101.77 1877
7102.56 1866
7103.36 1919
7104.15 1956
7104.95 1905
7105.75 1854
7106.54 1875
7107.34 1790
7108.13 1819
7108.93 1747
7109.72 1727
7110.52 1754
7111.32 1689
7112.11 1708
7112.91 1669
7113.70 1676
7114.50 1619
7115.30 1675
7116.09 1766
7116.89 1769
7117.68 1728
7118.48 1730
7119.28 1719
7120.07 1716
7120.87 1689
7121.67 1713
7122.46 1685
7123.26 1745
7124.06 1731
7124.85 1696
7125.65 1754
7126.45 1704
7127.24 1722
7128.04 1703
7128.84 1754
7129.63 1816
7130.43 1862
7131.23 1871
7132.02 1885
7132.82 1912
7133.62 1885
7134.41 1836
7135.21 1839
7136.01 1817
7136.81 1775
7137.60 1706
7138.40 1695
7139.20 1674
7140.00 1567
7140.79 1549
7141.59 1537
7142.39 1589
7143.19 1530
7143.98 1567
7144.78 1582
7145.58 1551
7146.38 1546
7147.18 1553
7147.97 1529
7148.77 1520
7149.57 1505
7150.37 1500
7151.17 1537
7151.96 1475
7152.76 1471
7153.56 1504
7154.36 1476
7155.16 1449
7155.95 1506
7156.75 1526
7157.55 1587
7158.35 1615
7159.15 1526
7159.95 1618
7160.75 1620
7161.54 1612
7162.34 1557
7163.14 1527
7163.94 1517
7164.74 1523
7165.54 1557
7166.34 1535
7167.14 1581
7167.93 1532
7168.73 1550
7169.53 1503
7170.33 1439
7171.13 1447
7171.93 1456
7172.73 1432
7173.53 1470
7174.33 1448
7175.13 1404
7175.93 1400
7176.73 1424
7177.53 1378
7178.33 1379
7179.13 1279
7179.93 1343
7180.73 1348
7181.53 1366
7182.32 1383
7183.12 1428
7183.92 1409
7184.72 1413
7185.52 1429
7186.32 1504
7187.12 1471
7187.92 1459
7188.72 1347
7189.53 1344
7190.33 1366
7191.13 1280
7191.93 1282
7192.73 1277
7193.53 1286
7194.33 1221
7195.13 1244
7195.93 1260
7196.73 1274
7197.53 1269
7198.33 1349
7199.13 1253
7199.93 1284
7200.73 1300
7201.53 1251
7202.33 1289
7203.14 1276
7203.94 1297
7204.74 1305
7205.54 1401
7206.34 1358
7207.14 1325
7207.94 1273
7208.74 1299
7209.55 1295
7210.35 1287
7211.15 1283
7211.95 1298
7212.75 1290
7213.55 1314
7214.35 1323
7215.16 1304
7215.96 1307
7216.76 1313
7217.56 1353
7218.36 1381
7219.16 1354
7219.97 1400
7220.77 1374
7221.57 1349
7222.37 1387
7223.17 1408
7223.98 1384
7224.78 1432
7225.58 1382
7226.38 1420
7227.19 1358
7227.99 1325
7228.79 1324
7229.59 1335
7230.40 1348
7231.20 1367
7232.00 1371
7232.80 1386
7233.61 1428
7234.41 1485
7235.21 1509
7236.01 1644
7236.82 1805
7237.62 1943
7238.42 2082
7239.23 2162
7240.03 2248
7240.83 2129
7241.63 2052
7242.44 2010
7243.24 1886
7244.04 1778
7244.85 1699
7245.65 1644
7246.45 1617
7247.26 1521
7248.06 1431
7248.86 1403
7249.67 1413
7250.47 1415
7251.28 1442
7252.08 1421
7252.88 1448
7253.69 1398
7254.49 1427
7255.29 1429
7256.10 1416
7256.90 1460
7257.71 1462
7258.51 1400
7259.31 1432
7260.12 1408
7260.92 1436
7261.73 1397
7262.53 1408
7263.34 1498
7264.14 1487
7264.94 1445
7265.75 1458
7266.55 1430
7267.36 1476
7268.16 1519
7268.97 1506
7269.77 1469
7270.58 1492
7271.38 1486
7272.19 1490
7272.99 1434
7273.80 1494
7274.60 1527
7275.41 1463
7276.21 1523
7277.02 1496
7277.82 1524
7278.63 1522
7279.43 1557
7280.24 1575
7281.04 1590
7281.85 1631
7282.65 1730
7283.46 1852
7284.26 2026
7285.07 2257
7285.87 2449
7286.68 2669
7287.49 2835
7288.29 2892
7289.10 2792
7289.90 2647
7290.71 2539
7291.52 2305
7292.32 2142
7293.13 2000
7293.93 1946
7294.74 1876
7295.55 1765
7296.35 1680
7297.16 1618
7297.96 1614
7298.77 1528
7299.58 1589
7300.38 1632
7301.19 1645
7302.00 1565
7302.80 1548
7303.61 1608
7304.42 1659
7305.22 1615
7306.03 1586
7306.84 1688
7307.64 1707
7308.45 1677
7309.26 1665
7310.06 1785
7310.87 1850
7311.68 1908
7312.48 1859
7313.29 1902
7314.10 2055
7314.90 1956
7315.71 2021
7316.52 1976
7317.33 1985
7318.13 2078
7318.94 2095
7319.75 2290
7320.56 2447
7321.36 2701
7322.17 2960
7322.98 3037
7323.79 3091
7324.59 3115
7325.40 3036
7326.21 2761
7327.02 2523
7327.83 2479
7328.63 2402
7329.44 2230
7330.25 2101
7331.06 2036
7331.87 2018
7332.67 1996
7333.48 1818
7334.29 1821
7335.10 1773
7335.91 1856
7336.72 1835
7337.52 1854
7338.33 1897
7339.14 1889
7339.95 2024
7340.76 2088
7341.57 2152
7342.38 2207
7343.18 2352
7343.99 2310
7344.80 2307
7345.61 2270
7346.42 2190
7347.23 2116
7348.04 2027
7348.85 1977
7349.66 1956
7350.46 1962
7351.27 1937
7352.08 1876
7352.89 1811
7353.70 1702
7354.51 1701
7355.32 1713
7356.13 1774
7356.94 1699
7357.75 1719
7358.56 1861
7359.37 1937
7360.18 2018
7360.99 2038
7361.80 2214
7362.61 2227
7363.42 2386
7364.23 2425
7365.04 2439
7365.85 2395
7366.66 2393
7367.47 2310
7368.28 2261
7369.09 2241
7369.90 2160
7370.71 2108
7371.52 1949
7372.33 1910
7373.14 1825
7373.95 1818
7374.76 1789
7375.57 1710
7376.38 1680
7377.19 1684
7378.00 1689
7378.81 1718
7379.62 1774
7380.43 1806
7381.24 1908
7382.06 2014
7382.87 2128
7383.68 2187
7384.49 2201
7385.30 2271
7386.11 2204
7386.92 2170
7387.73 2125
7388.54 2005
7389.36 1921
7390.17 1818
7390.98 1738
7391.79 1735
7392.60 1635
7393.41 1597
7394.22 1597
7395.04 1622
7395.85 1560
7396.66 1544
7397.47 1506
7398.28 1478
7399.09 1495
7399.91 1565
7400.72 1587
7401.53 1612
7402.34 1697
7403.15 1735
7403.97 1702
7404.78 1750
7405.59 1808
7406.40 1692
7407.21 1649
7408.03 1623
7408.84 1571
7409.65 1558
7410.46 1530
7411.28 1468
7412.09 1442
7412.90 1429
7413.71 1444
7414.53 1393
7415.34 1340
7416.15 1356
7416.96 1368
7417.78 1275
7418.59 1237
7419.40 1300
7420.22 1219
7421.03 1289
7421.84 1320
7422.66 1300
7423.47 1284
7424.28 1255
7425.09 1259
7425.91 1293
7426.72 1223
7427.53 1229
7428.35 1295
7429.16 1205
7429.98 1177
7430.79 1191
7431.60 1219
7432.42 1208
7433.23 1233
7434.04 1217
7434.86 1193
7435.67 1204
7436.48 1219
7437.30 1170
7438.11 1189
7438.93 1204
7439.74 1203
7440.55 1241
7441.37 1226
7442.18 1219
7443.00 1223
7443.81 1234
7444.63 1206
7445.44 1231
7446.25 1195
7447.07 1133
7447.88 1144
7448.70 1200
7449.51 1109
7450.33 1064
7451.14 1122
7451.96 1115
7452.77 1139
7453.59 1108
7454.40 1162
7455.22 1124
7456.03 1137
7456.85 1117
7457.66 1118
7458.48 1091
7459.29 1119
7460.11 1117
7460.92 1139
7461.74 1134
7462.55 1083
7463.37 1085
7464.18 1123
7465.00 1077
7465.81 1107
7466.63 1163
7467.44 1165
7468.26 1207
7469.08 1169
7469.89 1126
7470.71 1237
7471.52 1174
7472.34 1167
7473.15 1125
7473.97 1188
7474.79 1227
7475.60 1181
7476.42 1152
7477.23 1141
7478.05 1119
7478.87 1125
7479.68 1143
7480.50 1126
7481.32 1122
7482.13 1151
7482.95 1127
7483.76 1163
7484.58 1157
7485.40 1150
7486.21 1206
7487.03 1169
7487.85 1166
7488.66 1181
7489.48 1124
7490.30 1080
7491.11 1088
7491.93 1054
7492.75 1087
7493.57 1104
7494.38 1090
7495.20 1096
7496.02 1062
7496.83 1072
7497.65 1073
7498.47 1099
7499.29 1104
7500.10 1097
7500.92 1135
7501.74 1073
7502.55 1109
7503.37 1133
7504.19 1123
7505.01 1101
7505.83 1125
7506.64 1081
7507.46 1074
7508.28 1084
7509.10 1054
7509.91 1086
7510.73 1073
7511.55 1051
7512.37 1056
7513.19 1102
7514.00 1037
7514.82 1073
7515.64 1066
7516.46 1081
7517.28 1084
7518.10 1108
7518.91 1067
7519.73 1005
7520.55 1022
7521.37 1016
7522.19 1054
7523.01 1032
7523.82 1091
7524.64 1110
7525.46 1104
7526.28 1067
7527.10 1031
7527.92 1026
7528.74 1065
7529.56 1126
7530.38 1099
7531.19 1108
7532.01 1068
7532.83 1090
7533.65 1096
7534.47 1087
7535.29 1123
7536.11 1082
7536.93 1111
7537.75 1063
7538.57 1003
7539.39 1027
7540.21 1004
7541.03 972
7541.85 1042
7542.67 1077
7543.48 1060
7544.30 1066
7545.12 1030
7545.94 1009
7546.76 1045
7547.58 1058
7548.40 1035
7549.22 1068
7550.04 1100
7550.86 1101
7551.68 1062
7552.50 1061
7553.32 1111
7554.14 1129
7554.97 1101
7555.79 1120
7556.61 1052
7557.43 1098
7558.25 1170
7559.07 1136
7559.89 1169
7560.71 1188
7561.53 1173
7562.35 1186
7563.17 1166
7563.99 1203
7564.81 1214
7565.63 1206
7566.45 1198
7567.28 1173
7568.10 1216
7568.92 1168
7569.74 1193
7570.56 1201
7571.38 1167
7572.20 1182
7573.02 1212
7573.84 1277
7574.67 1181
7575.49 1227
7576.31 1189
7577.13 1239
7577.95 1239
7578.77 1206
7579.60 1232
7580.42 1255
7581.24 1282
7582.06 1293
7582.88 1323
7583.70 1234
7584.53 1221
7585.35 1288
7586.17 1317
7586.99 1307
7587.81 1277
7588.64 1335
7589.46 1280
7590.28 1406
7591.10 1392
7591.93 1439
7592.75 1402
7593.57 1383
7594.39 1379
7595.22 1425
7596.04 1411
7596.86 1363
7597.68 1358
7598.51 1405
7599.33 1474
7600.15 1483
7600.97 1537
7601.80 1583
7602.62 1638
7603.44 1649
7604.27 1652
7605.09 1700
7605.91 1851
7606.73 1837
7607.56 1910
7608.38 1920
7609.20 1935
7610.03 1879
7610.85 1877
7611.67 1859
7612.50 1798
7613.32 1818
7614.15 1720
7614.97 1664
7615.79 1654
7616.62 1655
7617.44 1800
7618.26 1876
7619.09 1984
7619.91 2106
7620.73 2237
7621.56 2264
7622.38 2278
7623.21 2308
7624.03 2368
7624.85 2263
7625.68 2239
7626.50 2100
7627.33 2052
7628.15 2034
7628.98 2065
7629.80 2044
7630.62 1978
7631.45 2010
7632.27 2063
7633.10 2080
7633.92 2062
7634.75 2113
7635.57 2187
7636.40 2156
7637.22 2037
7638.05 2018
7638.87 1954
7639.70 1744
7640.52 1712
7641.35 1722
7642.17 1617
7643.00 1648
7643.82 1635
7644.65 1687
7645.47 1654
7646.30 1759
7647.12 1885
7647.95 1934
7648.77 1997
7649.60 2016
7650.42 1990
7651.25 2053
7652.08 2014
7652.90 1972
7653.73 1995
7654.55 1957
7655.38 1954
7656.20 1873
7657.03 1798
7657.86 1622
7658.68 1595
7659.51 1522
7660.33 1547
7661.16 1489
7661.99 1397
7662.81 1329
7663.64 1371
7664.46 1346
7665.29 1379
7666.12 1347
7666.94 1360
7667.77 1345
7668.60 1303
7669.42 1392
7670.25 1368
7671.08 1382
7671.90 1315
7672.73 1325
7673.56 1312
7674.38 1264
7675.21 1276
7676.04 1231
7676.86 1225
7677.69 1294
7678.52 1216
7679.34 1251
7680.17 1276
7681.00 1251
7681.83 1217
7682.65 1288
7683.48 1239
7684.31 1281
7685.13 1341
7685.96 1356
7686.79 1384
7687.62 1419
7688.44 1411
7689.27 1381
7690.10 1380
7690.93 1437
7691.76 1400
7692.58 1435
7693.41 1383
7694.24 1310
7695.07 1357
7695.89 1356
7696.72 1345
7697.55 1337
7698.38 1388
7699.21 1411
7700.03 1461
7700.86 1454
7701.69 1421
7702.52 1448
7703.35 1456
7704.18 1404
7705.00 1385
7705.83 1352
7706.66 1353
7707.49 1306
7708.32 1311
7709.15 1291
7709.98 1246
7710.80 1257
7711.63 1254
7712.46 1253
7713.29 1205
7714.12 1151
7714.95 1180
7715.78 1146
7716.61 1172
7717.44 1189
7718.27 1181
7719.09 1173
7719.92 1180
7720.75 1149
7721.58 1140
7722.41 1135
7723.24 1147
7724.07 1178
7724.90 1162
7725.73 1183
7726.56 1173
7727.39 1185
7728.22 1218
7729.05 1212
7729.88 1290
7730.71 1270
7731.54 1265
7732.37 1299
7733.20 1327
7734.03 1332
7734.86 1231
7735.69 1282
7736.52 1233
7737.35 1185
7738.18 1179
7739.01 1130
7739.84 1101
7740.67 1090
7741.50 1109
7742.33 1112
7743.16 1086
7743.99 1127
7744.82 1103
7745.65 1163
7746.48 1184
7747.31 1258
7748.14 1318
7748.98 1437
7749.81 1577
7750.64 1627
7751.47 1690
7752.30 1659
7753.13 1527
7753.96 1475
7754.79 1453
7755.62 1374
7756.45 1323
7757.29 1217
7758.12 1122
7758.95 1077
7759.78 1139
7760.61 1065
7761.44 1106
7762.27 1057
7763.11 1067
7763.94 1072
7764.77 1098
7765.60 1084
7766.43 1071
7767.26 1039
7768.10 1036
7768.93 1028
7769.76 1017
7770.59 993
7771.42 1001
7772.26 1035
7773.09 977
7773.92 980
7774.75 989
7775.58 989
7776.42 971
7777.25 1002
7778.08 1035
7778.91 1047
7779.75 978
7780.58 989
7781.41 1040
7782.24 995
7783.08 996
7783.91 1002
7784.74 1050
7785.57 1008
7786.41 1029
7787.24 1047
7788.07 1066
7788.91 1084
7789.74 1079
7790.57 1100
7791.40 1095
7792.24 1130
7793.07 1126
7793.90 1091
7794.74 1101
7795.57 1096
7796.40 1095
7797.24 1118
7798.07 1074
7798.90 1156
7799.74 1153
7800.57 1089
7801.40 1107
7802.24 1199
7803.07 1213
7803.91 1205
7804.74 1178
7805.57 1217
7806.41 1207
7807.24 1173
7808.07 1145
7808.91 1234
7809.74 1222
7810.58 1192
7811.41 1268
7812.25 1298
7813.08 1291
7813.91 1268
7814.75 1313
7815.58 1330
7816.42 1415
7817.25 1447
7818.09 1464
7818.92 1499
7819.75 1496
7820.59 1527
7821.42 1555
7822.26 1586
7823.09 1597
7823.93 1671
7824.76 1709
7825.60 1815
7826.43 1811
7827.27 1795
7828.10 1798
7828.94 1694
7829.77 1684
7830.61 1616
7831.44 1535
7832.28 1495
7833.11 1464
7833.95 1463
7834.78 1530
7835.62 1479
7836.46 1473
7837.29 1535
7838.13 1561
7838.96 1504
7839.80 1473
7840.63 1510
7841.47 1422
7842.31 1375
7843.14 1378
7843.98 1335
7844.81 1255
7845.65 1311
7846.48 1302
7847.32 1277
7848.16 1174
7848.99 1227
7849.83 1228
7850.67 1229
7851.50 1179
7852.34 1186
7853.17 1159
7854.01 1165
7854.85 1145
7855.68 1156
7856.52 1172
7857.36 1159
7858.19 1167
7859.03 1230
7859.87 1124
7860.70 1138
7861.54 1218
7862.38 1167
7863.21 1138
7864.05 1192
7864.89 1153
7865.73 1191
7866.56 1192
7867.40 1143
7868.24 1131
7869.07 1169
7869.91 1186
7870.75 1158
7871.59 1157
7872.42 1262
7873.26 1210
7874.10 1219
7874.94 1232
7875.77 1251
7876.61 1251
7877.45 1335
7878.29 1313
7879.12 1329
7879.96 1344
7880.80 1407
7881.64 1473
7882.47 1491
7883.31 1389
7884.15 1357
7884.99 1463
7885.83 1413
7886.67 1360
7887.50 1279
7888.34 1280
7889.18 1290
7890.02 1318
7890.86 1279
7891.69 1280
7892.53 1322
7893.37 1292
7894.21 1360
7895.05 1386
7895.89 1469
7896.73 1432
7897.57 1380
7898.40 1363
7899.24 1367
7900.08 1334
7900.92 1298
7901.76 1324
7902.60 1252
7903.44 1195
7904.28 1254
7905.12 1232
7905.95 1210
7906.79 1147
7907.63 1185
7908.47 1163
7909.31 1166
7910.15 1258
7910.99 1195
7911.83 1181
7912.67 1146
7913.51 1177
7914.35 1282
7915.19 1293
7916.03 1283
7916.87 1339
7917.71 1433
7918.55 1554
7919.39 1551
7920.23 1560
7921.07 1654
7921.91 1658
7922.75 1626
7923.59 1540
7924.43 1552
7925.27 1404
7926.11 1410
7926.95 1328
7927.79 1300
7928.63 1253
7929.47 1210
7930.31 1204
7931.15 1169
7931.99 1152
7932.83 1069
7933.67 1066
7934.51 1046
7935.35 1048
7936.19 1063
7937.04 1079
7937.88 1004
7938.72 1067
7939.56 1067
7940.40 1084
7941.24 1072
7942.08 1053
7942.92 1076
7943.76 1067
7944.60 1069
7945.45 1086
7946.29 1130
7947.13 1106
7947.97 1096
7948.81 1102
7949.65 1186
7950.49 1122
7951.34 1154
7952.18 1163
7953.02 1156
7953.86 1195
7954.70 1173
7955.54 1186
7956.39 1254
7957.23 1232
7958.07 1225
7958.91 1279
7959.75 1327
7960.60 1316
7961.44 1299
7962.28 1378
7963.12 1305
7963.96 1328
7964.81 1293
7965.65 1270
7966.49 1257
7967.33 1228
7968.18 1308
7969.02 1410
7969.86 1480
7970.70 1547
7971.55 1564
7972.39 1583
7973.23 1553
7974.08 1491
7974.92 1398
7975.76 1255
7976.60 1232
7977.45 1280
7978.29 1229
7979.13 1157
7979.98 1200
7980.82 1166
7981.66 1144
7982.51 1126
7983.35 1092
7984.19 1080
7985.04 1099
7985.88 1089
7986.72 1075
7987.57 1065
7988.41 1086
7989.25 1021
7990.10 1028
7990.94 1048
7991.78 1036
7992.63 1046
7993.47 1039
7994.32 996
7995.16 983
7996.00 961
7996.85 960
7997.69 934
7998.53 902
7999.38 975
8000.22 940
8001.07 950
8001.91 911
8002.76 889
8003.60 898
8004.44 937
8005.29 924
8006.13 905
8006.98 928
8007.82 830
8008.67 877
8009.51 841
8010.36 880
8011.20 887
8012.05 871
8012.89 863
8013.74 847
8014.58 872
8015.43 818
8016.27 791
8017.12 822
8017.96 848
8018.81 809
8019.65 835
8020.50 914
8021.34 829
8022.19 811
8023.03 810
8023.88 833
8024.72 782
8025.57 864
8026.41 837
8027.26 889
8028.11 875
8028.95 863
8029.80 820
8030.64 801
8031.49 829
8032.33 832
8033.18 836
8034.03 801
8034.87 810
8035.72 838
8036.56 813
8037.41 859
8038.26 829
8039.10 810
8039.95 839
8040.80 853
8041.64 857
8042.49 828
8043.33 815
8044.18 853
8045.03 871
8045.87 854
8046.72 891
8047.57 924
8048.41 896
8049.26 814
8050.11 810
8050.95 822
8051.80 794
8052.65 819
8053.49 787
8054.34 834
8055.19 801
8056.04 808
8056.88 823
8057.73 802
8058.58 806
8059.42 814
8060.27 801
8061.12 772
8061.97 783
8062.81 778
8063.66 775
8064.51 774
8065.36 800
8066.20 751
8067.05 729
8067.90 727
8068.75 745
8069.60 779
8070.44 772
8071.29 763
8072.14 748
8072.99 763
8073.84 757
8074.68 772
8075.53 765
8076.38 763
8077.23 792
8078.08 750
8078.92 750
8079.77 765
8080.62 728
8081.47 715
8082.32 712
8083.17 749
8084.02 744
8084.86 727
8085.71 792
8086.56 776
8087.41 748
8088.26 763
8089.11 738
8089.96 743
8090.81 768
8091.65 779
8092.50 766
8093.35 740
8094.20 770
8095.05 782
8095.90 756
8096.75 761
8097.60 748
8098.45 749
8099.30 753
8100.15 743
8101.00 705
8101.85 758
8102.70 767
8103.54 777
8104.39 749
8105.24 715
8106.09 717
8106.94 711
8107.79 729
8108.64 756
8109.49 699
8110.34 785
8111.19 741
8112.04 779
8112.89 759
8113.74 754
8114.59 782
8115.44 735
8116.29 750
8117.14 733
8117.99 761
8118.84 748
8119.70 759
8120.55 698
8121.40 682
8122.25 761
8123.10 827
8123.95 805
8124.80 810
8125.65 791
8126.50 745
8127.35 755
8128.20 761
8129.05 765
8129.90 779
8130.76 831
8131.61 797
8132.46 772
8133.31 801
8134.16 843
8135.01 842
8135.86 909
8136.71 898
8137.56 853
8138.42 822
8139.27 834
8140.12 796
8140.97 796
8141.82 828
8142.67 815
8143.53 797
8144.38 796
8145.23 768
8146.08 753
8146.93 812
8147.78 805
8148.64 842
8149.49 766
8150.34 766
8151.19 812
8152.05 864
8152.90 810
8153.75 791
8154.60 780
8155.45 807
8156.31 831
8157.16 922
8158.01 907
8158.86 908
8159.72 921
8160.57 876
8161.42 885
8162.27 860
8163.13 832
8163.98 803
8164.83 813
8165.69 817
8166.54 799
8167.39 796
8168.24 736
8169.10 767
8169.95 711
8170.80 725
8171.66 724
8172.51 755
8173.36 686
8174.22 732
8175.07 720
8175.92 733
8176.78 733
8177.63 730
8178.48 723
8179.34 734
8180.19 729
8181.04 697
8181.90 715
8182.75 719
8183.61 708
8184.46 705
8185.31 703
8186.17 669
8187.02 700
8187.87 702
8188.73 718
8189.58 669
8190.44 703
8191.29 710
8192.15 714
8193.00 737
8193.85 708
8194.71 711
8195.56 700
8196.42 708
8197.27 667
8198.13 693
8198.98 737
8199.84 688
8200.69 738
8201.55 690
8202.40 685
8203.25 707
8204.11 701
8204.96 678
8205.82 634
8206.67 662
8207.53 680
8208.38 723
8209.24 673
8210.09 687
8210.95 665
8211.81 656
8212.66 700
8213.52 720
8214.37 703
8215.23 707
8216.08 685
8216.94 713
8217.79 690
8218.65 700
8219.50 753
8220.36 764
8221.22 713
8222.07 702
8222.93 684
8223.78 740
8224.64 717
8225.50 722
8226.35 765
8227.21 761
8228.06 798
8228.92 776
8229.78 776
8230.63 734
8231.49 722
8232.34 730
8233.20 713
8234.06 640
8234.91 680
8235.77 659
8236.63 686
8237.48 662
8238.34 673
8239.20 651
8240.05 677
8240.91 674
8241.77 688
8242.62 670
8243.48 654
8244.34 707
8245.19 710
8246.05 666
8246.91 636
8247.77 652
8248.62 652
8249.48 673
8250.34 667
8251.20 663
8252.05 733
8252.91 692
8253.77 674
8254.62 669
8255.48 666
8256.34 675
8257.20 642
8258.06 681
8258.91 649
8259.77 645
8260.63 636
8261.49 638
8262.34 670
8263.20 627
8264.06 681
8264.92 665
8265.78 697
8266.63 674
8267.49 667
8268.35 689
8269.21 704
8270.07 671
8270.93 664
8271.78 679
8272.64 682
8273.50 637
8274.36 646
8275.22 689
8276.08 673
8276.93 679
8277.79 699
8278.65 697
8279.51 749
8280.37 733
8281.23 748
8282.09 766
8282.95 784
8283.81 752
8284.66 788
8285.52 785
8286.38 677
8287.24 728
8288.10 708
8288.96 678
8289.82 677
8290.68 715
8291.54 728
8292.40 711
8293.26 709
8294.12 697
8294.98 756
8295.84 747
8296.70 786
8297.56 737
8298.42 740
8299.28 724
8300.13 772
8300.99 771
8301.85 717
8302.71 696
8303.57 672
8304.43 708
8305.29 746
8306.16 743
8307.02 688
8307.88 682
8308.74 708
8309.60 729
8310.46 692
8311.32 707
8312.18 732
8313.04 695
8313.90 681
8314.76 705
8315.62 737
8316.48 702
8317.34 667
8318.20 694
8319.06 696
8319.92 684
8320.78 718
8321.65 667
8322.51 690
8323.37 669
8324.23 656
8325.09 682
8325.95 707
8326.81 683
8327.67 660
8328.53 719
8329.40 693
8330.26 646
8331.12 661
8331.98 698
8332.84 675
8333.70 688
8334.57 685
8335.43 670
8336.29 696
8337.15 724
8338.01 681
8338.87 701
8339.74 706
8340.60 698
8341.46 727
8342.32 718
8343.18 683
8344.05 694
8344.91 729
8345.77 743
8346.63 710
8347.49 757
8348.36 749
8349.22 685
8350.08 715
8350.94 747
8351.81 729
8352.67 691
8353.53 711
8354.39 738
8355.26 711
8356.12 684
8356.98 753
8357.85 753
8358.71 735
8359.57 740
8360.43 702
8361.30 750
8362.16 730
8363.02 707
8363.89 727
8364.75 737
8365.61 742
8366.48 720
8367.34 727
8368.20 735
8369.07 750
8369.93 765
8370.79 804
8371.66 773
8372.52 765
8373.38 736
8374.25 718
8375.11 743
8375.98 740
8376.84 782
8377.70 815
8378.57 770
8379.43 800
8380.30 727
8381.16 739
8382.02 761
8382.89 774
8383.75 783
8384.62 798
8385.48 835
8386.34 777
8387.21 739
8388.07 748
8388.94 795
8389.80 806
8390.67 811
8391.53 810
8392.40 801
8393.26 755
8394.13 817
8394.99 784
8395.85 817
8396.72 793
8397.58 825
8398.45 873
8399.31 807
8400.18 864
8401.04 864
8401.91 881
8402.77 820
8403.64 832
8404.50 803
8405.37 926
8406.24 858
8407.10 837
8407.97 875
8408.83 871
8409.70 882
8410.56 890
8411.43 889
8412.29 894
8413.16 912
8414.03 964
8414.89 1005
8415.76 977
8416.62 960
8417.49 1008
8418.35 996
8419.22 969
8420.09 954
8420.95 995
8421.82 947
8422.69 984
8423.55 1088
8424.42 1057
8425.28 1038
8426.15 1087
8427.02 1091
8427.88 1129
8428.75 1115
8429.62 1119
8430.48 1102
8431.35 1172
8432.22 1100
8433.08 1161
8433.95 1163
8434.82 1218
8435.68 1206
8436.55 1216
8437.42 1225
8438.28 1241
8439.15 1381
8440.02 1347
8440.89 1421
8441.75 1485
8442.62 1478
8443.49 1491
8444.35 1483
8445.22 1587
8446.09 1610
8446.96 1611
8447.82 1593
8448.69 1615
8449.56 1670
8450.43 1673
8451.29 1712
8452.16 1722
8453.03 1784
8453.90 1891
8454.76 2135
8455.63 2357
8456.50 2675
8457.37 3032
8458.24 3400
8459.10 3660
8459.97 3819
8460.84 3900
8461.71 3857
8462.58 3563
8463.45 3273
8464.31 2831
8465.18 2629
8466.05 2477
8466.92 2268
8467.79 2023
8468.66 1861
8469.52 1700
8470.39 1619
8471.26 1509
8472.13 1459
8473.00 1468
8473.87 1378
8474.74 1341
8475.61 1413
8476.47 1326
8477.34 1317
8478.21 1311
8479.08 1312
8479.95 1354
8480.82 1350
8481.69 1399
8482.56 1420
8483.43 1491
8484.30 1505
8485.17 1518
8486.04 1511
8486.91 1575
8487.78 1598
8488.64 1544
8489.51 1442
8490.38 1453
8491.25 1448
8492.12 1466
8492.99 1378
8493.86 1416
8494.73 1412
8495.60 1405
8496.47 1384
8497.34 1396
8498.21 1402
8499.08 1424
8499.95 1407
8500.82 1453
8501.69 1411
8502.56 1352
8503.43 1313
8504.30 1321
8505.17 1354
8506.05 1396
8506.92 1312
8507.79 1314
8508.66 1368
8509.53 1348
8510.40 1361
8511.27 1341
8512.14 1316
8513.01 1368
8513.88 1338
8514.75 1375
8515.62 1407
8516.49 1401
8517.37 1409
8518.24 1454
8519.11 1506
8519.98 1472
8520.85 1496
8521.72 1564
8522.59 1649
8523.46 1623
8524.33 1732
8525.21 1952
8526.08 2117
8526.95 2398
8527.82 2582
8528.69 2697
8529.56 2798
8530.44 2872
8531.31 2810
8532.18 2642
8533.05 2495
8533.92 2350
8534.80 2170
8535.67 1994
8536.54 1864
8537.41 1800
8538.28 1744
8539.16 1643
8540.03 1599
8540.90 1477
8541.77 1360
8542.64 1396
8543.52 1408
8544.39 1395
8545.26 1359
8546.13 1322
8547.01 1302
8547.88 1277
8548.75 1292
8549.62 1301
8550.50 1273
8551.37 1306
8552.24 1286
8553.12 1363
8553.99 1527
8554.86 1542
8555.73 1580
8556.61 1604
8557.48 1642
8558.35 1670
8559.23 1677
8560.10 1643
8560.97 1550
8561.85 1513
8562.72 1453
8563.59 1429
8564.47 1389
8565.34 1382
8566.21 1308
8567.09 1335
8567.96 1335
8568.83 1320
8569.71 1318
8570.58 1248
8571.46 1253
8572.33 1258
8573.20 1207
8574.08 1211
8574.95 1207
8575.83 1191
8576.70 1143
8577.57 1113
8578.45 1110
8579.32 1095
8580.20 1144
8581.07 1141
8581.94 1183
8582.82 1151
8583.69 1171
8584.57 1139
8585.44 1120
8586.32 1172
8587.19 1192
8588.07 1214
8588.94 1198
8589.82 1249
8590.69 1217
8591.57 1234
8592.44 1240
8593.32 1240
8594.19 1223
8595.07 1254
8595.94 1281
8596.82 1263
8597.69 1237
8598.57 1284
8599.44 1249
8600.32 1310
8601.19 1304
8602.07 1316
8602.94 1283
8603.82 1314
8604.69 1331
8605.57 1347
8606.44 1412
8607.32 1379
8608.20 1371
8609.07 1380
8609.95 1362
8610.82 1335
8611.70 1340
8612.57 1377
8613.45 1457
8614.33 1398
8615.20 1477
8616.08 1456
8616.95 1447
8617.83 1478
8618.71 1490
8619.58 1556
8620.46 1574
8621.34 1551
8622.21 1586
8623.09 1719
8623.97 1672
8624.84 1628
8625.72 1669
8626.59 1654
8627.47 1624
8628.35 1677
8629.22 1679
8630.10 1768
8630.98 1776
8631.86 1755
8632.73 1732
8633.61 1753
8634.49 1788
8635.36 1815
8636.24 1712
8637.12 1734
8637.99 1818
8638.87 1786
8639.75 1788
8640.63 1853
8641.50 1824
8642.38 1900
8643.26 1950
8644.14 1939
8645.01 1936
8645.89 1961
8646.77 1968
8647.65 2129
8648.52 2063
8649.40 2164
8650.28 2199
8651.16 2277
8652.04 2254
8652.91 2313
8653.79 2334
8654.67 2344
8655.55 2341
8656.43 2361
8657.30 2399
8658.18 2429
8659.06 2589
8659.94 2622
8660.82 2796
8661.70 2957
8662.57 3064
8663.45 3371
8664.33 3639
8665.21 4023
8666.09 4272
8666.97 4586
8667.85 4872
8668.72 5009
8669.60 4927
8670.48 4973
8671.36 4719
8672.24 4511
8673.12 4284
8674.00 4109
8674.88 4043
8675.76 4020
8676.63 3886
8677.51 3833
8678.39 3869
8679.27 3775
8680.15 3613
8681.03 3424
8681.91 3221
8682.79 3118
8683.67 2949
8684.55 2968
8685.43 2822
8686.31 2665
8687.19 2716
8688.07 2686
8688.95 2706
8689.83 2833
8690.71 2986
8691.59 3116
8692.47 3336
8693.35 3654
8694.23 4046
8695.11 4197
8695.99 4361
8696.87 4541
8697.75 4522
8698.63 4359
8699.51 4004
8700.39 3822
8701.27 3730
8702.15 3492
8703.03 3384
8703.91 3299
8704.79 3300
8705.67 3194
8706.55 3040
8707.43 2995
8708.31 2867
8709.19 2679
8710.07 2548
8710.96 2357
8711.84 2340
8712.72 2164
8713.60 2083
8714.48 2005
8715.36 1925
8716.24 1873
8717.12 1828
8718.00 1788
8718.89 1806
8719.77 1742
8720.65 1701
8721.53 1715
8722.41 1782
8723.29 1717
8724.17 1682
8725.06 1715
8725.94 1723
8726.82 1731
8727.70 1696
8728.58 1685
8729.46 1695
8730.35 1728
8731.23 1775
8732.11 1840
8732.99 1804
8733.87 1750
8734.76 1833
8735.64 1771
8736.52 1815
8737.40 1836
8738.29 1810
8739.17 1807
8740.05 1758
8740.93 1766
8741.81 1770
8742.70 1738
8743.58 1770
8744.46 1793
8745.34 1727
8746.23 1743
8747.11 1724
8747.99 1687
8748.88 1690
8749.76 1707
8750.64 1737
8751.52 1740
8752.41 1670
8753.29 1668
8754.17 1736
8755.06 1813
8755.94 1804
8756.82 1870
8757.71 1908
8758.59 1999
8759.47 2064
8760.36 2151
8761.24 2175
8762.12 2085
8763.01 2073
8763.89 2025
8764.77 2035
8765.66 2068
8766.54 2053
8767.42 1988
8768.31 2034
8769.19 1969
8770.08 1992
8770.96 1946
8771.84 2017
8772.73 1985
8773.61 1961
8774.50 1914
8775.38 1978
8776.26 2001
8777.15 1977
8778.03 1964
8778.92 1910
8779.80 1933
8780.69 1997
8781.57 2198
8782.46 2373
8783.34 2460
8784.22 2516
8785.11 2769
8785.99 2764
8786.88 2777
8787.76 2787
8788.65 2642
8789.53 2625
8790.42 2470
8791.30 2322
8792.19 2170
8793.07 2058
8793.96 1939
8794.84 1835
8795.73 1758
8796.61 1705
8797.50 1665
8798.38 1582
8799.27 1514
8800.15 1439
8801.04 1485
8801.93 1505
8802.81 1416
8803.70 1439
8804.58 1371
8805.47 1363
8806.35 1365
8807.24 1361
8808.12 1388
8809.01 1340
8809.90 1335
8810.78 1398
8811.67 1368
8812.55 1345
8813.44 1369
8814.33 1335
8815.21 1325
8816.10 1293
8816.98 1311
8817.87 1371
8818.76 1333
8819.64 1375
8820.53 1404
8821.42 1379
8822.30 1388
8823.19 1355
8824.08 1349
8824.96 1317
8825.85 1351
8826.74 1259
8827.62 1280
8828.51 1256
8829.40 1265
8830.28 1240
8831.17 1230
8832.06 1228
8832.94 1177
8833.83 1184
8834.72 1168
8835.61 1118
8836.49 1109
8837.38 1120
8838.27 1140
8839.16 1134
8840.04 1163
8840.93 1190
8841.82 1098
8842.70 1085
8843.59 1089
8844.48 1170
8845.37 1121
8846.26 1136
8847.14 1142
8848.03 1173
8848.92 1142
8849.81 1150
8850.69 1115
8851.58 1106
8852.47 1101
8853.36 1100
8854.25 1096
8855.13 1072
8856.02 1042
8856.91 1042
8857.80 1082
8858.69 1069
8859.58 1061
8860.46 1098
8861.35 1140
8862.24 1052
8863.13 1051
8864.02 1043
8864.91 1046
8865.80 979
8866.68 1034
8867.57 1041
8868.46 981
8869.35 1015
8870.24 993
8871.13 1040
8872.02 955
8872.91 926
8873.80 988
8874.69 966
8875.57 925
8876.46 907
8877.35 912
8878.24 970
8879.13 928
8880.02 956
8880.91 937
8881.80 889
8882.69 834
8883.58 900
8884.47 901
8885.36 849
8886.25 821
8887.14 848
8888.03 846
8888.92 865
8889.81 871
8890.70 847
8891.59 904
8892.48 881
8893.37 855
8894.26 831
8895.15 824
8896.04 828
8896.93 853
8897.82 807
8898.71 782
8899.60 787
8900.49 792
8901.38 770
8902.27 824
8903.16 832
8904.05 818
8904.94 823
8905.83 736
8906.72 795
8907.61 771
8908.50 760
8909.40 740
8910.29 754
8911.18 732
8912.07 706
8912.96 749
8913.85 769
8914.74 791
8915.63 722
8916.52 732
8917.42 750
8918.31 685
8919.20 710
8920.09 725
8920.98 740
8921.87 752
8922.76 734
8923.66 716
8924.55 733
8925.44 711
8926.33 693
8927.22 755
8928.11 754
8929.01 754
8929.90 740
8930.79 699
8931.68 704
8932.57 685
8933.47 700
8934.36 725
8935.25 710
8936.14 687
8937.03 705
8937.93 702
8938.82 688
8939.71 728
8940.60 671
8941.50 654
8942.39 655
8943.28 687
8944.17 665
8945.07 682
8945.96 679
8946.85 674
8947.75 643
8948.64 644
8949.53 705
8950.42 655
8951.32 619
8952.21 626
8953.10 645
8954.00 724
8954.89 689
8955.78 695
8956.68 676
8957.57 644
8958.46 680
8959.36 650
8960.25 655
8961.14 665
8962.04 701
8962.93 663
8963.82 677
8964.72 680
8965.61 659
8966.50 683
8967.40 684
8968.29 637
8969.19 641
8970.08 665
8970.97 694
8971.87 667
8972.76 690
8973.66 706
8974.55 659
8975.44 713
8976.34 678
8977.23 671
8978.13 666
8979.02 637
8979.91 637
8980.81 706
8981.70 682
8982.60 669
8983.49 677
8984.39 649
8985.28 662
8986.18 630
8987.07 652
8987.97 599
8988.86 661
8989.76 637
8990.65 650
8991.55 617
8992.44 665
8993.34 686
8994.23 622
8995.13 621
8996.02 607
8996.92 654
8997.81 634
8998.71 597
8999.60 635
9000.50 680
9001.39 629
9002.29 584
9003.18 630
9004.08 658
9004.98 596
9005.87 593
9006.77 582
9007.66 579
9008.56 610
9009.45 604
9010.35 651
9011.25 618
9012.14 621
9013.04 609
9013.93 610
9014.83 602
9015.73 600
9016.62 637
9017.52 622
9018.42 612
9019.31 608
9020.21 620
9021.10 627
9022.00 618
9022.90 632
9023.79 636
9024.69 620
9025.59 651
9026.48 607
9027.38 630
9028.28 650
9029.17 643
9030.07 622
9030.97 603
9031.87 615
9032.76 587
9033.66 615
9034.56 613
9035.45 587
9036.35 584
9037.25 623
9038.15 608
9039.04 622
9039.94 620
9040.84 631
9041.73 636
9042.63 611
9043.53 610
9044.43 612
9045.33 595
9046.22 599
9047.12 617
9048.02 583
9048.92 581
9049.81 604
9050.71 633
9051.61 603
9052.51 619
9053.41 630
9054.30 595
9055.20 594
9056.10 618
9057.00 601
9057.90 603
9058.80 619
9059.69 677
9060.59 618
9061.49 583
9062.39 629
9063.29 604
9064.19 651
9065.08 646
9065.98 649
9066.88 678
9067.78 637
9068.68 657
9069.58 608
9070.48 648
9071.38 672
9072.27 689
9073.17 637
9074.07 679
9074.97 616
9075.87 653
9076.77 607
9077.67 631
9078.57 602
9079.47 623
9080.37 663
9081.27 635
9082.17 610
9083.07 645
9083.97 670
9084.87 660
9085.76 638
9086.66 620
9087.56 629
9088.46 649
9089.36 673
9090.26 624
9091.16 642
9092.06 624
9092.96 677
9093.86 711
9094.76 640
9095.66 657
9096.56 653
9097.46 674
9098.36 628
9099.26 656
9100.17 645
9101.07 681
9101.97 704
9102.87 705
9103.77 657
9104.67 613
9105.57 623
9106.47 628
9107.37 615
9108.27 610
9109.17 652
9110.07 599
9110.97 601
9111.87 609
9112.77 585
9113.68 573
9114.58 577
9115.48 596
9116.38 644
9117.28 654
9118.18 639
9119.08 582
9119.98 576
9120.89 585
9121.79 638
9122.69 598
9123.59 599
9124.49 620
9125.39 612
9126.29 649
9127.20 626
9128.10 629
9129.00 620
9129.90 650
9130.80 613
9131.71 623
9132.61 604
9133.51 597
9134.41 622
9135.31 631
9136.22 606
9137.12 592
9138.02 607
9138.92 613
9139.83 601
9140.73 584
9141.63 621
9142.53 635
9143.43 631
9144.34 644
9145.24 644
9146.14 629
9147.05 602
9147.95 599
9148.85 565
9149.75 577
9150.66 652
9151.56 598
9152.46 569
9153.37 576
9154.27 574
9155.17 590
9156.07 638
9156.98 647
9157.88 608
9158.78 588
9159.69 587
9160.59 621
9161.49 581
9162.40 584
9163.30 618
9164.20 598
9165.11 636
9166.01 638
9166.92 625
9167.82 625
9168.72 691
9169.63 697
9170.53 644
9171.43 672
9172.34 700
9173.24 677
9174.15 656
9175.05 675
9175.95 643
9176.86 634
9177.76 639
9178.67 635
9179.57 696
9180.48 629
9181.38 610
9182.28 685
9183.19 625
9184.09 587
9185.00 631
9185.90 630
9186.81 627
9187.71 630
9188.62 656
9189.52 667
9190.43 623
9191.33 615
9192.24 609
9193.14 616
9194.05 639
9194.95 649
9195.86 630
9196.76 614
9197.67 668
9198.57 671
9199.48 646
9200.38 653
9201.29 673
9202.19 672
9203.10 693
9204.00 663
9204.91 646
9205.81 654
9206.72 638
9207.63 639
9208.53 669
9209.44 686
9210.34 650
9211.25 649
9212.15 609
9213.06 639
9213.97 611
9214.87 613
9215.78 632
9216.68 666
9217.59 655
9218.50 667
9219.40 673
9220.31 657
9221.22 646
9222.12 627
9223.03 661
9223.94 634
9224.84 635
9225.75 642
9226.65 600
9227.56 596
9228.47 650
9229.37 622
9230.28 640
9231.19 609
9232.10 612
9233.00 621
9233.91 585
9234.82 629
9235.72 647
9236.63 647
9237.54 652
9238.44 634
9239.35 646
9240.26 684
9241.17 669
9242.07 608
9242.98 607
9243.89 607
9244.80 627
9245.70 616
9246.61 621
9247.52 611
9248.43 605
9249.33 624
9250.24 589
9251.15 645
9252.06 595
9252.97 615
9253.87 603
9254.78 634
9255.69 602
9256.60 586
9257.51 632
9258.41 645
9259.32 633
9260.23 609
9261.14 621
9262.05 606
9262.96 612
9263.86 627
9264.77 644
9265.68 613
9266.59 619
9267.50 626
9268.41 640
9269.32 633
9270.22 649
9271.13 607
9272.04 635
9272.95 632
9273.86 633
9274.77 605
9275.68 584
9276.59 643
9277.50 647
9278.40 654
9279.31 655
9280.22 621
9281.13 640
9282.04 612
9282.95 644
9283.86 633
9284.77 617
9285.68 613
9286.59 606
9287.50 640
9288.41 634
9289.32 609
9290.23 607
9291.14 615
9292.05 615
9292.96 619
9293.87 602
9294.78 634
9295.69 704
9296.60 654
9297.51 639
9298.42 661
9299.33 668
9300.24 670
9301.15 657
9302.06 690
9302.97 613
9303.88 654
9304.79 637
9305.70 653
9306.61 621
9307.52 661
9308.43 676
9309.34 662
9310.25 682
9311.16 702
9312.07 657
9312.98 724
9313.90 694
9314.81 703
9315.72 744
9316.63 739
9317.54 745
9318.45 704
9319.36 671
9320.27 703
9321.18 714
9322.10 691
9323.01 659
9323.92 636
9324.83 663
9325.74 678
9326.65 630
9327.56 669
9328.48 643
9329.39 645
9330.30 625
9331.21 664
9332.12 624
9333.03 640
9333.95 693
9334.86 648
9335.77 656
9336.68 619
9337.59 643
9338.51 675
9339.42 695
9340.33 664
9341.24 706
9342.15 689
9343.07 624
9343.98 634
9344.89 640
9345.80 629
9346.72 658
9347.63 629
9348.54 618
9349.45 627
9350.37 665
9351.28 663
9352.19 660
9353.11 658
9354.02 639
9354.93 637
9355.84 646
9356.76 616
9357.67 636
9358.58 661
9359.50 671
9360.41 677
9361.32 647
9362.24 651
9363.15 646
9364.06 649
9364.98 691
9365.89 659
9366.80 680
9367.72 692
9368.63 687
9369.54 662
9370.46 663
9371.37 642
9372.28 656
9373.20 664
9374.11 643
9375.03 645
9375.94 655
9376.85 667
9377.77 705
9378.68 679
9379.60 699
9380.51 700
9381.42 704
9382.34 716
9383.25 687
9384.17 730
9385.08 712
9386.00 707
9386.91 701
9387.82 753
9388.74 732
9389.65 715
9390.57 752
9391.48 746
9392.40 740
9393.31 772
9394.23 751
9395.14 775
9396.06 790
9396.97 754
9397.89 806
9398.80 791
9399.72 797
9400.63 818
9401.55 812
9402.46 776
9403.38 740
9404.29 733
9405.21 758
9406.12 712
9407.04 707
9407.95 757
9408.87 712
9409.79 729
9410.70 718
9411.62 705
9412.53 711
9413.45 704
9414.36 736
9415.28 746
9416.20 728
9417.11 708
9418.03 731
9418.94 750
9419.86 724
9420.78 706
9421.69 741
9422.61 764
9423.52 738
9424.44 758
9425.36 792
9426.27 781
9427.19 829
9428.11 761
9429.02 764
9429.94 733
9430.86 756
9431.77 776
9432.69 816
9433.61 822
9434.52 822
9435.44 802
9436.36 802
9437.27 812
9438.19 868
9439.11 860
9440.02 878
9440.94 839
9441.86 913
9442.78 922
9443.69 947
9444.61 956
9445.53 1008
9446.44 973
9447.36 988
9448.28 966
9449.20 997
9450.11 996
9451.03 1016
9451.95 1045
9452.87 1043
9453.78 991
9454.70 998
9455.62 1030
9456.54 1073
9457.46 1058
9458.37 1028
9459.29 1031
9460.21 1019
9461.13 969
9462.05 937
9462.96 945
9463.88 964
9464.80 923
9465.72 880
9466.64 910
9467.56 928
9468.47 957
9469.39 855
9470.31 896
9471.23 909
9472.15 887
9473.07 857
9473.98 890
9474.90 839
9475.82 870
9476.74 920
9477.66 874
9478.58 925
9479.50 881
9480.42 896
9481.34 931
9482.26 939
9483.17 964
9484.09 974
9485.01 988
9485.93 1004
9486.85 1025
9487.77 1023
9488.69 998
9489.61 1003
9490.53 934
9491.45 910
9492.37 889
9493.29 878
9494.21 963
9495.13 878
9496.05 822
9496.97 863
9497.89 889
9498.81 863
9499.73 827
9500.65 889
9501.57 893
9502.49 874
9503.41 832
9504.33 827
9505.25 899
9506.17 870
9507.09 906
9508.01 938
9508.93 936
9509.85 918
9510.77 882
9511.69 955
9512.61 930
9513.53 890
9514.45 899
9515.37 930
9516.29 932
9517.21 981
9518.13 996
9519.05 1006
9519.98 1057
9520.90 1084
9521.82 1161
9522.74 1108
9523.66 1143
9524.58 1176
9525.50 1170
9526.42 1233
9527.34 1155
9528.27 1149
9529.19 1182
9530.11 1203
9531.03 1140
9531.95 1091
9532.87 1005
9533.79 1026
9534.72 1001
9535.64 995
9536.56 1015
9537.48 1056
9538.40 1054
9539.32 1053
9540.25 1042
9541.17 952
9542.09 979
9543.01 1003
9543.93 1047
9544.86 1031
9545.78 1004
9546.70 1005
9547.62 1035
9548.55 1037
9549.47 996
9550.39 1005
9551.31 1051
9552.24 1073
9553.16 1044
9554.08 1074
9555.00 1113
9555.93 1064
9556.85 1124
9557.77 1049
9558.69 1087
9559.62 1073
9560.54 1119
9561.46 1153
9562.39 1130
9563.31 1099
9564.23 1089
9565.15 1131
9566.08 1144
9567.00 1103
9567.92 1170
9568.85 1111
9569.77 1120
9570.69 1070
9571.62 1090
9572.54 1157
9573.46 1154
9574.39 1110
9575.31 1133
9576.23 1110
9577.16 1178
9578.08 1192
9579.01 1168
9579.93 1234
9580.85 1246
9581.78 1229
9582.70 1271
9583.63 1262
9584.55 1258
9585.47 1252
9586.40 1217
9587.32 1270
9588.25 1248
9589.17 1253
9590.09 1264
9591.02 1287
9591.94 1245
9592.87 1310
9593.79 1333
9594.72 1352
9595.64 1325
9596.57 1350
9597.49 1456
9598.42 1527
9599.34 1631
9600.26 1711
9601.19 1728
9602.11 1729
9603.04 1794
9603.96 1855
9604.89 1854
9605.81 1759
9606.74 1778
9607.66 1785
9608.59 1680
9609.51 1559
9610.44 1570
9611.37 1569
9612.29 1549
9613.22 1517
9614.14 1538
9615.07 1488
9615.99 1414
9616.92 1475
9617.84 1510
9618.77 1458
9619.70 1483
9620.62 1512
9621.55 1465
9622.47 1492
9623.40 1544
9624.32 1558
9625.25 1538
9626.18 1546
9627.10 1578
9628.03 1490
9628.95 1538
9629.88 1685
9630.81 1657
9631.73 1679
9632.66 1635
9633.59 1607
9634.51 1707
9635.44 1677
9636.37 1641
9637.29 1752
9638.22 1749
9639.15 1783
9640.07 1866
9641.00 1888
9641.93 1923
9642.85 2005
9643.78 2025
9644.71 2078
9645.63 2100
9646.56 2094
9647.49 2184
9648.41 2151
9649.34 2170
9650.27 2219
9651.20 2211
9652.12 2163
9653.05 2135
9653.98 2130
9654.91 2113
9655.83 2053
9656.76 2070
9657.69 2037
9658.62 2095
9659.54 2053
9660.47 1977
9661.40 1977
9662.33 1943
9663.25 2016
9664.18 1996
9665.11 1976
9666.04 2036
9666.97 2069
9667.89 2098
9668.82 2122
9669.75 2088
9670.68 2107
9671.61 2137
9672.53 2187
9673.46 2146
9674.39 2178
9675.32 2197
9676.25 2251
9677.18 2290
9678.11 2234
9679.03 2233
9679.96 2200
9680.89 2283
9681.82 2282
9682.75 2208
9683.68 2276
9684.61 2317
9685.54 2341
9686.46 2381
9687.39 2407
9688.32 2365
9689.25 2425
9690.18 2414
9691.11 2386
9692.04 2390
9692.97 2474
9693.90 2467
9694.83 2438
9695.76 2487
9696.69 2492
9697.61 2638
9698.54 2663
9699.47 2680
9700.40 2699
9701.33 2740
9702.26 2836
9703.19 2858
9704.12 2768
9705.05 2763
9705.98 2759
9706.91 2742
9707.84 2782
9708.77 2675
9709.70 2608
9710.63 2666
9711.56 2590
9712.49 2607
9713.42 2640
9714.35 2729
9715.28 2762
9716.21 2888
9717.14 2948
9718.07 3056
9719.00 3009
9719.94 2964
9720.87 2954
9721.80 2875
9722.73 2796
9723.66 2694
9724.59 2621
9725.52 2472
9726.45 2397
9727.38 2316
9728.31 2331
9729.24 2241
9730.17 2241
9731.10 2198
9732.04 2132
9732.97 2082
9733.90 2068
9734.83 2036
9735.76 2086
9736.69 2019
9737.62 2009
9738.55 1975
9739.49 1968
9740.42 2002
9741.35 1887
9742.28 1881
9743.21 1869
9744.14 1835
9745.08 1766
9746.01 1778
9746.94 1783
9747.87 1831
9748.80 1768
9749.74 1662
9750.67 1774
9751.60 1740
9752.53 1716
9753.46 1644
9754.40 1673
9755.33 1659
9756.26 1660
9757.19 1612
9758.13 1587
9759.06 1632
9759.99 1623
9760.92 1606
9761.85 1555
9762.79 1575
9763.72 1609
9764.65 1610
9765.59 1587
9766.52 1616
9767.45 1593
9768.38 1591
9769.32 1602
9770.25 1600
9771.18 1629
9772.12 1610
9773.05 1564
9773.98 1641
9774.92 1649
9775.85 1632
9776.78 1604
9777.71 1612
9778.65 1614
9779.58 1568
9780.52 1564
9781.45 1644
9782.38 1655
9783.32 1610
9784.25 1590
9785.18 1640
9786.12 1616
9787.05 1634
9787.98 1612
9788.92 1638
9789.85 1622
9790.79 1637
9791.72 1592
9792.65 1556
9793.59 1536
9794.52 1537
9795.46 1488
9796.39 1498
9797.32 1485
9798.26 1475
9799.19 1453
9800.13 1560
9801.06 1565
9802.00 1582
9802.93 1549
9803.87 1590
9804.80 1557
9805.73 1473
9806.67 1424
9807.60 1399
9808.54 1397
9809.47 1371
9810.41 1432
9811.34 1346
9812.28 1304
9813.21 1240
9814.15 1276
9815.08 1234
9816.02 1211
9816.95 1233
9817.89 1186
9818.82 1190
9819.76 1136
9820.69 1152
9821.63 1146
9822.57 1140
9823.50 1081
9824.44 1096
9825.37 1066
9826.31 1116
9827.24 1088
9828.18 1077
9829.11 1095
9830.05 1090
9830.99 1090
9831.92 1105
9832.86 1130
9833.79 1075
9834.73 1090
9835.67 1101
9836.60 1096
9837.54 1130
9838.47 1079
9839.41 1020
9840.35 1127
9841.28 1087
9842.22 1097
9843.16 1083
9844.09 1060
9845.03 1080
9845.97 1081
9846.90 1063
9847.84 1049
9848.78 1072
9849.71 1104
9850.65 1093
9851.59 1041
9852.52 1036
9853.46 1051
9854.40 1069
9855.33 1037
9856.27 1068
9857.21 1011
9858.14 1046
9859.08 1047
9860.02 1057
9860.96 1052
9861.89 1076
9862.83 993
9863.77 1026
9864.71 1037
9865.64 1021
9866.58 1042
9867.52 1018
9868.46 1010
9869.39 986
9870.33 999
9871.27 953
9872.21 979
9873.15 974
9874.08 973
9875.02 999
9875.96 1021
9876.90 990
9877.83 950
9878.77 947
9879.71 960
9880.65 985
9881.59 941
9882.53 953
9883.46 940
9884.40 914
9885.34 920
9886.28 918
9887.22 962
9888.16 936
9889.10 937
9890.03 931
9890.97 926
9891.91 957
9892.85 955
9893.79 888
9894.73 899
9895.67 871
9896.61 935
9897.54 984
9898.48 922
9899.42 910
9900.36 919
9901.30 933
9902.24 903
9903.18 924
9904.12 959
9905.06 922
9906.00 897
9906.94 933
9907.88 948
9908.82 943
9909.76 971
9910.70 924
9911.63 913
9912.57 947
9913.51 918
9914.45 924
9915.39 889
9916.33 920
9917.27 912
9918.21 930
9919.15 946
9920.09 938
9921.03 974
9921.97 954
9922.91 1013
9923.85 1035
9924.79 1019
9925.74 1034
9926.68 1095
9927.62 1135
9928.56 1161
9929.50 1201
9930.44 1261
9931.38 1255
9932.32 1210
9933.26 1216
9934.20 1187
9935.14 1182
9936.08 1079
9937.02 1060
9937.96 1103
9938.90 1045
9939.85 936
9940.79 932
9941.73 994
9942.67 946
9943.61 908
9944.55 906
9945.49 946
9946.43 954
9947.38 883
9948.32 935
9949.26 961
9950.20 1007
9951.14 1034
9952.08 1080
9953.02 1039
9953.97 1048
9954.91 1062
9955.85 1074
9956.79 1063
9957.73 1006
9958.68 1038
9959.62 1017
9960.56 952
9961.50 919
9962.44 895
9963.39 902
9964.33 891
9965.27 829
9966.21 816
9967.15 880
9968.10 856
9969.04 863
9969.98 815
9970.92 743
9971.87 770
9972.81 835
9973.75 804
9974.69 779
9975.64 786
9976.58 785
9977.52 770
9978.47 787
9979.41 725
9980.35 721
9981.29 777
9982.24 739
9983.18 793
9984.12 762
9985.07 755
9986.01 737
9986.95 813
9987.90 777
9988.84 726
9989.78 721
9990.73 754
9991.67 778
9992.61 793
9993.56 756
9994.50 741
9995.44 715
9996.39 774
9997.33 781
9998.27 765
9999.22 724
10000.16 772
10001.11 754
10002.05 763
10002.99 724
10003.94 712
10004.88 698
10005.83 719
10006.77 741
10007.72 701
10008.66 698
10009.60 756
10010.55 707
10011.49 706
10012.44 741
10013.38 713
10014.33 724
10015.27 736
10016.21 745
10017.16 719
10018.10 709
10019.05 730
10019.99 732
10020.94 750
10021.88 726
10022.83 699
10023.77 673
10024.72 700
10025.66 729
10026.61 705
10027.55 697
10028.50 714
10029.44 712
10030.39 673
10031.33 682
10032.28 682
10033.23 701
10034.17 783
10035.12 731
10036.06 737
10037.01 687
10037.95 693
10038.90 720
10039.84 668
10040.79 675
10041.74 689
10042.68 700
10043.63 704
10044.57 690
10045.52 692
10046.47 671
10047.41 699
10048.36 678
10049.30 662
10050.25 603
10051.20 662
10052.14 607
10053.09 671
10054.04 678
10054.98 637
10055.93 663
10056.88 633
10057.82 676
10058.77 679
10059.72 682
10060.66 670
10061.61 624
10062.56 659
10063.50 689
10064.45 654
10065.40 664
10066.34 685
10067.29 672
10068.24 652
10069.18 616
10070.13 687
10071.08 663
10072.03 642
10072.97 697
10073.92 628
10074.87 625
10075.82 653
10076.76 672
10077.71 659
10078.66 653
10079.61 626
10080.55 631
10081.50 654
10082.45 616
10083.40 652
10084.34 662
10085.29 625
10086.24 659
10087.19 626
10088.14 627
10089.08 652
10090.03 651
10090.98 640
10091.93 656
10092.88 668
10093.83 651
10094.77 635
10095.72 621
10096.67 633
10097.62 667
10098.57 647
10099.52 621
10100.46 653
10101.41 668
10102.36 676
10103.31 659
10104.26 666
10105.21 679
10106.16 661
10107.11 639
10108.05 660
10109.00 667
10109.95 643
10110.90 645
10111.85 640
10112.80 649
10113.75 689
10114.70 644
10115.65 679
10116.60 667
10117.55 670
10118.50 678
10119.45 660
10120.39 672
10121.34 671
10122.29 691
10123.24 702
10124.19 660
10125.14 657
10126.09 671
10127.04 716
10127.99 676
10128.94 713
10129.89 661
10130.84 655
10131.79 665
10132.74 650
10133.69 645
10134.64 693
10135.59 708
10136.54 655
10137.49 667
10138.44 696
10139.39 681
10140.34 727
10141.30 725
10142.25 693
10143.20 705
10144.15 733
10145.10 713
10146.05 739
10147.00 762
10147.95 739
10148.90 763
10149.85 742
10150.80 726
10151.75 762
10152.70 761
10153.66 740
10154.61 732
10155.56 737
10156.51 733
10157.46 749
10158.41 723
10159.36 760
10160.31 770
10161.27 757
10162.22 729
10163.17 732
10164.12 780
10165.07 806
10166.02 807
10166.98 797
10167.93 806
10168.88 835
10169.83 825
10170.78 814
10171.73 800
10172.69 829
10173.64 846
10174.59 847
10175.54 818
10176.50 878
10177.45 839
10178.40 886
10179.35 843
10180.30 886
10181.26 902
10182.21 909
10183.16 886
10184.11 920
10185.07 918
10186.02 882
10186.97 922
10187.92 875
10188.88 924
10189.83 902
10190.78 868
10191.74 929
10192.69 948
10193.64 896
10194.59 912
10195.55 887
10196.50 824
10197.45 867
10198.41 910
10199.36 911
10200.31 902
10201.27 921
10202.22 945
10203.17 934
10204.13 942
10205.08 1011
10206.03 1018
10206.99 1033
10207.94 1061
10208.89 1065
10209.85 1052
10210.80 1021
10211.76 1046
10212.71 1091
10213.66 1057
10214.62 1072
10215.57 1038
10216.53 1003
10217.48 990
10218.43 961
10219.39 983
10220.34 953
10221.30 943
10222.25 906
10223.21 924
10224.16 925
10225.11 986
10226.07 968
10227.02 957
10227.98 931
10228.93 908
10229.89 932
10230.84 963
10231.80 961
10232.75 972
10233.71 1025
10234.66 1016
10235.62 1043
10236.57 1072
10237.53 1115
10238.48 1178
10239.44 1175
10240.39 1243
10241.35 1209
10242.30 1185
10243.26 1202
10244.21 1117
10245.17 1068
10246.12 1016
10247.08 1022
10248.03 1036
10248.99 947
10249.94 903
10250.90 926
10251.86 950
10252.81 897
10253.77 915
10254.72 894
10255.68 852
10256.63 890
10257.59 815
10258.55 848
10259.50 828
10260.46 785
10261.41 841
10262.37 825
10263.33 763
10264.28 763
10265.24 793
10266.20 837
10267.15 773
10268.11 743
10269.07 795
10270.02 843
10270.98 849
10271.94 849
10272.89 807
10273.85 784
10274.81 802
10275.76 819
10276.72 785
10277.68 771
10278.63 807
10279.59 777
10280.55 821
10281.50 760
10282.46 756
10283.42 730
10284.38 787
10285.33 750
10286.29 758
10287.25 737
10288.20 743
10289.16 743
10290.12 715
10291.08 696
10292.03 663
10292.99 697
10293.95 741
10294.91 740
10295.86 700
10296.82 739
10297.78 733
10298.74 723
10299.70 740
10300.65 734
10301.61 735
10302.57 757
10303.53 780
10304.49 742
10305.44 697
10306.40 706
10307.36 737
10308.32 713
10309.28 711
10310.24 691
10311.19 709
10312.15 705
10313.11 719
10314.07 685
10315.03 725
10315.99 724
10316.95 747
10317.90 758
10318.86 720
10319.82 694
10320.78 705
10321.74 747
10322.70 751
10323.66 732
10324.62 692
10325.58 703
10326.54 713
10327.49 723
10328.45 715
10329.41 700
10330.37 733
10331.33 715
10332.29 697
10333.25 702
10334.21 774
10335.17 745
10336.13 723
10337.09 696
10338.05 684
10339.01 679
10339.97 664
10340.93 677
10341.89 694
10342.85 675
10343.81 669
10344.77 636
10345.73 696
10346.69 671
10347.65 700
10348.61 664
10349.57 658
10350.53 653
10351.49 670
10352.45 701
10353.41 637
10354.37 628
10355.33 667
10356.29 663
10357.25 628
10358.21 625
10359.17 609
10360.13 654
10361.09 600
10362.06 653
10363.02 632
10363.98 586
10364.94 610
10365.90 642
10366.86 624
10367.82 640
10368.78 630
10369.74 627
10370.70 637
10371.67 626
10372.63 652
10373.59 633
10374.55 624
10375.51 595
10376.47 648
10377.43 603
10378.40 595
10379.36 591
10380.32 592
10381.28 578
10382.24 649
10383.20 644
10384.17 591
10385.13 598
10386.09 567
10387.05 610
10388.01 609
10388.98 642
10389.94 589
10390.90 584
10391.86 604
10392.82 595
10393.79 568
10394.75 557
10395.71 596
10396.67 611
10397.64 602
10398.60 570
10399.56 605
10400.52 588
10401.49 588
10402.45 568
10403.41 596
10404.37 569
10405.34 615
10406.30 558
10407.26 566
10408.23 574
10409.19 604
10410.15 584
10411.11 564
10412.08 577
10413.04 570
10414.00 606
10414.97 568
10415.93 576
10416.89 591
10417.86 582
10418.82 601
10419.78 605
10420.75 595
10421.71 637
10422.68 592
10423.64 632
10424.60 639
10425.57 605
10426.53 637
10427.49 584
10428.46 565
10429.42 610
10430.39 608
10431.35 587
10432.31 574
10433.28 549
10434.24 614
10435.21 609
10436.17 588
10437.13 541
10438.10 544
10439.06 566
10440.03 568
10440.99 531
10441.96 530
10442.92 540
10443.89 552
10444.85 567
10445.82 519
10446.78 568
10447.74 563
10448.71 522
10449.67 536
10450.64 544
10451.60 536
10452.57 560
10453.53 534
10454.50 523
10455.46 538
10456.43 560
10457.39 574
10458.36 555
10459.33 564
10460.29 553
10461.26 574
10462.22 562
10463.19 560
10464.15 528
10465.12 536
10466.08 513
10467.05 550
10468.01 532
10468.98 538
10469.95 545
10470.91 608
10471.88 573
10472.84 576
10473.81 598
10474.78 571
10475.74 623
10476.71 565
10477.67 618
10478.64 569
10479.61 567
10480.57 591
10481.54 614
10482.51 593
10483.47 594
10484.44 602
10485.41 610
10486.37 593
10487.34 579
10488.30 621
10489.27 577
10490.24 571
10491.20 590
10492.17 583
10493.14 593
10494.11 569
10495.07 556
10496.04 554
10497.01 557
10497.97 576
10498.94 540
10499.91 538
10500.88 547
10501.84 568
10502.81 578
10503.78 575
10504.74 615
10505.71 619
10506.68 634
10507.65 582
10508.61 565
10509.58 559
10510.55 606
10511.52 588
10512.49 597
10513.45 587
10514.42 630
10515.39 569
10516.36 556
10517.32 550
10518.29 550
10519.26 583
10520.23 568
10521.20 528
10522.17 552
10523.13 550
10524.10 592
10525.07 595
10526.04 610
10527.01 576
10527.98 590
10528.94 592
10529.91 586
10530.88 596
10531.85 590
10532.82 579
10533.79 566
10534.76 609
10535.72 640
10536.69 584
10537.66 619
10538.63 613
10539.60 588
10540.57 639
10541.54 620
10542.51 611
10543.48 651
10544.45 627
10545.42 622
10546.38 600
10547.35 594
10548.32 636
10549.29 621
10550.26 580
10551.23 610
10552.20 615
10553.17 628
10554.14 644
10555.11 634
10556.08 637
10557.05 669
10558.02 696
10558.99 649
10559.96 635
10560.93 667
10561.90 626
10562.87 644
10563.84 687
10564.81 679
10565.78 713
10566.75 705
10567.72 681
10568.69 665
10569.66 675
10570.63 671
10571.60 684
10572.57 656
10573.54 633
10574.51 644
10575.48 643
10576.46 613
10577.43 623
10578.40 657
10579.37 661
10580.34 605
10581.31 629
10582.28 593
10583.25 630
10584.22 623
10585.19 638
10586.16 646
10587.14 659
10588.11 622
10589.08 595
10590.05 643
10591.02 664
10591.99 682
10592.96 649
10593.94 666
10594.91 697
10595.88 692
10596.85 671
10597.82 649
10598.79 691
10599.77 713
10600.74 696
10601.71 734
10602.68 703
10603.65 679
10604.62 711
10605.60 705
10606.57 711
10607.54 761
10608.51 745
10609.49 803
10610.46 825
10611.43 846
10612.40 869
10613.37 886
10614.35 841
10615.32 877
10616.29 885
10617.26 893
10618.24 832
10619.21 811
10620.18 750
10621.16 774
10622.13 791
10623.10 758
10624.07 712
10625.05 695
10626.02 719
10626.99 707
10627.97 676
10628.94 727
10629.91 693
10630.89 693
10631.86 699
10632.83 679
10633.80 678
10634.78 664
10635.75 667
10636.73 731
10637.70 709
10638.67 738
10639.65 768
10640.62 794
10641.59 751
10642.57 709
10643.54 712
10644.51 735
10645.49 755
10646.46 787
10647.44 764
10648.41 744
10649.38 765
10650.36 738
10651.33 715
10652.31 693
10653.28 715
10654.25 685
10655.23 699
10656.20 612
10657.18 603
10658.15 613
10659.13 613
10660.10 601
10661.08 612
10662.05 607
10663.03 581
10664.00 596
10664.97 593
10665.95 601
10666.92 589
10667.90 590
10668.87 555
10669.85 566
10670.82 599
10671.80 588
10672.77 609
10673.75 576
10674.72 559
10675.70 580
10676.68 605
10677.65 593
10678.63 609
10679.60 579
10680.58 608
10681.55 634
10682.53 619
10683.50 614
10684.48 611
10685.45 589
10686.43 632
10687.41 647
10688.38 589
10689.36 606
10690.33 594
10691.31 572
10692.29 576
10693.26 611
10694.24 603
10695.21 617
10696.19 600
10697.17 547
10698.14 581
10699.12 569
10700.10 571
10701.07 562
10702.05 577
10703.02 579
10704.00 568
10704.98 566
10705.95 545
10706.93 555
10707.91 585
10708.88 555
10709.86 547
10710.84 573
10711.82 572
10712.79 576
10713.77 598
10714.75 568
10715.72 564
10716.70 550
10717.68 586
10718.65 577
10719.63 596
10720.61 561
10721.59 564
10722.56 567
10723.54 603
10724.52 560
10725.50 564
10726.47 573
10727.45 603
10728.43 597
10729.41 583
10730.38 586
10731.36 566
10732.34 597
10733.32 554
10734.30 553
10735.27 551
10736.25 540
10737.23 562
10738.21 577
10739.19 581
10740.16 566
10741.14 586
10742.12 607
10743.10 579
10744.08 570
10745.06 596
10746.03 592
10747.01 597
10747.99 538
10748.97 580
10749.95 586
10750.93 579
10751.91 615
10752.88 646
10753.86 617
10754.84 569
10755.82 576
10756.80 602
10757.78 587
10758.76 588
10759.74 539
10760.72 578
10761.70 586
10762.67 561
10763.65 597
10764.63 557
10765.61 561
10766.59 577
10767.57 576
10768.55 591
10769.53 566
10770.51 630
10771.49 611
10772.47 568
10773.45 619
10774.43 631
10775.41 619
10776.39 605
10777.37 602
10778.35 624
10779.33 593
10780.31 625
10781.29 617
10782.27 628
10783.25 609
10784.23 647
10785.21 631
10786.19 611
10787.17 651
10788.15 622
10789.13 640
10790.11 648
10791.09 670
10792.07 657
10793.05 670
10794.03 672
10795.01 650
10795.99 652
10796.97 663
10797.96 662
10798.94 620
10799.92 634
10800.90 650
10801.88 598
10802.86 585
10803.84 581
10804.82 620
10805.80 613
10806.79 585
10807.77 631
10808.75 595
10809.73 615
10810.71 604
10811.69 603
10812.67 592
10813.65 620
10814.64 610
10815.62 596
10816.60 593
10817.58 620
10818.56 612
10819.54 583
10820.53 631
10821.51 600
10822.49 605
10823.47 645
10824.45 628
10825.44 597
10826.42 603
10827.40 637
10828.38 676
10829.37 664
10830.35 626
10831.33 620
10832.31 648
10833.29 643
10834.28 631
10835.26 612
10836.24 632
10837.22 650
10838.21 609
10839.19 606
10840.17 637
10841.16 614
10842.14 664
10843.12 712
10844.10 658
10845.09 675
10846.07 683
10847.05 706
10848.04 680
10849.02 662
10850.00 715
10850.99 695
10851.97 726
10852.95 673
10853.94 686
10854.92 758
10855.90 776
10856.89 752
10857.87 784
10858.85 744
10859.84 704
10860.82 720
10861.80 755
10862.79 688
10863.77 719
10864.76 727
10865.74 740
10866.72 754
10867.71 760
10868.69 799
10869.68 782
10870.66 769
10871.64 758
10872.63 742
10873.61 762
10874.60 763
10875.58 739
10876.56 779
10877.55 778
10878.53 767
10879.52 784
10880.50 746
10881.49 776
10882.47 770
10883.46 783
10884.44 778
10885.43 809
10886.41 809
10887.40 795
10888.38 818
10889.37 866
10890.35 855
10891.34 867
10892.32 865
10893.31 847
10894.29 861
10895.28 863
10896.26 877
10897.25 957
10898.23 961
10899.22 923
10900.20 890
10901.19 896
10902.17 946
10903.16 934
10904.15 950
10905.13 959
10906.12 974
10907.10 913
10908.09 944
10909.07 963
10910.06 998
10911.05 995
10912.03 1024
10913.02 1007
10914.00 1016
10914.99 1064
10915.98 1086
10916.96 1072
10917.95 1091
10918.94 1049
10919.92 1066
10920.91 1086
10921.89 1096
10922.88 1095
10923.87 1132
10924.85 1134
10925.84 1187
10926.83 1174
10927.81 1132
10928.80 1117
10929.79 1143
10930.77 1147
10931.76 1125
10932.75 1164
10933.74 1175
10934.72 1177
10935.71 1191
10936.70 1191
10937.68 1249
10938.67 1237
10939.66 1263
10940.65 1315
10941.63 1296
10942.62 1329
10943.61 1335
10944.59 1355
10945.58 1435
10946.57 1426
10947.56 1450
10948.54 1480
10949.53 1500
10950.52 1556
10951.51 1542
10952.50 1544
10953.48 1667
10954.47 1652
10955.46 1734
10956.45 1823
10957.44 1921
10958.42 2032
10959.41 2071
10960.40 2096
10961.39 2144
10962.38 2186
10963.36 2125
10964.35 2145
10965.34 2126
10966.33 2111
10967.32 2063
10968.31 1981
10969.30 1906
10970.28 1875
10971.27 1823
10972.26 1834
10973.25 1770
10974.24 1731
10975.23 1713
10976.22 1690
10977.21 1663
10978.19 1607
10979.18 1642
10980.17 1657
10981.16 1618
10982.15 1613
10983.14 1601
10984.13 1601
10985.12 1746
10986.11 1726
10987.10 1731
10988.09 1762
10989.08 1807
10990.07 1822
10991.06 1818
10992.04 1828
10993.03 1925
10994.02 1962
10995.01 2025
10996.00 2149
10996.99 2256
10997.98 2347
10998.97 2475
10999.96 2591
11000.95 2688
11001.94 2689
11002.93 2833
11003.92 2876
11004.91 2916
11005.90 2809
11006.89 2738
11007.88 2702
11008.87 2536
11009.87 2301
11010.86 2186
11011.85 2062
11012.84 1951
11013.83 1888
11014.82 1786
11015.81 1699
11016.80 1612
11017.79 1592
11018.78 1493
11019.77 1461
11020.76 1432
11021.75 1402
11022.74 1408
11023.74 1336
11024.73 1285
11025.72 1281
11026.71 1244
11027.70 1269
11028.69 1268
11029.68 1258
11030.67 1222
11031.67 1234
11032.66 1277
11033.65 1212
11034.64 1153
11035.63 1162
11036.62 1183
11037.61 1186
11038.61 1192
11039.60 1236
11040.59 1189
11041.58 1171
11042.57 1143
11043.56 1140
11044.56 1156
11045.55 1113
11046.54 1097
11047.53 1084
11048.53 1065
11049.52 1085
11050.51 1126
11051.50 1106
11052.49 1122
11053.49 1069
11054.48 1094
11055.47 1074
11056.46 1060
11057.46 1074
11058.45 959
11059.44 1020
11060.43 998
11061.43 1044
11062.42 1083
11063.41 1048
11064.41 1062
11065.40 1020
11066.39 1131
11067.38 1107
11068.38 1049
11069.37 1091
11070.36 1120
11071.36 1064
11072.35 1076
11073.34 1067
11074.34 1093
11075.33 1053
11076.32 1103
11077.32 1086
11078.31 1064
11079.30 1077
11080.30 1065
11081.29 1061
11082.28 1007
11083.28 1045
11084.27 1040
11085.27 1027
11086.26 1038
11087.25 1003
11088.25 982
11089.24 987
11090.24 991
11091.23 1001
11092.22 986
11093.22 968
11094.21 973
11095.21 961
11096.20 959
11097.19 937
11098.19 913
11099.18 939
11100.18 949
11101.17 988
11102.17 924
11103.16 926
11104.16 897
11105.15 941
11106.15 871
11107.14 892
11108.13 930
11109.13 941
11110.12 912
11111.12 937
11112.11 906
11113.11 871
11114.10 891
11115.10 867
11116.09 865
11117.09 875
11118.09 859
11119.08 912
11120.08 843
11121.07 847
11122.07 832
11123.06 839
11124.06 846
11125.05 869
11126.05 883
11127.04 854
11128.04 902
11129.04 818
11130.03 824
11131.03 832
11132.02 883
11133.02 806
11134.02 821
11135.01 814
11136.01 851
11137.00 796
11138.00 828
11139.00 794
11139.99 839
11140.99 830
11141.98 852
11142.98 835
11143.98 801
11144.97 805
11145.97 799
11146.97 786
11147.96 799
11148.96 828
11149.96 842
11150.95 844
11151.95 815
11152.95 836
11153.94 854
11154.94 835
11155.94 836
11156.93 835
11157.93 825
11158.93 827
11159.93 795
11160.92 770
11161.92 771
11162.92 833
11163.92 799
11164.91 781
11165.91 761
11166.91 747
11167.90 782
11168.90 787
11169.90 752
11170.90 776
11171.90 769
11172.89 771
11173.89 820
11174.89 786
11175.89 767
11176.88 754
11177.88 743
11178.88 720
11179.88 774
11180.88 736
11181.87 723
11182.87 742
11183.87 734
11184.87 759
11185.87 773
11186.87 776
11187.86 753
11188.86 715
11189.86 748
11190.86 755
11191.86 768
11192.86 727
11193.86 756
11194.85 742
11195.85 745
11196.85 744
11197.85 730
11198.85 774
11199.85 768
11200.85 743
11201.85 770
11202.84 759
11203.84 759
11204.84 736
11205.84 790
11206.84 841
11207.84 782
11208.84 815
11209.84 790
11210.84 782
11211.84 783
11212.84 777
11213.84 806
11214.84 790
11215.84 749
11216.84 770
11217.84 759
11218.84 813
11219.84 769
11220.84 781
11221.84 747
11222.84 742
11223.84 810
11224.84 809
11225.84 748
11226.84 737
11227.84 799
11228.84 756
11229.84 751
11230.84 754
11231.84 782
11232.84 802
11233.84 794
11234.84 767
11235.84 855
11236.84 834
11237.84 801
11238.84 814
11239.84 834
11240.84 823
11241.84 792
11242.84 822
11243.84 848
11244.84 807
11245.85 790
11246.85 831
11247.85 845
11248.85 824
11249.85 827
11250.85 825
11251.85 816
11252.85 808
11253.86 837
11254.86 869
11255.86 875
11256.86 854
11257.86 882
11258.86 888
11259.86 945
11260.87 878
11261.87 874
11262.87 893
11263.87 903
11264.87 861
11265.87 878
11266.88 932
11267.88 930
11268.88 924
11269.88 948
11270.88 944
11271.89 949
11272.89 1002
11273.89 1017
11274.89 1061
11275.90 1059
11276.90 1060
11277.90 1065
11278.90 1057
11279.90 1004
11280.91 1018
11281.91 1018
11282.91 1002
11283.92 1019
11284.92 972
11285.92 973
11286.92 976
11287.93 950
11288.93 939
11289.93 931
11290.94 957
11291.94 891
11292.94 881
11293.94 868
11294.95 849
11295.95 828
11296.95 816
11297.96 844
11298.96 858
11299.96 856
11300.97 866
11301.97 818
11302.97 878
11303.98 832
11304.98 795
11305.98 842
11306.99 846
11307.99 814
11309.00 839
11310.00 763
11311.00 858
11312.01 838
11313.01 823
11314.02 891
11315.02 878
11316.02 882
11317.03 902
11318.03 892
11319.04 907
11320.04 916
11321.04 912
11322.05 898
11323.05 885
11324.06 877
11325.06 884
11326.07 894
11327.07 902
11328.08 920
11329.08 929
11330.09 857
11331.09 840
11332.10 891
11333.10 885
11334.10 899
11335.11 858
11336.11 884
11337.12 905
11338.12 877
11339.13 871
11340.14 870
11341.14 926
11342.15 883
11343.15 911
11344.16 924
11345.16 946
11346.17 911
11347.17 917
11348.18 936
11349.18 911
11350.19 934
11351.19 916
11352.20 920
11353.21 864
11354.21 882
11355.22 896
11356.22 887
11357.23 878
11358.24 887
11359.24 882
11360.25 878
11361.25 879
11362.26 907
11363.27 870
11364.27 843
11365.28 864
11366.28 835
11367.29 866
11368.30 867
11369.30 851
11370.31 860
11371.32 818
11372.32 871
11373.33 853
11374.34 844
11375.34 875
11376.35 880
11377.36 901
11378.36 865
11379.37 889
11380.38 817
11381.38 865
11382.39 885
11383.40 852
11384.41 877
11385.41 873
11386.42 853
11387.43 817
11388.43 807
11389.44 862
11390.45 844
11391.46 859
11392.46 869
11393.47 850
11394.48 815
11395.49 850
11396.49 917
11397.50 872
11398.51 871
11399.52 931
11400.53 867
11401.53 886
11402.54 893
11403.55 840
11404.56 883
11405.57 894
11406.57 884
11407.58 866
11408.59 864
11409.60 873
11410.61 895
11411.61 862
11412.62 868
11413.63 879
11414.64 892
11415.65 894
11416.66 865
11417.67 914
11418.67 908
11419.68 889
11420.69 926
11421.70 968
11422.71 917
11423.72 941
11424.73 906
11425.74 940
11426.74 903
11427.75 918
11428.76 900
11429.77 897
11430.78 946
11431.79 923
11432.80 879
11433.81 927
11434.82 942
11435.83 927
11436.84 978
11437.85 949
11438.86 932
11439.87 950
11440.88 994
11441.88 959
11442.89 998
11443.90 972
11444.91 959
11445.92 1004
11446.93 991
11447.94 970
11448.95 971
11449.96 978
11450.97 1014
11451.98 988
11452.99 990
11454.00 1013
11455.01 990
11456.02 982
11457.04 987
11458.05 1008
11459.06 1014
11460.07 992
11461.08 1054
11462.09 1030
11463.10 1046
11464.11 1073
11465.12 1033
11466.13 1059
11467.14 1070
11468.15 1064
11469.16 1061
11470.17 1045
11471.18 1122
11472.20 1193
11473.21 1108
11474.22 1130
11475.23 1136
11476.24 1107
11477.25 1090
11478.26 1136
11479.27 1172
11480.28 1179
11481.30 1228
11482.31 1230
11483.32 1238
11484.33 1255
11485.34 1261
11486.35 1281
11487.37 1324
11488.38 1308
11489.39 1324
11490.40 1352
11491.41 1315
11492.42 1353
11493.44 1409
11494.45 1361
11495.46 1437
11496.47 1435
11497.48 1432
11498.50 1430
11499.51 1509
11500.52 1518
11501.53 1557
11502.55 1560
11503.56 1641
11504.57 1617
11505.58 1615
11506.60 1616
11507.61 1643
11508.62 1723
11509.63 1770
11510.65 1819
11511.66 1810
11512.67 1895
11513.68 1916
11514.70 1930
11515.71 1974
11516.72 2042
11517.74 2146
11518.75 2135
11519.76 2207
11520.78 2285
11521.79 2395
11522.80 2440
11523.81 2517
11524.83 2623
11525.84 2789
11526.85 2843
11527.87 2953
11528.88 3055
11529.90 3177
11530.91 3129
11531.92 3358
11532.94 3504
11533.95 3757
11534.96 3929
11535.98 4217
11536.99 4429
11538.01 4634
11539.02 4944
11540.03 5180
11541.05 5366
11542.06 5681
11543.08 5803
11544.09 5865
11545.10 5795
11546.12 5576
11547.13 5306
11548.15 4971
11549.16 4741
11550.18 4421
11551.19 4097
11552.20 3762
11553.22 3484
11554.23 3317
11555.25 3081
11556.26 2968
11557.28 2875
11558.29 2669
11559.31 2537
11560.32 2409
11561.34 2325
11562.35 2263
11563.37 2151
11564.38 2091
11565.40 2024
11566.41 1996
11567.43 1998
11568.44 1879
11569.46 1899
11570.47 1916
11571.49 1879
11572.50 1833
11573.52 1877
11574.53 1854
11575.55 1837
11576.57 1857
11577.58 1798
11578.60 1854
11579.61 1814
11580.63 1765
11581.64 1844
11582.66 1771
11583.68 1761
11584.69 1720
11585.71 1768
11586.72 1686
11587.74 1719
11588.76 1737
11589.77 1664
11590.79 1724
11591.81 1716
11592.82 1719
11593.84 1695
11594.85 1704
11595.87 1824
11596.89 1796
11597.90 1843
11598.92 1879
11599.94 1926
11600.95 1943
11601.97 1976
11602.99 1964
11604.00 1955
11605.02 1980
11606.04 1984
11607.05 2002
11608.07 1956
11609.09 1867
11610.11 1832
11611.12 1786
11612.14 1743
11613.16 1707
11614.17 1709
11615.19 1771
11616.21 1720
11617.23 1702
11618.24 1777
11619.26 1731
11620.28 1708
11621.30 1754
11622.31 1669
11623.33 1701
11624.35 1722
11625.37 1668
11626.38 1682
11627.40 1672
11628.42 1655
11629.44 1575
11630.46 1517
11631.47 1536
11632.49 1513
11633.51 1422
11634.53 1432
11635.55 1474
11636.56 1441
11637.58 1379
11638.60 1388
11639.62 1400
11640.64 1408
11641.66 1359
11642.67 1355
11643.69 1348
11644.71 1336
11645.73 1301
11646.75 1284
11647.77 1278
11648.79 1266
11649.80 1246
11650.82 1235
11651.84 1199
11652.86 1223
11653.88 1215
11654.90 1222
11655.92 1173
11656.94 1200
11657.96 1173
11658.98 1138
11660.00 1135
11661.01 1172
11662.03 1128
11663.05 1158
11664.07 1100
11665.09 1087
11666.11 1111
11667.13 1151
11668.15 1109
11669.17 1061
11670.19 1070
11671.21 1036
11672.23 1038
11673.25 1103
11674.27 1063
11675.29 1058
11676.31 1044
11677.33 1056
11678.35 1053
11679.37 1020
11680.39 1041
11681.41 1041
11682.43 1080
11683.45 1014
11684.47 1047
11685.49 1050
11686.51 1038
11687.53 978
11688.55 1023
11689.57 1018
11690.59 996
11691.61 1000
11692.63 984
11693.66 1004
11694.68 969
11695.70 915
11696.72 957
11697.74 947
11698.76 896
11699.78 918
11700.80 934
11701.82 893
11702.84 903
11703.86 917
11704.89 908
11705.91 931
11706.93 896
11707.95 893
11708.97 912
11709.99 909
11711.01 903
11712.04 837
11713.06 882
11714.08 861
11715.10 834
11716.12 897
11717.14 903
11718.17 835
11719.19 791
11720.21 856
11721.23 845
11722.25 842
11723.28 831
11724.30 800
11725.32 817
11726.34 816
11727.36 789
11728.39 843
11729.41 801
11730.43 819
11731.45 785
11732.48 819
11733.50 798
11734.52 760
11735.54 762
11736.57 735
11737.59 776
11738.61 761
11739.63 771
11740.66 791
11741.68 778
11742.70 756
11743.72 735
11744.75 755
11745.77 748
11746.79 767
11747.82 755
11748.84 724
11749.86 720
11750.89 716
11751.91 746
11752.93 698
11753.96 708
11754.98 720
11756.00 735
11757.03 722
11758.05 717
11759.07 694
11760.10 714
11761.12 694
11762.14 709
11763.17 711
11764.19 667
11765.22 680
11766.24 709
11767.26 689
11768.29 754
11769.31 752
11770.34 714
11771.36 708
11772.38 717
11773.41 705
11774.43 753
11775.46 734
11776.48 724
11777.51 758
11778.53 746
11779.55 697
11780.58 693
11781.60 747
11782.63 693
11783.65 703
11784.68 728
11785.70 714
11786.73 674
11787.75 703
11788.78 731
11789.80 738
11790.83 748
11791.85 692
11792.88 733
11793.90 724
11794.93 686
11795.95 721
11796.98 736
11798.00 715
11799.03 673
11800.05 691
11801.08 716
11802.10 686
11803.13 689
11804.15 738
11805.18 725
11806.21 694
11807.23 704
11808.26 717
11809.28 724
11810.31 722
11811.33 695
11812.36 724
11813.39 678
11814.41 681
11815.44 682
11816.46 696
11817.49 688
11818.52 733
11819.54 744
11820.57 734
11821.59 705
11822.62 704
11823.65 741
11824.67 723
11825.70 768
11826.73 752
11827.75 739
11828.78 737
11829.81 742
11830.83 773
11831.86 774
11832.89 770
11833.91 748
11834.94 744
11835.97 792
11836.99 773
11838.02 782
11839.05 802
11840.08 760
11841.10 768
11842.13 754
11843.16 767
11844.18 756
11845.21 749
11846.24 777
11847.27 770
11848.29 776
11849.32 788
11850.35 810
11851.38 795
11852.40 830
11853.43 797
11854.46 828
11855.49 815
11856.51 837
11857.54 828
11858.57 815
11859.60 834
11860.63 832
11861.65 850
11862.68 845
11863.71 855
11864.74 857
11865.77 894
11866.80 913
11867.82 857
11868.85 896
11869.88 896
11870.91 910
11871.94 924
11872.97 929
11873.99 892
11875.02 898
11876.05 926
11877.08 969
11878.11 962
11879.14 956
11880.17 980
11881.20 983
11882.22 1019
11883.25 941
11884.28 977
11885.31 962
11886.34 986
11887.37 1045
11888.40 1090
11889.43 1049
11890.46 1050
11891.49 1095
11892.52 1131
11893.55 1123
11894.57 1104
11895.60 1136
11896.63 1227
11897.66 1212
11898.69 1279
11899.72 1286
11900.75 1289
11901.78 1321
11902.81 1360
11903.84 1397
11904.87 1375
11905.90 1431
11906.93 1464
11907.96 1474
11908.99 1500
11910.02 1483
11911.05 1494
11912.08 1467
11913.11 1456
11914.14 1444
11915.17 1409
11916.20 1385
11917.23 1396
11918.26 1395
11919.29 1403
11920.33 1339
11921.36 1311
11922.39 1360
11923.42 1331
11924.45 1320
11925.48 1362
11926.51 1431
11927.54 1408
11928.57 1448
11929.60 1487
11930.63 1534
11931.66 1570
11932.70 1648
11933.73 1643
11934.76 1680
11935.79 1615
11936.82 1627
11937.85 1653
11938.88 1609
11939.91 1555
11940.95 1446
11941.98 1475
11943.01 1439
11944.04 1390
11945.07 1285
11946.10 1237
11947.14 1234
11948.17 1213
11949.20 1227
11950.23 1186
11951.26 1147
11952.29 1087
11953.33 1106
11954.36 1081
11955.39 1050
11956.42 1094
11957.46 1080
11958.49 1038
11959.52 1047
11960.55 1033
11961.58 1000
11962.62 987
11963.65 988
11964.68 998
11965.71 994
11966.75 1012
11967.78 1045
11968.81 1047
11969.84 1039
11970.88 976
11971.91 988
11972.94 1013
11973.98 962
11975.01 938
11976.04 1017
11977.07 1032
11978.11 1014
11979.14 1002
11980.17 981
11981.21 977
11982.24 998
11983.27 986
11984.31 1044
11985.34 1008
11986.37 1030
11987.41 1047
11988.44 1042
11989.47 1050
11990.51 1042
11991.54 1035
11992.58 1085
11993.61 1075
11994.64 1077
11995.68 1061
11996.71 1123
11997.74 1087
11998.78 1036
11999.81 1065
12000.85 1066
12001.88 1087
12002.91 1108
12003.95 1131
12004.98 1052
12006.02 1137
12007.05 1139
12008.09 1142
12009.12 1141
12010.15 1163
12011.19 1117
12012.22 1175
12013.26 1215
12014.29 1184
12015.33 1162
12016.36 1216
12017.40 1240
12018.43 1288
12019.47 1231
12020.50 1242
12021.54 1283
12022.57 1224
12023.61 1280
12024.64 1262
12025.68 1241
12026.71 1302
12027.75 1291
12028.78 1291
12029.82 1236
12030.85 1255
12031.89 1275
12032.92 1242
12033.96 1234
12034.99 1304
12036.03 1330
12037.07 1303
12038.10 1303
12039.14 1308
12040.17 1283
12041.21 1269
12042.24 1288
12043.28 1300
12044.32 1245
12045.35 1223
12046.39 1343
12047.42 1274
12048.46 1277
12049.50 1326
12050.53 1329
12051.57 1327
12052.61 1375
12053.64 1325
12054.68 1377
12055.71 1345
12056.75 1373
12057.79 1400
12058.82 1397
12059.86 1423
12060.90 1427
12061.93 1372
12062.97 1421
12064.01 1400
12065.04 1342
12066.08 1372
12067.12 1295
12068.15 1332
12069.19 1293
12070.23 1287
12071.27 1236
12072.30 1200
12073.34 1208
12074.38 1256
12075.41 1192
12076.45 1248
12077.49 1190
12078.53 1184
12079.56 1156
12080.60 1152
12081.64 1199
12082.68 1197
12083.71 1231
12084.75 1180
12085.79 1189
12086.83 1178
12087.86 1220
12088.90 1182
12089.94 1152
12090.98 1186
12092.02 1179
12093.05 1251
12094.09 1181
12095.13 1238
12096.17 1236
12097.21 1243
12098.25 1229
12099.28 1317
12100.32 1264
12101.36 1270
12102.40 1291
12103.44 1322
12104.48 1292
12105.51 1352
12106.55 1369
12107.59 1407
12108.63 1378
12109.67 1343
12110.71 1309
12111.75 1276
12112.79 1247
12113.82 1223
12114.86 1211
12115.90 1185
12116.94 1160
12117.98 1114
12119.02 1094
12120.06 1087
12121.10 1021
12122.14 1009
12123.18 1074
12124.22 995
12125.25 955
12126.29 945
12127.33 934
12128.37 985
12129.41 942
12130.45 978
12131.49 907
12132.53 917
12133.57 959
12134.61 945
12135.65 929
12136.69 926
12137.73 945
12138.77 927
12139.81 891
12140.85 873
12141.89 917
12142.93 915
12143.97 885
12145.01 860
12146.05 888
12147.09 876
12148.13 905
12149.17 885
12150.21 906
12151.25 863
12152.29 840
12153.34 886
12154.38 877
12155.42 846
12156.46 842
12157.50 855
12158.54 850
12159.58 842
12160.62 834
12161.66 846
12162.70 811
12163.74 797
12164.78 784
12165.83 809
12166.87 805
12167.91 823
12168.95 768
12169.99 765
12171.03 809
12172.07 753
12173.11 801
12174.16 782
12175.20 759
12176.24 763
12177.28 749
12178.32 760
12179.36 787
12180.41 763
12181.45 761
12182.49 757
12183.53 782
12184.57 797
12185.62 789
12186.66 788
12187.70 766
12188.74 760
12189.78 773
12190.83 802
12191.87 793
12192.91 798
12193.95 757
12195.00 779
12196.04 770
12197.08 795
12198.12 761
12199.17 707
12200.21 765
12201.25 747
12202.29 793
12203.34 758
12204.38 733
12205.42 724
12206.46 737
12207.51 712
12208.55 765
12209.59 744
12210.64 715
12211.68 727
12212.72 735
12213.77 699
12214.81 737
12215.85 732
12216.90 726
12217.94 727
12218.98 719
12220.03 727
12221.07 733
12222.11 719
12223.16 707
12224.20 703
12225.24 691
12226.29 704
12227.33 714
12228.37 742
12229.42 739
12230.46 733
12231.51 705
12232.55 666
12233.59 707
12234.64 705
12235.68 694
12236.73 685
12237.77 694
12238.82 708
12239.86 692
12240.90 679
12241.95 649
12242.99 651
12244.04 684
12245.08 699
12246.13 708
12247.17 692
12248.22 676
12249.26 687
12250.31 708
12251.35 701
12252.39 699
12253.44 710
12254.48 673
12255.53 692
12256.57 667
12257.62 686
12258.66 695
12259.71 680
12260.75 678
12261.80 670
12262.85 656
12263.89 658
12264.94 671
12265.98 665
12267.03 631
12268.07 637
12269.12 632
12270.16 604
12271.21 607
12272.25 629
12273.30 586
12274.35 585
12275.39 615
12276.44 617
12277.48 591
12278.53 602
12279.58 600
12280.62 572
12281.67 579
12282.71 609
12283.76 586
12284.81 577
12285.85 607
12286.90 616
12287.95 596
12288.99 597
12290.04 593
12291.08 586
12292.13 588
12293.18 593
12294.22 602
12295.27 625
12296.32 600
12297.36 583
12298.41 569
12299.46 604
12300.50 580
12301.55 574
12302.60 575
12303.65 568
12304.69 578
12305.74 603
12306.79 613
12307.83 592
12308.88 546
12309.93 535
12310.98 544
12312.02 586
12313.07 582
12314.12 556
12315.17 578
12316.21 564
12317.26 577
12318.31 605
12319.36 575
12320.40 553
12321.45 545
12322.50 553
12323.55 585
12324.60 531
12325.64 559
12326.69 549
12327.74 541
12328.79 566
12329.84 536
12330.88 556
12331.93 541
12332.98 561
12334.03 609
12335.08 565
12336.13 557
12337.17 580
12338.22 547
12339.27 542
12340.32 561
12341.37 567
12342.42 535
12343.47 541
12344.51 533
12345.56 490
12346.61 522
12347.66 543
12348.71 556
12349.76 536
12350.81 536
12351.86 534
12352.91 541
12353.95 539
12355.00 567
12356.05 520
12357.10 527
12358.15 525
12359.20 534
12360.25 555
12361.30 535
12362.35 569
12363.40 590
12364.45 542
12365.50 567
12366.55 556
12367.60 529
12368.65 561
12369.70 546
12370.75 518
12371.80 527
12372.85 559
12373.90 585
12374.95 544
12376.00 516
12377.05 550
12378.10 545
12379.15 545
12380.20 551
12381.25 555
12382.30 530
12383.35 509
12384.40 548
12385.45 561
12386.50 568
12387.55 566
12388.60 587
12389.65 550
12390.70 550
12391.75 537
12392.80 535
12393.86 551
12394.91 560
12395.96 529
12397.01 543
12398.06 574
12399.11 554
12400.16 512
12401.21 527
12402.26 568
12403.32 549
12404.37 547
12405.42 504
12406.47 504
12407.52 551
12408.57 575
12409.62 542
12410.68 551
12411.73 573
12412.78 600
12413.83 567
12414.88 540
12415.93 588
12416.99 560
12418.04 564
12419.09 530
12420.14 562
12421.19 582
12422.25 584
12423.30 553
12424.35 567
12425.40 600
12426.45 568
12427.51 599
12428.56 577
12429.61 566
12430.66 551
12431.72 611
12432.77 594
12433.82 615
12434.87 592
12435.93 587
12436.98 641
12438.03 631
12439.08 587
12440.14 565
12441.19 594
12442.24 617
12443.30 621
12444.35 620
12445.40 617
12446.45 604
12447.51 609
12448.56 622
12449.61 598
12450.67 603
12451.72 651
12452.77 613
12453.83 626
12454.88 617
12455.93 661
12456.99 658
12458.04 631
12459.10 663
12460.15 667
12461.20 678
12462.26 673
12463.31 680
12464.36 696
12465.42 729
12466.47 767
12467.53 786
12468.58 763
12469.63 798
12470.69 871
12471.74 917
12472.80 938
12473.85 917
12474.90 1008
12475.96 1008
12477.01 1007
12478.07 1040
12479.12 1099
12480.18 1086
12481.23 1079
12482.29 1060
12483.34 1089
12484.40 1059
12485.45 1049
12486.50 969
12487.56 957
12488.61 950
12489.67 951
12490.72 906
12491.78 865
12492.83 854
12493.89 810
12494.94 847
12496.00 829
12497.05 798
12498.11 790
12499.17 760
12500.22 764
12501.28 754
12502.33 754
12503.39 745
12504.44 711
12505.50 743
12506.55 739
12507.61 741
12508.67 708
12509.72 714
12510.78 734
12511.83 736
12512.89 712
12513.94 715
12515.00 714
12516.06 737
12517.11 714
12518.17 722
12519.22 719
12520.28 723
12521.34 747
12522.39 757
12523.45 768
12524.51 746
12525.56 759
12526.62 758
12527.68 770
12528.73 759
12529.79 747
12530.85 739
12531.90 689
12532.96 714
12534.02 695
12535.07 737
12536.13 737
12537.19 747
12538.24 725
12539.30 717
12540.36 746
12541.41 707
12542.47 717
12543.53 764
12544.59 773
12545.64 737
12546.70 756
12547.76 741
12548.82 770
12549.87 860
12550.93 811
12551.99 839
12553.05 855
12554.10 847
12555.16 864
12556.22 863
12557.28 855
12558.33 883
12559.39 842
12560.45 864
12561.51 851
12562.57 808
12563.62 834
12564.68 850
12565.74 848
12566.80 839
12567.86 819
12568.91 775
12569.97 776
12571.03 789
12572.09 730
12573.15 765
12574.21 808
12575.26 790
12576.32 828
12577.38 740
12578.44 737
12579.50 750
12580.56 761
12581.62 801
12582.68 778
12583.73 767
12584.79 732
12585.85 788
12586.91 750
12587.97 769
12589.03 752
12590.09 735
12591.15 781
12592.21 768
12593.27 772
12594.33 767
12595.38 774
12596.44 802
12597.50 805
12598.56 799
12599.62 772
12600.68 731
12601.74 819
12602.80 796
12603.86 808
12604.92 830
12605.98 795
12607.04 785
12608.10 833
12609.16 810
12610.22 816
12611.28 831
12612.34 854
12613.40 847
12614.46 863
12615.52 864
12616.58 856
12617.64 865
12618.70 868
12619.76 918
12620.82 874
12621.88 920
12622.94 966
12624.00 1004
12625.07 961
12626.13 1004
12627.19 982
12628.25 1029
12629.31 1022
12630.37 1002
12631.43 1007
12632.49 1043
12633.55 1026
12634.61 1017
12635.67 1010
12636.73 989
12637.80 1007
12638.86 994
12639.92 1004
12640.98 995
12642.04 935
12643.10 933
12644.16 935
12645.23 956
12646.29 957
12647.35 925
12648.41 921
12649.47 872
12650.53 838
12651.59 848
12652.66 870
12653.72 862
12654.78 848
12655.84 861
12656.90 857
12657.97 885
12659.03 871
12660.09 827
12661.15 862
12662.21 886
12663.28 852
12664.34 851
12665.40 831
12666.46 861
12667.53 894
12668.59 900
12669.65 884
12670.71 903
12671.78 897
12672.84 873
12673.90 907
12674.96 914
12676.03 951
12677.09 940
12678.15 947
12679.22 890
12680.28 935
12681.34 936
12682.40 981
12683.47 952
12684.53 967
12685.59 950
12686.66 986
12687.72 998
12688.78 1022
12689.85 1046
12690.91 1038
12691.97 1027
12693.04 1037
12694.10 1013
12695.16 1066
12696.23 1095
12697.29 1080
12698.35 1102
12699.42 1135
12700.48 1196
12701.55 1159
12702.61 1191
12703.67 1217
12704.74 1219
12705.80 1217
12706.87 1209
12707.93 1255
12708.99 1289
12710.06 1244
12711.12 1292
12712.19 1289
12713.25 1265
12714.32 1260
12715.38 1238
12716.44 1260
12717.51 1266
12718.57 1258
12719.64 1250
12720.70 1204
12721.77 1219
12722.83 1194
12723.90 1217
12724.96 1196
12726.03 1237
12727.09 1258
12728.16 1235
12729.22 1248
12730.29 1208
12731.35 1235
12732.42 1214
12733.48 1247
12734.55 1253
12735.61 1272
12736.68 1241
12737.74 1224
12738.81 1225
12739.87 1240
12740.94 1255
12742.00 1237
12743.07 1179
12744.14 1126
12745.20 1112
12746.27 1116
12747.33 1063
12748.40 1068
12749.46 1058
12750.53 1049
12751.60 1064
12752.66 988
12753.73 1049
12754.79 1009
12755.86 990
12756.93 950
12757.99 970
12759.06 946
12760.12 955
12761.19 949
12762.26 954
12763.32 925
12764.39 928
12765.46 961
12766.52 928
12767.59 921
12768.66 920
12769.72 928
12770.79 921
12771.86 853
12772.92 856
12773.99 884
12775.06 837
12776.12 845
12777.19 828
12778.26 842
12779.33 837
12780.39 808
12781.46 812
12782.53 811
12783.59 828
12784.66 852
12785.73 805
12786.80 829
12787.86 811
12788.93 812
12790.00 801
12791.07 814
12792.13 793
12793.20 762
12794.27 750
12795.34 764
12796.40 768
12797.47 793
12798.54 789
12799.61 796
12800.68 777
12801.74 782
12802.81 807
12803.88 768
12804.95 787
12806.02 786
12807.09 806
12808.15 786
12809.22 768
12810.29 763
12811.36 790
12812.43 799
12813.50 734
12814.56 752
12815.63 728
12816.70 758
12817.77 768
12818.84 787
12819.91 821
12820.98 799
12822.04 794
12823.11 811
12824.18 749
12825.25 800
12826.32 813
12827.39 848
12828.46 800
12829.53 783
12830.60 796
12831.67 791
12832.74 790
12833.81 781
12834.87 787
12835.94 770
12837.01 766
12838.08 778
12839.15 785
12840.22 752
12841.29 716
12842.36 721
12843.43 726
12844.50 712
12845.57 705
12846.64 726
12847.71 669
12848.78 685
12849.85 710
12850.92 705
12851.99 704
12853.06 708
12854.13 704
12855.20 690
12856.27 683
12857.34 645
12858.41 667
12859.48 642
12860.55 624
12861.62 608
12862.69 631
12863.77 659
12864.84 650
12865.91 636
12866.98 635
12868.05 648
12869.12 620
12870.19 628
12871.26 611
12872.33 589
12873.40 620
12874.47 604
12875.54 594
12876.62 614
12877.69 612
12878.76 608
12879.83 587
12880.90 621
12881.97 608
12883.04 600
12884.12 601
12885.19 624
12886.26 593
12887.33 554
12888.40 572
12889.47 587
12890.54 577
12891.62 555
12892.69 562
12893.76 546
12894.83 580
12895.90 549
12896.98 572
12898.05 562
12899.12 560
12900.19 551
12901.26 545
12902.34 542
12903.41 554
12904.48 563
12905.55 553
12906.63 537
12907.70 514
12908.77 527
12909.84 544
12910.92 529
12911.99 521
12913.06 547
12914.13 518
12915.21 525
12916.28 564
12917.35 529
12918.42 486
12919.50 511
12920.57 541
12921.64 509
12922.72 514
12923.79 506
12924.86 485
12925.94 545
12927.01 524
12928.08 515
12929.16 500
12930.23 492
12931.30 476
12932.38 502
12933.45 509
12934.52 494
12935.60 493
12936.67 498
12937.74 487
12938.82 473
12939.89 457
12940.97 494
12942.04 466
12943.11 493
12944.19 461
12945.26 484
12946.34 476
12947.41 459
12948.48 468
12949.56 484
12950.63 467
12951.71 460
12952.78 480
12953.85 515
12954.93 497
12956.00 464
12957.08 442
12958.15 477
12959.23 466
12960.30 455
12961.38 452
12962.45 477
12963.53 511
12964.60 474
12965.68 476
12966.75 463
12967.83 428
12968.90 441
12969.98 499
12971.05 489
12972.13 466
12973.20 474
12974.28 449
12975.35 486
12976.43 467
12977.50 480
12978.58 458
12979.65 472
12980.73 434
12981.80 453
12982.88 451
12983.95 452
12985.03 452
12986.11 471
12987.18 465
12988.26 476
12989.33 457
12990.41 456
12991.48 456
12992.56 453
12993.64 435
12994.71 483
12995.79 449
12996.86 453
12997.94 463
12999.02 491
13000.09 495
13001.17 485
13002.25 477
13003.32 482
13004.40 503
13005.48 493
13006.55 495
13007.63 477
13008.71 476
13009.78 497
13010.86 501
13011.94 484
13013.01 453
13014.09 479
13015.17 493
13016.24 447
13017.32 453
13018.40 501
13019.47 476
13020.55 482
13021.63 495
13022.71 483
13023.78 503
13024.86 468
13025.94 504
13027.01 476
13028.09 522
13029.17 516
13030.25 480
13031.32 524
13032.40 508
13033.48 489
13034.56 497
13035.64 494
13036.71 514
13037.79 533
13038.87 493
13039.95 518
13041.02 472
13042.10 502
13043.18 496
13044.26 490
13045.34 499
13046.41 500
13047.49 517
13048.57 537
13049.65 542
13050.73 494
13051.81 478
13052.88 505
13053.96 523
13055.04 521
13056.12 518
13057.20 479
13058.28 485
13059.36 486
13060.44 495
13061.51 495
13062.59 520
13063.67 499
13064.75 503
13065.83 517
13066.91 491
13067.99 456
13069.07 475
13070.15 501
13071.23 511
13072.30 471
13073.38 484
13074.46 516
13075.54 500
13076.62 431
13077.70 446
13078.78 465
13079.86 516
13080.94 489
13082.02 494
13083.10 461
13084.18 466
13085.26 524
13086.34 481
13087.42 467
13088.50 469
13089.58 496
13090.66 478
13091.74 496
13092.82 465
13093.90 474
13094.98 482
13096.06 493
13097.14 471
13098.22 501
13099.30 502
13100.38 490
13101.46 507
13102.54 516
13103.62 462
13104.70 484
13105.78 507
13106.86 501
13107.94 512
13109.03 466
13110.11 509
13111.19 505
13112.27 521
13113.35 512
13114.43 497
13115.51 521
13116.59 485
13117.67 521
13118.75 511
13119.84 524
13120.92 534
13122.00 538
13123.08 517
13124.16 538
13125.24 544
13126.32 581
13127.41 580
13128.49 561
13129.57 553
13130.65 565
13131.73 570
13132.81 545
13133.90 556
13134.98 528
13136.06 567
13137.14 544
13138.22 499
13139.30 509
13140.39 547
13141.47 528
13142.55 553
13143.63 569
13144.72 544
13145.80 546
13146.88 507
13147.96 527
13149.04 497
13150.13 541
13151.21 553
13152.29 564
13153.38 552
13154.46 513
13155.54 524
13156.62 531
13157.71 532
13158.79 544
13159.87 531
13160.95 533
13162.04 526
13163.12 537
13164.20 579
13165.29 529
13166.37 518
13167.45 533
13168.54 548
13169.62 519
13170.70 501
13171.79 510
13172.87 512
13173.95 519
13175.04 545
13176.12 540
13177.20 518
13178.29 529
13179.37 532
13180.45 531
13181.54 524
13182.62 525
13183.71 528
13184.79 513
13185.87 535
13186.96 555
13188.04 536
13189.13 525
13190.21 520
13191.29 547
13192.38 525
13193.46 541
13194.55 516
13195.63 547
13196.72 556
13197.80 544
13198.88 531
13199.97 550
13201.05 543
13202.14 526
13203.22 528
13204.31 549
13205.39 556
13206.48 532
13207.56 556
13208.65 523
13209.73 549
13210.82 577
13211.90 548
13212.99 538
13214.07 529
13215.16 530
13216.24 525
13217.33 545
13218.41 538
13219.50 554
13220.58 526
13221.67 606
13222.75 557
13223.84 572
13224.92 525
13226.01 569
13227.10 529
13228.18 555
13229.27 546
13230.35 538
13231.44 575
13232.52 544
13233.61 554
13234.70 602
13235.78 614
13236.87 603
13237.95 573
13239.04 603
13240.13 614
13241.21 606
13242.30 615
13243.39 577
13244.47 570
13245.56 619
13246.64 581
13247.73 584
13248.82 600
13249.90 608
13250.99 603
13252.08 646
13253.16 612
13254.25 627
13255.34 608
13256.42 610
13257.51 634
13258.60 662
13259.69 629
13260.77 637
13261.86 636
13262.95 651
13264.03 622
13265.12 665
13266.21 682
13267.30 667
13268.38 698
13269.47 693
13270.56 714
13271.64 624
13272.73 666
13273.82 692
13274.91 695
13275.99 679
13277.08 658
13278.17 720
13279.26 695
13280.35 755
13281.43 763
13282.52 736
13283.61 749
13284.70 725
13285.79 726
13286.87 729
13287.96 737
13289.05 793
13290.14 795
13291.23 784
13292.31 782
13293.40 798
13294.49 788
13295.58 749
13296.67 812
13297.76 786
13298.85 823
13299.93 830
13301.02 839
13302.11 842
13303.20 832
13304.29 814
13305.38 852
13306.47 820
13307.56 849
13308.64 840
13309.73 903
13310.82 876
13311.91 866
13313.00 890
13314.09 888
13315.18 914
13316.27 871
13317.36 948
13318.45 942
13319.54 908
13320.63 936
13321.72 917
13322.81 960
13323.89 963
13324.98 962
13326.07 937
13327.16 916
13328.25 955
13329.34 930
13330.43 943
13331.52 977
13332.61 948
13333.70 992
13334.79 1003
13335.88 999
13336.97 953
13338.06 990
13339.15 1031
13340.24 1018
13341.33 1029
13342.42 1039
13343.52 1051
13344.61 1064
13345.70 1055
13346.79 1083
13347.88 1075
13348.97 1047
13350.06 1085
13351.15 1076
13352.24 1087
13353.33 1034
13354.42 1080
13355.51 1066
13356.60 1064
13357.69 1078
13358.79 1073
13359.88 1079
13360.97 1117
13362.06 1142
13363.15 1118
13364.24 1094
13365.33 1151
13366.42 1194
13367.51 1200
13368.61 1272
13369.70 1215
13370.79 1208
13371.88 1253
13372.97 1246
13374.06 1195
13375.16 1241
13376.25 1192
13377.34 1188
13378.43 1168
13379.52 1160
13380.61 1094
13381.71 1114
13382.80 1112
13383.89 1041
13384.98 1090
13386.08 1055
13387.17 968
13388.26 988
13389.35 990
13390.44 964
13391.54 939
13392.63 942
13393.72 923
13394.81 889
13395.91 901
13397.00 908
13398.09 888
13399.18 888
13400.28 895
13401.37 892
13402.46 902
13403.56 892
13404.65 907
13405.74 932
13406.83 892
13407.93 867
13409.02 838
13410.11 870
13411.21 879
13412.30 868
13413.39 851
13414.49 840
13415.58 858
13416.67 912
13417.77 863
13418.86 863
13419.95 870
13421.05 881
13422.14 870
13423.23 905
13424.33 884
13425.42 821
13426.52 823
13427.61 856
13428.70 883
13429.80 889
13430.89 930
13431.98 920
13433.08 875
13434.17 871
13435.27 855
13436.36 888
13437.46 915
13438.55 935
13439.64 960
13440.74 922
13441.83 873
13442.93 932
13444.02 950
13445.12 924
13446.21 921
13447.31 957
13448.40 955
13449.50 963
13450.59 995
13451.68 940
13452.78 965
13453.87 968
13454.97 974
13456.06 1005
13457.16 1013
13458.25 985
13459.35 1011
13460.44 1010
13461.54 1036
13462.64 1041
13463.73 1068
13464.83 1072
13465.92 1075
13467.02 1059
13468.11 1079
13469.21 1031
13470.30 1073
13471.40 1084
13472.49 1069
13473.59 1054
13474.69 1078
13475.78 1111
13476.88 1040
13477.97 1070
13479.07 1097
13480.17 1056
13481.26 1076
13482.36 1081
13483.45 1165
13484.55 1155
13485.65 1131
13486.74 1116
13487.84 1169
13488.93 1139
13490.03 1164
13491.13 1196
13492.22 1203
13493.32 1215
13494.42 1204
13495.51 1204
13496.61 1259
13497.71 1341
13498.80 1295
13499.90 1313
13501.00 1323
13502.09 1304
13503.19 1303
13504.29 1288
13505.38 1325
13506.48 1360
13507.58 1337
13508.68 1313
13509.77 1335
13510.87 1341
13511.97 1319
13513.07 1317
13514.16 1288
13515.26 1285
13516.36 1277
13517.45 1243
13518.55 1188
13519.65 1227
13520.75 1213
13521.85 1178
13522.94 1197
13524.04 1171
13525.14 1163
13526.24 1169
13527.33 1127
13528.43 1115
13529.53 1199
13530.63 1135
13531.73 1146
13532.82 1102
13533.92 1060
13535.02 1042
13536.12 1095
13537.22 1064
13538.32 1063
13539.41 1039
13540.51 1080
13541.61 1072
13542.71 1049
13543.81 1007
13544.91 1040
13546.00 1034
13547.10 985
13548.20 977
13549.30 938
13550.40 908
13551.50 932
13552.60 940
13553.70 924
13554.80 938
13555.89 922
13556.99 866
13558.09 883
13559.19 875
13560.29 862
13561.39 892
13562.49 890
13563.59 848
13564.69 811
13565.79 846
13566.89 877
13567.99 844
13569.09 819
13570.19 855
13571.29 804
13572.39 811
13573.49 785
13574.59 829
13575.69 805
13576.79 814
13577.88 809
13578.98 825
13580.08 833
13581.19 847
13582.29 814
13583.39 845
13584.49 815
13585.59 778
13586.69 762
13587.79 771
13588.89 800
13589.99 778
13591.09 817
13592.19 817
13593.29 762
13594.39 778
13595.49 794
13596.59 767
13597.69 812
13598.79 804
13599.89 811
13600.99 771
13602.09 809
13603.20 801
13604.30 801
13605.40 782
13606.50 780
13607.60 802
13608.70 794
13609.80 774
13610.90 764
13612.01 754
13613.11 786
13614.21 809
13615.31 818
13616.41 792
13617.51 788
13618.61 776
13619.72 781
13620.82 799
13621.92 782
13623.02 785
13624.12 785
13625.22 781
13626.33 768
13627.43 786
13628.53 795
13629.63 798
13630.73 798
13631.84 759
13632.94 755
13634.04 804
13635.14 846
13636.25 804
13637.35 768
13638.45 777
13639.55 767
13640.65 766
13641.76 770
13642.86 767
13643.96 773
13645.07 812
13646.17 842
13647.27 824
13648.37 762
13649.48 792
13650.58 787
13651.68 798
13652.79 801
13653.89 777
13654.99 759
13656.09 755
13657.20 798
13658.30 762
13659.40 738
13660.51 782
13661.61 782
13662.71 768
13663.82 759
13664.92 783
13666.02 780
13667.13 788
13668.23 802
13669.34 773
13670.44 780
13671.54 788
13672.65 765
13673.75 793
13674.85 756
13675.96 788
13677.06 764
13678.17 778
13679.27 747
13680.37 790
13681.48 793
13682.58 805
13683.69 850
13684.79 805
13685.89 783
13687.00 783
13688.10 788
13689.21 815
13690.31 786
13691.42 802
13692.52 838
13693.63 845
13694.73 842
13695.84 835
13696.94 870
13698.05 865
13699.15 852
13700.25 807
13701.36 843
13702.46 844
13703.57 833
13704.67 850
13705.78 820
13706.89 887
13707.99 885
13709.10 881
13710.20 884
13711.31 921
13712.41 909
13713.52 897
13714.62 930
13715.73 933
13716.83 944
13717.94 916
13719.04 954
13720.15 941
13721.26 957
13722.36 958
13723.47 995
13724.57 984
13725.68 974
13726.79 969
13727.89 1051
13729.00 1081
13730.10 1037
13731.21 1057
13732.32 1049
13733.42 1058
13734.53 1070
13735.63 1051
13736.74 1057
13737.85 1113
13738.95 1103
13740.06 1063
13741.17 1122
13742.27 1145
13743.38 1173
13744.49 1174
13745.59 1205
13746.70 1197
13747.81 1206
13748.91 1264
13750.02 1279
13751.13 1336
13752.23 1332
13753.34 1410
13754.45 1396
13755.56 1449
13756.66 1489
13757.77 1531
13758.88 1561
13759.98 1549
13761.09 1588
13762.20 1656
13763.31 1693
13764.41 1719
13765.52 1680
13766.63 1679
13767.74 1737
13768.84 1730
13769.95 1750
13771.06 1773
13772.17 1845
13773.28 1744
13774.38 1696
13775.49 1732
13776.60 1685
13777.71 1628
13778.82 1607
13779.92 1630
13781.03 1585
13782.14 1540
13783.25 1476
13784.36 1479
13785.46 1427
13786.57 1399
13787.68 1367
13788.79 1348
13789.90 1319
13791.01 1248
13792.12 1180
13793.22 1184
13794.33 1193
13795.44 1161
13796.55 1137
13797.66 1099
13798.77 1093
13799.88 1081
13800.99 1042
13802.10 1036
13803.20 1011
13804.31 983
13805.42 1015
13806.53 962
13807.64 963
13808.75 977
13809.86 940
13810.97 915
13812.08 932
13813.19 964
13814.30 936
13815.41 901
13816.52 941
13817.63 890
13818.74 869
13819.84 900
13820.95 920
13822.06 900
13823.17 892
13824.28 860
13825.39 896
13826.50 857
13827.61 841
13828.72 846
13829.83 883
13830.94 858
13832.05 849
13833.16 828
13834.28 868
13835.39 849
13836.50 852
13837.61 828
13838.72 818
13839.83 852
13840.94 883
13842.05 867
13843.16 850
13844.27 865
13845.38 857
13846.49 851
13847.60 874
13848.71 890
13849.82 889
13850.93 862
13852.05 858
13853.16 855
13854.27 835
13855.38 848
13856.49 827
13857.60 872
13858.71 861
13859.82 865
13860.94 863
13862.05 862
13863.16 881
13864.27 873
13865.38 856
13866.49 894
13867.60 883
13868.72 854
13869.83 886
13870.94 863
13872.05 847
13873.16 859
13874.27 893
13875.39 882
13876.50 899
13877.61 880
13878.72 927
13879.83 898
13880.95 898
13882.06 926
13883.17 894
13884.28 961
13885.40 907
13886.51 927
13887.62 950
13888.73 1013
13889.85 970
13890.96 1012
13892.07 992
13893.18 1034
13894.30 1026
13895.41 1059
13896.52 1003
13897.63 1048
13898.75 1057
13899.86 1040
13900.97 1064
13902.09 1017
13903.20 1008
13904.31 1033
13905.43 1033
13906.54 964
13907.65 956
13908.77 975
13909.88 984
13910.99 938
13912.11 927
13913.22 931
13914.33 848
13915.45 889
13916.56 852
13917.67 825
13918.79 838
13919.90 865
13921.01 815
13922.13 872
13923.24 846
13924.36 817
13925.47 809
13926.58 854
13927.70 866
13928.81 800
13929.93 785
13931.04 768
13932.15 863
13933.27 784
13934.38 814
13935.50 796
13936.61 818
13937.73 809
13938.84 821
13939.95 799
13941.07 773
13942.18 789
13943.30 790
13944.41 802
13945.53 808
13946.64 779
13947.76 740
13948.87 790
13949.99 753
13951.10 770
13952.22 767
13953.33 786
13954.45 809
13955.56 768
13956.68 746
13957.79 758
13958.91 740
13960.02 734
13961.14 724
13962.25 697
13963.37 736
13964.49 728
13965.60 728
13966.72 755
13967.83 716
13968.95 704
13970.06 782
13971.18 750
13972.30 719
13973.41 736
13974.53 746
13975.64 730
13976.76 720
13977.88 737
13978.99 744
13980.11 722
13981.22 704
13982.34 764
13983.46 726
13984.57 718
13985.69 691
13986.80 738
13987.92 742
13989.04 704
13990.15 719
13991.27 715
13992.39 708
13993.50 687
13994.62 706
13995.74 732
13996.85 742
13997.97 762
13999.09 749
14000.21 731
14001.32 735
14002.44 736
14003.56 783
14004.67 716
14005.79 740
14006.91 712
14008.02 765
14009.14 739
14010.26 757
14011.38 723
14012.49 763
14013.61 726
14014.73 751
14015.85 726
14016.96 769
14018.08 752
14019.20 724
14020.32 733
14021.44 730
14022.55 731
14023.67 733
14024.79 737
14025.91 739
14027.02 757
14028.14 759
14029.26 776
14030.38 775
14031.50 786
14032.62 783
14033.73 764
14034.85 772
14035.97 768
14037.09 818
14038.21 792
14039.33 829
14040.44 762
14041.56 761
14042.68 769
14043.80 788
14044.92 778
14046.04 834
14047.16 837
14048.27 804
14049.39 855
14050.51 840
14051.63 788
14052.75 832
14053.87 904
14054.99 832
14056.11 865
14057.23 883
14058.35 870
14059.47 898
14060.59 879
14061.70 887
14062.82 939
14063.94 948
14065.06 929
14066.18 960
14067.30 966
14068.42 976
14069.54 1004
14070.66 995
14071.78 983
14072.90 1027
14074.02 984
14075.14 996
14076.26 995
14077.38 1023
14078.50 1038
14079.62 1078
14080.74 1099
14081.86 1087
14082.98 1103
14084.10 1064
14085.22 1047
14086.34 1109
14087.46 1086
14088.58 1040
14089.70 1066
14090.82 1102
14091.94 1108
14093.07 1125
14094.19 1150
14095.31 1113
14096.43 1143
14097.55 1164
14098.67 1143
14099.79 1118
14100.91 1131
14102.03 1152
14103.15 1149
14104.27 1153
14105.39 1153
14106.52 1116
14107.64 1140
14108.76 1088
14109.88 1071
14111.00 1072
14112.12 1030
14113.24 1040
14114.37 1020
14115.49 987
14116.61 1002
14117.73 965
14118.85 990
14119.97 1013
14121.10 988
14122.22 955
14123.34 945
14124.46 894
14125.58 902
14126.70 889
14127.83 839
14128.95 876
14130.07 906
14131.19 863
14132.32 854
14133.44 869
14134.56 834
14135.68 809
14136.80 826
14137.93 771
14139.05 781
14140.17 778
14141.29 760
14142.42 771
14143.54 781
14144.66 741
14145.78 765
14146.91 785
14148.03 776
14149.15 740
14150.28 715
14151.40 756
14152.52 732
14153.65 702
14154.77 698
14155.89 710
14157.01 693
14158.14 663
14159.26 698
14160.38 713
14161.51 703
14162.63 693
14163.75 731
14164.88 735
14166.00 723
14167.12 724
14168.25 733
14169.37 736
14170.50 751
14171.62 738
14172.74 736
14173.87 702
14174.99 675
14176.12 689
14177.24 700
14178.36 729
14179.49 685
14180.61 695
14181.74 667
14182.86 711
14183.98 661
14185.11 700
14186.23 622
14187.36 689
14188.48 685
14189.61 697
14190.73 656
14191.85 639
14192.98 654
14194.10 706
14195.23 682
14196.35 643
14197.48 652
14198.60 679
14199.73 634
14200.85 639
14201.98 647
14203.10 631
14204.23 649
14205.35 620
14206.48 633
14207.60 653
14208.73 610
14209.85 605
14210.98 622
14212.10 606
14213.23 609
14214.36 599
14215.48 618
14216.61 624
14217.73 623
14218.86 635
14219.98 613
14221.11 605
14222.23 613
14223.36 600
14224.49 620
14225.61 615
14226.74 613
14227.86 628
14228.99 608
14230.12 594
14231.24 589
14232.37 600
14233.49 618
14234.62 597
14235.75 581
14236.87 575
14238.00 567
14239.13 588
14240.25 609
14241.38 548
14242.51 578
14243.63 616
14244.76 579
14245.89 579
14247.01 545
14248.14 564
14249.27 562
14250.39 561
14251.52 570
14252.65 591
14253.77 565
14254.90 584
14256.03 563
14257.15 592
14258.28 588
14259.41 530
14260.54 549
14261.66 543
14262.79 556
14263.92 561
14265.05 540
14266.17 536
14267.30 536
14268.43 538
14269.56 566
14270.68 536
14271.81 513
14272.94 522
14274.07 551
14275.20 509
14276.32 518
14277.45 520
14278.58 535
14279.71 513
14280.83 513
14281.96 506
14283.09 494
14284.22 521
14285.35 528
14286.48 498
14287.60 488
14288.73 519
14289.86 531
14290.99 503
14292.12 480
14293.25 491
14294.38 507
14295.50 496
14296.63 469
14297.76 486
14298.89 511
14300.02 488
14301.15 511
14302.28 474
14303.41 495
14304.53 470
14305.66 468
14306.79 469
14307.92 457
14309.05 469
14310.18 449
14311.31 467
14312.44 506
14313.57 470
14314.70 457
14315.83 481
14316.96 476
14318.09 454
14319.22 480
14320.35 444
14321.48 451
14322.60 443
14323.73 452
14324.86 432
14325.99 433
14327.12 435
14328.25 458
14329.38 431
14330.51 442
14331.64 458
14332.77 480
14333.90 444
14335.03 436
14336.17 427
14337.30 434
14338.43 441
14339.56 443
14340.69 481
14341.82 443
14342.95 428
14344.08 473
14345.21 421
14346.34 444
14347.47 437
14348.60 453
14349.73 436
14350.86 459
14351.99 444
14353.12 453
14354.26 427
14355.39 429
14356.52 436
14357.65 463
14358.78 439
14359.91 457
14361.04 479
14362.17 454
14363.30 458
14364.44 420
14365.57 442
14366.70 450
14367.83 439
14368.96 444
14370.09 449
14371.23 451
14372.36 456
14373.49 409
14374.62 446
14375.75 451
14376.88 469
14378.02 437
14379.15 446
14380.28 480
14381.41 437
14382.54 447
14383.68 438
14384.81 457
14385.94 457
14387.07 442
14388.21 432
14389.34 466
14390.47 454
14391.60 472
14392.73 431
14393.87 444
14395.00 456
14396.13 484
14397.27 463
14398.40 466
14399.53 481
14400.66 483
14401.80 469
14402.93 484
14404.06 458
14405.19 422
14406.33 431
14407.46 442
14408.59 471
14409.73 451
14410.86 461
14411.99 462
14413.13 446
14414.26 453
14415.39 453
14416.53 472
14417.66 452
14418.79 482
14419.93 473
14421.06 479
14422.19 471
14423.33 476
14424.46 484
14425.60 501
14426.73 453
14427.86 456
14429.00 474
14430.13 531
14431.27 475
14432.40 477
14433.53 477
14434.67 467
14435.80 512
14436.94 500
14438.07 488
14439.21 509
14440.34 498
14441.47 515
14442.61 474
14443.74 483
14444.88 505
14446.01 484
14447.15 465
14448.28 484
14449.42 505
14450.55 504
14451.69 507
14452.82 511
14453.96 534
14455.09 498
14456.23 510
14457.36 520
14458.50 525
14459.63 544
14460.77 559
14461.90 551
14463.04 541
14464.17 557
14465.31 561
14466.44 509
14467.58 529
14468.71 499
14469.85 526
14470.98 523
14472.12 531
14473.26 539
14474.39 559
14475.53 550
14476.66 581
14477.80 544
14478.93 548
14480.07 569
14481.21 520
14482.34 539
14483.48 540
14484.61 536
14485.75 552
14486.89 556
14488.02 550
14489.16 500
14490.30 521
14491.43 516
14492.57 534
14493.70 541
14494.84 490
14495.98 491
14497.11 471
14498.25 507
14499.39 518
14500.52 491
14501.66 508
14502.80 532
14503.93 492
14505.07 521
14506.21 507
14507.35 506
14508.48 504
14509.62 504
14510.76 462
14511.89 494
14513.03 486
14514.17 503
14515.31 472
14516.44 476
14517.58 486
14518.72 519
14519.86 529
14520.99 491
14522.13 455
14523.27 472
14524.41 479
14525.54 458
14526.68 450
14527.82 471
14528.96 453
14530.09 453
14531.23 448
14532.37 456
14533.51 432
14534.65 480
14535.78 465
14536.92 470
14538.06 459
14539.20 467
14540.34 447
14541.48 456
14542.61 454
14543.75 456
14544.89 439
14546.03 462
14547.17 441
14548.31 447
14549.45 455
14550.58 468
14551.72 456
14552.86 453
14554.00 466
14555.14 445
14556.28 475
14557.42 463
14558.56 482
14559.70 484
14560.83 461
14561.97 501
14563.11 490
14564.25 476
14565.39 467
14566.53 463
14567.67 466
14568.81 465
14569.95 482
14571.09 464
14572.23 461
14573.37 510
14574.51 497
14575.65 474
14576.79 484
14577.93 482
14579.07 495
14580.21 469
14581.35 493
14582.49 506
14583.63 512
14584.77 523
14585.91 540
14587.05 513
14588.19 483
14589.33 511
14590.47 531
14591.61 503
14592.75 536
14593.89 535
14595.03 535
14596.17 540
14597.31 533
14598.45 525
14599.59 515
14600.73 507
14601.87 565
14603.01 537
14604.15 531
14605.29 549
14606.43 556
14607.58 574
14608.72 533
14609.86 538
14611.00 581
14612.14 583
14613.28 589
14614.42 557
14615.56 587
14616.70 594
14617.85 606
14618.99 596
14620.13 632
14621.27 610
14622.41 623
14623.55 610
14624.69 627
14625.84 636
14626.98 637
14628.12 631
14629.26 616
14630.40 631
14631.54 679
14632.69 664
14633.83 670
14634.97 692
14636.11 696
14637.25 684
14638.40 705
14639.54 735
14640.68 701
14641.82 731
14642.97 695
14644.11 687
14645.25 662
14646.39 669
14647.54 644
14648.68 631
14649.82 627
14650.96 622
14652.11 572
14653.25 569
14654.39 592
14655.53 537
14656.68 563
14657.82 570
14658.96 576
14660.11 561
14661.25 516
14662.39 503
14663.53 477
14664.68 488
14665.82 478
14666.96 517
14668.11 464
14669.25 456
14670.39 472
14671.54 477
14672.68 493
14673.82 483
14674.97 469
14676.11 475
14677.26 411
14678.40 502
14679.54 478
14680.69 467
14681.83 442
14682.97 462
14684.12 418
14685.26 443
14686.41 431
14687.55 417
14688.69 431
14689.84 432
14690.98 432
14692.13 418
14693.27 427
14694.42 398
14695.56 422
14696.70 416
14697.85 417
14698.99 420
14700.14 459
14701.28 447
14702.43 400
14703.57 402
14704.72 377
14705.86 422
14707.01 437
14708.15 402
14709.30 410
14710.44 427
14711.58 412
14712.73 417
14713.87 391
14715.02 400
14716.17 389
14717.31 381
14718.46 391
14719.60 390
14720.75 371
14721.89 397
14723.04 410
14724.18 366
14725.33 391
14726.47 402
14727.62 439
14728.76 412
14729.91 350
14731.06 419
14732.20 417
14733.35 383
14734.49 415
14735.64 409
14736.79 363
14737.93 371
14739.08 346
14740.22 376
14741.37 403
14742.52 379
14743.66 408
14744.81 398
14745.95 382
14747.10 377
14748.25 385
14749.39 386
14750.54 376
14751.69 393
14752.83 371
14753.98 370
14755.13 339
14756.27 356
14757.42 360
14758.57 388
14759.71 354
14760.86 361
14762.01 390
14763.15 353
14764.30 339
14765.45 385
14766.60 366
14767.74 362
14768.89 381
14770.04 383
14771.18 357
14772.33 356
14773.48 330
14774.63 342
14775.77 368
14776.92 362
14778.07 356
14779.22 380
14780.36 365
14781.51 361
14782.66 363
14783.81 367
14784.96 367
14786.10 359
14787.25 361
14788.40 351
14789.55 364
14790.70 371
14791.84 361
14792.99 350
14794.14 371
14795.29 350
14796.44 348
14797.58 365
14798.73 338
14799.88 342
14801.03 330
14802.18 313
14803.33 341
14804.48 336
14805.62 354
14806.77 338
14807.92 349
14809.07 333
14810.22 331
14811.37 327
14812.52 329
14813.67 350
14814.81 309
14815.96 315
14817.11 324
14818.26 339
14819.41 321
14820.56 309
14821.71 336
14822.86 330
14824.01 326
14825.16 340
14826.31 330
14827.46 314
14828.61 325
14829.76 304
14830.91 329
14832.06 306
14833.20 336
14834.35 317
14835.50 314
14836.65 317
14837.80 334
14838.95 337
14840.10 336
14841.25 306
14842.40 320
14843.55 321
14844.70 319
14845.85 319
14847.00 259
14848.15 299
14849.31 333
14850.46 320
14851.61 330
14852.76 327
14853.91 291
14855.06 332
14856.21 318
14857.36 322
14858.51 305
14859.66 341
14860.81 317
14861.96 303
14863.11 325
14864.26 298
14865.41 312
14866.57 297
14867.72 331
14868.87 317
14870.02 321
14871.17 324
14872.32 302
14873.47 284
14874.62 275
14875.77 291
14876.93 314
14878.08 305
14879.23 273
14880.38 307
14881.53 314
14882.68 294
14883.84 286
14884.99 271
14886.14 307
14887.29 303
14888.44 285
14889.59 287
14890.75 333
14891.90 323
14893.05 289
14894.20 307
14895.35 293
14896.51 284
14897.66 330
14898.81 317
14899.96 296
14901.12 261
14902.27 274
14903.42 284
14904.57 321
14905.73 295
14906.88 291
14908.03 304
14909.18 286
14910.34 280
14911.49 265
14912.64 304
14913.79 293
14914.95 302
14916.10 288
14917.25 286
14918.41 287
14919.56 310
14920.71 317
14921.87 305
14923.02 300
14924.17 300
14925.33 292
14926.48 265
14927.63 298
14928.79 290
14929.94 268
14931.09 276
14932.25 288
14933.40 292
14934.55 288
14935.71 304
14936.86 297
14938.01 287
14939.17 295
14940.32 298
14941.48 272
14942.63 269
14943.78 273
14944.94 258
14946.09 259
14947.25 308
14948.40 300
14949.55 267
14950.71 283
14951.86 287
14953.02 270
14954.17 275
14955.33 298
14956.48 294
14957.63 291
14958.79 265
14959.94 279
14961.10 284
14962.25 314
14963.41 292
14964.56 274
14965.72 291
14966.87 304
14968.03 307
14969.18 309
14970.34 266
14971.49 288
14972.65 304
14973.80 306
14974.96 286
14976.11 294
14977.27 273
14978.42 255
14979.58 286
14980.73 291
14981.89 289
14983.05 308
14984.20 295
14985.36 290
14986.51 299
14987.67 286
14988.82 287
14989.98 292
14991.13 284
14992.29 283
14993.45 246
14994.60 288
14995.76 263
14996.91 304
14998.07 298
14999.23 289
15000.38 291
15001.54 264
15002.70 243
15003.85 280
15005.01 265
15006.16 269
15007.32 262
15008.48 271
15009.63 282
15010.79 255
15011.95 263
15013.10 257
15014.26 253
15015.42 270
15016.57 255
15017.73 268
15018.89 280
15020.04 277
15021.20 274
15022.36 273
15023.52 292
15024.67 274
15025.83 293
15026.99 287
15028.14 290
15029.30 266
15030.46 242
15031.62 266
15032.77 274
15033.93 301
15035.09 279
15036.25 260
15037.40 253
15038.56 276
15039.72 257
15040.88 252
15042.03 264
15043.19 247
15044.35 295
15045.51 267
15046.67 255
15047.82 275
15048.98 302
15050.14 310
15051.30 291
15052.46 254
15053.61 276
15054.77 273
15055.93 312
15057.09 271
15058.25 281
15059.41 312
15060.56 288
15061.72 250
15062.88 285
15064.04 269
15065.20 282
15066.36 296
15067.52 273
15068.68 272
15069.83 273
15070.99 264
15072.15 266
15073.31 243
15074.47 258
15075.63 272
15076.79 258
15077.95 265
15079.11 260
15080.27 255
15081.43 262
15082.58 259
15083.74 280
15084.90 263
15086.06 272
15087.22 264
15088.38 270
15089.54 270
15090.70 258
15091.86 283
15093.02 265
15094.18 262
15095.34 251
15096.50 265
15097.66 261
15098.82 260
15099.98 250
15101.14 256
15102.30 285
15103.46 291
15104.62 272
15105.78 263
15106.94 278
15108.10 282
15109.26 273
15110.42 283
15111.58 292
15112.74 269
15113.90 267
15115.06 290
15116.22 287
15117.39 284
15118.55 262
15119.71 273
15120.87 284
15122.03 251
15123.19 239
15124.35 253
15125.51 281
15126.67 281
15127.83 295
15128.99 282
15130.16 279
15131.32 295
15132.48 298
15133.64 305
15134.80 285
15135.96 282
15137.12 297
15138.28 298
15139.45 281
15140.61 276
15141.77 265
15142.93 273
15144.09 280
15145.25 301
15146.42 300
15147.58 297
15148.74 315
15149.90 278
15151.06 281
15152.23 285
15153.39 265
15154.55 285
15155.71 289
15156.87 299
15158.04 289
15159.20 265
15160.36 293
15161.52 296
15162.69 314
15163.85 303
15165.01 311
15166.17 309
15167.34 293
15168.50 303
15169.66 294
15170.82 284
15171.99 273
15173.15 310
15174.31 299
15175.48 291
15176.64 294
15177.80 312
15178.96 306
15180.13 314
15181.29 302
15182.45 294
15183.62 339
15184.78 340
15185.94 320
15187.11 320
15188.27 304
15189.43 325
15190.60 333
15191.76 333
15192.92 309
15194.09 325
15195.25 326
15196.42 358
15197.58 335
15198.74 331
15199.91 343
15201.07 355
15202.23 374
15203.40 349
15204.56 344
15205.73 348
15206.89 372
15208.05 320
15209.22 322
15210.38 365
15211.55 348
15212.71 376
15213.88 362
15215.04 384
15216.21 337
15217.37 341
15218.53 370
15219.70 372
15220.86 368
15222.03 363
15223.19 359
15224.36 365
15225.52 352
15226.69 355
15227.85 367
15229.02 388
15230.18 401
15231.35 389
15232.51 393
15233.68 415
15234.84 431
15236.01 407
15237.17 431
15238.34 416
15239.50 401
15240.67 417
15241.83 407
15243.00 413
15244.17 444
15245.33 380
15246.50 391
15247.66 390
15248.83 393
15249.99 411
15251.16 389
15252.33 413
15253.49 381
15254.66 423
15255.82 400
15256.99 420
15258.16 403
15259.32 407
15260.49 367
15261.65 366
15262.82 373
15263.99 366
15265.15 363
15266.32 387
15267.49 401
15268.65 387
15269.82 363
15270.98 346
15272.15 342
15273.32 364
15274.48 379
15275.65 371
15276.82 328
15277.99 326
15279.15 340
15280.32 348
15281.49 331
15282.65 346
15283.82 350
15284.99 368
15286.15 344
15287.32 352
15288.49 340
15289.66 353
15290.82 343
15291.99 345
15293.16 332
15294.33 337
15295.49 362
15296.66 341
15297.83 363
15299.00 314
15300.16 322
15301.33 328
15302.50 355
15303.67 352
15304.83 324
15306.00 318
15307.17 330
15308.34 336
15309.51 334
15310.67 326
15311.84 368
15313.01 337
15314.18 336
15315.35 341
15316.52 329
15317.68 329
15318.85 324
15320.02 382
15321.19 346
15322.36 329
15323.53 378
15324.69 378
15325.86 337
15327.03 332
15328.20 381
15329.37 362
15330.54 326
15331.71 353
15332.88 344
15334.05 319
15335.21 328
15336.38 301
15337.55 333
15338.72 338
15339.89 349
15341.06 331
15342.23 338
15343.40 313
15344.57 356
15345.74 359
15346.91 358
15348.08 353
15349.25 351
15350.42 366
15351.58 351
15352.75 354
15353.92 353
15355.09 356
15356.26 365
15357.43 359
15358.60 376
15359.77 363
15360.94 362
15362.11 368
15363.28 341
15364.45 375
15365.62 374
15366.79 387
15367.96 403
15369.13 367
15370.31 372
15371.48 361
15372.65 371
15373.82 390
15374.99 407
15376.16 373
15377.33 379
15378.50 363
15379.67 392
15380.84 383
15382.01 361
15383.18 389
15384.35 402
15385.52 355
15386.69 358
15387.87 378
15389.04 363
15390.21 367
15391.38 380
15392.55 362
15393.72 349
15394.89 380
15396.06 365
15397.24 359
15398.41 354
15399.58 341
15400.75 355
15401.92 364
15403.09 357
15404.26 337
15405.44 349
15406.61 327
15407.78 335
15408.95 323
15410.12 331
15411.30 345
15412.47 365
15413.64 340
15414.81 326
15415.98 319
15417.16 315
15418.33 315
15419.50 311
15420.67 309
15421.84 296
15423.02 320
15424.19 323
15425.36 294
15426.53 307
15427.71 336
15428.88 314
15430.05 324
15431.22 278
15432.40 319
15433.57 310
15434.74 304
15435.92 329
15437.09 245
15438.26 295
15439.43 293
15440.61 298
15441.78 321
15442.95 322
15444.13 342
15445.30 317
15446.47 302
15447.65 302
15448.82 284
15449.99 274
15451.17 275
15452.34 316
15453.51 277
15454.69 308
15455.86 279
15457.03 314
15458.21 301
15459.38 306
15460.56 340
15461.73 285
15462.90 296
15464.08 306
15465.25 315
15466.43 282
15467.60 310
15468.77 316
15469.95 302
15471.12 315
15472.30 291
15473.47 314
15474.64 304
15475.82 313
15476.99 331
15478.17 308
15479.34 300
15480.52 278
15481.69 291
15482.87 294
15484.04 323
15485.22 332
15486.39 316
15487.56 301
15488.74 304
15489.91 292
15491.09 306
15492.26 315
15493.44 307
15494.61 272
15495.79 301
15496.96 313
15498.14 325
15499.32 307
15500.49 313
15501.67 335
15502.84 329
15504.02 304
15505.19 334
15506.37 342
15507.54 310
15508.72 297
15509.89 304
15511.07 315
15512.25 309
15513.42 306
15514.60 299
15515.77 293
15516.95 299
15518.13 304
15519.30 322
15520.48 333
15521.65 322
15522.83 334
15524.01 359
15525.18 329
15526.36 328
15527.53 342
15528.71 311
15529.89 322
15531.06 321
15532.24 306
15533.42 313
15534.59 298
15535.77 349
15536.95 313
15538.12 312
15539.30 329
15540.48 328
15541.65 324
15542.83 328
15544.01 317
15545.18 325
15546.36 347
15547.54 346
15548.72 354
15549.89 333
15551.07 332
15552.25 338
15553.42 326
15554.60 324
15555.78 339
15556.96 315
15558.13 354
15559.31 349
15560.49 327
15561.67 360
15562.84 347
15564.02 364
15565.20 374
15566.38 359
15567.56 357
15568.73 355
15569.91 361
15571.09 390
15572.27 364
15573.45 356
15574.62 331
15575.80 357
15576.98 402
15578.16 400
15579.34 357
15580.52 370
15581.69 360
15582.87 379
15584.05 373
15585.23 383
15586.41 415
15587.59 428
15588.76 399
15589.94 386
15591.12 381
15592.30 391
15593.48 391
15594.66 409
15595.84 405
15597.02 428
15598.20 407
15599.37 442
15600.55 404
15601.73 421
15602.91 430
15604.09 458
15605.27 441
15606.45 421
15607.63 410
15608.81 434
15609.99 421
15611.17 409
15612.35 475
15613.53 449
15614.71 451
15615.89 433
15617.07 476
15618.25 443
15619.43 449
15620.60 496
15621.78 490
15622.96 497
15624.14 520
15625.32 503
15626.50 497
15627.68 504
15628.87 507
15630.05 525
15631.23 514
15632.41 527
15633.59 515
15634.77 494
15635.95 526
15637.13 563
15638.31 536
15639.49 562
15640.67 537
15641.85 543
15643.03 545
15644.21 611
15645.39 546
15646.57 518
15647.75 527
15648.93 538
15650.12 572
15651.30 534
15652.48 565
15653.66 552
15654.84 549
15656.02 573
15657.20 580
15658.38 591
15659.56 584
15660.75 525
15661.93 553
15663.11 558
15664.29 566
15665.47 542
15666.65 545
15667.84 568
15669.02 591
15670.20 548
15671.38 533
15672.56 538
15673.74 531
15674.93 532
15676.11 520
15677.29 522
15678.47 493
15679.65 505
15680.84 515
15682.02 527
15683.20 512
15684.38 478
15685.56 486
15686.75 490
15687.93 511
15689.11 506
15690.29 486
15691.48 473
15692.66 477
15693.84 484
15695.02 514
15696.21 480
15697.39 447
15698.57 483
15699.76 465
15700.94 484
15702.12 456
15703.30 465
15704.49 500
15705.67 466
15706.85 499
15708.04 465
15709.22 480
15710.40 523
15711.59 482
15712.77 507
15713.95 486
15715.14 507
15716.32 505
15717.50 522
15718.69 484
15719.87 506
15721.05 497
15722.24 506
15723.42 508
15724.61 489
15725.79 469
15726.97 515
15728.16 509
15729.34 527
15730.53 513
15731.71 511
15732.89 546
15734.08 515
15735.26 502
15736.45 504
15737.63 511
15738.81 502
15740.00 503
15741.18 527
15742.37 543
15743.55 526
15744.74 508
15745.92 550
15747.11 549
15748.29 546
15749.48 518
15750.66 579
15751.84 565
15753.03 572
15754.21 577
15755.40 566
15756.58 582
15757.77 596
15758.95 574
15760.14 578
15761.32 527
15762.51 543
15763.70 561
15764.88 578
15766.07 558
15767.25 529
15768.44 563
15769.62 573
15770.81 556
15771.99 561
15773.18 548
15774.36 558
15775.55 540
15776.74 545
15777.92 553
15779.11 539
15780.29 554
15781.48 518
15782.67 548
15783.85 553
15785.04 535
15786.22 547
15787.41 516
15788.60 500
15789.78 508
15790.97 527
15792.15 527
15793.34 530
15794.53 493
15795.71 473
15796.90 491
15798.09 509
15799.27 497
15800.46 478
15801.65 471
15802.83 478
15804.02 452
15805.21 459
15806.39 445
15807.58 447
15808.77 457
15809.95 469
15811.14 474
15812.33 478
15813.52 470
15814.70 450
15815.89 479
15817.08 473
15818.26 473
15819.45 451
15820.64 455
15821.83 448
15823.01 433
15824.20 428
15825.39 468
15826.58 441
15827.76 454
15828.95 481
15830.14 453
15831.33 417
15832.52 459
15833.70 442
15834.89 445
15836.08 460
15837.27 442
15838.46 459
15839.64 479
15840.83 451
15842.02 470
15843.21 451
15844.40 447
15845.58 415
15846.77 435
15847.96 461
15849.15 464
15850.34 436
15851.53 467
15852.72 459
15853.90 487
15855.09 478
15856.28 450
15857.47 446
15858.66 450
15859.85 443
15861.04 430
15862.23 432
15863.41 445
15864.60 441
15865.79 464
15866.98 469
15868.17 451
15869.36 492
15870.55 442
15871.74 454
15872.93 460
15874.12 493
15875.31 484
15876.50 465
15877.69 445
15878.88 472
15880.06 475
15881.25 439
15882.44 454
15883.63 466
15884.82 459
15886.01 484
15887.20 502
15888.39 489
15889.58 463
15890.77 484
15891.96 481
15893.15 441
15894.34 456
15895.53 470
15896.72 503
15897.91 502
15899.10 448
15900.30 508
15901.49 482
15902.68 499
15903.87 501
15905.06 517
15906.25 511
15907.44 489
15908.63 525
15909.82 502
15911.01 498
15912.20 560
15913.39 525
15914.58 503
15915.77 525
15916.96 557
15918.16 529
15919.35 548
15920.54 523
15921.73 521
15922.92 546
15924.11 548
15925.30 555
15926.49 533
15927.69 547
15928.88 561
15930.07 541
15931.26 510
15932.45 540
15933.64 545
15934.84 554
15936.03 530
15937.22 522
15938.41 511
15939.60 502
15940.79 512
15941.99 511
15943.18 500
15944.37 453
15945.56 494
15946.75 472
15947.95 496
15949.14 479
15950.33 478
15951.52 448
15952.72 439
15953.91 448
15955.10 468
15956.29 456
15957.49 422
15958.68 417
15959.87 386
15961.06 401
15962.26 434
15963.45 408
15964.64 425
15965.83 415
15967.03 377
15968.22 384
15969.41 388
15970.61 375
15971.80 372
15972.99 353
15974.19 401
15975.38 374
15976.57 383
15977.76 344
15978.96 372
15980.15 391
15981.34 387
15982.54 349
15983.73 357
15984.93 348
15986.12 364
15987.31 364
15988.51 340
15989.70 337
15990.89 350
15992.09 347
15993.28 328
15994.48 350
15995.67 359
15996.86 331
15998.06 330
15999.25 333
16000.45 335
16001.64 335
16002.83 338
16004.03 326
16005.22 322
16006.42 327
16007.61 301
16008.81 308
16010.00 317
16011.19 329
16012.39 305
16013.58 312
16014.78 321
16015.97 307
16017.17 316
16018.36 318
16019.56 309
16020.75 332
16021.95 327
16023.14 326
16024.34 302
16025.53 316
16026.73 313
16027.92 325
16029.12 303
16030.31 355
16031.51 325
16032.70 310
16033.90 310
16035.09 318
16036.29 312
16037.48 306
16038.68 340
16039.88 296
16041.07 289
16042.27 321
16043.46 295
16044.66 302
16045.85 316
16047.05 299
16048.25 294
16049.44 289
16050.64 294
16051.83 301
16053.03 300
16054.23 300
16055.42 296
16056.62 298
16057.82 291
16059.01 281
16060.21 306
16061.40 307
16062.60 282
16063.80 294
16064.99 290
16066.19 319
16067.39 305
16068.58 287
16069.78 295
16070.98 290
16072.17 261
16073.37 264
16074.57 274
16075.76 291
16076.96 293
16078.16 283
16079.36 304
16080.55 305
16081.75 272
16082.95 296
16084.14 282
16085.34 256
16086.54 276
16087.74 296
16088.93 290
16090.13 289
16091.33 292
16092.53 280
16093.72 266
16094.92 263
16096.12 287
16097.32 281
16098.51 304
16099.71 291
16100.91 277
16102.11 291
16103.31 276
16104.50 273
16105.70 273
16106.90 266
16108.10 284
16109.30 285
16110.49 267
16111.69 271
16112.89 278
16114.09 286
16115.29 271
16116.49 270
16117.68 273
16118.88 290
16120.08 277
16121.28 265
16122.48 285
16123.68 280
16124.88 277
16126.08 264
16127.27 263
16128.47 275
16129.67 278
16130.87 248
16132.07 257
16133.27 257
16134.47 284
16135.67 254
16136.87 298
16138.07 230
16139.27 245
16140.46 249
16141.66 274
16142.86 266
16144.06 235
16145.26 274
16146.46 260
16147.66 258
16148.86 245
16150.06 228
16151.26 243
16152.46 272
16153.66 277
16154.86 265
16156.06 260
16157.26 262
16158.46 238
16159.66 249
16160.86 251
16162.06 261
16163.26 245
16164.46 250
16165.66 242
16166.86 247
16168.06 259
16169.26 276
16170.46 278
16171.66 284
16172.86 282
16174.06 256
16175.26 251
16176.47 267
16177.67 271
16178.87 274
16180.07 261
16181.27 260
16182.47 256
16183.67 273
16184.87 283
16186.07 272
16187.27 250
16188.47 264
16189.68 245
16190.88 265
16192.08 271
16193.28 259
16194.48 239
16195.68 262
16196.88 270
16198.08 277
16199.29 281
16200.49 291
16201.69 295
16202.89 289
16204.09 277
16205.29 286
16206.50 298
16207.70 270
16208.90 288
16210.10 285
16211.30 280
16212.51 278
16213.71 320
16214.91 287
16216.11 290
16217.31 287
16218.52 293
16219.72 277
16220.92 265
16222.12 281
16223.33 284
16224.53 299
16225.73 294
16226.93 321
16228.14 291
16229.34 273
16230.54 274
16231.74 305
16232.95 298
16234.15 304
16235.35 284
16236.56 277
16237.76 280
16238.96 302
16240.16 307
16241.37 279
16242.57 278
16243.77 301
16244.98 306
16246.18 323
16247.38 302
16248.59 283
16249.79 297
16250.99 288
16252.20 308
16253.40 288
16254.60 292
16255.81 325
16257.01 280
16258.22 310
16259.42 305
16260.62 297
16261.83 305
16263.03 309
16264.23 285
16265.44 321
16266.64 317
16267.85 310
16269.05 304
16270.25 317
16271.46 330
16272.66 314
16273.87 310
16275.07 294
16276.28 320
16277.48 298
16278.69 336
16279.89 316
16281.09 339
16282.30 324
16283.50 314
16284.71 295
16285.91 314
16287.12 328
16288.32 297
16289.53 294
16290.73 306
16291.94 327
16293.14 299
16294.35 307
16295.55 325
16296.76 350
16297.96 339
16299.17 315
16300.37 335
16301.58 317
16302.78 295
16303.99 311
16305.19 319
16306.40 327
16307.61 326
16308.81 319
16310.02 321
16311.22 312
16312.43 273
16313.63 293
16314.84 310
16316.05 299
16317.25 313
16318.46 296
16319.66 318
16320.87 283
16322.08 286
16323.28 283
16324.49 309
16325.69 295
16326.90 293
16328.11 288
16329.31 288
16330.52 281
16331.73 269
16332.93 308
16334.14 303
16335.35 287
16336.55 266
16337.76 274
16338.97 264
16340.17 285
16341.38 250
16342.59 289
16343.79 275
16345.00 269
16346.21 274
16347.41 248
16348.62 271
16349.83 256
16351.03 265
16352.24 273
16353.45 278
16354.66 272
16355.86 260
16357.07 248
16358.28 255
16359.49 263
16360.69 277
16361.90 276
16363.11 243
16364.32 234
16365.52 241
16366.73 247
16367.94 230
16369.15 244
16370.35 253
16371.56 242
16372.77 242
16373.98 229
16375.19 230
16376.39 255
16377.60 251
16378.81 251
16380.02 257
16381.23 252
16382.44 245
16383.64 249
16384.85 251
16386.06 225
16387.27 245
16388.48 256
16389.69 283
16390.90 261
16392.10 259
16393.31 243
16394.52 242
16395.73 233
16396.94 248
16398.15 248
16399.36 248
16400.57 259
16401.77 283
16402.98 257
16404.19 263
16405.40 242
16406.61 237
16407.82 258
16409.03 253
16410.24 266
16411.45 250
16412.66 258
16413.87 251
16415.08 248
16416.29 249
16417.50 228
16418.71 240
16419.92 255
16421.12 243
16422.33 255
16423.54 252
16424.75 257
16425.96 237
16427.17 258
16428.38 242
16429.59 237
16430.80 226
16432.01 233
16433.22 253
16434.43 228
16435.64 227
16436.86 231
16438.07 243
16439.28 247
16440.49 241
16441.70 263
16442.91 263
16444.12 258
16445.33 244
16446.54 253
16447.75 261
16448.96 258
16450.17 255
16451.38 219
16452.59 231
16453.80 234
16455.02 224
16456.23 245
16457.44 241
16458.65 248
16459.86 221
16461.07 218
16462.28 241
16463.49 207
16464.70 227
16465.92 240
16467.13 236
16468.34 245
16469.55 231
16470.76 236
16471.97 254
16473.19 229
16474.40 278
16475.61 278
16476.82 242
16478.03 218
16479.24 245
16480.46 253
16481.67 203
16482.88 230
16484.09 231
16485.30 250
16486.52 221
16487.73 223
16488.94 231
16490.15 212
16491.37 236
16492.58 228
16493.79 230
16495.00 231
16496.21 228
16497.43 242
16498.64 239
16499.85 238
16501.07 248
16502.28 275
16503.49 220
16504.70 211
16505.92 265
16507.13 229
16508.34 244
16509.56 238
16510.77 230
16511.98 226
16513.19 236
16514.41 222
16515.62 239
16516.83 222
16518.05 214
16519.26 239
16520.47 215
16521.69 214
16522.90 242
16524.11 230
16525.33 230
16526.54 256
16527.76 231
16528.97 246
16530.18 216
16531.40 228
16532.61 246
16533.82 233
16535.04 244
16536.25 235
16537.47 243
16538.68 236
16539.89 235
16541.11 243
16542.32 252
16543.54 250
16544.75 243
16545.97 247
16547.18 249
16548.39 240
16549.61 236
16550.82 229
16552.04 235
16553.25 244
16554.47 241
16555.68 244
16556.90 254
16558.11 214
16559.33 254
16560.54 248
16561.76 260
16562.97 251
16564.19 255
16565.40 255
16566.62 258
16567.83 264
16569.05 245
16570.26 246
16571.48 252
16572.69 247
16573.91 265
16575.12 243
16576.34 252
16577.55 249
16578.77 240
16579.98 243
16581.20 258
16582.42 232
16583.63 250
16584.85 266
16586.06 240
16587.28 219
16588.49 235
16589.71 247
16590.93 257
16592.14 216
16593.36 214
16594.57 232
16595.79 233
16597.01 231
16598.22 234
16599.44 236
16600.66 243
16601.87 253
16603.09 232
16604.30 246
16605.52 230
16606.74 267
16607.95 243
16609.17 241
16610.39 231
16611.60 237
16612.82 224
16614.04 212
16615.25 248
16616.47 217
16617.69 230
16618.91 222
16620.12 222
16621.34 237
16622.56 231
16623.77 219
16624.99 233
16626.21 228
16627.43 228
16628.64 222
16629.86 223
16631.08 214
16632.30 219
16633.51 226
16634.73 229
16635.95 235
16637.17 211
16638.38 257
16639.60 223
16640.82 219
16642.04 208
16643.26 222
16644.47 220
16645.69 235
16646.91 207
16648.13 221
16649.35 243
16650.56 204
16651.78 213
16653.00 212
16654.22 233
16655.44 224
16656.65 211
16657.87 194
16659.09 219
16660.31 222
16661.53 179
16662.75 231
16663.97 241
16665.18 217
16666.40 220
16667.62 219
16668.84 222
16670.06 207
16671.28 213
16672.50 229
16673.72 212
16674.94 203
16676.15 216
16677.37 234
16678.59 214
16679.81 201
16681.03 198
16682.25 204
16683.47 234
16684.69 238
16685.91 212
16687.13 184
16688.35 181
16689.57 207
16690.79 217
16692.01 229
16693.23 215
16694.45 220
16695.67 212
16696.89 229
16698.11 223
16699.33 219
16700.55 248
16701.77 233
16702.99 234
16704.21 223
16705.43 186
16706.65 216
16707.87 226
16709.09 204
16710.31 211
16711.53 198
16712.75 214
16713.97 233
16715.19 222
16716.41 209
16717.63 220
16718.85 209
16720.07 201
16721.29 228
16722.51 235
16723.73 207
16724.95 192
16726.18 219
16727.40 193
16728.62 202
16729.84 208
16731.06 210
16732.28 239
16733.50 206
16734.72 206
16735.94 188
16737.17 205
16738.39 221
16739.61 227
16740.83 222
16742.05 228
16743.27 226
16744.49 216
16745.72 209
16746.94 214
16748.16 194
16749.38 197
16750.60 211
16751.83 198
16753.05 193
16754.27 236
16755.49 199
16756.71 195
16757.94 204
16759.16 189
16760.38 194
16761.60 216
16762.82 203
16764.05 190
16765.27 193
16766.49 225
16767.71 225
16768.94 209
16770.16 222
16771.38 202
16772.60 224
16773.83 219
16775.05 213
16776.27 225
16777.49 214
16778.72 207
16779.94 204
16781.16 212
16782.39 209
16783.61 202
16784.83 195
16786.06 211
16787.28 208
16788.50 209
16789.73 202
16790.95 215
16792.17 198
16793.40 207
16794.62 209
16795.84 218
16797.07 193
16798.29 214
16799.51 223
16800.74 217
16801.96 239
16803.18 220
16804.41 236
16805.63 243
16806.86 213
16808.08 214
16809.30 216
16810.53 243
16811.75 231
16812.98 223
16814.20 221
16815.42 227
16816.65 225
16817.87 228
16819.10 206
16820.32 219
16821.54 216
16822.77 232
16823.99 217
16825.22 206
16826.44 216
16827.67 225
16828.89 241
16830.12 245
16831.34 228
16832.57 210
16833.79 229
16835.02 242
16836.24 200
16837.47 194
16838.69 222
16839.92 220
16841.14 235
16842.37 249
16843.59 243
16844.82 237
16846.04 253
16847.27 237
16848.49 221
16849.72 246
16850.94 233
16852.17 225
16853.39 245
16854.62 257
16855.85 260
16857.07 240
16858.30 236
16859.52 245
16860.75 233
16861.97 226
16863.20 259
16864.43 252
16865.65 259
16866.88 267
16868.10 249
16869.33 266
16870.56 277
16871.78 273
16873.01 231
16874.24 273
16875.46 305
16876.69 268
16877.92 280
16879.14 282
16880.37 307
16881.59 286
16882.82 283
16884.05 275
16885.27 294
16886.50 313
16887.73 262
16888.96 297
16890.18 288
16891.41 297
16892.64 285
16893.86 291
16895.09 295
16896.32 257
16897.54 272
16898.77 294
16900.00 266
16901.23 296
16902.45 297
16903.68 300
16904.91 279
16906.14 290
16907.36 275
16908.59 275
16909.82 272
16911.05 271
16912.27 298
16913.50 259
16914.73 263
16915.96 270
16917.19 253
16918.41 252
16919.64 270
16920.87 308
16922.10 278
16923.33 288
16924.55 275
16925.78 251
16927.01 269
16928.24 267
16929.47 246
16930.69 245
16931.92 247
16933.15 262
16934.38 252
16935.61 259
16936.84 256
16938.07 262
16939.29 246
16940.52 258
16941.75 253
16942.98 276
16944.21 266
16945.44 262
16946.67 256
16947.90 275
16949.13 253
16950.35 265
16951.58 264
16952.81 254
16954.04 245
16955.27 260
16956.50 268
16957.73 271
16958.96 257
16960.19 248
16961.42 246
16962.65 245
16963.88 225
16965.11 244
16966.34 249
16967.57 269
16968.80 252
16970.03 253
16971.26 241
16972.49 245
16973.72 240
16974.95 247
16976.18 253
16977.41 260
16978.64 234
16979.87 256
16981.10 231
16982.33 268
16983.56 265
16984.79 232
16986.02 203
16987.25 235
16988.48 234
16989.71 233
16990.94 206
16992.17 226
16993.40 262
16994.63 240
16995.86 234
16997.09 225
16998.32 255
16999.55 240
17000.79 228
17002.02 212
17003.25 247
17004.48 219
17005.71 231
17006.94 244
17008.17 192
17009.40 233
17010.63 229
17011.87 244
17013.10 248
17014.33 215
17015.56 226
17016.79 241
17018.02 217
17019.25 209
17020.49 199
17021.72 219
17022.95 225
17024.18 228
17025.41 212
17026.64 226
17027.88 222
17029.11 211
17030.34 223
17031.57 212
17032.80 231
17034.04 220
17035.27 217
17036.50 219
17037.73 209
17038.97 206
17040.20 204
17041.43 208
17042.66 221
17043.90 222
17045.13 223
17046.36 228
17047.59 223
17048.83 227
17050.06 219
17051.29 237
17052.52 228
17053.76 227
17054.99 210
17056.22 227
17057.46 237
17058.69 219
17059.92 215
17061.15 226
17062.39 232
17063.62 221
17064.85 209
17066.09 210
17067.32 217
17068.55 209
17069.79 191
17071.02 208
17072.25 218
17073.49 198
17074.72 196
17075.96 200
17077.19 194
17078.42 195
17079.66 208
17080.89 204
17082.12 228
17083.36 201
17084.59 214
17085.83 224
17087.06 203
17088.29 213
17089.53 213
17090.76 225
17092.00 199
17093.23 193
17094.46 197
17095.70 224
17096.93 229
17098.17 202
17099.40 182
17100.64 213
17101.87 215
17103.11 192
17104.34 189
17105.58 214
17106.81 204
17108.05 208
17109.28 207
17110.51 208
17111.75 202
17112.98 211
17114.22 216
17115.45 185
17116.69 191
17117.93 197
17119.16 191
17120.40 214
17121.63 200
17122.87 195
17124.10 203
17125.34 194
17126.57 181
17127.81 211
17129.04 186
17130.28 196
17131.51 195
17132.75 186
17133.99 185
17135.22 188
17136.46 207
17137.69 207
17138.93 178
17140.17 179
17141.40 202
17142.64 168
17143.87 170
17145.11 169
17146.35 190
17147.58 192
17148.82 201
17150.05 197
17151.29 219
17152.53 178
17153.76 180
17155.00 188
17156.24 191
17157.47 209
17158.71 198
17159.95 223
17161.18 180
17162.42 189
17163.66 163
17164.89 191
17166.13 170
17167.37 192
17168.60 206
17169.84 184
17171.08 189
17172.32 169
17173.55 202
17174.79 162
17176.03 184
17177.26 188
17178.50 205
17179.74 189
17180.98 185
17182.21 201
17183.45 182
17184.69 182
17185.93 188
17187.16 176
17188.40 193
17189.64 167
17190.88 165
17192.12 181
17193.35 178
17194.59 170
17195.83 184
17197.07 187
17198.31 172
17199.54 181
17200.78 194
17202.02 206
17203.26 172
17204.50 184
17205.73 194
17206.97 182
17208.21 197
17209.45 184
17210.69 194
17211.93 165
17213.17 178
17214.40 189
17215.64 185
17216.88 186
17218.12 168
17219.36 191
17220.60 175
17221.84 170
17223.08 185
17224.31 194
17225.55 181
17226.79 169
17228.03 191
17229.27 180
17230.51 174
17231.75 193
17232.99 196
17234.23 177
17235.47 174
17236.71 169
17237.95 189
17239.19 194
17240.43 177
17241.66 173
17242.90 151
17244.14 186
17245.38 179
17246.62 178
17247.86 150
17249.10 172
17250.34 184
17251.58 188
17252.82 186
17254.06 188
17255.30 189
17256.54 190
17257.78 178
17259.02 176
17260.26 177
17261.50 195
17262.74 191
17263.99 181
17265.23 150
17266.47 184
17267.71 188
17268.95 165
17270.19 170
17271.43 169
17272.67 165
17273.91 183
17275.15 177
17276.39 174
17277.63 161
17278.87 166
17280.11 148
17281.36 180
17282.60 182
17283.84 188
17285.08 198
17286.32 171
17287.56 179
17288.80 169
17290.04 158
17291.29 184
17292.53 179
17293.77 176
17295.01 181
17296.25 175
17297.49 176
17298.73 183
17299.98 183
17301.22 159
17302.46 167
17303.70 172
17304.94 159
17306.19 179
17307.43 173
17308.67 173
17309.91 169
17311.15 201
17312.40 181
17313.64 174
17314.88 156
17316.12 164
17317.37 180
17318.61 160
17319.85 150
17321.09 181
17322.33 178
17323.58 174
17324.82 174
17326.06 165
17327.31 148
17328.55 176
17329.79 182
17331.03 171
17332.28 157
17333.52 160
17334.76 164
17336.01 186
17337.25 175
17338.49 154
17339.73 155
17340.98 181
17342.22 212
17343.46 203
17344.71 173
17345.95 182
17347.19 172
17348.44 181
17349.68 174
17350.92 153
17352.17 163
17353.41 180
17354.66 192
17355.90 180
17357.14 169
17358.39 174
17359.63 179
17360.87 176
17362.12 176
17363.36 175
17364.61 184
17365.85 170
17367.09 179
17368.34 163
17369.58 184
17370.83 173
17372.07 157
17373.32 155
17374.56 173
17375.80 169
17377.05 168
17378.29 184
17379.54 171
17380.78 164
17382.03 150
17383.27 168
17384.52 168
17385.76 182
17387.01 177
17388.25 141
17389.50 145
17390.74 182
17391.99 161
17393.23 169
17394.48 185
17395.72 179
17396.97 197
17398.21 183
17399.46 163
17400.70 180
17401.95 169
17403.19 168
17404.44 171
17405.68 174
17406.93 192
17408.18 189
17409.42 156
17410.67 174
17411.91 173
17413.16 164
17414.40 167
17415.65 158
17416.90 168
17418.14 178
17419.39 201
17420.63 174
17421.88 168
17423.13 173
17424.37 161
17425.62 175
17426.86 162
17428.11 182
17429.36 177
17430.60 176
17431.85 171
17433.10 164
17434.34 167
17435.59 179
17436.84 179
17438.08 198
17439.33 168
17440.58 181
17441.82 171
17443.07 192
17444.32 166
17445.56 189
17446.81 183
17448.06 174
17449.30 179
17450.55 181
17451.80 162
17453.05 171
17454.29 180
17455.54 183
17456.79 163
17458.04 176
17459.28 177
17460.53 181
17461.78 184
17463.03 160
17464.27 177
17465.52 162
17466.77 171
17468.02 176
17469.26 183
17470.51 185
17471.76 196
17473.01 183
17474.25 172
17475.50 197
17476.75 177
17478.00 180
17479.25 207
17480.50 190
17481.74 182
17482.99 184
17484.24 186
17485.49 183
17486.74 198
17487.99 195
17489.23 189
17490.48 198
17491.73 183
17492.98 190
17494.23 164
17495.48 167
17496.73 171
17497.97 188
17499.22 191
17500.47 184
17501.72 160
17502.97 185
17504.22 194
17505.47 191
17506.72 184
17507.97 208
17509.22 193
17510.46 189
17511.71 195
17512.96 203
17514.21 207
17515.46 182
17516.71 197
17517.96 201
17519.21 200
17520.46 186
17521.71 202
17522.96 220
17524.21 214
17525.46 196
17526.71 180
17527.96 196
17529.21 213
17530.46 202
17531.71 186
17532.96 206
17534.21 178
17535.46 202
17536.71 212
17537.96 201
17539.21 206
17540.46 199
17541.71 227
17542.96 203
17544.21 198
17545.46 200
17546.71 199
17547.96 216
17549.21 206
17550.46 218
17551.71 210
17552.97 200
17554.22 222
17555.47 201
17556.72 209
17557.97 216
17559.22 197
17560.47 172
17561.72 185
17562.97 205
17564.22 192
17565.48 219
17566.73 197
17567.98 203
17569.23 212
17570.48 191
17571.73 201
17572.98 221
17574.24 209
17575.49 206
17576.74 217
17577.99 195
17579.24 222
17580.49 214
17581.75 188
17583.00 201
17584.25 183
17585.50 195
17586.75 221
17588.00 236
17589.26 218
17590.51 189
17591.76 219
17593.01 204
17594.27 205
17595.52 219
17596.77 213
17598.02 187
17599.27 228
17600.53 192
17601.78 216
17603.03 208
17604.28 219
17605.54 209
17606.79 217
17608.04 217
17609.30 203
17610.55 192
17611.80 229
17613.05 205
17614.31 202
17615.56 241
17616.81 214
17618.07 222
17619.32 204
17620.57 221
17621.83 217
17623.08 199
17624.33 220
17625.59 223
17626.84 235
17628.09 240
17629.35 215
17630.60 213
17631.85 221
17633.11 210
17634.36 212
17635.61 206
17636.87 234
17638.12 240
17639.38 219
17640.63 209
17641.88 226
17643.14 220
17644.39 228
17645.65 212
17646.90 218
17648.15 212
17649.41 216
17650.66 226
17651.92 202
17653.17 230
17654.42 220
17655.68 210
17656.93 203
17658.19 221
17659.44 209
17660.70 195
17661.95 205
17663.21 227
17664.46 218
17665.72 201
17666.97 196
17668.23 215
17669.48 219
17670.74 195
17671.99 196
17673.25 212
17674.50 188
17675.76 202
17677.01 190
17678.27 220
17679.52 231
17680.78 178
17682.03 198
17683.29 187
17684.54 207
17685.80 221
17687.05 196
17688.31 197
17689.57 211
17690.82 218
17692.08 194
17693.33 211
17694.59 187
17695.84 181
17697.10 199
17698.36 206
17699.61 200
17700.87 202
17702.12 203
17703.38 207
17704.64 179
17705.89 175
17707.15 174
17708.40 198
17709.66 187
17710.92 184
17712.17 200
17713.43 202
17714.69 194
17715.94 195
17717.20 190
17718.46 192
17719.71 204
17720.97 199
17722.23 199
17723.48 219
17724.74 206
17726.00 192
17727.25 221
17728.51 193
17729.77 192
17731.03 193
17732.28 193
17733.54 212
17734.80 169
17736.05 184
17737.31 195
17738.57 185
17739.83 202
17741.08 163
17742.34 189
17743.60 184
17744.86 199
17746.11 179
17747.37 175
17748.63 185
17749.89 217
17751.15 178
17752.40 207
17753.66 187
17754.92 199
17756.18 200
17757.43 196
17758.69 174
17759.95 180
17761.21 172
17762.47 173
17763.73 171
17764.98 182
17766.24 195
17767.50 181
17768.76 167
17770.02 182
17771.28 183
17772.53 171
17773.79 178
17775.05 177
17776.31 202
17777.57 185
17778.83 194
17780.09 186
17781.35 190
17782.60 197
17783.86 196
17785.12 182
17786.38 179
17787.64 179
17788.90 177
17790.16 168
17791.42 188
17792.68 172
17793.94 162
17795.20 184
17796.46 184
17797.72 180
17798.97 175
17800.23 183
17801.49 173
17802.75 182
17804.01 185
17805.27 153
17806.53 160
17807.79 172
17809.05 170
17810.31 151
17811.57 164
17812.83 178
17814.09 172
17815.35 155
17816.61 164
17817.87 182
17819.13 178
17820.39 174
17821.65 170
17822.91 176
17824.17 178
17825.43 167
17826.69 154
17827.96 194
17829.22 157
17830.48 178
17831.74 153
17833.00 170
17834.26 165
17835.52 145
17836.78 157
17838.04 154
17839.30 161
17840.56 171
17841.82 173
17843.09 146
17844.35 177
17845.61 161
17846.87 149
17848.13 145
17849.39 148
17850.65 159
17851.91 160
17853.18 176
17854.44 171
17855.70 159
17856.96 160
17858.22 155
17859.48 169
17860.74 172
17862.01 159
17863.27 163
17864.53 141
17865.79 150
17867.05 148
17868.32 148
17869.58 178
17870.84 170
17872.10 173
17873.36 175
17874.63 150
17875.89 171
17877.15 150
17878.41 194
17879.68 161
17880.94 150
17882.20 153
17883.46 165
17884.73 176
17885.99 174
17887.25 131
17888.51 149
17889.78 163
17891.04 139
17892.30 137
17893.56 161
17894.83 189
17896.09 154
17897.35 167
17898.62 153
17899.88 167
17901.14 167
17902.41 159
17903.67 172
17904.93 167
17906.20 154
17907.46 188
17908.72 177
17909.99 142
17911.25 159
17912.51 159
17913.78 164
17915.04 162
17916.30 174
17917.57 139
17918.83 157
17920.09 168
17921.36 145
17922.62 178
17923.89 147
17925.15 159
17926.41 169
17927.68 166
17928.94 148
17930.21 171
17931.47 151
17932.73 162
17934.00 152
17935.26 159
17936.53 160
17937.79 169
17939.06 142
17940.32 144
17941.59 147
17942.85 154
17944.11 152
17945.38 152
17946.64 152
17947.91 158
17949.17 177
17950.44 160
17951.70 168
17952.97 149
17954.23 157
17955.50 155
17956.76 155
17958.03 163
17959.29 165
17960.56 148
17961.82 163
17963.09 168
17964.35 157
17965.62 161
17966.89 163
17968.15 154
17969.42 174
17970.68 173
17971.95 156
17973.21 159
17974.48 158
17975.74 166
17977.01 153
17978.28 167
17979.54 156
17980.81 155
17982.07 169
17983.34 177
17984.61 174
17985.87 175
17987.14 169
17988.40 163
17989.67 138
17990.94 156
17992.20 170
17993.47 151
17994.74 155
17996.00 155
17997.27 157
17998.54 169
17999.80 150
18001.07 181
18002.34 161
18003.60 172
18004.87 180
18006.14 162
18007.40 161
18008.67 165
18009.94 177
18011.20 185
18012.47 165
18013.74 167
18015.00 161
18016.27 175
18017.54 187
18018.81 177
18020.07 165
18021.34 169
18022.61 167
18023.88 156
18025.14 164
18026.41 178
18027.68 185
18028.95 179
18030.21 177
18031.48 174
18032.75 147
18034.02 179
18035.28 162
18036.55 150
18037.82 181
18039.09 168
18040.36 148
18041.62 177
18042.89 158
18044.16 156
18045.43 162
18046.70 171
18047.97 174
18049.23 160
18050.50 169
18051.77 175
18053.04 191
18054.31 172
18055.58 172
18056.84 157
18058.11 195
18059.38 168
18060.65 166
18061.92 175
18063.19 174
18064.46 185
18065.73 170
18067.00 166
18068.26 149
18069.53 185
18070.80 174
18072.07 171
18073.34 185
18074.61 191
18075.88 170
18077.15 178
18078.42 163
18079.69 179
18080.96 165
18082.23 180
18083.50 172
18084.77 172
18086.03 159
18087.30 179
18088.57 189
18089.84 184
18091.11 162
18092.38 176
18093.65 193
18094.92 173
18096.19 182
18097.46 201
18098.73 168
18100.00 159
18101.27 180
18102.54 182
18103.81 164
18105.08 152
18106.35 155
18107.63 176
18108.90 165
18110.17 190
18111.44 171
18112.71 149
18113.98 155
18115.25 191
18116.52 176
18117.79 192
18119.06 193
18120.33 184
18121.60 154
18122.87 162
18124.14 175
18125.42 172
18126.69 169
18127.96 195
18129.23 175
18130.50 182
18131.77 167
18133.04 159
18134.31 176
18135.58 201
18136.86 178
18138.13 194
18139.40 193
18140.67 168
18141.94 173
18143.21 186
18144.49 177
18145.76 195
18147.03 185
18148.30 180
18149.57 175
18150.84 168
18152.12 194
18153.39 194
18154.66 206
18155.93 179
18157.20 163
18158.48 170
18159.75 185
18161.02 168
18162.29 176
18163.57 170
18164.84 176
18166.11 176
18167.38 175
18168.66 139
18169.93 154
18171.20 149
18172.47 163
18173.75 147
18175.02 176
18176.29 172
18177.56 180
18178.84 176
18180.11 178
18181.38 153
18182.66 164
18183.93 180
18185.20 186
18186.48 180
18187.75 173
18189.02 168
18190.30 172
18191.57 156
18192.84 190
18194.12 176
18195.39 158
18196.66 174
18197.94 168
18199.21 185
18200.48 141
18201.76 149
18203.03 176
18204.30 179
18205.58 161
18206.85 165
18208.13 173
18209.40 174
18210.67 162
18211.95 178
18213.22 149
18214.50 177
18215.77 187
18217.04 197
18218.32 183
18219.59 172
18220.87 180
18222.14 168
18223.42 167
18224.69 198
18225.97 192
18227.24 183
18228.51 166
18229.79 159
18231.06 163
18232.34 170
18233.61 182
18234.89 163
18236.16 165
18237.44 157
18238.71 172
18239.99 201
18241.26 163
18242.54 172
18243.81 160
18245.09 182
18246.36 169
18247.64 165
18248.91 162
18250.19 168
18251.47 179
18252.74 153
18254.02 165
18255.29 168
18256.57 168
18257.84 186
18259.12 187
18260.39 162
18261.67 160
18262.95 182
18264.22 168
18265.50 168
18266.77 174
18268.05 177
18269.33 165
18270.60 171
18271.88 180
18273.15 177
18274.43 173
18275.71 170
18276.98 156
18278.26 188
18279.54 158
18280.81 166
18282.09 167
18283.37 155
18284.64 162
18285.92 161
18287.20 178
18288.47 157
18289.75 159
18291.03 170
18292.30 175
18293.58 161
18294.86 160
18296.13 169
18297.41 176
18298.69 170
18299.96 175
18301.24 161
18302.52 166
18303.80 175
18305.07 162
18306.35 163
18307.63 161
18308.91 188
18310.18 195
18311.46 183
18312.74 160
18314.02 162
18315.29 168
18316.57 170
18317.85 168
18319.13 166
18320.40 180
18321.68 175
18322.96 181
18324.24 187
18325.52 184
18326.79 160
18328.07 186
18329.35 186
18330.63 169
18331.91 182
18333.19 179
18334.46 169
18335.74 182
18337.02 175
18338.30 169
18339.58 180
18340.86 166
18342.13 171
18343.41 175
18344.69 175
18345.97 173
18347.25 180
18348.53 181
18349.81 178
18351.09 164
18352.36 169
18353.64 161
18354.92 183
18356.20 167
18357.48 167
18358.76 176
18360.04 175
18361.32 176
18362.60 187
18363.88 188
18365.16 172
18366.44 168
18367.72 179
18369.00 176
18370.27 166
18371.55 165
18372.83 166
18374.11 176
18375.39 182
18376.67 165
18377.95 178
18379.23 176
18380.51 158
18381.79 155
18383.07 151
18384.35 163
18385.63 168
18386.91 170
18388.19 175
18389.47 169
18390.75 173
18392.03 155
18393.31 171
18394.60 165
18395.88 167
18397.16 183
18398.44 164
18399.72 174
18401.00 156
18402.28 167
18403.56 163
18404.84 174
18406.12 157
18407.40 156
18408.68 149
18409.96 176
18411.24 168
18412.53 164
18413.81 151
18415.09 152
18416.37 178
18417.65 168
18418.93 172
18420.21 177
18421.49 172
18422.78 139
18424.06 145
18425.34 147
18426.62 135
18427.90 148
18429.18 181
18430.46 181
18431.75 166
18433.03 159
18434.31 164
18435.59 179
18436.87 151
18438.16 157
18439.44 173
18440.72 165
18442.00 162
18443.28 168
18444.57 162
18445.85 177
18447.13 154
18448.41 182
18449.70 165
18450.98 172
18452.26 138
18453.54 157
18454.83 160
18456.11 171
18457.39 198
18458.67 166
18459.96 165
18461.24 175
18462.52 169
18463.80 155
18465.09 175
18466.37 207
18467.65 190
18468.94 171
18470.22 154
18471.50 156
18472.78 170
18474.07 148
18475.35 174
18476.63 183
18477.92 153
18479.20 182
18480.48 182
18481.77 165
18483.05 170
18484.34 178
18485.62 158
18486.90 157
18488.19 163
18489.47 162
18490.75 186
18492.04 170
18493.32 161
18494.61 179
18495.89 171
18497.17 150
18498.46 172
18499.74 186
18501.03 189
18502.31 181
18503.59 184
18504.88 162
18506.16 153
18507.45 166
18508.73 164
18510.02 173
18511.30 155
18512.58 182
18513.87 138
18515.15 182
18516.44 202
18517.72 166
18519.01 196
18520.29 184
18521.58 185
18522.86 175
18524.15 166
18525.43 156
18526.72 170
18528.00 180
18529.29 168
18530.57 145
18531.86 168
18533.14 170
18534.43 167
18535.71 164
18537.00 163
18538.28 172
18539.57 166
18540.86 150
18542.14 173
18543.43 164
18544.71 185
18546.00 179
18547.28 186
18548.57 162
18549.85 166
18551.14 159
18552.43 191
18553.71 176
18555.00 185
18556.28 164
18557.57 156
18558.86 140
18560.14 143
18561.43 182
18562.72 167
18564.00 190
18565.29 195
18566.57 161
18567.86 150
18569.15 153
18570.43 162
18571.72 173
18573.01 167
18574.29 166
18575.58 169
18576.87 156
18578.15 150
18579.44 149
18580.73 170
18582.01 157
18583.30 154
18584.59 167
18585.88 160
18587.16 198
18588.45 168
18589.74 183
18591.02 167
18592.31 177
18593.60 163
18594.89 191
18596.17 164
18597.46 180
18598.75 163
18600.04 182
18601.32 177
18602.61 165
18603.90 175
18605.19 185
18606.47 147
18607.76 154
18609.05 187
18610.34 168
18611.63 167
18612.91 161
18614.20 152
18615.49 173
18616.78 167
18618.07 156
18619.35 129
18620.64 162
18621.93 153
18623.22 166
18624.51 137
18625.80 149
18627.09 154
18628.37 147
18629.66 160
18630.95 179
18632.24 168
18633.53 169
18634.82 172
18636.11 180
18637.39 178
18638.68 179
18639.97 164
18641.26 163
18642.55 167
18643.84 169
18645.13 174
18646.42 139
18647.71 163
18649.00 177
18650.29 169
18651.58 155
18652.86 164
18654.15 158
18655.44 156
18656.73 156
18658.02 165
18659.31 171
18660.60 150
18661.89 172
18663.18 157
18664.47 147
18665.76 166
18667.05 158
18668.34 142
18669.63 137
18670.92 154
18672.21 159
18673.50 147
18674.79 160
18676.08 142
18677.37 150
18678.66 170
18679.95 152
18681.24 158
18682.53 151
18683.82 175
18685.11 173
18686.40 175
18687.69 182
18688.99 160
18690.28 177
18691.57 151
18692.86 153
18694.15 154
18695.44 157
18696.73 180
18698.02 145
18699.31 138
18700.60 149
18701.89 155
18703.19 146
18704.48 160
18705.77 178
18707.06 170
18708.35 149
18709.64 148
18710.93 154
18712.22 144
18713.52 159
18714.81 147
18716.10 142
18717.39 137
18718.68 146
18719.97 157
18721.27 144
18722.56 125
18723.85 144
18725.14 168
18726.43 149
18727.72 140
18729.02 146
18730.31 141
18731.60 147
18732.89 167
18734.19 143
18735.48 148
18736.77 159
18738.06 154
18739.35 111
18740.65 134
18741.94 158
18743.23 148
18744.52 159
18745.82 146
18747.11 155
18748.40 144
18749.70 155
18750.99 151
18752.28 181
18753.57 152
18754.87 151
18756.16 143
18757.45 128
18758.75 127
18760.04 136
18761.33 123
18762.63 131
18763.92 164
18765.21 157
18766.50 155
18767.80 153
18769.09 163
18770.38 159
18771.68 128
18772.97 138
18774.27 140
18775.56 141
18776.85 140
18778.15 134
18779.44 139
18780.73 167
18782.03 141
18783.32 147
18784.62 147
18785.91 132
18787.20 162
18788.50 135
18789.79 144
18791.09 133
18792.38 138
18793.67 150
18794.97 146
18796.26 149
18797.56 131
18798.85 147
18800.15 137
18801.44 156
18802.74 150
18804.03 134
18805.32 145
18806.62 151
18807.91 132
18809.21 134
18810.50 144
18811.80 142
18813.09 142
18814.39 159
18815.68 175
18816.98 151
18818.27 135
18819.57 148
18820.86 142
18822.16 162
18823.45 156
18824.75 148
18826.05 144
18827.34 141
18828.64 154
18829.93 165
18831.23 150
18832.52 157
18833.82 153
18835.11 151
18836.41 145
18837.71 162
18839.00 170
18840.30 151
18841.59 176
18842.89 152
18844.18 128
18845.48 120
18846.78 149
18848.07 160
18849.37 150
18850.67 165
18851.96 151
18853.26 136
18854.55 144
18855.85 123
18857.15 121
18858.44 144
18859.74 124
18861.04 147
18862.33 146
18863.63 147
18864.93 118
18866.22 147
18867.52 130
18868.82 144
18870.11 142
18871.41 170
18872.71 140
18874.00 154
18875.30 145
18876.60 132
18877.90 156
18879.19 152
18880.49 132
18881.79 142
18883.09 148
18884.38 141
18885.68 168
18886.98 150
18888.27 154
18889.57 137
18890.87 151
18892.17 160
18893.47 150
18894.76 140
18896.06 164
18897.36 148
18898.66 136
18899.95 157
18901.25 163
18902.55 150
18903.85 132
18905.15 132
18906.44 137
18907.74 153
18909.04 150
18910.34 164
18911.64 151
18912.94 153
18914.23 141
18915.53 153
18916.83 141
18918.13 143
18919.43 139
18920.73 148
18922.03 142
18923.32 124
18924.62 144
18925.92 140
18927.22 141
18928.52 157
18929.82 142
18931.12 142
18932.42 168
18933.72 173
18935.01 150
18936.31 138
18937.61 151
18938.91 147
18940.21 158
18941.51 160
18942.81 145
18944.11 138
18945.41 141
18946.71 150
18948.01 149
18949.31 165
18950.61 139
18951.91 132
18953.21 155
18954.51 152
18955.81 153
18957.11 142
18958.41 136
18959.71 153
18961.01 131
18962.31 144
18963.61 141
18964.91 128
18966.21 164
18967.51 139
18968.81 156
18970.11 123
18971.41 139
18972.71 145
18974.01 136
18975.31 126
18976.61 122
18977.91 149
18979.21 146
18980.51 134
18981.81 146
18983.11 138
18984.41 135
18985.71 125
18987.02 147
18988.32 139
18989.62 137
18990.92 158
18992.22 160
18993.52 151
18994.82 152
18996.12 139
18997.42 144
18998.73 148
19000.03 136
19001.33 142
19002.63 123
19003.93 134
19005.23 161
19006.53 153
19007.84 149
19009.14 141
19010.44 148
19011.74 154
19013.04 134
19014.34 133
19015.65 144
19016.95 134
19018.25 137
19019.55 136
19020.85 155
19022.16 133
19023.46 163
19024.76 152
19026.06 133
19027.37 150
19028.67 138
19029.97 151
19031.27 161
19032.57 130
19033.88 137
19035.18 137
19036.48 145
19037.79 134
19039.09 131
19040.39 159
19041.69 156
19043.00 136
19044.30 142
19045.60 146
19046.90 158
19048.21 147
19049.51 128
19050.81 150
19052.12 144
19053.42 128
19054.72 149
19056.03 146
19057.33 138
19058.63 119
19059.94 118
19061.24 142
19062.54 128
19063.85 154
19065.15 140
19066.45 148
19067.76 138
19069.06 145
19070.37 131
19071.67 153
19072.97 150
19074.28 144
19075.58 161
19076.88 138
19078.19 149
19079.49 144
19080.80 164
19082.10 149
19083.41 131
19084.71 154
19086.01 148
19087.32 137
19088.62 141
19089.93 134
19091.23 155
19092.54 141
19093.84 147
19095.14 152
19096.45 161
19097.75 141
19099.06 140
19100.36 143
19101.67 138
19102.97 135
19104.28 148
19105.58 138
19106.89 149
19108.19 150
19109.50 153
19110.80 136
19112.11 142
19113.41 148
19114.72 151
19116.02 131
19117.33 159
19118.64 155
19119.94 145
19121.25 128
19122.55 137
19123.86 143
19125.16 154
19126.47 146
19127.77 134
19129.08 121
19130.39 148
19131.69 149
19133.00 142
19134.30 135
19135.61 144
19136.92 130
19138.22 143
19139.53 143
19140.83 162
19142.14 143
19143.45 134
19144.75 145
19146.06 145
19147.37 127
19148.67 148
19149.98 165
19151.28 138
19152.59 156
19153.90 133
19155.20 148
19156.51 134
19157.82 155
19159.12 157
19160.43 139
19161.74 126
19163.05 129
19164.35 160
19165.66 146
19166.97 160
19168.27 158
19169.58 171
19170.89 157
19172.19 128
19173.50 145
19174.81 136
19176.12 135
19177.42 153
19178.73 155
19180.04 139
19181.35 156
19182.65 147
19183.96 135
19185.27 138
19186.58 151
19187.89 137
19189.19 151
19190.50 132
19191.81 143
19193.12 160
19194.42 138
19195.73 127
19197.04 136
19198.35 130
19199.66 131
19200.97 146
19202.27 148
19203.58 151
19204.89 147
19206.20 146
19207.51 147
19208.82 140
19210.12 146
19211.43 141
19212.74 165
19214.05 125
19215.36 139
19216.67 127
19217.98 134
19219.28 135
19220.59 137
19221.90 138
19223.21 151
19224.52 156
19225.83 134
19227.14 126
19228.45 132
19229.76 129
19231.07 133
19232.38 158
19233.68 138
19234.99 134
19236.30 145
19237.61 126
19238.92 137
19240.23 139
19241.54 125
19242.85 143
19244.16 148
19245.47 131
19246.78 137
19248.09 147
19249.40 151
19250.71 139
19252.02 140
19253.33 123
19254.64 132
19255.95 145
19257.26 154
19258.57 159
19259.88 146
19261.19 114
19262.50 134
19263.81 142
19265.12 125
19266.43 139
19267.74 133
19269.05 128
19270.36 140
19271.67 126
19272.99 126
19274.30 135
19275.61 152
19276.92 139
19278.23 122
19279.54 127
19280.85 134
19282.16 153
19283.47 116
19284.78 144
19286.09 139
19287.41 135
19288.72 142
19290.03 126
19291.34 144
19292.65 141
19293.96 122
19295.27 155
19296.58 138
19297.90 128
19299.21 125
19300.52 136
19301.83 142
19303.14 130
19304.45 140
19305.77 151
19307.08 136
19308.39 140
19309.70 148
19311.01 133
19312.33 132
19313.64 138
19314.95 124
19316.26 135
19317.57 127
19318.89 158
19320.20 125
19321.51 149
19322.82 111
19324.14 134
19325.45 120
19326.76 132
19328.07 146
19329.39 146
19330.70 137
19332.01 126
19333.32 133
19334.64 138
19335.95 130
19337.26 124
19338.58 153
19339.89 142
19341.20 140
19342.51 141
19343.83 142
19345.14 129
19346.45 127
19347.77 129
19349.08 138
19350.39 136
19351.71 156
19353.02 148
19354.33 131
19355.65 139
19356.96 119
19358.27 129
19359.59 128
19360.90 135
19362.21 117
19363.53 150
19364.84 139
19366.16 128
19367.47 111
19368.78 129
19370.10 143
19371.41 138
19372.73 133
19374.04 148
19375.35 133
19376.67 125
19377.98 136
19379.30 154
19380.61 150
19381.93 121
19383.24 143
19384.55 116
19385.87 135
19387.18 140
19388.50 160
19389.81 136
19391.13 134
19392.44 131
19393.76 130
19395.07 139
19396.39 124
19397.70 139
19399.02 122
19400.33 143
19401.65 126
19402.96 147
19404.28 129
19405.59 139
19406.91 142
19408.22 138
19409.54 135
19410.85 149
19412.17 150
19413.48 135
19414.80 129
19416.11 106
19417.43 146
19418.75 134
19420.06 157
19421.38 112
19422.69 143
19424.01 133
19425.32 130
19426.64 138
19427.96 157
19429.27 147
19430.59 146
19431.90 135
19433.22 129
19434.54 137
19435.85 117
19437.17 146
19438.49 128
19439.80 135
19441.12 152
19442.43 159
19443.75 125
19445.07 134
19446.38 142
19447.70 147
19449.02 142
19450.33 145
19451.65 142
19452.97 139
19454.28 142
19455.60 129
19456.92 137
19458.23 130
19459.55 142
19460.87 129
19462.19 158
19463.50 146
19464.82 155
19466.14 134
19467.45 139
19468.77 136
19470.09 131
19471.41 132
19472.72 106
19474.04 134
19475.36 145
19476.68 149
19477.99 133
19479.31 155
19480.63 159
19481.95 145
19483.27 120
19484.58 121
19485.90 124
19487.22 125
19488.54 128
19489.85 136
19491.17 161
19492.49 157
19493.81 132
19495.13 119
19496.45 156
19497.76 126
19499.08 147
19500.40 142
19501.72 153
19503.04 124
19504.36 124
19505.67 133
19506.99 148
19508.31 131
19509.63 125
19510.95 139
19512.27 153
19513.59 131
19514.91 127
19516.22 138
19517.54 147
19518.86 141
19520.18 140
19521.50 130
19522.82 127
19524.14 142
19525.46 128
19526.78 126
19528.10 123
19529.42 127
19530.74 122
19532.06 125
19533.37 145
19534.69 146
19536.01 140
19537.33 154
19538.65 133
19539.97 133
19541.29 139
19542.61 135
19543.93 128
19545.25 119
19546.57 158
19547.89 127
19549.21 157
19550.53 163
19551.85 158
19553.17 149
19554.49 139
19555.81 161
19557.13 138
19558.45 141
19559.77 145
19561.09 163
19562.41 143
19563.74 136
19565.06 119
19566.38 155
19567.70 136
19569.02 128
19570.34 123
19571.66 156
19572.98 135
19574.30 114
19575.62 156
19576.94 142
19578.26 144
19579.59 127
19580.91 171
19582.23 133
19583.55 134
19584.87 121
19586.19 142
19587.51 123
19588.83 115
19590.16 131
19591.48 165
19592.80 127
19594.12 115
19595.44 133
19596.76 140
19598.08 125
19599.41 130
19600.73 158
19602.05 142
19603.37 135
19604.69 142
19606.02 147
19607.34 107
19608.66 132
19609.98 130
19611.30 117
19612.63 142
19613.95 145
19615.27 131
19616.59 124
19617.91 125
19619.24 131
19620.56 142
19621.88 126
19623.20 130
19624.53 131
19625.85 140
19627.17 145
19628.50 135
19629.82 136
19631.14 147
19632.46 113
19633.79 146
19635.11 148
19636.43 126
19637.76 134
19639.08 135
19640.40 144
19641.72 132
19643.05 120
19644.37 131
19645.69 155
19647.02 133
19648.34 129
19649.66 142
19650.99 145
19652.31 124
19653.64 138
19654.96 149
19656.28 132
19657.61 137
19658.93 146
19660.25 145
19661.58 131
19662.90 130
19664.23 133
19665.55 161
19666.87 135
19668.20 141
19669.52 144
19670.85 146
19672.17 135
19673.49 151
19674.82 160
19676.14 148
19677.47 129
19678.79 134
19680.12 148
19681.44 139
19682.76 143
19684.09 133
19685.41 147
19686.74 122
19688.06 148
19689.39 132
19690.71 128
19692.04 132
19693.36 130
19694.69 150
19696.01 140
19697.34 118
19698.66 126
19699.99 142
19701.31 129
19702.64 153
19703.96 155
19705.29 156
19706.61 139
19707.94 147
19709.26 112
19710.59 124
19711.92 127
19713.24 135
19714.57 148
19715.89 159
19717.22 138
19718.54 158
19719.87 153
19721.20 128
19722.52 143
19723.85 141
19725.17 146
19726.50 126
19727.83 145
19729.15 127
19730.48 119
19731.80 124
19733.13 141
19734.46 149
19735.78 133
19737.11 121
19738.44 116
19739.76 131
19741.09 125
19742.41 128
19743.74 153
19745.07 140
19746.39 128
19747.72 127
19749.05 141
19750.37 148
19751.70 111
19753.03 118
19754.36 147
19755.68 128
19757.01 123
19758.34 151
19759.66 160
19760.99 123
19762.32 122
19763.65 145
19764.97 135
19766.30 139
19767.63 148
19768.95 117
19770.28 118
19771.61 123
19772.94 146
19774.27 140
19775.59 136
19776.92 122
19778.25 101
19779.58 127
19780.90 124
19782.23 138
19783.56 142
19784.89 138
19786.22 120
19787.54 123
19788.87 137
19790.20 127
19791.53 124
19792.86 141
19794.18 116
19795.51 114
19796.84 118
19798.17 138
19799.50 149
19800.83 136
19802.16 135
19803.48 145
19804.81 148
19806.14 117
19807.47 128
19808.80 139
19810.13 135
19811.46 127
19812.79 150
19814.11 134
19815.44 127
19816.77 134
19818.10 147
19819.43 119
19820.76 130
19822.09 128
19823.42 143
19824.75 139
19826.08 110
19827.41 122
19828.74 132
19830.07 140
19831.39 130
19832.72 142
19834.05 149
19835.38 114
19836.71 122
19838.04 144
19839.37 144
19840.70 135
19842.03 132
19843.36 132
19844.69 125
19846.02 134
19847.35 119
19848.68 137
19850.01 135
19851.34 141
19852.67 133
19854.00 133
19855.33 135
19856.66 127
19857.99 149
19859.33 108
19860.66 129
19861.99 145
19863.32 133
19864.65 124
19865.98 124
19867.31 129
19868.64 124
19869.97 121
19871.30 135
19872.63 139
19873.96 122
19875.29 128
19876.63 123
19877.96 130
19879.29 132
19880.62 127
19881.95 151
19883.28 133
19884.61 131
19885.94 116
19887.28 138
19888.61 125
19889.94 132
19891.27 122
19892.60 134
19893.93 142
19895.26 123
19896.60 129
19897.93 150
19899.26 152
19900.59 139
19901.92 136
19903.26 127
19904.59 135
19905.92 133
19907.25 151
19908.58 135
19909.92 153
19911.25 126
19912.58 137
19913.91 144
19915.24 121
19916.58 123
19917.91 138
19919.24 138
19920.57 140
19921.91 123
19923.24 135
19924.57 128
19925.91 147
19927.24 141
19928.57 162
19929.90 152
19931.24 148
19932.57 148
19933.90 132
19935.24 128
19936.57 137
19937.90 126
19939.23 137
19940.57 143
19941.90 126
19943.23 128
19944.57 153
19945.90 134
19947.23 146
19948.57 153
19949.90 139
19951.23 144
19952.57 160
19953.90 148
19955.24 145
19956.57 136
19957.90 150
19959.24 135
19960.57 112
19961.90 141
19963.24 138
19964.57 151
19965.91 157
19967.24 144
19968.58 132
19969.91 126
19971.24 143
19972.58 141
19973.91 138
19975.25 136
19976.58 132
19977.92 133
19979.25 124
19980.58 131
19981.92 144
19983.25 128
19984.59 126
19985.92 128
19987.26 141
19988.59 138
19989.93 115
19991.26 133
19992.60 147
19993.93 131
19995.27 132
19996.60 143
19997.94 157
19999.27 135
20000.61 127
20001.94 130
20003.28 131
20004.61 137
20005.95 135
20007.28 123
20008.62 140
20009.96 137
20011.29 130
20012.63 148
20013.96 131
20015.30 129
20016.63 142
20017.97 130
20019.30 119
20020.64 133
20021.98 140
20023.31 136
20024.65 141
20025.98 139
20027.32 129
20028.66 140
20029.99 131
20031.33 128
20032.67 128
20034.00 141
20035.34 131
20036.67 135
20038.01 130
20039.35 140
20040.68 138
20042.02 143
20043.36 118
20044.69 151
20046.03 137
20047.37 141
20048.70 122
20050.04 145
20051.38 138
20052.71 131
20054.05 127
20055.39 140
20056.73 129
20058.06 138
20059.40 149
20060.74 134
20062.07 135
20063.41 144
20064.75 157
20066.09 129
20067.42 120
20068.76 134
20070.10 147
20071.44 132
20072.77 164
20074.11 151
20075.45 161
20076.79 143
20078.13 137
20079.46 146
20080.80 125
20082.14 136
20083.48 129
20084.81 150
20086.15 161
20087.49 137
20088.83 137
20090.17 136
20091.51 122
20092.84 129
20094.18 129
20095.52 150
20096.86 162
20098.20 124
20099.54 127
20100.87 138
20102.21 142
20103.55 132
20104.89 144
20106.23 151
20107.57 136
20108.91 142
20110.25 136
20111.58 142
20112.92 145
20114.26 130
20115.60 118
20116.94 131
20118.28 124
20119.62 120
20120.96 124
20122.30 146
20123.64 143
20124.98 124
20126.31 144
20127.65 143
20128.99 137
