# Supplementary material for: MALDI-TOF MS typing enables the classification of brewing yeasts of the genus Saccharomyces to major beer styles
Source: PLoS One. 2017 Aug 9;12(8):e0181694. doi: 10.1371/journal.pone.0181694 (PMC5549903; doi:10.1371/journal.pone.0181694)
Supplement: S9 File — The directory includes 90 raw files and was zipped to “.zip”; the folder has three strains with 30 spectra per strain; S1 Text explains the raw files with an example and Table 1 represents the yeast strains used within the experiment. (ZIP) [file pone.0181694.s012.zip › 25-27/30284-8J5-Lag-Lag-Lag-YPG-18h-E-E_2016-09-23_7_0_E3_1.dat]

1999.90 1607
2000.32 1612
2000.75 1556
2001.17 1586
2001.59 1512
2002.01 1417
2002.43 1386
2002.86 1392
2003.28 1296
2003.70 1255
2004.12 1216
2004.54 1278
2004.97 1261
2005.39 1241
2005.81 1264
2006.23 1290
2006.66 1284
2007.08 1279
2007.50 1279
2007.92 1272
2008.35 1297
2008.77 1300
2009.19 1268
2009.61 1265
2010.04 1231
2010.46 1167
2010.88 1206
2011.31 1164
2011.73 1179
2012.15 1196
2012.57 1165
2013.00 1088
2013.42 1114
2013.84 1220
2014.27 1161
2014.69 1187
2015.11 1288
2015.54 1260
2015.96 1332
2016.38 1300
2016.81 1270
2017.23 1314
2017.65 1281
2018.08 1268
2018.50 1275
2018.93 1270
2019.35 1221
2019.77 1283
2020.20 1249
2020.62 1297
2021.04 1250
2021.47 1277
2021.89 1240
2022.32 1187
2022.74 1128
2023.17 1131
2023.59 1172
2024.01 1211
2024.44 1187
2024.86 1178
2025.29 1147
2025.71 1072
2026.14 1150
2026.56 1097
2026.98 1086
2027.41 1166
2027.83 1193
2028.26 1138
2028.68 1164
2029.11 1220
2029.53 1199
2029.96 1208
2030.38 1194
2030.81 1211
2031.23 1195
2031.66 1109
2032.08 1141
2032.51 1105
2032.93 1126
2033.36 1139
2033.78 1164
2034.21 1152
2034.63 1137
2035.06 1136
2035.49 1148
2035.91 1184
2036.34 1143
2036.76 1131
2037.19 1188
2037.61 1173
2038.04 1175
2038.47 1178
2038.89 1151
2039.32 1206
2039.74 1127
2040.17 1164
2040.59 1217
2041.02 1130
2041.45 1198
2041.87 1176
2042.30 1195
2042.73 1126
2043.15 1144
2043.58 1143
2044.00 1193
2044.43 1206
2044.86 1232
2045.28 1235
2045.71 1235
2046.14 1247
2046.56 1259
2046.99 1232
2047.42 1163
2047.84 1243
2048.27 1242
2048.70 1198
2049.12 1154
2049.55 1181
2049.98 1262
2050.40 1216
2050.83 1210
2051.26 1230
2051.69 1182
2052.11 1175
2052.54 1171
2052.97 1132
2053.40 1071
2053.82 1169
2054.25 1170
2054.68 1254
2055.10 1244
2055.53 1307
2055.96 1351
2056.39 1388
2056.82 1405
2057.24 1420
2057.67 1372
2058.10 1422
2058.53 1416
2058.95 1393
2059.38 1429
2059.81 1340
2060.24 1310
2060.67 1309
2061.09 1216
2061.52 1241
2061.95 1323
2062.38 1302
2062.81 1280
2063.24 1381
2063.66 1425
2064.09 1422
2064.52 1467
2064.95 1552
2065.38 1571
2065.81 1685
2066.24 1611
2066.66 1653
2067.09 1611
2067.52 1471
2067.95 1465
2068.38 1482
2068.81 1374
2069.24 1410
2069.67 1333
2070.10 1221
2070.52 1206
2070.95 1150
2071.38 1186
2071.81 1183
2072.24 1249
2072.67 1190
2073.10 1259
2073.53 1275
2073.96 1235
2074.39 1231
2074.82 1265
2075.25 1286
2075.68 1228
2076.11 1293
2076.54 1281
2076.97 1311
2077.40 1192
2077.83 1258
2078.26 1239
2078.69 1230
2079.12 1314
2079.55 1286
2079.98 1282
2080.41 1209
2080.84 1182
2081.27 1312
2081.70 1286
2082.13 1252
2082.56 1236
2082.99 1248
2083.42 1321
2083.85 1304
2084.28 1230
2084.71 1261
2085.14 1221
2085.57 1241
2086.00 1225
2086.43 1183
2086.86 1262
2087.29 1206
2087.73 1189
2088.16 1156
2088.59 1119
2089.02 1093
2089.45 1111
2089.88 1104
2090.31 1094
2090.74 1140
2091.17 1147
2091.61 1073
2092.04 1179
2092.47 1149
2092.90 1134
2093.33 1123
2093.76 1099
2094.19 1166
2094.63 1167
2095.06 1233
2095.49 1221
2095.92 1226
2096.35 1202
2096.78 1224
2097.22 1168
2097.65 1113
2098.08 1091
2098.51 1163
2098.94 1181
2099.38 1112
2099.81 1160
2100.24 1120
2100.67 1082
2101.11 1124
2101.54 1121
2101.97 1140
2102.40 1141
2102.83 1083
2103.27 1141
2103.70 1134
2104.13 1117
2104.56 1150
2105.00 1156
2105.43 1186
2105.86 1263
2106.30 1234
2106.73 1164
2107.16 1214
2107.59 1277
2108.03 1199
2108.46 1210
2108.89 1150
2109.33 1135
2109.76 1181
2110.19 1204
2110.63 1188
2111.06 1164
2111.49 1122
2111.93 1156
2112.36 1244
2112.79 1233
2113.23 1224
2113.66 1217
2114.09 1151
2114.53 1081
2114.96 1132
2115.40 1171
2115.83 1176
2116.26 1189
2116.70 1114
2117.13 1086
2117.56 1130
2118.00 1133
2118.43 1117
2118.87 1025
2119.30 1045
2119.73 1109
2120.17 1158
2120.60 1195
2121.04 1144
2121.47 1207
2121.91 1136
2122.34 1145
2122.78 1254
2123.21 1239
2123.64 1178
2124.08 1188
2124.51 1075
2124.95 1075
2125.38 1166
2125.82 1132
2126.25 1103
2126.69 1163
2127.12 1153
2127.56 1162
2127.99 1087
2128.43 1140
2128.86 1225
2129.30 1259
2129.73 1307
2130.17 1352
2130.60 1311
2131.04 1310
2131.47 1377
2131.91 1256
2132.35 1255
2132.78 1284
2133.22 1245
2133.65 1232
2134.09 1203
2134.52 1167
2134.96 1164
2135.40 1200
2135.83 1199
2136.27 1194
2136.70 1169
2137.14 1143
2137.57 1200
2138.01 1182
2138.45 1151
2138.88 1109
2139.32 1136
2139.76 1179
2140.19 1147
2140.63 1136
2141.06 1064
2141.50 1097
2141.94 1092
2142.37 1132
2142.81 1152
2143.25 1122
2143.68 1169
2144.12 1189
2144.56 1172
2144.99 1190
2145.43 1089
2145.87 1163
2146.30 1141
2146.74 1120
2147.18 1191
2147.62 1202
2148.05 1302
2148.49 1257
2148.93 1306
2149.36 1317
2149.80 1332
2150.24 1441
2150.68 1513
2151.11 1398
2151.55 1443
2151.99 1413
2152.43 1410
2152.86 1390
2153.30 1343
2153.74 1242
2154.18 1148
2154.61 1227
2155.05 1297
2155.49 1366
2155.93 1302
2156.37 1285
2156.80 1330
2157.24 1416
2157.68 1340
2158.12 1284
2158.56 1238
2158.99 1294
2159.43 1286
2159.87 1231
2160.31 1301
2160.75 1281
2161.19 1185
2161.62 1268
2162.06 1177
2162.50 1218
2162.94 1281
2163.38 1256
2163.82 1298
2164.26 1284
2164.69 1392
2165.13 1518
2165.57 1521
2166.01 1523
2166.45 1530
2166.89 1564
2167.33 1461
2167.77 1448
2168.21 1349
2168.65 1384
2169.08 1354
2169.52 1414
2169.96 1410
2170.40 1307
2170.84 1359
2171.28 1453
2171.72 1459
2172.16 1424
2172.60 1460
2173.04 1440
2173.48 1413
2173.92 1440
2174.36 1562
2174.80 1646
2175.24 1549
2175.68 1485
2176.12 1508
2176.56 1446
2177.00 1464
2177.44 1470
2177.88 1446
2178.32 1385
2178.76 1328
2179.20 1381
2179.64 1353
2180.08 1337
2180.52 1283
2180.96 1278
2181.40 1233
2181.84 1200
2182.28 1220
2182.72 1126
2183.16 1178
2183.60 1145
2184.04 1151
2184.48 1204
2184.93 1215
2185.37 1203
2185.81 1182
2186.25 1181
2186.69 1280
2187.13 1345
2187.57 1329
2188.01 1316
2188.45 1362
2188.89 1253
2189.34 1273
2189.78 1285
2190.22 1311
2190.66 1333
2191.10 1326
2191.54 1263
2191.98 1296
2192.43 1277
2192.87 1277
2193.31 1303
2193.75 1377
2194.19 1421
2194.63 1389
2195.08 1355
2195.52 1431
2195.96 1379
2196.40 1339
2196.84 1322
2197.29 1294
2197.73 1226
2198.17 1202
2198.61 1253
2199.06 1253
2199.50 1246
2199.94 1211
2200.38 1199
2200.82 1266
2201.27 1259
2201.71 1239
2202.15 1178
2202.59 1225
2203.04 1286
2203.48 1329
2203.92 1275
2204.37 1274
2204.81 1202
2205.25 1236
2205.69 1235
2206.14 1229
2206.58 1312
2207.02 1263
2207.47 1319
2207.91 1267
2208.35 1361
2208.80 1295
2209.24 1316
2209.68 1367
2210.13 1408
2210.57 1389
2211.01 1342
2211.46 1327
2211.90 1391
2212.34 1320
2212.79 1375
2213.23 1337
2213.67 1338
2214.12 1355
2214.56 1300
2215.01 1341
2215.45 1298
2215.89 1229
2216.34 1287
2216.78 1282
2217.23 1318
2217.67 1252
2218.11 1215
2218.56 1235
2219.00 1257
2219.45 1250
2219.89 1163
2220.34 1251
2220.78 1265
2221.22 1303
2221.67 1303
2222.11 1309
2222.56 1327
2223.00 1360
2223.45 1447
2223.89 1390
2224.34 1262
2224.78 1329
2225.23 1296
2225.67 1357
2226.12 1399
2226.56 1350
2227.01 1326
2227.45 1390
2227.90 1346
2228.34 1310
2228.79 1240
2229.23 1277
2229.68 1407
2230.12 1388
2230.57 1338
2231.01 1343
2231.46 1368
2231.90 1313
2232.35 1369
2232.80 1395
2233.24 1382
2233.69 1339
2234.13 1403
2234.58 1413
2235.02 1356
2235.47 1346
2235.92 1252
2236.36 1180
2236.81 1273
2237.25 1211
2237.70 1209
2238.15 1311
2238.59 1250
2239.04 1282
2239.49 1252
2239.93 1254
2240.38 1207
2240.82 1263
2241.27 1174
2241.72 1235
2242.16 1263
2242.61 1247
2243.06 1187
2243.50 1167
2243.95 1169
2244.40 1188
2244.84 1196
2245.29 1184
2245.74 1161
2246.19 1116
2246.63 1135
2247.08 1177
2247.53 1207
2247.97 1192
2248.42 1215
2248.87 1176
2249.32 1182
2249.76 1189
2250.21 1237
2250.66 1204
2251.10 1268
2251.55 1275
2252.00 1224
2252.45 1241
2252.89 1191
2253.34 1208
2253.79 1254
2254.24 1215
2254.69 1163
2255.13 1187
2255.58 1164
2256.03 1234
2256.48 1177
2256.93 1298
2257.37 1278
2257.82 1291
2258.27 1286
2258.72 1334
2259.17 1337
2259.61 1296
2260.06 1280
2260.51 1353
2260.96 1409
2261.41 1424
2261.86 1463
2262.31 1533
2262.75 1608
2263.20 1491
2263.65 1508
2264.10 1499
2264.55 1530
2265.00 1475
2265.45 1417
2265.90 1341
2266.34 1326
2266.79 1329
2267.24 1394
2267.69 1363
2268.14 1345
2268.59 1380
2269.04 1356
2269.49 1386
2269.94 1389
2270.39 1394
2270.84 1408
2271.29 1402
2271.74 1453
2272.18 1441
2272.63 1386
2273.08 1462
2273.53 1426
2273.98 1537
2274.43 1626
2274.88 1731
2275.33 1760
2275.78 1760
2276.23 1879
2276.68 1843
2277.13 1949
2277.58 1889
2278.03 1883
2278.48 1804
2278.93 1711
2279.38 1690
2279.83 1567
2280.28 1487
2280.73 1386
2281.19 1342
2281.64 1289
2282.09 1352
2282.54 1391
2282.99 1335
2283.44 1289
2283.89 1297
2284.34 1247
2284.79 1227
2285.24 1265
2285.69 1230
2286.14 1212
2286.59 1298
2287.04 1276
2287.50 1226
2287.95 1250
2288.40 1348
2288.85 1526
2289.30 1470
2289.75 1495
2290.20 1553
2290.65 1514
2291.11 1597
2291.56 1598
2292.01 1585
2292.46 1695
2292.91 1642
2293.36 1598
2293.82 1535
2294.27 1608
2294.72 1469
2295.17 1493
2295.62 1446
2296.07 1351
2296.53 1335
2296.98 1362
2297.43 1309
2297.88 1323
2298.33 1316
2298.79 1277
2299.24 1313
2299.69 1243
2300.14 1247
2300.60 1225
2301.05 1267
2301.50 1201
2301.95 1179
2302.41 1216
2302.86 1192
2303.31 1224
2303.76 1267
2304.22 1270
2304.67 1184
2305.12 1161
2305.57 1226
2306.03 1326
2306.48 1310
2306.93 1210
2307.39 1175
2307.84 1279
2308.29 1289
2308.75 1269
2309.20 1354
2309.65 1276
2310.11 1302
2310.56 1345
2311.01 1329
2311.47 1306
2311.92 1429
2312.37 1380
2312.83 1362
2313.28 1343
2313.73 1277
2314.19 1341
2314.64 1304
2315.09 1327
2315.55 1295
2316.00 1212
2316.46 1251
2316.91 1206
2317.36 1335
2317.82 1249
2318.27 1267
2318.73 1319
2319.18 1286
2319.63 1332
2320.09 1267
2320.54 1338
2321.00 1331
2321.45 1323
2321.91 1282
2322.36 1330
2322.82 1411
2323.27 1447
2323.72 1530
2324.18 1608
2324.63 1785
2325.09 1821
2325.54 1830
2326.00 1874
2326.45 1830
2326.91 1747
2327.36 1697
2327.82 1578
2328.27 1517
2328.73 1434
2329.18 1357
2329.64 1342
2330.09 1306
2330.55 1275
2331.00 1255
2331.46 1273
2331.92 1305
2332.37 1299
2332.83 1236
2333.28 1170
2333.74 1180
2334.19 1237
2334.65 1302
2335.10 1293
2335.56 1238
2336.02 1207
2336.47 1228
2336.93 1217
2337.38 1222
2337.84 1250
2338.30 1293
2338.75 1286
2339.21 1301
2339.66 1314
2340.12 1310
2340.58 1267
2341.03 1330
2341.49 1361
2341.95 1279
2342.40 1287
2342.86 1307
2343.32 1293
2343.77 1281
2344.23 1278
2344.68 1302
2345.14 1329
2345.60 1248
2346.06 1319
2346.51 1378
2346.97 1367
2347.43 1316
2347.88 1335
2348.34 1351
2348.80 1354
2349.25 1355
2349.71 1321
2350.17 1389
2350.63 1239
2351.08 1296
2351.54 1307
2352.00 1307
2352.46 1311
2352.91 1240
2353.37 1164
2353.83 1185
2354.29 1187
2354.74 1149
2355.20 1186
2355.66 1171
2356.12 1271
2356.57 1198
2357.03 1231
2357.49 1272
2357.95 1241
2358.41 1248
2358.86 1308
2359.32 1286
2359.78 1297
2360.24 1398
2360.70 1389
2361.15 1279
2361.61 1339
2362.07 1378
2362.53 1406
2362.99 1332
2363.45 1360
2363.91 1325
2364.36 1326
2364.82 1333
2365.28 1332
2365.74 1360
2366.20 1373
2366.66 1313
2367.12 1379
2367.57 1369
2368.03 1368
2368.49 1355
2368.95 1354
2369.41 1262
2369.87 1230
2370.33 1255
2370.79 1239
2371.25 1227
2371.71 1198
2372.17 1177
2372.63 1247
2373.09 1247
2373.54 1251
2374.00 1314
2374.46 1317
2374.92 1352
2375.38 1307
2375.84 1375
2376.30 1355
2376.76 1367
2377.22 1402
2377.68 1296
2378.14 1327
2378.60 1338
2379.06 1310
2379.52 1296
2379.98 1339
2380.44 1312
2380.90 1256
2381.36 1251
2381.82 1298
2382.28 1281
2382.74 1301
2383.20 1258
2383.66 1269
2384.12 1311
2384.59 1191
2385.05 1159
2385.51 1313
2385.97 1274
2386.43 1258
2386.89 1266
2387.35 1176
2387.81 1263
2388.27 1281
2388.73 1287
2389.19 1336
2389.65 1311
2390.12 1279
2390.58 1217
2391.04 1233
2391.50 1219
2391.96 1216
2392.42 1248
2392.88 1203
2393.34 1216
2393.81 1196
2394.27 1156
2394.73 1244
2395.19 1219
2395.65 1231
2396.11 1219
2396.57 1299
2397.04 1264
2397.50 1199
2397.96 1258
2398.42 1280
2398.88 1191
2399.35 1292
2399.81 1246
2400.27 1221
2400.73 1219
2401.19 1231
2401.66 1286
2402.12 1157
2402.58 1224
2403.04 1244
2403.51 1206
2403.97 1201
2404.43 1187
2404.89 1147
2405.36 1157
2405.82 1187
2406.28 1299
2406.74 1258
2407.21 1248
2407.67 1242
2408.13 1234
2408.59 1174
2409.06 1137
2409.52 1130
2409.98 1158
2410.45 1108
2410.91 1173
2411.37 1158
2411.84 1120
2412.30 1136
2412.76 1188
2413.23 1180
2413.69 1139
2414.15 1198
2414.62 1223
2415.08 1258
2415.54 1229
2416.01 1166
2416.47 1216
2416.93 1251
2417.40 1287
2417.86 1250
2418.32 1222
2418.79 1214
2419.25 1246
2419.72 1302
2420.18 1318
2420.64 1250
2421.11 1233
2421.57 1263
2422.04 1246
2422.50 1264
2422.96 1290
2423.43 1292
2423.89 1310
2424.36 1388
2424.82 1330
2425.29 1278
2425.75 1263
2426.22 1263
2426.68 1263
2427.15 1260
2427.61 1242
2428.07 1166
2428.54 1200
2429.00 1196
2429.47 1168
2429.93 1168
2430.40 1162
2430.86 1133
2431.33 1169
2431.79 1199
2432.26 1111
2432.72 1115
2433.19 1154
2433.65 1168
2434.12 1141
2434.59 1177
2435.05 1200
2435.52 1169
2435.98 1128
2436.45 1188
2436.91 1172
2437.38 1219
2437.84 1313
2438.31 1313
2438.78 1323
2439.24 1372
2439.71 1361
2440.17 1369
2440.64 1290
2441.10 1262
2441.57 1343
2442.04 1319
2442.50 1319
2442.97 1374
2443.44 1410
2443.90 1284
2444.37 1249
2444.83 1139
2445.30 1168
2445.77 1190
2446.23 1199
2446.70 1134
2447.17 1178
2447.63 1136
2448.10 1192
2448.57 1195
2449.03 1191
2449.50 1103
2449.97 1091
2450.43 1076
2450.90 1102
2451.37 1108
2451.83 1110
2452.30 1193
2452.77 1164
2453.24 1095
2453.70 1073
2454.17 1157
2454.64 1128
2455.10 1137
2455.57 1167
2456.04 1145
2456.51 1146
2456.97 1059
2457.44 1095
2457.91 1105
2458.38 1052
2458.84 1120
2459.31 1187
2459.78 1158
2460.25 1179
2460.72 1167
2461.18 1133
2461.65 1137
2462.12 1146
2462.59 1160
2463.06 1193
2463.52 1163
2463.99 1159
2464.46 1160
2464.93 1177
2465.40 1199
2465.86 1164
2466.33 1200
2466.80 1139
2467.27 1193
2467.74 1208
2468.21 1231
2468.68 1142
2469.14 1157
2469.61 1160
2470.08 1222
2470.55 1267
2471.02 1284
2471.49 1244
2471.96 1171
2472.43 1235
2472.90 1221
2473.36 1170
2473.83 1132
2474.30 1097
2474.77 1156
2475.24 1238
2475.71 1192
2476.18 1166
2476.65 1180
2477.12 1215
2477.59 1237
2478.06 1135
2478.53 1160
2479.00 1187
2479.47 1204
2479.94 1196
2480.41 1175
2480.87 1141
2481.34 1144
2481.81 1146
2482.28 1163
2482.75 1104
2483.22 1188
2483.69 1191
2484.16 1173
2484.63 1160
2485.10 1139
2485.57 1198
2486.05 1201
2486.52 1224
2486.99 1263
2487.46 1265
2487.93 1236
2488.40 1248
2488.87 1228
2489.34 1244
2489.81 1169
2490.28 1212
2490.75 1175
2491.22 1233
2491.69 1100
2492.16 1194
2492.63 1179
2493.10 1131
2493.58 1141
2494.05 1169
2494.52 1245
2494.99 1188
2495.46 1233
2495.93 1229
2496.40 1139
2496.87 1193
2497.34 1189
2497.82 1108
2498.29 1135
2498.76 1205
2499.23 1162
2499.70 1107
2500.17 1115
2500.64 1039
2501.12 1124
2501.59 1083
2502.06 1126
2502.53 1133
2503.00 1076
2503.48 1156
2503.95 1124
2504.42 1113
2504.89 1044
2505.36 1093
2505.84 1159
2506.31 1202
2506.78 1117
2507.25 1170
2507.72 1171
2508.20 1210
2508.67 1175
2509.14 1175
2509.61 1255
2510.09 1311
2510.56 1310
2511.03 1333
2511.50 1332
2511.98 1311
2512.45 1414
2512.92 1403
2513.40 1347
2513.87 1362
2514.34 1358
2514.81 1380
2515.29 1229
2515.76 1224
2516.23 1254
2516.71 1224
2517.18 1233
2517.65 1206
2518.13 1194
2518.60 1165
2519.07 1124
2519.55 1191
2520.02 1187
2520.49 1242
2520.97 1172
2521.44 1213
2521.91 1289
2522.39 1220
2522.86 1200
2523.34 1220
2523.81 1200
2524.28 1231
2524.76 1167
2525.23 1228
2525.70 1273
2526.18 1258
2526.65 1307
2527.13 1248
2527.60 1305
2528.08 1331
2528.55 1310
2529.02 1321
2529.50 1285
2529.97 1278
2530.45 1223
2530.92 1263
2531.40 1214
2531.87 1181
2532.34 1203
2532.82 1143
2533.29 1176
2533.77 1191
2534.24 1224
2534.72 1216
2535.19 1177
2535.67 1208
2536.14 1236
2536.62 1175
2537.09 1229
2537.57 1302
2538.04 1252
2538.52 1209
2538.99 1290
2539.47 1275
2539.94 1232
2540.42 1308
2540.90 1291
2541.37 1251
2541.85 1218
2542.32 1213
2542.80 1159
2543.27 1173
2543.75 1265
2544.22 1240
2544.70 1238
2545.18 1209
2545.65 1354
2546.13 1286
2546.60 1332
2547.08 1373
2547.56 1395
2548.03 1412
2548.51 1402
2548.98 1410
2549.46 1446
2549.94 1501
2550.41 1423
2550.89 1379
2551.37 1416
2551.84 1373
2552.32 1430
2552.80 1405
2553.27 1271
2553.75 1337
2554.23 1352
2554.70 1352
2555.18 1375
2555.66 1308
2556.13 1274
2556.61 1305
2557.09 1307
2557.56 1295
2558.04 1361
2558.52 1327
2558.99 1274
2559.47 1230
2559.95 1204
2560.43 1233
2560.90 1260
2561.38 1170
2561.86 1121
2562.33 1147
2562.81 1151
2563.29 1160
2563.77 1146
2564.25 1129
2564.72 1149
2565.20 1140
2565.68 1061
2566.16 1081
2566.63 1075
2567.11 1101
2567.59 1129
2568.07 1065
2568.55 1121
2569.02 1072
2569.50 1108
2569.98 1087
2570.46 1071
2570.94 1094
2571.41 1077
2571.89 1164
2572.37 1215
2572.85 1095
2573.33 1099
2573.81 1122
2574.28 1097
2574.76 1093
2575.24 1144
2575.72 1131
2576.20 1126
2576.68 1128
2577.16 1127
2577.64 1126
2578.11 1142
2578.59 1169
2579.07 1065
2579.55 1065
2580.03 1131
2580.51 1138
2580.99 1092
2581.47 1167
2581.95 1179
2582.43 1132
2582.91 1071
2583.39 1086
2583.86 1089
2584.34 1131
2584.82 1156
2585.30 1162
2585.78 1129
2586.26 1101
2586.74 1090
2587.22 1130
2587.70 1140
2588.18 1068
2588.66 1132
2589.14 1180
2589.62 1183
2590.10 1144
2590.58 1107
2591.06 1091
2591.54 1151
2592.02 1217
2592.50 1202
2592.98 1157
2593.46 1160
2593.94 1164
2594.42 1158
2594.90 1112
2595.38 1187
2595.86 1181
2596.35 1099
2596.83 1142
2597.31 1157
2597.79 1105
2598.27 1152
2598.75 1162
2599.23 1160
2599.71 1131
2600.19 1062
2600.67 1136
2601.15 1109
2601.63 1096
2602.12 1117
2602.60 1068
2603.08 1074
2603.56 1148
2604.04 1140
2604.52 1135
2605.00 1077
2605.48 1108
2605.97 1095
2606.45 1088
2606.93 1078
2607.41 1130
2607.89 1100
2608.37 1052
2608.86 1049
2609.34 1100
2609.82 1092
2610.30 1094
2610.78 1196
2611.26 1193
2611.75 1165
2612.23 1195
2612.71 1127
2613.19 1106
2613.68 1081
2614.16 1138
2614.64 1138
2615.12 1114
2615.60 1107
2616.09 1105
2616.57 1113
2617.05 1173
2617.53 1184
2618.02 1209
2618.50 1177
2618.98 1180
2619.46 1156
2619.95 1160
2620.43 1127
2620.91 1132
2621.40 1132
2621.88 1124
2622.36 1116
2622.85 1181
2623.33 1181
2623.81 1132
2624.29 1172
2624.78 1126
2625.26 1169
2625.74 1145
2626.23 1149
2626.71 1185
2627.19 1124
2627.68 1101
2628.16 1079
2628.64 1146
2629.13 1148
2629.61 1185
2630.10 1117
2630.58 1080
2631.06 1108
2631.55 1147
2632.03 1154
2632.51 1220
2633.00 1207
2633.48 1200
2633.97 1123
2634.45 1112
2634.94 1125
2635.42 1104
2635.90 1149
2636.39 1087
2636.87 1058
2637.36 1109
2637.84 1080
2638.33 1137
2638.81 1089
2639.29 1059
2639.78 1144
2640.26 1070
2640.75 1008
2641.23 987
2641.72 1044
2642.20 1124
2642.69 1098
2643.17 1049
2643.66 1032
2644.14 1100
2644.63 1175
2645.11 1058
2645.60 1125
2646.08 1116
2646.57 1083
2647.05 1115
2647.54 1101
2648.02 1118
2648.51 1158
2648.99 1114
2649.48 1114
2649.97 1153
2650.45 1217
2650.94 1201
2651.42 1193
2651.91 1205
2652.39 1155
2652.88 1160
2653.37 1145
2653.85 1194
2654.34 1255
2654.82 1211
2655.31 1199
2655.80 1208
2656.28 1281
2656.77 1301
2657.25 1214
2657.74 1174
2658.23 1169
2658.71 1149
2659.20 1153
2659.69 1115
2660.17 1134
2660.66 1101
2661.14 1142
2661.63 1178
2662.12 1145
2662.60 1201
2663.09 1189
2663.58 1131
2664.06 1136
2664.55 1150
2665.04 1156
2665.53 1107
2666.01 1112
2666.50 1167
2666.99 1170
2667.47 1111
2667.96 1193
2668.45 1157
2668.94 1173
2669.42 1105
2669.91 1200
2670.40 1203
2670.88 1233
2671.37 1257
2671.86 1307
2672.35 1326
2672.83 1389
2673.32 1395
2673.81 1417
2674.30 1421
2674.79 1426
2675.27 1363
2675.76 1328
2676.25 1330
2676.74 1350
2677.23 1281
2677.71 1202
2678.20 1224
2678.69 1150
2679.18 1174
2679.67 1125
2680.15 1165
2680.64 1233
2681.13 1167
2681.62 1163
2682.11 1200
2682.60 1206
2683.08 1180
2683.57 1171
2684.06 1095
2684.55 1157
2685.04 1200
2685.53 1143
2686.02 1187
2686.51 1159
2686.99 1161
2687.48 1254
2687.97 1195
2688.46 1210
2688.95 1241
2689.44 1196
2689.93 1232
2690.42 1202
2690.91 1281
2691.40 1219
2691.89 1250
2692.38 1159
2692.87 1156
2693.35 1176
2693.84 1209
2694.33 1209
2694.82 1223
2695.31 1274
2695.80 1253
2696.29 1259
2696.78 1135
2697.27 1157
2697.76 1120
2698.25 1111
2698.74 1109
2699.23 1098
2699.72 1112
2700.21 1107
2700.70 1088
2701.19 1149
2701.68 1110
2702.17 1152
2702.66 1163
2703.15 1157
2703.64 1188
2704.13 1131
2704.62 1104
2705.12 1118
2705.61 1149
2706.10 1083
2706.59 1099
2707.08 1153
2707.57 1168
2708.06 1101
2708.55 1063
2709.04 1107
2709.53 1077
2710.02 1018
2710.51 1069
2711.01 1097
2711.50 1105
2711.99 1121
2712.48 1081
2712.97 1061
2713.46 1175
2713.95 1110
2714.44 1125
2714.94 1156
2715.43 1185
2715.92 1162
2716.41 1111
2716.90 1073
2717.39 1182
2717.89 1148
2718.38 1149
2718.87 1154
2719.36 1158
2719.85 1197
2720.34 1162
2720.84 1163
2721.33 1259
2721.82 1281
2722.31 1233
2722.80 1203
2723.30 1222
2723.79 1209
2724.28 1170
2724.77 1167
2725.27 1179
2725.76 1168
2726.25 1091
2726.74 1166
2727.24 1112
2727.73 1082
2728.22 1114
2728.71 1131
2729.21 1176
2729.70 1201
2730.19 1079
2730.69 1089
2731.18 1100
2731.67 1056
2732.16 1079
2732.66 1047
2733.15 1155
2733.64 1210
2734.14 1119
2734.63 1177
2735.12 1213
2735.62 1180
2736.11 1151
2736.60 1211
2737.10 1195
2737.59 1220
2738.08 1210
2738.58 1180
2739.07 1228
2739.56 1218
2740.06 1256
2740.55 1240
2741.05 1225
2741.54 1158
2742.03 1189
2742.53 1098
2743.02 1106
2743.52 1126
2744.01 1112
2744.50 1089
2745.00 1130
2745.49 1249
2745.99 1207
2746.48 1138
2746.97 1169
2747.47 1197
2747.96 1190
2748.46 1259
2748.95 1242
2749.45 1174
2749.94 1140
2750.44 1143
2750.93 1095
2751.43 1005
2751.92 1076
2752.42 1147
2752.91 1146
2753.41 1055
2753.90 1106
2754.40 1126
2754.89 1151
2755.39 1158
2755.88 1135
2756.38 1121
2756.87 1124
2757.37 1101
2757.86 1066
2758.36 1124
2758.85 1139
2759.35 1135
2759.84 1137
2760.34 1127
2760.83 1140
2761.33 1117
2761.83 1133
2762.32 1088
2762.82 1112
2763.31 1217
2763.81 1212
2764.30 1138
2764.80 1144
2765.30 1228
2765.79 1116
2766.29 1146
2766.78 1103
2767.28 1135
2767.78 1131
2768.27 1044
2768.77 1107
2769.27 1114
2769.76 1120
2770.26 1124
2770.76 1176
2771.25 1097
2771.75 1079
2772.24 1126
2772.74 1193
2773.24 1185
2773.73 1176
2774.23 1200
2774.73 1239
2775.23 1200
2775.72 1133
2776.22 1198
2776.72 1220
2777.21 1216
2777.71 1224
2778.21 1194
2778.70 1176
2779.20 1175
2779.70 1180
2780.20 1152
2780.69 1104
2781.19 1148
2781.69 1174
2782.19 1176
2782.68 1278
2783.18 1147
2783.68 1081
2784.18 1136
2784.67 1156
2785.17 1080
2785.67 1149
2786.17 1180
2786.67 1173
2787.16 1150
2787.66 1111
2788.16 1166
2788.66 1173
2789.16 1133
2789.65 1134
2790.15 1204
2790.65 1194
2791.15 1161
2791.65 1124
2792.15 1115
2792.64 1039
2793.14 1067
2793.64 1188
2794.14 1211
2794.64 1213
2795.14 1246
2795.64 1250
2796.13 1214
2796.63 1256
2797.13 1293
2797.63 1273
2798.13 1239
2798.63 1257
2799.13 1229
2799.63 1273
2800.13 1223
2800.62 1195
2801.12 1102
2801.62 1103
2802.12 1199
2802.62 1157
2803.12 1170
2803.62 1172
2804.12 1152
2804.62 1141
2805.12 1126
2805.62 1112
2806.12 1075
2806.62 1155
2807.12 1134
2807.62 1144
2808.12 1138
2808.62 1244
2809.12 1235
2809.62 1275
2810.12 1219
2810.62 1203
2811.12 1254
2811.62 1337
2812.12 1351
2812.62 1361
2813.12 1475
2813.62 1445
2814.12 1478
2814.62 1495
2815.12 1436
2815.62 1381
2816.12 1383
2816.62 1401
2817.12 1357
2817.62 1261
2818.12 1184
2818.62 1191
2819.12 1175
2819.63 1156
2820.13 1120
2820.63 1112
2821.13 1115
2821.63 1172
2822.13 1092
2822.63 1108
2823.13 1211
2823.63 1167
2824.13 1189
2824.64 1191
2825.14 1159
2825.64 1108
2826.14 1099
2826.64 1092
2827.14 1097
2827.64 1073
2828.15 1027
2828.65 1111
2829.15 1158
2829.65 1120
2830.15 1103
2830.65 1110
2831.16 1147
2831.66 1068
2832.16 1107
2832.66 1115
2833.16 1175
2833.67 1221
2834.17 1200
2834.67 1193
2835.17 1179
2835.68 1178
2836.18 1163
2836.68 1261
2837.18 1185
2837.68 1201
2838.19 1258
2838.69 1242
2839.19 1181
2839.70 1165
2840.20 1201
2840.70 1185
2841.20 1134
2841.71 1141
2842.21 1226
2842.71 1218
2843.21 1208
2843.72 1117
2844.22 1188
2844.72 1266
2845.23 1246
2845.73 1289
2846.23 1288
2846.74 1325
2847.24 1333
2847.74 1365
2848.25 1341
2848.75 1365
2849.25 1355
2849.76 1371
2850.26 1364
2850.76 1312
2851.27 1301
2851.77 1192
2852.28 1094
2852.78 1169
2853.28 1145
2853.79 1121
2854.29 1071
2854.79 1084
2855.30 1198
2855.80 1176
2856.31 1185
2856.81 1190
2857.31 1270
2857.82 1238
2858.32 1197
2858.83 1156
2859.33 1189
2859.84 1189
2860.34 1187
2860.85 1157
2861.35 1214
2861.85 1268
2862.36 1193
2862.86 1139
2863.37 1092
2863.87 1046
2864.38 1065
2864.88 1102
2865.39 1080
2865.89 1074
2866.40 1081
2866.90 1161
2867.41 1071
2867.91 1113
2868.42 1150
2868.92 1174
2869.43 1134
2869.93 1179
2870.44 1282
2870.94 1311
2871.45 1280
2871.96 1264
2872.46 1250
2872.97 1300
2873.47 1299
2873.98 1329
2874.48 1340
2874.99 1338
2875.49 1302
2876.00 1161
2876.51 1222
2877.01 1244
2877.52 1207
2878.02 1245
2878.53 1134
2879.04 1162
2879.54 1250
2880.05 1310
2880.55 1297
2881.06 1325
2881.57 1345
2882.07 1254
2882.58 1309
2883.09 1325
2883.59 1324
2884.10 1328
2884.61 1305
2885.11 1294
2885.62 1316
2886.13 1381
2886.63 1474
2887.14 1474
2887.65 1414
2888.15 1372
2888.66 1454
2889.17 1462
2889.67 1420
2890.18 1366
2890.69 1403
2891.20 1379
2891.70 1349
2892.21 1366
2892.72 1390
2893.22 1350
2893.73 1271
2894.24 1326
2894.75 1411
2895.25 1509
2895.76 1470
2896.27 1439
2896.78 1434
2897.29 1544
2897.79 1479
2898.30 1443
2898.81 1357
2899.32 1390
2899.82 1403
2900.33 1350
2900.84 1411
2901.35 1348
2901.86 1336
2902.36 1289
2902.87 1338
2903.38 1264
2903.89 1295
2904.40 1294
2904.91 1258
2905.41 1250
2905.92 1229
2906.43 1264
2906.94 1241
2907.45 1265
2907.96 1217
2908.47 1214
2908.97 1203
2909.48 1231
2909.99 1214
2910.50 1181
2911.01 1202
2911.52 1169
2912.03 1246
2912.54 1158
2913.05 1195
2913.55 1204
2914.06 1167
2914.57 1173
2915.08 1240
2915.59 1287
2916.10 1261
2916.61 1190
2917.12 1234
2917.63 1238
2918.14 1223
2918.65 1235
2919.16 1272
2919.67 1226
2920.18 1210
2920.69 1267
2921.20 1248
2921.71 1304
2922.22 1347
2922.73 1441
2923.24 1413
2923.75 1530
2924.26 1497
2924.77 1480
2925.28 1487
2925.79 1516
2926.30 1468
2926.81 1414
2927.32 1545
2927.83 1453
2928.34 1366
2928.85 1278
2929.36 1281
2929.87 1256
2930.38 1277
2930.89 1232
2931.40 1195
2931.91 1134
2932.42 1196
2932.93 1149
2933.45 1119
2933.96 1113
2934.47 1177
2934.98 1293
2935.49 1280
2936.00 1184
2936.51 1188
2937.02 1285
2937.53 1309
2938.04 1419
2938.56 1410
2939.07 1482
2939.58 1648
2940.09 1604
2940.60 1746
2941.11 1720
2941.62 1735
2942.14 1739
2942.65 1776
2943.16 1857
2943.67 1745
2944.18 1567
2944.70 1554
2945.21 1552
2945.72 1473
2946.23 1422
2946.74 1356
2947.26 1369
2947.77 1339
2948.28 1234
2948.79 1288
2949.30 1253
2949.82 1246
2950.33 1158
2950.84 1139
2951.35 1173
2951.87 1179
2952.38 1163
2952.89 1191
2953.40 1166
2953.92 1190
2954.43 1143
2954.94 1182
2955.45 1193
2955.97 1149
2956.48 1096
2956.99 1177
2957.51 1154
2958.02 1129
2958.53 1113
2959.04 1146
2959.56 1195
2960.07 1232
2960.58 1215
2961.10 1283
2961.61 1271
2962.12 1335
2962.64 1332
2963.15 1302
2963.66 1261
2964.18 1369
2964.69 1317
2965.21 1274
2965.72 1284
2966.23 1308
2966.75 1344
2967.26 1328
2967.77 1266
2968.29 1274
2968.80 1318
2969.32 1243
2969.83 1260
2970.34 1281
2970.86 1252
2971.37 1199
2971.89 1206
2972.40 1200
2972.91 1235
2973.43 1299
2973.94 1269
2974.46 1280
2974.97 1320
2975.49 1351
2976.00 1308
2976.52 1295
2977.03 1338
2977.55 1319
2978.06 1297
2978.57 1319
2979.09 1353
2979.60 1444
2980.12 1472
2980.63 1491
2981.15 1467
2981.66 1425
2982.18 1520
2982.69 1536
2983.21 1530
2983.73 1533
2984.24 1573
2984.76 1545
2985.27 1637
2985.79 1705
2986.30 1578
2986.82 1586
2987.33 1659
2987.85 1670
2988.36 1651
2988.88 1608
2989.40 1674
2989.91 1669
2990.43 1608
2990.94 1724
2991.46 1670
2991.97 1679
2992.49 1589
2993.01 1632
2993.52 1630
2994.04 1745
2994.55 1807
2995.07 1729
2995.59 1805
2996.10 1865
2996.62 1886
2997.14 1953
2997.65 2085
2998.17 2040
2998.69 2001
2999.20 2139
2999.72 2129
3000.24 2290
3000.75 2295
3001.27 2343
3001.79 2555
3002.30 2913
3002.82 3446
3003.34 4150
3003.85 4704
3004.37 5342
3004.89 5965
3005.40 6054
3005.92 6218
3006.44 6115
3006.96 5568
3007.47 4905
3007.99 4244
3008.51 3678
3009.03 3222
3009.54 2699
3010.06 2434
3010.58 2152
3011.10 1947
3011.61 1902
3012.13 1798
3012.65 1822
3013.17 1906
3013.68 1668
3014.20 1692
3014.72 1716
3015.24 1686
3015.76 1647
3016.27 1682
3016.79 1619
3017.31 1665
3017.83 1593
3018.35 1607
3018.86 1724
3019.38 1679
3019.90 1630
3020.42 1612
3020.94 1548
3021.46 1667
3021.97 1752
3022.49 1778
3023.01 1913
3023.53 1934
3024.05 1895
3024.57 1921
3025.09 1983
3025.61 1949
3026.12 1899
3026.64 1786
3027.16 1713
3027.68 1778
3028.20 1622
3028.72 1606
3029.24 1610
3029.76 1520
3030.28 1488
3030.80 1508
3031.32 1512
3031.84 1479
3032.35 1503
3032.87 1501
3033.39 1431
3033.91 1491
3034.43 1445
3034.95 1421
3035.47 1491
3035.99 1451
3036.51 1529
3037.03 1470
3037.55 1456
3038.07 1484
3038.59 1420
3039.11 1441
3039.63 1474
3040.15 1405
3040.67 1438
3041.19 1412
3041.71 1462
3042.23 1418
3042.75 1371
3043.27 1414
3043.79 1506
3044.31 1477
3044.83 1454
3045.35 1346
3045.87 1393
3046.40 1389
3046.92 1341
3047.44 1345
3047.96 1330
3048.48 1342
3049.00 1361
3049.52 1293
3050.04 1389
3050.56 1357
3051.08 1369
3051.60 1360
3052.12 1404
3052.65 1344
3053.17 1368
3053.69 1290
3054.21 1343
3054.73 1380
3055.25 1364
3055.77 1283
3056.30 1240
3056.82 1332
3057.34 1340
3057.86 1344
3058.38 1423
3058.90 1352
3059.42 1384
3059.95 1398
3060.47 1411
3060.99 1378
3061.51 1381
3062.03 1419
3062.56 1507
3063.08 1528
3063.60 1468
3064.12 1426
3064.64 1540
3065.17 1562
3065.69 1535
3066.21 1602
3066.73 1585
3067.26 1585
3067.78 1543
3068.30 1588
3068.82 1621
3069.35 1608
3069.87 1625
3070.39 1645
3070.91 1633
3071.44 1562
3071.96 1635
3072.48 1594
3073.01 1615
3073.53 1563
3074.05 1487
3074.57 1547
3075.10 1618
3075.62 1558
3076.14 1622
3076.67 1570
3077.19 1692
3077.71 1696
3078.24 1766
3078.76 1729
3079.28 1800
3079.81 1848
3080.33 1844
3080.85 1857
3081.38 1978
3081.90 2037
3082.42 2078
3082.95 2049
3083.47 2105
3084.00 2119
3084.52 1997
3085.04 1996
3085.57 1993
3086.09 2054
3086.62 2219
3087.14 2484
3087.66 2851
3088.19 3263
3088.71 3536
3089.24 4104
3089.76 4530
3090.29 4805
3090.81 4656
3091.33 4557
3091.86 4248
3092.38 3861
3092.91 3357
3093.43 3180
3093.96 2788
3094.48 2489
3095.01 2381
3095.53 2371
3096.06 2286
3096.58 2313
3097.11 2276
3097.63 2341
3098.16 2332
3098.68 2441
3099.21 2564
3099.73 2885
3100.26 3332
3100.78 3675
3101.31 4226
3101.83 5033
3102.36 5778
3102.88 6578
3103.41 6597
3103.93 6686
3104.46 6380
3104.99 6050
3105.51 5123
3106.04 4473
3106.56 3853
3107.09 3240
3107.61 2929
3108.14 2756
3108.67 2431
3109.19 2432
3109.72 2437
3110.24 2403
3110.77 2344
3111.30 2210
3111.82 2106
3112.35 2190
3112.87 2107
3113.40 1987
3113.93 1976
3114.45 1831
3114.98 1820
3115.51 1856
3116.03 1762
3116.56 1746
3117.09 1679
3117.61 1713
3118.14 1727
3118.67 1755
3119.19 1871
3119.72 1908
3120.25 2045
3120.77 2135
3121.30 2162
3121.83 2320
3122.35 2297
3122.88 2256
3123.41 2201
3123.94 2067
3124.46 2062
3124.99 1986
3125.52 1898
3126.05 1846
3126.57 1800
3127.10 1806
3127.63 1799
3128.16 1773
3128.68 1638
3129.21 1628
3129.74 1609
3130.27 1705
3130.79 1598
3131.32 1661
3131.85 1634
3132.38 1612
3132.91 1561
3133.43 1553
3133.96 1523
3134.49 1544
3135.02 1546
3135.55 1574
3136.07 1513
3136.60 1575
3137.13 1531
3137.66 1539
3138.19 1441
3138.72 1489
3139.24 1451
3139.77 1357
3140.30 1380
3140.83 1444
3141.36 1565
3141.89 1545
3142.42 1410
3142.95 1393
3143.47 1347
3144.00 1486
3144.53 1462
3145.06 1472
3145.59 1466
3146.12 1427
3146.65 1508
3147.18 1572
3147.71 1534
3148.24 1535
3148.76 1557
3149.29 1589
3149.82 1508
3150.35 1543
3150.88 1547
3151.41 1442
3151.94 1563
3152.47 1552
3153.00 1457
3153.53 1522
3154.06 1452
3154.59 1465
3155.12 1331
3155.65 1408
3156.18 1451
3156.71 1391
3157.24 1437
3157.77 1443
3158.30 1440
3158.83 1492
3159.36 1497
3159.89 1394
3160.42 1492
3160.95 1500
3161.48 1495
3162.01 1556
3162.54 1498
3163.07 1495
3163.60 1568
3164.13 1563
3164.66 1441
3165.20 1404
3165.73 1403
3166.26 1424
3166.79 1401
3167.32 1375
3167.85 1435
3168.38 1403
3168.91 1375
3169.44 1318
3169.97 1281
3170.50 1372
3171.04 1356
3171.57 1368
3172.10 1363
3172.63 1368
3173.16 1522
3173.69 1545
3174.22 1499
3174.75 1513
3175.29 1544
3175.82 1521
3176.35 1521
3176.88 1525
3177.41 1488
3177.94 1425
3178.48 1445
3179.01 1394
3179.54 1384
3180.07 1357
3180.60 1443
3181.14 1405
3181.67 1327
3182.20 1307
3182.73 1240
3183.26 1365
3183.80 1370
3184.33 1337
3184.86 1342
3185.39 1348
3185.93 1283
3186.46 1292
3186.99 1333
3187.52 1368
3188.06 1343
3188.59 1332
3189.12 1339
3189.65 1315
3190.19 1389
3190.72 1392
3191.25 1315
3191.79 1420
3192.32 1394
3192.85 1336
3193.38 1407
3193.92 1362
3194.45 1358
3194.98 1344
3195.52 1342
3196.05 1368
3196.58 1398
3197.12 1398
3197.65 1475
3198.18 1434
3198.72 1439
3199.25 1420
3199.78 1420
3200.32 1466
3200.85 1476
3201.39 1501
3201.92 1454
3202.45 1486
3202.99 1586
3203.52 1591
3204.05 1509
3204.59 1581
3205.12 1645
3205.66 1642
3206.19 1664
3206.72 1694
3207.26 1676
3207.79 1854
3208.33 1913
3208.86 1993
3209.40 1938
3209.93 1951
3210.47 2124
3211.00 2135
3211.53 2058
3212.07 2079
3212.60 2085
3213.14 1990
3213.67 1925
3214.21 1913
3214.74 1708
3215.28 1654
3215.81 1601
3216.35 1633
3216.88 1547
3217.42 1524
3217.95 1494
3218.49 1466
3219.02 1491
3219.56 1460
3220.09 1474
3220.63 1509
3221.16 1435
3221.70 1448
3222.23 1582
3222.77 1658
3223.31 1711
3223.84 1711
3224.38 1710
3224.91 1673
3225.45 1739
3225.98 1740
3226.52 1752
3227.06 1721
3227.59 1708
3228.13 1697
3228.66 1801
3229.20 1720
3229.74 1805
3230.27 1851
3230.81 1869
3231.34 1886
3231.88 1960
3232.42 1954
3232.95 2055
3233.49 1910
3234.03 1931
3234.56 2041
3235.10 2018
3235.64 2008
3236.17 2000
3236.71 2045
3237.25 2134
3237.78 2071
3238.32 2093
3238.86 2104
3239.39 2076
3239.93 2019
3240.47 2035
3241.00 2039
3241.54 1966
3242.08 1925
3242.61 1891
3243.15 2023
3243.69 2056
3244.23 2092
3244.76 2154
3245.30 2123
3245.84 2114
3246.38 2135
3246.91 2244
3247.45 2306
3247.99 2360
3248.53 2476
3249.06 2609
3249.60 2873
3250.14 3252
3250.68 3746
3251.21 4315
3251.75 5008
3252.29 5613
3252.83 6165
3253.37 6432
3253.90 6207
3254.44 5878
3254.98 5543
3255.52 5093
3256.06 4467
3256.60 3751
3257.13 3407
3257.67 3074
3258.21 2927
3258.75 2842
3259.29 2932
3259.83 3033
3260.36 3132
3260.90 3311
3261.44 3594
3261.98 3834
3262.52 4080
3263.06 4250
3263.60 4312
3264.14 4366
3264.68 4363
3265.21 4352
3265.75 4352
3266.29 4341
3266.83 4286
3267.37 4198
3267.91 4306
3268.45 3996
3268.99 3678
3269.53 3474
3270.07 3214
3270.61 3001
3271.15 2843
3271.69 2823
3272.23 2762
3272.76 2658
3273.30 2705
3273.84 2540
3274.38 2504
3274.92 2341
3275.46 2292
3276.00 2329
3276.54 2275
3277.08 2152
3277.62 2155
3278.16 2282
3278.70 2303
3279.24 2284
3279.78 2350
3280.32 2322
3280.86 2361
3281.41 2325
3281.95 2380
3282.49 2411
3283.03 2472
3283.57 2388
3284.11 2395
3284.65 2397
3285.19 2494
3285.73 2479
3286.27 2558
3286.81 2559
3287.35 2498
3287.89 2481
3288.43 2422
3288.97 2406
3289.52 2560
3290.06 2727
3290.60 2656
3291.14 2836
3291.68 2977
3292.22 3249
3292.76 3479
3293.30 3651
3293.85 3950
3294.39 3867
3294.93 4108
3295.47 4244
3296.01 4302
3296.55 4358
3297.09 4279
3297.64 4116
3298.18 3931
3298.72 3586
3299.26 3432
3299.80 3239
3300.34 3099
3300.89 2939
3301.43 2896
3301.97 2827
3302.51 2736
3303.06 2791
3303.60 2838
3304.14 2699
3304.68 2546
3305.22 2600
3305.77 2647
3306.31 2707
3306.85 2762
3307.39 2705
3307.94 2802
3308.48 2903
3309.02 2962
3309.56 2909
3310.11 2938
3310.65 2981
3311.19 3057
3311.74 2972
3312.28 2977
3312.82 2880
3313.36 2853
3313.91 2941
3314.45 3133
3314.99 3232
3315.54 3448
3316.08 3745
3316.62 4062
3317.17 4103
3317.71 4359
3318.25 4745
3318.80 5076
3319.34 5374
3319.88 5480
3320.43 5566
3320.97 5375
3321.51 5182
3322.06 5020
3322.60 4826
3323.14 4481
3323.69 4394
3324.23 4203
3324.78 4062
3325.32 3924
3325.86 3896
3326.41 3826
3326.95 3846
3327.50 3861
3328.04 3761
3328.59 3779
3329.13 4016
3329.67 4199
3330.22 4687
3330.76 5533
3331.31 6822
3331.85 8838
3332.40 11823
3332.94 15342
3333.49 19525
3334.03 25115
3334.57 29311
3335.12 32516
3335.66 34713
3336.21 35644
3336.75 35526
3337.30 34896
3337.84 32661
3338.39 29632
3338.93 25409
3339.48 20985
3340.02 17152
3340.57 13672
3341.11 10999
3341.66 8799
3342.20 7108
3342.75 5900
3343.30 5037
3343.84 4423
3344.39 3934
3344.93 3793
3345.48 3722
3346.02 3594
3346.57 3551
3347.11 3483
3347.66 3464
3348.21 3382
3348.75 3438
3349.30 3361
3349.84 3352
3350.39 3271
3350.94 3215
3351.48 3287
3352.03 3188
3352.57 3182
3353.12 3062
3353.67 3147
3354.21 3171
3354.76 3047
3355.31 2895
3355.85 2847
3356.40 2801
3356.95 2805
3357.49 2785
3358.04 2662
3358.59 2677
3359.13 2625
3359.68 2627
3360.23 2693
3360.77 2689
3361.32 2713
3361.87 2832
3362.41 2838
3362.96 2855
3363.51 2918
3364.05 2988
3364.60 2911
3365.15 2949
3365.70 2964
3366.24 2840
3366.79 2794
3367.34 2772
3367.89 2800
3368.43 2825
3368.98 2858
3369.53 2966
3370.08 3229
3370.62 3571
3371.17 3991
3371.72 4549
3372.27 5016
3372.81 5499
3373.36 6051
3373.91 6538
3374.46 6671
3375.01 6498
3375.55 6235
3376.10 5703
3376.65 5296
3377.20 4769
3377.75 4178
3378.30 3836
3378.84 3495
3379.39 3177
3379.94 2857
3380.49 2648
3381.04 2497
3381.59 2361
3382.13 2351
3382.68 2219
3383.23 2198
3383.78 2256
3384.33 2163
3384.88 2107
3385.43 2058
3385.98 2041
3386.52 2058
3387.07 1966
3387.62 1946
3388.17 2001
3388.72 2076
3389.27 2103
3389.82 2054
3390.37 2037
3390.92 2014
3391.47 1974
3392.02 1977
3392.57 1999
3393.12 2050
3393.66 2035
3394.21 1979
3394.76 2099
3395.31 2226
3395.86 2258
3396.41 2283
3396.96 2242
3397.51 2322
3398.06 2428
3398.61 2378
3399.16 2357
3399.71 2316
3400.26 2301
3400.81 2229
3401.36 2139
3401.91 1999
3402.46 1946
3403.01 1947
3403.56 1940
3404.11 1968
3404.66 1955
3405.21 1824
3405.77 1871
3406.32 1875
3406.87 1981
3407.42 2039
3407.97 2111
3408.52 2227
3409.07 2224
3409.62 2307
3410.17 2518
3410.72 2839
3411.27 2873
3411.82 3053
3412.37 3087
3412.93 3025
3413.48 2938
3414.03 2888
3414.58 2757
3415.13 2690
3415.68 2611
3416.23 2449
3416.78 2445
3417.34 2380
3417.89 2350
3418.44 2296
3418.99 2262
3419.54 2110
3420.09 2036
3420.65 2032
3421.20 1965
3421.75 1951
3422.30 1950
3422.85 2016
3423.40 2032
3423.96 2091
3424.51 2138
3425.06 2066
3425.61 2031
3426.17 1993
3426.72 1977
3427.27 1795
3427.82 1742
3428.37 1731
3428.93 1742
3429.48 1644
3430.03 1547
3430.58 1640
3431.14 1575
3431.69 1579
3432.24 1512
3432.79 1617
3433.35 1541
3433.90 1555
3434.45 1578
3435.01 1637
3435.56 1548
3436.11 1564
3436.66 1680
3437.22 1717
3437.77 1688
3438.32 1755
3438.88 1775
3439.43 1772
3439.98 1709
3440.54 1702
3441.09 1739
3441.64 1750
3442.20 1697
3442.75 1639
3443.30 1665
3443.86 1648
3444.41 1606
3444.96 1604
3445.52 1494
3446.07 1505
3446.63 1465
3447.18 1524
3447.73 1527
3448.29 1485
3448.84 1523
3449.40 1512
3449.95 1543
3450.50 1547
3451.06 1457
3451.61 1449
3452.17 1452
3452.72 1393
3453.27 1435
3453.83 1455
3454.38 1511
3454.94 1446
3455.49 1381
3456.05 1453
3456.60 1432
3457.16 1497
3457.71 1484
3458.27 1505
3458.82 1507
3459.38 1517
3459.93 1551
3460.49 1522
3461.04 1478
3461.60 1560
3462.15 1584
3462.71 1591
3463.26 1580
3463.82 1569
3464.37 1574
3464.93 1529
3465.48 1618
3466.04 1674
3466.59 1624
3467.15 1589
3467.70 1620
3468.26 1756
3468.81 1785
3469.37 1844
3469.93 1897
3470.48 1818
3471.04 1903
3471.59 1887
3472.15 1887
3472.70 1907
3473.26 1914
3473.82 1867
3474.37 1777
3474.93 1742
3475.48 1712
3476.04 1734
3476.60 1885
3477.15 1920
3477.71 1962
3478.27 1939
3478.82 2100
3479.38 2125
3479.93 2218
3480.49 2242
3481.05 2218
3481.60 2232
3482.16 2402
3482.72 2351
3483.27 2365
3483.83 2253
3484.39 2309
3484.95 2332
3485.50 2311
3486.06 2309
3486.62 2392
3487.17 2542
3487.73 2747
3488.29 3065
3488.84 3616
3489.40 4378
3489.96 5233
3490.52 6550
3491.07 7794
3491.63 8955
3492.19 9557
3492.75 9886
3493.30 9465
3493.86 8597
3494.42 7676
3494.98 6333
3495.53 5403
3496.09 4548
3496.65 3750
3497.21 3299
3497.77 3004
3498.32 2762
3498.88 2650
3499.44 2646
3500.00 2711
3500.56 2847
3501.11 2873
3501.67 2963
3502.23 3124
3502.79 3307
3503.35 3684
3503.91 3815
3504.46 4119
3505.02 4350
3505.58 4482
3506.14 4344
3506.70 4276
3507.26 4091
3507.81 3788
3508.37 3533
3508.93 3272
3509.49 3123
3510.05 2940
3510.61 2863
3511.17 2819
3511.73 2822
3512.29 2669
3512.85 2566
3513.40 2541
3513.96 2275
3514.52 2105
3515.08 2074
3515.64 1936
3516.20 1835
3516.76 1758
3517.32 1760
3517.88 1804
3518.44 1768
3519.00 1728
3519.56 1720
3520.12 1794
3520.68 1764
3521.24 1854
3521.80 1838
3522.36 1802
3522.92 1862
3523.48 1772
3524.04 1783
3524.60 1860
3525.16 1833
3525.72 1816
3526.28 1743
3526.84 1697
3527.40 1768
3527.96 1753
3528.52 1705
3529.08 1703
3529.64 1838
3530.20 1720
3530.76 1731
3531.32 1800
3531.88 1749
3532.44 1679
3533.00 1697
3533.56 1715
3534.12 1707
3534.68 1639
3535.25 1587
3535.81 1734
3536.37 1688
3536.93 1649
3537.49 1604
3538.05 1624
3538.61 1734
3539.17 1712
3539.73 1659
3540.30 1710
3540.86 1803
3541.42 1785
3541.98 1816
3542.54 1838
3543.10 1881
3543.66 1851
3544.23 1860
3544.79 1913
3545.35 1871
3545.91 1746
3546.47 1734
3547.03 1731
3547.60 1738
3548.16 1617
3548.72 1664
3549.28 1633
3549.84 1603
3550.41 1562
3550.97 1528
3551.53 1557
3552.09 1504
3552.65 1477
3553.22 1461
3553.78 1414
3554.34 1348
3554.90 1386
3555.47 1383
3556.03 1402
3556.59 1419
3557.15 1412
3557.72 1440
3558.28 1423
3558.84 1439
3559.41 1409
3559.97 1439
3560.53 1462
3561.09 1506
3561.66 1491
3562.22 1517
3562.78 1619
3563.35 1539
3563.91 1605
3564.47 1578
3565.04 1576
3565.60 1606
3566.16 1602
3566.73 1507
3567.29 1515
3567.85 1482
3568.42 1482
3568.98 1438
3569.54 1480
3570.11 1374
3570.67 1414
3571.23 1387
3571.80 1424
3572.36 1504
3572.93 1596
3573.49 1583
3574.05 1683
3574.62 1880
3575.18 2109
3575.75 2315
3576.31 2460
3576.87 2470
3577.44 2555
3578.00 2622
3578.57 2490
3579.13 2384
3579.70 2236
3580.26 2114
3580.82 1987
3581.39 1941
3581.95 1731
3582.52 1695
3583.08 1628
3583.65 1487
3584.21 1480
3584.78 1558
3585.34 1518
3585.91 1440
3586.47 1394
3587.04 1380
3587.60 1351
3588.17 1313
3588.73 1308
3589.30 1338
3589.86 1353
3590.43 1287
3590.99 1252
3591.56 1294
3592.12 1285
3592.69 1339
3593.25 1252
3593.82 1246
3594.39 1305
3594.95 1334
3595.52 1324
3596.08 1338
3596.65 1371
3597.21 1391
3597.78 1311
3598.35 1323
3598.91 1294
3599.48 1336
3600.04 1278
3600.61 1281
3601.18 1243
3601.74 1311
3602.31 1324
3602.87 1274
3603.44 1293
3604.01 1275
3604.57 1265
3605.14 1268
3605.71 1306
3606.27 1277
3606.84 1292
3607.41 1274
3607.97 1305
3608.54 1263
3609.11 1252
3609.67 1300
3610.24 1289
3610.81 1239
3611.37 1196
3611.94 1230
3612.51 1287
3613.07 1357
3613.64 1417
3614.21 1491
3614.78 1662
3615.34 1784
3615.91 1993
3616.48 2124
3617.04 2380
3617.61 2460
3618.18 2468
3618.75 2486
3619.31 2432
3619.88 2245
3620.45 2198
3621.02 2091
3621.58 1915
3622.15 1713
3622.72 1677
3623.29 1571
3623.86 1458
3624.42 1380
3624.99 1299
3625.56 1266
3626.13 1264
3626.70 1246
3627.26 1228
3627.83 1206
3628.40 1204
3628.97 1230
3629.54 1247
3630.11 1249
3630.67 1226
3631.24 1236
3631.81 1307
3632.38 1244
3632.95 1228
3633.52 1214
3634.08 1239
3634.65 1308
3635.22 1258
3635.79 1248
3636.36 1304
3636.93 1299
3637.50 1278
3638.07 1259
3638.64 1348
3639.20 1405
3639.77 1438
3640.34 1452
3640.91 1565
3641.48 1628
3642.05 1586
3642.62 1524
3643.19 1537
3643.76 1619
3644.33 1489
3644.90 1464
3645.47 1546
3646.04 1482
3646.61 1505
3647.18 1435
3647.75 1456
3648.32 1484
3648.89 1494
3649.46 1442
3650.03 1491
3650.60 1565
3651.17 1700
3651.74 1817
3652.31 1788
3652.88 1738
3653.45 1734
3654.02 1803
3654.59 1644
3655.16 1670
3655.73 1689
3656.30 1706
3656.87 1739
3657.44 1736
3658.01 1793
3658.58 1855
3659.15 1851
3659.72 1883
3660.29 1822
3660.86 1684
3661.43 1701
3662.00 1724
3662.58 1705
3663.15 1679
3663.72 1750
3664.29 1782
3664.86 1813
3665.43 1927
3666.00 2123
3666.57 2230
3667.14 2100
3667.72 1887
3668.29 1865
3668.86 1779
3669.43 1672
3670.00 1635
3670.57 1555
3671.14 1509
3671.72 1448
3672.29 1474
3672.86 1431
3673.43 1525
3674.00 1578
3674.57 1459
3675.15 1470
3675.72 1458
3676.29 1425
3676.86 1490
3677.43 1493
3678.01 1583
3678.58 1667
3679.15 1644
3679.72 1649
3680.30 1548
3680.87 1583
3681.44 1539
3682.01 1460
3682.58 1414
3683.16 1391
3683.73 1157
3684.30 1261
3684.88 1360
3685.45 1284
3686.02 1294
3686.59 1351
3687.17 1389
3687.74 1415
3688.31 1510
3688.88 1637
3689.46 1609
3690.03 1595
3690.60 1594
3691.18 1644
3691.75 1598
3692.32 1486
3692.90 1396
3693.47 1498
3694.04 1355
3694.62 1411
3695.19 1353
3695.76 1360
3696.34 1272
3696.91 1233
3697.48 1290
3698.06 1242
3698.63 1245
3699.21 1271
3699.78 1299
3700.35 1289
3700.93 1272
3701.50 1329
3702.08 1330
3702.65 1316
3703.22 1260
3703.80 1301
3704.37 1299
3704.95 1317
3705.52 1361
3706.09 1356
3706.67 1395
3707.24 1415
3707.82 1338
3708.39 1387
3708.97 1443
3709.54 1361
3710.12 1347
3710.69 1306
3711.26 1314
3711.84 1309
3712.41 1284
3712.99 1300
3713.56 1285
3714.14 1198
3714.71 1213
3715.29 1302
3715.86 1267
3716.44 1263
3717.01 1198
3717.59 1183
3718.16 1115
3718.74 1142
3719.32 1175
3719.89 1160
3720.47 1175
3721.04 1185
3721.62 1162
3722.19 1165
3722.77 1187
3723.34 1195
3723.92 1190
3724.49 1250
3725.07 1180
3725.65 1119
3726.22 1187
3726.80 1097
3727.37 1148
3727.95 1226
3728.53 1260
3729.10 1278
3729.68 1373
3730.25 1467
3730.83 1576
3731.41 1676
3731.98 1758
3732.56 1860
3733.14 1840
3733.71 1959
3734.29 1916
3734.87 1874
3735.44 1829
3736.02 1636
3736.60 1556
3737.17 1556
3737.75 1432
3738.33 1297
3738.90 1283
3739.48 1225
3740.06 1264
3740.63 1218
3741.21 1203
3741.79 1170
3742.36 1134
3742.94 1164
3743.52 1172
3744.10 1135
3744.67 1084
3745.25 1143
3745.83 1129
3746.40 1103
3746.98 1082
3747.56 1096
3748.14 1194
3748.71 1207
3749.29 1104
3749.87 1243
3750.45 1207
3751.03 1173
3751.60 1222
3752.18 1235
3752.76 1169
3753.34 1173
3753.92 1232
3754.49 1166
3755.07 1218
3755.65 1255
3756.23 1217
3756.81 1198
3757.38 1214
3757.96 1246
3758.54 1362
3759.12 1282
3759.70 1254
3760.28 1259
3760.85 1341
3761.43 1335
3762.01 1403
3762.59 1396
3763.17 1340
3763.75 1305
3764.33 1302
3764.91 1372
3765.48 1318
3766.06 1303
3766.64 1283
3767.22 1309
3767.80 1333
3768.38 1286
3768.96 1224
3769.54 1279
3770.12 1326
3770.70 1305
3771.28 1312
3771.85 1301
3772.43 1295
3773.01 1330
3773.59 1262
3774.17 1277
3774.75 1264
3775.33 1193
3775.91 1224
3776.49 1205
3777.07 1249
3777.65 1212
3778.23 1195
3778.81 1172
3779.39 1289
3779.97 1280
3780.55 1204
3781.13 1226
3781.71 1186
3782.29 1264
3782.87 1254
3783.45 1225
3784.03 1200
3784.61 1224
3785.19 1209
3785.77 1202
3786.35 1181
3786.93 1243
3787.51 1245
3788.10 1205
3788.68 1184
3789.26 1232
3789.84 1189
3790.42 1272
3791.00 1309
3791.58 1258
3792.16 1306
3792.74 1321
3793.32 1298
3793.90 1267
3794.48 1271
3795.07 1285
3795.65 1278
3796.23 1298
3796.81 1281
3797.39 1298
3797.97 1267
3798.55 1276
3799.14 1337
3799.72 1375
3800.30 1456
3800.88 1480
3801.46 1532
3802.04 1588
3802.62 1621
3803.21 1657
3803.79 1571
3804.37 1510
3804.95 1465
3805.53 1562
3806.12 1574
3806.70 1600
3807.28 1631
3807.86 1720
3808.44 1694
3809.03 1821
3809.61 1767
3810.19 1767
3810.77 1753
3811.36 1737
3811.94 1681
3812.52 1755
3813.10 1818
3813.69 1766
3814.27 1778
3814.85 1835
3815.43 1723
3816.02 1791
3816.60 1808
3817.18 1747
3817.77 1778
3818.35 1550
3818.93 1476
3819.51 1514
3820.10 1446
3820.68 1451
3821.26 1582
3821.85 1608
3822.43 1644
3823.01 1590
3823.60 1610
3824.18 1490
3824.76 1469
3825.35 1510
3825.93 1388
3826.51 1307
3827.10 1348
3827.68 1362
3828.27 1330
3828.85 1382
3829.43 1347
3830.02 1351
3830.60 1376
3831.18 1419
3831.77 1341
3832.35 1391
3832.94 1400
3833.52 1422
3834.10 1371
3834.69 1319
3835.27 1368
3835.86 1425
3836.44 1402
3837.03 1412
3837.61 1334
3838.19 1389
3838.78 1383
3839.36 1409
3839.95 1430
3840.53 1435
3841.12 1319
3841.70 1324
3842.29 1408
3842.87 1441
3843.46 1484
3844.04 1565
3844.63 1679
3845.21 1737
3845.80 1760
3846.38 1744
3846.97 1779
3847.55 1724
3848.14 1669
3848.72 1532
3849.31 1482
3849.89 1443
3850.48 1429
3851.06 1433
3851.65 1479
3852.23 1486
3852.82 1518
3853.41 1481
3853.99 1522
3854.58 1487
3855.16 1481
3855.75 1509
3856.33 1543
3856.92 1600
3857.51 1778
3858.09 1958
3858.68 2261
3859.26 2488
3859.85 2957
3860.44 3132
3861.02 3316
3861.61 3311
3862.20 3394
3862.78 3412
3863.37 3265
3863.95 2974
3864.54 2694
3865.13 2452
3865.71 2296
3866.30 2085
3866.89 1833
3867.47 1696
3868.06 1578
3868.65 1578
3869.23 1430
3869.82 1408
3870.41 1479
3870.99 1454
3871.58 1411
3872.17 1433
3872.76 1418
3873.34 1510
3873.93 1520
3874.52 1484
3875.10 1511
3875.69 1420
3876.28 1375
3876.87 1348
3877.45 1350
3878.04 1306
3878.63 1266
3879.22 1255
3879.80 1204
3880.39 1318
3880.98 1279
3881.57 1191
3882.15 1238
3882.74 1275
3883.33 1317
3883.92 1317
3884.51 1249
3885.09 1293
3885.68 1264
3886.27 1270
3886.86 1298
3887.45 1286
3888.04 1300
3888.62 1366
3889.21 1390
3889.80 1457
3890.39 1498
3890.98 1525
3891.57 1468
3892.15 1491
3892.74 1394
3893.33 1350
3893.92 1379
3894.51 1398
3895.10 1299
3895.69 1309
3896.28 1329
3896.86 1388
3897.45 1427
3898.04 1422
3898.63 1470
3899.22 1410
3899.81 1434
3900.40 1438
3900.99 1431
3901.58 1450
3902.17 1409
3902.76 1345
3903.34 1272
3903.93 1384
3904.52 1330
3905.11 1341
3905.70 1329
3906.29 1310
3906.88 1329
3907.47 1349
3908.06 1309
3908.65 1295
3909.24 1233
3909.83 1196
3910.42 1214
3911.01 1223
3911.60 1206
3912.19 1181
3912.78 1115
3913.37 1125
3913.96 1168
3914.55 1160
3915.14 1233
3915.73 1250
3916.32 1155
3916.91 1093
3917.50 1150
3918.09 1128
3918.68 1100
3919.28 1087
3919.87 1093
3920.46 1151
3921.05 1115
3921.64 1113
3922.23 1191
3922.82 1123
3923.41 1057
3924.00 1111
3924.59 1112
3925.18 1111
3925.77 1077
3926.37 1070
3926.96 1090
3927.55 1050
3928.14 1055
3928.73 1075
3929.32 1062
3929.91 1059
3930.51 1044
3931.10 1078
3931.69 1034
3932.28 1109
3932.87 1072
3933.46 1002
3934.05 1035
3934.65 1002
3935.24 1059
3935.83 1060
3936.42 1100
3937.01 1161
3937.61 1170
3938.20 1095
3938.79 1218
3939.38 1167
3939.97 1196
3940.57 1105
3941.16 1149
3941.75 1181
3942.34 1203
3942.94 1188
3943.53 1190
3944.12 1190
3944.71 1139
3945.31 1069
3945.90 1096
3946.49 1128
3947.08 1071
3947.68 1105
3948.27 1038
3948.86 1035
3949.45 1088
3950.05 1090
3950.64 1088
3951.23 1103
3951.83 1059
3952.42 1110
3953.01 1068
3953.61 1075
3954.20 1054
3954.79 1136
3955.39 1172
3955.98 1166
3956.57 1173
3957.17 1204
3957.76 1239
3958.35 1167
3958.95 1190
3959.54 1177
3960.13 1207
3960.73 1244
3961.32 1201
3961.92 1182
3962.51 1209
3963.10 1272
3963.70 1284
3964.29 1297
3964.88 1360
3965.48 1371
3966.07 1470
3966.67 1590
3967.26 1569
3967.86 1627
3968.45 1545
3969.04 1588
3969.64 1539
3970.23 1360
3970.83 1270
3971.42 1258
3972.02 1289
3972.61 1279
3973.21 1235
3973.80 1346
3974.40 1385
3974.99 1497
3975.58 1499
3976.18 1544
3976.77 1632
3977.37 1657
3977.96 1640
3978.56 1555
3979.15 1582
3979.75 1529
3980.35 1504
3980.94 1395
3981.54 1410
3982.13 1366
3982.73 1369
3983.32 1277
3983.92 1314
3984.51 1323
3985.11 1322
3985.70 1324
3986.30 1271
3986.90 1284
3987.49 1296
3988.09 1220
3988.68 1209
3989.28 1255
3989.87 1234
3990.47 1187
3991.07 1285
3991.66 1228
3992.26 1223
3992.85 1320
3993.45 1306
3994.05 1281
3994.64 1295
3995.24 1298
3995.84 1249
3996.43 1271
3997.03 1279
3997.62 1277
3998.22 1320
3998.82 1285
3999.41 1322
4000.01 1286
4000.61 1266
4001.20 1267
4001.80 1314
4002.40 1246
4003.00 1235
4003.59 1244
4004.19 1142
4004.79 1210
4005.38 1152
4005.98 1202
4006.58 1280
4007.17 1257
4007.77 1187
4008.37 1144
4008.97 1219
4009.56 1156
4010.16 1155
4010.76 1203
4011.36 1223
4011.95 1200
4012.55 1152
4013.15 1175
4013.75 1202
4014.34 1145
4014.94 1251
4015.54 1294
4016.14 1306
4016.74 1279
4017.33 1308
4017.93 1334
4018.53 1368
4019.13 1399
4019.73 1427
4020.32 1336
4020.92 1293
4021.52 1274
4022.12 1281
4022.72 1201
4023.32 1225
4023.91 1262
4024.51 1178
4025.11 1218
4025.71 1171
4026.31 1255
4026.91 1280
4027.51 1337
4028.10 1383
4028.70 1429
4029.30 1410
4029.90 1335
4030.50 1419
4031.10 1388
4031.70 1372
4032.30 1478
4032.90 1397
4033.49 1337
4034.09 1461
4034.69 1535
4035.29 1475
4035.89 1510
4036.49 1458
4037.09 1289
4037.69 1216
4038.29 1208
4038.89 1114
4039.49 1049
4040.09 1133
4040.69 1094
4041.29 1020
4041.89 1014
4042.49 1100
4043.09 1089
4043.69 1172
4044.29 1099
4044.89 1130
4045.49 1075
4046.09 1050
4046.69 1132
4047.29 1093
4047.89 1107
4048.49 1080
4049.09 1106
4049.69 1065
4050.29 1168
4050.89 1160
4051.49 1085
4052.09 1119
4052.69 1074
4053.29 1134
4053.89 997
4054.49 1010
4055.09 1002
4055.69 1041
4056.30 1047
4056.90 1033
4057.50 1077
4058.10 1027
4058.70 1074
4059.30 1049
4059.90 995
4060.50 1037
4061.10 1054
4061.71 1036
4062.31 1095
4062.91 1093
4063.51 1145
4064.11 1126
4064.71 1199
4065.31 1169
4065.92 1220
4066.52 1229
4067.12 1213
4067.72 1133
4068.32 1123
4068.92 1141
4069.53 1045
4070.13 1021
4070.73 1014
4071.33 1010
4071.93 991
4072.54 1046
4073.14 1037
4073.74 1049
4074.34 958
4074.94 996
4075.55 1005
4076.15 989
4076.75 991
4077.35 974
4077.96 1029
4078.56 974
4079.16 1017
4079.76 971
4080.37 1051
4080.97 983
4081.57 944
4082.17 925
4082.78 955
4083.38 943
4083.98 956
4084.59 940
4085.19 988
4085.79 952
4086.39 986
4087.00 937
4087.60 942
4088.20 975
4088.81 972
4089.41 995
4090.01 957
4090.62 945
4091.22 990
4091.82 992
4092.43 992
4093.03 1049
4093.63 1005
4094.24 954
4094.84 956
4095.45 957
4096.05 1026
4096.65 968
4097.26 1000
4097.86 973
4098.47 1004
4099.07 1009
4099.67 948
4100.28 949
4100.88 1003
4101.49 1017
4102.09 999
4102.69 1018
4103.30 1007
4103.90 999
4104.51 1021
4105.11 1054
4105.72 955
4106.32 943
4106.93 990
4107.53 955
4108.13 921
4108.74 941
4109.34 900
4109.95 968
4110.55 971
4111.16 1007
4111.76 950
4112.37 947
4112.97 934
4113.58 964
4114.18 988
4114.79 923
4115.39 923
4116.00 905
4116.60 906
4117.21 922
4117.82 939
4118.42 915
4119.03 937
4119.63 927
4120.24 963
4120.84 937
4121.45 918
4122.05 965
4122.66 984
4123.27 955
4123.87 978
4124.48 940
4125.08 975
4125.69 980
4126.30 879
4126.90 939
4127.51 987
4128.11 989
4128.72 959
4129.33 1007
4129.93 962
4130.54 952
4131.15 1014
4131.75 1015
4132.36 1005
4132.96 968
4133.57 1032
4134.18 1121
4134.78 1122
4135.39 1121
4136.00 1099
4136.60 1086
4137.21 1151
4137.82 1143
4138.43 1177
4139.03 1134
4139.64 1180
4140.25 1127
4140.85 1088
4141.46 1157
4142.07 1104
4142.68 1133
4143.28 1128
4143.89 1119
4144.50 1163
4145.10 1083
4145.71 1071
4146.32 1123
4146.93 1089
4147.53 1032
4148.14 999
4148.75 1004
4149.36 995
4149.97 1023
4150.57 975
4151.18 933
4151.79 991
4152.40 999
4153.00 917
4153.61 932
4154.22 966
4154.83 917
4155.44 937
4156.05 964
4156.65 1018
4157.26 1126
4157.87 1102
4158.48 1057
4159.09 1124
4159.70 1132
4160.30 1080
4160.91 996
4161.52 1048
4162.13 1068
4162.74 1007
4163.35 1014
4163.96 986
4164.56 1003
4165.17 1024
4165.78 1053
4166.39 1104
4167.00 1068
4167.61 1035
4168.22 1102
4168.83 1114
4169.44 1115
4170.05 1209
4170.66 1175
4171.26 1144
4171.87 1192
4172.48 1236
4173.09 1224
4173.70 1243
4174.31 1171
4174.92 1147
4175.53 1082
4176.14 1200
4176.75 1147
4177.36 1162
4177.97 1129
4178.58 1073
4179.19 1077
4179.80 1032
4180.41 1069
4181.02 1052
4181.63 1053
4182.24 1039
4182.85 1023
4183.46 1038
4184.07 1023
4184.68 1081
4185.29 1036
4185.90 1032
4186.51 1040
4187.12 1017
4187.73 998
4188.34 1021
4188.95 1016
4189.56 1048
4190.18 1090
4190.79 1096
4191.40 1081
4192.01 1042
4192.62 1047
4193.23 1069
4193.84 1164
4194.45 1155
4195.06 1123
4195.67 1172
4196.28 1110
4196.90 1122
4197.51 1110
4198.12 1087
4198.73 1102
4199.34 1045
4199.95 1094
4200.56 991
4201.18 996
4201.79 1059
4202.40 959
4203.01 1061
4203.62 1026
4204.23 998
4204.85 1005
4205.46 1015
4206.07 979
4206.68 1075
4207.29 1076
4207.90 1061
4208.52 1056
4209.13 1043
4209.74 1105
4210.35 1143
4210.97 1091
4211.58 1089
4212.19 1053
4212.80 1087
4213.41 1109
4214.03 1098
4214.64 1048
4215.25 1137
4215.86 1111
4216.48 1203
4217.09 1170
4217.70 1222
4218.32 1205
4218.93 1269
4219.54 1355
4220.15 1376
4220.77 1347
4221.38 1330
4221.99 1371
4222.61 1341
4223.22 1371
4223.83 1441
4224.44 1419
4225.06 1489
4225.67 1579
4226.28 1663
4226.90 1707
4227.51 1821
4228.13 1836
4228.74 1920
4229.35 1769
4229.97 1739
4230.58 1595
4231.19 1497
4231.81 1415
4232.42 1363
4233.03 1341
4233.65 1294
4234.26 1338
4234.88 1276
4235.49 1255
4236.10 1287
4236.72 1249
4237.33 1297
4237.95 1256
4238.56 1165
4239.17 1248
4239.79 1319
4240.40 1349
4241.02 1229
4241.63 1225
4242.25 1301
4242.86 1354
4243.48 1241
4244.09 1277
4244.71 1296
4245.32 1273
4245.93 1361
4246.55 1387
4247.16 1341
4247.78 1297
4248.39 1249
4249.01 1269
4249.62 1325
4250.24 1255
4250.85 1205
4251.47 1203
4252.08 1223
4252.70 1229
4253.32 1213
4253.93 1250
4254.55 1217
4255.16 1247
4255.78 1227
4256.39 1254
4257.01 1245
4257.62 1165
4258.24 1236
4258.85 1297
4259.47 1295
4260.09 1397
4260.70 1405
4261.32 1522
4261.93 1506
4262.55 1495
4263.17 1551
4263.78 1566
4264.40 1550
4265.01 1518
4265.63 1431
4266.25 1461
4266.86 1468
4267.48 1439
4268.10 1410
4268.71 1438
4269.33 1473
4269.94 1578
4270.56 1479
4271.18 1616
4271.79 1768
4272.41 1925
4273.03 2046
4273.64 2136
4274.26 2214
4274.88 2351
4275.49 2355
4276.11 2269
4276.73 2207
4277.35 2065
4277.96 1947
4278.58 1898
4279.20 1766
4279.81 1698
4280.43 1531
4281.05 1472
4281.67 1463
4282.28 1346
4282.90 1256
4283.52 1298
4284.14 1315
4284.75 1252
4285.37 1219
4285.99 1290
4286.61 1287
4287.22 1250
4287.84 1195
4288.46 1258
4289.08 1231
4289.70 1256
4290.31 1182
4290.93 1190
4291.55 1249
4292.17 1282
4292.79 1243
4293.40 1173
4294.02 1180
4294.64 1269
4295.26 1224
4295.88 1188
4296.50 1189
4297.11 1219
4297.73 1208
4298.35 1205
4298.97 1186
4299.59 1116
4300.21 1124
4300.83 1144
4301.44 1169
4302.06 1100
4302.68 1060
4303.30 1108
4303.92 1139
4304.54 1190
4305.16 1181
4305.78 1139
4306.40 1132
4307.02 1176
4307.63 1149
4308.25 1198
4308.87 1190
4309.49 1168
4310.11 1174
4310.73 1202
4311.35 1176
4311.97 1252
4312.59 1183
4313.21 1221
4313.83 1263
4314.45 1224
4315.07 1315
4315.69 1217
4316.31 1228
4316.93 1178
4317.55 1165
4318.17 1234
4318.79 1254
4319.41 1171
4320.03 1161
4320.65 1163
4321.27 1301
4321.89 1265
4322.51 1331
4323.13 1236
4323.75 1282
4324.37 1395
4324.99 1357
4325.61 1423
4326.23 1394
4326.85 1415
4327.47 1424
4328.09 1533
4328.71 1622
4329.33 1670
4329.96 1817
4330.58 1981
4331.20 2081
4331.82 2388
4332.44 2475
4333.06 2557
4333.68 2513
4334.30 2509
4334.92 2413
4335.54 2450
4336.17 2438
4336.79 2339
4337.41 2413
4338.03 2379
4338.65 2422
4339.27 2279
4339.89 2169
4340.52 2022
4341.14 1951
4341.76 1929
4342.38 2029
4343.00 2149
4343.62 2449
4344.25 2697
4344.87 2988
4345.49 3383
4346.11 3827
4346.73 3964
4347.36 3874
4347.98 3717
4348.60 3471
4349.22 3147
4349.84 2766
4350.47 2695
4351.09 2480
4351.71 2394
4352.33 2277
4352.96 2112
4353.58 2045
4354.20 2030
4354.82 1870
4355.45 1722
4356.07 1647
4356.69 1742
4357.31 1685
4357.94 1684
4358.56 1692
4359.18 1616
4359.81 1613
4360.43 1634
4361.05 1614
4361.68 1564
4362.30 1497
4362.92 1549
4363.55 1561
4364.17 1541
4364.79 1543
4365.42 1562
4366.04 1638
4366.66 1575
4367.29 1495
4367.91 1494
4368.53 1428
4369.16 1466
4369.78 1374
4370.40 1405
4371.03 1390
4371.65 1321
4372.27 1261
4372.90 1231
4373.52 1300
4374.15 1253
4374.77 1255
4375.39 1305
4376.02 1336
4376.64 1291
4377.27 1315
4377.89 1338
4378.52 1426
4379.14 1404
4379.76 1447
4380.39 1392
4381.01 1380
4381.64 1418
4382.26 1383
4382.89 1379
4383.51 1495
4384.14 1432
4384.76 1393
4385.39 1420
4386.01 1320
4386.64 1347
4387.26 1255
4387.89 1337
4388.51 1333
4389.14 1352
4389.76 1360
4390.39 1405
4391.01 1484
4391.64 1588
4392.26 1555
4392.89 1477
4393.51 1499
4394.14 1419
4394.76 1296
4395.39 1309
4396.01 1283
4396.64 1268
4397.26 1201
4397.89 1185
4398.52 1186
4399.14 1177
4399.77 1299
4400.39 1287
4401.02 1171
4401.65 1180
4402.27 1240
4402.90 1212
4403.52 1150
4404.15 1165
4404.78 1130
4405.40 1177
4406.03 1230
4406.65 1185
4407.28 1194
4407.91 1206
4408.53 1205
4409.16 1213
4409.79 1250
4410.41 1173
4411.04 1179
4411.67 1150
4412.29 1247
4412.92 1181
4413.55 1115
4414.17 1142
4414.80 1161
4415.43 1113
4416.05 1173
4416.68 1148
4417.31 1127
4417.94 1150
4418.56 1176
4419.19 1137
4419.82 1172
4420.44 1134
4421.07 1131
4421.70 1117
4422.33 1112
4422.95 1089
4423.58 1153
4424.21 1074
4424.84 1091
4425.46 1093
4426.09 1066
4426.72 1111
4427.35 1135
4427.97 1004
4428.60 1081
4429.23 1085
4429.86 1081
4430.49 1107
4431.11 1102
4431.74 1099
4432.37 1063
4433.00 1063
4433.63 1057
4434.26 1038
4434.88 1059
4435.51 1075
4436.14 1071
4436.77 1091
4437.40 1086
4438.03 1144
4438.65 1192
4439.28 1216
4439.91 1107
4440.54 1090
4441.17 1132
4441.80 1157
4442.43 1172
4443.06 1177
4443.68 1158
4444.31 1221
4444.94 1200
4445.57 1183
4446.20 1275
4446.83 1282
4447.46 1271
4448.09 1236
4448.72 1198
4449.35 1214
4449.98 1226
4450.61 1158
4451.24 1103
4451.86 1145
4452.49 1244
4453.12 1297
4453.75 1366
4454.38 1437
4455.01 1430
4455.64 1463
4456.27 1502
4456.90 1480
4457.53 1388
4458.16 1375
4458.79 1308
4459.42 1223
4460.05 1237
4460.68 1145
4461.31 1148
4461.94 1084
4462.57 1074
4463.20 1144
4463.83 1114
4464.46 1140
4465.09 1060
4465.72 1057
4466.36 1179
4466.99 1047
4467.62 1076
4468.25 1128
4468.88 1143
4469.51 1139
4470.14 1058
4470.77 1087
4471.40 1029
4472.03 1067
4472.66 1081
4473.29 1083
4473.93 1050
4474.56 1056
4475.19 1081
4475.82 1055
4476.45 1092
4477.08 1024
4477.71 1071
4478.34 1039
4478.98 1016
4479.61 1033
4480.24 1050
4480.87 1126
4481.50 1107
4482.13 1074
4482.76 1141
4483.40 1082
4484.03 1069
4484.66 1109
4485.29 1106
4485.92 1105
4486.56 1124
4487.19 1153
4487.82 1074
4488.45 1095
4489.08 1054
4489.72 1136
4490.35 1167
4490.98 1169
4491.61 1221
4492.25 1203
4492.88 1136
4493.51 1166
4494.14 1167
4494.78 1243
4495.41 1215
4496.04 1168
4496.67 1210
4497.31 1243
4497.94 1338
4498.57 1394
4499.20 1537
4499.84 1589
4500.47 1715
4501.10 1727
4501.74 1776
4502.37 1721
4503.00 1690
4503.64 1677
4504.27 1566
4504.90 1577
4505.53 1586
4506.17 1417
4506.80 1373
4507.43 1395
4508.07 1346
4508.70 1386
4509.34 1396
4509.97 1308
4510.60 1413
4511.24 1439
4511.87 1366
4512.50 1298
4513.14 1287
4513.77 1260
4514.41 1280
4515.04 1312
4515.67 1315
4516.31 1267
4516.94 1291
4517.58 1232
4518.21 1260
4518.84 1180
4519.48 1207
4520.11 1269
4520.75 1214
4521.38 1210
4522.02 1221
4522.65 1248
4523.28 1196
4523.92 1287
4524.55 1276
4525.19 1264
4525.82 1401
4526.46 1507
4527.09 1652
4527.73 1823
4528.36 2079
4529.00 2516
4529.63 2911
4530.27 3318
4530.90 3710
4531.54 3823
4532.17 3765
4532.81 3567
4533.44 3285
4534.08 2956
4534.71 2560
4535.35 2327
4535.99 2033
4536.62 1798
4537.26 1552
4537.89 1454
4538.53 1343
4539.16 1298
4539.80 1246
4540.43 1160
4541.07 1153
4541.71 1186
4542.34 1132
4542.98 1141
4543.61 1016
4544.25 1081
4544.89 1052
4545.52 1075
4546.16 1116
4546.79 1068
4547.43 1048
4548.07 1050
4548.70 1101
4549.34 1059
4549.98 1065
4550.61 1078
4551.25 1057
4551.89 1065
4552.52 1058
4553.16 1100
4553.80 1062
4554.43 1017
4555.07 1005
4555.71 1063
4556.34 1044
4556.98 1104
4557.62 1118
4558.25 1170
4558.89 1109
4559.53 1084
4560.16 1150
4560.80 1158
4561.44 1210
4562.08 1217
4562.71 1211
4563.35 1123
4563.99 1141
4564.63 1185
4565.26 1240
4565.90 1266
4566.54 1311
4567.18 1350
4567.81 1407
4568.45 1483
4569.09 1500
4569.73 1458
4570.36 1448
4571.00 1449
4571.64 1391
4572.28 1409
4572.92 1368
4573.55 1273
4574.19 1246
4574.83 1217
4575.47 1174
4576.11 1208
4576.75 1181
4577.38 1148
4578.02 1220
4578.66 1186
4579.30 1132
4579.94 1139
4580.58 1169
4581.21 1170
4581.85 1162
4582.49 1163
4583.13 1193
4583.77 1192
4584.41 1260
4585.05 1406
4585.69 1458
4586.32 1475
4586.96 1603
4587.60 1540
4588.24 1724
4588.88 1728
4589.52 1746
4590.16 1756
4590.80 1814
4591.44 1885
4592.08 1917
4592.72 1712
4593.36 1701
4594.00 1634
4594.63 1489
4595.27 1376
4595.91 1320
4596.55 1269
4597.19 1271
4597.83 1243
4598.47 1261
4599.11 1248
4599.75 1248
4600.39 1303
4601.03 1303
4601.67 1334
4602.31 1289
4602.95 1266
4603.59 1272
4604.23 1272
4604.87 1305
4605.51 1219
4606.15 1240
4606.79 1227
4607.43 1229
4608.08 1220
4608.72 1199
4609.36 1247
4610.00 1227
4610.64 1237
4611.28 1163
4611.92 1122
4612.56 1144
4613.20 1113
4613.84 1138
4614.48 1133
4615.12 1130
4615.76 1052
4616.41 1034
4617.05 1065
4617.69 1062
4618.33 995
4618.97 1022
4619.61 988
4620.25 1009
4620.89 1022
4621.54 974
4622.18 1001
4622.82 955
4623.46 956
4624.10 947
4624.74 996
4625.38 1041
4626.03 1042
4626.67 1004
4627.31 1012
4627.95 1004
4628.59 1048
4629.24 1084
4629.88 1055
4630.52 1067
4631.16 1148
4631.80 1161
4632.45 1183
4633.09 1162
4633.73 1133
4634.37 1169
4635.02 1201
4635.66 1194
4636.30 1152
4636.94 1123
4637.58 1234
4638.23 1176
4638.87 1172
4639.51 1154
4640.16 1114
4640.80 1127
4641.44 1131
4642.08 1161
4642.73 1094
4643.37 1083
4644.01 1092
4644.66 1076
4645.30 1093
4645.94 1099
4646.58 1121
4647.23 1102
4647.87 1092
4648.51 1114
4649.16 1092
4649.80 1083
4650.44 1079
4651.09 1033
4651.73 1109
4652.37 1053
4653.02 1061
4653.66 1059
4654.31 1073
4654.95 1044
4655.59 989
4656.24 1009
4656.88 1051
4657.52 1046
4658.17 1062
4658.81 984
4659.46 939
4660.10 964
4660.75 973
4661.39 957
4662.03 945
4662.68 890
4663.32 948
4663.97 932
4664.61 909
4665.26 940
4665.90 908
4666.54 953
4667.19 975
4667.83 941
4668.48 929
4669.12 938
4669.77 970
4670.41 892
4671.06 846
4671.70 930
4672.35 983
4672.99 956
4673.64 985
4674.28 982
4674.93 927
4675.57 940
4676.22 972
4676.86 987
4677.51 993
4678.15 1047
4678.80 1085
4679.44 1006
4680.09 1025
4680.73 992
4681.38 946
4682.03 959
4682.67 998
4683.32 1081
4683.96 1060
4684.61 1026
4685.25 974
4685.90 1020
4686.55 1079
4687.19 1078
4687.84 1110
4688.48 1118
4689.13 1196
4689.78 1219
4690.42 1263
4691.07 1254
4691.72 1289
4692.36 1215
4693.01 1207
4693.65 1153
4694.30 1169
4694.95 1185
4695.59 1200
4696.24 1203
4696.89 1232
4697.53 1299
4698.18 1406
4698.83 1490
4699.47 1520
4700.12 1517
4700.77 1514
4701.41 1467
4702.06 1387
4702.71 1371
4703.36 1305
4704.00 1280
4704.65 1254
4705.30 1207
4705.94 1159
4706.59 1182
4707.24 1117
4707.89 1118
4708.53 1096
4709.18 1129
4709.83 1139
4710.48 1152
4711.12 1168
4711.77 1091
4712.42 1126
4713.07 1163
4713.71 1144
4714.36 1156
4715.01 1118
4715.66 1168
4716.31 1173
4716.95 1147
4717.60 1116
4718.25 1181
4718.90 1166
4719.55 1193
4720.19 1269
4720.84 1200
4721.49 1196
4722.14 1144
4722.79 1133
4723.44 1130
4724.08 1115
4724.73 1183
4725.38 1132
4726.03 1124
4726.68 1197
4727.33 1207
4727.98 1188
4728.63 1197
4729.27 1061
4729.92 1100
4730.57 1069
4731.22 1058
4731.87 1060
4732.52 1021
4733.17 1064
4733.82 1050
4734.47 1018
4735.12 1023
4735.77 1010
4736.41 1071
4737.06 1070
4737.71 1000
4738.36 1043
4739.01 1133
4739.66 1072
4740.31 1046
4740.96 1043
4741.61 1119
4742.26 1083
4742.91 1044
4743.56 1100
4744.21 1069
4744.86 1053
4745.51 1056
4746.16 1041
4746.81 1041
4747.46 1075
4748.11 1077
4748.76 1073
4749.41 1100
4750.06 1144
4750.71 1126
4751.36 1143
4752.01 1209
4752.66 1235
4753.31 1163
4753.96 1129
4754.61 1187
4755.26 1127
4755.92 1121
4756.57 1114
4757.22 1072
4757.87 1116
4758.52 1195
4759.17 1180
4759.82 1205
4760.47 1241
4761.12 1298
4761.77 1318
4762.42 1280
4763.08 1295
4763.73 1307
4764.38 1216
4765.03 1170
4765.68 1166
4766.33 1101
4766.98 1145
4767.64 1104
4768.29 1120
4768.94 1071
4769.59 1097
4770.24 1124
4770.89 1086
4771.54 1083
4772.20 1171
4772.85 1106
4773.50 1076
4774.15 1094
4774.80 1080
4775.46 1044
4776.11 1121
4776.76 1126
4777.41 1085
4778.06 1120
4778.72 1066
4779.37 1109
4780.02 1106
4780.67 1063
4781.33 1061
4781.98 1126
4782.63 1073
4783.28 1115
4783.94 1093
4784.59 1141
4785.24 1117
4785.89 1146
4786.55 1173
4787.20 1195
4787.85 1164
4788.51 1209
4789.16 1305
4789.81 1241
4790.46 1231
4791.12 1213
4791.77 1232
4792.42 1269
4793.08 1242
4793.73 1222
4794.38 1261
4795.04 1277
4795.69 1288
4796.34 1182
4797.00 1304
4797.65 1418
4798.30 1441
4798.96 1476
4799.61 1599
4800.27 1612
4800.92 1604
4801.57 1649
4802.23 1610
4802.88 1549
4803.53 1424
4804.19 1348
4804.84 1389
4805.50 1458
4806.15 1337
4806.81 1273
4807.46 1311
4808.11 1307
4808.77 1294
4809.42 1309
4810.08 1340
4810.73 1256
4811.39 1266
4812.04 1329
4812.69 1345
4813.35 1406
4814.00 1412
4814.66 1449
4815.31 1367
4815.97 1425
4816.62 1454
4817.28 1415
4817.93 1468
4818.59 1528
4819.24 1561
4819.90 1591
4820.55 1604
4821.21 1841
4821.86 1854
4822.52 1816
4823.17 1867
4823.83 1861
4824.48 1860
4825.14 1841
4825.79 1752
4826.45 1625
4827.11 1613
4827.76 1634
4828.42 1555
4829.07 1622
4829.73 1551
4830.38 1590
4831.04 1628
4831.70 1614
4832.35 1731
4833.01 1777
4833.66 1851
4834.32 1879
4834.98 1815
4835.63 1884
4836.29 2033
4836.94 2050
4837.60 2058
4838.26 2005
4838.91 1976
4839.57 2035
4840.23 2082
4840.88 2192
4841.54 2136
4842.20 2189
4842.85 2167
4843.51 2304
4844.17 2233
4844.82 2104
4845.48 2269
4846.14 2348
4846.79 2489
4847.45 2606
4848.11 2856
4848.76 3147
4849.42 3352
4850.08 3579
4850.73 3671
4851.39 3600
4852.05 3334
4852.71 3019
4853.36 2875
4854.02 2753
4854.68 2823
4855.34 2784
4855.99 3007
4856.65 3239
4857.31 3534
4857.97 3656
4858.62 3628
4859.28 3399
4859.94 3294
4860.60 3155
4861.25 2891
4861.91 2714
4862.57 2619
4863.23 2597
4863.89 2415
4864.54 2355
4865.20 2346
4865.86 2520
4866.52 2474
4867.18 2518
4867.84 2521
4868.49 2538
4869.15 2565
4869.81 2366
4870.47 2377
4871.13 2290
4871.79 2109
4872.44 2159
4873.10 2165
4873.76 2098
4874.42 2090
4875.08 2072
4875.74 2183
4876.40 2198
4877.06 2240
4877.72 2378
4878.37 2380
4879.03 2359
4879.69 2323
4880.35 2233
4881.01 2165
4881.67 2089
4882.33 2032
4882.99 1919
4883.65 1902
4884.31 1829
4884.97 1917
4885.63 1808
4886.29 1811
4886.95 1869
4887.61 1788
4888.26 1804
4888.92 1762
4889.58 1807
4890.24 1825
4890.90 1921
4891.56 1896
4892.22 1841
4892.88 1860
4893.54 1822
4894.20 1768
4894.86 1729
4895.52 1601
4896.18 1649
4896.84 1549
4897.51 1664
4898.17 1664
4898.83 1731
4899.49 1703
4900.15 1723
4900.81 1721
4901.47 1708
4902.13 1699
4902.79 1557
4903.45 1517
4904.11 1519
4904.77 1500
4905.43 1458
4906.09 1485
4906.75 1440
4907.41 1424
4908.08 1406
4908.74 1412
4909.40 1368
4910.06 1404
4910.72 1336
4911.38 1395
4912.04 1337
4912.70 1360
4913.37 1331
4914.03 1309
4914.69 1281
4915.35 1277
4916.01 1236
4916.67 1210
4917.33 1167
4918.00 1151
4918.66 1213
4919.32 1130
4919.98 1189
4920.64 1192
4921.31 1281
4921.97 1207
4922.63 1200
4923.29 1248
4923.95 1221
4924.62 1215
4925.28 1208
4925.94 1181
4926.60 1155
4927.26 1260
4927.93 1240
4928.59 1264
4929.25 1222
4929.91 1235
4930.58 1225
4931.24 1193
4931.90 1209
4932.56 1205
4933.23 1222
4933.89 1151
4934.55 1123
4935.22 1134
4935.88 1151
4936.54 1130
4937.20 1176
4937.87 1190
4938.53 1159
4939.19 1121
4939.86 1211
4940.52 1170
4941.18 1163
4941.85 1118
4942.51 1084
4943.17 1123
4943.84 1119
4944.50 1198
4945.16 1109
4945.83 1065
4946.49 1073
4947.15 1115
4947.82 1055
4948.48 1070
4949.15 1088
4949.81 1112
4950.47 1048
4951.14 1026
4951.80 1036
4952.47 1077
4953.13 1056
4953.79 1066
4954.46 1045
4955.12 1068
4955.79 1119
4956.45 1049
4957.11 1133
4957.78 1188
4958.44 1238
4959.11 1290
4959.77 1321
4960.44 1379
4961.10 1425
4961.77 1480
4962.43 1586
4963.10 1641
4963.76 1523
4964.42 1426
4965.09 1420
4965.75 1359
4966.42 1276
4967.08 1192
4967.75 1172
4968.41 1120
4969.08 1049
4969.74 1029
4970.41 1069
4971.08 1154
4971.74 1141
4972.41 1118
4973.07 1149
4973.74 1127
4974.40 1216
4975.07 1321
4975.73 1257
4976.40 1204
4977.06 1203
4977.73 1199
4978.40 1168
4979.06 1131
4979.73 1116
4980.39 1136
4981.06 1077
4981.73 1047
4982.39 1076
4983.06 1051
4983.72 1118
4984.39 1092
4985.06 1107
4985.72 1029
4986.39 986
4987.05 983
4987.72 1036
4988.39 1024
4989.05 1031
4989.72 1010
4990.39 958
4991.05 966
4991.72 1002
4992.39 982
4993.05 990
4993.72 999
4994.39 953
4995.05 954
4995.72 956
4996.39 980
4997.05 932
4997.72 938
4998.39 929
4999.06 965
4999.72 983
5000.39 940
5001.06 941
5001.73 912
5002.39 936
5003.06 959
5003.73 953
5004.39 912
5005.06 919
5005.73 890
5006.40 917
5007.07 904
5007.73 923
5008.40 898
5009.07 944
5009.74 926
5010.40 964
5011.07 947
5011.74 955
5012.41 905
5013.08 927
5013.74 915
5014.41 911
5015.08 900
5015.75 918
5016.42 902
5017.09 916
5017.75 921
5018.42 981
5019.09 954
5019.76 949
5020.43 972
5021.10 957
5021.76 969
5022.43 985
5023.10 994
5023.77 953
5024.44 950
5025.11 925
5025.78 949
5026.45 897
5027.12 880
5027.78 937
5028.45 856
5029.12 875
5029.79 814
5030.46 845
5031.13 844
5031.80 874
5032.47 858
5033.14 868
5033.81 877
5034.48 843
5035.15 875
5035.82 894
5036.49 935
5037.16 874
5037.83 864
5038.50 898
5039.16 863
5039.83 889
5040.50 880
5041.17 877
5041.84 841
5042.51 865
5043.18 888
5043.85 912
5044.52 885
5045.20 911
5045.87 881
5046.54 891
5047.21 896
5047.88 914
5048.55 883
5049.22 854
5049.89 840
5050.56 888
5051.23 863
5051.90 830
5052.57 887
5053.24 859
5053.91 877
5054.58 859
5055.25 836
5055.92 875
5056.60 942
5057.27 903
5057.94 884
5058.61 875
5059.28 883
5059.95 853
5060.62 880
5061.29 933
5061.96 913
5062.64 905
5063.31 915
5063.98 906
5064.65 873
5065.32 944
5065.99 891
5066.66 909
5067.34 922
5068.01 937
5068.68 927
5069.35 871
5070.02 886
5070.70 885
5071.37 883
5072.04 860
5072.71 895
5073.38 924
5074.06 972
5074.73 920
5075.40 904
5076.07 971
5076.74 1023
5077.42 1032
5078.09 1064
5078.76 1105
5079.43 1082
5080.11 1049
5080.78 1060
5081.45 1024
5082.12 983
5082.80 1046
5083.47 1030
5084.14 1035
5084.82 1014
5085.49 970
5086.16 956
5086.83 923
5087.51 946
5088.18 990
5088.85 1031
5089.53 1088
5090.20 1066
5090.87 1116
5091.55 1075
5092.22 1042
5092.89 1026
5093.57 1039
5094.24 1024
5094.91 998
5095.59 996
5096.26 979
5096.93 977
5097.61 973
5098.28 995
5098.96 965
5099.63 935
5100.30 963
5100.98 974
5101.65 1054
5102.32 996
5103.00 984
5103.67 967
5104.35 1030
5105.02 1026
5105.70 1011
5106.37 992
5107.04 992
5107.72 1009
5108.39 1034
5109.07 1009
5109.74 921
5110.42 932
5111.09 951
5111.77 931
5112.44 960
5113.11 933
5113.79 899
5114.46 958
5115.14 956
5115.81 1002
5116.49 1024
5117.16 1101
5117.84 1198
5118.51 1302
5119.19 1333
5119.86 1336
5120.54 1283
5121.21 1359
5121.89 1188
5122.57 1228
5123.24 1146
5123.92 1145
5124.59 1128
5125.27 1100
5125.94 1021
5126.62 995
5127.29 980
5127.97 964
5128.64 1000
5129.32 1003
5130.00 1019
5130.67 1004
5131.35 1084
5132.02 1024
5132.70 1053
5133.38 1026
5134.05 1025
5134.73 1044
5135.40 1017
5136.08 994
5136.76 1016
5137.43 943
5138.11 949
5138.79 951
5139.46 929
5140.14 952
5140.82 917
5141.49 919
5142.17 911
5142.85 941
5143.52 958
5144.20 871
5144.88 894
5145.55 882
5146.23 906
5146.91 872
5147.58 885
5148.26 886
5148.94 834
5149.61 851
5150.29 844
5150.97 915
5151.65 913
5152.32 840
5153.00 857
5153.68 837
5154.36 835
5155.03 867
5155.71 866
5156.39 923
5157.07 910
5157.74 908
5158.42 939
5159.10 937
5159.78 977
5160.45 946
5161.13 888
5161.81 931
5162.49 906
5163.17 891
5163.84 960
5164.52 976
5165.20 942
5165.88 904
5166.56 946
5167.24 916
5167.91 871
5168.59 892
5169.27 894
5169.95 933
5170.63 858
5171.31 894
5171.98 850
5172.66 832
5173.34 816
5174.02 824
5174.70 828
5175.38 891
5176.06 922
5176.74 896
5177.41 831
5178.09 835
5178.77 903
5179.45 922
5180.13 904
5180.81 905
5181.49 969
5182.17 868
5182.85 838
5183.53 863
5184.21 877
5184.89 873
5185.57 861
5186.24 799
5186.92 821
5187.60 824
5188.28 816
5188.96 840
5189.64 785
5190.32 845
5191.00 875
5191.68 864
5192.36 866
5193.04 816
5193.72 820
5194.40 846
5195.08 889
5195.76 824
5196.44 833
5197.12 839
5197.80 872
5198.48 855
5199.16 842
5199.84 823
5200.52 843
5201.21 911
5201.89 834
5202.57 895
5203.25 887
5203.93 871
5204.61 902
5205.29 871
5205.97 892
5206.65 909
5207.33 903
5208.01 935
5208.69 962
5209.37 1020
5210.06 953
5210.74 941
5211.42 991
5212.10 1042
5212.78 1013
5213.46 973
5214.14 1013
5214.82 1043
5215.51 1078
5216.19 997
5216.87 992
5217.55 995
5218.23 924
5218.91 930
5219.60 936
5220.28 907
5220.96 1048
5221.64 1092
5222.32 1124
5223.00 1089
5223.69 1083
5224.37 1096
5225.05 980
5225.73 997
5226.41 969
5227.10 953
5227.78 942
5228.46 882
5229.14 882
5229.83 974
5230.51 940
5231.19 933
5231.87 944
5232.56 961
5233.24 955
5233.92 901
5234.60 961
5235.29 979
5235.97 1043
5236.65 1102
5237.34 1031
5238.02 989
5238.70 1014
5239.38 1088
5240.07 1046
5240.75 986
5241.43 960
5242.12 1002
5242.80 1004
5243.48 985
5244.17 1016
5244.85 976
5245.53 961
5246.22 970
5246.90 973
5247.58 1009
5248.27 1011
5248.95 987
5249.63 967
5250.32 1053
5251.00 1137
5251.69 1128
5252.37 1096
5253.05 1115
5253.74 1079
5254.42 1046
5255.11 1036
5255.79 1000
5256.47 953
5257.16 894
5257.84 929
5258.53 975
5259.21 1062
5259.89 1022
5260.58 1057
5261.26 1086
5261.95 1088
5262.63 998
5263.32 1014
5264.00 1047
5264.69 995
5265.37 1028
5266.06 951
5266.74 970
5267.43 973
5268.11 1001
5268.79 985
5269.48 979
5270.16 962
5270.85 925
5271.53 898
5272.22 958
5272.91 946
5273.59 960
5274.28 963
5274.96 895
5275.65 944
5276.33 925
5277.02 932
5277.70 945
5278.39 948
5279.07 1003
5279.76 1008
5280.45 978
5281.13 953
5281.82 1008
5282.50 991
5283.19 934
5283.87 987
5284.56 943
5285.25 934
5285.93 949
5286.62 937
5287.30 936
5287.99 935
5288.68 938
5289.36 905
5290.05 953
5290.74 964
5291.42 918
5292.11 923
5292.79 953
5293.48 947
5294.17 1008
5294.85 958
5295.54 1000
5296.23 996
5296.91 1016
5297.60 1035
5298.29 1073
5298.98 999
5299.66 1045
5300.35 1121
5301.04 1097
5301.72 1204
5302.41 1249
5303.10 1297
5303.78 1322
5304.47 1403
5305.16 1398
5305.85 1265
5306.53 1319
5307.22 1277
5307.91 1240
5308.60 1273
5309.28 1325
5309.97 1353
5310.66 1480
5311.35 1514
5312.03 1601
5312.72 1684
5313.41 1576
5314.10 1576
5314.79 1533
5315.47 1542
5316.16 1379
5316.85 1380
5317.54 1386
5318.23 1383
5318.91 1392
5319.60 1452
5320.29 1433
5320.98 1373
5321.67 1302
5322.36 1373
5323.04 1281
5323.73 1243
5324.42 1205
5325.11 1151
5325.80 1198
5326.49 1113
5327.18 1075
5327.86 1076
5328.55 1045
5329.24 1029
5329.93 991
5330.62 990
5331.31 961
5332.00 961
5332.69 989
5333.38 994
5334.06 997
5334.75 979
5335.44 982
5336.13 966
5336.82 998
5337.51 992
5338.20 981
5338.89 1011
5339.58 1017
5340.27 1003
5340.96 985
5341.65 998
5342.34 1050
5343.03 1063
5343.72 1033
5344.41 1072
5345.10 1152
5345.79 1145
5346.48 1246
5347.17 1280
5347.86 1366
5348.55 1389
5349.24 1488
5349.93 1524
5350.62 1520
5351.31 1547
5352.00 1521
5352.69 1366
5353.38 1332
5354.07 1241
5354.76 1149
5355.45 1142
5356.14 1075
5356.83 1016
5357.52 961
5358.21 1012
5358.90 970
5359.59 1015
5360.29 981
5360.98 997
5361.67 1016
5362.36 1017
5363.05 1021
5363.74 959
5364.43 937
5365.12 1000
5365.81 915
5366.50 923
5367.20 918
5367.89 913
5368.58 915
5369.27 877
5369.96 950
5370.65 943
5371.34 891
5372.04 869
5372.73 866
5373.42 884
5374.11 885
5374.80 888
5375.49 875
5376.19 882
5376.88 850
5377.57 886
5378.26 887
5378.95 902
5379.65 861
5380.34 882
5381.03 882
5381.72 875
5382.42 819
5383.11 856
5383.80 879
5384.49 891
5385.19 884
5385.88 880
5386.57 928
5387.26 987
5387.96 982
5388.65 955
5389.34 979
5390.03 1043
5390.73 997
5391.42 952
5392.11 934
5392.80 947
5393.50 933
5394.19 868
5394.88 906
5395.58 889
5396.27 893
5396.96 895
5397.66 951
5398.35 908
5399.04 873
5399.74 897
5400.43 874
5401.12 896
5401.82 941
5402.51 960
5403.20 993
5403.90 979
5404.59 915
5405.29 904
5405.98 915
5406.67 906
5407.37 917
5408.06 938
5408.75 962
5409.45 968
5410.14 981
5410.84 922
5411.53 909
5412.23 943
5412.92 932
5413.61 871
5414.31 912
5415.00 926
5415.70 929
5416.39 930
5417.09 922
5417.78 930
5418.47 984
5419.17 1010
5419.86 995
5420.56 999
5421.25 965
5421.95 980
5422.64 1003
5423.34 978
5424.03 928
5424.73 935
5425.42 953
5426.12 948
5426.81 967
5427.51 988
5428.20 999
5428.90 993
5429.59 961
5430.29 937
5430.99 969
5431.68 954
5432.38 955
5433.07 1071
5433.77 1049
5434.46 990
5435.16 1060
5435.85 1075
5436.55 1073
5437.25 1092
5437.94 1028
5438.64 1024
5439.33 1027
5440.03 1038
5440.73 997
5441.42 1006
5442.12 1025
5442.81 1037
5443.51 1138
5444.21 1172
5444.90 1181
5445.60 1268
5446.29 1301
5446.99 1354
5447.69 1360
5448.38 1393
5449.08 1395
5449.78 1328
5450.47 1273
5451.17 1272
5451.87 1172
5452.56 1145
5453.26 1138
5453.96 1181
5454.65 1138
5455.35 1108
5456.05 1089
5456.75 1157
5457.44 1168
5458.14 1105
5458.84 1127
5459.53 1128
5460.23 1184
5460.93 1192
5461.63 1251
5462.32 1269
5463.02 1260
5463.72 1220
5464.42 1237
5465.11 1250
5465.81 1215
5466.51 1274
5467.21 1289
5467.90 1274
5468.60 1279
5469.30 1303
5470.00 1269
5470.70 1278
5471.39 1382
5472.09 1307
5472.79 1382
5473.49 1352
5474.19 1435
5474.88 1493
5475.58 1498
5476.28 1612
5476.98 1824
5477.68 1990
5478.38 2235
5479.07 2536
5479.77 2750
5480.47 2887
5481.17 2837
5481.87 2785
5482.57 2430
5483.27 2186
5483.96 2046
5484.66 1897
5485.36 1879
5486.06 1772
5486.76 1720
5487.46 1675
5488.16 1712
5488.86 1727
5489.56 1695
5490.26 1767
5490.96 1765
5491.65 1768
5492.35 1901
5493.05 1994
5493.75 1949
5494.45 1995
5495.15 2012
5495.85 2074
5496.55 2065
5497.25 2266
5497.95 2663
5498.65 3073
5499.35 3709
5500.05 4278
5500.75 4463
5501.45 4496
5502.15 4158
5502.85 3769
5503.55 3198
5504.25 2753
5504.95 2372
5505.65 2017
5506.35 1865
5507.05 1816
5507.75 1757
5508.45 1621
5509.15 1696
5509.85 1672
5510.55 1621
5511.25 1612
5511.95 1635
5512.65 1594
5513.35 1613
5514.05 1619
5514.76 1550
5515.46 1644
5516.16 1700
5516.86 1690
5517.56 1560
5518.26 1666
5518.96 1695
5519.66 1657
5520.36 1695
5521.06 1670
5521.77 1540
5522.47 1461
5523.17 1403
5523.87 1365
5524.57 1278
5525.27 1280
5525.97 1231
5526.67 1218
5527.38 1228
5528.08 1236
5528.78 1274
5529.48 1202
5530.18 1201
5530.88 1248
5531.59 1223
5532.29 1159
5532.99 1201
5533.69 1239
5534.39 1245
5535.10 1218
5535.80 1237
5536.50 1219
5537.20 1178
5537.90 1211
5538.61 1198
5539.31 1244
5540.01 1246
5540.71 1202
5541.42 1148
5542.12 1133
5542.82 1091
5543.52 1111
5544.23 1104
5544.93 1107
5545.63 1099
5546.33 1036
5547.04 1022
5547.74 1083
5548.44 1048
5549.15 1061
5549.85 1018
5550.55 1092
5551.26 1118
5551.96 1138
5552.66 1115
5553.36 1031
5554.07 1039
5554.77 1018
5555.47 994
5556.18 1019
5556.88 1074
5557.58 1072
5558.29 1090
5558.99 1106
5559.70 1116
5560.40 1125
5561.10 1101
5561.81 1126
5562.51 1191
5563.21 1172
5563.92 1171
5564.62 1187
5565.33 1263
5566.03 1187
5566.73 1140
5567.44 1146
5568.14 1034
5568.85 1057
5569.55 1105
5570.25 1106
5570.96 1083
5571.66 1065
5572.37 1016
5573.07 1101
5573.78 1161
5574.48 1117
5575.19 1108
5575.89 1121
5576.59 1089
5577.30 1028
5578.00 1027
5578.71 1019
5579.41 1002
5580.12 1022
5580.82 1019
5581.53 966
5582.23 947
5582.94 974
5583.64 993
5584.35 984
5585.05 975
5585.76 1026
5586.46 1026
5587.17 947
5587.88 973
5588.58 966
5589.29 925
5589.99 936
5590.70 983
5591.40 1031
5592.11 1011
5592.81 936
5593.52 913
5594.23 906
5594.93 1003
5595.64 982
5596.34 931
5597.05 918
5597.76 960
5598.46 958
5599.17 955
5599.87 943
5600.58 879
5601.29 917
5601.99 884
5602.70 880
5603.41 929
5604.11 921
5604.82 938
5605.52 958
5606.23 940
5606.94 955
5607.64 912
5608.35 919
5609.06 871
5609.76 913
5610.47 908
5611.18 931
5611.88 921
5612.59 960
5613.30 914
5614.01 906
5614.71 868
5615.42 932
5616.13 1002
5616.83 1004
5617.54 974
5618.25 983
5618.96 956
5619.66 938
5620.37 934
5621.08 891
5621.79 910
5622.49 934
5623.20 943
5623.91 954
5624.62 989
5625.32 946
5626.03 1013
5626.74 1035
5627.45 1037
5628.16 1083
5628.86 1047
5629.57 1147
5630.28 1097
5630.99 1117
5631.70 1135
5632.40 1127
5633.11 1121
5633.82 1067
5634.53 1006
5635.24 1090
5635.95 1147
5636.65 1185
5637.36 1190
5638.07 1119
5638.78 1174
5639.49 1246
5640.20 1231
5640.91 1178
5641.61 1172
5642.32 1181
5643.03 1110
5643.74 1080
5644.45 1056
5645.16 1088
5645.87 1032
5646.58 1043
5647.29 1070
5648.00 1028
5648.70 1054
5649.41 1035
5650.12 1054
5650.83 1099
5651.54 1097
5652.25 1121
5652.96 1126
5653.67 1082
5654.38 1091
5655.09 1131
5655.80 1104
5656.51 1037
5657.22 1086
5657.93 1124
5658.64 1132
5659.35 1109
5660.06 1102
5660.77 1181
5661.48 1108
5662.19 1103
5662.90 1118
5663.61 1106
5664.32 1164
5665.03 1116
5665.74 1107
5666.45 1093
5667.16 1109
5667.87 1080
5668.58 1130
5669.29 1158
5670.00 1325
5670.71 1323
5671.42 1331
5672.13 1371
5672.84 1293
5673.56 1178
5674.27 1082
5674.98 1079
5675.69 1113
5676.40 1045
5677.11 1042
5677.82 1020
5678.53 1050
5679.24 1010
5679.95 959
5680.67 946
5681.38 1030
5682.09 1030
5682.80 1006
5683.51 1006
5684.22 985
5684.93 995
5685.65 997
5686.36 1007
5687.07 1005
5687.78 1020
5688.49 993
5689.20 994
5689.92 966
5690.63 986
5691.34 956
5692.05 916
5692.76 979
5693.47 991
5694.19 959
5694.90 934
5695.61 932
5696.32 940
5697.04 863
5697.75 924
5698.46 948
5699.17 939
5699.89 930
5700.60 967
5701.31 965
5702.02 967
5702.74 936
5703.45 892
5704.16 918
5704.87 977
5705.59 946
5706.30 897
5707.01 925
5707.72 912
5708.44 874
5709.15 900
5709.86 891
5710.58 935
5711.29 952
5712.00 943
5712.72 918
5713.43 867
5714.14 942
5714.86 908
5715.57 888
5716.28 946
5717.00 949
5717.71 889
5718.42 914
5719.14 890
5719.85 921
5720.56 915
5721.28 938
5721.99 981
5722.71 1006
5723.42 955
5724.13 972
5724.85 959
5725.56 1027
5726.28 1025
5726.99 1089
5727.70 1099
5728.42 1105
5729.13 1115
5729.85 1079
5730.56 1075
5731.28 1048
5731.99 1060
5732.70 1067
5733.42 1035
5734.13 976
5734.85 920
5735.56 943
5736.28 961
5736.99 967
5737.71 1005
5738.42 954
5739.14 949
5739.85 969
5740.57 989
5741.28 921
5742.00 985
5742.71 1018
5743.43 1010
5744.14 1020
5744.86 1018
5745.57 1041
5746.29 1097
5747.00 1054
5747.72 1068
5748.43 1096
5749.15 1036
5749.87 1050
5750.58 1100
5751.30 1120
5752.01 1189
5752.73 1166
5753.44 1209
5754.16 1215
5754.88 1260
5755.59 1202
5756.31 1218
5757.02 1296
5757.74 1317
5758.46 1323
5759.17 1285
5759.89 1239
5760.60 1351
5761.32 1414
5762.04 1448
5762.75 1432
5763.47 1375
5764.19 1435
5764.90 1459
5765.62 1603
5766.34 1677
5767.05 1873
5767.77 2208
5768.49 2587
5769.20 3065
5769.92 3552
5770.64 3654
5771.35 3580
5772.07 3094
5772.79 2753
5773.50 2319
5774.22 1998
5774.94 1754
5775.65 1654
5776.37 1673
5777.09 1672
5777.81 1538
5778.52 1589
5779.24 1633
5779.96 1560
5780.68 1604
5781.39 1559
5782.11 1544
5782.83 1605
5783.55 1629
5784.26 1555
5784.98 1551
5785.70 1599
5786.42 1524
5787.14 1568
5787.85 1608
5788.57 1572
5789.29 1546
5790.01 1523
5790.73 1522
5791.44 1478
5792.16 1388
5792.88 1347
5793.60 1367
5794.32 1262
5795.03 1239
5795.75 1226
5796.47 1302
5797.19 1323
5797.91 1478
5798.63 1555
5799.35 1616
5800.06 1727
5800.78 1709
5801.50 1629
5802.22 1590
5802.94 1500
5803.66 1396
5804.38 1359
5805.10 1258
5805.82 1259
5806.53 1308
5807.25 1232
5807.97 1268
5808.69 1319
5809.41 1379
5810.13 1315
5810.85 1315
5811.57 1338
5812.29 1228
5813.01 1205
5813.73 1156
5814.45 1188
5815.17 1159
5815.89 1202
5816.61 1200
5817.33 1153
5818.05 1173
5818.77 1181
5819.49 1174
5820.20 1120
5820.92 1077
5821.64 1103
5822.36 1088
5823.09 1128
5823.81 1123
5824.53 1058
5825.25 1034
5825.97 1141
5826.69 1038
5827.41 1075
5828.13 1087
5828.85 1052
5829.57 1090
5830.29 1037
5831.01 1082
5831.73 1086
5832.45 1008
5833.17 970
5833.89 1008
5834.61 967
5835.33 983
5836.05 1007
5836.78 1041
5837.50 1071
5838.22 1012
5838.94 1013
5839.66 997
5840.38 979
5841.10 1047
5841.82 961
5842.54 1001
5843.27 1051
5843.99 1044
5844.71 984
5845.43 1023
5846.15 1001
5846.87 1013
5847.59 1037
5848.32 999
5849.04 1021
5849.76 1059
5850.48 1065
5851.20 1062
5851.93 1073
5852.65 1055
5853.37 1076
5854.09 1054
5854.81 1094
5855.54 1039
5856.26 1095
5856.98 1029
5857.70 1004
5858.42 1047
5859.15 1038
5859.87 1028
5860.59 981
5861.31 1038
5862.04 1002
5862.76 1016
5863.48 1051
5864.20 1050
5864.93 1003
5865.65 982
5866.37 992
5867.10 969
5867.82 970
5868.54 1026
5869.26 1042
5869.99 1050
5870.71 1082
5871.43 1010
5872.16 1032
5872.88 990
5873.60 1037
5874.33 1042
5875.05 1032
5875.77 1043
5876.50 1067
5877.22 1083
5877.94 1150
5878.67 1130
5879.39 1069
5880.11 1096
5880.84 1078
5881.56 1067
5882.28 1062
5883.01 1095
5883.73 1085
5884.46 1122
5885.18 1114
5885.90 1157
5886.63 1117
5887.35 1103
5888.08 1097
5888.80 1032
5889.52 1102
5890.25 1064
5890.97 1124
5891.70 1093
5892.42 1097
5893.15 1082
5893.87 1104
5894.59 1076
5895.32 1026
5896.04 1065
5896.77 1105
5897.49 1122
5898.22 1126
5898.94 1062
5899.67 1044
5900.39 1037
5901.12 1025
5901.84 1091
5902.57 1090
5903.29 1094
5904.02 1108
5904.74 1196
5905.47 1113
5906.19 1119
5906.92 1128
5907.64 1151
5908.37 1149
5909.09 1097
5909.82 1130
5910.55 1179
5911.27 1194
5912.00 1143
5912.72 1193
5913.45 1171
5914.17 1203
5914.90 1217
5915.63 1181
5916.35 1261
5917.08 1234
5917.80 1229
5918.53 1242
5919.25 1189
5919.98 1254
5920.71 1302
5921.43 1319
5922.16 1369
5922.89 1310
5923.61 1380
5924.34 1347
5925.06 1316
5925.79 1368
5926.52 1414
5927.24 1415
5927.97 1397
5928.70 1510
5929.42 1461
5930.15 1517
5930.88 1476
5931.60 1585
5932.33 1544
5933.06 1534
5933.78 1556
5934.51 1598
5935.24 1610
5935.97 1655
5936.69 1669
5937.42 1653
5938.15 1764
5938.87 1808
5939.60 1814
5940.33 1806
5941.06 1830
5941.78 1923
5942.51 1924
5943.24 1940
5943.97 2063
5944.69 2108
5945.42 2160
5946.15 2171
5946.88 2233
5947.60 2301
5948.33 2384
5949.06 2557
5949.79 2740
5950.52 3126
5951.24 3446
5951.97 3917
5952.70 3960
5953.43 3881
5954.16 3690
5954.88 3589
5955.61 3390
5956.34 3140
5957.07 3014
5957.80 2926
5958.53 2891
5959.25 2836
5959.98 2724
5960.71 2749
5961.44 2796
5962.17 2897
5962.90 3037
5963.63 3179
5964.36 3495
5965.08 3844
5965.81 4360
5966.54 4560
5967.27 4637
5968.00 4599
5968.73 4403
5969.46 4062
5970.19 3943
5970.92 3826
5971.65 3688
5972.37 3509
5973.10 3449
5973.83 3412
5974.56 3296
5975.29 3298
5976.02 3271
5976.75 3252
5977.48 3253
5978.21 3466
5978.94 3595
5979.67 3626
5980.40 3729
5981.13 3858
5981.86 3771
5982.59 3887
5983.32 3937
5984.05 4016
5984.78 4013
5985.51 3988
5986.24 4016
5986.97 3993
5987.70 3923
5988.43 3900
5989.16 3946
5989.89 3934
5990.62 4024
5991.35 4012
5992.08 4050
5992.81 4126
5993.54 4183
5994.27 4222
5995.00 4440
5995.74 4498
5996.47 4425
5997.20 4445
5997.93 4502
5998.66 4502
5999.39 4427
6000.12 4342
6000.85 4371
6001.58 4348
6002.31 4169
6003.04 4063
6003.78 4023
6004.51 4010
6005.24 3990
6005.97 4182
6006.70 4388
6007.43 4646
6008.16 5167
6008.90 5948
6009.63 6948
6010.36 8513
6011.09 10465
6011.82 12317
6012.55 13780
6013.29 14777
6014.02 14800
6014.75 14781
6015.48 13738
6016.21 12339
6016.95 11148
6017.68 9655
6018.41 8071
6019.14 6944
6019.87 5978
6020.61 5291
6021.34 4696
6022.07 4246
6022.80 4023
6023.54 3862
6024.27 3660
6025.00 3625
6025.73 3498
6026.47 3537
6027.20 3575
6027.93 3658
6028.66 3755
6029.40 3839
6030.13 3728
6030.86 3606
6031.59 3537
6032.33 3289
6033.06 3095
6033.79 2997
6034.53 2882
6035.26 2841
6035.99 2834
6036.73 2898
6037.46 3014
6038.19 2957
6038.93 3020
6039.66 3156
6040.39 3123
6041.13 3024
6041.86 3158
6042.59 3211
6043.33 3123
6044.06 3214
6044.79 3359
6045.53 3417
6046.26 3410
6047.00 3414
6047.73 3447
6048.46 3717
6049.20 3904
6049.93 4241
6050.67 4591
6051.40 4836
6052.13 5084
6052.87 5210
6053.60 5153
6054.34 4917
6055.07 4567
6055.81 4276
6056.54 3975
6057.27 3672
6058.01 3502
6058.74 3388
6059.48 3354
6060.21 3246
6060.95 3215
6061.68 3272
6062.42 3169
6063.15 3069
6063.89 2991
6064.62 2990
6065.36 2883
6066.09 2859
6066.83 2949
6067.56 2863
6068.30 2806
6069.03 2772
6069.77 2694
6070.50 2685
6071.24 2672
6071.97 2723
6072.71 2633
6073.44 2667
6074.18 2612
6074.91 2555
6075.65 2610
6076.39 2501
6077.12 2475
6077.86 2491
6078.59 2462
6079.33 2398
6080.06 2386
6080.80 2262
6081.54 2264
6082.27 2183
6083.01 2205
6083.74 2242
6084.48 2134
6085.22 2189
6085.95 2264
6086.69 2214
6087.42 2273
6088.16 2241
6088.90 2281
6089.63 2294
6090.37 2335
6091.11 2337
6091.84 2319
6092.58 2366
6093.32 2252
6094.05 2178
6094.79 2119
6095.53 2106
6096.26 2101
6097.00 2140
6097.74 1998
6098.47 2061
6099.21 2111
6099.95 2044
6100.69 1907
6101.42 1987
6102.16 2024
6102.90 1981
6103.63 1984
6104.37 1930
6105.11 1964
6105.85 1945
6106.58 1978
6107.32 1998
6108.06 2043
6108.80 2007
6109.53 2070
6110.27 2062
6111.01 2091
6111.75 2146
6112.49 2143
6113.22 2099
6113.96 2062
6114.70 2159
6115.44 2220
6116.17 2213
6116.91 2047
6117.65 2170
6118.39 2168
6119.13 2105
6119.87 2052
6120.60 2132
6121.34 2171
6122.08 2188
6122.82 2185
6123.56 2171
6124.30 2213
6125.03 2209
6125.77 2229
6126.51 2235
6127.25 2255
6127.99 2152
6128.73 2165
6129.47 2218
6130.21 2201
6130.94 2252
6131.68 2144
6132.42 2168
6133.16 2145
6133.90 2140
6134.64 2181
6135.38 2267
6136.12 2391
6136.86 2475
6137.60 2650
6138.34 2675
6139.08 2759
6139.81 2843
6140.55 2879
6141.29 2842
6142.03 2735
6142.77 2754
6143.51 2694
6144.25 2678
6144.99 2643
6145.73 2615
6146.47 2668
6147.21 2608
6147.95 2596
6148.69 2519
6149.43 2549
6150.17 2520
6150.91 2593
6151.65 2625
6152.39 2735
6153.13 2735
6153.87 2752
6154.61 2721
6155.35 2774
6156.09 2844
6156.83 2864
6157.58 2956
6158.32 2951
6159.06 2950
6159.80 2946
6160.54 3023
6161.28 3008
6162.02 3248
6162.76 3370
6163.50 3537
6164.24 3670
6164.98 3817
6165.72 3963
6166.46 4096
6167.21 4147
6167.95 4047
6168.69 4026
6169.43 3921
6170.17 3809
6170.91 3751
6171.65 3804
6172.39 3732
6173.14 3720
6173.88 3640
6174.62 3766
6175.36 3825
6176.10 3780
6176.84 3972
6177.59 4285
6178.33 4723
6179.07 5686
6179.81 6795
6180.55 8112
6181.30 9419
6182.04 10523
6182.78 11140
6183.52 11268
6184.26 10906
6185.01 10144
6185.75 9173
6186.49 7986
6187.23 7022
6187.97 6224
6188.72 5413
6189.46 5027
6190.20 4860
6190.94 4500
6191.69 4469
6192.43 4385
6193.17 4196
6193.92 4165
6194.66 4067
6195.40 4024
6196.14 4046
6196.89 4035
6197.63 4016
6198.37 4069
6199.12 4062
6199.86 4064
6200.60 3933
6201.34 3916
6202.09 4013
6202.83 4168
6203.57 4536
6204.32 5310
6205.06 6680
6205.80 8386
6206.55 10608
6207.29 12990
6208.03 14555
6208.78 15934
6209.52 16163
6210.27 15397
6211.01 14050
6211.75 12567
6212.50 10905
6213.24 9076
6213.98 7797
6214.73 6734
6215.47 5486
6216.22 4809
6216.96 4378
6217.71 4087
6218.45 3945
6219.19 3824
6219.94 3756
6220.68 3723
6221.43 3677
6222.17 3645
6222.92 3544
6223.66 3424
6224.40 3372
6225.15 3311
6225.89 3058
6226.64 3021
6227.38 2839
6228.13 2641
6228.87 2462
6229.62 2432
6230.36 2387
6231.11 2482
6231.85 2473
6232.60 2438
6233.34 2446
6234.09 2551
6234.83 2547
6235.58 2607
6236.32 2641
6237.07 2820
6237.81 2974
6238.56 3248
6239.30 3476
6240.05 3464
6240.80 3561
6241.54 3553
6242.29 3378
6243.03 3291
6243.78 3215
6244.52 3269
6245.27 3400
6246.02 3590
6246.76 3604
6247.51 3656
6248.25 3503
6249.00 3337
6249.75 3261
6250.49 3064
6251.24 2980
6251.98 2903
6252.73 2739
6253.48 2731
6254.22 2631
6254.97 2604
6255.72 2619
6256.46 2564
6257.21 2582
6257.95 2606
6258.70 2607
6259.45 2585
6260.19 2639
6260.94 2530
6261.69 2503
6262.43 2484
6263.18 2371
6263.93 2330
6264.68 2231
6265.42 2287
6266.17 2296
6266.92 2325
6267.66 2348
6268.41 2358
6269.16 2317
6269.91 2312
6270.65 2307
6271.40 2267
6272.15 2233
6272.89 2299
6273.64 2295
6274.39 2278
6275.14 2283
6275.88 2384
6276.63 2300
6277.38 2305
6278.13 2301
6278.88 2285
6279.62 2228
6280.37 2244
6281.12 2194
6281.87 2123
6282.62 2105
6283.36 2021
6284.11 1971
6284.86 1944
6285.61 1939
6286.36 1951
6287.10 1969
6287.85 1936
6288.60 1889
6289.35 1887
6290.10 1838
6290.85 1822
6291.59 1796
6292.34 1850
6293.09 1833
6293.84 1807
6294.59 1804
6295.34 1867
6296.09 1839
6296.84 1823
6297.58 1809
6298.33 1778
6299.08 1698
6299.83 1660
6300.58 1681
6301.33 1644
6302.08 1672
6302.83 1628
6303.58 1676
6304.33 1582
6305.08 1585
6305.83 1597
6306.58 1622
6307.32 1638
6308.07 1661
6308.82 1719
6309.57 1745
6310.32 1765
6311.07 1764
6311.82 1784
6312.57 1794
6313.32 1817
6314.07 1709
6314.82 1729
6315.57 1767
6316.32 1783
6317.07 1686
6317.82 1650
6318.57 1549
6319.32 1568
6320.07 1576
6320.82 1610
6321.57 1525
6322.32 1520
6323.07 1570
6323.82 1547
6324.58 1624
6325.33 1593
6326.08 1584
6326.83 1604
6327.58 1673
6328.33 1606
6329.08 1622
6329.83 1627
6330.58 1593
6331.33 1584
6332.08 1582
6332.83 1506
6333.58 1560
6334.34 1540
6335.09 1553
6335.84 1470
6336.59 1477
6337.34 1438
6338.09 1486
6338.84 1502
6339.59 1475
6340.35 1523
6341.10 1448
6341.85 1527
6342.60 1552
6343.35 1558
6344.10 1523
6344.86 1502
6345.61 1584
6346.36 1552
6347.11 1518
6347.86 1613
6348.62 1696
6349.37 1706
6350.12 1789
6350.87 1822
6351.62 1912
6352.38 1958
6353.13 2153
6353.88 2119
6354.63 2100
6355.38 2024
6356.14 1932
6356.89 1862
6357.64 1726
6358.39 1694
6359.15 1702
6359.90 1709
6360.65 1687
6361.40 1664
6362.16 1573
6362.91 1600
6363.66 1677
6364.42 1742
6365.17 1824
6365.92 1921
6366.67 1971
6367.43 2158
6368.18 2090
6368.93 2029
6369.69 2067
6370.44 1961
6371.19 1806
6371.95 1701
6372.70 1777
6373.45 1674
6374.21 1662
6374.96 1610
6375.71 1634
6376.47 1638
6377.22 1610
6377.98 1606
6378.73 1660
6379.48 1754
6380.24 1770
6380.99 1782
6381.74 1765
6382.50 1746
6383.25 1692
6384.01 1678
6384.76 1620
6385.51 1614
6386.27 1575
6387.02 1603
6387.78 1502
6388.53 1536
6389.29 1583
6390.04 1509
6390.79 1488
6391.55 1497
6392.30 1432
6393.06 1398
6393.81 1446
6394.57 1497
6395.32 1472
6396.08 1449
6396.83 1382
6397.59 1362
6398.34 1456
6399.10 1434
6399.85 1408
6400.61 1413
6401.36 1419
6402.12 1417
6402.87 1461
6403.63 1368
6404.38 1454
6405.14 1410
6405.89 1471
6406.65 1498
6407.40 1546
6408.16 1597
6408.91 1575
6409.67 1611
6410.43 1571
6411.18 1584
6411.94 1514
6412.69 1501
6413.45 1565
6414.20 1599
6414.96 1603
6415.72 1644
6416.47 1620
6417.23 1611
6417.98 1569
6418.74 1527
6419.50 1516
6420.25 1480
6421.01 1529
6421.77 1457
6422.52 1483
6423.28 1500
6424.03 1473
6424.79 1447
6425.55 1456
6426.30 1478
6427.06 1517
6427.82 1518
6428.57 1491
6429.33 1433
6430.09 1463
6430.84 1533
6431.60 1464
6432.36 1485
6433.11 1450
6433.87 1567
6434.63 1520
6435.39 1533
6436.14 1510
6436.90 1597
6437.66 1613
6438.41 1568
6439.17 1569
6439.93 1674
6440.69 1655
6441.44 1602
6442.20 1538
6442.96 1552
6443.72 1532
6444.47 1628
6445.23 1657
6445.99 1651
6446.75 1611
6447.50 1700
6448.26 1678
6449.02 1715
6449.78 1738
6450.54 1652
6451.29 1654
6452.05 1677
6452.81 1708
6453.57 1705
6454.33 1745
6455.08 1753
6455.84 1697
6456.60 1753
6457.36 1729
6458.12 1718
6458.88 1665
6459.64 1755
6460.39 1853
6461.15 1876
6461.91 1883
6462.67 1895
6463.43 1957
6464.19 2069
6464.95 2108
6465.70 2033
6466.46 2108
6467.22 2158
6467.98 2131
6468.74 2148
6469.50 2105
6470.26 2131
6471.02 2074
6471.78 2053
6472.54 2079
6473.30 2056
6474.05 2063
6474.81 2081
6475.57 2114
6476.33 2206
6477.09 2264
6477.85 2330
6478.61 2351
6479.37 2464
6480.13 2434
6480.89 2412
6481.65 2494
6482.41 2564
6483.17 2554
6483.93 2552
6484.69 2650
6485.45 2722
6486.21 2692
6486.97 2736
6487.73 2823
6488.49 2780
6489.25 2942
6490.01 3009
6490.77 3186
6491.53 3290
6492.29 3264
6493.05 3341
6493.81 3344
6494.57 3298
6495.33 3286
6496.10 3338
6496.86 3337
6497.62 3302
6498.38 3199
6499.14 3225
6499.90 3224
6500.66 3220
6501.42 3375
6502.18 3634
6502.94 4113
6503.70 4635
6504.47 6052
6505.23 8033
6505.99 10457
6506.75 12904
6507.51 14482
6508.27 15367
6509.03 15452
6509.79 14542
6510.56 13002
6511.32 11404
6512.08 9632
6512.84 8141
6513.60 6977
6514.36 5968
6515.13 5099
6515.89 4741
6516.65 4354
6517.41 4109
6518.17 3919
6518.94 3810
6519.70 3835
6520.46 3816
6521.22 3815
6521.98 3911
6522.75 4005
6523.51 4291
6524.27 4695
6525.03 5157
6525.79 5492
6526.56 5705
6527.32 5983
6528.08 5942
6528.84 5857
6529.61 5566
6530.37 5334
6531.13 5185
6531.90 5359
6532.66 5579
6533.42 6203
6534.18 6948
6534.95 7770
6535.71 8377
6536.47 8613
6537.24 8372
6538.00 7806
6538.76 6935
6539.53 6195
6540.29 5511
6541.05 4944
6541.82 4553
6542.58 4224
6543.34 4107
6544.11 4109
6544.87 4137
6545.63 4169
6546.40 4224
6547.16 4116
6547.92 3967
6548.69 3746
6549.45 3638
6550.21 3474
6550.98 3317
6551.74 3217
6552.51 3075
6553.27 3065
6554.03 3035
6554.80 3008
6555.56 2930
6556.33 2905
6557.09 2797
6557.85 2949
6558.62 3034
6559.38 3050
6560.15 3114
6560.91 3142
6561.68 3153
6562.44 3231
6563.21 3225
6563.97 3346
6564.74 3425
6565.50 3391
6566.26 3322
6567.03 3305
6567.79 3297
6568.56 3255
6569.32 3218
6570.09 3283
6570.85 3375
6571.62 3414
6572.38 3531
6573.15 3584
6573.91 3662
6574.68 3596
6575.44 3524
6576.21 3611
6576.98 3597
6577.74 3446
6578.51 3366
6579.27 3444
6580.04 3422
6580.80 3486
6581.57 3454
6582.33 3560
6583.10 3540
6583.87 3614
6584.63 3559
6585.40 3476
6586.16 3507
6586.93 3420
6587.70 3312
6588.46 3366
6589.23 3449
6589.99 3474
6590.76 3644
6591.53 3760
6592.29 3918
6593.06 4154
6593.82 4400
6594.59 4580
6595.36 4601
6596.12 4609
6596.89 4443
6597.66 4382
6598.42 4183
6599.19 3930
6599.96 3677
6600.72 3572
6601.49 3404
6602.26 3248
6603.02 3144
6603.79 3006
6604.56 3020
6605.33 2945
6606.09 2959
6606.86 2942
6607.63 2930
6608.39 2984
6609.16 3014
6609.93 3037
6610.70 2985
6611.46 2948
6612.23 3051
6613.00 2898
6613.77 2871
6614.53 2841
6615.30 2849
6616.07 2928
6616.84 2921
6617.60 2909
6618.37 3046
6619.14 3071
6619.91 3274
6620.68 3430
6621.44 3582
6622.21 3604
6622.98 3644
6623.75 3584
6624.52 3555
6625.28 3509
6626.05 3314
6626.82 3311
6627.59 3131
6628.36 3033
6629.13 2987
6629.89 2994
6630.66 3198
6631.43 3423
6632.20 3699
6632.97 3823
6633.74 4013
6634.51 4166
6635.27 4288
6636.04 4201
6636.81 4221
6637.58 4228
6638.35 4190
6639.12 4276
6639.89 4465
6640.66 4550
6641.43 4546
6642.19 4452
6642.96 4255
6643.73 4161
6644.50 3890
6645.27 3691
6646.04 3511
6646.81 3178
6647.58 3031
6648.35 2943
6649.12 2759
6649.89 2700
6650.66 2723
6651.43 2610
6652.20 2735
6652.97 2778
6653.74 2719
6654.51 2775
6655.28 2842
6656.05 2775
6656.82 2705
6657.59 2614
6658.36 2618
6659.13 2629
6659.90 2583
6660.67 2625
6661.44 2621
6662.21 2498
6662.98 2471
6663.75 2478
6664.52 2526
6665.29 2508
6666.06 2550
6666.83 2623
6667.60 2681
6668.37 2666
6669.14 2800
6669.91 2927
6670.68 3013
6671.46 2980
6672.23 2953
6673.00 2883
6673.77 2838
6674.54 2752
6675.31 2834
6676.08 2839
6676.85 2865
6677.62 2865
6678.40 2951
6679.17 2998
6679.94 3057
6680.71 3087
6681.48 3128
6682.25 3275
6683.02 3392
6683.80 3633
6684.57 3737
6685.34 3815
6686.11 3737
6686.88 3588
6687.65 3348
6688.43 3149
6689.20 3013
6689.97 2853
6690.74 2660
6691.51 2668
6692.29 2602
6693.06 2539
6693.83 2466
6694.60 2427
6695.37 2387
6696.15 2329
6696.92 2405
6697.69 2364
6698.46 2347
6699.24 2396
6700.01 2346
6700.78 2365
6701.55 2337
6702.33 2340
6703.10 2446
6703.87 2379
6704.64 2388
6705.42 2297
6706.19 2318
6706.96 2214
6707.74 2143
6708.51 2163
6709.28 2159
6710.06 2122
6710.83 2065
6711.60 2029
6712.37 2070
6713.15 2061
6713.92 2048
6714.69 2062
6715.47 2076
6716.24 2043
6717.01 2000
6717.79 2037
6718.56 2024
6719.34 1995
6720.11 1956
6720.88 2029
6721.66 1996
6722.43 1994
6723.20 2018
6723.98 2063
6724.75 2042
6725.53 1996
6726.30 2037
6727.07 1986
6727.85 1984
6728.62 1996
6729.40 1990
6730.17 1993
6730.95 2004
6731.72 1966
6732.49 2034
6733.27 2099
6734.04 2097
6734.82 2150
6735.59 2161
6736.37 2137
6737.14 2146
6737.92 2156
6738.69 2175
6739.47 2116
6740.24 2128
6741.01 2148
6741.79 2165
6742.56 2236
6743.34 2199
6744.11 2190
6744.89 2308
6745.67 2211
6746.44 2236
6747.22 2294
6747.99 2336
6748.77 2579
6749.54 2680
6750.32 2668
6751.09 2919
6751.87 3186
6752.64 3246
6753.42 3170
6754.19 3258
6754.97 3165
6755.75 2992
6756.52 2756
6757.30 2648
6758.07 2536
6758.85 2648
6759.63 2628
6760.40 2556
6761.18 2499
6761.95 2416
6762.73 2350
6763.51 2439
6764.28 2413
6765.06 2377
6765.83 2417
6766.61 2400
6767.39 2412
6768.16 2441
6768.94 2397
6769.72 2394
6770.49 2344
6771.27 2357
6772.05 2295
6772.82 2171
6773.60 2159
6774.38 2229
6775.15 2101
6775.93 2070
6776.71 2043
6777.48 2061
6778.26 2079
6779.04 2075
6779.82 2121
6780.59 2141
6781.37 2024
6782.15 2081
6782.92 2033
6783.70 2072
6784.48 2054
6785.26 2009
6786.03 1956
6786.81 1963
6787.59 1916
6788.37 1910
6789.14 1875
6789.92 1846
6790.70 1867
6791.48 1853
6792.25 1859
6793.03 1813
6793.81 1748
6794.59 1826
6795.37 1801
6796.14 1752
6796.92 1756
6797.70 1798
6798.48 1914
6799.26 1865
6800.04 1827
6800.81 1821
6801.59 1814
6802.37 1878
6803.15 1762
6803.93 1848
6804.71 1907
6805.48 1856
6806.26 1912
6807.04 1892
6807.82 1836
6808.60 1754
6809.38 1740
6810.16 1788
6810.94 1768
6811.71 1758
6812.49 1718
6813.27 1765
6814.05 1764
6814.83 1848
6815.61 1749
6816.39 1858
6817.17 1891
6817.95 1797
6818.73 1782
6819.51 1811
6820.29 1861
6821.07 1808
6821.84 1812
6822.62 1803
6823.40 1738
6824.18 1776
6824.96 1861
6825.74 1784
6826.52 1719
6827.30 1743
6828.08 1682
6828.86 1751
6829.64 1714
6830.42 1662
6831.20 1782
6831.98 1758
6832.76 1794
6833.54 1823
6834.32 1890
6835.10 2034
6835.88 2287
6836.66 2579
6837.44 2820
6838.22 2861
6839.01 2924
6839.79 2938
6840.57 2775
6841.35 2621
6842.13 2495
6842.91 2378
6843.69 2260
6844.47 2219
6845.25 2110
6846.03 2097
6846.81 2261
6847.59 2528
6848.37 2804
6849.16 3137
6849.94 3289
6850.72 3497
6851.50 3470
6852.28 3305
6853.06 3124
6853.84 3003
6854.62 2771
6855.41 2472
6856.19 2312
6856.97 2189
6857.75 2141
6858.53 2072
6859.31 1979
6860.10 1993
6860.88 1988
6861.66 1850
6862.44 1975
6863.22 1983
6864.00 2038
6864.79 2029
6865.57 2039
6866.35 2038
6867.13 2025
6867.91 2052
6868.70 2028
6869.48 2066
6870.26 2065
6871.04 2026
6871.83 2029
6872.61 2077
6873.39 2117
6874.17 2202
6874.96 2221
6875.74 2316
6876.52 2405
6877.30 2404
6878.09 2518
6878.87 2863
6879.65 3148
6880.43 3436
6881.22 3645
6882.00 3859
6882.78 3731
6883.57 3674
6884.35 3658
6885.13 3648
6885.92 3820
6886.70 4063
6887.48 4325
6888.27 4317
6889.05 4424
6889.83 4292
6890.62 3880
6891.40 3570
6892.18 3287
6892.97 3026
6893.75 2872
6894.53 2744
6895.32 2610
6896.10 2656
6896.88 2583
6897.67 2574
6898.45 2610
6899.24 2696
6900.02 2635
6900.80 2555
6901.59 2563
6902.37 2520
6903.16 2461
6903.94 2441
6904.73 2545
6905.51 2446
6906.29 2544
6907.08 2382
6907.86 2341
6908.65 2302
6909.43 2214
6910.22 2262
6911.00 2252
6911.79 2223
6912.57 2134
6913.35 2092
6914.14 2202
6914.92 2179
6915.71 2198
6916.49 2108
6917.28 2120
6918.06 2154
6918.85 2111
6919.63 2106
6920.42 2071
6921.20 2157
6921.99 2130
6922.78 2199
6923.56 2143
6924.35 2249
6925.13 2292
6925.92 2236
6926.70 2280
6927.49 2291
6928.27 2268
6929.06 2301
6929.84 2269
6930.63 2300
6931.42 2260
6932.20 2247
6932.99 2210
6933.77 2179
6934.56 2227
6935.35 2206
6936.13 2317
6936.92 2440
6937.70 2551
6938.49 2639
6939.28 2884
6940.06 2911
6940.85 3073
6941.63 3151
6942.42 3196
6943.21 3355
6943.99 3404
6944.78 3424
6945.57 3469
6946.35 3511
6947.14 3607
6947.93 3631
6948.71 3637
6949.50 3546
6950.29 3405
6951.07 3261
6951.86 3222
6952.65 3171
6953.44 3002
6954.22 2932
6955.01 3052
6955.80 2920
6956.58 2921
6957.37 2953
6958.16 3008
6958.95 2869
6959.73 2888
6960.52 2945
6961.31 3078
6962.09 3135
6962.88 3116
6963.67 3225
6964.46 3429
6965.25 3543
6966.03 3788
6966.82 3955
6967.61 4053
6968.40 4249
6969.18 4344
6969.97 4345
6970.76 4368
6971.55 4456
6972.34 4329
6973.12 4296
6973.91 4259
6974.70 4195
6975.49 4240
6976.28 4322
6977.07 4420
6977.85 4586
6978.64 4857
6979.43 5392
6980.22 6214
6981.01 7565
6981.80 9457
6982.59 11669
6983.37 14262
6984.16 16794
6984.95 18675
6985.74 19458
6986.53 19182
6987.32 18230
6988.11 16271
6988.90 13924
6989.69 11650
6990.47 9904
6991.26 8127
6992.05 6860
6992.84 5794
6993.63 4928
6994.42 4329
6995.21 3965
6996.00 3711
6996.79 3444
6997.58 3223
6998.37 3153
6999.16 3121
6999.95 3195
7000.74 3045
7001.53 2993
7002.32 2930
7003.11 2819
7003.90 2773
7004.69 2648
7005.48 2518
7006.27 2512
7007.06 2400
7007.85 2372
7008.64 2438
7009.43 2511
7010.22 2641
7011.01 2782
7011.80 2802
7012.59 2948
7013.38 2978
7014.17 3034
7014.96 2979
7015.75 2886
7016.54 2753
7017.33 2818
7018.12 2874
7018.91 2927
7019.70 3124
7020.49 3277
7021.28 3512
7022.07 3702
7022.87 3921
7023.66 4011
7024.45 3922
7025.24 3906
7026.03 3955
7026.82 3696
7027.61 3550
7028.40 3452
7029.19 3218
7029.99 3119
7030.78 2934
7031.57 2893
7032.36 2814
7033.15 2791
7033.94 2769
7034.74 2895
7035.53 2943
7036.32 2990
7037.11 3106
7037.90 3028
7038.69 2934
7039.49 2937
7040.28 2938
7041.07 2911
7041.86 2769
7042.65 2729
7043.45 2754
7044.24 2890
7045.03 2912
7045.82 2943
7046.61 3057
7047.41 3249
7048.20 3281
7048.99 3471
7049.78 3616
7050.58 3758
7051.37 3763
7052.16 3519
7052.95 3251
7053.75 3097
7054.54 3019
7055.33 3042
7056.13 3003
7056.92 2905
7057.71 3006
7058.50 2982
7059.30 3007
7060.09 2959
7060.88 3047
7061.68 2979
7062.47 2888
7063.26 2804
7064.06 2766
7064.85 2719
7065.64 2650
7066.44 2569
7067.23 2519
7068.02 2481
7068.82 2397
7069.61 2472
7070.40 2397
7071.20 2312
7071.99 2267
7072.78 2221
7073.58 2247
7074.37 2262
7075.17 2201
7075.96 2079
7076.75 2072
7077.55 2051
7078.34 2056
7079.14 2038
7079.93 2066
7080.72 2092
7081.52 1988
7082.31 1958
7083.11 2045
7083.90 2103
7084.70 2157
7085.49 2255
7086.28 2395
7087.08 2398
7087.87 2465
7088.67 2371
7089.46 2308
7090.26 2281
7091.05 2094
7091.85 2031
7092.64 2011
7093.44 1843
7094.23 1794
7095.03 1802
7095.82 1758
7096.62 1745
7097.41 1684
7098.21 1692
7099.00 1760
7099.80 1719
7100.59 1697
7101.39 1763
7102.18 1682
7102.98 1639
7103.77 1604
7104.57 1622
7105.37 1637
7106.16 1576
7106.96 1520
7107.75 1534
7108.55 1520
7109.34 1513
7110.14 1513
7110.94 1486
7111.73 1463
7112.53 1449
7113.32 1488
7114.12 1492
7114.92 1502
7115.71 1499
7116.51 1482
7117.30 1558
7118.10 1504
7118.90 1484
7119.69 1459
7120.49 1452
7121.29 1521
7122.08 1447
7122.88 1460
7123.68 1412
7124.47 1463
7125.27 1493
7126.07 1545
7126.86 1603
7127.66 1593
7128.46 1558
7129.25 1602
7130.05 1662
7130.85 1711
7131.64 1655
7132.44 1597
7133.24 1512
7134.04 1534
7134.83 1470
7135.63 1430
7136.43 1404
7137.23 1382
7138.02 1337
7138.82 1323
7139.62 1328
7140.42 1352
7141.21 1336
7142.01 1357
7142.81 1331
7143.61 1311
7144.40 1284
7145.20 1221
7146.00 1298
7146.80 1281
7147.59 1257
7148.39 1270
7149.19 1236
7149.99 1227
7150.79 1247
7151.59 1271
7152.38 1273
7153.18 1260
7153.98 1269
7154.78 1271
7155.58 1347
7156.38 1291
7157.17 1314
7157.97 1334
7158.77 1283
7159.57 1294
7160.37 1254
7161.17 1283
7161.97 1208
7162.76 1196
7163.56 1177
7164.36 1212
7165.16 1189
7165.96 1202
7166.76 1252
7167.56 1169
7168.36 1214
7169.16 1202
7169.96 1186
7170.75 1187
7171.55 1141
7172.35 1166
7173.15 1147
7173.95 1113
7174.75 1081
7175.55 1094
7176.35 1097
7177.15 1108
7177.95 1122
7178.75 1103
7179.55 1094
7180.35 1103
7181.15 1132
7181.95 1168
7182.75 1168
7183.55 1159
7184.35 1106
7185.15 1159
7185.95 1109
7186.75 1143
7187.55 1133
7188.35 1075
7189.15 1060
7189.95 1102
7190.75 1062
7191.55 1050
7192.35 1066
7193.15 1099
7193.95 1055
7194.75 1026
7195.55 1083
7196.35 1086
7197.15 1074
7197.95 1077
7198.76 1088
7199.56 1068
7200.36 1089
7201.16 1076
7201.96 1096
7202.76 1075
7203.56 1073
7204.36 1097
7205.16 1072
7205.96 1057
7206.77 1100
7207.57 1027
7208.37 1103
7209.17 1133
7209.97 1108
7210.77 1160
7211.57 1137
7212.38 1149
7213.18 1182
7213.98 1169
7214.78 1158
7215.58 1082
7216.38 1148
7217.19 1170
7217.99 1187
7218.79 1144
7219.59 1193
7220.39 1205
7221.20 1170
7222.00 1188
7222.80 1197
7223.60 1210
7224.40 1150
7225.21 1166
7226.01 1164
7226.81 1142
7227.61 1202
7228.42 1185
7229.22 1132
7230.02 1183
7230.82 1127
7231.63 1247
7232.43 1324
7233.23 1433
7234.03 1455
7234.84 1575
7235.64 1663
7236.44 1587
7237.25 1556
7238.05 1543
7238.85 1505
7239.65 1521
7240.46 1349
7241.26 1327
7242.06 1247
7242.87 1252
7243.67 1238
7244.47 1206
7245.28 1249
7246.08 1206
7246.88 1150
7247.69 1143
7248.49 1103
7249.30 1163
7250.10 1201
7250.90 1185
7251.71 1152
7252.51 1231
7253.31 1223
7254.12 1228
7254.92 1221
7255.73 1259
7256.53 1260
7257.33 1241
7258.14 1225
7258.94 1195
7259.75 1139
7260.55 1171
7261.35 1167
7262.16 1172
7262.96 1127
7263.77 1136
7264.57 1193
7265.38 1190
7266.18 1172
7266.99 1224
7267.79 1234
7268.59 1250
7269.40 1179
7270.20 1198
7271.01 1253
7271.81 1237
7272.62 1245
7273.42 1237
7274.23 1286
7275.03 1291
7275.84 1307
7276.64 1325
7277.45 1351
7278.25 1385
7279.06 1416
7279.86 1512
7280.67 1574
7281.48 1789
7282.28 1966
7283.09 2116
7283.89 2288
7284.70 2152
7285.50 2149
7286.31 2062
7287.11 1952
7287.92 1834
7288.73 1686
7289.53 1584
7290.34 1489
7291.14 1474
7291.95 1415
7292.76 1340
7293.56 1339
7294.37 1341
7295.17 1353
7295.98 1368
7296.79 1368
7297.59 1295
7298.40 1391
7299.21 1393
7300.01 1392
7300.82 1351
7301.62 1408
7302.43 1488
7303.24 1425
7304.04 1461
7304.85 1475
7305.66 1506
7306.46 1455
7307.27 1560
7308.08 1665
7308.89 1660
7309.69 1697
7310.50 1698
7311.31 1763
7312.11 1780
7312.92 1691
7313.73 1747
7314.53 1832
7315.34 1985
7316.15 2338
7316.96 2608
7317.76 2917
7318.57 3111
7319.38 3353
7320.19 3293
7320.99 3082
7321.80 2935
7322.61 2668
7323.42 2387
7324.22 2262
7325.03 2052
7325.84 1957
7326.65 1798
7327.46 1760
7328.26 1686
7329.07 1616
7329.88 1612
7330.69 1595
7331.50 1607
7332.30 1596
7333.11 1633
7333.92 1644
7334.73 1655
7335.54 1750
7336.35 1745
7337.15 1759
7337.96 1786
7338.77 1856
7339.58 1811
7340.39 1838
7341.20 1810
7342.01 1659
7342.82 1588
7343.62 1503
7344.43 1511
7345.24 1508
7346.05 1513
7346.86 1457
7347.67 1426
7348.48 1386
7349.29 1341
7350.10 1397
7350.91 1331
7351.71 1319
7352.52 1334
7353.33 1290
7354.14 1332
7354.95 1388
7355.76 1411
7356.57 1438
7357.38 1590
7358.19 1608
7359.00 1527
7359.81 1544
7360.62 1641
7361.43 1623
7362.24 1511
7363.05 1434
7363.86 1424
7364.67 1424
7365.48 1385
7366.29 1350
7367.10 1332
7367.91 1314
7368.72 1316
7369.53 1251
7370.34 1217
7371.15 1212
7371.96 1237
7372.77 1248
7373.58 1189
7374.39 1258
7375.20 1279
7376.01 1266
7376.82 1309
7377.63 1359
7378.45 1482
7379.26 1486
7380.07 1573
7380.88 1644
7381.69 1615
7382.50 1584
7383.31 1554
7384.12 1511
7384.93 1429
7385.74 1390
7386.56 1301
7387.37 1245
7388.18 1264
7388.99 1255
7389.80 1199
7390.61 1215
7391.42 1197
7392.24 1139
7393.05 1150
7393.86 1124
7394.67 1178
7395.48 1109
7396.29 1113
7397.10 1168
7397.92 1203
7398.73 1193
7399.54 1204
7400.35 1188
7401.16 1162
7401.98 1160
7402.79 1163
7403.60 1159
7404.41 1073
7405.23 1118
7406.04 1140
7406.85 1089
7407.66 1069
7408.47 1069
7409.29 999
7410.10 1031
7410.91 1052
7411.72 1060
7412.54 1037
7413.35 1007
7414.16 980
7414.98 972
7415.79 1019
7416.60 1013
7417.41 1041
7418.23 1048
7419.04 1007
7419.85 1000
7420.67 946
7421.48 944
7422.29 920
7423.11 951
7423.92 947
7424.73 895
7425.54 931
7426.36 975
7427.17 925
7427.99 943
7428.80 932
7429.61 895
7430.43 902
7431.24 973
7432.05 925
7432.87 973
7433.68 982
7434.49 1018
7435.31 950
7436.12 938
7436.94 950
7437.75 918
7438.56 926
7439.38 942
7440.19 917
7441.01 986
7441.82 917
7442.64 949
7443.45 920
7444.26 957
7445.08 929
7445.89 922
7446.71 921
7447.52 933
7448.34 917
7449.15 893
7449.97 914
7450.78 932
7451.59 924
7452.41 929
7453.22 872
7454.04 851
7454.85 907
7455.67 963
7456.48 949
7457.30 919
7458.11 890
7458.93 882
7459.74 928
7460.56 944
7461.38 906
7462.19 899
7463.01 943
7463.82 947
7464.64 926
7465.45 920
7466.27 874
7467.08 906
7467.90 936
7468.72 920
7469.53 975
7470.35 963
7471.16 994
7471.98 1013
7472.79 1009
7473.61 998
7474.43 965
7475.24 1008
7476.06 1001
7476.87 962
7477.69 953
7478.51 973
7479.32 984
7480.14 942
7480.96 925
7481.77 948
7482.59 962
7483.41 926
7484.22 931
7485.04 949
7485.85 931
7486.67 976
7487.49 950
7488.31 991
7489.12 979
7489.94 909
7490.76 886
7491.57 903
7492.39 877
7493.21 876
7494.02 893
7494.84 914
7495.66 914
7496.48 935
7497.29 943
7498.11 910
7498.93 969
7499.74 874
7500.56 910
7501.38 938
7502.20 952
7503.01 959
7503.83 968
7504.65 980
7505.47 935
7506.29 966
7507.10 973
7507.92 948
7508.74 971
7509.56 920
7510.37 888
7511.19 935
7512.01 948
7512.83 995
7513.65 985
7514.47 943
7515.28 954
7516.10 939
7516.92 891
7517.74 927
7518.56 895
7519.38 879
7520.19 970
7521.01 938
7521.83 944
7522.65 928
7523.47 969
7524.29 972
7525.11 973
7525.92 963
7526.74 985
7527.56 942
7528.38 908
7529.20 939
7530.02 964
7530.84 961
7531.66 946
7532.48 985
7533.30 940
7534.12 997
7534.93 971
7535.75 1007
7536.57 936
7537.39 959
7538.21 946
7539.03 946
7539.85 910
7540.67 932
7541.49 936
7542.31 1019
7543.13 998
7543.95 958
7544.77 1003
7545.59 965
7546.41 959
7547.23 957
7548.05 945
7548.87 954
7549.69 1001
7550.51 976
7551.33 999
7552.15 943
7552.97 904
7553.79 936
7554.61 944
7555.43 960
7556.25 935
7557.07 970
7557.89 975
7558.71 981
7559.53 1020
7560.36 1023
7561.18 1007
7562.00 969
7562.82 982
7563.64 995
7564.46 968
7565.28 986
7566.10 990
7566.92 982
7567.74 1031
7568.56 1019
7569.39 1005
7570.21 1016
7571.03 1085
7571.85 1047
7572.67 1070
7573.49 1090
7574.31 1041
7575.14 1060
7575.96 1108
7576.78 1098
7577.60 1034
7578.42 1054
7579.24 1062
7580.06 1095
7580.89 1099
7581.71 1077
7582.53 1111
7583.35 1091
7584.17 1127
7585.00 1126
7585.82 1156
7586.64 1207
7587.46 1176
7588.29 1199
7589.11 1155
7589.93 1222
7590.75 1191
7591.57 1248
7592.40 1197
7593.22 1287
7594.04 1326
7594.86 1277
7595.69 1350
7596.51 1374
7597.33 1342
7598.15 1323
7598.98 1353
7599.80 1433
7600.62 1494
7601.45 1500
7602.27 1513
7603.09 1560
7603.92 1669
7604.74 1698
7605.56 1726
7606.38 1660
7607.21 1595
7608.03 1609
7608.85 1576
7609.68 1577
7610.50 1527
7611.32 1439
7612.15 1485
7612.97 1526
7613.80 1582
7614.62 1715
7615.44 1747
7616.27 1891
7617.09 1977
7617.91 2089
7618.74 2113
7619.56 2085
7620.39 1980
7621.21 1900
7622.03 1848
7622.86 1775
7623.68 1831
7624.51 1801
7625.33 1795
7626.15 1660
7626.98 1706
7627.80 1750
7628.63 1815
7629.45 1909
7630.28 1980
7631.10 2042
7631.93 1998
7632.75 1938
7633.58 1856
7634.40 1768
7635.22 1701
7636.05 1597
7636.87 1545
7637.70 1508
7638.52 1450
7639.35 1458
7640.17 1409
7641.00 1360
7641.82 1425
7642.65 1435
7643.47 1463
7644.30 1514
7645.13 1530
7645.95 1592
7646.78 1568
7647.60 1577
7648.43 1564
7649.25 1521
7650.08 1419
7650.90 1415
7651.73 1474
7652.55 1368
7653.38 1242
7654.21 1253
7655.03 1241
7655.86 1212
7656.68 1169
7657.51 1137
7658.34 1132
7659.16 1142
7659.99 1175
7660.81 1135
7661.64 1148
7662.47 1151
7663.29 1120
7664.12 1108
7664.95 1103
7665.77 1129
7666.60 1146
7667.42 1147
7668.25 1157
7669.08 1152
7669.90 1092
7670.73 1100
7671.56 1080
7672.38 1116
7673.21 1070
7674.04 1086
7674.87 1133
7675.69 1063
7676.52 1107
7677.35 1098
7678.17 1122
7679.00 1190
7679.83 1126
7680.65 1179
7681.48 1261
7682.31 1335
7683.14 1363
7683.96 1429
7684.79 1374
7685.62 1428
7686.45 1400
7687.27 1374
7688.10 1313
7688.93 1293
7689.76 1300
7690.58 1189
7691.41 1220
7692.24 1279
7693.07 1204
7693.90 1212
7694.72 1238
7695.55 1283
7696.38 1305
7697.21 1343
7698.04 1353
7698.86 1359
7699.69 1335
7700.52 1233
7701.35 1294
7702.18 1257
7703.01 1200
7703.83 1173
7704.66 1134
7705.49 1116
7706.32 1098
7707.15 1120
7707.98 1139
7708.81 1040
7709.63 1092
7710.46 1078
7711.29 1134
7712.12 1121
7712.95 1035
7713.78 1068
7714.61 1012
7715.44 1039
7716.27 1072
7717.10 1030
7717.93 1037
7718.75 1053
7719.58 1021
7720.41 985
7721.24 1018
7722.07 1058
7722.90 983
7723.73 999
7724.56 1020
7725.39 1003
7726.22 1035
7727.05 1092
7727.88 1021
7728.71 1045
7729.54 1032
7730.37 1022
7731.20 988
7732.03 982
7732.86 1021
7733.69 935
7734.52 940
7735.35 924
7736.18 932
7737.01 935
7737.84 947
7738.67 903
7739.50 913
7740.33 950
7741.16 976
7741.99 971
7742.82 982
7743.65 990
7744.48 1070
7745.31 1193
7746.14 1188
7746.98 1282
7747.81 1342
7748.64 1295
7749.47 1268
7750.30 1184
7751.13 1141
7751.96 1123
7752.79 1128
7753.62 1004
7754.45 968
7755.29 948
7756.12 930
7756.95 1009
7757.78 951
7758.61 957
7759.44 895
7760.27 888
7761.11 862
7761.94 850
7762.77 864
7763.60 936
7764.43 853
7765.26 860
7766.10 896
7766.93 867
7767.76 884
7768.59 911
7769.42 855
7770.26 881
7771.09 857
7771.92 904
7772.75 844
7773.58 855
7774.42 893
7775.25 891
7776.08 854
7776.91 886
7777.75 872
7778.58 880
7779.41 911
7780.24 877
7781.08 924
7781.91 932
7782.74 868
7783.57 920
7784.41 972
7785.24 946
7786.07 905
7786.91 885
7787.74 907
7788.57 881
7789.40 983
7790.24 952
7791.07 931
7791.90 942
7792.74 937
7793.57 886
7794.40 875
7795.24 908
7796.07 911
7796.90 960
7797.74 1013
7798.57 987
7799.40 959
7800.24 972
7801.07 952
7801.91 991
7802.74 992
7803.57 1004
7804.41 1015
7805.24 1001
7806.07 1050
7806.91 1064
7807.74 1056
7808.58 1065
7809.41 1125
7810.25 1094
7811.08 1181
7811.91 1207
7812.75 1210
7813.58 1237
7814.42 1251
7815.25 1250
7816.09 1293
7816.92 1282
7817.75 1273
7818.59 1263
7819.42 1310
7820.26 1395
7821.09 1427
7821.93 1490
7822.76 1487
7823.60 1458
7824.43 1397
7825.27 1388
7826.10 1303
7826.94 1242
7827.77 1204
7828.61 1171
7829.44 1220
7830.28 1209
7831.11 1244
7831.95 1332
7832.78 1386
7833.62 1419
7834.46 1420
7835.29 1384
7836.13 1342
7836.96 1300
7837.80 1177
7838.63 1174
7839.47 1142
7840.31 1166
7841.14 1172
7841.98 1128
7842.81 1129
7843.65 1121
7844.48 1075
7845.32 1085
7846.16 1103
7846.99 1086
7847.83 1042
7848.67 1004
7849.50 1050
7850.34 1082
7851.17 1048
7852.01 1037
7852.85 1047
7853.68 1042
7854.52 1076
7855.36 1023
7856.19 1062
7857.03 1136
7857.87 1093
7858.70 1080
7859.54 1081
7860.38 1081
7861.21 1101
7862.05 1045
7862.89 1032
7863.72 1018
7864.56 1029
7865.40 1093
7866.24 1071
7867.07 1097
7867.91 1054
7868.75 1082
7869.59 1093
7870.42 1079
7871.26 1060
7872.10 1142
7872.94 1127
7873.77 1215
7874.61 1239
7875.45 1291
7876.29 1391
7877.12 1482
7877.96 1481
7878.80 1480
7879.64 1509
7880.47 1480
7881.31 1449
7882.15 1423
7882.99 1400
7883.83 1359
7884.66 1255
7885.50 1244
7886.34 1226
7887.18 1226
7888.02 1240
7888.86 1275
7889.69 1239
7890.53 1262
7891.37 1338
7892.21 1315
7893.05 1280
7893.89 1294
7894.73 1276
7895.56 1235
7896.40 1223
7897.24 1194
7898.08 1132
7898.92 1158
7899.76 1071
7900.60 1070
7901.44 1077
7902.28 1050
7903.12 1014
7903.95 1044
7904.79 1034
7905.63 1057
7906.47 1025
7907.31 998
7908.15 1001
7908.99 1029
7909.83 1034
7910.67 1037
7911.51 1101
7912.35 1117
7913.19 1066
7914.03 1108
7914.87 1152
7915.71 1207
7916.55 1277
7917.39 1276
7918.23 1290
7919.07 1224
7919.91 1160
7920.75 1125
7921.59 1147
7922.43 1092
7923.27 1050
7924.11 1069
7924.95 1056
7925.79 1044
7926.63 999
7927.47 1012
7928.31 958
7929.15 988
7929.99 973
7930.83 995
7931.67 938
7932.51 944
7933.35 1008
7934.19 986
7935.04 1002
7935.88 1032
7936.72 1003
7937.56 977
7938.40 938
7939.24 943
7940.08 965
7940.92 930
7941.76 961
7942.60 1015
7943.45 996
7944.29 976
7945.13 990
7945.97 1008
7946.81 1023
7947.65 1059
7948.49 1048
7949.34 1046
7950.18 1091
7951.02 1137
7951.86 1208
7952.70 1205
7953.54 1276
7954.39 1380
7955.23 1326
7956.07 1368
7956.91 1358
7957.75 1372
7958.60 1357
7959.44 1332
7960.28 1243
7961.12 1257
7961.96 1314
7962.81 1315
7963.65 1289
7964.49 1407
7965.33 1552
7966.18 1655
7967.02 1775
7967.86 1787
7968.70 1811
7969.55 1658
7970.39 1554
7971.23 1404
7972.08 1338
7972.92 1273
7973.76 1261
7974.60 1183
7975.45 1153
7976.29 1136
7977.13 1153
7977.98 1094
7978.82 1078
7979.66 1121
7980.51 1063
7981.35 1005
7982.19 975
7983.04 1046
7983.88 1038
7984.72 1047
7985.57 1045
7986.41 1046
7987.25 1052
7988.10 985
7988.94 984
7989.78 959
7990.63 941
7991.47 891
7992.32 863
7993.16 859
7994.00 844
7994.85 833
7995.69 886
7996.54 850
7997.38 870
7998.22 838
7999.07 866
7999.91 854
8000.76 821
8001.60 808
8002.45 788
8003.29 759
8004.13 760
8004.98 803
8005.82 820
8006.67 807
8007.51 798
8008.36 759
8009.20 739
8010.05 743
8010.89 730
8011.74 737
8012.58 735
8013.43 715
8014.27 732
8015.12 746
8015.96 700
8016.81 737
8017.65 755
8018.50 722
8019.34 680
8020.19 723
8021.03 732
8021.88 702
8022.72 724
8023.57 744
8024.41 777
8025.26 754
8026.11 755
8026.95 728
8027.80 723
8028.64 727
8029.49 690
8030.33 719
8031.18 725
8032.03 665
8032.87 701
8033.72 680
8034.56 664
8035.41 664
8036.26 711
8037.10 731
8037.95 719
8038.80 724
8039.64 735
8040.49 705
8041.34 729
8042.18 706
8043.03 731
8043.87 711
8044.72 670
8045.57 636
8046.41 685
8047.26 708
8048.11 687
8048.96 677
8049.80 651
8050.65 710
8051.50 667
8052.34 644
8053.19 633
8054.04 636
8054.88 666
8055.73 662
8056.58 679
8057.43 668
8058.27 666
8059.12 723
8059.97 670
8060.82 661
8061.66 629
8062.51 637
8063.36 655
8064.21 648
8065.05 617
8065.90 632
8066.75 635
8067.60 670
8068.44 652
8069.29 604
8070.14 619
8070.99 618
8071.84 657
8072.68 628
8073.53 606
8074.38 606
8075.23 622
8076.08 648
8076.93 644
8077.77 608
8078.62 642
8079.47 677
8080.32 640
8081.17 638
8082.02 623
8082.87 639
8083.71 630
8084.56 627
8085.41 660
8086.26 657
8087.11 620
8087.96 627
8088.81 598
8089.66 621
8090.51 636
8091.35 625
8092.20 661
8093.05 630
8093.90 680
8094.75 623
8095.60 664
8096.45 641
8097.30 671
8098.15 639
8099.00 634
8099.85 627
8100.70 632
8101.55 648
8102.40 676
8103.25 675
8104.10 708
8104.95 721
8105.80 700
8106.65 694
8107.50 696
8108.35 663
8109.20 668
8110.05 653
8110.90 666
8111.75 687
8112.60 629
8113.45 620
8114.30 654
8115.15 662
8116.00 648
8116.85 651
8117.70 668
8118.55 640
8119.40 667
8120.25 633
8121.10 672
8121.95 646
8122.80 654
8123.65 662
8124.50 714
8125.35 657
8126.20 646
8127.06 658
8127.91 661
8128.76 686
8129.61 700
8130.46 671
8131.31 683
8132.16 735
8133.01 743
8133.86 740
8134.72 724
8135.57 715
8136.42 711
8137.27 657
8138.12 692
8138.97 686
8139.83 661
8140.68 684
8141.53 704
8142.38 704
8143.23 688
8144.08 646
8144.94 660
8145.79 733
8146.64 716
8147.49 699
8148.34 721
8149.20 666
8150.05 703
8150.90 725
8151.75 763
8152.60 820
8153.46 777
8154.31 792
8155.16 884
8156.01 869
8156.87 861
8157.72 782
8158.57 773
8159.42 764
8160.28 693
8161.13 680
8161.98 646
8162.84 660
8163.69 696
8164.54 660
8165.39 617
8166.25 674
8167.10 656
8167.95 682
8168.81 675
8169.66 689
8170.51 666
8171.37 688
8172.22 593
8173.07 610
8173.93 602
8174.78 627
8175.63 625
8176.49 583
8177.34 635
8178.19 634
8179.05 626
8179.90 561
8180.76 584
8181.61 551
8182.46 568
8183.32 608
8184.17 607
8185.02 594
8185.88 572
8186.73 598
8187.59 597
8188.44 608
8189.30 609
8190.15 611
8191.00 574
8191.86 572
8192.71 578
8193.57 592
8194.42 590
8195.28 559
8196.13 599
8196.99 607
8197.84 557
8198.69 570
8199.55 586
8200.40 578
8201.26 610
8202.11 548
8202.97 569
8203.82 569
8204.68 605
8205.53 564
8206.39 575
8207.24 533
8208.10 549
8208.95 569
8209.81 568
8210.67 607
8211.52 561
8212.38 610
8213.23 602
8214.09 596
8214.94 596
8215.80 585
8216.65 577
8217.51 611
8218.37 628
8219.22 597
8220.08 604
8220.93 601
8221.79 569
8222.64 609
8223.50 590
8224.36 587
8225.21 615
8226.07 620
8226.92 589
8227.78 561
8228.64 564
8229.49 584
8230.35 554
8231.21 538
8232.06 556
8232.92 555
8233.78 595
8234.63 542
8235.49 530
8236.35 580
8237.20 540
8238.06 559
8238.92 531
8239.77 554
8240.63 573
8241.49 553
8242.34 528
8243.20 554
8244.06 557
8244.91 575
8245.77 575
8246.63 580
8247.49 530
8248.34 536
8249.20 539
8250.06 521
8250.92 555
8251.77 601
8252.63 588
8253.49 572
8254.35 568
8255.20 557
8256.06 619
8256.92 555
8257.78 595
8258.63 572
8259.49 540
8260.35 576
8261.21 610
8262.07 525
8262.92 527
8263.78 541
8264.64 571
8265.50 595
8266.36 603
8267.22 599
8268.07 571
8268.93 621
8269.79 622
8270.65 669
8271.51 667
8272.37 630
8273.22 650
8274.08 633
8274.94 614
8275.80 637
8276.66 660
8277.52 719
8278.38 709
8279.24 736
8280.09 743
8280.95 713
8281.81 687
8282.67 672
8283.53 657
8284.39 701
8285.25 681
8286.11 677
8286.97 660
8287.83 682
8288.69 678
8289.55 693
8290.41 736
8291.26 722
8292.12 717
8292.98 753
8293.84 755
8294.70 769
8295.56 734
8296.42 671
8297.28 697
8298.14 677
8299.00 669
8299.86 680
8300.72 649
8301.58 618
8302.44 647
8303.30 619
8304.16 569
8305.02 600
8305.88 667
8306.74 589
8307.60 604
8308.46 630
8309.33 652
8310.19 630
8311.05 636
8311.91 625
8312.77 619
8313.63 580
8314.49 592
8315.35 583
8316.21 591
8317.07 591
8317.93 559
8318.79 553
8319.65 534
8320.52 569
8321.38 652
8322.24 610
8323.10 559
8323.96 580
8324.82 608
8325.68 618
8326.54 603
8327.41 576
8328.27 585
8329.13 580
8329.99 567
8330.85 586
8331.71 591
8332.57 604
8333.44 578
8334.30 573
8335.16 560
8336.02 548
8336.88 547
8337.75 597
8338.61 606
8339.47 591
8340.33 612
8341.19 639
8342.06 631
8342.92 602
8343.78 601
8344.64 627
8345.50 635
8346.37 590
8347.23 585
8348.09 625
8348.95 579
8349.82 587
8350.68 605
8351.54 619
8352.40 564
8353.27 586
8354.13 568
8354.99 591
8355.86 587
8356.72 595
8357.58 604
8358.45 582
8359.31 577
8360.17 593
8361.03 595
8361.90 601
8362.76 591
8363.62 580
8364.49 564
8365.35 602
8366.21 583
8367.08 619
8367.94 620
8368.80 616
8369.67 622
8370.53 619
8371.40 632
8372.26 631
8373.12 610
8373.99 608
8374.85 617
8375.71 600
8376.58 562
8377.44 605
8378.31 613
8379.17 647
8380.03 617
8380.90 650
8381.76 641
8382.63 655
8383.49 622
8384.36 608
8385.22 598
8386.08 610
8386.95 616
8387.81 565
8388.68 585
8389.54 598
8390.41 586
8391.27 628
8392.14 637
8393.00 653
8393.87 649
8394.73 628
8395.60 624
8396.46 632
8397.33 640
8398.19 679
8399.06 696
8399.92 711
8400.79 697
8401.65 693
8402.52 644
8403.38 664
8404.25 642
8405.11 640
8405.98 662
8406.84 717
8407.71 678
8408.58 695
8409.44 699
8410.31 726
8411.17 718
8412.04 701
8412.90 688
8413.77 722
8414.64 708
8415.50 733
8416.37 713
8417.23 717
8418.10 706
8418.97 742
8419.83 755
8420.70 782
8421.56 763
8422.43 787
8423.30 772
8424.16 779
8425.03 807
8425.90 821
8426.76 838
8427.63 803
8428.50 874
8429.36 871
8430.23 834
8431.10 863
8431.96 832
8432.83 835
8433.70 859
8434.56 972
8435.43 953
8436.30 955
8437.16 975
8438.03 979
8438.90 1003
8439.77 1111
8440.63 1141
8441.50 1173
8442.37 1203
8443.24 1225
8444.10 1185
8444.97 1120
8445.84 1174
8446.71 1200
8447.57 1224
8448.44 1195
8449.31 1249
8450.18 1287
8451.04 1427
8451.91 1565
8452.78 1705
8453.65 1858
8454.52 2082
8455.38 2203
8456.25 2271
8457.12 2151
8457.99 2121
8458.86 2021
8459.72 1858
8460.59 1746
8461.46 1583
8462.33 1496
8463.20 1370
8464.07 1339
8464.93 1246
8465.80 1213
8466.67 1139
8467.54 1129
8468.41 1123
8469.28 1066
8470.15 1101
8471.02 1028
8471.88 1010
8472.75 1060
8473.62 1032
8474.49 1093
8475.36 1040
8476.23 1065
8477.10 1113
8477.97 1148
8478.84 1172
8479.71 1151
8480.58 1209
8481.44 1240
8482.31 1228
8483.18 1239
8484.05 1208
8484.92 1228
8485.79 1176
8486.66 1184
8487.53 1139
8488.40 1099
8489.27 1068
8490.14 1056
8491.01 1064
8491.88 1139
8492.75 1141
8493.62 1199
8494.49 1213
8495.36 1190
8496.23 1167
8497.10 1166
8497.97 1187
8498.84 1114
8499.71 1132
8500.58 1072
8501.45 1060
8502.32 1127
8503.19 1089
8504.06 1117
8504.93 1116
8505.80 1129
8506.67 1137
8507.55 1140
8508.42 1159
8509.29 1130
8510.16 1185
8511.03 1183
8511.90 1161
8512.77 1186
8513.64 1174
8514.51 1184
8515.38 1195
8516.25 1176
8517.13 1200
8518.00 1226
8518.87 1263
8519.74 1351
8520.61 1291
8521.48 1373
8522.35 1378
8523.23 1527
8524.10 1577
8524.97 1688
8525.84 1676
8526.71 1644
8527.58 1689
8528.46 1652
8529.33 1591
8530.20 1543
8531.07 1494
8531.94 1461
8532.81 1440
8533.69 1359
8534.56 1369
8535.43 1338
8536.30 1342
8537.18 1423
8538.05 1368
8538.92 1361
8539.79 1360
8540.66 1398
8541.54 1475
8542.41 1618
8543.28 1813
8544.15 1896
8545.03 1991
8545.90 2117
8546.77 2118
8547.64 2038
8548.52 2021
8549.39 1948
8550.26 1968
8551.14 1897
8552.01 1918
8552.88 1961
8553.76 1924
8554.63 1863
8555.50 1713
8556.37 1674
8557.25 1563
8558.12 1451
8558.99 1429
8559.87 1329
8560.74 1228
8561.61 1124
8562.49 1144
8563.36 1120
8564.24 1123
8565.11 1091
8565.98 1055
8566.86 1039
8567.73 1015
8568.60 988
8569.48 992
8570.35 981
8571.23 960
8572.10 955
8572.97 971
8573.85 939
8574.72 917
8575.60 968
8576.47 985
8577.34 980
8578.22 982
8579.09 961
8579.97 987
8580.84 993
8581.72 992
8582.59 1051
8583.47 1060
8584.34 1032
8585.21 1036
8586.09 1031
8586.96 1016
8587.84 1066
8588.71 1062
8589.59 1094
8590.46 1018
8591.34 1030
8592.21 1068
8593.09 1064
8593.96 1100
8594.84 1028
8595.71 1058
8596.59 1064
8597.46 1075
8598.34 1059
8599.22 962
8600.09 1017
8600.97 999
8601.84 1050
8602.72 1063
8603.59 1079
8604.47 1136
8605.34 1138
8606.22 1107
8607.10 1057
8607.97 1099
8608.85 1134
8609.72 1102
8610.60 1112
8611.47 1136
8612.35 1127
8613.23 1145
8614.10 1158
8614.98 1159
8615.86 1171
8616.73 1239
8617.61 1248
8618.48 1281
8619.36 1235
8620.24 1240
8621.11 1234
8621.99 1273
8622.87 1314
8623.74 1311
8624.62 1369
8625.50 1314
8626.37 1243
8627.25 1303
8628.13 1327
8629.00 1346
8629.88 1337
8630.76 1350
8631.64 1359
8632.51 1333
8633.39 1312
8634.27 1319
8635.14 1327
8636.02 1379
8636.90 1340
8637.78 1392
8638.65 1367
8639.53 1439
8640.41 1381
8641.29 1394
8642.16 1437
8643.04 1464
8643.92 1488
8644.80 1428
8645.67 1559
8646.55 1615
8647.43 1599
8648.31 1625
8649.18 1575
8650.06 1555
8650.94 1597
8651.82 1603
8652.70 1601
8653.58 1641
8654.45 1718
8655.33 1701
8656.21 1727
8657.09 1804
8657.97 1887
8658.84 1964
8659.72 2149
8660.60 2262
8661.48 2487
8662.36 2673
8663.24 2791
8664.12 2857
8664.99 2879
8665.87 2782
8666.75 2784
8667.63 2691
8668.51 2587
8669.39 2625
8670.27 2591
8671.15 2608
8672.03 2655
8672.91 2611
8673.78 2617
8674.66 2708
8675.54 2581
8676.42 2499
8677.30 2411
8678.18 2317
8679.06 2157
8679.94 2119
8680.82 1999
8681.70 1944
8682.58 1951
8683.46 1908
8684.34 1934
8685.22 2019
8686.10 2092
8686.98 2230
8687.86 2408
8688.74 2711
8689.62 3085
8690.50 3360
8691.38 3516
8692.26 3504
8693.14 3536
8694.02 3437
8694.90 3223
8695.78 3032
8696.66 2872
8697.54 2725
8698.42 2501
8699.30 2342
8700.18 2308
8701.06 2275
8701.94 2199
8702.82 2096
8703.70 2034
8704.58 1891
8705.46 1842
8706.34 1695
8707.23 1617
8708.11 1525
8708.99 1459
8709.87 1458
8710.75 1416
8711.63 1409
8712.51 1346
8713.39 1366
8714.27 1315
8715.16 1246
8716.04 1258
8716.92 1243
8717.80 1243
8718.68 1206
8719.56 1231
8720.44 1239
8721.33 1239
8722.21 1261
8723.09 1228
8723.97 1236
8724.85 1325
8725.73 1293
8726.62 1268
8727.50 1334
8728.38 1346
8729.26 1381
8730.14 1362
8731.03 1369
8731.91 1367
8732.79 1365
8733.67 1324
8734.55 1287
8735.44 1275
8736.32 1265
8737.20 1310
8738.08 1247
8738.97 1240
8739.85 1279
8740.73 1263
8741.61 1215
8742.50 1174
8743.38 1241
8744.26 1232
8745.14 1212
8746.03 1194
8746.91 1255
8747.79 1217
8748.68 1199
8749.56 1229
8750.44 1222
8751.33 1250
8752.21 1260
8753.09 1230
8753.97 1285
8754.86 1330
8755.74 1334
8756.62 1372
8757.51 1390
8758.39 1383
8759.28 1367
8760.16 1357
8761.04 1364
8761.93 1403
8762.81 1371
8763.69 1400
8764.58 1381
8765.46 1358
8766.34 1302
8767.23 1367
8768.11 1353
8769.00 1317
8769.88 1322
8770.76 1324
8771.65 1304
8772.53 1296
8773.42 1278
8774.30 1261
8775.19 1282
8776.07 1324
8776.95 1370
8777.84 1338
8778.72 1443
8779.61 1532
8780.49 1559
8781.38 1560
8782.26 1577
8783.15 1543
8784.03 1500
8784.92 1447
8785.80 1449
8786.69 1365
8787.57 1314
8788.46 1229
8789.34 1268
8790.23 1196
8791.11 1189
8792.00 1191
8792.88 1159
8793.77 1094
8794.65 1114
8795.54 1088
8796.42 1115
8797.31 1097
8798.19 1087
8799.08 1067
8799.96 1068
8800.85 1123
8801.74 1116
8802.62 1072
8803.51 1088
8804.39 1016
8805.28 1105
8806.16 1107
8807.05 1022
8807.94 1036
8808.82 1019
8809.71 1063
8810.59 1064
8811.48 1025
8812.37 1038
8813.25 1079
8814.14 1058
8815.03 1108
8815.91 1142
8816.80 1119
8817.68 1131
8818.57 1125
8819.46 1065
8820.34 1085
8821.23 1037
8822.12 1031
8823.00 1003
8823.89 984
8824.78 990
8825.66 1028
8826.55 1000
8827.44 956
8828.33 955
8829.21 990
8830.10 971
8830.99 950
8831.87 979
8832.76 977
8833.65 950
8834.54 907
8835.42 928
8836.31 919
8837.20 913
8838.08 915
8838.97 919
8839.86 904
8840.75 897
8841.64 896
8842.52 884
8843.41 909
8844.30 899
8845.19 897
8846.07 859
8846.96 887
8847.85 832
8848.74 839
8849.63 818
8850.51 794
8851.40 830
8852.29 815
8853.18 828
8854.07 791
8854.96 795
8855.84 806
8856.73 826
8857.62 857
8858.51 811
8859.40 756
8860.29 787
8861.17 812
8862.06 789
8862.95 800
8863.84 800
8864.73 811
8865.62 764
8866.51 781
8867.40 777
8868.29 720
8869.17 716
8870.06 766
8870.95 692
8871.84 714
8872.73 725
8873.62 713
8874.51 714
8875.40 685
8876.29 704
8877.18 700
8878.07 727
8878.96 708
8879.85 694
8880.74 678
8881.63 696
8882.51 728
8883.40 704
8884.29 693
8885.18 686
8886.07 710
8886.96 695
8887.85 673
8888.74 679
8889.63 663
8890.52 653
8891.41 648
8892.30 657
8893.19 641
8894.09 683
8894.98 685
8895.87 648
8896.76 650
8897.65 645
8898.54 629
8899.43 617
8900.32 632
8901.21 645
8902.10 653
8902.99 635
8903.88 625
8904.77 600
8905.66 618
8906.55 613
8907.44 590
8908.34 602
8909.23 590
8910.12 587
8911.01 624
8911.90 617
8912.79 603
8913.68 584
8914.57 600
8915.47 649
8916.36 620
8917.25 626
8918.14 606
8919.03 597
8919.92 606
8920.81 644
8921.71 607
8922.60 605
8923.49 580
8924.38 550
8925.27 571
8926.16 555
8927.06 559
8927.95 589
8928.84 577
8929.73 563
8930.62 574
8931.52 568
8932.41 576
8933.30 567
8934.19 550
8935.09 570
8935.98 552
8936.87 542
8937.76 528
8938.66 493
8939.55 543
8940.44 547
8941.33 526
8942.23 532
8943.12 530
8944.01 532
8944.90 558
8945.80 550
8946.69 547
8947.58 506
8948.48 502
8949.37 520
8950.26 551
8951.16 526
8952.05 531
8952.94 541
8953.84 522
8954.73 536
8955.62 541
8956.52 529
8957.41 570
8958.30 534
8959.20 536
8960.09 533
8960.98 535
8961.88 499
8962.77 507
8963.66 543
8964.56 498
8965.45 509
8966.35 491
8967.24 493
8968.13 530
8969.03 544
8969.92 541
8970.82 549
8971.71 539
8972.60 524
8973.50 493
8974.39 475
8975.29 514
8976.18 488
8977.08 501
8977.97 493
8978.87 470
8979.76 515
8980.65 506
8981.55 478
8982.44 533
8983.34 517
8984.23 517
8985.13 523
8986.02 502
8986.92 483
8987.81 513
8988.71 495
8989.60 493
8990.50 495
8991.39 474
8992.29 489
8993.18 529
8994.08 522
8994.97 513
8995.87 526
8996.76 544
8997.66 541
8998.56 524
8999.45 505
9000.35 500
9001.24 489
9002.14 476
9003.03 514
9003.93 498
9004.83 501
9005.72 536
9006.62 492
9007.51 524
9008.41 509
9009.31 499
9010.20 504
9011.10 509
9011.99 505
9012.89 493
9013.79 474
9014.68 436
9015.58 490
9016.48 489
9017.37 462
9018.27 465
9019.16 492
9020.06 490
9020.96 472
9021.85 483
9022.75 481
9023.65 483
9024.54 485
9025.44 484
9026.34 462
9027.24 471
9028.13 493
9029.03 470
9029.93 455
9030.82 502
9031.72 472
9032.62 452
9033.52 482
9034.41 514
9035.31 498
9036.21 478
9037.10 495
9038.00 457
9038.90 473
9039.80 489
9040.69 485
9041.59 478
9042.49 479
9043.39 478
9044.29 495
9045.18 477
9046.08 445
9046.98 480
9047.88 517
9048.78 513
9049.67 519
9050.57 514
9051.47 469
9052.37 493
9053.27 506
9054.16 508
9055.06 503
9055.96 492
9056.86 515
9057.76 531
9058.66 545
9059.55 529
9060.45 505
9061.35 546
9062.25 499
9063.15 541
9064.05 554
9064.95 534
9065.85 537
9066.74 522
9067.64 534
9068.54 551
9069.44 533
9070.34 513
9071.24 519
9072.14 501
9073.04 555
9073.94 536
9074.84 496
9075.74 513
9076.64 528
9077.53 533
9078.43 520
9079.33 545
9080.23 551
9081.13 542
9082.03 518
9082.93 533
9083.83 535
9084.73 515
9085.63 549
9086.53 563
9087.43 560
9088.33 583
9089.23 563
9090.13 577
9091.03 592
9091.93 577
9092.83 565
9093.73 563
9094.63 588
9095.53 556
9096.43 558
9097.33 555
9098.23 585
9099.13 559
9100.04 539
9100.94 516
9101.84 542
9102.74 533
9103.64 520
9104.54 568
9105.44 553
9106.34 500
9107.24 492
9108.14 516
9109.04 500
9109.94 500
9110.85 514
9111.75 501
9112.65 488
9113.55 482
9114.45 524
9115.35 519
9116.25 473
9117.15 498
9118.06 521
9118.96 504
9119.86 527
9120.76 520
9121.66 500
9122.56 516
9123.46 495
9124.37 474
9125.27 490
9126.17 510
9127.07 524
9127.97 507
9128.88 494
9129.78 493
9130.68 513
9131.58 495
9132.48 495
9133.39 507
9134.29 483
9135.19 495
9136.09 483
9137.00 466
9137.90 491
9138.80 464
9139.70 492
9140.61 477
9141.51 479
9142.41 501
9143.31 446
9144.22 457
9145.12 482
9146.02 466
9146.92 472
9147.83 485
9148.73 489
9149.63 469
9150.54 474
9151.44 446
9152.34 432
9153.25 434
9154.15 473
9155.05 502
9155.96 484
9156.86 459
9157.76 463
9158.67 466
9159.57 447
9160.47 447
9161.38 469
9162.28 500
9163.18 490
9164.09 522
9164.99 526
9165.90 520
9166.80 476
9167.70 478
9168.61 524
9169.51 506
9170.42 480
9171.32 521
9172.22 525
9173.13 461
9174.03 472
9174.94 435
9175.84 465
9176.74 456
9177.65 464
9178.55 507
9179.46 450
9180.36 458
9181.27 480
9182.17 513
9183.08 517
9183.98 477
9184.89 494
9185.79 510
9186.70 508
9187.60 501
9188.51 474
9189.41 512
9190.32 472
9191.22 471
9192.13 485
9193.03 502
9193.94 507
9194.84 509
9195.75 518
9196.65 525
9197.56 566
9198.46 556
9199.37 572
9200.27 549
9201.18 587
9202.08 583
9202.99 533
9203.90 504
9204.80 492
9205.71 509
9206.61 497
9207.52 494
9208.42 521
9209.33 507
9210.24 469
9211.14 493
9212.05 498
9212.95 495
9213.86 522
9214.77 470
9215.67 471
9216.58 486
9217.49 502
9218.39 491
9219.30 503
9220.21 484
9221.11 495
9222.02 483
9222.93 475
9223.83 446
9224.74 471
9225.65 462
9226.55 480
9227.46 455
9228.37 485
9229.27 473
9230.18 446
9231.09 455
9231.99 464
9232.90 447
9233.81 458
9234.72 472
9235.62 447
9236.53 465
9237.44 453
9238.34 451
9239.25 476
9240.16 464
9241.07 471
9241.97 484
9242.88 459
9243.79 491
9244.70 470
9245.61 458
9246.51 445
9247.42 455
9248.33 452
9249.24 483
9250.14 456
9251.05 428
9251.96 422
9252.87 443
9253.78 486
9254.69 436
9255.59 453
9256.50 454
9257.41 483
9258.32 490
9259.23 473
9260.14 477
9261.04 479
9261.95 455
9262.86 476
9263.77 486
9264.68 466
9265.59 476
9266.50 442
9267.40 463
9268.31 448
9269.22 463
9270.13 447
9271.04 491
9271.95 481
9272.86 484
9273.77 461
9274.68 456
9275.59 450
9276.49 444
9277.40 445
9278.31 460
9279.22 454
9280.13 463
9281.04 514
9281.95 471
9282.86 475
9283.77 459
9284.68 485
9285.59 459
9286.50 479
9287.41 501
9288.32 473
9289.23 468
9290.14 469
9291.05 470
9291.96 470
9292.87 458
9293.78 488
9294.69 506
9295.60 446
9296.51 487
9297.42 468
9298.33 516
9299.24 483
9300.15 521
9301.06 461
9301.97 493
9302.88 506
9303.79 459
9304.70 480
9305.61 528
9306.53 553
9307.44 541
9308.35 528
9309.26 538
9310.17 554
9311.08 547
9311.99 494
9312.90 476
9313.81 531
9314.72 492
9315.63 498
9316.55 513
9317.46 502
9318.37 509
9319.28 481
9320.19 533
9321.10 484
9322.01 518
9322.93 522
9323.84 511
9324.75 504
9325.66 486
9326.57 464
9327.48 482
9328.40 500
9329.31 452
9330.22 448
9331.13 499
9332.04 472
9332.96 494
9333.87 512
9334.78 526
9335.69 520
9336.60 484
9337.52 467
9338.43 480
9339.34 484
9340.25 463
9341.17 513
9342.08 507
9342.99 503
9343.90 475
9344.82 485
9345.73 516
9346.64 486
9347.55 461
9348.47 461
9349.38 465
9350.29 476
9351.21 452
9352.12 480
9353.03 488
9353.94 469
9354.86 481
9355.77 481
9356.68 498
9357.60 455
9358.51 465
9359.42 438
9360.34 470
9361.25 494
9362.16 457
9363.08 439
9363.99 459
9364.90 446
9365.82 440
9366.73 483
9367.65 468
9368.56 479
9369.47 456
9370.39 468
9371.30 476
9372.21 495
9373.13 479
9374.04 495
9374.96 493
9375.87 524
9376.79 491
9377.70 476
9378.61 484
9379.53 498
9380.44 505
9381.36 506
9382.27 491
9383.19 523
9384.10 521
9385.01 513
9385.93 533
9386.84 546
9387.76 533
9388.67 515
9389.59 511
9390.50 561
9391.42 558
9392.33 543
9393.25 549
9394.16 560
9395.08 535
9395.99 525
9396.91 522
9397.82 556
9398.74 526
9399.65 554
9400.57 509
9401.48 526
9402.40 458
9403.32 524
9404.23 506
9405.15 488
9406.06 499
9406.98 483
9407.89 489
9408.81 491
9409.73 497
9410.64 484
9411.56 502
9412.47 505
9413.39 520
9414.30 471
9415.22 482
9416.14 490
9417.05 512
9417.97 540
9418.89 533
9419.80 525
9420.72 500
9421.63 543
9422.55 527
9423.47 549
9424.38 523
9425.30 553
9426.22 550
9427.13 542
9428.05 510
9428.97 576
9429.88 537
9430.80 557
9431.72 564
9432.63 568
9433.55 546
9434.47 552
9435.38 575
9436.30 556
9437.22 592
9438.14 611
9439.05 578
9439.97 608
9440.89 610
9441.81 635
9442.72 581
9443.64 570
9444.56 576
9445.47 579
9446.39 615
9447.31 598
9448.23 581
9449.15 671
9450.06 653
9450.98 649
9451.90 667
9452.82 678
9453.73 651
9454.65 653
9455.57 640
9456.49 647
9457.41 604
9458.32 653
9459.24 608
9460.16 589
9461.08 590
9462.00 600
9462.92 577
9463.83 571
9464.75 583
9465.67 599
9466.59 573
9467.51 567
9468.43 598
9469.35 590
9470.26 573
9471.18 576
9472.10 624
9473.02 582
9473.94 563
9474.86 570
9475.78 657
9476.70 657
9477.62 624
9478.54 684
9479.45 658
9480.37 622
9481.29 625
9482.21 666
9483.13 672
9484.05 623
9484.97 615
9485.89 645
9486.81 629
9487.73 605
9488.65 619
9489.57 592
9490.49 610
9491.41 597
9492.33 603
9493.25 605
9494.17 607
9495.09 613
9496.01 619
9496.93 597
9497.85 609
9498.77 596
9499.69 615
9500.61 584
9501.53 627
9502.45 635
9503.37 650
9504.29 625
9505.21 669
9506.13 660
9507.05 666
9507.97 637
9508.89 641
9509.81 666
9510.73 673
9511.65 663
9512.57 655
9513.49 701
9514.42 714
9515.34 735
9516.26 740
9517.18 729
9518.10 780
9519.02 828
9519.94 817
9520.86 834
9521.78 857
9522.71 831
9523.63 873
9524.55 820
9525.47 773
9526.39 776
9527.31 837
9528.23 814
9529.16 729
9530.08 694
9531.00 735
9531.92 722
9532.84 726
9533.76 760
9534.69 764
9535.61 733
9536.53 724
9537.45 771
9538.37 734
9539.30 725
9540.22 729
9541.14 725
9542.06 728
9542.98 739
9543.91 733
9544.83 744
9545.75 749
9546.67 774
9547.60 773
9548.52 740
9549.44 748
9550.36 732
9551.29 785
9552.21 749
9553.13 758
9554.06 763
9554.98 784
9555.90 806
9556.82 780
9557.75 793
9558.67 781
9559.59 809
9560.52 857
9561.44 853
9562.36 846
9563.29 839
9564.21 836
9565.13 832
9566.06 855
9566.98 828
9567.90 830
9568.83 802
9569.75 820
9570.67 856
9571.60 861
9572.52 869
9573.44 859
9574.37 852
9575.29 893
9576.22 936
9577.14 945
9578.06 869
9578.99 955
9579.91 924
9580.84 872
9581.76 870
9582.68 946
9583.61 900
9584.53 911
9585.46 971
9586.38 982
9587.31 945
9588.23 929
9589.15 942
9590.08 961
9591.00 956
9591.93 1034
9592.85 1100
9593.78 1082
9594.70 1104
9595.63 1138
9596.55 1208
9597.48 1174
9598.40 1239
9599.33 1208
9600.25 1227
9601.18 1245
9602.10 1223
9603.03 1201
9603.95 1216
9604.88 1160
9605.80 1159
9606.73 1124
9607.65 1127
9608.58 1080
9609.50 1081
9610.43 1065
9611.35 1047
9612.28 986
9613.21 1050
9614.13 1062
9615.06 1085
9615.98 1032
9616.91 1097
9617.84 1120
9618.76 1124
9619.69 1093
9620.61 1162
9621.54 1143
9622.47 1115
9623.39 1133
9624.32 1149
9625.24 1173
9626.17 1178
9627.10 1236
9628.02 1188
9628.95 1218
9629.88 1193
9630.80 1234
9631.73 1220
9632.65 1210
9633.58 1212
9634.51 1267
9635.43 1277
9636.36 1333
9637.29 1305
9638.22 1382
9639.14 1398
9640.07 1414
9641.00 1430
9641.92 1477
9642.85 1478
9643.78 1544
9644.70 1517
9645.63 1494
9646.56 1459
9647.49 1526
9648.41 1531
9649.34 1506
9650.27 1505
9651.20 1507
9652.12 1472
9653.05 1497
9653.98 1511
9654.91 1510
9655.83 1494
9656.76 1451
9657.69 1493
9658.62 1503
9659.55 1447
9660.47 1498
9661.40 1568
9662.33 1532
9663.26 1568
9664.19 1599
9665.11 1623
9666.04 1592
9666.97 1659
9667.90 1689
9668.83 1723
9669.75 1710
9670.68 1724
9671.61 1751
9672.54 1779
9673.47 1780
9674.40 1773
9675.33 1805
9676.25 1820
9677.18 1879
9678.11 1926
9679.04 1872
9679.97 1896
9680.90 1911
9681.83 1933
9682.76 1929
9683.69 1945
9684.61 1997
9685.54 1972
9686.47 1974
9687.40 2018
9688.33 1969
9689.26 2009
9690.19 2089
9691.12 2068
9692.05 2160
9692.98 2309
9693.91 2381
9694.84 2474
9695.77 2602
9696.70 2728
9697.63 2897
9698.56 2861
9699.49 2872
9700.42 2787
9701.35 2839
9702.28 2725
9703.21 2613
9704.14 2492
9705.07 2343
9706.00 2281
9706.93 2194
9707.86 2155
9708.79 2162
9709.72 2180
9710.65 2245
9711.58 2250
9712.51 2261
9713.44 2374
9714.37 2434
9715.30 2367
9716.23 2335
9717.16 2272
9718.09 2210
9719.02 2111
9719.95 2049
9720.88 1958
9721.81 1807
9722.75 1792
9723.68 1741
9724.61 1673
9725.54 1635
9726.47 1571
9727.40 1642
9728.33 1594
9729.26 1599
9730.19 1588
9731.13 1620
9732.06 1598
9732.99 1608
9733.92 1568
9734.85 1606
9735.78 1575
9736.71 1530
9737.65 1570
9738.58 1554
9739.51 1485
9740.44 1422
9741.37 1417
9742.30 1368
9743.24 1372
9744.17 1392
9745.10 1352
9746.03 1346
9746.96 1371
9747.90 1331
9748.83 1303
9749.76 1351
9750.69 1350
9751.63 1284
9752.56 1265
9753.49 1226
9754.42 1262
9755.36 1312
9756.29 1279
9757.22 1267
9758.15 1235
9759.09 1265
9760.02 1274
9760.95 1272
9761.88 1316
9762.82 1305
9763.75 1317
9764.68 1331
9765.62 1325
9766.55 1338
9767.48 1312
9768.41 1317
9769.35 1324
9770.28 1330
9771.21 1306
9772.15 1285
9773.08 1299
9774.01 1369
9774.95 1326
9775.88 1357
9776.81 1293
9777.75 1299
9778.68 1334
9779.62 1303
9780.55 1335
9781.48 1340
9782.42 1336
9783.35 1303
9784.28 1275
9785.22 1291
9786.15 1229
9787.09 1251
9788.02 1244
9788.95 1193
9789.89 1186
9790.82 1205
9791.76 1206
9792.69 1171
9793.63 1183
9794.56 1182
9795.49 1197
9796.43 1229
9797.36 1220
9798.30 1240
9799.23 1182
9800.17 1191
9801.10 1121
9802.04 1119
9802.97 1088
9803.91 1084
9804.84 1032
9805.78 1012
9806.71 1081
9807.65 1009
9808.58 1012
9809.52 998
9810.45 968
9811.39 973
9812.32 954
9813.26 957
9814.19 958
9815.13 949
9816.06 897
9817.00 898
9817.93 949
9818.87 904
9819.80 926
9820.74 904
9821.68 880
9822.61 888
9823.55 882
9824.48 885
9825.42 909
9826.35 889
9827.29 893
9828.23 878
9829.16 876
9830.10 878
9831.03 866
9831.97 809
9832.91 839
9833.84 854
9834.78 864
9835.72 893
9836.65 846
9837.59 852
9838.52 853
9839.46 872
9840.40 906
9841.33 888
9842.27 835
9843.21 886
9844.14 901
9845.08 850
9846.02 881
9846.95 841
9847.89 860
9848.83 839
9849.77 854
9850.70 886
9851.64 865
9852.58 835
9853.51 878
9854.45 846
9855.39 829
9856.33 847
9857.26 843
9858.20 801
9859.14 796
9860.08 846
9861.01 790
9861.95 799
9862.89 779
9863.83 831
9864.76 816
9865.70 788
9866.64 813
9867.58 846
9868.51 801
9869.45 806
9870.39 813
9871.33 779
9872.27 793
9873.20 783
9874.14 759
9875.08 765
9876.02 797
9876.96 835
9877.90 773
9878.83 765
9879.77 782
9880.71 766
9881.65 734
9882.59 746
9883.53 754
9884.47 765
9885.40 714
9886.34 729
9887.28 764
9888.22 769
9889.16 761
9890.10 748
9891.04 700
9891.98 718
9892.91 738
9893.85 763
9894.79 727
9895.73 720
9896.67 711
9897.61 724
9898.55 697
9899.49 687
9900.43 692
9901.37 678
9902.31 726
9903.25 763
9904.19 762
9905.13 731
9906.07 760
9907.01 736
9907.95 730
9908.89 750
9909.83 730
9910.77 761
9911.71 793
9912.65 741
9913.59 756
9914.53 750
9915.47 774
9916.41 770
9917.35 740
9918.29 764
9919.23 803
9920.17 809
9921.11 834
9922.05 883
9922.99 892
9923.93 993
9924.87 993
9925.81 960
9926.75 1032
9927.69 1017
9928.63 1008
9929.57 915
9930.51 893
9931.45 869
9932.39 817
9933.34 817
9934.28 802
9935.22 738
9936.16 724
9937.10 797
9938.04 771
9938.98 708
9939.92 700
9940.87 722
9941.81 695
9942.75 740
9943.69 759
9944.63 784
9945.57 782
9946.51 769
9947.46 811
9948.40 863
9949.34 871
9950.28 836
9951.22 853
9952.16 842
9953.11 837
9954.05 818
9954.99 801
9955.93 800
9956.87 744
9957.82 730
9958.76 752
9959.70 722
9960.64 713
9961.59 681
9962.53 687
9963.47 676
9964.41 671
9965.35 700
9966.30 673
9967.24 673
9968.18 643
9969.13 657
9970.07 635
9971.01 615
9971.95 619
9972.90 633
9973.84 608
9974.78 601
9975.73 602
9976.67 672
9977.61 606
9978.55 617
9979.50 647
9980.44 628
9981.38 629
9982.33 587
9983.27 625
9984.21 638
9985.16 599
9986.10 660
9987.04 663
9987.99 632
9988.93 598
9989.88 600
9990.82 602
9991.76 557
9992.71 579
9993.65 552
9994.59 601
9995.54 572
9996.48 588
9997.43 573
9998.37 596
9999.31 601
10000.26 583
10001.20 566
10002.15 579
10003.09 561
10004.04 555
10004.98 571
10005.92 565
10006.87 537
10007.81 572
10008.76 561
10009.70 565
10010.65 538
10011.59 532
10012.54 565
10013.48 562
10014.43 559
10015.37 572
10016.32 574
10017.26 567
10018.21 563
10019.15 540
10020.10 517
10021.04 561
10021.99 565
10022.93 565
10023.88 536
10024.82 541
10025.77 558
10026.71 520
10027.66 552
10028.60 547
10029.55 575
10030.49 567
10031.44 556
10032.39 540
10033.33 526
10034.28 538
10035.22 566
10036.17 553
10037.11 505
10038.06 519
10039.01 486
10039.95 534
10040.90 541
10041.84 531
10042.79 506
10043.74 520
10044.68 520
10045.63 519
10046.58 502
10047.52 484
10048.47 478
10049.41 501
10050.36 475
10051.31 478
10052.25 483
10053.20 501
10054.15 473
10055.09 512
10056.04 537
10056.99 489
10057.93 507
10058.88 529
10059.83 524
10060.78 511
10061.72 482
10062.67 505
10063.62 507
10064.56 489
10065.51 480
10066.46 514
10067.41 536
10068.35 478
10069.30 471
10070.25 478
10071.20 498
10072.14 520
10073.09 568
10074.04 516
10074.99 517
10075.93 520
10076.88 516
10077.83 517
10078.78 486
10079.72 499
10080.67 524
10081.62 492
10082.57 470
10083.52 461
10084.46 492
10085.41 488
10086.36 495
10087.31 488
10088.26 470
10089.21 494
10090.15 515
10091.10 497
10092.05 477
10093.00 475
10093.95 485
10094.90 506
10095.85 509
10096.79 491
10097.74 474
10098.69 527
10099.64 497
10100.59 513
10101.54 527
10102.49 487
10103.44 524
10104.39 500
10105.33 532
10106.28 519
10107.23 480
10108.18 490
10109.13 494
10110.08 522
10111.03 501
10111.98 513
10112.93 500
10113.88 485
10114.83 492
10115.78 504
10116.73 512
10117.68 507
10118.63 494
10119.58 532
10120.53 520
10121.48 483
10122.43 513
10123.38 512
10124.33 494
10125.28 501
10126.23 516
10127.18 501
10128.13 521
10129.08 517
10130.03 525
10130.98 535
10131.93 503
10132.88 525
10133.83 528
10134.78 530
10135.73 518
10136.68 507
10137.63 518
10138.58 539
10139.53 489
10140.48 547
10141.43 542
10142.38 553
10143.33 544
10144.29 582
10145.24 553
10146.19 540
10147.14 554
10148.09 539
10149.04 548
10149.99 563
10150.94 602
10151.89 579
10152.85 531
10153.80 589
10154.75 594
10155.70 598
10156.65 599
10157.60 592
10158.55 609
10159.51 610
10160.46 579
10161.41 597
10162.36 602
10163.31 610
10164.26 575
10165.22 610
10166.17 631
10167.12 609
10168.07 614
10169.02 628
10169.98 627
10170.93 659
10171.88 677
10172.83 686
10173.79 687
10174.74 703
10175.69 704
10176.64 723
10177.60 709
10178.55 678
10179.50 686
10180.45 691
10181.41 727
10182.36 690
10183.31 714
10184.26 692
10185.22 679
10186.17 695
10187.12 709
10188.08 679
10189.03 711
10189.98 688
10190.93 738
10191.89 745
10192.84 722
10193.79 710
10194.75 722
10195.70 753
10196.65 723
10197.61 776
10198.56 745
10199.51 754
10200.47 758
10201.42 772
10202.38 810
10203.33 805
10204.28 853
10205.24 891
10206.19 840
10207.14 821
10208.10 855
10209.05 839
10210.01 854
10210.96 858
10211.91 821
10212.87 781
10213.82 772
10214.78 730
10215.73 743
10216.69 723
10217.64 736
10218.59 746
10219.55 728
10220.50 695
10221.46 710
10222.41 697
10223.37 735
10224.32 714
10225.28 718
10226.23 698
10227.19 733
10228.14 748
10229.10 736
10230.05 779
10231.01 798
10231.96 831
10232.92 865
10233.87 850
10234.83 852
10235.78 891
10236.74 888
10237.69 893
10238.65 860
10239.60 807
10240.56 768
10241.51 778
10242.47 751
10243.42 741
10244.38 705
10245.34 719
10246.29 674
10247.25 666
10248.20 668
10249.16 656
10250.11 653
10251.07 649
10252.03 668
10252.98 655
10253.94 632
10254.89 665
10255.85 627
10256.81 649
10257.76 620
10258.72 604
10259.68 612
10260.63 637
10261.59 633
10262.55 634
10263.50 600
10264.46 605
10265.41 596
10266.37 614
10267.33 624
10268.28 602
10269.24 588
10270.20 598
10271.16 648
10272.11 629
10273.07 639
10274.03 612
10274.98 579
10275.94 603
10276.90 575
10277.85 559
10278.81 588
10279.77 582
10280.73 586
10281.68 561
10282.64 550
10283.60 539
10284.56 542
10285.51 565
10286.47 548
10287.43 552
10288.39 529
10289.34 542
10290.30 565
10291.26 530
10292.22 539
10293.18 538
10294.13 583
10295.09 538
10296.05 527
10297.01 543
10297.97 529
10298.92 565
10299.88 516
10300.84 520
10301.80 530
10302.76 525
10303.72 527
10304.67 564
10305.63 533
10306.59 534
10307.55 565
10308.51 564
10309.47 546
10310.43 509
10311.38 537
10312.34 528
10313.30 549
10314.26 527
10315.22 519
10316.18 556
10317.14 528
10318.10 560
10319.06 519
10320.01 544
10320.97 543
10321.93 526
10322.89 530
10323.85 522
10324.81 508
10325.77 525
10326.73 551
10327.69 509
10328.65 513
10329.61 520
10330.57 512
10331.53 511
10332.49 542
10333.45 528
10334.41 531
10335.37 494
10336.33 496
10337.29 511
10338.25 508
10339.21 498
10340.17 467
10341.13 481
10342.09 487
10343.05 466
10344.01 500
10344.97 477
10345.93 442
10346.89 480
10347.85 459
10348.81 442
10349.77 430
10350.73 450
10351.69 467
10352.65 495
10353.61 445
10354.57 423
10355.53 432
10356.49 445
10357.46 424
10358.42 421
10359.38 455
10360.34 445
10361.30 465
10362.26 421
10363.22 399
10364.18 387
10365.14 428
10366.11 439
10367.07 428
10368.03 409
10368.99 431
10369.95 405
10370.91 464
10371.87 410
10372.84 433
10373.80 421
10374.76 396
10375.72 454
10376.68 447
10377.64 419
10378.61 414
10379.57 468
10380.53 432
10381.49 449
10382.45 431
10383.42 407
10384.38 449
10385.34 446
10386.30 432
10387.27 427
10388.23 429
10389.19 448
10390.15 440
10391.11 393
10392.08 422
10393.04 384
10394.00 414
10394.96 447
10395.93 436
10396.89 405
10397.85 427
10398.82 419
10399.78 386
10400.74 384
10401.70 415
10402.67 429
10403.63 426
10404.59 415
10405.56 408
10406.52 426
10407.48 388
10408.45 405
10409.41 421
10410.37 440
10411.34 423
10412.30 422
10413.26 411
10414.23 426
10415.19 470
10416.15 461
10417.12 451
10418.08 456
10419.04 455
10420.01 490
10420.97 486
10421.94 439
10422.90 438
10423.86 435
10424.83 458
10425.79 430
10426.76 447
10427.72 413
10428.68 451
10429.65 417
10430.61 394
10431.58 404
10432.54 401
10433.51 396
10434.47 393
10435.44 408
10436.40 378
10437.36 371
10438.33 394
10439.29 407
10440.26 405
10441.22 370
10442.19 369
10443.15 370
10444.12 370
10445.08 405
10446.05 389
10447.01 398
10447.98 395
10448.94 353
10449.91 415
10450.87 383
10451.84 426
10452.80 420
10453.77 399
10454.73 366
10455.70 377
10456.67 396
10457.63 378
10458.60 356
10459.56 381
10460.53 379
10461.49 411
10462.46 435
10463.43 396
10464.39 404
10465.36 369
10466.32 392
10467.29 402
10468.25 394
10469.22 366
10470.19 410
10471.15 402
10472.12 413
10473.09 383
10474.05 395
10475.02 427
10475.98 437
10476.95 417
10477.92 425
10478.88 417
10479.85 422
10480.82 389
10481.78 392
10482.75 413
10483.72 381
10484.68 414
10485.65 434
10486.62 417
10487.58 410
10488.55 374
10489.52 394
10490.49 371
10491.45 386
10492.42 383
10493.39 393
10494.35 375
10495.32 375
10496.29 383
10497.26 389
10498.22 380
10499.19 405
10500.16 348
10501.13 371
10502.09 361
10503.06 370
10504.03 385
10505.00 360
10505.96 376
10506.93 356
10507.90 425
10508.87 375
10509.84 396
10510.80 404
10511.77 394
10512.74 398
10513.71 384
10514.68 383
10515.64 416
10516.61 397
10517.58 375
10518.55 344
10519.52 368
10520.49 371
10521.45 386
10522.42 393
10523.39 370
10524.36 356
10525.33 358
10526.30 376
10527.27 373
10528.23 348
10529.20 376
10530.17 394
10531.14 359
10532.11 394
10533.08 369
10534.05 372
10535.02 381
10535.99 406
10536.96 397
10537.93 399
10538.89 388
10539.86 414
10540.83 375
10541.80 375
10542.77 401
10543.74 397
10544.71 399
10545.68 368
10546.65 370
10547.62 386
10548.59 369
10549.56 346
10550.53 369
10551.50 405
10552.47 387
10553.44 384
10554.41 408
10555.38 398
10556.35 406
10557.32 424
10558.29 384
10559.26 409
10560.23 396
10561.20 434
10562.17 452
10563.14 411
10564.11 389
10565.08 403
10566.05 438
10567.02 420
10567.99 379
10568.96 393
10569.93 418
10570.91 412
10571.88 398
10572.85 408
10573.82 396
10574.79 408
10575.76 409
10576.73 391
10577.70 404
10578.67 406
10579.64 431
10580.62 409
10581.59 383
10582.56 413
10583.53 378
10584.50 392
10585.47 422
10586.44 415
10587.42 429
10588.39 438
10589.36 439
10590.33 426
10591.30 420
10592.27 443
10593.25 432
10594.22 422
10595.19 447
10596.16 419
10597.13 421
10598.10 445
10599.08 453
10600.05 439
10601.02 440
10601.99 486
10602.97 494
10603.94 523
10604.91 545
10605.88 549
10606.85 520
10607.83 508
10608.80 521
10609.77 514
10610.74 500
10611.72 517
10612.69 539
10613.66 508
10614.64 491
10615.61 473
10616.58 484
10617.55 477
10618.53 488
10619.50 497
10620.47 493
10621.45 473
10622.42 463
10623.39 449
10624.37 464
10625.34 438
10626.31 438
10627.29 431
10628.26 469
10629.23 464
10630.21 434
10631.18 452
10632.15 437
10633.13 487
10634.10 466
10635.07 498
10636.05 551
10637.02 497
10638.00 522
10638.97 500
10639.94 533
10640.92 499
10641.89 510
10642.87 520
10643.84 518
10644.81 488
10645.79 466
10646.76 463
10647.74 450
10648.71 417
10649.68 433
10650.66 397
10651.63 415
10652.61 407
10653.58 403
10654.56 422
10655.53 434
10656.51 403
10657.48 395
10658.46 423
10659.43 390
10660.41 384
10661.38 406
10662.36 416
10663.33 385
10664.31 384
10665.28 410
10666.26 379
10667.23 398
10668.21 381
10669.18 390
10670.16 396
10671.13 403
10672.11 380
10673.08 410
10674.06 394
10675.03 409
10676.01 413
10676.99 421
10677.96 415
10678.94 422
10679.91 377
10680.89 404
10681.86 432
10682.84 421
10683.82 406
10684.79 378
10685.77 425
10686.74 381
10687.72 388
10688.70 384
10689.67 380
10690.65 364
10691.63 387
10692.60 379
10693.58 386
10694.55 379
10695.53 367
10696.51 375
10697.48 395
10698.46 385
10699.44 363
10700.41 336
10701.39 390
10702.37 387
10703.34 367
10704.32 402
10705.30 342
10706.27 372
10707.25 373
10708.23 377
10709.21 370
10710.18 378
10711.16 385
10712.14 394
10713.11 398
10714.09 384
10715.07 380
10716.05 407
10717.02 436
10718.00 421
10718.98 392
10719.96 381
10720.93 398
10721.91 394
10722.89 359
10723.87 371
10724.85 397
10725.82 412
10726.80 386
10727.78 377
10728.76 357
10729.74 372
10730.71 375
10731.69 400
10732.67 376
10733.65 393
10734.63 389
10735.60 391
10736.58 380
10737.56 387
10738.54 378
10739.52 380
10740.50 375
10741.48 357
10742.45 405
10743.43 405
10744.41 388
10745.39 401
10746.37 380
10747.35 385
10748.33 420
10749.31 378
10750.28 401
10751.26 418
10752.24 397
10753.22 393
10754.20 399
10755.18 419
10756.16 392
10757.14 410
10758.12 418
10759.10 401
10760.08 399
10761.06 368
10762.04 383
10763.01 385
10763.99 403
10764.97 407
10765.95 393
10766.93 414
10767.91 403
10768.89 389
10769.87 417
10770.85 404
10771.83 410
10772.81 417
10773.79 422
10774.77 395
10775.75 382
10776.73 405
10777.71 438
10778.69 415
10779.67 409
10780.65 418
10781.63 410
10782.62 407
10783.60 431
10784.58 442
10785.56 408
10786.54 412
10787.52 441
10788.50 446
10789.48 446
10790.46 419
10791.44 395
10792.42 424
10793.40 433
10794.38 433
10795.37 436
10796.35 423
10797.33 424
10798.31 396
10799.29 417
10800.27 406
10801.25 426
10802.23 445
10803.21 445
10804.20 404
10805.18 419
10806.16 429
10807.14 445
10808.12 415
10809.10 406
10810.09 418
10811.07 417
10812.05 429
10813.03 451
10814.01 460
10815.00 435
10815.98 417
10816.96 393
10817.94 387
10818.92 422
10819.91 430
10820.89 443
10821.87 457
10822.85 411
10823.83 460
10824.82 445
10825.80 439
10826.78 429
10827.76 421
10828.75 436
10829.73 426
10830.71 428
10831.69 415
10832.68 438
10833.66 428
10834.64 406
10835.63 418
10836.61 436
10837.59 469
10838.57 456
10839.56 470
10840.54 444
10841.52 438
10842.51 449
10843.49 483
10844.47 464
10845.46 434
10846.44 455
10847.42 471
10848.41 477
10849.39 465
10850.37 440
10851.36 481
10852.34 480
10853.32 474
10854.31 501
10855.29 502
10856.28 505
10857.26 488
10858.24 528
10859.23 541
10860.21 514
10861.20 519
10862.18 537
10863.16 511
10864.15 517
10865.13 551
10866.12 517
10867.10 518
10868.08 511
10869.07 536
10870.05 549
10871.04 539
10872.02 514
10873.01 506
10873.99 510
10874.98 514
10875.96 505
10876.95 540
10877.93 526
10878.92 559
10879.90 555
10880.89 560
10881.87 563
10882.86 550
10883.84 555
10884.83 555
10885.81 565
10886.80 537
10887.78 566
10888.77 585
10889.75 577
10890.74 586
10891.72 596
10892.71 591
10893.69 614
10894.68 626
10895.66 592
10896.65 591
10897.64 591
10898.62 617
10899.61 599
10900.59 637
10901.58 658
10902.56 680
10903.55 680
10904.54 671
10905.52 682
10906.51 719
10907.49 692
10908.48 692
10909.47 686
10910.45 677
10911.44 689
10912.43 741
10913.41 717
10914.40 716
10915.39 756
10916.37 745
10917.36 757
10918.35 722
10919.33 765
10920.32 748
10921.31 738
10922.29 724
10923.28 748
10924.27 735
10925.25 756
10926.24 795
10927.23 757
10928.21 789
10929.20 771
10930.19 804
10931.18 837
10932.16 837
10933.15 824
10934.14 847
10935.12 826
10936.11 837
10937.10 858
10938.09 870
10939.07 876
10940.06 914
10941.05 910
10942.04 918
10943.02 950
10944.01 943
10945.00 927
10945.99 948
10946.98 1031
10947.96 1052
10948.95 1080
10949.94 1089
10950.93 1126
10951.92 1121
10952.90 1241
10953.89 1344
10954.88 1380
10955.87 1351
10956.86 1401
10957.85 1423
10958.83 1414
10959.82 1471
10960.81 1393
10961.80 1402
10962.79 1370
10963.78 1289
10964.77 1217
10965.75 1174
10966.74 1168
10967.73 1119
10968.72 1085
10969.71 1066
10970.70 1064
10971.69 1069
10972.68 1086
10973.67 1043
10974.66 1034
10975.64 1019
10976.63 1032
10977.62 1051
10978.61 1041
10979.60 1100
10980.59 1130
10981.58 1079
10982.57 1109
10983.56 1095
10984.55 1126
10985.54 1159
10986.53 1156
10987.52 1171
10988.51 1241
10989.50 1270
10990.49 1347
10991.48 1374
10992.47 1465
10993.46 1538
10994.45 1645
10995.44 1772
10996.43 1845
10997.42 1872
10998.41 1915
10999.40 1930
11000.39 1913
11001.38 1867
11002.37 1838
11003.36 1715
11004.35 1614
11005.34 1503
11006.33 1426
11007.32 1374
11008.31 1301
11009.30 1214
11010.30 1128
11011.29 1099
11012.28 1026
11013.27 1001
11014.26 1016
11015.25 913
11016.24 878
11017.23 839
11018.22 887
11019.21 870
11020.21 880
11021.20 856
11022.19 847
11023.18 835
11024.17 828
11025.16 800
11026.15 816
11027.14 807
11028.14 847
11029.13 840
11030.12 793
11031.11 794
11032.10 803
11033.09 833
11034.09 892
11035.08 847
11036.07 842
11037.06 787
11038.05 835
11039.05 808
11040.04 792
11041.03 797
11042.02 799
11043.02 751
11044.01 800
11045.00 752
11045.99 728
11046.98 692
11047.98 700
11048.97 722
11049.96 685
11050.95 675
11051.95 682
11052.94 667
11053.93 672
11054.93 672
11055.92 676
11056.91 717
11057.90 645
11058.90 729
11059.89 725
11060.88 707
11061.88 702
11062.87 697
11063.86 715
11064.86 685
11065.85 720
11066.84 701
11067.84 714
11068.83 691
11069.82 680
11070.82 711
11071.81 701
11072.80 686
11073.80 685
11074.79 674
11075.78 670
11076.78 707
11077.77 726
11078.77 740
11079.76 740
11080.75 688
11081.75 647
11082.74 650
11083.74 678
11084.73 688
11085.72 697
11086.72 689
11087.71 653
11088.71 653
11089.70 622
11090.70 635
11091.69 621
11092.68 645
11093.68 662
11094.67 648
11095.67 645
11096.66 627
11097.66 608
11098.65 621
11099.65 648
11100.64 631
11101.64 652
11102.63 583
11103.63 601
11104.62 601
11105.62 587
11106.61 621
11107.61 614
11108.60 609
11109.60 595
11110.59 609
11111.59 602
11112.58 620
11113.58 582
11114.57 613
11115.57 589
11116.56 588
11117.56 590
11118.56 621
11119.55 611
11120.55 577
11121.54 595
11122.54 627
11123.54 621
11124.53 594
11125.53 584
11126.52 604
11127.52 591
11128.51 563
11129.51 593
11130.51 578
11131.50 616
11132.50 583
11133.50 584
11134.49 560
11135.49 559
11136.49 559
11137.48 555
11138.48 555
11139.47 583
11140.47 587
11141.47 574
11142.46 538
11143.46 576
11144.46 601
11145.46 579
11146.45 586
11147.45 581
11148.45 573
11149.44 571
11150.44 570
11151.44 545
11152.43 575
11153.43 577
11154.43 555
11155.43 594
11156.42 576
11157.42 582
11158.42 566
11159.42 546
11160.41 584
11161.41 608
11162.41 534
11163.41 593
11164.40 546
11165.40 539
11166.40 543
11167.40 563
11168.39 545
11169.39 521
11170.39 580
11171.39 554
11172.39 558
11173.38 573
11174.38 541
11175.38 545
11176.38 543
11177.38 519
11178.38 565
11179.37 540
11180.37 568
11181.37 551
11182.37 578
11183.37 524
11184.37 527
11185.37 516
11186.36 559
11187.36 549
11188.36 508
11189.36 568
11190.36 524
11191.36 543
11192.36 559
11193.36 563
11194.36 544
11195.35 568
11196.35 534
11197.35 507
11198.35 556
11199.35 593
11200.35 610
11201.35 585
11202.35 606
11203.35 584
11204.35 588
11205.35 598
11206.35 601
11207.35 582
11208.35 630
11209.35 584
11210.35 602
11211.35 597
11212.35 611
11213.35 628
11214.35 579
11215.34 598
11216.35 597
11217.35 568
11218.35 579
11219.35 573
11220.35 589
11221.35 604
11222.35 608
11223.35 575
11224.35 560
11225.35 568
11226.35 576
11227.35 554
11228.35 560
11229.35 573
11230.35 572
11231.35 583
11232.35 572
11233.35 592
11234.35 556
11235.35 563
11236.35 613
11237.36 570
11238.36 577
11239.36 605
11240.36 605
11241.36 584
11242.36 608
11243.36 576
11244.36 560
11245.36 572
11246.37 583
11247.37 574
11248.37 582
11249.37 580
11250.37 593
11251.37 608
11252.38 578
11253.38 630
11254.38 615
11255.38 621
11256.38 613
11257.38 622
11258.39 611
11259.39 589
11260.39 603
11261.39 598
11262.39 601
11263.40 624
11264.40 633
11265.40 654
11266.40 627
11267.40 619
11268.41 670
11269.41 646
11270.41 649
11271.41 671
11272.42 668
11273.42 652
11274.42 654
11275.42 691
11276.43 664
11277.43 661
11278.43 629
11279.44 657
11280.44 665
11281.44 593
11282.44 625
11283.45 599
11284.45 583
11285.45 567
11286.46 581
11287.46 582
11288.46 567
11289.47 583
11290.47 563
11291.47 560
11292.48 566
11293.48 549
11294.48 566
11295.49 521
11296.49 510
11297.49 531
11298.50 562
11299.50 534
11300.51 555
11301.51 556
11302.51 561
11303.52 537
11304.52 503
11305.53 512
11306.53 523
11307.53 534
11308.54 509
11309.54 515
11310.55 546
11311.55 535
11312.55 556
11313.56 564
11314.56 532
11315.57 540
11316.57 574
11317.58 592
11318.58 558
11319.59 557
11320.59 568
11321.59 562
11322.60 588
11323.60 569
11324.61 561
11325.61 586
11326.62 585
11327.62 537
11328.63 587
11329.63 563
11330.64 576
11331.64 585
11332.65 597
11333.65 584
11334.66 582
11335.67 611
11336.67 633
11337.68 621
11338.68 587
11339.69 595
11340.69 623
11341.70 619
11342.70 625
11343.71 631
11344.72 612
11345.72 597
11346.73 568
11347.73 541
11348.74 559
11349.74 544
11350.75 563
11351.76 555
11352.76 554
11353.77 578
11354.78 510
11355.78 543
11356.79 501
11357.79 502
11358.80 515
11359.81 510
11360.81 517
11361.82 500
11362.83 475
11363.83 495
11364.84 485
11365.85 467
11366.85 507
11367.86 508
11368.87 436
11369.87 498
11370.88 506
11371.89 481
11372.89 504
11373.90 473
11374.91 509
11375.92 505
11376.92 487
11377.93 482
11378.94 469
11379.94 456
11380.95 493
11381.96 496
11382.97 477
11383.97 496
11384.98 476
11385.99 509
11387.00 472
11388.00 490
11389.01 486
11390.02 497
11391.03 487
11392.04 500
11393.04 498
11394.05 450
11395.06 460
11396.07 492
11397.08 493
11398.08 467
11399.09 504
11400.10 484
11401.11 509
11402.12 507
11403.12 496
11404.13 487
11405.14 475
11406.15 527
11407.16 504
11408.17 478
11409.18 500
11410.18 464
11411.19 470
11412.20 513
11413.21 502
11414.22 490
11415.23 493
11416.24 521
11417.25 509
11418.25 487
11419.26 475
11420.27 487
11421.28 495
11422.29 480
11423.30 469
11424.31 489
11425.32 506
11426.33 496
11427.34 504
11428.35 529
11429.36 531
11430.37 510
11431.38 492
11432.39 508
11433.39 496
11434.40 504
11435.41 505
11436.42 538
11437.43 523
11438.44 519
11439.45 514
11440.46 512
11441.47 497
11442.48 518
11443.49 523
11444.50 506
11445.51 537
11446.52 527
11447.53 500
11448.55 499
11449.56 472
11450.57 494
11451.58 510
11452.59 470
11453.60 506
11454.61 514
11455.62 515
11456.63 507
11457.64 519
11458.65 523
11459.66 516
11460.67 524
11461.68 499
11462.69 523
11463.71 512
11464.72 520
11465.73 526
11466.74 532
11467.75 542
11468.76 587
11469.77 555
11470.78 545
11471.80 550
11472.81 518
11473.82 561
11474.83 564
11475.84 567
11476.85 525
11477.86 515
11478.88 514
11479.89 544
11480.90 555
11481.91 565
11482.92 563
11483.93 580
11484.95 559
11485.96 597
11486.97 574
11487.98 581
11489.00 588
11490.01 575
11491.02 597
11492.03 614
11493.04 609
11494.06 633
11495.07 618
11496.08 628
11497.09 680
11498.11 653
11499.12 638
11500.13 625
11501.14 645
11502.16 657
11503.17 677
11504.18 687
11505.20 692
11506.21 701
11507.22 707
11508.23 699
11509.25 708
11510.26 721
11511.27 764
11512.29 750
11513.30 820
11514.31 816
11515.33 808
11516.34 850
11517.35 859
11518.37 868
11519.38 888
11520.39 945
11521.41 927
11522.42 961
11523.43 1002
11524.45 1025
11525.46 1074
11526.47 1105
11527.49 1131
11528.50 1218
11529.52 1219
11530.53 1326
11531.54 1404
11532.56 1445
11533.57 1526
11534.59 1664
11535.60 1751
11536.62 1731
11537.63 1807
11538.64 1838
11539.66 1834
11540.67 1834
11541.69 1724
11542.70 1661
11543.72 1541
11544.73 1484
11545.75 1380
11546.76 1325
11547.77 1218
11548.79 1106
11549.80 1002
11550.82 970
11551.83 939
11552.85 888
11553.86 867
11554.88 828
11555.89 822
11556.91 801
11557.92 786
11558.94 770
11559.95 747
11560.97 761
11561.99 741
11563.00 753
11564.02 740
11565.03 718
11566.05 741
11567.06 710
11568.08 772
11569.09 791
11570.11 765
11571.13 788
11572.14 763
11573.16 776
11574.17 753
11575.19 772
11576.20 761
11577.22 780
11578.24 748
11579.25 757
11580.27 730
11581.29 754
11582.30 756
11583.32 734
11584.33 760
11585.35 753
11586.37 728
11587.38 724
11588.40 702
11589.42 687
11590.43 727
11591.45 746
11592.47 751
11593.48 755
11594.50 832
11595.52 868
11596.53 840
11597.55 851
11598.57 841
11599.58 854
11600.60 882
11601.62 824
11602.64 798
11603.65 820
11604.67 801
11605.69 804
11606.70 763
11607.72 766
11608.74 759
11609.76 753
11610.77 747
11611.79 729
11612.81 721
11613.83 685
11614.84 699
11615.86 689
11616.88 714
11617.90 720
11618.92 717
11619.93 698
11620.95 690
11621.97 675
11622.99 664
11624.01 671
11625.02 685
11626.04 665
11627.06 650
11628.08 660
11629.10 625
11630.11 623
11631.13 629
11632.15 646
11633.17 662
11634.19 639
11635.21 651
11636.23 596
11637.24 591
11638.26 623
11639.28 594
11640.30 589
11641.32 597
11642.34 596
11643.36 567
11644.38 561
11645.39 574
11646.41 583
11647.43 547
11648.45 541
11649.47 553
11650.49 554
11651.51 565
11652.53 561
11653.55 567
11654.57 557
11655.59 573
11656.61 574
11657.63 532
11658.65 506
11659.67 527
11660.69 527
11661.70 531
11662.72 516
11663.74 491
11664.76 498
11665.78 520
11666.80 532
11667.82 520
11668.84 518
11669.86 524
11670.88 518
11671.90 506
11672.92 525
11673.95 539
11674.97 524
11675.99 554
11677.01 544
11678.03 519
11679.05 489
11680.07 517
11681.09 558
11682.11 524
11683.13 502
11684.15 491
11685.17 512
11686.19 494
11687.21 467
11688.23 482
11689.25 478
11690.28 477
11691.30 480
11692.32 484
11693.34 480
11694.36 484
11695.38 474
11696.40 475
11697.42 469
11698.44 458
11699.47 476
11700.49 473
11701.51 486
11702.53 491
11703.55 480
11704.57 454
11705.60 467
11706.62 472
11707.64 464
11708.66 461
11709.68 411
11710.70 431
11711.73 467
11712.75 456
11713.77 440
11714.79 465
11715.81 459
11716.84 437
11717.86 440
11718.88 468
11719.90 435
11720.92 442
11721.95 471
11722.97 447
11723.99 440
11725.01 429
11726.04 453
11727.06 441
11728.08 443
11729.11 453
11730.13 453
11731.15 436
11732.17 461
11733.20 447
11734.22 428
11735.24 431
11736.26 448
11737.29 442
11738.31 474
11739.33 450
11740.36 463
11741.38 461
11742.40 456
11743.43 454
11744.45 446
11745.47 463
11746.50 435
11747.52 448
11748.54 445
11749.57 402
11750.59 440
11751.62 427
11752.64 411
11753.66 416
11754.69 445
11755.71 458
11756.73 446
11757.76 463
11758.78 443
11759.81 419
11760.83 444
11761.85 473
11762.88 441
11763.90 435
11764.93 461
11765.95 455
11766.98 477
11768.00 487
11769.02 444
11770.05 442
11771.07 467
11772.10 463
11773.12 459
11774.15 487
11775.17 444
11776.20 476
11777.22 473
11778.25 480
11779.27 456
11780.30 460
11781.32 452
11782.35 466
11783.37 455
11784.40 492
11785.42 435
11786.45 466
11787.47 492
11788.50 470
11789.52 500
11790.55 446
11791.57 482
11792.60 473
11793.62 461
11794.65 460
11795.67 462
11796.70 478
11797.73 485
11798.75 474
11799.78 498
11800.80 500
11801.83 474
11802.85 480
11803.88 500
11804.91 483
11805.93 466
11806.96 449
11807.98 483
11809.01 460
11810.04 482
11811.06 495
11812.09 490
11813.12 478
11814.14 482
11815.17 490
11816.19 484
11817.22 501
11818.25 507
11819.27 505
11820.30 510
11821.33 522
11822.35 516
11823.38 550
11824.41 524
11825.44 507
11826.46 504
11827.49 521
11828.52 510
11829.54 533
11830.57 569
11831.60 554
11832.62 526
11833.65 525
11834.68 536
11835.71 555
11836.73 552
11837.76 589
11838.79 579
11839.82 570
11840.84 567
11841.87 569
11842.90 593
11843.93 563
11844.95 532
11845.98 578
11847.01 579
11848.04 576
11849.07 615
11850.09 587
11851.12 590
11852.15 585
11853.18 628
11854.21 644
11855.23 634
11856.26 620
11857.29 663
11858.32 701
11859.35 661
11860.38 654
11861.40 677
11862.43 673
11863.46 683
11864.49 668
11865.52 672
11866.55 698
11867.58 664
11868.60 677
11869.63 677
11870.66 686
11871.69 709
11872.72 750
11873.75 726
11874.78 713
11875.81 693
11876.84 767
11877.86 742
11878.89 767
11879.92 749
11880.95 773
11881.98 806
11883.01 770
11884.04 793
11885.07 798
11886.10 855
11887.13 855
11888.16 868
11889.19 878
11890.22 877
11891.25 906
11892.28 918
11893.31 1001
11894.34 1031
11895.37 1071
11896.40 1035
11897.43 1135
11898.46 1152
11899.49 1184
11900.52 1222
11901.55 1212
11902.58 1242
11903.61 1306
11904.64 1205
11905.67 1206
11906.70 1208
11907.73 1179
11908.76 1136
11909.79 1092
11910.82 1135
11911.85 1071
11912.88 1058
11913.91 1022
11914.94 993
11915.97 1025
11917.01 1025
11918.04 1019
11919.07 1003
11920.10 1017
11921.13 1007
11922.16 1057
11923.19 1102
11924.22 1147
11925.25 1168
11926.28 1158
11927.32 1153
11928.35 1211
11929.38 1271
11930.41 1278
11931.44 1261
11932.47 1232
11933.50 1183
11934.54 1196
11935.57 1164
11936.60 1098
11937.63 1082
11938.66 995
11939.70 996
11940.73 994
11941.76 929
11942.79 932
11943.82 893
11944.85 888
11945.89 873
11946.92 836
11947.95 827
11948.98 815
11950.02 803
11951.05 787
11952.08 777
11953.11 738
11954.15 771
11955.18 782
11956.21 754
11957.24 763
11958.28 753
11959.31 765
11960.34 732
11961.37 752
11962.41 762
11963.44 759
11964.47 789
11965.51 764
11966.54 767
11967.57 794
11968.60 822
11969.64 775
11970.67 781
11971.70 769
11972.74 819
11973.77 838
11974.80 829
11975.84 791
11976.87 785
11977.90 792
11978.94 772
11979.97 830
11981.00 826
11982.04 761
11983.07 775
11984.11 805
11985.14 808
11986.17 811
11987.21 776
11988.24 790
11989.28 801
11990.31 783
11991.34 772
11992.38 812
11993.41 797
11994.45 815
11995.48 823
11996.51 826
11997.55 855
11998.58 817
11999.62 868
12000.65 830
12001.69 880
12002.72 892
12003.76 878
12004.79 886
12005.82 891
12006.86 887
12007.89 895
12008.93 918
12009.96 953
12011.00 925
12012.03 914
12013.07 962
12014.10 930
12015.14 916
12016.17 935
12017.21 925
12018.24 928
12019.28 940
12020.32 954
12021.35 965
12022.39 955
12023.42 950
12024.46 907
12025.49 949
12026.53 944
12027.56 959
12028.60 960
12029.64 956
12030.67 960
12031.71 960
12032.74 932
12033.78 960
12034.81 932
12035.85 913
12036.89 946
12037.92 985
12038.96 929
12039.99 898
12041.03 927
12042.07 978
12043.10 976
12044.14 988
12045.18 919
12046.21 962
12047.25 963
12048.29 982
12049.32 999
12050.36 995
12051.40 1026
12052.43 1030
12053.47 1001
12054.51 1036
12055.54 1083
12056.58 1094
12057.62 1067
12058.65 1092
12059.69 1068
12060.73 1048
12061.76 1014
12062.80 1048
12063.84 983
12064.88 980
12065.91 1005
12066.95 957
12067.99 922
12069.03 933
12070.06 912
12071.10 888
12072.14 910
12073.18 906
12074.21 877
12075.25 849
12076.29 886
12077.33 868
12078.36 853
12079.40 878
12080.44 893
12081.48 859
12082.52 899
12083.55 893
12084.59 942
12085.63 918
12086.67 941
12087.71 965
12088.74 954
12089.78 949
12090.82 948
12091.86 1008
12092.90 978
12093.94 1016
12094.98 1029
12096.01 1038
12097.05 1074
12098.09 1135
12099.13 1133
12100.17 1091
12101.21 1134
12102.25 1107
12103.28 1143
12104.32 1123
12105.36 1068
12106.40 1052
12107.44 1043
12108.48 1043
12109.52 967
12110.56 938
12111.60 910
12112.64 906
12113.68 867
12114.72 804
12115.76 765
12116.79 767
12117.83 779
12118.87 733
12119.91 706
12120.95 727
12121.99 706
12123.03 707
12124.07 702
12125.11 727
12126.15 700
12127.19 674
12128.23 671
12129.27 691
12130.31 702
12131.35 678
12132.39 673
12133.43 687
12134.47 676
12135.51 689
12136.55 667
12137.59 656
12138.63 666
12139.67 642
12140.71 678
12141.76 698
12142.80 712
12143.84 674
12144.88 635
12145.92 630
12146.96 662
12148.00 632
12149.04 655
12150.08 610
12151.12 640
12152.16 651
12153.20 621
12154.25 577
12155.29 592
12156.33 601
12157.37 597
12158.41 592
12159.45 602
12160.49 601
12161.53 612
12162.58 623
12163.62 584
12164.66 609
12165.70 605
12166.74 593
12167.78 576
12168.82 582
12169.87 571
12170.91 569
12171.95 585
12172.99 563
12174.03 558
12175.08 572
12176.12 578
12177.16 564
12178.20 569
12179.24 541
12180.29 573
12181.33 569
12182.37 583
12183.41 542
12184.46 502
12185.50 569
12186.54 567
12187.58 556
12188.63 536
12189.67 529
12190.71 538
12191.75 529
12192.80 541
12193.84 546
12194.88 571
12195.92 558
12196.97 562
12198.01 591
12199.05 517
12200.10 515
12201.14 563
12202.18 510
12203.23 524
12204.27 510
12205.31 530
12206.36 536
12207.40 518
12208.44 524
12209.49 534
12210.53 522
12211.57 498
12212.62 504
12213.66 506
12214.70 488
12215.75 505
12216.79 519
12217.84 512
12218.88 483
12219.92 465
12220.97 498
12222.01 489
12223.06 496
12224.10 493
12225.14 491
12226.19 468
12227.23 497
12228.28 500
12229.32 482
12230.36 457
12231.41 483
12232.45 497
12233.50 471
12234.54 435
12235.59 472
12236.63 510
12237.68 471
12238.72 486
12239.77 485
12240.81 507
12241.86 469
12242.90 466
12243.94 481
12244.99 456
12246.03 481
12247.08 465
12248.13 469
12249.17 467
12250.22 464
12251.26 426
12252.31 462
12253.35 465
12254.40 467
12255.44 431
12256.49 465
12257.53 470
12258.58 480
12259.62 439
12260.67 430
12261.72 430
12262.76 414
12263.81 441
12264.85 435
12265.90 396
12266.94 403
12267.99 408
12269.04 428
12270.08 423
12271.13 422
12272.17 428
12273.22 398
12274.27 421
12275.31 424
12276.36 419
12277.41 421
12278.45 412
12279.50 411
12280.55 431
12281.59 415
12282.64 398
12283.69 403
12284.73 415
12285.78 400
12286.83 390
12287.87 397
12288.92 426
12289.97 422
12291.01 414
12292.06 411
12293.11 371
12294.15 388
12295.20 402
12296.25 395
12297.30 366
12298.34 407
12299.39 389
12300.44 392
12301.48 386
12302.53 391
12303.58 402
12304.63 413
12305.67 379
12306.72 412
12307.77 371
12308.82 378
12309.87 409
12310.91 411
12311.96 396
12313.01 419
12314.06 398
12315.10 367
12316.15 380
12317.20 415
12318.25 389
12319.30 385
12320.34 371
12321.39 391
12322.44 365
12323.49 360
12324.54 363
12325.59 375
12326.63 363
12327.68 359
12328.73 410
12329.78 382
12330.83 379
12331.88 370
12332.93 369
12333.98 355
12335.02 364
12336.07 372
12337.12 394
12338.17 390
12339.22 383
12340.27 396
12341.32 326
12342.37 377
12343.42 371
12344.47 386
12345.51 392
12346.56 377
12347.61 356
12348.66 357
12349.71 379
12350.76 370
12351.81 370
12352.86 381
12353.91 338
12354.96 361
12356.01 358
12357.06 356
12358.11 384
12359.16 365
12360.21 395
12361.26 389
12362.31 391
12363.36 386
12364.41 350
12365.46 374
12366.51 382
12367.56 396
12368.61 397
12369.66 368
12370.71 381
12371.76 340
12372.81 350
12373.86 348
12374.91 346
12375.96 376
12377.01 397
12378.06 358
12379.11 389
12380.17 396
12381.22 383
12382.27 380
12383.32 367
12384.37 406
12385.42 422
12386.47 384
12387.52 355
12388.57 386
12389.62 366
12390.67 365
12391.73 358
12392.78 398
12393.83 408
12394.88 403
12395.93 375
12396.98 413
12398.03 413
12399.09 373
12400.14 402
12401.19 388
12402.24 376
12403.29 376
12404.34 402
12405.40 407
12406.45 393
12407.50 430
12408.55 393
12409.60 377
12410.66 426
12411.71 378
12412.76 376
12413.81 411
12414.86 412
12415.92 417
12416.97 414
12418.02 413
12419.07 418
12420.13 412
12421.18 379
12422.23 408
12423.28 414
12424.34 403
12425.39 396
12426.44 431
12427.49 430
12428.55 410
12429.60 425
12430.65 423
12431.71 444
12432.76 443
12433.81 419
12434.86 438
12435.92 403
12436.97 416
12438.02 439
12439.08 406
12440.13 446
12441.18 414
12442.24 403
12443.29 439
12444.34 450
12445.40 440
12446.45 457
12447.50 461
12448.56 466
12449.61 471
12450.67 495
12451.72 469
12452.77 460
12453.83 498
12454.88 520
12455.94 515
12456.99 487
12458.04 536
12459.10 532
12460.15 557
12461.21 558
12462.26 601
12463.31 616
12464.37 650
12465.42 694
12466.48 695
12467.53 746
12468.59 757
12469.64 799
12470.70 833
12471.75 898
12472.80 887
12473.86 954
12474.91 975
12475.97 935
12477.02 921
12478.08 909
12479.13 859
12480.19 902
12481.24 877
12482.30 870
12483.35 826
12484.41 748
12485.46 740
12486.52 698
12487.57 656
12488.63 674
12489.69 618
12490.74 602
12491.80 564
12492.85 557
12493.91 560
12494.96 547
12496.02 555
12497.07 548
12498.13 524
12499.19 508
12500.24 516
12501.30 508
12502.35 486
12503.41 549
12504.47 533
12505.52 521
12506.58 536
12507.63 536
12508.69 533
12509.75 538
12510.80 519
12511.86 534
12512.91 529
12513.97 537
12515.03 537
12516.08 563
12517.14 575
12518.20 530
12519.25 550
12520.31 547
12521.37 559
12522.42 535
12523.48 549
12524.54 522
12525.59 534
12526.65 534
12527.71 531
12528.77 520
12529.82 528
12530.88 531
12531.94 511
12532.99 501
12534.05 511
12535.11 527
12536.17 526
12537.22 534
12538.28 529
12539.34 523
12540.40 528
12541.45 550
12542.51 531
12543.57 538
12544.63 522
12545.68 569
12546.74 533
12547.80 589
12548.86 588
12549.92 584
12550.97 593
12552.03 630
12553.09 643
12554.15 611
12555.21 610
12556.26 635
12557.32 658
12558.38 615
12559.44 604
12560.50 599
12561.56 630
12562.61 568
12563.67 580
12564.73 580
12565.79 591
12566.85 558
12567.91 556
12568.97 508
12570.02 515
12571.08 543
12572.14 534
12573.20 529
12574.26 501
12575.32 499
12576.38 504
12577.44 501
12578.50 480
12579.56 479
12580.61 511
12581.67 511
12582.73 535
12583.79 495
12584.85 472
12585.91 514
12586.97 522
12588.03 532
12589.09 509
12590.15 518
12591.21 497
12592.27 479
12593.33 511
12594.39 510
12595.45 482
12596.51 450
12597.57 460
12598.63 511
12599.69 492
12600.75 487
12601.81 474
12602.87 472
12603.93 499
12604.99 486
12606.05 466
12607.11 496
12608.17 496
12609.23 498
12610.29 514
12611.35 537
12612.41 532
12613.47 499
12614.53 519
12615.59 520
12616.66 533
12617.72 532
12618.78 542
12619.84 535
12620.90 538
12621.96 563
12623.02 557
12624.08 552
12625.14 548
12626.20 559
12627.26 564
12628.33 562
12629.39 571
12630.45 575
12631.51 538
12632.57 541
12633.63 553
12634.69 533
12635.76 528
12636.82 530
12637.88 540
12638.94 517
12640.00 482
12641.06 524
12642.13 508
12643.19 503
12644.25 504
12645.31 509
12646.37 512
12647.44 501
12648.50 504
12649.56 479
12650.62 493
12651.68 488
12652.75 487
12653.81 527
12654.87 516
12655.93 507
12657.00 505
12658.06 502
12659.12 527
12660.18 465
12661.25 520
12662.31 526
12663.37 506
12664.43 524
12665.50 507
12666.56 510
12667.62 515
12668.69 546
12669.75 538
12670.81 533
12671.88 519
12672.94 553
12674.00 532
12675.06 505
12676.13 507
12677.19 525
12678.25 510
12679.32 502
12680.38 514
12681.44 558
12682.51 551
12683.57 539
12684.64 537
12685.70 544
12686.76 569
12687.83 556
12688.89 553
12689.95 561
12691.02 595
12692.08 580
12693.15 622
12694.21 615
12695.27 584
12696.34 613
12697.40 614
12698.47 624
12699.53 637
12700.59 647
12701.66 659
12702.72 659
12703.79 665
12704.85 649
12705.92 648
12706.98 680
12708.05 670
12709.11 650
12710.18 673
12711.24 679
12712.30 661
12713.37 667
12714.43 605
12715.50 634
12716.56 655
12717.63 672
12718.69 648
12719.76 611
12720.82 634
12721.89 652
12722.95 694
12724.02 670
12725.09 668
12726.15 677
12727.22 699
12728.28 696
12729.35 700
12730.41 686
12731.48 716
12732.54 696
12733.61 700
12734.68 679
12735.74 678
12736.81 677
12737.87 681
12738.94 632
12740.00 665
12741.07 688
12742.14 645
12743.20 656
12744.27 630
12745.33 661
12746.40 597
12747.47 595
12748.53 583
12749.60 577
12750.67 587
12751.73 565
12752.80 560
12753.87 596
12754.93 566
12756.00 548
12757.07 547
12758.13 541
12759.20 530
12760.27 527
12761.33 531
12762.40 516
12763.47 540
12764.53 510
12765.60 540
12766.67 531
12767.73 529
12768.80 541
12769.87 513
12770.94 522
12772.00 524
12773.07 509
12774.14 529
12775.21 503
12776.27 495
12777.34 520
12778.41 483
12779.48 457
12780.54 483
12781.61 491
12782.68 484
12783.75 507
12784.81 491
12785.88 493
12786.95 510
12788.02 508
12789.09 507
12790.15 478
12791.22 502
12792.29 494
12793.36 448
12794.43 465
12795.49 478
12796.56 465
12797.63 502
12798.70 475
12799.77 459
12800.84 480
12801.90 505
12802.97 471
12804.04 499
12805.11 477
12806.18 492
12807.25 501
12808.32 515
12809.39 508
12810.45 488
12811.52 482
12812.59 515
12813.66 513
12814.73 516
12815.80 554
12816.87 510
12817.94 508
12819.01 502
12820.08 516
12821.15 533
12822.21 519
12823.28 497
12824.35 501
12825.42 535
12826.49 521
12827.56 546
12828.63 541
12829.70 554
12830.77 507
12831.84 535
12832.91 489
12833.98 500
12835.05 507
12836.12 498
12837.19 486
12838.26 444
12839.33 502
12840.40 447
12841.47 426
12842.54 445
12843.61 422
12844.68 432
12845.75 448
12846.82 452
12847.89 442
12848.96 432
12850.03 421
12851.10 419
12852.18 431
12853.25 402
12854.32 416
12855.39 428
12856.46 418
12857.53 416
12858.60 380
12859.67 366
12860.74 371
12861.81 382
12862.88 390
12863.96 387
12865.03 399
12866.10 389
12867.17 380
12868.24 392
12869.31 387
12870.38 386
12871.45 373
12872.53 363
12873.60 392
12874.67 392
12875.74 399
12876.81 375
12877.88 349
12878.96 331
12880.03 371
12881.10 360
12882.17 358
12883.24 361
12884.31 357
12885.39 369
12886.46 372
12887.53 347
12888.60 350
12889.68 351
12890.75 358
12891.82 391
12892.89 344
12893.96 337
12895.04 373
12896.11 356
12897.18 363
12898.25 338
12899.33 342
12900.40 351
12901.47 324
12902.54 342
12903.62 333
12904.69 339
12905.76 350
12906.84 348
12907.91 336
12908.98 381
12910.06 338
12911.13 333
12912.20 339
12913.27 347
12914.35 342
12915.42 357
12916.49 334
12917.57 332
12918.64 337
12919.71 339
12920.79 318
12921.86 315
12922.94 329
12924.01 332
12925.08 334
12926.16 351
12927.23 337
12928.30 330
12929.38 362
12930.45 339
12931.53 309
12932.60 310
12933.67 313
12934.75 305
12935.82 308
12936.90 314
12937.97 326
12939.04 318
12940.12 298
12941.19 318
12942.27 329
12943.34 298
12944.42 291
12945.49 320
12946.56 325
12947.64 311
12948.71 319
12949.79 307
12950.86 300
12951.94 293
12953.01 294
12954.09 291
12955.16 280
12956.24 291
12957.31 282
12958.39 299
12959.46 313
12960.54 291
12961.61 270
12962.69 270
12963.76 331
12964.84 307
12965.91 295
12966.99 292
12968.07 293
12969.14 304
12970.22 317
12971.29 311
12972.37 298
12973.44 309
12974.52 306
12975.59 324
12976.67 289
12977.75 316
12978.82 306
12979.90 331
12980.97 311
12982.05 285
12983.13 286
12984.20 297
12985.28 298
12986.35 284
12987.43 296
12988.51 301
12989.58 307
12990.66 307
12991.74 296
12992.81 299
12993.89 313
12994.97 302
12996.04 319
12997.12 304
12998.20 305
12999.27 300
13000.35 319
13001.43 302
13002.50 309
13003.58 310
13004.66 344
13005.73 303
13006.81 289
13007.89 290
13008.97 289
13010.04 311
13011.12 290
13012.20 299
13013.27 294
13014.35 312
13015.43 293
13016.51 307
13017.58 318
13018.66 348
13019.74 331
13020.82 310
13021.89 301
13022.97 305
13024.05 300
13025.13 300
13026.21 300
13027.28 294
13028.36 310
13029.44 307
13030.52 290
13031.60 308
13032.67 310
13033.75 317
13034.83 328
13035.91 323
13036.99 313
13038.07 308
13039.14 311
13040.22 327
13041.30 324
13042.38 330
13043.46 306
13044.54 325
13045.62 358
13046.69 308
13047.77 298
13048.85 322
13049.93 313
13051.01 323
13052.09 301
13053.17 288
13054.25 305
13055.33 309
13056.40 345
13057.48 289
13058.56 307
13059.64 307
13060.72 320
13061.80 293
13062.88 309
13063.96 323
13065.04 333
13066.12 295
13067.20 313
13068.28 321
13069.36 321
13070.44 331
13071.52 323
13072.60 298
13073.68 309
13074.76 326
13075.84 266
13076.92 302
13078.00 293
13079.08 304
13080.16 291
13081.24 306
13082.32 273
13083.40 299
13084.48 306
13085.56 285
13086.64 282
13087.72 316
13088.80 282
13089.88 274
13090.96 309
13092.04 323
13093.12 328
13094.20 322
13095.28 311
13096.36 311
13097.44 291
13098.52 304
13099.61 322
13100.69 305
13101.77 301
13102.85 313
13103.93 316
13105.01 321
13106.09 310
13107.17 324
13108.25 303
13109.34 310
13110.42 318
13111.50 305
13112.58 304
13113.66 315
13114.74 301
13115.82 326
13116.91 312
13117.99 325
13119.07 306
13120.15 338
13121.23 308
13122.31 325
13123.40 329
13124.48 317
13125.56 321
13126.64 318
13127.72 309
13128.81 312
13129.89 319
13130.97 334
13132.05 304
13133.14 315
13134.22 312
13135.30 325
13136.38 315
13137.47 361
13138.55 333
13139.63 322
13140.71 312
13141.80 298
13142.88 320
13143.96 329
13145.04 295
13146.13 309
13147.21 311
13148.29 335
13149.38 304
13150.46 328
13151.54 314
13152.62 329
13153.71 338
13154.79 324
13155.87 336
13156.96 314
13158.04 323
13159.12 345
13160.21 323
13161.29 313
13162.37 339
13163.46 333
13164.54 312
13165.62 321
13166.71 329
13167.79 302
13168.88 306
13169.96 336
13171.04 327
13172.13 333
13173.21 332
13174.30 312
13175.38 319
13176.46 298
13177.55 317
13178.63 331
13179.72 303
13180.80 315
13181.88 326
13182.97 355
13184.05 341
13185.14 327
13186.22 371
13187.31 334
13188.39 350
13189.48 353
13190.56 323
13191.65 333
13192.73 334
13193.81 345
13194.90 364
13195.98 341
13197.07 335
13198.15 349
13199.24 338
13200.32 349
13201.41 361
13202.49 349
13203.58 342
13204.67 341
13205.75 345
13206.84 349
13207.92 336
13209.01 333
13210.09 353
13211.18 373
13212.26 350
13213.35 332
13214.43 366
13215.52 352
13216.61 356
13217.69 368
13218.78 385
13219.86 364
13220.95 359
13222.04 367
13223.12 375
13224.21 382
13225.29 366
13226.38 354
13227.47 377
13228.55 370
13229.64 376
13230.72 372
13231.81 427
13232.90 395
13233.98 345
13235.07 397
13236.16 400
13237.24 358
13238.33 372
13239.42 359
13240.50 383
13241.59 387
13242.68 410
13243.76 400
13244.85 379
13245.94 399
13247.02 397
13248.11 421
13249.20 430
13250.29 416
13251.37 427
13252.46 457
13253.55 420
13254.63 410
13255.72 424
13256.81 424
13257.90 414
13258.98 425
13260.07 427
13261.16 419
13262.25 433
13263.33 444
13264.42 452
13265.51 435
13266.60 419
13267.69 463
13268.77 486
13269.86 438
13270.95 458
13272.04 461
13273.13 502
13274.21 480
13275.30 492
13276.39 492
13277.48 462
13278.57 520
13279.65 515
13280.74 514
13281.83 498
13282.92 525
13284.01 532
13285.10 499
13286.19 460
13287.27 512
13288.36 522
13289.45 538
13290.54 507
13291.63 521
13292.72 522
13293.81 551
13294.90 547
13295.98 581
13297.07 552
13298.16 566
13299.25 582
13300.34 583
13301.43 566
13302.52 556
13303.61 602
13304.70 620
13305.79 618
13306.88 592
13307.97 605
13309.06 608
13310.15 602
13311.24 614
13312.32 624
13313.41 599
13314.50 619
13315.59 668
13316.68 667
13317.77 679
13318.86 663
13319.95 673
13321.04 650
13322.13 632
13323.22 604
13324.31 646
13325.40 656
13326.49 652
13327.58 676
13328.68 664
13329.77 671
13330.86 689
13331.95 685
13333.04 705
13334.13 675
13335.22 660
13336.31 710
13337.40 719
13338.49 706
13339.58 703
13340.67 729
13341.76 708
13342.85 732
13343.94 729
13345.04 723
13346.13 718
13347.22 705
13348.31 704
13349.40 728
13350.49 736
13351.58 729
13352.67 760
13353.77 763
13354.86 755
13355.95 729
13357.04 781
13358.13 794
13359.22 769
13360.31 778
13361.41 801
13362.50 807
13363.59 839
13364.68 838
13365.77 820
13366.87 808
13367.96 804
13369.05 831
13370.14 821
13371.23 789
13372.33 815
13373.42 803
13374.51 787
13375.60 765
13376.69 760
13377.79 746
13378.88 706
13379.97 672
13381.06 667
13382.16 635
13383.25 681
13384.34 663
13385.43 679
13386.53 644
13387.62 606
13388.71 609
13389.81 608
13390.90 591
13391.99 570
13393.08 635
13394.18 594
13395.27 572
13396.36 576
13397.46 600
13398.55 586
13399.64 564
13400.74 596
13401.83 577
13402.92 612
13404.02 557
13405.11 591
13406.20 596
13407.30 590
13408.39 591
13409.48 603
13410.58 604
13411.67 582
13412.77 588
13413.86 606
13414.95 623
13416.05 578
13417.14 588
13418.23 595
13419.33 557
13420.42 553
13421.52 611
13422.61 631
13423.71 614
13424.80 608
13425.89 600
13426.99 615
13428.08 613
13429.18 604
13430.27 617
13431.37 603
13432.46 629
13433.56 628
13434.65 634
13435.74 614
13436.84 640
13437.93 638
13439.03 659
13440.12 646
13441.22 645
13442.31 658
13443.41 670
13444.50 634
13445.60 651
13446.69 628
13447.79 674
13448.88 670
13449.98 660
13451.08 685
13452.17 685
13453.27 685
13454.36 702
13455.46 698
13456.55 709
13457.65 727
13458.74 700
13459.84 667
13460.94 696
13462.03 684
13463.13 704
13464.22 721
13465.32 700
13466.41 724
13467.51 748
13468.61 731
13469.70 742
13470.80 715
13471.90 733
13472.99 769
13474.09 744
13475.18 748
13476.28 735
13477.38 738
13478.47 761
13479.57 761
13480.67 771
13481.76 738
13482.86 756
13483.96 775
13485.05 788
13486.15 777
13487.25 795
13488.34 792
13489.44 831
13490.54 844
13491.63 845
13492.73 863
13493.83 870
13494.93 857
13496.02 881
13497.12 923
13498.22 911
13499.31 891
13500.41 903
13501.51 909
13502.61 923
13503.70 911
13504.80 910
13505.90 926
13507.00 931
13508.09 918
13509.19 864
13510.29 863
13511.39 891
13512.49 840
13513.58 869
13514.68 820
13515.78 812
13516.88 765
13517.98 777
13519.07 728
13520.17 765
13521.27 732
13522.37 760
13523.47 727
13524.57 739
13525.66 712
13526.76 721
13527.86 697
13528.96 667
13530.06 702
13531.16 673
13532.25 655
13533.35 690
13534.45 676
13535.55 643
13536.65 668
13537.75 676
13538.85 669
13539.95 665
13541.05 649
13542.14 626
13543.24 636
13544.34 597
13545.44 595
13546.54 613
13547.64 583
13548.74 566
13549.84 615
13550.94 605
13552.04 583
13553.14 595
13554.24 594
13555.34 590
13556.44 587
13557.54 590
13558.64 600
13559.74 576
13560.84 567
13561.94 563
13563.04 590
13564.13 579
13565.23 560
13566.34 577
13567.44 594
13568.54 587
13569.64 563
13570.74 558
13571.84 594
13572.94 535
13574.04 556
13575.14 538
13576.24 575
13577.34 543
13578.44 541
13579.54 562
13580.64 563
13581.74 529
13582.84 556
13583.94 587
13585.04 600
13586.14 548
13587.24 528
13588.35 550
13589.45 545
13590.55 560
13591.65 569
13592.75 582
13593.85 616
13594.95 578
13596.05 555
13597.15 562
13598.26 574
13599.36 551
13600.46 564
13601.56 526
13602.66 525
13603.76 573
13604.86 584
13605.97 586
13607.07 589
13608.17 577
13609.27 597
13610.37 596
13611.47 571
13612.58 609
13613.68 565
13614.78 548
13615.88 555
13616.98 562
13618.09 577
13619.19 574
13620.29 593
13621.39 614
13622.50 593
13623.60 578
13624.70 609
13625.80 615
13626.91 554
13628.01 610
13629.11 660
13630.21 597
13631.32 606
13632.42 601
13633.52 605
13634.62 584
13635.73 590
13636.83 549
13637.93 579
13639.04 601
13640.14 602
13641.24 610
13642.35 572
13643.45 548
13644.55 616
13645.65 587
13646.76 538
13647.86 585
13648.96 573
13650.07 582
13651.17 585
13652.28 592
13653.38 564
13654.48 567
13655.59 601
13656.69 581
13657.79 557
13658.90 533
13660.00 537
13661.11 569
13662.21 548
13663.31 525
13664.42 544
13665.52 542
13666.63 523
13667.73 535
13668.83 539
13669.94 571
13671.04 557
13672.15 542
13673.25 550
13674.36 566
13675.46 554
13676.56 557
13677.67 535
13678.77 534
13679.88 558
13680.98 566
13682.09 553
13683.19 565
13684.30 551
13685.40 562
13686.51 565
13687.61 539
13688.72 572
13689.82 578
13690.93 594
13692.03 587
13693.14 560
13694.24 615
13695.35 634
13696.45 594
13697.56 580
13698.66 567
13699.77 611
13700.87 580
13701.98 584
13703.09 605
13704.19 595
13705.30 596
13706.40 638
13707.51 658
13708.61 632
13709.72 625
13710.83 637
13711.93 687
13713.04 645
13714.14 657
13715.25 638
13716.36 644
13717.46 703
13718.57 682
13719.67 670
13720.78 645
13721.89 702
13722.99 744
13724.10 709
13725.21 693
13726.31 719
13727.42 708
13728.53 713
13729.63 719
13730.74 733
13731.85 737
13732.95 749
13734.06 713
13735.17 757
13736.27 761
13737.38 780
13738.49 762
13739.59 801
13740.70 828
13741.81 856
13742.92 872
13744.02 866
13745.13 909
13746.24 881
13747.35 888
13748.45 960
13749.56 950
13750.67 992
13751.78 990
13752.88 1049
13753.99 1064
13755.10 1109
13756.21 1107
13757.31 1068
13758.42 1142
13759.53 1127
13760.64 1157
13761.75 1118
13762.85 1180
13763.96 1186
13765.07 1200
13766.18 1193
13767.29 1241
13768.39 1238
13769.50 1216
13770.61 1251
13771.72 1195
13772.83 1195
13773.94 1191
13775.04 1148
13776.15 1063
13777.26 1061
13778.37 1025
13779.48 1045
13780.59 1045
13781.70 1020
13782.80 955
13783.91 909
13785.02 908
13786.13 873
13787.24 858
13788.35 825
13789.46 823
13790.57 797
13791.68 771
13792.79 719
13793.90 716
13795.00 670
13796.11 701
13797.22 729
13798.33 700
13799.44 690
13800.55 694
13801.66 689
13802.77 700
13803.88 700
13804.99 682
13806.10 680
13807.21 684
13808.32 633
13809.43 638
13810.54 637
13811.65 625
13812.76 658
13813.87 651
13814.98 627
13816.09 603
13817.20 625
13818.31 613
13819.42 611
13820.53 603
13821.64 594
13822.75 618
13823.86 614
13824.97 590
13826.08 580
13827.19 577
13828.30 581
13829.41 570
13830.53 576
13831.64 584
13832.75 578
13833.86 583
13834.97 569
13836.08 550
13837.19 573
13838.30 562
13839.41 584
13840.52 600
13841.64 602
13842.75 572
13843.86 587
13844.97 563
13846.08 586
13847.19 580
13848.30 553
13849.41 580
13850.53 625
13851.64 576
13852.75 584
13853.86 579
13854.97 570
13856.08 561
13857.20 581
13858.31 610
13859.42 621
13860.53 602
13861.64 565
13862.76 563
13863.87 603
13864.98 587
13866.09 598
13867.20 607
13868.32 591
13869.43 593
13870.54 597
13871.65 578
13872.77 585
13873.88 584
13874.99 592
13876.10 623
13877.22 620
13878.33 621
13879.44 600
13880.55 592
13881.67 620
13882.78 650
13883.89 616
13885.01 620
13886.12 638
13887.23 626
13888.34 636
13889.46 646
13890.57 663
13891.68 671
13892.80 660
13893.91 665
13895.02 664
13896.14 635
13897.25 666
13898.36 642
13899.48 617
13900.59 634
13901.70 615
13902.82 609
13903.93 601
13905.05 622
13906.16 621
13907.27 611
13908.39 574
13909.50 561
13910.61 568
13911.73 541
13912.84 602
13913.96 566
13915.07 585
13916.19 552
13917.30 552
13918.41 541
13919.53 535
13920.64 529
13921.76 520
13922.87 548
13923.99 530
13925.10 529
13926.21 552
13927.33 511
13928.44 504
13929.56 517
13930.67 534
13931.79 534
13932.90 508
13934.02 532
13935.13 549
13936.25 549
13937.36 519
13938.48 497
13939.59 501
13940.71 533
13941.82 496
13942.94 487
13944.05 490
13945.17 463
13946.28 488
13947.40 469
13948.52 491
13949.63 479
13950.75 503
13951.86 484
13952.98 505
13954.09 490
13955.21 485
13956.32 497
13957.44 469
13958.56 485
13959.67 486
13960.79 493
13961.90 508
13963.02 499
13964.14 495
13965.25 470
13966.37 446
13967.48 505
13968.60 480
13969.72 468
13970.83 454
13971.95 491
13973.07 480
13974.18 508
13975.30 507
13976.42 493
13977.53 511
13978.65 473
13979.77 487
13980.88 510
13982.00 513
13983.12 495
13984.23 488
13985.35 503
13986.47 477
13987.58 489
13988.70 509
13989.82 511
13990.94 533
13992.05 542
13993.17 525
13994.29 505
13995.40 499
13996.52 478
13997.64 480
13998.76 488
13999.87 485
14000.99 507
14002.11 522
14003.23 514
14004.35 481
14005.46 514
14006.58 531
14007.70 511
14008.82 487
14009.93 489
14011.05 505
14012.17 485
14013.29 486
14014.41 488
14015.52 512
14016.64 488
14017.76 493
14018.88 520
14020.00 511
14021.12 509
14022.23 515
14023.35 526
14024.47 527
14025.59 494
14026.71 503
14027.83 500
14028.95 515
14030.06 533
14031.18 504
14032.30 529
14033.42 529
14034.54 541
14035.66 559
14036.78 496
14037.90 515
14039.02 541
14040.14 575
14041.25 577
14042.37 558
14043.49 530
14044.61 555
14045.73 578
14046.85 575
14047.97 556
14049.09 591
14050.21 617
14051.33 595
14052.45 591
14053.57 616
14054.69 630
14055.81 615
14056.93 641
14058.05 640
14059.17 644
14060.29 633
14061.41 655
14062.53 649
14063.65 657
14064.77 660
14065.89 710
14067.01 713
14068.13 704
14069.25 691
14070.37 732
14071.49 710
14072.61 741
14073.73 720
14074.85 723
14075.97 739
14077.09 726
14078.21 717
14079.33 730
14080.45 728
14081.57 729
14082.69 733
14083.82 713
14084.94 777
14086.06 776
14087.18 751
14088.30 747
14089.42 734
14090.54 800
14091.66 789
14092.78 771
14093.91 791
14095.03 775
14096.15 772
14097.27 793
14098.39 808
14099.51 785
14100.63 787
14101.76 790
14102.88 772
14104.00 748
14105.12 718
14106.24 726
14107.36 755
14108.49 713
14109.61 732
14110.73 717
14111.85 681
14112.97 682
14114.10 647
14115.22 646
14116.34 631
14117.46 620
14118.58 607
14119.71 625
14120.83 623
14121.95 568
14123.07 599
14124.20 590
14125.32 571
14126.44 579
14127.56 592
14128.69 597
14129.81 579
14130.93 572
14132.06 565
14133.18 577
14134.30 535
14135.42 514
14136.55 525
14137.67 528
14138.79 545
14139.92 530
14141.04 519
14142.16 525
14143.29 546
14144.41 547
14145.53 518
14146.66 550
14147.78 508
14148.90 511
14150.03 543
14151.15 514
14152.27 504
14153.40 524
14154.52 510
14155.64 492
14156.77 461
14157.89 467
14159.02 532
14160.14 504
14161.26 515
14162.39 514
14163.51 499
14164.64 459
14165.76 481
14166.88 496
14168.01 492
14169.13 460
14170.26 511
14171.38 483
14172.51 487
14173.63 471
14174.75 453
14175.88 469
14177.00 497
14178.13 489
14179.25 467
14180.38 456
14181.50 471
14182.63 462
14183.75 465
14184.88 446
14186.00 448
14187.13 436
14188.25 419
14189.38 454
14190.50 475
14191.63 439
14192.75 456
14193.88 418
14195.00 459
14196.13 448
14197.25 446
14198.38 440
14199.50 457
14200.63 416
14201.76 430
14202.88 433
14204.01 445
14205.13 469
14206.26 447
14207.38 411
14208.51 420
14209.64 461
14210.76 427
14211.89 443
14213.01 392
14214.14 421
14215.27 413
14216.39 399
14217.52 404
14218.64 432
14219.77 435
14220.90 421
14222.02 438
14223.15 422
14224.28 420
14225.40 401
14226.53 424
14227.66 404
14228.78 411
14229.91 383
14231.04 391
14232.16 392
14233.29 389
14234.42 401
14235.54 378
14236.67 378
14237.80 394
14238.92 386
14240.05 398
14241.18 422
14242.31 402
14243.43 407
14244.56 385
14245.69 385
14246.82 378
14247.94 386
14249.07 375
14250.20 380
14251.33 378
14252.45 335
14253.58 362
14254.71 358
14255.84 381
14256.96 380
14258.09 380
14259.22 367
14260.35 364
14261.47 378
14262.60 362
14263.73 375
14264.86 382
14265.99 393
14267.12 357
14268.24 362
14269.37 359
14270.50 359
14271.63 358
14272.76 338
14273.89 344
14275.01 354
14276.14 349
14277.27 339
14278.40 319
14279.53 329
14280.66 323
14281.79 356
14282.91 362
14284.04 356
14285.17 340
14286.30 346
14287.43 332
14288.56 362
14289.69 330
14290.82 330
14291.95 355
14293.08 354
14294.20 348
14295.33 334
14296.46 323
14297.59 348
14298.72 351
14299.85 335
14300.98 326
14302.11 335
14303.24 338
14304.37 318
14305.50 329
14306.63 313
14307.76 299
14308.89 321
14310.02 336
14311.15 330
14312.28 336
14313.41 335
14314.54 334
14315.67 323
14316.80 296
14317.93 303
14319.06 306
14320.19 324
14321.32 323
14322.45 307
14323.58 308
14324.71 303
14325.84 325
14326.97 333
14328.10 325
14329.23 309
14330.36 312
14331.49 292
14332.62 299
14333.76 328
14334.89 306
14336.02 312
14337.15 322
14338.28 305
14339.41 333
14340.54 319
14341.67 335
14342.80 335
14343.93 368
14345.07 309
14346.20 292
14347.33 297
14348.46 319
14349.59 310
14350.72 270
14351.85 306
14352.99 344
14354.12 299
14355.25 294
14356.38 299
14357.51 329
14358.64 305
14359.78 316
14360.91 296
14362.04 299
14363.17 290
14364.30 306
14365.44 331
14366.57 295
14367.70 301
14368.83 309
14369.96 292
14371.10 304
14372.23 298
14373.36 302
14374.49 318
14375.63 301
14376.76 284
14377.89 334
14379.02 327
14380.16 338
14381.29 329
14382.42 320
14383.55 303
14384.69 298
14385.82 337
14386.95 304
14388.09 309
14389.22 331
14390.35 324
14391.49 300
14392.62 310
14393.75 315
14394.89 334
14396.02 322
14397.15 338
14398.28 340
14399.42 351
14400.55 315
14401.69 320
14402.82 340
14403.95 344
14405.09 343
14406.22 341
14407.35 374
14408.49 332
14409.62 318
14410.75 315
14411.89 328
14413.02 323
14414.16 372
14415.29 336
14416.42 331
14417.56 347
14418.69 349
14419.83 370
14420.96 357
14422.10 334
14423.23 337
14424.36 347
14425.50 380
14426.63 357
14427.77 336
14428.90 355
14430.04 359
14431.17 375
14432.31 358
14433.44 347
14434.58 351
14435.71 365
14436.85 381
14437.98 412
14439.12 362
14440.25 372
14441.39 388
14442.52 382
14443.66 366
14444.79 363
14445.93 383
14447.06 355
14448.20 346
14449.33 390
14450.47 375
14451.60 365
14452.74 390
14453.87 383
14455.01 402
14456.14 374
14457.28 402
14458.42 404
14459.55 407
14460.69 393
14461.82 396
14462.96 385
14464.10 397
14465.23 388
14466.37 389
14467.50 397
14468.64 390
14469.78 386
14470.91 403
14472.05 388
14473.18 387
14474.32 411
14475.46 404
14476.59 403
14477.73 383
14478.87 399
14480.00 398
14481.14 412
14482.28 407
14483.41 373
14484.55 397
14485.69 367
14486.82 371
14487.96 366
14489.10 361
14490.23 369
14491.37 342
14492.51 384
14493.65 377
14494.78 392
14495.92 383
14497.06 367
14498.19 377
14499.33 346
14500.47 356
14501.61 389
14502.74 407
14503.88 393
14505.02 389
14506.16 359
14507.29 368
14508.43 364
14509.57 349
14510.71 330
14511.85 350
14512.98 357
14514.12 366
14515.26 356
14516.40 333
14517.54 359
14518.67 360
14519.81 316
14520.95 361
14522.09 334
14523.23 333
14524.36 343
14525.50 358
14526.64 345
14527.78 373
14528.92 332
14530.06 346
14531.19 357
14532.33 351
14533.47 340
14534.61 342
14535.75 341
14536.89 353
14538.03 372
14539.17 364
14540.31 345
14541.44 351
14542.58 332
14543.72 364
14544.86 355
14546.00 340
14547.14 347
14548.28 371
14549.42 373
14550.56 362
14551.70 351
14552.84 330
14553.98 406
14555.12 366
14556.25 339
14557.39 365
14558.53 367
14559.67 393
14560.81 385
14561.95 360
14563.09 377
14564.23 368
14565.37 379
14566.51 379
14567.65 410
14568.79 380
14569.93 402
14571.07 385
14572.21 394
14573.35 384
14574.49 376
14575.63 404
14576.77 428
14577.92 404
14579.06 392
14580.20 392
14581.34 401
14582.48 437
14583.62 400
14584.76 397
14585.90 403
14587.04 441
14588.18 430
14589.32 456
14590.46 450
14591.60 439
14592.74 437
14593.89 446
14595.03 430
14596.17 413
14597.31 451
14598.45 469
14599.59 454
14600.73 445
14601.87 464
14603.02 474
14604.16 495
14605.30 493
14606.44 468
14607.58 452
14608.72 448
14609.86 447
14611.01 462
14612.15 469
14613.29 491
14614.43 480
14615.57 526
14616.72 509
14617.86 501
14619.00 499
14620.14 535
14621.28 549
14622.43 546
14623.57 550
14624.71 567
14625.85 597
14627.00 578
14628.14 601
14629.28 574
14630.42 573
14631.56 624
14632.71 597
14633.85 621
14634.99 625
14636.14 605
14637.28 598
14638.42 598
14639.56 601
14640.71 557
14641.85 549
14642.99 569
14644.14 544
14645.28 507
14646.42 523
14647.56 502
14648.71 479
14649.85 465
14650.99 463
14652.14 486
14653.28 468
14654.42 410
14655.57 390
14656.71 418
14657.85 422
14659.00 403
14660.14 405
14661.29 381
14662.43 392
14663.57 401
14664.72 387
14665.86 377
14667.00 375
14668.15 387
14669.29 394
14670.44 399
14671.58 372
14672.73 367
14673.87 360
14675.01 349
14676.16 340
14677.30 361
14678.45 369
14679.59 372
14680.74 333
14681.88 340
14683.02 330
14684.17 337
14685.31 344
14686.46 323
14687.60 320
14688.75 352
14689.89 342
14691.04 317
14692.18 298
14693.33 326
14694.47 306
14695.62 335
14696.76 346
14697.91 309
14699.05 304
14700.20 313
14701.34 334
14702.49 326
14703.63 299
14704.78 324
14705.92 305
14707.07 310
14708.22 312
14709.36 286
14710.51 286
14711.65 281
14712.80 312
14713.94 317
14715.09 297
14716.23 277
14717.38 317
14718.53 313
14719.67 302
14720.82 308
14721.96 309
14723.11 287
14724.26 269
14725.40 274
14726.55 284
14727.70 291
14728.84 318
14729.99 293
14731.13 308
14732.28 284
14733.43 281
14734.57 282
14735.72 267
14736.87 279
14738.01 283
14739.16 252
14740.31 275
14741.45 285
14742.60 289
14743.75 286
14744.89 286
14746.04 269
14747.19 254
14748.34 276
14749.48 275
14750.63 293
14751.78 281
14752.92 276
14754.07 273
14755.22 272
14756.37 266
14757.51 277
14758.66 270
14759.81 274
14760.96 261
14762.10 245
14763.25 270
14764.40 293
14765.55 280
14766.70 249
14767.84 252
14768.99 281
14770.14 261
14771.29 262
14772.43 255
14773.58 247
14774.73 254
14775.88 262
14777.03 244
14778.18 232
14779.32 253
14780.47 266
14781.62 241
14782.77 269
14783.92 247
14785.07 265
14786.21 261
14787.36 261
14788.51 225
14789.66 221
14790.81 245
14791.96 286
14793.11 247
14794.26 231
14795.40 228
14796.55 240
14797.70 254
14798.85 230
14800.00 237
14801.15 241
14802.30 237
14803.45 242
14804.60 244
14805.75 235
14806.90 221
14808.05 223
14809.19 229
14810.34 206
14811.49 219
14812.64 201
14813.79 235
14814.94 237
14816.09 218
14817.24 227
14818.39 212
14819.54 222
14820.69 241
14821.84 215
14822.99 210
14824.14 226
14825.29 231
14826.44 210
14827.59 225
14828.74 254
14829.89 202
14831.04 186
14832.19 177
14833.34 200
14834.49 212
14835.64 232
14836.79 214
14837.95 201
14839.10 220
14840.25 214
14841.40 214
14842.55 190
14843.70 205
14844.85 200
14846.00 213
14847.15 214
14848.30 212
14849.45 216
14850.60 210
14851.76 206
14852.91 208
14854.06 233
14855.21 198
14856.36 200
14857.51 186
14858.66 197
14859.81 219
14860.97 198
14862.12 213
14863.27 200
14864.42 220
14865.57 210
14866.72 193
14867.88 189
14869.03 200
14870.18 193
14871.33 198
14872.48 188
14873.64 205
14874.79 199
14875.94 199
14877.09 195
14878.24 194
14879.40 209
14880.55 219
14881.70 216
14882.85 205
14884.00 224
14885.16 199
14886.31 194
14887.46 197
14888.61 202
14889.77 206
14890.92 177
14892.07 190
14893.23 200
14894.38 222
14895.53 196
14896.68 209
14897.84 196
14898.99 184
14900.14 178
14901.30 204
14902.45 187
14903.60 190
14904.75 175
14905.91 205
14907.06 198
14908.21 187
14909.37 176
14910.52 188
14911.67 189
14912.83 182
14913.98 184
14915.14 199
14916.29 205
14917.44 198
14918.60 212
14919.75 218
14920.90 193
14922.06 174
14923.21 202
14924.37 197
14925.52 212
14926.67 212
14927.83 194
14928.98 204
14930.14 206
14931.29 184
14932.44 209
14933.60 212
14934.75 208
14935.91 205
14937.06 189
14938.22 206
14939.37 202
14940.52 218
14941.68 210
14942.83 197
14943.99 215
14945.14 207
14946.30 193
14947.45 205
14948.61 202
14949.76 201
14950.92 218
14952.07 192
14953.23 217
14954.38 219
14955.54 201
14956.69 198
14957.85 208
14959.00 190
14960.16 216
14961.31 226
14962.47 202
14963.62 204
14964.78 211
14965.94 205
14967.09 186
14968.25 216
14969.40 221
14970.56 228
14971.71 242
14972.87 221
14974.03 226
14975.18 204
14976.34 202
14977.49 179
14978.65 231
14979.81 222
14980.96 227
14982.12 206
14983.27 187
14984.43 218
14985.59 197
14986.74 198
14987.90 213
14989.06 174
14990.21 196
14991.37 188
14992.53 205
14993.68 173
14994.84 183
14996.00 166
14997.15 170
14998.31 179
14999.47 170
15000.62 166
15001.78 178
15002.94 194
15004.09 179
15005.25 196
15006.41 183
15007.56 201
15008.72 186
15009.88 180
15011.04 184
15012.19 192
15013.35 196
15014.51 184
15015.67 163
15016.82 159
15017.98 156
15019.14 173
15020.30 170
15021.45 164
15022.61 208
15023.77 193
15024.93 181
15026.08 182
15027.24 186
15028.40 193
15029.56 188
15030.72 191
15031.87 168
15033.03 178
15034.19 192
15035.35 195
15036.51 185
15037.67 171
15038.82 179
15039.98 178
15041.14 171
15042.30 186
15043.46 170
15044.62 174
15045.78 199
15046.93 192
15048.09 176
15049.25 177
15050.41 183
15051.57 170
15052.73 184
15053.89 193
15055.05 182
15056.20 174
15057.36 183
15058.52 177
15059.68 165
15060.84 188
15062.00 177
15063.16 181
15064.32 185
15065.48 174
15066.64 180
15067.80 174
15068.96 177
15070.12 203
15071.28 186
15072.44 193
15073.60 181
15074.76 181
15075.91 190
15077.07 206
15078.23 217
15079.39 168
15080.55 198
15081.71 196
15082.87 182
15084.03 167
15085.19 180
15086.35 192
15087.51 195
15088.68 171
15089.84 182
15091.00 182
15092.16 179
15093.32 181
15094.48 185
15095.64 187
15096.80 198
15097.96 189
15099.12 191
15100.28 168
15101.44 175
15102.60 193
15103.76 203
15104.92 191
15106.08 190
15107.25 188
15108.41 184
15109.57 175
15110.73 187
15111.89 199
15113.05 196
15114.21 179
15115.37 175
15116.54 170
15117.70 166
15118.86 195
15120.02 200
15121.18 204
15122.34 197
15123.50 206
15124.67 194
15125.83 199
15126.99 214
15128.15 230
15129.31 192
15130.47 203
15131.64 210
15132.80 198
15133.96 213
15135.12 206
15136.28 210
15137.45 220
15138.61 217
15139.77 193
15140.93 189
15142.10 205
15143.26 201
15144.42 203
15145.58 212
15146.75 226
15147.91 218
15149.07 203
15150.23 243
15151.40 228
15152.56 219
15153.72 201
15154.88 200
15156.05 210
15157.21 214
15158.37 223
15159.54 224
15160.70 219
15161.86 223
15163.03 230
15164.19 213
15165.35 222
15166.52 219
15167.68 239
15168.84 265
15170.01 262
15171.17 229
15172.33 248
15173.50 237
15174.66 262
15175.82 250
15176.99 248
15178.15 236
15179.31 244
15180.48 234
15181.64 236
15182.81 259
15183.97 232
15185.13 236
15186.30 258
15187.46 232
15188.63 248
15189.79 232
15190.95 275
15192.12 263
15193.28 246
15194.45 239
15195.61 261
15196.78 258
15197.94 245
15199.10 251
15200.27 267
15201.43 260
15202.60 263
15203.76 264
15204.93 274
15206.09 285
15207.26 280
15208.42 283
15209.59 292
15210.75 286
15211.92 283
15213.08 268
15214.25 254
15215.41 266
15216.58 282
15217.74 287
15218.91 266
15220.07 279
15221.24 303
15222.40 298
15223.57 284
15224.74 317
15225.90 293
15227.07 281
15228.23 340
15229.40 298
15230.56 296
15231.73 295
15232.89 333
15234.06 319
15235.23 324
15236.39 304
15237.56 321
15238.72 340
15239.89 313
15241.06 302
15242.22 315
15243.39 311
15244.56 307
15245.72 319
15246.89 284
15248.05 288
15249.22 303
15250.39 297
15251.55 283
15252.72 274
15253.89 269
15255.05 301
15256.22 287
15257.39 272
15258.55 244
15259.72 266
15260.89 273
15262.05 255
15263.22 255
15264.39 251
15265.56 240
15266.72 263
15267.89 265
15269.06 270
15270.22 267
15271.39 267
15272.56 252
15273.73 251
15274.89 264
15276.06 251
15277.23 265
15278.40 254
15279.56 263
15280.73 249
15281.90 248
15283.07 250
15284.23 250
15285.40 279
15286.57 228
15287.74 278
15288.91 242
15290.07 246
15291.24 237
15292.41 229
15293.58 253
15294.75 255
15295.92 254
15297.08 251
15298.25 261
15299.42 286
15300.59 256
15301.76 264
15302.93 256
15304.09 261
15305.26 245
15306.43 253
15307.60 244
15308.77 234
15309.94 273
15311.11 233
15312.28 262
15313.44 244
15314.61 229
15315.78 255
15316.95 258
15318.12 245
15319.29 262
15320.46 281
15321.63 261
15322.80 275
15323.97 257
15325.14 273
15326.30 275
15327.47 250
15328.64 288
15329.81 290
15330.98 309
15332.15 321
15333.32 282
15334.49 270
15335.66 272
15336.83 286
15338.00 285
15339.17 299
15340.34 289
15341.51 309
15342.68 318
15343.85 299
15345.02 310
15346.19 289
15347.36 320
15348.53 344
15349.70 322
15350.87 298
15352.04 345
15353.21 317
15354.38 318
15355.55 321
15356.72 310
15357.90 328
15359.07 309
15360.24 348
15361.41 346
15362.58 322
15363.75 318
15364.92 358
15366.09 359
15367.26 353
15368.43 368
15369.60 336
15370.77 351
15371.95 326
15373.12 378
15374.29 352
15375.46 351
15376.63 355
15377.80 357
15378.97 330
15380.15 356
15381.32 336
15382.49 311
15383.66 306
15384.83 323
15386.00 337
15387.17 350
15388.35 311
15389.52 305
15390.69 317
15391.86 311
15393.03 333
15394.21 302
15395.38 327
15396.55 302
15397.72 311
15398.89 305
15400.07 305
15401.24 284
15402.41 314
15403.58 302
15404.76 304
15405.93 298
15407.10 309
15408.27 308
15409.45 269
15410.62 290
15411.79 282
15412.96 280
15414.14 244
15415.31 260
15416.48 265
15417.66 260
15418.83 253
15420.00 269
15421.17 259
15422.35 266
15423.52 244
15424.69 257
15425.87 229
15427.04 241
15428.21 254
15429.39 259
15430.56 233
15431.73 230
15432.91 258
15434.08 255
15435.25 253
15436.43 215
15437.60 254
15438.77 239
15439.95 242
15441.12 236
15442.30 220
15443.47 228
15444.64 238
15445.82 242
15446.99 217
15448.17 220
15449.34 239
15450.51 229
15451.69 212
15452.86 224
15454.04 225
15455.21 222
15456.39 214
15457.56 205
15458.73 208
15459.91 200
15461.08 209
15462.26 207
15463.43 197
15464.61 191
15465.78 218
15466.96 227
15468.13 223
15469.31 212
15470.48 228
15471.66 215
15472.83 223
15474.01 232
15475.18 244
15476.36 227
15477.53 208
15478.71 221
15479.88 233
15481.06 238
15482.23 223
15483.41 212
15484.58 205
15485.76 220
15486.93 194
15488.11 214
15489.29 197
15490.46 231
15491.64 217
15492.81 211
15493.99 225
15495.16 240
15496.34 231
15497.52 219
15498.69 212
15499.87 222
15501.04 210
15502.22 201
15503.40 216
15504.57 230
15505.75 225
15506.92 233
15508.10 230
15509.28 215
15510.45 232
15511.63 230
15512.81 218
15513.98 208
15515.16 239
15516.34 226
15517.51 231
15518.69 217
15519.87 201
15521.04 212
15522.22 219
15523.40 210
15524.57 201
15525.75 210
15526.93 218
15528.11 228
15529.28 228
15530.46 213
15531.64 226
15532.81 230
15533.99 234
15535.17 237
15536.35 219
15537.52 216
15538.70 226
15539.88 219
15541.06 224
15542.23 219
15543.41 242
15544.59 215
15545.77 231
15546.95 237
15548.12 230
15549.30 245
15550.48 228
15551.66 225
15552.83 216
15554.01 232
15555.19 223
15556.37 234
15557.55 251
15558.73 245
15559.90 231
15561.08 230
15562.26 230
15563.44 234
15564.62 265
15565.80 237
15566.97 243
15568.15 256
15569.33 249
15570.51 257
15571.69 268
15572.87 258
15574.05 227
15575.23 225
15576.40 242
15577.58 233
15578.76 256
15579.94 262
15581.12 276
15582.30 262
15583.48 263
15584.66 276
15585.84 268
15587.02 276
15588.20 272
15589.38 248
15590.56 270
15591.73 272
15592.91 243
15594.09 288
15595.27 277
15596.45 273
15597.63 312
15598.81 297
15599.99 288
15601.17 304
15602.35 271
15603.53 281
15604.71 271
15605.89 308
15607.07 319
15608.25 314
15609.43 313
15610.61 323
15611.79 320
15612.97 309
15614.15 331
15615.33 345
15616.51 313
15617.69 328
15618.88 307
15620.06 328
15621.24 341
15622.42 316
15623.60 319
15624.78 325
15625.96 333
15627.14 318
15628.32 319
15629.50 376
15630.68 360
15631.86 341
15633.05 360
15634.23 361
15635.41 370
15636.59 374
15637.77 356
15638.95 362
15640.13 407
15641.31 382
15642.50 380
15643.68 374
15644.86 378
15646.04 349
15647.22 380
15648.40 376
15649.58 365
15650.77 370
15651.95 357
15653.13 360
15654.31 360
15655.49 360
15656.68 361
15657.86 382
15659.04 366
15660.22 379
15661.40 357
15662.59 363
15663.77 352
15664.95 360
15666.13 357
15667.32 334
15668.50 351
15669.68 359
15670.86 365
15672.05 352
15673.23 340
15674.41 351
15675.59 345
15676.78 372
15677.96 374
15679.14 373
15680.32 334
15681.51 335
15682.69 342
15683.87 344
15685.06 355
15686.24 340
15687.42 325
15688.61 326
15689.79 336
15690.97 351
15692.16 323
15693.34 330
15694.52 345
15695.71 330
15696.89 310
15698.07 315
15699.26 339
15700.44 341
15701.62 332
15702.81 327
15703.99 372
15705.17 354
15706.36 357
15707.54 364
15708.73 357
15709.91 338
15711.09 338
15712.28 351
15713.46 377
15714.65 364
15715.83 352
15717.02 377
15718.20 368
15719.38 355
15720.57 385
15721.75 402
15722.94 362
15724.12 373
15725.31 390
15726.49 394
15727.68 398
15728.86 392
15730.04 408
15731.23 400
15732.41 398
15733.60 400
15734.78 397
15735.97 427
15737.15 385
15738.34 381
15739.52 382
15740.71 382
15741.89 398
15743.08 433
15744.27 404
15745.45 440
15746.64 440
15747.82 432
15749.01 435
15750.19 433
15751.38 435
15752.56 452
15753.75 450
15754.93 435
15756.12 444
15757.31 483
15758.49 480
15759.68 450
15760.86 453
15762.05 463
15763.24 467
15764.42 465
15765.61 443
15766.79 452
15767.98 448
15769.17 445
15770.35 424
15771.54 408
15772.72 433
15773.91 407
15775.10 416
15776.28 392
15777.47 386
15778.66 398
15779.84 374
15781.03 385
15782.22 384
15783.40 384
15784.59 393
15785.78 388
15786.96 374
15788.15 382
15789.34 363
15790.53 410
15791.71 388
15792.90 357
15794.09 359
15795.27 353
15796.46 366
15797.65 362
15798.84 350
15800.02 351
15801.21 356
15802.40 351
15803.59 341
15804.77 309
15805.96 336
15807.15 347
15808.34 343
15809.52 345
15810.71 354
15811.90 305
15813.09 349
15814.28 331
15815.46 316
15816.65 309
15817.84 331
15819.03 321
15820.22 332
15821.40 321
15822.59 354
15823.78 318
15824.97 324
15826.16 318
15827.35 341
15828.53 344
15829.72 325
15830.91 293
15832.10 319
15833.29 350
15834.48 317
15835.67 332
15836.85 337
15838.04 340
15839.23 332
15840.42 322
15841.61 309
15842.80 318
15843.99 311
15845.18 342
15846.37 326
15847.55 320
15848.74 338
15849.93 357
15851.12 310
15852.31 322
15853.50 322
15854.69 344
15855.88 342
15857.07 322
15858.26 335
15859.45 321
15860.64 342
15861.83 337
15863.02 355
15864.21 351
15865.40 318
15866.59 366
15867.78 367
15868.97 365
15870.16 362
15871.35 361
15872.54 375
15873.73 357
15874.92 371
15876.11 362
15877.30 360
15878.49 374
15879.68 367
15880.87 375
15882.06 381
15883.25 356
15884.44 410
15885.63 391
15886.82 382
15888.01 346
15889.20 368
15890.39 408
15891.59 437
15892.78 379
15893.97 370
15895.16 398
15896.35 430
15897.54 407
15898.73 363
15899.92 372
15901.11 418
15902.30 405
15903.50 445
15904.69 446
15905.88 426
15907.07 445
15908.26 457
15909.45 461
15910.64 419
15911.84 419
15913.03 450
15914.22 471
15915.41 458
15916.60 424
15917.79 443
15918.99 463
15920.18 442
15921.37 423
15922.56 427
15923.75 432
15924.95 430
15926.14 402
15927.33 427
15928.52 446
15929.71 444
15930.91 420
15932.10 399
15933.29 430
15934.48 440
15935.68 442
15936.87 416
15938.06 415
15939.25 420
15940.45 398
15941.64 393
15942.83 404
15944.03 356
15945.22 372
15946.41 344
15947.60 333
15948.80 347
15949.99 363
15951.18 367
15952.38 338
15953.57 331
15954.76 330
15955.96 323
15957.15 310
15958.34 342
15959.54 318
15960.73 316
15961.92 312
15963.12 303
15964.31 266
15965.50 280
15966.70 313
15967.89 296
15969.08 280
15970.28 267
15971.47 292
15972.67 266
15973.86 267
15975.05 262
15976.25 239
15977.44 230
15978.64 266
15979.83 250
15981.02 235
15982.22 246
15983.41 272
15984.61 257
15985.80 264
15987.00 258
15988.19 270
15989.38 270
15990.58 246
15991.77 244
15992.97 252
15994.16 275
15995.36 277
15996.55 228
15997.75 229
15998.94 222
16000.14 247
16001.33 233
16002.53 255
16003.72 240
16004.92 255
16006.11 254
16007.31 233
16008.50 228
16009.70 217
16010.89 234
16012.09 229
16013.28 241
16014.48 228
16015.67 243
16016.87 256
16018.07 219
16019.26 221
16020.46 236
16021.65 233
16022.85 225
16024.04 228
16025.24 253
16026.44 246
16027.63 238
16028.83 258
16030.02 235
16031.22 209
16032.42 242
16033.61 234
16034.81 235
16036.00 230
16037.20 229
16038.40 222
16039.59 213
16040.79 220
16041.99 223
16043.18 240
16044.38 237
16045.58 219
16046.77 207
16047.97 226
16049.17 237
16050.36 242
16051.56 223
16052.76 235
16053.95 217
16055.15 216
16056.35 208
16057.54 211
16058.74 213
16059.94 192
16061.14 210
16062.33 209
16063.53 199
16064.73 203
16065.92 199
16067.12 196
16068.32 230
16069.52 217
16070.71 204
16071.91 224
16073.11 189
16074.31 206
16075.50 213
16076.70 228
16077.90 209
16079.10 204
16080.30 199
16081.49 214
16082.69 193
16083.89 188
16085.09 208
16086.29 196
16087.48 206
16088.68 207
16089.88 207
16091.08 181
16092.28 185
16093.48 179
16094.67 179
16095.87 187
16097.07 194
16098.27 179
16099.47 176
16100.67 181
16101.87 200
16103.06 187
16104.26 203
16105.46 198
16106.66 216
16107.86 202
16109.06 179
16110.26 180
16111.46 185
16112.66 174
16113.86 175
16115.05 189
16116.25 180
16117.45 200
16118.65 184
16119.85 174
16121.05 174
16122.25 170
16123.45 181
16124.65 176
16125.85 167
16127.05 169
16128.25 184
16129.45 190
16130.65 174
16131.85 181
16133.05 174
16134.25 194
16135.45 192
16136.65 168
16137.85 183
16139.05 170
16140.25 181
16141.45 185
16142.65 188
16143.85 192
16145.05 190
16146.25 171
16147.45 183
16148.65 191
16149.85 198
16151.05 177
16152.25 186
16153.45 176
16154.65 185
16155.85 175
16157.05 169
16158.25 195
16159.46 161
16160.66 177
16161.86 187
16163.06 176
16164.26 187
16165.46 186
16166.66 173
16167.86 186
16169.06 196
16170.27 190
16171.47 179
16172.67 166
16173.87 181
16175.07 167
16176.27 197
16177.47 173
16178.67 173
16179.88 179
16181.08 178
16182.28 189
16183.48 181
16184.68 175
16185.89 172
16187.09 203
16188.29 185
16189.49 199
16190.69 161
16191.90 172
16193.10 179
16194.30 196
16195.50 192
16196.70 180
16197.91 175
16199.11 189
16200.31 175
16201.51 169
16202.72 172
16203.92 201
16205.12 194
16206.32 174
16207.53 181
16208.73 204
16209.93 172
16211.13 188
16212.34 214
16213.54 183
16214.74 190
16215.95 205
16217.15 180
16218.35 210
16219.55 208
16220.76 186
16221.96 182
16223.16 202
16224.37 194
16225.57 173
16226.77 203
16227.98 196
16229.18 179
16230.38 188
16231.59 193
16232.79 190
16233.99 206
16235.20 199
16236.40 202
16237.61 164
16238.81 188
16240.01 198
16241.22 194
16242.42 204
16243.63 221
16244.83 203
16246.03 199
16247.24 180
16248.44 202
16249.65 204
16250.85 198
16252.05 208
16253.26 219
16254.46 185
16255.67 200
16256.87 193
16258.08 193
16259.28 197
16260.49 208
16261.69 189
16262.89 178
16264.10 190
16265.30 172
16266.51 197
16267.71 191
16268.92 201
16270.12 198
16271.33 206
16272.53 204
16273.74 186
16274.94 189
16276.15 222
16277.35 211
16278.56 197
16279.77 191
16280.97 195
16282.18 212
16283.38 195
16284.59 190
16285.79 214
16287.00 201
16288.20 198
16289.41 219
16290.61 192
16291.82 186
16293.03 206
16294.23 222
16295.44 192
16296.64 195
16297.85 210
16299.06 197
16300.26 212
16301.47 201
16302.67 192
16303.88 192
16305.09 204
16306.29 196
16307.50 199
16308.71 184
16309.91 201
16311.12 203
16312.33 222
16313.53 182
16314.74 195
16315.95 210
16317.15 205
16318.36 183
16319.57 181
16320.77 189
16321.98 164
16323.19 180
16324.39 179
16325.60 194
16326.81 174
16328.01 183
16329.22 191
16330.43 188
16331.64 169
16332.84 160
16334.05 175
16335.26 173
16336.47 182
16337.67 156
16338.88 168
16340.09 163
16341.30 173
16342.50 165
16343.71 162
16344.92 159
16346.13 156
16347.33 164
16348.54 174
16349.75 186
16350.96 172
16352.17 167
16353.37 179
16354.58 181
16355.79 172
16357.00 184
16358.21 178
16359.41 182
16360.62 179
16361.83 170
16363.04 166
16364.25 152
16365.46 149
16366.67 149
16367.87 184
16369.08 167
16370.29 168
16371.50 159
16372.71 161
16373.92 154
16375.13 167
16376.34 148
16377.54 166
16378.75 154
16379.96 158
16381.17 151
16382.38 154
16383.59 162
16384.80 160
16386.01 152
16387.22 162
16388.43 144
16389.64 154
16390.85 177
16392.05 139
16393.26 162
16394.47 154
16395.68 155
16396.89 153
16398.10 179
16399.31 167
16400.52 159
16401.73 183
16402.94 163
16404.15 158
16405.36 167
16406.57 170
16407.78 166
16408.99 138
16410.20 153
16411.41 165
16412.62 155
16413.83 161
16415.04 161
16416.25 144
16417.46 145
16418.67 148
16419.88 155
16421.10 166
16422.31 147
16423.52 161
16424.73 150
16425.94 168
16427.15 163
16428.36 142
16429.57 145
16430.78 152
16431.99 158
16433.20 168
16434.41 159
16435.63 139
16436.84 159
16438.05 156
16439.26 151
16440.47 165
16441.68 149
16442.89 152
16444.10 159
16445.32 150
16446.53 140
16447.74 147
16448.95 159
16450.16 158
16451.37 147
16452.59 158
16453.80 143
16455.01 145
16456.22 151
16457.43 152
16458.64 138
16459.86 149
16461.07 149
16462.28 151
16463.49 163
16464.70 148
16465.92 152
16467.13 156
16468.34 157
16469.55 172
16470.77 162
16471.98 142
16473.19 158
16474.40 145
16475.62 149
16476.83 143
16478.04 137
16479.25 150
16480.47 139
16481.68 139
16482.89 161
16484.11 149
16485.32 146
16486.53 150
16487.74 152
16488.96 137
16490.17 136
16491.38 134
16492.60 125
16493.81 138
16495.02 141
16496.24 148
16497.45 151
16498.66 151
16499.88 150
16501.09 147
16502.30 142
16503.52 145
16504.73 150
16505.94 151
16507.16 158
16508.37 134
16509.59 131
16510.80 157
16512.01 156
16513.23 161
16514.44 141
16515.66 147
16516.87 157
16518.08 167
16519.30 151
16520.51 146
16521.73 149
16522.94 134
16524.16 170
16525.37 173
16526.58 153
16527.80 157
16529.01 142
16530.23 149
16531.44 167
16532.66 159
16533.87 155
16535.09 187
16536.30 157
16537.52 164
16538.73 172
16539.95 166
16541.16 153
16542.38 171
16543.59 167
16544.81 172
16546.02 166
16547.24 164
16548.45 184
16549.67 177
16550.88 169
16552.10 173
16553.31 200
16554.53 163
16555.74 167
16556.96 171
16558.18 165
16559.39 176
16560.61 169
16561.82 178
16563.04 184
16564.25 191
16565.47 199
16566.69 198
16567.90 194
16569.12 172
16570.33 155
16571.55 180
16572.77 178
16573.98 202
16575.20 162
16576.41 175
16577.63 181
16578.85 199
16580.06 193
16581.28 164
16582.50 169
16583.71 195
16584.93 173
16586.15 192
16587.36 169
16588.58 172
16589.80 163
16591.01 134
16592.23 167
16593.45 161
16594.66 170
16595.88 159
16597.10 184
16598.32 181
16599.53 169
16600.75 172
16601.97 169
16603.18 173
16604.40 160
16605.62 156
16606.84 149
16608.05 175
16609.27 138
16610.49 163
16611.71 151
16612.92 154
16614.14 148
16615.36 148
16616.58 149
16617.79 139
16619.01 131
16620.23 139
16621.45 149
16622.67 176
16623.88 139
16625.10 145
16626.32 148
16627.54 152
16628.76 138
16629.97 137
16631.19 137
16632.41 136
16633.63 151
16634.85 152
16636.07 151
16637.29 151
16638.50 143
16639.72 150
16640.94 145
16642.16 149
16643.38 153
16644.60 153
16645.82 128
16647.03 148
16648.25 159
16649.47 143
16650.69 148
16651.91 150
16653.13 151
16654.35 130
16655.57 142
16656.79 177
16658.01 158
16659.23 124
16660.45 140
16661.66 151
16662.88 126
16664.10 112
16665.32 141
16666.54 130
16667.76 140
16668.98 126
16670.20 141
16671.42 133
16672.64 142
16673.86 156
16675.08 144
16676.30 135
16677.52 138
16678.74 127
16679.96 134
16681.18 149
16682.40 118
16683.62 135
16684.84 133
16686.06 125
16687.28 137
16688.50 150
16689.72 132
16690.94 151
16692.16 135
16693.39 126
16694.61 133
16695.83 133
16697.05 130
16698.27 140
16699.49 134
16700.71 129
16701.93 138
16703.15 116
16704.37 131
16705.59 149
16706.81 148
16708.04 129
16709.26 133
16710.48 127
16711.70 123
16712.92 141
16714.14 123
16715.36 133
16716.58 131
16717.81 124
16719.03 125
16720.25 144
16721.47 117
16722.69 120
16723.91 116
16725.14 129
16726.36 127
16727.58 120
16728.80 119
16730.02 146
16731.24 125
16732.47 145
16733.69 133
16734.91 137
16736.13 148
16737.36 133
16738.58 132
16739.80 129
16741.02 134
16742.24 138
16743.47 130
16744.69 114
16745.91 127
16747.13 112
16748.36 132
16749.58 134
16750.80 128
16752.02 127
16753.25 106
16754.47 135
16755.69 130
16756.92 126
16758.14 121
16759.36 130
16760.59 126
16761.81 125
16763.03 116
16764.25 117
16765.48 132
16766.70 125
16767.92 123
16769.15 115
16770.37 113
16771.59 131
16772.82 123
16774.04 140
16775.27 129
16776.49 120
16777.71 127
16778.94 124
16780.16 125
16781.38 124
16782.61 138
16783.83 129
16785.06 135
16786.28 110
16787.50 128
16788.73 126
16789.95 142
16791.18 136
16792.40 145
16793.62 148
16794.85 138
16796.07 138
16797.30 112
16798.52 121
16799.75 117
16800.97 113
16802.19 149
16803.42 143
16804.64 137
16805.87 120
16807.09 126
16808.32 114
16809.54 139
16810.77 158
16811.99 128
16813.22 132
16814.44 147
16815.67 142
16816.89 137
16818.12 163
16819.34 140
16820.57 146
16821.79 148
16823.02 119
16824.24 141
16825.47 121
16826.70 129
16827.92 139
16829.15 149
16830.37 144
16831.60 152
16832.82 153
16834.05 143
16835.27 146
16836.50 152
16837.73 134
16838.95 134
16840.18 135
16841.40 149
16842.63 161
16843.86 154
16845.08 149
16846.31 137
16847.53 153
16848.76 158
16849.99 171
16851.21 187
16852.44 162
16853.67 143
16854.89 179
16856.12 176
16857.35 174
16858.57 158
16859.80 149
16861.03 174
16862.25 185
16863.48 157
16864.71 172
16865.93 188
16867.16 183
16868.39 167
16869.61 196
16870.84 193
16872.07 169
16873.30 195
16874.52 193
16875.75 194
16876.98 204
16878.20 188
16879.43 206
16880.66 194
16881.89 198
16883.11 198
16884.34 180
16885.57 209
16886.80 205
16888.02 204
16889.25 199
16890.48 198
16891.71 196
16892.94 199
16894.16 186
16895.39 201
16896.62 206
16897.85 218
16899.08 208
16900.30 179
16901.53 182
16902.76 190
16903.99 222
16905.22 184
16906.45 182
16907.67 173
16908.90 182
16910.13 204
16911.36 189
16912.59 174
16913.82 190
16915.04 167
16916.27 159
16917.50 162
16918.73 157
16919.96 175
16921.19 176
16922.42 156
16923.65 162
16924.88 152
16926.10 181
16927.33 181
16928.56 179
16929.79 169
16931.02 163
16932.25 177
16933.48 154
16934.71 173
16935.94 162
16937.17 182
16938.40 176
16939.63 170
16940.86 168
16942.09 161
16943.32 172
16944.55 161
16945.78 177
16947.01 194
16948.24 167
16949.47 160
16950.70 178
16951.93 149
16953.16 166
16954.39 159
16955.62 179
16956.85 173
16958.08 163
16959.31 140
16960.54 171
16961.77 159
16963.00 156
16964.23 162
16965.46 160
16966.69 141
16967.92 154
16969.15 148
16970.38 159
16971.61 176
16972.84 162
16974.07 170
16975.30 166
16976.54 165
16977.77 145
16979.00 139
16980.23 174
16981.46 185
16982.69 139
16983.92 137
16985.15 146
16986.38 134
16987.62 147
16988.85 141
16990.08 143
16991.31 154
16992.54 166
16993.77 146
16995.00 147
16996.24 159
16997.47 153
16998.70 146
16999.93 133
17001.16 161
17002.39 175
17003.63 137
17004.86 153
17006.09 148
17007.32 164
17008.55 157
17009.79 165
17011.02 164
17012.25 140
17013.48 171
17014.72 140
17015.95 147
17017.18 132
17018.41 142
17019.64 149
17020.88 136
17022.11 136
17023.34 129
17024.58 144
17025.81 141
17027.04 145
17028.27 135
17029.51 148
17030.74 121
17031.97 150
17033.21 120
17034.44 124
17035.67 133
17036.90 143
17038.14 127
17039.37 125
17040.60 131
17041.84 122
17043.07 127
17044.30 128
17045.54 133
17046.77 130
17048.00 135
17049.24 121
17050.47 135
17051.70 133
17052.94 122
17054.17 126
17055.41 121
17056.64 114
17057.87 143
17059.11 143
17060.34 131
17061.58 122
17062.81 122
17064.04 138
17065.28 129
17066.51 120
17067.75 108
17068.98 129
17070.21 133
17071.45 133
17072.68 132
17073.92 116
17075.15 114
17076.39 115
17077.62 130
17078.86 119
17080.09 126
17081.33 125
17082.56 113
17083.80 118
17085.03 112
17086.26 116
17087.50 121
17088.73 127
17089.97 103
17091.20 105
17092.44 117
17093.68 132
17094.91 141
17096.15 130
17097.38 121
17098.62 114
17099.85 118
17101.09 127
17102.32 111
17103.56 116
17104.79 103
17106.03 114
17107.26 131
17108.50 145
17109.74 126
17110.97 109
17112.21 129
17113.44 111
17114.68 104
17115.92 111
17117.15 129
17118.39 105
17119.62 104
17120.86 104
17122.10 106
17123.33 99
17124.57 123
17125.80 115
17127.04 103
17128.28 128
17129.51 105
17130.75 104
17131.99 105
17133.22 125
17134.46 109
17135.70 113
17136.93 108
17138.17 111
17139.41 91
17140.64 109
17141.88 98
17143.12 106
17144.35 94
17145.59 112
17146.83 109
17148.07 93
17149.30 95
17150.54 107
17151.78 131
17153.02 113
17154.25 111
17155.49 102
17156.73 120
17157.96 114
17159.20 118
17160.44 119
17161.68 101
17162.92 114
17164.15 105
17165.39 101
17166.63 99
17167.87 103
17169.10 115
17170.34 118
17171.58 112
17172.82 112
17174.06 104
17175.29 120
17176.53 125
17177.77 101
17179.01 94
17180.25 93
17181.49 96
17182.72 111
17183.96 95
17185.20 98
17186.44 96
17187.68 98
17188.92 101
17190.15 93
17191.39 108
17192.63 110
17193.87 100
17195.11 105
17196.35 118
17197.59 98
17198.83 105
17200.07 100
17201.30 99
17202.54 113
17203.78 107
17205.02 95
17206.26 94
17207.50 108
17208.74 112
17209.98 100
17211.22 85
17212.46 108
17213.70 83
17214.94 96
17216.18 82
17217.42 99
17218.66 95
17219.90 108
17221.14 99
17222.38 89
17223.62 104
17224.86 88
17226.10 95
17227.34 87
17228.58 106
17229.82 104
17231.06 92
17232.30 94
17233.54 93
17234.78 78
17236.02 98
17237.26 89
17238.50 101
17239.74 94
17240.98 80
17242.22 102
17243.46 101
17244.70 97
17245.94 77
17247.18 86
17248.42 79
17249.66 110
17250.90 93
17252.14 90
17253.39 83
17254.63 95
17255.87 84
17257.11 100
17258.35 84
17259.59 102
17260.83 97
17262.07 79
17263.31 73
17264.56 89
17265.80 104
17267.04 95
17268.28 95
17269.52 95
17270.76 107
17272.00 103
17273.25 99
17274.49 98
17275.73 97
17276.97 86
17278.21 97
17279.45 107
17280.70 73
17281.94 92
17283.18 85
17284.42 93
17285.66 84
17286.91 101
17288.15 92
17289.39 91
17290.63 73
17291.88 93
17293.12 95
17294.36 90
17295.60 88
17296.85 91
17298.09 75
17299.33 76
17300.57 81
17301.82 68
17303.06 107
17304.30 108
17305.54 107
17306.79 80
17308.03 92
17309.27 84
17310.52 82
17311.76 83
17313.00 87
17314.25 79
17315.49 99
17316.73 88
17317.97 86
17319.22 74
17320.46 97
17321.71 108
17322.95 99
17324.19 83
17325.44 80
17326.68 91
17327.92 103
17329.17 101
17330.41 81
17331.65 90
17332.90 79
17334.14 104
17335.39 96
17336.63 75
17337.87 80
17339.12 90
17340.36 83
17341.61 89
17342.85 92
17344.09 96
17345.34 92
17346.58 94
17347.83 99
17349.07 83
17350.32 84
17351.56 84
17352.80 90
17354.05 107
17355.29 93
17356.54 85
17357.78 84
17359.03 95
17360.27 86
17361.52 104
17362.76 92
17364.01 85
17365.25 92
17366.50 93
17367.74 99
17368.99 89
17370.23 96
17371.48 100
17372.72 92
17373.97 100
17375.21 89
17376.46 80
17377.70 86
17378.95 96
17380.19 95
17381.44 88
17382.69 105
17383.93 99
17385.18 99
17386.42 79
17387.67 91
17388.91 81
17390.16 97
17391.41 110
17392.65 74
17393.90 81
17395.14 91
17396.39 85
17397.64 89
17398.88 94
17400.13 89
17401.37 103
17402.62 110
17403.87 93
17405.11 88
17406.36 92
17407.61 103
17408.85 98
17410.10 90
17411.35 93
17412.59 123
17413.84 98
17415.09 88
17416.33 88
17417.58 95
17418.83 87
17420.07 99
17421.32 90
17422.57 95
17423.82 84
17425.06 105
17426.31 97
17427.56 93
17428.80 92
17430.05 94
17431.30 93
17432.55 107
17433.79 87
17435.04 67
17436.29 101
17437.54 91
17438.78 95
17440.03 93
17441.28 96
17442.53 92
17443.77 93
17445.02 84
17446.27 98
17447.52 102
17448.77 109
17450.01 103
17451.26 107
17452.51 82
17453.76 90
17455.01 92
17456.25 93
17457.50 90
17458.75 89
17460.00 87
17461.25 104
17462.50 97
17463.74 90
17464.99 90
17466.24 84
17467.49 88
17468.74 95
17469.99 92
17471.24 105
17472.49 101
17473.73 97
17474.98 98
17476.23 95
17477.48 103
17478.73 109
17479.98 119
17481.23 100
17482.48 96
17483.73 99
17484.98 94
17486.23 103
17487.47 112
17488.72 99
17489.97 94
17491.22 101
17492.47 97
17493.72 107
17494.97 96
17496.22 102
17497.47 102
17498.72 119
17499.97 111
17501.22 99
17502.47 123
17503.72 110
17504.97 114
17506.22 115
17507.47 110
17508.72 111
17509.97 104
17511.22 110
17512.47 115
17513.72 94
17514.97 103
17516.22 118
17517.47 98
17518.72 91
17519.97 108
17521.22 99
17522.47 100
17523.72 109
17524.98 108
17526.23 121
17527.48 101
17528.73 106
17529.98 109
17531.23 104
17532.48 99
17533.73 117
17534.98 121
17536.23 120
17537.48 109
17538.74 116
17539.99 118
17541.24 102
17542.49 124
17543.74 113
17544.99 128
17546.24 115
17547.50 118
17548.75 109
17550.00 110
17551.25 129
17552.50 123
17553.75 111
17555.01 116
17556.26 142
17557.51 113
17558.76 120
17560.01 121
17561.26 113
17562.52 108
17563.77 119
17565.02 124
17566.27 126
17567.53 119
17568.78 127
17570.03 119
17571.28 107
17572.53 132
17573.79 123
17575.04 132
17576.29 132
17577.54 125
17578.80 109
17580.05 131
17581.30 139
17582.56 129
17583.81 123
17585.06 127
17586.31 147
17587.57 135
17588.82 112
17590.07 113
17591.33 131
17592.58 126
17593.83 124
17595.08 127
17596.34 133
17597.59 125
17598.84 130
17600.10 128
17601.35 127
17602.61 147
17603.86 143
17605.11 141
17606.37 132
17607.62 145
17608.87 132
17610.13 133
17611.38 124
17612.63 145
17613.89 152
17615.14 133
17616.40 144
17617.65 123
17618.90 135
17620.16 128
17621.41 143
17622.67 151
17623.92 149
17625.17 122
17626.43 138
17627.68 144
17628.94 162
17630.19 140
17631.45 142
17632.70 130
17633.96 136
17635.21 124
17636.47 147
17637.72 153
17638.97 139
17640.23 132
17641.48 132
17642.74 137
17643.99 138
17645.25 146
17646.50 133
17647.76 150
17649.01 142
17650.27 141
17651.52 124
17652.78 145
17654.04 139
17655.29 142
17656.55 128
17657.80 146
17659.06 149
17660.31 135
17661.57 142
17662.82 141
17664.08 145
17665.33 121
17666.59 121
17667.85 123
17669.10 139
17670.36 131
17671.61 122
17672.87 127
17674.13 118
17675.38 138
17676.64 120
17677.89 105
17679.15 118
17680.41 121
17681.66 115
17682.92 142
17684.18 125
17685.43 117
17686.69 111
17687.95 133
17689.20 129
17690.46 108
17691.71 111
17692.97 118
17694.23 137
17695.49 123
17696.74 123
17698.00 102
17699.26 125
17700.51 103
17701.77 101
17703.03 109
17704.28 86
17705.54 116
17706.80 112
17708.06 109
17709.31 99
17710.57 111
17711.83 110
17713.08 118
17714.34 107
17715.60 109
17716.86 107
17718.11 101
17719.37 109
17720.63 110
17721.89 88
17723.15 106
17724.40 98
17725.66 99
17726.92 101
17728.18 120
17729.43 107
17730.69 104
17731.95 94
17733.21 97
17734.47 112
17735.73 89
17736.98 85
17738.24 99
17739.50 96
17740.76 108
17742.02 118
17743.28 122
17744.53 106
17745.79 97
17747.05 118
17748.31 114
17749.57 108
17750.83 99
17752.09 100
17753.34 111
17754.60 101
17755.86 107
17757.12 112
17758.38 127
17759.64 95
17760.90 80
17762.16 97
17763.42 113
17764.68 103
17765.94 105
17767.19 98
17768.45 109
17769.71 83
17770.97 88
17772.23 94
17773.49 93
17774.75 89
17776.01 99
17777.27 93
17778.53 85
17779.79 86
17781.05 99
17782.31 106
17783.57 75
17784.83 88
17786.09 118
17787.35 96
17788.61 109
17789.87 82
17791.13 98
17792.39 84
17793.65 80
17794.91 87
17796.17 90
17797.43 88
17798.69 92
17799.95 111
17801.21 99
17802.47 109
17803.73 95
17805.00 105
17806.26 85
17807.52 94
17808.78 89
17810.04 78
17811.30 89
17812.56 91
17813.82 81
17815.08 102
17816.34 84
17817.60 104
17818.87 83
17820.13 73
17821.39 71
17822.65 85
17823.91 77
17825.17 77
17826.43 91
17827.69 84
17828.96 110
17830.22 74
17831.48 77
17832.74 81
17834.00 83
17835.26 73
17836.53 80
17837.79 75
17839.05 82
17840.31 84
17841.57 78
17842.84 106
17844.10 92
17845.36 82
17846.62 84
17847.88 99
17849.15 72
17850.41 77
17851.67 90
17852.93 86
17854.20 83
17855.46 85
17856.72 85
17857.98 97
17859.25 83
17860.51 71
17861.77 84
17863.03 80
17864.30 94
17865.56 95
17866.82 81
17868.09 72
17869.35 82
17870.61 88
17871.87 89
17873.14 69
17874.40 95
17875.66 79
17876.93 86
17878.19 69
17879.45 79
17880.72 86
17881.98 64
17883.24 72
17884.51 72
17885.77 86
17887.03 79
17888.30 80
17889.56 84
17890.83 90
17892.09 80
17893.35 87
17894.62 92
17895.88 67
17897.14 67
17898.41 80
17899.67 88
17900.94 82
17902.20 79
17903.46 72
17904.73 85
17905.99 75
17907.26 90
17908.52 76
17909.79 85
17911.05 70
17912.32 76
17913.58 73
17914.84 74
17916.11 77
17917.37 82
17918.64 80
17919.90 65
17921.17 73
17922.43 72
17923.70 72
17924.96 88
17926.23 78
17927.49 94
17928.76 75
17930.02 68
17931.29 68
17932.55 71
17933.82 78
17935.08 70
17936.35 92
17937.61 82
17938.88 77
17940.14 93
17941.41 85
17942.68 62
17943.94 75
17945.21 84
17946.47 90
17947.74 77
17949.00 82
17950.27 74
17951.54 76
17952.80 75
17954.07 69
17955.33 70
17956.60 81
17957.87 97
17959.13 89
17960.40 69
17961.66 71
17962.93 66
17964.20 62
17965.46 74
17966.73 60
17968.00 94
17969.26 77
17970.53 83
17971.80 79
17973.06 77
17974.33 73
17975.60 75
17976.86 57
17978.13 83
17979.40 76
17980.66 73
17981.93 84
17983.20 98
17984.46 71
17985.73 60
17987.00 79
17988.26 90
17989.53 94
17990.80 66
17992.07 81
17993.33 74
17994.60 77
17995.87 85
17997.14 76
17998.40 86
17999.67 71
18000.94 87
18002.21 61
18003.47 74
18004.74 78
18006.01 87
18007.28 76
18008.55 78
18009.81 83
18011.08 71
18012.35 70
18013.62 69
18014.89 57
18016.15 77
18017.42 79
18018.69 70
18019.96 66
18021.23 83
18022.49 79
18023.76 56
18025.03 80
18026.30 71
18027.57 96
18028.84 84
18030.11 70
18031.37 83
18032.64 68
18033.91 76
18035.18 95
18036.45 82
18037.72 68
18038.99 78
18040.26 68
18041.53 74
18042.79 62
18044.06 66
18045.33 89
18046.60 76
18047.87 67
18049.14 71
18050.41 86
18051.68 83
18052.95 70
18054.22 67
18055.49 83
18056.76 80
18058.03 85
18059.30 76
18060.57 71
18061.84 75
18063.11 97
18064.38 94
18065.65 88
18066.92 59
18068.19 77
18069.46 67
18070.73 84
18072.00 73
18073.27 72
18074.54 73
18075.81 81
18077.08 85
18078.35 70
18079.62 80
18080.89 84
18082.16 100
18083.43 106
18084.70 94
18085.97 75
18087.24 83
18088.51 84
18089.78 77
18091.05 89
18092.32 76
18093.59 87
18094.87 68
18096.14 88
18097.41 85
18098.68 69
18099.95 89
18101.22 83
18102.49 84
18103.76 89
18105.03 90
18106.31 89
18107.58 85
18108.85 69
18110.12 89
18111.39 90
18112.66 80
18113.93 85
18115.21 90
18116.48 88
18117.75 80
18119.02 90
18120.29 86
18121.56 72
18122.84 83
18124.11 76
18125.38 85
18126.65 80
18127.92 76
18129.20 70
18130.47 88
18131.74 75
18133.01 81
18134.29 72
18135.56 80
18136.83 68
18138.10 78
18139.38 97
18140.65 70
18141.92 96
18143.19 57
18144.47 74
18145.74 81
18147.01 66
18148.28 81
18149.56 76
18150.83 81
18152.10 75
18153.38 62
18154.65 69
18155.92 60
18157.19 64
18158.47 68
18159.74 78
18161.01 81
18162.29 71
18163.56 62
18164.83 82
18166.11 77
18167.38 79
18168.65 85
18169.93 80
18171.20 74
18172.48 74
18173.75 81
18175.02 95
18176.30 81
18177.57 77
18178.84 94
18180.12 82
18181.39 71
18182.67 73
18183.94 92
18185.21 90
18186.49 64
18187.76 76
18189.04 67
18190.31 77
18191.59 87
18192.86 88
18194.13 70
18195.41 86
18196.68 69
18197.96 76
18199.23 56
18200.51 81
18201.78 84
18203.06 83
18204.33 74
18205.61 80
18206.88 62
18208.16 59
18209.43 77
18210.71 69
18211.98 70
18213.26 75
18214.53 79
18215.81 64
18217.08 79
18218.36 83
18219.63 83
18220.91 71
18222.18 91
18223.46 87
18224.73 76
18226.01 83
18227.28 71
18228.56 81
18229.84 78
18231.11 68
18232.39 81
18233.66 90
18234.94 72
18236.21 69
18237.49 72
18238.77 80
18240.04 82
18241.32 93
18242.59 69
18243.87 67
18245.15 82
18246.42 74
18247.70 81
18248.98 77
18250.25 77
18251.53 59
18252.81 74
18254.08 77
18255.36 92
18256.63 72
18257.91 78
18259.19 77
18260.46 82
18261.74 69
18263.02 80
18264.30 85
18265.57 81
18266.85 77
18268.13 70
18269.40 75
18270.68 78
18271.96 83
18273.23 80
18274.51 79
18275.79 77
18277.07 77
18278.34 83
18279.62 71
18280.90 69
18282.18 78
18283.45 81
18284.73 80
18286.01 66
18287.29 68
18288.56 77
18289.84 89
18291.12 82
18292.40 62
18293.68 80
18294.95 78
18296.23 84
18297.51 85
18298.79 67
18300.07 77
18301.34 82
18302.62 82
18303.90 75
18305.18 77
18306.46 64
18307.74 82
18309.01 79
18310.29 79
18311.57 72
18312.85 65
18314.13 83
18315.41 84
18316.69 80
18317.96 92
18319.24 80
18320.52 79
18321.80 100
18323.08 86
18324.36 94
18325.64 85
18326.92 90
18328.20 71
18329.47 74
18330.75 62
18332.03 79
18333.31 81
18334.59 65
18335.87 74
18337.15 77
18338.43 86
18339.71 82
18340.99 65
18342.27 83
18343.55 70
18344.83 74
18346.11 93
18347.39 88
18348.67 94
18349.95 69
18351.23 90
18352.51 74
18353.79 67
18355.07 74
18356.35 109
18357.63 72
18358.91 65
18360.19 67
18361.47 87
18362.75 78
18364.03 78
18365.31 78
18366.59 78
18367.87 80
18369.15 80
18370.43 75
18371.71 65
18372.99 82
18374.27 69
18375.55 86
18376.83 63
18378.12 80
18379.40 67
18380.68 81
18381.96 88
18383.24 68
18384.52 76
18385.80 83
18387.08 86
18388.36 77
18389.65 76
18390.93 70
18392.21 81
18393.49 69
18394.77 78
18396.05 79
18397.33 68
18398.62 67
18399.90 71
18401.18 74
18402.46 78
18403.74 80
18405.02 65
18406.31 67
18407.59 62
18408.87 68
18410.15 68
18411.43 82
18412.72 74
18414.00 83
18415.28 80
18416.56 87
18417.84 69
18419.13 65
18420.41 64
18421.69 67
18422.97 63
18424.26 70
18425.54 82
18426.82 87
18428.10 70
18429.39 68
18430.67 74
18431.95 68
18433.23 72
18434.52 73
18435.80 65
18437.08 66
18438.37 81
18439.65 79
18440.93 86
18442.22 72
18443.50 67
18444.78 69
18446.06 65
18447.35 80
18448.63 54
18449.91 85
18451.20 67
18452.48 72
18453.76 70
18455.05 78
18456.33 66
18457.62 81
18458.90 76
18460.18 68
18461.47 83
18462.75 73
18464.03 82
18465.32 72
18466.60 69
18467.89 76
18469.17 94
18470.45 68
18471.74 69
18473.02 79
18474.31 75
18475.59 72
18476.88 68
18478.16 85
18479.44 73
18480.73 68
18482.01 70
18483.30 79
18484.58 70
18485.87 83
18487.15 71
18488.44 78
18489.72 66
18491.01 95
18492.29 64
18493.58 65
18494.86 64
18496.15 76
18497.43 59
18498.72 80
18500.00 77
18501.29 63
18502.57 80
18503.86 69
18505.14 71
18506.43 79
18507.71 77
18509.00 58
18510.28 85
18511.57 82
18512.85 81
18514.14 84
18515.42 81
18516.71 90
18518.00 75
18519.28 94
18520.57 81
18521.85 82
18523.14 73
18524.43 78
18525.71 71
18527.00 88
18528.28 59
18529.57 79
18530.86 65
18532.14 82
18533.43 65
18534.71 80
18536.00 66
18537.29 72
18538.57 80
18539.86 64
18541.15 69
18542.43 69
18543.72 72
18545.01 70
18546.29 77
18547.58 70
18548.87 76
18550.15 73
18551.44 83
18552.73 79
18554.01 90
18555.30 72
18556.59 81
18557.88 76
18559.16 90
18560.45 93
18561.74 88
18563.02 78
18564.31 82
18565.60 75
18566.89 62
18568.17 62
18569.46 68
18570.75 81
18572.04 62
18573.32 79
18574.61 84
18575.90 82
18577.19 75
18578.48 65
18579.76 81
18581.05 72
18582.34 70
18583.63 87
18584.92 70
18586.20 77
18587.49 89
18588.78 66
18590.07 79
18591.36 61
18592.64 96
18593.93 98
18595.22 92
18596.51 87
18597.80 62
18599.09 89
18600.38 83
18601.66 78
18602.95 84
18604.24 84
18605.53 83
18606.82 81
18608.11 65
18609.40 65
18610.69 62
18611.98 72
18613.26 84
18614.55 80
18615.84 71
18617.13 72
18618.42 71
18619.71 76
18621.00 74
18622.29 85
18623.58 91
18624.87 60
18626.16 80
18627.45 61
18628.74 69
18630.03 78
18631.32 79
18632.61 60
18633.89 68
18635.18 74
18636.47 69
18637.76 82
18639.05 75
18640.34 54
18641.63 70
18642.92 63
18644.21 72
18645.50 65
18646.79 69
18648.09 73
18649.38 74
18650.67 74
18651.96 66
18653.25 88
18654.54 68
18655.83 79
18657.12 65
18658.41 73
18659.70 64
18660.99 74
18662.28 78
18663.57 61
18664.86 76
18666.15 68
18667.44 61
18668.74 66
18670.03 81
18671.32 72
18672.61 68
18673.90 63
18675.19 75
18676.48 76
18677.77 62
18679.06 64
18680.36 80
18681.65 75
18682.94 76
18684.23 81
18685.52 65
18686.81 65
18688.11 51
18689.40 83
18690.69 71
18691.98 72
18693.27 60
18694.56 66
18695.86 77
18697.15 70
18698.44 70
18699.73 57
18701.02 62
18702.32 53
18703.61 61
18704.90 68
18706.19 75
18707.48 58
18708.78 69
18710.07 60
18711.36 63
18712.65 55
18713.95 80
18715.24 72
18716.53 72
18717.83 57
18719.12 66
18720.41 76
18721.70 63
18723.00 74
18724.29 63
18725.58 69
18726.87 72
18728.17 88
18729.46 65
18730.75 53
18732.05 69
18733.34 71
18734.63 64
18735.93 71
18737.22 60
18738.51 78
18739.81 77
18741.10 60
18742.39 55
18743.69 67
18744.98 82
18746.27 73
18747.57 73
18748.86 65
18750.16 76
18751.45 55
18752.74 50
18754.04 55
18755.33 71
18756.63 75
18757.92 63
18759.21 72
18760.51 53
18761.80 61
18763.10 65
18764.39 70
18765.69 53
18766.98 59
18768.27 51
18769.57 75
18770.86 56
18772.16 56
18773.45 64
18774.75 69
18776.04 67
18777.34 54
18778.63 66
18779.93 52
18781.22 60
18782.52 58
18783.81 60
18785.11 67
18786.40 63
18787.70 56
18788.99 73
18790.29 66
18791.58 58
18792.88 67
18794.17 68
18795.47 63
18796.76 58
18798.06 63
18799.35 54
18800.65 75
18801.94 74
18803.24 63
18804.54 57
18805.83 64
18807.13 62
18808.42 64
18809.72 52
18811.01 61
18812.31 67
18813.61 68
18814.90 65
18816.20 65
18817.49 63
18818.79 66
18820.09 68
18821.38 68
18822.68 73
18823.98 61
18825.27 49
18826.57 43
18827.87 60
18829.16 65
18830.46 71
18831.75 73
18833.05 69
18834.35 75
18835.64 56
18836.94 51
18838.24 50
18839.54 70
18840.83 53
18842.13 63
18843.43 70
18844.72 66
18846.02 62
18847.32 69
18848.61 69
18849.91 59
18851.21 62
18852.51 63
18853.80 66
18855.10 51
18856.40 71
18857.70 73
18858.99 54
18860.29 68
18861.59 53
18862.89 48
18864.18 59
18865.48 61
18866.78 57
18868.08 79
18869.38 72
18870.67 74
18871.97 63
18873.27 58
18874.57 70
18875.87 75
18877.16 59
18878.46 58
18879.76 60
18881.06 59
18882.36 48
18883.66 66
18884.95 54
18886.25 72
18887.55 50
18888.85 59
18890.15 75
18891.45 76
18892.75 64
18894.04 70
18895.34 68
18896.64 71
18897.94 67
18899.24 61
18900.54 57
18901.84 55
18903.14 69
18904.44 53
18905.74 61
18907.03 62
18908.33 58
18909.63 53
18910.93 76
18912.23 62
18913.53 75
18914.83 61
18916.13 55
18917.43 63
18918.73 77
18920.03 71
18921.33 59
18922.63 64
18923.93 67
18925.23 50
18926.53 65
18927.83 70
18929.13 72
18930.43 60
18931.73 58
18933.03 66
18934.33 72
18935.63 63
18936.93 73
18938.23 48
18939.53 68
18940.83 48
18942.13 65
18943.43 67
18944.73 66
18946.03 60
18947.33 43
18948.63 74
18949.93 57
18951.23 55
18952.53 62
18953.84 61
18955.14 66
18956.44 65
18957.74 66
18959.04 60
18960.34 62
18961.64 65
18962.94 65
18964.24 70
18965.54 62
18966.85 61
18968.15 59
18969.45 67
18970.75 57
18972.05 48
18973.35 68
18974.65 61
18975.96 52
18977.26 58
18978.56 63
18979.86 56
18981.16 59
18982.46 64
18983.77 53
18985.07 56
18986.37 64
18987.67 47
18988.97 52
18990.28 57
18991.58 59
18992.88 63
18994.18 61
18995.49 65
18996.79 69
18998.09 62
18999.39 62
19000.69 69
19002.00 46
19003.30 60
19004.60 60
19005.90 57
19007.21 53
19008.51 72
19009.81 54
19011.12 58
19012.42 58
19013.72 59
19015.02 58
19016.33 57
19017.63 54
19018.93 48
19020.24 73
19021.54 70
19022.84 64
19024.15 55
19025.45 57
19026.75 66
19028.06 65
19029.36 66
19030.66 58
19031.97 68
19033.27 61
19034.57 61
19035.88 85
19037.18 63
19038.48 57
19039.79 70
19041.09 63
19042.40 54
19043.70 71
19045.00 58
19046.31 79
19047.61 66
19048.92 63
19050.22 63
19051.52 56
19052.83 67
19054.13 66
19055.44 61
19056.74 66
19058.05 62
19059.35 77
19060.65 53
19061.96 45
19063.26 45
19064.57 67
19065.87 58
19067.18 51
19068.48 56
19069.79 53
19071.09 65
19072.40 60
19073.70 60
19075.01 62
19076.31 62
19077.62 66
19078.92 57
19080.23 52
19081.53 54
19082.84 57
19084.14 64
19085.45 66
19086.75 60
19088.06 65
19089.36 64
19090.67 62
19091.98 68
19093.28 69
19094.59 59
19095.89 58
19097.20 64
19098.50 62
19099.81 63
19101.12 64
19102.42 52
19103.73 65
19105.03 74
19106.34 61
19107.65 53
19108.95 76
19110.26 62
19111.56 71
19112.87 62
19114.18 55
19115.48 64
19116.79 61
19118.10 66
19119.40 65
19120.71 59
19122.02 53
19123.32 64
19124.63 63
19125.94 56
19127.24 66
19128.55 66
19129.86 61
19131.16 58
19132.47 72
19133.78 60
19135.08 73
19136.39 65
19137.70 76
19139.01 61
19140.31 63
19141.62 74
19142.93 61
19144.23 58
19145.54 54
19146.85 75
19148.16 65
19149.46 59
19150.77 51
19152.08 73
19153.39 67
19154.69 73
19156.00 57
19157.31 56
19158.62 63
19159.93 66
19161.23 57
19162.54 54
19163.85 48
19165.16 57
19166.47 59
19167.77 62
19169.08 46
19170.39 54
19171.70 71
19173.01 62
19174.32 46
19175.62 48
19176.93 61
19178.24 47
19179.55 62
19180.86 56
19182.17 71
19183.48 66
19184.78 63
19186.09 44
19187.40 47
19188.71 45
19190.02 56
19191.33 60
19192.64 64
19193.95 61
19195.26 59
19196.56 57
19197.87 55
19199.18 59
19200.49 57
19201.80 54
19203.11 67
19204.42 70
19205.73 48
19207.04 61
19208.35 52
19209.66 55
19210.97 63
19212.28 51
19213.59 44
19214.90 64
19216.21 74
19217.52 58
19218.83 76
19220.14 46
19221.45 53
19222.76 61
19224.07 53
19225.38 52
19226.69 55
19228.00 73
19229.31 59
19230.62 63
19231.93 47
19233.24 57
19234.55 47
19235.86 61
19237.17 56
19238.48 58
19239.79 59
19241.10 53
19242.41 62
19243.72 55
19245.03 60
19246.35 61
19247.66 50
19248.97 52
19250.28 47
19251.59 64
19252.90 63
19254.21 54
19255.52 68
19256.83 56
19258.14 63
19259.46 57
19260.77 69
19262.08 60
19263.39 60
19264.70 58
19266.01 55
19267.32 77
19268.64 63
19269.95 71
19271.26 55
19272.57 64
19273.88 40
19275.20 63
19276.51 42
19277.82 72
19279.13 68
19280.44 57
19281.75 44
19283.07 47
19284.38 59
19285.69 64
19287.00 51
19288.32 58
19289.63 67
19290.94 65
19292.25 46
19293.57 42
19294.88 47
19296.19 48
19297.50 56
19298.82 47
19300.13 51
19301.44 63
19302.75 60
19304.07 57
19305.38 62
19306.69 52
19308.01 54
19309.32 60
19310.63 59
19311.94 67
19313.26 48
19314.57 64
19315.88 64
19317.20 52
19318.51 62
19319.82 73
19321.14 55
19322.45 61
19323.76 48
19325.08 50
19326.39 67
19327.70 58
19329.02 71
19330.33 64
19331.65 54
19332.96 50
19334.27 70
19335.59 51
19336.90 61
19338.22 56
19339.53 66
19340.84 74
19342.16 60
19343.47 59
19344.79 61
19346.10 52
19347.41 52
19348.73 58
19350.04 43
19351.36 49
19352.67 52
19353.99 52
19355.30 47
19356.62 52
19357.93 60
19359.25 72
19360.56 54
19361.87 56
19363.19 47
19364.50 60
19365.82 56
19367.13 44
19368.45 57
19369.76 57
19371.08 68
19372.39 66
19373.71 69
19375.02 42
19376.34 37
19377.66 60
19378.97 59
19380.29 55
19381.60 45
19382.92 54
19384.23 48
19385.55 42
19386.86 67
19388.18 56
19389.50 54
19390.81 50
19392.13 50
19393.44 73
19394.76 60
19396.07 61
19397.39 69
19398.71 61
19400.02 61
19401.34 44
19402.65 51
19403.97 64
19405.29 39
19406.60 46
19407.92 52
19409.24 61
19410.55 61
19411.87 54
19413.19 63
19414.50 41
19415.82 46
19417.14 58
19418.45 61
19419.77 56
19421.09 61
19422.40 54
19423.72 54
19425.04 49
19426.35 53
19427.67 54
19428.99 58
19430.30 56
19431.62 70
19432.94 54
19434.26 49
19435.57 60
19436.89 60
19438.21 53
19439.53 52
19440.84 53
19442.16 46
19443.48 67
19444.80 49
19446.11 60
19447.43 56
19448.75 53
19450.07 51
19451.38 54
19452.70 48
19454.02 56
19455.34 61
19456.66 50
19457.97 64
19459.29 75
19460.61 56
19461.93 46
19463.25 59
19464.57 53
19465.88 50
19467.20 46
19468.52 53
19469.84 54
19471.16 54
19472.48 40
19473.79 44
19475.11 62
19476.43 56
19477.75 61
19479.07 49
19480.39 53
19481.71 68
19483.03 51
19484.34 51
19485.66 41
19486.98 50
19488.30 62
19489.62 54
19490.94 59
19492.26 60
19493.58 53
19494.90 56
19496.22 65
19497.54 64
19498.86 54
19500.18 50
19501.50 59
19502.81 57
19504.13 36
19505.45 62
19506.77 66
19508.09 59
19509.41 54
19510.73 59
19512.05 58
19513.37 59
19514.69 55
19516.01 58
19517.33 50
19518.65 52
19519.97 64
19521.29 52
19522.61 64
19523.93 44
19525.25 64
19526.57 59
19527.89 44
19529.22 55
19530.54 57
19531.86 40
19533.18 51
19534.50 49
19535.82 57
19537.14 54
19538.46 54
19539.78 59
19541.10 51
19542.42 42
19543.74 54
19545.06 51
19546.39 45
19547.71 53
19549.03 51
19550.35 54
19551.67 47
19552.99 48
19554.31 65
19555.63 53
19556.96 53
19558.28 59
19559.60 66
19560.92 83
19562.24 56
19563.56 51
19564.88 61
19566.21 44
19567.53 47
19568.85 58
19570.17 56
19571.49 51
19572.82 62
19574.14 49
19575.46 50
19576.78 61
19578.10 53
19579.43 60
19580.75 53
19582.07 45
19583.39 51
19584.72 59
19586.04 50
19587.36 80
19588.68 61
19590.01 57
19591.33 59
19592.65 52
19593.97 65
19595.30 62
19596.62 53
19597.94 57
19599.26 66
19600.59 64
19601.91 66
19603.23 71
19604.56 70
19605.88 66
19607.20 52
19608.53 61
19609.85 68
19611.17 63
19612.49 58
19613.82 54
19615.14 62
19616.47 51
19617.79 50
19619.11 57
19620.44 76
19621.76 74
19623.08 62
19624.41 49
19625.73 52
19627.05 72
19628.38 62
19629.70 61
19631.03 51
19632.35 59
19633.67 61
19635.00 55
19636.32 32
19637.65 51
19638.97 63
19640.29 58
19641.62 56
19642.94 52
19644.27 58
19645.59 47
19646.92 57
19648.24 61
19649.57 61
19650.89 58
19652.21 48
19653.54 56
19654.86 56
19656.19 64
19657.51 60
19658.84 56
19660.16 60
19661.49 54
19662.81 75
19664.14 59
19665.46 47
19666.79 52
19668.11 69
19669.44 57
19670.76 59
19672.09 65
19673.41 45
19674.74 50
19676.07 76
19677.39 48
19678.72 61
19680.04 65
19681.37 64
19682.69 60
19684.02 55
19685.34 62
19686.67 68
19688.00 54
19689.32 55
19690.65 60
19691.97 54
19693.30 63
19694.63 65
19695.95 53
19697.28 61
19698.60 61
19699.93 57
19701.26 58
19702.58 51
19703.91 53
19705.24 55
19706.56 63
19707.89 70
19709.22 63
19710.54 55
19711.87 60
19713.20 58
19714.52 68
19715.85 57
19717.18 66
19718.50 55
19719.83 56
19721.16 57
19722.48 72
19723.81 52
19725.14 42
19726.47 58
19727.79 67
19729.12 49
19730.45 48
19731.77 53
19733.10 49
19734.43 58
19735.76 64
19737.08 51
19738.41 50
19739.74 52
19741.07 60
19742.39 45
19743.72 41
19745.05 59
19746.38 60
19747.71 62
19749.03 51
19750.36 56
19751.69 67
19753.02 54
19754.35 53
19755.67 43
19757.00 57
19758.33 59
19759.66 53
19760.99 61
19762.31 49
19763.64 51
19764.97 60
19766.30 63
19767.63 55
19768.96 49
19770.29 50
19771.61 59
19772.94 50
19774.27 45
19775.60 57
19776.93 68
19778.26 54
19779.59 45
19780.92 60
19782.25 59
19783.57 52
19784.90 58
19786.23 60
19787.56 56
19788.89 48
19790.22 65
19791.55 53
19792.88 47
19794.21 62
19795.54 60
19796.87 51
19798.20 57
19799.53 55
19800.86 58
19802.19 60
19803.52 72
19804.85 76
19806.18 59
19807.50 58
19808.83 56
19810.16 56
19811.49 48
19812.82 54
19814.15 68
19815.49 55
19816.82 61
19818.15 55
19819.48 64
19820.81 57
19822.14 42
19823.47 55
19824.80 78
19826.13 61
19827.46 55
19828.79 56
19830.12 66
19831.45 51
19832.78 56
19834.11 57
19835.44 64
19836.77 73
19838.10 56
19839.44 56
19840.77 49
19842.10 57
19843.43 51
19844.76 56
19846.09 52
19847.42 64
19848.75 67
19850.08 69
19851.42 48
19852.75 62
19854.08 69
19855.41 69
19856.74 64
19858.07 61
19859.40 52
19860.74 56
19862.07 63
19863.40 53
19864.73 67
19866.06 53
19867.40 43
19868.73 42
19870.06 59
19871.39 70
19872.72 68
19874.06 55
19875.39 72
19876.72 79
19878.05 70
19879.38 54
19880.72 63
19882.05 58
19883.38 57
19884.71 74
19886.05 38
19887.38 55
19888.71 56
19890.04 64
19891.38 56
19892.71 54
19894.04 59
19895.38 58
19896.71 65
19898.04 56
19899.37 58
19900.71 52
19902.04 54
19903.37 57
19904.71 46
19906.04 50
19907.37 56
19908.71 55
19910.04 57
19911.37 71
19912.71 60
19914.04 71
19915.37 77
19916.71 54
19918.04 59
19919.37 56
19920.71 57
19922.04 72
19923.37 63
19924.71 58
19926.04 54
19927.38 66
19928.71 52
19930.04 53
19931.38 38
19932.71 55
19934.05 57
19935.38 66
19936.71 55
19938.05 46
19939.38 52
19940.72 62
19942.05 46
19943.39 59
19944.72 63
19946.06 55
19947.39 74
19948.72 50
19950.06 74
19951.39 50
19952.73 45
19954.06 57
19955.40 50
19956.73 62
19958.07 58
19959.40 54
19960.74 49
19962.07 56
19963.41 51
19964.74 58
19966.08 45
19967.41 62
19968.75 49
19970.08 63
19971.42 66
19972.76 51
19974.09 61
19975.43 73
19976.76 44
19978.10 53
19979.43 55
19980.77 52
19982.10 52
19983.44 54
19984.78 60
19986.11 61
19987.45 60
19988.78 63
19990.12 60
19991.46 55
19992.79 58
19994.13 61
19995.46 54
19996.80 59
19998.14 59
19999.47 65
20000.81 52
20002.15 61
20003.48 59
20004.82 62
20006.16 62
20007.49 73
20008.83 64
20010.17 61
20011.50 52
20012.84 68
20014.18 61
20015.51 65
20016.85 58
20018.19 54
20019.52 50
20020.86 54
20022.20 57
20023.53 66
20024.87 67
20026.21 58
20027.55 82
20028.88 63
20030.22 66
20031.56 52
20032.90 55
20034.23 66
20035.57 48
20036.91 60
20038.25 68
20039.58 60
20040.92 53
20042.26 67
20043.60 70
20044.93 59
20046.27 58
20047.61 67
20048.95 57
20050.29 55
20051.62 68
20052.96 69
20054.30 62
20055.64 59
20056.98 63
20058.32 66
20059.65 54
20060.99 57
20062.33 53
20063.67 65
20065.01 63
20066.35 51
20067.68 63
20069.02 66
20070.36 70
20071.70 44
20073.04 51
20074.38 65
20075.72 54
20077.06 59
20078.40 67
20079.73 66
20081.07 55
20082.41 59
20083.75 71
20085.09 52
20086.43 45
20087.77 63
20089.11 59
20090.45 51
20091.79 56
20093.13 50
20094.47 65
20095.81 53
20097.15 59
20098.48 63
20099.82 66
20101.16 64
20102.50 61
20103.84 66
20105.18 64
20106.52 57
20107.86 58
20109.20 63
20110.54 48
20111.88 58
20113.22 57
20114.56 54
20115.90 54
20117.24 64
20118.58 63
20119.93 48
20121.27 55
20122.61 60
20123.95 50
20125.29 55
20126.63 53
20127.97 60
20129.31 63
20130.65 68
20131.99 71
20133.33 70
20134.67 55
20136.01 71
