# Supplementary material for: MALDI-TOF MS typing enables the classification of brewing yeasts of the genus Saccharomyces to major beer styles
Source: PLoS One. 2017 Aug 9;12(8):e0181694. doi: 10.1371/journal.pone.0181694 (PMC5549903; doi:10.1371/journal.pone.0181694)
Supplement: S9 File — The directory includes 90 raw files and was zipped to “.zip”; the folder has three strains with 30 spectra per strain; S1 Text explains the raw files with an example and Table 1 represents the yeast strains used within the experiment. (ZIP) [file pone.0181694.s012.zip › 25-27/30284-8J5-Lag-Lag-Lag-YPG-18h-E-E_2016-09-22_5_0_E3_1.dat]

1999.90 1565
2000.32 1586
2000.75 1598
2001.17 1533
2001.59 1590
2002.01 1548
2002.43 1605
2002.86 1570
2003.28 1469
2003.70 1476
2004.12 1550
2004.54 1458
2004.97 1503
2005.39 1583
2005.81 1574
2006.23 1513
2006.66 1533
2007.08 1621
2007.50 1620
2007.92 1497
2008.35 1513
2008.77 1614
2009.19 1594
2009.61 1584
2010.04 1627
2010.46 1667
2010.88 1563
2011.31 1553
2011.73 1583
2012.15 1544
2012.57 1455
2013.00 1504
2013.42 1477
2013.84 1490
2014.27 1513
2014.69 1525
2015.11 1645
2015.54 1638
2015.96 1650
2016.38 1723
2016.81 1795
2017.23 1784
2017.65 1772
2018.08 1741
2018.50 1727
2018.93 1818
2019.35 1810
2019.77 1746
2020.20 1757
2020.62 1703
2021.04 1703
2021.47 1628
2021.89 1693
2022.32 1723
2022.74 1720
2023.17 1613
2023.59 1535
2024.01 1487
2024.44 1485
2024.86 1562
2025.29 1595
2025.71 1574
2026.14 1529
2026.56 1575
2026.98 1507
2027.41 1513
2027.83 1528
2028.26 1463
2028.68 1470
2029.11 1464
2029.53 1446
2029.96 1468
2030.38 1455
2030.81 1429
2031.23 1398
2031.66 1398
2032.08 1419
2032.51 1405
2032.93 1386
2033.36 1460
2033.78 1553
2034.21 1498
2034.63 1544
2035.06 1517
2035.49 1562
2035.91 1676
2036.34 1693
2036.76 1837
2037.19 1710
2037.61 1691
2038.04 1626
2038.47 1702
2038.89 1703
2039.32 1690
2039.74 1676
2040.17 1669
2040.59 1711
2041.02 1588
2041.45 1517
2041.87 1528
2042.30 1523
2042.73 1576
2043.15 1465
2043.58 1490
2044.00 1454
2044.43 1448
2044.86 1527
2045.28 1467
2045.71 1526
2046.14 1556
2046.56 1511
2046.99 1472
2047.42 1432
2047.84 1478
2048.27 1520
2048.70 1543
2049.12 1556
2049.55 1551
2049.98 1493
2050.40 1575
2050.83 1626
2051.26 1496
2051.69 1471
2052.11 1421
2052.54 1464
2052.97 1479
2053.40 1465
2053.82 1486
2054.25 1499
2054.68 1464
2055.10 1539
2055.53 1594
2055.96 1489
2056.39 1574
2056.82 1565
2057.24 1536
2057.67 1570
2058.10 1561
2058.53 1525
2058.95 1518
2059.38 1544
2059.81 1510
2060.24 1421
2060.67 1422
2061.09 1481
2061.52 1532
2061.95 1517
2062.38 1666
2062.81 1751
2063.24 1725
2063.66 1788
2064.09 1879
2064.52 1966
2064.95 2110
2065.38 2179
2065.81 2126
2066.24 2179
2066.66 2346
2067.09 2384
2067.52 2191
2067.95 2150
2068.38 2066
2068.81 2017
2069.24 1916
2069.67 1663
2070.10 1684
2070.52 1656
2070.95 1619
2071.38 1593
2071.81 1553
2072.24 1675
2072.67 1587
2073.10 1617
2073.53 1701
2073.96 1698
2074.39 1723
2074.82 1798
2075.25 1760
2075.68 1764
2076.11 1746
2076.54 1820
2076.97 1796
2077.40 1857
2077.83 1808
2078.26 1725
2078.69 1697
2079.12 1698
2079.55 1745
2079.98 1799
2080.41 1819
2080.84 1817
2081.27 1883
2081.70 1829
2082.13 1790
2082.56 1839
2082.99 1843
2083.42 1728
2083.85 1745
2084.28 1685
2084.71 1728
2085.14 1780
2085.57 1729
2086.00 1731
2086.43 1635
2086.86 1638
2087.29 1677
2087.73 1582
2088.16 1620
2088.59 1619
2089.02 1503
2089.45 1501
2089.88 1485
2090.31 1567
2090.74 1493
2091.17 1518
2091.61 1610
2092.04 1614
2092.47 1607
2092.90 1548
2093.33 1557
2093.76 1598
2094.19 1608
2094.63 1536
2095.06 1625
2095.49 1624
2095.92 1603
2096.35 1471
2096.78 1581
2097.22 1627
2097.65 1603
2098.08 1567
2098.51 1511
2098.94 1531
2099.38 1530
2099.81 1474
2100.24 1525
2100.67 1566
2101.11 1532
2101.54 1557
2101.97 1508
2102.40 1496
2102.83 1488
2103.27 1502
2103.70 1572
2104.13 1638
2104.56 1684
2105.00 1654
2105.43 1739
2105.86 1757
2106.30 1824
2106.73 1859
2107.16 1897
2107.59 1878
2108.03 1868
2108.46 1773
2108.89 1790
2109.33 1772
2109.76 1709
2110.19 1678
2110.63 1692
2111.06 1630
2111.49 1588
2111.93 1550
2112.36 1554
2112.79 1593
2113.23 1595
2113.66 1567
2114.09 1494
2114.53 1558
2114.96 1523
2115.40 1552
2115.83 1480
2116.26 1495
2116.70 1570
2117.13 1503
2117.56 1413
2118.00 1449
2118.43 1445
2118.87 1397
2119.30 1389
2119.73 1387
2120.17 1475
2120.60 1389
2121.04 1435
2121.47 1470
2121.91 1521
2122.34 1528
2122.78 1503
2123.21 1565
2123.64 1585
2124.08 1559
2124.51 1558
2124.95 1502
2125.38 1559
2125.82 1526
2126.25 1575
2126.69 1577
2127.12 1716
2127.56 1745
2127.99 1822
2128.43 1971
2128.86 2050
2129.30 2166
2129.73 2324
2130.17 2397
2130.60 2420
2131.04 2561
2131.47 2527
2131.91 2375
2132.35 2220
2132.78 2108
2133.22 2012
2133.65 1942
2134.09 1795
2134.52 1757
2134.96 1704
2135.40 1543
2135.83 1640
2136.27 1572
2136.70 1498
2137.14 1448
2137.57 1378
2138.01 1510
2138.45 1536
2138.88 1473
2139.32 1487
2139.76 1533
2140.19 1486
2140.63 1499
2141.06 1554
2141.50 1495
2141.94 1562
2142.37 1540
2142.81 1610
2143.25 1692
2143.68 1600
2144.12 1627
2144.56 1744
2144.99 1675
2145.43 1640
2145.87 1640
2146.30 1670
2146.74 1692
2147.18 1674
2147.62 1748
2148.05 1829
2148.49 1737
2148.93 1866
2149.36 1974
2149.80 1991
2150.24 1998
2150.68 2012
2151.11 2071
2151.55 2041
2151.99 2047
2152.43 1950
2152.86 2023
2153.30 1960
2153.74 1731
2154.18 1786
2154.61 1895
2155.05 1871
2155.49 1816
2155.93 1871
2156.37 1993
2156.80 2031
2157.24 2133
2157.68 2266
2158.12 2395
2158.56 2411
2158.99 2538
2159.43 2609
2159.87 2552
2160.31 2484
2160.75 2389
2161.19 2406
2161.62 2316
2162.06 2201
2162.50 2122
2162.94 2094
2163.38 2127
2163.82 2137
2164.26 2090
2164.69 1966
2165.13 1920
2165.57 1904
2166.01 1813
2166.45 1746
2166.89 1899
2167.33 1911
2167.77 1773
2168.21 1806
2168.65 1765
2169.08 1743
2169.52 1808
2169.96 1802
2170.40 1905
2170.84 1864
2171.28 1875
2171.72 1908
2172.16 1989
2172.60 1986
2173.04 2013
2173.48 2067
2173.92 2086
2174.36 2063
2174.80 2122
2175.24 2074
2175.68 2007
2176.12 1987
2176.56 1982
2177.00 1988
2177.44 2085
2177.88 2046
2178.32 1995
2178.76 1973
2179.20 2082
2179.64 2135
2180.08 2054
2180.52 2057
2180.96 1980
2181.40 1949
2181.84 1909
2182.28 1847
2182.72 1802
2183.16 1768
2183.60 1696
2184.04 1644
2184.48 1624
2184.93 1639
2185.37 1610
2185.81 1602
2186.25 1617
2186.69 1675
2187.13 1682
2187.57 1710
2188.01 1821
2188.45 1848
2188.89 1758
2189.34 1813
2189.78 1754
2190.22 1834
2190.66 1852
2191.10 1665
2191.54 1775
2191.98 1774
2192.43 1789
2192.87 1790
2193.31 1776
2193.75 1770
2194.19 1857
2194.63 1791
2195.08 1865
2195.52 1885
2195.96 1963
2196.40 2000
2196.84 2047
2197.29 1983
2197.73 2016
2198.17 2089
2198.61 1985
2199.06 1943
2199.50 1934
2199.94 1813
2200.38 1788
2200.82 1825
2201.27 1836
2201.71 1777
2202.15 1771
2202.59 1675
2203.04 1746
2203.48 1709
2203.92 1747
2204.37 1777
2204.81 1821
2205.25 1660
2205.69 1755
2206.14 1752
2206.58 1747
2207.02 1732
2207.47 1796
2207.91 1730
2208.35 1723
2208.80 1817
2209.24 1913
2209.68 1819
2210.13 1739
2210.57 1782
2211.01 1795
2211.46 1834
2211.90 1853
2212.34 1828
2212.79 1754
2213.23 1724
2213.67 1682
2214.12 1728
2214.56 1780
2215.01 1706
2215.45 1704
2215.89 1692
2216.34 1738
2216.78 1712
2217.23 1668
2217.67 1656
2218.11 1639
2218.56 1701
2219.00 1728
2219.45 1812
2219.89 1806
2220.34 1855
2220.78 1955
2221.22 1988
2221.67 1910
2222.11 1943
2222.56 2000
2223.00 2008
2223.45 2086
2223.89 2053
2224.34 2053
2224.78 2153
2225.23 2210
2225.67 2263
2226.12 2211
2226.56 2168
2227.01 2238
2227.45 2240
2227.90 2169
2228.34 2118
2228.79 2069
2229.23 2113
2229.68 2089
2230.12 2156
2230.57 2094
2231.01 2011
2231.46 2079
2231.90 2097
2232.35 2104
2232.80 2112
2233.24 2130
2233.69 1949
2234.13 2013
2234.58 1911
2235.02 1877
2235.47 1912
2235.92 1916
2236.36 1916
2236.81 1972
2237.25 1954
2237.70 1877
2238.15 1939
2238.59 1961
2239.04 1896
2239.49 1804
2239.93 1751
2240.38 1751
2240.82 1725
2241.27 1757
2241.72 1705
2242.16 1721
2242.61 1686
2243.06 1740
2243.50 1608
2243.95 1686
2244.40 1698
2244.84 1679
2245.29 1774
2245.74 1689
2246.19 1644
2246.63 1694
2247.08 1703
2247.53 1734
2247.97 1694
2248.42 1731
2248.87 1736
2249.32 1844
2249.76 1771
2250.21 1793
2250.66 1853
2251.10 1715
2251.55 1779
2252.00 1743
2252.45 1697
2252.89 1784
2253.34 1835
2253.79 1784
2254.24 1774
2254.69 1765
2255.13 1841
2255.58 1849
2256.03 1772
2256.48 1755
2256.93 1658
2257.37 1723
2257.82 1668
2258.27 1747
2258.72 1765
2259.17 1810
2259.61 1791
2260.06 1778
2260.51 1801
2260.96 1919
2261.41 1902
2261.86 1878
2262.31 1881
2262.75 1956
2263.20 1922
2263.65 1993
2264.10 2004
2264.55 2005
2265.00 1962
2265.45 1867
2265.90 1890
2266.34 1973
2266.79 1983
2267.24 2094
2267.69 2038
2268.14 2038
2268.59 2100
2269.04 2089
2269.49 2095
2269.94 2135
2270.39 2174
2270.84 2280
2271.29 2258
2271.74 2347
2272.18 2485
2272.63 2685
2273.08 2918
2273.53 3232
2273.98 3765
2274.43 4442
2274.88 5101
2275.33 5839
2275.78 6454
2276.23 6844
2276.68 7204
2277.13 7447
2277.58 7375
2278.03 7097
2278.48 6590
2278.93 5978
2279.38 5338
2279.83 4715
2280.28 4070
2280.73 3511
2281.19 3093
2281.64 2869
2282.09 2605
2282.54 2477
2282.99 2294
2283.44 2158
2283.89 2136
2284.34 2102
2284.79 2089
2285.24 2038
2285.69 2026
2286.14 2032
2286.59 1965
2287.04 2024
2287.50 2089
2287.95 2228
2288.40 2372
2288.85 2537
2289.30 2811
2289.75 3055
2290.20 3258
2290.65 3322
2291.11 3360
2291.56 3546
2292.01 3466
2292.46 3536
2292.91 3314
2293.36 3128
2293.82 2935
2294.27 2772
2294.72 2626
2295.17 2513
2295.62 2429
2296.07 2329
2296.53 2116
2296.98 2140
2297.43 2045
2297.88 2043
2298.33 1937
2298.79 1896
2299.24 1920
2299.69 1918
2300.14 2002
2300.60 2017
2301.05 1982
2301.50 2003
2301.95 1969
2302.41 1926
2302.86 1951
2303.31 1994
2303.76 1985
2304.22 1880
2304.67 1916
2305.12 2011
2305.57 2019
2306.03 1986
2306.48 1869
2306.93 1931
2307.39 1942
2307.84 2051
2308.29 2008
2308.75 1991
2309.20 2002
2309.65 1970
2310.11 1980
2310.56 2127
2311.01 2126
2311.47 2168
2311.92 2198
2312.37 2276
2312.83 2260
2313.28 2243
2313.73 2338
2314.19 2370
2314.64 2298
2315.09 2393
2315.55 2364
2316.00 2400
2316.46 2339
2316.91 2202
2317.36 2164
2317.82 2162
2318.27 2278
2318.73 2198
2319.18 2235
2319.63 2135
2320.09 2108
2320.54 2104
2321.00 2097
2321.45 2056
2321.91 2130
2322.36 1939
2322.82 1956
2323.27 1984
2323.72 1996
2324.18 1972
2324.63 1983
2325.09 2034
2325.54 1989
2326.00 2011
2326.45 2007
2326.91 1999
2327.36 1998
2327.82 2049
2328.27 2042
2328.73 2023
2329.18 1989
2329.64 1954
2330.09 1953
2330.55 1860
2331.00 1874
2331.46 1796
2331.92 1845
2332.37 1843
2332.83 1814
2333.28 1777
2333.74 1714
2334.19 1692
2334.65 1720
2335.10 1840
2335.56 1806
2336.02 1806
2336.47 1734
2336.93 1769
2337.38 1834
2337.84 1725
2338.30 1730
2338.75 1791
2339.21 1770
2339.66 1719
2340.12 1706
2340.58 1712
2341.03 1666
2341.49 1654
2341.95 1718
2342.40 1734
2342.86 1649
2343.32 1622
2343.77 1646
2344.23 1592
2344.68 1653
2345.14 1678
2345.60 1679
2346.06 1659
2346.51 1671
2346.97 1646
2347.43 1614
2347.88 1724
2348.34 1740
2348.80 1661
2349.25 1694
2349.71 1698
2350.17 1772
2350.63 1760
2351.08 1885
2351.54 1941
2352.00 1855
2352.46 1872
2352.91 1863
2353.37 1822
2353.83 1843
2354.29 1799
2354.74 1837
2355.20 1914
2355.66 1853
2356.12 1886
2356.57 1928
2357.03 1852
2357.49 1844
2357.95 1778
2358.41 1822
2358.86 1918
2359.32 1938
2359.78 1957
2360.24 1889
2360.70 1896
2361.15 1905
2361.61 2018
2362.07 1994
2362.53 1945
2362.99 2041
2363.45 1982
2363.91 1995
2364.36 1950
2364.82 2076
2365.28 2045
2365.74 2030
2366.20 2070
2366.66 2065
2367.12 2043
2367.57 2050
2368.03 2051
2368.49 2061
2368.95 2026
2369.41 2222
2369.87 2172
2370.33 2156
2370.79 2155
2371.25 2231
2371.71 2258
2372.17 2377
2372.63 2564
2373.09 2706
2373.54 2675
2374.00 2766
2374.46 2839
2374.92 2891
2375.38 2877
2375.84 2780
2376.30 2737
2376.76 2610
2377.22 2461
2377.68 2300
2378.14 2264
2378.60 2217
2379.06 2181
2379.52 2088
2379.98 2088
2380.44 2129
2380.90 2055
2381.36 1893
2381.82 1794
2382.28 1842
2382.74 1777
2383.20 1776
2383.66 1740
2384.12 1741
2384.59 1669
2385.05 1669
2385.51 1663
2385.97 1646
2386.43 1704
2386.89 1741
2387.35 1680
2387.81 1726
2388.27 1834
2388.73 1814
2389.19 1957
2389.65 1973
2390.12 1982
2390.58 2110
2391.04 2167
2391.50 2101
2391.96 2076
2392.42 2047
2392.88 2059
2393.34 2015
2393.81 1998
2394.27 1916
2394.73 1992
2395.19 2027
2395.65 2016
2396.11 1955
2396.57 1988
2397.04 2025
2397.50 2071
2397.96 2078
2398.42 2135
2398.88 2200
2399.35 2106
2399.81 2093
2400.27 1990
2400.73 2003
2401.19 2008
2401.66 1965
2402.12 1926
2402.58 1838
2403.04 1915
2403.51 1934
2403.97 1879
2404.43 1923
2404.89 1970
2405.36 1885
2405.82 1872
2406.28 1892
2406.74 1894
2407.21 1890
2407.67 1897
2408.13 1861
2408.59 1796
2409.06 1859
2409.52 1843
2409.98 1815
2410.45 1922
2410.91 1831
2411.37 1794
2411.84 1908
2412.30 1929
2412.76 1824
2413.23 1785
2413.69 1821
2414.15 1874
2414.62 1911
2415.08 1850
2415.54 1805
2416.01 1833
2416.47 1791
2416.93 1850
2417.40 1864
2417.86 1852
2418.32 1892
2418.79 1953
2419.25 2049
2419.72 2041
2420.18 1994
2420.64 1993
2421.11 2055
2421.57 2070
2422.04 2047
2422.50 2102
2422.96 2080
2423.43 2000
2423.89 2055
2424.36 1945
2424.82 1955
2425.29 1944
2425.75 1911
2426.22 1889
2426.68 1897
2427.15 1790
2427.61 1818
2428.07 1748
2428.54 1752
2429.00 1742
2429.47 1697
2429.93 1674
2430.40 1632
2430.86 1606
2431.33 1600
2431.79 1671
2432.26 1701
2432.72 1718
2433.19 1765
2433.65 1743
2434.12 1858
2434.59 1824
2435.05 1781
2435.52 1788
2435.98 1841
2436.45 1829
2436.91 1906
2437.38 1882
2437.84 1942
2438.31 1914
2438.78 1929
2439.24 2075
2439.71 2219
2440.17 2231
2440.64 2268
2441.10 2289
2441.57 2268
2442.04 2232
2442.50 2247
2442.97 2203
2443.44 2187
2443.90 2065
2444.37 2038
2444.83 1993
2445.30 1969
2445.77 1945
2446.23 1905
2446.70 1908
2447.17 1903
2447.63 1798
2448.10 1869
2448.57 1878
2449.03 1812
2449.50 1814
2449.97 1803
2450.43 1827
2450.90 1866
2451.37 1783
2451.83 1804
2452.30 1762
2452.77 1740
2453.24 1811
2453.70 1775
2454.17 1748
2454.64 1776
2455.10 1676
2455.57 1731
2456.04 1797
2456.51 1721
2456.97 1744
2457.44 1745
2457.91 1735
2458.38 1741
2458.84 1812
2459.31 1782
2459.78 1791
2460.25 1797
2460.72 1800
2461.18 1768
2461.65 1772
2462.12 1786
2462.59 1809
2463.06 1776
2463.52 1799
2463.99 1757
2464.46 1835
2464.93 1751
2465.40 1751
2465.86 1783
2466.33 1708
2466.80 1735
2467.27 1884
2467.74 1880
2468.21 1806
2468.68 1783
2469.14 1766
2469.61 1739
2470.08 1721
2470.55 1714
2471.02 1684
2471.49 1721
2471.96 1723
2472.43 1740
2472.90 1744
2473.36 1696
2473.83 1724
2474.30 1780
2474.77 1819
2475.24 1837
2475.71 1884
2476.18 1892
2476.65 1933
2477.12 1922
2477.59 1955
2478.06 1986
2478.53 1858
2479.00 1867
2479.47 1942
2479.94 1831
2480.41 1854
2480.87 1785
2481.34 1744
2481.81 1681
2482.28 1639
2482.75 1632
2483.22 1638
2483.69 1700
2484.16 1744
2484.63 1658
2485.10 1579
2485.57 1702
2486.05 1763
2486.52 1836
2486.99 1804
2487.46 1854
2487.93 1894
2488.40 1865
2488.87 1790
2489.34 1852
2489.81 1820
2490.28 1684
2490.75 1794
2491.22 1717
2491.69 1766
2492.16 1719
2492.63 1732
2493.10 1763
2493.58 1825
2494.05 1808
2494.52 1898
2494.99 1991
2495.46 1927
2495.93 2024
2496.40 2111
2496.87 2181
2497.34 2173
2497.82 2071
2498.29 2109
2498.76 2078
2499.23 2024
2499.70 1969
2500.17 1910
2500.64 1865
2501.12 1738
2501.59 1743
2502.06 1806
2502.53 1703
2503.00 1681
2503.48 1630
2503.95 1728
2504.42 1733
2504.89 1702
2505.36 1733
2505.84 1742
2506.31 1695
2506.78 1775
2507.25 1864
2507.72 1797
2508.20 1895
2508.67 1987
2509.14 1974
2509.61 2110
2510.09 2247
2510.56 2315
2511.03 2390
2511.50 2540
2511.98 2643
2512.45 2694
2512.92 2766
2513.40 2824
2513.87 2842
2514.34 2800
2514.81 2590
2515.29 2410
2515.76 2306
2516.23 2087
2516.71 2012
2517.18 2058
2517.65 1998
2518.13 1931
2518.60 1967
2519.07 1863
2519.55 1817
2520.02 1789
2520.49 1720
2520.97 1721
2521.44 1662
2521.91 1774
2522.39 1807
2522.86 1728
2523.34 1759
2523.81 1640
2524.28 1682
2524.76 1818
2525.23 1795
2525.70 1855
2526.18 1816
2526.65 1772
2527.13 1839
2527.60 1918
2528.08 1852
2528.55 1839
2529.02 1860
2529.50 1851
2529.97 1802
2530.45 1789
2530.92 1758
2531.40 1861
2531.87 1953
2532.34 1946
2532.82 1867
2533.29 1896
2533.77 1941
2534.24 1929
2534.72 1903
2535.19 1973
2535.67 1960
2536.14 1932
2536.62 1944
2537.09 1945
2537.57 2018
2538.04 1967
2538.52 1985
2538.99 1905
2539.47 1937
2539.94 1926
2540.42 1942
2540.90 1915
2541.37 1838
2541.85 1834
2542.32 1899
2542.80 1889
2543.27 1964
2543.75 2016
2544.22 2033
2544.70 2091
2545.18 2194
2545.65 2237
2546.13 2323
2546.60 2496
2547.08 2504
2547.56 2628
2548.03 2711
2548.51 2812
2548.98 2831
2549.46 2759
2549.94 2847
2550.41 2754
2550.89 2535
2551.37 2550
2551.84 2520
2552.32 2350
2552.80 2285
2553.27 2353
2553.75 2155
2554.23 2152
2554.70 2164
2555.18 2199
2555.66 2161
2556.13 2019
2556.61 2107
2557.09 2078
2557.56 2084
2558.04 1985
2558.52 2010
2558.99 1974
2559.47 1989
2559.95 1964
2560.43 1903
2560.90 1846
2561.38 1791
2561.86 1783
2562.33 1807
2562.81 1759
2563.29 1759
2563.77 1778
2564.25 1821
2564.72 1727
2565.20 1711
2565.68 1743
2566.16 1699
2566.63 1699
2567.11 1787
2567.59 1763
2568.07 1706
2568.55 1746
2569.02 1717
2569.50 1764
2569.98 1807
2570.46 1770
2570.94 1776
2571.41 1773
2571.89 1741
2572.37 1799
2572.85 1848
2573.33 1806
2573.81 1750
2574.28 1851
2574.76 1788
2575.24 1711
2575.72 1739
2576.20 1750
2576.68 1748
2577.16 1758
2577.64 1755
2578.11 1746
2578.59 1743
2579.07 1726
2579.55 1691
2580.03 1673
2580.51 1693
2580.99 1740
2581.47 1736
2581.95 1754
2582.43 1659
2582.91 1644
2583.39 1706
2583.86 1632
2584.34 1680
2584.82 1624
2585.30 1682
2585.78 1686
2586.26 1741
2586.74 1793
2587.22 1840
2587.70 1750
2588.18 1776
2588.66 1799
2589.14 1786
2589.62 1790
2590.10 1792
2590.58 1781
2591.06 1701
2591.54 1718
2592.02 1680
2592.50 1735
2592.98 1765
2593.46 1757
2593.94 1719
2594.42 1713
2594.90 1692
2595.38 1797
2595.86 1724
2596.35 1798
2596.83 1821
2597.31 1742
2597.79 1810
2598.27 1789
2598.75 1737
2599.23 1784
2599.71 1766
2600.19 1733
2600.67 1683
2601.15 1720
2601.63 1763
2602.12 1704
2602.60 1736
2603.08 1678
2603.56 1700
2604.04 1738
2604.52 1667
2605.00 1615
2605.48 1627
2605.97 1606
2606.45 1650
2606.93 1705
2607.41 1638
2607.89 1718
2608.37 1702
2608.86 1677
2609.34 1741
2609.82 1697
2610.30 1727
2610.78 1723
2611.26 1729
2611.75 1718
2612.23 1779
2612.71 1773
2613.19 1781
2613.68 1736
2614.16 1812
2614.64 1786
2615.12 1751
2615.60 1794
2616.09 1824
2616.57 1830
2617.05 1801
2617.53 1823
2618.02 1779
2618.50 1854
2618.98 1872
2619.46 1965
2619.95 1869
2620.43 1834
2620.91 1808
2621.40 1761
2621.88 1894
2622.36 1962
2622.85 1927
2623.33 1931
2623.81 1917
2624.29 2050
2624.78 1952
2625.26 1931
2625.74 1928
2626.23 1811
2626.71 1805
2627.19 1872
2627.68 1897
2628.16 1841
2628.64 1856
2629.13 1821
2629.61 1859
2630.10 1948
2630.58 2009
2631.06 1956
2631.55 2063
2632.03 2090
2632.51 2110
2633.00 2200
2633.48 2162
2633.97 2146
2634.45 2068
2634.94 2117
2635.42 2053
2635.90 2050
2636.39 2005
2636.87 2114
2637.36 2079
2637.84 2119
2638.33 2019
2638.81 1994
2639.29 1948
2639.78 1922
2640.26 1936
2640.75 1975
2641.23 1904
2641.72 1809
2642.20 1838
2642.69 1841
2643.17 1867
2643.66 1716
2644.14 1809
2644.63 1797
2645.11 1801
2645.60 1735
2646.08 1730
2646.57 1783
2647.05 1792
2647.54 1787
2648.02 1748
2648.51 1819
2648.99 1903
2649.48 1899
2649.97 1947
2650.45 1915
2650.94 1982
2651.42 1984
2651.91 1995
2652.39 2001
2652.88 1954
2653.37 1970
2653.85 1894
2654.34 1804
2654.82 1880
2655.31 1930
2655.80 1815
2656.28 1781
2656.77 1781
2657.25 1828
2657.74 1766
2658.23 1773
2658.71 1872
2659.20 1875
2659.69 1898
2660.17 1964
2660.66 2028
2661.14 2071
2661.63 2191
2662.12 2240
2662.60 2267
2663.09 2272
2663.58 2251
2664.06 2251
2664.55 2329
2665.04 2293
2665.53 2159
2666.01 2231
2666.50 2276
2666.99 2184
2667.47 2059
2667.96 2012
2668.45 1934
2668.94 1962
2669.42 1904
2669.91 1869
2670.40 1803
2670.88 1897
2671.37 1913
2671.86 1815
2672.35 1968
2672.83 2078
2673.32 2003
2673.81 2022
2674.30 2138
2674.79 2180
2675.27 2239
2675.76 2244
2676.25 2176
2676.74 2128
2677.23 2134
2677.71 2059
2678.20 1981
2678.69 1960
2679.18 2047
2679.67 1956
2680.15 1932
2680.64 1911
2681.13 1970
2681.62 1945
2682.11 1935
2682.60 2025
2683.08 1932
2683.57 1902
2684.06 1974
2684.55 1949
2685.04 1906
2685.53 1904
2686.02 1924
2686.51 1925
2686.99 1943
2687.48 2040
2687.97 2035
2688.46 1998
2688.95 2088
2689.44 2053
2689.93 2090
2690.42 2102
2690.91 2035
2691.40 2130
2691.89 2068
2692.38 2096
2692.87 2160
2693.35 2185
2693.84 2305
2694.33 2417
2694.82 2437
2695.31 2496
2695.80 2537
2696.29 2511
2696.78 2525
2697.27 2582
2697.76 2520
2698.25 2449
2698.74 2361
2699.23 2413
2699.72 2281
2700.21 2160
2700.70 2093
2701.19 2060
2701.68 1998
2702.17 1967
2702.66 1806
2703.15 1829
2703.64 1823
2704.13 1850
2704.62 1853
2705.12 1775
2705.61 1759
2706.10 1775
2706.59 1664
2707.08 1706
2707.57 1759
2708.06 1687
2708.55 1723
2709.04 1801
2709.53 1775
2710.02 1707
2710.51 1784
2711.01 1804
2711.50 1857
2711.99 1889
2712.48 1967
2712.97 1973
2713.46 1923
2713.95 1929
2714.44 1994
2714.94 1987
2715.43 2043
2715.92 1990
2716.41 1980
2716.90 1849
2717.39 1732
2717.89 1841
2718.38 1830
2718.87 1728
2719.36 1751
2719.85 1762
2720.34 1842
2720.84 1900
2721.33 2035
2721.82 2074
2722.31 2175
2722.80 2172
2723.30 2263
2723.79 2256
2724.28 2246
2724.77 2180
2725.27 2208
2725.76 2211
2726.25 2130
2726.74 2157
2727.24 2033
2727.73 1961
2728.22 1910
2728.71 1990
2729.21 1942
2729.70 2000
2730.19 2093
2730.69 2037
2731.18 2072
2731.67 2082
2732.16 2007
2732.66 2038
2733.15 2022
2733.64 2133
2734.14 2163
2734.63 2172
2735.12 2126
2735.62 2173
2736.11 2159
2736.60 2222
2737.10 2381
2737.59 2372
2738.08 2457
2738.58 2572
2739.07 2647
2739.56 2568
2740.06 2563
2740.55 2453
2741.05 2466
2741.54 2405
2742.03 2234
2742.53 2122
2743.02 2049
2743.52 1986
2744.01 2018
2744.50 2032
2745.00 1963
2745.49 2031
2745.99 2075
2746.48 2011
2746.97 1985
2747.47 1967
2747.96 1950
2748.46 1892
2748.95 1860
2749.45 1871
2749.94 1979
2750.44 1921
2750.93 1904
2751.43 2023
2751.92 1930
2752.42 1907
2752.91 1944
2753.41 1900
2753.90 2001
2754.40 1812
2754.89 1904
2755.39 1977
2755.88 1875
2756.38 1896
2756.87 1844
2757.37 1854
2757.86 1883
2758.36 1816
2758.85 1805
2759.35 1910
2759.84 1972
2760.34 2005
2760.83 2092
2761.33 2123
2761.83 2207
2762.32 2260
2762.82 2235
2763.31 2333
2763.81 2300
2764.30 2338
2764.80 2313
2765.30 2294
2765.79 2239
2766.29 2264
2766.78 2192
2767.28 2203
2767.78 2172
2768.27 2085
2768.77 2052
2769.27 2017
2769.76 2083
2770.26 1955
2770.76 1993
2771.25 1937
2771.75 1926
2772.24 1884
2772.74 1865
2773.24 1906
2773.73 2022
2774.23 2079
2774.73 2016
2775.23 2088
2775.72 2027
2776.22 2179
2776.72 2169
2777.21 2226
2777.71 2161
2778.21 2068
2778.70 2123
2779.20 2150
2779.70 2166
2780.20 2094
2780.69 1970
2781.19 1952
2781.69 2054
2782.19 2114
2782.68 2152
2783.18 2130
2783.68 2124
2784.18 2071
2784.67 2060
2785.17 2128
2785.67 2036
2786.17 1983
2786.67 1913
2787.16 1804
2787.66 1843
2788.16 1851
2788.66 1846
2789.16 1828
2789.65 1845
2790.15 1803
2790.65 1854
2791.15 1853
2791.65 1734
2792.15 1715
2792.64 1674
2793.14 1722
2793.64 1727
2794.14 1761
2794.64 1627
2795.14 1703
2795.64 1811
2796.13 1762
2796.63 1789
2797.13 1910
2797.63 1949
2798.13 1917
2798.63 1849
2799.13 1847
2799.63 1935
2800.13 1801
2800.62 1851
2801.12 1868
2801.62 1862
2802.12 1880
2802.62 1816
2803.12 1842
2803.62 1935
2804.12 2012
2804.62 2102
2805.12 2098
2805.62 2108
2806.12 2117
2806.62 2101
2807.12 2098
2807.62 2143
2808.12 2101
2808.62 2088
2809.12 2090
2809.62 2187
2810.12 2066
2810.62 2089
2811.12 2042
2811.62 2073
2812.12 2045
2812.62 2070
2813.12 1981
2813.62 1987
2814.12 2041
2814.62 1979
2815.12 1978
2815.62 1961
2816.12 1892
2816.62 1894
2817.12 1882
2817.62 1822
2818.12 1901
2818.62 1890
2819.12 1885
2819.63 1904
2820.13 1813
2820.63 1778
2821.13 1755
2821.63 1749
2822.13 1776
2822.63 1836
2823.13 1824
2823.63 1808
2824.13 1776
2824.64 1755
2825.14 1774
2825.64 1796
2826.14 1719
2826.64 1760
2827.14 1741
2827.64 1692
2828.15 1723
2828.65 1704
2829.15 1691
2829.65 1648
2830.15 1584
2830.65 1538
2831.16 1549
2831.66 1511
2832.16 1583
2832.66 1596
2833.16 1624
2833.67 1567
2834.17 1625
2834.67 1681
2835.17 1712
2835.68 1624
2836.18 1713
2836.68 1720
2837.18 1707
2837.68 1683
2838.19 1669
2838.69 1630
2839.19 1804
2839.70 1766
2840.20 1673
2840.70 1720
2841.20 1756
2841.71 1737
2842.21 1713
2842.71 1693
2843.21 1646
2843.72 1702
2844.22 1695
2844.72 1810
2845.23 1822
2845.73 1809
2846.23 1775
2846.74 1814
2847.24 1938
2847.74 1899
2848.25 1895
2848.75 1828
2849.25 1854
2849.76 1744
2850.26 1764
2850.76 1759
2851.27 1651
2851.77 1704
2852.28 1673
2852.78 1639
2853.28 1631
2853.79 1641
2854.29 1676
2854.79 1667
2855.30 1706
2855.80 1731
2856.31 1602
2856.81 1608
2857.31 1674
2857.82 1690
2858.32 1765
2858.83 1781
2859.33 1687
2859.84 1708
2860.34 1742
2860.85 1712
2861.35 1677
2861.85 1681
2862.36 1710
2862.86 1680
2863.37 1700
2863.87 1731
2864.38 1686
2864.88 1664
2865.39 1694
2865.89 1711
2866.40 1868
2866.90 1905
2867.41 1995
2867.91 2112
2868.42 2320
2868.92 2462
2869.43 2595
2869.93 2556
2870.44 2466
2870.94 2454
2871.45 2457
2871.96 2395
2872.46 2235
2872.97 2135
2873.47 2044
2873.98 1958
2874.48 1975
2874.99 1956
2875.49 1940
2876.00 1936
2876.51 1941
2877.01 1921
2877.52 1899
2878.02 1837
2878.53 1818
2879.04 1874
2879.54 1854
2880.05 1872
2880.55 1805
2881.06 1832
2881.57 1776
2882.07 1815
2882.58 1736
2883.09 1782
2883.59 1735
2884.10 1688
2884.61 1716
2885.11 1777
2885.62 1734
2886.13 1747
2886.63 1766
2887.14 1797
2887.65 1755
2888.15 1829
2888.66 1823
2889.17 1700
2889.67 1748
2890.18 1739
2890.69 1813
2891.20 1899
2891.70 1850
2892.21 1856
2892.72 1839
2893.22 1814
2893.73 1897
2894.24 1953
2894.75 2032
2895.25 1942
2895.76 1960
2896.27 2035
2896.78 1996
2897.29 1971
2897.79 2041
2898.30 1991
2898.81 2000
2899.32 2029
2899.82 1969
2900.33 1849
2900.84 1920
2901.35 1887
2901.86 1809
2902.36 1826
2902.87 1820
2903.38 1766
2903.89 1706
2904.40 1786
2904.91 1923
2905.41 1831
2905.92 1798
2906.43 1918
2906.94 1969
2907.45 1855
2907.96 1895
2908.47 1905
2908.97 1806
2909.48 1798
2909.99 1899
2910.50 1892
2911.01 1834
2911.52 1766
2912.03 1729
2912.54 1722
2913.05 1782
2913.55 1816
2914.06 1808
2914.57 1744
2915.08 1838
2915.59 1818
2916.10 1845
2916.61 1875
2917.12 1856
2917.63 1818
2918.14 1967
2918.65 1971
2919.16 1925
2919.67 1920
2920.18 1926
2920.69 1898
2921.20 1877
2921.71 1962
2922.22 1952
2922.73 2022
2923.24 1946
2923.75 2051
2924.26 2040
2924.77 2009
2925.28 1896
2925.79 1887
2926.30 1912
2926.81 1856
2927.32 1787
2927.83 1842
2928.34 1813
2928.85 1885
2929.36 1867
2929.87 1751
2930.38 1808
2930.89 1826
2931.40 1823
2931.91 1838
2932.42 1843
2932.93 1782
2933.45 1759
2933.96 1828
2934.47 1913
2934.98 1861
2935.49 1825
2936.00 1890
2936.51 2026
2937.02 1984
2937.53 2051
2938.04 2181
2938.56 2187
2939.07 2153
2939.58 2167
2940.09 2187
2940.60 2278
2941.11 2280
2941.62 2260
2942.14 2286
2942.65 2315
2943.16 2182
2943.67 2062
2944.18 2035
2944.70 1945
2945.21 1861
2945.72 1871
2946.23 1818
2946.74 1828
2947.26 1809
2947.77 1854
2948.28 1844
2948.79 1826
2949.30 1872
2949.82 1784
2950.33 1790
2950.84 1741
2951.35 1721
2951.87 1715
2952.38 1669
2952.89 1627
2953.40 1632
2953.92 1647
2954.43 1647
2954.94 1691
2955.45 1711
2955.97 1683
2956.48 1628
2956.99 1641
2957.51 1720
2958.02 1728
2958.53 1717
2959.04 1785
2959.56 1813
2960.07 1813
2960.58 1781
2961.10 1788
2961.61 1800
2962.12 1851
2962.64 1950
2963.15 1955
2963.66 1957
2964.18 1959
2964.69 1920
2965.21 1895
2965.72 1875
2966.23 1862
2966.75 1841
2967.26 1868
2967.77 1787
2968.29 1725
2968.80 1793
2969.32 1731
2969.83 1685
2970.34 1803
2970.86 1750
2971.37 1733
2971.89 1805
2972.40 1780
2972.91 1757
2973.43 1801
2973.94 1826
2974.46 1986
2974.97 2009
2975.49 1994
2976.00 2042
2976.52 2035
2977.03 1940
2977.55 1958
2978.06 1971
2978.57 1901
2979.09 1973
2979.60 1865
2980.12 1942
2980.63 1941
2981.15 1828
2981.66 1819
2982.18 1941
2982.69 1903
2983.21 1871
2983.73 1933
2984.24 1920
2984.76 2050
2985.27 2031
2985.79 1963
2986.30 2036
2986.82 1991
2987.33 2096
2987.85 2169
2988.36 2062
2988.88 2095
2989.40 2152
2989.91 2153
2990.43 2203
2990.94 2328
2991.46 2386
2991.97 2324
2992.49 2377
2993.01 2368
2993.52 2428
2994.04 2463
2994.55 2443
2995.07 2354
2995.59 2385
2996.10 2361
2996.62 2395
2997.14 2343
2997.65 2339
2998.17 2398
2998.69 2374
2999.20 2290
2999.72 2356
3000.24 2369
3000.75 2298
3001.27 2325
3001.79 2442
3002.30 2588
3002.82 2781
3003.34 2941
3003.85 3447
3004.37 3778
3004.89 3967
3005.40 3968
3005.92 4055
3006.44 4156
3006.96 4015
3007.47 3729
3007.99 3399
3008.51 3091
3009.03 2741
3009.54 2576
3010.06 2300
3010.58 2239
3011.10 2056
3011.61 2090
3012.13 1997
3012.65 2001
3013.17 1945
3013.68 1901
3014.20 1929
3014.72 1965
3015.24 1916
3015.76 1949
3016.27 1973
3016.79 1934
3017.31 2048
3017.83 2027
3018.35 2132
3018.86 2046
3019.38 2068
3019.90 1968
3020.42 1995
3020.94 2061
3021.46 2024
3021.97 1993
3022.49 1970
3023.01 1991
3023.53 2008
3024.05 2074
3024.57 2079
3025.09 2031
3025.61 2015
3026.12 1976
3026.64 1989
3027.16 1964
3027.68 1957
3028.20 1913
3028.72 1971
3029.24 1924
3029.76 1867
3030.28 1908
3030.80 1954
3031.32 2017
3031.84 2071
3032.35 2095
3032.87 2141
3033.39 2190
3033.91 2222
3034.43 2326
3034.95 2323
3035.47 2319
3035.99 2374
3036.51 2341
3037.03 2387
3037.55 2329
3038.07 2288
3038.59 2228
3039.11 2251
3039.63 2166
3040.15 2133
3040.67 2160
3041.19 2032
3041.71 2046
3042.23 2055
3042.75 2010
3043.27 2048
3043.79 2001
3044.31 1868
3044.83 1861
3045.35 1925
3045.87 1994
3046.40 1860
3046.92 1884
3047.44 1912
3047.96 1859
3048.48 1831
3049.00 1896
3049.52 1876
3050.04 1958
3050.56 1916
3051.08 1855
3051.60 1876
3052.12 1925
3052.65 1918
3053.17 1915
3053.69 1849
3054.21 1814
3054.73 1812
3055.25 1737
3055.77 1798
3056.30 1805
3056.82 1809
3057.34 1776
3057.86 1844
3058.38 1911
3058.90 1839
3059.42 1854
3059.95 1919
3060.47 1900
3060.99 1880
3061.51 1929
3062.03 2045
3062.56 1966
3063.08 1927
3063.60 2063
3064.12 2093
3064.64 2046
3065.17 2101
3065.69 2173
3066.21 2098
3066.73 2137
3067.26 2169
3067.78 2071
3068.30 2013
3068.82 2045
3069.35 2128
3069.87 2151
3070.39 2040
3070.91 1923
3071.44 1996
3071.96 2023
3072.48 1962
3073.01 1949
3073.53 1978
3074.05 2017
3074.57 2030
3075.10 2125
3075.62 2211
3076.14 2114
3076.67 2148
3077.19 2224
3077.71 2319
3078.24 2230
3078.76 2370
3079.28 2505
3079.81 2586
3080.33 2618
3080.85 2483
3081.38 2396
3081.90 2461
3082.42 2480
3082.95 2422
3083.47 2477
3084.00 2390
3084.52 2363
3085.04 2401
3085.57 2435
3086.09 2472
3086.62 2402
3087.14 2454
3087.66 2574
3088.19 2659
3088.71 2974
3089.24 3127
3089.76 3233
3090.29 3406
3090.81 3537
3091.33 3528
3091.86 3388
3092.38 3179
3092.91 3091
3093.43 2790
3093.96 2628
3094.48 2526
3095.01 2399
3095.53 2336
3096.06 2344
3096.58 2359
3097.11 2275
3097.63 2202
3098.16 2261
3098.68 2265
3099.21 2253
3099.73 2400
3100.26 2521
3100.78 2600
3101.31 2924
3101.83 3158
3102.36 3597
3102.88 3825
3103.41 4073
3103.93 4221
3104.46 4217
3104.99 3779
3105.51 3592
3106.04 3258
3106.56 2957
3107.09 2740
3107.61 2599
3108.14 2433
3108.67 2303
3109.19 2242
3109.72 2161
3110.24 2282
3110.77 2161
3111.30 2132
3111.82 2121
3112.35 2029
3112.87 2029
3113.40 1994
3113.93 2027
3114.45 2027
3114.98 2088
3115.51 2078
3116.03 2070
3116.56 2137
3117.09 2227
3117.61 2226
3118.14 2264
3118.67 2428
3119.19 2564
3119.72 2493
3120.25 2524
3120.77 2730
3121.30 2827
3121.83 2739
3122.35 2727
3122.88 2756
3123.41 2633
3123.94 2621
3124.46 2408
3124.99 2315
3125.52 2306
3126.05 2197
3126.57 2164
3127.10 2134
3127.63 2203
3128.16 2173
3128.68 2174
3129.21 2150
3129.74 2060
3130.27 2095
3130.79 1962
3131.32 1975
3131.85 1961
3132.38 1852
3132.91 1876
3133.43 1958
3133.96 1894
3134.49 1906
3135.02 1908
3135.55 1895
3136.07 1823
3136.60 1841
3137.13 1830
3137.66 1795
3138.19 1919
3138.72 1870
3139.24 1839
3139.77 1816
3140.30 1929
3140.83 1946
3141.36 1915
3141.89 1870
3142.42 1913
3142.95 1932
3143.47 1907
3144.00 1842
3144.53 1945
3145.06 1926
3145.59 1876
3146.12 1902
3146.65 2030
3147.18 2030
3147.71 2096
3148.24 2153
3148.76 2083
3149.29 2110
3149.82 2192
3150.35 2091
3150.88 2140
3151.41 2227
3151.94 2242
3152.47 2202
3153.00 2108
3153.53 2114
3154.06 2166
3154.59 2160
3155.12 2259
3155.65 2250
3156.18 2264
3156.71 2302
3157.24 2395
3157.77 2382
3158.30 2400
3158.83 2450
3159.36 2437
3159.89 2667
3160.42 2746
3160.95 2742
3161.48 2745
3162.01 2768
3162.54 2808
3163.07 2561
3163.60 2591
3164.13 2385
3164.66 2351
3165.20 2380
3165.73 2287
3166.26 2120
3166.79 2120
3167.32 2058
3167.85 2084
3168.38 2018
3168.91 1890
3169.44 1931
3169.97 1906
3170.50 1998
3171.04 2121
3171.57 2135
3172.10 2252
3172.63 2277
3173.16 2456
3173.69 2492
3174.22 2475
3174.75 2503
3175.29 2491
3175.82 2428
3176.35 2384
3176.88 2200
3177.41 2159
3177.94 2114
3178.48 2011
3179.01 1992
3179.54 1970
3180.07 1956
3180.60 1872
3181.14 1903
3181.67 1827
3182.20 1784
3182.73 1845
3183.26 1910
3183.80 1878
3184.33 1878
3184.86 1871
3185.39 1860
3185.93 1964
3186.46 1967
3186.99 1985
3187.52 2036
3188.06 1947
3188.59 1980
3189.12 1943
3189.65 1964
3190.19 1947
3190.72 1942
3191.25 1971
3191.79 2034
3192.32 2046
3192.85 2123
3193.38 2190
3193.92 2111
3194.45 2009
3194.98 2056
3195.52 2064
3196.05 1947
3196.58 2023
3197.12 2055
3197.65 2190
3198.18 2178
3198.72 2145
3199.25 2235
3199.78 2239
3200.32 2233
3200.85 2199
3201.39 2143
3201.92 2159
3202.45 2081
3202.99 2028
3203.52 2062
3204.05 2069
3204.59 2044
3205.12 2066
3205.66 2084
3206.19 2078
3206.72 2118
3207.26 2060
3207.79 2147
3208.33 2369
3208.86 2432
3209.40 2575
3209.93 2614
3210.47 2687
3211.00 2763
3211.53 2748
3212.07 2740
3212.60 2771
3213.14 2768
3213.67 2731
3214.21 2532
3214.74 2524
3215.28 2488
3215.81 2330
3216.35 2340
3216.88 2335
3217.42 2223
3217.95 2182
3218.49 2213
3219.02 2214
3219.56 2213
3220.09 2250
3220.63 2242
3221.16 2333
3221.70 2494
3222.23 2581
3222.77 2794
3223.31 3044
3223.84 3032
3224.38 3167
3224.91 3332
3225.45 3377
3225.98 3393
3226.52 3287
3227.06 3207
3227.59 3040
3228.13 2810
3228.66 2582
3229.20 2449
3229.74 2289
3230.27 2263
3230.81 2282
3231.34 2304
3231.88 2298
3232.42 2326
3232.95 2371
3233.49 2328
3234.03 2285
3234.56 2369
3235.10 2380
3235.64 2368
3236.17 2516
3236.71 2433
3237.25 2326
3237.78 2374
3238.32 2414
3238.86 2372
3239.39 2290
3239.93 2366
3240.47 2482
3241.00 2285
3241.54 2155
3242.08 2222
3242.61 2241
3243.15 2146
3243.69 2250
3244.23 2286
3244.76 2220
3245.30 2276
3245.84 2326
3246.38 2242
3246.91 2351
3247.45 2316
3247.99 2378
3248.53 2570
3249.06 2669
3249.60 2685
3250.14 2675
3250.68 2875
3251.21 3328
3251.75 3680
3252.29 4061
3252.83 4217
3253.37 4343
3253.90 4628
3254.44 4500
3254.98 4369
3255.52 4104
3256.06 3689
3256.60 3543
3257.13 3291
3257.67 3107
3258.21 2922
3258.75 2828
3259.29 2917
3259.83 3130
3260.36 3196
3260.90 3395
3261.44 3611
3261.98 3657
3262.52 3802
3263.06 3851
3263.60 4143
3264.14 4070
3264.68 4010
3265.21 3919
3265.75 3817
3266.29 3797
3266.83 3717
3267.37 3488
3267.91 3349
3268.45 3346
3268.99 3094
3269.53 2942
3270.07 2774
3270.61 2627
3271.15 2639
3271.69 2663
3272.23 2655
3272.76 2654
3273.30 2727
3273.84 2708
3274.38 2631
3274.92 2638
3275.46 2655
3276.00 2769
3276.54 2748
3277.08 2793
3277.62 2801
3278.16 2904
3278.70 2841
3279.24 2827
3279.78 2780
3280.32 2768
3280.86 2747
3281.41 2719
3281.95 2753
3282.49 2649
3283.03 2604
3283.57 2656
3284.11 2657
3284.65 2554
3285.19 2759
3285.73 2788
3286.27 2887
3286.81 2841
3287.35 3002
3287.89 2873
3288.43 2775
3288.97 2808
3289.52 2943
3290.06 2985
3290.60 3027
3291.14 3053
3291.68 3109
3292.22 3311
3292.76 3574
3293.30 3638
3293.85 3872
3294.39 3840
3294.93 4064
3295.47 4084
3296.01 4106
3296.55 4161
3297.09 4102
3297.64 3895
3298.18 3906
3298.72 3718
3299.26 3579
3299.80 3513
3300.34 3275
3300.89 3187
3301.43 3231
3301.97 3150
3302.51 3060
3303.06 3003
3303.60 2980
3304.14 2903
3304.68 2808
3305.22 2842
3305.77 2904
3306.31 2851
3306.85 2817
3307.39 2811
3307.94 2718
3308.48 2743
3309.02 2832
3309.56 2846
3310.11 2796
3310.65 2749
3311.19 2806
3311.74 2879
3312.28 2836
3312.82 2835
3313.36 2861
3313.91 2943
3314.45 2965
3314.99 3045
3315.54 3027
3316.08 3320
3316.62 3614
3317.17 3596
3317.71 3803
3318.25 4095
3318.80 4300
3319.34 4568
3319.88 4703
3320.43 4842
3320.97 4894
3321.51 4853
3322.06 4820
3322.60 4603
3323.14 4488
3323.69 4392
3324.23 4203
3324.78 4104
3325.32 4174
3325.86 3845
3326.41 3812
3326.95 3790
3327.50 3783
3328.04 3829
3328.59 3845
3329.13 3800
3329.67 3867
3330.22 4171
3330.76 4456
3331.31 5289
3331.85 6413
3332.40 8166
3332.94 10928
3333.49 14109
3334.03 18128
3334.57 22018
3335.12 24825
3335.66 26650
3336.21 27815
3336.75 28488
3337.30 28123
3337.84 27074
3338.39 25103
3338.93 22390
3339.48 18989
3340.02 15815
3340.57 13015
3341.11 10443
3341.66 8512
3342.20 6941
3342.75 5925
3343.30 5094
3343.84 4523
3344.39 4147
3344.93 3916
3345.48 3768
3346.02 3495
3346.57 3494
3347.11 3524
3347.66 3517
3348.21 3402
3348.75 3292
3349.30 3164
3349.84 3086
3350.39 3003
3350.94 2921
3351.48 2847
3352.03 2602
3352.57 2654
3353.12 2540
3353.67 2580
3354.21 2585
3354.76 2639
3355.31 2590
3355.85 2570
3356.40 2562
3356.95 2599
3357.49 2611
3358.04 2581
3358.59 2586
3359.13 2633
3359.68 2644
3360.23 2653
3360.77 2679
3361.32 2699
3361.87 2715
3362.41 2832
3362.96 2820
3363.51 2916
3364.05 2976
3364.60 2933
3365.15 2830
3365.70 2880
3366.24 2809
3366.79 2744
3367.34 2718
3367.89 2707
3368.43 2687
3368.98 2733
3369.53 2835
3370.08 2934
3370.62 3185
3371.17 3279
3371.72 3424
3372.27 3956
3372.81 4359
3373.36 4658
3373.91 4920
3374.46 5050
3375.01 4990
3375.55 4951
3376.10 4653
3376.65 4384
3377.20 4018
3377.75 3788
3378.30 3460
3378.84 3135
3379.39 2836
3379.94 2732
3380.49 2573
3381.04 2550
3381.59 2505
3382.13 2409
3382.68 2379
3383.23 2370
3383.78 2386
3384.33 2374
3384.88 2382
3385.43 2347
3385.98 2282
3386.52 2297
3387.07 2229
3387.62 2280
3388.17 2308
3388.72 2307
3389.27 2268
3389.82 2276
3390.37 2207
3390.92 2203
3391.47 2191
3392.02 2177
3392.57 2186
3393.12 2213
3393.66 2197
3394.21 2202
3394.76 2201
3395.31 2311
3395.86 2340
3396.41 2384
3396.96 2462
3397.51 2451
3398.06 2414
3398.61 2397
3399.16 2482
3399.71 2490
3400.26 2452
3400.81 2421
3401.36 2309
3401.91 2215
3402.46 2205
3403.01 2133
3403.56 2093
3404.11 2135
3404.66 2098
3405.21 2033
3405.77 2039
3406.32 1907
3406.87 1903
3407.42 2008
3407.97 2081
3408.52 2098
3409.07 2210
3409.62 2234
3410.17 2362
3410.72 2566
3411.27 2603
3411.82 2589
3412.37 2668
3412.93 2715
3413.48 2774
3414.03 2647
3414.58 2527
3415.13 2427
3415.68 2394
3416.23 2373
3416.78 2312
3417.34 2220
3417.89 2172
3418.44 2088
3418.99 2165
3419.54 2057
3420.09 1996
3420.65 1967
3421.20 2015
3421.75 2010
3422.30 1981
3422.85 1942
3423.40 2005
3423.96 1986
3424.51 2048
3425.06 2086
3425.61 1995
3426.17 1983
3426.72 1869
3427.27 1866
3427.82 1890
3428.37 1826
3428.93 1846
3429.48 1838
3430.03 1759
3430.58 1838
3431.14 1839
3431.69 1785
3432.24 1774
3432.79 1876
3433.35 1933
3433.90 1990
3434.45 1938
3435.01 1920
3435.56 1961
3436.11 1920
3436.66 1910
3437.22 2003
3437.77 1909
3438.32 1897
3438.88 1917
3439.43 1843
3439.98 1868
3440.54 1856
3441.09 1896
3441.64 1856
3442.20 1764
3442.75 1849
3443.30 1816
3443.86 1737
3444.41 1792
3444.96 1769
3445.52 1743
3446.07 1744
3446.63 1745
3447.18 1740
3447.73 1773
3448.29 1668
3448.84 1731
3449.40 1782
3449.95 1774
3450.50 1739
3451.06 1690
3451.61 1802
3452.17 1817
3452.72 1806
3453.27 1772
3453.83 1765
3454.38 1855
3454.94 1883
3455.49 1896
3456.05 1792
3456.60 1853
3457.16 1871
3457.71 1846
3458.27 1838
3458.82 1766
3459.38 1803
3459.93 1876
3460.49 1874
3461.04 1923
3461.60 1874
3462.15 1864
3462.71 1877
3463.26 1936
3463.82 1914
3464.37 1970
3464.93 1940
3465.48 2009
3466.04 1981
3466.59 1877
3467.15 1989
3467.70 1977
3468.26 1993
3468.81 2058
3469.37 2102
3469.93 2160
3470.48 2099
3471.04 2133
3471.59 2243
3472.15 2225
3472.70 2233
3473.26 2209
3473.82 2180
3474.37 2285
3474.93 2277
3475.48 2237
3476.04 2309
3476.60 2272
3477.15 2346
3477.71 2521
3478.27 2595
3478.82 2660
3479.38 2750
3479.93 2724
3480.49 2864
3481.05 2859
3481.60 2680
3482.16 2670
3482.72 2582
3483.27 2571
3483.83 2580
3484.39 2429
3484.95 2536
3485.50 2517
3486.06 2315
3486.62 2375
3487.17 2392
3487.73 2426
3488.29 2558
3488.84 2738
3489.40 3090
3489.96 3537
3490.52 3996
3491.07 4638
3491.63 5130
3492.19 5589
3492.75 5856
3493.30 5737
3493.86 5671
3494.42 5121
3494.98 4536
3495.53 4147
3496.09 3649
3496.65 3479
3497.21 3309
3497.77 3141
3498.32 3159
3498.88 3203
3499.44 3110
3500.00 3173
3500.56 3113
3501.11 3041
3501.67 3010
3502.23 3082
3502.79 3298
3503.35 3270
3503.91 3242
3504.46 3206
3505.02 3264
3505.58 3304
3506.14 3332
3506.70 3200
3507.26 3136
3507.81 3131
3508.37 2961
3508.93 2743
3509.49 2716
3510.05 2668
3510.61 2635
3511.17 2622
3511.73 2496
3512.29 2393
3512.85 2416
3513.40 2392
3513.96 2247
3514.52 2199
3515.08 2114
3515.64 2032
3516.20 2040
3516.76 2024
3517.32 1970
3517.88 2042
3518.44 1998
3519.00 2008
3519.56 1903
3520.12 1906
3520.68 1967
3521.24 1992
3521.80 1977
3522.36 2117
3522.92 2176
3523.48 2110
3524.04 2084
3524.60 2202
3525.16 2369
3525.72 2426
3526.28 2487
3526.84 2622
3527.40 2674
3527.96 2686
3528.52 2637
3529.08 2648
3529.64 2631
3530.20 2526
3530.76 2432
3531.32 2292
3531.88 2109
3532.44 2128
3533.00 2068
3533.56 2053
3534.12 2010
3534.68 2073
3535.25 2117
3535.81 2073
3536.37 2119
3536.93 2161
3537.49 2189
3538.05 2257
3538.61 2246
3539.17 2178
3539.73 2097
3540.30 2065
3540.86 1999
3541.42 2010
3541.98 2033
3542.54 2090
3543.10 1997
3543.66 2032
3544.23 1976
3544.79 2104
3545.35 2068
3545.91 1988
3546.47 2081
3547.03 2134
3547.60 2172
3548.16 2125
3548.72 2096
3549.28 2019
3549.84 2000
3550.41 1952
3550.97 1981
3551.53 1951
3552.09 1877
3552.65 1869
3553.22 1849
3553.78 1839
3554.34 1881
3554.90 1845
3555.47 1872
3556.03 1833
3556.59 1813
3557.15 1843
3557.72 1923
3558.28 1945
3558.84 2006
3559.41 1922
3559.97 1895
3560.53 1955
3561.09 1953
3561.66 1953
3562.22 1964
3562.78 1910
3563.35 1868
3563.91 1912
3564.47 1942
3565.04 1902
3565.60 1812
3566.16 1801
3566.73 1895
3567.29 1796
3567.85 1791
3568.42 1825
3568.98 1804
3569.54 1828
3570.11 1761
3570.67 1765
3571.23 1741
3571.80 1833
3572.36 1750
3572.93 1772
3573.49 1835
3574.05 1806
3574.62 1889
3575.18 2031
3575.75 2030
3576.31 2092
3576.87 2079
3577.44 2074
3578.00 2121
3578.57 2177
3579.13 2085
3579.70 2061
3580.26 2106
3580.82 2041
3581.39 1955
3581.95 1935
3582.52 1941
3583.08 1937
3583.65 1913
3584.21 1879
3584.78 1964
3585.34 1927
3585.91 1970
3586.47 1865
3587.04 1812
3587.60 1846
3588.17 1767
3588.73 1788
3589.30 1750
3589.86 1687
3590.43 1730
3590.99 1722
3591.56 1780
3592.12 1783
3592.69 1864
3593.25 1832
3593.82 1792
3594.39 1830
3594.95 1959
3595.52 1905
3596.08 1960
3596.65 2056
3597.21 2068
3597.78 1988
3598.35 2030
3598.91 1968
3599.48 1991
3600.04 2017
3600.61 2059
3601.18 1965
3601.74 1924
3602.31 2039
3602.87 1942
3603.44 1895
3604.01 1911
3604.57 2028
3605.14 1998
3605.71 1975
3606.27 1892
3606.84 1899
3607.41 1887
3607.97 1896
3608.54 1891
3609.11 1900
3609.67 1974
3610.24 1789
3610.81 1753
3611.37 1712
3611.94 1743
3612.51 1672
3613.07 1700
3613.64 1789
3614.21 1803
3614.78 1865
3615.34 1946
3615.91 1995
3616.48 2094
3617.04 2325
3617.61 2325
3618.18 2441
3618.75 2569
3619.31 2506
3619.88 2488
3620.45 2369
3621.02 2292
3621.58 2184
3622.15 2133
3622.72 1962
3623.29 1908
3623.86 1865
3624.42 1809
3624.99 1714
3625.56 1664
3626.13 1666
3626.70 1644
3627.26 1628
3627.83 1637
3628.40 1658
3628.97 1691
3629.54 1702
3630.11 1626
3630.67 1561
3631.24 1696
3631.81 1645
3632.38 1645
3632.95 1691
3633.52 1716
3634.08 1719
3634.65 1707
3635.22 1657
3635.79 1702
3636.36 1633
3636.93 1584
3637.50 1631
3638.07 1630
3638.64 1578
3639.20 1645
3639.77 1599
3640.34 1637
3640.91 1717
3641.48 1697
3642.05 1756
3642.62 1760
3643.19 1792
3643.76 1821
3644.33 1777
3644.90 1761
3645.47 1701
3646.04 1735
3646.61 1733
3647.18 1777
3647.75 1687
3648.32 1724
3648.89 1684
3649.46 1747
3650.03 1703
3650.60 1679
3651.17 1692
3651.74 1712
3652.31 1799
3652.88 1750
3653.45 1746
3654.02 1748
3654.59 1771
3655.16 1783
3655.73 1712
3656.30 1688
3656.87 1672
3657.44 1691
3658.01 1762
3658.58 1722
3659.15 1747
3659.72 1743
3660.29 1751
3660.86 1756
3661.43 1687
3662.00 1747
3662.58 1776
3663.15 1717
3663.72 1778
3664.29 1781
3664.86 1785
3665.43 1791
3666.00 1832
3666.57 1866
3667.14 1871
3667.72 1874
3668.29 1779
3668.86 1739
3669.43 1653
3670.00 1682
3670.57 1707
3671.14 1742
3671.72 1649
3672.29 1677
3672.86 1742
3673.43 1748
3674.00 1792
3674.57 1807
3675.15 1798
3675.72 1815
3676.29 1804
3676.86 1921
3677.43 1898
3678.01 1847
3678.58 1841
3679.15 1846
3679.72 1780
3680.30 1741
3680.87 1672
3681.44 1653
3682.01 1588
3682.58 1550
3683.16 1632
3683.73 1576
3684.30 1607
3684.88 1593
3685.45 1556
3686.02 1560
3686.59 1585
3687.17 1537
3687.74 1543
3688.31 1622
3688.88 1558
3689.46 1544
3690.03 1603
3690.60 1632
3691.18 1654
3691.75 1595
3692.32 1625
3692.90 1670
3693.47 1583
3694.04 1693
3694.62 1676
3695.19 1637
3695.76 1566
3696.34 1646
3696.91 1643
3697.48 1603
3698.06 1551
3698.63 1578
3699.21 1534
3699.78 1572
3700.35 1590
3700.93 1583
3701.50 1595
3702.08 1547
3702.65 1657
3703.22 1732
3703.80 1802
3704.37 1711
3704.95 1741
3705.52 1793
3706.09 1747
3706.67 1781
3707.24 1820
3707.82 1792
3708.39 1806
3708.97 1831
3709.54 1786
3710.12 1798
3710.69 1824
3711.26 1691
3711.84 1715
3712.41 1746
3712.99 1822
3713.56 1740
3714.14 1727
3714.71 1703
3715.29 1664
3715.86 1670
3716.44 1670
3717.01 1650
3717.59 1539
3718.16 1530
3718.74 1584
3719.32 1528
3719.89 1439
3720.47 1460
3721.04 1414
3721.62 1489
3722.19 1494
3722.77 1487
3723.34 1574
3723.92 1603
3724.49 1463
3725.07 1531
3725.65 1597
3726.22 1530
3726.80 1520
3727.37 1527
3727.95 1497
3728.53 1586
3729.10 1661
3729.68 1708
3730.25 1763
3730.83 1784
3731.41 1935
3731.98 1958
3732.56 2071
3733.14 2196
3733.71 2205
3734.29 2212
3734.87 2185
3735.44 2147
3736.02 1996
3736.60 2041
3737.17 1951
3737.75 1777
3738.33 1802
3738.90 1714
3739.48 1726
3740.06 1781
3740.63 1648
3741.21 1577
3741.79 1542
3742.36 1547
3742.94 1564
3743.52 1512
3744.10 1486
3744.67 1466
3745.25 1466
3745.83 1479
3746.40 1491
3746.98 1504
3747.56 1547
3748.14 1586
3748.71 1561
3749.29 1601
3749.87 1681
3750.45 1695
3751.03 1693
3751.60 1686
3752.18 1701
3752.76 1712
3753.34 1742
3753.92 1753
3754.49 1710
3755.07 1587
3755.65 1640
3756.23 1635
3756.81 1609
3757.38 1635
3757.96 1591
3758.54 1636
3759.12 1709
3759.70 1671
3760.28 1653
3760.85 1652
3761.43 1789
3762.01 1723
3762.59 1688
3763.17 1781
3763.75 1752
3764.33 1800
3764.91 1807
3765.48 1840
3766.06 1782
3766.64 1781
3767.22 1711
3767.80 1691
3768.38 1632
3768.96 1647
3769.54 1650
3770.12 1620
3770.70 1534
3771.28 1561
3771.85 1596
3772.43 1535
3773.01 1561
3773.59 1659
3774.17 1565
3774.75 1618
3775.33 1616
3775.91 1569
3776.49 1542
3777.07 1525
3777.65 1579
3778.23 1593
3778.81 1644
3779.39 1712
3779.97 1617
3780.55 1580
3781.13 1578
3781.71 1524
3782.29 1548
3782.87 1580
3783.45 1552
3784.03 1567
3784.61 1633
3785.19 1642
3785.77 1594
3786.35 1559
3786.93 1611
3787.51 1639
3788.10 1608
3788.68 1556
3789.26 1573
3789.84 1648
3790.42 1690
3791.00 1713
3791.58 1714
3792.16 1640
3792.74 1676
3793.32 1651
3793.90 1597
3794.48 1618
3795.07 1606
3795.65 1596
3796.23 1623
3796.81 1555
3797.39 1546
3797.97 1659
3798.55 1653
3799.14 1590
3799.72 1557
3800.30 1641
3800.88 1701
3801.46 1733
3802.04 1762
3802.62 1742
3803.21 1691
3803.79 1692
3804.37 1732
3804.95 1784
3805.53 1791
3806.12 1815
3806.70 1934
3807.28 2027
3807.86 2122
3808.44 2130
3809.03 2193
3809.61 2205
3810.19 2198
3810.77 2140
3811.36 2090
3811.94 2015
3812.52 1914
3813.10 1868
3813.69 1940
3814.27 1866
3814.85 1897
3815.43 1880
3816.02 1896
3816.60 1908
3817.18 1898
3817.77 1908
3818.35 1896
3818.93 1835
3819.51 1830
3820.10 1795
3820.68 1764
3821.26 1721
3821.85 1778
3822.43 1779
3823.01 1787
3823.60 1734
3824.18 1708
3824.76 1733
3825.35 1721
3825.93 1748
3826.51 1710
3827.10 1673
3827.68 1596
3828.27 1618
3828.85 1623
3829.43 1608
3830.02 1584
3830.60 1574
3831.18 1594
3831.77 1538
3832.35 1604
3832.94 1661
3833.52 1620
3834.10 1759
3834.69 1673
3835.27 1659
3835.86 1726
3836.44 1817
3837.03 1806
3837.61 1817
3838.19 1756
3838.78 1707
3839.36 1655
3839.95 1729
3840.53 1683
3841.12 1673
3841.70 1651
3842.29 1580
3842.87 1571
3843.46 1541
3844.04 1480
3844.63 1586
3845.21 1620
3845.80 1750
3846.38 1780
3846.97 1711
3847.55 1782
3848.14 1666
3848.72 1685
3849.31 1681
3849.89 1736
3850.48 1772
3851.06 1743
3851.65 1722
3852.23 1822
3852.82 1737
3853.41 1697
3853.99 1675
3854.58 1762
3855.16 1783
3855.75 1759
3856.33 1853
3856.92 1875
3857.51 1934
3858.09 2012
3858.68 2141
3859.26 2356
3859.85 2549
3860.44 2865
3861.02 3002
3861.61 3101
3862.20 3178
3862.78 3186
3863.37 3059
3863.95 2993
3864.54 2715
3865.13 2533
3865.71 2281
3866.30 2118
3866.89 1967
3867.47 1937
3868.06 1836
3868.65 1712
3869.23 1626
3869.82 1596
3870.41 1637
3870.99 1661
3871.58 1655
3872.17 1602
3872.76 1626
3873.34 1723
3873.93 1769
3874.52 1709
3875.10 1667
3875.69 1693
3876.28 1667
3876.87 1632
3877.45 1609
3878.04 1585
3878.63 1579
3879.22 1530
3879.80 1534
3880.39 1512
3880.98 1511
3881.57 1533
3882.15 1544
3882.74 1520
3883.33 1558
3883.92 1564
3884.51 1606
3885.09 1545
3885.68 1487
3886.27 1527
3886.86 1578
3887.45 1562
3888.04 1572
3888.62 1601
3889.21 1601
3889.80 1745
3890.39 1767
3890.98 1779
3891.57 1791
3892.15 1686
3892.74 1594
3893.33 1718
3893.92 1687
3894.51 1665
3895.10 1693
3895.69 1700
3896.28 1714
3896.86 1708
3897.45 1633
3898.04 1751
3898.63 1768
3899.22 1788
3899.81 1792
3900.40 1805
3900.99 1866
3901.58 1913
3902.17 1816
3902.76 1740
3903.34 1683
3903.93 1629
3904.52 1629
3905.11 1670
3905.70 1626
3906.29 1545
3906.88 1536
3907.47 1544
3908.06 1504
3908.65 1509
3909.24 1557
3909.83 1541
3910.42 1539
3911.01 1515
3911.60 1544
3912.19 1532
3912.78 1524
3913.37 1587
3913.96 1639
3914.55 1680
3915.14 1741
3915.73 1796
3916.32 1741
3916.91 1727
3917.50 1699
3918.09 1703
3918.68 1669
3919.28 1627
3919.87 1639
3920.46 1609
3921.05 1635
3921.64 1513
3922.23 1513
3922.82 1576
3923.41 1544
3924.00 1570
3924.59 1570
3925.18 1703
3925.77 1660
3926.37 1695
3926.96 1612
3927.55 1549
3928.14 1571
3928.73 1586
3929.32 1544
3929.91 1533
3930.51 1547
3931.10 1523
3931.69 1519
3932.28 1484
3932.87 1500
3933.46 1496
3934.05 1484
3934.65 1482
3935.24 1469
3935.83 1530
3936.42 1536
3937.01 1591
3937.61 1569
3938.20 1616
3938.79 1631
3939.38 1671
3939.97 1796
3940.57 1810
3941.16 1797
3941.75 1795
3942.34 1980
3942.94 1941
3943.53 1999
3944.12 1882
3944.71 1944
3945.31 1892
3945.90 1887
3946.49 1762
3947.08 1715
3947.68 1739
3948.27 1631
3948.86 1606
3949.45 1652
3950.05 1649
3950.64 1622
3951.23 1541
3951.83 1549
3952.42 1612
3953.01 1629
3953.61 1639
3954.20 1632
3954.79 1700
3955.39 1690
3955.98 1656
3956.57 1590
3957.17 1688
3957.76 1618
3958.35 1663
3958.95 1678
3959.54 1573
3960.13 1556
3960.73 1526
3961.32 1515
3961.92 1551
3962.51 1535
3963.10 1488
3963.70 1523
3964.29 1548
3964.88 1582
3965.48 1625
3966.07 1667
3966.67 1721
3967.26 1788
3967.86 1838
3968.45 1761
3969.04 1721
3969.64 1763
3970.23 1739
3970.83 1626
3971.42 1627
3972.02 1657
3972.61 1626
3973.21 1636
3973.80 1523
3974.40 1683
3974.99 1731
3975.58 1680
3976.18 1727
3976.77 1734
3977.37 1707
3977.96 1726
3978.56 1675
3979.15 1656
3979.75 1678
3980.35 1672
3980.94 1736
3981.54 1661
3982.13 1659
3982.73 1703
3983.32 1736
3983.92 1791
3984.51 1788
3985.11 1775
3985.70 1824
3986.30 1809
3986.90 1780
3987.49 1816
3988.09 1834
3988.68 1760
3989.28 1759
3989.87 1695
3990.47 1713
3991.07 1692
3991.66 1645
3992.26 1648
3992.85 1681
3993.45 1727
3994.05 1782
3994.64 1730
3995.24 1754
3995.84 1754
3996.43 1767
3997.03 1784
3997.62 1726
3998.22 1696
3998.82 1668
3999.41 1777
4000.01 1760
4000.61 1707
4001.20 1677
4001.80 1711
4002.40 1731
4003.00 1722
4003.59 1716
4004.19 1828
4004.79 1713
4005.38 1782
4005.98 1851
4006.58 1827
4007.17 1756
4007.77 1765
4008.37 1746
4008.97 1724
4009.56 1641
4010.16 1620
4010.76 1648
4011.36 1641
4011.95 1633
4012.55 1676
4013.15 1612
4013.75 1584
4014.34 1594
4014.94 1658
4015.54 1579
4016.14 1589
4016.74 1671
4017.33 1679
4017.93 1676
4018.53 1669
4019.13 1740
4019.73 1721
4020.32 1752
4020.92 1767
4021.52 1768
4022.12 1795
4022.72 1830
4023.32 1840
4023.91 1866
4024.51 1955
4025.11 2057
4025.71 2223
4026.31 2379
4026.91 2630
4027.51 2720
4028.10 2848
4028.70 3055
4029.30 3105
4029.90 2952
4030.50 2906
4031.10 2737
4031.70 2572
4032.30 2415
4032.90 2306
4033.49 2186
4034.09 2169
4034.69 2141
4035.29 2018
4035.89 1997
4036.49 1895
4037.09 1825
4037.69 1743
4038.29 1653
4038.89 1656
4039.49 1590
4040.09 1515
4040.69 1626
4041.29 1532
4041.89 1568
4042.49 1514
4043.09 1511
4043.69 1506
4044.29 1513
4044.89 1568
4045.49 1608
4046.09 1582
4046.69 1547
4047.29 1517
4047.89 1544
4048.49 1636
4049.09 1645
4049.69 1680
4050.29 1703
4050.89 1679
4051.49 1638
4052.09 1649
4052.69 1785
4053.29 1771
4053.89 1804
4054.49 1777
4055.09 1729
4055.69 1693
4056.30 1730
4056.90 1761
4057.50 1726
4058.10 1755
4058.70 1727
4059.30 1833
4059.90 1934
4060.50 1995
4061.10 2069
4061.71 2118
4062.31 2158
4062.91 2229
4063.51 2269
4064.11 2170
4064.71 2121
4065.31 2172
4065.92 2167
4066.52 2136
4067.12 2053
4067.72 1885
4068.32 1845
4068.92 1948
4069.53 1831
4070.13 1763
4070.73 1707
4071.33 1591
4071.93 1602
4072.54 1499
4073.14 1544
4073.74 1513
4074.34 1487
4074.94 1467
4075.55 1483
4076.15 1511
4076.75 1461
4077.35 1554
4077.96 1558
4078.56 1487
4079.16 1518
4079.76 1552
4080.37 1577
4080.97 1546
4081.57 1568
4082.17 1539
4082.78 1566
4083.38 1493
4083.98 1536
4084.59 1487
4085.19 1470
4085.79 1503
4086.39 1450
4087.00 1477
4087.60 1540
4088.20 1573
4088.81 1525
4089.41 1557
4090.01 1590
4090.62 1532
4091.22 1559
4091.82 1535
4092.43 1516
4093.03 1508
4093.63 1581
4094.24 1504
4094.84 1546
4095.45 1516
4096.05 1519
4096.65 1556
4097.26 1600
4097.86 1588
4098.47 1512
4099.07 1576
4099.67 1514
4100.28 1570
4100.88 1542
4101.49 1504
4102.09 1562
4102.69 1416
4103.30 1471
4103.90 1487
4104.51 1461
4105.11 1454
4105.72 1445
4106.32 1501
4106.93 1488
4107.53 1514
4108.13 1435
4108.74 1407
4109.34 1483
4109.95 1519
4110.55 1452
4111.16 1474
4111.76 1457
4112.37 1433
4112.97 1464
4113.58 1460
4114.18 1388
4114.79 1401
4115.39 1469
4116.00 1488
4116.60 1498
4117.21 1547
4117.82 1574
4118.42 1571
4119.03 1497
4119.63 1541
4120.24 1573
4120.84 1472
4121.45 1503
4122.05 1516
4122.66 1498
4123.27 1488
4123.87 1497
4124.48 1405
4125.08 1486
4125.69 1448
4126.30 1385
4126.90 1421
4127.51 1476
4128.11 1441
4128.72 1380
4129.33 1512
4129.93 1454
4130.54 1451
4131.15 1503
4131.75 1458
4132.36 1489
4132.96 1468
4133.57 1471
4134.18 1548
4134.78 1555
4135.39 1572
4136.00 1667
4136.60 1642
4137.21 1542
4137.82 1624
4138.43 1694
4139.03 1642
4139.64 1693
4140.25 1782
4140.85 1715
4141.46 1655
4142.07 1645
4142.68 1698
4143.28 1662
4143.89 1739
4144.50 1703
4145.10 1714
4145.71 1749
4146.32 1773
4146.93 1736
4147.53 1594
4148.14 1618
4148.75 1623
4149.36 1580
4149.97 1581
4150.57 1484
4151.18 1466
4151.79 1415
4152.40 1407
4153.00 1409
4153.61 1348
4154.22 1459
4154.83 1402
4155.44 1311
4156.05 1304
4156.65 1439
4157.26 1334
4157.87 1345
4158.48 1380
4159.09 1365
4159.70 1365
4160.30 1384
4160.91 1391
4161.52 1450
4162.13 1407
4162.74 1399
4163.35 1414
4163.96 1387
4164.56 1377
4165.17 1463
4165.78 1476
4166.39 1505
4167.00 1450
4167.61 1490
4168.22 1536
4168.83 1476
4169.44 1441
4170.05 1431
4170.66 1436
4171.26 1518
4171.87 1482
4172.48 1425
4173.09 1417
4173.70 1461
4174.31 1495
4174.92 1633
4175.53 1631
4176.14 1724
4176.75 1653
4177.36 1672
4177.97 1567
4178.58 1517
4179.19 1532
4179.80 1480
4180.41 1445
4181.02 1473
4181.63 1497
4182.24 1445
4182.85 1481
4183.46 1449
4184.07 1407
4184.68 1407
4185.29 1418
4185.90 1463
4186.51 1447
4187.12 1400
4187.73 1406
4188.34 1397
4188.95 1465
4189.56 1445
4190.18 1504
4190.79 1542
4191.40 1446
4192.01 1459
4192.62 1492
4193.23 1627
4193.84 1621
4194.45 1548
4195.06 1563
4195.67 1526
4196.28 1480
4196.90 1456
4197.51 1460
4198.12 1421
4198.73 1462
4199.34 1409
4199.95 1370
4200.56 1522
4201.18 1409
4201.79 1402
4202.40 1404
4203.01 1466
4203.62 1394
4204.23 1454
4204.85 1462
4205.46 1540
4206.07 1555
4206.68 1543
4207.29 1508
4207.90 1490
4208.52 1481
4209.13 1496
4209.74 1472
4210.35 1418
4210.97 1436
4211.58 1488
4212.19 1565
4212.80 1559
4213.41 1476
4214.03 1496
4214.64 1550
4215.25 1568
4215.86 1589
4216.48 1476
4217.09 1516
4217.70 1594
4218.32 1635
4218.93 1591
4219.54 1599
4220.15 1620
4220.77 1686
4221.38 1624
4221.99 1523
4222.61 1596
4223.22 1544
4223.83 1468
4224.44 1504
4225.06 1518
4225.67 1552
4226.28 1651
4226.90 1678
4227.51 1710
4228.13 1706
4228.74 1718
4229.35 1817
4229.97 1838
4230.58 1785
4231.19 1765
4231.81 1811
4232.42 1767
4233.03 1804
4233.65 1827
4234.26 1720
4234.88 1863
4235.49 1923
4236.10 1974
4236.72 1987
4237.33 1929
4237.95 1938
4238.56 1877
4239.17 1817
4239.79 1711
4240.40 1619
4241.02 1624
4241.63 1555
4242.25 1554
4242.86 1560
4243.48 1541
4244.09 1560
4244.71 1589
4245.32 1553
4245.93 1590
4246.55 1595
4247.16 1615
4247.78 1537
4248.39 1654
4249.01 1646
4249.62 1666
4250.24 1699
4250.85 1676
4251.47 1643
4252.08 1666
4252.70 1650
4253.32 1677
4253.93 1654
4254.55 1635
4255.16 1657
4255.78 1658
4256.39 1630
4257.01 1626
4257.62 1592
4258.24 1606
4258.85 1566
4259.47 1588
4260.09 1613
4260.70 1734
4261.32 1827
4261.93 1893
4262.55 1865
4263.17 1882
4263.78 1986
4264.40 2128
4265.01 2039
4265.63 1927
4266.25 1994
4266.86 2002
4267.48 1929
4268.10 1986
4268.71 1962
4269.33 1906
4269.94 1899
4270.56 1947
4271.18 1923
4271.79 2024
4272.41 2194
4273.03 2294
4273.64 2372
4274.26 2459
4274.88 2407
4275.49 2398
4276.11 2269
4276.73 2316
4277.35 2105
4277.96 2049
4278.58 2064
4279.20 2014
4279.81 1952
4280.43 1860
4281.05 1783
4281.67 1703
4282.28 1687
4282.90 1618
4283.52 1604
4284.14 1617
4284.75 1525
4285.37 1498
4285.99 1519
4286.61 1505
4287.22 1420
4287.84 1452
4288.46 1438
4289.08 1426
4289.70 1537
4290.31 1535
4290.93 1624
4291.55 1624
4292.17 1601
4292.79 1598
4293.40 1611
4294.02 1574
4294.64 1501
4295.26 1487
4295.88 1476
4296.50 1493
4297.11 1501
4297.73 1491
4298.35 1502
4298.97 1533
4299.59 1552
4300.21 1491
4300.83 1532
4301.44 1497
4302.06 1578
4302.68 1595
4303.30 1640
4303.92 1602
4304.54 1514
4305.16 1524
4305.78 1497
4306.40 1503
4307.02 1490
4307.63 1442
4308.25 1478
4308.87 1424
4309.49 1362
4310.11 1395
4310.73 1362
4311.35 1408
4311.97 1397
4312.59 1378
4313.21 1418
4313.83 1416
4314.45 1384
4315.07 1390
4315.69 1437
4316.31 1450
4316.93 1512
4317.55 1419
4318.17 1409
4318.79 1427
4319.41 1443
4320.03 1494
4320.65 1518
4321.27 1461
4321.89 1468
4322.51 1452
4323.13 1501
4323.75 1538
4324.37 1571
4324.99 1601
4325.61 1628
4326.23 1676
4326.85 1610
4327.47 1618
4328.09 1641
4328.71 1677
4329.33 1685
4329.96 1761
4330.58 1865
4331.20 2077
4331.82 2220
4332.44 2319
4333.06 2292
4333.68 2363
4334.30 2299
4334.92 2270
4335.54 2380
4336.17 2298
4336.79 2308
4337.41 2383
4338.03 2342
4338.65 2320
4339.27 2352
4339.89 2410
4340.52 2225
4341.14 2042
4341.76 2063
4342.38 2009
4343.00 2054
4343.62 2168
4344.25 2309
4344.87 2445
4345.49 2624
4346.11 2964
4346.73 3156
4347.36 3265
4347.98 3283
4348.60 3035
4349.22 2938
4349.84 2751
4350.47 2609
4351.09 2414
4351.71 2427
4352.33 2351
4352.96 2182
4353.58 2233
4354.20 2111
4354.82 1981
4355.45 1936
4356.07 1873
4356.69 1812
4357.31 1856
4357.94 1831
4358.56 1773
4359.18 1832
4359.81 1813
4360.43 1770
4361.05 1702
4361.68 1743
4362.30 1798
4362.92 1766
4363.55 1787
4364.17 1823
4364.79 1837
4365.42 1841
4366.04 1843
4366.66 1809
4367.29 1808
4367.91 1703
4368.53 1686
4369.16 1745
4369.78 1648
4370.40 1574
4371.03 1485
4371.65 1601
4372.27 1549
4372.90 1529
4373.52 1464
4374.15 1507
4374.77 1507
4375.39 1533
4376.02 1509
4376.64 1521
4377.27 1521
4377.89 1574
4378.52 1622
4379.14 1653
4379.76 1581
4380.39 1524
4381.01 1590
4381.64 1596
4382.26 1647
4382.89 1593
4383.51 1537
4384.14 1524
4384.76 1563
4385.39 1481
4386.01 1459
4386.64 1435
4387.26 1464
4387.89 1435
4388.51 1438
4389.14 1398
4389.76 1347
4390.39 1424
4391.01 1449
4391.64 1391
4392.26 1380
4392.89 1409
4393.51 1392
4394.14 1343
4394.76 1349
4395.39 1338
4396.01 1333
4396.64 1312
4397.26 1316
4397.89 1344
4398.52 1387
4399.14 1345
4399.77 1322
4400.39 1328
4401.02 1350
4401.65 1349
4402.27 1365
4402.90 1374
4403.52 1417
4404.15 1360
4404.78 1422
4405.40 1348
4406.03 1404
4406.65 1435
4407.28 1432
4407.91 1504
4408.53 1455
4409.16 1431
4409.79 1499
4410.41 1503
4411.04 1513
4411.67 1580
4412.29 1585
4412.92 1615
4413.55 1634
4414.17 1698
4414.80 1682
4415.43 1606
4416.05 1615
4416.68 1516
4417.31 1511
4417.94 1516
4418.56 1470
4419.19 1432
4419.82 1435
4420.44 1405
4421.07 1390
4421.70 1420
4422.33 1352
4422.95 1342
4423.58 1334
4424.21 1328
4424.84 1281
4425.46 1338
4426.09 1291
4426.72 1245
4427.35 1284
4427.97 1269
4428.60 1279
4429.23 1293
4429.86 1277
4430.49 1253
4431.11 1250
4431.74 1276
4432.37 1301
4433.00 1319
4433.63 1363
4434.26 1326
4434.88 1322
4435.51 1289
4436.14 1270
4436.77 1309
4437.40 1304
4438.03 1323
4438.65 1373
4439.28 1338
4439.91 1316
4440.54 1307
4441.17 1300
4441.80 1303
4442.43 1349
4443.06 1337
4443.68 1332
4444.31 1326
4444.94 1360
4445.57 1357
4446.20 1425
4446.83 1441
4447.46 1456
4448.09 1445
4448.72 1410
4449.35 1414
4449.98 1333
4450.61 1347
4451.24 1278
4451.86 1324
4452.49 1335
4453.12 1334
4453.75 1369
4454.38 1402
4455.01 1467
4455.64 1530
4456.27 1546
4456.90 1504
4457.53 1572
4458.16 1541
4458.79 1451
4459.42 1458
4460.05 1388
4460.68 1336
4461.31 1375
4461.94 1395
4462.57 1330
4463.20 1336
4463.83 1316
4464.46 1257
4465.09 1294
4465.72 1319
4466.36 1355
4466.99 1355
4467.62 1371
4468.25 1446
4468.88 1429
4469.51 1503
4470.14 1484
4470.77 1487
4471.40 1482
4472.03 1411
4472.66 1433
4473.29 1431
4473.93 1452
4474.56 1380
4475.19 1389
4475.82 1391
4476.45 1352
4477.08 1389
4477.71 1337
4478.34 1306
4478.98 1313
4479.61 1228
4480.24 1338
4480.87 1371
4481.50 1346
4482.13 1326
4482.76 1324
4483.40 1378
4484.03 1388
4484.66 1382
4485.29 1339
4485.92 1387
4486.56 1421
4487.19 1447
4487.82 1410
4488.45 1453
4489.08 1436
4489.72 1476
4490.35 1449
4490.98 1544
4491.61 1532
4492.25 1539
4492.88 1530
4493.51 1468
4494.14 1469
4494.78 1490
4495.41 1517
4496.04 1507
4496.67 1470
4497.31 1452
4497.94 1515
4498.57 1678
4499.20 1836
4499.84 2029
4500.47 2237
4501.10 2565
4501.74 2775
4502.37 3084
4503.00 3223
4503.64 3198
4504.27 3164
4504.90 3001
4505.53 2788
4506.17 2582
4506.80 2553
4507.43 2315
4508.07 2021
4508.70 1944
4509.34 1878
4509.97 1808
4510.60 1725
4511.24 1721
4511.87 1788
4512.50 1681
4513.14 1545
4513.77 1573
4514.41 1603
4515.04 1512
4515.67 1526
4516.31 1471
4516.94 1453
4517.58 1420
4518.21 1502
4518.84 1442
4519.48 1419
4520.11 1416
4520.75 1402
4521.38 1406
4522.02 1420
4522.65 1435
4523.28 1491
4523.92 1475
4524.55 1469
4525.19 1477
4525.82 1516
4526.46 1615
4527.09 1676
4527.73 1712
4528.36 1844
4529.00 2053
4529.63 2268
4530.27 2417
4530.90 2682
4531.54 2866
4532.17 2800
4532.81 2731
4533.44 2635
4534.08 2471
4534.71 2349
4535.35 2225
4535.99 2065
4536.62 1923
4537.26 1842
4537.89 1706
4538.53 1692
4539.16 1649
4539.80 1664
4540.43 1678
4541.07 1619
4541.71 1721
4542.34 1631
4542.98 1654
4543.61 1598
4544.25 1570
4544.89 1478
4545.52 1480
4546.16 1488
4546.79 1384
4547.43 1343
4548.07 1348
4548.70 1355
4549.34 1350
4549.98 1280
4550.61 1271
4551.25 1324
4551.89 1310
4552.52 1316
4553.16 1236
4553.80 1328
4554.43 1307
4555.07 1309
4555.71 1357
4556.34 1310
4556.98 1301
4557.62 1256
4558.25 1339
4558.89 1373
4559.53 1386
4560.16 1430
4560.80 1457
4561.44 1458
4562.08 1455
4562.71 1450
4563.35 1456
4563.99 1429
4564.63 1430
4565.26 1413
4565.90 1439
4566.54 1457
4567.18 1431
4567.81 1522
4568.45 1520
4569.09 1461
4569.73 1513
4570.36 1509
4571.00 1426
4571.64 1472
4572.28 1540
4572.92 1442
4573.55 1411
4574.19 1399
4574.83 1496
4575.47 1447
4576.11 1438
4576.75 1475
4577.38 1385
4578.02 1391
4578.66 1424
4579.30 1361
4579.94 1390
4580.58 1327
4581.21 1362
4581.85 1365
4582.49 1309
4583.13 1325
4583.77 1347
4584.41 1305
4585.05 1418
4585.69 1413
4586.32 1436
4586.96 1483
4587.60 1529
4588.24 1502
4588.88 1541
4589.52 1580
4590.16 1580
4590.80 1586
4591.44 1565
4592.08 1495
4592.72 1433
4593.36 1489
4594.00 1539
4594.63 1438
4595.27 1404
4595.91 1424
4596.55 1407
4597.19 1346
4597.83 1397
4598.47 1384
4599.11 1412
4599.75 1365
4600.39 1379
4601.03 1432
4601.67 1455
4602.31 1452
4602.95 1467
4603.59 1465
4604.23 1444
4604.87 1521
4605.51 1502
4606.15 1430
4606.79 1425
4607.43 1430
4608.08 1435
4608.72 1490
4609.36 1446
4610.00 1396
4610.64 1390
4611.28 1431
4611.92 1423
4612.56 1478
4613.20 1483
4613.84 1507
4614.48 1696
4615.12 1802
4615.76 1765
4616.41 1752
4617.05 1658
4617.69 1557
4618.33 1515
4618.97 1539
4619.61 1488
4620.25 1411
4620.89 1385
4621.54 1268
4622.18 1262
4622.82 1214
4623.46 1234
4624.10 1232
4624.74 1247
4625.38 1234
4626.03 1276
4626.67 1275
4627.31 1264
4627.95 1170
4628.59 1255
4629.24 1230
4629.88 1348
4630.52 1294
4631.16 1289
4631.80 1332
4632.45 1353
4633.09 1305
4633.73 1338
4634.37 1344
4635.02 1358
4635.66 1316
4636.30 1365
4636.94 1351
4637.58 1313
4638.23 1289
4638.87 1332
4639.51 1351
4640.16 1343
4640.80 1372
4641.44 1391
4642.08 1386
4642.73 1342
4643.37 1405
4644.01 1342
4644.66 1398
4645.30 1361
4645.94 1365
4646.58 1345
4647.23 1396
4647.87 1368
4648.51 1294
4649.16 1293
4649.80 1320
4650.44 1318
4651.09 1378
4651.73 1316
4652.37 1422
4653.02 1352
4653.66 1336
4654.31 1350
4654.95 1370
4655.59 1377
4656.24 1289
4656.88 1297
4657.52 1292
4658.17 1234
4658.81 1234
4659.46 1250
4660.10 1247
4660.75 1268
4661.39 1214
4662.03 1225
4662.68 1190
4663.32 1160
4663.97 1161
4664.61 1118
4665.26 1130
4665.90 1179
4666.54 1183
4667.19 1149
4667.83 1138
4668.48 1200
4669.12 1249
4669.77 1209
4670.41 1195
4671.06 1227
4671.70 1274
4672.35 1275
4672.99 1229
4673.64 1247
4674.28 1277
4674.93 1220
4675.57 1242
4676.22 1291
4676.86 1276
4677.51 1292
4678.15 1284
4678.80 1269
4679.44 1323
4680.09 1258
4680.73 1289
4681.38 1285
4682.03 1278
4682.67 1301
4683.32 1311
4683.96 1279
4684.61 1330
4685.25 1360
4685.90 1325
4686.55 1307
4687.19 1288
4687.84 1323
4688.48 1349
4689.13 1349
4689.78 1339
4690.42 1408
4691.07 1439
4691.72 1431
4692.36 1499
4693.01 1432
4693.65 1444
4694.30 1421
4694.95 1428
4695.59 1390
4696.24 1361
4696.89 1379
4697.53 1504
4698.18 1522
4698.83 1585
4699.47 1555
4700.12 1615
4700.77 1547
4701.41 1529
4702.06 1572
4702.71 1529
4703.36 1474
4704.00 1423
4704.65 1416
4705.30 1339
4705.94 1366
4706.59 1414
4707.24 1336
4707.89 1400
4708.53 1380
4709.18 1266
4709.83 1271
4710.48 1336
4711.12 1363
4711.77 1301
4712.42 1274
4713.07 1272
4713.71 1307
4714.36 1313
4715.01 1311
4715.66 1335
4716.31 1347
4716.95 1270
4717.60 1264
4718.25 1313
4718.90 1325
4719.55 1338
4720.19 1327
4720.84 1359
4721.49 1407
4722.14 1363
4722.79 1359
4723.44 1324
4724.08 1337
4724.73 1344
4725.38 1298
4726.03 1375
4726.68 1337
4727.33 1228
4727.98 1275
4728.63 1319
4729.27 1275
4729.92 1222
4730.57 1241
4731.22 1186
4731.87 1243
4732.52 1213
4733.17 1198
4733.82 1255
4734.47 1198
4735.12 1253
4735.77 1223
4736.41 1251
4737.06 1238
4737.71 1187
4738.36 1216
4739.01 1253
4739.66 1229
4740.31 1249
4740.96 1288
4741.61 1297
4742.26 1268
4742.91 1324
4743.56 1317
4744.21 1288
4744.86 1211
4745.51 1245
4746.16 1260
4746.81 1315
4747.46 1303
4748.11 1326
4748.76 1358
4749.41 1333
4750.06 1459
4750.71 1542
4751.36 1494
4752.01 1570
4752.66 1681
4753.31 1652
4753.96 1591
4754.61 1552
4755.26 1462
4755.92 1430
4756.57 1370
4757.22 1430
4757.87 1421
4758.52 1309
4759.17 1273
4759.82 1290
4760.47 1354
4761.12 1279
4761.77 1323
4762.42 1364
4763.08 1379
4763.73 1359
4764.38 1295
4765.03 1230
4765.68 1233
4766.33 1304
4766.98 1281
4767.64 1301
4768.29 1311
4768.94 1376
4769.59 1379
4770.24 1409
4770.89 1464
4771.54 1453
4772.20 1481
4772.85 1423
4773.50 1352
4774.15 1364
4774.80 1379
4775.46 1336
4776.11 1315
4776.76 1254
4777.41 1278
4778.06 1295
4778.72 1280
4779.37 1355
4780.02 1270
4780.67 1302
4781.33 1259
4781.98 1243
4782.63 1271
4783.28 1311
4783.94 1336
4784.59 1322
4785.24 1291
4785.89 1304
4786.55 1278
4787.20 1252
4787.85 1320
4788.51 1374
4789.16 1354
4789.81 1398
4790.46 1377
4791.12 1407
4791.77 1381
4792.42 1366
4793.08 1424
4793.73 1393
4794.38 1405
4795.04 1411
4795.69 1371
4796.34 1353
4797.00 1374
4797.65 1393
4798.30 1469
4798.96 1504
4799.61 1490
4800.27 1536
4800.92 1586
4801.57 1633
4802.23 1579
4802.88 1573
4803.53 1523
4804.19 1462
4804.84 1448
4805.50 1381
4806.15 1478
4806.81 1418
4807.46 1472
4808.11 1485
4808.77 1471
4809.42 1463
4810.08 1425
4810.73 1462
4811.39 1462
4812.04 1500
4812.69 1524
4813.35 1580
4814.00 1602
4814.66 1605
4815.31 1689
4815.97 1702
4816.62 1674
4817.28 1679
4817.93 1641
4818.59 1635
4819.24 1675
4819.90 1730
4820.55 1654
4821.21 1666
4821.86 1715
4822.52 1745
4823.17 1762
4823.83 1718
4824.48 1677
4825.14 1583
4825.79 1571
4826.45 1498
4827.11 1579
4827.76 1626
4828.42 1550
4829.07 1586
4829.73 1646
4830.38 1697
4831.04 1711
4831.70 1685
4832.35 1660
4833.01 1711
4833.66 1664
4834.32 1757
4834.98 1862
4835.63 1830
4836.29 1793
4836.94 1831
4837.60 1825
4838.26 1862
4838.91 1978
4839.57 1963
4840.23 1997
4840.88 1924
4841.54 1924
4842.20 2041
4842.85 1979
4843.51 1919
4844.17 1883
4844.82 1876
4845.48 1897
4846.14 1960
4846.79 1969
4847.45 2009
4848.11 2106
4848.76 2178
4849.42 2274
4850.08 2381
4850.73 2486
4851.39 2448
4852.05 2346
4852.71 2234
4853.36 2181
4854.02 2158
4854.68 2186
4855.34 2226
4855.99 2363
4856.65 2491
4857.31 2618
4857.97 2738
4858.62 2888
4859.28 2833
4859.94 2644
4860.60 2689
4861.25 2526
4861.91 2341
4862.57 2329
4863.23 2139
4863.89 2138
4864.54 2109
4865.20 2103
4865.86 2104
4866.52 2100
4867.18 2173
4867.84 2171
4868.49 2129
4869.15 2203
4869.81 2121
4870.47 2159
4871.13 2104
4871.79 2154
4872.44 2259
4873.10 2267
4873.76 2195
4874.42 2171
4875.08 2206
4875.74 2101
4876.40 2168
4877.06 2192
4877.72 2188
4878.37 2231
4879.03 2318
4879.69 2311
4880.35 2206
4881.01 2086
4881.67 2009
4882.33 2016
4882.99 1934
4883.65 1858
4884.31 1775
4884.97 1809
4885.63 1843
4886.29 1753
4886.95 1723
4887.61 1747
4888.26 1660
4888.92 1700
4889.58 1715
4890.24 1709
4890.90 1701
4891.56 1720
4892.22 1695
4892.88 1732
4893.54 1696
4894.20 1680
4894.86 1673
4895.52 1626
4896.18 1571
4896.84 1616
4897.51 1606
4898.17 1706
4898.83 1748
4899.49 1837
4900.15 2024
4900.81 2063
4901.47 2005
4902.13 2014
4902.79 2000
4903.45 1963
4904.11 1815
4904.77 1775
4905.43 1725
4906.09 1711
4906.75 1661
4907.41 1617
4908.08 1642
4908.74 1574
4909.40 1604
4910.06 1642
4910.72 1661
4911.38 1697
4912.04 1624
4912.70 1532
4913.37 1589
4914.03 1533
4914.69 1404
4915.35 1435
4916.01 1418
4916.67 1379
4917.33 1351
4918.00 1309
4918.66 1317
4919.32 1328
4919.98 1366
4920.64 1390
4921.31 1319
4921.97 1321
4922.63 1354
4923.29 1364
4923.95 1323
4924.62 1287
4925.28 1351
4925.94 1285
4926.60 1290
4927.26 1314
4927.93 1228
4928.59 1244
4929.25 1297
4929.91 1324
4930.58 1287
4931.24 1325
4931.90 1354
4932.56 1340
4933.23 1284
4933.89 1340
4934.55 1411
4935.22 1416
4935.88 1402
4936.54 1410
4937.20 1366
4937.87 1386
4938.53 1380
4939.19 1360
4939.86 1398
4940.52 1371
4941.18 1416
4941.85 1411
4942.51 1325
4943.17 1296
4943.84 1385
4944.50 1312
4945.16 1314
4945.83 1317
4946.49 1326
4947.15 1340
4947.82 1295
4948.48 1322
4949.15 1336
4949.81 1279
4950.47 1239
4951.14 1266
4951.80 1209
4952.47 1252
4953.13 1256
4953.79 1252
4954.46 1259
4955.12 1224
4955.79 1280
4956.45 1243
4957.11 1282
4957.78 1327
4958.44 1370
4959.11 1380
4959.77 1444
4960.44 1453
4961.10 1455
4961.77 1575
4962.43 1638
4963.10 1667
4963.76 1687
4964.42 1583
4965.09 1541
4965.75 1504
4966.42 1459
4967.08 1421
4967.75 1431
4968.41 1355
4969.08 1310
4969.74 1299
4970.41 1251
4971.08 1234
4971.74 1312
4972.41 1286
4973.07 1303
4973.74 1331
4974.40 1300
4975.07 1368
4975.73 1334
4976.40 1362
4977.06 1416
4977.73 1312
4978.40 1407
4979.06 1339
4979.73 1314
4980.39 1261
4981.06 1268
4981.73 1283
4982.39 1200
4983.06 1221
4983.72 1163
4984.39 1207
4985.06 1197
4985.72 1237
4986.39 1192
4987.05 1233
4987.72 1212
4988.39 1237
4989.05 1141
4989.72 1223
4990.39 1255
4991.05 1207
4991.72 1233
4992.39 1257
4993.05 1250
4993.72 1271
4994.39 1261
4995.05 1265
4995.72 1268
4996.39 1269
4997.05 1311
4997.72 1347
4998.39 1240
4999.06 1251
4999.72 1217
5000.39 1235
5001.06 1181
5001.73 1217
5002.39 1208
5003.06 1199
5003.73 1192
5004.39 1143
5005.06 1182
5005.73 1191
5006.40 1148
5007.07 1175
5007.73 1191
5008.40 1228
5009.07 1221
5009.74 1239
5010.40 1240
5011.07 1268
5011.74 1276
5012.41 1249
5013.08 1182
5013.74 1192
5014.41 1206
5015.08 1218
5015.75 1230
5016.42 1238
5017.09 1160
5017.75 1163
5018.42 1181
5019.09 1208
5019.76 1276
5020.43 1292
5021.10 1298
5021.76 1315
5022.43 1363
5023.10 1411
5023.77 1412
5024.44 1468
5025.11 1478
5025.78 1415
5026.45 1406
5027.12 1362
5027.78 1333
5028.45 1331
5029.12 1265
5029.79 1227
5030.46 1258
5031.13 1296
5031.80 1259
5032.47 1268
5033.14 1214
5033.81 1195
5034.48 1233
5035.15 1216
5035.82 1200
5036.49 1236
5037.16 1198
5037.83 1213
5038.50 1200
5039.16 1231
5039.83 1154
5040.50 1187
5041.17 1204
5041.84 1200
5042.51 1162
5043.18 1181
5043.85 1184
5044.52 1201
5045.20 1254
5045.87 1308
5046.54 1308
5047.21 1256
5047.88 1308
5048.55 1362
5049.22 1309
5049.89 1385
5050.56 1389
5051.23 1412
5051.90 1434
5052.57 1459
5053.24 1554
5053.91 1532
5054.58 1495
5055.25 1504
5055.92 1458
5056.60 1417
5057.27 1417
5057.94 1420
5058.61 1394
5059.28 1417
5059.95 1317
5060.62 1316
5061.29 1279
5061.96 1338
5062.64 1280
5063.31 1332
5063.98 1308
5064.65 1314
5065.32 1291
5065.99 1299
5066.66 1299
5067.34 1329
5068.01 1314
5068.68 1286
5069.35 1328
5070.02 1309
5070.70 1301
5071.37 1342
5072.04 1324
5072.71 1335
5073.38 1362
5074.06 1374
5074.73 1398
5075.40 1393
5076.07 1399
5076.74 1484
5077.42 1537
5078.09 1487
5078.76 1538
5079.43 1543
5080.11 1459
5080.78 1520
5081.45 1557
5082.12 1547
5082.80 1505
5083.47 1455
5084.14 1516
5084.82 1474
5085.49 1479
5086.16 1478
5086.83 1592
5087.51 1768
5088.18 1818
5088.85 2052
5089.53 2209
5090.20 2419
5090.87 2597
5091.55 2612
5092.22 2625
5092.89 2488
5093.57 2381
5094.24 2329
5094.91 2201
5095.59 2034
5096.26 1870
5096.93 1800
5097.61 1720
5098.28 1616
5098.96 1471
5099.63 1424
5100.30 1495
5100.98 1466
5101.65 1520
5102.32 1527
5103.00 1521
5103.67 1520
5104.35 1543
5105.02 1516
5105.70 1585
5106.37 1493
5107.04 1538
5107.72 1554
5108.39 1523
5109.07 1450
5109.74 1307
5110.42 1278
5111.09 1285
5111.77 1308
5112.44 1376
5113.11 1331
5113.79 1349
5114.46 1382
5115.14 1442
5115.81 1528
5116.49 1698
5117.16 1853
5117.84 2005
5118.51 2296
5119.19 2420
5119.86 2508
5120.54 2526
5121.21 2545
5121.89 2383
5122.57 2239
5123.24 2147
5123.92 2035
5124.59 1877
5125.27 1722
5125.94 1572
5126.62 1516
5127.29 1500
5127.97 1480
5128.64 1490
5129.32 1568
5130.00 1556
5130.67 1500
5131.35 1567
5132.02 1562
5132.70 1599
5133.38 1545
5134.05 1446
5134.73 1425
5135.40 1419
5136.08 1424
5136.76 1430
5137.43 1432
5138.11 1423
5138.79 1441
5139.46 1391
5140.14 1443
5140.82 1426
5141.49 1449
5142.17 1380
5142.85 1390
5143.52 1354
5144.20 1377
5144.88 1313
5145.55 1374
5146.23 1322
5146.91 1317
5147.58 1336
5148.26 1288
5148.94 1261
5149.61 1299
5150.29 1342
5150.97 1288
5151.65 1268
5152.32 1300
5153.00 1317
5153.68 1320
5154.36 1324
5155.03 1315
5155.71 1324
5156.39 1414
5157.07 1404
5157.74 1471
5158.42 1507
5159.10 1391
5159.78 1345
5160.45 1372
5161.13 1384
5161.81 1363
5162.49 1312
5163.17 1235
5163.84 1279
5164.52 1352
5165.20 1360
5165.88 1349
5166.56 1291
5167.24 1306
5167.91 1300
5168.59 1346
5169.27 1272
5169.95 1250
5170.63 1268
5171.31 1270
5171.98 1233
5172.66 1187
5173.34 1179
5174.02 1206
5174.70 1173
5175.38 1231
5176.06 1153
5176.74 1171
5177.41 1184
5178.09 1195
5178.77 1177
5179.45 1210
5180.13 1274
5180.81 1247
5181.49 1255
5182.17 1332
5182.85 1272
5183.53 1310
5184.21 1219
5184.89 1241
5185.57 1204
5186.24 1184
5186.92 1183
5187.60 1195
5188.28 1149
5188.96 1126
5189.64 1132
5190.32 1102
5191.00 1052
5191.68 1106
5192.36 1128
5193.04 1077
5193.72 1072
5194.40 1130
5195.08 1121
5195.76 1144
5196.44 1090
5197.12 1167
5197.80 1215
5198.48 1127
5199.16 1169
5199.84 1201
5200.52 1123
5201.21 1168
5201.89 1175
5202.57 1151
5203.25 1118
5203.93 1036
5204.61 1105
5205.29 1140
5205.97 1142
5206.65 1120
5207.33 1187
5208.01 1170
5208.69 1147
5209.37 1150
5210.06 1146
5210.74 1202
5211.42 1208
5212.10 1152
5212.78 1199
5213.46 1215
5214.14 1226
5214.82 1120
5215.51 1196
5216.19 1147
5216.87 1141
5217.55 1164
5218.23 1218
5218.91 1149
5219.60 1124
5220.28 1105
5220.96 1107
5221.64 1218
5222.32 1188
5223.00 1171
5223.69 1148
5224.37 1185
5225.05 1081
5225.73 1154
5226.41 1154
5227.10 1134
5227.78 1068
5228.46 1066
5229.14 1140
5229.83 1136
5230.51 1151
5231.19 1108
5231.87 1143
5232.56 1170
5233.24 1162
5233.92 1184
5234.60 1170
5235.29 1175
5235.97 1271
5236.65 1235
5237.34 1235
5238.02 1345
5238.70 1357
5239.38 1333
5240.07 1323
5240.75 1291
5241.43 1287
5242.12 1280
5242.80 1329
5243.48 1251
5244.17 1206
5244.85 1154
5245.53 1195
5246.22 1226
5246.90 1202
5247.58 1231
5248.27 1280
5248.95 1260
5249.63 1278
5250.32 1268
5251.00 1287
5251.69 1282
5252.37 1222
5253.05 1265
5253.74 1256
5254.42 1193
5255.11 1136
5255.79 1168
5256.47 1157
5257.16 1140
5257.84 1166
5258.53 1133
5259.21 1112
5259.89 1121
5260.58 1194
5261.26 1227
5261.95 1254
5262.63 1298
5263.32 1277
5264.00 1289
5264.69 1302
5265.37 1283
5266.06 1241
5266.74 1209
5267.43 1225
5268.11 1221
5268.79 1178
5269.48 1192
5270.16 1133
5270.85 1130
5271.53 1155
5272.22 1217
5272.91 1213
5273.59 1141
5274.28 1161
5274.96 1191
5275.65 1244
5276.33 1160
5277.02 1222
5277.70 1209
5278.39 1164
5279.07 1212
5279.76 1235
5280.45 1242
5281.13 1221
5281.82 1280
5282.50 1290
5283.19 1290
5283.87 1282
5284.56 1197
5285.25 1195
5285.93 1154
5286.62 1163
5287.30 1139
5287.99 1157
5288.68 1117
5289.36 1149
5290.05 1082
5290.74 1124
5291.42 1172
5292.11 1133
5292.79 1155
5293.48 1149
5294.17 1230
5294.85 1251
5295.54 1268
5296.23 1263
5296.91 1207
5297.60 1273
5298.29 1285
5298.98 1238
5299.66 1292
5300.35 1277
5301.04 1326
5301.72 1289
5302.41 1364
5303.10 1419
5303.78 1391
5304.47 1465
5305.16 1453
5305.85 1466
5306.53 1414
5307.22 1453
5307.91 1441
5308.60 1375
5309.28 1429
5309.97 1433
5310.66 1439
5311.35 1419
5312.03 1463
5312.72 1486
5313.41 1526
5314.10 1504
5314.79 1429
5315.47 1430
5316.16 1493
5316.85 1461
5317.54 1409
5318.23 1353
5318.91 1408
5319.60 1418
5320.29 1411
5320.98 1397
5321.67 1294
5322.36 1300
5323.04 1283
5323.73 1274
5324.42 1199
5325.11 1231
5325.80 1225
5326.49 1208
5327.18 1183
5327.86 1230
5328.55 1230
5329.24 1214
5329.93 1222
5330.62 1281
5331.31 1230
5332.00 1218
5332.69 1219
5333.38 1176
5334.06 1170
5334.75 1131
5335.44 1105
5336.13 1137
5336.82 1139
5337.51 1144
5338.20 1153
5338.89 1101
5339.58 1129
5340.27 1128
5340.96 1131
5341.65 1186
5342.34 1149
5343.03 1086
5343.72 1097
5344.41 1156
5345.10 1205
5345.79 1203
5346.48 1243
5347.17 1261
5347.86 1325
5348.55 1372
5349.24 1357
5349.93 1394
5350.62 1305
5351.31 1330
5352.00 1334
5352.69 1343
5353.38 1264
5354.07 1237
5354.76 1187
5355.45 1150
5356.14 1143
5356.83 1166
5357.52 1143
5358.21 1209
5358.90 1253
5359.59 1305
5360.29 1382
5360.98 1386
5361.67 1447
5362.36 1520
5363.05 1452
5363.74 1375
5364.43 1429
5365.12 1259
5365.81 1193
5366.50 1170
5367.20 1139
5367.89 1137
5368.58 1112
5369.27 1134
5369.96 1098
5370.65 1115
5371.34 1104
5372.04 1105
5372.73 1086
5373.42 1121
5374.11 1103
5374.80 1091
5375.49 1128
5376.19 1094
5376.88 1110
5377.57 1112
5378.26 1074
5378.95 1102
5379.65 1119
5380.34 1162
5381.03 1138
5381.72 1120
5382.42 1064
5383.11 1063
5383.80 1079
5384.49 1073
5385.19 1089
5385.88 1126
5386.57 1131
5387.26 1158
5387.96 1244
5388.65 1260
5389.34 1239
5390.03 1165
5390.73 1220
5391.42 1245
5392.11 1209
5392.80 1168
5393.50 1147
5394.19 1211
5394.88 1190
5395.58 1154
5396.27 1218
5396.96 1213
5397.66 1199
5398.35 1131
5399.04 1128
5399.74 1125
5400.43 1119
5401.12 1073
5401.82 1091
5402.51 1142
5403.20 1119
5403.90 1125
5404.59 1076
5405.29 1062
5405.98 1125
5406.67 1145
5407.37 1145
5408.06 1098
5408.75 1133
5409.45 1177
5410.14 1166
5410.84 1133
5411.53 1129
5412.23 1118
5412.92 1134
5413.61 1056
5414.31 1039
5415.00 1055
5415.70 1108
5416.39 1081
5417.09 1106
5417.78 1155
5418.47 1149
5419.17 1153
5419.86 1148
5420.56 1164
5421.25 1134
5421.95 1140
5422.64 1223
5423.34 1151
5424.03 1171
5424.73 1178
5425.42 1124
5426.12 1117
5426.81 1085
5427.51 1080
5428.20 1129
5428.90 1198
5429.59 1157
5430.29 1115
5430.99 1091
5431.68 1080
5432.38 1095
5433.07 1065
5433.77 1109
5434.46 1135
5435.16 1138
5435.85 1125
5436.55 1197
5437.25 1169
5437.94 1137
5438.64 1168
5439.33 1147
5440.03 1182
5440.73 1192
5441.42 1191
5442.12 1143
5442.81 1219
5443.51 1256
5444.21 1223
5444.90 1257
5445.60 1259
5446.29 1360
5446.99 1380
5447.69 1356
5448.38 1419
5449.08 1428
5449.78 1438
5450.47 1408
5451.17 1434
5451.87 1472
5452.56 1425
5453.26 1394
5453.96 1421
5454.65 1346
5455.35 1370
5456.05 1448
5456.75 1361
5457.44 1343
5458.14 1294
5458.84 1395
5459.53 1458
5460.23 1477
5460.93 1440
5461.63 1549
5462.32 1585
5463.02 1626
5463.72 1659
5464.42 1674
5465.11 1608
5465.81 1494
5466.51 1553
5467.21 1618
5467.90 1477
5468.60 1427
5469.30 1373
5470.00 1333
5470.70 1350
5471.39 1427
5472.09 1428
5472.79 1401
5473.49 1380
5474.19 1393
5474.88 1433
5475.58 1435
5476.28 1439
5476.98 1529
5477.68 1637
5478.38 1816
5479.07 1997
5479.77 2153
5480.47 2306
5481.17 2338
5481.87 2243
5482.57 2182
5483.27 2068
5483.96 1907
5484.66 1701
5485.36 1639
5486.06 1561
5486.76 1505
5487.46 1580
5488.16 1569
5488.86 1517
5489.56 1566
5490.26 1613
5490.96 1572
5491.65 1583
5492.35 1673
5493.05 1691
5493.75 1702
5494.45 1767
5495.15 1755
5495.85 1814
5496.55 1806
5497.25 1844
5497.95 2000
5498.65 2234
5499.35 2446
5500.05 2753
5500.75 3013
5501.45 3215
5502.15 3056
5502.85 2873
5503.55 2529
5504.25 2306
5504.95 2021
5505.65 1884
5506.35 1681
5507.05 1569
5507.75 1455
5508.45 1457
5509.15 1437
5509.85 1380
5510.55 1417
5511.25 1434
5511.95 1404
5512.65 1438
5513.35 1406
5514.05 1447
5514.76 1467
5515.46 1433
5516.16 1500
5516.86 1499
5517.56 1451
5518.26 1408
5518.96 1417
5519.66 1442
5520.36 1490
5521.06 1468
5521.77 1465
5522.47 1412
5523.17 1339
5523.87 1268
5524.57 1267
5525.27 1257
5525.97 1262
5526.67 1254
5527.38 1201
5528.08 1224
5528.78 1288
5529.48 1277
5530.18 1261
5530.88 1217
5531.59 1249
5532.29 1230
5532.99 1218
5533.69 1257
5534.39 1254
5535.10 1287
5535.80 1328
5536.50 1286
5537.20 1280
5537.90 1302
5538.61 1324
5539.31 1237
5540.01 1224
5540.71 1261
5541.42 1227
5542.12 1240
5542.82 1216
5543.52 1206
5544.23 1162
5544.93 1156
5545.63 1206
5546.33 1199
5547.04 1167
5547.74 1092
5548.44 1163
5549.15 1161
5549.85 1174
5550.55 1127
5551.26 1217
5551.96 1237
5552.66 1198
5553.36 1197
5554.07 1170
5554.77 1114
5555.47 1100
5556.18 1138
5556.88 1178
5557.58 1125
5558.29 1116
5558.99 1133
5559.70 1144
5560.40 1204
5561.10 1207
5561.81 1230
5562.51 1275
5563.21 1269
5563.92 1289
5564.62 1259
5565.33 1253
5566.03 1244
5566.73 1230
5567.44 1201
5568.14 1228
5568.85 1136
5569.55 1110
5570.25 1057
5570.96 1109
5571.66 1117
5572.37 1170
5573.07 1245
5573.78 1245
5574.48 1227
5575.19 1207
5575.89 1233
5576.59 1232
5577.30 1228
5578.00 1242
5578.71 1272
5579.41 1223
5580.12 1151
5580.82 1120
5581.53 1130
5582.23 1108
5582.94 1148
5583.64 1127
5584.35 1172
5585.05 1282
5585.76 1238
5586.46 1217
5587.17 1283
5587.88 1280
5588.58 1241
5589.29 1287
5589.99 1211
5590.70 1200
5591.40 1174
5592.11 1145
5592.81 1163
5593.52 1165
5594.23 1124
5594.93 1138
5595.64 1127
5596.34 1147
5597.05 1099
5597.76 1020
5598.46 1029
5599.17 1019
5599.87 1029
5600.58 1042
5601.29 1038
5601.99 1116
5602.70 1056
5603.41 1091
5604.11 1096
5604.82 1086
5605.52 1064
5606.23 1045
5606.94 1078
5607.64 1095
5608.35 1142
5609.06 1085
5609.76 1119
5610.47 1037
5611.18 1098
5611.88 1155
5612.59 1136
5613.30 1103
5614.01 1084
5614.71 1110
5615.42 1101
5616.13 1045
5616.83 1025
5617.54 1006
5618.25 1036
5618.96 1039
5619.66 1080
5620.37 1100
5621.08 1052
5621.79 1088
5622.49 1165
5623.20 1130
5623.91 1027
5624.62 1071
5625.32 1058
5626.03 1100
5626.74 1113
5627.45 1125
5628.16 1164
5628.86 1168
5629.57 1156
5630.28 1161
5630.99 1128
5631.70 1156
5632.40 1180
5633.11 1151
5633.82 1166
5634.53 1235
5635.24 1206
5635.95 1286
5636.65 1296
5637.36 1264
5638.07 1247
5638.78 1298
5639.49 1237
5640.20 1332
5640.91 1268
5641.61 1241
5642.32 1200
5643.03 1218
5643.74 1145
5644.45 1131
5645.16 1073
5645.87 1090
5646.58 1085
5647.29 1153
5648.00 1165
5648.70 1146
5649.41 1147
5650.12 1148
5650.83 1206
5651.54 1154
5652.25 1170
5652.96 1214
5653.67 1231
5654.38 1144
5655.09 1175
5655.80 1165
5656.51 1253
5657.22 1281
5657.93 1264
5658.64 1259
5659.35 1226
5660.06 1256
5660.77 1227
5661.48 1194
5662.19 1229
5662.90 1226
5663.61 1184
5664.32 1264
5665.03 1199
5665.74 1183
5666.45 1208
5667.16 1137
5667.87 1166
5668.58 1190
5669.29 1210
5670.00 1212
5670.71 1273
5671.42 1310
5672.13 1242
5672.84 1299
5673.56 1237
5674.27 1188
5674.98 1107
5675.69 1029
5676.40 1081
5677.11 1113
5677.82 1041
5678.53 1103
5679.24 1113
5679.95 1089
5680.67 1056
5681.38 1130
5682.09 1205
5682.80 1160
5683.51 1111
5684.22 1157
5684.93 1113
5685.65 1100
5686.36 1121
5687.07 1104
5687.78 1068
5688.49 1065
5689.20 1064
5689.92 1059
5690.63 981
5691.34 1029
5692.05 1077
5692.76 1057
5693.47 1042
5694.19 1074
5694.90 1092
5695.61 1102
5696.32 1016
5697.04 1018
5697.75 1039
5698.46 1010
5699.17 999
5699.89 1019
5700.60 1045
5701.31 1033
5702.02 1052
5702.74 1060
5703.45 1064
5704.16 1018
5704.87 1026
5705.59 1096
5706.30 1022
5707.01 1017
5707.72 1043
5708.44 1084
5709.15 1033
5709.86 998
5710.58 1058
5711.29 985
5712.00 963
5712.72 1006
5713.43 921
5714.14 993
5714.86 1007
5715.57 1003
5716.28 1061
5717.00 1022
5717.71 1019
5718.42 1106
5719.14 1050
5719.85 1020
5720.56 1028
5721.28 1086
5721.99 1074
5722.71 1115
5723.42 1076
5724.13 1092
5724.85 1123
5725.56 1160
5726.28 1120
5726.99 1130
5727.70 1138
5728.42 1086
5729.13 1116
5729.85 1076
5730.56 1035
5731.28 1044
5731.99 1061
5732.70 1050
5733.42 1071
5734.13 1057
5734.85 1102
5735.56 1080
5736.28 1125
5736.99 1114
5737.71 1161
5738.42 1147
5739.14 1120
5739.85 1049
5740.57 1032
5741.28 1045
5742.00 1000
5742.71 944
5743.43 954
5744.14 1024
5744.86 1027
5745.57 947
5746.29 971
5747.00 977
5747.72 970
5748.43 1029
5749.15 1030
5749.87 1016
5750.58 975
5751.30 985
5752.01 1035
5752.73 1078
5753.44 1081
5754.16 1118
5754.88 1115
5755.59 1121
5756.31 1107
5757.02 1170
5757.74 1115
5758.46 1113
5759.17 1109
5759.89 1107
5760.60 1114
5761.32 1056
5762.04 1151
5762.75 1140
5763.47 1140
5764.19 1169
5764.90 1148
5765.62 1128
5766.34 1188
5767.05 1161
5767.77 1207
5768.49 1222
5769.20 1380
5769.92 1545
5770.64 1547
5771.35 1553
5772.07 1574
5772.79 1482
5773.50 1394
5774.22 1308
5774.94 1258
5775.65 1204
5776.37 1189
5777.09 1263
5777.81 1229
5778.52 1270
5779.24 1298
5779.96 1297
5780.68 1296
5781.39 1283
5782.11 1241
5782.83 1214
5783.55 1148
5784.26 1137
5784.98 1145
5785.70 1111
5786.42 1154
5787.14 1086
5787.85 1073
5788.57 1168
5789.29 1180
5790.01 1142
5790.73 1154
5791.44 1084
5792.16 1116
5792.88 1038
5793.60 1081
5794.32 1053
5795.03 1119
5795.75 1099
5796.47 1069
5797.19 1058
5797.91 1116
5798.63 1211
5799.35 1189
5800.06 1170
5800.78 1200
5801.50 1197
5802.22 1172
5802.94 1181
5803.66 1130
5804.38 1117
5805.10 1110
5805.82 1085
5806.53 1109
5807.25 1206
5807.97 1172
5808.69 1160
5809.41 1153
5810.13 1173
5810.85 1148
5811.57 1121
5812.29 1132
5813.01 1109
5813.73 1120
5814.45 1118
5815.17 1093
5815.89 1110
5816.61 1073
5817.33 1083
5818.05 1064
5818.77 1053
5819.49 1100
5820.20 1137
5820.92 1132
5821.64 1140
5822.36 1187
5823.09 1202
5823.81 1158
5824.53 1237
5825.25 1249
5825.97 1172
5826.69 1178
5827.41 1131
5828.13 1105
5828.85 1139
5829.57 1086
5830.29 1037
5831.01 1049
5831.73 1051
5832.45 1010
5833.17 1014
5833.89 1046
5834.61 1067
5835.33 1105
5836.05 1081
5836.78 1071
5837.50 1098
5838.22 1046
5838.94 1051
5839.66 1100
5840.38 1007
5841.10 1064
5841.82 1075
5842.54 1094
5843.27 1105
5843.99 1100
5844.71 1093
5845.43 1108
5846.15 1108
5846.87 1104
5847.59 1101
5848.32 1125
5849.04 1122
5849.76 1083
5850.48 1147
5851.20 1134
5851.93 1154
5852.65 1159
5853.37 1161
5854.09 1158
5854.81 1090
5855.54 1098
5856.26 1130
5856.98 1117
5857.70 1076
5858.42 1129
5859.15 1097
5859.87 1146
5860.59 1143
5861.31 1165
5862.04 1140
5862.76 1115
5863.48 1083
5864.20 1087
5864.93 1089
5865.65 1088
5866.37 1104
5867.10 1172
5867.82 1181
5868.54 1124
5869.26 1198
5869.99 1154
5870.71 1199
5871.43 1154
5872.16 1192
5872.88 1176
5873.60 1143
5874.33 1145
5875.05 1165
5875.77 1176
5876.50 1178
5877.22 1166
5877.94 1168
5878.67 1163
5879.39 1168
5880.11 1186
5880.84 1160
5881.56 1160
5882.28 1119
5883.01 1175
5883.73 1146
5884.46 1082
5885.18 1147
5885.90 1159
5886.63 1147
5887.35 1161
5888.08 1175
5888.80 1125
5889.52 1099
5890.25 1147
5890.97 1113
5891.70 1130
5892.42 1142
5893.15 1119
5893.87 1207
5894.59 1117
5895.32 1129
5896.04 1178
5896.77 1114
5897.49 1112
5898.22 1063
5898.94 1093
5899.67 1098
5900.39 1089
5901.12 1094
5901.84 1149
5902.57 1120
5903.29 1143
5904.02 1084
5904.74 1122
5905.47 1113
5906.19 1157
5906.92 1097
5907.64 1194
5908.37 1195
5909.09 1173
5909.82 1177
5910.55 1158
5911.27 1192
5912.00 1183
5912.72 1229
5913.45 1227
5914.17 1249
5914.90 1197
5915.63 1189
5916.35 1199
5917.08 1177
5917.80 1263
5918.53 1280
5919.25 1226
5919.98 1249
5920.71 1277
5921.43 1259
5922.16 1282
5922.89 1315
5923.61 1254
5924.34 1301
5925.06 1304
5925.79 1307
5926.52 1366
5927.24 1377
5927.97 1320
5928.70 1388
5929.42 1442
5930.15 1460
5930.88 1403
5931.60 1461
5932.33 1495
5933.06 1530
5933.78 1539
5934.51 1448
5935.24 1488
5935.97 1591
5936.69 1574
5937.42 1521
5938.15 1570
5938.87 1606
5939.60 1612
5940.33 1643
5941.06 1631
5941.78 1659
5942.51 1708
5943.24 1745
5943.97 1791
5944.69 1807
5945.42 1866
5946.15 1926
5946.88 1929
5947.60 1878
5948.33 1941
5949.06 2037
5949.79 2149
5950.52 2320
5951.24 2458
5951.97 2690
5952.70 2818
5953.43 2963
5954.16 2981
5954.88 2930
5955.61 2755
5956.34 2682
5957.07 2540
5957.80 2393
5958.53 2399
5959.25 2298
5959.98 2374
5960.71 2348
5961.44 2350
5962.17 2438
5962.90 2445
5963.63 2497
5964.36 2626
5965.08 2764
5965.81 2974
5966.54 3371
5967.27 3410
5968.00 3397
5968.73 3325
5969.46 3286
5970.19 3112
5970.92 2999
5971.65 2974
5972.37 2969
5973.10 2821
5973.83 2726
5974.56 2722
5975.29 2622
5976.02 2650
5976.75 2645
5977.48 2681
5978.21 2728
5978.94 2796
5979.67 2970
5980.40 2971
5981.13 2940
5981.86 3002
5982.59 3037
5983.32 3052
5984.05 3082
5984.78 3118
5985.51 3135
5986.24 3129
5986.97 3106
5987.70 3186
5988.43 3196
5989.16 3190
5989.89 3194
5990.62 3336
5991.35 3379
5992.08 3394
5992.81 3496
5993.54 3555
5994.27 3514
5995.00 3437
5995.74 3562
5996.47 3531
5997.20 3587
5997.93 3571
5998.66 3624
5999.39 3605
6000.12 3561
6000.85 3446
6001.58 3402
6002.31 3385
6003.04 3337
6003.78 3291
6004.51 3225
6005.24 3199
6005.97 3159
6006.70 3212
6007.43 3323
6008.16 3411
6008.90 3755
6009.63 4278
6010.36 5114
6011.09 6152
6011.82 7403
6012.55 8619
6013.29 9890
6014.02 10590
6014.75 10737
6015.48 10564
6016.21 9916
6016.95 8918
6017.68 7987
6018.41 7067
6019.14 6116
6019.87 5194
6020.61 4511
6021.34 3992
6022.07 3616
6022.80 3299
6023.54 3041
6024.27 2974
6025.00 2916
6025.73 2734
6026.47 2752
6027.20 2740
6027.93 2703
6028.66 2776
6029.40 2926
6030.13 2959
6030.86 2952
6031.59 2909
6032.33 2723
6033.06 2565
6033.79 2402
6034.53 2359
6035.26 2278
6035.99 2342
6036.73 2279
6037.46 2257
6038.19 2286
6038.93 2331
6039.66 2374
6040.39 2392
6041.13 2409
6041.86 2414
6042.59 2499
6043.33 2513
6044.06 2587
6044.79 2560
6045.53 2597
6046.26 2589
6047.00 2616
6047.73 2687
6048.46 2690
6049.20 2754
6049.93 2891
6050.67 3113
6051.40 3311
6052.13 3526
6052.87 3668
6053.60 3851
6054.34 3799
6055.07 3710
6055.81 3429
6056.54 3176
6057.27 2882
6058.01 2762
6058.74 2673
6059.48 2645
6060.21 2533
6060.95 2531
6061.68 2422
6062.42 2410
6063.15 2393
6063.89 2437
6064.62 2362
6065.36 2271
6066.09 2304
6066.83 2307
6067.56 2330
6068.30 2244
6069.03 2248
6069.77 2196
6070.50 2162
6071.24 2136
6071.97 2200
6072.71 2153
6073.44 2118
6074.18 1967
6074.91 1998
6075.65 2066
6076.39 1981
6077.12 1946
6077.86 1867
6078.59 1913
6079.33 1897
6080.06 1925
6080.80 1915
6081.54 1908
6082.27 1786
6083.01 1775
6083.74 1847
6084.48 1822
6085.22 1729
6085.95 1800
6086.69 1831
6087.42 1849
6088.16 1928
6088.90 2027
6089.63 2076
6090.37 2068
6091.11 2139
6091.84 2146
6092.58 2179
6093.32 2145
6094.05 1988
6094.79 1940
6095.53 1908
6096.26 1811
6097.00 1787
6097.74 1799
6098.47 1810
6099.21 1754
6099.95 1689
6100.69 1740
6101.42 1660
6102.16 1636
6102.90 1644
6103.63 1683
6104.37 1612
6105.11 1685
6105.85 1670
6106.58 1575
6107.32 1583
6108.06 1649
6108.80 1623
6109.53 1588
6110.27 1594
6111.01 1614
6111.75 1616
6112.49 1678
6113.22 1660
6113.96 1635
6114.70 1669
6115.44 1632
6116.17 1696
6116.91 1712
6117.65 1670
6118.39 1635
6119.13 1656
6119.87 1638
6120.60 1650
6121.34 1685
6122.08 1650
6122.82 1666
6123.56 1692
6124.30 1776
6125.03 1749
6125.77 1752
6126.51 1772
6127.25 1768
6127.99 1751
6128.73 1714
6129.47 1692
6130.21 1754
6130.94 1708
6131.68 1762
6132.42 1813
6133.16 1838
6133.90 1782
6134.64 1774
6135.38 1858
6136.12 1885
6136.86 1944
6137.60 1937
6138.34 2018
6139.08 2117
6139.81 2158
6140.55 2190
6141.29 2153
6142.03 2175
6142.77 2257
6143.51 2189
6144.25 2126
6144.99 2107
6145.73 2087
6146.47 2082
6147.21 2079
6147.95 2040
6148.69 2080
6149.43 2153
6150.17 2144
6150.91 2079
6151.65 2110
6152.39 2114
6153.13 2199
6153.87 2192
6154.61 2124
6155.35 2225
6156.09 2285
6156.83 2322
6157.58 2291
6158.32 2292
6159.06 2227
6159.80 2236
6160.54 2286
6161.28 2344
6162.02 2347
6162.76 2454
6163.50 2567
6164.24 2635
6164.98 2770
6165.72 2903
6166.46 2952
6167.21 3004
6167.95 3169
6168.69 3200
6169.43 3122
6170.17 3144
6170.91 3117
6171.65 2967
6172.39 2867
6173.14 2863
6173.88 2820
6174.62 2892
6175.36 2878
6176.10 2869
6176.84 2886
6177.59 2981
6178.33 3168
6179.07 3514
6179.81 4036
6180.55 4642
6181.30 5528
6182.04 6511
6182.78 7174
6183.52 7619
6184.26 7509
6185.01 7302
6185.75 6803
6186.49 6065
6187.23 5481
6187.97 4924
6188.72 4416
6189.46 3885
6190.20 3659
6190.94 3412
6191.69 3316
6192.43 3218
6193.17 3149
6193.92 3123
6194.66 2985
6195.40 3032
6196.14 2967
6196.89 2904
6197.63 2923
6198.37 2868
6199.12 2894
6199.86 2891
6200.60 2805
6201.34 2713
6202.09 2744
6202.83 2851
6203.57 3020
6204.32 3364
6205.06 3868
6205.80 4585
6206.55 5803
6207.29 7128
6208.03 8254
6208.78 9434
6209.52 10347
6210.27 10459
6211.01 10180
6211.75 9414
6212.50 8447
6213.24 7207
6213.98 6131
6214.73 5158
6215.47 4412
6216.22 3777
6216.96 3353
6217.71 3008
6218.45 2845
6219.19 2760
6219.94 2698
6220.68 2608
6221.43 2623
6222.17 2579
6222.92 2564
6223.66 2417
6224.40 2316
6225.15 2267
6225.89 2146
6226.64 2042
6227.38 1986
6228.13 1897
6228.87 1915
6229.62 1813
6230.36 1784
6231.11 1777
6231.85 1796
6232.60 1793
6233.34 1819
6234.09 1840
6234.83 1791
6235.58 1852
6236.32 1838
6237.07 1805
6237.81 1860
6238.56 1892
6239.30 1875
6240.05 1943
6240.80 1985
6241.54 1903
6242.29 1948
6243.03 2065
6243.78 2097
6244.52 2182
6245.27 2239
6246.02 2242
6246.76 2349
6247.51 2432
6248.25 2353
6249.00 2489
6249.75 2470
6250.49 2464
6251.24 2483
6251.98 2359
6252.73 2377
6253.48 2317
6254.22 2156
6254.97 2138
6255.72 2092
6256.46 2034
6257.21 1974
6257.95 1864
6258.70 1902
6259.45 1861
6260.19 1842
6260.94 1771
6261.69 1762
6262.43 1794
6263.18 1818
6263.93 1794
6264.68 1682
6265.42 1616
6266.17 1618
6266.92 1647
6267.66 1660
6268.41 1652
6269.16 1624
6269.91 1661
6270.65 1715
6271.40 1727
6272.15 1607
6272.89 1624
6273.64 1625
6274.39 1676
6275.14 1619
6275.88 1621
6276.63 1659
6277.38 1616
6278.13 1653
6278.88 1629
6279.62 1651
6280.37 1567
6281.12 1525
6281.87 1563
6282.62 1509
6283.36 1570
6284.11 1533
6284.86 1463
6285.61 1482
6286.36 1516
6287.10 1512
6287.85 1410
6288.60 1427
6289.35 1530
6290.10 1467
6290.85 1473
6291.59 1444
6292.34 1407
6293.09 1471
6293.84 1522
6294.59 1531
6295.34 1404
6296.09 1509
6296.84 1488
6297.58 1450
6298.33 1424
6299.08 1385
6299.83 1382
6300.58 1364
6301.33 1314
6302.08 1349
6302.83 1347
6303.58 1333
6304.33 1337
6305.08 1374
6305.83 1275
6306.58 1331
6307.32 1402
6308.07 1365
6308.82 1370
6309.57 1417
6310.32 1381
6311.07 1392
6311.82 1427
6312.57 1372
6313.32 1419
6314.07 1377
6314.82 1343
6315.57 1392
6316.32 1431
6317.07 1395
6317.82 1383
6318.57 1341
6319.32 1315
6320.07 1287
6320.82 1300
6321.57 1252
6322.32 1288
6323.07 1323
6323.82 1273
6324.58 1254
6325.33 1274
6326.08 1292
6326.83 1304
6327.58 1326
6328.33 1273
6329.08 1314
6329.83 1381
6330.58 1326
6331.33 1337
6332.08 1332
6332.83 1294
6333.58 1340
6334.34 1281
6335.09 1300
6335.84 1266
6336.59 1284
6337.34 1322
6338.09 1311
6338.84 1307
6339.59 1256
6340.35 1316
6341.10 1298
6341.85 1337
6342.60 1238
6343.35 1317
6344.10 1322
6344.86 1338
6345.61 1329
6346.36 1390
6347.11 1401
6347.86 1410
6348.62 1479
6349.37 1472
6350.12 1484
6350.87 1515
6351.62 1530
6352.38 1608
6353.13 1593
6353.88 1597
6354.63 1610
6355.38 1532
6356.14 1582
6356.89 1509
6357.64 1484
6358.39 1421
6359.15 1390
6359.90 1355
6360.65 1300
6361.40 1308
6362.16 1300
6362.91 1329
6363.66 1285
6364.42 1331
6365.17 1389
6365.92 1429
6366.67 1459
6367.43 1446
6368.18 1533
6368.93 1546
6369.69 1465
6370.44 1505
6371.19 1414
6371.95 1356
6372.70 1360
6373.45 1357
6374.21 1345
6374.96 1335
6375.71 1371
6376.47 1342
6377.22 1335
6377.98 1328
6378.73 1392
6379.48 1423
6380.24 1412
6380.99 1415
6381.74 1444
6382.50 1462
6383.25 1397
6384.01 1391
6384.76 1353
6385.51 1385
6386.27 1393
6387.02 1332
6387.78 1351
6388.53 1304
6389.29 1350
6390.04 1317
6390.79 1295
6391.55 1334
6392.30 1275
6393.06 1272
6393.81 1323
6394.57 1310
6395.32 1293
6396.08 1339
6396.83 1361
6397.59 1326
6398.34 1312
6399.10 1334
6399.85 1371
6400.61 1333
6401.36 1278
6402.12 1276
6402.87 1274
6403.63 1283
6404.38 1289
6405.14 1332
6405.89 1318
6406.65 1312
6407.40 1305
6408.16 1424
6408.91 1447
6409.67 1400
6410.43 1391
6411.18 1416
6411.94 1394
6412.69 1369
6413.45 1352
6414.20 1369
6414.96 1352
6415.72 1411
6416.47 1398
6417.23 1446
6417.98 1450
6418.74 1415
6419.50 1441
6420.25 1344
6421.01 1357
6421.77 1412
6422.52 1315
6423.28 1313
6424.03 1320
6424.79 1311
6425.55 1325
6426.30 1283
6427.06 1311
6427.82 1332
6428.57 1278
6429.33 1344
6430.09 1333
6430.84 1343
6431.60 1333
6432.36 1352
6433.11 1343
6433.87 1335
6434.63 1393
6435.39 1426
6436.14 1449
6436.90 1423
6437.66 1410
6438.41 1414
6439.17 1381
6439.93 1393
6440.69 1475
6441.44 1468
6442.20 1405
6442.96 1393
6443.72 1410
6444.47 1473
6445.23 1491
6445.99 1532
6446.75 1505
6447.50 1526
6448.26 1537
6449.02 1585
6449.78 1496
6450.54 1564
6451.29 1572
6452.05 1527
6452.81 1572
6453.57 1506
6454.33 1533
6455.08 1553
6455.84 1603
6456.60 1614
6457.36 1543
6458.12 1620
6458.88 1598
6459.64 1606
6460.39 1652
6461.15 1628
6461.91 1675
6462.67 1745
6463.43 1724
6464.19 1798
6464.95 1825
6465.70 1864
6466.46 1840
6467.22 1812
6467.98 1879
6468.74 1917
6469.50 1868
6470.26 1887
6471.02 1856
6471.78 1858
6472.54 1900
6473.30 1908
6474.05 1903
6474.81 1971
6475.57 1968
6476.33 2027
6477.09 2048
6477.85 2070
6478.61 2105
6479.37 2049
6480.13 2139
6480.89 2125
6481.65 2197
6482.41 2360
6483.17 2333
6483.93 2297
6484.69 2442
6485.45 2488
6486.21 2425
6486.97 2467
6487.73 2517
6488.49 2477
6489.25 2550
6490.01 2595
6490.77 2617
6491.53 2619
6492.29 2716
6493.05 2836
6493.81 2828
6494.57 2806
6495.33 2769
6496.10 2738
6496.86 2781
6497.62 2738
6498.38 2752
6499.14 2656
6499.90 2653
6500.66 2724
6501.42 2768
6502.18 2862
6502.94 2912
6503.70 3162
6504.47 3778
6505.23 4814
6505.99 5946
6506.75 7750
6507.51 9396
6508.27 10663
6509.03 11416
6509.79 11457
6510.56 10887
6511.32 9996
6512.08 8978
6512.84 7568
6513.60 6341
6514.36 5393
6515.13 4675
6515.89 4110
6516.65 3668
6517.41 3455
6518.17 3250
6518.94 3133
6519.70 3018
6520.46 2992
6521.22 2955
6521.98 3102
6522.75 3103
6523.51 3207
6524.27 3423
6525.03 3724
6525.79 3942
6526.56 4325
6527.32 4667
6528.08 4814
6528.84 4793
6529.61 4659
6530.37 4363
6531.13 4188
6531.90 4031
6532.66 3903
6533.42 4050
6534.18 4390
6534.95 4846
6535.71 5245
6536.47 5566
6537.24 5671
6538.00 5594
6538.76 5390
6539.53 4907
6540.29 4332
6541.05 3861
6541.82 3483
6542.58 3202
6543.34 3036
6544.11 3031
6544.87 2948
6545.63 2960
6546.40 3003
6547.16 3051
6547.92 2959
6548.69 2968
6549.45 2843
6550.21 2719
6550.98 2677
6551.74 2604
6552.51 2547
6553.27 2515
6554.03 2408
6554.80 2376
6555.56 2327
6556.33 2312
6557.09 2345
6557.85 2320
6558.62 2307
6559.38 2445
6560.15 2435
6560.91 2478
6561.68 2459
6562.44 2524
6563.21 2546
6563.97 2585
6564.74 2554
6565.50 2499
6566.26 2545
6567.03 2587
6567.79 2582
6568.56 2522
6569.32 2539
6570.09 2603
6570.85 2565
6571.62 2583
6572.38 2600
6573.15 2721
6573.91 2682
6574.68 2699
6575.44 2682
6576.21 2666
6576.98 2587
6577.74 2607
6578.51 2565
6579.27 2547
6580.04 2543
6580.80 2659
6581.57 2543
6582.33 2683
6583.10 2752
6583.87 2745
6584.63 2731
6585.40 2689
6586.16 2663
6586.93 2611
6587.70 2660
6588.46 2615
6589.23 2608
6589.99 2666
6590.76 2699
6591.53 2802
6592.29 2882
6593.06 3015
6593.82 3276
6594.59 3365
6595.36 3428
6596.12 3496
6596.89 3368
6597.66 3295
6598.42 3255
6599.19 3076
6599.96 2903
6600.72 2793
6601.49 2627
6602.26 2630
6603.02 2519
6603.79 2393
6604.56 2461
6605.33 2444
6606.09 2370
6606.86 2384
6607.63 2328
6608.39 2281
6609.16 2359
6609.93 2370
6610.70 2353
6611.46 2363
6612.23 2363
6613.00 2321
6613.77 2344
6614.53 2276
6615.30 2219
6616.07 2287
6616.84 2334
6617.60 2394
6618.37 2395
6619.14 2466
6619.91 2608
6620.68 2719
6621.44 2909
6622.21 3027
6622.98 3039
6623.75 3119
6624.52 3071
6625.28 3104
6626.05 2932
6626.82 2840
6627.59 2673
6628.36 2565
6629.13 2442
6629.89 2372
6630.66 2431
6631.43 2500
6632.20 2614
6632.97 2772
6633.74 2931
6634.51 2971
6635.27 3150
6636.04 3231
6636.81 3297
6637.58 3301
6638.35 3287
6639.12 3239
6639.89 3363
6640.66 3453
6641.43 3522
6642.19 3530
6642.96 3442
6643.73 3391
6644.50 3179
6645.27 3056
6646.04 2908
6646.81 2660
6647.58 2510
6648.35 2390
6649.12 2329
6649.89 2213
6650.66 2212
6651.43 2176
6652.20 2133
6652.97 2058
6653.74 2012
6654.51 2090
6655.28 2162
6656.05 2104
6656.82 2097
6657.59 2050
6658.36 2047
6659.13 2024
6659.90 1976
6660.67 2042
6661.44 2011
6662.21 2081
6662.98 2075
6663.75 2032
6664.52 2044
6665.29 1931
6666.06 1911
6666.83 1973
6667.60 2027
6668.37 2058
6669.14 2119
6669.91 2222
6670.68 2247
6671.46 2257
6672.23 2198
6673.00 2261
6673.77 2166
6674.54 2190
6675.31 2160
6676.08 2171
6676.85 2217
6677.62 2206
6678.40 2157
6679.17 2231
6679.94 2253
6680.71 2289
6681.48 2366
6682.25 2388
6683.02 2448
6683.80 2588
6684.57 2740
6685.34 2786
6686.11 2812
6686.88 2768
6687.65 2687
6688.43 2557
6689.20 2355
6689.97 2166
6690.74 2068
6691.51 2067
6692.29 1899
6693.06 1911
6693.83 1871
6694.60 1849
6695.37 1879
6696.15 1883
6696.92 1875
6697.69 1803
6698.46 1793
6699.24 1885
6700.01 1880
6700.78 1794
6701.55 1762
6702.33 1751
6703.10 1786
6703.87 1813
6704.64 1764
6705.42 1737
6706.19 1716
6706.96 1722
6707.74 1702
6708.51 1601
6709.28 1631
6710.06 1667
6710.83 1671
6711.60 1652
6712.37 1554
6713.15 1593
6713.92 1579
6714.69 1580
6715.47 1563
6716.24 1577
6717.01 1552
6717.79 1543
6718.56 1569
6719.34 1567
6720.11 1548
6720.88 1545
6721.66 1549
6722.43 1579
6723.20 1572
6723.98 1552
6724.75 1558
6725.53 1601
6726.30 1577
6727.07 1583
6727.85 1554
6728.62 1516
6729.40 1492
6730.17 1526
6730.95 1580
6731.72 1577
6732.49 1556
6733.27 1605
6734.04 1604
6734.82 1556
6735.59 1642
6736.37 1627
6737.14 1610
6737.92 1610
6738.69 1585
6739.47 1642
6740.24 1629
6741.01 1669
6741.79 1683
6742.56 1638
6743.34 1620
6744.11 1704
6744.89 1703
6745.67 1714
6746.44 1648
6747.22 1726
6747.99 1735
6748.77 1761
6749.54 1785
6750.32 1976
6751.09 2044
6751.87 2100
6752.64 2294
6753.42 2365
6754.19 2354
6754.97 2367
6755.75 2229
6756.52 2144
6757.30 2074
6758.07 2002
6758.85 1948
6759.63 1883
6760.40 1901
6761.18 1899
6761.95 1851
6762.73 1809
6763.51 1754
6764.28 1773
6765.06 1743
6765.83 1674
6766.61 1693
6767.39 1782
6768.16 1759
6768.94 1749
6769.72 1747
6770.49 1724
6771.27 1672
6772.05 1624
6772.82 1657
6773.60 1588
6774.38 1543
6775.15 1589
6775.93 1531
6776.71 1534
6777.48 1531
6778.26 1502
6779.04 1472
6779.82 1526
6780.59 1495
6781.37 1423
6782.15 1465
6782.92 1444
6783.70 1532
6784.48 1510
6785.26 1450
6786.03 1433
6786.81 1466
6787.59 1479
6788.37 1492
6789.14 1420
6789.92 1406
6790.70 1331
6791.48 1303
6792.25 1368
6793.03 1315
6793.81 1343
6794.59 1321
6795.37 1272
6796.14 1311
6796.92 1305
6797.70 1302
6798.48 1410
6799.26 1335
6800.04 1283
6800.81 1321
6801.59 1309
6802.37 1339
6803.15 1406
6803.93 1397
6804.71 1429
6805.48 1455
6806.26 1453
6807.04 1453
6807.82 1427
6808.60 1373
6809.38 1326
6810.16 1337
6810.94 1264
6811.71 1312
6812.49 1354
6813.27 1355
6814.05 1301
6814.83 1343
6815.61 1324
6816.39 1309
6817.17 1391
6817.95 1328
6818.73 1344
6819.51 1393
6820.29 1313
6821.07 1293
6821.84 1302
6822.62 1361
6823.40 1314
6824.18 1258
6824.96 1274
6825.74 1347
6826.52 1345
6827.30 1318
6828.08 1277
6828.86 1207
6829.64 1267
6830.42 1279
6831.20 1273
6831.98 1270
6832.76 1280
6833.54 1256
6834.32 1318
6835.10 1375
6835.88 1459
6836.66 1580
6837.44 1655
6838.22 1725
6839.01 1823
6839.79 1899
6840.57 1923
6841.35 1826
6842.13 1683
6842.91 1630
6843.69 1597
6844.47 1490
6845.25 1431
6846.03 1442
6846.81 1501
6847.59 1550
6848.37 1652
6849.16 1833
6849.94 1915
6850.72 2042
6851.50 2113
6852.28 2199
6853.06 2104
6853.84 1930
6854.62 1925
6855.41 1888
6856.19 1753
6856.97 1606
6857.75 1543
6858.53 1565
6859.31 1537
6860.10 1515
6860.88 1458
6861.66 1470
6862.44 1505
6863.22 1440
6864.00 1469
6864.79 1446
6865.57 1579
6866.35 1505
6867.13 1524
6867.91 1522
6868.70 1599
6869.48 1639
6870.26 1585
6871.04 1570
6871.83 1588
6872.61 1576
6873.39 1684
6874.17 1729
6874.96 1680
6875.74 1646
6876.52 1682
6877.30 1783
6878.09 1886
6878.87 1965
6879.65 2076
6880.43 2238
6881.22 2454
6882.00 2539
6882.78 2604
6883.57 2630
6884.35 2512
6885.13 2448
6885.92 2495
6886.70 2673
6887.48 2731
6888.27 2792
6889.05 2815
6889.83 2814
6890.62 2629
6891.40 2549
6892.18 2398
6892.97 2178
6893.75 1985
6894.53 1930
6895.32 1890
6896.10 1840
6896.88 1778
6897.67 1835
6898.45 1754
6899.24 1782
6900.02 1802
6900.80 1781
6901.59 1821
6902.37 1789
6903.16 1736
6903.94 1802
6904.73 1757
6905.51 1775
6906.29 1724
6907.08 1719
6907.86 1727
6908.65 1724
6909.43 1679
6910.22 1644
6911.00 1627
6911.79 1631
6912.57 1571
6913.35 1568
6914.14 1609
6914.92 1657
6915.71 1621
6916.49 1665
6917.28 1632
6918.06 1641
6918.85 1596
6919.63 1552
6920.42 1590
6921.20 1629
6921.99 1613
6922.78 1603
6923.56 1621
6924.35 1660
6925.13 1617
6925.92 1654
6926.70 1643
6927.49 1726
6928.27 1774
6929.06 1681
6929.84 1745
6930.63 1732
6931.42 1726
6932.20 1672
6932.99 1717
6933.77 1694
6934.56 1697
6935.35 1676
6936.13 1763
6936.92 1748
6937.70 1850
6938.49 1969
6939.28 1999
6940.06 2129
6940.85 2236
6941.63 2359
6942.42 2439
6943.21 2436
6943.99 2583
6944.78 2599
6945.57 2588
6946.35 2727
6947.14 2756
6947.93 2690
6948.71 2659
6949.50 2597
6950.29 2541
6951.07 2593
6951.86 2479
6952.65 2331
6953.44 2283
6954.22 2269
6955.01 2265
6955.80 2318
6956.58 2220
6957.37 2262
6958.16 2165
6958.95 2272
6959.73 2321
6960.52 2358
6961.31 2326
6962.09 2324
6962.88 2316
6963.67 2489
6964.46 2557
6965.25 2651
6966.03 2716
6966.82 2818
6967.61 2921
6968.40 3086
6969.18 3278
6969.97 3206
6970.76 3268
6971.55 3251
6972.34 3178
6973.12 3073
6973.91 3059
6974.70 3182
6975.49 3126
6976.28 3041
6977.07 3107
6977.85 3129
6978.64 3231
6979.43 3392
6980.22 3690
6981.01 4273
6981.80 5076
6982.59 6185
6983.37 7893
6984.16 9514
6984.95 11315
6985.74 12524
6986.53 13133
6987.32 12920
6988.11 11914
6988.90 10648
6989.69 9312
6990.47 7810
6991.26 6591
6992.05 5568
6992.84 4617
6993.63 3893
6994.42 3423
6995.21 3041
6996.00 2812
6996.79 2561
6997.58 2428
6998.37 2303
6999.16 2227
6999.95 2213
7000.74 2122
7001.53 2068
7002.32 2035
7003.11 2043
7003.90 1982
7004.69 1934
7005.48 1836
7006.27 1736
7007.06 1673
7007.85 1690
7008.64 1743
7009.43 1729
7010.22 1788
7011.01 1784
7011.80 1881
7012.59 2017
7013.38 2109
7014.17 2099
7014.96 2174
7015.75 2071
7016.54 2137
7017.33 2057
7018.12 2025
7018.91 2030
7019.70 2047
7020.49 2188
7021.28 2265
7022.07 2349
7022.87 2442
7023.66 2491
7024.45 2575
7025.24 2657
7026.03 2676
7026.82 2632
7027.61 2657
7028.40 2666
7029.19 2577
7029.99 2474
7030.78 2391
7031.57 2298
7032.36 2204
7033.15 2165
7033.94 2124
7034.74 2102
7035.53 2182
7036.32 2197
7037.11 2175
7037.90 2243
7038.69 2255
7039.49 2204
7040.28 2153
7041.07 2180
7041.86 2144
7042.65 2159
7043.45 2202
7044.24 2129
7045.03 2195
7045.82 2208
7046.61 2231
7047.41 2310
7048.20 2391
7048.99 2517
7049.78 2608
7050.58 2700
7051.37 2655
7052.16 2687
7052.95 2593
7053.75 2465
7054.54 2343
7055.33 2236
7056.13 2160
7056.92 2148
7057.71 2060
7058.50 2109
7059.30 2134
7060.09 2096
7060.88 2096
7061.68 2038
7062.47 2097
7063.26 2014
7064.06 1979
7064.85 1972
7065.64 1947
7066.44 1966
7067.23 1959
7068.02 1899
7068.82 1840
7069.61 1872
7070.40 1829
7071.20 1846
7071.99 1792
7072.78 1736
7073.58 1758
7074.37 1734
7075.17 1740
7075.96 1723
7076.75 1711
7077.55 1610
7078.34 1682
7079.14 1702
7079.93 1734
7080.72 1747
7081.52 1671
7082.31 1615
7083.11 1606
7083.90 1651
7084.70 1641
7085.49 1665
7086.28 1713
7087.08 1769
7087.87 1715
7088.67 1718
7089.46 1702
7090.26 1712
7091.05 1701
7091.85 1632
7092.64 1568
7093.44 1625
7094.23 1637
7095.03 1613
7095.82 1637
7096.62 1615
7097.41 1597
7098.21 1620
7099.00 1579
7099.80 1528
7100.59 1521
7101.39 1509
7102.18 1447
7102.98 1404
7103.77 1425
7104.57 1391
7105.37 1357
7106.16 1395
7106.96 1339
7107.75 1354
7108.55 1289
7109.34 1261
7110.14 1289
7110.94 1245
7111.73 1251
7112.53 1294
7113.32 1239
7114.12 1243
7114.92 1281
7115.71 1306
7116.51 1309
7117.30 1293
7118.10 1318
7118.90 1350
7119.69 1346
7120.49 1341
7121.29 1276
7122.08 1270
7122.88 1292
7123.68 1295
7124.47 1295
7125.27 1250
7126.07 1260
7126.86 1275
7127.66 1330
7128.46 1294
7129.25 1304
7130.05 1320
7130.85 1347
7131.64 1305
7132.44 1332
7133.24 1275
7134.04 1248
7134.83 1289
7135.63 1198
7136.43 1200
7137.23 1197
7138.02 1238
7138.82 1205
7139.62 1152
7140.42 1171
7141.21 1155
7142.01 1139
7142.81 1071
7143.61 1109
7144.40 1076
7145.20 1130
7146.00 1171
7146.80 1084
7147.59 1096
7148.39 1097
7149.19 1044
7149.99 1127
7150.79 1113
7151.59 1123
7152.38 1086
7153.18 1092
7153.98 1077
7154.78 1089
7155.58 1142
7156.38 1111
7157.17 1145
7157.97 1149
7158.77 1126
7159.57 1074
7160.37 1045
7161.17 1034
7161.97 1069
7162.76 1051
7163.56 1063
7164.36 1043
7165.16 1052
7165.96 1034
7166.76 1036
7167.56 1073
7168.36 1043
7169.16 1041
7169.96 1039
7170.75 1022
7171.55 1046
7172.35 1078
7173.15 1075
7173.95 1019
7174.75 1014
7175.55 995
7176.35 977
7177.15 963
7177.95 1020
7178.75 1038
7179.55 1036
7180.35 1046
7181.15 1053
7181.95 996
7182.75 1032
7183.55 1062
7184.35 1007
7185.15 1020
7185.95 1016
7186.75 1073
7187.55 993
7188.35 996
7189.15 1007
7189.95 1012
7190.75 1058
7191.55 1021
7192.35 1020
7193.15 998
7193.95 1041
7194.75 1029
7195.55 1057
7196.35 1079
7197.15 1053
7197.95 1094
7198.76 1102
7199.56 1031
7200.36 1088
7201.16 1079
7201.96 1071
7202.76 1104
7203.56 1046
7204.36 1004
7205.16 1027
7205.96 1059
7206.77 1045
7207.57 991
7208.37 983
7209.17 1020
7209.97 991
7210.77 1017
7211.57 1057
7212.38 1080
7213.18 1068
7213.98 978
7214.78 987
7215.58 1004
7216.38 976
7217.19 995
7217.99 998
7218.79 1057
7219.59 1010
7220.39 1024
7221.20 1052
7222.00 1112
7222.80 1125
7223.60 1139
7224.40 1062
7225.21 1042
7226.01 1044
7226.81 1091
7227.61 1060
7228.42 1023
7229.22 1031
7230.02 1042
7230.82 975
7231.63 1048
7232.43 993
7233.23 1033
7234.03 1106
7234.84 1104
7235.64 1155
7236.44 1171
7237.25 1134
7238.05 1183
7238.85 1164
7239.65 1106
7240.46 1085
7241.26 1040
7242.06 1046
7242.87 1035
7243.67 994
7244.47 1025
7245.28 1015
7246.08 991
7246.88 1005
7247.69 973
7248.49 943
7249.30 995
7250.10 977
7250.90 982
7251.71 970
7252.51 924
7253.31 946
7254.12 999
7254.92 1024
7255.73 975
7256.53 1027
7257.33 1081
7258.14 1067
7258.94 1061
7259.75 1109
7260.55 1137
7261.35 1164
7262.16 1112
7262.96 1077
7263.77 1095
7264.57 1051
7265.38 1027
7266.18 1000
7266.99 1029
7267.79 1030
7268.59 1051
7269.40 1052
7270.20 1012
7271.01 1035
7271.81 1002
7272.62 1002
7273.42 1068
7274.23 1062
7275.03 1063
7275.84 1104
7276.64 1115
7277.45 1080
7278.25 1027
7279.06 1080
7279.86 1098
7280.67 1084
7281.48 1162
7282.28 1174
7283.09 1223
7283.89 1280
7284.70 1248
7285.50 1297
7286.31 1261
7287.11 1246
7287.92 1233
7288.73 1154
7289.53 1150
7290.34 1092
7291.14 1083
7291.95 1075
7292.76 1118
7293.56 1080
7294.37 1033
7295.17 1094
7295.98 1038
7296.79 1052
7297.59 1065
7298.40 1137
7299.21 1133
7300.01 1066
7300.82 1091
7301.62 1070
7302.43 1040
7303.24 1061
7304.04 1103
7304.85 1121
7305.66 1111
7306.46 1107
7307.27 1139
7308.08 1133
7308.89 1150
7309.69 1203
7310.50 1187
7311.31 1248
7312.11 1265
7312.92 1257
7313.73 1201
7314.53 1199
7315.34 1327
7316.15 1445
7316.96 1741
7317.76 1940
7318.57 2149
7319.38 2246
7320.19 2250
7320.99 2162
7321.80 2016
7322.61 1804
7323.42 1616
7324.22 1496
7325.03 1365
7325.84 1302
7326.65 1255
7327.46 1182
7328.26 1206
7329.07 1212
7329.88 1183
7330.69 1157
7331.50 1174
7332.30 1210
7333.11 1199
7333.92 1181
7334.73 1198
7335.54 1219
7336.35 1183
7337.15 1213
7337.96 1231
7338.77 1158
7339.58 1168
7340.39 1155
7341.20 1109
7342.01 1122
7342.82 1116
7343.62 1080
7344.43 1103
7345.24 1048
7346.05 976
7346.86 1006
7347.67 1004
7348.48 1015
7349.29 1010
7350.10 983
7350.91 976
7351.71 1002
7352.52 995
7353.33 931
7354.14 910
7354.95 924
7355.76 940
7356.57 958
7357.38 986
7358.19 949
7359.00 896
7359.81 986
7360.62 962
7361.43 965
7362.24 947
7363.05 927
7363.86 947
7364.67 961
7365.48 929
7366.29 952
7367.10 916
7367.91 883
7368.72 878
7369.53 876
7370.34 891
7371.15 881
7371.96 858
7372.77 896
7373.58 878
7374.39 883
7375.20 866
7376.01 922
7376.82 916
7377.63 868
7378.45 921
7379.26 948
7380.07 964
7380.88 956
7381.69 930
7382.50 962
7383.31 887
7384.12 869
7384.93 939
7385.74 922
7386.56 914
7387.37 915
7388.18 898
7388.99 872
7389.80 850
7390.61 875
7391.42 813
7392.24 845
7393.05 872
7393.86 880
7394.67 829
7395.48 847
7396.29 873
7397.10 875
7397.92 847
7398.73 887
7399.54 881
7400.35 891
7401.16 863
7401.98 851
7402.79 899
7403.60 882
7404.41 905
7405.23 897
7406.04 859
7406.85 872
7407.66 842
7408.47 840
7409.29 840
7410.10 816
7410.91 804
7411.72 800
7412.54 847
7413.35 831
7414.16 871
7414.98 874
7415.79 829
7416.60 851
7417.41 849
7418.23 818
7419.04 775
7419.85 824
7420.67 837
7421.48 796
7422.29 801
7423.11 813
7423.92 809
7424.73 807
7425.54 781
7426.36 820
7427.17 794
7427.99 771
7428.80 764
7429.61 776
7430.43 781
7431.24 786
7432.05 812
7432.87 787
7433.68 804
7434.49 773
7435.31 737
7436.12 778
7436.94 783
7437.75 776
7438.56 791
7439.38 829
7440.19 796
7441.01 812
7441.82 814
7442.64 827
7443.45 797
7444.26 826
7445.08 816
7445.89 820
7446.71 861
7447.52 807
7448.34 783
7449.15 784
7449.97 778
7450.78 797
7451.59 769
7452.41 758
7453.22 793
7454.04 787
7454.85 813
7455.67 788
7456.48 764
7457.30 778
7458.11 756
7458.93 793
7459.74 815
7460.56 794
7461.38 787
7462.19 790
7463.01 777
7463.82 779
7464.64 777
7465.45 791
7466.27 800
7467.08 814
7467.90 810
7468.72 844
7469.53 859
7470.35 912
7471.16 828
7471.98 851
7472.79 849
7473.61 915
7474.43 897
7475.24 893
7476.06 942
7476.87 888
7477.69 868
7478.51 896
7479.32 882
7480.14 847
7480.96 908
7481.77 872
7482.59 865
7483.41 896
7484.22 859
7485.04 839
7485.85 843
7486.67 827
7487.49 863
7488.31 842
7489.12 844
7489.94 797
7490.76 807
7491.57 837
7492.39 834
7493.21 849
7494.02 847
7494.84 850
7495.66 847
7496.48 796
7497.29 806
7498.11 860
7498.93 847
7499.74 823
7500.56 812
7501.38 833
7502.20 883
7503.01 887
7503.83 867
7504.65 839
7505.47 873
7506.29 900
7507.10 906
7507.92 899
7508.74 880
7509.56 922
7510.37 911
7511.19 907
7512.01 918
7512.83 925
7513.65 894
7514.47 911
7515.28 925
7516.10 890
7516.92 864
7517.74 852
7518.56 852
7519.38 866
7520.19 880
7521.01 864
7521.83 882
7522.65 866
7523.47 916
7524.29 864
7525.11 936
7525.92 941
7526.74 898
7527.56 900
7528.38 899
7529.20 907
7530.02 926
7530.84 928
7531.66 920
7532.48 926
7533.30 934
7534.12 910
7534.93 916
7535.75 913
7536.57 877
7537.39 864
7538.21 896
7539.03 934
7539.85 899
7540.67 881
7541.49 913
7542.31 920
7543.13 910
7543.95 900
7544.77 875
7545.59 839
7546.41 873
7547.23 850
7548.05 834
7548.87 839
7549.69 868
7550.51 867
7551.33 880
7552.15 879
7552.97 897
7553.79 860
7554.61 922
7555.43 903
7556.25 933
7557.07 997
7557.89 988
7558.71 980
7559.53 947
7560.36 964
7561.18 960
7562.00 956
7562.82 930
7563.64 932
7564.46 975
7565.28 982
7566.10 996
7566.92 987
7567.74 952
7568.56 955
7569.39 934
7570.21 941
7571.03 960
7571.85 935
7572.67 970
7573.49 978
7574.31 913
7575.14 1027
7575.96 1017
7576.78 936
7577.60 966
7578.42 995
7579.24 1067
7580.06 1004
7580.89 1003
7581.71 969
7582.53 969
7583.35 997
7584.17 1028
7585.00 1047
7585.82 1051
7586.64 1034
7587.46 1067
7588.29 1060
7589.11 1079
7589.93 1146
7590.75 1120
7591.57 1155
7592.40 1138
7593.22 1114
7594.04 1125
7594.86 1139
7595.69 1204
7596.51 1135
7597.33 1225
7598.15 1241
7598.98 1258
7599.80 1294
7600.62 1258
7601.45 1265
7602.27 1327
7603.09 1305
7603.92 1339
7604.74 1390
7605.56 1433
7606.38 1461
7607.21 1393
7608.03 1394
7608.85 1353
7609.68 1332
7610.50 1310
7611.32 1327
7612.15 1343
7612.97 1291
7613.80 1296
7614.62 1361
7615.44 1464
7616.27 1569
7617.09 1622
7617.91 1602
7618.74 1691
7619.56 1646
7620.39 1655
7621.21 1626
7622.03 1523
7622.86 1479
7623.68 1462
7624.51 1493
7625.33 1463
7626.15 1453
7626.98 1437
7627.80 1415
7628.63 1448
7629.45 1479
7630.28 1537
7631.10 1616
7631.93 1565
7632.75 1567
7633.58 1605
7634.40 1508
7635.22 1522
7636.05 1414
7636.87 1399
7637.70 1331
7638.52 1258
7639.35 1220
7640.17 1187
7641.00 1147
7641.82 1193
7642.65 1232
7643.47 1248
7644.30 1265
7645.13 1314
7645.95 1292
7646.78 1257
7647.60 1265
7648.43 1259
7649.25 1238
7650.08 1211
7650.90 1131
7651.73 1136
7652.55 1142
7653.38 1098
7654.21 1080
7655.03 1086
7655.86 1073
7656.68 1051
7657.51 1004
7658.34 1014
7659.16 1021
7659.99 988
7660.81 1007
7661.64 913
7662.47 948
7663.29 940
7664.12 967
7664.95 955
7665.77 957
7666.60 928
7667.42 975
7668.25 992
7669.08 1002
7669.90 979
7670.73 976
7671.56 979
7672.38 951
7673.21 970
7674.04 915
7674.87 956
7675.69 998
7676.52 961
7677.35 953
7678.17 981
7679.00 961
7679.83 981
7680.65 983
7681.48 1017
7682.31 1038
7683.14 1096
7683.96 1165
7684.79 1137
7685.62 1125
7686.45 1118
7687.27 1091
7688.10 1052
7688.93 1022
7689.76 1021
7690.58 1063
7691.41 1005
7692.24 983
7693.07 1023
7693.90 987
7694.72 1006
7695.55 1009
7696.38 1060
7697.21 1122
7698.04 1162
7698.86 1168
7699.69 1152
7700.52 1140
7701.35 1076
7702.18 1069
7703.01 1087
7703.83 1009
7704.66 1014
7705.49 996
7706.32 991
7707.15 946
7707.98 941
7708.81 904
7709.63 921
7710.46 944
7711.29 968
7712.12 906
7712.95 989
7713.78 916
7714.61 951
7715.44 912
7716.27 925
7717.10 909
7717.93 938
7718.75 877
7719.58 852
7720.41 853
7721.24 829
7722.07 871
7722.90 885
7723.73 862
7724.56 875
7725.39 854
7726.22 846
7727.05 865
7727.88 941
7728.71 953
7729.54 880
7730.37 913
7731.20 854
7732.03 847
7732.86 860
7733.69 841
7734.52 847
7735.35 795
7736.18 840
7737.01 813
7737.84 822
7738.67 831
7739.50 825
7740.33 854
7741.16 816
7741.99 816
7742.82 770
7743.65 785
7744.48 816
7745.31 824
7746.14 824
7746.98 860
7747.81 875
7748.64 871
7749.47 841
7750.30 817
7751.13 870
7751.96 901
7752.79 847
7753.62 810
7754.45 806
7755.29 819
7756.12 866
7756.95 818
7757.78 787
7758.61 814
7759.44 836
7760.27 792
7761.11 796
7761.94 799
7762.77 811
7763.60 813
7764.43 766
7765.26 828
7766.10 825
7766.93 893
7767.76 931
7768.59 944
7769.42 944
7770.26 941
7771.09 926
7771.92 947
7772.75 867
7773.58 834
7774.42 840
7775.25 847
7776.08 819
7776.91 793
7777.75 813
7778.58 785
7779.41 777
7780.24 795
7781.08 769
7781.91 806
7782.74 776
7783.57 771
7784.41 787
7785.24 846
7786.07 785
7786.91 821
7787.74 776
7788.57 800
7789.40 811
7790.24 758
7791.07 816
7791.90 811
7792.74 775
7793.57 798
7794.40 818
7795.24 837
7796.07 806
7796.90 807
7797.74 801
7798.57 840
7799.40 856
7800.24 843
7801.07 827
7801.91 815
7802.74 834
7803.57 870
7804.41 904
7805.24 854
7806.07 861
7806.91 902
7807.74 890
7808.58 936
7809.41 993
7810.25 931
7811.08 962
7811.91 926
7812.75 976
7813.58 1029
7814.42 1042
7815.25 1047
7816.09 1072
7816.92 1021
7817.75 1048
7818.59 1103
7819.42 1068
7820.26 1135
7821.09 1122
7821.93 1182
7822.76 1196
7823.60 1203
7824.43 1183
7825.27 1189
7826.10 1128
7826.94 1101
7827.77 1121
7828.61 1121
7829.44 1086
7830.28 1061
7831.11 1026
7831.95 1098
7832.78 1129
7833.62 1140
7834.46 1134
7835.29 1140
7836.13 1151
7836.96 1107
7837.80 1097
7838.63 1019
7839.47 1022
7840.31 1049
7841.14 983
7841.98 942
7842.81 925
7843.65 922
7844.48 947
7845.32 932
7846.16 921
7846.99 896
7847.83 914
7848.67 910
7849.50 944
7850.34 919
7851.17 912
7852.01 952
7852.85 985
7853.68 966
7854.52 925
7855.36 926
7856.19 978
7857.03 1002
7857.87 959
7858.70 962
7859.54 980
7860.38 997
7861.21 997
7862.05 1002
7862.89 962
7863.72 996
7864.56 992
7865.40 960
7866.24 973
7867.07 1010
7867.91 1056
7868.75 985
7869.59 987
7870.42 1018
7871.26 1052
7872.10 1050
7872.94 1053
7873.77 1071
7874.61 1107
7875.45 1120
7876.29 1201
7877.12 1242
7877.96 1325
7878.80 1356
7879.64 1405
7880.47 1459
7881.31 1482
7882.15 1499
7882.99 1513
7883.83 1496
7884.66 1404
7885.50 1327
7886.34 1214
7887.18 1187
7888.02 1171
7888.86 1157
7889.69 1116
7890.53 1225
7891.37 1200
7892.21 1197
7893.05 1191
7893.89 1220
7894.73 1228
7895.56 1220
7896.40 1139
7897.24 1072
7898.08 1085
7898.92 1073
7899.76 1020
7900.60 1024
7901.44 1033
7902.28 1013
7903.12 967
7903.95 952
7904.79 920
7905.63 943
7906.47 946
7907.31 911
7908.15 920
7908.99 965
7909.83 968
7910.67 939
7911.51 912
7912.35 961
7913.19 997
7914.03 955
7914.87 981
7915.71 992
7916.55 1014
7917.39 1060
7918.23 1077
7919.07 1059
7919.91 1021
7920.75 1026
7921.59 990
7922.43 956
7923.27 957
7924.11 946
7924.95 958
7925.79 944
7926.63 885
7927.47 843
7928.31 862
7929.15 908
7929.99 917
7930.83 881
7931.67 906
7932.51 901
7933.35 882
7934.19 885
7935.04 897
7935.88 908
7936.72 939
7937.56 900
7938.40 882
7939.24 901
7940.08 911
7940.92 904
7941.76 894
7942.60 922
7943.45 922
7944.29 985
7945.13 998
7945.97 1020
7946.81 955
7947.65 989
7948.49 974
7949.34 1031
7950.18 1027
7951.02 1043
7951.86 1023
7952.70 1084
7953.54 1130
7954.39 1131
7955.23 1162
7956.07 1191
7956.91 1277
7957.75 1271
7958.60 1239
7959.44 1197
7960.28 1186
7961.12 1174
7961.96 1147
7962.81 1153
7963.65 1188
7964.49 1202
7965.33 1345
7966.18 1461
7967.02 1553
7967.86 1551
7968.70 1546
7969.55 1529
7970.39 1530
7971.23 1490
7972.08 1372
7972.92 1309
7973.76 1264
7974.60 1267
7975.45 1253
7976.29 1218
7977.13 1151
7977.98 1158
7978.82 1100
7979.66 1096
7980.51 1058
7981.35 1013
7982.19 978
7983.04 975
7983.88 958
7984.72 929
7985.57 950
7986.41 956
7987.25 923
7988.10 951
7988.94 934
7989.78 913
7990.63 922
7991.47 871
7992.32 839
7993.16 838
7994.00 829
7994.85 842
7995.69 877
7996.54 865
7997.38 844
7998.22 864
7999.07 878
7999.91 911
8000.76 844
8001.60 823
8002.45 859
8003.29 857
8004.13 820
8004.98 807
8005.82 796
8006.67 821
8007.51 809
8008.36 832
8009.20 813
8010.05 809
8010.89 823
8011.74 858
8012.58 841
8013.43 830
8014.27 833
8015.12 818
8015.96 812
8016.81 798
8017.65 786
8018.50 771
8019.34 804
8020.19 775
8021.03 774
8021.88 737
8022.72 708
8023.57 774
8024.41 721
8025.26 740
8026.11 771
8026.95 741
8027.80 730
8028.64 746
8029.49 749
8030.33 737
8031.18 737
8032.03 703
8032.87 717
8033.72 744
8034.56 797
8035.41 777
8036.26 739
8037.10 772
8037.95 738
8038.80 766
8039.64 788
8040.49 758
8041.34 810
8042.18 765
8043.03 729
8043.87 742
8044.72 707
8045.57 688
8046.41 698
8047.26 674
8048.11 685
8048.96 664
8049.80 701
8050.65 661
8051.50 667
8052.34 677
8053.19 689
8054.04 693
8054.88 709
8055.73 680
8056.58 679
8057.43 675
8058.27 653
8059.12 692
8059.97 669
8060.82 674
8061.66 648
8062.51 654
8063.36 713
8064.21 697
8065.05 689
8065.90 634
8066.75 644
8067.60 684
8068.44 705
8069.29 685
8070.14 685
8070.99 697
8071.84 664
8072.68 664
8073.53 641
8074.38 655
8075.23 644
8076.08 665
8076.93 619
8077.77 601
8078.62 651
8079.47 640
8080.32 678
8081.17 689
8082.02 681
8082.87 704
8083.71 677
8084.56 684
8085.41 686
8086.26 688
8087.11 688
8087.96 694
8088.81 674
8089.66 676
8090.51 681
8091.35 687
8092.20 704
8093.05 702
8093.90 717
8094.75 725
8095.60 708
8096.45 685
8097.30 700
8098.15 681
8099.00 694
8099.85 688
8100.70 720
8101.55 700
8102.40 696
8103.25 698
8104.10 702
8104.95 676
8105.80 669
8106.65 702
8107.50 727
8108.35 718
8109.20 727
8110.05 734
8110.90 708
8111.75 708
8112.60 697
8113.45 689
8114.30 703
8115.15 717
8116.00 686
8116.85 704
8117.70 654
8118.55 688
8119.40 697
8120.25 660
8121.10 656
8121.95 695
8122.80 680
8123.65 660
8124.50 658
8125.35 661
8126.20 662
8127.06 644
8127.91 675
8128.76 683
8129.61 659
8130.46 670
8131.31 676
8132.16 718
8133.01 644
8133.86 674
8134.72 706
8135.57 669
8136.42 675
8137.27 685
8138.12 652
8138.97 647
8139.83 666
8140.68 682
8141.53 687
8142.38 635
8143.23 657
8144.08 669
8144.94 703
8145.79 694
8146.64 686
8147.49 666
8148.34 657
8149.20 658
8150.05 706
8150.90 691
8151.75 699
8152.60 719
8153.46 721
8154.31 738
8155.16 789
8156.01 806
8156.87 734
8157.72 750
8158.57 745
8159.42 717
8160.28 720
8161.13 675
8161.98 691
8162.84 717
8163.69 696
8164.54 651
8165.39 668
8166.25 668
8167.10 639
8167.95 641
8168.81 656
8169.66 661
8170.51 647
8171.37 655
8172.22 643
8173.07 644
8173.93 664
8174.78 661
8175.63 674
8176.49 608
8177.34 637
8178.19 618
8179.05 618
8179.90 632
8180.76 601
8181.61 599
8182.46 624
8183.32 628
8184.17 605
8185.02 596
8185.88 643
8186.73 631
8187.59 628
8188.44 626
8189.30 635
8190.15 663
8191.00 646
8191.86 591
8192.71 619
8193.57 593
8194.42 623
8195.28 614
8196.13 586
8196.99 617
8197.84 650
8198.69 636
8199.55 618
8200.40 620
8201.26 638
8202.11 623
8202.97 584
8203.82 605
8204.68 599
8205.53 603
8206.39 579
8207.24 591
8208.10 600
8208.95 633
8209.81 619
8210.67 625
8211.52 609
8212.38 599
8213.23 613
8214.09 619
8214.94 606
8215.80 625
8216.65 627
8217.51 615
8218.37 592
8219.22 647
8220.08 629
8220.93 639
8221.79 637
8222.64 592
8223.50 643
8224.36 653
8225.21 624
8226.07 646
8226.92 643
8227.78 591
8228.64 603
8229.49 621
8230.35 619
8231.21 642
8232.06 601
8232.92 617
8233.78 617
8234.63 599
8235.49 594
8236.35 593
8237.20 616
8238.06 615
8238.92 597
8239.77 609
8240.63 659
8241.49 620
8242.34 663
8243.20 629
8244.06 616
8244.91 613
8245.77 601
8246.63 601
8247.49 594
8248.34 642
8249.20 622
8250.06 593
8250.92 604
8251.77 591
8252.63 634
8253.49 655
8254.35 650
8255.20 668
8256.06 657
8256.92 669
8257.78 645
8258.63 654
8259.49 644
8260.35 688
8261.21 664
8262.07 663
8262.92 651
8263.78 648
8264.64 706
8265.50 715
8266.36 697
8267.22 704
8268.07 717
8268.93 711
8269.79 694
8270.65 747
8271.51 757
8272.37 731
8273.22 752
8274.08 714
8274.94 780
8275.80 780
8276.66 850
8277.52 841
8278.38 876
8279.24 865
8280.09 910
8280.95 881
8281.81 860
8282.67 851
8283.53 832
8284.39 845
8285.25 783
8286.11 798
8286.97 800
8287.83 776
8288.69 796
8289.55 805
8290.41 803
8291.26 822
8292.12 873
8292.98 884
8293.84 895
8294.70 941
8295.56 866
8296.42 862
8297.28 834
8298.14 824
8299.00 828
8299.86 810
8300.72 760
8301.58 731
8302.44 746
8303.30 756
8304.16 753
8305.02 696
8305.88 770
8306.74 722
8307.60 718
8308.46 725
8309.33 737
8310.19 734
8311.05 764
8311.91 771
8312.77 729
8313.63 729
8314.49 724
8315.35 665
8316.21 647
8317.07 705
8317.93 715
8318.79 674
8319.65 651
8320.52 664
8321.38 626
8322.24 652
8323.10 697
8323.96 656
8324.82 677
8325.68 681
8326.54 635
8327.41 645
8328.27 689
8329.13 689
8329.99 673
8330.85 640
8331.71 651
8332.57 708
8333.44 710
8334.30 732
8335.16 666
8336.02 681
8336.88 701
8337.75 699
8338.61 728
8339.47 689
8340.33 708
8341.19 719
8342.06 699
8342.92 729
8343.78 760
8344.64 783
8345.50 823
8346.37 843
8347.23 805
8348.09 819
8348.95 892
8349.82 849
8350.68 843
8351.54 863
8352.40 827
8353.27 811
8354.13 842
8354.99 801
8355.86 782
8356.72 761
8357.58 773
8358.45 724
8359.31 702
8360.17 725
8361.03 736
8361.90 736
8362.76 753
8363.62 746
8364.49 754
8365.35 753
8366.21 741
8367.08 718
8367.94 694
8368.80 707
8369.67 747
8370.53 673
8371.40 668
8372.26 706
8373.12 710
8373.99 746
8374.85 762
8375.71 746
8376.58 716
8377.44 755
8378.31 734
8379.17 726
8380.03 719
8380.90 760
8381.76 806
8382.63 774
8383.49 822
8384.36 860
8385.22 893
8386.08 890
8386.95 883
8387.81 950
8388.68 936
8389.54 899
8390.41 882
8391.27 856
8392.14 813
8393.00 782
8393.87 799
8394.73 815
8395.60 746
8396.46 748
8397.33 761
8398.19 774
8399.06 786
8399.92 823
8400.79 791
8401.65 797
8402.52 776
8403.38 798
8404.25 797
8405.11 803
8405.98 763
8406.84 788
8407.71 775
8408.58 765
8409.44 751
8410.31 811
8411.17 814
8412.04 727
8412.90 750
8413.77 791
8414.64 766
8415.50 795
8416.37 808
8417.23 799
8418.10 820
8418.97 791
8419.83 816
8420.70 850
8421.56 916
8422.43 911
8423.30 966
8424.16 963
8425.03 998
8425.90 1016
8426.76 1016
8427.63 1016
8428.50 968
8429.36 963
8430.23 913
8431.10 898
8431.96 926
8432.83 907
8433.70 901
8434.56 916
8435.43 880
8436.30 877
8437.16 894
8438.03 906
8438.90 925
8439.77 983
8440.63 940
8441.50 967
8442.37 993
8443.24 999
8444.10 1018
8444.97 1043
8445.84 1040
8446.71 1090
8447.57 1073
8448.44 1041
8449.31 1058
8450.18 1054
8451.04 1071
8451.91 1081
8452.78 1180
8453.65 1305
8454.52 1324
8455.38 1452
8456.25 1554
8457.12 1535
8457.99 1578
8458.86 1528
8459.72 1456
8460.59 1346
8461.46 1295
8462.33 1188
8463.20 1145
8464.07 1161
8464.93 1135
8465.80 1107
8466.67 1071
8467.54 1109
8468.41 1095
8469.28 1055
8470.15 1050
8471.02 1028
8471.88 1012
8472.75 1001
8473.62 942
8474.49 982
8475.36 983
8476.23 970
8477.10 989
8477.97 974
8478.84 980
8479.71 1006
8480.58 1017
8481.44 1058
8482.31 1057
8483.18 1024
8484.05 992
8484.92 1037
8485.79 984
8486.66 952
8487.53 963
8488.40 979
8489.27 957
8490.14 987
8491.01 988
8491.88 1009
8492.75 1008
8493.62 931
8494.49 963
8495.36 996
8496.23 1011
8497.10 995
8497.97 981
8498.84 1019
8499.71 984
8500.58 976
8501.45 991
8502.32 1012
8503.19 1058
8504.06 1014
8504.93 1030
8505.80 1024
8506.67 985
8507.55 1006
8508.42 1048
8509.29 1004
8510.16 1068
8511.03 1122
8511.90 1095
8512.77 1078
8513.64 1080
8514.51 1071
8515.38 1123
8516.25 1124
8517.13 1124
8518.00 1120
8518.87 1143
8519.74 1104
8520.61 1133
8521.48 1165
8522.35 1187
8523.23 1294
8524.10 1331
8524.97 1346
8525.84 1387
8526.71 1434
8527.58 1391
8528.46 1421
8529.33 1407
8530.20 1333
8531.07 1255
8531.94 1292
8532.81 1215
8533.69 1201
8534.56 1243
8535.43 1158
8536.30 1154
8537.18 1158
8538.05 1195
8538.92 1176
8539.79 1172
8540.66 1229
8541.54 1273
8542.41 1378
8543.28 1518
8544.15 1619
8545.03 1786
8545.90 1947
8546.77 2015
8547.64 2020
8548.52 1992
8549.39 1936
8550.26 1861
8551.14 1775
8552.01 1696
8552.88 1621
8553.76 1596
8554.63 1598
8555.50 1555
8556.37 1449
8557.25 1396
8558.12 1258
8558.99 1209
8559.87 1194
8560.74 1133
8561.61 1093
8562.49 1057
8563.36 1055
8564.24 1068
8565.11 1025
8565.98 961
8566.86 931
8567.73 955
8568.60 943
8569.48 928
8570.35 908
8571.23 910
8572.10 884
8572.97 911
8573.85 954
8574.72 948
8575.60 936
8576.47 909
8577.34 882
8578.22 887
8579.09 911
8579.97 889
8580.84 955
8581.72 950
8582.59 922
8583.47 951
8584.34 962
8585.21 976
8586.09 974
8586.96 987
8587.84 984
8588.71 962
8589.59 943
8590.46 958
8591.34 950
8592.21 963
8593.09 962
8593.96 1003
8594.84 976
8595.71 936
8596.59 951
8597.46 954
8598.34 964
8599.22 1014
8600.09 1067
8600.97 1002
8601.84 1036
8602.72 1019
8603.59 1024
8604.47 1075
8605.34 1030
8606.22 1004
8607.10 1075
8607.97 1085
8608.85 1104
8609.72 1074
8610.60 1101
8611.47 1084
8612.35 1100
8613.23 1128
8614.10 1157
8614.98 1074
8615.86 1090
8616.73 1064
8617.61 1159
8618.48 1171
8619.36 1188
8620.24 1223
8621.11 1148
8621.99 1201
8622.87 1189
8623.74 1193
8624.62 1201
8625.50 1241
8626.37 1251
8627.25 1266
8628.13 1268
8629.00 1245
8629.88 1221
8630.76 1284
8631.64 1280
8632.51 1310
8633.39 1285
8634.27 1267
8635.14 1304
8636.02 1261
8636.90 1324
8637.78 1319
8638.65 1361
8639.53 1353
8640.41 1407
8641.29 1389
8642.16 1401
8643.04 1424
8643.92 1422
8644.80 1393
8645.67 1488
8646.55 1513
8647.43 1556
8648.31 1585
8649.18 1539
8650.06 1592
8650.94 1596
8651.82 1639
8652.70 1617
8653.58 1627
8654.45 1622
8655.33 1678
8656.21 1646
8657.09 1706
8657.97 1735
8658.84 1799
8659.72 1867
8660.60 2004
8661.48 2142
8662.36 2293
8663.24 2459
8664.12 2626
8664.99 2671
8665.87 2715
8666.75 2718
8667.63 2609
8668.51 2605
8669.39 2475
8670.27 2455
8671.15 2514
8672.03 2477
8672.91 2643
8673.78 2748
8674.66 2740
8675.54 2743
8676.42 2679
8677.30 2629
8678.18 2475
8679.06 2299
8679.94 2255
8680.82 2126
8681.70 1931
8682.58 1863
8683.46 1829
8684.34 1795
8685.22 1830
8686.10 1925
8686.98 2026
8687.86 2126
8688.74 2335
8689.62 2584
8690.50 2837
8691.38 3084
8692.26 3422
8693.14 3566
8694.02 3447
8694.90 3338
8695.78 3140
8696.66 2984
8697.54 2756
8698.42 2520
8699.30 2347
8700.18 2332
8701.06 2271
8701.94 2171
8702.82 2133
8703.70 2012
8704.58 1917
8705.46 1886
8706.34 1742
8707.23 1673
8708.11 1603
8708.99 1494
8709.87 1459
8710.75 1433
8711.63 1337
8712.51 1284
8713.39 1272
8714.27 1233
8715.16 1194
8716.04 1190
8716.92 1152
8717.80 1154
8718.68 1178
8719.56 1186
8720.44 1162
8721.33 1136
8722.21 1118
8723.09 1112
8723.97 1071
8724.85 1120
8725.73 1102
8726.62 1090
8727.50 1180
8728.38 1138
8729.26 1149
8730.14 1228
8731.03 1189
8731.91 1181
8732.79 1159
8733.67 1128
8734.55 1132
8735.44 1154
8736.32 1102
8737.20 1101
8738.08 1155
8738.97 1168
8739.85 1128
8740.73 1144
8741.61 1162
8742.50 1103
8743.38 1117
8744.26 1069
8745.14 1058
8746.03 1064
8746.91 1069
8747.79 1100
8748.68 1058
8749.56 1090
8750.44 1151
8751.33 1168
8752.21 1158
8753.09 1163
8753.97 1123
8754.86 1141
8755.74 1240
8756.62 1225
8757.51 1221
8758.39 1241
8759.28 1224
8760.16 1209
8761.04 1218
8761.93 1199
8762.81 1174
8763.69 1175
8764.58 1151
8765.46 1143
8766.34 1113
8767.23 1123
8768.11 1121
8769.00 1123
8769.88 1096
8770.76 1119
8771.65 1113
8772.53 1098
8773.42 1157
8774.30 1108
8775.19 1070
8776.07 1043
8776.95 1044
8777.84 1019
8778.72 1055
8779.61 1071
8780.49 1024
8781.38 1023
8782.26 1009
8783.15 1046
8784.03 1033
8784.92 1058
8785.80 993
8786.69 999
8787.57 1035
8788.46 1006
8789.34 943
8790.23 976
8791.11 1040
8792.00 986
8792.88 990
8793.77 991
8794.65 992
8795.54 968
8796.42 979
8797.31 950
8798.19 944
8799.08 952
8799.96 927
8800.85 920
8801.74 878
8802.62 925
8803.51 945
8804.39 964
8805.28 949
8806.16 972
8807.05 955
8807.94 975
8808.82 944
8809.71 920
8810.59 958
8811.48 975
8812.37 908
8813.25 944
8814.14 952
8815.03 943
8815.91 974
8816.80 1002
8817.68 1010
8818.57 987
8819.46 983
8820.34 961
8821.23 935
8822.12 926
8823.00 908
8823.89 892
8824.78 896
8825.66 879
8826.55 894
8827.44 898
8828.33 872
8829.21 883
8830.10 835
8830.99 827
8831.87 813
8832.76 841
8833.65 826
8834.54 824
8835.42 853
8836.31 827
8837.20 782
8838.08 792
8838.97 800
8839.86 781
8840.75 803
8841.64 796
8842.52 786
8843.41 743
8844.30 775
8845.19 764
8846.07 793
8846.96 779
8847.85 727
8848.74 763
8849.63 752
8850.51 711
8851.40 727
8852.29 727
8853.18 768
8854.07 746
8854.96 693
8855.84 648
8856.73 634
8857.62 702
8858.51 665
8859.40 696
8860.29 680
8861.17 694
8862.06 640
8862.95 666
8863.84 688
8864.73 685
8865.62 680
8866.51 694
8867.40 731
8868.29 676
8869.17 654
8870.06 669
8870.95 647
8871.84 623
8872.73 615
8873.62 650
8874.51 646
8875.40 653
8876.29 621
8877.18 651
8878.07 595
8878.96 632
8879.85 594
8880.74 584
8881.63 644
8882.51 644
8883.40 658
8884.29 633
8885.18 621
8886.07 657
8886.96 649
8887.85 646
8888.74 644
8889.63 644
8890.52 641
8891.41 634
8892.30 651
8893.19 624
8894.09 648
8894.98 606
8895.87 617
8896.76 585
8897.65 593
8898.54 599
8899.43 608
8900.32 606
8901.21 587
8902.10 602
8902.99 595
8903.88 573
8904.77 599
8905.66 571
8906.55 563
8907.44 576
8908.34 551
8909.23 567
8910.12 566
8911.01 535
8911.90 567
8912.79 561
8913.68 519
8914.57 561
8915.47 576
8916.36 586
8917.25 550
8918.14 568
8919.03 569
8919.92 566
8920.81 593
8921.71 571
8922.60 567
8923.49 583
8924.38 573
8925.27 553
8926.16 568
8927.06 548
8927.95 558
8928.84 548
8929.73 545
8930.62 547
8931.52 548
8932.41 562
8933.30 519
8934.19 546
8935.09 554
8935.98 512
8936.87 538
8937.76 554
8938.66 547
8939.55 555
8940.44 542
8941.33 514
8942.23 491
8943.12 501
8944.01 503
8944.90 505
8945.80 493
8946.69 520
8947.58 568
8948.48 557
8949.37 555
8950.26 551
8951.16 549
8952.05 538
8952.94 535
8953.84 495
8954.73 530
8955.62 524
8956.52 532
8957.41 536
8958.30 530
8959.20 543
8960.09 550
8960.98 525
8961.88 526
8962.77 507
8963.66 538
8964.56 543
8965.45 552
8966.35 520
8967.24 543
8968.13 525
8969.03 537
8969.92 541
8970.82 521
8971.71 521
8972.60 513
8973.50 513
8974.39 524
8975.29 483
8976.18 526
8977.08 556
8977.97 530
8978.87 532
8979.76 540
8980.65 524
8981.55 506
8982.44 506
8983.34 509
8984.23 527
8985.13 538
8986.02 559
8986.92 523
8987.81 519
8988.71 530
8989.60 524
8990.50 538
8991.39 542
8992.29 486
8993.18 548
8994.08 522
8994.97 482
8995.87 489
8996.76 517
8997.66 491
8998.56 491
8999.45 532
9000.35 526
9001.24 519
9002.14 518
9003.03 499
9003.93 477
9004.83 437
9005.72 461
9006.62 461
9007.51 470
9008.41 501
9009.31 487
9010.20 487
9011.10 488
9011.99 515
9012.89 494
9013.79 483
9014.68 486
9015.58 508
9016.48 501
9017.37 520
9018.27 522
9019.16 529
9020.06 565
9020.96 557
9021.85 499
9022.75 481
9023.65 518
9024.54 510
9025.44 517
9026.34 515
9027.24 533
9028.13 498
9029.03 479
9029.93 516
9030.82 494
9031.72 536
9032.62 535
9033.52 490
9034.41 515
9035.31 520
9036.21 491
9037.10 510
9038.00 526
9038.90 496
9039.80 504
9040.69 504
9041.59 518
9042.49 494
9043.39 519
9044.29 516
9045.18 525
9046.08 491
9046.98 518
9047.88 488
9048.78 511
9049.67 541
9050.57 524
9051.47 496
9052.37 514
9053.27 530
9054.16 536
9055.06 546
9055.96 521
9056.86 537
9057.76 568
9058.66 551
9059.55 550
9060.45 569
9061.35 577
9062.25 539
9063.15 547
9064.05 560
9064.95 556
9065.85 493
9066.74 529
9067.64 521
9068.54 532
9069.44 524
9070.34 548
9071.24 532
9072.14 532
9073.04 553
9073.94 567
9074.84 544
9075.74 559
9076.64 528
9077.53 561
9078.43 529
9079.33 512
9080.23 545
9081.13 562
9082.03 577
9082.93 538
9083.83 555
9084.73 596
9085.63 588
9086.53 575
9087.43 565
9088.33 606
9089.23 572
9090.13 598
9091.03 569
9091.93 583
9092.83 585
9093.73 591
9094.63 570
9095.53 520
9096.43 575
9097.33 544
9098.23 561
9099.13 582
9100.04 565
9100.94 563
9101.84 554
9102.74 535
9103.64 563
9104.54 550
9105.44 537
9106.34 529
9107.24 540
9108.14 534
9109.04 565
9109.94 537
9110.85 524
9111.75 499
9112.65 546
9113.55 531
9114.45 516
9115.35 545
9116.25 519
9117.15 533
9118.06 549
9118.96 542
9119.86 512
9120.76 533
9121.66 538
9122.56 550
9123.46 533
9124.37 506
9125.27 509
9126.17 518
9127.07 534
9127.97 500
9128.88 504
9129.78 506
9130.68 514
9131.58 498
9132.48 520
9133.39 525
9134.29 507
9135.19 499
9136.09 513
9137.00 486
9137.90 500
9138.80 498
9139.70 523
9140.61 515
9141.51 500
9142.41 516
9143.31 534
9144.22 501
9145.12 505
9146.02 512
9146.92 494
9147.83 503
9148.73 539
9149.63 514
9150.54 541
9151.44 541
9152.34 543
9153.25 529
9154.15 516
9155.05 489
9155.96 504
9156.86 539
9157.76 502
9158.67 496
9159.57 529
9160.47 518
9161.38 517
9162.28 493
9163.18 528
9164.09 518
9164.99 529
9165.90 504
9166.80 517
9167.70 526
9168.61 524
9169.51 515
9170.42 524
9171.32 509
9172.22 530
9173.13 528
9174.03 533
9174.94 496
9175.84 521
9176.74 535
9177.65 527
9178.55 509
9179.46 500
9180.36 562
9181.27 528
9182.17 515
9183.08 526
9183.98 527
9184.89 517
9185.79 515
9186.70 521
9187.60 499
9188.51 492
9189.41 510
9190.32 503
9191.22 478
9192.13 492
9193.03 502
9193.94 529
9194.84 498
9195.75 531
9196.65 556
9197.56 542
9198.46 538
9199.37 561
9200.27 560
9201.18 592
9202.08 566
9202.99 543
9203.90 556
9204.80 549
9205.71 590
9206.61 548
9207.52 531
9208.42 541
9209.33 515
9210.24 505
9211.14 502
9212.05 514
9212.95 517
9213.86 493
9214.77 512
9215.67 521
9216.58 505
9217.49 519
9218.39 503
9219.30 525
9220.21 506
9221.11 515
9222.02 513
9222.93 495
9223.83 511
9224.74 509
9225.65 506
9226.55 498
9227.46 501
9228.37 489
9229.27 514
9230.18 517
9231.09 512
9231.99 478
9232.90 509
9233.81 484
9234.72 508
9235.62 479
9236.53 523
9237.44 509
9238.34 526
9239.25 517
9240.16 489
9241.07 518
9241.97 518
9242.88 487
9243.79 486
9244.70 494
9245.61 492
9246.51 480
9247.42 476
9248.33 486
9249.24 475
9250.14 493
9251.05 499
9251.96 488
9252.87 507
9253.78 501
9254.69 487
9255.59 494
9256.50 503
9257.41 496
9258.32 463
9259.23 463
9260.14 490
9261.04 485
9261.95 473
9262.86 468
9263.77 450
9264.68 465
9265.59 519
9266.50 507
9267.40 514
9268.31 498
9269.22 484
9270.13 488
9271.04 519
9271.95 494
9272.86 494
9273.77 465
9274.68 473
9275.59 496
9276.49 464
9277.40 486
9278.31 517
9279.22 512
9280.13 482
9281.04 470
9281.95 450
9282.86 442
9283.77 461
9284.68 468
9285.59 490
9286.50 471
9287.41 474
9288.32 476
9289.23 475
9290.14 512
9291.05 478
9291.96 479
9292.87 468
9293.78 499
9294.69 481
9295.60 531
9296.51 493
9297.42 493
9298.33 501
9299.24 501
9300.15 523
9301.06 504
9301.97 503
9302.88 508
9303.79 503
9304.70 520
9305.61 533
9306.53 528
9307.44 521
9308.35 517
9309.26 531
9310.17 513
9311.08 500
9311.99 529
9312.90 524
9313.81 513
9314.72 531
9315.63 568
9316.55 536
9317.46 520
9318.37 478
9319.28 471
9320.19 504
9321.10 489
9322.01 492
9322.93 496
9323.84 450
9324.75 472
9325.66 515
9326.57 483
9327.48 494
9328.40 452
9329.31 493
9330.22 482
9331.13 466
9332.04 480
9332.96 487
9333.87 480
9334.78 460
9335.69 487
9336.60 463
9337.52 479
9338.43 508
9339.34 484
9340.25 468
9341.17 482
9342.08 475
9342.99 479
9343.90 495
9344.82 486
9345.73 458
9346.64 470
9347.55 470
9348.47 491
9349.38 458
9350.29 503
9351.21 499
9352.12 465
9353.03 476
9353.94 484
9354.86 491
9355.77 460
9356.68 470
9357.60 507
9358.51 499
9359.42 452
9360.34 468
9361.25 499
9362.16 487
9363.08 502
9363.99 476
9364.90 484
9365.82 480
9366.73 469
9367.65 465
9368.56 444
9369.47 473
9370.39 475
9371.30 471
9372.21 474
9373.13 447
9374.04 463
9374.96 455
9375.87 460
9376.79 469
9377.70 459
9378.61 476
9379.53 461
9380.44 454
9381.36 448
9382.27 465
9383.19 460
9384.10 482
9385.01 493
9385.93 496
9386.84 494
9387.76 519
9388.67 513
9389.59 529
9390.50 508
9391.42 496
9392.33 507
9393.25 500
9394.16 557
9395.08 505
9395.99 493
9396.91 534
9397.82 515
9398.74 524
9399.65 512
9400.57 486
9401.48 491
9402.40 450
9403.32 449
9404.23 483
9405.15 492
9406.06 481
9406.98 489
9407.89 500
9408.81 484
9409.73 495
9410.64 469
9411.56 491
9412.47 511
9413.39 489
9414.30 469
9415.22 482
9416.14 464
9417.05 476
9417.97 474
9418.89 481
9419.80 493
9420.72 466
9421.63 489
9422.55 471
9423.47 496
9424.38 482
9425.30 494
9426.22 478
9427.13 480
9428.05 517
9428.97 514
9429.88 485
9430.80 459
9431.72 513
9432.63 504
9433.55 492
9434.47 489
9435.38 496
9436.30 508
9437.22 533
9438.14 535
9439.05 553
9439.97 508
9440.89 521
9441.81 522
9442.72 517
9443.64 539
9444.56 571
9445.47 547
9446.39 572
9447.31 602
9448.23 566
9449.15 556
9450.06 537
9450.98 554
9451.90 552
9452.82 560
9453.73 598
9454.65 580
9455.57 558
9456.49 559
9457.41 548
9458.32 521
9459.24 523
9460.16 503
9461.08 533
9462.00 525
9462.92 517
9463.83 506
9464.75 523
9465.67 528
9466.59 525
9467.51 512
9468.43 510
9469.35 489
9470.26 498
9471.18 498
9472.10 520
9473.02 526
9473.94 553
9474.86 532
9475.78 518
9476.70 509
9477.62 545
9478.54 533
9479.45 557
9480.37 531
9481.29 537
9482.21 537
9483.13 557
9484.05 585
9484.97 578
9485.89 548
9486.81 544
9487.73 555
9488.65 553
9489.57 546
9490.49 559
9491.41 536
9492.33 522
9493.25 559
9494.17 549
9495.09 509
9496.01 531
9496.93 560
9497.85 545
9498.77 537
9499.69 567
9500.61 557
9501.53 562
9502.45 546
9503.37 550
9504.29 555
9505.21 537
9506.13 541
9507.05 575
9507.97 533
9508.89 553
9509.81 564
9510.73 542
9511.65 570
9512.57 568
9513.49 586
9514.42 584
9515.34 567
9516.26 586
9517.18 555
9518.10 598
9519.02 607
9519.94 605
9520.86 606
9521.78 625
9522.71 612
9523.63 600
9524.55 573
9525.47 650
9526.39 634
9527.31 620
9528.23 637
9529.16 589
9530.08 583
9531.00 597
9531.92 617
9532.84 606
9533.76 605
9534.69 632
9535.61 611
9536.53 597
9537.45 610
9538.37 607
9539.30 642
9540.22 638
9541.14 636
9542.06 636
9542.98 608
9543.91 616
9544.83 610
9545.75 649
9546.67 656
9547.60 658
9548.52 653
9549.44 652
9550.36 675
9551.29 655
9552.21 616
9553.13 638
9554.06 685
9554.98 697
9555.90 655
9556.82 666
9557.75 692
9558.67 677
9559.59 631
9560.52 612
9561.44 684
9562.36 681
9563.29 685
9564.21 708
9565.13 708
9566.06 717
9566.98 717
9567.90 710
9568.83 727
9569.75 696
9570.67 740
9571.60 706
9572.52 706
9573.44 757
9574.37 755
9575.29 761
9576.22 771
9577.14 753
9578.06 773
9578.99 720
9579.91 741
9580.84 768
9581.76 802
9582.68 796
9583.61 799
9584.53 820
9585.46 838
9586.38 841
9587.31 810
9588.23 794
9589.15 803
9590.08 816
9591.00 849
9591.93 831
9592.85 867
9593.78 934
9594.70 926
9595.63 932
9596.55 957
9597.48 957
9598.40 969
9599.33 1066
9600.25 1085
9601.18 1063
9602.10 1027
9603.03 1018
9603.95 1035
9604.88 987
9605.80 974
9606.73 993
9607.65 971
9608.58 944
9609.50 953
9610.43 966
9611.35 949
9612.28 960
9613.21 949
9614.13 954
9615.06 951
9615.98 930
9616.91 935
9617.84 950
9618.76 958
9619.69 942
9620.61 919
9621.54 907
9622.47 905
9623.39 944
9624.32 940
9625.24 984
9626.17 938
9627.10 969
9628.02 952
9628.95 964
9629.88 994
9630.80 1011
9631.73 1031
9632.65 984
9633.58 1106
9634.51 1083
9635.43 1074
9636.36 1026
9637.29 1072
9638.22 1078
9639.14 1102
9640.07 1127
9641.00 1131
9641.92 1174
9642.85 1149
9643.78 1176
9644.70 1246
9645.63 1296
9646.56 1211
9647.49 1228
9648.41 1247
9649.34 1236
9650.27 1237
9651.20 1181
9652.12 1157
9653.05 1152
9653.98 1182
9654.91 1189
9655.83 1206
9656.76 1160
9657.69 1218
9658.62 1216
9659.55 1228
9660.47 1186
9661.40 1230
9662.33 1228
9663.26 1269
9664.19 1271
9665.11 1269
9666.04 1327
9666.97 1327
9667.90 1381
9668.83 1363
9669.75 1335
9670.68 1389
9671.61 1408
9672.54 1418
9673.47 1424
9674.40 1411
9675.33 1406
9676.25 1406
9677.18 1456
9678.11 1413
9679.04 1520
9679.97 1458
9680.90 1449
9681.83 1481
9682.76 1508
9683.69 1539
9684.61 1509
9685.54 1487
9686.47 1510
9687.40 1478
9688.33 1528
9689.26 1507
9690.19 1448
9691.12 1517
9692.05 1500
9692.98 1527
9693.91 1620
9694.84 1656
9695.77 1706
9696.70 1772
9697.63 1863
9698.56 1904
9699.49 1974
9700.42 2013
9701.35 1999
9702.28 1973
9703.21 1864
9704.14 1788
9705.07 1782
9706.00 1791
9706.93 1710
9707.86 1722
9708.79 1682
9709.72 1715
9710.65 1679
9711.58 1739
9712.51 1835
9713.44 1831
9714.37 1895
9715.30 1974
9716.23 1894
9717.16 1893
9718.09 1872
9719.02 1740
9719.95 1744
9720.88 1638
9721.81 1585
9722.75 1479
9723.68 1429
9724.61 1379
9725.54 1356
9726.47 1295
9727.40 1258
9728.33 1263
9729.26 1221
9730.19 1230
9731.13 1293
9732.06 1263
9732.99 1242
9733.92 1291
9734.85 1241
9735.78 1234
9736.71 1217
9737.65 1166
9738.58 1128
9739.51 1169
9740.44 1144
9741.37 1139
9742.30 1127
9743.24 1176
9744.17 1098
9745.10 1077
9746.03 1077
9746.96 1064
9747.90 1009
9748.83 1049
9749.76 1056
9750.69 1057
9751.63 1061
9752.56 1046
9753.49 1026
9754.42 1000
9755.36 1019
9756.29 1026
9757.22 1042
9758.15 1020
9759.09 1060
9760.02 1015
9760.95 1072
9761.88 1029
9762.82 1064
9763.75 1077
9764.68 1055
9765.62 1045
9766.55 1036
9767.48 1119
9768.41 1112
9769.35 1101
9770.28 1038
9771.21 1071
9772.15 1064
9773.08 1047
9774.01 1030
9774.95 1006
9775.88 1017
9776.81 1046
9777.75 1032
9778.68 1059
9779.62 1022
9780.55 1023
9781.48 1087
9782.42 1082
9783.35 1074
9784.28 1053
9785.22 1032
9786.15 1047
9787.09 1052
9788.02 1019
9788.95 1006
9789.89 1003
9790.82 961
9791.76 983
9792.69 925
9793.63 942
9794.56 911
9795.49 966
9796.43 991
9797.36 984
9798.30 990
9799.23 1004
9800.17 990
9801.10 968
9802.04 969
9802.97 980
9803.91 923
9804.84 904
9805.78 878
9806.71 830
9807.65 835
9808.58 829
9809.52 832
9810.45 764
9811.39 814
9812.32 783
9813.26 775
9814.19 769
9815.13 763
9816.06 810
9817.00 759
9817.93 781
9818.87 756
9819.80 717
9820.74 752
9821.68 730
9822.61 734
9823.55 719
9824.48 705
9825.42 740
9826.35 734
9827.29 744
9828.23 736
9829.16 740
9830.10 763
9831.03 769
9831.97 737
9832.91 719
9833.84 705
9834.78 701
9835.72 720
9836.65 715
9837.59 746
9838.52 715
9839.46 727
9840.40 726
9841.33 742
9842.27 739
9843.21 787
9844.14 748
9845.08 717
9846.02 693
9846.95 732
9847.89 697
9848.83 735
9849.77 727
9850.70 742
9851.64 792
9852.58 707
9853.51 766
9854.45 731
9855.39 719
9856.33 737
9857.26 720
9858.20 723
9859.14 696
9860.08 699
9861.01 685
9861.95 678
9862.89 676
9863.83 670
9864.76 655
9865.70 669
9866.64 702
9867.58 695
9868.51 664
9869.45 674
9870.39 681
9871.33 680
9872.27 686
9873.20 680
9874.14 685
9875.08 701
9876.02 674
9876.96 728
9877.90 670
9878.83 650
9879.77 678
9880.71 654
9881.65 666
9882.59 674
9883.53 652
9884.47 610
9885.40 677
9886.34 674
9887.28 649
9888.22 646
9889.16 647
9890.10 629
9891.04 650
9891.98 626
9892.91 651
9893.85 673
9894.79 622
9895.73 639
9896.67 610
9897.61 626
9898.55 650
9899.49 648
9900.43 628
9901.37 622
9902.31 616
9903.25 606
9904.19 639
9905.13 663
9906.07 646
9907.01 652
9907.95 640
9908.89 646
9909.83 599
9910.77 643
9911.71 629
9912.65 647
9913.59 663
9914.53 658
9915.47 621
9916.41 668
9917.35 671
9918.29 629
9919.23 642
9920.17 608
9921.11 678
9922.05 681
9922.99 723
9923.93 774
9924.87 769
9925.81 834
9926.75 830
9927.69 818
9928.63 789
9929.57 809
9930.51 766
9931.45 776
9932.39 734
9933.34 726
9934.28 687
9935.22 681
9936.16 713
9937.10 641
9938.04 599
9938.98 643
9939.92 575
9940.87 613
9941.81 613
9942.75 627
9943.69 607
9944.63 626
9945.57 607
9946.51 630
9947.46 652
9948.40 622
9949.34 678
9950.28 661
9951.22 682
9952.16 700
9953.11 674
9954.05 669
9954.99 672
9955.93 672
9956.87 643
9957.82 658
9958.76 648
9959.70 627
9960.64 581
9961.59 595
9962.53 616
9963.47 586
9964.41 605
9965.35 566
9966.30 586
9967.24 605
9968.18 580
9969.13 555
9970.07 573
9971.01 555
9971.95 555
9972.90 548
9973.84 542
9974.78 542
9975.73 536
9976.67 562
9977.61 535
9978.55 540
9979.50 533
9980.44 557
9981.38 553
9982.33 527
9983.27 540
9984.21 557
9985.16 555
9986.10 544
9987.04 545
9987.99 549
9988.93 536
9989.88 553
9990.82 540
9991.76 557
9992.71 533
9993.65 519
9994.59 561
9995.54 536
9996.48 529
9997.43 508
9998.37 560
9999.31 572
10000.26 523
10001.20 511
10002.15 528
10003.09 522
10004.04 528
10004.98 506
10005.92 498
10006.87 510
10007.81 505
10008.76 552
10009.70 525
10010.65 515
10011.59 509
10012.54 515
10013.48 531
10014.43 522
10015.37 502
10016.32 546
10017.26 530
10018.21 490
10019.15 535
10020.10 517
10021.04 502
10021.99 503
10022.93 547
10023.88 484
10024.82 512
10025.77 527
10026.71 495
10027.66 496
10028.60 476
10029.55 487
10030.49 507
10031.44 508
10032.39 523
10033.33 534
10034.28 505
10035.22 499
10036.17 511
10037.11 499
10038.06 519
10039.01 465
10039.95 463
10040.90 499
10041.84 481
10042.79 464
10043.74 502
10044.68 476
10045.63 484
10046.58 465
10047.52 500
10048.47 445
10049.41 449
10050.36 515
10051.31 481
10052.25 491
10053.20 464
10054.15 501
10055.09 493
10056.04 486
10056.99 483
10057.93 473
10058.88 462
10059.83 461
10060.78 467
10061.72 470
10062.67 464
10063.62 469
10064.56 463
10065.51 451
10066.46 508
10067.41 499
10068.35 494
10069.30 478
10070.25 462
10071.20 494
10072.14 496
10073.09 500
10074.04 486
10074.99 469
10075.93 453
10076.88 466
10077.83 444
10078.78 460
10079.72 486
10080.67 483
10081.62 498
10082.57 500
10083.52 483
10084.46 495
10085.41 452
10086.36 443
10087.31 457
10088.26 470
10089.21 454
10090.15 471
10091.10 481
10092.05 473
10093.00 460
10093.95 483
10094.90 482
10095.85 467
10096.79 468
10097.74 494
10098.69 473
10099.64 456
10100.59 474
10101.54 477
10102.49 494
10103.44 474
10104.39 484
10105.33 470
10106.28 466
10107.23 484
10108.18 509
10109.13 513
10110.08 490
10111.03 480
10111.98 464
10112.93 469
10113.88 493
10114.83 519
10115.78 493
10116.73 480
10117.68 497
10118.63 481
10119.58 484
10120.53 498
10121.48 494
10122.43 490
10123.38 495
10124.33 502
10125.28 501
10126.23 523
10127.18 505
10128.13 505
10129.08 491
10130.03 495
10130.98 465
10131.93 490
10132.88 527
10133.83 530
10134.78 503
10135.73 515
10136.68 519
10137.63 519
10138.58 504
10139.53 502
10140.48 527
10141.43 542
10142.38 525
10143.33 544
10144.29 515
10145.24 542
10146.19 516
10147.14 568
10148.09 542
10149.04 509
10149.99 509
10150.94 543
10151.89 522
10152.85 544
10153.80 584
10154.75 523
10155.70 538
10156.65 514
10157.60 555
10158.55 564
10159.51 541
10160.46 531
10161.41 584
10162.36 534
10163.31 579
10164.26 568
10165.22 561
10166.17 568
10167.12 556
10168.07 565
10169.02 566
10169.98 612
10170.93 600
10171.88 588
10172.83 601
10173.79 611
10174.74 610
10175.69 655
10176.64 619
10177.60 587
10178.55 652
10179.50 639
10180.45 653
10181.41 622
10182.36 620
10183.31 648
10184.26 668
10185.22 667
10186.17 646
10187.12 634
10188.08 648
10189.03 672
10189.98 632
10190.93 634
10191.89 601
10192.84 622
10193.79 622
10194.75 671
10195.70 645
10196.65 640
10197.61 599
10198.56 656
10199.51 671
10200.47 662
10201.42 681
10202.38 698
10203.33 697
10204.28 714
10205.24 711
10206.19 736
10207.14 761
10208.10 749
10209.05 727
10210.01 671
10210.96 673
10211.91 667
10212.87 688
10213.82 663
10214.78 670
10215.73 683
10216.69 636
10217.64 609
10218.59 622
10219.55 601
10220.50 622
10221.46 595
10222.41 576
10223.37 622
10224.32 610
10225.28 621
10226.23 573
10227.19 562
10228.14 588
10229.10 579
10230.05 603
10231.01 609
10231.96 606
10232.92 633
10233.87 613
10234.83 645
10235.78 661
10236.74 715
10237.69 652
10238.65 668
10239.60 640
10240.56 613
10241.51 606
10242.47 601
10243.42 582
10244.38 598
10245.34 568
10246.29 536
10247.25 575
10248.20 579
10249.16 529
10250.11 534
10251.07 543
10252.03 502
10252.98 552
10253.94 561
10254.89 538
10255.85 548
10256.81 544
10257.76 538
10258.72 526
10259.68 546
10260.63 505
10261.59 491
10262.55 512
10263.50 499
10264.46 474
10265.41 489
10266.37 518
10267.33 528
10268.28 508
10269.24 532
10270.20 497
10271.16 506
10272.11 511
10273.07 488
10274.03 487
10274.98 495
10275.94 498
10276.90 494
10277.85 488
10278.81 499
10279.77 496
10280.73 507
10281.68 496
10282.64 481
10283.60 495
10284.56 485
10285.51 469
10286.47 495
10287.43 485
10288.39 494
10289.34 486
10290.30 493
10291.26 491
10292.22 489
10293.18 499
10294.13 482
10295.09 504
10296.05 470
10297.01 470
10297.97 506
10298.92 490
10299.88 500
10300.84 493
10301.80 493
10302.76 496
10303.72 466
10304.67 456
10305.63 448
10306.59 479
10307.55 487
10308.51 449
10309.47 472
10310.43 470
10311.38 501
10312.34 478
10313.30 441
10314.26 493
10315.22 477
10316.18 455
10317.14 454
10318.10 426
10319.06 453
10320.01 469
10320.97 491
10321.93 490
10322.89 472
10323.85 452
10324.81 465
10325.77 462
10326.73 464
10327.69 453
10328.65 446
10329.61 469
10330.57 453
10331.53 478
10332.49 471
10333.45 470
10334.41 477
10335.37 454
10336.33 444
10337.29 440
10338.25 417
10339.21 429
10340.17 436
10341.13 454
10342.09 450
10343.05 445
10344.01 406
10344.97 410
10345.93 406
10346.89 432
10347.85 444
10348.81 438
10349.77 460
10350.73 437
10351.69 442
10352.65 456
10353.61 418
10354.57 401
10355.53 411
10356.49 433
10357.46 440
10358.42 402
10359.38 419
10360.34 410
10361.30 391
10362.26 421
10363.22 429
10364.18 444
10365.14 442
10366.11 432
10367.07 420
10368.03 430
10368.99 417
10369.95 422
10370.91 445
10371.87 415
10372.84 423
10373.80 417
10374.76 414
10375.72 392
10376.68 423
10377.64 433
10378.61 415
10379.57 414
10380.53 406
10381.49 401
10382.45 416
10383.42 414
10384.38 418
10385.34 428
10386.30 424
10387.27 432
10388.23 374
10389.19 408
10390.15 417
10391.11 383
10392.08 365
10393.04 408
10394.00 425
10394.96 437
10395.93 408
10396.89 409
10397.85 414
10398.82 446
10399.78 417
10400.74 407
10401.70 412
10402.67 408
10403.63 418
10404.59 431
10405.56 429
10406.52 428
10407.48 405
10408.45 445
10409.41 407
10410.37 414
10411.34 405
10412.30 414
10413.26 401
10414.23 394
10415.19 394
10416.15 442
10417.12 393
10418.08 429
10419.04 434
10420.01 401
10420.97 432
10421.94 463
10422.90 402
10423.86 417
10424.83 419
10425.79 420
10426.76 419
10427.72 406
10428.68 427
10429.65 412
10430.61 413
10431.58 441
10432.54 415
10433.51 423
10434.47 388
10435.44 406
10436.40 400
10437.36 399
10438.33 396
10439.29 412
10440.26 407
10441.22 414
10442.19 400
10443.15 392
10444.12 399
10445.08 387
10446.05 398
10447.01 408
10447.98 422
10448.94 414
10449.91 408
10450.87 400
10451.84 421
10452.80 386
10453.77 382
10454.73 394
10455.70 405
10456.67 393
10457.63 396
10458.60 409
10459.56 430
10460.53 414
10461.49 423
10462.46 399
10463.43 404
10464.39 388
10465.36 386
10466.32 403
10467.29 374
10468.25 388
10469.22 412
10470.19 427
10471.15 433
10472.12 403
10473.09 432
10474.05 453
10475.02 444
10475.98 401
10476.95 423
10477.92 467
10478.88 416
10479.85 426
10480.82 447
10481.78 440
10482.75 433
10483.72 424
10484.68 436
10485.65 382
10486.62 384
10487.58 427
10488.55 429
10489.52 399
10490.49 399
10491.45 453
10492.42 457
10493.39 415
10494.35 387
10495.32 410
10496.29 409
10497.26 428
10498.22 409
10499.19 422
10500.16 436
10501.13 412
10502.09 449
10503.06 469
10504.03 460
10505.00 467
10505.96 452
10506.93 440
10507.90 438
10508.87 427
10509.84 420
10510.80 394
10511.77 409
10512.74 430
10513.71 414
10514.68 441
10515.64 429
10516.61 447
10517.58 426
10518.55 418
10519.52 417
10520.49 393
10521.45 389
10522.42 415
10523.39 394
10524.36 377
10525.33 404
10526.30 396
10527.27 394
10528.23 379
10529.20 384
10530.17 365
10531.14 389
10532.11 374
10533.08 387
10534.05 413
10535.02 409
10535.99 416
10536.96 384
10537.93 394
10538.89 410
10539.86 403
10540.83 398
10541.80 380
10542.77 414
10543.74 429
10544.71 429
10545.68 413
10546.65 427
10547.62 412
10548.59 400
10549.56 429
10550.53 427
10551.50 459
10552.47 422
10553.44 412
10554.41 399
10555.38 390
10556.35 401
10557.32 432
10558.29 391
10559.26 422
10560.23 452
10561.20 446
10562.17 420
10563.14 408
10564.11 464
10565.08 428
10566.05 465
10567.02 453
10567.99 407
10568.96 421
10569.93 433
10570.91 406
10571.88 406
10572.85 444
10573.82 430
10574.79 413
10575.76 413
10576.73 404
10577.70 428
10578.67 414
10579.64 457
10580.62 426
10581.59 459
10582.56 414
10583.53 456
10584.50 451
10585.47 440
10586.44 440
10587.42 437
10588.39 451
10589.36 466
10590.33 477
10591.30 458
10592.27 462
10593.25 478
10594.22 435
10595.19 446
10596.16 474
10597.13 486
10598.10 481
10599.08 459
10600.05 494
10601.02 464
10601.99 481
10602.97 469
10603.94 452
10604.91 479
10605.88 510
10606.85 499
10607.83 504
10608.80 516
10609.77 531
10610.74 542
10611.72 531
10612.69 523
10613.66 471
10614.64 455
10615.61 441
10616.58 455
10617.55 463
10618.53 451
10619.50 485
10620.47 447
10621.45 437
10622.42 460
10623.39 422
10624.37 419
10625.34 423
10626.31 386
10627.29 418
10628.26 419
10629.23 424
10630.21 391
10631.18 406
10632.15 432
10633.13 427
10634.10 464
10635.07 424
10636.05 414
10637.02 472
10638.00 450
10638.97 453
10639.94 451
10640.92 449
10641.89 425
10642.87 429
10643.84 423
10644.81 441
10645.79 398
10646.76 408
10647.74 431
10648.71 422
10649.68 418
10650.66 405
10651.63 445
10652.61 419
10653.58 409
10654.56 387
10655.53 398
10656.51 410
10657.48 406
10658.46 409
10659.43 390
10660.41 399
10661.38 387
10662.36 398
10663.33 384
10664.31 396
10665.28 393
10666.26 389
10667.23 399
10668.21 394
10669.18 398
10670.16 357
10671.13 360
10672.11 373
10673.08 378
10674.06 385
10675.03 403
10676.01 426
10676.99 391
10677.96 383
10678.94 416
10679.91 396
10680.89 395
10681.86 406
10682.84 397
10683.82 403
10684.79 406
10685.77 402
10686.74 403
10687.72 403
10688.70 427
10689.67 407
10690.65 408
10691.63 403
10692.60 416
10693.58 408
10694.55 387
10695.53 392
10696.51 406
10697.48 383
10698.46 400
10699.44 388
10700.41 399
10701.39 412
10702.37 381
10703.34 390
10704.32 377
10705.30 392
10706.27 407
10707.25 394
10708.23 364
10709.21 395
10710.18 411
10711.16 405
10712.14 411
10713.11 418
10714.09 413
10715.07 427
10716.05 417
10717.02 426
10718.00 404
10718.98 433
10719.96 400
10720.93 379
10721.91 405
10722.89 404
10723.87 401
10724.85 395
10725.82 397
10726.80 399
10727.78 399
10728.76 440
10729.74 416
10730.71 389
10731.69 413
10732.67 418
10733.65 413
10734.63 395
10735.60 418
10736.58 404
10737.56 439
10738.54 431
10739.52 412
10740.50 388
10741.48 410
10742.45 421
10743.43 434
10744.41 428
10745.39 436
10746.37 403
10747.35 395
10748.33 413
10749.31 419
10750.28 426
10751.26 448
10752.24 415
10753.22 465
10754.20 439
10755.18 453
10756.16 454
10757.14 418
10758.12 425
10759.10 454
10760.08 443
10761.06 427
10762.04 430
10763.01 459
10763.99 451
10764.97 440
10765.95 448
10766.93 501
10767.91 482
10768.89 458
10769.87 453
10770.85 454
10771.83 495
10772.81 499
10773.79 517
10774.77 468
10775.75 466
10776.73 506
10777.71 484
10778.69 492
10779.67 506
10780.65 532
10781.63 493
10782.62 472
10783.60 549
10784.58 536
10785.56 518
10786.54 517
10787.52 521
10788.50 511
10789.48 500
10790.46 481
10791.44 489
10792.42 486
10793.40 475
10794.38 491
10795.37 447
10796.35 469
10797.33 445
10798.31 486
10799.29 477
10800.27 438
10801.25 472
10802.23 455
10803.21 437
10804.20 457
10805.18 472
10806.16 458
10807.14 449
10808.12 456
10809.10 453
10810.09 430
10811.07 439
10812.05 470
10813.03 484
10814.01 454
10815.00 433
10815.98 469
10816.96 471
10817.94 432
10818.92 455
10819.91 455
10820.89 465
10821.87 430
10822.85 458
10823.83 460
10824.82 446
10825.80 462
10826.78 471
10827.76 458
10828.75 477
10829.73 456
10830.71 470
10831.69 464
10832.68 473
10833.66 465
10834.64 424
10835.63 452
10836.61 458
10837.59 470
10838.57 470
10839.56 450
10840.54 472
10841.52 474
10842.51 471
10843.49 484
10844.47 426
10845.46 452
10846.44 463
10847.42 486
10848.41 436
10849.39 481
10850.37 494
10851.36 471
10852.34 464
10853.32 488
10854.31 474
10855.29 489
10856.28 462
10857.26 498
10858.24 491
10859.23 496
10860.21 515
10861.20 494
10862.18 527
10863.16 505
10864.15 502
10865.13 503
10866.12 524
10867.10 534
10868.08 517
10869.07 533
10870.05 549
10871.04 538
10872.02 539
10873.01 510
10873.99 526
10874.98 512
10875.96 535
10876.95 547
10877.93 546
10878.92 500
10879.90 522
10880.89 544
10881.87 560
10882.86 554
10883.84 523
10884.83 569
10885.81 554
10886.80 608
10887.78 563
10888.77 542
10889.75 550
10890.74 548
10891.72 609
10892.71 561
10893.69 546
10894.68 560
10895.66 578
10896.65 587
10897.64 547
10898.62 560
10899.61 612
10900.59 595
10901.58 579
10902.56 610
10903.55 624
10904.54 625
10905.52 601
10906.51 626
10907.49 610
10908.48 626
10909.47 631
10910.45 649
10911.44 648
10912.43 671
10913.41 699
10914.40 663
10915.39 668
10916.37 671
10917.36 682
10918.35 659
10919.33 667
10920.32 689
10921.31 701
10922.29 690
10923.28 733
10924.27 747
10925.25 718
10926.24 738
10927.23 699
10928.21 719
10929.20 756
10930.19 736
10931.18 730
10932.16 730
10933.15 724
10934.14 722
10935.12 746
10936.11 745
10937.10 761
10938.09 749
10939.07 736
10940.06 789
10941.05 828
10942.04 841
10943.02 775
10944.01 851
10945.00 795
10945.99 803
10946.98 802
10947.96 875
10948.95 884
10949.94 934
10950.93 955
10951.92 994
10952.90 1019
10953.89 1097
10954.88 1139
10955.87 1151
10956.86 1228
10957.85 1255
10958.83 1244
10959.82 1239
10960.81 1240
10961.80 1199
10962.79 1183
10963.78 1174
10964.77 1132
10965.75 1086
10966.74 1031
10967.73 1022
10968.72 984
10969.71 931
10970.70 943
10971.69 932
10972.68 918
10973.67 896
10974.66 893
10975.64 875
10976.63 887
10977.62 866
10978.61 846
10979.60 869
10980.59 856
10981.58 909
10982.57 899
10983.56 906
10984.55 949
10985.54 945
10986.53 963
10987.52 902
10988.51 951
10989.50 989
10990.49 970
10991.48 1011
10992.47 1071
10993.46 1081
10994.45 1190
10995.44 1236
10996.43 1333
10997.42 1366
10998.41 1456
10999.40 1521
11000.39 1545
11001.38 1521
11002.37 1530
11003.36 1406
11004.35 1356
11005.34 1293
11006.33 1214
11007.32 1111
11008.31 1044
11009.30 1056
11010.30 997
11011.29 943
11012.28 886
11013.27 833
11014.26 799
11015.25 793
11016.24 746
11017.23 752
11018.22 721
11019.21 710
11020.21 677
11021.20 712
11022.19 671
11023.18 664
11024.17 674
11025.16 693
11026.15 684
11027.14 655
11028.14 678
11029.13 668
11030.12 637
11031.11 675
11032.10 699
11033.09 687
11034.09 642
11035.08 652
11036.07 669
11037.06 684
11038.05 713
11039.05 714
11040.04 682
11041.03 683
11042.02 654
11043.02 658
11044.01 644
11045.00 650
11045.99 636
11046.98 631
11047.98 599
11048.97 607
11049.96 631
11050.95 623
11051.95 608
11052.94 603
11053.93 587
11054.93 600
11055.92 607
11056.91 599
11057.90 599
11058.90 609
11059.89 568
11060.88 598
11061.88 603
11062.87 596
11063.86 612
11064.86 587
11065.85 591
11066.84 592
11067.84 581
11068.83 564
11069.82 583
11070.82 585
11071.81 561
11072.80 576
11073.80 619
11074.79 636
11075.78 636
11076.78 646
11077.77 605
11078.77 576
11079.76 600
11080.75 599
11081.75 597
11082.74 604
11083.74 573
11084.73 560
11085.72 550
11086.72 541
11087.71 571
11088.71 545
11089.70 529
11090.70 541
11091.69 546
11092.68 531
11093.68 524
11094.67 532
11095.67 566
11096.66 556
11097.66 532
11098.65 521
11099.65 523
11100.64 533
11101.64 525
11102.63 517
11103.63 540
11104.62 571
11105.62 507
11106.61 553
11107.61 538
11108.60 548
11109.60 512
11110.59 518
11111.59 530
11112.58 507
11113.58 509
11114.57 489
11115.57 497
11116.56 534
11117.56 515
11118.56 485
11119.55 524
11120.55 503
11121.54 527
11122.54 494
11123.54 507
11124.53 506
11125.53 515
11126.52 523
11127.52 507
11128.51 500
11129.51 512
11130.51 521
11131.50 492
11132.50 506
11133.50 473
11134.49 472
11135.49 507
11136.49 487
11137.48 475
11138.48 485
11139.47 489
11140.47 456
11141.47 458
11142.46 460
11143.46 491
11144.46 464
11145.46 491
11146.45 509
11147.45 469
11148.45 498
11149.44 512
11150.44 511
11151.44 494
11152.43 494
11153.43 530
11154.43 501
11155.43 472
11156.42 490
11157.42 498
11158.42 495
11159.42 490
11160.41 476
11161.41 472
11162.41 486
11163.41 476
11164.40 480
11165.40 498
11166.40 500
11167.40 499
11168.39 478
11169.39 503
11170.39 487
11171.39 471
11172.39 497
11173.38 496
11174.38 498
11175.38 509
11176.38 473
11177.38 478
11178.38 478
11179.37 484
11180.37 479
11181.37 509
11182.37 491
11183.37 482
11184.37 495
11185.37 498
11186.36 479
11187.36 489
11188.36 498
11189.36 484
11190.36 495
11191.36 478
11192.36 508
11193.36 519
11194.36 484
11195.35 493
11196.35 514
11197.35 508
11198.35 535
11199.35 525
11200.35 537
11201.35 537
11202.35 529
11203.35 534
11204.35 540
11205.35 563
11206.35 539
11207.35 541
11208.35 564
11209.35 553
11210.35 541
11211.35 555
11212.35 575
11213.35 537
11214.35 550
11215.34 568
11216.35 553
11217.35 514
11218.35 526
11219.35 528
11220.35 521
11221.35 488
11222.35 510
11223.35 522
11224.35 532
11225.35 534
11226.35 501
11227.35 490
11228.35 539
11229.35 499
11230.35 498
11231.35 523
11232.35 509
11233.35 495
11234.35 505
11235.35 515
11236.35 534
11237.36 507
11238.36 496
11239.36 513
11240.36 516
11241.36 528
11242.36 540
11243.36 502
11244.36 550
11245.36 549
11246.37 527
11247.37 516
11248.37 533
11249.37 515
11250.37 530
11251.37 532
11252.38 528
11253.38 539
11254.38 548
11255.38 569
11256.38 558
11257.38 532
11258.39 507
11259.39 519
11260.39 524
11261.39 547
11262.39 563
11263.40 554
11264.40 566
11265.40 544
11266.40 544
11267.40 577
11268.41 570
11269.41 593
11270.41 579
11271.41 611
11272.42 608
11273.42 610
11274.42 589
11275.42 601
11276.43 596
11277.43 588
11278.43 602
11279.44 584
11280.44 538
11281.44 540
11282.44 542
11283.45 541
11284.45 525
11285.45 527
11286.46 507
11287.46 548
11288.46 503
11289.47 497
11290.47 499
11291.47 474
11292.48 451
11293.48 473
11294.48 500
11295.49 464
11296.49 459
11297.49 491
11298.50 461
11299.50 474
11300.51 476
11301.51 513
11302.51 489
11303.52 480
11304.52 482
11305.53 447
11306.53 467
11307.53 508
11308.54 491
11309.54 489
11310.55 517
11311.55 482
11312.55 482
11313.56 469
11314.56 475
11315.57 484
11316.57 480
11317.58 515
11318.58 537
11319.59 483
11320.59 476
11321.59 500
11322.60 525
11323.60 475
11324.61 478
11325.61 485
11326.62 476
11327.62 479
11328.63 501
11329.63 492
11330.64 505
11331.64 497
11332.65 482
11333.65 480
11334.66 472
11335.67 475
11336.67 463
11337.68 464
11338.68 523
11339.69 504
11340.69 520
11341.70 492
11342.70 458
11343.71 495
11344.72 477
11345.72 504
11346.73 509
11347.73 502
11348.74 467
11349.74 449
11350.75 442
11351.76 453
11352.76 439
11353.77 460
11354.78 484
11355.78 446
11356.79 442
11357.79 438
11358.80 451
11359.81 466
11360.81 452
11361.82 452
11362.83 448
11363.83 473
11364.84 444
11365.85 425
11366.85 441
11367.86 417
11368.87 448
11369.87 416
11370.88 440
11371.89 446
11372.89 438
11373.90 427
11374.91 431
11375.92 418
11376.92 407
11377.93 420
11378.94 409
11379.94 417
11380.95 416
11381.96 451
11382.97 408
11383.97 420
11384.98 411
11385.99 400
11387.00 397
11388.00 417
11389.01 435
11390.02 399
11391.03 411
11392.04 398
11393.04 410
11394.05 413
11395.06 408
11396.07 401
11397.08 410
11398.08 418
11399.09 417
11400.10 403
11401.11 406
11402.12 425
11403.12 409
11404.13 387
11405.14 386
11406.15 414
11407.16 397
11408.17 377
11409.18 405
11410.18 431
11411.19 427
11412.20 428
11413.21 433
11414.22 431
11415.23 421
11416.24 401
11417.25 399
11418.25 408
11419.26 415
11420.27 410
11421.28 423
11422.29 420
11423.30 409
11424.31 434
11425.32 418
11426.33 401
11427.34 423
11428.35 397
11429.36 410
11430.37 424
11431.38 428
11432.39 423
11433.39 427
11434.40 402
11435.41 414
11436.42 410
11437.43 451
11438.44 419
11439.45 414
11440.46 435
11441.47 388
11442.48 437
11443.49 443
11444.50 430
11445.51 409
11446.52 410
11447.53 452
11448.55 451
11449.56 400
11450.57 408
11451.58 414
11452.59 418
11453.60 390
11454.61 420
11455.62 437
11456.63 432
11457.64 448
11458.65 415
11459.66 412
11460.67 421
11461.68 413
11462.69 421
11463.71 395
11464.72 432
11465.73 419
11466.74 430
11467.75 435
11468.76 421
11469.77 423
11470.78 444
11471.80 455
11472.81 433
11473.82 433
11474.83 435
11475.84 466
11476.85 417
11477.86 420
11478.88 428
11479.89 426
11480.90 421
11481.91 413
11482.92 437
11483.93 416
11484.95 416
11485.96 419
11486.97 399
11487.98 373
11489.00 372
11490.01 404
11491.02 415
11492.03 423
11493.04 423
11494.06 388
11495.07 396
11496.08 439
11497.09 429
11498.11 416
11499.12 432
11500.13 437
11501.14 415
11502.16 426
11503.17 409
11504.18 391
11505.20 412
11506.21 420
11507.22 408
11508.23 408
11509.25 426
11510.26 442
11511.27 449
11512.29 437
11513.30 459
11514.31 457
11515.33 470
11516.34 461
11517.35 456
11518.37 465
11519.38 490
11520.39 474
11521.41 492
11522.42 495
11523.43 515
11524.45 525
11525.46 511
11526.47 509
11527.49 525
11528.50 527
11529.52 552
11530.53 584
11531.54 547
11532.56 583
11533.57 606
11534.59 615
11535.60 646
11536.62 677
11537.63 691
11538.64 715
11539.66 723
11540.67 706
11541.69 702
11542.70 687
11543.72 697
11544.73 657
11545.75 639
11546.76 609
11547.77 610
11548.79 561
11549.80 556
11550.82 519
11551.83 487
11552.85 453
11553.86 455
11554.88 453
11555.89 468
11556.91 448
11557.92 440
11558.94 395
11559.95 414
11560.97 419
11561.99 401
11563.00 438
11564.02 439
11565.03 438
11566.05 429
11567.06 403
11568.08 399
11569.09 432
11570.11 444
11571.13 431
11572.14 420
11573.16 422
11574.17 426
11575.19 428
11576.20 413
11577.22 414
11578.24 438
11579.25 419
11580.27 397
11581.29 408
11582.30 398
11583.32 396
11584.33 387
11585.35 389
11586.37 387
11587.38 404
11588.40 412
11589.42 394
11590.43 381
11591.45 402
11592.47 386
11593.48 436
11594.50 449
11595.52 435
11596.53 410
11597.55 416
11598.57 441
11599.58 450
11600.60 423
11601.62 416
11602.64 411
11603.65 440
11604.67 419
11605.69 405
11606.70 402
11607.72 438
11608.74 408
11609.76 407
11610.77 431
11611.79 414
11612.81 428
11613.83 417
11614.84 434
11615.86 402
11616.88 433
11617.90 419
11618.92 419
11619.93 439
11620.95 404
11621.97 397
11622.99 378
11624.01 391
11625.02 402
11626.04 402
11627.06 393
11628.08 389
11629.10 388
11630.11 393
11631.13 386
11632.15 399
11633.17 401
11634.19 392
11635.21 369
11636.23 372
11637.24 379
11638.26 399
11639.28 408
11640.30 389
11641.32 366
11642.34 369
11643.36 410
11644.38 397
11645.39 394
11646.41 359
11647.43 379
11648.45 375
11649.47 343
11650.49 343
11651.51 361
11652.53 389
11653.55 369
11654.57 375
11655.59 382
11656.61 382
11657.63 379
11658.65 351
11659.67 363
11660.69 388
11661.70 374
11662.72 361
11663.74 360
11664.76 399
11665.78 344
11666.80 365
11667.82 370
11668.84 363
11669.86 380
11670.88 372
11671.90 365
11672.92 350
11673.95 378
11674.97 368
11675.99 354
11677.01 348
11678.03 362
11679.05 382
11680.07 373
11681.09 380
11682.11 344
11683.13 335
11684.15 343
11685.17 374
11686.19 372
11687.21 366
11688.23 364
11689.25 379
11690.28 355
11691.30 354
11692.32 363
11693.34 354
11694.36 375
11695.38 396
11696.40 356
11697.42 347
11698.44 363
11699.47 354
11700.49 380
11701.51 338
11702.53 331
11703.55 348
11704.57 363
11705.60 357
11706.62 354
11707.64 362
11708.66 363
11709.68 373
11710.70 329
11711.73 358
11712.75 355
11713.77 368
11714.79 376
11715.81 378
11716.84 354
11717.86 362
11718.88 373
11719.90 361
11720.92 377
11721.95 350
11722.97 348
11723.99 379
11725.01 382
11726.04 365
11727.06 372
11728.08 372
11729.11 390
11730.13 380
11731.15 374
11732.17 391
11733.20 370
11734.22 374
11735.24 398
11736.26 374
11737.29 416
11738.31 417
11739.33 386
11740.36 420
11741.38 390
11742.40 376
11743.43 362
11744.45 385
11745.47 382
11746.50 380
11747.52 344
11748.54 391
11749.57 395
11750.59 394
11751.62 363
11752.64 384
11753.66 378
11754.69 387
11755.71 405
11756.73 376
11757.76 403
11758.78 385
11759.81 385
11760.83 377
11761.85 376
11762.88 382
11763.90 379
11764.93 394
11765.95 425
11766.98 395
11768.00 415
11769.02 415
11770.05 418
11771.07 409
11772.10 396
11773.12 401
11774.15 400
11775.17 399
11776.20 405
11777.22 402
11778.25 408
11779.27 402
11780.30 415
11781.32 440
11782.35 411
11783.37 446
11784.40 426
11785.42 427
11786.45 418
11787.47 439
11788.50 428
11789.52 412
11790.55 444
11791.57 428
11792.60 428
11793.62 437
11794.65 436
11795.67 435
11796.70 415
11797.73 427
11798.75 419
11799.78 416
11800.80 438
11801.83 428
11802.85 425
11803.88 410
11804.91 418
11805.93 444
11806.96 443
11807.98 436
11809.01 467
11810.04 425
11811.06 457
11812.09 432
11813.12 434
11814.14 464
11815.17 475
11816.19 446
11817.22 441
11818.25 453
11819.27 451
11820.30 477
11821.33 479
11822.35 452
11823.38 461
11824.41 482
11825.44 485
11826.46 517
11827.49 467
11828.52 489
11829.54 510
11830.57 526
11831.60 497
11832.62 479
11833.65 488
11834.68 523
11835.71 510
11836.73 518
11837.76 518
11838.79 481
11839.82 517
11840.84 553
11841.87 542
11842.90 514
11843.93 548
11844.95 511
11845.98 555
11847.01 517
11848.04 513
11849.07 521
11850.09 539
11851.12 560
11852.15 567
11853.18 561
11854.21 557
11855.23 586
11856.26 588
11857.29 607
11858.32 551
11859.35 575
11860.38 592
11861.40 567
11862.43 605
11863.46 614
11864.49 595
11865.52 595
11866.55 593
11867.58 590
11868.60 606
11869.63 584
11870.66 625
11871.69 619
11872.72 639
11873.75 688
11874.78 647
11875.81 645
11876.84 657
11877.86 663
11878.89 679
11879.92 663
11880.95 677
11881.98 677
11883.01 682
11884.04 712
11885.07 730
11886.10 750
11887.13 758
11888.16 734
11889.19 726
11890.22 750
11891.25 727
11892.28 726
11893.31 786
11894.34 822
11895.37 879
11896.40 866
11897.43 909
11898.46 948
11899.49 1004
11900.52 1045
11901.55 1024
11902.58 1076
11903.61 1066
11904.64 1059
11905.67 1092
11906.70 1065
11907.73 1044
11908.76 1013
11909.79 981
11910.82 983
11911.85 968
11912.88 928
11913.91 936
11914.94 867
11915.97 861
11917.01 858
11918.04 872
11919.07 844
11920.10 855
11921.13 822
11922.16 864
11923.19 865
11924.22 890
11925.25 930
11926.28 936
11927.32 947
11928.35 984
11929.38 1043
11930.41 1049
11931.44 1096
11932.47 1078
11933.50 1070
11934.54 1076
11935.57 1016
11936.60 949
11937.63 952
11938.66 935
11939.70 914
11940.73 883
11941.76 853
11942.79 789
11943.82 764
11944.85 767
11945.89 765
11946.92 710
11947.95 727
11948.98 697
11950.02 676
11951.05 678
11952.08 676
11953.11 671
11954.15 688
11955.18 673
11956.21 644
11957.24 678
11958.28 679
11959.31 674
11960.34 654
11961.37 697
11962.41 678
11963.44 710
11964.47 690
11965.51 675
11966.54 667
11967.57 659
11968.60 675
11969.64 673
11970.67 693
11971.70 735
11972.74 715
11973.77 719
11974.80 705
11975.84 737
11976.87 688
11977.90 697
11978.94 711
11979.97 718
11981.00 694
11982.04 699
11983.07 726
11984.11 745
11985.14 731
11986.17 704
11987.21 703
11988.24 753
11989.28 792
11990.31 717
11991.34 718
11992.38 743
11993.41 760
11994.45 761
11995.48 767
11996.51 749
11997.55 765
11998.58 725
11999.62 713
12000.65 764
12001.69 787
12002.72 796
12003.76 788
12004.79 780
12005.82 790
12006.86 800
12007.89 800
12008.93 787
12009.96 816
12011.00 873
12012.03 835
12013.07 899
12014.10 866
12015.14 860
12016.17 875
12017.21 857
12018.24 835
12019.28 858
12020.32 894
12021.35 903
12022.39 913
12023.42 899
12024.46 913
12025.49 909
12026.53 915
12027.56 910
12028.60 874
12029.64 864
12030.67 865
12031.71 854
12032.74 874
12033.78 900
12034.81 928
12035.85 912
12036.89 908
12037.92 902
12038.96 911
12039.99 900
12041.03 877
12042.07 864
12043.10 876
12044.14 869
12045.18 892
12046.21 905
12047.25 914
12048.29 918
12049.32 923
12050.36 954
12051.40 954
12052.43 936
12053.47 930
12054.51 987
12055.54 1001
12056.58 1020
12057.62 1032
12058.65 991
12059.69 1049
12060.73 986
12061.76 979
12062.80 973
12063.84 918
12064.88 916
12065.91 938
12066.95 937
12067.99 886
12069.03 863
12070.06 858
12071.10 833
12072.14 840
12073.18 860
12074.21 864
12075.25 809
12076.29 849
12077.33 827
12078.36 785
12079.40 794
12080.44 824
12081.48 814
12082.52 803
12083.55 777
12084.59 841
12085.63 886
12086.67 860
12087.71 885
12088.74 825
12089.78 858
12090.82 891
12091.86 932
12092.90 945
12093.94 942
12094.98 940
12096.01 966
12097.05 962
12098.09 1000
12099.13 1000
12100.17 1045
12101.21 1031
12102.25 1044
12103.28 1053
12104.32 1089
12105.36 1049
12106.40 1058
12107.44 1001
12108.48 972
12109.52 909
12110.56 905
12111.60 887
12112.64 848
12113.68 843
12114.72 818
12115.76 772
12116.79 742
12117.83 726
12118.87 706
12119.91 707
12120.95 697
12121.99 697
12123.03 651
12124.07 648
12125.11 617
12126.15 634
12127.19 626
12128.23 612
12129.27 609
12130.31 626
12131.35 609
12132.39 594
12133.43 592
12134.47 610
12135.51 600
12136.55 585
12137.59 584
12138.63 608
12139.67 606
12140.71 585
12141.76 592
12142.80 576
12143.84 587
12144.88 575
12145.92 614
12146.96 608
12148.00 586
12149.04 560
12150.08 607
12151.12 577
12152.16 575
12153.20 561
12154.25 555
12155.29 556
12156.33 548
12157.37 529
12158.41 530
12159.45 512
12160.49 513
12161.53 533
12162.58 529
12163.62 534
12164.66 534
12165.70 504
12166.74 512
12167.78 518
12168.82 512
12169.87 536
12170.91 516
12171.95 518
12172.99 521
12174.03 535
12175.08 500
12176.12 516
12177.16 525
12178.20 532
12179.24 537
12180.29 536
12181.33 486
12182.37 511
12183.41 504
12184.46 479
12185.50 497
12186.54 521
12187.58 530
12188.63 490
12189.67 465
12190.71 501
12191.75 479
12192.80 484
12193.84 468
12194.88 474
12195.92 488
12196.97 485
12198.01 464
12199.05 493
12200.10 458
12201.14 461
12202.18 448
12203.23 459
12204.27 457
12205.31 470
12206.36 467
12207.40 452
12208.44 474
12209.49 493
12210.53 519
12211.57 498
12212.62 474
12213.66 461
12214.70 446
12215.75 476
12216.79 450
12217.84 452
12218.88 454
12219.92 437
12220.97 444
12222.01 414
12223.06 434
12224.10 421
12225.14 449
12226.19 427
12227.23 441
12228.28 427
12229.32 450
12230.36 428
12231.41 408
12232.45 415
12233.50 451
12234.54 410
12235.59 398
12236.63 420
12237.68 427
12238.72 405
12239.77 423
12240.81 396
12241.86 429
12242.90 419
12243.94 406
12244.99 425
12246.03 427
12247.08 436
12248.13 440
12249.17 401
12250.22 409
12251.26 438
12252.31 423
12253.35 408
12254.40 424
12255.44 427
12256.49 426
12257.53 412
12258.58 363
12259.62 379
12260.67 389
12261.72 406
12262.76 381
12263.81 376
12264.85 396
12265.90 402
12266.94 375
12267.99 375
12269.04 386
12270.08 390
12271.13 399
12272.17 393
12273.22 389
12274.27 367
12275.31 367
12276.36 357
12277.41 343
12278.45 362
12279.50 369
12280.55 387
12281.59 393
12282.64 384
12283.69 342
12284.73 350
12285.78 343
12286.83 351
12287.87 347
12288.92 365
12289.97 342
12291.01 376
12292.06 352
12293.11 356
12294.15 344
12295.20 347
12296.25 370
12297.30 349
12298.34 339
12299.39 367
12300.44 357
12301.48 347
12302.53 360
12303.58 343
12304.63 338
12305.67 324
12306.72 353
12307.77 353
12308.82 360
12309.87 346
12310.91 362
12311.96 358
12313.01 351
12314.06 336
12315.10 326
12316.15 332
12317.20 342
12318.25 349
12319.30 338
12320.34 339
12321.39 327
12322.44 352
12323.49 348
12324.54 324
12325.59 339
12326.63 339
12327.68 326
12328.73 321
12329.78 309
12330.83 327
12331.88 325
12332.93 331
12333.98 338
12335.02 316
12336.07 343
12337.12 346
12338.17 309
12339.22 327
12340.27 319
12341.32 346
12342.37 352
12343.42 364
12344.47 351
12345.51 330
12346.56 323
12347.61 328
12348.66 340
12349.71 337
12350.76 323
12351.81 353
12352.86 308
12353.91 336
12354.96 340
12356.01 323
12357.06 322
12358.11 328
12359.16 337
12360.21 333
12361.26 363
12362.31 346
12363.36 338
12364.41 317
12365.46 344
12366.51 351
12367.56 352
12368.61 351
12369.66 327
12370.71 352
12371.76 334
12372.81 322
12373.86 324
12374.91 323
12375.96 353
12377.01 347
12378.06 331
12379.11 345
12380.17 340
12381.22 343
12382.27 320
12383.32 328
12384.37 320
12385.42 317
12386.47 345
12387.52 341
12388.57 324
12389.62 346
12390.67 346
12391.73 342
12392.78 323
12393.83 346
12394.88 325
12395.93 333
12396.98 323
12398.03 317
12399.09 328
12400.14 346
12401.19 358
12402.24 333
12403.29 336
12404.34 328
12405.40 365
12406.45 346
12407.50 345
12408.55 346
12409.60 342
12410.66 338
12411.71 319
12412.76 377
12413.81 312
12414.86 323
12415.92 356
12416.97 345
12418.02 353
12419.07 341
12420.13 357
12421.18 375
12422.23 343
12423.28 355
12424.34 360
12425.39 356
12426.44 355
12427.49 341
12428.55 343
12429.60 348
12430.65 338
12431.71 359
12432.76 327
12433.81 356
12434.86 373
12435.92 386
12436.97 387
12438.02 353
12439.08 344
12440.13 351
12441.18 351
12442.24 351
12443.29 322
12444.34 337
12445.40 326
12446.45 351
12447.50 330
12448.56 317
12449.61 346
12450.67 336
12451.72 351
12452.77 329
12453.83 350
12454.88 362
12455.94 334
12456.99 330
12458.04 353
12459.10 326
12460.15 354
12461.21 339
12462.26 355
12463.31 355
12464.37 390
12465.42 374
12466.48 373
12467.53 360
12468.59 362
12469.64 381
12470.70 400
12471.75 413
12472.80 410
12473.86 436
12474.91 435
12475.97 442
12477.02 416
12478.08 438
12479.13 420
12480.19 433
12481.24 451
12482.30 433
12483.35 449
12484.41 403
12485.46 419
12486.52 409
12487.57 437
12488.63 396
12489.69 416
12490.74 391
12491.80 394
12492.85 371
12493.91 387
12494.96 374
12496.02 368
12497.07 373
12498.13 357
12499.19 362
12500.24 376
12501.30 362
12502.35 409
12503.41 381
12504.47 357
12505.52 379
12506.58 366
12507.63 405
12508.69 383
12509.75 385
12510.80 372
12511.86 369
12512.91 405
12513.97 384
12515.03 392
12516.08 367
12517.14 386
12518.20 377
12519.25 378
12520.31 393
12521.37 406
12522.42 375
12523.48 376
12524.54 408
12525.59 381
12526.65 361
12527.71 373
12528.77 380
12529.82 382
12530.88 376
12531.94 382
12532.99 382
12534.05 346
12535.11 372
12536.17 389
12537.22 409
12538.28 392
12539.34 376
12540.40 373
12541.45 389
12542.51 394
12543.57 364
12544.63 352
12545.68 370
12546.74 365
12547.80 396
12548.86 401
12549.92 415
12550.97 401
12552.03 387
12553.09 378
12554.15 378
12555.21 387
12556.26 389
12557.32 384
12558.38 386
12559.44 386
12560.50 403
12561.56 406
12562.61 391
12563.67 361
12564.73 398
12565.79 390
12566.85 379
12567.91 391
12568.97 403
12570.02 376
12571.08 380
12572.14 371
12573.20 372
12574.26 349
12575.32 376
12576.38 358
12577.44 383
12578.50 347
12579.56 364
12580.61 382
12581.67 370
12582.73 399
12583.79 356
12584.85 363
12585.91 347
12586.97 357
12588.03 374
12589.09 355
12590.15 385
12591.21 377
12592.27 376
12593.33 371
12594.39 364
12595.45 378
12596.51 375
12597.57 380
12598.63 362
12599.69 371
12600.75 395
12601.81 382
12602.87 388
12603.93 374
12604.99 384
12606.05 391
12607.11 391
12608.17 390
12609.23 392
12610.29 377
12611.35 368
12612.41 394
12613.47 398
12614.53 398
12615.59 401
12616.66 385
12617.72 428
12618.78 406
12619.84 419
12620.90 392
12621.96 420
12623.02 441
12624.08 424
12625.14 418
12626.20 434
12627.26 449
12628.33 426
12629.39 426
12630.45 411
12631.51 467
12632.57 447
12633.63 442
12634.69 436
12635.76 419
12636.82 422
12637.88 434
12638.94 428
12640.00 414
12641.06 418
12642.13 415
12643.19 412
12644.25 398
12645.31 413
12646.37 397
12647.44 411
12648.50 416
12649.56 403
12650.62 404
12651.68 440
12652.75 424
12653.81 404
12654.87 429
12655.93 414
12657.00 422
12658.06 396
12659.12 386
12660.18 414
12661.25 416
12662.31 397
12663.37 416
12664.43 425
12665.50 439
12666.56 424
12667.62 427
12668.69 397
12669.75 411
12670.81 424
12671.88 422
12672.94 417
12674.00 404
12675.06 436
12676.13 430
12677.19 424
12678.25 453
12679.32 430
12680.38 429
12681.44 446
12682.51 449
12683.57 462
12684.64 450
12685.70 427
12686.76 465
12687.83 437
12688.89 448
12689.95 444
12691.02 459
12692.08 438
12693.15 463
12694.21 467
12695.27 453
12696.34 492
12697.40 475
12698.47 481
12699.53 502
12700.59 475
12701.66 484
12702.72 490
12703.79 478
12704.85 518
12705.92 499
12706.98 493
12708.05 505
12709.11 514
12710.18 474
12711.24 517
12712.30 508
12713.37 513
12714.43 505
12715.50 504
12716.56 509
12717.63 501
12718.69 498
12719.76 500
12720.82 509
12721.89 530
12722.95 527
12724.02 562
12725.09 552
12726.15 526
12727.22 542
12728.28 540
12729.35 533
12730.41 518
12731.48 562
12732.54 573
12733.61 559
12734.68 563
12735.74 542
12736.81 559
12737.87 542
12738.94 541
12740.00 529
12741.07 514
12742.14 499
12743.20 496
12744.27 506
12745.33 490
12746.40 489
12747.47 499
12748.53 472
12749.60 455
12750.67 449
12751.73 446
12752.80 475
12753.87 461
12754.93 446
12756.00 464
12757.07 455
12758.13 453
12759.20 494
12760.27 481
12761.33 460
12762.40 444
12763.47 457
12764.53 447
12765.60 444
12766.67 466
12767.73 431
12768.80 430
12769.87 459
12770.94 463
12772.00 426
12773.07 441
12774.14 402
12775.21 444
12776.27 437
12777.34 420
12778.41 404
12779.48 402
12780.54 424
12781.61 417
12782.68 439
12783.75 433
12784.81 407
12785.88 394
12786.95 391
12788.02 400
12789.09 393
12790.15 417
12791.22 424
12792.29 421
12793.36 408
12794.43 409
12795.49 433
12796.56 416
12797.63 415
12798.70 408
12799.77 409
12800.84 420
12801.90 415
12802.97 409
12804.04 430
12805.11 444
12806.18 415
12807.25 439
12808.32 429
12809.39 426
12810.45 394
12811.52 435
12812.59 425
12813.66 450
12814.73 466
12815.80 452
12816.87 454
12817.94 426
12819.01 475
12820.08 460
12821.15 461
12822.21 461
12823.28 482
12824.35 470
12825.42 486
12826.49 467
12827.56 447
12828.63 436
12829.70 454
12830.77 461
12831.84 472
12832.91 453
12833.98 449
12835.05 460
12836.12 456
12837.19 430
12838.26 410
12839.33 412
12840.40 406
12841.47 405
12842.54 400
12843.61 392
12844.68 401
12845.75 390
12846.82 395
12847.89 386
12848.96 382
12850.03 362
12851.10 357
12852.18 356
12853.25 394
12854.32 363
12855.39 378
12856.46 390
12857.53 354
12858.60 341
12859.67 369
12860.74 343
12861.81 349
12862.88 356
12863.96 312
12865.03 326
12866.10 342
12867.17 347
12868.24 335
12869.31 357
12870.38 351
12871.45 339
12872.53 333
12873.60 338
12874.67 311
12875.74 342
12876.81 351
12877.88 333
12878.96 356
12880.03 340
12881.10 347
12882.17 362
12883.24 335
12884.31 350
12885.39 330
12886.46 329
12887.53 331
12888.60 322
12889.68 310
12890.75 301
12891.82 325
12892.89 337
12893.96 342
12895.04 323
12896.11 293
12897.18 319
12898.25 315
12899.33 318
12900.40 302
12901.47 309
12902.54 330
12903.62 327
12904.69 300
12905.76 296
12906.84 336
12907.91 335
12908.98 325
12910.06 312
12911.13 300
12912.20 304
12913.27 305
12914.35 325
12915.42 302
12916.49 301
12917.57 312
12918.64 326
12919.71 295
12920.79 295
12921.86 311
12922.94 331
12924.01 325
12925.08 295
12926.16 320
12927.23 322
12928.30 301
12929.38 300
12930.45 319
12931.53 319
12932.60 312
12933.67 301
12934.75 326
12935.82 332
12936.90 309
12937.97 304
12939.04 292
12940.12 315
12941.19 311
12942.27 281
12943.34 292
12944.42 299
12945.49 295
12946.56 308
12947.64 306
12948.71 325
12949.79 322
12950.86 305
12951.94 292
12953.01 312
12954.09 293
12955.16 302
12956.24 281
12957.31 277
12958.39 314
12959.46 307
12960.54 261
12961.61 270
12962.69 266
12963.76 304
12964.84 294
12965.91 289
12966.99 294
12968.07 307
12969.14 288
12970.22 283
12971.29 284
12972.37 294
12973.44 283
12974.52 269
12975.59 311
12976.67 294
12977.75 289
12978.82 291
12979.90 289
12980.97 283
12982.05 295
12983.13 301
12984.20 279
12985.28 306
12986.35 292
12987.43 296
12988.51 293
12989.58 304
12990.66 304
12991.74 278
12992.81 290
12993.89 310
12994.97 275
12996.04 313
12997.12 295
12998.20 319
12999.27 301
13000.35 300
13001.43 305
13002.50 310
13003.58 296
13004.66 292
13005.73 291
13006.81 272
13007.89 268
13008.97 260
13010.04 307
13011.12 302
13012.20 282
13013.27 298
13014.35 281
13015.43 302
13016.51 293
13017.58 292
13018.66 289
13019.74 308
13020.82 320
13021.89 308
13022.97 307
13024.05 284
13025.13 286
13026.21 280
13027.28 283
13028.36 301
13029.44 280
13030.52 296
13031.60 329
13032.67 301
13033.75 306
13034.83 291
13035.91 277
13036.99 303
13038.07 297
13039.14 294
13040.22 305
13041.30 296
13042.38 310
13043.46 298
13044.54 307
13045.62 307
13046.69 291
13047.77 320
13048.85 267
13049.93 307
13051.01 311
13052.09 305
13053.17 280
13054.25 300
13055.33 290
13056.40 304
13057.48 281
13058.56 299
13059.64 310
13060.72 274
13061.80 306
13062.88 298
13063.96 302
13065.04 279
13066.12 294
13067.20 318
13068.28 315
13069.36 307
13070.44 306
13071.52 304
13072.60 296
13073.68 294
13074.76 269
13075.84 290
13076.92 289
13078.00 304
13079.08 310
13080.16 323
13081.24 290
13082.32 286
13083.40 271
13084.48 298
13085.56 288
13086.64 269
13087.72 291
13088.80 291
13089.88 278
13090.96 283
13092.04 289
13093.12 270
13094.20 273
13095.28 291
13096.36 322
13097.44 308
13098.52 313
13099.61 300
13100.69 265
13101.77 294
13102.85 295
13103.93 313
13105.01 307
13106.09 276
13107.17 308
13108.25 300
13109.34 316
13110.42 328
13111.50 302
13112.58 299
13113.66 295
13114.74 288
13115.82 327
13116.91 335
13117.99 315
13119.07 313
13120.15 313
13121.23 322
13122.31 306
13123.40 320
13124.48 327
13125.56 314
13126.64 314
13127.72 313
13128.81 316
13129.89 322
13130.97 338
13132.05 306
13133.14 296
13134.22 308
13135.30 308
13136.38 307
13137.47 318
13138.55 316
13139.63 308
13140.71 319
13141.80 302
13142.88 314
13143.96 312
13145.04 338
13146.13 300
13147.21 328
13148.29 335
13149.38 323
13150.46 324
13151.54 338
13152.62 310
13153.71 301
13154.79 311
13155.87 317
13156.96 325
13158.04 359
13159.12 328
13160.21 335
13161.29 325
13162.37 317
13163.46 301
13164.54 339
13165.62 323
13166.71 309
13167.79 328
13168.88 303
13169.96 326
13171.04 324
13172.13 331
13173.21 337
13174.30 333
13175.38 327
13176.46 326
13177.55 314
13178.63 314
13179.72 338
13180.80 337
13181.88 310
13182.97 328
13184.05 334
13185.14 340
13186.22 353
13187.31 312
13188.39 315
13189.48 337
13190.56 332
13191.65 342
13192.73 342
13193.81 318
13194.90 317
13195.98 329
13197.07 340
13198.15 303
13199.24 348
13200.32 336
13201.41 346
13202.49 350
13203.58 342
13204.67 364
13205.75 343
13206.84 336
13207.92 337
13209.01 345
13210.09 374
13211.18 375
13212.26 361
13213.35 358
13214.43 336
13215.52 325
13216.61 347
13217.69 332
13218.78 323
13219.86 354
13220.95 379
13222.04 372
13223.12 345
13224.21 362
13225.29 334
13226.38 389
13227.47 347
13228.55 376
13229.64 360
13230.72 338
13231.81 361
13232.90 365
13233.98 373
13235.07 371
13236.16 388
13237.24 403
13238.33 387
13239.42 375
13240.50 371
13241.59 397
13242.68 415
13243.76 396
13244.85 400
13245.94 391
13247.02 380
13248.11 415
13249.20 390
13250.29 385
13251.37 397
13252.46 380
13253.55 386
13254.63 371
13255.72 388
13256.81 391
13257.90 400
13258.98 416
13260.07 406
13261.16 430
13262.25 451
13263.33 412
13264.42 416
13265.51 436
13266.60 426
13267.69 438
13268.77 417
13269.86 413
13270.95 458
13272.04 458
13273.13 455
13274.21 457
13275.30 433
13276.39 466
13277.48 470
13278.57 476
13279.65 441
13280.74 449
13281.83 457
13282.92 476
13284.01 477
13285.10 460
13286.19 480
13287.27 477
13288.36 488
13289.45 487
13290.54 471
13291.63 482
13292.72 522
13293.81 498
13294.90 511
13295.98 526
13297.07 531
13298.16 559
13299.25 515
13300.34 510
13301.43 538
13302.52 541
13303.61 538
13304.70 546
13305.79 546
13306.88 545
13307.97 536
13309.06 555
13310.15 550
13311.24 553
13312.32 577
13313.41 592
13314.50 596
13315.59 557
13316.68 566
13317.77 599
13318.86 585
13319.95 583
13321.04 594
13322.13 599
13323.22 589
13324.31 602
13325.40 590
13326.49 582
13327.58 611
13328.68 610
13329.77 615
13330.86 625
13331.95 589
13333.04 617
13334.13 630
13335.22 659
13336.31 632
13337.40 655
13338.49 667
13339.58 652
13340.67 653
13341.76 657
13342.85 634
13343.94 646
13345.04 622
13346.13 649
13347.22 688
13348.31 657
13349.40 648
13350.49 654
13351.58 640
13352.67 666
13353.77 658
13354.86 688
13355.95 680
13357.04 689
13358.13 678
13359.22 689
13360.31 731
13361.41 731
13362.50 753
13363.59 760
13364.68 739
13365.77 756
13366.87 770
13367.96 768
13369.05 723
13370.14 751
13371.23 762
13372.33 774
13373.42 757
13374.51 707
13375.60 717
13376.69 712
13377.79 694
13378.88 672
13379.97 688
13381.06 644
13382.16 655
13383.25 609
13384.34 622
13385.43 594
13386.53 640
13387.62 589
13388.71 573
13389.81 544
13390.90 567
13391.99 532
13393.08 546
13394.18 542
13395.27 549
13396.36 576
13397.46 536
13398.55 530
13399.64 531
13400.74 547
13401.83 556
13402.92 535
13404.02 508
13405.11 523
13406.20 530
13407.30 544
13408.39 541
13409.48 519
13410.58 547
13411.67 522
13412.77 537
13413.86 549
13414.95 529
13416.05 564
13417.14 539
13418.23 532
13419.33 532
13420.42 540
13421.52 552
13422.61 530
13423.71 520
13424.80 520
13425.89 510
13426.99 582
13428.08 543
13429.18 537
13430.27 528
13431.37 567
13432.46 531
13433.56 547
13434.65 565
13435.74 568
13436.84 569
13437.93 558
13439.03 571
13440.12 582
13441.22 563
13442.31 537
13443.41 578
13444.50 588
13445.60 608
13446.69 591
13447.79 574
13448.88 582
13449.98 588
13451.08 650
13452.17 613
13453.27 609
13454.36 610
13455.46 635
13456.55 598
13457.65 602
13458.74 575
13459.84 614
13460.94 636
13462.03 660
13463.13 666
13464.22 638
13465.32 640
13466.41 664
13467.51 649
13468.61 642
13469.70 675
13470.80 655
13471.90 673
13472.99 704
13474.09 670
13475.18 647
13476.28 647
13477.38 692
13478.47 678
13479.57 690
13480.67 695
13481.76 691
13482.86 695
13483.96 699
13485.05 688
13486.15 704
13487.25 723
13488.34 730
13489.44 756
13490.54 704
13491.63 731
13492.73 753
13493.83 752
13494.93 769
13496.02 771
13497.12 797
13498.22 809
13499.31 792
13500.41 803
13501.51 806
13502.61 795
13503.70 783
13504.80 806
13505.90 851
13507.00 807
13508.09 779
13509.19 780
13510.29 784
13511.39 776
13512.49 739
13513.58 756
13514.68 757
13515.78 750
13516.88 746
13517.98 721
13519.07 706
13520.17 709
13521.27 653
13522.37 676
13523.47 677
13524.57 699
13525.66 661
13526.76 647
13527.86 624
13528.96 659
13530.06 618
13531.16 609
13532.25 636
13533.35 631
13534.45 632
13535.55 578
13536.65 553
13537.75 558
13538.85 579
13539.95 576
13541.05 584
13542.14 545
13543.24 560
13544.34 564
13545.44 528
13546.54 540
13547.64 534
13548.74 566
13549.84 548
13550.94 531
13552.04 527
13553.14 529
13554.24 538
13555.34 543
13556.44 525
13557.54 519
13558.64 522
13559.74 545
13560.84 514
13561.94 506
13563.04 454
13564.13 500
13565.23 491
13566.34 505
13567.44 475
13568.54 500
13569.64 500
13570.74 487
13571.84 481
13572.94 507
13574.04 507
13575.14 502
13576.24 498
13577.34 499
13578.44 483
13579.54 516
13580.64 506
13581.74 501
13582.84 503
13583.94 480
13585.04 506
13586.14 480
13587.24 490
13588.35 485
13589.45 491
13590.55 512
13591.65 488
13592.75 513
13593.85 508
13594.95 494
13596.05 497
13597.15 500
13598.26 508
13599.36 507
13600.46 498
13601.56 502
13602.66 503
13603.76 510
13604.86 498
13605.97 513
13607.07 483
13608.17 524
13609.27 525
13610.37 519
13611.47 521
13612.58 488
13613.68 471
13614.78 500
13615.88 532
13616.98 526
13618.09 499
13619.19 499
13620.29 495
13621.39 517
13622.50 495
13623.60 490
13624.70 542
13625.80 509
13626.91 497
13628.01 533
13629.11 552
13630.21 527
13631.32 523
13632.42 525
13633.52 505
13634.62 544
13635.73 528
13636.83 507
13637.93 468
13639.04 482
13640.14 532
13641.24 520
13642.35 511
13643.45 524
13644.55 502
13645.65 518
13646.76 539
13647.86 510
13648.96 511
13650.07 495
13651.17 504
13652.28 527
13653.38 505
13654.48 505
13655.59 505
13656.69 495
13657.79 485
13658.90 492
13660.00 484
13661.11 495
13662.21 504
13663.31 516
13664.42 480
13665.52 465
13666.63 492
13667.73 495
13668.83 497
13669.94 462
13671.04 487
13672.15 499
13673.25 525
13674.36 517
13675.46 496
13676.56 514
13677.67 537
13678.77 505
13679.88 483
13680.98 474
13682.09 492
13683.19 505
13684.30 504
13685.40 506
13686.51 508
13687.61 519
13688.72 541
13689.82 510
13690.93 501
13692.03 468
13693.14 509
13694.24 519
13695.35 514
13696.45 515
13697.56 514
13698.66 527
13699.77 497
13700.87 493
13701.98 550
13703.09 569
13704.19 524
13705.30 511
13706.40 518
13707.51 507
13708.61 541
13709.72 551
13710.83 560
13711.93 550
13713.04 567
13714.14 594
13715.25 556
13716.36 565
13717.46 584
13718.57 600
13719.67 604
13720.78 617
13721.89 606
13722.99 588
13724.10 634
13725.21 610
13726.31 619
13727.42 635
13728.53 611
13729.63 652
13730.74 655
13731.85 661
13732.95 655
13734.06 661
13735.17 664
13736.27 649
13737.38 658
13738.49 682
13739.59 729
13740.70 697
13741.81 688
13742.92 714
13744.02 756
13745.13 771
13746.24 755
13747.35 757
13748.45 771
13749.56 780
13750.67 819
13751.78 858
13752.88 844
13753.99 869
13755.10 876
13756.21 913
13757.31 916
13758.42 947
13759.53 1008
13760.64 1008
13761.75 950
13762.85 1006
13763.96 1042
13765.07 1048
13766.18 1019
13767.29 998
13768.39 979
13769.50 972
13770.61 1012
13771.72 1043
13772.83 981
13773.94 980
13775.04 942
13776.15 978
13777.26 951
13778.37 875
13779.48 902
13780.59 888
13781.70 840
13782.80 792
13783.91 786
13785.02 753
13786.13 741
13787.24 729
13788.35 700
13789.46 703
13790.57 665
13791.68 687
13792.79 629
13793.90 633
13795.00 634
13796.11 598
13797.22 611
13798.33 573
13799.44 571
13800.55 556
13801.66 551
13802.77 554
13803.88 568
13804.99 560
13806.10 549
13807.21 543
13808.32 524
13809.43 535
13810.54 518
13811.65 487
13812.76 535
13813.87 535
13814.98 540
13816.09 514
13817.20 503
13818.31 503
13819.42 492
13820.53 507
13821.64 513
13822.75 490
13823.86 488
13824.97 491
13826.08 527
13827.19 490
13828.30 499
13829.41 480
13830.53 506
13831.64 497
13832.75 506
13833.86 470
13834.97 491
13836.08 509
13837.19 508
13838.30 493
13839.41 484
13840.52 510
13841.64 518
13842.75 507
13843.86 490
13844.97 504
13846.08 468
13847.19 525
13848.30 504
13849.41 504
13850.53 539
13851.64 516
13852.75 543
13853.86 538
13854.97 527
13856.08 536
13857.20 516
13858.31 488
13859.42 506
13860.53 517
13861.64 520
13862.76 504
13863.87 510
13864.98 512
13866.09 507
13867.20 532
13868.32 530
13869.43 532
13870.54 517
13871.65 505
13872.77 526
13873.88 523
13874.99 521
13876.10 524
13877.22 533
13878.33 505
13879.44 529
13880.55 537
13881.67 531
13882.78 543
13883.89 506
13885.01 543
13886.12 570
13887.23 540
13888.34 561
13889.46 560
13890.57 581
13891.68 565
13892.80 560
13893.91 576
13895.02 571
13896.14 562
13897.25 549
13898.36 578
13899.48 533
13900.59 552
13901.70 565
13902.82 554
13903.93 534
13905.05 554
13906.16 523
13907.27 524
13908.39 493
13909.50 476
13910.61 475
13911.73 503
13912.84 497
13913.96 472
13915.07 461
13916.19 480
13917.30 481
13918.41 474
13919.53 455
13920.64 481
13921.76 495
13922.87 465
13923.99 472
13925.10 445
13926.21 471
13927.33 477
13928.44 451
13929.56 475
13930.67 464
13931.79 473
13932.90 454
13934.02 443
13935.13 457
13936.25 466
13937.36 501
13938.48 487
13939.59 484
13940.71 434
13941.82 456
13942.94 490
13944.05 435
13945.17 442
13946.28 451
13947.40 452
13948.52 423
13949.63 437
13950.75 441
13951.86 442
13952.98 454
13954.09 454
13955.21 427
13956.32 426
13957.44 441
13958.56 445
13959.67 455
13960.79 458
13961.90 426
13963.02 415
13964.14 418
13965.25 411
13966.37 420
13967.48 419
13968.60 450
13969.72 440
13970.83 429
13971.95 441
13973.07 481
13974.18 460
13975.30 465
13976.42 440
13977.53 485
13978.65 457
13979.77 452
13980.88 446
13982.00 433
13983.12 451
13984.23 454
13985.35 458
13986.47 443
13987.58 444
13988.70 438
13989.82 422
13990.94 435
13992.05 442
13993.17 459
13994.29 454
13995.40 453
13996.52 446
13997.64 438
13998.76 464
13999.87 437
14000.99 432
14002.11 448
14003.23 486
14004.35 475
14005.46 467
14006.58 468
14007.70 477
14008.82 460
14009.93 498
14011.05 489
14012.17 493
14013.29 500
14014.41 474
14015.52 460
14016.64 451
14017.76 494
14018.88 451
14020.00 475
14021.12 445
14022.23 482
14023.35 461
14024.47 490
14025.59 484
14026.71 476
14027.83 472
14028.95 477
14030.06 471
14031.18 470
14032.30 440
14033.42 473
14034.54 503
14035.66 509
14036.78 516
14037.90 489
14039.02 507
14040.14 530
14041.25 490
14042.37 487
14043.49 529
14044.61 511
14045.73 525
14046.85 504
14047.97 531
14049.09 507
14050.21 522
14051.33 524
14052.45 554
14053.57 571
14054.69 576
14055.81 553
14056.93 575
14058.05 567
14059.17 589
14060.29 597
14061.41 574
14062.53 574
14063.65 605
14064.77 600
14065.89 580
14067.01 622
14068.13 614
14069.25 645
14070.37 683
14071.49 663
14072.61 658
14073.73 668
14074.85 644
14075.97 644
14077.09 667
14078.21 657
14079.33 700
14080.45 674
14081.57 652
14082.69 657
14083.82 639
14084.94 660
14086.06 674
14087.18 656
14088.30 710
14089.42 716
14090.54 684
14091.66 682
14092.78 713
14093.91 704
14095.03 699
14096.15 727
14097.27 701
14098.39 720
14099.51 709
14100.63 693
14101.76 708
14102.88 669
14104.00 670
14105.12 671
14106.24 711
14107.36 668
14108.49 661
14109.61 663
14110.73 650
14111.85 639
14112.97 621
14114.10 630
14115.22 628
14116.34 603
14117.46 581
14118.58 590
14119.71 582
14120.83 573
14121.95 591
14123.07 545
14124.20 544
14125.32 554
14126.44 581
14127.56 548
14128.69 502
14129.81 511
14130.93 510
14132.06 536
14133.18 521
14134.30 555
14135.42 524
14136.55 532
14137.67 517
14138.79 515
14139.92 512
14141.04 513
14142.16 507
14143.29 479
14144.41 541
14145.53 545
14146.66 512
14147.78 506
14148.90 503
14150.03 523
14151.15 485
14152.27 486
14153.40 519
14154.52 496
14155.64 455
14156.77 490
14157.89 485
14159.02 478
14160.14 480
14161.26 474
14162.39 477
14163.51 454
14164.64 497
14165.76 479
14166.88 513
14168.01 480
14169.13 473
14170.26 513
14171.38 502
14172.51 467
14173.63 459
14174.75 472
14175.88 474
14177.00 487
14178.13 450
14179.25 455
14180.38 452
14181.50 455
14182.63 451
14183.75 477
14184.88 447
14186.00 475
14187.13 458
14188.25 417
14189.38 433
14190.50 430
14191.63 437
14192.75 433
14193.88 441
14195.00 456
14196.13 445
14197.25 443
14198.38 430
14199.50 434
14200.63 476
14201.76 472
14202.88 452
14204.01 406
14205.13 431
14206.26 422
14207.38 435
14208.51 428
14209.64 424
14210.76 441
14211.89 444
14213.01 444
14214.14 408
14215.27 407
14216.39 411
14217.52 436
14218.64 448
14219.77 405
14220.90 427
14222.02 427
14223.15 410
14224.28 444
14225.40 404
14226.53 370
14227.66 396
14228.78 404
14229.91 380
14231.04 371
14232.16 390
14233.29 409
14234.42 404
14235.54 370
14236.67 377
14237.80 401
14238.92 402
14240.05 411
14241.18 404
14242.31 366
14243.43 382
14244.56 386
14245.69 395
14246.82 358
14247.94 379
14249.07 420
14250.20 423
14251.33 400
14252.45 381
14253.58 371
14254.71 384
14255.84 388
14256.96 391
14258.09 371
14259.22 379
14260.35 385
14261.47 375
14262.60 350
14263.73 357
14264.86 377
14265.99 400
14267.12 382
14268.24 357
14269.37 355
14270.50 346
14271.63 357
14272.76 347
14273.89 359
14275.01 348
14276.14 341
14277.27 364
14278.40 368
14279.53 353
14280.66 359
14281.79 322
14282.91 337
14284.04 343
14285.17 334
14286.30 346
14287.43 364
14288.56 362
14289.69 359
14290.82 332
14291.95 334
14293.08 336
14294.20 317
14295.33 316
14296.46 334
14297.59 358
14298.72 345
14299.85 338
14300.98 348
14302.11 338
14303.24 344
14304.37 305
14305.50 322
14306.63 330
14307.76 330
14308.89 362
14310.02 347
14311.15 356
14312.28 341
14313.41 326
14314.54 322
14315.67 317
14316.80 339
14317.93 331
14319.06 312
14320.19 328
14321.32 301
14322.45 318
14323.58 334
14324.71 308
14325.84 320
14326.97 327
14328.10 326
14329.23 334
14330.36 316
14331.49 323
14332.62 336
14333.76 327
14334.89 321
14336.02 316
14337.15 310
14338.28 309
14339.41 294
14340.54 307
14341.67 320
14342.80 346
14343.93 304
14345.07 316
14346.20 294
14347.33 318
14348.46 333
14349.59 336
14350.72 303
14351.85 309
14352.99 314
14354.12 315
14355.25 319
14356.38 300
14357.51 319
14358.64 333
14359.78 332
14360.91 301
14362.04 318
14363.17 323
14364.30 327
14365.44 316
14366.57 291
14367.70 296
14368.83 313
14369.96 319
14371.10 316
14372.23 316
14373.36 335
14374.49 314
14375.63 337
14376.76 322
14377.89 318
14379.02 297
14380.16 328
14381.29 307
14382.42 299
14383.55 336
14384.69 332
14385.82 314
14386.95 313
14388.09 315
14389.22 331
14390.35 321
14391.49 322
14392.62 335
14393.75 306
14394.89 305
14396.02 308
14397.15 310
14398.28 319
14399.42 343
14400.55 332
14401.69 322
14402.82 310
14403.95 321
14405.09 329
14406.22 336
14407.35 320
14408.49 343
14409.62 335
14410.75 307
14411.89 322
14413.02 326
14414.16 330
14415.29 330
14416.42 338
14417.56 351
14418.69 335
14419.83 339
14420.96 353
14422.10 346
14423.23 344
14424.36 352
14425.50 346
14426.63 370
14427.77 361
14428.90 369
14430.04 356
14431.17 333
14432.31 331
14433.44 380
14434.58 385
14435.71 368
14436.85 352
14437.98 367
14439.12 383
14440.25 333
14441.39 321
14442.52 349
14443.66 364
14444.79 373
14445.93 343
14447.06 360
14448.20 341
14449.33 348
14450.47 349
14451.60 337
14452.74 350
14453.87 352
14455.01 354
14456.14 375
14457.28 348
14458.42 353
14459.55 372
14460.69 376
14461.82 361
14462.96 357
14464.10 349
14465.23 352
14466.37 355
14467.50 370
14468.64 383
14469.78 385
14470.91 400
14472.05 387
14473.18 358
14474.32 354
14475.46 373
14476.59 365
14477.73 348
14478.87 351
14480.00 368
14481.14 357
14482.28 359
14483.41 378
14484.55 332
14485.69 345
14486.82 360
14487.96 365
14489.10 359
14490.23 340
14491.37 360
14492.51 355
14493.65 349
14494.78 363
14495.92 361
14497.06 331
14498.19 326
14499.33 351
14500.47 355
14501.61 354
14502.74 333
14503.88 332
14505.02 335
14506.16 329
14507.29 352
14508.43 340
14509.57 328
14510.71 340
14511.85 363
14512.98 368
14514.12 343
14515.26 344
14516.40 340
14517.54 352
14518.67 338
14519.81 344
14520.95 329
14522.09 344
14523.23 339
14524.36 351
14525.50 338
14526.64 341
14527.78 371
14528.92 357
14530.06 376
14531.19 365
14532.33 316
14533.47 327
14534.61 349
14535.75 379
14536.89 347
14538.03 346
14539.17 360
14540.31 375
14541.44 349
14542.58 358
14543.72 373
14544.86 360
14546.00 353
14547.14 349
14548.28 349
14549.42 348
14550.56 355
14551.70 398
14552.84 373
14553.98 361
14555.12 355
14556.25 379
14557.39 361
14558.53 345
14559.67 367
14560.81 371
14561.95 372
14563.09 407
14564.23 394
14565.37 386
14566.51 406
14567.65 394
14568.79 379
14569.93 391
14571.07 409
14572.21 420
14573.35 383
14574.49 407
14575.63 390
14576.77 413
14577.92 429
14579.06 412
14580.20 423
14581.34 435
14582.48 423
14583.62 430
14584.76 426
14585.90 464
14587.04 423
14588.18 448
14589.32 484
14590.46 456
14591.60 450
14592.74 451
14593.89 456
14595.03 490
14596.17 451
14597.31 469
14598.45 467
14599.59 443
14600.73 473
14601.87 476
14603.02 470
14604.16 498
14605.30 485
14606.44 485
14607.58 509
14608.72 505
14609.86 486
14611.01 475
14612.15 501
14613.29 513
14614.43 536
14615.57 521
14616.72 537
14617.86 539
14619.00 553
14620.14 540
14621.28 577
14622.43 574
14623.57 577
14624.71 563
14625.85 587
14627.00 590
14628.14 626
14629.28 648
14630.42 616
14631.56 649
14632.71 655
14633.85 661
14634.99 659
14636.14 667
14637.28 682
14638.42 672
14639.56 641
14640.71 692
14641.85 627
14642.99 611
14644.14 591
14645.28 584
14646.42 553
14647.56 545
14648.71 548
14649.85 516
14650.99 525
14652.14 485
14653.28 474
14654.42 482
14655.57 464
14656.71 451
14657.85 424
14659.00 448
14660.14 413
14661.29 397
14662.43 404
14663.57 411
14664.72 401
14665.86 436
14667.00 403
14668.15 398
14669.29 400
14670.44 418
14671.58 389
14672.73 368
14673.87 384
14675.01 374
14676.16 384
14677.30 348
14678.45 343
14679.59 368
14680.74 386
14681.88 365
14683.02 362
14684.17 352
14685.31 356
14686.46 368
14687.60 342
14688.75 331
14689.89 331
14691.04 328
14692.18 330
14693.33 324
14694.47 336
14695.62 341
14696.76 329
14697.91 354
14699.05 322
14700.20 319
14701.34 321
14702.49 342
14703.63 349
14704.78 331
14705.92 328
14707.07 327
14708.22 343
14709.36 317
14710.51 324
14711.65 312
14712.80 337
14713.94 338
14715.09 331
14716.23 323
14717.38 296
14718.53 308
14719.67 347
14720.82 326
14721.96 330
14723.11 335
14724.26 351
14725.40 305
14726.55 321
14727.70 315
14728.84 321
14729.99 325
14731.13 310
14732.28 324
14733.43 302
14734.57 331
14735.72 321
14736.87 328
14738.01 328
14739.16 288
14740.31 328
14741.45 325
14742.60 314
14743.75 282
14744.89 305
14746.04 307
14747.19 294
14748.34 312
14749.48 302
14750.63 295
14751.78 318
14752.92 316
14754.07 301
14755.22 287
14756.37 300
14757.51 301
14758.66 294
14759.81 298
14760.96 294
14762.10 303
14763.25 292
14764.40 273
14765.55 295
14766.70 269
14767.84 268
14768.99 296
14770.14 294
14771.29 283
14772.43 269
14773.58 287
14774.73 273
14775.88 284
14777.03 268
14778.18 301
14779.32 286
14780.47 284
14781.62 296
14782.77 292
14783.92 256
14785.07 274
14786.21 287
14787.36 293
14788.51 262
14789.66 276
14790.81 275
14791.96 271
14793.11 246
14794.26 251
14795.40 260
14796.55 259
14797.70 264
14798.85 246
14800.00 254
14801.15 246
14802.30 269
14803.45 264
14804.60 249
14805.75 262
14806.90 253
14808.05 255
14809.19 268
14810.34 268
14811.49 223
14812.64 241
14813.79 247
14814.94 248
14816.09 237
14817.24 230
14818.39 242
14819.54 236
14820.69 243
14821.84 250
14822.99 246
14824.14 236
14825.29 234
14826.44 244
14827.59 254
14828.74 240
14829.89 242
14831.04 257
14832.19 238
14833.34 249
14834.49 251
14835.64 251
14836.79 252
14837.95 247
14839.10 249
14840.25 230
14841.40 228
14842.55 245
14843.70 237
14844.85 232
14846.00 253
14847.15 249
14848.30 217
14849.45 229
14850.60 233
14851.76 226
14852.91 238
14854.06 218
14855.21 226
14856.36 230
14857.51 232
14858.66 218
14859.81 224
14860.97 227
14862.12 229
14863.27 234
14864.42 211
14865.57 205
14866.72 220
14867.88 230
14869.03 225
14870.18 228
14871.33 213
14872.48 224
14873.64 231
14874.79 218
14875.94 232
14877.09 226
14878.24 206
14879.40 213
14880.55 223
14881.70 225
14882.85 205
14884.00 236
14885.16 209
14886.31 211
14887.46 237
14888.61 216
14889.77 216
14890.92 219
14892.07 208
14893.23 223
14894.38 215
14895.53 242
14896.68 226
14897.84 217
14898.99 221
14900.14 220
14901.30 236
14902.45 210
14903.60 211
14904.75 220
14905.91 217
14907.06 232
14908.21 230
14909.37 239
14910.52 231
14911.67 231
14912.83 237
14913.98 233
14915.14 219
14916.29 247
14917.44 216
14918.60 217
14919.75 225
14920.90 209
14922.06 228
14923.21 230
14924.37 225
14925.52 213
14926.67 210
14927.83 244
14928.98 206
14930.14 225
14931.29 229
14932.44 231
14933.60 232
14934.75 230
14935.91 233
14937.06 230
14938.22 232
14939.37 223
14940.52 218
14941.68 243
14942.83 227
14943.99 196
14945.14 224
14946.30 228
14947.45 219
14948.61 214
14949.76 220
14950.92 232
14952.07 215
14953.23 219
14954.38 213
14955.54 227
14956.69 237
14957.85 245
14959.00 223
14960.16 217
14961.31 225
14962.47 240
14963.62 234
14964.78 210
14965.94 223
14967.09 241
14968.25 227
14969.40 233
14970.56 253
14971.71 244
14972.87 228
14974.03 226
14975.18 219
14976.34 228
14977.49 227
14978.65 237
14979.81 213
14980.96 222
14982.12 231
14983.27 227
14984.43 214
14985.59 223
14986.74 228
14987.90 227
14989.06 197
14990.21 215
14991.37 223
14992.53 225
14993.68 243
14994.84 205
14996.00 230
14997.15 234
14998.31 218
14999.47 214
15000.62 199
15001.78 194
15002.94 212
15004.09 216
15005.25 225
15006.41 212
15007.56 203
15008.72 199
15009.88 235
15011.04 230
15012.19 210
15013.35 199
15014.51 197
15015.67 204
15016.82 216
15017.98 214
15019.14 218
15020.30 209
15021.45 228
15022.61 206
15023.77 217
15024.93 235
15026.08 212
15027.24 204
15028.40 206
15029.56 207
15030.72 193
15031.87 222
15033.03 206
15034.19 205
15035.35 195
15036.51 220
15037.67 205
15038.82 212
15039.98 203
15041.14 239
15042.30 214
15043.46 198
15044.62 210
15045.78 233
15046.93 241
15048.09 221
15049.25 225
15050.41 223
15051.57 191
15052.73 198
15053.89 213
15055.05 220
15056.20 231
15057.36 218
15058.52 217
15059.68 259
15060.84 217
15062.00 206
15063.16 234
15064.32 211
15065.48 197
15066.64 234
15067.80 241
15068.96 230
15070.12 233
15071.28 232
15072.44 215
15073.60 232
15074.76 221
15075.91 229
15077.07 231
15078.23 214
15079.39 206
15080.55 231
15081.71 236
15082.87 226
15084.03 226
15085.19 232
15086.35 240
15087.51 237
15088.68 216
15089.84 227
15091.00 239
15092.16 230
15093.32 218
15094.48 242
15095.64 223
15096.80 246
15097.96 226
15099.12 229
15100.28 250
15101.44 226
15102.60 241
15103.76 238
15104.92 226
15106.08 223
15107.25 236
15108.41 237
15109.57 239
15110.73 215
15111.89 230
15113.05 251
15114.21 233
15115.37 235
15116.54 230
15117.70 253
15118.86 237
15120.02 257
15121.18 245
15122.34 236
15123.50 221
15124.67 237
15125.83 273
15126.99 246
15128.15 246
15129.31 252
15130.47 234
15131.64 237
15132.80 275
15133.96 269
15135.12 248
15136.28 248
15137.45 260
15138.61 267
15139.77 267
15140.93 245
15142.10 247
15143.26 239
15144.42 253
15145.58 265
15146.75 243
15147.91 250
15149.07 253
15150.23 233
15151.40 245
15152.56 251
15153.72 265
15154.88 251
15156.05 250
15157.21 244
15158.37 275
15159.54 282
15160.70 268
15161.86 270
15163.03 270
15164.19 286
15165.35 263
15166.52 275
15167.68 262
15168.84 259
15170.01 283
15171.17 283
15172.33 278
15173.50 274
15174.66 287
15175.82 275
15176.99 277
15178.15 298
15179.31 304
15180.48 302
15181.64 314
15182.81 309
15183.97 316
15185.13 295
15186.30 292
15187.46 310
15188.63 289
15189.79 269
15190.95 328
15192.12 305
15193.28 304
15194.45 315
15195.61 304
15196.78 309
15197.94 310
15199.10 314
15200.27 311
15201.43 307
15202.60 303
15203.76 307
15204.93 326
15206.09 312
15207.26 314
15208.42 311
15209.59 299
15210.75 290
15211.92 292
15213.08 311
15214.25 328
15215.41 328
15216.58 321
15217.74 338
15218.91 327
15220.07 356
15221.24 320
15222.40 319
15223.57 342
15224.74 333
15225.90 361
15227.07 315
15228.23 342
15229.40 353
15230.56 373
15231.73 353
15232.89 342
15234.06 366
15235.23 370
15236.39 369
15237.56 375
15238.72 357
15239.89 336
15241.06 353
15242.22 333
15243.39 360
15244.56 353
15245.72 371
15246.89 355
15248.05 354
15249.22 360
15250.39 343
15251.55 309
15252.72 328
15253.89 328
15255.05 325
15256.22 344
15257.39 295
15258.55 284
15259.72 302
15260.89 307
15262.05 294
15263.22 314
15264.39 316
15265.56 305
15266.72 283
15267.89 298
15269.06 311
15270.22 290
15271.39 286
15272.56 271
15273.73 259
15274.89 272
15276.06 267
15277.23 274
15278.40 277
15279.56 287
15280.73 284
15281.90 270
15283.07 286
15284.23 278
15285.40 277
15286.57 278
15287.74 284
15288.91 289
15290.07 268
15291.24 284
15292.41 296
15293.58 287
15294.75 278
15295.92 278
15297.08 257
15298.25 275
15299.42 280
15300.59 254
15301.76 297
15302.93 279
15304.09 292
15305.26 293
15306.43 277
15307.60 283
15308.77 272
15309.94 280
15311.11 272
15312.28 259
15313.44 275
15314.61 279
15315.78 290
15316.95 286
15318.12 272
15319.29 286
15320.46 285
15321.63 284
15322.80 302
15323.97 287
15325.14 270
15326.30 288
15327.47 278
15328.64 283
15329.81 277
15330.98 282
15332.15 296
15333.32 312
15334.49 295
15335.66 325
15336.83 333
15338.00 304
15339.17 280
15340.34 319
15341.51 297
15342.68 304
15343.85 330
15345.02 297
15346.19 318
15347.36 307
15348.53 323
15349.70 293
15350.87 287
15352.04 301
15353.21 317
15354.38 307
15355.55 327
15356.72 339
15357.90 332
15359.07 328
15360.24 340
15361.41 343
15362.58 345
15363.75 346
15364.92 344
15366.09 329
15367.26 353
15368.43 345
15369.60 350
15370.77 364
15371.95 355
15373.12 330
15374.29 349
15375.46 351
15376.63 335
15377.80 336
15378.97 371
15380.15 333
15381.32 351
15382.49 335
15383.66 336
15384.83 309
15386.00 312
15387.17 310
15388.35 323
15389.52 309
15390.69 326
15391.86 306
15393.03 320
15394.21 335
15395.38 315
15396.55 329
15397.72 327
15398.89 289
15400.07 309
15401.24 322
15402.41 294
15403.58 307
15404.76 305
15405.93 298
15407.10 292
15408.27 290
15409.45 280
15410.62 280
15411.79 259
15412.96 281
15414.14 275
15415.31 283
15416.48 290
15417.66 267
15418.83 267
15420.00 275
15421.17 246
15422.35 268
15423.52 274
15424.69 281
15425.87 249
15427.04 249
15428.21 249
15429.39 251
15430.56 260
15431.73 258
15432.91 261
15434.08 261
15435.25 246
15436.43 268
15437.60 266
15438.77 264
15439.95 256
15441.12 234
15442.30 247
15443.47 260
15444.64 262
15445.82 278
15446.99 256
15448.17 265
15449.34 240
15450.51 259
15451.69 247
15452.86 232
15454.04 243
15455.21 229
15456.39 243
15457.56 256
15458.73 247
15459.91 239
15461.08 241
15462.26 228
15463.43 240
15464.61 240
15465.78 236
15466.96 233
15468.13 245
15469.31 237
15470.48 225
15471.66 236
15472.83 256
15474.01 265
15475.18 234
15476.36 250
15477.53 243
15478.71 246
15479.88 226
15481.06 214
15482.23 240
15483.41 253
15484.58 246
15485.76 235
15486.93 253
15488.11 258
15489.29 222
15490.46 229
15491.64 241
15492.81 256
15493.99 265
15495.16 234
15496.34 254
15497.52 240
15498.69 236
15499.87 250
15501.04 250
15502.22 261
15503.40 247
15504.57 242
15505.75 245
15506.92 252
15508.10 245
15509.28 264
15510.45 245
15511.63 256
15512.81 256
15513.98 238
15515.16 245
15516.34 256
15517.51 271
15518.69 263
15519.87 268
15521.04 223
15522.22 248
15523.40 254
15524.57 249
15525.75 239
15526.93 232
15528.11 235
15529.28 245
15530.46 262
15531.64 262
15532.81 249
15533.99 264
15535.17 269
15536.35 253
15537.52 251
15538.70 248
15539.88 242
15541.06 254
15542.23 262
15543.41 271
15544.59 254
15545.77 280
15546.95 242
15548.12 278
15549.30 260
15550.48 282
15551.66 285
15552.83 259
15554.01 267
15555.19 249
15556.37 258
15557.55 257
15558.73 260
15559.90 262
15561.08 257
15562.26 274
15563.44 262
15564.62 284
15565.80 281
15566.97 279
15568.15 285
15569.33 290
15570.51 296
15571.69 295
15572.87 287
15574.05 279
15575.23 279
15576.40 287
15577.58 287
15578.76 325
15579.94 306
15581.12 306
15582.30 301
15583.48 292
15584.66 314
15585.84 308
15587.02 289
15588.20 292
15589.38 315
15590.56 305
15591.73 291
15592.91 324
15594.09 323
15595.27 327
15596.45 323
15597.63 310
15598.81 316
15599.99 317
15601.17 308
15602.35 315
15603.53 316
15604.71 342
15605.89 324
15607.07 313
15608.25 325
15609.43 341
15610.61 326
15611.79 352
15612.97 335
15614.15 349
15615.33 358
15616.51 362
15617.69 367
15618.88 386
15620.06 371
15621.24 350
15622.42 364
15623.60 360
15624.78 348
15625.96 341
15627.14 343
15628.32 384
15629.50 389
15630.68 411
15631.86 374
15633.05 370
15634.23 399
15635.41 398
15636.59 386
15637.77 375
15638.95 406
15640.13 387
15641.31 389
15642.50 346
15643.68 378
15644.86 386
15646.04 380
15647.22 394
15648.40 393
15649.58 379
15650.77 406
15651.95 405
15653.13 405
15654.31 381
15655.49 392
15656.68 408
15657.86 382
15659.04 362
15660.22 385
15661.40 396
15662.59 392
15663.77 382
15664.95 377
15666.13 387
15667.32 377
15668.50 371
15669.68 393
15670.86 362
15672.05 381
15673.23 376
15674.41 369
15675.59 368
15676.78 386
15677.96 376
15679.14 378
15680.32 377
15681.51 374
15682.69 368
15683.87 394
15685.06 372
15686.24 361
15687.42 353
15688.61 370
15689.79 363
15690.97 381
15692.16 404
15693.34 368
15694.52 378
15695.71 388
15696.89 374
15698.07 381
15699.26 383
15700.44 369
15701.62 389
15702.81 345
15703.99 347
15705.17 380
15706.36 382
15707.54 389
15708.73 361
15709.91 392
15711.09 399
15712.28 403
15713.46 376
15714.65 384
15715.83 423
15717.02 412
15718.20 400
15719.38 403
15720.57 405
15721.75 409
15722.94 413
15724.12 419
15725.31 401
15726.49 400
15727.68 417
15728.86 415
15730.04 410
15731.23 412
15732.41 424
15733.60 415
15734.78 440
15735.97 433
15737.15 384
15738.34 412
15739.52 454
15740.71 448
15741.89 464
15743.08 437
15744.27 446
15745.45 448
15746.64 434
15747.82 438
15749.01 475
15750.19 473
15751.38 450
15752.56 461
15753.75 467
15754.93 502
15756.12 498
15757.31 481
15758.49 462
15759.68 494
15760.86 515
15762.05 481
15763.24 499
15764.42 471
15765.61 489
15766.79 483
15767.98 454
15769.17 472
15770.35 485
15771.54 463
15772.72 465
15773.91 457
15775.10 449
15776.28 459
15777.47 477
15778.66 462
15779.84 421
15781.03 440
15782.22 424
15783.40 418
15784.59 412
15785.78 404
15786.96 400
15788.15 404
15789.34 403
15790.53 364
15791.71 411
15792.90 392
15794.09 369
15795.27 418
15796.46 412
15797.65 395
15798.84 374
15800.02 349
15801.21 384
15802.40 366
15803.59 375
15804.77 365
15805.96 376
15807.15 361
15808.34 331
15809.52 320
15810.71 340
15811.90 362
15813.09 370
15814.28 333
15815.46 340
15816.65 371
15817.84 347
15819.03 348
15820.22 334
15821.40 343
15822.59 323
15823.78 351
15824.97 335
15826.16 331
15827.35 339
15828.53 333
15829.72 312
15830.91 357
15832.10 380
15833.29 346
15834.48 315
15835.67 324
15836.85 316
15838.04 332
15839.23 357
15840.42 335
15841.61 347
15842.80 366
15843.99 338
15845.18 320
15846.37 359
15847.55 326
15848.74 337
15849.93 341
15851.12 368
15852.31 344
15853.50 355
15854.69 347
15855.88 339
15857.07 342
15858.26 343
15859.45 336
15860.64 347
15861.83 372
15863.02 370
15864.21 374
15865.40 344
15866.59 370
15867.78 366
15868.97 359
15870.16 356
15871.35 346
15872.54 342
15873.73 361
15874.92 368
15876.11 356
15877.30 349
15878.49 347
15879.68 369
15880.87 362
15882.06 359
15883.25 369
15884.44 349
15885.63 358
15886.82 384
15888.01 382
15889.20 386
15890.39 392
15891.59 383
15892.78 380
15893.97 370
15895.16 422
15896.35 417
15897.54 422
15898.73 443
15899.92 416
15901.11 367
15902.30 413
15903.50 391
15904.69 415
15905.88 445
15907.07 432
15908.26 415
15909.45 411
15910.64 418
15911.84 429
15913.03 433
15914.22 431
15915.41 445
15916.60 449
15917.79 448
15918.99 456
15920.18 465
15921.37 428
15922.56 440
15923.75 446
15924.95 450
15926.14 434
15927.33 443
15928.52 457
15929.71 446
15930.91 445
15932.10 433
15933.29 461
15934.48 464
15935.68 438
15936.87 433
15938.06 448
15939.25 405
15940.45 416
15941.64 442
15942.83 412
15944.03 402
15945.22 379
15946.41 374
15947.60 370
15948.80 384
15949.99 340
15951.18 367
15952.38 352
15953.57 374
15954.76 333
15955.96 336
15957.15 301
15958.34 301
15959.54 310
15960.73 330
15961.92 306
15963.12 289
15964.31 292
15965.50 308
15966.70 308
15967.89 297
15969.08 295
15970.28 298
15971.47 292
15972.67 286
15973.86 302
15975.05 290
15976.25 322
15977.44 303
15978.64 282
15979.83 270
15981.02 260
15982.22 291
15983.41 275
15984.61 274
15985.80 270
15987.00 256
15988.19 250
15989.38 272
15990.58 246
15991.77 254
15992.97 284
15994.16 273
15995.36 245
15996.55 266
15997.75 257
15998.94 238
16000.14 242
16001.33 270
16002.53 249
16003.72 258
16004.92 240
16006.11 241
16007.31 257
16008.50 237
16009.70 262
16010.89 238
16012.09 243
16013.28 249
16014.48 259
16015.67 254
16016.87 245
16018.07 242
16019.26 240
16020.46 263
16021.65 248
16022.85 234
16024.04 256
16025.24 267
16026.44 248
16027.63 230
16028.83 234
16030.02 241
16031.22 240
16032.42 242
16033.61 246
16034.81 223
16036.00 215
16037.20 252
16038.40 241
16039.59 241
16040.79 246
16041.99 229
16043.18 215
16044.38 246
16045.58 237
16046.77 258
16047.97 245
16049.17 256
16050.36 246
16051.56 231
16052.76 229
16053.95 209
16055.15 219
16056.35 228
16057.54 243
16058.74 216
16059.94 221
16061.14 230
16062.33 237
16063.53 238
16064.73 225
16065.92 236
16067.12 231
16068.32 215
16069.52 227
16070.71 223
16071.91 240
16073.11 225
16074.31 214
16075.50 222
16076.70 232
16077.90 238
16079.10 229
16080.30 224
16081.49 216
16082.69 234
16083.89 234
16085.09 223
16086.29 221
16087.48 227
16088.68 226
16089.88 224
16091.08 195
16092.28 212
16093.48 229
16094.67 214
16095.87 221
16097.07 218
16098.27 195
16099.47 218
16100.67 224
16101.87 198
16103.06 220
16104.26 198
16105.46 221
16106.66 198
16107.86 191
16109.06 219
16110.26 206
16111.46 201
16112.66 202
16113.86 202
16115.05 211
16116.25 205
16117.45 213
16118.65 183
16119.85 206
16121.05 206
16122.25 195
16123.45 231
16124.65 181
16125.85 201
16127.05 225
16128.25 201
16129.45 217
16130.65 193
16131.85 186
16133.05 205
16134.25 211
16135.45 220
16136.65 216
16137.85 200
16139.05 198
16140.25 224
16141.45 221
16142.65 205
16143.85 219
16145.05 197
16146.25 214
16147.45 199
16148.65 185
16149.85 192
16151.05 202
16152.25 220
16153.45 197
16154.65 198
16155.85 202
16157.05 196
16158.25 203
16159.46 182
16160.66 210
16161.86 205
16163.06 189
16164.26 204
16165.46 228
16166.66 207
16167.86 200
16169.06 206
16170.27 179
16171.47 211
16172.67 218
16173.87 200
16175.07 188
16176.27 199
16177.47 212
16178.67 207
16179.88 188
16181.08 200
16182.28 201
16183.48 199
16184.68 222
16185.89 192
16187.09 178
16188.29 199
16189.49 194
16190.69 210
16191.90 219
16193.10 211
16194.30 206
16195.50 198
16196.70 201
16197.91 216
16199.11 210
16200.31 219
16201.51 227
16202.72 207
16203.92 207
16205.12 217
16206.32 219
16207.53 213
16208.73 195
16209.93 222
16211.13 203
16212.34 210
16213.54 200
16214.74 197
16215.95 204
16217.15 201
16218.35 228
16219.55 208
16220.76 206
16221.96 217
16223.16 233
16224.37 217
16225.57 215
16226.77 218
16227.98 200
16229.18 222
16230.38 207
16231.59 193
16232.79 205
16233.99 218
16235.20 206
16236.40 220
16237.61 216
16238.81 204
16240.01 195
16241.22 186
16242.42 199
16243.63 204
16244.83 192
16246.03 191
16247.24 198
16248.44 221
16249.65 244
16250.85 205
16252.05 203
16253.26 209
16254.46 202
16255.67 217
16256.87 229
16258.08 204
16259.28 202
16260.49 199
16261.69 207
16262.89 217
16264.10 205
16265.30 201
16266.51 214
16267.71 204
16268.92 210
16270.12 202
16271.33 209
16272.53 229
16273.74 208
16274.94 187
16276.15 207
16277.35 209
16278.56 218
16279.77 207
16280.97 231
16282.18 221
16283.38 208
16284.59 231
16285.79 211
16287.00 214
16288.20 214
16289.41 216
16290.61 222
16291.82 235
16293.03 207
16294.23 208
16295.44 198
16296.64 222
16297.85 201
16299.06 195
16300.26 201
16301.47 203
16302.67 239
16303.88 214
16305.09 215
16306.29 213
16307.50 234
16308.71 235
16309.91 225
16311.12 213
16312.33 220
16313.53 198
16314.74 211
16315.95 203
16317.15 206
16318.36 213
16319.57 216
16320.77 209
16321.98 209
16323.19 219
16324.39 216
16325.60 216
16326.81 205
16328.01 193
16329.22 186
16330.43 180
16331.64 203
16332.84 194
16334.05 203
16335.26 209
16336.47 206
16337.67 204
16338.88 218
16340.09 206
16341.30 192
16342.50 173
16343.71 183
16344.92 191
16346.13 194
16347.33 206
16348.54 224
16349.75 184
16350.96 190
16352.17 201
16353.37 195
16354.58 185
16355.79 191
16357.00 209
16358.21 175
16359.41 181
16360.62 183
16361.83 181
16363.04 202
16364.25 176
16365.46 188
16366.67 190
16367.87 197
16369.08 179
16370.29 180
16371.50 167
16372.71 198
16373.92 178
16375.13 175
16376.34 179
16377.54 181
16378.75 198
16379.96 195
16381.17 207
16382.38 211
16383.59 179
16384.80 190
16386.01 164
16387.22 174
16388.43 208
16389.64 203
16390.85 191
16392.05 185
16393.26 200
16394.47 184
16395.68 204
16396.89 197
16398.10 188
16399.31 192
16400.52 192
16401.73 194
16402.94 212
16404.15 197
16405.36 206
16406.57 181
16407.78 173
16408.99 207
16410.20 197
16411.41 199
16412.62 197
16413.83 184
16415.04 194
16416.25 177
16417.46 179
16418.67 200
16419.88 184
16421.10 194
16422.31 199
16423.52 202
16424.73 189
16425.94 184
16427.15 202
16428.36 191
16429.57 179
16430.78 189
16431.99 182
16433.20 156
16434.41 212
16435.63 198
16436.84 209
16438.05 199
16439.26 184
16440.47 201
16441.68 200
16442.89 178
16444.10 182
16445.32 208
16446.53 202
16447.74 185
16448.95 182
16450.16 193
16451.37 187
16452.59 185
16453.80 192
16455.01 171
16456.22 186
16457.43 188
16458.64 194
16459.86 159
16461.07 181
16462.28 179
16463.49 190
16464.70 190
16465.92 193
16467.13 175
16468.34 195
16469.55 178
16470.77 192
16471.98 176
16473.19 185
16474.40 182
16475.62 197
16476.83 194
16478.04 194
16479.25 184
16480.47 180
16481.68 207
16482.89 201
16484.11 197
16485.32 182
16486.53 182
16487.74 183
16488.96 191
16490.17 213
16491.38 227
16492.60 218
16493.81 179
16495.02 193
16496.24 205
16497.45 203
16498.66 196
16499.88 212
16501.09 236
16502.30 204
16503.52 206
16504.73 202
16505.94 206
16507.16 189
16508.37 193
16509.59 196
16510.80 226
16512.01 215
16513.23 192
16514.44 221
16515.66 205
16516.87 207
16518.08 203
16519.30 205
16520.51 210
16521.73 203
16522.94 235
16524.16 227
16525.37 212
16526.58 199
16527.80 227
16529.01 234
16530.23 236
16531.44 239
16532.66 254
16533.87 247
16535.09 233
16536.30 238
16537.52 228
16538.73 259
16539.95 236
16541.16 244
16542.38 235
16543.59 237
16544.81 229
16546.02 257
16547.24 247
16548.45 244
16549.67 250
16550.88 249
16552.10 248
16553.31 235
16554.53 262
16555.74 276
16556.96 248
16558.18 266
16559.39 271
16560.61 253
16561.82 259
16563.04 282
16564.25 263
16565.47 259
16566.69 253
16567.90 254
16569.12 248
16570.33 270
16571.55 263
16572.77 262
16573.98 243
16575.20 267
16576.41 254
16577.63 251
16578.85 242
16580.06 272
16581.28 248
16582.50 244
16583.71 257
16584.93 237
16586.15 245
16587.36 244
16588.58 243
16589.80 219
16591.01 247
16592.23 249
16593.45 230
16594.66 226
16595.88 249
16597.10 246
16598.32 230
16599.53 239
16600.75 223
16601.97 227
16603.18 215
16604.40 212
16605.62 228
16606.84 213
16608.05 222
16609.27 212
16610.49 203
16611.71 209
16612.92 212
16614.14 212
16615.36 197
16616.58 204
16617.79 204
16619.01 188
16620.23 200
16621.45 183
16622.67 206
16623.88 192
16625.10 215
16626.32 188
16627.54 209
16628.76 185
16629.97 186
16631.19 172
16632.41 179
16633.63 197
16634.85 168
16636.07 196
16637.29 195
16638.50 202
16639.72 170
16640.94 193
16642.16 194
16643.38 173
16644.60 191
16645.82 196
16647.03 182
16648.25 191
16649.47 178
16650.69 190
16651.91 188
16653.13 171
16654.35 169
16655.57 188
16656.79 175
16658.01 155
16659.23 185
16660.45 195
16661.66 173
16662.88 161
16664.10 169
16665.32 171
16666.54 169
16667.76 156
16668.98 188
16670.20 194
16671.42 167
16672.64 191
16673.86 165
16675.08 174
16676.30 161
16677.52 182
16678.74 177
16679.96 173
16681.18 171
16682.40 174
16683.62 196
16684.84 182
16686.06 170
16687.28 187
16688.50 153
16689.72 168
16690.94 172
16692.16 182
16693.39 199
16694.61 183
16695.83 193
16697.05 169
16698.27 177
16699.49 155
16700.71 180
16701.93 181
16703.15 191
16704.37 166
16705.59 190
16706.81 156
16708.04 182
16709.26 193
16710.48 169
16711.70 164
16712.92 164
16714.14 169
16715.36 186
16716.58 172
16717.81 166
16719.03 170
16720.25 171
16721.47 164
16722.69 172
16723.91 181
16725.14 181
16726.36 141
16727.58 182
16728.80 179
16730.02 179
16731.24 188
16732.47 194
16733.69 168
16734.91 162
16736.13 167
16737.36 174
16738.58 182
16739.80 179
16741.02 182
16742.24 172
16743.47 165
16744.69 170
16745.91 171
16747.13 160
16748.36 194
16749.58 176
16750.80 184
16752.02 169
16753.25 154
16754.47 160
16755.69 179
16756.92 148
16758.14 157
16759.36 158
16760.59 160
16761.81 153
16763.03 148
16764.25 129
16765.48 157
16766.70 157
16767.92 153
16769.15 166
16770.37 182
16771.59 153
16772.82 166
16774.04 164
16775.27 164
16776.49 142
16777.71 166
16778.94 161
16780.16 179
16781.38 157
16782.61 153
16783.83 167
16785.06 169
16786.28 161
16787.50 152
16788.73 166
16789.95 165
16791.18 145
16792.40 154
16793.62 159
16794.85 159
16796.07 180
16797.30 159
16798.52 179
16799.75 173
16800.97 157
16802.19 165
16803.42 170
16804.64 164
16805.87 163
16807.09 189
16808.32 177
16809.54 171
16810.77 159
16811.99 142
16813.22 150
16814.44 167
16815.67 176
16816.89 178
16818.12 165
16819.34 166
16820.57 160
16821.79 161
16823.02 176
16824.24 174
16825.47 174
16826.70 165
16827.92 165
16829.15 156
16830.37 167
16831.60 166
16832.82 181
16834.05 153
16835.27 177
16836.50 170
16837.73 182
16838.95 173
16840.18 159
16841.40 168
16842.63 183
16843.86 203
16845.08 174
16846.31 186
16847.53 180
16848.76 184
16849.99 171
16851.21 184
16852.44 199
16853.67 195
16854.89 186
16856.12 183
16857.35 189
16858.57 178
16859.80 200
16861.03 191
16862.25 190
16863.48 192
16864.71 202
16865.93 172
16867.16 171
16868.39 201
16869.61 193
16870.84 196
16872.07 214
16873.30 211
16874.52 197
16875.75 186
16876.98 213
16878.20 212
16879.43 208
16880.66 213
16881.89 195
16883.11 199
16884.34 220
16885.57 227
16886.80 224
16888.02 234
16889.25 236
16890.48 196
16891.71 198
16892.94 222
16894.16 201
16895.39 209
16896.62 192
16897.85 224
16899.08 210
16900.30 217
16901.53 220
16902.76 209
16903.99 195
16905.22 212
16906.45 194
16907.67 198
16908.90 190
16910.13 196
16911.36 205
16912.59 203
16913.82 215
16915.04 212
16916.27 210
16917.50 186
16918.73 201
16919.96 193
16921.19 196
16922.42 188
16923.65 187
16924.88 192
16926.10 177
16927.33 194
16928.56 208
16929.79 185
16931.02 206
16932.25 191
16933.48 200
16934.71 213
16935.94 210
16937.17 221
16938.40 203
16939.63 195
16940.86 203
16942.09 194
16943.32 197
16944.55 187
16945.78 184
16947.01 180
16948.24 182
16949.47 179
16950.70 184
16951.93 194
16953.16 196
16954.39 214
16955.62 187
16956.85 210
16958.08 204
16959.31 202
16960.54 209
16961.77 190
16963.00 202
16964.23 187
16965.46 198
16966.69 199
16967.92 198
16969.15 213
16970.38 212
16971.61 207
16972.84 207
16974.07 196
16975.30 203
16976.54 186
16977.77 186
16979.00 207
16980.23 195
16981.46 189
16982.69 183
16983.92 193
16985.15 176
16986.38 187
16987.62 171
16988.85 161
16990.08 172
16991.31 182
16992.54 180
16993.77 183
16995.00 149
16996.24 175
16997.47 175
16998.70 180
16999.93 164
17001.16 185
17002.39 190
17003.63 181
17004.86 181
17006.09 154
17007.32 160
17008.55 187
17009.79 173
17011.02 166
17012.25 168
17013.48 169
17014.72 176
17015.95 153
17017.18 153
17018.41 164
17019.64 151
17020.88 134
17022.11 145
17023.34 159
17024.58 168
17025.81 170
17027.04 193
17028.27 167
17029.51 156
17030.74 151
17031.97 151
17033.21 164
17034.44 166
17035.67 184
17036.90 172
17038.14 188
17039.37 157
17040.60 168
17041.84 164
17043.07 157
17044.30 153
17045.54 156
17046.77 165
17048.00 173
17049.24 174
17050.47 162
17051.70 181
17052.94 162
17054.17 162
17055.41 166
17056.64 160
17057.87 157
17059.11 157
17060.34 150
17061.58 147
17062.81 168
17064.04 165
17065.28 161
17066.51 144
17067.75 148
17068.98 165
17070.21 150
17071.45 165
17072.68 154
17073.92 131
17075.15 159
17076.39 149
17077.62 160
17078.86 158
17080.09 180
17081.33 173
17082.56 167
17083.80 165
17085.03 159
17086.26 157
17087.50 150
17088.73 147
17089.97 159
17091.20 157
17092.44 155
17093.68 150
17094.91 143
17096.15 163
17097.38 133
17098.62 161
17099.85 176
17101.09 157
17102.32 145
17103.56 149
17104.79 150
17106.03 150
17107.26 171
17108.50 137
17109.74 171
17110.97 167
17112.21 164
17113.44 153
17114.68 141
17115.92 138
17117.15 158
17118.39 168
17119.62 158
17120.86 131
17122.10 148
17123.33 135
17124.57 135
17125.80 140
17127.04 131
17128.28 138
17129.51 156
17130.75 159
17131.99 159
17133.22 150
17134.46 140
17135.70 141
17136.93 150
17138.17 153
17139.41 145
17140.64 143
17141.88 119
17143.12 126
17144.35 146
17145.59 150
17146.83 150
17148.07 148
17149.30 134
17150.54 132
17151.78 139
17153.02 125
17154.25 136
17155.49 131
17156.73 144
17157.96 145
17159.20 148
17160.44 143
17161.68 141
17162.92 135
17164.15 144
17165.39 127
17166.63 157
17167.87 144
17169.10 145
17170.34 132
17171.58 147
17172.82 155
17174.06 148
17175.29 136
17176.53 141
17177.77 156
17179.01 128
17180.25 133
17181.49 135
17182.72 142
17183.96 136
17185.20 143
17186.44 144
17187.68 156
17188.92 140
17190.15 143
17191.39 128
17192.63 119
17193.87 123
17195.11 132
17196.35 131
17197.59 137
17198.83 128
17200.07 146
17201.30 138
17202.54 129
17203.78 161
17205.02 140
17206.26 139
17207.50 143
17208.74 135
17209.98 145
17211.22 142
17212.46 142
17213.70 133
17214.94 138
17216.18 131
17217.42 141
17218.66 141
17219.90 145
17221.14 149
17222.38 133
17223.62 128
17224.86 111
17226.10 137
17227.34 135
17228.58 137
17229.82 137
17231.06 136
17232.30 127
17233.54 141
17234.78 132
17236.02 138
17237.26 126
17238.50 144
17239.74 132
17240.98 122
17242.22 139
17243.46 151
17244.70 137
17245.94 136
17247.18 124
17248.42 154
17249.66 137
17250.90 149
17252.14 132
17253.39 117
17254.63 139
17255.87 134
17257.11 142
17258.35 127
17259.59 123
17260.83 128
17262.07 120
17263.31 129
17264.56 134
17265.80 147
17267.04 158
17268.28 124
17269.52 145
17270.76 144
17272.00 126
17273.25 137
17274.49 125
17275.73 139
17276.97 136
17278.21 143
17279.45 129
17280.70 122
17281.94 147
17283.18 135
17284.42 139
17285.66 133
17286.91 132
17288.15 150
17289.39 137
17290.63 117
17291.88 139
17293.12 147
17294.36 143
17295.60 146
17296.85 150
17298.09 129
17299.33 130
17300.57 148
17301.82 149
17303.06 127
17304.30 129
17305.54 122
17306.79 122
17308.03 125
17309.27 132
17310.52 138
17311.76 136
17313.00 133
17314.25 120
17315.49 135
17316.73 138
17317.97 132
17319.22 134
17320.46 132
17321.71 138
17322.95 132
17324.19 131
17325.44 145
17326.68 143
17327.92 126
17329.17 119
17330.41 127
17331.65 124
17332.90 153
17334.14 133
17335.39 126
17336.63 132
17337.87 143
17339.12 132
17340.36 133
17341.61 127
17342.85 132
17344.09 141
17345.34 147
17346.58 137
17347.83 126
17349.07 122
17350.32 147
17351.56 139
17352.80 132
17354.05 139
17355.29 154
17356.54 137
17357.78 134
17359.03 133
17360.27 157
17361.52 132
17362.76 146
17364.01 131
17365.25 136
17366.50 154
17367.74 149
17368.99 151
17370.23 135
17371.48 152
17372.72 147
17373.97 130
17375.21 124
17376.46 152
17377.70 156
17378.95 160
17380.19 134
17381.44 150
17382.69 148
17383.93 138
17385.18 146
17386.42 124
17387.67 131
17388.91 129
17390.16 128
17391.41 132
17392.65 132
17393.90 129
17395.14 137
17396.39 152
17397.64 146
17398.88 132
17400.13 141
17401.37 144
17402.62 141
17403.87 143
17405.11 133
17406.36 145
17407.61 151
17408.85 144
17410.10 145
17411.35 144
17412.59 126
17413.84 142
17415.09 131
17416.33 140
17417.58 153
17418.83 154
17420.07 136
17421.32 150
17422.57 137
17423.82 128
17425.06 148
17426.31 135
17427.56 133
17428.80 151
17430.05 142
17431.30 133
17432.55 138
17433.79 134
17435.04 147
17436.29 131
17437.54 155
17438.78 149
17440.03 135
17441.28 140
17442.53 153
17443.77 182
17445.02 157
17446.27 147
17447.52 138
17448.77 153
17450.01 149
17451.26 150
17452.51 131
17453.76 150
17455.01 144
17456.25 141
17457.50 129
17458.75 144
17460.00 151
17461.25 138
17462.50 135
17463.74 149
17464.99 141
17466.24 140
17467.49 156
17468.74 165
17469.99 151
17471.24 140
17472.49 152
17473.73 158
17474.98 152
17476.23 143
17477.48 143
17478.73 158
17479.98 146
17481.23 161
17482.48 145
17483.73 147
17484.98 151
17486.23 180
17487.47 147
17488.72 146
17489.97 161
17491.22 161
17492.47 150
17493.72 158
17494.97 149
17496.22 147
17497.47 175
17498.72 142
17499.97 159
17501.22 149
17502.47 165
17503.72 153
17504.97 143
17506.22 169
17507.47 168
17508.72 158
17509.97 159
17511.22 171
17512.47 159
17513.72 149
17514.97 155
17516.22 164
17517.47 156
17518.72 184
17519.97 150
17521.22 168
17522.47 186
17523.72 165
17524.98 170
17526.23 192
17527.48 166
17528.73 170
17529.98 162
17531.23 178
17532.48 190
17533.73 186
17534.98 184
17536.23 180
17537.48 190
17538.74 161
17539.99 166
17541.24 185
17542.49 183
17543.74 173
17544.99 192
17546.24 196
17547.50 189
17548.75 167
17550.00 181
17551.25 167
17552.50 186
17553.75 194
17555.01 190
17556.26 190
17557.51 195
17558.76 189
17560.01 183
17561.26 175
17562.52 177
17563.77 169
17565.02 192
17566.27 190
17567.53 183
17568.78 191
17570.03 185
17571.28 182
17572.53 198
17573.79 196
17575.04 184
17576.29 170
17577.54 176
17578.80 206
17580.05 196
17581.30 209
17582.56 203
17583.81 209
17585.06 217
17586.31 215
17587.57 206
17588.82 193
17590.07 192
17591.33 190
17592.58 210
17593.83 193
17595.08 202
17596.34 200
17597.59 216
17598.84 213
17600.10 197
17601.35 184
17602.61 194
17603.86 212
17605.11 202
17606.37 193
17607.62 205
17608.87 219
17610.13 224
17611.38 212
17612.63 215
17613.89 208
17615.14 205
17616.40 207
17617.65 183
17618.90 197
17620.16 222
17621.41 224
17622.67 197
17623.92 198
17625.17 197
17626.43 214
17627.68 217
17628.94 204
17630.19 197
17631.45 213
17632.70 216
17633.96 214
17635.21 211
17636.47 202
17637.72 214
17638.97 208
17640.23 204
17641.48 204
17642.74 184
17643.99 198
17645.25 211
17646.50 209
17647.76 209
17649.01 187
17650.27 207
17651.52 195
17652.78 186
17654.04 194
17655.29 180
17656.55 186
17657.80 195
17659.06 187
17660.31 183
17661.57 177
17662.82 190
17664.08 157
17665.33 167
17666.59 185
17667.85 182
17669.10 179
17670.36 187
17671.61 178
17672.87 182
17674.13 176
17675.38 176
17676.64 179
17677.89 168
17679.15 191
17680.41 166
17681.66 178
17682.92 164
17684.18 167
17685.43 165
17686.69 174
17687.95 168
17689.20 173
17690.46 158
17691.71 181
17692.97 169
17694.23 160
17695.49 172
17696.74 148
17698.00 159
17699.26 148
17700.51 179
17701.77 163
17703.03 166
17704.28 174
17705.54 165
17706.80 167
17708.06 148
17709.31 170
17710.57 160
17711.83 148
17713.08 148
17714.34 150
17715.60 133
17716.86 150
17718.11 144
17719.37 149
17720.63 130
17721.89 153
17723.15 174
17724.40 148
17725.66 132
17726.92 161
17728.18 145
17729.43 168
17730.69 162
17731.95 148
17733.21 170
17734.47 140
17735.73 160
17736.98 145
17738.24 153
17739.50 140
17740.76 138
17742.02 144
17743.28 149
17744.53 152
17745.79 136
17747.05 143
17748.31 157
17749.57 139
17750.83 137
17752.09 144
17753.34 140
17754.60 156
17755.86 159
17757.12 144
17758.38 144
17759.64 149
17760.90 148
17762.16 162
17763.42 145
17764.68 136
17765.94 149
17767.19 145
17768.45 150
17769.71 133
17770.97 150
17772.23 157
17773.49 137
17774.75 132
17776.01 122
17777.27 143
17778.53 132
17779.79 136
17781.05 143
17782.31 126
17783.57 137
17784.83 150
17786.09 137
17787.35 126
17788.61 127
17789.87 144
17791.13 123
17792.39 103
17793.65 133
17794.91 138
17796.17 137
17797.43 129
17798.69 141
17799.95 128
17801.21 138
17802.47 133
17803.73 131
17805.00 143
17806.26 128
17807.52 125
17808.78 125
17810.04 118
17811.30 118
17812.56 130
17813.82 143
17815.08 111
17816.34 123
17817.60 136
17818.87 126
17820.13 141
17821.39 123
17822.65 128
17823.91 135
17825.17 115
17826.43 125
17827.69 127
17828.96 111
17830.22 125
17831.48 134
17832.74 133
17834.00 127
17835.26 135
17836.53 138
17837.79 124
17839.05 125
17840.31 145
17841.57 120
17842.84 116
17844.10 129
17845.36 130
17846.62 111
17847.88 103
17849.15 118
17850.41 128
17851.67 127
17852.93 121
17854.20 115
17855.46 115
17856.72 139
17857.98 143
17859.25 120
17860.51 136
17861.77 120
17863.03 116
17864.30 136
17865.56 120
17866.82 125
17868.09 138
17869.35 126
17870.61 110
17871.87 129
17873.14 121
17874.40 114
17875.66 123
17876.93 123
17878.19 138
17879.45 125
17880.72 132
17881.98 105
17883.24 124
17884.51 121
17885.77 110
17887.03 119
17888.30 136
17889.56 127
17890.83 108
17892.09 124
17893.35 113
17894.62 119
17895.88 105
17897.14 110
17898.41 133
17899.67 128
17900.94 127
17902.20 106
17903.46 119
17904.73 120
17905.99 115
17907.26 116
17908.52 114
17909.79 106
17911.05 116
17912.32 118
17913.58 113
17914.84 111
17916.11 102
17917.37 147
17918.64 134
17919.90 133
17921.17 120
17922.43 122
17923.70 136
17924.96 124
17926.23 121
17927.49 137
17928.76 136
17930.02 114
17931.29 107
17932.55 109
17933.82 115
17935.08 102
17936.35 122
17937.61 112
17938.88 106
17940.14 113
17941.41 136
17942.68 110
17943.94 100
17945.21 104
17946.47 114
17947.74 100
17949.00 103
17950.27 120
17951.54 128
17952.80 120
17954.07 99
17955.33 120
17956.60 115
17957.87 104
17959.13 100
17960.40 102
17961.66 108
17962.93 123
17964.20 102
17965.46 119
17966.73 128
17968.00 120
17969.26 119
17970.53 134
17971.80 111
17973.06 117
17974.33 98
17975.60 108
17976.86 113
17978.13 111
17979.40 119
17980.66 116
17981.93 111
17983.20 109
17984.46 100
17985.73 114
17987.00 120
17988.26 120
17989.53 117
17990.80 114
17992.07 111
17993.33 124
17994.60 101
17995.87 123
17997.14 113
17998.40 106
17999.67 104
18000.94 102
18002.21 117
18003.47 119
18004.74 120
18006.01 105
18007.28 117
18008.55 96
18009.81 108
18011.08 121
18012.35 124
18013.62 113
18014.89 126
18016.15 102
18017.42 111
18018.69 112
18019.96 116
18021.23 114
18022.49 111
18023.76 102
18025.03 109
18026.30 102
18027.57 117
18028.84 111
18030.11 126
18031.37 129
18032.64 128
18033.91 120
18035.18 107
18036.45 121
18037.72 115
18038.99 121
18040.26 115
18041.53 118
18042.79 130
18044.06 120
18045.33 122
18046.60 107
18047.87 118
18049.14 119
18050.41 125
18051.68 96
18052.95 99
18054.22 105
18055.49 107
18056.76 94
18058.03 109
18059.30 104
18060.57 112
18061.84 131
18063.11 101
18064.38 113
18065.65 108
18066.92 111
18068.19 115
18069.46 115
18070.73 120
18072.00 116
18073.27 124
18074.54 124
18075.81 100
18077.08 114
18078.35 114
18079.62 138
18080.89 102
18082.16 113
18083.43 127
18084.70 116
18085.97 110
18087.24 118
18088.51 120
18089.78 122
18091.05 111
18092.32 125
18093.59 115
18094.87 105
18096.14 106
18097.41 129
18098.68 122
18099.95 111
18101.22 118
18102.49 113
18103.76 131
18105.03 98
18106.31 105
18107.58 117
18108.85 129
18110.12 113
18111.39 115
18112.66 117
18113.93 105
18115.21 139
18116.48 113
18117.75 109
18119.02 116
18120.29 126
18121.56 118
18122.84 126
18124.11 123
18125.38 125
18126.65 102
18127.92 118
18129.20 120
18130.47 123
18131.74 122
18133.01 102
18134.29 112
18135.56 95
18136.83 110
18138.10 121
18139.38 110
18140.65 106
18141.92 107
18143.19 119
18144.47 109
18145.74 93
18147.01 90
18148.28 113
18149.56 106
18150.83 132
18152.10 108
18153.38 132
18154.65 107
18155.92 111
18157.19 109
18158.47 112
18159.74 120
18161.01 113
18162.29 114
18163.56 122
18164.83 113
18166.11 104
18167.38 110
18168.65 128
18169.93 114
18171.20 99
18172.48 111
18173.75 119
18175.02 110
18176.30 95
18177.57 107
18178.84 102
18180.12 100
18181.39 118
18182.67 122
18183.94 100
18185.21 97
18186.49 117
18187.76 109
18189.04 102
18190.31 101
18191.59 106
18192.86 109
18194.13 110
18195.41 106
18196.68 125
18197.96 102
18199.23 117
18200.51 110
18201.78 102
18203.06 105
18204.33 124
18205.61 103
18206.88 107
18208.16 107
18209.43 100
18210.71 103
18211.98 115
18213.26 115
18214.53 114
18215.81 110
18217.08 141
18218.36 107
18219.63 112
18220.91 122
18222.18 123
18223.46 97
18224.73 109
18226.01 101
18227.28 122
18228.56 113
18229.84 128
18231.11 119
18232.39 118
18233.66 124
18234.94 113
18236.21 122
18237.49 116
18238.77 113
18240.04 116
18241.32 118
18242.59 117
18243.87 103
18245.15 109
18246.42 109
18247.70 104
18248.98 115
18250.25 104
18251.53 117
18252.81 114
18254.08 118
18255.36 118
18256.63 118
18257.91 116
18259.19 118
18260.46 105
18261.74 104
18263.02 109
18264.30 118
18265.57 111
18266.85 103
18268.13 120
18269.40 103
18270.68 122
18271.96 107
18273.23 89
18274.51 104
18275.79 115
18277.07 122
18278.34 104
18279.62 99
18280.90 119
18282.18 112
18283.45 102
18284.73 117
18286.01 115
18287.29 112
18288.56 96
18289.84 108
18291.12 119
18292.40 136
18293.68 108
18294.95 100
18296.23 103
18297.51 102
18298.79 109
18300.07 116
18301.34 117
18302.62 115
18303.90 122
18305.18 111
18306.46 113
18307.74 131
18309.01 111
18310.29 119
18311.57 114
18312.85 104
18314.13 104
18315.41 107
18316.69 120
18317.96 122
18319.24 118
18320.52 111
18321.80 113
18323.08 110
18324.36 110
18325.64 119
18326.92 106
18328.20 110
18329.47 112
18330.75 124
18332.03 114
18333.31 127
18334.59 115
18335.87 124
18337.15 129
18338.43 103
18339.71 125
18340.99 111
18342.27 111
18343.55 109
18344.83 114
18346.11 130
18347.39 106
18348.67 116
18349.95 120
18351.23 106
18352.51 123
18353.79 114
18355.07 110
18356.35 114
18357.63 114
18358.91 113
18360.19 100
18361.47 120
18362.75 103
18364.03 117
18365.31 122
18366.59 99
18367.87 92
18369.15 104
18370.43 117
18371.71 101
18372.99 116
18374.27 111
18375.55 114
18376.83 117
18378.12 105
18379.40 103
18380.68 112
18381.96 100
18383.24 112
18384.52 120
18385.80 112
18387.08 100
18388.36 120
18389.65 122
18390.93 115
18392.21 110
18393.49 125
18394.77 100
18396.05 107
18397.33 104
18398.62 122
18399.90 118
18401.18 118
18402.46 117
18403.74 112
18405.02 119
18406.31 109
18407.59 140
18408.87 99
18410.15 99
18411.43 109
18412.72 117
18414.00 109
18415.28 125
18416.56 130
18417.84 123
18419.13 98
18420.41 89
18421.69 94
18422.97 114
18424.26 103
18425.54 107
18426.82 98
18428.10 97
18429.39 123
18430.67 95
18431.95 103
18433.23 105
18434.52 108
18435.80 117
18437.08 121
18438.37 100
18439.65 112
18440.93 94
18442.22 95
18443.50 94
18444.78 110
18446.06 92
18447.35 113
18448.63 90
18449.91 100
18451.20 111
18452.48 113
18453.76 105
18455.05 116
18456.33 101
18457.62 107
18458.90 128
18460.18 100
18461.47 95
18462.75 124
18464.03 119
18465.32 109
18466.60 103
18467.89 86
18469.17 106
18470.45 111
18471.74 115
18473.02 96
18474.31 101
18475.59 109
18476.88 106
18478.16 125
18479.44 92
18480.73 100
18482.01 119
18483.30 122
18484.58 94
18485.87 92
18487.15 95
18488.44 124
18489.72 102
18491.01 97
18492.29 116
18493.58 100
18494.86 98
18496.15 100
18497.43 90
18498.72 98
18500.00 103
18501.29 111
18502.57 103
18503.86 96
18505.14 111
18506.43 114
18507.71 95
18509.00 93
18510.28 91
18511.57 95
18512.85 109
18514.14 109
18515.42 99
18516.71 123
18518.00 106
18519.28 117
18520.57 126
18521.85 97
18523.14 113
18524.43 115
18525.71 105
18527.00 107
18528.28 105
18529.57 109
18530.86 118
18532.14 118
18533.43 107
18534.71 111
18536.00 116
18537.29 109
18538.57 110
18539.86 119
18541.15 102
18542.43 96
18543.72 103
18545.01 104
18546.29 99
18547.58 126
18548.87 109
18550.15 118
18551.44 94
18552.73 101
18554.01 119
18555.30 105
18556.59 103
18557.88 102
18559.16 113
18560.45 124
18561.74 92
18563.02 101
18564.31 96
18565.60 103
18566.89 93
18568.17 108
18569.46 95
18570.75 109
18572.04 104
18573.32 110
18574.61 119
18575.90 95
18577.19 95
18578.48 134
18579.76 97
18581.05 101
18582.34 109
18583.63 108
18584.92 108
18586.20 105
18587.49 121
18588.78 102
18590.07 98
18591.36 122
18592.64 129
18593.93 114
18595.22 101
18596.51 115
18597.80 107
18599.09 98
18600.38 105
18601.66 100
18602.95 118
18604.24 117
18605.53 128
18606.82 110
18608.11 108
18609.40 94
18610.69 84
18611.98 94
18613.26 102
18614.55 105
18615.84 122
18617.13 107
18618.42 120
18619.71 113
18621.00 113
18622.29 109
18623.58 112
18624.87 121
18626.16 115
18627.45 112
18628.74 114
18630.03 84
18631.32 89
18632.61 97
18633.89 87
18635.18 117
18636.47 116
18637.76 108
18639.05 93
18640.34 98
18641.63 102
18642.92 98
18644.21 104
18645.50 95
18646.79 91
18648.09 102
18649.38 97
18650.67 92
18651.96 97
18653.25 95
18654.54 106
18655.83 99
18657.12 104
18658.41 91
18659.70 95
18660.99 97
18662.28 111
18663.57 105
18664.86 123
18666.15 113
18667.44 106
18668.74 102
18670.03 96
18671.32 91
18672.61 101
18673.90 93
18675.19 89
18676.48 100
18677.77 94
18679.06 98
18680.36 110
18681.65 97
18682.94 101
18684.23 106
18685.52 103
18686.81 79
18688.11 88
18689.40 112
18690.69 134
18691.98 110
18693.27 90
18694.56 90
18695.86 96
18697.15 110
18698.44 101
18699.73 92
18701.02 94
18702.32 110
18703.61 95
18704.90 96
18706.19 97
18707.48 96
18708.78 93
18710.07 107
18711.36 85
18712.65 102
18713.95 92
18715.24 104
18716.53 101
18717.83 77
18719.12 92
18720.41 92
18721.70 99
18723.00 95
18724.29 86
18725.58 99
18726.87 98
18728.17 100
18729.46 98
18730.75 102
18732.05 96
18733.34 94
18734.63 96
18735.93 108
18737.22 80
18738.51 103
18739.81 92
18741.10 92
18742.39 103
18743.69 90
18744.98 87
18746.27 91
18747.57 100
18748.86 105
18750.16 108
18751.45 86
18752.74 94
18754.04 91
18755.33 92
18756.63 92
18757.92 110
18759.21 95
18760.51 108
18761.80 93
18763.10 84
18764.39 105
18765.69 100
18766.98 99
18768.27 84
18769.57 76
18770.86 79
18772.16 80
18773.45 90
18774.75 95
18776.04 89
18777.34 79
18778.63 87
18779.93 100
18781.22 82
18782.52 95
18783.81 95
18785.11 110
18786.40 81
18787.70 102
18788.99 88
18790.29 75
18791.58 89
18792.88 98
18794.17 103
18795.47 97
18796.76 106
18798.06 86
18799.35 82
18800.65 102
18801.94 92
18803.24 99
18804.54 99
18805.83 88
18807.13 91
18808.42 87
18809.72 91
18811.01 90
18812.31 82
18813.61 113
18814.90 105
18816.20 84
18817.49 100
18818.79 93
18820.09 83
18821.38 92
18822.68 94
18823.98 119
18825.27 104
18826.57 97
18827.87 94
18829.16 80
18830.46 87
18831.75 90
18833.05 91
18834.35 92
18835.64 81
18836.94 89
18838.24 90
18839.54 80
18840.83 95
18842.13 101
18843.43 96
18844.72 89
18846.02 93
18847.32 85
18848.61 82
18849.91 88
18851.21 91
18852.51 94
18853.80 80
18855.10 104
18856.40 91
18857.70 100
18858.99 94
18860.29 93
18861.59 88
18862.89 85
18864.18 82
18865.48 102
18866.78 93
18868.08 98
18869.38 94
18870.67 96
18871.97 100
18873.27 92
18874.57 99
18875.87 104
18877.16 82
18878.46 87
18879.76 101
18881.06 94
18882.36 86
18883.66 99
18884.95 102
18886.25 111
18887.55 87
18888.85 91
18890.15 95
18891.45 94
18892.75 91
18894.04 94
18895.34 108
18896.64 92
18897.94 91
18899.24 87
18900.54 87
18901.84 94
18903.14 81
18904.44 92
18905.74 79
18907.03 86
18908.33 84
18909.63 86
18910.93 97
18912.23 78
18913.53 86
18914.83 115
18916.13 103
18917.43 79
18918.73 95
18920.03 95
18921.33 90
18922.63 83
18923.93 77
18925.23 85
18926.53 88
18927.83 99
18929.13 99
18930.43 88
18931.73 109
18933.03 106
18934.33 98
18935.63 80
18936.93 78
18938.23 88
18939.53 91
18940.83 97
18942.13 96
18943.43 102
18944.73 90
18946.03 91
18947.33 99
18948.63 80
18949.93 73
18951.23 88
18952.53 87
18953.84 102
18955.14 93
18956.44 84
18957.74 86
18959.04 94
18960.34 94
18961.64 106
18962.94 90
18964.24 93
18965.54 75
18966.85 86
18968.15 105
18969.45 84
18970.75 107
18972.05 95
18973.35 90
18974.65 83
18975.96 85
18977.26 101
18978.56 87
18979.86 82
18981.16 79
18982.46 80
18983.77 83
18985.07 82
18986.37 88
18987.67 99
18988.97 101
18990.28 88
18991.58 76
18992.88 95
18994.18 106
18995.49 92
18996.79 104
18998.09 120
18999.39 103
19000.69 84
19002.00 108
19003.30 85
19004.60 75
19005.90 102
19007.21 102
19008.51 89
19009.81 99
19011.12 94
19012.42 89
19013.72 98
19015.02 91
19016.33 103
19017.63 105
19018.93 93
19020.24 103
19021.54 94
19022.84 89
19024.15 85
19025.45 95
19026.75 94
19028.06 99
19029.36 98
19030.66 91
19031.97 97
19033.27 89
19034.57 96
19035.88 97
19037.18 102
19038.48 99
19039.79 103
19041.09 94
19042.40 104
19043.70 95
19045.00 93
19046.31 87
19047.61 97
19048.92 89
19050.22 88
19051.52 85
19052.83 92
19054.13 89
19055.44 97
19056.74 87
19058.05 103
19059.35 101
19060.65 88
19061.96 80
19063.26 98
19064.57 108
19065.87 106
19067.18 91
19068.48 88
19069.79 86
19071.09 91
19072.40 61
19073.70 94
19075.01 86
19076.31 89
19077.62 92
19078.92 83
19080.23 99
19081.53 96
19082.84 89
19084.14 98
19085.45 88
19086.75 101
19088.06 87
19089.36 80
19090.67 92
19091.98 93
19093.28 83
19094.59 98
19095.89 85
19097.20 75
19098.50 86
19099.81 83
19101.12 82
19102.42 94
19103.73 94
19105.03 94
19106.34 86
19107.65 86
19108.95 82
19110.26 73
19111.56 87
19112.87 78
19114.18 95
19115.48 96
19116.79 108
19118.10 82
19119.40 85
19120.71 82
19122.02 74
19123.32 93
19124.63 95
19125.94 91
19127.24 91
19128.55 91
19129.86 109
19131.16 106
19132.47 99
19133.78 113
19135.08 98
19136.39 94
19137.70 103
19139.01 103
19140.31 86
19141.62 112
19142.93 94
19144.23 91
19145.54 87
19146.85 94
19148.16 103
19149.46 76
19150.77 86
19152.08 94
19153.39 110
19154.69 98
19156.00 96
19157.31 102
19158.62 87
19159.93 95
19161.23 87
19162.54 90
19163.85 91
19165.16 104
19166.47 99
19167.77 99
19169.08 73
19170.39 76
19171.70 99
19173.01 91
19174.32 87
19175.62 84
19176.93 84
19178.24 88
19179.55 85
19180.86 100
19182.17 77
19183.48 98
19184.78 89
19186.09 87
19187.40 81
19188.71 82
19190.02 88
19191.33 86
19192.64 81
19193.95 96
19195.26 103
19196.56 88
19197.87 84
19199.18 84
19200.49 69
19201.80 86
19203.11 88
19204.42 86
19205.73 103
19207.04 96
19208.35 96
19209.66 93
19210.97 85
19212.28 83
19213.59 80
19214.90 91
19216.21 73
19217.52 108
19218.83 117
19220.14 93
19221.45 89
19222.76 93
19224.07 96
19225.38 89
19226.69 86
19228.00 82
19229.31 72
19230.62 75
19231.93 94
19233.24 102
19234.55 93
19235.86 100
19237.17 102
19238.48 102
19239.79 96
19241.10 91
19242.41 79
19243.72 86
19245.03 101
19246.35 94
19247.66 82
19248.97 81
19250.28 81
19251.59 110
19252.90 84
19254.21 79
19255.52 81
19256.83 91
19258.14 96
19259.46 87
19260.77 69
19262.08 79
19263.39 79
19264.70 92
19266.01 85
19267.32 91
19268.64 83
19269.95 99
19271.26 88
19272.57 95
19273.88 83
19275.20 84
19276.51 67
19277.82 83
19279.13 87
19280.44 88
19281.75 75
19283.07 82
19284.38 117
19285.69 103
19287.00 87
19288.32 92
19289.63 77
19290.94 94
19292.25 81
19293.57 89
19294.88 81
19296.19 79
19297.50 78
19298.82 103
19300.13 80
19301.44 89
19302.75 90
19304.07 90
19305.38 96
19306.69 78
19308.01 98
19309.32 90
19310.63 75
19311.94 98
19313.26 89
19314.57 78
19315.88 76
19317.20 89
19318.51 96
19319.82 91
19321.14 90
19322.45 84
19323.76 99
19325.08 96
19326.39 76
19327.70 76
19329.02 88
19330.33 81
19331.65 92
19332.96 89
19334.27 84
19335.59 94
19336.90 85
19338.22 85
19339.53 87
19340.84 96
19342.16 97
19343.47 84
19344.79 99
19346.10 88
19347.41 87
19348.73 93
19350.04 86
19351.36 90
19352.67 93
19353.99 84
19355.30 86
19356.62 93
19357.93 71
19359.25 94
19360.56 80
19361.87 91
19363.19 80
19364.50 97
19365.82 89
19367.13 97
19368.45 93
19369.76 95
19371.08 78
19372.39 83
19373.71 86
19375.02 95
19376.34 85
19377.66 87
19378.97 84
19380.29 79
19381.60 94
19382.92 110
19384.23 88
19385.55 92
19386.86 83
19388.18 88
19389.50 90
19390.81 97
19392.13 93
19393.44 73
19394.76 85
19396.07 86
19397.39 74
19398.71 105
19400.02 79
19401.34 74
19402.65 90
19403.97 96
19405.29 84
19406.60 78
19407.92 85
19409.24 80
19410.55 86
19411.87 84
19413.19 84
19414.50 83
19415.82 86
19417.14 96
19418.45 90
19419.77 85
19421.09 72
19422.40 86
19423.72 90
19425.04 74
19426.35 91
19427.67 97
19428.99 92
19430.30 86
19431.62 96
19432.94 99
19434.26 82
19435.57 91
19436.89 80
19438.21 94
19439.53 77
19440.84 91
19442.16 90
19443.48 95
19444.80 91
19446.11 81
19447.43 92
19448.75 79
19450.07 77
19451.38 92
19452.70 91
19454.02 89
19455.34 70
19456.66 84
19457.97 89
19459.29 73
19460.61 80
19461.93 88
19463.25 76
19464.57 94
19465.88 87
19467.20 74
19468.52 90
19469.84 72
19471.16 81
19472.48 90
19473.79 77
19475.11 76
19476.43 103
19477.75 86
19479.07 93
19480.39 90
19481.71 86
19483.03 90
19484.34 85
19485.66 77
19486.98 78
19488.30 81
19489.62 99
19490.94 92
19492.26 91
19493.58 91
19494.90 93
19496.22 101
19497.54 71
19498.86 72
19500.18 95
19501.50 106
19502.81 80
19504.13 92
19505.45 87
19506.77 89
19508.09 83
19509.41 90
19510.73 93
19512.05 93
19513.37 92
19514.69 91
19516.01 81
19517.33 82
19518.65 74
19519.97 99
19521.29 102
19522.61 87
19523.93 85
19525.25 86
19526.57 77
19527.89 80
19529.22 92
19530.54 78
19531.86 72
19533.18 81
19534.50 88
19535.82 92
19537.14 100
19538.46 79
19539.78 84
19541.10 88
19542.42 95
19543.74 85
19545.06 79
19546.39 86
19547.71 78
19549.03 93
19550.35 98
19551.67 85
19552.99 89
19554.31 78
19555.63 86
19556.96 79
19558.28 72
19559.60 90
19560.92 90
19562.24 80
19563.56 82
19564.88 89
19566.21 100
19567.53 88
19568.85 93
19570.17 86
19571.49 72
19572.82 75
19574.14 81
19575.46 88
19576.78 93
19578.10 88
19579.43 87
19580.75 89
19582.07 105
19583.39 95
19584.72 76
19586.04 86
19587.36 78
19588.68 98
19590.01 89
19591.33 87
19592.65 74
19593.97 80
19595.30 77
19596.62 94
19597.94 81
19599.26 94
19600.59 101
19601.91 85
19603.23 85
19604.56 88
19605.88 101
19607.20 83
19608.53 75
19609.85 84
19611.17 85
19612.49 86
19613.82 109
19615.14 77
19616.47 91
19617.79 83
19619.11 86
19620.44 75
19621.76 77
19623.08 88
19624.41 104
19625.73 104
19627.05 97
19628.38 90
19629.70 89
19631.03 99
19632.35 88
19633.67 82
19635.00 87
19636.32 92
19637.65 87
19638.97 78
19640.29 87
19641.62 85
19642.94 91
19644.27 93
19645.59 96
19646.92 82
19648.24 86
19649.57 76
19650.89 110
19652.21 87
19653.54 96
19654.86 95
19656.19 97
19657.51 73
19658.84 96
19660.16 98
19661.49 88
19662.81 98
19664.14 83
19665.46 79
19666.79 89
19668.11 96
19669.44 78
19670.76 112
19672.09 85
19673.41 80
19674.74 83
19676.07 83
19677.39 81
19678.72 93
19680.04 93
19681.37 88
19682.69 88
19684.02 83
19685.34 79
19686.67 95
19688.00 93
19689.32 82
19690.65 95
19691.97 84
19693.30 79
19694.63 88
19695.95 88
19697.28 80
19698.60 91
19699.93 81
19701.26 95
19702.58 92
19703.91 86
19705.24 96
19706.56 78
19707.89 95
19709.22 81
19710.54 89
19711.87 82
19713.20 95
19714.52 97
19715.85 77
19717.18 79
19718.50 81
19719.83 89
19721.16 73
19722.48 88
19723.81 81
19725.14 83
19726.47 79
19727.79 90
19729.12 99
19730.45 95
19731.77 88
19733.10 98
19734.43 97
19735.76 88
19737.08 85
19738.41 71
19739.74 79
19741.07 90
19742.39 103
19743.72 77
19745.05 85
19746.38 67
19747.71 97
19749.03 91
19750.36 99
19751.69 84
19753.02 95
19754.35 86
19755.67 89
19757.00 82
19758.33 82
19759.66 76
19760.99 79
19762.31 87
19763.64 79
19764.97 82
19766.30 83
19767.63 91
19768.96 99
19770.29 98
19771.61 85
19772.94 102
19774.27 95
19775.60 91
19776.93 78
19778.26 88
19779.59 71
19780.92 78
19782.25 71
19783.57 86
19784.90 80
19786.23 83
19787.56 97
19788.89 94
19790.22 91
19791.55 73
19792.88 93
19794.21 86
19795.54 85
19796.87 96
19798.20 91
19799.53 90
19800.86 77
19802.19 87
19803.52 89
19804.85 92
19806.18 93
19807.50 75
19808.83 85
19810.16 81
19811.49 85
19812.82 80
19814.15 77
19815.49 98
19816.82 89
19818.15 75
19819.48 94
19820.81 90
19822.14 87
19823.47 98
19824.80 101
19826.13 94
19827.46 78
19828.79 87
19830.12 95
19831.45 79
19832.78 97
19834.11 87
19835.44 104
19836.77 81
19838.10 96
19839.44 91
19840.77 86
19842.10 87
19843.43 87
19844.76 96
19846.09 86
19847.42 88
19848.75 92
19850.08 94
19851.42 78
19852.75 84
19854.08 101
19855.41 83
19856.74 73
19858.07 73
19859.40 97
19860.74 84
19862.07 79
19863.40 72
19864.73 105
19866.06 104
19867.40 83
19868.73 86
19870.06 90
19871.39 97
19872.72 97
19874.06 90
19875.39 81
19876.72 77
19878.05 77
19879.38 93
19880.72 101
19882.05 93
19883.38 92
19884.71 77
19886.05 88
19887.38 85
19888.71 81
19890.04 91
19891.38 92
19892.71 82
19894.04 90
19895.38 91
19896.71 94
19898.04 78
19899.37 85
19900.71 90
19902.04 82
19903.37 87
19904.71 74
19906.04 89
19907.37 92
19908.71 89
19910.04 86
19911.37 79
19912.71 90
19914.04 102
19915.37 97
19916.71 89
19918.04 88
19919.37 94
19920.71 89
19922.04 77
19923.37 87
19924.71 84
19926.04 80
19927.38 99
19928.71 85
19930.04 93
19931.38 105
19932.71 89
19934.05 75
19935.38 84
19936.71 72
19938.05 92
19939.38 91
19940.72 85
19942.05 89
19943.39 100
19944.72 86
19946.06 86
19947.39 75
19948.72 96
19950.06 86
19951.39 83
19952.73 83
19954.06 89
19955.40 92
19956.73 117
19958.07 95
19959.40 102
19960.74 100
19962.07 96
19963.41 87
19964.74 77
19966.08 93
19967.41 83
19968.75 98
19970.08 87
19971.42 84
19972.76 91
19974.09 86
19975.43 99
19976.76 87
19978.10 98
19979.43 84
19980.77 102
19982.10 95
19983.44 90
19984.78 91
19986.11 102
19987.45 108
19988.78 91
19990.12 90
19991.46 87
19992.79 81
19994.13 80
19995.46 72
19996.80 106
19998.14 96
19999.47 103
20000.81 97
20002.15 83
20003.48 91
20004.82 70
20006.16 92
20007.49 75
20008.83 77
20010.17 86
20011.50 86
20012.84 86
20014.18 103
20015.51 89
20016.85 104
20018.19 81
20019.52 94
20020.86 79
20022.20 98
20023.53 83
20024.87 91
20026.21 83
20027.55 76
20028.88 86
20030.22 91
20031.56 90
20032.90 83
20034.23 84
20035.57 84
20036.91 90
20038.25 107
20039.58 95
20040.92 84
20042.26 71
20043.60 78
20044.93 101
20046.27 87
20047.61 97
20048.95 93
20050.29 98
20051.62 119
20052.96 95
20054.30 90
20055.64 90
20056.98 103
20058.32 84
20059.65 97
20060.99 93
20062.33 92
20063.67 100
20065.01 93
20066.35 100
20067.68 97
20069.02 95
20070.36 85
20071.70 98
20073.04 96
20074.38 86
20075.72 94
20077.06 93
20078.40 97
20079.73 75
20081.07 99
20082.41 96
20083.75 109
20085.09 75
20086.43 78
20087.77 91
20089.11 82
20090.45 104
20091.79 100
20093.13 93
20094.47 99
20095.81 82
20097.15 97
20098.48 76
20099.82 83
20101.16 93
20102.50 92
20103.84 87
20105.18 77
20106.52 83
20107.86 106
20109.20 91
20110.54 93
20111.88 88
20113.22 83
20114.56 89
20115.90 80
20117.24 101
20118.58 90
20119.93 92
20121.27 84
20122.61 83
20123.95 94
20125.29 88
20126.63 91
20127.97 85
20129.31 71
20130.65 100
20131.99 95
20133.33 80
20134.67 90
20136.01 97
