# Supplementary material for: MALDI-TOF MS typing enables the classification of brewing yeasts of the genus Saccharomyces to major beer styles
Source: PLoS One. 2017 Aug 9;12(8):e0181694. doi: 10.1371/journal.pone.0181694 (PMC5549903; doi:10.1371/journal.pone.0181694)
Supplement: S9 File — The directory includes 90 raw files and was zipped to “.zip”; the folder has three strains with 30 spectra per strain; S1 Text explains the raw files with an example and Table 1 represents the yeast strains used within the experiment. (ZIP) [file pone.0181694.s012.zip › 25-27/30285-66-Lag-Lag-Lag-YPG-18h-E-E_2016-02-11__0_A10_1.dat]

2000.76 2461
2001.18 2549
2001.60 2566
2002.02 2498
2002.45 2494
2002.87 2484
2003.29 2353
2003.71 2299
2004.13 2259
2004.55 2270
2004.98 2258
2005.40 2301
2005.82 2386
2006.24 2274
2006.67 2347
2007.09 2329
2007.51 2338
2007.93 2339
2008.35 2281
2008.78 2295
2009.20 2274
2009.62 2238
2010.04 2242
2010.47 2257
2010.89 2249
2011.31 2201
2011.73 2180
2012.16 2137
2012.58 2107
2013.00 2178
2013.43 2169
2013.85 2128
2014.27 2055
2014.69 2097
2015.12 2061
2015.54 2065
2015.96 2092
2016.39 2205
2016.81 2156
2017.23 2114
2017.66 2131
2018.08 2089
2018.50 2163
2018.93 2083
2019.35 2177
2019.77 2199
2020.20 2254
2020.62 2218
2021.04 2192
2021.47 2234
2021.89 2202
2022.32 2165
2022.74 2144
2023.16 2176
2023.59 2159
2024.01 2107
2024.43 2144
2024.86 2146
2025.28 2117
2025.71 2176
2026.13 2105
2026.56 2132
2026.98 2119
2027.40 2087
2027.83 2040
2028.25 2060
2028.68 2083
2029.10 2130
2029.53 2104
2029.95 2118
2030.38 2046
2030.80 2037
2031.22 2120
2031.65 2193
2032.07 2227
2032.50 2229
2032.92 2184
2033.35 2211
2033.77 2213
2034.20 2141
2034.62 2137
2035.05 2148
2035.47 2189
2035.90 2190
2036.32 2212
2036.75 2211
2037.18 2203
2037.60 2233
2038.03 2172
2038.45 2124
2038.88 2135
2039.30 2148
2039.73 2150
2040.15 2192
2040.58 2192
2041.01 2149
2041.43 2216
2041.86 2229
2042.28 2157
2042.71 2161
2043.13 2115
2043.56 2088
2043.99 2080
2044.41 2075
2044.84 2147
2045.27 2226
2045.69 2197
2046.12 2209
2046.54 2234
2046.97 2273
2047.40 2310
2047.82 2289
2048.25 2311
2048.68 2272
2049.10 2352
2049.53 2380
2049.96 2333
2050.38 2292
2050.81 2234
2051.24 2258
2051.66 2291
2052.09 2300
2052.52 2231
2052.94 2266
2053.37 2280
2053.80 2330
2054.23 2332
2054.65 2261
2055.08 2260
2055.51 2277
2055.93 2277
2056.36 2278
2056.79 2279
2057.22 2318
2057.64 2319
2058.07 2311
2058.50 2366
2058.93 2297
2059.35 2308
2059.78 2330
2060.21 2398
2060.64 2322
2061.07 2342
2061.49 2327
2061.92 2318
2062.35 2309
2062.78 2276
2063.20 2318
2063.63 2431
2064.06 2395
2064.49 2489
2064.92 2637
2065.35 2824
2065.77 2967
2066.20 3048
2066.63 3128
2067.06 3204
2067.49 3198
2067.92 3017
2068.34 2876
2068.77 2702
2069.20 2600
2069.63 2497
2070.06 2383
2070.49 2373
2070.92 2348
2071.35 2257
2071.78 2265
2072.20 2243
2072.63 2342
2073.06 2361
2073.49 2376
2073.92 2481
2074.35 2435
2074.78 2484
2075.21 2477
2075.64 2484
2076.07 2471
2076.50 2529
2076.93 2576
2077.36 2519
2077.78 2479
2078.21 2423
2078.64 2391
2079.07 2349
2079.50 2406
2079.93 2358
2080.36 2232
2080.79 2210
2081.22 2234
2081.65 2224
2082.08 2170
2082.51 2223
2082.94 2204
2083.37 2171
2083.80 2231
2084.23 2213
2084.66 2221
2085.09 2238
2085.52 2211
2085.95 2309
2086.39 2262
2086.82 2286
2087.25 2272
2087.68 2213
2088.11 2195
2088.54 2219
2088.97 2201
2089.40 2148
2089.83 2205
2090.26 2191
2090.69 2163
2091.12 2119
2091.55 2202
2091.99 2160
2092.42 2225
2092.85 2243
2093.28 2201
2093.71 2238
2094.14 2216
2094.57 2274
2095.00 2243
2095.43 2233
2095.87 2252
2096.30 2244
2096.73 2137
2097.16 2136
2097.59 2130
2098.02 2186
2098.46 2132
2098.89 2114
2099.32 2108
2099.75 2079
2100.18 2050
2100.61 2023
2101.05 2071
2101.48 2063
2101.91 2000
2102.34 2031
2102.78 2050
2103.21 2007
2103.64 1998
2104.07 1993
2104.50 2040
2104.94 2017
2105.37 2086
2105.80 2133
2106.23 2063
2106.67 2072
2107.10 2141
2107.53 2128
2107.96 2131
2108.40 2185
2108.83 2176
2109.26 2145
2109.70 2142
2110.13 2244
2110.56 2189
2110.99 2133
2111.43 2145
2111.86 2145
2112.29 2158
2112.73 2121
2113.16 2197
2113.59 2086
2114.03 2072
2114.46 2111
2114.89 2062
2115.33 2125
2115.76 2118
2116.19 2082
2116.63 2084
2117.06 1976
2117.49 1959
2117.93 2014
2118.36 2002
2118.80 2001
2119.23 2025
2119.66 2090
2120.10 2190
2120.53 2101
2120.96 2039
2121.40 2119
2121.83 2185
2122.27 2201
2122.70 2162
2123.14 2141
2123.57 2127
2124.00 2217
2124.44 2095
2124.87 2114
2125.31 2073
2125.74 2146
2126.18 2095
2126.61 2111
2127.05 2117
2127.48 2055
2127.91 2080
2128.35 2039
2128.78 2021
2129.22 2023
2129.65 1986
2130.09 2032
2130.52 2087
2130.96 2137
2131.39 2106
2131.83 2150
2132.26 2157
2132.70 2176
2133.13 2153
2133.57 2094
2134.01 2176
2134.44 2213
2134.88 2229
2135.31 2161
2135.75 2106
2136.18 2065
2136.62 2140
2137.05 2177
2137.49 2164
2137.93 2182
2138.36 2222
2138.80 2160
2139.23 2096
2139.67 2089
2140.10 2069
2140.54 2047
2140.98 2024
2141.41 2002
2141.85 2038
2142.29 1988
2142.72 2031
2143.16 1987
2143.59 1967
2144.03 2004
2144.47 2014
2144.90 2000
2145.34 2043
2145.78 1984
2146.21 2050
2146.65 2047
2147.09 2001
2147.52 2031
2147.96 1994
2148.40 2055
2148.83 2049
2149.27 2103
2149.71 2207
2150.14 2142
2150.58 2154
2151.02 2140
2151.46 2208
2151.89 2143
2152.33 2062
2152.77 2099
2153.20 2139
2153.64 2084
2154.08 2072
2154.52 2085
2154.95 2043
2155.39 2042
2155.83 2002
2156.27 1984
2156.70 2085
2157.14 2063
2157.58 2063
2158.02 2074
2158.45 2084
2158.89 2058
2159.33 2133
2159.77 2126
2160.21 2140
2160.64 2146
2161.08 2173
2161.52 2147
2161.96 2152
2162.40 2148
2162.84 2147
2163.27 2228
2163.71 2292
2164.15 2277
2164.59 2259
2165.03 2383
2165.47 2506
2165.90 2560
2166.34 2608
2166.78 2573
2167.22 2683
2167.66 2679
2168.10 2554
2168.54 2362
2168.98 2436
2169.41 2215
2169.85 2142
2170.29 2148
2170.73 2190
2171.17 2200
2171.61 2130
2172.05 2159
2172.49 2172
2172.93 2195
2173.37 2262
2173.81 2266
2174.25 2260
2174.69 2340
2175.13 2338
2175.56 2372
2176.00 2379
2176.44 2424
2176.88 2358
2177.32 2299
2177.76 2248
2178.20 2369
2178.64 2355
2179.08 2329
2179.52 2346
2179.96 2364
2180.40 2304
2180.84 2278
2181.28 2388
2181.72 2410
2182.16 2431
2182.60 2388
2183.04 2381
2183.48 2378
2183.92 2393
2184.36 2320
2184.81 2300
2185.25 2329
2185.69 2317
2186.13 2247
2186.57 2286
2187.01 2236
2187.45 2261
2187.89 2265
2188.33 2317
2188.77 2325
2189.21 2351
2189.65 2356
2190.09 2346
2190.54 2366
2190.98 2397
2191.42 2424
2191.86 2346
2192.30 2319
2192.74 2253
2193.18 2268
2193.62 2376
2194.07 2348
2194.51 2283
2194.95 2286
2195.39 2333
2195.83 2301
2196.27 2351
2196.72 2335
2197.16 2393
2197.60 2308
2198.04 2311
2198.48 2245
2198.92 2239
2199.37 2232
2199.81 2216
2200.25 2142
2200.69 2166
2201.13 2182
2201.58 2121
2202.02 2157
2202.46 2172
2202.90 2164
2203.35 2148
2203.79 2173
2204.23 2234
2204.67 2255
2205.12 2173
2205.56 2200
2206.00 2136
2206.44 2147
2206.89 2148
2207.33 2112
2207.77 2125
2208.21 2210
2208.66 2199
2209.10 2204
2209.54 2305
2209.99 2335
2210.43 2346
2210.87 2346
2211.32 2345
2211.76 2191
2212.20 2196
2212.65 2247
2213.09 2335
2213.53 2172
2213.98 2073
2214.42 2146
2214.86 2134
2215.31 2103
2215.75 2103
2216.19 2052
2216.64 2022
2217.08 2123
2217.52 2099
2217.97 2089
2218.41 2001
2218.86 2061
2219.30 2094
2219.74 2145
2220.19 2108
2220.63 2124
2221.08 2133
2221.52 2236
2221.97 2290
2222.41 2348
2222.85 2361
2223.30 2357
2223.74 2364
2224.19 2321
2224.63 2262
2225.08 2264
2225.52 2315
2225.96 2237
2226.41 2246
2226.85 2209
2227.30 2149
2227.74 2154
2228.19 2133
2228.63 2084
2229.08 2038
2229.52 2073
2229.97 2101
2230.41 2040
2230.86 1977
2231.30 2098
2231.75 2171
2232.19 2209
2232.64 2254
2233.08 2242
2233.53 2284
2233.98 2394
2234.42 2338
2234.87 2336
2235.31 2360
2235.76 2377
2236.20 2293
2236.65 2312
2237.09 2305
2237.54 2311
2237.99 2263
2238.43 2226
2238.88 2221
2239.32 2202
2239.77 2204
2240.22 2144
2240.66 2101
2241.11 2096
2241.55 2110
2242.00 2090
2242.45 2050
2242.89 2023
2243.34 2023
2243.79 1982
2244.23 1994
2244.68 1974
2245.13 1955
2245.57 1968
2246.02 1951
2246.47 1970
2246.91 1986
2247.36 1995
2247.81 1975
2248.25 1949
2248.70 1953
2249.15 1945
2249.59 1942
2250.04 2015
2250.49 1981
2250.93 1965
2251.38 1967
2251.83 1943
2252.28 1943
2252.72 1955
2253.17 1965
2253.62 1930
2254.07 1951
2254.51 1965
2254.96 1996
2255.41 1943
2255.86 1907
2256.30 1936
2256.75 1817
2257.20 1871
2257.65 1916
2258.09 1915
2258.54 1849
2258.99 1877
2259.44 1932
2259.89 1927
2260.33 1902
2260.78 1961
2261.23 1954
2261.68 1955
2262.13 1895
2262.58 2041
2263.02 2023
2263.47 2006
2263.92 1995
2264.37 2019
2264.82 1972
2265.27 1933
2265.71 1996
2266.16 1982
2266.61 1954
2267.06 1977
2267.51 2000
2267.96 1897
2268.41 1965
2268.86 1971
2269.30 1958
2269.75 2018
2270.20 2029
2270.65 2075
2271.10 2062
2271.55 2118
2272.00 2123
2272.45 2126
2272.90 2063
2273.35 1990
2273.80 2056
2274.25 2126
2274.69 2062
2275.14 2077
2275.59 2058
2276.04 2139
2276.49 2068
2276.94 2076
2277.39 2094
2277.84 2122
2278.29 2124
2278.74 2043
2279.19 2009
2279.64 2005
2280.09 2035
2280.54 2002
2280.99 1982
2281.44 1978
2281.89 1976
2282.34 1951
2282.79 1912
2283.24 1891
2283.69 1870
2284.14 1928
2284.59 1957
2285.04 1978
2285.50 1919
2285.95 1886
2286.40 1859
2286.85 1885
2287.30 1965
2287.75 1818
2288.20 1908
2288.65 1950
2289.10 1951
2289.55 1987
2290.00 2034
2290.45 2079
2290.91 2144
2291.36 2212
2291.81 2183
2292.26 2149
2292.71 2240
2293.16 2337
2293.61 2360
2294.06 2418
2294.52 2437
2294.97 2435
2295.42 2430
2295.87 2418
2296.32 2347
2296.77 2301
2297.22 2287
2297.68 2253
2298.13 2194
2298.58 2125
2299.03 2105
2299.48 2119
2299.94 2083
2300.39 2003
2300.84 1995
2301.29 1991
2301.74 1950
2302.20 2026
2302.65 1984
2303.10 1939
2303.55 1954
2304.01 1857
2304.46 1875
2304.91 1903
2305.36 1933
2305.82 1957
2306.27 2007
2306.72 1999
2307.17 2039
2307.63 2028
2308.08 2078
2308.53 2103
2308.98 2076
2309.44 2116
2309.89 2221
2310.34 2223
2310.80 2259
2311.25 2257
2311.70 2273
2312.16 2292
2312.61 2264
2313.06 2202
2313.52 2123
2313.97 2107
2314.42 2056
2314.88 2125
2315.33 2119
2315.78 2114
2316.24 2082
2316.69 2084
2317.14 2143
2317.60 2167
2318.05 2213
2318.50 2240
2318.96 2293
2319.41 2327
2319.87 2356
2320.32 2318
2320.77 2227
2321.23 2279
2321.68 2251
2322.14 2144
2322.59 2114
2323.04 2185
2323.50 2166
2323.95 2218
2324.41 2306
2324.86 2563
2325.32 2612
2325.77 2734
2326.23 2997
2326.68 2939
2327.13 2911
2327.59 2759
2328.04 2667
2328.50 2478
2328.95 2374
2329.41 2348
2329.86 2296
2330.32 2153
2330.77 2129
2331.23 2111
2331.68 2139
2332.14 2146
2332.59 2141
2333.05 2072
2333.50 2150
2333.96 2158
2334.41 2110
2334.87 2103
2335.33 2074
2335.78 2103
2336.24 2158
2336.69 2120
2337.15 2175
2337.60 2048
2338.06 2076
2338.51 2065
2338.97 2059
2339.43 2077
2339.88 2067
2340.34 2022
2340.79 2023
2341.25 1992
2341.71 2010
2342.16 2062
2342.62 2014
2343.07 1954
2343.53 1946
2343.99 1951
2344.44 1957
2344.90 1966
2345.36 1985
2345.81 1975
2346.27 2012
2346.73 2002
2347.18 2007
2347.64 2037
2348.09 2048
2348.55 2084
2349.01 2045
2349.47 2068
2349.92 2048
2350.38 2109
2350.84 2163
2351.29 2147
2351.75 2130
2352.21 2114
2352.66 2115
2353.12 2023
2353.58 2055
2354.04 2040
2354.49 2015
2354.95 1978
2355.41 1997
2355.86 1902
2356.32 1893
2356.78 1844
2357.24 1908
2357.70 1939
2358.15 1893
2358.61 1831
2359.07 1861
2359.53 1854
2359.98 1850
2360.44 1806
2360.90 1877
2361.36 1814
2361.82 1874
2362.27 1860
2362.73 1799
2363.19 1805
2363.65 1821
2364.11 1858
2364.56 1904
2365.02 1852
2365.48 1850
2365.94 1965
2366.40 1954
2366.86 1953
2367.31 1959
2367.77 1954
2368.23 2012
2368.69 1915
2369.15 1972
2369.61 1979
2370.07 2020
2370.53 1963
2370.98 1952
2371.44 1974
2371.90 1925
2372.36 1995
2372.82 1878
2373.28 1909
2373.74 1936
2374.20 1885
2374.66 1960
2375.12 1949
2375.58 1967
2376.04 1971
2376.49 1996
2376.95 1962
2377.41 1931
2377.87 1929
2378.33 1967
2378.79 1984
2379.25 1982
2379.71 1889
2380.17 1898
2380.63 1875
2381.09 1841
2381.55 1878
2382.01 1910
2382.47 1848
2382.93 1866
2383.39 1906
2383.85 1846
2384.31 1821
2384.77 1802
2385.23 1859
2385.69 1790
2386.15 1811
2386.61 1739
2387.07 1753
2387.53 1790
2387.99 1827
2388.46 1806
2388.92 1924
2389.38 1911
2389.84 1923
2390.30 1931
2390.76 1939
2391.22 1903
2391.68 1848
2392.14 1885
2392.60 1883
2393.06 1871
2393.52 1911
2393.99 1866
2394.45 1891
2394.91 1882
2395.37 1805
2395.83 1804
2396.29 1852
2396.75 1850
2397.21 1857
2397.68 1819
2398.14 1836
2398.60 1830
2399.06 1864
2399.52 1865
2399.98 1810
2400.45 1769
2400.91 1741
2401.37 1756
2401.83 1850
2402.29 1815
2402.76 1770
2403.22 1803
2403.68 1853
2404.14 1829
2404.60 1833
2405.07 1901
2405.53 1895
2405.99 1981
2406.45 1988
2406.91 1954
2407.38 1955
2407.84 1931
2408.30 1942
2408.76 1874
2409.23 1949
2409.69 1923
2410.15 1890
2410.62 1772
2411.08 1840
2411.54 1779
2412.00 1797
2412.47 1872
2412.93 1793
2413.39 1745
2413.86 1709
2414.32 1807
2414.78 1783
2415.24 1709
2415.71 1735
2416.17 1728
2416.63 1749
2417.10 1779
2417.56 1791
2418.02 1818
2418.49 1877
2418.95 1818
2419.42 1747
2419.88 1758
2420.34 1800
2420.81 1851
2421.27 1825
2421.73 1797
2422.20 1820
2422.66 1808
2423.13 1887
2423.59 1877
2424.05 1804
2424.52 1828
2424.98 1781
2425.45 1806
2425.91 1830
2426.37 1821
2426.84 1811
2427.30 1830
2427.77 1845
2428.23 1824
2428.70 1787
2429.16 1797
2429.62 1750
2430.09 1794
2430.55 1747
2431.02 1813
2431.48 1815
2431.95 1741
2432.41 1739
2432.88 1803
2433.34 1786
2433.81 1821
2434.27 1802
2434.74 1753
2435.20 1783
2435.67 1764
2436.13 1779
2436.60 1731
2437.06 1764
2437.53 1787
2437.99 1726
2438.46 1708
2438.92 1740
2439.39 1754
2439.86 1838
2440.32 1803
2440.79 1801
2441.25 1801
2441.72 1773
2442.18 1837
2442.65 1785
2443.12 1741
2443.58 1741
2444.05 1696
2444.51 1745
2444.98 1822
2445.44 1817
2445.91 1801
2446.38 1732
2446.84 1728
2447.31 1678
2447.78 1697
2448.24 1743
2448.71 1764
2449.17 1729
2449.64 1717
2450.11 1737
2450.57 1772
2451.04 1787
2451.51 1789
2451.97 1819
2452.44 1779
2452.91 1759
2453.37 1776
2453.84 1730
2454.31 1670
2454.78 1643
2455.24 1700
2455.71 1776
2456.18 1736
2456.64 1679
2457.11 1683
2457.58 1709
2458.04 1708
2458.51 1664
2458.98 1705
2459.45 1727
2459.91 1765
2460.38 1740
2460.85 1719
2461.32 1738
2461.78 1718
2462.25 1723
2462.72 1750
2463.19 1689
2463.66 1703
2464.12 1736
2464.59 1749
2465.06 1740
2465.53 1749
2465.99 1825
2466.46 1827
2466.93 1792
2467.40 1748
2467.87 1814
2468.34 1794
2468.80 1789
2469.27 1745
2469.74 1720
2470.21 1721
2470.68 1708
2471.15 1715
2471.61 1709
2472.08 1736
2472.55 1705
2473.02 1680
2473.49 1669
2473.96 1697
2474.43 1707
2474.90 1692
2475.36 1667
2475.83 1654
2476.30 1708
2476.77 1728
2477.24 1658
2477.71 1707
2478.18 1669
2478.65 1653
2479.12 1745
2479.59 1704
2480.06 1691
2480.52 1677
2480.99 1666
2481.46 1633
2481.93 1679
2482.40 1656
2482.87 1663
2483.34 1652
2483.81 1682
2484.28 1607
2484.75 1663
2485.22 1701
2485.69 1678
2486.16 1652
2486.63 1707
2487.10 1805
2487.57 1765
2488.04 1751
2488.51 1746
2488.98 1799
2489.45 1811
2489.92 1797
2490.39 1759
2490.86 1727
2491.33 1705
2491.80 1728
2492.27 1770
2492.74 1712
2493.21 1696
2493.69 1694
2494.16 1746
2494.63 1775
2495.10 1851
2495.57 1784
2496.04 1766
2496.51 1764
2496.98 1803
2497.45 1787
2497.92 1818
2498.39 1794
2498.86 1761
2499.34 1724
2499.81 1751
2500.28 1660
2500.75 1716
2501.22 1752
2501.69 1733
2502.16 1708
2502.64 1701
2503.11 1692
2503.58 1679
2504.05 1802
2504.52 1734
2504.99 1753
2505.47 1736
2505.94 1756
2506.41 1788
2506.88 1772
2507.35 1742
2507.82 1788
2508.30 1769
2508.77 1780
2509.24 1822
2509.71 1738
2510.18 1748
2510.66 1707
2511.13 1722
2511.60 1705
2512.07 1789
2512.55 1789
2513.02 1796
2513.49 1755
2513.96 1741
2514.44 1722
2514.91 1682
2515.38 1748
2515.85 1709
2516.33 1742
2516.80 1754
2517.27 1755
2517.75 1712
2518.22 1677
2518.69 1677
2519.16 1732
2519.64 1714
2520.11 1736
2520.58 1791
2521.06 1804
2521.53 1836
2522.00 1814
2522.48 1818
2522.95 1813
2523.42 1809
2523.90 1774
2524.37 1681
2524.84 1686
2525.32 1762
2525.79 1749
2526.27 1761
2526.74 1673
2527.21 1671
2527.69 1696
2528.16 1687
2528.63 1662
2529.11 1732
2529.58 1698
2530.06 1697
2530.53 1756
2531.00 1775
2531.48 1808
2531.95 1746
2532.43 1765
2532.90 1757
2533.38 1757
2533.85 1770
2534.32 1896
2534.80 1818
2535.27 1773
2535.75 1760
2536.22 1730
2536.70 1755
2537.17 1862
2537.65 1791
2538.12 1736
2538.60 1826
2539.07 1853
2539.55 1844
2540.02 1758
2540.50 1769
2540.97 1790
2541.45 1764
2541.92 1732
2542.40 1705
2542.87 1751
2543.35 1729
2543.82 1735
2544.30 1751
2544.77 1735
2545.25 1732
2545.72 1794
2546.20 1817
2546.68 1854
2547.15 1885
2547.63 1934
2548.10 1968
2548.58 1986
2549.05 1994
2549.53 2075
2550.01 2175
2550.48 2160
2550.96 2106
2551.43 2096
2551.91 2153
2552.39 2121
2552.86 2095
2553.34 2011
2553.82 2067
2554.29 2055
2554.77 1986
2555.24 2016
2555.72 1978
2556.20 1903
2556.67 1950
2557.15 1868
2557.63 1863
2558.10 1802
2558.58 1761
2559.06 1793
2559.53 1792
2560.01 1715
2560.49 1721
2560.96 1712
2561.44 1677
2561.92 1674
2562.40 1651
2562.87 1663
2563.35 1701
2563.83 1683
2564.30 1718
2564.78 1683
2565.26 1689
2565.74 1711
2566.21 1707
2566.69 1702
2567.17 1671
2567.65 1671
2568.12 1705
2568.60 1742
2569.08 1729
2569.56 1677
2570.03 1774
2570.51 1755
2570.99 1709
2571.47 1699
2571.95 1726
2572.42 1726
2572.90 1745
2573.38 1776
2573.86 1696
2574.34 1711
2574.81 1752
2575.29 1742
2575.77 1744
2576.25 1691
2576.73 1710
2577.21 1685
2577.68 1750
2578.16 1708
2578.64 1700
2579.12 1695
2579.60 1677
2580.08 1712
2580.56 1762
2581.04 1672
2581.51 1694
2581.99 1657
2582.47 1700
2582.95 1667
2583.43 1661
2583.91 1656
2584.39 1624
2584.87 1605
2585.35 1643
2585.83 1637
2586.31 1677
2586.78 1639
2587.26 1705
2587.74 1728
2588.22 1743
2588.70 1677
2589.18 1680
2589.66 1713
2590.14 1676
2590.62 1685
2591.10 1678
2591.58 1753
2592.06 1755
2592.54 1776
2593.02 1670
2593.50 1706
2593.98 1721
2594.46 1699
2594.94 1696
2595.42 1665
2595.90 1623
2596.38 1657
2596.86 1664
2597.34 1631
2597.82 1695
2598.30 1681
2598.78 1620
2599.26 1537
2599.74 1587
2600.22 1565
2600.70 1540
2601.19 1598
2601.67 1570
2602.15 1581
2602.63 1619
2603.11 1631
2603.59 1662
2604.07 1633
2604.55 1680
2605.03 1685
2605.51 1668
2605.99 1634
2606.48 1670
2606.96 1700
2607.44 1680
2607.92 1647
2608.40 1685
2608.88 1737
2609.36 1693
2609.84 1656
2610.33 1715
2610.81 1744
2611.29 1698
2611.77 1679
2612.25 1667
2612.73 1683
2613.22 1678
2613.70 1653
2614.18 1672
2614.66 1664
2615.14 1626
2615.63 1632
2616.11 1650
2616.59 1667
2617.07 1654
2617.55 1638
2618.04 1575
2618.52 1606
2619.00 1649
2619.48 1680
2619.97 1611
2620.45 1609
2620.93 1623
2621.41 1618
2621.90 1605
2622.38 1626
2622.86 1654
2623.34 1711
2623.83 1617
2624.31 1554
2624.79 1632
2625.27 1611
2625.76 1626
2626.24 1687
2626.72 1605
2627.21 1641
2627.69 1650
2628.17 1688
2628.66 1681
2629.14 1608
2629.62 1595
2630.11 1607
2630.59 1630
2631.07 1674
2631.56 1666
2632.04 1691
2632.52 1657
2633.01 1689
2633.49 1668
2633.97 1600
2634.46 1669
2634.94 1670
2635.43 1630
2635.91 1672
2636.39 1653
2636.88 1651
2637.36 1665
2637.85 1665
2638.33 1609
2638.81 1658
2639.30 1654
2639.78 1672
2640.27 1610
2640.75 1609
2641.24 1667
2641.72 1603
2642.20 1602
2642.69 1576
2643.17 1598
2643.66 1584
2644.14 1557
2644.63 1573
2645.11 1563
2645.60 1610
2646.08 1560
2646.57 1538
2647.05 1525
2647.54 1604
2648.02 1603
2648.51 1618
2648.99 1596
2649.48 1633
2649.96 1666
2650.45 1603
2650.93 1606
2651.42 1603
2651.90 1622
2652.39 1615
2652.87 1578
2653.36 1574
2653.84 1635
2654.33 1642
2654.82 1622
2655.30 1622
2655.79 1598
2656.27 1581
2656.76 1552
2657.24 1583
2657.73 1614
2658.22 1581
2658.70 1552
2659.19 1594
2659.67 1601
2660.16 1588
2660.65 1595
2661.13 1588
2661.62 1661
2662.10 1655
2662.59 1644
2663.08 1650
2663.56 1649
2664.05 1662
2664.54 1652
2665.02 1686
2665.51 1644
2666.00 1668
2666.48 1660
2666.97 1674
2667.46 1681
2667.94 1668
2668.43 1639
2668.92 1668
2669.40 1634
2669.89 1689
2670.38 1718
2670.86 1649
2671.35 1706
2671.84 1667
2672.33 1670
2672.81 1645
2673.30 1647
2673.79 1666
2674.28 1713
2674.76 1696
2675.25 1630
2675.74 1639
2676.23 1631
2676.71 1662
2677.20 1634
2677.69 1636
2678.18 1637
2678.66 1686
2679.15 1668
2679.64 1568
2680.13 1576
2680.62 1608
2681.10 1595
2681.59 1593
2682.08 1553
2682.57 1565
2683.06 1554
2683.54 1546
2684.03 1543
2684.52 1569
2685.01 1515
2685.50 1563
2685.99 1581
2686.47 1540
2686.96 1611
2687.45 1602
2687.94 1602
2688.43 1621
2688.92 1629
2689.41 1572
2689.89 1605
2690.38 1570
2690.87 1596
2691.36 1635
2691.85 1631
2692.34 1643
2692.83 1626
2693.32 1690
2693.81 1655
2694.30 1709
2694.79 1695
2695.27 1698
2695.76 1703
2696.25 1711
2696.74 1766
2697.23 1691
2697.72 1680
2698.21 1687
2698.70 1713
2699.19 1674
2699.68 1675
2700.17 1672
2700.66 1652
2701.15 1695
2701.64 1689
2702.13 1662
2702.62 1664
2703.11 1705
2703.60 1717
2704.09 1691
2704.58 1670
2705.07 1719
2705.56 1736
2706.05 1719
2706.54 1612
2707.03 1658
2707.52 1660
2708.01 1670
2708.50 1607
2708.99 1697
2709.48 1682
2709.97 1664
2710.46 1646
2710.96 1643
2711.45 1577
2711.94 1624
2712.43 1565
2712.92 1545
2713.41 1533
2713.90 1603
2714.39 1576
2714.88 1581
2715.37 1487
2715.86 1553
2716.36 1597
2716.85 1593
2717.34 1579
2717.83 1486
2718.32 1590
2718.81 1620
2719.30 1574
2719.80 1603
2720.29 1718
2720.78 1642
2721.27 1702
2721.76 1705
2722.25 1685
2722.75 1715
2723.24 1671
2723.73 1772
2724.22 1658
2724.71 1635
2725.21 1708
2725.70 1692
2726.19 1659
2726.68 1635
2727.17 1561
2727.67 1595
2728.16 1674
2728.65 1680
2729.14 1656
2729.64 1650
2730.13 1616
2730.62 1641
2731.11 1638
2731.61 1620
2732.10 1642
2732.59 1672
2733.08 1718
2733.58 1612
2734.07 1666
2734.56 1630
2735.05 1615
2735.55 1646
2736.04 1670
2736.53 1720
2737.03 1700
2737.52 1734
2738.01 1726
2738.51 1785
2739.00 1760
2739.49 1745
2739.99 1733
2740.48 1796
2740.97 1791
2741.47 1776
2741.96 1760
2742.45 1735
2742.95 1741
2743.44 1743
2743.93 1686
2744.43 1619
2744.92 1617
2745.42 1631
2745.91 1662
2746.40 1668
2746.90 1705
2747.39 1684
2747.89 1753
2748.38 1727
2748.87 1722
2749.37 1730
2749.86 1762
2750.36 1745
2750.85 1700
2751.34 1733
2751.84 1712
2752.33 1621
2752.83 1657
2753.32 1631
2753.82 1634
2754.31 1663
2754.81 1663
2755.30 1659
2755.80 1638
2756.29 1685
2756.79 1614
2757.28 1646
2757.78 1616
2758.27 1603
2758.77 1587
2759.26 1575
2759.76 1550
2760.25 1584
2760.75 1510
2761.24 1567
2761.74 1606
2762.23 1625
2762.73 1626
2763.22 1656
2763.72 1614
2764.21 1656
2764.71 1728
2765.20 1648
2765.70 1670
2766.20 1635
2766.69 1618
2767.19 1691
2767.68 1610
2768.18 1590
2768.68 1607
2769.17 1629
2769.67 1660
2770.16 1614
2770.66 1562
2771.16 1606
2771.65 1630
2772.15 1622
2772.64 1601
2773.14 1606
2773.64 1594
2774.13 1577
2774.63 1535
2775.13 1605
2775.62 1581
2776.12 1548
2776.62 1536
2777.11 1543
2777.61 1519
2778.11 1565
2778.60 1642
2779.10 1603
2779.60 1591
2780.09 1607
2780.59 1652
2781.09 1643
2781.58 1608
2782.08 1528
2782.58 1524
2783.08 1559
2783.57 1516
2784.07 1508
2784.57 1501
2785.07 1505
2785.56 1529
2786.06 1526
2786.56 1510
2787.06 1498
2787.55 1470
2788.05 1517
2788.55 1522
2789.05 1509
2789.54 1480
2790.04 1508
2790.54 1504
2791.04 1552
2791.54 1535
2792.03 1516
2792.53 1571
2793.03 1539
2793.53 1577
2794.03 1539
2794.52 1622
2795.02 1679
2795.52 1672
2796.02 1618
2796.52 1664
2797.02 1639
2797.51 1648
2798.01 1600
2798.51 1557
2799.01 1570
2799.51 1568
2800.01 1599
2800.51 1588
2801.00 1539
2801.50 1521
2802.00 1608
2802.50 1593
2803.00 1525
2803.50 1520
2804.00 1582
2804.50 1565
2805.00 1534
2805.50 1500
2806.00 1532
2806.49 1613
2806.99 1670
2807.49 1606
2807.99 1640
2808.49 1615
2808.99 1650
2809.49 1714
2809.99 1674
2810.49 1760
2810.99 1741
2811.49 1825
2811.99 1798
2812.49 1795
2812.99 1742
2813.49 1683
2813.99 1689
2814.49 1698
2814.99 1661
2815.49 1598
2815.99 1638
2816.49 1558
2816.99 1518
2817.49 1549
2817.99 1580
2818.49 1531
2818.99 1601
2819.49 1587
2819.99 1551
2820.49 1593
2820.99 1583
2821.49 1631
2821.99 1636
2822.50 1568
2823.00 1560
2823.50 1604
2824.00 1576
2824.50 1529
2825.00 1536
2825.50 1565
2826.00 1581
2826.50 1567
2827.00 1509
2827.50 1487
2828.01 1493
2828.51 1533
2829.01 1551
2829.51 1528
2830.01 1495
2830.51 1477
2831.01 1557
2831.52 1503
2832.02 1520
2832.52 1484
2833.02 1528
2833.52 1511
2834.02 1489
2834.53 1501
2835.03 1522
2835.53 1518
2836.03 1547
2836.53 1537
2837.03 1523
2837.54 1572
2838.04 1581
2838.54 1573
2839.04 1586
2839.55 1556
2840.05 1525
2840.55 1577
2841.05 1558
2841.55 1567
2842.06 1545
2842.56 1542
2843.06 1566
2843.56 1521
2844.07 1483
2844.57 1560
2845.07 1558
2845.58 1578
2846.08 1521
2846.58 1522
2847.08 1530
2847.59 1531
2848.09 1536
2848.59 1603
2849.10 1558
2849.60 1568
2850.10 1592
2850.61 1594
2851.11 1643
2851.61 1584
2852.12 1591
2852.62 1627
2853.12 1631
2853.63 1600
2854.13 1573
2854.63 1559
2855.14 1535
2855.64 1580
2856.14 1574
2856.65 1584
2857.15 1552
2857.66 1536
2858.16 1522
2858.66 1541
2859.17 1536
2859.67 1572
2860.17 1515
2860.68 1546
2861.18 1516
2861.69 1559
2862.19 1521
2862.70 1550
2863.20 1537
2863.70 1547
2864.21 1569
2864.71 1577
2865.22 1594
2865.72 1624
2866.23 1597
2866.73 1549
2867.24 1569
2867.74 1607
2868.25 1597
2868.75 1560
2869.26 1521
2869.76 1579
2870.27 1606
2870.77 1612
2871.28 1557
2871.78 1597
2872.29 1635
2872.79 1603
2873.30 1572
2873.80 1636
2874.31 1640
2874.81 1654
2875.32 1633
2875.82 1638
2876.33 1555
2876.83 1576
2877.34 1569
2877.84 1600
2878.35 1562
2878.86 1570
2879.36 1583
2879.87 1593
2880.37 1543
2880.88 1524
2881.39 1542
2881.89 1543
2882.40 1573
2882.90 1539
2883.41 1570
2883.92 1590
2884.42 1600
2884.93 1653
2885.43 1677
2885.94 1777
2886.45 1820
2886.95 1842
2887.46 1915
2887.97 1915
2888.47 1954
2888.98 1911
2889.49 1914
2889.99 1928
2890.50 1933
2891.01 1935
2891.51 1955
2892.02 1969
2892.53 1926
2893.03 1929
2893.54 1955
2894.05 1930
2894.55 1904
2895.06 1891
2895.57 1937
2896.08 2018
2896.58 2052
2897.09 2077
2897.60 2133
2898.11 2067
2898.61 2022
2899.12 1914
2899.63 1873
2900.13 1956
2900.64 1909
2901.15 1846
2901.66 1805
2902.17 1756
2902.67 1739
2903.18 1718
2903.69 1716
2904.20 1707
2904.70 1762
2905.21 1797
2905.72 1788
2906.23 1827
2906.74 1786
2907.25 1801
2907.75 1807
2908.26 1825
2908.77 1819
2909.28 1756
2909.79 1723
2910.30 1703
2910.80 1663
2911.31 1695
2911.82 1608
2912.33 1654
2912.84 1674
2913.35 1639
2913.86 1612
2914.36 1660
2914.87 1651
2915.38 1684
2915.89 1602
2916.40 1690
2916.91 1720
2917.42 1744
2917.93 1768
2918.44 1794
2918.95 1798
2919.46 1830
2919.96 1825
2920.47 1821
2920.98 1769
2921.49 1773
2922.00 1790
2922.51 1821
2923.02 1814
2923.53 1764
2924.04 1792
2924.55 1825
2925.06 1784
2925.57 1760
2926.08 1805
2926.59 1815
2927.10 1790
2927.61 1771
2928.12 1704
2928.63 1755
2929.14 1786
2929.65 1747
2930.16 1751
2930.67 1680
2931.18 1636
2931.69 1669
2932.20 1694
2932.71 1708
2933.22 1693
2933.73 1658
2934.24 1670
2934.75 1660
2935.26 1634
2935.77 1663
2936.29 1749
2936.80 1762
2937.31 1752
2937.82 1700
2938.33 1759
2938.84 1802
2939.35 1800
2939.86 1797
2940.37 1789
2940.88 1802
2941.39 1728
2941.91 1740
2942.42 1713
2942.93 1776
2943.44 1771
2943.95 1747
2944.46 1680
2944.97 1664
2945.49 1677
2946.00 1666
2946.51 1657
2947.02 1662
2947.53 1647
2948.04 1649
2948.56 1679
2949.07 1611
2949.58 1609
2950.09 1584
2950.60 1616
2951.12 1617
2951.63 1585
2952.14 1591
2952.65 1678
2953.16 1663
2953.68 1580
2954.19 1677
2954.70 1731
2955.21 1724
2955.73 1730
2956.24 1774
2956.75 1741
2957.26 1735
2957.78 1743
2958.29 1742
2958.80 1715
2959.31 1737
2959.83 1784
2960.34 1879
2960.85 1780
2961.36 1791
2961.88 1844
2962.39 1762
2962.90 1803
2963.42 1830
2963.93 1919
2964.44 1930
2964.96 1917
2965.47 1963
2965.98 1954
2966.50 2005
2967.01 2019
2967.52 1963
2968.04 2104
2968.55 2094
2969.06 2127
2969.58 2203
2970.09 2202
2970.60 2152
2971.12 2093
2971.63 2143
2972.15 2039
2972.66 1917
2973.17 1904
2973.69 1878
2974.20 1879
2974.72 1900
2975.23 1876
2975.74 1899
2976.26 1924
2976.77 1847
2977.29 1894
2977.80 1969
2978.31 1967
2978.83 1932
2979.34 1966
2979.86 1975
2980.37 2068
2980.89 2015
2981.40 2065
2981.92 2118
2982.43 2103
2982.95 2156
2983.46 2103
2983.98 2166
2984.49 2163
2985.01 2153
2985.52 2173
2986.04 2227
2986.55 2264
2987.07 2270
2987.58 2233
2988.10 2295
2988.61 2316
2989.13 2388
2989.64 2338
2990.16 2426
2990.67 2434
2991.19 2447
2991.70 2391
2992.22 2380
2992.73 2359
2993.25 2430
2993.77 2388
2994.28 2369
2994.80 2447
2995.31 2406
2995.83 2457
2996.35 2550
2996.86 2691
2997.38 2716
2997.89 2787
2998.41 2919
2998.93 2913
2999.44 2958
2999.96 2931
3000.47 3024
3000.99 3131
3001.51 3117
3002.02 3124
3002.54 3362
3003.06 3616
3003.57 4055
3004.09 4669
3004.61 5374
3005.12 6039
3005.64 6710
3006.16 7289
3006.67 7388
3007.19 7238
3007.71 6755
3008.22 6342
3008.74 5680
3009.26 4948
3009.77 4398
3010.29 3954
3010.81 3420
3011.33 3263
3011.84 3077
3012.36 2901
3012.88 2786
3013.40 2677
3013.91 2670
3014.43 2556
3014.95 2486
3015.47 2538
3015.98 2450
3016.50 2368
3017.02 2362
3017.54 2359
3018.05 2323
3018.57 2294
3019.09 2210
3019.61 2279
3020.13 2333
3020.64 2286
3021.16 2340
3021.68 2281
3022.20 2272
3022.72 2219
3023.23 2238
3023.75 2275
3024.27 2281
3024.79 2374
3025.31 2407
3025.83 2315
3026.34 2311
3026.86 2318
3027.38 2283
3027.90 2337
3028.42 2201
3028.94 2160
3029.46 2212
3029.98 2205
3030.49 2213
3031.01 2126
3031.53 2125
3032.05 2122
3032.57 2118
3033.09 2123
3033.61 2080
3034.13 2102
3034.65 2100
3035.17 2095
3035.68 2111
3036.20 2052
3036.72 2083
3037.24 2100
3037.76 2182
3038.28 2078
3038.80 2033
3039.32 2029
3039.84 2067
3040.36 2046
3040.88 2044
3041.40 2110
3041.92 2015
3042.44 1965
3042.96 2012
3043.48 2010
3044.00 1944
3044.52 1979
3045.04 2018
3045.56 1988
3046.08 1991
3046.60 1990
3047.12 2043
3047.64 2034
3048.16 1953
3048.68 2018
3049.20 2011
3049.72 1977
3050.24 1947
3050.76 1941
3051.28 1965
3051.80 1947
3052.33 1965
3052.85 1976
3053.37 1982
3053.89 1948
3054.41 1921
3054.93 1910
3055.45 1904
3055.97 1975
3056.49 2033
3057.01 2014
3057.54 2046
3058.06 1999
3058.58 1975
3059.10 2036
3059.62 1953
3060.14 2011
3060.66 2056
3061.18 2064
3061.71 2117
3062.23 2110
3062.75 2119
3063.27 2088
3063.79 2096
3064.31 2181
3064.84 2264
3065.36 2195
3065.88 2192
3066.40 2202
3066.92 2226
3067.45 2257
3067.97 2271
3068.49 2348
3069.01 2297
3069.53 2334
3070.06 2282
3070.58 2354
3071.10 2291
3071.62 2238
3072.15 2218
3072.67 2232
3073.19 2254
3073.71 2185
3074.24 2263
3074.76 2312
3075.28 2337
3075.80 2279
3076.33 2384
3076.85 2441
3077.37 2390
3077.90 2485
3078.42 2576
3078.94 2682
3079.46 2801
3079.99 2823
3080.51 2905
3081.03 2928
3081.56 2930
3082.08 3020
3082.60 3177
3083.13 3198
3083.65 3145
3084.17 3218
3084.70 3149
3085.22 3109
3085.74 3020
3086.27 2953
3086.79 2943
3087.31 2770
3087.84 2713
3088.36 2795
3088.89 2799
3089.41 2685
3089.93 2695
3090.46 2692
3090.98 2749
3091.51 2797
3092.03 2771
3092.55 2891
3093.08 2897
3093.60 2978
3094.13 3074
3094.65 3230
3095.18 3421
3095.70 3782
3096.22 4069
3096.75 4150
3097.27 4385
3097.80 4383
3098.32 4494
3098.85 4604
3099.37 4488
3099.90 4618
3100.42 4728
3100.95 5196
3101.47 5754
3102.00 6767
3102.52 8181
3103.05 9735
3103.57 11538
3104.10 12886
3104.62 13558
3105.15 13674
3105.67 12828
3106.20 11474
3106.72 9981
3107.25 8367
3107.77 7025
3108.30 5859
3108.82 5009
3109.35 4503
3109.88 4210
3110.40 3930
3110.93 3726
3111.45 3674
3111.98 3623
3112.50 3506
3113.03 3455
3113.56 3443
3114.08 3286
3114.61 3127
3115.13 3101
3115.66 3033
3116.19 2970
3116.71 2890
3117.24 2814
3117.77 2705
3118.29 2692
3118.82 2640
3119.34 2700
3119.87 2743
3120.40 2706
3120.92 2761
3121.45 2899
3121.98 2852
3122.50 2878
3123.03 2954
3123.56 2954
3124.08 2901
3124.61 2910
3125.14 2900
3125.66 2801
3126.19 2705
3126.72 2623
3127.25 2562
3127.77 2505
3128.30 2463
3128.83 2472
3129.35 2395
3129.88 2382
3130.41 2283
3130.94 2346
3131.46 2316
3131.99 2285
3132.52 2259
3133.05 2269
3133.57 2297
3134.10 2265
3134.63 2282
3135.16 2272
3135.68 2307
3136.21 2324
3136.74 2247
3137.27 2276
3137.80 2210
3138.32 2148
3138.85 2150
3139.38 2233
3139.91 2187
3140.44 2136
3140.97 2088
3141.49 2122
3142.02 2056
3142.55 2036
3143.08 2002
3143.61 1985
3144.14 2057
3144.66 1989
3145.19 2027
3145.72 1997
3146.25 2044
3146.78 2026
3147.31 2013
3147.84 2007
3148.36 2036
3148.89 1987
3149.42 2021
3149.95 1953
3150.48 1928
3151.01 1979
3151.54 2021
3152.07 1959
3152.60 2009
3153.13 1974
3153.66 2032
3154.19 1993
3154.71 2041
3155.24 2011
3155.77 1996
3156.30 2040
3156.83 2004
3157.36 1998
3157.89 1939
3158.42 1920
3158.95 1908
3159.48 1966
3160.01 1961
3160.54 1951
3161.07 1936
3161.60 1891
3162.13 1912
3162.66 1909
3163.19 1905
3163.72 1912
3164.25 1968
3164.78 1928
3165.31 1863
3165.84 1833
3166.37 1832
3166.90 1814
3167.43 1871
3167.96 1845
3168.49 1839
3169.02 1865
3169.56 1887
3170.09 1786
3170.62 1797
3171.15 1846
3171.68 1856
3172.21 1855
3172.74 1823
3173.27 1829
3173.80 1805
3174.33 1888
3174.86 1921
3175.40 1932
3175.93 1889
3176.46 1913
3176.99 1958
3177.52 1976
3178.05 1915
3178.58 1905
3179.11 1927
3179.65 1881
3180.18 1836
3180.71 1862
3181.24 1837
3181.77 1825
3182.30 1795
3182.84 1777
3183.37 1806
3183.90 1836
3184.43 1815
3184.96 1750
3185.49 1768
3186.03 1805
3186.56 1817
3187.09 1814
3187.62 1834
3188.16 1861
3188.69 1855
3189.22 1917
3189.75 1865
3190.28 1976
3190.82 1927
3191.35 1917
3191.88 1938
3192.41 1947
3192.95 1898
3193.48 1869
3194.01 1857
3194.55 1895
3195.08 1860
3195.61 1839
3196.14 1842
3196.68 1864
3197.21 1891
3197.74 1921
3198.28 1914
3198.81 1836
3199.34 1864
3199.87 1876
3200.41 1903
3200.94 1896
3201.47 1881
3202.01 1893
3202.54 1932
3203.07 1880
3203.61 1942
3204.14 1937
3204.68 1944
3205.21 1955
3205.74 2005
3206.28 2056
3206.81 2043
3207.34 2107
3207.88 2143
3208.41 2179
3208.95 2255
3209.48 2301
3210.01 2345
3210.55 2391
3211.08 2361
3211.62 2351
3212.15 2361
3212.68 2459
3213.22 2404
3213.75 2393
3214.29 2356
3214.82 2306
3215.36 2296
3215.89 2242
3216.42 2165
3216.96 2079
3217.49 1995
3218.03 2033
3218.56 2047
3219.10 2048
3219.63 2034
3220.17 2033
3220.70 2053
3221.24 2022
3221.77 2085
3222.31 2119
3222.84 2121
3223.38 2169
3223.91 2182
3224.45 2220
3224.98 2276
3225.52 2378
3226.05 2433
3226.59 2507
3227.12 2466
3227.66 2566
3228.20 2497
3228.73 2441
3229.27 2420
3229.80 2407
3230.34 2355
3230.87 2313
3231.41 2366
3231.95 2511
3232.48 2516
3233.02 2496
3233.55 2529
3234.09 2472
3234.63 2592
3235.16 2618
3235.70 2698
3236.23 2623
3236.77 2757
3237.31 2882
3237.84 2870
3238.38 2906
3238.92 2967
3239.45 3033
3239.99 3000
3240.53 2963
3241.06 2867
3241.60 2863
3242.14 2929
3242.67 2871
3243.21 2873
3243.75 2959
3244.28 3006
3244.82 3112
3245.36 3071
3245.89 3204
3246.43 3243
3246.97 3263
3247.50 3413
3248.04 3448
3248.58 3442
3249.12 3516
3249.65 3647
3250.19 3751
3250.73 4037
3251.27 4383
3251.80 5007
3252.34 5984
3252.88 7005
3253.42 8168
3253.95 9168
3254.49 9707
3255.03 9856
3255.57 9428
3256.10 8693
3256.64 7658
3257.18 6794
3257.72 5930
3258.26 5238
3258.79 4668
3259.33 4404
3259.87 4360
3260.41 4234
3260.95 4228
3261.49 4457
3262.02 4455
3262.56 4534
3263.10 4766
3263.64 4806
3264.18 4977
3264.72 4918
3265.25 4984
3265.79 5108
3266.33 5235
3266.87 5258
3267.41 5525
3267.95 5802
3268.49 5731
3269.03 5787
3269.56 5493
3270.10 5244
3270.64 4800
3271.18 4452
3271.72 4157
3272.26 3995
3272.80 3818
3273.34 3595
3273.88 3567
3274.42 3541
3274.96 3507
3275.50 3438
3276.04 3431
3276.57 3469
3277.11 3463
3277.65 3487
3278.19 3430
3278.73 3371
3279.27 3392
3279.81 3454
3280.35 3328
3280.89 3431
3281.43 3442
3281.97 3443
3282.51 3401
3283.05 3378
3283.59 3275
3284.13 3283
3284.67 3243
3285.21 3259
3285.75 3343
3286.29 3391
3286.83 3344
3287.37 3445
3287.91 3387
3288.46 3398
3289.00 3444
3289.54 3530
3290.08 3522
3290.62 3621
3291.16 3731
3291.70 3781
3292.24 3933
3292.78 4098
3293.32 4276
3293.86 4505
3294.40 4683
3294.94 4900
3295.49 5036
3296.03 5206
3296.57 5361
3297.11 5411
3297.65 5391
3298.19 5301
3298.73 5122
3299.27 5011
3299.82 4763
3300.36 4559
3300.90 4300
3301.44 4221
3301.98 4085
3302.52 3947
3303.07 3865
3303.61 3803
3304.15 3773
3304.69 3860
3305.23 3839
3305.77 3747
3306.32 3724
3306.86 3893
3307.40 3993
3307.94 3967
3308.49 3877
3309.03 4055
3309.57 4198
3310.11 4306
3310.65 4580
3311.20 4633
3311.74 4622
3312.28 4678
3312.82 4609
3313.37 4493
3313.91 4467
3314.45 4386
3314.99 4431
3315.54 4465
3316.08 4581
3316.62 4717
3317.17 5001
3317.71 5322
3318.25 5704
3318.79 6003
3319.34 6369
3319.88 6747
3320.42 7001
3320.97 7321
3321.51 7337
3322.05 7256
3322.60 7018
3323.14 6776
3323.68 6455
3324.23 6241
3324.77 5999
3325.31 5785
3325.86 5582
3326.40 5506
3326.94 5370
3327.49 5285
3328.03 5182
3328.58 5192
3329.12 5116
3329.66 5172
3330.21 5380
3330.75 5437
3331.30 5728
3331.84 6360
3332.38 7075
3332.93 8424
3333.47 10591
3334.02 13808
3334.56 17780
3335.10 22216
3335.65 26738
3336.19 30571
3336.74 33421
3337.28 34509
3337.83 34321
3338.37 32773
3338.92 30228
3339.46 26875
3340.01 23003
3340.55 19657
3341.10 16443
3341.64 13505
3342.18 11017
3342.73 9140
3343.27 7695
3343.82 6610
3344.36 5885
3344.91 5228
3345.46 4832
3346.00 4633
3346.55 4381
3347.09 4247
3347.64 4160
3348.18 4056
3348.73 3965
3349.27 3922
3349.82 3855
3350.36 3926
3350.91 3922
3351.46 3941
3352.00 3880
3352.55 3983
3353.09 4073
3353.64 4025
3354.18 4023
3354.73 3879
3355.28 3676
3355.82 3653
3356.37 3693
3356.91 3583
3357.46 3527
3358.01 3459
3358.55 3320
3359.10 3356
3359.65 3368
3360.19 3374
3360.74 3522
3361.28 3499
3361.83 3557
3362.38 3609
3362.92 3718
3363.47 3805
3364.02 3881
3364.56 3886
3365.11 3976
3365.66 3951
3366.20 3776
3366.75 3751
3367.30 3663
3367.85 3545
3368.39 3526
3368.94 3508
3369.49 3432
3370.03 3376
3370.58 3290
3371.13 3361
3371.68 3409
3372.22 3513
3372.77 3608
3373.32 3766
3373.87 3911
3374.41 4036
3374.96 4116
3375.51 4061
3376.06 4046
3376.60 3932
3377.15 3854
3377.70 3716
3378.25 3552
3378.79 3394
3379.34 3258
3379.89 3083
3380.44 3012
3380.99 2905
3381.53 2963
3382.08 2834
3382.63 2851
3383.18 2798
3383.73 2831
3384.28 2769
3384.82 2739
3385.37 2733
3385.92 2704
3386.47 2632
3387.02 2579
3387.57 2583
3388.12 2526
3388.66 2538
3389.21 2554
3389.76 2537
3390.31 2506
3390.86 2530
3391.41 2541
3391.96 2500
3392.51 2417
3393.05 2407
3393.60 2435
3394.15 2429
3394.70 2415
3395.25 2458
3395.80 2482
3396.35 2460
3396.90 2480
3397.45 2554
3398.00 2654
3398.55 2720
3399.10 2713
3399.65 2742
3400.20 2779
3400.75 2718
3401.30 2682
3401.85 2591
3402.40 2522
3402.95 2535
3403.50 2426
3404.05 2334
3404.59 2291
3405.14 2281
3405.70 2221
3406.25 2185
3406.80 2194
3407.35 2231
3407.90 2143
3408.45 2184
3409.00 2198
3409.55 2108
3410.10 2215
3410.65 2288
3411.20 2318
3411.75 2419
3412.30 2436
3412.85 2394
3413.40 2354
3413.95 2372
3414.50 2389
3415.05 2443
3415.60 2465
3416.15 2452
3416.71 2444
3417.26 2438
3417.81 2469
3418.36 2503
3418.91 2643
3419.46 2691
3420.01 2685
3420.56 2628
3421.11 2512
3421.67 2542
3422.22 2472
3422.77 2402
3423.32 2332
3423.87 2362
3424.42 2425
3424.98 2440
3425.53 2465
3426.08 2503
3426.63 2452
3427.18 2482
3427.73 2433
3428.29 2323
3428.84 2266
3429.39 2174
3429.94 2129
3430.49 2087
3431.05 2085
3431.60 2083
3432.15 2069
3432.70 2114
3433.25 2071
3433.81 2053
3434.36 2017
3434.91 2083
3435.46 2153
3436.02 2186
3436.57 2183
3437.12 2200
3437.67 2215
3438.23 2211
3438.78 2185
3439.33 2229
3439.89 2269
3440.44 2250
3440.99 2255
3441.54 2279
3442.10 2158
3442.65 2172
3443.20 2200
3443.76 2220
3444.31 2234
3444.86 2189
3445.42 2173
3445.97 2196
3446.52 2123
3447.08 2092
3447.63 2012
3448.18 2051
3448.74 2051
3449.29 2050
3449.84 2061
3450.40 2055
3450.95 2026
3451.50 1979
3452.06 1996
3452.61 1991
3453.17 2044
3453.72 2025
3454.27 1983
3454.83 1994
3455.38 2039
3455.94 2024
3456.49 1983
3457.04 1960
3457.60 2028
3458.15 2028
3458.71 1965
3459.26 2000
3459.82 2015
3460.37 2032
3460.93 2041
3461.48 2048
3462.03 2145
3462.59 2153
3463.14 2173
3463.70 2142
3464.25 2177
3464.81 2191
3465.36 2211
3465.92 2239
3466.47 2282
3467.03 2304
3467.58 2246
3468.14 2269
3468.69 2284
3469.25 2294
3469.80 2330
3470.36 2426
3470.91 2530
3471.47 2594
3472.02 2583
3472.58 2667
3473.14 2725
3473.69 2739
3474.25 2713
3474.80 2637
3475.36 2612
3475.91 2628
3476.47 2609
3477.03 2651
3477.58 2531
3478.14 2561
3478.69 2604
3479.25 2638
3479.80 2611
3480.36 2754
3480.92 2835
3481.47 2858
3482.03 2900
3482.59 2945
3483.14 2969
3483.70 3032
3484.25 3208
3484.81 3238
3485.37 3326
3485.92 3308
3486.48 3367
3487.04 3511
3487.59 3561
3488.15 3610
3488.71 3687
3489.26 3761
3489.82 4115
3490.38 4788
3490.93 5824
3491.49 7165
3492.05 8762
3492.61 10601
3493.16 11850
3493.72 12544
3494.28 12709
3494.83 12049
3495.39 10932
3495.95 9433
3496.51 8078
3497.06 6759
3497.62 5640
3498.18 4954
3498.74 4489
3499.29 4184
3499.85 3918
3500.41 3786
3500.97 3777
3501.52 3762
3502.08 3811
3502.64 3858
3503.20 3980
3503.76 4129
3504.31 4422
3504.87 4548
3505.43 4825
3505.99 4989
3506.55 5060
3507.10 4957
3507.66 4839
3508.22 4707
3508.78 4423
3509.34 4155
3509.90 3787
3510.45 3603
3511.01 3380
3511.57 3214
3512.13 3059
3512.69 3028
3513.25 2901
3513.81 2806
3514.36 2686
3514.92 2571
3515.48 2471
3516.04 2421
3516.60 2354
3517.16 2287
3517.72 2298
3518.28 2272
3518.84 2216
3519.40 2290
3519.95 2322
3520.51 2279
3521.07 2346
3521.63 2322
3522.19 2366
3522.75 2337
3523.31 2352
3523.87 2408
3524.43 2388
3524.99 2401
3525.55 2460
3526.11 2451
3526.67 2424
3527.23 2372
3527.79 2301
3528.35 2333
3528.91 2336
3529.47 2304
3530.03 2322
3530.59 2279
3531.15 2311
3531.71 2221
3532.27 2204
3532.83 2244
3533.39 2199
3533.95 2189
3534.51 2197
3535.07 2176
3535.63 2187
3536.19 2130
3536.75 2139
3537.31 2104
3537.87 2158
3538.43 2107
3538.99 2092
3539.56 2081
3540.12 2077
3540.68 2003
3541.24 2021
3541.80 2061
3542.36 1999
3542.92 2074
3543.48 2016
3544.04 2046
3544.60 2045
3545.17 2075
3545.73 2034
3546.29 2001
3546.85 2000
3547.41 1991
3547.97 1965
3548.53 1921
3549.10 1971
3549.66 1976
3550.22 1882
3550.78 1818
3551.34 1888
3551.90 1909
3552.47 1812
3553.03 1739
3553.59 1733
3554.15 1762
3554.71 1723
3555.28 1742
3555.84 1744
3556.40 1687
3556.96 1684
3557.52 1722
3558.09 1749
3558.65 1774
3559.21 1777
3559.77 1812
3560.34 1834
3560.90 1807
3561.46 1770
3562.02 1751
3562.59 1722
3563.15 1764
3563.71 1767
3564.27 1784
3564.84 1760
3565.40 1824
3565.96 1865
3566.52 1790
3567.09 1779
3567.65 1780
3568.21 1790
3568.78 1760
3569.34 1695
3569.90 1689
3570.47 1740
3571.03 1703
3571.59 1659
3572.16 1671
3572.72 1714
3573.28 1697
3573.85 1708
3574.41 1770
3574.97 1902
3575.54 1929
3576.10 2042
3576.66 2125
3577.23 2212
3577.79 2440
3578.36 2466
3578.92 2474
3579.48 2444
3580.05 2359
3580.61 2310
3581.18 2242
3581.74 2162
3582.30 2009
3582.87 1965
3583.43 1905
3584.00 1849
3584.56 1797
3585.13 1789
3585.69 1758
3586.25 1773
3586.82 1718
3587.38 1696
3587.95 1643
3588.51 1635
3589.08 1619
3589.64 1609
3590.21 1619
3590.77 1601
3591.34 1611
3591.90 1602
3592.47 1621
3593.03 1634
3593.60 1596
3594.16 1584
3594.73 1578
3595.29 1564
3595.86 1560
3596.42 1587
3596.99 1567
3597.55 1628
3598.12 1638
3598.68 1580
3599.25 1622
3599.82 1623
3600.38 1593
3600.95 1545
3601.51 1498
3602.08 1499
3602.64 1506
3603.21 1558
3603.78 1511
3604.34 1478
3604.91 1478
3605.47 1506
3606.04 1417
3606.61 1468
3607.17 1489
3607.74 1516
3608.30 1470
3608.87 1449
3609.44 1499
3610.00 1471
3610.57 1478
3611.14 1418
3611.70 1466
3612.27 1445
3612.83 1420
3613.40 1443
3613.97 1449
3614.53 1451
3615.10 1409
3615.67 1465
3616.23 1515
3616.80 1505
3617.37 1466
3617.94 1520
3618.50 1544
3619.07 1551
3619.64 1560
3620.20 1551
3620.77 1582
3621.34 1610
3621.91 1538
3622.47 1545
3623.04 1605
3623.61 1537
3624.18 1515
3624.74 1542
3625.31 1492
3625.88 1543
3626.45 1509
3627.01 1483
3627.58 1512
3628.15 1458
3628.72 1478
3629.28 1451
3629.85 1462
3630.42 1446
3630.99 1413
3631.56 1489
3632.12 1501
3632.69 1500
3633.26 1502
3633.83 1510
3634.40 1515
3634.96 1536
3635.53 1521
3636.10 1453
3636.67 1438
3637.24 1523
3637.81 1502
3638.38 1437
3638.94 1485
3639.51 1534
3640.08 1511
3640.65 1539
3641.22 1520
3641.79 1578
3642.36 1585
3642.93 1621
3643.49 1613
3644.06 1622
3644.63 1613
3645.20 1596
3645.77 1593
3646.34 1547
3646.91 1552
3647.48 1557
3648.05 1566
3648.62 1597
3649.19 1573
3649.76 1575
3650.33 1613
3650.90 1641
3651.46 1725
3652.03 1767
3652.60 1831
3653.17 1875
3653.74 1998
3654.31 2066
3654.88 2017
3655.45 2028
3656.02 1989
3656.59 1942
3657.16 1898
3657.73 1858
3658.30 1933
3658.87 1895
3659.44 1928
3660.01 2013
3660.58 1940
3661.15 1905
3661.72 1931
3662.30 1890
3662.87 1901
3663.44 1868
3664.01 1891
3664.58 2010
3665.15 2077
3665.72 2178
3666.29 2297
3666.86 2465
3667.43 2595
3668.00 2635
3668.57 2605
3669.14 2580
3669.71 2392
3670.29 2208
3670.86 2133
3671.43 1988
3672.00 1876
3672.57 1852
3673.14 1797
3673.71 1851
3674.28 1778
3674.86 1806
3675.43 1784
3676.00 1829
3676.57 1852
3677.14 1919
3677.71 1869
3678.28 1813
3678.86 1815
3679.43 1758
3680.00 1841
3680.57 1798
3681.14 1778
3681.72 1747
3682.29 1672
3682.86 1711
3683.43 1678
3684.00 1608
3684.58 1620
3685.15 1618
3685.72 1598
3686.29 1581
3686.87 1556
3687.44 1567
3688.01 1577
3688.58 1571
3689.16 1556
3689.73 1576
3690.30 1675
3690.87 1639
3691.45 1609
3692.02 1678
3692.59 1673
3693.16 1650
3693.74 1631
3694.31 1627
3694.88 1616
3695.46 1494
3696.03 1444
3696.60 1449
3697.17 1472
3697.75 1437
3698.32 1485
3698.89 1491
3699.47 1453
3700.04 1472
3700.61 1455
3701.19 1449
3701.76 1494
3702.34 1415
3702.91 1476
3703.48 1575
3704.06 1529
3704.63 1549
3705.20 1503
3705.78 1551
3706.35 1542
3706.93 1539
3707.50 1588
3708.07 1585
3708.65 1577
3709.22 1569
3709.80 1558
3710.37 1520
3710.94 1544
3711.52 1549
3712.09 1504
3712.67 1479
3713.24 1517
3713.82 1437
3714.39 1431
3714.96 1461
3715.54 1468
3716.11 1376
3716.69 1354
3717.26 1427
3717.84 1511
3718.41 1441
3718.99 1400
3719.56 1461
3720.14 1404
3720.71 1403
3721.29 1371
3721.86 1387
3722.44 1419
3723.01 1390
3723.59 1412
3724.16 1434
3724.74 1417
3725.31 1354
3725.89 1417
3726.46 1391
3727.04 1285
3727.61 1297
3728.19 1326
3728.77 1403
3729.34 1362
3729.92 1327
3730.49 1426
3731.07 1433
3731.64 1385
3732.22 1368
3732.80 1429
3733.37 1442
3733.95 1516
3734.52 1496
3735.10 1480
3735.68 1491
3736.25 1452
3736.83 1462
3737.40 1473
3737.98 1405
3738.56 1426
3739.13 1499
3739.71 1503
3740.29 1385
3740.86 1313
3741.44 1373
3742.02 1384
3742.59 1359
3743.17 1347
3743.75 1373
3744.32 1352
3744.90 1321
3745.48 1349
3746.05 1348
3746.63 1263
3747.21 1365
3747.78 1446
3748.36 1350
3748.94 1328
3749.52 1336
3750.09 1352
3750.67 1374
3751.25 1378
3751.83 1341
3752.40 1349
3752.98 1301
3753.56 1327
3754.14 1401
3754.71 1419
3755.29 1350
3755.87 1397
3756.45 1377
3757.02 1362
3757.60 1363
3758.18 1378
3758.76 1453
3759.34 1462
3759.91 1422
3760.49 1455
3761.07 1478
3761.65 1427
3762.23 1437
3762.80 1435
3763.38 1445
3763.96 1471
3764.54 1484
3765.12 1419
3765.70 1365
3766.27 1348
3766.85 1372
3767.43 1469
3768.01 1410
3768.59 1385
3769.17 1392
3769.75 1442
3770.32 1406
3770.90 1395
3771.48 1408
3772.06 1452
3772.64 1479
3773.22 1499
3773.80 1421
3774.38 1438
3774.96 1467
3775.54 1420
3776.11 1481
3776.69 1450
3777.27 1428
3777.85 1393
3778.43 1408
3779.01 1375
3779.59 1379
3780.17 1341
3780.75 1383
3781.33 1469
3781.91 1399
3782.49 1404
3783.07 1351
3783.65 1335
3784.23 1422
3784.81 1338
3785.39 1333
3785.97 1349
3786.55 1404
3787.13 1458
3787.71 1411
3788.29 1373
3788.87 1343
3789.45 1434
3790.03 1439
3790.61 1379
3791.19 1385
3791.77 1410
3792.35 1452
3792.93 1442
3793.51 1404
3794.09 1476
3794.67 1401
3795.25 1390
3795.83 1422
3796.42 1388
3797.00 1373
3797.58 1369
3798.16 1444
3798.74 1418
3799.32 1417
3799.90 1445
3800.48 1424
3801.06 1482
3801.64 1485
3802.23 1526
3802.81 1537
3803.39 1612
3803.97 1632
3804.55 1574
3805.13 1596
3805.71 1535
3806.30 1566
3806.88 1627
3807.46 1574
3808.04 1615
3808.62 1723
3809.20 1724
3809.79 1728
3810.37 1841
3810.95 1827
3811.53 1808
3812.11 1832
3812.70 1806
3813.28 1815
3813.86 1798
3814.44 1765
3815.02 1732
3815.61 1734
3816.19 1706
3816.77 1754
3817.35 1733
3817.94 1734
3818.52 1699
3819.10 1660
3819.68 1603
3820.27 1571
3820.85 1604
3821.43 1603
3822.01 1615
3822.60 1633
3823.18 1631
3823.76 1596
3824.35 1593
3824.93 1653
3825.51 1652
3826.09 1594
3826.68 1541
3827.26 1488
3827.84 1546
3828.43 1470
3829.01 1477
3829.59 1492
3830.18 1487
3830.76 1506
3831.34 1506
3831.93 1528
3832.51 1540
3833.09 1568
3833.68 1582
3834.26 1533
3834.85 1554
3835.43 1468
3836.01 1493
3836.60 1485
3837.18 1468
3837.76 1419
3838.35 1344
3838.93 1378
3839.52 1462
3840.10 1403
3840.69 1397
3841.27 1406
3841.85 1396
3842.44 1398
3843.02 1433
3843.61 1345
3844.19 1402
3844.78 1373
3845.36 1364
3845.94 1357
3846.53 1380
3847.11 1379
3847.70 1425
3848.28 1425
3848.87 1405
3849.45 1385
3850.04 1385
3850.62 1433
3851.21 1412
3851.79 1401
3852.38 1422
3852.96 1447
3853.55 1389
3854.13 1370
3854.72 1379
3855.30 1376
3855.89 1382
3856.47 1379
3857.06 1383
3857.65 1420
3858.23 1430
3858.82 1452
3859.40 1447
3859.99 1467
3860.57 1430
3861.16 1400
3861.74 1432
3862.33 1423
3862.92 1430
3863.50 1463
3864.09 1502
3864.67 1484
3865.26 1527
3865.85 1514
3866.43 1515
3867.02 1445
3867.60 1444
3868.19 1498
3868.78 1441
3869.36 1403
3869.95 1388
3870.54 1358
3871.12 1372
3871.71 1385
3872.30 1357
3872.88 1344
3873.47 1325
3874.06 1355
3874.64 1342
3875.23 1369
3875.82 1374
3876.40 1364
3876.99 1378
3877.58 1362
3878.16 1344
3878.75 1351
3879.34 1364
3879.93 1345
3880.51 1394
3881.10 1327
3881.69 1267
3882.27 1252
3882.86 1307
3883.45 1293
3884.04 1295
3884.62 1276
3885.21 1320
3885.80 1330
3886.39 1278
3886.97 1328
3887.56 1340
3888.15 1341
3888.74 1329
3889.33 1397
3889.91 1416
3890.50 1376
3891.09 1368
3891.68 1359
3892.27 1394
3892.85 1402
3893.44 1415
3894.03 1388
3894.62 1387
3895.21 1306
3895.80 1292
3896.38 1285
3896.97 1338
3897.56 1285
3898.15 1289
3898.74 1262
3899.33 1296
3899.91 1319
3900.50 1377
3901.09 1356
3901.68 1349
3902.27 1333
3902.86 1352
3903.45 1341
3904.04 1340
3904.63 1306
3905.21 1300
3905.80 1340
3906.39 1343
3906.98 1390
3907.57 1447
3908.16 1497
3908.75 1475
3909.34 1472
3909.93 1461
3910.52 1472
3911.11 1428
3911.70 1425
3912.29 1395
3912.88 1312
3913.47 1344
3914.06 1327
3914.65 1370
3915.24 1282
3915.83 1328
3916.42 1295
3917.01 1336
3917.60 1295
3918.19 1287
3918.78 1299
3919.37 1326
3919.96 1319
3920.55 1339
3921.14 1381
3921.73 1385
3922.32 1341
3922.91 1332
3923.50 1352
3924.09 1284
3924.68 1290
3925.27 1304
3925.86 1291
3926.45 1276
3927.04 1312
3927.63 1321
3928.22 1324
3928.81 1278
3929.40 1289
3930.00 1266
3930.59 1322
3931.18 1287
3931.77 1302
3932.36 1272
3932.95 1243
3933.54 1238
3934.13 1265
3934.72 1300
3935.32 1276
3935.91 1270
3936.50 1265
3937.09 1267
3937.68 1267
3938.27 1280
3938.86 1292
3939.46 1280
3940.05 1299
3940.64 1344
3941.23 1326
3941.82 1362
3942.41 1369
3943.01 1393
3943.60 1413
3944.19 1402
3944.78 1417
3945.37 1363
3945.97 1299
3946.56 1272
3947.15 1306
3947.74 1434
3948.34 1417
3948.93 1326
3949.52 1319
3950.11 1313
3950.71 1304
3951.30 1360
3951.89 1368
3952.48 1387
3953.08 1376
3953.67 1419
3954.26 1416
3954.85 1428
3955.45 1419
3956.04 1439
3956.63 1483
3957.23 1514
3957.82 1471
3958.41 1517
3959.00 1533
3959.60 1516
3960.19 1514
3960.78 1583
3961.38 1560
3961.97 1488
3962.56 1566
3963.16 1512
3963.75 1534
3964.34 1537
3964.94 1524
3965.53 1573
3966.13 1658
3966.72 1727
3967.31 1750
3967.91 1812
3968.50 1828
3969.09 1866
3969.69 1923
3970.28 1931
3970.88 1822
3971.47 1795
3972.06 1710
3972.66 1661
3973.25 1665
3973.85 1679
3974.44 1689
3975.04 1729
3975.63 1794
3976.22 1814
3976.82 1860
3977.41 1990
3978.01 2068
3978.60 2069
3979.20 2141
3979.79 2038
3980.39 2006
3980.98 1859
3981.58 1842
3982.17 1774
3982.77 1776
3983.36 1655
3983.96 1705
3984.55 1721
3985.15 1704
3985.74 1688
3986.34 1644
3986.93 1714
3987.53 1699
3988.12 1693
3988.72 1725
3989.31 1755
3989.91 1623
3990.50 1601
3991.10 1641
3991.69 1667
3992.29 1579
3992.89 1591
3993.48 1583
3994.08 1566
3994.67 1594
3995.27 1581
3995.86 1526
3996.46 1529
3997.06 1522
3997.65 1538
3998.25 1559
3998.84 1593
3999.44 1601
4000.04 1618
4000.63 1605
4001.23 1587
4001.83 1576
4002.42 1519
4003.02 1540
4003.61 1489
4004.21 1554
4004.81 1593
4005.40 1585
4006.00 1583
4006.60 1539
4007.19 1529
4007.79 1554
4008.39 1570
4008.98 1541
4009.58 1493
4010.18 1527
4010.77 1521
4011.37 1546
4011.97 1565
4012.57 1511
4013.16 1540
4013.76 1608
4014.36 1592
4014.95 1561
4015.55 1566
4016.15 1607
4016.75 1635
4017.34 1665
4017.94 1657
4018.54 1707
4019.14 1712
4019.73 1780
4020.33 1770
4020.93 1887
4021.53 1828
4022.13 1750
4022.72 1705
4023.32 1687
4023.92 1652
4024.52 1641
4025.12 1614
4025.71 1618
4026.31 1617
4026.91 1664
4027.51 1658
4028.11 1699
4028.70 1759
4029.30 1742
4029.90 1769
4030.50 1731
4031.10 1731
4031.70 1767
4032.30 1786
4032.89 1752
4033.49 1729
4034.09 1735
4034.69 1766
4035.29 1763
4035.89 1762
4036.49 1746
4037.09 1749
4037.68 1715
4038.28 1659
4038.88 1582
4039.48 1520
4040.08 1455
4040.68 1434
4041.28 1417
4041.88 1439
4042.48 1427
4043.08 1399
4043.68 1372
4044.28 1352
4044.88 1314
4045.48 1391
4046.07 1360
4046.67 1363
4047.27 1325
4047.87 1383
4048.47 1394
4049.07 1349
4049.67 1331
4050.27 1396
4050.87 1357
4051.47 1353
4052.07 1351
4052.67 1334
4053.27 1361
4053.87 1323
4054.47 1334
4055.07 1318
4055.67 1322
4056.27 1274
4056.88 1353
4057.48 1332
4058.08 1294
4058.68 1317
4059.28 1327
4059.88 1274
4060.48 1265
4061.08 1288
4061.68 1298
4062.28 1310
4062.88 1306
4063.48 1344
4064.08 1333
4064.68 1344
4065.29 1376
4065.89 1369
4066.49 1375
4067.09 1358
4067.69 1365
4068.29 1315
4068.89 1329
4069.49 1326
4070.10 1291
4070.70 1299
4071.30 1280
4071.90 1301
4072.50 1408
4073.10 1343
4073.70 1324
4074.31 1271
4074.91 1294
4075.51 1319
4076.11 1299
4076.71 1335
4077.32 1336
4077.92 1305
4078.52 1332
4079.12 1268
4079.72 1325
4080.33 1318
4080.93 1298
4081.53 1290
4082.13 1258
4082.73 1265
4083.34 1319
4083.94 1289
4084.54 1306
4085.14 1334
4085.75 1239
4086.35 1299
4086.95 1278
4087.55 1264
4088.16 1299
4088.76 1278
4089.36 1326
4089.97 1305
4090.57 1340
4091.17 1278
4091.77 1263
4092.38 1246
4092.98 1300
4093.58 1279
4094.19 1259
4094.79 1272
4095.39 1309
4096.00 1304
4096.60 1293
4097.20 1314
4097.81 1338
4098.41 1338
4099.01 1305
4099.62 1269
4100.22 1296
4100.82 1312
4101.43 1256
4102.03 1286
4102.64 1255
4103.24 1252
4103.84 1259
4104.45 1254
4105.05 1251
4105.65 1237
4106.26 1271
4106.86 1258
4107.47 1291
4108.07 1203
4108.68 1254
4109.28 1244
4109.88 1242
4110.49 1250
4111.09 1235
4111.70 1222
4112.30 1178
4112.91 1193
4113.51 1200
4114.12 1218
4114.72 1201
4115.32 1218
4115.93 1212
4116.53 1232
4117.14 1171
4117.74 1210
4118.35 1259
4118.95 1173
4119.56 1194
4120.16 1195
4120.77 1200
4121.37 1182
4121.98 1199
4122.58 1229
4123.19 1238
4123.80 1229
4124.40 1256
4125.01 1235
4125.61 1214
4126.22 1178
4126.82 1198
4127.43 1207
4128.03 1234
4128.64 1191
4129.25 1203
4129.85 1187
4130.46 1145
4131.06 1179
4131.67 1175
4132.27 1219
4132.88 1233
4133.49 1250
4134.09 1261
4134.70 1248
4135.31 1266
4135.91 1272
4136.52 1282
4137.12 1272
4137.73 1246
4138.34 1220
4138.94 1216
4139.55 1271
4140.16 1270
4140.76 1276
4141.37 1264
4141.98 1284
4142.58 1288
4143.19 1331
4143.80 1336
4144.40 1336
4145.01 1298
4145.62 1274
4146.22 1274
4146.83 1257
4147.44 1330
4148.05 1325
4148.65 1269
4149.26 1290
4149.87 1285
4150.47 1272
4151.08 1252
4151.69 1205
4152.30 1257
4152.90 1229
4153.51 1180
4154.12 1213
4154.73 1243
4155.33 1254
4155.94 1226
4156.55 1257
4157.16 1248
4157.76 1197
4158.37 1245
4158.98 1295
4159.59 1348
4160.20 1378
4160.80 1394
4161.41 1398
4162.02 1361
4162.63 1329
4163.24 1314
4163.85 1360
4164.45 1356
4165.06 1316
4165.67 1292
4166.28 1212
4166.89 1211
4167.50 1252
4168.10 1284
4168.71 1297
4169.32 1322
4169.93 1318
4170.54 1322
4171.15 1293
4171.76 1288
4172.37 1291
4172.97 1250
4173.58 1319
4174.19 1275
4174.80 1293
4175.41 1237
4176.02 1219
4176.63 1234
4177.24 1239
4177.85 1217
4178.46 1242
4179.07 1241
4179.68 1264
4180.29 1263
4180.90 1248
4181.50 1299
4182.11 1297
4182.72 1292
4183.33 1314
4183.94 1359
4184.55 1387
4185.16 1374
4185.77 1340
4186.38 1293
4186.99 1343
4187.60 1341
4188.21 1306
4188.82 1311
4189.43 1210
4190.04 1263
4190.65 1284
4191.26 1245
4191.87 1255
4192.48 1250
4193.09 1277
4193.71 1283
4194.32 1227
4194.93 1300
4195.54 1284
4196.15 1255
4196.76 1290
4197.37 1301
4197.98 1286
4198.59 1259
4199.20 1222
4199.81 1267
4200.42 1260
4201.03 1244
4201.64 1231
4202.26 1231
4202.87 1218
4203.48 1235
4204.09 1230
4204.70 1192
4205.31 1228
4205.92 1244
4206.53 1283
4207.15 1296
4207.76 1286
4208.37 1266
4208.98 1283
4209.59 1239
4210.20 1287
4210.82 1265
4211.43 1303
4212.04 1320
4212.65 1274
4213.26 1282
4213.87 1287
4214.49 1292
4215.10 1313
4215.71 1307
4216.32 1298
4216.94 1289
4217.55 1298
4218.16 1341
4218.77 1322
4219.38 1288
4220.00 1266
4220.61 1293
4221.22 1309
4221.83 1332
4222.45 1339
4223.06 1344
4223.67 1330
4224.28 1334
4224.90 1315
4225.51 1326
4226.12 1330
4226.74 1320
4227.35 1382
4227.96 1375
4228.57 1375
4229.19 1430
4229.80 1433
4230.41 1428
4231.03 1436
4231.64 1464
4232.25 1371
4232.87 1379
4233.48 1335
4234.09 1396
4234.71 1410
4235.32 1412
4235.93 1411
4236.55 1421
4237.16 1393
4237.77 1406
4238.39 1426
4239.00 1414
4239.62 1342
4240.23 1328
4240.84 1372
4241.46 1343
4242.07 1341
4242.68 1361
4243.30 1359
4243.91 1358
4244.53 1334
4245.14 1322
4245.76 1308
4246.37 1282
4246.98 1326
4247.60 1311
4248.21 1349
4248.83 1351
4249.44 1373
4250.06 1366
4250.67 1368
4251.29 1314
4251.90 1333
4252.51 1350
4253.13 1306
4253.74 1346
4254.36 1389
4254.97 1430
4255.59 1354
4256.20 1373
4256.82 1364
4257.43 1436
4258.05 1338
4258.66 1384
4259.28 1425
4259.90 1406
4260.51 1388
4261.13 1373
4261.74 1405
4262.36 1454
4262.97 1513
4263.59 1535
4264.20 1538
4264.82 1539
4265.43 1604
4266.05 1606
4266.67 1546
4267.28 1533
4267.90 1504
4268.51 1489
4269.13 1518
4269.75 1521
4270.36 1497
4270.98 1493
4271.59 1475
4272.21 1469
4272.83 1394
4273.44 1433
4274.06 1392
4274.67 1459
4275.29 1457
4275.91 1522
4276.52 1498
4277.14 1585
4277.76 1540
4278.37 1678
4278.99 1719
4279.61 1707
4280.22 1651
4280.84 1638
4281.46 1566
4282.07 1528
4282.69 1520
4283.31 1454
4283.92 1458
4284.54 1450
4285.16 1413
4285.78 1420
4286.39 1407
4287.01 1435
4287.63 1440
4288.24 1433
4288.86 1404
4289.48 1411
4290.10 1385
4290.71 1436
4291.33 1461
4291.95 1426
4292.57 1426
4293.18 1440
4293.80 1487
4294.42 1430
4295.04 1359
4295.66 1419
4296.27 1467
4296.89 1485
4297.51 1438
4298.13 1441
4298.75 1427
4299.36 1422
4299.98 1458
4300.60 1427
4301.22 1475
4301.84 1503
4302.45 1557
4303.07 1530
4303.69 1501
4304.31 1566
4304.93 1543
4305.55 1579
4306.17 1551
4306.78 1495
4307.40 1488
4308.02 1525
4308.64 1531
4309.26 1531
4309.88 1569
4310.50 1557
4311.12 1533
4311.73 1571
4312.35 1593
4312.97 1610
4313.59 1612
4314.21 1630
4314.83 1690
4315.45 1661
4316.07 1666
4316.69 1669
4317.31 1651
4317.93 1662
4318.55 1704
4319.17 1758
4319.79 1797
4320.41 1678
4321.02 1745
4321.64 1753
4322.26 1810
4322.88 1846
4323.50 1857
4324.12 1924
4324.74 1961
4325.36 1955
4325.98 2062
4326.60 2154
4327.22 2192
4327.84 2177
4328.46 2197
4329.08 2279
4329.70 2290
4330.32 2388
4330.95 2530
4331.57 2723
4332.19 2975
4332.81 3312
4333.43 3583
4334.05 3899
4334.67 4111
4335.29 4154
4335.91 3928
4336.53 3787
4337.15 3679
4337.77 3657
4338.39 3621
4339.01 3557
4339.64 3474
4340.26 3386
4340.88 3387
4341.50 3237
4342.12 2997
4342.74 2880
4343.36 2848
4343.98 2855
4344.60 2829
4345.23 2929
4345.85 3226
4346.47 3505
4347.09 3854
4347.71 4200
4348.33 4385
4348.96 4384
4349.58 4330
4350.20 4265
4350.82 3810
4351.44 3601
4352.06 3440
4352.69 3395
4353.31 3167
4353.93 3132
4354.55 3005
4355.17 2922
4355.80 2674
4356.42 2564
4357.04 2509
4357.66 2385
4358.29 2281
4358.91 2241
4359.53 2349
4360.15 2330
4360.78 2304
4361.40 2332
4362.02 2320
4362.64 2313
4363.27 2291
4363.89 2299
4364.51 2163
4365.13 2159
4365.76 2187
4366.38 2194
4367.00 2130
4367.63 2109
4368.25 2125
4368.87 2095
4369.49 2036
4370.12 2014
4370.74 2009
4371.36 2030
4371.99 1973
4372.61 2038
4373.23 2040
4373.86 2029
4374.48 2014
4375.10 2022
4375.73 2000
4376.35 2013
4376.98 2034
4377.60 2058
4378.22 2180
4378.85 2340
4379.47 2455
4380.09 2589
4380.72 2658
4381.34 2714
4381.97 2650
4382.59 2591
4383.21 2464
4383.84 2368
4384.46 2337
4385.09 2263
4385.71 2239
4386.34 2209
4386.96 2299
4387.58 2294
4388.21 2326
4388.83 2221
4389.46 2172
4390.08 2131
4390.71 2099
4391.33 2062
4391.96 2091
4392.58 2139
4393.21 2170
4393.83 2261
4394.46 2364
4395.08 2430
4395.71 2485
4396.33 2498
4396.96 2460
4397.58 2436
4398.21 2355
4398.83 2238
4399.46 2186
4400.08 2030
4400.71 2010
4401.33 2001
4401.96 1978
4402.58 1927
4403.21 1948
4403.83 1905
4404.46 1860
4405.09 1831
4405.71 1886
4406.34 1901
4406.96 1838
4407.59 1929
4408.22 1958
4408.84 1967
4409.47 2017
4410.09 1969
4410.72 1972
4411.35 1920
4411.97 1880
4412.60 1861
4413.22 1814
4413.85 1814
4414.48 1833
4415.10 1804
4415.73 1781
4416.36 1733
4416.98 1771
4417.61 1764
4418.24 1728
4418.86 1751
4419.49 1761
4420.12 1732
4420.74 1698
4421.37 1723
4422.00 1718
4422.62 1620
4423.25 1647
4423.88 1685
4424.50 1615
4425.13 1602
4425.76 1647
4426.38 1731
4427.01 1675
4427.64 1587
4428.27 1631
4428.89 1601
4429.52 1596
4430.15 1620
4430.78 1589
4431.40 1644
4432.03 1624
4432.66 1545
4433.29 1643
4433.91 1631
4434.54 1574
4435.17 1600
4435.80 1655
4436.43 1626
4437.05 1618
4437.68 1582
4438.31 1676
4438.94 1670
4439.57 1659
4440.19 1649
4440.82 1656
4441.45 1730
4442.08 1673
4442.71 1646
4443.34 1696
4443.96 1619
4444.59 1665
4445.22 1716
4445.85 1733
4446.48 1747
4447.11 1801
4447.74 1857
4448.36 1806
4448.99 1827
4449.62 1792
4450.25 1792
4450.88 1687
4451.51 1711
4452.14 1681
4452.77 1731
4453.40 1731
4454.02 1743
4454.65 1777
4455.28 1786
4455.91 1827
4456.54 1935
4457.17 2067
4457.80 2059
4458.43 2119
4459.06 2087
4459.69 2011
4460.32 2012
4460.95 1834
4461.58 1762
4462.21 1669
4462.84 1727
4463.47 1691
4464.10 1723
4464.73 1638
4465.36 1597
4465.99 1646
4466.62 1628
4467.25 1666
4467.88 1723
4468.51 1722
4469.14 1715
4469.77 1684
4470.40 1655
4471.03 1675
4471.66 1598
4472.29 1518
4472.92 1546
4473.55 1560
4474.18 1589
4474.81 1598
4475.44 1557
4476.07 1495
4476.70 1472
4477.33 1570
4477.96 1580
4478.60 1547
4479.23 1582
4479.86 1570
4480.49 1489
4481.12 1466
4481.75 1529
4482.38 1486
4483.01 1609
4483.64 1624
4484.27 1554
4484.91 1534
4485.54 1511
4486.17 1585
4486.80 1572
4487.43 1547
4488.06 1539
4488.69 1598
4489.33 1573
4489.96 1533
4490.59 1503
4491.22 1591
4491.85 1640
4492.49 1614
4493.12 1587
4493.75 1631
4494.38 1563
4495.01 1595
4495.65 1620
4496.28 1578
4496.91 1607
4497.54 1579
4498.17 1651
4498.81 1713
4499.44 1722
4500.07 1731
4500.70 1738
4501.34 1789
4501.97 1897
4502.60 1974
4503.23 2027
4503.87 1950
4504.50 1860
4505.13 1869
4505.76 1868
4506.40 1855
4507.03 1813
4507.66 1821
4508.30 1805
4508.93 1794
4509.56 1765
4510.19 1825
4510.83 1785
4511.46 1840
4512.09 1846
4512.73 1905
4513.36 1855
4513.99 1803
4514.63 1777
4515.26 1765
4515.89 1697
4516.53 1639
4517.16 1605
4517.80 1557
4518.43 1541
4519.06 1585
4519.70 1565
4520.33 1524
4520.96 1559
4521.60 1582
4522.23 1530
4522.87 1526
4523.50 1580
4524.13 1584
4524.77 1547
4525.40 1548
4526.04 1539
4526.67 1528
4527.30 1549
4527.94 1499
4528.57 1490
4529.21 1492
4529.84 1458
4530.48 1408
4531.11 1405
4531.75 1462
4532.38 1435
4533.02 1423
4533.65 1450
4534.28 1471
4534.92 1402
4535.55 1422
4536.19 1444
4536.82 1486
4537.46 1405
4538.09 1382
4538.73 1407
4539.36 1415
4540.00 1420
4540.64 1406
4541.27 1439
4541.91 1429
4542.54 1443
4543.18 1460
4543.81 1391
4544.45 1376
4545.08 1401
4545.72 1408
4546.35 1398
4546.99 1359
4547.63 1403
4548.26 1418
4548.90 1386
4549.53 1405
4550.17 1352
4550.80 1353
4551.44 1363
4552.08 1378
4552.71 1374
4553.35 1338
4553.99 1393
4554.62 1363
4555.26 1399
4555.89 1346
4556.53 1351
4557.17 1388
4557.80 1376
4558.44 1367
4559.08 1353
4559.71 1383
4560.35 1427
4560.99 1367
4561.62 1356
4562.26 1412
4562.90 1360
4563.53 1362
4564.17 1339
4564.81 1344
4565.44 1340
4566.08 1397
4566.72 1326
4567.35 1358
4567.99 1354
4568.63 1385
4569.27 1425
4569.90 1438
4570.54 1444
4571.18 1427
4571.82 1384
4572.45 1401
4573.09 1426
4573.73 1428
4574.37 1444
4575.00 1476
4575.64 1490
4576.28 1482
4576.92 1439
4577.55 1470
4578.19 1456
4578.83 1479
4579.47 1496
4580.11 1508
4580.74 1468
4581.38 1524
4582.02 1495
4582.66 1548
4583.30 1535
4583.93 1529
4584.57 1590
4585.21 1676
4585.85 1669
4586.49 1744
4587.13 1809
4587.76 2024
4588.40 2242
4589.04 2435
4589.68 2411
4590.32 2369
4590.96 2433
4591.60 2373
4592.24 2385
4592.87 2318
4593.51 2375
4594.15 2342
4594.79 2270
4595.43 2228
4596.07 2123
4596.71 1987
4597.35 1922
4597.99 1829
4598.63 1772
4599.27 1740
4599.90 1764
4600.54 1774
4601.18 1757
4601.82 1719
4602.46 1700
4603.10 1665
4603.74 1680
4604.38 1627
4605.02 1618
4605.66 1617
4606.30 1587
4606.94 1585
4607.58 1560
4608.22 1522
4608.86 1525
4609.50 1514
4610.14 1474
4610.78 1476
4611.42 1516
4612.06 1517
4612.70 1517
4613.34 1494
4613.98 1534
4614.62 1536
4615.26 1522
4615.90 1474
4616.54 1518
4617.18 1492
4617.82 1502
4618.47 1483
4619.11 1480
4619.75 1456
4620.39 1421
4621.03 1439
4621.67 1409
4622.31 1441
4622.95 1413
4623.59 1390
4624.23 1369
4624.87 1398
4625.52 1414
4626.16 1379
4626.80 1363
4627.44 1383
4628.08 1407
4628.72 1429
4629.36 1461
4630.00 1420
4630.65 1403
4631.29 1443
4631.93 1491
4632.57 1531
4633.21 1564
4633.85 1606
4634.50 1640
4635.14 1626
4635.78 1663
4636.42 1561
4637.06 1547
4637.71 1602
4638.35 1584
4638.99 1586
4639.63 1503
4640.27 1502
4640.92 1501
4641.56 1503
4642.20 1481
4642.84 1454
4643.49 1432
4644.13 1453
4644.77 1474
4645.41 1450
4646.06 1443
4646.70 1455
4647.34 1473
4647.98 1467
4648.63 1494
4649.27 1458
4649.91 1425
4650.55 1400
4651.20 1373
4651.84 1411
4652.48 1473
4653.13 1462
4653.77 1468
4654.41 1430
4655.06 1468
4655.70 1364
4656.34 1398
4656.99 1394
4657.63 1387
4658.27 1442
4658.92 1386
4659.56 1352
4660.20 1364
4660.85 1355
4661.49 1377
4662.13 1370
4662.78 1364
4663.42 1392
4664.07 1314
4664.71 1358
4665.35 1326
4666.00 1273
4666.64 1289
4667.28 1304
4667.93 1355
4668.57 1328
4669.22 1331
4669.86 1280
4670.51 1289
4671.15 1311
4671.79 1294
4672.44 1222
4673.08 1256
4673.73 1314
4674.37 1336
4675.02 1282
4675.66 1298
4676.31 1315
4676.95 1294
4677.60 1339
4678.24 1314
4678.88 1326
4679.53 1312
4680.17 1346
4680.82 1396
4681.46 1387
4682.11 1381
4682.75 1351
4683.40 1328
4684.05 1354
4684.69 1362
4685.34 1399
4685.98 1401
4686.63 1401
4687.27 1395
4687.92 1367
4688.56 1408
4689.21 1446
4689.85 1454
4690.50 1452
4691.15 1501
4691.79 1505
4692.44 1530
4693.08 1608
4693.73 1604
4694.37 1578
4695.02 1613
4695.67 1654
4696.31 1671
4696.96 1657
4697.60 1663
4698.25 1682
4698.90 1683
4699.54 1750
4700.19 1836
4700.84 1851
4701.48 1809
4702.13 1910
4702.77 1864
4703.42 1785
4704.07 1755
4704.71 1685
4705.36 1683
4706.01 1642
4706.65 1684
4707.30 1630
4707.95 1630
4708.60 1634
4709.24 1633
4709.89 1588
4710.54 1542
4711.18 1558
4711.83 1571
4712.48 1510
4713.12 1492
4713.77 1496
4714.42 1489
4715.07 1518
4715.71 1519
4716.36 1504
4717.01 1472
4717.66 1497
4718.30 1486
4718.95 1465
4719.60 1499
4720.25 1463
4720.89 1465
4721.54 1422
4722.19 1454
4722.84 1462
4723.49 1407
4724.13 1405
4724.78 1417
4725.43 1464
4726.08 1448
4726.73 1425
4727.37 1437
4728.02 1405
4728.67 1378
4729.32 1360
4729.97 1397
4730.62 1404
4731.26 1354
4731.91 1339
4732.56 1281
4733.21 1281
4733.86 1363
4734.51 1359
4735.16 1309
4735.80 1326
4736.45 1361
4737.10 1382
4737.75 1404
4738.40 1394
4739.05 1337
4739.70 1397
4740.35 1381
4741.00 1369
4741.64 1368
4742.29 1335
4742.94 1346
4743.59 1337
4744.24 1315
4744.89 1333
4745.54 1327
4746.19 1382
4746.84 1339
4747.49 1351
4748.14 1375
4748.79 1372
4749.44 1417
4750.09 1406
4750.74 1435
4751.39 1471
4752.04 1501
4752.69 1524
4753.34 1460
4753.99 1522
4754.64 1536
4755.29 1485
4755.94 1427
4756.59 1419
4757.24 1355
4757.89 1407
4758.54 1419
4759.19 1394
4759.84 1382
4760.49 1383
4761.14 1379
4761.79 1405
4762.44 1450
4763.09 1433
4763.74 1430
4764.39 1374
4765.04 1406
4765.69 1405
4766.35 1340
4767.00 1386
4767.65 1411
4768.30 1402
4768.95 1400
4769.60 1362
4770.25 1388
4770.90 1391
4771.55 1406
4772.20 1403
4772.86 1421
4773.51 1395
4774.16 1443
4774.81 1404
4775.46 1397
4776.11 1439
4776.76 1372
4777.42 1417
4778.07 1386
4778.72 1413
4779.37 1379
4780.02 1432
4780.67 1379
4781.33 1399
4781.98 1383
4782.63 1433
4783.28 1408
4783.93 1389
4784.59 1362
4785.24 1415
4785.89 1432
4786.54 1448
4787.20 1511
4787.85 1449
4788.50 1457
4789.15 1477
4789.80 1529
4790.46 1500
4791.11 1565
4791.76 1532
4792.41 1558
4793.07 1570
4793.72 1619
4794.37 1604
4795.03 1575
4795.68 1607
4796.33 1560
4796.98 1535
4797.64 1550
4798.29 1580
4798.94 1544
4799.60 1526
4800.25 1516
4800.90 1586
4801.56 1615
4802.21 1632
4802.86 1680
4803.52 1681
4804.17 1658
4804.82 1656
4805.48 1710
4806.13 1688
4806.78 1709
4807.44 1737
4808.09 1696
4808.74 1732
4809.40 1755
4810.05 1738
4810.71 1713
4811.36 1685
4812.01 1765
4812.67 1764
4813.32 1746
4813.98 1768
4814.63 1836
4815.28 1794
4815.94 1843
4816.59 1853
4817.25 1881
4817.90 1896
4818.56 1907
4819.21 1909
4819.86 1946
4820.52 1952
4821.17 1992
4821.83 2101
4822.48 2165
4823.14 2216
4823.79 2331
4824.45 2452
4825.10 2441
4825.76 2421
4826.41 2398
4827.07 2331
4827.72 2279
4828.38 2271
4829.03 2227
4829.69 2132
4830.34 2119
4831.00 2132
4831.65 2178
4832.31 2158
4832.96 2164
4833.62 2179
4834.27 2245
4834.93 2245
4835.59 2266
4836.24 2276
4836.90 2311
4837.55 2486
4838.21 2402
4838.86 2417
4839.52 2428
4840.18 2428
4840.83 2331
4841.49 2369
4842.14 2421
4842.80 2412
4843.46 2474
4844.11 2427
4844.77 2469
4845.42 2486
4846.08 2480
4846.74 2443
4847.39 2438
4848.05 2449
4848.71 2515
4849.36 2498
4850.02 2560
4850.68 2628
4851.33 2620
4851.99 2665
4852.65 2662
4853.30 2745
4853.96 2774
4854.62 2664
4855.27 2816
4855.93 2916
4856.59 2975
4857.24 3097
4857.90 3352
4858.56 3676
4859.21 3885
4859.87 4089
4860.53 4029
4861.19 3972
4861.84 3843
4862.50 3551
4863.16 3348
4863.82 3216
4864.47 2987
4865.13 2987
4865.79 2962
4866.45 2934
4867.10 3031
4867.76 3005
4868.42 2982
4869.08 3065
4869.74 3042
4870.39 2970
4871.05 2940
4871.71 2835
4872.37 2810
4873.03 2800
4873.68 2826
4874.34 2802
4875.00 2805
4875.66 2775
4876.32 2797
4876.97 2757
4877.63 2733
4878.29 2767
4878.95 2792
4879.61 2932
4880.27 3121
4880.93 3180
4881.58 3219
4882.24 3083
4882.90 2952
4883.56 2795
4884.22 2661
4884.88 2618
4885.54 2534
4886.20 2421
4886.86 2456
4887.51 2468
4888.17 2425
4888.83 2343
4889.49 2430
4890.15 2409
4890.81 2363
4891.47 2305
4892.13 2339
4892.79 2344
4893.45 2300
4894.11 2289
4894.77 2293
4895.43 2274
4896.09 2231
4896.75 2169
4897.41 2132
4898.07 2143
4898.73 2128
4899.39 2134
4900.04 2136
4900.70 2131
4901.36 2171
4902.02 2154
4902.69 2137
4903.35 2067
4904.01 2026
4904.67 1993
4905.33 1960
4905.99 1930
4906.65 1888
4907.31 1903
4907.97 1819
4908.63 1778
4909.29 1870
4909.95 1837
4910.61 1820
4911.27 1849
4911.93 1828
4912.59 1839
4913.25 1765
4913.91 1792
4914.57 1798
4915.24 1776
4915.90 1771
4916.56 1757
4917.22 1713
4917.88 1727
4918.54 1705
4919.20 1731
4919.86 1761
4920.52 1684
4921.19 1715
4921.85 1723
4922.51 1725
4923.17 1679
4923.83 1723
4924.49 1732
4925.15 1668
4925.82 1646
4926.48 1669
4927.14 1686
4927.80 1662
4928.46 1645
4929.12 1689
4929.79 1654
4930.45 1635
4931.11 1687
4931.77 1666
4932.43 1641
4933.10 1595
4933.76 1612
4934.42 1626
4935.08 1669
4935.75 1642
4936.41 1665
4937.07 1669
4937.73 1628
4938.40 1585
4939.06 1610
4939.72 1567
4940.38 1598
4941.05 1617
4941.71 1589
4942.37 1624
4943.03 1628
4943.70 1607
4944.36 1527
4945.02 1588
4945.69 1552
4946.35 1578
4947.01 1552
4947.68 1591
4948.34 1599
4949.00 1553
4949.66 1584
4950.33 1502
4950.99 1545
4951.65 1538
4952.32 1513
4952.98 1472
4953.65 1488
4954.31 1447
4954.97 1524
4955.64 1505
4956.30 1517
4956.96 1518
4957.63 1541
4958.29 1516
4958.95 1520
4959.62 1572
4960.28 1613
4960.95 1585
4961.61 1605
4962.27 1676
4962.94 1751
4963.60 1824
4964.27 1851
4964.93 1942
4965.60 1893
4966.26 1929
4966.92 1918
4967.59 1777
4968.25 1713
4968.92 1638
4969.58 1635
4970.25 1636
4970.91 1592
4971.58 1562
4972.24 1576
4972.91 1575
4973.57 1599
4974.24 1538
4974.90 1593
4975.57 1629
4976.23 1672
4976.90 1659
4977.56 1698
4978.23 1715
4978.89 1774
4979.56 1739
4980.22 1695
4980.89 1694
4981.55 1627
4982.22 1563
4982.88 1606
4983.55 1547
4984.21 1480
4984.88 1406
4985.55 1491
4986.21 1476
4986.88 1479
4987.54 1451
4988.21 1414
4988.87 1409
4989.54 1419
4990.21 1410
4990.87 1446
4991.54 1434
4992.20 1459
4992.87 1475
4993.54 1442
4994.20 1371
4994.87 1409
4995.54 1457
4996.20 1464
4996.87 1430
4997.54 1454
4998.20 1385
4998.87 1383
4999.53 1310
5000.20 1340
5000.87 1399
5001.53 1327
5002.20 1328
5002.87 1302
5003.54 1325
5004.20 1315
5004.87 1379
5005.54 1395
5006.20 1335
5006.87 1339
5007.54 1335
5008.20 1383
5008.87 1370
5009.54 1389
5010.21 1359
5010.87 1341
5011.54 1354
5012.21 1356
5012.88 1338
5013.54 1356
5014.21 1376
5014.88 1337
5015.55 1314
5016.21 1340
5016.88 1285
5017.55 1327
5018.22 1310
5018.89 1315
5019.55 1273
5020.22 1268
5020.89 1276
5021.56 1302
5022.23 1283
5022.89 1287
5023.56 1315
5024.23 1316
5024.90 1346
5025.57 1312
5026.23 1317
5026.90 1281
5027.57 1365
5028.24 1343
5028.91 1344
5029.58 1292
5030.25 1287
5030.91 1299
5031.58 1341
5032.25 1316
5032.92 1302
5033.59 1279
5034.26 1317
5034.93 1281
5035.60 1284
5036.27 1284
5036.93 1269
5037.60 1298
5038.27 1348
5038.94 1334
5039.61 1300
5040.28 1311
5040.95 1277
5041.62 1272
5042.29 1284
5042.96 1257
5043.63 1303
5044.30 1303
5044.97 1283
5045.64 1277
5046.31 1277
5046.98 1261
5047.65 1262
5048.32 1259
5048.99 1307
5049.66 1302
5050.33 1268
5051.00 1271
5051.67 1263
5052.34 1262
5053.01 1318
5053.68 1305
5054.35 1294
5055.02 1277
5055.69 1257
5056.36 1271
5057.03 1292
5057.70 1310
5058.37 1273
5059.04 1263
5059.71 1261
5060.38 1258
5061.05 1233
5061.72 1255
5062.39 1282
5063.06 1298
5063.73 1229
5064.40 1238
5065.08 1275
5065.75 1252
5066.42 1299
5067.09 1295
5067.76 1324
5068.43 1336
5069.10 1310
5069.77 1251
5070.44 1253
5071.12 1256
5071.79 1277
5072.46 1288
5073.13 1313
5073.80 1251
5074.47 1288
5075.14 1295
5075.82 1295
5076.49 1351
5077.16 1348
5077.83 1392
5078.50 1366
5079.18 1427
5079.85 1377
5080.52 1460
5081.19 1497
5081.86 1455
5082.54 1409
5083.21 1420
5083.88 1404
5084.55 1423
5085.22 1347
5085.90 1403
5086.57 1448
5087.24 1428
5087.91 1444
5088.59 1437
5089.26 1396
5089.93 1421
5090.60 1400
5091.28 1395
5091.95 1431
5092.62 1383
5093.30 1401
5093.97 1397
5094.64 1381
5095.31 1363
5095.99 1362
5096.66 1383
5097.33 1402
5098.01 1388
5098.68 1341
5099.35 1327
5100.03 1386
5100.70 1365
5101.37 1317
5102.05 1377
5102.72 1384
5103.39 1444
5104.07 1448
5104.74 1505
5105.41 1469
5106.09 1513
5106.76 1530
5107.43 1477
5108.11 1472
5108.78 1474
5109.46 1451
5110.13 1385
5110.80 1420
5111.48 1484
5112.15 1470
5112.83 1434
5113.50 1470
5114.17 1434
5114.85 1484
5115.52 1506
5116.20 1494
5116.87 1427
5117.55 1463
5118.22 1563
5118.89 1600
5119.57 1659
5120.24 1715
5120.92 1735
5121.59 1782
5122.27 1775
5122.94 1690
5123.62 1601
5124.29 1662
5124.97 1695
5125.64 1640
5126.32 1580
5126.99 1493
5127.67 1517
5128.34 1465
5129.02 1441
5129.69 1442
5130.37 1443
5131.04 1454
5131.72 1429
5132.39 1411
5133.07 1425
5133.75 1460
5134.42 1423
5135.10 1473
5135.77 1394
5136.45 1412
5137.12 1377
5137.80 1412
5138.47 1380
5139.15 1277
5139.83 1318
5140.50 1359
5141.18 1340
5141.85 1315
5142.53 1302
5143.21 1280
5143.88 1278
5144.56 1304
5145.23 1278
5145.91 1270
5146.59 1307
5147.26 1283
5147.94 1352
5148.62 1301
5149.29 1280
5149.97 1266
5150.65 1249
5151.32 1291
5152.00 1262
5152.68 1279
5153.35 1233
5154.03 1261
5154.71 1277
5155.38 1262
5156.06 1201
5156.74 1280
5157.41 1320
5158.09 1334
5158.77 1265
5159.45 1233
5160.12 1302
5160.80 1270
5161.48 1316
5162.16 1284
5162.83 1303
5163.51 1269
5164.19 1228
5164.87 1253
5165.54 1285
5166.22 1305
5166.90 1321
5167.58 1336
5168.25 1378
5168.93 1343
5169.61 1313
5170.29 1330
5170.96 1288
5171.64 1280
5172.32 1237
5173.00 1258
5173.68 1237
5174.36 1231
5175.03 1233
5175.71 1271
5176.39 1221
5177.07 1246
5177.75 1223
5178.42 1246
5179.10 1233
5179.78 1221
5180.46 1223
5181.14 1248
5181.82 1253
5182.50 1272
5183.18 1286
5183.85 1297
5184.53 1239
5185.21 1271
5185.89 1252
5186.57 1246
5187.25 1251
5187.93 1211
5188.61 1252
5189.29 1206
5189.96 1226
5190.64 1217
5191.32 1231
5192.00 1259
5192.68 1218
5193.36 1228
5194.04 1238
5194.72 1225
5195.40 1239
5196.08 1271
5196.76 1223
5197.44 1260
5198.12 1222
5198.80 1177
5199.48 1267
5200.16 1271
5200.84 1260
5201.52 1210
5202.20 1277
5202.88 1294
5203.56 1300
5204.24 1237
5204.92 1237
5205.60 1220
5206.28 1233
5206.96 1237
5207.64 1281
5208.32 1295
5209.00 1310
5209.68 1270
5210.36 1310
5211.04 1319
5211.72 1336
5212.40 1306
5213.08 1331
5213.76 1348
5214.44 1364
5215.13 1373
5215.81 1416
5216.49 1451
5217.17 1395
5217.85 1435
5218.53 1441
5219.21 1434
5219.89 1424
5220.57 1447
5221.25 1421
5221.94 1385
5222.62 1408
5223.30 1439
5223.98 1498
5224.66 1467
5225.34 1476
5226.02 1463
5226.71 1418
5227.39 1379
5228.07 1364
5228.75 1366
5229.43 1375
5230.11 1369
5230.80 1379
5231.48 1386
5232.16 1340
5232.84 1359
5233.52 1371
5234.21 1360
5234.89 1338
5235.57 1324
5236.25 1381
5236.93 1363
5237.62 1400
5238.30 1393
5238.98 1376
5239.66 1396
5240.35 1400
5241.03 1416
5241.71 1379
5242.39 1427
5243.08 1393
5243.76 1423
5244.44 1407
5245.13 1425
5245.81 1406
5246.49 1354
5247.17 1361
5247.86 1335
5248.54 1370
5249.22 1435
5249.91 1386
5250.59 1384
5251.27 1360
5251.96 1346
5252.64 1374
5253.32 1449
5254.01 1483
5254.69 1419
5255.37 1467
5256.06 1409
5256.74 1424
5257.42 1417
5258.11 1378
5258.79 1314
5259.47 1350
5260.16 1365
5260.84 1378
5261.53 1399
5262.21 1486
5262.89 1550
5263.58 1545
5264.26 1507
5264.95 1480
5265.63 1494
5266.31 1496
5267.00 1433
5267.68 1441
5268.37 1443
5269.05 1437
5269.73 1411
5270.42 1367
5271.10 1355
5271.79 1379
5272.47 1470
5273.16 1372
5273.84 1390
5274.53 1424
5275.21 1351
5275.90 1372
5276.58 1322
5277.27 1370
5277.95 1376
5278.64 1390
5279.32 1396
5280.01 1322
5280.69 1364
5281.38 1377
5282.06 1361
5282.75 1323
5283.43 1355
5284.12 1361
5284.80 1333
5285.49 1326
5286.17 1312
5286.86 1355
5287.54 1338
5288.23 1310
5288.92 1336
5289.60 1297
5290.29 1328
5290.97 1336
5291.66 1328
5292.34 1283
5293.03 1302
5293.72 1345
5294.40 1297
5295.09 1316
5295.77 1336
5296.46 1359
5297.15 1380
5297.83 1368
5298.52 1368
5299.20 1428
5299.89 1414
5300.58 1445
5301.26 1467
5301.95 1443
5302.64 1412
5303.32 1446
5304.01 1460
5304.70 1543
5305.38 1656
5306.07 1742
5306.76 1799
5307.44 1849
5308.13 1827
5308.82 1821
5309.50 1776
5310.19 1647
5310.88 1659
5311.57 1675
5312.25 1679
5312.94 1759
5313.63 1728
5314.31 1675
5315.00 1696
5315.69 1659
5316.38 1596
5317.06 1583
5317.75 1604
5318.44 1578
5319.13 1542
5319.81 1632
5320.50 1634
5321.19 1680
5321.88 1691
5322.57 1649
5323.25 1612
5323.94 1654
5324.63 1647
5325.32 1580
5326.00 1502
5326.69 1496
5327.38 1472
5328.07 1477
5328.76 1476
5329.45 1408
5330.13 1398
5330.82 1394
5331.51 1402
5332.20 1369
5332.89 1300
5333.58 1276
5334.26 1345
5334.95 1358
5335.64 1319
5336.33 1321
5337.02 1298
5337.71 1283
5338.40 1353
5339.09 1343
5339.77 1322
5340.46 1282
5341.15 1285
5341.84 1327
5342.53 1287
5343.22 1283
5343.91 1310
5344.60 1336
5345.29 1286
5345.98 1336
5346.67 1303
5347.36 1301
5348.05 1304
5348.73 1308
5349.42 1307
5350.11 1355
5350.80 1312
5351.49 1305
5352.18 1336
5352.87 1290
5353.56 1295
5354.25 1315
5354.94 1329
5355.63 1264
5356.32 1255
5357.01 1268
5357.70 1297
5358.39 1236
5359.08 1269
5359.77 1282
5360.46 1320
5361.15 1329
5361.84 1343
5362.53 1391
5363.22 1358
5363.91 1406
5364.61 1349
5365.30 1386
5365.99 1348
5366.68 1336
5367.37 1304
5368.06 1308
5368.75 1255
5369.44 1253
5370.13 1243
5370.82 1271
5371.51 1268
5372.20 1253
5372.89 1246
5373.59 1193
5374.28 1260
5374.97 1214
5375.66 1200
5376.35 1199
5377.04 1194
5377.73 1232
5378.42 1212
5379.12 1227
5379.81 1295
5380.50 1251
5381.19 1206
5381.88 1251
5382.57 1242
5383.27 1246
5383.96 1235
5384.65 1250
5385.34 1252
5386.03 1279
5386.73 1284
5387.42 1280
5388.11 1277
5388.80 1317
5389.49 1264
5390.19 1321
5390.88 1302
5391.57 1344
5392.26 1356
5392.95 1319
5393.65 1349
5394.34 1346
5395.03 1342
5395.72 1283
5396.42 1280
5397.11 1290
5397.80 1290
5398.50 1282
5399.19 1233
5399.88 1247
5400.57 1301
5401.27 1330
5401.96 1263
5402.65 1276
5403.35 1285
5404.04 1310
5404.73 1329
5405.42 1329
5406.12 1339
5406.81 1307
5407.50 1316
5408.20 1282
5408.89 1303
5409.58 1294
5410.28 1328
5410.97 1339
5411.66 1339
5412.36 1319
5413.05 1270
5413.75 1315
5414.44 1364
5415.13 1323
5415.83 1322
5416.52 1358
5417.21 1379
5417.91 1346
5418.60 1346
5419.30 1366
5419.99 1360
5420.68 1374
5421.38 1443
5422.07 1475
5422.77 1497
5423.46 1491
5424.16 1458
5424.85 1458
5425.54 1485
5426.24 1410
5426.93 1428
5427.63 1412
5428.32 1409
5429.02 1438
5429.71 1387
5430.41 1395
5431.10 1410
5431.80 1428
5432.49 1426
5433.19 1489
5433.88 1457
5434.58 1470
5435.27 1494
5435.97 1499
5436.66 1512
5437.36 1496
5438.05 1525
5438.75 1537
5439.44 1597
5440.14 1579
5440.83 1560
5441.53 1579
5442.22 1549
5442.92 1535
5443.62 1566
5444.31 1559
5445.01 1587
5445.70 1639
5446.40 1684
5447.09 1744
5447.79 1824
5448.49 1879
5449.18 1877
5449.88 1858
5450.57 1923
5451.27 1808
5451.97 1820
5452.66 1814
5453.36 1787
5454.05 1821
5454.75 1737
5455.45 1749
5456.14 1745
5456.84 1711
5457.54 1745
5458.23 1863
5458.93 1884
5459.63 1901
5460.32 1849
5461.02 1833
5461.72 1892
5462.41 1930
5463.11 1934
5463.81 1925
5464.50 1927
5465.20 1975
5465.90 1993
5466.59 2046
5467.29 2085
5467.99 2033
5468.69 2009
5469.38 2054
5470.08 2095
5470.78 2066
5471.48 2173
5472.17 2198
5472.87 2282
5473.57 2349
5474.27 2350
5474.96 2366
5475.66 2348
5476.36 2473
5477.06 2546
5477.75 2486
5478.45 2664
5479.15 2890
5479.85 3119
5480.55 3352
5481.24 3740
5481.94 3912
5482.64 4012
5483.34 3943
5484.04 3773
5484.73 3486
5485.43 3301
5486.13 3155
5486.83 3065
5487.53 2973
5488.23 2948
5488.92 2918
5489.62 2853
5490.32 2890
5491.02 2884
5491.72 2895
5492.42 2975
5493.12 3048
5493.81 3100
5494.51 3057
5495.21 3124
5495.91 3219
5496.61 3173
5497.31 3195
5498.01 3301
5498.71 3415
5499.41 3604
5500.11 4033
5500.81 4577
5501.50 5151
5502.20 5680
5502.90 5981
5503.60 5907
5504.30 5546
5505.00 5109
5505.70 4486
5506.40 4069
5507.10 3626
5507.80 3273
5508.50 3142
5509.20 2929
5509.90 2847
5510.60 2725
5511.30 2716
5512.00 2639
5512.70 2580
5513.40 2593
5514.10 2492
5514.80 2539
5515.50 2612
5516.20 2611
5516.90 2598
5517.60 2576
5518.30 2555
5519.00 2467
5519.70 2376
5520.40 2365
5521.10 2452
5521.80 2360
5522.50 2305
5523.20 2305
5523.90 2260
5524.61 2173
5525.31 2134
5526.01 2101
5526.71 2117
5527.41 2116
5528.11 2087
5528.81 2020
5529.51 1982
5530.21 1997
5530.91 2071
5531.62 2103
5532.32 2052
5533.02 2054
5533.72 1991
5534.42 1983
5535.12 1965
5535.82 1882
5536.53 1949
5537.23 1944
5537.93 1970
5538.63 1947
5539.33 1870
5540.03 1873
5540.74 1859
5541.44 1834
5542.14 1842
5542.84 1837
5543.54 1846
5544.24 1745
5544.95 1755
5545.65 1733
5546.35 1730
5547.05 1720
5547.76 1777
5548.46 1742
5549.16 1704
5549.86 1714
5550.56 1741
5551.27 1727
5551.97 1746
5552.67 1706
5553.37 1668
5554.08 1723
5554.78 1730
5555.48 1710
5556.19 1699
5556.89 1678
5557.59 1667
5558.29 1661
5559.00 1707
5559.70 1722
5560.40 1710
5561.11 1682
5561.81 1623
5562.51 1643
5563.22 1643
5563.92 1641
5564.62 1649
5565.33 1680
5566.03 1700
5566.73 1707
5567.44 1701
5568.14 1641
5568.84 1669
5569.55 1588
5570.25 1614
5570.95 1665
5571.66 1627
5572.36 1588
5573.06 1603
5573.77 1604
5574.47 1672
5575.18 1679
5575.88 1688
5576.58 1703
5577.29 1721
5577.99 1661
5578.70 1647
5579.40 1608
5580.11 1661
5580.81 1636
5581.51 1653
5582.22 1574
5582.92 1478
5583.63 1505
5584.33 1505
5585.04 1483
5585.74 1475
5586.45 1484
5587.15 1502
5587.86 1546
5588.56 1596
5589.26 1486
5589.97 1497
5590.67 1500
5591.38 1505
5592.08 1501
5592.79 1484
5593.49 1467
5594.20 1454
5594.91 1426
5595.61 1418
5596.32 1439
5597.02 1407
5597.73 1472
5598.43 1441
5599.14 1447
5599.84 1431
5600.55 1410
5601.25 1398
5601.96 1413
5602.67 1417
5603.37 1428
5604.08 1444
5604.78 1461
5605.49 1421
5606.19 1480
5606.90 1463
5607.61 1521
5608.31 1502
5609.02 1470
5609.72 1503
5610.43 1500
5611.14 1491
5611.84 1469
5612.55 1460
5613.26 1446
5613.96 1422
5614.67 1411
5615.38 1475
5616.08 1479
5616.79 1476
5617.49 1457
5618.20 1476
5618.91 1487
5619.62 1503
5620.32 1491
5621.03 1526
5621.74 1513
5622.44 1487
5623.15 1514
5623.86 1545
5624.56 1516
5625.27 1521
5625.98 1530
5626.69 1498
5627.39 1566
5628.10 1613
5628.81 1655
5629.51 1619
5630.22 1614
5630.93 1656
5631.64 1678
5632.34 1696
5633.05 1724
5633.76 1721
5634.47 1747
5635.17 1761
5635.88 1705
5636.59 1773
5637.30 1772
5638.01 1821
5638.71 1859
5639.42 1894
5640.13 1891
5640.84 1861
5641.55 1896
5642.25 1894
5642.96 1855
5643.67 1797
5644.38 1797
5645.09 1771
5645.80 1720
5646.50 1735
5647.21 1661
5647.92 1633
5648.63 1649
5649.34 1702
5650.05 1651
5650.76 1657
5651.47 1699
5652.17 1634
5652.88 1611
5653.59 1643
5654.30 1704
5655.01 1690
5655.72 1717
5656.43 1637
5657.14 1615
5657.85 1687
5658.56 1686
5659.26 1698
5659.97 1687
5660.68 1691
5661.39 1716
5662.10 1759
5662.81 1748
5663.52 1733
5664.23 1719
5664.94 1733
5665.65 1753
5666.36 1661
5667.07 1633
5667.78 1648
5668.49 1634
5669.20 1627
5669.91 1588
5670.62 1587
5671.33 1600
5672.04 1701
5672.75 1755
5673.46 1698
5674.17 1664
5674.88 1675
5675.59 1663
5676.30 1617
5677.01 1567
5677.72 1567
5678.43 1509
5679.14 1545
5679.85 1493
5680.56 1520
5681.27 1535
5681.98 1560
5682.69 1552
5683.41 1557
5684.12 1517
5684.83 1512
5685.54 1496
5686.25 1463
5686.96 1478
5687.67 1470
5688.38 1472
5689.09 1464
5689.80 1493
5690.52 1440
5691.23 1437
5691.94 1406
5692.65 1394
5693.36 1406
5694.07 1433
5694.78 1415
5695.49 1388
5696.21 1399
5696.92 1459
5697.63 1401
5698.34 1391
5699.05 1410
5699.77 1345
5700.48 1401
5701.19 1380
5701.90 1415
5702.61 1403
5703.32 1410
5704.04 1386
5704.75 1371
5705.46 1374
5706.17 1376
5706.89 1351
5707.60 1372
5708.31 1354
5709.02 1371
5709.73 1389
5710.45 1369
5711.16 1325
5711.87 1312
5712.58 1329
5713.30 1305
5714.01 1310
5714.72 1257
5715.44 1278
5716.15 1308
5716.86 1277
5717.57 1280
5718.29 1324
5719.00 1284
5719.71 1324
5720.43 1284
5721.14 1278
5721.85 1279
5722.57 1304
5723.28 1364
5723.99 1358
5724.71 1324
5725.42 1317
5726.13 1331
5726.85 1330
5727.56 1355
5728.27 1287
5728.99 1322
5729.70 1311
5730.41 1312
5731.13 1300
5731.84 1299
5732.56 1336
5733.27 1326
5733.98 1243
5734.70 1256
5735.41 1273
5736.12 1246
5736.84 1280
5737.55 1264
5738.27 1253
5738.98 1263
5739.70 1244
5740.41 1218
5741.12 1225
5741.84 1220
5742.55 1264
5743.27 1271
5743.98 1262
5744.70 1263
5745.41 1258
5746.13 1239
5746.84 1255
5747.56 1270
5748.27 1223
5748.99 1197
5749.70 1224
5750.42 1259
5751.13 1262
5751.85 1269
5752.56 1209
5753.28 1242
5753.99 1255
5754.71 1237
5755.42 1241
5756.14 1246
5756.85 1260
5757.57 1268
5758.28 1271
5759.00 1233
5759.71 1300
5760.43 1261
5761.14 1292
5761.86 1281
5762.58 1263
5763.29 1262
5764.01 1258
5764.72 1297
5765.44 1274
5766.16 1224
5766.87 1283
5767.59 1276
5768.30 1301
5769.02 1322
5769.74 1320
5770.45 1368
5771.17 1371
5771.88 1435
5772.60 1453
5773.32 1466
5774.03 1467
5774.75 1352
5775.47 1294
5776.18 1280
5776.90 1262
5777.62 1244
5778.33 1201
5779.05 1240
5779.77 1273
5780.48 1280
5781.20 1310
5781.92 1257
5782.63 1236
5783.35 1283
5784.07 1309
5784.78 1316
5785.50 1242
5786.22 1280
5786.94 1304
5787.65 1299
5788.37 1297
5789.09 1245
5789.81 1249
5790.52 1246
5791.24 1241
5791.96 1272
5792.68 1226
5793.39 1284
5794.11 1240
5794.83 1217
5795.55 1219
5796.26 1248
5796.98 1232
5797.70 1216
5798.42 1219
5799.14 1252
5799.85 1250
5800.57 1255
5801.29 1268
5802.01 1215
5802.73 1254
5803.44 1257
5804.16 1247
5804.88 1257
5805.60 1269
5806.32 1288
5807.04 1263
5807.75 1254
5808.47 1249
5809.19 1257
5809.91 1300
5810.63 1274
5811.35 1287
5812.07 1254
5812.79 1212
5813.50 1292
5814.22 1272
5814.94 1246
5815.66 1232
5816.38 1244
5817.10 1267
5817.82 1274
5818.54 1235
5819.26 1287
5819.98 1251
5820.70 1261
5821.41 1281
5822.13 1259
5822.85 1254
5823.57 1241
5824.29 1263
5825.01 1232
5825.73 1256
5826.45 1249
5827.17 1229
5827.89 1261
5828.61 1303
5829.33 1297
5830.05 1324
5830.77 1350
5831.49 1358
5832.21 1319
5832.93 1304
5833.65 1256
5834.37 1305
5835.09 1322
5835.81 1311
5836.53 1295
5837.25 1316
5837.97 1330
5838.69 1337
5839.41 1335
5840.13 1321
5840.85 1336
5841.57 1303
5842.30 1318
5843.02 1328
5843.74 1310
5844.46 1411
5845.18 1397
5845.90 1371
5846.62 1331
5847.34 1337
5848.06 1362
5848.78 1389
5849.50 1389
5850.23 1407
5850.95 1401
5851.67 1413
5852.39 1426
5853.11 1480
5853.83 1469
5854.55 1435
5855.27 1471
5856.00 1432
5856.72 1456
5857.44 1445
5858.16 1462
5858.88 1471
5859.60 1465
5860.33 1465
5861.05 1426
5861.77 1455
5862.49 1478
5863.21 1491
5863.94 1491
5864.66 1433
5865.38 1474
5866.10 1502
5866.82 1482
5867.55 1520
5868.27 1504
5868.99 1539
5869.71 1506
5870.43 1501
5871.16 1545
5871.88 1630
5872.60 1583
5873.32 1588
5874.05 1565
5874.77 1605
5875.49 1607
5876.22 1615
5876.94 1618
5877.66 1605
5878.38 1668
5879.11 1709
5879.83 1796
5880.55 1764
5881.28 1778
5882.00 1778
5882.72 1750
5883.45 1748
5884.17 1714
5884.89 1674
5885.61 1745
5886.34 1696
5887.06 1705
5887.79 1747
5888.51 1774
5889.23 1731
5889.96 1738
5890.68 1764
5891.40 1766
5892.13 1767
5892.85 1731
5893.57 1746
5894.30 1713
5895.02 1695
5895.75 1711
5896.47 1738
5897.19 1718
5897.92 1763
5898.64 1722
5899.37 1739
5900.09 1750
5900.81 1736
5901.54 1744
5902.26 1743
5902.99 1785
5903.71 1790
5904.44 1782
5905.16 1790
5905.89 1848
5906.61 1859
5907.33 1912
5908.06 1885
5908.78 1879
5909.51 1862
5910.23 1928
5910.96 1845
5911.68 1913
5912.41 1956
5913.13 1951
5913.86 1939
5914.58 1941
5915.31 1950
5916.03 1910
5916.76 1921
5917.48 1942
5918.21 1999
5918.94 1988
5919.66 1997
5920.39 2052
5921.11 2070
5921.84 2055
5922.56 2051
5923.29 2116
5924.01 2141
5924.74 2139
5925.47 2170
5926.19 2220
5926.92 2234
5927.64 2269
5928.37 2222
5929.09 2340
5929.82 2331
5930.55 2389
5931.27 2405
5932.00 2401
5932.73 2440
5933.45 2469
5934.18 2536
5934.90 2554
5935.63 2546
5936.36 2573
5937.08 2691
5937.81 2662
5938.54 2620
5939.26 2681
5939.99 2777
5940.72 2789
5941.44 2803
5942.17 2889
5942.90 2928
5943.62 2964
5944.35 3087
5945.08 3124
5945.80 3164
5946.53 3245
5947.26 3327
5947.99 3377
5948.71 3466
5949.44 3452
5950.17 3526
5950.89 3675
5951.62 3866
5952.35 4175
5953.08 4410
5953.80 4722
5954.53 4856
5955.26 4985
5955.99 4964
5956.71 4805
5957.44 4607
5958.17 4568
5958.90 4444
5959.63 4374
5960.35 4326
5961.08 4273
5961.81 4348
5962.54 4334
5963.27 4267
5963.99 4374
5964.72 4488
5965.45 4663
5966.18 4918
5966.91 5342
5967.64 5719
5968.36 5949
5969.09 6074
5969.82 6117
5970.55 5892
5971.28 5628
5972.01 5454
5972.73 5267
5973.46 5079
5974.19 5036
5974.92 4881
5975.65 4765
5976.38 4752
5977.11 4781
5977.84 4737
5978.57 4800
5979.29 4871
5980.02 5044
5980.75 5159
5981.48 5218
5982.21 5279
5982.94 5339
5983.67 5324
5984.40 5388
5985.13 5464
5985.86 5423
5986.59 5343
5987.32 5419
5988.05 5366
5988.78 5380
5989.51 5358
5990.24 5406
5990.97 5356
5991.70 5401
5992.43 5484
5993.16 5461
5993.89 5615
5994.62 5670
5995.35 5725
5996.08 5749
5996.81 5995
5997.54 6024
5998.27 6023
5999.00 5926
5999.73 5993
6000.46 5958
6001.19 5983
6001.92 5903
6002.65 5822
6003.38 5729
6004.11 5691
6004.84 5655
6005.57 5619
6006.30 5544
6007.03 5636
6007.76 5722
6008.49 5989
6009.22 6280
6009.95 6906
6010.69 7664
6011.42 8618
6012.15 9788
6012.88 11047
6013.61 12281
6014.34 13256
6015.07 13828
6015.80 13911
6016.54 13568
6017.27 12830
6018.00 12005
6018.73 11021
6019.46 9830
6020.19 8992
6020.92 8082
6021.66 7272
6022.39 6694
6023.12 6201
6023.85 5823
6024.58 5519
6025.31 5382
6026.05 5296
6026.78 5068
6027.51 4951
6028.24 5000
6028.97 5099
6029.71 5075
6030.44 5164
6031.17 5212
6031.90 5221
6032.64 4967
6033.37 4898
6034.10 4685
6034.83 4600
6035.57 4447
6036.30 4320
6037.03 4224
6037.76 4215
6038.50 4175
6039.23 4209
6039.96 4269
6040.69 4297
6041.43 4286
6042.16 4384
6042.89 4389
6043.63 4448
6044.36 4493
6045.09 4462
6045.82 4529
6046.56 4517
6047.29 4621
6048.02 4621
6048.76 4588
6049.49 4695
6050.22 4727
6050.96 4689
6051.69 4823
6052.42 5000
6053.16 5230
6053.89 5261
6054.63 5321
6055.36 5325
6056.09 5221
6056.83 5161
6057.56 4987
6058.29 4837
6059.03 4744
6059.76 4643
6060.50 4586
6061.23 4538
6061.96 4473
6062.70 4523
6063.43 4400
6064.17 4375
6064.90 4239
6065.63 4175
6066.37 4144
6067.10 4169
6067.84 4058
6068.57 3987
6069.31 3921
6070.04 3930
6070.78 3940
6071.51 3850
6072.25 3833
6072.98 3749
6073.72 3793
6074.45 3767
6075.18 3685
6075.92 3649
6076.65 3620
6077.39 3586
6078.12 3594
6078.86 3514
6079.59 3549
6080.33 3523
6081.07 3405
6081.80 3346
6082.54 3346
6083.27 3319
6084.01 3262
6084.74 3262
6085.48 3234
6086.21 3168
6086.95 3095
6087.68 3175
6088.42 3136
6089.16 3082
6089.89 3091
6090.63 3123
6091.36 3131
6092.10 3135
6092.84 3109
6093.57 3059
6094.31 3097
6095.04 3071
6095.78 3058
6096.52 3024
6097.25 3001
6097.99 2985
6098.72 2989
6099.46 2923
6100.20 2904
6100.93 2900
6101.67 2890
6102.41 2901
6103.14 2831
6103.88 2856
6104.62 2852
6105.35 2863
6106.09 2835
6106.83 2864
6107.56 2872
6108.30 2806
6109.04 2858
6109.77 2862
6110.51 2860
6111.25 2835
6111.99 2884
6112.72 2954
6113.46 2919
6114.20 2917
6114.93 2920
6115.67 2979
6116.41 2975
6117.15 2943
6117.88 2938
6118.62 3022
6119.36 3042
6120.10 3004
6120.83 2961
6121.57 3002
6122.31 2983
6123.05 3012
6123.79 2983
6124.52 3048
6125.26 3048
6126.00 3083
6126.74 3073
6127.47 3127
6128.21 3091
6128.95 3083
6129.69 3077
6130.43 3073
6131.17 3013
6131.90 3061
6132.64 3157
6133.38 3145
6134.12 3134
6134.86 3152
6135.60 3191
6136.33 3198
6137.07 3228
6137.81 3324
6138.55 3352
6139.29 3419
6140.03 3397
6140.77 3360
6141.51 3381
6142.24 3340
6142.98 3374
6143.72 3338
6144.46 3372
6145.20 3387
6145.94 3434
6146.68 3413
6147.42 3368
6148.16 3420
6148.90 3392
6149.64 3400
6150.38 3488
6151.12 3495
6151.86 3523
6152.59 3526
6153.33 3507
6154.07 3540
6154.81 3561
6155.55 3550
6156.29 3611
6157.03 3678
6157.77 3750
6158.51 3764
6159.25 3830
6159.99 3907
6160.73 3892
6161.47 3923
6162.21 3956
6162.95 4136
6163.69 4306
6164.43 4451
6165.17 4722
6165.91 4965
6166.65 5172
6167.39 5417
6168.14 5451
6168.88 5716
6169.62 5636
6170.36 5504
6171.10 5456
6171.84 5383
6172.58 5235
6173.32 5140
6174.06 5078
6174.80 5015
6175.54 4971
6176.28 4895
6177.02 4823
6177.77 4837
6178.51 4820
6179.25 4881
6179.99 4938
6180.73 4991
6181.47 4958
6182.21 5077
6182.95 5165
6183.70 5228
6184.44 5295
6185.18 5399
6185.92 5319
6186.66 5339
6187.40 5386
6188.15 5491
6188.89 5494
6189.63 5608
6190.37 5885
6191.11 6083
6191.85 6230
6192.60 6444
6193.34 6595
6194.08 6730
6194.82 6867
6195.56 6971
6196.31 6856
6197.05 6797
6197.79 6824
6198.53 6828
6199.28 6752
6200.02 6628
6200.76 6548
6201.50 6636
6202.25 6674
6202.99 6871
6203.73 7125
6204.47 7600
6205.22 8269
6205.96 9390
6206.70 11202
6207.44 13929
6208.19 16833
6208.93 20181
6209.67 23046
6210.42 25079
6211.16 25739
6211.90 25552
6212.65 24479
6213.39 22342
6214.13 19860
6214.88 17397
6215.62 15066
6216.36 12812
6217.11 11144
6217.85 9578
6218.59 8335
6219.34 7514
6220.08 6730
6220.82 6160
6221.57 5677
6222.31 5338
6223.05 5162
6223.80 4984
6224.54 4841
6225.29 4759
6226.03 4718
6226.77 4657
6227.52 4482
6228.26 4197
6229.01 4074
6229.75 3859
6230.49 3723
6231.24 3602
6231.98 3496
6232.73 3437
6233.47 3372
6234.22 3384
6234.96 3386
6235.71 3408
6236.45 3499
6237.19 3550
6237.94 3690
6238.68 3728
6239.43 3866
6240.17 4014
6240.92 4279
6241.66 4343
6242.41 4363
6243.15 4380
6243.90 4270
6244.64 4214
6245.39 4163
6246.13 4181
6246.88 4157
6247.62 4177
6248.37 4289
6249.12 4291
6249.86 4308
6250.61 4372
6251.35 4279
6252.10 4237
6252.84 4305
6253.59 4276
6254.33 4179
6255.08 4206
6255.83 4209
6256.57 4178
6257.32 4158
6258.06 4154
6258.81 4179
6259.55 4113
6260.30 4132
6261.05 4061
6261.79 4014
6262.54 3986
6263.28 3921
6264.03 3862
6264.78 3821
6265.52 3815
6266.27 3853
6267.02 3826
6267.76 3797
6268.51 3841
6269.26 3784
6270.00 3838
6270.75 3849
6271.50 3883
6272.24 3848
6272.99 3862
6273.74 3872
6274.48 3865
6275.23 3861
6275.98 3861
6276.72 3937
6277.47 3918
6278.22 4016
6278.96 3971
6279.71 3878
6280.46 3799
6281.21 3620
6281.95 3564
6282.70 3481
6283.45 3390
6284.20 3357
6284.94 3277
6285.69 3214
6286.44 3118
6287.19 3073
6287.93 3093
6288.68 3061
6289.43 3019
6290.18 3026
6290.92 2989
6291.67 2993
6292.42 2926
6293.17 2853
6293.92 2870
6294.66 2873
6295.41 2824
6296.16 2822
6296.91 2748
6297.66 2690
6298.41 2734
6299.15 2746
6299.90 2697
6300.65 2655
6301.40 2636
6302.15 2575
6302.90 2579
6303.64 2554
6304.39 2556
6305.14 2512
6305.89 2494
6306.64 2492
6307.39 2486
6308.14 2528
6308.89 2493
6309.63 2582
6310.38 2623
6311.13 2601
6311.88 2651
6312.63 2628
6313.38 2653
6314.13 2692
6314.88 2637
6315.63 2616
6316.38 2654
6317.13 2660
6317.88 2722
6318.63 2704
6319.38 2676
6320.12 2642
6320.87 2598
6321.62 2506
6322.37 2462
6323.12 2458
6323.87 2404
6324.62 2387
6325.37 2273
6326.12 2286
6326.87 2315
6327.62 2305
6328.37 2341
6329.12 2288
6329.87 2310
6330.62 2275
6331.37 2243
6332.12 2260
6332.87 2262
6333.62 2244
6334.37 2252
6335.13 2269
6335.88 2228
6336.63 2243
6337.38 2283
6338.13 2278
6338.88 2284
6339.63 2298
6340.38 2314
6341.13 2310
6341.88 2325
6342.63 2304
6343.38 2264
6344.13 2249
6344.89 2239
6345.64 2210
6346.39 2236
6347.14 2200
6347.89 2171
6348.64 2221
6349.39 2212
6350.14 2215
6350.90 2238
6351.65 2271
6352.40 2320
6353.15 2376
6353.90 2440
6354.65 2453
6355.40 2503
6356.16 2490
6356.91 2500
6357.66 2481
6358.41 2434
6359.16 2419
6359.92 2356
6360.67 2296
6361.42 2250
6362.17 2240
6362.92 2269
6363.68 2186
6364.43 2224
6365.18 2193
6365.93 2148
6366.68 2161
6367.44 2172
6368.19 2186
6368.94 2178
6369.69 2222
6370.45 2218
6371.20 2201
6371.95 2203
6372.70 2178
6373.46 2093
6374.21 2171
6374.96 2170
6375.72 2085
6376.47 2046
6377.22 2124
6377.97 2127
6378.73 2157
6379.48 2205
6380.23 2259
6380.99 2275
6381.74 2278
6382.49 2363
6383.25 2347
6384.00 2310
6384.75 2322
6385.51 2258
6386.26 2235
6387.01 2188
6387.77 2198
6388.52 2176
6389.27 2106
6390.03 2111
6390.78 2063
6391.54 2023
6392.29 2015
6393.04 2024
6393.80 2031
6394.55 1999
6395.31 2032
6396.06 2030
6396.81 2078
6397.57 2016
6398.32 2038
6399.08 2054
6399.83 2101
6400.59 2086
6401.34 2056
6402.09 2059
6402.85 2070
6403.60 2059
6404.36 1987
6405.11 2045
6405.87 2056
6406.62 2118
6407.38 2099
6408.13 2080
6408.89 2114
6409.64 2139
6410.40 2153
6411.15 2157
6411.91 2136
6412.66 2166
6413.42 2118
6414.17 2216
6414.93 2173
6415.68 2175
6416.44 2218
6417.19 2198
6417.95 2248
6418.70 2234
6419.46 2250
6420.21 2204
6420.97 2224
6421.72 2184
6422.48 2159
6423.24 2136
6423.99 2139
6424.75 2171
6425.50 2100
6426.26 2106
6427.01 2137
6427.77 2106
6428.53 2093
6429.28 2108
6430.04 2178
6430.79 2166
6431.55 2190
6432.31 2183
6433.06 2220
6433.82 2203
6434.58 2214
6435.33 2205
6436.09 2256
6436.85 2255
6437.60 2263
6438.36 2282
6439.11 2279
6439.87 2282
6440.63 2240
6441.38 2317
6442.14 2386
6442.90 2400
6443.66 2372
6444.41 2382
6445.17 2429
6445.93 2365
6446.68 2414
6447.44 2457
6448.20 2481
6448.95 2534
6449.71 2515
6450.47 2562
6451.23 2609
6451.98 2583
6452.74 2545
6453.50 2549
6454.26 2531
6455.01 2599
6455.77 2592
6456.53 2582
6457.29 2627
6458.04 2602
6458.80 2634
6459.56 2710
6460.32 2641
6461.08 2645
6461.83 2671
6462.59 2742
6463.35 2864
6464.11 2918
6464.87 3016
6465.62 3092
6466.38 3171
6467.14 3172
6467.90 3192
6468.66 3163
6469.42 3183
6470.17 3165
6470.93 3149
6471.69 3216
6472.45 3210
6473.21 3251
6473.97 3266
6474.72 3314
6475.48 3252
6476.24 3346
6477.00 3396
6477.76 3426
6478.52 3465
6479.28 3571
6480.04 3558
6480.80 3623
6481.56 3727
6482.31 3808
6483.07 3831
6483.83 3891
6484.59 3927
6485.35 3897
6486.11 3900
6486.87 3938
6487.63 3997
6488.39 4020
6489.15 4108
6489.91 4140
6490.67 4310
6491.43 4438
6492.19 4586
6492.95 4613
6493.71 4706
6494.47 4747
6495.23 4899
6495.99 4844
6496.75 4823
6497.51 4797
6498.27 4736
6499.03 4756
6499.79 4691
6500.55 4772
6501.31 4747
6502.07 4808
6502.83 4947
6503.59 5104
6504.35 5466
6505.11 6180
6505.87 7227
6506.63 8908
6507.39 11176
6508.15 13710
6508.91 15796
6509.67 17374
6510.43 18156
6511.19 17937
6511.96 17034
6512.72 15632
6513.48 14081
6514.24 12419
6515.00 10994
6515.76 9600
6516.52 8374
6517.28 7536
6518.04 6778
6518.80 6308
6519.57 5845
6520.33 5526
6521.09 5336
6521.85 5277
6522.61 5216
6523.37 5127
6524.14 5106
6524.90 5125
6525.66 5199
6526.42 5335
6527.18 5456
6527.94 5661
6528.71 5709
6529.47 5723
6530.23 5549
6530.99 5479
6531.75 5461
6532.52 5396
6533.28 5456
6534.04 5777
6534.80 6277
6535.56 6928
6536.33 7625
6537.09 8286
6537.85 8743
6538.61 8822
6539.38 8717
6540.14 8343
6540.90 7844
6541.66 7178
6542.43 6577
6543.19 6119
6543.95 5674
6544.71 5355
6545.48 5218
6546.24 5060
6547.00 4869
6547.77 4880
6548.53 4853
6549.29 4793
6550.06 4699
6550.82 4724
6551.58 4627
6552.34 4617
6553.11 4580
6553.87 4557
6554.63 4497
6555.40 4501
6556.16 4449
6556.93 4444
6557.69 4559
6558.45 4512
6559.22 4557
6559.98 4492
6560.74 4503
6561.51 4492
6562.27 4505
6563.03 4556
6563.80 4582
6564.56 4651
6565.33 4681
6566.09 4720
6566.85 4660
6567.62 4621
6568.38 4651
6569.15 4665
6569.91 4645
6570.68 4732
6571.44 4747
6572.20 4810
6572.97 4744
6573.73 4797
6574.50 4741
6575.26 4780
6576.03 4799
6576.79 4823
6577.56 4818
6578.32 4796
6579.09 4807
6579.85 4835
6580.62 4781
6581.38 4789
6582.15 4750
6582.91 4747
6583.68 4737
6584.44 4793
6585.21 4818
6585.97 4757
6586.74 4761
6587.50 4768
6588.27 4736
6589.03 4753
6589.80 4768
6590.56 4772
6591.33 4890
6592.09 4910
6592.86 5036
6593.63 5221
6594.39 5416
6595.16 5593
6595.92 5617
6596.69 5680
6597.45 5710
6598.22 5688
6598.99 5532
6599.75 5353
6600.52 5186
6601.28 4995
6602.05 4888
6602.82 4714
6603.58 4606
6604.35 4492
6605.11 4487
6605.88 4333
6606.65 4318
6607.41 4268
6608.18 4265
6608.95 4229
6609.71 4220
6610.48 4231
6611.25 4234
6612.01 4174
6612.78 4178
6613.55 4201
6614.31 4194
6615.08 4130
6615.85 4102
6616.61 4097
6617.38 4131
6618.15 4190
6618.92 4188
6619.68 4313
6620.45 4394
6621.22 4579
6621.98 4733
6622.75 4812
6623.52 4948
6624.29 5041
6625.05 5109
6625.82 5154
6626.59 5032
6627.36 4932
6628.12 4821
6628.89 4707
6629.66 4533
6630.43 4489
6631.20 4398
6631.96 4354
6632.73 4388
6633.50 4488
6634.27 4657
6635.04 4735
6635.80 4907
6636.57 5073
6637.34 5188
6638.11 5185
6638.88 5287
6639.64 5390
6640.41 5487
6641.18 5548
6641.95 5656
6642.72 5835
6643.49 5825
6644.26 5781
6645.02 5641
6645.79 5500
6646.56 5255
6647.33 5037
6648.10 4814
6648.87 4625
6649.64 4341
6650.41 4240
6651.17 4097
6651.94 4070
6652.71 4058
6653.48 3966
6654.25 3981
6655.02 3912
6655.79 3927
6656.56 3879
6657.33 3847
6658.10 3745
6658.87 3714
6659.64 3690
6660.41 3692
6661.17 3650
6661.94 3605
6662.71 3657
6663.48 3660
6664.25 3678
6665.02 3695
6665.79 3677
6666.56 3733
6667.33 3759
6668.10 3768
6668.87 3804
6669.64 3844
6670.41 4016
6671.18 4022
6671.95 4111
6672.72 4064
6673.49 4156
6674.26 4146
6675.03 4116
6675.80 4078
6676.58 4052
6677.35 4055
6678.12 4008
6678.89 4089
6679.66 4098
6680.43 4236
6681.20 4272
6681.97 4246
6682.74 4262
6683.51 4325
6684.28 4354
6685.05 4502
6685.82 4747
6686.59 4805
6687.37 4850
6688.14 4825
6688.91 4821
6689.68 4585
6690.45 4352
6691.22 4227
6691.99 4144
6692.76 4060
6693.54 4024
6694.31 3947
6695.08 3904
6695.85 3820
6696.62 3785
6697.39 3797
6698.17 3746
6698.94 3742
6699.71 3747
6700.48 3801
6701.25 3804
6702.02 3737
6702.80 3796
6703.57 3771
6704.34 3722
6705.11 3617
6705.88 3646
6706.66 3615
6707.43 3500
6708.20 3481
6708.97 3395
6709.75 3413
6710.52 3363
6711.29 3307
6712.06 3307
6712.84 3272
6713.61 3290
6714.38 3260
6715.15 3224
6715.93 3180
6716.70 3186
6717.47 3157
6718.24 3152
6719.02 3168
6719.79 3200
6720.56 3148
6721.34 3113
6722.11 3072
6722.88 3074
6723.66 3068
6724.43 3079
6725.20 3070
6725.98 3088
6726.75 3068
6727.52 3084
6728.30 3089
6729.07 3078
6729.84 3082
6730.62 3065
6731.39 3106
6732.16 3136
6732.94 3061
6733.71 3101
6734.48 3089
6735.26 3181
6736.03 3187
6736.81 3167
6737.58 3207
6738.35 3180
6739.13 3184
6739.90 3234
6740.68 3194
6741.45 3214
6742.22 3232
6743.00 3283
6743.77 3243
6744.55 3256
6745.32 3311
6746.10 3307
6746.87 3292
6747.65 3387
6748.42 3376
6749.19 3360
6749.97 3511
6750.74 3558
6751.52 3645
6752.29 3677
6753.07 3687
6753.84 3873
6754.62 3892
6755.39 3996
6756.17 3960
6756.94 3884
6757.72 3784
6758.49 3740
6759.27 3701
6760.04 3607
6760.82 3545
6761.59 3468
6762.37 3440
6763.15 3524
6763.92 3449
6764.70 3447
6765.47 3513
6766.25 3496
6767.02 3534
6767.80 3562
6768.57 3590
6769.35 3625
6770.13 3573
6770.90 3609
6771.68 3532
6772.45 3459
6773.23 3390
6774.01 3337
6774.78 3300
6775.56 3255
6776.33 3197
6777.11 3120
6777.89 3110
6778.66 3115
6779.44 3031
6780.22 3031
6780.99 3052
6781.77 3006
6782.55 3009
6783.32 2987
6784.10 3000
6784.88 3004
6785.65 2955
6786.43 2933
6787.21 2918
6787.98 2904
6788.76 2902
6789.54 2850
6790.31 2827
6791.09 2837
6791.87 2815
6792.64 2853
6793.42 2814
6794.20 2791
6794.98 2756
6795.75 2793
6796.53 2828
6797.31 2832
6798.09 2769
6798.86 2753
6799.64 2784
6800.42 2726
6801.20 2719
6801.97 2731
6802.75 2765
6803.53 2717
6804.31 2751
6805.08 2772
6805.86 2798
6806.64 2853
6807.42 2861
6808.20 2916
6808.97 2901
6809.75 2900
6810.53 2903
6811.31 2868
6812.09 2841
6812.87 2848
6813.64 2828
6814.42 2810
6815.20 2780
6815.98 2770
6816.76 2780
6817.54 2778
6818.31 2788
6819.09 2844
6819.87 2776
6820.65 2820
6821.43 2862
6822.21 2749
6822.99 2763
6823.77 2794
6824.54 2836
6825.32 2808
6826.10 2790
6826.88 2784
6827.66 2788
6828.44 2794
6829.22 2751
6830.00 2710
6830.78 2696
6831.56 2690
6832.34 2726
6833.12 2758
6833.90 2740
6834.67 2833
6835.45 2894
6836.23 3034
6837.01 3169
6837.79 3340
6838.57 3571
6839.35 3791
6840.13 3947
6840.91 4084
6841.69 4121
6842.47 4085
6843.25 3905
6844.03 3740
6844.81 3636
6845.59 3429
6846.37 3285
6847.15 3221
6847.93 3209
6848.71 3270
6849.49 3431
6850.27 3498
6851.05 3665
6851.84 3754
6852.62 3898
6853.40 3890
6854.18 3881
6854.96 3796
6855.74 3709
6856.52 3658
6857.30 3530
6858.08 3383
6858.86 3327
6859.64 3298
6860.42 3221
6861.20 3153
6861.99 3150
6862.77 3181
6863.55 3127
6864.33 3137
6865.11 3118
6865.89 3218
6866.67 3214
6867.45 3217
6868.24 3201
6869.02 3307
6869.80 3310
6870.58 3334
6871.36 3342
6872.14 3382
6872.93 3410
6873.71 3462
6874.49 3530
6875.27 3533
6876.05 3573
6876.83 3587
6877.62 3654
6878.40 3793
6879.18 3919
6879.96 4018
6880.74 4242
6881.53 4469
6882.31 4901
6883.09 5317
6883.87 5536
6884.66 5654
6885.44 5619
6886.22 5516
6887.00 5455
6887.79 5420
6888.57 5525
6889.35 5615
6890.13 5601
6890.92 5631
6891.70 5507
6892.48 5370
6893.27 5219
6894.05 5075
6894.83 4834
6895.61 4639
6896.40 4456
6897.18 4353
6897.96 4277
6898.75 4215
6899.53 4217
6900.31 4128
6901.10 4058
6901.88 4022
6902.66 4029
6903.45 3958
6904.23 3897
6905.01 3952
6905.80 3840
6906.58 3837
6907.36 3803
6908.15 3701
6908.93 3688
6909.72 3628
6910.50 3688
6911.28 3652
6912.07 3560
6912.85 3532
6913.64 3566
6914.42 3504
6915.20 3499
6915.99 3512
6916.77 3568
6917.56 3539
6918.34 3373
6919.12 3443
6919.91 3440
6920.69 3465
6921.48 3478
6922.26 3461
6923.05 3464
6923.83 3456
6924.62 3434
6925.40 3441
6926.19 3523
6926.97 3476
6927.75 3475
6928.54 3544
6929.32 3579
6930.11 3546
6930.89 3510
6931.68 3572
6932.46 3618
6933.25 3638
6934.04 3617
6934.82 3644
6935.61 3677
6936.39 3684
6937.18 3721
6937.96 3806
6938.75 3849
6939.53 3993
6940.32 4092
6941.10 4213
6941.89 4424
6942.67 4564
6943.46 4689
6944.25 4868
6945.03 4894
6945.82 4925
6946.60 4980
6947.39 5078
6948.18 5055
6948.96 5076
6949.75 5122
6950.53 5122
6951.32 5173
6952.11 5125
6952.89 5072
6953.68 4998
6954.47 4958
6955.25 4889
6956.04 4778
6956.82 4762
6957.61 4747
6958.40 4663
6959.18 4680
6959.97 4700
6960.76 4691
6961.54 4719
6962.33 4687
6963.12 4782
6963.90 4766
6964.69 4812
6965.48 4959
6966.27 5183
6967.05 5287
6967.84 5432
6968.63 5709
6969.41 5938
6970.20 6062
6970.99 6176
6971.78 6214
6972.56 6317
6973.35 6254
6974.14 6267
6974.93 6203
6975.71 6146
6976.50 6184
6977.29 6181
6978.08 6140
6978.86 6202
6979.65 6360
6980.44 6728
6981.23 7152
6982.01 7879
6982.80 8859
6983.59 10496
6984.38 12359
6985.17 14430
6985.95 16634
6986.74 18276
6987.53 19279
6988.32 19611
6989.11 19084
6989.90 17980
6990.68 16526
6991.47 14972
6992.26 13215
6993.05 11582
6993.84 10134
6994.63 8968
6995.42 7952
6996.20 7121
6996.99 6385
6997.78 5876
6998.57 5544
6999.36 5175
7000.15 4909
7000.94 4690
7001.73 4646
7002.52 4472
7003.30 4398
7004.09 4216
7004.88 4132
7005.67 3973
7006.46 3882
7007.25 3658
7008.04 3501
7008.83 3406
7009.62 3379
7010.41 3401
7011.20 3384
7011.99 3353
7012.78 3519
7013.57 3655
7014.36 3698
7015.15 3760
7015.94 3758
7016.73 3822
7017.52 3792
7018.31 3695
7019.10 3657
7019.89 3550
7020.68 3576
7021.47 3544
7022.26 3541
7023.05 3571
7023.84 3580
7024.63 3663
7025.42 3714
7026.21 3747
7027.00 3733
7027.79 3662
7028.58 3713
7029.37 3650
7030.16 3586
7030.95 3618
7031.74 3547
7032.53 3531
7033.32 3434
7034.11 3545
7034.90 3557
7035.70 3602
7036.49 3623
7037.28 3691
7038.07 3711
7038.86 3761
7039.65 3847
7040.44 3846
7041.23 3828
7042.02 3875
7042.82 3902
7043.61 3948
7044.40 3964
7045.19 4013
7045.98 4052
7046.77 4032
7047.56 4031
7048.36 4092
7049.15 4166
7049.94 4163
7050.73 4316
7051.52 4306
7052.31 4418
7053.11 4407
7053.90 4405
7054.69 4357
7055.48 4271
7056.27 4135
7057.07 4021
7057.86 3911
7058.65 3831
7059.44 3823
7060.24 3788
7061.03 3765
7061.82 3699
7062.61 3679
7063.40 3660
7064.20 3523
7064.99 3405
7065.78 3417
7066.58 3364
7067.37 3309
7068.16 3259
7068.95 3201
7069.75 3180
7070.54 3131
7071.33 3083
7072.13 3001
7072.92 2922
7073.71 2856
7074.50 2860
7075.30 2882
7076.09 2815
7076.88 2767
7077.68 2756
7078.47 2742
7079.26 2694
7080.06 2624
7080.85 2631
7081.64 2612
7082.44 2570
7083.23 2538
7084.02 2495
7084.82 2500
7085.61 2464
7086.41 2507
7087.20 2475
7087.99 2449
7088.79 2431
7089.58 2435
7090.38 2432
7091.17 2382
7091.96 2394
7092.76 2406
7093.55 2367
7094.35 2302
7095.14 2249
7095.93 2253
7096.73 2225
7097.52 2202
7098.32 2156
7099.11 2159
7099.91 2123
7100.70 2109
7101.50 2158
7102.29 2142
7103.09 2163
7103.88 2093
7104.67 2111
7105.47 2092
7106.26 2032
7107.06 2038
7107.85 2077
7108.65 2070
7109.44 2070
7110.24 2078
7111.03 2067
7111.83 2065
7112.62 2018
7113.42 2035
7114.22 2048
7115.01 1997
7115.81 2027
7116.60 1998
7117.40 1988
7118.19 1985
7118.99 1966
7119.78 1978
7120.58 2023
7121.38 1982
7122.17 1953
7122.97 1977
7123.76 1969
7124.56 1972
7125.35 1975
7126.15 1976
7126.95 1966
7127.74 1985
7128.54 1993
7129.34 1994
7130.13 1993
7130.93 2021
7131.72 2027
7132.52 2068
7133.32 2021
7134.11 2005
7134.91 2024
7135.71 1995
7136.50 1921
7137.30 1898
7138.10 1877
7138.89 1904
7139.69 1821
7140.49 1841
7141.28 1779
7142.08 1824
7142.88 1834
7143.67 1837
7144.47 1762
7145.27 1701
7146.06 1747
7146.86 1794
7147.66 1768
7148.46 1686
7149.25 1721
7150.05 1736
7150.85 1705
7151.65 1692
7152.44 1711
7153.24 1647
7154.04 1660
7154.84 1710
7155.63 1706
7156.43 1737
7157.23 1728
7158.03 1786
7158.82 1783
7159.62 1774
7160.42 1720
7161.22 1746
7162.02 1710
7162.81 1680
7163.61 1641
7164.41 1617
7165.21 1627
7166.01 1631
7166.80 1620
7167.60 1617
7168.40 1557
7169.20 1597
7170.00 1604
7170.80 1613
7171.60 1555
7172.39 1508
7173.19 1577
7173.99 1569
7174.79 1574
7175.59 1549
7176.39 1558
7177.19 1555
7177.99 1551
7178.78 1515
7179.58 1510
7180.38 1541
7181.18 1557
7181.98 1576
7182.78 1545
7183.58 1487
7184.38 1521
7185.18 1540
7185.98 1516
7186.78 1535
7187.58 1504
7188.37 1517
7189.17 1563
7189.97 1561
7190.77 1507
7191.57 1521
7192.37 1531
7193.17 1522
7193.97 1530
7194.77 1528
7195.57 1534
7196.37 1529
7197.17 1575
7197.97 1517
7198.77 1501
7199.57 1493
7200.37 1531
7201.17 1497
7201.97 1500
7202.77 1519
7203.57 1520
7204.37 1510
7205.17 1475
7205.97 1468
7206.77 1484
7207.57 1506
7208.38 1444
7209.18 1468
7209.98 1445
7210.78 1438
7211.58 1505
7212.38 1550
7213.18 1524
7213.98 1530
7214.78 1534
7215.58 1526
7216.38 1482
7217.18 1474
7217.99 1477
7218.79 1445
7219.59 1449
7220.39 1477
7221.19 1484
7221.99 1464
7222.79 1484
7223.59 1459
7224.40 1482
7225.20 1455
7226.00 1438
7226.80 1472
7227.60 1470
7228.40 1460
7229.21 1468
7230.01 1455
7230.81 1432
7231.61 1462
7232.41 1438
7233.22 1419
7234.02 1434
7234.82 1423
7235.62 1448
7236.42 1511
7237.23 1518
7238.03 1519
7238.83 1517
7239.63 1545
7240.43 1513
7241.24 1500
7242.04 1500
7242.84 1461
7243.64 1445
7244.45 1449
7245.25 1434
7246.05 1447
7246.86 1435
7247.66 1462
7248.46 1437
7249.26 1476
7250.07 1434
7250.87 1420
7251.67 1433
7252.48 1399
7253.28 1426
7254.08 1397
7254.88 1411
7255.69 1438
7256.49 1395
7257.29 1411
7258.10 1400
7258.90 1446
7259.70 1421
7260.51 1452
7261.31 1379
7262.12 1475
7262.92 1414
7263.72 1428
7264.53 1399
7265.33 1397
7266.13 1433
7266.94 1424
7267.74 1438
7268.55 1428
7269.35 1459
7270.15 1422
7270.96 1407
7271.76 1415
7272.57 1431
7273.37 1436
7274.17 1446
7274.98 1406
7275.78 1459
7276.59 1513
7277.39 1493
7278.20 1492
7279.00 1490
7279.80 1453
7280.61 1497
7281.41 1519
7282.22 1545
7283.02 1555
7283.83 1611
7284.63 1661
7285.44 1666
7286.24 1667
7287.05 1682
7287.85 1718
7288.66 1682
7289.46 1677
7290.27 1633
7291.07 1672
7291.88 1684
7292.68 1653
7293.49 1674
7294.29 1638
7295.10 1666
7295.90 1672
7296.71 1644
7297.52 1695
7298.32 1715
7299.13 1739
7299.93 1717
7300.74 1730
7301.54 1743
7302.35 1733
7303.16 1726
7303.96 1764
7304.77 1787
7305.57 1769
7306.38 1758
7307.19 1799
7307.99 1845
7308.80 1887
7309.60 1871
7310.41 1931
7311.22 1937
7312.02 2011
7312.83 2025
7313.64 2084
7314.44 2099
7315.25 2118
7316.05 2179
7316.86 2335
7317.67 2475
7318.47 2613
7319.28 2854
7320.09 3203
7320.89 3405
7321.70 3394
7322.51 3388
7323.32 3238
7324.12 3118
7324.93 2975
7325.74 2735
7326.54 2578
7327.35 2485
7328.16 2324
7328.97 2310
7329.77 2213
7330.58 2197
7331.39 2214
7332.19 2194
7333.00 2124
7333.81 2128
7334.62 2136
7335.42 2139
7336.23 2150
7337.04 2097
7337.85 2077
7338.66 2085
7339.46 2076
7340.27 2018
7341.08 1992
7341.89 1991
7342.70 1969
7343.50 1911
7344.31 1889
7345.12 1888
7345.93 1861
7346.74 1831
7347.54 1794
7348.35 1818
7349.16 1744
7349.97 1767
7350.78 1756
7351.59 1715
7352.39 1701
7353.20 1717
7354.01 1704
7354.82 1710
7355.63 1634
7356.44 1648
7357.25 1667
7358.06 1653
7358.86 1685
7359.67 1671
7360.48 1676
7361.29 1703
7362.10 1705
7362.91 1688
7363.72 1653
7364.53 1683
7365.34 1678
7366.15 1638
7366.96 1678
7367.77 1657
7368.57 1590
7369.38 1620
7370.19 1595
7371.00 1586
7371.81 1562
7372.62 1522
7373.43 1531
7374.24 1575
7375.05 1495
7375.86 1451
7376.67 1491
7377.48 1476
7378.29 1503
7379.10 1505
7379.91 1501
7380.72 1513
7381.53 1628
7382.34 1569
7383.15 1605
7383.96 1569
7384.77 1558
7385.58 1570
7386.39 1550
7387.20 1541
7388.01 1502
7388.83 1510
7389.64 1568
7390.45 1469
7391.26 1518
7392.07 1455
7392.88 1503
7393.69 1478
7394.50 1478
7395.31 1419
7396.12 1406
7396.93 1487
7397.74 1505
7398.56 1448
7399.37 1410
7400.18 1436
7400.99 1428
7401.80 1447
7402.61 1452
7403.42 1452
7404.23 1388
7405.05 1406
7405.86 1388
7406.67 1394
7407.48 1402
7408.29 1377
7409.10 1365
7409.91 1357
7410.73 1329
7411.54 1361
7412.35 1377
7413.16 1323
7413.97 1326
7414.79 1301
7415.60 1335
7416.41 1327
7417.22 1328
7418.03 1296
7418.85 1270
7419.66 1270
7420.47 1285
7421.28 1287
7422.10 1256
7422.91 1269
7423.72 1285
7424.53 1279
7425.35 1261
7426.16 1287
7426.97 1249
7427.78 1245
7428.60 1246
7429.41 1216
7430.22 1222
7431.03 1243
7431.85 1236
7432.66 1199
7433.47 1174
7434.29 1219
7435.10 1199
7435.91 1237
7436.73 1229
7437.54 1209
7438.35 1195
7439.17 1180
7439.98 1230
7440.79 1177
7441.61 1229
7442.42 1178
7443.23 1203
7444.05 1188
7444.86 1171
7445.67 1223
7446.49 1206
7447.30 1190
7448.11 1182
7448.93 1181
7449.74 1183
7450.56 1188
7451.37 1163
7452.18 1214
7453.00 1165
7453.81 1198
7454.63 1186
7455.44 1202
7456.26 1212
7457.07 1227
7457.88 1187
7458.70 1173
7459.51 1184
7460.33 1195
7461.14 1213
7461.96 1201
7462.77 1174
7463.59 1198
7464.40 1234
7465.21 1210
7466.03 1232
7466.84 1199
7467.66 1261
7468.47 1229
7469.29 1270
7470.10 1268
7470.92 1255
7471.73 1254
7472.55 1289
7473.36 1337
7474.18 1354
7474.99 1401
7475.81 1359
7476.63 1361
7477.44 1332
7478.26 1383
7479.07 1340
7479.89 1326
7480.70 1340
7481.52 1312
7482.33 1278
7483.15 1308
7483.97 1316
7484.78 1333
7485.60 1325
7486.41 1349
7487.23 1347
7488.05 1350
7488.86 1349
7489.68 1338
7490.49 1304
7491.31 1265
7492.13 1296
7492.94 1311
7493.76 1328
7494.57 1286
7495.39 1283
7496.21 1304
7497.02 1325
7497.84 1261
7498.66 1262
7499.47 1301
7500.29 1318
7501.11 1336
7501.92 1317
7502.74 1352
7503.56 1291
7504.37 1341
7505.19 1336
7506.01 1317
7506.82 1347
7507.64 1377
7508.46 1357
7509.28 1324
7510.09 1348
7510.91 1326
7511.73 1299
7512.55 1292
7513.36 1321
7514.18 1304
7515.00 1276
7515.81 1298
7516.63 1309
7517.45 1295
7518.27 1305
7519.09 1270
7519.90 1270
7520.72 1258
7521.54 1263
7522.36 1301
7523.17 1252
7523.99 1225
7524.81 1260
7525.63 1310
7526.45 1287
7527.26 1266
7528.08 1229
7528.90 1248
7529.72 1212
7530.54 1217
7531.36 1210
7532.17 1253
7532.99 1273
7533.81 1195
7534.63 1188
7535.45 1247
7536.27 1216
7537.09 1224
7537.90 1258
7538.72 1232
7539.54 1221
7540.36 1190
7541.18 1207
7542.00 1177
7542.82 1187
7543.64 1213
7544.45 1239
7545.27 1178
7546.09 1221
7546.91 1199
7547.73 1214
7548.55 1200
7549.37 1219
7550.19 1247
7551.01 1206
7551.83 1209
7552.65 1231
7553.47 1239
7554.29 1192
7555.11 1173
7555.93 1188
7556.75 1241
7557.57 1230
7558.39 1249
7559.21 1254
7560.03 1224
7560.85 1238
7561.67 1282
7562.49 1247
7563.31 1226
7564.13 1276
7564.95 1278
7565.77 1289
7566.59 1267
7567.41 1282
7568.23 1250
7569.05 1258
7569.87 1278
7570.69 1311
7571.51 1278
7572.33 1296
7573.15 1273
7573.97 1321
7574.79 1343
7575.61 1288
7576.43 1318
7577.25 1336
7578.07 1328
7578.89 1303
7579.72 1298
7580.54 1309
7581.36 1331
7582.18 1323
7583.00 1353
7583.82 1381
7584.64 1347
7585.46 1383
7586.29 1358
7587.11 1379
7587.93 1372
7588.75 1403
7589.57 1457
7590.39 1435
7591.21 1419
7592.04 1415
7592.86 1456
7593.68 1478
7594.50 1448
7595.32 1496
7596.14 1477
7596.97 1547
7597.79 1506
7598.61 1521
7599.43 1565
7600.25 1598
7601.08 1633
7601.90 1593
7602.72 1604
7603.54 1582
7604.37 1642
7605.19 1680
7606.01 1716
7606.83 1688
7607.65 1727
7608.48 1713
7609.30 1720
7610.12 1690
7610.95 1680
7611.77 1696
7612.59 1682
7613.41 1680
7614.24 1686
7615.06 1689
7615.88 1657
7616.71 1712
7617.53 1768
7618.35 1875
7619.17 1886
7620.00 1984
7620.82 2030
7621.64 2042
7622.47 1973
7623.29 2043
7624.11 2023
7624.94 2052
7625.76 1998
7626.58 1978
7627.41 1992
7628.23 1941
7629.05 1987
7629.88 1951
7630.70 1996
7631.53 1974
7632.35 1960
7633.17 1951
7634.00 1888
7634.82 1880
7635.65 1874
7636.47 1838
7637.29 1784
7638.12 1763
7638.94 1684
7639.77 1670
7640.59 1693
7641.41 1693
7642.24 1622
7643.06 1603
7643.89 1633
7644.71 1648
7645.54 1684
7646.36 1698
7647.19 1726
7648.01 1697
7648.84 1688
7649.66 1650
7650.48 1644
7651.31 1649
7652.13 1606
7652.96 1563
7653.78 1542
7654.61 1524
7655.43 1549
7656.26 1534
7657.08 1571
7657.91 1465
7658.74 1433
7659.56 1447
7660.39 1497
7661.21 1441
7662.04 1427
7662.86 1461
7663.69 1463
7664.51 1423
7665.34 1430
7666.16 1484
7666.99 1502
7667.82 1504
7668.64 1460
7669.47 1513
7670.29 1433
7671.12 1419
7671.94 1449
7672.77 1469
7673.60 1430
7674.42 1406
7675.25 1431
7676.08 1477
7676.90 1432
7677.73 1454
7678.55 1443
7679.38 1441
7680.21 1421
7681.03 1424
7681.86 1463
7682.69 1451
7683.51 1481
7684.34 1518
7685.17 1540
7685.99 1542
7686.82 1632
7687.65 1608
7688.47 1572
7689.30 1534
7690.13 1569
7690.95 1556
7691.78 1522
7692.61 1496
7693.44 1503
7694.26 1477
7695.09 1501
7695.92 1528
7696.74 1500
7697.57 1467
7698.40 1500
7699.23 1558
7700.05 1530
7700.88 1499
7701.71 1479
7702.54 1516
7703.36 1535
7704.19 1492
7705.02 1423
7705.85 1420
7706.67 1456
7707.50 1397
7708.33 1382
7709.16 1368
7709.99 1379
7710.81 1329
7711.64 1375
7712.47 1383
7713.30 1381
7714.13 1343
7714.96 1345
7715.78 1350
7716.61 1309
7717.44 1342
7718.27 1321
7719.10 1345
7719.93 1285
7720.75 1271
7721.58 1276
7722.41 1292
7723.24 1276
7724.07 1249
7724.90 1281
7725.73 1273
7726.56 1285
7727.38 1261
7728.21 1312
7729.04 1313
7729.87 1345
7730.70 1350
7731.53 1339
7732.36 1323
7733.19 1317
7734.02 1312
7734.85 1284
7735.68 1234
7736.51 1236
7737.34 1271
7738.16 1232
7738.99 1196
7739.82 1211
7740.65 1206
7741.48 1155
7742.31 1216
7743.14 1176
7743.97 1199
7744.80 1170
7745.63 1147
7746.46 1159
7747.29 1145
7748.12 1166
7748.95 1179
7749.78 1164
7750.61 1161
7751.44 1156
7752.27 1153
7753.10 1158
7753.93 1161
7754.76 1155
7755.59 1170
7756.43 1147
7757.26 1137
7758.09 1145
7758.92 1191
7759.75 1171
7760.58 1159
7761.41 1169
7762.24 1167
7763.07 1137
7763.90 1108
7764.73 1146
7765.56 1144
7766.39 1156
7767.23 1180
7768.06 1199
7768.89 1171
7769.72 1149
7770.55 1157
7771.38 1167
7772.21 1194
7773.04 1160
7773.88 1208
7774.71 1167
7775.54 1169
7776.37 1175
7777.20 1156
7778.03 1148
7778.87 1166
7779.70 1231
7780.53 1198
7781.36 1194
7782.19 1175
7783.02 1196
7783.86 1228
7784.69 1220
7785.52 1198
7786.35 1218
7787.18 1276
7788.02 1245
7788.85 1222
7789.68 1261
7790.51 1276
7791.35 1289
7792.18 1307
7793.01 1311
7793.84 1283
7794.68 1262
7795.51 1300
7796.34 1294
7797.17 1279
7798.01 1284
7798.84 1326
7799.67 1303
7800.50 1290
7801.34 1325
7802.17 1334
7803.00 1380
7803.84 1310
7804.67 1310
7805.50 1338
7806.34 1372
7807.17 1344
7808.00 1392
7808.84 1446
7809.67 1446
7810.50 1406
7811.34 1453
7812.17 1514
7813.00 1523
7813.84 1512
7814.67 1581
7815.50 1591
7816.34 1603
7817.17 1649
7818.00 1670
7818.84 1693
7819.67 1683
7820.51 1730
7821.34 1708
7822.17 1733
7823.01 1751
7823.84 1725
7824.68 1753
7825.51 1762
7826.34 1777
7827.18 1742
7828.01 1735
7828.85 1697
7829.68 1655
7830.52 1676
7831.35 1635
7832.19 1658
7833.02 1652
7833.85 1611
7834.69 1693
7835.52 1660
7836.36 1707
7837.19 1690
7838.03 1665
7838.86 1667
7839.70 1653
7840.53 1627
7841.37 1590
7842.20 1561
7843.04 1546
7843.87 1503
7844.71 1524
7845.54 1480
7846.38 1499
7847.22 1512
7848.05 1456
7848.89 1476
7849.72 1427
7850.56 1432
7851.39 1388
7852.23 1431
7853.06 1442
7853.90 1421
7854.74 1413
7855.57 1458
7856.41 1467
7857.24 1383
7858.08 1431
7858.91 1436
7859.75 1464
7860.59 1458
7861.42 1443
7862.26 1470
7863.09 1482
7863.93 1444
7864.77 1432
7865.60 1459
7866.44 1440
7867.28 1494
7868.11 1464
7868.95 1430
7869.79 1457
7870.62 1455
7871.46 1514
7872.30 1475
7873.13 1473
7873.97 1512
7874.81 1506
7875.64 1512
7876.48 1565
7877.32 1580
7878.15 1642
7878.99 1676
7879.83 1756
7880.67 1795
7881.50 1697
7882.34 1740
7883.18 1758
7884.01 1802
7884.85 1774
7885.69 1709
7886.53 1676
7887.36 1687
7888.20 1644
7889.04 1579
7889.88 1566
7890.71 1596
7891.55 1649
7892.39 1665
7893.23 1674
7894.07 1682
7894.90 1676
7895.74 1674
7896.58 1659
7897.42 1669
7898.25 1591
7899.09 1586
7899.93 1557
7900.77 1520
7901.61 1473
7902.45 1473
7903.28 1434
7904.12 1425
7904.96 1410
7905.80 1430
7906.64 1429
7907.48 1417
7908.32 1441
7909.15 1428
7909.99 1438
7910.83 1400
7911.67 1463
7912.51 1436
7913.35 1450
7914.19 1403
7915.03 1474
7915.86 1471
7916.70 1484
7917.54 1500
7918.38 1476
7919.22 1521
7920.06 1533
7920.90 1466
7921.74 1388
7922.58 1390
7923.42 1380
7924.26 1379
7925.10 1362
7925.94 1338
7926.78 1308
7927.61 1331
7928.45 1321
7929.29 1277
7930.13 1324
7930.97 1348
7931.81 1289
7932.65 1252
7933.49 1282
7934.33 1327
7935.17 1338
7936.01 1282
7936.85 1295
7937.69 1231
7938.53 1244
7939.37 1276
7940.21 1272
7941.05 1280
7941.90 1237
7942.74 1252
7943.58 1277
7944.42 1277
7945.26 1287
7946.10 1276
7946.94 1304
7947.78 1290
7948.62 1329
7949.46 1330
7950.30 1362
7951.14 1385
7951.98 1343
7952.82 1349
7953.66 1342
7954.51 1400
7955.35 1405
7956.19 1456
7957.03 1450
7957.87 1453
7958.71 1476
7959.55 1530
7960.39 1536
7961.24 1507
7962.08 1492
7962.92 1468
7963.76 1489
7964.60 1453
7965.44 1492
7966.29 1537
7967.13 1600
7967.97 1635
7968.81 1630
7969.65 1673
7970.49 1630
7971.34 1665
7972.18 1637
7973.02 1556
7973.86 1535
7974.70 1517
7975.55 1503
7976.39 1464
7977.23 1471
7978.07 1419
7978.92 1369
7979.76 1341
7980.60 1355
7981.44 1308
7982.29 1291
7983.13 1307
7983.97 1237
7984.81 1250
7985.66 1276
7986.50 1279
7987.34 1276
7988.18 1227
7989.03 1218
7989.87 1210
7990.71 1189
7991.56 1161
7992.40 1203
7993.24 1155
7994.08 1128
7994.93 1127
7995.77 1118
7996.61 1091
7997.46 1098
7998.30 1084
7999.14 1073
7999.99 1093
8000.83 1041
8001.68 1062
8002.52 1078
8003.36 1056
8004.21 1059
8005.05 1040
8005.89 1012
8006.74 1037
8007.58 1017
8008.43 1010
8009.27 987
8010.11 1027
8010.96 1053
8011.80 1001
8012.65 995
8013.49 1067
8014.33 1018
8015.18 987
8016.02 990
8016.87 998
8017.71 1000
8018.56 957
8019.40 993
8020.24 980
8021.09 992
8021.93 994
8022.78 1007
8023.62 971
8024.47 951
8025.31 1012
8026.16 984
8027.00 978
8027.85 952
8028.69 942
8029.54 974
8030.38 1010
8031.23 954
8032.07 970
8032.92 1022
8033.76 1014
8034.61 980
8035.45 987
8036.30 968
8037.14 974
8037.99 975
8038.83 936
8039.68 939
8040.53 946
8041.37 992
8042.22 984
8043.06 977
8043.91 929
8044.75 946
8045.60 961
8046.45 932
8047.29 909
8048.14 971
8048.98 935
8049.83 945
8050.68 975
8051.52 931
8052.37 955
8053.21 933
8054.06 909
8054.91 942
8055.75 940
8056.60 942
8057.45 946
8058.29 908
8059.14 932
8059.99 918
8060.83 977
8061.68 911
8062.53 888
8063.37 930
8064.22 873
8065.07 904
8065.91 927
8066.76 915
8067.61 897
8068.45 915
8069.30 918
8070.15 904
8071.00 938
8071.84 891
8072.69 885
8073.54 890
8074.39 888
8075.23 883
8076.08 881
8076.93 855
8077.78 910
8078.62 865
8079.47 860
8080.32 845
8081.17 854
8082.01 846
8082.86 883
8083.71 879
8084.56 869
8085.41 868
8086.25 881
8087.10 880
8087.95 860
8088.80 880
8089.65 866
8090.49 871
8091.34 865
8092.19 871
8093.04 918
8093.89 874
8094.74 859
8095.58 898
8096.43 877
8097.28 840
8098.13 886
8098.98 884
8099.83 886
8100.68 868
8101.52 877
8102.37 925
8103.22 925
8104.07 904
8104.92 856
8105.77 894
8106.62 908
8107.47 870
8108.32 899
8109.17 881
8110.01 872
8110.86 871
8111.71 900
8112.56 914
8113.41 912
8114.26 911
8115.11 879
8115.96 918
8116.81 892
8117.66 881
8118.51 918
8119.36 896
8120.21 897
8121.06 913
8121.91 935
8122.76 918
8123.61 925
8124.46 944
8125.31 948
8126.16 952
8127.01 936
8127.86 962
8128.71 945
8129.56 908
8130.41 986
8131.26 991
8132.11 1035
8132.96 1031
8133.81 1062
8134.66 1029
8135.51 994
8136.36 1005
8137.21 1042
8138.06 1006
8138.92 973
8139.77 982
8140.62 987
8141.47 991
8142.32 979
8143.17 1018
8144.02 971
8144.87 970
8145.72 958
8146.57 978
8147.42 1015
8148.28 969
8149.13 979
8149.98 992
8150.83 975
8151.68 999
8152.53 1006
8153.38 1028
8154.24 1001
8155.09 1003
8155.94 1010
8156.79 1046
8157.64 1054
8158.49 1048
8159.35 1044
8160.20 1030
8161.05 1001
8161.90 1011
8162.75 1025
8163.61 1003
8164.46 939
8165.31 958
8166.16 968
8167.01 982
8167.87 935
8168.72 943
8169.57 936
8170.42 909
8171.28 899
8172.13 936
8172.98 939
8173.83 920
8174.69 921
8175.54 910
8176.39 907
8177.24 889
8178.10 869
8178.95 877
8179.80 861
8180.66 905
8181.51 916
8182.36 908
8183.22 879
8184.07 905
8184.92 848
8185.77 859
8186.63 871
8187.48 898
8188.33 915
8189.19 854
8190.04 869
8190.89 897
8191.75 877
8192.60 880
8193.46 839
8194.31 876
8195.16 867
8196.02 882
8196.87 848
8197.72 841
8198.58 837
8199.43 861
8200.29 839
8201.14 809
8201.99 839
8202.85 858
8203.70 875
8204.56 896
8205.41 871
8206.26 852
8207.12 899
8207.97 877
8208.83 817
8209.68 871
8210.54 881
8211.39 850
8212.25 821
8213.10 877
8213.95 872
8214.81 891
8215.66 878
8216.52 899
8217.37 884
8218.23 863
8219.08 845
8219.94 865
8220.79 884
8221.65 848
8222.50 858
8223.36 882
8224.21 898
8225.07 885
8225.92 880
8226.78 897
8227.64 870
8228.49 879
8229.35 895
8230.20 878
8231.06 891
8231.91 865
8232.77 831
8233.62 837
8234.48 866
8235.34 854
8236.19 847
8237.05 855
8237.90 878
8238.76 877
8239.62 865
8240.47 819
8241.33 878
8242.18 874
8243.04 836
8243.90 855
8244.75 877
8245.61 874
8246.46 856
8247.32 869
8248.18 856
8249.03 847
8249.89 861
8250.75 915
8251.60 880
8252.46 862
8253.32 868
8254.17 892
8255.03 920
8255.89 878
8256.74 906
8257.60 907
8258.46 893
8259.32 881
8260.17 876
8261.03 862
8261.89 901
8262.74 912
8263.60 895
8264.46 897
8265.32 906
8266.17 942
8267.03 912
8267.89 931
8268.75 898
8269.60 935
8270.46 963
8271.32 974
8272.18 979
8273.03 1052
8273.89 1007
8274.75 1003
8275.61 1031
8276.47 1013
8277.32 1006
8278.18 1053
8279.04 1100
8279.90 1103
8280.76 1149
8281.61 1140
8282.47 1175
8283.33 1178
8284.19 1157
8285.05 1097
8285.91 1104
8286.76 1109
8287.62 1112
8288.48 1072
8289.34 1089
8290.20 1108
8291.06 1094
8291.92 1094
8292.77 1110
8293.63 1168
8294.49 1156
8295.35 1212
8296.21 1177
8297.07 1171
8297.93 1187
8298.79 1164
8299.65 1123
8300.51 1090
8301.36 1088
8302.22 1124
8303.08 1074
8303.94 1087
8304.80 1029
8305.66 1029
8306.52 986
8307.38 998
8308.24 991
8309.10 972
8309.96 982
8310.82 936
8311.68 965
8312.54 990
8313.40 992
8314.26 922
8315.12 950
8315.98 927
8316.84 905
8317.70 913
8318.56 925
8319.42 926
8320.28 894
8321.14 909
8322.00 893
8322.86 929
8323.72 875
8324.58 921
8325.44 899
8326.30 923
8327.16 879
8328.02 906
8328.88 892
8329.74 916
8330.60 904
8331.46 889
8332.33 842
8333.19 874
8334.05 850
8334.91 864
8335.77 868
8336.63 861
8337.49 882
8338.35 878
8339.21 856
8340.07 840
8340.94 836
8341.80 856
8342.66 886
8343.52 887
8344.38 873
8345.24 867
8346.10 878
8346.97 851
8347.83 875
8348.69 895
8349.55 834
8350.41 889
8351.27 864
8352.14 868
8353.00 901
8353.86 892
8354.72 893
8355.58 935
8356.45 916
8357.31 902
8358.17 889
8359.03 938
8359.89 894
8360.76 869
8361.62 886
8362.48 882
8363.34 906
8364.21 885
8365.07 928
8365.93 874
8366.79 877
8367.66 879
8368.52 873
8369.38 859
8370.24 884
8371.11 879
8371.97 858
8372.83 866
8373.70 865
8374.56 886
8375.42 876
8376.29 883
8377.15 849
8378.01 887
8378.87 853
8379.74 881
8380.60 884
8381.46 896
8382.33 889
8383.19 881
8384.06 902
8384.92 924
8385.78 899
8386.65 891
8387.51 904
8388.37 889
8389.24 865
8390.10 851
8390.96 890
8391.83 850
8392.69 871
8393.56 855
8394.42 879
8395.28 900
8396.15 879
8397.01 889
8397.88 870
8398.74 921
8399.61 902
8400.47 871
8401.33 899
8402.20 915
8403.06 906
8403.93 939
8404.79 891
8405.66 863
8406.52 877
8407.39 870
8408.25 881
8409.12 926
8409.98 887
8410.85 887
8411.71 878
8412.57 890
8413.44 884
8414.30 885
8415.17 908
8416.04 950
8416.90 934
8417.77 928
8418.63 905
8419.50 904
8420.36 970
8421.23 954
8422.09 952
8422.96 957
8423.82 973
8424.69 974
8425.55 976
8426.42 972
8427.29 975
8428.15 1007
8429.02 994
8429.88 1018
8430.75 1005
8431.61 1032
8432.48 1016
8433.35 1024
8434.21 1031
8435.08 1023
8435.95 1068
8436.81 1057
8437.68 1063
8438.54 1091
8439.41 1113
8440.28 1123
8441.14 1193
8442.01 1213
8442.88 1227
8443.74 1242
8444.61 1281
8445.48 1321
8446.34 1303
8447.21 1277
8448.08 1350
8448.94 1330
8449.81 1348
8450.68 1337
8451.54 1340
8452.41 1340
8453.28 1336
8454.14 1337
8455.01 1338
8455.88 1350
8456.75 1360
8457.61 1359
8458.48 1343
8459.35 1360
8460.22 1369
8461.08 1336
8461.95 1330
8462.82 1269
8463.69 1265
8464.55 1239
8465.42 1226
8466.29 1238
8467.16 1220
8468.02 1235
8468.89 1185
8469.76 1214
8470.63 1216
8471.50 1199
8472.36 1180
8473.23 1184
8474.10 1208
8474.97 1188
8475.84 1172
8476.70 1119
8477.57 1184
8478.44 1201
8479.31 1184
8480.18 1191
8481.05 1186
8481.91 1209
8482.78 1186
8483.65 1210
8484.52 1186
8485.39 1231
8486.26 1204
8487.13 1172
8488.00 1138
8488.86 1144
8489.73 1164
8490.60 1137
8491.47 1124
8492.34 1093
8493.21 1101
8494.08 1134
8494.95 1133
8495.82 1097
8496.69 1110
8497.56 1159
8498.43 1123
8499.29 1104
8500.16 1094
8501.03 1130
8501.90 1133
8502.77 1119
8503.64 1184
8504.51 1133
8505.38 1113
8506.25 1112
8507.12 1107
8507.99 1142
8508.86 1149
8509.73 1125
8510.60 1113
8511.47 1127
8512.34 1108
8513.21 1135
8514.08 1139
8514.95 1152
8515.82 1146
8516.69 1161
8517.56 1159
8518.43 1126
8519.30 1162
8520.17 1204
8521.04 1197
8521.91 1168
8522.79 1219
8523.66 1251
8524.53 1299
8525.40 1335
8526.27 1379
8527.14 1417
8528.01 1435
8528.88 1436
8529.75 1388
8530.62 1350
8531.49 1363
8532.36 1324
8533.24 1327
8534.11 1266
8534.98 1260
8535.85 1235
8536.72 1274
8537.59 1245
8538.46 1238
8539.34 1209
8540.21 1204
8541.08 1185
8541.95 1151
8542.82 1158
8543.69 1135
8544.56 1186
8545.44 1154
8546.31 1157
8547.18 1158
8548.05 1139
8548.92 1191
8549.80 1238
8550.67 1216
8551.54 1241
8552.41 1254
8553.28 1273
8554.16 1286
8555.03 1287
8555.90 1376
8556.77 1372
8557.65 1350
8558.52 1317
8559.39 1343
8560.26 1284
8561.14 1295
8562.01 1256
8562.88 1247
8563.75 1228
8564.63 1218
8565.50 1232
8566.37 1203
8567.24 1231
8568.12 1188
8568.99 1192
8569.86 1168
8570.74 1146
8571.61 1141
8572.48 1197
8573.36 1191
8574.23 1196
8575.10 1175
8575.98 1165
8576.85 1178
8577.72 1186
8578.60 1185
8579.47 1187
8580.34 1200
8581.22 1221
8582.09 1241
8582.96 1191
8583.84 1215
8584.71 1236
8585.59 1232
8586.46 1198
8587.33 1223
8588.21 1248
8589.08 1274
8589.96 1245
8590.83 1271
8591.70 1257
8592.58 1279
8593.45 1278
8594.33 1282
8595.20 1299
8596.07 1281
8596.95 1303
8597.82 1301
8598.70 1318
8599.57 1306
8600.45 1319
8601.32 1369
8602.20 1384
8603.07 1396
8603.95 1401
8604.82 1402
8605.70 1412
8606.57 1455
8607.45 1393
8608.32 1414
8609.20 1413
8610.07 1481
8610.95 1497
8611.82 1481
8612.70 1497
8613.57 1508
8614.45 1483
8615.32 1558
8616.20 1541
8617.07 1581
8617.95 1566
8618.82 1572
8619.70 1655
8620.57 1679
8621.45 1659
8622.33 1691
8623.20 1716
8624.08 1780
8624.95 1817
8625.83 1774
8626.70 1792
8627.58 1774
8628.46 1804
8629.33 1798
8630.21 1797
8631.08 1865
8631.96 1841
8632.84 1873
8633.71 1920
8634.59 1943
8635.47 1920
8636.34 1927
8637.22 1966
8638.10 1972
8638.97 1958
8639.85 2001
8640.73 2035
8641.60 2077
8642.48 2071
8643.36 2126
8644.23 2206
8645.11 2222
8645.99 2206
8646.86 2230
8647.74 2291
8648.62 2361
8649.49 2346
8650.37 2410
8651.25 2415
8652.13 2410
8653.00 2445
8653.88 2431
8654.76 2473
8655.63 2519
8656.51 2559
8657.39 2621
8658.27 2605
8659.14 2696
8660.02 2814
8660.90 3004
8661.78 3146
8662.66 3302
8663.53 3447
8664.41 3592
8665.29 3754
8666.17 3856
8667.04 3944
8667.92 3926
8668.80 3889
8669.68 3900
8670.56 3873
8671.43 3800
8672.31 3774
8673.19 3722
8674.07 3684
8674.95 3660
8675.83 3566
8676.70 3555
8677.58 3490
8678.46 3373
8679.34 3218
8680.22 3135
8681.10 3121
8681.98 3059
8682.86 2960
8683.73 2820
8684.61 2727
8685.49 2727
8686.37 2727
8687.25 2729
8688.13 2802
8689.01 2869
8689.89 2977
8690.77 3179
8691.65 3313
8692.52 3466
8693.40 3537
8694.28 3577
8695.16 3642
8696.04 3595
8696.92 3584
8697.80 3597
8698.68 3510
8699.56 3391
8700.44 3240
8701.32 3178
8702.20 3147
8703.08 3065
8703.96 3006
8704.84 2925
8705.72 2806
8706.60 2703
8707.48 2668
8708.36 2561
8709.24 2454
8710.12 2404
8711.00 2352
8711.88 2313
8712.76 2219
8713.64 2185
8714.52 2133
8715.40 2103
8716.28 2090
8717.16 2008
8718.04 1984
8718.92 1980
8719.80 2002
8720.68 1970
8721.56 1990
8722.45 1931
8723.33 1986
8724.21 1989
8725.09 2002
8725.97 1946
8726.85 2009
8727.73 2047
8728.61 2013
8729.49 2056
8730.37 2041
8731.26 2070
8732.14 2087
8733.02 2074
8733.90 2099
8734.78 2084
8735.66 2100
8736.54 2097
8737.42 2105
8738.31 2104
8739.19 2111
8740.07 2114
8740.95 2168
8741.83 2158
8742.71 2154
8743.60 2206
8744.48 2171
8745.36 2197
8746.24 2176
8747.12 2184
8748.01 2268
8748.89 2240
8749.77 2221
8750.65 2252
8751.53 2305
8752.42 2323
8753.30 2401
8754.18 2439
8755.06 2505
8755.95 2587
8756.83 2675
8757.71 2739
8758.59 2804
8759.48 2741
8760.36 2792
8761.24 2728
8762.13 2684
8763.01 2739
8763.89 2678
8764.77 2636
8765.66 2593
8766.54 2523
8767.42 2545
8768.31 2471
8769.19 2421
8770.07 2448
8770.96 2500
8771.84 2455
8772.72 2489
8773.61 2483
8774.49 2489
8775.37 2434
8776.26 2441
8777.14 2369
8778.02 2351
8778.91 2292
8779.79 2272
8780.67 2216
8781.56 2203
8782.44 2178
8783.32 2251
8784.21 2282
8785.09 2255
8785.98 2348
8786.86 2384
8787.74 2421
8788.63 2426
8789.51 2495
8790.40 2477
8791.28 2462
8792.17 2363
8793.05 2381
8793.93 2316
8794.82 2283
8795.70 2208
8796.59 2170
8797.47 2137
8798.36 2092
8799.24 2087
8800.13 2028
8801.01 2034
8801.90 2001
8802.78 1958
8803.67 1931
8804.55 1947
8805.43 1875
8806.32 1950
8807.20 1887
8808.09 1897
8808.98 1863
8809.86 1944
8810.75 1959
8811.63 1898
8812.52 1933
8813.40 1941
8814.29 1954
8815.17 1944
8816.06 1982
8816.94 2005
8817.83 2019
8818.71 2011
8819.60 2032
8820.49 2016
8821.37 1984
8822.26 1956
8823.14 1971
8824.03 1897
8824.91 1862
8825.80 1830
8826.69 1833
8827.57 1801
8828.46 1770
8829.35 1766
8830.23 1743
8831.12 1745
8832.00 1724
8832.89 1686
8833.78 1660
8834.66 1666
8835.55 1645
8836.44 1653
8837.32 1609
8838.21 1594
8839.10 1608
8839.98 1617
8840.87 1593
8841.76 1548
8842.64 1548
8843.53 1514
8844.42 1547
8845.30 1490
8846.19 1487
8847.08 1485
8847.96 1485
8848.85 1467
8849.74 1397
8850.63 1425
8851.51 1431
8852.40 1429
8853.29 1400
8854.18 1371
8855.06 1378
8855.95 1381
8856.84 1379
8857.73 1366
8858.61 1361
8859.50 1369
8860.39 1363
8861.28 1345
8862.16 1320
8863.05 1293
8863.94 1322
8864.83 1296
8865.72 1291
8866.60 1277
8867.49 1268
8868.38 1308
8869.27 1292
8870.16 1219
8871.04 1253
8871.93 1233
8872.82 1240
8873.71 1196
8874.60 1201
8875.49 1189
8876.37 1212
8877.26 1180
8878.15 1157
8879.04 1168
8879.93 1194
8880.82 1159
8881.71 1121
8882.60 1150
8883.48 1139
8884.37 1144
8885.26 1101
8886.15 1107
8887.04 1101
8887.93 1101
8888.82 1143
8889.71 1147
8890.60 1095
8891.49 1086
8892.38 1065
8893.26 1089
8894.15 1066
8895.04 1039
8895.93 1052
8896.82 1057
8897.71 1067
8898.60 1023
8899.49 1070
8900.38 1037
8901.27 1059
8902.16 1053
8903.05 1013
8903.94 986
8904.83 997
8905.72 1037
8906.61 1023
8907.50 1019
8908.39 969
8909.28 978
8910.17 994
8911.06 994
8911.95 965
8912.84 994
8913.73 967
8914.62 917
8915.51 953
8916.40 948
8917.29 889
8918.18 932
8919.08 905
8919.97 942
8920.86 917
8921.75 919
8922.64 887
8923.53 922
8924.42 900
8925.31 895
8926.20 883
8927.09 881
8927.98 895
8928.88 898
8929.77 909
8930.66 847
8931.55 863
8932.44 888
8933.33 860
8934.22 827
8935.11 829
8936.01 844
8936.90 841
8937.79 872
8938.68 831
8939.57 865
8940.46 813
8941.36 808
8942.25 810
8943.14 840
8944.03 820
8944.92 828
8945.81 827
8946.71 834
8947.60 824
8948.49 809
8949.38 828
8950.28 812
8951.17 784
8952.06 802
8952.95 798
8953.84 801
8954.74 779
8955.63 775
8956.52 793
8957.41 779
8958.31 787
8959.20 813
8960.09 798
8960.99 788
8961.88 771
8962.77 789
8963.66 796
8964.56 817
8965.45 787
8966.34 785
8967.24 769
8968.13 752
8969.02 754
8969.92 796
8970.81 781
8971.70 762
8972.60 770
8973.49 799
8974.38 768
8975.28 747
8976.17 788
8977.06 772
8977.96 774
8978.85 779
8979.74 770
8980.64 770
8981.53 762
8982.42 744
8983.32 767
8984.21 796
8985.11 777
8986.00 742
8986.89 756
8987.79 741
8988.68 745
8989.58 770
8990.47 733
8991.36 747
8992.26 746
8993.15 757
8994.05 771
8994.94 732
8995.84 722
8996.73 745
8997.63 737
8998.52 757
8999.42 761
9000.31 762
9001.20 743
9002.10 711
9002.99 733
9003.89 701
9004.78 714
9005.68 733
9006.57 738
9007.47 730
9008.36 722
9009.26 729
9010.15 729
9011.05 714
9011.94 716
9012.84 694
9013.74 719
9014.63 681
9015.53 710
9016.42 718
9017.32 715
9018.21 734
9019.11 713
9020.00 713
9020.90 706
9021.80 712
9022.69 721
9023.59 701
9024.48 679
9025.38 721
9026.28 718
9027.17 715
9028.07 688
9028.96 679
9029.86 705
9030.76 713
9031.65 695
9032.55 707
9033.44 704
9034.34 744
9035.24 707
9036.13 665
9037.03 687
9037.93 685
9038.82 692
9039.72 685
9040.62 703
9041.51 726
9042.41 727
9043.31 726
9044.20 721
9045.10 694
9046.00 705
9046.90 731
9047.79 726
9048.69 727
9049.59 695
9050.48 724
9051.38 686
9052.28 702
9053.18 693
9054.07 688
9054.97 720
9055.87 757
9056.77 713
9057.66 715
9058.56 721
9059.46 768
9060.36 733
9061.25 780
9062.15 740
9063.05 731
9063.95 736
9064.84 738
9065.74 741
9066.64 723
9067.54 732
9068.44 742
9069.34 741
9070.23 749
9071.13 753
9072.03 772
9072.93 759
9073.83 728
9074.72 753
9075.62 719
9076.52 737
9077.42 715
9078.32 713
9079.22 722
9080.12 717
9081.01 752
9081.91 768
9082.81 738
9083.71 752
9084.61 728
9085.51 747
9086.41 743
9087.31 721
9088.21 755
9089.10 764
9090.00 749
9090.90 773
9091.80 763
9092.70 761
9093.60 794
9094.50 778
9095.40 789
9096.30 777
9097.20 778
9098.10 768
9099.00 783
9099.90 786
9100.80 760
9101.70 783
9102.60 738
9103.50 698
9104.40 720
9105.30 770
9106.20 759
9107.10 745
9108.00 743
9108.90 732
9109.80 731
9110.70 746
9111.60 768
9112.50 703
9113.40 737
9114.30 744
9115.20 792
9116.10 750
9117.00 739
9117.90 717
9118.80 689
9119.70 685
9120.60 716
9121.50 713
9122.40 710
9123.30 721
9124.20 736
9125.11 740
9126.01 671
9126.91 687
9127.81 690
9128.71 708
9129.61 709
9130.51 663
9131.41 681
9132.31 690
9133.22 693
9134.12 708
9135.02 713
9135.92 675
9136.82 694
9137.72 718
9138.62 725
9139.53 699
9140.43 696
9141.33 706
9142.23 703
9143.13 701
9144.03 669
9144.94 677
9145.84 679
9146.74 659
9147.64 681
9148.54 674
9149.45 671
9150.35 687
9151.25 678
9152.15 663
9153.06 680
9153.96 691
9154.86 684
9155.76 660
9156.66 654
9157.57 663
9158.47 671
9159.37 696
9160.27 698
9161.18 673
9162.08 687
9162.98 714
9163.89 698
9164.79 669
9165.69 675
9166.59 693
9167.50 693
9168.40 720
9169.30 689
9170.21 692
9171.11 698
9172.01 692
9172.92 720
9173.82 687
9174.72 678
9175.63 689
9176.53 675
9177.43 681
9178.34 661
9179.24 676
9180.14 665
9181.05 687
9181.95 701
9182.85 653
9183.76 650
9184.66 675
9185.57 689
9186.47 695
9187.37 645
9188.28 697
9189.18 680
9190.09 686
9190.99 643
9191.89 651
9192.80 671
9193.70 657
9194.61 675
9195.51 676
9196.42 700
9197.32 637
9198.23 676
9199.13 675
9200.03 688
9200.94 676
9201.84 675
9202.75 715
9203.65 690
9204.56 655
9205.46 631
9206.37 645
9207.27 698
9208.18 679
9209.08 666
9209.99 647
9210.89 650
9211.80 668
9212.70 707
9213.61 653
9214.51 622
9215.42 666
9216.32 671
9217.23 680
9218.14 658
9219.04 662
9219.95 665
9220.85 663
9221.76 650
9222.66 666
9223.57 644
9224.47 687
9225.38 658
9226.29 637
9227.19 656
9228.10 634
9229.00 665
9229.91 658
9230.82 644
9231.72 626
9232.63 635
9233.54 658
9234.44 668
9235.35 626
9236.25 638
9237.16 661
9238.07 674
9238.97 643
9239.88 667
9240.79 668
9241.69 645
9242.60 662
9243.51 643
9244.41 650
9245.32 641
9246.23 687
9247.13 660
9248.04 627
9248.95 636
9249.85 632
9250.76 632
9251.67 649
9252.58 619
9253.48 622
9254.39 632
9255.30 609
9256.21 644
9257.11 668
9258.02 643
9258.93 660
9259.84 676
9260.74 652
9261.65 633
9262.56 624
9263.47 622
9264.37 624
9265.28 628
9266.19 614
9267.10 647
9268.00 629
9268.91 600
9269.82 647
9270.73 664
9271.64 634
9272.55 617
9273.45 652
9274.36 660
9275.27 649
9276.18 609
9277.09 645
9277.99 653
9278.90 633
9279.81 640
9280.72 619
9281.63 643
9282.54 616
9283.45 607
9284.35 637
9285.26 644
9286.17 657
9287.08 623
9287.99 650
9288.90 650
9289.81 667
9290.72 655
9291.63 648
9292.54 652
9293.44 641
9294.35 648
9295.26 657
9296.17 644
9297.08 661
9297.99 657
9298.90 665
9299.81 665
9300.72 667
9301.63 647
9302.54 694
9303.45 662
9304.36 668
9305.27 655
9306.18 641
9307.09 680
9308.00 671
9308.91 661
9309.82 673
9310.73 696
9311.64 689
9312.55 688
9313.46 654
9314.37 679
9315.28 686
9316.19 644
9317.10 671
9318.01 691
9318.92 645
9319.83 652
9320.74 663
9321.65 672
9322.56 667
9323.47 661
9324.38 669
9325.29 668
9326.20 646
9327.12 655
9328.03 654
9328.94 668
9329.85 681
9330.76 670
9331.67 683
9332.58 652
9333.49 683
9334.40 700
9335.31 695
9336.23 716
9337.14 650
9338.05 707
9338.96 698
9339.87 696
9340.78 703
9341.69 717
9342.61 684
9343.52 713
9344.43 705
9345.34 710
9346.25 688
9347.16 680
9348.08 671
9348.99 680
9349.90 690
9350.81 665
9351.72 674
9352.64 677
9353.55 653
9354.46 664
9355.37 670
9356.28 660
9357.20 636
9358.11 641
9359.02 680
9359.93 677
9360.85 680
9361.76 664
9362.67 684
9363.58 643
9364.50 649
9365.41 646
9366.32 676
9367.24 645
9368.15 652
9369.06 654
9369.97 637
9370.89 671
9371.80 660
9372.71 677
9373.63 639
9374.54 653
9375.45 669
9376.37 639
9377.28 645
9378.19 630
9379.11 661
9380.02 686
9380.93 633
9381.85 647
9382.76 646
9383.67 657
9384.59 647
9385.50 640
9386.41 666
9387.33 642
9388.24 711
9389.16 681
9390.07 674
9390.98 652
9391.90 646
9392.81 643
9393.73 671
9394.64 671
9395.55 641
9396.47 683
9397.38 689
9398.30 647
9399.21 667
9400.12 667
9401.04 658
9401.95 690
9402.87 653
9403.78 659
9404.70 655
9405.61 676
9406.53 665
9407.44 661
9408.36 648
9409.27 646
9410.19 626
9411.10 635
9412.02 612
9412.93 623
9413.85 640
9414.76 639
9415.68 633
9416.59 609
9417.51 639
9418.42 642
9419.34 634
9420.25 636
9421.17 668
9422.08 626
9423.00 657
9423.91 651
9424.83 653
9425.75 640
9426.66 628
9427.58 679
9428.49 658
9429.41 625
9430.32 628
9431.24 653
9432.16 658
9433.07 629
9433.99 659
9434.90 658
9435.82 645
9436.74 657
9437.65 625
9438.57 634
9439.49 632
9440.40 643
9441.32 663
9442.23 662
9443.15 664
9444.07 655
9444.98 641
9445.90 653
9446.82 664
9447.73 655
9448.65 693
9449.57 666
9450.48 661
9451.40 663
9452.32 674
9453.23 669
9454.15 655
9455.07 685
9455.99 678
9456.90 659
9457.82 646
9458.74 641
9459.65 674
9460.57 679
9461.49 706
9462.41 716
9463.32 685
9464.24 670
9465.16 668
9466.08 654
9466.99 634
9467.91 672
9468.83 674
9469.75 681
9470.67 661
9471.58 662
9472.50 693
9473.42 672
9474.34 681
9475.26 667
9476.17 723
9477.09 660
9478.01 657
9478.93 688
9479.85 705
9480.76 693
9481.68 714
9482.60 699
9483.52 671
9484.44 714
9485.36 714
9486.28 703
9487.19 673
9488.11 687
9489.03 695
9489.95 710
9490.87 720
9491.79 691
9492.71 723
9493.63 715
9494.54 720
9495.46 710
9496.38 721
9497.30 707
9498.22 704
9499.14 686
9500.06 710
9500.98 713
9501.90 724
9502.82 736
9503.74 725
9504.66 700
9505.58 717
9506.49 738
9507.41 738
9508.33 730
9509.25 744
9510.17 746
9511.09 723
9512.01 750
9512.93 744
9513.85 799
9514.77 765
9515.69 788
9516.61 725
9517.53 774
9518.45 798
9519.37 770
9520.29 789
9521.21 814
9522.13 809
9523.05 786
9523.97 825
9524.90 802
9525.82 778
9526.74 818
9527.66 843
9528.58 833
9529.50 822
9530.42 847
9531.34 850
9532.26 819
9533.18 812
9534.10 836
9535.02 860
9535.94 805
9536.86 829
9537.79 859
9538.71 867
9539.63 811
9540.55 844
9541.47 859
9542.39 840
9543.31 882
9544.23 832
9545.16 884
9546.08 859
9547.00 899
9547.92 875
9548.84 850
9549.76 886
9550.69 904
9551.61 943
9552.53 946
9553.45 914
9554.37 925
9555.29 935
9556.22 909
9557.14 947
9558.06 922
9558.98 935
9559.90 964
9560.83 948
9561.75 966
9562.67 969
9563.59 951
9564.52 964
9565.44 979
9566.36 994
9567.28 995
9568.21 1011
9569.13 1044
9570.05 1002
9570.97 1023
9571.90 1022
9572.82 1070
9573.74 1016
9574.66 1039
9575.59 1088
9576.51 1051
9577.43 1056
9578.36 1066
9579.28 1118
9580.20 1117
9581.13 1082
9582.05 1066
9582.97 1096
9583.90 1082
9584.82 1119
9585.74 1110
9586.67 1149
9587.59 1138
9588.51 1158
9589.44 1148
9590.36 1087
9591.28 1145
9592.21 1160
9593.13 1150
9594.05 1144
9594.98 1157
9595.90 1168
9596.83 1206
9597.75 1201
9598.67 1228
9599.60 1225
9600.52 1190
9601.45 1244
9602.37 1285
9603.30 1245
9604.22 1264
9605.14 1270
9606.07 1301
9606.99 1250
9607.92 1249
9608.84 1288
9609.77 1310
9610.69 1327
9611.62 1295
9612.54 1301
9613.46 1309
9614.39 1317
9615.31 1340
9616.24 1346
9617.16 1350
9618.09 1353
9619.01 1371
9619.94 1346
9620.86 1392
9621.79 1366
9622.71 1355
9623.64 1395
9624.56 1399
9625.49 1405
9626.42 1404
9627.34 1418
9628.27 1438
9629.19 1409
9630.12 1462
9631.04 1474
9631.97 1503
9632.89 1482
9633.82 1503
9634.75 1495
9635.67 1494
9636.60 1559
9637.52 1538
9638.45 1548
9639.37 1547
9640.30 1631
9641.23 1630
9642.15 1670
9643.08 1672
9644.00 1715
9644.93 1773
9645.86 1748
9646.78 1779
9647.71 1759
9648.64 1776
9649.56 1733
9650.49 1744
9651.42 1753
9652.34 1767
9653.27 1789
9654.20 1755
9655.12 1789
9656.05 1714
9656.98 1694
9657.90 1715
9658.83 1691
9659.76 1707
9660.68 1657
9661.61 1695
9662.54 1712
9663.47 1753
9664.39 1744
9665.32 1717
9666.25 1770
9667.17 1741
9668.10 1780
9669.03 1788
9669.96 1772
9670.88 1806
9671.81 1873
9672.74 1828
9673.67 1875
9674.59 1843
9675.52 1836
9676.45 1882
9677.38 1843
9678.31 1839
9679.23 1856
9680.16 1927
9681.09 1924
9682.02 1853
9682.94 1871
9683.87 1885
9684.80 1874
9685.73 1889
9686.66 1928
9687.59 1931
9688.51 1945
9689.44 1934
9690.37 1888
9691.30 1902
9692.23 1942
9693.16 1930
9694.08 1918
9695.01 1919
9695.94 1903
9696.87 1886
9697.80 1954
9698.73 1972
9699.66 1967
9700.59 1919
9701.52 1932
9702.44 1962
9703.37 1935
9704.30 1971
9705.23 1968
9706.16 1963
9707.09 1992
9708.02 2026
9708.95 2052
9709.88 2016
9710.81 2101
9711.74 2123
9712.67 2153
9713.60 2185
9714.53 2256
9715.45 2264
9716.38 2271
9717.31 2281
9718.24 2303
9719.17 2299
9720.10 2268
9721.03 2204
9721.96 2181
9722.89 2091
9723.82 2036
9724.75 2038
9725.68 1987
9726.61 1934
9727.54 1832
9728.47 1835
9729.40 1833
9730.33 1740
9731.26 1756
9732.20 1761
9733.13 1791
9734.06 1784
9734.99 1752
9735.92 1704
9736.85 1692
9737.78 1710
9738.71 1658
9739.64 1629
9740.57 1624
9741.50 1589
9742.43 1606
9743.36 1575
9744.29 1575
9745.23 1531
9746.16 1563
9747.09 1560
9748.02 1561
9748.95 1551
9749.88 1504
9750.81 1488
9751.74 1506
9752.68 1470
9753.61 1433
9754.54 1467
9755.47 1473
9756.40 1453
9757.33 1419
9758.27 1396
9759.20 1408
9760.13 1424
9761.06 1400
9761.99 1406
9762.92 1368
9763.86 1403
9764.79 1387
9765.72 1373
9766.65 1375
9767.58 1429
9768.52 1430
9769.45 1401
9770.38 1371
9771.31 1387
9772.25 1377
9773.18 1395
9774.11 1408
9775.04 1368
9775.98 1370
9776.91 1389
9777.84 1384
9778.77 1362
9779.71 1354
9780.64 1374
9781.57 1400
9782.50 1392
9783.44 1353
9784.37 1388
9785.30 1426
9786.24 1409
9787.17 1449
9788.10 1401
9789.03 1384
9789.97 1406
9790.90 1401
9791.83 1393
9792.77 1369
9793.70 1351
9794.63 1392
9795.57 1403
9796.50 1411
9797.43 1389
9798.37 1404
9799.30 1401
9800.24 1421
9801.17 1380
9802.10 1402
9803.04 1391
9803.97 1375
9804.90 1375
9805.84 1369
9806.77 1324
9807.71 1348
9808.64 1314
9809.57 1267
9810.51 1255
9811.44 1261
9812.38 1293
9813.31 1266
9814.25 1218
9815.18 1216
9816.11 1209
9817.05 1197
9817.98 1192
9818.92 1207
9819.85 1176
9820.79 1168
9821.72 1161
9822.66 1163
9823.59 1152
9824.53 1168
9825.46 1180
9826.40 1165
9827.33 1152
9828.27 1138
9829.20 1135
9830.14 1135
9831.07 1113
9832.01 1144
9832.94 1106
9833.88 1149
9834.81 1132
9835.75 1104
9836.68 1127
9837.62 1090
9838.55 1108
9839.49 1106
9840.43 1100
9841.36 1103
9842.30 1151
9843.23 1123
9844.17 1112
9845.10 1104
9846.04 1112
9846.98 1099
9847.91 1101
9848.85 1104
9849.78 1100
9850.72 1085
9851.66 1094
9852.59 1127
9853.53 1110
9854.46 1125
9855.40 1109
9856.34 1097
9857.27 1102
9858.21 1067
9859.15 1067
9860.08 1064
9861.02 1061
9861.96 1089
9862.89 1059
9863.83 1052
9864.77 1054
9865.70 1041
9866.64 1023
9867.58 1057
9868.51 1065
9869.45 1055
9870.39 1069
9871.32 1032
9872.26 1029
9873.20 1046
9874.14 1049
9875.07 1035
9876.01 1029
9876.95 1039
9877.89 1051
9878.82 1021
9879.76 1023
9880.70 1042
9881.64 1051
9882.57 1043
9883.51 1048
9884.45 1005
9885.39 1068
9886.32 1049
9887.26 1055
9888.20 1019
9889.14 1037
9890.08 1041
9891.01 1058
9891.95 1040
9892.89 1010
9893.83 1054
9894.77 1042
9895.70 1036
9896.64 1011
9897.58 1004
9898.52 1049
9899.46 1021
9900.40 1009
9901.33 1009
9902.27 1032
9903.21 1023
9904.15 1031
9905.09 1020
9906.03 1010
9906.97 1018
9907.90 1011
9908.84 1013
9909.78 999
9910.72 1050
9911.66 1047
9912.60 1043
9913.54 1024
9914.48 1062
9915.42 1060
9916.36 1061
9917.29 1072
9918.23 1078
9919.17 1068
9920.11 1084
9921.05 1116
9921.99 1119
9922.93 1127
9923.87 1162
9924.81 1171
9925.75 1209
9926.69 1216
9927.63 1195
9928.57 1276
9929.51 1186
9930.45 1250
9931.39 1211
9932.33 1180
9933.27 1165
9934.21 1185
9935.15 1105
9936.09 1116
9937.03 1108
9937.97 1092
9938.91 1107
9939.85 1059
9940.79 1069
9941.73 1044
9942.67 1011
9943.61 1030
9944.55 1026
9945.49 1031
9946.43 1011
9947.37 1051
9948.31 1042
9949.26 1076
9950.20 1095
9951.14 1092
9952.08 1125
9953.02 1115
9953.96 1078
9954.90 1104
9955.84 1076
9956.78 1094
9957.72 1091
9958.67 1086
9959.61 1052
9960.55 1070
9961.49 1026
9962.43 1009
9963.37 970
9964.31 949
9965.25 948
9966.20 984
9967.14 985
9968.08 942
9969.02 946
9969.96 934
9970.90 961
9971.85 904
9972.79 909
9973.73 896
9974.67 949
9975.61 941
9976.56 949
9977.50 923
9978.44 934
9979.38 933
9980.32 978
9981.27 933
9982.21 947
9983.15 977
9984.09 961
9985.04 956
9985.98 950
9986.92 955
9987.86 945
9988.81 989
9989.75 1005
9990.69 961
9991.63 941
9992.58 950
9993.52 953
9994.46 972
9995.41 944
9996.35 950
9997.29 928
9998.24 937
9999.18 951
10000.12 885
10001.06 919
10002.01 885
10002.95 906
10003.89 894
10004.84 886
10005.78 910
10006.72 894
10007.67 887
10008.61 885
10009.56 940
10010.50 920
10011.44 912
10012.39 883
10013.33 872
10014.27 864
10015.22 878
10016.16 906
10017.11 873
10018.05 841
10018.99 861
10019.94 848
10020.88 893
10021.83 864
10022.77 876
10023.71 854
10024.66 851
10025.60 841
10026.55 852
10027.49 854
10028.44 824
10029.38 841
10030.33 848
10031.27 857
10032.22 836
10033.16 842
10034.10 833
10035.05 807
10035.99 802
10036.94 831
10037.88 836
10038.83 824
10039.77 842
10040.72 812
10041.66 818
10042.61 808
10043.55 814
10044.50 810
10045.45 819
10046.39 810
10047.34 814
10048.28 811
10049.23 775
10050.17 789
10051.12 800
10052.06 789
10053.01 801
10053.95 786
10054.90 782
10055.85 768
10056.79 788
10057.74 802
10058.68 781
10059.63 776
10060.58 758
10061.52 787
10062.47 776
10063.41 765
10064.36 727
10065.31 760
10066.25 764
10067.20 782
10068.15 754
10069.09 748
10070.04 766
10070.99 776
10071.93 777
10072.88 790
10073.82 769
10074.77 776
10075.72 775
10076.66 796
10077.61 785
10078.56 725
10079.51 744
10080.45 743
10081.40 737
10082.35 762
10083.29 745
10084.24 773
10085.19 787
10086.13 781
10087.08 765
10088.03 750
10088.98 730
10089.92 772
10090.87 766
10091.82 758
10092.77 733
10093.71 771
10094.66 752
10095.61 722
10096.56 706
10097.50 750
10098.45 779
10099.40 753
10100.35 773
10101.30 737
10102.24 739
10103.19 758
10104.14 788
10105.09 741
10106.04 750
10106.98 784
10107.93 797
10108.88 747
10109.83 727
10110.78 757
10111.73 752
10112.67 775
10113.62 754
10114.57 733
10115.52 752
10116.47 737
10117.42 761
10118.37 757
10119.32 716
10120.26 738
10121.21 751
10122.16 763
10123.11 745
10124.06 765
10125.01 758
10125.96 782
10126.91 744
10127.86 719
10128.81 741
10129.75 774
10130.70 762
10131.65 747
10132.60 761
10133.55 755
10134.50 800
10135.45 795
10136.40 780
10137.35 757
10138.30 770
10139.25 812
10140.20 839
10141.15 770
10142.10 732
10143.05 784
10144.00 815
10144.95 801
10145.90 775
10146.85 801
10147.80 817
10148.75 833
10149.70 748
10150.65 818
10151.60 773
10152.55 811
10153.50 846
10154.45 793
10155.40 797
10156.35 790
10157.30 861
10158.25 822
10159.20 828
10160.15 806
10161.10 849
10162.06 865
10163.01 870
10163.96 808
10164.91 848
10165.86 918
10166.81 921
10167.76 882
10168.71 871
10169.66 836
10170.61 892
10171.57 887
10172.52 920
10173.47 914
10174.42 897
10175.37 893
10176.32 916
10177.27 920
10178.23 941
10179.18 974
10180.13 959
10181.08 995
10182.03 953
10182.98 930
10183.94 962
10184.89 982
10185.84 976
10186.79 971
10187.74 1000
10188.70 999
10189.65 997
10190.60 979
10191.55 1013
10192.50 977
10193.46 1015
10194.41 1067
10195.36 1062
10196.31 992
10197.27 1029
10198.22 1054
10199.17 1064
10200.12 1028
10201.08 1083
10202.03 1083
10202.98 1096
10203.93 1104
10204.89 1100
10205.84 1126
10206.79 1157
10207.75 1160
10208.70 1201
10209.65 1144
10210.60 1118
10211.56 1152
10212.51 1136
10213.46 1149
10214.42 1110
10215.37 1092
10216.32 1104
10217.28 1089
10218.23 1072
10219.18 1053
10220.14 1056
10221.09 1032
10222.04 1103
10223.00 1041
10223.95 1035
10224.91 1011
10225.86 1009
10226.81 1009
10227.77 1025
10228.72 1015
10229.67 1018
10230.63 1003
10231.58 1015
10232.54 1047
10233.49 1096
10234.44 1098
10235.40 1110
10236.35 1107
10237.31 1112
10238.26 1082
10239.22 1127
10240.17 1129
10241.12 1118
10242.08 1101
10243.03 1083
10243.99 1075
10244.94 1049
10245.90 1050
10246.85 1015
10247.81 1003
10248.76 992
10249.72 959
10250.67 973
10251.63 971
10252.58 990
10253.54 967
10254.49 973
10255.45 967
10256.40 934
10257.36 921
10258.31 927
10259.27 905
10260.22 898
10261.18 905
10262.13 880
10263.09 881
10264.05 864
10265.00 866
10265.96 871
10266.91 897
10267.87 886
10268.82 842
10269.78 830
10270.74 849
10271.69 842
10272.65 873
10273.60 846
10274.56 829
10275.52 823
10276.47 826
10277.43 827
10278.38 827
10279.34 799
10280.30 798
10281.25 828
10282.21 775
10283.17 799
10284.12 737
10285.08 749
10286.04 799
10286.99 772
10287.95 782
10288.91 781
10289.86 774
10290.82 778
10291.78 789
10292.73 782
10293.69 769
10294.65 788
10295.60 759
10296.56 763
10297.52 743
10298.47 778
10299.43 755
10300.39 751
10301.35 761
10302.30 793
10303.26 775
10304.22 739
10305.18 803
10306.13 768
10307.09 750
10308.05 730
10309.01 757
10309.96 771
10310.92 771
10311.88 765
10312.84 743
10313.79 742
10314.75 752
10315.71 759
10316.67 755
10317.63 699
10318.58 741
10319.54 749
10320.50 752
10321.46 736
10322.42 756
10323.38 720
10324.33 737
10325.29 742
10326.25 726
10327.21 742
10328.17 741
10329.13 755
10330.09 760
10331.04 730
10332.00 757
10332.96 762
10333.92 797
10334.88 725
10335.84 725
10336.80 728
10337.76 732
10338.71 709
10339.67 678
10340.63 688
10341.59 656
10342.55 696
10343.51 669
10344.47 679
10345.43 663
10346.39 647
10347.35 674
10348.31 651
10349.27 656
10350.23 637
10351.19 675
10352.15 639
10353.11 645
10354.06 629
10355.02 634
10355.98 639
10356.94 629
10357.90 633
10358.86 627
10359.82 611
10360.78 638
10361.74 621
10362.70 614
10363.66 608
10364.62 645
10365.58 606
10366.55 618
10367.51 581
10368.47 620
10369.43 604
10370.39 602
10371.35 609
10372.31 606
10373.27 627
10374.23 637
10375.19 599
10376.15 621
10377.11 628
10378.07 600
10379.03 565
10379.99 604
10380.96 621
10381.92 615
10382.88 595
10383.84 609
10384.80 591
10385.76 600
10386.72 607
10387.68 600
10388.64 586
10389.61 625
10390.57 641
10391.53 632
10392.49 619
10393.45 601
10394.41 586
10395.38 581
10396.34 582
10397.30 578
10398.26 588
10399.22 583
10400.18 582
10401.15 587
10402.11 583
10403.07 580
10404.03 605
10404.99 622
10405.96 614
10406.92 575
10407.88 580
10408.84 602
10409.80 590
10410.77 580
10411.73 587
10412.69 589
10413.65 547
10414.62 562
10415.58 571
10416.54 581
10417.51 582
10418.47 573
10419.43 596
10420.39 576
10421.36 588
10422.32 562
10423.28 601
10424.24 566
10425.21 571
10426.17 602
10427.13 555
10428.10 573
10429.06 563
10430.02 568
10430.99 573
10431.95 559
10432.91 565
10433.88 573
10434.84 564
10435.80 553
10436.77 540
10437.73 546
10438.69 561
10439.66 537
10440.62 554
10441.59 557
10442.55 528
10443.51 526
10444.48 538
10445.44 513
10446.41 553
10447.37 552
10448.33 548
10449.30 562
10450.26 536
10451.23 531
10452.19 536
10453.15 577
10454.12 579
10455.08 520
10456.05 528
10457.01 523
10457.98 506
10458.94 558
10459.91 540
10460.87 535
10461.84 566
10462.80 572
10463.77 549
10464.73 528
10465.70 542
10466.66 566
10467.62 546
10468.59 554
10469.56 533
10470.52 542
10471.49 562
10472.45 553
10473.42 562
10474.38 543
10475.35 542
10476.31 544
10477.28 554
10478.24 543
10479.21 558
10480.17 553
10481.14 575
10482.10 567
10483.07 561
10484.04 584
10485.00 582
10485.97 566
10486.93 545
10487.90 572
10488.87 566
10489.83 584
10490.80 543
10491.76 545
10492.73 552
10493.70 574
10494.66 551
10495.63 510
10496.60 533
10497.56 549
10498.53 549
10499.49 553
10500.46 540
10501.43 515
10502.39 531
10503.36 556
10504.33 533
10505.29 535
10506.26 504
10507.23 536
10508.19 526
10509.16 517
10510.13 503
10511.10 511
10512.06 535
10513.03 523
10514.00 489
10514.96 506
10515.93 543
10516.90 564
10517.87 523
10518.83 528
10519.80 528
10520.77 542
10521.73 520
10522.70 536
10523.67 541
10524.64 553
10525.61 555
10526.57 536
10527.54 544
10528.51 520
10529.48 540
10530.44 552
10531.41 564
10532.38 537
10533.35 549
10534.32 557
10535.28 592
10536.25 553
10537.22 532
10538.19 555
10539.16 562
10540.13 559
10541.09 545
10542.06 557
10543.03 553
10544.00 555
10544.97 570
10545.94 566
10546.90 535
10547.87 568
10548.84 542
10549.81 567
10550.78 570
10551.75 563
10552.72 587
10553.69 578
10554.66 592
10555.62 580
10556.59 589
10557.56 619
10558.53 566
10559.50 576
10560.47 602
10561.44 572
10562.41 607
10563.38 587
10564.35 615
10565.32 608
10566.29 586
10567.26 596
10568.23 598
10569.20 615
10570.17 589
10571.14 604
10572.10 623
10573.07 597
10574.04 590
10575.01 598
10575.98 598
10576.95 581
10577.92 570
10578.89 603
10579.86 576
10580.84 611
10581.81 618
10582.78 628
10583.75 608
10584.72 617
10585.69 633
10586.66 619
10587.63 616
10588.60 615
10589.57 609
10590.54 643
10591.51 671
10592.48 614
10593.45 619
10594.42 657
10595.39 638
10596.36 633
10597.34 617
10598.31 642
10599.28 661
10600.25 659
10601.22 639
10602.19 664
10603.16 675
10604.13 708
10605.10 739
10606.08 720
10607.05 733
10608.02 753
10608.99 752
10609.96 730
10610.93 732
10611.90 745
10612.88 764
10613.85 752
10614.82 744
10615.79 719
10616.76 724
10617.74 709
10618.71 727
10619.68 722
10620.65 705
10621.62 651
10622.60 707
10623.57 720
10624.54 687
10625.51 657
10626.48 655
10627.46 644
10628.43 642
10629.40 663
10630.37 658
10631.35 695
10632.32 674
10633.29 660
10634.26 636
10635.24 685
10636.21 690
10637.18 698
10638.16 650
10639.13 676
10640.10 670
10641.07 671
10642.05 666
10643.02 673
10643.99 664
10644.97 682
10645.94 680
10646.91 652
10647.89 669
10648.86 656
10649.83 663
10650.81 630
10651.78 653
10652.75 622
10653.73 644
10654.70 627
10655.67 619
10656.65 595
10657.62 596
10658.59 652
10659.57 634
10660.54 619
10661.52 573
10662.49 600
10663.46 583
10664.44 595
10665.41 598
10666.39 625
10667.36 592
10668.33 592
10669.31 584
10670.28 575
10671.26 609
10672.23 607
10673.21 615
10674.18 612
10675.16 603
10676.13 582
10677.10 582
10678.08 602
10679.05 626
10680.03 634
10681.00 628
10681.98 594
10682.95 644
10683.93 616
10684.90 642
10685.88 636
10686.85 624
10687.83 654
10688.80 618
10689.78 621
10690.75 598
10691.73 623
10692.70 620
10693.68 602
10694.66 584
10695.63 600
10696.61 638
10697.58 636
10698.56 616
10699.53 615
10700.51 606
10701.48 608
10702.46 619
10703.44 591
10704.41 613
10705.39 613
10706.36 653
10707.34 644
10708.32 624
10709.29 632
10710.27 655
10711.24 628
10712.22 624
10713.20 616
10714.17 625
10715.15 607
10716.13 636
10717.10 641
10718.08 626
10719.05 639
10720.03 606
10721.01 657
10721.98 621
10722.96 633
10723.94 629
10724.91 658
10725.89 656
10726.87 632
10727.85 645
10728.82 645
10729.80 651
10730.78 645
10731.75 671
10732.73 651
10733.71 649
10734.69 650
10735.66 675
10736.64 663
10737.62 666
10738.59 670
10739.57 664
10740.55 668
10741.53 694
10742.50 656
10743.48 673
10744.46 671
10745.44 676
10746.42 698
10747.39 676
10748.37 697
10749.35 670
10750.33 709
10751.30 680
10752.28 706
10753.26 681
10754.24 705
10755.22 684
10756.20 683
10757.17 711
10758.15 723
10759.13 692
10760.11 721
10761.09 723
10762.07 721
10763.04 709
10764.02 692
10765.00 739
10765.98 736
10766.96 726
10767.94 756
10768.92 759
10769.90 745
10770.87 746
10771.85 756
10772.83 772
10773.81 738
10774.79 755
10775.77 771
10776.75 775
10777.73 791
10778.71 790
10779.69 791
10780.67 789
10781.64 802
10782.62 777
10783.60 827
10784.58 768
10785.56 769
10786.54 800
10787.52 782
10788.50 776
10789.48 795
10790.46 786
10791.44 755
10792.42 758
10793.40 761
10794.38 769
10795.36 736
10796.34 749
10797.32 737
10798.30 728
10799.28 738
10800.26 737
10801.24 740
10802.22 737
10803.20 739
10804.18 764
10805.16 738
10806.14 734
10807.12 687
10808.10 734
10809.09 718
10810.07 708
10811.05 731
10812.03 736
10813.01 773
10813.99 736
10814.97 742
10815.95 717
10816.93 759
10817.91 745
10818.89 765
10819.87 741
10820.86 729
10821.84 753
10822.82 747
10823.80 764
10824.78 730
10825.76 746
10826.74 741
10827.73 763
10828.71 742
10829.69 736
10830.67 757
10831.65 737
10832.63 751
10833.61 774
10834.60 749
10835.58 756
10836.56 792
10837.54 779
10838.52 767
10839.51 745
10840.49 797
10841.47 792
10842.45 800
10843.43 787
10844.42 801
10845.40 805
10846.38 837
10847.36 797
10848.35 842
10849.33 805
10850.31 843
10851.29 836
10852.28 833
10853.26 804
10854.24 824
10855.22 839
10856.21 843
10857.19 857
10858.17 847
10859.16 858
10860.14 865
10861.12 829
10862.10 845
10863.09 853
10864.07 884
10865.05 877
10866.04 883
10867.02 879
10868.00 894
10868.99 858
10869.97 898
10870.95 904
10871.94 916
10872.92 924
10873.90 917
10874.89 916
10875.87 929
10876.86 923
10877.84 934
10878.82 951
10879.81 965
10880.79 934
10881.77 947
10882.76 960
10883.74 958
10884.73 969
10885.71 951
10886.69 1000
10887.68 981
10888.66 1016
10889.65 992
10890.63 960
10891.62 996
10892.60 1022
10893.58 1024
10894.57 1028
10895.55 1027
10896.54 1056
10897.52 1018
10898.51 993
10899.49 1070
10900.48 1034
10901.46 1082
10902.45 1122
10903.43 1090
10904.42 1089
10905.40 1088
10906.39 1092
10907.37 1145
10908.36 1130
10909.34 1164
10910.33 1159
10911.31 1163
10912.30 1190
10913.28 1193
10914.27 1219
10915.25 1196
10916.24 1241
10917.22 1238
10918.21 1272
10919.20 1246
10920.18 1272
10921.17 1224
10922.15 1272
10923.14 1278
10924.12 1304
10925.11 1301
10926.10 1296
10927.08 1337
10928.07 1333
10929.05 1330
10930.04 1314
10931.03 1377
10932.01 1347
10933.00 1358
10933.99 1359
10934.97 1358
10935.96 1355
10936.94 1364
10937.93 1403
10938.92 1419
10939.90 1460
10940.89 1449
10941.88 1440
10942.86 1471
10943.85 1476
10944.84 1516
10945.82 1534
10946.81 1561
10947.80 1597
10948.79 1582
10949.77 1631
10950.76 1631
10951.75 1679
10952.73 1693
10953.72 1770
10954.71 1818
10955.69 1771
10956.68 1803
10957.67 1881
10958.66 1898
10959.64 1922
10960.63 1961
10961.62 1980
10962.61 1994
10963.59 1955
10964.58 1939
10965.57 1894
10966.56 1870
10967.55 1877
10968.53 1880
10969.52 1833
10970.51 1811
10971.50 1782
10972.49 1749
10973.47 1734
10974.46 1698
10975.45 1707
10976.44 1712
10977.43 1734
10978.41 1715
10979.40 1710
10980.39 1687
10981.38 1703
10982.37 1692
10983.36 1721
10984.34 1704
10985.33 1751
10986.32 1753
10987.31 1754
10988.30 1785
10989.29 1852
10990.28 1902
10991.27 1908
10992.25 1957
10993.24 1992
10994.23 2045
10995.22 2076
10996.21 2176
10997.20 2230
10998.19 2277
10999.18 2379
11000.17 2417
11001.16 2365
11002.15 2350
11003.14 2399
11004.12 2382
11005.11 2366
11006.10 2346
11007.09 2257
11008.08 2196
11009.07 2152
11010.06 2075
11011.05 1979
11012.04 1903
11013.03 1842
11014.02 1752
11015.01 1697
11016.00 1666
11016.99 1603
11017.98 1555
11018.97 1531
11019.96 1479
11020.95 1465
11021.94 1450
11022.93 1403
11023.92 1409
11024.91 1338
11025.90 1345
11026.89 1350
11027.88 1352
11028.88 1309
11029.87 1277
11030.86 1286
11031.85 1303
11032.84 1255
11033.83 1259
11034.82 1300
11035.81 1262
11036.80 1267
11037.79 1255
11038.78 1263
11039.77 1223
11040.77 1229
11041.76 1255
11042.75 1233
11043.74 1224
11044.73 1227
11045.72 1202
11046.71 1203
11047.70 1183
11048.70 1234
11049.69 1230
11050.68 1180
11051.67 1221
11052.66 1173
11053.65 1197
11054.65 1172
11055.64 1161
11056.63 1145
11057.62 1154
11058.61 1188
11059.60 1192
11060.60 1151
11061.59 1182
11062.58 1175
11063.57 1208
11064.56 1202
11065.56 1171
11066.55 1193
11067.54 1208
11068.53 1181
11069.53 1167
11070.52 1178
11071.51 1160
11072.50 1193
11073.50 1203
11074.49 1177
11075.48 1177
11076.47 1188
11077.47 1174
11078.46 1200
11079.45 1196
11080.45 1167
11081.44 1168
11082.43 1184
11083.42 1143
11084.42 1109
11085.41 1146
11086.40 1159
11087.40 1130
11088.39 1134
11089.38 1086
11090.38 1095
11091.37 1140
11092.36 1126
11093.36 1102
11094.35 1142
11095.34 1062
11096.34 1076
11097.33 1089
11098.32 1082
11099.32 1072
11100.31 1069
11101.31 1114
11102.30 1088
11103.29 1043
11104.29 1045
11105.28 1077
11106.28 1065
11107.27 981
11108.26 1027
11109.26 1057
11110.25 1034
11111.25 1016
11112.24 1044
11113.24 983
11114.23 975
11115.22 998
11116.22 1002
11117.21 1023
11118.21 1015
11119.20 1010
11120.20 988
11121.19 954
11122.19 985
11123.18 989
11124.18 1001
11125.17 975
11126.17 978
11127.16 974
11128.16 968
11129.15 957
11130.15 955
11131.14 992
11132.14 974
11133.13 975
11134.13 966
11135.12 956
11136.12 934
11137.11 941
11138.11 948
11139.10 956
11140.10 962
11141.09 976
11142.09 956
11143.09 903
11144.08 906
11145.08 900
11146.07 914
11147.07 945
11148.07 912
11149.06 936
11150.06 940
11151.05 905
11152.05 900
11153.05 922
11154.04 923
11155.04 935
11156.03 925
11157.03 943
11158.03 894
11159.02 934
11160.02 929
11161.02 909
11162.01 910
11163.01 926
11164.01 912
11165.00 927
11166.00 912
11167.00 887
11167.99 920
11168.99 924
11169.99 877
11170.98 900
11171.98 915
11172.98 890
11173.97 908
11174.97 912
11175.97 878
11176.97 915
11177.96 893
11178.96 926
11179.96 889
11180.95 861
11181.95 891
11182.95 860
11183.95 903
11184.94 882
11185.94 873
11186.94 892
11187.94 907
11188.94 897
11189.93 912
11190.93 932
11191.93 909
11192.93 942
11193.92 925
11194.92 909
11195.92 896
11196.92 930
11197.92 939
11198.92 945
11199.91 922
11200.91 964
11201.91 954
11202.91 976
11203.91 956
11204.91 941
11205.90 973
11206.90 977
11207.90 989
11208.90 969
11209.90 950
11210.90 967
11211.90 1003
11212.89 988
11213.89 969
11214.89 998
11215.89 1016
11216.89 950
11217.89 945
11218.89 923
11219.89 959
11220.89 962
11221.89 950
11222.88 951
11223.88 960
11224.88 945
11225.88 964
11226.88 960
11227.88 924
11228.88 933
11229.88 916
11230.88 937
11231.88 966
11232.88 948
11233.88 941
11234.88 941
11235.88 935
11236.88 948
11237.88 948
11238.88 952
11239.88 935
11240.88 949
11241.88 964
11242.88 943
11243.88 953
11244.88 961
11245.88 978
11246.88 956
11247.88 955
11248.88 984
11249.88 1003
11250.88 985
11251.88 959
11252.88 965
11253.88 962
11254.88 1002
11255.88 974
11256.89 994
11257.89 946
11258.89 997
11259.89 1012
11260.89 1029
11261.89 975
11262.89 975
11263.89 995
11264.89 1019
11265.89 984
11266.90 983
11267.90 1011
11268.90 1024
11269.90 1029
11270.90 1023
11271.90 1022
11272.90 1030
11273.90 1018
11274.91 1034
11275.91 1022
11276.91 1013
11277.91 1044
11278.91 1044
11279.91 1016
11280.92 1006
11281.92 1005
11282.92 991
11283.92 964
11284.92 965
11285.93 930
11286.93 956
11287.93 953
11288.93 933
11289.94 904
11290.94 908
11291.94 898
11292.94 895
11293.94 882
11294.95 893
11295.95 876
11296.95 900
11297.95 904
11298.96 859
11299.96 833
11300.96 840
11301.97 828
11302.97 827
11303.97 835
11304.97 826
11305.98 834
11306.98 834
11307.98 821
11308.99 827
11309.99 838
11310.99 808
11312.00 842
11313.00 813
11314.00 827
11315.01 826
11316.01 846
11317.01 846
11318.02 784
11319.02 832
11320.02 878
11321.03 855
11322.03 825
11323.03 819
11324.04 802
11325.04 820
11326.05 791
11327.05 826
11328.05 820
11329.06 816
11330.06 777
11331.06 803
11332.07 789
11333.07 761
11334.08 791
11335.08 793
11336.09 800
11337.09 777
11338.09 808
11339.10 808
11340.10 818
11341.11 769
11342.11 788
11343.12 782
11344.12 831
11345.13 782
11346.13 772
11347.14 749
11348.14 769
11349.15 778
11350.15 778
11351.16 758
11352.16 733
11353.17 769
11354.17 745
11355.18 744
11356.18 746
11357.19 735
11358.19 737
11359.20 733
11360.20 715
11361.21 733
11362.21 716
11363.22 728
11364.22 734
11365.23 673
11366.23 708
11367.24 696
11368.25 715
11369.25 682
11370.26 687
11371.26 683
11372.27 704
11373.28 704
11374.28 680
11375.29 676
11376.29 651
11377.30 644
11378.31 679
11379.31 669
11380.32 654
11381.32 658
11382.33 673
11383.34 674
11384.34 659
11385.35 650
11386.36 618
11387.36 690
11388.37 643
11389.38 658
11390.38 632
11391.39 646
11392.40 614
11393.40 648
11394.41 635
11395.42 623
11396.42 670
11397.43 630
11398.44 658
11399.44 658
11400.45 668
11401.46 634
11402.47 665
11403.47 642
11404.48 619
11405.49 610
11406.50 664
11407.50 665
11408.51 657
11409.52 637
11410.53 637
11411.53 669
11412.54 639
11413.55 674
11414.56 674
11415.56 670
11416.57 644
11417.58 656
11418.59 617
11419.60 625
11420.60 614
11421.61 600
11422.62 631
11423.63 620
11424.64 653
11425.64 635
11426.65 631
11427.66 609
11428.67 611
11429.68 588
11430.69 612
11431.70 640
11432.70 630
11433.71 592
11434.72 601
11435.73 614
11436.74 596
11437.75 630
11438.76 609
11439.76 592
11440.77 609
11441.78 614
11442.79 604
11443.80 607
11444.81 600
11445.82 602
11446.83 602
11447.84 597
11448.85 570
11449.86 590
11450.87 598
11451.87 609
11452.88 585
11453.89 588
11454.90 595
11455.91 600
11456.92 594
11457.93 568
11458.94 608
11459.95 581
11460.96 581
11461.97 568
11462.98 575
11463.99 547
11465.00 536
11466.01 561
11467.02 565
11468.03 579
11469.04 568
11470.05 571
11471.06 569
11472.07 572
11473.08 546
11474.09 576
11475.10 552
11476.11 558
11477.12 550
11478.13 554
11479.15 559
11480.16 571
11481.17 541
11482.18 570
11483.19 553
11484.20 549
11485.21 554
11486.22 564
11487.23 536
11488.24 543
11489.25 574
11490.26 543
11491.28 568
11492.29 530
11493.30 561
11494.31 549
11495.32 540
11496.33 535
11497.34 537
11498.36 518
11499.37 554
11500.38 572
11501.39 544
11502.40 535
11503.41 527
11504.42 562
11505.44 529
11506.45 527
11507.46 554
11508.47 569
11509.48 525
11510.50 556
11511.51 521
11512.52 544
11513.53 536
11514.54 516
11515.56 534
11516.57 549
11517.58 552
11518.59 547
11519.61 537
11520.62 522
11521.63 536
11522.64 530
11523.66 544
11524.67 515
11525.68 549
11526.69 529
11527.71 562
11528.72 551
11529.73 552
11530.75 568
11531.76 563
11532.77 573
11533.78 556
11534.80 555
11535.81 560
11536.82 570
11537.84 570
11538.85 580
11539.86 562
11540.88 582
11541.89 590
11542.90 592
11543.92 549
11544.93 556
11545.94 568
11546.96 576
11547.97 548
11548.98 553
11550.00 534
11551.01 543
11552.03 554
11553.04 512
11554.05 504
11555.07 502
11556.08 536
11557.10 523
11558.11 503
11559.12 497
11560.14 506
11561.15 506
11562.17 526
11563.18 511
11564.20 494
11565.21 545
11566.22 514
11567.24 516
11568.25 473
11569.27 513
11570.28 506
11571.30 519
11572.31 505
11573.33 498
11574.34 507
11575.36 527
11576.37 535
11577.39 501
11578.40 507
11579.42 517
11580.43 495
11581.45 512
11582.46 491
11583.48 489
11584.49 517
11585.51 516
11586.52 498
11587.54 473
11588.55 477
11589.57 492
11590.58 488
11591.60 479
11592.61 512
11593.63 509
11594.65 521
11595.66 528
11596.68 485
11597.69 488
11598.71 510
11599.73 510
11600.74 491
11601.76 476
11602.77 492
11603.79 477
11604.81 511
11605.82 470
11606.84 481
11607.85 487
11608.87 491
11609.89 490
11610.90 493
11611.92 488
11612.94 509
11613.95 490
11614.97 506
11615.99 512
11617.00 480
11618.02 478
11619.04 494
11620.05 500
11621.07 497
11622.09 491
11623.10 510
11624.12 496
11625.14 505
11626.15 524
11627.17 494
11628.19 509
11629.21 504
11630.22 519
11631.24 501
11632.26 496
11633.28 515
11634.29 506
11635.31 492
11636.33 457
11637.34 465
11638.36 491
11639.38 496
11640.40 491
11641.42 503
11642.43 495
11643.45 485
11644.47 504
11645.49 490
11646.50 523
11647.52 499
11648.54 503
11649.56 499
11650.58 488
11651.60 507
11652.61 493
11653.63 498
11654.65 488
11655.67 494
11656.69 500
11657.71 509
11658.72 514
11659.74 505
11660.76 496
11661.78 521
11662.80 521
11663.82 510
11664.84 488
11665.85 504
11666.87 487
11667.89 519
11668.91 516
11669.93 523
11670.95 517
11671.97 500
11672.99 489
11674.01 495
11675.03 497
11676.05 534
11677.06 529
11678.08 521
11679.10 514
11680.12 512
11681.14 521
11682.16 509
11683.18 489
11684.20 503
11685.22 483
11686.24 508
11687.26 518
11688.28 527
11689.30 516
11690.32 491
11691.34 518
11692.36 533
11693.38 541
11694.40 553
11695.42 513
11696.44 507
11697.46 509
11698.48 502
11699.50 501
11700.52 544
11701.54 514
11702.56 532
11703.58 534
11704.60 523
11705.62 510
11706.64 537
11707.66 529
11708.68 520
11709.71 535
11710.73 510
11711.75 524
11712.77 522
11713.79 512
11714.81 516
11715.83 524
11716.85 533
11717.87 527
11718.89 524
11719.91 534
11720.94 527
11721.96 544
11722.98 552
11724.00 555
11725.02 534
11726.04 553
11727.06 555
11728.09 527
11729.11 544
11730.13 534
11731.15 544
11732.17 549
11733.19 576
11734.22 542
11735.24 544
11736.26 559
11737.28 573
11738.30 555
11739.33 560
11740.35 569
11741.37 581
11742.39 566
11743.41 561
11744.44 588
11745.46 576
11746.48 598
11747.50 568
11748.53 573
11749.55 587
11750.57 561
11751.59 564
11752.62 573
11753.64 571
11754.66 579
11755.68 590
11756.71 563
11757.73 597
11758.75 609
11759.77 592
11760.80 610
11761.82 622
11762.84 598
11763.87 624
11764.89 647
11765.91 646
11766.94 614
11767.96 643
11768.98 631
11770.01 653
11771.03 643
11772.05 637
11773.08 647
11774.10 640
11775.12 677
11776.15 645
11777.17 677
11778.19 644
11779.22 635
11780.24 656
11781.27 657
11782.29 676
11783.31 692
11784.34 688
11785.36 663
11786.39 660
11787.41 682
11788.43 737
11789.46 704
11790.48 653
11791.51 668
11792.53 688
11793.56 714
11794.58 705
11795.60 682
11796.63 692
11797.65 716
11798.68 718
11799.70 686
11800.73 707
11801.75 689
11802.78 720
11803.80 705
11804.83 674
11805.85 677
11806.88 724
11807.90 753
11808.93 719
11809.95 698
11810.98 687
11812.00 740
11813.03 732
11814.05 739
11815.08 720
11816.10 747
11817.13 738
11818.15 727
11819.18 724
11820.20 762
11821.23 736
11822.26 732
11823.28 740
11824.31 730
11825.33 755
11826.36 782
11827.38 780
11828.41 762
11829.44 770
11830.46 777
11831.49 805
11832.51 811
11833.54 830
11834.57 772
11835.59 772
11836.62 786
11837.65 799
11838.67 788
11839.70 820
11840.72 849
11841.75 818
11842.78 820
11843.80 811
11844.83 839
11845.86 854
11846.88 844
11847.91 839
11848.94 857
11849.96 885
11850.99 886
11852.02 904
11853.05 888
11854.07 875
11855.10 880
11856.13 950
11857.15 937
11858.18 915
11859.21 939
11860.24 946
11861.26 945
11862.29 967
11863.32 955
11864.34 1004
11865.37 991
11866.40 1026
11867.43 994
11868.46 989
11869.48 955
11870.51 1031
11871.54 1009
11872.57 1024
11873.59 1047
11874.62 1033
11875.65 1073
11876.68 1041
11877.71 1075
11878.73 1063
11879.76 1078
11880.79 1119
11881.82 1099
11882.85 1116
11883.87 1101
11884.90 1118
11885.93 1152
11886.96 1142
11887.99 1156
11889.02 1219
11890.05 1250
11891.07 1234
11892.10 1218
11893.13 1250
11894.16 1259
11895.19 1295
11896.22 1334
11897.25 1304
11898.28 1350
11899.30 1381
11900.33 1394
11901.36 1457
11902.39 1484
11903.42 1472
11904.45 1481
11905.48 1484
11906.51 1518
11907.54 1503
11908.57 1513
11909.60 1552
11910.63 1550
11911.66 1492
11912.69 1432
11913.71 1477
11914.74 1492
11915.77 1473
11916.80 1432
11917.83 1463
11918.86 1440
11919.89 1424
11920.92 1409
11921.95 1461
11922.98 1480
11924.01 1480
11925.04 1473
11926.07 1503
11927.10 1499
11928.13 1527
11929.16 1556
11930.19 1535
11931.22 1534
11932.25 1590
11933.29 1626
11934.32 1561
11935.35 1531
11936.38 1537
11937.41 1522
11938.44 1506
11939.47 1517
11940.50 1489
11941.53 1475
11942.56 1409
11943.59 1437
11944.62 1377
11945.65 1341
11946.69 1309
11947.72 1300
11948.75 1310
11949.78 1237
11950.81 1229
11951.84 1178
11952.87 1186
11953.90 1148
11954.93 1159
11955.97 1150
11957.00 1158
11958.03 1142
11959.06 1108
11960.09 1119
11961.12 1111
11962.16 1119
11963.19 1135
11964.22 1147
11965.25 1126
11966.28 1103
11967.31 1121
11968.35 1149
11969.38 1137
11970.41 1100
11971.44 1145
11972.47 1150
11973.51 1132
11974.54 1158
11975.57 1141
11976.60 1141
11977.64 1112
11978.67 1157
11979.70 1145
11980.73 1124
11981.77 1109
11982.80 1126
11983.83 1165
11984.86 1175
11985.90 1152
11986.93 1174
11987.96 1183
11988.99 1159
11990.03 1156
11991.06 1207
11992.09 1191
11993.13 1186
11994.16 1214
11995.19 1242
11996.23 1222
11997.26 1186
11998.29 1192
11999.33 1234
12000.36 1209
12001.39 1226
12002.43 1266
12003.46 1248
12004.49 1272
12005.53 1284
12006.56 1294
12007.59 1333
12008.63 1297
12009.66 1289
12010.69 1267
12011.73 1308
12012.76 1302
12013.80 1316
12014.83 1345
12015.86 1345
12016.90 1314
12017.93 1363
12018.97 1370
12020.00 1360
12021.03 1334
12022.07 1368
12023.10 1379
12024.14 1368
12025.17 1386
12026.21 1370
12027.24 1386
12028.28 1392
12029.31 1357
12030.34 1404
12031.38 1372
12032.41 1346
12033.45 1374
12034.48 1377
12035.52 1386
12036.55 1386
12037.59 1395
12038.62 1429
12039.66 1397
12040.69 1388
12041.73 1392
12042.76 1384
12043.80 1376
12044.83 1427
12045.87 1410
12046.90 1418
12047.94 1471
12048.98 1454
12050.01 1453
12051.05 1442
12052.08 1468
12053.12 1487
12054.15 1484
12055.19 1464
12056.22 1444
12057.26 1420
12058.30 1462
12059.33 1451
12060.37 1449
12061.40 1422
12062.44 1405
12063.48 1398
12064.51 1404
12065.55 1403
12066.58 1367
12067.62 1345
12068.66 1361
12069.69 1341
12070.73 1319
12071.77 1286
12072.80 1274
12073.84 1303
12074.88 1280
12075.91 1240
12076.95 1249
12077.99 1224
12079.02 1244
12080.06 1250
12081.10 1204
12082.13 1198
12083.17 1251
12084.21 1275
12085.24 1238
12086.28 1194
12087.32 1187
12088.35 1230
12089.39 1218
12090.43 1220
12091.47 1230
12092.50 1231
12093.54 1258
12094.58 1262
12095.62 1274
12096.65 1237
12097.69 1237
12098.73 1215
12099.77 1217
12100.80 1228
12101.84 1241
12102.88 1284
12103.92 1268
12104.95 1261
12105.99 1239
12107.03 1210
12108.07 1195
12109.11 1207
12110.14 1165
12111.18 1182
12112.22 1156
12113.26 1149
12114.30 1119
12115.34 1090
12116.37 1073
12117.41 1064
12118.45 1035
12119.49 1037
12120.53 1047
12121.57 1032
12122.60 1004
12123.64 1005
12124.68 991
12125.72 980
12126.76 999
12127.80 977
12128.84 981
12129.88 957
12130.91 968
12131.95 940
12132.99 993
12134.03 953
12135.07 942
12136.11 921
12137.15 920
12138.19 937
12139.23 918
12140.27 922
12141.31 922
12142.35 914
12143.39 915
12144.43 914
12145.46 924
12146.50 904
12147.54 895
12148.58 906
12149.62 907
12150.66 908
12151.70 917
12152.74 897
12153.78 891
12154.82 898
12155.86 890
12156.90 862
12157.94 891
12158.98 884
12160.02 867
12161.06 840
12162.10 846
12163.14 851
12164.18 856
12165.23 869
12166.27 859
12167.31 841
12168.35 839
12169.39 843
12170.43 848
12171.47 837
12172.51 804
12173.55 841
12174.59 806
12175.63 801
12176.67 824
12177.71 847
12178.75 840
12179.80 825
12180.84 798
12181.88 808
12182.92 828
12183.96 822
12185.00 805
12186.04 813
12187.08 795
12188.13 796
12189.17 773
12190.21 783
12191.25 785
12192.29 809
12193.33 789
12194.37 776
12195.42 787
12196.46 810
12197.50 770
12198.54 768
12199.58 781
12200.63 774
12201.67 782
12202.71 771
12203.75 781
12204.79 799
12205.84 726
12206.88 736
12207.92 737
12208.96 771
12210.01 745
12211.05 755
12212.09 747
12213.13 766
12214.17 770
12215.22 750
12216.26 759
12217.30 714
12218.35 746
12219.39 732
12220.43 726
12221.47 706
12222.52 704
12223.56 732
12224.60 720
12225.65 732
12226.69 684
12227.73 716
12228.77 709
12229.82 720
12230.86 729
12231.90 691
12232.95 700
12233.99 694
12235.03 716
12236.08 738
12237.12 694
12238.16 711
12239.21 691
12240.25 726
12241.30 702
12242.34 694
12243.38 682
12244.43 677
12245.47 702
12246.51 703
12247.56 709
12248.60 683
12249.65 709
12250.69 684
12251.73 703
12252.78 684
12253.82 698
12254.87 721
12255.91 675
12256.96 664
12258.00 675
12259.04 675
12260.09 676
12261.13 660
12262.18 663
12263.22 656
12264.27 651
12265.31 633
12266.36 660
12267.40 648
12268.45 653
12269.49 603
12270.54 627
12271.58 665
12272.63 635
12273.67 620
12274.72 637
12275.76 660
12276.81 610
12277.85 595
12278.90 619
12279.94 618
12280.99 625
12282.03 613
12283.08 622
12284.12 578
12285.17 600
12286.22 610
12287.26 612
12288.31 580
12289.35 590
12290.40 644
12291.44 602
12292.49 587
12293.54 586
12294.58 610
12295.63 607
12296.67 597
12297.72 585
12298.77 600
12299.81 586
12300.86 567
12301.90 634
12302.95 604
12304.00 581
12305.04 598
12306.09 613
12307.14 592
12308.18 574
12309.23 600
12310.28 596
12311.32 594
12312.37 597
12313.42 589
12314.46 619
12315.51 569
12316.56 586
12317.60 591
12318.65 592
12319.70 580
12320.74 577
12321.79 600
12322.84 607
12323.89 581
12324.93 582
12325.98 558
12327.03 589
12328.08 565
12329.12 575
12330.17 590
12331.22 589
12332.27 571
12333.31 591
12334.36 597
12335.41 589
12336.46 591
12337.50 592
12338.55 609
12339.60 575
12340.65 593
12341.70 599
12342.74 597
12343.79 571
12344.84 584
12345.89 587
12346.94 589
12347.98 565
12349.03 565
12350.08 583
12351.13 565
12352.18 595
12353.23 579
12354.27 572
12355.32 585
12356.37 605
12357.42 608
12358.47 581
12359.52 576
12360.57 562
12361.61 592
12362.66 590
12363.71 568
12364.76 610
12365.81 606
12366.86 603
12367.91 585
12368.96 612
12370.01 609
12371.06 585
12372.11 617
12373.15 608
12374.20 568
12375.25 566
12376.30 617
12377.35 606
12378.40 612
12379.45 573
12380.50 565
12381.55 597
12382.60 572
12383.65 581
12384.70 589
12385.75 598
12386.80 562
12387.85 583
12388.90 584
12389.95 577
12391.00 567
12392.05 605
12393.10 599
12394.15 586
12395.20 598
12396.25 610
12397.30 581
12398.35 584
12399.40 603
12400.45 628
12401.50 623
12402.55 607
12403.60 594
12404.65 596
12405.70 599
12406.75 586
12407.81 614
12408.86 614
12409.91 627
12410.96 632
12412.01 654
12413.06 639
12414.11 619
12415.16 608
12416.21 622
12417.26 610
12418.32 620
12419.37 652
12420.42 628
12421.47 624
12422.52 623
12423.57 631
12424.62 637
12425.68 612
12426.73 619
12427.78 647
12428.83 653
12429.88 655
12430.93 633
12431.99 670
12433.04 642
12434.09 673
12435.14 658
12436.19 666
12437.24 629
12438.30 694
12439.35 679
12440.40 639
12441.45 635
12442.51 634
12443.56 672
12444.61 659
12445.66 679
12446.71 694
12447.77 689
12448.82 698
12449.87 695
12450.92 714
12451.98 692
12453.03 737
12454.08 715
12455.14 738
12456.19 707
12457.24 762
12458.29 772
12459.35 774
12460.40 760
12461.45 767
12462.51 768
12463.56 832
12464.61 828
12465.67 825
12466.72 844
12467.77 885
12468.83 908
12469.88 912
12470.93 945
12471.99 975
12473.04 1005
12474.09 987
12475.15 1023
12476.20 1003
12477.25 1029
12478.31 1075
12479.36 1069
12480.42 1014
12481.47 1037
12482.52 1073
12483.58 1052
12484.63 1025
12485.69 1001
12486.74 1004
12487.79 975
12488.85 991
12489.90 944
12490.96 959
12492.01 933
12493.06 896
12494.12 914
12495.17 855
12496.23 844
12497.28 869
12498.34 856
12499.39 850
12500.45 843
12501.50 805
12502.56 814
12503.61 815
12504.67 805
12505.72 770
12506.78 801
12507.83 799
12508.89 814
12509.94 790
12511.00 817
12512.05 783
12513.11 811
12514.16 810
12515.22 764
12516.27 782
12517.33 810
12518.38 800
12519.44 796
12520.49 772
12521.55 768
12522.60 811
12523.66 783
12524.72 774
12525.77 783
12526.83 775
12527.88 786
12528.94 797
12530.00 816
12531.05 804
12532.11 805
12533.16 807
12534.22 820
12535.28 817
12536.33 818
12537.39 862
12538.44 870
12539.50 865
12540.56 866
12541.61 881
12542.67 921
12543.73 926
12544.78 920
12545.84 902
12546.90 940
12547.95 952
12549.01 961
12550.07 944
12551.12 976
12552.18 950
12553.24 989
12554.29 988
12555.35 961
12556.41 997
12557.47 998
12558.52 983
12559.58 947
12560.64 966
12561.69 948
12562.75 959
12563.81 935
12564.87 911
12565.92 885
12566.98 898
12568.04 869
12569.10 846
12570.15 841
12571.21 841
12572.27 837
12573.33 819
12574.38 796
12575.44 813
12576.50 811
12577.56 805
12578.62 788
12579.67 780
12580.73 799
12581.79 786
12582.85 790
12583.91 758
12584.96 766
12586.02 787
12587.08 778
12588.14 798
12589.20 775
12590.26 789
12591.32 779
12592.37 767
12593.43 782
12594.49 781
12595.55 778
12596.61 785
12597.67 759
12598.73 755
12599.78 746
12600.84 769
12601.90 739
12602.96 761
12604.02 774
12605.08 770
12606.14 733
12607.20 749
12608.26 774
12609.32 785
12610.38 807
12611.44 772
12612.49 780
12613.55 763
12614.61 763
12615.67 792
12616.73 793
12617.79 804
12618.85 814
12619.91 805
12620.97 811
12622.03 829
12623.09 830
12624.15 822
12625.21 845
12626.27 832
12627.33 824
12628.39 813
12629.45 822
12630.51 850
12631.57 854
12632.63 848
12633.69 838
12634.75 846
12635.81 837
12636.87 846
12637.93 843
12638.99 836
12640.05 811
12641.12 789
12642.18 812
12643.24 805
12644.30 764
12645.36 746
12646.42 786
12647.48 773
12648.54 778
12649.60 751
12650.66 754
12651.72 751
12652.78 728
12653.85 716
12654.91 750
12655.97 717
12657.03 724
12658.09 723
12659.15 737
12660.21 721
12661.28 729
12662.34 739
12663.40 701
12664.46 705
12665.52 690
12666.58 685
12667.64 692
12668.71 722
12669.77 694
12670.83 725
12671.89 720
12672.95 718
12674.02 673
12675.08 686
12676.14 702
12677.20 704
12678.26 726
12679.33 669
12680.39 680
12681.45 686
12682.51 683
12683.58 663
12684.64 678
12685.70 680
12686.76 690
12687.83 673
12688.89 682
12689.95 674
12691.01 684
12692.08 673
12693.14 667
12694.20 673
12695.27 669
12696.33 675
12697.39 640
12698.45 639
12699.52 657
12700.58 671
12701.64 679
12702.71 692
12703.77 668
12704.83 689
12705.90 682
12706.96 688
12708.02 673
12709.09 656
12710.15 674
12711.21 671
12712.28 672
12713.34 669
12714.40 679
12715.47 680
12716.53 690
12717.60 689
12718.66 683
12719.72 710
12720.79 710
12721.85 683
12722.92 682
12723.98 663
12725.04 684
12726.11 695
12727.17 680
12728.24 681
12729.30 658
12730.37 678
12731.43 677
12732.49 679
12733.56 688
12734.62 673
12735.69 702
12736.75 700
12737.82 659
12738.88 679
12739.95 688
12741.01 674
12742.08 673
12743.14 652
12744.21 675
12745.27 668
12746.34 658
12747.40 658
12748.47 638
12749.53 655
12750.60 639
12751.66 652
12752.73 659
12753.79 644
12754.86 632
12755.92 640
12756.99 646
12758.05 628
12759.12 642
12760.18 636
12761.25 663
12762.32 623
12763.38 631
12764.45 599
12765.51 640
12766.58 614
12767.65 614
12768.71 627
12769.78 588
12770.84 618
12771.91 587
12772.98 607
12774.04 635
12775.11 616
12776.17 623
12777.24 612
12778.31 585
12779.37 580
12780.44 589
12781.51 600
12782.57 612
12783.64 583
12784.71 577
12785.77 578
12786.84 585
12787.91 584
12788.97 554
12790.04 570
12791.11 574
12792.17 593
12793.24 576
12794.31 541
12795.37 561
12796.44 592
12797.51 593
12798.58 591
12799.64 566
12800.71 580
12801.78 570
12802.85 568
12803.91 562
12804.98 573
12806.05 563
12807.12 592
12808.18 580
12809.25 591
12810.32 572
12811.39 599
12812.45 572
12813.52 578
12814.59 581
12815.66 587
12816.73 603
12817.79 580
12818.86 586
12819.93 581
12821.00 593
12822.07 596
12823.13 586
12824.20 579
12825.27 587
12826.34 601
12827.41 594
12828.48 570
12829.54 581
12830.61 582
12831.68 598
12832.75 593
12833.82 578
12834.89 583
12835.96 584
12837.02 560
12838.09 563
12839.16 558
12840.23 540
12841.30 523
12842.37 509
12843.44 539
12844.51 549
12845.58 528
12846.65 551
12847.72 530
12848.78 529
12849.85 500
12850.92 514
12851.99 536
12853.06 531
12854.13 505
12855.20 504
12856.27 510
12857.34 486
12858.41 487
12859.48 504
12860.55 511
12861.62 503
12862.69 487
12863.76 517
12864.83 494
12865.90 511
12866.97 498
12868.04 524
12869.11 474
12870.18 484
12871.25 501
12872.32 471
12873.39 483
12874.46 470
12875.53 506
12876.60 473
12877.67 491
12878.74 454
12879.81 448
12880.88 476
12881.95 447
12883.03 455
12884.10 489
12885.17 474
12886.24 475
12887.31 493
12888.38 453
12889.45 450
12890.52 450
12891.59 472
12892.66 463
12893.74 467
12894.81 477
12895.88 450
12896.95 460
12898.02 474
12899.09 458
12900.16 460
12901.23 456
12902.31 458
12903.38 465
12904.45 467
12905.52 440
12906.59 433
12907.66 460
12908.74 439
12909.81 450
12910.88 469
12911.95 460
12913.02 435
12914.10 450
12915.17 453
12916.24 462
12917.31 454
12918.38 456
12919.46 459
12920.53 447
12921.60 461
12922.67 437
12923.75 428
12924.82 414
12925.89 426
12926.96 444
12928.04 438
12929.11 417
12930.18 436
12931.25 435
12932.33 429
12933.40 441
12934.47 425
12935.55 441
12936.62 427
12937.69 449
12938.76 404
12939.84 423
12940.91 412
12941.98 417
12943.06 428
12944.13 424
12945.20 418
12946.28 420
12947.35 412
12948.42 415
12949.50 402
12950.57 443
12951.64 450
12952.72 402
12953.79 434
12954.87 410
12955.94 430
12957.01 414
12958.09 410
12959.16 436
12960.23 426
12961.31 418
12962.38 430
12963.46 408
12964.53 420
12965.60 457
12966.68 423
12967.75 414
12968.83 432
12969.90 410
12970.98 440
12972.05 433
12973.13 424
12974.20 430
12975.27 400
12976.35 421
12977.42 412
12978.50 411
12979.57 411
12980.65 431
12981.72 407
12982.80 414
12983.87 422
12984.95 423
12986.02 426
12987.10 430
12988.17 425
12989.25 416
12990.32 420
12991.40 416
12992.47 426
12993.55 408
12994.62 420
12995.70 425
12996.77 450
12997.85 439
12998.93 422
13000.00 417
13001.08 420
13002.15 432
13003.23 431
13004.30 430
13005.38 412
13006.46 427
13007.53 424
13008.61 417
13009.68 391
13010.76 414
13011.84 418
13012.91 417
13013.99 410
13015.06 418
13016.14 425
13017.22 424
13018.29 408
13019.37 437
13020.45 418
13021.52 416
13022.60 419
13023.68 410
13024.75 424
13025.83 408
13026.91 448
13027.98 432
13029.06 438
13030.14 413
13031.21 427
13032.29 413
13033.37 403
13034.44 398
13035.52 432
13036.60 390
13037.67 431
13038.75 416
13039.83 414
13040.91 435
13041.98 417
13043.06 470
13044.14 433
13045.22 434
13046.29 411
13047.37 454
13048.45 416
13049.53 417
13050.60 415
13051.68 423
13052.76 447
13053.84 432
13054.91 426
13055.99 422
13057.07 412
13058.15 433
13059.23 450
13060.30 437
13061.38 431
13062.46 430
13063.54 436
13064.62 428
13065.70 424
13066.77 449
13067.85 425
13068.93 420
13070.01 423
13071.09 411
13072.17 433
13073.25 418
13074.32 425
13075.40 423
13076.48 432
13077.56 446
13078.64 426
13079.72 446
13080.80 429
13081.88 434
13082.95 408
13084.03 473
13085.11 432
13086.19 432
13087.27 444
13088.35 458
13089.43 461
13090.51 425
13091.59 448
13092.67 436
13093.75 465
13094.83 447
13095.91 451
13096.99 441
13098.07 421
13099.15 441
13100.22 423
13101.30 431
13102.38 442
13103.46 419
13104.54 429
13105.62 449
13106.70 437
13107.78 447
13108.86 445
13109.94 454
13111.02 450
13112.10 446
13113.19 441
13114.27 445
13115.35 446
13116.43 466
13117.51 420
13118.59 459
13119.67 442
13120.75 428
13121.83 429
13122.91 460
13123.99 478
13125.07 411
13126.15 451
13127.23 452
13128.31 440
13129.39 460
13130.48 472
13131.56 483
13132.64 466
13133.72 474
13134.80 471
13135.88 470
13136.96 458
13138.04 459
13139.12 472
13140.21 473
13141.29 477
13142.37 489
13143.45 474
13144.53 465
13145.61 448
13146.70 486
13147.78 491
13148.86 508
13149.94 467
13151.02 481
13152.10 495
13153.19 495
13154.27 466
13155.35 491
13156.43 484
13157.51 467
13158.60 501
13159.68 517
13160.76 527
13161.84 502
13162.93 495
13164.01 487
13165.09 507
13166.17 494
13167.25 518
13168.34 516
13169.42 512
13170.50 521
13171.59 507
13172.67 509
13173.75 500
13174.83 512
13175.92 527
13177.00 517
13178.08 513
13179.17 527
13180.25 501
13181.33 518
13182.41 505
13183.50 514
13184.58 527
13185.66 532
13186.75 503
13187.83 531
13188.91 527
13190.00 537
13191.08 520
13192.16 521
13193.25 548
13194.33 539
13195.42 549
13196.50 537
13197.58 534
13198.67 523
13199.75 577
13200.83 580
13201.92 564
13203.00 559
13204.09 567
13205.17 565
13206.25 547
13207.34 549
13208.42 582
13209.51 565
13210.59 575
13211.68 593
13212.76 552
13213.84 571
13214.93 583
13216.01 588
13217.10 553
13218.18 570
13219.27 546
13220.35 620
13221.44 590
13222.52 574
13223.61 567
13224.69 587
13225.78 597
13226.86 579
13227.95 604
13229.03 585
13230.12 617
13231.20 618
13232.29 602
13233.37 599
13234.46 615
13235.54 637
13236.63 651
13237.71 606
13238.80 621
13239.88 658
13240.97 614
13242.05 628
13243.14 649
13244.23 655
13245.31 642
13246.40 666
13247.48 660
13248.57 672
13249.65 678
13250.74 684
13251.83 679
13252.91 680
13254.00 646
13255.08 685
13256.17 674
13257.26 690
13258.34 666
13259.43 703
13260.52 714
13261.60 699
13262.69 691
13263.77 686
13264.86 735
13265.95 731
13267.03 740
13268.12 704
13269.21 731
13270.29 714
13271.38 741
13272.47 771
13273.55 732
13274.64 755
13275.73 754
13276.82 758
13277.90 766
13278.99 776
13280.08 793
13281.16 764
13282.25 774
13283.34 769
13284.43 805
13285.51 816
13286.60 815
13287.69 835
13288.78 801
13289.86 823
13290.95 817
13292.04 848
13293.13 851
13294.21 805
13295.30 857
13296.39 840
13297.48 879
13298.56 860
13299.65 880
13300.74 894
13301.83 928
13302.92 903
13304.00 893
13305.09 906
13306.18 895
13307.27 899
13308.36 937
13309.45 924
13310.53 920
13311.62 931
13312.71 945
13313.80 962
13314.89 953
13315.98 993
13317.07 996
13318.15 1000
13319.24 989
13320.33 974
13321.42 995
13322.51 1016
13323.60 996
13324.69 1022
13325.78 1009
13326.87 984
13327.95 1048
13329.04 1047
13330.13 1062
13331.22 1032
13332.31 1071
13333.40 1092
13334.49 1098
13335.58 1061
13336.67 1094
13337.76 1092
13338.85 1085
13339.94 1080
13341.03 1071
13342.12 1080
13343.21 1116
13344.30 1122
13345.39 1136
13346.48 1120
13347.57 1109
13348.66 1137
13349.75 1124
13350.84 1146
13351.93 1112
13353.02 1111
13354.11 1135
13355.20 1170
13356.29 1149
13357.38 1131
13358.47 1167
13359.56 1155
13360.65 1159
13361.74 1148
13362.83 1172
13363.92 1188
13365.01 1196
13366.10 1180
13367.19 1177
13368.28 1176
13369.37 1182
13370.46 1163
13371.55 1195
13372.65 1161
13373.74 1173
13374.83 1129
13375.92 1153
13377.01 1126
13378.10 1147
13379.19 1141
13380.28 1103
13381.37 1130
13382.47 1112
13383.56 1107
13384.65 1090
13385.74 1065
13386.83 1068
13387.92 1067
13389.01 1034
13390.11 1042
13391.20 1047
13392.29 1009
13393.38 1008
13394.47 1045
13395.56 1046
13396.66 1031
13397.75 1052
13398.84 1010
13399.93 1010
13401.02 992
13402.12 1012
13403.21 1024
13404.30 1023
13405.39 992
13406.49 1024
13407.58 1019
13408.67 1012
13409.76 989
13410.86 999
13411.95 995
13413.04 998
13414.13 995
13415.23 997
13416.32 974
13417.41 976
13418.50 980
13419.60 975
13420.69 990
13421.78 977
13422.88 976
13423.97 1003
13425.06 968
13426.15 958
13427.25 1011
13428.34 985
13429.43 1019
13430.53 988
13431.62 972
13432.71 1030
13433.81 1017
13434.90 988
13435.99 975
13437.09 1005
13438.18 1005
13439.27 995
13440.37 995
13441.46 1036
13442.56 1018
13443.65 1001
13444.74 1022
13445.84 1021
13446.93 1059
13448.03 1045
13449.12 1064
13450.21 1069
13451.31 1037
13452.40 1039
13453.50 1055
13454.59 1067
13455.68 1068
13456.78 1048
13457.87 1061
13458.97 1067
13460.06 1083
13461.16 1083
13462.25 1042
13463.35 1082
13464.44 1097
13465.54 1108
13466.63 1093
13467.73 1118
13468.82 1087
13469.91 1114
13471.01 1121
13472.10 1130
13473.20 1141
13474.29 1151
13475.39 1140
13476.48 1140
13477.58 1132
13478.68 1136
13479.77 1162
13480.87 1161
13481.96 1119
13483.06 1136
13484.15 1162
13485.25 1130
13486.34 1168
13487.44 1184
13488.53 1172
13489.63 1190
13490.73 1212
13491.82 1177
13492.92 1200
13494.01 1190
13495.11 1153
13496.21 1186
13497.30 1196
13498.40 1204
13499.49 1191
13500.59 1206
13501.69 1239
13502.78 1210
13503.88 1200
13504.97 1222
13506.07 1239
13507.17 1215
13508.26 1196
13509.36 1230
13510.46 1214
13511.55 1209
13512.65 1187
13513.75 1196
13514.84 1187
13515.94 1166
13517.04 1217
13518.13 1184
13519.23 1150
13520.33 1147
13521.42 1137
13522.52 1151
13523.62 1128
13524.72 1107
13525.81 1140
13526.91 1139
13528.01 1142
13529.10 1120
13530.20 1100
13531.30 1128
13532.40 1129
13533.49 1101
13534.59 1082
13535.69 1077
13536.79 1075
13537.88 1070
13538.98 1074
13540.08 1041
13541.18 1039
13542.28 1068
13543.37 1065
13544.47 1019
13545.57 1015
13546.67 1008
13547.77 1057
13548.86 1033
13549.96 1011
13551.06 1022
13552.16 1001
13553.26 993
13554.35 1027
13555.45 983
13556.55 974
13557.65 976
13558.75 987
13559.85 972
13560.95 949
13562.04 973
13563.14 968
13564.24 1007
13565.34 973
13566.44 954
13567.54 963
13568.64 927
13569.74 933
13570.83 939
13571.93 931
13573.03 944
13574.13 955
13575.23 969
13576.33 951
13577.43 946
13578.53 971
13579.63 959
13580.73 932
13581.83 939
13582.93 941
13584.03 964
13585.13 921
13586.22 927
13587.32 962
13588.42 906
13589.52 935
13590.62 941
13591.72 965
13592.82 939
13593.92 915
13595.02 970
13596.12 972
13597.22 939
13598.32 951
13599.42 980
13600.52 978
13601.62 961
13602.72 957
13603.82 965
13604.92 952
13606.03 988
13607.13 986
13608.23 991
13609.33 944
13610.43 964
13611.53 980
13612.63 986
13613.73 990
13614.83 965
13615.93 954
13617.03 987
13618.13 983
13619.23 964
13620.33 971
13621.44 934
13622.54 1018
13623.64 966
13624.74 962
13625.84 939
13626.94 979
13628.04 1007
13629.14 979
13630.25 985
13631.35 963
13632.45 963
13633.55 986
13634.65 983
13635.75 980
13636.85 978
13637.96 998
13639.06 1018
13640.16 1025
13641.26 1024
13642.36 1008
13643.47 980
13644.57 1010
13645.67 987
13646.77 961
13647.87 1021
13648.98 999
13650.08 1003
13651.18 933
13652.28 994
13653.38 988
13654.49 986
13655.59 1006
13656.69 969
13657.79 980
13658.90 999
13660.00 988
13661.10 971
13662.20 932
13663.31 958
13664.41 980
13665.51 1016
13666.62 974
13667.72 943
13668.82 967
13669.92 1009
13671.03 960
13672.13 968
13673.23 996
13674.34 998
13675.44 994
13676.54 991
13677.65 985
13678.75 987
13679.85 1005
13680.96 1013
13682.06 984
13683.16 964
13684.27 966
13685.37 1015
13686.48 1045
13687.58 1007
13688.68 994
13689.79 996
13690.89 1031
13691.99 1006
13693.10 1039
13694.20 1036
13695.31 1024
13696.41 1045
13697.51 1097
13698.62 1061
13699.72 1040
13700.83 1053
13701.93 1072
13703.04 1044
13704.14 1023
13705.24 1072
13706.35 1092
13707.45 1094
13708.56 1076
13709.66 1089
13710.77 1140
13711.87 1096
13712.98 1138
13714.08 1130
13715.19 1131
13716.29 1160
13717.40 1167
13718.50 1191
13719.61 1143
13720.71 1150
13721.82 1182
13722.92 1182
13724.03 1196
13725.13 1174
13726.24 1204
13727.34 1243
13728.45 1254
13729.55 1206
13730.66 1275
13731.76 1264
13732.87 1273
13733.97 1256
13735.08 1279
13736.19 1308
13737.29 1273
13738.40 1344
13739.50 1326
13740.61 1322
13741.72 1313
13742.82 1345
13743.93 1384
13745.03 1370
13746.14 1401
13747.25 1471
13748.35 1464
13749.46 1519
13750.56 1515
13751.67 1521
13752.78 1553
13753.88 1540
13754.99 1575
13756.10 1622
13757.20 1569
13758.31 1609
13759.42 1675
13760.52 1694
13761.63 1668
13762.74 1716
13763.84 1750
13764.95 1736
13766.06 1719
13767.16 1768
13768.27 1775
13769.38 1762
13770.48 1693
13771.59 1771
13772.70 1732
13773.81 1689
13774.91 1676
13776.02 1694
13777.13 1640
13778.23 1619
13779.34 1646
13780.45 1635
13781.56 1574
13782.66 1540
13783.77 1520
13784.88 1490
13785.99 1460
13787.09 1435
13788.20 1421
13789.31 1411
13790.42 1350
13791.53 1338
13792.63 1327
13793.74 1313
13794.85 1266
13795.96 1273
13797.07 1269
13798.17 1191
13799.28 1162
13800.39 1197
13801.50 1210
13802.61 1193
13803.72 1142
13804.82 1136
13805.93 1118
13807.04 1100
13808.15 1062
13809.26 1088
13810.37 1070
13811.48 1054
13812.58 1070
13813.69 1079
13814.80 1029
13815.91 1023
13817.02 1070
13818.13 1052
13819.24 1008
13820.35 1021
13821.46 1038
13822.57 1059
13823.67 1033
13824.78 1044
13825.89 1052
13827.00 1030
13828.11 1000
13829.22 1019
13830.33 1012
13831.44 1006
13832.55 996
13833.66 980
13834.77 1003
13835.88 969
13836.99 1005
13838.10 1014
13839.21 1029
13840.32 1009
13841.43 974
13842.54 1002
13843.65 983
13844.76 983
13845.87 998
13846.98 983
13848.09 974
13849.20 993
13850.31 1013
13851.42 1016
13852.53 1053
13853.64 1017
13854.75 979
13855.86 994
13856.97 977
13858.08 997
13859.19 1046
13860.30 1011
13861.41 995
13862.52 1019
13863.63 1014
13864.75 1023
13865.86 1025
13866.97 1033
13868.08 1015
13869.19 1019
13870.30 1036
13871.41 1029
13872.52 1051
13873.63 1040
13874.75 1062
13875.86 1042
13876.97 991
13878.08 1049
13879.19 1061
13880.30 1062
13881.41 1050
13882.53 1034
13883.64 1071
13884.75 1042
13885.86 1044
13886.97 1024
13888.08 1024
13889.20 1052
13890.31 1032
13891.42 1054
13892.53 1070
13893.64 1048
13894.76 1071
13895.87 1072
13896.98 1075
13898.09 1063
13899.20 1070
13900.32 1066
13901.43 1045
13902.54 1077
13903.65 1091
13904.77 1065
13905.88 1043
13906.99 1020
13908.10 1031
13909.22 1012
13910.33 990
13911.44 1030
13912.55 1021
13913.67 992
13914.78 984
13915.89 1019
13917.01 968
13918.12 948
13919.23 951
13920.34 964
13921.46 973
13922.57 945
13923.68 917
13924.80 957
13925.91 942
13927.02 892
13928.14 926
13929.25 904
13930.36 901
13931.48 905
13932.59 925
13933.70 899
13934.82 894
13935.93 900
13937.05 907
13938.16 916
13939.27 874
13940.39 891
13941.50 876
13942.62 850
13943.73 841
13944.84 867
13945.96 858
13947.07 850
13948.19 870
13949.30 855
13950.41 864
13951.53 820
13952.64 860
13953.76 829
13954.87 851
13955.99 822
13957.10 824
13958.22 815
13959.33 822
13960.44 774
13961.56 847
13962.67 838
13963.79 823
13964.90 834
13966.02 824
13967.13 820
13968.25 799
13969.36 826
13970.48 832
13971.59 837
13972.71 831
13973.82 823
13974.94 827
13976.05 799
13977.17 816
13978.29 824
13979.40 821
13980.52 825
13981.63 817
13982.75 853
13983.86 814
13984.98 792
13986.09 840
13987.21 840
13988.33 831
13989.44 841
13990.56 848
13991.67 865
13992.79 827
13993.91 830
13995.02 854
13996.14 834
13997.25 866
13998.37 822
13999.49 836
14000.60 822
14001.72 817
14002.84 865
14003.95 832
14005.07 844
14006.18 853
14007.30 833
14008.42 856
14009.53 851
14010.65 820
14011.77 852
14012.88 855
14014.00 830
14015.12 840
14016.23 843
14017.35 852
14018.47 819
14019.59 836
14020.70 850
14021.82 874
14022.94 843
14024.05 816
14025.17 818
14026.29 857
14027.41 861
14028.52 832
14029.64 824
14030.76 838
14031.88 869
14032.99 861
14034.11 844
14035.23 798
14036.35 842
14037.46 861
14038.58 852
14039.70 823
14040.82 832
14041.94 839
14043.05 845
14044.17 845
14045.29 842
14046.41 827
14047.53 844
14048.64 893
14049.76 878
14050.88 851
14052.00 872
14053.12 902
14054.24 907
14055.35 917
14056.47 914
14057.59 884
14058.71 892
14059.83 944
14060.95 874
14062.07 927
14063.19 904
14064.30 956
14065.42 941
14066.54 939
14067.66 961
14068.78 976
14069.90 952
14071.02 973
14072.14 964
14073.26 976
14074.38 991
14075.49 981
14076.61 982
14077.73 985
14078.85 1004
14079.97 1018
14081.09 1014
14082.21 992
14083.33 994
14084.45 1024
14085.57 1036
14086.69 1013
14087.81 1001
14088.93 1020
14090.05 1033
14091.17 1046
14092.29 1015
14093.41 984
14094.53 1016
14095.65 1028
14096.77 1009
14097.89 1030
14099.01 1030
14100.13 1037
14101.25 1006
14102.37 1008
14103.49 1019
14104.61 1010
14105.73 997
14106.85 1002
14107.97 1006
14109.09 962
14110.21 978
14111.33 960
14112.46 947
14113.58 943
14114.70 938
14115.82 936
14116.94 916
14118.06 933
14119.18 923
14120.30 878
14121.42 908
14122.54 916
14123.66 891
14124.79 887
14125.91 848
14127.03 857
14128.15 853
14129.27 882
14130.39 827
14131.51 851
14132.64 869
14133.76 844
14134.88 841
14136.00 813
14137.12 798
14138.24 826
14139.37 822
14140.49 803
14141.61 803
14142.73 782
14143.85 809
14144.98 770
14146.10 769
14147.22 761
14148.34 790
14149.46 771
14150.59 730
14151.71 729
14152.83 745
14153.95 764
14155.08 735
14156.20 739
14157.32 729
14158.44 740
14159.57 747
14160.69 732
14161.81 705
14162.93 740
14164.06 722
14165.18 733
14166.30 724
14167.43 728
14168.55 732
14169.67 745
14170.79 736
14171.92 735
14173.04 718
14174.16 732
14175.29 735
14176.41 721
14177.53 702
14178.66 687
14179.78 717
14180.90 707
14182.03 733
14183.15 705
14184.27 708
14185.40 721
14186.52 728
14187.65 714
14188.77 691
14189.89 697
14191.02 716
14192.14 730
14193.27 702
14194.39 714
14195.51 684
14196.64 707
14197.76 700
14198.89 712
14200.01 682
14201.13 706
14202.26 676
14203.38 680
14204.51 679
14205.63 648
14206.76 682
14207.88 706
14209.01 697
14210.13 655
14211.25 664
14212.38 687
14213.50 704
14214.63 676
14215.75 648
14216.88 667
14218.00 659
14219.13 667
14220.25 680
14221.38 661
14222.50 670
14223.63 657
14224.75 705
14225.88 692
14227.00 632
14228.13 672
14229.25 668
14230.38 683
14231.51 649
14232.63 651
14233.76 686
14234.88 677
14236.01 634
14237.13 624
14238.26 620
14239.39 669
14240.51 644
14241.64 640
14242.76 650
14243.89 651
14245.01 630
14246.14 654
14247.27 647
14248.39 640
14249.52 644
14250.65 630
14251.77 616
14252.90 608
14254.02 616
14255.15 630
14256.28 620
14257.40 616
14258.53 600
14259.66 612
14260.78 622
14261.91 642
14263.04 595
14264.16 579
14265.29 595
14266.42 633
14267.54 589
14268.67 606
14269.80 601
14270.92 616
14272.05 611
14273.18 603
14274.31 601
14275.43 594
14276.56 590
14277.69 572
14278.82 580
14279.94 589
14281.07 582
14282.20 555
14283.33 570
14284.45 570
14285.58 567
14286.71 582
14287.84 593
14288.96 565
14290.09 546
14291.22 570
14292.35 566
14293.47 559
14294.60 564
14295.73 582
14296.86 538
14297.99 578
14299.11 548
14300.24 544
14301.37 550
14302.50 573
14303.63 553
14304.76 568
14305.88 559
14307.01 563
14308.14 578
14309.27 546
14310.40 552
14311.53 515
14312.66 564
14313.78 539
14314.91 540
14316.04 532
14317.17 560
14318.30 518
14319.43 533
14320.56 530
14321.69 551
14322.82 510
14323.95 507
14325.07 561
14326.20 534
14327.33 511
14328.46 492
14329.59 538
14330.72 515
14331.85 513
14332.98 524
14334.11 530
14335.24 498
14336.37 540
14337.50 500
14338.63 527
14339.76 517
14340.89 525
14342.02 523
14343.15 500
14344.28 512
14345.41 512
14346.54 550
14347.67 515
14348.80 506
14349.93 494
14351.06 522
14352.19 512
14353.32 541
14354.45 500
14355.58 492
14356.71 485
14357.84 518
14358.97 502
14360.10 493
14361.23 512
14362.36 506
14363.49 512
14364.62 493
14365.75 498
14366.88 503
14368.02 528
14369.15 496
14370.28 506
14371.41 503
14372.54 514
14373.67 484
14374.80 501
14375.93 505
14377.06 527
14378.20 496
14379.33 500
14380.46 522
14381.59 475
14382.72 501
14383.85 520
14384.98 536
14386.12 512
14387.25 504
14388.38 506
14389.51 520
14390.64 508
14391.77 502
14392.91 526
14394.04 520
14395.17 515
14396.30 519
14397.43 541
14398.57 523
14399.70 487
14400.83 505
14401.96 540
14403.09 506
14404.23 521
14405.36 524
14406.49 529
14407.62 523
14408.76 553
14409.89 517
14411.02 527
14412.15 526
14413.29 534
14414.42 528
14415.55 502
14416.68 503
14417.82 536
14418.95 544
14420.08 495
14421.22 517
14422.35 530
14423.48 535
14424.62 524
14425.75 534
14426.88 513
14428.01 508
14429.15 539
14430.28 547
14431.41 530
14432.55 509
14433.68 525
14434.81 542
14435.95 520
14437.08 509
14438.22 502
14439.35 518
14440.48 538
14441.62 497
14442.75 510
14443.88 518
14445.02 509
14446.15 532
14447.29 552
14448.42 509
14449.55 486
14450.69 486
14451.82 513
14452.96 541
14454.09 487
14455.23 508
14456.36 511
14457.49 550
14458.63 519
14459.76 510
14460.90 530
14462.03 522
14463.17 517
14464.30 504
14465.44 522
14466.57 505
14467.71 505
14468.84 516
14469.97 521
14471.11 522
14472.24 506
14473.38 504
14474.51 490
14475.65 494
14476.79 542
14477.92 524
14479.06 528
14480.19 495
14481.33 541
14482.46 521
14483.60 519
14484.73 510
14485.87 532
14487.00 514
14488.14 519
14489.27 513
14490.41 539
14491.55 526
14492.68 498
14493.82 526
14494.95 529
14496.09 508
14497.23 514
14498.36 532
14499.50 529
14500.63 525
14501.77 554
14502.91 502
14504.04 525
14505.18 532
14506.31 521
14507.45 525
14508.59 528
14509.72 521
14510.86 529
14512.00 522
14513.13 522
14514.27 498
14515.41 521
14516.54 521
14517.68 544
14518.82 508
14519.95 519
14521.09 530
14522.23 530
14523.36 522
14524.50 522
14525.64 531
14526.78 510
14527.91 528
14529.05 531
14530.19 538
14531.32 534
14532.46 557
14533.60 530
14534.74 513
14535.87 547
14537.01 549
14538.15 544
14539.29 529
14540.42 545
14541.56 550
14542.70 552
14543.84 548
14544.97 560
14546.11 574
14547.25 541
14548.39 530
14549.53 591
14550.66 591
14551.80 563
14552.94 555
14554.08 583
14555.22 560
14556.36 568
14557.49 545
14558.63 562
14559.77 567
14560.91 553
14562.05 606
14563.19 574
14564.32 586
14565.46 584
14566.60 608
14567.74 599
14568.88 601
14570.02 607
14571.16 611
14572.30 607
14573.43 594
14574.57 615
14575.71 621
14576.85 614
14577.99 629
14579.13 647
14580.27 660
14581.41 650
14582.55 648
14583.69 658
14584.83 666
14585.97 643
14587.10 676
14588.24 690
14589.38 641
14590.52 633
14591.66 677
14592.80 711
14593.94 684
14595.08 678
14596.22 675
14597.36 699
14598.50 714
14599.64 704
14600.78 729
14601.92 732
14603.06 718
14604.20 733
14605.34 756
14606.48 734
14607.62 746
14608.76 765
14609.90 754
14611.04 762
14612.18 783
14613.32 821
14614.47 796
14615.61 784
14616.75 795
14617.89 818
14619.03 828
14620.17 830
14621.31 838
14622.45 831
14623.59 856
14624.73 882
14625.87 889
14627.01 865
14628.16 890
14629.30 870
14630.44 934
14631.58 883
14632.72 902
14633.86 899
14635.00 924
14636.14 920
14637.29 923
14638.43 918
14639.57 908
14640.71 927
14641.85 925
14642.99 907
14644.13 881
14645.28 869
14646.42 885
14647.56 889
14648.70 850
14649.84 836
14650.99 814
14652.13 781
14653.27 757
14654.41 757
14655.55 762
14656.70 747
14657.84 728
14658.98 687
14660.12 698
14661.27 707
14662.41 682
14663.55 667
14664.69 679
14665.84 664
14666.98 648
14668.12 622
14669.26 635
14670.41 621
14671.55 637
14672.69 604
14673.83 643
14674.98 609
14676.12 579
14677.26 591
14678.41 581
14679.55 595
14680.69 560
14681.84 615
14682.98 569
14684.12 573
14685.27 571
14686.41 565
14687.55 566
14688.70 535
14689.84 562
14690.98 537
14692.13 514
14693.27 551
14694.41 562
14695.56 516
14696.70 518
14697.84 501
14698.99 529
14700.13 515
14701.28 487
14702.42 511
14703.56 518
14704.71 532
14705.85 519
14707.00 503
14708.14 511
14709.28 503
14710.43 527
14711.57 502
14712.72 482
14713.86 509
14715.01 513
14716.15 535
14717.30 505
14718.44 494
14719.58 488
14720.73 516
14721.87 495
14723.02 482
14724.16 466
14725.31 500
14726.45 500
14727.60 509
14728.74 496
14729.89 486
14731.03 488
14732.18 501
14733.32 469
14734.47 470
14735.61 486
14736.76 501
14737.90 504
14739.05 501
14740.20 486
14741.34 478
14742.49 513
14743.63 497
14744.78 479
14745.92 444
14747.07 480
14748.21 505
14749.36 485
14750.51 483
14751.65 477
14752.80 507
14753.94 479
14755.09 460
14756.24 455
14757.38 486
14758.53 460
14759.67 461
14760.82 457
14761.97 477
14763.11 471
14764.26 485
14765.41 483
14766.55 450
14767.70 447
14768.85 452
14769.99 423
14771.14 452
14772.29 461
14773.43 439
14774.58 452
14775.73 459
14776.87 427
14778.02 446
14779.17 433
14780.31 427
14781.46 433
14782.61 427
14783.76 414
14784.90 433
14786.05 443
14787.20 445
14788.34 404
14789.49 402
14790.64 406
14791.79 422
14792.93 417
14794.08 406
14795.23 424
14796.38 421
14797.52 416
14798.67 397
14799.82 410
14800.97 424
14802.12 409
14803.26 394
14804.41 383
14805.56 381
14806.71 393
14807.86 385
14809.00 390
14810.15 384
14811.30 401
14812.45 393
14813.60 385
14814.74 373
14815.89 374
14817.04 372
14818.19 356
14819.34 372
14820.49 343
14821.64 386
14822.78 387
14823.93 378
14825.08 385
14826.23 343
14827.38 384
14828.53 370
14829.68 370
14830.83 369
14831.97 363
14833.12 354
14834.27 354
14835.42 331
14836.57 377
14837.72 369
14838.87 368
14840.02 343
14841.17 356
14842.32 335
14843.47 329
14844.62 344
14845.77 343
14846.92 356
14848.07 344
14849.22 365
14850.36 335
14851.51 321
14852.66 346
14853.81 340
14854.96 327
14856.11 344
14857.26 330
14858.41 332
14859.56 352
14860.71 325
14861.86 331
14863.01 324
14864.16 331
14865.32 333
14866.47 342
14867.62 341
14868.77 333
14869.92 310
14871.07 333
14872.22 321
14873.37 352
14874.52 332
14875.67 337
14876.82 311
14877.97 326
14879.12 364
14880.27 325
14881.42 315
14882.57 345
14883.73 326
14884.88 311
14886.03 336
14887.18 337
14888.33 341
14889.48 334
14890.63 341
14891.78 325
14892.94 328
14894.09 330
14895.24 334
14896.39 313
14897.54 317
14898.69 319
14899.84 324
14901.00 333
14902.15 316
14903.30 327
14904.45 329
14905.60 374
14906.76 333
14907.91 331
14909.06 351
14910.21 340
14911.36 324
14912.52 349
14913.67 352
14914.82 350
14915.97 336
14917.12 327
14918.28 367
14919.43 334
14920.58 317
14921.73 330
14922.89 360
14924.04 351
14925.19 356
14926.34 352
14927.50 337
14928.65 335
14929.80 350
14930.96 339
14932.11 325
14933.26 358
14934.41 352
14935.57 369
14936.72 352
14937.87 329
14939.03 349
14940.18 354
14941.33 380
14942.49 367
14943.64 345
14944.79 345
14945.95 347
14947.10 366
14948.25 332
14949.41 337
14950.56 365
14951.71 372
14952.87 365
14954.02 326
14955.18 361
14956.33 364
14957.48 387
14958.64 352
14959.79 396
14960.95 368
14962.10 346
14963.25 371
14964.41 362
14965.56 383
14966.72 351
14967.87 367
14969.02 367
14970.18 386
14971.33 375
14972.49 366
14973.64 374
14974.80 360
14975.95 351
14977.11 377
14978.26 388
14979.41 346
14980.57 368
14981.72 398
14982.88 392
14984.03 359
14985.19 362
14986.34 373
14987.50 389
14988.65 371
14989.81 342
14990.96 355
14992.12 337
14993.27 323
14994.43 346
14995.59 327
14996.74 320
14997.90 320
14999.05 353
15000.21 350
15001.36 348
15002.52 348
15003.67 329
15004.83 345
15005.99 306
15007.14 319
15008.30 330
15009.45 325
15010.61 334
15011.76 351
15012.92 338
15014.08 319
15015.23 325
15016.39 327
15017.55 316
15018.70 320
15019.86 320
15021.01 314
15022.17 318
15023.33 295
15024.48 294
15025.64 319
15026.80 314
15027.95 304
15029.11 320
15030.27 311
15031.42 315
15032.58 298
15033.74 303
15034.89 299
15036.05 324
15037.21 304
15038.36 319
15039.52 294
15040.68 264
15041.84 325
15042.99 316
15044.15 309
15045.31 326
15046.46 301
15047.62 317
15048.78 288
15049.94 311
15051.09 324
15052.25 299
15053.41 306
15054.57 320
15055.72 320
15056.88 300
15058.04 293
15059.20 307
15060.36 332
15061.51 301
15062.67 291
15063.83 314
15064.99 310
15066.15 331
15067.30 306
15068.46 320
15069.62 292
15070.78 310
15071.94 316
15073.09 300
15074.25 287
15075.41 308
15076.57 326
15077.73 304
15078.89 301
15080.05 311
15081.20 291
15082.36 293
15083.52 296
15084.68 292
15085.84 316
15087.00 298
15088.16 310
15089.32 314
15090.47 319
15091.63 314
15092.79 314
15093.95 334
15095.11 327
15096.27 301
15097.43 325
15098.59 338
15099.75 301
15100.91 330
15102.07 314
15103.23 328
15104.39 317
15105.55 293
15106.71 319
15107.86 338
15109.02 302
15110.18 326
15111.34 315
15112.50 295
15113.66 314
15114.82 312
15115.98 310
15117.14 327
15118.30 329
15119.46 340
15120.62 318
15121.78 302
15122.94 309
15124.10 336
15125.26 316
15126.43 329
15127.59 323
15128.75 338
15129.91 341
15131.07 330
15132.23 327
15133.39 312
15134.55 331
15135.71 318
15136.87 322
15138.03 344
15139.19 329
15140.35 329
15141.51 340
15142.68 337
15143.84 327
15145.00 350
15146.16 356
15147.32 350
15148.48 329
15149.64 336
15150.80 360
15151.96 330
15153.13 344
15154.29 344
15155.45 345
15156.61 369
15157.77 338
15158.93 360
15160.10 348
15161.26 364
15162.42 363
15163.58 359
15164.74 329
15165.90 334
15167.07 351
15168.23 378
15169.39 368
15170.55 370
15171.71 345
15172.88 358
15174.04 372
15175.20 362
15176.36 358
15177.53 364
15178.69 369
15179.85 394
15181.01 372
15182.18 373
15183.34 398
15184.50 371
15185.66 397
15186.83 368
15187.99 398
15189.15 387
15190.31 386
15191.48 389
15192.64 386
15193.80 407
15194.97 398
15196.13 400
15197.29 382
15198.46 401
15199.62 373
15200.78 376
15201.94 390
15203.11 400
15204.27 416
15205.44 432
15206.60 404
15207.76 400
15208.93 427
15210.09 419
15211.25 405
15212.42 436
15213.58 410
15214.74 442
15215.91 415
15217.07 417
15218.24 416
15219.40 416
15220.56 435
15221.73 409
15222.89 434
15224.06 420
15225.22 441
15226.38 426
15227.55 441
15228.71 432
15229.88 461
15231.04 432
15232.21 454
15233.37 436
15234.53 472
15235.70 489
15236.86 460
15238.03 468
15239.19 472
15240.36 499
15241.52 458
15242.69 433
15243.85 476
15245.02 470
15246.18 473
15247.35 482
15248.51 474
15249.68 475
15250.84 468
15252.01 458
15253.17 457
15254.34 467
15255.50 466
15256.67 475
15257.83 445
15259.00 453
15260.17 444
15261.33 434
15262.50 467
15263.66 430
15264.83 453
15265.99 435
15267.16 440
15268.32 430
15269.49 418
15270.66 437
15271.82 421
15272.99 431
15274.15 410
15275.32 417
15276.49 425
15277.65 420
15278.82 396
15279.99 414
15281.15 422
15282.32 412
15283.48 415
15284.65 425
15285.82 404
15286.98 426
15288.15 408
15289.32 420
15290.48 420
15291.65 421
15292.82 415
15293.98 408
15295.15 403
15296.32 418
15297.48 406
15298.65 411
15299.82 403
15300.99 417
15302.15 410
15303.32 404
15304.49 415
15305.65 436
15306.82 414
15307.99 402
15309.16 409
15310.32 411
15311.49 411
15312.66 437
15313.83 402
15314.99 403
15316.16 407
15317.33 422
15318.50 405
15319.66 415
15320.83 405
15322.00 436
15323.17 420
15324.34 397
15325.50 421
15326.67 407
15327.84 421
15329.01 423
15330.18 409
15331.34 433
15332.51 428
15333.68 432
15334.85 470
15336.02 428
15337.19 433
15338.36 438
15339.52 454
15340.69 442
15341.86 414
15343.03 441
15344.20 441
15345.37 459
15346.54 439
15347.70 432
15348.87 451
15350.04 461
15351.21 464
15352.38 455
15353.55 467
15354.72 462
15355.89 463
15357.06 476
15358.23 473
15359.40 465
15360.56 461
15361.73 465
15362.90 463
15364.07 468
15365.24 462
15366.41 484
15367.58 469
15368.75 461
15369.92 461
15371.09 444
15372.26 485
15373.43 475
15374.60 462
15375.77 452
15376.94 493
15378.11 484
15379.28 465
15380.45 467
15381.62 463
15382.79 478
15383.96 470
15385.13 485
15386.30 444
15387.47 469
15388.64 468
15389.81 442
15390.98 456
15392.15 441
15393.32 470
15394.49 435
15395.67 441
15396.84 444
15398.01 433
15399.18 486
15400.35 449
15401.52 444
15402.69 420
15403.86 431
15405.03 425
15406.20 419
15407.37 432
15408.55 396
15409.72 435
15410.89 421
15412.06 399
15413.23 382
15414.40 385
15415.57 384
15416.75 399
15417.92 400
15419.09 415
15420.26 399
15421.43 390
15422.60 389
15423.78 367
15424.95 380
15426.12 374
15427.29 394
15428.46 377
15429.63 357
15430.81 367
15431.98 351
15433.15 368
15434.32 362
15435.49 352
15436.67 340
15437.84 340
15439.01 360
15440.18 336
15441.36 345
15442.53 355
15443.70 366
15444.87 350
15446.05 336
15447.22 369
15448.39 358
15449.56 353
15450.74 343
15451.91 352
15453.08 335
15454.26 358
15455.43 353
15456.60 370
15457.77 351
15458.95 340
15460.12 350
15461.29 363
15462.47 380
15463.64 346
15464.81 347
15465.99 365
15467.16 341
15468.33 359
15469.51 356
15470.68 358
15471.85 358
15473.03 338
15474.20 334
15475.38 331
15476.55 336
15477.72 340
15478.90 342
15480.07 334
15481.24 338
15482.42 362
15483.59 367
15484.77 337
15485.94 332
15487.12 336
15488.29 352
15489.46 357
15490.64 358
15491.81 332
15492.99 335
15494.16 338
15495.34 346
15496.51 344
15497.68 346
15498.86 317
15500.03 355
15501.21 345
15502.38 337
15503.56 354
15504.73 350
15505.91 360
15507.08 338
15508.26 346
15509.43 357
15510.61 358
15511.78 351
15512.96 350
15514.13 367
15515.31 318
15516.48 336
15517.66 337
15518.83 365
15520.01 331
15521.18 350
15522.36 369
15523.54 368
15524.71 362
15525.89 348
15527.06 362
15528.24 354
15529.41 353
15530.59 366
15531.77 344
15532.94 346
15534.12 341
15535.29 363
15536.47 363
15537.65 350
15538.82 369
15540.00 360
15541.17 367
15542.35 371
15543.53 357
15544.70 357
15545.88 370
15547.06 353
15548.23 376
15549.41 367
15550.59 348
15551.76 375
15552.94 384
15554.12 365
15555.29 369
15556.47 384
15557.65 371
15558.82 357
15560.00 372
15561.18 360
15562.35 375
15563.53 374
15564.71 380
15565.88 371
15567.06 370
15568.24 375
15569.42 383
15570.59 388
15571.77 381
15572.95 392
15574.13 379
15575.30 395
15576.48 390
15577.66 398
15578.84 371
15580.01 391
15581.19 406
15582.37 404
15583.55 406
15584.73 429
15585.90 381
15587.08 421
15588.26 405
15589.44 414
15590.61 419
15591.79 425
15592.97 403
15594.15 415
15595.33 431
15596.51 437
15597.68 432
15598.86 436
15600.04 453
15601.22 446
15602.40 438
15603.58 434
15604.76 465
15605.93 455
15607.11 421
15608.29 437
15609.47 431
15610.65 431
15611.83 430
15613.01 434
15614.19 465
15615.36 480
15616.54 453
15617.72 452
15618.90 472
15620.08 465
15621.26 452
15622.44 477
15623.62 511
15624.80 483
15625.98 464
15627.16 460
15628.34 465
15629.52 491
15630.70 495
15631.88 475
15633.06 471
15634.24 482
15635.41 494
15636.59 497
15637.77 484
15638.95 491
15640.13 514
15641.31 497
15642.49 494
15643.67 493
15644.85 523
15646.03 475
15647.21 496
15648.40 488
15649.58 510
15650.76 499
15651.94 493
15653.12 484
15654.30 504
15655.48 477
15656.66 496
15657.84 521
15659.02 510
15660.20 479
15661.38 499
15662.56 508
15663.74 507
15664.92 516
15666.10 485
15667.29 519
15668.47 529
15669.65 494
15670.83 494
15672.01 487
15673.19 522
15674.37 508
15675.55 495
15676.73 499
15677.92 513
15679.10 483
15680.28 491
15681.46 465
15682.64 497
15683.82 474
15685.01 501
15686.19 481
15687.37 472
15688.55 509
15689.73 479
15690.91 483
15692.10 457
15693.28 475
15694.46 494
15695.64 453
15696.82 467
15698.01 480
15699.19 445
15700.37 464
15701.55 457
15702.74 473
15703.92 474
15705.10 484
15706.28 481
15707.46 508
15708.65 491
15709.83 481
15711.01 539
15712.20 491
15713.38 487
15714.56 501
15715.74 497
15716.93 482
15718.11 511
15719.29 516
15720.48 495
15721.66 515
15722.84 504
15724.02 487
15725.21 490
15726.39 520
15727.57 521
15728.76 490
15729.94 480
15731.12 505
15732.31 524
15733.49 536
15734.67 508
15735.86 535
15737.04 520
15738.23 543
15739.41 515
15740.59 521
15741.78 478
15742.96 531
15744.14 551
15745.33 534
15746.51 525
15747.70 513
15748.88 544
15750.06 541
15751.25 570
15752.43 530
15753.62 558
15754.80 545
15755.99 549
15757.17 523
15758.35 523
15759.54 561
15760.72 565
15761.91 549
15763.09 531
15764.28 552
15765.46 570
15766.65 579
15767.83 548
15769.02 532
15770.20 535
15771.39 560
15772.57 545
15773.76 530
15774.94 507
15776.13 561
15777.31 559
15778.50 564
15779.68 533
15780.87 516
15782.05 536
15783.24 530
15784.42 534
15785.61 534
15786.79 522
15787.98 512
15789.16 529
15790.35 502
15791.54 522
15792.72 473
15793.91 507
15795.09 499
15796.28 497
15797.46 500
15798.65 482
15799.84 491
15801.02 483
15802.21 471
15803.39 464
15804.58 492
15805.77 486
15806.95 499
15808.14 458
15809.33 455
15810.51 454
15811.70 484
15812.88 469
15814.07 486
15815.26 448
15816.44 463
15817.63 467
15818.82 466
15820.00 451
15821.19 462
15822.38 483
15823.57 479
15824.75 467
15825.94 435
15827.13 468
15828.31 449
15829.50 462
15830.69 447
15831.87 446
15833.06 440
15834.25 456
15835.44 459
15836.62 422
15837.81 439
15839.00 436
15840.19 460
15841.37 429
15842.56 432
15843.75 428
15844.94 437
15846.12 437
15847.31 398
15848.50 391
15849.69 440
15850.88 438
15852.06 449
15853.25 425
15854.44 438
15855.63 416
15856.82 426
15858.00 403
15859.19 441
15860.38 457
15861.57 434
15862.76 433
15863.94 412
15865.13 450
15866.32 440
15867.51 475
15868.70 434
15869.89 441
15871.08 432
15872.26 437
15873.45 448
15874.64 431
15875.83 429
15877.02 447
15878.21 482
15879.40 444
15880.59 453
15881.78 456
15882.96 444
15884.15 463
15885.34 475
15886.53 447
15887.72 455
15888.91 456
15890.10 464
15891.29 441
15892.48 464
15893.67 463
15894.86 470
15896.05 481
15897.24 447
15898.43 474
15899.62 467
15900.81 465
15902.00 476
15903.19 491
15904.38 452
15905.57 478
15906.76 449
15907.95 460
15909.14 453
15910.33 494
15911.52 480
15912.71 483
15913.90 495
15915.09 458
15916.28 480
15917.47 463
15918.66 471
15919.85 454
15921.04 457
15922.23 482
15923.42 465
15924.61 464
15925.80 489
15926.99 470
15928.18 488
15929.37 466
15930.56 477
15931.76 462
15932.95 451
15934.14 449
15935.33 472
15936.52 455
15937.71 437
15938.90 455
15940.09 417
15941.28 443
15942.48 426
15943.67 428
15944.86 410
15946.05 467
15947.24 441
15948.43 430
15949.62 424
15950.82 421
15952.01 430
15953.20 427
15954.39 400
15955.58 369
15956.78 402
15957.97 404
15959.16 373
15960.35 382
15961.54 371
15962.74 379
15963.93 373
15965.12 365
15966.31 334
15967.50 346
15968.70 355
15969.89 360
15971.08 364
15972.27 348
15973.47 340
15974.66 355
15975.85 364
15977.04 361
15978.24 339
15979.43 336
15980.62 362
15981.81 354
15983.01 321
15984.20 343
15985.39 324
15986.59 336
15987.78 315
15988.97 326
15990.17 326
15991.36 332
15992.55 347
15993.74 321
15994.94 292
15996.13 306
15997.32 315
15998.52 339
15999.71 332
16000.91 316
16002.10 304
16003.29 327
16004.49 310
16005.68 304
16006.87 304
16008.07 284
16009.26 298
16010.45 318
16011.65 325
16012.84 311
16014.04 288
16015.23 314
16016.42 306
16017.62 325
16018.81 302
16020.01 312
16021.20 288
16022.40 316
16023.59 302
16024.78 292
16025.98 290
16027.17 291
16028.37 315
16029.56 309
16030.76 293
16031.95 291
16033.15 320
16034.34 301
16035.54 302
16036.73 313
16037.93 282
16039.12 282
16040.32 304
16041.51 294
16042.71 291
16043.90 280
16045.10 298
16046.29 274
16047.49 282
16048.68 280
16049.88 281
16051.07 279
16052.27 258
16053.46 302
16054.66 283
16055.85 308
16057.05 267
16058.25 249
16059.44 304
16060.64 281
16061.83 277
16063.03 264
16064.22 274
16065.42 272
16066.62 302
16067.81 264
16069.01 286
16070.20 275
16071.40 282
16072.60 283
16073.79 277
16074.99 269
16076.19 258
16077.38 300
16078.58 289
16079.78 246
16080.97 267
16082.17 269
16083.36 300
16084.56 268
16085.76 268
16086.95 285
16088.15 277
16089.35 265
16090.55 256
16091.74 273
16092.94 249
16094.14 272
16095.33 240
16096.53 257
16097.73 256
16098.92 268
16100.12 240
16101.32 266
16102.52 255
16103.71 249
16104.91 280
16106.11 252
16107.31 264
16108.50 250
16109.70 278
16110.90 250
16112.10 238
16113.29 243
16114.49 252
16115.69 233
16116.89 251
16118.08 252
16119.28 251
16120.48 238
16121.68 255
16122.88 234
16124.07 254
16125.27 238
16126.47 236
16127.67 247
16128.87 222
16130.07 255
16131.26 242
16132.46 254
16133.66 222
16134.86 216
16136.06 231
16137.26 253
16138.46 245
16139.65 245
16140.85 232
16142.05 242
16143.25 237
16144.45 230
16145.65 257
16146.85 230
16148.05 245
16149.25 239
16150.44 249
16151.64 235
16152.84 247
16154.04 251
16155.24 258
16156.44 243
16157.64 243
16158.84 240
16160.04 236
16161.24 245
16162.44 243
16163.64 242
16164.84 236
16166.04 245
16167.24 241
16168.44 255
16169.64 220
16170.84 241
16172.04 247
16173.24 249
16174.44 244
16175.64 232
16176.84 247
16178.04 239
16179.24 249
16180.44 241
16181.64 259
16182.84 267
16184.04 250
16185.24 226
16186.44 241
16187.64 249
16188.84 234
16190.04 234
16191.24 244
16192.44 235
16193.64 249
16194.84 253
16196.04 261
16197.24 227
16198.44 247
16199.64 241
16200.85 261
16202.05 253
16203.25 249
16204.45 244
16205.65 256
16206.85 250
16208.05 266
16209.25 274
16210.45 257
16211.66 247
16212.86 252
16214.06 268
16215.26 257
16216.46 238
16217.66 250
16218.87 239
16220.07 237
16221.27 258
16222.47 271
16223.67 246
16224.87 286
16226.08 279
16227.28 246
16228.48 241
16229.68 242
16230.88 263
16232.09 249
16233.29 258
16234.49 269
16235.69 264
16236.90 269
16238.10 259
16239.30 286
16240.50 274
16241.70 260
16242.91 281
16244.11 281
16245.31 275
16246.51 241
16247.72 273
16248.92 266
16250.12 272
16251.33 266
16252.53 271
16253.73 278
16254.93 279
16256.14 287
16257.34 254
16258.54 283
16259.75 272
16260.95 293
16262.15 276
16263.36 282
16264.56 300
16265.76 298
16266.97 289
16268.17 289
16269.37 273
16270.58 282
16271.78 292
16272.98 294
16274.19 264
16275.39 277
16276.60 283
16277.80 306
16279.00 279
16280.21 280
16281.41 280
16282.62 271
16283.82 296
16285.02 273
16286.23 269
16287.43 267
16288.64 305
16289.84 287
16291.04 279
16292.25 271
16293.45 287
16294.66 300
16295.86 276
16297.07 270
16298.27 288
16299.48 318
16300.68 279
16301.88 283
16303.09 281
16304.29 276
16305.50 287
16306.70 290
16307.91 259
16309.11 290
16310.32 268
16311.52 284
16312.73 255
16313.93 274
16315.14 262
16316.34 268
16317.55 253
16318.76 286
16319.96 265
16321.17 266
16322.37 259
16323.58 268
16324.78 272
16325.99 263
16327.19 286
16328.40 255
16329.61 248
16330.81 263
16332.02 260
16333.22 269
16334.43 272
16335.63 256
16336.84 264
16338.05 287
16339.25 251
16340.46 275
16341.66 247
16342.87 268
16344.08 256
16345.28 261
16346.49 257
16347.70 251
16348.90 269
16350.11 258
16351.32 239
16352.52 255
16353.73 252
16354.94 235
16356.14 243
16357.35 260
16358.56 235
16359.76 222
16360.97 276
16362.18 247
16363.38 253
16364.59 236
16365.80 255
16367.00 238
16368.21 250
16369.42 245
16370.63 239
16371.83 243
16373.04 236
16374.25 256
16375.46 232
16376.66 262
16377.87 222
16379.08 251
16380.29 242
16381.49 229
16382.70 233
16383.91 260
16385.12 237
16386.32 251
16387.53 246
16388.74 224
16389.95 225
16391.16 227
16392.36 234
16393.57 213
16394.78 234
16395.99 279
16397.20 253
16398.41 229
16399.61 237
16400.82 241
16402.03 269
16403.24 247
16404.45 253
16405.66 259
16406.86 235
16408.07 252
16409.28 251
16410.49 252
16411.70 226
16412.91 229
16414.12 243
16415.33 246
16416.53 225
16417.74 236
16418.95 245
16420.16 232
16421.37 229
16422.58 226
16423.79 258
16425.00 253
16426.21 222
16427.42 241
16428.63 242
16429.84 239
16431.05 243
16432.25 230
16433.46 234
16434.67 215
16435.88 224
16437.09 232
16438.30 261
16439.51 235
16440.72 246
16441.93 247
16443.14 247
16444.35 229
16445.56 242
16446.77 259
16447.98 221
16449.19 219
16450.40 238
16451.61 257
16452.82 221
16454.03 253
16455.24 199
16456.45 236
16457.66 248
16458.88 232
16460.09 223
16461.30 225
16462.51 251
16463.72 243
16464.93 238
16466.14 230
16467.35 234
16468.56 239
16469.77 230
16470.98 238
16472.19 210
16473.40 231
16474.62 253
16475.83 227
16477.04 241
16478.25 242
16479.46 239
16480.67 229
16481.88 231
16483.09 251
16484.31 228
16485.52 239
16486.73 238
16487.94 250
16489.15 241
16490.36 256
16491.58 239
16492.79 244
16494.00 235
16495.21 230
16496.42 235
16497.63 238
16498.85 239
16500.06 233
16501.27 259
16502.48 232
16503.69 249
16504.91 253
16506.12 265
16507.33 245
16508.54 256
16509.76 254
16510.97 270
16512.18 256
16513.39 257
16514.61 242
16515.82 275
16517.03 262
16518.24 272
16519.46 283
16520.67 276
16521.88 254
16523.10 283
16524.31 262
16525.52 255
16526.73 262
16527.95 264
16529.16 293
16530.37 277
16531.59 269
16532.80 257
16534.01 285
16535.23 270
16536.44 273
16537.65 288
16538.87 285
16540.08 285
16541.29 286
16542.51 270
16543.72 277
16544.93 281
16546.15 296
16547.36 321
16548.58 304
16549.79 315
16551.00 284
16552.22 300
16553.43 278
16554.65 308
16555.86 292
16557.07 304
16558.29 291
16559.50 307
16560.72 305
16561.93 309
16563.14 333
16564.36 313
16565.57 321
16566.79 296
16568.00 304
16569.22 309
16570.43 297
16571.65 289
16572.86 303
16574.08 317
16575.29 299
16576.51 299
16577.72 285
16578.93 305
16580.15 302
16581.36 286
16582.58 299
16583.79 296
16585.01 290
16586.23 300
16587.44 281
16588.66 289
16589.87 294
16591.09 299
16592.30 306
16593.52 302
16594.73 277
16595.95 284
16597.16 297
16598.38 290
16599.60 276
16600.81 278
16602.03 295
16603.24 270
16604.46 262
16605.67 235
16606.89 274
16608.11 264
16609.32 267
16610.54 248
16611.75 262
16612.97 237
16614.19 274
16615.40 245
16616.62 262
16617.84 258
16619.05 250
16620.27 247
16621.48 244
16622.70 222
16623.92 232
16625.13 228
16626.35 245
16627.57 242
16628.78 247
16630.00 259
16631.22 221
16632.44 242
16633.65 238
16634.87 239
16636.09 228
16637.30 232
16638.52 245
16639.74 239
16640.95 246
16642.17 221
16643.39 247
16644.61 217
16645.82 225
16647.04 224
16648.26 218
16649.48 218
16650.69 221
16651.91 205
16653.13 228
16654.35 217
16655.56 221
16656.78 222
16658.00 214
16659.22 210
16660.44 213
16661.65 229
16662.87 220
16664.09 223
16665.31 200
16666.53 231
16667.74 233
16668.96 209
16670.18 219
16671.40 230
16672.62 264
16673.84 243
16675.05 213
16676.27 202
16677.49 228
16678.71 234
16679.93 221
16681.15 200
16682.37 209
16683.58 221
16684.80 218
16686.02 216
16687.24 211
16688.46 211
16689.68 235
16690.90 234
16692.12 215
16693.34 225
16694.55 211
16695.77 217
16696.99 214
16698.21 213
16699.43 223
16700.65 223
16701.87 230
16703.09 225
16704.31 201
16705.53 213
16706.75 218
16707.97 218
16709.19 229
16710.41 232
16711.63 212
16712.85 237
16714.07 207
16715.29 210
16716.51 208
16717.73 226
16718.95 216
16720.17 214
16721.39 221
16722.61 208
16723.83 214
16725.05 217
16726.27 230
16727.49 210
16728.71 226
16729.93 208
16731.15 201
16732.37 197
16733.59 183
16734.81 215
16736.03 219
16737.25 211
16738.47 206
16739.69 217
16740.92 223
16742.14 219
16743.36 204
16744.58 211
16745.80 209
16747.02 225
16748.24 207
16749.46 228
16750.68 200
16751.90 218
16753.13 206
16754.35 223
16755.57 230
16756.79 209
16758.01 213
16759.23 194
16760.45 208
16761.68 193
16762.90 217
16764.12 209
16765.34 191
16766.56 199
16767.79 230
16769.01 206
16770.23 196
16771.45 216
16772.67 208
16773.89 204
16775.12 200
16776.34 218
16777.56 191
16778.78 210
16780.01 213
16781.23 198
16782.45 227
16783.67 204
16784.90 208
16786.12 198
16787.34 201
16788.56 235
16789.79 219
16791.01 208
16792.23 207
16793.45 200
16794.68 189
16795.90 201
16797.12 206
16798.35 215
16799.57 230
16800.79 193
16802.01 201
16803.24 207
16804.46 204
16805.68 217
16806.91 217
16808.13 242
16809.35 210
16810.58 201
16811.80 218
16813.02 233
16814.25 222
16815.47 222
16816.69 222
16817.92 206
16819.14 204
16820.37 230
16821.59 230
16822.81 220
16824.04 211
16825.26 203
16826.49 227
16827.71 233
16828.93 212
16830.16 223
16831.38 248
16832.61 227
16833.83 229
16835.05 218
16836.28 228
16837.50 222
16838.73 234
16839.95 258
16841.18 226
16842.40 222
16843.63 245
16844.85 232
16846.07 240
16847.30 252
16848.52 239
16849.75 255
16850.97 241
16852.20 241
16853.42 251
16854.65 256
16855.87 263
16857.10 255
16858.32 266
16859.55 251
16860.77 264
16862.00 269
16863.22 264
16864.45 250
16865.68 268
16866.90 270
16868.13 268
16869.35 284
16870.58 297
16871.80 302
16873.03 289
16874.25 278
16875.48 269
16876.71 286
16877.93 301
16879.16 296
16880.38 307
16881.61 291
16882.84 299
16884.06 298
16885.29 291
16886.51 288
16887.74 275
16888.97 269
16890.19 277
16891.42 296
16892.65 285
16893.87 281
16895.10 293
16896.32 284
16897.55 289
16898.78 293
16900.00 293
16901.23 295
16902.46 310
16903.68 287
16904.91 289
16906.14 286
16907.37 290
16908.59 285
16909.82 266
16911.05 270
16912.27 291
16913.50 271
16914.73 275
16915.95 262
16917.18 263
16918.41 281
16919.64 284
16920.86 230
16922.09 247
16923.32 245
16924.55 247
16925.77 272
16927.00 264
16928.23 258
16929.46 250
16930.69 280
16931.91 274
16933.14 258
16934.37 247
16935.60 247
16936.82 276
16938.05 283
16939.28 266
16940.51 253
16941.74 264
16942.97 239
16944.19 241
16945.42 242
16946.65 245
16947.88 279
16949.11 251
16950.34 244
16951.56 232
16952.79 250
16954.02 276
16955.25 255
16956.48 265
16957.71 235
16958.94 270
16960.16 256
16961.39 246
16962.62 253
16963.85 265
16965.08 263
16966.31 262
16967.54 249
16968.77 251
16970.00 246
16971.23 272
16972.46 252
16973.68 240
16974.91 248
16976.14 239
16977.37 258
16978.60 249
16979.83 223
16981.06 238
16982.29 247
16983.52 214
16984.75 233
16985.98 238
16987.21 252
16988.44 242
16989.67 255
16990.90 233
16992.13 225
16993.36 254
16994.59 231
16995.82 233
16997.05 240
16998.28 249
16999.51 227
17000.74 234
17001.97 207
17003.20 219
17004.43 235
17005.66 207
17006.89 228
17008.12 205
17009.35 209
17010.58 206
17011.82 218
17013.05 191
17014.28 216
17015.51 242
17016.74 215
17017.97 222
17019.20 217
17020.43 204
17021.66 219
17022.89 207
17024.12 222
17025.36 194
17026.59 221
17027.82 215
17029.05 202
17030.28 201
17031.51 214
17032.74 219
17033.98 224
17035.21 214
17036.44 207
17037.67 236
17038.90 216
17040.13 202
17041.37 201
17042.60 216
17043.83 218
17045.06 207
17046.29 217
17047.53 202
17048.76 213
17049.99 201
17051.22 200
17052.45 192
17053.69 205
17054.92 218
17056.15 203
17057.38 197
17058.62 194
17059.85 215
17061.08 185
17062.31 200
17063.55 214
17064.78 194
17066.01 204
17067.24 195
17068.48 210
17069.71 193
17070.94 219
17072.17 198
17073.41 193
17074.64 191
17075.87 182
17077.11 202
17078.34 197
17079.57 206
17080.81 196
17082.04 212
17083.27 199
17084.51 185
17085.74 222
17086.97 169
17088.21 206
17089.44 192
17090.67 194
17091.91 182
17093.14 179
17094.37 191
17095.61 201
17096.84 187
17098.08 190
17099.31 183
17100.54 204
17101.78 175
17103.01 187
17104.25 198
17105.48 199
17106.71 207
17107.95 192
17109.18 188
17110.42 175
17111.65 203
17112.88 186
17114.12 189
17115.35 178
17116.59 181
17117.82 187
17119.06 187
17120.29 179
17121.53 189
17122.76 193
17124.00 174
17125.23 198
17126.47 191
17127.70 207
17128.94 182
17130.17 183
17131.41 166
17132.64 182
17133.88 177
17135.11 183
17136.35 188
17137.58 178
17138.82 183
17140.05 178
17141.29 187
17142.52 186
17143.76 187
17144.99 176
17146.23 176
17147.46 177
17148.70 183
17149.94 172
17151.17 173
17152.41 169
17153.64 182
17154.88 174
17156.12 175
17157.35 169
17158.59 184
17159.82 187
17161.06 176
17162.30 173
17163.53 169
17164.77 172
17166.00 161
17167.24 173
17168.48 152
17169.71 167
17170.95 172
17172.19 172
17173.42 171
17174.66 153
17175.90 148
17177.13 154
17178.37 176
17179.61 151
17180.84 156
17182.08 165
17183.32 167
17184.55 181
17185.79 163
17187.03 159
17188.26 182
17189.50 173
17190.74 171
17191.98 147
17193.21 158
17194.45 158
17195.69 159
17196.93 168
17198.16 161
17199.40 160
17200.64 168
17201.88 184
17203.11 146
17204.35 155
17205.59 143
17206.83 192
17208.06 164
17209.30 180
17210.54 166
17211.78 158
17213.02 166
17214.25 173
17215.49 184
17216.73 155
17217.97 179
17219.21 177
17220.44 163
17221.68 159
17222.92 149
17224.16 154
17225.40 173
17226.64 153
17227.87 158
17229.11 186
17230.35 179
17231.59 148
17232.83 139
17234.07 151
17235.31 160
17236.55 167
17237.78 162
17239.02 151
17240.26 160
17241.50 150
17242.74 146
17243.98 175
17245.22 140
17246.46 150
17247.70 160
17248.94 163
17250.18 149
17251.41 147
17252.65 141
17253.89 169
17255.13 156
17256.37 163
17257.61 154
17258.85 145
17260.09 145
17261.33 160
17262.57 154
17263.81 159
17265.05 152
17266.29 160
17267.53 146
17268.77 146
17270.01 164
17271.25 164
17272.49 170
17273.73 152
17274.97 161
17276.21 164
17277.45 150
17278.69 142
17279.93 130
17281.17 168
17282.41 154
17283.65 182
17284.89 130
17286.13 139
17287.38 148
17288.62 158
17289.86 159
17291.10 139
17292.34 152
17293.58 158
17294.82 159
17296.06 143
17297.30 158
17298.54 146
17299.78 168
17301.03 152
17302.27 158
17303.51 149
17304.75 145
17305.99 146
17307.23 153
17308.47 128
17309.71 138
17310.96 155
17312.20 166
17313.44 139
17314.68 143
17315.92 132
17317.16 141
17318.41 150
17319.65 153
17320.89 151
17322.13 115
17323.37 139
17324.62 155
17325.86 157
17327.10 144
17328.34 135
17329.58 149
17330.83 155
17332.07 144
17333.31 153
17334.55 163
17335.80 135
17337.04 168
17338.28 155
17339.52 174
17340.77 148
17342.01 151
17343.25 178
17344.49 165
17345.74 156
17346.98 164
17348.22 170
17349.46 157
17350.71 152
17351.95 141
17353.19 162
17354.44 155
17355.68 171
17356.92 147
17358.17 152
17359.41 138
17360.65 167
17361.90 161
17363.14 150
17364.38 137
17365.63 142
17366.87 163
17368.11 156
17369.36 158
17370.60 143
17371.84 164
17373.09 136
17374.33 167
17375.58 150
17376.82 160
17378.06 133
17379.31 162
17380.55 165
17381.80 153
17383.04 142
17384.28 155
17385.53 175
17386.77 152
17388.02 149
17389.26 148
17390.50 155
17391.75 149
17392.99 181
17394.24 147
17395.48 169
17396.73 138
17397.97 173
17399.22 149
17400.46 163
17401.71 156
17402.95 161
17404.20 159
17405.44 150
17406.69 156
17407.93 152
17409.18 169
17410.42 139
17411.67 163
17412.91 176
17414.16 176
17415.40 131
17416.65 159
17417.89 154
17419.14 148
17420.38 157
17421.63 175
17422.87 167
17424.12 158
17425.36 156
17426.61 139
17427.86 167
17429.10 137
17430.35 180
17431.59 156
17432.84 164
17434.08 162
17435.33 180
17436.58 162
17437.82 158
17439.07 144
17440.32 185
17441.56 185
17442.81 170
17444.05 139
17445.30 163
17446.55 184
17447.79 162
17449.04 155
17450.29 153
17451.53 172
17452.78 165
17454.03 196
17455.27 174
17456.52 186
17457.77 170
17459.01 174
17460.26 198
17461.51 188
17462.75 167
17464.00 169
17465.25 189
17466.49 164
17467.74 185
17468.99 178
17470.24 194
17471.48 172
17472.73 181
17473.98 162
17475.22 188
17476.47 185
17477.72 187
17478.97 171
17480.21 209
17481.46 181
17482.71 195
17483.96 183
17485.21 188
17486.45 200
17487.70 191
17488.95 194
17490.20 197
17491.44 196
17492.69 184
17493.94 200
17495.19 197
17496.44 224
17497.69 182
17498.93 180
17500.18 209
17501.43 198
17502.68 195
17503.93 172
17505.18 216
17506.42 200
17507.67 202
17508.92 201
17510.17 227
17511.42 218
17512.67 210
17513.92 201
17515.16 199
17516.41 191
17517.66 222
17518.91 227
17520.16 223
17521.41 197
17522.66 216
17523.91 221
17525.16 221
17526.41 201
17527.66 203
17528.90 224
17530.15 213
17531.40 219
17532.65 207
17533.90 209
17535.15 214
17536.40 225
17537.65 216
17538.90 213
17540.15 213
17541.40 227
17542.65 260
17543.90 220
17545.15 220
17546.40 222
17547.65 252
17548.90 222
17550.15 245
17551.40 242
17552.65 233
17553.90 220
17555.15 225
17556.40 226
17557.65 230
17558.90 225
17560.15 241
17561.40 258
17562.65 216
17563.90 240
17565.15 237
17566.40 242
17567.65 245
17568.91 238
17570.16 224
17571.41 247
17572.66 237
17573.91 234
17575.16 224
17576.41 239
17577.66 243
17578.91 241
17580.16 256
17581.42 235
17582.67 252
17583.92 248
17585.17 283
17586.42 227
17587.67 231
17588.92 246
17590.17 261
17591.43 230
17592.68 265
17593.93 254
17595.18 254
17596.43 265
17597.68 248
17598.94 255
17600.19 247
17601.44 248
17602.69 263
17603.94 267
17605.20 236
17606.45 265
17607.70 253
17608.95 264
17610.20 264
17611.46 284
17612.71 279
17613.96 283
17615.21 250
17616.47 245
17617.72 267
17618.97 251
17620.22 275
17621.48 268
17622.73 284
17623.98 238
17625.23 295
17626.49 270
17627.74 290
17628.99 257
17630.25 277
17631.50 274
17632.75 272
17634.00 269
17635.26 252
17636.51 289
17637.76 268
17639.02 290
17640.27 265
17641.52 262
17642.78 228
17644.03 287
17645.28 239
17646.54 224
17647.79 235
17649.04 272
17650.30 265
17651.55 242
17652.81 227
17654.06 257
17655.31 257
17656.57 245
17657.82 234
17659.08 236
17660.33 253
17661.58 241
17662.84 236
17664.09 241
17665.35 226
17666.60 218
17667.85 258
17669.11 213
17670.36 218
17671.62 217
17672.87 229
17674.13 234
17675.38 206
17676.64 223
17677.89 212
17679.14 216
17680.40 221
17681.65 202
17682.91 194
17684.16 219
17685.42 218
17686.67 226
17687.93 196
17689.18 180
17690.44 183
17691.69 209
17692.95 194
17694.20 192
17695.46 203
17696.71 204
17697.97 201
17699.22 195
17700.48 210
17701.74 191
17702.99 193
17704.25 205
17705.50 210
17706.76 182
17708.01 196
17709.27 192
17710.53 217
17711.78 187
17713.04 187
17714.29 200
17715.55 193
17716.80 194
17718.06 171
17719.32 198
17720.57 180
17721.83 199
17723.09 173
17724.34 188
17725.60 175
17726.85 173
17728.11 190
17729.37 189
17730.62 188
17731.88 194
17733.14 190
17734.39 195
17735.65 172
17736.91 172
17738.16 189
17739.42 170
17740.68 173
17741.93 181
17743.19 184
17744.45 172
17745.70 185
17746.96 182
17748.22 194
17749.48 179
17750.73 184
17751.99 192
17753.25 191
17754.51 173
17755.76 157
17757.02 196
17758.28 178
17759.53 191
17760.79 185
17762.05 171
17763.31 174
17764.57 159
17765.82 166
17767.08 194
17768.34 154
17769.60 173
17770.85 174
17772.11 172
17773.37 155
17774.63 160
17775.89 177
17777.14 155
17778.40 167
17779.66 162
17780.92 177
17782.18 179
17783.44 162
17784.69 164
17785.95 166
17787.21 148
17788.47 179
17789.73 165
17790.99 165
17792.25 156
17793.50 163
17794.76 165
17796.02 150
17797.28 165
17798.54 146
17799.80 190
17801.06 158
17802.32 162
17803.58 148
17804.83 161
17806.09 168
17807.35 173
17808.61 174
17809.87 151
17811.13 140
17812.39 162
17813.65 147
17814.91 154
17816.17 150
17817.43 161
17818.69 170
17819.95 135
17821.21 157
17822.47 137
17823.73 137
17824.99 148
17826.25 166
17827.51 152
17828.77 148
17830.03 148
17831.29 140
17832.55 146
17833.81 128
17835.07 142
17836.33 142
17837.59 161
17838.85 123
17840.11 139
17841.37 147
17842.63 144
17843.89 143
17845.15 147
17846.41 146
17847.67 143
17848.93 134
17850.19 169
17851.45 136
17852.71 141
17853.98 152
17855.24 155
17856.50 141
17857.76 129
17859.02 154
17860.28 145
17861.54 128
17862.80 115
17864.06 158
17865.32 142
17866.59 128
17867.85 122
17869.11 134
17870.37 133
17871.63 123
17872.89 149
17874.15 144
17875.42 129
17876.68 134
17877.94 150
17879.20 131
17880.46 124
17881.73 127
17882.99 135
17884.25 136
17885.51 140
17886.77 125
17888.04 130
17889.30 131
17890.56 131
17891.82 111
17893.08 140
17894.35 128
17895.61 147
17896.87 132
17898.13 133
17899.40 123
17900.66 118
17901.92 140
17903.18 135
17904.45 141
17905.71 115
17906.97 115
17908.23 122
17909.50 131
17910.76 136
17912.02 119
17913.29 120
17914.55 125
17915.81 127
17917.07 117
17918.34 132
17919.60 109
17920.86 143
17922.13 121
17923.39 119
17924.65 126
17925.92 152
17927.18 146
17928.44 107
17929.71 113
17930.97 118
17932.24 128
17933.50 137
17934.76 123
17936.03 111
17937.29 132
17938.55 159
17939.82 123
17941.08 112
17942.35 123
17943.61 131
17944.87 143
17946.14 108
17947.40 131
17948.67 118
17949.93 113
17951.19 123
17952.46 121
17953.72 122
17954.99 108
17956.25 133
17957.52 115
17958.78 121
17960.05 105
17961.31 125
17962.58 127
17963.84 131
17965.10 117
17966.37 107
17967.63 131
17968.90 126
17970.16 112
17971.43 123
17972.69 125
17973.96 135
17975.22 129
17976.49 126
17977.76 109
17979.02 120
17980.29 126
17981.55 127
17982.82 119
17984.08 113
17985.35 125
17986.61 118
17987.88 111
17989.14 103
17990.41 102
17991.68 134
17992.94 113
17994.21 122
17995.47 121
17996.74 129
17998.00 107
17999.27 136
18000.54 113
18001.80 139
18003.07 119
18004.34 129
18005.60 129
18006.87 100
18008.13 105
18009.40 123
18010.67 126
18011.93 123
18013.20 110
18014.47 118
18015.73 130
18017.00 126
18018.27 130
18019.53 131
18020.80 117
18022.07 116
18023.33 119
18024.60 94
18025.87 107
18027.13 123
18028.40 138
18029.67 120
18030.93 108
18032.20 113
18033.47 120
18034.74 107
18036.00 120
18037.27 114
18038.54 114
18039.81 138
18041.07 116
18042.34 126
18043.61 101
18044.88 106
18046.14 128
18047.41 119
18048.68 125
18049.95 120
18051.21 105
18052.48 136
18053.75 120
18055.02 118
18056.29 129
18057.55 122
18058.82 121
18060.09 120
18061.36 131
18062.63 111
18063.90 126
18065.16 119
18066.43 138
18067.70 130
18068.97 108
18070.24 108
18071.51 134
18072.77 121
18074.04 114
18075.31 134
18076.58 120
18077.85 129
18079.12 101
18080.39 122
18081.66 114
18082.92 115
18084.19 137
18085.46 111
18086.73 116
18088.00 108
18089.27 126
18090.54 94
18091.81 99
18093.08 123
18094.35 125
18095.62 125
18096.89 120
18098.16 132
18099.42 116
18100.69 110
18101.96 106
18103.23 112
18104.50 122
18105.77 132
18107.04 131
18108.31 115
18109.58 110
18110.85 109
18112.12 124
18113.39 137
18114.66 118
18115.93 120
18117.20 120
18118.47 134
18119.74 107
18121.01 137
18122.28 117
18123.55 129
18124.82 131
18126.09 112
18127.36 115
18128.64 136
18129.91 148
18131.18 124
18132.45 126
18133.72 113
18134.99 127
18136.26 122
18137.53 106
18138.80 115
18140.07 123
18141.34 129
18142.61 128
18143.89 120
18145.16 122
18146.43 104
18147.70 126
18148.97 124
18150.24 127
18151.51 108
18152.78 123
18154.06 118
18155.33 123
18156.60 132
18157.87 122
18159.14 124
18160.41 127
18161.69 136
18162.96 106
18164.23 120
18165.50 112
18166.77 128
18168.04 117
18169.32 124
18170.59 135
18171.86 130
18173.13 115
18174.40 119
18175.68 113
18176.95 114
18178.22 116
18179.49 143
18180.77 147
18182.04 118
18183.31 116
18184.58 120
18185.86 109
18187.13 116
18188.40 111
18189.67 113
18190.95 118
18192.22 129
18193.49 125
18194.76 117
18196.04 120
18197.31 118
18198.58 123
18199.86 109
18201.13 113
18202.40 130
18203.68 106
18204.95 116
18206.22 137
18207.50 115
18208.77 124
18210.04 142
18211.32 114
18212.59 114
18213.86 126
18215.14 117
18216.41 121
18217.68 122
18218.96 118
18220.23 119
18221.51 129
18222.78 128
18224.05 110
18225.33 120
18226.60 116
18227.87 132
18229.15 121
18230.42 104
18231.70 128
18232.97 117
18234.25 129
18235.52 110
18236.79 110
18238.07 117
18239.34 120
18240.62 117
18241.89 121
18243.17 112
18244.44 118
18245.72 123
18246.99 128
18248.26 126
18249.54 128
18250.81 130
18252.09 120
18253.36 121
18254.64 120
18255.91 108
18257.19 127
18258.46 123
18259.74 110
18261.01 121
18262.29 126
18263.57 108
18264.84 110
18266.12 119
18267.39 128
18268.67 114
18269.94 123
18271.22 114
18272.49 111
18273.77 100
18275.04 125
18276.32 113
18277.60 119
18278.87 109
18280.15 112
18281.42 107
18282.70 108
18283.98 127
18285.25 123
18286.53 112
18287.80 132
18289.08 119
18290.36 119
18291.63 115
18292.91 99
18294.18 125
18295.46 116
18296.74 115
18298.01 112
18299.29 111
18300.57 105
18301.84 125
18303.12 130
18304.40 115
18305.67 114
18306.95 127
18308.23 135
18309.50 100
18310.78 128
18312.06 105
18313.34 136
18314.61 110
18315.89 120
18317.17 119
18318.44 132
18319.72 123
18321.00 99
18322.28 105
18323.55 117
18324.83 106
18326.11 114
18327.39 144
18328.66 120
18329.94 114
18331.22 113
18332.50 128
18333.77 105
18335.05 125
18336.33 112
18337.61 117
18338.88 115
18340.16 121
18341.44 119
18342.72 119
18344.00 131
18345.27 124
18346.55 106
18347.83 114
18349.11 128
18350.39 102
18351.67 109
18352.94 100
18354.22 115
18355.50 125
18356.78 113
18358.06 115
18359.34 116
18360.62 133
18361.89 117
18363.17 122
18364.45 112
18365.73 125
18367.01 111
18368.29 111
18369.57 112
18370.85 126
18372.13 112
18373.40 122
18374.68 109
18375.96 105
18377.24 103
18378.52 111
18379.80 116
18381.08 128
18382.36 129
18383.64 111
18384.92 110
18386.20 127
18387.48 118
18388.76 108
18390.04 129
18391.32 111
18392.60 135
18393.88 109
18395.16 115
18396.44 98
18397.72 108
18399.00 110
18400.28 109
18401.56 120
18402.84 103
18404.12 119
18405.40 109
18406.68 115
18407.96 107
18409.24 108
18410.52 105
18411.80 129
18413.08 117
18414.36 94
18415.64 97
18416.92 125
18418.20 117
18419.48 115
18420.76 108
18422.04 96
18423.32 118
18424.61 126
18425.89 106
18427.17 114
18428.45 128
18429.73 124
18431.01 142
18432.29 99
18433.57 93
18434.85 100
18436.14 112
18437.42 103
18438.70 106
18439.98 112
18441.26 116
18442.54 114
18443.82 103
18445.11 105
18446.39 99
18447.67 111
18448.95 106
18450.23 129
18451.51 98
18452.80 116
18454.08 110
18455.36 112
18456.64 109
18457.92 105
18459.21 129
18460.49 124
18461.77 121
18463.05 99
18464.33 104
18465.62 109
18466.90 105
18468.18 97
18469.46 112
18470.75 103
18472.03 135
18473.31 97
18474.59 113
18475.88 104
18477.16 120
18478.44 112
18479.73 109
18481.01 109
18482.29 104
18483.57 109
18484.86 109
18486.14 117
18487.42 99
18488.71 128
18489.99 105
18491.27 119
18492.56 119
18493.84 106
18495.12 118
18496.41 97
18497.69 122
18498.97 111
18500.26 105
18501.54 82
18502.82 104
18504.11 110
18505.39 109
18506.67 107
18507.96 108
18509.24 103
18510.53 118
18511.81 106
18513.09 122
18514.38 111
18515.66 144
18516.95 115
18518.23 123
18519.51 109
18520.80 111
18522.08 108
18523.37 113
18524.65 112
18525.94 103
18527.22 110
18528.51 100
18529.79 123
18531.07 115
18532.36 132
18533.64 103
18534.93 120
18536.21 110
18537.50 118
18538.78 113
18540.07 94
18541.35 103
18542.64 102
18543.92 107
18545.21 108
18546.49 106
18547.78 102
18549.06 116
18550.35 106
18551.63 105
18552.92 98
18554.20 145
18555.49 103
18556.78 116
18558.06 102
18559.35 114
18560.63 117
18561.92 104
18563.20 121
18564.49 107
18565.77 123
18567.06 96
18568.35 120
18569.63 91
18570.92 111
18572.20 99
18573.49 118
18574.78 117
18576.06 110
18577.35 90
18578.64 123
18579.92 122
18581.21 108
18582.49 105
18583.78 99
18585.07 116
18586.35 102
18587.64 111
18588.93 105
18590.21 115
18591.50 109
18592.79 125
18594.07 113
18595.36 113
18596.65 100
18597.93 94
18599.22 113
18600.51 122
18601.80 126
18603.08 114
18604.37 121
18605.66 113
18606.94 129
18608.23 108
18609.52 105
18610.81 97
18612.09 109
18613.38 109
18614.67 116
18615.96 105
18617.24 112
18618.53 121
18619.82 118
18621.11 108
18622.39 96
18623.68 116
18624.97 98
18626.26 130
18627.55 122
18628.83 111
18630.12 100
18631.41 116
18632.70 116
18633.99 114
18635.27 103
18636.56 109
18637.85 116
18639.14 129
18640.43 98
18641.72 110
18643.00 127
18644.29 121
18645.58 105
18646.87 103
18648.16 97
18649.45 111
18650.74 110
18652.02 99
18653.31 112
18654.60 92
18655.89 96
18657.18 103
18658.47 100
18659.76 106
18661.05 109
18662.34 105
18663.63 113
18664.91 114
18666.20 100
18667.49 100
18668.78 93
18670.07 118
18671.36 102
18672.65 99
18673.94 84
18675.23 88
18676.52 92
18677.81 111
18679.10 104
18680.39 113
18681.68 100
18682.97 103
18684.26 101
18685.55 95
18686.84 99
18688.13 111
18689.42 104
18690.71 108
18692.00 101
18693.29 76
18694.58 121
18695.87 105
18697.16 89
18698.45 108
18699.74 102
18701.03 108
18702.32 111
18703.61 95
18704.90 94
18706.19 105
18707.48 109
18708.78 101
18710.07 100
18711.36 102
18712.65 88
18713.94 101
18715.23 91
18716.52 102
18717.81 112
18719.10 110
18720.39 90
18721.69 95
18722.98 91
18724.27 100
18725.56 95
18726.85 101
18728.14 86
18729.43 98
18730.72 103
18732.02 104
18733.31 116
18734.60 90
18735.89 98
18737.18 99
18738.47 95
18739.77 105
18741.06 91
18742.35 91
18743.64 96
18744.93 87
18746.23 80
18747.52 78
18748.81 110
18750.10 110
18751.39 94
18752.69 84
18753.98 98
18755.27 103
18756.56 105
18757.86 90
18759.15 95
18760.44 100
18761.73 79
18763.03 114
18764.32 97
18765.61 89
18766.90 91
18768.20 91
18769.49 83
18770.78 88
18772.08 104
18773.37 91
18774.66 96
18775.96 97
18777.25 106
18778.54 102
18779.83 94
18781.13 93
18782.42 98
18783.71 94
18785.01 77
18786.30 94
18787.59 101
18788.89 102
18790.18 105
18791.48 97
18792.77 104
18794.06 100
18795.36 90
18796.65 92
18797.94 93
18799.24 107
18800.53 92
18801.83 117
18803.12 93
18804.41 98
18805.71 93
18807.00 105
18808.30 81
18809.59 97
18810.88 108
18812.18 96
18813.47 86
18814.77 86
18816.06 99
18817.36 97
18818.65 108
18819.95 102
18821.24 97
18822.54 90
18823.83 94
18825.12 106
18826.42 95
18827.71 89
18829.01 92
18830.30 92
18831.60 82
18832.89 103
18834.19 86
18835.48 88
18836.78 99
18838.07 92
18839.37 83
18840.67 92
18841.96 108
18843.26 96
18844.55 93
18845.85 100
18847.14 78
18848.44 101
18849.73 86
18851.03 99
18852.33 80
18853.62 90
18854.92 105
18856.21 97
18857.51 86
18858.80 106
18860.10 109
18861.40 94
18862.69 101
18863.99 98
18865.28 97
18866.58 92
18867.88 101
18869.17 95
18870.47 92
18871.77 86
18873.06 96
18874.36 94
18875.66 93
18876.95 85
18878.25 99
18879.55 106
18880.84 85
18882.14 92
18883.44 115
18884.73 99
18886.03 88
18887.33 82
18888.62 100
18889.92 87
18891.22 91
18892.51 83
18893.81 101
18895.11 94
18896.41 98
18897.70 98
18899.00 90
18900.30 76
18901.59 89
18902.89 100
18904.19 101
18905.49 83
18906.78 99
18908.08 103
18909.38 94
18910.68 88
18911.98 75
18913.27 99
18914.57 96
18915.87 89
18917.17 99
18918.46 96
18919.76 95
18921.06 95
18922.36 99
18923.66 96
18924.96 96
18926.25 82
18927.55 97
18928.85 109
18930.15 78
18931.45 85
18932.75 104
18934.04 103
18935.34 95
18936.64 100
18937.94 99
18939.24 88
18940.54 90
18941.84 96
18943.13 106
18944.43 90
18945.73 100
18947.03 96
18948.33 105
18949.63 97
18950.93 90
18952.23 107
18953.53 87
18954.83 93
18956.13 84
18957.42 108
18958.72 96
18960.02 85
18961.32 102
18962.62 86
18963.92 94
18965.22 100
18966.52 106
18967.82 90
18969.12 91
18970.42 115
18971.72 94
18973.02 87
18974.32 101
18975.62 103
18976.92 85
18978.22 86
18979.52 103
18980.82 96
18982.12 94
18983.42 92
18984.72 106
18986.02 83
18987.32 89
18988.62 96
18989.92 93
18991.22 90
18992.52 94
18993.82 89
18995.12 103
18996.42 103
18997.73 76
18999.03 76
19000.33 98
19001.63 112
19002.93 85
19004.23 93
19005.53 93
19006.83 92
19008.13 85
19009.43 106
19010.73 91
19012.04 86
19013.34 100
19014.64 96
19015.94 97
19017.24 95
19018.54 94
19019.84 103
19021.15 94
19022.45 97
19023.75 92
19025.05 93
19026.35 86
19027.65 79
19028.96 85
19030.26 92
19031.56 82
19032.86 94
19034.16 98
19035.47 82
19036.77 74
19038.07 83
19039.37 88
19040.67 104
19041.98 85
19043.28 96
19044.58 92
19045.88 93
19047.18 91
19048.49 84
19049.79 91
19051.09 101
19052.39 92
19053.70 92
19055.00 91
19056.30 90
19057.61 73
19058.91 83
19060.21 92
19061.51 95
19062.82 90
19064.12 85
19065.42 93
19066.73 90
19068.03 103
19069.33 85
19070.64 88
19071.94 99
19073.24 96
19074.55 89
19075.85 86
19077.15 99
19078.46 83
19079.76 81
19081.06 97
19082.37 98
19083.67 84
19084.97 88
19086.28 81
19087.58 100
19088.89 98
19090.19 83
19091.49 117
19092.80 86
19094.10 89
19095.40 89
19096.71 85
19098.01 94
19099.32 102
19100.62 100
19101.93 105
19103.23 102
19104.53 101
19105.84 96
19107.14 91
19108.45 108
19109.75 92
19111.06 96
19112.36 105
19113.67 97
19114.97 90
19116.28 99
19117.58 98
19118.89 102
19120.19 94
19121.49 95
19122.80 101
19124.10 89
19125.41 109
19126.72 96
19128.02 84
19129.33 97
19130.63 111
19131.94 107
19133.24 83
19134.55 97
19135.85 98
19137.16 108
19138.46 105
19139.77 106
19141.07 100
19142.38 105
19143.69 99
19144.99 91
19146.30 95
19147.60 111
19148.91 110
19150.21 103
19151.52 102
19152.83 92
19154.13 103
19155.44 112
19156.75 105
19158.05 89
19159.36 94
19160.66 100
19161.97 112
19163.28 100
19164.58 90
19165.89 99
19167.20 94
19168.50 96
19169.81 113
19171.12 87
19172.42 112
19173.73 101
19175.04 105
19176.34 94
19177.65 89
19178.96 106
19180.26 98
19181.57 93
19182.88 80
19184.18 87
19185.49 96
19186.80 101
19188.11 104
19189.41 98
19190.72 92
19192.03 92
19193.33 96
19194.64 82
19195.95 111
19197.26 94
19198.56 86
19199.87 107
19201.18 89
19202.49 85
19203.80 108
19205.10 104
19206.41 99
19207.72 97
19209.03 94
19210.34 85
19211.64 103
19212.95 86
19214.26 99
19215.57 96
19216.88 99
19218.18 97
19219.49 81
19220.80 82
19222.11 76
19223.42 97
19224.73 88
19226.03 88
19227.34 85
19228.65 100
19229.96 104
19231.27 75
19232.58 102
19233.89 95
19235.19 94
19236.50 83
19237.81 99
19239.12 88
19240.43 92
19241.74 86
19243.05 92
19244.36 85
19245.67 90
19246.98 100
19248.29 100
19249.59 89
19250.90 82
19252.21 90
19253.52 100
19254.83 90
19256.14 110
19257.45 94
19258.76 80
19260.07 112
19261.38 84
19262.69 104
19264.00 81
19265.31 105
19266.62 103
19267.93 85
19269.24 84
19270.55 78
19271.86 93
19273.17 81
19274.48 85
19275.79 78
19277.10 94
19278.41 86
19279.72 105
19281.03 91
19282.34 89
19283.65 94
19284.96 89
19286.27 104
19287.58 101
19288.89 81
19290.21 81
19291.52 99
19292.83 90
19294.14 81
19295.45 75
19296.76 83
19298.07 109
19299.38 85
19300.69 78
19302.00 87
19303.31 95
19304.63 88
19305.94 88
19307.25 89
19308.56 83
19309.87 94
19311.18 103
19312.49 90
19313.81 88
19315.12 78
19316.43 106
19317.74 80
19319.05 87
19320.36 78
19321.68 98
19322.99 90
19324.30 87
19325.61 96
19326.92 82
19328.23 92
19329.55 83
19330.86 84
19332.17 85
19333.48 79
19334.80 82
19336.11 91
19337.42 93
19338.73 73
19340.04 83
19341.36 83
19342.67 94
19343.98 89
19345.29 79
19346.61 98
19347.92 98
19349.23 89
19350.55 97
19351.86 72
19353.17 78
19354.48 100
19355.80 105
19357.11 80
19358.42 76
19359.74 75
19361.05 112
19362.36 79
19363.68 80
19364.99 79
19366.30 78
19367.62 81
19368.93 86
19370.24 94
19371.56 77
19372.87 91
19374.18 95
19375.50 92
19376.81 78
19378.12 83
19379.44 77
19380.75 88
19382.06 89
19383.38 74
19384.69 105
19386.01 97
19387.32 79
19388.63 84
19389.95 84
19391.26 85
19392.58 90
19393.89 96
19395.21 93
19396.52 82
19397.83 85
19399.15 91
19400.46 88
19401.78 70
19403.09 91
19404.41 105
19405.72 86
19407.04 89
19408.35 73
19409.66 102
19410.98 73
19412.29 76
19413.61 82
19414.92 91
19416.24 100
19417.55 94
19418.87 84
19420.18 93
19421.50 92
19422.81 81
19424.13 93
19425.45 86
19426.76 87
19428.08 89
19429.39 86
19430.71 102
19432.02 83
19433.34 99
19434.65 90
19435.97 85
19437.28 84
19438.60 76
19439.92 96
19441.23 99
19442.55 92
19443.86 90
19445.18 95
19446.50 91
19447.81 81
19449.13 87
19450.44 85
19451.76 91
19453.08 84
19454.39 91
19455.71 85
19457.03 89
19458.34 81
19459.66 109
19460.97 83
19462.29 90
19463.61 91
19464.92 89
19466.24 106
19467.56 89
19468.87 81
19470.19 87
19471.51 83
19472.83 89
19474.14 90
19475.46 94
19476.78 100
19478.09 101
19479.41 105
19480.73 78
19482.04 92
19483.36 85
19484.68 63
19486.00 81
19487.31 95
19488.63 84
19489.95 85
19491.27 90
19492.58 87
19493.90 90
19495.22 73
19496.54 95
19497.85 85
19499.17 97
19500.49 86
19501.81 107
19503.13 86
19504.44 88
19505.76 82
19507.08 79
19508.40 80
19509.72 83
19511.03 94
19512.35 92
19513.67 67
19514.99 85
19516.31 77
19517.63 112
19518.94 97
19520.26 100
19521.58 95
19522.90 89
19524.22 88
19525.54 99
19526.86 94
19528.18 92
19529.49 91
19530.81 83
19532.13 79
19533.45 93
19534.77 86
19536.09 93
19537.41 85
19538.73 83
19540.05 87
19541.37 94
19542.68 81
19544.00 79
19545.32 87
19546.64 90
19547.96 87
19549.28 87
19550.60 85
19551.92 88
19553.24 100
19554.56 78
19555.88 82
19557.20 83
19558.52 71
19559.84 88
19561.16 96
19562.48 92
19563.80 78
19565.12 91
19566.44 101
19567.76 89
19569.08 90
19570.40 78
19571.72 85
19573.04 78
19574.36 93
19575.68 104
19577.00 81
19578.32 83
19579.64 95
19580.96 96
19582.28 92
19583.60 74
19584.92 79
19586.24 93
19587.57 92
19588.89 89
19590.21 86
19591.53 84
19592.85 91
19594.17 90
19595.49 93
19596.81 77
19598.13 83
19599.45 110
19600.78 95
19602.10 92
19603.42 76
19604.74 80
19606.06 118
19607.38 85
19608.70 85
19610.03 78
19611.35 86
19612.67 82
19613.99 92
19615.31 77
19616.63 71
19617.96 89
19619.28 93
19620.60 90
19621.92 75
19623.24 87
19624.57 75
19625.89 111
19627.21 91
19628.53 83
19629.85 86
19631.18 104
19632.50 80
19633.82 90
19635.14 80
19636.47 81
19637.79 96
19639.11 103
19640.43 82
19641.76 78
19643.08 73
19644.40 83
19645.72 86
19647.05 79
19648.37 82
19649.69 82
19651.02 100
19652.34 78
19653.66 90
19654.98 91
19656.31 78
19657.63 91
19658.95 100
19660.28 80
19661.60 80
19662.92 95
19664.25 92
19665.57 96
19666.89 67
19668.22 90
19669.54 82
19670.86 103
19672.19 81
19673.51 80
19674.84 91
19676.16 93
19677.48 80
19678.81 84
19680.13 100
19681.45 78
19682.78 75
19684.10 79
19685.43 76
19686.75 83
19688.08 84
19689.40 94
19690.72 87
19692.05 83
19693.37 90
19694.70 98
19696.02 92
19697.35 74
19698.67 86
19699.99 77
19701.32 105
19702.64 83
19703.97 87
19705.29 90
19706.62 71
19707.94 97
19709.27 81
19710.59 89
19711.92 90
19713.24 86
19714.57 89
19715.89 81
19717.22 84
19718.54 91
19719.87 95
19721.19 84
19722.52 72
19723.84 81
19725.17 85
19726.50 83
19727.82 90
19729.15 84
19730.47 86
19731.80 91
19733.12 89
19734.45 79
19735.77 70
19737.10 67
19738.43 86
19739.75 82
19741.08 85
19742.40 79
19743.73 85
19745.06 106
19746.38 79
19747.71 85
19749.03 78
19750.36 92
19751.69 74
19753.01 90
19754.34 74
19755.67 75
19756.99 72
19758.32 99
19759.65 92
19760.97 89
19762.30 94
19763.63 82
19764.95 101
19766.28 83
19767.61 92
19768.93 87
19770.26 76
19771.59 73
19772.91 96
19774.24 92
19775.57 85
19776.90 67
19778.22 102
19779.55 78
19780.88 87
19782.20 87
19783.53 94
19784.86 90
19786.19 78
19787.51 102
19788.84 72
19790.17 83
19791.50 91
19792.83 108
19794.15 84
19795.48 75
19796.81 90
19798.14 96
19799.46 103
19800.79 88
19802.12 95
19803.45 87
19804.78 99
19806.10 73
19807.43 89
19808.76 87
19810.09 88
19811.42 82
19812.75 82
19814.07 87
19815.40 88
19816.73 83
19818.06 92
19819.39 95
19820.72 99
19822.05 93
19823.37 99
19824.70 81
19826.03 80
19827.36 94
19828.69 87
19830.02 91
19831.35 73
19832.68 98
19834.01 93
19835.33 90
19836.66 86
19837.99 94
19839.32 101
19840.65 84
19841.98 95
19843.31 94
19844.64 84
19845.97 90
19847.30 106
19848.63 88
19849.96 83
19851.29 87
19852.62 92
19853.95 102
19855.28 93
19856.61 94
19857.94 84
19859.27 88
19860.60 90
19861.93 90
19863.26 84
19864.59 92
19865.92 100
19867.25 86
19868.58 92
19869.91 77
19871.24 95
19872.57 109
19873.90 86
19875.23 75
19876.56 77
19877.89 102
19879.22 94
19880.55 81
19881.88 88
19883.21 84
19884.54 98
19885.87 83
19887.21 105
19888.54 78
19889.87 93
19891.20 99
19892.53 104
19893.86 89
19895.19 74
19896.52 88
19897.85 84
19899.18 86
19900.52 75
19901.85 81
19903.18 96
19904.51 92
19905.84 88
19907.17 96
19908.50 82
19909.84 101
19911.17 96
19912.50 90
19913.83 74
19915.16 85
19916.50 89
19917.83 107
19919.16 71
19920.49 84
19921.82 89
19923.16 86
19924.49 89
19925.82 89
19927.15 83
19928.48 80
19929.82 97
19931.15 88
19932.48 86
19933.81 80
19935.15 97
19936.48 96
19937.81 93
19939.14 87
19940.48 74
19941.81 107
19943.14 77
19944.47 81
19945.81 79
19947.14 84
19948.47 83
19949.81 91
19951.14 90
19952.47 88
19953.81 85
19955.14 96
19956.47 95
19957.80 90
19959.14 79
19960.47 100
19961.80 73
19963.14 100
19964.47 75
19965.80 97
19967.14 96
19968.47 86
19969.81 93
19971.14 77
19972.47 75
19973.81 89
19975.14 95
19976.47 89
19977.81 84
19979.14 79
19980.48 85
19981.81 85
19983.14 76
19984.48 83
19985.81 96
19987.15 93
19988.48 97
19989.82 91
19991.15 86
19992.48 88
19993.82 102
19995.15 95
19996.49 88
19997.82 88
19999.16 92
20000.49 98
20001.83 81
20003.16 85
20004.50 87
20005.83 95
20007.17 97
20008.50 91
20009.84 94
20011.17 94
20012.51 93
20013.84 92
20015.18 93
20016.51 86
20017.85 84
20019.18 87
20020.52 105
20021.85 87
20023.19 85
20024.52 97
20025.86 105
20027.19 93
20028.53 82
20029.86 97
20031.20 99
20032.54 89
20033.87 77
20035.21 96
20036.54 95
20037.88 99
20039.22 102
20040.55 86
20041.89 89
20043.22 95
20044.56 92
20045.90 100
20047.23 91
20048.57 93
20049.90 91
20051.24 102
20052.58 98
20053.91 82
20055.25 104
20056.59 83
20057.92 108
20059.26 87
20060.60 86
20061.93 91
20063.27 96
20064.61 96
20065.94 88
20067.28 81
20068.62 88
20069.95 101
20071.29 89
20072.63 86
20073.97 85
20075.30 89
20076.64 89
20077.98 88
20079.31 86
20080.65 86
20081.99 84
20083.33 87
20084.66 98
20086.00 90
20087.34 87
20088.68 94
20090.01 83
20091.35 76
20092.69 88
20094.03 85
20095.37 95
20096.70 80
20098.04 99
20099.38 76
20100.72 96
20102.06 96
20103.39 86
20104.73 98
20106.07 93
20107.41 103
20108.75 86
20110.08 116
20111.42 105
20112.76 95
20114.10 84
20115.44 76
20116.78 79
20118.12 98
20119.45 96
20120.79 89
20122.13 98
20123.47 79
20124.81 95
20126.15 107
20127.49 98
