# Supplementary material for: MALDI-TOF MS typing enables the classification of brewing yeasts of the genus Saccharomyces to major beer styles
Source: PLoS One. 2017 Aug 9;12(8):e0181694. doi: 10.1371/journal.pone.0181694 (PMC5549903; doi:10.1371/journal.pone.0181694)
Supplement: S9 File — The directory includes 90 raw files and was zipped to “.zip”; the folder has three strains with 30 spectra per strain; S1 Text explains the raw files with an example and Table 1 represents the yeast strains used within the experiment. (ZIP) [file pone.0181694.s012.zip › 25-27/30286-204-Lag-Lag-Lag-YPG-18h-E-E_2016-09-27_10_0_E11_1.dat]

1999.34 1619
1999.77 1616
2000.19 1575
2000.61 1657
2001.03 1728
2001.45 1655
2001.88 1532
2002.30 1510
2002.72 1514
2003.14 1385
2003.56 1511
2003.99 1515
2004.41 1408
2004.83 1484
2005.25 1478
2005.68 1529
2006.10 1591
2006.52 1550
2006.94 1541
2007.37 1479
2007.79 1479
2008.21 1536
2008.64 1521
2009.06 1559
2009.48 1575
2009.90 1540
2010.33 1497
2010.75 1453
2011.17 1488
2011.60 1440
2012.02 1369
2012.44 1308
2012.87 1401
2013.29 1422
2013.71 1366
2014.14 1420
2014.56 1382
2014.98 1404
2015.41 1404
2015.83 1503
2016.25 1611
2016.68 1620
2017.10 1724
2017.53 1677
2017.95 1582
2018.37 1722
2018.80 1741
2019.22 1604
2019.65 1596
2020.07 1574
2020.49 1599
2020.92 1569
2021.34 1469
2021.77 1440
2022.19 1340
2022.61 1347
2023.04 1517
2023.46 1454
2023.89 1390
2024.31 1399
2024.74 1443
2025.16 1382
2025.59 1417
2026.01 1497
2026.44 1484
2026.86 1445
2027.29 1508
2027.71 1513
2028.14 1455
2028.56 1439
2028.98 1478
2029.41 1390
2029.84 1408
2030.26 1435
2030.69 1483
2031.11 1543
2031.54 1542
2031.96 1538
2032.39 1484
2032.81 1498
2033.24 1502
2033.66 1535
2034.09 1579
2034.51 1542
2034.94 1410
2035.37 1365
2035.79 1468
2036.22 1542
2036.64 1446
2037.07 1424
2037.49 1595
2037.92 1648
2038.35 1575
2038.77 1523
2039.20 1550
2039.62 1587
2040.05 1559
2040.48 1566
2040.90 1452
2041.33 1415
2041.76 1445
2042.18 1504
2042.61 1475
2043.03 1471
2043.46 1423
2043.89 1477
2044.31 1395
2044.74 1445
2045.17 1386
2045.59 1380
2046.02 1442
2046.45 1447
2046.87 1442
2047.30 1491
2047.73 1504
2048.16 1461
2048.58 1435
2049.01 1423
2049.44 1380
2049.86 1446
2050.29 1401
2050.72 1399
2051.15 1425
2051.57 1431
2052.00 1394
2052.43 1369
2052.86 1416
2053.28 1484
2053.71 1442
2054.14 1440
2054.57 1359
2054.99 1357
2055.42 1520
2055.85 1495
2056.28 1489
2056.70 1535
2057.13 1529
2057.56 1465
2057.99 1513
2058.42 1447
2058.84 1554
2059.27 1518
2059.70 1471
2060.13 1420
2060.56 1398
2060.99 1451
2061.41 1423
2061.84 1445
2062.27 1461
2062.70 1415
2063.13 1456
2063.56 1504
2063.99 1510
2064.41 1534
2064.84 1554
2065.27 1568
2065.70 1717
2066.13 1729
2066.56 1597
2066.99 1624
2067.42 1548
2067.85 1600
2068.27 1509
2068.70 1579
2069.13 1560
2069.56 1505
2069.99 1468
2070.42 1403
2070.85 1459
2071.28 1434
2071.71 1436
2072.14 1507
2072.57 1459
2073.00 1560
2073.43 1607
2073.86 1490
2074.29 1436
2074.72 1569
2075.15 1628
2075.58 1671
2076.01 1676
2076.44 1705
2076.87 1627
2077.30 1702
2077.73 1687
2078.16 1630
2078.59 1572
2079.02 1547
2079.45 1532
2079.88 1504
2080.31 1557
2080.74 1498
2081.17 1495
2081.60 1466
2082.03 1491
2082.46 1566
2082.89 1427
2083.32 1439
2083.75 1511
2084.18 1497
2084.61 1528
2085.04 1476
2085.47 1456
2085.90 1437
2086.34 1453
2086.77 1426
2087.20 1438
2087.63 1401
2088.06 1485
2088.49 1444
2088.92 1365
2089.35 1349
2089.79 1374
2090.22 1398
2090.65 1363
2091.08 1346
2091.51 1340
2091.94 1372
2092.37 1401
2092.81 1419
2093.24 1405
2093.67 1386
2094.10 1438
2094.53 1386
2094.96 1351
2095.40 1377
2095.83 1416
2096.26 1481
2096.69 1467
2097.12 1429
2097.56 1451
2097.99 1420
2098.42 1440
2098.85 1291
2099.29 1277
2099.72 1322
2100.15 1356
2100.58 1329
2101.01 1311
2101.45 1300
2101.88 1267
2102.31 1310
2102.75 1225
2103.18 1353
2103.61 1395
2104.04 1307
2104.48 1374
2104.91 1362
2105.34 1402
2105.77 1436
2106.21 1412
2106.64 1552
2107.07 1422
2107.51 1537
2107.94 1560
2108.37 1482
2108.81 1473
2109.24 1453
2109.67 1519
2110.11 1421
2110.54 1360
2110.97 1337
2111.41 1409
2111.84 1381
2112.27 1325
2112.71 1350
2113.14 1335
2113.58 1345
2114.01 1324
2114.44 1319
2114.88 1256
2115.31 1351
2115.75 1250
2116.18 1269
2116.61 1358
2117.05 1307
2117.48 1266
2117.92 1365
2118.35 1325
2118.78 1388
2119.22 1376
2119.65 1344
2120.09 1330
2120.52 1360
2120.96 1326
2121.39 1336
2121.83 1419
2122.26 1397
2122.69 1386
2123.13 1351
2123.56 1370
2124.00 1429
2124.43 1432
2124.87 1389
2125.30 1397
2125.74 1429
2126.17 1519
2126.61 1413
2127.04 1470
2127.48 1403
2127.91 1287
2128.35 1306
2128.79 1456
2129.22 1450
2129.66 1374
2130.09 1462
2130.53 1433
2130.96 1484
2131.40 1432
2131.83 1430
2132.27 1442
2132.70 1452
2133.14 1381
2133.58 1407
2134.01 1425
2134.45 1474
2134.88 1418
2135.32 1443
2135.76 1421
2136.19 1454
2136.63 1558
2137.06 1494
2137.50 1494
2137.94 1453
2138.37 1475
2138.81 1446
2139.25 1490
2139.68 1475
2140.12 1496
2140.56 1444
2140.99 1415
2141.43 1347
2141.87 1432
2142.30 1407
2142.74 1482
2143.18 1349
2143.61 1383
2144.05 1418
2144.49 1386
2144.92 1432
2145.36 1420
2145.80 1383
2146.23 1454
2146.67 1501
2147.11 1464
2147.55 1453
2147.98 1468
2148.42 1540
2148.86 1635
2149.30 1682
2149.73 1737
2150.17 1635
2150.61 1764
2151.05 1747
2151.48 1732
2151.92 1655
2152.36 1660
2152.80 1637
2153.23 1578
2153.67 1509
2154.11 1513
2154.55 1460
2154.99 1530
2155.42 1603
2155.86 1470
2156.30 1492
2156.74 1570
2157.18 1489
2157.61 1480
2158.05 1633
2158.49 1578
2158.93 1545
2159.37 1444
2159.81 1509
2160.24 1627
2160.68 1519
2161.12 1490
2161.56 1461
2162.00 1452
2162.44 1449
2162.88 1406
2163.32 1431
2163.75 1437
2164.19 1487
2164.63 1501
2165.07 1510
2165.51 1601
2165.95 1630
2166.39 1616
2166.83 1551
2167.27 1537
2167.71 1507
2168.15 1534
2168.59 1515
2169.02 1455
2169.46 1477
2169.90 1508
2170.34 1393
2170.78 1466
2171.22 1459
2171.66 1427
2172.10 1363
2172.54 1357
2172.98 1483
2173.42 1445
2173.86 1430
2174.30 1481
2174.74 1456
2175.18 1393
2175.62 1440
2176.06 1476
2176.50 1555
2176.94 1451
2177.38 1502
2177.82 1551
2178.26 1504
2178.70 1545
2179.14 1547
2179.58 1536
2180.02 1609
2180.47 1493
2180.91 1437
2181.35 1430
2181.79 1395
2182.23 1358
2182.67 1382
2183.11 1381
2183.55 1448
2183.99 1478
2184.43 1452
2184.87 1439
2185.31 1427
2185.76 1450
2186.20 1448
2186.64 1420
2187.08 1536
2187.52 1439
2187.96 1374
2188.40 1343
2188.84 1446
2189.29 1488
2189.73 1500
2190.17 1516
2190.61 1517
2191.05 1490
2191.49 1503
2191.94 1417
2192.38 1440
2192.82 1478
2193.26 1540
2193.70 1560
2194.14 1600
2194.59 1645
2195.03 1666
2195.47 1727
2195.91 1769
2196.36 1778
2196.80 1676
2197.24 1624
2197.68 1567
2198.12 1591
2198.57 1608
2199.01 1567
2199.45 1571
2199.89 1600
2200.34 1563
2200.78 1448
2201.22 1510
2201.66 1557
2202.11 1571
2202.55 1538
2202.99 1529
2203.44 1544
2203.88 1496
2204.32 1515
2204.76 1517
2205.21 1543
2205.65 1618
2206.09 1566
2206.54 1555
2206.98 1616
2207.42 1515
2207.87 1563
2208.31 1621
2208.75 1591
2209.20 1642
2209.64 1582
2210.08 1606
2210.53 1530
2210.97 1621
2211.42 1587
2211.86 1483
2212.30 1500
2212.75 1574
2213.19 1569
2213.63 1579
2214.08 1563
2214.52 1534
2214.97 1486
2215.41 1523
2215.85 1441
2216.30 1519
2216.74 1484
2217.19 1404
2217.63 1517
2218.08 1461
2218.52 1478
2218.97 1457
2219.41 1503
2219.85 1505
2220.30 1439
2220.74 1578
2221.19 1603
2221.63 1601
2222.08 1672
2222.52 1722
2222.97 1721
2223.41 1730
2223.86 1669
2224.30 1641
2224.75 1699
2225.19 1725
2225.64 1703
2226.08 1712
2226.53 1717
2226.97 1685
2227.42 1717
2227.86 1797
2228.31 1662
2228.75 1784
2229.20 1705
2229.65 1680
2230.09 1617
2230.54 1617
2230.98 1775
2231.43 1770
2231.87 1767
2232.32 1917
2232.76 1949
2233.21 1957
2233.66 2006
2234.10 1953
2234.55 1923
2234.99 1846
2235.44 1807
2235.89 1851
2236.33 1786
2236.78 1762
2237.23 1749
2237.67 1716
2238.12 1763
2238.56 1779
2239.01 1735
2239.46 1753
2239.90 1728
2240.35 1637
2240.80 1629
2241.24 1646
2241.69 1502
2242.14 1443
2242.58 1417
2243.03 1369
2243.48 1459
2243.93 1420
2244.37 1333
2244.82 1389
2245.27 1351
2245.71 1312
2246.16 1333
2246.61 1379
2247.05 1280
2247.50 1256
2247.95 1406
2248.40 1307
2248.84 1387
2249.29 1509
2249.74 1439
2250.19 1497
2250.63 1603
2251.08 1601
2251.53 1541
2251.98 1631
2252.43 1597
2252.87 1644
2253.32 1714
2253.77 1721
2254.22 1612
2254.66 1604
2255.11 1672
2255.56 1636
2256.01 1569
2256.46 1532
2256.91 1517
2257.35 1450
2257.80 1426
2258.25 1415
2258.70 1462
2259.15 1421
2259.60 1442
2260.04 1491
2260.49 1366
2260.94 1453
2261.39 1477
2261.84 1476
2262.29 1674
2262.74 1729
2263.19 1625
2263.63 1546
2264.08 1611
2264.53 1636
2264.98 1611
2265.43 1723
2265.88 1568
2266.33 1598
2266.78 1627
2267.23 1555
2267.68 1513
2268.13 1572
2268.58 1563
2269.02 1699
2269.47 1598
2269.92 1641
2270.37 1694
2270.82 1849
2271.27 1839
2271.72 1863
2272.17 1884
2272.62 1802
2273.07 1839
2273.52 1718
2273.97 1685
2274.42 1779
2274.87 1769
2275.32 1695
2275.77 1669
2276.22 1830
2276.67 1707
2277.12 1747
2277.57 1687
2278.02 1549
2278.47 1582
2278.92 1522
2279.37 1514
2279.82 1595
2280.27 1517
2280.73 1452
2281.18 1459
2281.63 1508
2282.08 1476
2282.53 1502
2282.98 1483
2283.43 1426
2283.88 1420
2284.33 1385
2284.78 1490
2285.23 1454
2285.68 1340
2286.14 1357
2286.59 1446
2287.04 1460
2287.49 1394
2287.94 1499
2288.39 1569
2288.84 1559
2289.30 1603
2289.75 1762
2290.20 1694
2290.65 1783
2291.10 1915
2291.55 1994
2292.00 1949
2292.46 1927
2292.91 2011
2293.36 1974
2293.81 1963
2294.26 1953
2294.72 2005
2295.17 1974
2295.62 1967
2296.07 1920
2296.52 1908
2296.98 1859
2297.43 1819
2297.88 1732
2298.33 1647
2298.79 1547
2299.24 1585
2299.69 1547
2300.14 1427
2300.60 1510
2301.05 1495
2301.50 1469
2301.95 1479
2302.41 1386
2302.86 1400
2303.31 1474
2303.76 1412
2304.22 1364
2304.67 1362
2305.12 1352
2305.58 1423
2306.03 1418
2306.48 1357
2306.94 1400
2307.39 1466
2307.84 1504
2308.30 1562
2308.75 1555
2309.20 1718
2309.66 1692
2310.11 1837
2310.56 1699
2311.02 1625
2311.47 1613
2311.92 1717
2312.38 1781
2312.83 1591
2313.28 1535
2313.74 1519
2314.19 1593
2314.65 1571
2315.10 1662
2315.55 1628
2316.01 1562
2316.46 1556
2316.92 1591
2317.37 1512
2317.83 1584
2318.28 1755
2318.73 1677
2319.19 1648
2319.64 1621
2320.10 1644
2320.55 1687
2321.01 1622
2321.46 1498
2321.92 1554
2322.37 1606
2322.82 1683
2323.28 1652
2323.73 1643
2324.19 1788
2324.64 1850
2325.10 1937
2325.55 1824
2326.01 1827
2326.46 1869
2326.92 1871
2327.37 1807
2327.83 1690
2328.29 1601
2328.74 1646
2329.20 1634
2329.65 1551
2330.11 1466
2330.56 1495
2331.02 1551
2331.47 1572
2331.93 1510
2332.38 1460
2332.84 1499
2333.30 1483
2333.75 1440
2334.21 1508
2334.66 1557
2335.12 1555
2335.58 1463
2336.03 1437
2336.49 1487
2336.94 1528
2337.40 1536
2337.86 1392
2338.31 1396
2338.77 1460
2339.22 1460
2339.68 1449
2340.14 1503
2340.59 1488
2341.05 1645
2341.51 1539
2341.96 1505
2342.42 1562
2342.88 1588
2343.33 1611
2343.79 1633
2344.25 1661
2344.70 1527
2345.16 1601
2345.62 1698
2346.08 1746
2346.53 1775
2346.99 1777
2347.45 1784
2347.90 1705
2348.36 1704
2348.82 1639
2349.28 1626
2349.73 1660
2350.19 1648
2350.65 1569
2351.11 1599
2351.56 1586
2352.02 1567
2352.48 1524
2352.94 1525
2353.39 1485
2353.85 1395
2354.31 1434
2354.77 1472
2355.22 1420
2355.68 1360
2356.14 1449
2356.60 1467
2357.06 1458
2357.51 1392
2357.97 1442
2358.43 1415
2358.89 1492
2359.35 1631
2359.81 1611
2360.26 1646
2360.72 1778
2361.18 1856
2361.64 1985
2362.10 1989
2362.56 2005
2363.02 1812
2363.47 1911
2363.93 1938
2364.39 1836
2364.85 1772
2365.31 1906
2365.77 1943
2366.23 1899
2366.69 1839
2367.15 1804
2367.60 1790
2368.06 1793
2368.52 1817
2368.98 1635
2369.44 1660
2369.90 1651
2370.36 1529
2370.82 1496
2371.28 1470
2371.74 1421
2372.20 1410
2372.66 1485
2373.12 1434
2373.58 1448
2374.04 1397
2374.50 1432
2374.96 1474
2375.42 1478
2375.88 1497
2376.34 1511
2376.80 1498
2377.26 1523
2377.72 1573
2378.18 1579
2378.64 1622
2379.10 1625
2379.56 1606
2380.02 1610
2380.48 1517
2380.94 1503
2381.40 1527
2381.86 1507
2382.32 1541
2382.78 1503
2383.24 1582
2383.70 1547
2384.16 1567
2384.62 1556
2385.08 1514
2385.54 1608
2386.00 1608
2386.47 1500
2386.93 1528
2387.39 1556
2387.85 1476
2388.31 1483
2388.77 1525
2389.23 1417
2389.69 1519
2390.15 1481
2390.62 1464
2391.08 1508
2391.54 1558
2392.00 1555
2392.46 1518
2392.92 1454
2393.38 1389
2393.85 1509
2394.31 1461
2394.77 1379
2395.23 1463
2395.69 1446
2396.16 1416
2396.62 1440
2397.08 1563
2397.54 1601
2398.00 1544
2398.47 1642
2398.93 1624
2399.39 1557
2399.85 1634
2400.31 1505
2400.78 1542
2401.24 1529
2401.70 1406
2402.16 1441
2402.63 1416
2403.09 1338
2403.55 1400
2404.01 1378
2404.48 1356
2404.94 1470
2405.40 1460
2405.86 1432
2406.33 1500
2406.79 1433
2407.25 1404
2407.72 1452
2408.18 1461
2408.64 1393
2409.11 1397
2409.57 1384
2410.03 1410
2410.49 1356
2410.96 1427
2411.42 1443
2411.88 1433
2412.35 1269
2412.81 1303
2413.28 1347
2413.74 1262
2414.20 1219
2414.67 1307
2415.13 1320
2415.59 1383
2416.06 1386
2416.52 1391
2416.98 1461
2417.45 1527
2417.91 1548
2418.38 1614
2418.84 1541
2419.30 1475
2419.77 1542
2420.23 1537
2420.70 1507
2421.16 1525
2421.63 1514
2422.09 1586
2422.55 1562
2423.02 1567
2423.48 1535
2423.95 1556
2424.41 1532
2424.88 1584
2425.34 1530
2425.81 1601
2426.27 1538
2426.74 1520
2427.20 1520
2427.67 1472
2428.13 1474
2428.60 1474
2429.06 1292
2429.53 1335
2429.99 1311
2430.46 1250
2430.92 1146
2431.39 1322
2431.85 1350
2432.32 1282
2432.78 1335
2433.25 1366
2433.71 1331
2434.18 1381
2434.64 1361
2435.11 1383
2435.58 1427
2436.04 1468
2436.51 1467
2436.97 1484
2437.44 1553
2437.90 1641
2438.37 1552
2438.84 1604
2439.30 1557
2439.77 1565
2440.23 1728
2440.70 1771
2441.17 1726
2441.63 1653
2442.10 1644
2442.57 1671
2443.03 1659
2443.50 1609
2443.96 1577
2444.43 1585
2444.90 1519
2445.36 1623
2445.83 1538
2446.30 1500
2446.76 1485
2447.23 1410
2447.70 1426
2448.16 1463
2448.63 1487
2449.10 1515
2449.57 1434
2450.03 1491
2450.50 1437
2450.97 1303
2451.43 1297
2451.90 1351
2452.37 1361
2452.84 1303
2453.30 1351
2453.77 1298
2454.24 1359
2454.71 1290
2455.17 1367
2455.64 1424
2456.11 1259
2456.58 1299
2457.04 1296
2457.51 1325
2457.98 1372
2458.45 1392
2458.91 1357
2459.38 1350
2459.85 1369
2460.32 1466
2460.79 1428
2461.25 1355
2461.72 1401
2462.19 1461
2462.66 1441
2463.13 1464
2463.60 1405
2464.06 1373
2464.53 1529
2465.00 1398
2465.47 1412
2465.94 1414
2466.41 1360
2466.87 1371
2467.34 1442
2467.81 1440
2468.28 1394
2468.75 1493
2469.22 1480
2469.69 1436
2470.16 1426
2470.63 1465
2471.09 1441
2471.56 1406
2472.03 1404
2472.50 1470
2472.97 1409
2473.44 1325
2473.91 1441
2474.38 1425
2474.85 1380
2475.32 1433
2475.79 1360
2476.26 1354
2476.73 1394
2477.20 1402
2477.67 1460
2478.14 1400
2478.60 1464
2479.07 1469
2479.54 1533
2480.01 1467
2480.48 1443
2480.95 1475
2481.42 1459
2481.89 1474
2482.36 1405
2482.83 1396
2483.30 1381
2483.77 1362
2484.25 1350
2484.72 1368
2485.19 1323
2485.66 1387
2486.13 1416
2486.60 1388
2487.07 1432
2487.54 1388
2488.01 1422
2488.48 1464
2488.95 1434
2489.42 1446
2489.89 1490
2490.36 1483
2490.83 1354
2491.30 1397
2491.78 1370
2492.25 1325
2492.72 1377
2493.19 1362
2493.66 1305
2494.13 1339
2494.60 1457
2495.07 1350
2495.55 1367
2496.02 1385
2496.49 1513
2496.96 1445
2497.43 1436
2497.90 1348
2498.37 1351
2498.85 1347
2499.32 1312
2499.79 1313
2500.26 1335
2500.73 1349
2501.20 1254
2501.68 1350
2502.15 1345
2502.62 1336
2503.09 1380
2503.56 1415
2504.04 1361
2504.51 1345
2504.98 1327
2505.45 1339
2505.93 1320
2506.40 1311
2506.87 1272
2507.34 1349
2507.82 1310
2508.29 1375
2508.76 1427
2509.23 1418
2509.71 1470
2510.18 1391
2510.65 1460
2511.12 1491
2511.60 1584
2512.07 1649
2512.54 1586
2513.02 1562
2513.49 1615
2513.96 1577
2514.44 1532
2514.91 1539
2515.38 1488
2515.85 1440
2516.33 1466
2516.80 1452
2517.27 1420
2517.75 1421
2518.22 1522
2518.70 1463
2519.17 1511
2519.64 1500
2520.12 1496
2520.59 1452
2521.06 1490
2521.54 1524
2522.01 1455
2522.49 1385
2522.96 1399
2523.43 1464
2523.91 1389
2524.38 1296
2524.86 1393
2525.33 1407
2525.80 1462
2526.28 1399
2526.75 1418
2527.23 1422
2527.70 1408
2528.18 1440
2528.65 1401
2529.12 1432
2529.60 1389
2530.07 1321
2530.55 1433
2531.02 1392
2531.50 1359
2531.97 1402
2532.45 1411
2532.92 1405
2533.40 1397
2533.87 1373
2534.35 1419
2534.82 1311
2535.30 1364
2535.77 1375
2536.25 1296
2536.72 1405
2537.20 1366
2537.67 1452
2538.15 1444
2538.62 1390
2539.10 1434
2539.57 1455
2540.05 1477
2540.53 1473
2541.00 1466
2541.48 1517
2541.95 1421
2542.43 1409
2542.90 1425
2543.38 1343
2543.86 1293
2544.33 1338
2544.81 1372
2545.28 1320
2545.76 1335
2546.24 1397
2546.71 1473
2547.19 1511
2547.66 1543
2548.14 1559
2548.62 1597
2549.09 1620
2549.57 1599
2550.05 1680
2550.52 1677
2551.00 1694
2551.48 1648
2551.95 1668
2552.43 1663
2552.91 1601
2553.38 1703
2553.86 1663
2554.34 1571
2554.81 1528
2555.29 1473
2555.77 1500
2556.24 1445
2556.72 1531
2557.20 1595
2557.68 1431
2558.15 1423
2558.63 1359
2559.11 1402
2559.58 1443
2560.06 1368
2560.54 1419
2561.02 1361
2561.49 1365
2561.97 1311
2562.45 1320
2562.93 1296
2563.41 1352
2563.88 1350
2564.36 1334
2564.84 1307
2565.32 1298
2565.79 1333
2566.27 1323
2566.75 1400
2567.23 1291
2567.71 1339
2568.18 1334
2568.66 1358
2569.14 1302
2569.62 1339
2570.10 1336
2570.58 1362
2571.05 1386
2571.53 1409
2572.01 1385
2572.49 1351
2572.97 1293
2573.45 1334
2573.93 1356
2574.40 1365
2574.88 1434
2575.36 1383
2575.84 1359
2576.32 1286
2576.80 1353
2577.28 1353
2577.76 1382
2578.24 1376
2578.72 1415
2579.19 1348
2579.67 1338
2580.15 1393
2580.63 1335
2581.11 1302
2581.59 1329
2582.07 1311
2582.55 1280
2583.03 1307
2583.51 1318
2583.99 1270
2584.47 1297
2584.95 1270
2585.43 1299
2585.91 1285
2586.39 1377
2586.87 1302
2587.35 1355
2587.83 1382
2588.31 1417
2588.79 1334
2589.27 1391
2589.75 1319
2590.23 1264
2590.71 1251
2591.19 1396
2591.67 1349
2592.15 1314
2592.63 1299
2593.11 1393
2593.59 1350
2594.07 1301
2594.55 1317
2595.03 1260
2595.51 1330
2595.99 1259
2596.47 1290
2596.96 1278
2597.44 1320
2597.92 1355
2598.40 1359
2598.88 1271
2599.36 1347
2599.84 1342
2600.32 1275
2600.80 1301
2601.28 1337
2601.77 1353
2602.25 1401
2602.73 1484
2603.21 1523
2603.69 1459
2604.17 1437
2604.65 1491
2605.14 1502
2605.62 1516
2606.10 1452
2606.58 1397
2607.06 1339
2607.54 1390
2608.03 1318
2608.51 1391
2608.99 1402
2609.47 1474
2609.95 1474
2610.44 1434
2610.92 1543
2611.40 1506
2611.88 1513
2612.37 1475
2612.85 1518
2613.33 1549
2613.81 1454
2614.29 1389
2614.78 1442
2615.26 1483
2615.74 1338
2616.22 1287
2616.71 1328
2617.19 1304
2617.67 1347
2618.16 1222
2618.64 1253
2619.12 1374
2619.60 1340
2620.09 1335
2620.57 1385
2621.05 1270
2621.54 1327
2622.02 1443
2622.50 1355
2622.99 1343
2623.47 1292
2623.95 1308
2624.44 1365
2624.92 1332
2625.40 1292
2625.89 1275
2626.37 1337
2626.85 1347
2627.34 1310
2627.82 1359
2628.30 1325
2628.79 1341
2629.27 1392
2629.76 1364
2630.24 1301
2630.72 1458
2631.21 1479
2631.69 1416
2632.18 1335
2632.66 1316
2633.14 1364
2633.63 1449
2634.11 1446
2634.60 1419
2635.08 1434
2635.57 1376
2636.05 1275
2636.53 1314
2637.02 1275
2637.50 1285
2637.99 1287
2638.47 1233
2638.96 1284
2639.44 1354
2639.93 1337
2640.41 1291
2640.90 1281
2641.38 1330
2641.87 1348
2642.35 1380
2642.84 1379
2643.32 1333
2643.81 1245
2644.29 1349
2644.78 1366
2645.26 1344
2645.75 1329
2646.23 1333
2646.72 1323
2647.20 1344
2647.69 1332
2648.18 1333
2648.66 1333
2649.15 1344
2649.63 1296
2650.12 1278
2650.60 1309
2651.09 1239
2651.58 1227
2652.06 1275
2652.55 1340
2653.03 1339
2653.52 1355
2654.01 1393
2654.49 1476
2654.98 1450
2655.46 1444
2655.95 1424
2656.44 1500
2656.92 1545
2657.41 1625
2657.90 1533
2658.38 1535
2658.87 1590
2659.36 1519
2659.84 1572
2660.33 1357
2660.82 1377
2661.30 1431
2661.79 1376
2662.28 1303
2662.76 1292
2663.25 1341
2663.74 1399
2664.22 1323
2664.71 1295
2665.20 1302
2665.68 1377
2666.17 1376
2666.66 1419
2667.15 1468
2667.63 1461
2668.12 1450
2668.61 1336
2669.10 1380
2669.58 1432
2670.07 1346
2670.56 1373
2671.05 1419
2671.53 1419
2672.02 1363
2672.51 1378
2673.00 1475
2673.48 1484
2673.97 1571
2674.46 1484
2674.95 1490
2675.44 1496
2675.92 1595
2676.41 1552
2676.90 1494
2677.39 1552
2677.88 1559
2678.37 1507
2678.85 1494
2679.34 1493
2679.83 1458
2680.32 1422
2680.81 1399
2681.30 1417
2681.79 1430
2682.27 1468
2682.76 1431
2683.25 1477
2683.74 1455
2684.23 1422
2684.72 1411
2685.21 1436
2685.70 1328
2686.18 1340
2686.67 1425
2687.16 1340
2687.65 1402
2688.14 1375
2688.63 1397
2689.12 1322
2689.61 1441
2690.10 1401
2690.59 1361
2691.08 1271
2691.57 1347
2692.06 1412
2692.55 1337
2693.04 1366
2693.53 1335
2694.02 1360
2694.51 1399
2694.99 1420
2695.48 1455
2695.97 1462
2696.46 1444
2696.95 1429
2697.44 1434
2697.93 1498
2698.42 1499
2698.92 1472
2699.41 1435
2699.90 1530
2700.39 1514
2700.88 1510
2701.37 1588
2701.86 1548
2702.35 1540
2702.84 1505
2703.33 1446
2703.82 1484
2704.31 1445
2704.80 1358
2705.29 1434
2705.78 1407
2706.27 1447
2706.76 1382
2707.25 1433
2707.75 1424
2708.24 1319
2708.73 1336
2709.22 1363
2709.71 1388
2710.20 1279
2710.69 1319
2711.18 1241
2711.68 1285
2712.17 1329
2712.66 1261
2713.15 1230
2713.64 1282
2714.13 1304
2714.62 1333
2715.12 1251
2715.61 1223
2716.10 1324
2716.59 1280
2717.08 1226
2717.57 1244
2718.07 1308
2718.56 1336
2719.05 1286
2719.54 1269
2720.03 1246
2720.53 1292
2721.02 1384
2721.51 1444
2722.00 1478
2722.50 1344
2722.99 1279
2723.48 1455
2723.97 1399
2724.47 1331
2724.96 1444
2725.45 1398
2725.94 1334
2726.44 1273
2726.93 1346
2727.42 1405
2727.91 1404
2728.41 1377
2728.90 1341
2729.39 1378
2729.89 1391
2730.38 1454
2730.87 1430
2731.37 1483
2731.86 1480
2732.35 1521
2732.84 1572
2733.34 1511
2733.83 1525
2734.32 1608
2734.82 1614
2735.31 1687
2735.81 1686
2736.30 1698
2736.79 1786
2737.29 1655
2737.78 1513
2738.27 1513
2738.77 1583
2739.26 1590
2739.75 1505
2740.25 1400
2740.74 1469
2741.24 1435
2741.73 1322
2742.22 1407
2742.72 1367
2743.21 1299
2743.71 1238
2744.20 1337
2744.70 1302
2745.19 1338
2745.68 1224
2746.18 1224
2746.67 1320
2747.17 1282
2747.66 1300
2748.16 1269
2748.65 1386
2749.15 1327
2749.64 1285
2750.14 1270
2750.63 1248
2751.13 1277
2751.62 1267
2752.12 1284
2752.61 1227
2753.11 1237
2753.60 1249
2754.10 1224
2754.59 1331
2755.09 1307
2755.58 1228
2756.08 1297
2756.57 1368
2757.07 1366
2757.56 1359
2758.06 1366
2758.56 1328
2759.05 1420
2759.55 1350
2760.04 1410
2760.54 1337
2761.03 1383
2761.53 1377
2762.03 1330
2762.52 1398
2763.02 1385
2763.51 1375
2764.01 1256
2764.51 1255
2765.00 1303
2765.50 1317
2765.99 1337
2766.49 1319
2766.99 1297
2767.48 1221
2767.98 1269
2768.48 1263
2768.97 1298
2769.47 1292
2769.97 1298
2770.46 1262
2770.96 1367
2771.46 1322
2771.95 1384
2772.45 1357
2772.95 1354
2773.44 1325
2773.94 1365
2774.44 1334
2774.93 1286
2775.43 1347
2775.93 1356
2776.43 1373
2776.92 1349
2777.42 1284
2777.92 1258
2778.41 1406
2778.91 1342
2779.41 1393
2779.91 1363
2780.40 1358
2780.90 1332
2781.40 1369
2781.90 1417
2782.39 1343
2782.89 1354
2783.39 1355
2783.89 1360
2784.39 1405
2784.88 1338
2785.38 1374
2785.88 1466
2786.38 1471
2786.88 1482
2787.37 1448
2787.87 1492
2788.37 1469
2788.87 1487
2789.37 1511
2789.87 1504
2790.36 1521
2790.86 1514
2791.36 1446
2791.86 1412
2792.36 1408
2792.86 1391
2793.36 1477
2793.85 1442
2794.35 1418
2794.85 1471
2795.35 1579
2795.85 1562
2796.35 1490
2796.85 1516
2797.35 1547
2797.85 1462
2798.34 1512
2798.84 1567
2799.34 1540
2799.84 1537
2800.34 1574
2800.84 1535
2801.34 1438
2801.84 1399
2802.34 1361
2802.84 1352
2803.34 1384
2803.84 1289
2804.34 1407
2804.84 1372
2805.34 1296
2805.84 1323
2806.34 1387
2806.84 1419
2807.34 1428
2807.84 1466
2808.34 1602
2808.84 1482
2809.34 1581
2809.84 1666
2810.34 1619
2810.84 1620
2811.34 1646
2811.84 1764
2812.34 1794
2812.84 1842
2813.34 1867
2813.84 1886
2814.34 1821
2814.84 1726
2815.34 1760
2815.84 1742
2816.34 1669
2816.84 1688
2817.34 1519
2817.85 1514
2818.35 1468
2818.85 1398
2819.35 1409
2819.85 1412
2820.35 1426
2820.85 1451
2821.35 1439
2821.85 1424
2822.35 1383
2822.86 1335
2823.36 1335
2823.86 1296
2824.36 1371
2824.86 1350
2825.36 1353
2825.87 1270
2826.37 1243
2826.87 1270
2827.37 1314
2827.87 1272
2828.37 1205
2828.88 1217
2829.38 1235
2829.88 1251
2830.38 1230
2830.88 1326
2831.39 1294
2831.89 1395
2832.39 1353
2832.89 1304
2833.39 1362
2833.90 1392
2834.40 1417
2834.90 1508
2835.40 1426
2835.91 1466
2836.41 1430
2836.91 1428
2837.41 1455
2837.92 1486
2838.42 1408
2838.92 1369
2839.42 1383
2839.93 1317
2840.43 1355
2840.93 1335
2841.44 1387
2841.94 1345
2842.44 1365
2842.95 1320
2843.45 1363
2843.95 1368
2844.45 1308
2844.96 1306
2845.46 1327
2845.96 1393
2846.47 1303
2846.97 1236
2847.48 1333
2847.98 1416
2848.48 1364
2848.99 1359
2849.49 1331
2849.99 1279
2850.50 1329
2851.00 1417
2851.50 1411
2852.01 1418
2852.51 1332
2853.02 1360
2853.52 1285
2854.02 1421
2854.53 1368
2855.03 1362
2855.54 1327
2856.04 1325
2856.55 1409
2857.05 1474
2857.55 1491
2858.06 1543
2858.56 1622
2859.07 1652
2859.57 1658
2860.08 1492
2860.58 1568
2861.09 1582
2861.59 1461
2862.10 1488
2862.60 1487
2863.11 1438
2863.61 1406
2864.12 1423
2864.62 1385
2865.13 1398
2865.63 1370
2866.14 1369
2866.64 1399
2867.15 1420
2867.65 1382
2868.16 1262
2868.66 1298
2869.17 1308
2869.67 1411
2870.18 1390
2870.68 1371
2871.19 1386
2871.69 1399
2872.20 1383
2872.71 1439
2873.21 1488
2873.72 1397
2874.22 1336
2874.73 1419
2875.24 1422
2875.74 1354
2876.25 1398
2876.75 1364
2877.26 1306
2877.77 1353
2878.27 1359
2878.78 1292
2879.28 1265
2879.79 1293
2880.30 1330
2880.80 1370
2881.31 1358
2881.82 1334
2882.32 1373
2882.83 1346
2883.34 1424
2883.84 1425
2884.35 1370
2884.86 1411
2885.36 1450
2885.87 1487
2886.38 1572
2886.88 1630
2887.39 1642
2887.90 1714
2888.41 1707
2888.91 1675
2889.42 1597
2889.93 1620
2890.43 1604
2890.94 1678
2891.45 1599
2891.96 1583
2892.46 1536
2892.97 1559
2893.48 1523
2893.99 1463
2894.49 1584
2895.00 1575
2895.51 1523
2896.02 1595
2896.53 1541
2897.03 1477
2897.54 1538
2898.05 1517
2898.56 1556
2899.07 1484
2899.57 1500
2900.08 1534
2900.59 1508
2901.10 1455
2901.61 1501
2902.11 1540
2902.62 1537
2903.13 1527
2903.64 1612
2904.15 1638
2904.66 1593
2905.16 1610
2905.67 1694
2906.18 1618
2906.69 1657
2907.20 1787
2907.71 1600
2908.22 1627
2908.73 1651
2909.24 1643
2909.74 1548
2910.25 1436
2910.76 1402
2911.27 1372
2911.78 1425
2912.29 1339
2912.80 1317
2913.31 1379
2913.82 1297
2914.33 1304
2914.84 1321
2915.35 1304
2915.86 1335
2916.36 1333
2916.87 1385
2917.38 1310
2917.89 1403
2918.40 1446
2918.91 1533
2919.42 1515
2919.93 1635
2920.44 1584
2920.95 1693
2921.46 1642
2921.97 1663
2922.48 1731
2922.99 1718
2923.50 1800
2924.01 1758
2924.52 1855
2925.03 1908
2925.54 1746
2926.05 1814
2926.57 1717
2927.08 1654
2927.59 1699
2928.10 1724
2928.61 1546
2929.12 1567
2929.63 1571
2930.14 1558
2930.65 1398
2931.16 1415
2931.67 1375
2932.18 1385
2932.69 1383
2933.20 1334
2933.72 1349
2934.23 1336
2934.74 1314
2935.25 1313
2935.76 1383
2936.27 1383
2936.78 1363
2937.29 1369
2937.81 1487
2938.32 1483
2938.83 1654
2939.34 1731
2939.85 1795
2940.36 1996
2940.88 2137
2941.39 2187
2941.90 2196
2942.41 2291
2942.92 2235
2943.43 2313
2943.95 2204
2944.46 2244
2944.97 2101
2945.48 2043
2945.99 2109
2946.51 1914
2947.02 1825
2947.53 1819
2948.04 1704
2948.56 1759
2949.07 1686
2949.58 1599
2950.09 1609
2950.61 1522
2951.12 1520
2951.63 1513
2952.14 1416
2952.66 1347
2953.17 1366
2953.68 1339
2954.19 1272
2954.71 1251
2955.22 1297
2955.73 1239
2956.25 1329
2956.76 1261
2957.27 1269
2957.79 1325
2958.30 1372
2958.81 1386
2959.33 1361
2959.84 1433
2960.35 1364
2960.87 1427
2961.38 1438
2961.89 1387
2962.41 1434
2962.92 1506
2963.43 1491
2963.95 1516
2964.46 1506
2964.97 1574
2965.49 1665
2966.00 1593
2966.52 1538
2967.03 1507
2967.54 1561
2968.06 1518
2968.57 1595
2969.09 1639
2969.60 1634
2970.12 1579
2970.63 1555
2971.14 1531
2971.66 1551
2972.17 1554
2972.69 1503
2973.20 1464
2973.72 1478
2974.23 1459
2974.75 1438
2975.26 1505
2975.77 1380
2976.29 1484
2976.80 1436
2977.32 1587
2977.83 1583
2978.35 1585
2978.86 1528
2979.38 1556
2979.89 1640
2980.41 1589
2980.92 1591
2981.44 1647
2981.95 1650
2982.47 1726
2982.99 1697
2983.50 1690
2984.02 1704
2984.53 1686
2985.05 1792
2985.56 1769
2986.08 1756
2986.59 1664
2987.11 1880
2987.63 1807
2988.14 1820
2988.66 1780
2989.17 1715
2989.69 1700
2990.20 1751
2990.72 1676
2991.24 1703
2991.75 1760
2992.27 1688
2992.79 1664
2993.30 1612
2993.82 1675
2994.33 1584
2994.85 1714
2995.37 1804
2995.88 1931
2996.40 2012
2996.92 2041
2997.43 2189
2997.95 2375
2998.47 2396
2998.98 2404
2999.50 2390
3000.02 2427
3000.53 2496
3001.05 2298
3001.57 2215
3002.08 2415
3002.60 2666
3003.12 2895
3003.64 3323
3004.15 3985
3004.67 4612
3005.19 5139
3005.70 5653
3006.22 6061
3006.74 6028
3007.26 5637
3007.77 5039
3008.29 4678
3008.81 4215
3009.33 3512
3009.84 2825
3010.36 2677
3010.88 2380
3011.40 2103
3011.92 1999
3012.43 1931
3012.95 1787
3013.47 1765
3013.99 1788
3014.50 1910
3015.02 1842
3015.54 1785
3016.06 1799
3016.58 1712
3017.10 1915
3017.61 1873
3018.13 1770
3018.65 1832
3019.17 1863
3019.69 1819
3020.21 1676
3020.73 1667
3021.24 1689
3021.76 1685
3022.28 1786
3022.80 1790
3023.32 1858
3023.84 1958
3024.36 1973
3024.88 2021
3025.39 2078
3025.91 2011
3026.43 1969
3026.95 1895
3027.47 1839
3027.99 1746
3028.51 1691
3029.03 1594
3029.55 1609
3030.07 1574
3030.59 1602
3031.11 1573
3031.63 1446
3032.15 1494
3032.66 1477
3033.18 1543
3033.70 1485
3034.22 1460
3034.74 1569
3035.26 1595
3035.78 1593
3036.30 1665
3036.82 1650
3037.34 1654
3037.86 1672
3038.38 1712
3038.90 1660
3039.42 1532
3039.94 1440
3040.46 1468
3040.98 1509
3041.51 1439
3042.03 1481
3042.55 1528
3043.07 1556
3043.59 1512
3044.11 1454
3044.63 1481
3045.15 1478
3045.67 1488
3046.19 1542
3046.71 1496
3047.23 1543
3047.75 1503
3048.27 1589
3048.79 1521
3049.32 1467
3049.84 1498
3050.36 1448
3050.88 1472
3051.40 1498
3051.92 1395
3052.44 1365
3052.96 1375
3053.49 1479
3054.01 1469
3054.53 1366
3055.05 1355
3055.57 1443
3056.09 1518
3056.62 1450
3057.14 1445
3057.66 1376
3058.18 1409
3058.70 1485
3059.22 1521
3059.75 1535
3060.27 1461
3060.79 1484
3061.31 1523
3061.83 1509
3062.36 1546
3062.88 1654
3063.40 1525
3063.92 1651
3064.45 1641
3064.97 1662
3065.49 1695
3066.01 1645
3066.54 1640
3067.06 1638
3067.58 1659
3068.10 1696
3068.63 1660
3069.15 1782
3069.67 1712
3070.19 1702
3070.72 1800
3071.24 1697
3071.76 1617
3072.29 1698
3072.81 1834
3073.33 1857
3073.85 1801
3074.38 1770
3074.90 1732
3075.42 1743
3075.95 1785
3076.47 1763
3076.99 1714
3077.52 1793
3078.04 1837
3078.57 1927
3079.09 2037
3079.61 1975
3080.14 2070
3080.66 2069
3081.18 2222
3081.71 2201
3082.23 2250
3082.76 2200
3083.28 2145
3083.80 2126
3084.33 2054
3084.85 2023
3085.38 2047
3085.90 2068
3086.42 1957
3086.95 1982
3087.47 1893
3088.00 2059
3088.52 2239
3089.05 2368
3089.57 2483
3090.09 2561
3090.62 2843
3091.14 3094
3091.67 3153
3092.19 3052
3092.72 2872
3093.24 2787
3093.77 2684
3094.29 2531
3094.82 2416
3095.34 2527
3095.87 2636
3096.39 2629
3096.92 2875
3097.44 2904
3097.97 2936
3098.49 2802
3099.02 2816
3099.54 2938
3100.07 2964
3100.59 3268
3101.12 3521
3101.64 3892
3102.17 4758
3102.70 5858
3103.22 6765
3103.75 7411
3104.27 7778
3104.80 7556
3105.32 7110
3105.85 6652
3106.38 5661
3106.90 4822
3107.43 4068
3107.95 3359
3108.48 2954
3109.01 2602
3109.53 2420
3110.06 2242
3110.58 2283
3111.11 2263
3111.64 2222
3112.16 2092
3112.69 2169
3113.22 2133
3113.74 1973
3114.27 1961
3114.80 1887
3115.32 1776
3115.85 1718
3116.38 1733
3116.90 1779
3117.43 1762
3117.96 1712
3118.48 1685
3119.01 1726
3119.54 1842
3120.06 1834
3120.59 1913
3121.12 2152
3121.65 2172
3122.17 2320
3122.70 2422
3123.23 2335
3123.76 2107
3124.28 2145
3124.81 2229
3125.34 2118
3125.87 2061
3126.39 1978
3126.92 2013
3127.45 1981
3127.98 2070
3128.50 1985
3129.03 1926
3129.56 1806
3130.09 1836
3130.62 1703
3131.14 1604
3131.67 1722
3132.20 1650
3132.73 1564
3133.26 1590
3133.78 1684
3134.31 1695
3134.84 1683
3135.37 1682
3135.90 1701
3136.43 1773
3136.95 1828
3137.48 1808
3138.01 1641
3138.54 1628
3139.07 1488
3139.60 1514
3140.13 1688
3140.65 1619
3141.18 1588
3141.71 1516
3142.24 1520
3142.77 1434
3143.30 1400
3143.83 1418
3144.36 1401
3144.89 1438
3145.42 1387
3145.94 1427
3146.47 1533
3147.00 1555
3147.53 1533
3148.06 1525
3148.59 1561
3149.12 1521
3149.65 1606
3150.18 1575
3150.71 1583
3151.24 1481
3151.77 1546
3152.30 1563
3152.83 1513
3153.36 1566
3153.89 1647
3154.42 1601
3154.95 1591
3155.48 1498
3156.01 1543
3156.54 1538
3157.07 1519
3157.60 1572
3158.13 1575
3158.66 1577
3159.19 1507
3159.72 1499
3160.25 1530
3160.78 1551
3161.31 1570
3161.84 1488
3162.37 1496
3162.90 1477
3163.43 1524
3163.97 1482
3164.50 1435
3165.03 1461
3165.56 1458
3166.09 1414
3166.62 1399
3167.15 1463
3167.68 1479
3168.21 1428
3168.74 1408
3169.28 1356
3169.81 1420
3170.34 1354
3170.87 1305
3171.40 1299
3171.93 1326
3172.46 1328
3172.99 1401
3173.53 1513
3174.06 1479
3174.59 1530
3175.12 1442
3175.65 1511
3176.18 1620
3176.72 1601
3177.25 1581
3177.78 1511
3178.31 1426
3178.84 1509
3179.38 1378
3179.91 1382
3180.44 1398
3180.97 1414
3181.50 1411
3182.04 1418
3182.57 1380
3183.10 1376
3183.63 1385
3184.17 1398
3184.70 1353
3185.23 1339
3185.76 1390
3186.30 1291
3186.83 1376
3187.36 1367
3187.89 1285
3188.43 1333
3188.96 1309
3189.49 1313
3190.03 1341
3190.56 1354
3191.09 1254
3191.63 1280
3192.16 1403
3192.69 1345
3193.22 1313
3193.76 1295
3194.29 1279
3194.82 1344
3195.36 1346
3195.89 1381
3196.43 1418
3196.96 1451
3197.49 1443
3198.03 1402
3198.56 1419
3199.09 1517
3199.63 1510
3200.16 1485
3200.69 1489
3201.23 1510
3201.76 1485
3202.30 1518
3202.83 1481
3203.36 1574
3203.90 1582
3204.43 1487
3204.97 1468
3205.50 1527
3206.04 1583
3206.57 1647
3207.10 1615
3207.64 1624
3208.17 1865
3208.71 1891
3209.24 2030
3209.78 2094
3210.31 2154
3210.85 2198
3211.38 2145
3211.91 2167
3212.45 2116
3212.98 2007
3213.52 2035
3214.05 1957
3214.59 1845
3215.12 1845
3215.66 1746
3216.19 1594
3216.73 1524
3217.26 1397
3217.80 1329
3218.34 1371
3218.87 1376
3219.41 1361
3219.94 1330
3220.48 1367
3221.01 1357
3221.55 1474
3222.08 1402
3222.62 1274
3223.15 1473
3223.69 1588
3224.23 1646
3224.76 1662
3225.30 1764
3225.83 1819
3226.37 1780
3226.91 1778
3227.44 1770
3227.98 1684
3228.51 1749
3229.05 1661
3229.59 1582
3230.12 1547
3230.66 1689
3231.20 1691
3231.73 1585
3232.27 1592
3232.81 1591
3233.34 1596
3233.88 1658
3234.41 1640
3234.95 1674
3235.49 1751
3236.02 1801
3236.56 1809
3237.10 1748
3237.64 1736
3238.17 1833
3238.71 1934
3239.25 1845
3239.78 1872
3240.32 1950
3240.86 1835
3241.39 1809
3241.93 1756
3242.47 1713
3243.01 1726
3243.54 1722
3244.08 1804
3244.62 1791
3245.16 1837
3245.69 1821
3246.23 1766
3246.77 1790
3247.31 1806
3247.84 1856
3248.38 1945
3248.92 1915
3249.46 1972
3250.00 2084
3250.53 2167
3251.07 2437
3251.61 2756
3252.15 3312
3252.69 3799
3253.22 4409
3253.76 5046
3254.30 5120
3254.84 5187
3255.38 4616
3255.92 4275
3256.45 3864
3256.99 3585
3257.53 3068
3258.07 2762
3258.61 2572
3259.15 2429
3259.69 2416
3260.23 2425
3260.76 2338
3261.30 2335
3261.84 2585
3262.38 2631
3262.92 2614
3263.46 2867
3264.00 2832
3264.54 2833
3265.08 2689
3265.62 2718
3266.15 2897
3266.69 2932
3267.23 2866
3267.77 3040
3268.31 2965
3268.85 2657
3269.39 2453
3269.93 2411
3270.47 2419
3271.01 2239
3271.55 2185
3272.09 2183
3272.63 2126
3273.17 2084
3273.71 2007
3274.25 2068
3274.79 2002
3275.33 2052
3275.87 1911
3276.41 1955
3276.95 1886
3277.49 1836
3278.03 1992
3278.57 1989
3279.11 2021
3279.65 1966
3280.19 2008
3280.73 2104
3281.27 2035
3281.81 1986
3282.35 1949
3282.89 1936
3283.43 1907
3283.97 1963
3284.52 2008
3285.06 1955
3285.60 1899
3286.14 1928
3286.68 2105
3287.22 2114
3287.76 2063
3288.30 1957
3288.84 2042
3289.38 2135
3289.93 2144
3290.47 2153
3291.01 2260
3291.55 2352
3292.09 2439
3292.63 2589
3293.17 2745
3293.72 2889
3294.26 3025
3294.80 3182
3295.34 3401
3295.88 3587
3296.42 3838
3296.97 3823
3297.51 3802
3298.05 3689
3298.59 3509
3299.13 3358
3299.68 3251
3300.22 3097
3300.76 2944
3301.30 2759
3301.84 2597
3302.39 2613
3302.93 2480
3303.47 2349
3304.01 2345
3304.56 2364
3305.10 2295
3305.64 2299
3306.18 2369
3306.73 2455
3307.27 2334
3307.81 2305
3308.35 2386
3308.90 2469
3309.44 2478
3309.98 2646
3310.52 2756
3311.07 2858
3311.61 2885
3312.15 2806
3312.70 2688
3313.24 2657
3313.78 2615
3314.33 2645
3314.87 2666
3315.41 2710
3315.96 2797
3316.50 3013
3317.04 3052
3317.59 3324
3318.13 3448
3318.67 3623
3319.22 4014
3319.76 4318
3320.30 4447
3320.85 4510
3321.39 4659
3321.94 4636
3322.48 4450
3323.02 4320
3323.57 4009
3324.11 3912
3324.66 3750
3325.20 3570
3325.74 3429
3326.29 3356
3326.83 3138
3327.38 2988
3327.92 3119
3328.47 3177
3329.01 3115
3329.55 3126
3330.10 3191
3330.64 3290
3331.19 3429
3331.73 3812
3332.28 4573
3332.82 5951
3333.37 7978
3333.91 10763
3334.46 14141
3335.00 17954
3335.55 21374
3336.09 24186
3336.64 26036
3337.18 26958
3337.73 26792
3338.27 25153
3338.82 23164
3339.36 20792
3339.91 17567
3340.45 14383
3341.00 11701
3341.54 9543
3342.09 7544
3342.63 5993
3343.18 5062
3343.73 4333
3344.27 3638
3344.82 3290
3345.36 3078
3345.91 2946
3346.45 2863
3347.00 2590
3347.55 2604
3348.09 2600
3348.64 2527
3349.18 2394
3349.73 2199
3350.28 2287
3350.82 2175
3351.37 1999
3351.92 2060
3352.46 2086
3353.01 1944
3353.55 1818
3354.10 1934
3354.65 1976
3355.19 2016
3355.74 2035
3356.29 2133
3356.83 2046
3357.38 2054
3357.93 1993
3358.47 1986
3359.02 2213
3359.57 2112
3360.12 2187
3360.66 2195
3361.21 2110
3361.76 2038
3362.30 2155
3362.85 2256
3363.40 2288
3363.95 2377
3364.49 2295
3365.04 2349
3365.59 2387
3366.14 2395
3366.68 2410
3367.23 2390
3367.78 2258
3368.33 2197
3368.87 2178
3369.42 2038
3369.97 2153
3370.52 2297
3371.06 2405
3371.61 2543
3372.16 2782
3372.71 3062
3373.26 3403
3373.80 3629
3374.35 3949
3374.90 4131
3375.45 4079
3376.00 3900
3376.54 3846
3377.09 3699
3377.64 3426
3378.19 2993
3378.74 2774
3379.29 2520
3379.84 2282
3380.38 2220
3380.93 2086
3381.48 2025
3382.03 1983
3382.58 1947
3383.13 1808
3383.68 1816
3384.23 1850
3384.77 1810
3385.32 1750
3385.87 1724
3386.42 1659
3386.97 1599
3387.52 1629
3388.07 1736
3388.62 1683
3389.17 1617
3389.72 1707
3390.27 1686
3390.82 1580
3391.37 1565
3391.92 1587
3392.46 1686
3393.01 1664
3393.56 1649
3394.11 1670
3394.66 1757
3395.21 1746
3395.76 1744
3396.31 1817
3396.86 1886
3397.41 1860
3397.96 1981
3398.51 2030
3399.06 2143
3399.61 2102
3400.16 1985
3400.71 2022
3401.26 2009
3401.81 1922
3402.37 1896
3402.92 1813
3403.47 1806
3404.02 1670
3404.57 1661
3405.12 1595
3405.67 1628
3406.22 1492
3406.77 1585
3407.32 1540
3407.87 1466
3408.42 1502
3408.97 1558
3409.52 1644
3410.08 1796
3410.63 1866
3411.18 1956
3411.73 2012
3412.28 2164
3412.83 2175
3413.38 2201
3413.93 2079
3414.48 2060
3415.04 2029
3415.59 2099
3416.14 2044
3416.69 2049
3417.24 2073
3417.79 2082
3418.35 2107
3418.90 2107
3419.45 2119
3420.00 2111
3420.55 1893
3421.10 1795
3421.66 1809
3422.21 1657
3422.76 1779
3423.31 1676
3423.86 1693
3424.42 1771
3424.97 1701
3425.52 1723
3426.07 1672
3426.63 1709
3427.18 1709
3427.73 1626
3428.28 1563
3428.84 1508
3429.39 1573
3429.94 1561
3430.49 1468
3431.05 1346
3431.60 1377
3432.15 1434
3432.70 1390
3433.26 1407
3433.81 1443
3434.36 1365
3434.92 1357
3435.47 1499
3436.02 1624
3436.58 1615
3437.13 1632
3437.68 1692
3438.24 1721
3438.79 1667
3439.34 1665
3439.90 1692
3440.45 1687
3441.00 1603
3441.56 1591
3442.11 1472
3442.66 1435
3443.22 1469
3443.77 1492
3444.32 1531
3444.88 1509
3445.43 1525
3445.99 1477
3446.54 1487
3447.09 1429
3447.65 1441
3448.20 1416
3448.76 1487
3449.31 1409
3449.86 1346
3450.42 1473
3450.97 1398
3451.53 1360
3452.08 1354
3452.64 1404
3453.19 1446
3453.75 1392
3454.30 1416
3454.85 1369
3455.41 1382
3455.96 1337
3456.52 1385
3457.07 1439
3457.63 1405
3458.18 1383
3458.74 1432
3459.29 1467
3459.85 1474
3460.40 1476
3460.96 1446
3461.51 1348
3462.07 1437
3462.62 1570
3463.18 1572
3463.73 1525
3464.29 1582
3464.85 1611
3465.40 1638
3465.96 1578
3466.51 1532
3467.07 1597
3467.62 1616
3468.18 1646
3468.73 1641
3469.29 1625
3469.85 1608
3470.40 1597
3470.96 1573
3471.51 1596
3472.07 1609
3472.63 1813
3473.18 1836
3473.74 1696
3474.29 1749
3474.85 1821
3475.41 1725
3475.96 1778
3476.52 1722
3477.08 1695
3477.63 1709
3478.19 1690
3478.75 1781
3479.30 1902
3479.86 1888
3480.42 1803
3480.97 1903
3481.53 1859
3482.09 1908
3482.64 2033
3483.20 2080
3483.76 2036
3484.31 2128
3484.87 2120
3485.43 2017
3485.98 2112
3486.54 2135
3487.10 2173
3487.66 2263
3488.21 2246
3488.77 2517
3489.33 2684
3489.89 3112
3490.44 3873
3491.00 4820
3491.56 6022
3492.12 7414
3492.67 8410
3493.23 8892
3493.79 9340
3494.35 8822
3494.90 8023
3495.46 7000
3496.02 5999
3496.58 4807
3497.14 4037
3497.69 3501
3498.25 3157
3498.81 2769
3499.37 2557
3499.93 2570
3500.49 2569
3501.04 2530
3501.60 2570
3502.16 2647
3502.72 2814
3503.28 3189
3503.84 3442
3504.39 3868
3504.95 4246
3505.51 4547
3506.07 4792
3506.63 4820
3507.19 4590
3507.75 4451
3508.31 4022
3508.86 3739
3509.42 3423
3509.98 3252
3510.54 3022
3511.10 2725
3511.66 2660
3512.22 2604
3512.78 2481
3513.34 2457
3513.90 2277
3514.46 2108
3515.02 2102
3515.58 1966
3516.13 1806
3516.69 1804
3517.25 1787
3517.81 1622
3518.37 1673
3518.93 1666
3519.49 1650
3520.05 1760
3520.61 1678
3521.17 1723
3521.73 1876
3522.29 1917
3522.85 1956
3523.41 1960
3523.97 2039
3524.53 2110
3525.09 2173
3525.65 2215
3526.21 2064
3526.77 1949
3527.33 2021
3527.89 1957
3528.46 1826
3529.02 1820
3529.58 1814
3530.14 1796
3530.70 1849
3531.26 1731
3531.82 1810
3532.38 1867
3532.94 1785
3533.50 1725
3534.06 1619
3534.62 1762
3535.18 1677
3535.75 1677
3536.31 1575
3536.87 1610
3537.43 1678
3537.99 1576
3538.55 1545
3539.11 1631
3539.67 1596
3540.24 1550
3540.80 1555
3541.36 1585
3541.92 1600
3542.48 1603
3543.04 1705
3543.61 1846
3544.17 1868
3544.73 1781
3545.29 1717
3545.85 1787
3546.41 1775
3546.98 1677
3547.54 1621
3548.10 1590
3548.66 1603
3549.23 1613
3549.79 1589
3550.35 1564
3550.91 1654
3551.47 1628
3552.04 1538
3552.60 1521
3553.16 1548
3553.72 1527
3554.29 1509
3554.85 1502
3555.41 1439
3555.97 1436
3556.54 1432
3557.10 1461
3557.66 1459
3558.23 1509
3558.79 1449
3559.35 1429
3559.91 1471
3560.48 1498
3561.04 1464
3561.60 1566
3562.17 1680
3562.73 1611
3563.29 1567
3563.86 1662
3564.42 1696
3564.98 1751
3565.55 1815
3566.11 1799
3566.67 1827
3567.24 1853
3567.80 1876
3568.36 1839
3568.93 1809
3569.49 1644
3570.06 1686
3570.62 1638
3571.18 1595
3571.75 1528
3572.31 1462
3572.88 1468
3573.44 1512
3574.00 1537
3574.57 1641
3575.13 1827
3575.70 1966
3576.26 2058
3576.82 2251
3577.39 2503
3577.95 2599
3578.52 2568
3579.08 2544
3579.65 2418
3580.21 2479
3580.78 2381
3581.34 2149
3581.91 1961
3582.47 1951
3583.04 1747
3583.60 1693
3584.17 1599
3584.73 1506
3585.30 1467
3585.86 1389
3586.43 1393
3586.99 1423
3587.56 1360
3588.12 1338
3588.69 1367
3589.25 1340
3589.82 1292
3590.38 1294
3590.95 1270
3591.51 1268
3592.08 1331
3592.64 1310
3593.21 1278
3593.78 1281
3594.34 1310
3594.91 1348
3595.47 1349
3596.04 1318
3596.60 1327
3597.17 1324
3597.74 1365
3598.30 1375
3598.87 1435
3599.43 1402
3600.00 1407
3600.57 1368
3601.13 1374
3601.70 1378
3602.27 1318
3602.83 1362
3603.40 1361
3603.96 1359
3604.53 1349
3605.10 1334
3605.66 1316
3606.23 1305
3606.80 1334
3607.36 1354
3607.93 1277
3608.50 1241
3609.07 1323
3609.63 1265
3610.20 1186
3610.77 1200
3611.33 1165
3611.90 1199
3612.47 1308
3613.03 1247
3613.60 1233
3614.17 1246
3614.74 1379
3615.30 1460
3615.87 1498
3616.44 1681
3617.01 1924
3617.57 2135
3618.14 2292
3618.71 2351
3619.28 2463
3619.84 2597
3620.41 2511
3620.98 2357
3621.55 2189
3622.12 2024
3622.68 1931
3623.25 1798
3623.82 1618
3624.39 1582
3624.96 1510
3625.52 1386
3626.09 1298
3626.66 1201
3627.23 1271
3627.80 1291
3628.37 1242
3628.93 1238
3629.50 1209
3630.07 1189
3630.64 1239
3631.21 1268
3631.78 1268
3632.34 1233
3632.91 1264
3633.48 1239
3634.05 1247
3634.62 1260
3635.19 1251
3635.76 1300
3636.33 1267
3636.90 1280
3637.47 1231
3638.03 1184
3638.60 1207
3639.17 1293
3639.74 1302
3640.31 1358
3640.88 1398
3641.45 1424
3642.02 1432
3642.59 1454
3643.16 1480
3643.73 1561
3644.30 1479
3644.87 1418
3645.44 1406
3646.01 1436
3646.58 1467
3647.15 1347
3647.72 1443
3648.29 1476
3648.86 1398
3649.43 1312
3650.00 1436
3650.57 1452
3651.14 1431
3651.71 1461
3652.28 1469
3652.85 1527
3653.42 1520
3653.99 1593
3654.56 1706
3655.13 1641
3655.70 1629
3656.27 1706
3656.84 1680
3657.41 1623
3657.98 1685
3658.55 1701
3659.12 1713
3659.69 1718
3660.27 1685
3660.84 1758
3661.41 1869
3661.98 1716
3662.55 1730
3663.12 1751
3663.69 1613
3664.26 1609
3664.83 1671
3665.41 1613
3665.98 1684
3666.55 1588
3667.12 1643
3667.69 1739
3668.26 1729
3668.83 1600
3669.41 1572
3669.98 1609
3670.55 1611
3671.12 1594
3671.69 1501
3672.26 1539
3672.84 1602
3673.41 1486
3673.98 1529
3674.55 1540
3675.12 1498
3675.70 1481
3676.27 1660
3676.84 1633
3677.41 1588
3677.98 1632
3678.56 1674
3679.13 1779
3679.70 1817
3680.27 1741
3680.85 1749
3681.42 1779
3681.99 1825
3682.56 1710
3683.14 1595
3683.71 1652
3684.28 1564
3684.86 1439
3685.43 1426
3686.00 1413
3686.57 1346
3687.15 1298
3687.72 1322
3688.29 1430
3688.87 1510
3689.44 1549
3690.01 1624
3690.59 1727
3691.16 1751
3691.73 1801
3692.31 1844
3692.88 1717
3693.45 1852
3694.03 1743
3694.60 1562
3695.17 1516
3695.75 1540
3696.32 1495
3696.89 1365
3697.47 1376
3698.04 1405
3698.62 1350
3699.19 1273
3699.76 1408
3700.34 1382
3700.91 1370
3701.49 1470
3702.06 1555
3702.63 1494
3703.21 1456
3703.78 1409
3704.36 1448
3704.93 1394
3705.51 1477
3706.08 1495
3706.65 1521
3707.23 1457
3707.80 1449
3708.38 1510
3708.95 1538
3709.53 1535
3710.10 1511
3710.68 1497
3711.25 1460
3711.83 1406
3712.40 1427
3712.98 1363
3713.55 1288
3714.13 1251
3714.70 1369
3715.28 1369
3715.85 1400
3716.43 1296
3717.00 1324
3717.58 1361
3718.15 1308
3718.73 1315
3719.30 1344
3719.88 1334
3720.46 1317
3721.03 1269
3721.61 1260
3722.18 1311
3722.76 1299
3723.33 1252
3723.91 1271
3724.49 1249
3725.06 1211
3725.64 1194
3726.21 1179
3726.79 1193
3727.37 1147
3727.94 1157
3728.52 1180
3729.09 1208
3729.67 1249
3730.25 1335
3730.82 1456
3731.40 1573
3731.98 1677
3732.55 1825
3733.13 1951
3733.71 1953
3734.28 2105
3734.86 2121
3735.44 2025
3736.01 1931
3736.59 1899
3737.17 1830
3737.74 1745
3738.32 1634
3738.90 1465
3739.47 1410
3740.05 1390
3740.63 1392
3741.20 1338
3741.78 1297
3742.36 1275
3742.94 1267
3743.51 1182
3744.09 1191
3744.67 1248
3745.25 1237
3745.82 1149
3746.40 1095
3746.98 1183
3747.56 1158
3748.13 1227
3748.71 1281
3749.29 1230
3749.87 1191
3750.45 1234
3751.02 1195
3751.60 1190
3752.18 1198
3752.76 1114
3753.34 1147
3753.91 1223
3754.49 1153
3755.07 1145
3755.65 1202
3756.23 1220
3756.80 1179
3757.38 1306
3757.96 1272
3758.54 1287
3759.12 1227
3759.70 1194
3760.28 1314
3760.85 1312
3761.43 1448
3762.01 1372
3762.59 1339
3763.17 1444
3763.75 1413
3764.33 1357
3764.91 1325
3765.49 1342
3766.06 1362
3766.64 1378
3767.22 1375
3767.80 1331
3768.38 1336
3768.96 1358
3769.54 1374
3770.12 1347
3770.70 1235
3771.28 1220
3771.86 1237
3772.44 1298
3773.02 1246
3773.60 1294
3774.18 1188
3774.76 1217
3775.34 1194
3775.92 1257
3776.50 1214
3777.08 1161
3777.66 1203
3778.24 1143
3778.82 1100
3779.40 1191
3779.98 1190
3780.56 1133
3781.14 1138
3781.72 1159
3782.30 1112
3782.88 1095
3783.46 1113
3784.04 1085
3784.62 1103
3785.20 1177
3785.78 1191
3786.36 1112
3786.94 1115
3787.52 1175
3788.10 1137
3788.68 1157
3789.26 1179
3789.84 1205
3790.43 1204
3791.01 1205
3791.59 1192
3792.17 1073
3792.75 1119
3793.33 1153
3793.91 1168
3794.49 1181
3795.07 1128
3795.66 1113
3796.24 1152
3796.82 1116
3797.40 1125
3797.98 1162
3798.56 1168
3799.15 1133
3799.73 1111
3800.31 1124
3800.89 1152
3801.47 1168
3802.05 1281
3802.64 1321
3803.22 1313
3803.80 1322
3804.38 1234
3804.96 1299
3805.55 1324
3806.13 1296
3806.71 1208
3807.29 1325
3807.87 1434
3808.46 1541
3809.04 1614
3809.62 1563
3810.20 1597
3810.79 1540
3811.37 1625
3811.95 1598
3812.53 1557
3813.12 1506
3813.70 1483
3814.28 1363
3814.87 1368
3815.45 1438
3816.03 1501
3816.61 1424
3817.20 1458
3817.78 1398
3818.36 1315
3818.95 1312
3819.53 1297
3820.11 1277
3820.70 1247
3821.28 1272
3821.86 1329
3822.45 1361
3823.03 1376
3823.61 1415
3824.20 1444
3824.78 1504
3825.36 1484
3825.95 1466
3826.53 1395
3827.11 1414
3827.70 1368
3828.28 1308
3828.87 1275
3829.45 1290
3830.03 1320
3830.62 1317
3831.20 1322
3831.79 1316
3832.37 1410
3832.95 1394
3833.54 1406
3834.12 1461
3834.71 1390
3835.29 1438
3835.88 1456
3836.46 1448
3837.05 1366
3837.63 1405
3838.21 1325
3838.80 1375
3839.38 1344
3839.97 1360
3840.55 1272
3841.14 1359
3841.72 1310
3842.31 1339
3842.89 1335
3843.48 1372
3844.06 1399
3844.65 1680
3845.23 1730
3845.82 1874
3846.40 2038
3846.99 2213
3847.57 2241
3848.16 2087
3848.74 2054
3849.33 1877
3849.92 1748
3850.50 1494
3851.09 1466
3851.67 1560
3852.26 1537
3852.84 1421
3853.43 1388
3854.02 1429
3854.60 1448
3855.19 1524
3855.77 1430
3856.36 1530
3856.94 1514
3857.53 1488
3858.12 1506
3858.70 1589
3859.29 1778
3859.88 1952
3860.46 2223
3861.05 2411
3861.63 2657
3862.22 2875
3862.81 2940
3863.39 2927
3863.98 2953
3864.57 2811
3865.15 2665
3865.74 2341
3866.33 2217
3866.91 2072
3867.50 1947
3868.09 1830
3868.67 1733
3869.26 1611
3869.85 1554
3870.44 1472
3871.02 1380
3871.61 1350
3872.20 1434
3872.78 1475
3873.37 1548
3873.96 1501
3874.55 1570
3875.13 1524
3875.72 1506
3876.31 1517
3876.90 1528
3877.48 1527
3878.07 1501
3878.66 1430
3879.25 1445
3879.83 1500
3880.42 1479
3881.01 1437
3881.60 1480
3882.19 1420
3882.77 1366
3883.36 1385
3883.95 1322
3884.54 1238
3885.13 1303
3885.71 1321
3886.30 1268
3886.89 1264
3887.48 1340
3888.07 1293
3888.66 1348
3889.24 1375
3889.83 1412
3890.42 1530
3891.01 1562
3891.60 1549
3892.19 1542
3892.78 1486
3893.36 1480
3893.95 1472
3894.54 1377
3895.13 1477
3895.72 1316
3896.31 1327
3896.90 1309
3897.49 1218
3898.08 1302
3898.67 1354
3899.26 1288
3899.84 1313
3900.43 1334
3901.02 1331
3901.61 1312
3902.20 1338
3902.79 1295
3903.38 1249
3903.97 1263
3904.56 1248
3905.15 1250
3905.74 1254
3906.33 1236
3906.92 1246
3907.51 1246
3908.10 1284
3908.69 1293
3909.28 1257
3909.87 1274
3910.46 1296
3911.05 1220
3911.64 1148
3912.23 1137
3912.82 1177
3913.41 1113
3914.00 1072
3914.59 1072
3915.18 1090
3915.77 1159
3916.36 1123
3916.95 1114
3917.54 1209
3918.13 1173
3918.72 1211
3919.32 1136
3919.91 1179
3920.50 1101
3921.09 1111
3921.68 1124
3922.27 1139
3922.86 1095
3923.45 1135
3924.04 1144
3924.63 1021
3925.23 1044
3925.82 1130
3926.41 1101
3927.00 1065
3927.59 1093
3928.18 1145
3928.77 1067
3929.36 1039
3929.96 1097
3930.55 1192
3931.14 1103
3931.73 1137
3932.32 1065
3932.91 1065
3933.51 1140
3934.10 1086
3934.69 1001
3935.28 1063
3935.87 1016
3936.47 1053
3937.06 974
3937.65 1009
3938.24 1031
3938.83 1035
3939.43 1023
3940.02 1036
3940.61 1103
3941.20 1090
3941.80 1079
3942.39 1147
3942.98 1152
3943.57 1177
3944.17 1097
3944.76 1131
3945.35 1123
3945.94 1063
3946.54 1029
3947.13 1100
3947.72 1088
3948.32 1085
3948.91 1056
3949.50 1088
3950.10 1078
3950.69 1029
3951.28 1033
3951.87 1051
3952.47 1050
3953.06 1102
3953.65 1091
3954.25 1093
3954.84 1079
3955.43 1086
3956.03 1009
3956.62 1150
3957.22 1115
3957.81 1217
3958.40 1263
3959.00 1217
3959.59 1240
3960.18 1340
3960.78 1308
3961.37 1347
3961.97 1171
3962.56 1121
3963.15 1191
3963.75 1185
3964.34 1172
3964.94 1201
3965.53 1207
3966.12 1297
3966.72 1329
3967.31 1273
3967.91 1291
3968.50 1301
3969.10 1323
3969.69 1372
3970.29 1384
3970.88 1249
3971.47 1237
3972.07 1261
3972.66 1176
3973.26 1186
3973.85 1213
3974.45 1231
3975.04 1228
3975.64 1190
3976.23 1190
3976.83 1237
3977.42 1347
3978.02 1391
3978.61 1457
3979.21 1414
3979.80 1454
3980.40 1469
3981.00 1327
3981.59 1159
3982.19 1212
3982.78 1210
3983.38 1246
3983.97 1232
3984.57 1243
3985.16 1163
3985.76 1244
3986.36 1266
3986.95 1296
3987.55 1284
3988.14 1220
3988.74 1283
3989.34 1303
3989.93 1205
3990.53 1184
3991.12 1212
3991.72 1171
3992.32 1221
3992.91 1221
3993.51 1197
3994.10 1257
3994.70 1193
3995.30 1238
3995.89 1232
3996.49 1255
3997.09 1283
3997.68 1275
3998.28 1288
3998.88 1337
3999.47 1304
4000.07 1357
4000.67 1353
4001.26 1323
4001.86 1392
4002.46 1431
4003.06 1351
4003.65 1301
4004.25 1327
4004.85 1367
4005.44 1238
4006.04 1285
4006.64 1358
4007.24 1251
4007.83 1166
4008.43 1154
4009.03 1198
4009.63 1192
4010.22 1224
4010.82 1223
4011.42 1241
4012.02 1237
4012.61 1258
4013.21 1156
4013.81 1108
4014.41 1069
4015.01 1168
4015.60 1208
4016.20 1243
4016.80 1285
4017.40 1271
4018.00 1266
4018.59 1342
4019.19 1375
4019.79 1442
4020.39 1401
4020.99 1199
4021.59 1254
4022.18 1328
4022.78 1194
4023.38 1136
4023.98 1110
4024.58 1190
4025.18 1108
4025.78 1085
4026.37 1119
4026.97 1142
4027.57 1170
4028.17 1214
4028.77 1318
4029.37 1287
4029.97 1308
4030.57 1221
4031.17 1241
4031.76 1268
4032.36 1211
4032.96 1189
4033.56 1236
4034.16 1220
4034.76 1281
4035.36 1259
4035.96 1349
4036.56 1305
4037.16 1297
4037.76 1224
4038.36 1187
4038.96 1119
4039.56 1147
4040.16 1208
4040.76 1083
4041.36 1087
4041.96 1100
4042.56 1044
4043.16 1073
4043.76 1102
4044.36 1077
4044.96 1052
4045.56 964
4046.16 1029
4046.76 1121
4047.36 977
4047.96 1026
4048.56 1079
4049.16 1025
4049.76 1068
4050.36 1050
4050.96 1145
4051.56 1164
4052.16 1078
4052.76 1104
4053.36 1114
4053.97 1171
4054.57 1122
4055.17 1036
4055.77 1025
4056.37 1099
4056.97 989
4057.57 1019
4058.17 1012
4058.77 1047
4059.37 1059
4059.98 975
4060.58 1123
4061.18 1051
4061.78 1060
4062.38 1111
4062.98 1151
4063.58 1088
4064.19 1197
4064.79 1259
4065.39 1325
4065.99 1351
4066.59 1427
4067.19 1489
4067.80 1387
4068.40 1299
4069.00 1301
4069.60 1203
4070.20 1206
4070.81 1149
4071.41 1103
4072.01 1100
4072.61 1062
4073.21 1025
4073.82 1014
4074.42 965
4075.02 961
4075.62 1001
4076.23 982
4076.83 978
4077.43 994
4078.03 1012
4078.64 1008
4079.24 979
4079.84 976
4080.44 964
4081.05 961
4081.65 988
4082.25 960
4082.86 930
4083.46 933
4084.06 880
4084.67 918
4085.27 942
4085.87 971
4086.47 982
4087.08 976
4087.68 1007
4088.28 984
4088.89 996
4089.49 946
4090.09 1032
4090.70 967
4091.30 988
4091.91 996
4092.51 990
4093.11 979
4093.72 972
4094.32 936
4094.92 1008
4095.53 1093
4096.13 981
4096.74 1038
4097.34 1111
4097.94 1024
4098.55 1075
4099.15 1079
4099.76 1104
4100.36 1082
4100.97 1019
4101.57 1042
4102.17 1045
4102.78 1081
4103.38 1101
4103.99 1121
4104.59 1135
4105.20 1136
4105.80 1071
4106.41 995
4107.01 1030
4107.62 1001
4108.22 1025
4108.82 1004
4109.43 991
4110.03 997
4110.64 1011
4111.24 1046
4111.85 994
4112.45 893
4113.06 954
4113.67 994
4114.27 1015
4114.88 963
4115.48 938
4116.09 1012
4116.69 978
4117.30 1013
4117.90 1031
4118.51 1007
4119.11 956
4119.72 938
4120.33 958
4120.93 968
4121.54 926
4122.14 928
4122.75 879
4123.35 1008
4123.96 1016
4124.57 938
4125.17 983
4125.78 943
4126.39 954
4126.99 961
4127.60 955
4128.20 1013
4128.81 994
4129.42 948
4130.02 1043
4130.63 966
4131.24 969
4131.84 998
4132.45 998
4133.06 939
4133.66 969
4134.27 1054
4134.88 1031
4135.48 1006
4136.09 1010
4136.70 1103
4137.30 1148
4137.91 1132
4138.52 1096
4139.12 1124
4139.73 1161
4140.34 1088
4140.95 1127
4141.55 1099
4142.16 1099
4142.77 1183
4143.38 1167
4143.98 1145
4144.59 1095
4145.20 1089
4145.81 1077
4146.41 1170
4147.02 1171
4147.63 1105
4148.24 1084
4148.84 1023
4149.45 1019
4150.06 1005
4150.67 1000
4151.28 998
4151.88 929
4152.49 953
4153.10 1012
4153.71 1011
4154.32 981
4154.92 991
4155.53 984
4156.14 1009
4156.75 981
4157.36 954
4157.97 920
4158.57 983
4159.18 1004
4159.79 1025
4160.40 1036
4161.01 1051
4161.62 1018
4162.23 1112
4162.84 1069
4163.44 1036
4164.05 1053
4164.66 1063
4165.27 1031
4165.88 1001
4166.49 1026
4167.10 1042
4167.71 1076
4168.32 1103
4168.93 1153
4169.54 1220
4170.15 1308
4170.75 1381
4171.36 1510
4171.97 1607
4172.58 1626
4173.19 1688
4173.80 1698
4174.41 1697
4175.02 1635
4175.63 1522
4176.24 1461
4176.85 1425
4177.46 1210
4178.07 1188
4178.68 1177
4179.29 1167
4179.90 1169
4180.51 1108
4181.12 1059
4181.73 1031
4182.34 967
4182.95 998
4183.56 1075
4184.17 1011
4184.78 1096
4185.39 1032
4186.00 994
4186.61 982
4187.23 1036
4187.84 1041
4188.45 997
4189.06 942
4189.67 957
4190.28 889
4190.89 916
4191.50 1027
4192.11 1075
4192.72 1087
4193.33 1017
4193.94 1037
4194.56 1148
4195.17 1154
4195.78 1186
4196.39 1239
4197.00 1219
4197.61 1164
4198.22 1174
4198.84 1165
4199.45 1137
4200.06 1167
4200.67 1113
4201.28 1071
4201.89 1054
4202.50 1021
4203.12 1046
4203.73 987
4204.34 1004
4204.95 1091
4205.56 1068
4206.18 1058
4206.79 1082
4207.40 1114
4208.01 1071
4208.62 1077
4209.24 1048
4209.85 1116
4210.46 1112
4211.07 1171
4211.69 1239
4212.30 1269
4212.91 1297
4213.52 1313
4214.14 1234
4214.75 1224
4215.36 1125
4215.97 1171
4216.59 1091
4217.20 1137
4217.81 1139
4218.43 1158
4219.04 1143
4219.65 1222
4220.26 1176
4220.88 1288
4221.49 1383
4222.10 1420
4222.72 1399
4223.33 1442
4223.94 1547
4224.56 1546
4225.17 1599
4225.78 1596
4226.40 1630
4227.01 1636
4227.62 1803
4228.24 1935
4228.85 2050
4229.46 2181
4230.08 2233
4230.69 2140
4231.31 2139
4231.92 1911
4232.53 1779
4233.15 1720
4233.76 1522
4234.38 1507
4234.99 1394
4235.60 1418
4236.22 1312
4236.83 1277
4237.45 1247
4238.06 1227
4238.68 1253
4239.29 1254
4239.90 1302
4240.52 1354
4241.13 1381
4241.75 1283
4242.36 1322
4242.98 1261
4243.59 1305
4244.21 1399
4244.82 1368
4245.44 1327
4246.05 1289
4246.67 1331
4247.28 1281
4247.90 1271
4248.51 1306
4249.13 1377
4249.74 1339
4250.36 1228
4250.97 1254
4251.59 1274
4252.20 1244
4252.82 1121
4253.43 1196
4254.05 1235
4254.66 1152
4255.28 1179
4255.89 1221
4256.51 1244
4257.13 1226
4257.74 1205
4258.36 1185
4258.97 1157
4259.59 1226
4260.21 1233
4260.82 1309
4261.44 1261
4262.05 1320
4262.67 1411
4263.29 1509
4263.90 1528
4264.52 1672
4265.13 1652
4265.75 1532
4266.37 1619
4266.98 1531
4267.60 1489
4268.22 1430
4268.83 1393
4269.45 1342
4270.07 1304
4270.68 1313
4271.30 1299
4271.92 1240
4272.53 1180
4273.15 1277
4273.77 1284
4274.38 1278
4275.00 1301
4275.62 1369
4276.23 1350
4276.85 1450
4277.47 1523
4278.09 1506
4278.70 1657
4279.32 1666
4279.94 1609
4280.56 1566
4281.17 1477
4281.79 1389
4282.41 1302
4283.03 1309
4283.64 1267
4284.26 1219
4284.88 1141
4285.50 1126
4286.11 1170
4286.73 1217
4287.35 1137
4287.97 1098
4288.59 1070
4289.20 1097
4289.82 1043
4290.44 1065
4291.06 1057
4291.68 1029
4292.29 1027
4292.91 1026
4293.53 1043
4294.15 1042
4294.77 1042
4295.39 1107
4296.00 1150
4296.62 1123
4297.24 1111
4297.86 1028
4298.48 1089
4299.10 1046
4299.72 1046
4300.33 1073
4300.95 1089
4301.57 1041
4302.19 1087
4302.81 1090
4303.43 1053
4304.05 1041
4304.67 1088
4305.29 1040
4305.91 1104
4306.53 1144
4307.14 1114
4307.76 1083
4308.38 1062
4309.00 1066
4309.62 1031
4310.24 1078
4310.86 1033
4311.48 1043
4312.10 1071
4312.72 1115
4313.34 1186
4313.96 1163
4314.58 1068
4315.20 1087
4315.82 1161
4316.44 1133
4317.06 1115
4317.68 1218
4318.30 1213
4318.92 1145
4319.54 1166
4320.16 1194
4320.78 1214
4321.40 1162
4322.02 1163
4322.64 1237
4323.26 1232
4323.88 1252
4324.50 1326
4325.12 1208
4325.74 1293
4326.36 1291
4326.99 1376
4327.61 1412
4328.23 1440
4328.85 1353
4329.47 1394
4330.09 1530
4330.71 1626
4331.33 1692
4331.95 1863
4332.57 2202
4333.19 2383
4333.82 2575
4334.44 2695
4335.06 2699
4335.68 2433
4336.30 2358
4336.92 2257
4337.54 2215
4338.17 2150
4338.79 2188
4339.41 2146
4340.03 2141
4340.65 2117
4341.27 2122
4341.90 2062
4342.52 1863
4343.14 1775
4343.76 1771
4344.38 1795
4345.01 1910
4345.63 2047
4346.25 2259
4346.87 2423
4347.49 2612
4348.12 2859
4348.74 2976
4349.36 2872
4349.98 2674
4350.61 2495
4351.23 2447
4351.85 2347
4352.47 2292
4353.10 2256
4353.72 2253
4354.34 2214
4354.96 2044
4355.59 1853
4356.21 1719
4356.83 1670
4357.46 1644
4358.08 1630
4358.70 1479
4359.32 1483
4359.95 1516
4360.57 1454
4361.19 1496
4361.82 1563
4362.44 1470
4363.06 1452
4363.69 1395
4364.31 1303
4364.93 1368
4365.56 1325
4366.18 1389
4366.80 1424
4367.43 1359
4368.05 1307
4368.67 1346
4369.30 1362
4369.92 1315
4370.55 1286
4371.17 1305
4371.79 1203
4372.42 1287
4373.04 1300
4373.67 1345
4374.29 1194
4374.91 1248
4375.54 1265
4376.16 1281
4376.79 1220
4377.41 1215
4378.04 1264
4378.66 1267
4379.28 1334
4379.91 1412
4380.53 1436
4381.16 1438
4381.78 1446
4382.41 1361
4383.03 1425
4383.66 1415
4384.28 1352
4384.91 1313
4385.53 1356
4386.16 1367
4386.78 1382
4387.41 1450
4388.03 1354
4388.66 1367
4389.28 1292
4389.91 1452
4390.53 1540
4391.16 1531
4391.78 1554
4392.41 1634
4393.03 1692
4393.66 1809
4394.28 1697
4394.91 1528
4395.54 1448
4396.16 1402
4396.79 1336
4397.41 1304
4398.04 1251
4398.66 1280
4399.29 1165
4399.92 1193
4400.54 1222
4401.17 1203
4401.79 1174
4402.42 1165
4403.05 1137
4403.67 1168
4404.30 1165
4404.93 1156
4405.55 1193
4406.18 1140
4406.80 1144
4407.43 1181
4408.06 1170
4408.68 1229
4409.31 1139
4409.94 1177
4410.56 1143
4411.19 1091
4411.82 1212
4412.44 1138
4413.07 1116
4413.70 1171
4414.33 1196
4414.95 1027
4415.58 1109
4416.21 1125
4416.83 1093
4417.46 1069
4418.09 1055
4418.72 1024
4419.34 1050
4419.97 1053
4420.60 1085
4421.22 1197
4421.85 1040
4422.48 1026
4423.11 1035
4423.73 1025
4424.36 1021
4424.99 1081
4425.62 1109
4426.25 1043
4426.87 1011
4427.50 939
4428.13 899
4428.76 989
4429.39 1017
4430.01 1027
4430.64 1025
4431.27 1022
4431.90 936
4432.53 943
4433.15 942
4433.78 973
4434.41 997
4435.04 979
4435.67 1062
4436.30 1032
4436.93 971
4437.55 1033
4438.18 1084
4438.81 1057
4439.44 1000
4440.07 1036
4440.70 1017
4441.33 1054
4441.96 976
4442.58 919
4443.21 1002
4443.84 991
4444.47 982
4445.10 974
4445.73 1037
4446.36 1017
4446.99 1058
4447.62 1066
4448.25 1143
4448.88 1150
4449.51 1099
4450.14 1048
4450.76 1006
4451.39 1036
4452.02 986
4452.65 1033
4453.28 1008
4453.91 1017
4454.54 1017
4455.17 1027
4455.80 1048
4456.43 1128
4457.06 1092
4457.69 1205
4458.32 1210
4458.95 1249
4459.58 1169
4460.21 1117
4460.84 1012
4461.47 993
4462.10 954
4462.73 991
4463.36 937
4464.00 924
4464.63 903
4465.26 956
4465.89 935
4466.52 930
4467.15 916
4467.78 959
4468.41 911
4469.04 906
4469.67 924
4470.30 994
4470.93 992
4471.56 935
4472.20 903
4472.83 910
4473.46 950
4474.09 981
4474.72 876
4475.35 934
4475.98 991
4476.61 954
4477.25 900
4477.88 917
4478.51 966
4479.14 963
4479.77 900
4480.40 891
4481.03 911
4481.67 950
4482.30 923
4482.93 967
4483.56 971
4484.19 1005
4484.83 992
4485.46 1041
4486.09 1035
4486.72 1137
4487.35 1085
4487.99 1122
4488.62 1071
4489.25 1074
4489.88 1047
4490.52 1028
4491.15 1076
4491.78 1034
4492.41 1031
4493.05 1037
4493.68 1019
4494.31 1022
4494.94 969
4495.58 952
4496.21 1056
4496.84 1016
4497.47 980
4498.11 1027
4498.74 957
4499.37 982
4500.01 1078
4500.64 1108
4501.27 1065
4501.91 1174
4502.54 1324
4503.17 1434
4503.80 1419
4504.44 1346
4505.07 1320
4505.71 1314
4506.34 1260
4506.97 1150
4507.61 1093
4508.24 1072
4508.87 1038
4509.51 1023
4510.14 1131
4510.77 1051
4511.41 1093
4512.04 1186
4512.68 1194
4513.31 1177
4513.94 1142
4514.58 1181
4515.21 1164
4515.85 1083
4516.48 1083
4517.11 1132
4517.75 1073
4518.38 1032
4519.02 1028
4519.65 999
4520.29 991
4520.92 1032
4521.55 1011
4522.19 1051
4522.82 1081
4523.46 1064
4524.09 1086
4524.73 1142
4525.36 1062
4526.00 1085
4526.63 1114
4527.27 1173
4527.90 1186
4528.54 1228
4529.17 1413
4529.81 1551
4530.44 1816
4531.08 2005
4531.71 2266
4532.35 2639
4532.98 2655
4533.62 2753
4534.25 2645
4534.89 2356
4535.53 2153
4536.16 1925
4536.80 1891
4537.43 1634
4538.07 1473
4538.70 1355
4539.34 1253
4539.98 1133
4540.61 1119
4541.25 1080
4541.88 1099
4542.52 1062
4543.16 1024
4543.79 1029
4544.43 1030
4545.06 1044
4545.70 1043
4546.34 953
4546.97 965
4547.61 982
4548.25 1012
4548.88 996
4549.52 981
4550.15 928
4550.79 910
4551.43 908
4552.06 941
4552.70 1025
4553.34 1004
4553.97 1005
4554.61 1019
4555.25 1000
4555.89 927
4556.52 941
4557.16 908
4557.80 936
4558.43 959
4559.07 957
4559.71 1029
4560.35 1040
4560.98 1012
4561.62 984
4562.26 988
4562.89 1032
4563.53 1083
4564.17 1103
4564.81 1050
4565.44 1009
4566.08 1023
4566.72 1045
4567.36 1102
4568.00 1096
4568.63 1040
4569.27 1149
4569.91 1202
4570.55 1187
4571.19 1139
4571.82 1234
4572.46 1224
4573.10 1186
4573.74 1134
4574.38 1150
4575.01 1093
4575.65 1015
4576.29 1060
4576.93 1081
4577.57 1013
4578.21 991
4578.84 1034
4579.48 973
4580.12 971
4580.76 1025
4581.40 956
4582.04 980
4582.68 1007
4583.32 1027
4583.95 979
4584.59 1052
4585.23 1060
4585.87 1043
4586.51 1066
4587.15 1104
4587.79 1236
4588.43 1241
4589.07 1232
4589.71 1254
4590.35 1383
4590.99 1382
4591.62 1322
4592.26 1278
4592.90 1281
4593.54 1310
4594.18 1260
4594.82 1194
4595.46 1240
4596.10 1153
4596.74 1127
4597.38 1046
4598.02 1107
4598.66 1037
4599.30 1051
4599.94 1024
4600.58 1086
4601.22 1055
4601.86 1011
4602.50 1065
4603.14 1122
4603.78 1113
4604.42 1054
4605.06 1020
4605.70 1019
4606.34 972
4606.98 1074
4607.62 1045
4608.27 1093
4608.91 1054
4609.55 1002
4610.19 1065
4610.83 1097
4611.47 1079
4612.11 1103
4612.75 1125
4613.39 980
4614.03 1030
4614.67 977
4615.31 964
4615.96 991
4616.60 1034
4617.24 1006
4617.88 1016
4618.52 993
4619.16 982
4619.80 1022
4620.44 990
4621.09 1005
4621.73 966
4622.37 914
4623.01 950
4623.65 959
4624.29 952
4624.94 892
4625.58 900
4626.22 919
4626.86 939
4627.50 967
4628.15 1007
4628.79 1025
4629.43 935
4630.07 957
4630.71 1023
4631.36 1003
4632.00 1099
4632.64 1060
4633.28 1145
4633.93 1188
4634.57 1225
4635.21 1238
4635.85 1245
4636.50 1232
4637.14 1205
4637.78 1168
4638.42 1256
4639.07 1298
4639.71 1294
4640.35 1353
4640.99 1405
4641.64 1341
4642.28 1193
4642.92 1246
4643.57 1256
4644.21 1183
4644.85 1148
4645.50 1114
4646.14 1130
4646.78 1121
4647.43 1067
4648.07 1109
4648.71 1089
4649.36 1142
4650.00 1167
4650.64 1185
4651.29 1220
4651.93 1310
4652.57 1305
4653.22 1392
4653.86 1432
4654.50 1445
4655.15 1438
4655.79 1385
4656.44 1391
4657.08 1211
4657.72 1149
4658.37 1147
4659.01 1162
4659.66 1077
4660.30 1015
4660.94 1040
4661.59 1005
4662.23 1032
4662.88 985
4663.52 942
4664.17 1019
4664.81 977
4665.46 940
4666.10 935
4666.74 929
4667.39 916
4668.03 917
4668.68 877
4669.32 945
4669.97 909
4670.61 904
4671.26 889
4671.90 932
4672.55 911
4673.19 918
4673.84 944
4674.48 918
4675.13 888
4675.77 902
4676.42 958
4677.07 938
4677.71 991
4678.36 968
4679.00 948
4679.65 918
4680.29 943
4680.94 1025
4681.58 986
4682.23 957
4682.88 961
4683.52 1046
4684.17 1126
4684.81 1064
4685.46 1004
4686.10 1028
4686.75 1077
4687.40 1014
4688.04 1046
4688.69 1061
4689.34 999
4689.98 1117
4690.63 1039
4691.27 1065
4691.92 1116
4692.57 1110
4693.21 1077
4693.86 1141
4694.51 1080
4695.15 1091
4695.80 1145
4696.45 1119
4697.09 1118
4697.74 1082
4698.39 1112
4699.03 1176
4699.68 1229
4700.33 1160
4700.97 1216
4701.62 1254
4702.27 1262
4702.92 1167
4703.56 1168
4704.21 1079
4704.86 1019
4705.50 1037
4706.15 1095
4706.80 1085
4707.45 1074
4708.09 1171
4708.74 1080
4709.39 1062
4710.04 1001
4710.68 1000
4711.33 988
4711.98 919
4712.63 974
4713.28 1049
4713.92 1071
4714.57 1096
4715.22 1086
4715.87 1097
4716.52 1123
4717.16 1084
4717.81 1105
4718.46 1074
4719.11 1089
4719.76 1038
4720.41 1061
4721.05 1072
4721.70 1138
4722.35 1170
4723.00 1127
4723.65 1100
4724.30 1121
4724.94 1177
4725.59 1193
4726.24 1156
4726.89 1081
4727.54 1190
4728.19 1218
4728.84 1230
4729.49 1243
4730.14 1197
4730.78 1178
4731.43 1078
4732.08 1074
4732.73 1070
4733.38 1037
4734.03 1088
4734.68 1107
4735.33 999
4735.98 979
4736.63 1049
4737.28 1012
4737.93 1057
4738.58 1066
4739.23 1114
4739.88 1162
4740.53 1120
4741.18 1165
4741.83 1302
4742.47 1309
4743.12 1307
4743.77 1254
4744.42 1272
4745.07 1178
4745.72 1092
4746.37 1096
4747.03 1069
4747.68 1037
4748.33 1083
4748.98 1043
4749.63 1105
4750.28 1164
4750.93 1138
4751.58 1226
4752.23 1270
4752.88 1257
4753.53 1301
4754.18 1337
4754.83 1317
4755.48 1251
4756.13 1271
4756.78 1257
4757.43 1224
4758.08 1206
4758.74 1191
4759.39 1272
4760.04 1250
4760.69 1282
4761.34 1282
4761.99 1447
4762.64 1428
4763.29 1412
4763.94 1342
4764.60 1325
4765.25 1297
4765.90 1231
4766.55 1161
4767.20 1172
4767.85 1178
4768.51 1173
4769.16 1140
4769.81 1125
4770.46 1186
4771.11 1152
4771.76 1203
4772.42 1186
4773.07 1150
4773.72 1187
4774.37 1195
4775.02 1207
4775.68 1252
4776.33 1251
4776.98 1278
4777.63 1182
4778.29 1170
4778.94 1166
4779.59 1140
4780.24 1178
4780.89 1125
4781.55 1176
4782.20 1176
4782.85 1242
4783.51 1178
4784.16 1123
4784.81 1110
4785.46 1150
4786.12 1156
4786.77 1134
4787.42 1145
4788.08 1140
4788.73 1161
4789.38 1158
4790.03 1230
4790.69 1225
4791.34 1261
4791.99 1223
4792.65 1222
4793.30 1256
4793.95 1270
4794.61 1292
4795.26 1275
4795.91 1290
4796.57 1217
4797.22 1210
4797.87 1284
4798.53 1239
4799.18 1345
4799.84 1325
4800.49 1470
4801.14 1598
4801.80 1561
4802.45 1600
4803.11 1633
4803.76 1684
4804.41 1675
4805.07 1569
4805.72 1515
4806.38 1486
4807.03 1464
4807.68 1305
4808.34 1302
4808.99 1345
4809.65 1278
4810.30 1254
4810.96 1230
4811.61 1268
4812.27 1241
4812.92 1328
4813.58 1316
4814.23 1362
4814.89 1319
4815.54 1302
4816.19 1285
4816.85 1282
4817.50 1338
4818.16 1290
4818.81 1310
4819.47 1420
4820.13 1402
4820.78 1476
4821.44 1518
4822.09 1621
4822.75 1641
4823.40 1812
4824.06 1827
4824.71 1945
4825.37 1903
4826.02 1820
4826.68 1789
4827.33 1746
4827.99 1630
4828.65 1637
4829.30 1488
4829.96 1534
4830.61 1477
4831.27 1421
4831.93 1412
4832.58 1449
4833.24 1457
4833.89 1444
4834.55 1471
4835.21 1599
4835.86 1566
4836.52 1626
4837.17 1759
4837.83 1735
4838.49 1795
4839.14 1833
4839.80 1727
4840.46 1865
4841.11 1857
4841.77 1804
4842.43 1772
4843.08 1761
4843.74 1811
4844.40 1860
4845.05 1771
4845.71 1766
4846.37 1727
4847.02 1721
4847.68 1831
4848.34 1775
4849.00 1894
4849.65 1837
4850.31 1927
4850.97 2017
4851.62 2116
4852.28 2161
4852.94 2172
4853.60 2251
4854.25 2097
4854.91 1959
4855.57 1895
4856.23 2053
4856.88 1996
4857.54 2228
4858.20 2514
4858.86 2777
4859.52 2974
4860.17 3078
4860.83 2987
4861.49 2855
4862.15 2543
4862.81 2459
4863.46 2226
4864.12 2109
4864.78 2038
4865.44 1965
4866.10 1849
4866.75 1837
4867.41 1996
4868.07 2001
4868.73 1924
4869.39 1968
4870.05 1969
4870.71 1925
4871.36 1860
4872.02 1992
4872.68 1930
4873.34 1841
4874.00 1792
4874.66 1832
4875.32 1783
4875.98 1633
4876.63 1566
4877.29 1599
4877.95 1665
4878.61 1658
4879.27 1671
4879.93 1769
4880.59 1756
4881.25 1758
4881.91 1689
4882.57 1664
4883.23 1557
4883.89 1513
4884.55 1476
4885.21 1491
4885.87 1493
4886.52 1443
4887.18 1406
4887.84 1389
4888.50 1402
4889.16 1464
4889.82 1427
4890.48 1422
4891.14 1403
4891.80 1464
4892.46 1407
4893.12 1561
4893.78 1539
4894.44 1586
4895.10 1453
4895.76 1413
4896.42 1311
4897.09 1270
4897.75 1305
4898.41 1341
4899.07 1411
4899.73 1412
4900.39 1446
4901.05 1488
4901.71 1495
4902.37 1434
4903.03 1412
4903.69 1450
4904.35 1416
4905.01 1290
4905.67 1191
4906.33 1219
4907.00 1265
4907.66 1225
4908.32 1151
4908.98 1147
4909.64 1226
4910.30 1154
4910.96 1096
4911.62 1169
4912.29 1178
4912.95 1192
4913.61 1236
4914.27 1226
4914.93 1212
4915.59 1150
4916.26 1230
4916.92 1179
4917.58 1042
4918.24 1045
4918.90 1073
4919.56 1098
4920.23 1154
4920.89 1049
4921.55 1088
4922.21 1050
4922.87 1052
4923.54 994
4924.20 1012
4924.86 972
4925.52 992
4926.19 994
4926.85 977
4927.51 928
4928.17 1030
4928.84 1064
4929.50 1088
4930.16 1062
4930.82 1057
4931.49 1111
4932.15 1039
4932.81 984
4933.47 1001
4934.14 1024
4934.80 996
4935.46 951
4936.13 987
4936.79 967
4937.45 919
4938.11 904
4938.78 969
4939.44 1051
4940.10 1039
4940.77 1023
4941.43 1003
4942.09 1002
4942.76 960
4943.42 1049
4944.08 983
4944.75 1000
4945.41 1064
4946.08 1046
4946.74 980
4947.40 944
4948.07 956
4948.73 899
4949.39 999
4950.06 965
4950.72 876
4951.39 961
4952.05 967
4952.71 914
4953.38 893
4954.04 962
4954.71 970
4955.37 931
4956.04 945
4956.70 1033
4957.36 1021
4958.03 1136
4958.69 1086
4959.36 1102
4960.02 1126
4960.69 1238
4961.35 1332
4962.02 1381
4962.68 1382
4963.35 1440
4964.01 1465
4964.68 1428
4965.34 1550
4966.01 1558
4966.67 1395
4967.34 1370
4968.00 1324
4968.67 1143
4969.33 1117
4970.00 1052
4970.66 1021
4971.33 975
4971.99 939
4972.66 989
4973.32 958
4973.99 974
4974.66 1010
4975.32 1048
4975.99 1050
4976.65 1063
4977.32 1040
4977.98 1069
4978.65 1032
4979.32 1109
4979.98 1101
4980.65 966
4981.31 949
4981.98 964
4982.65 904
4983.31 950
4983.98 916
4984.64 978
4985.31 947
4985.98 980
4986.64 955
4987.31 984
4987.98 1046
4988.64 968
4989.31 990
4989.98 994
4990.64 985
4991.31 982
4991.98 978
4992.64 1004
4993.31 994
4993.98 927
4994.64 958
4995.31 985
4995.98 1000
4996.64 922
4997.31 968
4997.98 940
4998.65 915
4999.31 919
4999.98 891
5000.65 914
5001.31 904
5001.98 905
5002.65 926
5003.32 905
5003.98 898
5004.65 874
5005.32 870
5005.99 914
5006.66 880
5007.32 856
5007.99 905
5008.66 948
5009.33 899
5009.99 877
5010.66 933
5011.33 941
5012.00 967
5012.67 926
5013.33 935
5014.00 953
5014.67 869
5015.34 827
5016.01 883
5016.68 825
5017.34 848
5018.01 879
5018.68 807
5019.35 841
5020.02 859
5020.69 891
5021.36 910
5022.02 982
5022.69 988
5023.36 1007
5024.03 985
5024.70 980
5025.37 961
5026.04 972
5026.71 933
5027.38 929
5028.05 942
5028.71 923
5029.38 867
5030.05 827
5030.72 856
5031.39 842
5032.06 844
5032.73 779
5033.40 843
5034.07 834
5034.74 787
5035.41 840
5036.08 805
5036.75 823
5037.42 878
5038.09 857
5038.76 770
5039.43 785
5040.10 814
5040.77 807
5041.44 772
5042.11 840
5042.78 824
5043.45 848
5044.12 877
5044.79 901
5045.46 851
5046.13 871
5046.80 892
5047.47 915
5048.14 905
5048.81 885
5049.48 860
5050.15 920
5050.82 889
5051.49 862
5052.16 903
5052.83 886
5053.51 916
5054.18 911
5054.85 833
5055.52 868
5056.19 862
5056.86 880
5057.53 860
5058.20 880
5058.87 848
5059.55 807
5060.22 889
5060.89 887
5061.56 832
5062.23 824
5062.90 865
5063.57 867
5064.25 860
5064.92 830
5065.59 825
5066.26 816
5066.93 854
5067.60 831
5068.28 812
5068.95 841
5069.62 804
5070.29 793
5070.96 832
5071.64 856
5072.31 885
5072.98 875
5073.65 912
5074.32 883
5075.00 814
5075.67 822
5076.34 875
5077.01 864
5077.69 882
5078.36 906
5079.03 914
5079.70 923
5080.38 992
5081.05 951
5081.72 934
5082.39 879
5083.07 832
5083.74 826
5084.41 843
5085.09 930
5085.76 947
5086.43 876
5087.10 882
5087.78 903
5088.45 866
5089.12 854
5089.80 906
5090.47 902
5091.14 989
5091.82 954
5092.49 952
5093.16 942
5093.84 972
5094.51 1019
5095.18 924
5095.86 892
5096.53 880
5097.21 947
5097.88 919
5098.55 889
5099.23 824
5099.90 930
5100.57 925
5101.25 908
5101.92 855
5102.60 829
5103.27 810
5103.95 875
5104.62 920
5105.29 906
5105.97 948
5106.64 974
5107.32 961
5107.99 876
5108.67 867
5109.34 861
5110.01 973
5110.69 964
5111.36 895
5112.04 875
5112.71 867
5113.39 871
5114.06 986
5114.74 909
5115.41 893
5116.09 958
5116.76 933
5117.44 978
5118.11 1040
5118.79 1016
5119.46 1098
5120.14 1227
5120.81 1282
5121.49 1305
5122.16 1257
5122.84 1275
5123.52 1092
5124.19 1047
5124.87 1035
5125.54 976
5126.22 964
5126.89 950
5127.57 955
5128.24 941
5128.92 919
5129.60 1049
5130.27 1008
5130.95 944
5131.62 921
5132.30 1013
5132.98 960
5133.65 909
5134.33 1025
5135.01 991
5135.68 965
5136.36 927
5137.03 981
5137.71 957
5138.39 986
5139.06 967
5139.74 967
5140.42 962
5141.09 978
5141.77 982
5142.45 938
5143.12 919
5143.80 867
5144.48 889
5145.15 830
5145.83 852
5146.51 850
5147.18 946
5147.86 936
5148.54 897
5149.22 847
5149.89 820
5150.57 867
5151.25 843
5151.93 854
5152.60 864
5153.28 871
5153.96 881
5154.63 855
5155.31 867
5155.99 888
5156.67 871
5157.35 888
5158.02 903
5158.70 965
5159.38 996
5160.06 988
5160.73 921
5161.41 942
5162.09 884
5162.77 898
5163.45 961
5164.12 946
5164.80 927
5165.48 922
5166.16 918
5166.84 945
5167.52 946
5168.19 945
5168.87 936
5169.55 923
5170.23 972
5170.91 864
5171.59 840
5172.27 832
5172.94 809
5173.62 841
5174.30 824
5174.98 717
5175.66 783
5176.34 873
5177.02 868
5177.70 813
5178.38 856
5179.06 926
5179.73 840
5180.41 890
5181.09 946
5181.77 888
5182.45 867
5183.13 899
5183.81 860
5184.49 909
5185.17 864
5185.85 823
5186.53 869
5187.21 841
5187.89 876
5188.57 774
5189.25 760
5189.93 822
5190.61 870
5191.29 819
5191.97 818
5192.65 881
5193.33 898
5194.01 879
5194.69 834
5195.37 785
5196.05 798
5196.73 799
5197.41 824
5198.09 855
5198.77 871
5199.45 843
5200.13 809
5200.81 833
5201.49 813
5202.17 835
5202.85 808
5203.53 839
5204.21 863
5204.89 839
5205.58 918
5206.26 858
5206.94 868
5207.62 850
5208.30 938
5208.98 901
5209.66 867
5210.34 876
5211.02 887
5211.71 980
5212.39 922
5213.07 899
5213.75 931
5214.43 939
5215.11 1027
5215.79 995
5216.48 1026
5217.16 949
5217.84 972
5218.52 987
5219.20 906
5219.88 899
5220.57 877
5221.25 971
5221.93 914
5222.61 921
5223.29 1001
5223.98 1016
5224.66 999
5225.34 994
5226.02 977
5226.70 983
5227.39 933
5228.07 897
5228.75 971
5229.43 911
5230.12 897
5230.80 877
5231.48 896
5232.16 876
5232.85 910
5233.53 898
5234.21 903
5234.89 889
5235.58 943
5236.26 937
5236.94 884
5237.63 933
5238.31 1024
5238.99 1051
5239.67 1045
5240.36 1000
5241.04 1047
5241.72 961
5242.41 1062
5243.09 1050
5243.77 1050
5244.46 1024
5245.14 1034
5245.82 1068
5246.51 1036
5247.19 939
5247.88 917
5248.56 948
5249.24 950
5249.93 904
5250.61 932
5251.29 887
5251.98 911
5252.66 909
5253.35 988
5254.03 1022
5254.71 1052
5255.40 952
5256.08 925
5256.77 900
5257.45 887
5258.14 899
5258.82 925
5259.50 922
5260.19 979
5260.87 937
5261.56 911
5262.24 1015
5262.93 1031
5263.61 1039
5264.30 1035
5264.98 1023
5265.67 1008
5266.35 1020
5267.03 1087
5267.72 984
5268.40 949
5269.09 956
5269.77 1028
5270.46 1019
5271.14 982
5271.83 973
5272.52 1042
5273.20 1050
5273.89 958
5274.57 964
5275.26 999
5275.94 930
5276.63 900
5277.31 946
5278.00 951
5278.68 923
5279.37 899
5280.06 936
5280.74 986
5281.43 981
5282.11 1058
5282.80 1062
5283.48 1067
5284.17 1075
5284.86 1044
5285.54 1104
5286.23 1086
5286.92 1072
5287.60 1005
5288.29 1039
5288.97 981
5289.66 1018
5290.35 1001
5291.03 1014
5291.72 1024
5292.41 973
5293.09 966
5293.78 988
5294.47 971
5295.15 988
5295.84 1084
5296.53 1051
5297.21 1059
5297.90 1105
5298.59 1100
5299.27 1119
5299.96 1158
5300.65 1166
5301.33 1207
5302.02 1236
5302.71 1168
5303.40 1164
5304.08 1213
5304.77 1235
5305.46 1323
5306.15 1445
5306.83 1415
5307.52 1531
5308.21 1535
5308.90 1498
5309.58 1429
5310.27 1388
5310.96 1317
5311.65 1347
5312.33 1321
5313.02 1526
5313.71 1591
5314.40 1813
5315.09 1920
5315.77 2044
5316.46 2166
5317.15 2081
5317.84 2031
5318.53 1881
5319.21 1791
5319.90 1689
5320.59 1708
5321.28 1649
5321.97 1598
5322.66 1475
5323.35 1440
5324.03 1314
5324.72 1240
5325.41 1223
5326.10 1155
5326.79 1143
5327.48 1117
5328.17 1108
5328.86 1099
5329.54 1047
5330.23 1088
5330.92 1072
5331.61 1022
5332.30 1047
5332.99 994
5333.68 995
5334.37 962
5335.06 976
5335.75 1029
5336.44 936
5337.12 1000
5337.81 1038
5338.50 995
5339.19 970
5339.88 1031
5340.57 1011
5341.26 1040
5341.95 1113
5342.64 1098
5343.33 1083
5344.02 1121
5344.71 1113
5345.40 1103
5346.09 1094
5346.78 1087
5347.47 1170
5348.16 1147
5348.85 1216
5349.54 1437
5350.23 1455
5350.92 1594
5351.61 1731
5352.30 1791
5352.99 1761
5353.68 1734
5354.37 1687
5355.07 1602
5355.76 1527
5356.45 1424
5357.14 1374
5357.83 1171
5358.52 1138
5359.21 1101
5359.90 1121
5360.59 1154
5361.28 1068
5361.97 1117
5362.66 1071
5363.36 1088
5364.05 1129
5364.74 1073
5365.43 1024
5366.12 1039
5366.81 993
5367.50 1021
5368.19 959
5368.89 921
5369.58 925
5370.27 924
5370.96 899
5371.65 892
5372.34 900
5373.04 900
5373.73 930
5374.42 906
5375.11 861
5375.80 872
5376.49 872
5377.19 883
5377.88 931
5378.57 859
5379.26 934
5379.96 957
5380.65 943
5381.34 850
5382.03 932
5382.72 971
5383.42 920
5384.11 905
5384.80 908
5385.49 924
5386.19 942
5386.88 901
5387.57 900
5388.26 925
5388.96 1024
5389.65 1015
5390.34 1046
5391.04 1089
5391.73 1050
5392.42 1088
5393.12 1080
5393.81 1074
5394.50 996
5395.19 982
5395.89 1045
5396.58 987
5397.27 989
5397.97 941
5398.66 961
5399.35 970
5400.05 909
5400.74 902
5401.43 905
5402.13 956
5402.82 949
5403.52 883
5404.21 874
5404.90 927
5405.60 971
5406.29 931
5406.98 906
5407.68 891
5408.37 898
5409.07 946
5409.76 984
5410.45 969
5411.15 932
5411.84 968
5412.54 957
5413.23 927
5413.93 907
5414.62 889
5415.32 939
5416.01 887
5416.70 911
5417.40 987
5418.09 970
5418.79 971
5419.48 1011
5420.18 982
5420.87 946
5421.57 965
5422.26 1012
5422.96 936
5423.65 1002
5424.35 1041
5425.04 961
5425.74 988
5426.43 986
5427.13 1000
5427.82 1006
5428.52 1012
5429.21 1061
5429.91 1056
5430.60 1035
5431.30 1040
5432.00 966
5432.69 978
5433.39 1061
5434.08 1018
5434.78 976
5435.47 1025
5436.17 1054
5436.86 948
5437.56 961
5438.26 1015
5438.95 1004
5439.65 1037
5440.34 1013
5441.04 1056
5441.74 1048
5442.43 965
5443.13 969
5443.83 1038
5444.52 1045
5445.22 1175
5445.91 1171
5446.61 1261
5447.31 1340
5448.00 1468
5448.70 1565
5449.40 1665
5450.09 1718
5450.79 1691
5451.49 1607
5452.18 1537
5452.88 1416
5453.58 1330
5454.27 1325
5454.97 1248
5455.67 1174
5456.37 1192
5457.06 1135
5457.76 1059
5458.46 1082
5459.15 1117
5459.85 1150
5460.55 1098
5461.25 1145
5461.94 1081
5462.64 1085
5463.34 1185
5464.04 1196
5464.73 1170
5465.43 1199
5466.13 1225
5466.83 1262
5467.53 1268
5468.22 1266
5468.92 1178
5469.62 1219
5470.32 1239
5471.01 1237
5471.71 1203
5472.41 1253
5473.11 1233
5473.81 1301
5474.51 1319
5475.20 1319
5475.90 1302
5476.60 1399
5477.30 1393
5478.00 1428
5478.70 1498
5479.39 1642
5480.09 1788
5480.79 1928
5481.49 2170
5482.19 2352
5482.89 2367
5483.59 2342
5484.29 2228
5484.98 2026
5485.68 1932
5486.38 1707
5487.08 1601
5487.78 1583
5488.48 1478
5489.18 1492
5489.88 1480
5490.58 1520
5491.28 1467
5491.98 1443
5492.68 1496
5493.37 1572
5494.07 1701
5494.77 1757
5495.47 1741
5496.17 1767
5496.87 1778
5497.57 1677
5498.27 1737
5498.97 1836
5499.67 2079
5500.37 2343
5501.07 2693
5501.77 3058
5502.47 3557
5503.17 3744
5503.87 3610
5504.57 3274
5505.27 2954
5505.97 2574
5506.67 2251
5507.37 1900
5508.07 1702
5508.77 1662
5509.47 1543
5510.17 1454
5510.87 1438
5511.58 1388
5512.28 1331
5512.98 1309
5513.68 1364
5514.38 1382
5515.08 1480
5515.78 1446
5516.48 1499
5517.18 1508
5517.88 1458
5518.58 1486
5519.28 1442
5519.99 1547
5520.69 1427
5521.39 1458
5522.09 1509
5522.79 1465
5523.49 1444
5524.19 1321
5524.90 1286
5525.60 1294
5526.30 1207
5527.00 1170
5527.70 1162
5528.40 1118
5529.10 1176
5529.81 1100
5530.51 1084
5531.21 1090
5531.91 1145
5532.61 1123
5533.32 1137
5534.02 1162
5534.72 1194
5535.42 1186
5536.12 1196
5536.83 1176
5537.53 1195
5538.23 1111
5538.93 1155
5539.64 1198
5540.34 1281
5541.04 1139
5541.74 1156
5542.45 1141
5543.15 1227
5543.85 1131
5544.55 1081
5545.26 1075
5545.96 1141
5546.66 1114
5547.36 1090
5548.07 1118
5548.77 1090
5549.47 1131
5550.18 1082
5550.88 1067
5551.58 1126
5552.29 1097
5552.99 1078
5553.69 1088
5554.40 1103
5555.10 1074
5555.80 1046
5556.51 1057
5557.21 1062
5557.91 1072
5558.62 1032
5559.32 1011
5560.02 1014
5560.73 1038
5561.43 1078
5562.14 1154
5562.84 1097
5563.54 1124
5564.25 1089
5564.95 1166
5565.65 1176
5566.36 1182
5567.06 1145
5567.77 1112
5568.47 1118
5569.18 1104
5569.88 1018
5570.58 1055
5571.29 1029
5571.99 1038
5572.70 1000
5573.40 1026
5574.11 1033
5574.81 1023
5575.52 999
5576.22 1026
5576.93 1101
5577.63 1065
5578.33 1079
5579.04 1032
5579.74 1044
5580.45 1034
5581.15 1059
5581.86 1038
5582.56 1007
5583.27 946
5583.97 961
5584.68 1046
5585.39 968
5586.09 956
5586.80 925
5587.50 948
5588.21 932
5588.91 972
5589.62 955
5590.32 1002
5591.03 976
5591.73 958
5592.44 933
5593.15 905
5593.85 945
5594.56 988
5595.26 1010
5595.97 976
5596.68 987
5597.38 960
5598.09 989
5598.79 940
5599.50 871
5600.21 909
5600.91 966
5601.62 950
5602.33 943
5603.03 922
5603.74 1046
5604.44 1025
5605.15 909
5605.86 975
5606.56 985
5607.27 977
5607.98 948
5608.68 923
5609.39 958
5610.10 961
5610.80 986
5611.51 936
5612.22 900
5612.93 907
5613.63 867
5614.34 887
5615.05 921
5615.75 910
5616.46 897
5617.17 901
5617.88 950
5618.58 944
5619.29 978
5620.00 929
5620.71 932
5621.41 1015
5622.12 967
5622.83 898
5623.54 962
5624.24 990
5624.95 930
5625.66 893
5626.37 946
5627.08 991
5627.78 999
5628.49 1043
5629.20 958
5629.91 996
5630.62 1015
5631.32 1133
5632.03 1028
5632.74 1104
5633.45 1055
5634.16 1045
5634.86 1019
5635.57 1104
5636.28 1136
5636.99 1153
5637.70 1195
5638.41 1248
5639.12 1262
5639.82 1300
5640.53 1329
5641.24 1273
5641.95 1226
5642.66 1208
5643.37 1177
5644.08 1169
5644.79 1146
5645.50 1124
5646.21 1083
5646.91 1076
5647.62 1053
5648.33 1045
5649.04 1081
5649.75 1059
5650.46 1099
5651.17 1058
5651.88 1136
5652.59 1120
5653.30 1052
5654.01 1070
5654.72 1090
5655.43 1081
5656.14 1105
5656.85 1152
5657.56 1117
5658.27 1196
5658.98 1122
5659.69 1140
5660.40 1150
5661.11 1169
5661.82 1178
5662.53 1163
5663.24 1142
5663.95 1188
5664.66 1091
5665.37 1174
5666.08 1178
5666.79 1163
5667.50 1148
5668.21 1103
5668.92 1107
5669.63 1069
5670.34 1056
5671.05 1136
5671.76 1244
5672.47 1327
5673.18 1391
5673.89 1398
5674.61 1362
5675.32 1333
5676.03 1212
5676.74 1176
5677.45 1175
5678.16 1101
5678.87 1000
5679.58 1081
5680.29 1082
5681.01 1111
5681.72 1106
5682.43 1129
5683.14 1108
5683.85 1075
5684.56 1103
5685.27 1120
5685.99 1097
5686.70 1091
5687.41 1135
5688.12 1143
5688.83 1067
5689.54 1087
5690.26 1069
5690.97 1115
5691.68 1120
5692.39 1114
5693.10 1136
5693.82 1068
5694.53 1041
5695.24 1077
5695.95 1118
5696.67 1047
5697.38 990
5698.09 1061
5698.80 1036
5699.51 1069
5700.23 1046
5700.94 1048
5701.65 1079
5702.36 1053
5703.08 1050
5703.79 1107
5704.50 1082
5705.22 1029
5705.93 1122
5706.64 1096
5707.35 1097
5708.07 1107
5708.78 1087
5709.49 1030
5710.21 1081
5710.92 1051
5711.63 1084
5712.35 1010
5713.06 1002
5713.77 996
5714.49 1110
5715.20 1074
5715.91 1040
5716.63 1015
5717.34 1119
5718.05 1080
5718.77 1145
5719.48 1143
5720.19 1094
5720.91 1094
5721.62 1068
5722.34 1105
5723.05 1194
5723.76 1177
5724.48 1181
5725.19 1103
5725.91 1158
5726.62 1207
5727.33 1273
5728.05 1310
5728.76 1251
5729.48 1304
5730.19 1365
5730.91 1364
5731.62 1295
5732.34 1286
5733.05 1290
5733.76 1265
5734.48 1201
5735.19 1200
5735.91 1236
5736.62 1201
5737.34 1235
5738.05 1222
5738.77 1181
5739.48 1183
5740.20 1162
5740.91 1257
5741.63 1201
5742.34 1193
5743.06 1252
5743.77 1345
5744.49 1278
5745.20 1276
5745.92 1329
5746.63 1364
5747.35 1323
5748.07 1267
5748.78 1395
5749.50 1437
5750.21 1518
5750.93 1485
5751.64 1536
5752.36 1513
5753.07 1475
5753.79 1565
5754.51 1605
5755.22 1594
5755.94 1711
5756.65 1775
5757.37 1850
5758.09 1874
5758.80 1913
5759.52 1927
5760.24 1903
5760.95 1977
5761.67 2090
5762.38 2191
5763.10 2296
5763.82 2261
5764.53 2450
5765.25 2528
5765.97 2417
5766.68 2456
5767.40 2488
5768.12 2676
5768.83 2997
5769.55 3550
5770.27 4446
5770.98 5866
5771.70 7563
5772.42 8551
5773.13 8821
5773.85 8534
5774.57 7482
5775.29 6190
5776.00 5166
5776.72 4150
5777.44 3678
5778.16 3219
5778.87 2972
5779.59 2738
5780.31 2721
5781.03 2665
5781.74 2692
5782.46 2759
5783.18 2742
5783.90 2828
5784.61 2907
5785.33 2944
5786.05 3006
5786.77 3123
5787.48 3075
5788.20 2914
5788.92 2939
5789.64 2957
5790.36 2895
5791.08 2886
5791.79 2860
5792.51 2860
5793.23 2521
5793.95 2304
5794.67 2268
5795.38 2240
5796.10 2158
5796.82 2047
5797.54 2039
5798.26 1972
5798.98 1987
5799.70 2012
5800.41 2125
5801.13 2212
5801.85 2482
5802.57 2603
5803.29 2805
5804.01 2718
5804.73 2510
5805.45 2325
5806.17 2222
5806.89 2085
5807.60 2014
5808.32 1956
5809.04 1824
5809.76 1871
5810.48 1961
5811.20 1970
5811.92 1985
5812.64 1943
5813.36 1934
5814.08 1853
5814.80 1858
5815.52 1744
5816.24 1721
5816.96 1650
5817.68 1637
5818.40 1662
5819.12 1631
5819.84 1641
5820.56 1651
5821.28 1579
5822.00 1627
5822.72 1571
5823.44 1588
5824.16 1651
5824.88 1637
5825.60 1580
5826.32 1541
5827.04 1453
5827.76 1490
5828.48 1478
5829.20 1475
5829.92 1561
5830.64 1455
5831.36 1548
5832.08 1418
5832.80 1382
5833.52 1411
5834.25 1348
5834.97 1344
5835.69 1398
5836.41 1398
5837.13 1387
5837.85 1355
5838.57 1328
5839.29 1345
5840.01 1288
5840.73 1322
5841.46 1284
5842.18 1294
5842.90 1280
5843.62 1285
5844.34 1260
5845.06 1314
5845.78 1321
5846.51 1313
5847.23 1363
5847.95 1249
5848.67 1308
5849.39 1328
5850.11 1339
5850.84 1288
5851.56 1217
5852.28 1206
5853.00 1194
5853.72 1312
5854.45 1316
5855.17 1226
5855.89 1245
5856.61 1218
5857.33 1266
5858.06 1304
5858.78 1268
5859.50 1252
5860.22 1228
5860.95 1245
5861.67 1180
5862.39 1136
5863.11 1174
5863.84 1204
5864.56 1282
5865.28 1257
5866.01 1245
5866.73 1244
5867.45 1217
5868.17 1217
5868.90 1184
5869.62 1177
5870.34 1131
5871.07 1155
5871.79 1091
5872.51 1057
5873.24 1128
5873.96 1134
5874.68 1133
5875.41 1131
5876.13 1091
5876.85 1162
5877.58 1174
5878.30 1138
5879.02 1166
5879.75 1086
5880.47 1133
5881.19 1164
5881.92 1177
5882.64 1131
5883.37 1106
5884.09 1193
5884.81 1172
5885.54 1159
5886.26 1158
5886.99 1217
5887.71 1233
5888.43 1223
5889.16 1175
5889.88 1184
5890.61 1174
5891.33 1223
5892.05 1203
5892.78 1119
5893.50 1097
5894.23 1113
5894.95 1193
5895.68 1136
5896.40 1142
5897.13 1118
5897.85 1161
5898.58 1122
5899.30 1164
5900.03 1162
5900.75 1153
5901.48 1130
5902.20 1158
5902.93 1122
5903.65 1168
5904.38 1144
5905.10 1210
5905.83 1223
5906.55 1194
5907.28 1214
5908.00 1226
5908.73 1200
5909.45 1171
5910.18 1188
5910.90 1227
5911.63 1250
5912.36 1299
5913.08 1243
5913.81 1290
5914.53 1289
5915.26 1220
5915.98 1290
5916.71 1295
5917.44 1322
5918.16 1352
5918.89 1347
5919.61 1339
5920.34 1381
5921.07 1321
5921.79 1371
5922.52 1402
5923.25 1368
5923.97 1332
5924.70 1370
5925.42 1346
5926.15 1407
5926.88 1445
5927.60 1470
5928.33 1465
5929.06 1412
5929.78 1513
5930.51 1508
5931.24 1440
5931.96 1501
5932.69 1547
5933.42 1586
5934.15 1646
5934.87 1655
5935.60 1606
5936.33 1593
5937.05 1677
5937.78 1711
5938.51 1690
5939.24 1707
5939.96 1754
5940.69 1775
5941.42 1867
5942.14 1839
5942.87 1849
5943.60 1933
5944.33 1943
5945.06 1961
5945.78 2069
5946.51 2134
5947.24 2083
5947.97 2165
5948.69 2166
5949.42 2203
5950.15 2232
5950.88 2285
5951.61 2383
5952.33 2429
5953.06 2755
5953.79 2947
5954.52 3022
5955.25 3180
5955.98 3260
5956.70 3109
5957.43 3090
5958.16 3008
5958.89 2904
5959.62 2904
5960.35 2788
5961.07 2712
5961.80 2749
5962.53 2812
5963.26 2799
5963.99 2849
5964.72 2855
5965.45 2962
5966.18 3146
5966.90 3354
5967.63 3610
5968.36 3864
5969.09 4053
5969.82 4092
5970.55 4074
5971.28 3989
5972.01 3970
5972.74 3802
5973.47 3868
5974.20 3682
5974.93 3578
5975.66 3624
5976.39 3477
5977.12 3483
5977.84 3497
5978.57 3531
5979.30 3622
5980.03 3782
5980.76 3812
5981.49 3923
5982.22 4105
5982.95 4066
5983.68 4159
5984.41 4325
5985.14 4276
5985.87 4410
5986.60 4440
5987.33 4438
5988.06 4446
5988.79 4455
5989.53 4300
5990.26 4296
5990.99 4368
5991.72 4515
5992.45 4602
5993.18 4488
5993.91 4583
5994.64 4609
5995.37 4714
5996.10 4854
5996.83 5016
5997.56 4992
5998.29 5016
5999.02 5051
5999.75 5151
6000.49 5283
6001.22 5248
6001.95 5217
6002.68 5075
6003.41 4915
6004.14 4855
6004.87 4836
6005.60 4779
6006.34 4677
6007.07 4391
6007.80 4515
6008.53 4649
6009.26 4918
6009.99 5223
6010.72 5818
6011.46 6996
6012.19 8378
6012.92 10333
6013.65 12511
6014.38 14862
6015.12 16617
6015.85 17808
6016.58 18243
6017.31 17902
6018.04 16634
6018.78 14877
6019.51 13014
6020.24 11296
6020.97 9495
6021.70 8112
6022.44 6934
6023.17 5852
6023.90 5116
6024.63 4688
6025.37 4362
6026.10 4113
6026.83 3915
6027.56 3827
6028.30 3670
6029.03 3625
6029.76 3673
6030.50 3717
6031.23 3748
6031.96 3806
6032.69 3848
6033.43 3613
6034.16 3475
6034.89 3414
6035.63 3201
6036.36 2956
6037.09 2962
6037.83 2910
6038.56 2975
6039.29 3093
6040.03 3045
6040.76 3062
6041.49 3134
6042.23 3185
6042.96 3184
6043.69 3199
6044.43 3227
6045.16 3332
6045.90 3329
6046.63 3428
6047.36 3475
6048.10 3400
6048.83 3408
6049.57 3440
6050.30 3533
6051.03 3600
6051.77 3808
6052.50 4152
6053.24 4368
6053.97 4676
6054.70 4932
6055.44 4949
6056.17 4973
6056.91 4779
6057.64 4518
6058.38 4243
6059.11 3930
6059.85 3826
6060.58 3661
6061.32 3505
6062.05 3296
6062.79 3340
6063.52 3305
6064.26 3302
6064.99 3280
6065.72 3236
6066.46 3134
6067.20 3088
6067.93 3034
6068.67 3131
6069.40 3173
6070.14 3025
6070.87 2938
6071.61 2914
6072.34 2906
6073.08 2906
6073.81 2897
6074.55 2733
6075.28 2805
6076.02 2796
6076.76 2880
6077.49 2816
6078.23 2846
6078.96 2805
6079.70 2739
6080.43 2674
6081.17 2633
6081.91 2557
6082.64 2532
6083.38 2486
6084.11 2417
6084.85 2408
6085.59 2318
6086.32 2332
6087.06 2210
6087.80 2230
6088.53 2244
6089.27 2311
6090.00 2359
6090.74 2328
6091.48 2405
6092.21 2330
6092.95 2326
6093.69 2394
6094.42 2497
6095.16 2437
6095.90 2360
6096.63 2332
6097.37 2255
6098.11 2283
6098.85 2191
6099.58 2125
6100.32 2153
6101.06 2180
6101.79 2126
6102.53 2137
6103.27 2155
6104.01 2109
6104.74 2108
6105.48 2043
6106.22 2004
6106.96 1965
6107.69 2054
6108.43 2026
6109.17 1963
6109.91 2032
6110.64 2036
6111.38 2075
6112.12 2178
6112.86 2055
6113.59 2109
6114.33 2206
6115.07 2200
6115.81 2123
6116.55 2190
6117.28 2268
6118.02 2316
6118.76 2341
6119.50 2339
6120.24 2205
6120.98 2290
6121.71 2229
6122.45 2200
6123.19 2201
6123.93 2179
6124.67 2193
6125.41 2264
6126.15 2276
6126.88 2275
6127.62 2237
6128.36 2310
6129.10 2257
6129.84 2254
6130.58 2270
6131.32 2352
6132.06 2299
6132.80 2227
6133.53 2298
6134.27 2226
6135.01 2260
6135.75 2385
6136.49 2356
6137.23 2422
6137.97 2454
6138.71 2587
6139.45 2612
6140.19 2711
6140.93 2801
6141.67 2793
6142.41 2799
6143.15 2740
6143.89 2773
6144.63 2802
6145.37 2744
6146.11 2736
6146.85 2663
6147.59 2703
6148.33 2612
6149.07 2641
6149.81 2625
6150.55 2679
6151.29 2708
6152.03 2627
6152.77 2636
6153.51 2726
6154.25 2675
6154.99 2685
6155.73 2707
6156.47 2754
6157.21 2860
6157.95 2938
6158.69 2964
6159.43 2987
6160.17 2948
6160.91 2998
6161.65 3046
6162.39 3014
6163.13 3218
6163.88 3170
6164.62 3309
6165.36 3547
6166.10 3770
6166.84 3989
6167.58 4165
6168.32 4390
6169.06 4482
6169.80 4502
6170.55 4561
6171.29 4642
6172.03 4330
6172.77 4150
6173.51 4149
6174.25 4096
6174.99 3995
6175.74 3904
6176.48 3892
6177.22 3858
6177.96 3953
6178.70 3974
6179.44 4070
6180.19 4140
6180.93 4544
6181.67 5074
6182.41 5662
6183.15 6437
6183.90 7168
6184.64 7811
6185.38 8268
6186.12 8259
6186.87 7937
6187.61 7509
6188.35 7108
6189.09 6548
6189.84 5894
6190.58 5589
6191.32 5285
6192.06 5227
6192.81 5070
6193.55 4913
6194.29 4971
6195.03 4930
6195.78 4893
6196.52 4930
6197.26 4905
6198.01 4847
6198.75 4751
6199.49 4774
6200.23 4721
6200.98 4727
6201.72 4738
6202.46 4799
6203.21 4758
6203.95 4790
6204.69 5028
6205.44 5541
6206.18 6351
6206.92 7571
6207.67 9407
6208.41 12050
6209.15 15261
6209.90 18809
6210.64 21391
6211.39 23165
6212.13 23592
6212.87 22700
6213.62 20857
6214.36 18422
6215.11 15628
6215.85 13045
6216.59 10756
6217.34 8776
6218.08 7366
6218.83 6212
6219.57 5243
6220.31 4810
6221.06 4303
6221.80 4104
6222.55 3897
6223.29 3716
6224.04 3721
6224.78 3626
6225.53 3548
6226.27 3476
6227.02 3386
6227.76 3150
6228.50 3024
6229.25 2875
6229.99 2673
6230.74 2485
6231.48 2442
6232.23 2355
6232.97 2319
6233.72 2388
6234.46 2263
6235.21 2406
6235.96 2438
6236.70 2528
6237.45 2572
6238.19 2689
6238.94 2693
6239.68 2721
6240.43 2999
6241.17 3181
6241.92 3304
6242.66 3474
6243.41 3552
6244.16 3433
6244.90 3410
6245.65 3409
6246.39 3455
6247.14 3674
6247.88 3799
6248.63 3873
6249.38 4005
6250.12 4098
6250.87 3916
6251.62 3825
6252.36 3707
6253.11 3506
6253.85 3389
6254.60 3180
6255.35 3113
6256.09 2973
6256.84 2906
6257.59 2833
6258.33 2752
6259.08 2822
6259.83 2767
6260.57 2797
6261.32 2788
6262.07 2841
6262.81 2783
6263.56 2760
6264.31 2709
6265.05 2571
6265.80 2575
6266.55 2609
6267.30 2529
6268.04 2544
6268.79 2540
6269.54 2420
6270.28 2544
6271.03 2517
6271.78 2538
6272.53 2644
6273.27 2680
6274.02 2682
6274.77 2689
6275.52 2632
6276.26 2603
6277.01 2699
6277.76 2794
6278.51 2741
6279.25 2714
6280.00 2779
6280.75 2684
6281.50 2566
6282.25 2494
6282.99 2467
6283.74 2446
6284.49 2428
6285.24 2360
6285.99 2289
6286.74 2274
6287.48 2268
6288.23 2339
6288.98 2235
6289.73 2170
6290.48 2194
6291.23 2075
6291.97 2112
6292.72 2172
6293.47 2079
6294.22 2044
6294.97 2042
6295.72 2083
6296.47 2130
6297.22 2086
6297.96 2061
6298.71 2076
6299.46 2056
6300.21 2033
6300.96 1902
6301.71 1903
6302.46 1914
6303.21 1985
6303.96 2007
6304.71 1899
6305.46 1955
6306.21 1894
6306.96 1840
6307.71 1884
6308.45 1945
6309.20 1885
6309.95 1921
6310.70 1925
6311.45 1995
6312.20 1970
6312.95 2024
6313.70 2023
6314.45 2088
6315.20 2107
6315.95 2152
6316.70 2146
6317.45 2163
6318.20 2282
6318.95 2236
6319.70 2276
6320.45 2174
6321.20 2186
6321.95 2024
6322.70 2011
6323.46 1990
6324.21 1888
6324.96 1904
6325.71 1888
6326.46 1828
6327.21 1833
6327.96 1800
6328.71 1779
6329.46 1779
6330.21 1757
6330.96 1760
6331.71 1692
6332.46 1779
6333.21 1832
6333.97 1751
6334.72 1749
6335.47 1767
6336.22 1754
6336.97 1741
6337.72 1658
6338.47 1699
6339.22 1664
6339.98 1747
6340.73 1761
6341.48 1771
6342.23 1695
6342.98 1734
6343.73 1681
6344.49 1661
6345.24 1677
6345.99 1627
6346.74 1670
6347.49 1623
6348.24 1691
6349.00 1755
6349.75 1683
6350.50 1671
6351.25 1785
6352.01 1824
6352.76 1867
6353.51 2012
6354.26 2113
6355.01 2283
6355.77 2369
6356.52 2418
6357.27 2378
6358.02 2283
6358.78 2132
6359.53 2105
6360.28 1970
6361.03 1949
6361.79 1921
6362.54 1907
6363.29 1956
6364.05 1916
6364.80 1835
6365.55 1802
6366.30 1846
6367.06 1925
6367.81 1982
6368.56 2087
6369.32 2223
6370.07 2177
6370.82 2221
6371.58 2249
6372.33 2196
6373.08 2127
6373.84 2013
6374.59 1934
6375.34 1858
6376.10 1806
6376.85 1791
6377.60 1783
6378.36 1852
6379.11 1829
6379.87 1771
6380.62 1825
6381.37 1835
6382.13 1872
6382.88 1948
6383.64 1955
6384.39 1983
6385.14 1995
6385.90 1820
6386.65 1845
6387.41 1882
6388.16 1782
6388.91 1736
6389.67 1706
6390.42 1664
6391.18 1662
6391.93 1613
6392.69 1704
6393.44 1658
6394.20 1641
6394.95 1687
6395.71 1622
6396.46 1641
6397.21 1674
6397.97 1678
6398.72 1669
6399.48 1658
6400.23 1620
6400.99 1631
6401.74 1607
6402.50 1602
6403.26 1582
6404.01 1575
6404.77 1481
6405.52 1499
6406.28 1544
6407.03 1482
6407.79 1504
6408.54 1567
6409.30 1562
6410.05 1542
6410.81 1508
6411.56 1593
6412.32 1658
6413.08 1568
6413.83 1582
6414.59 1517
6415.34 1518
6416.10 1537
6416.86 1558
6417.61 1630
6418.37 1526
6419.12 1636
6419.88 1624
6420.64 1609
6421.39 1577
6422.15 1570
6422.91 1536
6423.66 1562
6424.42 1585
6425.17 1477
6425.93 1520
6426.69 1499
6427.44 1551
6428.20 1532
6428.96 1538
6429.71 1533
6430.47 1549
6431.23 1518
6431.98 1498
6432.74 1517
6433.50 1523
6434.26 1576
6435.01 1519
6435.77 1597
6436.53 1620
6437.28 1590
6438.04 1616
6438.80 1618
6439.56 1665
6440.31 1601
6441.07 1656
6441.83 1677
6442.59 1672
6443.34 1656
6444.10 1745
6444.86 1761
6445.62 1723
6446.37 1804
6447.13 1691
6447.89 1707
6448.65 1699
6449.40 1717
6450.16 1783
6450.92 1708
6451.68 1797
6452.44 1777
6453.19 1800
6453.95 1810
6454.71 1812
6455.47 1829
6456.23 1908
6456.99 1862
6457.74 1881
6458.50 1922
6459.26 1933
6460.02 1854
6460.78 1932
6461.54 1920
6462.30 1899
6463.05 1987
6463.81 1997
6464.57 1988
6465.33 2000
6466.09 2086
6466.85 2186
6467.61 2143
6468.37 2249
6469.13 2168
6469.88 2192
6470.64 2220
6471.40 2138
6472.16 2178
6472.92 2160
6473.68 2144
6474.44 2083
6475.20 2171
6475.96 2207
6476.72 2179
6477.48 2217
6478.24 2319
6479.00 2252
6479.76 2392
6480.52 2429
6481.28 2426
6482.04 2391
6482.80 2488
6483.56 2691
6484.32 2670
6485.08 2677
6485.84 2713
6486.60 2680
6487.36 2629
6488.12 2688
6488.88 2757
6489.64 2809
6490.40 2816
6491.16 2894
6491.92 2992
6492.68 3105
6493.44 3084
6494.20 3305
6494.96 3442
6495.72 3277
6496.48 3285
6497.24 3253
6498.00 3284
6498.76 3220
6499.52 3190
6500.28 3083
6501.05 3126
6501.81 3136
6502.57 3123
6503.33 3190
6504.09 3337
6504.85 3514
6505.61 3967
6506.37 4685
6507.13 6007
6507.90 7979
6508.66 10345
6509.42 12732
6510.18 14795
6510.94 15868
6511.70 15860
6512.46 14929
6513.23 13700
6513.99 11866
6514.75 10244
6515.51 8504
6516.27 6913
6517.03 5974
6517.80 5254
6518.56 4628
6519.32 4223
6520.08 3920
6520.84 3651
6521.61 3617
6522.37 3530
6523.13 3425
6523.89 3400
6524.66 3538
6525.42 3539
6526.18 3701
6526.94 3846
6527.71 3999
6528.47 4394
6529.23 4623
6529.99 4802
6530.76 4748
6531.52 4656
6532.28 4570
6533.04 4347
6533.81 4201
6534.57 4305
6535.33 4619
6536.10 5074
6536.86 5591
6537.62 6211
6538.38 6559
6539.15 6806
6539.91 6674
6540.67 6389
6541.44 5732
6542.20 5269
6542.96 4835
6543.73 4243
6544.49 3902
6545.25 3752
6546.02 3601
6546.78 3715
6547.55 3939
6548.31 3971
6549.07 3855
6549.84 3775
6550.60 3717
6551.36 3749
6552.13 3627
6552.89 3490
6553.66 3362
6554.42 3294
6555.18 3206
6555.95 3146
6556.71 3181
6557.48 3153
6558.24 3106
6559.01 3092
6559.77 3156
6560.53 3085
6561.30 3172
6562.06 3205
6562.83 3176
6563.59 3251
6564.36 3324
6565.12 3347
6565.89 3327
6566.65 3415
6567.42 3415
6568.18 3424
6568.95 3386
6569.71 3471
6570.48 3474
6571.24 3353
6572.01 3367
6572.77 3440
6573.54 3533
6574.30 3430
6575.07 3576
6575.83 3654
6576.60 3701
6577.36 3750
6578.13 3622
6578.89 3632
6579.66 3697
6580.42 3657
6581.19 3667
6581.96 3703
6582.72 3662
6583.49 3604
6584.25 3696
6585.02 3857
6585.78 3839
6586.55 3862
6587.32 3778
6588.08 3683
6588.85 3737
6589.61 3695
6590.38 3725
6591.15 3684
6591.91 3667
6592.68 3819
6593.45 3982
6594.21 4234
6594.98 4592
6595.74 4850
6596.51 5372
6597.28 5505
6598.04 5672
6598.81 5690
6599.58 5588
6600.34 5363
6601.11 5122
6601.88 4801
6602.64 4521
6603.41 4263
6604.18 4090
6604.95 3789
6605.71 3511
6606.48 3466
6607.25 3354
6608.01 3354
6608.78 3325
6609.55 3446
6610.32 3388
6611.08 3350
6611.85 3353
6612.62 3396
6613.38 3323
6614.15 3342
6614.92 3361
6615.69 3248
6616.46 3182
6617.22 3088
6617.99 3121
6618.76 3192
6619.53 3253
6620.29 3268
6621.06 3511
6621.83 3635
6622.60 3842
6623.37 4087
6624.13 4319
6624.90 4493
6625.67 4550
6626.44 4497
6627.21 4547
6627.98 4302
6628.74 4176
6629.51 3985
6630.28 3740
6631.05 3594
6631.82 3536
6632.59 3424
6633.35 3600
6634.12 3667
6634.89 3840
6635.66 4135
6636.43 4335
6637.20 4497
6637.97 4538
6638.74 4619
6639.51 4572
6640.27 4720
6641.04 4658
6641.81 4868
6642.58 4974
6643.35 5168
6644.12 5195
6644.89 5138
6645.66 5025
6646.43 4754
6647.20 4495
6647.97 4184
6648.74 3878
6649.51 3549
6650.28 3384
6651.05 3207
6651.82 3092
6652.58 2906
6653.35 2776
6654.12 2860
6654.89 2831
6655.66 2827
6656.43 2821
6657.20 2743
6657.97 2670
6658.74 2712
6659.51 2757
6660.28 2662
6661.05 2659
6661.83 2632
6662.60 2702
6663.37 2586
6664.14 2474
6664.91 2409
6665.68 2472
6666.45 2481
6667.22 2448
6667.99 2433
6668.76 2487
6669.53 2433
6670.30 2626
6671.07 2710
6671.84 2782
6672.61 2772
6673.38 2930
6674.16 2943
6674.93 2940
6675.70 2900
6676.47 2936
6677.24 2915
6678.01 2862
6678.78 2875
6679.55 2842
6680.33 2949
6681.10 2932
6681.87 3017
6682.64 3016
6683.41 2965
6684.18 2979
6684.95 3025
6685.73 3114
6686.50 3283
6687.27 3404
6688.04 3437
6688.81 3455
6689.58 3308
6690.36 3186
6691.13 3014
6691.90 2917
6692.67 2799
6693.44 2663
6694.22 2504
6694.99 2466
6695.76 2385
6696.53 2391
6697.31 2440
6698.08 2304
6698.85 2240
6699.62 2289
6700.40 2316
6701.17 2222
6701.94 2233
6702.71 2309
6703.49 2206
6704.26 2195
6705.03 2231
6705.80 2335
6706.58 2236
6707.35 2169
6708.12 2197
6708.90 2107
6709.67 2121
6710.44 2077
6711.22 2069
6711.99 2044
6712.76 1995
6713.54 2072
6714.31 2074
6715.08 2139
6715.86 2106
6716.63 2055
6717.40 1974
6718.18 2015
6718.95 2029
6719.72 1995
6720.50 1996
6721.27 2025
6722.04 2023
6722.82 1964
6723.59 1957
6724.37 1944
6725.14 1938
6725.91 1929
6726.69 1927
6727.46 1972
6728.24 1923
6729.01 1887
6729.78 1944
6730.56 1961
6731.33 1948
6732.11 1932
6732.88 1952
6733.66 1940
6734.43 1875
6735.20 1913
6735.98 2009
6736.75 1901
6737.53 1949
6738.30 1937
6739.08 2051
6739.85 2030
6740.63 2041
6741.40 2014
6742.18 2113
6742.95 2107
6743.73 2137
6744.50 2102
6745.28 2110
6746.05 2148
6746.83 2077
6747.60 2201
6748.38 2126
6749.15 2161
6749.93 2246
6750.70 2283
6751.48 2246
6752.25 2387
6753.03 2476
6753.81 2618
6754.58 2743
6755.36 2876
6756.13 3011
6756.91 2909
6757.68 2823
6758.46 2726
6759.24 2520
6760.01 2525
6760.79 2381
6761.56 2277
6762.34 2306
6763.12 2192
6763.89 2222
6764.67 2167
6765.44 2086
6766.22 2092
6767.00 2183
6767.77 2242
6768.55 2322
6769.33 2417
6770.10 2515
6770.88 2602
6771.66 2597
6772.43 2488
6773.21 2364
6773.99 2311
6774.76 2217
6775.54 2151
6776.32 2109
6777.09 2020
6777.87 1953
6778.65 2012
6779.42 1898
6780.20 1924
6780.98 1972
6781.76 1973
6782.53 1991
6783.31 1997
6784.09 1971
6784.87 1855
6785.64 1926
6786.42 2027
6787.20 1984
6787.98 1980
6788.75 1972
6789.53 1906
6790.31 1856
6791.09 1877
6791.86 1786
6792.64 1819
6793.42 1778
6794.20 1802
6794.98 1762
6795.75 1817
6796.53 1841
6797.31 1728
6798.09 1732
6798.87 1718
6799.64 1748
6800.42 1735
6801.20 1714
6801.98 1740
6802.76 1809
6803.54 1775
6804.31 1817
6805.09 1834
6805.87 1835
6806.65 1853
6807.43 1876
6808.21 1890
6808.99 1862
6809.76 1845
6810.54 1766
6811.32 1857
6812.10 1680
6812.88 1651
6813.66 1672
6814.44 1711
6815.22 1776
6816.00 1822
6816.78 1829
6817.55 1744
6818.33 1711
6819.11 1790
6819.89 1727
6820.67 1809
6821.45 1778
6822.23 1762
6823.01 1764
6823.79 1831
6824.57 1674
6825.35 1716
6826.13 1728
6826.91 1763
6827.69 1788
6828.47 1727
6829.25 1681
6830.03 1718
6830.81 1739
6831.59 1758
6832.37 1716
6833.15 1726
6833.93 1715
6834.71 1689
6835.49 1704
6836.27 1833
6837.05 1988
6837.83 2245
6838.61 2637
6839.39 3032
6840.17 3442
6840.95 3631
6841.73 3755
6842.51 3725
6843.29 3608
6844.08 3344
6844.86 3155
6845.64 2832
6846.42 2618
6847.20 2417
6847.98 2272
6848.76 2248
6849.54 2256
6850.32 2372
6851.10 2732
6851.89 2929
6852.67 3072
6853.45 3240
6854.23 3216
6855.01 3127
6855.79 2949
6856.57 2706
6857.35 2552
6858.14 2393
6858.92 2229
6859.70 2086
6860.48 2007
6861.26 1994
6862.04 1953
6862.83 1919
6863.61 1890
6864.39 1831
6865.17 1862
6865.95 1885
6866.74 1935
6867.52 1900
6868.30 1956
6869.08 1930
6869.86 1877
6870.65 2000
6871.43 2001
6872.21 1987
6872.99 1918
6873.78 1958
6874.56 1933
6875.34 2032
6876.12 2201
6876.91 2167
6877.69 2195
6878.47 2253
6879.25 2251
6880.04 2309
6880.82 2460
6881.60 2574
6882.39 2790
6883.17 3105
6883.95 3282
6884.74 3394
6885.52 3448
6886.30 3430
6887.08 3285
6887.87 3254
6888.65 3236
6889.43 3257
6890.22 3266
6891.00 3417
6891.78 3466
6892.57 3331
6893.35 3178
6894.14 3138
6894.92 2922
6895.70 2769
6896.49 2615
6897.27 2554
6898.05 2461
6898.84 2465
6899.62 2447
6900.41 2494
6901.19 2393
6901.97 2432
6902.76 2422
6903.54 2413
6904.33 2480
6905.11 2390
6905.89 2366
6906.68 2352
6907.46 2372
6908.25 2298
6909.03 2321
6909.82 2236
6910.60 2245
6911.39 2210
6912.17 2236
6912.96 2257
6913.74 2202
6914.52 2241
6915.31 2162
6916.09 2262
6916.88 2255
6917.66 2266
6918.45 2232
6919.23 2252
6920.02 2258
6920.80 2302
6921.59 2273
6922.37 2272
6923.16 2302
6923.95 2287
6924.73 2270
6925.52 2272
6926.30 2357
6927.09 2369
6927.87 2410
6928.66 2476
6929.44 2510
6930.23 2465
6931.01 2528
6931.80 2507
6932.59 2411
6933.37 2424
6934.16 2512
6934.94 2509
6935.73 2516
6936.52 2588
6937.30 2498
6938.09 2502
6938.87 2555
6939.66 2671
6940.45 2772
6941.23 2991
6942.02 3158
6942.81 3403
6943.59 3503
6944.38 3717
6945.16 3820
6945.95 3805
6946.74 3965
6947.52 3858
6948.31 3973
6949.10 3929
6949.88 4103
6950.67 4203
6951.46 4169
6952.25 4286
6953.03 4136
6953.82 3826
6954.61 3751
6955.39 3552
6956.18 3407
6956.97 3403
6957.75 3388
6958.54 3409
6959.33 3331
6960.12 3355
6960.90 3353
6961.69 3363
6962.48 3315
6963.27 3452
6964.05 3555
6964.84 3614
6965.63 3619
6966.42 3857
6967.20 3885
6967.99 4010
6968.78 4264
6969.57 4570
6970.36 4766
6971.14 4957
6971.93 5015
6972.72 5064
6973.51 5016
6974.30 5004
6975.08 4977
6975.87 5054
6976.66 4899
6977.45 4956
6978.24 4892
6979.03 5084
6979.81 5220
6980.60 5416
6981.39 5942
6982.18 6246
6982.97 7293
6983.76 8528
6984.55 10726
6985.34 13338
6986.12 16379
6986.91 19341
6987.70 22017
6988.49 23051
6989.28 23082
6990.07 21953
6990.86 19921
6991.65 17528
6992.44 14861
6993.23 12147
6994.01 10062
6994.80 8424
6995.59 7035
6996.38 6018
6997.17 5371
6997.96 4755
6998.75 4247
6999.54 3927
7000.33 3740
7001.12 3640
7001.91 3488
7002.70 3466
7003.49 3312
7004.28 3286
7005.07 3139
7005.86 3057
7006.65 2944
7007.44 2720
7008.23 2668
7009.02 2655
7009.81 2658
7010.60 2663
7011.39 2756
7012.18 2956
7012.97 3117
7013.76 3308
7014.55 3588
7015.34 3662
7016.13 3721
7016.92 3620
7017.71 3521
7018.50 3354
7019.29 3261
7020.08 3256
7020.88 3202
7021.67 3244
7022.46 3300
7023.25 3387
7024.04 3489
7024.83 3790
7025.62 4033
7026.41 4052
7027.20 4122
7027.99 4167
7028.79 4111
7029.58 3993
7030.37 3940
7031.16 3800
7031.95 3672
7032.74 3394
7033.53 3243
7034.33 3000
7035.12 2952
7035.91 2817
7036.70 2904
7037.49 2862
7038.28 2764
7039.08 2840
7039.87 2900
7040.66 2911
7041.45 2890
7042.24 2951
7043.04 2916
7043.83 2924
7044.62 2964
7045.41 2976
7046.20 3032
7047.00 2993
7047.79 2925
7048.58 2987
7049.37 3136
7050.17 3186
7050.96 3203
7051.75 3418
7052.54 3491
7053.34 3554
7054.13 3548
7054.92 3428
7055.71 3299
7056.51 3187
7057.30 2931
7058.09 2833
7058.89 2806
7059.68 2867
7060.47 2983
7061.26 2885
7062.06 2890
7062.85 2873
7063.64 2838
7064.44 2787
7065.23 2795
7066.02 2768
7066.82 2754
7067.61 2723
7068.40 2717
7069.20 2641
7069.99 2557
7070.78 2518
7071.58 2464
7072.37 2425
7073.17 2373
7073.96 2313
7074.75 2311
7075.55 2335
7076.34 2271
7077.13 2147
7077.93 2117
7078.72 2119
7079.52 2044
7080.31 2074
7081.10 2057
7081.90 2135
7082.69 2109
7083.49 2061
7084.28 2098
7085.08 2056
7085.87 2124
7086.67 2118
7087.46 2179
7088.25 2327
7089.05 2256
7089.84 2273
7090.64 2349
7091.43 2233
7092.23 2273
7093.02 2206
7093.82 2141
7094.61 2111
7095.41 2013
7096.20 1860
7097.00 1820
7097.79 1845
7098.59 1784
7099.38 1791
7100.18 1770
7100.97 1764
7101.77 1764
7102.56 1742
7103.36 1665
7104.15 1712
7104.95 1648
7105.75 1671
7106.54 1646
7107.34 1578
7108.13 1580
7108.93 1580
7109.72 1609
7110.52 1632
7111.32 1469
7112.11 1552
7112.91 1519
7113.70 1522
7114.50 1570
7115.30 1585
7116.09 1544
7116.89 1519
7117.68 1516
7118.48 1511
7119.28 1551
7120.07 1580
7120.87 1505
7121.67 1562
7122.46 1585
7123.26 1585
7124.06 1509
7124.85 1516
7125.65 1470
7126.45 1472
7127.24 1504
7128.04 1534
7128.84 1524
7129.63 1516
7130.43 1617
7131.23 1640
7132.02 1638
7132.82 1620
7133.62 1631
7134.41 1612
7135.21 1545
7136.01 1551
7136.81 1468
7137.60 1471
7138.40 1498
7139.20 1494
7140.00 1468
7140.79 1427
7141.59 1423
7142.39 1373
7143.19 1317
7143.98 1323
7144.78 1386
7145.58 1337
7146.38 1352
7147.18 1388
7147.97 1308
7148.77 1333
7149.57 1366
7150.37 1367
7151.17 1346
7151.96 1350
7152.76 1387
7153.56 1335
7154.36 1318
7155.16 1363
7155.95 1332
7156.75 1407
7157.55 1393
7158.35 1474
7159.15 1466
7159.95 1385
7160.75 1370
7161.54 1360
7162.34 1431
7163.14 1332
7163.94 1349
7164.74 1334
7165.54 1336
7166.34 1363
7167.14 1363
7167.93 1390
7168.73 1316
7169.53 1379
7170.33 1427
7171.13 1387
7171.93 1328
7172.73 1335
7173.53 1357
7174.33 1327
7175.13 1304
7175.93 1311
7176.73 1279
7177.53 1188
7178.33 1156
7179.13 1167
7179.93 1219
7180.73 1236
7181.53 1235
7182.32 1254
7183.12 1248
7183.92 1303
7184.72 1368
7185.52 1324
7186.32 1316
7187.12 1305
7187.92 1303
7188.72 1302
7189.53 1225
7190.33 1216
7191.13 1249
7191.93 1193
7192.73 1184
7193.53 1134
7194.33 1167
7195.13 1154
7195.93 1147
7196.73 1158
7197.53 1162
7198.33 1192
7199.13 1128
7199.93 1195
7200.73 1157
7201.53 1139
7202.33 1189
7203.14 1178
7203.94 1178
7204.74 1135
7205.54 1232
7206.34 1207
7207.14 1199
7207.94 1232
7208.74 1231
7209.55 1145
7210.35 1202
7211.15 1232
7211.95 1190
7212.75 1220
7213.55 1263
7214.35 1233
7215.16 1271
7215.96 1282
7216.76 1245
7217.56 1269
7218.36 1263
7219.16 1289
7219.97 1216
7220.77 1267
7221.57 1287
7222.37 1263
7223.17 1222
7223.98 1272
7224.78 1297
7225.58 1304
7226.38 1286
7227.19 1263
7227.99 1260
7228.79 1232
7229.59 1265
7230.40 1328
7231.20 1338
7232.00 1275
7232.80 1322
7233.61 1351
7234.41 1365
7235.21 1409
7236.01 1514
7236.82 1548
7237.62 1711
7238.42 1807
7239.23 1864
7240.03 1876
7240.83 1776
7241.63 1725
7242.44 1700
7243.24 1630
7244.04 1443
7244.85 1445
7245.65 1481
7246.45 1438
7247.26 1419
7248.06 1377
7248.86 1270
7249.67 1317
7250.47 1365
7251.28 1355
7252.08 1375
7252.88 1431
7253.69 1402
7254.49 1383
7255.29 1339
7256.10 1377
7256.90 1407
7257.71 1393
7258.51 1381
7259.31 1318
7260.12 1362
7260.92 1343
7261.73 1355
7262.53 1409
7263.34 1431
7264.14 1475
7264.94 1509
7265.75 1522
7266.55 1534
7267.36 1496
7268.16 1461
7268.97 1431
7269.77 1489
7270.58 1428
7271.38 1468
7272.19 1444
7272.99 1375
7273.80 1385
7274.60 1355
7275.41 1402
7276.21 1466
7277.02 1461
7277.82 1534
7278.63 1503
7279.43 1468
7280.24 1489
7281.04 1490
7281.85 1573
7282.65 1646
7283.46 1746
7284.26 1964
7285.07 2051
7285.87 2239
7286.68 2408
7287.49 2423
7288.29 2457
7289.10 2308
7289.90 2274
7290.71 2145
7291.52 1956
7292.32 1822
7293.13 1780
7293.93 1688
7294.74 1678
7295.55 1661
7296.35 1604
7297.16 1612
7297.96 1555
7298.77 1553
7299.58 1502
7300.38 1575
7301.19 1541
7302.00 1620
7302.80 1600
7303.61 1576
7304.42 1588
7305.22 1630
7306.03 1652
7306.84 1696
7307.64 1693
7308.45 1782
7309.26 1760
7310.06 1880
7310.87 1982
7311.68 2021
7312.48 2130
7313.29 2216
7314.10 2210
7314.90 2112
7315.71 2144
7316.52 2188
7317.33 2211
7318.13 2205
7318.94 2311
7319.75 2484
7320.56 2705
7321.36 2936
7322.17 3145
7322.98 3349
7323.79 3319
7324.59 3138
7325.40 3006
7326.21 2866
7327.02 2758
7327.83 2521
7328.63 2411
7329.44 2174
7330.25 2093
7331.06 2008
7331.87 1946
7332.67 1898
7333.48 1887
7334.29 1905
7335.10 1862
7335.91 1861
7336.72 1765
7337.52 1804
7338.33 1913
7339.14 1926
7339.95 1997
7340.76 2121
7341.57 2269
7342.38 2366
7343.18 2369
7343.99 2367
7344.80 2244
7345.61 2157
7346.42 2114
7347.23 2067
7348.04 2031
7348.85 1988
7349.66 1903
7350.46 1871
7351.27 1824
7352.08 1835
7352.89 1851
7353.70 1789
7354.51 1775
7355.32 1760
7356.13 1749
7356.94 1788
7357.75 1837
7358.56 1847
7359.37 1883
7360.18 2045
7360.99 2150
7361.80 2245
7362.61 2367
7363.42 2380
7364.23 2365
7365.04 2476
7365.85 2449
7366.66 2294
7367.47 2357
7368.28 2276
7369.09 2161
7369.90 2088
7370.71 1995
7371.52 1941
7372.33 1916
7373.14 1784
7373.95 1746
7374.76 1719
7375.57 1632
7376.38 1691
7377.19 1659
7378.00 1678
7378.81 1725
7379.62 1771
7380.43 1838
7381.24 1983
7382.06 2014
7382.87 2128
7383.68 2238
7384.49 2293
7385.30 2256
7386.11 2329
7386.92 2241
7387.73 2206
7388.54 2149
7389.36 1979
7390.17 1855
7390.98 1790
7391.79 1753
7392.60 1680
7393.41 1716
7394.22 1670
7395.04 1617
7395.85 1547
7396.66 1471
7397.47 1499
7398.28 1537
7399.09 1495
7399.91 1623
7400.72 1588
7401.53 1591
7402.34 1701
7403.15 1808
7403.97 1802
7404.78 1714
7405.59 1743
7406.40 1686
7407.21 1635
7408.03 1649
7408.84 1674
7409.65 1626
7410.46 1587
7411.28 1525
7412.09 1469
7412.90 1493
7413.71 1420
7414.53 1386
7415.34 1347
7416.15 1313
7416.96 1283
7417.78 1248
7418.59 1249
7419.40 1260
7420.22 1218
7421.03 1213
7421.84 1217
7422.66 1270
7423.47 1239
7424.28 1273
7425.09 1249
7425.91 1247
7426.72 1236
7427.53 1265
7428.35 1264
7429.16 1231
7429.98 1197
7430.79 1186
7431.60 1199
7432.42 1183
7433.23 1114
7434.04 1129
7434.86 1155
7435.67 1194
7436.48 1188
7437.30 1195
7438.11 1111
7438.93 1144
7439.74 1142
7440.55 1208
7441.37 1150
7442.18 1210
7443.00 1168
7443.81 1253
7444.63 1188
7445.44 1189
7446.25 1138
7447.07 1153
7447.88 1146
7448.70 1156
7449.51 1091
7450.33 1114
7451.14 1075
7451.96 1041
7452.77 1072
7453.59 1060
7454.40 1081
7455.22 1076
7456.03 1110
7456.85 1064
7457.66 1063
7458.48 1139
7459.29 1166
7460.11 1100
7460.92 1086
7461.74 1074
7462.55 1037
7463.37 1056
7464.18 1036
7465.00 1028
7465.81 1083
7466.63 1056
7467.44 1088
7468.26 1073
7469.08 1053
7469.89 1052
7470.71 1154
7471.52 1146
7472.34 1135
7473.15 1107
7473.97 1092
7474.79 1106
7475.60 1142
7476.42 1100
7477.23 1109
7478.05 1049
7478.87 1098
7479.68 1114
7480.50 1141
7481.32 1110
7482.13 1082
7482.95 1100
7483.76 1052
7484.58 1144
7485.40 1116
7486.21 1052
7487.03 1083
7487.85 1035
7488.66 1035
7489.48 1030
7490.30 1048
7491.11 1069
7491.93 1054
7492.75 1046
7493.57 1005
7494.38 1033
7495.20 998
7496.02 1008
7496.83 1018
7497.65 995
7498.47 990
7499.29 1020
7500.10 1014
7500.92 1044
7501.74 1035
7502.55 997
7503.37 1007
7504.19 1073
7505.01 1023
7505.83 999
7506.64 1038
7507.46 971
7508.28 1018
7509.10 1017
7509.91 1006
7510.73 978
7511.55 968
7512.37 940
7513.19 964
7514.00 952
7514.82 1046
7515.64 1014
7516.46 995
7517.28 1000
7518.10 991
7518.91 982
7519.73 942
7520.55 969
7521.37 1009
7522.19 955
7523.01 970
7523.82 930
7524.64 960
7525.46 937
7526.28 915
7527.10 949
7527.92 1005
7528.74 977
7529.56 973
7530.38 966
7531.19 910
7532.01 923
7532.83 921
7533.65 978
7534.47 952
7535.29 965
7536.11 915
7536.93 947
7537.75 906
7538.57 959
7539.39 927
7540.21 924
7541.03 953
7541.85 941
7542.67 905
7543.48 947
7544.30 934
7545.12 954
7545.94 934
7546.76 952
7547.58 929
7548.40 933
7549.22 962
7550.04 984
7550.86 1011
7551.68 890
7552.50 931
7553.32 999
7554.14 988
7554.97 940
7555.79 946
7556.61 941
7557.43 982
7558.25 935
7559.07 972
7559.89 986
7560.71 1027
7561.53 999
7562.35 1001
7563.17 993
7563.99 1001
7564.81 1014
7565.63 1003
7566.45 992
7567.28 993
7568.10 1008
7568.92 1034
7569.74 1010
7570.56 1033
7571.38 1025
7572.20 1039
7573.02 1066
7573.84 971
7574.67 1012
7575.49 1053
7576.31 1053
7577.13 998
7577.95 1010
7578.77 1012
7579.60 1004
7580.42 1046
7581.24 1034
7582.06 1009
7582.88 1043
7583.70 1059
7584.53 1043
7585.35 1088
7586.17 1047
7586.99 1035
7587.81 1050
7588.64 1054
7589.46 1102
7590.28 1166
7591.10 1135
7591.93 1135
7592.75 1102
7593.57 1129
7594.39 1099
7595.22 1138
7596.04 1112
7596.86 1113
7597.68 1100
7598.51 1147
7599.33 1150
7600.15 1212
7600.97 1222
7601.80 1218
7602.62 1198
7603.44 1233
7604.27 1257
7605.09 1389
7605.91 1363
7606.73 1363
7607.56 1435
7608.38 1482
7609.20 1526
7610.03 1463
7610.85 1425
7611.67 1373
7612.50 1338
7613.32 1338
7614.15 1287
7614.97 1256
7615.79 1290
7616.62 1404
7617.44 1389
7618.26 1470
7619.09 1619
7619.91 1694
7620.73 1688
7621.56 1760
7622.38 1688
7623.21 1697
7624.03 1682
7624.85 1641
7625.68 1679
7626.50 1628
7627.33 1580
7628.15 1592
7628.98 1558
7629.80 1567
7630.62 1541
7631.45 1591
7632.27 1569
7633.10 1641
7633.92 1628
7634.75 1590
7635.57 1564
7636.40 1625
7637.22 1620
7638.05 1530
7638.87 1458
7639.70 1366
7640.52 1337
7641.35 1306
7642.17 1298
7643.00 1272
7643.82 1351
7644.65 1349
7645.47 1314
7646.30 1375
7647.12 1457
7647.95 1533
7648.77 1548
7649.60 1705
7650.42 1756
7651.25 1743
7652.08 1840
7652.90 1788
7653.73 1840
7654.55 1803
7655.38 1714
7656.20 1654
7657.03 1598
7657.86 1529
7658.68 1391
7659.51 1293
7660.33 1280
7661.16 1238
7661.99 1237
7662.81 1186
7663.64 1186
7664.46 1218
7665.29 1154
7666.12 1141
7666.94 1115
7667.77 1149
7668.60 1153
7669.42 1180
7670.25 1177
7671.08 1199
7671.90 1140
7672.73 1051
7673.56 1063
7674.38 1043
7675.21 1063
7676.04 1085
7676.86 1082
7677.69 1073
7678.52 1038
7679.34 1041
7680.17 1063
7681.00 1052
7681.83 1078
7682.65 1050
7683.48 1126
7684.31 1156
7685.13 1152
7685.96 1104
7686.79 1189
7687.62 1213
7688.44 1262
7689.27 1249
7690.10 1230
7690.93 1229
7691.76 1238
7692.58 1227
7693.41 1160
7694.24 1142
7695.07 1219
7695.89 1174
7696.72 1182
7697.55 1168
7698.38 1166
7699.21 1243
7700.03 1329
7700.86 1371
7701.69 1234
7702.52 1178
7703.35 1256
7704.18 1208
7705.00 1204
7705.83 1196
7706.66 1138
7707.49 1183
7708.32 1164
7709.15 1093
7709.98 1138
7710.80 1137
7711.63 1171
7712.46 1152
7713.29 1117
7714.12 1130
7714.95 1094
7715.78 1122
7716.61 1063
7717.44 1069
7718.27 996
7719.09 1084
7719.92 1086
7720.75 1060
7721.58 1066
7722.41 1080
7723.24 1054
7724.07 1032
7724.90 1098
7725.73 1082
7726.56 1024
7727.39 1007
7728.22 1075
7729.05 1122
7729.88 1126
7730.71 1150
7731.54 1149
7732.37 1171
7733.20 1151
7734.03 1097
7734.86 1146
7735.69 1054
7736.52 1045
7737.35 1014
7738.18 1021
7739.01 1004
7739.84 961
7740.67 1019
7741.50 1053
7742.33 1020
7743.16 998
7743.99 986
7744.82 977
7745.65 1085
7746.48 1148
7747.31 1256
7748.14 1398
7748.98 1435
7749.81 1594
7750.64 1551
7751.47 1624
7752.30 1599
7753.13 1510
7753.96 1373
7754.79 1284
7755.62 1255
7756.45 1184
7757.29 1127
7758.12 1090
7758.95 1029
7759.78 1025
7760.61 1037
7761.44 998
7762.27 992
7763.11 999
7763.94 991
7764.77 946
7765.60 981
7766.43 991
7767.26 943
7768.10 982
7768.93 886
7769.76 916
7770.59 960
7771.42 927
7772.26 935
7773.09 911
7773.92 951
7774.75 904
7775.58 875
7776.42 895
7777.25 935
7778.08 928
7778.91 963
7779.75 974
7780.58 967
7781.41 906
7782.24 861
7783.08 904
7783.91 940
7784.74 923
7785.57 980
7786.41 946
7787.24 970
7788.07 1002
7788.91 990
7789.74 1000
7790.57 1029
7791.40 992
7792.24 1017
7793.07 1025
7793.90 977
7794.74 980
7795.57 956
7796.40 994
7797.24 1022
7798.07 1012
7798.90 1021
7799.74 1024
7800.57 1066
7801.40 1051
7802.24 1077
7803.07 1085
7803.91 1040
7804.74 1083
7805.57 1083
7806.41 1058
7807.24 1083
7808.07 1120
7808.91 1135
7809.74 1134
7810.58 1114
7811.41 1088
7812.25 1107
7813.08 1149
7813.91 1201
7814.75 1220
7815.58 1228
7816.42 1298
7817.25 1369
7818.09 1340
7818.92 1364
7819.75 1311
7820.59 1343
7821.42 1329
7822.26 1349
7823.09 1375
7823.93 1518
7824.76 1626
7825.60 1593
7826.43 1624
7827.27 1600
7828.10 1547
7828.94 1465
7829.77 1455
7830.61 1408
7831.44 1339
7832.28 1353
7833.11 1334
7833.95 1356
7834.78 1310
7835.62 1282
7836.46 1315
7837.29 1347
7838.13 1325
7838.96 1328
7839.80 1355
7840.63 1329
7841.47 1324
7842.31 1317
7843.14 1270
7843.98 1202
7844.81 1257
7845.65 1163
7846.48 1142
7847.32 1070
7848.16 1062
7848.99 1072
7849.83 1091
7850.67 1084
7851.50 1048
7852.34 1047
7853.17 1050
7854.01 1079
7854.85 1040
7855.68 1071
7856.52 1088
7857.36 1103
7858.19 1083
7859.03 1070
7859.87 1128
7860.70 1163
7861.54 1068
7862.38 1122
7863.21 1104
7864.05 1071
7864.89 1011
7865.73 1062
7866.56 1081
7867.40 1068
7868.24 1022
7869.07 1011
7869.91 1054
7870.75 1073
7871.59 1054
7872.42 1097
7873.26 1141
7874.10 1099
7874.94 1090
7875.77 1114
7876.61 1151
7877.45 1166
7878.29 1193
7879.12 1207
7879.96 1271
7880.80 1400
7881.64 1350
7882.47 1335
7883.31 1309
7884.15 1335
7884.99 1371
7885.83 1283
7886.67 1277
7887.50 1196
7888.34 1127
7889.18 1172
7890.02 1190
7890.86 1208
7891.69 1164
7892.53 1215
7893.37 1194
7894.21 1211
7895.05 1229
7895.89 1259
7896.73 1201
7897.57 1218
7898.40 1249
7899.24 1181
7900.08 1219
7900.92 1158
7901.76 1090
7902.60 1067
7903.44 1087
7904.28 1051
7905.12 1056
7905.95 1065
7906.79 1062
7907.63 1125
7908.47 1095
7909.31 1104
7910.15 1099
7910.99 1085
7911.83 1107
7912.67 1131
7913.51 1133
7914.35 1176
7915.19 1179
7916.03 1266
7916.87 1363
7917.71 1457
7918.55 1491
7919.39 1493
7920.23 1533
7921.07 1528
7921.91 1513
7922.75 1494
7923.59 1452
7924.43 1328
7925.27 1332
7926.11 1310
7926.95 1248
7927.79 1107
7928.63 1099
7929.47 1018
7930.31 997
7931.15 1039
7931.99 997
7932.83 998
7933.67 995
7934.51 966
7935.35 967
7936.19 1008
7937.04 980
7937.88 1017
7938.72 1048
7939.56 1041
7940.40 1027
7941.24 1039
7942.08 1073
7942.92 1076
7943.76 1077
7944.60 1066
7945.45 1052
7946.29 1040
7947.13 1111
7947.97 1097
7948.81 1076
7949.65 1096
7950.49 1078
7951.34 1093
7952.18 1046
7953.02 1025
7953.86 1065
7954.70 1074
7955.54 1101
7956.39 1133
7957.23 1084
7958.07 1151
7958.91 1186
7959.75 1179
7960.60 1134
7961.44 1157
7962.28 1186
7963.12 1163
7963.96 1101
7964.81 1114
7965.65 1116
7966.49 1119
7967.33 1114
7968.18 1196
7969.02 1245
7969.86 1248
7970.70 1300
7971.55 1253
7972.39 1240
7973.23 1195
7974.08 1194
7974.92 1151
7975.76 1127
7976.60 1043
7977.45 958
7978.29 1020
7979.13 1004
7979.98 1029
7980.82 945
7981.66 963
7982.51 942
7983.35 902
7984.19 945
7985.04 950
7985.88 965
7986.72 927
7987.57 908
7988.41 964
7989.25 931
7990.10 944
7990.94 942
7991.78 915
7992.63 916
7993.47 901
7994.32 823
7995.16 875
7996.00 855
7996.85 874
7997.69 860
7998.53 911
7999.38 831
8000.22 836
8001.07 794
8001.91 807
8002.76 860
8003.60 833
8004.44 813
8005.29 801
8006.13 794
8006.98 769
8007.82 809
8008.67 770
8009.51 760
8010.36 808
8011.20 776
8012.05 765
8012.89 719
8013.74 716
8014.58 790
8015.43 799
8016.27 708
8017.12 718
8017.96 774
8018.81 735
8019.65 734
8020.50 711
8021.34 731
8022.19 753
8023.03 728
8023.88 741
8024.72 773
8025.57 727
8026.41 740
8027.26 759
8028.11 704
8028.95 760
8029.80 757
8030.64 741
8031.49 772
8032.33 763
8033.18 748
8034.03 698
8034.87 682
8035.72 744
8036.56 723
8037.41 687
8038.26 709
8039.10 678
8039.95 746
8040.80 731
8041.64 729
8042.49 749
8043.33 778
8044.18 754
8045.03 733
8045.87 720
8046.72 712
8047.57 697
8048.41 732
8049.26 717
8050.11 677
8050.95 708
8051.80 713
8052.65 718
8053.49 692
8054.34 676
8055.19 667
8056.04 659
8056.88 712
8057.73 716
8058.58 687
8059.42 672
8060.27 692
8061.12 685
8061.97 675
8062.81 682
8063.66 703
8064.51 697
8065.36 730
8066.20 709
8067.05 677
8067.90 648
8068.75 654
8069.60 656
8070.44 665
8071.29 652
8072.14 694
8072.99 715
8073.84 677
8074.68 649
8075.53 667
8076.38 663
8077.23 677
8078.08 648
8078.92 632
8079.77 668
8080.62 675
8081.47 646
8082.32 635
8083.17 628
8084.02 634
8084.86 637
8085.71 658
8086.56 672
8087.41 656
8088.26 671
8089.11 711
8089.96 685
8090.81 688
8091.65 680
8092.50 645
8093.35 689
8094.20 675
8095.05 622
8095.90 610
8096.75 639
8097.60 620
8098.45 642
8099.30 670
8100.15 689
8101.00 650
8101.85 624
8102.70 579
8103.54 617
8104.39 678
8105.24 655
8106.09 695
8106.94 688
8107.79 627
8108.64 622
8109.49 656
8110.34 640
8111.19 698
8112.04 627
8112.89 626
8113.74 667
8114.59 657
8115.44 627
8116.29 617
8117.14 655
8117.99 678
8118.84 661
8119.70 686
8120.55 704
8121.40 675
8122.25 690
8123.10 711
8123.95 703
8124.80 711
8125.65 677
8126.50 716
8127.35 730
8128.20 713
8129.05 673
8129.90 703
8130.76 699
8131.61 680
8132.46 692
8133.31 773
8134.16 771
8135.01 746
8135.86 750
8136.71 747
8137.56 754
8138.42 709
8139.27 722
8140.12 767
8140.97 698
8141.82 685
8142.67 715
8143.53 714
8144.38 737
8145.23 718
8146.08 664
8146.93 692
8147.78 719
8148.64 701
8149.49 655
8150.34 667
8151.19 688
8152.05 697
8152.90 690
8153.75 698
8154.60 698
8155.45 746
8156.31 738
8157.16 768
8158.01 763
8158.86 795
8159.72 752
8160.57 797
8161.42 797
8162.27 741
8163.13 713
8163.98 659
8164.83 656
8165.69 668
8166.54 674
8167.39 689
8168.24 725
8169.10 698
8169.95 674
8170.80 666
8171.66 604
8172.51 633
8173.36 729
8174.22 688
8175.07 638
8175.92 642
8176.78 618
8177.63 635
8178.48 653
8179.34 653
8180.19 629
8181.04 651
8181.90 624
8182.75 606
8183.61 607
8184.46 638
8185.31 626
8186.17 665
8187.02 634
8187.87 624
8188.73 670
8189.58 618
8190.44 606
8191.29 594
8192.15 641
8193.00 698
8193.85 656
8194.71 646
8195.56 661
8196.42 607
8197.27 595
8198.13 640
8198.98 671
8199.84 683
8200.69 639
8201.55 694
8202.40 652
8203.25 634
8204.11 605
8204.96 592
8205.82 633
8206.67 627
8207.53 661
8208.38 633
8209.24 572
8210.09 620
8210.95 615
8211.81 603
8212.66 634
8213.52 622
8214.37 663
8215.23 635
8216.08 616
8216.94 650
8217.79 650
8218.65 646
8219.50 675
8220.36 656
8221.22 634
8222.07 683
8222.93 686
8223.78 689
8224.64 665
8225.50 730
8226.35 689
8227.21 695
8228.06 697
8228.92 705
8229.78 633
8230.63 691
8231.49 714
8232.34 640
8233.20 621
8234.06 584
8234.91 631
8235.77 603
8236.63 597
8237.48 606
8238.34 590
8239.20 603
8240.05 655
8240.91 639
8241.77 591
8242.62 610
8243.48 600
8244.34 615
8245.19 618
8246.05 584
8246.91 636
8247.77 628
8248.62 632
8249.48 631
8250.34 646
8251.20 670
8252.05 638
8252.91 658
8253.77 656
8254.62 618
8255.48 578
8256.34 607
8257.20 587
8258.06 614
8258.91 598
8259.77 607
8260.63 645
8261.49 605
8262.34 598
8263.20 650
8264.06 670
8264.92 620
8265.78 612
8266.63 621
8267.49 680
8268.35 636
8269.21 631
8270.07 626
8270.93 655
8271.78 673
8272.64 651
8273.50 618
8274.36 608
8275.22 621
8276.08 666
8276.93 653
8277.79 622
8278.65 668
8279.51 652
8280.37 660
8281.23 645
8282.09 686
8282.95 716
8283.81 716
8284.66 673
8285.52 717
8286.38 688
8287.24 720
8288.10 659
8288.96 671
8289.82 695
8290.68 735
8291.54 663
8292.40 648
8293.26 672
8294.12 659
8294.98 674
8295.84 716
8296.70 717
8297.56 676
8298.42 699
8299.28 704
8300.13 683
8300.99 682
8301.85 682
8302.71 672
8303.57 652
8304.43 649
8305.29 660
8306.16 722
8307.02 658
8307.88 632
8308.74 704
8309.60 706
8310.46 660
8311.32 684
8312.18 700
8313.04 662
8313.90 676
8314.76 605
8315.62 608
8316.48 654
8317.34 684
8318.20 624
8319.06 614
8319.92 639
8320.78 665
8321.65 667
8322.51 606
8323.37 625
8324.23 653
8325.09 668
8325.95 691
8326.81 649
8327.67 630
8328.53 650
8329.40 670
8330.26 628
8331.12 667
8331.98 660
8332.84 650
8333.70 628
8334.57 649
8335.43 683
8336.29 661
8337.15 623
8338.01 631
8338.87 661
8339.74 649
8340.60 670
8341.46 647
8342.32 644
8343.18 635
8344.05 678
8344.91 664
8345.77 672
8346.63 647
8347.49 666
8348.36 718
8349.22 681
8350.08 678
8350.94 685
8351.81 679
8352.67 675
8353.53 694
8354.39 661
8355.26 706
8356.12 709
8356.98 712
8357.85 726
8358.71 692
8359.57 653
8360.43 666
8361.30 647
8362.16 650
8363.02 706
8363.89 623
8364.75 682
8365.61 672
8366.48 669
8367.34 631
8368.20 669
8369.07 741
8369.93 703
8370.79 687
8371.66 661
8372.52 629
8373.38 661
8374.25 716
8375.11 677
8375.98 668
8376.84 660
8377.70 700
8378.57 744
8379.43 709
8380.30 682
8381.16 705
8382.02 702
8382.89 700
8383.75 681
8384.62 700
8385.48 715
8386.34 737
8387.21 735
8388.07 698
8388.94 762
8389.80 772
8390.67 751
8391.53 696
8392.40 760
8393.26 816
8394.13 740
8394.99 733
8395.85 788
8396.72 741
8397.58 744
8398.45 773
8399.31 810
8400.18 811
8401.04 784
8401.91 808
8402.77 775
8403.64 827
8404.50 803
8405.37 834
8406.24 831
8407.10 855
8407.97 863
8408.83 879
8409.70 886
8410.56 887
8411.43 853
8412.29 886
8413.16 925
8414.03 903
8414.89 907
8415.76 949
8416.62 967
8417.49 977
8418.35 890
8419.22 962
8420.09 981
8420.95 973
8421.82 992
8422.69 984
8423.55 995
8424.42 1026
8425.28 1055
8426.15 1040
8427.02 1039
8427.88 1051
8428.75 1041
8429.62 1049
8430.48 1088
8431.35 1130
8432.22 1063
8433.08 1122
8433.95 1162
8434.82 1203
8435.68 1220
8436.55 1201
8437.42 1251
8438.28 1285
8439.15 1322
8440.02 1323
8440.89 1348
8441.75 1384
8442.62 1414
8443.49 1401
8444.35 1470
8445.22 1485
8446.09 1524
8446.96 1590
8447.82 1570
8448.69 1627
8449.56 1542
8450.43 1583
8451.29 1691
8452.16 1692
8453.03 1816
8453.90 1877
8454.76 2104
8455.63 2471
8456.50 2805
8457.37 3212
8458.24 3584
8459.10 3831
8459.97 3981
8460.84 3889
8461.71 3520
8462.58 3306
8463.45 2990
8464.31 2790
8465.18 2390
8466.05 2130
8466.92 1968
8467.79 1767
8468.66 1669
8469.52 1581
8470.39 1477
8471.26 1434
8472.13 1342
8473.00 1309
8473.87 1364
8474.74 1286
8475.61 1228
8476.47 1237
8477.34 1199
8478.21 1234
8479.08 1232
8479.95 1256
8480.82 1279
8481.69 1272
8482.56 1378
8483.43 1441
8484.30 1475
8485.17 1477
8486.04 1405
8486.91 1359
8487.78 1398
8488.64 1403
8489.51 1340
8490.38 1343
8491.25 1319
8492.12 1305
8492.99 1306
8493.86 1364
8494.73 1330
8495.60 1409
8496.47 1416
8497.34 1395
8498.21 1393
8499.08 1364
8499.95 1341
8500.82 1370
8501.69 1327
8502.56 1283
8503.43 1299
8504.30 1215
8505.17 1283
8506.05 1236
8506.92 1196
8507.79 1269
8508.66 1282
8509.53 1268
8510.40 1262
8511.27 1273
8512.14 1320
8513.01 1297
8513.88 1322
8514.75 1289
8515.62 1337
8516.49 1329
8517.37 1348
8518.24 1397
8519.11 1431
8519.98 1390
8520.85 1376
8521.72 1430
8522.59 1490
8523.46 1598
8524.33 1674
8525.21 1792
8526.08 2005
8526.95 2138
8527.82 2378
8528.69 2487
8529.56 2446
8530.44 2375
8531.31 2301
8532.18 2278
8533.05 2132
8533.92 1990
8534.80 1847
8535.67 1775
8536.54 1679
8537.41 1567
8538.28 1531
8539.16 1503
8540.03 1466
8540.90 1402
8541.77 1332
8542.64 1311
8543.52 1279
8544.39 1258
8545.26 1196
8546.13 1205
8547.01 1199
8547.88 1222
8548.75 1196
8549.62 1200
8550.50 1214
8551.37 1228
8552.24 1342
8553.12 1446
8553.99 1544
8554.86 1608
8555.73 1693
8556.61 1736
8557.48 1688
8558.35 1671
8559.23 1597
8560.10 1560
8560.97 1511
8561.85 1419
8562.72 1366
8563.59 1338
8564.47 1346
8565.34 1273
8566.21 1238
8567.09 1236
8567.96 1212
8568.83 1182
8569.71 1159
8570.58 1166
8571.46 1173
8572.33 1154
8573.20 1145
8574.08 1127
8574.95 1101
8575.83 1094
8576.70 1046
8577.57 1048
8578.45 1036
8579.32 1034
8580.20 1042
8581.07 1036
8581.94 1073
8582.82 1068
8583.69 1084
8584.57 1026
8585.44 1072
8586.32 1105
8587.19 1125
8588.07 1103
8588.94 1080
8589.82 1083
8590.69 1105
8591.57 1130
8592.44 1133
8593.32 1143
8594.19 1109
8595.07 1137
8595.94 1092
8596.82 1150
8597.69 1173
8598.57 1138
8599.44 1153
8600.32 1158
8601.19 1210
8602.07 1172
8602.94 1155
8603.82 1174
8604.69 1187
8605.57 1179
8606.44 1280
8607.32 1256
8608.20 1255
8609.07 1252
8609.95 1223
8610.82 1186
8611.70 1233
8612.57 1212
8613.45 1192
8614.33 1192
8615.20 1288
8616.08 1285
8616.95 1285
8617.83 1288
8618.71 1329
8619.58 1383
8620.46 1416
8621.34 1436
8622.21 1360
8623.09 1424
8623.97 1435
8624.84 1448
8625.72 1468
8626.59 1478
8627.47 1413
8628.35 1459
8629.22 1448
8630.10 1455
8630.98 1496
8631.86 1537
8632.73 1554
8633.61 1610
8634.49 1557
8635.36 1543
8636.24 1562
8637.12 1534
8637.99 1552
8638.87 1636
8639.75 1565
8640.63 1538
8641.50 1615
8642.38 1596
8643.26 1628
8644.14 1646
8645.01 1645
8645.89 1693
8646.77 1701
8647.65 1773
8648.52 1827
8649.40 1882
8650.28 1863
8651.16 1839
8652.04 1904
8652.91 1918
8653.79 1877
8654.67 1991
8655.55 1930
8656.43 1939
8657.30 1962
8658.18 2067
8659.06 2119
8659.94 2238
8660.82 2228
8661.70 2379
8662.57 2538
8663.45 2790
8664.33 2978
8665.21 3225
8666.09 3468
8666.97 3722
8667.85 3825
8668.72 3768
8669.60 3664
8670.48 3493
8671.36 3399
8672.24 3364
8673.12 3203
8674.00 3167
8674.88 3275
8675.76 3225
8676.63 3151
8677.51 3165
8678.39 3062
8679.27 3057
8680.15 2866
8681.03 2794
8681.91 2643
8682.79 2449
8683.67 2344
8684.55 2318
8685.43 2241
8686.31 2058
8687.19 2128
8688.07 2123
8688.95 2150
8689.83 2181
8690.71 2331
8691.59 2548
8692.47 2720
8693.35 2978
8694.23 3065
8695.11 3286
8695.99 3365
8696.87 3369
8697.75 3264
8698.63 3133
8699.51 2972
8700.39 2987
8701.27 2821
8702.15 2689
8703.03 2712
8703.91 2661
8704.79 2627
8705.67 2565
8706.55 2574
8707.43 2521
8708.31 2383
8709.19 2223
8710.07 2170
8710.96 1958
8711.84 1843
8712.72 1770
8713.60 1760
8714.48 1636
8715.36 1578
8716.24 1602
8717.12 1533
8718.00 1507
8718.89 1527
8719.77 1503
8720.65 1486
8721.53 1456
8722.41 1375
8723.29 1411
8724.17 1391
8725.06 1415
8725.94 1404
8726.82 1404
8727.70 1418
8728.58 1438
8729.46 1429
8730.35 1450
8731.23 1502
8732.11 1551
8732.99 1534
8733.87 1596
8734.76 1565
8735.64 1514
8736.52 1537
8737.40 1501
8738.29 1581
8739.17 1489
8740.05 1529
8740.93 1525
8741.81 1490
8742.70 1492
8743.58 1444
8744.46 1490
8745.34 1521
8746.23 1447
8747.11 1483
8747.99 1486
8748.88 1464
8749.76 1496
8750.64 1421
8751.52 1424
8752.41 1406
8753.29 1447
8754.17 1373
8755.06 1448
8755.94 1499
8756.82 1471
8757.71 1531
8758.59 1554
8759.47 1602
8760.36 1615
8761.24 1665
8762.12 1654
8763.01 1718
8763.89 1700
8764.77 1603
8765.66 1582
8766.54 1611
8767.42 1601
8768.31 1583
8769.19 1557
8770.08 1576
8770.96 1641
8771.84 1594
8772.73 1590
8773.61 1552
8774.50 1573
8775.38 1557
8776.26 1534
8777.15 1567
8778.03 1561
8778.92 1614
8779.80 1623
8780.69 1719
8781.57 1825
8782.46 1975
8783.34 2037
8784.22 2144
8785.11 2228
8785.99 2191
8786.88 2175
8787.76 2078
8788.65 2023
8789.53 2004
8790.42 1905
8791.30 1827
8792.19 1667
8793.07 1625
8793.96 1621
8794.84 1459
8795.73 1474
8796.61 1380
8797.50 1309
8798.38 1278
8799.27 1319
8800.15 1211
8801.04 1248
8801.93 1262
8802.81 1169
8803.70 1209
8804.58 1221
8805.47 1203
8806.35 1178
8807.24 1176
8808.12 1167
8809.01 1168
8809.90 1164
8810.78 1143
8811.67 1135
8812.55 1137
8813.44 1138
8814.33 1125
8815.21 1166
8816.10 1124
8816.98 1133
8817.87 1138
8818.76 1176
8819.64 1143
8820.53 1166
8821.42 1204
8822.30 1199
8823.19 1225
8824.08 1186
8824.96 1166
8825.85 1190
8826.74 1142
8827.62 1152
8828.51 1087
8829.40 1075
8830.28 1035
8831.17 1054
8832.06 1035
8832.94 997
8833.83 998
8834.72 1017
8835.61 1022
8836.49 972
8837.38 962
8838.27 964
8839.16 1002
8840.04 1028
8840.93 1006
8841.82 950
8842.70 979
8843.59 998
8844.48 1028
8845.37 1034
8846.26 993
8847.14 974
8848.03 1032
8848.92 981
8849.81 989
8850.69 923
8851.58 951
8852.47 983
8853.36 931
8854.25 874
8855.13 961
8856.02 925
8856.91 947
8857.80 959
8858.69 870
8859.58 853
8860.46 893
8861.35 919
8862.24 873
8863.13 874
8864.02 939
8864.91 894
8865.80 893
8866.68 883
8867.57 869
8868.46 883
8869.35 859
8870.24 865
8871.13 836
8872.02 867
8872.91 857
8873.80 811
8874.69 788
8875.57 862
8876.46 836
8877.35 850
8878.24 825
8879.13 827
8880.02 838
8880.91 832
8881.80 797
8882.69 835
8883.58 825
8884.47 759
8885.36 778
8886.25 802
8887.14 777
8888.03 764
8888.92 779
8889.81 765
8890.70 700
8891.59 715
8892.48 760
8893.37 706
8894.26 727
8895.15 720
8896.04 718
8896.93 699
8897.82 707
8898.71 692
8899.60 708
8900.49 664
8901.38 665
8902.27 655
8903.16 704
8904.05 656
8904.94 706
8905.83 666
8906.72 666
8907.61 666
8908.50 688
8909.40 674
8910.29 652
8911.18 688
8912.07 712
8912.96 692
8913.85 652
8914.74 684
8915.63 717
8916.52 678
8917.42 665
8918.31 679
8919.20 653
8920.09 644
8920.98 624
8921.87 717
8922.76 629
8923.66 616
8924.55 629
8925.44 644
8926.33 646
8927.22 625
8928.11 615
8929.01 626
8929.90 665
8930.79 676
8931.68 653
8932.57 630
8933.47 641
8934.36 639
8935.25 641
8936.14 614
8937.03 641
8937.93 638
8938.82 612
8939.71 622
8940.60 609
8941.50 543
8942.39 554
8943.28 590
8944.17 617
8945.07 613
8945.96 611
8946.85 581
8947.75 580
8948.64 580
8949.53 590
8950.42 596
8951.32 580
8952.21 621
8953.10 628
8954.00 602
8954.89 584
8955.78 587
8956.68 580
8957.57 589
8958.46 608
8959.36 605
8960.25 568
8961.14 581
8962.04 605
8962.93 582
8963.82 557
8964.72 612
8965.61 608
8966.50 604
8967.40 613
8968.29 581
8969.19 603
8970.08 578
8970.97 600
8971.87 550
8972.76 573
8973.66 621
8974.55 627
8975.44 589
8976.34 579
8977.23 600
8978.13 605
8979.02 559
8979.91 586
8980.81 591
8981.70 561
8982.60 578
8983.49 611
8984.39 571
8985.28 576
8986.18 563
8987.07 610
8987.97 571
8988.86 550
8989.76 544
8990.65 553
8991.55 550
8992.44 597
8993.34 597
8994.23 566
8995.13 546
8996.02 562
8996.92 576
8997.81 543
8998.71 556
8999.60 575
9000.50 575
9001.39 584
9002.29 520
9003.18 548
9004.08 562
9004.98 568
9005.87 553
9006.77 538
9007.66 561
9008.56 570
9009.45 568
9010.35 551
9011.25 565
9012.14 556
9013.04 564
9013.93 549
9014.83 546
9015.73 539
9016.62 551
9017.52 556
9018.42 575
9019.31 574
9020.21 537
9021.10 542
9022.00 545
9022.90 548
9023.79 543
9024.69 543
9025.59 593
9026.48 581
9027.38 598
9028.28 584
9029.17 559
9030.07 522
9030.97 535
9031.87 548
9032.76 551
9033.66 553
9034.56 542
9035.45 558
9036.35 587
9037.25 564
9038.15 593
9039.04 605
9039.94 581
9040.84 567
9041.73 530
9042.63 552
9043.53 548
9044.43 551
9045.33 534
9046.22 554
9047.12 596
9048.02 564
9048.92 567
9049.81 568
9050.71 550
9051.61 564
9052.51 549
9053.41 535
9054.30 542
9055.20 584
9056.10 580
9057.00 623
9057.90 632
9058.80 534
9059.69 540
9060.59 566
9061.49 572
9062.39 601
9063.29 583
9064.19 600
9065.08 608
9065.98 584
9066.88 586
9067.78 607
9068.68 568
9069.58 552
9070.48 564
9071.38 586
9072.27 571
9073.17 582
9074.07 571
9074.97 603
9075.87 614
9076.77 550
9077.67 560
9078.57 568
9079.47 583
9080.37 568
9081.27 575
9082.17 551
9083.07 584
9083.97 562
9084.87 543
9085.76 564
9086.66 560
9087.56 582
9088.46 631
9089.36 592
9090.26 565
9091.16 618
9092.06 634
9092.96 629
9093.86 619
9094.76 570
9095.66 611
9096.56 605
9097.46 644
9098.36 614
9099.26 555
9100.17 593
9101.07 596
9101.97 606
9102.87 602
9103.77 580
9104.67 595
9105.57 587
9106.47 571
9107.37 574
9108.27 621
9109.17 567
9110.07 560
9110.97 554
9111.87 559
9112.77 588
9113.68 561
9114.58 544
9115.48 568
9116.38 549
9117.28 569
9118.18 610
9119.08 592
9119.98 548
9120.89 545
9121.79 581
9122.69 564
9123.59 563
9124.49 552
9125.39 576
9126.29 535
9127.20 546
9128.10 559
9129.00 572
9129.90 544
9130.80 549
9131.71 562
9132.61 574
9133.51 588
9134.41 570
9135.31 568
9136.22 575
9137.12 585
9138.02 583
9138.92 594
9139.83 572
9140.73 536
9141.63 599
9142.53 614
9143.43 559
9144.34 563
9145.24 557
9146.14 547
9147.05 544
9147.95 546
9148.85 557
9149.75 544
9150.66 568
9151.56 551
9152.46 548
9153.37 531
9154.27 548
9155.17 575
9156.07 588
9156.98 560
9157.88 542
9158.78 572
9159.69 570
9160.59 559
9161.49 590
9162.40 566
9163.30 604
9164.20 576
9165.11 574
9166.01 585
9166.92 605
9167.82 615
9168.72 594
9169.63 586
9170.53 535
9171.43 622
9172.34 623
9173.24 643
9174.15 598
9175.05 599
9175.95 574
9176.86 564
9177.76 538
9178.67 576
9179.57 577
9180.48 579
9181.38 579
9182.28 583
9183.19 578
9184.09 568
9185.00 602
9185.90 570
9186.81 560
9187.71 563
9188.62 591
9189.52 577
9190.43 546
9191.33 573
9192.24 521
9193.14 579
9194.05 566
9194.95 552
9195.86 562
9196.76 610
9197.67 586
9198.57 600
9199.48 605
9200.38 648
9201.29 613
9202.19 611
9203.10 589
9204.00 607
9204.91 616
9205.81 653
9206.72 617
9207.63 610
9208.53 604
9209.44 606
9210.34 591
9211.25 584
9212.15 608
9213.06 568
9213.97 602
9214.87 556
9215.78 565
9216.68 611
9217.59 604
9218.50 582
9219.40 581
9220.31 614
9221.22 644
9222.12 628
9223.03 593
9223.94 643
9224.84 593
9225.75 608
9226.65 611
9227.56 568
9228.47 598
9229.37 554
9230.28 531
9231.19 571
9232.10 561
9233.00 558
9233.91 559
9234.82 541
9235.72 538
9236.63 573
9237.54 606
9238.44 581
9239.35 572
9240.26 559
9241.17 585
9242.07 551
9242.98 567
9243.89 562
9244.80 545
9245.70 565
9246.61 586
9247.52 559
9248.43 557
9249.33 550
9250.24 556
9251.15 586
9252.06 576
9252.97 585
9253.87 550
9254.78 573
9255.69 499
9256.60 524
9257.51 554
9258.41 568
9259.32 572
9260.23 548
9261.14 531
9262.05 540
9262.96 584
9263.86 574
9264.77 595
9265.68 615
9266.59 596
9267.50 585
9268.41 565
9269.32 583
9270.22 604
9271.13 618
9272.04 637
9272.95 591
9273.86 613
9274.77 571
9275.68 600
9276.59 558
9277.50 588
9278.40 576
9279.31 593
9280.22 577
9281.13 571
9282.04 574
9282.95 570
9283.86 564
9284.77 574
9285.68 544
9286.59 552
9287.50 577
9288.41 602
9289.32 585
9290.23 589
9291.14 608
9292.05 595
9292.96 569
9293.87 573
9294.78 573
9295.69 604
9296.60 623
9297.51 612
9298.42 623
9299.33 609
9300.24 621
9301.15 609
9302.06 614
9302.97 617
9303.88 647
9304.79 626
9305.70 574
9306.61 605
9307.52 594
9308.43 586
9309.34 669
9310.25 678
9311.16 633
9312.07 616
9312.98 658
9313.90 637
9314.81 629
9315.72 607
9316.63 607
9317.54 634
9318.45 631
9319.36 610
9320.27 655
9321.18 640
9322.10 638
9323.01 630
9323.92 602
9324.83 602
9325.74 614
9326.65 635
9327.56 619
9328.48 572
9329.39 609
9330.30 630
9331.21 635
9332.12 608
9333.03 620
9333.95 595
9334.86 600
9335.77 574
9336.68 594
9337.59 571
9338.51 615
9339.42 623
9340.33 634
9341.24 622
9342.15 592
9343.07 603
9343.98 609
9344.89 598
9345.80 635
9346.72 624
9347.63 600
9348.54 637
9349.45 597
9350.37 587
9351.28 570
9352.19 641
9353.11 625
9354.02 624
9354.93 604
9355.84 599
9356.76 612
9357.67 622
9358.58 649
9359.50 608
9360.41 615
9361.32 642
9362.24 640
9363.15 595
9364.06 614
9364.98 646
9365.89 624
9366.80 637
9367.72 577
9368.63 612
9369.54 647
9370.46 675
9371.37 657
9372.28 595
9373.20 641
9374.11 641
9375.03 617
9375.94 615
9376.85 625
9377.77 672
9378.68 607
9379.60 645
9380.51 614
9381.42 631
9382.34 663
9383.25 661
9384.17 644
9385.08 634
9386.00 675
9386.91 638
9387.82 670
9388.74 688
9389.65 697
9390.57 692
9391.48 719
9392.40 743
9393.31 708
9394.23 695
9395.14 687
9396.06 728
9396.97 727
9397.89 735
9398.80 726
9399.72 770
9400.63 778
9401.55 723
9402.46 710
9403.38 704
9404.29 682
9405.21 652
9406.12 621
9407.04 665
9407.95 642
9408.87 646
9409.79 685
9410.70 683
9411.62 681
9412.53 701
9413.45 670
9414.36 693
9415.28 693
9416.20 659
9417.11 685
9418.03 671
9418.94 690
9419.86 680
9420.78 681
9421.69 698
9422.61 737
9423.52 722
9424.44 745
9425.36 704
9426.27 696
9427.19 760
9428.11 789
9429.02 763
9429.94 752
9430.86 718
9431.77 750
9432.69 758
9433.61 776
9434.52 769
9435.44 758
9436.36 747
9437.27 772
9438.19 750
9439.11 782
9440.02 809
9440.94 860
9441.86 909
9442.78 873
9443.69 909
9444.61 899
9445.53 905
9446.44 907
9447.36 918
9448.28 918
9449.20 943
9450.11 952
9451.03 946
9451.95 959
9452.87 956
9453.78 980
9454.70 975
9455.62 1020
9456.54 989
9457.46 1025
9458.37 982
9459.29 1027
9460.21 961
9461.13 921
9462.05 920
9462.96 950
9463.88 905
9464.80 894
9465.72 871
9466.64 845
9467.56 838
9468.47 903
9469.39 879
9470.31 891
9471.23 873
9472.15 817
9473.07 827
9473.98 819
9474.90 822
9475.82 869
9476.74 938
9477.66 866
9478.58 877
9479.50 912
9480.42 936
9481.34 983
9482.26 983
9483.17 982
9484.09 950
9485.01 1015
9485.93 1064
9486.85 983
9487.77 1018
9488.69 984
9489.61 916
9490.53 939
9491.45 894
9492.37 943
9493.29 921
9494.21 883
9495.13 896
9496.05 874
9496.97 791
9497.89 833
9498.81 847
9499.73 866
9500.65 863
9501.57 823
9502.49 851
9503.41 824
9504.33 834
9505.25 897
9506.17 892
9507.09 831
9508.01 832
9508.93 852
9509.85 911
9510.77 935
9511.69 912
9512.61 915
9513.53 920
9514.45 929
9515.37 977
9516.29 976
9517.21 965
9518.13 1000
9519.05 1019
9519.98 1049
9520.90 1089
9521.82 1135
9522.74 1171
9523.66 1148
9524.58 1241
9525.50 1225
9526.42 1208
9527.34 1263
9528.27 1212
9529.19 1202
9530.11 1169
9531.03 1114
9531.95 1061
9532.87 1043
9533.79 1065
9534.72 1065
9535.64 1069
9536.56 978
9537.48 1018
9538.40 1002
9539.32 1032
9540.25 1019
9541.17 980
9542.09 973
9543.01 960
9543.93 1004
9544.86 948
9545.78 999
9546.70 1019
9547.62 1040
9548.55 986
9549.47 1006
9550.39 1048
9551.31 1020
9552.24 1104
9553.16 1067
9554.08 1055
9555.00 1039
9555.93 1063
9556.85 1033
9557.77 1040
9558.69 1117
9559.62 1089
9560.54 1078
9561.46 1078
9562.39 1096
9563.31 1073
9564.23 1094
9565.15 1084
9566.08 1033
9567.00 1099
9567.92 1113
9568.85 1128
9569.77 1108
9570.69 1087
9571.62 1071
9572.54 1093
9573.46 1088
9574.39 1083
9575.31 1116
9576.23 1075
9577.16 1070
9578.08 1153
9579.01 1147
9579.93 1156
9580.85 1162
9581.78 1149
9582.70 1180
9583.63 1188
9584.55 1213
9585.47 1199
9586.40 1168
9587.32 1143
9588.25 1150
9589.17 1191
9590.09 1190
9591.02 1134
9591.94 1214
9592.87 1256
9593.79 1251
9594.72 1246
9595.64 1255
9596.57 1245
9597.49 1302
9598.42 1336
9599.34 1404
9600.26 1383
9601.19 1501
9602.11 1559
9603.04 1520
9603.96 1535
9604.89 1522
9605.81 1535
9606.74 1445
9607.66 1423
9608.59 1467
9609.51 1403
9610.44 1413
9611.37 1422
9612.29 1394
9613.22 1370
9614.14 1268
9615.07 1315
9615.99 1360
9616.92 1331
9617.84 1321
9618.77 1359
9619.70 1337
9620.62 1306
9621.55 1301
9622.47 1324
9623.40 1377
9624.32 1373
9625.25 1339
9626.18 1358
9627.10 1444
9628.03 1422
9628.95 1386
9629.88 1470
9630.81 1454
9631.73 1452
9632.66 1473
9633.59 1502
9634.51 1531
9635.44 1537
9636.37 1527
9637.29 1541
9638.22 1552
9639.15 1610
9640.07 1602
9641.00 1584
9641.93 1661
9642.85 1686
9643.78 1772
9644.71 1804
9645.63 1734
9646.56 1823
9647.49 1824
9648.41 1835
9649.34 1882
9650.27 1900
9651.20 1856
9652.12 1839
9653.05 1859
9653.98 1856
9654.91 1910
9655.83 1815
9656.76 1690
9657.69 1771
9658.62 1711
9659.54 1690
9660.47 1649
9661.40 1676
9662.33 1676
9663.25 1738
9664.18 1746
9665.11 1626
9666.04 1715
9666.97 1768
9667.89 1761
9668.82 1787
9669.75 1811
9670.68 1847
9671.61 1808
9672.53 1829
9673.46 1846
9674.39 1887
9675.32 1926
9676.25 1924
9677.18 1834
9678.11 1948
9679.03 1941
9679.96 2033
9680.89 1980
9681.82 1966
9682.75 2007
9683.68 2029
9684.61 2029
9685.54 2016
9686.46 2059
9687.39 2047
9688.32 1977
9689.25 2065
9690.18 2079
9691.11 2050
9692.04 2116
9692.97 2070
9693.90 2096
9694.83 2040
9695.76 2105
9696.69 2083
9697.61 2128
9698.54 2112
9699.47 2182
9700.40 2212
9701.33 2310
9702.26 2275
9703.19 2295
9704.12 2269
9705.05 2249
9705.98 2255
9706.91 2189
9707.84 2248
9708.77 2143
9709.70 2131
9710.63 2156
9711.56 2149
9712.49 2210
9713.42 2251
9714.35 2240
9715.28 2352
9716.21 2453
9717.14 2561
9718.07 2526
9719.00 2559
9719.94 2553
9720.87 2460
9721.80 2364
9722.73 2238
9723.66 2239
9724.59 2058
9725.52 2002
9726.45 1953
9727.38 1874
9728.31 1846
9729.24 1832
9730.17 1808
9731.10 1750
9732.04 1727
9732.97 1707
9733.90 1701
9734.83 1669
9735.76 1657
9736.69 1629
9737.62 1688
9738.55 1674
9739.49 1671
9740.42 1673
9741.35 1617
9742.28 1555
9743.21 1529
9744.14 1577
9745.08 1573
9746.01 1516
9746.94 1472
9747.87 1445
9748.80 1489
9749.74 1501
9750.67 1475
9751.60 1422
9752.53 1395
9753.46 1371
9754.40 1340
9755.33 1357
9756.26 1379
9757.19 1364
9758.13 1302
9759.06 1329
9759.99 1319
9760.92 1314
9761.85 1349
9762.79 1312
9763.72 1304
9764.65 1282
9765.59 1297
9766.52 1283
9767.45 1312
9768.38 1293
9769.32 1319
9770.25 1321
9771.18 1311
9772.12 1303
9773.05 1322
9773.98 1278
9774.92 1265
9775.85 1310
9776.78 1291
9777.71 1296
9778.65 1263
9779.58 1256
9780.52 1283
9781.45 1325
9782.38 1341
9783.32 1312
9784.25 1303
9785.18 1403
9786.12 1344
9787.05 1360
9787.98 1367
9788.92 1400
9789.85 1325
9790.79 1281
9791.72 1295
9792.65 1257
9793.59 1245
9794.52 1218
9795.46 1243
9796.39 1240
9797.32 1279
9798.26 1272
9799.19 1252
9800.13 1303
9801.06 1273
9802.00 1290
9802.93 1286
9803.87 1271
9804.80 1240
9805.73 1236
9806.67 1138
9807.60 1187
9808.54 1127
9809.47 1155
9810.41 1096
9811.34 1110
9812.28 1088
9813.21 1065
9814.15 996
9815.08 1007
9816.02 1040
9816.95 987
9817.89 969
9818.82 1005
9819.76 961
9820.69 925
9821.63 944
9822.57 945
9823.50 918
9824.44 912
9825.37 902
9826.31 870
9827.24 903
9828.18 969
9829.11 982
9830.05 968
9830.99 898
9831.92 926
9832.86 913
9833.79 928
9834.73 859
9835.67 922
9836.60 898
9837.54 913
9838.47 936
9839.41 934
9840.35 888
9841.28 897
9842.22 867
9843.16 894
9844.09 912
9845.03 929
9845.97 941
9846.90 902
9847.84 893
9848.78 926
9849.71 937
9850.65 910
9851.59 881
9852.52 903
9853.46 903
9854.40 916
9855.33 887
9856.27 901
9857.21 891
9858.14 894
9859.08 877
9860.02 902
9860.96 880
9861.89 865
9862.83 909
9863.77 895
9864.71 827
9865.64 885
9866.58 859
9867.52 836
9868.46 828
9869.39 834
9870.33 837
9871.27 783
9872.21 810
9873.15 835
9874.08 818
9875.02 820
9875.96 846
9876.90 809
9877.83 807
9878.77 825
9879.71 847
9880.65 820
9881.59 814
9882.53 839
9883.46 800
9884.40 831
9885.34 832
9886.28 843
9887.22 816
9888.16 817
9889.10 820
9890.03 857
9890.97 791
9891.91 766
9892.85 788
9893.79 760
9894.73 757
9895.67 781
9896.61 813
9897.54 791
9898.48 738
9899.42 803
9900.36 796
9901.30 785
9902.24 773
9903.18 788
9904.12 790
9905.06 779
9906.00 759
9906.94 757
9907.88 806
9908.82 805
9909.76 786
9910.70 797
9911.63 798
9912.57 837
9913.51 810
9914.45 822
9915.39 824
9916.33 818
9917.27 810
9918.21 797
9919.15 815
9920.09 835
9921.03 825
9921.97 850
9922.91 854
9923.85 951
9924.79 926
9925.74 986
9926.68 1063
9927.62 1082
9928.56 1100
9929.50 1137
9930.44 1161
9931.38 1131
9932.32 1119
9933.26 1076
9934.20 1049
9935.14 1053
9936.08 1002
9937.02 965
9937.96 944
9938.90 906
9939.85 879
9940.79 839
9941.73 812
9942.67 819
9943.61 803
9944.55 799
9945.49 798
9946.43 862
9947.38 813
9948.32 812
9949.26 907
9950.20 913
9951.14 924
9952.08 918
9953.02 955
9953.97 988
9954.91 936
9955.85 952
9956.79 938
9957.73 916
9958.68 871
9959.62 850
9960.56 824
9961.50 806
9962.44 771
9963.39 753
9964.33 791
9965.27 717
9966.21 673
9967.15 683
9968.10 756
9969.04 739
9969.98 710
9970.92 688
9971.87 685
9972.81 697
9973.75 683
9974.69 643
9975.64 663
9976.58 701
9977.52 698
9978.47 689
9979.41 644
9980.35 622
9981.29 691
9982.24 676
9983.18 664
9984.12 684
9985.07 673
9986.01 689
9986.95 682
9987.90 684
9988.84 693
9989.78 692
9990.73 724
9991.67 666
9992.61 667
9993.56 639
9994.50 665
9995.44 703
9996.39 713
9997.33 677
9998.27 658
9999.22 663
10000.16 670
10001.11 680
10002.05 669
10002.99 668
10003.94 676
10004.88 692
10005.83 672
10006.77 670
10007.72 681
10008.66 673
10009.60 664
10010.55 606
10011.49 646
10012.44 605
10013.38 621
10014.33 622
10015.27 615
10016.21 639
10017.16 641
10018.10 648
10019.05 643
10019.99 600
10020.94 647
10021.88 611
10022.83 607
10023.77 645
10024.72 596
10025.66 620
10026.61 653
10027.55 628
10028.50 642
10029.44 607
10030.39 623
10031.33 671
10032.28 659
10033.23 663
10034.17 656
10035.12 623
10036.06 657
10037.01 655
10037.95 657
10038.90 664
10039.84 578
10040.79 611
10041.74 609
10042.68 654
10043.63 596
10044.57 601
10045.52 622
10046.47 613
10047.41 598
10048.36 616
10049.30 610
10050.25 637
10051.20 619
10052.14 599
10053.09 598
10054.04 562
10054.98 611
10055.93 608
10056.88 606
10057.82 595
10058.77 611
10059.72 573
10060.66 573
10061.61 569
10062.56 609
10063.50 632
10064.45 580
10065.40 580
10066.34 603
10067.29 609
10068.24 619
10069.18 595
10070.13 607
10071.08 613
10072.03 633
10072.97 610
10073.92 574
10074.87 573
10075.82 573
10076.76 605
10077.71 598
10078.66 593
10079.61 579
10080.55 552
10081.50 576
10082.45 590
10083.40 577
10084.34 532
10085.29 552
10086.24 531
10087.19 595
10088.14 582
10089.08 582
10090.03 574
10090.98 612
10091.93 605
10092.88 614
10093.83 568
10094.77 569
10095.72 574
10096.67 587
10097.62 597
10098.57 565
10099.52 576
10100.46 592
10101.41 607
10102.36 600
10103.31 575
10104.26 600
10105.21 574
10106.16 544
10107.11 589
10108.05 598
10109.00 588
10109.95 578
10110.90 574
10111.85 620
10112.80 621
10113.75 614
10114.70 583
10115.65 579
10116.60 570
10117.55 569
10118.50 572
10119.45 568
10120.39 579
10121.34 561
10122.29 557
10123.24 608
10124.19 596
10125.14 582
10126.09 617
10127.04 603
10127.99 626
10128.94 601
10129.89 602
10130.84 604
10131.79 575
10132.74 598
10133.69 557
10134.64 581
10135.59 597
10136.54 617
10137.49 563
10138.44 564
10139.39 603
10140.34 606
10141.30 599
10142.25 605
10143.20 627
10144.15 627
10145.10 605
10146.05 640
10147.00 673
10147.95 630
10148.90 629
10149.85 644
10150.80 658
10151.75 627
10152.70 625
10153.66 646
10154.61 642
10155.56 635
10156.51 662
10157.46 630
10158.41 648
10159.36 645
10160.31 667
10161.27 678
10162.22 682
10163.17 670
10164.12 659
10165.07 660
10166.02 695
10166.98 649
10167.93 698
10168.88 727
10169.83 703
10170.78 721
10171.73 692
10172.69 746
10173.64 752
10174.59 761
10175.54 697
10176.50 709
10177.45 763
10178.40 747
10179.35 756
10180.30 787
10181.26 752
10182.21 791
10183.16 803
10184.11 822
10185.07 805
10186.02 797
10186.97 811
10187.92 825
10188.88 831
10189.83 808
10190.78 781
10191.74 816
10192.69 810
10193.64 839
10194.59 795
10195.55 774
10196.50 791
10197.45 863
10198.41 849
10199.36 849
10200.31 843
10201.27 863
10202.22 871
10203.17 857
10204.13 893
10205.08 944
10206.03 915
10206.99 907
10207.94 949
10208.89 955
10209.85 960
10210.80 1014
10211.76 995
10212.71 995
10213.66 973
10214.62 982
10215.57 930
10216.53 889
10217.48 890
10218.43 902
10219.39 892
10220.34 836
10221.30 822
10222.25 815
10223.21 838
10224.16 807
10225.11 793
10226.07 824
10227.02 804
10227.98 788
10228.93 837
10229.89 837
10230.84 845
10231.80 865
10232.75 906
10233.71 907
10234.66 920
10235.62 940
10236.57 1031
10237.53 964
10238.48 995
10239.44 1022
10240.39 1031
10241.35 986
10242.30 1009
10243.26 994
10244.21 982
10245.17 912
10246.12 888
10247.08 889
10248.03 870
10248.99 791
10249.94 765
10250.90 751
10251.86 790
10252.81 789
10253.77 767
10254.72 768
10255.68 774
10256.63 766
10257.59 763
10258.55 738
10259.50 732
10260.46 749
10261.41 734
10262.37 742
10263.33 714
10264.28 714
10265.24 686
10266.20 716
10267.15 699
10268.11 689
10269.07 741
10270.02 728
10270.98 770
10271.94 714
10272.89 713
10273.85 726
10274.81 747
10275.76 723
10276.72 719
10277.68 703
10278.63 705
10279.59 695
10280.55 697
10281.50 679
10282.46 673
10283.42 694
10284.38 697
10285.33 656
10286.29 665
10287.25 649
10288.20 633
10289.16 672
10290.12 663
10291.08 671
10292.03 681
10292.99 671
10293.95 723
10294.91 698
10295.86 655
10296.82 627
10297.78 641
10298.74 652
10299.70 667
10300.65 668
10301.61 631
10302.57 666
10303.53 642
10304.49 680
10305.44 665
10306.40 630
10307.36 625
10308.32 681
10309.28 654
10310.24 621
10311.19 664
10312.15 637
10313.11 690
10314.07 706
10315.03 698
10315.99 682
10316.95 697
10317.90 700
10318.86 649
10319.82 659
10320.78 682
10321.74 691
10322.70 704
10323.66 687
10324.62 645
10325.58 660
10326.54 675
10327.49 623
10328.45 664
10329.41 667
10330.37 648
10331.33 663
10332.29 665
10333.25 687
10334.21 681
10335.17 672
10336.13 699
10337.09 628
10338.05 631
10339.01 613
10339.97 645
10340.93 647
10341.89 599
10342.85 584
10343.81 617
10344.77 608
10345.73 586
10346.69 596
10347.65 603
10348.61 625
10349.57 617
10350.53 633
10351.49 636
10352.45 625
10353.41 619
10354.37 544
10355.33 573
10356.29 558
10357.25 580
10358.21 597
10359.17 560
10360.13 585
10361.09 587
10362.06 546
10363.02 560
10363.98 552
10364.94 546
10365.90 538
10366.86 570
10367.82 573
10368.78 578
10369.74 580
10370.70 551
10371.67 544
10372.63 575
10373.59 524
10374.55 524
10375.51 534
10376.47 543
10377.43 508
10378.40 528
10379.36 550
10380.32 553
10381.28 535
10382.24 526
10383.20 550
10384.17 558
10385.13 541
10386.09 563
10387.05 568
10388.01 522
10388.98 558
10389.94 547
10390.90 553
10391.86 566
10392.82 523
10393.79 502
10394.75 517
10395.71 529
10396.67 546
10397.64 513
10398.60 548
10399.56 558
10400.52 532
10401.49 524
10402.45 508
10403.41 539
10404.37 523
10405.34 529
10406.30 553
10407.26 557
10408.23 543
10409.19 532
10410.15 598
10411.11 549
10412.08 517
10413.04 523
10414.00 541
10414.97 558
10415.93 513
10416.89 581
10417.86 584
10418.82 593
10419.78 583
10420.75 568
10421.71 607
10422.68 618
10423.64 605
10424.60 594
10425.57 578
10426.53 606
10427.49 609
10428.46 613
10429.42 553
10430.39 539
10431.35 561
10432.31 544
10433.28 537
10434.24 536
10435.21 542
10436.17 554
10437.13 543
10438.10 515
10439.06 545
10440.03 509
10440.99 515
10441.96 488
10442.92 487
10443.89 528
10444.85 515
10445.82 492
10446.78 501
10447.74 489
10448.71 456
10449.67 508
10450.64 511
10451.60 515
10452.57 501
10453.53 489
10454.50 535
10455.46 492
10456.43 512
10457.39 501
10458.36 525
10459.33 537
10460.29 536
10461.26 537
10462.22 536
10463.19 504
10464.15 520
10465.12 491
10466.08 510
10467.05 530
10468.01 520
10468.98 471
10469.95 496
10470.91 486
10471.88 505
10472.84 529
10473.81 528
10474.78 553
10475.74 534
10476.71 550
10477.67 544
10478.64 559
10479.61 545
10480.57 572
10481.54 568
10482.51 573
10483.47 550
10484.44 615
10485.41 582
10486.37 592
10487.34 568
10488.30 559
10489.27 569
10490.24 551
10491.20 562
10492.17 552
10493.14 558
10494.11 512
10495.07 552
10496.04 513
10497.01 540
10497.97 539
10498.94 531
10499.91 548
10500.88 557
10501.84 517
10502.81 513
10503.78 553
10504.74 570
10505.71 531
10506.68 521
10507.65 521
10508.61 522
10509.58 567
10510.55 529
10511.52 530
10512.49 561
10513.45 568
10514.42 548
10515.39 531
10516.36 544
10517.32 510
10518.29 536
10519.26 548
10520.23 543
10521.20 507
10522.17 531
10523.13 532
10524.10 548
10525.07 539
10526.04 550
10527.01 533
10527.98 560
10528.94 553
10529.91 521
10530.88 495
10531.85 533
10532.82 534
10533.79 556
10534.76 590
10535.72 564
10536.69 560
10537.66 565
10538.63 568
10539.60 583
10540.57 592
10541.54 586
10542.51 615
10543.48 578
10544.45 558
10545.42 626
10546.38 580
10547.35 590
10548.32 545
10549.29 556
10550.26 559
10551.23 548
10552.20 582
10553.17 542
10554.14 553
10555.11 615
10556.08 567
10557.05 577
10558.02 615
10558.99 599
10559.96 627
10560.93 583
10561.90 664
10562.87 643
10563.84 693
10564.81 646
10565.78 628
10566.75 655
10567.72 666
10568.69 646
10569.66 659
10570.63 624
10571.60 633
10572.57 626
10573.54 637
10574.51 640
10575.48 610
10576.46 594
10577.43 588
10578.40 632
10579.37 595
10580.34 611
10581.31 613
10582.28 604
10583.25 607
10584.22 601
10585.19 583
10586.16 587
10587.14 623
10588.11 636
10589.08 621
10590.05 592
10591.02 603
10591.99 629
10592.96 652
10593.94 617
10594.91 648
10595.88 664
10596.85 644
10597.82 625
10598.79 692
10599.77 649
10600.74 689
10601.71 636
10602.68 621
10603.65 680
10604.62 708
10605.60 691
10606.57 667
10607.54 723
10608.51 743
10609.49 818
10610.46 840
10611.43 817
10612.40 790
10613.37 787
10614.35 844
10615.32 821
10616.29 784
10617.26 775
10618.24 777
10619.21 778
10620.18 766
10621.16 691
10622.13 728
10623.10 730
10624.07 676
10625.05 651
10626.02 661
10626.99 645
10627.97 658
10628.94 638
10629.91 605
10630.89 660
10631.86 663
10632.83 638
10633.80 636
10634.78 671
10635.75 687
10636.73 699
10637.70 670
10638.67 698
10639.65 696
10640.62 681
10641.59 724
10642.57 712
10643.54 717
10644.51 703
10645.49 726
10646.46 725
10647.44 692
10648.41 673
10649.38 722
10650.36 702
10651.33 662
10652.31 625
10653.28 671
10654.25 608
10655.23 592
10656.20 620
10657.18 597
10658.15 600
10659.13 555
10660.10 576
10661.08 565
10662.05 555
10663.03 539
10664.00 585
10664.97 588
10665.95 576
10666.92 590
10667.90 549
10668.87 568
10669.85 593
10670.82 568
10671.80 591
10672.77 604
10673.75 561
10674.72 535
10675.70 545
10676.68 557
10677.65 568
10678.63 575
10679.60 572
10680.58 599
10681.55 561
10682.53 599
10683.50 592
10684.48 580
10685.45 564
10686.43 587
10687.41 585
10688.38 598
10689.36 579
10690.33 560
10691.31 562
10692.29 560
10693.26 551
10694.24 575
10695.21 566
10696.19 538
10697.17 545
10698.14 515
10699.12 534
10700.10 506
10701.07 539
10702.05 539
10703.02 559
10704.00 541
10704.98 553
10705.95 528
10706.93 535
10707.91 561
10708.88 538
10709.86 563
10710.84 543
10711.82 542
10712.79 522
10713.77 570
10714.75 536
10715.72 545
10716.70 525
10717.68 529
10718.65 540
10719.63 526
10720.61 534
10721.59 526
10722.56 521
10723.54 537
10724.52 513
10725.50 513
10726.47 517
10727.45 533
10728.43 504
10729.41 535
10730.38 545
10731.36 535
10732.34 527
10733.32 541
10734.30 550
10735.27 568
10736.25 492
10737.23 536
10738.21 553
10739.19 509
10740.16 550
10741.14 553
10742.12 562
10743.10 565
10744.08 565
10745.06 546
10746.03 535
10747.01 509
10747.99 538
10748.97 555
10749.95 556
10750.93 552
10751.91 556
10752.88 551
10753.86 559
10754.84 547
10755.82 537
10756.80 563
10757.78 534
10758.76 509
10759.74 584
10760.72 552
10761.70 545
10762.67 592
10763.65 619
10764.63 564
10765.61 546
10766.59 567
10767.57 576
10768.55 579
10769.53 592
10770.51 612
10771.49 566
10772.47 583
10773.45 614
10774.43 551
10775.41 585
10776.39 558
10777.37 578
10778.35 597
10779.33 592
10780.31 599
10781.29 570
10782.27 562
10783.25 640
10784.23 636
10785.21 609
10786.19 610
10787.17 597
10788.15 578
10789.13 612
10790.11 618
10791.09 602
10792.07 565
10793.05 632
10794.03 656
10795.01 594
10795.99 611
10796.97 585
10797.96 578
10798.94 570
10799.92 597
10800.90 614
10801.88 567
10802.86 593
10803.84 576
10804.82 606
10805.80 585
10806.79 573
10807.77 575
10808.75 596
10809.73 561
10810.71 566
10811.69 565
10812.67 556
10813.65 582
10814.64 587
10815.62 585
10816.60 564
10817.58 613
10818.56 588
10819.54 575
10820.53 559
10821.51 566
10822.49 549
10823.47 611
10824.45 593
10825.44 593
10826.42 579
10827.40 601
10828.38 602
10829.37 621
10830.35 585
10831.33 593
10832.31 580
10833.29 586
10834.28 592
10835.26 621
10836.24 602
10837.22 582
10838.21 603
10839.19 546
10840.17 653
10841.16 651
10842.14 617
10843.12 616
10844.10 580
10845.09 596
10846.07 620
10847.05 602
10848.04 646
10849.02 651
10850.00 671
10850.99 619
10851.97 617
10852.95 649
10853.94 650
10854.92 660
10855.90 681
10856.89 713
10857.87 697
10858.85 706
10859.84 704
10860.82 661
10861.80 670
10862.79 685
10863.77 672
10864.76 704
10865.74 659
10866.72 651
10867.71 675
10868.69 635
10869.68 642
10870.66 647
10871.64 641
10872.63 687
10873.61 742
10874.60 679
10875.58 666
10876.56 719
10877.55 667
10878.53 671
10879.52 678
10880.50 678
10881.49 702
10882.47 715
10883.46 695
10884.44 680
10885.43 702
10886.41 716
10887.40 697
10888.38 707
10889.37 745
10890.35 739
10891.34 690
10892.32 716
10893.31 764
10894.29 719
10895.28 692
10896.26 724
10897.25 765
10898.23 737
10899.22 757
10900.20 761
10901.19 789
10902.17 781
10903.16 802
10904.15 781
10905.13 772
10906.12 731
10907.10 799
10908.09 806
10909.07 802
10910.06 793
10911.05 781
10912.03 873
10913.02 871
10914.00 842
10914.99 851
10915.98 892
10916.96 848
10917.95 852
10918.94 877
10919.92 876
10920.91 905
10921.89 880
10922.88 901
10923.87 885
10924.85 938
10925.84 919
10926.83 929
10927.81 949
10928.80 924
10929.79 991
10930.77 987
10931.76 958
10932.75 977
10933.74 937
10934.72 968
10935.71 963
10936.70 952
10937.68 983
10938.67 1051
10939.66 1014
10940.65 1016
10941.63 1087
10942.62 1055
10943.61 1085
10944.59 1072
10945.58 1105
10946.57 1092
10947.56 1099
10948.54 1120
10949.53 1168
10950.52 1188
10951.51 1189
10952.50 1183
10953.48 1204
10954.47 1259
10955.46 1346
10956.45 1364
10957.44 1456
10958.42 1526
10959.41 1555
10960.40 1562
10961.39 1573
10962.38 1582
10963.36 1569
10964.35 1544
10965.34 1560
10966.33 1480
10967.32 1491
10968.31 1424
10969.30 1427
10970.28 1404
10971.27 1381
10972.26 1296
10973.25 1319
10974.24 1295
10975.23 1223
10976.22 1228
10977.21 1162
10978.19 1196
10979.18 1209
10980.17 1187
10981.16 1171
10982.15 1210
10983.14 1254
10984.13 1239
10985.12 1253
10986.11 1240
10987.10 1304
10988.09 1315
10989.08 1250
10990.07 1310
10991.06 1375
10992.04 1386
10993.03 1399
10994.02 1461
10995.01 1484
10996.00 1576
10996.99 1662
10997.98 1758
10998.97 1847
10999.96 1901
11000.95 1974
11001.94 2068
11002.93 2051
11003.92 2085
11004.91 2069
11005.90 1958
11006.89 1895
11007.88 1840
11008.87 1754
11009.87 1671
11010.86 1628
11011.85 1532
11012.84 1450
11013.83 1354
11014.82 1315
11015.81 1238
11016.80 1164
11017.79 1155
11018.78 1092
11019.77 1114
11020.76 1073
11021.75 1066
11022.74 1037
11023.74 1032
11024.73 1026
11025.72 1017
11026.71 982
11027.70 986
11028.69 972
11029.68 1014
11030.67 1010
11031.67 940
11032.66 1000
11033.65 987
11034.64 958
11035.63 932
11036.62 993
11037.61 980
11038.61 934
11039.60 953
11040.59 981
11041.58 998
11042.57 1010
11043.56 965
11044.56 930
11045.55 933
11046.54 904
11047.53 926
11048.53 920
11049.52 885
11050.51 877
11051.50 885
11052.49 877
11053.49 863
11054.48 852
11055.47 875
11056.46 875
11057.46 874
11058.45 849
11059.44 858
11060.43 875
11061.43 924
11062.42 852
11063.41 804
11064.41 832
11065.40 872
11066.39 846
11067.38 856
11068.38 891
11069.37 850
11070.36 838
11071.36 860
11072.35 883
11073.34 847
11074.34 849
11075.33 817
11076.32 868
11077.32 896
11078.31 888
11079.30 911
11080.30 891
11081.29 881
11082.28 830
11083.28 858
11084.27 849
11085.27 855
11086.26 850
11087.25 804
11088.25 851
11089.24 854
11090.24 859
11091.23 819
11092.22 799
11093.22 763
11094.21 755
11095.21 819
11096.20 834
11097.19 790
11098.19 820
11099.18 793
11100.18 754
11101.17 770
11102.17 785
11103.16 755
11104.16 774
11105.15 767
11106.15 763
11107.14 780
11108.13 788
11109.13 775
11110.12 773
11111.12 786
11112.11 770
11113.11 728
11114.10 762
11115.10 756
11116.09 734
11117.09 729
11118.09 737
11119.08 790
11120.08 739
11121.07 756
11122.07 724
11123.06 703
11124.06 732
11125.05 745
11126.05 732
11127.04 742
11128.04 742
11129.04 757
11130.03 737
11131.03 705
11132.02 705
11133.02 718
11134.02 753
11135.01 730
11136.01 705
11137.00 648
11138.00 707
11139.00 687
11139.99 724
11140.99 736
11141.98 733
11142.98 729
11143.98 709
11144.97 709
11145.97 711
11146.97 731
11147.96 728
11148.96 740
11149.96 699
11150.95 766
11151.95 723
11152.95 702
11153.94 708
11154.94 728
11155.94 742
11156.93 747
11157.93 684
11158.93 714
11159.93 684
11160.92 725
11161.92 729
11162.92 682
11163.92 702
11164.91 716
11165.91 717
11166.91 705
11167.90 698
11168.90 655
11169.90 737
11170.90 706
11171.90 690
11172.89 703
11173.89 663
11174.89 668
11175.89 685
11176.88 688
11177.88 683
11178.88 688
11179.88 721
11180.88 721
11181.87 675
11182.87 672
11183.87 656
11184.87 680
11185.87 690
11186.87 627
11187.86 670
11188.86 676
11189.86 667
11190.86 645
11191.86 676
11192.86 689
11193.86 683
11194.85 633
11195.85 695
11196.85 722
11197.85 726
11198.85 707
11199.85 688
11200.85 700
11201.85 718
11202.84 665
11203.84 696
11204.84 712
11205.84 728
11206.84 745
11207.84 741
11208.84 680
11209.84 707
11210.84 780
11211.84 742
11212.84 738
11213.84 730
11214.84 753
11215.84 731
11216.84 739
11217.84 780
11218.84 734
11219.84 729
11220.84 749
11221.84 750
11222.84 709
11223.84 744
11224.84 750
11225.84 765
11226.84 736
11227.84 711
11228.84 715
11229.84 816
11230.84 745
11231.84 755
11232.84 736
11233.84 768
11234.84 811
11235.84 774
11236.84 766
11237.84 776
11238.84 777
11239.84 797
11240.84 801
11241.84 761
11242.84 791
11243.84 780
11244.84 787
11245.85 737
11246.85 769
11247.85 826
11248.85 798
11249.85 768
11250.85 825
11251.85 823
11252.85 781
11253.86 786
11254.86 836
11255.86 825
11256.86 823
11257.86 863
11258.86 847
11259.86 821
11260.87 830
11261.87 874
11262.87 820
11263.87 825
11264.87 891
11265.87 843
11266.88 801
11267.88 884
11268.88 884
11269.88 895
11270.88 921
11271.89 927
11272.89 923
11273.89 933
11274.89 909
11275.90 962
11276.90 946
11277.90 917
11278.90 925
11279.90 949
11280.91 922
11281.91 952
11282.91 949
11283.92 910
11284.92 910
11285.92 911
11286.92 841
11287.93 850
11288.93 854
11289.93 836
11290.94 825
11291.94 818
11292.94 836
11293.94 806
11294.95 816
11295.95 782
11296.95 814
11297.96 781
11298.96 785
11299.96 813
11300.97 822
11301.97 822
11302.97 831
11303.98 787
11304.98 789
11305.98 788
11306.99 798
11307.99 791
11309.00 812
11310.00 795
11311.00 785
11312.01 751
11313.01 779
11314.02 807
11315.02 792
11316.02 797
11317.03 857
11318.03 893
11319.04 838
11320.04 855
11321.04 842
11322.05 869
11323.05 859
11324.06 870
11325.06 830
11326.07 861
11327.07 872
11328.08 893
11329.08 889
11330.09 867
11331.09 871
11332.10 837
11333.10 883
11334.10 861
11335.11 858
11336.11 869
11337.12 881
11338.12 890
11339.13 905
11340.14 888
11341.14 972
11342.15 915
11343.15 919
11344.16 944
11345.16 959
11346.17 982
11347.17 978
11348.18 944
11349.18 944
11350.19 956
11351.19 863
11352.20 899
11353.21 851
11354.21 885
11355.22 822
11356.22 853
11357.23 848
11358.24 826
11359.24 822
11360.25 814
11361.25 864
11362.26 826
11363.27 807
11364.27 823
11365.28 813
11366.28 835
11367.29 847
11368.30 878
11369.30 836
11370.31 830
11371.32 869
11372.32 879
11373.33 865
11374.34 831
11375.34 911
11376.35 873
11377.36 878
11378.36 874
11379.37 878
11380.38 844
11381.38 885
11382.39 877
11383.40 885
11384.41 861
11385.41 871
11386.42 850
11387.43 892
11388.43 884
11389.44 858
11390.45 875
11391.46 876
11392.46 845
11393.47 930
11394.48 903
11395.49 872
11396.49 869
11397.50 858
11398.51 885
11399.52 865
11400.53 897
11401.53 904
11402.54 896
11403.55 920
11404.56 913
11405.57 907
11406.57 928
11407.58 883
11408.59 880
11409.60 879
11410.61 887
11411.61 936
11412.62 928
11413.63 958
11414.64 964
11415.65 966
11416.66 976
11417.67 937
11418.67 946
11419.68 937
11420.69 953
11421.70 957
11422.71 904
11423.72 924
11424.73 911
11425.74 944
11426.74 1024
11427.75 999
11428.76 995
11429.77 950
11430.78 968
11431.79 994
11432.80 972
11433.81 969
11434.82 1003
11435.83 991
11436.84 1008
11437.85 988
11438.86 1033
11439.87 1034
11440.88 988
11441.88 973
11442.89 1009
11443.90 1033
11444.91 1036
11445.92 1056
11446.93 1002
11447.94 991
11448.95 1051
11449.96 1045
11450.97 1060
11451.98 1088
11452.99 1094
11454.00 1094
11455.01 1085
11456.02 1086
11457.04 1057
11458.05 1057
11459.06 1075
11460.07 1073
11461.08 1136
11462.09 1125
11463.10 1146
11464.11 1164
11465.12 1124
11466.13 1179
11467.14 1159
11468.15 1115
11469.16 1147
11470.17 1149
11471.18 1188
11472.20 1232
11473.21 1214
11474.22 1266
11475.23 1177
11476.24 1209
11477.25 1271
11478.26 1223
11479.27 1267
11480.28 1272
11481.30 1298
11482.31 1290
11483.32 1315
11484.33 1388
11485.34 1377
11486.35 1384
11487.37 1403
11488.38 1445
11489.39 1413
11490.40 1440
11491.41 1445
11492.42 1470
11493.44 1529
11494.45 1537
11495.46 1496
11496.47 1554
11497.48 1607
11498.50 1593
11499.51 1614
11500.52 1626
11501.53 1710
11502.55 1735
11503.56 1712
11504.57 1731
11505.58 1714
11506.60 1827
11507.61 1812
11508.62 1807
11509.63 1888
11510.65 1952
11511.66 1906
11512.67 1942
11513.68 2088
11514.70 2147
11515.71 2157
11516.72 2168
11517.74 2306
11518.75 2416
11519.76 2418
11520.78 2540
11521.79 2652
11522.80 2672
11523.81 2798
11524.83 2865
11525.84 2944
11526.85 3113
11527.87 3114
11528.88 3322
11529.90 3382
11530.91 3519
11531.92 3595
11532.94 3805
11533.95 4215
11534.96 4389
11535.98 4648
11536.99 4957
11538.01 5190
11539.02 5526
11540.03 5672
11541.05 6036
11542.06 6043
11543.08 6179
11544.09 6143
11545.10 5972
11546.12 5836
11547.13 5515
11548.15 5235
11549.16 5017
11550.18 4624
11551.19 4314
11552.20 4120
11553.22 3775
11554.23 3446
11555.25 3234
11556.26 3013
11557.28 2791
11558.29 2593
11559.31 2437
11560.32 2358
11561.34 2284
11562.35 2322
11563.37 2204
11564.38 2123
11565.40 2067
11566.41 2050
11567.43 2098
11568.44 2007
11569.46 2080
11570.47 2059
11571.49 2089
11572.50 2082
11573.52 2047
11574.53 2048
11575.55 2043
11576.57 2041
11577.58 2015
11578.60 2022
11579.61 2010
11580.63 2019
11581.64 1987
11582.66 1964
11583.68 1939
11584.69 1950
11585.71 1941
11586.72 1902
11587.74 1854
11588.76 1867
11589.77 1824
11590.79 1802
11591.81 1804
11592.82 1822
11593.84 1877
11594.85 1854
11595.87 1873
11596.89 1925
11597.90 1940
11598.92 1905
11599.94 2046
11600.95 2069
11601.97 1987
11602.99 2104
11604.00 2079
11605.02 2134
11606.04 2148
11607.05 2162
11608.07 2077
11609.09 2048
11610.11 2033
11611.12 1930
11612.14 1908
11613.16 1957
11614.17 1896
11615.19 1873
11616.21 1865
11617.23 1916
11618.24 1795
11619.26 1838
11620.28 1815
11621.30 1851
11622.31 1837
11623.33 1811
11624.35 1817
11625.37 1784
11626.38 1832
11627.40 1812
11628.42 1714
11629.44 1718
11630.46 1660
11631.47 1645
11632.49 1639
11633.51 1600
11634.53 1622
11635.55 1538
11636.56 1533
11637.58 1504
11638.60 1500
11639.62 1478
11640.64 1463
11641.66 1432
11642.67 1386
11643.69 1434
11644.71 1366
11645.73 1368
11646.75 1404
11647.77 1358
11648.79 1358
11649.80 1356
11650.82 1345
11651.84 1334
11652.86 1324
11653.88 1294
11654.90 1276
11655.92 1278
11656.94 1269
11657.96 1236
11658.98 1262
11660.00 1247
11661.01 1189
11662.03 1191
11663.05 1247
11664.07 1176
11665.09 1181
11666.11 1164
11667.13 1182
11668.15 1161
11669.17 1149
11670.19 1172
11671.21 1095
11672.23 1131
11673.25 1128
11674.27 1088
11675.29 1097
11676.31 1129
11677.33 1133
11678.35 1079
11679.37 1089
11680.39 1048
11681.41 1067
11682.43 1051
11683.45 1104
11684.47 1074
11685.49 1085
11686.51 1095
11687.53 1095
11688.55 1043
11689.57 1006
11690.59 1012
11691.61 1055
11692.63 1012
11693.66 1013
11694.68 965
11695.70 977
11696.72 990
11697.74 982
11698.76 973
11699.78 984
11700.80 960
11701.82 923
11702.84 939
11703.86 948
11704.89 897
11705.91 926
11706.93 927
11707.95 905
11708.97 890
11709.99 915
11711.01 878
11712.04 896
11713.06 892
11714.08 861
11715.10 871
11716.12 872
11717.14 843
11718.17 892
11719.19 886
11720.21 831
11721.23 848
11722.25 853
11723.28 795
11724.30 780
11725.32 809
11726.34 822
11727.36 773
11728.39 838
11729.41 830
11730.43 813
11731.45 768
11732.48 783
11733.50 758
11734.52 783
11735.54 776
11736.57 815
11737.59 808
11738.61 737
11739.63 757
11740.66 765
11741.68 749
11742.70 751
11743.72 739
11744.75 711
11745.77 752
11746.79 759
11747.82 735
11748.84 750
11749.86 731
11750.89 726
11751.91 695
11752.93 717
11753.96 705
11754.98 706
11756.00 722
11757.03 701
11758.05 677
11759.07 695
11760.10 679
11761.12 667
11762.14 720
11763.17 731
11764.19 696
11765.22 676
11766.24 697
11767.26 676
11768.29 695
11769.31 697
11770.34 636
11771.36 676
11772.38 689
11773.41 678
11774.43 667
11775.46 678
11776.48 700
11777.51 696
11778.53 692
11779.55 685
11780.58 695
11781.60 699
11782.63 699
11783.65 675
11784.68 668
11785.70 657
11786.73 682
11787.75 678
11788.78 676
11789.80 665
11790.83 663
11791.85 654
11792.88 677
11793.90 720
11794.93 680
11795.95 678
11796.98 663
11798.00 681
11799.03 683
11800.05 657
11801.08 648
11802.10 686
11803.13 687
11804.15 655
11805.18 641
11806.21 668
11807.23 632
11808.26 671
11809.28 646
11810.31 660
11811.33 635
11812.36 657
11813.39 696
11814.41 674
11815.44 676
11816.46 703
11817.49 676
11818.52 673
11819.54 682
11820.57 656
11821.59 661
11822.62 691
11823.65 685
11824.67 695
11825.70 682
11826.73 684
11827.75 666
11828.78 674
11829.81 676
11830.83 632
11831.86 674
11832.89 654
11833.91 664
11834.94 692
11835.97 697
11836.99 654
11838.02 693
11839.05 694
11840.08 674
11841.10 685
11842.13 681
11843.16 675
11844.18 688
11845.21 666
11846.24 712
11847.27 684
11848.29 697
11849.32 687
11850.35 723
11851.38 737
11852.40 726
11853.43 688
11854.46 730
11855.49 733
11856.51 744
11857.54 753
11858.57 717
11859.60 679
11860.63 711
11861.65 735
11862.68 750
11863.71 744
11864.74 746
11865.77 745
11866.80 754
11867.82 742
11868.85 740
11869.88 712
11870.91 709
11871.94 751
11872.97 747
11873.99 750
11875.02 782
11876.05 768
11877.08 751
11878.11 762
11879.14 779
11880.17 792
11881.20 821
11882.22 840
11883.25 799
11884.28 825
11885.31 854
11886.34 832
11887.37 853
11888.40 821
11889.43 838
11890.46 857
11891.49 876
11892.52 869
11893.55 880
11894.57 901
11895.60 931
11896.63 917
11897.66 908
11898.69 982
11899.72 1022
11900.75 1040
11901.78 1005
11902.81 1043
11903.84 1074
11904.87 1090
11905.90 1064
11906.93 1114
11907.96 1140
11908.99 1140
11910.02 1158
11911.05 1155
11912.08 1146
11913.11 1189
11914.14 1094
11915.17 1064
11916.20 1043
11917.23 1043
11918.26 1046
11919.29 1029
11920.33 1059
11921.36 1050
11922.39 1027
11923.42 984
11924.45 1015
11925.48 1077
11926.51 1061
11927.54 1081
11928.57 1091
11929.60 1137
11930.63 1125
11931.66 1164
11932.70 1207
11933.73 1204
11934.76 1205
11935.79 1261
11936.82 1221
11937.85 1199
11938.88 1168
11939.91 1138
11940.95 1153
11941.98 1096
11943.01 1086
11944.04 1044
11945.07 1040
11946.10 986
11947.14 965
11948.17 944
11949.20 931
11950.23 940
11951.26 886
11952.29 899
11953.33 892
11954.36 913
11955.39 896
11956.42 852
11957.46 851
11958.49 844
11959.52 842
11960.55 883
11961.58 867
11962.62 866
11963.65 857
11964.68 875
11965.71 846
11966.75 850
11967.78 891
11968.81 874
11969.84 873
11970.88 873
11971.91 851
11972.94 869
11973.98 871
11975.01 869
11976.04 811
11977.07 873
11978.11 873
11979.14 908
11980.17 905
11981.21 845
11982.24 901
11983.27 844
11984.31 867
11985.34 874
11986.37 920
11987.41 926
11988.44 892
11989.47 856
11990.51 868
11991.54 898
11992.58 872
11993.61 897
11994.64 870
11995.68 907
11996.71 970
11997.74 914
11998.78 953
11999.81 954
12000.85 953
12001.88 966
12002.91 981
12003.95 963
12004.98 963
12006.02 967
12007.05 965
12008.09 994
12009.12 990
12010.15 932
12011.19 952
12012.22 999
12013.26 971
12014.29 1046
12015.33 1038
12016.36 1025
12017.40 1057
12018.43 1019
12019.47 1062
12020.50 1054
12021.54 1053
12022.57 1060
12023.61 1076
12024.64 1068
12025.68 1069
12026.71 1068
12027.75 1016
12028.78 1062
12029.82 1043
12030.85 1055
12031.89 1039
12032.92 1092
12033.96 1092
12034.99 1080
12036.03 1073
12037.07 1043
12038.10 1112
12039.14 1103
12040.17 1106
12041.21 1089
12042.24 1150
12043.28 1110
12044.32 1051
12045.35 1096
12046.39 1092
12047.42 1148
12048.46 1138
12049.50 1139
12050.53 1181
12051.57 1155
12052.61 1181
12053.64 1182
12054.68 1214
12055.71 1202
12056.75 1241
12057.79 1226
12058.82 1211
12059.86 1225
12060.90 1226
12061.93 1220
12062.97 1226
12064.01 1180
12065.04 1173
12066.08 1203
12067.12 1150
12068.15 1207
12069.19 1170
12070.23 1177
12071.27 1157
12072.30 1107
12073.34 1073
12074.38 1074
12075.41 1028
12076.45 1010
12077.49 1004
12078.53 952
12079.56 943
12080.60 1004
12081.64 997
12082.68 1014
12083.71 1011
12084.75 1034
12085.79 1029
12086.83 962
12087.86 1068
12088.90 1041
12089.94 1040
12090.98 1056
12092.02 1073
12093.05 1064
12094.09 1074
12095.13 1109
12096.17 1085
12097.21 1070
12098.25 1103
12099.28 1144
12100.32 1155
12101.36 1144
12102.40 1161
12103.44 1174
12104.48 1194
12105.51 1109
12106.55 1155
12107.59 1184
12108.63 1219
12109.67 1163
12110.71 1165
12111.75 1155
12112.79 1108
12113.82 1050
12114.86 1035
12115.90 1079
12116.94 1066
12117.98 995
12119.02 1023
12120.06 1011
12121.10 960
12122.14 927
12123.18 897
12124.22 934
12125.25 875
12126.29 885
12127.33 897
12128.37 923
12129.41 871
12130.45 847
12131.49 867
12132.53 849
12133.57 839
12134.61 846
12135.65 871
12136.69 820
12137.73 851
12138.77 854
12139.81 829
12140.85 827
12141.89 849
12142.93 843
12143.97 826
12145.01 846
12146.05 845
12147.09 880
12148.13 836
12149.17 818
12150.21 791
12151.25 825
12152.29 813
12153.34 783
12154.38 769
12155.42 782
12156.46 779
12157.50 776
12158.54 704
12159.58 710
12160.62 758
12161.66 747
12162.70 731
12163.74 717
12164.78 724
12165.83 771
12166.87 736
12167.91 749
12168.95 750
12169.99 744
12171.03 722
12172.07 700
12173.11 761
12174.16 749
12175.20 718
12176.24 741
12177.28 733
12178.32 728
12179.36 742
12180.41 753
12181.45 711
12182.49 712
12183.53 714
12184.57 714
12185.62 736
12186.66 712
12187.70 693
12188.74 721
12189.78 689
12190.83 703
12191.87 689
12192.91 706
12193.95 728
12195.00 702
12196.04 701
12197.08 687
12198.12 722
12199.17 737
12200.21 741
12201.25 706
12202.29 693
12203.34 695
12204.38 729
12205.42 701
12206.46 636
12207.51 660
12208.55 698
12209.59 700
12210.64 690
12211.68 669
12212.72 714
12213.77 716
12214.81 641
12215.85 668
12216.90 679
12217.94 680
12218.98 684
12220.03 693
12221.07 654
12222.11 652
12223.16 682
12224.20 655
12225.24 629
12226.29 622
12227.33 618
12228.37 634
12229.42 611
12230.46 674
12231.51 621
12232.55 632
12233.59 609
12234.64 591
12235.68 585
12236.73 610
12237.77 613
12238.82 648
12239.86 643
12240.90 651
12241.95 641
12242.99 679
12244.04 652
12245.08 647
12246.13 615
12247.17 658
12248.22 663
12249.26 653
12250.31 620
12251.35 632
12252.39 645
12253.44 640
12254.48 616
12255.53 598
12256.57 618
12257.62 589
12258.66 621
12259.71 578
12260.75 586
12261.80 577
12262.85 590
12263.89 608
12264.94 556
12265.98 557
12267.03 577
12268.07 561
12269.12 539
12270.16 571
12271.21 555
12272.25 574
12273.30 543
12274.35 540
12275.39 551
12276.44 563
12277.48 562
12278.53 552
12279.58 571
12280.62 598
12281.67 577
12282.71 595
12283.76 579
12284.81 570
12285.85 549
12286.90 581
12287.95 595
12288.99 583
12290.04 539
12291.08 572
12292.13 560
12293.18 577
12294.22 557
12295.27 549
12296.32 587
12297.36 582
12298.41 543
12299.46 540
12300.50 581
12301.55 562
12302.60 547
12303.65 550
12304.69 541
12305.74 548
12306.79 575
12307.83 580
12308.88 522
12309.93 533
12310.98 570
12312.02 533
12313.07 541
12314.12 512
12315.17 516
12316.21 551
12317.26 547
12318.31 551
12319.36 541
12320.40 503
12321.45 545
12322.50 525
12323.55 506
12324.60 539
12325.64 543
12326.69 506
12327.74 533
12328.79 501
12329.84 497
12330.88 511
12331.93 514
12332.98 507
12334.03 533
12335.08 496
12336.13 534
12337.17 514
12338.22 539
12339.27 506
12340.32 500
12341.37 522
12342.42 513
12343.47 503
12344.51 498
12345.56 527
12346.61 522
12347.66 519
12348.71 507
12349.76 489
12350.81 500
12351.86 525
12352.91 539
12353.95 529
12355.00 531
12356.05 505
12357.10 525
12358.15 517
12359.20 511
12360.25 500
12361.30 498
12362.35 474
12363.40 496
12364.45 514
12365.50 498
12366.55 508
12367.60 541
12368.65 538
12369.70 545
12370.75 517
12371.80 530
12372.85 505
12373.90 531
12374.95 520
12376.00 523
12377.05 521
12378.10 513
12379.15 526
12380.20 527
12381.25 513
12382.30 541
12383.35 505
12384.40 514
12385.45 495
12386.50 466
12387.55 501
12388.60 539
12389.65 535
12390.70 520
12391.75 521
12392.80 526
12393.86 503
12394.91 529
12395.96 528
12397.01 547
12398.06 540
12399.11 535
12400.16 532
12401.21 538
12402.26 503
12403.32 530
12404.37 531
12405.42 517
12406.47 537
12407.52 536
12408.57 539
12409.62 557
12410.68 532
12411.73 556
12412.78 562
12413.83 548
12414.88 513
12415.93 550
12416.99 562
12418.04 581
12419.09 543
12420.14 541
12421.19 515
12422.25 565
12423.30 524
12424.35 540
12425.40 578
12426.45 566
12427.51 593
12428.56 540
12429.61 549
12430.66 585
12431.72 585
12432.77 581
12433.82 563
12434.87 577
12435.93 569
12436.98 583
12438.03 579
12439.08 558
12440.14 560
12441.19 563
12442.24 539
12443.30 550
12444.35 567
12445.40 583
12446.45 593
12447.51 578
12448.56 598
12449.61 583
12450.67 589
12451.72 647
12452.77 629
12453.83 601
12454.88 599
12455.93 592
12456.99 646
12458.04 645
12459.10 689
12460.15 684
12461.20 703
12462.26 672
12463.31 660
12464.36 651
12465.42 736
12466.47 728
12467.53 751
12468.58 790
12469.63 803
12470.69 834
12471.74 896
12472.80 919
12473.85 977
12474.90 1012
12475.96 1067
12477.01 1027
12478.07 1072
12479.12 1090
12480.18 1102
12481.23 1076
12482.29 1118
12483.34 1103
12484.40 1049
12485.45 1042
12486.50 982
12487.56 968
12488.61 989
12489.67 970
12490.72 897
12491.78 894
12492.83 838
12493.89 825
12494.94 795
12496.00 797
12497.05 770
12498.11 742
12499.17 732
12500.22 699
12501.28 739
12502.33 743
12503.39 758
12504.44 718
12505.50 692
12506.55 711
12507.61 734
12508.67 703
12509.72 690
12510.78 731
12511.83 695
12512.89 700
12513.94 717
12515.00 747
12516.06 749
12517.11 725
12518.17 734
12519.22 779
12520.28 743
12521.34 742
12522.39 730
12523.45 726
12524.51 707
12525.56 703
12526.62 746
12527.68 748
12528.73 763
12529.79 731
12530.85 716
12531.90 689
12532.96 689
12534.02 705
12535.07 698
12536.13 683
12537.19 736
12538.24 779
12539.30 711
12540.36 751
12541.41 728
12542.47 753
12543.53 713
12544.59 701
12545.64 720
12546.70 722
12547.76 730
12548.82 782
12549.87 765
12550.93 778
12551.99 774
12553.05 760
12554.10 816
12555.16 821
12556.22 797
12557.28 825
12558.33 822
12559.39 858
12560.45 794
12561.51 843
12562.57 862
12563.62 803
12564.68 813
12565.74 786
12566.80 765
12567.86 796
12568.91 794
12569.97 789
12571.03 738
12572.09 722
12573.15 692
12574.21 745
12575.26 722
12576.32 735
12577.38 706
12578.44 685
12579.50 706
12580.56 718
12581.62 739
12582.68 706
12583.73 709
12584.79 683
12585.85 735
12586.91 766
12587.97 742
12589.03 728
12590.09 713
12591.15 760
12592.21 744
12593.27 736
12594.33 709
12595.38 700
12596.44 717
12597.50 728
12598.56 722
12599.62 737
12600.68 716
12601.74 752
12602.80 771
12603.86 770
12604.92 738
12605.98 768
12607.04 748
12608.10 785
12609.16 772
12610.22 780
12611.28 762
12612.34 796
12613.40 748
12614.46 800
12615.52 823
12616.58 845
12617.64 860
12618.70 841
12619.76 850
12620.82 848
12621.88 877
12622.94 932
12624.00 936
12625.07 914
12626.13 899
12627.19 923
12628.25 909
12629.31 931
12630.37 984
12631.43 965
12632.49 977
12633.55 1024
12634.61 983
12635.67 975
12636.73 1022
12637.80 991
12638.86 980
12639.92 928
12640.98 920
12642.04 907
12643.10 889
12644.16 903
12645.23 874
12646.29 863
12647.35 842
12648.41 825
12649.47 851
12650.53 788
12651.59 797
12652.66 819
12653.72 800
12654.78 782
12655.84 781
12656.90 825
12657.97 772
12659.03 771
12660.09 817
12661.15 783
12662.21 793
12663.28 758
12664.34 764
12665.40 753
12666.46 781
12667.53 775
12668.59 805
12669.65 814
12670.71 787
12671.78 774
12672.84 836
12673.90 833
12674.96 802
12676.03 792
12677.09 800
12678.15 807
12679.22 839
12680.28 818
12681.34 810
12682.40 790
12683.47 822
12684.53 831
12685.59 826
12686.66 801
12687.72 828
12688.78 825
12689.85 825
12690.91 885
12691.97 906
12693.04 944
12694.10 906
12695.16 903
12696.23 890
12697.29 883
12698.35 976
12699.42 959
12700.48 967
12701.55 952
12702.61 970
12703.67 976
12704.74 1059
12705.80 1045
12706.87 1037
12707.93 1049
12708.99 1067
12710.06 1059
12711.12 1026
12712.19 1007
12713.25 1030
12714.32 1076
12715.38 1055
12716.44 1027
12717.51 1029
12718.57 1036
12719.64 1026
12720.70 1008
12721.77 1004
12722.83 1026
12723.90 1032
12724.96 991
12726.03 1021
12727.09 1006
12728.16 989
12729.22 1040
12730.29 1068
12731.35 1009
12732.42 1036
12733.48 1081
12734.55 1074
12735.61 1059
12736.68 1073
12737.74 1092
12738.81 1055
12739.87 987
12740.94 1024
12742.00 1011
12743.07 970
12744.14 1001
12745.20 1014
12746.27 966
12747.33 977
12748.40 945
12749.46 883
12750.53 922
12751.60 894
12752.66 877
12753.73 855
12754.79 888
12755.86 887
12756.93 843
12757.99 826
12759.06 836
12760.12 827
12761.19 856
12762.26 848
12763.32 812
12764.39 751
12765.46 784
12766.52 799
12767.59 787
12768.66 804
12769.72 776
12770.79 738
12771.86 803
12772.92 763
12773.99 740
12775.06 760
12776.12 735
12777.19 765
12778.26 751
12779.33 699
12780.39 702
12781.46 739
12782.53 732
12783.59 720
12784.66 681
12785.73 726
12786.80 719
12787.86 684
12788.93 681
12790.00 680
12791.07 694
12792.13 688
12793.20 689
12794.27 736
12795.34 695
12796.40 678
12797.47 663
12798.54 665
12799.61 665
12800.68 680
12801.74 679
12802.81 665
12803.88 682
12804.95 659
12806.02 698
12807.09 670
12808.15 659
12809.22 653
12810.29 699
12811.36 697
12812.43 680
12813.50 671
12814.56 657
12815.63 643
12816.70 680
12817.77 656
12818.84 669
12819.91 709
12820.98 670
12822.04 683
12823.11 703
12824.18 710
12825.25 689
12826.32 704
12827.39 723
12828.46 697
12829.53 694
12830.60 721
12831.67 755
12832.74 673
12833.81 670
12834.87 671
12835.94 670
12837.01 679
12838.08 689
12839.15 666
12840.22 660
12841.29 637
12842.36 631
12843.43 607
12844.50 650
12845.57 632
12846.64 638
12847.71 618
12848.78 592
12849.85 614
12850.92 565
12851.99 609
12853.06 619
12854.13 577
12855.20 563
12856.27 557
12857.34 569
12858.41 589
12859.48 590
12860.55 600
12861.62 592
12862.69 615
12863.77 609
12864.84 597
12865.91 576
12866.98 551
12868.05 551
12869.12 573
12870.19 561
12871.26 541
12872.33 552
12873.40 562
12874.47 576
12875.54 527
12876.62 541
12877.69 555
12878.76 557
12879.83 557
12880.90 544
12881.97 547
12883.04 526
12884.12 525
12885.19 519
12886.26 540
12887.33 522
12888.40 521
12889.47 504
12890.54 507
12891.62 465
12892.69 514
12893.76 530
12894.83 509
12895.90 474
12896.98 512
12898.05 499
12899.12 509
12900.19 494
12901.26 485
12902.34 511
12903.41 509
12904.48 501
12905.55 485
12906.63 473
12907.70 494
12908.77 489
12909.84 446
12910.92 486
12911.99 483
12913.06 492
12914.13 502
12915.21 499
12916.28 469
12917.35 477
12918.42 494
12919.50 455
12920.57 453
12921.64 475
12922.72 456
12923.79 435
12924.86 437
12925.94 440
12927.01 444
12928.08 446
12929.16 462
12930.23 458
12931.30 436
12932.38 456
12933.45 434
12934.52 430
12935.60 422
12936.67 407
12937.74 419
12938.82 459
12939.89 441
12940.97 445
12942.04 419
12943.11 433
12944.19 423
12945.26 442
12946.34 424
12947.41 440
12948.48 402
12949.56 418
12950.63 433
12951.71 423
12952.78 425
12953.85 437
12954.93 439
12956.00 416
12957.08 432
12958.15 407
12959.23 421
12960.30 426
12961.38 402
12962.45 441
12963.53 449
12964.60 442
12965.68 426
12966.75 414
12967.83 425
12968.90 429
12969.98 437
12971.05 422
12972.13 414
12973.20 441
12974.28 420
12975.35 402
12976.43 451
12977.50 429
12978.58 420
12979.65 420
12980.73 447
12981.80 435
12982.88 429
12983.95 412
12985.03 402
12986.11 414
12987.18 424
12988.26 415
12989.33 437
12990.41 433
12991.48 424
12992.56 444
12993.64 423
12994.71 436
12995.79 433
12996.86 431
12997.94 425
12999.02 429
13000.09 464
13001.17 429
13002.25 426
13003.32 422
13004.40 437
13005.48 443
13006.55 466
13007.63 429
13008.71 449
13009.78 479
13010.86 448
13011.94 446
13013.01 411
13014.09 469
13015.17 448
13016.24 425
13017.32 423
13018.40 442
13019.47 433
13020.55 432
13021.63 426
13022.71 425
13023.78 442
13024.86 411
13025.94 434
13027.01 437
13028.09 415
13029.17 411
13030.25 448
13031.32 431
13032.40 440
13033.48 446
13034.56 418
13035.64 448
13036.71 447
13037.79 455
13038.87 419
13039.95 455
13041.02 429
13042.10 454
13043.18 454
13044.26 446
13045.34 438
13046.41 466
13047.49 453
13048.57 402
13049.65 414
13050.73 420
13051.81 441
13052.88 438
13053.96 435
13055.04 444
13056.12 463
13057.20 431
13058.28 479
13059.36 462
13060.44 453
13061.51 404
13062.59 427
13063.67 416
13064.75 446
13065.83 434
13066.91 417
13067.99 434
13069.07 395
13070.15 395
13071.23 401
13072.30 437
13073.38 412
13074.46 435
13075.54 434
13076.62 412
13077.70 416
13078.78 437
13079.86 407
13080.94 409
13082.02 464
13083.10 424
13084.18 407
13085.26 425
13086.34 425
13087.42 436
13088.50 442
13089.58 454
13090.66 424
13091.74 436
13092.82 426
13093.90 435
13094.98 416
13096.06 440
13097.14 419
13098.22 411
13099.30 406
13100.38 432
13101.46 442
13102.54 466
13103.62 434
13104.70 441
13105.78 420
13106.86 448
13107.94 420
13109.03 387
13110.11 420
13111.19 443
13112.27 421
13113.35 457
13114.43 453
13115.51 426
13116.59 466
13117.67 470
13118.75 453
13119.84 431
13120.92 470
13122.00 464
13123.08 438
13124.16 459
13125.24 465
13126.32 466
13127.41 443
13128.49 464
13129.57 469
13130.65 435
13131.73 490
13132.81 438
13133.90 435
13134.98 442
13136.06 458
13137.14 435
13138.22 458
13139.30 463
13140.39 444
13141.47 471
13142.55 451
13143.63 422
13144.72 452
13145.80 512
13146.88 495
13147.96 434
13149.04 486
13150.13 440
13151.21 460
13152.29 474
13153.38 456
13154.46 454
13155.54 457
13156.62 474
13157.71 456
13158.79 450
13159.87 473
13160.95 454
13162.04 448
13163.12 445
13164.20 475
13165.29 446
13166.37 415
13167.45 475
13168.54 465
13169.62 470
13170.70 477
13171.79 478
13172.87 444
13173.95 424
13175.04 457
13176.12 473
13177.20 464
13178.29 469
13179.37 469
13180.45 455
13181.54 476
13182.62 463
13183.71 443
13184.79 433
13185.87 459
13186.96 444
13188.04 434
13189.13 462
13190.21 490
13191.29 440
13192.38 453
13193.46 457
13194.55 460
13195.63 456
13196.72 447
13197.80 463
13198.88 460
13199.97 483
13201.05 434
13202.14 415
13203.22 450
13204.31 459
13205.39 470
13206.48 505
13207.56 474
13208.65 464
13209.73 460
13210.82 481
13211.90 443
13212.99 438
13214.07 498
13215.16 461
13216.24 476
13217.33 479
13218.41 469
13219.50 452
13220.58 469
13221.67 485
13222.75 495
13223.84 443
13224.92 448
13226.01 477
13227.10 467
13228.18 454
13229.27 436
13230.35 481
13231.44 508
13232.52 453
13233.61 457
13234.70 494
13235.78 487
13236.87 482
13237.95 460
13239.04 500
13240.13 491
13241.21 485
13242.30 480
13243.39 519
13244.47 502
13245.56 517
13246.64 511
13247.73 493
13248.82 474
13249.90 464
13250.99 515
13252.08 547
13253.16 534
13254.25 525
13255.34 535
13256.42 559
13257.51 552
13258.60 540
13259.69 526
13260.77 525
13261.86 540
13262.95 574
13264.03 523
13265.12 558
13266.21 522
13267.30 556
13268.38 545
13269.47 571
13270.56 527
13271.64 580
13272.73 543
13273.82 567
13274.91 561
13275.99 600
13277.08 591
13278.17 567
13279.26 572
13280.35 564
13281.43 578
13282.52 593
13283.61 588
13284.70 554
13285.79 590
13286.87 539
13287.96 596
13289.05 587
13290.14 615
13291.23 599
13292.31 598
13293.40 630
13294.49 619
13295.58 625
13296.67 641
13297.76 646
13298.85 646
13299.93 589
13301.02 619
13302.11 675
13303.20 646
13304.29 700
13305.38 677
13306.47 663
13307.56 681
13308.64 674
13309.73 668
13310.82 659
13311.91 650
13313.00 678
13314.09 673
13315.18 670
13316.27 726
13317.36 690
13318.45 703
13319.54 742
13320.63 708
13321.72 648
13322.81 665
13323.89 725
13324.98 705
13326.07 708
13327.16 747
13328.25 720
13329.34 754
13330.43 750
13331.52 765
13332.61 718
13333.70 742
13334.79 752
13335.88 759
13336.97 732
13338.06 748
13339.15 798
13340.24 769
13341.33 769
13342.42 772
13343.52 760
13344.61 771
13345.70 777
13346.79 792
13347.88 785
13348.97 781
13350.06 802
13351.15 747
13352.24 762
13353.33 783
13354.42 800
13355.51 821
13356.60 840
13357.69 823
13358.79 825
13359.88 804
13360.97 796
13362.06 843
13363.15 873
13364.24 861
13365.33 853
13366.42 850
13367.51 870
13368.61 858
13369.70 883
13370.79 900
13371.88 886
13372.97 896
13374.06 885
13375.16 916
13376.25 884
13377.34 885
13378.43 871
13379.52 866
13380.61 842
13381.71 801
13382.80 797
13383.89 830
13384.98 816
13386.08 772
13387.17 753
13388.26 754
13389.35 752
13390.44 730
13391.54 702
13392.63 701
13393.72 686
13394.81 706
13395.91 726
13397.00 694
13398.09 707
13399.18 683
13400.28 697
13401.37 669
13402.46 672
13403.56 638
13404.65 676
13405.74 676
13406.83 699
13407.93 676
13409.02 683
13410.11 693
13411.21 675
13412.30 679
13413.39 682
13414.49 655
13415.58 669
13416.67 641
13417.77 665
13418.86 717
13419.95 682
13421.05 669
13422.14 693
13423.23 672
13424.33 673
13425.42 663
13426.52 676
13427.61 734
13428.70 707
13429.80 684
13430.89 677
13431.98 685
13433.08 714
13434.17 719
13435.27 725
13436.36 688
13437.46 679
13438.55 719
13439.64 709
13440.74 742
13441.83 733
13442.93 679
13444.02 721
13445.12 738
13446.21 711
13447.31 741
13448.40 735
13449.50 724
13450.59 682
13451.68 709
13452.78 743
13453.87 769
13454.97 760
13456.06 794
13457.16 810
13458.25 774
13459.35 762
13460.44 775
13461.54 776
13462.64 825
13463.73 804
13464.83 772
13465.92 780
13467.02 784
13468.11 791
13469.21 783
13470.30 840
13471.40 829
13472.49 791
13473.59 774
13474.69 832
13475.78 819
13476.88 806
13477.97 819
13479.07 830
13480.17 816
13481.26 811
13482.36 824
13483.45 822
13484.55 818
13485.65 822
13486.74 859
13487.84 888
13488.93 852
13490.03 885
13491.13 895
13492.22 916
13493.32 901
13494.42 921
13495.51 959
13496.61 928
13497.71 931
13498.80 995
13499.90 952
13501.00 932
13502.09 943
13503.19 962
13504.29 984
13505.38 995
13506.48 982
13507.58 988
13508.68 969
13509.77 977
13510.87 949
13511.97 940
13513.07 989
13514.16 961
13515.26 917
13516.36 893
13517.45 916
13518.55 931
13519.65 893
13520.75 875
13521.85 886
13522.94 866
13524.04 882
13525.14 863
13526.24 877
13527.33 857
13528.43 857
13529.53 829
13530.63 813
13531.73 818
13532.82 790
13533.92 823
13535.02 804
13536.12 848
13537.22 812
13538.32 772
13539.41 776
13540.51 801
13541.61 806
13542.71 800
13543.81 789
13544.91 782
13546.00 753
13547.10 751
13548.20 732
13549.30 713
13550.40 737
13551.50 735
13552.60 716
13553.70 715
13554.80 659
13555.89 683
13556.99 678
13558.09 655
13559.19 708
13560.29 697
13561.39 662
13562.49 687
13563.59 692
13564.69 655
13565.79 678
13566.89 658
13567.99 677
13569.09 663
13570.19 683
13571.29 659
13572.39 626
13573.49 625
13574.59 656
13575.69 671
13576.79 663
13577.88 665
13578.98 641
13580.08 645
13581.19 635
13582.29 635
13583.39 655
13584.49 709
13585.59 665
13586.69 627
13587.79 651
13588.89 664
13589.99 652
13591.09 664
13592.19 659
13593.29 608
13594.39 632
13595.49 667
13596.59 635
13597.69 640
13598.79 643
13599.89 650
13600.99 662
13602.09 607
13603.20 587
13604.30 594
13605.40 611
13606.50 612
13607.60 637
13608.70 647
13609.80 648
13610.90 646
13612.01 656
13613.11 644
13614.21 665
13615.31 625
13616.41 630
13617.51 609
13618.61 634
13619.72 646
13620.82 640
13621.92 626
13623.02 635
13624.12 619
13625.22 604
13626.33 657
13627.43 655
13628.53 659
13629.63 663
13630.73 672
13631.84 681
13632.94 677
13634.04 673
13635.14 642
13636.25 641
13637.35 652
13638.45 650
13639.55 674
13640.65 672
13641.76 625
13642.86 651
13643.96 643
13645.07 645
13646.17 664
13647.27 659
13648.37 645
13649.48 640
13650.58 652
13651.68 628
13652.79 651
13653.89 628
13654.99 611
13656.09 647
13657.20 661
13658.30 623
13659.40 625
13660.51 619
13661.61 618
13662.71 589
13663.82 617
13664.92 656
13666.02 671
13667.13 640
13668.23 622
13669.34 613
13670.44 638
13671.54 629
13672.65 654
13673.75 650
13674.85 630
13675.96 680
13677.06 629
13678.17 645
13679.27 617
13680.37 643
13681.48 673
13682.58 619
13683.69 645
13684.79 630
13685.89 628
13687.00 609
13688.10 640
13689.21 688
13690.31 671
13691.42 653
13692.52 660
13693.63 657
13694.73 673
13695.84 653
13696.94 672
13698.05 695
13699.15 688
13700.25 690
13701.36 674
13702.46 706
13703.57 728
13704.67 688
13705.78 682
13706.89 680
13707.99 733
13709.10 737
13710.20 678
13711.31 666
13712.41 726
13713.52 726
13714.62 707
13715.73 697
13716.83 733
13717.94 735
13719.04 708
13720.15 716
13721.26 711
13722.36 758
13723.47 765
13724.57 760
13725.68 766
13726.79 810
13727.89 799
13729.00 788
13730.10 817
13731.21 790
13732.32 805
13733.42 800
13734.53 818
13735.63 864
13736.74 903
13737.85 867
13738.95 871
13740.06 854
13741.17 864
13742.27 876
13743.38 876
13744.49 875
13745.59 898
13746.70 918
13747.81 920
13748.91 962
13750.02 990
13751.13 986
13752.23 980
13753.34 1008
13754.45 1030
13755.56 1042
13756.66 1077
13757.77 1104
13758.88 1077
13759.98 1120
13761.09 1180
13762.20 1254
13763.31 1224
13764.41 1222
13765.52 1256
13766.63 1254
13767.74 1271
13768.84 1207
13769.95 1212
13771.06 1212
13772.17 1229
13773.28 1236
13774.38 1301
13775.49 1276
13776.60 1257
13777.71 1204
13778.82 1184
13779.92 1142
13781.03 1111
13782.14 1081
13783.25 1067
13784.36 1032
13785.46 1012
13786.57 1015
13787.68 1007
13788.79 962
13789.90 974
13791.01 899
13792.12 948
13793.22 897
13794.33 882
13795.44 888
13796.55 810
13797.66 811
13798.77 821
13799.88 824
13800.99 814
13802.10 772
13803.20 798
13804.31 777
13805.42 790
13806.53 776
13807.64 761
13808.75 739
13809.86 732
13810.97 806
13812.08 753
13813.19 738
13814.30 698
13815.41 755
13816.52 766
13817.63 728
13818.74 720
13819.84 719
13820.95 711
13822.06 721
13823.17 750
13824.28 705
13825.39 736
13826.50 759
13827.61 714
13828.72 695
13829.83 708
13830.94 713
13832.05 730
13833.16 734
13834.28 705
13835.39 700
13836.50 704
13837.61 711
13838.72 695
13839.83 698
13840.94 702
13842.05 717
13843.16 667
13844.27 700
13845.38 715
13846.49 692
13847.60 698
13848.71 739
13849.82 707
13850.93 725
13852.05 703
13853.16 733
13854.27 701
13855.38 716
13856.49 698
13857.60 680
13858.71 682
13859.82 724
13860.94 731
13862.05 697
13863.16 719
13864.27 734
13865.38 719
13866.49 722
13867.60 731
13868.72 755
13869.83 768
13870.94 752
13872.05 763
13873.16 737
13874.27 718
13875.39 722
13876.50 757
13877.61 744
13878.72 727
13879.83 731
13880.95 770
13882.06 771
13883.17 744
13884.28 786
13885.40 747
13886.51 787
13887.62 755
13888.73 814
13889.85 812
13890.96 809
13892.07 841
13893.18 846
13894.30 872
13895.41 896
13896.52 906
13897.63 903
13898.75 898
13899.86 904
13900.97 888
13902.09 891
13903.20 904
13904.31 828
13905.43 834
13906.54 862
13907.65 853
13908.77 848
13909.88 850
13910.99 846
13912.11 787
13913.22 750
13914.33 771
13915.45 766
13916.56 745
13917.67 753
13918.79 736
13919.90 749
13921.01 698
13922.13 713
13923.24 707
13924.36 707
13925.47 709
13926.58 726
13927.70 699
13928.81 706
13929.93 692
13931.04 690
13932.15 687
13933.27 673
13934.38 686
13935.50 716
13936.61 716
13937.73 667
13938.84 691
13939.95 688
13941.07 672
13942.18 710
13943.30 688
13944.41 689
13945.53 658
13946.64 657
13947.76 670
13948.87 645
13949.99 634
13951.10 664
13952.22 622
13953.33 610
13954.45 623
13955.56 626
13956.68 640
13957.79 644
13958.91 639
13960.02 618
13961.14 636
13962.25 589
13963.37 568
13964.49 637
13965.60 610
13966.72 615
13967.83 638
13968.95 631
13970.06 628
13971.18 604
13972.30 619
13973.41 591
13974.53 596
13975.64 646
13976.76 644
13977.88 637
13978.99 598
13980.11 599
13981.22 635
13982.34 631
13983.46 636
13984.57 615
13985.69 590
13986.80 613
13987.92 640
13989.04 621
13990.15 604
13991.27 642
13992.39 643
13993.50 647
13994.62 652
13995.74 597
13996.85 640
13997.97 626
13999.09 644
14000.21 641
14001.32 642
14002.44 630
14003.56 650
14004.67 638
14005.79 646
14006.91 641
14008.02 628
14009.14 645
14010.26 631
14011.38 621
14012.49 621
14013.61 630
14014.73 640
14015.85 657
14016.96 628
14018.08 609
14019.20 637
14020.32 619
14021.44 609
14022.55 609
14023.67 618
14024.79 627
14025.91 624
14027.02 644
14028.14 624
14029.26 623
14030.38 640
14031.50 607
14032.62 623
14033.73 625
14034.85 652
14035.97 611
14037.09 617
14038.21 646
14039.33 650
14040.44 638
14041.56 676
14042.68 650
14043.80 628
14044.92 608
14046.04 640
14047.16 645
14048.27 635
14049.39 685
14050.51 677
14051.63 685
14052.75 648
14053.87 649
14054.99 684
14056.11 702
14057.23 663
14058.35 687
14059.47 670
14060.59 736
14061.70 666
14062.82 685
14063.94 732
14065.06 720
14066.18 704
14067.30 699
14068.42 703
14069.54 725
14070.66 707
14071.78 751
14072.90 816
14074.02 770
14075.14 806
14076.26 766
14077.38 749
14078.50 796
14079.62 804
14080.74 800
14081.86 815
14082.98 816
14084.10 774
14085.22 789
14086.34 820
14087.46 835
14088.58 810
14089.70 805
14090.82 835
14091.94 839
14093.07 892
14094.19 854
14095.31 848
14096.43 876
14097.55 855
14098.67 856
14099.79 864
14100.91 856
14102.03 833
14103.15 867
14104.27 856
14105.39 873
14106.52 853
14107.64 846
14108.76 821
14109.88 849
14111.00 844
14112.12 807
14113.24 815
14114.37 789
14115.49 797
14116.61 775
14117.73 757
14118.85 762
14119.97 769
14121.10 755
14122.22 750
14123.34 742
14124.46 706
14125.58 708
14126.70 683
14127.83 695
14128.95 680
14130.07 676
14131.19 654
14132.32 683
14133.44 671
14134.56 661
14135.68 664
14136.80 638
14137.93 673
14139.05 699
14140.17 667
14141.29 625
14142.42 676
14143.54 628
14144.66 646
14145.78 651
14146.91 617
14148.03 609
14149.15 636
14150.28 606
14151.40 590
14152.52 611
14153.65 596
14154.77 631
14155.89 664
14157.01 642
14158.14 616
14159.26 606
14160.38 583
14161.51 639
14162.63 647
14163.75 619
14164.88 598
14166.00 642
14167.12 644
14168.25 601
14169.37 620
14170.50 602
14171.62 592
14172.74 622
14173.87 603
14174.99 609
14176.12 616
14177.24 580
14178.36 611
14179.49 587
14180.61 592
14181.74 623
14182.86 624
14183.98 587
14185.11 615
14186.23 585
14187.36 583
14188.48 594
14189.61 546
14190.73 567
14191.85 558
14192.98 583
14194.10 576
14195.23 571
14196.35 550
14197.48 580
14198.60 549
14199.73 566
14200.85 584
14201.98 564
14203.10 576
14204.23 543
14205.35 597
14206.48 573
14207.60 559
14208.73 549
14209.85 563
14210.98 550
14212.10 556
14213.23 558
14214.36 565
14215.48 569
14216.61 541
14217.73 525
14218.86 521
14219.98 545
14221.11 514
14222.23 513
14223.36 499
14224.49 520
14225.61 518
14226.74 533
14227.86 521
14228.99 560
14230.12 516
14231.24 524
14232.37 546
14233.49 521
14234.62 492
14235.75 487
14236.87 506
14238.00 528
14239.13 496
14240.25 472
14241.38 527
14242.51 517
14243.63 493
14244.76 493
14245.89 537
14247.01 475
14248.14 512
14249.27 520
14250.39 505
14251.52 493
14252.65 513
14253.77 507
14254.90 502
14256.03 478
14257.15 473
14258.28 494
14259.41 520
14260.54 473
14261.66 498
14262.79 509
14263.92 477
14265.05 521
14266.17 500
14267.30 487
14268.43 459
14269.56 456
14270.68 486
14271.81 441
14272.94 456
14274.07 456
14275.20 447
14276.32 465
14277.45 457
14278.58 457
14279.71 460
14280.83 451
14281.96 435
14283.09 457
14284.22 449
14285.35 411
14286.48 440
14287.60 453
14288.73 439
14289.86 422
14290.99 449
14292.12 418
14293.25 418
14294.38 437
14295.50 456
14296.63 447
14297.76 448
14298.89 452
14300.02 456
14301.15 421
14302.28 411
14303.41 422
14304.53 428
14305.66 437
14306.79 402
14307.92 441
14309.05 416
14310.18 422
14311.31 405
14312.44 426
14313.57 412
14314.70 395
14315.83 399
14316.96 452
14318.09 437
14319.22 418
14320.35 414
14321.48 434
14322.60 420
14323.73 423
14324.86 441
14325.99 446
14327.12 416
14328.25 451
14329.38 448
14330.51 400
14331.64 425
14332.77 421
14333.90 416
14335.03 420
14336.17 413
14337.30 397
14338.43 412
14339.56 423
14340.69 405
14341.82 423
14342.95 428
14344.08 387
14345.21 404
14346.34 404
14347.47 414
14348.60 425
14349.73 406
14350.86 417
14351.99 392
14353.12 372
14354.26 396
14355.39 358
14356.52 406
14357.65 397
14358.78 408
14359.91 397
14361.04 400
14362.17 407
14363.30 420
14364.44 430
14365.57 404
14366.70 421
14367.83 387
14368.96 421
14370.09 392
14371.23 409
14372.36 416
14373.49 383
14374.62 429
14375.75 414
14376.88 423
14378.02 418
14379.15 414
14380.28 424
14381.41 434
14382.54 439
14383.68 408
14384.81 403
14385.94 429
14387.07 422
14388.21 428
14389.34 435
14390.47 425
14391.60 403
14392.73 414
14393.87 408
14395.00 433
14396.13 424
14397.27 440
14398.40 425
14399.53 399
14400.66 415
14401.80 423
14402.93 431
14404.06 420
14405.19 407
14406.33 426
14407.46 433
14408.59 433
14409.73 435
14410.86 430
14411.99 431
14413.13 399
14414.26 438
14415.39 412
14416.53 430
14417.66 447
14418.79 477
14419.93 432
14421.06 418
14422.19 422
14423.33 432
14424.46 436
14425.60 421
14426.73 467
14427.86 441
14429.00 440
14430.13 434
14431.27 425
14432.40 445
14433.53 454
14434.67 458
14435.80 447
14436.94 471
14438.07 467
14439.21 474
14440.34 492
14441.47 485
14442.61 490
14443.74 485
14444.88 479
14446.01 475
14447.15 479
14448.28 460
14449.42 450
14450.55 478
14451.69 513
14452.82 491
14453.96 470
14455.09 475
14456.23 495
14457.36 502
14458.50 490
14459.63 467
14460.77 510
14461.90 515
14463.04 508
14464.17 524
14465.31 483
14466.44 470
14467.58 522
14468.71 509
14469.85 519
14470.98 531
14472.12 543
14473.26 580
14474.39 539
14475.53 565
14476.66 550
14477.80 559
14478.93 517
14480.07 539
14481.21 520
14482.34 529
14483.48 525
14484.61 514
14485.75 513
14486.89 528
14488.02 500
14489.16 499
14490.30 503
14491.43 522
14492.57 506
14493.70 483
14494.84 497
14495.98 507
14497.11 504
14498.25 478
14499.39 474
14500.52 475
14501.66 446
14502.80 450
14503.93 493
14505.07 508
14506.21 503
14507.35 449
14508.48 467
14509.62 439
14510.76 496
14511.89 473
14513.03 453
14514.17 449
14515.31 471
14516.44 460
14517.58 456
14518.72 497
14519.86 474
14520.99 428
14522.13 440
14523.27 463
14524.41 448
14525.54 448
14526.68 439
14527.82 414
14528.96 424
14530.09 431
14531.23 411
14532.37 438
14533.51 453
14534.65 440
14535.78 447
14536.92 444
14538.06 448
14539.20 415
14540.34 441
14541.48 449
14542.61 444
14543.75 416
14544.89 437
14546.03 416
14547.17 415
14548.31 446
14549.45 447
14550.58 456
14551.72 444
14552.86 422
14554.00 424
14555.14 429
14556.28 440
14557.42 457
14558.56 435
14559.70 447
14560.83 442
14561.97 461
14563.11 431
14564.25 427
14565.39 434
14566.53 458
14567.67 434
14568.81 452
14569.95 420
14571.09 439
14572.23 479
14573.37 442
14574.51 475
14575.65 449
14576.79 449
14577.93 445
14579.07 428
14580.21 479
14581.35 467
14582.49 462
14583.63 488
14584.77 467
14585.91 441
14587.05 437
14588.19 450
14589.33 477
14590.47 455
14591.61 452
14592.75 472
14593.89 463
14595.03 437
14596.17 455
14597.31 489
14598.45 486
14599.59 469
14600.73 517
14601.87 490
14603.01 503
14604.15 491
14605.29 512
14606.43 476
14607.58 527
14608.72 532
14609.86 528
14611.00 486
14612.14 513
14613.28 517
14614.42 507
14615.56 516
14616.70 552
14617.85 537
14618.99 504
14620.13 528
14621.27 539
14622.41 549
14623.55 569
14624.69 527
14625.84 542
14626.98 541
14628.12 557
14629.26 594
14630.40 586
14631.54 597
14632.69 601
14633.83 625
14634.97 630
14636.11 628
14637.25 611
14638.40 582
14639.54 622
14640.68 576
14641.82 589
14642.97 602
14644.11 596
14645.25 567
14646.39 589
14647.54 560
14648.68 607
14649.82 584
14650.96 563
14652.11 522
14653.25 510
14654.39 517
14655.53 491
14656.68 480
14657.82 471
14658.96 511
14660.11 466
14661.25 458
14662.39 465
14663.53 461
14664.68 459
14665.82 448
14666.96 454
14668.11 440
14669.25 439
14670.39 458
14671.54 465
14672.68 453
14673.82 417
14674.97 425
14676.11 414
14677.26 416
14678.40 433
14679.54 407
14680.69 386
14681.83 410
14682.97 409
14684.12 398
14685.26 394
14686.41 398
14687.55 382
14688.69 366
14689.84 378
14690.98 375
14692.13 384
14693.27 387
14694.42 378
14695.56 390
14696.70 386
14697.85 364
14698.99 380
14700.14 353
14701.28 383
14702.43 372
14703.57 356
14704.72 353
14705.86 348
14707.01 351
14708.15 372
14709.30 375
14710.44 373
14711.58 387
14712.73 381
14713.87 356
14715.02 352
14716.17 369
14717.31 370
14718.46 391
14719.60 373
14720.75 386
14721.89 351
14723.04 376
14724.18 349
14725.33 357
14726.47 398
14727.62 380
14728.76 359
14729.91 396
14731.06 352
14732.20 355
14733.35 339
14734.49 332
14735.64 354
14736.79 378
14737.93 351
14739.08 357
14740.22 350
14741.37 348
14742.52 363
14743.66 357
14744.81 338
14745.95 334
14747.10 363
14748.25 386
14749.39 351
14750.54 372
14751.69 358
14752.83 382
14753.98 364
14755.13 360
14756.27 349
14757.42 348
14758.57 346
14759.71 368
14760.86 337
14762.01 362
14763.15 340
14764.30 364
14765.45 349
14766.60 314
14767.74 334
14768.89 358
14770.04 323
14771.18 315
14772.33 326
14773.48 346
14774.63 360
14775.77 367
14776.92 349
14778.07 364
14779.22 342
14780.36 349
14781.51 338
14782.66 321
14783.81 316
14784.96 320
14786.10 354
14787.25 322
14788.40 321
14789.55 314
14790.70 324
14791.84 334
14792.99 302
14794.14 317
14795.29 293
14796.44 321
14797.58 331
14798.73 335
14799.88 326
14801.03 333
14802.18 313
14803.33 303
14804.48 305
14805.62 305
14806.77 314
14807.92 296
14809.07 315
14810.22 285
14811.37 295
14812.52 297
14813.67 296
14814.81 298
14815.96 315
14817.11 289
14818.26 288
14819.41 279
14820.56 306
14821.71 304
14822.86 309
14824.01 288
14825.16 311
14826.31 264
14827.46 274
14828.61 306
14829.76 302
14830.91 304
14832.06 271
14833.20 303
14834.35 304
14835.50 298
14836.65 286
14837.80 276
14838.95 281
14840.10 303
14841.25 290
14842.40 279
14843.55 288
14844.70 285
14845.85 298
14847.00 286
14848.15 276
14849.31 266
14850.46 282
14851.61 294
14852.76 311
14853.91 290
14855.06 286
14856.21 297
14857.36 292
14858.51 294
14859.66 293
14860.81 303
14861.96 314
14863.11 311
14864.26 314
14865.41 282
14866.57 308
14867.72 295
14868.87 282
14870.02 271
14871.17 295
14872.32 285
14873.47 298
14874.62 291
14875.77 280
14876.93 280
14878.08 276
14879.23 267
14880.38 290
14881.53 279
14882.68 296
14883.84 307
14884.99 308
14886.14 291
14887.29 278
14888.44 270
14889.59 301
14890.75 261
14891.90 281
14893.05 286
14894.20 268
14895.35 293
14896.51 303
14897.66 315
14898.81 299
14899.96 282
14901.12 292
14902.27 298
14903.42 270
14904.57 255
14905.73 262
14906.88 268
14908.03 261
14909.18 294
14910.34 277
14911.49 279
14912.64 284
14913.79 283
14914.95 295
14916.10 281
14917.25 253
14918.41 283
14919.56 278
14920.71 259
14921.87 266
14923.02 289
14924.17 278
14925.33 270
14926.48 292
14927.63 277
14928.79 261
14929.94 262
14931.09 275
14932.25 263
14933.40 267
14934.55 269
14935.71 284
14936.86 267
14938.01 244
14939.17 275
14940.32 260
14941.48 298
14942.63 278
14943.78 269
14944.94 253
14946.09 287
14947.25 269
14948.40 277
14949.55 301
14950.71 265
14951.86 251
14953.02 244
14954.17 274
14955.33 273
14956.48 282
14957.63 255
14958.79 296
14959.94 295
14961.10 288
14962.25 274
14963.41 276
14964.56 256
14965.72 294
14966.87 279
14968.03 274
14969.18 265
14970.34 296
14971.49 260
14972.65 276
14973.80 258
14974.96 291
14976.11 280
14977.27 280
14978.42 287
14979.58 239
14980.73 238
14981.89 270
14983.05 267
14984.20 279
14985.36 266
14986.51 262
14987.67 274
14988.82 277
14989.98 286
14991.13 284
14992.29 271
14993.45 267
14994.60 266
14995.76 265
14996.91 265
14998.07 250
14999.23 274
15000.38 274
15001.54 245
15002.70 269
15003.85 266
15005.01 251
15006.16 262
15007.32 258
15008.48 287
15009.63 257
15010.79 267
15011.95 255
15013.10 235
15014.26 250
15015.42 242
15016.57 256
15017.73 261
15018.89 278
15020.04 263
15021.20 288
15022.36 241
15023.52 254
15024.67 260
15025.83 255
15026.99 256
15028.14 240
15029.30 258
15030.46 234
15031.62 235
15032.77 259
15033.93 261
15035.09 250
15036.25 233
15037.40 257
15038.56 247
15039.72 247
15040.88 242
15042.03 241
15043.19 240
15044.35 249
15045.51 237
15046.67 235
15047.82 239
15048.98 246
15050.14 253
15051.30 249
15052.46 253
15053.61 244
15054.77 243
15055.93 254
15057.09 233
15058.25 225
15059.41 246
15060.56 251
15061.72 233
15062.88 222
15064.04 249
15065.20 248
15066.36 264
15067.52 267
15068.68 216
15069.83 263
15070.99 276
15072.15 271
15073.31 275
15074.47 246
15075.63 226
15076.79 254
15077.95 245
15079.11 258
15080.27 252
15081.43 240
15082.58 228
15083.74 247
15084.90 235
15086.06 267
15087.22 243
15088.38 245
15089.54 259
15090.70 260
15091.86 242
15093.02 252
15094.18 259
15095.34 253
15096.50 248
15097.66 241
15098.82 250
15099.98 267
15101.14 251
15102.30 255
15103.46 278
15104.62 249
15105.78 238
15106.94 263
15108.10 266
15109.26 254
15110.42 267
15111.58 270
15112.74 267
15113.90 282
15115.06 267
15116.22 267
15117.39 252
15118.55 251
15119.71 253
15120.87 242
15122.03 267
15123.19 279
15124.35 256
15125.51 232
15126.67 259
15127.83 260
15128.99 257
15130.16 271
15131.32 270
15132.48 267
15133.64 286
15134.80 284
15135.96 279
15137.12 250
15138.28 268
15139.45 263
15140.61 266
15141.77 261
15142.93 249
15144.09 274
15145.25 281
15146.42 291
15147.58 269
15148.74 265
15149.90 274
15151.06 259
15152.23 276
15153.39 262
15154.55 262
15155.71 255
15156.87 291
15158.04 291
15159.20 289
15160.36 276
15161.52 261
15162.69 295
15163.85 278
15165.01 273
15166.17 295
15167.34 259
15168.50 290
15169.66 271
15170.82 257
15171.99 294
15173.15 323
15174.31 282
15175.48 279
15176.64 301
15177.80 277
15178.96 263
15180.13 269
15181.29 288
15182.45 257
15183.62 279
15184.78 291
15185.94 276
15187.11 276
15188.27 279
15189.43 278
15190.60 290
15191.76 256
15192.92 285
15194.09 321
15195.25 309
15196.42 304
15197.58 293
15198.74 284
15199.91 318
15201.07 315
15202.23 303
15203.40 304
15204.56 300
15205.73 325
15206.89 331
15208.05 310
15209.22 305
15210.38 313
15211.55 322
15212.71 298
15213.88 278
15215.04 314
15216.21 321
15217.37 315
15218.53 319
15219.70 337
15220.86 361
15222.03 338
15223.19 320
15224.36 320
15225.52 336
15226.69 362
15227.85 383
15229.02 348
15230.18 367
15231.35 340
15232.51 349
15233.68 344
15234.84 336
15236.01 349
15237.17 367
15238.34 363
15239.50 349
15240.67 375
15241.83 354
15243.00 338
15244.17 360
15245.33 356
15246.50 396
15247.66 385
15248.83 395
15249.99 372
15251.16 362
15252.33 336
15253.49 341
15254.66 338
15255.82 341
15256.99 337
15258.16 333
15259.32 354
15260.49 348
15261.65 325
15262.82 332
15263.99 322
15265.15 332
15266.32 313
15267.49 345
15268.65 311
15269.82 340
15270.98 323
15272.15 321
15273.32 332
15274.48 313
15275.65 317
15276.82 321
15277.99 296
15279.15 317
15280.32 294
15281.49 308
15282.65 295
15283.82 304
15284.99 304
15286.15 296
15287.32 286
15288.49 298
15289.66 322
15290.82 310
15291.99 294
15293.16 313
15294.33 305
15295.49 307
15296.66 303
15297.83 308
15299.00 326
15300.16 303
15301.33 303
15302.50 331
15303.67 314
15304.83 312
15306.00 341
15307.17 301
15308.34 303
15309.51 304
15310.67 321
15311.84 289
15313.01 299
15314.18 315
15315.35 292
15316.52 278
15317.68 300
15318.85 292
15320.02 303
15321.19 301
15322.36 264
15323.53 310
15324.69 300
15325.86 306
15327.03 302
15328.20 307
15329.37 307
15330.54 306
15331.71 308
15332.88 327
15334.05 331
15335.21 297
15336.38 333
15337.55 352
15338.72 347
15339.89 341
15341.06 313
15342.23 310
15343.40 323
15344.57 316
15345.74 292
15346.91 295
15348.08 326
15349.25 283
15350.42 294
15351.58 267
15352.75 265
15353.92 323
15355.09 336
15356.26 343
15357.43 339
15358.60 333
15359.77 318
15360.94 308
15362.11 323
15363.28 340
15364.45 336
15365.62 328
15366.79 351
15367.96 336
15369.13 341
15370.31 338
15371.48 325
15372.65 351
15373.82 346
15374.99 327
15376.16 333
15377.33 331
15378.50 330
15379.67 344
15380.84 340
15382.01 328
15383.18 343
15384.35 338
15385.52 331
15386.69 330
15387.87 323
15389.04 328
15390.21 323
15391.38 333
15392.55 345
15393.72 303
15394.89 316
15396.06 309
15397.24 326
15398.41 357
15399.58 330
15400.75 320
15401.92 313
15403.09 352
15404.26 317
15405.44 315
15406.61 311
15407.78 297
15408.95 307
15410.12 317
15411.30 297
15412.47 315
15413.64 282
15414.81 314
15415.98 287
15417.16 284
15418.33 311
15419.50 306
15420.67 288
15421.84 295
15423.02 276
15424.19 281
15425.36 304
15426.53 301
15427.71 272
15428.88 273
15430.05 300
15431.22 307
15432.40 267
15433.57 315
15434.74 294
15435.92 283
15437.09 279
15438.26 270
15439.43 287
15440.61 268
15441.78 271
15442.95 295
15444.13 271
15445.30 279
15446.47 292
15447.65 260
15448.82 257
15449.99 302
15451.17 309
15452.34 275
15453.51 268
15454.69 265
15455.86 269
15457.03 274
15458.21 293
15459.38 281
15460.56 285
15461.73 297
15462.90 288
15464.08 260
15465.25 311
15466.43 270
15467.60 285
15468.77 272
15469.95 294
15471.12 282
15472.30 290
15473.47 289
15474.64 272
15475.82 298
15476.99 295
15478.17 266
15479.34 269
15480.52 275
15481.69 289
15482.87 305
15484.04 277
15485.22 300
15486.39 272
15487.56 302
15488.74 285
15489.91 298
15491.09 282
15492.26 275
15493.44 291
15494.61 262
15495.79 287
15496.96 305
15498.14 302
15499.32 281
15500.49 308
15501.67 279
15502.84 286
15504.02 305
15505.19 298
15506.37 284
15507.54 279
15508.72 289
15509.89 276
15511.07 288
15512.25 289
15513.42 293
15514.60 268
15515.77 271
15516.95 297
15518.13 324
15519.30 300
15520.48 289
15521.65 299
15522.83 269
15524.01 293
15525.18 288
15526.36 317
15527.53 302
15528.71 303
15529.89 300
15531.06 309
15532.24 272
15533.42 290
15534.59 292
15535.77 327
15536.95 292
15538.12 281
15539.30 299
15540.48 312
15541.65 304
15542.83 306
15544.01 279
15545.18 298
15546.36 289
15547.54 323
15548.72 313
15549.89 295
15551.07 307
15552.25 300
15553.42 325
15554.60 311
15555.78 302
15556.96 299
15558.13 322
15559.31 300
15560.49 304
15561.67 307
15562.84 315
15564.02 327
15565.20 316
15566.38 331
15567.56 335
15568.73 340
15569.91 303
15571.09 330
15572.27 307
15573.45 329
15574.62 327
15575.80 321
15576.98 335
15578.16 351
15579.34 350
15580.52 345
15581.69 337
15582.87 327
15584.05 357
15585.23 341
15586.41 357
15587.59 362
15588.76 357
15589.94 353
15591.12 358
15592.30 337
15593.48 364
15594.66 370
15595.84 365
15597.02 351
15598.20 322
15599.37 356
15600.55 381
15601.73 387
15602.91 378
15604.09 369
15605.27 364
15606.45 372
15607.63 375
15608.81 385
15609.99 441
15611.17 413
15612.35 408
15613.53 400
15614.71 378
15615.89 390
15617.07 398
15618.25 412
15619.43 417
15620.60 422
15621.78 405
15622.96 405
15624.14 388
15625.32 427
15626.50 451
15627.68 447
15628.87 429
15630.05 432
15631.23 442
15632.41 433
15633.59 441
15634.77 442
15635.95 418
15637.13 454
15638.31 452
15639.49 428
15640.67 471
15641.85 440
15643.03 462
15644.21 452
15645.39 473
15646.57 469
15647.75 474
15648.93 477
15650.12 515
15651.30 473
15652.48 457
15653.66 464
15654.84 481
15656.02 439
15657.20 455
15658.38 442
15659.56 472
15660.75 458
15661.93 458
15663.11 496
15664.29 472
15665.47 466
15666.65 445
15667.84 458
15669.02 456
15670.20 454
15671.38 461
15672.56 479
15673.74 472
15674.93 482
15676.11 470
15677.29 432
15678.47 448
15679.65 445
15680.84 491
15682.02 458
15683.20 438
15684.38 445
15685.56 459
15686.75 431
15687.93 436
15689.11 431
15690.29 439
15691.48 439
15692.66 440
15693.84 431
15695.02 392
15696.21 415
15697.39 415
15698.57 441
15699.76 428
15700.94 378
15702.12 439
15703.30 426
15704.49 443
15705.67 409
15706.85 417
15708.04 414
15709.22 394
15710.40 440
15711.59 427
15712.77 432
15713.95 440
15715.14 448
15716.32 461
15717.50 443
15718.69 413
15719.87 436
15721.05 447
15722.24 425
15723.42 445
15724.61 442
15725.79 438
15726.97 453
15728.16 453
15729.34 456
15730.53 445
15731.71 447
15732.89 421
15734.08 449
15735.26 443
15736.45 445
15737.63 440
15738.81 455
15740.00 472
15741.18 447
15742.37 467
15743.55 474
15744.74 433
15745.92 424
15747.11 439
15748.29 460
15749.48 476
15750.66 482
15751.84 486
15753.03 496
15754.21 524
15755.40 512
15756.58 490
15757.77 517
15758.95 511
15760.14 485
15761.32 495
15762.51 493
15763.70 518
15764.88 507
15766.07 516
15767.25 510
15768.44 506
15769.62 492
15770.81 484
15771.99 498
15773.18 503
15774.36 501
15775.55 468
15776.74 489
15777.92 464
15779.11 490
15780.29 483
15781.48 456
15782.67 485
15783.85 471
15785.04 488
15786.22 455
15787.41 471
15788.60 480
15789.78 469
15790.97 460
15792.15 480
15793.34 462
15794.53 458
15795.71 442
15796.90 398
15798.09 436
15799.27 460
15800.46 436
15801.65 428
15802.83 430
15804.02 446
15805.21 433
15806.39 412
15807.58 418
15808.77 441
15809.95 409
15811.14 399
15812.33 394
15813.52 394
15814.70 392
15815.89 435
15817.08 427
15818.26 419
15819.45 424
15820.64 400
15821.83 361
15823.01 423
15824.20 426
15825.39 420
15826.58 379
15827.76 422
15828.95 383
15830.14 411
15831.33 404
15832.52 400
15833.70 388
15834.89 428
15836.08 406
15837.27 380
15838.46 382
15839.64 387
15840.83 387
15842.02 414
15843.21 367
15844.40 411
15845.58 390
15846.77 410
15847.96 383
15849.15 373
15850.34 384
15851.53 398
15852.72 408
15853.90 395
15855.09 397
15856.28 385
15857.47 391
15858.66 386
15859.85 385
15861.04 385
15862.23 375
15863.41 383
15864.60 346
15865.79 364
15866.98 388
15868.17 386
15869.36 382
15870.55 380
15871.74 372
15872.93 365
15874.12 412
15875.31 398
15876.50 401
15877.69 370
15878.88 385
15880.06 421
15881.25 401
15882.44 356
15883.63 365
15884.82 381
15886.01 374
15887.20 400
15888.39 397
15889.58 384
15890.77 385
15891.96 379
15893.15 384
15894.34 408
15895.53 420
15896.72 399
15897.91 401
15899.10 424
15900.30 429
15901.49 434
15902.68 430
15903.87 420
15905.06 399
15906.25 409
15907.44 434
15908.63 420
15909.82 420
15911.01 427
15912.20 423
15913.39 449
15914.58 419
15915.77 426
15916.96 455
15918.16 430
15919.35 463
15920.54 438
15921.73 462
15922.92 478
15924.11 456
15925.30 441
15926.49 479
15927.69 449
15928.88 448
15930.07 482
15931.26 460
15932.45 434
15933.64 429
15934.84 436
15936.03 430
15937.22 410
15938.41 460
15939.60 424
15940.79 411
15941.99 420
15943.18 411
15944.37 422
15945.56 385
15946.75 405
15947.95 400
15949.14 389
15950.33 405
15951.52 418
15952.72 379
15953.91 356
15955.10 372
15956.29 344
15957.49 344
15958.68 340
15959.87 336
15961.06 334
15962.26 344
15963.45 312
15964.64 309
15965.83 334
15967.03 322
15968.22 318
15969.41 335
15970.61 356
15971.80 323
15972.99 320
15974.19 301
15975.38 323
15976.57 312
15977.76 304
15978.96 295
15980.15 309
15981.34 294
15982.54 307
15983.73 302
15984.93 306
15986.12 308
15987.31 314
15988.51 325
15989.70 297
15990.89 295
15992.09 285
15993.28 287
15994.48 274
15995.67 298
15996.86 277
15998.06 274
15999.25 294
16000.45 287
16001.64 272
16002.83 250
16004.03 260
16005.22 299
16006.42 284
16007.61 278
16008.81 272
16010.00 268
16011.19 291
16012.39 283
16013.58 273
16014.78 272
16015.97 259
16017.17 259
16018.36 268
16019.56 272
16020.75 266
16021.95 268
16023.14 274
16024.34 279
16025.53 272
16026.73 269
16027.92 303
16029.12 274
16030.31 253
16031.51 299
16032.70 281
16033.90 283
16035.09 271
16036.29 270
16037.48 256
16038.68 267
16039.88 275
16041.07 275
16042.27 261
16043.46 285
16044.66 285
16045.85 271
16047.05 273
16048.25 252
16049.44 250
16050.64 266
16051.83 263
16053.03 259
16054.23 255
16055.42 239
16056.62 253
16057.82 280
16059.01 256
16060.21 263
16061.40 270
16062.60 242
16063.80 275
16064.99 278
16066.19 261
16067.39 253
16068.58 238
16069.78 239
16070.98 243
16072.17 250
16073.37 277
16074.57 265
16075.76 252
16076.96 237
16078.16 257
16079.36 237
16080.55 258
16081.75 253
16082.95 252
16084.14 232
16085.34 251
16086.54 240
16087.74 239
16088.93 238
16090.13 223
16091.33 216
16092.53 238
16093.72 260
16094.92 243
16096.12 249
16097.32 246
16098.51 259
16099.71 238
16100.91 227
16102.11 237
16103.31 256
16104.50 254
16105.70 242
16106.90 228
16108.10 248
16109.30 260
16110.49 239
16111.69 257
16112.89 240
16114.09 229
16115.29 227
16116.49 246
16117.68 230
16118.88 270
16120.08 232
16121.28 271
16122.48 252
16123.68 230
16124.88 243
16126.08 234
16127.27 224
16128.47 232
16129.67 231
16130.87 224
16132.07 238
16133.27 232
16134.47 237
16135.67 200
16136.87 218
16138.07 227
16139.27 244
16140.46 241
16141.66 213
16142.86 229
16144.06 230
16145.26 209
16146.46 233
16147.66 228
16148.86 246
16150.06 217
16151.26 241
16152.46 186
16153.66 222
16154.86 224
16156.06 228
16157.26 245
16158.46 212
16159.66 210
16160.86 222
16162.06 216
16163.26 201
16164.46 238
16165.66 237
16166.86 219
16168.06 219
16169.26 215
16170.46 223
16171.66 208
16172.86 241
16174.06 248
16175.26 221
16176.47 223
16177.67 210
16178.87 229
16180.07 259
16181.27 242
16182.47 251
16183.67 214
16184.87 239
16186.07 232
16187.27 234
16188.47 209
16189.68 221
16190.88 219
16192.08 246
16193.28 225
16194.48 215
16195.68 228
16196.88 236
16198.08 250
16199.29 239
16200.49 252
16201.69 235
16202.89 217
16204.09 235
16205.29 244
16206.50 237
16207.70 247
16208.90 262
16210.10 277
16211.30 251
16212.51 236
16213.71 241
16214.91 224
16216.11 232
16217.31 227
16218.52 259
16219.72 237
16220.92 208
16222.12 233
16223.33 259
16224.53 262
16225.73 240
16226.93 245
16228.14 239
16229.34 242
16230.54 213
16231.74 251
16232.95 272
16234.15 254
16235.35 259
16236.56 262
16237.76 258
16238.96 230
16240.16 241
16241.37 253
16242.57 261
16243.77 231
16244.98 239
16246.18 246
16247.38 270
16248.59 277
16249.79 258
16250.99 250
16252.20 246
16253.40 250
16254.60 254
16255.81 277
16257.01 240
16258.22 250
16259.42 281
16260.62 263
16261.83 255
16263.03 273
16264.23 286
16265.44 280
16266.64 301
16267.85 278
16269.05 238
16270.25 254
16271.46 268
16272.66 282
16273.87 284
16275.07 269
16276.28 270
16277.48 303
16278.69 282
16279.89 274
16281.09 273
16282.30 266
16283.50 252
16284.71 273
16285.91 269
16287.12 258
16288.32 280
16289.53 271
16290.73 291
16291.94 253
16293.14 251
16294.35 265
16295.55 256
16296.76 263
16297.96 259
16299.17 282
16300.37 280
16301.58 222
16302.78 261
16303.99 288
16305.19 266
16306.40 268
16307.61 272
16308.81 283
16310.02 267
16311.22 248
16312.43 267
16313.63 279
16314.84 242
16316.05 256
16317.25 268
16318.46 267
16319.66 256
16320.87 245
16322.08 272
16323.28 282
16324.49 250
16325.69 235
16326.90 268
16328.11 252
16329.31 242
16330.52 263
16331.73 245
16332.93 235
16334.14 234
16335.35 253
16336.55 228
16337.76 214
16338.97 246
16340.17 241
16341.38 213
16342.59 244
16343.79 237
16345.00 234
16346.21 250
16347.41 228
16348.62 234
16349.83 247
16351.03 240
16352.24 248
16353.45 227
16354.66 229
16355.86 233
16357.07 261
16358.28 254
16359.49 220
16360.69 231
16361.90 228
16363.11 225
16364.32 239
16365.52 245
16366.73 249
16367.94 206
16369.15 232
16370.35 242
16371.56 235
16372.77 240
16373.98 246
16375.19 226
16376.39 228
16377.60 222
16378.81 229
16380.02 226
16381.23 208
16382.44 240
16383.64 228
16384.85 230
16386.06 231
16387.27 247
16388.48 221
16389.69 250
16390.90 248
16392.10 212
16393.31 227
16394.52 249
16395.73 226
16396.94 245
16398.15 227
16399.36 227
16400.57 240
16401.77 214
16402.98 249
16404.19 239
16405.40 220
16406.61 197
16407.82 238
16409.03 210
16410.24 193
16411.45 240
16412.66 231
16413.87 202
16415.08 220
16416.29 238
16417.50 233
16418.71 217
16419.92 210
16421.12 231
16422.33 250
16423.54 217
16424.75 225
16425.96 219
16427.17 243
16428.38 222
16429.59 232
16430.80 233
16432.01 220
16433.22 222
16434.43 204
16435.64 204
16436.86 196
16438.07 202
16439.28 201
16440.49 208
16441.70 204
16442.91 207
16444.12 206
16445.33 228
16446.54 219
16447.75 212
16448.96 210
16450.17 199
16451.38 217
16452.59 215
16453.80 226
16455.02 230
16456.23 220
16457.44 231
16458.65 198
16459.86 209
16461.07 208
16462.28 202
16463.49 232
16464.70 193
16465.92 186
16467.13 209
16468.34 201
16469.55 213
16470.76 217
16471.97 230
16473.19 214
16474.40 233
16475.61 212
16476.82 207
16478.03 222
16479.24 231
16480.46 204
16481.67 218
16482.88 227
16484.09 210
16485.30 212
16486.52 239
16487.73 241
16488.94 210
16490.15 225
16491.37 234
16492.58 216
16493.79 212
16495.00 205
16496.21 206
16497.43 215
16498.64 196
16499.85 217
16501.07 180
16502.28 206
16503.49 214
16504.70 190
16505.92 204
16507.13 213
16508.34 228
16509.56 246
16510.77 211
16511.98 246
16513.19 217
16514.41 211
16515.62 213
16516.83 219
16518.05 225
16519.26 224
16520.47 229
16521.69 207
16522.90 202
16524.11 224
16525.33 224
16526.54 238
16527.76 221
16528.97 216
16530.18 223
16531.40 230
16532.61 236
16533.82 228
16535.04 250
16536.25 204
16537.47 219
16538.68 250
16539.89 238
16541.11 253
16542.32 216
16543.54 217
16544.75 234
16545.97 232
16547.18 219
16548.39 234
16549.61 231
16550.82 211
16552.04 233
16553.25 213
16554.47 229
16555.68 234
16556.90 259
16558.11 238
16559.33 223
16560.54 232
16561.76 258
16562.97 234
16564.19 217
16565.40 245
16566.62 244
16567.83 231
16569.05 229
16570.26 241
16571.48 221
16572.69 254
16573.91 213
16575.12 222
16576.34 240
16577.55 218
16578.77 227
16579.98 231
16581.20 214
16582.42 207
16583.63 242
16584.85 238
16586.06 232
16587.28 239
16588.49 232
16589.71 237
16590.93 228
16592.14 228
16593.36 228
16594.57 219
16595.79 263
16597.01 265
16598.22 232
16599.44 214
16600.66 221
16601.87 234
16603.09 201
16604.30 216
16605.52 204
16606.74 225
16607.95 221
16609.17 229
16610.39 237
16611.60 210
16612.82 237
16614.04 190
16615.25 201
16616.47 210
16617.69 222
16618.91 197
16620.12 191
16621.34 211
16622.56 190
16623.77 196
16624.99 190
16626.21 212
16627.43 207
16628.64 227
16629.86 219
16631.08 230
16632.30 198
16633.51 213
16634.73 212
16635.95 224
16637.17 212
16638.38 221
16639.60 221
16640.82 218
16642.04 195
16643.26 195
16644.47 205
16645.69 204
16646.91 205
16648.13 220
16649.35 215
16650.56 217
16651.78 216
16653.00 211
16654.22 231
16655.44 201
16656.65 189
16657.87 194
16659.09 209
16660.31 230
16661.53 218
16662.75 213
16663.97 204
16665.18 210
16666.40 190
16667.62 205
16668.84 189
16670.06 192
16671.28 203
16672.50 180
16673.72 190
16674.94 217
16676.15 188
16677.37 211
16678.59 202
16679.81 193
16681.03 188
16682.25 190
16683.47 210
16684.69 217
16685.91 227
16687.13 194
16688.35 198
16689.57 202
16690.79 221
16692.01 206
16693.23 232
16694.45 217
16695.67 218
16696.89 211
16698.11 211
16699.33 195
16700.55 175
16701.77 204
16702.99 188
16704.21 213
16705.43 184
16706.65 203
16707.87 192
16709.09 207
16710.31 191
16711.53 183
16712.75 188
16713.97 187
16715.19 203
16716.41 203
16717.63 198
16718.85 212
16720.07 201
16721.29 196
16722.51 222
16723.73 175
16724.95 186
16726.18 195
16727.40 204
16728.62 181
16729.84 198
16731.06 185
16732.28 192
16733.50 182
16734.72 195
16735.94 211
16737.17 196
16738.39 198
16739.61 203
16740.83 191
16742.05 183
16743.27 199
16744.49 188
16745.72 205
16746.94 200
16748.16 182
16749.38 169
16750.60 179
16751.83 194
16753.05 199
16754.27 174
16755.49 189
16756.71 222
16757.94 206
16759.16 209
16760.38 185
16761.60 211
16762.82 192
16764.05 215
16765.27 200
16766.49 185
16767.71 180
16768.94 180
16770.16 175
16771.38 196
16772.60 202
16773.83 195
16775.05 208
16776.27 213
16777.49 193
16778.72 195
16779.94 200
16781.16 189
16782.39 195
16783.61 173
16784.83 196
16786.06 206
16787.28 215
16788.50 203
16789.73 212
16790.95 210
16792.17 187
16793.40 208
16794.62 195
16795.84 213
16797.07 195
16798.29 182
16799.51 226
16800.74 210
16801.96 198
16803.18 206
16804.41 219
16805.63 217
16806.86 200
16808.08 194
16809.30 207
16810.53 210
16811.75 197
16812.98 216
16814.20 192
16815.42 181
16816.65 200
16817.87 207
16819.10 217
16820.32 187
16821.54 228
16822.77 197
16823.99 210
16825.22 196
16826.44 183
16827.67 173
16828.89 222
16830.12 195
16831.34 213
16832.57 210
16833.79 223
16835.02 223
16836.24 226
16837.47 183
16838.69 194
16839.92 238
16841.14 222
16842.37 218
16843.59 208
16844.82 228
16846.04 218
16847.27 218
16848.49 205
16849.72 245
16850.94 228
16852.17 224
16853.39 231
16854.62 215
16855.85 224
16857.07 231
16858.30 228
16859.52 234
16860.75 231
16861.97 229
16863.20 253
16864.43 235
16865.65 216
16866.88 224
16868.10 259
16869.33 278
16870.56 265
16871.78 243
16873.01 257
16874.24 272
16875.46 272
16876.69 256
16877.92 255
16879.14 263
16880.37 249
16881.59 259
16882.82 259
16884.05 270
16885.27 254
16886.50 283
16887.73 268
16888.96 265
16890.18 268
16891.41 270
16892.64 256
16893.86 270
16895.09 299
16896.32 257
16897.54 270
16898.77 270
16900.00 265
16901.23 251
16902.45 270
16903.68 246
16904.91 264
16906.14 267
16907.36 261
16908.59 278
16909.82 264
16911.05 257
16912.27 237
16913.50 258
16914.73 262
16915.96 265
16917.19 242
16918.41 232
16919.64 228
16920.87 248
16922.10 238
16923.33 263
16924.55 241
16925.78 246
16927.01 253
16928.24 233
16929.47 246
16930.69 214
16931.92 242
16933.15 254
16934.38 254
16935.61 214
16936.84 291
16938.07 222
16939.29 240
16940.52 223
16941.75 258
16942.98 261
16944.21 251
16945.44 245
16946.67 222
16947.90 248
16949.13 231
16950.35 242
16951.58 217
16952.81 237
16954.04 240
16955.27 239
16956.50 254
16957.73 258
16958.96 217
16960.19 234
16961.42 230
16962.65 238
16963.88 222
16965.11 251
16966.34 225
16967.57 223
16968.80 229
16970.03 266
16971.26 239
16972.49 227
16973.72 247
16974.95 230
16976.18 232
16977.41 233
16978.64 235
16979.87 227
16981.10 243
16982.33 233
16983.56 239
16984.79 202
16986.02 205
16987.25 222
16988.48 219
16989.71 236
16990.94 217
16992.17 226
16993.40 229
16994.63 233
16995.86 204
16997.09 218
16998.32 221
16999.55 219
17000.79 215
17002.02 233
17003.25 228
17004.48 208
17005.71 223
17006.94 207
17008.17 208
17009.40 188
17010.63 215
17011.87 224
17013.10 207
17014.33 201
17015.56 229
17016.79 209
17018.02 198
17019.25 219
17020.49 198
17021.72 203
17022.95 209
17024.18 201
17025.41 210
17026.64 220
17027.88 200
17029.11 219
17030.34 205
17031.57 213
17032.80 189
17034.04 211
17035.27 219
17036.50 209
17037.73 186
17038.97 196
17040.20 218
17041.43 215
17042.66 201
17043.90 211
17045.13 202
17046.36 210
17047.59 204
17048.83 208
17050.06 218
17051.29 215
17052.52 225
17053.76 219
17054.99 207
17056.22 223
17057.46 197
17058.69 177
17059.92 206
17061.15 233
17062.39 225
17063.62 207
17064.85 180
17066.09 201
17067.32 190
17068.55 194
17069.79 179
17071.02 222
17072.25 179
17073.49 213
17074.72 182
17075.96 203
17077.19 202
17078.42 190
17079.66 183
17080.89 193
17082.12 188
17083.36 186
17084.59 195
17085.83 164
17087.06 177
17088.29 178
17089.53 217
17090.76 194
17092.00 217
17093.23 187
17094.46 213
17095.70 179
17096.93 191
17098.17 185
17099.40 213
17100.64 183
17101.87 177
17103.11 213
17104.34 171
17105.58 189
17106.81 178
17108.05 207
17109.28 166
17110.51 187
17111.75 187
17112.98 175
17114.22 194
17115.45 179
17116.69 182
17117.93 198
17119.16 187
17120.40 183
17121.63 163
17122.87 164
17124.10 194
17125.34 175
17126.57 184
17127.81 183
17129.04 187
17130.28 202
17131.51 191
17132.75 185
17133.99 182
17135.22 195
17136.46 197
17137.69 174
17138.93 194
17140.17 207
17141.40 194
17142.64 185
17143.87 177
17145.11 191
17146.35 181
17147.58 199
17148.82 168
17150.05 171
17151.29 163
17152.53 186
17153.76 198
17155.00 189
17156.24 155
17157.47 145
17158.71 169
17159.95 191
17161.18 184
17162.42 169
17163.66 160
17164.89 170
17166.13 172
17167.37 175
17168.60 178
17169.84 178
17171.08 178
17172.32 180
17173.55 190
17174.79 183
17176.03 164
17177.26 173
17178.50 190
17179.74 188
17180.98 197
17182.21 171
17183.45 182
17184.69 182
17185.93 169
17187.16 174
17188.40 179
17189.64 189
17190.88 184
17192.12 184
17193.35 145
17194.59 173
17195.83 160
17197.07 180
17198.31 185
17199.54 187
17200.78 180
17202.02 168
17203.26 151
17204.50 161
17205.73 172
17206.97 160
17208.21 172
17209.45 172
17210.69 145
17211.93 172
17213.17 173
17214.40 163
17215.64 152
17216.88 162
17218.12 178
17219.36 187
17220.60 171
17221.84 184
17223.08 160
17224.31 172
17225.55 157
17226.79 167
17228.03 177
17229.27 168
17230.51 152
17231.75 161
17232.99 176
17234.23 163
17235.47 162
17236.71 175
17237.95 182
17239.19 153
17240.43 162
17241.66 161
17242.90 154
17244.14 164
17245.38 161
17246.62 183
17247.86 170
17249.10 168
17250.34 169
17251.58 156
17252.82 164
17254.06 163
17255.30 176
17256.54 156
17257.78 165
17259.02 165
17260.26 157
17261.50 163
17262.74 177
17263.99 150
17265.23 175
17266.47 168
17267.71 169
17268.95 171
17270.19 146
17271.43 155
17272.67 163
17273.91 163
17275.15 160
17276.39 168
17277.63 153
17278.87 163
17280.11 147
17281.36 143
17282.60 149
17283.84 167
17285.08 136
17286.32 150
17287.56 164
17288.80 165
17290.04 167
17291.29 182
17292.53 180
17293.77 171
17295.01 187
17296.25 155
17297.49 164
17298.73 161
17299.98 158
17301.22 183
17302.46 173
17303.70 166
17304.94 159
17306.19 183
17307.43 150
17308.67 173
17309.91 176
17311.15 148
17312.40 146
17313.64 159
17314.88 176
17316.12 160
17317.37 156
17318.61 171
17319.85 178
17321.09 149
17322.33 161
17323.58 155
17324.82 177
17326.06 154
17327.31 153
17328.55 175
17329.79 160
17331.03 147
17332.28 185
17333.52 175
17334.76 161
17336.01 162
17337.25 169
17338.49 153
17339.73 164
17340.98 168
17342.22 147
17343.46 195
17344.71 175
17345.95 139
17347.19 160
17348.44 138
17349.68 149
17350.92 153
17352.17 158
17353.41 171
17354.66 135
17355.90 141
17357.14 162
17358.39 154
17359.63 164
17360.87 147
17362.12 148
17363.36 153
17364.61 170
17365.85 160
17367.09 154
17368.34 154
17369.58 164
17370.83 160
17372.07 146
17373.32 172
17374.56 163
17375.80 159
17377.05 149
17378.29 149
17379.54 136
17380.78 167
17382.03 157
17383.27 149
17384.52 177
17385.76 170
17387.01 164
17388.25 160
17389.50 160
17390.74 150
17391.99 152
17393.23 149
17394.48 156
17395.72 125
17396.97 163
17398.21 150
17399.46 163
17400.70 156
17401.95 144
17403.19 157
17404.44 153
17405.68 145
17406.93 170
17408.18 167
17409.42 163
17410.67 164
17411.91 157
17413.16 161
17414.40 151
17415.65 175
17416.90 156
17418.14 182
17419.39 163
17420.63 139
17421.88 160
17423.13 147
17424.37 143
17425.62 149
17426.86 164
17428.11 157
17429.36 187
17430.60 165
17431.85 155
17433.10 168
17434.34 184
17435.59 177
17436.84 177
17438.08 174
17439.33 160
17440.58 162
17441.82 180
17443.07 171
17444.32 177
17445.56 182
17446.81 173
17448.06 158
17449.30 154
17450.55 135
17451.80 142
17453.05 177
17454.29 173
17455.54 161
17456.79 148
17458.04 188
17459.28 185
17460.53 182
17461.78 185
17463.03 205
17464.27 174
17465.52 182
17466.77 177
17468.02 166
17469.26 185
17470.51 157
17471.76 175
17473.01 175
17474.25 157
17475.50 166
17476.75 183
17478.00 182
17479.25 162
17480.50 192
17481.74 199
17482.99 177
17484.24 158
17485.49 199
17486.74 193
17487.99 156
17489.23 186
17490.48 182
17491.73 181
17492.98 187
17494.23 199
17495.48 187
17496.73 189
17497.97 169
17499.22 184
17500.47 186
17501.72 187
17502.97 175
17504.22 188
17505.47 206
17506.72 183
17507.97 163
17509.22 181
17510.46 184
17511.71 194
17512.96 178
17514.21 196
17515.46 206
17516.71 201
17517.96 197
17519.21 196
17520.46 195
17521.71 177
17522.96 183
17524.21 223
17525.46 178
17526.71 205
17527.96 207
17529.21 205
17530.46 196
17531.71 200
17532.96 206
17534.21 219
17535.46 199
17536.71 182
17537.96 195
17539.21 201
17540.46 211
17541.71 186
17542.96 205
17544.21 180
17545.46 206
17546.71 206
17547.96 202
17549.21 208
17550.46 209
17551.71 209
17552.97 189
17554.22 182
17555.47 197
17556.72 183
17557.97 210
17559.22 206
17560.47 209
17561.72 229
17562.97 215
17564.22 200
17565.48 206
17566.73 194
17567.98 192
17569.23 203
17570.48 180
17571.73 200
17572.98 193
17574.24 199
17575.49 219
17576.74 214
17577.99 212
17579.24 182
17580.49 206
17581.75 187
17583.00 220
17584.25 219
17585.50 200
17586.75 207
17588.00 203
17589.26 204
17590.51 208
17591.76 205
17593.01 197
17594.27 207
17595.52 219
17596.77 224
17598.02 211
17599.27 226
17600.53 192
17601.78 198
17603.03 203
17604.28 205
17605.54 217
17606.79 216
17608.04 211
17609.30 234
17610.55 218
17611.80 213
17613.05 205
17614.31 232
17615.56 223
17616.81 229
17618.07 207
17619.32 193
17620.57 212
17621.83 225
17623.08 184
17624.33 207
17625.59 217
17626.84 213
17628.09 212
17629.35 219
17630.60 210
17631.85 222
17633.11 216
17634.36 210
17635.61 182
17636.87 203
17638.12 219
17639.38 221
17640.63 207
17641.88 207
17643.14 221
17644.39 200
17645.65 222
17646.90 237
17648.15 202
17649.41 205
17650.66 211
17651.92 209
17653.17 226
17654.42 193
17655.68 196
17656.93 200
17658.19 197
17659.44 216
17660.70 198
17661.95 209
17663.21 197
17664.46 200
17665.72 218
17666.97 206
17668.23 191
17669.48 190
17670.74 224
17671.99 190
17673.25 212
17674.50 194
17675.76 208
17677.01 192
17678.27 178
17679.52 225
17680.78 202
17682.03 187
17683.29 191
17684.54 197
17685.80 196
17687.05 204
17688.31 175
17689.57 203
17690.82 173
17692.08 174
17693.33 195
17694.59 176
17695.84 179
17697.10 184
17698.36 179
17699.61 183
17700.87 179
17702.12 158
17703.38 173
17704.64 186
17705.89 193
17707.15 198
17708.40 175
17709.66 176
17710.92 174
17712.17 176
17713.43 183
17714.69 194
17715.94 176
17717.20 186
17718.46 172
17719.71 163
17720.97 197
17722.23 220
17723.48 175
17724.74 183
17726.00 208
17727.25 185
17728.51 177
17729.77 185
17731.03 195
17732.28 177
17733.54 183
17734.80 187
17736.05 183
17737.31 200
17738.57 191
17739.83 179
17741.08 184
17742.34 186
17743.60 194
17744.86 195
17746.11 166
17747.37 172
17748.63 197
17749.89 222
17751.15 187
17752.40 153
17753.66 158
17754.92 187
17756.18 173
17757.43 176
17758.69 176
17759.95 191
17761.21 184
17762.47 173
17763.73 191
17764.98 173
17766.24 189
17767.50 149
17768.76 162
17770.02 179
17771.28 193
17772.53 180
17773.79 171
17775.05 157
17776.31 163
17777.57 185
17778.83 177
17780.09 150
17781.35 160
17782.60 150
17783.86 169
17785.12 179
17786.38 169
17787.64 165
17788.90 161
17790.16 156
17791.42 154
17792.68 168
17793.94 156
17795.20 153
17796.46 187
17797.72 177
17798.97 157
17800.23 147
17801.49 160
17802.75 170
17804.01 167
17805.27 161
17806.53 168
17807.79 168
17809.05 171
17810.31 154
17811.57 158
17812.83 159
17814.09 178
17815.35 163
17816.61 170
17817.87 151
17819.13 157
17820.39 155
17821.65 163
17822.91 165
17824.17 145
17825.43 154
17826.69 155
17827.96 153
17829.22 155
17830.48 165
17831.74 150
17833.00 167
17834.26 133
17835.52 180
17836.78 141
17838.04 161
17839.30 172
17840.56 160
17841.82 147
17843.09 142
17844.35 188
17845.61 133
17846.87 166
17848.13 163
17849.39 173
17850.65 165
17851.91 176
17853.18 164
17854.44 179
17855.70 143
17856.96 164
17858.22 165
17859.48 150
17860.74 134
17862.01 163
17863.27 164
17864.53 150
17865.79 141
17867.05 164
17868.32 139
17869.58 136
17870.84 150
17872.10 138
17873.36 147
17874.63 156
17875.89 147
17877.15 141
17878.41 149
17879.68 163
17880.94 171
17882.20 151
17883.46 155
17884.73 161
17885.99 142
17887.25 161
17888.51 140
17889.78 149
17891.04 132
17892.30 150
17893.56 139
17894.83 141
17896.09 128
17897.35 153
17898.62 147
17899.88 158
17901.14 161
17902.41 144
17903.67 163
17904.93 165
17906.20 148
17907.46 133
17908.72 141
17909.99 164
17911.25 176
17912.51 132
17913.78 158
17915.04 144
17916.30 151
17917.57 156
17918.83 156
17920.09 157
17921.36 132
17922.62 162
17923.89 156
17925.15 159
17926.41 151
17927.68 170
17928.94 158
17930.21 166
17931.47 139
17932.73 145
17934.00 149
17935.26 150
17936.53 135
17937.79 130
17939.06 132
17940.32 152
17941.59 124
17942.85 145
17944.11 145
17945.38 150
17946.64 148
17947.91 165
17949.17 167
17950.44 138
17951.70 124
17952.97 151
17954.23 162
17955.50 154
17956.76 144
17958.03 141
17959.29 178
17960.56 160
17961.82 156
17963.09 151
17964.35 143
17965.62 162
17966.89 156
17968.15 150
17969.42 150
17970.68 143
17971.95 159
17973.21 172
17974.48 131
17975.74 146
17977.01 143
17978.28 143
17979.54 159
17980.81 164
17982.07 156
17983.34 158
17984.61 156
17985.87 144
17987.14 151
17988.40 138
17989.67 149
17990.94 128
17992.20 158
17993.47 151
17994.74 142
17996.00 149
17997.27 154
17998.54 163
17999.80 146
18001.07 135
18002.34 168
18003.60 149
18004.87 134
18006.14 132
18007.40 140
18008.67 155
18009.94 142
18011.20 138
18012.47 152
18013.74 152
18015.00 152
18016.27 160
18017.54 149
18018.81 169
18020.07 156
18021.34 143
18022.61 166
18023.88 158
18025.14 151
18026.41 164
18027.68 161
18028.95 167
18030.21 167
18031.48 126
18032.75 168
18034.02 163
18035.28 152
18036.55 160
18037.82 155
18039.09 152
18040.36 154
18041.62 146
18042.89 171
18044.16 177
18045.43 155
18046.70 159
18047.97 177
18049.23 178
18050.50 172
18051.77 156
18053.04 165
18054.31 158
18055.58 147
18056.84 165
18058.11 164
18059.38 157
18060.65 157
18061.92 160
18063.19 172
18064.46 168
18065.73 174
18067.00 162
18068.26 151
18069.53 161
18070.80 150
18072.07 161
18073.34 149
18074.61 139
18075.88 154
18077.15 161
18078.42 167
18079.69 162
18080.96 162
18082.23 152
18083.50 177
18084.77 169
18086.03 157
18087.30 164
18088.57 151
18089.84 157
18091.11 162
18092.38 168
18093.65 157
18094.92 142
18096.19 147
18097.46 167
18098.73 152
18100.00 145
18101.27 157
18102.54 155
18103.81 164
18105.08 177
18106.35 131
18107.63 144
18108.90 158
18110.17 169
18111.44 182
18112.71 156
18113.98 148
18115.25 152
18116.52 157
18117.79 156
18119.06 154
18120.33 166
18121.60 155
18122.87 148
18124.14 150
18125.42 149
18126.69 153
18127.96 169
18129.23 172
18130.50 180
18131.77 173
18133.04 185
18134.31 174
18135.58 162
18136.86 175
18138.13 167
18139.40 171
18140.67 157
18141.94 175
18143.21 173
18144.49 144
18145.76 170
18147.03 161
18148.30 188
18149.57 157
18150.84 158
18152.12 176
18153.39 177
18154.66 172
18155.93 152
18157.20 159
18158.48 169
18159.75 158
18161.02 176
18162.29 155
18163.57 155
18164.84 174
18166.11 157
18167.38 169
18168.66 171
18169.93 156
18171.20 171
18172.47 164
18173.75 178
18175.02 174
18176.29 162
18177.56 169
18178.84 142
18180.11 155
18181.38 169
18182.66 166
18183.93 161
18185.20 160
18186.48 155
18187.75 164
18189.02 150
18190.30 156
18191.57 152
18192.84 161
18194.12 168
18195.39 149
18196.66 171
18197.94 161
18199.21 173
18200.48 178
18201.76 155
18203.03 169
18204.30 179
18205.58 157
18206.85 169
18208.13 147
18209.40 146
18210.67 150
18211.95 149
18213.22 151
18214.50 190
18215.77 172
18217.04 176
18218.32 157
18219.59 172
18220.87 172
18222.14 162
18223.42 169
18224.69 159
18225.97 142
18227.24 153
18228.51 156
18229.79 157
18231.06 163
18232.34 145
18233.61 156
18234.89 170
18236.16 147
18237.44 163
18238.71 152
18239.99 158
18241.26 173
18242.54 181
18243.81 146
18245.09 166
18246.36 149
18247.64 144
18248.91 162
18250.19 131
18251.47 172
18252.74 178
18254.02 165
18255.29 172
18256.57 182
18257.84 177
18259.12 150
18260.39 150
18261.67 160
18262.95 136
18264.22 138
18265.50 141
18266.77 184
18268.05 161
18269.33 178
18270.60 176
18271.88 160
18273.15 161
18274.43 154
18275.71 158
18276.98 160
18278.26 137
18279.54 160
18280.81 177
18282.09 167
18283.37 166
18284.64 175
18285.92 152
18287.20 182
18288.47 164
18289.75 164
18291.03 168
18292.30 165
18293.58 153
18294.86 181
18296.13 131
18297.41 142
18298.69 165
18299.96 193
18301.24 161
18302.52 163
18303.80 151
18305.07 196
18306.35 180
18307.63 165
18308.91 162
18310.18 178
18311.46 152
18312.74 156
18314.02 167
18315.29 165
18316.57 185
18317.85 176
18319.13 163
18320.40 193
18321.68 185
18322.96 187
18324.24 167
18325.52 167
18326.79 177
18328.07 184
18329.35 170
18330.63 183
18331.91 199
18333.19 186
18334.46 192
18335.74 171
18337.02 195
18338.30 203
18339.58 179
18340.86 169
18342.13 179
18343.41 165
18344.69 186
18345.97 177
18347.25 199
18348.53 156
18349.81 159
18351.09 169
18352.36 187
18353.64 162
18354.92 169
18356.20 183
18357.48 177
18358.76 162
18360.04 188
18361.32 179
18362.60 179
18363.88 175
18365.16 161
18366.44 174
18367.72 155
18369.00 146
18370.27 178
18371.55 165
18372.83 143
18374.11 161
18375.39 192
18376.67 165
18377.95 152
18379.23 158
18380.51 160
18381.79 156
18383.07 163
18384.35 172
18385.63 149
18386.91 163
18388.19 160
18389.47 155
18390.75 158
18392.03 147
18393.31 149
18394.60 186
18395.88 166
18397.16 171
18398.44 173
18399.72 154
18401.00 154
18402.28 150
18403.56 149
18404.84 141
18406.12 172
18407.40 147
18408.68 166
18409.96 147
18411.24 150
18412.53 160
18413.81 176
18415.09 162
18416.37 150
18417.65 157
18418.93 142
18420.21 157
18421.49 166
18422.78 160
18424.06 137
18425.34 162
18426.62 165
18427.90 163
18429.18 148
18430.46 162
18431.75 161
18433.03 163
18434.31 160
18435.59 153
18436.87 168
18438.16 161
18439.44 152
18440.72 165
18442.00 133
18443.28 157
18444.57 149
18445.85 148
18447.13 146
18448.41 179
18449.70 147
18450.98 165
18452.26 157
18453.54 151
18454.83 161
18456.11 150
18457.39 145
18458.67 163
18459.96 154
18461.24 151
18462.52 146
18463.80 145
18465.09 144
18466.37 150
18467.65 162
18468.94 147
18470.22 152
18471.50 149
18472.78 156
18474.07 169
18475.35 166
18476.63 159
18477.92 174
18479.20 166
18480.48 166
18481.77 161
18483.05 126
18484.34 144
18485.62 144
18486.90 155
18488.19 174
18489.47 164
18490.75 151
18492.04 163
18493.32 164
18494.61 154
18495.89 158
18497.17 143
18498.46 151
18499.74 159
18501.03 162
18502.31 148
18503.59 166
18504.88 159
18506.16 148
18507.45 168
18508.73 144
18510.02 138
18511.30 173
18512.58 163
18513.87 174
18515.15 167
18516.44 157
18517.72 171
18519.01 155
18520.29 155
18521.58 152
18522.86 154
18524.15 166
18525.43 150
18526.72 169
18528.00 149
18529.29 161
18530.57 163
18531.86 169
18533.14 167
18534.43 169
18535.71 166
18537.00 178
18538.28 162
18539.57 161
18540.86 156
18542.14 151
18543.43 157
18544.71 163
18546.00 150
18547.28 145
18548.57 150
18549.85 153
18551.14 193
18552.43 166
18553.71 165
18555.00 157
18556.28 166
18557.57 154
18558.86 162
18560.14 152
18561.43 154
18562.72 162
18564.00 163
18565.29 134
18566.57 163
18567.86 164
18569.15 158
18570.43 166
18571.72 153
18573.01 175
18574.29 172
18575.58 163
18576.87 165
18578.15 145
18579.44 146
18580.73 157
18582.01 166
18583.30 182
18584.59 176
18585.88 168
18587.16 200
18588.45 163
18589.74 158
18591.02 170
18592.31 190
18593.60 147
18594.89 156
18596.17 145
18597.46 168
18598.75 158
18600.04 172
18601.32 168
18602.61 157
18603.90 193
18605.19 167
18606.47 170
18607.76 148
18609.05 167
18610.34 140
18611.63 144
18612.91 163
18614.20 166
18615.49 149
18616.78 160
18618.07 171
18619.35 158
18620.64 171
18621.93 174
18623.22 175
18624.51 171
18625.80 181
18627.09 179
18628.37 164
18629.66 149
18630.95 162
18632.24 155
18633.53 164
18634.82 156
18636.11 169
18637.39 150
18638.68 156
18639.97 145
18641.26 164
18642.55 172
18643.84 144
18645.13 166
18646.42 152
18647.71 153
18649.00 156
18650.29 152
18651.58 161
18652.86 160
18654.15 157
18655.44 151
18656.73 157
18658.02 153
18659.31 147
18660.60 153
18661.89 152
18663.18 149
18664.47 144
18665.76 162
18667.05 154
18668.34 144
18669.63 143
18670.92 144
18672.21 127
18673.50 155
18674.79 144
18676.08 139
18677.37 118
18678.66 146
18679.95 132
18681.24 139
18682.53 120
18683.82 141
18685.11 148
18686.40 142
18687.69 137
18688.99 136
18690.28 140
18691.57 145
18692.86 149
18694.15 147
18695.44 148
18696.73 139
18698.02 158
18699.31 153
18700.60 137
18701.89 144
18703.19 155
18704.48 131
18705.77 122
18707.06 140
18708.35 145
18709.64 163
18710.93 156
18712.22 141
18713.52 132
18714.81 136
18716.10 147
18717.39 143
18718.68 155
18719.97 145
18721.27 142
18722.56 149
18723.85 153
18725.14 118
18726.43 126
18727.72 131
18729.02 146
18730.31 137
18731.60 139
18732.89 137
18734.19 146
18735.48 139
18736.77 148
18738.06 135
18739.35 135
18740.65 132
18741.94 139
18743.23 141
18744.52 143
18745.82 142
18747.11 151
18748.40 140
18749.70 133
18750.99 134
18752.28 144
18753.57 146
18754.87 142
18756.16 137
18757.45 130
18758.75 152
18760.04 127
18761.33 137
18762.63 148
18763.92 146
18765.21 119
18766.50 144
18767.80 147
18769.09 137
18770.38 127
18771.68 131
18772.97 136
18774.27 130
18775.56 144
18776.85 127
18778.15 132
18779.44 120
18780.73 159
18782.03 137
18783.32 137
18784.62 135
18785.91 141
18787.20 128
18788.50 143
18789.79 123
18791.09 141
18792.38 148
18793.67 124
18794.97 125
18796.26 144
18797.56 109
18798.85 145
18800.15 150
18801.44 134
18802.74 132
18804.03 117
18805.32 132
18806.62 146
18807.91 135
18809.21 134
18810.50 136
18811.80 138
18813.09 134
18814.39 167
18815.68 137
18816.98 138
18818.27 128
18819.57 141
18820.86 114
18822.16 139
18823.45 144
18824.75 139
18826.05 159
18827.34 162
18828.64 155
18829.93 160
18831.23 146
18832.52 142
18833.82 151
18835.11 143
18836.41 129
18837.71 146
18839.00 137
18840.30 155
18841.59 127
18842.89 137
18844.18 139
18845.48 134
18846.78 150
18848.07 121
18849.37 136
18850.67 132
18851.96 134
18853.26 143
18854.55 126
18855.85 138
18857.15 136
18858.44 148
18859.74 139
18861.04 146
18862.33 145
18863.63 148
18864.93 149
18866.22 135
18867.52 135
18868.82 144
18870.11 135
18871.41 124
18872.71 141
18874.00 135
18875.30 149
18876.60 152
18877.90 151
18879.19 159
18880.49 148
18881.79 145
18883.09 151
18884.38 155
18885.68 135
18886.98 143
18888.27 140
18889.57 142
18890.87 144
18892.17 143
18893.47 143
18894.76 140
18896.06 149
18897.36 134
18898.66 120
18899.95 127
18901.25 133
18902.55 129
18903.85 130
18905.15 139
18906.44 142
18907.74 135
18909.04 135
18910.34 132
18911.64 140
18912.94 136
18914.23 139
18915.53 150
18916.83 138
18918.13 133
18919.43 153
18920.73 143
18922.03 153
18923.32 139
18924.62 130
18925.92 136
18927.22 160
18928.52 130
18929.82 155
18931.12 140
18932.42 129
18933.72 140
18935.01 126
18936.31 110
18937.61 126
18938.91 160
18940.21 131
18941.51 139
18942.81 140
18944.11 136
18945.41 128
18946.71 128
18948.01 142
18949.31 156
18950.61 140
18951.91 129
18953.21 130
18954.51 121
18955.81 155
18957.11 128
18958.41 132
18959.71 121
18961.01 140
18962.31 154
18963.61 151
18964.91 127
18966.21 129
18967.51 132
18968.81 128
18970.11 134
18971.41 135
18972.71 119
18974.01 120
18975.31 111
18976.61 110
18977.91 123
18979.21 115
18980.51 125
18981.81 124
18983.11 128
18984.41 148
18985.71 139
18987.02 127
18988.32 120
18989.62 134
18990.92 133
18992.22 133
18993.52 147
18994.82 149
18996.12 145
18997.42 130
18998.73 145
19000.03 158
19001.33 158
19002.63 134
19003.93 132
19005.23 136
19006.53 99
19007.84 109
19009.14 123
19010.44 137
19011.74 123
19013.04 104
19014.34 120
19015.65 127
19016.95 130
19018.25 118
19019.55 141
19020.85 129
19022.16 142
19023.46 132
19024.76 111
19026.06 114
19027.37 134
19028.67 113
19029.97 131
19031.27 125
19032.57 121
19033.88 139
19035.18 148
19036.48 151
19037.79 123
19039.09 132
19040.39 126
19041.69 139
19043.00 130
19044.30 123
19045.60 123
19046.90 130
19048.21 119
19049.51 122
19050.81 114
19052.12 122
19053.42 125
19054.72 118
19056.03 128
19057.33 110
19058.63 141
19059.94 148
19061.24 127
19062.54 138
19063.85 127
19065.15 129
19066.45 130
19067.76 143
19069.06 154
19070.37 122
19071.67 122
19072.97 138
19074.28 114
19075.58 118
19076.88 138
19078.19 142
19079.49 127
19080.80 110
19082.10 122
19083.41 123
19084.71 104
19086.01 127
19087.32 125
19088.62 140
19089.93 133
19091.23 141
19092.54 139
19093.84 150
19095.14 136
19096.45 142
19097.75 137
19099.06 140
19100.36 131
19101.67 133
19102.97 148
19104.28 107
19105.58 121
19106.89 122
19108.19 149
19109.50 122
19110.80 120
19112.11 127
19113.41 122
19114.72 146
19116.02 163
19117.33 140
19118.64 106
19119.94 131
19121.25 135
19122.55 133
19123.86 123
19125.16 136
19126.47 138
19127.77 147
19129.08 132
19130.39 131
19131.69 142
19133.00 122
19134.30 118
19135.61 136
19136.92 135
19138.22 132
19139.53 144
19140.83 132
19142.14 153
19143.45 139
19144.75 142
19146.06 149
19147.37 131
19148.67 135
19149.98 142
19151.28 120
19152.59 134
19153.90 131
19155.20 116
19156.51 135
19157.82 140
19159.12 139
19160.43 134
19161.74 140
19163.05 132
19164.35 139
19165.66 141
19166.97 140
19168.27 173
19169.58 156
19170.89 147
19172.19 132
19173.50 138
19174.81 134
19176.12 131
19177.42 126
19178.73 131
19180.04 136
19181.35 152
19182.65 113
19183.96 125
19185.27 128
19186.58 126
19187.89 123
19189.19 123
19190.50 120
19191.81 134
19193.12 140
19194.42 148
19195.73 115
19197.04 118
19198.35 122
19199.66 107
19200.97 139
19202.27 116
19203.58 141
19204.89 135
19206.20 148
19207.51 132
19208.82 124
19210.12 149
19211.43 136
19212.74 139
19214.05 135
19215.36 141
19216.67 134
19217.98 123
19219.28 144
19220.59 127
19221.90 125
19223.21 120
19224.52 132
19225.83 124
19227.14 117
19228.45 138
19229.76 122
19231.07 136
19232.38 122
19233.68 126
19234.99 139
19236.30 131
19237.61 126
19238.92 131
19240.23 127
19241.54 129
19242.85 127
19244.16 113
19245.47 118
19246.78 139
19248.09 150
19249.40 147
19250.71 125
19252.02 128
19253.33 142
19254.64 127
19255.95 121
19257.26 138
19258.57 126
19259.88 125
19261.19 127
19262.50 128
19263.81 155
19265.12 126
19266.43 132
19267.74 138
19269.05 129
19270.36 110
19271.67 125
19272.99 117
19274.30 121
19275.61 120
19276.92 117
19278.23 133
19279.54 115
19280.85 101
19282.16 126
19283.47 113
19284.78 133
19286.09 148
19287.41 141
19288.72 121
19290.03 112
19291.34 124
19292.65 118
19293.96 130
19295.27 121
19296.58 125
19297.90 129
19299.21 124
19300.52 120
19301.83 126
19303.14 129
19304.45 110
19305.77 123
19307.08 117
19308.39 128
19309.70 126
19311.01 124
19312.33 133
19313.64 113
19314.95 130
19316.26 140
19317.57 128
19318.89 139
19320.20 126
19321.51 126
19322.82 117
19324.14 131
19325.45 136
19326.76 121
19328.07 103
19329.39 127
19330.70 130
19332.01 128
19333.32 127
19334.64 131
19335.95 125
19337.26 125
19338.58 119
19339.89 128
19341.20 130
19342.51 138
19343.83 132
19345.14 131
19346.45 127
19347.77 136
19349.08 122
19350.39 125
19351.71 125
19353.02 120
19354.33 134
19355.65 138
19356.96 119
19358.27 123
19359.59 129
19360.90 124
19362.21 126
19363.53 111
19364.84 132
19366.16 132
19367.47 120
19368.78 108
19370.10 117
19371.41 126
19372.73 115
19374.04 138
19375.35 134
19376.67 118
19377.98 123
19379.30 137
19380.61 129
19381.93 120
19383.24 137
19384.55 141
19385.87 131
19387.18 115
19388.50 114
19389.81 121
19391.13 135
19392.44 115
19393.76 110
19395.07 109
19396.39 107
19397.70 121
19399.02 129
19400.33 109
19401.65 106
19402.96 128
19404.28 122
19405.59 115
19406.91 130
19408.22 109
19409.54 124
19410.85 123
19412.17 128
19413.48 127
19414.80 127
19416.11 129
19417.43 99
19418.75 109
19420.06 118
19421.38 116
19422.69 118
19424.01 107
19425.32 103
19426.64 113
19427.96 124
19429.27 127
19430.59 122
19431.90 127
19433.22 120
19434.54 139
19435.85 127
19437.17 102
19438.49 119
19439.80 134
19441.12 132
19442.43 122
19443.75 131
19445.07 133
19446.38 110
19447.70 121
19449.02 113
19450.33 121
19451.65 126
19452.97 117
19454.28 120
19455.60 110
19456.92 106
19458.23 115
19459.55 131
19460.87 129
19462.19 119
19463.50 111
19464.82 114
19466.14 118
19467.45 120
19468.77 122
19470.09 107
19471.41 116
19472.72 137
19474.04 133
19475.36 104
19476.68 128
19477.99 130
19479.31 117
19480.63 120
19481.95 119
19483.27 106
19484.58 128
19485.90 128
19487.22 101
19488.54 103
19489.85 114
19491.17 108
19492.49 113
19493.81 114
19495.13 121
19496.45 117
19497.76 112
19499.08 123
19500.40 123
19501.72 124
19503.04 115
19504.36 122
19505.67 116
19506.99 114
19508.31 124
19509.63 121
19510.95 144
19512.27 127
19513.59 111
19514.91 121
19516.22 125
19517.54 129
19518.86 128
19520.18 119
19521.50 120
19522.82 128
19524.14 139
19525.46 137
19526.78 127
19528.10 123
19529.42 115
19530.74 123
19532.06 131
19533.37 107
19534.69 114
19536.01 119
19537.33 123
19538.65 129
19539.97 124
19541.29 118
19542.61 130
19543.93 128
19545.25 127
19546.57 118
19547.89 131
19549.21 130
19550.53 138
19551.85 109
19553.17 110
19554.49 118
19555.81 121
19557.13 130
19558.45 122
19559.77 113
19561.09 119
19562.41 128
19563.74 148
19565.06 125
19566.38 99
19567.70 112
19569.02 123
19570.34 102
19571.66 90
19572.98 102
19574.30 108
19575.62 114
19576.94 99
19578.26 124
19579.59 119
19580.91 109
19582.23 133
19583.55 136
19584.87 130
19586.19 121
19587.51 137
19588.83 113
19590.16 117
19591.48 136
19592.80 113
19594.12 119
19595.44 126
19596.76 114
19598.08 122
19599.41 92
19600.73 112
19602.05 119
19603.37 137
19604.69 133
19606.02 127
19607.34 122
19608.66 121
19609.98 118
19611.30 127
19612.63 128
19613.95 119
19615.27 115
19616.59 125
19617.91 99
19619.24 120
19620.56 112
19621.88 98
19623.20 107
19624.53 120
19625.85 109
19627.17 137
19628.50 144
19629.82 127
19631.14 145
19632.46 142
19633.79 143
19635.11 122
19636.43 107
19637.76 100
19639.08 127
19640.40 113
19641.72 117
19643.05 118
19644.37 124
19645.69 130
19647.02 118
19648.34 127
19649.66 112
19650.99 120
19652.31 116
19653.64 118
19654.96 113
19656.28 118
19657.61 114
19658.93 129
19660.25 125
19661.58 121
19662.90 126
19664.23 130
19665.55 131
19666.87 127
19668.20 125
19669.52 118
19670.85 120
19672.17 123
19673.49 149
19674.82 124
19676.14 118
19677.47 124
19678.79 136
19680.12 135
19681.44 118
19682.76 124
19684.09 109
19685.41 111
19686.74 124
19688.06 125
19689.39 112
19690.71 140
19692.04 124
19693.36 116
19694.69 115
19696.01 101
19697.34 118
19698.66 128
19699.99 117
19701.31 122
19702.64 115
19703.96 132
19705.29 125
19706.61 114
19707.94 101
19709.26 110
19710.59 122
19711.92 115
19713.24 126
19714.57 141
19715.89 132
19717.22 119
19718.54 118
19719.87 127
19721.20 134
19722.52 117
19723.85 121
19725.17 104
19726.50 134
19727.83 145
19729.15 127
19730.48 154
19731.80 134
19733.13 122
19734.46 115
19735.78 119
19737.11 128
19738.44 131
19739.76 108
19741.09 117
19742.41 111
19743.74 132
19745.07 111
19746.39 128
19747.72 112
19749.05 120
19750.37 152
19751.70 132
19753.03 115
19754.36 105
19755.68 123
19757.01 121
19758.34 131
19759.66 109
19760.99 127
19762.32 118
19763.65 119
19764.97 131
19766.30 119
19767.63 107
19768.95 96
19770.28 113
19771.61 124
19772.94 119
19774.27 116
19775.59 129
19776.92 123
19778.25 117
19779.58 124
19780.90 121
19782.23 102
19783.56 125
19784.89 107
19786.22 119
19787.54 102
19788.87 100
19790.20 135
19791.53 119
19792.86 109
19794.18 108
19795.51 120
19796.84 104
19798.17 97
19799.50 117
19800.83 143
19802.16 116
19803.48 117
19804.81 132
19806.14 130
19807.47 118
19808.80 107
19810.13 111
19811.46 110
19812.79 122
19814.11 117
19815.44 108
19816.77 116
19818.10 119
19819.43 141
19820.76 130
19822.09 126
19823.42 136
19824.75 118
19826.08 127
19827.41 113
19828.74 125
19830.07 118
19831.39 125
19832.72 129
19834.05 111
19835.38 124
19836.71 113
19838.04 119
19839.37 127
19840.70 146
19842.03 125
19843.36 112
19844.69 112
19846.02 120
19847.35 117
19848.68 99
19850.01 132
19851.34 118
19852.67 130
19854.00 131
19855.33 142
19856.66 115
19857.99 117
19859.33 117
19860.66 138
19861.99 111
19863.32 127
19864.65 122
19865.98 126
19867.31 122
19868.64 123
19869.97 134
19871.30 109
19872.63 135
19873.96 109
19875.29 116
19876.63 112
19877.96 128
19879.29 105
19880.62 109
19881.95 99
19883.28 131
19884.61 118
19885.94 111
19887.28 104
19888.61 116
19889.94 131
19891.27 125
19892.60 131
19893.93 130
19895.26 123
19896.60 113
19897.93 125
19899.26 118
19900.59 130
19901.92 123
19903.26 128
19904.59 115
19905.92 141
19907.25 125
19908.58 123
19909.92 111
19911.25 113
19912.58 133
19913.91 115
19915.24 114
19916.58 108
19917.91 127
19919.24 105
19920.57 125
19921.91 103
19923.24 122
19924.57 117
19925.91 125
19927.24 120
19928.57 123
19929.90 109
19931.24 119
19932.57 122
19933.90 114
19935.24 118
19936.57 131
19937.90 127
19939.23 121
19940.57 128
19941.90 107
19943.23 129
19944.57 113
19945.90 103
19947.23 118
19948.57 101
19949.90 122
19951.23 132
19952.57 130
19953.90 108
19955.24 132
19956.57 134
19957.90 135
19959.24 132
19960.57 119
19961.90 123
19963.24 142
19964.57 134
19965.91 116
19967.24 121
19968.58 126
19969.91 120
19971.24 127
19972.58 122
19973.91 116
19975.25 127
19976.58 132
19977.92 124
19979.25 139
19980.58 150
19981.92 145
19983.25 125
19984.59 116
19985.92 139
19987.26 134
19988.59 120
19989.93 112
19991.26 127
19992.60 147
19993.93 126
19995.27 129
19996.60 129
19997.94 123
19999.27 124
20000.61 127
20001.94 114
20003.28 141
20004.61 120
20005.95 124
20007.28 106
20008.62 121
20009.96 123
20011.29 121
20012.63 127
20013.96 115
20015.30 128
20016.63 132
20017.97 135
20019.30 134
20020.64 139
20021.98 126
20023.31 143
20024.65 133
20025.98 139
20027.32 133
20028.66 122
20029.99 140
20031.33 129
20032.67 118
20034.00 121
20035.34 121
20036.67 122
20038.01 127
20039.35 117
20040.68 147
20042.02 133
20043.36 137
20044.69 130
20046.03 138
20047.37 128
20048.70 127
20050.04 127
20051.38 125
20052.71 137
20054.05 135
20055.39 128
20056.73 124
20058.06 119
20059.40 126
20060.74 141
20062.07 130
20063.41 145
20064.75 138
20066.09 139
20067.42 131
20068.76 117
20070.10 129
20071.44 117
20072.77 129
20074.11 133
20075.45 135
20076.79 129
20078.13 121
20079.46 128
20080.80 127
20082.14 113
20083.48 144
20084.81 130
20086.15 126
20087.49 125
20088.83 117
20090.17 143
20091.51 135
20092.84 142
20094.18 136
20095.52 127
20096.86 124
20098.20 128
20099.54 139
20100.87 138
20102.21 140
20103.55 138
20104.89 107
20106.23 118
20107.57 126
20108.91 131
20110.25 114
20111.58 127
20112.92 139
20114.26 138
20115.60 124
20116.94 118
20118.28 118
20119.62 125
20120.96 143
20122.30 121
20123.64 117
20124.98 116
20126.31 129
20127.65 132
20128.99 143
