# Supplementary material for: MALDI-TOF MS typing enables the classification of brewing yeasts of the genus Saccharomyces to major beer styles
Source: PLoS One. 2017 Aug 9;12(8):e0181694. doi: 10.1371/journal.pone.0181694 (PMC5549903; doi:10.1371/journal.pone.0181694)
Supplement: S9 File — The directory includes 90 raw files and was zipped to “.zip”; the folder has three strains with 30 spectra per strain; S1 Text explains the raw files with an example and Table 1 represents the yeast strains used within the experiment. (ZIP) [file pone.0181694.s012.zip › 25-27/30284-8J5-Lag-Lag-Lag-YPG-18h-E-E_2016-09-27_10_0_E6_1.dat]

1999.34 1284
1999.77 1333
2000.19 1354
2000.61 1452
2001.03 1481
2001.45 1481
2001.88 1492
2002.30 1348
2002.72 1305
2003.14 1311
2003.56 1195
2003.99 1179
2004.41 1130
2004.83 1125
2005.25 1143
2005.68 1174
2006.10 1115
2006.52 1103
2006.94 1121
2007.37 1198
2007.79 1203
2008.21 1250
2008.64 1220
2009.06 1203
2009.48 1201
2009.90 1183
2010.33 1193
2010.75 1221
2011.17 1254
2011.60 1150
2012.02 1175
2012.44 1093
2012.87 1135
2013.29 1088
2013.71 1132
2014.14 1134
2014.56 1200
2014.98 1132
2015.41 1182
2015.83 1179
2016.25 1140
2016.68 1161
2017.10 1230
2017.53 1201
2017.95 1123
2018.37 1233
2018.80 1150
2019.22 1216
2019.65 1228
2020.07 1211
2020.49 1202
2020.92 1149
2021.34 1144
2021.77 1194
2022.19 1171
2022.61 1160
2023.04 1130
2023.46 1110
2023.89 1170
2024.31 1108
2024.74 1064
2025.16 1050
2025.59 1115
2026.01 1149
2026.44 1124
2026.86 1153
2027.29 1166
2027.71 1156
2028.14 1185
2028.56 1164
2028.98 1186
2029.41 1210
2029.84 1142
2030.26 1131
2030.69 1119
2031.11 1131
2031.54 1185
2031.96 1236
2032.39 1163
2032.81 1078
2033.24 1160
2033.66 1133
2034.09 1224
2034.51 1149
2034.94 1125
2035.37 1174
2035.79 1147
2036.22 1223
2036.64 1219
2037.07 1172
2037.49 1180
2037.92 1222
2038.35 1183
2038.77 1223
2039.20 1150
2039.62 1166
2040.05 1095
2040.48 1135
2040.90 1195
2041.33 1201
2041.76 1171
2042.18 1141
2042.61 1126
2043.03 1031
2043.46 1042
2043.89 1068
2044.31 1087
2044.74 1121
2045.17 1152
2045.59 1137
2046.02 1082
2046.45 1102
2046.87 1143
2047.30 1218
2047.73 1129
2048.16 1141
2048.58 1120
2049.01 1136
2049.44 1149
2049.86 1172
2050.29 1162
2050.72 1127
2051.15 1165
2051.57 1154
2052.00 1209
2052.43 1182
2052.86 1066
2053.28 1103
2053.71 1017
2054.14 1099
2054.57 1132
2054.99 1147
2055.42 1211
2055.85 1245
2056.28 1290
2056.70 1391
2057.13 1395
2057.56 1474
2057.99 1468
2058.42 1365
2058.84 1396
2059.27 1347
2059.70 1274
2060.13 1245
2060.56 1215
2060.99 1254
2061.41 1223
2061.84 1242
2062.27 1227
2062.70 1180
2063.13 1294
2063.56 1306
2063.99 1284
2064.41 1255
2064.84 1432
2065.27 1485
2065.70 1563
2066.13 1649
2066.56 1598
2066.99 1428
2067.42 1368
2067.85 1438
2068.27 1310
2068.70 1243
2069.13 1305
2069.56 1292
2069.99 1247
2070.42 1190
2070.85 1146
2071.28 1101
2071.71 1099
2072.14 1116
2072.57 1092
2073.00 1198
2073.43 1212
2073.86 1154
2074.29 1259
2074.72 1333
2075.15 1217
2075.58 1237
2076.01 1279
2076.44 1277
2076.87 1270
2077.30 1268
2077.73 1266
2078.16 1330
2078.59 1245
2079.02 1198
2079.45 1187
2079.88 1231
2080.31 1183
2080.74 1182
2081.17 1179
2081.60 1185
2082.03 1117
2082.46 1139
2082.89 1154
2083.32 1128
2083.75 1094
2084.18 1090
2084.61 1133
2085.04 1108
2085.47 1086
2085.90 1108
2086.34 1046
2086.77 1091
2087.20 1202
2087.63 1112
2088.06 1098
2088.49 1079
2088.92 1100
2089.35 1133
2089.79 1113
2090.22 1120
2090.65 1160
2091.08 1103
2091.51 1100
2091.94 1153
2092.37 1133
2092.81 1109
2093.24 1074
2093.67 1089
2094.10 1203
2094.53 1188
2094.96 1087
2095.40 1095
2095.83 1038
2096.26 1055
2096.69 1102
2097.12 1046
2097.56 1003
2097.99 999
2098.42 1026
2098.85 1012
2099.29 1087
2099.72 1039
2100.15 1057
2100.58 1047
2101.01 1011
2101.45 1076
2101.88 985
2102.31 979
2102.75 1063
2103.18 1040
2103.61 1065
2104.04 1077
2104.48 1096
2104.91 1096
2105.34 1088
2105.77 1123
2106.21 1083
2106.64 1173
2107.07 1206
2107.51 1202
2107.94 1193
2108.37 1155
2108.81 1116
2109.24 1145
2109.67 1109
2110.11 1082
2110.54 1087
2110.97 1121
2111.41 1088
2111.84 1141
2112.27 1155
2112.71 1067
2113.14 1045
2113.58 1113
2114.01 1047
2114.44 1102
2114.88 1090
2115.31 1035
2115.75 972
2116.18 1067
2116.61 1026
2117.05 1052
2117.48 1053
2117.92 1029
2118.35 1041
2118.78 978
2119.22 959
2119.65 1040
2120.09 1039
2120.52 1026
2120.96 1031
2121.39 1023
2121.83 1035
2122.26 1004
2122.69 1044
2123.13 1143
2123.56 1083
2124.00 1116
2124.43 1133
2124.87 1101
2125.30 1089
2125.74 1073
2126.17 1019
2126.61 1044
2127.04 1016
2127.48 1091
2127.91 1126
2128.35 1054
2128.79 1124
2129.22 1173
2129.66 1151
2130.09 1218
2130.53 1169
2130.96 1194
2131.40 1166
2131.83 1166
2132.27 1167
2132.70 1150
2133.14 1181
2133.58 1224
2134.01 1199
2134.45 1141
2134.88 1099
2135.32 1112
2135.76 1079
2136.19 1153
2136.63 1148
2137.06 1180
2137.50 1208
2137.94 1241
2138.37 1144
2138.81 1123
2139.25 1138
2139.68 1119
2140.12 1114
2140.56 1122
2140.99 1067
2141.43 1104
2141.87 1152
2142.30 1150
2142.74 1116
2143.18 1131
2143.61 1125
2144.05 1030
2144.49 1046
2144.92 1047
2145.36 1086
2145.80 1043
2146.23 1048
2146.67 1100
2147.11 1185
2147.55 1180
2147.98 1136
2148.42 1253
2148.86 1367
2149.30 1358
2149.73 1417
2150.17 1501
2150.61 1499
2151.05 1519
2151.48 1420
2151.92 1415
2152.36 1292
2152.80 1293
2153.23 1300
2153.67 1163
2154.11 1226
2154.55 1170
2154.99 1192
2155.42 1231
2155.86 1260
2156.30 1270
2156.74 1289
2157.18 1184
2157.61 1259
2158.05 1272
2158.49 1347
2158.93 1310
2159.37 1230
2159.81 1251
2160.24 1273
2160.68 1183
2161.12 1211
2161.56 1166
2162.00 1174
2162.44 1189
2162.88 1233
2163.32 1258
2163.75 1203
2164.19 1159
2164.63 1180
2165.07 1277
2165.51 1361
2165.95 1397
2166.39 1398
2166.83 1376
2167.27 1375
2167.71 1341
2168.15 1263
2168.59 1315
2169.02 1183
2169.46 1218
2169.90 1226
2170.34 1157
2170.78 1250
2171.22 1212
2171.66 1261
2172.10 1273
2172.54 1289
2172.98 1261
2173.42 1250
2173.86 1308
2174.30 1362
2174.74 1433
2175.18 1409
2175.62 1367
2176.06 1287
2176.50 1363
2176.94 1430
2177.38 1296
2177.82 1245
2178.26 1206
2178.70 1313
2179.14 1349
2179.58 1281
2180.02 1269
2180.47 1267
2180.91 1291
2181.35 1238
2181.79 1173
2182.23 1210
2182.67 1172
2183.11 1086
2183.55 1182
2183.99 1243
2184.43 1147
2184.87 1143
2185.31 1111
2185.76 1113
2186.20 1082
2186.64 1059
2187.08 1066
2187.52 1090
2187.96 1119
2188.40 1140
2188.84 1188
2189.29 1244
2189.73 1220
2190.17 1266
2190.61 1151
2191.05 1172
2191.49 1130
2191.94 1072
2192.38 1180
2192.82 1145
2193.26 1271
2193.70 1181
2194.14 1166
2194.59 1270
2195.03 1232
2195.47 1256
2195.91 1268
2196.36 1236
2196.80 1268
2197.24 1204
2197.68 1135
2198.12 1202
2198.57 1226
2199.01 1203
2199.45 1165
2199.89 1188
2200.34 1163
2200.78 1068
2201.22 1100
2201.66 1092
2202.11 1140
2202.55 1204
2202.99 1178
2203.44 1168
2203.88 1133
2204.32 1107
2204.76 1132
2205.21 1113
2205.65 1158
2206.09 1178
2206.54 1150
2206.98 1180
2207.42 1166
2207.87 1143
2208.31 1233
2208.75 1210
2209.20 1153
2209.64 1243
2210.08 1309
2210.53 1306
2210.97 1218
2211.42 1169
2211.86 1153
2212.30 1170
2212.75 1216
2213.19 1197
2213.63 1229
2214.08 1234
2214.52 1197
2214.97 1161
2215.41 1175
2215.85 1220
2216.30 1129
2216.74 1103
2217.19 1082
2217.63 1063
2218.08 1007
2218.52 1077
2218.97 1047
2219.41 1122
2219.85 1128
2220.30 1063
2220.74 1096
2221.19 1167
2221.63 1273
2222.08 1317
2222.52 1424
2222.97 1419
2223.41 1421
2223.86 1391
2224.30 1272
2224.75 1277
2225.19 1363
2225.64 1280
2226.08 1210
2226.53 1258
2226.97 1281
2227.42 1192
2227.86 1199
2228.31 1253
2228.75 1279
2229.20 1272
2229.65 1268
2230.09 1279
2230.54 1300
2230.98 1268
2231.43 1214
2231.87 1237
2232.32 1261
2232.76 1325
2233.21 1284
2233.66 1337
2234.10 1324
2234.55 1261
2234.99 1284
2235.44 1219
2235.89 1278
2236.33 1220
2236.78 1244
2237.23 1259
2237.67 1205
2238.12 1213
2238.56 1207
2239.01 1223
2239.46 1168
2239.90 1118
2240.35 1071
2240.80 1048
2241.24 1069
2241.69 975
2242.14 989
2242.58 1083
2243.03 1038
2243.48 1034
2243.93 1023
2244.37 1000
2244.82 1018
2245.27 1105
2245.71 1011
2246.16 946
2246.61 1007
2247.05 1092
2247.50 1045
2247.95 984
2248.40 1079
2248.84 993
2249.29 1002
2249.74 1014
2250.19 999
2250.63 1012
2251.08 1003
2251.53 1017
2251.98 1097
2252.43 1125
2252.87 1046
2253.32 1029
2253.77 1019
2254.22 1118
2254.66 1092
2255.11 1046
2255.56 1036
2256.01 1106
2256.46 997
2256.91 956
2257.35 1029
2257.80 1060
2258.25 1007
2258.70 985
2259.15 1041
2259.60 1065
2260.04 1061
2260.49 1062
2260.94 1137
2261.39 1143
2261.84 1208
2262.29 1161
2262.74 1049
2263.19 1097
2263.63 1120
2264.08 1151
2264.53 1122
2264.98 1088
2265.43 1114
2265.88 1036
2266.33 1074
2266.78 1131
2267.23 1074
2267.68 1118
2268.13 1135
2268.58 1185
2269.02 1179
2269.47 1196
2269.92 1264
2270.37 1335
2270.82 1329
2271.27 1319
2271.72 1342
2272.17 1312
2272.62 1290
2273.07 1215
2273.52 1256
2273.97 1202
2274.42 1280
2274.87 1369
2275.32 1356
2275.77 1343
2276.22 1374
2276.67 1484
2277.12 1534
2277.57 1439
2278.02 1459
2278.47 1423
2278.92 1410
2279.37 1249
2279.82 1276
2280.27 1272
2280.73 1199
2281.18 1239
2281.63 1192
2282.08 1090
2282.53 1114
2282.98 1131
2283.43 1016
2283.88 1086
2284.33 1025
2284.78 1015
2285.23 1033
2285.68 969
2286.14 967
2286.59 1049
2287.04 1064
2287.49 1083
2287.94 1100
2288.39 1158
2288.84 1217
2289.30 1174
2289.75 1227
2290.20 1200
2290.65 1221
2291.10 1314
2291.55 1309
2292.00 1324
2292.46 1392
2292.91 1365
2293.36 1386
2293.81 1382
2294.26 1338
2294.72 1329
2295.17 1288
2295.62 1392
2296.07 1347
2296.52 1364
2296.98 1381
2297.43 1296
2297.88 1274
2298.33 1291
2298.79 1245
2299.24 1113
2299.69 1191
2300.14 1148
2300.60 1144
2301.05 1232
2301.50 1056
2301.95 1038
2302.41 1127
2302.86 1056
2303.31 1059
2303.76 1035
2304.22 1035
2304.67 1109
2305.12 1101
2305.58 1049
2306.03 1017
2306.48 1070
2306.94 1100
2307.39 1091
2307.84 1064
2308.30 1056
2308.75 1159
2309.20 1180
2309.66 1062
2310.11 1132
2310.56 1186
2311.02 1218
2311.47 1250
2311.92 1163
2312.38 1226
2312.83 1220
2313.28 1171
2313.74 1174
2314.19 1187
2314.65 1127
2315.10 1094
2315.55 1181
2316.01 1173
2316.46 1156
2316.92 1099
2317.37 1123
2317.83 1136
2318.28 1135
2318.73 1185
2319.19 1207
2319.64 1140
2320.10 1206
2320.55 1217
2321.01 1254
2321.46 1214
2321.92 1196
2322.37 1134
2322.82 1145
2323.28 1202
2323.73 1266
2324.19 1410
2324.64 1554
2325.10 1542
2325.55 1677
2326.01 1790
2326.46 1731
2326.92 1608
2327.37 1556
2327.83 1599
2328.29 1392
2328.74 1316
2329.20 1319
2329.65 1214
2330.11 1193
2330.56 1171
2331.02 1175
2331.47 1139
2331.93 1125
2332.38 1106
2332.84 1115
2333.30 1172
2333.75 1177
2334.21 1099
2334.66 1104
2335.12 1149
2335.58 1184
2336.03 1140
2336.49 1209
2336.94 1137
2337.40 1107
2337.86 1082
2338.31 1062
2338.77 1081
2339.22 1070
2339.68 1071
2340.14 1051
2340.59 1028
2341.05 1042
2341.51 1139
2341.96 1196
2342.42 1211
2342.88 1073
2343.33 1111
2343.79 1102
2344.25 1098
2344.70 1038
2345.16 1034
2345.62 1106
2346.08 1056
2346.53 1164
2346.99 1161
2347.45 1152
2347.90 1120
2348.36 1136
2348.82 1205
2349.28 1204
2349.73 1196
2350.19 1204
2350.65 1132
2351.11 1116
2351.56 1172
2352.02 1187
2352.48 1121
2352.94 1138
2353.39 1098
2353.85 1057
2354.31 1024
2354.77 1025
2355.22 1003
2355.68 948
2356.14 982
2356.60 1076
2357.06 1065
2357.51 1039
2357.97 970
2358.43 1065
2358.89 1039
2359.35 1085
2359.81 1065
2360.26 1038
2360.72 1070
2361.18 1150
2361.64 1183
2362.10 1195
2362.56 1114
2363.02 1174
2363.47 1210
2363.93 1241
2364.39 1262
2364.85 1260
2365.31 1286
2365.77 1294
2366.23 1305
2366.69 1372
2367.15 1332
2367.60 1257
2368.06 1237
2368.52 1246
2368.98 1272
2369.44 1216
2369.90 1164
2370.36 1150
2370.82 1089
2371.28 1125
2371.74 1099
2372.20 1141
2372.66 1147
2373.12 1136
2373.58 1102
2374.04 1101
2374.50 1093
2374.96 1201
2375.42 1181
2375.88 1133
2376.34 1163
2376.80 1163
2377.26 1198
2377.72 1289
2378.18 1132
2378.64 1131
2379.10 1138
2379.56 1154
2380.02 1141
2380.48 998
2380.94 1023
2381.40 1098
2381.86 1062
2382.32 1053
2382.78 1026
2383.24 1122
2383.70 1086
2384.16 1015
2384.62 1037
2385.08 1026
2385.54 1100
2386.00 1075
2386.47 998
2386.93 1031
2387.39 1052
2387.85 1078
2388.31 1063
2388.77 1072
2389.23 1078
2389.69 1053
2390.15 1081
2390.62 1108
2391.08 1060
2391.54 1108
2392.00 1106
2392.46 1102
2392.92 1083
2393.38 1023
2393.85 1100
2394.31 1103
2394.77 999
2395.23 938
2395.69 1021
2396.16 1016
2396.62 1085
2397.08 1111
2397.54 1064
2398.00 1096
2398.47 1037
2398.93 1121
2399.39 1104
2399.85 1085
2400.31 1087
2400.78 1092
2401.24 1129
2401.70 1032
2402.16 1022
2402.63 1031
2403.09 1055
2403.55 1032
2404.01 1029
2404.48 988
2404.94 1028
2405.40 1135
2405.86 1079
2406.33 1137
2406.79 1113
2407.25 1038
2407.72 1015
2408.18 1064
2408.64 1031
2409.11 954
2409.57 959
2410.03 1021
2410.49 1039
2410.96 932
2411.42 1011
2411.88 968
2412.35 935
2412.81 1001
2413.28 981
2413.74 1027
2414.20 959
2414.67 936
2415.13 907
2415.59 944
2416.06 1060
2416.52 1003
2416.98 1045
2417.45 1057
2417.91 1050
2418.38 1060
2418.84 1145
2419.30 1096
2419.77 1103
2420.23 1131
2420.70 1123
2421.16 1087
2421.63 1098
2422.09 1121
2422.55 1130
2423.02 1170
2423.48 1089
2423.95 1108
2424.41 1114
2424.88 1115
2425.34 1149
2425.81 1120
2426.27 1165
2426.74 1139
2427.20 1168
2427.67 1099
2428.13 952
2428.60 1036
2429.06 1044
2429.53 1049
2429.99 1026
2430.46 1051
2430.92 1045
2431.39 997
2431.85 1013
2432.32 958
2432.78 1029
2433.25 1045
2433.71 1038
2434.18 972
2434.64 978
2435.11 1052
2435.58 1048
2436.04 1027
2436.51 1070
2436.97 1095
2437.44 1103
2437.90 1117
2438.37 1137
2438.84 1019
2439.30 1109
2439.77 1149
2440.23 1132
2440.70 1069
2441.17 1040
2441.63 1087
2442.10 1079
2442.57 1057
2443.03 1022
2443.50 1017
2443.96 1046
2444.43 1072
2444.90 1040
2445.36 1044
2445.83 1071
2446.30 1039
2446.76 1060
2447.23 959
2447.70 1032
2448.16 988
2448.63 960
2449.10 976
2449.57 995
2450.03 1024
2450.50 1035
2450.97 1070
2451.43 960
2451.90 993
2452.37 1039
2452.84 1021
2453.30 983
2453.77 949
2454.24 949
2454.71 985
2455.17 986
2455.64 993
2456.11 1042
2456.58 990
2457.04 986
2457.51 912
2457.98 905
2458.45 939
2458.91 938
2459.38 1020
2459.85 994
2460.32 973
2460.79 1010
2461.25 1051
2461.72 958
2462.19 935
2462.66 1053
2463.13 1104
2463.60 1097
2464.06 966
2464.53 976
2465.00 1063
2465.47 1051
2465.94 1023
2466.41 1060
2466.87 1057
2467.34 1017
2467.81 1004
2468.28 967
2468.75 1030
2469.22 1025
2469.69 1012
2470.16 983
2470.63 1051
2471.09 1037
2471.56 945
2472.03 971
2472.50 1041
2472.97 986
2473.44 994
2473.91 943
2474.38 998
2474.85 1032
2475.32 979
2475.79 977
2476.26 899
2476.73 928
2477.20 944
2477.67 995
2478.14 1062
2478.60 1007
2479.07 1042
2479.54 1008
2480.01 970
2480.48 999
2480.95 991
2481.42 1006
2481.89 937
2482.36 950
2482.83 936
2483.30 926
2483.77 957
2484.25 991
2484.72 930
2485.19 946
2485.66 1001
2486.13 1064
2486.60 1121
2487.07 1181
2487.54 1134
2488.01 1162
2488.48 1180
2488.95 1165
2489.42 1169
2489.89 1154
2490.36 1061
2490.83 1005
2491.30 972
2491.78 997
2492.25 1036
2492.72 1067
2493.19 1014
2493.66 1064
2494.13 1084
2494.60 1103
2495.07 994
2495.55 1034
2496.02 1050
2496.49 995
2496.96 1032
2497.43 1023
2497.90 1077
2498.37 1019
2498.85 1026
2499.32 985
2499.79 1005
2500.26 1006
2500.73 973
2501.20 924
2501.68 957
2502.15 1021
2502.62 1041
2503.09 1047
2503.56 1054
2504.04 997
2504.51 1006
2504.98 1010
2505.45 999
2505.93 976
2506.40 986
2506.87 1037
2507.34 1040
2507.82 1021
2508.29 1018
2508.76 1085
2509.23 1053
2509.71 1066
2510.18 1076
2510.65 1173
2511.12 1146
2511.60 1178
2512.07 1279
2512.54 1233
2513.02 1268
2513.49 1176
2513.96 1200
2514.44 1145
2514.91 1224
2515.38 1199
2515.85 1107
2516.33 1050
2516.80 1143
2517.27 1090
2517.75 1001
2518.22 986
2518.70 1038
2519.17 1042
2519.64 1039
2520.12 1062
2520.59 1090
2521.06 1054
2521.54 1064
2522.01 1048
2522.49 1038
2522.96 1018
2523.43 898
2523.91 972
2524.38 983
2524.86 978
2525.33 959
2525.80 982
2526.28 957
2526.75 1032
2527.23 1009
2527.70 974
2528.18 962
2528.65 1021
2529.12 1013
2529.60 979
2530.07 1005
2530.55 1016
2531.02 1015
2531.50 1006
2531.97 1055
2532.45 1039
2532.92 1017
2533.40 1020
2533.87 1078
2534.35 1014
2534.82 1054
2535.30 1092
2535.77 1096
2536.25 1085
2536.72 1050
2537.20 1095
2537.67 1005
2538.15 1014
2538.62 1107
2539.10 1069
2539.57 1094
2540.05 1182
2540.53 1089
2541.00 1068
2541.48 1137
2541.95 1260
2542.43 1174
2542.90 1073
2543.38 1076
2543.86 1025
2544.33 1021
2544.81 1071
2545.28 1065
2545.76 1064
2546.24 1111
2546.71 1149
2547.19 1112
2547.66 1193
2548.14 1221
2548.62 1220
2549.09 1228
2549.57 1291
2550.05 1245
2550.52 1271
2551.00 1319
2551.48 1335
2551.95 1274
2552.43 1263
2552.91 1334
2553.38 1262
2553.86 1220
2554.34 1216
2554.81 1139
2555.29 1171
2555.77 1199
2556.24 1126
2556.72 1069
2557.20 1055
2557.68 1054
2558.15 1047
2558.63 1053
2559.11 987
2559.58 963
2560.06 984
2560.54 945
2561.02 1000
2561.49 979
2561.97 919
2562.45 906
2562.93 901
2563.41 972
2563.88 938
2564.36 915
2564.84 934
2565.32 934
2565.79 961
2566.27 956
2566.75 943
2567.23 946
2567.71 926
2568.18 966
2568.66 1012
2569.14 989
2569.62 944
2570.10 979
2570.58 933
2571.05 955
2571.53 974
2572.01 939
2572.49 970
2572.97 906
2573.45 956
2573.93 919
2574.40 926
2574.88 940
2575.36 965
2575.84 963
2576.32 916
2576.80 1045
2577.28 1028
2577.76 962
2578.24 980
2578.72 939
2579.19 931
2579.67 934
2580.15 973
2580.63 1019
2581.11 979
2581.59 946
2582.07 940
2582.55 956
2583.03 1014
2583.51 973
2583.99 883
2584.47 962
2584.95 919
2585.43 972
2585.91 1004
2586.39 1014
2586.87 1000
2587.35 998
2587.83 1029
2588.31 1017
2588.79 1019
2589.27 1015
2589.75 1028
2590.23 1002
2590.71 955
2591.19 975
2591.67 1027
2592.15 1106
2592.63 1078
2593.11 1018
2593.59 1007
2594.07 1004
2594.55 985
2595.03 906
2595.51 902
2595.99 993
2596.47 923
2596.96 949
2597.44 996
2597.92 923
2598.40 883
2598.88 870
2599.36 925
2599.84 919
2600.32 914
2600.80 839
2601.28 912
2601.77 882
2602.25 934
2602.73 988
2603.21 935
2603.69 870
2604.17 950
2604.65 973
2605.14 947
2605.62 937
2606.10 1051
2606.58 1010
2607.06 965
2607.54 964
2608.03 988
2608.51 1012
2608.99 1013
2609.47 957
2609.95 953
2610.44 941
2610.92 1016
2611.40 1088
2611.88 1045
2612.37 1024
2612.85 1010
2613.33 1091
2613.81 1062
2614.29 1001
2614.78 942
2615.26 934
2615.74 903
2616.22 936
2616.71 917
2617.19 962
2617.67 1031
2618.16 973
2618.64 955
2619.12 974
2619.60 1014
2620.09 1032
2620.57 992
2621.05 1028
2621.54 1054
2622.02 1066
2622.50 1050
2622.99 1068
2623.47 1064
2623.95 1115
2624.44 1069
2624.92 1051
2625.40 1009
2625.89 1024
2626.37 1023
2626.85 1037
2627.34 980
2627.82 1049
2628.30 1026
2628.79 932
2629.27 1007
2629.76 985
2630.24 912
2630.72 929
2631.21 973
2631.69 951
2632.18 959
2632.66 1039
2633.14 1042
2633.63 947
2634.11 1015
2634.60 999
2635.08 1020
2635.57 1012
2636.05 944
2636.53 989
2637.02 1010
2637.50 988
2637.99 969
2638.47 981
2638.96 951
2639.44 901
2639.93 894
2640.41 996
2640.90 977
2641.38 984
2641.87 953
2642.35 941
2642.84 941
2643.32 957
2643.81 913
2644.29 946
2644.78 912
2645.26 942
2645.75 971
2646.23 961
2646.72 926
2647.20 995
2647.69 976
2648.18 1057
2648.66 970
2649.15 966
2649.63 971
2650.12 946
2650.60 970
2651.09 970
2651.58 1036
2652.06 987
2652.55 916
2653.03 943
2653.52 944
2654.01 973
2654.49 976
2654.98 1043
2655.46 1004
2655.95 998
2656.44 1002
2656.92 1054
2657.41 1004
2657.90 966
2658.38 984
2658.87 1008
2659.36 1029
2659.84 968
2660.33 976
2660.82 980
2661.30 989
2661.79 961
2662.28 1020
2662.76 1048
2663.25 1010
2663.74 1017
2664.22 1028
2664.71 992
2665.20 973
2665.68 1006
2666.17 1035
2666.66 969
2667.15 988
2667.63 982
2668.12 1037
2668.61 936
2669.10 990
2669.58 1035
2670.07 1025
2670.56 959
2671.05 956
2671.53 1027
2672.02 1069
2672.51 975
2673.00 1003
2673.48 1033
2673.97 961
2674.46 1000
2674.95 1021
2675.44 1048
2675.92 1027
2676.41 1030
2676.90 1022
2677.39 1008
2677.88 995
2678.37 1053
2678.85 1073
2679.34 1003
2679.83 1026
2680.32 974
2680.81 979
2681.30 969
2681.79 1011
2682.27 999
2682.76 975
2683.25 1001
2683.74 1017
2684.23 980
2684.72 943
2685.21 953
2685.70 970
2686.18 964
2686.67 997
2687.16 970
2687.65 966
2688.14 997
2688.63 986
2689.12 979
2689.61 1010
2690.10 1025
2690.59 1039
2691.08 960
2691.57 1036
2692.06 1050
2692.55 1067
2693.04 1007
2693.53 1037
2694.02 1007
2694.51 961
2694.99 1003
2695.48 1053
2695.97 1019
2696.46 1026
2696.95 1049
2697.44 993
2697.93 1020
2698.42 970
2698.92 932
2699.41 1017
2699.90 981
2700.39 1099
2700.88 1025
2701.37 961
2701.86 1004
2702.35 977
2702.84 947
2703.33 987
2703.82 1035
2704.31 1011
2704.80 982
2705.29 985
2705.78 988
2706.27 979
2706.76 982
2707.25 1009
2707.75 961
2708.24 930
2708.73 1044
2709.22 987
2709.71 981
2710.20 977
2710.69 941
2711.18 997
2711.68 997
2712.17 846
2712.66 867
2713.15 983
2713.64 921
2714.13 924
2714.62 902
2715.12 884
2715.61 938
2716.10 954
2716.59 897
2717.08 883
2717.57 881
2718.07 946
2718.56 992
2719.05 960
2719.54 931
2720.03 943
2720.53 876
2721.02 942
2721.51 956
2722.00 980
2722.50 1045
2722.99 1070
2723.48 990
2723.97 1080
2724.47 1048
2724.96 1019
2725.45 991
2725.94 957
2726.44 928
2726.93 908
2727.42 1008
2727.91 1007
2728.41 974
2728.90 1021
2729.39 979
2729.89 957
2730.38 984
2730.87 999
2731.37 939
2731.86 1000
2732.35 958
2732.84 1003
2733.34 1022
2733.83 989
2734.32 1026
2734.82 1058
2735.31 976
2735.81 1003
2736.30 1041
2736.79 1075
2737.29 1082
2737.78 1129
2738.27 1142
2738.77 1196
2739.26 1126
2739.75 1030
2740.25 1107
2740.74 1207
2741.24 1242
2741.73 1109
2742.22 1123
2742.72 1074
2743.21 1118
2743.71 1043
2744.20 1043
2744.70 1085
2745.19 945
2745.68 936
2746.18 945
2746.67 960
2747.17 924
2747.66 1048
2748.16 942
2748.65 993
2749.15 955
2749.64 937
2750.14 954
2750.63 950
2751.13 927
2751.62 886
2752.12 956
2752.61 957
2753.11 883
2753.60 877
2754.10 869
2754.59 917
2755.09 898
2755.58 910
2756.08 934
2756.57 868
2757.07 891
2757.56 910
2758.06 939
2758.56 1011
2759.05 1003
2759.55 947
2760.04 970
2760.54 994
2761.03 996
2761.53 1009
2762.03 901
2762.52 941
2763.02 969
2763.51 963
2764.01 956
2764.51 967
2765.00 938
2765.50 840
2765.99 857
2766.49 875
2766.99 919
2767.48 915
2767.98 957
2768.48 933
2768.97 921
2769.47 943
2769.97 892
2770.46 919
2770.96 951
2771.46 975
2771.95 957
2772.45 959
2772.95 874
2773.44 928
2773.94 940
2774.44 996
2774.93 940
2775.43 926
2775.93 993
2776.43 891
2776.92 880
2777.42 1002
2777.92 1011
2778.41 940
2778.91 947
2779.41 971
2779.91 953
2780.40 936
2780.90 958
2781.40 958
2781.90 981
2782.39 961
2782.89 1011
2783.39 953
2783.89 916
2784.39 899
2784.88 879
2785.38 919
2785.88 908
2786.38 964
2786.88 941
2787.37 936
2787.87 950
2788.37 940
2788.87 940
2789.37 938
2789.87 983
2790.36 959
2790.86 990
2791.36 1009
2791.86 945
2792.36 1017
2792.86 973
2793.36 1059
2793.85 1048
2794.35 984
2794.85 927
2795.35 923
2795.85 990
2796.35 969
2796.85 946
2797.35 983
2797.85 979
2798.34 989
2798.84 912
2799.34 932
2799.84 976
2800.34 913
2800.84 939
2801.34 977
2801.84 979
2802.34 920
2802.84 875
2803.34 888
2803.84 873
2804.34 896
2804.84 817
2805.34 879
2805.84 854
2806.34 869
2806.84 871
2807.34 891
2807.84 893
2808.34 940
2808.84 960
2809.34 901
2809.84 929
2810.34 931
2810.84 935
2811.34 970
2811.84 1027
2812.34 1066
2812.84 1003
2813.34 1003
2813.84 1009
2814.34 1065
2814.84 1024
2815.34 1013
2815.84 1031
2816.34 997
2816.84 1012
2817.34 967
2817.85 1012
2818.35 946
2818.85 948
2819.35 930
2819.85 1009
2820.35 992
2820.85 1013
2821.35 927
2821.85 888
2822.35 900
2822.86 919
2823.36 974
2823.86 971
2824.36 971
2824.86 923
2825.36 943
2825.87 887
2826.37 878
2826.87 843
2827.37 937
2827.87 938
2828.37 905
2828.88 890
2829.38 914
2829.88 927
2830.38 926
2830.88 861
2831.39 913
2831.89 937
2832.39 981
2832.89 996
2833.39 943
2833.90 932
2834.40 869
2834.90 921
2835.40 999
2835.91 1013
2836.41 1019
2836.91 1005
2837.41 993
2837.92 1120
2838.42 989
2838.92 942
2839.42 977
2839.93 943
2840.43 896
2840.93 987
2841.44 983
2841.94 997
2842.44 1005
2842.95 972
2843.45 977
2843.95 978
2844.45 953
2844.96 925
2845.46 1044
2845.96 1019
2846.47 1000
2846.97 1069
2847.48 1133
2847.98 1162
2848.48 1136
2848.99 1110
2849.49 1160
2849.99 1137
2850.50 1107
2851.00 1106
2851.50 1081
2852.01 1086
2852.51 1033
2853.02 990
2853.52 982
2854.02 995
2854.53 997
2855.03 983
2855.54 970
2856.04 939
2856.55 953
2857.05 985
2857.55 975
2858.06 986
2858.56 903
2859.07 949
2859.57 994
2860.08 958
2860.58 947
2861.09 941
2861.59 1035
2862.10 981
2862.60 953
2863.11 951
2863.61 887
2864.12 937
2864.62 921
2865.13 932
2865.63 990
2866.14 948
2866.64 901
2867.15 881
2867.65 924
2868.16 867
2868.66 914
2869.17 951
2869.67 971
2870.18 976
2870.68 980
2871.19 947
2871.69 966
2872.20 970
2872.71 985
2873.21 1052
2873.72 1027
2874.22 1020
2874.73 1015
2875.24 982
2875.74 965
2876.25 999
2876.75 978
2877.26 955
2877.77 932
2878.27 965
2878.78 933
2879.28 998
2879.79 974
2880.30 922
2880.80 969
2881.31 915
2881.82 914
2882.32 1020
2882.83 979
2883.34 958
2883.84 992
2884.35 1021
2884.86 1049
2885.36 1075
2885.87 1084
2886.38 1108
2886.88 1224
2887.39 1130
2887.90 1050
2888.41 1179
2888.91 1275
2889.42 1279
2889.93 1266
2890.43 1208
2890.94 1272
2891.45 1219
2891.96 1140
2892.46 1172
2892.97 1158
2893.48 1181
2893.99 1185
2894.49 1077
2895.00 1103
2895.51 1305
2896.02 1347
2896.53 1398
2897.03 1453
2897.54 1407
2898.05 1314
2898.56 1305
2899.07 1212
2899.57 1152
2900.08 1184
2900.59 1155
2901.10 1122
2901.61 1151
2902.11 1127
2902.62 1087
2903.13 1051
2903.64 1053
2904.15 1091
2904.66 1113
2905.16 1151
2905.67 1097
2906.18 1099
2906.69 1060
2907.20 1101
2907.71 1148
2908.22 1138
2908.73 1071
2909.24 1028
2909.74 1026
2910.25 967
2910.76 983
2911.27 995
2911.78 996
2912.29 1036
2912.80 1003
2913.31 951
2913.82 949
2914.33 1015
2914.84 978
2915.35 1004
2915.86 1031
2916.36 1037
2916.87 1041
2917.38 1017
2917.89 1056
2918.40 1033
2918.91 1021
2919.42 997
2919.93 1072
2920.44 1055
2920.95 1000
2921.46 1083
2921.97 1044
2922.48 997
2922.99 979
2923.50 1083
2924.01 1086
2924.52 1130
2925.03 1105
2925.54 1101
2926.05 1114
2926.57 1148
2927.08 1120
2927.59 1010
2928.10 984
2928.61 920
2929.12 984
2929.63 1003
2930.14 1002
2930.65 961
2931.16 972
2931.67 971
2932.18 916
2932.69 956
2933.20 873
2933.72 934
2934.23 938
2934.74 1001
2935.25 987
2935.76 907
2936.27 1015
2936.78 1046
2937.29 1002
2937.81 986
2938.32 1052
2938.83 1029
2939.34 1034
2939.85 1081
2940.36 1186
2940.88 1204
2941.39 1227
2941.90 1287
2942.41 1221
2942.92 1181
2943.43 1199
2943.95 1181
2944.46 1219
2944.97 1116
2945.48 1138
2945.99 1077
2946.51 1025
2947.02 1047
2947.53 1027
2948.04 1036
2948.56 1030
2949.07 1070
2949.58 1024
2950.09 936
2950.61 987
2951.12 951
2951.63 926
2952.14 942
2952.66 998
2953.17 947
2953.68 944
2954.19 952
2954.71 909
2955.22 942
2955.73 990
2956.25 1017
2956.76 994
2957.27 1008
2957.79 1073
2958.30 1012
2958.81 986
2959.33 968
2959.84 955
2960.35 977
2960.87 1064
2961.38 1050
2961.89 1085
2962.41 1055
2962.92 1114
2963.43 1117
2963.95 1136
2964.46 1232
2964.97 1314
2965.49 1268
2966.00 1193
2966.52 1181
2967.03 1219
2967.54 1255
2968.06 1164
2968.57 1176
2969.09 1094
2969.60 1137
2970.12 1129
2970.63 1073
2971.14 1169
2971.66 1150
2972.17 1096
2972.69 1069
2973.20 1113
2973.72 1091
2974.23 1079
2974.75 1097
2975.26 1188
2975.77 1162
2976.29 1110
2976.80 1122
2977.32 1078
2977.83 1094
2978.35 1141
2978.86 1070
2979.38 1160
2979.89 1194
2980.41 1126
2980.92 1219
2981.44 1237
2981.95 1270
2982.47 1265
2982.99 1362
2983.50 1295
2984.02 1282
2984.53 1315
2985.05 1413
2985.56 1469
2986.08 1468
2986.59 1429
2987.11 1462
2987.63 1573
2988.14 1514
2988.66 1551
2989.17 1593
2989.69 1569
2990.20 1579
2990.72 1535
2991.24 1566
2991.75 1455
2992.27 1548
2992.79 1511
2993.30 1488
2993.82 1446
2994.33 1440
2994.85 1453
2995.37 1463
2995.88 1595
2996.40 1680
2996.92 1738
2997.43 1875
2997.95 1854
2998.47 1886
2998.98 2013
2999.50 1949
3000.02 1967
3000.53 1977
3001.05 1938
3001.57 2054
3002.08 2100
3002.60 2259
3003.12 2557
3003.64 3082
3004.15 3958
3004.67 4985
3005.19 6013
3005.70 7062
3006.22 7479
3006.74 7564
3007.26 7266
3007.77 6837
3008.29 5890
3008.81 5127
3009.33 4493
3009.84 3832
3010.36 3235
3010.88 2696
3011.40 2373
3011.92 2177
3012.43 2045
3012.95 1885
3013.47 1872
3013.99 1836
3014.50 1636
3015.02 1594
3015.54 1634
3016.06 1668
3016.58 1696
3017.10 1739
3017.61 1550
3018.13 1551
3018.65 1566
3019.17 1569
3019.69 1501
3020.21 1499
3020.73 1497
3021.24 1418
3021.76 1384
3022.28 1392
3022.80 1482
3023.32 1513
3023.84 1624
3024.36 1680
3024.88 1765
3025.39 1853
3025.91 1811
3026.43 1784
3026.95 1773
3027.47 1685
3027.99 1567
3028.51 1570
3029.03 1392
3029.55 1403
3030.07 1386
3030.59 1334
3031.11 1361
3031.63 1380
3032.15 1327
3032.66 1318
3033.18 1274
3033.70 1315
3034.22 1350
3034.74 1301
3035.26 1379
3035.78 1317
3036.30 1337
3036.82 1393
3037.34 1366
3037.86 1360
3038.38 1405
3038.90 1436
3039.42 1305
3039.94 1339
3040.46 1361
3040.98 1303
3041.51 1226
3042.03 1319
3042.55 1270
3043.07 1278
3043.59 1324
3044.11 1339
3044.63 1272
3045.15 1289
3045.67 1273
3046.19 1283
3046.71 1292
3047.23 1268
3047.75 1257
3048.27 1257
3048.79 1283
3049.32 1281
3049.84 1299
3050.36 1287
3050.88 1221
3051.40 1235
3051.92 1092
3052.44 1093
3052.96 1138
3053.49 1199
3054.01 1143
3054.53 1200
3055.05 1193
3055.57 1222
3056.09 1229
3056.62 1178
3057.14 1207
3057.66 1263
3058.18 1250
3058.70 1172
3059.22 1212
3059.75 1199
3060.27 1229
3060.79 1217
3061.31 1279
3061.83 1237
3062.36 1327
3062.88 1302
3063.40 1264
3063.92 1214
3064.45 1258
3064.97 1344
3065.49 1345
3066.01 1450
3066.54 1343
3067.06 1465
3067.58 1523
3068.10 1627
3068.63 1619
3069.15 1572
3069.67 1567
3070.19 1632
3070.72 1600
3071.24 1528
3071.76 1568
3072.29 1542
3072.81 1457
3073.33 1447
3073.85 1457
3074.38 1459
3074.90 1441
3075.42 1483
3075.95 1457
3076.47 1465
3076.99 1539
3077.52 1638
3078.04 1623
3078.57 1676
3079.09 1716
3079.61 1778
3080.14 1807
3080.66 1825
3081.18 1849
3081.71 1953
3082.23 2148
3082.76 2099
3083.28 2141
3083.80 2202
3084.33 2066
3084.85 1962
3085.38 2007
3085.90 2025
3086.42 1890
3086.95 1935
3087.47 2095
3088.00 2256
3088.52 2495
3089.05 2919
3089.57 3625
3090.09 4157
3090.62 4704
3091.14 5094
3091.67 5268
3092.19 5004
3092.72 4568
3093.24 4426
3093.77 3880
3094.29 3320
3094.82 3043
3095.34 2932
3095.87 2759
3096.39 2683
3096.92 2776
3097.44 2823
3097.97 2953
3098.49 2845
3099.02 2819
3099.54 2816
3100.07 2780
3100.59 2933
3101.12 3149
3101.64 3580
3102.17 4398
3102.70 5263
3103.22 6263
3103.75 6917
3104.27 7419
3104.80 7584
3105.32 7159
3105.85 6535
3106.38 5822
3106.90 4963
3107.43 4193
3107.95 3441
3108.48 3012
3109.01 2687
3109.53 2469
3110.06 2264
3110.58 2192
3111.11 2119
3111.64 2116
3112.16 1974
3112.69 1835
3113.22 1820
3113.74 1877
3114.27 1760
3114.80 1686
3115.32 1605
3115.85 1635
3116.38 1624
3116.90 1570
3117.43 1548
3117.96 1488
3118.48 1465
3119.01 1533
3119.54 1590
3120.06 1674
3120.59 1772
3121.12 1864
3121.65 1964
3122.17 1953
3122.70 2012
3123.23 2048
3123.76 2077
3124.28 1963
3124.81 1846
3125.34 1837
3125.87 1687
3126.39 1661
3126.92 1638
3127.45 1496
3127.98 1550
3128.50 1503
3129.03 1359
3129.56 1393
3130.09 1355
3130.62 1374
3131.14 1468
3131.67 1360
3132.20 1338
3132.73 1246
3133.26 1362
3133.78 1368
3134.31 1344
3134.84 1371
3135.37 1336
3135.90 1379
3136.43 1367
3136.95 1257
3137.48 1293
3138.01 1225
3138.54 1267
3139.07 1361
3139.60 1316
3140.13 1279
3140.65 1292
3141.18 1281
3141.71 1324
3142.24 1179
3142.77 1160
3143.30 1227
3143.83 1207
3144.36 1148
3144.89 1164
3145.42 1270
3145.94 1294
3146.47 1194
3147.00 1255
3147.53 1342
3148.06 1347
3148.59 1352
3149.12 1319
3149.65 1259
3150.18 1279
3150.71 1321
3151.24 1278
3151.77 1256
3152.30 1229
3152.83 1238
3153.36 1300
3153.89 1275
3154.42 1219
3154.95 1195
3155.48 1195
3156.01 1195
3156.54 1174
3157.07 1257
3157.60 1293
3158.13 1237
3158.66 1294
3159.19 1253
3159.72 1318
3160.25 1284
3160.78 1278
3161.31 1334
3161.84 1332
3162.37 1245
3162.90 1257
3163.43 1251
3163.97 1313
3164.50 1191
3165.03 1214
3165.56 1227
3166.09 1229
3166.62 1225
3167.15 1167
3167.68 1187
3168.21 1147
3168.74 1151
3169.28 1215
3169.81 1176
3170.34 1148
3170.87 1161
3171.40 1122
3171.93 1177
3172.46 1091
3172.99 1136
3173.53 1141
3174.06 1205
3174.59 1192
3175.12 1234
3175.65 1237
3176.18 1253
3176.72 1290
3177.25 1309
3177.78 1159
3178.31 1244
3178.84 1304
3179.38 1260
3179.91 1184
3180.44 1146
3180.97 1220
3181.50 1165
3182.04 1163
3182.57 1205
3183.10 1206
3183.63 1139
3184.17 1163
3184.70 1145
3185.23 1158
3185.76 1169
3186.30 1129
3186.83 1120
3187.36 1123
3187.89 1178
3188.43 1149
3188.96 1188
3189.49 1268
3190.03 1255
3190.56 1220
3191.09 1256
3191.63 1207
3192.16 1160
3192.69 1256
3193.22 1265
3193.76 1195
3194.29 1203
3194.82 1250
3195.36 1273
3195.89 1290
3196.43 1189
3196.96 1261
3197.49 1235
3198.03 1216
3198.56 1234
3199.09 1274
3199.63 1313
3200.16 1274
3200.69 1264
3201.23 1364
3201.76 1388
3202.30 1237
3202.83 1343
3203.36 1298
3203.90 1279
3204.43 1253
3204.97 1315
3205.50 1386
3206.04 1483
3206.57 1603
3207.10 1529
3207.64 1673
3208.17 1842
3208.71 1970
3209.24 1948
3209.78 2047
3210.31 2186
3210.85 2189
3211.38 2250
3211.91 2271
3212.45 2317
3212.98 2213
3213.52 2125
3214.05 2145
3214.59 2042
3215.12 1839
3215.66 1748
3216.19 1656
3216.73 1516
3217.26 1448
3217.80 1497
3218.34 1385
3218.87 1286
3219.41 1303
3219.94 1350
3220.48 1334
3221.01 1318
3221.55 1328
3222.08 1311
3222.62 1392
3223.15 1392
3223.69 1411
3224.23 1555
3224.76 1547
3225.30 1621
3225.83 1659
3226.37 1757
3226.91 1718
3227.44 1650
3227.98 1656
3228.51 1673
3229.05 1654
3229.59 1674
3230.12 1665
3230.66 1646
3231.20 1530
3231.73 1657
3232.27 1735
3232.81 1779
3233.34 1775
3233.88 1730
3234.41 1718
3234.95 1720
3235.49 1760
3236.02 1678
3236.56 1786
3237.10 1860
3237.64 1955
3238.17 1984
3238.71 2151
3239.25 2129
3239.78 2121
3240.32 2029
3240.86 1965
3241.39 1912
3241.93 1962
3242.47 1927
3243.01 1842
3243.54 1915
3244.08 1906
3244.62 1875
3245.16 1989
3245.69 2122
3246.23 2077
3246.77 2120
3247.31 2200
3247.84 2232
3248.38 2152
3248.92 2321
3249.46 2404
3250.00 2454
3250.53 2507
3251.07 2940
3251.61 3482
3252.15 4235
3252.69 5217
3253.22 6281
3253.76 7422
3254.30 7492
3254.84 7451
3255.38 7089
3255.92 6556
3256.45 5802
3256.99 5063
3257.53 4477
3258.07 3858
3258.61 3356
3259.15 3125
3259.69 3034
3260.23 2907
3260.76 2961
3261.30 3004
3261.84 3377
3262.38 3729
3262.92 4101
3263.46 4407
3264.00 4522
3264.54 4605
3265.08 4598
3265.62 4486
3266.15 4492
3266.69 4637
3267.23 4967
3267.77 5051
3268.31 5104
3268.85 4761
3269.39 4535
3269.93 4282
3270.47 3814
3271.01 3486
3271.55 3185
3272.09 3020
3272.63 2898
3273.17 2872
3273.71 2688
3274.25 2660
3274.79 2673
3275.33 2592
3275.87 2486
3276.41 2538
3276.95 2402
3277.49 2438
3278.03 2424
3278.57 2416
3279.11 2421
3279.65 2484
3280.19 2363
3280.73 2249
3281.27 2324
3281.81 2303
3282.35 2384
3282.89 2303
3283.43 2249
3283.97 2227
3284.52 2270
3285.06 2315
3285.60 2298
3286.14 2371
3286.68 2446
3287.22 2408
3287.76 2443
3288.30 2401
3288.84 2375
3289.38 2474
3289.93 2534
3290.47 2634
3291.01 2775
3291.55 2933
3292.09 3162
3292.63 3391
3293.17 3512
3293.72 3742
3294.26 4174
3294.80 4421
3295.34 4689
3295.88 4789
3296.42 5024
3296.97 4983
3297.51 5214
3298.05 5192
3298.59 5002
3299.13 4635
3299.68 4347
3300.22 3929
3300.76 3703
3301.30 3505
3301.84 3288
3302.39 3285
3302.93 3196
3303.47 2956
3304.01 2967
3304.56 2963
3305.10 2911
3305.64 2763
3306.18 2849
3306.73 2901
3307.27 2837
3307.81 2839
3308.35 2810
3308.90 2975
3309.44 2959
3309.98 2972
3310.52 3120
3311.07 3200
3311.61 3313
3312.15 3388
3312.70 3301
3313.24 3195
3313.78 3229
3314.33 3381
3314.87 3275
3315.41 3459
3315.96 3703
3316.50 3828
3317.04 4169
3317.59 4635
3318.13 5056
3318.67 5549
3319.22 5796
3319.76 6246
3320.30 6643
3320.85 7158
3321.39 7285
3321.94 7202
3322.48 6948
3323.02 6624
3323.57 6373
3324.11 5828
3324.66 5695
3325.20 5359
3325.74 5144
3326.29 4952
3326.83 4964
3327.38 4894
3327.92 4928
3328.47 4876
3329.01 4837
3329.55 4906
3330.10 5063
3330.64 5188
3331.19 5564
3331.73 6141
3332.28 7557
3332.82 9815
3333.37 13746
3333.91 18884
3334.46 24109
3335.00 30371
3335.55 36170
3336.09 40204
3336.64 42726
3337.18 44367
3337.73 45398
3338.27 44632
3338.82 43001
3339.36 40483
3339.91 37219
3340.45 32610
3341.00 27502
3341.54 22899
3342.09 18237
3342.63 14282
3343.18 11320
3343.73 8936
3344.27 7343
3344.82 6292
3345.36 5485
3345.91 4935
3346.45 4676
3347.00 4407
3347.55 4213
3348.09 4105
3348.64 3835
3349.18 3588
3349.73 3281
3350.28 2776
3350.82 2585
3351.37 2320
3351.92 2286
3352.46 2234
3353.01 2127
3353.55 2175
3354.10 2269
3354.65 2341
3355.19 2456
3355.74 2420
3356.29 2588
3356.83 2695
3357.38 2728
3357.93 2782
3358.47 2943
3359.02 3034
3359.57 3052
3360.12 3050
3360.66 3077
3361.21 2961
3361.76 3063
3362.30 3202
3362.85 3272
3363.40 3450
3363.95 3530
3364.49 3647
3365.04 3621
3365.59 3543
3366.14 3622
3366.68 3476
3367.23 3425
3367.78 3392
3368.33 3223
3368.87 3062
3369.42 3045
3369.97 3119
3370.52 3272
3371.06 3315
3371.61 3723
3372.16 4314
3372.71 5104
3373.26 5914
3373.80 6756
3374.35 7351
3374.90 7756
3375.45 7933
3376.00 8088
3376.54 7905
3377.09 7304
3377.64 6631
3378.19 5628
3378.74 4992
3379.29 4471
3379.84 4060
3380.38 3495
3380.93 3145
3381.48 2981
3382.03 2922
3382.58 2672
3383.13 2573
3383.68 2519
3384.23 2345
3384.77 2375
3385.32 2399
3385.87 2367
3386.42 2242
3386.97 2189
3387.52 2157
3388.07 2051
3388.62 2033
3389.17 1979
3389.72 1951
3390.27 1921
3390.82 2052
3391.37 2008
3391.92 1952
3392.46 1996
3393.01 2005
3393.56 2116
3394.11 2156
3394.66 2128
3395.21 2215
3395.76 2238
3396.31 2387
3396.86 2651
3397.41 2683
3397.96 2811
3398.51 2919
3399.06 3073
3399.61 3115
3400.16 3119
3400.71 3042
3401.26 2997
3401.81 2923
3402.37 2760
3402.92 2647
3403.47 2521
3404.02 2474
3404.57 2328
3405.12 2071
3405.67 2012
3406.22 2078
3406.77 1963
3407.32 1915
3407.87 1869
3408.42 1934
3408.97 1987
3409.52 2014
3410.08 2201
3410.63 2322
3411.18 2582
3411.73 2685
3412.28 3003
3412.83 3138
3413.38 3210
3413.93 3126
3414.48 3118
3415.04 3163
3415.59 2925
3416.14 2743
3416.69 2743
3417.24 2626
3417.79 2743
3418.35 2618
3418.90 2576
3419.45 2518
3420.00 2421
3420.55 2319
3421.10 2250
3421.66 2150
3422.21 2097
3422.76 1984
3423.31 2002
3423.86 1945
3424.42 2042
3424.97 2117
3425.52 2199
3426.07 2170
3426.63 2127
3427.18 2004
3427.73 1908
3428.28 1798
3428.84 1817
3429.39 1776
3429.94 1709
3430.49 1679
3431.05 1695
3431.60 1527
3432.15 1525
3432.70 1499
3433.26 1510
3433.81 1562
3434.36 1547
3434.92 1501
3435.47 1497
3436.02 1616
3436.58 1666
3437.13 1674
3437.68 1651
3438.24 1644
3438.79 1703
3439.34 1766
3439.90 1800
3440.45 1737
3441.00 1843
3441.56 1745
3442.11 1630
3442.66 1662
3443.22 1580
3443.77 1519
3444.32 1626
3444.88 1609
3445.43 1582
3445.99 1691
3446.54 1533
3447.09 1485
3447.65 1480
3448.20 1429
3448.76 1494
3449.31 1487
3449.86 1438
3450.42 1489
3450.97 1460
3451.53 1477
3452.08 1407
3452.64 1408
3453.19 1403
3453.75 1364
3454.30 1321
3454.85 1407
3455.41 1420
3455.96 1376
3456.52 1440
3457.07 1349
3457.63 1344
3458.18 1426
3458.74 1431
3459.29 1430
3459.85 1470
3460.40 1461
3460.96 1412
3461.51 1489
3462.07 1519
3462.62 1517
3463.18 1535
3463.73 1526
3464.29 1621
3464.85 1595
3465.40 1652
3465.96 1639
3466.51 1638
3467.07 1601
3467.62 1600
3468.18 1692
3468.73 1566
3469.29 1595
3469.85 1717
3470.40 1771
3470.96 1781
3471.51 1809
3472.07 1810
3472.63 1852
3473.18 1918
3473.74 1908
3474.29 1838
3474.85 1842
3475.41 1838
3475.96 1838
3476.52 1925
3477.08 1857
3477.63 1802
3478.19 1793
3478.75 1888
3479.30 1883
3479.86 1983
3480.42 2132
3480.97 2162
3481.53 2224
3482.09 2232
3482.64 2243
3483.20 2270
3483.76 2336
3484.31 2435
3484.87 2498
3485.43 2449
3485.98 2464
3486.54 2497
3487.10 2535
3487.66 2456
3488.21 2440
3488.77 2437
3489.33 2657
3489.89 3019
3490.44 3645
3491.00 4974
3491.56 6850
3492.12 8590
3492.67 10502
3493.23 11586
3493.79 11890
3494.35 11868
3494.90 11278
3495.46 9912
3496.02 8404
3496.58 6833
3497.14 5730
3497.69 4667
3498.25 3975
3498.81 3479
3499.37 3059
3499.93 2812
3500.49 2647
3501.04 2621
3501.60 2621
3502.16 2734
3502.72 2807
3503.28 2899
3503.84 3173
3504.39 3412
3504.95 3786
3505.51 4141
3506.07 4217
3506.63 4276
3507.19 4291
3507.75 4365
3508.31 3973
3508.86 3695
3509.42 3430
3509.98 3212
3510.54 3038
3511.10 3070
3511.66 2987
3512.22 2987
3512.78 2744
3513.34 2670
3513.90 2448
3514.46 2329
3515.02 2056
3515.58 1846
3516.13 1855
3516.69 1755
3517.25 1770
3517.81 1655
3518.37 1578
3518.93 1625
3519.49 1574
3520.05 1581
3520.61 1580
3521.17 1563
3521.73 1654
3522.29 1625
3522.85 1621
3523.41 1716
3523.97 1718
3524.53 1696
3525.09 1703
3525.65 1689
3526.21 1638
3526.77 1682
3527.33 1616
3527.89 1601
3528.46 1510
3529.02 1559
3529.58 1612
3530.14 1599
3530.70 1616
3531.26 1641
3531.82 1619
3532.38 1609
3532.94 1579
3533.50 1586
3534.06 1530
3534.62 1536
3535.18 1542
3535.75 1599
3536.31 1488
3536.87 1440
3537.43 1511
3537.99 1393
3538.55 1401
3539.11 1448
3539.67 1409
3540.24 1333
3540.80 1379
3541.36 1451
3541.92 1404
3542.48 1443
3543.04 1417
3543.61 1508
3544.17 1553
3544.73 1472
3545.29 1469
3545.85 1531
3546.41 1531
3546.98 1532
3547.54 1573
3548.10 1537
3548.66 1382
3549.23 1394
3549.79 1465
3550.35 1388
3550.91 1412
3551.47 1416
3552.04 1294
3552.60 1251
3553.16 1308
3553.72 1286
3554.29 1191
3554.85 1251
3555.41 1242
3555.97 1199
3556.54 1201
3557.10 1264
3557.66 1298
3558.23 1226
3558.79 1237
3559.35 1304
3559.91 1337
3560.48 1323
3561.04 1301
3561.60 1326
3562.17 1257
3562.73 1328
3563.29 1317
3563.86 1336
3564.42 1264
3564.98 1270
3565.55 1338
3566.11 1348
3566.67 1477
3567.24 1370
3567.80 1353
3568.36 1362
3568.93 1386
3569.49 1367
3570.06 1310
3570.62 1286
3571.18 1265
3571.75 1227
3572.31 1255
3572.88 1315
3573.44 1318
3574.00 1339
3574.57 1420
3575.13 1351
3575.70 1614
3576.26 1897
3576.82 2053
3577.39 2199
3577.95 2356
3578.52 2438
3579.08 2393
3579.65 2439
3580.21 2369
3580.78 2149
3581.34 2090
3581.91 1961
3582.47 1732
3583.04 1597
3583.60 1573
3584.17 1482
3584.73 1383
3585.30 1350
3585.86 1251
3586.43 1233
3586.99 1265
3587.56 1307
3588.12 1245
3588.69 1136
3589.25 1147
3589.82 1149
3590.38 1119
3590.95 1159
3591.51 1234
3592.08 1186
3592.64 1162
3593.21 1173
3593.78 1207
3594.34 1089
3594.91 1118
3595.47 1121
3596.04 1171
3596.60 1222
3597.17 1200
3597.74 1110
3598.30 1124
3598.87 1175
3599.43 1174
3600.00 1140
3600.57 1084
3601.13 1096
3601.70 1090
3602.27 1061
3602.83 1081
3603.40 992
3603.96 1021
3604.53 1033
3605.10 1071
3605.66 1114
3606.23 1061
3606.80 1005
3607.36 1027
3607.93 1016
3608.50 1040
3609.07 1081
3609.63 1103
3610.20 1096
3610.77 1098
3611.33 1113
3611.90 1052
3612.47 1006
3613.03 968
3613.60 1039
3614.17 1060
3614.74 1091
3615.30 1107
3615.87 1066
3616.44 1159
3617.01 1247
3617.57 1336
3618.14 1261
3618.71 1377
3619.28 1400
3619.84 1369
3620.41 1435
3620.98 1385
3621.55 1256
3622.12 1239
3622.68 1264
3623.25 1204
3623.82 1160
3624.39 1152
3624.96 1119
3625.52 1065
3626.09 1115
3626.66 1055
3627.23 1064
3627.80 1105
3628.37 1110
3628.93 1113
3629.50 1098
3630.07 1082
3630.64 1026
3631.21 999
3631.78 998
3632.34 1096
3632.91 1093
3633.48 1051
3634.05 1111
3634.62 1065
3635.19 1127
3635.76 1006
3636.33 1089
3636.90 1057
3637.47 1079
3638.03 1105
3638.60 1123
3639.17 1090
3639.74 1068
3640.31 1144
3640.88 1130
3641.45 1178
3642.02 1284
3642.59 1293
3643.16 1372
3643.73 1305
3644.30 1307
3644.87 1313
3645.44 1187
3646.01 1212
3646.58 1263
3647.15 1214
3647.72 1158
3648.29 1161
3648.86 1124
3649.43 1204
3650.00 1127
3650.57 1125
3651.14 1201
3651.71 1210
3652.28 1223
3652.85 1331
3653.42 1375
3653.99 1390
3654.56 1377
3655.13 1387
3655.70 1437
3656.27 1403
3656.84 1381
3657.41 1296
3657.98 1257
3658.55 1285
3659.12 1323
3659.69 1466
3660.27 1498
3660.84 1448
3661.41 1496
3661.98 1499
3662.55 1437
3663.12 1380
3663.69 1416
3664.26 1349
3664.83 1451
3665.41 1467
3665.98 1528
3666.55 1676
3667.12 1790
3667.69 1875
3668.26 1932
3668.83 1732
3669.41 1640
3669.98 1512
3670.55 1451
3671.12 1446
3671.69 1368
3672.26 1292
3672.84 1268
3673.41 1213
3673.98 1238
3674.55 1239
3675.12 1288
3675.70 1268
3676.27 1271
3676.84 1247
3677.41 1279
3677.98 1246
3678.56 1303
3679.13 1375
3679.70 1394
3680.27 1286
3680.85 1226
3681.42 1251
3681.99 1228
3682.56 1202
3683.14 1186
3683.71 1148
3684.28 1092
3684.86 1056
3685.43 1072
3686.00 1099
3686.57 1050
3687.15 1072
3687.72 1133
3688.29 1066
3688.87 1145
3689.44 1259
3690.01 1190
3690.59 1272
3691.16 1338
3691.73 1326
3692.31 1242
3692.88 1256
3693.45 1239
3694.03 1150
3694.60 1131
3695.17 1101
3695.75 1096
3696.32 1067
3696.89 1055
3697.47 1101
3698.04 1029
3698.62 1022
3699.19 1053
3699.76 1082
3700.34 1131
3700.91 1094
3701.49 1055
3702.06 1111
3702.63 1087
3703.21 1166
3703.78 1125
3704.36 1181
3704.93 1156
3705.51 1181
3706.08 1183
3706.65 1188
3707.23 1172
3707.80 1222
3708.38 1272
3708.95 1304
3709.53 1285
3710.10 1292
3710.68 1370
3711.25 1213
3711.83 1298
3712.40 1310
3712.98 1312
3713.55 1217
3714.13 1162
3714.70 1143
3715.28 1086
3715.85 1065
3716.43 1071
3717.00 1109
3717.58 1073
3718.15 1042
3718.73 1017
3719.30 1052
3719.88 1024
3720.46 953
3721.03 940
3721.61 965
3722.18 1061
3722.76 950
3723.33 958
3723.91 1012
3724.49 1053
3725.06 964
3725.64 1018
3726.21 1006
3726.79 989
3727.37 964
3727.94 978
3728.52 979
3729.09 966
3729.67 1013
3730.25 982
3730.82 1054
3731.40 1074
3731.98 1065
3732.55 1175
3733.13 1150
3733.71 1161
3734.28 1132
3734.86 1147
3735.44 1208
3736.01 1207
3736.59 1172
3737.17 1136
3737.74 1122
3738.32 1036
3738.90 1016
3739.47 1020
3740.05 963
3740.63 1033
3741.20 1019
3741.78 969
3742.36 1015
3742.94 988
3743.51 920
3744.09 1001
3744.67 988
3745.25 947
3745.82 980
3746.40 924
3746.98 1014
3747.56 1043
3748.13 1095
3748.71 1044
3749.29 1050
3749.87 1062
3750.45 1024
3751.02 1014
3751.60 985
3752.18 1021
3752.76 1015
3753.34 1000
3753.91 1024
3754.49 984
3755.07 959
3755.65 902
3756.23 980
3756.80 939
3757.38 983
3757.96 1000
3758.54 1059
3759.12 1075
3759.70 1022
3760.28 1026
3760.85 1007
3761.43 1043
3762.01 1099
3762.59 1082
3763.17 1015
3763.75 1028
3764.33 1142
3764.91 1117
3765.49 1123
3766.06 1159
3766.64 1135
3767.22 1093
3767.80 1090
3768.38 1119
3768.96 1055
3769.54 1045
3770.12 1045
3770.70 1050
3771.28 997
3771.86 970
3772.44 1045
3773.02 1034
3773.60 1053
3774.18 1044
3774.76 1060
3775.34 987
3775.92 936
3776.50 1007
3777.08 1000
3777.66 1045
3778.24 970
3778.82 1002
3779.40 1056
3779.98 1034
3780.56 1065
3781.14 1037
3781.72 1067
3782.30 1092
3782.88 1067
3783.46 1036
3784.04 1036
3784.62 1004
3785.20 971
3785.78 936
3786.36 957
3786.94 1019
3787.52 998
3788.10 954
3788.68 1034
3789.26 1062
3789.84 1006
3790.43 1039
3791.01 1057
3791.59 1030
3792.17 1023
3792.75 1042
3793.33 1054
3793.91 1073
3794.49 1086
3795.07 1077
3795.66 1054
3796.24 1027
3796.82 1073
3797.40 1094
3797.98 1043
3798.56 996
3799.15 1004
3799.73 1064
3800.31 1160
3800.89 1203
3801.47 1162
3802.05 1212
3802.64 1347
3803.22 1343
3803.80 1234
3804.38 1203
3804.96 1299
3805.55 1212
3806.13 1151
3806.71 1133
3807.29 1168
3807.87 1319
3808.46 1343
3809.04 1368
3809.62 1366
3810.20 1393
3810.79 1374
3811.37 1387
3811.95 1399
3812.53 1416
3813.12 1353
3813.70 1391
3814.28 1563
3814.87 1459
3815.45 1448
3816.03 1490
3816.61 1508
3817.20 1524
3817.78 1482
3818.36 1436
3818.95 1364
3819.53 1258
3820.11 1198
3820.70 1219
3821.28 1207
3821.86 1231
3822.45 1346
3823.03 1309
3823.61 1318
3824.20 1299
3824.78 1314
3825.36 1268
3825.95 1304
3826.53 1257
3827.11 1238
3827.70 1165
3828.28 1147
3828.87 1142
3829.45 1124
3830.03 1067
3830.62 1044
3831.20 1058
3831.79 1014
3832.37 1067
3832.95 1102
3833.54 1093
3834.12 1096
3834.71 1081
3835.29 1057
3835.88 1077
3836.46 1093
3837.05 1100
3837.63 1070
3838.21 1028
3838.80 1023
3839.38 1029
3839.97 1038
3840.55 1023
3841.14 1086
3841.72 1089
3842.31 1046
3842.89 1103
3843.48 1118
3844.06 1123
3844.65 1110
3845.23 1083
3845.82 1154
3846.40 1272
3846.99 1254
3847.57 1222
3848.16 1221
3848.74 1234
3849.33 1168
3849.92 1156
3850.50 1110
3851.09 1083
3851.67 1077
3852.26 1001
3852.84 1122
3853.43 1067
3854.02 1044
3854.60 1012
3855.19 1065
3855.77 1063
3856.36 1034
3856.94 1040
3857.53 1092
3858.12 1093
3858.70 1110
3859.29 1195
3859.88 1217
3860.46 1174
3861.05 1175
3861.63 1279
3862.22 1354
3862.81 1362
3863.39 1418
3863.98 1359
3864.57 1365
3865.15 1374
3865.74 1305
3866.33 1231
3866.91 1136
3867.50 1189
3868.09 1212
3868.67 1063
3869.26 1071
3869.85 1110
3870.44 1020
3871.02 1034
3871.61 1023
3872.20 1008
3872.78 1096
3873.37 1011
3873.96 1073
3874.55 1092
3875.13 1046
3875.72 1105
3876.31 1085
3876.90 1083
3877.48 1033
3878.07 1112
3878.66 1123
3879.25 1108
3879.83 1058
3880.42 1059
3881.01 990
3881.60 1029
3882.19 1017
3882.77 972
3883.36 977
3883.95 926
3884.54 976
3885.13 921
3885.71 946
3886.30 899
3886.89 1006
3887.48 1030
3888.07 987
3888.66 1051
3889.24 1091
3889.83 1077
3890.42 1113
3891.01 1120
3891.60 1242
3892.19 1242
3892.78 1156
3893.36 1155
3893.95 1114
3894.54 1102
3895.13 1103
3895.72 1047
3896.31 1030
3896.90 984
3897.49 981
3898.08 1019
3898.67 958
3899.26 998
3899.84 952
3900.43 961
3901.02 992
3901.61 1011
3902.20 966
3902.79 978
3903.38 917
3903.97 929
3904.56 945
3905.15 928
3905.74 1028
3906.33 1001
3906.92 987
3907.51 992
3908.10 1020
3908.69 1023
3909.28 983
3909.87 1015
3910.46 1027
3911.05 1045
3911.64 966
3912.23 906
3912.82 972
3913.41 906
3914.00 928
3914.59 891
3915.18 897
3915.77 950
3916.36 963
3916.95 957
3917.54 920
3918.13 998
3918.72 973
3919.32 897
3919.91 916
3920.50 929
3921.09 955
3921.68 958
3922.27 947
3922.86 972
3923.45 921
3924.04 929
3924.63 883
3925.23 850
3925.82 893
3926.41 945
3927.00 882
3927.59 904
3928.18 868
3928.77 844
3929.36 871
3929.96 898
3930.55 885
3931.14 883
3931.73 917
3932.32 872
3932.91 831
3933.51 831
3934.10 815
3934.69 809
3935.28 868
3935.87 856
3936.47 868
3937.06 814
3937.65 874
3938.24 863
3938.83 874
3939.43 832
3940.02 879
3940.61 903
3941.20 891
3941.80 938
3942.39 877
3942.98 919
3943.57 854
3944.17 883
3944.76 941
3945.35 857
3945.94 885
3946.54 913
3947.13 868
3947.72 868
3948.32 911
3948.91 877
3949.50 879
3950.10 896
3950.69 850
3951.28 862
3951.87 901
3952.47 916
3953.06 923
3953.65 919
3954.25 935
3954.84 941
3955.43 950
3956.03 945
3956.62 952
3957.22 999
3957.81 1130
3958.40 1091
3959.00 1030
3959.59 1049
3960.18 1085
3960.78 1116
3961.37 1121
3961.97 1077
3962.56 1041
3963.15 1089
3963.75 1056
3964.34 1027
3964.94 1115
3965.53 1104
3966.12 1103
3966.72 1112
3967.31 1202
3967.91 1324
3968.50 1320
3969.10 1385
3969.69 1494
3970.29 1418
3970.88 1333
3971.47 1271
3972.07 1209
3972.66 1193
3973.26 1148
3973.85 1128
3974.45 1104
3975.04 1122
3975.64 1224
3976.23 1235
3976.83 1209
3977.42 1381
3978.02 1515
3978.61 1551
3979.21 1520
3979.80 1527
3980.40 1485
3981.00 1350
3981.59 1284
3982.19 1239
3982.78 1257
3983.38 1196
3983.97 1124
3984.57 1163
3985.16 1105
3985.76 1138
3986.36 1163
3986.95 1243
3987.55 1132
3988.14 1169
3988.74 1224
3989.34 1193
3989.93 1161
3990.53 1130
3991.12 1133
3991.72 1151
3992.32 1131
3992.91 1075
3993.51 1052
3994.10 1087
3994.70 1125
3995.30 1141
3995.89 1146
3996.49 1066
3997.09 1080
3997.68 1181
3998.28 1130
3998.88 1199
3999.47 1215
4000.07 1180
4000.67 1222
4001.26 1211
4001.86 1207
4002.46 1264
4003.06 1224
4003.65 1111
4004.25 1175
4004.85 1205
4005.44 1224
4006.04 1195
4006.64 1185
4007.24 1176
4007.83 1154
4008.43 1124
4009.03 1128
4009.63 1067
4010.22 1043
4010.82 1019
4011.42 1001
4012.02 983
4012.61 1006
4013.21 994
4013.81 955
4014.41 934
4015.01 927
4015.60 1024
4016.20 1001
4016.80 1032
4017.40 1025
4018.00 1014
4018.59 1108
4019.19 1098
4019.79 1113
4020.39 1189
4020.99 1198
4021.59 1292
4022.18 1189
4022.78 1177
4023.38 1116
4023.98 1088
4024.58 1080
4025.18 1067
4025.78 1099
4026.37 1097
4026.97 1086
4027.57 1083
4028.17 1021
4028.77 989
4029.37 1068
4029.97 1143
4030.57 1064
4031.17 1117
4031.76 1150
4032.36 1136
4032.96 1116
4033.56 1146
4034.16 1240
4034.76 1295
4035.36 1359
4035.96 1485
4036.56 1505
4037.16 1516
4037.76 1398
4038.36 1260
4038.96 1179
4039.56 1149
4040.16 1101
4040.76 1056
4041.36 969
4041.96 993
4042.56 956
4043.16 960
4043.76 983
4044.36 934
4044.96 857
4045.56 973
4046.16 949
4046.76 953
4047.36 932
4047.96 925
4048.56 979
4049.16 940
4049.76 898
4050.36 947
4050.96 960
4051.56 936
4052.16 870
4052.76 924
4053.36 919
4053.97 880
4054.57 844
4055.17 922
4055.77 912
4056.37 876
4056.97 844
4057.57 914
4058.17 895
4058.77 910
4059.37 860
4059.98 817
4060.58 864
4061.18 828
4061.78 870
4062.38 814
4062.98 978
4063.58 941
4064.19 874
4064.79 918
4065.39 956
4065.99 919
4066.59 905
4067.19 968
4067.80 954
4068.40 977
4069.00 924
4069.60 871
4070.20 934
4070.81 900
4071.41 892
4072.01 902
4072.61 878
4073.21 828
4073.82 779
4074.42 773
4075.02 824
4075.62 846
4076.23 837
4076.83 876
4077.43 849
4078.03 851
4078.64 872
4079.24 843
4079.84 868
4080.44 900
4081.05 840
4081.65 879
4082.25 875
4082.86 824
4083.46 773
4084.06 818
4084.67 832
4085.27 804
4085.87 854
4086.47 826
4087.08 883
4087.68 872
4088.28 964
4088.89 859
4089.49 836
4090.09 845
4090.70 891
4091.30 961
4091.91 914
4092.51 951
4093.11 892
4093.72 948
4094.32 925
4094.92 865
4095.53 931
4096.13 906
4096.74 915
4097.34 833
4097.94 850
4098.55 875
4099.15 869
4099.76 859
4100.36 832
4100.97 914
4101.57 936
4102.17 858
4102.78 852
4103.38 935
4103.99 987
4104.59 987
4105.20 934
4105.80 955
4106.41 944
4107.01 899
4107.62 916
4108.22 885
4108.82 878
4109.43 985
4110.03 933
4110.64 891
4111.24 948
4111.85 929
4112.45 849
4113.06 826
4113.67 842
4114.27 905
4114.88 895
4115.48 866
4116.09 862
4116.69 857
4117.30 858
4117.90 847
4118.51 827
4119.11 869
4119.72 817
4120.33 793
4120.93 819
4121.54 847
4122.14 805
4122.75 833
4123.35 836
4123.96 826
4124.57 878
4125.17 848
4125.78 843
4126.39 836
4126.99 747
4127.60 773
4128.20 831
4128.81 827
4129.42 773
4130.02 814
4130.63 821
4131.24 819
4131.84 868
4132.45 834
4133.06 891
4133.66 880
4134.27 885
4134.88 930
4135.48 912
4136.09 882
4136.70 885
4137.30 905
4137.91 941
4138.52 930
4139.12 945
4139.73 942
4140.34 934
4140.95 906
4141.55 923
4142.16 971
4142.77 995
4143.38 948
4143.98 1010
4144.59 993
4145.20 921
4145.81 956
4146.41 924
4147.02 898
4147.63 928
4148.24 961
4148.84 812
4149.45 801
4150.06 814
4150.67 829
4151.28 836
4151.88 913
4152.49 763
4153.10 780
4153.71 776
4154.32 779
4154.92 842
4155.53 772
4156.14 815
4156.75 776
4157.36 805
4157.97 853
4158.57 884
4159.18 834
4159.79 933
4160.40 964
4161.01 1028
4161.62 1003
4162.23 935
4162.84 907
4163.44 903
4164.05 914
4164.66 931
4165.27 908
4165.88 887
4166.49 877
4167.10 871
4167.71 887
4168.32 888
4168.93 849
4169.54 928
4170.15 931
4170.75 923
4171.36 958
4171.97 1015
4172.58 1031
4173.19 939
4173.80 1020
4174.41 986
4175.02 941
4175.63 914
4176.24 955
4176.85 967
4177.46 918
4178.07 882
4178.68 868
4179.29 939
4179.90 898
4180.51 941
4181.12 899
4181.73 861
4182.34 807
4182.95 810
4183.56 895
4184.17 892
4184.78 839
4185.39 925
4186.00 941
4186.61 846
4187.23 879
4187.84 863
4188.45 886
4189.06 887
4189.67 858
4190.28 866
4190.89 907
4191.50 947
4192.11 979
4192.72 907
4193.33 955
4193.94 928
4194.56 941
4195.17 947
4195.78 1022
4196.39 964
4197.00 946
4197.61 964
4198.22 959
4198.84 930
4199.45 884
4200.06 877
4200.67 828
4201.28 839
4201.89 875
4202.50 812
4203.12 852
4203.73 804
4204.34 839
4204.95 819
4205.56 841
4206.18 863
4206.79 838
4207.40 836
4208.01 821
4208.62 920
4209.24 877
4209.85 852
4210.46 850
4211.07 890
4211.69 957
4212.30 985
4212.91 963
4213.52 931
4214.14 961
4214.75 943
4215.36 914
4215.97 995
4216.59 942
4217.20 941
4217.81 951
4218.43 909
4219.04 974
4219.65 1002
4220.26 1009
4220.88 996
4221.49 1049
4222.10 969
4222.72 1035
4223.33 1044
4223.94 1026
4224.56 1013
4225.17 1065
4225.78 1104
4226.40 1032
4227.01 1067
4227.62 1134
4228.24 1223
4228.85 1299
4229.46 1422
4230.08 1548
4230.69 1524
4231.31 1432
4231.92 1331
4232.53 1307
4233.15 1221
4233.76 1134
4234.38 1098
4234.99 1118
4235.60 1069
4236.22 1112
4236.83 1095
4237.45 1101
4238.06 1131
4238.68 1133
4239.29 1077
4239.90 1030
4240.52 1021
4241.13 1018
4241.75 1044
4242.36 1089
4242.98 1031
4243.59 1057
4244.21 1141
4244.82 1086
4245.44 1121
4246.05 1149
4246.67 1109
4247.28 1072
4247.90 1060
4248.51 1151
4249.13 1125
4249.74 1070
4250.36 995
4250.97 1011
4251.59 1015
4252.20 976
4252.82 1006
4253.43 1018
4254.05 1024
4254.66 1018
4255.28 1042
4255.89 1021
4256.51 1048
4257.13 1024
4257.74 1081
4258.36 1040
4258.97 1018
4259.59 1116
4260.21 1087
4260.82 1074
4261.44 1182
4262.05 1200
4262.67 1162
4263.29 1268
4263.90 1305
4264.52 1402
4265.13 1471
4265.75 1383
4266.37 1339
4266.98 1386
4267.60 1323
4268.22 1377
4268.83 1340
4269.45 1299
4270.07 1335
4270.68 1265
4271.30 1259
4271.92 1374
4272.53 1466
4273.15 1691
4273.77 1998
4274.38 2193
4275.00 2397
4275.62 2377
4276.23 2449
4276.85 2497
4277.47 2356
4278.09 2238
4278.70 2179
4279.32 2017
4279.94 1941
4280.56 1794
4281.17 1636
4281.79 1504
4282.41 1376
4283.03 1341
4283.64 1261
4284.26 1252
4284.88 1180
4285.50 1153
4286.11 1202
4286.73 1116
4287.35 1137
4287.97 1195
4288.59 1155
4289.20 1183
4289.82 1145
4290.44 1119
4291.06 1157
4291.68 1223
4292.29 1122
4292.91 1075
4293.53 1060
4294.15 1069
4294.77 1128
4295.39 1116
4296.00 1104
4296.62 977
4297.24 970
4297.86 988
4298.48 1070
4299.10 1024
4299.72 1017
4300.33 988
4300.95 1028
4301.57 964
4302.19 986
4302.81 987
4303.43 990
4304.05 1072
4304.67 1022
4305.29 1014
4305.91 1007
4306.53 1027
4307.14 1029
4307.76 1032
4308.38 1014
4309.00 1092
4309.62 1079
4310.24 1039
4310.86 1019
4311.48 1083
4312.10 1120
4312.72 1106
4313.34 1120
4313.96 1128
4314.58 1095
4315.20 1109
4315.82 1152
4316.44 1130
4317.06 1094
4317.68 1110
4318.30 1110
4318.92 1107
4319.54 1105
4320.16 1147
4320.78 1130
4321.40 1127
4322.02 1207
4322.64 1159
4323.26 1121
4323.88 1202
4324.50 1295
4325.12 1293
4325.74 1284
4326.36 1353
4326.99 1397
4327.61 1436
4328.23 1390
4328.85 1439
4329.47 1491
4330.09 1497
4330.71 1568
4331.33 1678
4331.95 1873
4332.57 2230
4333.19 2510
4333.82 2774
4334.44 3080
4335.06 3118
4335.68 3173
4336.30 3044
4336.92 2919
4337.54 2864
4338.17 2875
4338.79 2944
4339.41 3032
4340.03 2976
4340.65 2908
4341.27 2721
4341.90 2571
4342.52 2401
4343.14 2171
4343.76 2016
4344.38 2070
4345.01 2255
4345.63 2391
4346.25 2945
4346.87 3484
4347.49 4138
4348.12 4692
4348.74 4729
4349.36 4587
4349.98 4240
4350.61 3830
4351.23 3499
4351.85 3284
4352.47 3051
4353.10 2859
4353.72 2835
4354.34 2601
4354.96 2544
4355.59 2386
4356.21 2226
4356.83 2047
4357.46 1961
4358.08 1871
4358.70 1739
4359.32 1753
4359.95 1744
4360.57 1662
4361.19 1675
4361.82 1679
4362.44 1571
4363.06 1544
4363.69 1555
4364.31 1535
4364.93 1517
4365.56 1504
4366.18 1545
4366.80 1627
4367.43 1611
4368.05 1497
4368.67 1486
4369.30 1494
4369.92 1385
4370.55 1462
4371.17 1492
4371.79 1382
4372.42 1402
4373.04 1352
4373.67 1326
4374.29 1281
4374.91 1330
4375.54 1347
4376.16 1267
4376.79 1161
4377.41 1301
4378.04 1349
4378.66 1336
4379.28 1514
4379.91 1600
4380.53 1598
4381.16 1528
4381.78 1552
4382.41 1529
4383.03 1429
4383.66 1344
4384.28 1380
4384.91 1280
4385.53 1286
4386.16 1338
4386.78 1390
4387.41 1259
4388.03 1290
4388.66 1323
4389.28 1336
4389.91 1294
4390.53 1244
4391.16 1231
4391.78 1204
4392.41 1143
4393.03 1185
4393.66 1173
4394.28 1200
4394.91 1182
4395.54 1252
4396.16 1262
4396.79 1183
4397.41 1183
4398.04 1174
4398.66 1190
4399.29 1119
4399.92 1114
4400.54 1136
4401.17 1156
4401.79 1084
4402.42 1084
4403.05 1130
4403.67 1131
4404.30 1079
4404.93 1095
4405.55 1070
4406.18 1083
4406.80 1104
4407.43 1034
4408.06 1055
4408.68 1139
4409.31 1089
4409.94 1100
4410.56 1186
4411.19 1171
4411.82 1150
4412.44 1087
4413.07 1072
4413.70 1060
4414.33 1029
4414.95 1047
4415.58 1005
4416.21 1009
4416.83 1032
4417.46 1055
4418.09 1048
4418.72 1007
4419.34 1042
4419.97 999
4420.60 974
4421.22 1013
4421.85 993
4422.48 1072
4423.11 996
4423.73 998
4424.36 1068
4424.99 1007
4425.62 989
4426.25 923
4426.87 1045
4427.50 1088
4428.13 1010
4428.76 975
4429.39 943
4430.01 941
4430.64 902
4431.27 944
4431.90 976
4432.53 963
4433.15 1016
4433.78 1051
4434.41 1076
4435.04 1035
4435.67 986
4436.30 1024
4436.93 1030
4437.55 1047
4438.18 1106
4438.81 1154
4439.44 1141
4440.07 1070
4440.70 1086
4441.33 1103
4441.96 1098
4442.58 1117
4443.21 1074
4443.84 1031
4444.47 1003
4445.10 1091
4445.73 1106
4446.36 1098
4446.99 1200
4447.62 1234
4448.25 1138
4448.88 1172
4449.51 1174
4450.14 1082
4450.76 1050
4451.39 1095
4452.02 1144
4452.65 1073
4453.28 1076
4453.91 1080
4454.54 1032
4455.17 1069
4455.80 1144
4456.43 1195
4457.06 1281
4457.69 1419
4458.32 1445
4458.95 1535
4459.58 1460
4460.21 1308
4460.84 1330
4461.47 1204
4462.10 1123
4462.73 1094
4463.36 1073
4464.00 1052
4464.63 1019
4465.26 983
4465.89 1013
4466.52 1048
4467.15 930
4467.78 964
4468.41 1003
4469.04 971
4469.67 997
4470.30 1045
4470.93 951
4471.56 1027
4472.20 966
4472.83 971
4473.46 979
4474.09 908
4474.72 846
4475.35 872
4475.98 916
4476.61 882
4477.25 871
4477.88 886
4478.51 855
4479.14 893
4479.77 888
4480.40 920
4481.03 900
4481.67 913
4482.30 936
4482.93 937
4483.56 902
4484.19 910
4484.83 963
4485.46 975
4486.09 999
4486.72 987
4487.35 1016
4487.99 948
4488.62 923
4489.25 971
4489.88 970
4490.52 996
4491.15 957
4491.78 965
4492.41 1020
4493.05 962
4493.68 967
4494.31 1021
4494.94 1022
4495.58 998
4496.21 986
4496.84 953
4497.47 1019
4498.11 1020
4498.74 1048
4499.37 1096
4500.01 1062
4500.64 1108
4501.27 1214
4501.91 1359
4502.54 1509
4503.17 1700
4503.80 1693
4504.44 1610
4505.07 1553
4505.71 1485
4506.34 1488
4506.97 1312
4507.61 1343
4508.24 1309
4508.87 1192
4509.51 1243
4510.14 1223
4510.77 1188
4511.41 1101
4512.04 1163
4512.68 1129
4513.31 1137
4513.94 1178
4514.58 1159
4515.21 1155
4515.85 1161
4516.48 1155
4517.11 1091
4517.75 1060
4518.38 1071
4519.02 995
4519.65 945
4520.29 953
4520.92 969
4521.55 952
4522.19 980
4522.82 1021
4523.46 1031
4524.09 981
4524.73 1005
4525.36 1010
4526.00 996
4526.63 948
4527.27 1001
4527.90 1043
4528.54 950
4529.17 978
4529.81 1026
4530.44 1103
4531.08 1220
4531.71 1282
4532.35 1382
4532.98 1379
4533.62 1515
4534.25 1492
4534.89 1392
4535.53 1313
4536.16 1234
4536.80 1176
4537.43 1129
4538.07 1080
4538.70 1031
4539.34 929
4539.98 930
4540.61 921
4541.25 928
4541.88 923
4542.52 931
4543.16 898
4543.79 855
4544.43 881
4545.06 913
4545.70 871
4546.34 905
4546.97 872
4547.61 814
4548.25 828
4548.88 860
4549.52 815
4550.15 836
4550.79 855
4551.43 873
4552.06 847
4552.70 837
4553.34 816
4553.97 834
4554.61 946
4555.25 916
4555.89 878
4556.52 935
4557.16 861
4557.80 862
4558.43 847
4559.07 864
4559.71 843
4560.35 883
4560.98 867
4561.62 854
4562.26 866
4562.89 832
4563.53 866
4564.17 846
4564.81 863
4565.44 982
4566.08 953
4566.72 893
4567.36 914
4568.00 930
4568.63 951
4569.27 950
4569.91 972
4570.55 954
4571.19 993
4571.82 1002
4572.46 990
4573.10 903
4573.74 874
4574.38 914
4575.01 958
4575.65 1029
4576.29 942
4576.93 894
4577.57 933
4578.21 933
4578.84 906
4579.48 908
4580.12 915
4580.76 947
4581.40 924
4582.04 918
4582.68 910
4583.32 904
4583.95 963
4584.59 1048
4585.23 1024
4585.87 973
4586.51 1003
4587.15 1091
4587.79 1163
4588.43 1273
4589.07 1480
4589.71 1533
4590.35 1434
4590.99 1509
4591.62 1581
4592.26 1604
4592.90 1588
4593.54 1651
4594.18 1699
4594.82 1639
4595.46 1554
4596.10 1478
4596.74 1390
4597.38 1289
4598.02 1202
4598.66 1107
4599.30 1152
4599.94 1119
4600.58 1132
4601.22 1025
4601.86 1095
4602.50 1104
4603.14 1075
4603.78 1087
4604.42 1036
4605.06 1058
4605.70 1028
4606.34 969
4606.98 1119
4607.62 1048
4608.27 1012
4608.91 954
4609.55 961
4610.19 995
4610.83 974
4611.47 959
4612.11 975
4612.75 957
4613.39 901
4614.03 961
4614.67 895
4615.31 954
4615.96 980
4616.60 941
4617.24 899
4617.88 917
4618.52 886
4619.16 891
4619.80 887
4620.44 846
4621.09 856
4621.73 854
4622.37 847
4623.01 869
4623.65 832
4624.29 824
4624.94 798
4625.58 863
4626.22 851
4626.86 858
4627.50 885
4628.15 909
4628.79 903
4629.43 888
4630.07 947
4630.71 917
4631.36 924
4632.00 1023
4632.64 1060
4633.28 1143
4633.93 1237
4634.57 1246
4635.21 1204
4635.85 1121
4636.50 1153
4637.14 1104
4637.78 1162
4638.42 1156
4639.07 1125
4639.71 1188
4640.35 1191
4640.99 1190
4641.64 1205
4642.28 1184
4642.92 1185
4643.57 1165
4644.21 1095
4644.85 1065
4645.50 1037
4646.14 1045
4646.78 977
4647.43 969
4648.07 969
4648.71 941
4649.36 977
4650.00 990
4650.64 959
4651.29 935
4651.93 999
4652.57 991
4653.22 993
4653.86 977
4654.50 1003
4655.15 1024
4655.79 1036
4656.44 1007
4657.08 1025
4657.72 929
4658.37 923
4659.01 894
4659.66 851
4660.30 903
4660.94 929
4661.59 886
4662.23 898
4662.88 915
4663.52 874
4664.17 892
4664.81 850
4665.46 809
4666.10 821
4666.74 885
4667.39 835
4668.03 801
4668.68 851
4669.32 805
4669.97 761
4670.61 792
4671.26 850
4671.90 863
4672.55 837
4673.19 927
4673.84 900
4674.48 824
4675.13 857
4675.77 892
4676.42 879
4677.07 877
4677.71 861
4678.36 864
4679.00 878
4679.65 927
4680.29 842
4680.94 876
4681.58 921
4682.23 984
4682.88 934
4683.52 935
4684.17 926
4684.81 897
4685.46 937
4686.10 911
4686.75 961
4687.40 931
4688.04 932
4688.69 895
4689.34 956
4689.98 992
4690.63 1014
4691.27 1029
4691.92 1095
4692.57 1128
4693.21 1167
4693.86 1266
4694.51 1275
4695.15 1236
4695.80 1163
4696.45 1089
4697.09 1075
4697.74 1131
4698.39 1090
4699.03 1107
4699.68 1256
4700.33 1352
4700.97 1357
4701.62 1419
4702.27 1535
4702.92 1541
4703.56 1471
4704.21 1322
4704.86 1197
4705.50 1158
4706.15 1131
4706.80 1109
4707.45 1200
4708.09 1170
4708.74 1103
4709.39 1113
4710.04 1175
4710.68 1111
4711.33 1121
4711.98 1038
4712.63 1065
4713.28 1173
4713.92 1114
4714.57 1059
4715.22 1147
4715.87 1081
4716.52 1157
4717.16 1113
4717.81 1088
4718.46 1053
4719.11 1002
4719.76 1019
4720.41 1089
4721.05 1065
4721.70 1055
4722.35 1089
4723.00 1118
4723.65 1119
4724.30 1137
4724.94 1155
4725.59 1104
4726.24 1073
4726.89 1115
4727.54 1109
4728.19 1089
4728.84 1151
4729.49 1175
4730.14 1107
4730.78 1181
4731.43 1097
4732.08 1049
4732.73 1034
4733.38 1039
4734.03 951
4734.68 960
4735.33 978
4735.98 1002
4736.63 949
4737.28 984
4737.93 988
4738.58 955
4739.23 949
4739.88 986
4740.53 1023
4741.18 999
4741.83 1031
4742.47 1162
4743.12 1177
4743.77 1043
4744.42 1101
4745.07 1033
4745.72 1061
4746.37 1001
4747.03 1026
4747.68 992
4748.33 972
4748.98 1013
4749.63 1004
4750.28 1062
4750.93 1126
4751.58 1127
4752.23 1110
4752.88 1155
4753.53 1134
4754.18 1132
4754.83 1079
4755.48 1137
4756.13 1123
4756.78 1087
4757.43 1111
4758.08 1082
4758.74 1053
4759.39 1026
4760.04 1044
4760.69 1084
4761.34 1156
4761.99 1213
4762.64 1281
4763.29 1279
4763.94 1338
4764.60 1295
4765.25 1156
4765.90 1177
4766.55 1131
4767.20 1070
4767.85 1047
4768.51 1064
4769.16 1077
4769.81 1018
4770.46 1077
4771.11 1080
4771.76 1006
4772.42 1050
4773.07 1148
4773.72 1148
4774.37 1081
4775.02 1094
4775.68 1072
4776.33 1127
4776.98 1077
4777.63 1093
4778.29 1083
4778.94 1073
4779.59 1069
4780.24 1040
4780.89 1083
4781.55 1048
4782.20 1124
4782.85 1083
4783.51 1123
4784.16 1127
4784.81 1062
4785.46 1061
4786.12 1107
4786.77 1136
4787.42 1157
4788.08 1091
4788.73 1051
4789.38 1080
4790.03 1062
4790.69 1161
4791.34 1278
4791.99 1235
4792.65 1267
4793.30 1264
4793.95 1204
4794.61 1241
4795.26 1331
4795.91 1270
4796.57 1225
4797.22 1203
4797.87 1282
4798.53 1226
4799.18 1304
4799.84 1402
4800.49 1568
4801.14 1815
4801.80 1883
4802.45 1919
4803.11 2079
4803.76 2045
4804.41 1870
4805.07 1698
4805.72 1668
4806.38 1502
4807.03 1389
4807.68 1388
4808.34 1367
4808.99 1361
4809.65 1352
4810.30 1392
4810.96 1371
4811.61 1344
4812.27 1352
4812.92 1329
4813.58 1403
4814.23 1343
4814.89 1402
4815.54 1425
4816.19 1429
4816.85 1462
4817.50 1472
4818.16 1495
4818.81 1525
4819.47 1561
4820.13 1510
4820.78 1560
4821.44 1650
4822.09 1677
4822.75 1800
4823.40 1927
4824.06 1935
4824.71 2122
4825.37 2093
4826.02 2053
4826.68 2052
4827.33 1977
4827.99 1878
4828.65 1806
4829.30 1699
4829.96 1662
4830.61 1603
4831.27 1692
4831.93 1790
4832.58 1700
4833.24 1635
4833.89 1681
4834.55 1825
4835.21 1799
4835.86 1862
4836.52 1925
4837.17 1991
4837.83 2038
4838.49 2062
4839.14 2135
4839.80 2305
4840.46 2311
4841.11 2219
4841.77 2186
4842.43 2193
4843.08 2200
4843.74 2155
4844.40 2197
4845.05 2151
4845.71 2197
4846.37 2159
4847.02 2192
4847.68 2309
4848.34 2432
4849.00 2430
4849.65 2684
4850.31 2887
4850.97 3192
4851.62 3588
4852.28 3773
4852.94 3815
4853.60 3732
4854.25 3508
4854.91 3245
4855.57 2999
4856.23 2923
4856.88 2988
4857.54 3170
4858.20 3577
4858.86 4171
4859.52 4472
4860.17 4897
4860.83 5016
4861.49 4749
4862.15 4544
4862.81 4158
4863.46 3739
4864.12 3319
4864.78 3061
4865.44 2922
4866.10 2780
4866.75 2785
4867.41 2785
4868.07 2895
4868.73 2891
4869.39 2957
4870.05 2977
4870.71 2891
4871.36 2873
4872.02 2758
4872.68 2719
4873.34 2629
4874.00 2596
4874.66 2621
4875.32 2445
4875.98 2313
4876.63 2269
4877.29 2327
4877.95 2239
4878.61 2326
4879.27 2472
4879.93 2498
4880.59 2633
4881.25 2800
4881.91 2735
4882.57 2624
4883.23 2411
4883.89 2263
4884.55 2127
4885.21 2047
4885.87 2015
4886.52 2025
4887.18 1933
4887.84 1844
4888.50 1852
4889.16 1852
4889.82 1889
4890.48 1922
4891.14 1918
4891.80 1874
4892.46 1890
4893.12 1923
4893.78 2018
4894.44 1958
4895.10 1915
4895.76 1849
4896.42 1840
4897.09 1740
4897.75 1697
4898.41 1606
4899.07 1693
4899.73 1694
4900.39 1720
4901.05 1734
4901.71 1763
4902.37 1827
4903.03 1796
4903.69 1745
4904.35 1573
4905.01 1533
4905.67 1480
4906.33 1473
4907.00 1432
4907.66 1418
4908.32 1434
4908.98 1464
4909.64 1350
4910.30 1369
4910.96 1378
4911.62 1293
4912.29 1316
4912.95 1361
4913.61 1228
4914.27 1218
4914.93 1251
4915.59 1191
4916.26 1269
4916.92 1211
4917.58 1226
4918.24 1189
4918.90 1235
4919.56 1232
4920.23 1239
4920.89 1226
4921.55 1222
4922.21 1258
4922.87 1213
4923.54 1200
4924.20 1161
4924.86 1194
4925.52 1209
4926.19 1161
4926.85 1154
4927.51 1218
4928.17 1183
4928.84 1180
4929.50 1158
4930.16 1224
4930.82 1147
4931.49 1125
4932.15 1185
4932.81 1163
4933.47 1209
4934.14 1200
4934.80 1117
4935.46 1086
4936.13 1112
4936.79 1169
4937.45 1169
4938.11 1138
4938.78 1098
4939.44 1181
4940.10 1118
4940.77 1085
4941.43 1075
4942.09 1055
4942.76 1065
4943.42 1020
4944.08 1007
4944.75 1104
4945.41 1052
4946.08 1035
4946.74 1021
4947.40 1049
4948.07 977
4948.73 954
4949.39 977
4950.06 1030
4950.72 970
4951.39 960
4952.05 944
4952.71 998
4953.38 987
4954.04 988
4954.71 992
4955.37 1020
4956.04 993
4956.70 998
4957.36 942
4958.03 992
4958.69 1044
4959.36 988
4960.02 994
4960.69 1004
4961.35 1034
4962.02 1077
4962.68 1135
4963.35 1287
4964.01 1250
4964.68 1335
4965.34 1426
4966.01 1479
4966.67 1400
4967.34 1401
4968.00 1289
4968.67 1230
4969.33 1170
4970.00 1111
4970.66 1005
4971.33 976
4971.99 966
4972.66 989
4973.32 967
4973.99 954
4974.66 1012
4975.32 1023
4975.99 1081
4976.65 1086
4977.32 1203
4977.98 1153
4978.65 1167
4979.32 1230
4979.98 1227
4980.65 1145
4981.31 1094
4981.98 1129
4982.65 1064
4983.31 985
4983.98 1012
4984.64 1039
4985.31 1015
4985.98 976
4986.64 1000
4987.31 956
4987.98 912
4988.64 949
4989.31 962
4989.98 886
4990.64 889
4991.31 923
4991.98 934
4992.64 982
4993.31 980
4993.98 969
4994.64 922
4995.31 943
4995.98 931
4996.64 903
4997.31 866
4997.98 926
4998.65 865
4999.31 916
4999.98 932
5000.65 835
5001.31 850
5001.98 846
5002.65 803
5003.32 777
5003.98 840
5004.65 820
5005.32 817
5005.99 865
5006.66 857
5007.32 857
5007.99 796
5008.66 859
5009.33 888
5009.99 838
5010.66 846
5011.33 842
5012.00 878
5012.67 884
5013.33 868
5014.00 923
5014.67 879
5015.34 870
5016.01 901
5016.68 930
5017.34 835
5018.01 834
5018.68 784
5019.35 790
5020.02 875
5020.69 847
5021.36 853
5022.02 808
5022.69 849
5023.36 815
5024.03 860
5024.70 888
5025.37 861
5026.04 891
5026.71 827
5027.38 793
5028.05 839
5028.71 832
5029.38 828
5030.05 852
5030.72 831
5031.39 837
5032.06 846
5032.73 771
5033.40 813
5034.07 773
5034.74 749
5035.41 765
5036.08 864
5036.75 832
5037.42 799
5038.09 832
5038.76 760
5039.43 788
5040.10 835
5040.77 848
5041.44 739
5042.11 820
5042.78 877
5043.45 866
5044.12 816
5044.79 839
5045.46 856
5046.13 839
5046.80 850
5047.47 856
5048.14 814
5048.81 886
5049.48 925
5050.15 868
5050.82 828
5051.49 824
5052.16 791
5052.83 871
5053.51 862
5054.18 839
5054.85 836
5055.52 796
5056.19 786
5056.86 794
5057.53 808
5058.20 787
5058.87 833
5059.55 852
5060.22 802
5060.89 749
5061.56 797
5062.23 806
5062.90 821
5063.57 781
5064.25 828
5064.92 824
5065.59 835
5066.26 883
5066.93 818
5067.60 853
5068.28 827
5068.95 840
5069.62 885
5070.29 784
5070.96 812
5071.64 801
5072.31 819
5072.98 865
5073.65 818
5074.32 824
5075.00 811
5075.67 883
5076.34 895
5077.01 866
5077.69 838
5078.36 845
5079.03 907
5079.70 951
5080.38 1025
5081.05 1073
5081.72 1020
5082.39 991
5083.07 915
5083.74 978
5084.41 942
5085.09 924
5085.76 973
5086.43 898
5087.10 900
5087.78 887
5088.45 919
5089.12 900
5089.80 877
5090.47 995
5091.14 1090
5091.82 1090
5092.49 1002
5093.16 1022
5093.84 1031
5094.51 985
5095.18 974
5095.86 925
5096.53 972
5097.21 946
5097.88 869
5098.55 896
5099.23 885
5099.90 811
5100.57 873
5101.25 930
5101.92 879
5102.60 814
5103.27 928
5103.95 947
5104.62 933
5105.29 1013
5105.97 977
5106.64 988
5107.32 1015
5107.99 1020
5108.67 1005
5109.34 939
5110.01 947
5110.69 913
5111.36 900
5112.04 836
5112.71 849
5113.39 896
5114.06 942
5114.74 962
5115.41 877
5116.09 882
5116.76 915
5117.44 906
5118.11 941
5118.79 985
5119.46 1034
5120.14 1126
5120.81 1195
5121.49 1220
5122.16 1167
5122.84 1101
5123.52 1121
5124.19 1156
5124.87 1100
5125.54 1050
5126.22 1066
5126.89 1032
5127.57 960
5128.24 934
5128.92 934
5129.60 959
5130.27 921
5130.95 898
5131.62 871
5132.30 955
5132.98 1013
5133.65 991
5134.33 992
5135.01 928
5135.68 893
5136.36 942
5137.03 1039
5137.71 980
5138.39 931
5139.06 899
5139.74 926
5140.42 892
5141.09 867
5141.77 860
5142.45 825
5143.12 820
5143.80 887
5144.48 829
5145.15 760
5145.83 763
5146.51 793
5147.18 844
5147.86 868
5148.54 842
5149.22 772
5149.89 806
5150.57 837
5151.25 851
5151.93 769
5152.60 779
5153.28 858
5153.96 875
5154.63 826
5155.31 830
5155.99 781
5156.67 783
5157.35 816
5158.02 884
5158.70 870
5159.38 839
5160.06 861
5160.73 807
5161.41 785
5162.09 773
5162.77 853
5163.45 805
5164.12 833
5164.80 812
5165.48 833
5166.16 859
5166.84 820
5167.52 837
5168.19 917
5168.87 888
5169.55 879
5170.23 837
5170.91 824
5171.59 790
5172.27 771
5172.94 780
5173.62 744
5174.30 744
5174.98 760
5175.66 801
5176.34 752
5177.02 738
5177.70 773
5178.38 777
5179.06 755
5179.73 789
5180.41 810
5181.09 830
5181.77 862
5182.45 754
5183.13 804
5183.81 822
5184.49 766
5185.17 762
5185.85 743
5186.53 813
5187.21 861
5187.89 805
5188.57 808
5189.25 798
5189.93 732
5190.61 715
5191.29 747
5191.97 791
5192.65 781
5193.33 814
5194.01 831
5194.69 827
5195.37 795
5196.05 837
5196.73 798
5197.41 818
5198.09 783
5198.77 766
5199.45 765
5200.13 774
5200.81 782
5201.49 751
5202.17 754
5202.85 812
5203.53 819
5204.21 854
5204.89 814
5205.58 811
5206.26 869
5206.94 817
5207.62 771
5208.30 796
5208.98 848
5209.66 857
5210.34 950
5211.02 926
5211.71 966
5212.39 909
5213.07 857
5213.75 880
5214.43 880
5215.11 928
5215.79 1001
5216.48 1022
5217.16 1103
5217.84 1133
5218.52 1027
5219.20 1021
5219.88 936
5220.57 912
5221.25 918
5221.93 898
5222.61 929
5223.29 1009
5223.98 976
5224.66 1015
5225.34 1079
5226.02 1045
5226.70 1025
5227.39 977
5228.07 1011
5228.75 893
5229.43 901
5230.12 873
5230.80 914
5231.48 879
5232.16 923
5232.85 928
5233.53 907
5234.21 905
5234.89 972
5235.58 985
5236.26 978
5236.94 959
5237.63 930
5238.31 980
5238.99 995
5239.67 1086
5240.36 994
5241.04 973
5241.72 1077
5242.41 1017
5243.09 1051
5243.77 1064
5244.46 993
5245.14 964
5245.82 912
5246.51 940
5247.19 968
5247.88 908
5248.56 956
5249.24 907
5249.93 880
5250.61 882
5251.29 919
5251.98 894
5252.66 970
5253.35 971
5254.03 1052
5254.71 1045
5255.40 1046
5256.08 1017
5256.77 1040
5257.45 997
5258.14 866
5258.82 871
5259.50 895
5260.19 928
5260.87 933
5261.56 974
5262.24 1034
5262.93 996
5263.61 987
5264.30 1030
5264.98 1000
5265.67 1051
5266.35 1023
5267.03 978
5267.72 997
5268.40 944
5269.09 965
5269.77 1010
5270.46 957
5271.14 896
5271.83 937
5272.52 906
5273.20 885
5273.89 845
5274.57 873
5275.26 866
5275.94 855
5276.63 916
5277.31 928
5278.00 955
5278.68 934
5279.37 929
5280.06 907
5280.74 885
5281.43 931
5282.11 965
5282.80 904
5283.48 900
5284.17 898
5284.86 910
5285.54 882
5286.23 889
5286.92 889
5287.60 877
5288.29 876
5288.97 859
5289.66 913
5290.35 844
5291.03 831
5291.72 809
5292.41 833
5293.09 862
5293.78 902
5294.47 894
5295.15 864
5295.84 849
5296.53 897
5297.21 890
5297.90 899
5298.59 940
5299.27 943
5299.96 941
5300.65 944
5301.33 986
5302.02 998
5302.71 1068
5303.40 1058
5304.08 1097
5304.77 1128
5305.46 1265
5306.15 1297
5306.83 1365
5307.52 1450
5308.21 1431
5308.90 1429
5309.58 1357
5310.27 1240
5310.96 1256
5311.65 1236
5312.33 1319
5313.02 1309
5313.71 1436
5314.40 1522
5315.09 1518
5315.77 1451
5316.46 1382
5317.15 1352
5317.84 1261
5318.53 1291
5319.21 1247
5319.90 1194
5320.59 1239
5321.28 1318
5321.97 1289
5322.66 1355
5323.35 1454
5324.03 1272
5324.72 1180
5325.41 1166
5326.10 1167
5326.79 1099
5327.48 1115
5328.17 1042
5328.86 1046
5329.54 981
5330.23 924
5330.92 977
5331.61 928
5332.30 972
5332.99 905
5333.68 938
5334.37 951
5335.06 912
5335.75 899
5336.44 891
5337.12 891
5337.81 907
5338.50 868
5339.19 903
5339.88 874
5340.57 831
5341.26 883
5341.95 889
5342.64 888
5343.33 878
5344.02 872
5344.71 939
5345.40 888
5346.09 875
5346.78 953
5347.47 899
5348.16 954
5348.85 1015
5349.54 994
5350.23 1075
5350.92 1046
5351.61 1044
5352.30 1074
5352.99 1016
5353.68 1036
5354.37 980
5355.07 923
5355.76 932
5356.45 964
5357.14 958
5357.83 918
5358.52 919
5359.21 841
5359.90 933
5360.59 933
5361.28 907
5361.97 927
5362.66 971
5363.36 1004
5364.05 1056
5364.74 1024
5365.43 984
5366.12 944
5366.81 996
5367.50 945
5368.19 819
5368.89 845
5369.58 872
5370.27 818
5370.96 776
5371.65 796
5372.34 811
5373.04 759
5373.73 825
5374.42 820
5375.11 798
5375.80 767
5376.49 872
5377.19 831
5377.88 787
5378.57 810
5379.26 824
5379.96 808
5380.65 851
5381.34 758
5382.03 808
5382.72 816
5383.42 810
5384.11 781
5384.80 812
5385.49 830
5386.19 812
5386.88 841
5387.57 823
5388.26 806
5388.96 806
5389.65 820
5390.34 891
5391.04 909
5391.73 868
5392.42 938
5393.12 929
5393.81 885
5394.50 882
5395.19 883
5395.89 853
5396.58 829
5397.27 912
5397.97 852
5398.66 888
5399.35 888
5400.05 815
5400.74 812
5401.43 837
5402.13 879
5402.82 943
5403.52 837
5404.21 878
5404.90 917
5405.60 933
5406.29 951
5406.98 919
5407.68 956
5408.37 850
5409.07 870
5409.76 951
5410.45 904
5411.15 852
5411.84 885
5412.54 880
5413.23 927
5413.93 902
5414.62 875
5415.32 892
5416.01 897
5416.70 847
5417.40 880
5418.09 906
5418.79 924
5419.48 943
5420.18 912
5420.87 886
5421.57 899
5422.26 938
5422.96 961
5423.65 1021
5424.35 959
5425.04 942
5425.74 963
5426.43 933
5427.13 937
5427.82 892
5428.52 897
5429.21 938
5429.91 971
5430.60 924
5431.30 925
5432.00 938
5432.69 920
5433.39 977
5434.08 1017
5434.78 969
5435.47 926
5436.17 966
5436.86 1029
5437.56 975
5438.26 1098
5438.95 1156
5439.65 1082
5440.34 1140
5441.04 1132
5441.74 1072
5442.43 1045
5443.13 1044
5443.83 968
5444.52 980
5445.22 1003
5445.91 1061
5446.61 1142
5447.31 1259
5448.00 1251
5448.70 1379
5449.40 1402
5450.09 1439
5450.79 1515
5451.49 1419
5452.18 1408
5452.88 1333
5453.58 1317
5454.27 1303
5454.97 1239
5455.67 1204
5456.37 1182
5457.06 1161
5457.76 1097
5458.46 1084
5459.15 1139
5459.85 1178
5460.55 1224
5461.25 1187
5461.94 1201
5462.64 1181
5463.34 1155
5464.04 1196
5464.73 1190
5465.43 1270
5466.13 1196
5466.83 1224
5467.53 1216
5468.22 1305
5468.92 1235
5469.62 1245
5470.32 1274
5471.01 1276
5471.71 1240
5472.41 1315
5473.11 1309
5473.81 1394
5474.51 1418
5475.20 1535
5475.90 1553
5476.60 1465
5477.30 1550
5478.00 1568
5478.70 1629
5479.39 1802
5480.09 2005
5480.79 2364
5481.49 2696
5482.19 3019
5482.89 3201
5483.59 3168
5484.29 3062
5484.98 2930
5485.68 2574
5486.38 2309
5487.08 2111
5487.78 2025
5488.48 1980
5489.18 1831
5489.88 1808
5490.58 1770
5491.28 1768
5491.98 1785
5492.68 1771
5493.37 1863
5494.07 1935
5494.77 1988
5495.47 2006
5496.17 2102
5496.87 2123
5497.57 2088
5498.27 2078
5498.97 2172
5499.67 2159
5500.37 2499
5501.07 3019
5501.77 3846
5502.47 4504
5503.17 5028
5503.87 5441
5504.57 5208
5505.27 4640
5505.97 3717
5506.67 3292
5507.37 2624
5508.07 2368
5508.77 2055
5509.47 1938
5510.17 1813
5510.87 1692
5511.58 1681
5512.28 1647
5512.98 1598
5513.68 1556
5514.38 1599
5515.08 1556
5515.78 1598
5516.48 1579
5517.18 1545
5517.88 1584
5518.58 1584
5519.28 1588
5519.99 1601
5520.69 1624
5521.39 1605
5522.09 1680
5522.79 1708
5523.49 1675
5524.19 1584
5524.90 1434
5525.60 1430
5526.30 1321
5527.00 1257
5527.70 1293
5528.40 1217
5529.10 1181
5529.81 1221
5530.51 1143
5531.21 1207
5531.91 1259
5532.61 1219
5533.32 1248
5534.02 1211
5534.72 1257
5535.42 1224
5536.12 1215
5536.83 1215
5537.53 1194
5538.23 1178
5538.93 1214
5539.64 1169
5540.34 1175
5541.04 1264
5541.74 1148
5542.45 1134
5543.15 1146
5543.85 1119
5544.55 1079
5545.26 1098
5545.96 1067
5546.66 1080
5547.36 1100
5548.07 1061
5548.77 1114
5549.47 1057
5550.18 1083
5550.88 984
5551.58 986
5552.29 982
5552.99 1036
5553.69 1001
5554.40 1027
5555.10 1077
5555.80 1067
5556.51 1075
5557.21 1024
5557.91 1013
5558.62 1066
5559.32 1071
5560.02 1018
5560.73 1024
5561.43 1033
5562.14 1054
5562.84 1042
5563.54 1107
5564.25 1099
5564.95 1108
5565.65 1111
5566.36 1132
5567.06 1108
5567.77 1050
5568.47 1111
5569.18 1119
5569.88 1067
5570.58 964
5571.29 962
5571.99 1047
5572.70 985
5573.40 1034
5574.11 967
5574.81 1035
5575.52 1025
5576.22 987
5576.93 1066
5577.63 1053
5578.33 1049
5579.04 1058
5579.74 1009
5580.45 1059
5581.15 982
5581.86 995
5582.56 1000
5583.27 910
5583.97 950
5584.68 932
5585.39 920
5586.09 939
5586.80 925
5587.50 935
5588.21 905
5588.91 949
5589.62 990
5590.32 919
5591.03 939
5591.73 956
5592.44 944
5593.15 935
5593.85 963
5594.56 925
5595.26 938
5595.97 936
5596.68 897
5597.38 903
5598.09 901
5598.79 909
5599.50 911
5600.21 895
5600.91 870
5601.62 889
5602.33 864
5603.03 911
5603.74 915
5604.44 927
5605.15 838
5605.86 888
5606.56 908
5607.27 939
5607.98 936
5608.68 926
5609.39 901
5610.10 851
5610.80 886
5611.51 893
5612.22 944
5612.93 934
5613.63 887
5614.34 849
5615.05 902
5615.75 890
5616.46 898
5617.17 922
5617.88 853
5618.58 928
5619.29 922
5620.00 942
5620.71 936
5621.41 902
5622.12 888
5622.83 914
5623.54 930
5624.24 932
5624.95 934
5625.66 979
5626.37 979
5627.08 1022
5627.78 941
5628.49 1026
5629.20 1046
5629.91 1030
5630.62 1046
5631.32 1061
5632.03 1134
5632.74 1102
5633.45 1111
5634.16 1102
5634.86 1124
5635.57 1134
5636.28 1146
5636.99 1207
5637.70 1295
5638.41 1315
5639.12 1301
5639.82 1330
5640.53 1391
5641.24 1390
5641.95 1384
5642.66 1361
5643.37 1330
5644.08 1342
5644.79 1333
5645.50 1218
5646.21 1192
5646.91 1162
5647.62 1156
5648.33 1144
5649.04 1107
5649.75 1150
5650.46 1083
5651.17 1116
5651.88 1077
5652.59 1063
5653.30 1054
5654.01 1076
5654.72 1132
5655.43 1083
5656.14 1133
5656.85 1103
5657.56 1104
5658.27 1163
5658.98 1143
5659.69 1138
5660.40 1185
5661.11 1202
5661.82 1189
5662.53 1276
5663.24 1322
5663.95 1305
5664.66 1261
5665.37 1194
5666.08 1229
5666.79 1238
5667.50 1138
5668.21 1135
5668.92 1069
5669.63 1102
5670.34 1088
5671.05 1128
5671.76 1290
5672.47 1351
5673.18 1473
5673.89 1549
5674.61 1488
5675.32 1458
5676.03 1332
5676.74 1285
5677.45 1187
5678.16 1183
5678.87 1111
5679.58 1051
5680.29 1100
5681.01 1046
5681.72 1106
5682.43 1151
5683.14 1086
5683.85 1105
5684.56 1078
5685.27 1083
5685.99 1102
5686.70 1043
5687.41 989
5688.12 946
5688.83 951
5689.54 977
5690.26 970
5690.97 1002
5691.68 971
5692.39 1003
5693.10 995
5693.82 1006
5694.53 958
5695.24 920
5695.95 905
5696.67 927
5697.38 946
5698.09 919
5698.80 941
5699.51 937
5700.23 910
5700.94 907
5701.65 940
5702.36 900
5703.08 880
5703.79 881
5704.50 966
5705.22 957
5705.93 919
5706.64 896
5707.35 875
5708.07 881
5708.78 899
5709.49 943
5710.21 916
5710.92 890
5711.63 828
5712.35 885
5713.06 907
5713.77 852
5714.49 924
5715.20 950
5715.91 898
5716.63 870
5717.34 886
5718.05 874
5718.77 851
5719.48 845
5720.19 777
5720.91 820
5721.62 914
5722.34 869
5723.05 913
5723.76 881
5724.48 914
5725.19 890
5725.91 918
5726.62 929
5727.33 916
5728.05 941
5728.76 941
5729.48 953
5730.19 998
5730.91 980
5731.62 914
5732.34 954
5733.05 973
5733.76 975
5734.48 906
5735.19 884
5735.91 895
5736.62 847
5737.34 873
5738.05 872
5738.77 853
5739.48 878
5740.20 879
5740.91 836
5741.63 791
5742.34 829
5743.06 808
5743.77 819
5744.49 910
5745.20 859
5745.92 874
5746.63 909
5747.35 873
5748.07 865
5748.78 866
5749.50 869
5750.21 838
5750.93 904
5751.64 944
5752.36 905
5753.07 919
5753.79 931
5754.51 1001
5755.22 1001
5755.94 941
5756.65 982
5757.37 1012
5758.09 961
5758.80 972
5759.52 1046
5760.24 1072
5760.95 1058
5761.67 976
5762.38 1011
5763.10 1086
5763.82 1043
5764.53 1111
5765.25 1113
5765.97 1133
5766.68 1082
5767.40 1108
5768.12 1123
5768.83 1200
5769.55 1204
5770.27 1372
5770.98 1622
5771.70 1971
5772.42 2289
5773.13 2617
5773.85 2562
5774.57 2443
5775.29 2297
5776.00 1948
5776.72 1602
5777.44 1484
5778.16 1390
5778.87 1273
5779.59 1213
5780.31 1127
5781.03 1180
5781.74 1168
5782.46 1169
5783.18 1176
5783.90 1172
5784.61 1153
5785.33 1202
5786.05 1281
5786.77 1211
5787.48 1271
5788.20 1276
5788.92 1211
5789.64 1204
5790.36 1155
5791.08 1151
5791.79 1168
5792.51 1138
5793.23 1207
5793.95 1143
5794.67 1117
5795.38 1089
5796.10 1052
5796.82 1004
5797.54 1044
5798.26 1065
5798.98 1034
5799.70 1030
5800.41 1027
5801.13 1083
5801.85 1094
5802.57 1126
5803.29 1160
5804.01 1135
5804.73 1079
5805.45 1040
5806.17 1066
5806.89 1074
5807.60 1033
5808.32 986
5809.04 1043
5809.76 1029
5810.48 962
5811.20 995
5811.92 974
5812.64 1020
5813.36 988
5814.08 991
5814.80 990
5815.52 900
5816.24 932
5816.96 985
5817.68 935
5818.40 891
5819.12 952
5819.84 970
5820.56 997
5821.28 968
5822.00 926
5822.72 981
5823.44 885
5824.16 937
5824.88 901
5825.60 918
5826.32 957
5827.04 967
5827.76 955
5828.48 967
5829.20 967
5829.92 971
5830.64 970
5831.36 972
5832.08 900
5832.80 883
5833.52 950
5834.25 908
5834.97 897
5835.69 909
5836.41 959
5837.13 873
5837.85 876
5838.57 875
5839.29 906
5840.01 955
5840.73 923
5841.46 896
5842.18 904
5842.90 932
5843.62 948
5844.34 977
5845.06 927
5845.78 967
5846.51 1010
5847.23 958
5847.95 889
5848.67 926
5849.39 929
5850.11 1006
5850.84 986
5851.56 1004
5852.28 975
5853.00 1012
5853.72 993
5854.45 975
5855.17 1078
5855.89 1027
5856.61 999
5857.33 998
5858.06 1028
5858.78 1030
5859.50 1051
5860.22 954
5860.95 953
5861.67 970
5862.39 984
5863.11 953
5863.84 961
5864.56 1064
5865.28 1032
5866.01 1088
5866.73 1065
5867.45 1053
5868.17 1028
5868.90 1019
5869.62 999
5870.34 1028
5871.07 1016
5871.79 1082
5872.51 1118
5873.24 1034
5873.96 1080
5874.68 1059
5875.41 1044
5876.13 1081
5876.85 1041
5877.58 1050
5878.30 1055
5879.02 1068
5879.75 1170
5880.47 1175
5881.19 1214
5881.92 1334
5882.64 1260
5883.37 1298
5884.09 1210
5884.81 1152
5885.54 1158
5886.26 1091
5886.99 1167
5887.71 1216
5888.43 1237
5889.16 1207
5889.88 1179
5890.61 1147
5891.33 1121
5892.05 1209
5892.78 1150
5893.50 1186
5894.23 1186
5894.95 1177
5895.68 1180
5896.40 1155
5897.13 1183
5897.85 1203
5898.58 1150
5899.30 1152
5900.03 1172
5900.75 1127
5901.48 1116
5902.20 1142
5902.93 1179
5903.65 1179
5904.38 1181
5905.10 1211
5905.83 1326
5906.55 1224
5907.28 1295
5908.00 1247
5908.73 1234
5909.45 1287
5910.18 1271
5910.90 1310
5911.63 1282
5912.36 1422
5913.08 1330
5913.81 1356
5914.53 1280
5915.26 1330
5915.98 1401
5916.71 1424
5917.44 1423
5918.16 1436
5918.89 1349
5919.61 1320
5920.34 1404
5921.07 1384
5921.79 1422
5922.52 1398
5923.25 1472
5923.97 1508
5924.70 1430
5925.42 1499
5926.15 1480
5926.88 1632
5927.60 1607
5928.33 1571
5929.06 1602
5929.78 1585
5930.51 1635
5931.24 1607
5931.96 1639
5932.69 1711
5933.42 1734
5934.15 1710
5934.87 1776
5935.60 1802
5936.33 1925
5937.05 1826
5937.78 1922
5938.51 1907
5939.24 1951
5939.96 1989
5940.69 1981
5941.42 2031
5942.14 2163
5942.87 2070
5943.60 2144
5944.33 2258
5945.06 2382
5945.78 2393
5946.51 2490
5947.24 2470
5947.97 2569
5948.69 2707
5949.42 2734
5950.15 2688
5950.88 2692
5951.61 2991
5952.33 3218
5953.06 3534
5953.79 4015
5954.52 4434
5955.25 4941
5955.98 5008
5956.70 4984
5957.43 4657
5958.16 4402
5958.89 4143
5959.62 3854
5960.35 3735
5961.07 3628
5961.80 3726
5962.53 3558
5963.26 3564
5963.99 3548
5964.72 3546
5965.45 3576
5966.18 3896
5966.90 4274
5967.63 4726
5968.36 5221
5969.09 5647
5969.82 6055
5970.55 5863
5971.28 5714
5972.01 5617
5972.74 5265
5973.47 4887
5974.20 4761
5974.93 4568
5975.66 4434
5976.39 4376
5977.12 4265
5977.84 4223
5978.57 4295
5979.30 4369
5980.03 4320
5980.76 4586
5981.49 4765
5982.22 4871
5982.95 4925
5983.68 5145
5984.41 5305
5985.14 5290
5985.87 5335
5986.60 5270
5987.33 5430
5988.06 5365
5988.79 5346
5989.53 5298
5990.26 5133
5990.99 5204
5991.72 5241
5992.45 5287
5993.18 5292
5993.91 5293
5994.64 5416
5995.37 5578
5996.10 5577
5996.83 5637
5997.56 5882
5998.29 5906
5999.02 6115
5999.75 6234
6000.49 6265
6001.22 6119
6001.95 6091
6002.68 6010
6003.41 5928
6004.14 5838
6004.87 5808
6005.60 5612
6006.34 5618
6007.07 5518
6007.80 5532
6008.53 5646
6009.26 5779
6009.99 6066
6010.72 6656
6011.46 7811
6012.19 9318
6012.92 11659
6013.65 14249
6014.38 17123
6015.12 19730
6015.85 21593
6016.58 22887
6017.31 22729
6018.04 21478
6018.78 19995
6019.51 17820
6020.24 15713
6020.97 13408
6021.70 11396
6022.44 9571
6023.17 8063
6023.90 7219
6024.63 6494
6025.37 5874
6026.10 5426
6026.83 5124
6027.56 4896
6028.30 4766
6029.03 4710
6029.76 4589
6030.50 4730
6031.23 4852
6031.96 4993
6032.69 5120
6033.43 5081
6034.16 4901
6034.89 4688
6035.63 4282
6036.36 4066
6037.09 3933
6037.83 3798
6038.56 3716
6039.29 3726
6040.03 3731
6040.76 3840
6041.49 3939
6042.23 3951
6042.96 4005
6043.69 4065
6044.43 3994
6045.16 4047
6045.90 4149
6046.63 4269
6047.36 4339
6048.10 4307
6048.83 4387
6049.57 4542
6050.30 4575
6051.03 4825
6051.77 5042
6052.50 5252
6053.24 5675
6053.97 6185
6054.70 6878
6055.44 6969
6056.17 7175
6056.91 7058
6057.64 6700
6058.38 6147
6059.11 5557
6059.85 5109
6060.58 4852
6061.32 4639
6062.05 4400
6062.79 4277
6063.52 4238
6064.26 4132
6064.99 3986
6065.72 3917
6066.46 3798
6067.20 3792
6067.93 3836
6068.67 3714
6069.40 3603
6070.14 3588
6070.87 3517
6071.61 3423
6072.34 3356
6073.08 3380
6073.81 3417
6074.55 3323
6075.28 3276
6076.02 3331
6076.76 3378
6077.49 3326
6078.23 3339
6078.96 3321
6079.70 3221
6080.43 3197
6081.17 3158
6081.91 3132
6082.64 2961
6083.38 2936
6084.11 2867
6084.85 2714
6085.59 2783
6086.32 2741
6087.06 2699
6087.80 2665
6088.53 2621
6089.27 2668
6090.00 2561
6090.74 2587
6091.48 2796
6092.21 2805
6092.95 2763
6093.69 2702
6094.42 2673
6095.16 2683
6095.90 2664
6096.63 2645
6097.37 2566
6098.11 2597
6098.85 2494
6099.58 2500
6100.32 2436
6101.06 2461
6101.79 2351
6102.53 2379
6103.27 2429
6104.01 2436
6104.74 2431
6105.48 2395
6106.22 2367
6106.96 2365
6107.69 2314
6108.43 2305
6109.17 2346
6109.91 2418
6110.64 2391
6111.38 2376
6112.12 2383
6112.86 2398
6113.59 2483
6114.33 2515
6115.07 2469
6115.81 2494
6116.55 2501
6117.28 2533
6118.02 2529
6118.76 2552
6119.50 2646
6120.24 2679
6120.98 2612
6121.71 2553
6122.45 2447
6123.19 2570
6123.93 2570
6124.67 2543
6125.41 2589
6126.15 2679
6126.88 2711
6127.62 2759
6128.36 2676
6129.10 2681
6129.84 2654
6130.58 2611
6131.32 2658
6132.06 2625
6132.80 2693
6133.53 2673
6134.27 2690
6135.01 2721
6135.75 2726
6136.49 2846
6137.23 2829
6137.97 2847
6138.71 3003
6139.45 3064
6140.19 3325
6140.93 3468
6141.67 3641
6142.41 3656
6143.15 3654
6143.89 3609
6144.63 3634
6145.37 3607
6146.11 3657
6146.85 3516
6147.59 3358
6148.33 3342
6149.07 3303
6149.81 3251
6150.55 3217
6151.29 3234
6152.03 3261
6152.77 3305
6153.51 3119
6154.25 3183
6154.99 3236
6155.73 3244
6156.47 3289
6157.21 3317
6157.95 3497
6158.69 3595
6159.43 3555
6160.17 3584
6160.91 3682
6161.65 3690
6162.39 3674
6163.13 3781
6163.88 3804
6164.62 3941
6165.36 4162
6166.10 4403
6166.84 4614
6167.58 4659
6168.32 4958
6169.06 5216
6169.80 5233
6170.55 5185
6171.29 5086
6172.03 5003
6172.77 5056
6173.51 4999
6174.25 4921
6174.99 4805
6175.74 4686
6176.48 4618
6177.22 4696
6177.96 4798
6178.70 4905
6179.44 5076
6180.19 5312
6180.93 5936
6181.67 7020
6182.41 8297
6183.15 10064
6183.90 11984
6184.64 13789
6185.38 15092
6186.12 15530
6186.87 15258
6187.61 14435
6188.35 13324
6189.09 11856
6189.84 10502
6190.58 9210
6191.32 8180
6192.06 7277
6192.81 6679
6193.55 6169
6194.29 5931
6195.03 5759
6195.78 5593
6196.52 5385
6197.26 5336
6198.01 5189
6198.75 5072
6199.49 5063
6200.23 5041
6200.98 4923
6201.72 4942
6202.46 4847
6203.21 4833
6203.95 4852
6204.69 5004
6205.44 5148
6206.18 5543
6206.92 6428
6207.67 7837
6208.41 9940
6209.15 12749
6209.90 15713
6210.64 18350
6211.39 20624
6212.13 21794
6212.87 21733
6213.62 20586
6214.36 18778
6215.11 16277
6215.85 13952
6216.59 11683
6217.34 9690
6218.08 8335
6218.83 6992
6219.57 6036
6220.31 5442
6221.06 5057
6221.80 4835
6222.55 4600
6223.29 4407
6224.04 4369
6224.78 4211
6225.53 4068
6226.27 3989
6227.02 3835
6227.76 3785
6228.50 3522
6229.25 3337
6229.99 3132
6230.74 3062
6231.48 2948
6232.23 2888
6232.97 2797
6233.72 2785
6234.46 2762
6235.21 2809
6235.96 2820
6236.70 2783
6237.45 2794
6238.19 2902
6238.94 3022
6239.68 3141
6240.43 3329
6241.17 3660
6241.92 3933
6242.66 4046
6243.41 4214
6244.16 4128
6244.90 4034
6245.65 3856
6246.39 3845
6247.14 3914
6247.88 3879
6248.63 3900
6249.38 4015
6250.12 4091
6250.87 4014
6251.62 3852
6252.36 3718
6253.11 3628
6253.85 3548
6254.60 3413
6255.35 3308
6256.09 3111
6256.84 3019
6257.59 2990
6258.33 2977
6259.08 2885
6259.83 2819
6260.57 2874
6261.32 2959
6262.07 2933
6262.81 2894
6263.56 2947
6264.31 2816
6265.05 2786
6265.80 2759
6266.55 2617
6267.30 2542
6268.04 2556
6268.79 2545
6269.54 2459
6270.28 2470
6271.03 2463
6271.78 2525
6272.53 2563
6273.27 2623
6274.02 2665
6274.77 2682
6275.52 2662
6276.26 2614
6277.01 2517
6277.76 2521
6278.51 2525
6279.25 2616
6280.00 2624
6280.75 2574
6281.50 2591
6282.25 2560
6282.99 2459
6283.74 2431
6284.49 2409
6285.24 2247
6285.99 2277
6286.74 2310
6287.48 2274
6288.23 2219
6288.98 2184
6289.73 2258
6290.48 2192
6291.23 2120
6291.97 2073
6292.72 2056
6293.47 2034
6294.22 1967
6294.97 2064
6295.72 1960
6296.47 2011
6297.22 1988
6297.96 1949
6298.71 1922
6299.46 1881
6300.21 1828
6300.96 1776
6301.71 1821
6302.46 1843
6303.21 1836
6303.96 1773
6304.71 1757
6305.46 1686
6306.21 1714
6306.96 1779
6307.71 1785
6308.45 1816
6309.20 1817
6309.95 1853
6310.70 1872
6311.45 1832
6312.20 1906
6312.95 1956
6313.70 2025
6314.45 2040
6315.20 2068
6315.95 2028
6316.70 1981
6317.45 1961
6318.20 1990
6318.95 2050
6319.70 2050
6320.45 1993
6321.20 2026
6321.95 1954
6322.70 1867
6323.46 1833
6324.21 1757
6324.96 1779
6325.71 1793
6326.46 1809
6327.21 1713
6327.96 1742
6328.71 1730
6329.46 1768
6330.21 1833
6330.96 1794
6331.71 1808
6332.46 1828
6333.21 1724
6333.97 1698
6334.72 1732
6335.47 1713
6336.22 1697
6336.97 1695
6337.72 1671
6338.47 1654
6339.22 1721
6339.98 1728
6340.73 1677
6341.48 1712
6342.23 1587
6342.98 1648
6343.73 1654
6344.49 1646
6345.24 1614
6345.99 1629
6346.74 1601
6347.49 1608
6348.24 1642
6349.00 1705
6349.75 1764
6350.50 1685
6351.25 1679
6352.01 1787
6352.76 1830
6353.51 1899
6354.26 1904
6355.01 2074
6355.77 2183
6356.52 2228
6357.27 2260
6358.02 2229
6358.78 2117
6359.53 2115
6360.28 2023
6361.03 1912
6361.79 1871
6362.54 1871
6363.29 1831
6364.05 1816
6364.80 1778
6365.55 1781
6366.30 1709
6367.06 1748
6367.81 1907
6368.56 2063
6369.32 2171
6370.07 2248
6370.82 2388
6371.58 2368
6372.33 2306
6373.08 2241
6373.84 2107
6374.59 1974
6375.34 1885
6376.10 1872
6376.85 1849
6377.60 1843
6378.36 1759
6379.11 1701
6379.87 1785
6380.62 1816
6381.37 1791
6382.13 1799
6382.88 1859
6383.64 1858
6384.39 1823
6385.14 1866
6385.90 1788
6386.65 1720
6387.41 1696
6388.16 1769
6388.91 1747
6389.67 1666
6390.42 1665
6391.18 1684
6391.93 1668
6392.69 1621
6393.44 1646
6394.20 1618
6394.95 1601
6395.71 1601
6396.46 1618
6397.21 1579
6397.97 1571
6398.72 1588
6399.48 1546
6400.23 1599
6400.99 1617
6401.74 1624
6402.50 1617
6403.26 1571
6404.01 1557
6404.77 1545
6405.52 1578
6406.28 1621
6407.03 1572
6407.79 1600
6408.54 1649
6409.30 1674
6410.05 1695
6410.81 1757
6411.56 1831
6412.32 1809
6413.08 1837
6413.83 1870
6414.59 1831
6415.34 1780
6416.10 1727
6416.86 1696
6417.61 1759
6418.37 1878
6419.12 1884
6419.88 1776
6420.64 1895
6421.39 1933
6422.15 1750
6422.91 1655
6423.66 1728
6424.42 1654
6425.17 1700
6425.93 1691
6426.69 1644
6427.44 1681
6428.20 1727
6428.96 1614
6429.71 1658
6430.47 1647
6431.23 1608
6431.98 1580
6432.74 1649
6433.50 1649
6434.26 1706
6435.01 1721
6435.77 1682
6436.53 1756
6437.28 1710
6438.04 1803
6438.80 1828
6439.56 1790
6440.31 1845
6441.07 1821
6441.83 1948
6442.59 1954
6443.34 1872
6444.10 1894
6444.86 1812
6445.62 1921
6446.37 1887
6447.13 1911
6447.89 1927
6448.65 2002
6449.40 1984
6450.16 2004
6450.92 1960
6451.68 2020
6452.44 1997
6453.19 2024
6453.95 1954
6454.71 2052
6455.47 2089
6456.23 2046
6456.99 2078
6457.74 2046
6458.50 2003
6459.26 2086
6460.02 2069
6460.78 2061
6461.54 2078
6462.30 2098
6463.05 2208
6463.81 2293
6464.57 2277
6465.33 2352
6466.09 2391
6466.85 2415
6467.61 2514
6468.37 2625
6469.13 2638
6469.88 2609
6470.64 2663
6471.40 2588
6472.16 2632
6472.92 2684
6473.68 2686
6474.44 2629
6475.20 2649
6475.96 2651
6476.72 2756
6477.48 2809
6478.24 2774
6479.00 2816
6479.76 2946
6480.52 3014
6481.28 3089
6482.04 3152
6482.80 3161
6483.56 3194
6484.32 3289
6485.08 3374
6485.84 3313
6486.60 3415
6487.36 3385
6488.12 3430
6488.88 3497
6489.64 3555
6490.40 3692
6491.16 3727
6491.92 3902
6492.68 4005
6493.44 3984
6494.20 4184
6494.96 4276
6495.72 4380
6496.48 4455
6497.24 4452
6498.00 4473
6498.76 4343
6499.52 4343
6500.28 4300
6501.05 4401
6501.81 4322
6502.57 4406
6503.33 4476
6504.09 4633
6504.85 4769
6505.61 5213
6506.37 6040
6507.13 7569
6507.90 9782
6508.66 12811
6509.42 16341
6510.18 19333
6510.94 21584
6511.70 22494
6512.46 21888
6513.23 20429
6513.99 18667
6514.75 16107
6515.51 13739
6516.27 11614
6517.03 9857
6517.80 8443
6518.56 7397
6519.32 6643
6520.08 6106
6520.84 5692
6521.61 5498
6522.37 5357
6523.13 5227
6523.89 5187
6524.66 5194
6525.42 5341
6526.18 5701
6526.94 6053
6527.71 6646
6528.47 7124
6529.23 7685
6529.99 8322
6530.76 8513
6531.52 8500
6532.28 8400
6533.04 7970
6533.81 7725
6534.57 7646
6535.33 7789
6536.10 8383
6536.86 9222
6537.62 10360
6538.38 11710
6539.15 12332
6539.91 12360
6540.67 11842
6541.44 11041
6542.20 9882
6542.96 8742
6543.73 7625
6544.49 6751
6545.25 6236
6546.02 5839
6546.78 5578
6547.55 5479
6548.31 5372
6549.07 5427
6549.84 5306
6550.60 5140
6551.36 5038
6552.13 4670
6552.89 4563
6553.66 4450
6554.42 4381
6555.18 4111
6555.95 3976
6556.71 3964
6557.48 3895
6558.24 3827
6559.01 3750
6559.77 3672
6560.53 3789
6561.30 3792
6562.06 3763
6562.83 3879
6563.59 3927
6564.36 4092
6565.12 4029
6565.89 4156
6566.65 4178
6567.42 4327
6568.18 4309
6568.95 4311
6569.71 4262
6570.48 4302
6571.24 4333
6572.01 4328
6572.77 4345
6573.54 4343
6574.30 4374
6575.07 4501
6575.83 4547
6576.60 4589
6577.36 4724
6578.13 4716
6578.89 4566
6579.66 4447
6580.42 4443
6581.19 4373
6581.96 4292
6582.72 4228
6583.49 4183
6584.25 4337
6585.02 4375
6585.78 4436
6586.55 4540
6587.32 4501
6588.08 4488
6588.85 4414
6589.61 4302
6590.38 4335
6591.15 4254
6591.91 4325
6592.68 4348
6593.45 4555
6594.21 4806
6594.98 5080
6595.74 5407
6596.51 5811
6597.28 5986
6598.04 6158
6598.81 6239
6599.58 6047
6600.34 5914
6601.11 5641
6601.88 5235
6602.64 5092
6603.41 4793
6604.18 4447
6604.95 4170
6605.71 3977
6606.48 3852
6607.25 3888
6608.01 3864
6608.78 3643
6609.55 3673
6610.32 3702
6611.08 3666
6611.85 3792
6612.62 3823
6613.38 3692
6614.15 3704
6614.92 3714
6615.69 3623
6616.46 3669
6617.22 3479
6617.99 3538
6618.76 3551
6619.53 3554
6620.29 3615
6621.06 3829
6621.83 3827
6622.60 3954
6623.37 4200
6624.13 4320
6624.90 4512
6625.67 4771
6626.44 4882
6627.21 4727
6627.98 4606
6628.74 4495
6629.51 4258
6630.28 4162
6631.05 4058
6631.82 3940
6632.59 3774
6633.35 3868
6634.12 4147
6634.89 4441
6635.66 4757
6636.43 4926
6637.20 5058
6637.97 5352
6638.74 5441
6639.51 5479
6640.27 5504
6641.04 5400
6641.81 5575
6642.58 5778
6643.35 5842
6644.12 6038
6644.89 6096
6645.66 5987
6646.43 5766
6647.20 5476
6647.97 5118
6648.74 4761
6649.51 4389
6650.28 4085
6651.05 3854
6651.82 3628
6652.58 3533
6653.35 3510
6654.12 3424
6654.89 3383
6655.66 3259
6656.43 3322
6657.20 3377
6657.97 3316
6658.74 3294
6659.51 3268
6660.28 3293
6661.05 3277
6661.83 3200
6662.60 3142
6663.37 3125
6664.14 3120
6664.91 3107
6665.68 3101
6666.45 3119
6667.22 3039
6667.99 3085
6668.76 3039
6669.53 3027
6670.30 3188
6671.07 3245
6671.84 3371
6672.61 3374
6673.38 3422
6674.16 3549
6674.93 3558
6675.70 3660
6676.47 3563
6677.24 3600
6678.01 3532
6678.78 3499
6679.55 3416
6680.33 3531
6681.10 3618
6681.87 3598
6682.64 3661
6683.41 3696
6684.18 3644
6684.95 3786
6685.73 3972
6686.50 4123
6687.27 4387
6688.04 4694
6688.81 4826
6689.58 4897
6690.36 4424
6691.13 4207
6691.90 4057
6692.67 3828
6693.44 3659
6694.22 3405
6694.99 3179
6695.76 3143
6696.53 3036
6697.31 3006
6698.08 2976
6698.85 2967
6699.62 2872
6700.40 2834
6701.17 2839
6701.94 2870
6702.71 2799
6703.49 2796
6704.26 2788
6705.03 2760
6705.80 2801
6706.58 2802
6707.35 2673
6708.12 2688
6708.90 2714
6709.67 2684
6710.44 2688
6711.22 2640
6711.99 2624
6712.76 2554
6713.54 2555
6714.31 2489
6715.08 2429
6715.86 2450
6716.63 2330
6717.40 2335
6718.18 2457
6718.95 2476
6719.72 2435
6720.50 2429
6721.27 2429
6722.04 2357
6722.82 2442
6723.59 2416
6724.37 2395
6725.14 2414
6725.91 2382
6726.69 2381
6727.46 2405
6728.24 2354
6729.01 2317
6729.78 2290
6730.56 2310
6731.33 2341
6732.11 2390
6732.88 2423
6733.66 2364
6734.43 2482
6735.20 2530
6735.98 2470
6736.75 2478
6737.53 2560
6738.30 2586
6739.08 2694
6739.85 2735
6740.63 2763
6741.40 2642
6742.18 2713
6742.95 2723
6743.73 2698
6744.50 2781
6745.28 2803
6746.05 2736
6746.83 2802
6747.60 2772
6748.38 2709
6749.15 2819
6749.93 2843
6750.70 2853
6751.48 2900
6752.25 3063
6753.03 3200
6753.81 3498
6754.58 3792
6755.36 4085
6756.13 4218
6756.91 4208
6757.68 4268
6758.46 4153
6759.24 3911
6760.01 3664
6760.79 3566
6761.56 3459
6762.34 3264
6763.12 3367
6763.89 3367
6764.67 3360
6765.44 3303
6766.22 3149
6767.00 3035
6767.77 2967
6768.55 3034
6769.33 3015
6770.10 3018
6770.88 3069
6771.66 3052
6772.43 3068
6773.21 2965
6773.99 2940
6774.76 2845
6775.54 2724
6776.32 2740
6777.09 2614
6777.87 2520
6778.65 2476
6779.42 2497
6780.20 2483
6780.98 2537
6781.76 2375
6782.53 2397
6783.31 2391
6784.09 2373
6784.87 2386
6785.64 2461
6786.42 2391
6787.20 2375
6787.98 2392
6788.75 2330
6789.53 2349
6790.31 2321
6791.09 2232
6791.86 2322
6792.64 2204
6793.42 2121
6794.20 2184
6794.98 2145
6795.75 2187
6796.53 2101
6797.31 2044
6798.09 1981
6798.87 2055
6799.64 2004
6800.42 2017
6801.20 2062
6801.98 1990
6802.76 1989
6803.54 2043
6804.31 2088
6805.09 2111
6805.87 2084
6806.65 2059
6807.43 2154
6808.21 2132
6808.99 2192
6809.76 2138
6810.54 2060
6811.32 2016
6812.10 2055
6812.88 2121
6813.66 2105
6814.44 2028
6815.22 1906
6816.00 2023
6816.78 2061
6817.55 2037
6818.33 2037
6819.11 2003
6819.89 2019
6820.67 2006
6821.45 2064
6822.23 2094
6823.01 2084
6823.79 2004
6824.57 2048
6825.35 2025
6826.13 2149
6826.91 2152
6827.69 1980
6828.47 2103
6829.25 2099
6830.03 2047
6830.81 1977
6831.59 2015
6832.37 1999
6833.15 2002
6833.93 2028
6834.71 2023
6835.49 1997
6836.27 2036
6837.05 2136
6837.83 2256
6838.61 2582
6839.39 2784
6840.17 3156
6840.95 3398
6841.73 3606
6842.51 3616
6843.29 3632
6844.08 3403
6844.86 3213
6845.64 3033
6846.42 2868
6847.20 2678
6847.98 2669
6848.76 2649
6849.54 2607
6850.32 2736
6851.10 3112
6851.89 3464
6852.67 3753
6853.45 3995
6854.23 4140
6855.01 4112
6855.79 3933
6856.57 3725
6857.35 3484
6858.14 3201
6858.92 3004
6859.70 2777
6860.48 2649
6861.26 2490
6862.04 2394
6862.83 2390
6863.61 2340
6864.39 2329
6865.17 2307
6865.95 2259
6866.74 2205
6867.52 2243
6868.30 2284
6869.08 2254
6869.86 2296
6870.65 2336
6871.43 2346
6872.21 2225
6872.99 2315
6873.78 2379
6874.56 2370
6875.34 2392
6876.12 2419
6876.91 2345
6877.69 2449
6878.47 2682
6879.25 2750
6880.04 2820
6880.82 2900
6881.60 3047
6882.39 3259
6883.17 3615
6883.95 3910
6884.74 4185
6885.52 4453
6886.30 4380
6887.08 4334
6887.87 4193
6888.65 4222
6889.43 4407
6890.22 4616
6891.00 4802
6891.78 5099
6892.57 5060
6893.35 4919
6894.14 4473
6894.92 4208
6895.70 3984
6896.49 3666
6897.27 3443
6898.05 3304
6898.84 3146
6899.62 3120
6900.41 3018
6901.19 2977
6901.97 2918
6902.76 2942
6903.54 2905
6904.33 3021
6905.11 2891
6905.89 2908
6906.68 2876
6907.46 2807
6908.25 2769
6909.03 2796
6909.82 2794
6910.60 2750
6911.39 2744
6912.17 2710
6912.96 2573
6913.74 2592
6914.52 2570
6915.31 2559
6916.09 2483
6916.88 2596
6917.66 2449
6918.45 2482
6919.23 2552
6920.02 2511
6920.80 2554
6921.59 2491
6922.37 2563
6923.16 2546
6923.95 2461
6924.73 2520
6925.52 2508
6926.30 2503
6927.09 2535
6927.87 2552
6928.66 2590
6929.44 2647
6930.23 2712
6931.01 2718
6931.80 2634
6932.59 2609
6933.37 2748
6934.16 2672
6934.94 2613
6935.73 2680
6936.52 2734
6937.30 2686
6938.09 2765
6938.87 2858
6939.66 2897
6940.45 3043
6941.23 3289
6942.02 3423
6942.81 3674
6943.59 3905
6944.38 4199
6945.16 4253
6945.95 4441
6946.74 4490
6947.52 4547
6948.31 4551
6949.10 4519
6949.88 4544
6950.67 4725
6951.46 4661
6952.25 4766
6953.03 4717
6953.82 4475
6954.61 4319
6955.39 4204
6956.18 4075
6956.97 3906
6957.75 3895
6958.54 3859
6959.33 3846
6960.12 3857
6960.90 3960
6961.69 3898
6962.48 3861
6963.27 3860
6964.05 3906
6964.84 4043
6965.63 4067
6966.42 4090
6967.20 4254
6967.99 4439
6968.78 4625
6969.57 4821
6970.36 5180
6971.14 5441
6971.93 5646
6972.72 5728
6973.51 5801
6974.30 5847
6975.08 5869
6975.87 5709
6976.66 5638
6977.45 5639
6978.24 5597
6979.03 5692
6979.81 5883
6980.60 6169
6981.39 6495
6982.18 7004
6982.97 7815
6983.76 9135
6984.55 11360
6985.34 14097
6986.12 17730
6986.91 21431
6987.70 24691
6988.49 27006
6989.28 28017
6990.07 27519
6990.86 25949
6991.65 23305
6992.44 20385
6993.23 17597
6994.01 14688
6994.80 12205
6995.59 10261
6996.38 8655
6997.17 7443
6997.96 6540
6998.75 5678
6999.54 5046
7000.33 4664
7001.12 4515
7001.91 4218
7002.70 3955
7003.49 3991
7004.28 3851
7005.07 3782
7005.86 3521
7006.65 3370
7007.44 3168
7008.23 3072
7009.02 2926
7009.81 2806
7010.60 2802
7011.39 2834
7012.18 2845
7012.97 2826
7013.76 3090
7014.55 3313
7015.34 3500
7016.13 3606
7016.92 3550
7017.71 3669
7018.50 3633
7019.29 3546
7020.08 3439
7020.88 3491
7021.67 3459
7022.46 3502
7023.25 3697
7024.04 3849
7024.83 4032
7025.62 4226
7026.41 4483
7027.20 4545
7027.99 4467
7028.79 4511
7029.58 4351
7030.37 4157
7031.16 3982
7031.95 3791
7032.74 3634
7033.53 3503
7034.33 3355
7035.12 3171
7035.91 3226
7036.70 3217
7037.49 3290
7038.28 3385
7039.08 3558
7039.87 3620
7040.66 3547
7041.45 3630
7042.24 3719
7043.04 3624
7043.83 3507
7044.62 3450
7045.41 3477
7046.20 3373
7047.00 3473
7047.79 3382
7048.58 3445
7049.37 3503
7050.17 3675
7050.96 3993
7051.75 4167
7052.54 4497
7053.34 4632
7054.13 4622
7054.92 4576
7055.71 4426
7056.51 4182
7057.30 3960
7058.09 3748
7058.89 3533
7059.68 3457
7060.47 3548
7061.26 3541
7062.06 3527
7062.85 3501
7063.64 3412
7064.44 3372
7065.23 3275
7066.02 3292
7066.82 3247
7067.61 3173
7068.40 3102
7069.20 3074
7069.99 2948
7070.78 2981
7071.58 2836
7072.37 2721
7073.17 2787
7073.96 2709
7074.75 2771
7075.55 2709
7076.34 2583
7077.13 2583
7077.93 2484
7078.72 2448
7079.52 2423
7080.31 2374
7081.10 2410
7081.90 2347
7082.69 2394
7083.49 2357
7084.28 2269
7085.08 2257
7085.87 2262
7086.67 2234
7087.46 2272
7088.25 2258
7089.05 2226
7089.84 2280
7090.64 2340
7091.43 2232
7092.23 2204
7093.02 2154
7093.82 2140
7094.61 2107
7095.41 2065
7096.20 1968
7097.00 1954
7097.79 1996
7098.59 1946
7099.38 1868
7100.18 1848
7100.97 1864
7101.77 1811
7102.56 1841
7103.36 1853
7104.15 1851
7104.95 1924
7105.75 1915
7106.54 1865
7107.34 1735
7108.13 1702
7108.93 1779
7109.72 1733
7110.52 1758
7111.32 1714
7112.11 1635
7112.91 1608
7113.70 1646
7114.50 1681
7115.30 1702
7116.09 1676
7116.89 1639
7117.68 1710
7118.48 1798
7119.28 1710
7120.07 1660
7120.87 1691
7121.67 1581
7122.46 1689
7123.26 1673
7124.06 1639
7124.85 1557
7125.65 1651
7126.45 1629
7127.24 1683
7128.04 1672
7128.84 1664
7129.63 1766
7130.43 1723
7131.23 1727
7132.02 1809
7132.82 1784
7133.62 1751
7134.41 1754
7135.21 1719
7136.01 1644
7136.81 1673
7137.60 1591
7138.40 1536
7139.20 1602
7140.00 1585
7140.79 1533
7141.59 1525
7142.39 1520
7143.19 1433
7143.98 1398
7144.78 1438
7145.58 1454
7146.38 1423
7147.18 1423
7147.97 1372
7148.77 1367
7149.57 1388
7150.37 1423
7151.17 1409
7151.96 1361
7152.76 1288
7153.56 1311
7154.36 1336
7155.16 1297
7155.95 1368
7156.75 1375
7157.55 1432
7158.35 1475
7159.15 1461
7159.95 1464
7160.75 1495
7161.54 1574
7162.34 1465
7163.14 1429
7163.94 1403
7164.74 1373
7165.54 1397
7166.34 1413
7167.14 1468
7167.93 1383
7168.73 1350
7169.53 1430
7170.33 1412
7171.13 1404
7171.93 1341
7172.73 1335
7173.53 1303
7174.33 1314
7175.13 1291
7175.93 1287
7176.73 1379
7177.53 1298
7178.33 1290
7179.13 1288
7179.93 1262
7180.73 1248
7181.53 1271
7182.32 1261
7183.12 1311
7183.92 1264
7184.72 1292
7185.52 1279
7186.32 1323
7187.12 1310
7187.92 1274
7188.72 1249
7189.53 1225
7190.33 1294
7191.13 1209
7191.93 1169
7192.73 1187
7193.53 1210
7194.33 1260
7195.13 1236
7195.93 1185
7196.73 1167
7197.53 1192
7198.33 1200
7199.13 1235
7199.93 1153
7200.73 1224
7201.53 1236
7202.33 1212
7203.14 1175
7203.94 1205
7204.74 1230
7205.54 1262
7206.34 1291
7207.14 1234
7207.94 1213
7208.74 1233
7209.55 1224
7210.35 1216
7211.15 1183
7211.95 1134
7212.75 1178
7213.55 1208
7214.35 1176
7215.16 1192
7215.96 1211
7216.76 1207
7217.56 1256
7218.36 1242
7219.16 1229
7219.97 1280
7220.77 1240
7221.57 1301
7222.37 1346
7223.17 1355
7223.98 1330
7224.78 1357
7225.58 1327
7226.38 1292
7227.19 1247
7227.99 1277
7228.79 1292
7229.59 1254
7230.40 1218
7231.20 1265
7232.00 1279
7232.80 1271
7233.61 1202
7234.41 1250
7235.21 1254
7236.01 1247
7236.82 1374
7237.62 1449
7238.42 1522
7239.23 1496
7240.03 1590
7240.83 1540
7241.63 1495
7242.44 1468
7243.24 1444
7244.04 1420
7244.85 1351
7245.65 1345
7246.45 1275
7247.26 1231
7248.06 1260
7248.86 1250
7249.67 1197
7250.47 1188
7251.28 1229
7252.08 1250
7252.88 1265
7253.69 1276
7254.49 1238
7255.29 1190
7256.10 1249
7256.90 1310
7257.71 1316
7258.51 1262
7259.31 1252
7260.12 1283
7260.92 1227
7261.73 1185
7262.53 1250
7263.34 1251
7264.14 1228
7264.94 1159
7265.75 1194
7266.55 1154
7267.36 1211
7268.16 1225
7268.97 1187
7269.77 1190
7270.58 1232
7271.38 1218
7272.19 1212
7272.99 1228
7273.80 1186
7274.60 1238
7275.41 1265
7276.21 1282
7277.02 1292
7277.82 1322
7278.63 1332
7279.43 1371
7280.24 1346
7281.04 1298
7281.85 1343
7282.65 1380
7283.46 1452
7284.26 1577
7285.07 1714
7285.87 1810
7286.68 1913
7287.49 2043
7288.29 2057
7289.10 2028
7289.90 1961
7290.71 1900
7291.52 1752
7292.32 1623
7293.13 1615
7293.93 1508
7294.74 1544
7295.55 1441
7296.35 1398
7297.16 1405
7297.96 1439
7298.77 1431
7299.58 1437
7300.38 1426
7301.19 1486
7302.00 1548
7302.80 1483
7303.61 1482
7304.42 1455
7305.22 1517
7306.03 1504
7306.84 1490
7307.64 1543
7308.45 1614
7309.26 1582
7310.06 1604
7310.87 1692
7311.68 1666
7312.48 1731
7313.29 1738
7314.10 1720
7314.90 1778
7315.71 1838
7316.52 1871
7317.33 1933
7318.13 2054
7318.94 2177
7319.75 2548
7320.56 2949
7321.36 3355
7322.17 3709
7322.98 3923
7323.79 3757
7324.59 3530
7325.40 3261
7326.21 3069
7327.02 2785
7327.83 2567
7328.63 2303
7329.44 2097
7330.25 1972
7331.06 1881
7331.87 1876
7332.67 1733
7333.48 1793
7334.29 1777
7335.10 1802
7335.91 1829
7336.72 1778
7337.52 1784
7338.33 1819
7339.14 1784
7339.95 1805
7340.76 1826
7341.57 1871
7342.38 1863
7343.18 1748
7343.99 1824
7344.80 1704
7345.61 1649
7346.42 1606
7347.23 1588
7348.04 1528
7348.85 1532
7349.66 1540
7350.46 1538
7351.27 1503
7352.08 1487
7352.89 1467
7353.70 1434
7354.51 1422
7355.32 1421
7356.13 1441
7356.94 1403
7357.75 1363
7358.56 1337
7359.37 1465
7360.18 1343
7360.99 1481
7361.80 1473
7362.61 1489
7363.42 1561
7364.23 1558
7365.04 1615
7365.85 1519
7366.66 1522
7367.47 1467
7368.28 1470
7369.09 1395
7369.90 1395
7370.71 1374
7371.52 1355
7372.33 1303
7373.14 1276
7373.95 1276
7374.76 1280
7375.57 1267
7376.38 1272
7377.19 1191
7378.00 1238
7378.81 1273
7379.62 1331
7380.43 1366
7381.24 1354
7382.06 1405
7382.87 1471
7383.68 1560
7384.49 1521
7385.30 1549
7386.11 1503
7386.92 1556
7387.73 1477
7388.54 1424
7389.36 1416
7390.17 1304
7390.98 1255
7391.79 1294
7392.60 1260
7393.41 1223
7394.22 1202
7395.04 1256
7395.85 1254
7396.66 1169
7397.47 1182
7398.28 1163
7399.09 1111
7399.91 1143
7400.72 1167
7401.53 1199
7402.34 1205
7403.15 1180
7403.97 1214
7404.78 1276
7405.59 1168
7406.40 1173
7407.21 1191
7408.03 1200
7408.84 1144
7409.65 1179
7410.46 1165
7411.28 1117
7412.09 1098
7412.90 1097
7413.71 1105
7414.53 1104
7415.34 1083
7416.15 1086
7416.96 1077
7417.78 1083
7418.59 1097
7419.40 1109
7420.22 1129
7421.03 1063
7421.84 1057
7422.66 1055
7423.47 1032
7424.28 1097
7425.09 1042
7425.91 1033
7426.72 1005
7427.53 1012
7428.35 1040
7429.16 1027
7429.98 978
7430.79 1004
7431.60 1034
7432.42 1028
7433.23 975
7434.04 969
7434.86 1021
7435.67 1054
7436.48 971
7437.30 1009
7438.11 998
7438.93 1028
7439.74 1025
7440.55 975
7441.37 1008
7442.18 1035
7443.00 1011
7443.81 1054
7444.63 1048
7445.44 1023
7446.25 1020
7447.07 993
7447.88 964
7448.70 947
7449.51 956
7450.33 970
7451.14 999
7451.96 993
7452.77 943
7453.59 1010
7454.40 962
7455.22 950
7456.03 1002
7456.85 1034
7457.66 1006
7458.48 994
7459.29 973
7460.11 999
7460.92 970
7461.74 927
7462.55 903
7463.37 1007
7464.18 985
7465.00 992
7465.81 1014
7466.63 983
7467.44 978
7468.26 1010
7469.08 979
7469.89 930
7470.71 942
7471.52 952
7472.34 922
7473.15 988
7473.97 1039
7474.79 1061
7475.60 1072
7476.42 1054
7477.23 1077
7478.05 1094
7478.87 1038
7479.68 1025
7480.50 1060
7481.32 984
7482.13 1042
7482.95 1097
7483.76 1070
7484.58 1097
7485.40 1025
7486.21 1018
7487.03 1004
7487.85 985
7488.66 1016
7489.48 1022
7490.30 1023
7491.11 1042
7491.93 1041
7492.75 1028
7493.57 1014
7494.38 988
7495.20 960
7496.02 1034
7496.83 989
7497.65 985
7498.47 1005
7499.29 1009
7500.10 1015
7500.92 971
7501.74 990
7502.55 1011
7503.37 1036
7504.19 1001
7505.01 984
7505.83 1036
7506.64 1017
7507.46 1027
7508.28 1050
7509.10 1050
7509.91 1062
7510.73 1002
7511.55 980
7512.37 965
7513.19 997
7514.00 1032
7514.82 986
7515.64 1011
7516.46 978
7517.28 1020
7518.10 1027
7518.91 1056
7519.73 994
7520.55 983
7521.37 997
7522.19 1004
7523.01 1018
7523.82 963
7524.64 983
7525.46 998
7526.28 997
7527.10 1069
7527.92 971
7528.74 1022
7529.56 1021
7530.38 1013
7531.19 993
7532.01 937
7532.83 1002
7533.65 1029
7534.47 991
7535.29 980
7536.11 925
7536.93 940
7537.75 1003
7538.57 999
7539.39 926
7540.21 953
7541.03 979
7541.85 948
7542.67 957
7543.48 1006
7544.30 993
7545.12 979
7545.94 1014
7546.76 1029
7547.58 984
7548.40 979
7549.22 996
7550.04 939
7550.86 993
7551.68 972
7552.50 979
7553.32 1008
7554.14 986
7554.97 974
7555.79 1000
7556.61 993
7557.43 979
7558.25 975
7559.07 1018
7559.89 1004
7560.71 977
7561.53 968
7562.35 1033
7563.17 1057
7563.99 1031
7564.81 1063
7565.63 1017
7566.45 1083
7567.28 1013
7568.10 1040
7568.92 1046
7569.74 1071
7570.56 1006
7571.38 1058
7572.20 1063
7573.02 1044
7573.84 1006
7574.67 1027
7575.49 1077
7576.31 1068
7577.13 1093
7577.95 1066
7578.77 1103
7579.60 1046
7580.42 1067
7581.24 1093
7582.06 1138
7582.88 1099
7583.70 1071
7584.53 1103
7585.35 1140
7586.17 1132
7586.99 1152
7587.81 1263
7588.64 1185
7589.46 1196
7590.28 1250
7591.10 1250
7591.93 1242
7592.75 1279
7593.57 1277
7594.39 1279
7595.22 1314
7596.04 1286
7596.86 1362
7597.68 1390
7598.51 1431
7599.33 1422
7600.15 1451
7600.97 1457
7601.80 1491
7602.62 1502
7603.44 1566
7604.27 1504
7605.09 1566
7605.91 1677
7606.73 1736
7607.56 1748
7608.38 1785
7609.20 1738
7610.03 1778
7610.85 1766
7611.67 1777
7612.50 1715
7613.32 1612
7614.15 1582
7614.97 1598
7615.79 1633
7616.62 1681
7617.44 1640
7618.26 1714
7619.09 1782
7619.91 1889
7620.73 2067
7621.56 2170
7622.38 2160
7623.21 2147
7624.03 2162
7624.85 2083
7625.68 2047
7626.50 2035
7627.33 2054
7628.15 1987
7628.98 1961
7629.80 1973
7630.62 1935
7631.45 1959
7632.27 1912
7633.10 2064
7633.92 2114
7634.75 2146
7635.57 2125
7636.40 2068
7637.22 1962
7638.05 1933
7638.87 1924
7639.70 1793
7640.52 1754
7641.35 1663
7642.17 1628
7643.00 1611
7643.82 1629
7644.65 1568
7645.47 1493
7646.30 1548
7647.12 1592
7647.95 1624
7648.77 1677
7649.60 1684
7650.42 1689
7651.25 1723
7652.08 1773
7652.90 1721
7653.73 1653
7654.55 1569
7655.38 1510
7656.20 1476
7657.03 1456
7657.86 1451
7658.68 1379
7659.51 1267
7660.33 1277
7661.16 1306
7661.99 1274
7662.81 1230
7663.64 1232
7664.46 1162
7665.29 1170
7666.12 1159
7666.94 1205
7667.77 1194
7668.60 1180
7669.42 1225
7670.25 1264
7671.08 1226
7671.90 1218
7672.73 1191
7673.56 1186
7674.38 1237
7675.21 1213
7676.04 1165
7676.86 1178
7677.69 1162
7678.52 1121
7679.34 1165
7680.17 1098
7681.00 1106
7681.83 1163
7682.65 1129
7683.48 1240
7684.31 1290
7685.13 1349
7685.96 1331
7686.79 1463
7687.62 1526
7688.44 1442
7689.27 1470
7690.10 1434
7690.93 1336
7691.76 1368
7692.58 1334
7693.41 1344
7694.24 1252
7695.07 1254
7695.89 1275
7696.72 1256
7697.55 1255
7698.38 1284
7699.21 1326
7700.03 1365
7700.86 1421
7701.69 1409
7702.52 1404
7703.35 1422
7704.18 1396
7705.00 1301
7705.83 1254
7706.66 1262
7707.49 1219
7708.32 1212
7709.15 1182
7709.98 1168
7710.80 1211
7711.63 1177
7712.46 1142
7713.29 1164
7714.12 1158
7714.95 1121
7715.78 1112
7716.61 1082
7717.44 1075
7718.27 1058
7719.09 1086
7719.92 1039
7720.75 1067
7721.58 1081
7722.41 1089
7723.24 1070
7724.07 1024
7724.90 1015
7725.73 998
7726.56 1037
7727.39 1091
7728.22 1095
7729.05 1143
7729.88 1139
7730.71 1080
7731.54 1141
7732.37 1142
7733.20 1136
7734.03 1124
7734.86 1124
7735.69 1069
7736.52 1017
7737.35 1017
7738.18 1027
7739.01 1012
7739.84 974
7740.67 959
7741.50 963
7742.33 1017
7743.16 949
7743.99 972
7744.82 949
7745.65 993
7746.48 961
7747.31 1009
7748.14 1015
7748.98 1020
7749.81 1037
7750.64 993
7751.47 1044
7752.30 1005
7753.13 1004
7753.96 1000
7754.79 1024
7755.62 989
7756.45 940
7757.29 1005
7758.12 971
7758.95 963
7759.78 934
7760.61 1004
7761.44 975
7762.27 912
7763.11 911
7763.94 902
7764.77 943
7765.60 958
7766.43 905
7767.26 937
7768.10 924
7768.93 941
7769.76 915
7770.59 910
7771.42 898
7772.26 972
7773.09 947
7773.92 957
7774.75 948
7775.58 941
7776.42 947
7777.25 924
7778.08 938
7778.91 939
7779.75 954
7780.58 929
7781.41 962
7782.24 956
7783.08 918
7783.91 992
7784.74 1012
7785.57 945
7786.41 945
7787.24 948
7788.07 987
7788.91 943
7789.74 947
7790.57 969
7791.40 964
7792.24 1016
7793.07 989
7793.90 1016
7794.74 991
7795.57 1021
7796.40 1005
7797.24 1031
7798.07 1062
7798.90 1028
7799.74 1022
7800.57 1055
7801.40 1115
7802.24 1086
7803.07 1138
7803.91 1137
7804.74 1188
7805.57 1116
7806.41 1130
7807.24 1145
7808.07 1137
7808.91 1209
7809.74 1193
7810.58 1169
7811.41 1127
7812.25 1181
7813.08 1242
7813.91 1286
7814.75 1279
7815.58 1380
7816.42 1370
7817.25 1405
7818.09 1396
7818.92 1516
7819.75 1553
7820.59 1541
7821.42 1542
7822.26 1539
7823.09 1595
7823.93 1634
7824.76 1726
7825.60 1722
7826.43 1800
7827.27 1769
7828.10 1774
7828.94 1760
7829.77 1707
7830.61 1651
7831.44 1563
7832.28 1519
7833.11 1546
7833.95 1535
7834.78 1618
7835.62 1654
7836.46 1686
7837.29 1716
7838.13 1728
7838.96 1761
7839.80 1678
7840.63 1716
7841.47 1630
7842.31 1553
7843.14 1534
7843.98 1480
7844.81 1424
7845.65 1374
7846.48 1293
7847.32 1359
7848.16 1222
7848.99 1275
7849.83 1286
7850.67 1288
7851.50 1204
7852.34 1247
7853.17 1189
7854.01 1263
7854.85 1206
7855.68 1205
7856.52 1260
7857.36 1238
7858.19 1251
7859.03 1245
7859.87 1254
7860.70 1259
7861.54 1288
7862.38 1317
7863.21 1290
7864.05 1211
7864.89 1231
7865.73 1292
7866.56 1202
7867.40 1230
7868.24 1166
7869.07 1208
7869.91 1259
7870.75 1194
7871.59 1222
7872.42 1198
7873.26 1234
7874.10 1250
7874.94 1250
7875.77 1302
7876.61 1288
7877.45 1349
7878.29 1422
7879.12 1491
7879.96 1571
7880.80 1645
7881.64 1734
7882.47 1755
7883.31 1789
7884.15 1800
7884.99 1709
7885.83 1608
7886.67 1621
7887.50 1528
7888.34 1561
7889.18 1458
7890.02 1391
7890.86 1395
7891.69 1389
7892.53 1484
7893.37 1510
7894.21 1517
7895.05 1599
7895.89 1579
7896.73 1616
7897.57 1570
7898.40 1475
7899.24 1476
7900.08 1401
7900.92 1389
7901.76 1391
7902.60 1318
7903.44 1304
7904.28 1313
7905.12 1214
7905.95 1176
7906.79 1134
7907.63 1149
7908.47 1206
7909.31 1152
7910.15 1197
7910.99 1156
7911.83 1135
7912.67 1171
7913.51 1219
7914.35 1184
7915.19 1195
7916.03 1239
7916.87 1209
7917.71 1249
7918.55 1276
7919.39 1268
7920.23 1258
7921.07 1345
7921.91 1321
7922.75 1310
7923.59 1255
7924.43 1308
7925.27 1251
7926.11 1252
7926.95 1213
7927.79 1139
7928.63 1144
7929.47 1073
7930.31 1062
7931.15 1076
7931.99 1030
7932.83 1034
7933.67 1039
7934.51 999
7935.35 1053
7936.19 1031
7937.04 1103
7937.88 1036
7938.72 1066
7939.56 1038
7940.40 1031
7941.24 1048
7942.08 1074
7942.92 1038
7943.76 1047
7944.60 1099
7945.45 1087
7946.29 1073
7947.13 1081
7947.97 1130
7948.81 1133
7949.65 1141
7950.49 1159
7951.34 1161
7952.18 1140
7953.02 1158
7953.86 1209
7954.70 1232
7955.54 1345
7956.39 1412
7957.23 1426
7958.07 1512
7958.91 1569
7959.75 1565
7960.60 1582
7961.44 1520
7962.28 1524
7963.12 1519
7963.96 1465
7964.81 1422
7965.65 1442
7966.49 1437
7967.33 1487
7968.18 1600
7969.02 1717
7969.86 1857
7970.70 1928
7971.55 1939
7972.39 1920
7973.23 1873
7974.08 1774
7974.92 1625
7975.76 1568
7976.60 1520
7977.45 1387
7978.29 1330
7979.13 1317
7979.98 1208
7980.82 1214
7981.66 1166
7982.51 1159
7983.35 1163
7984.19 1127
7985.04 1082
7985.88 1137
7986.72 1212
7987.57 1107
7988.41 1101
7989.25 1088
7990.10 1043
7990.94 1091
7991.78 1040
7992.63 1043
7993.47 1045
7994.32 1032
7995.16 1027
7996.00 938
7996.85 893
7997.69 917
7998.53 906
7999.38 881
8000.22 909
8001.07 916
8001.91 916
8002.76 889
8003.60 868
8004.44 839
8005.29 876
8006.13 886
8006.98 875
8007.82 789
8008.67 834
8009.51 805
8010.36 845
8011.20 808
8012.05 791
8012.89 839
8013.74 844
8014.58 846
8015.43 805
8016.27 776
8017.12 795
8017.96 794
8018.81 775
8019.65 776
8020.50 745
8021.34 797
8022.19 792
8023.03 772
8023.88 799
8024.72 756
8025.57 745
8026.41 787
8027.26 827
8028.11 785
8028.95 782
8029.80 771
8030.64 772
8031.49 806
8032.33 789
8033.18 760
8034.03 762
8034.87 771
8035.72 785
8036.56 765
8037.41 771
8038.26 784
8039.10 735
8039.95 759
8040.80 748
8041.64 783
8042.49 800
8043.33 802
8044.18 779
8045.03 802
8045.87 745
8046.72 798
8047.57 793
8048.41 802
8049.26 767
8050.11 760
8050.95 790
8051.80 760
8052.65 742
8053.49 745
8054.34 782
8055.19 720
8056.04 766
8056.88 742
8057.73 710
8058.58 708
8059.42 695
8060.27 720
8061.12 722
8061.97 757
8062.81 735
8063.66 756
8064.51 687
8065.36 744
8066.20 725
8067.05 676
8067.90 697
8068.75 709
8069.60 738
8070.44 738
8071.29 761
8072.14 691
8072.99 733
8073.84 690
8074.68 682
8075.53 707
8076.38 696
8077.23 701
8078.08 733
8078.92 702
8079.77 684
8080.62 672
8081.47 710
8082.32 700
8083.17 716
8084.02 704
8084.86 723
8085.71 742
8086.56 688
8087.41 742
8088.26 684
8089.11 685
8089.96 726
8090.81 728
8091.65 656
8092.50 704
8093.35 743
8094.20 734
8095.05 698
8095.90 694
8096.75 711
8097.60 727
8098.45 695
8099.30 742
8100.15 703
8101.00 729
8101.85 743
8102.70 774
8103.54 769
8104.39 755
8105.24 745
8106.09 800
8106.94 783
8107.79 743
8108.64 766
8109.49 800
8110.34 780
8111.19 747
8112.04 800
8112.89 766
8113.74 744
8114.59 743
8115.44 699
8116.29 757
8117.14 758
8117.99 691
8118.84 711
8119.70 760
8120.55 737
8121.40 753
8122.25 724
8123.10 706
8123.95 724
8124.80 773
8125.65 803
8126.50 773
8127.35 735
8128.20 767
8129.05 769
8129.90 769
8130.76 755
8131.61 787
8132.46 797
8133.31 705
8134.16 748
8135.01 809
8135.86 803
8136.71 843
8137.56 863
8138.42 792
8139.27 786
8140.12 785
8140.97 790
8141.82 833
8142.67 861
8143.53 784
8144.38 822
8145.23 807
8146.08 812
8146.93 801
8147.78 832
8148.64 804
8149.49 811
8150.34 837
8151.19 828
8152.05 803
8152.90 830
8153.75 866
8154.60 844
8155.45 852
8156.31 870
8157.16 913
8158.01 978
8158.86 1046
8159.72 1046
8160.57 1055
8161.42 993
8162.27 925
8163.13 922
8163.98 870
8164.83 792
8165.69 809
8166.54 796
8167.39 788
8168.24 779
8169.10 748
8169.95 794
8170.80 790
8171.66 759
8172.51 769
8173.36 771
8174.22 750
8175.07 735
8175.92 758
8176.78 779
8177.63 751
8178.48 723
8179.34 738
8180.19 706
8181.04 705
8181.90 712
8182.75 701
8183.61 736
8184.46 689
8185.31 660
8186.17 674
8187.02 711
8187.87 663
8188.73 683
8189.58 690
8190.44 690
8191.29 677
8192.15 713
8193.00 685
8193.85 645
8194.71 659
8195.56 669
8196.42 724
8197.27 703
8198.13 668
8198.98 686
8199.84 700
8200.69 667
8201.55 664
8202.40 694
8203.25 635
8204.11 634
8204.96 662
8205.82 679
8206.67 691
8207.53 724
8208.38 693
8209.24 664
8210.09 638
8210.95 691
8211.81 719
8212.66 713
8213.52 698
8214.37 671
8215.23 666
8216.08 678
8216.94 673
8217.79 679
8218.65 699
8219.50 668
8220.36 699
8221.22 699
8222.07 702
8222.93 692
8223.78 750
8224.64 736
8225.50 742
8226.35 712
8227.21 671
8228.06 683
8228.92 708
8229.78 726
8230.63 689
8231.49 648
8232.34 663
8233.20 679
8234.06 699
8234.91 593
8235.77 626
8236.63 638
8237.48 630
8238.34 611
8239.20 619
8240.05 634
8240.91 626
8241.77 581
8242.62 662
8243.48 627
8244.34 629
8245.19 673
8246.05 628
8246.91 599
8247.77 641
8248.62 629
8249.48 630
8250.34 661
8251.20 693
8252.05 662
8252.91 702
8253.77 657
8254.62 645
8255.48 643
8256.34 623
8257.20 616
8258.06 681
8258.91 690
8259.77 700
8260.63 668
8261.49 646
8262.34 667
8263.20 687
8264.06 683
8264.92 645
8265.78 675
8266.63 666
8267.49 661
8268.35 663
8269.21 675
8270.07 668
8270.93 678
8271.78 708
8272.64 774
8273.50 718
8274.36 697
8275.22 713
8276.08 731
8276.93 726
8277.79 756
8278.65 777
8279.51 780
8280.37 854
8281.23 863
8282.09 875
8282.95 932
8283.81 951
8284.66 945
8285.52 900
8286.38 926
8287.24 865
8288.10 856
8288.96 824
8289.82 860
8290.68 838
8291.54 818
8292.40 829
8293.26 820
8294.12 842
8294.98 925
8295.84 925
8296.70 926
8297.56 942
8298.42 944
8299.28 865
8300.13 873
8300.99 881
8301.85 872
8302.71 876
8303.57 830
8304.43 811
8305.29 787
8306.16 778
8307.02 807
8307.88 786
8308.74 720
8309.60 705
8310.46 713
8311.32 714
8312.18 724
8313.04 757
8313.90 734
8314.76 723
8315.62 753
8316.48 771
8317.34 719
8318.20 701
8319.06 688
8319.92 663
8320.78 650
8321.65 669
8322.51 717
8323.37 751
8324.23 699
8325.09 678
8325.95 684
8326.81 658
8327.67 675
8328.53 659
8329.40 675
8330.26 629
8331.12 629
8331.98 644
8332.84 627
8333.70 658
8334.57 696
8335.43 666
8336.29 619
8337.15 645
8338.01 658
8338.87 675
8339.74 656
8340.60 661
8341.46 679
8342.32 660
8343.18 686
8344.05 653
8344.91 705
8345.77 678
8346.63 664
8347.49 695
8348.36 657
8349.22 659
8350.08 666
8350.94 715
8351.81 733
8352.67 742
8353.53 709
8354.39 677
8355.26 684
8356.12 669
8356.98 690
8357.85 710
8358.71 718
8359.57 706
8360.43 682
8361.30 713
8362.16 692
8363.02 683
8363.89 726
8364.75 726
8365.61 666
8366.48 718
8367.34 705
8368.20 655
8369.07 691
8369.93 714
8370.79 693
8371.66 709
8372.52 708
8373.38 700
8374.25 708
8375.11 705
8375.98 696
8376.84 702
8377.70 715
8378.57 676
8379.43 674
8380.30 680
8381.16 695
8382.02 693
8382.89 686
8383.75 653
8384.62 692
8385.48 711
8386.34 662
8387.21 719
8388.07 715
8388.94 721
8389.80 735
8390.67 727
8391.53 695
8392.40 718
8393.26 742
8394.13 731
8394.99 693
8395.85 680
8396.72 710
8397.58 718
8398.45 690
8399.31 727
8400.18 760
8401.04 746
8401.91 750
8402.77 770
8403.64 733
8404.50 779
8405.37 796
8406.24 762
8407.10 755
8407.97 722
8408.83 777
8409.70 757
8410.56 808
8411.43 801
8412.29 769
8413.16 759
8414.03 814
8414.89 857
8415.76 840
8416.62 808
8417.49 822
8418.35 811
8419.22 821
8420.09 841
8420.95 863
8421.82 839
8422.69 847
8423.55 834
8424.42 851
8425.28 881
8426.15 924
8427.02 951
8427.88 939
8428.75 966
8429.62 934
8430.48 1013
8431.35 1023
8432.22 1022
8433.08 992
8433.95 938
8434.82 990
8435.68 986
8436.55 1022
8437.42 1021
8438.28 1090
8439.15 1096
8440.02 1093
8440.89 1137
8441.75 1250
8442.62 1234
8443.49 1231
8444.35 1257
8445.22 1387
8446.09 1398
8446.96 1411
8447.82 1452
8448.69 1430
8449.56 1447
8450.43 1431
8451.29 1429
8452.16 1494
8453.03 1594
8453.90 1630
8454.76 1661
8455.63 1752
8456.50 1887
8457.37 2071
8458.24 2250
8459.10 2312
8459.97 2435
8460.84 2470
8461.71 2369
8462.58 2250
8463.45 2059
8464.31 2011
8465.18 1826
8466.05 1753
8466.92 1688
8467.79 1589
8468.66 1597
8469.52 1429
8470.39 1400
8471.26 1376
8472.13 1351
8473.00 1292
8473.87 1264
8474.74 1291
8475.61 1281
8476.47 1262
8477.34 1250
8478.21 1200
8479.08 1230
8479.95 1261
8480.82 1311
8481.69 1357
8482.56 1321
8483.43 1286
8484.30 1284
8485.17 1367
8486.04 1374
8486.91 1396
8487.78 1377
8488.64 1354
8489.51 1337
8490.38 1289
8491.25 1269
8492.12 1319
8492.99 1325
8493.86 1330
8494.73 1293
8495.60 1300
8496.47 1294
8497.34 1316
8498.21 1355
8499.08 1318
8499.95 1364
8500.82 1325
8501.69 1293
8502.56 1287
8503.43 1310
8504.30 1325
8505.17 1374
8506.05 1296
8506.92 1312
8507.79 1373
8508.66 1408
8509.53 1404
8510.40 1358
8511.27 1433
8512.14 1424
8513.01 1410
8513.88 1457
8514.75 1418
8515.62 1447
8516.49 1444
8517.37 1400
8518.24 1401
8519.11 1367
8519.98 1421
8520.85 1446
8521.72 1455
8522.59 1471
8523.46 1571
8524.33 1647
8525.21 1607
8526.08 1764
8526.95 1900
8527.82 1996
8528.69 1988
8529.56 2109
8530.44 2098
8531.31 2093
8532.18 2056
8533.05 1952
8533.92 1931
8534.80 1852
8535.67 1859
8536.54 1840
8537.41 1743
8538.28 1792
8539.16 1753
8540.03 1786
8540.90 1769
8541.77 1782
8542.64 1734
8543.52 1845
8544.39 1946
8545.26 2107
8546.13 2309
8547.01 2463
8547.88 2642
8548.75 2867
8549.62 2893
8550.50 2970
8551.37 2941
8552.24 2913
8553.12 2819
8553.99 2806
8554.86 2691
8555.73 2612
8556.61 2545
8557.48 2476
8558.35 2348
8559.23 2331
8560.10 2170
8560.97 2026
8561.85 1888
8562.72 1773
8563.59 1754
8564.47 1679
8565.34 1582
8566.21 1498
8567.09 1501
8567.96 1417
8568.83 1358
8569.71 1329
8570.58 1344
8571.46 1322
8572.33 1250
8573.20 1279
8574.08 1295
8574.95 1242
8575.83 1193
8576.70 1234
8577.57 1247
8578.45 1197
8579.32 1221
8580.20 1213
8581.07 1168
8581.94 1207
8582.82 1204
8583.69 1228
8584.57 1269
8585.44 1255
8586.32 1338
8587.19 1313
8588.07 1293
8588.94 1292
8589.82 1330
8590.69 1343
8591.57 1283
8592.44 1290
8593.32 1314
8594.19 1322
8595.07 1316
8595.94 1343
8596.82 1281
8597.69 1317
8598.57 1287
8599.44 1264
8600.32 1275
8601.19 1321
8602.07 1320
8602.94 1341
8603.82 1343
8604.69 1326
8605.57 1361
8606.44 1318
8607.32 1336
8608.20 1378
8609.07 1442
8609.95 1397
8610.82 1364
8611.70 1410
8612.57 1425
8613.45 1424
8614.33 1471
8615.20 1506
8616.08 1534
8616.95 1456
8617.83 1483
8618.71 1485
8619.58 1543
8620.46 1556
8621.34 1596
8622.21 1598
8623.09 1646
8623.97 1701
8624.84 1655
8625.72 1745
8626.59 1717
8627.47 1717
8628.35 1718
8629.22 1722
8630.10 1745
8630.98 1747
8631.86 1806
8632.73 1830
8633.61 1807
8634.49 1745
8635.36 1781
8636.24 1776
8637.12 1775
8637.99 1804
8638.87 1822
8639.75 1859
8640.63 1853
8641.50 1865
8642.38 1902
8643.26 1925
8644.14 1952
8645.01 2006
8645.89 2042
8646.77 2099
8647.65 2199
8648.52 2247
8649.40 2290
8650.28 2283
8651.16 2275
8652.04 2313
8652.91 2327
8653.79 2350
8654.67 2439
8655.55 2410
8656.43 2369
8657.30 2343
8658.18 2458
8659.06 2522
8659.94 2564
8660.82 2707
8661.70 2831
8662.57 2913
8663.45 3017
8664.33 3379
8665.21 3643
8666.09 3932
8666.97 4110
8667.85 4165
8668.72 4244
8669.60 4301
8670.48 4367
8671.36 4300
8672.24 4225
8673.12 4201
8674.00 4255
8674.88 4205
8675.76 4232
8676.63 4301
8677.51 4491
8678.39 4434
8679.27 4262
8680.15 4117
8681.03 3942
8681.91 3727
8682.79 3591
8683.67 3474
8684.55 3267
8685.43 3161
8686.31 3137
8687.19 3069
8688.07 3084
8688.95 3060
8689.83 3170
8690.71 3442
8691.59 3771
8692.47 4080
8693.35 4471
8694.23 4773
8695.11 5103
8695.99 5302
8696.87 5378
8697.75 5304
8698.63 5172
8699.51 4961
8700.39 4537
8701.27 4323
8702.15 4157
8703.03 3946
8703.91 3820
8704.79 3754
8705.67 3572
8706.55 3482
8707.43 3331
8708.31 3208
8709.19 2951
8710.07 2777
8710.96 2579
8711.84 2500
8712.72 2427
8713.60 2278
8714.48 2181
8715.36 2035
8716.24 1961
8717.12 1906
8718.00 1851
8718.89 1849
8719.77 1737
8720.65 1714
8721.53 1771
8722.41 1744
8723.29 1734
8724.17 1760
8725.06 1748
8725.94 1727
8726.82 1744
8727.70 1709
8728.58 1725
8729.46 1760
8730.35 1746
8731.23 1748
8732.11 1813
8732.99 1853
8733.87 1829
8734.76 1869
8735.64 1810
8736.52 1853
8737.40 1778
8738.29 1786
8739.17 1765
8740.05 1740
8740.93 1766
8741.81 1741
8742.70 1734
8743.58 1754
8744.46 1740
8745.34 1758
8746.23 1720
8747.11 1770
8747.99 1664
8748.88 1701
8749.76 1701
8750.64 1671
8751.52 1716
8752.41 1716
8753.29 1735
8754.17 1749
8755.06 1701
8755.94 1804
8756.82 1882
8757.71 1895
8758.59 1945
8759.47 2073
8760.36 2176
8761.24 2170
8762.12 2094
8763.01 2046
8763.89 2026
8764.77 1983
8765.66 2015
8766.54 1939
8767.42 1903
8768.31 1836
8769.19 1860
8770.08 1780
8770.96 1742
8771.84 1803
8772.73 1821
8773.61 1810
8774.50 1818
8775.38 1760
8776.26 1759
8777.15 1744
8778.03 1782
8778.92 1774
8779.80 1671
8780.69 1648
8781.57 1632
8782.46 1654
8783.34 1612
8784.22 1577
8785.11 1572
8785.99 1598
8786.88 1651
8787.76 1630
8788.65 1625
8789.53 1628
8790.42 1654
8791.30 1599
8792.19 1576
8793.07 1598
8793.96 1579
8794.84 1558
8795.73 1563
8796.61 1519
8797.50 1509
8798.38 1502
8799.27 1482
8800.15 1450
8801.04 1419
8801.93 1401
8802.81 1431
8803.70 1424
8804.58 1498
8805.47 1488
8806.35 1397
8807.24 1490
8808.12 1479
8809.01 1508
8809.90 1481
8810.78 1429
8811.67 1427
8812.55 1488
8813.44 1425
8814.33 1457
8815.21 1471
8816.10 1488
8816.98 1490
8817.87 1465
8818.76 1498
8819.64 1497
8820.53 1546
8821.42 1601
8822.30 1584
8823.19 1578
8824.08 1524
8824.96 1512
8825.85 1454
8826.74 1451
8827.62 1379
8828.51 1322
8829.40 1353
8830.28 1335
8831.17 1339
8832.06 1298
8832.94 1285
8833.83 1283
8834.72 1226
8835.61 1195
8836.49 1185
8837.38 1247
8838.27 1210
8839.16 1229
8840.04 1189
8840.93 1169
8841.82 1171
8842.70 1129
8843.59 1173
8844.48 1146
8845.37 1144
8846.26 1122
8847.14 1089
8848.03 1066
8848.92 1053
8849.81 1058
8850.69 1096
8851.58 1068
8852.47 1065
8853.36 1076
8854.25 1024
8855.13 1052
8856.02 1039
8856.91 990
8857.80 973
8858.69 1020
8859.58 1030
8860.46 984
8861.35 957
8862.24 899
8863.13 962
8864.02 935
8864.91 908
8865.80 920
8866.68 885
8867.57 971
8868.46 937
8869.35 991
8870.24 948
8871.13 910
8872.02 925
8872.91 843
8873.80 853
8874.69 849
8875.57 877
8876.46 891
8877.35 846
8878.24 862
8879.13 796
8880.02 833
8880.91 883
8881.80 842
8882.69 859
8883.58 821
8884.47 861
8885.36 816
8886.25 831
8887.14 847
8888.03 863
8888.92 822
8889.81 803
8890.70 843
8891.59 850
8892.48 846
8893.37 834
8894.26 845
8895.15 829
8896.04 797
8896.93 793
8897.82 792
8898.71 775
8899.60 751
8900.49 800
8901.38 796
8902.27 778
8903.16 768
8904.05 767
8904.94 761
8905.83 769
8906.72 749
8907.61 771
8908.50 749
8909.40 702
8910.29 717
8911.18 727
8912.07 726
8912.96 703
8913.85 754
8914.74 750
8915.63 727
8916.52 708
8917.42 732
8918.31 726
8919.20 675
8920.09 663
8920.98 677
8921.87 698
8922.76 709
8923.66 699
8924.55 689
8925.44 715
8926.33 677
8927.22 659
8928.11 626
8929.01 703
8929.90 684
8930.79 698
8931.68 659
8932.57 647
8933.47 644
8934.36 631
8935.25 659
8936.14 686
8937.03 665
8937.93 656
8938.82 663
8939.71 654
8940.60 648
8941.50 677
8942.39 629
8943.28 602
8944.17 590
8945.07 627
8945.96 628
8946.85 652
8947.75 623
8948.64 639
8949.53 622
8950.42 625
8951.32 638
8952.21 608
8953.10 618
8954.00 618
8954.89 614
8955.78 588
8956.68 617
8957.57 603
8958.46 602
8959.36 625
8960.25 638
8961.14 653
8962.04 604
8962.93 572
8963.82 641
8964.72 634
8965.61 639
8966.50 635
8967.40 614
8968.29 634
8969.19 658
8970.08 639
8970.97 610
8971.87 621
8972.76 625
8973.66 627
8974.55 612
8975.44 605
8976.34 638
8977.23 596
8978.13 568
8979.02 600
8979.91 597
8980.81 608
8981.70 606
8982.60 601
8983.49 588
8984.39 581
8985.28 613
8986.18 597
8987.07 569
8987.97 643
8988.86 663
8989.76 600
8990.65 627
8991.55 613
8992.44 625
8993.34 650
8994.23 657
8995.13 623
8996.02 608
8996.92 608
8997.81 564
8998.71 608
8999.60 610
9000.50 601
9001.39 609
9002.29 584
9003.18 610
9004.08 591
9004.98 574
9005.87 594
9006.77 581
9007.66 585
9008.56 563
9009.45 579
9010.35 616
9011.25 620
9012.14 594
9013.04 595
9013.93 585
9014.83 610
9015.73 607
9016.62 601
9017.52 594
9018.42 608
9019.31 607
9020.21 561
9021.10 585
9022.00 565
9022.90 580
9023.79 600
9024.69 606
9025.59 604
9026.48 587
9027.38 565
9028.28 577
9029.17 575
9030.07 579
9030.97 616
9031.87 567
9032.76 563
9033.66 579
9034.56 576
9035.45 554
9036.35 598
9037.25 590
9038.15 616
9039.04 598
9039.94 552
9040.84 576
9041.73 571
9042.63 545
9043.53 572
9044.43 616
9045.33 608
9046.22 596
9047.12 613
9048.02 567
9048.92 600
9049.81 598
9050.71 619
9051.61 588
9052.51 607
9053.41 616
9054.30 635
9055.20 616
9056.10 594
9057.00 598
9057.90 631
9058.80 646
9059.69 641
9060.59 604
9061.49 591
9062.39 609
9063.29 585
9064.19 646
9065.08 635
9065.98 609
9066.88 581
9067.78 588
9068.68 608
9069.58 587
9070.48 635
9071.38 628
9072.27 622
9073.17 653
9074.07 666
9074.97 611
9075.87 652
9076.77 582
9077.67 650
9078.57 665
9079.47 629
9080.37 655
9081.27 659
9082.17 669
9083.07 663
9083.97 670
9084.87 627
9085.76 615
9086.66 633
9087.56 685
9088.46 629
9089.36 630
9090.26 675
9091.16 679
9092.06 676
9092.96 684
9093.86 627
9094.76 638
9095.66 694
9096.56 738
9097.46 683
9098.36 692
9099.26 649
9100.17 630
9101.07 689
9101.97 717
9102.87 674
9103.77 656
9104.67 652
9105.57 671
9106.47 648
9107.37 646
9108.27 661
9109.17 657
9110.07 656
9110.97 644
9111.87 661
9112.77 607
9113.68 617
9114.58 625
9115.48 624
9116.38 591
9117.28 584
9118.18 612
9119.08 643
9119.98 639
9120.89 633
9121.79 599
9122.69 586
9123.59 604
9124.49 651
9125.39 645
9126.29 628
9127.20 647
9128.10 596
9129.00 564
9129.90 609
9130.80 601
9131.71 579
9132.61 603
9133.51 563
9134.41 620
9135.31 624
9136.22 576
9137.12 590
9138.02 616
9138.92 580
9139.83 597
9140.73 582
9141.63 610
9142.53 583
9143.43 598
9144.34 611
9145.24 585
9146.14 585
9147.05 570
9147.95 603
9148.85 602
9149.75 574
9150.66 584
9151.56 575
9152.46 634
9153.37 604
9154.27 592
9155.17 592
9156.07 600
9156.98 579
9157.88 586
9158.78 605
9159.69 588
9160.59 597
9161.49 612
9162.40 624
9163.30 580
9164.20 603
9165.11 594
9166.01 623
9166.92 636
9167.82 644
9168.72 635
9169.63 634
9170.53 656
9171.43 615
9172.34 626
9173.24 625
9174.15 625
9175.05 618
9175.95 642
9176.86 604
9177.76 603
9178.67 624
9179.57 614
9180.48 617
9181.38 600
9182.28 627
9183.19 616
9184.09 603
9185.00 578
9185.90 614
9186.81 599
9187.71 595
9188.62 609
9189.52 640
9190.43 589
9191.33 592
9192.24 604
9193.14 593
9194.05 640
9194.95 622
9195.86 611
9196.76 616
9197.67 620
9198.57 642
9199.48 637
9200.38 614
9201.29 627
9202.19 686
9203.10 611
9204.00 685
9204.91 677
9205.81 628
9206.72 611
9207.63 595
9208.53 653
9209.44 623
9210.34 597
9211.25 623
9212.15 610
9213.06 639
9213.97 563
9214.87 566
9215.78 594
9216.68 630
9217.59 635
9218.50 592
9219.40 628
9220.31 612
9221.22 628
9222.12 627
9223.03 615
9223.94 575
9224.84 588
9225.75 572
9226.65 631
9227.56 592
9228.47 575
9229.37 604
9230.28 581
9231.19 580
9232.10 601
9233.00 573
9233.91 585
9234.82 613
9235.72 617
9236.63 566
9237.54 555
9238.44 575
9239.35 609
9240.26 558
9241.17 559
9242.07 535
9242.98 596
9243.89 572
9244.80 583
9245.70 581
9246.61 578
9247.52 570
9248.43 564
9249.33 565
9250.24 578
9251.15 553
9252.06 532
9252.97 551
9253.87 555
9254.78 563
9255.69 576
9256.60 568
9257.51 571
9258.41 561
9259.32 577
9260.23 520
9261.14 574
9262.05 590
9262.96 543
9263.86 540
9264.77 525
9265.68 546
9266.59 558
9267.50 585
9268.41 557
9269.32 618
9270.22 625
9271.13 571
9272.04 568
9272.95 562
9273.86 597
9274.77 611
9275.68 613
9276.59 581
9277.50 612
9278.40 558
9279.31 575
9280.22 569
9281.13 545
9282.04 545
9282.95 609
9283.86 568
9284.77 593
9285.68 579
9286.59 580
9287.50 631
9288.41 573
9289.32 593
9290.23 586
9291.14 565
9292.05 584
9292.96 614
9293.87 609
9294.78 631
9295.69 591
9296.60 575
9297.51 585
9298.42 588
9299.33 605
9300.24 606
9301.15 582
9302.06 598
9302.97 627
9303.88 647
9304.79 619
9305.70 567
9306.61 627
9307.52 632
9308.43 559
9309.34 606
9310.25 620
9311.16 628
9312.07 685
9312.98 626
9313.90 668
9314.81 674
9315.72 705
9316.63 685
9317.54 640
9318.45 663
9319.36 644
9320.27 670
9321.18 607
9322.10 685
9323.01 658
9323.92 633
9324.83 621
9325.74 612
9326.65 629
9327.56 603
9328.48 599
9329.39 638
9330.30 662
9331.21 661
9332.12 661
9333.03 622
9333.95 632
9334.86 575
9335.77 595
9336.68 604
9337.59 640
9338.51 596
9339.42 652
9340.33 673
9341.24 644
9342.15 605
9343.07 618
9343.98 628
9344.89 637
9345.80 658
9346.72 663
9347.63 641
9348.54 633
9349.45 660
9350.37 665
9351.28 673
9352.19 627
9353.11 625
9354.02 673
9354.93 652
9355.84 625
9356.76 649
9357.67 615
9358.58 643
9359.50 623
9360.41 619
9361.32 629
9362.24 614
9363.15 611
9364.06 659
9364.98 650
9365.89 661
9366.80 668
9367.72 620
9368.63 665
9369.54 587
9370.46 626
9371.37 633
9372.28 630
9373.20 619
9374.11 611
9375.03 635
9375.94 635
9376.85 638
9377.77 635
9378.68 622
9379.60 597
9380.51 615
9381.42 638
9382.34 625
9383.25 655
9384.17 658
9385.08 655
9386.00 610
9386.91 628
9387.82 601
9388.74 614
9389.65 619
9390.57 640
9391.48 655
9392.40 662
9393.31 654
9394.23 675
9395.14 692
9396.06 673
9396.97 652
9397.89 661
9398.80 693
9399.72 679
9400.63 666
9401.55 667
9402.46 689
9403.38 670
9404.29 670
9405.21 666
9406.12 689
9407.04 634
9407.95 657
9408.87 671
9409.79 648
9410.70 653
9411.62 643
9412.53 648
9413.45 628
9414.36 660
9415.28 637
9416.20 675
9417.11 665
9418.03 675
9418.94 654
9419.86 640
9420.78 658
9421.69 696
9422.61 669
9423.52 704
9424.44 663
9425.36 678
9426.27 694
9427.19 717
9428.11 727
9429.02 727
9429.94 677
9430.86 677
9431.77 693
9432.69 711
9433.61 718
9434.52 656
9435.44 705
9436.36 748
9437.27 751
9438.19 752
9439.11 765
9440.02 756
9440.94 780
9441.86 790
9442.78 847
9443.69 834
9444.61 817
9445.53 879
9446.44 894
9447.36 869
9448.28 834
9449.20 859
9450.11 866
9451.03 855
9451.95 870
9452.87 867
9453.78 876
9454.70 878
9455.62 894
9456.54 911
9457.46 878
9458.37 906
9459.29 866
9460.21 880
9461.13 851
9462.05 845
9462.96 862
9463.88 851
9464.80 827
9465.72 786
9466.64 795
9467.56 793
9468.47 813
9469.39 813
9470.31 805
9471.23 819
9472.15 794
9473.07 751
9473.98 762
9474.90 763
9475.82 794
9476.74 794
9477.66 772
9478.58 816
9479.50 804
9480.42 808
9481.34 843
9482.26 854
9483.17 861
9484.09 939
9485.01 886
9485.93 886
9486.85 922
9487.77 878
9488.69 860
9489.61 858
9490.53 874
9491.45 899
9492.37 836
9493.29 857
9494.21 843
9495.13 809
9496.05 840
9496.97 842
9497.89 844
9498.81 829
9499.73 835
9500.65 829
9501.57 819
9502.49 809
9503.41 852
9504.33 882
9505.25 836
9506.17 873
9507.09 837
9508.01 869
9508.93 840
9509.85 863
9510.77 883
9511.69 852
9512.61 878
9513.53 885
9514.45 899
9515.37 872
9516.29 962
9517.21 963
9518.13 974
9519.05 1029
9519.98 1046
9520.90 1105
9521.82 1070
9522.74 1106
9523.66 1139
9524.58 1127
9525.50 1211
9526.42 1218
9527.34 1234
9528.27 1166
9529.19 1154
9530.11 1210
9531.03 1171
9531.95 1193
9532.87 1109
9533.79 1074
9534.72 1083
9535.64 1054
9536.56 1040
9537.48 1060
9538.40 1045
9539.32 1000
9540.25 1039
9541.17 1048
9542.09 1045
9543.01 1073
9543.93 1058
9544.86 1073
9545.78 1002
9546.70 1017
9547.62 1047
9548.55 1034
9549.47 1017
9550.39 1056
9551.31 1084
9552.24 1118
9553.16 1054
9554.08 1014
9555.00 1028
9555.93 1079
9556.85 1138
9557.77 1091
9558.69 1110
9559.62 1105
9560.54 1120
9561.46 1198
9562.39 1149
9563.31 1183
9564.23 1205
9565.15 1212
9566.08 1225
9567.00 1217
9567.92 1174
9568.85 1201
9569.77 1190
9570.69 1213
9571.62 1198
9572.54 1221
9573.46 1221
9574.39 1253
9575.31 1310
9576.23 1193
9577.16 1194
9578.08 1311
9579.01 1283
9579.93 1256
9580.85 1310
9581.78 1326
9582.70 1355
9583.63 1327
9584.55 1345
9585.47 1378
9586.40 1368
9587.32 1424
9588.25 1425
9589.17 1452
9590.09 1410
9591.02 1414
9591.94 1468
9592.87 1489
9593.79 1501
9594.72 1531
9595.64 1536
9596.57 1588
9597.49 1658
9598.42 1746
9599.34 1806
9600.26 1928
9601.19 1970
9602.11 1960
9603.04 2053
9603.96 2089
9604.89 2084
9605.81 2066
9606.74 2027
9607.66 1966
9608.59 1925
9609.51 1853
9610.44 1817
9611.37 1754
9612.29 1771
9613.22 1748
9614.14 1746
9615.07 1683
9615.99 1646
9616.92 1653
9617.84 1632
9618.77 1566
9619.70 1657
9620.62 1688
9621.55 1634
9622.47 1613
9623.40 1577
9624.32 1622
9625.25 1604
9626.18 1596
9627.10 1646
9628.03 1689
9628.95 1702
9629.88 1742
9630.81 1730
9631.73 1727
9632.66 1794
9633.59 1809
9634.51 1803
9635.44 1836
9636.37 1841
9637.29 1898
9638.22 1924
9639.15 1926
9640.07 1920
9641.00 1915
9641.93 1986
9642.85 2087
9643.78 2096
9644.71 2123
9645.63 2152
9646.56 2166
9647.49 2248
9648.41 2183
9649.34 2230
9650.27 2297
9651.20 2279
9652.12 2254
9653.05 2271
9653.98 2287
9654.91 2210
9655.83 2184
9656.76 2259
9657.69 2247
9658.62 2197
9659.54 2274
9660.47 2258
9661.40 2226
9662.33 2187
9663.25 2235
9664.18 2199
9665.11 2218
9666.04 2211
9666.97 2288
9667.89 2272
9668.82 2324
9669.75 2408
9670.68 2369
9671.61 2481
9672.53 2506
9673.46 2568
9674.39 2583
9675.32 2670
9676.25 2644
9677.18 2683
9678.11 2738
9679.03 2776
9679.96 2796
9680.89 2744
9681.82 2783
9682.75 2806
9683.68 2857
9684.61 2915
9685.54 2930
9686.46 2912
9687.39 2895
9688.32 2889
9689.25 2939
9690.18 2956
9691.11 2948
9692.04 3011
9692.97 2991
9693.90 3048
9694.83 3110
9695.76 3160
9696.69 3194
9697.61 3275
9698.54 3429
9699.47 3494
9700.40 3613
9701.33 3758
9702.26 3837
9703.19 3878
9704.12 3868
9705.05 3786
9705.98 3778
9706.91 3667
9707.84 3647
9708.77 3650
9709.70 3501
9710.63 3510
9711.56 3497
9712.49 3437
9713.42 3544
9714.35 3569
9715.28 3705
9716.21 3715
9717.14 3770
9718.07 3968
9719.00 3921
9719.94 3930
9720.87 3929
9721.80 3659
9722.73 3634
9723.66 3533
9724.59 3353
9725.52 3197
9726.45 3136
9727.38 3018
9728.31 2984
9729.24 2759
9730.17 2736
9731.10 2659
9732.04 2578
9732.97 2517
9733.90 2556
9734.83 2510
9735.76 2501
9736.69 2471
9737.62 2500
9738.55 2381
9739.49 2347
9740.42 2351
9741.35 2283
9742.28 2236
9743.21 2130
9744.14 2187
9745.08 2242
9746.01 2115
9746.94 2080
9747.87 2042
9748.80 2009
9749.74 1965
9750.67 2017
9751.60 1977
9752.53 1933
9753.46 1887
9754.40 1863
9755.33 1933
9756.26 1917
9757.19 1862
9758.13 1842
9759.06 1836
9759.99 1815
9760.92 1872
9761.85 1752
9762.79 1745
9763.72 1776
9764.65 1765
9765.59 1823
9766.52 1814
9767.45 1801
9768.38 1831
9769.32 1792
9770.25 1818
9771.18 1808
9772.12 1845
9773.05 1826
9773.98 1847
9774.92 1834
9775.85 1843
9776.78 1796
9777.71 1769
9778.65 1823
9779.58 1839
9780.52 1771
9781.45 1757
9782.38 1812
9783.32 1812
9784.25 1838
9785.18 1787
9786.12 1875
9787.05 1771
9787.98 1793
9788.92 1739
9789.85 1765
9790.79 1782
9791.72 1676
9792.65 1699
9793.59 1701
9794.52 1702
9795.46 1648
9796.39 1703
9797.32 1708
9798.26 1591
9799.19 1666
9800.13 1669
9801.06 1691
9802.00 1671
9802.93 1652
9803.87 1640
9804.80 1596
9805.73 1595
9806.67 1567
9807.60 1547
9808.54 1477
9809.47 1425
9810.41 1472
9811.34 1450
9812.28 1436
9813.21 1402
9814.15 1390
9815.08 1340
9816.02 1321
9816.95 1313
9817.89 1378
9818.82 1312
9819.76 1264
9820.69 1269
9821.63 1230
9822.57 1220
9823.50 1205
9824.44 1237
9825.37 1244
9826.31 1231
9827.24 1221
9828.18 1179
9829.11 1185
9830.05 1181
9830.99 1174
9831.92 1189
9832.86 1206
9833.79 1195
9834.73 1224
9835.67 1168
9836.60 1142
9837.54 1162
9838.47 1203
9839.41 1191
9840.35 1135
9841.28 1129
9842.22 1134
9843.16 1163
9844.09 1186
9845.03 1137
9845.97 1162
9846.90 1143
9847.84 1127
9848.78 1149
9849.71 1132
9850.65 1167
9851.59 1177
9852.52 1123
9853.46 1139
9854.40 1149
9855.33 1137
9856.27 1177
9857.21 1132
9858.14 1079
9859.08 1088
9860.02 1099
9860.96 1070
9861.89 1055
9862.83 1113
9863.77 1048
9864.71 1059
9865.64 1066
9866.58 1076
9867.52 1090
9868.46 1040
9869.39 1019
9870.33 967
9871.27 1055
9872.21 1059
9873.15 1033
9874.08 1038
9875.02 990
9875.96 1049
9876.90 1007
9877.83 995
9878.77 975
9879.71 997
9880.65 975
9881.59 985
9882.53 1059
9883.46 1011
9884.40 975
9885.34 921
9886.28 968
9887.22 980
9888.16 963
9889.10 977
9890.03 971
9890.97 970
9891.91 954
9892.85 935
9893.79 984
9894.73 989
9895.67 976
9896.61 924
9897.54 946
9898.48 945
9899.42 924
9900.36 939
9901.30 908
9902.24 922
9903.18 934
9904.12 911
9905.06 935
9906.00 966
9906.94 872
9907.88 948
9908.82 910
9909.76 967
9910.70 944
9911.63 947
9912.57 1023
9913.51 946
9914.45 902
9915.39 951
9916.33 941
9917.27 955
9918.21 970
9919.15 965
9920.09 932
9921.03 950
9921.97 1013
9922.91 976
9923.85 1032
9924.79 1085
9925.74 1108
9926.68 1160
9927.62 1171
9928.56 1196
9929.50 1205
9930.44 1220
9931.38 1233
9932.32 1261
9933.26 1214
9934.20 1154
9935.14 1174
9936.08 1113
9937.02 1103
9937.96 1107
9938.90 1035
9939.85 1002
9940.79 964
9941.73 953
9942.67 1019
9943.61 969
9944.55 958
9945.49 917
9946.43 962
9947.38 984
9948.32 1003
9949.26 1055
9950.20 1034
9951.14 979
9952.08 1045
9953.02 1064
9953.97 1081
9954.91 1041
9955.85 1081
9956.79 1058
9957.73 963
9958.68 1006
9959.62 987
9960.56 1002
9961.50 1008
9962.44 964
9963.39 952
9964.33 934
9965.27 902
9966.21 902
9967.15 879
9968.10 841
9969.04 828
9969.98 824
9970.92 834
9971.87 801
9972.81 826
9973.75 815
9974.69 775
9975.64 765
9976.58 762
9977.52 764
9978.47 785
9979.41 762
9980.35 769
9981.29 806
9982.24 819
9983.18 804
9984.12 790
9985.07 758
9986.01 787
9986.95 781
9987.90 778
9988.84 790
9989.78 757
9990.73 771
9991.67 775
9992.61 786
9993.56 769
9994.50 757
9995.44 784
9996.39 781
9997.33 792
9998.27 758
9999.22 759
10000.16 781
10001.11 761
10002.05 741
10002.99 772
10003.94 744
10004.88 754
10005.83 741
10006.77 755
10007.72 762
10008.66 736
10009.60 745
10010.55 735
10011.49 721
10012.44 734
10013.38 776
10014.33 747
10015.27 716
10016.21 724
10017.16 719
10018.10 743
10019.05 728
10019.99 721
10020.94 707
10021.88 671
10022.83 720
10023.77 689
10024.72 702
10025.66 729
10026.61 731
10027.55 734
10028.50 710
10029.44 694
10030.39 696
10031.33 699
10032.28 688
10033.23 749
10034.17 752
10035.12 718
10036.06 690
10037.01 670
10037.95 696
10038.90 658
10039.84 706
10040.79 689
10041.74 721
10042.68 668
10043.63 686
10044.57 739
10045.52 642
10046.47 647
10047.41 651
10048.36 654
10049.30 674
10050.25 628
10051.20 657
10052.14 675
10053.09 691
10054.04 662
10054.98 671
10055.93 642
10056.88 684
10057.82 672
10058.77 637
10059.72 642
10060.66 641
10061.61 655
10062.56 660
10063.50 683
10064.45 656
10065.40 654
10066.34 628
10067.29 650
10068.24 672
10069.18 610
10070.13 650
10071.08 651
10072.03 672
10072.97 639
10073.92 623
10074.87 615
10075.82 616
10076.76 652
10077.71 634
10078.66 651
10079.61 661
10080.55 652
10081.50 634
10082.45 625
10083.40 603
10084.34 614
10085.29 680
10086.24 614
10087.19 628
10088.14 646
10089.08 634
10090.03 638
10090.98 649
10091.93 642
10092.88 696
10093.83 699
10094.77 664
10095.72 671
10096.67 639
10097.62 646
10098.57 650
10099.52 627
10100.46 621
10101.41 635
10102.36 646
10103.31 664
10104.26 643
10105.21 666
10106.16 690
10107.11 649
10108.05 667
10109.00 649
10109.95 619
10110.90 679
10111.85 648
10112.80 647
10113.75 644
10114.70 640
10115.65 668
10116.60 639
10117.55 620
10118.50 614
10119.45 656
10120.39 610
10121.34 628
10122.29 665
10123.24 647
10124.19 638
10125.14 687
10126.09 689
10127.04 674
10127.99 636
10128.94 651
10129.89 643
10130.84 627
10131.79 664
10132.74 667
10133.69 629
10134.64 640
10135.59 653
10136.54 690
10137.49 665
10138.44 639
10139.39 681
10140.34 678
10141.30 690
10142.25 665
10143.20 663
10144.15 652
10145.10 644
10146.05 694
10147.00 707
10147.95 734
10148.90 714
10149.85 731
10150.80 703
10151.75 683
10152.70 723
10153.66 748
10154.61 703
10155.56 738
10156.51 797
10157.46 789
10158.41 732
10159.36 729
10160.31 733
10161.27 766
10162.22 767
10163.17 772
10164.12 798
10165.07 783
10166.02 796
10166.98 791
10167.93 822
10168.88 789
10169.83 799
10170.78 817
10171.73 844
10172.69 846
10173.64 849
10174.59 833
10175.54 850
10176.50 857
10177.45 883
10178.40 893
10179.35 863
10180.30 889
10181.26 892
10182.21 966
10183.16 960
10184.11 951
10185.07 965
10186.02 976
10186.97 992
10187.92 966
10188.88 986
10189.83 955
10190.78 942
10191.74 883
10192.69 974
10193.64 955
10194.59 945
10195.55 940
10196.50 930
10197.45 952
10198.41 960
10199.36 886
10200.31 955
10201.27 979
10202.22 962
10203.17 961
10204.13 946
10205.08 1035
10206.03 1058
10206.99 1100
10207.94 1144
10208.89 1142
10209.85 1107
10210.80 1155
10211.76 1119
10212.71 1141
10213.66 1101
10214.62 1075
10215.57 1094
10216.53 1102
10217.48 1062
10218.43 1014
10219.39 1005
10220.34 997
10221.30 995
10222.25 1018
10223.21 954
10224.16 917
10225.11 958
10226.07 934
10227.02 930
10227.98 933
10228.93 916
10229.89 898
10230.84 957
10231.80 964
10232.75 957
10233.71 971
10234.66 989
10235.62 1051
10236.57 1022
10237.53 1001
10238.48 1033
10239.44 1087
10240.39 1046
10241.35 1050
10242.30 1031
10243.26 987
10244.21 1008
10245.17 1005
10246.12 994
10247.08 979
10248.03 899
10248.99 941
10249.94 930
10250.90 978
10251.86 916
10252.81 903
10253.77 884
10254.72 863
10255.68 883
10256.63 894
10257.59 873
10258.55 839
10259.50 855
10260.46 817
10261.41 809
10262.37 793
10263.33 847
10264.28 824
10265.24 801
10266.20 829
10267.15 790
10268.11 799
10269.07 794
10270.02 805
10270.98 788
10271.94 792
10272.89 805
10273.85 828
10274.81 788
10275.76 794
10276.72 765
10277.68 775
10278.63 786
10279.59 761
10280.55 776
10281.50 748
10282.46 744
10283.42 741
10284.38 749
10285.33 734
10286.29 766
10287.25 724
10288.20 714
10289.16 704
10290.12 698
10291.08 728
10292.03 678
10292.99 709
10293.95 709
10294.91 731
10295.86 700
10296.82 717
10297.78 722
10298.74 722
10299.70 725
10300.65 728
10301.61 704
10302.57 712
10303.53 683
10304.49 722
10305.44 736
10306.40 685
10307.36 748
10308.32 723
10309.28 707
10310.24 684
10311.19 725
10312.15 684
10313.11 730
10314.07 703
10315.03 654
10315.99 684
10316.95 719
10317.90 705
10318.86 716
10319.82 707
10320.78 696
10321.74 696
10322.70 725
10323.66 691
10324.62 676
10325.58 728
10326.54 688
10327.49 680
10328.45 696
10329.41 740
10330.37 706
10331.33 705
10332.29 670
10333.25 686
10334.21 714
10335.17 687
10336.13 711
10337.09 740
10338.05 690
10339.01 639
10339.97 691
10340.93 676
10341.89 665
10342.85 639
10343.81 661
10344.77 641
10345.73 590
10346.69 650
10347.65 639
10348.61 657
10349.57 667
10350.53 628
10351.49 627
10352.45 627
10353.41 599
10354.37 635
10355.33 596
10356.29 611
10357.25 596
10358.21 623
10359.17 603
10360.13 603
10361.09 562
10362.06 587
10363.02 618
10363.98 593
10364.94 604
10365.90 588
10366.86 557
10367.82 560
10368.78 596
10369.74 590
10370.70 559
10371.67 610
10372.63 618
10373.59 583
10374.55 568
10375.51 569
10376.47 590
10377.43 599
10378.40 619
10379.36 616
10380.32 598
10381.28 569
10382.24 550
10383.20 582
10384.17 596
10385.13 574
10386.09 563
10387.05 590
10388.01 577
10388.98 562
10389.94 562
10390.90 621
10391.86 576
10392.82 567
10393.79 563
10394.75 556
10395.71 548
10396.67 533
10397.64 562
10398.60 561
10399.56 621
10400.52 569
10401.49 630
10402.45 582
10403.41 570
10404.37 553
10405.34 583
10406.30 561
10407.26 536
10408.23 552
10409.19 592
10410.15 544
10411.11 536
10412.08 555
10413.04 546
10414.00 550
10414.97 536
10415.93 583
10416.89 556
10417.86 554
10418.82 542
10419.78 555
10420.75 545
10421.71 586
10422.68 563
10423.64 581
10424.60 583
10425.57 528
10426.53 565
10427.49 555
10428.46 580
10429.42 502
10430.39 551
10431.35 544
10432.31 520
10433.28 514
10434.24 533
10435.21 520
10436.17 515
10437.13 479
10438.10 521
10439.06 521
10440.03 488
10440.99 526
10441.96 537
10442.92 503
10443.89 493
10444.85 541
10445.82 500
10446.78 540
10447.74 493
10448.71 504
10449.67 485
10450.64 462
10451.60 487
10452.57 493
10453.53 541
10454.50 491
10455.46 532
10456.43 512
10457.39 552
10458.36 534
10459.33 491
10460.29 490
10461.26 542
10462.22 529
10463.19 520
10464.15 498
10465.12 487
10466.08 513
10467.05 508
10468.01 525
10468.98 503
10469.95 545
10470.91 518
10471.88 547
10472.84 498
10473.81 550
10474.78 498
10475.74 500
10476.71 518
10477.67 513
10478.64 523
10479.61 572
10480.57 553
10481.54 549
10482.51 536
10483.47 552
10484.44 568
10485.41 555
10486.37 547
10487.34 548
10488.30 543
10489.27 523
10490.24 501
10491.20 520
10492.17 553
10493.14 504
10494.11 452
10495.07 494
10496.04 505
10497.01 529
10497.97 506
10498.94 536
10499.91 516
10500.88 490
10501.84 500
10502.81 529
10503.78 485
10504.74 492
10505.71 530
10506.68 517
10507.65 486
10508.61 492
10509.58 517
10510.55 523
10511.52 485
10512.49 481
10513.45 473
10514.42 487
10515.39 486
10516.36 512
10517.32 511
10518.29 520
10519.26 525
10520.23 511
10521.20 486
10522.17 472
10523.13 508
10524.10 500
10525.07 527
10526.04 486
10527.01 475
10527.98 467
10528.94 472
10529.91 488
10530.88 479
10531.85 515
10532.82 502
10533.79 518
10534.76 501
10535.72 518
10536.69 514
10537.66 508
10538.63 551
10539.60 508
10540.57 495
10541.54 481
10542.51 520
10543.48 540
10544.45 542
10545.42 518
10546.38 522
10547.35 510
10548.32 503
10549.29 502
10550.26 522
10551.23 497
10552.20 500
10553.17 512
10554.14 548
10555.11 560
10556.08 542
10557.05 511
10558.02 509
10558.99 517
10559.96 537
10560.93 506
10561.90 497
10562.87 529
10563.84 515
10564.81 536
10565.78 525
10566.75 546
10567.72 552
10568.69 558
10569.66 528
10570.63 553
10571.60 544
10572.57 550
10573.54 552
10574.51 532
10575.48 574
10576.46 515
10577.43 549
10578.40 546
10579.37 525
10580.34 534
10581.31 569
10582.28 541
10583.25 516
10584.22 546
10585.19 561
10586.16 546
10587.14 548
10588.11 575
10589.08 548
10590.05 534
10591.02 580
10591.99 573
10592.96 576
10593.94 588
10594.91 563
10595.88 580
10596.85 565
10597.82 568
10598.79 603
10599.77 588
10600.74 599
10601.71 631
10602.68 624
10603.65 604
10604.62 610
10605.60 687
10606.57 655
10607.54 691
10608.51 688
10609.49 665
10610.46 688
10611.43 667
10612.40 738
10613.37 743
10614.35 762
10615.32 754
10616.29 718
10617.26 691
10618.24 706
10619.21 701
10620.18 678
10621.16 689
10622.13 677
10623.10 681
10624.07 687
10625.05 658
10626.02 609
10626.99 650
10627.97 634
10628.94 633
10629.91 601
10630.89 609
10631.86 630
10632.83 619
10633.80 628
10634.78 602
10635.75 645
10636.73 679
10637.70 676
10638.67 693
10639.65 725
10640.62 682
10641.59 702
10642.57 692
10643.54 678
10644.51 715
10645.49 702
10646.46 675
10647.44 653
10648.41 703
10649.38 716
10650.36 687
10651.33 698
10652.31 666
10653.28 625
10654.25 641
10655.23 626
10656.20 564
10657.18 591
10658.15 594
10659.13 552
10660.10 558
10661.08 563
10662.05 564
10663.03 543
10664.00 519
10664.97 552
10665.95 513
10666.92 530
10667.90 566
10668.87 534
10669.85 509
10670.82 495
10671.80 547
10672.77 562
10673.75 559
10674.72 541
10675.70 571
10676.68 585
10677.65 605
10678.63 594
10679.60 569
10680.58 582
10681.55 575
10682.53 521
10683.50 530
10684.48 562
10685.45 537
10686.43 581
10687.41 570
10688.38 570
10689.36 565
10690.33 563
10691.31 547
10692.29 547
10693.26 549
10694.24 570
10695.21 588
10696.19 577
10697.17 514
10698.14 498
10699.12 555
10700.10 524
10701.07 527
10702.05 532
10703.02 517
10704.00 529
10704.98 525
10705.95 508
10706.93 512
10707.91 523
10708.88 494
10709.86 507
10710.84 534
10711.82 550
10712.79 546
10713.77 518
10714.75 531
10715.72 531
10716.70 542
10717.68 519
10718.65 498
10719.63 552
10720.61 536
10721.59 477
10722.56 508
10723.54 517
10724.52 536
10725.50 525
10726.47 552
10727.45 551
10728.43 516
10729.41 519
10730.38 514
10731.36 517
10732.34 544
10733.32 548
10734.30 506
10735.27 563
10736.25 535
10737.23 554
10738.21 517
10739.19 568
10740.16 560
10741.14 555
10742.12 571
10743.10 563
10744.08 558
10745.06 567
10746.03 546
10747.01 561
10747.99 581
10748.97 543
10749.95 561
10750.93 595
10751.91 566
10752.88 608
10753.86 578
10754.84 570
10755.82 564
10756.80 598
10757.78 626
10758.76 577
10759.74 588
10760.72 594
10761.70 542
10762.67 535
10763.65 600
10764.63 594
10765.61 605
10766.59 612
10767.57 632
10768.55 630
10769.53 657
10770.51 623
10771.49 612
10772.47 593
10773.45 638
10774.43 610
10775.41 607
10776.39 617
10777.37 624
10778.35 624
10779.33 628
10780.31 639
10781.29 697
10782.27 663
10783.25 672
10784.23 657
10785.21 681
10786.19 651
10787.17 697
10788.15 726
10789.13 637
10790.11 643
10791.09 661
10792.07 650
10793.05 654
10794.03 673
10795.01 691
10795.99 678
10796.97 644
10797.96 609
10798.94 630
10799.92 639
10800.90 645
10801.88 638
10802.86 633
10803.84 621
10804.82 653
10805.80 609
10806.79 617
10807.77 597
10808.75 605
10809.73 640
10810.71 632
10811.69 605
10812.67 640
10813.65 644
10814.64 611
10815.62 624
10816.60 605
10817.58 629
10818.56 630
10819.54 621
10820.53 625
10821.51 638
10822.49 627
10823.47 651
10824.45 625
10825.44 588
10826.42 603
10827.40 631
10828.38 622
10829.37 603
10830.35 615
10831.33 633
10832.31 634
10833.29 601
10834.28 619
10835.26 621
10836.24 613
10837.22 637
10838.21 614
10839.19 589
10840.17 617
10841.16 624
10842.14 663
10843.12 660
10844.10 603
10845.09 656
10846.07 656
10847.05 640
10848.04 610
10849.02 652
10850.00 665
10850.99 670
10851.97 637
10852.95 655
10853.94 702
10854.92 675
10855.90 688
10856.89 679
10857.87 699
10858.85 699
10859.84 672
10860.82 673
10861.80 682
10862.79 699
10863.77 676
10864.76 685
10865.74 697
10866.72 726
10867.71 749
10868.69 718
10869.68 674
10870.66 690
10871.64 706
10872.63 689
10873.61 676
10874.60 718
10875.58 725
10876.56 747
10877.55 710
10878.53 761
10879.52 726
10880.50 754
10881.49 720
10882.47 743
10883.46 741
10884.44 695
10885.43 750
10886.41 777
10887.40 738
10888.38 755
10889.37 775
10890.35 772
10891.34 779
10892.32 791
10893.31 803
10894.29 798
10895.28 790
10896.26 781
10897.25 840
10898.23 844
10899.22 855
10900.20 831
10901.19 801
10902.17 814
10903.16 849
10904.15 850
10905.13 827
10906.12 898
10907.10 887
10908.09 862
10909.07 955
10910.06 942
10911.05 950
10912.03 947
10913.02 932
10914.00 963
10914.99 995
10915.98 989
10916.96 929
10917.95 999
10918.94 1019
10919.92 1034
10920.91 1021
10921.89 998
10922.88 982
10923.87 1033
10924.85 1008
10925.84 1020
10926.83 1058
10927.81 1061
10928.80 1039
10929.79 1094
10930.77 1030
10931.76 1038
10932.75 1091
10933.74 1119
10934.72 1109
10935.71 1107
10936.70 1086
10937.68 1121
10938.67 1140
10939.66 1136
10940.65 1186
10941.63 1221
10942.62 1187
10943.61 1195
10944.59 1262
10945.58 1290
10946.57 1346
10947.56 1342
10948.54 1342
10949.53 1382
10950.52 1423
10951.51 1424
10952.50 1511
10953.48 1582
10954.47 1592
10955.46 1610
10956.45 1751
10957.44 1784
10958.42 1781
10959.41 1907
10960.40 1929
10961.39 1955
10962.38 1976
10963.36 2028
10964.35 2004
10965.34 1904
10966.33 1867
10967.32 1876
10968.31 1862
10969.30 1776
10970.28 1760
10971.27 1742
10972.26 1721
10973.25 1602
10974.24 1594
10975.23 1581
10976.22 1551
10977.21 1557
10978.19 1484
10979.18 1536
10980.17 1562
10981.16 1498
10982.15 1492
10983.14 1498
10984.13 1481
10985.12 1508
10986.11 1528
10987.10 1593
10988.09 1517
10989.08 1612
10990.07 1600
10991.06 1645
10992.04 1681
10993.03 1799
10994.02 1858
10995.01 1926
10996.00 1996
10996.99 2152
10997.98 2219
10998.97 2346
10999.96 2358
11000.95 2438
11001.94 2534
11002.93 2588
11003.92 2627
11004.91 2581
11005.90 2550
11006.89 2517
11007.88 2448
11008.87 2357
11009.87 2230
11010.86 2117
11011.85 2015
11012.84 1906
11013.83 1844
11014.82 1775
11015.81 1689
11016.80 1637
11017.79 1510
11018.78 1451
11019.77 1429
11020.76 1396
11021.75 1346
11022.74 1296
11023.74 1208
11024.73 1273
11025.72 1193
11026.71 1162
11027.70 1186
11028.69 1124
11029.68 1116
11030.67 1117
11031.67 1078
11032.66 1087
11033.65 1106
11034.64 1057
11035.63 1091
11036.62 1101
11037.61 1125
11038.61 1116
11039.60 1101
11040.59 1129
11041.58 1123
11042.57 1145
11043.56 1111
11044.56 1117
11045.55 1113
11046.54 1045
11047.53 1031
11048.53 1021
11049.52 985
11050.51 1030
11051.50 936
11052.49 983
11053.49 924
11054.48 923
11055.47 939
11056.46 943
11057.46 892
11058.45 935
11059.44 929
11060.43 959
11061.43 970
11062.42 944
11063.41 950
11064.41 973
11065.40 892
11066.39 972
11067.38 932
11068.38 918
11069.37 964
11070.36 973
11071.36 950
11072.35 933
11073.34 963
11074.34 951
11075.33 935
11076.32 904
11077.32 911
11078.31 935
11079.30 930
11080.30 952
11081.29 964
11082.28 972
11083.28 922
11084.27 915
11085.27 912
11086.26 881
11087.25 926
11088.25 936
11089.24 915
11090.24 881
11091.23 867
11092.22 868
11093.22 872
11094.21 879
11095.21 871
11096.20 844
11097.19 868
11098.19 818
11099.18 803
11100.18 848
11101.17 848
11102.17 813
11103.16 869
11104.16 850
11105.15 855
11106.15 828
11107.14 824
11108.13 793
11109.13 817
11110.12 798
11111.12 822
11112.11 825
11113.11 820
11114.10 808
11115.10 795
11116.09 776
11117.09 764
11118.09 800
11119.08 828
11120.08 803
11121.07 774
11122.07 790
11123.06 801
11124.06 818
11125.05 830
11126.05 803
11127.04 791
11128.04 787
11129.04 802
11130.03 776
11131.03 781
11132.02 782
11133.02 832
11134.02 810
11135.01 789
11136.01 778
11137.00 772
11138.00 788
11139.00 788
11139.99 769
11140.99 754
11141.98 741
11142.98 769
11143.98 760
11144.97 754
11145.97 732
11146.97 759
11147.96 732
11148.96 759
11149.96 751
11150.95 771
11151.95 737
11152.95 750
11153.94 729
11154.94 739
11155.94 716
11156.93 770
11157.93 751
11158.93 747
11159.93 737
11160.92 728
11161.92 737
11162.92 756
11163.92 767
11164.91 711
11165.91 722
11166.91 726
11167.90 739
11168.90 753
11169.90 752
11170.90 747
11171.90 738
11172.89 748
11173.89 738
11174.89 748
11175.89 734
11176.88 701
11177.88 707
11178.88 732
11179.88 721
11180.88 762
11181.87 716
11182.87 724
11183.87 739
11184.87 730
11185.87 729
11186.87 738
11187.86 735
11188.86 782
11189.86 731
11190.86 724
11191.86 739
11192.86 727
11193.86 719
11194.85 746
11195.85 789
11196.85 800
11197.85 756
11198.85 762
11199.85 788
11200.85 800
11201.85 748
11202.84 736
11203.84 764
11204.84 747
11205.84 754
11206.84 757
11207.84 785
11208.84 788
11209.84 827
11210.84 812
11211.84 821
11212.84 821
11213.84 838
11214.84 842
11215.84 851
11216.84 848
11217.84 834
11218.84 826
11219.84 823
11220.84 842
11221.84 839
11222.84 820
11223.84 827
11224.84 819
11225.84 807
11226.84 766
11227.84 793
11228.84 769
11229.84 775
11230.84 781
11231.84 797
11232.84 774
11233.84 815
11234.84 788
11235.84 766
11236.84 811
11237.84 834
11238.84 819
11239.84 798
11240.84 820
11241.84 833
11242.84 787
11243.84 809
11244.84 786
11245.85 781
11246.85 817
11247.85 858
11248.85 828
11249.85 803
11250.85 796
11251.85 782
11252.85 818
11253.86 873
11254.86 843
11255.86 876
11256.86 874
11257.86 865
11258.86 867
11259.86 842
11260.87 873
11261.87 868
11262.87 865
11263.87 875
11264.87 875
11265.87 900
11266.88 861
11267.88 919
11268.88 946
11269.88 910
11270.88 915
11271.89 843
11272.89 948
11273.89 925
11274.89 965
11275.90 935
11276.90 936
11277.90 914
11278.90 919
11279.90 967
11280.91 949
11281.91 943
11282.91 931
11283.92 945
11284.92 859
11285.92 831
11286.92 887
11287.93 877
11288.93 873
11289.93 910
11290.94 847
11291.94 836
11292.94 838
11293.94 804
11294.95 772
11295.95 762
11296.95 793
11297.96 772
11298.96 786
11299.96 800
11300.97 739
11301.97 738
11302.97 747
11303.98 740
11304.98 753
11305.98 729
11306.99 747
11307.99 737
11309.00 768
11310.00 778
11311.00 751
11312.01 755
11313.01 784
11314.02 789
11315.02 748
11316.02 740
11317.03 755
11318.03 731
11319.04 768
11320.04 771
11321.04 797
11322.05 795
11323.05 786
11324.06 771
11325.06 800
11326.07 788
11327.07 791
11328.08 807
11329.08 786
11330.09 767
11331.09 805
11332.10 810
11333.10 785
11334.10 781
11335.11 814
11336.11 783
11337.12 811
11338.12 817
11339.13 816
11340.14 868
11341.14 892
11342.15 815
11343.15 833
11344.16 862
11345.16 816
11346.17 838
11347.17 833
11348.18 814
11349.18 790
11350.19 760
11351.19 820
11352.20 806
11353.21 771
11354.21 802
11355.22 767
11356.22 767
11357.23 745
11358.24 724
11359.24 717
11360.25 749
11361.25 644
11362.26 670
11363.27 709
11364.27 686
11365.28 681
11366.28 678
11367.29 664
11368.30 650
11369.30 686
11370.31 636
11371.32 637
11372.32 644
11373.33 647
11374.34 624
11375.34 607
11376.35 649
11377.36 665
11378.36 659
11379.37 636
11380.38 640
11381.38 664
11382.39 684
11383.40 671
11384.41 636
11385.41 646
11386.42 595
11387.43 615
11388.43 636
11389.44 670
11390.45 645
11391.46 620
11392.46 629
11393.47 625
11394.48 594
11395.49 641
11396.49 636
11397.50 627
11398.51 598
11399.52 627
11400.53 641
11401.53 617
11402.54 618
11403.55 640
11404.56 626
11405.57 630
11406.57 638
11407.58 589
11408.59 602
11409.60 621
11410.61 635
11411.61 633
11412.62 603
11413.63 648
11414.64 639
11415.65 614
11416.66 659
11417.67 633
11418.67 644
11419.68 589
11420.69 638
11421.70 627
11422.71 644
11423.72 662
11424.73 613
11425.74 607
11426.74 613
11427.75 632
11428.76 620
11429.77 624
11430.78 629
11431.79 621
11432.80 642
11433.81 622
11434.82 637
11435.83 644
11436.84 643
11437.85 631
11438.86 628
11439.87 587
11440.88 635
11441.88 642
11442.89 647
11443.90 626
11444.91 636
11445.92 610
11446.93 604
11447.94 591
11448.95 595
11449.96 612
11450.97 611
11451.98 639
11452.99 617
11454.00 631
11455.01 589
11456.02 616
11457.04 588
11458.05 581
11459.06 596
11460.07 570
11461.08 626
11462.09 647
11463.10 609
11464.11 596
11465.12 612
11466.13 607
11467.14 604
11468.15 618
11469.16 602
11470.17 572
11471.18 588
11472.20 629
11473.21 629
11474.22 590
11475.23 657
11476.24 628
11477.25 596
11478.26 588
11479.27 624
11480.28 603
11481.30 588
11482.31 579
11483.32 602
11484.33 597
11485.34 665
11486.35 646
11487.37 628
11488.38 626
11489.39 640
11490.40 637
11491.41 623
11492.42 619
11493.44 644
11494.45 669
11495.46 701
11496.47 641
11497.48 666
11498.50 652
11499.51 658
11500.52 647
11501.53 661
11502.55 686
11503.56 676
11504.57 697
11505.58 699
11506.60 688
11507.61 676
11508.62 691
11509.63 677
11510.65 670
11511.66 691
11512.67 723
11513.68 746
11514.70 722
11515.71 750
11516.72 774
11517.74 773
11518.75 820
11519.76 834
11520.78 823
11521.79 850
11522.80 847
11523.81 853
11524.83 869
11525.84 912
11526.85 960
11527.87 982
11528.88 999
11529.90 1003
11530.91 1011
11531.92 1089
11532.94 1149
11533.95 1138
11534.96 1167
11535.98 1227
11536.99 1251
11538.01 1369
11539.02 1386
11540.03 1456
11541.05 1540
11542.06 1568
11543.08 1523
11544.09 1537
11545.10 1522
11546.12 1473
11547.13 1449
11548.15 1398
11549.16 1380
11550.18 1355
11551.19 1268
11552.20 1169
11553.22 1104
11554.23 1074
11555.25 1022
11556.26 1018
11557.28 966
11558.29 929
11559.31 916
11560.32 878
11561.34 822
11562.35 850
11563.37 832
11564.38 811
11565.40 793
11566.41 777
11567.43 724
11568.44 723
11569.46 748
11570.47 772
11571.49 746
11572.50 777
11573.52 745
11574.53 741
11575.55 728
11576.57 695
11577.58 769
11578.60 751
11579.61 754
11580.63 748
11581.64 764
11582.66 715
11583.68 714
11584.69 703
11585.71 691
11586.72 708
11587.74 696
11588.76 704
11589.77 697
11590.79 704
11591.81 661
11592.82 696
11593.84 729
11594.85 672
11595.87 670
11596.89 719
11597.90 752
11598.92 684
11599.94 687
11600.95 715
11601.97 737
11602.99 763
11604.00 742
11605.02 747
11606.04 683
11607.05 717
11608.07 726
11609.09 763
11610.11 683
11611.12 671
11612.14 727
11613.16 686
11614.17 668
11615.19 680
11616.21 660
11617.23 680
11618.24 704
11619.26 655
11620.28 686
11621.30 650
11622.31 673
11623.33 612
11624.35 662
11625.37 694
11626.38 672
11627.40 673
11628.42 681
11629.44 626
11630.46 622
11631.47 654
11632.49 659
11633.51 661
11634.53 648
11635.55 620
11636.56 626
11637.58 650
11638.60 597
11639.62 625
11640.64 570
11641.66 609
11642.67 622
11643.69 601
11644.71 605
11645.73 596
11646.75 600
11647.77 588
11648.79 596
11649.80 586
11650.82 578
11651.84 596
11652.86 612
11653.88 562
11654.90 524
11655.92 561
11656.94 578
11657.96 562
11658.98 555
11660.00 586
11661.01 554
11662.03 576
11663.05 571
11664.07 621
11665.09 548
11666.11 535
11667.13 524
11668.15 553
11669.17 546
11670.19 522
11671.21 552
11672.23 551
11673.25 566
11674.27 553
11675.29 530
11676.31 558
11677.33 554
11678.35 516
11679.37 534
11680.39 537
11681.41 538
11682.43 584
11683.45 561
11684.47 575
11685.49 567
11686.51 546
11687.53 547
11688.55 522
11689.57 519
11690.59 532
11691.61 566
11692.63 546
11693.66 522
11694.68 533
11695.70 544
11696.72 548
11697.74 533
11698.76 529
11699.78 492
11700.80 537
11701.82 548
11702.84 569
11703.86 509
11704.89 503
11705.91 520
11706.93 529
11707.95 485
11708.97 471
11709.99 532
11711.01 569
11712.04 525
11713.06 520
11714.08 506
11715.10 523
11716.12 519
11717.14 567
11718.17 518
11719.19 513
11720.21 541
11721.23 544
11722.25 550
11723.28 512
11724.30 544
11725.32 517
11726.34 511
11727.36 483
11728.39 530
11729.41 551
11730.43 538
11731.45 528
11732.48 528
11733.50 527
11734.52 505
11735.54 546
11736.57 515
11737.59 535
11738.61 568
11739.63 523
11740.66 550
11741.68 558
11742.70 536
11743.72 570
11744.75 546
11745.77 575
11746.79 587
11747.82 546
11748.84 561
11749.86 538
11750.89 546
11751.91 531
11752.93 530
11753.96 550
11754.98 511
11756.00 529
11757.03 536
11758.05 525
11759.07 542
11760.10 599
11761.12 545
11762.14 512
11763.17 550
11764.19 561
11765.22 567
11766.24 583
11767.26 571
11768.29 553
11769.31 587
11770.34 588
11771.36 571
11772.38 564
11773.41 554
11774.43 567
11775.46 589
11776.48 584
11777.51 584
11778.53 565
11779.55 586
11780.58 596
11781.60 597
11782.63 609
11783.65 601
11784.68 614
11785.70 631
11786.73 647
11787.75 635
11788.78 646
11789.80 610
11790.83 607
11791.85 604
11792.88 596
11793.90 599
11794.93 628
11795.95 615
11796.98 619
11798.00 588
11799.03 616
11800.05 596
11801.08 635
11802.10 612
11803.13 650
11804.15 598
11805.18 640
11806.21 652
11807.23 652
11808.26 655
11809.28 655
11810.31 663
11811.33 648
11812.36 630
11813.39 647
11814.41 626
11815.44 615
11816.46 661
11817.49 644
11818.52 647
11819.54 650
11820.57 693
11821.59 695
11822.62 646
11823.65 639
11824.67 663
11825.70 683
11826.73 645
11827.75 679
11828.78 659
11829.81 663
11830.83 681
11831.86 690
11832.89 710
11833.91 714
11834.94 731
11835.97 731
11836.99 721
11838.02 749
11839.05 757
11840.08 743
11841.10 715
11842.13 728
11843.16 754
11844.18 783
11845.21 785
11846.24 781
11847.27 802
11848.29 830
11849.32 796
11850.35 797
11851.38 782
11852.40 787
11853.43 834
11854.46 825
11855.49 833
11856.51 836
11857.54 866
11858.57 861
11859.60 896
11860.63 887
11861.65 878
11862.68 897
11863.71 887
11864.74 907
11865.77 901
11866.80 943
11867.82 945
11868.85 916
11869.88 910
11870.91 964
11871.94 1010
11872.97 979
11873.99 955
11875.02 961
11876.05 997
11877.08 975
11878.11 1009
11879.14 1007
11880.17 1049
11881.20 1051
11882.22 1036
11883.25 1044
11884.28 1047
11885.31 1108
11886.34 1094
11887.37 1170
11888.40 1155
11889.43 1097
11890.46 1205
11891.49 1179
11892.52 1202
11893.55 1235
11894.57 1341
11895.60 1380
11896.63 1385
11897.66 1430
11898.69 1424
11899.72 1505
11900.75 1505
11901.78 1597
11902.81 1681
11903.84 1713
11904.87 1751
11905.90 1789
11906.93 1805
11907.96 1770
11908.99 1784
11910.02 1795
11911.05 1756
11912.08 1724
11913.11 1689
11914.14 1648
11915.17 1571
11916.20 1586
11917.23 1589
11918.26 1631
11919.29 1586
11920.33 1514
11921.36 1532
11922.39 1583
11923.42 1524
11924.45 1531
11925.48 1583
11926.51 1600
11927.54 1579
11928.57 1674
11929.60 1691
11930.63 1807
11931.66 1775
11932.70 1824
11933.73 1782
11934.76 1772
11935.79 1762
11936.82 1741
11937.85 1749
11938.88 1707
11939.91 1720
11940.95 1726
11941.98 1636
11943.01 1588
11944.04 1589
11945.07 1537
11946.10 1478
11947.14 1367
11948.17 1376
11949.20 1411
11950.23 1342
11951.26 1296
11952.29 1237
11953.33 1269
11954.36 1219
11955.39 1209
11956.42 1157
11957.46 1151
11958.49 1111
11959.52 1093
11960.55 1089
11961.58 1110
11962.62 1112
11963.65 1117
11964.68 1112
11965.71 1107
11966.75 1106
11967.78 1112
11968.81 1105
11969.84 1143
11970.88 1126
11971.91 1077
11972.94 1084
11973.98 1109
11975.01 1088
11976.04 1108
11977.07 1128
11978.11 1153
11979.14 1124
11980.17 1112
11981.21 1120
11982.24 1078
11983.27 1104
11984.31 1128
11985.34 1117
11986.37 1099
11987.41 1138
11988.44 1128
11989.47 1111
11990.51 1115
11991.54 1124
11992.58 1138
11993.61 1204
11994.64 1224
11995.68 1179
11996.71 1152
11997.74 1196
11998.78 1210
11999.81 1180
12000.85 1162
12001.88 1186
12002.91 1209
12003.95 1169
12004.98 1197
12006.02 1214
12007.05 1244
12008.09 1207
12009.12 1243
12010.15 1286
12011.19 1245
12012.22 1280
12013.26 1300
12014.29 1282
12015.33 1256
12016.36 1308
12017.40 1366
12018.43 1395
12019.47 1361
12020.50 1413
12021.54 1393
12022.57 1380
12023.61 1407
12024.64 1427
12025.68 1437
12026.71 1432
12027.75 1449
12028.78 1410
12029.82 1404
12030.85 1441
12031.89 1429
12032.92 1426
12033.96 1447
12034.99 1484
12036.03 1472
12037.07 1446
12038.10 1450
12039.14 1478
12040.17 1517
12041.21 1439
12042.24 1490
12043.28 1508
12044.32 1468
12045.35 1503
12046.39 1531
12047.42 1440
12048.46 1473
12049.50 1523
12050.53 1569
12051.57 1597
12052.61 1558
12053.64 1555
12054.68 1592
12055.71 1634
12056.75 1673
12057.79 1668
12058.82 1648
12059.86 1619
12060.90 1678
12061.93 1675
12062.97 1714
12064.01 1713
12065.04 1693
12066.08 1657
12067.12 1630
12068.15 1602
12069.19 1594
12070.23 1603
12071.27 1548
12072.30 1571
12073.34 1548
12074.38 1524
12075.41 1515
12076.45 1473
12077.49 1510
12078.53 1484
12079.56 1472
12080.60 1431
12081.64 1434
12082.68 1495
12083.71 1476
12084.75 1395
12085.79 1436
12086.83 1491
12087.86 1482
12088.90 1496
12089.94 1507
12090.98 1516
12092.02 1535
12093.05 1564
12094.09 1521
12095.13 1557
12096.17 1606
12097.21 1663
12098.25 1723
12099.28 1757
12100.32 1773
12101.36 1821
12102.40 1813
12103.44 1906
12104.48 1891
12105.51 1888
12106.55 1890
12107.59 1848
12108.63 1827
12109.67 1817
12110.71 1758
12111.75 1705
12112.79 1677
12113.82 1653
12114.86 1581
12115.90 1596
12116.94 1539
12117.98 1464
12119.02 1439
12120.06 1397
12121.10 1357
12122.14 1299
12123.18 1255
12124.22 1230
12125.25 1186
12126.29 1148
12127.33 1144
12128.37 1110
12129.41 1118
12130.45 1090
12131.49 1087
12132.53 1095
12133.57 1084
12134.61 1081
12135.65 1055
12136.69 1037
12137.73 990
12138.77 1023
12139.81 1036
12140.85 1006
12141.89 990
12142.93 1011
12143.97 982
12145.01 991
12146.05 1014
12147.09 1025
12148.13 972
12149.17 998
12150.21 939
12151.25 980
12152.29 962
12153.34 945
12154.38 919
12155.42 953
12156.46 896
12157.50 906
12158.54 931
12159.58 911
12160.62 925
12161.66 907
12162.70 903
12163.74 861
12164.78 883
12165.83 897
12166.87 877
12167.91 856
12168.95 844
12169.99 848
12171.03 858
12172.07 833
12173.11 844
12174.16 858
12175.20 854
12176.24 857
12177.28 856
12178.32 851
12179.36 825
12180.41 892
12181.45 859
12182.49 830
12183.53 817
12184.57 836
12185.62 834
12186.66 838
12187.70 822
12188.74 824
12189.78 878
12190.83 822
12191.87 844
12192.91 816
12193.95 799
12195.00 795
12196.04 826
12197.08 818
12198.12 819
12199.17 812
12200.21 810
12201.25 801
12202.29 796
12203.34 829
12204.38 777
12205.42 790
12206.46 774
12207.51 785
12208.55 791
12209.59 770
12210.64 755
12211.68 759
12212.72 726
12213.77 743
12214.81 742
12215.85 721
12216.90 753
12217.94 768
12218.98 762
12220.03 760
12221.07 737
12222.11 739
12223.16 757
12224.20 765
12225.24 768
12226.29 735
12227.33 730
12228.37 688
12229.42 700
12230.46 738
12231.51 722
12232.55 691
12233.59 724
12234.64 693
12235.68 667
12236.73 713
12237.77 708
12238.82 735
12239.86 709
12240.90 709
12241.95 720
12242.99 718
12244.04 733
12245.08 715
12246.13 690
12247.17 681
12248.22 697
12249.26 675
12250.31 677
12251.35 711
12252.39 722
12253.44 705
12254.48 688
12255.53 726
12256.57 720
12257.62 693
12258.66 699
12259.71 647
12260.75 672
12261.80 659
12262.85 641
12263.89 652
12264.94 670
12265.98 647
12267.03 641
12268.07 627
12269.12 643
12270.16 635
12271.21 625
12272.25 616
12273.30 612
12274.35 594
12275.39 634
12276.44 626
12277.48 590
12278.53 579
12279.58 596
12280.62 618
12281.67 594
12282.71 584
12283.76 598
12284.81 565
12285.85 571
12286.90 623
12287.95 588
12288.99 605
12290.04 586
12291.08 567
12292.13 577
12293.18 579
12294.22 564
12295.27 581
12296.32 576
12297.36 568
12298.41 508
12299.46 543
12300.50 544
12301.55 544
12302.60 582
12303.65 580
12304.69 568
12305.74 576
12306.79 585
12307.83 563
12308.88 581
12309.93 570
12310.98 590
12312.02 560
12313.07 555
12314.12 542
12315.17 545
12316.21 553
12317.26 557
12318.31 603
12319.36 543
12320.40 527
12321.45 560
12322.50 529
12323.55 545
12324.60 574
12325.64 578
12326.69 549
12327.74 570
12328.79 542
12329.84 532
12330.88 517
12331.93 542
12332.98 520
12334.03 530
12335.08 543
12336.13 521
12337.17 541
12338.22 548
12339.27 524
12340.32 550
12341.37 530
12342.42 529
12343.47 501
12344.51 538
12345.56 522
12346.61 507
12347.66 566
12348.71 556
12349.76 572
12350.81 529
12351.86 553
12352.91 552
12353.95 506
12355.00 538
12356.05 508
12357.10 558
12358.15 585
12359.20 511
12360.25 541
12361.30 542
12362.35 555
12363.40 546
12364.45 550
12365.50 554
12366.55 541
12367.60 546
12368.65 540
12369.70 540
12370.75 530
12371.80 527
12372.85 551
12373.90 548
12374.95 566
12376.00 544
12377.05 526
12378.10 532
12379.15 548
12380.20 596
12381.25 574
12382.30 545
12383.35 549
12384.40 565
12385.45 536
12386.50 536
12387.55 556
12388.60 575
12389.65 593
12390.70 526
12391.75 540
12392.80 597
12393.86 563
12394.91 542
12395.96 549
12397.01 584
12398.06 552
12399.11 543
12400.16 549
12401.21 566
12402.26 557
12403.32 573
12404.37 552
12405.42 548
12406.47 534
12407.52 578
12408.57 585
12409.62 575
12410.68 589
12411.73 601
12412.78 579
12413.83 578
12414.88 593
12415.93 603
12416.99 583
12418.04 573
12419.09 602
12420.14 583
12421.19 547
12422.25 580
12423.30 644
12424.35 636
12425.40 617
12426.45 595
12427.51 587
12428.56 629
12429.61 610
12430.66 579
12431.72 623
12432.77 623
12433.82 658
12434.87 636
12435.93 606
12436.98 609
12438.03 577
12439.08 592
12440.14 588
12441.19 625
12442.24 614
12443.30 634
12444.35 612
12445.40 618
12446.45 648
12447.51 665
12448.56 686
12449.61 665
12450.67 691
12451.72 673
12452.77 706
12453.83 695
12454.88 715
12455.93 721
12456.99 707
12458.04 725
12459.10 731
12460.15 761
12461.20 732
12462.26 747
12463.31 793
12464.36 851
12465.42 860
12466.47 824
12467.53 912
12468.58 936
12469.63 979
12470.69 1068
12471.74 1072
12472.80 1132
12473.85 1161
12474.90 1237
12475.96 1271
12477.01 1261
12478.07 1295
12479.12 1353
12480.18 1311
12481.23 1324
12482.29 1349
12483.34 1402
12484.40 1291
12485.45 1230
12486.50 1249
12487.56 1180
12488.61 1185
12489.67 1181
12490.72 1128
12491.78 1047
12492.83 1030
12493.89 1070
12494.94 1028
12496.00 939
12497.05 903
12498.11 904
12499.17 933
12500.22 909
12501.28 845
12502.33 865
12503.39 838
12504.44 814
12505.50 845
12506.55 840
12507.61 804
12508.67 814
12509.72 788
12510.78 791
12511.83 765
12512.89 769
12513.94 828
12515.00 819
12516.06 800
12517.11 801
12518.17 810
12519.22 809
12520.28 839
12521.34 803
12522.39 809
12523.45 780
12524.51 777
12525.56 792
12526.62 757
12527.68 782
12528.73 788
12529.79 782
12530.85 744
12531.90 795
12532.96 792
12534.02 791
12535.07 751
12536.13 774
12537.19 804
12538.24 794
12539.30 780
12540.36 775
12541.41 795
12542.47 776
12543.53 743
12544.59 743
12545.64 759
12546.70 776
12547.76 779
12548.82 813
12549.87 817
12550.93 847
12551.99 882
12553.05 874
12554.10 887
12555.16 873
12556.22 873
12557.28 883
12558.33 881
12559.39 889
12560.45 905
12561.51 880
12562.57 878
12563.62 868
12564.68 876
12565.74 885
12566.80 861
12567.86 793
12568.91 841
12569.97 846
12571.03 851
12572.09 790
12573.15 802
12574.21 780
12575.26 770
12576.32 780
12577.38 801
12578.44 760
12579.50 708
12580.56 767
12581.62 771
12582.68 747
12583.73 727
12584.79 763
12585.85 730
12586.91 759
12587.97 749
12589.03 754
12590.09 719
12591.15 752
12592.21 746
12593.27 734
12594.33 691
12595.38 745
12596.44 735
12597.50 755
12598.56 727
12599.62 717
12600.68 703
12601.74 746
12602.80 760
12603.86 743
12604.92 768
12605.98 734
12607.04 676
12608.10 744
12609.16 777
12610.22 769
12611.28 734
12612.34 822
12613.40 794
12614.46 786
12615.52 806
12616.58 797
12617.64 782
12618.70 811
12619.76 810
12620.82 789
12621.88 833
12622.94 818
12624.00 812
12625.07 787
12626.13 872
12627.19 847
12628.25 845
12629.31 846
12630.37 879
12631.43 879
12632.49 913
12633.55 868
12634.61 863
12635.67 848
12636.73 830
12637.80 815
12638.86 800
12639.92 836
12640.98 805
12642.04 817
12643.10 775
12644.16 820
12645.23 839
12646.29 817
12647.35 761
12648.41 771
12649.47 751
12650.53 774
12651.59 744
12652.66 757
12653.72 765
12654.78 771
12655.84 761
12656.90 709
12657.97 757
12659.03 769
12660.09 767
12661.15 783
12662.21 729
12663.28 740
12664.34 719
12665.40 725
12666.46 774
12667.53 741
12668.59 746
12669.65 763
12670.71 753
12671.78 747
12672.84 754
12673.90 720
12674.96 722
12676.03 737
12677.09 766
12678.15 772
12679.22 798
12680.28 818
12681.34 808
12682.40 777
12683.47 807
12684.53 770
12685.59 765
12686.66 799
12687.72 778
12688.78 756
12689.85 807
12690.91 783
12691.97 802
12693.04 821
12694.10 820
12695.16 824
12696.23 803
12697.29 829
12698.35 819
12699.42 831
12700.48 840
12701.55 840
12702.61 836
12703.67 852
12704.74 842
12705.80 884
12706.87 871
12707.93 895
12708.99 901
12710.06 914
12711.12 922
12712.19 918
12713.25 920
12714.32 915
12715.38 881
12716.44 866
12717.51 907
12718.57 928
12719.64 909
12720.70 893
12721.77 917
12722.83 913
12723.90 932
12724.96 915
12726.03 961
12727.09 957
12728.16 940
12729.22 945
12730.29 973
12731.35 970
12732.42 1020
12733.48 983
12734.55 993
12735.61 942
12736.68 998
12737.74 1018
12738.81 976
12739.87 1011
12740.94 976
12742.00 962
12743.07 977
12744.14 968
12745.20 938
12746.27 961
12747.33 930
12748.40 946
12749.46 871
12750.53 868
12751.60 860
12752.66 824
12753.73 820
12754.79 827
12755.86 835
12756.93 858
12757.99 787
12759.06 779
12760.12 805
12761.19 778
12762.26 831
12763.32 784
12764.39 783
12765.46 783
12766.52 774
12767.59 758
12768.66 759
12769.72 768
12770.79 756
12771.86 756
12772.92 750
12773.99 764
12775.06 735
12776.12 748
12777.19 738
12778.26 734
12779.33 742
12780.39 735
12781.46 711
12782.53 708
12783.59 693
12784.66 648
12785.73 653
12786.80 691
12787.86 725
12788.93 708
12790.00 671
12791.07 681
12792.13 735
12793.20 713
12794.27 689
12795.34 689
12796.40 707
12797.47 687
12798.54 688
12799.61 670
12800.68 643
12801.74 708
12802.81 667
12803.88 680
12804.95 675
12806.02 667
12807.09 684
12808.15 689
12809.22 710
12810.29 719
12811.36 688
12812.43 771
12813.50 743
12814.56 700
12815.63 752
12816.70 724
12817.77 730
12818.84 762
12819.91 741
12820.98 739
12822.04 743
12823.11 772
12824.18 771
12825.25 758
12826.32 790
12827.39 770
12828.46 755
12829.53 756
12830.60 734
12831.67 734
12832.74 746
12833.81 757
12834.87 729
12835.94 729
12837.01 717
12838.08 713
12839.15 725
12840.22 727
12841.29 721
12842.36 679
12843.43 688
12844.50 681
12845.57 667
12846.64 690
12847.71 661
12848.78 658
12849.85 620
12850.92 651
12851.99 648
12853.06 626
12854.13 612
12855.20 568
12856.27 609
12857.34 620
12858.41 596
12859.48 621
12860.55 595
12861.62 599
12862.69 611
12863.77 591
12864.84 604
12865.91 588
12866.98 553
12868.05 570
12869.12 533
12870.19 535
12871.26 544
12872.33 533
12873.40 552
12874.47 566
12875.54 562
12876.62 546
12877.69 580
12878.76 553
12879.83 518
12880.90 544
12881.97 560
12883.04 532
12884.12 528
12885.19 516
12886.26 566
12887.33 533
12888.40 544
12889.47 520
12890.54 549
12891.62 527
12892.69 506
12893.76 537
12894.83 524
12895.90 504
12896.98 531
12898.05 545
12899.12 530
12900.19 487
12901.26 540
12902.34 483
12903.41 508
12904.48 492
12905.55 503
12906.63 519
12907.70 507
12908.77 508
12909.84 504
12910.92 483
12911.99 497
12913.06 520
12914.13 506
12915.21 486
12916.28 476
12917.35 472
12918.42 487
12919.50 484
12920.57 486
12921.64 486
12922.72 508
12923.79 493
12924.86 470
12925.94 457
12927.01 475
12928.08 495
12929.16 516
12930.23 499
12931.30 506
12932.38 482
12933.45 496
12934.52 509
12935.60 492
12936.67 470
12937.74 470
12938.82 493
12939.89 475
12940.97 465
12942.04 436
12943.11 452
12944.19 475
12945.26 474
12946.34 461
12947.41 466
12948.48 483
12949.56 446
12950.63 470
12951.71 464
12952.78 482
12953.85 459
12954.93 460
12956.00 450
12957.08 478
12958.15 498
12959.23 464
12960.30 465
12961.38 490
12962.45 456
12963.53 471
12964.60 447
12965.68 445
12966.75 436
12967.83 474
12968.90 435
12969.98 436
12971.05 483
12972.13 467
12973.20 466
12974.28 422
12975.35 452
12976.43 447
12977.50 492
12978.58 485
12979.65 473
12980.73 438
12981.80 436
12982.88 467
12983.95 446
12985.03 467
12986.11 484
12987.18 442
12988.26 454
12989.33 477
12990.41 456
12991.48 435
12992.56 438
12993.64 500
12994.71 471
12995.79 447
12996.86 453
12997.94 452
12999.02 470
13000.09 471
13001.17 449
13002.25 456
13003.32 480
13004.40 457
13005.48 447
13006.55 479
13007.63 465
13008.71 452
13009.78 482
13010.86 485
13011.94 488
13013.01 455
13014.09 466
13015.17 465
13016.24 459
13017.32 470
13018.40 472
13019.47 449
13020.55 447
13021.63 485
13022.71 469
13023.78 472
13024.86 473
13025.94 465
13027.01 484
13028.09 490
13029.17 441
13030.25 475
13031.32 482
13032.40 482
13033.48 498
13034.56 461
13035.64 467
13036.71 460
13037.79 466
13038.87 485
13039.95 458
13041.02 430
13042.10 487
13043.18 485
13044.26 477
13045.34 519
13046.41 492
13047.49 480
13048.57 522
13049.65 472
13050.73 482
13051.81 455
13052.88 476
13053.96 483
13055.04 487
13056.12 456
13057.20 454
13058.28 492
13059.36 484
13060.44 450
13061.51 481
13062.59 473
13063.67 471
13064.75 458
13065.83 495
13066.91 527
13067.99 477
13069.07 461
13070.15 481
13071.23 470
13072.30 493
13073.38 491
13074.46 495
13075.54 490
13076.62 479
13077.70 470
13078.78 469
13079.86 470
13080.94 471
13082.02 459
13083.10 458
13084.18 480
13085.26 455
13086.34 476
13087.42 452
13088.50 450
13089.58 447
13090.66 472
13091.74 448
13092.82 466
13093.90 470
13094.98 440
13096.06 470
13097.14 437
13098.22 440
13099.30 472
13100.38 468
13101.46 509
13102.54 484
13103.62 463
13104.70 462
13105.78 464
13106.86 509
13107.94 473
13109.03 461
13110.11 483
13111.19 492
13112.27 471
13113.35 449
13114.43 442
13115.51 483
13116.59 493
13117.67 485
13118.75 494
13119.84 513
13120.92 537
13122.00 497
13123.08 532
13124.16 500
13125.24 487
13126.32 495
13127.41 500
13128.49 487
13129.57 468
13130.65 512
13131.73 490
13132.81 491
13133.90 509
13134.98 512
13136.06 496
13137.14 508
13138.22 487
13139.30 513
13140.39 506
13141.47 473
13142.55 468
13143.63 525
13144.72 496
13145.80 487
13146.88 522
13147.96 525
13149.04 505
13150.13 486
13151.21 514
13152.29 545
13153.38 517
13154.46 526
13155.54 533
13156.62 503
13157.71 496
13158.79 507
13159.87 478
13160.95 526
13162.04 532
13163.12 540
13164.20 531
13165.29 528
13166.37 501
13167.45 528
13168.54 528
13169.62 505
13170.70 514
13171.79 512
13172.87 477
13173.95 521
13175.04 521
13176.12 511
13177.20 502
13178.29 550
13179.37 518
13180.45 509
13181.54 551
13182.62 523
13183.71 521
13184.79 517
13185.87 522
13186.96 512
13188.04 526
13189.13 512
13190.21 518
13191.29 500
13192.38 527
13193.46 538
13194.55 527
13195.63 551
13196.72 512
13197.80 511
13198.88 525
13199.97 548
13201.05 533
13202.14 522
13203.22 543
13204.31 535
13205.39 519
13206.48 524
13207.56 562
13208.65 529
13209.73 540
13210.82 523
13211.90 527
13212.99 513
13214.07 537
13215.16 553
13216.24 540
13217.33 547
13218.41 542
13219.50 555
13220.58 536
13221.67 556
13222.75 584
13223.84 573
13224.92 580
13226.01 562
13227.10 558
13228.18 543
13229.27 557
13230.35 559
13231.44 545
13232.52 549
13233.61 535
13234.70 562
13235.78 551
13236.87 551
13237.95 536
13239.04 577
13240.13 576
13241.21 590
13242.30 616
13243.39 604
13244.47 607
13245.56 610
13246.64 583
13247.73 625
13248.82 601
13249.90 587
13250.99 630
13252.08 629
13253.16 600
13254.25 610
13255.34 599
13256.42 620
13257.51 610
13258.60 624
13259.69 640
13260.77 636
13261.86 622
13262.95 671
13264.03 633
13265.12 671
13266.21 663
13267.30 659
13268.38 677
13269.47 712
13270.56 729
13271.64 704
13272.73 670
13273.82 650
13274.91 706
13275.99 721
13277.08 715
13278.17 740
13279.26 741
13280.35 721
13281.43 741
13282.52 729
13283.61 748
13284.70 769
13285.79 753
13286.87 734
13287.96 778
13289.05 813
13290.14 822
13291.23 787
13292.31 798
13293.40 804
13294.49 825
13295.58 817
13296.67 826
13297.76 836
13298.85 874
13299.93 852
13301.02 868
13302.11 874
13303.20 891
13304.29 897
13305.38 913
13306.47 912
13307.56 882
13308.64 891
13309.73 913
13310.82 922
13311.91 959
13313.00 989
13314.09 1001
13315.18 975
13316.27 1015
13317.36 985
13318.45 955
13319.54 983
13320.63 1001
13321.72 1051
13322.81 1006
13323.89 1014
13324.98 1076
13326.07 1019
13327.16 1032
13328.25 1042
13329.34 1031
13330.43 1049
13331.52 1104
13332.61 1062
13333.70 1017
13334.79 1065
13335.88 1039
13336.97 1080
13338.06 1098
13339.15 1135
13340.24 1153
13341.33 1127
13342.42 1140
13343.52 1113
13344.61 1121
13345.70 1159
13346.79 1217
13347.88 1161
13348.97 1128
13350.06 1167
13351.15 1159
13352.24 1173
13353.33 1172
13354.42 1144
13355.51 1167
13356.60 1171
13357.69 1207
13358.79 1214
13359.88 1271
13360.97 1285
13362.06 1237
13363.15 1224
13364.24 1297
13365.33 1306
13366.42 1327
13367.51 1336
13368.61 1337
13369.70 1358
13370.79 1349
13371.88 1406
13372.97 1380
13374.06 1370
13375.16 1297
13376.25 1308
13377.34 1272
13378.43 1300
13379.52 1282
13380.61 1216
13381.71 1205
13382.80 1188
13383.89 1197
13384.98 1174
13386.08 1143
13387.17 1142
13388.26 1105
13389.35 1098
13390.44 1101
13391.54 1058
13392.63 1095
13393.72 1052
13394.81 1061
13395.91 1024
13397.00 1007
13398.09 977
13399.18 994
13400.28 969
13401.37 961
13402.46 981
13403.56 994
13404.65 986
13405.74 942
13406.83 952
13407.93 955
13409.02 939
13410.11 960
13411.21 940
13412.30 945
13413.39 874
13414.49 940
13415.58 957
13416.67 964
13417.77 957
13418.86 942
13419.95 880
13421.05 889
13422.14 937
13423.23 895
13424.33 901
13425.42 891
13426.52 959
13427.61 933
13428.70 965
13429.80 930
13430.89 953
13431.98 935
13433.08 959
13434.17 949
13435.27 980
13436.36 923
13437.46 943
13438.55 957
13439.64 948
13440.74 932
13441.83 987
13442.93 947
13444.02 972
13445.12 990
13446.21 1039
13447.31 1011
13448.40 999
13449.50 1001
13450.59 1064
13451.68 1106
13452.78 1038
13453.87 1066
13454.97 1132
13456.06 1090
13457.16 1068
13458.25 1097
13459.35 1130
13460.44 1132
13461.54 1145
13462.64 1118
13463.73 1105
13464.83 1102
13465.92 1178
13467.02 1171
13468.11 1109
13469.21 1174
13470.30 1142
13471.40 1197
13472.49 1269
13473.59 1201
13474.69 1208
13475.78 1176
13476.88 1217
13477.97 1202
13479.07 1189
13480.17 1188
13481.26 1251
13482.36 1211
13483.45 1254
13484.55 1256
13485.65 1261
13486.74 1315
13487.84 1314
13488.93 1307
13490.03 1303
13491.13 1359
13492.22 1357
13493.32 1363
13494.42 1382
13495.51 1407
13496.61 1437
13497.71 1421
13498.80 1487
13499.90 1500
13501.00 1496
13502.09 1508
13503.19 1510
13504.29 1505
13505.38 1497
13506.48 1495
13507.58 1491
13508.68 1518
13509.77 1541
13510.87 1549
13511.97 1496
13513.07 1496
13514.16 1487
13515.26 1482
13516.36 1463
13517.45 1479
13518.55 1423
13519.65 1465
13520.75 1431
13521.85 1377
13522.94 1384
13524.04 1373
13525.14 1355
13526.24 1344
13527.33 1291
13528.43 1266
13529.53 1256
13530.63 1240
13531.73 1287
13532.82 1222
13533.92 1228
13535.02 1204
13536.12 1219
13537.22 1189
13538.32 1122
13539.41 1129
13540.51 1110
13541.61 1086
13542.71 1083
13543.81 1079
13544.91 1035
13546.00 1034
13547.10 1037
13548.20 1014
13549.30 1015
13550.40 1015
13551.50 994
13552.60 944
13553.70 953
13554.80 973
13555.89 933
13556.99 932
13558.09 906
13559.19 955
13560.29 943
13561.39 926
13562.49 915
13563.59 947
13564.69 940
13565.79 905
13566.89 904
13567.99 862
13569.09 878
13570.19 916
13571.29 881
13572.39 885
13573.49 827
13574.59 871
13575.69 896
13576.79 934
13577.88 910
13578.98 861
13580.08 898
13581.19 896
13582.29 880
13583.39 859
13584.49 848
13585.59 894
13586.69 855
13587.79 894
13588.89 895
13589.99 866
13591.09 853
13592.19 844
13593.29 851
13594.39 847
13595.49 888
13596.59 857
13597.69 826
13598.79 837
13599.89 870
13600.99 828
13602.09 843
13603.20 836
13604.30 869
13605.40 824
13606.50 824
13607.60 866
13608.70 852
13609.80 841
13610.90 879
13612.01 898
13613.11 842
13614.21 834
13615.31 799
13616.41 818
13617.51 853
13618.61 836
13619.72 844
13620.82 858
13621.92 862
13623.02 854
13624.12 869
13625.22 849
13626.33 864
13627.43 880
13628.53 853
13629.63 868
13630.73 900
13631.84 862
13632.94 821
13634.04 839
13635.14 845
13636.25 849
13637.35 866
13638.45 891
13639.55 884
13640.65 853
13641.76 893
13642.86 862
13643.96 860
13645.07 877
13646.17 879
13647.27 910
13648.37 888
13649.48 873
13650.58 848
13651.68 836
13652.79 858
13653.89 884
13654.99 886
13656.09 856
13657.20 854
13658.30 865
13659.40 848
13660.51 850
13661.61 851
13662.71 873
13663.82 823
13664.92 857
13666.02 857
13667.13 844
13668.23 816
13669.34 839
13670.44 812
13671.54 844
13672.65 839
13673.75 834
13674.85 783
13675.96 810
13677.06 790
13678.17 783
13679.27 806
13680.37 815
13681.48 822
13682.58 762
13683.69 789
13684.79 826
13685.89 838
13687.00 821
13688.10 837
13689.21 797
13690.31 804
13691.42 759
13692.52 804
13693.63 783
13694.73 803
13695.84 793
13696.94 865
13698.05 843
13699.15 847
13700.25 870
13701.36 889
13702.46 888
13703.57 876
13704.67 888
13705.78 838
13706.89 874
13707.99 949
13709.10 910
13710.20 912
13711.31 890
13712.41 894
13713.52 921
13714.62 933
13715.73 907
13716.83 930
13717.94 1003
13719.04 978
13720.15 996
13721.26 984
13722.36 984
13723.47 971
13724.57 1009
13725.68 1013
13726.79 1009
13727.89 963
13729.00 1014
13730.10 1010
13731.21 1000
13732.32 1029
13733.42 1014
13734.53 1092
13735.63 1114
13736.74 1087
13737.85 1072
13738.95 1080
13740.06 1122
13741.17 1139
13742.27 1136
13743.38 1159
13744.49 1165
13745.59 1233
13746.70 1248
13747.81 1207
13748.91 1268
13750.02 1297
13751.13 1319
13752.23 1328
13753.34 1355
13754.45 1383
13755.56 1414
13756.66 1468
13757.77 1523
13758.88 1514
13759.98 1543
13761.09 1585
13762.20 1660
13763.31 1659
13764.41 1681
13765.52 1703
13766.63 1751
13767.74 1737
13768.84 1735
13769.95 1785
13771.06 1793
13772.17 1798
13773.28 1780
13774.38 1803
13775.49 1753
13776.60 1740
13777.71 1713
13778.82 1764
13779.92 1740
13781.03 1727
13782.14 1699
13783.25 1640
13784.36 1630
13785.46 1531
13786.57 1486
13787.68 1473
13788.79 1429
13789.90 1381
13791.01 1365
13792.12 1316
13793.22 1309
13794.33 1300
13795.44 1257
13796.55 1252
13797.66 1186
13798.77 1148
13799.88 1140
13800.99 1133
13802.10 1126
13803.20 1098
13804.31 1106
13805.42 1036
13806.53 1037
13807.64 976
13808.75 1017
13809.86 1024
13810.97 987
13812.08 967
13813.19 947
13814.30 993
13815.41 1012
13816.52 1001
13817.63 959
13818.74 957
13819.84 937
13820.95 938
13822.06 917
13823.17 838
13824.28 855
13825.39 868
13826.50 869
13827.61 845
13828.72 871
13829.83 887
13830.94 891
13832.05 873
13833.16 866
13834.28 893
13835.39 875
13836.50 878
13837.61 866
13838.72 848
13839.83 852
13840.94 903
13842.05 859
13843.16 852
13844.27 841
13845.38 840
13846.49 838
13847.60 849
13848.71 866
13849.82 887
13850.93 848
13852.05 839
13853.16 851
13854.27 857
13855.38 840
13856.49 889
13857.60 898
13858.71 907
13859.82 875
13860.94 872
13862.05 865
13863.16 838
13864.27 871
13865.38 878
13866.49 851
13867.60 857
13868.72 884
13869.83 875
13870.94 880
13872.05 913
13873.16 890
13874.27 899
13875.39 858
13876.50 910
13877.61 940
13878.72 912
13879.83 931
13880.95 895
13882.06 932
13883.17 926
13884.28 923
13885.40 930
13886.51 990
13887.62 998
13888.73 964
13889.85 985
13890.96 1038
13892.07 989
13893.18 1023
13894.30 1023
13895.41 1036
13896.52 1041
13897.63 1012
13898.75 1043
13899.86 1066
13900.97 1066
13902.09 1051
13903.20 1085
13904.31 1075
13905.43 1065
13906.54 1005
13907.65 990
13908.77 998
13909.88 1005
13910.99 925
13912.11 957
13913.22 962
13914.33 1006
13915.45 944
13916.56 938
13917.67 914
13918.79 901
13919.90 891
13921.01 889
13922.13 858
13923.24 865
13924.36 901
13925.47 876
13926.58 817
13927.70 851
13928.81 902
13929.93 851
13931.04 844
13932.15 832
13933.27 819
13934.38 825
13935.50 801
13936.61 799
13937.73 804
13938.84 844
13939.95 850
13941.07 866
13942.18 828
13943.30 845
13944.41 809
13945.53 805
13946.64 822
13947.76 801
13948.87 782
13949.99 769
13951.10 785
13952.22 777
13953.33 780
13954.45 787
13955.56 791
13956.68 776
13957.79 765
13958.91 792
13960.02 816
13961.14 773
13962.25 763
13963.37 756
13964.49 783
13965.60 764
13966.72 723
13967.83 743
13968.95 774
13970.06 742
13971.18 752
13972.30 797
13973.41 695
13974.53 712
13975.64 763
13976.76 765
13977.88 744
13978.99 777
13980.11 747
13981.22 775
13982.34 788
13983.46 771
13984.57 752
13985.69 735
13986.80 758
13987.92 779
13989.04 751
13990.15 770
13991.27 782
13992.39 753
13993.50 776
13994.62 765
13995.74 777
13996.85 769
13997.97 782
13999.09 796
14000.21 802
14001.32 782
14002.44 785
14003.56 773
14004.67 796
14005.79 746
14006.91 788
14008.02 812
14009.14 767
14010.26 795
14011.38 770
14012.49 753
14013.61 760
14014.73 808
14015.85 819
14016.96 774
14018.08 758
14019.20 756
14020.32 802
14021.44 846
14022.55 772
14023.67 782
14024.79 757
14025.91 781
14027.02 801
14028.14 804
14029.26 808
14030.38 789
14031.50 792
14032.62 790
14033.73 821
14034.85 821
14035.97 810
14037.09 834
14038.21 833
14039.33 817
14040.44 844
14041.56 849
14042.68 849
14043.80 856
14044.92 851
14046.04 874
14047.16 827
14048.27 875
14049.39 895
14050.51 863
14051.63 907
14052.75 874
14053.87 917
14054.99 922
14056.11 945
14057.23 930
14058.35 925
14059.47 953
14060.59 981
14061.70 916
14062.82 966
14063.94 987
14065.06 946
14066.18 977
14067.30 1011
14068.42 1022
14069.54 1040
14070.66 1033
14071.78 1048
14072.90 1056
14074.02 1062
14075.14 1055
14076.26 1061
14077.38 1080
14078.50 1061
14079.62 1068
14080.74 1094
14081.86 1124
14082.98 1111
14084.10 1100
14085.22 1104
14086.34 1160
14087.46 1192
14088.58 1155
14089.70 1203
14090.82 1185
14091.94 1140
14093.07 1159
14094.19 1222
14095.31 1193
14096.43 1202
14097.55 1213
14098.67 1200
14099.79 1208
14100.91 1153
14102.03 1195
14103.15 1207
14104.27 1169
14105.39 1189
14106.52 1212
14107.64 1227
14108.76 1243
14109.88 1156
14111.00 1125
14112.12 1101
14113.24 1178
14114.37 1154
14115.49 1143
14116.61 1065
14117.73 1079
14118.85 1107
14119.97 1065
14121.10 1025
14122.22 1011
14123.34 1021
14124.46 1005
14125.58 1003
14126.70 1000
14127.83 985
14128.95 961
14130.07 958
14131.19 1000
14132.32 966
14133.44 965
14134.56 952
14135.68 885
14136.80 884
14137.93 868
14139.05 948
14140.17 930
14141.29 906
14142.42 858
14143.54 859
14144.66 866
14145.78 854
14146.91 848
14148.03 884
14149.15 854
14150.28 856
14151.40 884
14152.52 893
14153.65 829
14154.77 805
14155.89 821
14157.01 823
14158.14 819
14159.26 837
14160.38 837
14161.51 853
14162.63 794
14163.75 823
14164.88 820
14166.00 765
14167.12 773
14168.25 772
14169.37 738
14170.50 747
14171.62 809
14172.74 816
14173.87 806
14174.99 763
14176.12 810
14177.24 833
14178.36 800
14179.49 793
14180.61 779
14181.74 791
14182.86 766
14183.98 753
14185.11 759
14186.23 748
14187.36 781
14188.48 744
14189.61 784
14190.73 738
14191.85 698
14192.98 752
14194.10 732
14195.23 712
14196.35 717
14197.48 754
14198.60 762
14199.73 733
14200.85 747
14201.98 711
14203.10 702
14204.23 700
14205.35 719
14206.48 694
14207.60 672
14208.73 687
14209.85 718
14210.98 693
14212.10 709
14213.23 682
14214.36 696
14215.48 716
14216.61 703
14217.73 685
14218.86 679
14219.98 665
14221.11 679
14222.23 665
14223.36 696
14224.49 673
14225.61 677
14226.74 686
14227.86 646
14228.99 681
14230.12 652
14231.24 658
14232.37 622
14233.49 667
14234.62 638
14235.75 634
14236.87 650
14238.00 636
14239.13 638
14240.25 629
14241.38 647
14242.51 640
14243.63 648
14244.76 630
14245.89 641
14247.01 617
14248.14 631
14249.27 625
14250.39 622
14251.52 619
14252.65 605
14253.77 628
14254.90 608
14256.03 595
14257.15 636
14258.28 620
14259.41 632
14260.54 633
14261.66 604
14262.79 630
14263.92 609
14265.05 608
14266.17 584
14267.30 570
14268.43 620
14269.56 592
14270.68 567
14271.81 583
14272.94 584
14274.07 595
14275.20 609
14276.32 572
14277.45 594
14278.58 559
14279.71 564
14280.83 553
14281.96 565
14283.09 535
14284.22 564
14285.35 568
14286.48 530
14287.60 533
14288.73 556
14289.86 536
14290.99 561
14292.12 551
14293.25 540
14294.38 522
14295.50 528
14296.63 541
14297.76 512
14298.89 526
14300.02 508
14301.15 525
14302.28 542
14303.41 546
14304.53 522
14305.66 533
14306.79 547
14307.92 548
14309.05 543
14310.18 513
14311.31 524
14312.44 521
14313.57 499
14314.70 524
14315.83 519
14316.96 529
14318.09 515
14319.22 485
14320.35 527
14321.48 522
14322.60 510
14323.73 533
14324.86 477
14325.99 522
14327.12 506
14328.25 500
14329.38 520
14330.51 506
14331.64 500
14332.77 474
14333.90 509
14335.03 477
14336.17 493
14337.30 478
14338.43 491
14339.56 522
14340.69 506
14341.82 510
14342.95 513
14344.08 492
14345.21 494
14346.34 500
14347.47 504
14348.60 489
14349.73 510
14350.86 484
14351.99 474
14353.12 472
14354.26 487
14355.39 461
14356.52 485
14357.65 503
14358.78 488
14359.91 507
14361.04 489
14362.17 471
14363.30 479
14364.44 492
14365.57 479
14366.70 488
14367.83 490
14368.96 498
14370.09 465
14371.23 497
14372.36 451
14373.49 470
14374.62 487
14375.75 473
14376.88 500
14378.02 492
14379.15 470
14380.28 483
14381.41 494
14382.54 472
14383.68 477
14384.81 470
14385.94 498
14387.07 486
14388.21 482
14389.34 485
14390.47 482
14391.60 495
14392.73 476
14393.87 534
14395.00 526
14396.13 499
14397.27 514
14398.40 502
14399.53 524
14400.66 534
14401.80 521
14402.93 490
14404.06 512
14405.19 522
14406.33 519
14407.46 517
14408.59 510
14409.73 514
14410.86 545
14411.99 528
14413.13 471
14414.26 501
14415.39 538
14416.53 532
14417.66 528
14418.79 539
14419.93 544
14421.06 536
14422.19 543
14423.33 532
14424.46 506
14425.60 539
14426.73 557
14427.86 529
14429.00 517
14430.13 530
14431.27 543
14432.40 579
14433.53 544
14434.67 526
14435.80 560
14436.94 547
14438.07 565
14439.21 571
14440.34 549
14441.47 571
14442.61 571
14443.74 557
14444.88 568
14446.01 570
14447.15 563
14448.28 578
14449.42 553
14450.55 544
14451.69 514
14452.82 571
14453.96 547
14455.09 540
14456.23 569
14457.36 562
14458.50 559
14459.63 581
14460.77 611
14461.90 585
14463.04 558
14464.17 547
14465.31 535
14466.44 600
14467.58 603
14468.71 600
14469.85 555
14470.98 554
14472.12 596
14473.26 583
14474.39 569
14475.53 575
14476.66 552
14477.80 563
14478.93 573
14480.07 594
14481.21 563
14482.34 599
14483.48 599
14484.61 589
14485.75 583
14486.89 569
14488.02 567
14489.16 546
14490.30 556
14491.43 530
14492.57 567
14493.70 539
14494.84 525
14495.98 528
14497.11 569
14498.25 555
14499.39 571
14500.52 570
14501.66 565
14502.80 556
14503.93 559
14505.07 566
14506.21 543
14507.35 555
14508.48 524
14509.62 583
14510.76 586
14511.89 569
14513.03 560
14514.17 549
14515.31 573
14516.44 528
14517.58 549
14518.72 594
14519.86 592
14520.99 582
14522.13 563
14523.27 589
14524.41 553
14525.54 565
14526.68 533
14527.82 560
14528.96 545
14530.09 595
14531.23 556
14532.37 561
14533.51 525
14534.65 534
14535.78 554
14536.92 550
14538.06 543
14539.20 561
14540.34 576
14541.48 538
14542.61 526
14543.75 532
14544.89 514
14546.03 556
14547.17 565
14548.31 599
14549.45 582
14550.58 552
14551.72 574
14552.86 558
14554.00 561
14555.14 545
14556.28 567
14557.42 600
14558.56 575
14559.70 532
14560.83 591
14561.97 567
14563.11 592
14564.25 569
14565.39 596
14566.53 604
14567.67 606
14568.81 606
14569.95 613
14571.09 561
14572.23 611
14573.37 622
14574.51 589
14575.65 607
14576.79 614
14577.93 650
14579.07 598
14580.21 626
14581.35 626
14582.49 643
14583.63 615
14584.77 629
14585.91 654
14587.05 634
14588.19 656
14589.33 653
14590.47 630
14591.61 710
14592.75 689
14593.89 683
14595.03 680
14596.17 685
14597.31 678
14598.45 693
14599.59 709
14600.73 712
14601.87 705
14603.01 709
14604.15 744
14605.29 713
14606.43 766
14607.58 743
14608.72 734
14609.86 753
14611.00 758
14612.14 795
14613.28 784
14614.42 780
14615.56 818
14616.70 811
14617.85 827
14618.99 865
14620.13 869
14621.27 892
14622.41 880
14623.55 902
14624.69 901
14625.84 864
14626.98 915
14628.12 927
14629.26 982
14630.40 944
14631.54 982
14632.69 1001
14633.83 1029
14634.97 993
14636.11 995
14637.25 1032
14638.40 1049
14639.54 1010
14640.68 1029
14641.82 1034
14642.97 987
14644.11 1026
14645.25 989
14646.39 971
14647.54 958
14648.68 931
14649.82 915
14650.96 908
14652.11 872
14653.25 842
14654.39 878
14655.53 879
14656.68 814
14657.82 820
14658.96 800
14660.11 773
14661.25 726
14662.39 716
14663.53 699
14664.68 691
14665.82 676
14666.96 694
14668.11 693
14669.25 659
14670.39 649
14671.54 666
14672.68 670
14673.82 656
14674.97 654
14676.11 625
14677.26 627
14678.40 576
14679.54 584
14680.69 595
14681.83 607
14682.97 567
14684.12 568
14685.26 600
14686.41 535
14687.55 563
14688.69 564
14689.84 559
14690.98 549
14692.13 506
14693.27 536
14694.42 558
14695.56 554
14696.70 527
14697.85 554
14698.99 519
14700.14 526
14701.28 523
14702.43 527
14703.57 526
14704.72 541
14705.86 516
14707.01 518
14708.15 532
14709.30 534
14710.44 526
14711.58 529
14712.73 525
14713.87 487
14715.02 485
14716.17 489
14717.31 504
14718.46 499
14719.60 487
14720.75 496
14721.89 469
14723.04 487
14724.18 507
14725.33 496
14726.47 542
14727.62 523
14728.76 520
14729.91 472
14731.06 486
14732.20 531
14733.35 503
14734.49 467
14735.64 500
14736.79 513
14737.93 494
14739.08 491
14740.22 475
14741.37 467
14742.52 461
14743.66 506
14744.81 479
14745.95 471
14747.10 484
14748.25 482
14749.39 463
14750.54 476
14751.69 479
14752.83 490
14753.98 487
14755.13 483
14756.27 462
14757.42 459
14758.57 474
14759.71 461
14760.86 469
14762.01 427
14763.15 480
14764.30 478
14765.45 480
14766.60 435
14767.74 419
14768.89 451
14770.04 451
14771.18 460
14772.33 449
14773.48 438
14774.63 425
14775.77 453
14776.92 445
14778.07 455
14779.22 458
14780.36 459
14781.51 437
14782.66 437
14783.81 437
14784.96 443
14786.10 438
14787.25 428
14788.40 419
14789.55 429
14790.70 408
14791.84 383
14792.99 417
14794.14 403
14795.29 414
14796.44 394
14797.58 438
14798.73 404
14799.88 401
14801.03 398
14802.18 388
14803.33 417
14804.48 400
14805.62 387
14806.77 419
14807.92 408
14809.07 399
14810.22 399
14811.37 391
14812.52 386
14813.67 364
14814.81 410
14815.96 405
14817.11 389
14818.26 405
14819.41 378
14820.56 399
14821.71 383
14822.86 356
14824.01 372
14825.16 373
14826.31 367
14827.46 347
14828.61 362
14829.76 370
14830.91 363
14832.06 371
14833.20 377
14834.35 361
14835.50 348
14836.65 361
14837.80 374
14838.95 383
14840.10 389
14841.25 374
14842.40 371
14843.55 378
14844.70 366
14845.85 385
14847.00 381
14848.15 351
14849.31 337
14850.46 349
14851.61 361
14852.76 366
14853.91 338
14855.06 344
14856.21 372
14857.36 365
14858.51 347
14859.66 360
14860.81 327
14861.96 358
14863.11 369
14864.26 368
14865.41 327
14866.57 342
14867.72 369
14868.87 368
14870.02 365
14871.17 351
14872.32 341
14873.47 357
14874.62 338
14875.77 320
14876.93 360
14878.08 349
14879.23 347
14880.38 351
14881.53 347
14882.68 355
14883.84 355
14884.99 386
14886.14 333
14887.29 328
14888.44 330
14889.59 376
14890.75 340
14891.90 329
14893.05 308
14894.20 341
14895.35 331
14896.51 357
14897.66 357
14898.81 324
14899.96 346
14901.12 361
14902.27 354
14903.42 318
14904.57 345
14905.73 359
14906.88 344
14908.03 371
14909.18 349
14910.34 351
14911.49 332
14912.64 330
14913.79 361
14914.95 350
14916.10 336
14917.25 333
14918.41 327
14919.56 345
14920.71 322
14921.87 295
14923.02 330
14924.17 337
14925.33 330
14926.48 336
14927.63 313
14928.79 329
14929.94 324
14931.09 342
14932.25 327
14933.40 342
14934.55 329
14935.71 345
14936.86 356
14938.01 351
14939.17 337
14940.32 341
14941.48 307
14942.63 328
14943.78 313
14944.94 320
14946.09 319
14947.25 339
14948.40 341
14949.55 321
14950.71 342
14951.86 359
14953.02 372
14954.17 357
14955.33 349
14956.48 355
14957.63 365
14958.79 349
14959.94 346
14961.10 348
14962.25 359
14963.41 362
14964.56 344
14965.72 373
14966.87 360
14968.03 358
14969.18 345
14970.34 358
14971.49 379
14972.65 350
14973.80 340
14974.96 331
14976.11 352
14977.27 349
14978.42 372
14979.58 360
14980.73 363
14981.89 341
14983.05 344
14984.20 346
14985.36 393
14986.51 334
14987.67 360
14988.82 353
14989.98 362
14991.13 338
14992.29 350
14993.45 343
14994.60 323
14995.76 338
14996.91 331
14998.07 350
14999.23 362
15000.38 348
15001.54 348
15002.70 311
15003.85 322
15005.01 313
15006.16 337
15007.32 339
15008.48 360
15009.63 338
15010.79 321
15011.95 319
15013.10 309
15014.26 299
15015.42 318
15016.57 330
15017.73 336
15018.89 316
15020.04 328
15021.20 311
15022.36 329
15023.52 363
15024.67 338
15025.83 335
15026.99 319
15028.14 308
15029.30 328
15030.46 335
15031.62 306
15032.77 277
15033.93 275
15035.09 321
15036.25 328
15037.40 305
15038.56 303
15039.72 339
15040.88 326
15042.03 326
15043.19 327
15044.35 342
15045.51 333
15046.67 288
15047.82 318
15048.98 349
15050.14 318
15051.30 321
15052.46 335
15053.61 354
15054.77 312
15055.93 321
15057.09 315
15058.25 301
15059.41 308
15060.56 322
15061.72 310
15062.88 322
15064.04 316
15065.20 317
15066.36 323
15067.52 307
15068.68 321
15069.83 319
15070.99 326
15072.15 306
15073.31 306
15074.47 318
15075.63 321
15076.79 325
15077.95 327
15079.11 331
15080.27 328
15081.43 326
15082.58 321
15083.74 280
15084.90 327
15086.06 302
15087.22 329
15088.38 340
15089.54 316
15090.70 310
15091.86 343
15093.02 327
15094.18 320
15095.34 306
15096.50 320
15097.66 327
15098.82 311
15099.98 305
15101.14 327
15102.30 323
15103.46 347
15104.62 326
15105.78 335
15106.94 345
15108.10 321
15109.26 331
15110.42 314
15111.58 349
15112.74 313
15113.90 315
15115.06 311
15116.22 315
15117.39 330
15118.55 328
15119.71 335
15120.87 332
15122.03 349
15123.19 348
15124.35 351
15125.51 335
15126.67 344
15127.83 364
15128.99 360
15130.16 363
15131.32 345
15132.48 345
15133.64 351
15134.80 369
15135.96 345
15137.12 327
15138.28 358
15139.45 365
15140.61 355
15141.77 378
15142.93 345
15144.09 369
15145.25 403
15146.42 339
15147.58 359
15148.74 361
15149.90 350
15151.06 372
15152.23 361
15153.39 381
15154.55 363
15155.71 359
15156.87 379
15158.04 369
15159.20 348
15160.36 338
15161.52 394
15162.69 356
15163.85 374
15165.01 372
15166.17 390
15167.34 401
15168.50 395
15169.66 369
15170.82 372
15171.99 407
15173.15 393
15174.31 406
15175.48 394
15176.64 401
15177.80 393
15178.96 433
15180.13 408
15181.29 425
15182.45 380
15183.62 417
15184.78 417
15185.94 426
15187.11 402
15188.27 444
15189.43 450
15190.60 426
15191.76 437
15192.92 437
15194.09 480
15195.25 456
15196.42 461
15197.58 477
15198.74 433
15199.91 445
15201.07 462
15202.23 452
15203.40 461
15204.56 449
15205.73 444
15206.89 459
15208.05 444
15209.22 428
15210.38 472
15211.55 449
15212.71 443
15213.88 478
15215.04 472
15216.21 497
15217.37 478
15218.53 473
15219.70 460
15220.86 493
15222.03 488
15223.19 498
15224.36 495
15225.52 467
15226.69 502
15227.85 484
15229.02 497
15230.18 526
15231.35 533
15232.51 473
15233.68 503
15234.84 510
15236.01 543
15237.17 532
15238.34 522
15239.50 527
15240.67 531
15241.83 543
15243.00 519
15244.17 528
15245.33 541
15246.50 532
15247.66 513
15248.83 519
15249.99 503
15251.16 532
15252.33 494
15253.49 482
15254.66 471
15255.82 487
15256.99 536
15258.16 544
15259.32 473
15260.49 501
15261.65 467
15262.82 502
15263.99 463
15265.15 465
15266.32 479
15267.49 457
15268.65 460
15269.82 436
15270.98 483
15272.15 459
15273.32 463
15274.48 459
15275.65 442
15276.82 457
15277.99 453
15279.15 454
15280.32 457
15281.49 466
15282.65 448
15283.82 439
15284.99 442
15286.15 447
15287.32 454
15288.49 431
15289.66 458
15290.82 445
15291.99 418
15293.16 428
15294.33 411
15295.49 427
15296.66 460
15297.83 430
15299.00 425
15300.16 449
15301.33 467
15302.50 424
15303.67 460
15304.83 424
15306.00 423
15307.17 420
15308.34 445
15309.51 448
15310.67 443
15311.84 448
15313.01 435
15314.18 423
15315.35 433
15316.52 415
15317.68 439
15318.85 440
15320.02 455
15321.19 411
15322.36 425
15323.53 467
15324.69 462
15325.86 440
15327.03 468
15328.20 447
15329.37 436
15330.54 469
15331.71 420
15332.88 486
15334.05 478
15335.21 477
15336.38 449
15337.55 442
15338.72 444
15339.89 454
15341.06 470
15342.23 482
15343.40 490
15344.57 486
15345.74 519
15346.91 489
15348.08 481
15349.25 477
15350.42 472
15351.58 492
15352.75 457
15353.92 456
15355.09 496
15356.26 511
15357.43 517
15358.60 547
15359.77 500
15360.94 505
15362.11 510
15363.28 512
15364.45 553
15365.62 534
15366.79 550
15367.96 538
15369.13 506
15370.31 509
15371.48 558
15372.65 562
15373.82 540
15374.99 535
15376.16 538
15377.33 539
15378.50 571
15379.67 552
15380.84 579
15382.01 558
15383.18 555
15384.35 551
15385.52 563
15386.69 542
15387.87 527
15389.04 521
15390.21 514
15391.38 549
15392.55 540
15393.72 526
15394.89 510
15396.06 542
15397.24 516
15398.41 521
15399.58 510
15400.75 526
15401.92 516
15403.09 495
15404.26 532
15405.44 499
15406.61 509
15407.78 532
15408.95 504
15410.12 479
15411.30 463
15412.47 438
15413.64 434
15414.81 461
15415.98 454
15417.16 452
15418.33 451
15419.50 433
15420.67 435
15421.84 426
15423.02 430
15424.19 397
15425.36 415
15426.53 407
15427.71 404
15428.88 391
15430.05 405
15431.22 373
15432.40 401
15433.57 398
15434.74 399
15435.92 420
15437.09 417
15438.26 407
15439.43 384
15440.61 393
15441.78 396
15442.95 399
15444.13 384
15445.30 399
15446.47 395
15447.65 412
15448.82 405
15449.99 389
15451.17 371
15452.34 361
15453.51 377
15454.69 367
15455.86 372
15457.03 349
15458.21 381
15459.38 385
15460.56 370
15461.73 374
15462.90 381
15464.08 388
15465.25 366
15466.43 378
15467.60 376
15468.77 371
15469.95 370
15471.12 370
15472.30 376
15473.47 368
15474.64 381
15475.82 348
15476.99 338
15478.17 368
15479.34 370
15480.52 361
15481.69 357
15482.87 382
15484.04 379
15485.22 380
15486.39 353
15487.56 386
15488.74 394
15489.91 364
15491.09 379
15492.26 358
15493.44 360
15494.61 364
15495.79 381
15496.96 393
15498.14 379
15499.32 377
15500.49 363
15501.67 372
15502.84 378
15504.02 382
15505.19 330
15506.37 365
15507.54 343
15508.72 368
15509.89 373
15511.07 362
15512.25 362
15513.42 387
15514.60 378
15515.77 385
15516.95 385
15518.13 371
15519.30 390
15520.48 372
15521.65 360
15522.83 377
15524.01 373
15525.18 386
15526.36 392
15527.53 387
15528.71 388
15529.89 336
15531.06 380
15532.24 376
15533.42 401
15534.59 371
15535.77 357
15536.95 376
15538.12 413
15539.30 391
15540.48 379
15541.65 399
15542.83 407
15544.01 391
15545.18 365
15546.36 378
15547.54 381
15548.72 395
15549.89 393
15551.07 388
15552.25 399
15553.42 377
15554.60 407
15555.78 398
15556.96 391
15558.13 390
15559.31 385
15560.49 400
15561.67 408
15562.84 402
15564.02 416
15565.20 392
15566.38 417
15567.56 420
15568.73 428
15569.91 419
15571.09 417
15572.27 443
15573.45 432
15574.62 435
15575.80 427
15576.98 442
15578.16 438
15579.34 449
15580.52 397
15581.69 422
15582.87 433
15584.05 469
15585.23 424
15586.41 472
15587.59 460
15588.76 463
15589.94 451
15591.12 461
15592.30 452
15593.48 438
15594.66 471
15595.84 460
15597.02 485
15598.20 493
15599.37 506
15600.55 497
15601.73 501
15602.91 472
15604.09 500
15605.27 491
15606.45 479
15607.63 488
15608.81 529
15609.99 497
15611.17 502
15612.35 494
15613.53 510
15614.71 540
15615.89 515
15617.07 560
15618.25 526
15619.43 545
15620.60 534
15621.78 579
15622.96 572
15624.14 539
15625.32 551
15626.50 581
15627.68 602
15628.87 571
15630.05 615
15631.23 590
15632.41 618
15633.59 590
15634.77 627
15635.95 612
15637.13 623
15638.31 594
15639.49 635
15640.67 617
15641.85 625
15643.03 623
15644.21 625
15645.39 644
15646.57 643
15647.75 646
15648.93 633
15650.12 673
15651.30 616
15652.48 638
15653.66 618
15654.84 615
15656.02 638
15657.20 654
15658.38 693
15659.56 639
15660.75 646
15661.93 674
15663.11 653
15664.29 632
15665.47 633
15666.65 661
15667.84 657
15669.02 649
15670.20 656
15671.38 670
15672.56 644
15673.74 650
15674.93 636
15676.11 593
15677.29 606
15678.47 618
15679.65 638
15680.84 606
15682.02 597
15683.20 622
15684.38 610
15685.56 586
15686.75 612
15687.93 615
15689.11 578
15690.29 578
15691.48 589
15692.66 638
15693.84 614
15695.02 574
15696.21 572
15697.39 616
15698.57 585
15699.76 577
15700.94 625
15702.12 611
15703.30 594
15704.49 584
15705.67 566
15706.85 580
15708.04 582
15709.22 588
15710.40 584
15711.59 612
15712.77 564
15713.95 616
15715.14 598
15716.32 567
15717.50 591
15718.69 604
15719.87 632
15721.05 577
15722.24 613
15723.42 610
15724.61 592
15725.79 622
15726.97 605
15728.16 630
15729.34 614
15730.53 618
15731.71 582
15732.89 635
15734.08 632
15735.26 600
15736.45 630
15737.63 642
15738.81 649
15740.00 601
15741.18 684
15742.37 643
15743.55 638
15744.74 658
15745.92 696
15747.11 658
15748.29 668
15749.48 708
15750.66 717
15751.84 708
15753.03 679
15754.21 732
15755.40 687
15756.58 717
15757.77 703
15758.95 689
15760.14 708
15761.32 727
15762.51 725
15763.70 754
15764.88 714
15766.07 746
15767.25 768
15768.44 729
15769.62 705
15770.81 718
15771.99 719
15773.18 691
15774.36 701
15775.55 709
15776.74 686
15777.92 713
15779.11 692
15780.29 670
15781.48 715
15782.67 699
15783.85 682
15785.04 720
15786.22 673
15787.41 677
15788.60 668
15789.78 658
15790.97 649
15792.15 665
15793.34 604
15794.53 611
15795.71 638
15796.90 632
15798.09 622
15799.27 631
15800.46 615
15801.65 627
15802.83 602
15804.02 600
15805.21 563
15806.39 551
15807.58 602
15808.77 574
15809.95 557
15811.14 610
15812.33 572
15813.52 558
15814.70 532
15815.89 522
15817.08 535
15818.26 539
15819.45 597
15820.64 556
15821.83 529
15823.01 538
15824.20 555
15825.39 548
15826.58 534
15827.76 524
15828.95 509
15830.14 523
15831.33 524
15832.52 508
15833.70 528
15834.89 529
15836.08 522
15837.27 488
15838.46 508
15839.64 515
15840.83 506
15842.02 518
15843.21 501
15844.40 508
15845.58 490
15846.77 520
15847.96 521
15849.15 530
15850.34 493
15851.53 524
15852.72 538
15853.90 508
15855.09 529
15856.28 502
15857.47 501
15858.66 511
15859.85 529
15861.04 565
15862.23 530
15863.41 553
15864.60 539
15865.79 543
15866.98 545
15868.17 543
15869.36 538
15870.55 554
15871.74 539
15872.93 535
15874.12 515
15875.31 527
15876.50 534
15877.69 565
15878.88 566
15880.06 552
15881.25 571
15882.44 565
15883.63 580
15884.82 547
15886.01 597
15887.20 589
15888.39 582
15889.58 600
15890.77 567
15891.96 596
15893.15 597
15894.34 592
15895.53 614
15896.72 602
15897.91 627
15899.10 588
15900.30 578
15901.49 600
15902.68 609
15903.87 642
15905.06 674
15906.25 610
15907.44 645
15908.63 675
15909.82 628
15911.01 658
15912.20 675
15913.39 704
15914.58 694
15915.77 701
15916.96 676
15918.16 678
15919.35 678
15920.54 689
15921.73 724
15922.92 707
15924.11 678
15925.30 686
15926.49 696
15927.69 673
15928.88 682
15930.07 680
15931.26 741
15932.45 698
15933.64 670
15934.84 670
15936.03 707
15937.22 694
15938.41 659
15939.60 667
15940.79 648
15941.99 630
15943.18 675
15944.37 646
15945.56 605
15946.75 587
15947.95 555
15949.14 593
15950.33 610
15951.52 593
15952.72 586
15953.91 595
15955.10 565
15956.29 567
15957.49 549
15958.68 531
15959.87 506
15961.06 500
15962.26 511
15963.45 502
15964.64 494
15965.83 518
15967.03 484
15968.22 472
15969.41 492
15970.61 473
15971.80 465
15972.99 497
15974.19 481
15975.38 485
15976.57 456
15977.76 426
15978.96 425
15980.15 435
15981.34 420
15982.54 403
15983.73 430
15984.93 387
15986.12 406
15987.31 411
15988.51 431
15989.70 423
15990.89 411
15992.09 393
15993.28 419
15994.48 409
15995.67 396
15996.86 382
15998.06 390
15999.25 411
16000.45 403
16001.64 433
16002.83 401
16004.03 381
16005.22 404
16006.42 401
16007.61 400
16008.81 374
16010.00 355
16011.19 371
16012.39 382
16013.58 397
16014.78 354
16015.97 354
16017.17 373
16018.36 350
16019.56 385
16020.75 365
16021.95 364
16023.14 362
16024.34 367
16025.53 348
16026.73 344
16027.92 372
16029.12 375
16030.31 363
16031.51 373
16032.70 387
16033.90 357
16035.09 360
16036.29 349
16037.48 351
16038.68 356
16039.88 353
16041.07 362
16042.27 371
16043.46 369
16044.66 364
16045.85 379
16047.05 365
16048.25 363
16049.44 330
16050.64 365
16051.83 351
16053.03 338
16054.23 347
16055.42 366
16056.62 334
16057.82 336
16059.01 367
16060.21 364
16061.40 331
16062.60 339
16063.80 356
16064.99 346
16066.19 347
16067.39 344
16068.58 346
16069.78 339
16070.98 349
16072.17 347
16073.37 324
16074.57 323
16075.76 344
16076.96 330
16078.16 308
16079.36 322
16080.55 347
16081.75 348
16082.95 348
16084.14 327
16085.34 360
16086.54 337
16087.74 343
16088.93 319
16090.13 331
16091.33 327
16092.53 339
16093.72 330
16094.92 336
16096.12 343
16097.32 315
16098.51 313
16099.71 323
16100.91 328
16102.11 317
16103.31 331
16104.50 329
16105.70 323
16106.90 318
16108.10 324
16109.30 325
16110.49 331
16111.69 325
16112.89 313
16114.09 358
16115.29 325
16116.49 335
16117.68 322
16118.88 315
16120.08 312
16121.28 302
16122.48 302
16123.68 323
16124.88 297
16126.08 301
16127.27 310
16128.47 317
16129.67 310
16130.87 318
16132.07 324
16133.27 316
16134.47 309
16135.67 287
16136.87 292
16138.07 283
16139.27 323
16140.46 311
16141.66 304
16142.86 286
16144.06 336
16145.26 307
16146.46 302
16147.66 317
16148.86 318
16150.06 319
16151.26 324
16152.46 304
16153.66 301
16154.86 302
16156.06 298
16157.26 313
16158.46 309
16159.66 333
16160.86 331
16162.06 309
16163.26 313
16164.46 308
16165.66 310
16166.86 330
16168.06 346
16169.26 334
16170.46 317
16171.66 291
16172.86 322
16174.06 300
16175.26 339
16176.47 327
16177.67 347
16178.87 312
16180.07 323
16181.27 316
16182.47 329
16183.67 331
16184.87 329
16186.07 319
16187.27 323
16188.47 324
16189.68 329
16190.88 338
16192.08 301
16193.28 356
16194.48 335
16195.68 314
16196.88 353
16198.08 333
16199.29 339
16200.49 335
16201.69 327
16202.89 337
16204.09 339
16205.29 342
16206.50 332
16207.70 349
16208.90 343
16210.10 348
16211.30 357
16212.51 358
16213.71 344
16214.91 338
16216.11 349
16217.31 349
16218.52 348
16219.72 345
16220.92 310
16222.12 348
16223.33 341
16224.53 340
16225.73 322
16226.93 342
16228.14 319
16229.34 343
16230.54 348
16231.74 349
16232.95 367
16234.15 329
16235.35 330
16236.56 331
16237.76 347
16238.96 345
16240.16 353
16241.37 330
16242.57 322
16243.77 334
16244.98 324
16246.18 378
16247.38 353
16248.59 331
16249.79 352
16250.99 337
16252.20 335
16253.40 340
16254.60 362
16255.81 333
16257.01 345
16258.22 352
16259.42 356
16260.62 372
16261.83 370
16263.03 346
16264.23 366
16265.44 368
16266.64 346
16267.85 376
16269.05 368
16270.25 358
16271.46 372
16272.66 369
16273.87 344
16275.07 373
16276.28 356
16277.48 361
16278.69 379
16279.89 396
16281.09 393
16282.30 360
16283.50 356
16284.71 359
16285.91 373
16287.12 370
16288.32 357
16289.53 352
16290.73 406
16291.94 363
16293.14 373
16294.35 364
16295.55 388
16296.76 373
16297.96 368
16299.17 410
16300.37 360
16301.58 382
16302.78 360
16303.99 383
16305.19 394
16306.40 390
16307.61 375
16308.81 398
16310.02 387
16311.22 385
16312.43 355
16313.63 384
16314.84 395
16316.05 399
16317.25 377
16318.46 391
16319.66 391
16320.87 383
16322.08 371
16323.28 359
16324.49 369
16325.69 360
16326.90 373
16328.11 360
16329.31 374
16330.52 346
16331.73 372
16332.93 345
16334.14 335
16335.35 327
16336.55 340
16337.76 332
16338.97 335
16340.17 340
16341.38 321
16342.59 322
16343.79 337
16345.00 341
16346.21 328
16347.41 318
16348.62 313
16349.83 324
16351.03 323
16352.24 301
16353.45 315
16354.66 317
16355.86 323
16357.07 301
16358.28 336
16359.49 315
16360.69 318
16361.90 311
16363.11 310
16364.32 320
16365.52 329
16366.73 311
16367.94 318
16369.15 306
16370.35 313
16371.56 281
16372.77 280
16373.98 291
16375.19 303
16376.39 313
16377.60 290
16378.81 281
16380.02 317
16381.23 310
16382.44 280
16383.64 315
16384.85 295
16386.06 293
16387.27 283
16388.48 291
16389.69 315
16390.90 297
16392.10 309
16393.31 296
16394.52 305
16395.73 302
16396.94 318
16398.15 282
16399.36 309
16400.57 272
16401.77 276
16402.98 282
16404.19 273
16405.40 292
16406.61 281
16407.82 285
16409.03 319
16410.24 281
16411.45 282
16412.66 287
16413.87 285
16415.08 297
16416.29 287
16417.50 312
16418.71 288
16419.92 297
16421.12 306
16422.33 314
16423.54 314
16424.75 287
16425.96 305
16427.17 265
16428.38 282
16429.59 342
16430.80 303
16432.01 300
16433.22 294
16434.43 293
16435.64 310
16436.86 325
16438.07 306
16439.28 262
16440.49 288
16441.70 277
16442.91 317
16444.12 266
16445.33 278
16446.54 301
16447.75 305
16448.96 300
16450.17 308
16451.38 316
16452.59 283
16453.80 276
16455.02 267
16456.23 291
16457.44 249
16458.65 297
16459.86 285
16461.07 284
16462.28 272
16463.49 264
16464.70 284
16465.92 297
16467.13 300
16468.34 287
16469.55 285
16470.76 299
16471.97 295
16473.19 298
16474.40 284
16475.61 284
16476.82 285
16478.03 289
16479.24 302
16480.46 284
16481.67 270
16482.88 282
16484.09 304
16485.30 285
16486.52 290
16487.73 285
16488.94 309
16490.15 295
16491.37 300
16492.58 285
16493.79 285
16495.00 293
16496.21 285
16497.43 270
16498.64 297
16499.85 294
16501.07 279
16502.28 277
16503.49 272
16504.70 268
16505.92 287
16507.13 274
16508.34 277
16509.56 294
16510.77 280
16511.98 285
16513.19 332
16514.41 306
16515.62 296
16516.83 294
16518.05 286
16519.26 298
16520.47 317
16521.69 288
16522.90 305
16524.11 331
16525.33 294
16526.54 306
16527.76 333
16528.97 328
16530.18 302
16531.40 304
16532.61 337
16533.82 316
16535.04 323
16536.25 303
16537.47 304
16538.68 339
16539.89 336
16541.11 304
16542.32 320
16543.54 320
16544.75 338
16545.97 340
16547.18 347
16548.39 323
16549.61 341
16550.82 350
16552.04 364
16553.25 338
16554.47 331
16555.68 353
16556.90 363
16558.11 387
16559.33 326
16560.54 336
16561.76 358
16562.97 364
16564.19 368
16565.40 352
16566.62 350
16567.83 370
16569.05 344
16570.26 336
16571.48 326
16572.69 358
16573.91 362
16575.12 360
16576.34 336
16577.55 355
16578.77 366
16579.98 359
16581.20 379
16582.42 373
16583.63 372
16584.85 349
16586.06 349
16587.28 351
16588.49 349
16589.71 335
16590.93 361
16592.14 359
16593.36 334
16594.57 337
16595.79 349
16597.01 339
16598.22 337
16599.44 338
16600.66 336
16601.87 322
16603.09 326
16604.30 338
16605.52 315
16606.74 325
16607.95 328
16609.17 328
16610.39 312
16611.60 311
16612.82 288
16614.04 309
16615.25 304
16616.47 297
16617.69 299
16618.91 299
16620.12 316
16621.34 308
16622.56 319
16623.77 318
16624.99 311
16626.21 303
16627.43 282
16628.64 304
16629.86 294
16631.08 296
16632.30 299
16633.51 310
16634.73 285
16635.95 291
16637.17 309
16638.38 301
16639.60 275
16640.82 284
16642.04 259
16643.26 276
16644.47 262
16645.69 285
16646.91 270
16648.13 282
16649.35 295
16650.56 306
16651.78 281
16653.00 282
16654.22 279
16655.44 273
16656.65 290
16657.87 279
16659.09 310
16660.31 317
16661.53 293
16662.75 288
16663.97 290
16665.18 276
16666.40 273
16667.62 295
16668.84 282
16670.06 304
16671.28 272
16672.50 281
16673.72 265
16674.94 294
16676.15 274
16677.37 273
16678.59 274
16679.81 254
16681.03 264
16682.25 235
16683.47 279
16684.69 233
16685.91 261
16687.13 265
16688.35 267
16689.57 269
16690.79 261
16692.01 277
16693.23 276
16694.45 272
16695.67 292
16696.89 251
16698.11 259
16699.33 271
16700.55 283
16701.77 277
16702.99 263
16704.21 270
16705.43 267
16706.65 278
16707.87 279
16709.09 272
16710.31 278
16711.53 286
16712.75 289
16713.97 279
16715.19 237
16716.41 233
16717.63 266
16718.85 257
16720.07 267
16721.29 274
16722.51 276
16723.73 260
16724.95 283
16726.18 269
16727.40 272
16728.62 269
16729.84 267
16731.06 264
16732.28 259
16733.50 249
16734.72 251
16735.94 250
16737.17 237
16738.39 257
16739.61 265
16740.83 263
16742.05 255
16743.27 269
16744.49 265
16745.72 233
16746.94 254
16748.16 252
16749.38 249
16750.60 249
16751.83 263
16753.05 253
16754.27 239
16755.49 265
16756.71 269
16757.94 273
16759.16 274
16760.38 251
16761.60 263
16762.82 265
16764.05 276
16765.27 268
16766.49 252
16767.71 234
16768.94 240
16770.16 245
16771.38 254
16772.60 261
16773.83 271
16775.05 282
16776.27 274
16777.49 252
16778.72 239
16779.94 241
16781.16 250
16782.39 273
16783.61 248
16784.83 236
16786.06 218
16787.28 258
16788.50 233
16789.73 250
16790.95 246
16792.17 227
16793.40 233
16794.62 236
16795.84 276
16797.07 267
16798.29 257
16799.51 256
16800.74 248
16801.96 249
16803.18 242
16804.41 269
16805.63 270
16806.86 280
16808.08 258
16809.30 264
16810.53 257
16811.75 263
16812.98 266
16814.20 273
16815.42 241
16816.65 253
16817.87 259
16819.10 264
16820.32 285
16821.54 284
16822.77 275
16823.99 286
16825.22 277
16826.44 293
16827.67 268
16828.89 256
16830.12 272
16831.34 271
16832.57 264
16833.79 280
16835.02 282
16836.24 276
16837.47 269
16838.69 284
16839.92 282
16841.14 292
16842.37 290
16843.59 290
16844.82 304
16846.04 295
16847.27 309
16848.49 294
16849.72 292
16850.94 314
16852.17 323
16853.39 314
16854.62 318
16855.85 314
16857.07 313
16858.30 291
16859.52 307
16860.75 304
16861.97 309
16863.20 316
16864.43 320
16865.65 334
16866.88 348
16868.10 356
16869.33 367
16870.56 360
16871.78 331
16873.01 357
16874.24 339
16875.46 379
16876.69 351
16877.92 363
16879.14 354
16880.37 367
16881.59 400
16882.82 421
16884.05 406
16885.27 388
16886.50 390
16887.73 386
16888.96 378
16890.18 419
16891.41 407
16892.64 366
16893.86 377
16895.09 409
16896.32 400
16897.54 382
16898.77 396
16900.00 439
16901.23 402
16902.45 377
16903.68 381
16904.91 405
16906.14 366
16907.36 393
16908.59 383
16909.82 368
16911.05 396
16912.27 379
16913.50 383
16914.73 349
16915.96 350
16917.19 381
16918.41 371
16919.64 381
16920.87 389
16922.10 374
16923.33 401
16924.55 377
16925.78 371
16927.01 368
16928.24 352
16929.47 336
16930.69 323
16931.92 340
16933.15 334
16934.38 344
16935.61 359
16936.84 324
16938.07 340
16939.29 387
16940.52 369
16941.75 360
16942.98 357
16944.21 327
16945.44 321
16946.67 345
16947.90 339
16949.13 330
16950.35 321
16951.58 331
16952.81 345
16954.04 336
16955.27 349
16956.50 336
16957.73 313
16958.96 341
16960.19 326
16961.42 319
16962.65 324
16963.88 309
16965.11 333
16966.34 334
16967.57 307
16968.80 338
16970.03 336
16971.26 317
16972.49 318
16973.72 302
16974.95 319
16976.18 321
16977.41 297
16978.64 304
16979.87 315
16981.10 308
16982.33 332
16983.56 299
16984.79 291
16986.02 302
16987.25 298
16988.48 329
16989.71 306
16990.94 319
16992.17 303
16993.40 304
16994.63 315
16995.86 307
16997.09 293
16998.32 306
16999.55 315
17000.79 299
17002.02 311
17003.25 298
17004.48 287
17005.71 316
17006.94 272
17008.17 307
17009.40 328
17010.63 335
17011.87 284
17013.10 276
17014.33 281
17015.56 294
17016.79 282
17018.02 287
17019.25 265
17020.49 279
17021.72 290
17022.95 312
17024.18 283
17025.41 273
17026.64 272
17027.88 291
17029.11 268
17030.34 268
17031.57 297
17032.80 269
17034.04 283
17035.27 280
17036.50 295
17037.73 258
17038.97 284
17040.20 263
17041.43 261
17042.66 268
17043.90 283
17045.13 268
17046.36 273
17047.59 281
17048.83 267
17050.06 258
17051.29 246
17052.52 256
17053.76 264
17054.99 259
17056.22 267
17057.46 238
17058.69 276
17059.92 265
17061.15 268
17062.39 273
17063.62 264
17064.85 263
17066.09 248
17067.32 273
17068.55 265
17069.79 243
17071.02 252
17072.25 272
17073.49 260
17074.72 271
17075.96 241
17077.19 256
17078.42 263
17079.66 248
17080.89 247
17082.12 271
17083.36 242
17084.59 228
17085.83 258
17087.06 240
17088.29 250
17089.53 242
17090.76 254
17092.00 256
17093.23 257
17094.46 243
17095.70 284
17096.93 264
17098.17 272
17099.40 267
17100.64 253
17101.87 255
17103.11 243
17104.34 253
17105.58 268
17106.81 253
17108.05 248
17109.28 248
17110.51 252
17111.75 253
17112.98 243
17114.22 238
17115.45 255
17116.69 235
17117.93 238
17119.16 220
17120.40 232
17121.63 246
17122.87 225
17124.10 237
17125.34 237
17126.57 248
17127.81 251
17129.04 250
17130.28 214
17131.51 235
17132.75 221
17133.99 220
17135.22 223
17136.46 225
17137.69 216
17138.93 229
17140.17 240
17141.40 251
17142.64 232
17143.87 229
17145.11 214
17146.35 233
17147.58 257
17148.82 228
17150.05 231
17151.29 226
17152.53 232
17153.76 218
17155.00 236
17156.24 224
17157.47 224
17158.71 240
17159.95 232
17161.18 263
17162.42 217
17163.66 230
17164.89 228
17166.13 220
17167.37 206
17168.60 210
17169.84 219
17171.08 220
17172.32 227
17173.55 233
17174.79 223
17176.03 213
17177.26 229
17178.50 223
17179.74 241
17180.98 224
17182.21 225
17183.45 222
17184.69 208
17185.93 222
17187.16 199
17188.40 232
17189.64 195
17190.88 238
17192.12 210
17193.35 208
17194.59 210
17195.83 245
17197.07 228
17198.31 221
17199.54 199
17200.78 224
17202.02 196
17203.26 203
17204.50 210
17205.73 214
17206.97 204
17208.21 236
17209.45 217
17210.69 203
17211.93 186
17213.17 201
17214.40 221
17215.64 190
17216.88 184
17218.12 221
17219.36 206
17220.60 207
17221.84 218
17223.08 214
17224.31 200
17225.55 207
17226.79 212
17228.03 199
17229.27 202
17230.51 214
17231.75 207
17232.99 207
17234.23 222
17235.47 201
17236.71 200
17237.95 208
17239.19 211
17240.43 202
17241.66 212
17242.90 187
17244.14 189
17245.38 218
17246.62 191
17247.86 185
17249.10 181
17250.34 208
17251.58 218
17252.82 191
17254.06 217
17255.30 227
17256.54 203
17257.78 189
17259.02 191
17260.26 212
17261.50 218
17262.74 197
17263.99 191
17265.23 192
17266.47 214
17267.71 213
17268.95 194
17270.19 189
17271.43 197
17272.67 180
17273.91 203
17275.15 184
17276.39 202
17277.63 195
17278.87 213
17280.11 191
17281.36 186
17282.60 203
17283.84 199
17285.08 199
17286.32 201
17287.56 200
17288.80 192
17290.04 191
17291.29 209
17292.53 203
17293.77 203
17295.01 210
17296.25 188
17297.49 195
17298.73 196
17299.98 178
17301.22 213
17302.46 212
17303.70 204
17304.94 212
17306.19 200
17307.43 198
17308.67 183
17309.91 195
17311.15 200
17312.40 177
17313.64 181
17314.88 198
17316.12 209
17317.37 196
17318.61 195
17319.85 187
17321.09 191
17322.33 199
17323.58 203
17324.82 212
17326.06 195
17327.31 198
17328.55 203
17329.79 194
17331.03 174
17332.28 192
17333.52 179
17334.76 201
17336.01 190
17337.25 177
17338.49 196
17339.73 208
17340.98 195
17342.22 206
17343.46 188
17344.71 205
17345.95 165
17347.19 180
17348.44 194
17349.68 189
17350.92 188
17352.17 208
17353.41 213
17354.66 182
17355.90 179
17357.14 199
17358.39 185
17359.63 196
17360.87 208
17362.12 194
17363.36 190
17364.61 202
17365.85 186
17367.09 189
17368.34 201
17369.58 190
17370.83 203
17372.07 190
17373.32 214
17374.56 198
17375.80 215
17377.05 216
17378.29 187
17379.54 191
17380.78 172
17382.03 185
17383.27 196
17384.52 219
17385.76 186
17387.01 175
17388.25 179
17389.50 209
17390.74 207
17391.99 190
17393.23 203
17394.48 198
17395.72 196
17396.97 179
17398.21 220
17399.46 202
17400.70 198
17401.95 209
17403.19 198
17404.44 206
17405.68 181
17406.93 207
17408.18 226
17409.42 207
17410.67 189
17411.91 201
17413.16 211
17414.40 184
17415.65 191
17416.90 210
17418.14 217
17419.39 234
17420.63 229
17421.88 206
17423.13 208
17424.37 216
17425.62 195
17426.86 194
17428.11 188
17429.36 199
17430.60 199
17431.85 195
17433.10 203
17434.34 181
17435.59 222
17436.84 211
17438.08 232
17439.33 202
17440.58 214
17441.82 212
17443.07 213
17444.32 217
17445.56 203
17446.81 202
17448.06 198
17449.30 207
17450.55 232
17451.80 211
17453.05 203
17454.29 220
17455.54 217
17456.79 215
17458.04 223
17459.28 235
17460.53 217
17461.78 231
17463.03 235
17464.27 236
17465.52 223
17466.77 192
17468.02 199
17469.26 218
17470.51 212
17471.76 194
17473.01 231
17474.25 226
17475.50 208
17476.75 212
17478.00 239
17479.25 243
17480.50 211
17481.74 232
17482.99 234
17484.24 215
17485.49 198
17486.74 225
17487.99 255
17489.23 243
17490.48 244
17491.73 223
17492.98 233
17494.23 194
17495.48 255
17496.73 265
17497.97 218
17499.22 254
17500.47 259
17501.72 237
17502.97 228
17504.22 229
17505.47 249
17506.72 232
17507.97 244
17509.22 247
17510.46 257
17511.71 241
17512.96 234
17514.21 227
17515.46 253
17516.71 248
17517.96 264
17519.21 253
17520.46 256
17521.71 258
17522.96 234
17524.21 263
17525.46 278
17526.71 247
17527.96 267
17529.21 267
17530.46 263
17531.71 256
17532.96 256
17534.21 267
17535.46 256
17536.71 287
17537.96 274
17539.21 273
17540.46 252
17541.71 283
17542.96 291
17544.21 290
17545.46 276
17546.71 280
17547.96 291
17549.21 274
17550.46 263
17551.71 265
17552.97 282
17554.22 284
17555.47 273
17556.72 293
17557.97 271
17559.22 254
17560.47 278
17561.72 292
17562.97 270
17564.22 292
17565.48 294
17566.73 297
17567.98 303
17569.23 289
17570.48 292
17571.73 292
17572.98 313
17574.24 274
17575.49 297
17576.74 292
17577.99 292
17579.24 314
17580.49 314
17581.75 305
17583.00 293
17584.25 293
17585.50 289
17586.75 275
17588.00 289
17589.26 317
17590.51 324
17591.76 302
17593.01 295
17594.27 317
17595.52 327
17596.77 278
17598.02 306
17599.27 330
17600.53 315
17601.78 306
17603.03 290
17604.28 298
17605.54 306
17606.79 307
17608.04 334
17609.30 328
17610.55 308
17611.80 300
17613.05 322
17614.31 332
17615.56 331
17616.81 317
17618.07 315
17619.32 320
17620.57 318
17621.83 332
17623.08 353
17624.33 329
17625.59 353
17626.84 323
17628.09 325
17629.35 317
17630.60 324
17631.85 338
17633.11 340
17634.36 308
17635.61 330
17636.87 323
17638.12 320
17639.38 329
17640.63 360
17641.88 347
17643.14 317
17644.39 334
17645.65 322
17646.90 323
17648.15 301
17649.41 317
17650.66 332
17651.92 335
17653.17 322
17654.42 308
17655.68 309
17656.93 309
17658.19 315
17659.44 308
17660.70 283
17661.95 293
17663.21 311
17664.46 282
17665.72 287
17666.97 278
17668.23 291
17669.48 279
17670.74 272
17671.99 292
17673.25 293
17674.50 261
17675.76 246
17677.01 270
17678.27 254
17679.52 272
17680.78 276
17682.03 271
17683.29 257
17684.54 262
17685.80 268
17687.05 263
17688.31 260
17689.57 255
17690.82 257
17692.08 240
17693.33 265
17694.59 242
17695.84 255
17697.10 234
17698.36 265
17699.61 265
17700.87 240
17702.12 242
17703.38 244
17704.64 242
17705.89 244
17707.15 239
17708.40 247
17709.66 236
17710.92 252
17712.17 263
17713.43 266
17714.69 271
17715.94 260
17717.20 261
17718.46 252
17719.71 231
17720.97 242
17722.23 236
17723.48 243
17724.74 232
17726.00 255
17727.25 236
17728.51 237
17729.77 244
17731.03 239
17732.28 226
17733.54 236
17734.80 234
17736.05 238
17737.31 238
17738.57 233
17739.83 227
17741.08 231
17742.34 226
17743.60 228
17744.86 242
17746.11 244
17747.37 229
17748.63 229
17749.89 249
17751.15 229
17752.40 222
17753.66 218
17754.92 222
17756.18 211
17757.43 246
17758.69 244
17759.95 221
17761.21 228
17762.47 220
17763.73 222
17764.98 211
17766.24 210
17767.50 227
17768.76 222
17770.02 229
17771.28 240
17772.53 189
17773.79 204
17775.05 207
17776.31 218
17777.57 227
17778.83 210
17780.09 241
17781.35 236
17782.60 231
17783.86 215
17785.12 206
17786.38 239
17787.64 238
17788.90 211
17790.16 217
17791.42 198
17792.68 225
17793.94 228
17795.20 208
17796.46 182
17797.72 200
17798.97 205
17800.23 211
17801.49 222
17802.75 197
17804.01 203
17805.27 204
17806.53 202
17807.79 211
17809.05 207
17810.31 210
17811.57 216
17812.83 212
17814.09 206
17815.35 172
17816.61 217
17817.87 193
17819.13 182
17820.39 220
17821.65 194
17822.91 206
17824.17 210
17825.43 208
17826.69 202
17827.96 203
17829.22 160
17830.48 181
17831.74 197
17833.00 171
17834.26 180
17835.52 188
17836.78 193
17838.04 190
17839.30 192
17840.56 187
17841.82 193
17843.09 183
17844.35 182
17845.61 169
17846.87 180
17848.13 180
17849.39 190
17850.65 185
17851.91 200
17853.18 174
17854.44 193
17855.70 215
17856.96 176
17858.22 180
17859.48 195
17860.74 184
17862.01 194
17863.27 207
17864.53 185
17865.79 181
17867.05 170
17868.32 156
17869.58 168
17870.84 191
17872.10 180
17873.36 167
17874.63 194
17875.89 168
17877.15 168
17878.41 181
17879.68 184
17880.94 177
17882.20 183
17883.46 193
17884.73 193
17885.99 171
17887.25 178
17888.51 186
17889.78 167
17891.04 183
17892.30 195
17893.56 166
17894.83 184
17896.09 178
17897.35 170
17898.62 176
17899.88 170
17901.14 202
17902.41 192
17903.67 186
17904.93 182
17906.20 168
17907.46 185
17908.72 170
17909.99 188
17911.25 195
17912.51 197
17913.78 165
17915.04 185
17916.30 201
17917.57 181
17918.83 185
17920.09 192
17921.36 187
17922.62 174
17923.89 162
17925.15 177
17926.41 187
17927.68 174
17928.94 178
17930.21 180
17931.47 186
17932.73 175
17934.00 197
17935.26 167
17936.53 181
17937.79 172
17939.06 181
17940.32 181
17941.59 175
17942.85 171
17944.11 184
17945.38 184
17946.64 180
17947.91 186
17949.17 178
17950.44 173
17951.70 183
17952.97 189
17954.23 181
17955.50 184
17956.76 201
17958.03 196
17959.29 192
17960.56 173
17961.82 175
17963.09 191
17964.35 171
17965.62 188
17966.89 193
17968.15 188
17969.42 204
17970.68 186
17971.95 169
17973.21 184
17974.48 184
17975.74 164
17977.01 179
17978.28 174
17979.54 167
17980.81 181
17982.07 190
17983.34 184
17984.61 181
17985.87 163
17987.14 165
17988.40 192
17989.67 163
17990.94 189
17992.20 175
17993.47 183
17994.74 171
17996.00 182
17997.27 169
17998.54 181
17999.80 191
18001.07 190
18002.34 170
18003.60 172
18004.87 178
18006.14 181
18007.40 164
18008.67 178
18009.94 188
18011.20 180
18012.47 186
18013.74 159
18015.00 168
18016.27 174
18017.54 182
18018.81 170
18020.07 165
18021.34 183
18022.61 186
18023.88 172
18025.14 157
18026.41 167
18027.68 174
18028.95 184
18030.21 175
18031.48 176
18032.75 174
18034.02 178
18035.28 152
18036.55 172
18037.82 157
18039.09 174
18040.36 182
18041.62 153
18042.89 177
18044.16 160
18045.43 182
18046.70 168
18047.97 173
18049.23 213
18050.50 196
18051.77 180
18053.04 178
18054.31 184
18055.58 176
18056.84 183
18058.11 191
18059.38 181
18060.65 176
18061.92 186
18063.19 175
18064.46 178
18065.73 162
18067.00 194
18068.26 184
18069.53 182
18070.80 182
18072.07 168
18073.34 179
18074.61 184
18075.88 200
18077.15 200
18078.42 197
18079.69 179
18080.96 175
18082.23 181
18083.50 188
18084.77 169
18086.03 201
18087.30 162
18088.57 170
18089.84 213
18091.11 168
18092.38 183
18093.65 206
18094.92 205
18096.19 187
18097.46 186
18098.73 185
18100.00 192
18101.27 171
18102.54 201
18103.81 185
18105.08 188
18106.35 204
18107.63 173
18108.90 204
18110.17 197
18111.44 183
18112.71 187
18113.98 199
18115.25 178
18116.52 190
18117.79 185
18119.06 177
18120.33 179
18121.60 201
18122.87 197
18124.14 193
18125.42 179
18126.69 194
18127.96 211
18129.23 189
18130.50 162
18131.77 155
18133.04 181
18134.31 202
18135.58 178
18136.86 184
18138.13 173
18139.40 193
18140.67 165
18141.94 178
18143.21 201
18144.49 190
18145.76 175
18147.03 195
18148.30 179
18149.57 179
18150.84 195
18152.12 192
18153.39 177
18154.66 172
18155.93 166
18157.20 184
18158.48 180
18159.75 195
18161.02 185
18162.29 187
18163.57 161
18164.84 155
18166.11 166
18167.38 183
18168.66 186
18169.93 172
18171.20 174
18172.47 192
18173.75 159
18175.02 169
18176.29 192
18177.56 186
18178.84 181
18180.11 186
18181.38 202
18182.66 175
18183.93 167
18185.20 172
18186.48 189
18187.75 199
18189.02 184
18190.30 193
18191.57 192
18192.84 195
18194.12 165
18195.39 161
18196.66 175
18197.94 178
18199.21 183
18200.48 181
18201.76 173
18203.03 182
18204.30 188
18205.58 185
18206.85 175
18208.13 167
18209.40 172
18210.67 188
18211.95 181
18213.22 185
18214.50 190
18215.77 193
18217.04 204
18218.32 178
18219.59 182
18220.87 167
18222.14 179
18223.42 183
18224.69 208
18225.97 187
18227.24 178
18228.51 182
18229.79 158
18231.06 175
18232.34 164
18233.61 170
18234.89 187
18236.16 168
18237.44 168
18238.71 174
18239.99 180
18241.26 177
18242.54 155
18243.81 162
18245.09 171
18246.36 177
18247.64 159
18248.91 176
18250.19 163
18251.47 188
18252.74 197
18254.02 176
18255.29 180
18256.57 180
18257.84 168
18259.12 163
18260.39 175
18261.67 183
18262.95 194
18264.22 195
18265.50 184
18266.77 158
18268.05 171
18269.33 160
18270.60 165
18271.88 189
18273.15 169
18274.43 185
18275.71 195
18276.98 188
18278.26 168
18279.54 174
18280.81 187
18282.09 198
18283.37 195
18284.64 196
18285.92 175
18287.20 218
18288.47 173
18289.75 171
18291.03 200
18292.30 179
18293.58 204
18294.86 186
18296.13 199
18297.41 189
18298.69 199
18299.96 197
18301.24 201
18302.52 175
18303.80 199
18305.07 201
18306.35 181
18307.63 166
18308.91 159
18310.18 169
18311.46 203
18312.74 197
18314.02 177
18315.29 174
18316.57 182
18317.85 182
18319.13 181
18320.40 186
18321.68 180
18322.96 188
18324.24 200
18325.52 185
18326.79 172
18328.07 187
18329.35 187
18330.63 183
18331.91 203
18333.19 176
18334.46 184
18335.74 188
18337.02 188
18338.30 196
18339.58 213
18340.86 176
18342.13 179
18343.41 181
18344.69 187
18345.97 179
18347.25 185
18348.53 195
18349.81 188
18351.09 204
18352.36 172
18353.64 182
18354.92 170
18356.20 186
18357.48 179
18358.76 189
18360.04 173
18361.32 180
18362.60 183
18363.88 184
18365.16 170
18366.44 212
18367.72 195
18369.00 185
18370.27 181
18371.55 211
18372.83 207
18374.11 186
18375.39 188
18376.67 178
18377.95 189
18379.23 191
18380.51 199
18381.79 175
18383.07 164
18384.35 167
18385.63 182
18386.91 169
18388.19 196
18389.47 171
18390.75 191
18392.03 187
18393.31 155
18394.60 187
18395.88 193
18397.16 204
18398.44 181
18399.72 180
18401.00 191
18402.28 172
18403.56 187
18404.84 167
18406.12 171
18407.40 174
18408.68 182
18409.96 166
18411.24 163
18412.53 164
18413.81 148
18415.09 170
18416.37 161
18417.65 150
18418.93 179
18420.21 190
18421.49 184
18422.78 176
18424.06 185
18425.34 186
18426.62 188
18427.90 164
18429.18 193
18430.46 177
18431.75 179
18433.03 191
18434.31 168
18435.59 157
18436.87 169
18438.16 168
18439.44 158
18440.72 179
18442.00 163
18443.28 171
18444.57 181
18445.85 195
18447.13 165
18448.41 181
18449.70 165
18450.98 186
18452.26 153
18453.54 176
18454.83 178
18456.11 155
18457.39 197
18458.67 188
18459.96 181
18461.24 175
18462.52 196
18463.80 174
18465.09 173
18466.37 156
18467.65 188
18468.94 164
18470.22 172
18471.50 167
18472.78 166
18474.07 168
18475.35 175
18476.63 192
18477.92 160
18479.20 162
18480.48 136
18481.77 187
18483.05 157
18484.34 180
18485.62 179
18486.90 177
18488.19 173
18489.47 167
18490.75 168
18492.04 179
18493.32 174
18494.61 173
18495.89 178
18497.17 183
18498.46 175
18499.74 179
18501.03 185
18502.31 167
18503.59 194
18504.88 166
18506.16 173
18507.45 168
18508.73 183
18510.02 182
18511.30 193
18512.58 179
18513.87 159
18515.15 185
18516.44 178
18517.72 173
18519.01 182
18520.29 191
18521.58 185
18522.86 185
18524.15 158
18525.43 175
18526.72 192
18528.00 178
18529.29 159
18530.57 186
18531.86 174
18533.14 179
18534.43 195
18535.71 197
18537.00 195
18538.28 173
18539.57 168
18540.86 161
18542.14 165
18543.43 152
18544.71 159
18546.00 185
18547.28 174
18548.57 164
18549.85 181
18551.14 185
18552.43 169
18553.71 186
18555.00 189
18556.28 188
18557.57 164
18558.86 177
18560.14 179
18561.43 175
18562.72 170
18564.00 171
18565.29 167
18566.57 189
18567.86 168
18569.15 177
18570.43 176
18571.72 178
18573.01 170
18574.29 173
18575.58 190
18576.87 170
18578.15 166
18579.44 185
18580.73 181
18582.01 171
18583.30 172
18584.59 182
18585.88 177
18587.16 167
18588.45 177
18589.74 164
18591.02 170
18592.31 171
18593.60 189
18594.89 197
18596.17 170
18597.46 182
18598.75 176
18600.04 184
18601.32 162
18602.61 174
18603.90 166
18605.19 196
18606.47 188
18607.76 169
18609.05 183
18610.34 171
18611.63 185
18612.91 176
18614.20 174
18615.49 177
18616.78 183
18618.07 177
18619.35 175
18620.64 172
18621.93 179
18623.22 189
18624.51 186
18625.80 164
18627.09 191
18628.37 171
18629.66 186
18630.95 183
18632.24 168
18633.53 170
18634.82 177
18636.11 184
18637.39 173
18638.68 187
18639.97 170
18641.26 187
18642.55 172
18643.84 167
18645.13 171
18646.42 175
18647.71 169
18649.00 160
18650.29 179
18651.58 178
18652.86 173
18654.15 167
18655.44 187
18656.73 172
18658.02 170
18659.31 174
18660.60 170
18661.89 160
18663.18 178
18664.47 151
18665.76 150
18667.05 157
18668.34 191
18669.63 170
18670.92 159
18672.21 135
18673.50 144
18674.79 160
18676.08 177
18677.37 167
18678.66 163
18679.95 159
18681.24 153
18682.53 153
18683.82 137
18685.11 164
18686.40 145
18687.69 160
18688.99 151
18690.28 158
18691.57 159
18692.86 154
18694.15 158
18695.44 163
18696.73 165
18698.02 151
18699.31 152
18700.60 153
18701.89 152
18703.19 157
18704.48 156
18705.77 140
18707.06 146
18708.35 152
18709.64 156
18710.93 159
18712.22 167
18713.52 143
18714.81 161
18716.10 160
18717.39 174
18718.68 146
18719.97 153
18721.27 155
18722.56 136
18723.85 152
18725.14 153
18726.43 163
18727.72 144
18729.02 138
18730.31 154
18731.60 153
18732.89 158
18734.19 158
18735.48 150
18736.77 137
18738.06 162
18739.35 133
18740.65 175
18741.94 163
18743.23 159
18744.52 149
18745.82 153
18747.11 162
18748.40 171
18749.70 154
18750.99 141
18752.28 157
18753.57 142
18754.87 157
18756.16 156
18757.45 140
18758.75 149
18760.04 152
18761.33 148
18762.63 157
18763.92 139
18765.21 152
18766.50 137
18767.80 154
18769.09 145
18770.38 146
18771.68 148
18772.97 143
18774.27 155
18775.56 150
18776.85 137
18778.15 144
18779.44 149
18780.73 159
18782.03 157
18783.32 141
18784.62 150
18785.91 151
18787.20 133
18788.50 139
18789.79 127
18791.09 149
18792.38 159
18793.67 146
18794.97 140
18796.26 122
18797.56 132
18798.85 157
18800.15 141
18801.44 148
18802.74 136
18804.03 146
18805.32 147
18806.62 149
18807.91 153
18809.21 145
18810.50 146
18811.80 137
18813.09 144
18814.39 159
18815.68 154
18816.98 154
18818.27 152
18819.57 147
18820.86 150
18822.16 156
18823.45 151
18824.75 169
18826.05 153
18827.34 155
18828.64 150
18829.93 163
18831.23 158
18832.52 151
18833.82 178
18835.11 152
18836.41 159
18837.71 165
18839.00 146
18840.30 140
18841.59 154
18842.89 141
18844.18 137
18845.48 150
18846.78 144
18848.07 163
18849.37 159
18850.67 149
18851.96 156
18853.26 155
18854.55 150
18855.85 136
18857.15 150
18858.44 146
18859.74 153
18861.04 134
18862.33 155
18863.63 148
18864.93 150
18866.22 142
18867.52 147
18868.82 148
18870.11 165
18871.41 141
18872.71 142
18874.00 154
18875.30 159
18876.60 156
18877.90 150
18879.19 163
18880.49 159
18881.79 153
18883.09 141
18884.38 163
18885.68 158
18886.98 147
18888.27 171
18889.57 147
18890.87 147
18892.17 162
18893.47 145
18894.76 146
18896.06 144
18897.36 160
18898.66 148
18899.95 148
18901.25 143
18902.55 147
18903.85 161
18905.15 154
18906.44 143
18907.74 146
18909.04 151
18910.34 154
18911.64 133
18912.94 135
18914.23 143
18915.53 158
18916.83 167
18918.13 149
18919.43 159
18920.73 137
18922.03 145
18923.32 154
18924.62 155
18925.92 140
18927.22 179
18928.52 166
18929.82 158
18931.12 136
18932.42 148
18933.72 151
18935.01 149
18936.31 148
18937.61 150
18938.91 121
18940.21 128
18941.51 173
18942.81 151
18944.11 148
18945.41 141
18946.71 155
18948.01 139
18949.31 144
18950.61 134
18951.91 159
18953.21 143
18954.51 148
18955.81 167
18957.11 146
18958.41 140
18959.71 152
18961.01 157
18962.31 192
18963.61 159
18964.91 157
18966.21 161
18967.51 156
18968.81 138
18970.11 138
18971.41 139
18972.71 140
18974.01 159
18975.31 142
18976.61 145
18977.91 129
18979.21 139
18980.51 148
18981.81 137
18983.11 154
18984.41 159
18985.71 168
18987.02 141
18988.32 127
18989.62 144
18990.92 145
18992.22 150
18993.52 146
18994.82 137
18996.12 133
18997.42 151
18998.73 143
19000.03 156
19001.33 129
19002.63 151
19003.93 145
19005.23 158
19006.53 139
19007.84 155
19009.14 160
19010.44 130
19011.74 140
19013.04 148
19014.34 137
19015.65 162
19016.95 152
19018.25 136
19019.55 156
19020.85 141
19022.16 175
19023.46 156
19024.76 147
19026.06 144
19027.37 154
19028.67 152
19029.97 154
19031.27 125
19032.57 131
19033.88 141
19035.18 129
19036.48 142
19037.79 155
19039.09 146
19040.39 158
19041.69 153
19043.00 167
19044.30 172
19045.60 159
19046.90 156
19048.21 149
19049.51 178
19050.81 150
19052.12 158
19053.42 166
19054.72 146
19056.03 156
19057.33 143
19058.63 161
19059.94 156
19061.24 168
19062.54 162
19063.85 163
19065.15 161
19066.45 126
19067.76 137
19069.06 152
19070.37 147
19071.67 144
19072.97 154
19074.28 128
19075.58 147
19076.88 154
19078.19 156
19079.49 149
19080.80 148
19082.10 163
19083.41 146
19084.71 142
19086.01 144
19087.32 150
19088.62 141
19089.93 139
19091.23 162
19092.54 137
19093.84 141
19095.14 153
19096.45 135
19097.75 148
19099.06 140
19100.36 163
19101.67 164
19102.97 147
19104.28 158
19105.58 156
19106.89 155
19108.19 156
19109.50 152
19110.80 166
19112.11 143
19113.41 135
19114.72 159
19116.02 153
19117.33 167
19118.64 156
19119.94 172
19121.25 156
19122.55 139
19123.86 140
19125.16 158
19126.47 141
19127.77 160
19129.08 139
19130.39 148
19131.69 143
19133.00 153
19134.30 151
19135.61 142
19136.92 153
19138.22 159
19139.53 152
19140.83 152
19142.14 163
19143.45 148
19144.75 168
19146.06 172
19147.37 158
19148.67 159
19149.98 163
19151.28 156
19152.59 149
19153.90 147
19155.20 166
19156.51 162
19157.82 139
19159.12 138
19160.43 146
19161.74 147
19163.05 164
19164.35 165
19165.66 155
19166.97 152
19168.27 152
19169.58 158
19170.89 148
19172.19 143
19173.50 136
19174.81 144
19176.12 150
19177.42 164
19178.73 165
19180.04 146
19181.35 138
19182.65 164
19183.96 152
19185.27 148
19186.58 141
19187.89 153
19189.19 153
19190.50 142
19191.81 153
19193.12 163
19194.42 159
19195.73 137
19197.04 148
19198.35 133
19199.66 145
19200.97 138
19202.27 140
19203.58 149
19204.89 131
19206.20 161
19207.51 136
19208.82 160
19210.12 142
19211.43 151
19212.74 165
19214.05 159
19215.36 150
19216.67 169
19217.98 156
19219.28 158
19220.59 166
19221.90 150
19223.21 151
19224.52 137
19225.83 150
19227.14 130
19228.45 147
19229.76 146
19231.07 142
19232.38 146
19233.68 135
19234.99 117
19236.30 149
19237.61 143
19238.92 148
19240.23 148
19241.54 151
19242.85 141
19244.16 127
19245.47 144
19246.78 138
19248.09 165
19249.40 131
19250.71 151
19252.02 154
19253.33 144
19254.64 128
19255.95 141
19257.26 154
19258.57 153
19259.88 135
19261.19 128
19262.50 133
19263.81 140
19265.12 145
19266.43 138
19267.74 140
19269.05 136
19270.36 142
19271.67 145
19272.99 144
19274.30 141
19275.61 145
19276.92 135
19278.23 156
19279.54 137
19280.85 153
19282.16 154
19283.47 138
19284.78 143
19286.09 140
19287.41 134
19288.72 137
19290.03 152
19291.34 161
19292.65 157
19293.96 140
19295.27 146
19296.58 144
19297.90 157
19299.21 141
19300.52 138
19301.83 136
19303.14 135
19304.45 145
19305.77 135
19307.08 127
19308.39 139
19309.70 139
19311.01 151
19312.33 156
19313.64 131
19314.95 147
19316.26 146
19317.57 136
19318.89 140
19320.20 150
19321.51 129
19322.82 130
19324.14 145
19325.45 154
19326.76 134
19328.07 139
19329.39 130
19330.70 134
19332.01 129
19333.32 136
19334.64 145
19335.95 140
19337.26 155
19338.58 159
19339.89 153
19341.20 134
19342.51 138
19343.83 140
19345.14 143
19346.45 133
19347.77 125
19349.08 145
19350.39 137
19351.71 135
19353.02 154
19354.33 148
19355.65 153
19356.96 130
19358.27 137
19359.59 134
19360.90 131
19362.21 146
19363.53 144
19364.84 163
19366.16 134
19367.47 137
19368.78 140
19370.10 134
19371.41 134
19372.73 133
19374.04 146
19375.35 131
19376.67 143
19377.98 134
19379.30 138
19380.61 141
19381.93 127
19383.24 150
19384.55 151
19385.87 147
19387.18 138
19388.50 158
19389.81 126
19391.13 127
19392.44 131
19393.76 139
19395.07 143
19396.39 134
19397.70 114
19399.02 133
19400.33 158
19401.65 138
19402.96 152
19404.28 131
19405.59 123
19406.91 116
19408.22 111
19409.54 132
19410.85 122
19412.17 130
19413.48 152
19414.80 133
19416.11 158
19417.43 149
19418.75 135
19420.06 139
19421.38 134
19422.69 138
19424.01 152
19425.32 143
19426.64 150
19427.96 134
19429.27 130
19430.59 129
19431.90 153
19433.22 141
19434.54 154
19435.85 148
19437.17 148
19438.49 133
19439.80 144
19441.12 133
19442.43 138
19443.75 146
19445.07 145
19446.38 150
19447.70 131
19449.02 137
19450.33 135
19451.65 152
19452.97 132
19454.28 142
19455.60 127
19456.92 155
19458.23 150
19459.55 142
19460.87 135
19462.19 129
19463.50 136
19464.82 143
19466.14 153
19467.45 156
19468.77 132
19470.09 136
19471.41 138
19472.72 143
19474.04 145
19475.36 152
19476.68 160
19477.99 116
19479.31 157
19480.63 147
19481.95 149
19483.27 147
19484.58 136
19485.90 147
19487.22 143
19488.54 134
19489.85 140
19491.17 142
19492.49 128
19493.81 139
19495.13 155
19496.45 152
19497.76 135
19499.08 141
19500.40 138
19501.72 157
19503.04 146
19504.36 136
19505.67 132
19506.99 129
19508.31 126
19509.63 144
19510.95 140
19512.27 138
19513.59 143
19514.91 150
19516.22 140
19517.54 137
19518.86 152
19520.18 150
19521.50 159
19522.82 141
19524.14 142
19525.46 143
19526.78 138
19528.10 158
19529.42 149
19530.74 156
19532.06 136
19533.37 147
19534.69 137
19536.01 144
19537.33 129
19538.65 131
19539.97 130
19541.29 139
19542.61 137
19543.93 130
19545.25 147
19546.57 133
19547.89 140
19549.21 150
19550.53 142
19551.85 137
19553.17 152
19554.49 155
19555.81 148
19557.13 131
19558.45 132
19559.77 147
19561.09 152
19562.41 128
19563.74 145
19565.06 147
19566.38 138
19567.70 145
19569.02 146
19570.34 137
19571.66 135
19572.98 149
19574.30 130
19575.62 135
19576.94 129
19578.26 140
19579.59 159
19580.91 149
19582.23 134
19583.55 147
19584.87 166
19586.19 139
19587.51 142
19588.83 141
19590.16 134
19591.48 147
19592.80 144
19594.12 134
19595.44 162
19596.76 145
19598.08 135
19599.41 130
19600.73 146
19602.05 154
19603.37 136
19604.69 136
19606.02 144
19607.34 118
19608.66 130
19609.98 136
19611.30 146
19612.63 134
19613.95 128
19615.27 154
19616.59 143
19617.91 126
19619.24 138
19620.56 150
19621.88 150
19623.20 147
19624.53 141
19625.85 138
19627.17 132
19628.50 144
19629.82 143
19631.14 135
19632.46 152
19633.79 150
19635.11 166
19636.43 143
19637.76 142
19639.08 156
19640.40 148
19641.72 149
19643.05 146
19644.37 165
19645.69 147
19647.02 143
19648.34 151
19649.66 139
19650.99 132
19652.31 154
19653.64 174
19654.96 136
19656.28 150
19657.61 150
19658.93 135
19660.25 125
19661.58 143
19662.90 160
19664.23 137
19665.55 157
19666.87 155
19668.20 141
19669.52 153
19670.85 140
19672.17 179
19673.49 161
19674.82 166
19676.14 159
19677.47 142
19678.79 147
19680.12 140
19681.44 128
19682.76 144
19684.09 160
19685.41 157
19686.74 149
19688.06 165
19689.39 143
19690.71 147
19692.04 154
19693.36 139
19694.69 161
19696.01 136
19697.34 169
19698.66 157
19699.99 152
19701.31 130
19702.64 150
19703.96 133
19705.29 160
19706.61 135
19707.94 152
19709.26 149
19710.59 140
19711.92 151
19713.24 147
19714.57 169
19715.89 144
19717.22 174
19718.54 154
19719.87 144
19721.20 152
19722.52 144
19723.85 152
19725.17 137
19726.50 141
19727.83 154
19729.15 133
19730.48 124
19731.80 126
19733.13 151
19734.46 155
19735.78 138
19737.11 147
19738.44 154
19739.76 164
19741.09 147
19742.41 152
19743.74 129
19745.07 138
19746.39 139
19747.72 146
19749.05 143
19750.37 162
19751.70 165
19753.03 163
19754.36 150
19755.68 128
19757.01 148
19758.34 141
19759.66 153
19760.99 140
19762.32 134
19763.65 125
19764.97 141
19766.30 147
19767.63 123
19768.95 140
19770.28 127
19771.61 139
19772.94 150
19774.27 153
19775.59 140
19776.92 134
19778.25 147
19779.58 144
19780.90 136
19782.23 156
19783.56 146
19784.89 157
19786.22 142
19787.54 146
19788.87 132
19790.20 136
19791.53 162
19792.86 153
19794.18 158
19795.51 145
19796.84 155
19798.17 138
19799.50 157
19800.83 140
19802.16 138
19803.48 151
19804.81 151
19806.14 139
19807.47 133
19808.80 115
19810.13 150
19811.46 160
19812.79 153
19814.11 150
19815.44 141
19816.77 160
19818.10 148
19819.43 144
19820.76 141
19822.09 142
19823.42 151
19824.75 133
19826.08 148
19827.41 132
19828.74 139
19830.07 131
19831.39 161
19832.72 154
19834.05 132
19835.38 138
19836.71 157
19838.04 151
19839.37 136
19840.70 126
19842.03 134
19843.36 141
19844.69 139
19846.02 143
19847.35 137
19848.68 141
19850.01 156
19851.34 147
19852.67 137
19854.00 148
19855.33 138
19856.66 153
19857.99 136
19859.33 157
19860.66 149
19861.99 140
19863.32 144
19864.65 157
19865.98 157
19867.31 157
19868.64 146
19869.97 142
19871.30 131
19872.63 139
19873.96 137
19875.29 146
19876.63 129
19877.96 132
19879.29 135
19880.62 142
19881.95 152
19883.28 143
19884.61 138
19885.94 154
19887.28 159
19888.61 135
19889.94 139
19891.27 153
19892.60 144
19893.93 144
19895.26 120
19896.60 135
19897.93 136
19899.26 141
19900.59 140
19901.92 144
19903.26 155
19904.59 148
19905.92 137
19907.25 166
19908.58 160
19909.92 131
19911.25 147
19912.58 160
19913.91 137
19915.24 135
19916.58 142
19917.91 156
19919.24 150
19920.57 158
19921.91 147
19923.24 148
19924.57 153
19925.91 139
19927.24 159
19928.57 164
19929.90 159
19931.24 159
19932.57 162
19933.90 132
19935.24 140
19936.57 138
19937.90 126
19939.23 142
19940.57 139
19941.90 145
19943.23 146
19944.57 162
19945.90 146
19947.23 157
19948.57 149
19949.90 143
19951.23 143
19952.57 145
19953.90 132
19955.24 133
19956.57 164
19957.90 148
19959.24 144
19960.57 151
19961.90 136
19963.24 163
19964.57 151
19965.91 152
19967.24 153
19968.58 155
19969.91 140
19971.24 154
19972.58 147
19973.91 163
19975.25 145
19976.58 153
19977.92 137
19979.25 154
19980.58 148
19981.92 163
19983.25 145
19984.59 146
19985.92 150
19987.26 155
19988.59 168
19989.93 164
19991.26 150
19992.60 158
19993.93 173
19995.27 150
19996.60 162
19997.94 142
19999.27 159
20000.61 142
20001.94 145
20003.28 136
20004.61 140
20005.95 151
20007.28 174
20008.62 148
20009.96 150
20011.29 133
20012.63 144
20013.96 139
20015.30 154
20016.63 141
20017.97 150
20019.30 152
20020.64 144
20021.98 142
20023.31 134
20024.65 143
20025.98 157
20027.32 164
20028.66 143
20029.99 125
20031.33 165
20032.67 148
20034.00 151
20035.34 160
20036.67 151
20038.01 122
20039.35 141
20040.68 130
20042.02 159
20043.36 152
20044.69 119
20046.03 130
20047.37 155
20048.70 150
20050.04 167
20051.38 149
20052.71 152
20054.05 148
20055.39 168
20056.73 171
20058.06 153
20059.40 150
20060.74 149
20062.07 169
20063.41 161
20064.75 152
20066.09 168
20067.42 171
20068.76 155
20070.10 140
20071.44 150
20072.77 158
20074.11 150
20075.45 141
20076.79 173
20078.13 155
20079.46 138
20080.80 140
20082.14 147
20083.48 141
20084.81 140
20086.15 145
20087.49 170
20088.83 147
20090.17 143
20091.51 155
20092.84 148
20094.18 151
20095.52 151
20096.86 152
20098.20 153
20099.54 138
20100.87 154
20102.21 156
20103.55 144
20104.89 132
20106.23 149
20107.57 156
20108.91 144
20110.25 144
20111.58 156
20112.92 154
20114.26 152
20115.60 138
20116.94 156
20118.28 142
20119.62 141
20120.96 158
20122.30 167
20123.64 142
20124.98 140
20126.31 140
20127.65 138
20128.99 145
