# Supplementary material for: MALDI-TOF MS typing enables the classification of brewing yeasts of the genus Saccharomyces to major beer styles
Source: PLoS One. 2017 Aug 9;12(8):e0181694. doi: 10.1371/journal.pone.0181694 (PMC5549903; doi:10.1371/journal.pone.0181694)
Supplement: S9 File — The directory includes 90 raw files and was zipped to “.zip”; the folder has three strains with 30 spectra per strain; S1 Text explains the raw files with an example and Table 1 represents the yeast strains used within the experiment. (ZIP) [file pone.0181694.s012.zip › 25-27/30284-8J5-Lag-Lag-Lag-YPG-18h-E-E_2016-09-20_1_0_E3_1.dat]

1999.90 1054
2000.32 1047
2000.75 1038
2001.17 1146
2001.59 1009
2002.01 973
2002.43 1031
2002.86 1052
2003.28 1002
2003.70 978
2004.12 1003
2004.54 995
2004.97 1028
2005.39 1000
2005.81 966
2006.23 850
2006.66 883
2007.08 952
2007.50 1000
2007.92 982
2008.35 977
2008.77 1001
2009.19 1027
2009.61 951
2010.04 964
2010.46 957
2010.88 971
2011.31 981
2011.73 951
2012.15 920
2012.57 961
2013.00 996
2013.42 954
2013.84 961
2014.27 900
2014.69 895
2015.11 951
2015.54 926
2015.96 905
2016.38 987
2016.81 935
2017.23 963
2017.65 972
2018.08 1004
2018.50 984
2018.93 1043
2019.35 1017
2019.77 1029
2020.20 1034
2020.62 1013
2021.04 985
2021.47 987
2021.89 1017
2022.32 983
2022.74 973
2023.17 927
2023.59 938
2024.01 954
2024.44 948
2024.86 953
2025.29 911
2025.71 911
2026.14 921
2026.56 936
2026.98 960
2027.41 989
2027.83 926
2028.26 925
2028.68 922
2029.11 972
2029.53 966
2029.96 997
2030.38 916
2030.81 923
2031.23 937
2031.66 870
2032.08 913
2032.51 885
2032.93 865
2033.36 869
2033.78 841
2034.21 870
2034.63 924
2035.06 924
2035.49 985
2035.91 922
2036.34 927
2036.76 929
2037.19 967
2037.61 905
2038.04 914
2038.47 928
2038.89 909
2039.32 896
2039.74 938
2040.17 890
2040.59 893
2041.02 977
2041.45 939
2041.87 900
2042.30 885
2042.73 923
2043.15 916
2043.58 968
2044.00 979
2044.43 873
2044.86 937
2045.28 949
2045.71 978
2046.14 947
2046.56 913
2046.99 942
2047.42 957
2047.84 902
2048.27 934
2048.70 893
2049.12 929
2049.55 954
2049.98 942
2050.40 920
2050.83 969
2051.26 961
2051.69 974
2052.11 974
2052.54 961
2052.97 934
2053.40 908
2053.82 934
2054.25 955
2054.68 1000
2055.10 983
2055.53 1016
2055.96 1044
2056.39 1061
2056.82 1043
2057.24 1009
2057.67 1055
2058.10 1117
2058.53 1035
2058.95 1067
2059.38 1013
2059.81 1030
2060.24 1014
2060.67 960
2061.09 1034
2061.52 1026
2061.95 1037
2062.38 1044
2062.81 1041
2063.24 1029
2063.66 1068
2064.09 1030
2064.52 1034
2064.95 1069
2065.38 1091
2065.81 1145
2066.24 1110
2066.66 1114
2067.09 1104
2067.52 1054
2067.95 1012
2068.38 1022
2068.81 1004
2069.24 1036
2069.67 978
2070.10 914
2070.52 921
2070.95 971
2071.38 910
2071.81 984
2072.24 964
2072.67 926
2073.10 921
2073.53 983
2073.96 980
2074.39 969
2074.82 1023
2075.25 951
2075.68 971
2076.11 1007
2076.54 1013
2076.97 1013
2077.40 1020
2077.83 945
2078.26 971
2078.69 974
2079.12 1029
2079.55 1027
2079.98 970
2080.41 981
2080.84 929
2081.27 969
2081.70 1022
2082.13 1014
2082.56 1009
2082.99 991
2083.42 975
2083.85 975
2084.28 1000
2084.71 973
2085.14 956
2085.57 941
2086.00 969
2086.43 935
2086.86 883
2087.29 911
2087.73 927
2088.16 903
2088.59 931
2089.02 909
2089.45 906
2089.88 873
2090.31 907
2090.74 890
2091.17 941
2091.61 957
2092.04 929
2092.47 892
2092.90 929
2093.33 894
2093.76 861
2094.19 934
2094.63 944
2095.06 945
2095.49 906
2095.92 909
2096.35 870
2096.78 902
2097.22 853
2097.65 904
2098.08 898
2098.51 870
2098.94 903
2099.38 870
2099.81 935
2100.24 902
2100.67 890
2101.11 868
2101.54 900
2101.97 907
2102.40 892
2102.83 964
2103.27 917
2103.70 916
2104.13 971
2104.56 927
2105.00 926
2105.43 958
2105.86 973
2106.30 927
2106.73 885
2107.16 884
2107.59 895
2108.03 908
2108.46 924
2108.89 878
2109.33 857
2109.76 964
2110.19 943
2110.63 977
2111.06 930
2111.49 926
2111.93 967
2112.36 962
2112.79 965
2113.23 892
2113.66 865
2114.09 854
2114.53 885
2114.96 967
2115.40 939
2115.83 903
2116.26 893
2116.70 906
2117.13 930
2117.56 875
2118.00 831
2118.43 878
2118.87 866
2119.30 871
2119.73 872
2120.17 877
2120.60 923
2121.04 907
2121.47 963
2121.91 910
2122.34 882
2122.78 935
2123.21 945
2123.64 956
2124.08 918
2124.51 892
2124.95 899
2125.38 875
2125.82 877
2126.25 936
2126.69 932
2127.12 905
2127.56 871
2127.99 903
2128.43 964
2128.86 974
2129.30 1028
2129.73 1016
2130.17 1075
2130.60 1128
2131.04 1125
2131.47 1077
2131.91 1077
2132.35 1094
2132.78 1019
2133.22 994
2133.65 1059
2134.09 973
2134.52 993
2134.96 967
2135.40 932
2135.83 976
2136.27 978
2136.70 992
2137.14 966
2137.57 962
2138.01 950
2138.45 948
2138.88 994
2139.32 970
2139.76 938
2140.19 934
2140.63 955
2141.06 895
2141.50 869
2141.94 877
2142.37 918
2142.81 896
2143.25 906
2143.68 929
2144.12 894
2144.56 923
2144.99 946
2145.43 933
2145.87 897
2146.30 951
2146.74 989
2147.18 996
2147.62 1007
2148.05 1075
2148.49 1087
2148.93 1113
2149.36 1082
2149.80 1198
2150.24 1175
2150.68 1184
2151.11 1205
2151.55 1213
2151.99 1175
2152.43 1117
2152.86 1084
2153.30 1049
2153.74 1041
2154.18 1008
2154.61 1004
2155.05 965
2155.49 962
2155.93 922
2156.37 907
2156.80 981
2157.24 998
2157.68 965
2158.12 975
2158.56 1010
2158.99 989
2159.43 986
2159.87 944
2160.31 933
2160.75 918
2161.19 955
2161.62 999
2162.06 1018
2162.50 948
2162.94 979
2163.38 967
2163.82 1068
2164.26 1034
2164.69 1023
2165.13 1000
2165.57 1131
2166.01 1127
2166.45 1127
2166.89 1097
2167.33 1098
2167.77 1010
2168.21 1005
2168.65 1032
2169.08 1007
2169.52 1006
2169.96 1019
2170.40 1045
2170.84 1014
2171.28 1044
2171.72 1076
2172.16 1105
2172.60 1068
2173.04 990
2173.48 994
2173.92 1069
2174.36 1087
2174.80 1098
2175.24 1074
2175.68 1111
2176.12 1116
2176.56 1139
2177.00 1054
2177.44 1063
2177.88 1071
2178.32 1080
2178.76 1110
2179.20 1052
2179.64 994
2180.08 1036
2180.52 1146
2180.96 1072
2181.40 1024
2181.84 1027
2182.28 1007
2182.72 987
2183.16 912
2183.60 975
2184.04 881
2184.48 944
2184.93 937
2185.37 942
2185.81 928
2186.25 959
2186.69 967
2187.13 947
2187.57 1010
2188.01 1007
2188.45 1064
2188.89 1036
2189.34 1006
2189.78 969
2190.22 1013
2190.66 1016
2191.10 941
2191.54 993
2191.98 993
2192.43 1006
2192.87 1026
2193.31 1023
2193.75 1010
2194.19 1008
2194.63 1079
2195.08 1050
2195.52 1038
2195.96 1069
2196.40 1054
2196.84 982
2197.29 1014
2197.73 1038
2198.17 1040
2198.61 954
2199.06 953
2199.50 980
2199.94 955
2200.38 940
2200.82 950
2201.27 1007
2201.71 960
2202.15 970
2202.59 994
2203.04 1005
2203.48 984
2203.92 951
2204.37 964
2204.81 922
2205.25 967
2205.69 981
2206.14 1010
2206.58 971
2207.02 946
2207.47 979
2207.91 999
2208.35 996
2208.80 1008
2209.24 1031
2209.68 1078
2210.13 1062
2210.57 1092
2211.01 1092
2211.46 1045
2211.90 1111
2212.34 1082
2212.79 1095
2213.23 1054
2213.67 1013
2214.12 1012
2214.56 988
2215.01 1017
2215.45 1004
2215.89 1038
2216.34 996
2216.78 1040
2217.23 1042
2217.67 1014
2218.11 926
2218.56 959
2219.00 990
2219.45 974
2219.89 946
2220.34 954
2220.78 1013
2221.22 1053
2221.67 1022
2222.11 1027
2222.56 1012
2223.00 1107
2223.45 1017
2223.89 1011
2224.34 1062
2224.78 1066
2225.23 1046
2225.67 1029
2226.12 1056
2226.56 1048
2227.01 1046
2227.45 1067
2227.90 1096
2228.34 1034
2228.79 1033
2229.23 1053
2229.68 1113
2230.12 1117
2230.57 1098
2231.01 1070
2231.46 1067
2231.90 1081
2232.35 1066
2232.80 1086
2233.24 1072
2233.69 1052
2234.13 1045
2234.58 1103
2235.02 1057
2235.47 967
2235.92 1001
2236.36 1014
2236.81 988
2237.25 1018
2237.70 1034
2238.15 1014
2238.59 1052
2239.04 1012
2239.49 1018
2239.93 986
2240.38 946
2240.82 976
2241.27 994
2241.72 986
2242.16 929
2242.61 936
2243.06 994
2243.50 999
2243.95 951
2244.40 941
2244.84 976
2245.29 915
2245.74 914
2246.19 937
2246.63 958
2247.08 980
2247.53 969
2247.97 957
2248.42 955
2248.87 976
2249.32 945
2249.76 952
2250.21 979
2250.66 975
2251.10 891
2251.55 945
2252.00 940
2252.45 953
2252.89 977
2253.34 972
2253.79 984
2254.24 980
2254.69 969
2255.13 1037
2255.58 1039
2256.03 991
2256.48 965
2256.93 990
2257.37 980
2257.82 988
2258.27 970
2258.72 1017
2259.17 962
2259.61 952
2260.06 992
2260.51 1019
2260.96 1047
2261.41 1108
2261.86 1116
2262.31 1173
2262.75 1202
2263.20 1135
2263.65 1109
2264.10 1102
2264.55 1047
2265.00 1067
2265.45 979
2265.90 995
2266.34 1024
2266.79 1048
2267.24 1055
2267.69 1024
2268.14 1025
2268.59 1040
2269.04 1045
2269.49 1014
2269.94 1017
2270.39 1072
2270.84 1091
2271.29 1065
2271.74 1087
2272.18 1068
2272.63 1080
2273.08 1099
2273.53 1144
2273.98 1208
2274.43 1284
2274.88 1348
2275.33 1418
2275.78 1450
2276.23 1532
2276.68 1580
2277.13 1487
2277.58 1371
2278.03 1426
2278.48 1443
2278.93 1331
2279.38 1267
2279.83 1223
2280.28 1202
2280.73 1117
2281.19 1130
2281.64 1154
2282.09 1073
2282.54 1042
2282.99 1012
2283.44 1065
2283.89 1004
2284.34 1038
2284.79 1084
2285.24 1018
2285.69 1020
2286.14 994
2286.59 953
2287.04 964
2287.50 986
2287.95 984
2288.40 1008
2288.85 1062
2289.30 1135
2289.75 1136
2290.20 1161
2290.65 1205
2291.11 1286
2291.56 1283
2292.01 1266
2292.46 1265
2292.91 1288
2293.36 1382
2293.82 1354
2294.27 1272
2294.72 1225
2295.17 1193
2295.62 1245
2296.07 1196
2296.53 1159
2296.98 1114
2297.43 1132
2297.88 1047
2298.33 1071
2298.79 1015
2299.24 1025
2299.69 1058
2300.14 1016
2300.60 1034
2301.05 1008
2301.50 1047
2301.95 1012
2302.41 1027
2302.86 928
2303.31 990
2303.76 968
2304.22 983
2304.67 973
2305.12 950
2305.57 987
2306.03 956
2306.48 977
2306.93 1029
2307.39 997
2307.84 1011
2308.29 1044
2308.75 1085
2309.20 1101
2309.65 1115
2310.11 1131
2310.56 1122
2311.01 1073
2311.47 1099
2311.92 1083
2312.37 1051
2312.83 1020
2313.28 1096
2313.73 1042
2314.19 1064
2314.64 1109
2315.09 1096
2315.55 1064
2316.00 1122
2316.46 1164
2316.91 1103
2317.36 1050
2317.82 1022
2318.27 1086
2318.73 1057
2319.18 1040
2319.63 1075
2320.09 1123
2320.54 1116
2321.00 1123
2321.45 1096
2321.91 1067
2322.36 1068
2322.82 1123
2323.27 1059
2323.72 1128
2324.18 1225
2324.63 1208
2325.09 1231
2325.54 1249
2326.00 1317
2326.45 1288
2326.91 1266
2327.36 1215
2327.82 1149
2328.27 1104
2328.73 1086
2329.18 1051
2329.64 1017
2330.09 1056
2330.55 1085
2331.00 1102
2331.46 1044
2331.92 962
2332.37 1011
2332.83 1009
2333.28 983
2333.74 1102
2334.19 1078
2334.65 1035
2335.10 1083
2335.56 1067
2336.02 1028
2336.47 982
2336.93 985
2337.38 991
2337.84 976
2338.30 1052
2338.75 1028
2339.21 1022
2339.66 995
2340.12 1048
2340.58 1105
2341.03 1016
2341.49 1055
2341.95 1022
2342.40 1020
2342.86 1015
2343.32 1081
2343.77 1043
2344.23 1067
2344.68 999
2345.14 1070
2345.60 1074
2346.06 1044
2346.51 1046
2346.97 1061
2347.43 1078
2347.88 1024
2348.34 1100
2348.80 1094
2349.25 1060
2349.71 1112
2350.17 1111
2350.63 1087
2351.08 1090
2351.54 1037
2352.00 1077
2352.46 1102
2352.91 1030
2353.37 996
2353.83 1012
2354.29 993
2354.74 959
2355.20 1020
2355.66 1012
2356.12 964
2356.57 932
2357.03 973
2357.49 990
2357.95 994
2358.41 977
2358.86 1015
2359.32 1113
2359.78 1067
2360.24 1023
2360.70 1083
2361.15 1103
2361.61 1027
2362.07 1116
2362.53 1093
2362.99 1089
2363.45 1080
2363.91 1011
2364.36 1060
2364.82 1083
2365.28 1067
2365.74 1154
2366.20 1126
2366.66 1046
2367.12 1065
2367.57 1066
2368.03 1086
2368.49 1080
2368.95 1062
2369.41 1092
2369.87 1059
2370.33 980
2370.79 1032
2371.25 1025
2371.71 968
2372.17 950
2372.63 1022
2373.09 1048
2373.54 1001
2374.00 1001
2374.46 1080
2374.92 1107
2375.38 1050
2375.84 1094
2376.30 1093
2376.76 1127
2377.22 1089
2377.68 1091
2378.14 1073
2378.60 1082
2379.06 1060
2379.52 1101
2379.98 1105
2380.44 1052
2380.90 1008
2381.36 1038
2381.82 1034
2382.28 1027
2382.74 994
2383.20 990
2383.66 1012
2384.12 1014
2384.59 1007
2385.05 1041
2385.51 974
2385.97 991
2386.43 1049
2386.89 1001
2387.35 970
2387.81 1013
2388.27 1016
2388.73 1061
2389.19 1007
2389.65 971
2390.12 1034
2390.58 1068
2391.04 1094
2391.50 1063
2391.96 990
2392.42 1033
2392.88 1032
2393.34 1017
2393.81 1004
2394.27 1020
2394.73 979
2395.19 1036
2395.65 1025
2396.11 993
2396.57 969
2397.04 976
2397.50 1024
2397.96 969
2398.42 970
2398.88 984
2399.35 1018
2399.81 1012
2400.27 1089
2400.73 1003
2401.19 956
2401.66 1019
2402.12 1001
2402.58 960
2403.04 973
2403.51 1013
2403.97 1004
2404.43 1049
2404.89 981
2405.36 1015
2405.82 1025
2406.28 1012
2406.74 995
2407.21 1013
2407.67 1014
2408.13 975
2408.59 1010
2409.06 1002
2409.52 1013
2409.98 973
2410.45 954
2410.91 979
2411.37 966
2411.84 928
2412.30 1048
2412.76 938
2413.23 946
2413.69 936
2414.15 933
2414.62 1027
2415.08 987
2415.54 1008
2416.01 1022
2416.47 983
2416.93 1000
2417.40 1079
2417.86 1071
2418.32 1035
2418.79 1048
2419.25 1113
2419.72 1058
2420.18 1051
2420.64 1057
2421.11 1088
2421.57 1081
2422.04 1048
2422.50 1021
2422.96 1058
2423.43 1103
2423.89 1063
2424.36 1076
2424.82 1141
2425.29 1109
2425.75 1056
2426.22 1098
2426.68 1014
2427.15 1022
2427.61 1026
2428.07 1033
2428.54 944
2429.00 923
2429.47 968
2429.93 941
2430.40 939
2430.86 976
2431.33 957
2431.79 938
2432.26 967
2432.72 939
2433.19 921
2433.65 971
2434.12 989
2434.59 940
2435.05 924
2435.52 959
2435.98 1016
2436.45 1063
2436.91 1024
2437.38 1037
2437.84 1094
2438.31 996
2438.78 1052
2439.24 1065
2439.71 1066
2440.17 1103
2440.64 1117
2441.10 1132
2441.57 1115
2442.04 1084
2442.50 1024
2442.97 1107
2443.44 1145
2443.90 1111
2444.37 1060
2444.83 1027
2445.30 992
2445.77 1016
2446.23 958
2446.70 898
2447.17 922
2447.63 955
2448.10 992
2448.57 959
2449.03 974
2449.50 981
2449.97 974
2450.43 947
2450.90 943
2451.37 950
2451.83 952
2452.30 912
2452.77 961
2453.24 999
2453.70 928
2454.17 945
2454.64 952
2455.10 936
2455.57 962
2456.04 970
2456.51 958
2456.97 949
2457.44 977
2457.91 946
2458.38 948
2458.84 991
2459.31 979
2459.78 1000
2460.25 971
2460.72 970
2461.18 951
2461.65 972
2462.12 1034
2462.59 977
2463.06 949
2463.52 978
2463.99 1041
2464.46 1004
2464.93 994
2465.40 917
2465.86 968
2466.33 970
2466.80 1005
2467.27 1010
2467.74 959
2468.21 927
2468.68 980
2469.14 1058
2469.61 963
2470.08 980
2470.55 1019
2471.02 1049
2471.49 1012
2471.96 1009
2472.43 990
2472.90 1045
2473.36 1003
2473.83 1000
2474.30 895
2474.77 928
2475.24 982
2475.71 990
2476.18 1028
2476.65 981
2477.12 972
2477.59 1009
2478.06 977
2478.53 970
2479.00 959
2479.47 969
2479.94 1032
2480.41 1045
2480.87 1014
2481.34 1013
2481.81 970
2482.28 960
2482.75 1007
2483.22 1021
2483.69 943
2484.16 921
2484.63 933
2485.10 1007
2485.57 980
2486.05 1003
2486.52 1031
2486.99 1083
2487.46 1087
2487.93 1089
2488.40 1084
2488.87 1112
2489.34 1041
2489.81 1031
2490.28 1044
2490.75 1057
2491.22 983
2491.69 1016
2492.16 1006
2492.63 1004
2493.10 1009
2493.58 1002
2494.05 973
2494.52 957
2494.99 961
2495.46 1032
2495.93 1014
2496.40 1021
2496.87 1083
2497.34 1013
2497.82 1046
2498.29 993
2498.76 994
2499.23 1005
2499.70 956
2500.17 942
2500.64 947
2501.12 950
2501.59 1010
2502.06 1033
2502.53 992
2503.00 971
2503.48 1009
2503.95 990
2504.42 1012
2504.89 1025
2505.36 1046
2505.84 1065
2506.31 1042
2506.78 987
2507.25 1019
2507.72 1021
2508.20 1009
2508.67 1015
2509.14 1027
2509.61 1037
2510.09 1112
2510.56 1158
2511.03 1136
2511.50 1158
2511.98 1174
2512.45 1224
2512.92 1293
2513.40 1262
2513.87 1144
2514.34 1162
2514.81 1118
2515.29 1099
2515.76 1041
2516.23 1083
2516.71 1040
2517.18 1028
2517.65 1032
2518.13 999
2518.60 959
2519.07 1016
2519.55 1035
2520.02 1100
2520.49 1120
2520.97 1069
2521.44 1026
2521.91 1079
2522.39 1010
2522.86 1033
2523.34 1096
2523.81 1035
2524.28 1004
2524.76 1022
2525.23 1070
2525.70 1062
2526.18 1046
2526.65 1078
2527.13 1152
2527.60 1203
2528.08 1176
2528.55 1149
2529.02 1077
2529.50 1050
2529.97 1071
2530.45 1067
2530.92 1059
2531.40 1042
2531.87 1041
2532.34 1045
2532.82 1039
2533.29 1014
2533.77 1010
2534.24 1085
2534.72 1041
2535.19 1020
2535.67 1062
2536.14 1034
2536.62 1073
2537.09 1084
2537.57 1029
2538.04 1065
2538.52 1048
2538.99 1065
2539.47 1047
2539.94 1049
2540.42 1076
2540.90 1037
2541.37 1026
2541.85 1013
2542.32 1058
2542.80 1083
2543.27 1049
2543.75 1055
2544.22 1094
2544.70 1052
2545.18 1094
2545.65 1064
2546.13 1145
2546.60 1148
2547.08 1136
2547.56 1217
2548.03 1217
2548.51 1213
2548.98 1262
2549.46 1297
2549.94 1251
2550.41 1242
2550.89 1261
2551.37 1268
2551.84 1300
2552.32 1229
2552.80 1186
2553.27 1162
2553.75 1193
2554.23 1115
2554.70 1101
2555.18 1161
2555.66 1166
2556.13 1157
2556.61 1124
2557.09 1065
2557.56 1089
2558.04 1107
2558.52 1053
2558.99 1074
2559.47 1071
2559.95 1051
2560.43 1045
2560.90 1025
2561.38 1044
2561.86 1044
2562.33 1048
2562.81 983
2563.29 954
2563.77 979
2564.25 917
2564.72 986
2565.20 1027
2565.68 981
2566.16 1039
2566.63 1050
2567.11 976
2567.59 1019
2568.07 977
2568.55 970
2569.02 1050
2569.50 1014
2569.98 961
2570.46 990
2570.94 989
2571.41 950
2571.89 977
2572.37 972
2572.85 1007
2573.33 1023
2573.81 1031
2574.28 1007
2574.76 1037
2575.24 1010
2575.72 1047
2576.20 1048
2576.68 1053
2577.16 1019
2577.64 1102
2578.11 1085
2578.59 1021
2579.07 1065
2579.55 1003
2580.03 992
2580.51 1032
2580.99 1000
2581.47 991
2581.95 1000
2582.43 995
2582.91 982
2583.39 911
2583.86 999
2584.34 948
2584.82 931
2585.30 965
2585.78 972
2586.26 1010
2586.74 1008
2587.22 1034
2587.70 1039
2588.18 1028
2588.66 1035
2589.14 1033
2589.62 987
2590.10 954
2590.58 1050
2591.06 1015
2591.54 1085
2592.02 1061
2592.50 1087
2592.98 1020
2593.46 1021
2593.94 1033
2594.42 1000
2594.90 1057
2595.38 1052
2595.86 1023
2596.35 970
2596.83 1017
2597.31 1032
2597.79 1046
2598.27 1031
2598.75 979
2599.23 934
2599.71 909
2600.19 912
2600.67 903
2601.15 981
2601.63 981
2602.12 1016
2602.60 937
2603.08 944
2603.56 939
2604.04 931
2604.52 966
2605.00 1012
2605.48 953
2605.97 915
2606.45 886
2606.93 926
2607.41 971
2607.89 985
2608.37 967
2608.86 970
2609.34 993
2609.82 984
2610.30 979
2610.78 942
2611.26 1001
2611.75 1023
2612.23 981
2612.71 972
2613.19 981
2613.68 924
2614.16 980
2614.64 1019
2615.12 1029
2615.60 936
2616.09 971
2616.57 950
2617.05 972
2617.53 976
2618.02 1000
2618.50 1004
2618.98 937
2619.46 963
2619.95 1009
2620.43 1008
2620.91 968
2621.40 1014
2621.88 987
2622.36 1013
2622.85 926
2623.33 939
2623.81 986
2624.29 1032
2624.78 1042
2625.26 963
2625.74 991
2626.23 1006
2626.71 1014
2627.19 998
2627.68 1026
2628.16 1020
2628.64 1032
2629.13 1010
2629.61 1002
2630.10 1015
2630.58 988
2631.06 987
2631.55 1000
2632.03 977
2632.51 999
2633.00 1026
2633.48 984
2633.97 976
2634.45 942
2634.94 1025
2635.42 921
2635.90 971
2636.39 953
2636.87 1035
2637.36 966
2637.84 922
2638.33 1004
2638.81 969
2639.29 989
2639.78 972
2640.26 1016
2640.75 927
2641.23 981
2641.72 993
2642.20 981
2642.69 918
2643.17 948
2643.66 962
2644.14 1037
2644.63 994
2645.11 1024
2645.60 959
2646.08 1005
2646.57 987
2647.05 1016
2647.54 984
2648.02 992
2648.51 979
2648.99 981
2649.48 997
2649.97 1010
2650.45 962
2650.94 990
2651.42 1008
2651.91 987
2652.39 967
2652.88 1013
2653.37 1018
2653.85 1030
2654.34 996
2654.82 1008
2655.31 1030
2655.80 1041
2656.28 1063
2656.77 1056
2657.25 1022
2657.74 1001
2658.23 1034
2658.71 1036
2659.20 1008
2659.69 1020
2660.17 977
2660.66 1014
2661.14 1008
2661.63 1013
2662.12 1070
2662.60 1008
2663.09 992
2663.58 1007
2664.06 1034
2664.55 1005
2665.04 1009
2665.53 1044
2666.01 1004
2666.50 1011
2666.99 1052
2667.47 989
2667.96 993
2668.45 938
2668.94 983
2669.42 999
2669.91 969
2670.40 993
2670.88 1025
2671.37 1105
2671.86 1058
2672.35 1075
2672.83 1136
2673.32 1083
2673.81 1165
2674.30 1119
2674.79 1136
2675.27 1121
2675.76 1109
2676.25 1180
2676.74 1140
2677.23 1081
2677.71 1073
2678.20 1052
2678.69 1050
2679.18 1037
2679.67 1001
2680.15 962
2680.64 960
2681.13 1013
2681.62 1049
2682.11 1043
2682.60 1033
2683.08 1118
2683.57 1092
2684.06 1056
2684.55 980
2685.04 1005
2685.53 1032
2686.02 972
2686.51 921
2686.99 1010
2687.48 1000
2687.97 1043
2688.46 1046
2688.95 1074
2689.44 1105
2689.93 1041
2690.42 1066
2690.91 1034
2691.40 1035
2691.89 1053
2692.38 1061
2692.87 1086
2693.35 1057
2693.84 1054
2694.33 1076
2694.82 1062
2695.31 1003
2695.80 1032
2696.29 1042
2696.78 1000
2697.27 976
2697.76 1022
2698.25 1001
2698.74 982
2699.23 981
2699.72 1040
2700.21 1025
2700.70 999
2701.19 1023
2701.68 1047
2702.17 1058
2702.66 1085
2703.15 1082
2703.64 1061
2704.13 1087
2704.62 1104
2705.12 1012
2705.61 1064
2706.10 994
2706.59 994
2707.08 975
2707.57 1002
2708.06 938
2708.55 983
2709.04 963
2709.53 1006
2710.02 998
2710.51 982
2711.01 1032
2711.50 935
2711.99 956
2712.48 1003
2712.97 1003
2713.46 1065
2713.95 1008
2714.44 955
2714.94 1005
2715.43 968
2715.92 1009
2716.41 979
2716.90 961
2717.39 989
2717.89 985
2718.38 1043
2718.87 1040
2719.36 998
2719.85 987
2720.34 1054
2720.84 1044
2721.33 1105
2721.82 1050
2722.31 1040
2722.80 990
2723.30 1016
2723.79 1044
2724.28 1020
2724.77 1013
2725.27 1042
2725.76 1032
2726.25 999
2726.74 981
2727.24 951
2727.73 986
2728.22 951
2728.71 971
2729.21 961
2729.70 950
2730.19 1039
2730.69 1028
2731.18 956
2731.67 956
2732.16 982
2732.66 995
2733.15 1001
2733.64 983
2734.14 1055
2734.63 1017
2735.12 1023
2735.62 1012
2736.11 1029
2736.60 1027
2737.10 1034
2737.59 1015
2738.08 1014
2738.58 1029
2739.07 1061
2739.56 1033
2740.06 1004
2740.55 1022
2741.05 1000
2741.54 1006
2742.03 984
2742.53 991
2743.02 950
2743.52 927
2744.01 959
2744.50 1046
2745.00 961
2745.49 983
2745.99 974
2746.48 1002
2746.97 990
2747.47 1038
2747.96 1041
2748.46 968
2748.95 925
2749.45 975
2749.94 999
2750.44 954
2750.93 989
2751.43 988
2751.92 948
2752.42 998
2752.91 1038
2753.41 1005
2753.90 973
2754.40 985
2754.89 946
2755.39 943
2755.88 963
2756.38 999
2756.87 1001
2757.37 980
2757.86 951
2758.36 885
2758.85 935
2759.35 952
2759.84 939
2760.34 1078
2760.83 1007
2761.33 954
2761.83 972
2762.32 962
2762.82 963
2763.31 1018
2763.81 998
2764.30 980
2764.80 1006
2765.30 932
2765.79 967
2766.29 985
2766.78 991
2767.28 972
2767.78 979
2768.27 989
2768.77 949
2769.27 938
2769.76 976
2770.26 984
2770.76 1019
2771.25 1009
2771.75 1009
2772.24 984
2772.74 1030
2773.24 1074
2773.73 1092
2774.23 1068
2774.73 1005
2775.23 1097
2775.72 1000
2776.22 1011
2776.72 1019
2777.21 1012
2777.71 1094
2778.21 1046
2778.70 1028
2779.20 1000
2779.70 1043
2780.20 967
2780.69 970
2781.19 1032
2781.69 992
2782.19 958
2782.68 959
2783.18 955
2783.68 965
2784.18 945
2784.67 994
2785.17 1044
2785.67 1047
2786.17 1019
2786.67 974
2787.16 1008
2787.66 966
2788.16 962
2788.66 971
2789.16 989
2789.65 925
2790.15 937
2790.65 970
2791.15 949
2791.65 974
2792.15 955
2792.64 1002
2793.14 1002
2793.64 1012
2794.14 990
2794.64 1018
2795.14 986
2795.64 1038
2796.13 1094
2796.63 1063
2797.13 1037
2797.63 1090
2798.13 1083
2798.63 1032
2799.13 1094
2799.63 1079
2800.13 1013
2800.62 993
2801.12 982
2801.62 966
2802.12 1017
2802.62 1001
2803.12 1016
2803.62 1000
2804.12 1002
2804.62 969
2805.12 936
2805.62 956
2806.12 982
2806.62 1012
2807.12 1034
2807.62 1050
2808.12 1037
2808.62 1035
2809.12 1023
2809.62 1057
2810.12 1086
2810.62 1089
2811.12 1077
2811.62 1083
2812.12 1191
2812.62 1245
2813.12 1104
2813.62 1152
2814.12 1154
2814.62 1188
2815.12 1122
2815.62 1089
2816.12 1111
2816.62 1069
2817.12 1083
2817.62 1064
2818.12 1060
2818.62 1038
2819.12 1071
2819.63 1092
2820.13 1082
2820.63 993
2821.13 1025
2821.63 1051
2822.13 1041
2822.63 1013
2823.13 1017
2823.63 1017
2824.13 1009
2824.64 997
2825.14 956
2825.64 1008
2826.14 970
2826.64 918
2827.14 898
2827.64 933
2828.15 944
2828.65 1027
2829.15 1045
2829.65 1037
2830.15 1047
2830.65 985
2831.16 994
2831.66 973
2832.16 965
2832.66 965
2833.16 974
2833.67 1013
2834.17 1056
2834.67 1043
2835.17 1089
2835.68 1070
2836.18 1086
2836.68 1103
2837.18 1124
2837.68 1096
2838.19 987
2838.69 1022
2839.19 1019
2839.70 1043
2840.20 1072
2840.70 1073
2841.20 1026
2841.71 1007
2842.21 1041
2842.71 1064
2843.21 1051
2843.72 1051
2844.22 1034
2844.72 1060
2845.23 1082
2845.73 1128
2846.23 1115
2846.74 1126
2847.24 1154
2847.74 1175
2848.25 1132
2848.75 1204
2849.25 1225
2849.76 1236
2850.26 1197
2850.76 1075
2851.27 1054
2851.77 1008
2852.28 1027
2852.78 1039
2853.28 1021
2853.79 1013
2854.29 1005
2854.79 996
2855.30 946
2855.80 1007
2856.31 1052
2856.81 995
2857.31 1012
2857.82 980
2858.32 1048
2858.83 1021
2859.33 1033
2859.84 1052
2860.34 1010
2860.85 1083
2861.35 1041
2861.85 1045
2862.36 1048
2862.86 1081
2863.37 968
2863.87 1000
2864.38 962
2864.88 947
2865.39 964
2865.89 952
2866.40 959
2866.90 997
2867.41 984
2867.91 931
2868.42 963
2868.92 1043
2869.43 1037
2869.93 949
2870.44 950
2870.94 998
2871.45 1036
2871.96 993
2872.46 1050
2872.97 1076
2873.47 1108
2873.98 1031
2874.48 1049
2874.99 1063
2875.49 1105
2876.00 1064
2876.51 1027
2877.01 1054
2877.52 1038
2878.02 1068
2878.53 1021
2879.04 1020
2879.54 1020
2880.05 1039
2880.55 1032
2881.06 1100
2881.57 1081
2882.07 1150
2882.58 1054
2883.09 1037
2883.59 1100
2884.10 1123
2884.61 1111
2885.11 1118
2885.62 1099
2886.13 1119
2886.63 1175
2887.14 1177
2887.65 1229
2888.15 1185
2888.66 1176
2889.17 1206
2889.67 1190
2890.18 1170
2890.69 1164
2891.20 1119
2891.70 1147
2892.21 1126
2892.72 1113
2893.22 1145
2893.73 1179
2894.24 1197
2894.75 1223
2895.25 1224
2895.76 1165
2896.27 1120
2896.78 1194
2897.29 1183
2897.79 1199
2898.30 1194
2898.81 1184
2899.32 1122
2899.82 1161
2900.33 1116
2900.84 1060
2901.35 1096
2901.86 1164
2902.36 1154
2902.87 1104
2903.38 1114
2903.89 1065
2904.40 1096
2904.91 1067
2905.41 1088
2905.92 1064
2906.43 1118
2906.94 1053
2907.45 1037
2907.96 1005
2908.47 1011
2908.97 1057
2909.48 1044
2909.99 1071
2910.50 993
2911.01 1083
2911.52 1053
2912.03 1021
2912.54 1073
2913.05 1089
2913.55 1142
2914.06 1148
2914.57 1088
2915.08 1074
2915.59 1052
2916.10 1028
2916.61 995
2917.12 1065
2917.63 1073
2918.14 1043
2918.65 1062
2919.16 1117
2919.67 1110
2920.18 1126
2920.69 1132
2921.20 1098
2921.71 1058
2922.22 1197
2922.73 1199
2923.24 1140
2923.75 1200
2924.26 1201
2924.77 1237
2925.28 1312
2925.79 1236
2926.30 1256
2926.81 1194
2927.32 1139
2927.83 1162
2928.34 1180
2928.85 1136
2929.36 1114
2929.87 1142
2930.38 1082
2930.89 1022
2931.40 1032
2931.91 1058
2932.42 1101
2932.93 1043
2933.45 1040
2933.96 1057
2934.47 1036
2934.98 1062
2935.49 1085
2936.00 1063
2936.51 1074
2937.02 1072
2937.53 1088
2938.04 1107
2938.56 1183
2939.07 1290
2939.58 1303
2940.09 1366
2940.60 1395
2941.11 1475
2941.62 1439
2942.14 1429
2942.65 1503
2943.16 1400
2943.67 1399
2944.18 1375
2944.70 1328
2945.21 1273
2945.72 1198
2946.23 1226
2946.74 1218
2947.26 1155
2947.77 1140
2948.28 1119
2948.79 1175
2949.30 1127
2949.82 1086
2950.33 1059
2950.84 1056
2951.35 1056
2951.87 1052
2952.38 1112
2952.89 1108
2953.40 1040
2953.92 999
2954.43 1103
2954.94 1088
2955.45 1125
2955.97 1089
2956.48 1030
2956.99 1065
2957.51 1104
2958.02 1120
2958.53 1080
2959.04 1036
2959.56 1073
2960.07 1091
2960.58 1124
2961.10 1114
2961.61 1089
2962.12 1144
2962.64 1205
2963.15 1238
2963.66 1255
2964.18 1227
2964.69 1255
2965.21 1213
2965.72 1222
2966.23 1213
2966.75 1222
2967.26 1207
2967.77 1174
2968.29 1109
2968.80 1121
2969.32 1148
2969.83 1173
2970.34 1121
2970.86 1153
2971.37 1126
2971.89 1025
2972.40 1012
2972.91 1130
2973.43 1119
2973.94 1129
2974.46 1192
2974.97 1181
2975.49 1116
2976.00 1116
2976.52 1114
2977.03 1113
2977.55 1111
2978.06 1141
2978.57 1127
2979.09 1118
2979.60 1199
2980.12 1228
2980.63 1257
2981.15 1226
2981.66 1237
2982.18 1308
2982.69 1311
2983.21 1348
2983.73 1311
2984.24 1391
2984.76 1398
2985.27 1319
2985.79 1420
2986.30 1441
2986.82 1415
2987.33 1335
2987.85 1401
2988.36 1391
2988.88 1400
2989.40 1410
2989.91 1417
2990.43 1423
2990.94 1371
2991.46 1397
2991.97 1415
2992.49 1416
2993.01 1416
2993.52 1404
2994.04 1368
2994.55 1422
2995.07 1540
2995.59 1523
2996.10 1475
2996.62 1590
2997.14 1638
2997.65 1715
2998.17 1727
2998.69 1728
2999.20 1743
2999.72 1651
3000.24 1704
3000.75 1725
3001.27 1765
3001.79 1972
3002.30 2098
3002.82 2227
3003.34 2688
3003.85 3160
3004.37 3537
3004.89 3773
3005.40 3983
3005.92 3933
3006.44 3779
3006.96 3409
3007.47 3050
3007.99 2833
3008.51 2551
3009.03 2060
3009.54 1895
3010.06 1725
3010.58 1639
3011.10 1562
3011.61 1554
3012.13 1449
3012.65 1440
3013.17 1423
3013.68 1432
3014.20 1488
3014.72 1485
3015.24 1461
3015.76 1409
3016.27 1337
3016.79 1438
3017.31 1337
3017.83 1395
3018.35 1375
3018.86 1341
3019.38 1375
3019.90 1338
3020.42 1345
3020.94 1285
3021.46 1306
3021.97 1338
3022.49 1369
3023.01 1445
3023.53 1564
3024.05 1515
3024.57 1419
3025.09 1465
3025.61 1428
3026.12 1405
3026.64 1392
3027.16 1385
3027.68 1388
3028.20 1260
3028.72 1256
3029.24 1218
3029.76 1265
3030.28 1275
3030.80 1217
3031.32 1234
3031.84 1268
3032.35 1304
3032.87 1238
3033.39 1246
3033.91 1263
3034.43 1201
3034.95 1249
3035.47 1267
3035.99 1335
3036.51 1295
3037.03 1295
3037.55 1265
3038.07 1327
3038.59 1316
3039.11 1242
3039.63 1293
3040.15 1263
3040.67 1304
3041.19 1222
3041.71 1275
3042.23 1201
3042.75 1179
3043.27 1180
3043.79 1229
3044.31 1273
3044.83 1231
3045.35 1216
3045.87 1266
3046.40 1231
3046.92 1185
3047.44 1176
3047.96 1158
3048.48 1222
3049.00 1270
3049.52 1200
3050.04 1223
3050.56 1193
3051.08 1145
3051.60 1103
3052.12 1104
3052.65 1113
3053.17 1142
3053.69 1121
3054.21 1157
3054.73 1156
3055.25 1125
3055.77 1156
3056.30 1155
3056.82 1178
3057.34 1141
3057.86 1084
3058.38 1163
3058.90 1248
3059.42 1282
3059.95 1225
3060.47 1159
3060.99 1187
3061.51 1139
3062.03 1141
3062.56 1252
3063.08 1325
3063.60 1329
3064.12 1330
3064.64 1308
3065.17 1319
3065.69 1307
3066.21 1328
3066.73 1417
3067.26 1401
3067.78 1476
3068.30 1424
3068.82 1405
3069.35 1431
3069.87 1512
3070.39 1513
3070.91 1430
3071.44 1435
3071.96 1411
3072.48 1339
3073.01 1325
3073.53 1382
3074.05 1381
3074.57 1317
3075.10 1361
3075.62 1375
3076.14 1386
3076.67 1444
3077.19 1426
3077.71 1503
3078.24 1548
3078.76 1507
3079.28 1571
3079.81 1600
3080.33 1564
3080.85 1544
3081.38 1636
3081.90 1686
3082.42 1749
3082.95 1746
3083.47 1679
3084.00 1712
3084.52 1756
3085.04 1701
3085.57 1697
3086.09 1704
3086.62 1766
3087.14 1925
3087.66 2062
3088.19 2292
3088.71 2589
3089.24 2837
3089.76 3128
3090.29 3317
3090.81 3367
3091.33 3333
3091.86 3226
3092.38 2982
3092.91 2609
3093.43 2415
3093.96 2166
3094.48 1984
3095.01 1899
3095.53 1880
3096.06 1879
3096.58 1909
3097.11 1936
3097.63 1922
3098.16 1892
3098.68 1958
3099.21 1948
3099.73 1956
3100.26 2143
3100.78 2497
3101.31 2983
3101.83 3430
3102.36 3892
3102.88 4393
3103.41 4740
3103.93 4795
3104.46 4560
3104.99 4087
3105.51 3620
3106.04 3038
3106.56 2636
3107.09 2468
3107.61 2202
3108.14 2088
3108.67 2015
3109.19 1851
3109.72 1821
3110.24 1731
3110.77 1799
3111.30 1747
3111.82 1734
3112.35 1659
3112.87 1629
3113.40 1565
3113.93 1467
3114.45 1534
3114.98 1597
3115.51 1517
3116.03 1491
3116.56 1449
3117.09 1471
3117.61 1468
3118.14 1529
3118.67 1553
3119.19 1595
3119.72 1712
3120.25 1742
3120.77 1836
3121.30 1854
3121.83 1862
3122.35 1881
3122.88 1818
3123.41 1816
3123.94 1808
3124.46 1774
3124.99 1621
3125.52 1673
3126.05 1545
3126.57 1502
3127.10 1540
3127.63 1506
3128.16 1445
3128.68 1451
3129.21 1431
3129.74 1326
3130.27 1302
3130.79 1298
3131.32 1331
3131.85 1288
3132.38 1255
3132.91 1252
3133.43 1273
3133.96 1271
3134.49 1300
3135.02 1317
3135.55 1282
3136.07 1308
3136.60 1351
3137.13 1279
3137.66 1191
3138.19 1193
3138.72 1197
3139.24 1178
3139.77 1216
3140.30 1235
3140.83 1179
3141.36 1202
3141.89 1177
3142.42 1213
3142.95 1214
3143.47 1206
3144.00 1193
3144.53 1161
3145.06 1154
3145.59 1169
3146.12 1216
3146.65 1233
3147.18 1317
3147.71 1267
3148.24 1217
3148.76 1294
3149.29 1360
3149.82 1297
3150.35 1298
3150.88 1315
3151.41 1318
3151.94 1319
3152.47 1322
3153.00 1268
3153.53 1229
3154.06 1313
3154.59 1321
3155.12 1294
3155.65 1227
3156.18 1230
3156.71 1224
3157.24 1294
3157.77 1279
3158.30 1285
3158.83 1306
3159.36 1373
3159.89 1325
3160.42 1355
3160.95 1373
3161.48 1407
3162.01 1309
3162.54 1290
3163.07 1250
3163.60 1306
3164.13 1237
3164.66 1295
3165.20 1307
3165.73 1309
3166.26 1327
3166.79 1303
3167.32 1200
3167.85 1170
3168.38 1224
3168.91 1212
3169.44 1188
3169.97 1212
3170.50 1197
3171.04 1212
3171.57 1236
3172.10 1202
3172.63 1290
3173.16 1280
3173.69 1217
3174.22 1232
3174.75 1265
3175.29 1298
3175.82 1317
3176.35 1303
3176.88 1262
3177.41 1251
3177.94 1243
3178.48 1253
3179.01 1236
3179.54 1169
3180.07 1189
3180.60 1186
3181.14 1169
3181.67 1166
3182.20 1125
3182.73 1061
3183.26 1083
3183.80 1084
3184.33 1068
3184.86 1140
3185.39 1162
3185.93 1095
3186.46 1085
3186.99 1161
3187.52 1155
3188.06 1158
3188.59 1170
3189.12 1194
3189.65 1173
3190.19 1228
3190.72 1219
3191.25 1193
3191.79 1195
3192.32 1185
3192.85 1178
3193.38 1212
3193.92 1222
3194.45 1248
3194.98 1253
3195.52 1260
3196.05 1251
3196.58 1256
3197.12 1259
3197.65 1246
3198.18 1243
3198.72 1247
3199.25 1243
3199.78 1255
3200.32 1260
3200.85 1288
3201.39 1285
3201.92 1314
3202.45 1235
3202.99 1253
3203.52 1227
3204.05 1297
3204.59 1350
3205.12 1362
3205.66 1452
3206.19 1527
3206.72 1565
3207.26 1628
3207.79 1717
3208.33 1740
3208.86 1808
3209.40 1826
3209.93 1898
3210.47 1958
3211.00 1934
3211.53 1937
3212.07 1982
3212.60 1903
3213.14 1801
3213.67 1720
3214.21 1623
3214.74 1574
3215.28 1493
3215.81 1432
3216.35 1364
3216.88 1380
3217.42 1351
3217.95 1302
3218.49 1256
3219.02 1273
3219.56 1250
3220.09 1274
3220.63 1309
3221.16 1318
3221.70 1349
3222.23 1357
3222.77 1337
3223.31 1394
3223.84 1474
3224.38 1463
3224.91 1462
3225.45 1491
3225.98 1432
3226.52 1471
3227.06 1488
3227.59 1531
3228.13 1453
3228.66 1436
3229.20 1463
3229.74 1443
3230.27 1411
3230.81 1491
3231.34 1579
3231.88 1574
3232.42 1596
3232.95 1596
3233.49 1597
3234.03 1663
3234.56 1650
3235.10 1547
3235.64 1575
3236.17 1656
3236.71 1612
3237.25 1691
3237.78 1763
3238.32 1703
3238.86 1661
3239.39 1670
3239.93 1734
3240.47 1624
3241.00 1580
3241.54 1670
3242.08 1646
3242.61 1644
3243.15 1644
3243.69 1793
3244.23 1797
3244.76 1784
3245.30 1882
3245.84 1781
3246.38 1874
3246.91 1912
3247.45 1877
3247.99 1909
3248.53 2022
3249.06 2087
3249.60 2132
3250.14 2267
3250.68 2488
3251.21 2925
3251.75 3419
3252.29 3708
3252.83 4221
3253.37 4472
3253.90 4504
3254.44 4332
3254.98 3961
3255.52 3767
3256.06 3440
3256.60 3068
3257.13 2773
3257.67 2603
3258.21 2456
3258.75 2480
3259.29 2391
3259.83 2439
3260.36 2664
3260.90 2705
3261.44 2730
3261.98 2999
3262.52 3076
3263.06 3224
3263.60 3177
3264.14 3176
3264.68 3034
3265.21 3148
3265.75 3197
3266.29 3333
3266.83 3337
3267.37 3334
3267.91 3233
3268.45 3088
3268.99 2866
3269.53 2638
3270.07 2564
3270.61 2443
3271.15 2256
3271.69 2308
3272.23 2184
3272.76 2133
3273.30 2101
3273.84 2023
3274.38 2080
3274.92 2221
3275.46 2217
3276.00 2133
3276.54 2089
3277.08 2125
3277.62 2050
3278.16 2048
3278.70 2106
3279.24 2190
3279.78 2143
3280.32 2162
3280.86 2169
3281.41 2177
3281.95 2135
3282.49 2192
3283.03 2277
3283.57 2133
3284.11 2110
3284.65 2187
3285.19 2162
3285.73 2193
3286.27 2303
3286.81 2306
3287.35 2160
3287.89 2241
3288.43 2284
3288.97 2333
3289.52 2438
3290.06 2559
3290.60 2727
3291.14 2852
3291.68 2961
3292.22 3167
3292.76 3416
3293.30 3691
3293.85 3832
3294.39 4054
3294.93 4145
3295.47 4340
3296.01 4381
3296.55 4318
3297.09 4189
3297.64 4103
3298.18 3910
3298.72 3691
3299.26 3486
3299.80 3359
3300.34 3079
3300.89 2988
3301.43 2886
3301.97 2803
3302.51 2847
3303.06 2817
3303.60 2757
3304.14 2695
3304.68 2784
3305.22 2640
3305.77 2620
3306.31 2619
3306.85 2643
3307.39 2678
3307.94 2659
3308.48 2685
3309.02 2772
3309.56 2760
3310.11 2859
3310.65 2757
3311.19 2755
3311.74 2758
3312.28 2758
3312.82 2865
3313.36 2827
3313.91 2897
3314.45 3098
3314.99 3130
3315.54 3258
3316.08 3460
3316.62 3744
3317.17 4020
3317.71 4379
3318.25 4789
3318.80 5133
3319.34 5323
3319.88 5432
3320.43 5671
3320.97 5681
3321.51 5551
3322.06 5492
3322.60 5248
3323.14 5087
3323.69 4822
3324.23 4654
3324.78 4648
3325.32 4479
3325.86 4393
3326.41 4435
3326.95 4281
3327.50 4297
3328.04 4257
3328.59 4243
3329.13 4239
3329.67 4512
3330.22 4755
3330.76 5283
3331.31 6102
3331.85 7797
3332.40 10187
3332.94 13815
3333.49 18539
3334.03 23856
3334.57 27452
3335.12 29297
3335.66 30433
3336.21 31100
3336.75 31309
3337.30 30923
3337.84 29987
3338.39 28858
3338.93 26602
3339.48 22994
3340.02 18875
3340.57 15390
3341.11 12277
3341.66 9786
3342.20 7953
3342.75 6419
3343.30 5437
3343.84 4751
3344.39 4155
3344.93 3788
3345.48 3558
3346.02 3420
3346.57 3333
3347.11 3248
3347.66 3144
3348.21 2962
3348.75 2781
3349.30 2617
3349.84 2528
3350.39 2404
3350.94 2404
3351.48 2457
3352.03 2408
3352.57 2409
3353.12 2464
3353.67 2571
3354.21 2457
3354.76 2472
3355.31 2517
3355.85 2718
3356.40 2844
3356.95 2813
3357.49 2821
3358.04 2886
3358.59 2787
3359.13 2795
3359.68 2863
3360.23 2941
3360.77 2849
3361.32 2885
3361.87 2975
3362.41 2984
3362.96 3058
3363.51 3041
3364.05 3055
3364.60 3054
3365.15 2966
3365.70 2926
3366.24 2992
3366.79 2978
3367.34 2901
3367.89 2825
3368.43 2839
3368.98 2953
3369.53 3004
3370.08 3241
3370.62 3475
3371.17 3966
3371.72 4575
3372.27 5196
3372.81 5833
3373.36 6508
3373.91 6881
3374.46 7046
3375.01 6882
3375.55 6647
3376.10 6250
3376.65 5664
3377.20 4971
3377.75 4567
3378.30 4026
3378.84 3656
3379.39 3257
3379.94 2884
3380.49 2689
3381.04 2547
3381.59 2423
3382.13 2314
3382.68 2240
3383.23 2298
3383.78 2147
3384.33 2118
3384.88 2088
3385.43 1981
3385.98 1958
3386.52 1955
3387.07 1870
3387.62 1840
3388.17 1799
3388.72 1805
3389.27 1802
3389.82 1803
3390.37 1811
3390.92 1844
3391.47 1822
3392.02 1863
3392.57 1913
3393.12 1866
3393.66 1883
3394.21 2032
3394.76 2167
3395.31 2214
3395.86 2227
3396.41 2231
3396.96 2350
3397.51 2529
3398.06 2629
3398.61 2540
3399.16 2500
3399.71 2486
3400.26 2512
3400.81 2378
3401.36 2349
3401.91 2227
3402.46 2180
3403.01 2044
3403.56 2094
3404.11 2003
3404.66 1906
3405.21 1813
3405.77 1775
3406.32 1826
3406.87 1810
3407.42 1789
3407.97 1815
3408.52 1945
3409.07 1984
3409.62 2212
3410.17 2401
3410.72 2576
3411.27 2724
3411.82 2801
3412.37 2795
3412.93 2701
3413.48 2757
3414.03 2717
3414.58 2551
3415.13 2467
3415.68 2368
3416.23 2329
3416.78 2197
3417.34 2066
3417.89 2015
3418.44 1960
3418.99 1898
3419.54 1843
3420.09 1843
3420.65 1739
3421.20 1679
3421.75 1713
3422.30 1709
3422.85 1696
3423.40 1702
3423.96 1767
3424.51 1759
3425.06 1740
3425.61 1686
3426.17 1678
3426.72 1595
3427.27 1646
3427.82 1540
3428.37 1486
3428.93 1458
3429.48 1470
3430.03 1465
3430.58 1408
3431.14 1366
3431.69 1399
3432.24 1424
3432.79 1408
3433.35 1414
3433.90 1372
3434.45 1402
3435.01 1459
3435.56 1491
3436.11 1483
3436.66 1515
3437.22 1464
3437.77 1479
3438.32 1489
3438.88 1515
3439.43 1493
3439.98 1546
3440.54 1486
3441.09 1402
3441.64 1489
3442.20 1493
3442.75 1455
3443.30 1481
3443.86 1500
3444.41 1379
3444.96 1443
3445.52 1411
3446.07 1356
3446.63 1341
3447.18 1353
3447.73 1376
3448.29 1359
3448.84 1346
3449.40 1376
3449.95 1358
3450.50 1288
3451.06 1330
3451.61 1339
3452.17 1345
3452.72 1278
3453.27 1262
3453.83 1330
3454.38 1312
3454.94 1320
3455.49 1306
3456.05 1325
3456.60 1269
3457.16 1300
3457.71 1314
3458.27 1302
3458.82 1337
3459.38 1352
3459.93 1396
3460.49 1400
3461.04 1387
3461.60 1420
3462.15 1410
3462.71 1466
3463.26 1412
3463.82 1407
3464.37 1397
3464.93 1473
3465.48 1564
3466.04 1528
3466.59 1455
3467.15 1488
3467.70 1544
3468.26 1476
3468.81 1459
3469.37 1510
3469.93 1572
3470.48 1661
3471.04 1682
3471.59 1721
3472.15 1751
3472.70 1670
3473.26 1710
3473.82 1767
3474.37 1705
3474.93 1638
3475.48 1616
3476.04 1644
3476.60 1668
3477.15 1716
3477.71 1752
3478.27 1754
3478.82 1754
3479.38 1808
3479.93 1857
3480.49 1907
3481.05 1938
3481.60 1929
3482.16 1913
3482.72 2017
3483.27 2050
3483.83 2066
3484.39 2039
3484.95 2045
3485.50 2081
3486.06 2034
3486.62 1942
3487.17 1989
3487.73 2113
3488.29 2282
3488.84 2547
3489.40 2877
3489.96 3474
3490.52 4397
3491.07 5300
3491.63 6013
3492.19 6658
3492.75 6817
3493.30 6738
3493.86 6400
3494.42 5615
3494.98 4785
3495.53 4183
3496.09 3549
3496.65 2967
3497.21 2692
3497.77 2414
3498.32 2339
3498.88 2271
3499.44 2171
3500.00 2187
3500.56 2140
3501.11 2133
3501.67 2234
3502.23 2352
3502.79 2516
3503.35 2655
3503.91 2872
3504.46 3009
3505.02 3111
3505.58 3174
3506.14 3125
3506.70 3071
3507.26 2803
3507.81 2713
3508.37 2529
3508.93 2470
3509.49 2339
3510.05 2309
3510.61 2276
3511.17 2224
3511.73 2182
3512.29 2133
3512.85 2053
3513.40 1853
3513.96 1784
3514.52 1683
3515.08 1777
3515.64 1630
3516.20 1567
3516.76 1512
3517.32 1480
3517.88 1480
3518.44 1433
3519.00 1464
3519.56 1489
3520.12 1532
3520.68 1448
3521.24 1397
3521.80 1396
3522.36 1453
3522.92 1484
3523.48 1539
3524.04 1498
3524.60 1516
3525.16 1501
3525.72 1442
3526.28 1522
3526.84 1490
3527.40 1450
3527.96 1451
3528.52 1473
3529.08 1449
3529.64 1443
3530.20 1458
3530.76 1526
3531.32 1461
3531.88 1486
3532.44 1396
3533.00 1356
3533.56 1327
3534.12 1371
3534.68 1450
3535.25 1402
3535.81 1375
3536.37 1343
3536.93 1375
3537.49 1325
3538.05 1364
3538.61 1353
3539.17 1366
3539.73 1397
3540.30 1345
3540.86 1358
3541.42 1429
3541.98 1431
3542.54 1406
3543.10 1407
3543.66 1477
3544.23 1513
3544.79 1458
3545.35 1383
3545.91 1431
3546.47 1409
3547.03 1388
3547.60 1335
3548.16 1393
3548.72 1361
3549.28 1374
3549.84 1398
3550.41 1349
3550.97 1321
3551.53 1236
3552.09 1228
3552.65 1247
3553.22 1212
3553.78 1156
3554.34 1195
3554.90 1179
3555.47 1188
3556.03 1199
3556.59 1224
3557.15 1235
3557.72 1241
3558.28 1312
3558.84 1266
3559.41 1274
3559.97 1258
3560.53 1258
3561.09 1267
3561.66 1242
3562.22 1163
3562.78 1201
3563.35 1334
3563.91 1278
3564.47 1289
3565.04 1354
3565.60 1355
3566.16 1382
3566.73 1318
3567.29 1270
3567.85 1211
3568.42 1271
3568.98 1215
3569.54 1201
3570.11 1188
3570.67 1212
3571.23 1230
3571.80 1215
3572.36 1186
3572.93 1238
3573.49 1303
3574.05 1403
3574.62 1479
3575.18 1602
3575.75 1679
3576.31 1681
3576.87 1713
3577.44 1801
3578.00 1885
3578.57 1778
3579.13 1725
3579.70 1691
3580.26 1639
3580.82 1561
3581.39 1481
3581.95 1380
3582.52 1391
3583.08 1289
3583.65 1298
3584.21 1253
3584.78 1240
3585.34 1231
3585.91 1226
3586.47 1174
3587.04 1178
3587.60 1136
3588.17 1136
3588.73 1136
3589.30 1077
3589.86 1137
3590.43 1172
3590.99 1185
3591.56 1174
3592.12 1111
3592.69 1115
3593.25 1093
3593.82 1121
3594.39 1144
3594.95 1121
3595.52 1120
3596.08 1128
3596.65 1162
3597.21 1186
3597.78 1168
3598.35 1209
3598.91 1159
3599.48 1146
3600.04 1179
3600.61 1218
3601.18 1136
3601.74 1132
3602.31 1097
3602.87 1172
3603.44 1135
3604.01 1090
3604.57 1086
3605.14 1067
3605.71 1126
3606.27 1142
3606.84 1110
3607.41 1074
3607.97 1092
3608.54 1078
3609.11 1098
3609.67 1117
3610.24 1074
3610.81 1050
3611.37 1088
3611.94 1082
3612.51 1103
3613.07 1104
3613.64 1161
3614.21 1149
3614.78 1257
3615.34 1329
3615.91 1373
3616.48 1516
3617.04 1660
3617.61 1807
3618.18 1845
3618.75 1745
3619.31 1812
3619.88 1760
3620.45 1731
3621.02 1672
3621.58 1610
3622.15 1499
3622.72 1320
3623.29 1256
3623.86 1310
3624.42 1177
3624.99 1134
3625.56 1145
3626.13 1067
3626.70 1073
3627.26 1117
3627.83 1076
3628.40 1162
3628.97 1051
3629.54 1072
3630.11 1084
3630.67 1114
3631.24 1118
3631.81 1085
3632.38 1143
3632.95 1145
3633.52 1108
3634.08 1133
3634.65 1092
3635.22 1084
3635.79 1095
3636.36 1149
3636.93 1133
3637.50 1139
3638.07 1113
3638.64 1193
3639.20 1219
3639.77 1158
3640.34 1155
3640.91 1260
3641.48 1352
3642.05 1333
3642.62 1269
3643.19 1260
3643.76 1263
3644.33 1331
3644.90 1220
3645.47 1216
3646.04 1168
3646.61 1194
3647.18 1169
3647.75 1123
3648.32 1233
3648.89 1239
3649.46 1242
3650.03 1222
3650.60 1258
3651.17 1310
3651.74 1321
3652.31 1325
3652.88 1362
3653.45 1397
3654.02 1409
3654.59 1402
3655.16 1406
3655.73 1299
3656.30 1274
3656.87 1279
3657.44 1350
3658.01 1273
3658.58 1371
3659.15 1420
3659.72 1452
3660.29 1487
3660.86 1531
3661.43 1447
3662.00 1405
3662.58 1371
3663.15 1282
3663.72 1253
3664.29 1290
3664.86 1287
3665.43 1380
3666.00 1419
3666.57 1424
3667.14 1412
3667.72 1521
3668.29 1429
3668.86 1341
3669.43 1303
3670.00 1252
3670.57 1290
3671.14 1309
3671.72 1216
3672.29 1205
3672.86 1235
3673.43 1207
3674.00 1183
3674.57 1269
3675.15 1202
3675.72 1206
3676.29 1252
3676.86 1237
3677.43 1245
3678.01 1284
3678.58 1310
3679.15 1256
3679.72 1251
3680.30 1284
3680.87 1292
3681.44 1167
3682.01 1208
3682.58 1215
3683.16 1226
3683.73 1171
3684.30 1146
3684.88 1083
3685.45 1097
3686.02 1076
3686.59 1128
3687.17 1167
3687.74 1122
3688.31 1204
3688.88 1246
3689.46 1239
3690.03 1315
3690.60 1373
3691.18 1332
3691.75 1335
3692.32 1269
3692.90 1293
3693.47 1266
3694.04 1154
3694.62 1162
3695.19 1138
3695.76 1098
3696.34 1118
3696.91 1142
3697.48 1094
3698.06 1072
3698.63 1081
3699.21 1148
3699.78 1079
3700.35 1064
3700.93 1140
3701.50 1135
3702.08 1166
3702.65 1105
3703.22 1129
3703.80 1159
3704.37 1144
3704.95 1115
3705.52 1156
3706.09 1147
3706.67 1195
3707.24 1248
3707.82 1218
3708.39 1193
3708.97 1192
3709.54 1211
3710.12 1267
3710.69 1211
3711.26 1161
3711.84 1126
3712.41 1151
3712.99 1198
3713.56 1138
3714.14 1142
3714.71 1087
3715.29 1101
3715.86 1098
3716.44 982
3717.01 998
3717.59 1035
3718.16 1073
3718.74 1092
3719.32 1045
3719.89 1085
3720.47 1110
3721.04 1036
3721.62 981
3722.19 1058
3722.77 1094
3723.34 1049
3723.92 1058
3724.49 1007
3725.07 1044
3725.65 1075
3726.22 1090
3726.80 1050
3727.37 1077
3727.95 1033
3728.53 1109
3729.10 1110
3729.68 1160
3730.25 1260
3730.83 1304
3731.41 1409
3731.98 1474
3732.56 1558
3733.14 1563
3733.71 1696
3734.29 1654
3734.87 1584
3735.44 1510
3736.02 1437
3736.60 1329
3737.17 1365
3737.75 1295
3738.33 1202
3738.90 1171
3739.48 1133
3740.06 1122
3740.63 1116
3741.21 1123
3741.79 1088
3742.36 1048
3742.94 1063
3743.52 1101
3744.10 1083
3744.67 1049
3745.25 1069
3745.83 1048
3746.40 1084
3746.98 1075
3747.56 1094
3748.14 1073
3748.71 1111
3749.29 1127
3749.87 1086
3750.45 1094
3751.03 1062
3751.60 1045
3752.18 1073
3752.76 1040
3753.34 1045
3753.92 994
3754.49 1019
3755.07 1071
3755.65 1062
3756.23 1024
3756.81 1023
3757.38 1083
3757.96 1081
3758.54 1124
3759.12 1155
3759.70 1174
3760.28 1106
3760.85 1144
3761.43 1180
3762.01 1188
3762.59 1189
3763.17 1218
3763.75 1177
3764.33 1236
3764.91 1227
3765.48 1194
3766.06 1236
3766.64 1203
3767.22 1163
3767.80 1207
3768.38 1182
3768.96 1165
3769.54 1153
3770.12 1157
3770.70 1177
3771.28 1119
3771.85 1178
3772.43 1178
3773.01 1139
3773.59 1113
3774.17 1141
3774.75 1149
3775.33 1121
3775.91 1102
3776.49 1068
3777.07 1076
3777.65 1066
3778.23 1076
3778.81 1088
3779.39 1070
3779.97 1109
3780.55 1084
3781.13 1057
3781.71 1041
3782.29 1010
3782.87 1033
3783.45 1013
3784.03 983
3784.61 979
3785.19 1035
3785.77 1036
3786.35 1074
3786.93 1039
3787.51 1091
3788.10 1092
3788.68 1049
3789.26 1115
3789.84 1147
3790.42 1105
3791.00 1082
3791.58 1115
3792.16 1077
3792.74 1028
3793.32 1097
3793.90 1066
3794.48 1123
3795.07 1136
3795.65 1151
3796.23 1107
3796.81 1128
3797.39 1097
3797.97 1084
3798.55 1059
3799.14 1097
3799.72 1147
3800.30 1140
3800.88 1142
3801.46 1154
3802.04 1155
3802.62 1224
3803.21 1205
3803.79 1231
3804.37 1219
3804.95 1163
3805.53 1184
3806.12 1174
3806.70 1257
3807.28 1288
3807.86 1295
3808.44 1342
3809.03 1363
3809.61 1342
3810.19 1299
3810.77 1367
3811.36 1296
3811.94 1259
3812.52 1287
3813.10 1297
3813.69 1260
3814.27 1290
3814.85 1230
3815.43 1300
3816.02 1330
3816.60 1312
3817.18 1270
3817.77 1233
3818.35 1235
3818.93 1202
3819.51 1189
3820.10 1125
3820.68 1116
3821.26 1236
3821.85 1261
3822.43 1241
3823.01 1230
3823.60 1238
3824.18 1271
3824.76 1241
3825.35 1184
3825.93 1224
3826.51 1172
3827.10 1194
3827.68 1096
3828.27 1132
3828.85 1144
3829.43 1183
3830.02 1185
3830.60 1103
3831.18 1096
3831.77 1106
3832.35 1123
3832.94 1160
3833.52 1169
3834.10 1107
3834.69 1095
3835.27 1113
3835.86 1166
3836.44 1115
3837.03 1169
3837.61 1135
3838.19 1156
3838.78 1127
3839.36 1182
3839.95 1135
3840.53 1133
3841.12 1093
3841.70 1187
3842.29 1193
3842.87 1174
3843.46 1202
3844.04 1238
3844.63 1288
3845.21 1307
3845.80 1318
3846.38 1368
3846.97 1407
3847.55 1304
3848.14 1341
3848.72 1271
3849.31 1244
3849.89 1166
3850.48 1158
3851.06 1216
3851.65 1246
3852.23 1211
3852.82 1217
3853.41 1290
3853.99 1181
3854.58 1186
3855.16 1178
3855.75 1211
3856.33 1226
3856.92 1215
3857.51 1285
3858.09 1363
3858.68 1672
3859.26 1868
3859.85 1966
3860.44 2283
3861.02 2451
3861.61 2568
3862.20 2593
3862.78 2467
3863.37 2357
3863.95 2249
3864.54 2072
3865.13 1884
3865.71 1747
3866.30 1609
3866.89 1475
3867.47 1394
3868.06 1306
3868.65 1290
3869.23 1204
3869.82 1158
3870.41 1157
3870.99 1176
3871.58 1197
3872.17 1222
3872.76 1270
3873.34 1256
3873.93 1239
3874.52 1216
3875.10 1225
3875.69 1149
3876.28 1192
3876.87 1138
3877.45 1082
3878.04 1140
3878.63 1154
3879.22 1092
3879.80 1096
3880.39 1021
3880.98 1133
3881.57 1145
3882.15 1130
3882.74 1102
3883.33 1050
3883.92 1084
3884.51 1125
3885.09 1142
3885.68 1095
3886.27 1086
3886.86 1173
3887.45 1204
3888.04 1227
3888.62 1260
3889.21 1304
3889.80 1332
3890.39 1364
3890.98 1401
3891.57 1314
3892.15 1269
3892.74 1239
3893.33 1278
3893.92 1308
3894.51 1264
3895.10 1222
3895.69 1222
3896.28 1193
3896.86 1148
3897.45 1192
3898.04 1227
3898.63 1248
3899.22 1172
3899.81 1215
3900.40 1274
3900.99 1207
3901.58 1235
3902.17 1247
3902.76 1183
3903.34 1169
3903.93 1112
3904.52 1152
3905.11 1131
3905.70 1106
3906.29 1089
3906.88 1109
3907.47 1132
3908.06 1110
3908.65 1060
3909.24 1070
3909.83 1117
3910.42 1051
3911.01 1061
3911.60 1058
3912.19 1079
3912.78 1088
3913.37 1039
3913.96 1021
3914.55 1035
3915.14 1052
3915.73 1063
3916.32 1075
3916.91 1028
3917.50 983
3918.09 1001
3918.68 983
3919.28 1014
3919.87 981
3920.46 963
3921.05 1035
3921.64 1026
3922.23 1036
3922.82 1028
3923.41 972
3924.00 942
3924.59 957
3925.18 999
3925.77 971
3926.37 1008
3926.96 981
3927.55 972
3928.14 1001
3928.73 1042
3929.32 1016
3929.91 963
3930.51 924
3931.10 1032
3931.69 960
3932.28 947
3932.87 986
3933.46 997
3934.05 887
3934.65 919
3935.24 931
3935.83 964
3936.42 1061
3937.01 1018
3937.61 996
3938.20 1024
3938.79 1001
3939.38 978
3939.97 1052
3940.57 1077
3941.16 1121
3941.75 1078
3942.34 1071
3942.94 1028
3943.53 1067
3944.12 1042
3944.71 1029
3945.31 1054
3945.90 1009
3946.49 1025
3947.08 981
3947.68 965
3948.27 968
3948.86 975
3949.45 996
3950.05 1012
3950.64 993
3951.23 966
3951.83 987
3952.42 1042
3953.01 939
3953.61 949
3954.20 1019
3954.79 998
3955.39 1054
3955.98 1035
3956.57 1008
3957.17 1063
3957.76 1092
3958.35 1063
3958.95 1089
3959.54 1031
3960.13 1134
3960.73 1061
3961.32 1080
3961.92 1099
3962.51 1096
3963.10 1094
3963.70 1098
3964.29 1153
3964.88 1138
3965.48 1170
3966.07 1169
3966.67 1259
3967.26 1327
3967.86 1241
3968.45 1193
3969.04 1246
3969.64 1227
3970.23 1207
3970.83 1159
3971.42 1135
3972.02 1116
3972.61 1132
3973.21 1131
3973.80 1110
3974.40 1101
3974.99 1111
3975.58 1180
3976.18 1318
3976.77 1388
3977.37 1355
3977.96 1352
3978.56 1232
3979.15 1210
3979.75 1222
3980.35 1148
3980.94 1171
3981.54 1117
3982.13 1146
3982.73 1151
3983.32 1164
3983.92 1120
3984.51 1116
3985.11 1161
3985.70 1214
3986.30 1148
3986.90 1136
3987.49 1068
3988.09 1112
3988.68 1147
3989.28 1041
3989.87 1082
3990.47 1002
3991.07 1040
3991.66 1107
3992.26 1096
3992.85 1075
3993.45 1089
3994.05 1100
3994.64 1144
3995.24 1105
3995.84 1160
3996.43 1108
3997.03 1149
3997.62 1176
3998.22 1251
3998.82 1190
3999.41 1184
4000.01 1167
4000.61 1187
4001.20 1178
4001.80 1152
4002.40 1184
4003.00 1160
4003.59 1127
4004.19 1050
4004.79 1100
4005.38 1095
4005.98 1053
4006.58 1027
4007.17 964
4007.77 1047
4008.37 1058
4008.97 1066
4009.56 1040
4010.16 1057
4010.76 1022
4011.36 1088
4011.95 1046
4012.55 1049
4013.15 1037
4013.75 1064
4014.34 1095
4014.94 1093
4015.54 1066
4016.14 1108
4016.74 1109
4017.33 1115
4017.93 1093
4018.53 1121
4019.13 1134
4019.73 1162
4020.32 1124
4020.92 1124
4021.52 1166
4022.12 1088
4022.72 1109
4023.32 1072
4023.91 1081
4024.51 1048
4025.11 1064
4025.71 1030
4026.31 1015
4026.91 1110
4027.51 1108
4028.10 1096
4028.70 1168
4029.30 1100
4029.90 1148
4030.50 1130
4031.10 1162
4031.70 1140
4032.30 1141
4032.90 1113
4033.49 1157
4034.09 1157
4034.69 1137
4035.29 1156
4035.89 1224
4036.49 1182
4037.09 1146
4037.69 1052
4038.29 1079
4038.89 1008
4039.49 1036
4040.09 990
4040.69 981
4041.29 1025
4041.89 982
4042.49 971
4043.09 964
4043.69 955
4044.29 963
4044.89 969
4045.49 937
4046.09 997
4046.69 954
4047.29 999
4047.89 1000
4048.49 1024
4049.09 978
4049.69 1010
4050.29 998
4050.89 957
4051.49 959
4052.09 921
4052.69 932
4053.29 983
4053.89 962
4054.49 988
4055.09 939
4055.69 953
4056.30 977
4056.90 958
4057.50 960
4058.10 934
4058.70 973
4059.30 928
4059.90 955
4060.50 982
4061.10 966
4061.71 957
4062.31 1006
4062.91 1000
4063.51 976
4064.11 969
4064.71 1016
4065.31 1058
4065.92 1091
4066.52 1061
4067.12 1030
4067.72 1018
4068.32 1029
4068.92 1042
4069.53 1009
4070.13 940
4070.73 943
4071.33 914
4071.93 915
4072.54 974
4073.14 925
4073.74 874
4074.34 853
4074.94 865
4075.55 883
4076.15 899
4076.75 888
4077.35 882
4077.96 881
4078.56 946
4079.16 955
4079.76 902
4080.37 879
4080.97 883
4081.57 926
4082.17 877
4082.78 885
4083.38 925
4083.98 886
4084.59 849
4085.19 893
4085.79 950
4086.39 903
4087.00 873
4087.60 878
4088.20 947
4088.81 972
4089.41 951
4090.01 960
4090.62 964
4091.22 973
4091.82 962
4092.43 946
4093.03 986
4093.63 940
4094.24 979
4094.84 987
4095.45 947
4096.05 946
4096.65 925
4097.26 910
4097.86 955
4098.47 933
4099.07 953
4099.67 949
4100.28 952
4100.88 969
4101.49 968
4102.09 964
4102.69 923
4103.30 954
4103.90 983
4104.51 973
4105.11 909
4105.72 905
4106.32 929
4106.93 934
4107.53 941
4108.13 903
4108.74 890
4109.34 849
4109.95 884
4110.55 881
4111.16 826
4111.76 918
4112.37 951
4112.97 927
4113.58 875
4114.18 914
4114.79 920
4115.39 917
4116.00 876
4116.60 893
4117.21 879
4117.82 917
4118.42 888
4119.03 888
4119.63 917
4120.24 908
4120.84 870
4121.45 932
4122.05 950
4122.66 920
4123.27 946
4123.87 932
4124.48 906
4125.08 933
4125.69 911
4126.30 881
4126.90 879
4127.51 857
4128.11 932
4128.72 913
4129.33 915
4129.93 887
4130.54 865
4131.15 970
4131.75 1013
4132.36 979
4132.96 1025
4133.57 973
4134.18 1003
4134.78 1018
4135.39 1064
4136.00 1002
4136.60 986
4137.21 984
4137.82 1077
4138.43 1082
4139.03 1047
4139.64 1057
4140.25 1052
4140.85 1093
4141.46 1128
4142.07 1128
4142.68 1072
4143.28 1054
4143.89 1055
4144.50 1038
4145.10 1018
4145.71 998
4146.32 1025
4146.93 1021
4147.53 988
4148.14 930
4148.75 974
4149.36 949
4149.97 951
4150.57 913
4151.18 933
4151.79 936
4152.40 915
4153.00 882
4153.61 868
4154.22 854
4154.83 888
4155.44 942
4156.05 910
4156.65 915
4157.26 923
4157.87 973
4158.48 964
4159.09 927
4159.70 964
4160.30 958
4160.91 995
4161.52 975
4162.13 967
4162.74 1023
4163.35 934
4163.96 916
4164.56 917
4165.17 948
4165.78 1015
4166.39 984
4167.00 943
4167.61 957
4168.22 972
4168.83 989
4169.44 1078
4170.05 1101
4170.66 1091
4171.26 1075
4171.87 1109
4172.48 1048
4173.09 1067
4173.70 1116
4174.31 1130
4174.92 1053
4175.53 1077
4176.14 1083
4176.75 1116
4177.36 1048
4177.97 1019
4178.58 996
4179.19 1004
4179.80 990
4180.41 959
4181.02 952
4181.63 970
4182.24 914
4182.85 925
4183.46 935
4184.07 914
4184.68 961
4185.29 985
4185.90 1001
4186.51 983
4187.12 946
4187.73 936
4188.34 920
4188.95 964
4189.56 978
4190.18 1006
4190.79 1007
4191.40 977
4192.01 983
4192.62 987
4193.23 1024
4193.84 1039
4194.45 1047
4195.06 1027
4195.67 1040
4196.28 1021
4196.90 1002
4197.51 980
4198.12 951
4198.73 994
4199.34 1016
4199.95 982
4200.56 1027
4201.18 1000
4201.79 970
4202.40 930
4203.01 947
4203.62 960
4204.23 957
4204.85 955
4205.46 975
4206.07 1011
4206.68 1018
4207.29 1009
4207.90 989
4208.52 1008
4209.13 982
4209.74 1065
4210.35 1004
4210.97 1025
4211.58 1026
4212.19 1032
4212.80 1009
4213.41 1036
4214.03 1007
4214.64 1029
4215.25 963
4215.86 1081
4216.48 1045
4217.09 1049
4217.70 1103
4218.32 1087
4218.93 1125
4219.54 1180
4220.15 1136
4220.77 1147
4221.38 1158
4221.99 1146
4222.61 1171
4223.22 1178
4223.83 1198
4224.44 1223
4225.06 1202
4225.67 1246
4226.28 1254
4226.90 1303
4227.51 1415
4228.13 1464
4228.74 1461
4229.35 1433
4229.97 1403
4230.58 1320
4231.19 1296
4231.81 1247
4232.42 1207
4233.03 1142
4233.65 1186
4234.26 1129
4234.88 1100
4235.49 1098
4236.10 1068
4236.72 1129
4237.33 1090
4237.95 1105
4238.56 1050
4239.17 1037
4239.79 1069
4240.40 1047
4241.02 1069
4241.63 1044
4242.25 1125
4242.86 1093
4243.48 1019
4244.09 1052
4244.71 1086
4245.32 1125
4245.93 1117
4246.55 1094
4247.16 1113
4247.78 1051
4248.39 1060
4249.01 1059
4249.62 1081
4250.24 1111
4250.85 1126
4251.47 1095
4252.08 1094
4252.70 1171
4253.32 1181
4253.93 1090
4254.55 1123
4255.16 1157
4255.78 1098
4256.39 1084
4257.01 1149
4257.62 1177
4258.24 1199
4258.85 1190
4259.47 1199
4260.09 1207
4260.70 1219
4261.32 1283
4261.93 1267
4262.55 1283
4263.17 1315
4263.78 1428
4264.40 1365
4265.01 1305
4265.63 1311
4266.25 1304
4266.86 1261
4267.48 1317
4268.10 1272
4268.71 1279
4269.33 1254
4269.94 1303
4270.56 1347
4271.18 1336
4271.79 1512
4272.41 1632
4273.03 1785
4273.64 1858
4274.26 1859
4274.88 1886
4275.49 1875
4276.11 1779
4276.73 1638
4277.35 1604
4277.96 1570
4278.58 1470
4279.20 1440
4279.81 1386
4280.43 1296
4281.05 1263
4281.67 1193
4282.28 1191
4282.90 1121
4283.52 1152
4284.14 1168
4284.75 1090
4285.37 1178
4285.99 1131
4286.61 1127
4287.22 1154
4287.84 1131
4288.46 1093
4289.08 1145
4289.70 1092
4290.31 1099
4290.93 1073
4291.55 1070
4292.17 1122
4292.79 1075
4293.40 1132
4294.02 1120
4294.64 1121
4295.26 1109
4295.88 1094
4296.50 1034
4297.11 982
4297.73 1042
4298.35 1061
4298.97 1139
4299.59 1026
4300.21 1074
4300.83 1115
4301.44 1119
4302.06 1171
4302.68 1167
4303.30 1121
4303.92 1158
4304.54 1146
4305.16 1172
4305.78 1039
4306.40 1137
4307.02 1163
4307.63 1105
4308.25 1074
4308.87 991
4309.49 1050
4310.11 1078
4310.73 1105
4311.35 1039
4311.97 1082
4312.59 1133
4313.21 1148
4313.83 1141
4314.45 1122
4315.07 1143
4315.69 1115
4316.31 1147
4316.93 1192
4317.55 1092
4318.17 1155
4318.79 1149
4319.41 1151
4320.03 1098
4320.65 1063
4321.27 1150
4321.89 1151
4322.51 1183
4323.13 1232
4323.75 1242
4324.37 1205
4324.99 1287
4325.61 1280
4326.23 1338
4326.85 1325
4327.47 1263
4328.09 1391
4328.71 1463
4329.33 1400
4329.96 1484
4330.58 1597
4331.20 1803
4331.82 1927
4332.44 2122
4333.06 2158
4333.68 2246
4334.30 2164
4334.92 2065
4335.54 2003
4336.17 1981
4336.79 2108
4337.41 2126
4338.03 2104
4338.65 2215
4339.27 1990
4339.89 1941
4340.52 1872
4341.14 1809
4341.76 1763
4342.38 1708
4343.00 1734
4343.62 1809
4344.25 1990
4344.87 2269
4345.49 2615
4346.11 2787
4346.73 3072
4347.36 3040
4347.98 2938
4348.60 2773
4349.22 2604
4349.84 2389
4350.47 2213
4351.09 2188
4351.71 2141
4352.33 2066
4352.96 1935
4353.58 1755
4354.20 1728
4354.82 1706
4355.45 1659
4356.07 1537
4356.69 1484
4357.31 1482
4357.94 1469
4358.56 1529
4359.18 1509
4359.81 1469
4360.43 1451
4361.05 1468
4361.68 1407
4362.30 1351
4362.92 1356
4363.55 1411
4364.17 1374
4364.79 1336
4365.42 1427
4366.04 1362
4366.66 1381
4367.29 1395
4367.91 1297
4368.53 1303
4369.16 1267
4369.78 1272
4370.40 1292
4371.03 1266
4371.65 1185
4372.27 1224
4372.90 1206
4373.52 1147
4374.15 1177
4374.77 1193
4375.39 1140
4376.02 1180
4376.64 1191
4377.27 1216
4377.89 1174
4378.52 1189
4379.14 1210
4379.76 1182
4380.39 1244
4381.01 1275
4381.64 1219
4382.26 1196
4382.89 1226
4383.51 1251
4384.14 1301
4384.76 1266
4385.39 1196
4386.01 1181
4386.64 1214
4387.26 1169
4387.89 1231
4388.51 1214
4389.14 1201
4389.76 1177
4390.39 1202
4391.01 1270
4391.64 1309
4392.26 1307
4392.89 1281
4393.51 1211
4394.14 1196
4394.76 1177
4395.39 1132
4396.01 1095
4396.64 1108
4397.26 1095
4397.89 1127
4398.52 1147
4399.14 1148
4399.77 1091
4400.39 1080
4401.02 1094
4401.65 1077
4402.27 1013
4402.90 1015
4403.52 1055
4404.15 1094
4404.78 1025
4405.40 1017
4406.03 1110
4406.65 1191
4407.28 1106
4407.91 1042
4408.53 1045
4409.16 1096
4409.79 1041
4410.41 1052
4411.04 1086
4411.67 1099
4412.29 1114
4412.92 1099
4413.55 1052
4414.17 1088
4414.80 1047
4415.43 1069
4416.05 1029
4416.68 1013
4417.31 1042
4417.94 1022
4418.56 1010
4419.19 1017
4419.82 948
4420.44 971
4421.07 1022
4421.70 1021
4422.33 1039
4422.95 1005
4423.58 963
4424.21 990
4424.84 977
4425.46 1040
4426.09 989
4426.72 1007
4427.35 996
4427.97 1041
4428.60 1004
4429.23 955
4429.86 1001
4430.49 990
4431.11 1000
4431.74 1016
4432.37 994
4433.00 1000
4433.63 1037
4434.26 998
4434.88 961
4435.51 1003
4436.14 1001
4436.77 1002
4437.40 1057
4438.03 1036
4438.65 968
4439.28 1008
4439.91 1001
4440.54 1025
4441.17 982
4441.80 963
4442.43 946
4443.06 1026
4443.68 988
4444.31 991
4444.94 996
4445.57 1013
4446.20 1000
4446.83 1120
4447.46 1073
4448.09 1022
4448.72 1022
4449.35 1012
4449.98 1037
4450.61 1030
4451.24 1066
4451.86 1077
4452.49 1072
4453.12 1078
4453.75 1083
4454.38 1133
4455.01 1151
4455.64 1174
4456.27 1263
4456.90 1288
4457.53 1179
4458.16 1158
4458.79 1135
4459.42 1124
4460.05 1135
4460.68 1063
4461.31 989
4461.94 971
4462.57 948
4463.20 1012
4463.83 971
4464.46 1022
4465.09 983
4465.72 944
4466.36 957
4466.99 971
4467.62 1013
4468.25 998
4468.88 992
4469.51 967
4470.14 987
4470.77 967
4471.40 944
4472.03 982
4472.66 951
4473.29 943
4473.93 955
4474.56 960
4475.19 934
4475.82 978
4476.45 935
4477.08 948
4477.71 954
4478.34 947
4478.98 931
4479.61 979
4480.24 999
4480.87 916
4481.50 959
4482.13 958
4482.76 987
4483.40 973
4484.03 950
4484.66 999
4485.29 1017
4485.92 1011
4486.56 1046
4487.19 1017
4487.82 952
4488.45 970
4489.08 1027
4489.72 1004
4490.35 1021
4490.98 1014
4491.61 1045
4492.25 1040
4492.88 1019
4493.51 1039
4494.14 1048
4494.78 1063
4495.41 1055
4496.04 1103
4496.67 1078
4497.31 1043
4497.94 1099
4498.57 1076
4499.20 1103
4499.84 1179
4500.47 1231
4501.10 1277
4501.74 1327
4502.37 1331
4503.00 1339
4503.64 1340
4504.27 1291
4504.90 1274
4505.53 1293
4506.17 1202
4506.80 1224
4507.43 1175
4508.07 1181
4508.70 1148
4509.34 1090
4509.97 1118
4510.60 1126
4511.24 1088
4511.87 1153
4512.50 1121
4513.14 1122
4513.77 1149
4514.41 1115
4515.04 1081
4515.67 1052
4516.31 1081
4516.94 1076
4517.58 1007
4518.21 1054
4518.84 1150
4519.48 1045
4520.11 1081
4520.75 1065
4521.38 999
4522.02 1009
4522.65 1056
4523.28 1082
4523.92 1119
4524.55 1121
4525.19 1161
4525.82 1241
4526.46 1262
4527.09 1347
4527.73 1386
4528.36 1566
4529.00 1816
4529.63 2062
4530.27 2290
4530.90 2690
4531.54 2811
4532.17 2834
4532.81 2740
4533.44 2657
4534.08 2386
4534.71 2162
4535.35 2009
4535.99 1755
4536.62 1554
4537.26 1399
4537.89 1350
4538.53 1163
4539.16 1120
4539.80 1151
4540.43 1072
4541.07 1013
4541.71 996
4542.34 1034
4542.98 1031
4543.61 970
4544.25 1067
4544.89 1038
4545.52 970
4546.16 997
4546.79 970
4547.43 1019
4548.07 1023
4548.70 998
4549.34 968
4549.98 964
4550.61 1034
4551.25 921
4551.89 1024
4552.52 996
4553.16 992
4553.80 924
4554.43 975
4555.07 965
4555.71 945
4556.34 999
4556.98 998
4557.62 1038
4558.25 1080
4558.89 1052
4559.53 1058
4560.16 1020
4560.80 1047
4561.44 1089
4562.08 1084
4562.71 1132
4563.35 1113
4563.99 1172
4564.63 1099
4565.26 1141
4565.90 1184
4566.54 1187
4567.18 1217
4567.81 1264
4568.45 1223
4569.09 1271
4569.73 1260
4570.36 1244
4571.00 1245
4571.64 1249
4572.28 1280
4572.92 1255
4573.55 1229
4574.19 1206
4574.83 1180
4575.47 1110
4576.11 1076
4576.75 1099
4577.38 1078
4578.02 1093
4578.66 1059
4579.30 1061
4579.94 1009
4580.58 1066
4581.21 1050
4581.85 1053
4582.49 1048
4583.13 1064
4583.77 1129
4584.41 1133
4585.05 1082
4585.69 1077
4586.32 1102
4586.96 1164
4587.60 1244
4588.24 1293
4588.88 1350
4589.52 1319
4590.16 1299
4590.80 1282
4591.44 1343
4592.08 1325
4592.72 1398
4593.36 1301
4594.00 1239
4594.63 1143
4595.27 1133
4595.91 1134
4596.55 1150
4597.19 1133
4597.83 1119
4598.47 1094
4599.11 1046
4599.75 1091
4600.39 1062
4601.03 1030
4601.67 1061
4602.31 1061
4602.95 1076
4603.59 1063
4604.23 989
4604.87 1092
4605.51 1126
4606.15 1103
4606.79 1096
4607.43 1072
4608.08 1080
4608.72 1065
4609.36 1082
4610.00 1018
4610.64 1034
4611.28 1028
4611.92 1049
4612.56 1022
4613.20 1000
4613.84 1031
4614.48 1031
4615.12 1030
4615.76 1001
4616.41 1013
4617.05 995
4617.69 931
4618.33 951
4618.97 937
4619.61 1003
4620.25 933
4620.89 898
4621.54 892
4622.18 890
4622.82 933
4623.46 984
4624.10 968
4624.74 926
4625.38 876
4626.03 880
4626.67 924
4627.31 974
4627.95 932
4628.59 953
4629.24 1019
4629.88 1058
4630.52 991
4631.16 986
4631.80 1007
4632.45 1004
4633.09 1002
4633.73 984
4634.37 979
4635.02 1026
4635.66 1081
4636.30 1037
4636.94 995
4637.58 1083
4638.23 1141
4638.87 1186
4639.51 1159
4640.16 1119
4640.80 1082
4641.44 1116
4642.08 1080
4642.73 1080
4643.37 1038
4644.01 1040
4644.66 1004
4645.30 1007
4645.94 1000
4646.58 971
4647.23 974
4647.87 963
4648.51 986
4649.16 987
4649.80 974
4650.44 986
4651.09 1009
4651.73 1022
4652.37 1035
4653.02 1044
4653.66 1021
4654.31 996
4654.95 979
4655.59 988
4656.24 1030
4656.88 1020
4657.52 966
4658.17 897
4658.81 960
4659.46 967
4660.10 892
4660.75 849
4661.39 907
4662.03 891
4662.68 898
4663.32 908
4663.97 905
4664.61 915
4665.26 878
4665.90 881
4666.54 844
4667.19 834
4667.83 879
4668.48 848
4669.12 893
4669.77 909
4670.41 890
4671.06 879
4671.70 924
4672.35 882
4672.99 886
4673.64 876
4674.28 893
4674.93 915
4675.57 907
4676.22 894
4676.86 949
4677.51 951
4678.15 971
4678.80 946
4679.44 951
4680.09 972
4680.73 942
4681.38 912
4682.03 941
4682.67 960
4683.32 904
4683.96 969
4684.61 974
4685.25 958
4685.90 991
4686.55 965
4687.19 972
4687.84 972
4688.48 982
4689.13 937
4689.78 992
4690.42 1015
4691.07 1068
4691.72 1094
4692.36 1134
4693.01 1059
4693.65 1040
4694.30 1043
4694.95 1003
4695.59 1023
4696.24 1043
4696.89 1112
4697.53 1021
4698.18 1070
4698.83 1197
4699.47 1208
4700.12 1215
4700.77 1239
4701.41 1148
4702.06 1123
4702.71 1064
4703.36 1072
4704.00 1070
4704.65 1052
4705.30 1002
4705.94 936
4706.59 1012
4707.24 1036
4707.89 993
4708.53 1012
4709.18 992
4709.83 950
4710.48 978
4711.12 975
4711.77 1001
4712.42 961
4713.07 952
4713.71 997
4714.36 1018
4715.01 963
4715.66 986
4716.31 957
4716.95 1003
4717.60 993
4718.25 1017
4718.90 978
4719.55 1019
4720.19 1044
4720.84 974
4721.49 983
4722.14 1020
4722.79 1059
4723.44 1078
4724.08 1034
4724.73 970
4725.38 994
4726.03 981
4726.68 990
4727.33 965
4727.98 993
4728.63 1005
4729.27 1004
4729.92 949
4730.57 944
4731.22 995
4731.87 962
4732.52 926
4733.17 922
4733.82 957
4734.47 970
4735.12 968
4735.77 936
4736.41 941
4737.06 980
4737.71 1008
4738.36 1000
4739.01 985
4739.66 1005
4740.31 965
4740.96 1020
4741.61 1028
4742.26 1013
4742.91 1030
4743.56 1007
4744.21 969
4744.86 963
4745.51 981
4746.16 1010
4746.81 896
4747.46 951
4748.11 937
4748.76 960
4749.41 1035
4750.06 1081
4750.71 1072
4751.36 1077
4752.01 1070
4752.66 1058
4753.31 1048
4753.96 1101
4754.61 1103
4755.26 1077
4755.92 1058
4756.57 1018
4757.22 986
4757.87 1059
4758.52 1058
4759.17 1059
4759.82 1115
4760.47 1116
4761.12 1200
4761.77 1204
4762.42 1111
4763.08 1075
4763.73 1051
4764.38 1096
4765.03 1048
4765.68 1033
4766.33 1045
4766.98 1050
4767.64 1016
4768.29 1007
4768.94 984
4769.59 1030
4770.24 1051
4770.89 994
4771.54 990
4772.20 1031
4772.85 1021
4773.50 993
4774.15 1069
4774.80 1002
4775.46 1021
4776.11 1008
4776.76 999
4777.41 1017
4778.06 1004
4778.72 1052
4779.37 1015
4780.02 1040
4780.67 1067
4781.33 1060
4781.98 1077
4782.63 1024
4783.28 1041
4783.94 1027
4784.59 1007
4785.24 1013
4785.89 1008
4786.55 1059
4787.20 1082
4787.85 1081
4788.51 1081
4789.16 1149
4789.81 1132
4790.46 1131
4791.12 1145
4791.77 1190
4792.42 1134
4793.08 1128
4793.73 1125
4794.38 1131
4795.04 1138
4795.69 1156
4796.34 1204
4797.00 1163
4797.65 1192
4798.30 1215
4798.96 1324
4799.61 1262
4800.27 1374
4800.92 1375
4801.57 1331
4802.23 1411
4802.88 1384
4803.53 1351
4804.19 1299
4804.84 1238
4805.50 1174
4806.15 1190
4806.81 1150
4807.46 1214
4808.11 1194
4808.77 1210
4809.42 1136
4810.08 1174
4810.73 1207
4811.39 1240
4812.04 1234
4812.69 1349
4813.35 1261
4814.00 1248
4814.66 1249
4815.31 1283
4815.97 1295
4816.62 1303
4817.28 1249
4817.93 1359
4818.59 1307
4819.24 1341
4819.90 1376
4820.55 1347
4821.21 1424
4821.86 1618
4822.52 1646
4823.17 1644
4823.83 1572
4824.48 1509
4825.14 1460
4825.79 1484
4826.45 1506
4827.11 1470
4827.76 1383
4828.42 1420
4829.07 1416
4829.73 1431
4830.38 1414
4831.04 1514
4831.70 1456
4832.35 1489
4833.01 1500
4833.66 1488
4834.32 1531
4834.98 1565
4835.63 1612
4836.29 1629
4836.94 1700
4837.60 1706
4838.26 1698
4838.91 1625
4839.57 1682
4840.23 1767
4840.88 1740
4841.54 1791
4842.20 1749
4842.85 1683
4843.51 1700
4844.17 1765
4844.82 1705
4845.48 1754
4846.14 1811
4846.79 1764
4847.45 1813
4848.11 2021
4848.76 2196
4849.42 2393
4850.08 2487
4850.73 2574
4851.39 2568
4852.05 2517
4852.71 2446
4853.36 2209
4854.02 2123
4854.68 2113
4855.34 2241
4855.99 2259
4856.65 2406
4857.31 2646
4857.97 2676
4858.62 2743
4859.28 2706
4859.94 2637
4860.60 2613
4861.25 2428
4861.91 2200
4862.57 2137
4863.23 2023
4863.89 1975
4864.54 1967
4865.20 1967
4865.86 2026
4866.52 2073
4867.18 2013
4867.84 1985
4868.49 1898
4869.15 1927
4869.81 1945
4870.47 1860
4871.13 1741
4871.79 1784
4872.44 1829
4873.10 1747
4873.76 1663
4874.42 1675
4875.08 1736
4875.74 1665
4876.40 1628
4877.06 1660
4877.72 1710
4878.37 1706
4879.03 1808
4879.69 1771
4880.35 1773
4881.01 1646
4881.67 1617
4882.33 1599
4882.99 1511
4883.65 1488
4884.31 1495
4884.97 1443
4885.63 1409
4886.29 1422
4886.95 1430
4887.61 1465
4888.26 1411
4888.92 1423
4889.58 1412
4890.24 1396
4890.90 1438
4891.56 1459
4892.22 1402
4892.88 1410
4893.54 1439
4894.20 1429
4894.86 1425
4895.52 1377
4896.18 1419
4896.84 1330
4897.51 1302
4898.17 1328
4898.83 1311
4899.49 1316
4900.15 1399
4900.81 1403
4901.47 1331
4902.13 1317
4902.79 1245
4903.45 1277
4904.11 1237
4904.77 1201
4905.43 1230
4906.09 1196
4906.75 1242
4907.41 1226
4908.08 1191
4908.74 1157
4909.40 1133
4910.06 1142
4910.72 1155
4911.38 1152
4912.04 1112
4912.70 1159
4913.37 1122
4914.03 1127
4914.69 1129
4915.35 1112
4916.01 1120
4916.67 1101
4917.33 1093
4918.00 1051
4918.66 1107
4919.32 1072
4919.98 1066
4920.64 1093
4921.31 1084
4921.97 1059
4922.63 1039
4923.29 1075
4923.95 1049
4924.62 1082
4925.28 1046
4925.94 1004
4926.60 992
4927.26 992
4927.93 1101
4928.59 1051
4929.25 1062
4929.91 1102
4930.58 1067
4931.24 1037
4931.90 1005
4932.56 1046
4933.23 903
4933.89 996
4934.55 1039
4935.22 1053
4935.88 1050
4936.54 987
4937.20 1005
4937.87 977
4938.53 971
4939.19 1002
4939.86 974
4940.52 995
4941.18 964
4941.85 971
4942.51 995
4943.17 1024
4943.84 1000
4944.50 961
4945.16 1040
4945.83 930
4946.49 1011
4947.15 974
4947.82 930
4948.48 945
4949.15 954
4949.81 927
4950.47 928
4951.14 917
4951.80 926
4952.47 940
4953.13 925
4953.79 933
4954.46 944
4955.12 939
4955.79 968
4956.45 992
4957.11 1035
4957.78 1018
4958.44 1032
4959.11 1055
4959.77 1112
4960.44 1096
4961.10 1181
4961.77 1179
4962.43 1224
4963.10 1240
4963.76 1185
4964.42 1195
4965.09 1181
4965.75 1167
4966.42 1108
4967.08 1062
4967.75 1044
4968.41 991
4969.08 958
4969.74 969
4970.41 973
4971.08 930
4971.74 932
4972.41 971
4973.07 895
4973.74 944
4974.40 951
4975.07 944
4975.73 992
4976.40 978
4977.06 1006
4977.73 1079
4978.40 1028
4979.06 1025
4979.73 964
4980.39 966
4981.06 948
4981.73 964
4982.39 919
4983.06 914
4983.72 938
4984.39 951
4985.06 917
4985.72 960
4986.39 923
4987.05 918
4987.72 920
4988.39 925
4989.05 910
4989.72 893
4990.39 890
4991.05 914
4991.72 906
4992.39 946
4993.05 856
4993.72 864
4994.39 874
4995.05 878
4995.72 895
4996.39 895
4997.05 900
4997.72 935
4998.39 916
4999.06 928
4999.72 906
5000.39 866
5001.06 869
5001.73 852
5002.39 882
5003.06 868
5003.73 862
5004.39 840
5005.06 876
5005.73 890
5006.40 910
5007.07 871
5007.73 919
5008.40 912
5009.07 921
5009.74 916
5010.40 895
5011.07 866
5011.74 898
5012.41 904
5013.08 873
5013.74 906
5014.41 886
5015.08 846
5015.75 815
5016.42 847
5017.09 903
5017.75 868
5018.42 871
5019.09 826
5019.76 839
5020.43 877
5021.10 890
5021.76 937
5022.43 890
5023.10 894
5023.77 940
5024.44 912
5025.11 880
5025.78 885
5026.45 908
5027.12 881
5027.78 878
5028.45 847
5029.12 847
5029.79 863
5030.46 824
5031.13 858
5031.80 836
5032.47 813
5033.14 846
5033.81 887
5034.48 806
5035.15 845
5035.82 817
5036.49 845
5037.16 823
5037.83 838
5038.50 820
5039.16 852
5039.83 864
5040.50 882
5041.17 840
5041.84 893
5042.51 915
5043.18 841
5043.85 861
5044.52 840
5045.20 849
5045.87 881
5046.54 812
5047.21 828
5047.88 835
5048.55 833
5049.22 849
5049.89 864
5050.56 867
5051.23 836
5051.90 833
5052.57 859
5053.24 873
5053.91 889
5054.58 857
5055.25 894
5055.92 852
5056.60 842
5057.27 836
5057.94 858
5058.61 840
5059.28 857
5059.95 816
5060.62 814
5061.29 867
5061.96 881
5062.64 883
5063.31 906
5063.98 873
5064.65 832
5065.32 824
5065.99 871
5066.66 856
5067.34 805
5068.01 845
5068.68 832
5069.35 815
5070.02 822
5070.70 806
5071.37 856
5072.04 860
5072.71 877
5073.38 851
5074.06 861
5074.73 895
5075.40 866
5076.07 931
5076.74 930
5077.42 894
5078.09 915
5078.76 953
5079.43 933
5080.11 943
5080.78 921
5081.45 857
5082.12 892
5082.80 955
5083.47 895
5084.14 917
5084.82 923
5085.49 892
5086.16 866
5086.83 914
5087.51 927
5088.18 965
5088.85 963
5089.53 969
5090.20 976
5090.87 1024
5091.55 961
5092.22 940
5092.89 941
5093.57 950
5094.24 908
5094.91 961
5095.59 946
5096.26 909
5096.93 910
5097.61 907
5098.28 850
5098.96 867
5099.63 926
5100.30 850
5100.98 895
5101.65 927
5102.32 934
5103.00 929
5103.67 917
5104.35 894
5105.02 914
5105.70 916
5106.37 891
5107.04 921
5107.72 938
5108.39 863
5109.07 905
5109.74 928
5110.42 945
5111.09 934
5111.77 948
5112.44 920
5113.11 905
5113.79 874
5114.46 828
5115.14 941
5115.81 930
5116.49 982
5117.16 1045
5117.84 1007
5118.51 1045
5119.19 1129
5119.86 1065
5120.54 1027
5121.21 1141
5121.89 1053
5122.57 983
5123.24 1007
5123.92 997
5124.59 984
5125.27 937
5125.94 1000
5126.62 917
5127.29 919
5127.97 947
5128.64 943
5129.32 856
5130.00 860
5130.67 874
5131.35 943
5132.02 966
5132.70 957
5133.38 886
5134.05 895
5134.73 906
5135.40 915
5136.08 878
5136.76 873
5137.43 896
5138.11 922
5138.79 882
5139.46 865
5140.14 876
5140.82 837
5141.49 906
5142.17 886
5142.85 878
5143.52 868
5144.20 842
5144.88 868
5145.55 831
5146.23 859
5146.91 798
5147.58 795
5148.26 791
5148.94 825
5149.61 828
5150.29 854
5150.97 797
5151.65 784
5152.32 782
5153.00 807
5153.68 824
5154.36 846
5155.03 851
5155.71 818
5156.39 818
5157.07 830
5157.74 870
5158.42 807
5159.10 831
5159.78 881
5160.45 891
5161.13 842
5161.81 865
5162.49 852
5163.17 813
5163.84 875
5164.52 917
5165.20 911
5165.88 922
5166.56 895
5167.24 894
5167.91 895
5168.59 869
5169.27 861
5169.95 844
5170.63 850
5171.31 855
5171.98 841
5172.66 834
5173.34 850
5174.02 846
5174.70 825
5175.38 850
5176.06 910
5176.74 841
5177.41 848
5178.09 821
5178.77 832
5179.45 872
5180.13 898
5180.81 859
5181.49 822
5182.17 835
5182.85 860
5183.53 830
5184.21 777
5184.89 804
5185.57 793
5186.24 830
5186.92 803
5187.60 806
5188.28 797
5188.96 815
5189.64 850
5190.32 802
5191.00 769
5191.68 785
5192.36 832
5193.04 825
5193.72 810
5194.40 800
5195.08 838
5195.76 840
5196.44 832
5197.12 793
5197.80 821
5198.48 812
5199.16 849
5199.84 816
5200.52 792
5201.21 819
5201.89 864
5202.57 802
5203.25 805
5203.93 800
5204.61 849
5205.29 834
5205.97 797
5206.65 803
5207.33 806
5208.01 823
5208.69 864
5209.37 873
5210.06 848
5210.74 826
5211.42 849
5212.10 879
5212.78 887
5213.46 876
5214.14 949
5214.82 975
5215.51 932
5216.19 887
5216.87 929
5217.55 896
5218.23 884
5218.91 901
5219.60 911
5220.28 879
5220.96 875
5221.64 931
5222.32 923
5223.00 950
5223.69 944
5224.37 952
5225.05 965
5225.73 875
5226.41 880
5227.10 890
5227.78 914
5228.46 929
5229.14 845
5229.83 875
5230.51 891
5231.19 891
5231.87 869
5232.56 903
5233.24 851
5233.92 859
5234.60 879
5235.29 938
5235.97 938
5236.65 912
5237.34 953
5238.02 934
5238.70 1006
5239.38 880
5240.07 933
5240.75 935
5241.43 954
5242.12 964
5242.80 987
5243.48 956
5244.17 895
5244.85 882
5245.53 907
5246.22 881
5246.90 890
5247.58 913
5248.27 922
5248.95 872
5249.63 890
5250.32 926
5251.00 930
5251.69 966
5252.37 922
5253.05 912
5253.74 945
5254.42 940
5255.11 910
5255.79 944
5256.47 890
5257.16 934
5257.84 900
5258.53 900
5259.21 869
5259.89 919
5260.58 918
5261.26 965
5261.95 1001
5262.63 1011
5263.32 998
5264.00 966
5264.69 966
5265.37 943
5266.06 970
5266.74 974
5267.43 940
5268.11 949
5268.79 921
5269.48 924
5270.16 917
5270.85 923
5271.53 923
5272.22 899
5272.91 891
5273.59 866
5274.28 889
5274.96 885
5275.65 857
5276.33 880
5277.02 870
5277.70 879
5278.39 910
5279.07 885
5279.76 885
5280.45 921
5281.13 900
5281.82 903
5282.50 890
5283.19 868
5283.87 901
5284.56 921
5285.25 865
5285.93 862
5286.62 924
5287.30 869
5287.99 923
5288.68 889
5289.36 924
5290.05 917
5290.74 914
5291.42 918
5292.11 942
5292.79 924
5293.48 863
5294.17 883
5294.85 890
5295.54 943
5296.23 921
5296.91 981
5297.60 953
5298.29 970
5298.98 981
5299.66 984
5300.35 996
5301.04 993
5301.72 1071
5302.41 1070
5303.10 1075
5303.78 1120
5304.47 1117
5305.16 1134
5305.85 1214
5306.53 1136
5307.22 1133
5307.91 1130
5308.60 1117
5309.28 1119
5309.97 1149
5310.66 1176
5311.35 1175
5312.03 1276
5312.72 1276
5313.41 1249
5314.10 1274
5314.79 1324
5315.47 1213
5316.16 1140
5316.85 1160
5317.54 1138
5318.23 1152
5318.91 1122
5319.60 1151
5320.29 1104
5320.98 1105
5321.67 1168
5322.36 1121
5323.04 1081
5323.73 1042
5324.42 1035
5325.11 989
5325.80 1025
5326.49 999
5327.18 965
5327.86 981
5328.55 967
5329.24 999
5329.93 945
5330.62 936
5331.31 963
5332.00 933
5332.69 972
5333.38 941
5334.06 922
5334.75 945
5335.44 889
5336.13 959
5336.82 968
5337.51 988
5338.20 962
5338.89 886
5339.58 919
5340.27 903
5340.96 969
5341.65 964
5342.34 974
5343.03 983
5343.72 986
5344.41 947
5345.10 948
5345.79 965
5346.48 1003
5347.17 1061
5347.86 1134
5348.55 1162
5349.24 1240
5349.93 1324
5350.62 1328
5351.31 1228
5352.00 1214
5352.69 1235
5353.38 1172
5354.07 1123
5354.76 1064
5355.45 1000
5356.14 971
5356.83 916
5357.52 927
5358.21 915
5358.90 950
5359.59 918
5360.29 975
5360.98 905
5361.67 914
5362.36 949
5363.05 912
5363.74 890
5364.43 924
5365.12 881
5365.81 873
5366.50 909
5367.20 866
5367.89 839
5368.58 901
5369.27 835
5369.96 816
5370.65 852
5371.34 885
5372.04 935
5372.73 897
5373.42 864
5374.11 896
5374.80 834
5375.49 878
5376.19 854
5376.88 886
5377.57 889
5378.26 871
5378.95 868
5379.65 892
5380.34 913
5381.03 910
5381.72 904
5382.42 892
5383.11 924
5383.80 918
5384.49 870
5385.19 923
5385.88 948
5386.57 945
5387.26 910
5387.96 942
5388.65 949
5389.34 926
5390.03 949
5390.73 967
5391.42 988
5392.11 938
5392.80 927
5393.50 918
5394.19 901
5394.88 929
5395.58 905
5396.27 883
5396.96 887
5397.66 887
5398.35 842
5399.04 860
5399.74 866
5400.43 910
5401.12 932
5401.82 897
5402.51 957
5403.20 939
5403.90 891
5404.59 909
5405.29 911
5405.98 946
5406.67 914
5407.37 868
5408.06 888
5408.75 912
5409.45 915
5410.14 943
5410.84 948
5411.53 968
5412.23 932
5412.92 932
5413.61 982
5414.31 941
5415.00 885
5415.70 930
5416.39 921
5417.09 918
5417.78 946
5418.47 922
5419.17 934
5419.86 978
5420.56 980
5421.25 934
5421.95 938
5422.64 967
5423.34 986
5424.03 953
5424.73 1010
5425.42 939
5426.12 947
5426.81 917
5427.51 955
5428.20 942
5428.90 915
5429.59 968
5430.29 966
5430.99 961
5431.68 967
5432.38 980
5433.07 1018
5433.77 994
5434.46 968
5435.16 960
5435.85 1007
5436.55 1005
5437.25 958
5437.94 989
5438.64 1022
5439.33 1001
5440.03 1030
5440.73 1018
5441.42 994
5442.12 992
5442.81 1025
5443.51 1081
5444.21 1098
5444.90 1141
5445.60 1194
5446.29 1281
5446.99 1308
5447.69 1307
5448.38 1317
5449.08 1328
5449.78 1315
5450.47 1258
5451.17 1190
5451.87 1198
5452.56 1177
5453.26 1204
5453.96 1106
5454.65 1097
5455.35 1057
5456.05 1058
5456.75 1073
5457.44 1044
5458.14 1178
5458.84 1138
5459.53 1116
5460.23 1108
5460.93 1102
5461.63 1188
5462.32 1157
5463.02 1164
5463.72 1246
5464.42 1213
5465.11 1190
5465.81 1195
5466.51 1183
5467.21 1187
5467.90 1160
5468.60 1142
5469.30 1229
5470.00 1260
5470.70 1208
5471.39 1232
5472.09 1337
5472.79 1362
5473.49 1353
5474.19 1338
5474.88 1355
5475.58 1379
5476.28 1405
5476.98 1404
5477.68 1530
5478.38 1650
5479.07 1982
5479.77 2104
5480.47 2205
5481.17 2218
5481.87 2204
5482.57 2132
5483.27 1941
5483.96 1857
5484.66 1743
5485.36 1669
5486.06 1607
5486.76 1545
5487.46 1539
5488.16 1494
5488.86 1515
5489.56 1474
5490.26 1522
5490.96 1571
5491.65 1565
5492.35 1682
5493.05 1682
5493.75 1647
5494.45 1649
5495.15 1586
5495.85 1718
5496.55 1661
5497.25 1736
5497.95 1897
5498.65 2190
5499.35 2399
5500.05 2766
5500.75 3089
5501.45 3343
5502.15 3208
5502.85 2968
5503.55 2751
5504.25 2474
5504.95 2115
5505.65 1858
5506.35 1688
5507.05 1572
5507.75 1446
5508.45 1432
5509.15 1399
5509.85 1425
5510.55 1417
5511.25 1386
5511.95 1428
5512.65 1422
5513.35 1369
5514.05 1411
5514.76 1449
5515.46 1404
5516.16 1424
5516.86 1420
5517.56 1410
5518.26 1373
5518.96 1400
5519.66 1385
5520.36 1448
5521.06 1394
5521.77 1280
5522.47 1330
5523.17 1303
5523.87 1164
5524.57 1205
5525.27 1192
5525.97 1152
5526.67 1099
5527.38 1102
5528.08 1157
5528.78 1140
5529.48 1121
5530.18 1100
5530.88 1093
5531.59 1145
5532.29 1167
5532.99 1180
5533.69 1171
5534.39 1071
5535.10 1121
5535.80 1173
5536.50 1117
5537.20 1090
5537.90 1119
5538.61 1124
5539.31 1126
5540.01 1105
5540.71 1096
5541.42 1074
5542.12 1107
5542.82 1038
5543.52 1085
5544.23 1092
5544.93 1098
5545.63 1101
5546.33 1101
5547.04 1043
5547.74 1052
5548.44 1022
5549.15 1088
5549.85 1057
5550.55 1016
5551.26 1044
5551.96 1068
5552.66 1035
5553.36 1012
5554.07 1014
5554.77 1010
5555.47 1011
5556.18 988
5556.88 1054
5557.58 983
5558.29 1015
5558.99 1026
5559.70 1033
5560.40 1013
5561.10 1102
5561.81 1116
5562.51 1045
5563.21 1121
5563.92 1152
5564.62 1172
5565.33 1134
5566.03 1068
5566.73 1093
5567.44 1106
5568.14 1034
5568.85 1029
5569.55 1036
5570.25 1013
5570.96 974
5571.66 982
5572.37 1008
5573.07 1022
5573.78 1068
5574.48 1065
5575.19 1021
5575.89 1003
5576.59 973
5577.30 943
5578.00 960
5578.71 1014
5579.41 963
5580.12 939
5580.82 943
5581.53 948
5582.23 964
5582.94 934
5583.64 904
5584.35 884
5585.05 916
5585.76 979
5586.46 1005
5587.17 967
5587.88 965
5588.58 973
5589.29 973
5589.99 902
5590.70 898
5591.40 917
5592.11 885
5592.81 918
5593.52 939
5594.23 936
5594.93 937
5595.64 938
5596.34 957
5597.05 971
5597.76 926
5598.46 903
5599.17 961
5599.87 912
5600.58 945
5601.29 883
5601.99 878
5602.70 897
5603.41 931
5604.11 927
5604.82 929
5605.52 924
5606.23 934
5606.94 921
5607.64 918
5608.35 957
5609.06 953
5609.76 941
5610.47 916
5611.18 918
5611.88 922
5612.59 920
5613.30 938
5614.01 941
5614.71 912
5615.42 947
5616.13 921
5616.83 919
5617.54 929
5618.25 972
5618.96 929
5619.66 972
5620.37 937
5621.08 889
5621.79 929
5622.49 951
5623.20 977
5623.91 977
5624.62 974
5625.32 940
5626.03 1032
5626.74 995
5627.45 975
5628.16 997
5628.86 1038
5629.57 1076
5630.28 1026
5630.99 1027
5631.70 1063
5632.40 1049
5633.11 1124
5633.82 1082
5634.53 1113
5635.24 1125
5635.95 1190
5636.65 1150
5637.36 1132
5638.07 1173
5638.78 1207
5639.49 1169
5640.20 1214
5640.91 1272
5641.61 1208
5642.32 1183
5643.03 1178
5643.74 1154
5644.45 1105
5645.16 1029
5645.87 1077
5646.58 1104
5647.29 1060
5648.00 1023
5648.70 1093
5649.41 1128
5650.12 1041
5650.83 1054
5651.54 1050
5652.25 1073
5652.96 1017
5653.67 1017
5654.38 1109
5655.09 1133
5655.80 1088
5656.51 1097
5657.22 1080
5657.93 1161
5658.64 1179
5659.35 1138
5660.06 1151
5660.77 1153
5661.48 1120
5662.19 1098
5662.90 1098
5663.61 1106
5664.32 1109
5665.03 1088
5665.74 1051
5666.45 1036
5667.16 1024
5667.87 1029
5668.58 1065
5669.29 1121
5670.00 1142
5670.71 1183
5671.42 1242
5672.13 1287
5672.84 1267
5673.56 1187
5674.27 1128
5674.98 1104
5675.69 1065
5676.40 1077
5677.11 1039
5677.82 1020
5678.53 988
5679.24 984
5679.95 1074
5680.67 1073
5681.38 1066
5682.09 1109
5682.80 1061
5683.51 1003
5684.22 1068
5684.93 985
5685.65 1017
5686.36 1059
5687.07 1055
5687.78 976
5688.49 997
5689.20 1020
5689.92 981
5690.63 986
5691.34 998
5692.05 1007
5692.76 964
5693.47 943
5694.19 978
5694.90 998
5695.61 979
5696.32 966
5697.04 982
5697.75 914
5698.46 885
5699.17 936
5699.89 942
5700.60 948
5701.31 954
5702.02 960
5702.74 938
5703.45 1016
5704.16 1026
5704.87 993
5705.59 932
5706.30 1034
5707.01 959
5707.72 952
5708.44 943
5709.15 941
5709.86 962
5710.58 935
5711.29 918
5712.00 921
5712.72 896
5713.43 936
5714.14 951
5714.86 901
5715.57 917
5716.28 984
5717.00 988
5717.71 939
5718.42 928
5719.14 938
5719.85 966
5720.56 981
5721.28 978
5721.99 975
5722.71 955
5723.42 1002
5724.13 1020
5724.85 1009
5725.56 1020
5726.28 1110
5726.99 1121
5727.70 1151
5728.42 1149
5729.13 1132
5729.85 1124
5730.56 1133
5731.28 1108
5731.99 1079
5732.70 1035
5733.42 1034
5734.13 987
5734.85 1000
5735.56 953
5736.28 966
5736.99 966
5737.71 940
5738.42 970
5739.14 965
5739.85 988
5740.57 1038
5741.28 1029
5742.00 1012
5742.71 1018
5743.43 975
5744.14 993
5744.86 1011
5745.57 974
5746.29 956
5747.00 961
5747.72 969
5748.43 997
5749.15 1050
5749.87 1063
5750.58 1084
5751.30 1093
5752.01 1092
5752.73 1056
5753.44 1096
5754.16 1121
5754.88 1094
5755.59 1175
5756.31 1190
5757.02 1232
5757.74 1197
5758.46 1257
5759.17 1272
5759.89 1209
5760.60 1233
5761.32 1289
5762.04 1257
5762.75 1249
5763.47 1315
5764.19 1252
5764.90 1287
5765.62 1306
5766.34 1319
5767.05 1368
5767.77 1491
5768.49 1699
5769.20 1895
5769.92 2265
5770.64 2486
5771.35 2461
5772.07 2415
5772.79 2212
5773.50 1956
5774.22 1776
5774.94 1615
5775.65 1507
5776.37 1413
5777.09 1397
5777.81 1441
5778.52 1316
5779.24 1357
5779.96 1376
5780.68 1385
5781.39 1358
5782.11 1425
5782.83 1457
5783.55 1438
5784.26 1382
5784.98 1355
5785.70 1421
5786.42 1384
5787.14 1332
5787.85 1306
5788.57 1331
5789.29 1341
5790.01 1312
5790.73 1346
5791.44 1289
5792.16 1267
5792.88 1293
5793.60 1247
5794.32 1222
5795.03 1201
5795.75 1241
5796.47 1219
5797.19 1211
5797.91 1231
5798.63 1246
5799.35 1340
5800.06 1318
5800.78 1375
5801.50 1435
5802.22 1366
5802.94 1346
5803.66 1343
5804.38 1269
5805.10 1254
5805.82 1223
5806.53 1167
5807.25 1197
5807.97 1216
5808.69 1240
5809.41 1165
5810.13 1163
5810.85 1204
5811.57 1145
5812.29 1138
5813.01 1155
5813.73 1101
5814.45 1121
5815.17 1085
5815.89 1100
5816.61 1064
5817.33 1112
5818.05 1069
5818.77 1107
5819.49 1086
5820.20 1106
5820.92 1149
5821.64 1071
5822.36 1052
5823.09 1068
5823.81 1094
5824.53 1023
5825.25 1044
5825.97 1085
5826.69 1087
5827.41 1036
5828.13 1063
5828.85 1072
5829.57 1038
5830.29 1060
5831.01 1059
5831.73 1065
5832.45 1031
5833.17 979
5833.89 989
5834.61 1060
5835.33 1043
5836.05 974
5836.78 991
5837.50 1034
5838.22 977
5838.94 989
5839.66 1062
5840.38 1022
5841.10 999
5841.82 978
5842.54 977
5843.27 977
5843.99 1046
5844.71 1015
5845.43 1032
5846.15 1022
5846.87 998
5847.59 1031
5848.32 1068
5849.04 1077
5849.76 1031
5850.48 1031
5851.20 1068
5851.93 1141
5852.65 1053
5853.37 1050
5854.09 1027
5854.81 1051
5855.54 1030
5856.26 1038
5856.98 1093
5857.70 1101
5858.42 1006
5859.15 1062
5859.87 1055
5860.59 1065
5861.31 1034
5862.04 1073
5862.76 1091
5863.48 1107
5864.20 1061
5864.93 1024
5865.65 1089
5866.37 1051
5867.10 1008
5867.82 1044
5868.54 1018
5869.26 1032
5869.99 1030
5870.71 1005
5871.43 999
5872.16 1040
5872.88 1044
5873.60 1024
5874.33 1060
5875.05 1068
5875.77 1069
5876.50 1073
5877.22 1084
5877.94 1090
5878.67 1109
5879.39 1130
5880.11 1156
5880.84 1154
5881.56 1100
5882.28 1123
5883.01 1137
5883.73 1118
5884.46 1148
5885.18 1142
5885.90 1128
5886.63 1140
5887.35 1139
5888.08 1125
5888.80 1126
5889.52 1190
5890.25 1198
5890.97 1118
5891.70 1129
5892.42 1139
5893.15 1123
5893.87 1126
5894.59 1107
5895.32 1133
5896.04 1153
5896.77 1129
5897.49 1123
5898.22 1140
5898.94 1164
5899.67 1183
5900.39 1203
5901.12 1161
5901.84 1132
5902.57 1159
5903.29 1168
5904.02 1261
5904.74 1239
5905.47 1207
5906.19 1286
5906.92 1225
5907.64 1271
5908.37 1305
5909.09 1304
5909.82 1321
5910.55 1319
5911.27 1310
5912.00 1313
5912.72 1298
5913.45 1332
5914.17 1263
5914.90 1272
5915.63 1329
5916.35 1342
5917.08 1331
5917.80 1366
5918.53 1362
5919.25 1397
5919.98 1389
5920.71 1370
5921.43 1430
5922.16 1497
5922.89 1466
5923.61 1455
5924.34 1449
5925.06 1458
5925.79 1516
5926.52 1517
5927.24 1566
5927.97 1576
5928.70 1584
5929.42 1538
5930.15 1561
5930.88 1668
5931.60 1666
5932.33 1700
5933.06 1701
5933.78 1737
5934.51 1715
5935.24 1820
5935.97 1785
5936.69 1814
5937.42 1782
5938.15 1833
5938.87 1946
5939.60 1950
5940.33 2043
5941.06 1975
5941.78 2001
5942.51 2044
5943.24 2143
5943.97 2140
5944.69 2179
5945.42 2265
5946.15 2344
5946.88 2284
5947.60 2381
5948.33 2368
5949.06 2483
5949.79 2533
5950.52 2707
5951.24 2978
5951.97 3140
5952.70 3393
5953.43 3428
5954.16 3497
5954.88 3355
5955.61 3351
5956.34 3197
5957.07 3077
5957.80 2996
5958.53 2922
5959.25 2927
5959.98 2982
5960.71 2896
5961.44 2844
5962.17 2823
5962.90 2905
5963.63 3024
5964.36 3100
5965.08 3324
5965.81 3587
5966.54 3857
5967.27 4030
5968.00 4040
5968.73 3986
5969.46 3997
5970.19 3855
5970.92 3614
5971.65 3579
5972.37 3574
5973.10 3457
5973.83 3427
5974.56 3427
5975.29 3452
5976.02 3340
5976.75 3355
5977.48 3552
5978.21 3651
5978.94 3544
5979.67 3709
5980.40 3777
5981.13 3821
5981.86 3904
5982.59 3972
5983.32 3974
5984.05 4011
5984.78 4053
5985.51 4063
5986.24 4071
5986.97 4039
5987.70 4070
5988.43 4012
5989.16 4032
5989.89 4044
5990.62 4151
5991.35 4161
5992.08 4208
5992.81 4153
5993.54 4305
5994.27 4256
5995.00 4349
5995.74 4392
5996.47 4417
5997.20 4559
5997.93 4494
5998.66 4613
5999.39 4554
6000.12 4520
6000.85 4402
6001.58 4334
6002.31 4196
6003.04 4202
6003.78 4113
6004.51 4086
6005.24 4071
6005.97 4033
6006.70 4185
6007.43 4396
6008.16 4652
6008.90 5193
6009.63 5864
6010.36 6826
6011.09 8203
6011.82 9399
6012.55 10494
6013.29 11451
6014.02 12074
6014.75 12209
6015.48 11801
6016.21 11068
6016.95 10049
6017.68 8954
6018.41 7925
6019.14 6898
6019.87 6058
6020.61 5313
6021.34 4914
6022.07 4274
6022.80 3958
6023.54 3742
6024.27 3617
6025.00 3437
6025.73 3357
6026.47 3375
6027.20 3363
6027.93 3391
6028.66 3388
6029.40 3472
6030.13 3412
6030.86 3443
6031.59 3342
6032.33 3220
6033.06 3197
6033.79 3080
6034.53 2913
6035.26 2858
6035.99 2831
6036.73 2863
6037.46 2905
6038.19 2974
6038.93 3011
6039.66 2962
6040.39 3067
6041.13 3062
6041.86 3066
6042.59 3132
6043.33 3105
6044.06 3157
6044.79 3207
6045.53 3287
6046.26 3183
6047.00 3353
6047.73 3461
6048.46 3395
6049.20 3478
6049.93 3696
6050.67 3826
6051.40 4051
6052.13 4303
6052.87 4358
6053.60 4441
6054.34 4470
6055.07 4412
6055.81 4031
6056.54 3897
6057.27 3679
6058.01 3597
6058.74 3484
6059.48 3311
6060.21 3355
6060.95 3201
6061.68 3146
6062.42 3195
6063.15 3055
6063.89 3085
6064.62 2937
6065.36 2953
6066.09 2951
6066.83 2929
6067.56 2874
6068.30 2833
6069.03 2839
6069.77 2762
6070.50 2786
6071.24 2689
6071.97 2660
6072.71 2618
6073.44 2676
6074.18 2605
6074.91 2610
6075.65 2588
6076.39 2593
6077.12 2569
6077.86 2576
6078.59 2483
6079.33 2457
6080.06 2448
6080.80 2377
6081.54 2342
6082.27 2369
6083.01 2337
6083.74 2342
6084.48 2237
6085.22 2266
6085.95 2223
6086.69 2172
6087.42 2236
6088.16 2266
6088.90 2351
6089.63 2284
6090.37 2337
6091.11 2356
6091.84 2318
6092.58 2253
6093.32 2310
6094.05 2313
6094.79 2241
6095.53 2199
6096.26 2230
6097.00 2237
6097.74 2225
6098.47 2180
6099.21 2189
6099.95 2143
6100.69 2134
6101.42 2124
6102.16 2168
6102.90 2111
6103.63 2132
6104.37 2111
6105.11 2122
6105.85 2082
6106.58 2156
6107.32 2158
6108.06 2061
6108.80 2090
6109.53 2180
6110.27 2207
6111.01 2210
6111.75 2119
6112.49 2193
6113.22 2278
6113.96 2240
6114.70 2330
6115.44 2346
6116.17 2307
6116.91 2253
6117.65 2304
6118.39 2310
6119.13 2375
6119.87 2361
6120.60 2297
6121.34 2359
6122.08 2343
6122.82 2375
6123.56 2355
6124.30 2448
6125.03 2465
6125.77 2424
6126.51 2431
6127.25 2479
6127.99 2461
6128.73 2385
6129.47 2435
6130.21 2456
6130.94 2509
6131.68 2480
6132.42 2452
6133.16 2466
6133.90 2544
6134.64 2493
6135.38 2613
6136.12 2769
6136.86 2821
6137.60 2843
6138.34 2895
6139.08 2994
6139.81 3069
6140.55 3110
6141.29 3166
6142.03 3221
6142.77 3250
6143.51 3147
6144.25 3057
6144.99 3111
6145.73 3046
6146.47 3065
6147.21 3026
6147.95 2996
6148.69 2963
6149.43 2987
6150.17 2855
6150.91 2843
6151.65 2936
6152.39 2961
6153.13 3118
6153.87 3076
6154.61 3010
6155.35 3088
6156.09 3183
6156.83 3158
6157.58 3263
6158.32 3215
6159.06 3323
6159.80 3314
6160.54 3288
6161.28 3484
6162.02 3532
6162.76 3630
6163.50 3707
6164.24 3911
6164.98 4148
6165.72 4320
6166.46 4359
6167.21 4461
6167.95 4520
6168.69 4565
6169.43 4542
6170.17 4527
6170.91 4431
6171.65 4292
6172.39 4178
6173.14 4215
6173.88 4213
6174.62 4159
6175.36 4129
6176.10 4193
6176.84 4356
6177.59 4544
6178.33 4744
6179.07 5255
6179.81 5907
6180.55 6922
6181.30 8143
6182.04 9154
6182.78 9996
6183.52 10486
6184.26 10477
6185.01 10111
6185.75 9644
6186.49 8698
6187.23 7919
6187.97 7085
6188.72 6331
6189.46 5783
6190.20 5458
6190.94 5166
6191.69 4930
6192.43 4771
6193.17 4674
6193.92 4679
6194.66 4533
6195.40 4436
6196.14 4330
6196.89 4360
6197.63 4374
6198.37 4230
6199.12 4268
6199.86 4188
6200.60 4125
6201.34 4083
6202.09 4123
6202.83 4363
6203.57 4703
6204.32 5030
6205.06 5742
6205.80 6913
6206.55 8235
6207.29 9914
6208.03 11721
6208.78 13063
6209.52 14122
6210.27 14481
6211.01 13885
6211.75 12981
6212.50 11567
6213.24 9984
6213.98 8678
6214.73 7468
6215.47 6388
6216.22 5488
6216.96 4824
6217.71 4477
6218.45 4100
6219.19 3843
6219.94 3816
6220.68 3744
6221.43 3624
6222.17 3502
6222.92 3512
6223.66 3502
6224.40 3402
6225.15 3332
6225.89 3176
6226.64 3075
6227.38 2940
6228.13 2798
6228.87 2715
6229.62 2616
6230.36 2632
6231.11 2579
6231.85 2550
6232.60 2551
6233.34 2594
6234.09 2554
6234.83 2527
6235.58 2614
6236.32 2588
6237.07 2626
6237.81 2672
6238.56 2887
6239.30 3036
6240.05 3136
6240.80 3248
6241.54 3302
6242.29 3148
6243.03 3189
6243.78 3178
6244.52 3177
6245.27 3313
6246.02 3293
6246.76 3392
6247.51 3417
6248.25 3391
6249.00 3306
6249.75 3174
6250.49 3190
6251.24 3040
6251.98 2918
6252.73 2850
6253.48 2758
6254.22 2722
6254.97 2641
6255.72 2649
6256.46 2634
6257.21 2626
6257.95 2597
6258.70 2585
6259.45 2571
6260.19 2559
6260.94 2509
6261.69 2503
6262.43 2457
6263.18 2384
6263.93 2367
6264.68 2300
6265.42 2242
6266.17 2244
6266.92 2240
6267.66 2238
6268.41 2259
6269.16 2229
6269.91 2247
6270.65 2216
6271.40 2235
6272.15 2260
6272.89 2255
6273.64 2223
6274.39 2229
6275.14 2255
6275.88 2243
6276.63 2245
6277.38 2267
6278.13 2260
6278.88 2269
6279.62 2215
6280.37 2222
6281.12 2215
6281.87 2177
6282.62 2106
6283.36 2070
6284.11 2077
6284.86 2026
6285.61 1927
6286.36 1947
6287.10 1937
6287.85 1930
6288.60 1887
6289.35 1864
6290.10 1845
6290.85 1855
6291.59 1834
6292.34 1782
6293.09 1811
6293.84 1811
6294.59 1815
6295.34 1782
6296.09 1738
6296.84 1712
6297.58 1758
6298.33 1752
6299.08 1728
6299.83 1776
6300.58 1785
6301.33 1761
6302.08 1716
6302.83 1675
6303.58 1685
6304.33 1682
6305.08 1644
6305.83 1655
6306.58 1685
6307.32 1727
6308.07 1726
6308.82 1698
6309.57 1786
6310.32 1794
6311.07 1809
6311.82 1847
6312.57 1827
6313.32 1802
6314.07 1782
6314.82 1864
6315.57 1861
6316.32 1823
6317.07 1819
6317.82 1804
6318.57 1737
6319.32 1730
6320.07 1785
6320.82 1699
6321.57 1658
6322.32 1687
6323.07 1553
6323.82 1590
6324.58 1568
6325.33 1612
6326.08 1625
6326.83 1608
6327.58 1659
6328.33 1657
6329.08 1612
6329.83 1579
6330.58 1602
6331.33 1611
6332.08 1555
6332.83 1513
6333.58 1458
6334.34 1507
6335.09 1578
6335.84 1499
6336.59 1492
6337.34 1527
6338.09 1502
6338.84 1474
6339.59 1495
6340.35 1479
6341.10 1442
6341.85 1516
6342.60 1507
6343.35 1462
6344.10 1438
6344.86 1439
6345.61 1424
6346.36 1476
6347.11 1547
6347.86 1506
6348.62 1471
6349.37 1526
6350.12 1523
6350.87 1577
6351.62 1612
6352.38 1690
6353.13 1721
6353.88 1712
6354.63 1683
6355.38 1719
6356.14 1682
6356.89 1679
6357.64 1715
6358.39 1679
6359.15 1687
6359.90 1582
6360.65 1549
6361.40 1540
6362.16 1515
6362.91 1524
6363.66 1514
6364.42 1602
6365.17 1582
6365.92 1635
6366.67 1635
6367.43 1716
6368.18 1643
6368.93 1714
6369.69 1713
6370.44 1692
6371.19 1596
6371.95 1659
6372.70 1604
6373.45 1640
6374.21 1575
6374.96 1536
6375.71 1523
6376.47 1541
6377.22 1549
6377.98 1588
6378.73 1607
6379.48 1570
6380.24 1619
6380.99 1559
6381.74 1599
6382.50 1522
6383.25 1628
6384.01 1545
6384.76 1569
6385.51 1520
6386.27 1475
6387.02 1479
6387.78 1535
6388.53 1512
6389.29 1552
6390.04 1535
6390.79 1491
6391.55 1430
6392.30 1475
6393.06 1459
6393.81 1494
6394.57 1456
6395.32 1415
6396.08 1492
6396.83 1475
6397.59 1482
6398.34 1448
6399.10 1462
6399.85 1500
6400.61 1447
6401.36 1449
6402.12 1509
6402.87 1472
6403.63 1468
6404.38 1478
6405.14 1450
6405.89 1480
6406.65 1450
6407.40 1476
6408.16 1517
6408.91 1530
6409.67 1604
6410.43 1570
6411.18 1592
6411.94 1541
6412.69 1472
6413.45 1489
6414.20 1512
6414.96 1494
6415.72 1568
6416.47 1626
6417.23 1669
6417.98 1589
6418.74 1582
6419.50 1597
6420.25 1560
6421.01 1526
6421.77 1555
6422.52 1512
6423.28 1542
6424.03 1538
6424.79 1590
6425.55 1575
6426.30 1486
6427.06 1574
6427.82 1556
6428.57 1541
6429.33 1519
6430.09 1533
6430.84 1573
6431.60 1550
6432.36 1580
6433.11 1602
6433.87 1590
6434.63 1627
6435.39 1620
6436.14 1650
6436.90 1702
6437.66 1751
6438.41 1708
6439.17 1653
6439.93 1720
6440.69 1748
6441.44 1722
6442.20 1759
6442.96 1767
6443.72 1799
6444.47 1847
6445.23 1851
6445.99 1820
6446.75 1831
6447.50 1887
6448.26 1920
6449.02 1953
6449.78 1894
6450.54 2000
6451.29 1934
6452.05 1950
6452.81 1932
6453.57 1919
6454.33 1926
6455.08 1949
6455.84 1893
6456.60 1955
6457.36 1980
6458.12 2059
6458.88 2004
6459.64 1952
6460.39 2028
6461.15 2109
6461.91 2245
6462.67 2164
6463.43 2229
6464.19 2234
6464.95 2314
6465.70 2340
6466.46 2333
6467.22 2439
6467.98 2404
6468.74 2434
6469.50 2370
6470.26 2364
6471.02 2447
6471.78 2442
6472.54 2405
6473.30 2341
6474.05 2483
6474.81 2537
6475.57 2550
6476.33 2576
6477.09 2571
6477.85 2662
6478.61 2714
6479.37 2748
6480.13 2818
6480.89 2895
6481.65 2837
6482.41 2942
6483.17 2885
6483.93 2959
6484.69 2999
6485.45 3007
6486.21 3039
6486.97 3090
6487.73 3091
6488.49 3186
6489.25 3213
6490.01 3371
6490.77 3535
6491.53 3598
6492.29 3561
6493.05 3648
6493.81 3734
6494.57 3596
6495.33 3587
6496.10 3706
6496.86 3660
6497.62 3617
6498.38 3666
6499.14 3595
6499.90 3519
6500.66 3604
6501.42 3683
6502.18 3774
6502.94 3949
6503.70 4254
6504.47 4953
6505.23 6071
6505.99 7699
6506.75 9473
6507.51 11274
6508.27 12741
6509.03 13612
6509.79 13696
6510.56 13234
6511.32 12190
6512.08 11005
6512.84 9473
6513.60 8157
6514.36 7158
6515.13 6131
6515.89 5604
6516.65 5063
6517.41 4759
6518.17 4471
6518.94 4261
6519.70 4154
6520.46 3988
6521.22 3994
6521.98 4010
6522.75 4066
6523.51 4133
6524.27 4464
6525.03 4760
6525.79 4868
6526.56 5249
6527.32 5493
6528.08 5666
6528.84 5572
6529.61 5587
6530.37 5415
6531.13 5168
6531.90 5070
6532.66 5298
6533.42 5549
6534.18 5811
6534.95 6641
6535.71 7309
6536.47 7600
6537.24 7902
6538.00 7745
6538.76 7282
6539.53 6757
6540.29 6236
6541.05 5687
6541.82 5125
6542.58 4807
6543.34 4456
6544.11 4307
6544.87 4291
6545.63 4239
6546.40 4227
6547.16 4160
6547.92 4151
6548.69 4186
6549.45 4056
6550.21 3836
6550.98 3593
6551.74 3616
6552.51 3580
6553.27 3486
6554.03 3430
6554.80 3309
6555.56 3253
6556.33 3292
6557.09 3328
6557.85 3261
6558.62 3221
6559.38 3258
6560.15 3374
6560.91 3414
6561.68 3390
6562.44 3416
6563.21 3505
6563.97 3513
6564.74 3478
6565.50 3537
6566.26 3558
6567.03 3657
6567.79 3548
6568.56 3504
6569.32 3554
6570.09 3614
6570.85 3536
6571.62 3575
6572.38 3591
6573.15 3675
6573.91 3812
6574.68 3796
6575.44 3776
6576.21 3807
6576.98 3733
6577.74 3613
6578.51 3693
6579.27 3634
6580.04 3611
6580.80 3690
6581.57 3602
6582.33 3651
6583.10 3625
6583.87 3655
6584.63 3713
6585.40 3708
6586.16 3752
6586.93 3617
6587.70 3578
6588.46 3487
6589.23 3509
6589.99 3549
6590.76 3570
6591.53 3639
6592.29 3723
6593.06 3928
6593.82 3973
6594.59 4248
6595.36 4465
6596.12 4383
6596.89 4329
6597.66 4252
6598.42 4155
6599.19 3973
6599.96 3866
6600.72 3703
6601.49 3596
6602.26 3456
6603.02 3300
6603.79 3189
6604.56 3126
6605.33 3077
6606.09 3102
6606.86 3034
6607.63 3046
6608.39 3043
6609.16 3007
6609.93 3014
6610.70 3041
6611.46 2970
6612.23 2942
6613.00 3023
6613.77 2972
6614.53 2875
6615.30 2871
6616.07 2972
6616.84 2960
6617.60 2937
6618.37 2993
6619.14 3080
6619.91 3099
6620.68 3187
6621.44 3214
6622.21 3339
6622.98 3428
6623.75 3498
6624.52 3461
6625.28 3362
6626.05 3322
6626.82 3311
6627.59 3223
6628.36 3099
6629.13 3132
6629.89 3019
6630.66 3044
6631.43 3162
6632.20 3152
6632.97 3302
6633.74 3576
6634.51 3695
6635.27 3805
6636.04 3885
6636.81 3895
6637.58 4003
6638.35 3953
6639.12 3884
6639.89 3958
6640.66 4030
6641.43 4091
6642.19 4111
6642.96 4028
6643.73 4026
6644.50 3811
6645.27 3561
6646.04 3392
6646.81 3246
6647.58 3030
6648.35 2875
6649.12 2790
6649.89 2670
6650.66 2634
6651.43 2705
6652.20 2638
6652.97 2568
6653.74 2503
6654.51 2521
6655.28 2583
6656.05 2573
6656.82 2588
6657.59 2513
6658.36 2492
6659.13 2493
6659.90 2437
6660.67 2420
6661.44 2427
6662.21 2409
6662.98 2405
6663.75 2425
6664.52 2471
6665.29 2415
6666.06 2401
6666.83 2344
6667.60 2464
6668.37 2518
6669.14 2521
6669.91 2537
6670.68 2554
6671.46 2585
6672.23 2579
6673.00 2667
6673.77 2723
6674.54 2572
6675.31 2608
6676.08 2548
6676.85 2607
6677.62 2673
6678.40 2725
6679.17 2731
6679.94 2768
6680.71 2653
6681.48 2730
6682.25 2859
6683.02 2932
6683.80 3009
6684.57 3015
6685.34 3068
6686.11 3079
6686.88 3139
6687.65 3039
6688.43 2973
6689.20 2795
6689.97 2728
6690.74 2673
6691.51 2567
6692.29 2422
6693.06 2364
6693.83 2360
6694.60 2316
6695.37 2304
6696.15 2268
6696.92 2202
6697.69 2285
6698.46 2228
6699.24 2188
6700.01 2132
6700.78 2154
6701.55 2151
6702.33 2086
6703.10 2106
6703.87 2156
6704.64 2126
6705.42 2099
6706.19 2130
6706.96 2060
6707.74 2072
6708.51 2091
6709.28 1995
6710.06 1967
6710.83 1971
6711.60 1952
6712.37 2018
6713.15 1931
6713.92 1879
6714.69 1979
6715.47 1932
6716.24 1959
6717.01 1970
6717.79 1952
6718.56 1883
6719.34 1871
6720.11 1919
6720.88 1957
6721.66 1906
6722.43 1922
6723.20 1931
6723.98 1957
6724.75 1863
6725.53 1829
6726.30 1898
6727.07 1877
6727.85 1835
6728.62 1854
6729.40 1847
6730.17 1907
6730.95 1878
6731.72 1880
6732.49 1864
6733.27 1908
6734.04 1952
6734.82 1949
6735.59 1923
6736.37 1875
6737.14 1975
6737.92 1946
6738.69 1986
6739.47 1990
6740.24 1920
6741.01 1916
6741.79 1996
6742.56 1989
6743.34 1977
6744.11 1987
6744.89 2053
6745.67 2047
6746.44 2057
6747.22 2094
6747.99 2082
6748.77 2163
6749.54 2186
6750.32 2226
6751.09 2294
6751.87 2367
6752.64 2522
6753.42 2690
6754.19 2681
6754.97 2558
6755.75 2473
6756.52 2471
6757.30 2432
6758.07 2279
6758.85 2381
6759.63 2301
6760.40 2274
6761.18 2194
6761.95 2198
6762.73 2182
6763.51 2084
6764.28 2115
6765.06 2121
6765.83 2066
6766.61 2085
6767.39 2115
6768.16 2098
6768.94 2117
6769.72 2118
6770.49 2033
6771.27 1980
6772.05 1967
6772.82 1969
6773.60 1914
6774.38 1882
6775.15 1902
6775.93 1881
6776.71 1866
6777.48 1857
6778.26 1862
6779.04 1805
6779.82 1883
6780.59 1876
6781.37 1851
6782.15 1851
6782.92 1798
6783.70 1768
6784.48 1776
6785.26 1791
6786.03 1754
6786.81 1817
6787.59 1785
6788.37 1730
6789.14 1761
6789.92 1730
6790.70 1737
6791.48 1688
6792.25 1654
6793.03 1673
6793.81 1723
6794.59 1723
6795.37 1601
6796.14 1650
6796.92 1616
6797.70 1591
6798.48 1654
6799.26 1658
6800.04 1715
6800.81 1673
6801.59 1718
6802.37 1642
6803.15 1656
6803.93 1658
6804.71 1688
6805.48 1713
6806.26 1740
6807.04 1766
6807.82 1646
6808.60 1634
6809.38 1703
6810.16 1619
6810.94 1636
6811.71 1567
6812.49 1569
6813.27 1602
6814.05 1661
6814.83 1708
6815.61 1679
6816.39 1664
6817.17 1635
6817.95 1668
6818.73 1666
6819.51 1688
6820.29 1720
6821.07 1715
6821.84 1680
6822.62 1580
6823.40 1640
6824.18 1665
6824.96 1688
6825.74 1649
6826.52 1641
6827.30 1674
6828.08 1681
6828.86 1664
6829.64 1646
6830.42 1655
6831.20 1663
6831.98 1713
6832.76 1710
6833.54 1746
6834.32 1772
6835.10 1863
6835.88 1999
6836.66 2066
6837.44 2207
6838.22 2434
6839.01 2568
6839.79 2615
6840.57 2552
6841.35 2459
6842.13 2368
6842.91 2290
6843.69 2186
6844.47 2095
6845.25 2028
6846.03 2015
6846.81 2061
6847.59 2060
6848.37 2266
6849.16 2463
6849.94 2753
6850.72 2797
6851.50 2904
6852.28 2984
6853.06 2966
6853.84 2832
6854.62 2685
6855.41 2551
6856.19 2351
6856.97 2278
6857.75 2110
6858.53 2037
6859.31 1969
6860.10 1896
6860.88 1942
6861.66 1921
6862.44 1911
6863.22 1823
6864.00 1781
6864.79 1834
6865.57 1893
6866.35 1812
6867.13 1925
6867.91 1937
6868.70 1961
6869.48 1990
6870.26 1882
6871.04 1860
6871.83 1931
6872.61 1951
6873.39 1969
6874.17 2008
6874.96 2088
6875.74 2092
6876.52 2159
6877.30 2152
6878.09 2173
6878.87 2250
6879.65 2491
6880.43 2563
6881.22 2724
6882.00 2895
6882.78 3095
6883.57 3056
6884.35 3070
6885.13 3013
6885.92 2976
6886.70 3025
6887.48 3152
6888.27 3263
6889.05 3423
6889.83 3396
6890.62 3344
6891.40 3277
6892.18 3138
6892.97 2968
6893.75 2806
6894.53 2646
6895.32 2469
6896.10 2484
6896.88 2356
6897.67 2433
6898.45 2427
6899.24 2412
6900.02 2453
6900.80 2408
6901.59 2479
6902.37 2468
6903.16 2381
6903.94 2376
6904.73 2364
6905.51 2366
6906.29 2371
6907.08 2440
6907.86 2343
6908.65 2334
6909.43 2351
6910.22 2313
6911.00 2323
6911.79 2226
6912.57 2231
6913.35 2185
6914.14 2231
6914.92 2255
6915.71 2194
6916.49 2166
6917.28 2158
6918.06 2227
6918.85 2219
6919.63 2193
6920.42 2264
6921.20 2290
6921.99 2280
6922.78 2316
6923.56 2282
6924.35 2360
6925.13 2389
6925.92 2365
6926.70 2436
6927.49 2472
6928.27 2454
6929.06 2551
6929.84 2515
6930.63 2499
6931.42 2540
6932.20 2479
6932.99 2493
6933.77 2516
6934.56 2498
6935.35 2558
6936.13 2546
6936.92 2601
6937.70 2725
6938.49 2877
6939.28 2943
6940.06 3070
6940.85 3197
6941.63 3371
6942.42 3581
6943.21 3685
6943.99 3720
6944.78 3740
6945.57 3777
6946.35 3829
6947.14 3891
6947.93 3834
6948.71 3908
6949.50 3865
6950.29 3791
6951.07 3708
6951.86 3624
6952.65 3570
6953.44 3462
6954.22 3312
6955.01 3297
6955.80 3310
6956.58 3305
6957.37 3403
6958.16 3415
6958.95 3343
6959.73 3357
6960.52 3372
6961.31 3442
6962.09 3471
6962.88 3579
6963.67 3540
6964.46 3671
6965.25 3795
6966.03 3973
6966.82 4194
6967.61 4295
6968.40 4496
6969.18 4633
6969.97 4799
6970.76 4804
6971.55 4728
6972.34 4764
6973.12 4729
6973.91 4736
6974.70 4755
6975.49 4735
6976.28 4790
6977.07 4925
6977.85 4964
6978.64 5152
6979.43 5465
6980.22 5934
6981.01 6725
6981.80 7615
6982.59 9039
6983.37 11050
6984.16 12971
6984.95 15208
6985.74 16751
6986.53 17561
6987.32 17520
6988.11 16628
6988.90 15328
6989.69 13600
6990.47 11883
6991.26 10021
6992.05 8566
6992.84 7147
6993.63 6176
6994.42 5353
6995.21 4732
6996.00 4257
6996.79 3938
6997.58 3715
6998.37 3447
6999.16 3265
6999.95 3233
7000.74 3155
7001.53 3103
7002.32 3058
7003.11 3000
7003.90 3012
7004.69 2820
7005.48 2793
7006.27 2667
7007.06 2581
7007.85 2480
7008.64 2528
7009.43 2634
7010.22 2699
7011.01 2729
7011.80 2897
7012.59 2972
7013.38 3013
7014.17 3003
7014.96 3123
7015.75 3058
7016.54 2988
7017.33 2992
7018.12 2843
7018.91 2891
7019.70 2927
7020.49 3029
7021.28 3169
7022.07 3226
7022.87 3428
7023.66 3559
7024.45 3626
7025.24 3637
7026.03 3652
7026.82 3623
7027.61 3487
7028.40 3371
7029.19 3286
7029.99 3141
7030.78 3070
7031.57 2881
7032.36 2782
7033.15 2686
7033.94 2745
7034.74 2712
7035.53 2788
7036.32 2775
7037.11 2826
7037.90 2836
7038.69 2834
7039.49 2785
7040.28 2794
7041.07 2791
7041.86 2686
7042.65 2762
7043.45 2761
7044.24 2669
7045.03 2715
7045.82 2746
7046.61 2793
7047.41 2881
7048.20 2927
7048.99 3035
7049.78 3152
7050.58 3174
7051.37 3183
7052.16 3262
7052.95 3211
7053.75 3027
7054.54 2934
7055.33 2787
7056.13 2833
7056.92 2688
7057.71 2648
7058.50 2678
7059.30 2639
7060.09 2670
7060.88 2616
7061.68 2588
7062.47 2598
7063.26 2576
7064.06 2505
7064.85 2505
7065.64 2447
7066.44 2343
7067.23 2312
7068.02 2349
7068.82 2273
7069.61 2268
7070.40 2248
7071.20 2198
7071.99 2105
7072.78 2091
7073.58 2111
7074.37 1989
7075.17 1962
7075.96 1974
7076.75 2003
7077.55 2010
7078.34 1988
7079.14 1949
7079.93 1907
7080.72 1854
7081.52 1919
7082.31 1933
7083.11 1927
7083.90 1867
7084.70 1990
7085.49 2034
7086.28 2034
7087.08 2016
7087.87 2103
7088.67 2041
7089.46 2121
7090.26 2070
7091.05 2032
7091.85 1998
7092.64 1887
7093.44 1824
7094.23 1764
7095.03 1782
7095.82 1694
7096.62 1621
7097.41 1585
7098.21 1653
7099.00 1648
7099.80 1555
7100.59 1593
7101.39 1642
7102.18 1591
7102.98 1559
7103.77 1550
7104.57 1533
7105.37 1478
7106.16 1494
7106.96 1464
7107.75 1491
7108.55 1418
7109.34 1421
7110.14 1446
7110.94 1382
7111.73 1340
7112.53 1425
7113.32 1390
7114.12 1420
7114.92 1443
7115.71 1422
7116.51 1416
7117.30 1428
7118.10 1422
7118.90 1466
7119.69 1354
7120.49 1301
7121.29 1384
7122.08 1386
7122.88 1354
7123.68 1414
7124.47 1366
7125.27 1352
7126.07 1414
7126.86 1343
7127.66 1381
7128.46 1384
7129.25 1405
7130.05 1452
7130.85 1369
7131.64 1405
7132.44 1392
7133.24 1420
7134.04 1377
7134.83 1352
7135.63 1319
7136.43 1400
7137.23 1344
7138.02 1295
7138.82 1317
7139.62 1292
7140.42 1254
7141.21 1234
7142.01 1259
7142.81 1258
7143.61 1219
7144.40 1212
7145.20 1175
7146.00 1196
7146.80 1184
7147.59 1187
7148.39 1180
7149.19 1186
7149.99 1186
7150.79 1185
7151.59 1196
7152.38 1194
7153.18 1247
7153.98 1188
7154.78 1246
7155.58 1227
7156.38 1227
7157.17 1207
7157.97 1243
7158.77 1259
7159.57 1214
7160.37 1205
7161.17 1165
7161.97 1162
7162.76 1143
7163.56 1142
7164.36 1188
7165.16 1159
7165.96 1133
7166.76 1131
7167.56 1158
7168.36 1168
7169.16 1170
7169.96 1150
7170.75 1134
7171.55 1132
7172.35 1153
7173.15 1136
7173.95 1112
7174.75 1076
7175.55 1067
7176.35 1101
7177.15 1107
7177.95 1103
7178.75 1100
7179.55 1091
7180.35 1107
7181.15 1088
7181.95 1125
7182.75 1088
7183.55 1079
7184.35 1090
7185.15 1094
7185.95 1087
7186.75 1122
7187.55 1068
7188.35 1061
7189.15 1020
7189.95 1029
7190.75 1046
7191.55 1025
7192.35 1034
7193.15 1025
7193.95 1050
7194.75 1049
7195.55 1006
7196.35 1037
7197.15 993
7197.95 1007
7198.76 1016
7199.56 1029
7200.36 1044
7201.16 991
7201.96 1014
7202.76 1042
7203.56 1030
7204.36 1081
7205.16 1023
7205.96 1045
7206.77 1029
7207.57 1045
7208.37 1065
7209.17 1085
7209.97 1071
7210.77 1067
7211.57 1097
7212.38 1107
7213.18 1105
7213.98 1112
7214.78 1153
7215.58 1104
7216.38 1147
7217.19 1106
7217.99 1129
7218.79 1131
7219.59 1108
7220.39 1118
7221.20 1088
7222.00 1124
7222.80 1131
7223.60 1126
7224.40 1113
7225.21 1088
7226.01 1111
7226.81 1081
7227.61 1078
7228.42 1061
7229.22 1110
7230.02 1070
7230.82 1098
7231.63 1092
7232.43 1133
7233.23 1183
7234.03 1250
7234.84 1315
7235.64 1327
7236.44 1368
7237.25 1406
7238.05 1399
7238.85 1415
7239.65 1324
7240.46 1328
7241.26 1292
7242.06 1242
7242.87 1197
7243.67 1129
7244.47 1120
7245.28 1166
7246.08 1161
7246.88 1116
7247.69 1135
7248.49 1140
7249.30 1100
7250.10 1117
7250.90 1104
7251.71 1164
7252.51 1120
7253.31 1204
7254.12 1198
7254.92 1155
7255.73 1150
7256.53 1152
7257.33 1142
7258.14 1143
7258.94 1160
7259.75 1148
7260.55 1190
7261.35 1158
7262.16 1090
7262.96 1076
7263.77 1139
7264.57 1196
7265.38 1173
7266.18 1162
7266.99 1176
7267.79 1167
7268.59 1184
7269.40 1210
7270.20 1223
7271.01 1189
7271.81 1208
7272.62 1208
7273.42 1187
7274.23 1238
7275.03 1309
7275.84 1248
7276.64 1201
7277.45 1213
7278.25 1195
7279.06 1311
7279.86 1317
7280.67 1355
7281.48 1468
7282.28 1591
7283.09 1704
7283.89 1776
7284.70 1844
7285.50 1881
7286.31 1887
7287.11 1832
7287.92 1777
7288.73 1646
7289.53 1589
7290.34 1485
7291.14 1502
7291.95 1399
7292.76 1309
7293.56 1317
7294.37 1325
7295.17 1295
7295.98 1288
7296.79 1345
7297.59 1330
7298.40 1285
7299.21 1379
7300.01 1354
7300.82 1346
7301.62 1374
7302.43 1325
7303.24 1388
7304.04 1402
7304.85 1357
7305.66 1421
7306.46 1390
7307.27 1429
7308.08 1491
7308.89 1580
7309.69 1619
7310.50 1608
7311.31 1567
7312.11 1626
7312.92 1621
7313.73 1639
7314.53 1591
7315.34 1657
7316.15 1775
7316.96 1882
7317.76 2013
7318.57 2284
7319.38 2419
7320.19 2541
7320.99 2612
7321.80 2566
7322.61 2512
7323.42 2373
7324.22 2225
7325.03 2068
7325.84 1974
7326.65 1834
7327.46 1706
7328.26 1646
7329.07 1690
7329.88 1615
7330.69 1563
7331.50 1518
7332.30 1486
7333.11 1506
7333.92 1499
7334.73 1502
7335.54 1492
7336.35 1546
7337.15 1564
7337.96 1587
7338.77 1602
7339.58 1612
7340.39 1599
7341.20 1627
7342.01 1637
7342.82 1605
7343.62 1549
7344.43 1501
7345.24 1380
7346.05 1403
7346.86 1418
7347.67 1403
7348.48 1382
7349.29 1374
7350.10 1345
7350.91 1351
7351.71 1261
7352.52 1249
7353.33 1299
7354.14 1344
7354.95 1357
7355.76 1283
7356.57 1374
7357.38 1393
7358.19 1405
7359.00 1438
7359.81 1485
7360.62 1435
7361.43 1448
7362.24 1469
7363.05 1448
7363.86 1411
7364.67 1435
7365.48 1380
7366.29 1360
7367.10 1392
7367.91 1288
7368.72 1273
7369.53 1264
7370.34 1210
7371.15 1187
7371.96 1215
7372.77 1222
7373.58 1247
7374.39 1240
7375.20 1199
7376.01 1206
7376.82 1222
7377.63 1301
7378.45 1302
7379.26 1389
7380.07 1425
7380.88 1454
7381.69 1498
7382.50 1567
7383.31 1500
7384.12 1431
7384.93 1354
7385.74 1373
7386.56 1350
7387.37 1269
7388.18 1269
7388.99 1213
7389.80 1236
7390.61 1158
7391.42 1127
7392.24 1160
7393.05 1172
7393.86 1099
7394.67 1081
7395.48 1111
7396.29 1130
7397.10 1049
7397.92 1076
7398.73 1109
7399.54 1146
7400.35 1070
7401.16 1116
7401.98 1135
7402.79 1094
7403.60 1108
7404.41 1089
7405.23 1062
7406.04 1066
7406.85 1113
7407.66 1081
7408.47 1039
7409.29 1043
7410.10 1069
7410.91 1023
7411.72 1009
7412.54 1009
7413.35 996
7414.16 1003
7414.98 1001
7415.79 1021
7416.60 975
7417.41 981
7418.23 988
7419.04 981
7419.85 962
7420.67 940
7421.48 917
7422.29 971
7423.11 986
7423.92 944
7424.73 938
7425.54 949
7426.36 917
7427.17 922
7427.99 926
7428.80 941
7429.61 957
7430.43 951
7431.24 973
7432.05 863
7432.87 864
7433.68 922
7434.49 957
7435.31 928
7436.12 926
7436.94 929
7437.75 968
7438.56 940
7439.38 919
7440.19 925
7441.01 882
7441.82 919
7442.64 946
7443.45 926
7444.26 898
7445.08 869
7445.89 913
7446.71 913
7447.52 899
7448.34 851
7449.15 900
7449.97 885
7450.78 938
7451.59 932
7452.41 888
7453.22 919
7454.04 942
7454.85 904
7455.67 916
7456.48 916
7457.30 927
7458.11 877
7458.93 884
7459.74 895
7460.56 920
7461.38 909
7462.19 874
7463.01 906
7463.82 961
7464.64 940
7465.45 879
7466.27 920
7467.08 886
7467.90 868
7468.72 923
7469.53 908
7470.35 894
7471.16 916
7471.98 909
7472.79 881
7473.61 967
7474.43 1009
7475.24 1010
7476.06 957
7476.87 938
7477.69 925
7478.51 974
7479.32 876
7480.14 900
7480.96 889
7481.77 925
7482.59 901
7483.41 905
7484.22 901
7485.04 910
7485.85 895
7486.67 925
7487.49 937
7488.31 924
7489.12 959
7489.94 883
7490.76 927
7491.57 913
7492.39 909
7493.21 885
7494.02 859
7494.84 887
7495.66 891
7496.48 920
7497.29 909
7498.11 902
7498.93 926
7499.74 928
7500.56 948
7501.38 887
7502.20 923
7503.01 917
7503.83 890
7504.65 890
7505.47 911
7506.29 957
7507.10 932
7507.92 927
7508.74 905
7509.56 899
7510.37 931
7511.19 928
7512.01 926
7512.83 956
7513.65 914
7514.47 875
7515.28 889
7516.10 881
7516.92 917
7517.74 913
7518.56 898
7519.38 882
7520.19 853
7521.01 862
7521.83 879
7522.65 864
7523.47 916
7524.29 869
7525.11 895
7525.92 886
7526.74 946
7527.56 944
7528.38 893
7529.20 902
7530.02 897
7530.84 905
7531.66 871
7532.48 902
7533.30 896
7534.12 876
7534.93 871
7535.75 914
7536.57 924
7537.39 887
7538.21 926
7539.03 914
7539.85 913
7540.67 929
7541.49 881
7542.31 908
7543.13 949
7543.95 903
7544.77 910
7545.59 951
7546.41 929
7547.23 924
7548.05 926
7548.87 883
7549.69 919
7550.51 925
7551.33 902
7552.15 893
7552.97 883
7553.79 902
7554.61 910
7555.43 950
7556.25 890
7557.07 933
7557.89 939
7558.71 923
7559.53 922
7560.36 973
7561.18 934
7562.00 962
7562.82 945
7563.64 911
7564.46 965
7565.28 909
7566.10 948
7566.92 943
7567.74 972
7568.56 943
7569.39 966
7570.21 972
7571.03 977
7571.85 932
7572.67 964
7573.49 956
7574.31 968
7575.14 977
7575.96 978
7576.78 985
7577.60 934
7578.42 939
7579.24 972
7580.06 991
7580.89 996
7581.71 987
7582.53 1021
7583.35 996
7584.17 1071
7585.00 1044
7585.82 1024
7586.64 1087
7587.46 1089
7588.29 1064
7589.11 1094
7589.93 1053
7590.75 1085
7591.57 1095
7592.40 1057
7593.22 1073
7594.04 1087
7594.86 1088
7595.69 1118
7596.51 1167
7597.33 1169
7598.15 1173
7598.98 1181
7599.80 1157
7600.62 1169
7601.45 1246
7602.27 1274
7603.09 1258
7603.92 1300
7604.74 1305
7605.56 1322
7606.38 1327
7607.21 1341
7608.03 1284
7608.85 1296
7609.68 1281
7610.50 1255
7611.32 1279
7612.15 1237
7612.97 1284
7613.80 1274
7614.62 1249
7615.44 1345
7616.27 1353
7617.09 1410
7617.91 1458
7618.74 1505
7619.56 1549
7620.39 1553
7621.21 1445
7622.03 1440
7622.86 1378
7623.68 1390
7624.51 1383
7625.33 1404
7626.15 1446
7626.98 1368
7627.80 1362
7628.63 1332
7629.45 1415
7630.28 1424
7631.10 1452
7631.93 1443
7632.75 1400
7633.58 1440
7634.40 1408
7635.22 1400
7636.05 1354
7636.87 1389
7637.70 1348
7638.52 1241
7639.35 1233
7640.17 1222
7641.00 1200
7641.82 1193
7642.65 1181
7643.47 1223
7644.30 1242
7645.13 1267
7645.95 1217
7646.78 1247
7647.60 1259
7648.43 1312
7649.25 1329
7650.08 1285
7650.90 1247
7651.73 1243
7652.55 1271
7653.38 1266
7654.21 1152
7655.03 1193
7655.86 1134
7656.68 1099
7657.51 1104
7658.34 1067
7659.16 1068
7659.99 1007
7660.81 1036
7661.64 1023
7662.47 1041
7663.29 1003
7664.12 1026
7664.95 1017
7665.77 971
7666.60 994
7667.42 1005
7668.25 996
7669.08 1013
7669.90 1015
7670.73 997
7671.56 1028
7672.38 1000
7673.21 1055
7674.04 987
7674.87 959
7675.69 1013
7676.52 1035
7677.35 1016
7678.17 953
7679.00 940
7679.83 1010
7680.65 1044
7681.48 1022
7682.31 1010
7683.14 1077
7683.96 1126
7684.79 1115
7685.62 1148
7686.45 1122
7687.27 1110
7688.10 1120
7688.93 1112
7689.76 1083
7690.58 1051
7691.41 1068
7692.24 1050
7693.07 1053
7693.90 1002
7694.72 993
7695.55 1031
7696.38 1115
7697.21 1070
7698.04 1042
7698.86 1082
7699.69 1121
7700.52 1117
7701.35 1084
7702.18 1039
7703.01 1060
7703.83 1106
7704.66 1107
7705.49 1075
7706.32 1049
7707.15 1039
7707.98 1009
7708.81 978
7709.63 993
7710.46 1015
7711.29 980
7712.12 997
7712.95 992
7713.78 987
7714.61 994
7715.44 972
7716.27 953
7717.10 973
7717.93 969
7718.75 932
7719.58 941
7720.41 975
7721.24 974
7722.07 911
7722.90 959
7723.73 930
7724.56 931
7725.39 970
7726.22 982
7727.05 981
7727.88 978
7728.71 999
7729.54 1009
7730.37 983
7731.20 975
7732.03 1036
7732.86 963
7733.69 973
7734.52 939
7735.35 901
7736.18 862
7737.01 918
7737.84 922
7738.67 913
7739.50 895
7740.33 898
7741.16 879
7741.99 897
7742.82 916
7743.65 939
7744.48 971
7745.31 989
7746.14 1063
7746.98 1073
7747.81 1153
7748.64 1145
7749.47 1167
7750.30 1134
7751.13 1068
7751.96 1069
7752.79 1054
7753.62 1015
7754.45 990
7755.29 963
7756.12 961
7756.95 965
7757.78 912
7758.61 906
7759.44 877
7760.27 882
7761.11 877
7761.94 883
7762.77 863
7763.60 877
7764.43 867
7765.26 900
7766.10 865
7766.93 857
7767.76 902
7768.59 873
7769.42 847
7770.26 882
7771.09 859
7771.92 847
7772.75 895
7773.58 884
7774.42 891
7775.25 859
7776.08 894
7776.91 897
7777.75 901
7778.58 870
7779.41 863
7780.24 869
7781.08 900
7781.91 924
7782.74 897
7783.57 898
7784.41 888
7785.24 905
7786.07 911
7786.91 955
7787.74 916
7788.57 871
7789.40 858
7790.24 897
7791.07 949
7791.90 910
7792.74 914
7793.57 948
7794.40 962
7795.24 914
7796.07 904
7796.90 954
7797.74 940
7798.57 907
7799.40 919
7800.24 927
7801.07 947
7801.91 950
7802.74 944
7803.57 999
7804.41 980
7805.24 1007
7806.07 1026
7806.91 1056
7807.74 1068
7808.58 1024
7809.41 1017
7810.25 1040
7811.08 1018
7811.91 1002
7812.75 1079
7813.58 1143
7814.42 1158
7815.25 1162
7816.09 1190
7816.92 1163
7817.75 1165
7818.59 1185
7819.42 1290
7820.26 1252
7821.09 1251
7821.93 1285
7822.76 1319
7823.60 1344
7824.43 1303
7825.27 1294
7826.10 1282
7826.94 1289
7827.77 1258
7828.61 1163
7829.44 1138
7830.28 1165
7831.11 1126
7831.95 1203
7832.78 1204
7833.62 1290
7834.46 1306
7835.29 1281
7836.13 1239
7836.96 1279
7837.80 1221
7838.63 1176
7839.47 1212
7840.31 1155
7841.14 1130
7841.98 1077
7842.81 1091
7843.65 1044
7844.48 1085
7845.32 1019
7846.16 1017
7846.99 1004
7847.83 1008
7848.67 1001
7849.50 991
7850.34 1060
7851.17 1019
7852.01 978
7852.85 1040
7853.68 1066
7854.52 1078
7855.36 1064
7856.19 1005
7857.03 1032
7857.87 1085
7858.70 1124
7859.54 1065
7860.38 1059
7861.21 1051
7862.05 1070
7862.89 1000
7863.72 1031
7864.56 1035
7865.40 1046
7866.24 960
7867.07 1000
7867.91 1039
7868.75 1051
7869.59 1077
7870.42 1040
7871.26 1045
7872.10 1109
7872.94 1035
7873.77 1064
7874.61 1090
7875.45 1108
7876.29 1225
7877.12 1229
7877.96 1252
7878.80 1299
7879.64 1300
7880.47 1375
7881.31 1379
7882.15 1318
7882.99 1317
7883.83 1324
7884.66 1291
7885.50 1181
7886.34 1138
7887.18 1165
7888.02 1173
7888.86 1176
7889.69 1170
7890.53 1167
7891.37 1203
7892.21 1199
7893.05 1230
7893.89 1207
7894.73 1239
7895.56 1171
7896.40 1191
7897.24 1149
7898.08 1100
7898.92 1085
7899.76 1087
7900.60 1026
7901.44 1040
7902.28 1049
7903.12 1092
7903.95 1039
7904.79 979
7905.63 1015
7906.47 1012
7907.31 1009
7908.15 967
7908.99 995
7909.83 1032
7910.67 1026
7911.51 1051
7912.35 1050
7913.19 1037
7914.03 1070
7914.87 1061
7915.71 1109
7916.55 1115
7917.39 1106
7918.23 1034
7919.07 1057
7919.91 1062
7920.75 1083
7921.59 1104
7922.43 1080
7923.27 1056
7924.11 1013
7924.95 1020
7925.79 962
7926.63 978
7927.47 916
7928.31 921
7929.15 975
7929.99 945
7930.83 923
7931.67 903
7932.51 910
7933.35 920
7934.19 943
7935.04 899
7935.88 871
7936.72 909
7937.56 986
7938.40 937
7939.24 923
7940.08 904
7940.92 930
7941.76 894
7942.60 933
7943.45 966
7944.29 926
7945.13 941
7945.97 964
7946.81 972
7947.65 970
7948.49 1048
7949.34 977
7950.18 984
7951.02 988
7951.86 953
7952.70 1031
7953.54 1091
7954.39 1123
7955.23 1155
7956.07 1142
7956.91 1111
7957.75 1160
7958.60 1176
7959.44 1140
7960.28 1106
7961.12 1081
7961.96 1103
7962.81 1117
7963.65 1102
7964.49 1161
7965.33 1116
7966.18 1166
7967.02 1267
7967.86 1291
7968.70 1240
7969.55 1298
7970.39 1255
7971.23 1232
7972.08 1149
7972.92 1091
7973.76 1045
7974.60 1017
7975.45 999
7976.29 996
7977.13 978
7977.98 939
7978.82 917
7979.66 926
7980.51 891
7981.35 882
7982.19 918
7983.04 943
7983.88 939
7984.72 880
7985.57 863
7986.41 864
7987.25 873
7988.10 907
7988.94 866
7989.78 916
7990.63 822
7991.47 867
7992.32 798
7993.16 824
7994.00 787
7994.85 805
7995.69 794
7996.54 858
7997.38 818
7998.22 808
7999.07 744
7999.91 746
8000.76 755
8001.60 809
8002.45 753
8003.29 746
8004.13 777
8004.98 777
8005.82 768
8006.67 772
8007.51 784
8008.36 759
8009.20 776
8010.05 716
8010.89 726
8011.74 703
8012.58 707
8013.43 735
8014.27 698
8015.12 701
8015.96 701
8016.81 723
8017.65 737
8018.50 695
8019.34 691
8020.19 703
8021.03 709
8021.88 687
8022.72 724
8023.57 722
8024.41 700
8025.26 714
8026.11 680
8026.95 653
8027.80 708
8028.64 692
8029.49 678
8030.33 683
8031.18 697
8032.03 683
8032.87 694
8033.72 653
8034.56 651
8035.41 700
8036.26 720
8037.10 720
8037.95 697
8038.80 694
8039.64 709
8040.49 721
8041.34 677
8042.18 726
8043.03 700
8043.87 711
8044.72 704
8045.57 693
8046.41 691
8047.26 730
8048.11 689
8048.96 645
8049.80 665
8050.65 666
8051.50 661
8052.34 728
8053.19 676
8054.04 673
8054.88 688
8055.73 645
8056.58 656
8057.43 646
8058.27 618
8059.12 635
8059.97 678
8060.82 633
8061.66 638
8062.51 636
8063.36 642
8064.21 687
8065.05 643
8065.90 665
8066.75 626
8067.60 649
8068.44 632
8069.29 629
8070.14 653
8070.99 648
8071.84 644
8072.68 670
8073.53 647
8074.38 642
8075.23 602
8076.08 643
8076.93 636
8077.77 632
8078.62 664
8079.47 628
8080.32 655
8081.17 656
8082.02 648
8082.87 625
8083.71 658
8084.56 641
8085.41 656
8086.26 656
8087.11 644
8087.96 641
8088.81 667
8089.66 680
8090.51 681
8091.35 657
8092.20 656
8093.05 652
8093.90 675
8094.75 657
8095.60 645
8096.45 665
8097.30 648
8098.15 670
8099.00 670
8099.85 681
8100.70 630
8101.55 649
8102.40 670
8103.25 660
8104.10 667
8104.95 640
8105.80 674
8106.65 667
8107.50 662
8108.35 657
8109.20 688
8110.05 635
8110.90 672
8111.75 673
8112.60 659
8113.45 648
8114.30 671
8115.15 656
8116.00 660
8116.85 633
8117.70 651
8118.55 639
8119.40 628
8120.25 667
8121.10 667
8121.95 688
8122.80 649
8123.65 655
8124.50 649
8125.35 703
8126.20 686
8127.06 645
8127.91 706
8128.76 689
8129.61 707
8130.46 677
8131.31 689
8132.16 683
8133.01 662
8133.86 717
8134.72 746
8135.57 730
8136.42 695
8137.27 660
8138.12 686
8138.97 700
8139.83 677
8140.68 664
8141.53 690
8142.38 672
8143.23 713
8144.08 665
8144.94 668
8145.79 722
8146.64 700
8147.49 660
8148.34 724
8149.20 731
8150.05 716
8150.90 755
8151.75 716
8152.60 700
8153.46 749
8154.31 779
8155.16 785
8156.01 809
8156.87 815
8157.72 815
8158.57 775
8159.42 782
8160.28 762
8161.13 744
8161.98 738
8162.84 661
8163.69 679
8164.54 688
8165.39 715
8166.25 672
8167.10 630
8167.95 653
8168.81 667
8169.66 647
8170.51 685
8171.37 607
8172.22 676
8173.07 615
8173.93 618
8174.78 700
8175.63 674
8176.49 628
8177.34 626
8178.19 607
8179.05 580
8179.90 616
8180.76 635
8181.61 658
8182.46 636
8183.32 671
8184.17 629
8185.02 639
8185.88 627
8186.73 619
8187.59 630
8188.44 634
8189.30 614
8190.15 598
8191.00 618
8191.86 586
8192.71 617
8193.57 632
8194.42 596
8195.28 581
8196.13 593
8196.99 599
8197.84 621
8198.69 605
8199.55 599
8200.40 631
8201.26 666
8202.11 663
8202.97 609
8203.82 636
8204.68 612
8205.53 624
8206.39 589
8207.24 631
8208.10 624
8208.95 625
8209.81 613
8210.67 643
8211.52 614
8212.38 596
8213.23 604
8214.09 598
8214.94 632
8215.80 623
8216.65 605
8217.51 633
8218.37 645
8219.22 626
8220.08 594
8220.93 609
8221.79 641
8222.64 611
8223.50 677
8224.36 622
8225.21 627
8226.07 651
8226.92 648
8227.78 613
8228.64 612
8229.49 646
8230.35 627
8231.21 593
8232.06 613
8232.92 615
8233.78 636
8234.63 638
8235.49 594
8236.35 638
8237.20 637
8238.06 611
8238.92 614
8239.77 615
8240.63 635
8241.49 653
8242.34 603
8243.20 608
8244.06 613
8244.91 589
8245.77 632
8246.63 620
8247.49 644
8248.34 590
8249.20 647
8250.06 626
8250.92 605
8251.77 640
8252.63 630
8253.49 625
8254.35 609
8255.20 629
8256.06 606
8256.92 626
8257.78 615
8258.63 613
8259.49 626
8260.35 648
8261.21 673
8262.07 645
8262.92 606
8263.78 603
8264.64 602
8265.50 647
8266.36 636
8267.22 634
8268.07 663
8268.93 649
8269.79 662
8270.65 644
8271.51 670
8272.37 657
8273.22 659
8274.08 694
8274.94 715
8275.80 692
8276.66 707
8277.52 728
8278.38 738
8279.24 760
8280.09 813
8280.95 779
8281.81 763
8282.67 773
8283.53 734
8284.39 779
8285.25 776
8286.11 765
8286.97 754
8287.83 782
8288.69 711
8289.55 695
8290.41 681
8291.26 730
8292.12 765
8292.98 807
8293.84 784
8294.70 806
8295.56 808
8296.42 790
8297.28 706
8298.14 723
8299.00 736
8299.86 741
8300.72 743
8301.58 726
8302.44 706
8303.30 697
8304.16 688
8305.02 690
8305.88 676
8306.74 661
8307.60 706
8308.46 699
8309.33 674
8310.19 670
8311.05 672
8311.91 700
8312.77 713
8313.63 699
8314.49 667
8315.35 677
8316.21 664
8317.07 664
8317.93 654
8318.79 644
8319.65 628
8320.52 633
8321.38 631
8322.24 663
8323.10 679
8323.96 653
8324.82 617
8325.68 667
8326.54 643
8327.41 623
8328.27 641
8329.13 648
8329.99 661
8330.85 676
8331.71 654
8332.57 662
8333.44 662
8334.30 670
8335.16 674
8336.02 672
8336.88 710
8337.75 661
8338.61 649
8339.47 674
8340.33 678
8341.19 668
8342.06 650
8342.92 675
8343.78 684
8344.64 681
8345.50 673
8346.37 694
8347.23 671
8348.09 679
8348.95 671
8349.82 664
8350.68 683
8351.54 710
8352.40 681
8353.27 700
8354.13 666
8354.99 686
8355.86 653
8356.72 631
8357.58 685
8358.45 723
8359.31 665
8360.17 647
8361.03 667
8361.90 669
8362.76 660
8363.62 660
8364.49 676
8365.35 698
8366.21 658
8367.08 687
8367.94 694
8368.80 685
8369.67 675
8370.53 709
8371.40 698
8372.26 668
8373.12 696
8373.99 674
8374.85 699
8375.71 707
8376.58 669
8377.44 669
8378.31 731
8379.17 722
8380.03 727
8380.90 730
8381.76 699
8382.63 702
8383.49 726
8384.36 722
8385.22 734
8386.08 748
8386.95 731
8387.81 733
8388.68 704
8389.54 651
8390.41 736
8391.27 716
8392.14 725
8393.00 716
8393.87 719
8394.73 757
8395.60 733
8396.46 695
8397.33 712
8398.19 718
8399.06 750
8399.92 742
8400.79 731
8401.65 768
8402.52 750
8403.38 802
8404.25 773
8405.11 759
8405.98 754
8406.84 820
8407.71 817
8408.58 838
8409.44 817
8410.31 837
8411.17 832
8412.04 812
8412.90 795
8413.77 817
8414.64 821
8415.50 800
8416.37 792
8417.23 813
8418.10 840
8418.97 874
8419.83 860
8420.70 898
8421.56 878
8422.43 909
8423.30 904
8424.16 897
8425.03 919
8425.90 948
8426.76 922
8427.63 914
8428.50 906
8429.36 923
8430.23 941
8431.10 975
8431.96 991
8432.83 980
8433.70 1016
8434.56 1056
8435.43 1030
8436.30 1040
8437.16 1073
8438.03 1060
8438.90 1087
8439.77 1081
8440.63 1164
8441.50 1159
8442.37 1156
8443.24 1205
8444.10 1210
8444.97 1237
8445.84 1248
8446.71 1284
8447.57 1328
8448.44 1283
8449.31 1306
8450.18 1384
8451.04 1375
8451.91 1402
8452.78 1476
8453.65 1593
8454.52 1718
8455.38 1836
8456.25 1971
8457.12 2044
8457.99 2028
8458.86 2089
8459.72 1995
8460.59 1890
8461.46 1826
8462.33 1653
8463.20 1601
8464.07 1524
8464.93 1448
8465.80 1342
8466.67 1301
8467.54 1331
8468.41 1259
8469.28 1203
8470.15 1196
8471.02 1225
8471.88 1221
8472.75 1190
8473.62 1162
8474.49 1143
8475.36 1165
8476.23 1168
8477.10 1174
8477.97 1136
8478.84 1184
8479.71 1213
8480.58 1243
8481.44 1279
8482.31 1236
8483.18 1280
8484.05 1321
8484.92 1315
8485.79 1236
8486.66 1244
8487.53 1260
8488.40 1191
8489.27 1219
8490.14 1234
8491.01 1237
8491.88 1231
8492.75 1262
8493.62 1253
8494.49 1232
8495.36 1256
8496.23 1286
8497.10 1297
8497.97 1258
8498.84 1246
8499.71 1277
8500.58 1280
8501.45 1231
8502.32 1245
8503.19 1290
8504.06 1270
8504.93 1330
8505.80 1300
8506.67 1278
8507.55 1260
8508.42 1278
8509.29 1264
8510.16 1240
8511.03 1241
8511.90 1310
8512.77 1357
8513.64 1354
8514.51 1323
8515.38 1342
8516.25 1397
8517.13 1383
8518.00 1359
8518.87 1374
8519.74 1383
8520.61 1394
8521.48 1393
8522.35 1469
8523.23 1511
8524.10 1574
8524.97 1674
8525.84 1714
8526.71 1764
8527.58 1760
8528.46 1768
8529.33 1794
8530.20 1824
8531.07 1757
8531.94 1680
8532.81 1657
8533.69 1601
8534.56 1530
8535.43 1533
8536.30 1544
8537.18 1553
8538.05 1571
8538.92 1580
8539.79 1566
8540.66 1553
8541.54 1617
8542.41 1672
8543.28 1785
8544.15 1953
8545.03 2032
8545.90 2083
8546.77 2148
8547.64 2190
8548.52 2173
8549.39 2204
8550.26 2124
8551.14 2114
8552.01 2037
8552.88 1990
8553.76 1930
8554.63 1868
8555.50 1807
8556.37 1772
8557.25 1707
8558.12 1648
8558.99 1589
8559.87 1473
8560.74 1451
8561.61 1402
8562.49 1287
8563.36 1283
8564.24 1279
8565.11 1239
8565.98 1268
8566.86 1214
8567.73 1213
8568.60 1191
8569.48 1189
8570.35 1132
8571.23 1084
8572.10 1112
8572.97 1141
8573.85 1150
8574.72 1125
8575.60 1129
8576.47 1129
8577.34 1129
8578.22 1149
8579.09 1183
8579.97 1184
8580.84 1147
8581.72 1256
8582.59 1185
8583.47 1212
8584.34 1228
8585.21 1217
8586.09 1218
8586.96 1217
8587.84 1204
8588.71 1222
8589.59 1231
8590.46 1247
8591.34 1218
8592.21 1257
8593.09 1283
8593.96 1284
8594.84 1256
8595.71 1285
8596.59 1244
8597.46 1287
8598.34 1266
8599.22 1245
8600.09 1305
8600.97 1265
8601.84 1291
8602.72 1294
8603.59 1316
8604.47 1366
8605.34 1286
8606.22 1296
8607.10 1359
8607.97 1371
8608.85 1344
8609.72 1351
8610.60 1376
8611.47 1365
8612.35 1318
8613.23 1369
8614.10 1396
8614.98 1380
8615.86 1417
8616.73 1448
8617.61 1441
8618.48 1463
8619.36 1427
8620.24 1512
8621.11 1510
8621.99 1508
8622.87 1550
8623.74 1589
8624.62 1543
8625.50 1583
8626.37 1604
8627.25 1574
8628.13 1563
8629.00 1574
8629.88 1590
8630.76 1627
8631.64 1648
8632.51 1618
8633.39 1696
8634.27 1694
8635.14 1654
8636.02 1682
8636.90 1701
8637.78 1711
8638.65 1731
8639.53 1702
8640.41 1727
8641.29 1759
8642.16 1759
8643.04 1800
8643.92 1786
8644.80 1827
8645.67 1830
8646.55 1889
8647.43 1897
8648.31 1943
8649.18 2052
8650.06 1990
8650.94 2030
8651.82 1996
8652.70 2055
8653.58 1984
8654.45 1972
8655.33 2081
8656.21 2126
8657.09 2108
8657.97 2213
8658.84 2187
8659.72 2328
8660.60 2360
8661.48 2522
8662.36 2666
8663.24 2739
8664.12 2901
8664.99 3054
8665.87 3125
8666.75 3242
8667.63 3176
8668.51 3071
8669.39 3185
8670.27 3041
8671.15 2934
8672.03 2974
8672.91 3057
8673.78 3049
8674.66 2944
8675.54 2976
8676.42 3027
8677.30 2909
8678.18 2837
8679.06 2784
8679.94 2676
8680.82 2533
8681.70 2420
8682.58 2377
8683.46 2331
8684.34 2319
8685.22 2309
8686.10 2303
8686.98 2393
8687.86 2515
8688.74 2648
8689.62 2864
8690.50 3056
8691.38 3141
8692.26 3425
8693.14 3598
8694.02 3584
8694.90 3622
8695.78 3634
8696.66 3370
8697.54 3217
8698.42 3160
8699.30 3005
8700.18 2814
8701.06 2650
8701.94 2556
8702.82 2480
8703.70 2493
8704.58 2415
8705.46 2277
8706.34 2213
8707.23 2026
8708.11 1946
8708.99 1898
8709.87 1811
8710.75 1721
8711.63 1683
8712.51 1667
8713.39 1636
8714.27 1598
8715.16 1532
8716.04 1469
8716.92 1489
8717.80 1472
8718.68 1462
8719.56 1412
8720.44 1458
8721.33 1400
8722.21 1368
8723.09 1409
8723.97 1401
8724.85 1421
8725.73 1398
8726.62 1455
8727.50 1524
8728.38 1495
8729.26 1469
8730.14 1466
8731.03 1526
8731.91 1554
8732.79 1538
8733.67 1490
8734.55 1506
8735.44 1469
8736.32 1510
8737.20 1502
8738.08 1492
8738.97 1493
8739.85 1446
8740.73 1436
8741.61 1432
8742.50 1420
8743.38 1412
8744.26 1373
8745.14 1436
8746.03 1411
8746.91 1349
8747.79 1377
8748.68 1387
8749.56 1325
8750.44 1382
8751.33 1386
8752.21 1403
8753.09 1388
8753.97 1431
8754.86 1391
8755.74 1391
8756.62 1439
8757.51 1442
8758.39 1389
8759.28 1379
8760.16 1422
8761.04 1395
8761.93 1376
8762.81 1481
8763.69 1424
8764.58 1440
8765.46 1387
8766.34 1405
8767.23 1422
8768.11 1369
8769.00 1401
8769.88 1386
8770.76 1363
8771.65 1366
8772.53 1387
8773.42 1362
8774.30 1369
8775.19 1357
8776.07 1312
8776.95 1284
8777.84 1304
8778.72 1372
8779.61 1406
8780.49 1483
8781.38 1523
8782.26 1534
8783.15 1527
8784.03 1537
8784.92 1545
8785.80 1465
8786.69 1458
8787.57 1424
8788.46 1367
8789.34 1347
8790.23 1277
8791.11 1315
8792.00 1251
8792.88 1217
8793.77 1203
8794.65 1192
8795.54 1172
8796.42 1151
8797.31 1142
8798.19 1166
8799.08 1115
8799.96 1178
8800.85 1185
8801.74 1164
8802.62 1182
8803.51 1119
8804.39 1103
8805.28 1143
8806.16 1154
8807.05 1098
8807.94 1094
8808.82 1130
8809.71 1135
8810.59 1123
8811.48 1118
8812.37 1113
8813.25 1063
8814.14 1071
8815.03 1085
8815.91 1115
8816.80 1125
8817.68 1156
8818.57 1141
8819.46 1146
8820.34 1132
8821.23 1113
8822.12 1065
8823.00 1035
8823.89 1065
8824.78 1075
8825.66 1071
8826.55 1009
8827.44 1042
8828.33 998
8829.21 996
8830.10 984
8830.99 983
8831.87 969
8832.76 957
8833.65 1003
8834.54 970
8835.42 952
8836.31 985
8837.20 1001
8838.08 976
8838.97 951
8839.86 929
8840.75 956
8841.64 940
8842.52 939
8843.41 953
8844.30 955
8845.19 931
8846.07 922
8846.96 915
8847.85 971
8848.74 884
8849.63 886
8850.51 885
8851.40 948
8852.29 892
8853.18 883
8854.07 880
8854.96 872
8855.84 860
8856.73 832
8857.62 870
8858.51 838
8859.40 836
8860.29 853
8861.17 877
8862.06 843
8862.95 830
8863.84 859
8864.73 845
8865.62 808
8866.51 832
8867.40 814
8868.29 783
8869.17 818
8870.06 790
8870.95 849
8871.84 839
8872.73 818
8873.62 802
8874.51 778
8875.40 787
8876.29 795
8877.18 795
8878.07 730
8878.96 738
8879.85 752
8880.74 775
8881.63 762
8882.51 727
8883.40 756
8884.29 740
8885.18 758
8886.07 769
8886.96 771
8887.85 766
8888.74 752
8889.63 759
8890.52 747
8891.41 739
8892.30 754
8893.19 720
8894.09 712
8894.98 706
8895.87 697
8896.76 666
8897.65 697
8898.54 693
8899.43 712
8900.32 726
8901.21 715
8902.10 699
8902.99 686
8903.88 680
8904.77 711
8905.66 691
8906.55 710
8907.44 669
8908.34 655
8909.23 689
8910.12 693
8911.01 668
8911.90 672
8912.79 655
8913.68 645
8914.57 649
8915.47 633
8916.36 673
8917.25 654
8918.14 664
8919.03 647
8919.92 656
8920.81 678
8921.71 673
8922.60 647
8923.49 646
8924.38 663
8925.27 640
8926.16 641
8927.06 666
8927.95 631
8928.84 654
8929.73 646
8930.62 651
8931.52 611
8932.41 618
8933.30 626
8934.19 602
8935.09 627
8935.98 615
8936.87 595
8937.76 615
8938.66 630
8939.55 572
8940.44 576
8941.33 633
8942.23 634
8943.12 595
8944.01 578
8944.90 627
8945.80 584
8946.69 603
8947.58 617
8948.48 594
8949.37 607
8950.26 617
8951.16 594
8952.05 568
8952.94 574
8953.84 615
8954.73 602
8955.62 619
8956.52 604
8957.41 580
8958.30 585
8959.20 582
8960.09 588
8960.98 623
8961.88 583
8962.77 593
8963.66 605
8964.56 559
8965.45 579
8966.35 596
8967.24 618
8968.13 575
8969.03 602
8969.92 590
8970.82 603
8971.71 630
8972.60 617
8973.50 621
8974.39 579
8975.29 601
8976.18 586
8977.08 574
8977.97 564
8978.87 600
8979.76 586
8980.65 583
8981.55 585
8982.44 595
8983.34 602
8984.23 575
8985.13 585
8986.02 582
8986.92 613
8987.81 590
8988.71 588
8989.60 579
8990.50 604
8991.39 595
8992.29 596
8993.18 591
8994.08 585
8994.97 591
8995.87 610
8996.76 600
8997.66 603
8998.56 575
8999.45 588
9000.35 584
9001.24 570
9002.14 592
9003.03 596
9003.93 616
9004.83 560
9005.72 601
9006.62 606
9007.51 598
9008.41 612
9009.31 573
9010.20 608
9011.10 600
9011.99 562
9012.89 563
9013.79 538
9014.68 542
9015.58 594
9016.48 569
9017.37 589
9018.27 573
9019.16 600
9020.06 537
9020.96 571
9021.85 586
9022.75 569
9023.65 544
9024.54 559
9025.44 560
9026.34 585
9027.24 548
9028.13 569
9029.03 580
9029.93 562
9030.82 590
9031.72 546
9032.62 543
9033.52 562
9034.41 569
9035.31 593
9036.21 604
9037.10 591
9038.00 582
9038.90 556
9039.80 556
9040.69 542
9041.59 531
9042.49 540
9043.39 576
9044.29 535
9045.18 536
9046.08 556
9046.98 570
9047.88 565
9048.78 533
9049.67 561
9050.57 525
9051.47 565
9052.37 573
9053.27 552
9054.16 575
9055.06 584
9055.96 591
9056.86 580
9057.76 545
9058.66 589
9059.55 572
9060.45 572
9061.35 565
9062.25 555
9063.15 569
9064.05 565
9064.95 563
9065.85 575
9066.74 597
9067.64 592
9068.54 564
9069.44 561
9070.34 562
9071.24 576
9072.14 541
9073.04 598
9073.94 586
9074.84 573
9075.74 559
9076.64 573
9077.53 583
9078.43 599
9079.33 597
9080.23 588
9081.13 569
9082.03 599
9082.93 599
9083.83 562
9084.73 606
9085.63 577
9086.53 637
9087.43 584
9088.33 596
9089.23 620
9090.13 625
9091.03 591
9091.93 568
9092.83 573
9093.73 640
9094.63 618
9095.53 615
9096.43 581
9097.33 550
9098.23 600
9099.13 592
9100.04 612
9100.94 623
9101.84 609
9102.74 590
9103.64 616
9104.54 632
9105.44 617
9106.34 557
9107.24 586
9108.14 572
9109.04 580
9109.94 536
9110.85 540
9111.75 593
9112.65 569
9113.55 561
9114.45 569
9115.35 542
9116.25 570
9117.15 589
9118.06 551
9118.96 558
9119.86 596
9120.76 582
9121.66 542
9122.56 546
9123.46 569
9124.37 550
9125.27 574
9126.17 568
9127.07 580
9127.97 560
9128.88 583
9129.78 548
9130.68 539
9131.58 535
9132.48 558
9133.39 571
9134.29 553
9135.19 555
9136.09 552
9137.00 566
9137.90 595
9138.80 580
9139.70 543
9140.61 537
9141.51 532
9142.41 553
9143.31 569
9144.22 555
9145.12 534
9146.02 554
9146.92 575
9147.83 540
9148.73 572
9149.63 571
9150.54 580
9151.44 575
9152.34 568
9153.25 556
9154.15 578
9155.05 576
9155.96 566
9156.86 537
9157.76 564
9158.67 578
9159.57 569
9160.47 568
9161.38 560
9162.28 525
9163.18 565
9164.09 587
9164.99 565
9165.90 605
9166.80 610
9167.70 597
9168.61 588
9169.51 599
9170.42 589
9171.32 618
9172.22 554
9173.13 569
9174.03 542
9174.94 563
9175.84 594
9176.74 549
9177.65 538
9178.55 530
9179.46 551
9180.36 567
9181.27 590
9182.17 573
9183.08 564
9183.98 558
9184.89 584
9185.79 582
9186.70 571
9187.60 561
9188.51 578
9189.41 604
9190.32 583
9191.22 571
9192.13 562
9193.03 578
9193.94 553
9194.84 577
9195.75 567
9196.65 595
9197.56 595
9198.46 639
9199.37 616
9200.27 623
9201.18 650
9202.08 624
9202.99 599
9203.90 633
9204.80 623
9205.71 591
9206.61 610
9207.52 573
9208.42 568
9209.33 558
9210.24 582
9211.14 551
9212.05 587
9212.95 572
9213.86 561
9214.77 556
9215.67 604
9216.58 589
9217.49 592
9218.39 577
9219.30 596
9220.21 550
9221.11 566
9222.02 576
9222.93 578
9223.83 597
9224.74 588
9225.65 560
9226.55 556
9227.46 574
9228.37 534
9229.27 553
9230.18 552
9231.09 557
9231.99 550
9232.90 570
9233.81 578
9234.72 550
9235.62 538
9236.53 564
9237.44 567
9238.34 568
9239.25 554
9240.16 554
9241.07 565
9241.97 538
9242.88 541
9243.79 540
9244.70 548
9245.61 550
9246.51 569
9247.42 563
9248.33 532
9249.24 547
9250.14 569
9251.05 562
9251.96 541
9252.87 573
9253.78 532
9254.69 536
9255.59 547
9256.50 542
9257.41 511
9258.32 552
9259.23 593
9260.14 564
9261.04 533
9261.95 545
9262.86 555
9263.77 539
9264.68 570
9265.59 562
9266.50 583
9267.40 564
9268.31 568
9269.22 581
9270.13 567
9271.04 550
9271.95 588
9272.86 587
9273.77 582
9274.68 554
9275.59 572
9276.49 548
9277.40 548
9278.31 566
9279.22 584
9280.13 566
9281.04 617
9281.95 583
9282.86 577
9283.77 552
9284.68 563
9285.59 571
9286.50 527
9287.41 536
9288.32 577
9289.23 607
9290.14 585
9291.05 573
9291.96 575
9292.87 542
9293.78 568
9294.69 597
9295.60 610
9296.51 587
9297.42 574
9298.33 584
9299.24 559
9300.15 584
9301.06 596
9301.97 593
9302.88 593
9303.79 591
9304.70 586
9305.61 594
9306.53 597
9307.44 623
9308.35 627
9309.26 647
9310.17 680
9311.08 691
9311.99 617
9312.90 608
9313.81 684
9314.72 652
9315.63 649
9316.55 612
9317.46 588
9318.37 621
9319.28 610
9320.19 611
9321.10 601
9322.01 569
9322.93 595
9323.84 578
9324.75 589
9325.66 610
9326.57 580
9327.48 557
9328.40 609
9329.31 613
9330.22 603
9331.13 582
9332.04 573
9332.96 577
9333.87 598
9334.78 599
9335.69 603
9336.60 596
9337.52 586
9338.43 569
9339.34 584
9340.25 610
9341.17 601
9342.08 585
9342.99 612
9343.90 641
9344.82 611
9345.73 570
9346.64 610
9347.55 582
9348.47 565
9349.38 587
9350.29 620
9351.21 609
9352.12 600
9353.03 558
9353.94 595
9354.86 605
9355.77 589
9356.68 590
9357.60 613
9358.51 580
9359.42 552
9360.34 581
9361.25 568
9362.16 569
9363.08 559
9363.99 586
9364.90 579
9365.82 562
9366.73 553
9367.65 562
9368.56 589
9369.47 595
9370.39 623
9371.30 619
9372.21 596
9373.13 585
9374.04 607
9374.96 612
9375.87 599
9376.79 603
9377.70 595
9378.61 602
9379.53 590
9380.44 595
9381.36 600
9382.27 597
9383.19 612
9384.10 618
9385.01 625
9385.93 610
9386.84 620
9387.76 601
9388.67 635
9389.59 630
9390.50 613
9391.42 657
9392.33 654
9393.25 645
9394.16 617
9395.08 648
9395.99 618
9396.91 603
9397.82 634
9398.74 647
9399.65 618
9400.57 572
9401.48 611
9402.40 609
9403.32 643
9404.23 621
9405.15 636
9406.06 608
9406.98 596
9407.89 662
9408.81 646
9409.73 655
9410.64 644
9411.56 610
9412.47 615
9413.39 660
9414.30 610
9415.22 647
9416.14 598
9417.05 591
9417.97 624
9418.89 624
9419.80 618
9420.72 613
9421.63 656
9422.55 644
9423.47 666
9424.38 629
9425.30 637
9426.22 667
9427.13 683
9428.05 685
9428.97 671
9429.88 680
9430.80 646
9431.72 620
9432.63 671
9433.55 659
9434.47 655
9435.38 665
9436.30 659
9437.22 653
9438.14 672
9439.05 663
9439.97 665
9440.89 698
9441.81 686
9442.72 688
9443.64 699
9444.56 698
9445.47 711
9446.39 696
9447.31 714
9448.23 722
9449.15 715
9450.06 720
9450.98 726
9451.90 725
9452.82 755
9453.73 757
9454.65 750
9455.57 732
9456.49 729
9457.41 737
9458.32 766
9459.24 739
9460.16 722
9461.08 742
9462.00 720
9462.92 722
9463.83 736
9464.75 695
9465.67 671
9466.59 747
9467.51 709
9468.43 735
9469.35 713
9470.26 740
9471.18 710
9472.10 729
9473.02 717
9473.94 719
9474.86 699
9475.78 725
9476.70 759
9477.62 718
9478.54 725
9479.45 741
9480.37 747
9481.29 788
9482.21 817
9483.13 763
9484.05 780
9484.97 771
9485.89 748
9486.81 769
9487.73 741
9488.65 773
9489.57 739
9490.49 744
9491.41 724
9492.33 763
9493.25 772
9494.17 757
9495.09 707
9496.01 731
9496.93 723
9497.85 736
9498.77 716
9499.69 750
9500.61 758
9501.53 756
9502.45 732
9503.37 771
9504.29 759
9505.21 748
9506.13 732
9507.05 765
9507.97 792
9508.89 796
9509.81 802
9510.73 782
9511.65 809
9512.57 809
9513.49 858
9514.42 797
9515.34 843
9516.26 831
9517.18 860
9518.10 846
9519.02 892
9519.94 905
9520.86 918
9521.78 971
9522.71 946
9523.63 975
9524.55 947
9525.47 945
9526.39 923
9527.31 955
9528.23 885
9529.16 942
9530.08 909
9531.00 937
9531.92 942
9532.84 878
9533.76 860
9534.69 886
9535.61 925
9536.53 937
9537.45 917
9538.37 914
9539.30 915
9540.22 911
9541.14 880
9542.06 899
9542.98 909
9543.91 901
9544.83 922
9545.75 915
9546.67 948
9547.60 920
9548.52 960
9549.44 958
9550.36 946
9551.29 936
9552.21 907
9553.13 939
9554.06 954
9554.98 927
9555.90 951
9556.82 967
9557.75 979
9558.67 951
9559.59 986
9560.52 978
9561.44 1013
9562.36 1018
9563.29 1014
9564.21 1008
9565.13 1027
9566.06 1001
9566.98 1024
9567.90 1060
9568.83 1026
9569.75 1042
9570.67 1042
9571.60 1011
9572.52 1033
9573.44 1023
9574.37 1052
9575.29 1040
9576.22 1068
9577.14 1031
9578.06 1055
9578.99 1081
9579.91 1106
9580.84 1101
9581.76 1069
9582.68 1134
9583.61 1085
9584.53 1109
9585.46 1139
9586.38 1120
9587.31 1124
9588.23 1162
9589.15 1200
9590.08 1146
9591.00 1193
9591.93 1235
9592.85 1219
9593.78 1198
9594.70 1202
9595.63 1255
9596.55 1299
9597.48 1275
9598.40 1307
9599.33 1372
9600.25 1426
9601.18 1390
9602.10 1443
9603.03 1438
9603.95 1396
9604.88 1374
9605.80 1430
9606.73 1366
9607.65 1343
9608.58 1336
9609.50 1343
9610.43 1336
9611.35 1293
9612.28 1334
9613.21 1378
9614.13 1306
9615.06 1309
9615.98 1360
9616.91 1290
9617.84 1375
9618.76 1344
9619.69 1387
9620.61 1389
9621.54 1375
9622.47 1391
9623.39 1346
9624.32 1318
9625.24 1353
9626.17 1386
9627.10 1417
9628.02 1392
9628.95 1403
9629.88 1436
9630.80 1403
9631.73 1416
9632.65 1469
9633.58 1440
9634.51 1493
9635.43 1478
9636.36 1487
9637.29 1529
9638.22 1636
9639.14 1635
9640.07 1559
9641.00 1609
9641.92 1645
9642.85 1673
9643.78 1691
9644.70 1712
9645.63 1739
9646.56 1701
9647.49 1689
9648.41 1700
9649.34 1686
9650.27 1771
9651.20 1733
9652.12 1714
9653.05 1712
9653.98 1700
9654.91 1747
9655.83 1688
9656.76 1680
9657.69 1768
9658.62 1710
9659.55 1801
9660.47 1781
9661.40 1841
9662.33 1781
9663.26 1742
9664.19 1756
9665.11 1793
9666.04 1805
9666.97 1857
9667.90 1918
9668.83 1876
9669.75 1874
9670.68 1889
9671.61 1885
9672.54 1912
9673.47 1975
9674.40 2009
9675.33 1983
9676.25 2010
9677.18 2042
9678.11 2036
9679.04 2014
9679.97 1970
9680.90 2014
9681.83 2048
9682.76 2089
9683.69 2118
9684.61 2130
9685.54 2098
9686.47 2098
9687.40 2121
9688.33 2184
9689.26 2185
9690.19 2158
9691.12 2158
9692.05 2177
9692.98 2253
9693.91 2245
9694.84 2304
9695.77 2389
9696.70 2409
9697.63 2471
9698.56 2563
9699.49 2720
9700.42 2662
9701.35 2695
9702.28 2682
9703.21 2688
9704.14 2533
9705.07 2503
9706.00 2451
9706.93 2435
9707.86 2284
9708.79 2237
9709.72 2260
9710.65 2258
9711.58 2285
9712.51 2254
9713.44 2310
9714.37 2292
9715.30 2362
9716.23 2413
9717.16 2394
9718.09 2350
9719.02 2312
9719.95 2274
9720.88 2178
9721.81 2113
9722.75 2060
9723.68 1930
9724.61 1915
9725.54 1837
9726.47 1803
9727.40 1725
9728.33 1695
9729.26 1704
9730.19 1694
9731.13 1685
9732.06 1666
9732.99 1718
9733.92 1687
9734.85 1650
9735.78 1667
9736.71 1603
9737.65 1617
9738.58 1577
9739.51 1544
9740.44 1513
9741.37 1510
9742.30 1501
9743.24 1509
9744.17 1533
9745.10 1504
9746.03 1482
9746.96 1431
9747.90 1418
9748.83 1421
9749.76 1374
9750.69 1385
9751.63 1415
9752.56 1406
9753.49 1349
9754.42 1410
9755.36 1395
9756.29 1336
9757.22 1334
9758.15 1359
9759.09 1407
9760.02 1350
9760.95 1352
9761.88 1309
9762.82 1359
9763.75 1338
9764.68 1401
9765.62 1358
9766.55 1391
9767.48 1341
9768.41 1384
9769.35 1375
9770.28 1395
9771.21 1398
9772.15 1320
9773.08 1370
9774.01 1362
9774.95 1363
9775.88 1366
9776.81 1357
9777.75 1356
9778.68 1358
9779.62 1377
9780.55 1337
9781.48 1387
9782.42 1338
9783.35 1357
9784.28 1346
9785.22 1338
9786.15 1331
9787.09 1369
9788.02 1319
9788.95 1324
9789.89 1280
9790.82 1254
9791.76 1187
9792.69 1237
9793.63 1250
9794.56 1245
9795.49 1186
9796.43 1232
9797.36 1246
9798.30 1280
9799.23 1236
9800.17 1239
9801.10 1247
9802.04 1240
9802.97 1207
9803.91 1171
9804.84 1161
9805.78 1159
9806.71 1149
9807.65 1112
9808.58 1052
9809.52 1043
9810.45 1095
9811.39 1050
9812.32 1062
9813.26 1041
9814.19 1047
9815.13 1006
9816.06 1012
9817.00 1057
9817.93 987
9818.87 1001
9819.80 1008
9820.74 1003
9821.68 967
9822.61 1001
9823.55 968
9824.48 974
9825.42 972
9826.35 973
9827.29 980
9828.23 947
9829.16 985
9830.10 954
9831.03 971
9831.97 963
9832.91 967
9833.84 977
9834.78 947
9835.72 912
9836.65 899
9837.59 914
9838.52 948
9839.46 920
9840.40 952
9841.33 961
9842.27 929
9843.21 951
9844.14 946
9845.08 962
9846.02 955
9846.95 956
9847.89 967
9848.83 919
9849.77 926
9850.70 932
9851.64 917
9852.58 946
9853.51 935
9854.45 922
9855.39 917
9856.33 898
9857.26 894
9858.20 871
9859.14 894
9860.08 871
9861.01 932
9861.95 906
9862.89 897
9863.83 891
9864.76 857
9865.70 864
9866.64 892
9867.58 862
9868.51 868
9869.45 855
9870.39 876
9871.33 865
9872.27 880
9873.20 866
9874.14 868
9875.08 851
9876.02 876
9876.96 842
9877.90 820
9878.83 832
9879.77 826
9880.71 852
9881.65 820
9882.59 821
9883.53 849
9884.47 886
9885.40 841
9886.34 828
9887.28 792
9888.22 811
9889.16 787
9890.10 824
9891.04 783
9891.98 772
9892.91 773
9893.85 762
9894.79 787
9895.73 767
9896.67 781
9897.61 802
9898.55 780
9899.49 752
9900.43 806
9901.37 749
9902.31 817
9903.25 791
9904.19 814
9905.13 796
9906.07 779
9907.01 808
9907.95 792
9908.89 809
9909.83 793
9910.77 853
9911.71 766
9912.65 777
9913.59 819
9914.53 774
9915.47 797
9916.41 821
9917.35 817
9918.29 821
9919.23 783
9920.17 816
9921.11 897
9922.05 852
9922.99 846
9923.93 850
9924.87 922
9925.81 911
9926.75 922
9927.69 926
9928.63 951
9929.57 941
9930.51 916
9931.45 917
9932.39 933
9933.34 909
9934.28 892
9935.22 880
9936.16 894
9937.10 813
9938.04 799
9938.98 796
9939.92 785
9940.87 760
9941.81 759
9942.75 769
9943.69 750
9944.63 747
9945.57 754
9946.51 803
9947.46 834
9948.40 875
9949.34 855
9950.28 842
9951.22 851
9952.16 874
9953.11 850
9954.05 824
9954.99 837
9955.93 811
9956.87 845
9957.82 809
9958.76 796
9959.70 789
9960.64 786
9961.59 772
9962.53 781
9963.47 772
9964.41 750
9965.35 732
9966.30 711
9967.24 707
9968.18 673
9969.13 671
9970.07 702
9971.01 706
9971.95 683
9972.90 691
9973.84 675
9974.78 705
9975.73 692
9976.67 699
9977.61 678
9978.55 691
9979.50 690
9980.44 694
9981.38 648
9982.33 665
9983.27 691
9984.21 704
9985.16 665
9986.10 630
9987.04 667
9987.99 651
9988.93 671
9989.88 675
9990.82 697
9991.76 654
9992.71 671
9993.65 697
9994.59 670
9995.54 661
9996.48 651
9997.43 669
9998.37 728
9999.31 651
10000.26 639
10001.20 694
10002.15 667
10003.09 637
10004.04 644
10004.98 669
10005.92 684
10006.87 632
10007.81 643
10008.76 613
10009.70 616
10010.65 635
10011.59 644
10012.54 651
10013.48 655
10014.43 657
10015.37 666
10016.32 647
10017.26 664
10018.21 651
10019.15 643
10020.10 638
10021.04 639
10021.99 641
10022.93 613
10023.88 628
10024.82 625
10025.77 630
10026.71 634
10027.66 626
10028.60 615
10029.55 620
10030.49 624
10031.44 648
10032.39 621
10033.33 635
10034.28 628
10035.22 642
10036.17 645
10037.11 614
10038.06 607
10039.01 630
10039.95 668
10040.90 655
10041.84 621
10042.79 634
10043.74 671
10044.68 609
10045.63 615
10046.58 605
10047.52 633
10048.47 612
10049.41 596
10050.36 588
10051.31 587
10052.25 587
10053.20 613
10054.15 622
10055.09 603
10056.04 597
10056.99 605
10057.93 622
10058.88 591
10059.83 560
10060.78 612
10061.72 600
10062.67 594
10063.62 630
10064.56 601
10065.51 596
10066.46 590
10067.41 609
10068.35 637
10069.30 583
10070.25 573
10071.20 577
10072.14 609
10073.09 622
10074.04 598
10074.99 592
10075.93 613
10076.88 581
10077.83 620
10078.78 611
10079.72 615
10080.67 580
10081.62 595
10082.57 576
10083.52 604
10084.46 576
10085.41 585
10086.36 608
10087.31 596
10088.26 602
10089.21 592
10090.15 581
10091.10 579
10092.05 598
10093.00 605
10093.95 575
10094.90 586
10095.85 582
10096.79 605
10097.74 597
10098.69 616
10099.64 614
10100.59 634
10101.54 603
10102.49 615
10103.44 618
10104.39 598
10105.33 600
10106.28 608
10107.23 622
10108.18 604
10109.13 602
10110.08 600
10111.03 615
10111.98 593
10112.93 616
10113.88 612
10114.83 630
10115.78 592
10116.73 596
10117.68 599
10118.63 571
10119.58 595
10120.53 634
10121.48 618
10122.43 615
10123.38 611
10124.33 614
10125.28 659
10126.23 599
10127.18 602
10128.13 580
10129.08 594
10130.03 613
10130.98 597
10131.93 626
10132.88 617
10133.83 623
10134.78 655
10135.73 644
10136.68 632
10137.63 614
10138.58 658
10139.53 671
10140.48 673
10141.43 654
10142.38 658
10143.33 672
10144.29 646
10145.24 633
10146.19 665
10147.14 666
10148.09 640
10149.04 709
10149.99 668
10150.94 645
10151.89 678
10152.85 697
10153.80 699
10154.75 673
10155.70 662
10156.65 705
10157.60 708
10158.55 668
10159.51 713
10160.46 685
10161.41 724
10162.36 711
10163.31 728
10164.26 708
10165.22 697
10166.17 709
10167.12 734
10168.07 729
10169.02 708
10169.98 717
10170.93 778
10171.88 750
10172.83 754
10173.79 758
10174.74 749
10175.69 782
10176.64 771
10177.60 795
10178.55 784
10179.50 766
10180.45 771
10181.41 810
10182.36 799
10183.31 809
10184.26 776
10185.22 807
10186.17 785
10187.12 778
10188.08 798
10189.03 772
10189.98 799
10190.93 826
10191.89 811
10192.84 802
10193.79 803
10194.75 793
10195.70 819
10196.65 811
10197.61 813
10198.56 816
10199.51 812
10200.47 794
10201.42 823
10202.38 855
10203.33 878
10204.28 882
10205.24 896
10206.19 906
10207.14 884
10208.10 953
10209.05 886
10210.01 898
10210.96 907
10211.91 856
10212.87 847
10213.82 845
10214.78 830
10215.73 783
10216.69 781
10217.64 808
10218.59 791
10219.55 778
10220.50 751
10221.46 777
10222.41 772
10223.37 792
10224.32 736
10225.28 767
10226.23 767
10227.19 782
10228.14 788
10229.10 765
10230.05 768
10231.01 763
10231.96 809
10232.92 831
10233.87 849
10234.83 852
10235.78 893
10236.74 919
10237.69 874
10238.65 929
10239.60 868
10240.56 874
10241.51 886
10242.47 856
10243.42 810
10244.38 847
10245.34 820
10246.29 790
10247.25 792
10248.20 781
10249.16 784
10250.11 758
10251.07 729
10252.03 764
10252.98 713
10253.94 710
10254.89 746
10255.85 749
10256.81 731
10257.76 688
10258.72 684
10259.68 730
10260.63 718
10261.59 697
10262.55 702
10263.50 681
10264.46 667
10265.41 665
10266.37 684
10267.33 663
10268.28 677
10269.24 678
10270.20 735
10271.16 715
10272.11 691
10273.07 654
10274.03 685
10274.98 701
10275.94 701
10276.90 670
10277.85 667
10278.81 679
10279.77 660
10280.73 644
10281.68 630
10282.64 643
10283.60 640
10284.56 639
10285.51 635
10286.47 614
10287.43 614
10288.39 633
10289.34 633
10290.30 619
10291.26 620
10292.22 625
10293.18 643
10294.13 632
10295.09 586
10296.05 596
10297.01 626
10297.97 607
10298.92 653
10299.88 621
10300.84 608
10301.80 610
10302.76 595
10303.72 611
10304.67 618
10305.63 618
10306.59 588
10307.55 612
10308.51 598
10309.47 599
10310.43 627
10311.38 633
10312.34 601
10313.30 628
10314.26 607
10315.22 658
10316.18 620
10317.14 624
10318.10 615
10319.06 632
10320.01 601
10320.97 574
10321.93 617
10322.89 604
10323.85 614
10324.81 610
10325.77 619
10326.73 584
10327.69 623
10328.65 627
10329.61 645
10330.57 636
10331.53 587
10332.49 576
10333.45 608
10334.41 613
10335.37 620
10336.33 622
10337.29 567
10338.25 593
10339.21 588
10340.17 579
10341.13 590
10342.09 585
10343.05 582
10344.01 554
10344.97 572
10345.93 564
10346.89 560
10347.85 574
10348.81 536
10349.77 547
10350.73 541
10351.69 545
10352.65 564
10353.61 564
10354.57 553
10355.53 536
10356.49 545
10357.46 550
10358.42 519
10359.38 519
10360.34 512
10361.30 536
10362.26 531
10363.22 538
10364.18 548
10365.14 531
10366.11 534
10367.07 559
10368.03 528
10368.99 535
10369.95 544
10370.91 535
10371.87 543
10372.84 532
10373.80 503
10374.76 527
10375.72 541
10376.68 529
10377.64 532
10378.61 535
10379.57 528
10380.53 560
10381.49 519
10382.45 505
10383.42 514
10384.38 532
10385.34 548
10386.30 515
10387.27 505
10388.23 522
10389.19 500
10390.15 525
10391.11 542
10392.08 522
10393.04 503
10394.00 516
10394.96 506
10395.93 508
10396.89 522
10397.85 525
10398.82 512
10399.78 509
10400.74 505
10401.70 515
10402.67 537
10403.63 546
10404.59 513
10405.56 529
10406.52 541
10407.48 533
10408.45 499
10409.41 509
10410.37 505
10411.34 507
10412.30 492
10413.26 492
10414.23 526
10415.19 522
10416.15 539
10417.12 533
10418.08 512
10419.04 559
10420.01 522
10420.97 538
10421.94 551
10422.90 517
10423.86 521
10424.83 507
10425.79 545
10426.76 506
10427.72 472
10428.68 514
10429.65 500
10430.61 507
10431.58 482
10432.54 467
10433.51 484
10434.47 507
10435.44 495
10436.40 492
10437.36 461
10438.33 478
10439.29 489
10440.26 541
10441.22 510
10442.19 489
10443.15 534
10444.12 506
10445.08 508
10446.05 527
10447.01 505
10447.98 471
10448.94 516
10449.91 496
10450.87 502
10451.84 485
10452.80 507
10453.77 506
10454.73 484
10455.70 468
10456.67 484
10457.63 499
10458.60 489
10459.56 500
10460.53 506
10461.49 472
10462.46 499
10463.43 489
10464.39 483
10465.36 478
10466.32 492
10467.29 450
10468.25 477
10469.22 481
10470.19 480
10471.15 506
10472.12 485
10473.09 498
10474.05 469
10475.02 480
10475.98 465
10476.95 486
10477.92 525
10478.88 496
10479.85 491
10480.82 508
10481.78 515
10482.75 550
10483.72 523
10484.68 516
10485.65 489
10486.62 507
10487.58 512
10488.55 484
10489.52 502
10490.49 507
10491.45 484
10492.42 485
10493.39 480
10494.35 516
10495.32 512
10496.29 520
10497.26 487
10498.22 496
10499.19 519
10500.16 501
10501.13 475
10502.09 502
10503.06 510
10504.03 488
10505.00 473
10505.96 503
10506.93 504
10507.90 481
10508.87 475
10509.84 489
10510.80 493
10511.77 491
10512.74 509
10513.71 507
10514.68 493
10515.64 488
10516.61 497
10517.58 503
10518.55 486
10519.52 510
10520.49 514
10521.45 479
10522.42 478
10523.39 491
10524.36 490
10525.33 497
10526.30 472
10527.27 492
10528.23 491
10529.20 488
10530.17 471
10531.14 499
10532.11 498
10533.08 486
10534.05 476
10535.02 510
10535.99 503
10536.96 495
10537.93 531
10538.89 512
10539.86 502
10540.83 500
10541.80 522
10542.77 510
10543.74 453
10544.71 494
10545.68 494
10546.65 496
10547.62 528
10548.59 476
10549.56 504
10550.53 530
10551.50 511
10552.47 511
10553.44 472
10554.41 513
10555.38 492
10556.35 487
10557.32 526
10558.29 550
10559.26 515
10560.23 529
10561.20 500
10562.17 518
10563.14 494
10564.11 504
10565.08 513
10566.05 502
10567.02 541
10567.99 515
10568.96 510
10569.93 519
10570.91 519
10571.88 507
10572.85 518
10573.82 473
10574.79 505
10575.76 519
10576.73 551
10577.70 512
10578.67 522
10579.64 518
10580.62 521
10581.59 530
10582.56 535
10583.53 540
10584.50 503
10585.47 529
10586.44 517
10587.42 504
10588.39 521
10589.36 534
10590.33 526
10591.30 527
10592.27 559
10593.25 530
10594.22 560
10595.19 522
10596.16 554
10597.13 534
10598.10 549
10599.08 540
10600.05 537
10601.02 571
10601.99 530
10602.97 555
10603.94 569
10604.91 557
10605.88 589
10606.85 592
10607.83 586
10608.80 630
10609.77 644
10610.74 652
10611.72 675
10612.69 664
10613.66 640
10614.64 598
10615.61 600
10616.58 571
10617.55 595
10618.53 600
10619.50 573
10620.47 573
10621.45 543
10622.42 577
10623.39 569
10624.37 528
10625.34 551
10626.31 554
10627.29 570
10628.26 549
10629.23 566
10630.21 560
10631.18 524
10632.15 559
10633.13 568
10634.10 589
10635.07 580
10636.05 583
10637.02 605
10638.00 610
10638.97 585
10639.94 600
10640.92 618
10641.89 629
10642.87 607
10643.84 615
10644.81 626
10645.79 603
10646.76 609
10647.74 589
10648.71 559
10649.68 556
10650.66 549
10651.63 560
10652.61 588
10653.58 550
10654.56 553
10655.53 534
10656.51 516
10657.48 534
10658.46 525
10659.43 532
10660.41 531
10661.38 523
10662.36 525
10663.33 547
10664.31 534
10665.28 508
10666.26 489
10667.23 527
10668.21 527
10669.18 492
10670.16 522
10671.13 523
10672.11 510
10673.08 502
10674.06 511
10675.03 551
10676.01 541
10676.99 528
10677.96 517
10678.94 506
10679.91 520
10680.89 522
10681.86 549
10682.84 583
10683.82 536
10684.79 546
10685.77 538
10686.74 543
10687.72 558
10688.70 522
10689.67 524
10690.65 492
10691.63 510
10692.60 502
10693.58 525
10694.55 495
10695.53 486
10696.51 506
10697.48 496
10698.46 517
10699.44 543
10700.41 527
10701.39 522
10702.37 516
10703.34 541
10704.32 471
10705.30 506
10706.27 492
10707.25 496
10708.23 511
10709.21 519
10710.18 513
10711.16 513
10712.14 522
10713.11 541
10714.09 529
10715.07 552
10716.05 535
10717.02 513
10718.00 514
10718.98 535
10719.96 518
10720.93 512
10721.91 496
10722.89 518
10723.87 531
10724.85 525
10725.82 523
10726.80 513
10727.78 514
10728.76 479
10729.74 508
10730.71 532
10731.69 528
10732.67 496
10733.65 507
10734.63 485
10735.60 515
10736.58 504
10737.56 531
10738.54 543
10739.52 545
10740.50 526
10741.48 544
10742.45 564
10743.43 520
10744.41 515
10745.39 521
10746.37 556
10747.35 550
10748.33 532
10749.31 501
10750.28 562
10751.26 550
10752.24 521
10753.22 517
10754.20 506
10755.18 508
10756.16 536
10757.14 520
10758.12 557
10759.10 566
10760.08 550
10761.06 546
10762.04 520
10763.01 514
10763.99 516
10764.97 542
10765.95 549
10766.93 535
10767.91 549
10768.89 567
10769.87 555
10770.85 553
10771.83 524
10772.81 541
10773.79 554
10774.77 571
10775.75 552
10776.73 569
10777.71 568
10778.69 545
10779.67 568
10780.65 604
10781.63 614
10782.62 591
10783.60 596
10784.58 572
10785.56 583
10786.54 582
10787.52 597
10788.50 563
10789.48 595
10790.46 578
10791.44 583
10792.42 565
10793.40 537
10794.38 542
10795.37 532
10796.35 531
10797.33 555
10798.31 555
10799.29 597
10800.27 585
10801.25 594
10802.23 584
10803.21 552
10804.20 544
10805.18 587
10806.16 589
10807.14 589
10808.12 551
10809.10 572
10810.09 574
10811.07 590
10812.05 622
10813.03 596
10814.01 594
10815.00 593
10815.98 590
10816.96 587
10817.94 595
10818.92 591
10819.91 575
10820.89 601
10821.87 593
10822.85 584
10823.83 589
10824.82 579
10825.80 577
10826.78 621
10827.76 617
10828.75 617
10829.73 619
10830.71 593
10831.69 590
10832.68 613
10833.66 603
10834.64 595
10835.63 617
10836.61 619
10837.59 584
10838.57 613
10839.56 644
10840.54 594
10841.52 610
10842.51 666
10843.49 649
10844.47 623
10845.46 641
10846.44 641
10847.42 646
10848.41 632
10849.39 656
10850.37 624
10851.36 635
10852.34 634
10853.32 663
10854.31 644
10855.29 610
10856.28 653
10857.26 658
10858.24 690
10859.23 697
10860.21 671
10861.20 691
10862.18 690
10863.16 668
10864.15 689
10865.13 699
10866.12 701
10867.10 699
10868.08 705
10869.07 715
10870.05 659
10871.04 690
10872.02 703
10873.01 724
10873.99 715
10874.98 697
10875.96 711
10876.95 704
10877.93 706
10878.92 740
10879.90 732
10880.89 740
10881.87 735
10882.86 765
10883.84 767
10884.83 762
10885.81 766
10886.80 746
10887.78 750
10888.77 771
10889.75 747
10890.74 753
10891.72 787
10892.71 770
10893.69 779
10894.68 805
10895.66 778
10896.65 831
10897.64 815
10898.62 830
10899.61 823
10900.59 843
10901.58 839
10902.56 861
10903.55 844
10904.54 875
10905.52 873
10906.51 849
10907.49 861
10908.48 882
10909.47 892
10910.45 879
10911.44 889
10912.43 956
10913.41 926
10914.40 860
10915.39 926
10916.37 949
10917.36 925
10918.35 921
10919.33 945
10920.32 924
10921.31 890
10922.29 905
10923.28 974
10924.27 986
10925.25 949
10926.24 983
10927.23 984
10928.21 963
10929.20 936
10930.19 991
10931.18 965
10932.16 965
10933.15 962
10934.14 994
10935.12 993
10936.11 990
10937.10 1010
10938.09 1015
10939.07 1044
10940.06 1025
10941.05 1087
10942.04 1110
10943.02 1115
10944.01 1112
10945.00 1103
10945.99 1134
10946.98 1158
10947.96 1168
10948.95 1181
10949.94 1197
10950.93 1199
10951.92 1197
10952.90 1268
10953.89 1323
10954.88 1349
10955.87 1363
10956.86 1399
10957.85 1454
10958.83 1445
10959.82 1535
10960.81 1491
10961.80 1536
10962.79 1504
10963.78 1437
10964.77 1481
10965.75 1430
10966.74 1349
10967.73 1335
10968.72 1331
10969.71 1309
10970.70 1291
10971.69 1265
10972.68 1239
10973.67 1175
10974.66 1209
10975.64 1206
10976.63 1197
10977.62 1201
10978.61 1197
10979.60 1195
10980.59 1170
10981.58 1220
10982.57 1206
10983.56 1172
10984.55 1233
10985.54 1247
10986.53 1230
10987.52 1249
10988.51 1253
10989.50 1278
10990.49 1291
10991.48 1369
10992.47 1342
10993.46 1440
10994.45 1494
10995.44 1525
10996.43 1584
10997.42 1737
10998.41 1748
10999.40 1864
11000.39 1848
11001.38 1855
11002.37 1864
11003.36 1823
11004.35 1817
11005.34 1792
11006.33 1721
11007.32 1641
11008.31 1579
11009.30 1504
11010.30 1429
11011.29 1363
11012.28 1323
11013.27 1239
11014.26 1182
11015.25 1136
11016.24 1103
11017.23 1117
11018.22 1123
11019.21 1063
11020.21 984
11021.20 1021
11022.19 1009
11023.18 992
11024.17 981
11025.16 971
11026.15 970
11027.14 990
11028.14 969
11029.13 939
11030.12 929
11031.11 966
11032.10 920
11033.09 942
11034.09 940
11035.08 930
11036.07 919
11037.06 954
11038.05 962
11039.05 958
11040.04 922
11041.03 953
11042.02 926
11043.02 878
11044.01 897
11045.00 927
11045.99 920
11046.98 891
11047.98 939
11048.97 913
11049.96 887
11050.95 861
11051.95 880
11052.94 867
11053.93 866
11054.93 887
11055.92 868
11056.91 860
11057.90 862
11058.90 858
11059.89 848
11060.88 846
11061.88 866
11062.87 866
11063.86 882
11064.86 906
11065.85 862
11066.84 876
11067.84 866
11068.83 892
11069.82 887
11070.82 842
11071.81 848
11072.80 886
11073.80 861
11074.79 880
11075.78 842
11076.78 863
11077.77 833
11078.77 854
11079.76 837
11080.75 843
11081.75 832
11082.74 877
11083.74 839
11084.73 793
11085.72 824
11086.72 828
11087.71 812
11088.71 833
11089.70 800
11090.70 764
11091.69 789
11092.68 847
11093.68 800
11094.67 807
11095.67 790
11096.66 811
11097.66 733
11098.65 764
11099.65 773
11100.64 782
11101.64 793
11102.63 761
11103.63 763
11104.62 783
11105.62 762
11106.61 778
11107.61 773
11108.60 756
11109.60 736
11110.59 723
11111.59 761
11112.58 720
11113.58 722
11114.57 770
11115.57 757
11116.56 737
11117.56 732
11118.56 743
11119.55 763
11120.55 788
11121.54 744
11122.54 755
11123.54 733
11124.53 731
11125.53 744
11126.52 732
11127.52 712
11128.51 693
11129.51 728
11130.51 754
11131.50 732
11132.50 695
11133.50 719
11134.49 733
11135.49 717
11136.49 696
11137.48 674
11138.48 705
11139.47 698
11140.47 700
11141.47 700
11142.46 703
11143.46 681
11144.46 715
11145.46 724
11146.45 717
11147.45 714
11148.45 720
11149.44 713
11150.44 703
11151.44 698
11152.43 698
11153.43 681
11154.43 691
11155.43 686
11156.42 680
11157.42 700
11158.42 683
11159.42 692
11160.41 671
11161.41 655
11162.41 648
11163.41 685
11164.40 687
11165.40 682
11166.40 682
11167.40 651
11168.39 702
11169.39 675
11170.39 652
11171.39 665
11172.39 663
11173.38 655
11174.38 694
11175.38 697
11176.38 678
11177.38 664
11178.38 672
11179.37 670
11180.37 671
11181.37 674
11182.37 704
11183.37 665
11184.37 706
11185.37 691
11186.36 687
11187.36 674
11188.36 682
11189.36 695
11190.36 660
11191.36 678
11192.36 689
11193.36 690
11194.36 701
11195.35 680
11196.35 682
11197.35 673
11198.35 672
11199.35 701
11200.35 706
11201.35 698
11202.35 699
11203.35 696
11204.35 682
11205.35 698
11206.35 676
11207.35 713
11208.35 734
11209.35 731
11210.35 684
11211.35 742
11212.35 737
11213.35 701
11214.35 717
11215.34 746
11216.35 742
11217.35 744
11218.35 719
11219.35 724
11220.35 698
11221.35 717
11222.35 705
11223.35 714
11224.35 708
11225.35 708
11226.35 714
11227.35 715
11228.35 687
11229.35 697
11230.35 733
11231.35 701
11232.35 681
11233.35 747
11234.35 719
11235.35 714
11236.35 721
11237.36 696
11238.36 734
11239.36 708
11240.36 703
11241.36 746
11242.36 745
11243.36 723
11244.36 718
11245.36 716
11246.37 718
11247.37 720
11248.37 735
11249.37 733
11250.37 753
11251.37 770
11252.38 771
11253.38 754
11254.38 729
11255.38 741
11256.38 755
11257.38 794
11258.39 768
11259.39 732
11260.39 734
11261.39 759
11262.39 758
11263.40 748
11264.40 763
11265.40 778
11266.40 777
11267.40 749
11268.41 769
11269.41 768
11270.41 797
11271.41 818
11272.42 816
11273.42 839
11274.42 842
11275.42 851
11276.43 826
11277.43 829
11278.43 865
11279.44 862
11280.44 807
11281.44 826
11282.44 832
11283.45 825
11284.45 805
11285.45 809
11286.46 775
11287.46 770
11288.46 756
11289.47 752
11290.47 767
11291.47 734
11292.48 719
11293.48 709
11294.48 721
11295.49 695
11296.49 685
11297.49 706
11298.50 699
11299.50 701
11300.51 711
11301.51 733
11302.51 697
11303.52 713
11304.52 738
11305.53 714
11306.53 673
11307.53 720
11308.54 705
11309.54 713
11310.55 718
11311.55 724
11312.55 722
11313.56 713
11314.56 711
11315.57 707
11316.57 717
11317.58 731
11318.58 719
11319.59 753
11320.59 739
11321.59 753
11322.60 750
11323.60 772
11324.61 724
11325.61 696
11326.62 730
11327.62 744
11328.63 713
11329.63 667
11330.64 727
11331.64 737
11332.65 705
11333.65 694
11334.66 720
11335.67 764
11336.67 715
11337.68 755
11338.68 795
11339.69 757
11340.69 749
11341.70 758
11342.70 778
11343.71 762
11344.72 747
11345.72 779
11346.73 725
11347.73 752
11348.74 745
11349.74 702
11350.75 742
11351.76 734
11352.76 705
11353.77 692
11354.78 723
11355.78 715
11356.79 695
11357.79 662
11358.80 691
11359.81 662
11360.81 713
11361.82 676
11362.83 647
11363.83 686
11364.84 699
11365.85 718
11366.85 695
11367.86 641
11368.87 654
11369.87 689
11370.88 683
11371.89 685
11372.89 673
11373.90 647
11374.91 687
11375.92 673
11376.92 664
11377.93 642
11378.94 656
11379.94 643
11380.95 647
11381.96 643
11382.97 651
11383.97 628
11384.98 645
11385.99 648
11387.00 636
11388.00 642
11389.01 650
11390.02 653
11391.03 646
11392.04 597
11393.04 655
11394.05 658
11395.06 682
11396.07 645
11397.08 632
11398.08 629
11399.09 632
11400.10 672
11401.11 670
11402.12 647
11403.12 657
11404.13 660
11405.14 651
11406.15 654
11407.16 613
11408.17 623
11409.18 650
11410.18 647
11411.19 665
11412.20 647
11413.21 678
11414.22 645
11415.23 641
11416.24 611
11417.25 649
11418.25 638
11419.26 678
11420.27 634
11421.28 685
11422.29 661
11423.30 689
11424.31 672
11425.32 659
11426.33 635
11427.34 637
11428.35 662
11429.36 653
11430.37 641
11431.38 636
11432.39 680
11433.39 660
11434.40 665
11435.41 657
11436.42 644
11437.43 680
11438.44 702
11439.45 666
11440.46 700
11441.47 658
11442.48 676
11443.49 684
11444.50 664
11445.51 632
11446.52 649
11447.53 695
11448.55 691
11449.56 671
11450.57 627
11451.58 657
11452.59 652
11453.60 669
11454.61 677
11455.62 696
11456.63 694
11457.64 684
11458.65 702
11459.66 683
11460.67 656
11461.68 659
11462.69 672
11463.71 697
11464.72 695
11465.73 638
11466.74 692
11467.75 635
11468.76 691
11469.77 677
11470.78 673
11471.80 675
11472.81 684
11473.82 691
11474.83 685
11475.84 727
11476.85 746
11477.86 700
11478.88 712
11479.89 692
11480.90 682
11481.91 699
11482.92 692
11483.93 733
11484.95 742
11485.96 733
11486.97 705
11487.98 752
11489.00 721
11490.01 740
11491.02 741
11492.03 759
11493.04 734
11494.06 712
11495.07 746
11496.08 778
11497.09 815
11498.11 759
11499.12 777
11500.13 789
11501.14 786
11502.16 757
11503.17 792
11504.18 814
11505.20 784
11506.21 805
11507.22 805
11508.23 820
11509.25 828
11510.26 844
11511.27 830
11512.29 849
11513.30 840
11514.31 866
11515.33 912
11516.34 926
11517.35 939
11518.37 991
11519.38 940
11520.39 967
11521.41 954
11522.42 1010
11523.43 1045
11524.45 1044
11525.46 1047
11526.47 1055
11527.49 1097
11528.50 1117
11529.52 1156
11530.53 1213
11531.54 1231
11532.56 1247
11533.57 1310
11534.59 1348
11535.60 1407
11536.62 1471
11537.63 1542
11538.64 1605
11539.66 1616
11540.67 1667
11541.69 1642
11542.70 1651
11543.72 1611
11544.73 1594
11545.75 1539
11546.76 1499
11547.77 1470
11548.79 1391
11549.80 1342
11550.82 1270
11551.83 1238
11552.85 1146
11553.86 1102
11554.88 1024
11555.89 1010
11556.91 980
11557.92 935
11558.94 911
11559.95 924
11560.97 870
11561.99 849
11563.00 843
11564.02 867
11565.03 829
11566.05 838
11567.06 808
11568.08 820
11569.09 812
11570.11 840
11571.13 863
11572.14 829
11573.16 816
11574.17 824
11575.19 840
11576.20 836
11577.22 838
11578.24 837
11579.25 826
11580.27 849
11581.29 852
11582.30 846
11583.32 836
11584.33 827
11585.35 841
11586.37 869
11587.38 870
11588.40 818
11589.42 828
11590.43 837
11591.45 834
11592.47 849
11593.48 827
11594.50 906
11595.52 876
11596.53 903
11597.55 939
11598.57 930
11599.58 928
11600.60 947
11601.62 964
11602.64 936
11603.65 930
11604.67 880
11605.69 920
11606.70 932
11607.72 947
11608.74 880
11609.76 890
11610.77 894
11611.79 909
11612.81 859
11613.83 839
11614.84 854
11615.86 813
11616.88 849
11617.90 806
11618.92 822
11619.93 793
11620.95 837
11621.97 795
11622.99 810
11624.01 786
11625.02 842
11626.04 807
11627.06 790
11628.08 793
11629.10 757
11630.11 795
11631.13 762
11632.15 767
11633.17 764
11634.19 768
11635.21 723
11636.23 732
11637.24 736
11638.26 741
11639.28 721
11640.30 729
11641.32 721
11642.34 701
11643.36 720
11644.38 707
11645.39 690
11646.41 680
11647.43 702
11648.45 691
11649.47 710
11650.49 669
11651.51 662
11652.53 705
11653.55 702
11654.57 671
11655.59 683
11656.61 705
11657.63 706
11658.65 646
11659.67 663
11660.69 698
11661.70 688
11662.72 677
11663.74 659
11664.76 670
11665.78 703
11666.80 691
11667.82 664
11668.84 657
11669.86 625
11670.88 665
11671.90 632
11672.92 613
11673.95 664
11674.97 647
11675.99 640
11677.01 643
11678.03 654
11679.05 616
11680.07 640
11681.09 634
11682.11 638
11683.13 622
11684.15 626
11685.17 616
11686.19 644
11687.21 651
11688.23 627
11689.25 622
11690.28 640
11691.30 645
11692.32 639
11693.34 622
11694.36 609
11695.38 634
11696.40 620
11697.42 602
11698.44 569
11699.47 612
11700.49 614
11701.51 605
11702.53 588
11703.55 590
11704.57 591
11705.60 600
11706.62 596
11707.64 598
11708.66 619
11709.68 612
11710.70 573
11711.73 565
11712.75 600
11713.77 613
11714.79 600
11715.81 588
11716.84 572
11717.86 557
11718.88 619
11719.90 591
11720.92 582
11721.95 572
11722.97 577
11723.99 586
11725.01 558
11726.04 569
11727.06 577
11728.08 575
11729.11 564
11730.13 580
11731.15 566
11732.17 591
11733.20 581
11734.22 573
11735.24 585
11736.26 585
11737.29 584
11738.31 587
11739.33 602
11740.36 609
11741.38 599
11742.40 574
11743.43 596
11744.45 582
11745.47 593
11746.50 591
11747.52 612
11748.54 583
11749.57 575
11750.59 591
11751.62 585
11752.64 592
11753.66 586
11754.69 597
11755.71 568
11756.73 594
11757.76 585
11758.78 576
11759.81 603
11760.83 589
11761.85 577
11762.88 600
11763.90 607
11764.93 603
11765.95 591
11766.98 595
11768.00 585
11769.02 589
11770.05 603
11771.07 599
11772.10 617
11773.12 609
11774.15 598
11775.17 572
11776.20 602
11777.22 627
11778.25 625
11779.27 637
11780.30 623
11781.32 619
11782.35 625
11783.37 637
11784.40 664
11785.42 630
11786.45 608
11787.47 622
11788.50 592
11789.52 632
11790.55 628
11791.57 622
11792.60 614
11793.62 626
11794.65 650
11795.67 629
11796.70 643
11797.73 624
11798.75 606
11799.78 622
11800.80 666
11801.83 634
11802.85 646
11803.88 659
11804.91 681
11805.93 656
11806.96 669
11807.98 654
11809.01 654
11810.04 642
11811.06 643
11812.09 640
11813.12 642
11814.14 610
11815.17 637
11816.19 675
11817.22 648
11818.25 661
11819.27 634
11820.30 642
11821.33 663
11822.35 688
11823.38 712
11824.41 716
11825.44 710
11826.46 690
11827.49 733
11828.52 726
11829.54 704
11830.57 699
11831.60 742
11832.62 725
11833.65 714
11834.68 720
11835.71 712
11836.73 743
11837.76 756
11838.79 720
11839.82 725
11840.84 761
11841.87 727
11842.90 748
11843.93 768
11844.95 704
11845.98 737
11847.01 759
11848.04 796
11849.07 801
11850.09 761
11851.12 768
11852.15 811
11853.18 755
11854.21 775
11855.23 789
11856.26 787
11857.29 778
11858.32 808
11859.35 818
11860.38 839
11861.40 828
11862.43 855
11863.46 841
11864.49 803
11865.52 822
11866.55 858
11867.58 851
11868.60 859
11869.63 868
11870.66 885
11871.69 881
11872.72 858
11873.75 870
11874.78 894
11875.81 882
11876.84 876
11877.86 878
11878.89 892
11879.92 930
11880.95 886
11881.98 925
11883.01 933
11884.04 976
11885.07 933
11886.10 950
11887.13 964
11888.16 981
11889.19 991
11890.22 959
11891.25 1013
11892.28 979
11893.31 995
11894.34 1062
11895.37 1044
11896.40 1097
11897.43 1125
11898.46 1133
11899.49 1199
11900.52 1223
11901.55 1232
11902.58 1254
11903.61 1296
11904.64 1337
11905.67 1331
11906.70 1306
11907.73 1343
11908.76 1305
11909.79 1313
11910.82 1329
11911.85 1271
11912.88 1234
11913.91 1241
11914.94 1201
11915.97 1162
11917.01 1139
11918.04 1158
11919.07 1140
11920.10 1137
11921.13 1133
11922.16 1173
11923.19 1184
11924.22 1159
11925.25 1199
11926.28 1222
11927.32 1222
11928.35 1220
11929.38 1272
11930.41 1266
11931.44 1306
11932.47 1329
11933.50 1329
11934.54 1302
11935.57 1277
11936.60 1265
11937.63 1274
11938.66 1278
11939.70 1227
11940.73 1190
11941.76 1242
11942.79 1156
11943.82 1142
11944.85 1074
11945.89 1040
11946.92 1013
11947.95 1048
11948.98 993
11950.02 966
11951.05 1000
11952.08 965
11953.11 958
11954.15 955
11955.18 962
11956.21 949
11957.24 963
11958.28 914
11959.31 932
11960.34 904
11961.37 910
11962.41 936
11963.44 962
11964.47 959
11965.51 943
11966.54 951
11967.57 937
11968.60 940
11969.64 944
11970.67 982
11971.70 927
11972.74 966
11973.77 928
11974.80 962
11975.84 978
11976.87 1003
11977.90 981
11978.94 979
11979.97 997
11981.00 945
11982.04 989
11983.07 982
11984.11 982
11985.14 969
11986.17 962
11987.21 967
11988.24 972
11989.28 982
11990.31 981
11991.34 990
11992.38 988
11993.41 968
11994.45 979
11995.48 1013
11996.51 1023
11997.55 1008
11998.58 1007
11999.62 1036
12000.65 999
12001.69 1001
12002.72 1005
12003.76 989
12004.79 1037
12005.82 1066
12006.86 1038
12007.89 1049
12008.93 1045
12009.96 1094
12011.00 1117
12012.03 1085
12013.07 1052
12014.10 1078
12015.14 1071
12016.17 1118
12017.21 1095
12018.24 1105
12019.28 1104
12020.32 1129
12021.35 1123
12022.39 1088
12023.42 1107
12024.46 1130
12025.49 1186
12026.53 1114
12027.56 1140
12028.60 1133
12029.64 1151
12030.67 1157
12031.71 1133
12032.74 1072
12033.78 1105
12034.81 1095
12035.85 1144
12036.89 1164
12037.92 1143
12038.96 1104
12039.99 1123
12041.03 1137
12042.07 1140
12043.10 1124
12044.14 1094
12045.18 1120
12046.21 1149
12047.25 1115
12048.29 1129
12049.32 1133
12050.36 1156
12051.40 1190
12052.43 1155
12053.47 1197
12054.51 1183
12055.54 1186
12056.58 1218
12057.62 1213
12058.65 1170
12059.69 1216
12060.73 1263
12061.76 1264
12062.80 1195
12063.84 1201
12064.88 1210
12065.91 1161
12066.95 1160
12067.99 1149
12069.03 1131
12070.06 1106
12071.10 1098
12072.14 1135
12073.18 1082
12074.21 1089
12075.25 1094
12076.29 1118
12077.33 1083
12078.36 1083
12079.40 1092
12080.44 1070
12081.48 1062
12082.52 1093
12083.55 1042
12084.59 1081
12085.63 1091
12086.67 1066
12087.71 1044
12088.74 1085
12089.78 1080
12090.82 1134
12091.86 1132
12092.90 1131
12093.94 1129
12094.98 1136
12096.01 1117
12097.05 1142
12098.09 1128
12099.13 1168
12100.17 1217
12101.21 1193
12102.25 1211
12103.28 1206
12104.32 1262
12105.36 1222
12106.40 1243
12107.44 1213
12108.48 1235
12109.52 1184
12110.56 1171
12111.60 1165
12112.64 1127
12113.68 1129
12114.72 1072
12115.76 1080
12116.79 1039
12117.83 1033
12118.87 978
12119.91 923
12120.95 919
12121.99 910
12123.03 926
12124.07 888
12125.11 878
12126.15 914
12127.19 846
12128.23 900
12129.27 887
12130.31 859
12131.35 871
12132.39 847
12133.43 830
12134.47 860
12135.51 811
12136.55 842
12137.59 840
12138.63 856
12139.67 819
12140.71 863
12141.76 821
12142.80 793
12143.84 813
12144.88 790
12145.92 809
12146.96 843
12148.00 835
12149.04 811
12150.08 823
12151.12 821
12152.16 808
12153.20 783
12154.25 817
12155.29 764
12156.33 788
12157.37 782
12158.41 771
12159.45 756
12160.49 772
12161.53 762
12162.58 747
12163.62 771
12164.66 762
12165.70 776
12166.74 741
12167.78 738
12168.82 708
12169.87 801
12170.91 777
12171.95 765
12172.99 771
12174.03 749
12175.08 738
12176.12 745
12177.16 740
12178.20 728
12179.24 726
12180.29 727
12181.33 739
12182.37 730
12183.41 721
12184.46 729
12185.50 745
12186.54 740
12187.58 739
12188.63 728
12189.67 745
12190.71 726
12191.75 726
12192.80 707
12193.84 699
12194.88 739
12195.92 711
12196.97 689
12198.01 674
12199.05 714
12200.10 710
12201.14 748
12202.18 744
12203.23 742
12204.27 715
12205.31 710
12206.36 695
12207.40 717
12208.44 685
12209.49 687
12210.53 711
12211.57 674
12212.62 659
12213.66 686
12214.70 651
12215.75 685
12216.79 703
12217.84 680
12218.88 673
12219.92 658
12220.97 683
12222.01 672
12223.06 661
12224.10 633
12225.14 653
12226.19 619
12227.23 628
12228.28 641
12229.32 669
12230.36 655
12231.41 664
12232.45 667
12233.50 624
12234.54 641
12235.59 641
12236.63 605
12237.68 625
12238.72 606
12239.77 614
12240.81 625
12241.86 641
12242.90 603
12243.94 624
12244.99 655
12246.03 639
12247.08 644
12248.13 631
12249.17 610
12250.22 628
12251.26 636
12252.31 655
12253.35 643
12254.40 617
12255.44 587
12256.49 631
12257.53 614
12258.58 616
12259.62 615
12260.67 577
12261.72 613
12262.76 571
12263.81 563
12264.85 561
12265.90 579
12266.94 584
12267.99 607
12269.04 582
12270.08 573
12271.13 583
12272.17 553
12273.22 561
12274.27 569
12275.31 568
12276.36 570
12277.41 587
12278.45 531
12279.50 569
12280.55 556
12281.59 575
12282.64 562
12283.69 555
12284.73 551
12285.78 581
12286.83 559
12287.87 555
12288.92 543
12289.97 538
12291.01 553
12292.06 554
12293.11 573
12294.15 572
12295.20 548
12296.25 537
12297.30 527
12298.34 530
12299.39 558
12300.44 552
12301.48 576
12302.53 565
12303.58 543
12304.63 562
12305.67 553
12306.72 546
12307.77 554
12308.82 594
12309.87 556
12310.91 530
12311.96 547
12313.01 522
12314.06 547
12315.10 563
12316.15 575
12317.20 545
12318.25 544
12319.30 564
12320.34 540
12321.39 509
12322.44 522
12323.49 508
12324.54 504
12325.59 514
12326.63 542
12327.68 545
12328.73 556
12329.78 541
12330.83 537
12331.88 509
12332.93 547
12333.98 533
12335.02 547
12336.07 530
12337.12 535
12338.17 556
12339.22 536
12340.27 535
12341.32 490
12342.37 545
12343.42 557
12344.47 541
12345.51 514
12346.56 525
12347.61 530
12348.66 529
12349.71 538
12350.76 552
12351.81 530
12352.86 543
12353.91 563
12354.96 549
12356.01 551
12357.06 559
12358.11 580
12359.16 546
12360.21 563
12361.26 552
12362.31 544
12363.36 538
12364.41 550
12365.46 553
12366.51 560
12367.56 551
12368.61 539
12369.66 536
12370.71 557
12371.76 540
12372.81 540
12373.86 540
12374.91 543
12375.96 533
12377.01 581
12378.06 597
12379.11 561
12380.17 554
12381.22 551
12382.27 509
12383.32 528
12384.37 547
12385.42 554
12386.47 559
12387.52 570
12388.57 568
12389.62 568
12390.67 561
12391.73 515
12392.78 564
12393.83 578
12394.88 577
12395.93 576
12396.98 566
12398.03 570
12399.09 570
12400.14 552
12401.19 585
12402.24 574
12403.29 566
12404.34 558
12405.40 550
12406.45 554
12407.50 539
12408.55 567
12409.60 580
12410.66 605
12411.71 602
12412.76 579
12413.81 587
12414.86 620
12415.92 590
12416.97 595
12418.02 598
12419.07 571
12420.13 586
12421.18 608
12422.23 566
12423.28 571
12424.34 613
12425.39 628
12426.44 588
12427.49 597
12428.55 599
12429.60 607
12430.65 597
12431.71 587
12432.76 596
12433.81 578
12434.86 628
12435.92 614
12436.97 652
12438.02 605
12439.08 592
12440.13 607
12441.18 603
12442.24 618
12443.29 633
12444.34 614
12445.40 616
12446.45 617
12447.50 623
12448.56 647
12449.61 634
12450.67 621
12451.72 682
12452.77 655
12453.83 672
12454.88 681
12455.94 666
12456.99 664
12458.04 675
12459.10 671
12460.15 683
12461.21 694
12462.26 712
12463.31 745
12464.37 741
12465.42 750
12466.48 800
12467.53 790
12468.59 843
12469.64 853
12470.70 866
12471.75 907
12472.80 952
12473.86 1048
12474.91 1078
12475.97 1077
12477.02 1099
12478.08 1102
12479.13 1121
12480.19 1117
12481.24 1168
12482.30 1130
12483.35 1068
12484.41 1040
12485.46 993
12486.52 1028
12487.57 1017
12488.63 976
12489.69 923
12490.74 899
12491.80 865
12492.85 864
12493.91 827
12494.96 785
12496.02 762
12497.07 800
12498.13 752
12499.19 741
12500.24 736
12501.30 727
12502.35 719
12503.41 705
12504.47 724
12505.52 700
12506.58 713
12507.63 713
12508.69 722
12509.75 736
12510.80 714
12511.86 698
12512.91 727
12513.97 725
12515.03 741
12516.08 766
12517.14 749
12518.20 710
12519.25 729
12520.31 759
12521.37 735
12522.42 747
12523.48 703
12524.54 712
12525.59 731
12526.65 710
12527.71 706
12528.77 702
12529.82 714
12530.88 704
12531.94 691
12532.99 708
12534.05 699
12535.11 702
12536.17 707
12537.22 732
12538.28 722
12539.34 692
12540.40 702
12541.45 729
12542.51 717
12543.57 688
12544.63 729
12545.68 746
12546.74 734
12547.80 751
12548.86 736
12549.92 740
12550.97 792
12552.03 805
12553.09 793
12554.15 785
12555.21 782
12556.26 830
12557.32 842
12558.38 852
12559.44 833
12560.50 852
12561.56 788
12562.61 788
12563.67 794
12564.73 815
12565.79 791
12566.85 777
12567.91 783
12568.97 796
12570.02 746
12571.08 721
12572.14 756
12573.20 739
12574.26 728
12575.32 696
12576.38 732
12577.44 721
12578.50 735
12579.56 716
12580.61 728
12581.67 731
12582.73 727
12583.79 715
12584.85 710
12585.91 688
12586.97 726
12588.03 691
12589.09 737
12590.15 716
12591.21 702
12592.27 703
12593.33 700
12594.39 677
12595.45 719
12596.51 720
12597.57 689
12598.63 689
12599.69 699
12600.75 715
12601.81 703
12602.87 682
12603.93 673
12604.99 701
12606.05 684
12607.11 702
12608.17 708
12609.23 708
12610.29 671
12611.35 690
12612.41 736
12613.47 721
12614.53 709
12615.59 714
12616.66 729
12617.72 673
12618.78 718
12619.84 735
12620.90 761
12621.96 754
12623.02 742
12624.08 751
12625.14 759
12626.20 760
12627.26 754
12628.33 769
12629.39 754
12630.45 747
12631.51 739
12632.57 751
12633.63 698
12634.69 739
12635.76 738
12636.82 748
12637.88 730
12638.94 759
12640.00 731
12641.06 739
12642.13 734
12643.19 719
12644.25 711
12645.31 691
12646.37 705
12647.44 685
12648.50 657
12649.56 636
12650.62 678
12651.68 673
12652.75 687
12653.81 657
12654.87 671
12655.93 666
12657.00 671
12658.06 655
12659.12 672
12660.18 691
12661.25 634
12662.31 633
12663.37 628
12664.43 682
12665.50 640
12666.56 655
12667.62 685
12668.69 680
12669.75 675
12670.81 672
12671.88 673
12672.94 682
12674.00 668
12675.06 710
12676.13 703
12677.19 681
12678.25 703
12679.32 673
12680.38 653
12681.44 659
12682.51 660
12683.57 680
12684.64 687
12685.70 663
12686.76 716
12687.83 716
12688.89 726
12689.95 683
12691.02 701
12692.08 733
12693.15 679
12694.21 685
12695.27 726
12696.34 754
12697.40 740
12698.47 689
12699.53 716
12700.59 722
12701.66 702
12702.72 733
12703.79 716
12704.85 717
12705.92 746
12706.98 749
12708.05 741
12709.11 771
12710.18 804
12711.24 790
12712.30 765
12713.37 768
12714.43 770
12715.50 762
12716.56 758
12717.63 764
12718.69 760
12719.76 741
12720.82 749
12721.89 757
12722.95 749
12724.02 742
12725.09 751
12726.15 756
12727.22 758
12728.28 799
12729.35 810
12730.41 848
12731.48 797
12732.54 798
12733.61 800
12734.68 785
12735.74 752
12736.81 786
12737.87 789
12738.94 798
12740.00 775
12741.07 780
12742.14 790
12743.20 788
12744.27 757
12745.33 768
12746.40 750
12747.47 753
12748.53 771
12749.60 723
12750.67 745
12751.73 743
12752.80 699
12753.87 710
12754.93 713
12756.00 664
12757.07 696
12758.13 700
12759.20 706
12760.27 716
12761.33 736
12762.40 653
12763.47 657
12764.53 685
12765.60 678
12766.67 665
12767.73 702
12768.80 709
12769.87 686
12770.94 657
12772.00 650
12773.07 662
12774.14 677
12775.21 661
12776.27 661
12777.34 626
12778.41 641
12779.48 624
12780.54 644
12781.61 634
12782.68 612
12783.75 581
12784.81 637
12785.88 634
12786.95 640
12788.02 625
12789.09 643
12790.15 659
12791.22 634
12792.29 628
12793.36 633
12794.43 628
12795.49 613
12796.56 616
12797.63 651
12798.70 631
12799.77 620
12800.84 631
12801.90 617
12802.97 631
12804.04 620
12805.11 652
12806.18 639
12807.25 624
12808.32 660
12809.39 624
12810.45 599
12811.52 612
12812.59 647
12813.66 619
12814.73 627
12815.80 635
12816.87 656
12817.94 686
12819.01 646
12820.08 636
12821.15 647
12822.21 616
12823.28 632
12824.35 624
12825.42 667
12826.49 680
12827.56 637
12828.63 651
12829.70 642
12830.77 648
12831.84 660
12832.91 662
12833.98 625
12835.05 640
12836.12 625
12837.19 631
12838.26 614
12839.33 589
12840.40 591
12841.47 601
12842.54 616
12843.61 609
12844.68 615
12845.75 575
12846.82 547
12847.89 553
12848.96 585
12850.03 564
12851.10 565
12852.18 572
12853.25 531
12854.32 558
12855.39 568
12856.46 578
12857.53 546
12858.60 532
12859.67 518
12860.74 559
12861.81 550
12862.88 535
12863.96 532
12865.03 540
12866.10 527
12867.17 530
12868.24 514
12869.31 511
12870.38 514
12871.45 521
12872.53 513
12873.60 534
12874.67 511
12875.74 510
12876.81 517
12877.88 506
12878.96 507
12880.03 503
12881.10 501
12882.17 497
12883.24 503
12884.31 521
12885.39 495
12886.46 508
12887.53 514
12888.60 532
12889.68 495
12890.75 505
12891.82 508
12892.89 487
12893.96 486
12895.04 484
12896.11 502
12897.18 506
12898.25 478
12899.33 498
12900.40 489
12901.47 520
12902.54 470
12903.62 488
12904.69 501
12905.76 490
12906.84 491
12907.91 486
12908.98 499
12910.06 471
12911.13 471
12912.20 501
12913.27 481
12914.35 459
12915.42 479
12916.49 486
12917.57 496
12918.64 493
12919.71 471
12920.79 475
12921.86 497
12922.94 507
12924.01 469
12925.08 474
12926.16 477
12927.23 466
12928.30 471
12929.38 460
12930.45 425
12931.53 450
12932.60 473
12933.67 492
12934.75 467
12935.82 450
12936.90 464
12937.97 471
12939.04 424
12940.12 459
12941.19 467
12942.27 465
12943.34 454
12944.42 473
12945.49 449
12946.56 437
12947.64 469
12948.71 469
12949.79 474
12950.86 450
12951.94 458
12953.01 447
12954.09 430
12955.16 442
12956.24 458
12957.31 468
12958.39 421
12959.46 452
12960.54 466
12961.61 435
12962.69 448
12963.76 459
12964.84 457
12965.91 468
12966.99 439
12968.07 441
12969.14 420
12970.22 443
12971.29 445
12972.37 432
12973.44 446
12974.52 456
12975.59 459
12976.67 437
12977.75 434
12978.82 429
12979.90 449
12980.97 456
12982.05 456
12983.13 449
12984.20 452
12985.28 443
12986.35 451
12987.43 436
12988.51 428
12989.58 429
12990.66 439
12991.74 451
12992.81 448
12993.89 469
12994.97 449
12996.04 440
12997.12 455
12998.20 458
12999.27 444
13000.35 459
13001.43 431
13002.50 438
13003.58 441
13004.66 431
13005.73 450
13006.81 456
13007.89 434
13008.97 450
13010.04 438
13011.12 462
13012.20 469
13013.27 443
13014.35 420
13015.43 438
13016.51 455
13017.58 464
13018.66 452
13019.74 439
13020.82 412
13021.89 437
13022.97 441
13024.05 417
13025.13 421
13026.21 468
13027.28 466
13028.36 458
13029.44 437
13030.52 423
13031.60 473
13032.67 427
13033.75 480
13034.83 445
13035.91 442
13036.99 428
13038.07 421
13039.14 450
13040.22 454
13041.30 445
13042.38 461
13043.46 457
13044.54 452
13045.62 434
13046.69 477
13047.77 471
13048.85 463
13049.93 460
13051.01 448
13052.09 444
13053.17 464
13054.25 450
13055.33 443
13056.40 434
13057.48 434
13058.56 448
13059.64 439
13060.72 459
13061.80 454
13062.88 451
13063.96 467
13065.04 448
13066.12 461
13067.20 473
13068.28 441
13069.36 412
13070.44 438
13071.52 436
13072.60 462
13073.68 466
13074.76 473
13075.84 457
13076.92 439
13078.00 424
13079.08 449
13080.16 471
13081.24 459
13082.32 444
13083.40 457
13084.48 442
13085.56 443
13086.64 490
13087.72 465
13088.80 458
13089.88 472
13090.96 466
13092.04 460
13093.12 458
13094.20 452
13095.28 478
13096.36 460
13097.44 436
13098.52 446
13099.61 483
13100.69 452
13101.77 444
13102.85 469
13103.93 477
13105.01 453
13106.09 449
13107.17 477
13108.25 482
13109.34 477
13110.42 453
13111.50 465
13112.58 458
13113.66 466
13114.74 468
13115.82 478
13116.91 458
13117.99 455
13119.07 476
13120.15 458
13121.23 476
13122.31 467
13123.40 456
13124.48 450
13125.56 464
13126.64 466
13127.72 471
13128.81 469
13129.89 486
13130.97 444
13132.05 493
13133.14 467
13134.22 454
13135.30 473
13136.38 463
13137.47 486
13138.55 500
13139.63 473
13140.71 488
13141.80 480
13142.88 457
13143.96 484
13145.04 481
13146.13 473
13147.21 486
13148.29 479
13149.38 475
13150.46 466
13151.54 480
13152.62 498
13153.71 468
13154.79 495
13155.87 495
13156.96 473
13158.04 490
13159.12 517
13160.21 491
13161.29 490
13162.37 474
13163.46 503
13164.54 476
13165.62 498
13166.71 467
13167.79 507
13168.88 513
13169.96 513
13171.04 482
13172.13 493
13173.21 485
13174.30 515
13175.38 493
13176.46 501
13177.55 492
13178.63 493
13179.72 510
13180.80 508
13181.88 517
13182.97 489
13184.05 484
13185.14 511
13186.22 501
13187.31 483
13188.39 501
13189.48 500
13190.56 524
13191.65 504
13192.73 516
13193.81 505
13194.90 484
13195.98 517
13197.07 500
13198.15 479
13199.24 487
13200.32 535
13201.41 524
13202.49 501
13203.58 499
13204.67 506
13205.75 530
13206.84 522
13207.92 515
13209.01 523
13210.09 526
13211.18 532
13212.26 534
13213.35 544
13214.43 522
13215.52 542
13216.61 550
13217.69 573
13218.78 543
13219.86 523
13220.95 509
13222.04 528
13223.12 543
13224.21 527
13225.29 574
13226.38 557
13227.47 550
13228.55 551
13229.64 536
13230.72 555
13231.81 536
13232.90 544
13233.98 570
13235.07 568
13236.16 530
13237.24 542
13238.33 571
13239.42 560
13240.50 559
13241.59 607
13242.68 595
13243.76 561
13244.85 560
13245.94 572
13247.02 603
13248.11 599
13249.20 596
13250.29 585
13251.37 597
13252.46 577
13253.55 581
13254.63 565
13255.72 604
13256.81 619
13257.90 624
13258.98 634
13260.07 622
13261.16 612
13262.25 595
13263.33 583
13264.42 618
13265.51 621
13266.60 661
13267.69 631
13268.77 611
13269.86 643
13270.95 680
13272.04 655
13273.13 618
13274.21 665
13275.30 666
13276.39 671
13277.48 642
13278.57 673
13279.65 678
13280.74 662
13281.83 693
13282.92 687
13284.01 681
13285.10 686
13286.19 732
13287.27 684
13288.36 680
13289.45 691
13290.54 738
13291.63 717
13292.72 737
13293.81 716
13294.90 733
13295.98 738
13297.07 726
13298.16 727
13299.25 700
13300.34 727
13301.43 736
13302.52 789
13303.61 758
13304.70 777
13305.79 750
13306.88 789
13307.97 801
13309.06 806
13310.15 788
13311.24 787
13312.32 784
13313.41 800
13314.50 783
13315.59 793
13316.68 799
13317.77 778
13318.86 819
13319.95 811
13321.04 832
13322.13 831
13323.22 847
13324.31 802
13325.40 847
13326.49 823
13327.58 816
13328.68 838
13329.77 818
13330.86 807
13331.95 799
13333.04 842
13334.13 862
13335.22 864
13336.31 864
13337.40 859
13338.49 836
13339.58 819
13340.67 842
13341.76 829
13342.85 851
13343.94 875
13345.04 888
13346.13 852
13347.22 871
13348.31 878
13349.40 859
13350.49 830
13351.58 874
13352.67 914
13353.77 928
13354.86 895
13355.95 890
13357.04 881
13358.13 913
13359.22 936
13360.31 978
13361.41 953
13362.50 949
13363.59 950
13364.68 936
13365.77 943
13366.87 951
13367.96 998
13369.05 1016
13370.14 986
13371.23 910
13372.33 1001
13373.42 990
13374.51 948
13375.60 980
13376.69 948
13377.79 955
13378.88 939
13379.97 949
13381.06 918
13382.16 902
13383.25 888
13384.34 852
13385.43 854
13386.53 844
13387.62 819
13388.71 848
13389.81 837
13390.90 789
13391.99 770
13393.08 809
13394.18 775
13395.27 748
13396.36 801
13397.46 788
13398.55 774
13399.64 738
13400.74 743
13401.83 764
13402.92 781
13404.02 761
13405.11 781
13406.20 765
13407.30 805
13408.39 777
13409.48 793
13410.58 790
13411.67 749
13412.77 762
13413.86 757
13414.95 769
13416.05 767
13417.14 740
13418.23 790
13419.33 772
13420.42 778
13421.52 748
13422.61 753
13423.71 750
13424.80 777
13425.89 807
13426.99 752
13428.08 741
13429.18 794
13430.27 766
13431.37 763
13432.46 764
13433.56 781
13434.65 788
13435.74 801
13436.84 754
13437.93 808
13439.03 800
13440.12 786
13441.22 825
13442.31 820
13443.41 826
13444.50 802
13445.60 787
13446.69 810
13447.79 846
13448.88 854
13449.98 799
13451.08 830
13452.17 825
13453.27 832
13454.36 824
13455.46 852
13456.55 842
13457.65 836
13458.74 859
13459.84 861
13460.94 837
13462.03 845
13463.13 854
13464.22 872
13465.32 886
13466.41 888
13467.51 862
13468.61 866
13469.70 903
13470.80 870
13471.90 847
13472.99 872
13474.09 877
13475.18 911
13476.28 915
13477.38 901
13478.47 937
13479.57 931
13480.67 887
13481.76 941
13482.86 921
13483.96 918
13485.05 892
13486.15 925
13487.25 948
13488.34 947
13489.44 937
13490.54 980
13491.63 963
13492.73 939
13493.83 931
13494.93 955
13496.02 982
13497.12 1012
13498.22 978
13499.31 1008
13500.41 1017
13501.51 1014
13502.61 1054
13503.70 1015
13504.80 1016
13505.90 1013
13507.00 1059
13508.09 1064
13509.19 1039
13510.29 992
13511.39 1057
13512.49 1040
13513.58 996
13514.68 993
13515.78 987
13516.88 957
13517.98 991
13519.07 962
13520.17 913
13521.27 913
13522.37 950
13523.47 955
13524.57 905
13525.66 881
13526.76 844
13527.86 888
13528.96 851
13530.06 886
13531.16 874
13532.25 861
13533.35 838
13534.45 900
13535.55 850
13536.65 843
13537.75 830
13538.85 802
13539.95 782
13541.05 778
13542.14 794
13543.24 796
13544.34 814
13545.44 770
13546.54 762
13547.64 786
13548.74 837
13549.84 766
13550.94 748
13552.04 772
13553.14 787
13554.24 767
13555.34 754
13556.44 746
13557.54 772
13558.64 775
13559.74 785
13560.84 756
13561.94 709
13563.04 728
13564.13 763
13565.23 740
13566.34 727
13567.44 746
13568.54 750
13569.64 740
13570.74 708
13571.84 731
13572.94 744
13574.04 717
13575.14 725
13576.24 731
13577.34 722
13578.44 729
13579.54 740
13580.64 725
13581.74 696
13582.84 741
13583.94 716
13585.04 707
13586.14 739
13587.24 718
13588.35 728
13589.45 719
13590.55 728
13591.65 747
13592.75 751
13593.85 740
13594.95 729
13596.05 735
13597.15 719
13598.26 729
13599.36 732
13600.46 733
13601.56 748
13602.66 698
13603.76 698
13604.86 753
13605.97 718
13607.07 715
13608.17 727
13609.27 697
13610.37 730
13611.47 727
13612.58 742
13613.68 730
13614.78 708
13615.88 723
13616.98 742
13618.09 742
13619.19 731
13620.29 727
13621.39 731
13622.50 728
13623.60 724
13624.70 740
13625.80 733
13626.91 687
13628.01 717
13629.11 747
13630.21 744
13631.32 763
13632.42 732
13633.52 736
13634.62 757
13635.73 734
13636.83 737
13637.93 754
13639.04 767
13640.14 749
13641.24 733
13642.35 740
13643.45 719
13644.55 742
13645.65 747
13646.76 730
13647.86 746
13648.96 688
13650.07 750
13651.17 715
13652.28 685
13653.38 681
13654.48 679
13655.59 674
13656.69 712
13657.79 720
13658.90 702
13660.00 702
13661.11 709
13662.21 692
13663.31 706
13664.42 687
13665.52 687
13666.63 744
13667.73 711
13668.83 721
13669.94 739
13671.04 737
13672.15 698
13673.25 707
13674.36 694
13675.46 722
13676.56 741
13677.67 715
13678.77 695
13679.88 754
13680.98 744
13682.09 745
13683.19 726
13684.30 735
13685.40 709
13686.51 728
13687.61 738
13688.72 707
13689.82 750
13690.93 773
13692.03 785
13693.14 728
13694.24 713
13695.35 764
13696.45 757
13697.56 735
13698.66 728
13699.77 786
13700.87 734
13701.98 746
13703.09 753
13704.19 782
13705.30 769
13706.40 768
13707.51 770
13708.61 761
13709.72 743
13710.83 758
13711.93 821
13713.04 824
13714.14 825
13715.25 789
13716.36 837
13717.46 778
13718.57 819
13719.67 839
13720.78 826
13721.89 805
13722.99 849
13724.10 849
13725.21 878
13726.31 838
13727.42 818
13728.53 825
13729.63 842
13730.74 872
13731.85 866
13732.95 911
13734.06 904
13735.17 940
13736.27 910
13737.38 942
13738.49 938
13739.59 919
13740.70 886
13741.81 951
13742.92 959
13744.02 963
13745.13 947
13746.24 993
13747.35 973
13748.45 957
13749.56 997
13750.67 977
13751.78 1032
13752.88 1052
13753.99 1077
13755.10 1065
13756.21 1131
13757.31 1110
13758.42 1127
13759.53 1137
13760.64 1183
13761.75 1242
13762.85 1242
13763.96 1215
13765.07 1199
13766.18 1214
13767.29 1271
13768.39 1289
13769.50 1294
13770.61 1284
13771.72 1291
13772.83 1275
13773.94 1254
13775.04 1266
13776.15 1297
13777.26 1296
13778.37 1233
13779.48 1161
13780.59 1189
13781.70 1196
13782.80 1172
13783.91 1117
13785.02 1145
13786.13 1094
13787.24 1124
13788.35 1099
13789.46 1012
13790.57 1007
13791.68 1020
13792.79 984
13793.90 958
13795.00 905
13796.11 909
13797.22 902
13798.33 883
13799.44 909
13800.55 875
13801.66 851
13802.77 843
13803.88 811
13804.99 839
13806.10 830
13807.21 848
13808.32 841
13809.43 819
13810.54 857
13811.65 810
13812.76 809
13813.87 835
13814.98 823
13816.09 833
13817.20 821
13818.31 824
13819.42 847
13820.53 834
13821.64 792
13822.75 758
13823.86 783
13824.97 796
13826.08 790
13827.19 779
13828.30 754
13829.41 758
13830.53 779
13831.64 767
13832.75 779
13833.86 778
13834.97 750
13836.08 751
13837.19 784
13838.30 761
13839.41 729
13840.52 723
13841.64 767
13842.75 778
13843.86 755
13844.97 750
13846.08 757
13847.19 765
13848.30 792
13849.41 782
13850.53 735
13851.64 763
13852.75 807
13853.86 791
13854.97 785
13856.08 802
13857.20 788
13858.31 803
13859.42 764
13860.53 776
13861.64 778
13862.76 758
13863.87 768
13864.98 765
13866.09 765
13867.20 782
13868.32 788
13869.43 754
13870.54 795
13871.65 792
13872.77 802
13873.88 788
13874.99 774
13876.10 787
13877.22 783
13878.33 801
13879.44 806
13880.55 775
13881.67 777
13882.78 795
13883.89 763
13885.01 811
13886.12 797
13887.23 827
13888.34 850
13889.46 858
13890.57 864
13891.68 862
13892.80 897
13893.91 853
13895.02 853
13896.14 902
13897.25 898
13898.36 865
13899.48 890
13900.59 875
13901.70 836
13902.82 854
13903.93 873
13905.05 874
13906.16 877
13907.27 842
13908.39 825
13909.50 780
13910.61 813
13911.73 805
13912.84 780
13913.96 800
13915.07 790
13916.19 748
13917.30 751
13918.41 741
13919.53 785
13920.64 805
13921.76 745
13922.87 746
13923.99 748
13925.10 749
13926.21 764
13927.33 752
13928.44 722
13929.56 778
13930.67 761
13931.79 736
13932.90 748
13934.02 741
13935.13 720
13936.25 678
13937.36 741
13938.48 726
13939.59 707
13940.71 724
13941.82 714
13942.94 681
13944.05 716
13945.17 727
13946.28 707
13947.40 721
13948.52 738
13949.63 717
13950.75 696
13951.86 676
13952.98 675
13954.09 690
13955.21 676
13956.32 719
13957.44 660
13958.56 683
13959.67 707
13960.79 680
13961.90 696
13963.02 689
13964.14 685
13965.25 660
13966.37 694
13967.48 697
13968.60 663
13969.72 682
13970.83 683
13971.95 683
13973.07 658
13974.18 679
13975.30 665
13976.42 682
13977.53 716
13978.65 683
13979.77 659
13980.88 658
13982.00 699
13983.12 696
13984.23 690
13985.35 672
13986.47 708
13987.58 703
13988.70 713
13989.82 706
13990.94 690
13992.05 666
13993.17 678
13994.29 681
13995.40 683
13996.52 699
13997.64 720
13998.76 700
13999.87 708
14000.99 728
14002.11 715
14003.23 699
14004.35 699
14005.46 690
14006.58 713
14007.70 689
14008.82 702
14009.93 707
14011.05 671
14012.17 689
14013.29 676
14014.41 668
14015.52 682
14016.64 707
14017.76 722
14018.88 679
14020.00 666
14021.12 710
14022.23 680
14023.35 684
14024.47 681
14025.59 679
14026.71 697
14027.83 681
14028.95 704
14030.06 674
14031.18 695
14032.30 678
14033.42 643
14034.54 672
14035.66 698
14036.78 719
14037.90 705
14039.02 673
14040.14 714
14041.25 752
14042.37 736
14043.49 734
14044.61 713
14045.73 700
14046.85 718
14047.97 773
14049.09 757
14050.21 755
14051.33 734
14052.45 789
14053.57 756
14054.69 769
14055.81 739
14056.93 788
14058.05 781
14059.17 757
14060.29 789
14061.41 787
14062.53 795
14063.65 776
14064.77 776
14065.89 761
14067.01 793
14068.13 788
14069.25 831
14070.37 819
14071.49 842
14072.61 843
14073.73 847
14074.85 832
14075.97 865
14077.09 864
14078.21 906
14079.33 895
14080.45 862
14081.57 858
14082.69 859
14083.82 886
14084.94 885
14086.06 865
14087.18 891
14088.30 860
14089.42 883
14090.54 876
14091.66 868
14092.78 878
14093.91 881
14095.03 873
14096.15 875
14097.27 875
14098.39 884
14099.51 893
14100.63 869
14101.76 857
14102.88 884
14104.00 903
14105.12 890
14106.24 861
14107.36 900
14108.49 861
14109.61 836
14110.73 829
14111.85 859
14112.97 825
14114.10 792
14115.22 804
14116.34 805
14117.46 790
14118.58 784
14119.71 767
14120.83 772
14121.95 767
14123.07 789
14124.20 766
14125.32 739
14126.44 726
14127.56 711
14128.69 741
14129.81 742
14130.93 725
14132.06 726
14133.18 726
14134.30 736
14135.42 720
14136.55 694
14137.67 720
14138.79 727
14139.92 686
14141.04 671
14142.16 670
14143.29 720
14144.41 696
14145.53 708
14146.66 690
14147.78 728
14148.90 703
14150.03 702
14151.15 670
14152.27 669
14153.40 666
14154.52 649
14155.64 666
14156.77 653
14157.89 634
14159.02 653
14160.14 684
14161.26 676
14162.39 664
14163.51 636
14164.64 629
14165.76 624
14166.88 632
14168.01 640
14169.13 649
14170.26 634
14171.38 644
14172.51 656
14173.63 651
14174.75 657
14175.88 650
14177.00 654
14178.13 618
14179.25 644
14180.38 635
14181.50 635
14182.63 635
14183.75 641
14184.88 637
14186.00 645
14187.13 642
14188.25 652
14189.38 630
14190.50 598
14191.63 639
14192.75 640
14193.88 610
14195.00 584
14196.13 602
14197.25 618
14198.38 616
14199.50 609
14200.63 605
14201.76 612
14202.88 620
14204.01 576
14205.13 584
14206.26 595
14207.38 580
14208.51 585
14209.64 587
14210.76 598
14211.89 588
14213.01 586
14214.14 603
14215.27 584
14216.39 579
14217.52 592
14218.64 575
14219.77 572
14220.90 596
14222.02 595
14223.15 583
14224.28 548
14225.40 571
14226.53 565
14227.66 575
14228.78 542
14229.91 562
14231.04 565
14232.16 533
14233.29 566
14234.42 580
14235.54 562
14236.67 568
14237.80 555
14238.92 541
14240.05 542
14241.18 534
14242.31 565
14243.43 549
14244.56 552
14245.69 540
14246.82 555
14247.94 544
14249.07 553
14250.20 575
14251.33 547
14252.45 536
14253.58 534
14254.71 572
14255.84 531
14256.96 537
14258.09 541
14259.22 535
14260.35 533
14261.47 555
14262.60 507
14263.73 518
14264.86 517
14265.99 526
14267.12 512
14268.24 543
14269.37 530
14270.50 515
14271.63 499
14272.76 515
14273.89 505
14275.01 480
14276.14 512
14277.27 516
14278.40 502
14279.53 515
14280.66 533
14281.79 522
14282.91 501
14284.04 496
14285.17 502
14286.30 483
14287.43 495
14288.56 502
14289.69 520
14290.82 520
14291.95 477
14293.08 480
14294.20 488
14295.33 485
14296.46 510
14297.59 504
14298.72 486
14299.85 468
14300.98 483
14302.11 475
14303.24 478
14304.37 482
14305.50 494
14306.63 470
14307.76 479
14308.89 485
14310.02 499
14311.15 462
14312.28 502
14313.41 485
14314.54 454
14315.67 442
14316.80 451
14317.93 454
14319.06 454
14320.19 456
14321.32 441
14322.45 470
14323.58 474
14324.71 450
14325.84 471
14326.97 468
14328.10 461
14329.23 475
14330.36 469
14331.49 457
14332.62 471
14333.76 452
14334.89 476
14336.02 459
14337.15 467
14338.28 435
14339.41 446
14340.54 447
14341.67 456
14342.80 440
14343.93 452
14345.07 441
14346.20 447
14347.33 431
14348.46 429
14349.59 446
14350.72 437
14351.85 439
14352.99 437
14354.12 454
14355.25 461
14356.38 468
14357.51 439
14358.64 439
14359.78 463
14360.91 463
14362.04 461
14363.17 439
14364.30 456
14365.44 435
14366.57 454
14367.70 438
14368.83 466
14369.96 443
14371.10 464
14372.23 446
14373.36 441
14374.49 477
14375.63 438
14376.76 445
14377.89 450
14379.02 460
14380.16 438
14381.29 450
14382.42 440
14383.55 455
14384.69 459
14385.82 449
14386.95 488
14388.09 434
14389.22 471
14390.35 461
14391.49 442
14392.62 449
14393.75 475
14394.89 447
14396.02 465
14397.15 473
14398.28 483
14399.42 479
14400.55 475
14401.69 430
14402.82 425
14403.95 421
14405.09 446
14406.22 490
14407.35 468
14408.49 480
14409.62 477
14410.75 477
14411.89 455
14413.02 475
14414.16 490
14415.29 509
14416.42 491
14417.56 451
14418.69 498
14419.83 491
14420.96 520
14422.10 486
14423.23 498
14424.36 494
14425.50 520
14426.63 488
14427.77 516
14428.90 504
14430.04 486
14431.17 522
14432.31 511
14433.44 504
14434.58 498
14435.71 506
14436.85 489
14437.98 485
14439.12 502
14440.25 502
14441.39 501
14442.52 541
14443.66 509
14444.79 506
14445.93 483
14447.06 536
14448.20 528
14449.33 513
14450.47 506
14451.60 512
14452.74 521
14453.87 533
14455.01 495
14456.14 492
14457.28 507
14458.42 499
14459.55 517
14460.69 521
14461.82 501
14462.96 522
14464.10 555
14465.23 519
14466.37 518
14467.50 507
14468.64 530
14469.78 550
14470.91 504
14472.05 531
14473.18 523
14474.32 534
14475.46 521
14476.59 554
14477.73 534
14478.87 540
14480.00 494
14481.14 522
14482.28 510
14483.41 528
14484.55 508
14485.69 515
14486.82 528
14487.96 517
14489.10 525
14490.23 533
14491.37 511
14492.51 509
14493.65 514
14494.78 519
14495.92 545
14497.06 486
14498.19 521
14499.33 511
14500.47 555
14501.61 512
14502.74 530
14503.88 504
14505.02 506
14506.16 505
14507.29 489
14508.43 513
14509.57 521
14510.71 497
14511.85 525
14512.98 531
14514.12 524
14515.26 518
14516.40 512
14517.54 505
14518.67 526
14519.81 522
14520.95 520
14522.09 513
14523.23 534
14524.36 512
14525.50 522
14526.64 496
14527.78 499
14528.92 482
14530.06 485
14531.19 537
14532.33 509
14533.47 502
14534.61 499
14535.75 506
14536.89 491
14538.03 473
14539.17 491
14540.31 493
14541.44 497
14542.58 491
14543.72 493
14544.86 502
14546.00 528
14547.14 494
14548.28 478
14549.42 525
14550.56 517
14551.70 519
14552.84 537
14553.98 511
14555.12 521
14556.25 531
14557.39 526
14558.53 514
14559.67 505
14560.81 494
14561.95 545
14563.09 518
14564.23 525
14565.37 508
14566.51 538
14567.65 542
14568.79 566
14569.93 521
14571.07 532
14572.21 529
14573.35 541
14574.49 557
14575.63 565
14576.77 505
14577.92 529
14579.06 562
14580.20 546
14581.34 539
14582.48 552
14583.62 539
14584.76 557
14585.90 566
14587.04 542
14588.18 561
14589.32 553
14590.46 574
14591.60 565
14592.74 557
14593.89 548
14595.03 573
14596.17 570
14597.31 570
14598.45 592
14599.59 592
14600.73 573
14601.87 592
14603.02 622
14604.16 598
14605.30 594
14606.44 572
14607.58 611
14608.72 585
14609.86 615
14611.01 613
14612.15 615
14613.29 643
14614.43 637
14615.57 620
14616.72 608
14617.86 649
14619.00 653
14620.14 674
14621.28 658
14622.43 654
14623.57 651
14624.71 684
14625.85 713
14627.00 726
14628.14 702
14629.28 737
14630.42 700
14631.56 691
14632.71 750
14633.85 745
14634.99 765
14636.14 807
14637.28 784
14638.42 730
14639.56 771
14640.71 728
14641.85 743
14642.99 721
14644.14 705
14645.28 738
14646.42 702
14647.56 682
14648.71 654
14649.85 694
14650.99 649
14652.14 636
14653.28 610
14654.42 616
14655.57 578
14656.71 604
14657.85 577
14659.00 591
14660.14 568
14661.29 551
14662.43 538
14663.57 568
14664.72 517
14665.86 524
14667.00 552
14668.15 555
14669.29 535
14670.44 524
14671.58 528
14672.73 519
14673.87 494
14675.01 496
14676.16 501
14677.30 477
14678.45 503
14679.59 513
14680.74 492
14681.88 477
14683.02 466
14684.17 473
14685.31 485
14686.46 488
14687.60 491
14688.75 487
14689.89 472
14691.04 466
14692.18 439
14693.33 453
14694.47 477
14695.62 481
14696.76 451
14697.91 475
14699.05 459
14700.20 454
14701.34 452
14702.49 456
14703.63 446
14704.78 465
14705.92 432
14707.07 446
14708.22 436
14709.36 429
14710.51 438
14711.65 432
14712.80 425
14713.94 450
14715.09 440
14716.23 441
14717.38 467
14718.53 476
14719.67 456
14720.82 427
14721.96 410
14723.11 454
14724.26 437
14725.40 433
14726.55 418
14727.70 454
14728.84 428
14729.99 452
14731.13 445
14732.28 437
14733.43 422
14734.57 434
14735.72 448
14736.87 418
14738.01 459
14739.16 468
14740.31 429
14741.45 413
14742.60 427
14743.75 425
14744.89 430
14746.04 419
14747.19 416
14748.34 416
14749.48 448
14750.63 437
14751.78 420
14752.92 434
14754.07 377
14755.22 396
14756.37 417
14757.51 400
14758.66 416
14759.81 381
14760.96 406
14762.10 412
14763.25 414
14764.40 408
14765.55 407
14766.70 401
14767.84 373
14768.99 414
14770.14 393
14771.29 396
14772.43 399
14773.58 415
14774.73 407
14775.88 383
14777.03 385
14778.18 379
14779.32 398
14780.47 367
14781.62 376
14782.77 405
14783.92 398
14785.07 352
14786.21 374
14787.36 407
14788.51 401
14789.66 370
14790.81 394
14791.96 385
14793.11 395
14794.26 388
14795.40 373
14796.55 382
14797.70 371
14798.85 374
14800.00 373
14801.15 349
14802.30 357
14803.45 376
14804.60 371
14805.75 375
14806.90 391
14808.05 376
14809.19 346
14810.34 351
14811.49 348
14812.64 357
14813.79 370
14814.94 337
14816.09 357
14817.24 351
14818.39 364
14819.54 355
14820.69 356
14821.84 351
14822.99 342
14824.14 335
14825.29 339
14826.44 327
14827.59 338
14828.74 353
14829.89 356
14831.04 338
14832.19 338
14833.34 334
14834.49 342
14835.64 350
14836.79 316
14837.95 341
14839.10 338
14840.25 346
14841.40 367
14842.55 372
14843.70 316
14844.85 325
14846.00 296
14847.15 309
14848.30 347
14849.45 332
14850.60 340
14851.76 350
14852.91 343
14854.06 332
14855.21 340
14856.36 321
14857.51 331
14858.66 344
14859.81 332
14860.97 311
14862.12 312
14863.27 320
14864.42 351
14865.57 331
14866.72 329
14867.88 343
14869.03 338
14870.18 317
14871.33 313
14872.48 313
14873.64 308
14874.79 334
14875.94 342
14877.09 336
14878.24 313
14879.40 345
14880.55 322
14881.70 302
14882.85 314
14884.00 320
14885.16 327
14886.31 329
14887.46 296
14888.61 327
14889.77 339
14890.92 325
14892.07 309
14893.23 317
14894.38 337
14895.53 305
14896.68 330
14897.84 318
14898.99 320
14900.14 313
14901.30 319
14902.45 308
14903.60 322
14904.75 319
14905.91 308
14907.06 328
14908.21 311
14909.37 291
14910.52 328
14911.67 340
14912.83 322
14913.98 310
14915.14 321
14916.29 310
14917.44 307
14918.60 306
14919.75 315
14920.90 313
14922.06 314
14923.21 300
14924.37 319
14925.52 308
14926.67 305
14927.83 306
14928.98 326
14930.14 313
14931.29 299
14932.44 317
14933.60 333
14934.75 277
14935.91 293
14937.06 307
14938.22 310
14939.37 350
14940.52 329
14941.68 338
14942.83 319
14943.99 301
14945.14 311
14946.30 314
14947.45 307
14948.61 318
14949.76 311
14950.92 326
14952.07 322
14953.23 310
14954.38 327
14955.54 336
14956.69 330
14957.85 314
14959.00 305
14960.16 307
14961.31 326
14962.47 323
14963.62 315
14964.78 322
14965.94 327
14967.09 333
14968.25 324
14969.40 297
14970.56 313
14971.71 325
14972.87 335
14974.03 327
14975.18 324
14976.34 301
14977.49 292
14978.65 304
14979.81 335
14980.96 317
14982.12 320
14983.27 331
14984.43 309
14985.59 313
14986.74 330
14987.90 298
14989.06 326
14990.21 308
14991.37 312
14992.53 275
14993.68 319
14994.84 322
14996.00 306
14997.15 314
14998.31 307
14999.47 301
15000.62 323
15001.78 291
15002.94 297
15004.09 296
15005.25 311
15006.41 329
15007.56 311
15008.72 281
15009.88 297
15011.04 296
15012.19 309
15013.35 309
15014.51 322
15015.67 302
15016.82 304
15017.98 296
15019.14 300
15020.30 307
15021.45 306
15022.61 312
15023.77 292
15024.93 303
15026.08 291
15027.24 306
15028.40 316
15029.56 304
15030.72 290
15031.87 320
15033.03 308
15034.19 307
15035.35 291
15036.51 290
15037.67 336
15038.82 305
15039.98 313
15041.14 309
15042.30 317
15043.46 328
15044.62 316
15045.78 295
15046.93 298
15048.09 284
15049.25 292
15050.41 293
15051.57 303
15052.73 304
15053.89 322
15055.05 325
15056.20 314
15057.36 301
15058.52 318
15059.68 325
15060.84 304
15062.00 301
15063.16 286
15064.32 317
15065.48 319
15066.64 302
15067.80 317
15068.96 305
15070.12 302
15071.28 281
15072.44 305
15073.60 298
15074.76 321
15075.91 287
15077.07 294
15078.23 299
15079.39 317
15080.55 311
15081.71 313
15082.87 308
15084.03 330
15085.19 316
15086.35 317
15087.51 299
15088.68 297
15089.84 319
15091.00 314
15092.16 306
15093.32 327
15094.48 299
15095.64 317
15096.80 329
15097.96 307
15099.12 309
15100.28 334
15101.44 318
15102.60 311
15103.76 336
15104.92 321
15106.08 332
15107.25 322
15108.41 328
15109.57 321
15110.73 329
15111.89 334
15113.05 297
15114.21 301
15115.37 316
15116.54 323
15117.70 331
15118.86 323
15120.02 336
15121.18 332
15122.34 330
15123.50 336
15124.67 322
15125.83 316
15126.99 339
15128.15 322
15129.31 301
15130.47 321
15131.64 342
15132.80 354
15133.96 356
15135.12 340
15136.28 351
15137.45 321
15138.61 335
15139.77 333
15140.93 329
15142.10 353
15143.26 361
15144.42 344
15145.58 338
15146.75 349
15147.91 353
15149.07 355
15150.23 380
15151.40 375
15152.56 346
15153.72 343
15154.88 336
15156.05 327
15157.21 336
15158.37 348
15159.54 342
15160.70 336
15161.86 331
15163.03 352
15164.19 333
15165.35 346
15166.52 354
15167.68 357
15168.84 371
15170.01 343
15171.17 370
15172.33 374
15173.50 369
15174.66 356
15175.82 380
15176.99 332
15178.15 341
15179.31 363
15180.48 382
15181.64 353
15182.81 364
15183.97 384
15185.13 405
15186.30 391
15187.46 361
15188.63 397
15189.79 394
15190.95 400
15192.12 385
15193.28 389
15194.45 382
15195.61 393
15196.78 361
15197.94 395
15199.10 423
15200.27 381
15201.43 415
15202.60 410
15203.76 421
15204.93 395
15206.09 402
15207.26 389
15208.42 405
15209.59 377
15210.75 411
15211.92 408
15213.08 413
15214.25 403
15215.41 379
15216.58 390
15217.74 411
15218.91 426
15220.07 427
15221.24 431
15222.40 389
15223.57 424
15224.74 413
15225.90 420
15227.07 414
15228.23 416
15229.40 405
15230.56 430
15231.73 431
15232.89 430
15234.06 439
15235.23 440
15236.39 430
15237.56 443
15238.72 463
15239.89 471
15241.06 456
15242.22 463
15243.39 456
15244.56 431
15245.72 466
15246.89 462
15248.05 451
15249.22 438
15250.39 460
15251.55 443
15252.72 424
15253.89 435
15255.05 446
15256.22 440
15257.39 413
15258.55 414
15259.72 446
15260.89 409
15262.05 435
15263.22 429
15264.39 417
15265.56 424
15266.72 420
15267.89 409
15269.06 423
15270.22 414
15271.39 433
15272.56 398
15273.73 404
15274.89 403
15276.06 431
15277.23 418
15278.40 407
15279.56 422
15280.73 399
15281.90 389
15283.07 400
15284.23 398
15285.40 395
15286.57 390
15287.74 408
15288.91 409
15290.07 380
15291.24 384
15292.41 365
15293.58 414
15294.75 417
15295.92 405
15297.08 384
15298.25 412
15299.42 395
15300.59 390
15301.76 373
15302.93 405
15304.09 399
15305.26 411
15306.43 413
15307.60 414
15308.77 399
15309.94 396
15311.11 395
15312.28 384
15313.44 411
15314.61 403
15315.78 441
15316.95 398
15318.12 414
15319.29 395
15320.46 397
15321.63 417
15322.80 399
15323.97 402
15325.14 403
15326.30 400
15327.47 387
15328.64 395
15329.81 407
15330.98 367
15332.15 426
15333.32 421
15334.49 392
15335.66 410
15336.83 398
15338.00 426
15339.17 383
15340.34 424
15341.51 423
15342.68 414
15343.85 421
15345.02 403
15346.19 418
15347.36 400
15348.53 392
15349.70 411
15350.87 403
15352.04 405
15353.21 431
15354.38 404
15355.55 403
15356.72 411
15357.90 432
15359.07 433
15360.24 426
15361.41 409
15362.58 400
15363.75 433
15364.92 407
15366.09 420
15367.26 439
15368.43 443
15369.60 442
15370.77 445
15371.95 444
15373.12 459
15374.29 463
15375.46 436
15376.63 456
15377.80 425
15378.97 446
15380.15 471
15381.32 442
15382.49 442
15383.66 453
15384.83 445
15386.00 450
15387.17 436
15388.35 457
15389.52 446
15390.69 444
15391.86 417
15393.03 443
15394.21 439
15395.38 411
15396.55 435
15397.72 405
15398.89 400
15400.07 397
15401.24 422
15402.41 430
15403.58 411
15404.76 412
15405.93 398
15407.10 399
15408.27 396
15409.45 381
15410.62 385
15411.79 423
15412.96 435
15414.14 392
15415.31 402
15416.48 389
15417.66 418
15418.83 381
15420.00 382
15421.17 372
15422.35 369
15423.52 382
15424.69 367
15425.87 362
15427.04 360
15428.21 359
15429.39 377
15430.56 367
15431.73 402
15432.91 369
15434.08 395
15435.25 395
15436.43 352
15437.60 382
15438.77 396
15439.95 385
15441.12 361
15442.30 351
15443.47 358
15444.64 387
15445.82 355
15446.99 369
15448.17 347
15449.34 358
15450.51 358
15451.69 383
15452.86 356
15454.04 372
15455.21 361
15456.39 362
15457.56 367
15458.73 367
15459.91 357
15461.08 368
15462.26 360
15463.43 352
15464.61 389
15465.78 361
15466.96 369
15468.13 361
15469.31 353
15470.48 346
15471.66 359
15472.83 360
15474.01 359
15475.18 355
15476.36 358
15477.53 340
15478.71 340
15479.88 363
15481.06 378
15482.23 355
15483.41 348
15484.58 330
15485.76 354
15486.93 369
15488.11 379
15489.29 344
15490.46 350
15491.64 358
15492.81 348
15493.99 360
15495.16 364
15496.34 357
15497.52 347
15498.69 352
15499.87 363
15501.04 373
15502.22 372
15503.40 353
15504.57 353
15505.75 375
15506.92 385
15508.10 385
15509.28 361
15510.45 365
15511.63 412
15512.81 360
15513.98 364
15515.16 368
15516.34 394
15517.51 357
15518.69 336
15519.87 342
15521.04 372
15522.22 355
15523.40 361
15524.57 364
15525.75 366
15526.93 378
15528.11 350
15529.28 375
15530.46 380
15531.64 375
15532.81 344
15533.99 391
15535.17 370
15536.35 383
15537.52 365
15538.70 352
15539.88 339
15541.06 400
15542.23 347
15543.41 361
15544.59 353
15545.77 363
15546.95 379
15548.12 372
15549.30 365
15550.48 338
15551.66 364
15552.83 383
15554.01 381
15555.19 383
15556.37 381
15557.55 410
15558.73 406
15559.90 386
15561.08 399
15562.26 412
15563.44 388
15564.62 365
15565.80 364
15566.97 377
15568.15 437
15569.33 394
15570.51 408
15571.69 406
15572.87 387
15574.05 413
15575.23 423
15576.40 418
15577.58 381
15578.76 399
15579.94 399
15581.12 407
15582.30 431
15583.48 399
15584.66 427
15585.84 416
15587.02 416
15588.20 418
15589.38 422
15590.56 424
15591.73 432
15592.91 448
15594.09 401
15595.27 414
15596.45 466
15597.63 433
15598.81 431
15599.99 446
15601.17 472
15602.35 442
15603.53 436
15604.71 449
15605.89 436
15607.07 450
15608.25 465
15609.43 473
15610.61 478
15611.79 478
15612.97 476
15614.15 469
15615.33 473
15616.51 473
15617.69 481
15618.88 492
15620.06 500
15621.24 507
15622.42 505
15623.60 487
15624.78 507
15625.96 486
15627.14 525
15628.32 516
15629.50 487
15630.68 491
15631.86 522
15633.05 492
15634.23 502
15635.41 477
15636.59 497
15637.77 530
15638.95 517
15640.13 493
15641.31 524
15642.50 525
15643.68 524
15644.86 523
15646.04 533
15647.22 543
15648.40 534
15649.58 571
15650.77 531
15651.95 553
15653.13 531
15654.31 536
15655.49 543
15656.68 516
15657.86 538
15659.04 530
15660.22 536
15661.40 538
15662.59 560
15663.77 554
15664.95 529
15666.13 549
15667.32 561
15668.50 512
15669.68 538
15670.86 535
15672.05 532
15673.23 530
15674.41 537
15675.59 517
15676.78 529
15677.96 528
15679.14 524
15680.32 534
15681.51 517
15682.69 513
15683.87 516
15685.06 504
15686.24 524
15687.42 491
15688.61 509
15689.79 511
15690.97 503
15692.16 509
15693.34 520
15694.52 525
15695.71 505
15696.89 494
15698.07 505
15699.26 494
15700.44 501
15701.62 525
15702.81 514
15703.99 478
15705.17 483
15706.36 511
15707.54 524
15708.73 511
15709.91 525
15711.09 547
15712.28 547
15713.46 533
15714.65 505
15715.83 529
15717.02 564
15718.20 555
15719.38 532
15720.57 540
15721.75 522
15722.94 528
15724.12 557
15725.31 560
15726.49 522
15727.68 521
15728.86 553
15730.04 562
15731.23 544
15732.41 532
15733.60 566
15734.78 580
15735.97 580
15737.15 577
15738.34 576
15739.52 563
15740.71 580
15741.89 594
15743.08 581
15744.27 563
15745.45 585
15746.64 577
15747.82 596
15749.01 575
15750.19 575
15751.38 628
15752.56 625
15753.75 668
15754.93 611
15756.12 620
15757.31 633
15758.49 615
15759.68 612
15760.86 642
15762.05 579
15763.24 591
15764.42 627
15765.61 593
15766.79 589
15767.98 621
15769.17 615
15770.35 596
15771.54 608
15772.72 582
15773.91 631
15775.10 605
15776.28 605
15777.47 609
15778.66 631
15779.84 591
15781.03 625
15782.22 599
15783.40 555
15784.59 545
15785.78 561
15786.96 555
15788.15 561
15789.34 555
15790.53 599
15791.71 567
15792.90 574
15794.09 554
15795.27 514
15796.46 554
15797.65 570
15798.84 530
15800.02 513
15801.21 526
15802.40 528
15803.59 504
15804.77 523
15805.96 502
15807.15 517
15808.34 519
15809.52 517
15810.71 487
15811.90 487
15813.09 514
15814.28 478
15815.46 456
15816.65 486
15817.84 530
15819.03 503
15820.22 481
15821.40 467
15822.59 519
15823.78 503
15824.97 493
15826.16 507
15827.35 503
15828.53 482
15829.72 482
15830.91 495
15832.10 482
15833.29 467
15834.48 484
15835.67 498
15836.85 482
15838.04 474
15839.23 488
15840.42 494
15841.61 487
15842.80 487
15843.99 476
15845.18 471
15846.37 493
15847.55 473
15848.74 477
15849.93 472
15851.12 488
15852.31 514
15853.50 510
15854.69 497
15855.88 470
15857.07 476
15858.26 490
15859.45 473
15860.64 484
15861.83 472
15863.02 496
15864.21 453
15865.40 488
15866.59 472
15867.78 470
15868.97 519
15870.16 484
15871.35 470
15872.54 502
15873.73 500
15874.92 505
15876.11 496
15877.30 483
15878.49 496
15879.68 502
15880.87 514
15882.06 457
15883.25 485
15884.44 482
15885.63 491
15886.82 494
15888.01 491
15889.20 481
15890.39 484
15891.59 479
15892.78 498
15893.97 505
15895.16 509
15896.35 511
15897.54 507
15898.73 517
15899.92 532
15901.11 507
15902.30 526
15903.50 558
15904.69 552
15905.88 562
15907.07 556
15908.26 546
15909.45 534
15910.64 540
15911.84 553
15913.03 540
15914.22 544
15915.41 525
15916.60 565
15917.79 539
15918.99 550
15920.18 552
15921.37 562
15922.56 550
15923.75 544
15924.95 551
15926.14 539
15927.33 544
15928.52 556
15929.71 544
15930.91 552
15932.10 549
15933.29 530
15934.48 547
15935.68 531
15936.87 558
15938.06 545
15939.25 528
15940.45 516
15941.64 536
15942.83 518
15944.03 518
15945.22 547
15946.41 505
15947.60 489
15948.80 497
15949.99 460
15951.18 481
15952.38 472
15953.57 469
15954.76 474
15955.96 453
15957.15 429
15958.34 445
15959.54 453
15960.73 419
15961.92 423
15963.12 406
15964.31 406
15965.50 420
15966.70 431
15967.89 406
15969.08 432
15970.28 384
15971.47 404
15972.67 386
15973.86 385
15975.05 403
15976.25 391
15977.44 375
15978.64 380
15979.83 369
15981.02 359
15982.22 387
15983.41 378
15984.61 391
15985.80 386
15987.00 395
15988.19 388
15989.38 405
15990.58 363
15991.77 365
15992.97 383
15994.16 393
15995.36 357
15996.55 371
15997.75 388
15998.94 347
16000.14 354
16001.33 356
16002.53 374
16003.72 354
16004.92 356
16006.11 356
16007.31 366
16008.50 359
16009.70 353
16010.89 369
16012.09 374
16013.28 353
16014.48 342
16015.67 335
16016.87 359
16018.07 353
16019.26 357
16020.46 345
16021.65 351
16022.85 350
16024.04 337
16025.24 348
16026.44 331
16027.63 353
16028.83 353
16030.02 366
16031.22 360
16032.42 363
16033.61 364
16034.81 358
16036.00 332
16037.20 339
16038.40 350
16039.59 340
16040.79 323
16041.99 327
16043.18 347
16044.38 350
16045.58 355
16046.77 338
16047.97 349
16049.17 353
16050.36 345
16051.56 350
16052.76 336
16053.95 314
16055.15 333
16056.35 314
16057.54 339
16058.74 351
16059.94 345
16061.14 313
16062.33 316
16063.53 339
16064.73 331
16065.92 351
16067.12 334
16068.32 313
16069.52 316
16070.71 325
16071.91 344
16073.11 315
16074.31 317
16075.50 318
16076.70 319
16077.90 325
16079.10 336
16080.30 317
16081.49 330
16082.69 327
16083.89 334
16085.09 325
16086.29 367
16087.48 309
16088.68 316
16089.88 299
16091.08 322
16092.28 320
16093.48 301
16094.67 307
16095.87 316
16097.07 335
16098.27 327
16099.47 327
16100.67 318
16101.87 315
16103.06 311
16104.26 311
16105.46 284
16106.66 306
16107.86 311
16109.06 305
16110.26 310
16111.46 298
16112.66 298
16113.86 304
16115.05 306
16116.25 302
16117.45 299
16118.65 282
16119.85 309
16121.05 322
16122.25 306
16123.45 322
16124.65 288
16125.85 300
16127.05 333
16128.25 309
16129.45 298
16130.65 294
16131.85 302
16133.05 305
16134.25 295
16135.45 290
16136.65 311
16137.85 295
16139.05 266
16140.25 292
16141.45 294
16142.65 283
16143.85 290
16145.05 303
16146.25 293
16147.45 282
16148.65 308
16149.85 287
16151.05 286
16152.25 299
16153.45 312
16154.65 276
16155.85 307
16157.05 293
16158.25 317
16159.46 303
16160.66 279
16161.86 290
16163.06 284
16164.26 271
16165.46 294
16166.66 289
16167.86 290
16169.06 338
16170.27 302
16171.47 297
16172.67 271
16173.87 276
16175.07 276
16176.27 306
16177.47 279
16178.67 279
16179.88 276
16181.08 294
16182.28 279
16183.48 288
16184.68 293
16185.89 288
16187.09 290
16188.29 279
16189.49 319
16190.69 295
16191.90 288
16193.10 292
16194.30 330
16195.50 307
16196.70 315
16197.91 291
16199.11 296
16200.31 262
16201.51 295
16202.72 285
16203.92 299
16205.12 285
16206.32 300
16207.53 310
16208.73 291
16209.93 314
16211.13 290
16212.34 308
16213.54 286
16214.74 317
16215.95 305
16217.15 306
16218.35 280
16219.55 313
16220.76 312
16221.96 285
16223.16 290
16224.37 288
16225.57 314
16226.77 306
16227.98 303
16229.18 313
16230.38 292
16231.59 294
16232.79 316
16233.99 308
16235.20 312
16236.40 285
16237.61 312
16238.81 305
16240.01 315
16241.22 294
16242.42 301
16243.63 314
16244.83 295
16246.03 312
16247.24 320
16248.44 324
16249.65 295
16250.85 321
16252.05 309
16253.26 322
16254.46 331
16255.67 330
16256.87 330
16258.08 324
16259.28 291
16260.49 319
16261.69 331
16262.89 293
16264.10 292
16265.30 305
16266.51 325
16267.71 292
16268.92 326
16270.12 328
16271.33 333
16272.53 312
16273.74 316
16274.94 323
16276.15 323
16277.35 307
16278.56 303
16279.77 310
16280.97 303
16282.18 338
16283.38 331
16284.59 317
16285.79 303
16287.00 303
16288.20 309
16289.41 326
16290.61 326
16291.82 320
16293.03 323
16294.23 325
16295.44 317
16296.64 314
16297.85 318
16299.06 305
16300.26 319
16301.47 323
16302.67 340
16303.88 324
16305.09 321
16306.29 299
16307.50 315
16308.71 306
16309.91 320
16311.12 335
16312.33 340
16313.53 323
16314.74 324
16315.95 316
16317.15 302
16318.36 315
16319.57 326
16320.77 332
16321.98 318
16323.19 321
16324.39 313
16325.60 335
16326.81 316
16328.01 302
16329.22 319
16330.43 309
16331.64 322
16332.84 301
16334.05 288
16335.26 270
16336.47 293
16337.67 304
16338.88 326
16340.09 299
16341.30 301
16342.50 295
16343.71 302
16344.92 301
16346.13 302
16347.33 295
16348.54 295
16349.75 283
16350.96 283
16352.17 289
16353.37 291
16354.58 294
16355.79 293
16357.00 305
16358.21 294
16359.41 300
16360.62 287
16361.83 286
16363.04 267
16364.25 271
16365.46 293
16366.67 308
16367.87 301
16369.08 292
16370.29 287
16371.50 267
16372.71 287
16373.92 299
16375.13 298
16376.34 278
16377.54 287
16378.75 275
16379.96 277
16381.17 272
16382.38 287
16383.59 269
16384.80 294
16386.01 308
16387.22 287
16388.43 260
16389.64 266
16390.85 269
16392.05 292
16393.26 297
16394.47 266
16395.68 274
16396.89 279
16398.10 289
16399.31 263
16400.52 277
16401.73 285
16402.94 281
16404.15 260
16405.36 269
16406.57 282
16407.78 269
16408.99 274
16410.20 301
16411.41 297
16412.62 280
16413.83 277
16415.04 288
16416.25 265
16417.46 268
16418.67 268
16419.88 272
16421.10 259
16422.31 281
16423.52 280
16424.73 275
16425.94 292
16427.15 263
16428.36 262
16429.57 302
16430.78 277
16431.99 278
16433.20 278
16434.41 297
16435.63 292
16436.84 286
16438.05 268
16439.26 268
16440.47 283
16441.68 267
16442.89 271
16444.10 273
16445.32 269
16446.53 255
16447.74 284
16448.95 261
16450.16 276
16451.37 273
16452.59 287
16453.80 268
16455.01 275
16456.22 282
16457.43 273
16458.64 269
16459.86 293
16461.07 272
16462.28 279
16463.49 278
16464.70 265
16465.92 272
16467.13 275
16468.34 288
16469.55 267
16470.77 282
16471.98 271
16473.19 290
16474.40 294
16475.62 274
16476.83 274
16478.04 277
16479.25 281
16480.47 263
16481.68 251
16482.89 267
16484.11 289
16485.32 267
16486.53 254
16487.74 276
16488.96 299
16490.17 262
16491.38 261
16492.60 291
16493.81 281
16495.02 294
16496.24 297
16497.45 304
16498.66 273
16499.88 271
16501.09 295
16502.30 317
16503.52 271
16504.73 268
16505.94 290
16507.16 271
16508.37 274
16509.59 285
16510.80 266
16512.01 287
16513.23 296
16514.44 281
16515.66 278
16516.87 270
16518.08 284
16519.30 277
16520.51 275
16521.73 278
16522.94 301
16524.16 309
16525.37 311
16526.58 294
16527.80 274
16529.01 308
16530.23 292
16531.44 303
16532.66 302
16533.87 287
16535.09 299
16536.30 296
16537.52 301
16538.73 281
16539.95 291
16541.16 319
16542.38 327
16543.59 293
16544.81 307
16546.02 301
16547.24 311
16548.45 308
16549.67 316
16550.88 327
16552.10 341
16553.31 315
16554.53 314
16555.74 319
16556.96 332
16558.18 309
16559.39 313
16560.61 317
16561.82 356
16563.04 346
16564.25 324
16565.47 324
16566.69 327
16567.90 340
16569.12 332
16570.33 335
16571.55 313
16572.77 315
16573.98 341
16575.20 321
16576.41 316
16577.63 323
16578.85 307
16580.06 322
16581.28 319
16582.50 323
16583.71 318
16584.93 321
16586.15 325
16587.36 330
16588.58 323
16589.80 304
16591.01 310
16592.23 334
16593.45 332
16594.66 327
16595.88 335
16597.10 322
16598.32 316
16599.53 284
16600.75 311
16601.97 325
16603.18 298
16604.40 300
16605.62 325
16606.84 312
16608.05 268
16609.27 286
16610.49 304
16611.71 317
16612.92 288
16614.14 285
16615.36 279
16616.58 313
16617.79 306
16619.01 301
16620.23 296
16621.45 302
16622.67 297
16623.88 300
16625.10 305
16626.32 296
16627.54 293
16628.76 291
16629.97 296
16631.19 265
16632.41 277
16633.63 256
16634.85 254
16636.07 274
16637.29 261
16638.50 269
16639.72 297
16640.94 297
16642.16 286
16643.38 291
16644.60 294
16645.82 287
16647.03 278
16648.25 275
16649.47 275
16650.69 270
16651.91 275
16653.13 273
16654.35 280
16655.57 259
16656.79 258
16658.01 260
16659.23 284
16660.45 283
16661.66 283
16662.88 243
16664.10 268
16665.32 283
16666.54 271
16667.76 253
16668.98 270
16670.20 251
16671.42 290
16672.64 254
16673.86 278
16675.08 266
16676.30 290
16677.52 253
16678.74 285
16679.96 252
16681.18 284
16682.40 272
16683.62 262
16684.84 256
16686.06 235
16687.28 255
16688.50 250
16689.72 262
16690.94 266
16692.16 276
16693.39 277
16694.61 291
16695.83 259
16697.05 282
16698.27 263
16699.49 269
16700.71 276
16701.93 269
16703.15 271
16704.37 279
16705.59 254
16706.81 249
16708.04 261
16709.26 273
16710.48 270
16711.70 275
16712.92 264
16714.14 251
16715.36 270
16716.58 279
16717.81 263
16719.03 249
16720.25 264
16721.47 290
16722.69 263
16723.91 277
16725.14 261
16726.36 261
16727.58 271
16728.80 264
16730.02 258
16731.24 242
16732.47 245
16733.69 275
16734.91 240
16736.13 263
16737.36 272
16738.58 250
16739.80 264
16741.02 247
16742.24 270
16743.47 276
16744.69 260
16745.91 247
16747.13 244
16748.36 257
16749.58 258
16750.80 248
16752.02 273
16753.25 253
16754.47 235
16755.69 251
16756.92 254
16758.14 271
16759.36 263
16760.59 285
16761.81 252
16763.03 243
16764.25 255
16765.48 252
16766.70 234
16767.92 278
16769.15 253
16770.37 241
16771.59 227
16772.82 258
16774.04 269
16775.27 247
16776.49 255
16777.71 229
16778.94 252
16780.16 265
16781.38 275
16782.61 265
16783.83 250
16785.06 248
16786.28 253
16787.50 248
16788.73 242
16789.95 258
16791.18 246
16792.40 249
16793.62 244
16794.85 250
16796.07 247
16797.30 246
16798.52 240
16799.75 260
16800.97 264
16802.19 249
16803.42 270
16804.64 259
16805.87 279
16807.09 277
16808.32 251
16809.54 256
16810.77 238
16811.99 255
16813.22 276
16814.44 270
16815.67 263
16816.89 260
16818.12 268
16819.34 254
16820.57 269
16821.79 265
16823.02 272
16824.24 269
16825.47 279
16826.70 253
16827.92 279
16829.15 269
16830.37 242
16831.60 284
16832.82 272
16834.05 286
16835.27 291
16836.50 270
16837.73 286
16838.95 256
16840.18 277
16841.40 280
16842.63 266
16843.86 266
16845.08 286
16846.31 277
16847.53 272
16848.76 282
16849.99 277
16851.21 280
16852.44 302
16853.67 304
16854.89 312
16856.12 297
16857.35 297
16858.57 287
16859.80 303
16861.03 314
16862.25 299
16863.48 290
16864.71 300
16865.93 328
16867.16 329
16868.39 327
16869.61 312
16870.84 314
16872.07 311
16873.30 324
16874.52 353
16875.75 365
16876.98 341
16878.20 331
16879.43 330
16880.66 345
16881.89 351
16883.11 342
16884.34 350
16885.57 377
16886.80 354
16888.02 337
16889.25 373
16890.48 375
16891.71 353
16892.94 359
16894.16 338
16895.39 334
16896.62 341
16897.85 347
16899.08 352
16900.30 344
16901.53 362
16902.76 377
16903.99 353
16905.22 364
16906.45 375
16907.67 352
16908.90 372
16910.13 350
16911.36 336
16912.59 325
16913.82 331
16915.04 336
16916.27 346
16917.50 323
16918.73 358
16919.96 362
16921.19 359
16922.42 320
16923.65 316
16924.88 353
16926.10 348
16927.33 323
16928.56 325
16929.79 312
16931.02 293
16932.25 312
16933.48 327
16934.71 314
16935.94 315
16937.17 319
16938.40 331
16939.63 342
16940.86 303
16942.09 313
16943.32 328
16944.55 334
16945.78 323
16947.01 303
16948.24 329
16949.47 312
16950.70 327
16951.93 315
16953.16 305
16954.39 297
16955.62 326
16956.85 311
16958.08 310
16959.31 303
16960.54 291
16961.77 316
16963.00 311
16964.23 314
16965.46 299
16966.69 320
16967.92 314
16969.15 300
16970.38 293
16971.61 305
16972.84 310
16974.07 295
16975.30 295
16976.54 316
16977.77 315
16979.00 281
16980.23 309
16981.46 292
16982.69 294
16983.92 290
16985.15 308
16986.38 288
16987.62 290
16988.85 292
16990.08 288
16991.31 288
16992.54 273
16993.77 279
16995.00 281
16996.24 281
16997.47 313
16998.70 270
16999.93 270
17001.16 270
17002.39 275
17003.63 280
17004.86 269
17006.09 249
17007.32 254
17008.55 286
17009.79 300
17011.02 269
17012.25 276
17013.48 256
17014.72 271
17015.95 275
17017.18 279
17018.41 296
17019.64 273
17020.88 250
17022.11 256
17023.34 277
17024.58 251
17025.81 264
17027.04 269
17028.27 257
17029.51 267
17030.74 245
17031.97 264
17033.21 250
17034.44 256
17035.67 280
17036.90 261
17038.14 260
17039.37 243
17040.60 258
17041.84 259
17043.07 263
17044.30 257
17045.54 255
17046.77 252
17048.00 260
17049.24 239
17050.47 251
17051.70 262
17052.94 244
17054.17 248
17055.41 239
17056.64 250
17057.87 242
17059.11 254
17060.34 261
17061.58 260
17062.81 235
17064.04 252
17065.28 254
17066.51 252
17067.75 246
17068.98 243
17070.21 240
17071.45 265
17072.68 241
17073.92 240
17075.15 244
17076.39 234
17077.62 231
17078.86 237
17080.09 238
17081.33 244
17082.56 254
17083.80 263
17085.03 238
17086.26 230
17087.50 238
17088.73 220
17089.97 210
17091.20 226
17092.44 246
17093.68 244
17094.91 249
17096.15 242
17097.38 253
17098.62 238
17099.85 225
17101.09 245
17102.32 261
17103.56 237
17104.79 227
17106.03 228
17107.26 206
17108.50 239
17109.74 236
17110.97 243
17112.21 226
17113.44 239
17114.68 236
17115.92 226
17117.15 230
17118.39 224
17119.62 239
17120.86 243
17122.10 232
17123.33 229
17124.57 235
17125.80 225
17127.04 223
17128.28 234
17129.51 211
17130.75 227
17131.99 229
17133.22 227
17134.46 219
17135.70 214
17136.93 225
17138.17 222
17139.41 219
17140.64 231
17141.88 210
17143.12 223
17144.35 210
17145.59 199
17146.83 214
17148.07 222
17149.30 215
17150.54 219
17151.78 207
17153.02 235
17154.25 219
17155.49 207
17156.73 224
17157.96 224
17159.20 217
17160.44 223
17161.68 210
17162.92 201
17164.15 211
17165.39 215
17166.63 219
17167.87 229
17169.10 227
17170.34 193
17171.58 229
17172.82 218
17174.06 235
17175.29 237
17176.53 214
17177.77 236
17179.01 232
17180.25 210
17181.49 206
17182.72 226
17183.96 194
17185.20 225
17186.44 210
17187.68 216
17188.92 212
17190.15 215
17191.39 208
17192.63 223
17193.87 222
17195.11 214
17196.35 219
17197.59 194
17198.83 230
17200.07 193
17201.30 204
17202.54 207
17203.78 218
17205.02 207
17206.26 216
17207.50 217
17208.74 197
17209.98 187
17211.22 199
17212.46 203
17213.70 197
17214.94 200
17216.18 210
17217.42 223
17218.66 202
17219.90 202
17221.14 208
17222.38 212
17223.62 207
17224.86 191
17226.10 205
17227.34 236
17228.58 198
17229.82 194
17231.06 215
17232.30 209
17233.54 205
17234.78 207
17236.02 209
17237.26 187
17238.50 221
17239.74 217
17240.98 210
17242.22 205
17243.46 230
17244.70 233
17245.94 209
17247.18 203
17248.42 219
17249.66 238
17250.90 214
17252.14 216
17253.39 204
17254.63 203
17255.87 218
17257.11 223
17258.35 222
17259.59 208
17260.83 201
17262.07 216
17263.31 199
17264.56 195
17265.80 192
17267.04 208
17268.28 216
17269.52 222
17270.76 213
17272.00 197
17273.25 221
17274.49 229
17275.73 222
17276.97 220
17278.21 212
17279.45 213
17280.70 206
17281.94 190
17283.18 208
17284.42 215
17285.66 219
17286.91 204
17288.15 197
17289.39 208
17290.63 219
17291.88 224
17293.12 204
17294.36 220
17295.60 221
17296.85 185
17298.09 186
17299.33 207
17300.57 202
17301.82 219
17303.06 203
17304.30 196
17305.54 199
17306.79 187
17308.03 204
17309.27 208
17310.52 217
17311.76 192
17313.00 212
17314.25 195
17315.49 221
17316.73 189
17317.97 210
17319.22 183
17320.46 208
17321.71 200
17322.95 211
17324.19 197
17325.44 189
17326.68 196
17327.92 180
17329.17 196
17330.41 209
17331.65 214
17332.90 215
17334.14 213
17335.39 218
17336.63 219
17337.87 200
17339.12 220
17340.36 205
17341.61 200
17342.85 205
17344.09 213
17345.34 211
17346.58 207
17347.83 172
17349.07 184
17350.32 192
17351.56 195
17352.80 205
17354.05 190
17355.29 215
17356.54 216
17357.78 204
17359.03 210
17360.27 214
17361.52 215
17362.76 194
17364.01 219
17365.25 226
17366.50 207
17367.74 198
17368.99 214
17370.23 199
17371.48 203
17372.72 189
17373.97 206
17375.21 207
17376.46 231
17377.70 203
17378.95 195
17380.19 210
17381.44 225
17382.69 208
17383.93 209
17385.18 197
17386.42 209
17387.67 206
17388.91 209
17390.16 219
17391.41 186
17392.65 207
17393.90 202
17395.14 207
17396.39 201
17397.64 204
17398.88 222
17400.13 222
17401.37 210
17402.62 196
17403.87 201
17405.11 204
17406.36 208
17407.61 216
17408.85 215
17410.10 192
17411.35 204
17412.59 220
17413.84 210
17415.09 198
17416.33 210
17417.58 214
17418.83 199
17420.07 210
17421.32 216
17422.57 214
17423.82 217
17425.06 198
17426.31 195
17427.56 209
17428.80 218
17430.05 228
17431.30 195
17432.55 214
17433.79 196
17435.04 225
17436.29 223
17437.54 214
17438.78 214
17440.03 184
17441.28 202
17442.53 218
17443.77 193
17445.02 196
17446.27 212
17447.52 211
17448.77 221
17450.01 212
17451.26 208
17452.51 215
17453.76 217
17455.01 209
17456.25 191
17457.50 214
17458.75 229
17460.00 201
17461.25 216
17462.50 218
17463.74 207
17464.99 218
17466.24 204
17467.49 208
17468.74 200
17469.99 219
17471.24 229
17472.49 227
17473.73 228
17474.98 213
17476.23 218
17477.48 226
17478.73 220
17479.98 237
17481.23 228
17482.48 209
17483.73 229
17484.98 201
17486.23 226
17487.47 224
17488.72 226
17489.97 214
17491.22 234
17492.47 200
17493.72 229
17494.97 236
17496.22 212
17497.47 213
17498.72 215
17499.97 208
17501.22 231
17502.47 225
17503.72 208
17504.97 231
17506.22 239
17507.47 222
17508.72 220
17509.97 253
17511.22 238
17512.47 232
17513.72 233
17514.97 207
17516.22 237
17517.47 242
17518.72 247
17519.97 243
17521.22 262
17522.47 234
17523.72 247
17524.98 210
17526.23 246
17527.48 235
17528.73 236
17529.98 245
17531.23 234
17532.48 216
17533.73 222
17534.98 246
17536.23 229
17537.48 250
17538.74 233
17539.99 237
17541.24 222
17542.49 228
17543.74 211
17544.99 227
17546.24 253
17547.50 225
17548.75 242
17550.00 270
17551.25 245
17552.50 255
17553.75 227
17555.01 229
17556.26 241
17557.51 218
17558.76 256
17560.01 251
17561.26 250
17562.52 249
17563.77 243
17565.02 249
17566.27 249
17567.53 243
17568.78 241
17570.03 229
17571.28 220
17572.53 253
17573.79 239
17575.04 233
17576.29 244
17577.54 256
17578.80 249
17580.05 244
17581.30 245
17582.56 237
17583.81 258
17585.06 250
17586.31 247
17587.57 253
17588.82 252
17590.07 276
17591.33 259
17592.58 245
17593.83 239
17595.08 258
17596.34 259
17597.59 244
17598.84 255
17600.10 249
17601.35 262
17602.61 285
17603.86 261
17605.11 255
17606.37 264
17607.62 244
17608.87 272
17610.13 264
17611.38 230
17612.63 246
17613.89 243
17615.14 285
17616.40 276
17617.65 246
17618.90 278
17620.16 257
17621.41 269
17622.67 260
17623.92 278
17625.17 257
17626.43 251
17627.68 292
17628.94 260
17630.19 265
17631.45 261
17632.70 267
17633.96 262
17635.21 240
17636.47 259
17637.72 269
17638.97 267
17640.23 272
17641.48 239
17642.74 287
17643.99 248
17645.25 273
17646.50 252
17647.76 254
17649.01 274
17650.27 269
17651.52 269
17652.78 259
17654.04 249
17655.29 260
17656.55 263
17657.80 262
17659.06 261
17660.31 267
17661.57 257
17662.82 232
17664.08 223
17665.33 243
17666.59 256
17667.85 217
17669.10 237
17670.36 247
17671.61 251
17672.87 247
17674.13 227
17675.38 238
17676.64 230
17677.89 231
17679.15 237
17680.41 244
17681.66 234
17682.92 208
17684.18 239
17685.43 255
17686.69 239
17687.95 221
17689.20 224
17690.46 244
17691.71 227
17692.97 225
17694.23 216
17695.49 223
17696.74 257
17698.00 241
17699.26 241
17700.51 254
17701.77 211
17703.03 221
17704.28 245
17705.54 225
17706.80 225
17708.06 222
17709.31 216
17710.57 211
17711.83 222
17713.08 224
17714.34 221
17715.60 240
17716.86 234
17718.11 213
17719.37 233
17720.63 218
17721.89 211
17723.15 216
17724.40 201
17725.66 221
17726.92 231
17728.18 226
17729.43 224
17730.69 221
17731.95 232
17733.21 220
17734.47 239
17735.73 232
17736.98 214
17738.24 210
17739.50 235
17740.76 233
17742.02 227
17743.28 217
17744.53 240
17745.79 208
17747.05 213
17748.31 203
17749.57 208
17750.83 223
17752.09 224
17753.34 229
17754.60 227
17755.86 193
17757.12 211
17758.38 218
17759.64 222
17760.90 232
17762.16 237
17763.42 214
17764.68 225
17765.94 223
17767.19 223
17768.45 211
17769.71 215
17770.97 205
17772.23 220
17773.49 214
17774.75 214
17776.01 215
17777.27 204
17778.53 216
17779.79 225
17781.05 222
17782.31 212
17783.57 202
17784.83 216
17786.09 209
17787.35 191
17788.61 206
17789.87 210
17791.13 199
17792.39 195
17793.65 219
17794.91 204
17796.17 202
17797.43 216
17798.69 215
17799.95 227
17801.21 222
17802.47 201
17803.73 207
17805.00 197
17806.26 212
17807.52 194
17808.78 202
17810.04 225
17811.30 194
17812.56 215
17813.82 213
17815.08 196
17816.34 198
17817.60 195
17818.87 179
17820.13 200
17821.39 194
17822.65 196
17823.91 204
17825.17 182
17826.43 210
17827.69 221
17828.96 215
17830.22 228
17831.48 190
17832.74 201
17834.00 189
17835.26 196
17836.53 183
17837.79 199
17839.05 183
17840.31 193
17841.57 209
17842.84 199
17844.10 204
17845.36 199
17846.62 210
17847.88 191
17849.15 195
17850.41 183
17851.67 186
17852.93 185
17854.20 178
17855.46 206
17856.72 204
17857.98 201
17859.25 197
17860.51 205
17861.77 194
17863.03 190
17864.30 179
17865.56 181
17866.82 184
17868.09 190
17869.35 194
17870.61 175
17871.87 183
17873.14 202
17874.40 202
17875.66 209
17876.93 181
17878.19 195
17879.45 209
17880.72 190
17881.98 183
17883.24 185
17884.51 198
17885.77 202
17887.03 189
17888.30 183
17889.56 187
17890.83 173
17892.09 175
17893.35 199
17894.62 175
17895.88 171
17897.14 181
17898.41 185
17899.67 184
17900.94 174
17902.20 198
17903.46 212
17904.73 186
17905.99 190
17907.26 197
17908.52 197
17909.79 169
17911.05 184
17912.32 174
17913.58 172
17914.84 184
17916.11 194
17917.37 188
17918.64 174
17919.90 200
17921.17 188
17922.43 185
17923.70 175
17924.96 197
17926.23 194
17927.49 175
17928.76 177
17930.02 167
17931.29 178
17932.55 183
17933.82 183
17935.08 184
17936.35 177
17937.61 187
17938.88 181
17940.14 189
17941.41 188
17942.68 188
17943.94 187
17945.21 177
17946.47 181
17947.74 182
17949.00 195
17950.27 201
17951.54 181
17952.80 170
17954.07 174
17955.33 172
17956.60 176
17957.87 176
17959.13 181
17960.40 177
17961.66 168
17962.93 198
17964.20 186
17965.46 187
17966.73 179
17968.00 177
17969.26 224
17970.53 182
17971.80 175
17973.06 186
17974.33 187
17975.60 182
17976.86 175
17978.13 188
17979.40 171
17980.66 171
17981.93 175
17983.20 185
17984.46 190
17985.73 173
17987.00 182
17988.26 193
17989.53 204
17990.80 167
17992.07 192
17993.33 203
17994.60 185
17995.87 168
17997.14 182
17998.40 172
17999.67 181
18000.94 188
18002.21 175
18003.47 173
18004.74 180
18006.01 195
18007.28 187
18008.55 190
18009.81 171
18011.08 197
18012.35 186
18013.62 178
18014.89 177
18016.15 177
18017.42 194
18018.69 181
18019.96 190
18021.23 190
18022.49 180
18023.76 181
18025.03 189
18026.30 185
18027.57 182
18028.84 179
18030.11 188
18031.37 190
18032.64 189
18033.91 189
18035.18 177
18036.45 196
18037.72 199
18038.99 196
18040.26 191
18041.53 192
18042.79 205
18044.06 198
18045.33 184
18046.60 182
18047.87 181
18049.14 200
18050.41 189
18051.68 183
18052.95 202
18054.22 186
18055.49 191
18056.76 175
18058.03 197
18059.30 190
18060.57 180
18061.84 181
18063.11 206
18064.38 207
18065.65 183
18066.92 188
18068.19 171
18069.46 193
18070.73 191
18072.00 197
18073.27 186
18074.54 189
18075.81 180
18077.08 208
18078.35 180
18079.62 178
18080.89 193
18082.16 202
18083.43 198
18084.70 186
18085.97 215
18087.24 187
18088.51 200
18089.78 180
18091.05 191
18092.32 206
18093.59 199
18094.87 175
18096.14 198
18097.41 178
18098.68 192
18099.95 177
18101.22 160
18102.49 187
18103.76 191
18105.03 201
18106.31 195
18107.58 174
18108.85 194
18110.12 184
18111.39 193
18112.66 190
18113.93 187
18115.21 188
18116.48 181
18117.75 198
18119.02 189
18120.29 191
18121.56 207
18122.84 199
18124.11 187
18125.38 201
18126.65 185
18127.92 183
18129.20 184
18130.47 196
18131.74 189
18133.01 183
18134.29 186
18135.56 172
18136.83 202
18138.10 186
18139.38 175
18140.65 190
18141.92 186
18143.19 177
18144.47 187
18145.74 192
18147.01 192
18148.28 198
18149.56 200
18150.83 200
18152.10 187
18153.38 199
18154.65 195
18155.92 181
18157.19 189
18158.47 160
18159.74 180
18161.01 189
18162.29 187
18163.56 171
18164.83 185
18166.11 197
18167.38 196
18168.65 179
18169.93 194
18171.20 189
18172.48 169
18173.75 168
18175.02 179
18176.30 183
18177.57 187
18178.84 187
18180.12 185
18181.39 162
18182.67 163
18183.94 169
18185.21 177
18186.49 185
18187.76 180
18189.04 205
18190.31 196
18191.59 199
18192.86 172
18194.13 169
18195.41 198
18196.68 183
18197.96 176
18199.23 175
18200.51 169
18201.78 172
18203.06 166
18204.33 166
18205.61 193
18206.88 186
18208.16 183
18209.43 192
18210.71 199
18211.98 180
18213.26 200
18214.53 196
18215.81 200
18217.08 185
18218.36 206
18219.63 192
18220.91 188
18222.18 173
18223.46 199
18224.73 182
18226.01 169
18227.28 179
18228.56 193
18229.84 180
18231.11 170
18232.39 182
18233.66 194
18234.94 187
18236.21 193
18237.49 176
18238.77 205
18240.04 193
18241.32 210
18242.59 191
18243.87 187
18245.15 192
18246.42 198
18247.70 187
18248.98 191
18250.25 183
18251.53 180
18252.81 176
18254.08 196
18255.36 178
18256.63 195
18257.91 199
18259.19 200
18260.46 184
18261.74 187
18263.02 181
18264.30 177
18265.57 183
18266.85 175
18268.13 193
18269.40 199
18270.68 182
18271.96 176
18273.23 205
18274.51 185
18275.79 188
18277.07 176
18278.34 203
18279.62 175
18280.90 179
18282.18 189
18283.45 211
18284.73 205
18286.01 169
18287.29 201
18288.56 180
18289.84 193
18291.12 202
18292.40 206
18293.68 199
18294.95 218
18296.23 184
18297.51 192
18298.79 190
18300.07 207
18301.34 197
18302.62 192
18303.90 186
18305.18 198
18306.46 193
18307.74 185
18309.01 194
18310.29 205
18311.57 210
18312.85 197
18314.13 195
18315.41 182
18316.69 202
18317.96 179
18319.24 188
18320.52 199
18321.80 204
18323.08 200
18324.36 190
18325.64 201
18326.92 188
18328.20 186
18329.47 199
18330.75 197
18332.03 206
18333.31 189
18334.59 187
18335.87 194
18337.15 202
18338.43 198
18339.71 213
18340.99 200
18342.27 183
18343.55 201
18344.83 209
18346.11 204
18347.39 208
18348.67 199
18349.95 210
18351.23 189
18352.51 192
18353.79 176
18355.07 191
18356.35 197
18357.63 190
18358.91 203
18360.19 177
18361.47 191
18362.75 197
18364.03 203
18365.31 203
18366.59 195
18367.87 205
18369.15 215
18370.43 194
18371.71 210
18372.99 185
18374.27 216
18375.55 193
18376.83 194
18378.12 180
18379.40 203
18380.68 194
18381.96 191
18383.24 200
18384.52 204
18385.80 181
18387.08 170
18388.36 183
18389.65 189
18390.93 197
18392.21 183
18393.49 189
18394.77 172
18396.05 192
18397.33 194
18398.62 176
18399.90 196
18401.18 177
18402.46 203
18403.74 189
18405.02 195
18406.31 183
18407.59 196
18408.87 175
18410.15 193
18411.43 172
18412.72 173
18414.00 189
18415.28 174
18416.56 193
18417.84 174
18419.13 169
18420.41 196
18421.69 192
18422.97 195
18424.26 181
18425.54 201
18426.82 196
18428.10 178
18429.39 186
18430.67 183
18431.95 175
18433.23 193
18434.52 176
18435.80 188
18437.08 180
18438.37 190
18439.65 165
18440.93 188
18442.22 171
18443.50 190
18444.78 188
18446.06 184
18447.35 159
18448.63 200
18449.91 184
18451.20 197
18452.48 183
18453.76 185
18455.05 183
18456.33 171
18457.62 172
18458.90 186
18460.18 185
18461.47 194
18462.75 200
18464.03 195
18465.32 196
18466.60 188
18467.89 188
18469.17 181
18470.45 183
18471.74 198
18473.02 178
18474.31 193
18475.59 190
18476.88 193
18478.16 196
18479.44 189
18480.73 187
18482.01 188
18483.30 170
18484.58 181
18485.87 179
18487.15 195
18488.44 189
18489.72 173
18491.01 190
18492.29 176
18493.58 187
18494.86 182
18496.15 188
18497.43 172
18498.72 198
18500.00 173
18501.29 195
18502.57 171
18503.86 184
18505.14 194
18506.43 185
18507.71 194
18509.00 173
18510.28 189
18511.57 194
18512.85 192
18514.14 184
18515.42 198
18516.71 192
18518.00 203
18519.28 174
18520.57 184
18521.85 183
18523.14 195
18524.43 190
18525.71 193
18527.00 188
18528.28 182
18529.57 180
18530.86 183
18532.14 200
18533.43 179
18534.71 194
18536.00 195
18537.29 180
18538.57 183
18539.86 199
18541.15 180
18542.43 186
18543.72 180
18545.01 209
18546.29 197
18547.58 199
18548.87 194
18550.15 171
18551.44 186
18552.73 201
18554.01 188
18555.30 185
18556.59 181
18557.88 185
18559.16 196
18560.45 182
18561.74 195
18563.02 178
18564.31 172
18565.60 182
18566.89 167
18568.17 179
18569.46 172
18570.75 187
18572.04 167
18573.32 182
18574.61 208
18575.90 170
18577.19 176
18578.48 185
18579.76 214
18581.05 215
18582.34 177
18583.63 188
18584.92 194
18586.20 192
18587.49 178
18588.78 182
18590.07 183
18591.36 194
18592.64 176
18593.93 177
18595.22 171
18596.51 205
18597.80 186
18599.09 175
18600.38 192
18601.66 175
18602.95 173
18604.24 179
18605.53 204
18606.82 194
18608.11 196
18609.40 200
18610.69 179
18611.98 205
18613.26 190
18614.55 199
18615.84 192
18617.13 182
18618.42 202
18619.71 202
18621.00 198
18622.29 196
18623.58 192
18624.87 181
18626.16 199
18627.45 200
18628.74 205
18630.03 185
18631.32 193
18632.61 198
18633.89 187
18635.18 185
18636.47 195
18637.76 182
18639.05 174
18640.34 187
18641.63 193
18642.92 190
18644.21 180
18645.50 177
18646.79 189
18648.09 180
18649.38 190
18650.67 170
18651.96 176
18653.25 179
18654.54 199
18655.83 170
18657.12 176
18658.41 172
18659.70 175
18660.99 197
18662.28 188
18663.57 170
18664.86 159
18666.15 166
18667.44 193
18668.74 179
18670.03 154
18671.32 165
18672.61 177
18673.90 177
18675.19 160
18676.48 160
18677.77 190
18679.06 171
18680.36 188
18681.65 181
18682.94 170
18684.23 180
18685.52 186
18686.81 180
18688.11 178
18689.40 157
18690.69 179
18691.98 163
18693.27 173
18694.56 170
18695.86 167
18697.15 173
18698.44 157
18699.73 151
18701.02 160
18702.32 184
18703.61 195
18704.90 180
18706.19 172
18707.48 158
18708.78 162
18710.07 169
18711.36 167
18712.65 174
18713.95 184
18715.24 164
18716.53 172
18717.83 166
18719.12 166
18720.41 163
18721.70 150
18723.00 191
18724.29 164
18725.58 160
18726.87 180
18728.17 181
18729.46 172
18730.75 173
18732.05 171
18733.34 175
18734.63 163
18735.93 154
18737.22 169
18738.51 188
18739.81 161
18741.10 171
18742.39 168
18743.69 165
18744.98 166
18746.27 169
18747.57 167
18748.86 172
18750.16 180
18751.45 173
18752.74 171
18754.04 157
18755.33 165
18756.63 179
18757.92 163
18759.21 178
18760.51 162
18761.80 165
18763.10 177
18764.39 150
18765.69 157
18766.98 142
18768.27 169
18769.57 166
18770.86 168
18772.16 152
18773.45 180
18774.75 178
18776.04 164
18777.34 168
18778.63 170
18779.93 157
18781.22 182
18782.52 164
18783.81 147
18785.11 149
18786.40 159
18787.70 173
18788.99 172
18790.29 156
18791.58 156
18792.88 153
18794.17 170
18795.47 134
18796.76 169
18798.06 172
18799.35 161
18800.65 164
18801.94 170
18803.24 152
18804.54 146
18805.83 159
18807.13 186
18808.42 162
18809.72 164
18811.01 164
18812.31 175
18813.61 164
18814.90 148
18816.20 166
18817.49 169
18818.79 160
18820.09 166
18821.38 157
18822.68 149
18823.98 166
18825.27 164
18826.57 179
18827.87 167
18829.16 173
18830.46 165
18831.75 161
18833.05 185
18834.35 143
18835.64 181
18836.94 156
18838.24 143
18839.54 159
18840.83 172
18842.13 163
18843.43 173
18844.72 169
18846.02 162
18847.32 169
18848.61 166
18849.91 156
18851.21 149
18852.51 158
18853.80 159
18855.10 168
18856.40 174
18857.70 183
18858.99 160
18860.29 155
18861.59 154
18862.89 181
18864.18 152
18865.48 172
18866.78 171
18868.08 151
18869.38 155
18870.67 172
18871.97 169
18873.27 155
18874.57 159
18875.87 159
18877.16 162
18878.46 160
18879.76 170
18881.06 170
18882.36 165
18883.66 154
18884.95 173
18886.25 171
18887.55 163
18888.85 154
18890.15 145
18891.45 165
18892.75 161
18894.04 168
18895.34 174
18896.64 158
18897.94 170
18899.24 172
18900.54 166
18901.84 158
18903.14 160
18904.44 167
18905.74 165
18907.03 145
18908.33 145
18909.63 149
18910.93 163
18912.23 169
18913.53 155
18914.83 155
18916.13 153
18917.43 169
18918.73 167
18920.03 148
18921.33 186
18922.63 175
18923.93 188
18925.23 166
18926.53 157
18927.83 160
18929.13 166
18930.43 159
18931.73 162
18933.03 170
18934.33 149
18935.63 163
18936.93 177
18938.23 172
18939.53 167
18940.83 155
18942.13 155
18943.43 179
18944.73 168
18946.03 173
18947.33 135
18948.63 150
18949.93 151
18951.23 166
18952.53 171
18953.84 145
18955.14 144
18956.44 147
18957.74 161
18959.04 163
18960.34 147
18961.64 171
18962.94 180
18964.24 159
18965.54 164
18966.85 147
18968.15 159
18969.45 151
18970.75 158
18972.05 165
18973.35 169
18974.65 155
18975.96 177
18977.26 166
18978.56 160
18979.86 150
18981.16 157
18982.46 177
18983.77 168
18985.07 168
18986.37 167
18987.67 162
18988.97 161
18990.28 167
18991.58 159
18992.88 157
18994.18 173
18995.49 158
18996.79 177
18998.09 149
18999.39 158
19000.69 158
19002.00 172
19003.30 149
19004.60 170
19005.90 154
19007.21 168
19008.51 159
19009.81 162
19011.12 161
19012.42 152
19013.72 163
19015.02 159
19016.33 159
19017.63 161
19018.93 158
19020.24 158
19021.54 146
19022.84 166
19024.15 153
19025.45 164
19026.75 167
19028.06 170
19029.36 169
19030.66 174
19031.97 173
19033.27 161
19034.57 178
19035.88 168
19037.18 154
19038.48 164
19039.79 154
19041.09 175
19042.40 163
19043.70 174
19045.00 161
19046.31 150
19047.61 154
19048.92 151
19050.22 167
19051.52 164
19052.83 157
19054.13 174
19055.44 193
19056.74 186
19058.05 155
19059.35 152
19060.65 165
19061.96 164
19063.26 166
19064.57 175
19065.87 166
19067.18 152
19068.48 169
19069.79 156
19071.09 168
19072.40 157
19073.70 175
19075.01 171
19076.31 175
19077.62 191
19078.92 169
19080.23 170
19081.53 174
19082.84 172
19084.14 174
19085.45 158
19086.75 176
19088.06 159
19089.36 158
19090.67 161
19091.98 149
19093.28 158
19094.59 192
19095.89 173
19097.20 177
19098.50 175
19099.81 176
19101.12 170
19102.42 171
19103.73 158
19105.03 166
19106.34 202
19107.65 177
19108.95 156
19110.26 159
19111.56 154
19112.87 161
19114.18 170
19115.48 177
19116.79 168
19118.10 169
19119.40 166
19120.71 149
19122.02 185
19123.32 170
19124.63 157
19125.94 178
19127.24 171
19128.55 156
19129.86 179
19131.16 150
19132.47 151
19133.78 179
19135.08 170
19136.39 178
19137.70 174
19139.01 155
19140.31 164
19141.62 171
19142.93 165
19144.23 158
19145.54 151
19146.85 164
19148.16 183
19149.46 174
19150.77 168
19152.08 158
19153.39 158
19154.69 185
19156.00 183
19157.31 154
19158.62 152
19159.93 162
19161.23 164
19162.54 160
19163.85 165
19165.16 167
19166.47 170
19167.77 144
19169.08 165
19170.39 143
19171.70 160
19173.01 167
19174.32 146
19175.62 164
19176.93 173
19178.24 163
19179.55 172
19180.86 148
19182.17 136
19183.48 134
19184.78 152
19186.09 145
19187.40 144
19188.71 181
19190.02 163
19191.33 155
19192.64 169
19193.95 171
19195.26 167
19196.56 178
19197.87 164
19199.18 159
19200.49 160
19201.80 181
19203.11 155
19204.42 162
19205.73 173
19207.04 169
19208.35 164
19209.66 159
19210.97 159
19212.28 161
19213.59 160
19214.90 170
19216.21 175
19217.52 168
19218.83 173
19220.14 152
19221.45 161
19222.76 129
19224.07 154
19225.38 163
19226.69 173
19228.00 174
19229.31 162
19230.62 158
19231.93 165
19233.24 145
19234.55 169
19235.86 170
19237.17 162
19238.48 154
19239.79 165
19241.10 166
19242.41 151
19243.72 138
19245.03 154
19246.35 144
19247.66 143
19248.97 153
19250.28 161
19251.59 152
19252.90 157
19254.21 167
19255.52 155
19256.83 158
19258.14 161
19259.46 142
19260.77 147
19262.08 165
19263.39 161
19264.70 144
19266.01 168
19267.32 172
19268.64 157
19269.95 155
19271.26 173
19272.57 158
19273.88 169
19275.20 152
19276.51 164
19277.82 170
19279.13 143
19280.44 156
19281.75 156
19283.07 152
19284.38 170
19285.69 140
19287.00 168
19288.32 159
19289.63 160
19290.94 159
19292.25 159
19293.57 165
19294.88 178
19296.19 147
19297.50 138
19298.82 147
19300.13 176
19301.44 141
19302.75 155
19304.07 131
19305.38 139
19306.69 173
19308.01 153
19309.32 134
19310.63 161
19311.94 160
19313.26 146
19314.57 175
19315.88 175
19317.20 173
19318.51 145
19319.82 177
19321.14 167
19322.45 158
19323.76 147
19325.08 158
19326.39 163
19327.70 164
19329.02 162
19330.33 159
19331.65 151
19332.96 162
19334.27 172
19335.59 169
19336.90 160
19338.22 165
19339.53 177
19340.84 166
19342.16 152
19343.47 162
19344.79 162
19346.10 165
19347.41 155
19348.73 164
19350.04 161
19351.36 161
19352.67 156
19353.99 142
19355.30 158
19356.62 176
19357.93 148
19359.25 165
19360.56 161
19361.87 161
19363.19 155
19364.50 168
19365.82 157
19367.13 161
19368.45 156
19369.76 147
19371.08 156
19372.39 159
19373.71 160
19375.02 158
19376.34 168
19377.66 157
19378.97 172
19380.29 159
19381.60 160
19382.92 156
19384.23 155
19385.55 178
19386.86 159
19388.18 152
19389.50 159
19390.81 173
19392.13 149
19393.44 187
19394.76 153
19396.07 151
19397.39 166
19398.71 165
19400.02 165
19401.34 155
19402.65 176
19403.97 173
19405.29 165
19406.60 151
19407.92 161
19409.24 157
19410.55 167
19411.87 157
19413.19 185
19414.50 146
19415.82 142
19417.14 165
19418.45 164
19419.77 155
19421.09 158
19422.40 166
19423.72 168
19425.04 155
19426.35 157
19427.67 159
19428.99 146
19430.30 141
19431.62 144
19432.94 169
19434.26 160
19435.57 152
19436.89 137
19438.21 152
19439.53 168
19440.84 160
19442.16 157
19443.48 186
19444.80 154
19446.11 134
19447.43 150
19448.75 164
19450.07 176
19451.38 156
19452.70 170
19454.02 182
19455.34 176
19456.66 147
19457.97 161
19459.29 155
19460.61 172
19461.93 149
19463.25 153
19464.57 166
19465.88 158
19467.20 159
19468.52 161
19469.84 162
19471.16 169
19472.48 177
19473.79 166
19475.11 176
19476.43 161
19477.75 180
19479.07 157
19480.39 154
19481.71 167
19483.03 169
19484.34 147
19485.66 174
19486.98 171
19488.30 141
19489.62 155
19490.94 156
19492.26 171
19493.58 162
19494.90 161
19496.22 150
19497.54 169
19498.86 155
19500.18 143
19501.50 155
19502.81 179
19504.13 157
19505.45 163
19506.77 150
19508.09 138
19509.41 154
19510.73 160
19512.05 154
19513.37 142
19514.69 168
19516.01 163
19517.33 174
19518.65 165
19519.97 160
19521.29 163
19522.61 163
19523.93 161
19525.25 144
19526.57 158
19527.89 151
19529.22 154
19530.54 168
19531.86 179
19533.18 164
19534.50 178
19535.82 156
19537.14 170
19538.46 157
19539.78 167
19541.10 154
19542.42 159
19543.74 160
19545.06 150
19546.39 149
19547.71 167
19549.03 163
19550.35 158
19551.67 179
19552.99 156
19554.31 163
19555.63 153
19556.96 152
19558.28 150
19559.60 168
19560.92 148
19562.24 151
19563.56 151
19564.88 164
19566.21 164
19567.53 154
19568.85 163
19570.17 148
19571.49 166
19572.82 157
19574.14 147
19575.46 157
19576.78 149
19578.10 147
19579.43 177
19580.75 175
19582.07 166
19583.39 161
19584.72 178
19586.04 176
19587.36 159
19588.68 150
19590.01 143
19591.33 182
19592.65 152
19593.97 154
19595.30 152
19596.62 167
19597.94 170
19599.26 151
19600.59 150
19601.91 149
19603.23 149
19604.56 176
19605.88 163
19607.20 167
19608.53 170
19609.85 157
19611.17 179
19612.49 150
19613.82 144
19615.14 138
19616.47 180
19617.79 157
19619.11 141
19620.44 150
19621.76 178
19623.08 175
19624.41 159
19625.73 153
19627.05 168
19628.38 144
19629.70 157
19631.03 152
19632.35 167
19633.67 180
19635.00 164
19636.32 161
19637.65 142
19638.97 167
19640.29 165
19641.62 159
19642.94 148
19644.27 165
19645.59 167
19646.92 169
19648.24 165
19649.57 142
19650.89 161
19652.21 147
19653.54 164
19654.86 153
19656.19 168
19657.51 153
19658.84 171
19660.16 156
19661.49 150
19662.81 159
19664.14 172
19665.46 166
19666.79 185
19668.11 171
19669.44 166
19670.76 197
19672.09 163
19673.41 164
19674.74 144
19676.07 155
19677.39 145
19678.72 170
19680.04 165
19681.37 154
19682.69 164
19684.02 171
19685.34 149
19686.67 159
19688.00 171
19689.32 140
19690.65 163
19691.97 159
19693.30 182
19694.63 149
19695.95 185
19697.28 162
19698.60 151
19699.93 166
19701.26 156
19702.58 135
19703.91 166
19705.24 171
19706.56 154
19707.89 130
19709.22 169
19710.54 174
19711.87 172
19713.20 159
19714.52 156
19715.85 175
19717.18 151
19718.50 156
19719.83 147
19721.16 153
19722.48 128
19723.81 162
19725.14 171
19726.47 166
19727.79 139
19729.12 176
19730.45 157
19731.77 171
19733.10 152
19734.43 149
19735.76 166
19737.08 149
19738.41 153
19739.74 161
19741.07 172
19742.39 143
19743.72 166
19745.05 165
19746.38 155
19747.71 157
19749.03 164
19750.36 160
19751.69 167
19753.02 172
19754.35 165
19755.67 168
19757.00 142
19758.33 143
19759.66 144
19760.99 174
19762.31 143
19763.64 167
19764.97 144
19766.30 160
19767.63 150
19768.96 142
19770.29 170
19771.61 148
19772.94 154
19774.27 151
19775.60 172
19776.93 145
19778.26 165
19779.59 141
19780.92 162
19782.25 153
19783.57 165
19784.90 159
19786.23 172
19787.56 165
19788.89 149
19790.22 157
19791.55 171
19792.88 144
19794.21 148
19795.54 174
19796.87 156
19798.20 155
19799.53 146
19800.86 148
19802.19 167
19803.52 175
19804.85 155
19806.18 142
19807.50 145
19808.83 169
19810.16 168
19811.49 160
19812.82 159
19814.15 163
19815.49 173
19816.82 153
19818.15 178
19819.48 163
19820.81 181
19822.14 135
19823.47 151
19824.80 158
19826.13 178
19827.46 175
19828.79 179
19830.12 159
19831.45 151
19832.78 185
19834.11 172
19835.44 162
19836.77 146
19838.10 195
19839.44 164
19840.77 176
19842.10 177
19843.43 168
19844.76 172
19846.09 159
19847.42 176
19848.75 163
19850.08 157
19851.42 155
19852.75 167
19854.08 165
19855.41 170
19856.74 152
19858.07 167
19859.40 145
19860.74 174
19862.07 141
19863.40 172
19864.73 152
19866.06 161
19867.40 146
19868.73 151
19870.06 153
19871.39 153
19872.72 170
19874.06 179
19875.39 166
19876.72 163
19878.05 160
19879.38 181
19880.72 178
19882.05 153
19883.38 162
19884.71 148
19886.05 176
19887.38 164
19888.71 156
19890.04 148
19891.38 143
19892.71 156
19894.04 153
19895.38 152
19896.71 164
19898.04 154
19899.37 183
19900.71 186
19902.04 163
19903.37 159
19904.71 166
19906.04 174
19907.37 156
19908.71 175
19910.04 168
19911.37 175
19912.71 168
19914.04 173
19915.37 169
19916.71 151
19918.04 176
19919.37 163
19920.71 160
19922.04 155
19923.37 188
19924.71 160
19926.04 153
19927.38 157
19928.71 173
19930.04 174
19931.38 175
19932.71 167
19934.05 162
19935.38 171
19936.71 188
19938.05 151
19939.38 162
19940.72 165
19942.05 162
19943.39 177
19944.72 164
19946.06 162
19947.39 158
19948.72 162
19950.06 143
19951.39 164
19952.73 164
19954.06 164
19955.40 177
19956.73 160
19958.07 168
19959.40 165
19960.74 172
19962.07 144
19963.41 154
19964.74 167
19966.08 185
19967.41 156
19968.75 153
19970.08 183
19971.42 180
19972.76 152
19974.09 161
19975.43 164
19976.76 161
19978.10 156
19979.43 168
19980.77 161
19982.10 146
19983.44 176
19984.78 183
19986.11 155
19987.45 150
19988.78 169
19990.12 175
19991.46 194
19992.79 177
19994.13 182
19995.46 180
19996.80 170
19998.14 171
19999.47 171
20000.81 170
20002.15 172
20003.48 179
20004.82 181
20006.16 176
20007.49 179
20008.83 165
20010.17 172
20011.50 183
20012.84 176
20014.18 171
20015.51 174
20016.85 196
20018.19 155
20019.52 153
20020.86 169
20022.20 161
20023.53 169
20024.87 157
20026.21 177
20027.55 171
20028.88 159
20030.22 174
20031.56 186
20032.90 184
20034.23 163
20035.57 161
20036.91 173
20038.25 176
20039.58 181
20040.92 184
20042.26 174
20043.60 158
20044.93 172
20046.27 187
20047.61 162
20048.95 162
20050.29 173
20051.62 177
20052.96 164
20054.30 179
20055.64 179
20056.98 175
20058.32 172
20059.65 169
20060.99 164
20062.33 161
20063.67 163
20065.01 170
20066.35 170
20067.68 148
20069.02 171
20070.36 173
20071.70 176
20073.04 175
20074.38 169
20075.72 173
20077.06 162
20078.40 152
20079.73 179
20081.07 166
20082.41 159
20083.75 167
20085.09 168
20086.43 185
20087.77 164
20089.11 159
20090.45 165
20091.79 164
20093.13 177
20094.47 183
20095.81 177
20097.15 169
20098.48 168
20099.82 161
20101.16 170
20102.50 168
20103.84 172
20105.18 163
20106.52 178
20107.86 160
20109.20 174
20110.54 189
20111.88 185
20113.22 164
20114.56 172
20115.90 177
20117.24 175
20118.58 175
20119.93 188
20121.27 174
20122.61 159
20123.95 176
20125.29 167
20126.63 169
20127.97 169
20129.31 170
20130.65 176
20131.99 176
20133.33 166
20134.67 163
20136.01 173
20137.35 165
20138.69 178
