# Supplementary material for: MALDI-TOF MS typing enables the classification of brewing yeasts of the genus Saccharomyces to major beer styles
Source: PLoS One. 2017 Aug 9;12(8):e0181694. doi: 10.1371/journal.pone.0181694 (PMC5549903; doi:10.1371/journal.pone.0181694)
Supplement: S9 File — The directory includes 90 raw files and was zipped to “.zip”; the folder has three strains with 30 spectra per strain; S1 Text explains the raw files with an example and Table 1 represents the yeast strains used within the experiment. (ZIP) [file pone.0181694.s012.zip › 25-27/30286-204-Lag-Lag-Lag-YPG-18h-E-E_2016-09-22_1_0_E7_1.dat]

1999.90 1890
2000.32 1962
2000.75 2134
2001.17 2029
2001.59 2052
2002.01 2111
2002.43 2054
2002.86 2036
2003.28 1951
2003.70 1898
2004.12 1818
2004.54 1808
2004.97 1805
2005.39 1746
2005.81 1741
2006.23 1703
2006.66 1739
2007.08 1778
2007.50 1747
2007.92 1789
2008.35 1829
2008.77 1791
2009.19 1803
2009.61 1791
2010.04 1847
2010.46 1818
2010.88 1794
2011.31 1718
2011.73 1705
2012.15 1662
2012.57 1640
2013.00 1677
2013.42 1682
2013.84 1583
2014.27 1618
2014.69 1664
2015.11 1673
2015.54 1797
2015.96 1844
2016.38 1811
2016.81 1824
2017.23 1903
2017.65 1859
2018.08 1985
2018.50 1986
2018.93 1937
2019.35 1954
2019.77 1972
2020.20 1931
2020.62 1858
2021.04 1886
2021.47 1872
2021.89 1843
2022.32 1766
2022.74 1828
2023.17 1757
2023.59 1724
2024.01 1760
2024.44 1682
2024.86 1686
2025.29 1718
2025.71 1693
2026.14 1691
2026.56 1674
2026.98 1697
2027.41 1684
2027.83 1626
2028.26 1586
2028.68 1675
2029.11 1684
2029.53 1688
2029.96 1591
2030.38 1687
2030.81 1674
2031.23 1629
2031.66 1684
2032.08 1670
2032.51 1675
2032.93 1739
2033.36 1763
2033.78 1755
2034.21 1731
2034.63 1782
2035.06 1751
2035.49 1667
2035.91 1632
2036.34 1650
2036.76 1734
2037.19 1730
2037.61 1657
2038.04 1648
2038.47 1629
2038.89 1643
2039.32 1721
2039.74 1689
2040.17 1679
2040.59 1648
2041.02 1628
2041.45 1710
2041.87 1671
2042.30 1642
2042.73 1658
2043.15 1664
2043.58 1660
2044.00 1664
2044.43 1677
2044.86 1721
2045.28 1664
2045.71 1630
2046.14 1782
2046.56 1783
2046.99 1706
2047.42 1725
2047.84 1716
2048.27 1672
2048.70 1606
2049.12 1642
2049.55 1603
2049.98 1745
2050.40 1719
2050.83 1625
2051.26 1593
2051.69 1606
2052.11 1592
2052.54 1691
2052.97 1677
2053.40 1617
2053.82 1661
2054.25 1646
2054.68 1607
2055.10 1642
2055.53 1656
2055.96 1708
2056.39 1644
2056.82 1693
2057.24 1795
2057.67 1803
2058.10 1759
2058.53 1669
2058.95 1676
2059.38 1710
2059.81 1716
2060.24 1749
2060.67 1718
2061.09 1727
2061.52 1741
2061.95 1633
2062.38 1780
2062.81 1787
2063.24 1784
2063.66 1789
2064.09 1765
2064.52 1906
2064.95 2034
2065.38 2063
2065.81 2261
2066.24 2382
2066.66 2435
2067.09 2489
2067.52 2334
2067.95 2322
2068.38 2170
2068.81 2075
2069.24 2048
2069.67 1922
2070.10 1852
2070.52 1757
2070.95 1826
2071.38 1726
2071.81 1688
2072.24 1750
2072.67 1874
2073.10 1886
2073.53 1826
2073.96 1853
2074.39 1901
2074.82 1891
2075.25 1973
2075.68 1954
2076.11 1954
2076.54 1966
2076.97 1978
2077.40 2034
2077.83 2009
2078.26 1937
2078.69 1906
2079.12 1897
2079.55 1876
2079.98 1774
2080.41 1841
2080.84 1776
2081.27 1878
2081.70 1932
2082.13 1874
2082.56 1821
2082.99 1804
2083.42 1766
2083.85 1756
2084.28 1781
2084.71 1831
2085.14 1786
2085.57 1736
2086.00 1760
2086.43 1788
2086.86 1871
2087.29 1848
2087.73 1759
2088.16 1656
2088.59 1641
2089.02 1665
2089.45 1598
2089.88 1599
2090.31 1697
2090.74 1616
2091.17 1631
2091.61 1743
2092.04 1621
2092.47 1599
2092.90 1559
2093.33 1671
2093.76 1549
2094.19 1584
2094.63 1623
2095.06 1638
2095.49 1619
2095.92 1645
2096.35 1557
2096.78 1479
2097.22 1574
2097.65 1551
2098.08 1582
2098.51 1563
2098.94 1588
2099.38 1512
2099.81 1540
2100.24 1604
2100.67 1608
2101.11 1610
2101.54 1591
2101.97 1624
2102.40 1600
2102.83 1644
2103.27 1604
2103.70 1593
2104.13 1615
2104.56 1676
2105.00 1561
2105.43 1634
2105.86 1683
2106.30 1674
2106.73 1682
2107.16 1733
2107.59 1805
2108.03 1807
2108.46 1773
2108.89 1798
2109.33 1712
2109.76 1698
2110.19 1718
2110.63 1680
2111.06 1655
2111.49 1643
2111.93 1709
2112.36 1634
2112.79 1670
2113.23 1625
2113.66 1534
2114.09 1582
2114.53 1593
2114.96 1619
2115.40 1599
2115.83 1569
2116.26 1537
2116.70 1604
2117.13 1555
2117.56 1553
2118.00 1574
2118.43 1509
2118.87 1516
2119.30 1589
2119.73 1565
2120.17 1510
2120.60 1532
2121.04 1556
2121.47 1618
2121.91 1608
2122.34 1618
2122.78 1631
2123.21 1615
2123.64 1596
2124.08 1628
2124.51 1627
2124.95 1612
2125.38 1572
2125.82 1548
2126.25 1630
2126.69 1616
2127.12 1602
2127.56 1592
2127.99 1626
2128.43 1630
2128.86 1641
2129.30 1717
2129.73 1770
2130.17 1844
2130.60 1855
2131.04 1823
2131.47 1872
2131.91 1893
2132.35 1888
2132.78 1764
2133.22 1741
2133.65 1691
2134.09 1728
2134.52 1669
2134.96 1595
2135.40 1616
2135.83 1631
2136.27 1567
2136.70 1666
2137.14 1623
2137.57 1635
2138.01 1683
2138.45 1667
2138.88 1660
2139.32 1624
2139.76 1595
2140.19 1632
2140.63 1628
2141.06 1660
2141.50 1656
2141.94 1615
2142.37 1642
2142.81 1623
2143.25 1604
2143.68 1615
2144.12 1606
2144.56 1651
2144.99 1598
2145.43 1608
2145.87 1635
2146.30 1630
2146.74 1622
2147.18 1626
2147.62 1671
2148.05 1714
2148.49 1729
2148.93 1829
2149.36 1903
2149.80 1971
2150.24 2023
2150.68 1980
2151.11 2064
2151.55 2114
2151.99 2037
2152.43 1984
2152.86 1953
2153.30 1906
2153.74 1856
2154.18 1832
2154.61 1799
2155.05 1839
2155.49 1848
2155.93 1907
2156.37 1978
2156.80 1963
2157.24 2042
2157.68 2130
2158.12 2081
2158.56 2022
2158.99 1967
2159.43 1957
2159.87 2023
2160.31 1955
2160.75 1875
2161.19 1796
2161.62 1852
2162.06 1822
2162.50 1728
2162.94 1693
2163.38 1719
2163.82 1807
2164.26 1814
2164.69 1861
2165.13 1817
2165.57 1939
2166.01 1845
2166.45 1957
2166.89 1967
2167.33 1950
2167.77 1955
2168.21 1914
2168.65 1912
2169.08 1993
2169.52 1908
2169.96 1928
2170.40 1807
2170.84 1823
2171.28 1886
2171.72 1827
2172.16 1820
2172.60 1851
2173.04 1882
2173.48 1849
2173.92 1864
2174.36 1773
2174.80 1771
2175.24 1857
2175.68 1847
2176.12 1930
2176.56 1958
2177.00 1937
2177.44 1920
2177.88 1889
2178.32 1888
2178.76 1882
2179.20 1875
2179.64 1870
2180.08 1837
2180.52 1798
2180.96 1905
2181.40 1895
2181.84 1764
2182.28 1766
2182.72 1675
2183.16 1707
2183.60 1649
2184.04 1671
2184.48 1701
2184.93 1688
2185.37 1700
2185.81 1628
2186.25 1611
2186.69 1751
2187.13 1764
2187.57 1747
2188.01 1718
2188.45 1717
2188.89 1844
2189.34 1846
2189.78 1736
2190.22 1745
2190.66 1753
2191.10 1696
2191.54 1805
2191.98 1772
2192.43 1719
2192.87 1775
2193.31 1789
2193.75 1789
2194.19 1765
2194.63 1867
2195.08 1898
2195.52 1919
2195.96 1883
2196.40 1916
2196.84 1838
2197.29 1836
2197.73 1866
2198.17 1804
2198.61 1770
2199.06 1766
2199.50 1806
2199.94 1786
2200.38 1672
2200.82 1693
2201.27 1716
2201.71 1694
2202.15 1725
2202.59 1730
2203.04 1726
2203.48 1769
2203.92 1706
2204.37 1673
2204.81 1715
2205.25 1664
2205.69 1751
2206.14 1784
2206.58 1769
2207.02 1813
2207.47 1735
2207.91 1761
2208.35 1796
2208.80 1835
2209.24 1848
2209.68 1805
2210.13 1817
2210.57 1838
2211.01 1806
2211.46 1991
2211.90 1926
2212.34 1913
2212.79 1918
2213.23 1834
2213.67 1860
2214.12 1912
2214.56 1829
2215.01 1796
2215.45 1838
2215.89 1816
2216.34 1829
2216.78 1825
2217.23 1775
2217.67 1768
2218.11 1691
2218.56 1701
2219.00 1698
2219.45 1733
2219.89 1765
2220.34 1757
2220.78 1800
2221.22 1860
2221.67 1908
2222.11 1863
2222.56 1924
2223.00 1910
2223.45 1917
2223.89 1915
2224.34 1962
2224.78 1933
2225.23 1982
2225.67 2020
2226.12 2136
2226.56 2051
2227.01 1993
2227.45 1943
2227.90 2077
2228.34 2005
2228.79 1995
2229.23 1921
2229.68 1958
2230.12 1914
2230.57 1895
2231.01 1982
2231.46 1983
2231.90 1988
2232.35 1983
2232.80 1949
2233.24 1995
2233.69 2032
2234.13 2030
2234.58 2021
2235.02 1995
2235.47 1905
2235.92 1849
2236.36 1881
2236.81 1837
2237.25 1765
2237.70 1815
2238.15 1777
2238.59 1850
2239.04 1781
2239.49 1706
2239.93 1794
2240.38 1722
2240.82 1793
2241.27 1801
2241.72 1744
2242.16 1698
2242.61 1686
2243.06 1712
2243.50 1691
2243.95 1691
2244.40 1686
2244.84 1697
2245.29 1666
2245.74 1675
2246.19 1644
2246.63 1696
2247.08 1645
2247.53 1639
2247.97 1656
2248.42 1669
2248.87 1629
2249.32 1635
2249.76 1721
2250.21 1741
2250.66 1715
2251.10 1784
2251.55 1794
2252.00 1743
2252.45 1761
2252.89 1812
2253.34 1772
2253.79 1870
2254.24 1958
2254.69 1921
2255.13 1896
2255.58 1951
2256.03 1915
2256.48 1922
2256.93 1942
2257.37 1827
2257.82 1789
2258.27 1774
2258.72 1692
2259.17 1747
2259.61 1721
2260.06 1817
2260.51 1837
2260.96 1878
2261.41 1948
2261.86 2027
2262.31 2040
2262.75 2121
2263.20 2160
2263.65 2123
2264.10 2031
2264.55 2086
2265.00 2021
2265.45 1949
2265.90 1959
2266.34 1930
2266.79 1915
2267.24 1867
2267.69 1868
2268.14 1891
2268.59 1912
2269.04 1950
2269.49 1860
2269.94 1883
2270.39 1823
2270.84 1927
2271.29 2064
2271.74 1976
2272.18 1937
2272.63 2010
2273.08 2032
2273.53 2074
2273.98 1995
2274.43 2016
2274.88 2075
2275.33 2043
2275.78 2160
2276.23 2220
2276.68 2381
2277.13 2476
2277.58 2479
2278.03 2412
2278.48 2368
2278.93 2364
2279.38 2111
2279.83 2023
2280.28 2124
2280.73 1999
2281.19 1917
2281.64 1872
2282.09 1847
2282.54 1771
2282.99 1783
2283.44 1693
2283.89 1673
2284.34 1708
2284.79 1723
2285.24 1670
2285.69 1637
2286.14 1596
2286.59 1663
2287.04 1692
2287.50 1743
2287.95 1655
2288.40 1768
2288.85 1822
2289.30 1924
2289.75 1983
2290.20 2051
2290.65 2134
2291.11 2215
2291.56 2261
2292.01 2315
2292.46 2405
2292.91 2304
2293.36 2281
2293.82 2231
2294.27 2155
2294.72 2090
2295.17 2086
2295.62 1935
2296.07 1924
2296.53 1992
2296.98 1912
2297.43 1849
2297.88 1825
2298.33 1790
2298.79 1761
2299.24 1692
2299.69 1731
2300.14 1717
2300.60 1729
2301.05 1732
2301.50 1587
2301.95 1637
2302.41 1574
2302.86 1658
2303.31 1629
2303.76 1561
2304.22 1560
2304.67 1557
2305.12 1632
2305.57 1624
2306.03 1628
2306.48 1677
2306.93 1719
2307.39 1728
2307.84 1777
2308.29 1831
2308.75 1774
2309.20 1817
2309.65 1832
2310.11 1875
2310.56 1892
2311.01 1842
2311.47 1867
2311.92 2028
2312.37 1889
2312.83 1880
2313.28 1910
2313.73 1853
2314.19 1840
2314.64 1863
2315.09 1816
2315.55 1779
2316.00 1729
2316.46 1740
2316.91 1775
2317.36 1788
2317.82 1847
2318.27 1756
2318.73 1790
2319.18 1817
2319.63 1814
2320.09 1850
2320.54 1865
2321.00 1954
2321.45 1951
2321.91 1885
2322.36 1861
2322.82 1981
2323.27 1867
2323.72 1849
2324.18 1797
2324.63 1895
2325.09 2104
2325.54 2095
2326.00 2206
2326.45 2359
2326.91 2269
2327.36 2174
2327.82 2039
2328.27 2078
2328.73 2063
2329.18 1897
2329.64 1842
2330.09 1816
2330.55 1724
2331.00 1745
2331.46 1765
2331.92 1771
2332.37 1718
2332.83 1691
2333.28 1749
2333.74 1678
2334.19 1647
2334.65 1710
2335.10 1745
2335.56 1702
2336.02 1764
2336.47 1726
2336.93 1700
2337.38 1677
2337.84 1694
2338.30 1665
2338.75 1627
2339.21 1756
2339.66 1876
2340.12 1856
2340.58 1784
2341.03 1873
2341.49 1916
2341.95 1840
2342.40 1859
2342.86 1828
2343.32 1832
2343.77 1877
2344.23 1824
2344.68 1900
2345.14 1835
2345.60 1832
2346.06 1880
2346.51 1910
2346.97 1914
2347.43 1906
2347.88 1889
2348.34 1835
2348.80 1817
2349.25 1809
2349.71 1800
2350.17 1782
2350.63 1841
2351.08 1839
2351.54 1817
2352.00 1813
2352.46 1789
2352.91 1720
2353.37 1658
2353.83 1709
2354.29 1647
2354.74 1630
2355.20 1616
2355.66 1653
2356.12 1660
2356.57 1660
2357.03 1622
2357.49 1623
2357.95 1630
2358.41 1701
2358.86 1781
2359.32 1775
2359.78 1800
2360.24 1941
2360.70 1985
2361.15 2101
2361.61 2213
2362.07 2175
2362.53 2170
2362.99 2238
2363.45 2091
2363.91 2091
2364.36 2199
2364.82 2026
2365.28 2068
2365.74 1998
2366.20 1978
2366.66 1959
2367.12 1946
2367.57 1968
2368.03 1899
2368.49 1930
2368.95 1851
2369.41 1832
2369.87 1838
2370.33 1811
2370.79 1776
2371.25 1725
2371.71 1753
2372.17 1758
2372.63 1700
2373.09 1682
2373.54 1731
2374.00 1750
2374.46 1785
2374.92 1794
2375.38 1849
2375.84 1893
2376.30 1893
2376.76 1893
2377.22 1950
2377.68 1961
2378.14 1980
2378.60 1898
2379.06 1946
2379.52 1903
2379.98 1894
2380.44 1919
2380.90 1844
2381.36 1781
2381.82 1819
2382.28 1781
2382.74 1807
2383.20 1818
2383.66 1780
2384.12 1726
2384.59 1781
2385.05 1735
2385.51 1621
2385.97 1704
2386.43 1690
2386.89 1737
2387.35 1687
2387.81 1763
2388.27 1751
2388.73 1651
2389.19 1626
2389.65 1692
2390.12 1689
2390.58 1718
2391.04 1730
2391.50 1716
2391.96 1730
2392.42 1743
2392.88 1736
2393.34 1799
2393.81 1815
2394.27 1743
2394.73 1681
2395.19 1642
2395.65 1697
2396.11 1661
2396.57 1680
2397.04 1731
2397.50 1792
2397.96 1827
2398.42 1852
2398.88 1829
2399.35 1858
2399.81 1886
2400.27 1889
2400.73 1898
2401.19 1829
2401.66 1760
2402.12 1730
2402.58 1697
2403.04 1751
2403.51 1689
2403.97 1602
2404.43 1664
2404.89 1706
2405.36 1656
2405.82 1676
2406.28 1701
2406.74 1750
2407.21 1661
2407.67 1635
2408.13 1669
2408.59 1620
2409.06 1695
2409.52 1607
2409.98 1619
2410.45 1681
2410.91 1664
2411.37 1610
2411.84 1622
2412.30 1625
2412.76 1583
2413.23 1545
2413.69 1584
2414.15 1567
2414.62 1545
2415.08 1632
2415.54 1676
2416.01 1661
2416.47 1672
2416.93 1742
2417.40 1774
2417.86 1714
2418.32 1751
2418.79 1814
2419.25 1700
2419.72 1666
2420.18 1693
2420.64 1783
2421.11 1734
2421.57 1644
2422.04 1657
2422.50 1783
2422.96 1804
2423.43 1779
2423.89 1812
2424.36 1832
2424.82 1793
2425.29 1737
2425.75 1761
2426.22 1898
2426.68 1864
2427.15 1810
2427.61 1691
2428.07 1673
2428.54 1764
2429.00 1702
2429.47 1709
2429.93 1637
2430.40 1627
2430.86 1702
2431.33 1648
2431.79 1569
2432.26 1621
2432.72 1626
2433.19 1613
2433.65 1643
2434.12 1668
2434.59 1625
2435.05 1657
2435.52 1668
2435.98 1690
2436.45 1717
2436.91 1747
2437.38 1777
2437.84 1807
2438.31 1803
2438.78 1877
2439.24 1859
2439.71 1859
2440.17 1948
2440.64 1961
2441.10 2040
2441.57 1983
2442.04 2027
2442.50 1965
2442.97 1937
2443.44 1978
2443.90 1898
2444.37 1869
2444.83 1828
2445.30 1762
2445.77 1737
2446.23 1753
2446.70 1711
2447.17 1604
2447.63 1590
2448.10 1691
2448.57 1633
2449.03 1499
2449.50 1479
2449.97 1523
2450.43 1607
2450.90 1580
2451.37 1521
2451.83 1569
2452.30 1600
2452.77 1644
2453.24 1590
2453.70 1598
2454.17 1591
2454.64 1581
2455.10 1552
2455.57 1556
2456.04 1495
2456.51 1531
2456.97 1554
2457.44 1498
2457.91 1623
2458.38 1588
2458.84 1536
2459.31 1461
2459.78 1455
2460.25 1574
2460.72 1538
2461.18 1570
2461.65 1668
2462.12 1571
2462.59 1546
2463.06 1620
2463.52 1582
2463.99 1563
2464.46 1603
2464.93 1637
2465.40 1738
2465.86 1699
2466.33 1727
2466.80 1688
2467.27 1647
2467.74 1652
2468.21 1624
2468.68 1605
2469.14 1654
2469.61 1714
2470.08 1798
2470.55 1746
2471.02 1836
2471.49 1861
2471.96 1797
2472.43 1759
2472.90 1743
2473.36 1725
2473.83 1747
2474.30 1653
2474.77 1654
2475.24 1658
2475.71 1590
2476.18 1642
2476.65 1664
2477.12 1639
2477.59 1689
2478.06 1650
2478.53 1668
2479.00 1736
2479.47 1721
2479.94 1760
2480.41 1777
2480.87 1665
2481.34 1720
2481.81 1728
2482.28 1763
2482.75 1648
2483.22 1529
2483.69 1553
2484.16 1579
2484.63 1505
2485.10 1470
2485.57 1568
2486.05 1604
2486.52 1621
2486.99 1647
2487.46 1633
2487.93 1644
2488.40 1708
2488.87 1650
2489.34 1588
2489.81 1607
2490.28 1634
2490.75 1701
2491.22 1689
2491.69 1646
2492.16 1635
2492.63 1595
2493.10 1614
2493.58 1587
2494.05 1600
2494.52 1658
2494.99 1592
2495.46 1674
2495.93 1630
2496.40 1616
2496.87 1673
2497.34 1648
2497.82 1588
2498.29 1625
2498.76 1603
2499.23 1588
2499.70 1549
2500.17 1520
2500.64 1492
2501.12 1476
2501.59 1556
2502.06 1520
2502.53 1482
2503.00 1542
2503.48 1566
2503.95 1523
2504.42 1539
2504.89 1590
2505.36 1557
2505.84 1588
2506.31 1572
2506.78 1682
2507.25 1691
2507.72 1583
2508.20 1619
2508.67 1668
2509.14 1737
2509.61 1741
2510.09 1755
2510.56 1720
2511.03 1842
2511.50 1865
2511.98 1908
2512.45 1986
2512.92 2060
2513.40 2060
2513.87 2120
2514.34 1982
2514.81 1934
2515.29 1849
2515.76 1848
2516.23 1803
2516.71 1764
2517.18 1713
2517.65 1745
2518.13 1769
2518.60 1681
2519.07 1702
2519.55 1789
2520.02 1736
2520.49 1717
2520.97 1709
2521.44 1664
2521.91 1693
2522.39 1679
2522.86 1610
2523.34 1632
2523.81 1601
2524.28 1607
2524.76 1611
2525.23 1604
2525.70 1683
2526.18 1720
2526.65 1793
2527.13 1688
2527.60 1756
2528.08 1752
2528.55 1764
2529.02 1820
2529.50 1755
2529.97 1730
2530.45 1731
2530.92 1681
2531.40 1675
2531.87 1672
2532.34 1732
2532.82 1708
2533.29 1569
2533.77 1594
2534.24 1674
2534.72 1661
2535.19 1581
2535.67 1614
2536.14 1665
2536.62 1622
2537.09 1679
2537.57 1673
2538.04 1654
2538.52 1707
2538.99 1684
2539.47 1618
2539.94 1714
2540.42 1653
2540.90 1635
2541.37 1699
2541.85 1645
2542.32 1734
2542.80 1729
2543.27 1655
2543.75 1693
2544.22 1607
2544.70 1601
2545.18 1591
2545.65 1648
2546.13 1699
2546.60 1745
2547.08 1726
2547.56 1791
2548.03 1831
2548.51 1914
2548.98 1919
2549.46 2061
2549.94 2103
2550.41 2121
2550.89 2025
2551.37 1976
2551.84 2028
2552.32 2013
2552.80 1940
2553.27 1879
2553.75 1853
2554.23 1933
2554.70 1822
2555.18 1859
2555.66 1808
2556.13 1844
2556.61 1838
2557.09 1852
2557.56 1856
2558.04 1887
2558.52 1825
2558.99 1724
2559.47 1742
2559.95 1792
2560.43 1771
2560.90 1738
2561.38 1743
2561.86 1732
2562.33 1664
2562.81 1626
2563.29 1545
2563.77 1567
2564.25 1584
2564.72 1557
2565.20 1555
2565.68 1581
2566.16 1556
2566.63 1555
2567.11 1570
2567.59 1599
2568.07 1604
2568.55 1587
2569.02 1550
2569.50 1568
2569.98 1536
2570.46 1508
2570.94 1497
2571.41 1481
2571.89 1483
2572.37 1499
2572.85 1524
2573.33 1496
2573.81 1468
2574.28 1498
2574.76 1605
2575.24 1632
2575.72 1651
2576.20 1609
2576.68 1556
2577.16 1602
2577.64 1583
2578.11 1564
2578.59 1568
2579.07 1659
2579.55 1577
2580.03 1594
2580.51 1576
2580.99 1586
2581.47 1622
2581.95 1614
2582.43 1536
2582.91 1540
2583.39 1579
2583.86 1561
2584.34 1514
2584.82 1552
2585.30 1565
2585.78 1556
2586.26 1538
2586.74 1577
2587.22 1593
2587.70 1588
2588.18 1556
2588.66 1614
2589.14 1614
2589.62 1621
2590.10 1578
2590.58 1596
2591.06 1552
2591.54 1549
2592.02 1578
2592.50 1571
2592.98 1567
2593.46 1597
2593.94 1581
2594.42 1583
2594.90 1574
2595.38 1547
2595.86 1619
2596.35 1561
2596.83 1546
2597.31 1622
2597.79 1621
2598.27 1630
2598.75 1573
2599.23 1660
2599.71 1651
2600.19 1650
2600.67 1561
2601.15 1640
2601.63 1661
2602.12 1527
2602.60 1547
2603.08 1556
2603.56 1631
2604.04 1613
2604.52 1609
2605.00 1639
2605.48 1584
2605.97 1596
2606.45 1584
2606.93 1567
2607.41 1496
2607.89 1541
2608.37 1487
2608.86 1550
2609.34 1592
2609.82 1532
2610.30 1563
2610.78 1512
2611.26 1597
2611.75 1689
2612.23 1723
2612.71 1666
2613.19 1706
2613.68 1733
2614.16 1715
2614.64 1645
2615.12 1667
2615.60 1630
2616.09 1635
2616.57 1561
2617.05 1598
2617.53 1594
2618.02 1604
2618.50 1579
2618.98 1589
2619.46 1568
2619.95 1592
2620.43 1557
2620.91 1581
2621.40 1613
2621.88 1623
2622.36 1591
2622.85 1605
2623.33 1543
2623.81 1554
2624.29 1532
2624.78 1548
2625.26 1509
2625.74 1588
2626.23 1572
2626.71 1570
2627.19 1628
2627.68 1590
2628.16 1583
2628.64 1590
2629.13 1570
2629.61 1663
2630.10 1696
2630.58 1690
2631.06 1754
2631.55 1741
2632.03 1810
2632.51 1868
2633.00 1871
2633.48 1820
2633.97 1719
2634.45 1651
2634.94 1642
2635.42 1649
2635.90 1691
2636.39 1614
2636.87 1618
2637.36 1575
2637.84 1650
2638.33 1630
2638.81 1549
2639.29 1597
2639.78 1540
2640.26 1582
2640.75 1634
2641.23 1585
2641.72 1593
2642.20 1554
2642.69 1544
2643.17 1527
2643.66 1573
2644.14 1543
2644.63 1585
2645.11 1533
2645.60 1463
2646.08 1550
2646.57 1567
2647.05 1518
2647.54 1521
2648.02 1458
2648.51 1545
2648.99 1495
2649.48 1526
2649.97 1565
2650.45 1647
2650.94 1545
2651.42 1508
2651.91 1618
2652.39 1663
2652.88 1538
2653.37 1550
2653.85 1666
2654.34 1668
2654.82 1745
2655.31 1737
2655.80 1747
2656.28 1789
2656.77 1832
2657.25 1728
2657.74 1765
2658.23 1741
2658.71 1706
2659.20 1680
2659.69 1671
2660.17 1583
2660.66 1583
2661.14 1596
2661.63 1598
2662.12 1553
2662.60 1543
2663.09 1612
2663.58 1565
2664.06 1486
2664.55 1576
2665.04 1616
2665.53 1622
2666.01 1598
2666.50 1546
2666.99 1618
2667.47 1598
2667.96 1602
2668.45 1690
2668.94 1665
2669.42 1599
2669.91 1678
2670.40 1726
2670.88 1652
2671.37 1707
2671.86 1712
2672.35 1759
2672.83 1776
2673.32 1809
2673.81 1915
2674.30 2029
2674.79 2084
2675.27 2032
2675.76 2027
2676.25 2078
2676.74 2110
2677.23 1940
2677.71 1926
2678.20 1956
2678.69 1777
2679.18 1676
2679.67 1610
2680.15 1622
2680.64 1678
2681.13 1659
2681.62 1698
2682.11 1583
2682.60 1615
2683.08 1675
2683.57 1716
2684.06 1765
2684.55 1757
2685.04 1733
2685.53 1723
2686.02 1854
2686.51 1727
2686.99 1689
2687.48 1702
2687.97 1624
2688.46 1607
2688.95 1644
2689.44 1609
2689.93 1616
2690.42 1648
2690.91 1674
2691.40 1619
2691.89 1596
2692.38 1645
2692.87 1680
2693.35 1628
2693.84 1602
2694.33 1723
2694.82 1727
2695.31 1767
2695.80 1672
2696.29 1646
2696.78 1664
2697.27 1718
2697.76 1648
2698.25 1665
2698.74 1665
2699.23 1604
2699.72 1619
2700.21 1603
2700.70 1638
2701.19 1661
2701.68 1568
2702.17 1535
2702.66 1553
2703.15 1632
2703.64 1597
2704.13 1570
2704.62 1645
2705.12 1691
2705.61 1648
2706.10 1560
2706.59 1553
2707.08 1590
2707.57 1508
2708.06 1595
2708.55 1548
2709.04 1536
2709.53 1532
2710.02 1518
2710.51 1441
2711.01 1561
2711.50 1599
2711.99 1580
2712.48 1562
2712.97 1529
2713.46 1529
2713.95 1580
2714.44 1533
2714.94 1631
2715.43 1598
2715.92 1574
2716.41 1531
2716.90 1479
2717.39 1479
2717.89 1454
2718.38 1571
2718.87 1472
2719.36 1430
2719.85 1522
2720.34 1504
2720.84 1592
2721.33 1641
2721.82 1611
2722.31 1664
2722.80 1676
2723.30 1643
2723.79 1704
2724.28 1728
2724.77 1614
2725.27 1577
2725.76 1544
2726.25 1445
2726.74 1571
2727.24 1478
2727.73 1455
2728.22 1504
2728.71 1504
2729.21 1516
2729.70 1545
2730.19 1606
2730.69 1656
2731.18 1545
2731.67 1539
2732.16 1554
2732.66 1573
2733.15 1589
2733.64 1583
2734.14 1679
2734.63 1631
2735.12 1652
2735.62 1677
2736.11 1763
2736.60 1753
2737.10 1692
2737.59 1682
2738.08 1748
2738.58 1724
2739.07 1629
2739.56 1704
2740.06 1677
2740.55 1777
2741.05 1741
2741.54 1698
2742.03 1696
2742.53 1692
2743.02 1603
2743.52 1638
2744.01 1522
2744.50 1558
2745.00 1542
2745.49 1516
2745.99 1518
2746.48 1505
2746.97 1509
2747.47 1561
2747.96 1555
2748.46 1600
2748.95 1555
2749.45 1617
2749.94 1603
2750.44 1597
2750.93 1537
2751.43 1478
2751.92 1466
2752.42 1544
2752.91 1578
2753.41 1570
2753.90 1529
2754.40 1589
2754.89 1569
2755.39 1551
2755.88 1517
2756.38 1526
2756.87 1612
2757.37 1613
2757.86 1538
2758.36 1511
2758.85 1516
2759.35 1535
2759.84 1529
2760.34 1535
2760.83 1556
2761.33 1528
2761.83 1546
2762.32 1589
2762.82 1634
2763.31 1515
2763.81 1586
2764.30 1587
2764.80 1623
2765.30 1566
2765.79 1582
2766.29 1542
2766.78 1660
2767.28 1546
2767.78 1553
2768.27 1535
2768.77 1503
2769.27 1484
2769.76 1492
2770.26 1554
2770.76 1583
2771.25 1592
2771.75 1604
2772.24 1530
2772.74 1593
2773.24 1598
2773.73 1541
2774.23 1664
2774.73 1579
2775.23 1678
2775.72 1604
2776.22 1638
2776.72 1637
2777.21 1648
2777.71 1705
2778.21 1691
2778.70 1649
2779.20 1643
2779.70 1644
2780.20 1658
2780.69 1690
2781.19 1588
2781.69 1616
2782.19 1580
2782.68 1552
2783.18 1400
2783.68 1482
2784.18 1534
2784.67 1467
2785.17 1492
2785.67 1522
2786.17 1565
2786.67 1541
2787.16 1595
2787.66 1539
2788.16 1564
2788.66 1604
2789.16 1652
2789.65 1584
2790.15 1691
2790.65 1733
2791.15 1711
2791.65 1768
2792.15 1631
2792.64 1624
2793.14 1616
2793.64 1646
2794.14 1630
2794.64 1610
2795.14 1591
2795.64 1717
2796.13 1711
2796.63 1743
2797.13 1753
2797.63 1854
2798.13 1919
2798.63 1856
2799.13 1900
2799.63 1901
2800.13 1815
2800.62 1815
2801.12 1774
2801.62 1746
2802.12 1738
2802.62 1604
2803.12 1544
2803.62 1581
2804.12 1593
2804.62 1532
2805.12 1600
2805.62 1504
2806.12 1514
2806.62 1575
2807.12 1590
2807.62 1673
2808.12 1709
2808.62 1760
2809.12 1812
2809.62 1866
2810.12 1892
2810.62 2032
2811.12 2166
2811.62 2253
2812.12 2401
2812.62 2609
2813.12 2615
2813.62 2723
2814.12 2903
2814.62 2816
2815.12 2750
2815.62 2577
2816.12 2440
2816.62 2304
2817.12 2194
2817.62 2102
2818.12 1948
2818.62 1925
2819.12 1699
2819.63 1716
2820.13 1694
2820.63 1667
2821.13 1691
2821.63 1567
2822.13 1553
2822.63 1533
2823.13 1610
2823.63 1571
2824.13 1480
2824.64 1495
2825.14 1520
2825.64 1533
2826.14 1626
2826.64 1552
2827.14 1516
2827.64 1478
2828.15 1494
2828.65 1572
2829.15 1475
2829.65 1484
2830.15 1488
2830.65 1490
2831.16 1503
2831.66 1501
2832.16 1506
2832.66 1464
2833.16 1472
2833.67 1509
2834.17 1620
2834.67 1617
2835.17 1651
2835.68 1586
2836.18 1581
2836.68 1666
2837.18 1660
2837.68 1679
2838.19 1699
2838.69 1571
2839.19 1581
2839.70 1642
2840.20 1648
2840.70 1645
2841.20 1672
2841.71 1726
2842.21 1689
2842.71 1711
2843.21 1696
2843.72 1647
2844.22 1712
2844.72 1644
2845.23 1627
2845.73 1595
2846.23 1579
2846.74 1639
2847.24 1683
2847.74 1614
2848.25 1708
2848.75 1716
2849.25 1797
2849.76 1837
2850.26 1845
2850.76 1790
2851.27 1783
2851.77 1838
2852.28 1798
2852.78 1745
2853.28 1730
2853.79 1754
2854.29 1645
2854.79 1659
2855.30 1622
2855.80 1611
2856.31 1649
2856.81 1687
2857.31 1680
2857.82 1689
2858.32 1767
2858.83 1787
2859.33 1770
2859.84 1814
2860.34 1831
2860.85 1896
2861.35 1909
2861.85 1780
2862.36 1737
2862.86 1745
2863.37 1662
2863.87 1581
2864.38 1658
2864.88 1560
2865.39 1565
2865.89 1496
2866.40 1568
2866.90 1451
2867.41 1448
2867.91 1510
2868.42 1500
2868.92 1558
2869.43 1676
2869.93 1791
2870.44 1713
2870.94 1750
2871.45 1795
2871.96 1775
2872.46 1748
2872.97 1825
2873.47 1934
2873.98 1968
2874.48 1894
2874.99 1903
2875.49 1888
2876.00 1882
2876.51 1720
2877.01 1742
2877.52 1670
2878.02 1718
2878.53 1662
2879.04 1595
2879.54 1714
2880.05 1709
2880.55 1713
2881.06 1665
2881.57 1792
2882.07 1830
2882.58 1800
2883.09 1773
2883.59 1860
2884.10 1924
2884.61 1898
2885.11 1838
2885.62 1798
2886.13 1855
2886.63 1894
2887.14 1867
2887.65 1973
2888.15 2003
2888.66 2059
2889.17 2001
2889.67 1978
2890.18 1934
2890.69 1923
2891.20 1904
2891.70 1875
2892.21 1867
2892.72 1864
2893.22 1771
2893.73 1744
2894.24 1788
2894.75 1828
2895.25 1780
2895.76 1780
2896.27 1793
2896.78 1791
2897.29 1780
2897.79 1903
2898.30 1838
2898.81 1830
2899.32 1888
2899.82 1856
2900.33 1858
2900.84 1877
2901.35 1844
2901.86 1761
2902.36 1783
2902.87 1876
2903.38 1807
2903.89 1731
2904.40 1749
2904.91 1695
2905.41 1734
2905.92 1829
2906.43 1685
2906.94 1655
2907.45 1664
2907.96 1716
2908.47 1717
2908.97 1665
2909.48 1692
2909.99 1734
2910.50 1607
2911.01 1634
2911.52 1672
2912.03 1668
2912.54 1605
2913.05 1688
2913.55 1697
2914.06 1701
2914.57 1640
2915.08 1725
2915.59 1701
2916.10 1739
2916.61 1654
2917.12 1675
2917.63 1671
2918.14 1618
2918.65 1608
2919.16 1681
2919.67 1744
2920.18 1729
2920.69 1779
2921.20 1825
2921.71 1845
2922.22 1805
2922.73 1890
2923.24 1951
2923.75 1981
2924.26 2039
2924.77 2145
2925.28 2222
2925.79 2187
2926.30 2198
2926.81 2237
2927.32 2133
2927.83 2129
2928.34 2079
2928.85 1972
2929.36 1885
2929.87 1752
2930.38 1728
2930.89 1765
2931.40 1775
2931.91 1749
2932.42 1706
2932.93 1662
2933.45 1591
2933.96 1587
2934.47 1647
2934.98 1572
2935.49 1693
2936.00 1690
2936.51 1692
2937.02 1729
2937.53 1707
2938.04 1806
2938.56 1912
2939.07 2089
2939.58 2311
2940.09 2576
2940.60 2931
2941.11 3311
2941.62 3593
2942.14 3732
2942.65 3890
2943.16 3807
2943.67 3750
2944.18 3530
2944.70 3269
2945.21 3096
2945.72 2835
2946.23 2601
2946.74 2438
2947.26 2235
2947.77 2181
2948.28 2118
2948.79 1957
2949.30 1876
2949.82 1858
2950.33 1836
2950.84 1805
2951.35 1682
2951.87 1710
2952.38 1648
2952.89 1682
2953.40 1667
2953.92 1637
2954.43 1610
2954.94 1617
2955.45 1604
2955.97 1597
2956.48 1605
2956.99 1604
2957.51 1585
2958.02 1611
2958.53 1662
2959.04 1600
2959.56 1705
2960.07 1715
2960.58 1655
2961.10 1652
2961.61 1660
2962.12 1785
2962.64 1841
2963.15 1953
2963.66 2002
2964.18 1911
2964.69 1936
2965.21 1976
2965.72 2005
2966.23 1965
2966.75 1876
2967.26 1889
2967.77 1813
2968.29 1822
2968.80 1805
2969.32 1900
2969.83 1768
2970.34 1758
2970.86 1732
2971.37 1751
2971.89 1796
2972.40 1795
2972.91 1756
2973.43 1695
2973.94 1651
2974.46 1631
2974.97 1779
2975.49 1763
2976.00 1734
2976.52 1728
2977.03 1706
2977.55 1819
2978.06 1863
2978.57 1825
2979.09 1824
2979.60 1973
2980.12 2002
2980.63 2002
2981.15 2013
2981.66 2070
2982.18 2025
2982.69 1932
2983.21 1943
2983.73 1919
2984.24 1872
2984.76 1963
2985.27 1972
2985.79 1896
2986.30 2032
2986.82 2037
2987.33 2008
2987.85 2040
2988.36 2086
2988.88 2110
2989.40 2097
2989.91 2150
2990.43 2132
2990.94 2095
2991.46 2020
2991.97 2062
2992.49 2147
2993.01 2052
2993.52 2035
2994.04 2046
2994.55 2059
2995.07 2017
2995.59 1951
2996.10 2141
2996.62 2295
2997.14 2419
2997.65 2426
2998.17 2519
2998.69 2618
2999.20 2690
2999.72 2669
3000.24 2686
3000.75 2674
3001.27 2775
3001.79 2719
3002.30 2717
3002.82 2918
3003.34 3259
3003.85 3923
3004.37 4766
3004.89 5729
3005.40 6610
3005.92 7633
3006.44 7933
3006.96 7716
3007.47 7489
3007.99 7107
3008.51 6325
3009.03 5388
3009.54 4546
3010.06 3775
3010.58 3349
3011.10 2845
3011.61 2632
3012.13 2387
3012.65 2333
3013.17 2206
3013.68 2208
3014.20 2204
3014.72 2172
3015.24 2133
3015.76 2151
3016.27 2128
3016.79 2208
3017.31 2231
3017.83 2186
3018.35 2183
3018.86 2150
3019.38 2114
3019.90 2078
3020.42 2036
3020.94 2113
3021.46 2094
3021.97 2046
3022.49 2096
3023.01 2166
3023.53 2196
3024.05 2259
3024.57 2370
3025.09 2426
3025.61 2479
3026.12 2486
3026.64 2370
3027.16 2382
3027.68 2240
3028.20 2125
3028.72 2003
3029.24 2029
3029.76 1975
3030.28 1924
3030.80 1885
3031.32 1838
3031.84 1866
3032.35 1809
3032.87 1790
3033.39 1836
3033.91 1838
3034.43 1874
3034.95 1863
3035.47 1865
3035.99 1835
3036.51 1912
3037.03 1878
3037.55 1819
3038.07 1757
3038.59 1837
3039.11 1868
3039.63 1741
3040.15 1743
3040.67 1771
3041.19 1749
3041.71 1785
3042.23 1796
3042.75 1787
3043.27 1821
3043.79 1810
3044.31 1836
3044.83 1870
3045.35 1856
3045.87 1787
3046.40 1789
3046.92 1782
3047.44 1801
3047.96 1756
3048.48 1734
3049.00 1677
3049.52 1743
3050.04 1717
3050.56 1699
3051.08 1715
3051.60 1716
3052.12 1650
3052.65 1663
3053.17 1669
3053.69 1670
3054.21 1649
3054.73 1649
3055.25 1664
3055.77 1677
3056.30 1655
3056.82 1708
3057.34 1757
3057.86 1706
3058.38 1731
3058.90 1749
3059.42 1718
3059.95 1699
3060.47 1692
3060.99 1749
3061.51 1766
3062.03 1694
3062.56 1672
3063.08 1704
3063.60 1799
3064.12 1763
3064.64 1820
3065.17 1846
3065.69 1873
3066.21 1832
3066.73 1880
3067.26 1839
3067.78 1803
3068.30 1764
3068.82 1918
3069.35 1881
3069.87 1812
3070.39 1790
3070.91 1732
3071.44 1787
3071.96 1806
3072.48 1830
3073.01 1850
3073.53 1876
3074.05 1961
3074.57 1964
3075.10 1975
3075.62 2002
3076.14 1946
3076.67 1967
3077.19 1984
3077.71 1941
3078.24 2023
3078.76 2022
3079.28 2102
3079.81 2171
3080.33 2091
3080.85 2144
3081.38 2247
3081.90 2270
3082.42 2329
3082.95 2338
3083.47 2365
3084.00 2465
3084.52 2493
3085.04 2410
3085.57 2304
3086.09 2200
3086.62 2208
3087.14 2169
3087.66 2072
3088.19 2054
3088.71 1991
3089.24 2026
3089.76 2057
3090.29 1997
3090.81 1956
3091.33 1978
3091.86 1970
3092.38 1987
3092.91 2031
3093.43 2171
3093.96 2212
3094.48 2164
3095.01 2230
3095.53 2328
3096.06 2474
3096.58 2614
3097.11 2627
3097.63 2610
3098.16 2639
3098.68 2769
3099.21 2655
3099.73 2685
3100.26 2957
3100.78 3344
3101.31 4079
3101.83 5202
3102.36 6471
3102.88 8113
3103.41 10147
3103.93 11702
3104.46 12655
3104.99 12254
3105.51 11337
3106.04 10219
3106.56 8706
3107.09 7428
3107.61 6050
3108.14 4894
3108.67 3960
3109.19 3392
3109.72 3139
3110.24 2910
3110.77 2811
3111.30 2709
3111.82 2835
3112.35 2812
3112.87 2756
3113.40 2678
3113.93 2624
3114.45 2579
3114.98 2549
3115.51 2399
3116.03 2388
3116.56 2273
3117.09 2278
3117.61 2219
3118.14 2187
3118.67 2145
3119.19 2092
3119.72 2158
3120.25 2332
3120.77 2449
3121.30 2527
3121.83 2678
3122.35 3056
3122.88 3268
3123.41 3364
3123.94 3088
3124.46 2956
3124.99 2926
3125.52 2855
3126.05 2628
3126.57 2607
3127.10 2667
3127.63 2552
3128.16 2598
3128.68 2496
3129.21 2319
3129.74 2322
3130.27 2279
3130.79 2266
3131.32 2182
3131.85 2157
3132.38 2102
3132.91 2073
3133.43 2135
3133.96 2047
3134.49 2078
3135.02 2093
3135.55 2123
3136.07 2020
3136.60 2043
3137.13 2053
3137.66 2012
3138.19 1881
3138.72 1884
3139.24 1896
3139.77 1847
3140.30 1917
3140.83 1807
3141.36 1890
3141.89 1920
3142.42 1839
3142.95 1846
3143.47 1842
3144.00 1819
3144.53 1802
3145.06 1748
3145.59 1779
3146.12 1810
3146.65 1762
3147.18 1794
3147.71 1788
3148.24 1836
3148.76 1922
3149.29 1948
3149.82 1988
3150.35 2060
3150.88 1948
3151.41 1992
3151.94 2052
3152.47 1924
3153.00 1931
3153.53 2001
3154.06 1984
3154.59 1933
3155.12 1911
3155.65 1849
3156.18 1835
3156.71 1856
3157.24 1932
3157.77 1883
3158.30 1853
3158.83 1891
3159.36 1898
3159.89 1862
3160.42 1923
3160.95 2047
3161.48 2052
3162.01 1917
3162.54 1911
3163.07 1927
3163.60 1851
3164.13 1869
3164.66 1923
3165.20 1988
3165.73 1883
3166.26 1864
3166.79 1875
3167.32 1814
3167.85 1843
3168.38 1785
3168.91 1713
3169.44 1749
3169.97 1713
3170.50 1741
3171.04 1719
3171.57 1784
3172.10 1745
3172.63 1901
3173.16 1942
3173.69 1933
3174.22 1968
3174.75 2008
3175.29 2085
3175.82 2137
3176.35 2076
3176.88 2036
3177.41 2110
3177.94 2007
3178.48 1928
3179.01 1928
3179.54 1869
3180.07 1798
3180.60 1731
3181.14 1789
3181.67 1775
3182.20 1733
3182.73 1688
3183.26 1702
3183.80 1719
3184.33 1673
3184.86 1691
3185.39 1733
3185.93 1685
3186.46 1574
3186.99 1611
3187.52 1711
3188.06 1705
3188.59 1730
3189.12 1636
3189.65 1733
3190.19 1754
3190.72 1741
3191.25 1770
3191.79 1709
3192.32 1704
3192.85 1717
3193.38 1757
3193.92 1671
3194.45 1616
3194.98 1704
3195.52 1682
3196.05 1790
3196.58 1776
3197.12 1753
3197.65 1782
3198.18 1771
3198.72 1792
3199.25 1786
3199.78 1769
3200.32 1810
3200.85 1918
3201.39 1898
3201.92 1817
3202.45 1835
3202.99 1824
3203.52 1778
3204.05 1788
3204.59 1872
3205.12 1832
3205.66 1806
3206.19 1877
3206.72 1920
3207.26 2011
3207.79 2126
3208.33 2197
3208.86 2179
3209.40 2225
3209.93 2350
3210.47 2430
3211.00 2455
3211.53 2501
3212.07 2548
3212.60 2532
3213.14 2482
3213.67 2386
3214.21 2354
3214.74 2242
3215.28 2074
3215.81 2024
3216.35 1986
3216.88 1874
3217.42 1897
3217.95 1819
3218.49 1721
3219.02 1729
3219.56 1741
3220.09 1691
3220.63 1665
3221.16 1661
3221.70 1672
3222.23 1730
3222.77 1818
3223.31 1824
3223.84 1830
3224.38 1844
3224.91 1986
3225.45 2023
3225.98 2035
3226.52 1982
3227.06 1948
3227.59 2013
3228.13 1944
3228.66 1918
3229.20 1836
3229.74 1861
3230.27 1796
3230.81 1812
3231.34 1925
3231.88 1897
3232.42 1868
3232.95 2022
3233.49 2015
3234.03 2068
3234.56 2078
3235.10 2000
3235.64 2048
3236.17 2096
3236.71 2048
3237.25 2115
3237.78 2191
3238.32 2276
3238.86 2330
3239.39 2299
3239.93 2240
3240.47 2217
3241.00 2133
3241.54 2217
3242.08 2190
3242.61 2104
3243.15 2045
3243.69 2064
3244.23 2122
3244.76 2114
3245.30 2153
3245.84 2175
3246.38 2340
3246.91 2359
3247.45 2358
3247.99 2460
3248.53 2481
3249.06 2555
3249.60 2520
3250.14 2673
3250.68 3073
3251.21 3301
3251.75 3791
3252.29 4463
3252.83 5317
3253.37 6484
3253.90 7398
3254.44 7729
3254.98 7700
3255.52 7230
3256.06 6723
3256.60 5926
3257.13 5102
3257.67 4460
3258.21 3829
3258.75 3484
3259.29 3250
3259.83 3019
3260.36 2855
3260.90 2981
3261.44 3097
3261.98 3159
3262.52 3243
3263.06 3507
3263.60 3605
3264.14 3659
3264.68 3715
3265.21 3779
3265.75 3887
3266.29 3940
3266.83 3954
3267.37 3934
3267.91 4069
3268.45 4166
3268.99 3944
3269.53 3946
3270.07 3576
3270.61 3407
3271.15 3208
3271.69 3004
3272.23 2920
3272.76 2880
3273.30 2819
3273.84 2746
3274.38 2752
3274.92 2766
3275.46 2685
3276.00 2624
3276.54 2519
3277.08 2518
3277.62 2476
3278.16 2438
3278.70 2406
3279.24 2457
3279.78 2389
3280.32 2312
3280.86 2373
3281.41 2455
3281.95 2570
3282.49 2558
3283.03 2571
3283.57 2435
3284.11 2483
3284.65 2429
3285.19 2455
3285.73 2521
3286.27 2705
3286.81 2650
3287.35 2669
3287.89 2542
3288.43 2668
3288.97 2634
3289.52 2660
3290.06 2660
3290.60 2737
3291.14 2868
3291.68 3007
3292.22 3075
3292.76 3146
3293.30 3452
3293.85 3526
3294.39 3677
3294.93 3827
3295.47 4081
3296.01 4210
3296.55 4379
3297.09 4584
3297.64 4497
3298.18 4532
3298.72 4293
3299.26 4197
3299.80 3972
3300.34 3826
3300.89 3710
3301.43 3419
3301.97 3284
3302.51 3240
3303.06 3057
3303.60 2943
3304.14 2982
3304.68 2977
3305.22 2928
3305.77 2824
3306.31 2983
3306.85 2900
3307.39 2967
3307.94 3011
3308.48 2946
3309.02 2938
3309.56 3073
3310.11 3258
3310.65 3266
3311.19 3267
3311.74 3411
3312.28 3414
3312.82 3228
3313.36 3199
3313.91 3248
3314.45 3162
3314.99 3218
3315.54 3360
3316.08 3641
3316.62 3723
3317.17 3893
3317.71 4194
3318.25 4589
3318.80 5104
3319.34 5561
3319.88 5828
3320.43 6224
3320.97 6458
3321.51 6526
3322.06 6273
3322.60 6037
3323.14 5699
3323.69 5322
3324.23 4975
3324.78 4749
3325.32 4529
3325.86 4317
3326.41 4003
3326.95 4081
3327.50 4132
3328.04 4064
3328.59 3955
3329.13 3838
3329.67 3922
3330.22 4070
3330.76 4224
3331.31 4411
3331.85 4939
3332.40 5878
3332.94 7169
3333.49 9615
3334.03 13329
3334.57 18169
3335.12 23454
3335.66 27909
3336.21 31469
3336.75 33872
3337.30 35397
3337.84 35374
3338.39 33945
3338.93 30899
3339.48 27234
3340.02 23691
3340.57 19477
3341.11 15498
3341.66 12561
3342.20 10011
3342.75 8109
3343.30 6782
3343.84 5619
3344.39 4831
3344.93 4360
3345.48 4136
3346.02 3883
3346.57 3665
3347.11 3563
3347.66 3478
3348.21 3412
3348.75 3302
3349.30 3114
3349.84 3062
3350.39 2976
3350.94 2822
3351.48 2737
3352.03 2695
3352.57 2708
3353.12 2688
3353.67 2688
3354.21 2743
3354.76 2719
3355.31 2782
3355.85 2847
3356.40 2735
3356.95 2783
3357.49 2946
3358.04 2894
3358.59 2915
3359.13 2961
3359.68 2857
3360.23 2794
3360.77 2676
3361.32 2664
3361.87 2819
3362.41 2734
3362.96 2700
3363.51 2876
3364.05 2947
3364.60 2966
3365.15 2982
3365.70 2966
3366.24 2987
3366.79 2955
3367.34 2849
3367.89 2851
3368.43 2732
3368.98 2650
3369.53 2754
3370.08 2777
3370.62 2852
3371.17 2940
3371.72 3268
3372.27 3677
3372.81 4259
3373.36 4721
3373.91 5200
3374.46 5680
3375.01 6059
3375.55 6011
3376.10 5845
3376.65 5531
3377.20 5280
3377.75 4787
3378.30 4408
3378.84 4045
3379.39 3616
3379.94 3132
3380.49 2949
3381.04 2700
3381.59 2537
3382.13 2510
3382.68 2383
3383.23 2452
3383.78 2314
3384.33 2242
3384.88 2184
3385.43 2135
3385.98 2184
3386.52 2171
3387.07 2095
3387.62 2072
3388.17 2069
3388.72 2035
3389.27 2041
3389.82 2029
3390.37 2086
3390.92 2124
3391.47 2080
3392.02 2145
3392.57 2133
3393.12 2184
3393.66 2154
3394.21 2144
3394.76 2231
3395.31 2254
3395.86 2214
3396.41 2262
3396.96 2375
3397.51 2410
3398.06 2490
3398.61 2433
3399.16 2468
3399.71 2557
3400.26 2552
3400.81 2510
3401.36 2439
3401.91 2335
3402.46 2228
3403.01 2214
3403.56 2234
3404.11 2250
3404.66 2174
3405.21 2088
3405.77 2025
3406.32 1950
3406.87 2017
3407.42 2047
3407.97 2033
3408.52 2117
3409.07 2076
3409.62 2156
3410.17 2249
3410.72 2427
3411.27 2495
3411.82 2714
3412.37 2810
3412.93 2862
3413.48 2879
3414.03 2841
3414.58 2927
3415.13 2848
3415.68 2797
3416.23 2748
3416.78 2669
3417.34 2710
3417.89 2756
3418.44 2892
3418.99 2912
3419.54 2938
3420.09 3010
3420.65 2786
3421.20 2687
3421.75 2532
3422.30 2402
3422.85 2346
3423.40 2294
3423.96 2284
3424.51 2358
3425.06 2313
3425.61 2347
3426.17 2416
3426.72 2269
3427.27 2237
3427.82 2124
3428.37 2110
3428.93 2037
3429.48 1882
3430.03 1887
3430.58 1856
3431.14 1842
3431.69 1778
3432.24 1768
3432.79 1857
3433.35 1755
3433.90 1714
3434.45 1774
3435.01 1798
3435.56 1773
3436.11 1847
3436.66 1947
3437.22 2021
3437.77 2021
3438.32 2021
3438.88 2107
3439.43 2075
3439.98 2147
3440.54 2141
3441.09 2022
3441.64 1946
3442.20 1941
3442.75 1877
3443.30 1889
3443.86 1921
3444.41 1831
3444.96 1836
3445.52 1886
3446.07 1829
3446.63 1725
3447.18 1781
3447.73 1799
3448.29 1761
3448.84 1754
3449.40 1765
3449.95 1780
3450.50 1651
3451.06 1674
3451.61 1627
3452.17 1567
3452.72 1660
3453.27 1657
3453.83 1606
3454.38 1630
3454.94 1696
3455.49 1675
3456.05 1644
3456.60 1674
3457.16 1678
3457.71 1700
3458.27 1726
3458.82 1669
3459.38 1729
3459.93 1746
3460.49 1702
3461.04 1759
3461.60 1766
3462.15 1757
3462.71 1809
3463.26 1851
3463.82 1846
3464.37 1888
3464.93 1892
3465.48 1848
3466.04 1926
3466.59 1863
3467.15 1816
3467.70 1834
3468.26 1935
3468.81 1937
3469.37 1891
3469.93 1911
3470.48 2082
3471.04 2106
3471.59 2105
3472.15 2091
3472.70 2131
3473.26 2225
3473.82 2158
3474.37 2148
3474.93 2081
3475.48 2053
3476.04 2018
3476.60 2045
3477.15 2088
3477.71 2126
3478.27 2130
3478.82 2218
3479.38 2348
3479.93 2326
3480.49 2255
3481.05 2302
3481.60 2290
3482.16 2291
3482.72 2457
3483.27 2486
3483.83 2473
3484.39 2729
3484.95 2708
3485.50 2601
3486.06 2497
3486.62 2714
3487.17 2697
3487.73 2667
3488.29 2696
3488.84 2776
3489.40 2984
3489.96 3402
3490.52 4139
3491.07 5203
3491.63 6763
3492.19 8177
3492.75 9834
3493.30 10846
3493.86 11232
3494.42 10728
3494.98 9658
3495.53 8523
3496.09 7295
3496.65 6083
3497.21 4900
3497.77 4097
3498.32 3681
3498.88 3306
3499.44 3139
3500.00 3029
3500.56 2921
3501.11 3008
3501.67 3040
3502.23 2950
3502.79 3100
3503.35 3372
3503.91 3661
3504.46 3940
3505.02 4142
3505.58 4391
3506.14 4580
3506.70 4562
3507.26 4583
3507.81 4338
3508.37 4146
3508.93 3986
3509.49 3598
3510.05 3360
3510.61 3278
3511.17 3299
3511.73 3299
3512.29 3253
3512.85 3356
3513.40 3302
3513.96 3112
3514.52 2867
3515.08 2721
3515.64 2556
3516.20 2322
3516.76 2270
3517.32 2193
3517.88 2137
3518.44 2108
3519.00 1981
3519.56 2051
3520.12 2079
3520.68 2068
3521.24 2045
3521.80 2010
3522.36 2061
3522.92 2047
3523.48 2025
3524.04 2091
3524.60 2108
3525.16 2023
3525.72 2086
3526.28 2129
3526.84 2032
3527.40 2023
3527.96 2084
3528.52 2098
3529.08 2122
3529.64 2088
3530.20 2106
3530.76 2043
3531.32 2103
3531.88 2099
3532.44 2056
3533.00 2101
3533.56 2022
3534.12 1977
3534.68 1992
3535.25 2023
3535.81 2005
3536.37 1982
3536.93 2047
3537.49 2015
3538.05 2023
3538.61 2017
3539.17 2023
3539.73 1921
3540.30 2019
3540.86 1936
3541.42 1943
3541.98 1991
3542.54 2092
3543.10 2147
3543.66 2190
3544.23 2219
3544.79 2221
3545.35 2154
3545.91 2235
3546.47 2209
3547.03 2101
3547.60 1990
3548.16 2024
3548.72 2036
3549.28 2063
3549.84 1953
3550.41 2002
3550.97 1986
3551.53 1933
3552.09 1801
3552.65 1774
3553.22 1821
3553.78 1851
3554.34 1837
3554.90 1772
3555.47 1731
3556.03 1720
3556.59 1718
3557.15 1644
3557.72 1684
3558.28 1745
3558.84 1799
3559.41 1734
3559.97 1738
3560.53 1767
3561.09 1800
3561.66 1805
3562.22 1788
3562.78 1843
3563.35 1833
3563.91 1864
3564.47 1886
3565.04 2005
3565.60 1991
3566.16 2090
3566.73 2052
3567.29 1950
3567.85 1996
3568.42 2029
3568.98 1950
3569.54 1880
3570.11 1895
3570.67 1799
3571.23 1647
3571.80 1720
3572.36 1737
3572.93 1678
3573.49 1701
3574.05 1765
3574.62 1824
3575.18 1864
3575.75 1958
3576.31 2210
3576.87 2334
3577.44 2444
3578.00 2449
3578.57 2618
3579.13 2572
3579.70 2522
3580.26 2436
3580.82 2369
3581.39 2199
3581.95 2123
3582.52 2091
3583.08 1969
3583.65 1927
3584.21 1756
3584.78 1771
3585.34 1738
3585.91 1714
3586.47 1719
3587.04 1642
3587.60 1668
3588.17 1606
3588.73 1555
3589.30 1571
3589.86 1641
3590.43 1659
3590.99 1598
3591.56 1605
3592.12 1639
3592.69 1595
3593.25 1607
3593.82 1633
3594.39 1654
3594.95 1576
3595.52 1557
3596.08 1639
3596.65 1629
3597.21 1695
3597.78 1694
3598.35 1698
3598.91 1638
3599.48 1612
3600.04 1627
3600.61 1627
3601.18 1664
3601.74 1694
3602.31 1627
3602.87 1628
3603.44 1756
3604.01 1715
3604.57 1689
3605.14 1590
3605.71 1584
3606.27 1666
3606.84 1569
3607.41 1562
3607.97 1607
3608.54 1580
3609.11 1573
3609.67 1531
3610.24 1492
3610.81 1601
3611.37 1543
3611.94 1484
3612.51 1487
3613.07 1516
3613.64 1528
3614.21 1563
3614.78 1734
3615.34 1757
3615.91 2054
3616.48 2459
3617.04 2856
3617.61 3225
3618.18 3629
3618.75 4013
3619.31 4099
3619.88 4365
3620.45 4191
3621.02 3857
3621.58 3496
3622.15 3131
3622.72 2885
3623.29 2609
3623.86 2341
3624.42 2071
3624.99 1979
3625.56 1737
3626.13 1651
3626.70 1662
3627.26 1667
3627.83 1594
3628.40 1504
3628.97 1528
3629.54 1539
3630.11 1523
3630.67 1527
3631.24 1546
3631.81 1597
3632.38 1530
3632.95 1532
3633.52 1528
3634.08 1516
3634.65 1578
3635.22 1576
3635.79 1531
3636.36 1481
3636.93 1552
3637.50 1497
3638.07 1533
3638.64 1573
3639.20 1611
3639.77 1639
3640.34 1635
3640.91 1649
3641.48 1837
3642.05 1798
3642.62 1919
3643.19 1963
3643.76 1937
3644.33 1956
3644.90 2003
3645.47 1863
3646.04 1805
3646.61 1837
3647.18 1920
3647.75 1890
3648.32 1844
3648.89 1905
3649.46 1938
3650.03 1800
3650.60 1796
3651.17 1818
3651.74 1906
3652.31 1954
3652.88 2008
3653.45 2080
3654.02 2233
3654.59 2292
3655.16 2273
3655.73 2217
3656.30 2135
3656.87 2176
3657.44 2161
3658.01 2039
3658.58 2084
3659.15 2085
3659.72 2129
3660.29 2171
3660.86 2265
3661.43 2216
3662.00 2099
3662.58 2084
3663.15 1963
3663.72 2029
3664.29 2015
3664.86 1818
3665.43 1969
3666.00 2018
3666.57 2154
3667.14 2274
3667.72 2331
3668.29 2265
3668.86 2135
3669.43 2060
3670.00 2149
3670.57 2003
3671.14 1958
3671.72 1902
3672.29 1932
3672.86 1953
3673.43 1742
3674.00 1794
3674.57 1821
3675.15 1766
3675.72 1841
3676.29 1841
3676.86 1840
3677.43 1969
3678.01 1973
3678.58 1968
3679.15 1942
3679.72 2182
3680.30 2162
3680.87 2089
3681.44 2097
3682.01 2062
3682.58 2066
3683.16 1967
3683.73 1821
3684.30 1676
3684.88 1691
3685.45 1706
3686.02 1657
3686.59 1656
3687.17 1644
3687.74 1631
3688.31 1695
3688.88 1792
3689.46 1842
3690.03 1919
3690.60 1945
3691.18 1968
3691.75 2081
3692.32 2078
3692.90 2045
3693.47 1946
3694.04 1961
3694.62 1865
3695.19 1835
3695.76 1765
3696.34 1755
3696.91 1660
3697.48 1644
3698.06 1587
3698.63 1639
3699.21 1571
3699.78 1567
3700.35 1601
3700.93 1622
3701.50 1744
3702.08 1633
3702.65 1599
3703.22 1749
3703.80 1734
3704.37 1729
3704.95 1722
3705.52 1737
3706.09 1764
3706.67 1767
3707.24 1737
3707.82 1764
3708.39 1739
3708.97 1731
3709.54 1782
3710.12 1753
3710.69 1615
3711.26 1600
3711.84 1648
3712.41 1695
3712.99 1737
3713.56 1606
3714.14 1668
3714.71 1639
3715.29 1568
3715.86 1504
3716.44 1603
3717.01 1609
3717.59 1542
3718.16 1623
3718.74 1625
3719.32 1568
3719.89 1535
3720.47 1512
3721.04 1539
3721.62 1506
3722.19 1523
3722.77 1531
3723.34 1558
3723.92 1527
3724.49 1417
3725.07 1410
3725.65 1480
3726.22 1503
3726.80 1515
3727.37 1504
3727.95 1540
3728.53 1474
3729.10 1451
3729.68 1534
3730.25 1718
3730.83 1912
3731.41 1995
3731.98 2336
3732.56 2680
3733.14 2889
3733.71 3050
3734.29 3241
3734.87 3298
3735.44 3206
3736.02 3064
3736.60 2957
3737.17 2671
3737.75 2450
3738.33 2317
3738.90 2204
3739.48 2039
3740.06 1929
3740.63 1832
3741.21 1662
3741.79 1681
3742.36 1607
3742.94 1528
3743.52 1463
3744.10 1485
3744.67 1561
3745.25 1497
3745.83 1469
3746.40 1426
3746.98 1463
3747.56 1538
3748.14 1502
3748.71 1411
3749.29 1465
3749.87 1490
3750.45 1498
3751.03 1443
3751.60 1427
3752.18 1443
3752.76 1394
3753.34 1445
3753.92 1431
3754.49 1463
3755.07 1521
3755.65 1485
3756.23 1528
3756.81 1464
3757.38 1493
3757.96 1571
3758.54 1574
3759.12 1561
3759.70 1630
3760.28 1706
3760.85 1709
3761.43 1803
3762.01 1805
3762.59 1796
3763.17 1793
3763.75 1794
3764.33 1816
3764.91 1794
3765.48 1743
3766.06 1803
3766.64 1783
3767.22 1732
3767.80 1706
3768.38 1787
3768.96 1763
3769.54 1787
3770.12 1710
3770.70 1681
3771.28 1669
3771.85 1745
3772.43 1722
3773.01 1700
3773.59 1695
3774.17 1686
3774.75 1677
3775.33 1575
3775.91 1626
3776.49 1667
3777.07 1589
3777.65 1454
3778.23 1502
3778.81 1523
3779.39 1514
3779.97 1572
3780.55 1549
3781.13 1517
3781.71 1479
3782.29 1457
3782.87 1435
3783.45 1430
3784.03 1407
3784.61 1370
3785.19 1427
3785.77 1433
3786.35 1426
3786.93 1447
3787.51 1426
3788.10 1448
3788.68 1497
3789.26 1409
3789.84 1442
3790.42 1477
3791.00 1526
3791.58 1492
3792.16 1497
3792.74 1465
3793.32 1516
3793.90 1464
3794.48 1542
3795.07 1478
3795.65 1506
3796.23 1536
3796.81 1473
3797.39 1450
3797.97 1507
3798.55 1534
3799.14 1522
3799.72 1568
3800.30 1541
3800.88 1567
3801.46 1667
3802.04 1611
3802.62 1700
3803.21 1691
3803.79 1683
3804.37 1791
3804.95 1850
3805.53 1753
3806.12 1715
3806.70 1766
3807.28 1767
3807.86 1935
3808.44 1941
3809.03 2150
3809.61 2364
3810.19 2260
3810.77 2243
3811.36 2294
3811.94 2215
3812.52 2186
3813.10 2069
3813.69 1965
3814.27 1933
3814.85 1904
3815.43 1909
3816.02 2039
3816.60 1979
3817.18 1934
3817.77 1881
3818.35 1845
3818.93 1799
3819.51 1745
3820.10 1837
3820.68 1731
3821.26 1715
3821.85 1768
3822.43 1803
3823.01 1857
3823.60 1907
3824.18 1971
3824.76 1941
3825.35 1910
3825.93 1933
3826.51 1921
3827.10 1903
3827.68 1857
3828.27 1771
3828.85 1696
3829.43 1732
3830.02 1677
3830.60 1750
3831.18 1719
3831.77 1714
3832.35 1713
3832.94 1793
3833.52 1783
3834.10 1791
3834.69 1801
3835.27 1753
3835.86 1743
3836.44 1801
3837.03 1792
3837.61 1725
3838.19 1866
3838.78 1836
3839.36 1743
3839.95 1737
3840.53 1762
3841.12 1777
3841.70 1711
3842.29 1796
3842.87 1804
3843.46 1818
3844.04 1839
3844.63 2025
3845.21 2108
3845.80 2305
3846.38 2513
3846.97 2591
3847.55 2769
3848.14 2628
3848.72 2511
3849.31 2504
3849.89 2280
3850.48 2218
3851.06 2090
3851.65 2039
3852.23 2058
3852.82 2015
3853.41 1910
3853.99 1911
3854.58 1915
3855.16 1930
3855.75 1904
3856.33 1955
3856.92 1899
3857.51 2065
3858.09 2091
3858.68 2215
3859.26 2578
3859.85 3026
3860.44 3537
3861.02 4324
3861.61 4790
3862.20 5249
3862.78 5357
3863.37 5476
3863.95 5478
3864.54 5250
3865.13 4746
3865.71 4298
3866.30 3698
3866.89 3389
3867.47 2945
3868.06 2592
3868.65 2421
3869.23 2244
3869.82 2081
3870.41 1912
3870.99 1811
3871.58 1806
3872.17 1861
3872.76 1943
3873.34 1896
3873.93 1936
3874.52 1915
3875.10 1943
3875.69 1872
3876.28 1800
3876.87 1822
3877.45 1706
3878.04 1681
3878.63 1698
3879.22 1748
3879.80 1662
3880.39 1615
3880.98 1599
3881.57 1676
3882.15 1611
3882.74 1621
3883.33 1629
3883.92 1625
3884.51 1584
3885.09 1533
3885.68 1598
3886.27 1689
3886.86 1731
3887.45 1684
3888.04 1735
3888.62 1800
3889.21 1817
3889.80 1877
3890.39 1816
3890.98 1954
3891.57 1995
3892.15 1948
3892.74 1934
3893.33 1972
3893.92 1901
3894.51 1822
3895.10 1783
3895.69 1819
3896.28 1835
3896.86 1861
3897.45 1864
3898.04 1834
3898.63 1923
3899.22 1955
3899.81 2015
3900.40 1921
3900.99 1873
3901.58 1834
3902.17 1937
3902.76 1942
3903.34 1789
3903.93 1803
3904.52 1776
3905.11 1666
3905.70 1622
3906.29 1650
3906.88 1668
3907.47 1619
3908.06 1629
3908.65 1574
3909.24 1632
3909.83 1722
3910.42 1659
3911.01 1549
3911.60 1510
3912.19 1533
3912.78 1537
3913.37 1528
3913.96 1477
3914.55 1440
3915.14 1422
3915.73 1392
3916.32 1431
3916.91 1430
3917.50 1419
3918.09 1363
3918.68 1328
3919.28 1408
3919.87 1434
3920.46 1412
3921.05 1447
3921.64 1428
3922.23 1390
3922.82 1412
3923.41 1481
3924.00 1453
3924.59 1385
3925.18 1439
3925.77 1380
3926.37 1371
3926.96 1380
3927.55 1394
3928.14 1385
3928.73 1336
3929.32 1316
3929.91 1372
3930.51 1379
3931.10 1342
3931.69 1327
3932.28 1268
3932.87 1294
3933.46 1316
3934.05 1305
3934.65 1251
3935.24 1239
3935.83 1275
3936.42 1342
3937.01 1331
3937.61 1402
3938.20 1424
3938.79 1404
3939.38 1437
3939.97 1382
3940.57 1425
3941.16 1489
3941.75 1529
3942.34 1465
3942.94 1476
3943.53 1442
3944.12 1462
3944.71 1457
3945.31 1472
3945.90 1469
3946.49 1463
3947.08 1446
3947.68 1387
3948.27 1392
3948.86 1366
3949.45 1342
3950.05 1334
3950.64 1346
3951.23 1408
3951.83 1316
3952.42 1321
3953.01 1371
3953.61 1342
3954.20 1366
3954.79 1366
3955.39 1388
3955.98 1424
3956.57 1413
3957.17 1431
3957.76 1425
3958.35 1475
3958.95 1504
3959.54 1572
3960.13 1596
3960.73 1704
3961.32 1651
3961.92 1606
3962.51 1565
3963.10 1553
3963.70 1529
3964.29 1541
3964.88 1559
3965.48 1562
3966.07 1577
3966.67 1516
3967.26 1558
3967.86 1635
3968.45 1671
3969.04 1558
3969.64 1664
3970.23 1684
3970.83 1584
3971.42 1534
3972.02 1482
3972.61 1438
3973.21 1483
3973.80 1504
3974.40 1430
3974.99 1424
3975.58 1473
3976.18 1537
3976.77 1617
3977.37 1652
3977.96 1800
3978.56 1835
3979.15 1864
3979.75 1829
3980.35 1745
3980.94 1660
3981.54 1628
3982.13 1621
3982.73 1604
3983.32 1547
3983.92 1495
3984.51 1541
3985.11 1519
3985.70 1527
3986.30 1515
3986.90 1546
3987.49 1558
3988.09 1596
3988.68 1528
3989.28 1583
3989.87 1581
3990.47 1548
3991.07 1581
3991.66 1503
3992.26 1504
3992.85 1449
3993.45 1450
3994.05 1537
3994.64 1494
3995.24 1535
3995.84 1557
3996.43 1577
3997.03 1608
3997.62 1602
3998.22 1608
3998.82 1645
3999.41 1663
4000.01 1611
4000.61 1609
4001.20 1653
4001.80 1646
4002.40 1619
4003.00 1571
4003.59 1522
4004.19 1512
4004.79 1556
4005.38 1518
4005.98 1556
4006.58 1513
4007.17 1519
4007.77 1446
4008.37 1454
4008.97 1499
4009.56 1468
4010.16 1480
4010.76 1347
4011.36 1513
4011.95 1426
4012.55 1420
4013.15 1395
4013.75 1435
4014.34 1436
4014.94 1452
4015.54 1462
4016.14 1489
4016.74 1490
4017.33 1582
4017.93 1636
4018.53 1562
4019.13 1718
4019.73 1750
4020.32 1779
4020.92 1772
4021.52 1707
4022.12 1636
4022.72 1581
4023.32 1548
4023.91 1481
4024.51 1482
4025.11 1482
4025.71 1480
4026.31 1532
4026.91 1581
4027.51 1552
4028.10 1553
4028.70 1576
4029.30 1583
4029.90 1616
4030.50 1715
4031.10 1675
4031.70 1641
4032.30 1695
4032.90 1633
4033.49 1634
4034.09 1642
4034.69 1713
4035.29 1788
4035.89 1712
4036.49 1810
4037.09 1644
4037.69 1574
4038.29 1561
4038.89 1519
4039.49 1444
4040.09 1451
4040.69 1377
4041.29 1367
4041.89 1285
4042.49 1384
4043.09 1359
4043.69 1335
4044.29 1349
4044.89 1316
4045.49 1276
4046.09 1324
4046.69 1409
4047.29 1403
4047.89 1427
4048.49 1420
4049.09 1371
4049.69 1408
4050.29 1401
4050.89 1366
4051.49 1411
4052.09 1341
4052.69 1333
4053.29 1374
4053.89 1371
4054.49 1395
4055.09 1354
4055.69 1337
4056.30 1376
4056.90 1402
4057.50 1378
4058.10 1277
4058.70 1269
4059.30 1326
4059.90 1351
4060.50 1328
4061.10 1356
4061.71 1318
4062.31 1323
4062.91 1401
4063.51 1428
4064.11 1397
4064.71 1511
4065.31 1604
4065.92 1717
4066.52 1773
4067.12 1720
4067.72 1707
4068.32 1674
4068.92 1679
4069.53 1629
4070.13 1615
4070.73 1482
4071.33 1417
4071.93 1324
4072.54 1355
4073.14 1285
4073.74 1276
4074.34 1322
4074.94 1282
4075.55 1267
4076.15 1258
4076.75 1260
4077.35 1314
4077.96 1330
4078.56 1277
4079.16 1180
4079.76 1215
4080.37 1262
4080.97 1284
4081.57 1255
4082.17 1293
4082.78 1203
4083.38 1247
4083.98 1255
4084.59 1280
4085.19 1205
4085.79 1203
4086.39 1185
4087.00 1158
4087.60 1220
4088.20 1248
4088.81 1219
4089.41 1218
4090.01 1228
4090.62 1187
4091.22 1213
4091.82 1287
4092.43 1297
4093.03 1297
4093.63 1260
4094.24 1178
4094.84 1207
4095.45 1254
4096.05 1314
4096.65 1313
4097.26 1310
4097.86 1353
4098.47 1326
4099.07 1299
4099.67 1286
4100.28 1420
4100.88 1329
4101.49 1320
4102.09 1326
4102.69 1315
4103.30 1308
4103.90 1282
4104.51 1309
4105.11 1317
4105.72 1298
4106.32 1325
4106.93 1287
4107.53 1275
4108.13 1282
4108.74 1242
4109.34 1195
4109.95 1260
4110.55 1182
4111.16 1138
4111.76 1147
4112.37 1158
4112.97 1161
4113.58 1271
4114.18 1230
4114.79 1116
4115.39 1166
4116.00 1191
4116.60 1173
4117.21 1220
4117.82 1155
4118.42 1179
4119.03 1114
4119.63 1181
4120.24 1200
4120.84 1172
4121.45 1177
4122.05 1208
4122.66 1249
4123.27 1234
4123.87 1160
4124.48 1175
4125.08 1220
4125.69 1248
4126.30 1277
4126.90 1287
4127.51 1226
4128.11 1180
4128.72 1296
4129.33 1234
4129.93 1194
4130.54 1205
4131.15 1292
4131.75 1219
4132.36 1228
4132.96 1206
4133.57 1202
4134.18 1298
4134.78 1248
4135.39 1260
4136.00 1357
4136.60 1402
4137.21 1461
4137.82 1342
4138.43 1418
4139.03 1410
4139.64 1395
4140.25 1396
4140.85 1411
4141.46 1433
4142.07 1471
4142.68 1420
4143.28 1529
4143.89 1489
4144.50 1483
4145.10 1517
4145.71 1521
4146.32 1534
4146.93 1490
4147.53 1486
4148.14 1439
4148.75 1423
4149.36 1372
4149.97 1380
4150.57 1357
4151.18 1256
4151.79 1224
4152.40 1302
4153.00 1217
4153.61 1219
4154.22 1237
4154.83 1238
4155.44 1198
4156.05 1213
4156.65 1208
4157.26 1253
4157.87 1248
4158.48 1293
4159.09 1291
4159.70 1341
4160.30 1402
4160.91 1389
4161.52 1392
4162.13 1318
4162.74 1268
4163.35 1304
4163.96 1308
4164.56 1272
4165.17 1295
4165.78 1230
4166.39 1254
4167.00 1278
4167.61 1303
4168.22 1338
4168.83 1365
4169.44 1326
4170.05 1433
4170.66 1507
4171.26 1641
4171.87 1812
4172.48 1871
4173.09 1844
4173.70 1787
4174.31 1809
4174.92 1830
4175.53 1762
4176.14 1679
4176.75 1651
4177.36 1575
4177.97 1546
4178.58 1517
4179.19 1469
4179.80 1464
4180.41 1290
4181.02 1330
4181.63 1376
4182.24 1349
4182.85 1290
4183.46 1292
4184.07 1303
4184.68 1295
4185.29 1225
4185.90 1293
4186.51 1318
4187.12 1240
4187.73 1227
4188.34 1227
4188.95 1275
4189.56 1272
4190.18 1254
4190.79 1332
4191.40 1359
4192.01 1346
4192.62 1353
4193.23 1338
4193.84 1449
4194.45 1532
4195.06 1574
4195.67 1518
4196.28 1431
4196.90 1386
4197.51 1442
4198.12 1387
4198.73 1418
4199.34 1350
4199.95 1332
4200.56 1334
4201.18 1248
4201.79 1330
4202.40 1304
4203.01 1314
4203.62 1315
4204.23 1299
4204.85 1323
4205.46 1314
4206.07 1371
4206.68 1402
4207.29 1356
4207.90 1348
4208.52 1418
4209.13 1374
4209.74 1364
4210.35 1374
4210.97 1500
4211.58 1465
4212.19 1463
4212.80 1549
4213.41 1534
4214.03 1493
4214.64 1522
4215.25 1480
4215.86 1462
4216.48 1471
4217.09 1388
4217.70 1414
4218.32 1454
4218.93 1523
4219.54 1543
4220.15 1589
4220.77 1586
4221.38 1731
4221.99 1707
4222.61 1807
4223.22 1761
4223.83 1853
4224.44 1881
4225.06 1749
4225.67 1719
4226.28 1856
4226.90 1896
4227.51 1913
4228.13 2045
4228.74 2211
4229.35 2217
4229.97 2273
4230.58 2294
4231.19 2248
4231.81 2030
4232.42 1917
4233.03 1804
4233.65 1770
4234.26 1608
4234.88 1559
4235.49 1641
4236.10 1563
4236.72 1565
4237.33 1509
4237.95 1601
4238.56 1574
4239.17 1496
4239.79 1485
4240.40 1470
4241.02 1532
4241.63 1551
4242.25 1523
4242.86 1539
4243.48 1584
4244.09 1582
4244.71 1658
4245.32 1634
4245.93 1589
4246.55 1605
4247.16 1613
4247.78 1558
4248.39 1500
4249.01 1539
4249.62 1480
4250.24 1494
4250.85 1514
4251.47 1533
4252.08 1463
4252.70 1432
4253.32 1405
4253.93 1447
4254.55 1471
4255.16 1507
4255.78 1455
4256.39 1484
4257.01 1491
4257.62 1482
4258.24 1490
4258.85 1506
4259.47 1535
4260.09 1499
4260.70 1581
4261.32 1633
4261.93 1624
4262.55 1632
4263.17 1736
4263.78 1890
4264.40 1951
4265.01 2000
4265.63 1925
4266.25 1889
4266.86 1827
4267.48 1755
4268.10 1692
4268.71 1625
4269.33 1631
4269.94 1627
4270.56 1583
4271.18 1526
4271.79 1513
4272.41 1522
4273.03 1508
4273.64 1616
4274.26 1603
4274.88 1536
4275.49 1564
4276.11 1642
4276.73 1780
4277.35 2021
4277.96 1963
4278.58 2025
4279.20 2158
4279.81 2149
4280.43 2005
4281.05 1985
4281.67 1824
4282.28 1629
4282.90 1594
4283.52 1585
4284.14 1566
4284.75 1521
4285.37 1443
4285.99 1458
4286.61 1423
4287.22 1295
4287.84 1352
4288.46 1369
4289.08 1285
4289.70 1311
4290.31 1284
4290.93 1348
4291.55 1315
4292.17 1345
4292.79 1285
4293.40 1330
4294.02 1279
4294.64 1328
4295.26 1332
4295.88 1290
4296.50 1231
4297.11 1281
4297.73 1323
4298.35 1352
4298.97 1359
4299.59 1350
4300.21 1345
4300.83 1383
4301.44 1418
4302.06 1382
4302.68 1391
4303.30 1454
4303.92 1475
4304.54 1413
4305.16 1428
4305.78 1380
4306.40 1364
4307.02 1402
4307.63 1384
4308.25 1386
4308.87 1383
4309.49 1370
4310.11 1402
4310.73 1450
4311.35 1480
4311.97 1459
4312.59 1392
4313.21 1426
4313.83 1496
4314.45 1485
4315.07 1532
4315.69 1470
4316.31 1422
4316.93 1424
4317.55 1449
4318.17 1421
4318.79 1473
4319.41 1471
4320.03 1385
4320.65 1449
4321.27 1446
4321.89 1438
4322.51 1494
4323.13 1485
4323.75 1492
4324.37 1579
4324.99 1582
4325.61 1640
4326.23 1680
4326.85 1665
4327.47 1628
4328.09 1717
4328.71 1758
4329.33 1776
4329.96 1840
4330.58 1993
4331.20 2236
4331.82 2493
4332.44 3039
4333.06 3456
4333.68 3797
4334.30 4115
4334.92 3930
4335.54 3723
4336.17 3654
4336.79 3473
4337.41 3206
4338.03 3262
4338.65 3229
4339.27 3280
4339.89 3206
4340.52 2958
4341.14 2826
4341.76 2681
4342.38 2461
4343.00 2403
4343.62 2319
4344.25 2377
4344.87 2426
4345.49 2506
4346.11 2883
4346.73 3243
4347.36 3601
4347.98 3776
4348.60 3783
4349.22 3654
4349.84 3471
4350.47 3399
4351.09 3396
4351.71 3380
4352.33 3393
4352.96 3493
4353.58 3529
4354.20 3295
4354.82 3103
4355.45 2680
4356.07 2476
4356.69 2328
4357.31 2186
4357.94 2170
4358.56 1964
4359.18 1986
4359.81 1950
4360.43 1922
4361.05 1909
4361.68 1880
4362.30 1963
4362.92 1812
4363.55 1803
4364.17 1809
4364.79 1826
4365.42 1838
4366.04 1859
4366.66 1925
4367.29 1814
4367.91 1750
4368.53 1862
4369.16 1775
4369.78 1687
4370.40 1621
4371.03 1586
4371.65 1668
4372.27 1685
4372.90 1707
4373.52 1650
4374.15 1617
4374.77 1542
4375.39 1589
4376.02 1631
4376.64 1591
4377.27 1538
4377.89 1568
4378.52 1576
4379.14 1601
4379.76 1600
4380.39 1556
4381.01 1589
4381.64 1690
4382.26 1694
4382.89 1655
4383.51 1671
4384.14 1665
4384.76 1707
4385.39 1644
4386.01 1640
4386.64 1614
4387.26 1635
4387.89 1646
4388.51 1584
4389.14 1632
4389.76 1584
4390.39 1565
4391.01 1542
4391.64 1682
4392.26 1646
4392.89 1766
4393.51 1707
4394.14 1672
4394.76 1683
4395.39 1611
4396.01 1582
4396.64 1500
4397.26 1469
4397.89 1495
4398.52 1463
4399.14 1420
4399.77 1430
4400.39 1398
4401.02 1416
4401.65 1335
4402.27 1351
4402.90 1396
4403.52 1413
4404.15 1430
4404.78 1461
4405.40 1468
4406.03 1399
4406.65 1379
4407.28 1416
4407.91 1448
4408.53 1393
4409.16 1399
4409.79 1432
4410.41 1482
4411.04 1466
4411.67 1460
4412.29 1385
4412.92 1388
4413.55 1389
4414.17 1402
4414.80 1409
4415.43 1401
4416.05 1407
4416.68 1471
4417.31 1331
4417.94 1343
4418.56 1383
4419.19 1372
4419.82 1442
4420.44 1375
4421.07 1386
4421.70 1459
4422.33 1396
4422.95 1382
4423.58 1322
4424.21 1397
4424.84 1358
4425.46 1316
4426.09 1370
4426.72 1320
4427.35 1239
4427.97 1216
4428.60 1264
4429.23 1280
4429.86 1202
4430.49 1218
4431.11 1245
4431.74 1266
4432.37 1268
4433.00 1309
4433.63 1292
4434.26 1274
4434.88 1277
4435.51 1278
4436.14 1236
4436.77 1277
4437.40 1314
4438.03 1351
4438.65 1425
4439.28 1435
4439.91 1416
4440.54 1330
4441.17 1350
4441.80 1298
4442.43 1283
4443.06 1278
4443.68 1272
4444.31 1281
4444.94 1343
4445.57 1436
4446.20 1446
4446.83 1488
4447.46 1454
4448.09 1470
4448.72 1531
4449.35 1507
4449.98 1431
4450.61 1441
4451.24 1427
4451.86 1426
4452.49 1363
4453.12 1336
4453.75 1370
4454.38 1289
4455.01 1419
4455.64 1411
4456.27 1464
4456.90 1555
4457.53 1649
4458.16 1761
4458.79 1634
4459.42 1670
4460.05 1581
4460.68 1514
4461.31 1401
4461.94 1380
4462.57 1355
4463.20 1317
4463.83 1242
4464.46 1268
4465.09 1231
4465.72 1226
4466.36 1259
4466.99 1302
4467.62 1294
4468.25 1313
4468.88 1262
4469.51 1261
4470.14 1232
4470.77 1274
4471.40 1255
4472.03 1275
4472.66 1282
4473.29 1232
4473.93 1261
4474.56 1241
4475.19 1204
4475.82 1194
4476.45 1253
4477.08 1261
4477.71 1273
4478.34 1230
4478.98 1251
4479.61 1262
4480.24 1301
4480.87 1334
4481.50 1332
4482.13 1308
4482.76 1273
4483.40 1309
4484.03 1262
4484.66 1318
4485.29 1355
4485.92 1372
4486.56 1389
4487.19 1375
4487.82 1317
4488.45 1368
4489.08 1408
4489.72 1387
4490.35 1353
4490.98 1344
4491.61 1401
4492.25 1376
4492.88 1312
4493.51 1289
4494.14 1285
4494.78 1353
4495.41 1330
4496.04 1369
4496.67 1412
4497.31 1393
4497.94 1380
4498.57 1332
4499.20 1357
4499.84 1456
4500.47 1547
4501.10 1632
4501.74 1730
4502.37 1897
4503.00 2137
4503.64 2142
4504.27 2127
4504.90 2019
4505.53 1896
4506.17 1839
4506.80 1747
4507.43 1611
4508.07 1541
4508.70 1531
4509.34 1561
4509.97 1513
4510.60 1547
4511.24 1610
4511.87 1591
4512.50 1684
4513.14 1777
4513.77 1707
4514.41 1708
4515.04 1629
4515.67 1544
4516.31 1577
4516.94 1516
4517.58 1445
4518.21 1463
4518.84 1459
4519.48 1411
4520.11 1416
4520.75 1413
4521.38 1496
4522.02 1429
4522.65 1449
4523.28 1462
4523.92 1457
4524.55 1486
4525.19 1563
4525.82 1566
4526.46 1605
4527.09 1645
4527.73 1807
4528.36 1945
4529.00 2089
4529.63 2550
4530.27 2987
4530.90 3617
4531.54 4270
4532.17 4807
4532.81 5001
4533.44 5032
4534.08 4723
4534.71 4379
4535.35 4015
4535.99 3486
4536.62 2983
4537.26 2646
4537.89 2348
4538.53 2041
4539.16 1831
4539.80 1659
4540.43 1584
4541.07 1530
4541.71 1438
4542.34 1436
4542.98 1359
4543.61 1332
4544.25 1332
4544.89 1406
4545.52 1348
4546.16 1279
4546.79 1341
4547.43 1386
4548.07 1325
4548.70 1295
4549.34 1245
4549.98 1235
4550.61 1297
4551.25 1265
4551.89 1281
4552.52 1242
4553.16 1269
4553.80 1242
4554.43 1309
4555.07 1290
4555.71 1302
4556.34 1277
4556.98 1246
4557.62 1280
4558.25 1272
4558.89 1313
4559.53 1331
4560.16 1404
4560.80 1424
4561.44 1423
4562.08 1425
4562.71 1438
4563.35 1453
4563.99 1440
4564.63 1483
4565.26 1479
4565.90 1538
4566.54 1532
4567.18 1460
4567.81 1575
4568.45 1655
4569.09 1675
4569.73 1775
4570.36 1754
4571.00 1822
4571.64 1870
4572.28 1855
4572.92 1813
4573.55 1708
4574.19 1680
4574.83 1624
4575.47 1650
4576.11 1610
4576.75 1497
4577.38 1451
4578.02 1422
4578.66 1399
4579.30 1337
4579.94 1291
4580.58 1284
4581.21 1211
4581.85 1314
4582.49 1403
4583.13 1435
4583.77 1450
4584.41 1472
4585.05 1468
4585.69 1520
4586.32 1479
4586.96 1517
4587.60 1647
4588.24 1766
4588.88 1797
4589.52 1884
4590.16 1887
4590.80 1844
4591.44 1859
4592.08 1941
4592.72 1863
4593.36 1865
4594.00 1901
4594.63 1796
4595.27 1715
4595.91 1614
4596.55 1563
4597.19 1492
4597.83 1435
4598.47 1382
4599.11 1474
4599.75 1449
4600.39 1410
4601.03 1458
4601.67 1421
4602.31 1447
4602.95 1500
4603.59 1456
4604.23 1453
4604.87 1474
4605.51 1394
4606.15 1431
4606.79 1415
4607.43 1473
4608.08 1459
4608.72 1510
4609.36 1429
4610.00 1458
4610.64 1443
4611.28 1372
4611.92 1421
4612.56 1416
4613.20 1372
4613.84 1351
4614.48 1407
4615.12 1359
4615.76 1345
4616.41 1281
4617.05 1265
4617.69 1298
4618.33 1319
4618.97 1309
4619.61 1237
4620.25 1293
4620.89 1253
4621.54 1175
4622.18 1228
4622.82 1222
4623.46 1223
4624.10 1231
4624.74 1216
4625.38 1223
4626.03 1211
4626.67 1183
4627.31 1276
4627.95 1306
4628.59 1291
4629.24 1336
4629.88 1282
4630.52 1330
4631.16 1307
4631.80 1387
4632.45 1458
4633.09 1515
4633.73 1573
4634.37 1496
4635.02 1505
4635.66 1512
4636.30 1424
4636.94 1423
4637.58 1503
4638.23 1432
4638.87 1386
4639.51 1365
4640.16 1442
4640.80 1448
4641.44 1526
4642.08 1505
4642.73 1467
4643.37 1429
4644.01 1338
4644.66 1377
4645.30 1327
4645.94 1322
4646.58 1325
4647.23 1355
4647.87 1314
4648.51 1315
4649.16 1268
4649.80 1317
4650.44 1317
4651.09 1289
4651.73 1394
4652.37 1453
4653.02 1385
4653.66 1436
4654.31 1422
4654.95 1404
4655.59 1493
4656.24 1378
4656.88 1319
4657.52 1309
4658.17 1285
4658.81 1313
4659.46 1221
4660.10 1230
4660.75 1259
4661.39 1231
4662.03 1245
4662.68 1243
4663.32 1198
4663.97 1124
4664.61 1109
4665.26 1142
4665.90 1151
4666.54 1147
4667.19 1212
4667.83 1120
4668.48 1109
4669.12 1116
4669.77 1115
4670.41 1106
4671.06 1096
4671.70 1124
4672.35 1107
4672.99 1116
4673.64 1089
4674.28 1150
4674.93 1196
4675.57 1188
4676.22 1160
4676.86 1179
4677.51 1186
4678.15 1199
4678.80 1218
4679.44 1213
4680.09 1202
4680.73 1234
4681.38 1231
4682.03 1183
4682.67 1260
4683.32 1304
4683.96 1271
4684.61 1250
4685.25 1247
4685.90 1304
4686.55 1228
4687.19 1269
4687.84 1263
4688.48 1283
4689.13 1335
4689.78 1268
4690.42 1281
4691.07 1351
4691.72 1404
4692.36 1338
4693.01 1423
4693.65 1415
4694.30 1359
4694.95 1417
4695.59 1421
4696.24 1355
4696.89 1416
4697.53 1448
4698.18 1449
4698.83 1372
4699.47 1469
4700.12 1496
4700.77 1568
4701.41 1527
4702.06 1605
4702.71 1609
4703.36 1530
4704.00 1529
4704.65 1400
4705.30 1378
4705.94 1481
4706.59 1403
4707.24 1424
4707.89 1415
4708.53 1421
4709.18 1458
4709.83 1356
4710.48 1378
4711.12 1335
4711.77 1321
4712.42 1383
4713.07 1384
4713.71 1308
4714.36 1311
4715.01 1374
4715.66 1409
4716.31 1346
4716.95 1427
4717.60 1388
4718.25 1315
4718.90 1385
4719.55 1359
4720.19 1371
4720.84 1413
4721.49 1496
4722.14 1549
4722.79 1487
4723.44 1522
4724.08 1554
4724.73 1500
4725.38 1479
4726.03 1503
4726.68 1572
4727.33 1551
4727.98 1554
4728.63 1550
4729.27 1576
4729.92 1543
4730.57 1479
4731.22 1373
4731.87 1331
4732.52 1347
4733.17 1371
4733.82 1379
4734.47 1297
4735.12 1277
4735.77 1272
4736.41 1300
4737.06 1326
4737.71 1328
4738.36 1324
4739.01 1343
4739.66 1312
4740.31 1387
4740.96 1478
4741.61 1521
4742.26 1521
4742.91 1474
4743.56 1544
4744.21 1435
4744.86 1398
4745.51 1395
4746.16 1431
4746.81 1388
4747.46 1331
4748.11 1386
4748.76 1320
4749.41 1386
4750.06 1392
4750.71 1393
4751.36 1520
4752.01 1490
4752.66 1483
4753.31 1565
4753.96 1522
4754.61 1492
4755.26 1523
4755.92 1519
4756.57 1547
4757.22 1492
4757.87 1395
4758.52 1400
4759.17 1427
4759.82 1457
4760.47 1625
4761.12 1694
4761.77 1789
4762.42 1888
4763.08 1869
4763.73 1905
4764.38 1848
4765.03 1780
4765.68 1665
4766.33 1588
4766.98 1548
4767.64 1548
4768.29 1472
4768.94 1473
4769.59 1424
4770.24 1426
4770.89 1362
4771.54 1381
4772.20 1424
4772.85 1401
4773.50 1408
4774.15 1344
4774.80 1369
4775.46 1451
4776.11 1504
4776.76 1468
4777.41 1445
4778.06 1405
4778.72 1355
4779.37 1364
4780.02 1380
4780.67 1421
4781.33 1484
4781.98 1509
4782.63 1450
4783.28 1478
4783.94 1448
4784.59 1422
4785.24 1445
4785.89 1419
4786.55 1385
4787.20 1343
4787.85 1423
4788.51 1470
4789.16 1507
4789.81 1503
4790.46 1586
4791.12 1598
4791.77 1627
4792.42 1670
4793.08 1613
4793.73 1678
4794.38 1622
4795.04 1656
4795.69 1583
4796.34 1570
4797.00 1610
4797.65 1733
4798.30 1678
4798.96 1671
4799.61 1908
4800.27 2021
4800.92 2060
4801.57 2254
4802.23 2318
4802.88 2408
4803.53 2403
4804.19 2251
4804.84 2085
4805.50 1895
4806.15 1860
4806.81 1811
4807.46 1768
4808.11 1729
4808.77 1705
4809.42 1750
4810.08 1650
4810.73 1615
4811.39 1614
4812.04 1661
4812.69 1656
4813.35 1715
4814.00 1669
4814.66 1624
4815.31 1608
4815.97 1767
4816.62 1697
4817.28 1747
4817.93 1715
4818.59 1714
4819.24 1722
4819.90 1724
4820.55 1812
4821.21 1876
4821.86 1963
4822.52 2080
4823.17 2166
4823.83 2250
4824.48 2282
4825.14 2293
4825.79 2315
4826.45 2255
4827.11 2218
4827.76 2088
4828.42 1939
4829.07 1851
4829.73 1863
4830.38 1869
4831.04 1831
4831.70 1859
4832.35 1898
4833.01 1946
4833.66 1934
4834.32 1936
4834.98 2029
4835.63 2133
4836.29 2070
4836.94 2172
4837.60 2131
4838.26 2264
4838.91 2296
4839.57 2297
4840.23 2356
4840.88 2403
4841.54 2472
4842.20 2436
4842.85 2467
4843.51 2436
4844.17 2339
4844.82 2352
4845.48 2377
4846.14 2374
4846.79 2345
4847.45 2403
4848.11 2425
4848.76 2384
4849.42 2462
4850.08 2554
4850.73 2686
4851.39 2785
4852.05 2753
4852.71 2861
4853.36 2697
4854.02 2758
4854.68 2561
4855.34 2572
4855.99 2620
4856.65 2568
4857.31 2770
4857.97 3171
4858.62 3546
4859.28 3947
4859.94 3984
4860.60 4026
4861.25 3850
4861.91 3637
4862.57 3282
4863.23 2938
4863.89 2850
4864.54 2593
4865.20 2408
4865.86 2353
4866.52 2403
4867.18 2541
4867.84 2574
4868.49 2539
4869.15 2534
4869.81 2584
4870.47 2481
4871.13 2302
4871.79 2355
4872.44 2366
4873.10 2262
4873.76 2289
4874.42 2263
4875.08 2320
4875.74 2235
4876.40 2265
4877.06 2181
4877.72 2151
4878.37 2283
4879.03 2331
4879.69 2339
4880.35 2479
4881.01 2473
4881.67 2471
4882.33 2250
4882.99 2090
4883.65 2110
4884.31 2036
4884.97 1844
4885.63 1780
4886.29 1876
4886.95 1864
4887.61 1817
4888.26 1869
4888.92 1790
4889.58 1806
4890.24 1928
4890.90 1914
4891.56 1882
4892.22 1913
4892.88 1905
4893.54 2010
4894.20 2019
4894.86 1989
4895.52 1926
4896.18 1876
4896.84 1815
4897.51 1808
4898.17 1789
4898.83 1832
4899.49 1903
4900.15 1930
4900.81 2000
4901.47 2002
4902.13 1923
4902.79 1900
4903.45 1872
4904.11 1744
4904.77 1693
4905.43 1653
4906.09 1681
4906.75 1604
4907.41 1542
4908.08 1551
4908.74 1534
4909.40 1477
4910.06 1458
4910.72 1518
4911.38 1570
4912.04 1577
4912.70 1548
4913.37 1457
4914.03 1460
4914.69 1497
4915.35 1505
4916.01 1463
4916.67 1455
4917.33 1420
4918.00 1370
4918.66 1403
4919.32 1425
4919.98 1367
4920.64 1278
4921.31 1324
4921.97 1345
4922.63 1337
4923.29 1313
4923.95 1381
4924.62 1355
4925.28 1345
4925.94 1261
4926.60 1341
4927.26 1321
4927.93 1333
4928.59 1255
4929.25 1319
4929.91 1345
4930.58 1381
4931.24 1306
4931.90 1321
4932.56 1298
4933.23 1205
4933.89 1271
4934.55 1305
4935.22 1334
4935.88 1283
4936.54 1222
4937.20 1278
4937.87 1317
4938.53 1309
4939.19 1282
4939.86 1305
4940.52 1312
4941.18 1301
4941.85 1250
4942.51 1257
4943.17 1304
4943.84 1301
4944.50 1233
4945.16 1294
4945.83 1312
4946.49 1290
4947.15 1334
4947.82 1296
4948.48 1300
4949.15 1269
4949.81 1260
4950.47 1238
4951.14 1239
4951.80 1277
4952.47 1250
4953.13 1296
4953.79 1308
4954.46 1290
4955.12 1285
4955.79 1314
4956.45 1291
4957.11 1348
4957.78 1331
4958.44 1381
4959.11 1433
4959.77 1495
4960.44 1671
4961.10 1782
4961.77 1923
4962.43 1945
4963.10 2006
4963.76 2049
4964.42 2099
4965.09 2111
4965.75 1912
4966.42 1849
4967.08 1746
4967.75 1684
4968.41 1598
4969.08 1511
4969.74 1388
4970.41 1360
4971.08 1341
4971.74 1331
4972.41 1274
4973.07 1267
4973.74 1274
4974.40 1345
4975.07 1306
4975.73 1343
4976.40 1421
4977.06 1365
4977.73 1440
4978.40 1421
4979.06 1408
4979.73 1385
4980.39 1331
4981.06 1284
4981.73 1311
4982.39 1286
4983.06 1254
4983.72 1221
4984.39 1258
4985.06 1307
4985.72 1202
4986.39 1253
4987.05 1277
4987.72 1343
4988.39 1270
4989.05 1252
4989.72 1234
4990.39 1252
4991.05 1197
4991.72 1181
4992.39 1163
4993.05 1205
4993.72 1147
4994.39 1154
4995.05 1174
4995.72 1194
4996.39 1188
4997.05 1128
4997.72 1197
4998.39 1193
4999.06 1194
4999.72 1226
5000.39 1207
5001.06 1197
5001.73 1162
5002.39 1145
5003.06 1159
5003.73 1098
5004.39 1092
5005.06 1105
5005.73 1097
5006.40 1070
5007.07 1123
5007.73 1088
5008.40 1082
5009.07 1068
5009.74 1102
5010.40 1173
5011.07 1093
5011.74 1124
5012.41 1096
5013.08 1114
5013.74 1079
5014.41 1074
5015.08 1141
5015.75 1121
5016.42 1048
5017.09 1030
5017.75 1052
5018.42 1088
5019.09 1105
5019.76 1079
5020.43 1045
5021.10 1088
5021.76 1078
5022.43 1159
5023.10 1162
5023.77 1124
5024.44 1134
5025.11 1159
5025.78 1205
5026.45 1186
5027.12 1155
5027.78 1105
5028.45 1114
5029.12 1118
5029.79 1084
5030.46 1046
5031.13 1022
5031.80 1065
5032.47 998
5033.14 1008
5033.81 1064
5034.48 1068
5035.15 1103
5035.82 1051
5036.49 1050
5037.16 1074
5037.83 1053
5038.50 992
5039.16 994
5039.83 1038
5040.50 979
5041.17 1016
5041.84 1006
5042.51 1096
5043.18 1089
5043.85 1085
5044.52 1069
5045.20 1043
5045.87 1053
5046.54 1106
5047.21 1040
5047.88 1118
5048.55 1141
5049.22 1128
5049.89 1074
5050.56 1039
5051.23 1016
5051.90 1084
5052.57 1035
5053.24 1074
5053.91 1076
5054.58 1126
5055.25 1096
5055.92 1034
5056.60 1012
5057.27 1005
5057.94 1039
5058.61 1062
5059.28 1099
5059.95 1061
5060.62 1049
5061.29 1106
5061.96 1044
5062.64 1039
5063.31 1013
5063.98 1005
5064.65 1055
5065.32 1069
5065.99 1017
5066.66 1025
5067.34 1095
5068.01 1098
5068.68 1029
5069.35 1075
5070.02 1154
5070.70 1155
5071.37 1066
5072.04 1020
5072.71 1057
5073.38 1096
5074.06 1101
5074.73 1131
5075.40 1077
5076.07 1094
5076.74 1092
5077.42 1125
5078.09 1136
5078.76 1091
5079.43 1125
5080.11 1263
5080.78 1247
5081.45 1192
5082.12 1186
5082.80 1144
5083.47 1175
5084.14 1212
5084.82 1223
5085.49 1214
5086.16 1247
5086.83 1193
5087.51 1141
5088.18 1137
5088.85 1111
5089.53 1083
5090.20 1147
5090.87 1233
5091.55 1219
5092.22 1319
5092.89 1297
5093.57 1297
5094.24 1282
5094.91 1232
5095.59 1211
5096.26 1198
5096.93 1145
5097.61 1167
5098.28 1188
5098.96 1118
5099.63 1169
5100.30 1116
5100.98 1120
5101.65 1123
5102.32 1110
5103.00 1180
5103.67 1228
5104.35 1292
5105.02 1301
5105.70 1290
5106.37 1263
5107.04 1252
5107.72 1218
5108.39 1181
5109.07 1197
5109.74 1236
5110.42 1216
5111.09 1190
5111.77 1235
5112.44 1235
5113.11 1162
5113.79 1193
5114.46 1206
5115.14 1190
5115.81 1194
5116.49 1256
5117.16 1250
5117.84 1322
5118.51 1418
5119.19 1568
5119.86 1706
5120.54 1709
5121.21 1720
5121.89 1678
5122.57 1690
5123.24 1568
5123.92 1541
5124.59 1471
5125.27 1487
5125.94 1385
5126.62 1322
5127.29 1295
5127.97 1249
5128.64 1227
5129.32 1182
5130.00 1186
5130.67 1185
5131.35 1225
5132.02 1263
5132.70 1261
5133.38 1334
5134.05 1275
5134.73 1306
5135.40 1356
5136.08 1245
5136.76 1285
5137.43 1266
5138.11 1237
5138.79 1174
5139.46 1221
5140.14 1238
5140.82 1264
5141.49 1203
5142.17 1270
5142.85 1189
5143.52 1171
5144.20 1200
5144.88 1158
5145.55 1105
5146.23 1154
5146.91 1168
5147.58 1159
5148.26 1189
5148.94 1178
5149.61 1165
5150.29 1173
5150.97 1136
5151.65 1114
5152.32 1156
5153.00 1161
5153.68 1112
5154.36 1116
5155.03 1119
5155.71 1086
5156.39 1155
5157.07 1149
5157.74 1222
5158.42 1202
5159.10 1242
5159.78 1287
5160.45 1250
5161.13 1276
5161.81 1188
5162.49 1138
5163.17 1166
5163.84 1172
5164.52 1218
5165.20 1196
5165.88 1172
5166.56 1167
5167.24 1277
5167.91 1206
5168.59 1201
5169.27 1191
5169.95 1122
5170.63 1134
5171.31 1142
5171.98 1125
5172.66 1105
5173.34 1096
5174.02 1030
5174.70 1042
5175.38 1074
5176.06 1070
5176.74 1046
5177.41 1036
5178.09 1106
5178.77 1124
5179.45 1098
5180.13 1115
5180.81 1157
5181.49 1106
5182.17 1086
5182.85 1124
5183.53 1128
5184.21 1129
5184.89 1056
5185.57 1037
5186.24 1093
5186.92 1049
5187.60 1029
5188.28 967
5188.96 1023
5189.64 1023
5190.32 957
5191.00 974
5191.68 990
5192.36 1006
5193.04 983
5193.72 942
5194.40 956
5195.08 980
5195.76 1045
5196.44 1045
5197.12 1007
5197.80 994
5198.48 983
5199.16 1047
5199.84 1024
5200.52 1022
5201.21 1056
5201.89 997
5202.57 1022
5203.25 1035
5203.93 981
5204.61 1053
5205.29 987
5205.97 1100
5206.65 1013
5207.33 1024
5208.01 1075
5208.69 1067
5209.37 1052
5210.06 1027
5210.74 1081
5211.42 1150
5212.10 1171
5212.78 1120
5213.46 1082
5214.14 1183
5214.82 1237
5215.51 1241
5216.19 1267
5216.87 1288
5217.55 1206
5218.23 1221
5218.91 1202
5219.60 1148
5220.28 1164
5220.96 1223
5221.64 1157
5222.32 1140
5223.00 1168
5223.69 1269
5224.37 1217
5225.05 1230
5225.73 1251
5226.41 1191
5227.10 1154
5227.78 1172
5228.46 1146
5229.14 1100
5229.83 1116
5230.51 1092
5231.19 1111
5231.87 1131
5232.56 1138
5233.24 1132
5233.92 1087
5234.60 1133
5235.29 1146
5235.97 1175
5236.65 1183
5237.34 1135
5238.02 1135
5238.70 1148
5239.38 1143
5240.07 1167
5240.75 1217
5241.43 1304
5242.12 1251
5242.80 1259
5243.48 1322
5244.17 1304
5244.85 1231
5245.53 1159
5246.22 1163
5246.90 1159
5247.58 1155
5248.27 1170
5248.95 1211
5249.63 1178
5250.32 1201
5251.00 1216
5251.69 1149
5252.37 1165
5253.05 1195
5253.74 1274
5254.42 1256
5255.11 1258
5255.79 1268
5256.47 1223
5257.16 1187
5257.84 1237
5258.53 1149
5259.21 1152
5259.89 1139
5260.58 1168
5261.26 1247
5261.95 1282
5262.63 1346
5263.32 1362
5264.00 1337
5264.69 1372
5265.37 1366
5266.06 1333
5266.74 1312
5267.43 1274
5268.11 1221
5268.79 1238
5269.48 1308
5270.16 1290
5270.85 1255
5271.53 1232
5272.22 1226
5272.91 1216
5273.59 1252
5274.28 1184
5274.96 1161
5275.65 1195
5276.33 1267
5277.02 1274
5277.70 1193
5278.39 1235
5279.07 1240
5279.76 1223
5280.45 1230
5281.13 1192
5281.82 1272
5282.50 1307
5283.19 1207
5283.87 1256
5284.56 1216
5285.25 1225
5285.93 1197
5286.62 1200
5287.30 1233
5287.99 1182
5288.68 1130
5289.36 1132
5290.05 1128
5290.74 1209
5291.42 1181
5292.11 1177
5292.79 1193
5293.48 1170
5294.17 1173
5294.85 1217
5295.54 1163
5296.23 1173
5296.91 1207
5297.60 1240
5298.29 1321
5298.98 1253
5299.66 1290
5300.35 1371
5301.04 1369
5301.72 1383
5302.41 1433
5303.10 1494
5303.78 1459
5304.47 1526
5305.16 1685
5305.85 1725
5306.53 1777
5307.22 1856
5307.91 1880
5308.60 1939
5309.28 1775
5309.97 1734
5310.66 1740
5311.35 1746
5312.03 1768
5312.72 1871
5313.41 1952
5314.10 2150
5314.79 2319
5315.47 2510
5316.16 2447
5316.85 2270
5317.54 2342
5318.23 2286
5318.91 2177
5319.60 2101
5320.29 1974
5320.98 1917
5321.67 1916
5322.36 1861
5323.04 1682
5323.73 1612
5324.42 1517
5325.11 1535
5325.80 1488
5326.49 1505
5327.18 1516
5327.86 1348
5328.55 1338
5329.24 1343
5329.93 1346
5330.62 1268
5331.31 1248
5332.00 1222
5332.69 1250
5333.38 1228
5334.06 1246
5334.75 1282
5335.44 1240
5336.13 1242
5336.82 1199
5337.51 1205
5338.20 1270
5338.89 1288
5339.58 1260
5340.27 1278
5340.96 1254
5341.65 1269
5342.34 1325
5343.03 1344
5343.72 1371
5344.41 1358
5345.10 1355
5345.79 1273
5346.48 1333
5347.17 1374
5347.86 1412
5348.55 1533
5349.24 1643
5349.93 1831
5350.62 1926
5351.31 2089
5352.00 2166
5352.69 2153
5353.38 2038
5354.07 2006
5354.76 1875
5355.45 1776
5356.14 1629
5356.83 1567
5357.52 1497
5358.21 1413
5358.90 1309
5359.59 1262
5360.29 1264
5360.98 1272
5361.67 1249
5362.36 1206
5363.05 1226
5363.74 1182
5364.43 1231
5365.12 1211
5365.81 1178
5366.50 1170
5367.20 1187
5367.89 1093
5368.58 1041
5369.27 1090
5369.96 1141
5370.65 1082
5371.34 1100
5372.04 1112
5372.73 1101
5373.42 1167
5374.11 1203
5374.80 1158
5375.49 1120
5376.19 1158
5376.88 1099
5377.57 1074
5378.26 1131
5378.95 1150
5379.65 1157
5380.34 1148
5381.03 1135
5381.72 1063
5382.42 1034
5383.11 1086
5383.80 1082
5384.49 1106
5385.19 1085
5385.88 1141
5386.57 1150
5387.26 1193
5387.96 1232
5388.65 1262
5389.34 1246
5390.03 1357
5390.73 1338
5391.42 1348
5392.11 1317
5392.80 1280
5393.50 1268
5394.19 1283
5394.88 1262
5395.58 1210
5396.27 1210
5396.96 1256
5397.66 1181
5398.35 1090
5399.04 1126
5399.74 1141
5400.43 1094
5401.12 1101
5401.82 1065
5402.51 1106
5403.20 1123
5403.90 1120
5404.59 1109
5405.29 1100
5405.98 1081
5406.67 1103
5407.37 1150
5408.06 1184
5408.75 1168
5409.45 1165
5410.14 1118
5410.84 1116
5411.53 1100
5412.23 1023
5412.92 1085
5413.61 1119
5414.31 1095
5415.00 1125
5415.70 1121
5416.39 1094
5417.09 1170
5417.78 1174
5418.47 1189
5419.17 1194
5419.86 1224
5420.56 1199
5421.25 1153
5421.95 1157
5422.64 1157
5423.34 1185
5424.03 1190
5424.73 1199
5425.42 1194
5426.12 1161
5426.81 1179
5427.51 1191
5428.20 1191
5428.90 1197
5429.59 1198
5430.29 1217
5430.99 1163
5431.68 1233
5432.38 1226
5433.07 1224
5433.77 1192
5434.46 1224
5435.16 1214
5435.85 1235
5436.55 1240
5437.25 1259
5437.94 1308
5438.64 1234
5439.33 1270
5440.03 1266
5440.73 1200
5441.42 1208
5442.12 1236
5442.81 1229
5443.51 1269
5444.21 1266
5444.90 1328
5445.60 1322
5446.29 1453
5446.99 1581
5447.69 1620
5448.38 1736
5449.08 1747
5449.78 1791
5450.47 1765
5451.17 1770
5451.87 1761
5452.56 1604
5453.26 1582
5453.96 1585
5454.65 1445
5455.35 1377
5456.05 1416
5456.75 1406
5457.44 1377
5458.14 1317
5458.84 1411
5459.53 1449
5460.23 1446
5460.93 1426
5461.63 1450
5462.32 1512
5463.02 1524
5463.72 1506
5464.42 1509
5465.11 1550
5465.81 1624
5466.51 1607
5467.21 1511
5467.90 1464
5468.60 1474
5469.30 1466
5470.00 1467
5470.70 1526
5471.39 1543
5472.09 1633
5472.79 1641
5473.49 1718
5474.19 1748
5474.88 1814
5475.58 1787
5476.28 1750
5476.98 1772
5477.68 1818
5478.38 1985
5479.07 2116
5479.77 2400
5480.47 2816
5481.17 3245
5481.87 3622
5482.57 3651
5483.27 3581
5483.96 3248
5484.66 2997
5485.36 2760
5486.06 2429
5486.76 2320
5487.46 2240
5488.16 2136
5488.86 2140
5489.56 2031
5490.26 1990
5490.96 2015
5491.65 2077
5492.35 2132
5493.05 2193
5493.75 2198
5494.45 2303
5495.15 2344
5495.85 2270
5496.55 2293
5497.25 2311
5497.95 2342
5498.65 2382
5499.35 2623
5500.05 2974
5500.75 3402
5501.45 4207
5502.15 4824
5502.85 5035
5503.55 5027
5504.25 4699
5504.95 4229
5505.65 3636
5506.35 3016
5507.05 2690
5507.75 2309
5508.45 2135
5509.15 2029
5509.85 1973
5510.55 1869
5511.25 1806
5511.95 1730
5512.65 1814
5513.35 1926
5514.05 1856
5514.76 1844
5515.46 1798
5516.16 1800
5516.86 1885
5517.56 1870
5518.26 1797
5518.96 1793
5519.66 1839
5520.36 1855
5521.06 1889
5521.77 1958
5522.47 1909
5523.17 1884
5523.87 1756
5524.57 1673
5525.27 1588
5525.97 1522
5526.67 1516
5527.38 1509
5528.08 1460
5528.78 1409
5529.48 1485
5530.18 1530
5530.88 1582
5531.59 1535
5532.29 1464
5532.99 1462
5533.69 1478
5534.39 1426
5535.10 1432
5535.80 1376
5536.50 1390
5537.20 1404
5537.90 1418
5538.61 1364
5539.31 1378
5540.01 1447
5540.71 1449
5541.42 1499
5542.12 1441
5542.82 1444
5543.52 1466
5544.23 1351
5544.93 1400
5545.63 1377
5546.33 1318
5547.04 1278
5547.74 1264
5548.44 1281
5549.15 1286
5549.85 1287
5550.55 1338
5551.26 1372
5551.96 1382
5552.66 1344
5553.36 1321
5554.07 1324
5554.77 1317
5555.47 1310
5556.18 1339
5556.88 1313
5557.58 1319
5558.29 1361
5558.99 1293
5559.70 1306
5560.40 1287
5561.10 1282
5561.81 1387
5562.51 1434
5563.21 1400
5563.92 1422
5564.62 1484
5565.33 1517
5566.03 1529
5566.73 1533
5567.44 1414
5568.14 1385
5568.85 1379
5569.55 1339
5570.25 1267
5570.96 1236
5571.66 1195
5572.37 1221
5573.07 1219
5573.78 1285
5574.48 1285
5575.19 1357
5575.89 1339
5576.59 1332
5577.30 1412
5578.00 1391
5578.71 1268
5579.41 1257
5580.12 1306
5580.82 1265
5581.53 1254
5582.23 1214
5582.94 1258
5583.64 1231
5584.35 1192
5585.05 1177
5585.76 1153
5586.46 1206
5587.17 1171
5587.88 1234
5588.58 1230
5589.29 1206
5589.99 1218
5590.70 1185
5591.40 1142
5592.11 1183
5592.81 1133
5593.52 1204
5594.23 1177
5594.93 1131
5595.64 1134
5596.34 1205
5597.05 1227
5597.76 1254
5598.46 1202
5599.17 1147
5599.87 1141
5600.58 1124
5601.29 1103
5601.99 1084
5602.70 1161
5603.41 1195
5604.11 1186
5604.82 1165
5605.52 1161
5606.23 1164
5606.94 1207
5607.64 1192
5608.35 1122
5609.06 1122
5609.76 1152
5610.47 1097
5611.18 1186
5611.88 1142
5612.59 1146
5613.30 1145
5614.01 1157
5614.71 1175
5615.42 1137
5616.13 1157
5616.83 1148
5617.54 1164
5618.25 1144
5618.96 1194
5619.66 1201
5620.37 1138
5621.08 1199
5621.79 1228
5622.49 1174
5623.20 1218
5623.91 1198
5624.62 1193
5625.32 1204
5626.03 1131
5626.74 1174
5627.45 1211
5628.16 1205
5628.86 1217
5629.57 1279
5630.28 1280
5630.99 1309
5631.70 1327
5632.40 1326
5633.11 1347
5633.82 1379
5634.53 1367
5635.24 1350
5635.95 1485
5636.65 1566
5637.36 1526
5638.07 1615
5638.78 1708
5639.49 1691
5640.20 1667
5640.91 1679
5641.61 1741
5642.32 1686
5643.03 1632
5643.74 1576
5644.45 1597
5645.16 1507
5645.87 1412
5646.58 1398
5647.29 1387
5648.00 1348
5648.70 1349
5649.41 1349
5650.12 1338
5650.83 1334
5651.54 1352
5652.25 1335
5652.96 1389
5653.67 1357
5654.38 1386
5655.09 1462
5655.80 1461
5656.51 1403
5657.22 1448
5657.93 1463
5658.64 1463
5659.35 1548
5660.06 1566
5660.77 1533
5661.48 1616
5662.19 1626
5662.90 1565
5663.61 1449
5664.32 1496
5665.03 1487
5665.74 1535
5666.45 1431
5667.16 1421
5667.87 1419
5668.58 1331
5669.29 1376
5670.00 1391
5670.71 1429
5671.42 1566
5672.13 1630
5672.84 1666
5673.56 1653
5674.27 1667
5674.98 1634
5675.69 1458
5676.40 1467
5677.11 1401
5677.82 1426
5678.53 1381
5679.24 1411
5679.95 1350
5680.67 1355
5681.38 1390
5682.09 1445
5682.80 1436
5683.51 1394
5684.22 1371
5684.93 1396
5685.65 1369
5686.36 1376
5687.07 1294
5687.78 1284
5688.49 1229
5689.20 1215
5689.92 1251
5690.63 1261
5691.34 1278
5692.05 1297
5692.76 1277
5693.47 1288
5694.19 1286
5694.90 1345
5695.61 1245
5696.32 1281
5697.04 1215
5697.75 1230
5698.46 1193
5699.17 1213
5699.89 1248
5700.60 1205
5701.31 1192
5702.02 1195
5702.74 1253
5703.45 1283
5704.16 1180
5704.87 1226
5705.59 1274
5706.30 1320
5707.01 1319
5707.72 1283
5708.44 1207
5709.15 1269
5709.86 1257
5710.58 1271
5711.29 1280
5712.00 1246
5712.72 1233
5713.43 1240
5714.14 1238
5714.86 1225
5715.57 1243
5716.28 1187
5717.00 1189
5717.71 1271
5718.42 1248
5719.14 1204
5719.85 1213
5720.56 1219
5721.28 1229
5721.99 1258
5722.71 1225
5723.42 1202
5724.13 1266
5724.85 1233
5725.56 1264
5726.28 1307
5726.99 1379
5727.70 1401
5728.42 1419
5729.13 1471
5729.85 1496
5730.56 1432
5731.28 1425
5731.99 1404
5732.70 1410
5733.42 1331
5734.13 1344
5734.85 1385
5735.56 1416
5736.28 1363
5736.99 1365
5737.71 1373
5738.42 1414
5739.14 1379
5739.85 1439
5740.57 1405
5741.28 1340
5742.00 1444
5742.71 1416
5743.43 1408
5744.14 1472
5744.86 1476
5745.57 1473
5746.29 1491
5747.00 1481
5747.72 1427
5748.43 1474
5749.15 1502
5749.87 1514
5750.58 1548
5751.30 1587
5752.01 1646
5752.73 1675
5753.44 1681
5754.16 1725
5754.88 1814
5755.59 1810
5756.31 1905
5757.02 2006
5757.74 2027
5758.46 2077
5759.17 2084
5759.89 2137
5760.60 2209
5761.32 2198
5762.04 2244
5762.75 2247
5763.47 2324
5764.19 2376
5764.90 2414
5765.62 2521
5766.34 2452
5767.05 2521
5767.77 2664
5768.49 2877
5769.20 3290
5769.92 4140
5770.64 5168
5771.35 6382
5772.07 7269
5772.79 7771
5773.50 7556
5774.22 6851
5774.94 5601
5775.65 4818
5776.37 4015
5777.09 3475
5777.81 3108
5778.52 2951
5779.24 2765
5779.96 2708
5780.68 2659
5781.39 2582
5782.11 2565
5782.83 2661
5783.55 2698
5784.26 2646
5784.98 2717
5785.70 2918
5786.42 2876
5787.14 2802
5787.85 2827
5788.57 2712
5789.29 2752
5790.01 2753
5790.73 2719
5791.44 2606
5792.16 2627
5792.88 2580
5793.60 2557
5794.32 2357
5795.03 2274
5795.75 2297
5796.47 2086
5797.19 2102
5797.91 2106
5798.63 1991
5799.35 2100
5800.06 2198
5800.78 2340
5801.50 2419
5802.22 2526
5802.94 2524
5803.66 2446
5804.38 2437
5805.10 2372
5805.82 2283
5806.53 2103
5807.25 1980
5807.97 1958
5808.69 1913
5809.41 1916
5810.13 1943
5810.85 2027
5811.57 2035
5812.29 2114
5813.01 2032
5813.73 1973
5814.45 1862
5815.17 1758
5815.89 1764
5816.61 1732
5817.33 1730
5818.05 1690
5818.77 1707
5819.49 1683
5820.20 1652
5820.92 1657
5821.64 1689
5822.36 1692
5823.09 1736
5823.81 1734
5824.53 1659
5825.25 1636
5825.97 1542
5826.69 1509
5827.41 1488
5828.13 1529
5828.85 1603
5829.57 1595
5830.29 1565
5831.01 1555
5831.73 1538
5832.45 1533
5833.17 1523
5833.89 1521
5834.61 1517
5835.33 1517
5836.05 1456
5836.78 1473
5837.50 1457
5838.22 1397
5838.94 1356
5839.66 1393
5840.38 1434
5841.10 1469
5841.82 1410
5842.54 1429
5843.27 1416
5843.99 1438
5844.71 1461
5845.43 1406
5846.15 1432
5846.87 1376
5847.59 1354
5848.32 1430
5849.04 1466
5849.76 1383
5850.48 1417
5851.20 1427
5851.93 1435
5852.65 1433
5853.37 1439
5854.09 1426
5854.81 1381
5855.54 1433
5856.26 1405
5856.98 1443
5857.70 1455
5858.42 1462
5859.15 1422
5859.87 1366
5860.59 1312
5861.31 1396
5862.04 1378
5862.76 1334
5863.48 1338
5864.20 1350
5864.93 1392
5865.65 1405
5866.37 1353
5867.10 1344
5867.82 1248
5868.54 1361
5869.26 1352
5869.99 1293
5870.71 1280
5871.43 1305
5872.16 1324
5872.88 1362
5873.60 1374
5874.33 1366
5875.05 1321
5875.77 1283
5876.50 1320
5877.22 1336
5877.94 1272
5878.67 1307
5879.39 1356
5880.11 1343
5880.84 1360
5881.56 1406
5882.28 1375
5883.01 1400
5883.73 1419
5884.46 1357
5885.18 1397
5885.90 1416
5886.63 1403
5887.35 1392
5888.08 1373
5888.80 1336
5889.52 1288
5890.25 1343
5890.97 1376
5891.70 1385
5892.42 1211
5893.15 1297
5893.87 1340
5894.59 1314
5895.32 1338
5896.04 1336
5896.77 1297
5897.49 1288
5898.22 1348
5898.94 1330
5899.67 1307
5900.39 1317
5901.12 1321
5901.84 1354
5902.57 1306
5903.29 1271
5904.02 1330
5904.74 1407
5905.47 1423
5906.19 1394
5906.92 1356
5907.64 1358
5908.37 1406
5909.09 1367
5909.82 1326
5910.55 1396
5911.27 1415
5912.00 1478
5912.72 1387
5913.45 1377
5914.17 1440
5914.90 1468
5915.63 1485
5916.35 1405
5917.08 1442
5917.80 1448
5918.53 1484
5919.25 1536
5919.98 1478
5920.71 1484
5921.43 1513
5922.16 1549
5922.89 1571
5923.61 1478
5924.34 1533
5925.06 1600
5925.79 1584
5926.52 1640
5927.24 1652
5927.97 1695
5928.70 1726
5929.42 1721
5930.15 1706
5930.88 1657
5931.60 1773
5932.33 1790
5933.06 1837
5933.78 1758
5934.51 1823
5935.24 1858
5935.97 1871
5936.69 1955
5937.42 2013
5938.15 2015
5938.87 2034
5939.60 2089
5940.33 2018
5941.06 2018
5941.78 2095
5942.51 2091
5943.24 2211
5943.97 2277
5944.69 2274
5945.42 2250
5946.15 2301
5946.88 2381
5947.60 2434
5948.33 2477
5949.06 2483
5949.79 2606
5950.52 2665
5951.24 2728
5951.97 2953
5952.70 3126
5953.43 3243
5954.16 3566
5954.88 3666
5955.61 3743
5956.34 3769
5957.07 3727
5957.80 3580
5958.53 3445
5959.25 3381
5959.98 3316
5960.71 3299
5961.44 3243
5962.17 3215
5962.90 3265
5963.63 3242
5964.36 3353
5965.08 3504
5965.81 3697
5966.54 3922
5967.27 4332
5968.00 4660
5968.73 4989
5969.46 5159
5970.19 4949
5970.92 4927
5971.65 4664
5972.37 4672
5973.10 4448
5973.83 4305
5974.56 4223
5975.29 4116
5976.02 4056
5976.75 4030
5977.48 3936
5978.21 3997
5978.94 4096
5979.67 4258
5980.40 4418
5981.13 4484
5981.86 4589
5982.59 4735
5983.32 4886
5984.05 4978
5984.78 4977
5985.51 5006
5986.24 5103
5986.97 5093
5987.70 5015
5988.43 5205
5989.16 5145
5989.89 5092
5990.62 5013
5991.35 5096
5992.08 5116
5992.81 5222
5993.54 5196
5994.27 5425
5995.00 5563
5995.74 5583
5996.47 5702
5997.20 5748
5997.93 5833
5998.66 5837
5999.39 5925
6000.12 6013
6000.85 5983
6001.58 5840
6002.31 5851
6003.04 5709
6003.78 5550
6004.51 5462
6005.24 5470
6005.97 5353
6006.70 5328
6007.43 5314
6008.16 5514
6008.90 5736
6009.63 6075
6010.36 6826
6011.09 8123
6011.82 9850
6012.55 11955
6013.29 14520
6014.02 17295
6014.75 19251
6015.48 20370
6016.21 20848
6016.95 20416
6017.68 19061
6018.41 17302
6019.14 15315
6019.87 13145
6020.61 11225
6021.34 9724
6022.07 8573
6022.80 7440
6023.54 6572
6024.27 5924
6025.00 5530
6025.73 5176
6026.47 4841
6027.20 4724
6027.93 4650
6028.66 4542
6029.40 4465
6030.13 4549
6030.86 4772
6031.59 4908
6032.33 4913
6033.06 4704
6033.79 4389
6034.53 4201
6035.26 3972
6035.99 3836
6036.73 3638
6037.46 3495
6038.19 3442
6038.93 3646
6039.66 3772
6040.39 3698
6041.13 3695
6041.86 3729
6042.59 3773
6043.33 3859
6044.06 3780
6044.79 3811
6045.53 3912
6046.26 3927
6047.00 3964
6047.73 4077
6048.46 4071
6049.20 4287
6049.93 4311
6050.67 4549
6051.40 4854
6052.13 5129
6052.87 5487
6053.60 5719
6054.34 6014
6055.07 6232
6055.81 6149
6056.54 5942
6057.27 5551
6058.01 5311
6058.74 4884
6059.48 4590
6060.21 4520
6060.95 4173
6061.68 4097
6062.42 4013
6063.15 3932
6063.89 3827
6064.62 3839
6065.36 3734
6066.09 3736
6066.83 3677
6067.56 3651
6068.30 3590
6069.03 3439
6069.77 3454
6070.50 3442
6071.24 3367
6071.97 3313
6072.71 3296
6073.44 3313
6074.18 3200
6074.91 3244
6075.65 3141
6076.39 3178
6077.12 3234
6077.86 3136
6078.59 3045
6079.33 3048
6080.06 3068
6080.80 3020
6081.54 3028
6082.27 2947
6083.01 2741
6083.74 2778
6084.48 2698
6085.22 2692
6085.95 2653
6086.69 2618
6087.42 2605
6088.16 2705
6088.90 2676
6089.63 2750
6090.37 2724
6091.11 2756
6091.84 2821
6092.58 2919
6093.32 2909
6094.05 2824
6094.79 2759
6095.53 2685
6096.26 2673
6097.00 2645
6097.74 2604
6098.47 2593
6099.21 2472
6099.95 2427
6100.69 2477
6101.42 2375
6102.16 2410
6102.90 2383
6103.63 2365
6104.37 2457
6105.11 2328
6105.85 2268
6106.58 2402
6107.32 2382
6108.06 2332
6108.80 2376
6109.53 2293
6110.27 2372
6111.01 2292
6111.75 2313
6112.49 2344
6113.22 2330
6113.96 2394
6114.70 2410
6115.44 2489
6116.17 2514
6116.91 2523
6117.65 2505
6118.39 2506
6119.13 2451
6119.87 2488
6120.60 2487
6121.34 2384
6122.08 2382
6122.82 2406
6123.56 2411
6124.30 2414
6125.03 2463
6125.77 2543
6126.51 2556
6127.25 2547
6127.99 2401
6128.73 2462
6129.47 2531
6130.21 2509
6130.94 2534
6131.68 2492
6132.42 2451
6133.16 2473
6133.90 2488
6134.64 2435
6135.38 2436
6136.12 2544
6136.86 2504
6137.60 2501
6138.34 2505
6139.08 2531
6139.81 2561
6140.55 2564
6141.29 2610
6142.03 2552
6142.77 2599
6143.51 2569
6144.25 2570
6144.99 2578
6145.73 2552
6146.47 2598
6147.21 2634
6147.95 2621
6148.69 2632
6149.43 2602
6150.17 2677
6150.91 2703
6151.65 2779
6152.39 2698
6153.13 2723
6153.87 2805
6154.61 2842
6155.35 2829
6156.09 2959
6156.83 3010
6157.58 3103
6158.32 3001
6159.06 3004
6159.80 3151
6160.54 3102
6161.28 3220
6162.02 3266
6162.76 3337
6163.50 3563
6164.24 3796
6164.98 3969
6165.72 4198
6166.46 4630
6167.21 4784
6167.95 4866
6168.69 4927
6169.43 4926
6170.17 4913
6170.91 4814
6171.65 4758
6172.39 4686
6173.14 4474
6173.88 4316
6174.62 4233
6175.36 4188
6176.10 4180
6176.84 4198
6177.59 4080
6178.33 3977
6179.07 3856
6179.81 4006
6180.55 4098
6181.30 4230
6182.04 4352
6182.78 4412
6183.52 4371
6184.26 4472
6185.01 4435
6185.75 4445
6186.49 4502
6187.23 4523
6187.97 4703
6188.72 4684
6189.46 4835
6190.20 4921
6190.94 4988
6191.69 5254
6192.43 5470
6193.17 5727
6193.92 5816
6194.66 5934
6195.40 5920
6196.14 5954
6196.89 5979
6197.63 6007
6198.37 5795
6199.12 5725
6199.86 5783
6200.60 5758
6201.34 5850
6202.09 6011
6202.83 6126
6203.57 6432
6204.32 6785
6205.06 7503
6205.80 8919
6206.55 10681
6207.29 13673
6208.03 17662
6208.78 22104
6209.52 26453
6210.27 29978
6211.01 31850
6211.75 31779
6212.50 30585
6213.24 28269
6213.98 24794
6214.73 21321
6215.47 18042
6216.22 15085
6216.96 12417
6217.71 10342
6218.45 8723
6219.19 7564
6219.94 6636
6220.68 5888
6221.43 5355
6222.17 4947
6222.92 4756
6223.66 4548
6224.40 4472
6225.15 4365
6225.89 4177
6226.64 4026
6227.38 3947
6228.13 3762
6228.87 3469
6229.62 3267
6230.36 3157
6231.11 3025
6231.85 2885
6232.60 2938
6233.34 2861
6234.09 2895
6234.83 2965
6235.58 3008
6236.32 3065
6237.07 3089
6237.81 3170
6238.56 3248
6239.30 3460
6240.05 3605
6240.80 3919
6241.54 4150
6242.29 4270
6243.03 4372
6243.78 4245
6244.52 4309
6245.27 4412
6246.02 4623
6246.76 4836
6247.51 5106
6248.25 5270
6249.00 5362
6249.75 5460
6250.49 5330
6251.24 5100
6251.98 5050
6252.73 4625
6253.48 4436
6254.22 4261
6254.97 4048
6255.72 3875
6256.46 3813
6257.21 3748
6257.95 3570
6258.70 3564
6259.45 3613
6260.19 3504
6260.94 3421
6261.69 3431
6262.43 3376
6263.18 3330
6263.93 3318
6264.68 3227
6265.42 3152
6266.17 3119
6266.92 3092
6267.66 3107
6268.41 3132
6269.16 3136
6269.91 3083
6270.65 3075
6271.40 3209
6272.15 3243
6272.89 3231
6273.64 3169
6274.39 3135
6275.14 3186
6275.88 3156
6276.63 3125
6277.38 3179
6278.13 3197
6278.88 3162
6279.62 3082
6280.37 3055
6281.12 3019
6281.87 2907
6282.62 2919
6283.36 2945
6284.11 2853
6284.86 2872
6285.61 2847
6286.36 2787
6287.10 2790
6287.85 2813
6288.60 2806
6289.35 2712
6290.10 2708
6290.85 2700
6291.59 2672
6292.34 2565
6293.09 2537
6293.84 2566
6294.59 2428
6295.34 2514
6296.09 2539
6296.84 2423
6297.58 2487
6298.33 2463
6299.08 2438
6299.83 2424
6300.58 2331
6301.33 2324
6302.08 2337
6302.83 2269
6303.58 2274
6304.33 2232
6305.08 2170
6305.83 2173
6306.58 2173
6307.32 2231
6308.07 2215
6308.82 2174
6309.57 2170
6310.32 2318
6311.07 2293
6311.82 2284
6312.57 2296
6313.32 2337
6314.07 2333
6314.82 2351
6315.57 2401
6316.32 2345
6317.07 2440
6317.82 2510
6318.57 2537
6319.32 2459
6320.07 2391
6320.82 2346
6321.57 2337
6322.32 2231
6323.07 2154
6323.82 2063
6324.58 2023
6325.33 1999
6326.08 2032
6326.83 2015
6327.58 1969
6328.33 1970
6329.08 2048
6329.83 1963
6330.58 1985
6331.33 1974
6332.08 1983
6332.83 1929
6333.58 1955
6334.34 2004
6335.09 2013
6335.84 2049
6336.59 2093
6337.34 1980
6338.09 2032
6338.84 2011
6339.59 1982
6340.35 1981
6341.10 1941
6341.85 1979
6342.60 1979
6343.35 1904
6344.10 1890
6344.86 1890
6345.61 1982
6346.36 2047
6347.11 2021
6347.86 1975
6348.62 1970
6349.37 2037
6350.12 2052
6350.87 2153
6351.62 2198
6352.38 2276
6353.13 2371
6353.88 2525
6354.63 2640
6355.38 2674
6356.14 2704
6356.89 2714
6357.64 2740
6358.39 2550
6359.15 2470
6359.90 2452
6360.65 2377
6361.40 2244
6362.16 2214
6362.91 2172
6363.66 2135
6364.42 2037
6365.17 2085
6365.92 2131
6366.67 2212
6367.43 2327
6368.18 2400
6368.93 2698
6369.69 2788
6370.44 2850
6371.19 2900
6371.95 2688
6372.70 2596
6373.45 2425
6374.21 2283
6374.96 2267
6375.71 2204
6376.47 2140
6377.22 2144
6377.98 2151
6378.73 2157
6379.48 2135
6380.24 2195
6380.99 2205
6381.74 2154
6382.50 2325
6383.25 2259
6384.01 2379
6384.76 2298
6385.51 2265
6386.27 2192
6387.02 2078
6387.78 2089
6388.53 2079
6389.29 2038
6390.04 2015
6390.79 2040
6391.55 1962
6392.30 2001
6393.06 1939
6393.81 1947
6394.57 1928
6395.32 1951
6396.08 1918
6396.83 1869
6397.59 1921
6398.34 1951
6399.10 1845
6399.85 1837
6400.61 1916
6401.36 1926
6402.12 1875
6402.87 1871
6403.63 1832
6404.38 1873
6405.14 1833
6405.89 1814
6406.65 1810
6407.40 1759
6408.16 1806
6408.91 1791
6409.67 1836
6410.43 1844
6411.18 1873
6411.94 1874
6412.69 1835
6413.45 1807
6414.20 1891
6414.96 1808
6415.72 1852
6416.47 1835
6417.23 1935
6417.98 1954
6418.74 2010
6419.50 1980
6420.25 2000
6421.01 1962
6421.77 1817
6422.52 1847
6423.28 1787
6424.03 1858
6424.79 1855
6425.55 1772
6426.30 1751
6427.06 1795
6427.82 1814
6428.57 1811
6429.33 1828
6430.09 1739
6430.84 1757
6431.60 1818
6432.36 1797
6433.11 1823
6433.87 1871
6434.63 1831
6435.39 1804
6436.14 1861
6436.90 1944
6437.66 1949
6438.41 1888
6439.17 1906
6439.93 1900
6440.69 1950
6441.44 1966
6442.20 1961
6442.96 2018
6443.72 2034
6444.47 2008
6445.23 2035
6445.99 2010
6446.75 2024
6447.50 2004
6448.26 2026
6449.02 1988
6449.78 2081
6450.54 2129
6451.29 2051
6452.05 2021
6452.81 2063
6453.57 2051
6454.33 2043
6455.08 2088
6455.84 2050
6456.60 2111
6457.36 2122
6458.12 2085
6458.88 2145
6459.64 2135
6460.39 2192
6461.15 2226
6461.91 2214
6462.67 2170
6463.43 2204
6464.19 2262
6464.95 2329
6465.70 2438
6466.46 2513
6467.22 2550
6467.98 2563
6468.74 2615
6469.50 2649
6470.26 2596
6471.02 2516
6471.78 2531
6472.54 2481
6473.30 2497
6474.05 2495
6474.81 2483
6475.57 2579
6476.33 2553
6477.09 2561
6477.85 2662
6478.61 2647
6479.37 2715
6480.13 2879
6480.89 2883
6481.65 2884
6482.41 3020
6483.17 3134
6483.93 3076
6484.69 3071
6485.45 3155
6486.21 3044
6486.97 3141
6487.73 3131
6488.49 3252
6489.25 3273
6490.01 3327
6490.77 3350
6491.53 3464
6492.29 3628
6493.05 3706
6493.81 3742
6494.57 3831
6495.33 3812
6496.10 3771
6496.86 3725
6497.62 3822
6498.38 3807
6499.14 3806
6499.90 3729
6500.66 3759
6501.42 3621
6502.18 3704
6502.94 3810
6503.70 4108
6504.47 4374
6505.23 5028
6505.99 6155
6506.75 8075
6507.51 10718
6508.27 13529
6509.03 16386
6509.79 18452
6510.56 19725
6511.32 19633
6512.08 18257
6512.84 16647
6513.60 14605
6514.36 12503
6515.13 10706
6515.89 9059
6516.65 7608
6517.41 6679
6518.17 5867
6518.94 5418
6519.70 5114
6520.46 4805
6521.22 4633
6521.98 4421
6522.75 4232
6523.51 4220
6524.27 4237
6525.03 4284
6525.79 4267
6526.56 4538
6527.32 4648
6528.08 4980
6528.84 5073
6529.61 5332
6530.37 5303
6531.13 5128
6531.90 5081
6532.66 4926
6533.42 4961
6534.18 5166
6534.95 5574
6535.71 6263
6536.47 6944
6537.24 7693
6538.00 8015
6538.76 8141
6539.53 8086
6540.29 7631
6541.05 7163
6541.82 6387
6542.58 5815
6543.34 5482
6544.11 5025
6544.87 4864
6545.63 4844
6546.40 4918
6547.16 5063
6547.92 5121
6548.69 5127
6549.45 5005
6550.21 4971
6550.98 4676
6551.74 4480
6552.51 4355
6553.27 4116
6554.03 4000
6554.80 3886
6555.56 3783
6556.33 3702
6557.09 3660
6557.85 3680
6558.62 3613
6559.38 3593
6560.15 3613
6560.91 3571
6561.68 3621
6562.44 3652
6563.21 3661
6563.97 3789
6564.74 3803
6565.50 3863
6566.26 3845
6567.03 3878
6567.79 3854
6568.56 3842
6569.32 3850
6570.09 3922
6570.85 3948
6571.62 3905
6572.38 3836
6573.15 3993
6573.91 4023
6574.68 3988
6575.44 4111
6576.21 4184
6576.98 4182
6577.74 4209
6578.51 4220
6579.27 4164
6580.04 4225
6580.80 4143
6581.57 4148
6582.33 4207
6583.10 4250
6583.87 4323
6584.63 4432
6585.40 4395
6586.16 4361
6586.93 4395
6587.70 4329
6588.46 4259
6589.23 4139
6589.99 4151
6590.76 4171
6591.53 4192
6592.29 4324
6593.06 4404
6593.82 4572
6594.59 4804
6595.36 5114
6596.12 5243
6596.89 5348
6597.66 5423
6598.42 5600
6599.19 5636
6599.96 5572
6600.72 5377
6601.49 5188
6602.26 5012
6603.02 4835
6603.79 4529
6604.56 4377
6605.33 4268
6606.09 4056
6606.86 4002
6607.63 3939
6608.39 3961
6609.16 3898
6609.93 3940
6610.70 3882
6611.46 3959
6612.23 4034
6613.00 4004
6613.77 3957
6614.53 3994
6615.30 3880
6616.07 3862
6616.84 3975
6617.60 3887
6618.37 3929
6619.14 3896
6619.91 3974
6620.68 4088
6621.44 4126
6622.21 4304
6622.98 4668
6623.75 4799
6624.52 5078
6625.28 5174
6626.05 5110
6626.82 4975
6627.59 4928
6628.36 4771
6629.13 4561
6629.89 4483
6630.66 4382
6631.43 4363
6632.20 4313
6632.97 4439
6633.74 4622
6634.51 4893
6635.27 5117
6636.04 5405
6636.81 5575
6637.58 5732
6638.35 5627
6639.12 5697
6639.89 5978
6640.66 6224
6641.43 6615
6642.19 6983
6642.96 7170
6643.73 7324
6644.50 7282
6645.27 7096
6646.04 6800
6646.81 6464
6647.58 5972
6648.35 5492
6649.12 5058
6649.89 4616
6650.66 4249
6651.43 4124
6652.20 3887
6652.97 3800
6653.74 3695
6654.51 3585
6655.28 3549
6656.05 3443
6656.82 3493
6657.59 3476
6658.36 3404
6659.13 3381
6659.90 3414
6660.67 3299
6661.44 3256
6662.21 3278
6662.98 3296
6663.75 3226
6664.52 3193
6665.29 3182
6666.06 3251
6666.83 3094
6667.60 3195
6668.37 3125
6669.14 3130
6669.91 3260
6670.68 3327
6671.46 3521
6672.23 3627
6673.00 3611
6673.77 3632
6674.54 3680
6675.31 3734
6676.08 3697
6676.85 3651
6677.62 3655
6678.40 3729
6679.17 3727
6679.94 3813
6680.71 3893
6681.48 3873
6682.25 3844
6683.02 3921
6683.80 3877
6684.57 3993
6685.34 4068
6686.11 4309
6686.88 4403
6687.65 4492
6688.43 4534
6689.20 4508
6689.97 4319
6690.74 4121
6691.51 3817
6692.29 3709
6693.06 3539
6693.83 3245
6694.60 3207
6695.37 3097
6696.15 3039
6696.92 3059
6697.69 2966
6698.46 2945
6699.24 2946
6700.01 3008
6700.78 2980
6701.55 2907
6702.33 2914
6703.10 2949
6703.87 2915
6704.64 2902
6705.42 2867
6706.19 2892
6706.96 2883
6707.74 2724
6708.51 2794
6709.28 2716
6710.06 2661
6710.83 2633
6711.60 2562
6712.37 2610
6713.15 2650
6713.92 2612
6714.69 2528
6715.47 2449
6716.24 2504
6717.01 2497
6717.79 2511
6718.56 2532
6719.34 2518
6720.11 2513
6720.88 2428
6721.66 2422
6722.43 2374
6723.20 2428
6723.98 2416
6724.75 2421
6725.53 2441
6726.30 2474
6727.07 2427
6727.85 2418
6728.62 2331
6729.40 2373
6730.17 2314
6730.95 2329
6731.72 2405
6732.49 2353
6733.27 2398
6734.04 2382
6734.82 2491
6735.59 2477
6736.37 2452
6737.14 2493
6737.92 2530
6738.69 2452
6739.47 2561
6740.24 2559
6741.01 2487
6741.79 2537
6742.56 2582
6743.34 2613
6744.11 2587
6744.89 2537
6745.67 2590
6746.44 2688
6747.22 2686
6747.99 2677
6748.77 2812
6749.54 2823
6750.32 2824
6751.09 2892
6751.87 3022
6752.64 3203
6753.42 3313
6754.19 3511
6754.97 3747
6755.75 3866
6756.52 3826
6757.30 3675
6758.07 3577
6758.85 3483
6759.63 3196
6760.40 3096
6761.18 2987
6761.95 2925
6762.73 2865
6763.51 2792
6764.28 2754
6765.06 2727
6765.83 2761
6766.61 2810
6767.39 2861
6768.16 3066
6768.94 3151
6769.72 3203
6770.49 3240
6771.27 3222
6772.05 3202
6772.82 3162
6773.60 3058
6774.38 2935
6775.15 2754
6775.93 2689
6776.71 2672
6777.48 2674
6778.26 2669
6779.04 2575
6779.82 2537
6780.59 2500
6781.37 2516
6782.15 2538
6782.92 2527
6783.70 2469
6784.48 2412
6785.26 2417
6786.03 2345
6786.81 2405
6787.59 2516
6788.37 2495
6789.14 2416
6789.92 2404
6790.70 2433
6791.48 2382
6792.25 2302
6793.03 2263
6793.81 2225
6794.59 2234
6795.37 2248
6796.14 2197
6796.92 2146
6797.70 2122
6798.48 2193
6799.26 2200
6800.04 2160
6800.81 2236
6801.59 2279
6802.37 2259
6803.15 2199
6803.93 2248
6804.71 2262
6805.48 2382
6806.26 2483
6807.04 2387
6807.82 2366
6808.60 2382
6809.38 2409
6810.16 2335
6810.94 2267
6811.71 2324
6812.49 2132
6813.27 2187
6814.05 2221
6814.83 2202
6815.61 2264
6816.39 2283
6817.17 2246
6817.95 2278
6818.73 2197
6819.51 2180
6820.29 2306
6821.07 2250
6821.84 2297
6822.62 2293
6823.40 2302
6824.18 2214
6824.96 2165
6825.74 2186
6826.52 2146
6827.30 2133
6828.08 2147
6828.86 2142
6829.64 2063
6830.42 2074
6831.20 2081
6831.98 2106
6832.76 2126
6833.54 2168
6834.32 2149
6835.10 2251
6835.88 2411
6836.66 2781
6837.44 3195
6838.22 3716
6839.01 4215
6839.79 4632
6840.57 4960
6841.35 5227
6842.13 5154
6842.91 4836
6843.69 4594
6844.47 4257
6845.25 3865
6846.03 3527
6846.81 3252
6847.59 3049
6848.37 3029
6849.16 2993
6849.94 3092
6850.72 3298
6851.50 3599
6852.28 3703
6853.06 3762
6853.84 3747
6854.62 3795
6855.41 3597
6856.19 3342
6856.97 3126
6857.75 2919
6858.53 2774
6859.31 2615
6860.10 2578
6860.88 2531
6861.66 2445
6862.44 2433
6863.22 2409
6864.00 2418
6864.79 2414
6865.57 2386
6866.35 2340
6867.13 2384
6867.91 2430
6868.70 2385
6869.48 2456
6870.26 2382
6871.04 2440
6871.83 2488
6872.61 2481
6873.39 2540
6874.17 2625
6874.96 2560
6875.74 2687
6876.52 2869
6877.30 2936
6878.09 3026
6878.87 3055
6879.65 3137
6880.43 3220
6881.22 3347
6882.00 3685
6882.78 4076
6883.57 4387
6884.35 4608
6885.13 4666
6885.92 4523
6886.70 4452
6887.48 4391
6888.27 4357
6889.05 4366
6889.83 4475
6890.62 4562
6891.40 4539
6892.18 4412
6892.97 4141
6893.75 4083
6894.53 3859
6895.32 3671
6896.10 3584
6896.88 3390
6897.67 3212
6898.45 3139
6899.24 3073
6900.02 3076
6900.80 3015
6901.59 3002
6902.37 3057
6903.16 3009
6903.94 3088
6904.73 2954
6905.51 2933
6906.29 2919
6907.08 2890
6907.86 2849
6908.65 2811
6909.43 2807
6910.22 2868
6911.00 2780
6911.79 2812
6912.57 2733
6913.35 2676
6914.14 2671
6914.92 2638
6915.71 2676
6916.49 2696
6917.28 2668
6918.06 2729
6918.85 2734
6919.63 2786
6920.42 2710
6921.20 2650
6921.99 2610
6922.78 2652
6923.56 2684
6924.35 2676
6925.13 2683
6925.92 2709
6926.70 2707
6927.49 2711
6928.27 2802
6929.06 2902
6929.84 2867
6930.63 2888
6931.42 2852
6932.20 2798
6932.99 2863
6933.77 2818
6934.56 2852
6935.35 2811
6936.13 2831
6936.92 2901
6937.70 2933
6938.49 3007
6939.28 3056
6940.06 3268
6940.85 3492
6941.63 3626
6942.42 3762
6943.21 3983
6943.99 4147
6944.78 4186
6945.57 4123
6946.35 4095
6947.14 4305
6947.93 4334
6948.71 4419
6949.50 4633
6950.29 4764
6951.07 4909
6951.86 4835
6952.65 4675
6953.44 4562
6954.22 4351
6955.01 4143
6955.80 4179
6956.58 4042
6957.37 3868
6958.16 3880
6958.95 3935
6959.73 3875
6960.52 3796
6961.31 3818
6962.09 3838
6962.88 3806
6963.67 3944
6964.46 3999
6965.25 4092
6966.03 4301
6966.82 4440
6967.61 4674
6968.40 4828
6969.18 4980
6969.97 5267
6970.76 5547
6971.55 5560
6972.34 5649
6973.12 5618
6973.91 5385
6974.70 5384
6975.49 5239
6976.28 5419
6977.07 5482
6977.85 5491
6978.64 5643
6979.43 5861
6980.22 6032
6981.01 6548
6981.80 7083
6982.59 8184
6983.37 9595
6984.16 11782
6984.95 14507
6985.74 17335
6986.53 19985
6987.32 22044
6988.11 22918
6988.90 22735
6989.69 21550
6990.47 19765
6991.26 17701
6992.05 15263
6992.84 13137
6993.63 11236
6994.42 9592
6995.21 8225
6996.00 7131
6996.79 6346
6997.58 5629
6998.37 5052
6999.16 4745
6999.95 4458
7000.74 4240
7001.53 4068
7002.32 3945
7003.11 3786
7003.90 3677
7004.69 3689
7005.48 3586
7006.27 3329
7007.06 3242
7007.85 3187
7008.64 3190
7009.43 3175
7010.22 3139
7011.01 3200
7011.80 3321
7012.59 3487
7013.38 3623
7014.17 3715
7014.96 3860
7015.75 3857
7016.54 3781
7017.33 3749
7018.12 3660
7018.91 3627
7019.70 3619
7020.49 3600
7021.28 3661
7022.07 3860
7022.87 4081
7023.66 4191
7024.45 4441
7025.24 4659
7026.03 4757
7026.82 4923
7027.61 4785
7028.40 4815
7029.19 4936
7029.99 4818
7030.78 4550
7031.57 4350
7032.36 4127
7033.15 3995
7033.94 3735
7034.74 3589
7035.53 3505
7036.32 3436
7037.11 3408
7037.90 3421
7038.69 3385
7039.49 3327
7040.28 3317
7041.07 3392
7041.86 3402
7042.65 3429
7043.45 3392
7044.24 3417
7045.03 3478
7045.82 3439
7046.61 3495
7047.41 3502
7048.20 3587
7048.99 3533
7049.78 3659
7050.58 3696
7051.37 3862
7052.16 4007
7052.95 4086
7053.75 4063
7054.54 3975
7055.33 3820
7056.13 3798
7056.92 3673
7057.71 3571
7058.50 3447
7059.30 3537
7060.09 3619
7060.88 3618
7061.68 3696
7062.47 3619
7063.26 3547
7064.06 3512
7064.85 3490
7065.64 3509
7066.44 3317
7067.23 3272
7068.02 3157
7068.82 3083
7069.61 3160
7070.40 3063
7071.20 3084
7071.99 2986
7072.78 2831
7073.58 2845
7074.37 2829
7075.17 2855
7075.96 2784
7076.75 2685
7077.55 2606
7078.34 2650
7079.14 2554
7079.93 2522
7080.72 2580
7081.52 2514
7082.31 2635
7083.11 2560
7083.90 2584
7084.70 2592
7085.49 2624
7086.28 2676
7087.08 2694
7087.87 2772
7088.67 2990
7089.46 2950
7090.26 2983
7091.05 2943
7091.85 2911
7092.64 2853
7093.44 2692
7094.23 2600
7095.03 2501
7095.82 2423
7096.62 2383
7097.41 2328
7098.21 2247
7099.00 2255
7099.80 2241
7100.59 2255
7101.39 2192
7102.18 2162
7102.98 2152
7103.77 2208
7104.57 2238
7105.37 2101
7106.16 2042
7106.96 2052
7107.75 1997
7108.55 2008
7109.34 1955
7110.14 1906
7110.94 1952
7111.73 1997
7112.53 2006
7113.32 1983
7114.12 1917
7114.92 1935
7115.71 1873
7116.51 1912
7117.30 1922
7118.10 1911
7118.90 1898
7119.69 1870
7120.49 1843
7121.29 1896
7122.08 1831
7122.88 1898
7123.68 1863
7124.47 1915
7125.27 1867
7126.07 1917
7126.86 1934
7127.66 1967
7128.46 1961
7129.25 1976
7130.05 1981
7130.85 2068
7131.64 2096
7132.44 2054
7133.24 2055
7134.04 2036
7134.83 2015
7135.63 1942
7136.43 1931
7137.23 1890
7138.02 1814
7138.82 1814
7139.62 1760
7140.42 1723
7141.21 1741
7142.01 1740
7142.81 1769
7143.61 1744
7144.40 1650
7145.20 1676
7146.00 1648
7146.80 1696
7147.59 1688
7148.39 1633
7149.19 1665
7149.99 1655
7150.79 1681
7151.59 1612
7152.38 1684
7153.18 1709
7153.98 1631
7154.78 1635
7155.58 1647
7156.38 1634
7157.17 1675
7157.97 1660
7158.77 1651
7159.57 1673
7160.37 1656
7161.17 1653
7161.97 1607
7162.76 1606
7163.56 1634
7164.36 1641
7165.16 1613
7165.96 1621
7166.76 1562
7167.56 1618
7168.36 1580
7169.16 1565
7169.96 1551
7170.75 1641
7171.55 1590
7172.35 1513
7173.15 1490
7173.95 1511
7174.75 1505
7175.55 1506
7176.35 1531
7177.15 1473
7177.95 1466
7178.75 1403
7179.55 1461
7180.35 1404
7181.15 1413
7181.95 1448
7182.75 1415
7183.55 1487
7184.35 1506
7185.15 1534
7185.95 1492
7186.75 1491
7187.55 1520
7188.35 1435
7189.15 1400
7189.95 1415
7190.75 1432
7191.55 1399
7192.35 1422
7193.15 1449
7193.95 1448
7194.75 1422
7195.55 1408
7196.35 1393
7197.15 1432
7197.95 1400
7198.76 1461
7199.56 1425
7200.36 1389
7201.16 1387
7201.96 1394
7202.76 1385
7203.56 1345
7204.36 1421
7205.16 1434
7205.96 1365
7206.77 1410
7207.57 1336
7208.37 1380
7209.17 1392
7209.97 1342
7210.77 1355
7211.57 1401
7212.38 1477
7213.18 1535
7213.98 1501
7214.78 1497
7215.58 1501
7216.38 1493
7217.19 1539
7217.99 1502
7218.79 1594
7219.59 1537
7220.39 1515
7221.20 1536
7222.00 1577
7222.80 1569
7223.60 1577
7224.40 1515
7225.21 1492
7226.01 1542
7226.81 1515
7227.61 1502
7228.42 1505
7229.22 1533
7230.02 1512
7230.82 1527
7231.63 1622
7232.43 1595
7233.23 1576
7234.03 1643
7234.84 1714
7235.64 1817
7236.44 1867
7237.25 1965
7238.05 2126
7238.85 2159
7239.65 2198
7240.46 2162
7241.26 2098
7242.06 1980
7242.87 1949
7243.67 1742
7244.47 1746
7245.28 1686
7246.08 1632
7246.88 1579
7247.69 1577
7248.49 1576
7249.30 1577
7250.10 1568
7250.90 1553
7251.71 1521
7252.51 1523
7253.31 1549
7254.12 1561
7254.92 1515
7255.73 1522
7256.53 1565
7257.33 1642
7258.14 1610
7258.94 1551
7259.75 1569
7260.55 1556
7261.35 1528
7262.16 1543
7262.96 1548
7263.77 1517
7264.57 1541
7265.38 1566
7266.18 1540
7266.99 1577
7267.79 1592
7268.59 1613
7269.40 1582
7270.20 1582
7271.01 1576
7271.81 1619
7272.62 1641
7273.42 1639
7274.23 1624
7275.03 1621
7275.84 1607
7276.64 1610
7277.45 1649
7278.25 1657
7279.06 1672
7279.86 1623
7280.67 1676
7281.48 1764
7282.28 1848
7283.09 1978
7283.89 2143
7284.70 2301
7285.50 2482
7286.31 2689
7287.11 2643
7287.92 2662
7288.73 2664
7289.53 2469
7290.34 2354
7291.14 2261
7291.95 2099
7292.76 1989
7293.56 1913
7294.37 1853
7295.17 1811
7295.98 1813
7296.79 1783
7297.59 1822
7298.40 1759
7299.21 1781
7300.01 1740
7300.82 1710
7301.62 1765
7302.43 1699
7303.24 1789
7304.04 1825
7304.85 1842
7305.66 1804
7306.46 1828
7307.27 1849
7308.08 1833
7308.89 1917
7309.69 1992
7310.50 2131
7311.31 2138
7312.11 2142
7312.92 2142
7313.73 2213
7314.53 2177
7315.34 2179
7316.15 2231
7316.96 2337
7317.76 2369
7318.57 2560
7319.38 2849
7320.19 3165
7320.99 3535
7321.80 3714
7322.61 3792
7323.42 3758
7324.22 3506
7325.03 3235
7325.84 3128
7326.65 2918
7327.46 2761
7328.26 2599
7329.07 2474
7329.88 2323
7330.69 2213
7331.50 2163
7332.30 2161
7333.11 2109
7333.92 2046
7334.73 2070
7335.54 2045
7336.35 2108
7337.15 2145
7337.96 2183
7338.77 2180
7339.58 2232
7340.39 2323
7341.20 2362
7342.01 2483
7342.82 2506
7343.62 2509
7344.43 2403
7345.24 2315
7346.05 2267
7346.86 2184
7347.67 2066
7348.48 2048
7349.29 2024
7350.10 1995
7350.91 1907
7351.71 1875
7352.52 1877
7353.33 1859
7354.14 1801
7354.95 1821
7355.76 1833
7356.57 1808
7357.38 1869
7358.19 1910
7359.00 1999
7359.81 2041
7360.62 2130
7361.43 2210
7362.24 2309
7363.05 2330
7363.86 2360
7364.67 2376
7365.48 2361
7366.29 2251
7367.10 2268
7367.91 2239
7368.72 2108
7369.53 2028
7370.34 2018
7371.15 1881
7371.96 1842
7372.77 1901
7373.58 1742
7374.39 1716
7375.20 1726
7376.01 1724
7376.82 1740
7377.63 1710
7378.45 1733
7379.26 1853
7380.07 1861
7380.88 1924
7381.69 2030
7382.50 2139
7383.31 2155
7384.12 2183
7384.93 2187
7385.74 2110
7386.56 2006
7387.37 1960
7388.18 1918
7388.99 1873
7389.80 1828
7390.61 1731
7391.42 1694
7392.24 1628
7393.05 1667
7393.86 1659
7394.67 1574
7395.48 1563
7396.29 1592
7397.10 1566
7397.92 1532
7398.73 1618
7399.54 1572
7400.35 1624
7401.16 1718
7401.98 1747
7402.79 1800
7403.60 1663
7404.41 1744
7405.23 1726
7406.04 1653
7406.85 1654
7407.66 1702
7408.47 1605
7409.29 1566
7410.10 1559
7410.91 1519
7411.72 1495
7412.54 1456
7413.35 1410
7414.16 1430
7414.98 1385
7415.79 1351
7416.60 1312
7417.41 1317
7418.23 1386
7419.04 1360
7419.85 1371
7420.67 1381
7421.48 1356
7422.29 1346
7423.11 1283
7423.92 1260
7424.73 1307
7425.54 1324
7426.36 1297
7427.17 1300
7427.99 1277
7428.80 1252
7429.61 1300
7430.43 1277
7431.24 1265
7432.05 1258
7432.87 1233
7433.68 1259
7434.49 1234
7435.31 1269
7436.12 1214
7436.94 1234
7437.75 1277
7438.56 1288
7439.38 1259
7440.19 1248
7441.01 1289
7441.82 1316
7442.64 1254
7443.45 1296
7444.26 1323
7445.08 1300
7445.89 1318
7446.71 1300
7447.52 1251
7448.34 1185
7449.15 1194
7449.97 1186
7450.78 1188
7451.59 1206
7452.41 1237
7453.22 1213
7454.04 1189
7454.85 1150
7455.67 1174
7456.48 1152
7457.30 1226
7458.11 1219
7458.93 1218
7459.74 1212
7460.56 1139
7461.38 1172
7462.19 1203
7463.01 1181
7463.82 1153
7464.64 1154
7465.45 1154
7466.27 1129
7467.08 1180
7467.90 1202
7468.72 1214
7469.53 1198
7470.35 1208
7471.16 1191
7471.98 1236
7472.79 1175
7473.61 1194
7474.43 1247
7475.24 1197
7476.06 1253
7476.87 1275
7477.69 1230
7478.51 1214
7479.32 1212
7480.14 1233
7480.96 1186
7481.77 1232
7482.59 1216
7483.41 1213
7484.22 1221
7485.04 1198
7485.85 1206
7486.67 1244
7487.49 1237
7488.31 1180
7489.12 1151
7489.94 1223
7490.76 1182
7491.57 1186
7492.39 1184
7493.21 1154
7494.02 1154
7494.84 1214
7495.66 1173
7496.48 1200
7497.29 1129
7498.11 1147
7498.93 1178
7499.74 1179
7500.56 1181
7501.38 1117
7502.20 1116
7503.01 1188
7503.83 1218
7504.65 1217
7505.47 1190
7506.29 1201
7507.10 1248
7507.92 1195
7508.74 1224
7509.56 1158
7510.37 1134
7511.19 1169
7512.01 1172
7512.83 1181
7513.65 1168
7514.47 1176
7515.28 1165
7516.10 1125
7516.92 1179
7517.74 1145
7518.56 1165
7519.38 1145
7520.19 1104
7521.01 1122
7521.83 1127
7522.65 1073
7523.47 1090
7524.29 1083
7525.11 1124
7525.92 1159
7526.74 1087
7527.56 1100
7528.38 1098
7529.20 1165
7530.02 1196
7530.84 1150
7531.66 1112
7532.48 1151
7533.30 1152
7534.12 1162
7534.93 1193
7535.75 1146
7536.57 1119
7537.39 1131
7538.21 1125
7539.03 1103
7539.85 1118
7540.67 1155
7541.49 1106
7542.31 1092
7543.13 1080
7543.95 1126
7544.77 1133
7545.59 1108
7546.41 1106
7547.23 1115
7548.05 1115
7548.87 1115
7549.69 1103
7550.51 1060
7551.33 1121
7552.15 1137
7552.97 1104
7553.79 1045
7554.61 1128
7555.43 1161
7556.25 1199
7557.07 1194
7557.89 1130
7558.71 1133
7559.53 1164
7560.36 1190
7561.18 1191
7562.00 1203
7562.82 1215
7563.64 1202
7564.46 1198
7565.28 1161
7566.10 1206
7566.92 1205
7567.74 1239
7568.56 1257
7569.39 1187
7570.21 1169
7571.03 1225
7571.85 1224
7572.67 1226
7573.49 1196
7574.31 1252
7575.14 1246
7575.96 1251
7576.78 1244
7577.60 1326
7578.42 1277
7579.24 1279
7580.06 1283
7580.89 1285
7581.71 1267
7582.53 1268
7583.35 1299
7584.17 1315
7585.00 1308
7585.82 1337
7586.64 1331
7587.46 1320
7588.29 1304
7589.11 1288
7589.93 1271
7590.75 1333
7591.57 1350
7592.40 1384
7593.22 1427
7594.04 1381
7594.86 1408
7595.69 1411
7596.51 1432
7597.33 1460
7598.15 1472
7598.98 1458
7599.80 1461
7600.62 1535
7601.45 1518
7602.27 1621
7603.09 1596
7603.92 1625
7604.74 1673
7605.56 1696
7606.38 1702
7607.21 1740
7608.03 1748
7608.85 1723
7609.68 1708
7610.50 1744
7611.32 1748
7612.15 1720
7612.97 1708
7613.80 1710
7614.62 1775
7615.44 1768
7616.27 1856
7617.09 1954
7617.91 2000
7618.74 2094
7619.56 2209
7620.39 2354
7621.21 2433
7622.03 2397
7622.86 2416
7623.68 2392
7624.51 2245
7625.33 2224
7626.15 2230
7626.98 2179
7627.80 2113
7628.63 2133
7629.45 2114
7630.28 2079
7631.10 2053
7631.93 2054
7632.75 2103
7633.58 2106
7634.40 2056
7635.22 2061
7636.05 1985
7636.87 1983
7637.70 1913
7638.52 1839
7639.35 1846
7640.17 1756
7641.00 1725
7641.82 1660
7642.65 1726
7643.47 1683
7644.30 1717
7645.13 1821
7645.95 1813
7646.78 1758
7647.60 1904
7648.43 1966
7649.25 2131
7650.08 2179
7650.90 2199
7651.73 2196
7652.55 2172
7653.38 2164
7654.21 2122
7655.03 2042
7655.86 1986
7656.68 1885
7657.51 1790
7658.34 1749
7659.16 1652
7659.99 1610
7660.81 1572
7661.64 1505
7662.47 1482
7663.29 1511
7664.12 1458
7664.95 1495
7665.77 1494
7666.60 1478
7667.42 1496
7668.25 1485
7669.08 1469
7669.90 1439
7670.73 1470
7671.56 1414
7672.38 1415
7673.21 1451
7674.04 1368
7674.87 1307
7675.69 1401
7676.52 1390
7677.35 1359
7678.17 1380
7679.00 1435
7679.83 1358
7680.65 1343
7681.48 1389
7682.31 1335
7683.14 1357
7683.96 1402
7684.79 1425
7685.62 1505
7686.45 1503
7687.27 1629
7688.10 1638
7688.93 1634
7689.76 1603
7690.58 1572
7691.41 1596
7692.24 1555
7693.07 1527
7693.90 1550
7694.72 1494
7695.55 1482
7696.38 1454
7697.21 1533
7698.04 1556
7698.86 1592
7699.69 1644
7700.52 1619
7701.35 1660
7702.18 1641
7703.01 1663
7703.83 1639
7704.66 1591
7705.49 1550
7706.32 1517
7707.15 1503
7707.98 1390
7708.81 1389
7709.63 1398
7710.46 1404
7711.29 1397
7712.12 1377
7712.95 1333
7713.78 1352
7714.61 1318
7715.44 1261
7716.27 1318
7717.10 1294
7717.93 1272
7718.75 1301
7719.58 1323
7720.41 1318
7721.24 1309
7722.07 1337
7722.90 1286
7723.73 1286
7724.56 1251
7725.39 1302
7726.22 1289
7727.05 1251
7727.88 1282
7728.71 1297
7729.54 1343
7730.37 1352
7731.20 1402
7732.03 1360
7732.86 1314
7733.69 1358
7734.52 1296
7735.35 1311
7736.18 1283
7737.01 1224
7737.84 1195
7738.67 1179
7739.50 1217
7740.33 1178
7741.16 1160
7741.99 1165
7742.82 1194
7743.65 1209
7744.48 1167
7745.31 1221
7746.14 1237
7746.98 1320
7747.81 1374
7748.64 1503
7749.47 1488
7750.30 1539
7751.13 1496
7751.96 1474
7752.79 1465
7753.62 1419
7754.45 1413
7755.29 1351
7756.12 1295
7756.95 1249
7757.78 1205
7758.61 1246
7759.44 1180
7760.27 1185
7761.11 1173
7761.94 1166
7762.77 1161
7763.60 1145
7764.43 1121
7765.26 1128
7766.10 1176
7766.93 1155
7767.76 1142
7768.59 1108
7769.42 1113
7770.26 1113
7771.09 1086
7771.92 1047
7772.75 1072
7773.58 1128
7774.42 1114
7775.25 1081
7776.08 1101
7776.91 1064
7777.75 1086
7778.58 1101
7779.41 1069
7780.24 1071
7781.08 1130
7781.91 1159
7782.74 1157
7783.57 1156
7784.41 1138
7785.24 1116
7786.07 1157
7786.91 1161
7787.74 1176
7788.57 1192
7789.40 1161
7790.24 1153
7791.07 1185
7791.90 1169
7792.74 1154
7793.57 1160
7794.40 1142
7795.24 1185
7796.07 1153
7796.90 1179
7797.74 1185
7798.57 1199
7799.40 1269
7800.24 1261
7801.07 1254
7801.91 1290
7802.74 1306
7803.57 1282
7804.41 1282
7805.24 1337
7806.07 1295
7806.91 1260
7807.74 1219
7808.58 1278
7809.41 1298
7810.25 1314
7811.08 1303
7811.91 1372
7812.75 1424
7813.58 1426
7814.42 1434
7815.25 1455
7816.09 1526
7816.92 1543
7817.75 1603
7818.59 1612
7819.42 1606
7820.26 1585
7821.09 1659
7821.93 1681
7822.76 1751
7823.60 1820
7824.43 1927
7825.27 1878
7826.10 1856
7826.94 1878
7827.77 1805
7828.61 1767
7829.44 1706
7830.28 1700
7831.11 1668
7831.95 1602
7832.78 1608
7833.62 1557
7834.46 1570
7835.29 1574
7836.13 1589
7836.96 1649
7837.80 1642
7838.63 1618
7839.47 1557
7840.31 1560
7841.14 1537
7841.98 1469
7842.81 1466
7843.65 1442
7844.48 1418
7845.32 1434
7846.16 1389
7846.99 1346
7847.83 1318
7848.67 1299
7849.50 1315
7850.34 1351
7851.17 1312
7852.01 1293
7852.85 1259
7853.68 1292
7854.52 1288
7855.36 1229
7856.19 1263
7857.03 1271
7857.87 1340
7858.70 1311
7859.54 1269
7860.38 1294
7861.21 1373
7862.05 1355
7862.89 1327
7863.72 1332
7864.56 1345
7865.40 1330
7866.24 1309
7867.07 1249
7867.91 1327
7868.75 1272
7869.59 1277
7870.42 1265
7871.26 1314
7872.10 1356
7872.94 1340
7873.77 1350
7874.61 1394
7875.45 1394
7876.29 1420
7877.12 1529
7877.96 1540
7878.80 1595
7879.64 1629
7880.47 1736
7881.31 1759
7882.15 1864
7882.99 1770
7883.83 1827
7884.66 1778
7885.50 1806
7886.34 1765
7887.18 1708
7888.02 1656
7888.86 1610
7889.69 1578
7890.53 1553
7891.37 1595
7892.21 1669
7893.05 1655
7893.89 1645
7894.73 1676
7895.56 1715
7896.40 1721
7897.24 1694
7898.08 1639
7898.92 1615
7899.76 1594
7900.60 1554
7901.44 1403
7902.28 1451
7903.12 1457
7903.95 1423
7904.79 1426
7905.63 1400
7906.47 1437
7907.31 1454
7908.15 1387
7908.99 1380
7909.83 1372
7910.67 1371
7911.51 1410
7912.35 1429
7913.19 1438
7914.03 1442
7914.87 1479
7915.71 1580
7916.55 1648
7917.39 1760
7918.23 1806
7919.07 1901
7919.91 1952
7920.75 1926
7921.59 1912
7922.43 1905
7923.27 1845
7924.11 1803
7924.95 1703
7925.79 1703
7926.63 1638
7927.47 1512
7928.31 1480
7929.15 1429
7929.99 1330
7930.83 1318
7931.67 1343
7932.51 1321
7933.35 1312
7934.19 1263
7935.04 1200
7935.88 1240
7936.72 1265
7937.56 1251
7938.40 1228
7939.24 1215
7940.08 1288
7940.92 1240
7941.76 1227
7942.60 1312
7943.45 1285
7944.29 1294
7945.13 1281
7945.97 1285
7946.81 1303
7947.65 1335
7948.49 1358
7949.34 1349
7950.18 1379
7951.02 1377
7951.86 1354
7952.70 1386
7953.54 1397
7954.39 1415
7955.23 1447
7956.07 1504
7956.91 1517
7957.75 1663
7958.60 1512
7959.44 1626
7960.28 1674
7961.12 1602
7961.96 1556
7962.81 1600
7963.65 1545
7964.49 1492
7965.33 1478
7966.18 1482
7967.02 1492
7967.86 1611
7968.70 1666
7969.55 1697
7970.39 1792
7971.23 1814
7972.08 1734
7972.92 1632
7973.76 1634
7974.60 1536
7975.45 1473
7976.29 1442
7977.13 1393
7977.98 1350
7978.82 1315
7979.66 1283
7980.51 1311
7981.35 1236
7982.19 1239
7983.04 1261
7983.88 1257
7984.72 1189
7985.57 1157
7986.41 1223
7987.25 1190
7988.10 1152
7988.94 1222
7989.78 1176
7990.63 1160
7991.47 1162
7992.32 1100
7993.16 1129
7994.00 1106
7994.85 1083
7995.69 1065
7996.54 1049
7997.38 1035
7998.22 1023
7999.07 966
7999.91 1047
8000.76 1057
8001.60 1069
8002.45 1024
8003.29 985
8004.13 1008
8004.98 1004
8005.82 956
8006.67 969
8007.51 981
8008.36 978
8009.20 966
8010.05 996
8010.89 996
8011.74 959
8012.58 964
8013.43 926
8014.27 893
8015.12 867
8015.96 863
8016.81 873
8017.65 888
8018.50 917
8019.34 919
8020.19 907
8021.03 914
8021.88 906
8022.72 893
8023.57 900
8024.41 883
8025.26 839
8026.11 867
8026.95 905
8027.80 896
8028.64 898
8029.49 906
8030.33 910
8031.18 924
8032.03 910
8032.87 907
8033.72 917
8034.56 907
8035.41 877
8036.26 810
8037.10 843
8037.95 881
8038.80 893
8039.64 918
8040.49 858
8041.34 861
8042.18 867
8043.03 915
8043.87 905
8044.72 868
8045.57 871
8046.41 895
8047.26 918
8048.11 900
8048.96 867
8049.80 893
8050.65 912
8051.50 863
8052.34 870
8053.19 859
8054.04 886
8054.88 827
8055.73 855
8056.58 873
8057.43 892
8058.27 848
8059.12 890
8059.97 859
8060.82 845
8061.66 830
8062.51 876
8063.36 864
8064.21 842
8065.05 798
8065.90 860
8066.75 834
8067.60 852
8068.44 853
8069.29 821
8070.14 837
8070.99 837
8071.84 828
8072.68 817
8073.53 816
8074.38 898
8075.23 844
8076.08 793
8076.93 789
8077.77 787
8078.62 803
8079.47 839
8080.32 823
8081.17 796
8082.02 781
8082.87 794
8083.71 817
8084.56 784
8085.41 820
8086.26 807
8087.11 808
8087.96 804
8088.81 845
8089.66 847
8090.51 832
8091.35 849
8092.20 831
8093.05 765
8093.90 787
8094.75 776
8095.60 804
8096.45 808
8097.30 776
8098.15 787
8099.00 778
8099.85 760
8100.70 769
8101.55 760
8102.40 808
8103.25 798
8104.10 752
8104.95 805
8105.80 802
8106.65 783
8107.50 830
8108.35 820
8109.20 775
8110.05 833
8110.90 809
8111.75 832
8112.60 817
8113.45 794
8114.30 773
8115.15 765
8116.00 788
8116.85 819
8117.70 831
8118.55 787
8119.40 770
8120.25 827
8121.10 796
8121.95 847
8122.80 839
8123.65 840
8124.50 797
8125.35 840
8126.20 820
8127.06 874
8127.91 871
8128.76 859
8129.61 827
8130.46 865
8131.31 900
8132.16 882
8133.01 892
8133.86 915
8134.72 959
8135.57 935
8136.42 934
8137.27 952
8138.12 916
8138.97 887
8139.83 895
8140.68 880
8141.53 904
8142.38 875
8143.23 864
8144.08 867
8144.94 850
8145.79 856
8146.64 847
8147.49 865
8148.34 866
8149.20 872
8150.05 862
8150.90 868
8151.75 899
8152.60 871
8153.46 845
8154.31 918
8155.16 918
8156.01 947
8156.87 907
8157.72 944
8158.57 980
8159.42 949
8160.28 945
8161.13 965
8161.98 913
8162.84 927
8163.69 861
8164.54 854
8165.39 864
8166.25 819
8167.10 811
8167.95 765
8168.81 802
8169.66 791
8170.51 831
8171.37 830
8172.22 786
8173.07 814
8173.93 790
8174.78 808
8175.63 817
8176.49 799
8177.34 784
8178.19 814
8179.05 772
8179.90 807
8180.76 771
8181.61 754
8182.46 783
8183.32 752
8184.17 734
8185.02 732
8185.88 753
8186.73 774
8187.59 768
8188.44 782
8189.30 762
8190.15 753
8191.00 752
8191.86 734
8192.71 728
8193.57 775
8194.42 793
8195.28 771
8196.13 751
8196.99 755
8197.84 808
8198.69 779
8199.55 776
8200.40 797
8201.26 825
8202.11 757
8202.97 758
8203.82 750
8204.68 758
8205.53 749
8206.39 781
8207.24 766
8208.10 762
8208.95 754
8209.81 795
8210.67 739
8211.52 754
8212.38 714
8213.23 724
8214.09 707
8214.94 764
8215.80 779
8216.65 794
8217.51 781
8218.37 738
8219.22 762
8220.08 761
8220.93 765
8221.79 783
8222.64 842
8223.50 784
8224.36 780
8225.21 819
8226.07 823
8226.92 867
8227.78 788
8228.64 786
8229.49 787
8230.35 784
8231.21 800
8232.06 742
8232.92 740
8233.78 765
8234.63 727
8235.49 739
8236.35 743
8237.20 707
8238.06 698
8238.92 722
8239.77 724
8240.63 748
8241.49 702
8242.34 716
8243.20 752
8244.06 717
8244.91 748
8245.77 749
8246.63 789
8247.49 757
8248.34 741
8249.20 769
8250.06 753
8250.92 729
8251.77 715
8252.63 730
8253.49 715
8254.35 732
8255.20 753
8256.06 743
8256.92 735
8257.78 717
8258.63 724
8259.49 747
8260.35 747
8261.21 749
8262.07 747
8262.92 748
8263.78 721
8264.64 740
8265.50 710
8266.36 736
8267.22 737
8268.07 754
8268.93 763
8269.79 759
8270.65 740
8271.51 821
8272.37 792
8273.22 795
8274.08 807
8274.94 810
8275.80 810
8276.66 839
8277.52 824
8278.38 852
8279.24 882
8280.09 929
8280.95 956
8281.81 891
8282.67 890
8283.53 934
8284.39 956
8285.25 902
8286.11 891
8286.97 837
8287.83 827
8288.69 848
8289.55 870
8290.41 906
8291.26 858
8292.12 863
8292.98 916
8293.84 918
8294.70 949
8295.56 940
8296.42 895
8297.28 913
8298.14 924
8299.00 912
8299.86 954
8300.72 897
8301.58 918
8302.44 880
8303.30 848
8304.16 813
8305.02 799
8305.88 805
8306.74 806
8307.60 813
8308.46 783
8309.33 715
8310.19 767
8311.05 788
8311.91 783
8312.77 816
8313.63 793
8314.49 821
8315.35 765
8316.21 797
8317.07 772
8317.93 780
8318.79 787
8319.65 761
8320.52 761
8321.38 806
8322.24 742
8323.10 769
8323.96 764
8324.82 759
8325.68 751
8326.54 773
8327.41 762
8328.27 758
8329.13 765
8329.99 780
8330.85 816
8331.71 795
8332.57 798
8333.44 745
8334.30 787
8335.16 801
8336.02 762
8336.88 746
8337.75 749
8338.61 725
8339.47 719
8340.33 758
8341.19 781
8342.06 770
8342.92 760
8343.78 756
8344.64 793
8345.50 775
8346.37 782
8347.23 805
8348.09 788
8348.95 793
8349.82 750
8350.68 776
8351.54 785
8352.40 777
8353.27 780
8354.13 752
8354.99 758
8355.86 777
8356.72 764
8357.58 752
8358.45 731
8359.31 747
8360.17 766
8361.03 751
8361.90 803
8362.76 767
8363.62 768
8364.49 754
8365.35 734
8366.21 700
8367.08 716
8367.94 756
8368.80 805
8369.67 779
8370.53 794
8371.40 775
8372.26 730
8373.12 773
8373.99 798
8374.85 824
8375.71 798
8376.58 805
8377.44 775
8378.31 747
8379.17 783
8380.03 806
8380.90 768
8381.76 822
8382.63 783
8383.49 827
8384.36 831
8385.22 774
8386.08 805
8386.95 800
8387.81 826
8388.68 785
8389.54 795
8390.41 807
8391.27 773
8392.14 796
8393.00 844
8393.87 808
8394.73 792
8395.60 830
8396.46 831
8397.33 824
8398.19 780
8399.06 771
8399.92 814
8400.79 822
8401.65 826
8402.52 792
8403.38 873
8404.25 852
8405.11 837
8405.98 893
8406.84 897
8407.71 882
8408.58 895
8409.44 871
8410.31 920
8411.17 935
8412.04 950
8412.90 949
8413.77 896
8414.64 935
8415.50 920
8416.37 927
8417.23 959
8418.10 917
8418.97 948
8419.83 920
8420.70 947
8421.56 977
8422.43 990
8423.30 1008
8424.16 1006
8425.03 1076
8425.90 1048
8426.76 1069
8427.63 1035
8428.50 1060
8429.36 1076
8430.23 1098
8431.10 1142
8431.96 1112
8432.83 1139
8433.70 1219
8434.56 1186
8435.43 1200
8436.30 1217
8437.16 1206
8438.03 1294
8438.90 1267
8439.77 1296
8440.63 1252
8441.50 1330
8442.37 1377
8443.24 1418
8444.10 1452
8444.97 1511
8445.84 1582
8446.71 1637
8447.57 1624
8448.44 1603
8449.31 1660
8450.18 1739
8451.04 1703
8451.91 1744
8452.78 1753
8453.65 1840
8454.52 2037
8455.38 2260
8456.25 2478
8457.12 2556
8457.99 2713
8458.86 2845
8459.72 2952
8460.59 2928
8461.46 2808
8462.33 2692
8463.20 2565
8464.07 2453
8464.93 2273
8465.80 2029
8466.67 1934
8467.54 1801
8468.41 1752
8469.28 1638
8470.15 1601
8471.02 1554
8471.88 1542
8472.75 1458
8473.62 1443
8474.49 1418
8475.36 1449
8476.23 1430
8477.10 1413
8477.97 1385
8478.84 1431
8479.71 1458
8480.58 1522
8481.44 1528
8482.31 1603
8483.18 1628
8484.05 1678
8484.92 1730
8485.79 1701
8486.66 1691
8487.53 1649
8488.40 1618
8489.27 1519
8490.14 1525
8491.01 1489
8491.88 1442
8492.75 1451
8493.62 1408
8494.49 1477
8495.36 1484
8496.23 1465
8497.10 1376
8497.97 1428
8498.84 1426
8499.71 1408
8500.58 1381
8501.45 1349
8502.32 1291
8503.19 1315
8504.06 1309
8504.93 1362
8505.80 1347
8506.67 1333
8507.55 1333
8508.42 1369
8509.29 1357
8510.16 1337
8511.03 1385
8511.90 1368
8512.77 1333
8513.64 1350
8514.51 1361
8515.38 1397
8516.25 1463
8517.13 1394
8518.00 1420
8518.87 1431
8519.74 1441
8520.61 1505
8521.48 1479
8522.35 1497
8523.23 1614
8524.10 1673
8524.97 1785
8525.84 1931
8526.71 1999
8527.58 2103
8528.46 2190
8529.33 2212
8530.20 2203
8531.07 2133
8531.94 2125
8532.81 1982
8533.69 1935
8534.56 1844
8535.43 1737
8536.30 1659
8537.18 1672
8538.05 1650
8538.92 1531
8539.79 1495
8540.66 1414
8541.54 1415
8542.41 1333
8543.28 1322
8544.15 1370
8545.03 1351
8545.90 1275
8546.77 1308
8547.64 1307
8548.52 1367
8549.39 1296
8550.26 1312
8551.14 1324
8552.01 1404
8552.88 1467
8553.76 1496
8554.63 1567
8555.50 1679
8556.37 1772
8557.25 1724
8558.12 1798
8558.99 1770
8559.87 1687
8560.74 1677
8561.61 1611
8562.49 1503
8563.36 1431
8564.24 1458
8565.11 1370
8565.98 1374
8566.86 1337
8567.73 1313
8568.60 1304
8569.48 1302
8570.35 1305
8571.23 1266
8572.10 1231
8572.97 1221
8573.85 1258
8574.72 1224
8575.60 1183
8576.47 1176
8577.34 1247
8578.22 1194
8579.09 1166
8579.97 1163
8580.84 1155
8581.72 1142
8582.59 1148
8583.47 1171
8584.34 1158
8585.21 1183
8586.09 1207
8586.96 1188
8587.84 1211
8588.71 1202
8589.59 1209
8590.46 1272
8591.34 1245
8592.21 1269
8593.09 1283
8593.96 1327
8594.84 1280
8595.71 1304
8596.59 1301
8597.46 1311
8598.34 1351
8599.22 1282
8600.09 1314
8600.97 1376
8601.84 1345
8602.72 1304
8603.59 1306
8604.47 1358
8605.34 1348
8606.22 1365
8607.10 1375
8607.97 1331
8608.85 1351
8609.72 1412
8610.60 1431
8611.47 1388
8612.35 1399
8613.23 1450
8614.10 1511
8614.98 1469
8615.86 1492
8616.73 1525
8617.61 1528
8618.48 1517
8619.36 1547
8620.24 1599
8621.11 1621
8621.99 1654
8622.87 1649
8623.74 1658
8624.62 1702
8625.50 1775
8626.37 1772
8627.25 1769
8628.13 1745
8629.00 1807
8629.88 1797
8630.76 1833
8631.64 1858
8632.51 1811
8633.39 1819
8634.27 1823
8635.14 1856
8636.02 1874
8636.90 1825
8637.78 1857
8638.65 1874
8639.53 1924
8640.41 1937
8641.29 2049
8642.16 1942
8643.04 2000
8643.92 2047
8644.80 2049
8645.67 2105
8646.55 2144
8647.43 2232
8648.31 2244
8649.18 2258
8650.06 2301
8650.94 2297
8651.82 2345
8652.70 2295
8653.58 2337
8654.45 2409
8655.33 2385
8656.21 2449
8657.09 2546
8657.97 2561
8658.84 2603
8659.72 2753
8660.60 2866
8661.48 3066
8662.36 3328
8663.24 3615
8664.12 3900
8664.99 4129
8665.87 4348
8666.75 4581
8667.63 4764
8668.51 4833
8669.39 4785
8670.27 4673
8671.15 4608
8672.03 4444
8672.91 4367
8673.78 4360
8674.66 4287
8675.54 4138
8676.42 4109
8677.30 4111
8678.18 3942
8679.06 3879
8679.94 3713
8680.82 3620
8681.70 3306
8682.58 3196
8683.46 3136
8684.34 2992
8685.22 2823
8686.10 2768
8686.98 2645
8687.86 2762
8688.74 2733
8689.62 2808
8690.50 2808
8691.38 2937
8692.26 3088
8693.14 3254
8694.02 3426
8694.90 3572
8695.78 3600
8696.66 3580
8697.54 3472
8698.42 3531
8699.30 3509
8700.18 3543
8701.06 3548
8701.94 3492
8702.82 3458
8703.70 3434
8704.58 3487
8705.46 3540
8706.34 3470
8707.23 3386
8708.11 3196
8708.99 3068
8709.87 2920
8710.75 2803
8711.63 2578
8712.51 2450
8713.39 2317
8714.27 2170
8715.16 2034
8716.04 1972
8716.92 1882
8717.80 1886
8718.68 1819
8719.56 1845
8720.44 1731
8721.33 1719
8722.21 1731
8723.09 1692
8723.97 1623
8724.85 1660
8725.73 1641
8726.62 1682
8727.50 1667
8728.38 1679
8729.26 1680
8730.14 1687
8731.03 1750
8731.91 1760
8732.79 1770
8733.67 1796
8734.55 1800
8735.44 1733
8736.32 1784
8737.20 1804
8738.08 1744
8738.97 1760
8739.85 1737
8740.73 1764
8741.61 1772
8742.50 1707
8743.38 1684
8744.26 1710
8745.14 1766
8746.03 1718
8746.91 1712
8747.79 1632
8748.68 1632
8749.56 1669
8750.44 1653
8751.33 1625
8752.21 1625
8753.09 1614
8753.97 1642
8754.86 1609
8755.74 1648
8756.62 1636
8757.51 1639
8758.39 1634
8759.28 1652
8760.16 1649
8761.04 1646
8761.93 1650
8762.81 1683
8763.69 1670
8764.58 1689
8765.46 1650
8766.34 1678
8767.23 1659
8768.11 1630
8769.00 1626
8769.88 1634
8770.76 1606
8771.65 1645
8772.53 1592
8773.42 1676
8774.30 1670
8775.19 1640
8776.07 1656
8776.95 1544
8777.84 1591
8778.72 1612
8779.61 1615
8780.49 1649
8781.38 1733
8782.26 1811
8783.15 1827
8784.03 1853
8784.92 1843
8785.80 1838
8786.69 1873
8787.57 1784
8788.46 1772
8789.34 1751
8790.23 1678
8791.11 1709
8792.00 1636
8792.88 1540
8793.77 1461
8794.65 1491
8795.54 1480
8796.42 1396
8797.31 1355
8798.19 1383
8799.08 1383
8799.96 1352
8800.85 1361
8801.74 1381
8802.62 1401
8803.51 1346
8804.39 1363
8805.28 1310
8806.16 1304
8807.05 1312
8807.94 1309
8808.82 1309
8809.71 1306
8810.59 1312
8811.48 1327
8812.37 1282
8813.25 1243
8814.14 1217
8815.03 1258
8815.91 1228
8816.80 1259
8817.68 1322
8818.57 1377
8819.46 1400
8820.34 1369
8821.23 1371
8822.12 1362
8823.00 1284
8823.89 1308
8824.78 1355
8825.66 1295
8826.55 1281
8827.44 1313
8828.33 1283
8829.21 1239
8830.10 1244
8830.99 1244
8831.87 1202
8832.76 1180
8833.65 1166
8834.54 1180
8835.42 1156
8836.31 1150
8837.20 1186
8838.08 1173
8838.97 1164
8839.86 1193
8840.75 1110
8841.64 1084
8842.52 1163
8843.41 1128
8844.30 1105
8845.19 1113
8846.07 1131
8846.96 1148
8847.85 1128
8848.74 1117
8849.63 1126
8850.51 1093
8851.40 1122
8852.29 1098
8853.18 1066
8854.07 1058
8854.96 1049
8855.84 1026
8856.73 1028
8857.62 1019
8858.51 1042
8859.40 1033
8860.29 1020
8861.17 1013
8862.06 961
8862.95 962
8863.84 989
8864.73 1003
8865.62 982
8866.51 984
8867.40 1018
8868.29 1011
8869.17 979
8870.06 960
8870.95 985
8871.84 912
8872.73 892
8873.62 918
8874.51 946
8875.40 963
8876.29 958
8877.18 935
8878.07 944
8878.96 932
8879.85 930
8880.74 929
8881.63 897
8882.51 934
8883.40 874
8884.29 900
8885.18 883
8886.07 881
8886.96 865
8887.85 845
8888.74 873
8889.63 890
8890.52 855
8891.41 842
8892.30 860
8893.19 857
8894.09 826
8894.98 831
8895.87 815
8896.76 794
8897.65 845
8898.54 820
8899.43 817
8900.32 854
8901.21 814
8902.10 800
8902.99 816
8903.88 816
8904.77 801
8905.66 793
8906.55 819
8907.44 774
8908.34 803
8909.23 823
8910.12 810
8911.01 824
8911.90 768
8912.79 783
8913.68 776
8914.57 803
8915.47 808
8916.36 804
8917.25 792
8918.14 790
8919.03 778
8919.92 777
8920.81 766
8921.71 740
8922.60 747
8923.49 735
8924.38 738
8925.27 723
8926.16 746
8927.06 779
8927.95 720
8928.84 702
8929.73 718
8930.62 722
8931.52 734
8932.41 692
8933.30 726
8934.19 680
8935.09 681
8935.98 702
8936.87 692
8937.76 689
8938.66 672
8939.55 691
8940.44 678
8941.33 707
8942.23 691
8943.12 710
8944.01 712
8944.90 681
8945.80 664
8946.69 675
8947.58 701
8948.48 685
8949.37 671
8950.26 656
8951.16 701
8952.05 655
8952.94 680
8953.84 697
8954.73 679
8955.62 672
8956.52 695
8957.41 662
8958.30 667
8959.20 671
8960.09 692
8960.98 694
8961.88 678
8962.77 716
8963.66 730
8964.56 673
8965.45 665
8966.35 668
8967.24 693
8968.13 697
8969.03 683
8969.92 646
8970.82 649
8971.71 677
8972.60 694
8973.50 652
8974.39 661
8975.29 681
8976.18 698
8977.08 660
8977.97 675
8978.87 674
8979.76 640
8980.65 623
8981.55 614
8982.44 646
8983.34 673
8984.23 660
8985.13 648
8986.02 647
8986.92 630
8987.81 648
8988.71 682
8989.60 652
8990.50 644
8991.39 637
8992.29 676
8993.18 646
8994.08 657
8994.97 660
8995.87 632
8996.76 653
8997.66 615
8998.56 640
8999.45 613
9000.35 671
9001.24 663
9002.14 650
9003.03 641
9003.93 644
9004.83 657
9005.72 664
9006.62 624
9007.51 630
9008.41 661
9009.31 669
9010.20 605
9011.10 617
9011.99 669
9012.89 643
9013.79 617
9014.68 643
9015.58 641
9016.48 621
9017.37 661
9018.27 620
9019.16 619
9020.06 619
9020.96 672
9021.85 680
9022.75 648
9023.65 636
9024.54 618
9025.44 659
9026.34 633
9027.24 612
9028.13 644
9029.03 639
9029.93 663
9030.82 653
9031.72 606
9032.62 629
9033.52 675
9034.41 679
9035.31 644
9036.21 662
9037.10 664
9038.00 620
9038.90 635
9039.80 642
9040.69 644
9041.59 615
9042.49 614
9043.39 642
9044.29 640
9045.18 619
9046.08 612
9046.98 586
9047.88 591
9048.78 629
9049.67 645
9050.57 643
9051.47 644
9052.37 637
9053.27 651
9054.16 641
9055.06 695
9055.96 671
9056.86 639
9057.76 654
9058.66 685
9059.55 698
9060.45 715
9061.35 711
9062.25 663
9063.15 691
9064.05 715
9064.95 696
9065.85 729
9066.74 720
9067.64 685
9068.54 682
9069.44 665
9070.34 650
9071.24 679
9072.14 685
9073.04 697
9073.94 702
9074.84 652
9075.74 670
9076.64 709
9077.53 673
9078.43 641
9079.33 681
9080.23 674
9081.13 682
9082.03 708
9082.93 702
9083.83 665
9084.73 730
9085.63 706
9086.53 712
9087.43 674
9088.33 709
9089.23 699
9090.13 696
9091.03 669
9091.93 709
9092.83 739
9093.73 763
9094.63 749
9095.53 776
9096.43 755
9097.33 712
9098.23 760
9099.13 742
9100.04 719
9100.94 664
9101.84 682
9102.74 707
9103.64 732
9104.54 702
9105.44 708
9106.34 716
9107.24 719
9108.14 727
9109.04 705
9109.94 702
9110.85 694
9111.75 656
9112.65 668
9113.55 674
9114.45 674
9115.35 665
9116.25 632
9117.15 666
9118.06 642
9118.96 647
9119.86 660
9120.76 621
9121.66 624
9122.56 656
9123.46 686
9124.37 691
9125.27 711
9126.17 725
9127.07 707
9127.97 634
9128.88 655
9129.78 699
9130.68 705
9131.58 694
9132.48 668
9133.39 677
9134.29 703
9135.19 682
9136.09 659
9137.00 615
9137.90 661
9138.80 686
9139.70 658
9140.61 649
9141.51 626
9142.41 654
9143.31 665
9144.22 670
9145.12 655
9146.02 650
9146.92 667
9147.83 632
9148.73 631
9149.63 660
9150.54 655
9151.44 663
9152.34 692
9153.25 684
9154.15 737
9155.05 670
9155.96 693
9156.86 667
9157.76 682
9158.67 681
9159.57 684
9160.47 685
9161.38 678
9162.28 676
9163.18 655
9164.09 657
9164.99 686
9165.90 713
9166.80 689
9167.70 720
9168.61 698
9169.51 755
9170.42 794
9171.32 778
9172.22 781
9173.13 756
9174.03 738
9174.94 741
9175.84 767
9176.74 745
9177.65 692
9178.55 687
9179.46 695
9180.36 703
9181.27 702
9182.17 708
9183.08 673
9183.98 729
9184.89 708
9185.79 694
9186.70 700
9187.60 685
9188.51 681
9189.41 648
9190.32 673
9191.22 711
9192.13 694
9193.03 723
9193.94 698
9194.84 701
9195.75 671
9196.65 699
9197.56 701
9198.46 720
9199.37 738
9200.27 763
9201.18 768
9202.08 817
9202.99 788
9203.90 831
9204.80 770
9205.71 788
9206.61 778
9207.52 800
9208.42 754
9209.33 740
9210.24 704
9211.14 701
9212.05 685
9212.95 660
9213.86 687
9214.77 695
9215.67 674
9216.58 661
9217.49 669
9218.39 681
9219.30 660
9220.21 650
9221.11 681
9222.02 682
9222.93 631
9223.83 640
9224.74 661
9225.65 687
9226.55 650
9227.46 653
9228.37 671
9229.27 697
9230.18 669
9231.09 631
9231.99 622
9232.90 621
9233.81 641
9234.72 633
9235.62 633
9236.53 591
9237.44 663
9238.34 650
9239.25 677
9240.16 641
9241.07 678
9241.97 687
9242.88 646
9243.79 649
9244.70 647
9245.61 656
9246.51 608
9247.42 644
9248.33 648
9249.24 612
9250.14 625
9251.05 638
9251.96 672
9252.87 649
9253.78 621
9254.69 632
9255.59 670
9256.50 639
9257.41 623
9258.32 639
9259.23 666
9260.14 639
9261.04 649
9261.95 613
9262.86 679
9263.77 653
9264.68 650
9265.59 652
9266.50 647
9267.40 671
9268.31 674
9269.22 699
9270.13 648
9271.04 686
9271.95 686
9272.86 667
9273.77 633
9274.68 638
9275.59 659
9276.49 651
9277.40 670
9278.31 674
9279.22 656
9280.13 686
9281.04 660
9281.95 673
9282.86 667
9283.77 682
9284.68 687
9285.59 637
9286.50 641
9287.41 651
9288.32 665
9289.23 659
9290.14 659
9291.05 693
9291.96 644
9292.87 658
9293.78 637
9294.69 655
9295.60 687
9296.51 672
9297.42 695
9298.33 703
9299.24 704
9300.15 703
9301.06 725
9301.97 696
9302.88 700
9303.79 714
9304.70 700
9305.61 725
9306.53 720
9307.44 719
9308.35 698
9309.26 697
9310.17 733
9311.08 747
9311.99 704
9312.90 750
9313.81 730
9314.72 751
9315.63 720
9316.55 724
9317.46 744
9318.37 728
9319.28 742
9320.19 706
9321.10 708
9322.01 704
9322.93 688
9323.84 651
9324.75 667
9325.66 674
9326.57 700
9327.48 701
9328.40 686
9329.31 666
9330.22 680
9331.13 704
9332.04 665
9332.96 671
9333.87 675
9334.78 672
9335.69 658
9336.60 662
9337.52 669
9338.43 648
9339.34 757
9340.25 763
9341.17 762
9342.08 721
9342.99 711
9343.90 728
9344.82 747
9345.73 741
9346.64 711
9347.55 739
9348.47 704
9349.38 676
9350.29 660
9351.21 669
9352.12 716
9353.03 711
9353.94 714
9354.86 700
9355.77 697
9356.68 687
9357.60 720
9358.51 728
9359.42 717
9360.34 684
9361.25 671
9362.16 666
9363.08 684
9363.99 690
9364.90 710
9365.82 709
9366.73 685
9367.65 705
9368.56 688
9369.47 717
9370.39 713
9371.30 682
9372.21 689
9373.13 704
9374.04 699
9374.96 749
9375.87 732
9376.79 710
9377.70 667
9378.61 694
9379.53 714
9380.44 709
9381.36 766
9382.27 760
9383.19 744
9384.10 774
9385.01 748
9385.93 766
9386.84 714
9387.76 754
9388.67 742
9389.59 803
9390.50 758
9391.42 731
9392.33 740
9393.25 782
9394.16 790
9395.08 762
9395.99 775
9396.91 810
9397.82 811
9398.74 838
9399.65 800
9400.57 805
9401.48 828
9402.40 797
9403.32 785
9404.23 752
9405.15 765
9406.06 794
9406.98 777
9407.89 762
9408.81 742
9409.73 766
9410.64 778
9411.56 761
9412.47 772
9413.39 730
9414.30 742
9415.22 780
9416.14 782
9417.05 797
9417.97 818
9418.89 816
9419.80 787
9420.72 815
9421.63 842
9422.55 793
9423.47 795
9424.38 849
9425.30 874
9426.22 831
9427.13 808
9428.05 828
9428.97 834
9429.88 838
9430.80 844
9431.72 797
9432.63 802
9433.55 826
9434.47 866
9435.38 851
9436.30 882
9437.22 917
9438.14 912
9439.05 907
9439.97 916
9440.89 913
9441.81 952
9442.72 962
9443.64 988
9444.56 1002
9445.47 996
9446.39 1034
9447.31 1033
9448.23 988
9449.15 1000
9450.06 996
9450.98 1031
9451.90 1020
9452.82 1034
9453.73 1118
9454.65 1054
9455.57 1055
9456.49 1054
9457.41 1089
9458.32 1094
9459.24 1103
9460.16 1045
9461.08 1020
9462.00 1004
9462.92 992
9463.83 1008
9464.75 977
9465.67 933
9466.59 963
9467.51 951
9468.43 937
9469.35 885
9470.26 885
9471.18 934
9472.10 920
9473.02 931
9473.94 904
9474.86 921
9475.78 950
9476.70 937
9477.62 973
9478.54 986
9479.45 1020
9480.37 1040
9481.29 1006
9482.21 1042
9483.13 1056
9484.05 1073
9484.97 1100
9485.89 1034
9486.81 1058
9487.73 1065
9488.65 1061
9489.57 1046
9490.49 1027
9491.41 1028
9492.33 1018
9493.25 992
9494.17 970
9495.09 954
9496.01 934
9496.93 959
9497.85 957
9498.77 981
9499.69 975
9500.61 960
9501.53 974
9502.45 964
9503.37 920
9504.29 961
9505.21 958
9506.13 983
9507.05 1026
9507.97 997
9508.89 1005
9509.81 1045
9510.73 1004
9511.65 1082
9512.57 1018
9513.49 1056
9514.42 1096
9515.34 1101
9516.26 1121
9517.18 1138
9518.10 1108
9519.02 1214
9519.94 1231
9520.86 1258
9521.78 1251
9522.71 1272
9523.63 1366
9524.55 1377
9525.47 1404
9526.39 1409
9527.31 1437
9528.23 1372
9529.16 1323
9530.08 1318
9531.00 1368
9531.92 1315
9532.84 1266
9533.76 1196
9534.69 1225
9535.61 1185
9536.53 1200
9537.45 1171
9538.37 1202
9539.30 1125
9540.22 1143
9541.14 1152
9542.06 1145
9542.98 1104
9543.91 1091
9544.83 1077
9545.75 1132
9546.67 1126
9547.60 1153
9548.52 1174
9549.44 1163
9550.36 1161
9551.29 1167
9552.21 1160
9553.13 1179
9554.06 1172
9554.98 1184
9555.90 1219
9556.82 1235
9557.75 1202
9558.67 1223
9559.59 1284
9560.52 1300
9561.44 1283
9562.36 1261
9563.29 1280
9564.21 1298
9565.13 1304
9566.06 1312
9566.98 1341
9567.90 1325
9568.83 1309
9569.75 1279
9570.67 1252
9571.60 1301
9572.52 1266
9573.44 1233
9574.37 1201
9575.29 1200
9576.22 1251
9577.14 1345
9578.06 1271
9578.99 1309
9579.91 1338
9580.84 1417
9581.76 1416
9582.68 1402
9583.61 1369
9584.53 1409
9585.46 1428
9586.38 1382
9587.31 1440
9588.23 1419
9589.15 1384
9590.08 1444
9591.00 1429
9591.93 1439
9592.85 1421
9593.78 1464
9594.70 1504
9595.63 1531
9596.55 1589
9597.48 1598
9598.40 1652
9599.33 1712
9600.25 1806
9601.18 1834
9602.10 1823
9603.03 1852
9603.95 1928
9604.88 1890
9605.80 1871
9606.73 1844
9607.65 1794
9608.58 1757
9609.50 1733
9610.43 1657
9611.35 1672
9612.28 1572
9613.21 1591
9614.13 1527
9615.06 1485
9615.98 1498
9616.91 1547
9617.84 1521
9618.76 1501
9619.69 1497
9620.61 1496
9621.54 1515
9622.47 1489
9623.39 1503
9624.32 1487
9625.24 1551
9626.17 1578
9627.10 1570
9628.02 1622
9628.95 1643
9629.88 1666
9630.80 1581
9631.73 1610
9632.65 1621
9633.58 1704
9634.51 1672
9635.43 1687
9636.36 1722
9637.29 1757
9638.22 1736
9639.14 1863
9640.07 1852
9641.00 1847
9641.92 1910
9642.85 1881
9643.78 1883
9644.70 1952
9645.63 1968
9646.56 1966
9647.49 2082
9648.41 2152
9649.34 2107
9650.27 2052
9651.20 2010
9652.12 2086
9653.05 2076
9653.98 2035
9654.91 2050
9655.83 2055
9656.76 2016
9657.69 2017
9658.62 1986
9659.55 2004
9660.47 1977
9661.40 1994
9662.33 1960
9663.26 2009
9664.19 2038
9665.11 1999
9666.04 2065
9666.97 2070
9667.90 2051
9668.83 2100
9669.75 2101
9670.68 2115
9671.61 2184
9672.54 2182
9673.47 2137
9674.40 2182
9675.33 2254
9676.25 2240
9677.18 2264
9678.11 2286
9679.04 2305
9679.97 2326
9680.90 2335
9681.83 2347
9682.76 2388
9683.69 2382
9684.61 2428
9685.54 2395
9686.47 2405
9687.40 2401
9688.33 2421
9689.26 2488
9690.19 2448
9691.12 2408
9692.05 2459
9692.98 2490
9693.91 2551
9694.84 2452
9695.77 2479
9696.70 2472
9697.63 2561
9698.56 2598
9699.49 2608
9700.42 2648
9701.35 2599
9702.28 2617
9703.21 2736
9704.14 2677
9705.07 2641
9706.00 2638
9706.93 2529
9707.86 2505
9708.79 2566
9709.72 2623
9710.65 2584
9711.58 2560
9712.51 2530
9713.44 2585
9714.37 2649
9715.30 2656
9716.23 2747
9717.16 2735
9718.09 2901
9719.02 2893
9719.95 2864
9720.88 2755
9721.81 2736
9722.75 2696
9723.68 2595
9724.61 2501
9725.54 2434
9726.47 2329
9727.40 2204
9728.33 2225
9729.26 2136
9730.19 2087
9731.13 2083
9732.06 2029
9732.99 2009
9733.92 1980
9734.85 1952
9735.78 1903
9736.71 1921
9737.65 1920
9738.58 1853
9739.51 1864
9740.44 1857
9741.37 1825
9742.30 1752
9743.24 1759
9744.17 1721
9745.10 1671
9746.03 1700
9746.96 1648
9747.90 1659
9748.83 1629
9749.76 1653
9750.69 1685
9751.63 1671
9752.56 1623
9753.49 1642
9754.42 1613
9755.36 1596
9756.29 1547
9757.22 1527
9758.15 1579
9759.09 1613
9760.02 1573
9760.95 1555
9761.88 1538
9762.82 1502
9763.75 1544
9764.68 1533
9765.62 1489
9766.55 1514
9767.48 1502
9768.41 1475
9769.35 1453
9770.28 1488
9771.21 1530
9772.15 1509
9773.08 1510
9774.01 1479
9774.95 1437
9775.88 1514
9776.81 1513
9777.75 1484
9778.68 1475
9779.62 1497
9780.55 1524
9781.48 1570
9782.42 1589
9783.35 1596
9784.28 1588
9785.22 1563
9786.15 1627
9787.09 1640
9788.02 1629
9788.95 1579
9789.89 1596
9790.82 1642
9791.76 1588
9792.69 1539
9793.63 1535
9794.56 1559
9795.49 1494
9796.43 1496
9797.36 1524
9798.30 1571
9799.23 1599
9800.17 1580
9801.10 1610
9802.04 1605
9802.97 1562
9803.91 1565
9804.84 1562
9805.78 1503
9806.71 1432
9807.65 1408
9808.58 1391
9809.52 1354
9810.45 1344
9811.39 1315
9812.32 1281
9813.26 1244
9814.19 1209
9815.13 1228
9816.06 1190
9817.00 1169
9817.93 1176
9818.87 1219
9819.80 1200
9820.74 1186
9821.68 1154
9822.61 1130
9823.55 1142
9824.48 1176
9825.42 1095
9826.35 1095
9827.29 1069
9828.23 1073
9829.16 1056
9830.10 1055
9831.03 1094
9831.97 1127
9832.91 1106
9833.84 1104
9834.78 1099
9835.72 1128
9836.65 1118
9837.59 1087
9838.52 1070
9839.46 1060
9840.40 1103
9841.33 1080
9842.27 1061
9843.21 1026
9844.14 1012
9845.08 1046
9846.02 1059
9846.95 1068
9847.89 1065
9848.83 1057
9849.77 1053
9850.70 1051
9851.64 1068
9852.58 1082
9853.51 1056
9854.45 1028
9855.39 1038
9856.33 1072
9857.26 1080
9858.20 1069
9859.14 1076
9860.08 972
9861.01 1045
9861.95 1045
9862.89 1023
9863.83 1021
9864.76 1043
9865.70 1037
9866.64 1052
9867.58 1082
9868.51 989
9869.45 1036
9870.39 1016
9871.33 1015
9872.27 1009
9873.20 1083
9874.14 1025
9875.08 1062
9876.02 1044
9876.96 1024
9877.90 1004
9878.83 999
9879.77 992
9880.71 997
9881.65 1019
9882.59 994
9883.53 993
9884.47 991
9885.40 1024
9886.34 1026
9887.28 1034
9888.22 999
9889.16 972
9890.10 962
9891.04 952
9891.98 899
9892.91 962
9893.85 994
9894.79 953
9895.73 942
9896.67 977
9897.61 960
9898.55 955
9899.49 981
9900.43 900
9901.37 942
9902.31 962
9903.25 958
9904.19 930
9905.13 984
9906.07 975
9907.01 952
9907.95 946
9908.89 932
9909.83 933
9910.77 953
9911.71 964
9912.65 963
9913.59 991
9914.53 992
9915.47 967
9916.41 947
9917.35 929
9918.29 962
9919.23 1000
9920.17 1021
9921.11 1038
9922.05 1055
9922.99 1129
9923.93 1129
9924.87 1166
9925.81 1192
9926.75 1192
9927.69 1293
9928.63 1292
9929.57 1330
9930.51 1316
9931.45 1275
9932.39 1282
9933.34 1277
9934.28 1262
9935.22 1230
9936.16 1169
9937.10 1168
9938.04 1140
9938.98 1104
9939.92 1069
9940.87 1045
9941.81 1024
9942.75 1024
9943.69 973
9944.63 979
9945.57 1011
9946.51 992
9947.46 1003
9948.40 1040
9949.34 1064
9950.28 1023
9951.22 1060
9952.16 1082
9953.11 1096
9954.05 1153
9954.99 1098
9955.93 1130
9956.87 1126
9957.82 1073
9958.76 1071
9959.70 1057
9960.64 1017
9961.59 992
9962.53 941
9963.47 950
9964.41 933
9965.35 912
9966.30 945
9967.24 887
9968.18 896
9969.13 873
9970.07 857
9971.01 851
9971.95 863
9972.90 834
9973.84 805
9974.78 822
9975.73 795
9976.67 825
9977.61 789
9978.55 807
9979.50 810
9980.44 791
9981.38 810
9982.33 819
9983.27 793
9984.21 800
9985.16 783
9986.10 819
9987.04 827
9987.99 863
9988.93 849
9989.88 849
9990.82 793
9991.76 787
9992.71 795
9993.65 843
9994.59 851
9995.54 828
9996.48 848
9997.43 794
9998.37 778
9999.31 781
10000.26 828
10001.20 817
10002.15 793
10003.09 737
10004.04 772
10004.98 766
10005.92 771
10006.87 806
10007.81 824
10008.76 779
10009.70 752
10010.65 766
10011.59 717
10012.54 729
10013.48 746
10014.43 745
10015.37 721
10016.32 745
10017.26 774
10018.21 725
10019.15 722
10020.10 734
10021.04 759
10021.99 760
10022.93 738
10023.88 793
10024.82 753
10025.77 732
10026.71 692
10027.66 705
10028.60 699
10029.55 739
10030.49 746
10031.44 725
10032.39 745
10033.33 740
10034.28 730
10035.22 732
10036.17 754
10037.11 728
10038.06 741
10039.01 742
10039.95 759
10040.90 714
10041.84 716
10042.79 725
10043.74 713
10044.68 689
10045.63 715
10046.58 706
10047.52 701
10048.47 678
10049.41 693
10050.36 705
10051.31 699
10052.25 722
10053.20 711
10054.15 700
10055.09 727
10056.04 710
10056.99 718
10057.93 677
10058.88 706
10059.83 710
10060.78 709
10061.72 674
10062.67 694
10063.62 689
10064.56 706
10065.51 709
10066.46 714
10067.41 707
10068.35 672
10069.30 671
10070.25 666
10071.20 721
10072.14 687
10073.09 676
10074.04 713
10074.99 700
10075.93 705
10076.88 657
10077.83 678
10078.78 709
10079.72 679
10080.67 682
10081.62 685
10082.57 678
10083.52 680
10084.46 685
10085.41 694
10086.36 703
10087.31 663
10088.26 668
10089.21 646
10090.15 671
10091.10 672
10092.05 678
10093.00 662
10093.95 667
10094.90 637
10095.85 670
10096.79 692
10097.74 664
10098.69 670
10099.64 661
10100.59 686
10101.54 686
10102.49 663
10103.44 683
10104.39 647
10105.33 671
10106.28 663
10107.23 651
10108.18 654
10109.13 702
10110.08 700
10111.03 722
10111.98 671
10112.93 659
10113.88 703
10114.83 713
10115.78 660
10116.73 657
10117.68 686
10118.63 691
10119.58 668
10120.53 696
10121.48 715
10122.43 710
10123.38 676
10124.33 672
10125.28 668
10126.23 693
10127.18 698
10128.13 697
10129.08 680
10130.03 672
10130.98 665
10131.93 687
10132.88 658
10133.83 717
10134.78 737
10135.73 740
10136.68 738
10137.63 696
10138.58 724
10139.53 735
10140.48 718
10141.43 758
10142.38 808
10143.33 748
10144.29 760
10145.24 772
10146.19 747
10147.14 775
10148.09 747
10149.04 790
10149.99 758
10150.94 742
10151.89 753
10152.85 755
10153.80 746
10154.75 760
10155.70 769
10156.65 784
10157.60 828
10158.55 792
10159.51 790
10160.46 813
10161.41 786
10162.36 798
10163.31 819
10164.26 816
10165.22 788
10166.17 809
10167.12 811
10168.07 826
10169.02 835
10169.98 874
10170.93 836
10171.88 866
10172.83 891
10173.79 863
10174.74 868
10175.69 946
10176.64 910
10177.60 897
10178.55 935
10179.50 951
10180.45 953
10181.41 961
10182.36 983
10183.31 986
10184.26 1014
10185.22 999
10186.17 995
10187.12 986
10188.08 1015
10189.03 1036
10189.98 996
10190.93 1027
10191.89 1030
10192.84 1047
10193.79 1025
10194.75 1021
10195.70 1058
10196.65 1065
10197.61 1021
10198.56 1039
10199.51 1047
10200.47 1054
10201.42 1051
10202.38 1094
10203.33 1121
10204.28 1118
10205.24 1192
10206.19 1250
10207.14 1217
10208.10 1223
10209.05 1260
10210.01 1312
10210.96 1298
10211.91 1309
10212.87 1251
10213.82 1309
10214.78 1253
10215.73 1248
10216.69 1208
10217.64 1237
10218.59 1167
10219.55 1146
10220.50 1095
10221.46 1092
10222.41 1036
10223.37 1066
10224.32 1038
10225.28 1060
10226.23 1041
10227.19 1029
10228.14 1040
10229.10 1095
10230.05 1062
10231.01 1104
10231.96 1107
10232.92 1119
10233.87 1172
10234.83 1191
10235.78 1148
10236.74 1187
10237.69 1261
10238.65 1284
10239.60 1308
10240.56 1248
10241.51 1281
10242.47 1281
10243.42 1220
10244.38 1234
10245.34 1201
10246.29 1159
10247.25 1129
10248.20 1110
10249.16 1034
10250.11 1032
10251.07 1023
10252.03 1020
10252.98 983
10253.94 969
10254.89 987
10255.85 981
10256.81 911
10257.76 896
10258.72 949
10259.68 916
10260.63 945
10261.59 939
10262.55 898
10263.50 844
10264.46 874
10265.41 836
10266.37 877
10267.33 875
10268.28 840
10269.24 862
10270.20 862
10271.16 888
10272.11 912
10273.07 886
10274.03 919
10274.98 890
10275.94 892
10276.90 902
10277.85 853
10278.81 836
10279.77 851
10280.73 824
10281.68 833
10282.64 829
10283.60 855
10284.56 806
10285.51 833
10286.47 801
10287.43 798
10288.39 813
10289.34 831
10290.30 849
10291.26 805
10292.22 799
10293.18 788
10294.13 790
10295.09 797
10296.05 789
10297.01 782
10297.97 772
10298.92 810
10299.88 802
10300.84 822
10301.80 799
10302.76 834
10303.72 784
10304.67 788
10305.63 797
10306.59 792
10307.55 740
10308.51 770
10309.47 802
10310.43 769
10311.38 771
10312.34 801
10313.30 814
10314.26 829
10315.22 808
10316.18 781
10317.14 817
10318.10 818
10319.06 807
10320.01 839
10320.97 812
10321.93 763
10322.89 820
10323.85 797
10324.81 837
10325.77 794
10326.73 782
10327.69 753
10328.65 733
10329.61 752
10330.57 740
10331.53 786
10332.49 758
10333.45 749
10334.41 748
10335.37 773
10336.33 773
10337.29 747
10338.25 763
10339.21 790
10340.17 766
10341.13 764
10342.09 748
10343.05 721
10344.01 738
10344.97 706
10345.93 681
10346.89 670
10347.85 685
10348.81 711
10349.77 674
10350.73 656
10351.69 667
10352.65 664
10353.61 670
10354.57 662
10355.53 697
10356.49 662
10357.46 635
10358.42 642
10359.38 656
10360.34 676
10361.30 654
10362.26 620
10363.22 681
10364.18 628
10365.14 627
10366.11 621
10367.07 601
10368.03 633
10368.99 665
10369.95 661
10370.91 644
10371.87 652
10372.84 650
10373.80 650
10374.76 679
10375.72 667
10376.68 651
10377.64 631
10378.61 666
10379.57 619
10380.53 650
10381.49 624
10382.45 655
10383.42 604
10384.38 663
10385.34 650
10386.30 664
10387.27 620
10388.23 650
10389.19 610
10390.15 593
10391.11 628
10392.08 648
10393.04 627
10394.00 612
10394.96 600
10395.93 610
10396.89 577
10397.85 597
10398.82 647
10399.78 596
10400.74 608
10401.70 603
10402.67 612
10403.63 596
10404.59 624
10405.56 632
10406.52 588
10407.48 574
10408.45 615
10409.41 599
10410.37 564
10411.34 598
10412.30 619
10413.26 647
10414.23 612
10415.19 615
10416.15 606
10417.12 628
10418.08 614
10419.04 625
10420.01 586
10420.97 640
10421.94 630
10422.90 625
10423.86 627
10424.83 636
10425.79 661
10426.76 651
10427.72 662
10428.68 654
10429.65 618
10430.61 604
10431.58 597
10432.54 617
10433.51 572
10434.47 579
10435.44 590
10436.40 593
10437.36 604
10438.33 567
10439.29 576
10440.26 550
10441.22 570
10442.19 573
10443.15 577
10444.12 561
10445.08 587
10446.05 599
10447.01 591
10447.98 581
10448.94 581
10449.91 581
10450.87 562
10451.84 624
10452.80 617
10453.77 603
10454.73 583
10455.70 588
10456.67 562
10457.63 562
10458.60 542
10459.56 591
10460.53 574
10461.49 582
10462.46 559
10463.43 564
10464.39 587
10465.36 621
10466.32 578
10467.29 586
10468.25 577
10469.22 594
10470.19 570
10471.15 579
10472.12 603
10473.09 631
10474.05 587
10475.02 562
10475.98 592
10476.95 596
10477.92 591
10478.88 622
10479.85 616
10480.82 622
10481.78 636
10482.75 582
10483.72 616
10484.68 638
10485.65 595
10486.62 594
10487.58 580
10488.55 648
10489.52 628
10490.49 624
10491.45 592
10492.42 576
10493.39 579
10494.35 605
10495.32 593
10496.29 603
10497.26 586
10498.22 603
10499.19 594
10500.16 590
10501.13 582
10502.09 549
10503.06 586
10504.03 586
10505.00 568
10505.96 602
10506.93 612
10507.90 605
10508.87 610
10509.84 628
10510.80 597
10511.77 622
10512.74 601
10513.71 632
10514.68 615
10515.64 608
10516.61 599
10517.58 589
10518.55 606
10519.52 634
10520.49 540
10521.45 577
10522.42 567
10523.39 590
10524.36 604
10525.33 587
10526.30 583
10527.27 564
10528.23 622
10529.20 603
10530.17 590
10531.14 584
10532.11 626
10533.08 572
10534.05 574
10535.02 602
10535.99 612
10536.96 600
10537.93 618
10538.89 593
10539.86 652
10540.83 658
10541.80 623
10542.77 633
10543.74 637
10544.71 624
10545.68 610
10546.65 660
10547.62 615
10548.59 605
10549.56 652
10550.53 596
10551.50 610
10552.47 608
10553.44 602
10554.41 601
10555.38 620
10556.35 621
10557.32 578
10558.29 609
10559.26 659
10560.23 651
10561.20 631
10562.17 662
10563.14 690
10564.11 698
10565.08 728
10566.05 667
10567.02 652
10567.99 666
10568.96 694
10569.93 649
10570.91 656
10571.88 626
10572.85 656
10573.82 677
10574.79 654
10575.76 631
10576.73 663
10577.70 638
10578.67 650
10579.64 638
10580.62 626
10581.59 601
10582.56 582
10583.53 652
10584.50 627
10585.47 641
10586.44 636
10587.42 628
10588.39 665
10589.36 643
10590.33 651
10591.30 701
10592.27 652
10593.25 662
10594.22 695
10595.19 712
10596.16 718
10597.13 701
10598.10 722
10599.08 685
10600.05 699
10601.02 734
10601.99 708
10602.97 715
10603.94 733
10604.91 719
10605.88 772
10606.85 774
10607.83 767
10608.80 792
10609.77 794
10610.74 835
10611.72 847
10612.69 902
10613.66 891
10614.64 902
10615.61 912
10616.58 878
10617.55 876
10618.53 898
10619.50 856
10620.47 802
10621.45 824
10622.42 785
10623.39 754
10624.37 779
10625.34 752
10626.31 745
10627.29 735
10628.26 755
10629.23 708
10630.21 683
10631.18 708
10632.15 722
10633.13 730
10634.10 751
10635.07 749
10636.05 717
10637.02 758
10638.00 750
10638.97 722
10639.94 744
10640.92 723
10641.89 758
10642.87 744
10643.84 742
10644.81 789
10645.79 754
10646.76 742
10647.74 757
10648.71 781
10649.68 737
10650.66 719
10651.63 693
10652.61 704
10653.58 710
10654.56 679
10655.53 684
10656.51 693
10657.48 687
10658.46 683
10659.43 662
10660.41 641
10661.38 631
10662.36 618
10663.33 622
10664.31 633
10665.28 640
10666.26 641
10667.23 636
10668.21 616
10669.18 605
10670.16 577
10671.13 618
10672.11 610
10673.08 575
10674.06 602
10675.03 612
10676.01 592
10676.99 624
10677.96 610
10678.94 593
10679.91 623
10680.89 639
10681.86 635
10682.84 633
10683.82 656
10684.79 634
10685.77 660
10686.74 616
10687.72 660
10688.70 644
10689.67 630
10690.65 601
10691.63 618
10692.60 610
10693.58 589
10694.55 590
10695.53 593
10696.51 614
10697.48 554
10698.46 577
10699.44 616
10700.41 591
10701.39 610
10702.37 593
10703.34 581
10704.32 553
10705.30 611
10706.27 614
10707.25 584
10708.23 606
10709.21 614
10710.18 592
10711.16 586
10712.14 568
10713.11 615
10714.09 601
10715.07 576
10716.05 572
10717.02 580
10718.00 604
10718.98 606
10719.96 590
10720.93 585
10721.91 649
10722.89 596
10723.87 590
10724.85 601
10725.82 578
10726.80 584
10727.78 621
10728.76 608
10729.74 590
10730.71 602
10731.69 584
10732.67 587
10733.65 593
10734.63 603
10735.60 604
10736.58 619
10737.56 608
10738.54 609
10739.52 625
10740.50 626
10741.48 592
10742.45 605
10743.43 607
10744.41 630
10745.39 605
10746.37 592
10747.35 608
10748.33 604
10749.31 607
10750.28 594
10751.26 586
10752.24 590
10753.22 591
10754.20 584
10755.18 574
10756.16 566
10757.14 604
10758.12 620
10759.10 621
10760.08 605
10761.06 583
10762.04 611
10763.01 603
10763.99 596
10764.97 605
10765.95 614
10766.93 616
10767.91 640
10768.89 626
10769.87 620
10770.85 634
10771.83 641
10772.81 608
10773.79 619
10774.77 585
10775.75 638
10776.73 604
10777.71 635
10778.69 633
10779.67 654
10780.65 645
10781.63 676
10782.62 645
10783.60 646
10784.58 659
10785.56 671
10786.54 701
10787.52 654
10788.50 657
10789.48 656
10790.46 652
10791.44 641
10792.42 661
10793.40 622
10794.38 652
10795.37 645
10796.35 638
10797.33 600
10798.31 625
10799.29 664
10800.27 621
10801.25 630
10802.23 631
10803.21 625
10804.20 647
10805.18 655
10806.16 631
10807.14 626
10808.12 640
10809.10 652
10810.09 649
10811.07 624
10812.05 621
10813.03 577
10814.01 624
10815.00 619
10815.98 625
10816.96 622
10817.94 615
10818.92 614
10819.91 661
10820.89 632
10821.87 664
10822.85 643
10823.83 636
10824.82 630
10825.80 661
10826.78 649
10827.76 638
10828.75 675
10829.73 642
10830.71 643
10831.69 671
10832.68 649
10833.66 642
10834.64 646
10835.63 671
10836.61 632
10837.59 673
10838.57 657
10839.56 622
10840.54 644
10841.52 633
10842.51 638
10843.49 673
10844.47 674
10845.46 707
10846.44 676
10847.42 705
10848.41 679
10849.39 698
10850.37 711
10851.36 696
10852.34 688
10853.32 730
10854.31 704
10855.29 719
10856.28 695
10857.26 684
10858.24 731
10859.23 748
10860.21 753
10861.20 723
10862.18 721
10863.16 752
10864.15 772
10865.13 753
10866.12 759
10867.10 791
10868.08 796
10869.07 774
10870.05 712
10871.04 757
10872.02 783
10873.01 786
10873.99 791
10874.98 770
10875.96 787
10876.95 790
10877.93 785
10878.92 812
10879.90 772
10880.89 739
10881.87 779
10882.86 761
10883.84 801
10884.83 810
10885.81 797
10886.80 788
10887.78 834
10888.77 853
10889.75 833
10890.74 822
10891.72 848
10892.71 852
10893.69 852
10894.68 843
10895.66 826
10896.65 867
10897.64 898
10898.62 900
10899.61 856
10900.59 935
10901.58 941
10902.56 954
10903.55 919
10904.54 896
10905.52 963
10906.51 946
10907.49 910
10908.48 967
10909.47 993
10910.45 985
10911.44 1015
10912.43 1007
10913.41 1007
10914.40 1042
10915.39 1062
10916.37 1068
10917.36 1040
10918.35 1058
10919.33 1003
10920.32 1088
10921.31 1077
10922.29 1097
10923.28 1118
10924.27 1071
10925.25 1060
10926.24 1086
10927.23 1135
10928.21 1137
10929.20 1102
10930.19 1116
10931.18 1146
10932.16 1128
10933.15 1158
10934.14 1168
10935.12 1204
10936.11 1198
10937.10 1181
10938.09 1249
10939.07 1197
10940.06 1225
10941.05 1268
10942.04 1270
10943.02 1290
10944.01 1278
10945.00 1301
10945.99 1319
10946.98 1384
10947.96 1395
10948.95 1434
10949.94 1432
10950.93 1497
10951.92 1500
10952.90 1560
10953.89 1599
10954.88 1637
10955.87 1659
10956.86 1712
10957.85 1813
10958.83 1868
10959.82 1898
10960.81 1966
10961.80 1998
10962.79 1991
10963.78 1957
10964.77 1965
10965.75 1987
10966.74 1973
10967.73 1923
10968.72 1893
10969.71 1860
10970.70 1778
10971.69 1776
10972.68 1678
10973.67 1660
10974.66 1605
10975.64 1616
10976.63 1623
10977.62 1585
10978.61 1546
10979.60 1496
10980.59 1484
10981.58 1541
10982.57 1454
10983.56 1478
10984.55 1495
10985.54 1573
10986.53 1531
10987.52 1523
10988.51 1476
10989.50 1600
10990.49 1656
10991.48 1583
10992.47 1716
10993.46 1793
10994.45 1867
10995.44 1939
10996.43 1956
10997.42 1987
10998.41 2106
10999.40 2149
11000.39 2218
11001.38 2262
11002.37 2367
11003.36 2409
11004.35 2407
11005.34 2355
11006.33 2403
11007.32 2345
11008.31 2281
11009.30 2237
11010.30 2118
11011.29 1955
11012.28 1839
11013.27 1838
11014.26 1721
11015.25 1583
11016.24 1550
11017.23 1560
11018.22 1501
11019.21 1436
11020.21 1401
11021.20 1327
11022.19 1271
11023.18 1285
11024.17 1215
11025.16 1218
11026.15 1187
11027.14 1164
11028.14 1186
11029.13 1170
11030.12 1157
11031.11 1172
11032.10 1196
11033.09 1207
11034.09 1156
11035.08 1126
11036.07 1153
11037.06 1137
11038.05 1153
11039.05 1181
11040.04 1193
11041.03 1246
11042.02 1206
11043.02 1183
11044.01 1160
11045.00 1176
11045.99 1145
11046.98 1076
11047.98 1071
11048.97 1096
11049.96 1123
11050.95 1080
11051.95 1070
11052.94 1042
11053.93 1041
11054.93 1020
11055.92 1024
11056.91 1024
11057.90 1016
11058.90 1027
11059.89 1048
11060.88 1041
11061.88 1014
11062.87 984
11063.86 996
11064.86 1000
11065.85 1006
11066.84 1046
11067.84 989
11068.83 1019
11069.82 1008
11070.82 1004
11071.81 1027
11072.80 1031
11073.80 1017
11074.79 1031
11075.78 1020
11076.78 1012
11077.77 1001
11078.77 990
11079.76 996
11080.75 969
11081.75 992
11082.74 1020
11083.74 1030
11084.73 1021
11085.72 1012
11086.72 1030
11087.71 992
11088.71 982
11089.70 988
11090.70 996
11091.69 987
11092.68 968
11093.68 936
11094.67 943
11095.67 919
11096.66 943
11097.66 913
11098.65 941
11099.65 952
11100.64 950
11101.64 899
11102.63 931
11103.63 943
11104.62 961
11105.62 925
11106.61 946
11107.61 927
11108.60 924
11109.60 896
11110.59 892
11111.59 922
11112.58 904
11113.58 896
11114.57 887
11115.57 906
11116.56 869
11117.56 907
11118.56 926
11119.55 897
11120.55 866
11121.54 870
11122.54 898
11123.54 868
11124.53 906
11125.53 901
11126.52 928
11127.52 845
11128.51 887
11129.51 890
11130.51 891
11131.50 866
11132.50 892
11133.50 880
11134.49 860
11135.49 878
11136.49 864
11137.48 867
11138.48 853
11139.47 853
11140.47 882
11141.47 881
11142.46 832
11143.46 839
11144.46 871
11145.46 871
11146.45 893
11147.45 876
11148.45 848
11149.44 855
11150.44 865
11151.44 852
11152.43 883
11153.43 868
11154.43 863
11155.43 867
11156.42 843
11157.42 864
11158.42 844
11159.42 875
11160.41 905
11161.41 866
11162.41 879
11163.41 881
11164.40 894
11165.40 839
11166.40 836
11167.40 810
11168.39 825
11169.39 794
11170.39 819
11171.39 836
11172.39 818
11173.38 789
11174.38 819
11175.38 844
11176.38 827
11177.38 843
11178.38 845
11179.37 793
11180.37 845
11181.37 833
11182.37 816
11183.37 799
11184.37 819
11185.37 799
11186.36 802
11187.36 826
11188.36 809
11189.36 820
11190.36 818
11191.36 802
11192.36 787
11193.36 838
11194.36 833
11195.35 812
11196.35 793
11197.35 825
11198.35 875
11199.35 864
11200.35 818
11201.35 822
11202.35 863
11203.35 875
11204.35 820
11205.35 798
11206.35 845
11207.35 872
11208.35 874
11209.35 828
11210.35 867
11211.35 852
11212.35 865
11213.35 833
11214.35 870
11215.34 855
11216.35 837
11217.35 841
11218.35 807
11219.35 837
11220.35 842
11221.35 865
11222.35 853
11223.35 860
11224.35 826
11225.35 875
11226.35 843
11227.35 834
11228.35 874
11229.35 883
11230.35 885
11231.35 893
11232.35 931
11233.35 866
11234.35 881
11235.35 880
11236.35 877
11237.36 875
11238.36 884
11239.36 910
11240.36 912
11241.36 884
11242.36 876
11243.36 918
11244.36 943
11245.36 941
11246.37 921
11247.37 944
11248.37 937
11249.37 921
11250.37 937
11251.37 916
11252.38 963
11253.38 974
11254.38 949
11255.38 921
11256.38 952
11257.38 965
11258.39 958
11259.39 991
11260.39 998
11261.39 982
11262.39 986
11263.40 985
11264.40 1015
11265.40 971
11266.40 923
11267.40 1029
11268.41 1026
11269.41 990
11270.41 1033
11271.41 1044
11272.42 1055
11273.42 1064
11274.42 1068
11275.42 1110
11276.43 1107
11277.43 1101
11278.43 1102
11279.44 1089
11280.44 1093
11281.44 1119
11282.44 1091
11283.45 1105
11284.45 1098
11285.45 1098
11286.46 1059
11287.46 1030
11288.46 1055
11289.47 992
11290.47 1019
11291.47 967
11292.48 954
11293.48 909
11294.48 893
11295.49 934
11296.49 892
11297.49 913
11298.50 868
11299.50 914
11300.51 891
11301.51 862
11302.51 862
11303.52 877
11304.52 885
11305.53 901
11306.53 902
11307.53 918
11308.54 888
11309.54 937
11310.55 903
11311.55 929
11312.55 899
11313.56 898
11314.56 900
11315.57 924
11316.57 937
11317.58 934
11318.58 943
11319.59 905
11320.59 943
11321.59 944
11322.60 971
11323.60 957
11324.61 999
11325.61 948
11326.62 946
11327.62 968
11328.63 963
11329.63 929
11330.64 938
11331.64 941
11332.65 944
11333.65 936
11334.66 973
11335.67 930
11336.67 951
11337.68 929
11338.68 926
11339.69 934
11340.69 931
11341.70 949
11342.70 995
11343.71 1029
11344.72 959
11345.72 989
11346.73 953
11347.73 966
11348.74 993
11349.74 985
11350.75 937
11351.76 961
11352.76 932
11353.77 913
11354.78 917
11355.78 884
11356.79 928
11357.79 913
11358.80 896
11359.81 886
11360.81 881
11361.82 910
11362.83 888
11363.83 878
11364.84 886
11365.85 866
11366.85 873
11367.86 879
11368.87 861
11369.87 876
11370.88 881
11371.89 864
11372.89 868
11373.90 934
11374.91 937
11375.92 866
11376.92 866
11377.93 866
11378.94 843
11379.94 865
11380.95 883
11381.96 829
11382.97 818
11383.97 825
11384.98 866
11385.99 845
11387.00 852
11388.00 866
11389.01 872
11390.02 865
11391.03 879
11392.04 862
11393.04 856
11394.05 891
11395.06 874
11396.07 899
11397.08 860
11398.08 898
11399.09 881
11400.10 911
11401.11 897
11402.12 891
11403.12 852
11404.13 876
11405.14 904
11406.15 936
11407.16 920
11408.17 918
11409.18 905
11410.18 913
11411.19 952
11412.20 917
11413.21 921
11414.22 952
11415.23 903
11416.24 910
11417.25 922
11418.25 906
11419.26 926
11420.27 929
11421.28 921
11422.29 940
11423.30 930
11424.31 930
11425.32 898
11426.33 927
11427.34 912
11428.35 922
11429.36 992
11430.37 907
11431.38 955
11432.39 917
11433.39 943
11434.40 942
11435.41 935
11436.42 965
11437.43 931
11438.44 970
11439.45 985
11440.46 966
11441.47 956
11442.48 988
11443.49 989
11444.50 982
11445.51 962
11446.52 962
11447.53 978
11448.55 948
11449.56 954
11450.57 1005
11451.58 975
11452.59 961
11453.60 998
11454.61 985
11455.62 989
11456.63 1006
11457.64 1004
11458.65 1018
11459.66 1013
11460.67 1047
11461.68 1009
11462.69 1031
11463.71 965
11464.72 1009
11465.73 1005
11466.74 1012
11467.75 998
11468.76 1043
11469.77 1060
11470.78 1034
11471.80 1069
11472.81 1067
11473.82 1115
11474.83 1109
11475.84 1044
11476.85 1056
11477.86 1079
11478.88 1067
11479.89 1098
11480.90 1108
11481.91 1151
11482.92 1195
11483.93 1190
11484.95 1132
11485.96 1171
11486.97 1188
11487.98 1171
11489.00 1142
11490.01 1199
11491.02 1183
11492.03 1227
11493.04 1240
11494.06 1234
11495.07 1233
11496.08 1304
11497.09 1290
11498.11 1317
11499.12 1395
11500.13 1387
11501.14 1423
11502.16 1418
11503.17 1415
11504.18 1488
11505.20 1437
11506.21 1517
11507.22 1508
11508.23 1499
11509.25 1507
11510.26 1523
11511.27 1599
11512.29 1655
11513.30 1628
11514.31 1714
11515.33 1802
11516.34 1833
11517.35 1866
11518.37 1887
11519.38 1956
11520.39 1999
11521.41 1986
11522.42 2070
11523.43 2172
11524.45 2204
11525.46 2342
11526.47 2334
11527.49 2431
11528.50 2483
11529.52 2556
11530.53 2688
11531.54 2820
11532.56 2876
11533.57 3062
11534.59 3274
11535.60 3417
11536.62 3511
11537.63 3707
11538.64 3938
11539.66 4079
11540.67 4121
11541.69 4208
11542.70 4373
11543.72 4467
11544.73 4446
11545.75 4374
11546.76 4393
11547.77 4232
11548.79 4097
11549.80 3919
11550.82 3744
11551.83 3529
11552.85 3306
11553.86 3105
11554.88 2933
11555.89 2697
11556.91 2574
11557.92 2444
11558.94 2343
11559.95 2240
11560.97 2099
11561.99 1933
11563.00 1939
11564.02 1903
11565.03 1822
11566.05 1772
11567.06 1706
11568.08 1711
11569.09 1732
11570.11 1754
11571.13 1741
11572.14 1721
11573.16 1710
11574.17 1729
11575.19 1718
11576.20 1669
11577.22 1660
11578.24 1641
11579.25 1697
11580.27 1675
11581.29 1666
11582.30 1709
11583.32 1680
11584.33 1680
11585.35 1697
11586.37 1639
11587.38 1639
11588.40 1612
11589.42 1632
11590.43 1612
11591.45 1606
11592.47 1603
11593.48 1594
11594.50 1537
11595.52 1592
11596.53 1579
11597.55 1617
11598.57 1664
11599.58 1696
11600.60 1691
11601.62 1675
11602.64 1749
11603.65 1721
11604.67 1675
11605.69 1692
11606.70 1721
11607.72 1754
11608.74 1746
11609.76 1718
11610.77 1729
11611.79 1696
11612.81 1662
11613.83 1662
11614.84 1612
11615.86 1657
11616.88 1624
11617.90 1648
11618.92 1582
11619.93 1620
11620.95 1606
11621.97 1640
11622.99 1616
11624.01 1531
11625.02 1511
11626.04 1536
11627.06 1506
11628.08 1468
11629.10 1503
11630.11 1464
11631.13 1446
11632.15 1462
11633.17 1414
11634.19 1332
11635.21 1358
11636.23 1362
11637.24 1304
11638.26 1326
11639.28 1299
11640.30 1258
11641.32 1244
11642.34 1271
11643.36 1269
11644.38 1239
11645.39 1211
11646.41 1181
11647.43 1145
11648.45 1178
11649.47 1201
11650.49 1170
11651.51 1145
11652.53 1142
11653.55 1121
11654.57 1112
11655.59 1131
11656.61 1124
11657.63 1156
11658.65 1124
11659.67 1105
11660.69 1124
11661.70 1074
11662.72 1044
11663.74 1041
11664.76 1057
11665.78 1067
11666.80 1045
11667.82 1021
11668.84 1008
11669.86 999
11670.88 1031
11671.90 1010
11672.92 1010
11673.95 995
11674.97 1039
11675.99 986
11677.01 1033
11678.03 1002
11679.05 979
11680.07 990
11681.09 962
11682.11 979
11683.13 973
11684.15 958
11685.17 983
11686.19 942
11687.21 967
11688.23 995
11689.25 921
11690.28 960
11691.30 991
11692.32 968
11693.34 941
11694.36 933
11695.38 957
11696.40 940
11697.42 888
11698.44 887
11699.47 917
11700.49 916
11701.51 920
11702.53 934
11703.55 851
11704.57 860
11705.60 892
11706.62 889
11707.64 871
11708.66 862
11709.68 855
11710.70 828
11711.73 847
11712.75 837
11713.77 802
11714.79 849
11715.81 828
11716.84 819
11717.86 849
11718.88 838
11719.90 819
11720.92 827
11721.95 813
11722.97 833
11723.99 797
11725.01 801
11726.04 804
11727.06 759
11728.08 750
11729.11 772
11730.13 760
11731.15 764
11732.17 784
11733.20 763
11734.22 770
11735.24 749
11736.26 756
11737.29 777
11738.31 755
11739.33 776
11740.36 759
11741.38 770
11742.40 748
11743.43 754
11744.45 741
11745.47 765
11746.50 789
11747.52 752
11748.54 730
11749.57 706
11750.59 730
11751.62 756
11752.64 724
11753.66 736
11754.69 737
11755.71 715
11756.73 727
11757.76 699
11758.78 719
11759.81 691
11760.83 709
11761.85 740
11762.88 727
11763.90 717
11764.93 750
11765.95 722
11766.98 729
11768.00 718
11769.02 712
11770.05 737
11771.07 748
11772.10 737
11773.12 739
11774.15 756
11775.17 715
11776.20 697
11777.22 728
11778.25 749
11779.27 780
11780.30 732
11781.32 698
11782.35 689
11783.37 706
11784.40 723
11785.42 687
11786.45 723
11787.47 723
11788.50 721
11789.52 713
11790.55 736
11791.57 715
11792.60 697
11793.62 684
11794.65 703
11795.67 713
11796.70 690
11797.73 708
11798.75 671
11799.78 670
11800.80 718
11801.83 715
11802.85 754
11803.88 746
11804.91 717
11805.93 701
11806.96 710
11807.98 728
11809.01 719
11810.04 729
11811.06 681
11812.09 695
11813.12 703
11814.14 684
11815.17 691
11816.19 716
11817.22 717
11818.25 717
11819.27 724
11820.30 746
11821.33 683
11822.35 729
11823.38 719
11824.41 727
11825.44 747
11826.46 734
11827.49 737
11828.52 754
11829.54 733
11830.57 769
11831.60 761
11832.62 743
11833.65 729
11834.68 744
11835.71 755
11836.73 761
11837.76 763
11838.79 775
11839.82 772
11840.84 774
11841.87 762
11842.90 789
11843.93 765
11844.95 728
11845.98 761
11847.01 801
11848.04 776
11849.07 823
11850.09 783
11851.12 761
11852.15 743
11853.18 754
11854.21 788
11855.23 807
11856.26 798
11857.29 818
11858.32 790
11859.35 790
11860.38 825
11861.40 815
11862.43 783
11863.46 764
11864.49 837
11865.52 816
11866.55 826
11867.58 809
11868.60 830
11869.63 826
11870.66 839
11871.69 854
11872.72 871
11873.75 875
11874.78 889
11875.81 841
11876.84 861
11877.86 908
11878.89 902
11879.92 869
11880.95 908
11881.98 936
11883.01 911
11884.04 900
11885.07 947
11886.10 946
11887.13 949
11888.16 965
11889.19 940
11890.22 942
11891.25 1014
11892.28 1013
11893.31 993
11894.34 1017
11895.37 1037
11896.40 1031
11897.43 1038
11898.46 1074
11899.49 1063
11900.52 1114
11901.55 1150
11902.58 1150
11903.61 1205
11904.64 1219
11905.67 1213
11906.70 1242
11907.73 1244
11908.76 1284
11909.79 1286
11910.82 1314
11911.85 1323
11912.88 1294
11913.91 1282
11914.94 1265
11915.97 1263
11917.01 1256
11918.04 1262
11919.07 1238
11920.10 1259
11921.13 1234
11922.16 1203
11923.19 1242
11924.22 1238
11925.25 1257
11926.28 1309
11927.32 1312
11928.35 1342
11929.38 1316
11930.41 1302
11931.44 1383
11932.47 1374
11933.50 1408
11934.54 1464
11935.57 1444
11936.60 1403
11937.63 1485
11938.66 1462
11939.70 1448
11940.73 1395
11941.76 1413
11942.79 1393
11943.82 1342
11944.85 1279
11945.89 1290
11946.92 1234
11947.95 1214
11948.98 1166
11950.02 1163
11951.05 1157
11952.08 1119
11953.11 1128
11954.15 1086
11955.18 1109
11956.21 1041
11957.24 970
11958.28 1016
11959.31 1002
11960.34 970
11961.37 996
11962.41 1016
11963.44 998
11964.47 1022
11965.51 1068
11966.54 985
11967.57 973
11968.60 1009
11969.64 1014
11970.67 1024
11971.70 1018
11972.74 1034
11973.77 1020
11974.80 1037
11975.84 1038
11976.87 1092
11977.90 1082
11978.94 1064
11979.97 1033
11981.00 1054
11982.04 1065
11983.07 1051
11984.11 1047
11985.14 1061
11986.17 1057
11987.21 1069
11988.24 1092
11989.28 1032
11990.31 1070
11991.34 1042
11992.38 1038
11993.41 1061
11994.45 1053
11995.48 1104
11996.51 1104
11997.55 1090
11998.58 1082
11999.62 1135
12000.65 1100
12001.69 1082
12002.72 1136
12003.76 1134
12004.79 1101
12005.82 1110
12006.86 1081
12007.89 1157
12008.93 1129
12009.96 1140
12011.00 1191
12012.03 1223
12013.07 1220
12014.10 1207
12015.14 1203
12016.17 1253
12017.21 1248
12018.24 1278
12019.28 1269
12020.32 1289
12021.35 1256
12022.39 1263
12023.42 1300
12024.46 1292
12025.49 1292
12026.53 1305
12027.56 1346
12028.60 1325
12029.64 1324
12030.67 1317
12031.71 1340
12032.74 1352
12033.78 1362
12034.81 1344
12035.85 1385
12036.89 1368
12037.92 1338
12038.96 1363
12039.99 1373
12041.03 1361
12042.07 1339
12043.10 1374
12044.14 1341
12045.18 1318
12046.21 1344
12047.25 1406
12048.29 1400
12049.32 1400
12050.36 1422
12051.40 1449
12052.43 1396
12053.47 1396
12054.51 1434
12055.54 1478
12056.58 1456
12057.62 1523
12058.65 1494
12059.69 1463
12060.73 1459
12061.76 1512
12062.80 1538
12063.84 1517
12064.88 1518
12065.91 1499
12066.95 1500
12067.99 1514
12069.03 1435
12070.06 1406
12071.10 1383
12072.14 1395
12073.18 1413
12074.21 1411
12075.25 1359
12076.29 1316
12077.33 1256
12078.36 1227
12079.40 1253
12080.44 1254
12081.48 1260
12082.52 1256
12083.55 1252
12084.59 1252
12085.63 1268
12086.67 1216
12087.71 1253
12088.74 1253
12089.78 1221
12090.82 1230
12091.86 1271
12092.90 1285
12093.94 1294
12094.98 1241
12096.01 1231
12097.05 1283
12098.09 1355
12099.13 1431
12100.17 1370
12101.21 1403
12102.25 1383
12103.28 1431
12104.32 1417
12105.36 1456
12106.40 1437
12107.44 1426
12108.48 1458
12109.52 1432
12110.56 1415
12111.60 1402
12112.64 1370
12113.68 1369
12114.72 1332
12115.76 1269
12116.79 1251
12117.83 1251
12118.87 1232
12119.91 1220
12120.95 1134
12121.99 1119
12123.03 1094
12124.07 1075
12125.11 1086
12126.15 1032
12127.19 1024
12128.23 1047
12129.27 1046
12130.31 1005
12131.35 1028
12132.39 1033
12133.43 1050
12134.47 1035
12135.51 1024
12136.55 1040
12137.59 1011
12138.63 964
12139.67 956
12140.71 998
12141.76 997
12142.80 1000
12143.84 1000
12144.88 960
12145.92 955
12146.96 991
12148.00 943
12149.04 928
12150.08 933
12151.12 944
12152.16 951
12153.20 968
12154.25 932
12155.29 920
12156.33 912
12157.37 918
12158.41 884
12159.45 903
12160.49 910
12161.53 931
12162.58 868
12163.62 867
12164.66 888
12165.70 869
12166.74 882
12167.78 860
12168.82 872
12169.87 842
12170.91 846
12171.95 878
12172.99 846
12174.03 860
12175.08 820
12176.12 857
12177.16 851
12178.20 835
12179.24 824
12180.29 805
12181.33 856
12182.37 815
12183.41 835
12184.46 820
12185.50 850
12186.54 844
12187.58 812
12188.63 817
12189.67 819
12190.71 796
12191.75 788
12192.80 820
12193.84 818
12194.88 809
12195.92 792
12196.97 790
12198.01 786
12199.05 789
12200.10 779
12201.14 762
12202.18 805
12203.23 783
12204.27 766
12205.31 797
12206.36 748
12207.40 804
12208.44 831
12209.49 751
12210.53 771
12211.57 775
12212.62 772
12213.66 799
12214.70 734
12215.75 755
12216.79 772
12217.84 794
12218.88 758
12219.92 769
12220.97 770
12222.01 726
12223.06 769
12224.10 730
12225.14 735
12226.19 787
12227.23 749
12228.28 733
12229.32 692
12230.36 691
12231.41 699
12232.45 708
12233.50 726
12234.54 740
12235.59 719
12236.63 718
12237.68 708
12238.72 686
12239.77 720
12240.81 718
12241.86 694
12242.90 713
12243.94 740
12244.99 706
12246.03 738
12247.08 750
12248.13 731
12249.17 713
12250.22 722
12251.26 736
12252.31 703
12253.35 728
12254.40 718
12255.44 718
12256.49 694
12257.53 715
12258.58 689
12259.62 682
12260.67 676
12261.72 691
12262.76 682
12263.81 674
12264.85 666
12265.90 669
12266.94 651
12267.99 654
12269.04 655
12270.08 661
12271.13 665
12272.17 679
12273.22 662
12274.27 672
12275.31 668
12276.36 642
12277.41 637
12278.45 667
12279.50 649
12280.55 665
12281.59 647
12282.64 662
12283.69 627
12284.73 612
12285.78 632
12286.83 634
12287.87 631
12288.92 631
12289.97 629
12291.01 620
12292.06 649
12293.11 637
12294.15 627
12295.20 611
12296.25 596
12297.30 615
12298.34 608
12299.39 624
12300.44 625
12301.48 599
12302.53 598
12303.58 633
12304.63 613
12305.67 607
12306.72 619
12307.77 636
12308.82 601
12309.87 617
12310.91 606
12311.96 572
12313.01 599
12314.06 575
12315.10 598
12316.15 615
12317.20 597
12318.25 614
12319.30 589
12320.34 602
12321.39 586
12322.44 573
12323.49 582
12324.54 605
12325.59 600
12326.63 574
12327.68 586
12328.73 601
12329.78 600
12330.83 578
12331.88 596
12332.93 572
12333.98 566
12335.02 542
12336.07 558
12337.12 534
12338.17 574
12339.22 589
12340.27 585
12341.32 584
12342.37 549
12343.42 550
12344.47 553
12345.51 547
12346.56 570
12347.61 586
12348.66 569
12349.71 571
12350.76 527
12351.81 533
12352.86 563
12353.91 562
12354.96 538
12356.01 573
12357.06 572
12358.11 581
12359.16 574
12360.21 584
12361.26 576
12362.31 572
12363.36 586
12364.41 574
12365.46 584
12366.51 574
12367.56 553
12368.61 556
12369.66 550
12370.71 550
12371.76 545
12372.81 584
12373.86 588
12374.91 574
12375.96 539
12377.01 558
12378.06 571
12379.11 571
12380.17 562
12381.22 586
12382.27 566
12383.32 555
12384.37 573
12385.42 555
12386.47 547
12387.52 553
12388.57 539
12389.62 563
12390.67 575
12391.73 572
12392.78 571
12393.83 567
12394.88 589
12395.93 571
12396.98 567
12398.03 593
12399.09 576
12400.14 562
12401.19 561
12402.24 562
12403.29 570
12404.34 594
12405.40 584
12406.45 586
12407.50 593
12408.55 631
12409.60 576
12410.66 581
12411.71 569
12412.76 591
12413.81 572
12414.86 613
12415.92 644
12416.97 564
12418.02 602
12419.07 614
12420.13 596
12421.18 603
12422.23 587
12423.28 602
12424.34 633
12425.39 636
12426.44 611
12427.49 603
12428.55 645
12429.60 617
12430.65 618
12431.71 646
12432.76 635
12433.81 615
12434.86 622
12435.92 621
12436.97 630
12438.02 655
12439.08 693
12440.13 664
12441.18 646
12442.24 672
12443.29 659
12444.34 665
12445.40 674
12446.45 676
12447.50 674
12448.56 670
12449.61 681
12450.67 711
12451.72 674
12452.77 699
12453.83 736
12454.88 703
12455.94 714
12456.99 718
12458.04 728
12459.10 727
12460.15 755
12461.21 736
12462.26 771
12463.31 785
12464.37 798
12465.42 816
12466.48 812
12467.53 859
12468.59 863
12469.64 912
12470.70 944
12471.75 978
12472.80 1015
12473.86 1046
12474.91 1110
12475.97 1136
12477.02 1142
12478.08 1145
12479.13 1202
12480.19 1200
12481.24 1240
12482.30 1265
12483.35 1244
12484.41 1232
12485.46 1191
12486.52 1163
12487.57 1151
12488.63 1120
12489.69 1107
12490.74 1058
12491.80 1047
12492.85 1024
12493.91 992
12494.96 970
12496.02 925
12497.07 926
12498.13 913
12499.19 895
12500.24 853
12501.30 838
12502.35 872
12503.41 878
12504.47 835
12505.52 814
12506.58 808
12507.63 803
12508.69 846
12509.75 814
12510.80 828
12511.86 825
12512.91 845
12513.97 855
12515.03 879
12516.08 912
12517.14 900
12518.20 868
12519.25 838
12520.31 843
12521.37 829
12522.42 860
12523.48 852
12524.54 826
12525.59 822
12526.65 885
12527.71 857
12528.77 889
12529.82 841
12530.88 878
12531.94 894
12532.99 869
12534.05 849
12535.11 867
12536.17 845
12537.22 848
12538.28 860
12539.34 872
12540.40 831
12541.45 871
12542.51 864
12543.57 833
12544.63 835
12545.68 859
12546.74 832
12547.80 876
12548.86 913
12549.92 894
12550.97 895
12552.03 896
12553.09 876
12554.15 897
12555.21 877
12556.26 892
12557.32 931
12558.38 940
12559.44 930
12560.50 938
12561.56 958
12562.61 953
12563.67 922
12564.73 928
12565.79 906
12566.85 852
12567.91 896
12568.97 898
12570.02 871
12571.08 887
12572.14 896
12573.20 853
12574.26 843
12575.32 857
12576.38 823
12577.44 818
12578.50 793
12579.56 839
12580.61 810
12581.67 850
12582.73 810
12583.79 830
12584.85 815
12585.91 830
12586.97 822
12588.03 808
12589.09 831
12590.15 823
12591.21 818
12592.27 841
12593.33 802
12594.39 832
12595.45 861
12596.51 827
12597.57 810
12598.63 805
12599.69 825
12600.75 791
12601.81 807
12602.87 811
12603.93 840
12604.99 851
12606.05 825
12607.11 818
12608.17 821
12609.23 829
12610.29 885
12611.35 879
12612.41 851
12613.47 857
12614.53 929
12615.59 949
12616.66 964
12617.72 918
12618.78 906
12619.84 908
12620.90 913
12621.96 944
12623.02 946
12624.08 964
12625.14 970
12626.20 1010
12627.26 969
12628.33 1041
12629.39 1051
12630.45 1060
12631.51 1096
12632.57 1045
12633.63 1060
12634.69 1031
12635.76 1041
12636.82 1048
12637.88 1028
12638.94 1049
12640.00 1024
12641.06 1027
12642.13 1035
12643.19 1014
12644.25 955
12645.31 976
12646.37 959
12647.44 957
12648.50 933
12649.56 855
12650.62 912
12651.68 883
12652.75 890
12653.81 895
12654.87 866
12655.93 841
12657.00 817
12658.06 886
12659.12 899
12660.18 881
12661.25 880
12662.31 849
12663.37 841
12664.43 865
12665.50 837
12666.56 845
12667.62 856
12668.69 843
12669.75 880
12670.81 893
12671.88 864
12672.94 860
12674.00 897
12675.06 886
12676.13 907
12677.19 878
12678.25 865
12679.32 880
12680.38 887
12681.44 880
12682.51 855
12683.57 856
12684.64 905
12685.70 903
12686.76 885
12687.83 926
12688.89 908
12689.95 894
12691.02 933
12692.08 956
12693.15 910
12694.21 935
12695.27 965
12696.34 917
12697.40 946
12698.47 965
12699.53 956
12700.59 994
12701.66 976
12702.72 957
12703.79 1017
12704.85 1058
12705.92 1029
12706.98 1043
12708.05 1068
12709.11 1068
12710.18 1042
12711.24 1072
12712.30 1087
12713.37 1085
12714.43 1116
12715.50 1104
12716.56 1089
12717.63 1130
12718.69 1080
12719.76 1101
12720.82 1082
12721.89 1094
12722.95 1086
12724.02 1122
12725.09 1119
12726.15 1092
12727.22 1118
12728.28 1098
12729.35 1108
12730.41 1146
12731.48 1170
12732.54 1207
12733.61 1184
12734.68 1165
12735.74 1179
12736.81 1181
12737.87 1161
12738.94 1162
12740.00 1165
12741.07 1215
12742.14 1208
12743.20 1166
12744.27 1162
12745.33 1150
12746.40 1153
12747.47 1111
12748.53 1105
12749.60 1099
12750.67 1082
12751.73 1062
12752.80 1014
12753.87 1006
12754.93 974
12756.00 994
12757.07 1014
12758.13 932
12759.20 947
12760.27 940
12761.33 931
12762.40 922
12763.47 889
12764.53 905
12765.60 935
12766.67 922
12767.73 908
12768.80 928
12769.87 898
12770.94 878
12772.00 893
12773.07 870
12774.14 869
12775.21 882
12776.27 873
12777.34 835
12778.41 841
12779.48 832
12780.54 822
12781.61 795
12782.68 816
12783.75 793
12784.81 805
12785.88 812
12786.95 794
12788.02 741
12789.09 761
12790.15 799
12791.22 757
12792.29 793
12793.36 761
12794.43 728
12795.49 739
12796.56 789
12797.63 752
12798.70 734
12799.77 749
12800.84 744
12801.90 745
12802.97 728
12804.04 730
12805.11 734
12806.18 763
12807.25 796
12808.32 757
12809.39 736
12810.45 745
12811.52 768
12812.59 761
12813.66 750
12814.73 771
12815.80 732
12816.87 751
12817.94 773
12819.01 775
12820.08 761
12821.15 778
12822.21 757
12823.28 761
12824.35 788
12825.42 816
12826.49 778
12827.56 760
12828.63 796
12829.70 791
12830.77 824
12831.84 771
12832.91 773
12833.98 777
12835.05 819
12836.12 765
12837.19 764
12838.26 777
12839.33 767
12840.40 789
12841.47 758
12842.54 732
12843.61 738
12844.68 734
12845.75 737
12846.82 714
12847.89 683
12848.96 692
12850.03 699
12851.10 702
12852.18 693
12853.25 704
12854.32 676
12855.39 655
12856.46 673
12857.53 685
12858.60 678
12859.67 669
12860.74 649
12861.81 645
12862.88 664
12863.96 655
12865.03 662
12866.10 632
12867.17 640
12868.24 622
12869.31 613
12870.38 608
12871.45 607
12872.53 620
12873.60 578
12874.67 585
12875.74 591
12876.81 596
12877.88 570
12878.96 593
12880.03 589
12881.10 599
12882.17 605
12883.24 597
12884.31 585
12885.39 586
12886.46 579
12887.53 570
12888.60 620
12889.68 579
12890.75 569
12891.82 588
12892.89 591
12893.96 553
12895.04 549
12896.11 581
12897.18 567
12898.25 553
12899.33 560
12900.40 535
12901.47 550
12902.54 518
12903.62 547
12904.69 535
12905.76 512
12906.84 534
12907.91 541
12908.98 525
12910.06 548
12911.13 546
12912.20 551
12913.27 539
12914.35 522
12915.42 535
12916.49 533
12917.57 546
12918.64 523
12919.71 507
12920.79 498
12921.86 504
12922.94 484
12924.01 508
12925.08 518
12926.16 494
12927.23 500
12928.30 520
12929.38 496
12930.45 519
12931.53 502
12932.60 484
12933.67 492
12934.75 471
12935.82 502
12936.90 473
12937.97 488
12939.04 502
12940.12 510
12941.19 482
12942.27 493
12943.34 489
12944.42 484
12945.49 534
12946.56 502
12947.64 517
12948.71 493
12949.79 479
12950.86 493
12951.94 481
12953.01 499
12954.09 495
12955.16 480
12956.24 472
12957.31 496
12958.39 482
12959.46 504
12960.54 491
12961.61 456
12962.69 486
12963.76 469
12964.84 464
12965.91 453
12966.99 487
12968.07 466
12969.14 446
12970.22 463
12971.29 469
12972.37 493
12973.44 484
12974.52 486
12975.59 464
12976.67 455
12977.75 487
12978.82 464
12979.90 492
12980.97 470
12982.05 496
12983.13 480
12984.20 455
12985.28 446
12986.35 466
12987.43 443
12988.51 463
12989.58 453
12990.66 453
12991.74 446
12992.81 443
12993.89 434
12994.97 441
12996.04 470
12997.12 448
12998.20 466
12999.27 466
13000.35 476
13001.43 462
13002.50 472
13003.58 462
13004.66 453
13005.73 458
13006.81 464
13007.89 488
13008.97 464
13010.04 470
13011.12 472
13012.20 479
13013.27 474
13014.35 480
13015.43 479
13016.51 471
13017.58 477
13018.66 480
13019.74 447
13020.82 468
13021.89 481
13022.97 492
13024.05 479
13025.13 475
13026.21 455
13027.28 439
13028.36 474
13029.44 518
13030.52 474
13031.60 475
13032.67 480
13033.75 492
13034.83 533
13035.91 474
13036.99 485
13038.07 491
13039.14 499
13040.22 523
13041.30 487
13042.38 481
13043.46 498
13044.54 507
13045.62 476
13046.69 511
13047.77 481
13048.85 505
13049.93 514
13051.01 490
13052.09 503
13053.17 503
13054.25 517
13055.33 500
13056.40 479
13057.48 499
13058.56 482
13059.64 494
13060.72 463
13061.80 440
13062.88 466
13063.96 475
13065.04 479
13066.12 497
13067.20 506
13068.28 498
13069.36 500
13070.44 487
13071.52 480
13072.60 493
13073.68 490
13074.76 496
13075.84 496
13076.92 514
13078.00 491
13079.08 476
13080.16 471
13081.24 486
13082.32 493
13083.40 458
13084.48 482
13085.56 477
13086.64 452
13087.72 482
13088.80 471
13089.88 495
13090.96 492
13092.04 487
13093.12 496
13094.20 474
13095.28 467
13096.36 477
13097.44 490
13098.52 465
13099.61 483
13100.69 482
13101.77 487
13102.85 503
13103.93 497
13105.01 495
13106.09 469
13107.17 484
13108.25 484
13109.34 470
13110.42 470
13111.50 498
13112.58 539
13113.66 480
13114.74 466
13115.82 493
13116.91 501
13117.99 508
13119.07 534
13120.15 541
13121.23 516
13122.31 539
13123.40 508
13124.48 539
13125.56 534
13126.64 515
13127.72 516
13128.81 514
13129.89 530
13130.97 513
13132.05 518
13133.14 530
13134.22 548
13135.30 503
13136.38 531
13137.47 529
13138.55 561
13139.63 540
13140.71 512
13141.80 524
13142.88 515
13143.96 492
13145.04 464
13146.13 526
13147.21 513
13148.29 533
13149.38 520
13150.46 521
13151.54 488
13152.62 486
13153.71 511
13154.79 507
13155.87 517
13156.96 518
13158.04 508
13159.12 512
13160.21 498
13161.29 507
13162.37 495
13163.46 486
13164.54 498
13165.62 499
13166.71 511
13167.79 509
13168.88 485
13169.96 541
13171.04 518
13172.13 511
13173.21 516
13174.30 507
13175.38 520
13176.46 478
13177.55 511
13178.63 502
13179.72 513
13180.80 520
13181.88 517
13182.97 508
13184.05 517
13185.14 531
13186.22 526
13187.31 513
13188.39 534
13189.48 517
13190.56 496
13191.65 551
13192.73 546
13193.81 516
13194.90 507
13195.98 513
13197.07 526
13198.15 524
13199.24 539
13200.32 542
13201.41 523
13202.49 527
13203.58 543
13204.67 533
13205.75 562
13206.84 545
13207.92 565
13209.01 551
13210.09 521
13211.18 512
13212.26 511
13213.35 538
13214.43 533
13215.52 530
13216.61 538
13217.69 556
13218.78 555
13219.86 551
13220.95 531
13222.04 558
13223.12 522
13224.21 575
13225.29 544
13226.38 528
13227.47 532
13228.55 582
13229.64 544
13230.72 544
13231.81 583
13232.90 529
13233.98 534
13235.07 555
13236.16 530
13237.24 570
13238.33 566
13239.42 571
13240.50 570
13241.59 612
13242.68 609
13243.76 614
13244.85 598
13245.94 583
13247.02 615
13248.11 597
13249.20 595
13250.29 571
13251.37 608
13252.46 561
13253.55 600
13254.63 602
13255.72 578
13256.81 595
13257.90 625
13258.98 622
13260.07 641
13261.16 641
13262.25 624
13263.33 647
13264.42 643
13265.51 642
13266.60 665
13267.69 633
13268.77 658
13269.86 646
13270.95 675
13272.04 672
13273.13 668
13274.21 678
13275.30 690
13276.39 656
13277.48 677
13278.57 680
13279.65 726
13280.74 733
13281.83 718
13282.92 707
13284.01 708
13285.10 727
13286.19 721
13287.27 721
13288.36 709
13289.45 749
13290.54 735
13291.63 740
13292.72 722
13293.81 724
13294.90 761
13295.98 773
13297.07 771
13298.16 790
13299.25 773
13300.34 777
13301.43 770
13302.52 801
13303.61 753
13304.70 746
13305.79 822
13306.88 799
13307.97 813
13309.06 777
13310.15 808
13311.24 843
13312.32 888
13313.41 864
13314.50 875
13315.59 880
13316.68 846
13317.77 889
13318.86 885
13319.95 885
13321.04 879
13322.13 876
13323.22 882
13324.31 886
13325.40 877
13326.49 895
13327.58 891
13328.68 892
13329.77 949
13330.86 944
13331.95 903
13333.04 902
13334.13 947
13335.22 923
13336.31 907
13337.40 928
13338.49 934
13339.58 936
13340.67 968
13341.76 970
13342.85 988
13343.94 1005
13345.04 1010
13346.13 988
13347.22 988
13348.31 924
13349.40 969
13350.49 984
13351.58 1029
13352.67 1059
13353.77 1021
13354.86 1013
13355.95 1011
13357.04 1004
13358.13 990
13359.22 1041
13360.31 1027
13361.41 1020
13362.50 1016
13363.59 1060
13364.68 1046
13365.77 1046
13366.87 1070
13367.96 1103
13369.05 1086
13370.14 1080
13371.23 1128
13372.33 1104
13373.42 1096
13374.51 1067
13375.60 1072
13376.69 1104
13377.79 1127
13378.88 1093
13379.97 1086
13381.06 1062
13382.16 1064
13383.25 1022
13384.34 1014
13385.43 1053
13386.53 1025
13387.62 991
13388.71 982
13389.81 917
13390.90 940
13391.99 916
13393.08 941
13394.18 909
13395.27 890
13396.36 883
13397.46 867
13398.55 854
13399.64 862
13400.74 843
13401.83 815
13402.92 874
13404.02 847
13405.11 832
13406.20 840
13407.30 840
13408.39 865
13409.48 841
13410.58 819
13411.67 807
13412.77 821
13413.86 816
13414.95 837
13416.05 799
13417.14 816
13418.23 842
13419.33 856
13420.42 860
13421.52 825
13422.61 778
13423.71 818
13424.80 837
13425.89 816
13426.99 820
13428.08 813
13429.18 813
13430.27 819
13431.37 819
13432.46 837
13433.56 798
13434.65 832
13435.74 837
13436.84 806
13437.93 798
13439.03 838
13440.12 816
13441.22 877
13442.31 826
13443.41 888
13444.50 852
13445.60 850
13446.69 887
13447.79 871
13448.88 896
13449.98 873
13451.08 904
13452.17 919
13453.27 917
13454.36 905
13455.46 941
13456.55 928
13457.65 958
13458.74 923
13459.84 910
13460.94 890
13462.03 957
13463.13 970
13464.22 978
13465.32 941
13466.41 954
13467.51 970
13468.61 932
13469.70 952
13470.80 977
13471.90 957
13472.99 974
13474.09 993
13475.18 980
13476.28 1011
13477.38 992
13478.47 1007
13479.57 1034
13480.67 1048
13481.76 995
13482.86 999
13483.96 1073
13485.05 1032
13486.15 1059
13487.25 1007
13488.34 1067
13489.44 1045
13490.54 1081
13491.63 1101
13492.73 1081
13493.83 1086
13494.93 1141
13496.02 1160
13497.12 1146
13498.22 1127
13499.31 1117
13500.41 1189
13501.51 1209
13502.61 1198
13503.70 1196
13504.80 1197
13505.90 1246
13507.00 1247
13508.09 1254
13509.19 1257
13510.29 1238
13511.39 1227
13512.49 1206
13513.58 1242
13514.68 1226
13515.78 1182
13516.88 1146
13517.98 1164
13519.07 1186
13520.17 1129
13521.27 1101
13522.37 1112
13523.47 1097
13524.57 1107
13525.66 1098
13526.76 1090
13527.86 1091
13528.96 1058
13530.06 1007
13531.16 1088
13532.25 1051
13533.35 1077
13534.45 1012
13535.55 1014
13536.65 997
13537.75 1020
13538.85 974
13539.95 1009
13541.05 973
13542.14 997
13543.24 966
13544.34 1025
13545.44 1026
13546.54 995
13547.64 969
13548.74 967
13549.84 933
13550.94 858
13552.04 892
13553.14 891
13554.24 872
13555.34 896
13556.44 856
13557.54 851
13558.64 869
13559.74 849
13560.84 840
13561.94 820
13563.04 784
13564.13 824
13565.23 840
13566.34 790
13567.44 790
13568.54 809
13569.64 835
13570.74 804
13571.84 817
13572.94 832
13574.04 793
13575.14 803
13576.24 792
13577.34 767
13578.44 798
13579.54 797
13580.64 752
13581.74 774
13582.84 769
13583.94 802
13585.04 800
13586.14 766
13587.24 786
13588.35 772
13589.45 756
13590.55 785
13591.65 767
13592.75 785
13593.85 794
13594.95 766
13596.05 786
13597.15 788
13598.26 797
13599.36 791
13600.46 796
13601.56 793
13602.66 808
13603.76 799
13604.86 802
13605.97 757
13607.07 781
13608.17 795
13609.27 812
13610.37 823
13611.47 811
13612.58 807
13613.68 810
13614.78 790
13615.88 783
13616.98 770
13618.09 784
13619.19 778
13620.29 780
13621.39 777
13622.50 811
13623.60 835
13624.70 810
13625.80 767
13626.91 806
13628.01 783
13629.11 795
13630.21 832
13631.32 808
13632.42 779
13633.52 776
13634.62 796
13635.73 805
13636.83 792
13637.93 766
13639.04 805
13640.14 826
13641.24 794
13642.35 830
13643.45 782
13644.55 796
13645.65 843
13646.76 817
13647.86 814
13648.96 806
13650.07 782
13651.17 756
13652.28 833
13653.38 840
13654.48 819
13655.59 805
13656.69 811
13657.79 819
13658.90 791
13660.00 763
13661.11 748
13662.21 817
13663.31 816
13664.42 783
13665.52 778
13666.63 795
13667.73 798
13668.83 787
13669.94 756
13671.04 776
13672.15 811
13673.25 790
13674.36 771
13675.46 783
13676.56 816
13677.67 803
13678.77 792
13679.88 784
13680.98 786
13682.09 789
13683.19 794
13684.30 804
13685.40 786
13686.51 767
13687.61 769
13688.72 794
13689.82 797
13690.93 793
13692.03 821
13693.14 798
13694.24 817
13695.35 809
13696.45 806
13697.56 813
13698.66 841
13699.77 787
13700.87 787
13701.98 834
13703.09 835
13704.19 851
13705.30 846
13706.40 831
13707.51 817
13708.61 872
13709.72 927
13710.83 881
13711.93 853
13713.04 854
13714.14 888
13715.25 905
13716.36 899
13717.46 891
13718.57 935
13719.67 897
13720.78 876
13721.89 941
13722.99 911
13724.10 940
13725.21 951
13726.31 928
13727.42 933
13728.53 965
13729.63 963
13730.74 952
13731.85 955
13732.95 977
13734.06 995
13735.17 1012
13736.27 981
13737.38 980
13738.49 1034
13739.59 1083
13740.70 1058
13741.81 1077
13742.92 1072
13744.02 1091
13745.13 1129
13746.24 1171
13747.35 1190
13748.45 1175
13749.56 1178
13750.67 1190
13751.78 1183
13752.88 1252
13753.99 1240
13755.10 1277
13756.21 1324
13757.31 1311
13758.42 1369
13759.53 1405
13760.64 1398
13761.75 1465
13762.85 1488
13763.96 1544
13765.07 1535
13766.18 1479
13767.29 1573
13768.39 1581
13769.50 1566
13770.61 1587
13771.72 1604
13772.83 1584
13773.94 1610
13775.04 1624
13776.15 1631
13777.26 1566
13778.37 1578
13779.48 1564
13780.59 1556
13781.70 1532
13782.80 1460
13783.91 1445
13785.02 1407
13786.13 1365
13787.24 1314
13788.35 1330
13789.46 1330
13790.57 1290
13791.68 1277
13792.79 1213
13793.90 1174
13795.00 1166
13796.11 1161
13797.22 1140
13798.33 1053
13799.44 1081
13800.55 1079
13801.66 1072
13802.77 1060
13803.88 969
13804.99 992
13806.10 975
13807.21 969
13808.32 951
13809.43 1011
13810.54 979
13811.65 976
13812.76 941
13813.87 924
13814.98 927
13816.09 952
13817.20 918
13818.31 929
13819.42 881
13820.53 931
13821.64 936
13822.75 888
13823.86 892
13824.97 905
13826.08 881
13827.19 862
13828.30 901
13829.41 873
13830.53 889
13831.64 913
13832.75 904
13833.86 870
13834.97 871
13836.08 897
13837.19 901
13838.30 884
13839.41 881
13840.52 888
13841.64 874
13842.75 874
13843.86 848
13844.97 876
13846.08 840
13847.19 867
13848.30 894
13849.41 870
13850.53 872
13851.64 878
13852.75 895
13853.86 894
13854.97 860
13856.08 892
13857.20 905
13858.31 932
13859.42 912
13860.53 908
13861.64 901
13862.76 887
13863.87 879
13864.98 927
13866.09 922
13867.20 892
13868.32 940
13869.43 928
13870.54 885
13871.65 941
13872.77 920
13873.88 895
13874.99 920
13876.10 910
13877.22 953
13878.33 946
13879.44 942
13880.55 940
13881.67 912
13882.78 953
13883.89 1004
13885.01 1017
13886.12 987
13887.23 997
13888.34 1010
13889.46 1025
13890.57 1061
13891.68 1032
13892.80 1045
13893.91 1113
13895.02 1083
13896.14 1107
13897.25 1063
13898.36 1158
13899.48 1130
13900.59 1134
13901.70 1128
13902.82 1116
13903.93 1077
13905.05 1095
13906.16 1115
13907.27 1055
13908.39 1107
13909.50 1088
13910.61 1107
13911.73 1083
13912.84 1032
13913.96 1028
13915.07 1010
13916.19 1004
13917.30 974
13918.41 975
13919.53 941
13920.64 962
13921.76 932
13922.87 933
13923.99 906
13925.10 902
13926.21 903
13927.33 898
13928.44 888
13929.56 898
13930.67 870
13931.79 858
13932.90 856
13934.02 822
13935.13 899
13936.25 866
13937.36 881
13938.48 845
13939.59 861
13940.71 863
13941.82 884
13942.94 858
13944.05 836
13945.17 866
13946.28 882
13947.40 837
13948.52 822
13949.63 846
13950.75 869
13951.86 829
13952.98 795
13954.09 829
13955.21 814
13956.32 785
13957.44 751
13958.56 797
13959.67 788
13960.79 778
13961.90 783
13963.02 805
13964.14 810
13965.25 786
13966.37 778
13967.48 766
13968.60 775
13969.72 799
13970.83 782
13971.95 793
13973.07 769
13974.18 781
13975.30 788
13976.42 800
13977.53 790
13978.65 774
13979.77 795
13980.88 756
13982.00 772
13983.12 760
13984.23 777
13985.35 772
13986.47 829
13987.58 836
13988.70 800
13989.82 777
13990.94 799
13992.05 813
13993.17 791
13994.29 762
13995.40 803
13996.52 750
13997.64 772
13998.76 802
13999.87 771
14000.99 742
14002.11 791
14003.23 792
14004.35 795
14005.46 728
14006.58 762
14007.70 816
14008.82 807
14009.93 805
14011.05 776
14012.17 801
14013.29 817
14014.41 810
14015.52 791
14016.64 794
14017.76 777
14018.88 751
14020.00 785
14021.12 776
14022.23 812
14023.35 795
14024.47 783
14025.59 769
14026.71 719
14027.83 764
14028.95 791
14030.06 773
14031.18 739
14032.30 753
14033.42 795
14034.54 791
14035.66 769
14036.78 778
14037.90 791
14039.02 781
14040.14 800
14041.25 784
14042.37 790
14043.49 774
14044.61 792
14045.73 777
14046.85 820
14047.97 783
14049.09 819
14050.21 823
14051.33 830
14052.45 805
14053.57 852
14054.69 853
14055.81 818
14056.93 821
14058.05 837
14059.17 846
14060.29 853
14061.41 855
14062.53 870
14063.65 875
14064.77 888
14065.89 900
14067.01 890
14068.13 890
14069.25 914
14070.37 954
14071.49 931
14072.61 932
14073.73 925
14074.85 905
14075.97 942
14077.09 943
14078.21 977
14079.33 957
14080.45 972
14081.57 967
14082.69 959
14083.82 1027
14084.94 1023
14086.06 1017
14087.18 1002
14088.30 1012
14089.42 970
14090.54 979
14091.66 1022
14092.78 1011
14093.91 1033
14095.03 1071
14096.15 1074
14097.27 1052
14098.39 1065
14099.51 1041
14100.63 1037
14101.76 1041
14102.88 1029
14104.00 1099
14105.12 1071
14106.24 1078
14107.36 1077
14108.49 1077
14109.61 1094
14110.73 1092
14111.85 1068
14112.97 1036
14114.10 1011
14115.22 988
14116.34 1027
14117.46 1018
14118.58 988
14119.71 954
14120.83 960
14121.95 998
14123.07 967
14124.20 963
14125.32 990
14126.44 958
14127.56 917
14128.69 940
14129.81 903
14130.93 917
14132.06 937
14133.18 906
14134.30 902
14135.42 891
14136.55 888
14137.67 873
14138.79 856
14139.92 854
14141.04 839
14142.16 851
14143.29 806
14144.41 830
14145.53 831
14146.66 814
14147.78 839
14148.90 818
14150.03 806
14151.15 782
14152.27 802
14153.40 811
14154.52 792
14155.64 789
14156.77 850
14157.89 835
14159.02 825
14160.14 781
14161.26 807
14162.39 811
14163.51 833
14164.64 814
14165.76 771
14166.88 801
14168.01 802
14169.13 775
14170.26 778
14171.38 761
14172.51 759
14173.63 748
14174.75 761
14175.88 773
14177.00 769
14178.13 767
14179.25 769
14180.38 792
14181.50 753
14182.63 762
14183.75 772
14184.88 792
14186.00 751
14187.13 724
14188.25 744
14189.38 741
14190.50 704
14191.63 712
14192.75 738
14193.88 716
14195.00 743
14196.13 709
14197.25 713
14198.38 731
14199.50 743
14200.63 703
14201.76 734
14202.88 729
14204.01 700
14205.13 714
14206.26 702
14207.38 721
14208.51 681
14209.64 681
14210.76 703
14211.89 700
14213.01 675
14214.14 679
14215.27 674
14216.39 661
14217.52 670
14218.64 697
14219.77 678
14220.90 669
14222.02 648
14223.15 668
14224.28 653
14225.40 668
14226.53 666
14227.66 659
14228.78 681
14229.91 670
14231.04 679
14232.16 681
14233.29 690
14234.42 646
14235.54 661
14236.67 666
14237.80 661
14238.92 621
14240.05 635
14241.18 648
14242.31 605
14243.43 641
14244.56 627
14245.69 626
14246.82 622
14247.94 643
14249.07 638
14250.20 652
14251.33 616
14252.45 616
14253.58 603
14254.71 631
14255.84 619
14256.96 645
14258.09 643
14259.22 624
14260.35 630
14261.47 642
14262.60 605
14263.73 606
14264.86 633
14265.99 644
14267.12 607
14268.24 600
14269.37 613
14270.50 619
14271.63 592
14272.76 569
14273.89 597
14275.01 605
14276.14 586
14277.27 556
14278.40 588
14279.53 561
14280.66 572
14281.79 573
14282.91 569
14284.04 548
14285.17 528
14286.30 557
14287.43 565
14288.56 531
14289.69 539
14290.82 540
14291.95 537
14293.08 559
14294.20 596
14295.33 556
14296.46 544
14297.59 579
14298.72 579
14299.85 559
14300.98 529
14302.11 526
14303.24 550
14304.37 530
14305.50 563
14306.63 537
14307.76 530
14308.89 528
14310.02 529
14311.15 526
14312.28 523
14313.41 515
14314.54 512
14315.67 539
14316.80 561
14317.93 551
14319.06 532
14320.19 510
14321.32 524
14322.45 551
14323.58 514
14324.71 550
14325.84 528
14326.97 512
14328.10 515
14329.23 493
14330.36 483
14331.49 526
14332.62 484
14333.76 504
14334.89 525
14336.02 521
14337.15 485
14338.28 494
14339.41 485
14340.54 528
14341.67 531
14342.80 523
14343.93 489
14345.07 490
14346.20 519
14347.33 504
14348.46 498
14349.59 489
14350.72 508
14351.85 532
14352.99 483
14354.12 497
14355.25 489
14356.38 480
14357.51 492
14358.64 501
14359.78 485
14360.91 500
14362.04 480
14363.17 500
14364.30 516
14365.44 494
14366.57 521
14367.70 517
14368.83 537
14369.96 476
14371.10 496
14372.23 506
14373.36 506
14374.49 506
14375.63 510
14376.76 496
14377.89 489
14379.02 496
14380.16 529
14381.29 473
14382.42 479
14383.55 499
14384.69 488
14385.82 518
14386.95 479
14388.09 479
14389.22 516
14390.35 507
14391.49 524
14392.62 511
14393.75 523
14394.89 494
14396.02 543
14397.15 514
14398.28 501
14399.42 512
14400.55 536
14401.69 556
14402.82 535
14403.95 528
14405.09 533
14406.22 557
14407.35 524
14408.49 518
14409.62 520
14410.75 517
14411.89 540
14413.02 509
14414.16 526
14415.29 524
14416.42 544
14417.56 560
14418.69 537
14419.83 558
14420.96 556
14422.10 561
14423.23 556
14424.36 539
14425.50 562
14426.63 516
14427.77 562
14428.90 589
14430.04 570
14431.17 566
14432.31 552
14433.44 582
14434.58 598
14435.71 566
14436.85 570
14437.98 623
14439.12 629
14440.25 601
14441.39 560
14442.52 608
14443.66 590
14444.79 591
14445.93 603
14447.06 557
14448.20 592
14449.33 582
14450.47 587
14451.60 584
14452.74 577
14453.87 584
14455.01 571
14456.14 619
14457.28 611
14458.42 618
14459.55 617
14460.69 594
14461.82 650
14462.96 600
14464.10 606
14465.23 618
14466.37 578
14467.50 578
14468.64 593
14469.78 615
14470.91 629
14472.05 637
14473.18 669
14474.32 639
14475.46 635
14476.59 658
14477.73 658
14478.87 646
14480.00 608
14481.14 627
14482.28 627
14483.41 623
14484.55 622
14485.69 592
14486.82 630
14487.96 624
14489.10 631
14490.23 606
14491.37 604
14492.51 593
14493.65 588
14494.78 581
14495.92 614
14497.06 587
14498.19 597
14499.33 597
14500.47 589
14501.61 599
14502.74 569
14503.88 562
14505.02 553
14506.16 604
14507.29 581
14508.43 599
14509.57 592
14510.71 602
14511.85 603
14512.98 602
14514.12 570
14515.26 590
14516.40 562
14517.54 557
14518.67 545
14519.81 563
14520.95 583
14522.09 590
14523.23 569
14524.36 551
14525.50 573
14526.64 580
14527.78 563
14528.92 539
14530.06 512
14531.19 531
14532.33 505
14533.47 548
14534.61 542
14535.75 522
14536.89 548
14538.03 541
14539.17 567
14540.31 539
14541.44 528
14542.58 561
14543.72 553
14544.86 536
14546.00 527
14547.14 543
14548.28 541
14549.42 551
14550.56 548
14551.70 537
14552.84 550
14553.98 538
14555.12 538
14556.25 541
14557.39 549
14558.53 580
14559.67 563
14560.81 530
14561.95 540
14563.09 549
14564.23 574
14565.37 560
14566.51 549
14567.65 561
14568.79 546
14569.93 552
14571.07 580
14572.21 586
14573.35 543
14574.49 572
14575.63 586
14576.77 564
14577.92 587
14579.06 571
14580.20 557
14581.34 599
14582.48 595
14583.62 583
14584.76 577
14585.90 578
14587.04 605
14588.18 598
14589.32 614
14590.46 601
14591.60 599
14592.74 617
14593.89 642
14595.03 618
14596.17 637
14597.31 609
14598.45 647
14599.59 667
14600.73 631
14601.87 646
14603.02 666
14604.16 656
14605.30 631
14606.44 665
14607.58 661
14608.72 663
14609.86 681
14611.01 682
14612.15 733
14613.29 714
14614.43 710
14615.57 675
14616.72 687
14617.86 710
14619.00 710
14620.14 701
14621.28 747
14622.43 764
14623.57 744
14624.71 738
14625.85 744
14627.00 772
14628.14 802
14629.28 784
14630.42 801
14631.56 821
14632.71 827
14633.85 831
14634.99 857
14636.14 865
14637.28 868
14638.42 855
14639.56 838
14640.71 863
14641.85 860
14642.99 830
14644.14 853
14645.28 859
14646.42 825
14647.56 845
14648.71 824
14649.85 819
14650.99 811
14652.14 830
14653.28 782
14654.42 783
14655.57 751
14656.71 739
14657.85 714
14659.00 709
14660.14 689
14661.29 699
14662.43 697
14663.57 676
14664.72 657
14665.86 616
14667.00 589
14668.15 585
14669.29 582
14670.44 580
14671.58 596
14672.73 565
14673.87 566
14675.01 570
14676.16 568
14677.30 553
14678.45 533
14679.59 564
14680.74 552
14681.88 547
14683.02 579
14684.17 533
14685.31 536
14686.46 544
14687.60 520
14688.75 520
14689.89 513
14691.04 529
14692.18 515
14693.33 499
14694.47 476
14695.62 491
14696.76 485
14697.91 487
14699.05 489
14700.20 490
14701.34 495
14702.49 484
14703.63 466
14704.78 467
14705.92 507
14707.07 472
14708.22 469
14709.36 489
14710.51 468
14711.65 468
14712.80 461
14713.94 468
14715.09 440
14716.23 472
14717.38 479
14718.53 451
14719.67 448
14720.82 483
14721.96 463
14723.11 452
14724.26 432
14725.40 441
14726.55 465
14727.70 467
14728.84 434
14729.99 423
14731.13 419
14732.28 467
14733.43 460
14734.57 432
14735.72 424
14736.87 428
14738.01 464
14739.16 463
14740.31 452
14741.45 449
14742.60 456
14743.75 448
14744.89 454
14746.04 441
14747.19 458
14748.34 426
14749.48 430
14750.63 434
14751.78 433
14752.92 435
14754.07 452
14755.22 433
14756.37 420
14757.51 432
14758.66 412
14759.81 445
14760.96 431
14762.10 403
14763.25 398
14764.40 413
14765.55 401
14766.70 428
14767.84 424
14768.99 431
14770.14 422
14771.29 415
14772.43 415
14773.58 420
14774.73 446
14775.88 434
14777.03 383
14778.18 408
14779.32 408
14780.47 417
14781.62 416
14782.77 422
14783.92 401
14785.07 424
14786.21 422
14787.36 412
14788.51 397
14789.66 414
14790.81 441
14791.96 409
14793.11 404
14794.26 385
14795.40 402
14796.55 385
14797.70 377
14798.85 396
14800.00 374
14801.15 409
14802.30 400
14803.45 370
14804.60 371
14805.75 376
14806.90 362
14808.05 353
14809.19 361
14810.34 385
14811.49 383
14812.64 377
14813.79 370
14814.94 383
14816.09 398
14817.24 373
14818.39 365
14819.54 356
14820.69 347
14821.84 383
14822.99 391
14824.14 359
14825.29 334
14826.44 340
14827.59 362
14828.74 348
14829.89 347
14831.04 371
14832.19 376
14833.34 363
14834.49 371
14835.64 369
14836.79 350
14837.95 370
14839.10 378
14840.25 340
14841.40 332
14842.55 347
14843.70 334
14844.85 360
14846.00 345
14847.15 337
14848.30 372
14849.45 351
14850.60 358
14851.76 331
14852.91 342
14854.06 365
14855.21 350
14856.36 322
14857.51 348
14858.66 341
14859.81 350
14860.97 343
14862.12 322
14863.27 354
14864.42 347
14865.57 330
14866.72 341
14867.88 343
14869.03 325
14870.18 341
14871.33 339
14872.48 341
14873.64 334
14874.79 314
14875.94 340
14877.09 345
14878.24 338
14879.40 339
14880.55 327
14881.70 332
14882.85 336
14884.00 333
14885.16 327
14886.31 319
14887.46 370
14888.61 340
14889.77 327
14890.92 331
14892.07 343
14893.23 345
14894.38 336
14895.53 318
14896.68 334
14897.84 333
14898.99 346
14900.14 320
14901.30 309
14902.45 300
14903.60 318
14904.75 332
14905.91 336
14907.06 344
14908.21 334
14909.37 335
14910.52 328
14911.67 326
14912.83 355
14913.98 360
14915.14 351
14916.29 348
14917.44 336
14918.60 342
14919.75 331
14920.90 318
14922.06 323
14923.21 319
14924.37 307
14925.52 335
14926.67 332
14927.83 321
14928.98 324
14930.14 316
14931.29 324
14932.44 323
14933.60 329
14934.75 343
14935.91 312
14937.06 336
14938.22 347
14939.37 350
14940.52 314
14941.68 319
14942.83 333
14943.99 317
14945.14 337
14946.30 336
14947.45 356
14948.61 334
14949.76 330
14950.92 348
14952.07 336
14953.23 343
14954.38 361
14955.54 346
14956.69 323
14957.85 342
14959.00 337
14960.16 337
14961.31 336
14962.47 350
14963.62 332
14964.78 358
14965.94 342
14967.09 348
14968.25 326
14969.40 351
14970.56 329
14971.71 369
14972.87 322
14974.03 332
14975.18 313
14976.34 329
14977.49 342
14978.65 338
14979.81 326
14980.96 301
14982.12 342
14983.27 329
14984.43 328
14985.59 331
14986.74 319
14987.90 361
14989.06 349
14990.21 319
14991.37 334
14992.53 338
14993.68 331
14994.84 319
14996.00 323
14997.15 309
14998.31 322
14999.47 304
15000.62 324
15001.78 317
15002.94 304
15004.09 334
15005.25 332
15006.41 302
15007.56 288
15008.72 317
15009.88 330
15011.04 317
15012.19 322
15013.35 297
15014.51 312
15015.67 321
15016.82 313
15017.98 300
15019.14 307
15020.30 308
15021.45 290
15022.61 321
15023.77 288
15024.93 292
15026.08 316
15027.24 305
15028.40 314
15029.56 319
15030.72 295
15031.87 308
15033.03 324
15034.19 297
15035.35 324
15036.51 316
15037.67 288
15038.82 311
15039.98 289
15041.14 316
15042.30 311
15043.46 301
15044.62 286
15045.78 295
15046.93 332
15048.09 306
15049.25 321
15050.41 299
15051.57 291
15052.73 297
15053.89 299
15055.05 282
15056.20 300
15057.36 305
15058.52 301
15059.68 313
15060.84 304
15062.00 304
15063.16 306
15064.32 294
15065.48 294
15066.64 326
15067.80 312
15068.96 302
15070.12 315
15071.28 301
15072.44 281
15073.60 306
15074.76 331
15075.91 295
15077.07 302
15078.23 280
15079.39 285
15080.55 289
15081.71 311
15082.87 291
15084.03 297
15085.19 285
15086.35 317
15087.51 296
15088.68 318
15089.84 303
15091.00 310
15092.16 293
15093.32 289
15094.48 324
15095.64 300
15096.80 293
15097.96 299
15099.12 315
15100.28 294
15101.44 325
15102.60 307
15103.76 312
15104.92 295
15106.08 308
15107.25 302
15108.41 292
15109.57 315
15110.73 329
15111.89 286
15113.05 295
15114.21 307
15115.37 309
15116.54 311
15117.70 312
15118.86 313
15120.02 324
15121.18 305
15122.34 300
15123.50 317
15124.67 314
15125.83 343
15126.99 310
15128.15 344
15129.31 334
15130.47 342
15131.64 311
15132.80 294
15133.96 334
15135.12 320
15136.28 321
15137.45 334
15138.61 315
15139.77 330
15140.93 313
15142.10 314
15143.26 304
15144.42 326
15145.58 342
15146.75 339
15147.91 330
15149.07 318
15150.23 323
15151.40 336
15152.56 323
15153.72 321
15154.88 312
15156.05 344
15157.21 339
15158.37 356
15159.54 336
15160.70 349
15161.86 333
15163.03 329
15164.19 325
15165.35 347
15166.52 327
15167.68 335
15168.84 331
15170.01 308
15171.17 327
15172.33 354
15173.50 334
15174.66 346
15175.82 380
15176.99 363
15178.15 354
15179.31 342
15180.48 352
15181.64 377
15182.81 375
15183.97 389
15185.13 370
15186.30 363
15187.46 375
15188.63 372
15189.79 365
15190.95 403
15192.12 396
15193.28 371
15194.45 385
15195.61 363
15196.78 400
15197.94 378
15199.10 387
15200.27 397
15201.43 360
15202.60 376
15203.76 393
15204.93 399
15206.09 432
15207.26 403
15208.42 389
15209.59 405
15210.75 415
15211.92 409
15213.08 412
15214.25 421
15215.41 413
15216.58 409
15217.74 445
15218.91 437
15220.07 453
15221.24 436
15222.40 454
15223.57 440
15224.74 454
15225.90 430
15227.07 448
15228.23 441
15229.40 443
15230.56 486
15231.73 482
15232.89 451
15234.06 467
15235.23 483
15236.39 483
15237.56 486
15238.72 472
15239.89 499
15241.06 490
15242.22 490
15243.39 469
15244.56 482
15245.72 503
15246.89 483
15248.05 487
15249.22 477
15250.39 488
15251.55 487
15252.72 479
15253.89 502
15255.05 496
15256.22 455
15257.39 457
15258.55 462
15259.72 447
15260.89 459
15262.05 501
15263.22 487
15264.39 434
15265.56 459
15266.72 471
15267.89 452
15269.06 449
15270.22 459
15271.39 439
15272.56 424
15273.73 451
15274.89 432
15276.06 453
15277.23 419
15278.40 412
15279.56 417
15280.73 423
15281.90 430
15283.07 427
15284.23 407
15285.40 413
15286.57 411
15287.74 423
15288.91 385
15290.07 398
15291.24 395
15292.41 395
15293.58 418
15294.75 395
15295.92 391
15297.08 420
15298.25 433
15299.42 394
15300.59 400
15301.76 386
15302.93 399
15304.09 416
15305.26 394
15306.43 414
15307.60 406
15308.77 437
15309.94 418
15311.11 389
15312.28 391
15313.44 419
15314.61 437
15315.78 437
15316.95 415
15318.12 414
15319.29 407
15320.46 413
15321.63 429
15322.80 418
15323.97 444
15325.14 455
15326.30 423
15327.47 445
15328.64 375
15329.81 424
15330.98 403
15332.15 438
15333.32 447
15334.49 430
15335.66 437
15336.83 417
15338.00 423
15339.17 440
15340.34 463
15341.51 442
15342.68 420
15343.85 411
15345.02 428
15346.19 435
15347.36 417
15348.53 435
15349.70 439
15350.87 412
15352.04 418
15353.21 430
15354.38 433
15355.55 408
15356.72 441
15357.90 454
15359.07 444
15360.24 445
15361.41 450
15362.58 456
15363.75 459
15364.92 466
15366.09 466
15367.26 485
15368.43 488
15369.60 489
15370.77 480
15371.95 491
15373.12 499
15374.29 479
15375.46 468
15376.63 475
15377.80 497
15378.97 509
15380.15 489
15381.32 504
15382.49 488
15383.66 495
15384.83 488
15386.00 493
15387.17 499
15388.35 500
15389.52 508
15390.69 472
15391.86 491
15393.03 449
15394.21 486
15395.38 489
15396.55 461
15397.72 468
15398.89 457
15400.07 457
15401.24 451
15402.41 444
15403.58 449
15404.76 427
15405.93 422
15407.10 473
15408.27 445
15409.45 432
15410.62 429
15411.79 422
15412.96 405
15414.14 427
15415.31 435
15416.48 410
15417.66 412
15418.83 447
15420.00 414
15421.17 394
15422.35 434
15423.52 407
15424.69 398
15425.87 403
15427.04 403
15428.21 361
15429.39 379
15430.56 395
15431.73 359
15432.91 383
15434.08 349
15435.25 374
15436.43 366
15437.60 358
15438.77 374
15439.95 372
15441.12 344
15442.30 368
15443.47 387
15444.64 353
15445.82 385
15446.99 351
15448.17 383
15449.34 375
15450.51 365
15451.69 368
15452.86 348
15454.04 359
15455.21 375
15456.39 385
15457.56 383
15458.73 346
15459.91 364
15461.08 358
15462.26 324
15463.43 350
15464.61 350
15465.78 357
15466.96 343
15468.13 355
15469.31 354
15470.48 372
15471.66 340
15472.83 351
15474.01 343
15475.18 350
15476.36 363
15477.53 354
15478.71 358
15479.88 337
15481.06 325
15482.23 337
15483.41 349
15484.58 316
15485.76 321
15486.93 370
15488.11 354
15489.29 339
15490.46 355
15491.64 361
15492.81 346
15493.99 351
15495.16 333
15496.34 349
15497.52 334
15498.69 348
15499.87 338
15501.04 323
15502.22 357
15503.40 342
15504.57 356
15505.75 338
15506.92 355
15508.10 353
15509.28 363
15510.45 358
15511.63 358
15512.81 324
15513.98 351
15515.16 367
15516.34 357
15517.51 369
15518.69 372
15519.87 351
15521.04 347
15522.22 359
15523.40 331
15524.57 361
15525.75 372
15526.93 374
15528.11 369
15529.28 381
15530.46 344
15531.64 367
15532.81 379
15533.99 369
15535.17 367
15536.35 361
15537.52 367
15538.70 374
15539.88 364
15541.06 365
15542.23 377
15543.41 374
15544.59 370
15545.77 357
15546.95 372
15548.12 393
15549.30 366
15550.48 377
15551.66 362
15552.83 388
15554.01 417
15555.19 385
15556.37 374
15557.55 397
15558.73 397
15559.90 381
15561.08 402
15562.26 396
15563.44 387
15564.62 386
15565.80 375
15566.97 372
15568.15 386
15569.33 383
15570.51 399
15571.69 390
15572.87 409
15574.05 420
15575.23 413
15576.40 410
15577.58 420
15578.76 414
15579.94 441
15581.12 407
15582.30 413
15583.48 403
15584.66 420
15585.84 445
15587.02 443
15588.20 409
15589.38 420
15590.56 464
15591.73 439
15592.91 410
15594.09 410
15595.27 465
15596.45 452
15597.63 460
15598.81 443
15599.99 447
15601.17 450
15602.35 444
15603.53 444
15604.71 484
15605.89 478
15607.07 479
15608.25 506
15609.43 472
15610.61 463
15611.79 472
15612.97 510
15614.15 494
15615.33 510
15616.51 482
15617.69 517
15618.88 506
15620.06 482
15621.24 486
15622.42 541
15623.60 557
15624.78 531
15625.96 532
15627.14 505
15628.32 515
15629.50 535
15630.68 550
15631.86 521
15633.05 528
15634.23 583
15635.41 578
15636.59 580
15637.77 580
15638.95 550
15640.13 563
15641.31 582
15642.50 543
15643.68 566
15644.86 620
15646.04 611
15647.22 601
15648.40 558
15649.58 578
15650.77 603
15651.95 596
15653.13 599
15654.31 585
15655.49 589
15656.68 605
15657.86 598
15659.04 608
15660.22 588
15661.40 587
15662.59 603
15663.77 587
15664.95 576
15666.13 564
15667.32 569
15668.50 607
15669.68 565
15670.86 548
15672.05 578
15673.23 552
15674.41 566
15675.59 581
15676.78 570
15677.96 579
15679.14 546
15680.32 546
15681.51 543
15682.69 545
15683.87 548
15685.06 560
15686.24 576
15687.42 526
15688.61 534
15689.79 547
15690.97 523
15692.16 534
15693.34 519
15694.52 504
15695.71 540
15696.89 556
15698.07 546
15699.26 509
15700.44 528
15701.62 535
15702.81 516
15703.99 510
15705.17 562
15706.36 559
15707.54 564
15708.73 553
15709.91 527
15711.09 549
15712.28 539
15713.46 551
15714.65 536
15715.83 551
15717.02 566
15718.20 561
15719.38 541
15720.57 570
15721.75 589
15722.94 567
15724.12 533
15725.31 558
15726.49 528
15727.68 566
15728.86 603
15730.04 558
15731.23 592
15732.41 592
15733.60 583
15734.78 570
15735.97 604
15737.15 584
15738.34 569
15739.52 585
15740.71 613
15741.89 606
15743.08 594
15744.27 639
15745.45 618
15746.64 654
15747.82 603
15749.01 636
15750.19 677
15751.38 700
15752.56 674
15753.75 658
15754.93 638
15756.12 640
15757.31 612
15758.49 648
15759.68 662
15760.86 678
15762.05 683
15763.24 710
15764.42 707
15765.61 687
15766.79 709
15767.98 702
15769.17 709
15770.35 698
15771.54 685
15772.72 707
15773.91 697
15775.10 691
15776.28 677
15777.47 693
15778.66 665
15779.84 701
15781.03 675
15782.22 678
15783.40 688
15784.59 683
15785.78 703
15786.96 690
15788.15 650
15789.34 629
15790.53 633
15791.71 656
15792.90 645
15794.09 618
15795.27 641
15796.46 601
15797.65 593
15798.84 636
15800.02 591
15801.21 600
15802.40 609
15803.59 619
15804.77 598
15805.96 585
15807.15 596
15808.34 586
15809.52 574
15810.71 577
15811.90 594
15813.09 564
15814.28 542
15815.46 550
15816.65 539
15817.84 553
15819.03 548
15820.22 514
15821.40 549
15822.59 557
15823.78 523
15824.97 522
15826.16 543
15827.35 555
15828.53 568
15829.72 524
15830.91 512
15832.10 519
15833.29 526
15834.48 538
15835.67 529
15836.85 536
15838.04 501
15839.23 536
15840.42 563
15841.61 562
15842.80 534
15843.99 521
15845.18 525
15846.37 531
15847.55 572
15848.74 539
15849.93 529
15851.12 574
15852.31 542
15853.50 522
15854.69 495
15855.88 541
15857.07 523
15858.26 499
15859.45 497
15860.64 485
15861.83 496
15863.02 504
15864.21 532
15865.40 520
15866.59 538
15867.78 523
15868.97 550
15870.16 517
15871.35 530
15872.54 531
15873.73 530
15874.92 535
15876.11 508
15877.30 527
15878.49 530
15879.68 533
15880.87 524
15882.06 541
15883.25 552
15884.44 557
15885.63 539
15886.82 515
15888.01 514
15889.20 544
15890.39 561
15891.59 558
15892.78 534
15893.97 534
15895.16 541
15896.35 574
15897.54 562
15898.73 591
15899.92 600
15901.11 552
15902.30 591
15903.50 577
15904.69 576
15905.88 612
15907.07 597
15908.26 568
15909.45 547
15910.64 582
15911.84 592
15913.03 581
15914.22 550
15915.41 574
15916.60 605
15917.79 595
15918.99 620
15920.18 634
15921.37 585
15922.56 624
15923.75 638
15924.95 630
15926.14 620
15927.33 632
15928.52 612
15929.71 625
15930.91 593
15932.10 611
15933.29 583
15934.48 601
15935.68 608
15936.87 578
15938.06 609
15939.25 635
15940.45 585
15941.64 597
15942.83 579
15944.03 619
15945.22 561
15946.41 574
15947.60 533
15948.80 514
15949.99 557
15951.18 557
15952.38 564
15953.57 522
15954.76 526
15955.96 524
15957.15 515
15958.34 489
15959.54 500
15960.73 478
15961.92 498
15963.12 485
15964.31 460
15965.50 462
15966.70 437
15967.89 463
15969.08 448
15970.28 435
15971.47 432
15972.67 434
15973.86 413
15975.05 421
15976.25 398
15977.44 403
15978.64 436
15979.83 415
15981.02 419
15982.22 391
15983.41 418
15984.61 414
15985.80 401
15987.00 403
15988.19 408
15989.38 400
15990.58 375
15991.77 365
15992.97 363
15994.16 345
15995.36 398
15996.55 398
15997.75 374
15998.94 387
16000.14 394
16001.33 381
16002.53 368
16003.72 369
16004.92 345
16006.11 344
16007.31 356
16008.50 369
16009.70 355
16010.89 354
16012.09 355
16013.28 353
16014.48 361
16015.67 362
16016.87 343
16018.07 347
16019.26 357
16020.46 361
16021.65 357
16022.85 347
16024.04 317
16025.24 358
16026.44 327
16027.63 324
16028.83 347
16030.02 365
16031.22 346
16032.42 350
16033.61 345
16034.81 349
16036.00 341
16037.20 329
16038.40 323
16039.59 346
16040.79 330
16041.99 341
16043.18 331
16044.38 338
16045.58 346
16046.77 353
16047.97 333
16049.17 316
16050.36 346
16051.56 349
16052.76 346
16053.95 331
16055.15 333
16056.35 350
16057.54 332
16058.74 328
16059.94 325
16061.14 345
16062.33 308
16063.53 330
16064.73 326
16065.92 297
16067.12 325
16068.32 328
16069.52 321
16070.71 336
16071.91 300
16073.11 296
16074.31 305
16075.50 302
16076.70 311
16077.90 314
16079.10 320
16080.30 304
16081.49 319
16082.69 315
16083.89 315
16085.09 327
16086.29 321
16087.48 298
16088.68 294
16089.88 316
16091.08 305
16092.28 328
16093.48 308
16094.67 305
16095.87 313
16097.07 313
16098.27 308
16099.47 299
16100.67 307
16101.87 308
16103.06 305
16104.26 287
16105.46 280
16106.66 304
16107.86 303
16109.06 315
16110.26 298
16111.46 331
16112.66 283
16113.86 301
16115.05 290
16116.25 280
16117.45 279
16118.65 280
16119.85 288
16121.05 285
16122.25 304
16123.45 295
16124.65 272
16125.85 302
16127.05 286
16128.25 286
16129.45 273
16130.65 271
16131.85 289
16133.05 290
16134.25 273
16135.45 272
16136.65 293
16137.85 278
16139.05 300
16140.25 298
16141.45 284
16142.65 283
16143.85 279
16145.05 258
16146.25 264
16147.45 292
16148.65 272
16149.85 270
16151.05 288
16152.25 274
16153.45 276
16154.65 286
16155.85 276
16157.05 279
16158.25 253
16159.46 278
16160.66 273
16161.86 263
16163.06 266
16164.26 279
16165.46 282
16166.66 256
16167.86 244
16169.06 287
16170.27 299
16171.47 276
16172.67 278
16173.87 261
16175.07 271
16176.27 279
16177.47 299
16178.67 296
16179.88 281
16181.08 292
16182.28 267
16183.48 272
16184.68 267
16185.89 265
16187.09 297
16188.29 297
16189.49 260
16190.69 294
16191.90 253
16193.10 273
16194.30 280
16195.50 278
16196.70 269
16197.91 268
16199.11 277
16200.31 279
16201.51 303
16202.72 283
16203.92 299
16205.12 300
16206.32 292
16207.53 269
16208.73 270
16209.93 272
16211.13 298
16212.34 273
16213.54 287
16214.74 293
16215.95 286
16217.15 289
16218.35 303
16219.55 277
16220.76 298
16221.96 303
16223.16 311
16224.37 299
16225.57 316
16226.77 302
16227.98 280
16229.18 275
16230.38 285
16231.59 283
16232.79 288
16233.99 277
16235.20 301
16236.40 284
16237.61 293
16238.81 309
16240.01 307
16241.22 303
16242.42 305
16243.63 295
16244.83 286
16246.03 303
16247.24 293
16248.44 306
16249.65 314
16250.85 308
16252.05 302
16253.26 317
16254.46 313
16255.67 300
16256.87 321
16258.08 303
16259.28 337
16260.49 325
16261.69 303
16262.89 304
16264.10 339
16265.30 335
16266.51 326
16267.71 328
16268.92 322
16270.12 337
16271.33 311
16272.53 341
16273.74 338
16274.94 330
16276.15 322
16277.35 332
16278.56 310
16279.77 326
16280.97 330
16282.18 324
16283.38 321
16284.59 331
16285.79 347
16287.00 335
16288.20 312
16289.41 325
16290.61 335
16291.82 336
16293.03 353
16294.23 331
16295.44 328
16296.64 354
16297.85 329
16299.06 320
16300.26 302
16301.47 326
16302.67 309
16303.88 332
16305.09 316
16306.29 301
16307.50 308
16308.71 323
16309.91 315
16311.12 327
16312.33 322
16313.53 322
16314.74 337
16315.95 313
16317.15 311
16318.36 318
16319.57 325
16320.77 302
16321.98 334
16323.19 316
16324.39 302
16325.60 309
16326.81 305
16328.01 298
16329.22 331
16330.43 330
16331.64 319
16332.84 340
16334.05 315
16335.26 314
16336.47 283
16337.67 298
16338.88 302
16340.09 288
16341.30 315
16342.50 307
16343.71 302
16344.92 297
16346.13 271
16347.33 289
16348.54 313
16349.75 297
16350.96 300
16352.17 288
16353.37 259
16354.58 294
16355.79 264
16357.00 278
16358.21 289
16359.41 277
16360.62 286
16361.83 266
16363.04 272
16364.25 289
16365.46 277
16366.67 269
16367.87 280
16369.08 280
16370.29 270
16371.50 290
16372.71 290
16373.92 277
16375.13 260
16376.34 269
16377.54 258
16378.75 283
16379.96 284
16381.17 278
16382.38 282
16383.59 268
16384.80 276
16386.01 280
16387.22 288
16388.43 289
16389.64 271
16390.85 255
16392.05 265
16393.26 259
16394.47 272
16395.68 275
16396.89 266
16398.10 273
16399.31 295
16400.52 268
16401.73 282
16402.94 293
16404.15 284
16405.36 270
16406.57 290
16407.78 293
16408.99 262
16410.20 277
16411.41 278
16412.62 259
16413.83 274
16415.04 272
16416.25 275
16417.46 284
16418.67 274
16419.88 289
16421.10 285
16422.31 297
16423.52 280
16424.73 260
16425.94 279
16427.15 268
16428.36 268
16429.57 261
16430.78 283
16431.99 270
16433.20 284
16434.41 295
16435.63 275
16436.84 263
16438.05 262
16439.26 273
16440.47 254
16441.68 245
16442.89 262
16444.10 270
16445.32 248
16446.53 262
16447.74 283
16448.95 267
16450.16 282
16451.37 266
16452.59 247
16453.80 253
16455.01 277
16456.22 255
16457.43 246
16458.64 271
16459.86 278
16461.07 275
16462.28 266
16463.49 248
16464.70 265
16465.92 261
16467.13 245
16468.34 253
16469.55 254
16470.77 267
16471.98 267
16473.19 283
16474.40 254
16475.62 248
16476.83 270
16478.04 282
16479.25 292
16480.47 239
16481.68 258
16482.89 301
16484.11 270
16485.32 250
16486.53 263
16487.74 277
16488.96 262
16490.17 252
16491.38 262
16492.60 263
16493.81 254
16495.02 247
16496.24 272
16497.45 278
16498.66 273
16499.88 264
16501.09 271
16502.30 276
16503.52 272
16504.73 250
16505.94 260
16507.16 282
16508.37 265
16509.59 263
16510.80 261
16512.01 275
16513.23 278
16514.44 276
16515.66 277
16516.87 273
16518.08 262
16519.30 261
16520.51 287
16521.73 282
16522.94 258
16524.16 267
16525.37 287
16526.58 293
16527.80 297
16529.01 288
16530.23 278
16531.44 292
16532.66 276
16533.87 285
16535.09 267
16536.30 280
16537.52 267
16538.73 286
16539.95 301
16541.16 278
16542.38 309
16543.59 297
16544.81 298
16546.02 295
16547.24 314
16548.45 302
16549.67 311
16550.88 295
16552.10 308
16553.31 298
16554.53 303
16555.74 316
16556.96 299
16558.18 330
16559.39 309
16560.61 330
16561.82 335
16563.04 321
16564.25 306
16565.47 317
16566.69 330
16567.90 321
16569.12 297
16570.33 318
16571.55 302
16572.77 306
16573.98 317
16575.20 318
16576.41 325
16577.63 321
16578.85 336
16580.06 294
16581.28 292
16582.50 304
16583.71 304
16584.93 292
16586.15 279
16587.36 287
16588.58 282
16589.80 263
16591.01 297
16592.23 284
16593.45 305
16594.66 306
16595.88 295
16597.10 300
16598.32 289
16599.53 291
16600.75 283
16601.97 275
16603.18 281
16604.40 283
16605.62 266
16606.84 288
16608.05 284
16609.27 303
16610.49 291
16611.71 286
16612.92 290
16614.14 275
16615.36 284
16616.58 282
16617.79 288
16619.01 286
16620.23 278
16621.45 266
16622.67 265
16623.88 259
16625.10 275
16626.32 286
16627.54 264
16628.76 261
16629.97 257
16631.19 243
16632.41 258
16633.63 278
16634.85 277
16636.07 281
16637.29 279
16638.50 259
16639.72 266
16640.94 282
16642.16 272
16643.38 264
16644.60 252
16645.82 238
16647.03 239
16648.25 253
16649.47 273
16650.69 233
16651.91 271
16653.13 266
16654.35 262
16655.57 270
16656.79 271
16658.01 263
16659.23 279
16660.45 246
16661.66 273
16662.88 253
16664.10 271
16665.32 246
16666.54 265
16667.76 247
16668.98 270
16670.20 257
16671.42 245
16672.64 227
16673.86 232
16675.08 270
16676.30 245
16677.52 254
16678.74 229
16679.96 245
16681.18 236
16682.40 237
16683.62 248
16684.84 239
16686.06 237
16687.28 255
16688.50 256
16689.72 240
16690.94 248
16692.16 230
16693.39 251
16694.61 240
16695.83 243
16697.05 240
16698.27 263
16699.49 236
16700.71 225
16701.93 246
16703.15 257
16704.37 247
16705.59 244
16706.81 239
16708.04 251
16709.26 236
16710.48 233
16711.70 233
16712.92 222
16714.14 225
16715.36 253
16716.58 221
16717.81 233
16719.03 245
16720.25 248
16721.47 252
16722.69 246
16723.91 224
16725.14 235
16726.36 245
16727.58 244
16728.80 221
16730.02 238
16731.24 239
16732.47 246
16733.69 235
16734.91 231
16736.13 227
16737.36 241
16738.58 223
16739.80 264
16741.02 237
16742.24 237
16743.47 247
16744.69 265
16745.91 233
16747.13 219
16748.36 204
16749.58 244
16750.80 233
16752.02 228
16753.25 225
16754.47 212
16755.69 225
16756.92 223
16758.14 244
16759.36 226
16760.59 228
16761.81 245
16763.03 239
16764.25 237
16765.48 254
16766.70 235
16767.92 222
16769.15 231
16770.37 235
16771.59 248
16772.82 208
16774.04 223
16775.27 230
16776.49 219
16777.71 216
16778.94 239
16780.16 227
16781.38 249
16782.61 247
16783.83 234
16785.06 218
16786.28 220
16787.50 243
16788.73 225
16789.95 224
16791.18 234
16792.40 246
16793.62 244
16794.85 242
16796.07 209
16797.30 221
16798.52 234
16799.75 225
16800.97 222
16802.19 230
16803.42 238
16804.64 228
16805.87 221
16807.09 221
16808.32 240
16809.54 234
16810.77 228
16811.99 213
16813.22 212
16814.44 216
16815.67 233
16816.89 235
16818.12 245
16819.34 251
16820.57 255
16821.79 241
16823.02 257
16824.24 248
16825.47 247
16826.70 271
16827.92 251
16829.15 253
16830.37 240
16831.60 236
16832.82 244
16834.05 248
16835.27 255
16836.50 234
16837.73 249
16838.95 265
16840.18 248
16841.40 242
16842.63 278
16843.86 269
16845.08 265
16846.31 262
16847.53 289
16848.76 277
16849.99 251
16851.21 266
16852.44 255
16853.67 275
16854.89 286
16856.12 291
16857.35 299
16858.57 298
16859.80 309
16861.03 306
16862.25 320
16863.48 285
16864.71 287
16865.93 307
16867.16 305
16868.39 328
16869.61 311
16870.84 303
16872.07 291
16873.30 311
16874.52 320
16875.75 331
16876.98 318
16878.20 330
16879.43 307
16880.66 323
16881.89 318
16883.11 325
16884.34 336
16885.57 364
16886.80 368
16888.02 346
16889.25 356
16890.48 338
16891.71 372
16892.94 336
16894.16 364
16895.39 374
16896.62 349
16897.85 353
16899.08 370
16900.30 359
16901.53 371
16902.76 361
16903.99 387
16905.22 343
16906.45 339
16907.67 365
16908.90 342
16910.13 340
16911.36 341
16912.59 361
16913.82 336
16915.04 339
16916.27 329
16917.50 332
16918.73 350
16919.96 340
16921.19 339
16922.42 330
16923.65 339
16924.88 322
16926.10 331
16927.33 315
16928.56 333
16929.79 319
16931.02 323
16932.25 327
16933.48 296
16934.71 309
16935.94 294
16937.17 302
16938.40 312
16939.63 333
16940.86 317
16942.09 326
16943.32 323
16944.55 336
16945.78 324
16947.01 307
16948.24 333
16949.47 329
16950.70 321
16951.93 334
16953.16 335
16954.39 322
16955.62 328
16956.85 310
16958.08 339
16959.31 323
16960.54 327
16961.77 340
16963.00 324
16964.23 294
16965.46 299
16966.69 313
16967.92 323
16969.15 319
16970.38 297
16971.61 293
16972.84 315
16974.07 301
16975.30 311
16976.54 295
16977.77 298
16979.00 322
16980.23 315
16981.46 303
16982.69 300
16983.92 313
16985.15 301
16986.38 300
16987.62 283
16988.85 271
16990.08 272
16991.31 275
16992.54 304
16993.77 279
16995.00 242
16996.24 281
16997.47 288
16998.70 279
16999.93 260
17001.16 274
17002.39 271
17003.63 262
17004.86 258
17006.09 269
17007.32 268
17008.55 294
17009.79 262
17011.02 266
17012.25 271
17013.48 267
17014.72 264
17015.95 283
17017.18 295
17018.41 265
17019.64 279
17020.88 262
17022.11 260
17023.34 281
17024.58 248
17025.81 251
17027.04 266
17028.27 265
17029.51 262
17030.74 263
17031.97 243
17033.21 257
17034.44 259
17035.67 256
17036.90 246
17038.14 242
17039.37 260
17040.60 244
17041.84 249
17043.07 260
17044.30 252
17045.54 245
17046.77 252
17048.00 268
17049.24 269
17050.47 254
17051.70 248
17052.94 263
17054.17 278
17055.41 257
17056.64 228
17057.87 245
17059.11 253
17060.34 229
17061.58 245
17062.81 278
17064.04 255
17065.28 251
17066.51 239
17067.75 240
17068.98 227
17070.21 244
17071.45 220
17072.68 219
17073.92 225
17075.15 250
17076.39 244
17077.62 258
17078.86 263
17080.09 230
17081.33 234
17082.56 203
17083.80 226
17085.03 242
17086.26 235
17087.50 237
17088.73 204
17089.97 228
17091.20 234
17092.44 215
17093.68 205
17094.91 248
17096.15 236
17097.38 237
17098.62 202
17099.85 199
17101.09 208
17102.32 200
17103.56 234
17104.79 204
17106.03 219
17107.26 201
17108.50 215
17109.74 223
17110.97 195
17112.21 211
17113.44 204
17114.68 224
17115.92 209
17117.15 221
17118.39 204
17119.62 201
17120.86 210
17122.10 213
17123.33 234
17124.57 230
17125.80 226
17127.04 218
17128.28 219
17129.51 208
17130.75 247
17131.99 217
17133.22 206
17134.46 203
17135.70 223
17136.93 228
17138.17 214
17139.41 208
17140.64 198
17141.88 219
17143.12 221
17144.35 209
17145.59 203
17146.83 217
17148.07 217
17149.30 239
17150.54 223
17151.78 211
17153.02 222
17154.25 213
17155.49 200
17156.73 217
17157.96 191
17159.20 220
17160.44 218
17161.68 198
17162.92 209
17164.15 209
17165.39 200
17166.63 195
17167.87 209
17169.10 214
17170.34 184
17171.58 190
17172.82 209
17174.06 202
17175.29 190
17176.53 218
17177.77 184
17179.01 198
17180.25 223
17181.49 211
17182.72 201
17183.96 203
17185.20 174
17186.44 198
17187.68 183
17188.92 208
17190.15 200
17191.39 195
17192.63 209
17193.87 206
17195.11 190
17196.35 196
17197.59 180
17198.83 210
17200.07 188
17201.30 192
17202.54 185
17203.78 169
17205.02 171
17206.26 183
17207.50 182
17208.74 198
17209.98 195
17211.22 188
17212.46 189
17213.70 185
17214.94 199
17216.18 198
17217.42 179
17218.66 198
17219.90 199
17221.14 180
17222.38 186
17223.62 182
17224.86 176
17226.10 199
17227.34 205
17228.58 211
17229.82 180
17231.06 178
17232.30 189
17233.54 209
17234.78 182
17236.02 216
17237.26 196
17238.50 187
17239.74 195
17240.98 196
17242.22 196
17243.46 167
17244.70 172
17245.94 190
17247.18 200
17248.42 201
17249.66 198
17250.90 196
17252.14 183
17253.39 193
17254.63 216
17255.87 196
17257.11 203
17258.35 186
17259.59 187
17260.83 197
17262.07 172
17263.31 167
17264.56 174
17265.80 192
17267.04 179
17268.28 178
17269.52 160
17270.76 179
17272.00 188
17273.25 178
17274.49 163
17275.73 161
17276.97 192
17278.21 211
17279.45 188
17280.70 194
17281.94 155
17283.18 203
17284.42 183
17285.66 191
17286.91 172
17288.15 162
17289.39 202
17290.63 191
17291.88 163
17293.12 184
17294.36 177
17295.60 175
17296.85 190
17298.09 186
17299.33 182
17300.57 173
17301.82 180
17303.06 168
17304.30 175
17305.54 166
17306.79 179
17308.03 174
17309.27 193
17310.52 160
17311.76 170
17313.00 177
17314.25 187
17315.49 168
17316.73 170
17317.97 176
17319.22 183
17320.46 179
17321.71 195
17322.95 182
17324.19 178
17325.44 181
17326.68 173
17327.92 173
17329.17 176
17330.41 157
17331.65 155
17332.90 170
17334.14 177
17335.39 189
17336.63 179
17337.87 177
17339.12 173
17340.36 175
17341.61 163
17342.85 181
17344.09 168
17345.34 171
17346.58 182
17347.83 161
17349.07 173
17350.32 189
17351.56 190
17352.80 189
17354.05 181
17355.29 189
17356.54 163
17357.78 181
17359.03 168
17360.27 162
17361.52 158
17362.76 166
17364.01 184
17365.25 196
17366.50 183
17367.74 176
17368.99 170
17370.23 179
17371.48 185
17372.72 174
17373.97 174
17375.21 194
17376.46 198
17377.70 204
17378.95 185
17380.19 182
17381.44 184
17382.69 179
17383.93 192
17385.18 171
17386.42 177
17387.67 179
17388.91 190
17390.16 182
17391.41 163
17392.65 161
17393.90 185
17395.14 179
17396.39 175
17397.64 173
17398.88 186
17400.13 170
17401.37 185
17402.62 185
17403.87 188
17405.11 195
17406.36 166
17407.61 184
17408.85 175
17410.10 191
17411.35 202
17412.59 193
17413.84 179
17415.09 167
17416.33 183
17417.58 183
17418.83 172
17420.07 168
17421.32 187
17422.57 208
17423.82 191
17425.06 204
17426.31 194
17427.56 184
17428.80 159
17430.05 179
17431.30 169
17432.55 187
17433.79 173
17435.04 191
17436.29 173
17437.54 190
17438.78 168
17440.03 200
17441.28 198
17442.53 183
17443.77 174
17445.02 181
17446.27 181
17447.52 165
17448.77 180
17450.01 181
17451.26 201
17452.51 175
17453.76 183
17455.01 171
17456.25 191
17457.50 192
17458.75 177
17460.00 189
17461.25 173
17462.50 192
17463.74 199
17464.99 167
17466.24 184
17467.49 186
17468.74 180
17469.99 198
17471.24 194
17472.49 181
17473.73 175
17474.98 185
17476.23 169
17477.48 180
17478.73 205
17479.98 212
17481.23 217
17482.48 206
17483.73 184
17484.98 204
17486.23 192
17487.47 198
17488.72 200
17489.97 214
17491.22 211
17492.47 198
17493.72 210
17494.97 196
17496.22 201
17497.47 193
17498.72 200
17499.97 180
17501.22 210
17502.47 188
17503.72 195
17504.97 189
17506.22 206
17507.47 190
17508.72 205
17509.97 200
17511.22 195
17512.47 204
17513.72 185
17514.97 230
17516.22 224
17517.47 204
17518.72 220
17519.97 231
17521.22 229
17522.47 210
17523.72 215
17524.98 207
17526.23 199
17527.48 227
17528.73 203
17529.98 209
17531.23 202
17532.48 208
17533.73 213
17534.98 221
17536.23 205
17537.48 216
17538.74 228
17539.99 236
17541.24 228
17542.49 204
17543.74 223
17544.99 212
17546.24 213
17547.50 213
17548.75 224
17550.00 219
17551.25 215
17552.50 238
17553.75 229
17555.01 204
17556.26 214
17557.51 232
17558.76 231
17560.01 216
17561.26 235
17562.52 214
17563.77 231
17565.02 256
17566.27 231
17567.53 220
17568.78 232
17570.03 223
17571.28 214
17572.53 241
17573.79 235
17575.04 240
17576.29 222
17577.54 230
17578.80 226
17580.05 230
17581.30 248
17582.56 233
17583.81 242
17585.06 203
17586.31 214
17587.57 231
17588.82 260
17590.07 210
17591.33 236
17592.58 233
17593.83 244
17595.08 236
17596.34 241
17597.59 250
17598.84 223
17600.10 222
17601.35 245
17602.61 232
17603.86 252
17605.11 225
17606.37 250
17607.62 255
17608.87 237
17610.13 261
17611.38 241
17612.63 238
17613.89 237
17615.14 231
17616.40 244
17617.65 238
17618.90 242
17620.16 240
17621.41 258
17622.67 274
17623.92 230
17625.17 239
17626.43 279
17627.68 259
17628.94 255
17630.19 252
17631.45 283
17632.70 265
17633.96 244
17635.21 265
17636.47 275
17637.72 259
17638.97 250
17640.23 246
17641.48 256
17642.74 264
17643.99 250
17645.25 248
17646.50 248
17647.76 256
17649.01 246
17650.27 262
17651.52 247
17652.78 281
17654.04 267
17655.29 259
17656.55 251
17657.80 249
17659.06 257
17660.31 259
17661.57 262
17662.82 238
17664.08 256
17665.33 259
17666.59 239
17667.85 249
17669.10 237
17670.36 242
17671.61 245
17672.87 240
17674.13 249
17675.38 256
17676.64 266
17677.89 266
17679.15 254
17680.41 232
17681.66 242
17682.92 236
17684.18 249
17685.43 242
17686.69 212
17687.95 237
17689.20 237
17690.46 221
17691.71 210
17692.97 241
17694.23 219
17695.49 236
17696.74 235
17698.00 227
17699.26 232
17700.51 240
17701.77 230
17703.03 224
17704.28 227
17705.54 204
17706.80 205
17708.06 212
17709.31 199
17710.57 215
17711.83 227
17713.08 206
17714.34 203
17715.60 225
17716.86 205
17718.11 212
17719.37 205
17720.63 216
17721.89 225
17723.15 220
17724.40 220
17725.66 206
17726.92 218
17728.18 216
17729.43 211
17730.69 200
17731.95 210
17733.21 210
17734.47 199
17735.73 212
17736.98 211
17738.24 212
17739.50 212
17740.76 237
17742.02 213
17743.28 204
17744.53 222
17745.79 243
17747.05 229
17748.31 220
17749.57 210
17750.83 219
17752.09 200
17753.34 218
17754.60 211
17755.86 222
17757.12 193
17758.38 208
17759.64 218
17760.90 210
17762.16 220
17763.42 211
17764.68 183
17765.94 211
17767.19 219
17768.45 207
17769.71 201
17770.97 208
17772.23 182
17773.49 172
17774.75 208
17776.01 212
17777.27 193
17778.53 195
17779.79 188
17781.05 194
17782.31 193
17783.57 194
17784.83 192
17786.09 217
17787.35 200
17788.61 215
17789.87 208
17791.13 188
17792.39 201
17793.65 181
17794.91 180
17796.17 182
17797.43 192
17798.69 205
17799.95 196
17801.21 204
17802.47 180
17803.73 204
17805.00 196
17806.26 182
17807.52 198
17808.78 185
17810.04 193
17811.30 186
17812.56 185
17813.82 181
17815.08 181
17816.34 186
17817.60 172
17818.87 194
17820.13 179
17821.39 177
17822.65 175
17823.91 200
17825.17 176
17826.43 185
17827.69 187
17828.96 175
17830.22 164
17831.48 177
17832.74 176
17834.00 173
17835.26 171
17836.53 191
17837.79 172
17839.05 161
17840.31 185
17841.57 176
17842.84 170
17844.10 165
17845.36 183
17846.62 197
17847.88 183
17849.15 180
17850.41 182
17851.67 175
17852.93 163
17854.20 163
17855.46 163
17856.72 169
17857.98 143
17859.25 156
17860.51 167
17861.77 183
17863.03 175
17864.30 185
17865.56 166
17866.82 171
17868.09 177
17869.35 187
17870.61 150
17871.87 161
17873.14 161
17874.40 157
17875.66 149
17876.93 166
17878.19 150
17879.45 165
17880.72 172
17881.98 190
17883.24 173
17884.51 175
17885.77 165
17887.03 180
17888.30 173
17889.56 169
17890.83 158
17892.09 176
17893.35 167
17894.62 160
17895.88 154
17897.14 148
17898.41 172
17899.67 178
17900.94 162
17902.20 155
17903.46 157
17904.73 152
17905.99 164
17907.26 177
17908.52 167
17909.79 173
17911.05 159
17912.32 150
17913.58 142
17914.84 156
17916.11 167
17917.37 158
17918.64 163
17919.90 153
17921.17 164
17922.43 152
17923.70 178
17924.96 156
17926.23 160
17927.49 148
17928.76 188
17930.02 161
17931.29 152
17932.55 188
17933.82 170
17935.08 165
17936.35 173
17937.61 152
17938.88 169
17940.14 169
17941.41 170
17942.68 164
17943.94 166
17945.21 172
17946.47 159
17947.74 164
17949.00 166
17950.27 153
17951.54 175
17952.80 178
17954.07 147
17955.33 168
17956.60 193
17957.87 180
17959.13 155
17960.40 143
17961.66 150
17962.93 166
17964.20 185
17965.46 159
17966.73 168
17968.00 179
17969.26 179
17970.53 184
17971.80 133
17973.06 163
17974.33 163
17975.60 152
17976.86 154
17978.13 157
17979.40 151
17980.66 165
17981.93 161
17983.20 168
17984.46 170
17985.73 155
17987.00 165
17988.26 165
17989.53 164
17990.80 155
17992.07 184
17993.33 158
17994.60 163
17995.87 175
17997.14 164
17998.40 151
17999.67 143
18000.94 154
18002.21 151
18003.47 151
18004.74 145
18006.01 156
18007.28 156
18008.55 185
18009.81 166
18011.08 162
18012.35 151
18013.62 158
18014.89 164
18016.15 155
18017.42 157
18018.69 147
18019.96 158
18021.23 174
18022.49 151
18023.76 147
18025.03 162
18026.30 165
18027.57 180
18028.84 164
18030.11 164
18031.37 166
18032.64 150
18033.91 165
18035.18 171
18036.45 167
18037.72 159
18038.99 150
18040.26 158
18041.53 161
18042.79 189
18044.06 188
18045.33 169
18046.60 179
18047.87 164
18049.14 167
18050.41 157
18051.68 161
18052.95 185
18054.22 179
18055.49 171
18056.76 158
18058.03 155
18059.30 172
18060.57 152
18061.84 167
18063.11 162
18064.38 155
18065.65 179
18066.92 172
18068.19 182
18069.46 164
18070.73 165
18072.00 173
18073.27 182
18074.54 167
18075.81 158
18077.08 161
18078.35 167
18079.62 163
18080.89 176
18082.16 184
18083.43 174
18084.70 168
18085.97 169
18087.24 187
18088.51 170
18089.78 164
18091.05 180
18092.32 183
18093.59 165
18094.87 155
18096.14 162
18097.41 172
18098.68 167
18099.95 164
18101.22 175
18102.49 168
18103.76 179
18105.03 162
18106.31 198
18107.58 178
18108.85 172
18110.12 184
18111.39 194
18112.66 166
18113.93 179
18115.21 191
18116.48 186
18117.75 173
18119.02 188
18120.29 179
18121.56 173
18122.84 170
18124.11 164
18125.38 174
18126.65 180
18127.92 170
18129.20 194
18130.47 179
18131.74 169
18133.01 198
18134.29 164
18135.56 189
18136.83 159
18138.10 180
18139.38 172
18140.65 169
18141.92 156
18143.19 164
18144.47 180
18145.74 163
18147.01 156
18148.28 187
18149.56 161
18150.83 173
18152.10 159
18153.38 156
18154.65 173
18155.92 175
18157.19 181
18158.47 189
18159.74 157
18161.01 161
18162.29 155
18163.56 167
18164.83 169
18166.11 175
18167.38 179
18168.65 173
18169.93 157
18171.20 186
18172.48 175
18173.75 176
18175.02 165
18176.30 165
18177.57 160
18178.84 157
18180.12 166
18181.39 181
18182.67 172
18183.94 186
18185.21 165
18186.49 186
18187.76 193
18189.04 180
18190.31 171
18191.59 148
18192.86 169
18194.13 170
18195.41 186
18196.68 166
18197.96 167
18199.23 179
18200.51 180
18201.78 192
18203.06 170
18204.33 170
18205.61 174
18206.88 164
18208.16 159
18209.43 160
18210.71 172
18211.98 179
18213.26 196
18214.53 175
18215.81 170
18217.08 168
18218.36 191
18219.63 189
18220.91 177
18222.18 174
18223.46 142
18224.73 188
18226.01 174
18227.28 166
18228.56 186
18229.84 158
18231.11 174
18232.39 180
18233.66 179
18234.94 171
18236.21 167
18237.49 180
18238.77 177
18240.04 170
18241.32 174
18242.59 170
18243.87 174
18245.15 175
18246.42 176
18247.70 196
18248.98 182
18250.25 177
18251.53 169
18252.81 154
18254.08 188
18255.36 173
18256.63 173
18257.91 177
18259.19 183
18260.46 197
18261.74 182
18263.02 182
18264.30 183
18265.57 181
18266.85 193
18268.13 179
18269.40 190
18270.68 176
18271.96 183
18273.23 190
18274.51 167
18275.79 175
18277.07 161
18278.34 180
18279.62 174
18280.90 166
18282.18 165
18283.45 182
18284.73 192
18286.01 192
18287.29 188
18288.56 165
18289.84 183
18291.12 201
18292.40 166
18293.68 172
18294.95 199
18296.23 204
18297.51 186
18298.79 180
18300.07 183
18301.34 195
18302.62 212
18303.90 184
18305.18 187
18306.46 167
18307.74 191
18309.01 181
18310.29 180
18311.57 202
18312.85 191
18314.13 194
18315.41 189
18316.69 184
18317.96 183
18319.24 200
18320.52 191
18321.80 179
18323.08 200
18324.36 211
18325.64 192
18326.92 193
18328.20 190
18329.47 207
18330.75 205
18332.03 192
18333.31 176
18334.59 183
18335.87 200
18337.15 192
18338.43 197
18339.71 189
18340.99 180
18342.27 194
18343.55 193
18344.83 210
18346.11 183
18347.39 194
18348.67 174
18349.95 189
18351.23 195
18352.51 216
18353.79 207
18355.07 196
18356.35 201
18357.63 195
18358.91 202
18360.19 201
18361.47 205
18362.75 190
18364.03 161
18365.31 186
18366.59 202
18367.87 194
18369.15 199
18370.43 180
18371.71 194
18372.99 177
18374.27 182
18375.55 197
18376.83 179
18378.12 184
18379.40 162
18380.68 200
18381.96 186
18383.24 177
18384.52 166
18385.80 179
18387.08 181
18388.36 172
18389.65 191
18390.93 201
18392.21 168
18393.49 181
18394.77 191
18396.05 183
18397.33 168
18398.62 169
18399.90 171
18401.18 182
18402.46 186
18403.74 185
18405.02 177
18406.31 174
18407.59 175
18408.87 158
18410.15 183
18411.43 177
18412.72 177
18414.00 178
18415.28 175
18416.56 175
18417.84 165
18419.13 160
18420.41 171
18421.69 155
18422.97 166
18424.26 172
18425.54 170
18426.82 153
18428.10 148
18429.39 151
18430.67 174
18431.95 175
18433.23 161
18434.52 156
18435.80 155
18437.08 167
18438.37 161
18439.65 166
18440.93 167
18442.22 177
18443.50 163
18444.78 164
18446.06 154
18447.35 156
18448.63 163
18449.91 164
18451.20 164
18452.48 157
18453.76 176
18455.05 179
18456.33 165
18457.62 162
18458.90 157
18460.18 180
18461.47 163
18462.75 162
18464.03 173
18465.32 170
18466.60 172
18467.89 157
18469.17 160
18470.45 164
18471.74 182
18473.02 184
18474.31 155
18475.59 183
18476.88 185
18478.16 167
18479.44 162
18480.73 173
18482.01 172
18483.30 166
18484.58 154
18485.87 162
18487.15 190
18488.44 173
18489.72 169
18491.01 168
18492.29 167
18493.58 170
18494.86 179
18496.15 181
18497.43 149
18498.72 174
18500.00 187
18501.29 150
18502.57 170
18503.86 168
18505.14 161
18506.43 146
18507.71 172
18509.00 156
18510.28 168
18511.57 170
18512.85 153
18514.14 184
18515.42 173
18516.71 172
18518.00 149
18519.28 163
18520.57 166
18521.85 185
18523.14 171
18524.43 184
18525.71 162
18527.00 180
18528.28 183
18529.57 163
18530.86 178
18532.14 181
18533.43 172
18534.71 188
18536.00 166
18537.29 143
18538.57 188
18539.86 181
18541.15 167
18542.43 170
18543.72 185
18545.01 178
18546.29 188
18547.58 176
18548.87 167
18550.15 167
18551.44 162
18552.73 176
18554.01 190
18555.30 147
18556.59 162
18557.88 175
18559.16 167
18560.45 171
18561.74 170
18563.02 173
18564.31 150
18565.60 171
18566.89 167
18568.17 184
18569.46 167
18570.75 148
18572.04 175
18573.32 160
18574.61 160
18575.90 169
18577.19 181
18578.48 164
18579.76 157
18581.05 164
18582.34 155
18583.63 184
18584.92 171
18586.20 154
18587.49 163
18588.78 164
18590.07 153
18591.36 186
18592.64 171
18593.93 175
18595.22 175
18596.51 169
18597.80 177
18599.09 175
18600.38 164
18601.66 173
18602.95 161
18604.24 182
18605.53 181
18606.82 173
18608.11 168
18609.40 165
18610.69 151
18611.98 186
18613.26 165
18614.55 166
18615.84 162
18617.13 176
18618.42 183
18619.71 190
18621.00 159
18622.29 181
18623.58 168
18624.87 171
18626.16 161
18627.45 168
18628.74 179
18630.03 159
18631.32 160
18632.61 157
18633.89 169
18635.18 177
18636.47 167
18637.76 157
18639.05 162
18640.34 196
18641.63 147
18642.92 166
18644.21 199
18645.50 173
18646.79 160
18648.09 154
18649.38 173
18650.67 165
18651.96 171
18653.25 174
18654.54 153
18655.83 161
18657.12 149
18658.41 153
18659.70 164
18660.99 164
18662.28 164
18663.57 169
18664.86 148
18666.15 172
18667.44 141
18668.74 143
18670.03 141
18671.32 146
18672.61 175
18673.90 138
18675.19 147
18676.48 151
18677.77 145
18679.06 146
18680.36 149
18681.65 167
18682.94 169
18684.23 145
18685.52 142
18686.81 144
18688.11 151
18689.40 170
18690.69 144
18691.98 145
18693.27 155
18694.56 142
18695.86 139
18697.15 144
18698.44 162
18699.73 152
18701.02 152
18702.32 162
18703.61 161
18704.90 135
18706.19 126
18707.48 127
18708.78 162
18710.07 148
18711.36 162
18712.65 159
18713.95 144
18715.24 143
18716.53 144
18717.83 163
18719.12 149
18720.41 159
18721.70 161
18723.00 144
18724.29 154
18725.58 153
18726.87 150
18728.17 133
18729.46 153
18730.75 139
18732.05 142
18733.34 151
18734.63 146
18735.93 115
18737.22 156
18738.51 154
18739.81 135
18741.10 141
18742.39 146
18743.69 144
18744.98 143
18746.27 147
18747.57 146
18748.86 159
18750.16 154
18751.45 154
18752.74 152
18754.04 161
18755.33 149
18756.63 142
18757.92 145
18759.21 148
18760.51 147
18761.80 133
18763.10 149
18764.39 141
18765.69 132
18766.98 149
18768.27 155
18769.57 162
18770.86 123
18772.16 143
18773.45 144
18774.75 124
18776.04 137
18777.34 163
18778.63 151
18779.93 170
18781.22 139
18782.52 146
18783.81 143
18785.11 134
18786.40 145
18787.70 145
18788.99 109
18790.29 128
18791.58 139
18792.88 157
18794.17 135
18795.47 140
18796.76 145
18798.06 134
18799.35 130
18800.65 132
18801.94 170
18803.24 144
18804.54 142
18805.83 140
18807.13 141
18808.42 154
18809.72 137
18811.01 146
18812.31 121
18813.61 142
18814.90 142
18816.20 138
18817.49 133
18818.79 150
18820.09 133
18821.38 142
18822.68 154
18823.98 142
18825.27 134
18826.57 143
18827.87 138
18829.16 125
18830.46 136
18831.75 159
18833.05 161
18834.35 146
18835.64 160
18836.94 144
18838.24 142
18839.54 148
18840.83 139
18842.13 152
18843.43 135
18844.72 152
18846.02 153
18847.32 155
18848.61 133
18849.91 152
18851.21 137
18852.51 130
18853.80 144
18855.10 140
18856.40 145
18857.70 155
18858.99 148
18860.29 129
18861.59 108
18862.89 140
18864.18 132
18865.48 133
18866.78 127
18868.08 138
18869.38 129
18870.67 147
18871.97 132
18873.27 132
18874.57 146
18875.87 139
18877.16 156
18878.46 148
18879.76 131
18881.06 145
18882.36 143
18883.66 139
18884.95 130
18886.25 124
18887.55 129
18888.85 142
18890.15 158
18891.45 147
18892.75 126
18894.04 139
18895.34 153
18896.64 160
18897.94 139
18899.24 125
18900.54 120
18901.84 112
18903.14 121
18904.44 124
18905.74 132
18907.03 131
18908.33 145
18909.63 144
18910.93 148
18912.23 124
18913.53 136
18914.83 138
18916.13 141
18917.43 133
18918.73 139
18920.03 147
18921.33 138
18922.63 155
18923.93 130
18925.23 144
18926.53 133
18927.83 146
18929.13 139
18930.43 137
18931.73 135
18933.03 129
18934.33 144
18935.63 129
18936.93 141
18938.23 157
18939.53 141
18940.83 141
18942.13 148
18943.43 149
18944.73 132
18946.03 152
18947.33 144
18948.63 135
18949.93 133
18951.23 138
18952.53 145
18953.84 133
18955.14 138
18956.44 134
18957.74 133
18959.04 133
18960.34 137
18961.64 140
18962.94 153
18964.24 149
18965.54 132
18966.85 138
18968.15 136
18969.45 130
18970.75 147
18972.05 155
18973.35 138
18974.65 144
18975.96 146
18977.26 140
18978.56 130
18979.86 121
18981.16 126
18982.46 137
18983.77 135
18985.07 140
18986.37 149
18987.67 137
18988.97 128
18990.28 133
18991.58 128
18992.88 132
18994.18 131
18995.49 136
18996.79 133
18998.09 149
18999.39 138
19000.69 148
19002.00 136
19003.30 143
19004.60 130
19005.90 135
19007.21 142
19008.51 149
19009.81 139
19011.12 136
19012.42 149
19013.72 134
19015.02 146
19016.33 128
19017.63 141
19018.93 141
19020.24 128
19021.54 147
19022.84 136
19024.15 136
19025.45 153
19026.75 144
19028.06 137
19029.36 127
19030.66 139
19031.97 137
19033.27 136
19034.57 129
19035.88 134
19037.18 134
19038.48 139
19039.79 149
19041.09 131
19042.40 122
19043.70 138
19045.00 132
19046.31 145
19047.61 137
19048.92 137
19050.22 147
19051.52 146
19052.83 143
19054.13 148
19055.44 143
19056.74 154
19058.05 128
19059.35 126
19060.65 136
19061.96 139
19063.26 131
19064.57 134
19065.87 136
19067.18 134
19068.48 125
19069.79 136
19071.09 120
19072.40 149
19073.70 144
19075.01 154
19076.31 127
19077.62 126
19078.92 132
19080.23 144
19081.53 144
19082.84 149
19084.14 126
19085.45 156
19086.75 146
19088.06 113
19089.36 124
19090.67 140
19091.98 113
19093.28 143
19094.59 138
19095.89 152
19097.20 134
19098.50 129
19099.81 137
19101.12 139
19102.42 143
19103.73 133
19105.03 113
19106.34 123
19107.65 128
19108.95 130
19110.26 152
19111.56 161
19112.87 154
19114.18 141
19115.48 140
19116.79 149
19118.10 139
19119.40 151
19120.71 139
19122.02 130
19123.32 145
19124.63 142
19125.94 138
19127.24 150
19128.55 148
19129.86 150
19131.16 149
19132.47 153
19133.78 144
19135.08 145
19136.39 129
19137.70 128
19139.01 119
19140.31 134
19141.62 144
19142.93 158
19144.23 135
19145.54 130
19146.85 143
19148.16 146
19149.46 154
19150.77 145
19152.08 163
19153.39 139
19154.69 129
19156.00 126
19157.31 148
19158.62 130
19159.93 146
19161.23 130
19162.54 131
19163.85 143
19165.16 139
19166.47 147
19167.77 135
19169.08 123
19170.39 143
19171.70 144
19173.01 123
19174.32 128
19175.62 122
19176.93 128
19178.24 141
19179.55 139
19180.86 139
19182.17 123
19183.48 146
19184.78 150
19186.09 143
19187.40 137
19188.71 148
19190.02 131
19191.33 143
19192.64 148
19193.95 139
19195.26 138
19196.56 137
19197.87 141
19199.18 139
19200.49 134
19201.80 127
19203.11 129
19204.42 127
19205.73 142
19207.04 142
19208.35 152
19209.66 142
19210.97 132
19212.28 136
19213.59 124
19214.90 123
19216.21 134
19217.52 129
19218.83 142
19220.14 163
19221.45 137
19222.76 112
19224.07 125
19225.38 136
19226.69 126
19228.00 125
19229.31 126
19230.62 147
19231.93 116
19233.24 136
19234.55 126
19235.86 137
19237.17 125
19238.48 141
19239.79 138
19241.10 122
19242.41 129
19243.72 140
19245.03 134
19246.35 139
19247.66 117
19248.97 130
19250.28 137
19251.59 132
19252.90 129
19254.21 125
19255.52 131
19256.83 134
19258.14 136
19259.46 144
19260.77 130
19262.08 143
19263.39 123
19264.70 122
19266.01 116
19267.32 133
19268.64 130
19269.95 145
19271.26 140
19272.57 132
19273.88 145
19275.20 142
19276.51 128
19277.82 133
19279.13 125
19280.44 133
19281.75 147
19283.07 128
19284.38 120
19285.69 109
19287.00 129
19288.32 124
19289.63 124
19290.94 114
19292.25 124
19293.57 127
19294.88 129
19296.19 131
19297.50 127
19298.82 139
19300.13 140
19301.44 129
19302.75 125
19304.07 154
19305.38 138
19306.69 125
19308.01 133
19309.32 117
19310.63 110
19311.94 130
19313.26 129
19314.57 104
19315.88 132
19317.20 130
19318.51 119
19319.82 140
19321.14 129
19322.45 129
19323.76 115
19325.08 129
19326.39 118
19327.70 118
19329.02 114
19330.33 106
19331.65 122
19332.96 143
19334.27 149
19335.59 112
19336.90 118
19338.22 128
19339.53 118
19340.84 131
19342.16 108
19343.47 118
19344.79 114
19346.10 130
19347.41 127
19348.73 132
19350.04 128
19351.36 142
19352.67 126
19353.99 135
19355.30 142
19356.62 132
19357.93 117
19359.25 126
19360.56 131
19361.87 129
19363.19 115
19364.50 136
19365.82 116
19367.13 119
19368.45 139
19369.76 123
19371.08 136
19372.39 125
19373.71 118
19375.02 117
19376.34 131
19377.66 115
19378.97 124
19380.29 139
19381.60 125
19382.92 127
19384.23 128
19385.55 139
19386.86 113
19388.18 118
19389.50 114
19390.81 141
19392.13 123
19393.44 136
19394.76 129
19396.07 134
19397.39 129
19398.71 123
19400.02 127
19401.34 115
19402.65 109
19403.97 134
19405.29 130
19406.60 115
19407.92 120
19409.24 134
19410.55 135
19411.87 127
19413.19 131
19414.50 142
19415.82 135
19417.14 121
19418.45 121
19419.77 124
19421.09 122
19422.40 125
19423.72 124
19425.04 111
19426.35 123
19427.67 140
19428.99 122
19430.30 118
19431.62 105
19432.94 138
19434.26 132
19435.57 131
19436.89 126
19438.21 120
19439.53 111
19440.84 124
19442.16 128
19443.48 118
19444.80 103
19446.11 119
19447.43 128
19448.75 116
19450.07 135
19451.38 124
19452.70 106
19454.02 107
19455.34 129
19456.66 112
19457.97 129
19459.29 124
19460.61 122
19461.93 137
19463.25 122
19464.57 139
19465.88 120
19467.20 127
19468.52 149
19469.84 128
19471.16 106
19472.48 114
19473.79 125
19475.11 117
19476.43 113
19477.75 133
19479.07 131
19480.39 142
19481.71 127
19483.03 130
19484.34 114
19485.66 114
19486.98 129
19488.30 119
19489.62 125
19490.94 118
19492.26 134
19493.58 114
19494.90 96
19496.22 95
19497.54 114
19498.86 131
19500.18 116
19501.50 114
19502.81 107
19504.13 131
19505.45 116
19506.77 126
19508.09 121
19509.41 106
19510.73 122
19512.05 116
19513.37 133
19514.69 128
19516.01 119
19517.33 122
19518.65 124
19519.97 132
19521.29 129
19522.61 138
19523.93 136
19525.25 120
19526.57 110
19527.89 115
19529.22 128
19530.54 124
19531.86 108
19533.18 106
19534.50 110
19535.82 127
19537.14 127
19538.46 135
19539.78 125
19541.10 145
19542.42 131
19543.74 122
19545.06 135
19546.39 146
19547.71 139
19549.03 127
19550.35 122
19551.67 130
19552.99 129
19554.31 136
19555.63 140
19556.96 140
19558.28 137
19559.60 129
19560.92 126
19562.24 127
19563.56 118
19564.88 131
19566.21 121
19567.53 130
19568.85 145
19570.17 132
19571.49 124
19572.82 129
19574.14 112
19575.46 116
19576.78 104
19578.10 112
19579.43 122
19580.75 132
19582.07 130
19583.39 117
19584.72 128
19586.04 131
19587.36 112
19588.68 103
19590.01 111
19591.33 130
19592.65 129
19593.97 127
19595.30 149
19596.62 133
19597.94 125
19599.26 105
19600.59 130
19601.91 140
19603.23 132
19604.56 114
19605.88 134
19607.20 119
19608.53 115
19609.85 99
19611.17 126
19612.49 130
19613.82 113
19615.14 145
19616.47 127
19617.79 133
19619.11 127
19620.44 116
19621.76 133
19623.08 131
19624.41 144
19625.73 145
19627.05 124
19628.38 124
19629.70 119
19631.03 142
19632.35 132
19633.67 138
19635.00 123
19636.32 122
19637.65 132
19638.97 124
19640.29 113
19641.62 130
19642.94 119
19644.27 120
19645.59 130
19646.92 135
19648.24 146
19649.57 122
19650.89 122
19652.21 126
19653.54 127
19654.86 132
19656.19 124
19657.51 128
19658.84 110
19660.16 122
19661.49 139
19662.81 125
19664.14 124
19665.46 145
19666.79 139
19668.11 127
19669.44 116
19670.76 117
19672.09 131
19673.41 125
19674.74 121
19676.07 134
19677.39 126
19678.72 135
19680.04 131
19681.37 117
19682.69 148
19684.02 139
19685.34 131
19686.67 133
19688.00 121
19689.32 125
19690.65 131
19691.97 132
19693.30 119
19694.63 125
19695.95 123
19697.28 127
19698.60 123
19699.93 122
19701.26 110
19702.58 107
19703.91 128
19705.24 131
19706.56 131
19707.89 133
19709.22 126
19710.54 115
19711.87 131
19713.20 141
19714.52 132
19715.85 121
19717.18 137
19718.50 118
19719.83 132
19721.16 137
19722.48 135
19723.81 124
19725.14 132
19726.47 136
19727.79 125
19729.12 117
19730.45 127
19731.77 147
19733.10 136
19734.43 120
19735.76 112
19737.08 127
19738.41 130
19739.74 117
19741.07 114
19742.39 129
19743.72 137
19745.05 109
19746.38 108
19747.71 118
19749.03 116
19750.36 134
19751.69 135
19753.02 129
19754.35 126
19755.67 138
19757.00 113
19758.33 138
19759.66 109
19760.99 122
19762.31 122
19763.64 130
19764.97 133
19766.30 123
19767.63 108
19768.96 113
19770.29 120
19771.61 108
19772.94 120
19774.27 122
19775.60 132
19776.93 149
19778.26 127
19779.59 117
19780.92 132
19782.25 140
19783.57 142
19784.90 127
19786.23 123
19787.56 134
19788.89 137
19790.22 116
19791.55 138
19792.88 130
19794.21 130
19795.54 123
19796.87 140
19798.20 124
19799.53 114
19800.86 112
19802.19 124
19803.52 132
19804.85 125
19806.18 113
19807.50 126
19808.83 131
19810.16 129
19811.49 125
19812.82 119
19814.15 139
19815.49 125
19816.82 123
19818.15 125
19819.48 120
19820.81 134
19822.14 117
19823.47 136
19824.80 133
19826.13 122
19827.46 122
19828.79 138
19830.12 124
19831.45 109
19832.78 116
19834.11 133
19835.44 123
19836.77 131
19838.10 109
19839.44 110
19840.77 129
19842.10 122
19843.43 110
19844.76 113
19846.09 134
19847.42 132
19848.75 122
19850.08 131
19851.42 125
19852.75 143
19854.08 127
19855.41 148
19856.74 124
19858.07 133
19859.40 129
19860.74 127
19862.07 124
19863.40 132
19864.73 131
19866.06 128
19867.40 142
19868.73 134
19870.06 133
19871.39 132
19872.72 112
19874.06 118
19875.39 123
19876.72 141
19878.05 124
19879.38 130
19880.72 147
19882.05 120
19883.38 117
19884.71 111
19886.05 127
19887.38 123
19888.71 134
19890.04 146
19891.38 126
19892.71 134
19894.04 135
19895.38 128
19896.71 145
19898.04 143
19899.37 96
19900.71 120
19902.04 118
19903.37 128
19904.71 105
19906.04 111
19907.37 122
19908.71 129
19910.04 143
19911.37 127
19912.71 145
19914.04 125
19915.37 122
19916.71 106
19918.04 154
19919.37 125
19920.71 132
19922.04 135
19923.37 132
19924.71 128
19926.04 137
19927.38 127
19928.71 143
19930.04 124
19931.38 141
19932.71 117
19934.05 113
19935.38 135
19936.71 136
19938.05 134
19939.38 130
19940.72 132
19942.05 123
19943.39 152
19944.72 137
19946.06 126
19947.39 130
19948.72 127
19950.06 129
19951.39 125
19952.73 122
19954.06 147
19955.40 129
19956.73 124
19958.07 136
19959.40 134
19960.74 126
19962.07 131
19963.41 128
19964.74 111
19966.08 143
19967.41 122
19968.75 126
19970.08 125
19971.42 146
19972.76 121
19974.09 129
19975.43 130
19976.76 146
19978.10 130
19979.43 128
19980.77 124
19982.10 119
19983.44 130
19984.78 132
19986.11 145
19987.45 126
19988.78 125
19990.12 137
19991.46 130
19992.79 133
19994.13 134
19995.46 134
19996.80 140
19998.14 160
19999.47 140
20000.81 141
20002.15 131
20003.48 134
20004.82 135
20006.16 142
20007.49 138
20008.83 143
20010.17 130
20011.50 138
20012.84 133
20014.18 158
20015.51 142
20016.85 124
20018.19 121
20019.52 141
20020.86 142
20022.20 122
20023.53 121
20024.87 145
20026.21 139
20027.55 141
20028.88 139
20030.22 132
20031.56 125
20032.90 142
20034.23 134
20035.57 145
20036.91 127
20038.25 147
20039.58 136
20040.92 131
20042.26 143
20043.60 135
20044.93 148
20046.27 146
20047.61 125
20048.95 131
20050.29 141
20051.62 120
20052.96 126
20054.30 119
20055.64 125
20056.98 117
20058.32 131
20059.65 147
20060.99 117
20062.33 120
20063.67 123
20065.01 139
20066.35 137
20067.68 134
20069.02 121
20070.36 112
20071.70 128
20073.04 125
20074.38 137
20075.72 138
20077.06 133
20078.40 134
20079.73 129
20081.07 129
20082.41 127
20083.75 141
20085.09 137
20086.43 142
20087.77 126
20089.11 149
20090.45 136
20091.79 130
20093.13 129
20094.47 120
20095.81 121
20097.15 139
20098.48 141
20099.82 122
20101.16 136
20102.50 132
20103.84 122
20105.18 138
20106.52 141
20107.86 122
20109.20 124
20110.54 119
20111.88 131
20113.22 136
20114.56 133
20115.90 130
20117.24 135
20118.58 122
20119.93 125
20121.27 125
20122.61 137
20123.95 144
20125.29 145
20126.63 149
20127.97 126
20129.31 125
20130.65 133
20131.99 120
20133.33 127
20134.67 146
20136.01 151
