# Supplementary material for: MALDI-TOF MS typing enables the classification of brewing yeasts of the genus Saccharomyces to major beer styles
Source: PLoS One. 2017 Aug 9;12(8):e0181694. doi: 10.1371/journal.pone.0181694 (PMC5549903; doi:10.1371/journal.pone.0181694)
Supplement: S9 File — The directory includes 90 raw files and was zipped to “.zip”; the folder has three strains with 30 spectra per strain; S1 Text explains the raw files with an example and Table 1 represents the yeast strains used within the experiment. (ZIP) [file pone.0181694.s012.zip › 25-27/30286-204-Lag-Lag-Lag-YPG-18h-E-E_2016-09-21_3_0_E7_1.dat]

1999.90 2372
2000.32 2398
2000.75 2521
2001.17 2486
2001.59 2487
2002.01 2493
2002.43 2455
2002.86 2392
2003.28 2372
2003.70 2452
2004.12 2577
2004.54 2503
2004.97 2483
2005.39 2445
2005.81 2478
2006.23 2397
2006.66 2404
2007.08 2358
2007.50 2447
2007.92 2514
2008.35 2481
2008.77 2417
2009.19 2526
2009.61 2478
2010.04 2436
2010.46 2389
2010.88 2412
2011.31 2356
2011.73 2337
2012.15 2314
2012.57 2260
2013.00 2256
2013.42 2337
2013.84 2305
2014.27 2317
2014.69 2419
2015.11 2466
2015.54 2458
2015.96 2540
2016.38 2558
2016.81 2657
2017.23 2691
2017.65 2739
2018.08 2689
2018.50 2636
2018.93 2622
2019.35 2624
2019.77 2637
2020.20 2548
2020.62 2535
2021.04 2543
2021.47 2555
2021.89 2436
2022.32 2458
2022.74 2416
2023.17 2482
2023.59 2369
2024.01 2404
2024.44 2345
2024.86 2416
2025.29 2416
2025.71 2415
2026.14 2407
2026.56 2361
2026.98 2432
2027.41 2388
2027.83 2309
2028.26 2324
2028.68 2323
2029.11 2358
2029.53 2329
2029.96 2308
2030.38 2225
2030.81 2314
2031.23 2346
2031.66 2266
2032.08 2247
2032.51 2319
2032.93 2338
2033.36 2336
2033.78 2415
2034.21 2451
2034.63 2430
2035.06 2534
2035.49 2496
2035.91 2545
2036.34 2607
2036.76 2598
2037.19 2697
2037.61 2703
2038.04 2608
2038.47 2594
2038.89 2582
2039.32 2575
2039.74 2562
2040.17 2559
2040.59 2659
2041.02 2642
2041.45 2594
2041.87 2465
2042.30 2453
2042.73 2539
2043.15 2565
2043.58 2482
2044.00 2496
2044.43 2510
2044.86 2512
2045.28 2589
2045.71 2511
2046.14 2567
2046.56 2500
2046.99 2496
2047.42 2409
2047.84 2386
2048.27 2459
2048.70 2379
2049.12 2386
2049.55 2425
2049.98 2397
2050.40 2420
2050.83 2417
2051.26 2345
2051.69 2365
2052.11 2481
2052.54 2318
2052.97 2298
2053.40 2422
2053.82 2388
2054.25 2450
2054.68 2521
2055.10 2418
2055.53 2481
2055.96 2534
2056.39 2482
2056.82 2451
2057.24 2385
2057.67 2473
2058.10 2416
2058.53 2316
2058.95 2354
2059.38 2397
2059.81 2395
2060.24 2453
2060.67 2442
2061.09 2437
2061.52 2461
2061.95 2538
2062.38 2671
2062.81 2613
2063.24 2642
2063.66 2772
2064.09 2755
2064.52 2712
2064.95 2779
2065.38 2801
2065.81 2854
2066.24 2820
2066.66 2781
2067.09 2838
2067.52 2660
2067.95 2621
2068.38 2688
2068.81 2612
2069.24 2510
2069.67 2490
2070.10 2480
2070.52 2487
2070.95 2383
2071.38 2446
2071.81 2469
2072.24 2563
2072.67 2529
2073.10 2446
2073.53 2489
2073.96 2590
2074.39 2576
2074.82 2658
2075.25 2725
2075.68 2752
2076.11 2639
2076.54 2689
2076.97 2654
2077.40 2750
2077.83 2794
2078.26 2834
2078.69 2765
2079.12 2845
2079.55 2768
2079.98 2787
2080.41 2779
2080.84 2776
2081.27 2781
2081.70 2690
2082.13 2713
2082.56 2736
2082.99 2711
2083.42 2761
2083.85 2712
2084.28 2615
2084.71 2604
2085.14 2664
2085.57 2650
2086.00 2464
2086.43 2381
2086.86 2489
2087.29 2465
2087.73 2430
2088.16 2488
2088.59 2422
2089.02 2479
2089.45 2447
2089.88 2406
2090.31 2359
2090.74 2425
2091.17 2496
2091.61 2539
2092.04 2460
2092.47 2468
2092.90 2568
2093.33 2566
2093.76 2553
2094.19 2541
2094.63 2501
2095.06 2476
2095.49 2395
2095.92 2403
2096.35 2471
2096.78 2486
2097.22 2494
2097.65 2536
2098.08 2501
2098.51 2534
2098.94 2507
2099.38 2555
2099.81 2467
2100.24 2480
2100.67 2380
2101.11 2381
2101.54 2465
2101.97 2430
2102.40 2429
2102.83 2340
2103.27 2326
2103.70 2413
2104.13 2399
2104.56 2454
2105.00 2519
2105.43 2475
2105.86 2495
2106.30 2596
2106.73 2640
2107.16 2763
2107.59 2798
2108.03 2746
2108.46 2889
2108.89 2854
2109.33 2689
2109.76 2822
2110.19 2835
2110.63 2841
2111.06 2785
2111.49 2705
2111.93 2601
2112.36 2594
2112.79 2647
2113.23 2569
2113.66 2507
2114.09 2519
2114.53 2450
2114.96 2394
2115.40 2396
2115.83 2477
2116.26 2411
2116.70 2382
2117.13 2360
2117.56 2322
2118.00 2323
2118.43 2312
2118.87 2336
2119.30 2314
2119.73 2321
2120.17 2409
2120.60 2440
2121.04 2422
2121.47 2401
2121.91 2467
2122.34 2425
2122.78 2370
2123.21 2509
2123.64 2524
2124.08 2437
2124.51 2602
2124.95 2549
2125.38 2611
2125.82 2585
2126.25 2532
2126.69 2575
2127.12 2607
2127.56 2751
2127.99 2785
2128.43 2919
2128.86 2992
2129.30 3000
2129.73 3063
2130.17 3129
2130.60 3212
2131.04 3163
2131.47 3234
2131.91 3213
2132.35 3111
2132.78 3051
2133.22 2962
2133.65 2968
2134.09 2942
2134.52 2821
2134.96 2852
2135.40 2818
2135.83 2735
2136.27 2744
2136.70 2712
2137.14 2604
2137.57 2719
2138.01 2682
2138.45 2584
2138.88 2586
2139.32 2599
2139.76 2606
2140.19 2596
2140.63 2610
2141.06 2592
2141.50 2592
2141.94 2774
2142.37 2787
2142.81 2750
2143.25 2889
2143.68 2861
2144.12 2846
2144.56 2772
2144.99 2758
2145.43 2801
2145.87 2826
2146.30 2869
2146.74 2788
2147.18 2829
2147.62 2895
2148.05 2930
2148.49 2943
2148.93 2981
2149.36 3097
2149.80 3160
2150.24 3202
2150.68 3248
2151.11 3308
2151.55 3341
2151.99 3321
2152.43 3258
2152.86 3246
2153.30 3046
2153.74 3077
2154.18 3010
2154.61 2928
2155.05 3011
2155.49 3068
2155.93 3016
2156.37 2946
2156.80 3111
2157.24 3175
2157.68 3196
2158.12 3286
2158.56 3294
2158.99 3349
2159.43 3546
2159.87 3655
2160.31 3552
2160.75 3486
2161.19 3506
2161.62 3584
2162.06 3594
2162.50 3618
2162.94 3445
2163.38 3396
2163.82 3339
2164.26 3395
2164.69 3276
2165.13 3213
2165.57 3211
2166.01 3152
2166.45 3040
2166.89 2940
2167.33 2862
2167.77 2833
2168.21 2769
2168.65 2786
2169.08 2874
2169.52 2925
2169.96 3041
2170.40 3095
2170.84 3093
2171.28 3164
2171.72 3232
2172.16 3207
2172.60 3220
2173.04 3155
2173.48 3269
2173.92 3244
2174.36 3282
2174.80 3322
2175.24 3295
2175.68 3255
2176.12 3165
2176.56 3245
2177.00 3212
2177.44 3192
2177.88 3265
2178.32 3155
2178.76 3240
2179.20 3296
2179.64 3307
2180.08 3246
2180.52 3205
2180.96 3066
2181.40 2958
2181.84 2953
2182.28 2962
2182.72 2846
2183.16 2765
2183.60 2819
2184.04 2714
2184.48 2692
2184.93 2711
2185.37 2758
2185.81 2767
2186.25 2773
2186.69 2825
2187.13 2825
2187.57 2854
2188.01 2971
2188.45 2961
2188.89 2983
2189.34 3012
2189.78 2971
2190.22 2967
2190.66 2929
2191.10 2878
2191.54 2980
2191.98 3038
2192.43 2932
2192.87 2951
2193.31 2974
2193.75 3059
2194.19 3069
2194.63 3172
2195.08 3179
2195.52 3260
2195.96 3341
2196.40 3324
2196.84 3293
2197.29 3167
2197.73 3172
2198.17 3161
2198.61 3101
2199.06 3054
2199.50 2890
2199.94 2885
2200.38 2880
2200.82 2837
2201.27 2869
2201.71 2907
2202.15 2921
2202.59 2909
2203.04 3017
2203.48 3052
2203.92 2943
2204.37 3003
2204.81 3020
2205.25 2992
2205.69 3028
2206.14 2942
2206.58 2859
2207.02 2905
2207.47 2857
2207.91 2901
2208.35 2977
2208.80 3044
2209.24 2930
2209.68 2937
2210.13 3049
2210.57 3056
2211.01 2975
2211.46 2957
2211.90 2840
2212.34 2840
2212.79 2906
2213.23 2826
2213.67 2968
2214.12 2858
2214.56 2944
2215.01 2925
2215.45 2760
2215.89 2774
2216.34 2810
2216.78 2836
2217.23 2854
2217.67 2778
2218.11 2762
2218.56 2792
2219.00 2912
2219.45 2930
2219.89 2984
2220.34 3038
2220.78 3010
2221.22 3035
2221.67 3099
2222.11 3212
2222.56 3098
2223.00 3125
2223.45 3191
2223.89 3302
2224.34 3428
2224.78 3494
2225.23 3573
2225.67 3582
2226.12 3655
2226.56 3700
2227.01 3642
2227.45 3557
2227.90 3545
2228.34 3606
2228.79 3568
2229.23 3482
2229.68 3585
2230.12 3458
2230.57 3412
2231.01 3379
2231.46 3403
2231.90 3407
2232.35 3436
2232.80 3371
2233.24 3295
2233.69 3282
2234.13 3242
2234.58 3139
2235.02 3121
2235.47 3106
2235.92 3172
2236.36 3234
2236.81 3091
2237.25 3232
2237.70 3242
2238.15 3201
2238.59 3093
2239.04 3027
2239.49 3123
2239.93 3164
2240.38 2967
2240.82 2949
2241.27 2836
2241.72 2835
2242.16 2838
2242.61 2847
2243.06 2880
2243.50 2884
2243.95 2833
2244.40 2810
2244.84 2834
2245.29 2804
2245.74 2821
2246.19 2848
2246.63 2913
2247.08 2840
2247.53 2868
2247.97 2884
2248.42 2898
2248.87 2900
2249.32 2967
2249.76 2977
2250.21 3064
2250.66 3013
2251.10 2948
2251.55 2988
2252.00 3094
2252.45 3075
2252.89 3044
2253.34 3007
2253.79 3009
2254.24 3079
2254.69 3135
2255.13 3098
2255.58 3147
2256.03 3221
2256.48 3110
2256.93 3034
2257.37 3007
2257.82 2974
2258.27 3047
2258.72 3057
2259.17 2943
2259.61 3022
2260.06 3047
2260.51 3090
2260.96 3131
2261.41 3183
2261.86 3164
2262.31 3213
2262.75 3247
2263.20 3298
2263.65 3360
2264.10 3340
2264.55 3280
2265.00 3302
2265.45 3239
2265.90 3215
2266.34 3208
2266.79 3202
2267.24 3265
2267.69 3185
2268.14 3196
2268.59 3188
2269.04 3201
2269.49 3192
2269.94 3257
2270.39 3290
2270.84 3307
2271.29 3395
2271.74 3455
2272.18 3537
2272.63 3666
2273.08 3845
2273.53 4047
2273.98 4375
2274.43 4804
2274.88 5311
2275.33 5919
2275.78 6214
2276.23 6735
2276.68 6908
2277.13 6727
2277.58 6517
2278.03 6339
2278.48 5927
2278.93 5515
2279.38 5205
2279.83 4856
2280.28 4500
2280.73 4235
2281.19 4024
2281.64 3887
2282.09 3799
2282.54 3630
2282.99 3595
2283.44 3347
2283.89 3380
2284.34 3295
2284.79 3297
2285.24 3329
2285.69 3249
2286.14 3192
2286.59 3262
2287.04 3386
2287.50 3559
2287.95 3704
2288.40 4122
2288.85 4547
2289.30 4953
2289.75 5360
2290.20 5674
2290.65 5875
2291.11 6106
2291.56 6077
2292.01 5949
2292.46 5781
2292.91 5636
2293.36 5338
2293.82 4942
2294.27 4654
2294.72 4342
2295.17 4018
2295.62 3857
2296.07 3707
2296.53 3565
2296.98 3368
2297.43 3388
2297.88 3426
2298.33 3307
2298.79 3324
2299.24 3291
2299.69 3178
2300.14 3198
2300.60 3199
2301.05 3219
2301.50 3240
2301.95 3175
2302.41 3163
2302.86 3178
2303.31 3289
2303.76 3284
2304.22 3332
2304.67 3320
2305.12 3358
2305.57 3347
2306.03 3384
2306.48 3269
2306.93 3217
2307.39 3338
2307.84 3346
2308.29 3376
2308.75 3478
2309.20 3444
2309.65 3397
2310.11 3460
2310.56 3455
2311.01 3300
2311.47 3308
2311.92 3442
2312.37 3387
2312.83 3426
2313.28 3441
2313.73 3371
2314.19 3387
2314.64 3357
2315.09 3397
2315.55 3311
2316.00 3318
2316.46 3362
2316.91 3282
2317.36 3304
2317.82 3314
2318.27 3363
2318.73 3492
2319.18 3461
2319.63 3489
2320.09 3577
2320.54 3576
2321.00 3485
2321.45 3424
2321.91 3318
2322.36 3431
2322.82 3355
2323.27 3301
2323.72 3267
2324.18 3282
2324.63 3273
2325.09 3182
2325.54 3229
2326.00 3347
2326.45 3389
2326.91 3458
2327.36 3431
2327.82 3396
2328.27 3500
2328.73 3447
2329.18 3462
2329.64 3357
2330.09 3305
2330.55 3266
2331.00 3224
2331.46 3179
2331.92 3052
2332.37 3099
2332.83 3099
2333.28 3060
2333.74 2988
2334.19 2994
2334.65 3044
2335.10 3089
2335.56 3067
2336.02 3149
2336.47 3097
2336.93 2986
2337.38 3068
2337.84 3136
2338.30 3072
2338.75 3040
2339.21 3003
2339.66 3017
2340.12 3044
2340.58 3039
2341.03 3124
2341.49 3087
2341.95 3028
2342.40 2947
2342.86 2944
2343.32 2928
2343.77 2923
2344.23 2780
2344.68 2767
2345.14 2739
2345.60 2850
2346.06 2867
2346.51 2970
2346.97 2956
2347.43 2927
2347.88 2969
2348.34 2983
2348.80 2955
2349.25 3003
2349.71 3055
2350.17 3070
2350.63 3096
2351.08 3163
2351.54 3169
2352.00 3179
2352.46 3143
2352.91 3187
2353.37 3161
2353.83 3234
2354.29 3049
2354.74 3056
2355.20 3012
2355.66 3032
2356.12 3092
2356.57 2943
2357.03 3020
2357.49 3060
2357.95 2956
2358.41 3025
2358.86 3147
2359.32 3104
2359.78 3200
2360.24 3234
2360.70 3219
2361.15 3258
2361.61 3233
2362.07 3229
2362.53 3350
2362.99 3369
2363.45 3335
2363.91 3326
2364.36 3451
2364.82 3545
2365.28 3584
2365.74 3575
2366.20 3462
2366.66 3466
2367.12 3387
2367.57 3323
2368.03 3360
2368.49 3368
2368.95 3227
2369.41 3278
2369.87 3319
2370.33 3462
2370.79 3491
2371.25 3416
2371.71 3426
2372.17 3624
2372.63 3633
2373.09 3580
2373.54 3719
2374.00 3746
2374.46 3846
2374.92 3674
2375.38 3773
2375.84 3750
2376.30 3716
2376.76 3575
2377.22 3639
2377.68 3621
2378.14 3537
2378.60 3466
2379.06 3610
2379.52 3545
2379.98 3577
2380.44 3645
2380.90 3631
2381.36 3562
2381.82 3380
2382.28 3357
2382.74 3281
2383.20 3265
2383.66 3191
2384.12 3129
2384.59 3075
2385.05 3074
2385.51 3022
2385.97 3025
2386.43 3127
2386.89 3224
2387.35 3188
2387.81 3192
2388.27 3286
2388.73 3272
2389.19 3399
2389.65 3406
2390.12 3480
2390.58 3500
2391.04 3437
2391.50 3429
2391.96 3545
2392.42 3440
2392.88 3413
2393.34 3348
2393.81 3438
2394.27 3403
2394.73 3401
2395.19 3353
2395.65 3328
2396.11 3282
2396.57 3423
2397.04 3424
2397.50 3599
2397.96 3605
2398.42 3654
2398.88 3672
2399.35 3678
2399.81 3616
2400.27 3547
2400.73 3519
2401.19 3560
2401.66 3356
2402.12 3213
2402.58 3170
2403.04 3194
2403.51 3056
2403.97 3181
2404.43 3072
2404.89 3063
2405.36 3182
2405.82 3200
2406.28 3094
2406.74 3178
2407.21 3153
2407.67 3206
2408.13 3216
2408.59 3176
2409.06 3119
2409.52 3259
2409.98 3222
2410.45 3049
2410.91 3073
2411.37 3180
2411.84 3226
2412.30 3157
2412.76 3133
2413.23 3175
2413.69 3173
2414.15 3209
2414.62 3240
2415.08 3221
2415.54 3256
2416.01 3172
2416.47 3236
2416.93 3388
2417.40 3562
2417.86 3625
2418.32 3904
2418.79 4185
2419.25 4338
2419.72 4318
2420.18 4376
2420.64 4305
2421.11 4362
2421.57 4272
2422.04 4277
2422.50 4213
2422.96 4110
2423.43 3836
2423.89 3758
2424.36 3699
2424.82 3637
2425.29 3562
2425.75 3541
2426.22 3496
2426.68 3458
2427.15 3518
2427.61 3384
2428.07 3348
2428.54 3335
2429.00 3330
2429.47 3290
2429.93 3154
2430.40 3257
2430.86 3272
2431.33 3138
2431.79 3185
2432.26 3230
2432.72 3250
2433.19 3237
2433.65 3361
2434.12 3244
2434.59 3329
2435.05 3531
2435.52 3423
2435.98 3395
2436.45 3291
2436.91 3415
2437.38 3466
2437.84 3385
2438.31 3451
2438.78 3463
2439.24 3541
2439.71 3593
2440.17 3702
2440.64 3722
2441.10 3761
2441.57 3637
2442.04 3568
2442.50 3474
2442.97 3446
2443.44 3473
2443.90 3305
2444.37 3296
2444.83 3356
2445.30 3388
2445.77 3373
2446.23 3261
2446.70 3272
2447.17 3304
2447.63 3307
2448.10 3459
2448.57 3370
2449.03 3423
2449.50 3362
2449.97 3299
2450.43 3459
2450.90 3480
2451.37 3456
2451.83 3435
2452.30 3431
2452.77 3404
2453.24 3428
2453.70 3453
2454.17 3438
2454.64 3596
2455.10 3500
2455.57 3378
2456.04 3408
2456.51 3390
2456.97 3373
2457.44 3354
2457.91 3428
2458.38 3384
2458.84 3414
2459.31 3494
2459.78 3447
2460.25 3349
2460.72 3294
2461.18 3253
2461.65 3302
2462.12 3290
2462.59 3307
2463.06 3241
2463.52 3215
2463.99 3326
2464.46 3393
2464.93 3238
2465.40 3383
2465.86 3414
2466.33 3486
2466.80 3629
2467.27 3633
2467.74 3748
2468.21 3726
2468.68 3646
2469.14 3659
2469.61 3667
2470.08 3624
2470.55 3587
2471.02 3439
2471.49 3472
2471.96 3531
2472.43 3452
2472.90 3466
2473.36 3460
2473.83 3371
2474.30 3391
2474.77 3454
2475.24 3304
2475.71 3414
2476.18 3517
2476.65 3535
2477.12 3674
2477.59 3587
2478.06 3511
2478.53 3510
2479.00 3536
2479.47 3481
2479.94 3588
2480.41 3421
2480.87 3290
2481.34 3194
2481.81 3128
2482.28 3117
2482.75 3152
2483.22 3095
2483.69 3138
2484.16 3070
2484.63 3177
2485.10 3206
2485.57 3121
2486.05 3156
2486.52 3313
2486.99 3295
2487.46 3313
2487.93 3458
2488.40 3408
2488.87 3364
2489.34 3292
2489.81 3275
2490.28 3275
2490.75 3263
2491.22 3257
2491.69 3285
2492.16 3217
2492.63 3402
2493.10 3337
2493.58 3416
2494.05 3345
2494.52 3387
2494.99 3494
2495.46 3529
2495.93 3454
2496.40 3458
2496.87 3522
2497.34 3507
2497.82 3409
2498.29 3303
2498.76 3296
2499.23 3291
2499.70 3214
2500.17 3252
2500.64 3174
2501.12 3186
2501.59 3265
2502.06 3211
2502.53 3194
2503.00 3290
2503.48 3282
2503.95 3350
2504.42 3400
2504.89 3386
2505.36 3309
2505.84 3355
2506.31 3541
2506.78 3444
2507.25 3407
2507.72 3611
2508.20 3587
2508.67 3591
2509.14 3659
2509.61 3709
2510.09 3712
2510.56 3662
2511.03 3788
2511.50 3751
2511.98 3716
2512.45 3785
2512.92 3842
2513.40 3746
2513.87 3792
2514.34 3731
2514.81 3656
2515.29 3519
2515.76 3486
2516.23 3482
2516.71 3405
2517.18 3338
2517.65 3321
2518.13 3338
2518.60 3287
2519.07 3331
2519.55 3352
2520.02 3327
2520.49 3271
2520.97 3197
2521.44 3271
2521.91 3313
2522.39 3265
2522.86 3258
2523.34 3261
2523.81 3315
2524.28 3202
2524.76 3188
2525.23 3274
2525.70 3204
2526.18 3211
2526.65 3259
2527.13 3278
2527.60 3231
2528.08 3355
2528.55 3135
2529.02 3249
2529.50 3298
2529.97 3147
2530.45 3200
2530.92 3267
2531.40 3211
2531.87 3177
2532.34 3263
2532.82 3290
2533.29 3267
2533.77 3297
2534.24 3297
2534.72 3293
2535.19 3197
2535.67 3269
2536.14 3398
2536.62 3449
2537.09 3526
2537.57 3647
2538.04 3558
2538.52 3436
2538.99 3481
2539.47 3478
2539.94 3425
2540.42 3436
2540.90 3463
2541.37 3270
2541.85 3395
2542.32 3436
2542.80 3427
2543.27 3504
2543.75 3406
2544.22 3384
2544.70 3459
2545.18 3488
2545.65 3524
2546.13 3662
2546.60 3793
2547.08 3929
2547.56 4036
2548.03 4079
2548.51 4091
2548.98 4108
2549.46 4104
2549.94 4063
2550.41 3957
2550.89 4033
2551.37 4094
2551.84 3888
2552.32 3883
2552.80 3815
2553.27 3747
2553.75 3786
2554.23 3744
2554.70 3687
2555.18 3692
2555.66 3654
2556.13 3668
2556.61 3695
2557.09 3677
2557.56 3721
2558.04 3636
2558.52 3623
2558.99 3639
2559.47 3645
2559.95 3623
2560.43 3611
2560.90 3455
2561.38 3350
2561.86 3299
2562.33 3284
2562.81 3326
2563.29 3280
2563.77 3244
2564.25 3237
2564.72 3235
2565.20 3295
2565.68 3341
2566.16 3442
2566.63 3374
2567.11 3293
2567.59 3366
2568.07 3411
2568.55 3395
2569.02 3322
2569.50 3339
2569.98 3193
2570.46 3145
2570.94 3257
2571.41 3291
2571.89 3164
2572.37 3248
2572.85 3256
2573.33 3309
2573.81 3183
2574.28 3195
2574.76 3174
2575.24 3163
2575.72 3175
2576.20 3343
2576.68 3372
2577.16 3262
2577.64 3358
2578.11 3338
2578.59 3342
2579.07 3405
2579.55 3322
2580.03 3356
2580.51 3296
2580.99 3328
2581.47 3328
2581.95 3281
2582.43 3191
2582.91 3197
2583.39 3295
2583.86 3264
2584.34 3208
2584.82 3259
2585.30 3403
2585.78 3308
2586.26 3316
2586.74 3243
2587.22 3334
2587.70 3382
2588.18 3322
2588.66 3249
2589.14 3289
2589.62 3207
2590.10 3199
2590.58 3136
2591.06 3124
2591.54 3180
2592.02 3234
2592.50 3273
2592.98 3344
2593.46 3435
2593.94 3382
2594.42 3496
2594.90 3601
2595.38 3669
2595.86 3621
2596.35 3577
2596.83 3678
2597.31 3616
2597.79 3631
2598.27 3590
2598.75 3497
2599.23 3544
2599.71 3581
2600.19 3605
2600.67 3510
2601.15 3370
2601.63 3400
2602.12 3363
2602.60 3435
2603.08 3353
2603.56 3439
2604.04 3371
2604.52 3384
2605.00 3239
2605.48 3248
2605.97 3370
2606.45 3265
2606.93 3271
2607.41 3271
2607.89 3258
2608.37 3284
2608.86 3300
2609.34 3207
2609.82 3291
2610.30 3385
2610.78 3331
2611.26 3330
2611.75 3359
2612.23 3380
2612.71 3367
2613.19 3379
2613.68 3327
2614.16 3291
2614.64 3446
2615.12 3423
2615.60 3497
2616.09 3620
2616.57 3539
2617.05 3522
2617.53 3504
2618.02 3606
2618.50 3602
2618.98 3775
2619.46 3676
2619.95 3579
2620.43 3538
2620.91 3628
2621.40 3601
2621.88 3666
2622.36 3737
2622.85 3818
2623.33 3822
2623.81 3791
2624.29 3831
2624.78 3840
2625.26 3852
2625.74 3749
2626.23 3608
2626.71 3595
2627.19 3556
2627.68 3536
2628.16 3534
2628.64 3455
2629.13 3543
2629.61 3496
2630.10 3558
2630.58 3765
2631.06 3822
2631.55 3894
2632.03 3841
2632.51 3965
2633.00 4029
2633.48 3873
2633.97 3870
2634.45 4014
2634.94 3957
2635.42 3803
2635.90 3757
2636.39 3786
2636.87 3810
2637.36 3845
2637.84 3767
2638.33 3825
2638.81 3776
2639.29 3759
2639.78 3731
2640.26 3577
2640.75 3631
2641.23 3545
2641.72 3488
2642.20 3505
2642.69 3542
2643.17 3498
2643.66 3480
2644.14 3439
2644.63 3403
2645.11 3406
2645.60 3426
2646.08 3452
2646.57 3406
2647.05 3383
2647.54 3537
2648.02 3510
2648.51 3482
2648.99 3618
2649.48 3655
2649.97 3604
2650.45 3647
2650.94 3694
2651.42 3674
2651.91 3724
2652.39 3842
2652.88 3761
2653.37 3698
2653.85 3612
2654.34 3547
2654.82 3621
2655.31 3637
2655.80 3466
2656.28 3451
2656.77 3392
2657.25 3373
2657.74 3455
2658.23 3490
2658.71 3529
2659.20 3491
2659.69 3552
2660.17 3610
2660.66 3551
2661.14 3621
2661.63 3629
2662.12 3740
2662.60 3849
2663.09 3838
2663.58 3944
2664.06 3857
2664.55 3766
2665.04 3823
2665.53 3705
2666.01 3749
2666.50 3680
2666.99 3783
2667.47 3667
2667.96 3595
2668.45 3607
2668.94 3639
2669.42 3610
2669.91 3652
2670.40 3522
2670.88 3524
2671.37 3565
2671.86 3743
2672.35 3728
2672.83 3962
2673.32 4043
2673.81 4166
2674.30 4341
2674.79 4423
2675.27 4471
2675.76 4475
2676.25 4511
2676.74 4495
2677.23 4288
2677.71 4229
2678.20 4090
2678.69 4030
2679.18 4043
2679.67 3905
2680.15 3764
2680.64 3814
2681.13 3940
2681.62 3842
2682.11 3870
2682.60 3849
2683.08 3809
2683.57 3789
2684.06 3642
2684.55 3640
2685.04 3627
2685.53 3666
2686.02 3734
2686.51 3637
2686.99 3552
2687.48 3655
2687.97 3686
2688.46 3666
2688.95 3624
2689.44 3649
2689.93 3725
2690.42 3691
2690.91 3767
2691.40 3881
2691.89 3810
2692.38 3677
2692.87 3975
2693.35 4076
2693.84 4149
2694.33 4394
2694.82 4654
2695.31 4563
2695.80 4585
2696.29 4623
2696.78 4556
2697.27 4746
2697.76 4605
2698.25 4479
2698.74 4213
2699.23 4094
2699.72 4154
2700.21 4163
2700.70 3958
2701.19 3819
2701.68 3719
2702.17 3803
2702.66 3790
2703.15 3613
2703.64 3552
2704.13 3591
2704.62 3496
2705.12 3550
2705.61 3468
2706.10 3414
2706.59 3449
2707.08 3401
2707.57 3386
2708.06 3521
2708.55 3460
2709.04 3562
2709.53 3503
2710.02 3492
2710.51 3524
2711.01 3496
2711.50 3579
2711.99 3594
2712.48 3671
2712.97 3694
2713.46 3673
2713.95 3686
2714.44 3609
2714.94 3497
2715.43 3443
2715.92 3525
2716.41 3458
2716.90 3420
2717.39 3415
2717.89 3384
2718.38 3258
2718.87 3264
2719.36 3301
2719.85 3347
2720.34 3357
2720.84 3418
2721.33 3507
2721.82 3611
2722.31 3697
2722.80 3781
2723.30 3670
2723.79 3773
2724.28 3706
2724.77 3690
2725.27 3738
2725.76 3713
2726.25 3735
2726.74 3657
2727.24 3598
2727.73 3633
2728.22 3558
2728.71 3502
2729.21 3539
2729.70 3663
2730.19 3714
2730.69 3795
2731.18 3685
2731.67 3713
2732.16 3743
2732.66 3770
2733.15 3889
2733.64 3839
2734.14 3822
2734.63 3874
2735.12 3892
2735.62 3897
2736.11 4132
2736.60 4105
2737.10 4244
2737.59 4203
2738.08 4286
2738.58 4363
2739.07 4442
2739.56 4618
2740.06 4711
2740.55 4743
2741.05 4625
2741.54 4595
2742.03 4450
2742.53 4451
2743.02 4164
2743.52 4040
2744.01 3949
2744.50 3823
2745.00 3839
2745.49 3797
2745.99 3735
2746.48 3627
2746.97 3632
2747.47 3674
2747.96 3690
2748.46 3736
2748.95 3646
2749.45 3629
2749.94 3661
2750.44 3682
2750.93 3539
2751.43 3521
2751.92 3621
2752.42 3622
2752.91 3541
2753.41 3521
2753.90 3687
2754.40 3556
2754.89 3520
2755.39 3599
2755.88 3690
2756.38 3718
2756.87 3700
2757.37 3721
2757.86 3674
2758.36 3515
2758.85 3639
2759.35 3728
2759.84 3702
2760.34 3820
2760.83 3860
2761.33 4105
2761.83 3917
2762.32 3877
2762.82 4037
2763.31 4036
2763.81 3988
2764.30 3992
2764.80 4013
2765.30 3921
2765.79 4000
2766.29 4077
2766.78 4055
2767.28 4006
2767.78 3944
2768.27 3969
2768.77 4060
2769.27 4074
2769.76 4054
2770.26 3995
2770.76 3929
2771.25 3917
2771.75 3799
2772.24 3814
2772.74 3759
2773.24 3722
2773.73 3670
2774.23 3772
2774.73 3615
2775.23 3733
2775.72 3764
2776.22 3823
2776.72 3813
2777.21 3739
2777.71 3853
2778.21 3844
2778.70 3838
2779.20 3808
2779.70 3799
2780.20 3817
2780.69 3913
2781.19 3918
2781.69 3852
2782.19 3956
2782.68 3999
2783.18 4004
2783.68 4014
2784.18 3994
2784.67 3900
2785.17 3746
2785.67 3743
2786.17 3675
2786.67 3798
2787.16 3798
2787.66 3847
2788.16 3772
2788.66 3860
2789.16 3969
2789.65 3846
2790.15 3871
2790.65 3820
2791.15 3914
2791.65 3858
2792.15 3733
2792.64 3591
2793.14 3642
2793.64 3617
2794.14 3425
2794.64 3451
2795.14 3637
2795.64 3600
2796.13 3598
2796.63 3724
2797.13 3712
2797.63 3744
2798.13 3850
2798.63 3848
2799.13 3754
2799.63 3776
2800.13 3715
2800.62 3703
2801.12 3675
2801.62 3666
2802.12 3759
2802.62 3661
2803.12 3542
2803.62 3637
2804.12 3756
2804.62 3741
2805.12 3855
2805.62 3999
2806.12 3985
2806.62 4006
2807.12 4068
2807.62 4166
2808.12 4276
2808.62 4301
2809.12 4263
2809.62 4108
2810.12 4179
2810.62 4116
2811.12 4005
2811.62 4111
2812.12 4246
2812.62 4229
2813.12 4053
2813.62 4027
2814.12 4005
2814.62 3913
2815.12 3771
2815.62 3785
2816.12 3820
2816.62 3787
2817.12 3729
2817.62 3648
2818.12 3656
2818.62 3623
2819.12 3393
2819.63 3506
2820.13 3576
2820.63 3536
2821.13 3539
2821.63 3474
2822.13 3462
2822.63 3417
2823.13 3340
2823.63 3398
2824.13 3393
2824.64 3308
2825.14 3420
2825.64 3466
2826.14 3475
2826.64 3501
2827.14 3497
2827.64 3425
2828.15 3483
2828.65 3601
2829.15 3398
2829.65 3412
2830.15 3415
2830.65 3364
2831.16 3322
2831.66 3399
2832.16 3356
2832.66 3315
2833.16 3387
2833.67 3399
2834.17 3507
2834.67 3469
2835.17 3512
2835.68 3611
2836.18 3649
2836.68 3614
2837.18 3697
2837.68 3752
2838.19 3781
2838.69 3797
2839.19 3628
2839.70 3720
2840.20 3598
2840.70 3700
2841.20 3724
2841.71 3509
2842.21 3456
2842.71 3509
2843.21 3490
2843.72 3388
2844.22 3463
2844.72 3556
2845.23 3508
2845.73 3556
2846.23 3532
2846.74 3540
2847.24 3601
2847.74 3620
2848.25 3587
2848.75 3559
2849.25 3651
2849.76 3643
2850.26 3649
2850.76 3486
2851.27 3515
2851.77 3485
2852.28 3490
2852.78 3558
2853.28 3638
2853.79 3612
2854.29 3672
2854.79 3653
2855.30 3631
2855.80 3569
2856.31 3614
2856.81 3590
2857.31 3586
2857.82 3720
2858.32 3674
2858.83 3709
2859.33 3520
2859.84 3527
2860.34 3632
2860.85 3547
2861.35 3565
2861.85 3535
2862.36 3513
2862.86 3516
2863.37 3545
2863.87 3657
2864.38 3583
2864.88 3538
2865.39 3437
2865.89 3573
2866.40 3615
2866.90 3784
2867.41 3823
2867.91 4032
2868.42 4214
2868.92 4364
2869.43 4330
2869.93 4502
2870.44 4410
2870.94 4259
2871.45 4137
2871.96 4102
2872.46 3893
2872.97 3805
2873.47 3832
2873.98 3828
2874.48 3986
2874.99 4076
2875.49 3998
2876.00 3922
2876.51 4008
2877.01 4076
2877.52 3960
2878.02 3903
2878.53 3968
2879.04 3916
2879.54 3851
2880.05 3784
2880.55 3735
2881.06 3543
2881.57 3512
2882.07 3496
2882.58 3461
2883.09 3405
2883.59 3457
2884.10 3404
2884.61 3383
2885.11 3373
2885.62 3380
2886.13 3375
2886.63 3456
2887.14 3518
2887.65 3390
2888.15 3395
2888.66 3415
2889.17 3386
2889.67 3482
2890.18 3493
2890.69 3587
2891.20 3615
2891.70 3640
2892.21 3727
2892.72 3700
2893.22 3689
2893.73 3693
2894.24 3824
2894.75 3804
2895.25 3801
2895.76 3755
2896.27 3907
2896.78 3750
2897.29 3765
2897.79 3897
2898.30 3779
2898.81 3794
2899.32 3813
2899.82 3752
2900.33 3722
2900.84 3703
2901.35 3798
2901.86 3874
2902.36 3777
2902.87 3866
2903.38 3878
2903.89 3882
2904.40 3950
2904.91 3847
2905.41 3807
2905.92 3801
2906.43 3828
2906.94 3811
2907.45 3738
2907.96 3745
2908.47 3769
2908.97 3682
2909.48 3608
2909.99 3533
2910.50 3518
2911.01 3573
2911.52 3566
2912.03 3616
2912.54 3612
2913.05 3636
2913.55 3785
2914.06 3757
2914.57 3727
2915.08 3597
2915.59 3670
2916.10 3764
2916.61 3742
2917.12 3766
2917.63 3833
2918.14 3776
2918.65 3875
2919.16 3800
2919.67 3831
2920.18 3916
2920.69 3902
2921.20 3812
2921.71 3842
2922.22 3932
2922.73 3786
2923.24 3719
2923.75 3872
2924.26 3918
2924.77 3934
2925.28 3997
2925.79 3966
2926.30 3967
2926.81 3796
2927.32 3869
2927.83 3877
2928.34 3829
2928.85 3796
2929.36 3771
2929.87 3836
2930.38 3678
2930.89 3612
2931.40 3665
2931.91 3726
2932.42 3761
2932.93 3654
2933.45 3620
2933.96 3787
2934.47 3743
2934.98 3688
2935.49 3721
2936.00 3779
2936.51 3952
2937.02 4113
2937.53 4127
2938.04 4071
2938.56 4112
2939.07 4283
2939.58 4431
2940.09 4355
2940.60 4402
2941.11 4598
2941.62 4547
2942.14 4611
2942.65 4578
2943.16 4530
2943.67 4405
2944.18 4230
2944.70 4190
2945.21 4107
2945.72 4142
2946.23 4253
2946.74 4116
2947.26 4049
2947.77 3943
2948.28 3988
2948.79 3958
2949.30 3903
2949.82 3909
2950.33 3761
2950.84 3689
2951.35 3636
2951.87 3712
2952.38 3567
2952.89 3538
2953.40 3550
2953.92 3525
2954.43 3571
2954.94 3572
2955.45 3518
2955.97 3544
2956.48 3607
2956.99 3543
2957.51 3496
2958.02 3553
2958.53 3569
2959.04 3528
2959.56 3524
2960.07 3433
2960.58 3531
2961.10 3660
2961.61 3730
2962.12 3615
2962.64 3642
2963.15 3691
2963.66 3755
2964.18 3761
2964.69 3821
2965.21 3718
2965.72 3736
2966.23 3785
2966.75 3688
2967.26 3664
2967.77 3703
2968.29 3779
2968.80 3843
2969.32 3717
2969.83 3573
2970.34 3759
2970.86 3708
2971.37 3833
2971.89 3844
2972.40 3772
2972.91 3887
2973.43 3947
2973.94 3989
2974.46 4170
2974.97 4055
2975.49 4097
2976.00 4236
2976.52 4099
2977.03 4143
2977.55 4144
2978.06 4062
2978.57 3978
2979.09 3852
2979.60 3875
2980.12 3722
2980.63 3824
2981.15 3870
2981.66 3906
2982.18 3877
2982.69 3986
2983.21 3937
2983.73 4075
2984.24 4126
2984.76 4056
2985.27 4031
2985.79 3969
2986.30 4077
2986.82 4058
2987.33 4089
2987.85 4052
2988.36 3920
2988.88 3922
2989.40 3940
2989.91 4018
2990.43 4084
2990.94 4080
2991.46 4122
2991.97 4227
2992.49 4180
2993.01 4187
2993.52 4198
2994.04 4269
2994.55 4204
2995.07 4303
2995.59 4257
2996.10 4291
2996.62 4318
2997.14 4398
2997.65 4524
2998.17 4608
2998.69 4483
2999.20 4523
2999.72 4505
3000.24 4371
3000.75 4389
3001.27 4463
3001.79 4437
3002.30 4502
3002.82 4704
3003.34 5051
3003.85 5325
3004.37 5757
3004.89 6161
3005.40 6411
3005.92 6402
3006.44 6446
3006.96 6284
3007.47 5835
3007.99 5450
3008.51 5149
3009.03 4943
3009.54 4743
3010.06 4355
3010.58 4271
3011.10 4010
3011.61 3932
3012.13 3857
3012.65 3856
3013.17 3754
3013.68 3845
3014.20 3692
3014.72 3842
3015.24 3734
3015.76 3736
3016.27 3830
3016.79 3859
3017.31 3860
3017.83 3977
3018.35 3905
3018.86 3872
3019.38 3969
3019.90 3895
3020.42 3720
3020.94 3764
3021.46 3825
3021.97 3739
3022.49 3748
3023.01 3755
3023.53 3742
3024.05 3747
3024.57 3900
3025.09 3929
3025.61 3836
3026.12 3841
3026.64 3809
3027.16 3799
3027.68 3884
3028.20 3887
3028.72 3903
3029.24 3785
3029.76 3749
3030.28 3748
3030.80 3690
3031.32 3782
3031.84 3801
3032.35 3877
3032.87 4016
3033.39 4010
3033.91 4048
3034.43 4239
3034.95 4134
3035.47 4160
3035.99 4107
3036.51 4156
3037.03 4088
3037.55 4132
3038.07 4034
3038.59 4040
3039.11 3888
3039.63 3918
3040.15 3993
3040.67 3867
3041.19 3804
3041.71 3824
3042.23 3961
3042.75 3962
3043.27 3836
3043.79 3839
3044.31 3846
3044.83 3937
3045.35 3771
3045.87 3640
3046.40 3754
3046.92 3766
3047.44 3802
3047.96 3772
3048.48 3804
3049.00 3896
3049.52 3839
3050.04 3850
3050.56 3827
3051.08 3856
3051.60 3849
3052.12 3890
3052.65 3909
3053.17 3788
3053.69 3712
3054.21 3681
3054.73 3656
3055.25 3722
3055.77 3612
3056.30 3561
3056.82 3673
3057.34 3612
3057.86 3593
3058.38 3599
3058.90 3577
3059.42 3731
3059.95 3813
3060.47 3784
3060.99 3769
3061.51 3873
3062.03 3839
3062.56 3982
3063.08 4102
3063.60 4161
3064.12 4120
3064.64 3986
3065.17 3955
3065.69 3902
3066.21 3830
3066.73 3879
3067.26 3906
3067.78 3883
3068.30 3857
3068.82 3945
3069.35 3891
3069.87 3874
3070.39 3837
3070.91 3830
3071.44 3759
3071.96 3769
3072.48 3719
3073.01 3804
3073.53 3795
3074.05 3670
3074.57 3766
3075.10 3852
3075.62 3790
3076.14 3855
3076.67 4011
3077.19 3944
3077.71 3959
3078.24 4021
3078.76 4073
3079.28 4078
3079.81 4200
3080.33 4232
3080.85 4326
3081.38 4376
3081.90 4499
3082.42 4496
3082.95 4499
3083.47 4602
3084.00 4569
3084.52 4534
3085.04 4592
3085.57 4593
3086.09 4613
3086.62 4617
3087.14 4465
3087.66 4449
3088.19 4323
3088.71 4236
3089.24 4256
3089.76 4199
3090.29 4368
3090.81 4310
3091.33 4171
3091.86 4181
3092.38 4258
3092.91 4245
3093.43 4279
3093.96 4325
3094.48 4358
3095.01 4349
3095.53 4338
3096.06 4241
3096.58 4370
3097.11 4379
3097.63 4267
3098.16 4264
3098.68 4400
3099.21 4368
3099.73 4539
3100.26 4743
3100.78 4926
3101.31 5482
3101.83 6131
3102.36 6831
3102.88 7656
3103.41 8134
3103.93 8388
3104.46 8183
3104.99 7805
3105.51 7269
3106.04 6590
3106.56 5945
3107.09 5372
3107.61 5078
3108.14 4755
3108.67 4569
3109.19 4436
3109.72 4537
3110.24 4498
3110.77 4297
3111.30 4328
3111.82 4241
3112.35 4150
3112.87 4104
3113.40 4142
3113.93 4153
3114.45 4086
3114.98 4104
3115.51 4023
3116.03 4015
3116.56 3951
3117.09 4069
3117.61 4121
3118.14 4082
3118.67 4064
3119.19 4133
3119.72 4200
3120.25 4247
3120.77 4257
3121.30 4416
3121.83 4413
3122.35 4502
3122.88 4548
3123.41 4565
3123.94 4433
3124.46 4461
3124.99 4484
3125.52 4527
3126.05 4552
3126.57 4651
3127.10 4744
3127.63 4669
3128.16 4673
3128.68 4618
3129.21 4493
3129.74 4368
3130.27 4296
3130.79 4107
3131.32 3968
3131.85 3998
3132.38 3934
3132.91 3932
3133.43 4056
3133.96 4031
3134.49 4078
3135.02 4050
3135.55 3899
3136.07 3972
3136.60 4009
3137.13 3852
3137.66 3894
3138.19 3810
3138.72 3892
3139.24 3967
3139.77 3805
3140.30 3778
3140.83 3802
3141.36 3844
3141.89 3879
3142.42 3911
3142.95 3885
3143.47 3869
3144.00 3939
3144.53 3832
3145.06 3877
3145.59 3917
3146.12 3963
3146.65 3891
3147.18 3945
3147.71 4121
3148.24 4131
3148.76 4124
3149.29 4166
3149.82 4138
3150.35 4171
3150.88 4137
3151.41 4224
3151.94 4222
3152.47 4262
3153.00 4146
3153.53 4144
3154.06 4183
3154.59 4101
3155.12 4198
3155.65 4137
3156.18 4228
3156.71 4260
3157.24 4175
3157.77 4376
3158.30 4476
3158.83 4567
3159.36 4661
3159.89 4818
3160.42 4686
3160.95 4650
3161.48 4737
3162.01 4577
3162.54 4536
3163.07 4403
3163.60 4409
3164.13 4255
3164.66 4300
3165.20 4079
3165.73 3967
3166.26 3891
3166.79 3834
3167.32 3881
3167.85 3849
3168.38 3768
3168.91 3838
3169.44 3749
3169.97 3697
3170.50 3662
3171.04 3729
3171.57 3933
3172.10 4031
3172.63 4132
3173.16 4230
3173.69 4389
3174.22 4293
3174.75 4323
3175.29 4276
3175.82 4312
3176.35 4404
3176.88 4184
3177.41 4099
3177.94 4026
3178.48 3938
3179.01 3954
3179.54 3818
3180.07 3835
3180.60 3854
3181.14 3794
3181.67 3787
3182.20 3730
3182.73 3730
3183.26 3723
3183.80 3762
3184.33 3761
3184.86 3765
3185.39 3845
3185.93 3787
3186.46 3785
3186.99 3781
3187.52 3798
3188.06 3867
3188.59 3839
3189.12 3979
3189.65 3907
3190.19 4013
3190.72 3894
3191.25 3844
3191.79 3813
3192.32 3827
3192.85 3859
3193.38 3983
3193.92 3929
3194.45 3957
3194.98 3893
3195.52 3819
3196.05 3868
3196.58 3912
3197.12 3929
3197.65 3936
3198.18 3847
3198.72 3943
3199.25 3969
3199.78 3931
3200.32 3858
3200.85 3843
3201.39 3949
3201.92 3924
3202.45 3804
3202.99 3683
3203.52 3845
3204.05 3758
3204.59 3757
3205.12 3753
3205.66 3847
3206.19 3934
3206.72 4140
3207.26 4083
3207.79 4306
3208.33 4492
3208.86 4721
3209.40 4969
3209.93 5132
3210.47 5064
3211.00 5227
3211.53 5263
3212.07 5208
3212.60 5183
3213.14 5181
3213.67 4970
3214.21 4832
3214.74 4721
3215.28 4524
3215.81 4494
3216.35 4475
3216.88 4279
3217.42 4123
3217.95 4142
3218.49 3995
3219.02 3993
3219.56 4034
3220.09 3984
3220.63 4001
3221.16 4044
3221.70 4216
3222.23 4391
3222.77 4568
3223.31 4728
3223.84 4972
3224.38 5093
3224.91 5144
3225.45 5190
3225.98 5077
3226.52 5017
3227.06 4822
3227.59 4639
3228.13 4628
3228.66 4456
3229.20 4269
3229.74 4210
3230.27 4093
3230.81 4156
3231.34 4091
3231.88 4149
3232.42 4326
3232.95 4264
3233.49 4378
3234.03 4549
3234.56 4500
3235.10 4508
3235.64 4460
3236.17 4490
3236.71 4478
3237.25 4304
3237.78 4357
3238.32 4317
3238.86 4330
3239.39 4346
3239.93 4302
3240.47 4252
3241.00 4236
3241.54 4152
3242.08 4196
3242.61 4076
3243.15 4142
3243.69 4179
3244.23 4183
3244.76 4032
3245.30 4032
3245.84 3977
3246.38 4096
3246.91 4217
3247.45 4206
3247.99 4164
3248.53 4304
3249.06 4413
3249.60 4393
3250.14 4534
3250.68 4648
3251.21 5076
3251.75 5355
3252.29 5739
3252.83 6009
3253.37 6299
3253.90 6512
3254.44 6456
3254.98 6345
3255.52 6011
3256.06 5696
3256.60 5507
3257.13 5146
3257.67 4920
3258.21 4788
3258.75 4750
3259.29 4620
3259.83 4682
3260.36 4648
3260.90 4712
3261.44 4853
3261.98 5030
3262.52 5269
3263.06 5610
3263.60 5545
3264.14 5519
3264.68 5559
3265.21 5248
3265.75 5332
3266.29 5377
3266.83 5317
3267.37 5106
3267.91 5082
3268.45 4912
3268.99 4655
3269.53 4541
3270.07 4375
3270.61 4270
3271.15 4161
3271.69 4269
3272.23 4309
3272.76 4334
3273.30 4315
3273.84 4429
3274.38 4345
3274.92 4375
3275.46 4449
3276.00 4566
3276.54 4670
3277.08 4570
3277.62 4687
3278.16 4754
3278.70 4858
3279.24 4830
3279.78 4919
3280.32 4789
3280.86 4809
3281.41 4990
3281.95 4895
3282.49 4709
3283.03 4887
3283.57 4725
3284.11 4585
3284.65 4556
3285.19 4692
3285.73 4663
3286.27 4659
3286.81 4615
3287.35 4627
3287.89 4610
3288.43 4535
3288.97 4565
3289.52 4592
3290.06 4709
3290.60 4780
3291.14 4779
3291.68 4823
3292.22 4863
3292.76 4952
3293.30 4995
3293.85 5039
3294.39 5217
3294.93 5199
3295.47 5272
3296.01 5313
3296.55 5356
3297.09 5321
3297.64 5280
3298.18 5084
3298.72 4984
3299.26 4914
3299.80 4842
3300.34 4609
3300.89 4469
3301.43 4406
3301.97 4502
3302.51 4452
3303.06 4533
3303.60 4546
3304.14 4418
3304.68 4429
3305.22 4320
3305.77 4243
3306.31 4225
3306.85 4333
3307.39 4318
3307.94 4266
3308.48 4180
3309.02 4199
3309.56 4361
3310.11 4459
3310.65 4477
3311.19 4492
3311.74 4441
3312.28 4236
3312.82 4270
3313.36 4342
3313.91 4221
3314.45 4289
3314.99 4346
3315.54 4411
3316.08 4475
3316.62 4427
3317.17 4550
3317.71 4842
3318.25 4953
3318.80 5158
3319.34 5255
3319.88 5449
3320.43 5488
3320.97 5314
3321.51 5296
3322.06 5159
3322.60 5012
3323.14 4957
3323.69 4792
3324.23 4704
3324.78 4754
3325.32 4669
3325.86 4567
3326.41 4502
3326.95 4580
3327.50 4579
3328.04 4583
3328.59 4483
3329.13 4388
3329.67 4408
3330.22 4450
3330.76 4534
3331.31 4610
3331.85 4804
3332.40 5275
3332.94 5886
3333.49 6675
3334.03 7714
3334.57 8841
3335.12 9895
3335.66 10615
3336.21 11169
3336.75 11279
3337.30 10795
3337.84 10345
3338.39 9492
3338.93 8764
3339.48 7834
3340.02 7140
3340.57 6568
3341.11 5821
3341.66 5361
3342.20 5198
3342.75 4999
3343.30 4667
3343.84 4450
3344.39 4553
3344.93 4525
3345.48 4530
3346.02 4580
3346.57 4427
3347.11 4454
3347.66 4626
3348.21 4702
3348.75 4705
3349.30 4703
3349.84 4463
3350.39 4470
3350.94 4309
3351.48 4294
3352.03 4271
3352.57 4150
3353.12 4129
3353.67 4046
3354.21 3888
3354.76 3906
3355.31 3970
3355.85 3882
3356.40 3839
3356.95 3739
3357.49 3677
3358.04 3649
3358.59 3708
3359.13 3744
3359.68 3756
3360.23 3681
3360.77 3630
3361.32 3713
3361.87 3718
3362.41 3817
3362.96 3793
3363.51 3772
3364.05 3755
3364.60 3889
3365.15 3817
3365.70 3836
3366.24 3920
3366.79 3782
3367.34 3721
3367.89 3856
3368.43 3811
3368.98 3840
3369.53 3762
3370.08 3835
3370.62 3828
3371.17 3912
3371.72 3851
3372.27 3795
3372.81 3843
3373.36 4050
3373.91 4050
3374.46 4088
3375.01 4029
3375.55 3956
3376.10 4019
3376.65 3890
3377.20 3788
3377.75 3801
3378.30 3742
3378.84 3665
3379.39 3627
3379.94 3684
3380.49 3563
3381.04 3452
3381.59 3559
3382.13 3555
3382.68 3616
3383.23 3588
3383.78 3578
3384.33 3558
3384.88 3574
3385.43 3674
3385.98 3726
3386.52 3734
3387.07 3848
3387.62 3807
3388.17 3858
3388.72 3936
3389.27 3853
3389.82 3856
3390.37 3925
3390.92 3869
3391.47 3905
3392.02 3839
3392.57 3725
3393.12 3762
3393.66 3669
3394.21 3573
3394.76 3590
3395.31 3688
3395.86 3746
3396.41 3699
3396.96 3680
3397.51 3579
3398.06 3660
3398.61 3763
3399.16 3725
3399.71 3731
3400.26 3765
3400.81 3757
3401.36 3677
3401.91 3788
3402.46 3779
3403.01 3857
3403.56 3831
3404.11 3806
3404.66 3810
3405.21 3779
3405.77 3720
3406.32 3789
3406.87 3694
3407.42 3637
3407.97 3687
3408.52 3635
3409.07 3625
3409.62 3669
3410.17 3698
3410.72 3778
3411.27 3745
3411.82 3780
3412.37 3825
3412.93 3828
3413.48 3793
3414.03 3747
3414.58 3763
3415.13 3744
3415.68 3815
3416.23 3859
3416.78 3804
3417.34 3792
3417.89 3812
3418.44 3849
3418.99 3875
3419.54 3881
3420.09 3856
3420.65 3781
3421.20 3733
3421.75 3842
3422.30 3815
3422.85 3810
3423.40 3733
3423.96 3713
3424.51 3752
3425.06 3713
3425.61 3589
3426.17 3626
3426.72 3655
3427.27 3497
3427.82 3532
3428.37 3556
3428.93 3593
3429.48 3559
3430.03 3548
3430.58 3591
3431.14 3681
3431.69 3641
3432.24 3680
3432.79 3626
3433.35 3703
3433.90 3781
3434.45 3759
3435.01 3759
3435.56 3778
3436.11 3788
3436.66 3808
3437.22 3797
3437.77 3794
3438.32 3867
3438.88 3666
3439.43 3682
3439.98 3601
3440.54 3643
3441.09 3621
3441.64 3627
3442.20 3549
3442.75 3510
3443.30 3501
3443.86 3525
3444.41 3512
3444.96 3533
3445.52 3535
3446.07 3530
3446.63 3497
3447.18 3449
3447.73 3500
3448.29 3533
3448.84 3524
3449.40 3611
3449.95 3620
3450.50 3495
3451.06 3556
3451.61 3507
3452.17 3570
3452.72 3555
3453.27 3591
3453.83 3629
3454.38 3729
3454.94 3609
3455.49 3759
3456.05 3782
3456.60 3825
3457.16 3863
3457.71 3858
3458.27 3976
3458.82 3967
3459.38 3944
3459.93 3806
3460.49 3816
3461.04 3878
3461.60 3798
3462.15 3718
3462.71 3805
3463.26 3751
3463.82 3727
3464.37 3781
3464.93 3775
3465.48 3737
3466.04 3746
3466.59 3758
3467.15 3723
3467.70 3758
3468.26 3910
3468.81 3833
3469.37 3725
3469.93 3848
3470.48 3832
3471.04 3948
3471.59 3928
3472.15 3962
3472.70 3957
3473.26 3884
3473.82 3934
3474.37 3890
3474.93 3836
3475.48 3932
3476.04 3926
3476.60 3934
3477.15 3992
3477.71 3985
3478.27 4095
3478.82 4310
3479.38 4256
3479.93 4278
3480.49 4214
3481.05 4320
3481.60 4318
3482.16 4238
3482.72 4158
3483.27 4160
3483.83 4308
3484.39 4269
3484.95 4217
3485.50 4229
3486.06 4143
3486.62 4277
3487.17 4251
3487.73 4294
3488.29 4346
3488.84 4395
3489.40 4663
3489.96 5085
3490.52 5572
3491.07 6314
3491.63 7080
3492.19 7659
3492.75 8233
3493.30 8268
3493.86 7976
3494.42 7338
3494.98 6670
3495.53 6127
3496.09 5606
3496.65 5150
3497.21 5048
3497.77 4979
3498.32 4940
3498.88 4864
3499.44 4791
3500.00 5035
3500.56 5062
3501.11 5082
3501.67 5195
3502.23 5227
3502.79 5296
3503.35 5541
3503.91 5920
3504.46 6123
3505.02 6345
3505.58 6402
3506.14 6522
3506.70 6400
3507.26 6120
3507.81 5897
3508.37 5656
3508.93 5502
3509.49 5267
3510.05 4969
3510.61 4690
3511.17 4649
3511.73 4537
3512.29 4441
3512.85 4475
3513.40 4315
3513.96 4189
3514.52 4154
3515.08 4204
3515.64 4202
3516.20 4304
3516.76 4351
3517.32 4298
3517.88 4372
3518.44 4281
3519.00 4174
3519.56 4121
3520.12 4151
3520.68 3890
3521.24 3840
3521.80 3944
3522.36 3889
3522.92 3857
3523.48 3888
3524.04 4035
3524.60 4067
3525.16 4081
3525.72 4359
3526.28 4395
3526.84 4536
3527.40 4576
3527.96 4550
3528.52 4488
3529.08 4468
3529.64 4289
3530.20 4230
3530.76 4245
3531.32 4063
3531.88 3985
3532.44 4012
3533.00 4045
3533.56 4053
3534.12 3981
3534.68 4000
3535.25 4011
3535.81 3952
3536.37 3997
3536.93 3978
3537.49 4049
3538.05 4049
3538.61 3943
3539.17 3903
3539.73 3956
3540.30 4009
3540.86 3897
3541.42 3981
3541.98 3925
3542.54 3923
3543.10 4071
3543.66 4052
3544.23 4066
3544.79 4006
3545.35 4158
3545.91 4068
3546.47 3947
3547.03 3884
3547.60 3943
3548.16 3977
3548.72 4057
3549.28 3994
3549.84 4086
3550.41 4018
3550.97 3825
3551.53 3801
3552.09 3756
3552.65 3813
3553.22 3694
3553.78 3657
3554.34 3725
3554.90 3739
3555.47 3729
3556.03 3636
3556.59 3741
3557.15 3702
3557.72 3733
3558.28 3725
3558.84 3775
3559.41 3829
3559.97 3838
3560.53 3851
3561.09 3882
3561.66 3950
3562.22 3958
3562.78 3935
3563.35 3918
3563.91 3835
3564.47 3875
3565.04 3954
3565.60 3879
3566.16 3872
3566.73 3725
3567.29 3677
3567.85 3625
3568.42 3634
3568.98 3638
3569.54 3665
3570.11 3606
3570.67 3550
3571.23 3595
3571.80 3532
3572.36 3587
3572.93 3683
3573.49 3650
3574.05 3677
3574.62 3859
3575.18 3971
3575.75 4036
3576.31 4245
3576.87 4215
3577.44 4220
3578.00 4377
3578.57 4306
3579.13 4250
3579.70 4154
3580.26 4032
3580.82 3903
3581.39 3925
3581.95 3982
3582.52 3926
3583.08 3823
3583.65 3652
3584.21 3705
3584.78 3706
3585.34 3710
3585.91 3683
3586.47 3707
3587.04 3626
3587.60 3708
3588.17 3631
3588.73 3642
3589.30 3607
3589.86 3605
3590.43 3545
3590.99 3649
3591.56 3651
3592.12 3611
3592.69 3586
3593.25 3591
3593.82 3752
3594.39 3772
3594.95 3902
3595.52 3909
3596.08 4043
3596.65 4083
3597.21 4164
3597.78 4210
3598.35 4262
3598.91 4200
3599.48 4102
3600.04 4035
3600.61 3980
3601.18 4020
3601.74 3988
3602.31 4080
3602.87 4029
3603.44 4059
3604.01 4158
3604.57 4133
3605.14 4076
3605.71 4081
3606.27 4042
3606.84 4095
3607.41 4087
3607.97 4057
3608.54 3961
3609.11 3910
3609.67 3791
3610.24 3778
3610.81 3670
3611.37 3647
3611.94 3653
3612.51 3666
3613.07 3577
3613.64 3490
3614.21 3654
3614.78 3895
3615.34 4032
3615.91 4461
3616.48 4711
3617.04 5127
3617.61 5467
3618.18 5723
3618.75 5768
3619.31 5875
3619.88 5561
3620.45 5320
3621.02 5118
3621.58 4778
3622.15 4525
3622.72 4321
3623.29 4159
3623.86 3853
3624.42 3833
3624.99 3825
3625.56 3767
3626.13 3623
3626.70 3638
3627.26 3553
3627.83 3492
3628.40 3631
3628.97 3623
3629.54 3511
3630.11 3622
3630.67 3689
3631.24 3597
3631.81 3582
3632.38 3589
3632.95 3602
3633.52 3602
3634.08 3574
3634.65 3500
3635.22 3462
3635.79 3430
3636.36 3451
3636.93 3482
3637.50 3468
3638.07 3483
3638.64 3486
3639.20 3456
3639.77 3389
3640.34 3455
3640.91 3569
3641.48 3546
3642.05 3573
3642.62 3664
3643.19 3691
3643.76 3591
3644.33 3691
3644.90 3722
3645.47 3714
3646.04 3791
3646.61 3811
3647.18 3755
3647.75 3735
3648.32 3672
3648.89 3584
3649.46 3523
3650.03 3692
3650.60 3617
3651.17 3575
3651.74 3521
3652.31 3522
3652.88 3541
3653.45 3617
3654.02 3638
3654.59 3536
3655.16 3532
3655.73 3569
3656.30 3625
3656.87 3610
3657.44 3599
3658.01 3552
3658.58 3653
3659.15 3634
3659.72 3550
3660.29 3670
3660.86 3626
3661.43 3535
3662.00 3707
3662.58 3676
3663.15 3790
3663.72 3733
3664.29 3706
3664.86 3741
3665.43 3756
3666.00 3813
3666.57 3837
3667.14 3757
3667.72 3656
3668.29 3697
3668.86 3593
3669.43 3510
3670.00 3402
3670.57 3441
3671.14 3552
3671.72 3419
3672.29 3435
3672.86 3495
3673.43 3506
3674.00 3547
3674.57 3565
3675.15 3654
3675.72 3592
3676.29 3612
3676.86 3646
3677.43 3687
3678.01 3647
3678.58 3652
3679.15 3641
3679.72 3761
3680.30 3732
3680.87 3632
3681.44 3683
3682.01 3737
3682.58 3598
3683.16 3440
3683.73 3614
3684.30 3583
3684.88 3451
3685.45 3478
3686.02 3390
3686.59 3462
3687.17 3415
3687.74 3512
3688.31 3435
3688.88 3473
3689.46 3549
3690.03 3529
3690.60 3618
3691.18 3488
3691.75 3606
3692.32 3713
3692.90 3644
3693.47 3580
3694.04 3653
3694.62 3673
3695.19 3638
3695.76 3478
3696.34 3557
3696.91 3613
3697.48 3583
3698.06 3527
3698.63 3482
3699.21 3450
3699.78 3522
3700.35 3594
3700.93 3620
3701.50 3612
3702.08 3596
3702.65 3626
3703.22 3776
3703.80 3930
3704.37 3872
3704.95 3866
3705.52 3939
3706.09 3861
3706.67 3790
3707.24 3824
3707.82 4003
3708.39 4018
3708.97 4080
3709.54 4076
3710.12 4088
3710.69 4052
3711.26 3977
3711.84 3964
3712.41 4047
3712.99 3945
3713.56 3939
3714.14 3777
3714.71 3675
3715.29 3679
3715.86 3788
3716.44 3628
3717.01 3627
3717.59 3614
3718.16 3535
3718.74 3467
3719.32 3560
3719.89 3680
3720.47 3554
3721.04 3604
3721.62 3608
3722.19 3636
3722.77 3569
3723.34 3476
3723.92 3559
3724.49 3614
3725.07 3551
3725.65 3484
3726.22 3477
3726.80 3454
3727.37 3507
3727.95 3536
3728.53 3555
3729.10 3556
3729.68 3635
3730.25 3904
3730.83 4147
3731.41 4490
3731.98 4773
3732.56 5074
3733.14 5360
3733.71 5465
3734.29 5353
3734.87 5272
3735.44 5133
3736.02 4934
3736.60 4633
3737.17 4542
3737.75 4326
3738.33 4012
3738.90 3823
3739.48 3713
3740.06 3705
3740.63 3603
3741.21 3509
3741.79 3546
3742.36 3532
3742.94 3523
3743.52 3496
3744.10 3496
3744.67 3430
3745.25 3372
3745.83 3433
3746.40 3323
3746.98 3417
3747.56 3425
3748.14 3514
3748.71 3563
3749.29 3439
3749.87 3452
3750.45 3519
3751.03 3570
3751.60 3620
3752.18 3696
3752.76 3659
3753.34 3608
3753.92 3520
3754.49 3655
3755.07 3633
3755.65 3580
3756.23 3580
3756.81 3633
3757.38 3636
3757.96 3527
3758.54 3537
3759.12 3683
3759.70 3740
3760.28 3834
3760.85 3882
3761.43 3949
3762.01 4082
3762.59 4139
3763.17 4185
3763.75 4063
3764.33 4392
3764.91 4370
3765.48 4390
3766.06 4477
3766.64 4347
3767.22 4288
3767.80 4342
3768.38 4181
3768.96 4113
3769.54 4001
3770.12 3947
3770.70 3975
3771.28 3938
3771.85 3820
3772.43 3683
3773.01 3601
3773.59 3528
3774.17 3587
3774.75 3499
3775.33 3432
3775.91 3552
3776.49 3617
3777.07 3599
3777.65 3658
3778.23 3554
3778.81 3663
3779.39 3717
3779.97 3623
3780.55 3578
3781.13 3612
3781.71 3547
3782.29 3712
3782.87 3673
3783.45 3650
3784.03 3705
3784.61 3656
3785.19 3696
3785.77 3649
3786.35 3715
3786.93 3776
3787.51 3746
3788.10 3859
3788.68 3760
3789.26 3713
3789.84 3727
3790.42 3706
3791.00 3755
3791.58 3636
3792.16 3640
3792.74 3674
3793.32 3641
3793.90 3697
3794.48 3760
3795.07 3767
3795.65 3582
3796.23 3580
3796.81 3481
3797.39 3517
3797.97 3596
3798.55 3551
3799.14 3531
3799.72 3539
3800.30 3513
3800.88 3551
3801.46 3562
3802.04 3691
3802.62 3768
3803.21 3662
3803.79 3718
3804.37 3733
3804.95 3758
3805.53 3826
3806.12 3851
3806.70 3819
3807.28 3960
3807.86 4041
3808.44 4077
3809.03 4155
3809.61 4165
3810.19 4130
3810.77 4064
3811.36 4068
3811.94 3986
3812.52 3874
3813.10 3842
3813.69 3867
3814.27 3894
3814.85 3833
3815.43 3820
3816.02 3924
3816.60 3981
3817.18 3921
3817.77 3997
3818.35 3882
3818.93 3870
3819.51 3805
3820.10 3792
3820.68 3685
3821.26 3656
3821.85 3637
3822.43 3674
3823.01 3719
3823.60 3802
3824.18 3843
3824.76 3784
3825.35 3589
3825.93 3666
3826.51 3630
3827.10 3593
3827.68 3575
3828.27 3595
3828.85 3573
3829.43 3561
3830.02 3591
3830.60 3517
3831.18 3553
3831.77 3589
3832.35 3567
3832.94 3665
3833.52 3743
3834.10 3867
3834.69 3895
3835.27 3996
3835.86 4027
3836.44 4068
3837.03 3995
3837.61 4091
3838.19 3990
3838.78 3854
3839.36 3933
3839.95 3898
3840.53 3917
3841.12 3822
3841.70 3734
3842.29 3718
3842.87 3812
3843.46 3752
3844.04 3803
3844.63 3746
3845.21 3833
3845.80 3943
3846.38 3932
3846.97 4020
3847.55 3917
3848.14 3903
3848.72 3836
3849.31 3802
3849.89 3809
3850.48 3693
3851.06 3798
3851.65 3855
3852.23 3874
3852.82 3741
3853.41 3764
3853.99 3825
3854.58 3866
3855.16 3860
3855.75 3888
3856.33 3915
3856.92 4036
3857.51 4171
3858.09 4457
3858.68 4844
3859.26 5468
3859.85 6144
3860.44 6994
3861.02 7932
3861.61 8259
3862.20 8278
3862.78 8274
3863.37 7821
3863.95 7397
3864.54 6790
3865.13 6181
3865.71 5637
3866.30 5117
3866.89 4760
3867.47 4427
3868.06 4224
3868.65 4070
3869.23 3857
3869.82 3742
3870.41 3700
3870.99 3733
3871.58 3744
3872.17 3682
3872.76 3782
3873.34 3812
3873.93 3778
3874.52 3804
3875.10 3674
3875.69 3726
3876.28 3622
3876.87 3484
3877.45 3561
3878.04 3517
3878.63 3517
3879.22 3500
3879.80 3425
3880.39 3395
3880.98 3450
3881.57 3425
3882.15 3492
3882.74 3560
3883.33 3433
3883.92 3461
3884.51 3449
3885.09 3420
3885.68 3445
3886.27 3533
3886.86 3544
3887.45 3544
3888.04 3677
3888.62 3819
3889.21 3922
3889.80 3943
3890.39 3995
3890.98 4041
3891.57 4011
3892.15 3933
3892.74 3938
3893.33 3883
3893.92 3900
3894.51 3886
3895.10 3797
3895.69 3745
3896.28 3861
3896.86 3828
3897.45 3878
3898.04 3812
3898.63 3850
3899.22 4001
3899.81 3887
3900.40 3970
3900.99 3950
3901.58 3807
3902.17 3771
3902.76 3661
3903.34 3646
3903.93 3584
3904.52 3532
3905.11 3480
3905.70 3428
3906.29 3369
3906.88 3359
3907.47 3397
3908.06 3379
3908.65 3440
3909.24 3317
3909.83 3304
3910.42 3362
3911.01 3212
3911.60 3229
3912.19 3229
3912.78 3256
3913.37 3330
3913.96 3263
3914.55 3391
3915.14 3341
3915.73 3369
3916.32 3508
3916.91 3490
3917.50 3384
3918.09 3353
3918.68 3515
3919.28 3426
3919.87 3430
3920.46 3492
3921.05 3416
3921.64 3358
3922.23 3448
3922.82 3469
3923.41 3421
3924.00 3496
3924.59 3513
3925.18 3381
3925.77 3511
3926.37 3425
3926.96 3419
3927.55 3466
3928.14 3425
3928.73 3476
3929.32 3405
3929.91 3339
3930.51 3328
3931.10 3408
3931.69 3424
3932.28 3413
3932.87 3322
3933.46 3469
3934.05 3448
3934.65 3502
3935.24 3436
3935.83 3415
3936.42 3463
3937.01 3540
3937.61 3426
3938.20 3459
3938.79 3522
3939.38 3584
3939.97 3648
3940.57 3686
3941.16 3722
3941.75 3758
3942.34 3756
3942.94 3902
3943.53 3845
3944.12 3755
3944.71 3757
3945.31 3676
3945.90 3651
3946.49 3607
3947.08 3436
3947.68 3467
3948.27 3457
3948.86 3391
3949.45 3399
3950.05 3405
3950.64 3417
3951.23 3497
3951.83 3465
3952.42 3387
3953.01 3435
3953.61 3338
3954.20 3314
3954.79 3346
3955.39 3341
3955.98 3416
3956.57 3487
3957.17 3472
3957.76 3487
3958.35 3445
3958.95 3606
3959.54 3499
3960.13 3435
3960.73 3450
3961.32 3328
3961.92 3331
3962.51 3266
3963.10 3271
3963.70 3317
3964.29 3371
3964.88 3428
3965.48 3407
3966.07 3431
3966.67 3453
3967.26 3477
3967.86 3538
3968.45 3591
3969.04 3489
3969.64 3458
3970.23 3502
3970.83 3520
3971.42 3455
3972.02 3464
3972.61 3494
3973.21 3451
3973.80 3400
3974.40 3356
3974.99 3364
3975.58 3326
3976.18 3329
3976.77 3343
3977.37 3393
3977.96 3394
3978.56 3370
3979.15 3410
3979.75 3434
3980.35 3316
3980.94 3240
3981.54 3307
3982.13 3326
3982.73 3352
3983.32 3378
3983.92 3387
3984.51 3409
3985.11 3373
3985.70 3475
3986.30 3510
3986.90 3416
3987.49 3409
3988.09 3321
3988.68 3338
3989.28 3245
3989.87 3299
3990.47 3422
3991.07 3469
3991.66 3341
3992.26 3410
3992.85 3431
3993.45 3501
3994.05 3697
3994.64 3683
3995.24 3694
3995.84 3714
3996.43 3749
3997.03 3736
3997.62 3759
3998.22 3705
3998.82 3621
3999.41 3746
4000.01 3681
4000.61 3646
4001.20 3661
4001.80 3702
4002.40 3659
4003.00 3717
4003.59 3793
4004.19 3847
4004.79 3816
4005.38 3840
4005.98 3917
4006.58 3823
4007.17 3744
4007.77 3764
4008.37 3641
4008.97 3630
4009.56 3478
4010.16 3347
4010.76 3441
4011.36 3384
4011.95 3324
4012.55 3333
4013.15 3295
4013.75 3373
4014.34 3267
4014.94 3288
4015.54 3370
4016.14 3363
4016.74 3304
4017.33 3398
4017.93 3375
4018.53 3465
4019.13 3548
4019.73 3560
4020.32 3654
4020.92 3631
4021.52 3491
4022.12 3567
4022.72 3597
4023.32 3671
4023.91 3747
4024.51 3784
4025.11 3865
4025.71 4125
4026.31 4396
4026.91 4547
4027.51 4788
4028.10 5067
4028.70 5126
4029.30 5137
4029.90 5129
4030.50 5013
4031.10 4756
4031.70 4500
4032.30 4375
4032.90 4230
4033.49 4090
4034.09 4014
4034.69 3895
4035.29 3903
4035.89 3798
4036.49 3684
4037.09 3564
4037.69 3567
4038.29 3415
4038.89 3358
4039.49 3290
4040.09 3325
4040.69 3392
4041.29 3269
4041.89 3192
4042.49 3259
4043.09 3153
4043.69 3285
4044.29 3314
4044.89 3272
4045.49 3386
4046.09 3382
4046.69 3483
4047.29 3583
4047.89 3704
4048.49 3760
4049.09 3793
4049.69 3926
4050.29 3946
4050.89 3963
4051.49 3979
4052.09 3912
4052.69 3801
4053.29 3848
4053.89 3854
4054.49 3720
4055.09 3643
4055.69 3523
4056.30 3517
4056.90 3617
4057.50 3558
4058.10 3586
4058.70 3733
4059.30 3694
4059.90 3690
4060.50 3884
4061.10 3935
4061.71 4113
4062.31 4186
4062.91 4242
4063.51 4240
4064.11 4208
4064.71 4193
4065.31 4048
4065.92 3937
4066.52 3998
4067.12 3986
4067.72 3878
4068.32 3718
4068.92 3653
4069.53 3604
4070.13 3521
4070.73 3482
4071.33 3393
4071.93 3378
4072.54 3354
4073.14 3265
4073.74 3127
4074.34 3119
4074.94 3158
4075.55 3245
4076.15 3200
4076.75 3183
4077.35 3300
4077.96 3433
4078.56 3408
4079.16 3428
4079.76 3562
4080.37 3750
4080.97 3735
4081.57 3683
4082.17 3599
4082.78 3568
4083.38 3435
4083.98 3398
4084.59 3414
4085.19 3388
4085.79 3388
4086.39 3312
4087.00 3357
4087.60 3402
4088.20 3462
4088.81 3435
4089.41 3567
4090.01 3553
4090.62 3534
4091.22 3614
4091.82 3501
4092.43 3450
4093.03 3393
4093.63 3405
4094.24 3425
4094.84 3488
4095.45 3479
4096.05 3561
4096.65 3647
4097.26 3568
4097.86 3569
4098.47 3555
4099.07 3563
4099.67 3560
4100.28 3356
4100.88 3259
4101.49 3281
4102.09 3340
4102.69 3104
4103.30 3172
4103.90 3184
4104.51 3172
4105.11 3138
4105.72 3221
4106.32 3093
4106.93 3051
4107.53 3143
4108.13 3102
4108.74 3077
4109.34 3051
4109.95 3079
4110.55 3106
4111.16 3168
4111.76 3153
4112.37 3125
4112.97 3144
4113.58 3182
4114.18 3264
4114.79 3197
4115.39 3196
4116.00 3148
4116.60 3240
4117.21 3354
4117.82 3369
4118.42 3408
4119.03 3373
4119.63 3312
4120.24 3257
4120.84 3211
4121.45 3195
4122.05 3268
4122.66 3207
4123.27 3217
4123.87 3283
4124.48 3231
4125.08 3222
4125.69 3146
4126.30 3150
4126.90 3122
4127.51 3088
4128.11 3045
4128.72 3074
4129.33 3085
4129.93 3091
4130.54 3066
4131.15 3117
4131.75 3179
4132.36 3211
4132.96 3186
4133.57 3293
4134.18 3371
4134.78 3283
4135.39 3377
4136.00 3501
4136.60 3463
4137.21 3520
4137.82 3365
4138.43 3372
4139.03 3304
4139.64 3302
4140.25 3295
4140.85 3310
4141.46 3360
4142.07 3365
4142.68 3417
4143.28 3409
4143.89 3392
4144.50 3486
4145.10 3482
4145.71 3396
4146.32 3306
4146.93 3379
4147.53 3307
4148.14 3211
4148.75 3161
4149.36 3191
4149.97 3272
4150.57 3128
4151.18 3108
4151.79 3117
4152.40 3148
4153.00 3170
4153.61 3157
4154.22 3078
4154.83 3075
4155.44 3077
4156.05 2991
4156.65 3023
4157.26 3090
4157.87 3068
4158.48 3008
4159.09 3006
4159.70 3124
4160.30 3186
4160.91 3062
4161.52 3137
4162.13 3130
4162.74 3155
4163.35 3158
4163.96 3147
4164.56 3190
4165.17 3138
4165.78 3154
4166.39 3152
4167.00 3185
4167.61 3196
4168.22 3162
4168.83 3138
4169.44 3115
4170.05 3237
4170.66 3277
4171.26 3381
4171.87 3409
4172.48 3410
4173.09 3449
4173.70 3568
4174.31 3670
4174.92 3798
4175.53 3832
4176.14 3761
4176.75 3899
4177.36 3825
4177.97 3642
4178.58 3627
4179.19 3685
4179.80 3523
4180.41 3474
4181.02 3447
4181.63 3445
4182.24 3373
4182.85 3309
4183.46 3285
4184.07 3162
4184.68 3249
4185.29 3215
4185.90 3139
4186.51 3249
4187.12 3242
4187.73 3178
4188.34 3164
4188.95 3242
4189.56 3267
4190.18 3223
4190.79 3174
4191.40 3245
4192.01 3350
4192.62 3340
4193.23 3454
4193.84 3461
4194.45 3474
4195.06 3420
4195.67 3330
4196.28 3303
4196.90 3336
4197.51 3280
4198.12 3226
4198.73 3187
4199.34 3279
4199.95 3198
4200.56 3218
4201.18 3310
4201.79 3365
4202.40 3242
4203.01 3252
4203.62 3318
4204.23 3283
4204.85 3344
4205.46 3450
4206.07 3427
4206.68 3466
4207.29 3499
4207.90 3607
4208.52 3558
4209.13 3453
4209.74 3467
4210.35 3569
4210.97 3434
4211.58 3481
4212.19 3365
4212.80 3367
4213.41 3351
4214.03 3443
4214.64 3364
4215.25 3368
4215.86 3375
4216.48 3374
4217.09 3302
4217.70 3323
4218.32 3410
4218.93 3459
4219.54 3426
4220.15 3499
4220.77 3566
4221.38 3476
4221.99 3562
4222.61 3615
4223.22 3523
4223.83 3500
4224.44 3436
4225.06 3472
4225.67 3354
4226.28 3410
4226.90 3592
4227.51 3708
4228.13 3822
4228.74 3886
4229.35 4005
4229.97 3942
4230.58 3893
4231.19 4025
4231.81 4009
4232.42 3881
4233.03 3760
4233.65 3687
4234.26 3723
4234.88 3821
4235.49 3944
4236.10 3755
4236.72 3701
4237.33 3683
4237.95 3600
4238.56 3606
4239.17 3593
4239.79 3454
4240.40 3443
4241.02 3308
4241.63 3304
4242.25 3342
4242.86 3288
4243.48 3335
4244.09 3320
4244.71 3348
4245.32 3437
4245.93 3523
4246.55 3539
4247.16 3462
4247.78 3555
4248.39 3636
4249.01 3591
4249.62 3598
4250.24 3674
4250.85 3628
4251.47 3665
4252.08 3660
4252.70 3603
4253.32 3614
4253.93 3608
4254.55 3579
4255.16 3508
4255.78 3432
4256.39 3355
4257.01 3396
4257.62 3402
4258.24 3426
4258.85 3456
4259.47 3486
4260.09 3500
4260.70 3518
4261.32 3523
4261.93 3699
4262.55 3891
4263.17 3918
4263.78 3919
4264.40 4046
4265.01 4109
4265.63 4095
4266.25 4078
4266.86 4061
4267.48 3997
4268.10 3855
4268.71 3927
4269.33 3854
4269.94 3858
4270.56 3807
4271.18 3845
4271.79 3858
4272.41 3910
4273.03 4056
4273.64 4272
4274.26 4478
4274.88 4760
4275.49 4885
4276.11 4975
4276.73 4997
4277.35 5064
4277.96 4950
4278.58 4745
4279.20 4486
4279.81 4312
4280.43 4160
4281.05 3882
4281.67 3748
4282.28 3647
4282.90 3506
4283.52 3427
4284.14 3288
4284.75 3236
4285.37 3175
4285.99 3140
4286.61 3141
4287.22 3104
4287.84 3133
4288.46 3057
4289.08 3074
4289.70 3200
4290.31 3214
4290.93 3156
4291.55 3151
4292.17 3138
4292.79 3164
4293.40 3190
4294.02 3231
4294.64 3192
4295.26 3109
4295.88 3160
4296.50 3256
4297.11 3113
4297.73 3175
4298.35 3193
4298.97 3267
4299.59 3312
4300.21 3419
4300.83 3457
4301.44 3514
4302.06 3519
4302.68 3543
4303.30 3535
4303.92 3500
4304.54 3491
4305.16 3405
4305.78 3289
4306.40 3255
4307.02 3313
4307.63 3365
4308.25 3247
4308.87 3263
4309.49 3214
4310.11 3257
4310.73 3217
4311.35 3228
4311.97 3231
4312.59 3248
4313.21 3183
4313.83 3251
4314.45 3295
4315.07 3299
4315.69 3325
4316.31 3390
4316.93 3396
4317.55 3407
4318.17 3284
4318.79 3225
4319.41 3232
4320.03 3245
4320.65 3226
4321.27 3135
4321.89 3163
4322.51 3137
4323.13 3209
4323.75 3112
4324.37 3091
4324.99 3219
4325.61 3254
4326.23 3148
4326.85 3080
4327.47 3172
4328.09 3265
4328.71 3260
4329.33 3250
4329.96 3338
4330.58 3342
4331.20 3460
4331.82 3642
4332.44 3831
4333.06 3991
4333.68 4031
4334.30 3983
4334.92 3845
4335.54 3822
4336.17 3734
4336.79 3585
4337.41 3467
4338.03 3441
4338.65 3465
4339.27 3409
4339.89 3396
4340.52 3291
4341.14 3267
4341.76 3353
4342.38 3459
4343.00 3465
4343.62 3580
4344.25 3748
4344.87 3864
4345.49 4092
4346.11 4327
4346.73 4424
4347.36 4538
4347.98 4507
4348.60 4340
4349.22 4117
4349.84 3850
4350.47 3833
4351.09 3708
4351.71 3557
4352.33 3463
4352.96 3486
4353.58 3447
4354.20 3385
4354.82 3313
4355.45 3281
4356.07 3302
4356.69 3340
4357.31 3343
4357.94 3293
4358.56 3312
4359.18 3289
4359.81 3350
4360.43 3300
4361.05 3176
4361.68 3205
4362.30 3201
4362.92 3224
4363.55 3203
4364.17 3173
4364.79 3113
4365.42 3141
4366.04 3213
4366.66 3311
4367.29 3342
4367.91 3229
4368.53 3135
4369.16 3194
4369.78 3116
4370.40 3133
4371.03 3145
4371.65 3030
4372.27 3000
4372.90 3075
4373.52 3061
4374.15 3116
4374.77 3065
4375.39 3029
4376.02 3079
4376.64 3083
4377.27 3050
4377.89 3039
4378.52 3069
4379.14 3097
4379.76 3074
4380.39 3052
4381.01 3123
4381.64 3074
4382.26 3208
4382.89 3173
4383.51 3269
4384.14 3220
4384.76 3117
4385.39 3131
4386.01 3228
4386.64 3134
4387.26 3055
4387.89 3083
4388.51 3119
4389.14 3026
4389.76 2998
4390.39 3026
4391.01 2999
4391.64 3040
4392.26 2972
4392.89 2889
4393.51 2892
4394.14 2942
4394.76 2942
4395.39 2857
4396.01 2890
4396.64 2925
4397.26 2920
4397.89 2892
4398.52 2884
4399.14 2837
4399.77 2922
4400.39 2830
4401.02 2861
4401.65 2934
4402.27 2931
4402.90 2855
4403.52 2832
4404.15 2850
4404.78 2845
4405.40 2823
4406.03 2890
4406.65 2848
4407.28 2889
4407.91 2918
4408.53 2950
4409.16 2982
4409.79 2981
4410.41 3002
4411.04 3073
4411.67 3037
4412.29 3147
4412.92 3222
4413.55 3227
4414.17 3251
4414.80 3198
4415.43 3176
4416.05 3214
4416.68 3237
4417.31 3099
4417.94 3051
4418.56 2952
4419.19 2947
4419.82 2961
4420.44 2927
4421.07 2782
4421.70 2824
4422.33 2794
4422.95 2750
4423.58 2765
4424.21 2741
4424.84 2754
4425.46 2814
4426.09 2756
4426.72 2720
4427.35 2780
4427.97 2754
4428.60 2764
4429.23 2711
4429.86 2705
4430.49 2765
4431.11 2828
4431.74 2878
4432.37 2673
4433.00 2667
4433.63 2794
4434.26 2746
4434.88 2700
4435.51 2760
4436.14 2885
4436.77 2801
4437.40 2788
4438.03 2775
4438.65 2754
4439.28 2733
4439.91 2692
4440.54 2768
4441.17 2719
4441.80 2759
4442.43 2782
4443.06 2783
4443.68 2778
4444.31 2788
4444.94 2834
4445.57 2955
4446.20 2889
4446.83 2855
4447.46 2867
4448.09 2858
4448.72 2962
4449.35 2861
4449.98 2847
4450.61 2821
4451.24 2917
4451.86 2841
4452.49 2890
4453.12 2762
4453.75 2858
4454.38 2882
4455.01 2905
4455.64 2828
4456.27 2867
4456.90 2940
4457.53 2925
4458.16 2999
4458.79 2989
4459.42 2940
4460.05 2834
4460.68 2780
4461.31 2731
4461.94 2666
4462.57 2759
4463.20 2672
4463.83 2694
4464.46 2745
4465.09 2699
4465.72 2708
4466.36 2706
4466.99 2666
4467.62 2761
4468.25 2756
4468.88 2678
4469.51 2696
4470.14 2753
4470.77 2829
4471.40 2885
4472.03 2932
4472.66 2938
4473.29 2978
4473.93 2887
4474.56 2859
4475.19 2840
4475.82 2812
4476.45 2833
4477.08 2777
4477.71 2838
4478.34 2795
4478.98 2751
4479.61 2791
4480.24 2784
4480.87 2772
4481.50 2767
4482.13 2752
4482.76 2772
4483.40 2831
4484.03 2866
4484.66 2869
4485.29 2946
4485.92 2847
4486.56 2889
4487.19 3002
4487.82 2958
4488.45 3045
4489.08 3048
4489.72 2969
4490.35 2950
4490.98 3007
4491.61 3030
4492.25 3021
4492.88 3002
4493.51 2956
4494.14 2951
4494.78 2968
4495.41 2933
4496.04 2883
4496.67 2922
4497.31 3042
4497.94 3092
4498.57 3136
4499.20 3160
4499.84 3294
4500.47 3502
4501.10 3818
4501.74 4103
4502.37 4316
4503.00 4571
4503.64 4579
4504.27 4572
4504.90 4513
4505.53 4360
4506.17 4089
4506.80 3858
4507.43 3828
4508.07 3660
4508.70 3461
4509.34 3403
4509.97 3291
4510.60 3193
4511.24 3344
4511.87 3317
4512.50 3348
4513.14 3317
4513.77 3375
4514.41 3352
4515.04 3241
4515.67 3285
4516.31 3305
4516.94 3233
4517.58 3228
4518.21 3185
4518.84 3139
4519.48 3141
4520.11 3136
4520.75 3090
4521.38 3167
4522.02 3139
4522.65 3258
4523.28 3299
4523.92 3287
4524.55 3417
4525.19 3364
4525.82 3573
4526.46 3797
4527.09 3819
4527.73 4121
4528.36 4339
4529.00 4879
4529.63 5756
4530.27 6458
4530.90 7008
4531.54 7665
4532.17 8023
4532.81 7915
4533.44 7671
4534.08 7235
4534.71 6636
4535.35 6016
4535.99 5578
4536.62 5186
4537.26 4960
4537.89 4662
4538.53 4489
4539.16 4398
4539.80 4247
4540.43 4162
4541.07 3897
4541.71 3848
4542.34 3722
4542.98 3502
4543.61 3426
4544.25 3367
4544.89 3294
4545.52 3350
4546.16 3217
4546.79 3046
4547.43 2961
4548.07 3025
4548.70 3108
4549.34 3024
4549.98 3038
4550.61 3038
4551.25 3116
4551.89 3007
4552.52 3052
4553.16 3010
4553.80 2922
4554.43 2973
4555.07 3047
4555.71 3030
4556.34 3062
4556.98 3093
4557.62 3105
4558.25 3145
4558.89 3168
4559.53 3272
4560.16 3321
4560.80 3372
4561.44 3282
4562.08 3275
4562.71 3300
4563.35 3271
4563.99 3292
4564.63 3265
4565.26 3326
4565.90 3312
4566.54 3419
4567.18 3449
4567.81 3492
4568.45 3516
4569.09 3511
4569.73 3474
4570.36 3525
4571.00 3521
4571.64 3558
4572.28 3574
4572.92 3554
4573.55 3580
4574.19 3544
4574.83 3426
4575.47 3375
4576.11 3308
4576.75 3264
4577.38 3218
4578.02 3088
4578.66 3101
4579.30 3055
4579.94 3130
4580.58 3046
4581.21 3003
4581.85 3043
4582.49 2934
4583.13 2928
4583.77 3045
4584.41 3015
4585.05 3047
4585.69 3075
4586.32 3021
4586.96 3073
4587.60 3049
4588.24 3093
4588.88 3088
4589.52 3061
4590.16 3078
4590.80 3050
4591.44 3147
4592.08 3116
4592.72 3115
4593.36 3107
4594.00 3057
4594.63 2963
4595.27 2997
4595.91 2950
4596.55 2940
4597.19 2948
4597.83 3042
4598.47 3018
4599.11 3081
4599.75 3143
4600.39 3121
4601.03 3203
4601.67 3223
4602.31 3199
4602.95 3334
4603.59 3526
4604.23 3646
4604.87 3681
4605.51 3576
4606.15 3644
4606.79 3542
4607.43 3469
4608.08 3432
4608.72 3368
4609.36 3368
4610.00 3270
4610.64 3162
4611.28 3135
4611.92 3246
4612.56 3285
4613.20 3260
4613.84 3297
4614.48 3364
4615.12 3390
4615.76 3517
4616.41 3481
4617.05 3312
4617.69 3260
4618.33 3271
4618.97 3178
4619.61 3114
4620.25 2990
4620.89 2919
4621.54 2804
4622.18 2768
4622.82 2753
4623.46 2713
4624.10 2718
4624.74 2857
4625.38 2747
4626.03 2736
4626.67 2808
4627.31 2866
4627.95 2819
4628.59 2865
4629.24 2852
4629.88 2808
4630.52 2827
4631.16 2911
4631.80 2995
4632.45 2995
4633.09 2954
4633.73 2915
4634.37 2977
4635.02 2965
4635.66 2989
4636.30 2989
4636.94 2963
4637.58 2984
4638.23 3055
4638.87 3105
4639.51 3068
4640.16 3045
4640.80 3081
4641.44 3069
4642.08 3028
4642.73 2984
4643.37 2971
4644.01 2923
4644.66 2941
4645.30 2962
4645.94 2865
4646.58 2847
4647.23 2812
4647.87 2893
4648.51 2879
4649.16 2865
4649.80 2853
4650.44 2953
4651.09 2929
4651.73 3018
4652.37 3044
4653.02 3024
4653.66 2994
4654.31 2953
4654.95 2859
4655.59 2829
4656.24 2843
4656.88 2724
4657.52 2695
4658.17 2707
4658.81 2694
4659.46 2698
4660.10 2587
4660.75 2688
4661.39 2708
4662.03 2767
4662.68 2778
4663.32 2715
4663.97 2710
4664.61 2663
4665.26 2654
4665.90 2672
4666.54 2689
4667.19 2697
4667.83 2686
4668.48 2722
4669.12 2709
4669.77 2804
4670.41 2753
4671.06 2712
4671.70 2698
4672.35 2711
4672.99 2695
4673.64 2672
4674.28 2706
4674.93 2770
4675.57 2744
4676.22 2669
4676.86 2788
4677.51 2798
4678.15 2769
4678.80 2774
4679.44 2853
4680.09 2872
4680.73 2855
4681.38 2843
4682.03 2885
4682.67 2891
4683.32 2884
4683.96 2895
4684.61 2925
4685.25 2813
4685.90 2726
4686.55 2796
4687.19 2795
4687.84 2806
4688.48 2797
4689.13 2823
4689.78 2920
4690.42 2903
4691.07 2920
4691.72 2933
4692.36 2886
4693.01 2826
4693.65 2930
4694.30 2970
4694.95 2983
4695.59 2919
4696.24 2951
4696.89 2966
4697.53 3004
4698.18 2928
4698.83 2934
4699.47 3084
4700.12 3017
4700.77 3182
4701.41 3020
4702.06 3162
4702.71 3103
4703.36 3035
4704.00 2916
4704.65 2880
4705.30 2864
4705.94 2864
4706.59 2884
4707.24 2853
4707.89 2899
4708.53 2861
4709.18 2878
4709.83 2757
4710.48 2755
4711.12 2726
4711.77 2781
4712.42 2760
4713.07 2731
4713.71 2689
4714.36 2701
4715.01 2614
4715.66 2723
4716.31 2758
4716.95 2765
4717.60 2769
4718.25 2752
4718.90 2772
4719.55 2771
4720.19 2859
4720.84 2839
4721.49 2820
4722.14 2796
4722.79 2823
4723.44 2788
4724.08 2783
4724.73 2813
4725.38 2778
4726.03 2815
4726.68 2712
4727.33 2747
4727.98 2792
4728.63 2756
4729.27 2811
4729.92 2787
4730.57 2779
4731.22 2783
4731.87 2692
4732.52 2723
4733.17 2721
4733.82 2807
4734.47 2721
4735.12 2698
4735.77 2712
4736.41 2710
4737.06 2651
4737.71 2659
4738.36 2793
4739.01 2818
4739.66 2882
4740.31 2834
4740.96 2831
4741.61 2835
4742.26 2865
4742.91 2876
4743.56 2826
4744.21 2838
4744.86 2799
4745.51 2827
4746.16 2815
4746.81 2854
4747.46 2937
4748.11 2988
4748.76 2980
4749.41 3074
4750.06 3119
4750.71 3268
4751.36 3412
4752.01 3485
4752.66 3471
4753.31 3430
4753.96 3375
4754.61 3352
4755.26 3237
4755.92 3202
4756.57 3153
4757.22 3108
4757.87 3112
4758.52 3084
4759.17 3107
4759.82 3048
4760.47 2993
4761.12 3064
4761.77 3081
4762.42 3020
4763.08 2985
4763.73 2996
4764.38 2860
4765.03 2879
4765.68 2869
4766.33 2872
4766.98 2876
4767.64 2968
4768.29 2924
4768.94 3025
4769.59 3022
4770.24 3030
4770.89 3087
4771.54 3061
4772.20 2979
4772.85 3002
4773.50 2929
4774.15 3038
4774.80 2880
4775.46 2850
4776.11 2825
4776.76 2782
4777.41 2768
4778.06 2730
4778.72 2789
4779.37 2685
4780.02 2690
4780.67 2736
4781.33 2828
4781.98 2782
4782.63 2753
4783.28 2762
4783.94 2765
4784.59 2803
4785.24 2811
4785.89 2857
4786.55 2928
4787.20 2885
4787.85 2963
4788.51 2950
4789.16 3104
4789.81 3098
4790.46 3062
4791.12 2999
4791.77 2993
4792.42 3001
4793.08 2931
4793.73 3043
4794.38 2910
4795.04 2961
4795.69 3014
4796.34 2970
4797.00 2933
4797.65 3012
4798.30 2990
4798.96 3031
4799.61 2994
4800.27 3064
4800.92 3169
4801.57 3229
4802.23 3269
4802.88 3355
4803.53 3285
4804.19 3222
4804.84 3144
4805.50 3115
4806.15 3032
4806.81 2945
4807.46 2954
4808.11 2901
4808.77 2899
4809.42 2902
4810.08 2929
4810.73 2960
4811.39 2997
4812.04 2835
4812.69 2901
4813.35 3019
4814.00 3014
4814.66 3017
4815.31 3008
4815.97 3043
4816.62 3025
4817.28 3079
4817.93 3200
4818.59 3118
4819.24 3089
4819.90 3082
4820.55 3078
4821.21 3160
4821.86 3191
4822.52 3199
4823.17 3231
4823.83 3219
4824.48 3154
4825.14 3179
4825.79 3212
4826.45 3179
4827.11 3056
4827.76 3126
4828.42 3149
4829.07 3148
4829.73 3221
4830.38 3160
4831.04 3095
4831.70 3178
4832.35 3250
4833.01 3229
4833.66 3381
4834.32 3333
4834.98 3394
4835.63 3495
4836.29 3425
4836.94 3406
4837.60 3551
4838.26 3567
4838.91 3569
4839.57 3527
4840.23 3532
4840.88 3444
4841.54 3441
4842.20 3427
4842.85 3291
4843.51 3376
4844.17 3325
4844.82 3346
4845.48 3265
4846.14 3269
4846.79 3355
4847.45 3371
4848.11 3299
4848.76 3366
4849.42 3433
4850.08 3369
4850.73 3373
4851.39 3370
4852.05 3436
4852.71 3423
4853.36 3450
4854.02 3350
4854.68 3347
4855.34 3346
4855.99 3373
4856.65 3503
4857.31 3739
4857.97 3865
4858.62 3980
4859.28 3971
4859.94 3978
4860.60 3799
4861.25 3729
4861.91 3706
4862.57 3564
4863.23 3448
4863.89 3497
4864.54 3547
4865.20 3501
4865.86 3392
4866.52 3509
4867.18 3517
4867.84 3419
4868.49 3413
4869.15 3426
4869.81 3298
4870.47 3346
4871.13 3341
4871.79 3500
4872.44 3648
4873.10 3600
4873.76 3626
4874.42 3606
4875.08 3575
4875.74 3542
4876.40 3474
4877.06 3500
4877.72 3377
4878.37 3333
4879.03 3332
4879.69 3249
4880.35 3316
4881.01 3241
4881.67 3210
4882.33 3115
4882.99 3118
4883.65 3112
4884.31 3138
4884.97 3195
4885.63 3110
4886.29 3071
4886.95 2994
4887.61 2966
4888.26 3034
4888.92 2954
4889.58 2964
4890.24 2998
4890.90 3106
4891.56 2944
4892.22 2986
4892.88 3071
4893.54 3115
4894.20 3033
4894.86 3008
4895.52 2967
4896.18 3057
4896.84 2918
4897.51 2879
4898.17 3040
4898.83 3223
4899.49 3355
4900.15 3405
4900.81 3382
4901.47 3622
4902.13 3666
4902.79 3550
4903.45 3393
4904.11 3393
4904.77 3293
4905.43 3130
4906.09 3051
4906.75 2973
4907.41 2998
4908.08 3022
4908.74 2986
4909.40 3044
4910.06 3043
4910.72 2943
4911.38 3025
4912.04 2961
4912.70 2964
4913.37 2966
4914.03 2967
4914.69 2912
4915.35 2827
4916.01 2730
4916.67 2689
4917.33 2750
4918.00 2684
4918.66 2578
4919.32 2649
4919.98 2675
4920.64 2596
4921.31 2639
4921.97 2621
4922.63 2663
4923.29 2673
4923.95 2667
4924.62 2640
4925.28 2685
4925.94 2660
4926.60 2568
4927.26 2604
4927.93 2639
4928.59 2630
4929.25 2657
4929.91 2645
4930.58 2657
4931.24 2669
4931.90 2760
4932.56 2713
4933.23 2658
4933.89 2732
4934.55 2684
4935.22 2724
4935.88 2800
4936.54 2774
4937.20 2804
4937.87 2855
4938.53 2823
4939.19 2843
4939.86 2928
4940.52 2890
4941.18 2758
4941.85 2769
4942.51 2797
4943.17 2910
4943.84 2939
4944.50 2812
4945.16 2811
4945.83 2827
4946.49 2763
4947.15 2828
4947.82 2866
4948.48 2880
4949.15 2797
4949.81 2820
4950.47 2843
4951.14 2755
4951.80 2683
4952.47 2661
4953.13 2678
4953.79 2764
4954.46 2791
4955.12 2759
4955.79 2758
4956.45 2849
4957.11 2919
4957.78 2926
4958.44 2968
4959.11 3158
4959.77 3366
4960.44 3582
4961.10 3660
4961.77 3826
4962.43 3847
4963.10 3727
4963.76 3724
4964.42 3653
4965.09 3360
4965.75 3250
4966.42 3145
4967.08 2965
4967.75 2905
4968.41 2892
4969.08 2830
4969.74 2805
4970.41 2787
4971.08 2792
4971.74 2701
4972.41 2772
4973.07 2813
4973.74 2860
4974.40 2861
4975.07 2874
4975.73 2894
4976.40 2890
4977.06 2850
4977.73 2846
4978.40 2808
4979.06 2767
4979.73 2849
4980.39 2678
4981.06 2659
4981.73 2749
4982.39 2684
4983.06 2627
4983.72 2660
4984.39 2663
4985.06 2703
4985.72 2583
4986.39 2668
4987.05 2696
4987.72 2687
4988.39 2656
4989.05 2715
4989.72 2723
4990.39 2720
4991.05 2631
4991.72 2699
4992.39 2785
4993.05 2795
4993.72 2672
4994.39 2685
4995.05 2704
4995.72 2683
4996.39 2769
4997.05 2731
4997.72 2683
4998.39 2716
4999.06 2731
4999.72 2754
5000.39 2713
5001.06 2716
5001.73 2695
5002.39 2596
5003.06 2652
5003.73 2654
5004.39 2584
5005.06 2628
5005.73 2603
5006.40 2635
5007.07 2642
5007.73 2773
5008.40 2659
5009.07 2728
5009.74 2711
5010.40 2720
5011.07 2757
5011.74 2807
5012.41 2832
5013.08 2850
5013.74 2885
5014.41 2770
5015.08 2798
5015.75 2809
5016.42 2727
5017.09 2672
5017.75 2736
5018.42 2792
5019.09 2842
5019.76 2904
5020.43 3000
5021.10 3010
5021.76 3049
5022.43 3237
5023.10 3180
5023.77 3188
5024.44 3218
5025.11 3177
5025.78 3063
5026.45 2945
5027.12 2915
5027.78 2885
5028.45 2750
5029.12 2745
5029.79 2774
5030.46 2811
5031.13 2786
5031.80 2746
5032.47 2718
5033.14 2736
5033.81 2732
5034.48 2656
5035.15 2627
5035.82 2740
5036.49 2732
5037.16 2713
5037.83 2706
5038.50 2622
5039.16 2611
5039.83 2671
5040.50 2703
5041.17 2633
5041.84 2611
5042.51 2610
5043.18 2629
5043.85 2655
5044.52 2685
5045.20 2753
5045.87 2707
5046.54 2774
5047.21 2863
5047.88 2843
5048.55 2906
5049.22 2979
5049.89 2952
5050.56 3045
5051.23 3021
5051.90 3021
5052.57 3054
5053.24 3095
5053.91 3081
5054.58 3180
5055.25 3153
5055.92 3068
5056.60 3067
5057.27 2960
5057.94 2926
5058.61 2838
5059.28 2744
5059.95 2805
5060.62 2776
5061.29 2682
5061.96 2674
5062.64 2729
5063.31 2702
5063.98 2709
5064.65 2669
5065.32 2648
5065.99 2724
5066.66 2693
5067.34 2689
5068.01 2793
5068.68 2743
5069.35 2811
5070.02 2847
5070.70 2767
5071.37 2819
5072.04 2756
5072.71 2746
5073.38 2782
5074.06 2847
5074.73 2852
5075.40 2855
5076.07 2795
5076.74 2909
5077.42 2829
5078.09 2895
5078.76 2911
5079.43 2937
5080.11 2915
5080.78 2943
5081.45 2949
5082.12 2932
5082.80 2963
5083.47 2851
5084.14 2866
5084.82 2877
5085.49 2778
5086.16 2850
5086.83 2953
5087.51 3043
5088.18 3199
5088.85 3318
5089.53 3558
5090.20 3764
5090.87 3944
5091.55 4005
5092.22 3976
5092.89 4011
5093.57 3791
5094.24 3676
5094.91 3568
5095.59 3368
5096.26 3261
5096.93 3154
5097.61 3113
5098.28 3021
5098.96 2956
5099.63 2922
5100.30 2851
5100.98 2902
5101.65 2992
5102.32 3000
5103.00 3011
5103.67 3096
5104.35 3141
5105.02 3057
5105.70 3097
5106.37 3050
5107.04 3061
5107.72 2971
5108.39 3024
5109.07 2977
5109.74 2854
5110.42 2821
5111.09 2832
5111.77 2900
5112.44 2886
5113.11 2835
5113.79 2916
5114.46 2980
5115.14 3037
5115.81 3070
5116.49 3149
5117.16 3450
5117.84 3702
5118.51 3919
5119.19 4125
5119.86 4427
5120.54 4504
5121.21 4312
5121.89 4233
5122.57 4088
5123.24 3887
5123.92 3605
5124.59 3412
5125.27 3295
5125.94 3099
5126.62 3031
5127.29 3036
5127.97 2998
5128.64 3090
5129.32 3101
5130.00 3051
5130.67 3162
5131.35 3136
5132.02 3027
5132.70 2973
5133.38 3070
5134.05 3072
5134.73 2906
5135.40 2924
5136.08 2918
5136.76 2890
5137.43 2852
5138.11 2980
5138.79 2947
5139.46 2877
5140.14 2967
5140.82 3005
5141.49 2969
5142.17 2911
5142.85 2917
5143.52 2846
5144.20 2770
5144.88 2832
5145.55 2820
5146.23 2828
5146.91 2866
5147.58 2992
5148.26 2864
5148.94 2850
5149.61 2902
5150.29 2966
5150.97 2869
5151.65 2762
5152.32 2809
5153.00 2767
5153.68 2754
5154.36 2735
5155.03 2781
5155.71 2839
5156.39 2850
5157.07 2906
5157.74 2876
5158.42 2932
5159.10 3012
5159.78 2985
5160.45 2861
5161.13 2888
5161.81 2838
5162.49 2775
5163.17 2696
5163.84 2713
5164.52 2804
5165.20 2778
5165.88 2806
5166.56 2787
5167.24 2854
5167.91 2834
5168.59 2779
5169.27 2663
5169.95 2693
5170.63 2712
5171.31 2645
5171.98 2570
5172.66 2591
5173.34 2610
5174.02 2574
5174.70 2586
5175.38 2634
5176.06 2663
5176.74 2714
5177.41 2773
5178.09 2699
5178.77 2719
5179.45 2750
5180.13 2703
5180.81 2847
5181.49 2761
5182.17 2735
5182.85 2725
5183.53 2656
5184.21 2624
5184.89 2676
5185.57 2606
5186.24 2619
5186.92 2619
5187.60 2535
5188.28 2586
5188.96 2524
5189.64 2507
5190.32 2547
5191.00 2540
5191.68 2489
5192.36 2454
5193.04 2483
5193.72 2527
5194.40 2534
5195.08 2465
5195.76 2509
5196.44 2538
5197.12 2540
5197.80 2508
5198.48 2590
5199.16 2565
5199.84 2593
5200.52 2607
5201.21 2675
5201.89 2686
5202.57 2677
5203.25 2629
5203.93 2636
5204.61 2637
5205.29 2639
5205.97 2722
5206.65 2672
5207.33 2703
5208.01 2643
5208.69 2645
5209.37 2740
5210.06 2611
5210.74 2596
5211.42 2625
5212.10 2621
5212.78 2600
5213.46 2532
5214.14 2544
5214.82 2524
5215.51 2529
5216.19 2506
5216.87 2509
5217.55 2495
5218.23 2602
5218.91 2519
5219.60 2458
5220.28 2459
5220.96 2482
5221.64 2547
5222.32 2553
5223.00 2538
5223.69 2518
5224.37 2508
5225.05 2466
5225.73 2467
5226.41 2503
5227.10 2451
5227.78 2523
5228.46 2456
5229.14 2521
5229.83 2412
5230.51 2501
5231.19 2551
5231.87 2547
5232.56 2592
5233.24 2557
5233.92 2588
5234.60 2624
5235.29 2612
5235.97 2652
5236.65 2653
5237.34 2737
5238.02 2695
5238.70 2781
5239.38 2843
5240.07 2873
5240.75 2816
5241.43 2860
5242.12 2924
5242.80 3005
5243.48 3034
5244.17 3013
5244.85 3051
5245.53 3014
5246.22 2916
5246.90 2936
5247.58 2929
5248.27 2903
5248.95 2870
5249.63 2874
5250.32 2750
5251.00 2756
5251.69 2739
5252.37 2857
5253.05 2702
5253.74 2660
5254.42 2640
5255.11 2630
5255.79 2608
5256.47 2542
5257.16 2524
5257.84 2442
5258.53 2440
5259.21 2438
5259.89 2482
5260.58 2610
5261.26 2562
5261.95 2628
5262.63 2685
5263.32 2747
5264.00 2775
5264.69 2771
5265.37 2746
5266.06 2640
5266.74 2648
5267.43 2675
5268.11 2717
5268.79 2704
5269.48 2736
5270.16 2740
5270.85 2738
5271.53 2674
5272.22 2603
5272.91 2559
5273.59 2595
5274.28 2567
5274.96 2557
5275.65 2585
5276.33 2566
5277.02 2558
5277.70 2582
5278.39 2696
5279.07 2677
5279.76 2697
5280.45 2771
5281.13 2903
5281.82 2967
5282.50 2924
5283.19 2904
5283.87 2793
5284.56 2858
5285.25 2856
5285.93 2649
5286.62 2729
5287.30 2689
5287.99 2578
5288.68 2536
5289.36 2541
5290.05 2568
5290.74 2644
5291.42 2527
5292.11 2572
5292.79 2618
5293.48 2583
5294.17 2604
5294.85 2606
5295.54 2702
5296.23 2730
5296.91 2850
5297.60 3019
5298.29 2959
5298.98 2993
5299.66 3014
5300.35 2998
5301.04 2975
5301.72 3008
5302.41 2946
5303.10 2946
5303.78 2976
5304.47 2932
5305.16 3019
5305.85 3136
5306.53 3045
5307.22 3084
5307.91 3013
5308.60 2927
5309.28 2943
5309.97 2943
5310.66 2931
5311.35 2940
5312.03 3003
5312.72 3075
5313.41 3275
5314.10 3246
5314.79 3352
5315.47 3424
5316.16 3562
5316.85 3580
5317.54 3554
5318.23 3476
5318.91 3562
5319.60 3466
5320.29 3363
5320.98 3271
5321.67 3123
5322.36 2975
5323.04 2950
5323.73 2735
5324.42 2726
5325.11 2662
5325.80 2610
5326.49 2584
5327.18 2585
5327.86 2526
5328.55 2627
5329.24 2574
5329.93 2527
5330.62 2553
5331.31 2521
5332.00 2522
5332.69 2545
5333.38 2531
5334.06 2583
5334.75 2523
5335.44 2587
5336.13 2613
5336.82 2600
5337.51 2567
5338.20 2558
5338.89 2651
5339.58 2633
5340.27 2606
5340.96 2607
5341.65 2617
5342.34 2677
5343.03 2691
5343.72 2614
5344.41 2677
5345.10 2750
5345.79 2705
5346.48 2828
5347.17 2790
5347.86 2877
5348.55 2856
5349.24 2950
5349.93 3057
5350.62 3034
5351.31 2982
5352.00 3005
5352.69 2988
5353.38 2979
5354.07 2966
5354.76 2850
5355.45 2796
5356.14 2793
5356.83 2789
5357.52 2746
5358.21 2826
5358.90 2762
5359.59 2747
5360.29 2785
5360.98 2795
5361.67 2871
5362.36 2992
5363.05 2914
5363.74 2740
5364.43 2754
5365.12 2798
5365.81 2687
5366.50 2559
5367.20 2593
5367.89 2534
5368.58 2518
5369.27 2509
5369.96 2471
5370.65 2534
5371.34 2494
5372.04 2545
5372.73 2539
5373.42 2454
5374.11 2485
5374.80 2459
5375.49 2386
5376.19 2447
5376.88 2490
5377.57 2469
5378.26 2395
5378.95 2437
5379.65 2502
5380.34 2404
5381.03 2340
5381.72 2381
5382.42 2401
5383.11 2377
5383.80 2385
5384.49 2389
5385.19 2442
5385.88 2537
5386.57 2527
5387.26 2620
5387.96 2636
5388.65 2659
5389.34 2666
5390.03 2743
5390.73 2616
5391.42 2574
5392.11 2641
5392.80 2588
5393.50 2588
5394.19 2543
5394.88 2530
5395.58 2498
5396.27 2479
5396.96 2419
5397.66 2485
5398.35 2486
5399.04 2462
5399.74 2483
5400.43 2484
5401.12 2458
5401.82 2454
5402.51 2499
5403.20 2436
5403.90 2382
5404.59 2408
5405.29 2385
5405.98 2379
5406.67 2307
5407.37 2422
5408.06 2420
5408.75 2348
5409.45 2363
5410.14 2421
5410.84 2351
5411.53 2415
5412.23 2415
5412.92 2407
5413.61 2448
5414.31 2457
5415.00 2455
5415.70 2383
5416.39 2432
5417.09 2446
5417.78 2436
5418.47 2437
5419.17 2417
5419.86 2474
5420.56 2606
5421.25 2572
5421.95 2596
5422.64 2602
5423.34 2580
5424.03 2589
5424.73 2542
5425.42 2542
5426.12 2514
5426.81 2495
5427.51 2547
5428.20 2506
5428.90 2526
5429.59 2531
5430.29 2549
5430.99 2475
5431.68 2500
5432.38 2435
5433.07 2449
5433.77 2524
5434.46 2487
5435.16 2408
5435.85 2460
5436.55 2536
5437.25 2587
5437.94 2601
5438.64 2514
5439.33 2553
5440.03 2579
5440.73 2607
5441.42 2684
5442.12 2699
5442.81 2673
5443.51 2639
5444.21 2691
5444.90 2697
5445.60 2936
5446.29 2972
5446.99 3051
5447.69 3110
5448.38 3265
5449.08 3254
5449.78 3226
5450.47 3200
5451.17 3087
5451.87 3030
5452.56 3057
5453.26 2995
5453.96 2944
5454.65 2966
5455.35 2996
5456.05 3020
5456.75 2931
5457.44 2919
5458.14 2850
5458.84 2779
5459.53 2922
5460.23 2845
5460.93 2956
5461.63 3040
5462.32 3031
5463.02 3178
5463.72 3224
5464.42 3344
5465.11 3316
5465.81 3165
5466.51 3183
5467.21 3178
5467.90 3008
5468.60 2941
5469.30 2862
5470.00 2790
5470.70 2724
5471.39 2699
5472.09 2665
5472.79 2635
5473.49 2674
5474.19 2661
5474.88 2745
5475.58 2813
5476.28 2748
5476.98 2767
5477.68 2877
5478.38 3009
5479.07 3056
5479.77 3190
5480.47 3404
5481.17 3482
5481.87 3385
5482.57 3282
5483.27 3255
5483.96 3218
5484.66 3056
5485.36 3000
5486.06 3066
5486.76 3027
5487.46 2936
5488.16 2992
5488.86 2915
5489.56 2949
5490.26 2888
5490.96 2968
5491.65 3002
5492.35 3032
5493.05 3113
5493.75 3154
5494.45 3211
5495.15 3215
5495.85 3213
5496.55 3218
5497.25 3225
5497.95 3206
5498.65 3298
5499.35 3560
5500.05 3884
5500.75 4167
5501.45 4457
5502.15 4508
5502.85 4516
5503.55 4194
5504.25 3839
5504.95 3543
5505.65 3333
5506.35 3176
5507.05 3122
5507.75 2963
5508.45 2878
5509.15 2830
5509.85 2859
5510.55 2803
5511.25 2678
5511.95 2780
5512.65 2770
5513.35 2776
5514.05 2787
5514.76 2849
5515.46 2927
5516.16 2863
5516.86 2904
5517.56 2878
5518.26 2788
5518.96 2750
5519.66 2815
5520.36 2852
5521.06 2826
5521.77 2784
5522.47 2826
5523.17 2757
5523.87 2635
5524.57 2656
5525.27 2607
5525.97 2540
5526.67 2531
5527.38 2515
5528.08 2492
5528.78 2479
5529.48 2513
5530.18 2462
5530.88 2482
5531.59 2457
5532.29 2511
5532.99 2480
5533.69 2528
5534.39 2517
5535.10 2527
5535.80 2553
5536.50 2549
5537.20 2557
5537.90 2610
5538.61 2697
5539.31 2585
5540.01 2566
5540.71 2494
5541.42 2507
5542.12 2568
5542.82 2594
5543.52 2491
5544.23 2447
5544.93 2451
5545.63 2469
5546.33 2426
5547.04 2409
5547.74 2412
5548.44 2435
5549.15 2376
5549.85 2460
5550.55 2504
5551.26 2478
5551.96 2401
5552.66 2348
5553.36 2429
5554.07 2419
5554.77 2382
5555.47 2364
5556.18 2403
5556.88 2404
5557.58 2341
5558.29 2441
5558.99 2458
5559.70 2468
5560.40 2491
5561.10 2530
5561.81 2565
5562.51 2665
5563.21 2731
5563.92 2855
5564.62 2797
5565.33 2890
5566.03 2809
5566.73 2735
5567.44 2667
5568.14 2644
5568.85 2643
5569.55 2631
5570.25 2586
5570.96 2600
5571.66 2486
5572.37 2459
5573.07 2416
5573.78 2477
5574.48 2483
5575.19 2473
5575.89 2443
5576.59 2495
5577.30 2491
5578.00 2444
5578.71 2460
5579.41 2422
5580.12 2381
5580.82 2349
5581.53 2349
5582.23 2344
5582.94 2289
5583.64 2340
5584.35 2347
5585.05 2387
5585.76 2450
5586.46 2348
5587.17 2421
5587.88 2419
5588.58 2447
5589.29 2457
5589.99 2476
5590.70 2461
5591.40 2484
5592.11 2433
5592.81 2380
5593.52 2434
5594.23 2372
5594.93 2376
5595.64 2394
5596.34 2322
5597.05 2342
5597.76 2289
5598.46 2305
5599.17 2274
5599.87 2221
5600.58 2333
5601.29 2329
5601.99 2319
5602.70 2293
5603.41 2347
5604.11 2305
5604.82 2363
5605.52 2390
5606.23 2371
5606.94 2343
5607.64 2381
5608.35 2308
5609.06 2355
5609.76 2384
5610.47 2375
5611.18 2342
5611.88 2395
5612.59 2356
5613.30 2332
5614.01 2330
5614.71 2287
5615.42 2289
5616.13 2318
5616.83 2270
5617.54 2308
5618.25 2283
5618.96 2255
5619.66 2275
5620.37 2313
5621.08 2316
5621.79 2220
5622.49 2299
5623.20 2394
5623.91 2347
5624.62 2269
5625.32 2222
5626.03 2256
5626.74 2355
5627.45 2363
5628.16 2321
5628.86 2370
5629.57 2352
5630.28 2307
5630.99 2315
5631.70 2288
5632.40 2278
5633.11 2329
5633.82 2323
5634.53 2305
5635.24 2324
5635.95 2333
5636.65 2356
5637.36 2480
5638.07 2440
5638.78 2416
5639.49 2508
5640.20 2574
5640.91 2555
5641.61 2584
5642.32 2437
5643.03 2393
5643.74 2391
5644.45 2382
5645.16 2391
5645.87 2347
5646.58 2329
5647.29 2365
5648.00 2374
5648.70 2322
5649.41 2376
5650.12 2424
5650.83 2477
5651.54 2439
5652.25 2434
5652.96 2392
5653.67 2427
5654.38 2561
5655.09 2540
5655.80 2510
5656.51 2588
5657.22 2627
5657.93 2690
5658.64 2627
5659.35 2684
5660.06 2654
5660.77 2569
5661.48 2578
5662.19 2529
5662.90 2539
5663.61 2457
5664.32 2395
5665.03 2408
5665.74 2367
5666.45 2390
5667.16 2352
5667.87 2446
5668.58 2437
5669.29 2331
5670.00 2391
5670.71 2470
5671.42 2512
5672.13 2436
5672.84 2398
5673.56 2390
5674.27 2370
5674.98 2424
5675.69 2476
5676.40 2368
5677.11 2334
5677.82 2352
5678.53 2323
5679.24 2351
5679.95 2329
5680.67 2391
5681.38 2360
5682.09 2392
5682.80 2358
5683.51 2331
5684.22 2347
5684.93 2307
5685.65 2252
5686.36 2251
5687.07 2315
5687.78 2277
5688.49 2213
5689.20 2273
5689.92 2306
5690.63 2247
5691.34 2288
5692.05 2352
5692.76 2395
5693.47 2316
5694.19 2285
5694.90 2311
5695.61 2293
5696.32 2288
5697.04 2247
5697.75 2333
5698.46 2248
5699.17 2249
5699.89 2208
5700.60 2234
5701.31 2212
5702.02 2188
5702.74 2196
5703.45 2212
5704.16 2212
5704.87 2159
5705.59 2141
5706.30 2240
5707.01 2234
5707.72 2203
5708.44 2184
5709.15 2192
5709.86 2178
5710.58 2099
5711.29 2072
5712.00 2119
5712.72 2157
5713.43 2214
5714.14 2145
5714.86 2112
5715.57 2195
5716.28 2142
5717.00 2173
5717.71 2212
5718.42 2121
5719.14 2163
5719.85 2180
5720.56 2263
5721.28 2260
5721.99 2291
5722.71 2199
5723.42 2268
5724.13 2292
5724.85 2206
5725.56 2258
5726.28 2315
5726.99 2329
5727.70 2326
5728.42 2300
5729.13 2294
5729.85 2278
5730.56 2279
5731.28 2265
5731.99 2224
5732.70 2277
5733.42 2238
5734.13 2231
5734.85 2230
5735.56 2192
5736.28 2240
5736.99 2286
5737.71 2282
5738.42 2281
5739.14 2300
5739.85 2304
5740.57 2172
5741.28 2156
5742.00 2117
5742.71 2179
5743.43 2183
5744.14 2186
5744.86 2166
5745.57 2126
5746.29 2192
5747.00 2212
5747.72 2175
5748.43 2194
5749.15 2179
5749.87 2283
5750.58 2225
5751.30 2265
5752.01 2343
5752.73 2353
5753.44 2263
5754.16 2404
5754.88 2403
5755.59 2391
5756.31 2403
5757.02 2375
5757.74 2460
5758.46 2469
5759.17 2397
5759.89 2406
5760.60 2439
5761.32 2510
5762.04 2470
5762.75 2527
5763.47 2507
5764.19 2547
5764.90 2516
5765.62 2534
5766.34 2557
5767.05 2590
5767.77 2587
5768.49 2738
5769.20 2930
5769.92 3205
5770.64 3399
5771.35 3577
5772.07 3605
5772.79 3492
5773.50 3300
5774.22 3096
5774.94 2898
5775.65 2785
5776.37 2709
5777.09 2692
5777.81 2646
5778.52 2627
5779.24 2676
5779.96 2606
5780.68 2618
5781.39 2605
5782.11 2660
5782.83 2626
5783.55 2675
5784.26 2614
5784.98 2662
5785.70 2646
5786.42 2601
5787.14 2604
5787.85 2606
5788.57 2539
5789.29 2519
5790.01 2502
5790.73 2482
5791.44 2376
5792.16 2359
5792.88 2399
5793.60 2401
5794.32 2406
5795.03 2444
5795.75 2372
5796.47 2331
5797.19 2394
5797.91 2347
5798.63 2434
5799.35 2506
5800.06 2538
5800.78 2575
5801.50 2556
5802.22 2567
5802.94 2555
5803.66 2546
5804.38 2505
5805.10 2491
5805.82 2458
5806.53 2449
5807.25 2567
5807.97 2593
5808.69 2616
5809.41 2603
5810.13 2584
5810.85 2688
5811.57 2594
5812.29 2441
5813.01 2419
5813.73 2431
5814.45 2373
5815.17 2312
5815.89 2327
5816.61 2413
5817.33 2318
5818.05 2311
5818.77 2281
5819.49 2344
5820.20 2396
5820.92 2379
5821.64 2465
5822.36 2518
5823.09 2456
5823.81 2625
5824.53 2593
5825.25 2526
5825.97 2500
5826.69 2437
5827.41 2394
5828.13 2338
5828.85 2335
5829.57 2343
5830.29 2346
5831.01 2286
5831.73 2269
5832.45 2276
5833.17 2249
5833.89 2348
5834.61 2289
5835.33 2252
5836.05 2260
5836.78 2255
5837.50 2224
5838.22 2280
5838.94 2232
5839.66 2277
5840.38 2291
5841.10 2315
5841.82 2337
5842.54 2307
5843.27 2284
5843.99 2264
5844.71 2276
5845.43 2306
5846.15 2321
5846.87 2269
5847.59 2305
5848.32 2253
5849.04 2271
5849.76 2247
5850.48 2278
5851.20 2303
5851.93 2404
5852.65 2314
5853.37 2358
5854.09 2354
5854.81 2316
5855.54 2277
5856.26 2292
5856.98 2319
5857.70 2252
5858.42 2232
5859.15 2291
5859.87 2256
5860.59 2281
5861.31 2338
5862.04 2244
5862.76 2317
5863.48 2360
5864.20 2359
5864.93 2303
5865.65 2333
5866.37 2270
5867.10 2286
5867.82 2329
5868.54 2319
5869.26 2323
5869.99 2312
5870.71 2386
5871.43 2332
5872.16 2284
5872.88 2344
5873.60 2373
5874.33 2391
5875.05 2402
5875.77 2308
5876.50 2274
5877.22 2263
5877.94 2307
5878.67 2293
5879.39 2274
5880.11 2304
5880.84 2297
5881.56 2340
5882.28 2355
5883.01 2437
5883.73 2345
5884.46 2471
5885.18 2562
5885.90 2669
5886.63 2655
5887.35 2657
5888.08 2579
5888.80 2601
5889.52 2552
5890.25 2536
5890.97 2460
5891.70 2440
5892.42 2416
5893.15 2385
5893.87 2399
5894.59 2393
5895.32 2390
5896.04 2313
5896.77 2200
5897.49 2306
5898.22 2298
5898.94 2302
5899.67 2380
5900.39 2288
5901.12 2331
5901.84 2240
5902.57 2347
5903.29 2331
5904.02 2342
5904.74 2288
5905.47 2375
5906.19 2389
5906.92 2323
5907.64 2333
5908.37 2292
5909.09 2387
5909.82 2357
5910.55 2374
5911.27 2347
5912.00 2414
5912.72 2462
5913.45 2523
5914.17 2398
5914.90 2397
5915.63 2438
5916.35 2463
5917.08 2502
5917.80 2487
5918.53 2558
5919.25 2549
5919.98 2559
5920.71 2584
5921.43 2446
5922.16 2505
5922.89 2600
5923.61 2657
5924.34 2596
5925.06 2563
5925.79 2662
5926.52 2665
5927.24 2737
5927.97 2780
5928.70 2858
5929.42 2762
5930.15 2750
5930.88 2823
5931.60 2868
5932.33 2846
5933.06 2767
5933.78 2848
5934.51 2813
5935.24 2939
5935.97 2917
5936.69 2957
5937.42 2961
5938.15 2958
5938.87 3027
5939.60 3060
5940.33 3052
5941.06 3178
5941.78 3170
5942.51 3128
5943.24 3182
5943.97 3251
5944.69 3271
5945.42 3296
5946.15 3259
5946.88 3263
5947.60 3214
5948.33 3372
5949.06 3477
5949.79 3533
5950.52 3637
5951.24 3712
5951.97 3849
5952.70 4026
5953.43 4153
5954.16 4217
5954.88 4296
5955.61 4200
5956.34 4073
5957.07 3939
5957.80 3962
5958.53 3991
5959.25 4013
5959.98 4086
5960.71 4062
5961.44 4030
5962.17 3937
5962.90 3975
5963.63 4154
5964.36 4205
5965.08 4225
5965.81 4394
5966.54 4497
5967.27 4700
5968.00 4952
5968.73 4991
5969.46 4961
5970.19 4868
5970.92 4812
5971.65 4759
5972.37 4686
5973.10 4506
5973.83 4616
5974.56 4480
5975.29 4487
5976.02 4512
5976.75 4549
5977.48 4568
5978.21 4589
5978.94 4732
5979.67 4839
5980.40 4828
5981.13 4914
5981.86 5068
5982.59 5069
5983.32 5124
5984.05 5188
5984.78 5294
5985.51 5262
5986.24 5330
5986.97 5304
5987.70 5251
5988.43 5349
5989.16 5439
5989.89 5394
5990.62 5527
5991.35 5648
5992.08 5822
5992.81 5760
5993.54 5863
5994.27 5976
5995.00 6002
5995.74 5946
5996.47 6049
5997.20 6045
5997.93 6046
5998.66 6024
5999.39 5997
6000.12 5863
6000.85 5817
6001.58 5812
6002.31 5560
6003.04 5558
6003.78 5360
6004.51 5303
6005.24 5345
6005.97 5197
6006.70 5236
6007.43 5330
6008.16 5349
6008.90 5700
6009.63 6154
6010.36 6793
6011.09 7987
6011.82 9402
6012.55 10850
6013.29 12194
6014.02 13371
6014.75 14179
6015.48 14147
6016.21 13700
6016.95 12875
6017.68 11783
6018.41 10476
6019.14 9172
6019.87 8074
6020.61 7206
6021.34 6396
6022.07 5848
6022.80 5375
6023.54 5024
6024.27 4719
6025.00 4513
6025.73 4468
6026.47 4455
6027.20 4354
6027.93 4313
6028.66 4381
6029.40 4299
6030.13 4299
6030.86 4304
6031.59 4391
6032.33 4284
6033.06 4188
6033.79 4070
6034.53 3903
6035.26 3871
6035.99 3781
6036.73 3766
6037.46 3841
6038.19 3896
6038.93 3876
6039.66 3945
6040.39 3916
6041.13 4004
6041.86 4085
6042.59 4157
6043.33 4148
6044.06 4155
6044.79 4158
6045.53 4121
6046.26 4128
6047.00 4148
6047.73 4097
6048.46 4200
6049.20 4201
6049.93 4256
6050.67 4422
6051.40 4576
6052.13 4706
6052.87 4877
6053.60 4984
6054.34 5099
6055.07 5090
6055.81 5017
6056.54 4776
6057.27 4636
6058.01 4505
6058.74 4418
6059.48 4275
6060.21 4060
6060.95 4137
6061.68 4145
6062.42 4099
6063.15 4014
6063.89 3946
6064.62 4084
6065.36 4065
6066.09 4012
6066.83 3940
6067.56 3929
6068.30 3949
6069.03 3873
6069.77 3675
6070.50 3646
6071.24 3684
6071.97 3649
6072.71 3689
6073.44 3603
6074.18 3543
6074.91 3554
6075.65 3641
6076.39 3644
6077.12 3606
6077.86 3505
6078.59 3448
6079.33 3405
6080.06 3431
6080.80 3423
6081.54 3395
6082.27 3477
6083.01 3490
6083.74 3479
6084.48 3354
6085.22 3307
6085.95 3305
6086.69 3307
6087.42 3339
6088.16 3322
6088.90 3350
6089.63 3341
6090.37 3363
6091.11 3380
6091.84 3377
6092.58 3396
6093.32 3428
6094.05 3473
6094.79 3295
6095.53 3148
6096.26 3173
6097.00 3286
6097.74 3226
6098.47 3210
6099.21 3125
6099.95 3001
6100.69 3131
6101.42 3096
6102.16 3093
6102.90 3078
6103.63 3064
6104.37 3081
6105.11 3137
6105.85 3111
6106.58 3106
6107.32 3078
6108.06 3134
6108.80 3070
6109.53 3015
6110.27 2926
6111.01 2890
6111.75 3037
6112.49 3017
6113.22 3066
6113.96 3168
6114.70 3052
6115.44 3077
6116.17 3090
6116.91 3149
6117.65 3087
6118.39 3115
6119.13 3073
6119.87 3110
6120.60 3078
6121.34 3110
6122.08 3133
6122.82 3118
6123.56 3150
6124.30 3100
6125.03 3090
6125.77 3152
6126.51 3184
6127.25 3148
6127.99 3154
6128.73 3088
6129.47 3105
6130.21 3247
6130.94 3182
6131.68 3116
6132.42 3251
6133.16 3262
6133.90 3290
6134.64 3239
6135.38 3309
6136.12 3277
6136.86 3303
6137.60 3266
6138.34 3361
6139.08 3399
6139.81 3317
6140.55 3415
6141.29 3477
6142.03 3521
6142.77 3385
6143.51 3434
6144.25 3391
6144.99 3421
6145.73 3372
6146.47 3395
6147.21 3468
6147.95 3489
6148.69 3583
6149.43 3505
6150.17 3539
6150.91 3567
6151.65 3608
6152.39 3566
6153.13 3577
6153.87 3647
6154.61 3655
6155.35 3812
6156.09 3813
6156.83 3787
6157.58 3889
6158.32 3920
6159.06 3930
6159.80 3967
6160.54 3962
6161.28 4066
6162.02 4173
6162.76 4199
6163.50 4384
6164.24 4703
6164.98 4787
6165.72 4943
6166.46 5158
6167.21 5209
6167.95 5313
6168.69 5385
6169.43 5400
6170.17 5415
6170.91 5273
6171.65 5137
6172.39 5050
6173.14 4961
6173.88 5024
6174.62 4885
6175.36 4740
6176.10 4772
6176.84 4748
6177.59 4829
6178.33 4814
6179.07 4746
6179.81 4785
6180.55 4784
6181.30 4866
6182.04 4947
6182.78 4867
6183.52 4942
6184.26 5030
6185.01 4969
6185.75 4988
6186.49 5076
6187.23 4971
6187.97 5095
6188.72 5259
6189.46 5401
6190.20 5463
6190.94 5687
6191.69 5859
6192.43 6072
6193.17 6093
6193.92 6132
6194.66 6064
6195.40 6200
6196.14 6187
6196.89 6045
6197.63 6002
6198.37 5994
6199.12 5983
6199.86 5972
6200.60 5964
6201.34 5980
6202.09 6050
6202.83 6224
6203.57 6493
6204.32 6974
6205.06 7957
6205.80 9163
6206.55 11070
6207.29 13746
6208.03 16815
6208.78 19784
6209.52 22016
6210.27 23210
6211.01 23129
6211.75 21844
6212.50 20097
6213.24 17711
6213.98 15219
6214.73 12800
6215.47 10703
6216.22 9144
6216.96 7710
6217.71 6777
6218.45 6090
6219.19 5596
6219.94 5242
6220.68 5056
6221.43 4791
6222.17 4667
6222.92 4549
6223.66 4474
6224.40 4327
6225.15 4282
6225.89 4246
6226.64 4106
6227.38 4033
6228.13 3944
6228.87 3731
6229.62 3469
6230.36 3441
6231.11 3370
6231.85 3425
6232.60 3373
6233.34 3482
6234.09 3572
6234.83 3583
6235.58 3726
6236.32 3791
6237.07 3764
6237.81 3779
6238.56 3827
6239.30 3908
6240.05 4003
6240.80 4004
6241.54 4212
6242.29 4229
6243.03 4263
6243.78 4278
6244.52 4434
6245.27 4646
6246.02 4769
6246.76 4843
6247.51 5016
6248.25 5002
6249.00 4998
6249.75 4931
6250.49 4798
6251.24 4752
6251.98 4726
6252.73 4536
6253.48 4432
6254.22 4370
6254.97 4256
6255.72 4193
6256.46 4089
6257.21 4074
6257.95 4080
6258.70 4079
6259.45 4001
6260.19 4068
6260.94 3977
6261.69 3975
6262.43 3951
6263.18 3853
6263.93 3766
6264.68 3723
6265.42 3745
6266.17 3652
6266.92 3586
6267.66 3603
6268.41 3722
6269.16 3718
6269.91 3694
6270.65 3745
6271.40 3805
6272.15 3793
6272.89 3789
6273.64 3753
6274.39 3821
6275.14 3905
6275.88 3925
6276.63 4090
6277.38 4000
6278.13 4067
6278.88 4058
6279.62 4025
6280.37 3971
6281.12 3794
6281.87 3728
6282.62 3661
6283.36 3490
6284.11 3438
6284.86 3418
6285.61 3366
6286.36 3384
6287.10 3340
6287.85 3271
6288.60 3240
6289.35 3318
6290.10 3250
6290.85 3233
6291.59 3227
6292.34 3141
6293.09 3133
6293.84 3184
6294.59 3225
6295.34 3238
6296.09 3266
6296.84 3348
6297.58 3394
6298.33 3405
6299.08 3343
6299.83 3313
6300.58 3155
6301.33 3056
6302.08 3007
6302.83 3072
6303.58 3107
6304.33 3078
6305.08 3091
6305.83 3052
6306.58 3083
6307.32 2996
6308.07 3021
6308.82 3074
6309.57 3001
6310.32 2975
6311.07 2933
6311.82 2899
6312.57 2932
6313.32 2993
6314.07 3008
6314.82 3027
6315.57 3014
6316.32 3032
6317.07 3019
6317.82 3057
6318.57 3094
6319.32 3080
6320.07 3027
6320.82 3018
6321.57 3055
6322.32 2983
6323.07 2940
6323.82 2853
6324.58 2865
6325.33 2755
6326.08 2698
6326.83 2749
6327.58 2730
6328.33 2691
6329.08 2721
6329.83 2639
6330.58 2642
6331.33 2699
6332.08 2640
6332.83 2776
6333.58 2677
6334.34 2646
6335.09 2651
6335.84 2725
6336.59 2660
6337.34 2712
6338.09 2768
6338.84 2732
6339.59 2677
6340.35 2777
6341.10 2715
6341.85 2739
6342.60 2744
6343.35 2697
6344.10 2693
6344.86 2721
6345.61 2707
6346.36 2726
6347.11 2742
6347.86 2777
6348.62 2870
6349.37 2860
6350.12 2796
6350.87 2877
6351.62 2909
6352.38 2975
6353.13 3047
6353.88 3086
6354.63 3039
6355.38 3071
6356.14 3011
6356.89 3024
6357.64 3003
6358.39 2952
6359.15 2905
6359.90 2770
6360.65 2731
6361.40 2713
6362.16 2811
6362.91 2721
6363.66 2741
6364.42 2751
6365.17 2745
6365.92 2792
6366.67 2822
6367.43 2903
6368.18 2935
6368.93 3006
6369.69 3036
6370.44 2913
6371.19 2905
6371.95 2915
6372.70 2725
6373.45 2608
6374.21 2697
6374.96 2741
6375.71 2711
6376.47 2751
6377.22 2709
6377.98 2766
6378.73 2818
6379.48 2754
6380.24 2727
6380.99 2721
6381.74 2763
6382.50 2778
6383.25 2821
6384.01 2877
6384.76 2782
6385.51 2724
6386.27 2787
6387.02 2746
6387.78 2678
6388.53 2657
6389.29 2642
6390.04 2583
6390.79 2630
6391.55 2591
6392.30 2638
6393.06 2578
6393.81 2595
6394.57 2612
6395.32 2609
6396.08 2586
6396.83 2676
6397.59 2668
6398.34 2633
6399.10 2557
6399.85 2577
6400.61 2572
6401.36 2566
6402.12 2553
6402.87 2492
6403.63 2505
6404.38 2505
6405.14 2450
6405.89 2569
6406.65 2580
6407.40 2584
6408.16 2564
6408.91 2496
6409.67 2590
6410.43 2575
6411.18 2566
6411.94 2607
6412.69 2582
6413.45 2565
6414.20 2583
6414.96 2610
6415.72 2516
6416.47 2512
6417.23 2569
6417.98 2614
6418.74 2570
6419.50 2502
6420.25 2506
6421.01 2567
6421.77 2623
6422.52 2597
6423.28 2491
6424.03 2520
6424.79 2547
6425.55 2546
6426.30 2537
6427.06 2508
6427.82 2594
6428.57 2566
6429.33 2583
6430.09 2705
6430.84 2743
6431.60 2681
6432.36 2662
6433.11 2728
6433.87 2767
6434.63 2704
6435.39 2645
6436.14 2610
6436.90 2721
6437.66 2640
6438.41 2706
6439.17 2751
6439.93 2766
6440.69 2796
6441.44 2786
6442.20 2796
6442.96 2767
6443.72 2850
6444.47 2858
6445.23 2823
6445.99 2922
6446.75 2879
6447.50 2944
6448.26 2985
6449.02 2967
6449.78 2925
6450.54 3052
6451.29 3091
6452.05 3076
6452.81 3054
6453.57 3039
6454.33 3018
6455.08 3058
6455.84 3065
6456.60 3078
6457.36 3057
6458.12 3021
6458.88 3080
6459.64 3043
6460.39 2979
6461.15 3027
6461.91 3136
6462.67 3106
6463.43 3103
6464.19 3134
6464.95 3176
6465.70 3360
6466.46 3353
6467.22 3327
6467.98 3430
6468.74 3473
6469.50 3430
6470.26 3496
6471.02 3507
6471.78 3465
6472.54 3463
6473.30 3453
6474.05 3434
6474.81 3452
6475.57 3575
6476.33 3621
6477.09 3615
6477.85 3606
6478.61 3736
6479.37 3760
6480.13 3721
6480.89 3856
6481.65 3920
6482.41 3897
6483.17 4053
6483.93 4146
6484.69 4225
6485.45 4216
6486.21 4299
6486.97 4407
6487.73 4523
6488.49 4660
6489.25 4618
6490.01 4548
6490.77 4584
6491.53 4642
6492.29 4575
6493.05 4589
6493.81 4629
6494.57 4546
6495.33 4589
6496.10 4545
6496.86 4445
6497.62 4425
6498.38 4387
6499.14 4334
6499.90 4312
6500.66 4307
6501.42 4384
6502.18 4411
6502.94 4541
6503.70 4775
6504.47 5113
6505.23 5773
6505.99 6886
6506.75 8438
6507.51 10309
6508.27 12322
6509.03 13501
6509.79 14139
6510.56 14170
6511.32 13374
6512.08 12319
6512.84 10941
6513.60 9548
6514.36 8190
6515.13 7086
6515.89 6322
6516.65 5660
6517.41 5243
6518.17 4995
6518.94 4860
6519.70 4682
6520.46 4640
6521.22 4602
6521.98 4607
6522.75 4555
6523.51 4611
6524.27 4726
6525.03 4765
6525.79 4923
6526.56 5109
6527.32 5239
6528.08 5407
6528.84 5510
6529.61 5585
6530.37 5389
6531.13 5332
6531.90 5293
6532.66 5167
6533.42 5285
6534.18 5507
6534.95 6079
6535.71 6517
6536.47 7018
6537.24 7387
6538.00 7404
6538.76 7110
6539.53 6726
6540.29 6323
6541.05 5890
6541.82 5502
6542.58 5106
6543.34 4867
6544.11 4796
6544.87 4634
6545.63 4556
6546.40 4562
6547.16 4599
6547.92 4692
6548.69 4661
6549.45 4497
6550.21 4477
6550.98 4305
6551.74 4305
6552.51 4296
6553.27 4325
6554.03 4236
6554.80 4198
6555.56 4193
6556.33 4197
6557.09 4200
6557.85 4148
6558.62 4210
6559.38 4309
6560.15 4199
6560.91 4247
6561.68 4306
6562.44 4507
6563.21 4505
6563.97 4484
6564.74 4541
6565.50 4534
6566.26 4495
6567.03 4525
6567.79 4462
6568.56 4513
6569.32 4447
6570.09 4452
6570.85 4492
6571.62 4512
6572.38 4492
6573.15 4537
6573.91 4634
6574.68 4640
6575.44 4592
6576.21 4566
6576.98 4671
6577.74 4622
6578.51 4567
6579.27 4653
6580.04 4638
6580.80 4534
6581.57 4639
6582.33 4704
6583.10 4789
6583.87 4830
6584.63 4879
6585.40 4939
6586.16 4873
6586.93 4843
6587.70 4717
6588.46 4672
6589.23 4652
6589.99 4708
6590.76 4743
6591.53 4852
6592.29 4974
6593.06 5211
6593.82 5383
6594.59 5710
6595.36 5938
6596.12 6123
6596.89 6167
6597.66 6065
6598.42 5924
6599.19 5797
6599.96 5793
6600.72 5420
6601.49 5202
6602.26 5085
6603.02 4807
6603.79 4719
6604.56 4593
6605.33 4473
6606.09 4461
6606.86 4341
6607.63 4352
6608.39 4454
6609.16 4496
6609.93 4530
6610.70 4547
6611.46 4560
6612.23 4449
6613.00 4404
6613.77 4386
6614.53 4300
6615.30 4205
6616.07 4240
6616.84 4277
6617.60 4269
6618.37 4271
6619.14 4367
6619.91 4389
6620.68 4669
6621.44 4911
6622.21 5160
6622.98 5270
6623.75 5386
6624.52 5586
6625.28 5512
6626.05 5225
6626.82 5224
6627.59 5021
6628.36 4904
6629.13 4673
6629.89 4512
6630.66 4360
6631.43 4413
6632.20 4447
6632.97 4525
6633.74 4624
6634.51 4705
6635.27 4856
6636.04 5102
6636.81 5081
6637.58 5272
6638.35 5356
6639.12 5347
6639.89 5435
6640.66 5549
6641.43 5694
6642.19 5859
6642.96 6006
6643.73 5942
6644.50 5728
6645.27 5429
6646.04 5215
6646.81 4946
6647.58 4654
6648.35 4422
6649.12 4152
6649.89 4047
6650.66 3955
6651.43 3870
6652.20 3770
6652.97 3732
6653.74 3675
6654.51 3636
6655.28 3635
6656.05 3642
6656.82 3583
6657.59 3625
6658.36 3579
6659.13 3598
6659.90 3604
6660.67 3569
6661.44 3596
6662.21 3620
6662.98 3578
6663.75 3566
6664.52 3650
6665.29 3593
6666.06 3468
6666.83 3486
6667.60 3470
6668.37 3596
6669.14 3577
6669.91 3629
6670.68 3696
6671.46 3706
6672.23 3751
6673.00 3789
6673.77 3827
6674.54 3705
6675.31 3651
6676.08 3679
6676.85 3691
6677.62 3623
6678.40 3578
6679.17 3632
6679.94 3613
6680.71 3575
6681.48 3652
6682.25 3728
6683.02 3664
6683.80 3733
6684.57 3848
6685.34 3847
6686.11 3835
6686.88 4004
6687.65 4027
6688.43 4024
6689.20 3944
6689.97 3721
6690.74 3702
6691.51 3577
6692.29 3425
6693.06 3350
6693.83 3267
6694.60 3274
6695.37 3258
6696.15 3177
6696.92 3240
6697.69 3167
6698.46 3220
6699.24 3211
6700.01 3226
6700.78 3267
6701.55 3203
6702.33 3306
6703.10 3233
6703.87 3139
6704.64 3114
6705.42 3109
6706.19 3069
6706.96 3065
6707.74 2981
6708.51 3005
6709.28 2982
6710.06 2933
6710.83 2937
6711.60 2921
6712.37 2878
6713.15 2899
6713.92 2841
6714.69 2846
6715.47 2875
6716.24 2906
6717.01 2870
6717.79 2861
6718.56 2786
6719.34 2811
6720.11 2683
6720.88 2690
6721.66 2744
6722.43 2768
6723.20 2753
6723.98 2790
6724.75 2803
6725.53 2778
6726.30 2737
6727.07 2703
6727.85 2742
6728.62 2729
6729.40 2722
6730.17 2737
6730.95 2765
6731.72 2717
6732.49 2685
6733.27 2656
6734.04 2739
6734.82 2750
6735.59 2691
6736.37 2755
6737.14 2750
6737.92 2782
6738.69 2795
6739.47 2787
6740.24 2823
6741.01 2862
6741.79 2785
6742.56 2802
6743.34 2817
6744.11 2789
6744.89 2841
6745.67 2804
6746.44 2816
6747.22 2765
6747.99 2791
6748.77 2865
6749.54 2950
6750.32 2961
6751.09 2905
6751.87 3035
6752.64 3169
6753.42 3239
6754.19 3288
6754.97 3327
6755.75 3377
6756.52 3299
6757.30 3157
6758.07 3090
6758.85 3022
6759.63 2929
6760.40 2929
6761.18 2866
6761.95 2804
6762.73 2785
6763.51 2811
6764.28 2883
6765.06 2802
6765.83 2808
6766.61 2857
6767.39 2983
6768.16 3032
6768.94 2975
6769.72 2931
6770.49 2965
6771.27 2973
6772.05 2914
6772.82 2900
6773.60 2772
6774.38 2797
6775.15 2748
6775.93 2714
6776.71 2791
6777.48 2704
6778.26 2678
6779.04 2672
6779.82 2670
6780.59 2650
6781.37 2620
6782.15 2622
6782.92 2629
6783.70 2640
6784.48 2524
6785.26 2573
6786.03 2506
6786.81 2578
6787.59 2582
6788.37 2518
6789.14 2453
6789.92 2461
6790.70 2465
6791.48 2432
6792.25 2415
6793.03 2454
6793.81 2407
6794.59 2399
6795.37 2473
6796.14 2432
6796.92 2393
6797.70 2396
6798.48 2519
6799.26 2522
6800.04 2451
6800.81 2485
6801.59 2533
6802.37 2570
6803.15 2508
6803.93 2448
6804.71 2479
6805.48 2537
6806.26 2554
6807.04 2496
6807.82 2538
6808.60 2473
6809.38 2513
6810.16 2534
6810.94 2424
6811.71 2403
6812.49 2426
6813.27 2399
6814.05 2443
6814.83 2435
6815.61 2462
6816.39 2411
6817.17 2448
6817.95 2446
6818.73 2369
6819.51 2489
6820.29 2499
6821.07 2491
6821.84 2380
6822.62 2483
6823.40 2585
6824.18 2504
6824.96 2494
6825.74 2519
6826.52 2424
6827.30 2483
6828.08 2482
6828.86 2427
6829.64 2487
6830.42 2460
6831.20 2394
6831.98 2430
6832.76 2390
6833.54 2459
6834.32 2466
6835.10 2584
6835.88 2635
6836.66 2749
6837.44 3041
6838.22 3280
6839.01 3626
6839.79 3681
6840.57 3625
6841.35 3644
6842.13 3520
6842.91 3449
6843.69 3158
6844.47 3046
6845.25 2915
6846.03 2814
6846.81 2726
6847.59 2693
6848.37 2815
6849.16 2920
6849.94 3058
6850.72 3189
6851.50 3374
6852.28 3462
6853.06 3416
6853.84 3330
6854.62 3252
6855.41 3196
6856.19 3095
6856.97 2918
6857.75 2839
6858.53 2726
6859.31 2694
6860.10 2716
6860.88 2705
6861.66 2567
6862.44 2524
6863.22 2640
6864.00 2651
6864.79 2622
6865.57 2609
6866.35 2643
6867.13 2728
6867.91 2654
6868.70 2653
6869.48 2674
6870.26 2763
6871.04 2769
6871.83 2833
6872.61 2856
6873.39 2960
6874.17 2898
6874.96 2879
6875.74 2876
6876.52 2898
6877.30 2938
6878.09 2915
6878.87 3047
6879.65 3065
6880.43 3198
6881.22 3445
6882.00 3536
6882.78 3732
6883.57 3796
6884.35 3835
6885.13 3741
6885.92 3661
6886.70 3690
6887.48 3722
6888.27 3841
6889.05 3873
6889.83 3981
6890.62 4040
6891.40 3969
6892.18 3750
6892.97 3652
6893.75 3488
6894.53 3396
6895.32 3336
6896.10 3284
6896.88 3271
6897.67 3271
6898.45 3243
6899.24 3216
6900.02 3233
6900.80 3244
6901.59 3251
6902.37 3197
6903.16 3229
6903.94 3075
6904.73 3072
6905.51 3151
6906.29 3066
6907.08 3062
6907.86 2991
6908.65 2987
6909.43 3003
6910.22 2947
6911.00 2917
6911.79 2922
6912.57 2964
6913.35 2946
6914.14 2929
6914.92 2961
6915.71 2967
6916.49 3048
6917.28 2967
6918.06 2959
6918.85 2948
6919.63 2992
6920.42 3057
6921.20 3031
6921.99 2987
6922.78 3026
6923.56 3109
6924.35 3187
6925.13 3150
6925.92 3131
6926.70 3168
6927.49 3229
6928.27 3270
6929.06 3256
6929.84 3305
6930.63 3273
6931.42 3358
6932.20 3376
6932.99 3376
6933.77 3352
6934.56 3255
6935.35 3269
6936.13 3322
6936.92 3284
6937.70 3305
6938.49 3419
6939.28 3565
6940.06 3629
6940.85 3721
6941.63 3918
6942.42 4117
6943.21 4192
6943.99 4341
6944.78 4452
6945.57 4429
6946.35 4439
6947.14 4512
6947.93 4571
6948.71 4505
6949.50 4429
6950.29 4460
6951.07 4440
6951.86 4249
6952.65 4187
6953.44 4128
6954.22 3996
6955.01 4004
6955.80 3984
6956.58 3968
6957.37 3932
6958.16 4004
6958.95 4013
6959.73 3956
6960.52 4028
6961.31 4119
6962.09 4108
6962.88 4150
6963.67 4223
6964.46 4341
6965.25 4354
6966.03 4424
6966.82 4539
6967.61 4828
6968.40 4943
6969.18 5134
6969.97 5156
6970.76 5298
6971.55 5377
6972.34 5302
6973.12 5220
6973.91 5208
6974.70 5318
6975.49 5255
6976.28 5247
6977.07 5120
6977.85 5224
6978.64 5516
6979.43 5661
6980.22 5852
6981.01 6391
6981.80 7096
6982.59 8021
6983.37 9438
6984.16 11223
6984.95 13159
6985.74 15004
6986.53 16236
6987.32 16696
6988.11 16521
6988.90 15687
6989.69 14107
6990.47 12418
6991.26 10812
6992.05 9356
6992.84 8049
6993.63 6970
6994.42 6139
6995.21 5461
6996.00 4963
6996.79 4605
6997.58 4298
6998.37 4228
6999.16 4018
6999.95 3863
7000.74 3814
7001.53 3829
7002.32 3810
7003.11 3731
7003.90 3581
7004.69 3524
7005.48 3462
7006.27 3452
7007.06 3303
7007.85 3233
7008.64 3351
7009.43 3396
7010.22 3477
7011.01 3567
7011.80 3823
7012.59 3938
7013.38 4054
7014.17 4093
7014.96 4122
7015.75 3975
7016.54 3934
7017.33 3931
7018.12 3789
7018.91 3671
7019.70 3615
7020.49 3513
7021.28 3615
7022.07 3762
7022.87 3874
7023.66 3862
7024.45 3961
7025.24 4016
7026.03 4105
7026.82 4183
7027.61 4208
7028.40 4286
7029.19 4217
7029.99 4210
7030.78 4159
7031.57 4010
7032.36 3822
7033.15 3711
7033.94 3623
7034.74 3463
7035.53 3524
7036.32 3548
7037.11 3472
7037.90 3452
7038.69 3459
7039.49 3509
7040.28 3514
7041.07 3479
7041.86 3534
7042.65 3679
7043.45 3634
7044.24 3652
7045.03 3642
7045.82 3713
7046.61 3649
7047.41 3620
7048.20 3628
7048.99 3724
7049.78 3820
7050.58 3822
7051.37 3962
7052.16 3951
7052.95 3874
7053.75 3822
7054.54 3729
7055.33 3602
7056.13 3469
7056.92 3411
7057.71 3421
7058.50 3498
7059.30 3514
7060.09 3415
7060.88 3425
7061.68 3511
7062.47 3425
7063.26 3417
7064.06 3363
7064.85 3317
7065.64 3243
7066.44 3203
7067.23 3163
7068.02 3153
7068.82 3182
7069.61 3132
7070.40 3127
7071.20 3166
7071.99 3125
7072.78 3205
7073.58 3146
7074.37 3126
7075.17 3157
7075.96 3082
7076.75 3055
7077.55 2945
7078.34 2967
7079.14 2973
7079.93 2997
7080.72 2984
7081.52 2939
7082.31 2887
7083.11 2919
7083.90 2890
7084.70 2912
7085.49 2939
7086.28 2924
7087.08 3046
7087.87 3058
7088.67 3102
7089.46 3046
7090.26 3029
7091.05 3012
7091.85 2953
7092.64 2926
7093.44 2866
7094.23 2795
7095.03 2764
7095.82 2760
7096.62 2735
7097.41 2728
7098.21 2711
7099.00 2729
7099.80 2749
7100.59 2660
7101.39 2686
7102.18 2743
7102.98 2722
7103.77 2716
7104.57 2679
7105.37 2647
7106.16 2564
7106.96 2570
7107.75 2523
7108.55 2549
7109.34 2469
7110.14 2416
7110.94 2361
7111.73 2387
7112.53 2447
7113.32 2333
7114.12 2290
7114.92 2343
7115.71 2368
7116.51 2362
7117.30 2386
7118.10 2451
7118.90 2472
7119.69 2472
7120.49 2448
7121.29 2531
7122.08 2490
7122.88 2443
7123.68 2397
7124.47 2410
7125.27 2386
7126.07 2367
7126.86 2377
7127.66 2378
7128.46 2367
7129.25 2390
7130.05 2398
7130.85 2476
7131.64 2392
7132.44 2401
7133.24 2419
7134.04 2353
7134.83 2362
7135.63 2331
7136.43 2347
7137.23 2279
7138.02 2253
7138.82 2248
7139.62 2204
7140.42 2310
7141.21 2277
7142.01 2308
7142.81 2190
7143.61 2199
7144.40 2182
7145.20 2244
7146.00 2252
7146.80 2175
7147.59 2194
7148.39 2214
7149.19 2228
7149.99 2222
7150.79 2253
7151.59 2206
7152.38 2229
7153.18 2194
7153.98 2204
7154.78 2265
7155.58 2282
7156.38 2269
7157.17 2316
7157.97 2232
7158.77 2227
7159.57 2184
7160.37 2141
7161.17 2167
7161.97 2142
7162.76 2136
7163.56 2153
7164.36 2120
7165.16 2137
7165.96 2131
7166.76 2093
7167.56 2132
7168.36 2215
7169.16 2135
7169.96 2140
7170.75 2155
7171.55 2157
7172.35 2114
7173.15 2097
7173.95 2045
7174.75 2013
7175.55 2010
7176.35 1978
7177.15 2028
7177.95 2009
7178.75 1978
7179.55 2063
7180.35 2085
7181.15 2075
7181.95 2065
7182.75 2022
7183.55 2050
7184.35 2032
7185.15 2065
7185.95 1992
7186.75 2027
7187.55 1948
7188.35 2000
7189.15 1964
7189.95 1925
7190.75 1936
7191.55 1949
7192.35 1931
7193.15 1920
7193.95 1954
7194.75 1971
7195.55 2043
7196.35 2063
7197.15 2013
7197.95 2060
7198.76 2102
7199.56 2081
7200.36 2048
7201.16 2085
7201.96 2077
7202.76 2030
7203.56 2053
7204.36 2029
7205.16 1974
7205.96 1957
7206.77 1983
7207.57 1905
7208.37 1948
7209.17 1938
7209.97 1918
7210.77 1999
7211.57 2005
7212.38 2023
7213.18 2077
7213.98 2047
7214.78 2073
7215.58 2033
7216.38 1979
7217.19 1940
7217.99 1952
7218.79 1947
7219.59 1924
7220.39 1997
7221.20 2006
7222.00 1995
7222.80 2027
7223.60 2035
7224.40 1980
7225.21 1978
7226.01 2017
7226.81 2037
7227.61 1997
7228.42 1955
7229.22 2025
7230.02 2009
7230.82 1949
7231.63 1975
7232.43 1968
7233.23 1979
7234.03 2006
7234.84 2061
7235.64 2103
7236.44 2149
7237.25 2242
7238.05 2270
7238.85 2227
7239.65 2245
7240.46 2157
7241.26 2169
7242.06 2132
7242.87 2044
7243.67 2061
7244.47 2070
7245.28 2045
7246.08 1981
7246.88 1982
7247.69 1932
7248.49 2029
7249.30 2043
7250.10 1996
7250.90 2014
7251.71 1989
7252.51 1983
7253.31 1980
7254.12 1948
7254.92 1982
7255.73 2034
7256.53 2055
7257.33 1997
7258.14 2071
7258.94 2071
7259.75 2010
7260.55 2065
7261.35 2101
7262.16 2111
7262.96 2131
7263.77 2200
7264.57 2171
7265.38 2093
7266.18 2060
7266.99 2096
7267.79 2070
7268.59 2140
7269.40 2112
7270.20 2104
7271.01 2086
7271.81 2024
7272.62 2082
7273.42 2019
7274.23 2163
7275.03 2162
7275.84 2144
7276.64 2211
7277.45 2165
7278.25 2108
7279.06 2102
7279.86 2221
7280.67 2198
7281.48 2189
7282.28 2198
7283.09 2230
7283.89 2259
7284.70 2334
7285.50 2416
7286.31 2437
7287.11 2375
7287.92 2366
7288.73 2315
7289.53 2242
7290.34 2164
7291.14 2142
7291.95 2125
7292.76 2086
7293.56 2050
7294.37 2039
7295.17 2038
7295.98 2051
7296.79 2049
7297.59 2083
7298.40 2012
7299.21 2035
7300.01 2015
7300.82 1964
7301.62 1949
7302.43 1973
7303.24 1920
7304.04 1926
7304.85 1942
7305.66 1971
7306.46 1991
7307.27 1988
7308.08 2067
7308.89 2093
7309.69 2210
7310.50 2265
7311.31 2282
7312.11 2318
7312.92 2265
7313.73 2190
7314.53 2197
7315.34 2214
7316.15 2213
7316.96 2180
7317.76 2265
7318.57 2348
7319.38 2430
7320.19 2599
7320.99 2551
7321.80 2535
7322.61 2509
7323.42 2466
7324.22 2359
7325.03 2265
7325.84 2232
7326.65 2191
7327.46 2113
7328.26 2049
7329.07 2045
7329.88 2037
7330.69 2031
7331.50 2005
7332.30 2036
7333.11 2042
7333.92 2032
7334.73 2054
7335.54 1988
7336.35 2035
7337.15 2038
7337.96 2054
7338.77 2031
7339.58 1996
7340.39 2042
7341.20 1998
7342.01 2026
7342.82 1990
7343.62 2029
7344.43 1981
7345.24 1949
7346.05 1975
7346.86 1944
7347.67 1914
7348.48 1961
7349.29 1954
7350.10 1938
7350.91 1948
7351.71 1841
7352.52 1820
7353.33 1938
7354.14 1843
7354.95 1875
7355.76 1892
7356.57 1811
7357.38 1811
7358.19 1836
7359.00 1887
7359.81 1897
7360.62 1927
7361.43 1880
7362.24 2005
7363.05 2001
7363.86 2018
7364.67 2041
7365.48 2061
7366.29 2048
7367.10 2045
7367.91 2033
7368.72 2038
7369.53 1980
7370.34 2010
7371.15 1920
7371.96 1962
7372.77 1825
7373.58 1848
7374.39 1868
7375.20 1800
7376.01 1814
7376.82 1905
7377.63 1876
7378.45 1861
7379.26 1806
7380.07 1866
7380.88 1896
7381.69 1864
7382.50 1938
7383.31 1966
7384.12 1918
7384.93 1979
7385.74 1987
7386.56 1982
7387.37 2001
7388.18 1925
7388.99 1924
7389.80 1896
7390.61 1896
7391.42 1874
7392.24 1873
7393.05 1846
7393.86 1822
7394.67 1887
7395.48 1833
7396.29 1815
7397.10 1792
7397.92 1854
7398.73 1881
7399.54 1898
7400.35 1877
7401.16 1857
7401.98 1887
7402.79 1873
7403.60 1962
7404.41 1922
7405.23 1894
7406.04 1948
7406.85 1932
7407.66 1929
7408.47 1848
7409.29 1807
7410.10 1828
7410.91 1858
7411.72 1878
7412.54 1866
7413.35 1848
7414.16 1815
7414.98 1784
7415.79 1839
7416.60 1808
7417.41 1790
7418.23 1782
7419.04 1768
7419.85 1791
7420.67 1757
7421.48 1727
7422.29 1720
7423.11 1750
7423.92 1764
7424.73 1691
7425.54 1745
7426.36 1780
7427.17 1747
7427.99 1702
7428.80 1753
7429.61 1737
7430.43 1732
7431.24 1658
7432.05 1681
7432.87 1680
7433.68 1621
7434.49 1646
7435.31 1601
7436.12 1598
7436.94 1669
7437.75 1611
7438.56 1611
7439.38 1602
7440.19 1635
7441.01 1656
7441.82 1648
7442.64 1662
7443.45 1654
7444.26 1622
7445.08 1609
7445.89 1630
7446.71 1605
7447.52 1573
7448.34 1615
7449.15 1616
7449.97 1601
7450.78 1619
7451.59 1629
7452.41 1624
7453.22 1561
7454.04 1550
7454.85 1598
7455.67 1628
7456.48 1617
7457.30 1654
7458.11 1646
7458.93 1639
7459.74 1622
7460.56 1587
7461.38 1585
7462.19 1580
7463.01 1598
7463.82 1640
7464.64 1652
7465.45 1654
7466.27 1629
7467.08 1611
7467.90 1595
7468.72 1610
7469.53 1618
7470.35 1683
7471.16 1662
7471.98 1641
7472.79 1695
7473.61 1656
7474.43 1698
7475.24 1650
7476.06 1637
7476.87 1649
7477.69 1648
7478.51 1669
7479.32 1640
7480.14 1580
7480.96 1581
7481.77 1702
7482.59 1684
7483.41 1633
7484.22 1696
7485.04 1681
7485.85 1640
7486.67 1647
7487.49 1659
7488.31 1634
7489.12 1659
7489.94 1670
7490.76 1599
7491.57 1623
7492.39 1645
7493.21 1672
7494.02 1636
7494.84 1634
7495.66 1603
7496.48 1606
7497.29 1623
7498.11 1652
7498.93 1657
7499.74 1689
7500.56 1659
7501.38 1686
7502.20 1653
7503.01 1674
7503.83 1711
7504.65 1693
7505.47 1634
7506.29 1690
7507.10 1726
7507.92 1705
7508.74 1721
7509.56 1697
7510.37 1636
7511.19 1669
7512.01 1716
7512.83 1675
7513.65 1644
7514.47 1674
7515.28 1698
7516.10 1678
7516.92 1674
7517.74 1655
7518.56 1664
7519.38 1693
7520.19 1646
7521.01 1629
7521.83 1572
7522.65 1650
7523.47 1622
7524.29 1593
7525.11 1614
7525.92 1647
7526.74 1668
7527.56 1659
7528.38 1662
7529.20 1658
7530.02 1740
7530.84 1717
7531.66 1720
7532.48 1711
7533.30 1718
7534.12 1747
7534.93 1724
7535.75 1714
7536.57 1751
7537.39 1683
7538.21 1701
7539.03 1740
7539.85 1716
7540.67 1689
7541.49 1676
7542.31 1723
7543.13 1721
7543.95 1697
7544.77 1683
7545.59 1648
7546.41 1685
7547.23 1681
7548.05 1675
7548.87 1642
7549.69 1661
7550.51 1653
7551.33 1665
7552.15 1639
7552.97 1697
7553.79 1735
7554.61 1721
7555.43 1703
7556.25 1706
7557.07 1775
7557.89 1784
7558.71 1831
7559.53 1807
7560.36 1755
7561.18 1754
7562.00 1820
7562.82 1785
7563.64 1795
7564.46 1768
7565.28 1781
7566.10 1742
7566.92 1771
7567.74 1759
7568.56 1747
7569.39 1729
7570.21 1853
7571.03 1808
7571.85 1795
7572.67 1826
7573.49 1832
7574.31 1826
7575.14 1789
7575.96 1829
7576.78 1844
7577.60 1819
7578.42 1812
7579.24 1809
7580.06 1821
7580.89 1791
7581.71 1816
7582.53 1820
7583.35 1878
7584.17 1861
7585.00 1855
7585.82 1872
7586.64 1886
7587.46 1873
7588.29 1881
7589.11 1843
7589.93 1847
7590.75 1890
7591.57 1870
7592.40 1809
7593.22 1815
7594.04 1857
7594.86 1922
7595.69 1952
7596.51 1961
7597.33 1952
7598.15 1984
7598.98 1987
7599.80 2010
7600.62 2046
7601.45 1987
7602.27 1979
7603.09 2101
7603.92 2173
7604.74 2167
7605.56 2189
7606.38 2222
7607.21 2208
7608.03 2188
7608.85 2191
7609.68 2165
7610.50 2125
7611.32 2128
7612.15 2116
7612.97 2109
7613.80 2117
7614.62 2142
7615.44 2147
7616.27 2200
7617.09 2354
7617.91 2450
7618.74 2497
7619.56 2577
7620.39 2518
7621.21 2527
7622.03 2411
7622.86 2446
7623.68 2329
7624.51 2317
7625.33 2272
7626.15 2291
7626.98 2343
7627.80 2268
7628.63 2303
7629.45 2352
7630.28 2348
7631.10 2389
7631.93 2402
7632.75 2421
7633.58 2380
7634.40 2369
7635.22 2413
7636.05 2330
7636.87 2226
7637.70 2204
7638.52 2128
7639.35 2093
7640.17 2067
7641.00 2067
7641.82 2042
7642.65 1978
7643.47 2023
7644.30 2128
7645.13 2149
7645.95 2184
7646.78 2270
7647.60 2268
7648.43 2235
7649.25 2255
7650.08 2265
7650.90 2297
7651.73 2276
7652.55 2204
7653.38 2165
7654.21 2191
7655.03 2110
7655.86 2052
7656.68 1960
7657.51 1929
7658.34 1975
7659.16 1916
7659.99 1889
7660.81 1858
7661.64 1901
7662.47 1902
7663.29 1930
7664.12 1883
7664.95 1816
7665.77 1799
7666.60 1890
7667.42 1873
7668.25 1856
7669.08 1847
7669.90 1832
7670.73 1824
7671.56 1774
7672.38 1766
7673.21 1764
7674.04 1760
7674.87 1792
7675.69 1724
7676.52 1770
7677.35 1777
7678.17 1783
7679.00 1766
7679.83 1773
7680.65 1774
7681.48 1795
7682.31 1754
7683.14 1742
7683.96 1813
7684.79 1805
7685.62 1780
7686.45 1843
7687.27 1864
7688.10 1903
7688.93 1844
7689.76 1781
7690.58 1726
7691.41 1719
7692.24 1778
7693.07 1779
7693.90 1765
7694.72 1745
7695.55 1834
7696.38 1882
7697.21 1921
7698.04 1954
7698.86 1982
7699.69 2012
7700.52 1993
7701.35 1937
7702.18 1856
7703.01 1881
7703.83 1848
7704.66 1798
7705.49 1784
7706.32 1754
7707.15 1756
7707.98 1820
7708.81 1835
7709.63 1765
7710.46 1769
7711.29 1756
7712.12 1749
7712.95 1808
7713.78 1803
7714.61 1843
7715.44 1815
7716.27 1798
7717.10 1788
7717.93 1744
7718.75 1672
7719.58 1700
7720.41 1731
7721.24 1666
7722.07 1671
7722.90 1699
7723.73 1676
7724.56 1646
7725.39 1669
7726.22 1674
7727.05 1660
7727.88 1712
7728.71 1757
7729.54 1750
7730.37 1700
7731.20 1746
7732.03 1763
7732.86 1700
7733.69 1637
7734.52 1684
7735.35 1699
7736.18 1666
7737.01 1704
7737.84 1724
7738.67 1708
7739.50 1660
7740.33 1678
7741.16 1632
7741.99 1682
7742.82 1644
7743.65 1636
7744.48 1675
7745.31 1758
7746.14 1776
7746.98 1818
7747.81 1861
7748.64 1936
7749.47 1885
7750.30 1919
7751.13 1887
7751.96 1863
7752.79 1777
7753.62 1749
7754.45 1775
7755.29 1713
7756.12 1698
7756.95 1710
7757.78 1641
7758.61 1611
7759.44 1644
7760.27 1614
7761.11 1598
7761.94 1562
7762.77 1542
7763.60 1585
7764.43 1591
7765.26 1607
7766.10 1577
7766.93 1614
7767.76 1611
7768.59 1640
7769.42 1718
7770.26 1708
7771.09 1698
7771.92 1625
7772.75 1587
7773.58 1685
7774.42 1625
7775.25 1589
7776.08 1567
7776.91 1599
7777.75 1545
7778.58 1547
7779.41 1522
7780.24 1560
7781.08 1615
7781.91 1530
7782.74 1532
7783.57 1576
7784.41 1591
7785.24 1572
7786.07 1559
7786.91 1516
7787.74 1560
7788.57 1594
7789.40 1587
7790.24 1636
7791.07 1605
7791.90 1619
7792.74 1574
7793.57 1583
7794.40 1662
7795.24 1566
7796.07 1543
7796.90 1616
7797.74 1602
7798.57 1566
7799.40 1615
7800.24 1643
7801.07 1624
7801.91 1609
7802.74 1613
7803.57 1621
7804.41 1610
7805.24 1700
7806.07 1744
7806.91 1731
7807.74 1692
7808.58 1592
7809.41 1631
7810.25 1664
7811.08 1697
7811.91 1703
7812.75 1720
7813.58 1731
7814.42 1783
7815.25 1762
7816.09 1792
7816.92 1890
7817.75 1853
7818.59 1773
7819.42 1827
7820.26 1801
7821.09 1813
7821.93 1812
7822.76 1839
7823.60 1884
7824.43 1937
7825.27 1930
7826.10 1932
7826.94 1859
7827.77 1896
7828.61 1864
7829.44 1789
7830.28 1745
7831.11 1778
7831.95 1745
7832.78 1732
7833.62 1710
7834.46 1700
7835.29 1768
7836.13 1744
7836.96 1676
7837.80 1728
7838.63 1734
7839.47 1708
7840.31 1721
7841.14 1735
7841.98 1727
7842.81 1693
7843.65 1657
7844.48 1677
7845.32 1653
7846.16 1671
7846.99 1686
7847.83 1663
7848.67 1600
7849.50 1670
7850.34 1664
7851.17 1605
7852.01 1634
7852.85 1672
7853.68 1614
7854.52 1690
7855.36 1648
7856.19 1634
7857.03 1666
7857.87 1670
7858.70 1693
7859.54 1668
7860.38 1737
7861.21 1732
7862.05 1720
7862.89 1647
7863.72 1605
7864.56 1693
7865.40 1687
7866.24 1634
7867.07 1658
7867.91 1668
7868.75 1639
7869.59 1700
7870.42 1696
7871.26 1667
7872.10 1699
7872.94 1710
7873.77 1775
7874.61 1805
7875.45 1867
7876.29 1882
7877.12 1907
7877.96 1938
7878.80 1944
7879.64 1956
7880.47 2062
7881.31 2120
7882.15 2022
7882.99 2059
7883.83 2074
7884.66 2077
7885.50 2015
7886.34 2001
7887.18 1985
7888.02 1867
7888.86 1788
7889.69 1778
7890.53 1775
7891.37 1813
7892.21 1855
7893.05 1854
7893.89 1897
7894.73 1866
7895.56 1888
7896.40 1874
7897.24 1841
7898.08 1811
7898.92 1792
7899.76 1764
7900.60 1790
7901.44 1745
7902.28 1671
7903.12 1662
7903.95 1629
7904.79 1677
7905.63 1726
7906.47 1659
7907.31 1692
7908.15 1686
7908.99 1646
7909.83 1649
7910.67 1654
7911.51 1666
7912.35 1692
7913.19 1723
7914.03 1753
7914.87 1782
7915.71 1838
7916.55 1816
7917.39 1844
7918.23 1904
7919.07 1985
7919.91 1926
7920.75 1868
7921.59 1944
7922.43 1887
7923.27 1840
7924.11 1808
7924.95 1732
7925.79 1715
7926.63 1712
7927.47 1618
7928.31 1628
7929.15 1648
7929.99 1667
7930.83 1630
7931.67 1584
7932.51 1568
7933.35 1593
7934.19 1615
7935.04 1621
7935.88 1596
7936.72 1631
7937.56 1683
7938.40 1650
7939.24 1610
7940.08 1676
7940.92 1680
7941.76 1771
7942.60 1707
7943.45 1775
7944.29 1754
7945.13 1747
7945.97 1769
7946.81 1815
7947.65 1796
7948.49 1757
7949.34 1782
7950.18 1838
7951.02 1804
7951.86 1733
7952.70 1719
7953.54 1767
7954.39 1776
7955.23 1765
7956.07 1743
7956.91 1737
7957.75 1805
7958.60 1782
7959.44 1768
7960.28 1751
7961.12 1792
7961.96 1816
7962.81 1791
7963.65 1711
7964.49 1734
7965.33 1767
7966.18 1789
7967.02 1851
7967.86 1879
7968.70 1942
7969.55 1914
7970.39 1876
7971.23 1887
7972.08 1921
7972.92 1858
7973.76 1846
7974.60 1848
7975.45 1813
7976.29 1805
7977.13 1775
7977.98 1737
7978.82 1712
7979.66 1744
7980.51 1753
7981.35 1691
7982.19 1679
7983.04 1606
7983.88 1637
7984.72 1669
7985.57 1600
7986.41 1624
7987.25 1609
7988.10 1564
7988.94 1599
7989.78 1612
7990.63 1575
7991.47 1599
7992.32 1655
7993.16 1576
7994.00 1535
7994.85 1564
7995.69 1589
7996.54 1576
7997.38 1549
7998.22 1551
7999.07 1547
7999.91 1568
8000.76 1561
8001.60 1515
8002.45 1524
8003.29 1527
8004.13 1527
8004.98 1536
8005.82 1501
8006.67 1516
8007.51 1539
8008.36 1485
8009.20 1524
8010.05 1562
8010.89 1588
8011.74 1596
8012.58 1567
8013.43 1545
8014.27 1567
8015.12 1600
8015.96 1623
8016.81 1583
8017.65 1505
8018.50 1492
8019.34 1481
8020.19 1446
8021.03 1449
8021.88 1459
8022.72 1479
8023.57 1446
8024.41 1428
8025.26 1435
8026.11 1427
8026.95 1369
8027.80 1361
8028.64 1392
8029.49 1403
8030.33 1445
8031.18 1424
8032.03 1438
8032.87 1448
8033.72 1453
8034.56 1448
8035.41 1495
8036.26 1430
8037.10 1447
8037.95 1451
8038.80 1438
8039.64 1413
8040.49 1421
8041.34 1421
8042.18 1427
8043.03 1407
8043.87 1356
8044.72 1388
8045.57 1416
8046.41 1378
8047.26 1356
8048.11 1334
8048.96 1372
8049.80 1342
8050.65 1350
8051.50 1352
8052.34 1356
8053.19 1339
8054.04 1357
8054.88 1429
8055.73 1377
8056.58 1383
8057.43 1352
8058.27 1352
8059.12 1348
8059.97 1330
8060.82 1321
8061.66 1369
8062.51 1302
8063.36 1350
8064.21 1371
8065.05 1330
8065.90 1312
8066.75 1295
8067.60 1346
8068.44 1327
8069.29 1342
8070.14 1358
8070.99 1353
8071.84 1332
8072.68 1359
8073.53 1330
8074.38 1298
8075.23 1325
8076.08 1301
8076.93 1281
8077.77 1261
8078.62 1287
8079.47 1326
8080.32 1281
8081.17 1319
8082.02 1319
8082.87 1324
8083.71 1364
8084.56 1303
8085.41 1314
8086.26 1348
8087.11 1337
8087.96 1344
8088.81 1345
8089.66 1321
8090.51 1320
8091.35 1304
8092.20 1296
8093.05 1314
8093.90 1310
8094.75 1313
8095.60 1330
8096.45 1344
8097.30 1325
8098.15 1292
8099.00 1335
8099.85 1368
8100.70 1308
8101.55 1266
8102.40 1300
8103.25 1343
8104.10 1313
8104.95 1331
8105.80 1307
8106.65 1320
8107.50 1304
8108.35 1342
8109.20 1344
8110.05 1381
8110.90 1402
8111.75 1407
8112.60 1396
8113.45 1363
8114.30 1377
8115.15 1390
8116.00 1378
8116.85 1383
8117.70 1344
8118.55 1312
8119.40 1317
8120.25 1337
8121.10 1320
8121.95 1335
8122.80 1374
8123.65 1373
8124.50 1339
8125.35 1351
8126.20 1317
8127.06 1329
8127.91 1305
8128.76 1261
8129.61 1277
8130.46 1335
8131.31 1302
8132.16 1346
8133.01 1347
8133.86 1312
8134.72 1342
8135.57 1321
8136.42 1335
8137.27 1342
8138.12 1332
8138.97 1339
8139.83 1323
8140.68 1298
8141.53 1262
8142.38 1283
8143.23 1360
8144.08 1325
8144.94 1333
8145.79 1315
8146.64 1269
8147.49 1312
8148.34 1334
8149.20 1290
8150.05 1326
8150.90 1311
8151.75 1355
8152.60 1285
8153.46 1297
8154.31 1298
8155.16 1327
8156.01 1388
8156.87 1348
8157.72 1349
8158.57 1375
8159.42 1398
8160.28 1337
8161.13 1333
8161.98 1324
8162.84 1356
8163.69 1295
8164.54 1300
8165.39 1328
8166.25 1260
8167.10 1260
8167.95 1209
8168.81 1223
8169.66 1248
8170.51 1222
8171.37 1273
8172.22 1278
8173.07 1256
8173.93 1276
8174.78 1239
8175.63 1275
8176.49 1248
8177.34 1232
8178.19 1233
8179.05 1265
8179.90 1214
8180.76 1235
8181.61 1221
8182.46 1228
8183.32 1270
8184.17 1250
8185.02 1226
8185.88 1225
8186.73 1230
8187.59 1236
8188.44 1227
8189.30 1254
8190.15 1218
8191.00 1273
8191.86 1273
8192.71 1255
8193.57 1269
8194.42 1239
8195.28 1259
8196.13 1270
8196.99 1307
8197.84 1300
8198.69 1295
8199.55 1304
8200.40 1307
8201.26 1312
8202.11 1222
8202.97 1261
8203.82 1262
8204.68 1250
8205.53 1225
8206.39 1264
8207.24 1233
8208.10 1242
8208.95 1258
8209.81 1243
8210.67 1250
8211.52 1214
8212.38 1288
8213.23 1249
8214.09 1227
8214.94 1255
8215.80 1269
8216.65 1270
8217.51 1277
8218.37 1236
8219.22 1197
8220.08 1266
8220.93 1266
8221.79 1244
8222.64 1264
8223.50 1269
8224.36 1294
8225.21 1282
8226.07 1266
8226.92 1261
8227.78 1271
8228.64 1297
8229.49 1244
8230.35 1231
8231.21 1245
8232.06 1307
8232.92 1253
8233.78 1197
8234.63 1215
8235.49 1200
8236.35 1204
8237.20 1253
8238.06 1256
8238.92 1213
8239.77 1241
8240.63 1275
8241.49 1261
8242.34 1260
8243.20 1269
8244.06 1239
8244.91 1234
8245.77 1267
8246.63 1195
8247.49 1230
8248.34 1263
8249.20 1249
8250.06 1271
8250.92 1222
8251.77 1192
8252.63 1279
8253.49 1233
8254.35 1221
8255.20 1212
8256.06 1313
8256.92 1327
8257.78 1297
8258.63 1263
8259.49 1242
8260.35 1245
8261.21 1279
8262.07 1242
8262.92 1284
8263.78 1298
8264.64 1272
8265.50 1287
8266.36 1347
8267.22 1310
8268.07 1374
8268.93 1378
8269.79 1341
8270.65 1327
8271.51 1292
8272.37 1291
8273.22 1264
8274.08 1316
8274.94 1316
8275.80 1333
8276.66 1346
8277.52 1342
8278.38 1328
8279.24 1316
8280.09 1324
8280.95 1377
8281.81 1341
8282.67 1320
8283.53 1345
8284.39 1319
8285.25 1285
8286.11 1303
8286.97 1347
8287.83 1345
8288.69 1333
8289.55 1298
8290.41 1324
8291.26 1333
8292.12 1355
8292.98 1314
8293.84 1341
8294.70 1338
8295.56 1349
8296.42 1382
8297.28 1389
8298.14 1380
8299.00 1402
8299.86 1389
8300.72 1401
8301.58 1366
8302.44 1358
8303.30 1357
8304.16 1314
8305.02 1345
8305.88 1333
8306.74 1400
8307.60 1377
8308.46 1347
8309.33 1366
8310.19 1344
8311.05 1365
8311.91 1375
8312.77 1382
8313.63 1391
8314.49 1390
8315.35 1418
8316.21 1381
8317.07 1364
8317.93 1326
8318.79 1327
8319.65 1347
8320.52 1323
8321.38 1315
8322.24 1351
8323.10 1347
8323.96 1326
8324.82 1364
8325.68 1350
8326.54 1341
8327.41 1361
8328.27 1397
8329.13 1370
8329.99 1408
8330.85 1364
8331.71 1379
8332.57 1387
8333.44 1422
8334.30 1408
8335.16 1353
8336.02 1340
8336.88 1382
8337.75 1395
8338.61 1383
8339.47 1412
8340.33 1429
8341.19 1447
8342.06 1439
8342.92 1406
8343.78 1431
8344.64 1450
8345.50 1452
8346.37 1538
8347.23 1537
8348.09 1541
8348.95 1638
8349.82 1622
8350.68 1664
8351.54 1612
8352.40 1601
8353.27 1602
8354.13 1585
8354.99 1554
8355.86 1538
8356.72 1536
8357.58 1520
8358.45 1499
8359.31 1471
8360.17 1478
8361.03 1471
8361.90 1456
8362.76 1417
8363.62 1468
8364.49 1422
8365.35 1466
8366.21 1551
8367.08 1461
8367.94 1465
8368.80 1494
8369.67 1485
8370.53 1539
8371.40 1506
8372.26 1534
8373.12 1535
8373.99 1515
8374.85 1470
8375.71 1519
8376.58 1536
8377.44 1567
8378.31 1541
8379.17 1546
8380.03 1539
8380.90 1615
8381.76 1567
8382.63 1637
8383.49 1662
8384.36 1695
8385.22 1749
8386.08 1735
8386.95 1789
8387.81 1815
8388.68 1823
8389.54 1761
8390.41 1692
8391.27 1745
8392.14 1712
8393.00 1728
8393.87 1691
8394.73 1704
8395.60 1733
8396.46 1710
8397.33 1732
8398.19 1808
8399.06 1827
8399.92 1849
8400.79 1952
8401.65 1979
8402.52 1991
8403.38 2061
8404.25 2022
8405.11 1994
8405.98 1951
8406.84 1959
8407.71 1953
8408.58 1873
8409.44 1852
8410.31 1822
8411.17 1755
8412.04 1784
8412.90 1809
8413.77 1797
8414.64 1743
8415.50 1784
8416.37 1732
8417.23 1733
8418.10 1734
8418.97 1743
8419.83 1752
8420.70 1800
8421.56 1865
8422.43 1881
8423.30 1923
8424.16 1980
8425.03 2020
8425.90 2022
8426.76 2028
8427.63 2085
8428.50 2082
8429.36 2100
8430.23 2055
8431.10 2011
8431.96 1996
8432.83 2018
8433.70 1971
8434.56 1951
8435.43 1907
8436.30 1909
8437.16 1951
8438.03 2005
8438.90 1977
8439.77 1953
8440.63 1964
8441.50 2010
8442.37 2003
8443.24 2061
8444.10 2051
8444.97 2046
8445.84 2044
8446.71 1982
8447.57 2069
8448.44 2055
8449.31 2113
8450.18 2110
8451.04 2133
8451.91 2214
8452.78 2317
8453.65 2499
8454.52 2645
8455.38 2902
8456.25 3088
8457.12 3376
8457.99 3526
8458.86 3613
8459.72 3490
8460.59 3500
8461.46 3241
8462.33 3025
8463.20 2795
8464.07 2575
8464.93 2492
8465.80 2288
8466.67 2167
8467.54 2098
8468.41 2041
8469.28 1998
8470.15 1933
8471.02 1893
8471.88 1842
8472.75 1879
8473.62 1835
8474.49 1859
8475.36 1829
8476.23 1822
8477.10 1807
8477.97 1817
8478.84 1831
8479.71 1854
8480.58 1864
8481.44 1862
8482.31 1930
8483.18 1939
8484.05 1957
8484.92 1964
8485.79 1927
8486.66 1909
8487.53 1897
8488.40 1923
8489.27 1859
8490.14 1823
8491.01 1806
8491.88 1856
8492.75 1823
8493.62 1838
8494.49 1812
8495.36 1853
8496.23 1925
8497.10 1882
8497.97 1844
8498.84 1833
8499.71 1831
8500.58 1844
8501.45 1818
8502.32 1810
8503.19 1824
8504.06 1784
8504.93 1799
8505.80 1805
8506.67 1851
8507.55 1827
8508.42 1836
8509.29 1815
8510.16 1832
8511.03 1853
8511.90 1819
8512.77 1840
8513.64 1858
8514.51 1902
8515.38 1903
8516.25 1931
8517.13 1908
8518.00 1899
8518.87 1948
8519.74 1938
8520.61 1983
8521.48 2001
8522.35 2075
8523.23 2151
8524.10 2219
8524.97 2315
8525.84 2455
8526.71 2545
8527.58 2596
8528.46 2595
8529.33 2573
8530.20 2561
8531.07 2481
8531.94 2377
8532.81 2323
8533.69 2210
8534.56 2192
8535.43 2077
8536.30 2018
8537.18 1946
8538.05 1925
8538.92 1931
8539.79 1856
8540.66 1856
8541.54 1851
8542.41 1820
8543.28 1820
8544.15 1740
8545.03 1768
8545.90 1786
8546.77 1747
8547.64 1770
8548.52 1807
8549.39 1831
8550.26 1867
8551.14 1931
8552.01 2052
8552.88 2108
8553.76 2153
8554.63 2267
8555.50 2296
8556.37 2290
8557.25 2279
8558.12 2169
8558.99 2109
8559.87 2049
8560.74 1988
8561.61 1929
8562.49 1868
8563.36 1810
8564.24 1818
8565.11 1788
8565.98 1702
8566.86 1719
8567.73 1683
8568.60 1667
8569.48 1645
8570.35 1652
8571.23 1624
8572.10 1655
8572.97 1571
8573.85 1616
8574.72 1590
8575.60 1603
8576.47 1547
8577.34 1536
8578.22 1549
8579.09 1532
8579.97 1582
8580.84 1576
8581.72 1513
8582.59 1582
8583.47 1625
8584.34 1664
8585.21 1622
8586.09 1627
8586.96 1639
8587.84 1651
8588.71 1560
8589.59 1630
8590.46 1629
8591.34 1656
8592.21 1628
8593.09 1629
8593.96 1635
8594.84 1690
8595.71 1619
8596.59 1689
8597.46 1676
8598.34 1716
8599.22 1716
8600.09 1659
8600.97 1758
8601.84 1812
8602.72 1752
8603.59 1714
8604.47 1697
8605.34 1705
8606.22 1695
8607.10 1725
8607.97 1738
8608.85 1720
8609.72 1766
8610.60 1788
8611.47 1780
8612.35 1710
8613.23 1747
8614.10 1791
8614.98 1800
8615.86 1822
8616.73 1790
8617.61 1798
8618.48 1829
8619.36 1843
8620.24 1785
8621.11 1800
8621.99 1855
8622.87 1861
8623.74 1886
8624.62 1934
8625.50 1861
8626.37 1893
8627.25 1910
8628.13 1915
8629.00 1876
8629.88 1926
8630.76 1922
8631.64 1904
8632.51 1932
8633.39 1889
8634.27 1847
8635.14 1870
8636.02 1909
8636.90 1901
8637.78 1916
8638.65 1944
8639.53 1981
8640.41 1974
8641.29 1931
8642.16 1978
8643.04 1992
8643.92 2070
8644.80 2045
8645.67 2029
8646.55 2140
8647.43 2146
8648.31 2181
8649.18 2200
8650.06 2143
8650.94 2211
8651.82 2185
8652.70 2194
8653.58 2227
8654.45 2189
8655.33 2196
8656.21 2262
8657.09 2253
8657.97 2285
8658.84 2355
8659.72 2520
8660.60 2547
8661.48 2563
8662.36 2786
8663.24 2965
8664.12 3090
8664.99 3227
8665.87 3440
8666.75 3427
8667.63 3473
8668.51 3413
8669.39 3271
8670.27 3145
8671.15 3011
8672.03 2903
8672.91 2784
8673.78 2661
8674.66 2564
8675.54 2521
8676.42 2514
8677.30 2451
8678.18 2455
8679.06 2400
8679.94 2349
8680.82 2274
8681.70 2209
8682.58 2179
8683.46 2159
8684.34 2113
8685.22 2128
8686.10 2168
8686.98 2222
8687.86 2232
8688.74 2345
8689.62 2424
8690.50 2574
8691.38 2739
8692.26 2926
8693.14 3078
8694.02 3197
8694.90 3195
8695.78 3158
8696.66 3150
8697.54 3046
8698.42 2850
8699.30 2615
8700.18 2489
8701.06 2412
8701.94 2341
8702.82 2274
8703.70 2265
8704.58 2131
8705.46 2067
8706.34 2009
8707.23 1996
8708.11 1907
8708.99 1841
8709.87 1830
8710.75 1826
8711.63 1756
8712.51 1725
8713.39 1667
8714.27 1699
8715.16 1659
8716.04 1614
8716.92 1621
8717.80 1673
8718.68 1676
8719.56 1637
8720.44 1650
8721.33 1681
8722.21 1685
8723.09 1682
8723.97 1721
8724.85 1691
8725.73 1693
8726.62 1647
8727.50 1622
8728.38 1638
8729.26 1675
8730.14 1720
8731.03 1694
8731.91 1690
8732.79 1764
8733.67 1745
8734.55 1711
8735.44 1705
8736.32 1674
8737.20 1661
8738.08 1668
8738.97 1625
8739.85 1603
8740.73 1618
8741.61 1580
8742.50 1616
8743.38 1609
8744.26 1563
8745.14 1632
8746.03 1618
8746.91 1616
8747.79 1552
8748.68 1620
8749.56 1598
8750.44 1587
8751.33 1582
8752.21 1564
8753.09 1610
8753.97 1641
8754.86 1609
8755.74 1642
8756.62 1660
8757.51 1709
8758.39 1732
8759.28 1743
8760.16 1712
8761.04 1733
8761.93 1748
8762.81 1679
8763.69 1676
8764.58 1642
8765.46 1627
8766.34 1605
8767.23 1599
8768.11 1624
8769.00 1559
8769.88 1583
8770.76 1546
8771.65 1563
8772.53 1555
8773.42 1581
8774.30 1516
8775.19 1537
8776.07 1534
8776.95 1533
8777.84 1559
8778.72 1587
8779.61 1574
8780.49 1476
8781.38 1503
8782.26 1451
8783.15 1506
8784.03 1529
8784.92 1483
8785.80 1514
8786.69 1529
8787.57 1492
8788.46 1527
8789.34 1479
8790.23 1473
8791.11 1440
8792.00 1456
8792.88 1488
8793.77 1475
8794.65 1406
8795.54 1452
8796.42 1465
8797.31 1446
8798.19 1414
8799.08 1424
8799.96 1361
8800.85 1417
8801.74 1390
8802.62 1346
8803.51 1389
8804.39 1376
8805.28 1382
8806.16 1395
8807.05 1391
8807.94 1341
8808.82 1345
8809.71 1395
8810.59 1377
8811.48 1343
8812.37 1308
8813.25 1311
8814.14 1345
8815.03 1340
8815.91 1365
8816.80 1413
8817.68 1406
8818.57 1397
8819.46 1399
8820.34 1399
8821.23 1371
8822.12 1368
8823.00 1373
8823.89 1340
8824.78 1336
8825.66 1337
8826.55 1315
8827.44 1332
8828.33 1347
8829.21 1300
8830.10 1312
8830.99 1326
8831.87 1325
8832.76 1277
8833.65 1279
8834.54 1313
8835.42 1332
8836.31 1306
8837.20 1284
8838.08 1305
8838.97 1252
8839.86 1261
8840.75 1251
8841.64 1240
8842.52 1239
8843.41 1232
8844.30 1243
8845.19 1271
8846.07 1230
8846.96 1225
8847.85 1235
8848.74 1231
8849.63 1246
8850.51 1224
8851.40 1215
8852.29 1193
8853.18 1227
8854.07 1169
8854.96 1158
8855.84 1203
8856.73 1185
8857.62 1187
8858.51 1192
8859.40 1158
8860.29 1160
8861.17 1183
8862.06 1175
8862.95 1201
8863.84 1198
8864.73 1186
8865.62 1181
8866.51 1169
8867.40 1194
8868.29 1188
8869.17 1181
8870.06 1162
8870.95 1163
8871.84 1149
8872.73 1174
8873.62 1152
8874.51 1178
8875.40 1150
8876.29 1115
8877.18 1144
8878.07 1126
8878.96 1144
8879.85 1151
8880.74 1144
8881.63 1148
8882.51 1152
8883.40 1109
8884.29 1117
8885.18 1124
8886.07 1163
8886.96 1139
8887.85 1133
8888.74 1136
8889.63 1143
8890.52 1132
8891.41 1126
8892.30 1107
8893.19 1108
8894.09 1113
8894.98 1126
8895.87 1129
8896.76 1106
8897.65 1151
8898.54 1125
8899.43 1114
8900.32 1115
8901.21 1125
8902.10 1131
8902.99 1107
8903.88 1093
8904.77 1120
8905.66 1116
8906.55 1117
8907.44 1120
8908.34 1107
8909.23 1091
8910.12 1096
8911.01 1090
8911.90 1082
8912.79 1076
8913.68 1089
8914.57 1102
8915.47 1069
8916.36 1095
8917.25 1097
8918.14 1119
8919.03 1107
8919.92 1099
8920.81 1098
8921.71 1077
8922.60 1043
8923.49 1066
8924.38 1069
8925.27 1075
8926.16 1062
8927.06 1046
8927.95 1021
8928.84 1026
8929.73 1083
8930.62 1100
8931.52 1064
8932.41 1094
8933.30 1051
8934.19 1044
8935.09 1041
8935.98 1077
8936.87 1066
8937.76 1044
8938.66 1100
8939.55 1112
8940.44 1095
8941.33 1077
8942.23 1060
8943.12 1072
8944.01 1069
8944.90 1064
8945.80 1070
8946.69 1046
8947.58 1050
8948.48 1044
8949.37 1062
8950.26 1052
8951.16 1063
8952.05 1041
8952.94 1052
8953.84 1092
8954.73 1054
8955.62 1053
8956.52 1061
8957.41 1126
8958.30 1080
8959.20 1092
8960.09 1104
8960.98 1050
8961.88 1087
8962.77 1047
8963.66 1053
8964.56 1084
8965.45 1046
8966.35 1012
8967.24 996
8968.13 1033
8969.03 1067
8969.92 1035
8970.82 1028
8971.71 1071
8972.60 1090
8973.50 1066
8974.39 1081
8975.29 1071
8976.18 1059
8977.08 1042
8977.97 1057
8978.87 1079
8979.76 1057
8980.65 1018
8981.55 1027
8982.44 1066
8983.34 1072
8984.23 1050
8985.13 1062
8986.02 1076
8986.92 1038
8987.81 1019
8988.71 1063
8989.60 1086
8990.50 1079
8991.39 1097
8992.29 1050
8993.18 1042
8994.08 1046
8994.97 1029
8995.87 1087
8996.76 1084
8997.66 1048
8998.56 1050
8999.45 1055
9000.35 1018
9001.24 1032
9002.14 1078
9003.03 1061
9003.93 1063
9004.83 1070
9005.72 1054
9006.62 1041
9007.51 1033
9008.41 1032
9009.31 1028
9010.20 1012
9011.10 1019
9011.99 1026
9012.89 1056
9013.79 1033
9014.68 1033
9015.58 1016
9016.48 1041
9017.37 1052
9018.27 1053
9019.16 1077
9020.06 1087
9020.96 1054
9021.85 1093
9022.75 1104
9023.65 1026
9024.54 1051
9025.44 1058
9026.34 1100
9027.24 1063
9028.13 1037
9029.03 1048
9029.93 1057
9030.82 1019
9031.72 989
9032.62 1045
9033.52 1042
9034.41 1049
9035.31 1047
9036.21 1027
9037.10 1029
9038.00 1056
9038.90 1032
9039.80 1044
9040.69 1084
9041.59 1053
9042.49 1042
9043.39 1028
9044.29 1027
9045.18 1026
9046.08 1058
9046.98 1070
9047.88 1070
9048.78 1030
9049.67 1046
9050.57 1083
9051.47 1060
9052.37 1057
9053.27 1086
9054.16 1067
9055.06 1079
9055.96 1089
9056.86 1098
9057.76 1118
9058.66 1088
9059.55 1075
9060.45 1065
9061.35 1114
9062.25 1085
9063.15 1144
9064.05 1104
9064.95 1127
9065.85 1113
9066.74 1134
9067.64 1146
9068.54 1135
9069.44 1149
9070.34 1156
9071.24 1108
9072.14 1110
9073.04 1112
9073.94 1131
9074.84 1122
9075.74 1167
9076.64 1128
9077.53 1092
9078.43 1091
9079.33 1123
9080.23 1132
9081.13 1125
9082.03 1116
9082.93 1133
9083.83 1152
9084.73 1145
9085.63 1105
9086.53 1139
9087.43 1165
9088.33 1125
9089.23 1135
9090.13 1089
9091.03 1116
9091.93 1075
9092.83 1111
9093.73 1136
9094.63 1147
9095.53 1123
9096.43 1114
9097.33 1135
9098.23 1127
9099.13 1099
9100.04 1052
9100.94 1144
9101.84 1142
9102.74 1099
9103.64 1072
9104.54 1090
9105.44 1129
9106.34 1096
9107.24 1120
9108.14 1104
9109.04 1068
9109.94 1056
9110.85 1079
9111.75 1074
9112.65 1046
9113.55 1056
9114.45 1092
9115.35 1071
9116.25 1036
9117.15 1058
9118.06 1053
9118.96 1043
9119.86 1059
9120.76 1080
9121.66 1063
9122.56 1019
9123.46 1060
9124.37 1078
9125.27 1048
9126.17 1050
9127.07 1080
9127.97 1045
9128.88 1073
9129.78 1037
9130.68 1038
9131.58 1048
9132.48 1016
9133.39 1046
9134.29 1045
9135.19 1057
9136.09 1083
9137.00 1041
9137.90 1063
9138.80 1089
9139.70 1046
9140.61 1034
9141.51 1045
9142.41 1041
9143.31 1034
9144.22 1071
9145.12 1066
9146.02 1056
9146.92 1010
9147.83 1065
9148.73 1082
9149.63 1082
9150.54 1065
9151.44 1090
9152.34 1060
9153.25 1117
9154.15 1059
9155.05 1031
9155.96 1062
9156.86 1064
9157.76 1077
9158.67 1093
9159.57 1086
9160.47 1112
9161.38 1067
9162.28 1083
9163.18 1019
9164.09 1039
9164.99 1067
9165.90 1057
9166.80 1055
9167.70 1072
9168.61 1103
9169.51 1068
9170.42 1084
9171.32 1099
9172.22 1075
9173.13 1058
9174.03 1072
9174.94 1049
9175.84 1025
9176.74 1055
9177.65 1073
9178.55 1017
9179.46 1073
9180.36 1089
9181.27 1117
9182.17 1070
9183.08 1083
9183.98 1069
9184.89 1044
9185.79 1055
9186.70 1066
9187.60 1063
9188.51 1052
9189.41 1050
9190.32 1069
9191.22 1052
9192.13 1037
9193.03 1048
9193.94 1068
9194.84 1108
9195.75 1114
9196.65 1135
9197.56 1123
9198.46 1119
9199.37 1147
9200.27 1189
9201.18 1146
9202.08 1172
9202.99 1163
9203.90 1176
9204.80 1145
9205.71 1140
9206.61 1111
9207.52 1128
9208.42 1164
9209.33 1137
9210.24 1089
9211.14 1076
9212.05 1108
9212.95 1083
9213.86 1080
9214.77 1090
9215.67 1078
9216.58 1093
9217.49 1121
9218.39 1120
9219.30 1092
9220.21 1080
9221.11 1127
9222.02 1169
9222.93 1148
9223.83 1146
9224.74 1178
9225.65 1195
9226.55 1156
9227.46 1138
9228.37 1158
9229.27 1121
9230.18 1132
9231.09 1090
9231.99 1095
9232.90 1056
9233.81 1007
9234.72 1095
9235.62 1031
9236.53 1044
9237.44 1041
9238.34 1078
9239.25 1056
9240.16 1036
9241.07 1078
9241.97 1092
9242.88 1039
9243.79 1059
9244.70 1050
9245.61 1072
9246.51 1039
9247.42 1042
9248.33 1098
9249.24 1076
9250.14 1046
9251.05 1035
9251.96 1029
9252.87 1028
9253.78 1041
9254.69 1019
9255.59 1014
9256.50 1069
9257.41 1059
9258.32 1044
9259.23 1044
9260.14 1023
9261.04 1025
9261.95 1039
9262.86 1051
9263.77 1078
9264.68 1036
9265.59 1045
9266.50 1055
9267.40 1071
9268.31 1024
9269.22 1043
9270.13 1034
9271.04 1065
9271.95 1028
9272.86 1045
9273.77 1089
9274.68 1073
9275.59 1033
9276.49 1030
9277.40 1038
9278.31 1042
9279.22 1033
9280.13 1036
9281.04 1048
9281.95 1083
9282.86 1036
9283.77 1084
9284.68 1068
9285.59 1059
9286.50 1071
9287.41 1061
9288.32 1057
9289.23 1030
9290.14 1063
9291.05 1064
9291.96 1064
9292.87 1076
9293.78 1110
9294.69 1105
9295.60 1101
9296.51 1098
9297.42 1120
9298.33 1146
9299.24 1120
9300.15 1152
9301.06 1176
9301.97 1147
9302.88 1150
9303.79 1128
9304.70 1101
9305.61 1097
9306.53 1083
9307.44 1116
9308.35 1085
9309.26 1066
9310.17 1093
9311.08 1107
9311.99 1090
9312.90 1098
9313.81 1120
9314.72 1103
9315.63 1107
9316.55 1082
9317.46 1086
9318.37 1020
9319.28 1074
9320.19 1063
9321.10 1063
9322.01 1041
9322.93 1087
9323.84 1065
9324.75 1043
9325.66 1012
9326.57 1015
9327.48 1040
9328.40 1023
9329.31 1041
9330.22 1044
9331.13 1044
9332.04 1007
9332.96 1011
9333.87 1050
9334.78 1011
9335.69 1015
9336.60 1072
9337.52 1027
9338.43 1014
9339.34 1061
9340.25 1057
9341.17 1078
9342.08 1053
9342.99 1093
9343.90 1050
9344.82 1031
9345.73 1027
9346.64 1001
9347.55 1062
9348.47 1060
9349.38 1042
9350.29 1031
9351.21 1068
9352.12 1048
9353.03 1072
9353.94 1038
9354.86 1066
9355.77 1082
9356.68 1014
9357.60 1038
9358.51 1018
9359.42 1068
9360.34 1034
9361.25 987
9362.16 1063
9363.08 1016
9363.99 993
9364.90 1000
9365.82 1039
9366.73 1080
9367.65 1024
9368.56 1055
9369.47 1029
9370.39 1056
9371.30 1044
9372.21 1042
9373.13 1030
9374.04 1035
9374.96 1026
9375.87 1019
9376.79 1028
9377.70 1027
9378.61 1061
9379.53 1056
9380.44 1065
9381.36 1049
9382.27 1040
9383.19 1060
9384.10 1065
9385.01 1083
9385.93 1082
9386.84 1077
9387.76 1060
9388.67 1109
9389.59 1124
9390.50 1057
9391.42 1117
9392.33 1105
9393.25 1077
9394.16 1092
9395.08 1112
9395.99 1110
9396.91 1099
9397.82 1123
9398.74 1137
9399.65 1092
9400.57 1118
9401.48 1112
9402.40 1110
9403.32 1105
9404.23 1080
9405.15 1082
9406.06 1106
9406.98 1030
9407.89 1050
9408.81 1088
9409.73 1074
9410.64 1105
9411.56 1077
9412.47 1048
9413.39 1077
9414.30 1039
9415.22 1093
9416.14 1098
9417.05 1055
9417.97 1101
9418.89 1120
9419.80 1109
9420.72 1069
9421.63 1048
9422.55 1058
9423.47 1077
9424.38 1059
9425.30 1058
9426.22 1108
9427.13 1084
9428.05 1088
9428.97 1109
9429.88 1094
9430.80 1143
9431.72 1083
9432.63 1104
9433.55 1054
9434.47 1089
9435.38 1129
9436.30 1112
9437.22 1096
9438.14 1094
9439.05 1135
9439.97 1205
9440.89 1177
9441.81 1173
9442.72 1171
9443.64 1180
9444.56 1209
9445.47 1153
9446.39 1160
9447.31 1148
9448.23 1179
9449.15 1180
9450.06 1166
9450.98 1178
9451.90 1183
9452.82 1170
9453.73 1189
9454.65 1180
9455.57 1207
9456.49 1185
9457.41 1188
9458.32 1160
9459.24 1141
9460.16 1183
9461.08 1147
9462.00 1122
9462.92 1125
9463.83 1131
9464.75 1153
9465.67 1142
9466.59 1127
9467.51 1075
9468.43 1068
9469.35 1069
9470.26 1098
9471.18 1081
9472.10 1175
9473.02 1187
9473.94 1113
9474.86 1153
9475.78 1147
9476.70 1131
9477.62 1153
9478.54 1141
9479.45 1151
9480.37 1159
9481.29 1138
9482.21 1187
9483.13 1167
9484.05 1161
9484.97 1209
9485.89 1188
9486.81 1202
9487.73 1152
9488.65 1156
9489.57 1200
9490.49 1199
9491.41 1146
9492.33 1141
9493.25 1139
9494.17 1147
9495.09 1127
9496.01 1143
9496.93 1101
9497.85 1134
9498.77 1130
9499.69 1147
9500.61 1126
9501.53 1166
9502.45 1135
9503.37 1158
9504.29 1162
9505.21 1197
9506.13 1161
9507.05 1151
9507.97 1176
9508.89 1142
9509.81 1169
9510.73 1211
9511.65 1158
9512.57 1162
9513.49 1166
9514.42 1172
9515.34 1214
9516.26 1190
9517.18 1245
9518.10 1236
9519.02 1199
9519.94 1213
9520.86 1224
9521.78 1283
9522.71 1233
9523.63 1245
9524.55 1249
9525.47 1264
9526.39 1259
9527.31 1218
9528.23 1260
9529.16 1252
9530.08 1243
9531.00 1229
9531.92 1220
9532.84 1228
9533.76 1234
9534.69 1251
9535.61 1252
9536.53 1237
9537.45 1269
9538.37 1232
9539.30 1263
9540.22 1273
9541.14 1262
9542.06 1212
9542.98 1191
9543.91 1275
9544.83 1247
9545.75 1259
9546.67 1254
9547.60 1285
9548.52 1281
9549.44 1243
9550.36 1284
9551.29 1315
9552.21 1294
9553.13 1287
9554.06 1321
9554.98 1268
9555.90 1326
9556.82 1333
9557.75 1338
9558.67 1349
9559.59 1337
9560.52 1355
9561.44 1354
9562.36 1333
9563.29 1343
9564.21 1312
9565.13 1377
9566.06 1408
9566.98 1393
9567.90 1381
9568.83 1345
9569.75 1410
9570.67 1401
9571.60 1393
9572.52 1422
9573.44 1451
9574.37 1454
9575.29 1471
9576.22 1479
9577.14 1473
9578.06 1496
9578.99 1496
9579.91 1486
9580.84 1486
9581.76 1474
9582.68 1454
9583.61 1500
9584.53 1554
9585.46 1532
9586.38 1493
9587.31 1507
9588.23 1518
9589.15 1472
9590.08 1511
9591.00 1485
9591.93 1525
9592.85 1540
9593.78 1540
9594.70 1539
9595.63 1579
9596.55 1604
9597.48 1605
9598.40 1620
9599.33 1691
9600.25 1707
9601.18 1684
9602.10 1711
9603.03 1747
9603.95 1798
9604.88 1723
9605.80 1702
9606.73 1701
9607.65 1704
9608.58 1654
9609.50 1642
9610.43 1627
9611.35 1649
9612.28 1670
9613.21 1681
9614.13 1656
9615.06 1680
9615.98 1689
9616.91 1639
9617.84 1572
9618.76 1612
9619.69 1664
9620.61 1672
9621.54 1625
9622.47 1637
9623.39 1657
9624.32 1584
9625.24 1607
9626.17 1608
9627.10 1656
9628.02 1663
9628.95 1663
9629.88 1700
9630.80 1688
9631.73 1680
9632.65 1666
9633.58 1705
9634.51 1761
9635.43 1738
9636.36 1741
9637.29 1813
9638.22 1796
9639.14 1790
9640.07 1800
9641.00 1810
9641.92 1855
9642.85 1880
9643.78 1978
9644.70 1962
9645.63 1915
9646.56 1934
9647.49 1971
9648.41 1966
9649.34 1943
9650.27 1952
9651.20 1955
9652.12 1952
9653.05 1924
9653.98 1888
9654.91 1847
9655.83 1888
9656.76 1925
9657.69 1925
9658.62 1843
9659.55 1859
9660.47 1900
9661.40 1931
9662.33 1885
9663.26 1868
9664.19 1892
9665.11 1919
9666.04 1959
9666.97 1949
9667.90 1947
9668.83 2010
9669.75 2038
9670.68 1967
9671.61 2001
9672.54 2058
9673.47 2065
9674.40 2049
9675.33 2088
9676.25 2056
9677.18 2073
9678.11 2066
9679.04 2057
9679.97 2041
9680.90 1974
9681.83 2008
9682.76 2017
9683.69 2000
9684.61 1997
9685.54 2002
9686.47 2013
9687.40 1991
9688.33 2061
9689.26 2051
9690.19 2091
9691.12 2019
9692.05 2080
9692.98 2046
9693.91 2057
9694.84 2092
9695.77 2102
9696.70 2079
9697.63 2115
9698.56 2164
9699.49 2248
9700.42 2182
9701.35 2223
9702.28 2205
9703.21 2232
9704.14 2239
9705.07 2244
9706.00 2155
9706.93 2142
9707.86 2150
9708.79 2145
9709.72 2183
9710.65 2146
9711.58 2153
9712.51 2220
9713.44 2211
9714.37 2237
9715.30 2278
9716.23 2333
9717.16 2377
9718.09 2382
9719.02 2260
9719.95 2286
9720.88 2284
9721.81 2246
9722.75 2186
9723.68 2076
9724.61 2091
9725.54 1999
9726.47 1966
9727.40 1928
9728.33 1915
9729.26 1852
9730.19 1857
9731.13 1822
9732.06 1780
9732.99 1805
9733.92 1865
9734.85 1837
9735.78 1874
9736.71 1817
9737.65 1784
9738.58 1719
9739.51 1767
9740.44 1751
9741.37 1759
9742.30 1756
9743.24 1768
9744.17 1721
9745.10 1738
9746.03 1702
9746.96 1676
9747.90 1660
9748.83 1670
9749.76 1656
9750.69 1694
9751.63 1680
9752.56 1645
9753.49 1700
9754.42 1672
9755.36 1654
9756.29 1662
9757.22 1631
9758.15 1605
9759.09 1643
9760.02 1688
9760.95 1687
9761.88 1643
9762.82 1625
9763.75 1662
9764.68 1667
9765.62 1678
9766.55 1626
9767.48 1611
9768.41 1632
9769.35 1610
9770.28 1587
9771.21 1598
9772.15 1612
9773.08 1606
9774.01 1611
9774.95 1564
9775.88 1583
9776.81 1560
9777.75 1620
9778.68 1633
9779.62 1601
9780.55 1679
9781.48 1638
9782.42 1629
9783.35 1673
9784.28 1701
9785.22 1719
9786.15 1720
9787.09 1709
9788.02 1686
9788.95 1689
9789.89 1638
9790.82 1640
9791.76 1595
9792.69 1635
9793.63 1632
9794.56 1630
9795.49 1669
9796.43 1662
9797.36 1623
9798.30 1653
9799.23 1688
9800.17 1709
9801.10 1710
9802.04 1671
9802.97 1671
9803.91 1638
9804.84 1601
9805.78 1583
9806.71 1550
9807.65 1516
9808.58 1513
9809.52 1474
9810.45 1451
9811.39 1396
9812.32 1352
9813.26 1381
9814.19 1360
9815.13 1353
9816.06 1343
9817.00 1362
9817.93 1389
9818.87 1385
9819.80 1358
9820.74 1369
9821.68 1312
9822.61 1327
9823.55 1384
9824.48 1331
9825.42 1344
9826.35 1276
9827.29 1280
9828.23 1274
9829.16 1282
9830.10 1298
9831.03 1303
9831.97 1315
9832.91 1280
9833.84 1313
9834.78 1282
9835.72 1246
9836.65 1323
9837.59 1344
9838.52 1314
9839.46 1286
9840.40 1311
9841.33 1320
9842.27 1285
9843.21 1295
9844.14 1305
9845.08 1291
9846.02 1289
9846.95 1307
9847.89 1366
9848.83 1266
9849.77 1303
9850.70 1344
9851.64 1343
9852.58 1333
9853.51 1356
9854.45 1302
9855.39 1333
9856.33 1303
9857.26 1313
9858.20 1281
9859.14 1302
9860.08 1317
9861.01 1308
9861.95 1259
9862.89 1321
9863.83 1307
9864.76 1302
9865.70 1259
9866.64 1308
9867.58 1276
9868.51 1282
9869.45 1298
9870.39 1277
9871.33 1242
9872.27 1243
9873.20 1286
9874.14 1286
9875.08 1285
9876.02 1301
9876.96 1304
9877.90 1285
9878.83 1281
9879.77 1251
9880.71 1279
9881.65 1250
9882.59 1278
9883.53 1280
9884.47 1248
9885.40 1227
9886.34 1250
9887.28 1284
9888.22 1256
9889.16 1226
9890.10 1232
9891.04 1245
9891.98 1229
9892.91 1220
9893.85 1215
9894.79 1288
9895.73 1229
9896.67 1201
9897.61 1189
9898.55 1243
9899.49 1196
9900.43 1240
9901.37 1216
9902.31 1220
9903.25 1215
9904.19 1204
9905.13 1198
9906.07 1226
9907.01 1249
9907.95 1258
9908.89 1290
9909.83 1284
9910.77 1212
9911.71 1224
9912.65 1202
9913.59 1252
9914.53 1269
9915.47 1269
9916.41 1253
9917.35 1235
9918.29 1196
9919.23 1239
9920.17 1257
9921.11 1301
9922.05 1312
9922.99 1315
9923.93 1384
9924.87 1450
9925.81 1447
9926.75 1455
9927.69 1492
9928.63 1525
9929.57 1580
9930.51 1525
9931.45 1493
9932.39 1445
9933.34 1465
9934.28 1432
9935.22 1358
9936.16 1409
9937.10 1343
9938.04 1303
9938.98 1271
9939.92 1240
9940.87 1280
9941.81 1250
9942.75 1222
9943.69 1268
9944.63 1237
9945.57 1268
9946.51 1278
9947.46 1294
9948.40 1310
9949.34 1335
9950.28 1337
9951.22 1333
9952.16 1363
9953.11 1357
9954.05 1362
9954.99 1371
9955.93 1292
9956.87 1329
9957.82 1269
9958.76 1239
9959.70 1262
9960.64 1182
9961.59 1205
9962.53 1212
9963.47 1131
9964.41 1190
9965.35 1176
9966.30 1162
9967.24 1140
9968.18 1159
9969.13 1135
9970.07 1146
9971.01 1146
9971.95 1108
9972.90 1087
9973.84 1093
9974.78 1073
9975.73 1070
9976.67 1063
9977.61 1063
9978.55 1068
9979.50 1054
9980.44 1051
9981.38 1059
9982.33 1092
9983.27 1077
9984.21 1083
9985.16 1075
9986.10 1062
9987.04 1097
9987.99 1100
9988.93 1158
9989.88 1111
9990.82 1105
9991.76 1127
9992.71 1088
9993.65 1079
9994.59 1070
9995.54 1091
9996.48 1114
9997.43 1084
9998.37 1066
9999.31 1066
10000.26 1082
10001.20 1053
10002.15 1037
10003.09 1052
10004.04 1065
10004.98 1098
10005.92 1073
10006.87 1049
10007.81 1066
10008.76 1055
10009.70 1074
10010.65 1051
10011.59 1075
10012.54 1067
10013.48 1082
10014.43 1107
10015.37 1089
10016.32 1064
10017.26 1109
10018.21 1128
10019.15 1067
10020.10 1090
10021.04 1055
10021.99 1078
10022.93 1040
10023.88 1078
10024.82 1062
10025.77 1047
10026.71 1056
10027.66 1136
10028.60 1103
10029.55 1051
10030.49 1063
10031.44 1055
10032.39 1063
10033.33 1026
10034.28 1059
10035.22 1037
10036.17 1050
10037.11 1016
10038.06 1014
10039.01 1037
10039.95 1027
10040.90 1041
10041.84 1002
10042.79 1052
10043.74 1025
10044.68 1047
10045.63 1011
10046.58 1021
10047.52 1040
10048.47 1060
10049.41 1024
10050.36 1025
10051.31 992
10052.25 1043
10053.20 1032
10054.15 1023
10055.09 1025
10056.04 1014
10056.99 1007
10057.93 1022
10058.88 996
10059.83 1010
10060.78 1012
10061.72 1030
10062.67 1011
10063.62 1011
10064.56 1003
10065.51 985
10066.46 992
10067.41 975
10068.35 1021
10069.30 1031
10070.25 1033
10071.20 1063
10072.14 1051
10073.09 1005
10074.04 1009
10074.99 1017
10075.93 1031
10076.88 1063
10077.83 1029
10078.78 1039
10079.72 1040
10080.67 1014
10081.62 1049
10082.57 1048
10083.52 1046
10084.46 1039
10085.41 1035
10086.36 1064
10087.31 1060
10088.26 1088
10089.21 1037
10090.15 1000
10091.10 1056
10092.05 1004
10093.00 1034
10093.95 1050
10094.90 992
10095.85 991
10096.79 1000
10097.74 1015
10098.69 1009
10099.64 1015
10100.59 1012
10101.54 1008
10102.49 1023
10103.44 1024
10104.39 1032
10105.33 1052
10106.28 1014
10107.23 1014
10108.18 997
10109.13 1022
10110.08 1029
10111.03 1014
10111.98 979
10112.93 1000
10113.88 1002
10114.83 987
10115.78 1030
10116.73 990
10117.68 1005
10118.63 1026
10119.58 1027
10120.53 1006
10121.48 1011
10122.43 977
10123.38 1011
10124.33 991
10125.28 1041
10126.23 992
10127.18 1010
10128.13 1018
10129.08 1034
10130.03 985
10130.98 1007
10131.93 1004
10132.88 1002
10133.83 1001
10134.78 987
10135.73 1007
10136.68 1057
10137.63 1007
10138.58 1003
10139.53 1024
10140.48 1037
10141.43 1096
10142.38 1028
10143.33 1016
10144.29 1000
10145.24 1008
10146.19 1041
10147.14 1036
10148.09 1037
10149.04 1016
10149.99 1032
10150.94 1057
10151.89 1027
10152.85 1057
10153.80 1074
10154.75 1066
10155.70 1070
10156.65 1057
10157.60 1062
10158.55 1078
10159.51 1044
10160.46 1038
10161.41 1086
10162.36 1094
10163.31 1119
10164.26 1089
10165.22 1054
10166.17 1053
10167.12 1068
10168.07 1102
10169.02 1126
10169.98 1095
10170.93 1081
10171.88 1117
10172.83 1144
10173.79 1162
10174.74 1187
10175.69 1144
10176.64 1151
10177.60 1173
10178.55 1147
10179.50 1166
10180.45 1153
10181.41 1127
10182.36 1185
10183.31 1195
10184.26 1194
10185.22 1165
10186.17 1139
10187.12 1177
10188.08 1205
10189.03 1211
10189.98 1190
10190.93 1168
10191.89 1167
10192.84 1194
10193.79 1203
10194.75 1184
10195.70 1164
10196.65 1177
10197.61 1143
10198.56 1204
10199.51 1201
10200.47 1204
10201.42 1252
10202.38 1264
10203.33 1220
10204.28 1245
10205.24 1275
10206.19 1331
10207.14 1308
10208.10 1315
10209.05 1322
10210.01 1333
10210.96 1305
10211.91 1283
10212.87 1289
10213.82 1278
10214.78 1282
10215.73 1281
10216.69 1282
10217.64 1268
10218.59 1247
10219.55 1217
10220.50 1207
10221.46 1213
10222.41 1186
10223.37 1255
10224.32 1244
10225.28 1214
10226.23 1225
10227.19 1212
10228.14 1250
10229.10 1223
10230.05 1205
10231.01 1261
10231.96 1305
10232.92 1317
10233.87 1382
10234.83 1358
10235.78 1422
10236.74 1430
10237.69 1451
10238.65 1472
10239.60 1499
10240.56 1501
10241.51 1430
10242.47 1414
10243.42 1385
10244.38 1307
10245.34 1309
10246.29 1255
10247.25 1261
10248.20 1244
10249.16 1188
10250.11 1205
10251.07 1131
10252.03 1133
10252.98 1149
10253.94 1103
10254.89 1117
10255.85 1063
10256.81 1109
10257.76 1121
10258.72 1106
10259.68 1107
10260.63 1072
10261.59 1118
10262.55 1090
10263.50 1044
10264.46 1061
10265.41 1073
10266.37 1065
10267.33 1058
10268.28 1088
10269.24 1083
10270.20 1134
10271.16 1060
10272.11 1078
10273.07 1110
10274.03 1090
10274.98 1071
10275.94 1105
10276.90 1122
10277.85 1114
10278.81 1057
10279.77 1055
10280.73 1053
10281.68 1071
10282.64 1070
10283.60 1034
10284.56 1039
10285.51 1026
10286.47 1017
10287.43 1015
10288.39 1057
10289.34 1008
10290.30 1023
10291.26 1067
10292.22 1023
10293.18 1020
10294.13 1031
10295.09 1090
10296.05 1096
10297.01 1068
10297.97 1033
10298.92 989
10299.88 1019
10300.84 1024
10301.80 1034
10302.76 1035
10303.72 1094
10304.67 1056
10305.63 1031
10306.59 991
10307.55 1012
10308.51 1079
10309.47 1072
10310.43 994
10311.38 1010
10312.34 1008
10313.30 1041
10314.26 1036
10315.22 982
10316.18 985
10317.14 1018
10318.10 1051
10319.06 1033
10320.01 1021
10320.97 1016
10321.93 1019
10322.89 965
10323.85 994
10324.81 982
10325.77 1004
10326.73 1013
10327.69 1023
10328.65 1023
10329.61 1042
10330.57 1053
10331.53 1031
10332.49 1019
10333.45 1030
10334.41 1018
10335.37 1033
10336.33 1037
10337.29 1017
10338.25 1001
10339.21 997
10340.17 1014
10341.13 1024
10342.09 1046
10343.05 996
10344.01 991
10344.97 1007
10345.93 995
10346.89 1001
10347.85 945
10348.81 964
10349.77 980
10350.73 953
10351.69 966
10352.65 946
10353.61 987
10354.57 940
10355.53 968
10356.49 978
10357.46 972
10358.42 942
10359.38 968
10360.34 982
10361.30 970
10362.26 987
10363.22 971
10364.18 955
10365.14 920
10366.11 950
10367.07 946
10368.03 933
10368.99 965
10369.95 965
10370.91 945
10371.87 937
10372.84 924
10373.80 980
10374.76 958
10375.72 950
10376.68 927
10377.64 947
10378.61 973
10379.57 968
10380.53 983
10381.49 960
10382.45 945
10383.42 962
10384.38 949
10385.34 927
10386.30 928
10387.27 955
10388.23 940
10389.19 914
10390.15 928
10391.11 914
10392.08 938
10393.04 938
10394.00 895
10394.96 935
10395.93 919
10396.89 927
10397.85 919
10398.82 934
10399.78 931
10400.74 924
10401.70 925
10402.67 951
10403.63 946
10404.59 934
10405.56 922
10406.52 925
10407.48 926
10408.45 921
10409.41 904
10410.37 944
10411.34 935
10412.30 946
10413.26 952
10414.23 949
10415.19 973
10416.15 952
10417.12 926
10418.08 957
10419.04 989
10420.01 1007
10420.97 1001
10421.94 984
10422.90 947
10423.86 972
10424.83 941
10425.79 980
10426.76 960
10427.72 1009
10428.68 983
10429.65 931
10430.61 936
10431.58 950
10432.54 942
10433.51 928
10434.47 937
10435.44 944
10436.40 942
10437.36 941
10438.33 914
10439.29 905
10440.26 936
10441.22 963
10442.19 953
10443.15 934
10444.12 911
10445.08 934
10446.05 933
10447.01 947
10447.98 927
10448.94 965
10449.91 958
10450.87 958
10451.84 962
10452.80 928
10453.77 945
10454.73 947
10455.70 946
10456.67 942
10457.63 943
10458.60 968
10459.56 957
10460.53 970
10461.49 922
10462.46 941
10463.43 955
10464.39 974
10465.36 917
10466.32 941
10467.29 939
10468.25 961
10469.22 982
10470.19 973
10471.15 957
10472.12 945
10473.09 944
10474.05 948
10475.02 965
10475.98 945
10476.95 937
10477.92 977
10478.88 984
10479.85 991
10480.82 985
10481.78 993
10482.75 1006
10483.72 1023
10484.68 1000
10485.65 994
10486.62 1019
10487.58 995
10488.55 1016
10489.52 992
10490.49 971
10491.45 1002
10492.42 1000
10493.39 992
10494.35 959
10495.32 961
10496.29 1022
10497.26 986
10498.22 1002
10499.19 1008
10500.16 1015
10501.13 1032
10502.09 1027
10503.06 1023
10504.03 1045
10505.00 1079
10505.96 1077
10506.93 1027
10507.90 1042
10508.87 1058
10509.84 1046
10510.80 1042
10511.77 1033
10512.74 1009
10513.71 1044
10514.68 995
10515.64 949
10516.61 964
10517.58 984
10518.55 991
10519.52 957
10520.49 983
10521.45 982
10522.42 971
10523.39 993
10524.36 945
10525.33 925
10526.30 937
10527.27 948
10528.23 955
10529.20 962
10530.17 924
10531.14 975
10532.11 995
10533.08 1008
10534.05 986
10535.02 980
10535.99 1003
10536.96 1001
10537.93 1012
10538.89 976
10539.86 995
10540.83 1017
10541.80 1017
10542.77 1012
10543.74 1016
10544.71 1016
10545.68 1059
10546.65 1014
10547.62 985
10548.59 1007
10549.56 995
10550.53 1001
10551.50 973
10552.47 950
10553.44 958
10554.41 1000
10555.38 964
10556.35 969
10557.32 979
10558.29 991
10559.26 1033
10560.23 987
10561.20 1049
10562.17 1046
10563.14 1056
10564.11 1021
10565.08 1027
10566.05 1028
10567.02 1028
10567.99 1058
10568.96 1078
10569.93 1099
10570.91 1026
10571.88 1001
10572.85 1052
10573.82 1042
10574.79 990
10575.76 997
10576.73 1022
10577.70 962
10578.67 994
10579.64 986
10580.62 997
10581.59 1025
10582.56 1009
10583.53 996
10584.50 1008
10585.47 1017
10586.44 1017
10587.42 992
10588.39 1017
10589.36 1029
10590.33 1014
10591.30 1051
10592.27 1054
10593.25 1038
10594.22 1004
10595.19 1049
10596.16 1045
10597.13 1059
10598.10 1041
10599.08 999
10600.05 1061
10601.02 1070
10601.99 1053
10602.97 1065
10603.94 1059
10604.91 1071
10605.88 1075
10606.85 1052
10607.83 1109
10608.80 1093
10609.77 1136
10610.74 1134
10611.72 1087
10612.69 1150
10613.66 1149
10614.64 1145
10615.61 1144
10616.58 1107
10617.55 1111
10618.53 1112
10619.50 1070
10620.47 1051
10621.45 1044
10622.42 1031
10623.39 1018
10624.37 1004
10625.34 1028
10626.31 998
10627.29 988
10628.26 990
10629.23 1027
10630.21 1026
10631.18 983
10632.15 968
10633.13 975
10634.10 1029
10635.07 995
10636.05 1037
10637.02 1016
10638.00 1022
10638.97 1019
10639.94 1039
10640.92 1042
10641.89 1059
10642.87 1010
10643.84 996
10644.81 994
10645.79 1022
10646.76 1007
10647.74 961
10648.71 1002
10649.68 981
10650.66 1005
10651.63 977
10652.61 982
10653.58 975
10654.56 975
10655.53 951
10656.51 958
10657.48 923
10658.46 943
10659.43 920
10660.41 959
10661.38 928
10662.36 932
10663.33 914
10664.31 906
10665.28 880
10666.26 862
10667.23 900
10668.21 876
10669.18 917
10670.16 931
10671.13 952
10672.11 959
10673.08 906
10674.06 929
10675.03 927
10676.01 955
10676.99 938
10677.96 933
10678.94 952
10679.91 923
10680.89 926
10681.86 949
10682.84 956
10683.82 943
10684.79 923
10685.77 928
10686.74 930
10687.72 886
10688.70 928
10689.67 900
10690.65 935
10691.63 905
10692.60 914
10693.58 889
10694.55 898
10695.53 919
10696.51 872
10697.48 861
10698.46 894
10699.44 922
10700.41 926
10701.39 911
10702.37 889
10703.34 933
10704.32 915
10705.30 895
10706.27 917
10707.25 881
10708.23 857
10709.21 845
10710.18 858
10711.16 870
10712.14 880
10713.11 865
10714.09 879
10715.07 901
10716.05 935
10717.02 922
10718.00 920
10718.98 876
10719.96 888
10720.93 885
10721.91 923
10722.89 890
10723.87 901
10724.85 901
10725.82 874
10726.80 888
10727.78 884
10728.76 891
10729.74 876
10730.71 894
10731.69 892
10732.67 889
10733.65 908
10734.63 915
10735.60 909
10736.58 904
10737.56 899
10738.54 896
10739.52 915
10740.50 927
10741.48 856
10742.45 897
10743.43 901
10744.41 884
10745.39 877
10746.37 864
10747.35 881
10748.33 857
10749.31 922
10750.28 927
10751.26 923
10752.24 937
10753.22 896
10754.20 873
10755.18 905
10756.16 893
10757.14 905
10758.12 933
10759.10 923
10760.08 937
10761.06 935
10762.04 897
10763.01 934
10763.99 914
10764.97 908
10765.95 898
10766.93 917
10767.91 898
10768.89 905
10769.87 949
10770.85 946
10771.83 949
10772.81 897
10773.79 915
10774.77 932
10775.75 931
10776.73 940
10777.71 960
10778.69 941
10779.67 934
10780.65 931
10781.63 973
10782.62 975
10783.60 986
10784.58 974
10785.56 939
10786.54 957
10787.52 935
10788.50 938
10789.48 933
10790.46 946
10791.44 968
10792.42 923
10793.40 938
10794.38 952
10795.37 975
10796.35 996
10797.33 978
10798.31 925
10799.29 944
10800.27 951
10801.25 914
10802.23 924
10803.21 895
10804.20 923
10805.18 948
10806.16 931
10807.14 918
10808.12 892
10809.10 921
10810.09 923
10811.07 930
10812.05 921
10813.03 925
10814.01 955
10815.00 973
10815.98 927
10816.96 925
10817.94 973
10818.92 965
10819.91 949
10820.89 968
10821.87 977
10822.85 935
10823.83 950
10824.82 974
10825.80 937
10826.78 958
10827.76 942
10828.75 939
10829.73 953
10830.71 962
10831.69 955
10832.68 969
10833.66 965
10834.64 964
10835.63 976
10836.61 977
10837.59 941
10838.57 960
10839.56 1016
10840.54 969
10841.52 993
10842.51 969
10843.49 1012
10844.47 1008
10845.46 1000
10846.44 997
10847.42 974
10848.41 994
10849.39 1038
10850.37 1037
10851.36 1066
10852.34 1071
10853.32 1048
10854.31 1064
10855.29 1071
10856.28 1065
10857.26 1099
10858.24 1090
10859.23 1045
10860.21 1044
10861.20 1073
10862.18 1067
10863.16 1026
10864.15 1061
10865.13 1052
10866.12 1063
10867.10 1084
10868.08 1035
10869.07 1061
10870.05 1045
10871.04 1040
10872.02 1073
10873.01 1091
10873.99 1036
10874.98 1102
10875.96 1076
10876.95 1041
10877.93 1058
10878.92 1084
10879.90 1089
10880.89 1077
10881.87 1094
10882.86 1077
10883.84 1094
10884.83 1081
10885.81 1114
10886.80 1115
10887.78 1108
10888.77 1105
10889.75 1106
10890.74 1138
10891.72 1116
10892.71 1135
10893.69 1154
10894.68 1160
10895.66 1154
10896.65 1134
10897.64 1148
10898.62 1153
10899.61 1168
10900.59 1163
10901.58 1175
10902.56 1154
10903.55 1162
10904.54 1185
10905.52 1184
10906.51 1205
10907.49 1232
10908.48 1251
10909.47 1190
10910.45 1212
10911.44 1236
10912.43 1218
10913.41 1225
10914.40 1214
10915.39 1249
10916.37 1250
10917.36 1263
10918.35 1283
10919.33 1251
10920.32 1251
10921.31 1279
10922.29 1273
10923.28 1278
10924.27 1291
10925.25 1262
10926.24 1289
10927.23 1259
10928.21 1290
10929.20 1272
10930.19 1269
10931.18 1291
10932.16 1305
10933.15 1341
10934.14 1364
10935.12 1350
10936.11 1341
10937.10 1328
10938.09 1362
10939.07 1375
10940.06 1390
10941.05 1415
10942.04 1382
10943.02 1407
10944.01 1441
10945.00 1410
10945.99 1415
10946.98 1434
10947.96 1478
10948.95 1446
10949.94 1503
10950.93 1538
10951.92 1531
10952.90 1583
10953.89 1570
10954.88 1595
10955.87 1647
10956.86 1695
10957.85 1719
10958.83 1767
10959.82 1751
10960.81 1753
10961.80 1828
10962.79 1849
10963.78 1846
10964.77 1801
10965.75 1780
10966.74 1754
10967.73 1745
10968.72 1644
10969.71 1633
10970.70 1611
10971.69 1622
10972.68 1617
10973.67 1520
10974.66 1546
10975.64 1554
10976.63 1519
10977.62 1486
10978.61 1472
10979.60 1487
10980.59 1452
10981.58 1471
10982.57 1471
10983.56 1493
10984.55 1539
10985.54 1528
10986.53 1525
10987.52 1508
10988.51 1526
10989.50 1578
10990.49 1676
10991.48 1698
10992.47 1661
10993.46 1707
10994.45 1708
10995.44 1781
10996.43 1848
10997.42 1913
10998.41 1914
10999.40 1984
11000.39 2014
11001.38 2056
11002.37 2095
11003.36 2119
11004.35 2086
11005.34 2094
11006.33 2001
11007.32 1930
11008.31 1876
11009.30 1845
11010.30 1716
11011.29 1666
11012.28 1616
11013.27 1516
11014.26 1509
11015.25 1450
11016.24 1435
11017.23 1383
11018.22 1343
11019.21 1325
11020.21 1327
11021.20 1318
11022.19 1297
11023.18 1325
11024.17 1296
11025.16 1309
11026.15 1329
11027.14 1258
11028.14 1285
11029.13 1289
11030.12 1276
11031.11 1291
11032.10 1229
11033.09 1254
11034.09 1274
11035.08 1200
11036.07 1245
11037.06 1245
11038.05 1266
11039.05 1247
11040.04 1229
11041.03 1244
11042.02 1246
11043.02 1222
11044.01 1195
11045.00 1227
11045.99 1191
11046.98 1150
11047.98 1201
11048.97 1171
11049.96 1171
11050.95 1152
11051.95 1147
11052.94 1140
11053.93 1167
11054.93 1119
11055.92 1127
11056.91 1135
11057.90 1138
11058.90 1145
11059.89 1191
11060.88 1161
11061.88 1142
11062.87 1123
11063.86 1153
11064.86 1140
11065.85 1166
11066.84 1184
11067.84 1139
11068.83 1149
11069.82 1149
11070.82 1131
11071.81 1146
11072.80 1153
11073.80 1122
11074.79 1142
11075.78 1145
11076.78 1114
11077.77 1127
11078.77 1135
11079.76 1149
11080.75 1149
11081.75 1156
11082.74 1114
11083.74 1088
11084.73 1111
11085.72 1127
11086.72 1115
11087.71 1079
11088.71 1099
11089.70 1119
11090.70 1125
11091.69 1104
11092.68 1088
11093.68 1134
11094.67 1124
11095.67 1120
11096.66 1066
11097.66 1054
11098.65 1047
11099.65 1053
11100.64 1064
11101.64 1056
11102.63 1079
11103.63 1063
11104.62 1088
11105.62 1090
11106.61 1076
11107.61 1036
11108.60 1049
11109.60 1077
11110.59 1088
11111.59 1066
11112.58 1049
11113.58 1077
11114.57 1039
11115.57 1020
11116.56 1027
11117.56 1023
11118.56 1037
11119.55 1033
11120.55 982
11121.54 987
11122.54 1003
11123.54 1010
11124.53 1023
11125.53 1022
11126.52 1028
11127.52 1056
11128.51 1018
11129.51 1025
11130.51 1038
11131.50 1017
11132.50 1031
11133.50 1021
11134.49 1012
11135.49 1014
11136.49 1022
11137.48 1009
11138.48 998
11139.47 1018
11140.47 999
11141.47 970
11142.46 976
11143.46 963
11144.46 980
11145.46 1008
11146.45 1039
11147.45 1029
11148.45 966
11149.44 945
11150.44 989
11151.44 1045
11152.43 1022
11153.43 1017
11154.43 989
11155.43 1014
11156.42 1004
11157.42 970
11158.42 997
11159.42 995
11160.41 989
11161.41 1027
11162.41 966
11163.41 999
11164.40 987
11165.40 1030
11166.40 1045
11167.40 994
11168.39 979
11169.39 941
11170.39 1000
11171.39 977
11172.39 968
11173.38 987
11174.38 973
11175.38 968
11176.38 982
11177.38 975
11178.38 944
11179.37 943
11180.37 968
11181.37 963
11182.37 938
11183.37 952
11184.37 999
11185.37 986
11186.36 998
11187.36 948
11188.36 977
11189.36 951
11190.36 933
11191.36 973
11192.36 973
11193.36 949
11194.36 951
11195.35 917
11196.35 966
11197.35 973
11198.35 950
11199.35 941
11200.35 986
11201.35 993
11202.35 943
11203.35 1004
11204.35 1000
11205.35 955
11206.35 969
11207.35 1012
11208.35 986
11209.35 1033
11210.35 983
11211.35 1004
11212.35 1032
11213.35 996
11214.35 967
11215.34 1004
11216.35 997
11217.35 1004
11218.35 994
11219.35 965
11220.35 988
11221.35 969
11222.35 1007
11223.35 1021
11224.35 958
11225.35 973
11226.35 967
11227.35 990
11228.35 973
11229.35 1006
11230.35 991
11231.35 995
11232.35 984
11233.35 976
11234.35 974
11235.35 996
11236.35 970
11237.36 1010
11238.36 1007
11239.36 995
11240.36 1010
11241.36 1035
11242.36 981
11243.36 980
11244.36 1000
11245.36 1012
11246.37 1000
11247.37 976
11248.37 1013
11249.37 1017
11250.37 995
11251.37 1008
11252.38 1037
11253.38 1041
11254.38 1005
11255.38 1032
11256.38 1028
11257.38 1056
11258.39 1028
11259.39 1034
11260.39 1009
11261.39 1002
11262.39 1004
11263.40 999
11264.40 1030
11265.40 1021
11266.40 1009
11267.40 1034
11268.41 1068
11269.41 1064
11270.41 1014
11271.41 1081
11272.42 1067
11273.42 1058
11274.42 1085
11275.42 1092
11276.43 1103
11277.43 1114
11278.43 1083
11279.44 1095
11280.44 1061
11281.44 1100
11282.44 1077
11283.45 1065
11284.45 1078
11285.45 1029
11286.46 1028
11287.46 1013
11288.46 1014
11289.47 987
11290.47 1015
11291.47 986
11292.48 1014
11293.48 1017
11294.48 975
11295.49 955
11296.49 975
11297.49 966
11298.50 923
11299.50 921
11300.51 941
11301.51 974
11302.51 985
11303.52 957
11304.52 968
11305.53 955
11306.53 985
11307.53 1010
11308.54 992
11309.54 988
11310.55 989
11311.55 988
11312.55 995
11313.56 971
11314.56 977
11315.57 965
11316.57 982
11317.58 983
11318.58 1016
11319.59 1021
11320.59 1020
11321.59 978
11322.60 1002
11323.60 996
11324.61 1015
11325.61 1027
11326.62 1042
11327.62 978
11328.63 998
11329.63 1020
11330.64 973
11331.64 997
11332.65 973
11333.65 921
11334.66 968
11335.67 935
11336.67 941
11337.68 958
11338.68 971
11339.69 969
11340.69 965
11341.70 934
11342.70 974
11343.71 972
11344.72 983
11345.72 979
11346.73 987
11347.73 960
11348.74 994
11349.74 999
11350.75 982
11351.76 976
11352.76 956
11353.77 937
11354.78 947
11355.78 941
11356.79 926
11357.79 929
11358.80 942
11359.81 961
11360.81 915
11361.82 957
11362.83 949
11363.83 964
11364.84 962
11365.85 969
11366.85 952
11367.86 913
11368.87 914
11369.87 922
11370.88 942
11371.89 952
11372.89 916
11373.90 941
11374.91 925
11375.92 913
11376.92 942
11377.93 923
11378.94 947
11379.94 915
11380.95 866
11381.96 895
11382.97 928
11383.97 921
11384.98 941
11385.99 921
11387.00 905
11388.00 912
11389.01 925
11390.02 936
11391.03 953
11392.04 936
11393.04 937
11394.05 944
11395.06 956
11396.07 925
11397.08 910
11398.08 944
11399.09 952
11400.10 949
11401.11 946
11402.12 931
11403.12 926
11404.13 962
11405.14 938
11406.15 903
11407.16 936
11408.17 964
11409.18 922
11410.18 940
11411.19 917
11412.20 932
11413.21 921
11414.22 941
11415.23 942
11416.24 931
11417.25 933
11418.25 953
11419.26 936
11420.27 974
11421.28 939
11422.29 926
11423.30 966
11424.31 963
11425.32 965
11426.33 932
11427.34 935
11428.35 960
11429.36 917
11430.37 927
11431.38 927
11432.39 940
11433.39 927
11434.40 917
11435.41 959
11436.42 931
11437.43 946
11438.44 971
11439.45 940
11440.46 946
11441.47 957
11442.48 1004
11443.49 951
11444.50 956
11445.51 936
11446.52 945
11447.53 960
11448.55 959
11449.56 974
11450.57 951
11451.58 958
11452.59 960
11453.60 1010
11454.61 964
11455.62 946
11456.63 978
11457.64 958
11458.65 965
11459.66 949
11460.67 962
11461.68 993
11462.69 948
11463.71 941
11464.72 963
11465.73 966
11466.74 978
11467.75 942
11468.76 934
11469.77 975
11470.78 989
11471.80 971
11472.81 981
11473.82 997
11474.83 1001
11475.84 1016
11476.85 994
11477.86 998
11478.88 991
11479.89 1005
11480.90 965
11481.91 979
11482.92 980
11483.93 1042
11484.95 1004
11485.96 965
11486.97 983
11487.98 1014
11489.00 992
11490.01 1013
11491.02 1030
11492.03 1024
11493.04 1036
11494.06 1087
11495.07 1042
11496.08 1068
11497.09 1051
11498.11 1040
11499.12 1030
11500.13 1061
11501.14 1080
11502.16 1090
11503.17 1103
11504.18 1094
11505.20 1098
11506.21 1123
11507.22 1105
11508.23 1088
11509.25 1134
11510.26 1109
11511.27 1126
11512.29 1126
11513.30 1109
11514.31 1135
11515.33 1132
11516.34 1152
11517.35 1176
11518.37 1139
11519.38 1233
11520.39 1253
11521.41 1276
11522.42 1263
11523.43 1289
11524.45 1317
11525.46 1294
11526.47 1349
11527.49 1380
11528.50 1389
11529.52 1381
11530.53 1446
11531.54 1493
11532.56 1502
11533.57 1613
11534.59 1640
11535.60 1669
11536.62 1769
11537.63 1774
11538.64 1878
11539.66 1872
11540.67 1918
11541.69 1988
11542.70 1985
11543.72 1951
11544.73 1933
11545.75 1886
11546.76 1796
11547.77 1695
11548.79 1630
11549.80 1619
11550.82 1551
11551.83 1447
11552.85 1389
11553.86 1335
11554.88 1262
11555.89 1238
11556.91 1214
11557.92 1197
11558.94 1180
11559.95 1130
11560.97 1119
11561.99 1087
11563.00 1078
11564.02 1100
11565.03 1115
11566.05 1093
11567.06 1110
11568.08 1123
11569.09 1094
11570.11 1105
11571.13 1078
11572.14 1057
11573.16 1088
11574.17 1111
11575.19 1081
11576.20 1051
11577.22 1042
11578.24 1053
11579.25 1064
11580.27 1059
11581.29 999
11582.30 1027
11583.32 1036
11584.33 1054
11585.35 1033
11586.37 1015
11587.38 1040
11588.40 1045
11589.42 1006
11590.43 1054
11591.45 1029
11592.47 1022
11593.48 1040
11594.50 1000
11595.52 1028
11596.53 1043
11597.55 1066
11598.57 1057
11599.58 1034
11600.60 1044
11601.62 1080
11602.64 1057
11603.65 1068
11604.67 1106
11605.69 1081
11606.70 1049
11607.72 1061
11608.74 1041
11609.76 1036
11610.77 1018
11611.79 1012
11612.81 1041
11613.83 1007
11614.84 1019
11615.86 1057
11616.88 1033
11617.90 1019
11618.92 1022
11619.93 1060
11620.95 1053
11621.97 1038
11622.99 1041
11624.01 1000
11625.02 1057
11626.04 1024
11627.06 1069
11628.08 1030
11629.10 1023
11630.11 996
11631.13 1020
11632.15 965
11633.17 980
11634.19 1007
11635.21 1004
11636.23 986
11637.24 1007
11638.26 946
11639.28 979
11640.30 974
11641.32 963
11642.34 964
11643.36 938
11644.38 956
11645.39 958
11646.41 960
11647.43 975
11648.45 942
11649.47 961
11650.49 960
11651.51 976
11652.53 953
11653.55 911
11654.57 940
11655.59 923
11656.61 892
11657.63 938
11658.65 928
11659.67 953
11660.69 915
11661.70 894
11662.72 902
11663.74 918
11664.76 873
11665.78 895
11666.80 901
11667.82 846
11668.84 871
11669.86 872
11670.88 886
11671.90 921
11672.92 843
11673.95 856
11674.97 859
11675.99 881
11677.01 874
11678.03 864
11679.05 876
11680.07 897
11681.09 901
11682.11 819
11683.13 865
11684.15 894
11685.17 883
11686.19 921
11687.21 879
11688.23 858
11689.25 884
11690.28 855
11691.30 852
11692.32 863
11693.34 870
11694.36 825
11695.38 847
11696.40 864
11697.42 882
11698.44 850
11699.47 876
11700.49 854
11701.51 854
11702.53 834
11703.55 864
11704.57 829
11705.60 845
11706.62 828
11707.64 820
11708.66 815
11709.68 854
11710.70 851
11711.73 869
11712.75 811
11713.77 824
11714.79 847
11715.81 841
11716.84 847
11717.86 837
11718.88 835
11719.90 844
11720.92 842
11721.95 840
11722.97 801
11723.99 842
11725.01 829
11726.04 834
11727.06 858
11728.08 822
11729.11 834
11730.13 841
11731.15 835
11732.17 855
11733.20 846
11734.22 849
11735.24 862
11736.26 839
11737.29 788
11738.31 817
11739.33 867
11740.36 857
11741.38 825
11742.40 804
11743.43 846
11744.45 830
11745.47 821
11746.50 809
11747.52 822
11748.54 830
11749.57 841
11750.59 830
11751.62 812
11752.64 813
11753.66 836
11754.69 838
11755.71 814
11756.73 804
11757.76 825
11758.78 820
11759.81 797
11760.83 798
11761.85 837
11762.88 833
11763.90 820
11764.93 829
11765.95 821
11766.98 826
11768.00 821
11769.02 828
11770.05 825
11771.07 837
11772.10 864
11773.12 834
11774.15 848
11775.17 825
11776.20 867
11777.22 827
11778.25 844
11779.27 818
11780.30 864
11781.32 883
11782.35 826
11783.37 835
11784.40 838
11785.42 836
11786.45 839
11787.47 825
11788.50 855
11789.52 877
11790.55 860
11791.57 869
11792.60 873
11793.62 867
11794.65 865
11795.67 846
11796.70 835
11797.73 850
11798.75 845
11799.78 855
11800.80 814
11801.83 831
11802.85 837
11803.88 871
11804.91 873
11805.93 857
11806.96 857
11807.98 872
11809.01 850
11810.04 872
11811.06 847
11812.09 867
11813.12 878
11814.14 884
11815.17 877
11816.19 861
11817.22 867
11818.25 867
11819.27 885
11820.30 867
11821.33 842
11822.35 897
11823.38 891
11824.41 876
11825.44 872
11826.46 878
11827.49 913
11828.52 896
11829.54 906
11830.57 897
11831.60 889
11832.62 877
11833.65 871
11834.68 867
11835.71 893
11836.73 932
11837.76 922
11838.79 916
11839.82 911
11840.84 898
11841.87 923
11842.90 913
11843.93 907
11844.95 923
11845.98 930
11847.01 895
11848.04 947
11849.07 935
11850.09 925
11851.12 946
11852.15 956
11853.18 949
11854.21 952
11855.23 992
11856.26 953
11857.29 992
11858.32 986
11859.35 970
11860.38 988
11861.40 1009
11862.43 1019
11863.46 1003
11864.49 1017
11865.52 983
11866.55 989
11867.58 1018
11868.60 1020
11869.63 1055
11870.66 1069
11871.69 1016
11872.72 1024
11873.75 1026
11874.78 1025
11875.81 1030
11876.84 1023
11877.86 1065
11878.89 1047
11879.92 1070
11880.95 1069
11881.98 1077
11883.01 1117
11884.04 1095
11885.07 1092
11886.10 1136
11887.13 1081
11888.16 1090
11889.19 1089
11890.22 1129
11891.25 1132
11892.28 1104
11893.31 1120
11894.34 1163
11895.37 1190
11896.40 1171
11897.43 1220
11898.46 1239
11899.49 1192
11900.52 1233
11901.55 1244
11902.58 1264
11903.61 1267
11904.64 1301
11905.67 1341
11906.70 1364
11907.73 1359
11908.76 1386
11909.79 1396
11910.82 1367
11911.85 1367
11912.88 1384
11913.91 1353
11914.94 1299
11915.97 1307
11917.01 1298
11918.04 1246
11919.07 1222
11920.10 1242
11921.13 1254
11922.16 1237
11923.19 1254
11924.22 1265
11925.25 1238
11926.28 1281
11927.32 1294
11928.35 1349
11929.38 1357
11930.41 1341
11931.44 1388
11932.47 1362
11933.50 1436
11934.54 1432
11935.57 1440
11936.60 1400
11937.63 1431
11938.66 1396
11939.70 1370
11940.73 1349
11941.76 1290
11942.79 1314
11943.82 1236
11944.85 1211
11945.89 1235
11946.92 1219
11947.95 1230
11948.98 1151
11950.02 1177
11951.05 1187
11952.08 1131
11953.11 1096
11954.15 1073
11955.18 1092
11956.21 1101
11957.24 1118
11958.28 1092
11959.31 1106
11960.34 1105
11961.37 1090
11962.41 1095
11963.44 1089
11964.47 1099
11965.51 1088
11966.54 1128
11967.57 1132
11968.60 1111
11969.64 1117
11970.67 1117
11971.70 1071
11972.74 1139
11973.77 1108
11974.80 1153
11975.84 1099
11976.87 1115
11977.90 1075
11978.94 1125
11979.97 1116
11981.00 1147
11982.04 1116
11983.07 1126
11984.11 1110
11985.14 1161
11986.17 1157
11987.21 1151
11988.24 1137
11989.28 1143
11990.31 1154
11991.34 1156
11992.38 1129
11993.41 1128
11994.45 1133
11995.48 1185
11996.51 1165
11997.55 1169
11998.58 1164
11999.62 1159
12000.65 1192
12001.69 1182
12002.72 1173
12003.76 1178
12004.79 1212
12005.82 1203
12006.86 1208
12007.89 1217
12008.93 1187
12009.96 1206
12011.00 1224
12012.03 1252
12013.07 1250
12014.10 1235
12015.14 1234
12016.17 1228
12017.21 1275
12018.24 1293
12019.28 1265
12020.32 1301
12021.35 1277
12022.39 1279
12023.42 1244
12024.46 1238
12025.49 1256
12026.53 1292
12027.56 1299
12028.60 1258
12029.64 1306
12030.67 1261
12031.71 1278
12032.74 1307
12033.78 1278
12034.81 1273
12035.85 1256
12036.89 1269
12037.92 1257
12038.96 1233
12039.99 1248
12041.03 1259
12042.07 1235
12043.10 1242
12044.14 1233
12045.18 1273
12046.21 1268
12047.25 1267
12048.29 1304
12049.32 1284
12050.36 1272
12051.40 1254
12052.43 1248
12053.47 1255
12054.51 1293
12055.54 1274
12056.58 1274
12057.62 1322
12058.65 1337
12059.69 1324
12060.73 1343
12061.76 1323
12062.80 1310
12063.84 1313
12064.88 1310
12065.91 1249
12066.95 1277
12067.99 1256
12069.03 1252
12070.06 1233
12071.10 1207
12072.14 1213
12073.18 1207
12074.21 1197
12075.25 1185
12076.29 1202
12077.33 1178
12078.36 1181
12079.40 1198
12080.44 1155
12081.48 1185
12082.52 1189
12083.55 1177
12084.59 1148
12085.63 1166
12086.67 1149
12087.71 1119
12088.74 1132
12089.78 1191
12090.82 1176
12091.86 1168
12092.90 1188
12093.94 1209
12094.98 1177
12096.01 1195
12097.05 1218
12098.09 1228
12099.13 1251
12100.17 1258
12101.21 1230
12102.25 1258
12103.28 1285
12104.32 1238
12105.36 1263
12106.40 1220
12107.44 1267
12108.48 1307
12109.52 1220
12110.56 1243
12111.60 1203
12112.64 1203
12113.68 1220
12114.72 1178
12115.76 1165
12116.79 1127
12117.83 1121
12118.87 1106
12119.91 1058
12120.95 1085
12121.99 1029
12123.03 1025
12124.07 1013
12125.11 1009
12126.15 1022
12127.19 1029
12128.23 1004
12129.27 1025
12130.31 1039
12131.35 1017
12132.39 981
12133.43 993
12134.47 1013
12135.51 1012
12136.55 983
12137.59 978
12138.63 997
12139.67 1009
12140.71 975
12141.76 990
12142.80 996
12143.84 976
12144.88 949
12145.92 965
12146.96 982
12148.00 979
12149.04 962
12150.08 966
12151.12 976
12152.16 949
12153.20 937
12154.25 947
12155.29 962
12156.33 929
12157.37 958
12158.41 933
12159.45 968
12160.49 949
12161.53 944
12162.58 899
12163.62 938
12164.66 941
12165.70 945
12166.74 928
12167.78 895
12168.82 940
12169.87 955
12170.91 889
12171.95 895
12172.99 926
12174.03 906
12175.08 935
12176.12 899
12177.16 887
12178.20 892
12179.24 928
12180.29 923
12181.33 915
12182.37 888
12183.41 909
12184.46 917
12185.50 918
12186.54 916
12187.58 910
12188.63 914
12189.67 871
12190.71 909
12191.75 896
12192.80 908
12193.84 875
12194.88 869
12195.92 871
12196.97 900
12198.01 886
12199.05 913
12200.10 889
12201.14 898
12202.18 882
12203.23 912
12204.27 907
12205.31 888
12206.36 870
12207.40 873
12208.44 878
12209.49 879
12210.53 837
12211.57 861
12212.62 886
12213.66 877
12214.70 879
12215.75 864
12216.79 864
12217.84 858
12218.88 823
12219.92 860
12220.97 841
12222.01 851
12223.06 836
12224.10 846
12225.14 847
12226.19 838
12227.23 850
12228.28 866
12229.32 874
12230.36 815
12231.41 818
12232.45 856
12233.50 850
12234.54 835
12235.59 812
12236.63 847
12237.68 843
12238.72 860
12239.77 824
12240.81 787
12241.86 842
12242.90 826
12243.94 786
12244.99 798
12246.03 808
12247.08 807
12248.13 816
12249.17 803
12250.22 795
12251.26 854
12252.31 826
12253.35 808
12254.40 772
12255.44 827
12256.49 810
12257.53 801
12258.58 803
12259.62 779
12260.67 763
12261.72 793
12262.76 822
12263.81 806
12264.85 789
12265.90 772
12266.94 798
12267.99 792
12269.04 810
12270.08 854
12271.13 799
12272.17 786
12273.22 815
12274.27 792
12275.31 779
12276.36 772
12277.41 812
12278.45 761
12279.50 797
12280.55 792
12281.59 788
12282.64 822
12283.69 811
12284.73 744
12285.78 772
12286.83 800
12287.87 783
12288.92 778
12289.97 771
12291.01 774
12292.06 778
12293.11 755
12294.15 779
12295.20 780
12296.25 772
12297.30 758
12298.34 761
12299.39 783
12300.44 760
12301.48 730
12302.53 766
12303.58 752
12304.63 751
12305.67 784
12306.72 754
12307.77 765
12308.82 814
12309.87 788
12310.91 758
12311.96 764
12313.01 778
12314.06 777
12315.10 764
12316.15 761
12317.20 751
12318.25 779
12319.30 766
12320.34 753
12321.39 730
12322.44 770
12323.49 782
12324.54 740
12325.59 745
12326.63 745
12327.68 781
12328.73 773
12329.78 732
12330.83 734
12331.88 759
12332.93 784
12333.98 759
12335.02 742
12336.07 708
12337.12 739
12338.17 769
12339.22 726
12340.27 732
12341.32 746
12342.37 727
12343.42 725
12344.47 726
12345.51 722
12346.56 742
12347.61 753
12348.66 748
12349.71 738
12350.76 744
12351.81 721
12352.86 739
12353.91 745
12354.96 737
12356.01 700
12357.06 747
12358.11 772
12359.16 745
12360.21 753
12361.26 727
12362.31 737
12363.36 718
12364.41 735
12365.46 756
12366.51 771
12367.56 704
12368.61 733
12369.66 764
12370.71 732
12371.76 756
12372.81 768
12373.86 742
12374.91 727
12375.96 728
12377.01 759
12378.06 745
12379.11 758
12380.17 778
12381.22 766
12382.27 708
12383.32 745
12384.37 724
12385.42 740
12386.47 734
12387.52 781
12388.57 745
12389.62 731
12390.67 730
12391.73 744
12392.78 730
12393.83 751
12394.88 762
12395.93 733
12396.98 730
12398.03 732
12399.09 730
12400.14 742
12401.19 758
12402.24 774
12403.29 712
12404.34 737
12405.40 755
12406.45 729
12407.50 731
12408.55 710
12409.60 754
12410.66 803
12411.71 767
12412.76 768
12413.81 714
12414.86 717
12415.92 757
12416.97 739
12418.02 763
12419.07 775
12420.13 747
12421.18 764
12422.23 734
12423.28 766
12424.34 774
12425.39 753
12426.44 760
12427.49 756
12428.55 760
12429.60 775
12430.65 786
12431.71 762
12432.76 771
12433.81 788
12434.86 756
12435.92 762
12436.97 757
12438.02 765
12439.08 744
12440.13 757
12441.18 767
12442.24 766
12443.29 745
12444.34 768
12445.40 753
12446.45 738
12447.50 787
12448.56 763
12449.61 745
12450.67 729
12451.72 738
12452.77 747
12453.83 753
12454.88 763
12455.94 765
12456.99 747
12458.04 747
12459.10 777
12460.15 776
12461.21 771
12462.26 776
12463.31 761
12464.37 779
12465.42 799
12466.48 761
12467.53 769
12468.59 777
12469.64 806
12470.70 805
12471.75 808
12472.80 825
12473.86 820
12474.91 860
12475.97 837
12477.02 848
12478.08 839
12479.13 863
12480.19 910
12481.24 888
12482.30 890
12483.35 876
12484.41 860
12485.46 867
12486.52 858
12487.57 856
12488.63 856
12489.69 828
12490.74 835
12491.80 824
12492.85 822
12493.91 788
12494.96 819
12496.02 817
12497.07 799
12498.13 804
12499.19 825
12500.24 810
12501.30 798
12502.35 818
12503.41 796
12504.47 821
12505.52 830
12506.58 813
12507.63 830
12508.69 824
12509.75 819
12510.80 820
12511.86 806
12512.91 812
12513.97 848
12515.03 804
12516.08 828
12517.14 805
12518.20 799
12519.25 818
12520.31 818
12521.37 795
12522.42 823
12523.48 795
12524.54 792
12525.59 811
12526.65 818
12527.71 806
12528.77 802
12529.82 810
12530.88 822
12531.94 838
12532.99 844
12534.05 836
12535.11 831
12536.17 824
12537.22 802
12538.28 796
12539.34 779
12540.40 806
12541.45 814
12542.51 785
12543.57 747
12544.63 747
12545.68 820
12546.74 832
12547.80 835
12548.86 829
12549.92 786
12550.97 815
12552.03 858
12553.09 853
12554.15 856
12555.21 864
12556.26 837
12557.32 850
12558.38 842
12559.44 818
12560.50 851
12561.56 833
12562.61 841
12563.67 817
12564.73 802
12565.79 829
12566.85 841
12567.91 850
12568.97 826
12570.02 819
12571.08 827
12572.14 851
12573.20 819
12574.26 840
12575.32 815
12576.38 820
12577.44 823
12578.50 818
12579.56 799
12580.61 773
12581.67 799
12582.73 792
12583.79 807
12584.85 805
12585.91 835
12586.97 830
12588.03 838
12589.09 828
12590.15 833
12591.21 861
12592.27 851
12593.33 841
12594.39 812
12595.45 838
12596.51 815
12597.57 815
12598.63 821
12599.69 816
12600.75 814
12601.81 849
12602.87 842
12603.93 848
12604.99 838
12606.05 816
12607.11 825
12608.17 818
12609.23 822
12610.29 869
12611.35 851
12612.41 859
12613.47 869
12614.53 918
12615.59 887
12616.66 880
12617.72 874
12618.78 865
12619.84 907
12620.90 911
12621.96 925
12623.02 906
12624.08 917
12625.14 913
12626.20 908
12627.26 918
12628.33 954
12629.39 967
12630.45 960
12631.51 961
12632.57 964
12633.63 960
12634.69 985
12635.76 981
12636.82 958
12637.88 941
12638.94 963
12640.00 952
12641.06 941
12642.13 900
12643.19 931
12644.25 891
12645.31 896
12646.37 880
12647.44 899
12648.50 885
12649.56 917
12650.62 872
12651.68 875
12652.75 884
12653.81 852
12654.87 890
12655.93 899
12657.00 904
12658.06 904
12659.12 861
12660.18 879
12661.25 898
12662.31 894
12663.37 922
12664.43 877
12665.50 859
12666.56 887
12667.62 895
12668.69 924
12669.75 924
12670.81 936
12671.88 931
12672.94 926
12674.00 909
12675.06 929
12676.13 905
12677.19 897
12678.25 899
12679.32 881
12680.38 899
12681.44 905
12682.51 894
12683.57 910
12684.64 906
12685.70 892
12686.76 917
12687.83 952
12688.89 961
12689.95 920
12691.02 950
12692.08 983
12693.15 954
12694.21 952
12695.27 974
12696.34 981
12697.40 989
12698.47 1001
12699.53 1056
12700.59 1018
12701.66 999
12702.72 995
12703.79 1040
12704.85 1064
12705.92 1033
12706.98 1007
12708.05 1064
12709.11 1049
12710.18 1083
12711.24 1086
12712.30 1077
12713.37 1065
12714.43 1081
12715.50 1064
12716.56 1105
12717.63 1059
12718.69 1049
12719.76 1095
12720.82 1090
12721.89 1122
12722.95 1143
12724.02 1097
12725.09 1105
12726.15 1133
12727.22 1102
12728.28 1097
12729.35 1128
12730.41 1096
12731.48 1128
12732.54 1128
12733.61 1116
12734.68 1152
12735.74 1183
12736.81 1175
12737.87 1174
12738.94 1150
12740.00 1174
12741.07 1154
12742.14 1141
12743.20 1090
12744.27 1098
12745.33 1115
12746.40 1078
12747.47 1022
12748.53 1048
12749.60 1058
12750.67 1077
12751.73 1042
12752.80 1004
12753.87 1046
12754.93 1031
12756.00 1016
12757.07 999
12758.13 978
12759.20 973
12760.27 974
12761.33 974
12762.40 982
12763.47 991
12764.53 992
12765.60 978
12766.67 960
12767.73 965
12768.80 971
12769.87 965
12770.94 947
12772.00 897
12773.07 897
12774.14 931
12775.21 917
12776.27 926
12777.34 937
12778.41 910
12779.48 916
12780.54 906
12781.61 914
12782.68 915
12783.75 890
12784.81 912
12785.88 881
12786.95 875
12788.02 879
12789.09 880
12790.15 876
12791.22 857
12792.29 858
12793.36 861
12794.43 846
12795.49 855
12796.56 858
12797.63 901
12798.70 876
12799.77 914
12800.84 872
12801.90 847
12802.97 850
12804.04 846
12805.11 844
12806.18 847
12807.25 893
12808.32 878
12809.39 875
12810.45 899
12811.52 900
12812.59 878
12813.66 862
12814.73 876
12815.80 874
12816.87 900
12817.94 889
12819.01 879
12820.08 864
12821.15 873
12822.21 896
12823.28 918
12824.35 867
12825.42 867
12826.49 886
12827.56 913
12828.63 860
12829.70 846
12830.77 832
12831.84 859
12832.91 892
12833.98 853
12835.05 850
12836.12 871
12837.19 868
12838.26 851
12839.33 858
12840.40 824
12841.47 852
12842.54 861
12843.61 836
12844.68 855
12845.75 849
12846.82 822
12847.89 807
12848.96 802
12850.03 802
12851.10 802
12852.18 835
12853.25 800
12854.32 811
12855.39 830
12856.46 800
12857.53 793
12858.60 767
12859.67 773
12860.74 808
12861.81 836
12862.88 812
12863.96 812
12865.03 799
12866.10 787
12867.17 809
12868.24 788
12869.31 792
12870.38 743
12871.45 759
12872.53 762
12873.60 796
12874.67 784
12875.74 775
12876.81 748
12877.88 739
12878.96 779
12880.03 782
12881.10 806
12882.17 799
12883.24 750
12884.31 784
12885.39 780
12886.46 755
12887.53 745
12888.60 793
12889.68 768
12890.75 754
12891.82 776
12892.89 747
12893.96 757
12895.04 752
12896.11 770
12897.18 738
12898.25 759
12899.33 742
12900.40 739
12901.47 751
12902.54 732
12903.62 760
12904.69 716
12905.76 744
12906.84 724
12907.91 746
12908.98 728
12910.06 738
12911.13 769
12912.20 743
12913.27 731
12914.35 753
12915.42 701
12916.49 721
12917.57 693
12918.64 719
12919.71 718
12920.79 742
12921.86 724
12922.94 706
12924.01 658
12925.08 701
12926.16 711
12927.23 722
12928.30 683
12929.38 691
12930.45 722
12931.53 664
12932.60 703
12933.67 697
12934.75 688
12935.82 701
12936.90 694
12937.97 710
12939.04 675
12940.12 692
12941.19 666
12942.27 700
12943.34 705
12944.42 668
12945.49 691
12946.56 707
12947.64 704
12948.71 677
12949.79 709
12950.86 716
12951.94 669
12953.01 709
12954.09 684
12955.16 711
12956.24 705
12957.31 694
12958.39 692
12959.46 675
12960.54 697
12961.61 675
12962.69 678
12963.76 714
12964.84 714
12965.91 702
12966.99 644
12968.07 674
12969.14 701
12970.22 717
12971.29 662
12972.37 664
12973.44 683
12974.52 678
12975.59 724
12976.67 652
12977.75 662
12978.82 689
12979.90 680
12980.97 698
12982.05 710
12983.13 683
12984.20 681
12985.28 694
12986.35 713
12987.43 715
12988.51 679
12989.58 705
12990.66 663
12991.74 642
12992.81 690
12993.89 669
12994.97 691
12996.04 703
12997.12 724
12998.20 694
12999.27 681
13000.35 716
13001.43 669
13002.50 674
13003.58 672
13004.66 712
13005.73 693
13006.81 715
13007.89 691
13008.97 683
13010.04 680
13011.12 706
13012.20 698
13013.27 704
13014.35 704
13015.43 678
13016.51 657
13017.58 704
13018.66 689
13019.74 694
13020.82 691
13021.89 668
13022.97 679
13024.05 679
13025.13 684
13026.21 688
13027.28 687
13028.36 688
13029.44 667
13030.52 699
13031.60 706
13032.67 676
13033.75 652
13034.83 677
13035.91 708
13036.99 691
13038.07 656
13039.14 639
13040.22 702
13041.30 695
13042.38 730
13043.46 698
13044.54 707
13045.62 724
13046.69 709
13047.77 690
13048.85 687
13049.93 709
13051.01 683
13052.09 706
13053.17 673
13054.25 688
13055.33 685
13056.40 713
13057.48 671
13058.56 634
13059.64 674
13060.72 720
13061.80 680
13062.88 661
13063.96 678
13065.04 684
13066.12 692
13067.20 700
13068.28 667
13069.36 649
13070.44 649
13071.52 709
13072.60 716
13073.68 697
13074.76 669
13075.84 683
13076.92 692
13078.00 695
13079.08 689
13080.16 701
13081.24 677
13082.32 674
13083.40 683
13084.48 709
13085.56 692
13086.64 667
13087.72 681
13088.80 653
13089.88 688
13090.96 654
13092.04 716
13093.12 698
13094.20 675
13095.28 662
13096.36 690
13097.44 713
13098.52 706
13099.61 697
13100.69 685
13101.77 705
13102.85 681
13103.93 708
13105.01 700
13106.09 712
13107.17 717
13108.25 712
13109.34 700
13110.42 679
13111.50 695
13112.58 703
13113.66 721
13114.74 697
13115.82 684
13116.91 698
13117.99 690
13119.07 682
13120.15 707
13121.23 714
13122.31 689
13123.40 713
13124.48 675
13125.56 701
13126.64 725
13127.72 720
13128.81 739
13129.89 721
13130.97 684
13132.05 695
13133.14 686
13134.22 692
13135.30 702
13136.38 694
13137.47 683
13138.55 726
13139.63 713
13140.71 730
13141.80 717
13142.88 709
13143.96 694
13145.04 705
13146.13 721
13147.21 719
13148.29 711
13149.38 719
13150.46 739
13151.54 718
13152.62 691
13153.71 709
13154.79 714
13155.87 704
13156.96 699
13158.04 724
13159.12 689
13160.21 686
13161.29 666
13162.37 729
13163.46 751
13164.54 723
13165.62 711
13166.71 705
13167.79 709
13168.88 727
13169.96 722
13171.04 702
13172.13 714
13173.21 711
13174.30 711
13175.38 724
13176.46 699
13177.55 708
13178.63 707
13179.72 686
13180.80 715
13181.88 729
13182.97 732
13184.05 715
13185.14 700
13186.22 705
13187.31 738
13188.39 759
13189.48 761
13190.56 709
13191.65 740
13192.73 741
13193.81 739
13194.90 744
13195.98 729
13197.07 747
13198.15 714
13199.24 725
13200.32 740
13201.41 743
13202.49 714
13203.58 730
13204.67 731
13205.75 735
13206.84 725
13207.92 756
13209.01 745
13210.09 734
13211.18 752
13212.26 748
13213.35 743
13214.43 699
13215.52 725
13216.61 734
13217.69 735
13218.78 749
13219.86 766
13220.95 752
13222.04 760
13223.12 754
13224.21 732
13225.29 771
13226.38 719
13227.47 730
13228.55 735
13229.64 786
13230.72 750
13231.81 758
13232.90 740
13233.98 724
13235.07 755
13236.16 789
13237.24 776
13238.33 756
13239.42 782
13240.50 802
13241.59 788
13242.68 754
13243.76 779
13244.85 778
13245.94 769
13247.02 778
13248.11 793
13249.20 790
13250.29 801
13251.37 801
13252.46 808
13253.55 800
13254.63 795
13255.72 799
13256.81 815
13257.90 780
13258.98 812
13260.07 828
13261.16 821
13262.25 805
13263.33 791
13264.42 791
13265.51 821
13266.60 805
13267.69 836
13268.77 840
13269.86 837
13270.95 862
13272.04 815
13273.13 824
13274.21 824
13275.30 845
13276.39 861
13277.48 845
13278.57 851
13279.65 847
13280.74 870
13281.83 888
13282.92 876
13284.01 862
13285.10 856
13286.19 851
13287.27 839
13288.36 849
13289.45 867
13290.54 872
13291.63 925
13292.72 919
13293.81 910
13294.90 931
13295.98 918
13297.07 900
13298.16 890
13299.25 909
13300.34 920
13301.43 921
13302.52 868
13303.61 930
13304.70 937
13305.79 919
13306.88 948
13307.97 942
13309.06 933
13310.15 968
13311.24 948
13312.32 1026
13313.41 990
13314.50 989
13315.59 980
13316.68 962
13317.77 943
13318.86 964
13319.95 998
13321.04 976
13322.13 983
13323.22 972
13324.31 969
13325.40 968
13326.49 998
13327.58 980
13328.68 1000
13329.77 1022
13330.86 1037
13331.95 1008
13333.04 1013
13334.13 1025
13335.22 1030
13336.31 1007
13337.40 998
13338.49 1036
13339.58 1004
13340.67 998
13341.76 1020
13342.85 1023
13343.94 999
13345.04 971
13346.13 1029
13347.22 1035
13348.31 1057
13349.40 1044
13350.49 1055
13351.58 1037
13352.67 1050
13353.77 1054
13354.86 1052
13355.95 1033
13357.04 1073
13358.13 1070
13359.22 1068
13360.31 1045
13361.41 1032
13362.50 1078
13363.59 1109
13364.68 1095
13365.77 1089
13366.87 1088
13367.96 1148
13369.05 1153
13370.14 1133
13371.23 1153
13372.33 1145
13373.42 1136
13374.51 1155
13375.60 1137
13376.69 1114
13377.79 1124
13378.88 1091
13379.97 1067
13381.06 1082
13382.16 1098
13383.25 1082
13384.34 1085
13385.43 1030
13386.53 1014
13387.62 967
13388.71 973
13389.81 969
13390.90 952
13391.99 965
13393.08 977
13394.18 951
13395.27 978
13396.36 956
13397.46 915
13398.55 907
13399.64 918
13400.74 970
13401.83 949
13402.92 956
13404.02 897
13405.11 919
13406.20 924
13407.30 908
13408.39 904
13409.48 916
13410.58 935
13411.67 936
13412.77 925
13413.86 858
13414.95 904
13416.05 912
13417.14 890
13418.23 919
13419.33 917
13420.42 929
13421.52 937
13422.61 923
13423.71 931
13424.80 923
13425.89 932
13426.99 908
13428.08 934
13429.18 915
13430.27 939
13431.37 938
13432.46 925
13433.56 942
13434.65 924
13435.74 928
13436.84 962
13437.93 941
13439.03 953
13440.12 963
13441.22 932
13442.31 959
13443.41 924
13444.50 925
13445.60 969
13446.69 971
13447.79 941
13448.88 980
13449.98 973
13451.08 1002
13452.17 952
13453.27 945
13454.36 952
13455.46 992
13456.55 986
13457.65 985
13458.74 988
13459.84 972
13460.94 1004
13462.03 1019
13463.13 1019
13464.22 1030
13465.32 1028
13466.41 1013
13467.51 987
13468.61 1038
13469.70 1046
13470.80 1032
13471.90 1023
13472.99 1010
13474.09 1006
13475.18 1020
13476.28 1010
13477.38 1034
13478.47 1031
13479.57 1039
13480.67 1044
13481.76 986
13482.86 1029
13483.96 1033
13485.05 1009
13486.15 1029
13487.25 1058
13488.34 1042
13489.44 1059
13490.54 1046
13491.63 1085
13492.73 1065
13493.83 1096
13494.93 1106
13496.02 1118
13497.12 1125
13498.22 1099
13499.31 1111
13500.41 1144
13501.51 1153
13502.61 1124
13503.70 1130
13504.80 1103
13505.90 1142
13507.00 1139
13508.09 1129
13509.19 1156
13510.29 1168
13511.39 1128
13512.49 1125
13513.58 1154
13514.68 1114
13515.78 1067
13516.88 1068
13517.98 1057
13519.07 1061
13520.17 1053
13521.27 1068
13522.37 1103
13523.47 1028
13524.57 1016
13525.66 991
13526.76 1009
13527.86 1011
13528.96 1011
13530.06 977
13531.16 985
13532.25 972
13533.35 1020
13534.45 989
13535.55 986
13536.65 1004
13537.75 1021
13538.85 1019
13539.95 996
13541.05 999
13542.14 957
13543.24 946
13544.34 948
13545.44 938
13546.54 932
13547.64 935
13548.74 894
13549.84 908
13550.94 926
13552.04 945
13553.14 941
13554.24 892
13555.34 908
13556.44 884
13557.54 886
13558.64 857
13559.74 879
13560.84 858
13561.94 887
13563.04 844
13564.13 859
13565.23 880
13566.34 860
13567.44 856
13568.54 842
13569.64 840
13570.74 864
13571.84 845
13572.94 870
13574.04 877
13575.14 870
13576.24 854
13577.34 873
13578.44 859
13579.54 906
13580.64 871
13581.74 871
13582.84 867
13583.94 880
13585.04 878
13586.14 870
13587.24 853
13588.35 870
13589.45 866
13590.55 874
13591.65 853
13592.75 887
13593.85 860
13594.95 878
13596.05 833
13597.15 850
13598.26 870
13599.36 867
13600.46 847
13601.56 853
13602.66 884
13603.76 840
13604.86 887
13605.97 873
13607.07 881
13608.17 855
13609.27 878
13610.37 866
13611.47 864
13612.58 876
13613.68 859
13614.78 862
13615.88 865
13616.98 884
13618.09 830
13619.19 839
13620.29 886
13621.39 905
13622.50 879
13623.60 872
13624.70 892
13625.80 885
13626.91 926
13628.01 891
13629.11 886
13630.21 897
13631.32 863
13632.42 875
13633.52 882
13634.62 875
13635.73 874
13636.83 899
13637.93 885
13639.04 907
13640.14 916
13641.24 898
13642.35 857
13643.45 879
13644.55 851
13645.65 838
13646.76 848
13647.86 888
13648.96 876
13650.07 864
13651.17 821
13652.28 909
13653.38 874
13654.48 863
13655.59 855
13656.69 889
13657.79 869
13658.90 865
13660.00 857
13661.11 882
13662.21 870
13663.31 882
13664.42 871
13665.52 853
13666.63 862
13667.73 850
13668.83 872
13669.94 887
13671.04 853
13672.15 849
13673.25 872
13674.36 883
13675.46 892
13676.56 900
13677.67 876
13678.77 884
13679.88 878
13680.98 889
13682.09 885
13683.19 868
13684.30 882
13685.40 875
13686.51 877
13687.61 866
13688.72 896
13689.82 907
13690.93 896
13692.03 896
13693.14 889
13694.24 906
13695.35 895
13696.45 877
13697.56 894
13698.66 892
13699.77 904
13700.87 897
13701.98 905
13703.09 900
13704.19 943
13705.30 919
13706.40 923
13707.51 942
13708.61 907
13709.72 950
13710.83 952
13711.93 919
13713.04 955
13714.14 984
13715.25 959
13716.36 979
13717.46 998
13718.57 985
13719.67 981
13720.78 966
13721.89 981
13722.99 969
13724.10 980
13725.21 988
13726.31 1005
13727.42 1012
13728.53 1031
13729.63 1017
13730.74 1022
13731.85 1021
13732.95 984
13734.06 983
13735.17 1072
13736.27 1057
13737.38 1023
13738.49 1033
13739.59 1039
13740.70 1070
13741.81 1035
13742.92 1071
13744.02 1099
13745.13 1122
13746.24 1092
13747.35 1086
13748.45 1140
13749.56 1152
13750.67 1142
13751.78 1157
13752.88 1196
13753.99 1201
13755.10 1256
13756.21 1254
13757.31 1284
13758.42 1235
13759.53 1280
13760.64 1279
13761.75 1329
13762.85 1353
13763.96 1364
13765.07 1381
13766.18 1371
13767.29 1374
13768.39 1388
13769.50 1465
13770.61 1430
13771.72 1383
13772.83 1372
13773.94 1359
13775.04 1352
13776.15 1359
13777.26 1280
13778.37 1313
13779.48 1281
13780.59 1265
13781.70 1250
13782.80 1232
13783.91 1235
13785.02 1217
13786.13 1211
13787.24 1163
13788.35 1147
13789.46 1122
13790.57 1117
13791.68 1103
13792.79 1087
13793.90 1055
13795.00 1050
13796.11 1024
13797.22 1029
13798.33 964
13799.44 964
13800.55 962
13801.66 954
13802.77 998
13803.88 967
13804.99 931
13806.10 952
13807.21 958
13808.32 977
13809.43 939
13810.54 940
13811.65 977
13812.76 923
13813.87 904
13814.98 917
13816.09 947
13817.20 934
13818.31 913
13819.42 895
13820.53 877
13821.64 902
13822.75 893
13823.86 932
13824.97 916
13826.08 870
13827.19 854
13828.30 916
13829.41 889
13830.53 891
13831.64 856
13832.75 884
13833.86 904
13834.97 894
13836.08 891
13837.19 856
13838.30 909
13839.41 922
13840.52 854
13841.64 920
13842.75 904
13843.86 904
13844.97 918
13846.08 886
13847.19 904
13848.30 900
13849.41 951
13850.53 923
13851.64 963
13852.75 904
13853.86 923
13854.97 879
13856.08 917
13857.20 903
13858.31 877
13859.42 919
13860.53 915
13861.64 921
13862.76 900
13863.87 913
13864.98 888
13866.09 914
13867.20 949
13868.32 922
13869.43 938
13870.54 898
13871.65 912
13872.77 979
13873.88 958
13874.99 944
13876.10 882
13877.22 901
13878.33 918
13879.44 909
13880.55 916
13881.67 920
13882.78 951
13883.89 913
13885.01 924
13886.12 958
13887.23 961
13888.34 957
13889.46 938
13890.57 934
13891.68 920
13892.80 960
13893.91 1007
13895.02 999
13896.14 976
13897.25 952
13898.36 980
13899.48 983
13900.59 983
13901.70 977
13902.82 993
13903.93 970
13905.05 991
13906.16 949
13907.27 954
13908.39 934
13909.50 929
13910.61 903
13911.73 929
13912.84 917
13913.96 887
13915.07 854
13916.19 875
13917.30 890
13918.41 860
13919.53 848
13920.64 876
13921.76 851
13922.87 856
13923.99 843
13925.10 841
13926.21 830
13927.33 835
13928.44 827
13929.56 868
13930.67 843
13931.79 820
13932.90 844
13934.02 844
13935.13 840
13936.25 811
13937.36 838
13938.48 821
13939.59 814
13940.71 822
13941.82 838
13942.94 844
13944.05 818
13945.17 832
13946.28 822
13947.40 833
13948.52 806
13949.63 826
13950.75 803
13951.86 788
13952.98 808
13954.09 834
13955.21 834
13956.32 828
13957.44 794
13958.56 783
13959.67 803
13960.79 822
13961.90 835
13963.02 846
13964.14 817
13965.25 837
13966.37 824
13967.48 843
13968.60 828
13969.72 777
13970.83 840
13971.95 809
13973.07 795
13974.18 788
13975.30 808
13976.42 823
13977.53 832
13978.65 834
13979.77 808
13980.88 833
13982.00 825
13983.12 837
13984.23 828
13985.35 827
13986.47 829
13987.58 847
13988.70 856
13989.82 830
13990.94 837
13992.05 794
13993.17 803
13994.29 821
13995.40 813
13996.52 798
13997.64 827
13998.76 828
13999.87 823
14000.99 801
14002.11 817
14003.23 833
14004.35 814
14005.46 872
14006.58 845
14007.70 847
14008.82 827
14009.93 833
14011.05 840
14012.17 837
14013.29 857
14014.41 840
14015.52 825
14016.64 831
14017.76 831
14018.88 852
14020.00 837
14021.12 854
14022.23 834
14023.35 846
14024.47 845
14025.59 832
14026.71 827
14027.83 846
14028.95 842
14030.06 834
14031.18 841
14032.30 867
14033.42 815
14034.54 836
14035.66 873
14036.78 833
14037.90 840
14039.02 844
14040.14 870
14041.25 861
14042.37 875
14043.49 875
14044.61 905
14045.73 905
14046.85 903
14047.97 868
14049.09 866
14050.21 883
14051.33 924
14052.45 924
14053.57 908
14054.69 895
14055.81 874
14056.93 905
14058.05 910
14059.17 885
14060.29 899
14061.41 895
14062.53 902
14063.65 951
14064.77 946
14065.89 914
14067.01 957
14068.13 993
14069.25 991
14070.37 973
14071.49 960
14072.61 983
14073.73 1012
14074.85 961
14075.97 1014
14077.09 987
14078.21 1019
14079.33 1017
14080.45 1049
14081.57 1037
14082.69 1047
14083.82 1042
14084.94 1007
14086.06 1061
14087.18 1043
14088.30 1044
14089.42 1068
14090.54 1079
14091.66 1037
14092.78 1035
14093.91 1077
14095.03 1058
14096.15 1057
14097.27 1040
14098.39 1046
14099.51 1090
14100.63 1054
14101.76 1071
14102.88 1079
14104.00 1053
14105.12 1061
14106.24 1064
14107.36 1039
14108.49 1030
14109.61 1032
14110.73 1016
14111.85 1037
14112.97 1011
14114.10 1000
14115.22 985
14116.34 998
14117.46 956
14118.58 961
14119.71 958
14120.83 959
14121.95 960
14123.07 959
14124.20 957
14125.32 942
14126.44 924
14127.56 923
14128.69 944
14129.81 929
14130.93 920
14132.06 911
14133.18 907
14134.30 890
14135.42 881
14136.55 891
14137.67 917
14138.79 907
14139.92 910
14141.04 846
14142.16 872
14143.29 911
14144.41 903
14145.53 883
14146.66 858
14147.78 844
14148.90 874
14150.03 832
14151.15 812
14152.27 880
14153.40 857
14154.52 861
14155.64 880
14156.77 857
14157.89 875
14159.02 854
14160.14 850
14161.26 834
14162.39 817
14163.51 841
14164.64 873
14165.76 856
14166.88 858
14168.01 881
14169.13 873
14170.26 831
14171.38 865
14172.51 885
14173.63 843
14174.75 858
14175.88 832
14177.00 827
14178.13 873
14179.25 826
14180.38 838
14181.50 870
14182.63 852
14183.75 816
14184.88 853
14186.00 858
14187.13 841
14188.25 800
14189.38 813
14190.50 779
14191.63 817
14192.75 821
14193.88 802
14195.00 820
14196.13 822
14197.25 823
14198.38 806
14199.50 781
14200.63 804
14201.76 826
14202.88 787
14204.01 805
14205.13 791
14206.26 766
14207.38 782
14208.51 805
14209.64 774
14210.76 807
14211.89 818
14213.01 822
14214.14 803
14215.27 790
14216.39 807
14217.52 767
14218.64 783
14219.77 791
14220.90 804
14222.02 795
14223.15 773
14224.28 764
14225.40 767
14226.53 775
14227.66 768
14228.78 764
14229.91 766
14231.04 807
14232.16 776
14233.29 749
14234.42 760
14235.54 788
14236.67 780
14237.80 778
14238.92 722
14240.05 723
14241.18 727
14242.31 739
14243.43 769
14244.56 734
14245.69 730
14246.82 781
14247.94 741
14249.07 742
14250.20 754
14251.33 756
14252.45 767
14253.58 724
14254.71 716
14255.84 738
14256.96 715
14258.09 739
14259.22 716
14260.35 731
14261.47 740
14262.60 725
14263.73 719
14264.86 701
14265.99 727
14267.12 705
14268.24 729
14269.37 733
14270.50 693
14271.63 706
14272.76 697
14273.89 697
14275.01 701
14276.14 711
14277.27 711
14278.40 708
14279.53 690
14280.66 717
14281.79 711
14282.91 695
14284.04 701
14285.17 670
14286.30 697
14287.43 695
14288.56 693
14289.69 696
14290.82 688
14291.95 710
14293.08 721
14294.20 698
14295.33 688
14296.46 664
14297.59 694
14298.72 686
14299.85 673
14300.98 706
14302.11 690
14303.24 703
14304.37 689
14305.50 664
14306.63 671
14307.76 698
14308.89 695
14310.02 689
14311.15 664
14312.28 665
14313.41 697
14314.54 690
14315.67 668
14316.80 640
14317.93 678
14319.06 667
14320.19 653
14321.32 636
14322.45 667
14323.58 637
14324.71 676
14325.84 649
14326.97 657
14328.10 670
14329.23 678
14330.36 663
14331.49 628
14332.62 647
14333.76 647
14334.89 665
14336.02 653
14337.15 631
14338.28 660
14339.41 670
14340.54 677
14341.67 661
14342.80 681
14343.93 686
14345.07 669
14346.20 664
14347.33 650
14348.46 645
14349.59 642
14350.72 639
14351.85 668
14352.99 656
14354.12 679
14355.25 647
14356.38 627
14357.51 647
14358.64 672
14359.78 633
14360.91 674
14362.04 657
14363.17 656
14364.30 617
14365.44 638
14366.57 666
14367.70 633
14368.83 659
14369.96 681
14371.10 645
14372.23 646
14373.36 617
14374.49 633
14375.63 623
14376.76 643
14377.89 646
14379.02 683
14380.16 646
14381.29 639
14382.42 663
14383.55 664
14384.69 645
14385.82 638
14386.95 665
14388.09 659
14389.22 658
14390.35 645
14391.49 664
14392.62 660
14393.75 650
14394.89 666
14396.02 674
14397.15 670
14398.28 640
14399.42 664
14400.55 665
14401.69 673
14402.82 679
14403.95 675
14405.09 663
14406.22 680
14407.35 689
14408.49 676
14409.62 650
14410.75 649
14411.89 660
14413.02 660
14414.16 671
14415.29 667
14416.42 648
14417.56 661
14418.69 660
14419.83 640
14420.96 655
14422.10 678
14423.23 687
14424.36 680
14425.50 653
14426.63 692
14427.77 678
14428.90 684
14430.04 714
14431.17 688
14432.31 684
14433.44 692
14434.58 670
14435.71 694
14436.85 707
14437.98 713
14439.12 678
14440.25 708
14441.39 713
14442.52 717
14443.66 690
14444.79 721
14445.93 697
14447.06 659
14448.20 695
14449.33 718
14450.47 700
14451.60 665
14452.74 699
14453.87 668
14455.01 649
14456.14 641
14457.28 692
14458.42 700
14459.55 683
14460.69 687
14461.82 727
14462.96 721
14464.10 692
14465.23 715
14466.37 678
14467.50 722
14468.64 721
14469.78 718
14470.91 745
14472.05 698
14473.18 740
14474.32 712
14475.46 703
14476.59 676
14477.73 705
14478.87 703
14480.00 715
14481.14 720
14482.28 711
14483.41 689
14484.55 683
14485.69 691
14486.82 695
14487.96 699
14489.10 725
14490.23 720
14491.37 686
14492.51 700
14493.65 684
14494.78 690
14495.92 701
14497.06 686
14498.19 698
14499.33 696
14500.47 709
14501.61 691
14502.74 693
14503.88 654
14505.02 663
14506.16 695
14507.29 699
14508.43 699
14509.57 685
14510.71 700
14511.85 676
14512.98 688
14514.12 681
14515.26 670
14516.40 716
14517.54 686
14518.67 669
14519.81 633
14520.95 652
14522.09 672
14523.23 711
14524.36 687
14525.50 679
14526.64 677
14527.78 641
14528.92 670
14530.06 655
14531.19 661
14532.33 649
14533.47 662
14534.61 648
14535.75 628
14536.89 658
14538.03 673
14539.17 657
14540.31 639
14541.44 662
14542.58 666
14543.72 664
14544.86 666
14546.00 651
14547.14 631
14548.28 644
14549.42 659
14550.56 659
14551.70 650
14552.84 642
14553.98 663
14555.12 645
14556.25 690
14557.39 636
14558.53 649
14559.67 644
14560.81 628
14561.95 644
14563.09 629
14564.23 674
14565.37 669
14566.51 658
14567.65 640
14568.79 654
14569.93 688
14571.07 654
14572.21 653
14573.35 675
14574.49 690
14575.63 675
14576.77 690
14577.92 654
14579.06 639
14580.20 639
14581.34 655
14582.48 671
14583.62 699
14584.76 692
14585.90 711
14587.04 695
14588.18 699
14589.32 674
14590.46 717
14591.60 719
14592.74 742
14593.89 696
14595.03 688
14596.17 707
14597.31 714
14598.45 723
14599.59 702
14600.73 740
14601.87 728
14603.02 704
14604.16 712
14605.30 726
14606.44 745
14607.58 726
14608.72 733
14609.86 705
14611.01 744
14612.15 735
14613.29 731
14614.43 746
14615.57 773
14616.72 760
14617.86 712
14619.00 738
14620.14 742
14621.28 777
14622.43 782
14623.57 742
14624.71 741
14625.85 770
14627.00 786
14628.14 784
14629.28 777
14630.42 778
14631.56 787
14632.71 803
14633.85 809
14634.99 834
14636.14 776
14637.28 791
14638.42 833
14639.56 829
14640.71 800
14641.85 812
14642.99 828
14644.14 825
14645.28 821
14646.42 789
14647.56 797
14648.71 769
14649.85 781
14650.99 765
14652.14 759
14653.28 769
14654.42 756
14655.57 705
14656.71 716
14657.85 730
14659.00 715
14660.14 672
14661.29 676
14662.43 679
14663.57 667
14664.72 671
14665.86 658
14667.00 652
14668.15 660
14669.29 645
14670.44 653
14671.58 670
14672.73 659
14673.87 649
14675.01 654
14676.16 644
14677.30 646
14678.45 652
14679.59 647
14680.74 614
14681.88 618
14683.02 599
14684.17 601
14685.31 619
14686.46 630
14687.60 613
14688.75 617
14689.89 593
14691.04 625
14692.18 627
14693.33 610
14694.47 609
14695.62 604
14696.76 615
14697.91 625
14699.05 627
14700.20 604
14701.34 583
14702.49 606
14703.63 630
14704.78 586
14705.92 601
14707.07 642
14708.22 593
14709.36 599
14710.51 600
14711.65 572
14712.80 595
14713.94 603
14715.09 574
14716.23 581
14717.38 564
14718.53 615
14719.67 610
14720.82 586
14721.96 597
14723.11 591
14724.26 598
14725.40 586
14726.55 599
14727.70 599
14728.84 611
14729.99 623
14731.13 613
14732.28 565
14733.43 574
14734.57 606
14735.72 596
14736.87 569
14738.01 574
14739.16 572
14740.31 603
14741.45 592
14742.60 573
14743.75 587
14744.89 583
14746.04 589
14747.19 595
14748.34 585
14749.48 565
14750.63 561
14751.78 547
14752.92 577
14754.07 568
14755.22 556
14756.37 565
14757.51 585
14758.66 566
14759.81 574
14760.96 575
14762.10 566
14763.25 569
14764.40 556
14765.55 554
14766.70 598
14767.84 580
14768.99 568
14770.14 555
14771.29 563
14772.43 581
14773.58 572
14774.73 570
14775.88 561
14777.03 561
14778.18 575
14779.32 593
14780.47 590
14781.62 554
14782.77 562
14783.92 582
14785.07 523
14786.21 549
14787.36 539
14788.51 551
14789.66 549
14790.81 546
14791.96 537
14793.11 565
14794.26 527
14795.40 539
14796.55 525
14797.70 541
14798.85 573
14800.00 567
14801.15 556
14802.30 564
14803.45 519
14804.60 544
14805.75 537
14806.90 564
14808.05 564
14809.19 513
14810.34 558
14811.49 556
14812.64 541
14813.79 551
14814.94 531
14816.09 534
14817.24 536
14818.39 526
14819.54 518
14820.69 546
14821.84 547
14822.99 508
14824.14 544
14825.29 507
14826.44 535
14827.59 507
14828.74 524
14829.89 550
14831.04 530
14832.19 516
14833.34 533
14834.49 510
14835.64 510
14836.79 514
14837.95 512
14839.10 535
14840.25 499
14841.40 495
14842.55 511
14843.70 519
14844.85 496
14846.00 510
14847.15 516
14848.30 527
14849.45 514
14850.60 521
14851.76 518
14852.91 518
14854.06 508
14855.21 533
14856.36 510
14857.51 485
14858.66 508
14859.81 514
14860.97 509
14862.12 524
14863.27 507
14864.42 511
14865.57 535
14866.72 519
14867.88 498
14869.03 512
14870.18 511
14871.33 508
14872.48 507
14873.64 474
14874.79 459
14875.94 505
14877.09 498
14878.24 512
14879.40 487
14880.55 492
14881.70 515
14882.85 491
14884.00 506
14885.16 523
14886.31 529
14887.46 497
14888.61 510
14889.77 484
14890.92 526
14892.07 537
14893.23 502
14894.38 512
14895.53 487
14896.68 517
14897.84 492
14898.99 493
14900.14 492
14901.30 502
14902.45 507
14903.60 510
14904.75 486
14905.91 515
14907.06 521
14908.21 500
14909.37 511
14910.52 478
14911.67 511
14912.83 491
14913.98 480
14915.14 496
14916.29 493
14917.44 489
14918.60 502
14919.75 487
14920.90 468
14922.06 491
14923.21 503
14924.37 466
14925.52 474
14926.67 498
14927.83 499
14928.98 499
14930.14 505
14931.29 507
14932.44 502
14933.60 487
14934.75 504
14935.91 483
14937.06 502
14938.22 514
14939.37 520
14940.52 527
14941.68 504
14942.83 491
14943.99 485
14945.14 475
14946.30 508
14947.45 504
14948.61 492
14949.76 493
14950.92 504
14952.07 527
14953.23 542
14954.38 506
14955.54 478
14956.69 511
14957.85 491
14959.00 501
14960.16 491
14961.31 514
14962.47 497
14963.62 528
14964.78 515
14965.94 462
14967.09 488
14968.25 500
14969.40 455
14970.56 489
14971.71 517
14972.87 501
14974.03 511
14975.18 514
14976.34 520
14977.49 501
14978.65 492
14979.81 501
14980.96 481
14982.12 487
14983.27 493
14984.43 479
14985.59 466
14986.74 492
14987.90 478
14989.06 487
14990.21 502
14991.37 462
14992.53 486
14993.68 482
14994.84 474
14996.00 480
14997.15 495
14998.31 481
14999.47 487
15000.62 487
15001.78 479
15002.94 511
15004.09 480
15005.25 497
15006.41 482
15007.56 471
15008.72 473
15009.88 491
15011.04 519
15012.19 497
15013.35 493
15014.51 485
15015.67 495
15016.82 493
15017.98 501
15019.14 485
15020.30 470
15021.45 486
15022.61 494
15023.77 471
15024.93 469
15026.08 489
15027.24 502
15028.40 470
15029.56 485
15030.72 506
15031.87 502
15033.03 512
15034.19 469
15035.35 496
15036.51 476
15037.67 507
15038.82 473
15039.98 473
15041.14 489
15042.30 484
15043.46 521
15044.62 481
15045.78 493
15046.93 482
15048.09 483
15049.25 495
15050.41 497
15051.57 465
15052.73 446
15053.89 510
15055.05 478
15056.20 466
15057.36 478
15058.52 478
15059.68 496
15060.84 473
15062.00 457
15063.16 451
15064.32 482
15065.48 503
15066.64 477
15067.80 507
15068.96 473
15070.12 496
15071.28 473
15072.44 473
15073.60 473
15074.76 491
15075.91 498
15077.07 495
15078.23 490
15079.39 491
15080.55 462
15081.71 477
15082.87 480
15084.03 486
15085.19 481
15086.35 504
15087.51 505
15088.68 505
15089.84 474
15091.00 476
15092.16 462
15093.32 490
15094.48 475
15095.64 502
15096.80 522
15097.96 473
15099.12 466
15100.28 475
15101.44 474
15102.60 492
15103.76 492
15104.92 472
15106.08 511
15107.25 483
15108.41 494
15109.57 484
15110.73 480
15111.89 490
15113.05 491
15114.21 479
15115.37 492
15116.54 483
15117.70 480
15118.86 484
15120.02 488
15121.18 500
15122.34 514
15123.50 489
15124.67 490
15125.83 482
15126.99 490
15128.15 494
15129.31 486
15130.47 509
15131.64 482
15132.80 503
15133.96 465
15135.12 481
15136.28 512
15137.45 524
15138.61 515
15139.77 483
15140.93 470
15142.10 486
15143.26 446
15144.42 487
15145.58 489
15146.75 488
15147.91 524
15149.07 507
15150.23 474
15151.40 507
15152.56 462
15153.72 495
15154.88 476
15156.05 486
15157.21 474
15158.37 503
15159.54 506
15160.70 507
15161.86 492
15163.03 477
15164.19 505
15165.35 491
15166.52 503
15167.68 484
15168.84 498
15170.01 495
15171.17 488
15172.33 513
15173.50 515
15174.66 495
15175.82 502
15176.99 519
15178.15 514
15179.31 507
15180.48 507
15181.64 484
15182.81 512
15183.97 499
15185.13 512
15186.30 500
15187.46 552
15188.63 519
15189.79 548
15190.95 533
15192.12 530
15193.28 554
15194.45 529
15195.61 514
15196.78 498
15197.94 514
15199.10 520
15200.27 531
15201.43 549
15202.60 522
15203.76 525
15204.93 515
15206.09 545
15207.26 558
15208.42 526
15209.59 545
15210.75 526
15211.92 504
15213.08 542
15214.25 520
15215.41 521
15216.58 517
15217.74 549
15218.91 537
15220.07 515
15221.24 535
15222.40 554
15223.57 513
15224.74 556
15225.90 570
15227.07 564
15228.23 563
15229.40 561
15230.56 558
15231.73 568
15232.89 565
15234.06 556
15235.23 574
15236.39 566
15237.56 587
15238.72 555
15239.89 550
15241.06 562
15242.22 588
15243.39 596
15244.56 577
15245.72 571
15246.89 587
15248.05 574
15249.22 563
15250.39 559
15251.55 542
15252.72 549
15253.89 558
15255.05 547
15256.22 550
15257.39 536
15258.55 553
15259.72 573
15260.89 546
15262.05 554
15263.22 562
15264.39 574
15265.56 546
15266.72 509
15267.89 512
15269.06 553
15270.22 532
15271.39 512
15272.56 506
15273.73 496
15274.89 501
15276.06 528
15277.23 540
15278.40 514
15279.56 522
15280.73 522
15281.90 530
15283.07 533
15284.23 495
15285.40 515
15286.57 512
15287.74 506
15288.91 515
15290.07 519
15291.24 503
15292.41 509
15293.58 521
15294.75 520
15295.92 528
15297.08 504
15298.25 519
15299.42 498
15300.59 525
15301.76 509
15302.93 514
15304.09 516
15305.26 548
15306.43 523
15307.60 498
15308.77 508
15309.94 494
15311.11 519
15312.28 509
15313.44 524
15314.61 529
15315.78 533
15316.95 513
15318.12 513
15319.29 508
15320.46 523
15321.63 536
15322.80 516
15323.97 510
15325.14 504
15326.30 534
15327.47 533
15328.64 525
15329.81 532
15330.98 516
15332.15 525
15333.32 511
15334.49 522
15335.66 518
15336.83 504
15338.00 518
15339.17 558
15340.34 508
15341.51 506
15342.68 521
15343.85 503
15345.02 533
15346.19 499
15347.36 496
15348.53 516
15349.70 513
15350.87 532
15352.04 531
15353.21 521
15354.38 533
15355.55 555
15356.72 575
15357.90 549
15359.07 553
15360.24 546
15361.41 523
15362.58 538
15363.75 536
15364.92 557
15366.09 552
15367.26 511
15368.43 538
15369.60 555
15370.77 535
15371.95 552
15373.12 545
15374.29 553
15375.46 526
15376.63 541
15377.80 530
15378.97 513
15380.15 535
15381.32 542
15382.49 514
15383.66 517
15384.83 533
15386.00 514
15387.17 526
15388.35 518
15389.52 517
15390.69 539
15391.86 527
15393.03 542
15394.21 523
15395.38 560
15396.55 538
15397.72 543
15398.89 501
15400.07 536
15401.24 515
15402.41 531
15403.58 535
15404.76 523
15405.93 525
15407.10 521
15408.27 529
15409.45 542
15410.62 511
15411.79 524
15412.96 509
15414.14 491
15415.31 497
15416.48 503
15417.66 496
15418.83 485
15420.00 486
15421.17 516
15422.35 522
15423.52 527
15424.69 530
15425.87 516
15427.04 523
15428.21 518
15429.39 500
15430.56 488
15431.73 486
15432.91 490
15434.08 497
15435.25 510
15436.43 503
15437.60 503
15438.77 505
15439.95 525
15441.12 527
15442.30 487
15443.47 481
15444.64 513
15445.82 523
15446.99 453
15448.17 518
15449.34 483
15450.51 500
15451.69 494
15452.86 474
15454.04 486
15455.21 489
15456.39 506
15457.56 472
15458.73 500
15459.91 475
15461.08 489
15462.26 505
15463.43 522
15464.61 490
15465.78 492
15466.96 507
15468.13 512
15469.31 518
15470.48 510
15471.66 532
15472.83 487
15474.01 490
15475.18 513
15476.36 493
15477.53 520
15478.71 527
15479.88 508
15481.06 502
15482.23 527
15483.41 491
15484.58 525
15485.76 494
15486.93 487
15488.11 500
15489.29 494
15490.46 502
15491.64 502
15492.81 471
15493.99 488
15495.16 491
15496.34 504
15497.52 485
15498.69 512
15499.87 500
15501.04 520
15502.22 510
15503.40 500
15504.57 488
15505.75 511
15506.92 511
15508.10 523
15509.28 490
15510.45 473
15511.63 495
15512.81 512
15513.98 477
15515.16 520
15516.34 511
15517.51 513
15518.69 493
15519.87 479
15521.04 490
15522.22 499
15523.40 513
15524.57 529
15525.75 505
15526.93 520
15528.11 500
15529.28 521
15530.46 503
15531.64 489
15532.81 517
15533.99 506
15535.17 497
15536.35 509
15537.52 516
15538.70 512
15539.88 507
15541.06 537
15542.23 540
15543.41 530
15544.59 539
15545.77 515
15546.95 525
15548.12 530
15549.30 506
15550.48 516
15551.66 518
15552.83 520
15554.01 529
15555.19 529
15556.37 537
15557.55 521
15558.73 534
15559.90 532
15561.08 529
15562.26 540
15563.44 520
15564.62 530
15565.80 560
15566.97 542
15568.15 504
15569.33 523
15570.51 516
15571.69 536
15572.87 528
15574.05 525
15575.23 533
15576.40 520
15577.58 543
15578.76 535
15579.94 536
15581.12 556
15582.30 515
15583.48 521
15584.66 557
15585.84 545
15587.02 541
15588.20 555
15589.38 544
15590.56 570
15591.73 562
15592.91 578
15594.09 551
15595.27 568
15596.45 556
15597.63 577
15598.81 572
15599.99 563
15601.17 564
15602.35 591
15603.53 572
15604.71 595
15605.89 620
15607.07 591
15608.25 575
15609.43 573
15610.61 603
15611.79 583
15612.97 578
15614.15 581
15615.33 579
15616.51 602
15617.69 569
15618.88 592
15620.06 618
15621.24 611
15622.42 571
15623.60 598
15624.78 607
15625.96 591
15627.14 582
15628.32 588
15629.50 631
15630.68 628
15631.86 611
15633.05 619
15634.23 633
15635.41 641
15636.59 618
15637.77 634
15638.95 605
15640.13 607
15641.31 625
15642.50 618
15643.68 640
15644.86 628
15646.04 640
15647.22 657
15648.40 650
15649.58 633
15650.77 641
15651.95 665
15653.13 633
15654.31 640
15655.49 661
15656.68 650
15657.86 630
15659.04 599
15660.22 644
15661.40 636
15662.59 632
15663.77 648
15664.95 641
15666.13 634
15667.32 634
15668.50 604
15669.68 637
15670.86 627
15672.05 611
15673.23 604
15674.41 608
15675.59 645
15676.78 646
15677.96 636
15679.14 632
15680.32 649
15681.51 616
15682.69 613
15683.87 620
15685.06 616
15686.24 661
15687.42 636
15688.61 618
15689.79 615
15690.97 620
15692.16 619
15693.34 641
15694.52 598
15695.71 648
15696.89 644
15698.07 605
15699.26 624
15700.44 636
15701.62 643
15702.81 626
15703.99 632
15705.17 666
15706.36 644
15707.54 629
15708.73 637
15709.91 662
15711.09 647
15712.28 682
15713.46 664
15714.65 659
15715.83 695
15717.02 675
15718.20 685
15719.38 683
15720.57 680
15721.75 692
15722.94 695
15724.12 692
15725.31 673
15726.49 681
15727.68 712
15728.86 698
15730.04 705
15731.23 712
15732.41 703
15733.60 717
15734.78 682
15735.97 718
15737.15 691
15738.34 712
15739.52 713
15740.71 719
15741.89 733
15743.08 716
15744.27 717
15745.45 734
15746.64 727
15747.82 747
15749.01 729
15750.19 751
15751.38 747
15752.56 756
15753.75 759
15754.93 742
15756.12 746
15757.31 769
15758.49 758
15759.68 779
15760.86 777
15762.05 774
15763.24 781
15764.42 745
15765.61 745
15766.79 786
15767.98 784
15769.17 752
15770.35 760
15771.54 752
15772.72 775
15773.91 764
15775.10 782
15776.28 763
15777.47 749
15778.66 736
15779.84 734
15781.03 720
15782.22 727
15783.40 722
15784.59 695
15785.78 678
15786.96 681
15788.15 658
15789.34 699
15790.53 686
15791.71 691
15792.90 655
15794.09 656
15795.27 687
15796.46 700
15797.65 688
15798.84 638
15800.02 676
15801.21 670
15802.40 661
15803.59 639
15804.77 641
15805.96 659
15807.15 649
15808.34 633
15809.52 636
15810.71 641
15811.90 648
15813.09 650
15814.28 603
15815.46 637
15816.65 644
15817.84 638
15819.03 618
15820.22 635
15821.40 642
15822.59 639
15823.78 651
15824.97 639
15826.16 602
15827.35 624
15828.53 644
15829.72 621
15830.91 579
15832.10 615
15833.29 635
15834.48 609
15835.67 600
15836.85 616
15838.04 643
15839.23 627
15840.42 636
15841.61 627
15842.80 649
15843.99 606
15845.18 607
15846.37 637
15847.55 624
15848.74 597
15849.93 609
15851.12 615
15852.31 637
15853.50 610
15854.69 595
15855.88 628
15857.07 621
15858.26 609
15859.45 603
15860.64 596
15861.83 626
15863.02 619
15864.21 625
15865.40 631
15866.59 637
15867.78 603
15868.97 640
15870.16 614
15871.35 637
15872.54 601
15873.73 612
15874.92 625
15876.11 605
15877.30 601
15878.49 602
15879.68 617
15880.87 635
15882.06 648
15883.25 628
15884.44 629
15885.63 606
15886.82 632
15888.01 593
15889.20 597
15890.39 602
15891.59 620
15892.78 632
15893.97 639
15895.16 645
15896.35 647
15897.54 616
15898.73 662
15899.92 643
15901.11 657
15902.30 653
15903.50 659
15904.69 642
15905.88 643
15907.07 662
15908.26 630
15909.45 654
15910.64 621
15911.84 649
15913.03 652
15914.22 629
15915.41 678
15916.60 678
15917.79 665
15918.99 687
15920.18 665
15921.37 690
15922.56 669
15923.75 624
15924.95 673
15926.14 653
15927.33 689
15928.52 652
15929.71 683
15930.91 654
15932.10 677
15933.29 674
15934.48 632
15935.68 625
15936.87 654
15938.06 665
15939.25 618
15940.45 625
15941.64 632
15942.83 643
15944.03 651
15945.22 613
15946.41 603
15947.60 607
15948.80 610
15949.99 609
15951.18 583
15952.38 610
15953.57 571
15954.76 594
15955.96 603
15957.15 585
15958.34 557
15959.54 550
15960.73 554
15961.92 570
15963.12 551
15964.31 511
15965.50 552
15966.70 540
15967.89 529
15969.08 526
15970.28 536
15971.47 524
15972.67 520
15973.86 531
15975.05 524
15976.25 516
15977.44 536
15978.64 534
15979.83 519
15981.02 490
15982.22 459
15983.41 497
15984.61 540
15985.80 522
15987.00 510
15988.19 516
15989.38 520
15990.58 502
15991.77 520
15992.97 507
15994.16 532
15995.36 522
15996.55 478
15997.75 527
15998.94 522
16000.14 518
16001.33 516
16002.53 509
16003.72 503
16004.92 516
16006.11 503
16007.31 527
16008.50 492
16009.70 509
16010.89 506
16012.09 504
16013.28 511
16014.48 504
16015.67 488
16016.87 487
16018.07 507
16019.26 502
16020.46 490
16021.65 477
16022.85 494
16024.04 474
16025.24 471
16026.44 453
16027.63 497
16028.83 506
16030.02 494
16031.22 479
16032.42 488
16033.61 491
16034.81 483
16036.00 451
16037.20 466
16038.40 498
16039.59 503
16040.79 477
16041.99 513
16043.18 496
16044.38 471
16045.58 483
16046.77 481
16047.97 489
16049.17 481
16050.36 486
16051.56 485
16052.76 476
16053.95 465
16055.15 486
16056.35 489
16057.54 482
16058.74 474
16059.94 448
16061.14 453
16062.33 463
16063.53 482
16064.73 476
16065.92 455
16067.12 467
16068.32 440
16069.52 461
16070.71 464
16071.91 470
16073.11 479
16074.31 475
16075.50 482
16076.70 446
16077.90 468
16079.10 462
16080.30 477
16081.49 461
16082.69 443
16083.89 467
16085.09 459
16086.29 452
16087.48 426
16088.68 417
16089.88 474
16091.08 459
16092.28 483
16093.48 469
16094.67 457
16095.87 476
16097.07 474
16098.27 464
16099.47 466
16100.67 471
16101.87 453
16103.06 441
16104.26 462
16105.46 461
16106.66 441
16107.86 451
16109.06 466
16110.26 458
16111.46 444
16112.66 465
16113.86 465
16115.05 469
16116.25 454
16117.45 445
16118.65 442
16119.85 446
16121.05 450
16122.25 458
16123.45 438
16124.65 429
16125.85 451
16127.05 453
16128.25 450
16129.45 454
16130.65 456
16131.85 437
16133.05 437
16134.25 435
16135.45 458
16136.65 440
16137.85 440
16139.05 436
16140.25 448
16141.45 437
16142.65 450
16143.85 408
16145.05 444
16146.25 431
16147.45 454
16148.65 445
16149.85 443
16151.05 445
16152.25 459
16153.45 433
16154.65 470
16155.85 454
16157.05 445
16158.25 447
16159.46 444
16160.66 424
16161.86 429
16163.06 435
16164.26 444
16165.46 437
16166.66 450
16167.86 445
16169.06 464
16170.27 432
16171.47 461
16172.67 443
16173.87 446
16175.07 452
16176.27 447
16177.47 462
16178.67 469
16179.88 460
16181.08 435
16182.28 423
16183.48 448
16184.68 431
16185.89 455
16187.09 443
16188.29 443
16189.49 427
16190.69 447
16191.90 444
16193.10 451
16194.30 432
16195.50 422
16196.70 474
16197.91 458
16199.11 441
16200.31 448
16201.51 448
16202.72 428
16203.92 455
16205.12 462
16206.32 432
16207.53 448
16208.73 441
16209.93 470
16211.13 458
16212.34 442
16213.54 431
16214.74 433
16215.95 430
16217.15 447
16218.35 479
16219.55 467
16220.76 448
16221.96 436
16223.16 458
16224.37 442
16225.57 457
16226.77 471
16227.98 447
16229.18 477
16230.38 466
16231.59 451
16232.79 440
16233.99 448
16235.20 464
16236.40 459
16237.61 431
16238.81 445
16240.01 457
16241.22 455
16242.42 447
16243.63 438
16244.83 432
16246.03 478
16247.24 497
16248.44 465
16249.65 469
16250.85 455
16252.05 456
16253.26 464
16254.46 495
16255.67 489
16256.87 456
16258.08 487
16259.28 503
16260.49 448
16261.69 464
16262.89 476
16264.10 483
16265.30 454
16266.51 469
16267.71 480
16268.92 450
16270.12 470
16271.33 483
16272.53 463
16273.74 496
16274.94 484
16276.15 495
16277.35 476
16278.56 485
16279.77 488
16280.97 498
16282.18 461
16283.38 480
16284.59 461
16285.79 460
16287.00 461
16288.20 470
16289.41 453
16290.61 476
16291.82 439
16293.03 460
16294.23 454
16295.44 482
16296.64 443
16297.85 474
16299.06 484
16300.26 490
16301.47 465
16302.67 464
16303.88 478
16305.09 475
16306.29 468
16307.50 477
16308.71 468
16309.91 476
16311.12 469
16312.33 472
16313.53 485
16314.74 500
16315.95 474
16317.15 450
16318.36 459
16319.57 456
16320.77 467
16321.98 462
16323.19 438
16324.39 449
16325.60 473
16326.81 448
16328.01 472
16329.22 480
16330.43 493
16331.64 457
16332.84 461
16334.05 470
16335.26 466
16336.47 461
16337.67 456
16338.88 436
16340.09 430
16341.30 474
16342.50 477
16343.71 475
16344.92 493
16346.13 480
16347.33 463
16348.54 462
16349.75 436
16350.96 452
16352.17 446
16353.37 432
16354.58 447
16355.79 472
16357.00 480
16358.21 418
16359.41 424
16360.62 451
16361.83 450
16363.04 431
16364.25 426
16365.46 435
16366.67 419
16367.87 445
16369.08 442
16370.29 436
16371.50 447
16372.71 436
16373.92 445
16375.13 457
16376.34 466
16377.54 440
16378.75 417
16379.96 454
16381.17 462
16382.38 441
16383.59 427
16384.80 431
16386.01 456
16387.22 450
16388.43 423
16389.64 412
16390.85 429
16392.05 437
16393.26 443
16394.47 448
16395.68 425
16396.89 414
16398.10 463
16399.31 440
16400.52 425
16401.73 450
16402.94 426
16404.15 432
16405.36 439
16406.57 438
16407.78 440
16408.99 424
16410.20 439
16411.41 450
16412.62 421
16413.83 417
16415.04 424
16416.25 455
16417.46 447
16418.67 428
16419.88 454
16421.10 441
16422.31 454
16423.52 430
16424.73 436
16425.94 458
16427.15 461
16428.36 433
16429.57 435
16430.78 433
16431.99 409
16433.20 412
16434.41 422
16435.63 419
16436.84 421
16438.05 434
16439.26 446
16440.47 451
16441.68 431
16442.89 415
16444.10 442
16445.32 450
16446.53 442
16447.74 441
16448.95 422
16450.16 443
16451.37 442
16452.59 429
16453.80 458
16455.01 416
16456.22 423
16457.43 452
16458.64 434
16459.86 425
16461.07 426
16462.28 451
16463.49 439
16464.70 434
16465.92 413
16467.13 413
16468.34 400
16469.55 400
16470.77 409
16471.98 421
16473.19 430
16474.40 422
16475.62 405
16476.83 400
16478.04 398
16479.25 428
16480.47 419
16481.68 429
16482.89 444
16484.11 416
16485.32 415
16486.53 392
16487.74 400
16488.96 447
16490.17 431
16491.38 413
16492.60 455
16493.81 416
16495.02 447
16496.24 433
16497.45 421
16498.66 414
16499.88 411
16501.09 416
16502.30 398
16503.52 399
16504.73 445
16505.94 442
16507.16 426
16508.37 414
16509.59 408
16510.80 421
16512.01 421
16513.23 439
16514.44 415
16515.66 428
16516.87 425
16518.08 423
16519.30 417
16520.51 403
16521.73 410
16522.94 412
16524.16 431
16525.37 439
16526.58 403
16527.80 421
16529.01 421
16530.23 421
16531.44 433
16532.66 425
16533.87 416
16535.09 429
16536.30 410
16537.52 422
16538.73 439
16539.95 421
16541.16 444
16542.38 419
16543.59 422
16544.81 424
16546.02 434
16547.24 412
16548.45 420
16549.67 431
16550.88 425
16552.10 429
16553.31 432
16554.53 422
16555.74 429
16556.96 440
16558.18 435
16559.39 422
16560.61 414
16561.82 442
16563.04 392
16564.25 429
16565.47 416
16566.69 448
16567.90 436
16569.12 417
16570.33 404
16571.55 409
16572.77 437
16573.98 415
16575.20 450
16576.41 428
16577.63 447
16578.85 444
16580.06 423
16581.28 436
16582.50 439
16583.71 431
16584.93 424
16586.15 428
16587.36 421
16588.58 412
16589.80 420
16591.01 391
16592.23 420
16593.45 430
16594.66 429
16595.88 428
16597.10 437
16598.32 429
16599.53 434
16600.75 453
16601.97 421
16603.18 404
16604.40 423
16605.62 418
16606.84 422
16608.05 411
16609.27 398
16610.49 429
16611.71 427
16612.92 431
16614.14 432
16615.36 412
16616.58 438
16617.79 393
16619.01 423
16620.23 421
16621.45 419
16622.67 409
16623.88 403
16625.10 428
16626.32 416
16627.54 421
16628.76 434
16629.97 403
16631.19 416
16632.41 428
16633.63 400
16634.85 430
16636.07 433
16637.29 430
16638.50 443
16639.72 443
16640.94 416
16642.16 411
16643.38 399
16644.60 421
16645.82 420
16647.03 414
16648.25 419
16649.47 408
16650.69 399
16651.91 409
16653.13 382
16654.35 417
16655.57 428
16656.79 419
16658.01 416
16659.23 412
16660.45 415
16661.66 423
16662.88 415
16664.10 406
16665.32 409
16666.54 419
16667.76 419
16668.98 425
16670.20 386
16671.42 423
16672.64 435
16673.86 424
16675.08 400
16676.30 432
16677.52 412
16678.74 403
16679.96 410
16681.18 394
16682.40 418
16683.62 433
16684.84 414
16686.06 387
16687.28 401
16688.50 398
16689.72 386
16690.94 398
16692.16 395
16693.39 418
16694.61 432
16695.83 407
16697.05 411
16698.27 400
16699.49 375
16700.71 405
16701.93 380
16703.15 391
16704.37 421
16705.59 421
16706.81 431
16708.04 405
16709.26 416
16710.48 385
16711.70 407
16712.92 397
16714.14 403
16715.36 400
16716.58 388
16717.81 391
16719.03 400
16720.25 407
16721.47 414
16722.69 397
16723.91 413
16725.14 399
16726.36 407
16727.58 399
16728.80 405
16730.02 395
16731.24 394
16732.47 383
16733.69 398
16734.91 398
16736.13 394
16737.36 378
16738.58 390
16739.80 397
16741.02 392
16742.24 373
16743.47 417
16744.69 384
16745.91 388
16747.13 406
16748.36 405
16749.58 392
16750.80 411
16752.02 405
16753.25 396
16754.47 386
16755.69 393
16756.92 395
16758.14 377
16759.36 408
16760.59 419
16761.81 405
16763.03 385
16764.25 381
16765.48 389
16766.70 392
16767.92 395
16769.15 409
16770.37 378
16771.59 416
16772.82 418
16774.04 382
16775.27 395
16776.49 397
16777.71 399
16778.94 406
16780.16 415
16781.38 394
16782.61 400
16783.83 383
16785.06 413
16786.28 400
16787.50 397
16788.73 399
16789.95 403
16791.18 411
16792.40 367
16793.62 372
16794.85 392
16796.07 411
16797.30 404
16798.52 394
16799.75 417
16800.97 388
16802.19 398
16803.42 414
16804.64 383
16805.87 412
16807.09 397
16808.32 405
16809.54 380
16810.77 409
16811.99 405
16813.22 396
16814.44 399
16815.67 383
16816.89 422
16818.12 428
16819.34 405
16820.57 397
16821.79 420
16823.02 405
16824.24 409
16825.47 420
16826.70 400
16827.92 385
16829.15 404
16830.37 429
16831.60 410
16832.82 399
16834.05 397
16835.27 411
16836.50 448
16837.73 436
16838.95 403
16840.18 431
16841.40 399
16842.63 427
16843.86 407
16845.08 419
16846.31 413
16847.53 399
16848.76 402
16849.99 398
16851.21 403
16852.44 412
16853.67 452
16854.89 431
16856.12 420
16857.35 422
16858.57 427
16859.80 408
16861.03 398
16862.25 405
16863.48 435
16864.71 424
16865.93 428
16867.16 424
16868.39 449
16869.61 456
16870.84 456
16872.07 438
16873.30 423
16874.52 455
16875.75 455
16876.98 447
16878.20 443
16879.43 434
16880.66 445
16881.89 444
16883.11 465
16884.34 459
16885.57 440
16886.80 472
16888.02 483
16889.25 458
16890.48 471
16891.71 470
16892.94 449
16894.16 458
16895.39 445
16896.62 451
16897.85 454
16899.08 445
16900.30 457
16901.53 436
16902.76 432
16903.99 451
16905.22 440
16906.45 463
16907.67 425
16908.90 448
16910.13 454
16911.36 450
16912.59 431
16913.82 437
16915.04 425
16916.27 456
16917.50 435
16918.73 430
16919.96 427
16921.19 438
16922.42 436
16923.65 464
16924.88 423
16926.10 433
16927.33 444
16928.56 447
16929.79 441
16931.02 443
16932.25 453
16933.48 435
16934.71 451
16935.94 443
16937.17 459
16938.40 435
16939.63 440
16940.86 456
16942.09 427
16943.32 415
16944.55 424
16945.78 436
16947.01 443
16948.24 444
16949.47 431
16950.70 453
16951.93 447
16953.16 468
16954.39 449
16955.62 413
16956.85 455
16958.08 455
16959.31 455
16960.54 428
16961.77 445
16963.00 444
16964.23 442
16965.46 461
16966.69 456
16967.92 407
16969.15 428
16970.38 442
16971.61 430
16972.84 431
16974.07 446
16975.30 445
16976.54 445
16977.77 433
16979.00 443
16980.23 421
16981.46 437
16982.69 434
16983.92 412
16985.15 384
16986.38 408
16987.62 443
16988.85 413
16990.08 422
16991.31 394
16992.54 420
16993.77 415
16995.00 425
16996.24 419
16997.47 412
16998.70 407
16999.93 419
17001.16 421
17002.39 412
17003.63 440
17004.86 429
17006.09 424
17007.32 434
17008.55 419
17009.79 419
17011.02 435
17012.25 399
17013.48 410
17014.72 424
17015.95 407
17017.18 392
17018.41 396
17019.64 392
17020.88 398
17022.11 410
17023.34 386
17024.58 416
17025.81 396
17027.04 395
17028.27 427
17029.51 405
17030.74 408
17031.97 394
17033.21 390
17034.44 390
17035.67 420
17036.90 405
17038.14 401
17039.37 380
17040.60 378
17041.84 396
17043.07 401
17044.30 404
17045.54 375
17046.77 359
17048.00 406
17049.24 403
17050.47 428
17051.70 425
17052.94 416
17054.17 380
17055.41 381
17056.64 379
17057.87 388
17059.11 382
17060.34 389
17061.58 376
17062.81 395
17064.04 380
17065.28 397
17066.51 386
17067.75 389
17068.98 365
17070.21 391
17071.45 366
17072.68 368
17073.92 396
17075.15 368
17076.39 375
17077.62 396
17078.86 373
17080.09 384
17081.33 408
17082.56 384
17083.80 379
17085.03 367
17086.26 375
17087.50 372
17088.73 402
17089.97 379
17091.20 393
17092.44 398
17093.68 382
17094.91 375
17096.15 405
17097.38 395
17098.62 390
17099.85 386
17101.09 365
17102.32 355
17103.56 412
17104.79 387
17106.03 389
17107.26 401
17108.50 398
17109.74 389
17110.97 383
17112.21 377
17113.44 376
17114.68 391
17115.92 355
17117.15 398
17118.39 401
17119.62 385
17120.86 403
17122.10 363
17123.33 372
17124.57 377
17125.80 395
17127.04 374
17128.28 367
17129.51 369
17130.75 390
17131.99 384
17133.22 361
17134.46 387
17135.70 365
17136.93 373
17138.17 383
17139.41 358
17140.64 382
17141.88 368
17143.12 371
17144.35 379
17145.59 364
17146.83 359
17148.07 359
17149.30 378
17150.54 386
17151.78 399
17153.02 383
17154.25 363
17155.49 383
17156.73 398
17157.96 379
17159.20 361
17160.44 371
17161.68 369
17162.92 358
17164.15 353
17165.39 381
17166.63 376
17167.87 376
17169.10 376
17170.34 368
17171.58 371
17172.82 362
17174.06 381
17175.29 370
17176.53 380
17177.77 390
17179.01 372
17180.25 374
17181.49 386
17182.72 351
17183.96 371
17185.20 381
17186.44 388
17187.68 375
17188.92 379
17190.15 382
17191.39 375
17192.63 386
17193.87 359
17195.11 369
17196.35 378
17197.59 374
17198.83 358
17200.07 383
17201.30 362
17202.54 367
17203.78 352
17205.02 374
17206.26 374
17207.50 350
17208.74 371
17209.98 365
17211.22 360
17212.46 376
17213.70 363
17214.94 376
17216.18 372
17217.42 356
17218.66 361
17219.90 360
17221.14 354
17222.38 374
17223.62 368
17224.86 384
17226.10 386
17227.34 384
17228.58 394
17229.82 366
17231.06 371
17232.30 375
17233.54 388
17234.78 357
17236.02 358
17237.26 355
17238.50 360
17239.74 342
17240.98 363
17242.22 341
17243.46 363
17244.70 356
17245.94 361
17247.18 358
17248.42 354
17249.66 360
17250.90 363
17252.14 370
17253.39 349
17254.63 337
17255.87 356
17257.11 369
17258.35 363
17259.59 349
17260.83 360
17262.07 360
17263.31 349
17264.56 348
17265.80 353
17267.04 360
17268.28 360
17269.52 357
17270.76 374
17272.00 367
17273.25 360
17274.49 360
17275.73 355
17276.97 359
17278.21 360
17279.45 369
17280.70 350
17281.94 334
17283.18 357
17284.42 354
17285.66 357
17286.91 345
17288.15 316
17289.39 367
17290.63 362
17291.88 370
17293.12 380
17294.36 353
17295.60 340
17296.85 337
17298.09 328
17299.33 354
17300.57 352
17301.82 349
17303.06 350
17304.30 361
17305.54 374
17306.79 358
17308.03 367
17309.27 366
17310.52 353
17311.76 376
17313.00 359
17314.25 365
17315.49 367
17316.73 349
17317.97 352
17319.22 345
17320.46 364
17321.71 378
17322.95 352
17324.19 358
17325.44 350
17326.68 354
17327.92 357
17329.17 365
17330.41 356
17331.65 379
17332.90 346
17334.14 338
17335.39 368
17336.63 356
17337.87 324
17339.12 334
17340.36 377
17341.61 348
17342.85 334
17344.09 363
17345.34 377
17346.58 379
17347.83 356
17349.07 340
17350.32 344
17351.56 344
17352.80 397
17354.05 342
17355.29 352
17356.54 346
17357.78 319
17359.03 334
17360.27 365
17361.52 340
17362.76 359
17364.01 398
17365.25 343
17366.50 359
17367.74 337
17368.99 354
17370.23 375
17371.48 344
17372.72 361
17373.97 349
17375.21 367
17376.46 383
17377.70 352
17378.95 349
17380.19 356
17381.44 343
17382.69 351
17383.93 366
17385.18 354
17386.42 351
17387.67 347
17388.91 360
17390.16 351
17391.41 362
17392.65 344
17393.90 372
17395.14 362
17396.39 342
17397.64 331
17398.88 345
17400.13 361
17401.37 345
17402.62 346
17403.87 391
17405.11 367
17406.36 347
17407.61 368
17408.85 355
17410.10 362
17411.35 365
17412.59 331
17413.84 360
17415.09 376
17416.33 363
17417.58 354
17418.83 364
17420.07 369
17421.32 383
17422.57 362
17423.82 354
17425.06 352
17426.31 369
17427.56 360
17428.80 329
17430.05 366
17431.30 376
17432.55 339
17433.79 378
17435.04 373
17436.29 373
17437.54 362
17438.78 345
17440.03 346
17441.28 327
17442.53 349
17443.77 362
17445.02 384
17446.27 359
17447.52 354
17448.77 374
17450.01 364
17451.26 375
17452.51 368
17453.76 346
17455.01 347
17456.25 361
17457.50 366
17458.75 387
17460.00 362
17461.25 385
17462.50 364
17463.74 350
17464.99 378
17466.24 358
17467.49 384
17468.74 388
17469.99 364
17471.24 358
17472.49 377
17473.73 362
17474.98 345
17476.23 353
17477.48 349
17478.73 374
17479.98 375
17481.23 360
17482.48 380
17483.73 355
17484.98 370
17486.23 374
17487.47 394
17488.72 403
17489.97 371
17491.22 366
17492.47 373
17493.72 352
17494.97 363
17496.22 388
17497.47 379
17498.72 365
17499.97 364
17501.22 340
17502.47 368
17503.72 348
17504.97 362
17506.22 383
17507.47 369
17508.72 366
17509.97 377
17511.22 387
17512.47 382
17513.72 380
17514.97 363
17516.22 369
17517.47 400
17518.72 359
17519.97 368
17521.22 403
17522.47 383
17523.72 350
17524.98 356
17526.23 378
17527.48 384
17528.73 387
17529.98 389
17531.23 366
17532.48 362
17533.73 368
17534.98 349
17536.23 361
17537.48 378
17538.74 379
17539.99 395
17541.24 400
17542.49 372
17543.74 376
17544.99 392
17546.24 379
17547.50 377
17548.75 374
17550.00 389
17551.25 368
17552.50 373
17553.75 384
17555.01 363
17556.26 373
17557.51 373
17558.76 384
17560.01 362
17561.26 352
17562.52 386
17563.77 387
17565.02 391
17566.27 364
17567.53 381
17568.78 387
17570.03 356
17571.28 392
17572.53 395
17573.79 363
17575.04 370
17576.29 361
17577.54 378
17578.80 371
17580.05 384
17581.30 367
17582.56 381
17583.81 380
17585.06 383
17586.31 396
17587.57 377
17588.82 362
17590.07 372
17591.33 396
17592.58 399
17593.83 371
17595.08 397
17596.34 406
17597.59 401
17598.84 391
17600.10 394
17601.35 392
17602.61 408
17603.86 386
17605.11 393
17606.37 396
17607.62 392
17608.87 394
17610.13 408
17611.38 398
17612.63 372
17613.89 382
17615.14 395
17616.40 385
17617.65 391
17618.90 402
17620.16 381
17621.41 380
17622.67 365
17623.92 388
17625.17 401
17626.43 398
17627.68 429
17628.94 401
17630.19 399
17631.45 403
17632.70 416
17633.96 406
17635.21 370
17636.47 437
17637.72 442
17638.97 388
17640.23 386
17641.48 419
17642.74 420
17643.99 403
17645.25 395
17646.50 386
17647.76 403
17649.01 396
17650.27 395
17651.52 397
17652.78 386
17654.04 384
17655.29 425
17656.55 396
17657.80 365
17659.06 373
17660.31 362
17661.57 380
17662.82 360
17664.08 414
17665.33 384
17666.59 369
17667.85 360
17669.10 375
17670.36 382
17671.61 361
17672.87 388
17674.13 385
17675.38 344
17676.64 367
17677.89 387
17679.15 390
17680.41 387
17681.66 339
17682.92 361
17684.18 360
17685.43 374
17686.69 353
17687.95 372
17689.20 371
17690.46 373
17691.71 371
17692.97 324
17694.23 346
17695.49 373
17696.74 366
17698.00 381
17699.26 366
17700.51 367
17701.77 360
17703.03 373
17704.28 367
17705.54 356
17706.80 347
17708.06 348
17709.31 358
17710.57 342
17711.83 353
17713.08 352
17714.34 376
17715.60 378
17716.86 359
17718.11 357
17719.37 342
17720.63 380
17721.89 378
17723.15 347
17724.40 370
17725.66 369
17726.92 334
17728.18 369
17729.43 371
17730.69 367
17731.95 367
17733.21 359
17734.47 366
17735.73 373
17736.98 368
17738.24 361
17739.50 380
17740.76 390
17742.02 355
17743.28 354
17744.53 363
17745.79 359
17747.05 366
17748.31 377
17749.57 346
17750.83 352
17752.09 368
17753.34 348
17754.60 348
17755.86 354
17757.12 377
17758.38 375
17759.64 375
17760.90 348
17762.16 343
17763.42 365
17764.68 360
17765.94 360
17767.19 345
17768.45 359
17769.71 352
17770.97 344
17772.23 349
17773.49 383
17774.75 368
17776.01 365
17777.27 350
17778.53 326
17779.79 337
17781.05 336
17782.31 338
17783.57 350
17784.83 343
17786.09 358
17787.35 350
17788.61 339
17789.87 357
17791.13 335
17792.39 363
17793.65 359
17794.91 352
17796.17 350
17797.43 349
17798.69 339
17799.95 354
17801.21 364
17802.47 355
17803.73 368
17805.00 372
17806.26 354
17807.52 326
17808.78 366
17810.04 368
17811.30 372
17812.56 355
17813.82 342
17815.08 350
17816.34 355
17817.60 363
17818.87 358
17820.13 340
17821.39 342
17822.65 347
17823.91 357
17825.17 343
17826.43 341
17827.69 326
17828.96 339
17830.22 339
17831.48 336
17832.74 361
17834.00 333
17835.26 326
17836.53 349
17837.79 351
17839.05 352
17840.31 370
17841.57 344
17842.84 341
17844.10 351
17845.36 351
17846.62 320
17847.88 326
17849.15 329
17850.41 343
17851.67 356
17852.93 346
17854.20 342
17855.46 328
17856.72 357
17857.98 333
17859.25 333
17860.51 333
17861.77 332
17863.03 347
17864.30 338
17865.56 353
17866.82 344
17868.09 335
17869.35 328
17870.61 300
17871.87 347
17873.14 344
17874.40 344
17875.66 334
17876.93 317
17878.19 329
17879.45 321
17880.72 330
17881.98 334
17883.24 327
17884.51 331
17885.77 351
17887.03 324
17888.30 353
17889.56 338
17890.83 314
17892.09 328
17893.35 330
17894.62 350
17895.88 344
17897.14 331
17898.41 329
17899.67 316
17900.94 335
17902.20 331
17903.46 359
17904.73 348
17905.99 301
17907.26 327
17908.52 354
17909.79 339
17911.05 330
17912.32 333
17913.58 306
17914.84 319
17916.11 335
17917.37 350
17918.64 329
17919.90 333
17921.17 339
17922.43 345
17923.70 309
17924.96 309
17926.23 336
17927.49 356
17928.76 337
17930.02 308
17931.29 325
17932.55 343
17933.82 321
17935.08 311
17936.35 344
17937.61 362
17938.88 338
17940.14 348
17941.41 349
17942.68 320
17943.94 333
17945.21 351
17946.47 341
17947.74 356
17949.00 323
17950.27 339
17951.54 332
17952.80 344
17954.07 339
17955.33 336
17956.60 335
17957.87 348
17959.13 331
17960.40 313
17961.66 344
17962.93 339
17964.20 328
17965.46 328
17966.73 335
17968.00 347
17969.26 337
17970.53 332
17971.80 324
17973.06 324
17974.33 339
17975.60 321
17976.86 325
17978.13 344
17979.40 324
17980.66 354
17981.93 328
17983.20 347
17984.46 342
17985.73 335
17987.00 359
17988.26 352
17989.53 341
17990.80 355
17992.07 333
17993.33 324
17994.60 305
17995.87 343
17997.14 335
17998.40 348
17999.67 306
18000.94 321
18002.21 346
18003.47 343
18004.74 346
18006.01 332
18007.28 352
18008.55 338
18009.81 332
18011.08 347
18012.35 308
18013.62 320
18014.89 342
18016.15 330
18017.42 349
18018.69 317
18019.96 331
18021.23 350
18022.49 332
18023.76 319
18025.03 328
18026.30 345
18027.57 335
18028.84 336
18030.11 333
18031.37 354
18032.64 319
18033.91 326
18035.18 317
18036.45 326
18037.72 349
18038.99 333
18040.26 320
18041.53 332
18042.79 315
18044.06 306
18045.33 327
18046.60 325
18047.87 335
18049.14 344
18050.41 330
18051.68 326
18052.95 336
18054.22 334
18055.49 325
18056.76 338
18058.03 323
18059.30 330
18060.57 314
18061.84 336
18063.11 314
18064.38 314
18065.65 325
18066.92 314
18068.19 318
18069.46 324
18070.73 339
18072.00 325
18073.27 329
18074.54 346
18075.81 327
18077.08 313
18078.35 350
18079.62 344
18080.89 328
18082.16 340
18083.43 316
18084.70 328
18085.97 338
18087.24 339
18088.51 323
18089.78 329
18091.05 313
18092.32 361
18093.59 365
18094.87 327
18096.14 334
18097.41 359
18098.68 344
18099.95 345
18101.22 327
18102.49 328
18103.76 328
18105.03 350
18106.31 344
18107.58 343
18108.85 326
18110.12 341
18111.39 345
18112.66 352
18113.93 317
18115.21 345
18116.48 338
18117.75 335
18119.02 345
18120.29 338
18121.56 356
18122.84 345
18124.11 339
18125.38 334
18126.65 320
18127.92 315
18129.20 325
18130.47 336
18131.74 347
18133.01 332
18134.29 337
18135.56 317
18136.83 325
18138.10 328
18139.38 348
18140.65 343
18141.92 329
18143.19 334
18144.47 333
18145.74 318
18147.01 329
18148.28 312
18149.56 337
18150.83 345
18152.10 345
18153.38 332
18154.65 318
18155.92 328
18157.19 344
18158.47 323
18159.74 330
18161.01 351
18162.29 319
18163.56 302
18164.83 339
18166.11 335
18167.38 311
18168.65 332
18169.93 312
18171.20 341
18172.48 316
18173.75 323
18175.02 322
18176.30 321
18177.57 310
18178.84 325
18180.12 324
18181.39 317
18182.67 345
18183.94 335
18185.21 333
18186.49 322
18187.76 347
18189.04 350
18190.31 319
18191.59 321
18192.86 327
18194.13 345
18195.41 349
18196.68 352
18197.96 348
18199.23 324
18200.51 346
18201.78 319
18203.06 330
18204.33 330
18205.61 336
18206.88 341
18208.16 342
18209.43 306
18210.71 343
18211.98 355
18213.26 326
18214.53 333
18215.81 319
18217.08 330
18218.36 338
18219.63 335
18220.91 324
18222.18 333
18223.46 350
18224.73 346
18226.01 337
18227.28 332
18228.56 335
18229.84 306
18231.11 320
18232.39 346
18233.66 345
18234.94 308
18236.21 343
18237.49 360
18238.77 351
18240.04 325
18241.32 329
18242.59 331
18243.87 336
18245.15 329
18246.42 341
18247.70 339
18248.98 358
18250.25 337
18251.53 348
18252.81 330
18254.08 326
18255.36 341
18256.63 340
18257.91 346
18259.19 326
18260.46 352
18261.74 327
18263.02 365
18264.30 367
18265.57 348
18266.85 360
18268.13 337
18269.40 334
18270.68 314
18271.96 331
18273.23 341
18274.51 339
18275.79 351
18277.07 335
18278.34 349
18279.62 342
18280.90 351
18282.18 350
18283.45 353
18284.73 335
18286.01 352
18287.29 339
18288.56 354
18289.84 356
18291.12 348
18292.40 337
18293.68 347
18294.95 370
18296.23 326
18297.51 326
18298.79 354
18300.07 362
18301.34 328
18302.62 331
18303.90 337
18305.18 331
18306.46 342
18307.74 347
18309.01 349
18310.29 327
18311.57 333
18312.85 332
18314.13 343
18315.41 329
18316.69 340
18317.96 334
18319.24 358
18320.52 348
18321.80 330
18323.08 328
18324.36 325
18325.64 324
18326.92 324
18328.20 316
18329.47 337
18330.75 340
18332.03 343
18333.31 330
18334.59 346
18335.87 358
18337.15 331
18338.43 348
18339.71 333
18340.99 338
18342.27 356
18343.55 366
18344.83 353
18346.11 339
18347.39 353
18348.67 351
18349.95 333
18351.23 356
18352.51 346
18353.79 339
18355.07 322
18356.35 315
18357.63 364
18358.91 338
18360.19 339
18361.47 357
18362.75 338
18364.03 330
18365.31 354
18366.59 345
18367.87 342
18369.15 345
18370.43 322
18371.71 331
18372.99 353
18374.27 319
18375.55 334
18376.83 319
18378.12 319
18379.40 333
18380.68 332
18381.96 329
18383.24 342
18384.52 325
18385.80 323
18387.08 338
18388.36 326
18389.65 320
18390.93 319
18392.21 331
18393.49 340
18394.77 325
18396.05 340
18397.33 321
18398.62 316
18399.90 329
18401.18 312
18402.46 331
18403.74 357
18405.02 318
18406.31 313
18407.59 330
18408.87 329
18410.15 334
18411.43 314
18412.72 332
18414.00 312
18415.28 308
18416.56 318
18417.84 324
18419.13 343
18420.41 333
18421.69 335
18422.97 346
18424.26 332
18425.54 333
18426.82 338
18428.10 331
18429.39 342
18430.67 323
18431.95 319
18433.23 309
18434.52 330
18435.80 331
18437.08 313
18438.37 327
18439.65 311
18440.93 357
18442.22 319
18443.50 324
18444.78 341
18446.06 335
18447.35 356
18448.63 354
18449.91 313
18451.20 315
18452.48 335
18453.76 322
18455.05 311
18456.33 326
18457.62 339
18458.90 326
18460.18 321
18461.47 325
18462.75 313
18464.03 341
18465.32 338
18466.60 358
18467.89 345
18469.17 298
18470.45 333
18471.74 333
18473.02 332
18474.31 314
18475.59 309
18476.88 330
18478.16 350
18479.44 328
18480.73 336
18482.01 342
18483.30 343
18484.58 341
18485.87 350
18487.15 339
18488.44 349
18489.72 338
18491.01 335
18492.29 319
18493.58 322
18494.86 326
18496.15 352
18497.43 330
18498.72 324
18500.00 333
18501.29 347
18502.57 342
18503.86 352
18505.14 335
18506.43 329
18507.71 334
18509.00 334
18510.28 322
18511.57 321
18512.85 322
18514.14 341
18515.42 322
18516.71 332
18518.00 351
18519.28 329
18520.57 321
18521.85 324
18523.14 313
18524.43 325
18525.71 332
18527.00 315
18528.28 326
18529.57 337
18530.86 328
18532.14 332
18533.43 358
18534.71 322
18536.00 323
18537.29 310
18538.57 321
18539.86 323
18541.15 345
18542.43 352
18543.72 314
18545.01 333
18546.29 335
18547.58 327
18548.87 308
18550.15 322
18551.44 297
18552.73 334
18554.01 321
18555.30 342
18556.59 341
18557.88 339
18559.16 348
18560.45 338
18561.74 322
18563.02 344
18564.31 322
18565.60 334
18566.89 316
18568.17 331
18569.46 339
18570.75 332
18572.04 319
18573.32 303
18574.61 324
18575.90 337
18577.19 335
18578.48 318
18579.76 342
18581.05 325
18582.34 322
18583.63 327
18584.92 350
18586.20 335
18587.49 335
18588.78 340
18590.07 340
18591.36 342
18592.64 339
18593.93 352
18595.22 326
18596.51 314
18597.80 318
18599.09 339
18600.38 328
18601.66 334
18602.95 333
18604.24 318
18605.53 318
18606.82 327
18608.11 315
18609.40 325
18610.69 336
18611.98 357
18613.26 309
18614.55 296
18615.84 306
18617.13 313
18618.42 344
18619.71 351
18621.00 320
18622.29 325
18623.58 355
18624.87 328
18626.16 333
18627.45 326
18628.74 310
18630.03 312
18631.32 346
18632.61 308
18633.89 303
18635.18 318
18636.47 333
18637.76 357
18639.05 334
18640.34 295
18641.63 302
18642.92 348
18644.21 327
18645.50 330
18646.79 329
18648.09 324
18649.38 314
18650.67 332
18651.96 322
18653.25 306
18654.54 324
18655.83 299
18657.12 335
18658.41 336
18659.70 341
18660.99 303
18662.28 314
18663.57 337
18664.86 335
18666.15 293
18667.44 317
18668.74 316
18670.03 313
18671.32 324
18672.61 343
18673.90 320
18675.19 309
18676.48 299
18677.77 306
18679.06 297
18680.36 323
18681.65 334
18682.94 318
18684.23 290
18685.52 317
18686.81 320
18688.11 310
18689.40 326
18690.69 310
18691.98 325
18693.27 314
18694.56 315
18695.86 325
18697.15 336
18698.44 328
18699.73 308
18701.02 293
18702.32 315
18703.61 337
18704.90 304
18706.19 318
18707.48 295
18708.78 322
18710.07 287
18711.36 279
18712.65 300
18713.95 319
18715.24 337
18716.53 290
18717.83 284
18719.12 300
18720.41 312
18721.70 314
18723.00 301
18724.29 291
18725.58 309
18726.87 307
18728.17 321
18729.46 312
18730.75 309
18732.05 319
18733.34 316
18734.63 314
18735.93 285
18737.22 298
18738.51 326
18739.81 326
18741.10 314
18742.39 309
18743.69 311
18744.98 338
18746.27 309
18747.57 311
18748.86 312
18750.16 316
18751.45 319
18752.74 306
18754.04 298
18755.33 294
18756.63 328
18757.92 316
18759.21 341
18760.51 324
18761.80 307
18763.10 330
18764.39 313
18765.69 316
18766.98 302
18768.27 302
18769.57 316
18770.86 327
18772.16 301
18773.45 309
18774.75 316
18776.04 310
18777.34 319
18778.63 305
18779.93 319
18781.22 296
18782.52 313
18783.81 299
18785.11 294
18786.40 319
18787.70 320
18788.99 280
18790.29 293
18791.58 318
18792.88 311
18794.17 299
18795.47 308
18796.76 300
18798.06 321
18799.35 321
18800.65 312
18801.94 303
18803.24 314
18804.54 297
18805.83 285
18807.13 320
18808.42 298
18809.72 346
18811.01 324
18812.31 318
18813.61 301
18814.90 301
18816.20 312
18817.49 298
18818.79 304
18820.09 297
18821.38 312
18822.68 319
18823.98 316
18825.27 314
18826.57 311
18827.87 312
18829.16 322
18830.46 288
18831.75 297
18833.05 293
18834.35 307
18835.64 315
18836.94 299
18838.24 290
18839.54 307
18840.83 299
18842.13 322
18843.43 309
18844.72 297
18846.02 306
18847.32 322
18848.61 336
18849.91 300
18851.21 314
18852.51 296
18853.80 298
18855.10 311
18856.40 313
18857.70 315
18858.99 327
18860.29 315
18861.59 310
18862.89 313
18864.18 298
18865.48 298
18866.78 311
18868.08 319
18869.38 303
18870.67 309
18871.97 317
18873.27 313
18874.57 332
18875.87 321
18877.16 331
18878.46 333
18879.76 321
18881.06 313
18882.36 295
18883.66 304
18884.95 287
18886.25 279
18887.55 293
18888.85 314
18890.15 302
18891.45 308
18892.75 315
18894.04 317
18895.34 306
18896.64 303
18897.94 311
18899.24 298
18900.54 325
18901.84 300
18903.14 322
18904.44 308
18905.74 312
18907.03 319
18908.33 312
18909.63 303
18910.93 320
18912.23 302
18913.53 311
18914.83 307
18916.13 313
18917.43 308
18918.73 314
18920.03 344
18921.33 329
18922.63 293
18923.93 307
18925.23 293
18926.53 324
18927.83 308
18929.13 297
18930.43 301
18931.73 314
18933.03 301
18934.33 284
18935.63 297
18936.93 301
18938.23 315
18939.53 314
18940.83 300
18942.13 291
18943.43 300
18944.73 278
18946.03 306
18947.33 292
18948.63 297
18949.93 321
18951.23 285
18952.53 286
18953.84 301
18955.14 318
18956.44 302
18957.74 327
18959.04 288
18960.34 307
18961.64 316
18962.94 313
18964.24 291
18965.54 310
18966.85 325
18968.15 308
18969.45 295
18970.75 328
18972.05 323
18973.35 312
18974.65 288
18975.96 289
18977.26 290
18978.56 332
18979.86 331
18981.16 318
18982.46 311
18983.77 283
18985.07 297
18986.37 309
18987.67 310
18988.97 278
18990.28 279
18991.58 285
18992.88 309
18994.18 325
18995.49 302
18996.79 312
18998.09 328
18999.39 312
19000.69 320
19002.00 291
19003.30 303
19004.60 313
19005.90 296
19007.21 306
19008.51 313
19009.81 310
19011.12 326
19012.42 300
19013.72 296
19015.02 278
19016.33 311
19017.63 305
19018.93 275
19020.24 292
19021.54 320
19022.84 326
19024.15 315
19025.45 295
19026.75 308
19028.06 297
19029.36 302
19030.66 306
19031.97 312
19033.27 285
19034.57 299
19035.88 303
19037.18 318
19038.48 288
19039.79 309
19041.09 305
19042.40 310
19043.70 317
19045.00 301
19046.31 281
19047.61 314
19048.92 307
19050.22 310
19051.52 284
19052.83 293
19054.13 312
19055.44 297
19056.74 301
19058.05 297
19059.35 289
19060.65 317
19061.96 299
19063.26 305
19064.57 298
19065.87 308
19067.18 315
19068.48 304
19069.79 284
19071.09 295
19072.40 312
19073.70 299
19075.01 287
19076.31 282
19077.62 283
19078.92 294
19080.23 292
19081.53 275
19082.84 318
19084.14 304
19085.45 292
19086.75 293
19088.06 289
19089.36 297
19090.67 286
19091.98 310
19093.28 285
19094.59 310
19095.89 309
19097.20 304
19098.50 312
19099.81 318
19101.12 329
19102.42 288
19103.73 317
19105.03 310
19106.34 319
19107.65 308
19108.95 324
19110.26 325
19111.56 308
19112.87 311
19114.18 307
19115.48 307
19116.79 302
19118.10 305
19119.40 287
19120.71 292
19122.02 309
19123.32 296
19124.63 304
19125.94 281
19127.24 306
19128.55 298
19129.86 313
19131.16 309
19132.47 283
19133.78 301
19135.08 306
19136.39 296
19137.70 303
19139.01 314
19140.31 308
19141.62 319
19142.93 309
19144.23 307
19145.54 315
19146.85 293
19148.16 292
19149.46 302
19150.77 297
19152.08 288
19153.39 296
19154.69 283
19156.00 314
19157.31 301
19158.62 302
19159.93 298
19161.23 308
19162.54 298
19163.85 304
19165.16 292
19166.47 313
19167.77 314
19169.08 300
19170.39 311
19171.70 311
19173.01 310
19174.32 299
19175.62 317
19176.93 299
19178.24 305
19179.55 297
19180.86 285
19182.17 297
19183.48 310
19184.78 312
19186.09 304
19187.40 290
19188.71 278
19190.02 288
19191.33 300
19192.64 289
19193.95 289
19195.26 306
19196.56 292
19197.87 293
19199.18 281
19200.49 303
19201.80 293
19203.11 298
19204.42 305
19205.73 289
19207.04 290
19208.35 304
19209.66 296
19210.97 303
19212.28 301
19213.59 285
19214.90 288
19216.21 315
19217.52 282
19218.83 293
19220.14 314
19221.45 296
19222.76 317
19224.07 282
19225.38 299
19226.69 288
19228.00 280
19229.31 275
19230.62 305
19231.93 290
19233.24 281
19234.55 294
19235.86 292
19237.17 283
19238.48 278
19239.79 294
19241.10 292
19242.41 291
19243.72 299
19245.03 299
19246.35 311
19247.66 289
19248.97 285
19250.28 293
19251.59 320
19252.90 310
19254.21 293
19255.52 304
19256.83 273
19258.14 298
19259.46 311
19260.77 292
19262.08 317
19263.39 317
19264.70 297
19266.01 300
19267.32 306
19268.64 288
19269.95 300
19271.26 298
19272.57 303
19273.88 306
19275.20 311
19276.51 313
19277.82 306
19279.13 310
19280.44 308
19281.75 302
19283.07 307
19284.38 319
19285.69 296
19287.00 291
19288.32 284
19289.63 294
19290.94 306
19292.25 320
19293.57 288
19294.88 296
19296.19 290
19297.50 270
19298.82 296
19300.13 292
19301.44 306
19302.75 295
19304.07 277
19305.38 303
19306.69 308
19308.01 293
19309.32 308
19310.63 298
19311.94 296
19313.26 295
19314.57 300
19315.88 292
19317.20 278
19318.51 295
19319.82 319
19321.14 276
19322.45 309
19323.76 278
19325.08 289
19326.39 330
19327.70 320
19329.02 321
19330.33 306
19331.65 306
19332.96 307
19334.27 304
19335.59 290
19336.90 303
19338.22 330
19339.53 284
19340.84 310
19342.16 324
19343.47 311
19344.79 296
19346.10 285
19347.41 280
19348.73 305
19350.04 317
19351.36 279
19352.67 282
19353.99 295
19355.30 285
19356.62 276
19357.93 294
19359.25 296
19360.56 300
19361.87 295
19363.19 271
19364.50 284
19365.82 271
19367.13 301
19368.45 277
19369.76 293
19371.08 302
19372.39 314
19373.71 290
19375.02 294
19376.34 289
19377.66 298
19378.97 300
19380.29 279
19381.60 290
19382.92 282
19384.23 288
19385.55 293
19386.86 287
19388.18 302
19389.50 324
19390.81 300
19392.13 290
19393.44 303
19394.76 310
19396.07 293
19397.39 297
19398.71 298
19400.02 303
19401.34 304
19402.65 292
19403.97 304
19405.29 291
19406.60 288
19407.92 289
19409.24 297
19410.55 292
19411.87 276
19413.19 299
19414.50 309
19415.82 286
19417.14 291
19418.45 294
19419.77 305
19421.09 309
19422.40 291
19423.72 297
19425.04 311
19426.35 305
19427.67 314
19428.99 294
19430.30 318
19431.62 298
19432.94 291
19434.26 292
19435.57 299
19436.89 301
19438.21 292
19439.53 257
19440.84 273
19442.16 309
19443.48 288
19444.80 290
19446.11 280
19447.43 276
19448.75 309
19450.07 291
19451.38 287
19452.70 279
19454.02 266
19455.34 284
19456.66 284
19457.97 304
19459.29 310
19460.61 316
19461.93 301
19463.25 305
19464.57 279
19465.88 301
19467.20 285
19468.52 265
19469.84 278
19471.16 309
19472.48 288
19473.79 281
19475.11 285
19476.43 286
19477.75 290
19479.07 278
19480.39 295
19481.71 292
19483.03 300
19484.34 306
19485.66 293
19486.98 276
19488.30 274
19489.62 301
19490.94 304
19492.26 289
19493.58 274
19494.90 282
19496.22 310
19497.54 299
19498.86 295
19500.18 266
19501.50 298
19502.81 289
19504.13 275
19505.45 261
19506.77 279
19508.09 281
19509.41 306
19510.73 281
19512.05 279
19513.37 301
19514.69 291
19516.01 306
19517.33 309
19518.65 284
19519.97 305
19521.29 281
19522.61 281
19523.93 262
19525.25 297
19526.57 280
19527.89 307
19529.22 297
19530.54 283
19531.86 278
19533.18 296
19534.50 305
19535.82 312
19537.14 295
19538.46 300
19539.78 286
19541.10 290
19542.42 298
19543.74 273
19545.06 296
19546.39 290
19547.71 282
19549.03 279
19550.35 282
19551.67 302
19552.99 281
19554.31 300
19555.63 313
19556.96 308
19558.28 307
19559.60 296
19560.92 290
19562.24 325
19563.56 293
19564.88 288
19566.21 292
19567.53 279
19568.85 306
19570.17 279
19571.49 293
19572.82 301
19574.14 280
19575.46 305
19576.78 292
19578.10 265
19579.43 298
19580.75 282
19582.07 303
19583.39 287
19584.72 294
19586.04 287
19587.36 283
19588.68 307
19590.01 290
19591.33 277
19592.65 304
19593.97 308
19595.30 298
19596.62 301
19597.94 283
19599.26 299
19600.59 301
19601.91 298
19603.23 305
19604.56 290
19605.88 295
19607.20 288
19608.53 314
19609.85 275
19611.17 267
19612.49 279
19613.82 296
19615.14 317
19616.47 294
19617.79 298
19619.11 293
19620.44 283
19621.76 291
19623.08 302
19624.41 293
19625.73 296
19627.05 293
19628.38 293
19629.70 284
19631.03 283
19632.35 320
19633.67 282
19635.00 286
19636.32 305
19637.65 279
19638.97 280
19640.29 285
19641.62 274
19642.94 287
19644.27 303
19645.59 267
19646.92 298
19648.24 293
19649.57 275
19650.89 288
19652.21 305
19653.54 293
19654.86 299
19656.19 289
19657.51 275
19658.84 294
19660.16 282
19661.49 278
19662.81 304
19664.14 299
19665.46 281
19666.79 291
19668.11 307
19669.44 288
19670.76 303
19672.09 298
19673.41 308
19674.74 306
19676.07 292
19677.39 315
19678.72 299
19680.04 294
19681.37 332
19682.69 306
19684.02 292
19685.34 284
19686.67 289
19688.00 286
19689.32 292
19690.65 297
19691.97 300
19693.30 313
19694.63 307
19695.95 299
19697.28 290
19698.60 285
19699.93 283
19701.26 299
19702.58 292
19703.91 280
19705.24 296
19706.56 286
19707.89 299
19709.22 273
19710.54 313
19711.87 287
19713.20 293
19714.52 293
19715.85 301
19717.18 326
19718.50 282
19719.83 288
19721.16 284
19722.48 283
19723.81 280
19725.14 275
19726.47 281
19727.79 292
19729.12 264
19730.45 314
19731.77 311
19733.10 273
19734.43 267
19735.76 293
19737.08 289
19738.41 285
19739.74 285
19741.07 291
19742.39 291
19743.72 301
19745.05 273
19746.38 280
19747.71 302
19749.03 270
19750.36 280
19751.69 270
19753.02 275
19754.35 295
19755.67 306
19757.00 303
19758.33 302
19759.66 288
19760.99 294
19762.31 293
19763.64 287
19764.97 301
19766.30 288
19767.63 304
19768.96 274
19770.29 285
19771.61 317
19772.94 297
19774.27 304
19775.60 278
19776.93 279
19778.26 272
19779.59 303
19780.92 274
19782.25 265
19783.57 280
19784.90 293
19786.23 292
19787.56 286
19788.89 277
19790.22 267
19791.55 302
19792.88 303
19794.21 309
19795.54 278
19796.87 261
19798.20 287
19799.53 275
19800.86 266
19802.19 273
19803.52 276
19804.85 294
19806.18 290
19807.50 275
19808.83 267
19810.16 276
19811.49 275
19812.82 290
19814.15 286
19815.49 265
19816.82 307
19818.15 289
19819.48 288
19820.81 293
19822.14 277
19823.47 296
19824.80 303
19826.13 270
19827.46 287
19828.79 288
19830.12 289
19831.45 278
19832.78 268
19834.11 302
19835.44 274
19836.77 269
19838.10 271
19839.44 295
19840.77 295
19842.10 297
19843.43 286
19844.76 289
19846.09 271
19847.42 273
19848.75 300
19850.08 311
19851.42 318
19852.75 286
19854.08 292
19855.41 303
19856.74 288
19858.07 280
19859.40 293
19860.74 297
19862.07 269
19863.40 270
19864.73 268
19866.06 270
19867.40 282
19868.73 290
19870.06 297
19871.39 288
19872.72 305
19874.06 282
19875.39 271
19876.72 270
19878.05 303
19879.38 302
19880.72 294
19882.05 264
19883.38 265
19884.71 281
19886.05 269
19887.38 265
19888.71 258
19890.04 276
19891.38 260
19892.71 284
19894.04 296
19895.38 274
19896.71 284
19898.04 284
19899.37 300
19900.71 289
19902.04 284
19903.37 266
19904.71 275
19906.04 280
19907.37 288
19908.71 279
19910.04 288
19911.37 293
19912.71 305
19914.04 282
19915.37 282
19916.71 278
19918.04 276
19919.37 300
19920.71 297
19922.04 277
19923.37 288
19924.71 288
19926.04 315
19927.38 291
19928.71 307
19930.04 290
19931.38 288
19932.71 276
19934.05 300
19935.38 297
19936.71 305
19938.05 291
19939.38 312
19940.72 289
19942.05 288
19943.39 322
19944.72 296
19946.06 276
19947.39 300
19948.72 299
19950.06 300
19951.39 294
19952.73 258
19954.06 281
19955.40 298
19956.73 300
19958.07 290
19959.40 295
19960.74 280
19962.07 311
19963.41 290
19964.74 266
19966.08 303
19967.41 300
19968.75 290
19970.08 266
19971.42 272
19972.76 267
19974.09 302
19975.43 293
19976.76 282
19978.10 266
19979.43 281
19980.77 268
19982.10 287
19983.44 287
19984.78 300
19986.11 297
19987.45 305
19988.78 273
19990.12 283
19991.46 277
19992.79 301
19994.13 279
19995.46 289
19996.80 276
19998.14 288
19999.47 296
20000.81 300
20002.15 295
20003.48 270
20004.82 267
20006.16 302
20007.49 262
20008.83 305
20010.17 276
20011.50 288
20012.84 298
20014.18 293
20015.51 285
20016.85 282
20018.19 277
20019.52 291
20020.86 277
20022.20 279
20023.53 282
20024.87 300
20026.21 288
20027.55 289
20028.88 290
20030.22 286
20031.56 285
20032.90 284
20034.23 297
20035.57 289
20036.91 295
20038.25 277
20039.58 263
20040.92 288
20042.26 288
20043.60 285
20044.93 294
20046.27 293
20047.61 285
20048.95 269
20050.29 278
20051.62 266
20052.96 283
20054.30 287
20055.64 282
20056.98 284
20058.32 278
20059.65 280
20060.99 280
20062.33 277
20063.67 285
20065.01 309
20066.35 298
20067.68 286
20069.02 284
20070.36 281
20071.70 310
20073.04 304
20074.38 264
20075.72 274
20077.06 280
20078.40 287
20079.73 276
20081.07 284
20082.41 284
20083.75 278
20085.09 285
20086.43 288
20087.77 289
20089.11 301
20090.45 278
20091.79 289
20093.13 267
20094.47 290
20095.81 282
20097.15 279
20098.48 303
20099.82 297
20101.16 283
20102.50 292
20103.84 278
20105.18 291
20106.52 280
20107.86 273
20109.20 318
20110.54 305
20111.88 290
20113.22 305
20114.56 289
20115.90 295
20117.24 298
20118.58 307
20119.93 279
20121.27 278
20122.61 279
20123.95 291
20125.29 306
20126.63 261
20127.97 305
20129.31 296
20130.65 294
20131.99 290
20133.33 278
20134.67 286
20136.01 307
20137.35 292
20138.69 298
