# Supplementary material for: MALDI-TOF MS typing enables the classification of brewing yeasts of the genus Saccharomyces to major beer styles
Source: PLoS One. 2017 Aug 9;12(8):e0181694. doi: 10.1371/journal.pone.0181694 (PMC5549903; doi:10.1371/journal.pone.0181694)
Supplement: S9 File — The directory includes 90 raw files and was zipped to “.zip”; the folder has three strains with 30 spectra per strain; S1 Text explains the raw files with an example and Table 1 represents the yeast strains used within the experiment. (ZIP) [file pone.0181694.s012.zip › 25-27/30284-8J5-Lag-Lag-Lag-YPG-18h-E-E_2016-09-20_2_0_E6_1.dat]

1999.90 757
2000.32 756
2000.75 748
2001.17 836
2001.59 782
2002.01 768
2002.43 741
2002.86 759
2003.28 735
2003.70 743
2004.12 785
2004.54 710
2004.97 703
2005.39 744
2005.81 715
2006.23 727
2006.66 712
2007.08 823
2007.50 817
2007.92 770
2008.35 743
2008.77 718
2009.19 738
2009.61 755
2010.04 782
2010.46 785
2010.88 801
2011.31 769
2011.73 771
2012.15 742
2012.57 729
2013.00 746
2013.42 740
2013.84 695
2014.27 728
2014.69 717
2015.11 731
2015.54 729
2015.96 700
2016.38 712
2016.81 737
2017.23 729
2017.65 769
2018.08 747
2018.50 722
2018.93 783
2019.35 778
2019.77 811
2020.20 800
2020.62 749
2021.04 752
2021.47 733
2021.89 718
2022.32 719
2022.74 779
2023.17 754
2023.59 726
2024.01 709
2024.44 775
2024.86 712
2025.29 719
2025.71 710
2026.14 750
2026.56 706
2026.98 716
2027.41 714
2027.83 700
2028.26 656
2028.68 671
2029.11 672
2029.53 692
2029.96 726
2030.38 695
2030.81 708
2031.23 727
2031.66 743
2032.08 706
2032.51 679
2032.93 685
2033.36 703
2033.78 682
2034.21 678
2034.63 681
2035.06 719
2035.49 732
2035.91 721
2036.34 705
2036.76 721
2037.19 696
2037.61 706
2038.04 729
2038.47 718
2038.89 767
2039.32 754
2039.74 745
2040.17 673
2040.59 690
2041.02 770
2041.45 710
2041.87 699
2042.30 744
2042.73 772
2043.15 771
2043.58 741
2044.00 733
2044.43 748
2044.86 714
2045.28 760
2045.71 796
2046.14 742
2046.56 779
2046.99 782
2047.42 738
2047.84 734
2048.27 696
2048.70 706
2049.12 722
2049.55 736
2049.98 748
2050.40 744
2050.83 718
2051.26 752
2051.69 719
2052.11 747
2052.54 748
2052.97 730
2053.40 721
2053.82 694
2054.25 664
2054.68 681
2055.10 723
2055.53 778
2055.96 815
2056.39 796
2056.82 791
2057.24 800
2057.67 852
2058.10 862
2058.53 776
2058.95 738
2059.38 809
2059.81 844
2060.24 786
2060.67 787
2061.09 779
2061.52 801
2061.95 809
2062.38 790
2062.81 787
2063.24 785
2063.66 836
2064.09 824
2064.52 807
2064.95 804
2065.38 850
2065.81 834
2066.24 855
2066.66 858
2067.09 855
2067.52 795
2067.95 844
2068.38 771
2068.81 774
2069.24 786
2069.67 714
2070.10 761
2070.52 784
2070.95 743
2071.38 768
2071.81 774
2072.24 712
2072.67 740
2073.10 763
2073.53 752
2073.96 731
2074.39 712
2074.82 715
2075.25 765
2075.68 772
2076.11 784
2076.54 782
2076.97 800
2077.40 785
2077.83 791
2078.26 810
2078.69 840
2079.12 716
2079.55 747
2079.98 809
2080.41 782
2080.84 789
2081.27 767
2081.70 716
2082.13 748
2082.56 759
2082.99 822
2083.42 810
2083.85 801
2084.28 716
2084.71 801
2085.14 774
2085.57 754
2086.00 752
2086.43 754
2086.86 712
2087.29 732
2087.73 708
2088.16 728
2088.59 709
2089.02 693
2089.45 747
2089.88 725
2090.31 719
2090.74 717
2091.17 764
2091.61 790
2092.04 756
2092.47 728
2092.90 767
2093.33 744
2093.76 761
2094.19 795
2094.63 773
2095.06 725
2095.49 713
2095.92 774
2096.35 720
2096.78 695
2097.22 685
2097.65 703
2098.08 694
2098.51 757
2098.94 740
2099.38 733
2099.81 692
2100.24 714
2100.67 683
2101.11 682
2101.54 695
2101.97 764
2102.40 742
2102.83 770
2103.27 710
2103.70 733
2104.13 741
2104.56 700
2105.00 666
2105.43 634
2105.86 693
2106.30 728
2106.73 727
2107.16 722
2107.59 700
2108.03 713
2108.46 715
2108.89 743
2109.33 807
2109.76 778
2110.19 716
2110.63 692
2111.06 708
2111.49 698
2111.93 747
2112.36 756
2112.79 729
2113.23 776
2113.66 770
2114.09 716
2114.53 674
2114.96 719
2115.40 779
2115.83 709
2116.26 727
2116.70 698
2117.13 702
2117.56 735
2118.00 739
2118.43 762
2118.87 719
2119.30 726
2119.73 815
2120.17 698
2120.60 662
2121.04 701
2121.47 728
2121.91 695
2122.34 773
2122.78 794
2123.21 730
2123.64 696
2124.08 725
2124.51 754
2124.95 707
2125.38 763
2125.82 768
2126.25 746
2126.69 771
2127.12 735
2127.56 735
2127.99 801
2128.43 803
2128.86 886
2129.30 865
2129.73 826
2130.17 835
2130.60 890
2131.04 951
2131.47 927
2131.91 869
2132.35 932
2132.78 873
2133.22 841
2133.65 867
2134.09 792
2134.52 834
2134.96 765
2135.40 790
2135.83 792
2136.27 747
2136.70 797
2137.14 801
2137.57 723
2138.01 779
2138.45 826
2138.88 724
2139.32 695
2139.76 729
2140.19 715
2140.63 704
2141.06 685
2141.50 735
2141.94 732
2142.37 728
2142.81 702
2143.25 700
2143.68 715
2144.12 702
2144.56 733
2144.99 710
2145.43 716
2145.87 718
2146.30 739
2146.74 726
2147.18 765
2147.62 810
2148.05 780
2148.49 835
2148.93 861
2149.36 825
2149.80 867
2150.24 979
2150.68 1004
2151.11 988
2151.55 1039
2151.99 984
2152.43 978
2152.86 930
2153.30 960
2153.74 931
2154.18 884
2154.61 871
2155.05 854
2155.49 817
2155.93 874
2156.37 842
2156.80 774
2157.24 842
2157.68 782
2158.12 808
2158.56 749
2158.99 773
2159.43 788
2159.87 774
2160.31 794
2160.75 849
2161.19 817
2161.62 839
2162.06 745
2162.50 787
2162.94 794
2163.38 740
2163.82 763
2164.26 775
2164.69 834
2165.13 824
2165.57 793
2166.01 834
2166.45 906
2166.89 904
2167.33 953
2167.77 933
2168.21 891
2168.65 870
2169.08 795
2169.52 892
2169.96 839
2170.40 855
2170.84 811
2171.28 870
2171.72 886
2172.16 879
2172.60 800
2173.04 821
2173.48 788
2173.92 851
2174.36 829
2174.80 851
2175.24 845
2175.68 915
2176.12 917
2176.56 919
2177.00 862
2177.44 840
2177.88 868
2178.32 821
2178.76 854
2179.20 862
2179.64 825
2180.08 819
2180.52 830
2180.96 847
2181.40 766
2181.84 780
2182.28 762
2182.72 792
2183.16 873
2183.60 821
2184.04 813
2184.48 812
2184.93 796
2185.37 771
2185.81 781
2186.25 790
2186.69 788
2187.13 806
2187.57 786
2188.01 805
2188.45 823
2188.89 725
2189.34 708
2189.78 771
2190.22 832
2190.66 861
2191.10 802
2191.54 840
2191.98 801
2192.43 812
2192.87 796
2193.31 737
2193.75 772
2194.19 810
2194.63 871
2195.08 820
2195.52 769
2195.96 834
2196.40 849
2196.84 824
2197.29 829
2197.73 832
2198.17 825
2198.61 837
2199.06 769
2199.50 806
2199.94 809
2200.38 747
2200.82 727
2201.27 719
2201.71 755
2202.15 728
2202.59 716
2203.04 734
2203.48 762
2203.92 797
2204.37 828
2204.81 782
2205.25 806
2205.69 811
2206.14 762
2206.58 778
2207.02 806
2207.47 801
2207.91 786
2208.35 826
2208.80 854
2209.24 917
2209.68 883
2210.13 858
2210.57 839
2211.01 856
2211.46 816
2211.90 820
2212.34 774
2212.79 810
2213.23 855
2213.67 827
2214.12 837
2214.56 798
2215.01 813
2215.45 796
2215.89 824
2216.34 801
2216.78 773
2217.23 794
2217.67 809
2218.11 813
2218.56 801
2219.00 766
2219.45 822
2219.89 819
2220.34 815
2220.78 829
2221.22 765
2221.67 778
2222.11 780
2222.56 850
2223.00 904
2223.45 878
2223.89 921
2224.34 882
2224.78 821
2225.23 807
2225.67 866
2226.12 913
2226.56 863
2227.01 856
2227.45 904
2227.90 869
2228.34 863
2228.79 800
2229.23 864
2229.68 883
2230.12 810
2230.57 865
2231.01 893
2231.46 865
2231.90 880
2232.35 915
2232.80 945
2233.24 910
2233.69 856
2234.13 893
2234.58 885
2235.02 834
2235.47 792
2235.92 834
2236.36 872
2236.81 819
2237.25 771
2237.70 810
2238.15 803
2238.59 764
2239.04 811
2239.49 845
2239.93 870
2240.38 820
2240.82 827
2241.27 765
2241.72 793
2242.16 771
2242.61 751
2243.06 814
2243.50 765
2243.95 759
2244.40 788
2244.84 803
2245.29 788
2245.74 825
2246.19 828
2246.63 755
2247.08 737
2247.53 724
2247.97 701
2248.42 727
2248.87 769
2249.32 739
2249.76 751
2250.21 723
2250.66 735
2251.10 732
2251.55 721
2252.00 750
2252.45 763
2252.89 786
2253.34 815
2253.79 777
2254.24 790
2254.69 772
2255.13 825
2255.58 788
2256.03 780
2256.48 794
2256.93 731
2257.37 838
2257.82 792
2258.27 720
2258.72 743
2259.17 790
2259.61 759
2260.06 807
2260.51 815
2260.96 806
2261.41 816
2261.86 828
2262.31 852
2262.75 895
2263.20 866
2263.65 902
2264.10 851
2264.55 908
2265.00 843
2265.45 817
2265.90 840
2266.34 802
2266.79 839
2267.24 837
2267.69 802
2268.14 786
2268.59 850
2269.04 829
2269.49 856
2269.94 872
2270.39 894
2270.84 912
2271.29 869
2271.74 895
2272.18 932
2272.63 911
2273.08 946
2273.53 930
2273.98 939
2274.43 940
2274.88 992
2275.33 996
2275.78 1078
2276.23 1084
2276.68 1210
2277.13 1208
2277.58 1231
2278.03 1201
2278.48 1082
2278.93 1102
2279.38 1070
2279.83 1079
2280.28 1063
2280.73 986
2281.19 907
2281.64 847
2282.09 900
2282.54 790
2282.99 818
2283.44 859
2283.89 799
2284.34 776
2284.79 792
2285.24 820
2285.69 787
2286.14 805
2286.59 813
2287.04 821
2287.50 841
2287.95 848
2288.40 816
2288.85 820
2289.30 880
2289.75 947
2290.20 997
2290.65 1031
2291.11 1015
2291.56 982
2292.01 987
2292.46 1012
2292.91 1039
2293.36 1000
2293.82 1048
2294.27 1067
2294.72 1032
2295.17 999
2295.62 993
2296.07 989
2296.53 930
2296.98 934
2297.43 860
2297.88 854
2298.33 867
2298.79 874
2299.24 893
2299.69 848
2300.14 842
2300.60 821
2301.05 827
2301.50 782
2301.95 793
2302.41 777
2302.86 818
2303.31 771
2303.76 749
2304.22 800
2304.67 790
2305.12 717
2305.57 747
2306.03 787
2306.48 819
2306.93 823
2307.39 819
2307.84 797
2308.29 800
2308.75 813
2309.20 869
2309.65 927
2310.11 885
2310.56 911
2311.01 931
2311.47 864
2311.92 854
2312.37 889
2312.83 884
2313.28 899
2313.73 916
2314.19 862
2314.64 821
2315.09 905
2315.55 835
2316.00 807
2316.46 842
2316.91 848
2317.36 795
2317.82 798
2318.27 834
2318.73 794
2319.18 853
2319.63 897
2320.09 820
2320.54 839
2321.00 861
2321.45 827
2321.91 876
2322.36 855
2322.82 851
2323.27 880
2323.72 970
2324.18 956
2324.63 931
2325.09 902
2325.54 906
2326.00 914
2326.45 970
2326.91 935
2327.36 928
2327.82 942
2328.27 927
2328.73 891
2329.18 848
2329.64 869
2330.09 840
2330.55 910
2331.00 832
2331.46 839
2331.92 800
2332.37 778
2332.83 799
2333.28 851
2333.74 843
2334.19 840
2334.65 799
2335.10 782
2335.56 872
2336.02 816
2336.47 781
2336.93 738
2337.38 810
2337.84 821
2338.30 829
2338.75 796
2339.21 785
2339.66 780
2340.12 801
2340.58 842
2341.03 899
2341.49 816
2341.95 775
2342.40 810
2342.86 833
2343.32 848
2343.77 890
2344.23 876
2344.68 875
2345.14 855
2345.60 805
2346.06 829
2346.51 861
2346.97 864
2347.43 843
2347.88 873
2348.34 857
2348.80 859
2349.25 831
2349.71 866
2350.17 851
2350.63 870
2351.08 880
2351.54 841
2352.00 871
2352.46 854
2352.91 882
2353.37 883
2353.83 824
2354.29 780
2354.74 783
2355.20 781
2355.66 751
2356.12 734
2356.57 764
2357.03 794
2357.49 778
2357.95 817
2358.41 788
2358.86 835
2359.32 822
2359.78 858
2360.24 857
2360.70 816
2361.15 883
2361.61 903
2362.07 948
2362.53 966
2362.99 913
2363.45 897
2363.91 891
2364.36 907
2364.82 868
2365.28 956
2365.74 888
2366.20 831
2366.66 843
2367.12 880
2367.57 897
2368.03 908
2368.49 911
2368.95 884
2369.41 892
2369.87 906
2370.33 876
2370.79 850
2371.25 870
2371.71 804
2372.17 807
2372.63 785
2373.09 795
2373.54 795
2374.00 905
2374.46 889
2374.92 870
2375.38 925
2375.84 909
2376.30 898
2376.76 890
2377.22 927
2377.68 953
2378.14 867
2378.60 916
2379.06 914
2379.52 922
2379.98 906
2380.44 904
2380.90 911
2381.36 823
2381.82 816
2382.28 832
2382.74 882
2383.20 843
2383.66 819
2384.12 837
2384.59 873
2385.05 822
2385.51 860
2385.97 849
2386.43 843
2386.89 827
2387.35 863
2387.81 835
2388.27 894
2388.73 871
2389.19 838
2389.65 803
2390.12 856
2390.58 850
2391.04 885
2391.50 861
2391.96 778
2392.42 790
2392.88 834
2393.34 815
2393.81 815
2394.27 838
2394.73 845
2395.19 786
2395.65 788
2396.11 817
2396.57 870
2397.04 800
2397.50 807
2397.96 848
2398.42 818
2398.88 817
2399.35 899
2399.81 845
2400.27 779
2400.73 781
2401.19 765
2401.66 756
2402.12 793
2402.58 802
2403.04 793
2403.51 787
2403.97 770
2404.43 876
2404.89 855
2405.36 795
2405.82 764
2406.28 762
2406.74 824
2407.21 793
2407.67 781
2408.13 811
2408.59 752
2409.06 773
2409.52 753
2409.98 782
2410.45 676
2410.91 772
2411.37 737
2411.84 691
2412.30 727
2412.76 749
2413.23 749
2413.69 753
2414.15 752
2414.62 766
2415.08 786
2415.54 808
2416.01 785
2416.47 758
2416.93 859
2417.40 877
2417.86 825
2418.32 794
2418.79 810
2419.25 808
2419.72 868
2420.18 812
2420.64 844
2421.11 895
2421.57 879
2422.04 853
2422.50 905
2422.96 899
2423.43 842
2423.89 869
2424.36 868
2424.82 810
2425.29 877
2425.75 843
2426.22 825
2426.68 790
2427.15 812
2427.61 822
2428.07 815
2428.54 860
2429.00 789
2429.47 762
2429.93 752
2430.40 735
2430.86 739
2431.33 784
2431.79 776
2432.26 723
2432.72 679
2433.19 735
2433.65 724
2434.12 829
2434.59 816
2435.05 824
2435.52 745
2435.98 764
2436.45 814
2436.91 822
2437.38 830
2437.84 799
2438.31 817
2438.78 779
2439.24 860
2439.71 847
2440.17 892
2440.64 853
2441.10 867
2441.57 907
2442.04 876
2442.50 887
2442.97 852
2443.44 887
2443.90 884
2444.37 838
2444.83 790
2445.30 740
2445.77 815
2446.23 748
2446.70 744
2447.17 775
2447.63 777
2448.10 792
2448.57 790
2449.03 774
2449.50 749
2449.97 736
2450.43 693
2450.90 705
2451.37 751
2451.83 688
2452.30 732
2452.77 765
2453.24 771
2453.70 724
2454.17 709
2454.64 725
2455.10 731
2455.57 768
2456.04 753
2456.51 797
2456.97 751
2457.44 749
2457.91 728
2458.38 804
2458.84 818
2459.31 783
2459.78 750
2460.25 742
2460.72 719
2461.18 746
2461.65 752
2462.12 768
2462.59 771
2463.06 719
2463.52 770
2463.99 759
2464.46 789
2464.93 772
2465.40 801
2465.86 823
2466.33 787
2466.80 783
2467.27 734
2467.74 762
2468.21 756
2468.68 789
2469.14 784
2469.61 785
2470.08 814
2470.55 832
2471.02 784
2471.49 812
2471.96 780
2472.43 762
2472.90 797
2473.36 802
2473.83 808
2474.30 862
2474.77 790
2475.24 729
2475.71 777
2476.18 818
2476.65 838
2477.12 842
2477.59 829
2478.06 786
2478.53 787
2479.00 782
2479.47 792
2479.94 793
2480.41 756
2480.87 739
2481.34 764
2481.81 799
2482.28 771
2482.75 747
2483.22 748
2483.69 754
2484.16 815
2484.63 808
2485.10 793
2485.57 797
2486.05 903
2486.52 848
2486.99 857
2487.46 867
2487.93 849
2488.40 835
2488.87 880
2489.34 930
2489.81 879
2490.28 885
2490.75 818
2491.22 840
2491.69 893
2492.16 886
2492.63 826
2493.10 814
2493.58 761
2494.05 789
2494.52 831
2494.99 843
2495.46 786
2495.93 826
2496.40 841
2496.87 821
2497.34 779
2497.82 796
2498.29 775
2498.76 805
2499.23 790
2499.70 818
2500.17 763
2500.64 762
2501.12 733
2501.59 796
2502.06 788
2502.53 775
2503.00 790
2503.48 816
2503.95 780
2504.42 753
2504.89 801
2505.36 866
2505.84 791
2506.31 796
2506.78 784
2507.25 791
2507.72 862
2508.20 905
2508.67 850
2509.14 871
2509.61 890
2510.09 853
2510.56 896
2511.03 923
2511.50 926
2511.98 957
2512.45 1023
2512.92 910
2513.40 915
2513.87 991
2514.34 960
2514.81 979
2515.29 952
2515.76 968
2516.23 968
2516.71 863
2517.18 913
2517.65 870
2518.13 829
2518.60 883
2519.07 887
2519.55 863
2520.02 852
2520.49 866
2520.97 828
2521.44 799
2521.91 815
2522.39 794
2522.86 862
2523.34 833
2523.81 787
2524.28 823
2524.76 837
2525.23 847
2525.70 842
2526.18 856
2526.65 824
2527.13 867
2527.60 876
2528.08 923
2528.55 911
2529.02 960
2529.50 904
2529.97 914
2530.45 905
2530.92 856
2531.40 827
2531.87 878
2532.34 866
2532.82 838
2533.29 881
2533.77 808
2534.24 782
2534.72 856
2535.19 832
2535.67 828
2536.14 858
2536.62 798
2537.09 855
2537.57 826
2538.04 767
2538.52 818
2538.99 853
2539.47 835
2539.94 852
2540.42 808
2540.90 784
2541.37 804
2541.85 855
2542.32 833
2542.80 820
2543.27 872
2543.75 834
2544.22 856
2544.70 827
2545.18 861
2545.65 827
2546.13 897
2546.60 957
2547.08 911
2547.56 915
2548.03 987
2548.51 1015
2548.98 1030
2549.46 1023
2549.94 980
2550.41 1020
2550.89 989
2551.37 1000
2551.84 1013
2552.32 1011
2552.80 1043
2553.27 1003
2553.75 948
2554.23 980
2554.70 965
2555.18 942
2555.66 936
2556.13 933
2556.61 937
2557.09 897
2557.56 908
2558.04 937
2558.52 921
2558.99 919
2559.47 899
2559.95 881
2560.43 835
2560.90 834
2561.38 832
2561.86 822
2562.33 856
2562.81 831
2563.29 801
2563.77 813
2564.25 815
2564.72 775
2565.20 767
2565.68 825
2566.16 774
2566.63 733
2567.11 780
2567.59 794
2568.07 728
2568.55 783
2569.02 765
2569.50 749
2569.98 792
2570.46 770
2570.94 796
2571.41 792
2571.89 747
2572.37 742
2572.85 794
2573.33 752
2573.81 774
2574.28 755
2574.76 832
2575.24 801
2575.72 810
2576.20 811
2576.68 780
2577.16 738
2577.64 775
2578.11 831
2578.59 736
2579.07 765
2579.55 807
2580.03 782
2580.51 789
2580.99 804
2581.47 786
2581.95 801
2582.43 774
2582.91 764
2583.39 775
2583.86 800
2584.34 805
2584.82 777
2585.30 791
2585.78 770
2586.26 745
2586.74 800
2587.22 822
2587.70 794
2588.18 780
2588.66 774
2589.14 767
2589.62 801
2590.10 830
2590.58 777
2591.06 819
2591.54 823
2592.02 831
2592.50 858
2592.98 851
2593.46 882
2593.94 847
2594.42 809
2594.90 809
2595.38 865
2595.86 853
2596.35 864
2596.83 850
2597.31 802
2597.79 803
2598.27 777
2598.75 814
2599.23 804
2599.71 783
2600.19 711
2600.67 787
2601.15 820
2601.63 794
2602.12 761
2602.60 745
2603.08 787
2603.56 814
2604.04 776
2604.52 780
2605.00 772
2605.48 701
2605.97 717
2606.45 757
2606.93 759
2607.41 759
2607.89 787
2608.37 758
2608.86 739
2609.34 761
2609.82 746
2610.30 836
2610.78 810
2611.26 783
2611.75 805
2612.23 796
2612.71 780
2613.19 842
2613.68 843
2614.16 838
2614.64 825
2615.12 832
2615.60 841
2616.09 797
2616.57 803
2617.05 779
2617.53 799
2618.02 781
2618.50 779
2618.98 790
2619.46 781
2619.95 791
2620.43 819
2620.91 820
2621.40 800
2621.88 790
2622.36 749
2622.85 752
2623.33 821
2623.81 782
2624.29 811
2624.78 775
2625.26 760
2625.74 807
2626.23 804
2626.71 782
2627.19 799
2627.68 841
2628.16 786
2628.64 786
2629.13 793
2629.61 746
2630.10 814
2630.58 793
2631.06 799
2631.55 843
2632.03 864
2632.51 863
2633.00 809
2633.48 788
2633.97 849
2634.45 768
2634.94 763
2635.42 803
2635.90 822
2636.39 742
2636.87 782
2637.36 774
2637.84 826
2638.33 825
2638.81 786
2639.29 763
2639.78 735
2640.26 773
2640.75 770
2641.23 729
2641.72 716
2642.20 727
2642.69 711
2643.17 746
2643.66 752
2644.14 714
2644.63 760
2645.11 679
2645.60 735
2646.08 705
2646.57 678
2647.05 728
2647.54 771
2648.02 799
2648.51 772
2648.99 743
2649.48 705
2649.97 727
2650.45 764
2650.94 739
2651.42 767
2651.91 761
2652.39 760
2652.88 783
2653.37 766
2653.85 752
2654.34 800
2654.82 845
2655.31 796
2655.80 804
2656.28 836
2656.77 832
2657.25 850
2657.74 816
2658.23 779
2658.71 794
2659.20 837
2659.69 762
2660.17 755
2660.66 815
2661.14 779
2661.63 796
2662.12 754
2662.60 739
2663.09 777
2663.58 823
2664.06 774
2664.55 786
2665.04 759
2665.53 823
2666.01 758
2666.50 824
2666.99 792
2667.47 835
2667.96 802
2668.45 749
2668.94 796
2669.42 819
2669.91 809
2670.40 834
2670.88 789
2671.37 806
2671.86 878
2672.35 851
2672.83 841
2673.32 849
2673.81 904
2674.30 878
2674.79 917
2675.27 945
2675.76 917
2676.25 843
2676.74 860
2677.23 904
2677.71 839
2678.20 850
2678.69 822
2679.18 810
2679.67 801
2680.15 831
2680.64 823
2681.13 783
2681.62 771
2682.11 821
2682.60 849
2683.08 798
2683.57 843
2684.06 822
2684.55 863
2685.04 858
2685.53 798
2686.02 822
2686.51 852
2686.99 836
2687.48 839
2687.97 863
2688.46 817
2688.95 822
2689.44 768
2689.93 817
2690.42 791
2690.91 834
2691.40 831
2691.89 838
2692.38 813
2692.87 806
2693.35 775
2693.84 796
2694.33 838
2694.82 882
2695.31 839
2695.80 770
2696.29 840
2696.78 806
2697.27 840
2697.76 836
2698.25 870
2698.74 867
2699.23 894
2699.72 819
2700.21 780
2700.70 816
2701.19 829
2701.68 816
2702.17 766
2702.66 784
2703.15 767
2703.64 819
2704.13 787
2704.62 795
2705.12 804
2705.61 759
2706.10 754
2706.59 786
2707.08 772
2707.57 762
2708.06 773
2708.55 799
2709.04 805
2709.53 785
2710.02 786
2710.51 732
2711.01 751
2711.50 761
2711.99 753
2712.48 752
2712.97 764
2713.46 800
2713.95 764
2714.44 789
2714.94 767
2715.43 779
2715.92 773
2716.41 754
2716.90 762
2717.39 794
2717.89 761
2718.38 739
2718.87 761
2719.36 726
2719.85 738
2720.34 793
2720.84 835
2721.33 800
2721.82 775
2722.31 771
2722.80 781
2723.30 826
2723.79 839
2724.28 769
2724.77 785
2725.27 751
2725.76 755
2726.25 750
2726.74 761
2727.24 737
2727.73 737
2728.22 750
2728.71 770
2729.21 807
2729.70 795
2730.19 803
2730.69 778
2731.18 723
2731.67 786
2732.16 795
2732.66 827
2733.15 772
2733.64 760
2734.14 811
2734.63 778
2735.12 768
2735.62 847
2736.11 856
2736.60 848
2737.10 787
2737.59 764
2738.08 788
2738.58 830
2739.07 840
2739.56 849
2740.06 849
2740.55 823
2741.05 804
2741.54 774
2742.03 776
2742.53 774
2743.02 774
2743.52 765
2744.01 745
2744.50 796
2745.00 779
2745.49 769
2745.99 726
2746.48 828
2746.97 771
2747.47 776
2747.96 809
2748.46 768
2748.95 848
2749.45 742
2749.94 739
2750.44 771
2750.93 731
2751.43 728
2751.92 809
2752.42 747
2752.91 706
2753.41 692
2753.90 748
2754.40 766
2754.89 787
2755.39 807
2755.88 783
2756.38 811
2756.87 758
2757.37 764
2757.86 750
2758.36 817
2758.85 758
2759.35 735
2759.84 773
2760.34 758
2760.83 765
2761.33 804
2761.83 793
2762.32 799
2762.82 829
2763.31 802
2763.81 810
2764.30 808
2764.80 834
2765.30 767
2765.79 777
2766.29 761
2766.78 770
2767.28 769
2767.78 806
2768.27 755
2768.77 784
2769.27 837
2769.76 797
2770.26 804
2770.76 782
2771.25 824
2771.75 816
2772.24 784
2772.74 814
2773.24 787
2773.73 803
2774.23 851
2774.73 815
2775.23 812
2775.72 825
2776.22 818
2776.72 849
2777.21 773
2777.71 832
2778.21 835
2778.70 879
2779.20 771
2779.70 764
2780.20 736
2780.69 804
2781.19 708
2781.69 754
2782.19 743
2782.68 764
2783.18 752
2783.68 770
2784.18 775
2784.67 683
2785.17 789
2785.67 750
2786.17 737
2786.67 758
2787.16 792
2787.66 764
2788.16 829
2788.66 779
2789.16 759
2789.65 796
2790.15 805
2790.65 789
2791.15 816
2791.65 820
2792.15 803
2792.64 777
2793.14 811
2793.64 735
2794.14 747
2794.64 734
2795.14 812
2795.64 837
2796.13 844
2796.63 856
2797.13 813
2797.63 825
2798.13 873
2798.63 853
2799.13 802
2799.63 835
2800.13 819
2800.62 796
2801.12 822
2801.62 823
2802.12 815
2802.62 757
2803.12 764
2803.62 747
2804.12 789
2804.62 834
2805.12 807
2805.62 831
2806.12 784
2806.62 784
2807.12 813
2807.62 816
2808.12 806
2808.62 827
2809.12 821
2809.62 907
2810.12 871
2810.62 864
2811.12 817
2811.62 903
2812.12 921
2812.62 906
2813.12 896
2813.62 893
2814.12 913
2814.62 918
2815.12 948
2815.62 881
2816.12 876
2816.62 879
2817.12 872
2817.62 815
2818.12 804
2818.62 791
2819.12 789
2819.63 766
2820.13 763
2820.63 793
2821.13 771
2821.63 744
2822.13 728
2822.63 804
2823.13 779
2823.63 804
2824.13 819
2824.64 794
2825.14 813
2825.64 846
2826.14 825
2826.64 777
2827.14 777
2827.64 823
2828.15 774
2828.65 772
2829.15 729
2829.65 717
2830.15 775
2830.65 809
2831.16 808
2831.66 762
2832.16 752
2832.66 753
2833.16 756
2833.67 768
2834.17 773
2834.67 758
2835.17 802
2835.68 803
2836.18 761
2836.68 798
2837.18 809
2837.68 789
2838.19 813
2838.69 848
2839.19 846
2839.70 854
2840.20 806
2840.70 758
2841.20 797
2841.71 813
2842.21 787
2842.71 800
2843.21 829
2843.72 843
2844.22 856
2844.72 850
2845.23 824
2845.73 814
2846.23 846
2846.74 860
2847.24 909
2847.74 902
2848.25 956
2848.75 949
2849.25 936
2849.76 875
2850.26 871
2850.76 853
2851.27 850
2851.77 867
2852.28 834
2852.78 839
2853.28 780
2853.79 798
2854.29 788
2854.79 798
2855.30 795
2855.80 789
2856.31 716
2856.81 699
2857.31 774
2857.82 773
2858.32 800
2858.83 869
2859.33 868
2859.84 832
2860.34 827
2860.85 816
2861.35 870
2861.85 799
2862.36 783
2862.86 799
2863.37 803
2863.87 822
2864.38 803
2864.88 779
2865.39 800
2865.89 758
2866.40 829
2866.90 789
2867.41 768
2867.91 797
2868.42 823
2868.92 834
2869.43 815
2869.93 834
2870.44 805
2870.94 840
2871.45 795
2871.96 782
2872.46 814
2872.97 799
2873.47 798
2873.98 848
2874.48 873
2874.99 905
2875.49 804
2876.00 815
2876.51 826
2877.01 845
2877.52 864
2878.02 847
2878.53 862
2879.04 803
2879.54 811
2880.05 807
2880.55 850
2881.06 817
2881.57 807
2882.07 838
2882.58 867
2883.09 892
2883.59 842
2884.10 861
2884.61 861
2885.11 847
2885.62 921
2886.13 911
2886.63 857
2887.14 926
2887.65 967
2888.15 1025
2888.66 895
2889.17 983
2889.67 939
2890.18 993
2890.69 1017
2891.20 980
2891.70 948
2892.21 931
2892.72 923
2893.22 885
2893.73 948
2894.24 955
2894.75 1021
2895.25 937
2895.76 929
2896.27 883
2896.78 847
2897.29 936
2897.79 943
2898.30 973
2898.81 931
2899.32 926
2899.82 891
2900.33 929
2900.84 889
2901.35 854
2901.86 863
2902.36 916
2902.87 866
2903.38 895
2903.89 832
2904.40 860
2904.91 839
2905.41 846
2905.92 809
2906.43 836
2906.94 820
2907.45 852
2907.96 795
2908.47 836
2908.97 844
2909.48 777
2909.99 837
2910.50 808
2911.01 772
2911.52 820
2912.03 836
2912.54 783
2913.05 798
2913.55 839
2914.06 840
2914.57 813
2915.08 800
2915.59 896
2916.10 856
2916.61 805
2917.12 824
2917.63 883
2918.14 797
2918.65 798
2919.16 802
2919.67 823
2920.18 871
2920.69 881
2921.20 857
2921.71 795
2922.22 818
2922.73 904
2923.24 940
2923.75 888
2924.26 920
2924.77 935
2925.28 939
2925.79 951
2926.30 1013
2926.81 944
2927.32 973
2927.83 985
2928.34 935
2928.85 964
2929.36 865
2929.87 825
2930.38 815
2930.89 825
2931.40 830
2931.91 834
2932.42 824
2932.93 815
2933.45 810
2933.96 765
2934.47 766
2934.98 803
2935.49 779
2936.00 807
2936.51 795
2937.02 872
2937.53 924
2938.04 893
2938.56 903
2939.07 912
2939.58 926
2940.09 988
2940.60 1083
2941.11 1124
2941.62 1152
2942.14 1150
2942.65 1181
2943.16 1092
2943.67 1062
2944.18 1147
2944.70 1181
2945.21 1113
2945.72 1035
2946.23 1005
2946.74 1096
2947.26 1013
2947.77 930
2948.28 938
2948.79 947
2949.30 906
2949.82 870
2950.33 934
2950.84 838
2951.35 838
2951.87 866
2952.38 777
2952.89 758
2953.40 782
2953.92 789
2954.43 808
2954.94 869
2955.45 780
2955.97 827
2956.48 788
2956.99 829
2957.51 830
2958.02 838
2958.53 881
2959.04 851
2959.56 848
2960.07 856
2960.58 904
2961.10 865
2961.61 829
2962.12 892
2962.64 933
2963.15 955
2963.66 929
2964.18 954
2964.69 962
2965.21 944
2965.72 975
2966.23 934
2966.75 919
2967.26 940
2967.77 931
2968.29 924
2968.80 887
2969.32 872
2969.83 855
2970.34 857
2970.86 842
2971.37 869
2971.89 861
2972.40 884
2972.91 834
2973.43 914
2973.94 872
2974.46 878
2974.97 840
2975.49 854
2976.00 845
2976.52 845
2977.03 892
2977.55 911
2978.06 915
2978.57 888
2979.09 895
2979.60 929
2980.12 905
2980.63 920
2981.15 908
2981.66 944
2982.18 954
2982.69 982
2983.21 957
2983.73 1017
2984.24 1042
2984.76 1021
2985.27 1046
2985.79 1086
2986.30 1020
2986.82 1039
2987.33 1061
2987.85 1072
2988.36 1004
2988.88 1046
2989.40 979
2989.91 1088
2990.43 1087
2990.94 1061
2991.46 1055
2991.97 1047
2992.49 1050
2993.01 1021
2993.52 1096
2994.04 996
2994.55 1072
2995.07 1132
2995.59 1141
2996.10 1147
2996.62 1153
2997.14 1190
2997.65 1297
2998.17 1342
2998.69 1239
2999.20 1277
2999.72 1318
3000.24 1377
3000.75 1489
3001.27 1453
3001.79 1505
3002.30 1548
3002.82 1755
3003.34 1844
3003.85 1965
3004.37 2208
3004.89 2334
3005.40 2473
3005.92 2491
3006.44 2557
3006.96 2631
3007.47 2544
3007.99 2413
3008.51 2153
3009.03 1977
3009.54 1924
3010.06 1627
3010.58 1527
3011.10 1412
3011.61 1295
3012.13 1317
3012.65 1222
3013.17 1142
3013.68 1110
3014.20 1134
3014.72 1110
3015.24 1031
3015.76 975
3016.27 1090
3016.79 1024
3017.31 1056
3017.83 1086
3018.35 1035
3018.86 1070
3019.38 1038
3019.90 1021
3020.42 982
3020.94 998
3021.46 978
3021.97 999
3022.49 984
3023.01 1068
3023.53 1014
3024.05 1013
3024.57 1051
3025.09 1015
3025.61 1033
3026.12 1038
3026.64 1028
3027.16 992
3027.68 1018
3028.20 904
3028.72 923
3029.24 1019
3029.76 978
3030.28 962
3030.80 960
3031.32 891
3031.84 909
3032.35 889
3032.87 895
3033.39 943
3033.91 877
3034.43 915
3034.95 971
3035.47 991
3035.99 935
3036.51 885
3037.03 873
3037.55 883
3038.07 931
3038.59 890
3039.11 894
3039.63 901
3040.15 875
3040.67 819
3041.19 866
3041.71 838
3042.23 916
3042.75 923
3043.27 963
3043.79 902
3044.31 901
3044.83 918
3045.35 957
3045.87 895
3046.40 843
3046.92 941
3047.44 899
3047.96 846
3048.48 886
3049.00 868
3049.52 841
3050.04 863
3050.56 830
3051.08 870
3051.60 844
3052.12 881
3052.65 836
3053.17 838
3053.69 831
3054.21 888
3054.73 932
3055.25 871
3055.77 873
3056.30 897
3056.82 915
3057.34 870
3057.86 869
3058.38 898
3058.90 920
3059.42 887
3059.95 874
3060.47 850
3060.99 863
3061.51 873
3062.03 889
3062.56 920
3063.08 927
3063.60 917
3064.12 896
3064.64 885
3065.17 888
3065.69 992
3066.21 992
3066.73 1065
3067.26 992
3067.78 1030
3068.30 1088
3068.82 1168
3069.35 1093
3069.87 1042
3070.39 989
3070.91 1078
3071.44 989
3071.96 977
3072.48 1076
3073.01 1046
3073.53 1060
3074.05 1021
3074.57 1039
3075.10 1007
3075.62 1061
3076.14 1083
3076.67 1042
3077.19 1013
3077.71 1072
3078.24 1124
3078.76 1155
3079.28 1132
3079.81 1133
3080.33 1190
3080.85 1185
3081.38 1196
3081.90 1176
3082.42 1146
3082.95 1235
3083.47 1202
3084.00 1246
3084.52 1289
3085.04 1306
3085.57 1325
3086.09 1272
3086.62 1355
3087.14 1349
3087.66 1432
3088.19 1500
3088.71 1626
3089.24 1687
3089.76 1849
3090.29 2058
3090.81 2152
3091.33 2108
3091.86 2131
3092.38 2189
3092.91 1945
3093.43 1899
3093.96 1765
3094.48 1705
3095.01 1590
3095.53 1565
3096.06 1394
3096.58 1436
3097.11 1400
3097.63 1351
3098.16 1264
3098.68 1364
3099.21 1433
3099.73 1401
3100.26 1490
3100.78 1604
3101.31 1904
3101.83 2094
3102.36 2220
3102.88 2422
3103.41 2632
3103.93 2685
3104.46 2813
3104.99 2781
3105.51 2689
3106.04 2488
3106.56 2301
3107.09 2132
3107.61 1903
3108.14 1734
3108.67 1661
3109.19 1448
3109.72 1308
3110.24 1243
3110.77 1160
3111.30 1238
3111.82 1302
3112.35 1161
3112.87 1094
3113.40 1104
3113.93 1180
3114.45 1115
3114.98 1117
3115.51 1095
3116.03 1015
3116.56 1103
3117.09 1143
3117.61 1064
3118.14 1088
3118.67 1158
3119.19 1147
3119.72 1162
3120.25 1193
3120.77 1209
3121.30 1282
3121.83 1295
3122.35 1211
3122.88 1242
3123.41 1175
3123.94 1226
3124.46 1196
3124.99 1161
3125.52 1089
3126.05 1159
3126.57 1127
3127.10 1103
3127.63 1130
3128.16 1059
3128.68 1050
3129.21 1034
3129.74 996
3130.27 997
3130.79 1007
3131.32 982
3131.85 924
3132.38 940
3132.91 912
3133.43 874
3133.96 909
3134.49 895
3135.02 925
3135.55 896
3136.07 927
3136.60 902
3137.13 913
3137.66 896
3138.19 903
3138.72 929
3139.24 933
3139.77 872
3140.30 911
3140.83 914
3141.36 852
3141.89 909
3142.42 897
3142.95 856
3143.47 834
3144.00 853
3144.53 943
3145.06 920
3145.59 915
3146.12 914
3146.65 922
3147.18 907
3147.71 964
3148.24 977
3148.76 931
3149.29 917
3149.82 946
3150.35 1007
3150.88 982
3151.41 964
3151.94 966
3152.47 1000
3153.00 1000
3153.53 952
3154.06 903
3154.59 945
3155.12 964
3155.65 936
3156.18 902
3156.71 981
3157.24 929
3157.77 942
3158.30 939
3158.83 1009
3159.36 993
3159.89 1013
3160.42 1000
3160.95 992
3161.48 987
3162.01 949
3162.54 1010
3163.07 1037
3163.60 985
3164.13 1013
3164.66 985
3165.20 968
3165.73 969
3166.26 925
3166.79 947
3167.32 970
3167.85 936
3168.38 935
3168.91 884
3169.44 970
3169.97 866
3170.50 849
3171.04 854
3171.57 951
3172.10 901
3172.63 932
3173.16 895
3173.69 979
3174.22 924
3174.75 967
3175.29 971
3175.82 1010
3176.35 988
3176.88 1016
3177.41 955
3177.94 910
3178.48 905
3179.01 913
3179.54 943
3180.07 944
3180.60 1002
3181.14 917
3181.67 911
3182.20 933
3182.73 858
3183.26 841
3183.80 847
3184.33 839
3184.86 855
3185.39 872
3185.93 895
3186.46 896
3186.99 898
3187.52 869
3188.06 929
3188.59 929
3189.12 906
3189.65 854
3190.19 885
3190.72 900
3191.25 918
3191.79 934
3192.32 891
3192.85 900
3193.38 904
3193.92 975
3194.45 849
3194.98 985
3195.52 991
3196.05 947
3196.58 953
3197.12 986
3197.65 1006
3198.18 965
3198.72 966
3199.25 969
3199.78 994
3200.32 1024
3200.85 978
3201.39 988
3201.92 1008
3202.45 985
3202.99 942
3203.52 1028
3204.05 1069
3204.59 1122
3205.12 1103
3205.66 1105
3206.19 1181
3206.72 1230
3207.26 1216
3207.79 1233
3208.33 1269
3208.86 1297
3209.40 1312
3209.93 1417
3210.47 1479
3211.00 1498
3211.53 1451
3212.07 1443
3212.60 1442
3213.14 1440
3213.67 1372
3214.21 1333
3214.74 1321
3215.28 1305
3215.81 1330
3216.35 1157
3216.88 1132
3217.42 1098
3217.95 1133
3218.49 1092
3219.02 1009
3219.56 1052
3220.09 1019
3220.63 1009
3221.16 993
3221.70 1018
3222.23 1069
3222.77 1074
3223.31 1150
3223.84 1071
3224.38 1086
3224.91 1070
3225.45 1112
3225.98 1146
3226.52 1117
3227.06 1149
3227.59 1084
3228.13 1089
3228.66 1137
3229.20 1066
3229.74 1064
3230.27 1079
3230.81 1115
3231.34 1130
3231.88 1185
3232.42 1178
3232.95 1140
3233.49 1175
3234.03 1253
3234.56 1257
3235.10 1267
3235.64 1213
3236.17 1208
3236.71 1237
3237.25 1286
3237.78 1332
3238.32 1320
3238.86 1306
3239.39 1287
3239.93 1273
3240.47 1250
3241.00 1178
3241.54 1272
3242.08 1311
3242.61 1289
3243.15 1378
3243.69 1273
3244.23 1279
3244.76 1279
3245.30 1353
3245.84 1344
3246.38 1431
3246.91 1440
3247.45 1407
3247.99 1490
3248.53 1452
3249.06 1538
3249.60 1632
3250.14 1825
3250.68 1945
3251.21 2129
3251.75 2317
3252.29 2575
3252.83 2875
3253.37 2989
3253.90 3072
3254.44 3042
3254.98 3252
3255.52 3069
3256.06 2924
3256.60 2704
3257.13 2563
3257.67 2389
3258.21 2248
3258.75 2145
3259.29 2055
3259.83 2040
3260.36 1986
3260.90 2106
3261.44 2158
3261.98 2145
3262.52 2329
3263.06 2383
3263.60 2427
3264.14 2490
3264.68 2468
3265.21 2420
3265.75 2360
3266.29 2499
3266.83 2358
3267.37 2339
3267.91 2473
3268.45 2307
3268.99 2280
3269.53 2217
3270.07 2165
3270.61 2121
3271.15 1944
3271.69 1868
3272.23 1806
3272.76 1665
3273.30 1692
3273.84 1582
3274.38 1621
3274.92 1664
3275.46 1646
3276.00 1633
3276.54 1623
3277.08 1681
3277.62 1734
3278.16 1672
3278.70 1731
3279.24 1716
3279.78 1667
3280.32 1633
3280.86 1603
3281.41 1687
3281.95 1732
3282.49 1676
3283.03 1700
3283.57 1661
3284.11 1688
3284.65 1656
3285.19 1723
3285.73 1757
3286.27 1727
3286.81 1759
3287.35 1741
3287.89 1738
3288.43 1734
3288.97 1849
3289.52 1936
3290.06 1913
3290.60 2083
3291.14 2084
3291.68 2204
3292.22 2502
3292.76 2600
3293.30 2639
3293.85 2795
3294.39 3024
3294.93 3014
3295.47 3128
3296.01 3380
3296.55 3533
3297.09 3389
3297.64 3247
3298.18 3330
3298.72 3180
3299.26 3010
3299.80 2872
3300.34 2855
3300.89 2641
3301.43 2440
3301.97 2417
3302.51 2343
3303.06 2296
3303.60 2210
3304.14 2244
3304.68 2316
3305.22 2229
3305.77 2113
3306.31 2145
3306.85 2232
3307.39 2213
3307.94 2216
3308.48 2188
3309.02 2151
3309.56 2233
3310.11 2139
3310.65 2140
3311.19 2199
3311.74 2177
3312.28 2213
3312.82 2265
3313.36 2271
3313.91 2333
3314.45 2321
3314.99 2397
3315.54 2559
3316.08 2628
3316.62 2911
3317.17 3032
3317.71 3217
3318.25 3444
3318.80 3710
3319.34 3940
3319.88 4039
3320.43 4323
3320.97 4265
3321.51 4343
3322.06 4466
3322.60 4429
3323.14 4425
3323.69 4370
3324.23 4144
3324.78 4016
3325.32 3957
3325.86 3872
3326.41 3737
3326.95 3702
3327.50 3628
3328.04 3610
3328.59 3642
3329.13 3701
3329.67 3978
3330.22 4291
3330.76 4967
3331.31 5848
3331.85 6946
3332.40 8480
3332.94 10746
3333.49 13390
3334.03 15938
3334.57 18207
3335.12 20776
3335.66 23073
3336.21 24693
3336.75 26021
3337.30 27037
3337.84 27148
3338.39 26536
3338.93 25375
3339.48 23464
3340.02 21120
3340.57 18661
3341.11 16139
3341.66 13442
3342.20 10897
3342.75 8737
3343.30 6936
3343.84 5676
3344.39 4730
3344.93 4071
3345.48 3619
3346.02 3262
3346.57 2911
3347.11 2658
3347.66 2583
3348.21 2494
3348.75 2296
3349.30 2330
3349.84 2220
3350.39 2102
3350.94 2008
3351.48 1928
3352.03 1830
3352.57 1822
3353.12 1843
3353.67 1796
3354.21 1903
3354.76 1808
3355.31 1860
3355.85 1883
3356.40 1917
3356.95 2006
3357.49 2052
3358.04 2046
3358.59 2087
3359.13 2104
3359.68 2125
3360.23 2126
3360.77 2168
3361.32 2209
3361.87 2251
3362.41 2276
3362.96 2258
3363.51 2282
3364.05 2323
3364.60 2332
3365.15 2332
3365.70 2435
3366.24 2302
3366.79 2259
3367.34 2230
3367.89 2272
3368.43 2262
3368.98 2307
3369.53 2262
3370.08 2342
3370.62 2509
3371.17 2612
3371.72 2843
3372.27 3147
3372.81 3299
3373.36 3572
3373.91 3730
3374.46 3854
3375.01 3950
3375.55 3952
3376.10 3768
3376.65 3720
3377.20 3432
3377.75 3248
3378.30 3061
3378.84 2837
3379.39 2593
3379.94 2353
3380.49 2183
3381.04 2047
3381.59 1932
3382.13 1874
3382.68 1737
3383.23 1672
3383.78 1697
3384.33 1730
3384.88 1684
3385.43 1614
3385.98 1558
3386.52 1504
3387.07 1556
3387.62 1485
3388.17 1451
3388.72 1365
3389.27 1352
3389.82 1403
3390.37 1445
3390.92 1411
3391.47 1359
3392.02 1407
3392.57 1439
3393.12 1363
3393.66 1467
3394.21 1498
3394.76 1523
3395.31 1535
3395.86 1574
3396.41 1541
3396.96 1589
3397.51 1699
3398.06 1793
3398.61 1854
3399.16 1887
3399.71 1871
3400.26 1889
3400.81 1879
3401.36 1871
3401.91 1779
3402.46 1680
3403.01 1686
3403.56 1619
3404.11 1591
3404.66 1617
3405.21 1497
3405.77 1459
3406.32 1440
3406.87 1478
3407.42 1447
3407.97 1459
3408.52 1477
3409.07 1559
3409.62 1580
3410.17 1661
3410.72 1750
3411.27 1791
3411.82 1757
3412.37 1813
3412.93 1853
3413.48 1776
3414.03 1786
3414.58 1822
3415.13 1784
3415.68 1766
3416.23 1663
3416.78 1598
3417.34 1559
3417.89 1605
3418.44 1514
3418.99 1404
3419.54 1402
3420.09 1380
3420.65 1355
3421.20 1350
3421.75 1305
3422.30 1292
3422.85 1345
3423.40 1356
3423.96 1325
3424.51 1272
3425.06 1233
3425.61 1310
3426.17 1270
3426.72 1229
3427.27 1155
3427.82 1229
3428.37 1194
3428.93 1142
3429.48 1126
3430.03 1084
3430.58 1123
3431.14 1079
3431.69 1092
3432.24 1110
3432.79 1088
3433.35 1089
3433.90 1084
3434.45 1058
3435.01 1125
3435.56 1109
3436.11 1102
3436.66 1066
3437.22 1130
3437.77 1138
3438.32 1165
3438.88 1108
3439.43 1124
3439.98 1169
3440.54 1101
3441.09 1111
3441.64 1134
3442.20 1114
3442.75 1076
3443.30 1088
3443.86 1062
3444.41 1001
3444.96 1005
3445.52 1053
3446.07 1066
3446.63 1058
3447.18 1049
3447.73 997
3448.29 1045
3448.84 1034
3449.40 1037
3449.95 1066
3450.50 985
3451.06 1085
3451.61 1019
3452.17 1016
3452.72 993
3453.27 973
3453.83 988
3454.38 999
3454.94 990
3455.49 939
3456.05 934
3456.60 981
3457.16 914
3457.71 904
3458.27 996
3458.82 971
3459.38 1023
3459.93 1050
3460.49 1053
3461.04 1043
3461.60 969
3462.15 1058
3462.71 1097
3463.26 1144
3463.82 1144
3464.37 1178
3464.93 1230
3465.48 1136
3466.04 1096
3466.59 1158
3467.15 1160
3467.70 1180
3468.26 1143
3468.81 1149
3469.37 1189
3469.93 1213
3470.48 1201
3471.04 1214
3471.59 1254
3472.15 1172
3472.70 1177
3473.26 1279
3473.82 1293
3474.37 1237
3474.93 1201
3475.48 1210
3476.04 1218
3476.60 1194
3477.15 1270
3477.71 1307
3478.27 1295
3478.82 1317
3479.38 1343
3479.93 1359
3480.49 1361
3481.05 1414
3481.60 1514
3482.16 1540
3482.72 1526
3483.27 1527
3483.83 1517
3484.39 1532
3484.95 1572
3485.50 1485
3486.06 1552
3486.62 1543
3487.17 1578
3487.73 1590
3488.29 1680
3488.84 1840
3489.40 2131
3489.96 2448
3490.52 2802
3491.07 3316
3491.63 3617
3492.19 4034
3492.75 4317
3493.30 4256
3493.86 4461
3494.42 4440
3494.98 4124
3495.53 3711
3496.09 3360
3496.65 2946
3497.21 2588
3497.77 2302
3498.32 2074
3498.88 1875
3499.44 1679
3500.00 1543
3500.56 1508
3501.11 1524
3501.67 1549
3502.23 1554
3502.79 1569
3503.35 1687
3503.91 1743
3504.46 1747
3505.02 1763
3505.58 1778
3506.14 1830
3506.70 1846
3507.26 1871
3507.81 1784
3508.37 1786
3508.93 1666
3509.49 1662
3510.05 1641
3510.61 1594
3511.17 1549
3511.73 1400
3512.29 1356
3512.85 1360
3513.40 1290
3513.96 1245
3514.52 1216
3515.08 1200
3515.64 1105
3516.20 1081
3516.76 1060
3517.32 1076
3517.88 1115
3518.44 1046
3519.00 1041
3519.56 1097
3520.12 1119
3520.68 1128
3521.24 1112
3521.80 1019
3522.36 1085
3522.92 1104
3523.48 1077
3524.04 1124
3524.60 1072
3525.16 1113
3525.72 1027
3526.28 1041
3526.84 1057
3527.40 1010
3527.96 999
3528.52 994
3529.08 1040
3529.64 1037
3530.20 1075
3530.76 1006
3531.32 990
3531.88 1015
3532.44 999
3533.00 966
3533.56 983
3534.12 991
3534.68 1000
3535.25 1034
3535.81 950
3536.37 958
3536.93 930
3537.49 959
3538.05 972
3538.61 883
3539.17 973
3539.73 991
3540.30 964
3540.86 971
3541.42 939
3541.98 926
3542.54 957
3543.10 972
3543.66 1012
3544.23 1018
3544.79 1037
3545.35 1025
3545.91 981
3546.47 950
3547.03 997
3547.60 957
3548.16 941
3548.72 953
3549.28 936
3549.84 953
3550.41 939
3550.97 1001
3551.53 943
3552.09 911
3552.65 927
3553.22 908
3553.78 868
3554.34 935
3554.90 873
3555.47 921
3556.03 926
3556.59 939
3557.15 938
3557.72 932
3558.28 941
3558.84 881
3559.41 883
3559.97 876
3560.53 867
3561.09 943
3561.66 907
3562.22 928
3562.78 918
3563.35 938
3563.91 910
3564.47 888
3565.04 947
3565.60 968
3566.16 934
3566.73 942
3567.29 902
3567.85 928
3568.42 932
3568.98 861
3569.54 893
3570.11 886
3570.67 929
3571.23 883
3571.80 851
3572.36 864
3572.93 875
3573.49 950
3574.05 984
3574.62 994
3575.18 1061
3575.75 1048
3576.31 1070
3576.87 1042
3577.44 1081
3578.00 1155
3578.57 1088
3579.13 1141
3579.70 1140
3580.26 1112
3580.82 1113
3581.39 1089
3581.95 1046
3582.52 1032
3583.08 1004
3583.65 993
3584.21 953
3584.78 901
3585.34 847
3585.91 841
3586.47 875
3587.04 893
3587.60 850
3588.17 818
3588.73 811
3589.30 786
3589.86 783
3590.43 801
3590.99 754
3591.56 784
3592.12 844
3592.69 772
3593.25 826
3593.82 808
3594.39 812
3594.95 835
3595.52 829
3596.08 821
3596.65 841
3597.21 914
3597.78 890
3598.35 842
3598.91 875
3599.48 898
3600.04 876
3600.61 828
3601.18 832
3601.74 833
3602.31 822
3602.87 824
3603.44 903
3604.01 835
3604.57 765
3605.14 758
3605.71 807
3606.27 789
3606.84 771
3607.41 829
3607.97 847
3608.54 781
3609.11 775
3609.67 758
3610.24 773
3610.81 752
3611.37 769
3611.94 796
3612.51 780
3613.07 829
3613.64 851
3614.21 845
3614.78 871
3615.34 874
3615.91 996
3616.48 1077
3617.04 1132
3617.61 1202
3618.18 1247
3618.75 1337
3619.31 1343
3619.88 1369
3620.45 1285
3621.02 1285
3621.58 1295
3622.15 1284
3622.72 1194
3623.29 1099
3623.86 1027
3624.42 960
3624.99 858
3625.56 849
3626.13 886
3626.70 903
3627.26 853
3627.83 803
3628.40 782
3628.97 783
3629.54 789
3630.11 816
3630.67 775
3631.24 750
3631.81 761
3632.38 810
3632.95 791
3633.52 826
3634.08 750
3634.65 757
3635.22 780
3635.79 808
3636.36 830
3636.93 774
3637.50 780
3638.07 819
3638.64 836
3639.20 825
3639.77 853
3640.34 827
3640.91 908
3641.48 880
3642.05 848
3642.62 868
3643.19 871
3643.76 876
3644.33 956
3644.90 930
3645.47 872
3646.04 947
3646.61 908
3647.18 944
3647.75 885
3648.32 980
3648.89 966
3649.46 969
3650.03 903
3650.60 901
3651.17 929
3651.74 994
3652.31 1023
3652.88 994
3653.45 1012
3654.02 1009
3654.59 1016
3655.16 994
3655.73 977
3656.30 1013
3656.87 984
3657.44 1001
3658.01 1046
3658.58 1042
3659.15 997
3659.72 1033
3660.29 1028
3660.86 1018
3661.43 964
3662.00 966
3662.58 968
3663.15 926
3663.72 943
3664.29 989
3664.86 994
3665.43 1007
3666.00 1023
3666.57 1088
3667.14 1093
3667.72 1075
3668.29 1125
3668.86 1075
3669.43 1067
3670.00 1044
3670.57 928
3671.14 933
3671.72 937
3672.29 922
3672.86 950
3673.43 949
3674.00 920
3674.57 895
3675.15 921
3675.72 922
3676.29 902
3676.86 934
3677.43 938
3678.01 965
3678.58 978
3679.15 944
3679.72 954
3680.30 973
3680.87 947
3681.44 897
3682.01 917
3682.58 915
3683.16 920
3683.73 883
3684.30 837
3684.88 876
3685.45 827
3686.02 791
3686.59 861
3687.17 863
3687.74 813
3688.31 825
3688.88 934
3689.46 922
3690.03 956
3690.60 984
3691.18 982
3691.75 938
3692.32 899
3692.90 925
3693.47 915
3694.04 859
3694.62 858
3695.19 807
3695.76 814
3696.34 828
3696.91 836
3697.48 786
3698.06 743
3698.63 775
3699.21 821
3699.78 801
3700.35 829
3700.93 805
3701.50 892
3702.08 803
3702.65 835
3703.22 864
3703.80 836
3704.37 852
3704.95 863
3705.52 827
3706.09 861
3706.67 862
3707.24 899
3707.82 894
3708.39 917
3708.97 911
3709.54 926
3710.12 877
3710.69 902
3711.26 884
3711.84 808
3712.41 822
3712.99 865
3713.56 880
3714.14 849
3714.71 844
3715.29 864
3715.86 855
3716.44 820
3717.01 812
3717.59 789
3718.16 804
3718.74 795
3719.32 772
3719.89 775
3720.47 782
3721.04 838
3721.62 778
3722.19 805
3722.77 786
3723.34 776
3723.92 762
3724.49 786
3725.07 734
3725.65 731
3726.22 780
3726.80 766
3727.37 805
3727.95 796
3728.53 777
3729.10 826
3729.68 928
3730.25 862
3730.83 904
3731.41 1007
3731.98 1045
3732.56 1099
3733.14 1106
3733.71 1151
3734.29 1157
3734.87 1085
3735.44 1227
3736.02 1181
3736.60 1098
3737.17 1054
3737.75 1073
3738.33 1076
3738.90 954
3739.48 999
3740.06 905
3740.63 850
3741.21 807
3741.79 862
3742.36 799
3742.94 786
3743.52 791
3744.10 823
3744.67 746
3745.25 725
3745.83 761
3746.40 792
3746.98 818
3747.56 787
3748.14 739
3748.71 782
3749.29 787
3749.87 756
3750.45 772
3751.03 790
3751.60 831
3752.18 740
3752.76 811
3753.34 790
3753.92 778
3754.49 766
3755.07 761
3755.65 766
3756.23 791
3756.81 795
3757.38 780
3757.96 818
3758.54 772
3759.12 798
3759.70 840
3760.28 881
3760.85 827
3761.43 862
3762.01 855
3762.59 861
3763.17 823
3763.75 835
3764.33 876
3764.91 905
3765.48 958
3766.06 921
3766.64 909
3767.22 896
3767.80 931
3768.38 875
3768.96 888
3769.54 866
3770.12 855
3770.70 837
3771.28 833
3771.85 859
3772.43 887
3773.01 873
3773.59 855
3774.17 853
3774.75 870
3775.33 891
3775.91 847
3776.49 807
3777.07 781
3777.65 788
3778.23 789
3778.81 797
3779.39 786
3779.97 843
3780.55 794
3781.13 771
3781.71 777
3782.29 768
3782.87 730
3783.45 791
3784.03 759
3784.61 801
3785.19 822
3785.77 769
3786.35 767
3786.93 801
3787.51 821
3788.10 824
3788.68 826
3789.26 868
3789.84 846
3790.42 843
3791.00 890
3791.58 905
3792.16 850
3792.74 902
3793.32 891
3793.90 874
3794.48 860
3795.07 811
3795.65 804
3796.23 850
3796.81 854
3797.39 845
3797.97 824
3798.55 825
3799.14 881
3799.72 888
3800.30 899
3800.88 873
3801.46 925
3802.04 952
3802.62 953
3803.21 962
3803.79 925
3804.37 898
3804.95 924
3805.53 898
3806.12 930
3806.70 932
3807.28 978
3807.86 1025
3808.44 1006
3809.03 1043
3809.61 1040
3810.19 1031
3810.77 1026
3811.36 1087
3811.94 1048
3812.52 1074
3813.10 1107
3813.69 1121
3814.27 1084
3814.85 1011
3815.43 1065
3816.02 1118
3816.60 1074
3817.18 983
3817.77 967
3818.35 981
3818.93 984
3819.51 947
3820.10 937
3820.68 957
3821.26 962
3821.85 886
3822.43 978
3823.01 991
3823.60 931
3824.18 936
3824.76 985
3825.35 989
3825.93 909
3826.51 934
3827.10 923
3827.68 836
3828.27 822
3828.85 859
3829.43 896
3830.02 899
3830.60 847
3831.18 875
3831.77 875
3832.35 879
3832.94 882
3833.52 901
3834.10 897
3834.69 929
3835.27 905
3835.86 936
3836.44 874
3837.03 845
3837.61 847
3838.19 834
3838.78 875
3839.36 848
3839.95 875
3840.53 819
3841.12 893
3841.70 913
3842.29 919
3842.87 888
3843.46 897
3844.04 922
3844.63 926
3845.21 911
3845.80 922
3846.38 963
3846.97 1012
3847.55 988
3848.14 962
3848.72 965
3849.31 937
3849.89 895
3850.48 839
3851.06 857
3851.65 869
3852.23 850
3852.82 877
3853.41 904
3853.99 915
3854.58 889
3855.16 902
3855.75 971
3856.33 1010
3856.92 932
3857.51 1046
3858.09 1077
3858.68 1167
3859.26 1265
3859.85 1310
3860.44 1447
3861.02 1602
3861.61 1756
3862.20 1812
3862.78 1840
3863.37 1858
3863.95 1966
3864.54 1964
3865.13 1763
3865.71 1700
3866.30 1538
3866.89 1389
3867.47 1280
3868.06 1190
3868.65 1161
3869.23 1032
3869.82 1045
3870.41 965
3870.99 926
3871.58 897
3872.17 917
3872.76 881
3873.34 946
3873.93 937
3874.52 927
3875.10 908
3875.69 901
3876.28 911
3876.87 892
3877.45 881
3878.04 831
3878.63 836
3879.22 827
3879.80 857
3880.39 812
3880.98 848
3881.57 871
3882.15 826
3882.74 811
3883.33 788
3883.92 801
3884.51 813
3885.09 804
3885.68 780
3886.27 789
3886.86 852
3887.45 849
3888.04 843
3888.62 876
3889.21 961
3889.80 1018
3890.39 968
3890.98 1013
3891.57 954
3892.15 1035
3892.74 1014
3893.33 1009
3893.92 981
3894.51 929
3895.10 935
3895.69 947
3896.28 954
3896.86 914
3897.45 913
3898.04 891
3898.63 911
3899.22 905
3899.81 907
3900.40 908
3900.99 913
3901.58 883
3902.17 801
3902.76 843
3903.34 879
3903.93 833
3904.52 810
3905.11 842
3905.70 851
3906.29 820
3906.88 765
3907.47 850
3908.06 819
3908.65 854
3909.24 828
3909.83 817
3910.42 822
3911.01 831
3911.60 791
3912.19 796
3912.78 781
3913.37 746
3913.96 700
3914.55 744
3915.14 797
3915.73 773
3916.32 754
3916.91 752
3917.50 743
3918.09 750
3918.68 799
3919.28 766
3919.87 733
3920.46 771
3921.05 806
3921.64 771
3922.23 749
3922.82 752
3923.41 712
3924.00 702
3924.59 727
3925.18 714
3925.77 732
3926.37 700
3926.96 741
3927.55 731
3928.14 728
3928.73 709
3929.32 744
3929.91 705
3930.51 704
3931.10 710
3931.69 725
3932.28 690
3932.87 736
3933.46 722
3934.05 688
3934.65 662
3935.24 743
3935.83 735
3936.42 731
3937.01 719
3937.61 713
3938.20 728
3938.79 701
3939.38 686
3939.97 733
3940.57 796
3941.16 843
3941.75 778
3942.34 738
3942.94 803
3943.53 778
3944.12 776
3944.71 720
3945.31 767
3945.90 777
3946.49 712
3947.08 695
3947.68 678
3948.27 700
3948.86 702
3949.45 716
3950.05 717
3950.64 656
3951.23 695
3951.83 814
3952.42 728
3953.01 734
3953.61 795
3954.20 754
3954.79 702
3955.39 733
3955.98 747
3956.57 773
3957.17 792
3957.76 832
3958.35 820
3958.95 791
3959.54 829
3960.13 845
3960.73 847
3961.32 795
3961.92 797
3962.51 797
3963.10 907
3963.70 868
3964.29 843
3964.88 832
3965.48 869
3966.07 921
3966.67 909
3967.26 973
3967.86 969
3968.45 1046
3969.04 941
3969.64 953
3970.23 933
3970.83 890
3971.42 848
3972.02 847
3972.61 806
3973.21 838
3973.80 851
3974.40 794
3974.99 830
3975.58 819
3976.18 953
3976.77 889
3977.37 918
3977.96 959
3978.56 977
3979.15 920
3979.75 891
3980.35 905
3980.94 884
3981.54 840
3982.13 822
3982.73 845
3983.32 783
3983.92 855
3984.51 852
3985.11 861
3985.70 852
3986.30 907
3986.90 902
3987.49 894
3988.09 855
3988.68 879
3989.28 879
3989.87 808
3990.47 822
3991.07 825
3991.66 876
3992.26 805
3992.85 890
3993.45 828
3994.05 842
3994.64 800
3995.24 844
3995.84 855
3996.43 841
3997.03 845
3997.62 871
3998.22 902
3998.82 851
3999.41 848
4000.01 863
4000.61 889
4001.20 974
4001.80 866
4002.40 889
4003.00 881
4003.59 874
4004.19 865
4004.79 910
4005.38 914
4005.98 858
4006.58 860
4007.17 861
4007.77 841
4008.37 840
4008.97 820
4009.56 778
4010.16 796
4010.76 832
4011.36 800
4011.95 826
4012.55 827
4013.15 784
4013.75 811
4014.34 809
4014.94 810
4015.54 782
4016.14 801
4016.74 776
4017.33 841
4017.93 843
4018.53 873
4019.13 863
4019.73 888
4020.32 823
4020.92 831
4021.52 794
4022.12 792
4022.72 833
4023.32 812
4023.91 804
4024.51 824
4025.11 836
4025.71 815
4026.31 766
4026.91 822
4027.51 837
4028.10 837
4028.70 851
4029.30 794
4029.90 834
4030.50 805
4031.10 837
4031.70 781
4032.30 827
4032.90 837
4033.49 851
4034.09 880
4034.69 899
4035.29 872
4035.89 912
4036.49 869
4037.09 821
4037.69 775
4038.29 800
4038.89 806
4039.49 740
4040.09 733
4040.69 741
4041.29 772
4041.89 689
4042.49 727
4043.09 723
4043.69 703
4044.29 697
4044.89 710
4045.49 684
4046.09 772
4046.69 755
4047.29 720
4047.89 764
4048.49 740
4049.09 656
4049.69 681
4050.29 725
4050.89 759
4051.49 681
4052.09 711
4052.69 732
4053.29 711
4053.89 734
4054.49 716
4055.09 733
4055.69 715
4056.30 682
4056.90 715
4057.50 700
4058.10 734
4058.70 713
4059.30 731
4059.90 721
4060.50 711
4061.10 739
4061.71 747
4062.31 685
4062.91 747
4063.51 763
4064.11 747
4064.71 737
4065.31 748
4065.92 809
4066.52 781
4067.12 757
4067.72 774
4068.32 738
4068.92 725
4069.53 749
4070.13 720
4070.73 693
4071.33 688
4071.93 705
4072.54 754
4073.14 705
4073.74 669
4074.34 668
4074.94 634
4075.55 665
4076.15 657
4076.75 657
4077.35 632
4077.96 665
4078.56 702
4079.16 712
4079.76 711
4080.37 686
4080.97 659
4081.57 667
4082.17 677
4082.78 638
4083.38 643
4083.98 642
4084.59 624
4085.19 614
4085.79 624
4086.39 686
4087.00 668
4087.60 662
4088.20 628
4088.81 646
4089.41 680
4090.01 690
4090.62 661
4091.22 715
4091.82 674
4092.43 709
4093.03 705
4093.63 686
4094.24 653
4094.84 629
4095.45 668
4096.05 638
4096.65 648
4097.26 692
4097.86 695
4098.47 648
4099.07 630
4099.67 690
4100.28 705
4100.88 687
4101.49 676
4102.09 675
4102.69 681
4103.30 664
4103.90 681
4104.51 635
4105.11 702
4105.72 678
4106.32 696
4106.93 649
4107.53 698
4108.13 675
4108.74 712
4109.34 694
4109.95 671
4110.55 675
4111.16 674
4111.76 696
4112.37 688
4112.97 690
4113.58 657
4114.18 671
4114.79 658
4115.39 676
4116.00 627
4116.60 649
4117.21 686
4117.82 673
4118.42 671
4119.03 684
4119.63 688
4120.24 675
4120.84 680
4121.45 663
4122.05 686
4122.66 685
4123.27 685
4123.87 675
4124.48 653
4125.08 634
4125.69 649
4126.30 679
4126.90 642
4127.51 655
4128.11 664
4128.72 700
4129.33 682
4129.93 672
4130.54 633
4131.15 628
4131.75 669
4132.36 676
4132.96 735
4133.57 741
4134.18 691
4134.78 692
4135.39 716
4136.00 741
4136.60 749
4137.21 695
4137.82 732
4138.43 754
4139.03 733
4139.64 794
4140.25 825
4140.85 776
4141.46 800
4142.07 763
4142.68 765
4143.28 730
4143.89 778
4144.50 764
4145.10 781
4145.71 714
4146.32 735
4146.93 731
4147.53 706
4148.14 734
4148.75 778
4149.36 737
4149.97 663
4150.57 682
4151.18 716
4151.79 722
4152.40 676
4153.00 587
4153.61 586
4154.22 658
4154.83 693
4155.44 660
4156.05 660
4156.65 666
4157.26 654
4157.87 644
4158.48 700
4159.09 711
4159.70 662
4160.30 684
4160.91 680
4161.52 674
4162.13 713
4162.74 732
4163.35 695
4163.96 685
4164.56 650
4165.17 649
4165.78 690
4166.39 712
4167.00 708
4167.61 668
4168.22 712
4168.83 735
4169.44 731
4170.05 736
4170.66 727
4171.26 785
4171.87 778
4172.48 813
4173.09 769
4173.70 796
4174.31 780
4174.92 767
4175.53 791
4176.14 812
4176.75 783
4177.36 800
4177.97 786
4178.58 740
4179.19 782
4179.80 736
4180.41 770
4181.02 769
4181.63 755
4182.24 700
4182.85 718
4183.46 698
4184.07 674
4184.68 732
4185.29 670
4185.90 657
4186.51 663
4187.12 697
4187.73 714
4188.34 748
4188.95 661
4189.56 696
4190.18 716
4190.79 708
4191.40 727
4192.01 672
4192.62 707
4193.23 743
4193.84 756
4194.45 771
4195.06 749
4195.67 734
4196.28 718
4196.90 768
4197.51 751
4198.12 724
4198.73 737
4199.34 734
4199.95 731
4200.56 701
4201.18 664
4201.79 665
4202.40 699
4203.01 744
4203.62 725
4204.23 687
4204.85 653
4205.46 671
4206.07 684
4206.68 656
4207.29 676
4207.90 680
4208.52 680
4209.13 653
4209.74 668
4210.35 752
4210.97 748
4211.58 727
4212.19 807
4212.80 784
4213.41 735
4214.03 732
4214.64 761
4215.25 776
4215.86 749
4216.48 691
4217.09 716
4217.70 771
4218.32 738
4218.93 751
4219.54 798
4220.15 832
4220.77 827
4221.38 830
4221.99 854
4222.61 753
4223.22 767
4223.83 849
4224.44 850
4225.06 881
4225.67 876
4226.28 946
4226.90 903
4227.51 990
4228.13 990
4228.74 1024
4229.35 1025
4229.97 1001
4230.58 1078
4231.19 967
4231.81 915
4232.42 879
4233.03 853
4233.65 852
4234.26 832
4234.88 890
4235.49 860
4236.10 782
4236.72 794
4237.33 777
4237.95 776
4238.56 784
4239.17 796
4239.79 774
4240.40 755
4241.02 805
4241.63 762
4242.25 831
4242.86 832
4243.48 792
4244.09 816
4244.71 779
4245.32 774
4245.93 742
4246.55 771
4247.16 787
4247.78 844
4248.39 790
4249.01 768
4249.62 759
4250.24 833
4250.85 805
4251.47 857
4252.08 907
4252.70 862
4253.32 813
4253.93 851
4254.55 821
4255.16 812
4255.78 833
4256.39 799
4257.01 795
4257.62 828
4258.24 835
4258.85 848
4259.47 871
4260.09 910
4260.70 893
4261.32 908
4261.93 974
4262.55 913
4263.17 933
4263.78 959
4264.40 1027
4265.01 997
4265.63 921
4266.25 978
4266.86 1036
4267.48 998
4268.10 976
4268.71 948
4269.33 972
4269.94 974
4270.56 1015
4271.18 1071
4271.79 1153
4272.41 1236
4273.03 1253
4273.64 1320
4274.26 1395
4274.88 1435
4275.49 1443
4276.11 1365
4276.73 1364
4277.35 1358
4277.96 1315
4278.58 1264
4279.20 1183
4279.81 1164
4280.43 1066
4281.05 1045
4281.67 1034
4282.28 978
4282.90 934
4283.52 810
4284.14 908
4284.75 880
4285.37 805
4285.99 832
4286.61 887
4287.22 874
4287.84 824
4288.46 799
4289.08 811
4289.70 821
4290.31 790
4290.93 799
4291.55 794
4292.17 777
4292.79 768
4293.40 822
4294.02 856
4294.64 803
4295.26 789
4295.88 805
4296.50 803
4297.11 812
4297.73 797
4298.35 787
4298.97 759
4299.59 845
4300.21 842
4300.83 835
4301.44 770
4302.06 794
4302.68 825
4303.30 784
4303.92 806
4304.54 775
4305.16 831
4305.78 803
4306.40 781
4307.02 741
4307.63 760
4308.25 837
4308.87 802
4309.49 832
4310.11 832
4310.73 822
4311.35 785
4311.97 836
4312.59 790
4313.21 816
4313.83 826
4314.45 835
4315.07 821
4315.69 814
4316.31 835
4316.93 847
4317.55 857
4318.17 841
4318.79 902
4319.41 894
4320.03 879
4320.65 854
4321.27 876
4321.89 880
4322.51 890
4323.13 966
4323.75 965
4324.37 950
4324.99 999
4325.61 1050
4326.23 1003
4326.85 974
4327.47 1060
4328.09 1116
4328.71 1144
4329.33 1195
4329.96 1233
4330.58 1265
4331.20 1295
4331.82 1383
4332.44 1593
4333.06 1711
4333.68 1675
4334.30 1756
4334.92 1785
4335.54 1769
4336.17 1752
4336.79 1818
4337.41 1755
4338.03 1729
4338.65 1668
4339.27 1665
4339.89 1605
4340.52 1555
4341.14 1557
4341.76 1506
4342.38 1463
4343.00 1554
4343.62 1543
4344.25 1640
4344.87 1849
4345.49 1976
4346.11 2121
4346.73 2275
4347.36 2396
4347.98 2446
4348.60 2384
4349.22 2341
4349.84 2270
4350.47 2150
4351.09 1973
4351.71 1794
4352.33 1695
4352.96 1628
4353.58 1525
4354.20 1458
4354.82 1415
4355.45 1344
4356.07 1290
4356.69 1263
4357.31 1235
4357.94 1207
4358.56 1134
4359.18 1140
4359.81 1132
4360.43 1141
4361.05 1103
4361.68 1067
4362.30 1031
4362.92 1045
4363.55 1099
4364.17 1045
4364.79 998
4365.42 992
4366.04 954
4366.66 949
4367.29 974
4367.91 1007
4368.53 1014
4369.16 974
4369.78 949
4370.40 954
4371.03 887
4371.65 897
4372.27 902
4372.90 868
4373.52 826
4374.15 853
4374.77 862
4375.39 888
4376.02 796
4376.64 836
4377.27 886
4377.89 904
4378.52 907
4379.14 927
4379.76 910
4380.39 902
4381.01 903
4381.64 967
4382.26 966
4382.89 925
4383.51 947
4384.14 944
4384.76 956
4385.39 928
4386.01 950
4386.64 909
4387.26 885
4387.89 901
4388.51 896
4389.14 908
4389.76 910
4390.39 922
4391.01 931
4391.64 952
4392.26 933
4392.89 992
4393.51 934
4394.14 883
4394.76 931
4395.39 896
4396.01 864
4396.64 887
4397.26 859
4397.89 916
4398.52 851
4399.14 850
4399.77 770
4400.39 812
4401.02 825
4401.65 808
4402.27 847
4402.90 808
4403.52 816
4404.15 795
4404.78 801
4405.40 798
4406.03 774
4406.65 759
4407.28 818
4407.91 788
4408.53 790
4409.16 785
4409.79 807
4410.41 759
4411.04 761
4411.67 747
4412.29 798
4412.92 806
4413.55 775
4414.17 794
4414.80 783
4415.43 757
4416.05 737
4416.68 796
4417.31 781
4417.94 720
4418.56 738
4419.19 723
4419.82 786
4420.44 781
4421.07 842
4421.70 798
4422.33 787
4422.95 724
4423.58 775
4424.21 792
4424.84 720
4425.46 748
4426.09 750
4426.72 751
4427.35 732
4427.97 739
4428.60 743
4429.23 770
4429.86 777
4430.49 773
4431.11 700
4431.74 697
4432.37 719
4433.00 716
4433.63 721
4434.26 722
4434.88 715
4435.51 768
4436.14 746
4436.77 756
4437.40 764
4438.03 773
4438.65 755
4439.28 739
4439.91 784
4440.54 770
4441.17 777
4441.80 768
4442.43 777
4443.06 747
4443.68 756
4444.31 791
4444.94 787
4445.57 775
4446.20 716
4446.83 778
4447.46 805
4448.09 744
4448.72 760
4449.35 794
4449.98 827
4450.61 750
4451.24 795
4451.86 777
4452.49 762
4453.12 770
4453.75 805
4454.38 861
4455.01 846
4455.64 820
4456.27 871
4456.90 898
4457.53 917
4458.16 938
4458.79 870
4459.42 823
4460.05 810
4460.68 802
4461.31 778
4461.94 819
4462.57 749
4463.20 715
4463.83 686
4464.46 687
4465.09 711
4465.72 749
4466.36 724
4466.99 737
4467.62 735
4468.25 791
4468.88 689
4469.51 706
4470.14 721
4470.77 736
4471.40 694
4472.03 689
4472.66 668
4473.29 695
4473.93 681
4474.56 676
4475.19 686
4475.82 696
4476.45 683
4477.08 693
4477.71 709
4478.34 716
4478.98 740
4479.61 727
4480.24 735
4480.87 724
4481.50 746
4482.13 746
4482.76 794
4483.40 747
4484.03 714
4484.66 724
4485.29 756
4485.92 740
4486.56 748
4487.19 773
4487.82 774
4488.45 818
4489.08 754
4489.72 769
4490.35 844
4490.98 827
4491.61 794
4492.25 768
4492.88 771
4493.51 772
4494.14 798
4494.78 753
4495.41 766
4496.04 817
4496.67 774
4497.31 780
4497.94 795
4498.57 791
4499.20 864
4499.84 847
4500.47 892
4501.10 939
4501.74 930
4502.37 991
4503.00 958
4503.64 968
4504.27 974
4504.90 934
4505.53 915
4506.17 882
4506.80 904
4507.43 847
4508.07 838
4508.70 895
4509.34 809
4509.97 824
4510.60 839
4511.24 837
4511.87 903
4512.50 878
4513.14 809
4513.77 786
4514.41 872
4515.04 856
4515.67 816
4516.31 789
4516.94 887
4517.58 789
4518.21 796
4518.84 756
4519.48 763
4520.11 761
4520.75 810
4521.38 791
4522.02 777
4522.65 820
4523.28 816
4523.92 848
4524.55 849
4525.19 867
4525.82 911
4526.46 933
4527.09 1018
4527.73 1084
4528.36 1131
4529.00 1304
4529.63 1396
4530.27 1624
4530.90 1824
4531.54 1909
4532.17 2059
4532.81 2100
4533.44 2161
4534.08 2119
4534.71 2086
4535.35 1836
4535.99 1681
4536.62 1499
4537.26 1354
4537.89 1205
4538.53 1096
4539.16 1020
4539.80 989
4540.43 904
4541.07 833
4541.71 808
4542.34 764
4542.98 747
4543.61 719
4544.25 711
4544.89 725
4545.52 693
4546.16 684
4546.79 701
4547.43 724
4548.07 758
4548.70 742
4549.34 739
4549.98 755
4550.61 738
4551.25 674
4551.89 702
4552.52 711
4553.16 677
4553.80 731
4554.43 721
4555.07 717
4555.71 722
4556.34 764
4556.98 718
4557.62 744
4558.25 764
4558.89 823
4559.53 810
4560.16 800
4560.80 767
4561.44 765
4562.08 805
4562.71 760
4563.35 753
4563.99 800
4564.63 805
4565.26 856
4565.90 834
4566.54 830
4567.18 857
4567.81 857
4568.45 874
4569.09 834
4569.73 842
4570.36 902
4571.00 946
4571.64 918
4572.28 941
4572.92 894
4573.55 867
4574.19 838
4574.83 832
4575.47 833
4576.11 825
4576.75 849
4577.38 769
4578.02 773
4578.66 798
4579.30 770
4579.94 739
4580.58 789
4581.21 767
4581.85 785
4582.49 782
4583.13 795
4583.77 764
4584.41 796
4585.05 791
4585.69 787
4586.32 809
4586.96 834
4587.60 920
4588.24 957
4588.88 1000
4589.52 1035
4590.16 1009
4590.80 989
4591.44 1006
4592.08 1020
4592.72 991
4593.36 1011
4594.00 944
4594.63 1005
4595.27 950
4595.91 877
4596.55 836
4597.19 849
4597.83 854
4598.47 814
4599.11 734
4599.75 748
4600.39 780
4601.03 819
4601.67 816
4602.31 739
4602.95 797
4603.59 723
4604.23 766
4604.87 822
4605.51 807
4606.15 780
4606.79 730
4607.43 726
4608.08 761
4608.72 758
4609.36 770
4610.00 802
4610.64 776
4611.28 757
4611.92 789
4612.56 798
4613.20 781
4613.84 789
4614.48 783
4615.12 804
4615.76 766
4616.41 752
4617.05 728
4617.69 665
4618.33 697
4618.97 691
4619.61 649
4620.25 673
4620.89 697
4621.54 699
4622.18 691
4622.82 654
4623.46 663
4624.10 680
4624.74 679
4625.38 683
4626.03 699
4626.67 708
4627.31 680
4627.95 669
4628.59 749
4629.24 734
4629.88 703
4630.52 731
4631.16 773
4631.80 714
4632.45 727
4633.09 764
4633.73 768
4634.37 755
4635.02 762
4635.66 793
4636.30 784
4636.94 794
4637.58 803
4638.23 831
4638.87 819
4639.51 834
4640.16 847
4640.80 831
4641.44 863
4642.08 778
4642.73 754
4643.37 741
4644.01 768
4644.66 766
4645.30 803
4645.94 706
4646.58 674
4647.23 732
4647.87 710
4648.51 738
4649.16 727
4649.80 743
4650.44 765
4651.09 700
4651.73 681
4652.37 738
4653.02 787
4653.66 719
4654.31 750
4654.95 746
4655.59 730
4656.24 728
4656.88 751
4657.52 692
4658.17 675
4658.81 698
4659.46 673
4660.10 703
4660.75 690
4661.39 661
4662.03 639
4662.68 635
4663.32 679
4663.97 652
4664.61 651
4665.26 677
4665.90 669
4666.54 677
4667.19 655
4667.83 686
4668.48 674
4669.12 670
4669.77 651
4670.41 680
4671.06 650
4671.70 665
4672.35 665
4672.99 642
4673.64 669
4674.28 669
4674.93 706
4675.57 705
4676.22 699
4676.86 686
4677.51 672
4678.15 661
4678.80 678
4679.44 692
4680.09 676
4680.73 656
4681.38 675
4682.03 672
4682.67 669
4683.32 667
4683.96 734
4684.61 703
4685.25 647
4685.90 692
4686.55 745
4687.19 700
4687.84 716
4688.48 742
4689.13 760
4689.78 810
4690.42 781
4691.07 791
4691.72 783
4692.36 790
4693.01 752
4693.65 768
4694.30 830
4694.95 847
4695.59 777
4696.24 784
4696.89 828
4697.53 832
4698.18 901
4698.83 953
4699.47 892
4700.12 944
4700.77 959
4701.41 929
4702.06 913
4702.71 907
4703.36 895
4704.00 918
4704.65 804
4705.30 846
4705.94 828
4706.59 835
4707.24 853
4707.89 814
4708.53 748
4709.18 804
4709.83 743
4710.48 834
4711.12 732
4711.77 702
4712.42 705
4713.07 772
4713.71 803
4714.36 806
4715.01 787
4715.66 771
4716.31 760
4716.95 739
4717.60 757
4718.25 730
4718.90 716
4719.55 761
4720.19 778
4720.84 753
4721.49 776
4722.14 733
4722.79 772
4723.44 775
4724.08 727
4724.73 734
4725.38 726
4726.03 725
4726.68 722
4727.33 695
4727.98 756
4728.63 766
4729.27 773
4729.92 730
4730.57 768
4731.22 728
4731.87 726
4732.52 737
4733.17 665
4733.82 681
4734.47 699
4735.12 743
4735.77 672
4736.41 702
4737.06 680
4737.71 683
4738.36 669
4739.01 686
4739.66 761
4740.31 749
4740.96 697
4741.61 743
4742.26 822
4742.91 739
4743.56 757
4744.21 761
4744.86 762
4745.51 680
4746.16 714
4746.81 664
4747.46 692
4748.11 747
4748.76 701
4749.41 756
4750.06 749
4750.71 762
4751.36 731
4752.01 763
4752.66 815
4753.31 783
4753.96 775
4754.61 770
4755.26 798
4755.92 816
4756.57 746
4757.22 736
4757.87 725
4758.52 765
4759.17 798
4759.82 796
4760.47 838
4761.12 837
4761.77 776
4762.42 773
4763.08 844
4763.73 866
4764.38 855
4765.03 803
4765.68 778
4766.33 757
4766.98 798
4767.64 808
4768.29 753
4768.94 688
4769.59 731
4770.24 742
4770.89 730
4771.54 736
4772.20 739
4772.85 795
4773.50 737
4774.15 691
4774.80 725
4775.46 708
4776.11 709
4776.76 736
4777.41 732
4778.06 672
4778.72 703
4779.37 712
4780.02 757
4780.67 742
4781.33 775
4781.98 702
4782.63 710
4783.28 735
4783.94 721
4784.59 786
4785.24 749
4785.89 774
4786.55 775
4787.20 820
4787.85 796
4788.51 755
4789.16 765
4789.81 774
4790.46 833
4791.12 801
4791.77 791
4792.42 798
4793.08 803
4793.73 878
4794.38 826
4795.04 817
4795.69 827
4796.34 889
4797.00 868
4797.65 797
4798.30 825
4798.96 875
4799.61 883
4800.27 901
4800.92 892
4801.57 943
4802.23 976
4802.88 959
4803.53 965
4804.19 969
4804.84 961
4805.50 966
4806.15 947
4806.81 860
4807.46 899
4808.11 866
4808.77 871
4809.42 873
4810.08 837
4810.73 871
4811.39 898
4812.04 885
4812.69 841
4813.35 867
4814.00 866
4814.66 912
4815.31 942
4815.97 909
4816.62 898
4817.28 901
4817.93 954
4818.59 970
4819.24 954
4819.90 971
4820.55 1072
4821.21 1092
4821.86 1045
4822.52 1082
4823.17 1130
4823.83 1102
4824.48 1114
4825.14 1120
4825.79 1141
4826.45 1089
4827.11 1051
4827.76 1068
4828.42 1100
4829.07 1070
4829.73 1069
4830.38 1087
4831.04 1071
4831.70 1025
4832.35 1030
4833.01 1083
4833.66 1080
4834.32 1124
4834.98 1113
4835.63 1131
4836.29 1159
4836.94 1150
4837.60 1155
4838.26 1205
4838.91 1229
4839.57 1256
4840.23 1291
4840.88 1260
4841.54 1281
4842.20 1221
4842.85 1190
4843.51 1255
4844.17 1317
4844.82 1305
4845.48 1316
4846.14 1262
4846.79 1307
4847.45 1380
4848.11 1403
4848.76 1414
4849.42 1568
4850.08 1631
4850.73 1669
4851.39 1669
4852.05 1725
4852.71 1753
4853.36 1734
4854.02 1665
4854.68 1671
4855.34 1672
4855.99 1656
4856.65 1713
4857.31 1731
4857.97 1832
4858.62 1962
4859.28 2003
4859.94 2068
4860.60 2085
4861.25 1857
4861.91 1777
4862.57 1647
4863.23 1603
4863.89 1528
4864.54 1519
4865.20 1513
4865.86 1484
4866.52 1419
4867.18 1384
4867.84 1440
4868.49 1458
4869.15 1405
4869.81 1330
4870.47 1433
4871.13 1316
4871.79 1289
4872.44 1273
4873.10 1284
4873.76 1250
4874.42 1233
4875.08 1246
4875.74 1231
4876.40 1211
4877.06 1240
4877.72 1313
4878.37 1299
4879.03 1335
4879.69 1340
4880.35 1339
4881.01 1366
4881.67 1318
4882.33 1241
4882.99 1198
4883.65 1193
4884.31 1137
4884.97 1147
4885.63 1144
4886.29 1157
4886.95 1182
4887.61 1075
4888.26 1096
4888.92 1157
4889.58 1114
4890.24 1088
4890.90 1076
4891.56 1067
4892.22 1119
4892.88 1100
4893.54 1113
4894.20 1077
4894.86 1005
4895.52 1075
4896.18 976
4896.84 1125
4897.51 1146
4898.17 1043
4898.83 1007
4899.49 1004
4900.15 1039
4900.81 1067
4901.47 1042
4902.13 1062
4902.79 1083
4903.45 1001
4904.11 1000
4904.77 1021
4905.43 1005
4906.09 909
4906.75 906
4907.41 896
4908.08 879
4908.74 917
4909.40 982
4910.06 932
4910.72 877
4911.38 895
4912.04 870
4912.70 836
4913.37 887
4914.03 897
4914.69 857
4915.35 899
4916.01 841
4916.67 837
4917.33 833
4918.00 841
4918.66 801
4919.32 803
4919.98 836
4920.64 796
4921.31 789
4921.97 826
4922.63 824
4923.29 752
4923.95 809
4924.62 806
4925.28 791
4925.94 788
4926.60 758
4927.26 758
4927.93 798
4928.59 809
4929.25 768
4929.91 831
4930.58 839
4931.24 821
4931.90 822
4932.56 804
4933.23 769
4933.89 783
4934.55 766
4935.22 822
4935.88 790
4936.54 826
4937.20 824
4937.87 808
4938.53 833
4939.19 792
4939.86 765
4940.52 735
4941.18 801
4941.85 807
4942.51 775
4943.17 729
4943.84 780
4944.50 789
4945.16 757
4945.83 814
4946.49 761
4947.15 731
4947.82 716
4948.48 734
4949.15 692
4949.81 736
4950.47 806
4951.14 757
4951.80 723
4952.47 734
4953.13 728
4953.79 727
4954.46 700
4955.12 747
4955.79 765
4956.45 763
4957.11 749
4957.78 740
4958.44 785
4959.11 796
4959.77 841
4960.44 858
4961.10 914
4961.77 918
4962.43 905
4963.10 950
4963.76 986
4964.42 977
4965.09 1003
4965.75 1004
4966.42 942
4967.08 916
4967.75 780
4968.41 840
4969.08 832
4969.74 761
4970.41 729
4971.08 757
4971.74 765
4972.41 781
4973.07 819
4973.74 747
4974.40 783
4975.07 745
4975.73 775
4976.40 789
4977.06 825
4977.73 784
4978.40 781
4979.06 789
4979.73 768
4980.39 718
4981.06 781
4981.73 785
4982.39 722
4983.06 728
4983.72 748
4984.39 683
4985.06 688
4985.72 718
4986.39 748
4987.05 729
4987.72 759
4988.39 721
4989.05 693
4989.72 704
4990.39 673
4991.05 763
4991.72 738
4992.39 669
4993.05 706
4993.72 711
4994.39 657
4995.05 647
4995.72 638
4996.39 634
4997.05 627
4997.72 677
4998.39 651
4999.06 659
4999.72 634
5000.39 679
5001.06 688
5001.73 658
5002.39 682
5003.06 617
5003.73 638
5004.39 669
5005.06 692
5005.73 682
5006.40 660
5007.07 630
5007.73 654
5008.40 660
5009.07 666
5009.74 663
5010.40 635
5011.07 668
5011.74 664
5012.41 679
5013.08 663
5013.74 672
5014.41 636
5015.08 655
5015.75 664
5016.42 678
5017.09 605
5017.75 644
5018.42 619
5019.09 629
5019.76 607
5020.43 655
5021.10 648
5021.76 663
5022.43 657
5023.10 649
5023.77 701
5024.44 652
5025.11 663
5025.78 676
5026.45 668
5027.12 633
5027.78 675
5028.45 641
5029.12 646
5029.79 611
5030.46 606
5031.13 628
5031.80 643
5032.47 652
5033.14 664
5033.81 671
5034.48 635
5035.15 604
5035.82 613
5036.49 629
5037.16 634
5037.83 654
5038.50 630
5039.16 690
5039.83 667
5040.50 671
5041.17 652
5041.84 651
5042.51 649
5043.18 665
5043.85 675
5044.52 611
5045.20 632
5045.87 617
5046.54 662
5047.21 625
5047.88 592
5048.55 643
5049.22 678
5049.89 646
5050.56 628
5051.23 630
5051.90 654
5052.57 685
5053.24 640
5053.91 653
5054.58 626
5055.25 656
5055.92 629
5056.60 682
5057.27 645
5057.94 613
5058.61 645
5059.28 606
5059.95 631
5060.62 650
5061.29 657
5061.96 652
5062.64 642
5063.31 586
5063.98 648
5064.65 685
5065.32 681
5065.99 642
5066.66 603
5067.34 601
5068.01 639
5068.68 637
5069.35 640
5070.02 677
5070.70 655
5071.37 646
5072.04 639
5072.71 618
5073.38 603
5074.06 645
5074.73 652
5075.40 679
5076.07 680
5076.74 649
5077.42 676
5078.09 707
5078.76 744
5079.43 734
5080.11 713
5080.78 756
5081.45 701
5082.12 712
5082.80 693
5083.47 731
5084.14 734
5084.82 727
5085.49 719
5086.16 705
5086.83 718
5087.51 697
5088.18 713
5088.85 699
5089.53 711
5090.20 749
5090.87 763
5091.55 720
5092.22 751
5092.89 758
5093.57 743
5094.24 765
5094.91 692
5095.59 707
5096.26 692
5096.93 723
5097.61 728
5098.28 704
5098.96 688
5099.63 694
5100.30 701
5100.98 667
5101.65 667
5102.32 665
5103.00 694
5103.67 715
5104.35 685
5105.02 690
5105.70 697
5106.37 707
5107.04 712
5107.72 740
5108.39 677
5109.07 665
5109.74 678
5110.42 729
5111.09 673
5111.77 647
5112.44 707
5113.11 708
5113.79 664
5114.46 668
5115.14 682
5115.81 693
5116.49 764
5117.16 759
5117.84 760
5118.51 750
5119.19 794
5119.86 777
5120.54 820
5121.21 807
5121.89 838
5122.57 846
5123.24 876
5123.92 820
5124.59 795
5125.27 791
5125.94 747
5126.62 726
5127.29 736
5127.97 729
5128.64 689
5129.32 688
5130.00 683
5130.67 681
5131.35 714
5132.02 700
5132.70 746
5133.38 767
5134.05 712
5134.73 754
5135.40 748
5136.08 750
5136.76 739
5137.43 744
5138.11 732
5138.79 659
5139.46 697
5140.14 674
5140.82 641
5141.49 683
5142.17 661
5142.85 664
5143.52 710
5144.20 668
5144.88 625
5145.55 639
5146.23 616
5146.91 679
5147.58 673
5148.26 625
5148.94 637
5149.61 689
5150.29 615
5150.97 645
5151.65 636
5152.32 588
5153.00 614
5153.68 652
5154.36 617
5155.03 587
5155.71 615
5156.39 632
5157.07 640
5157.74 626
5158.42 614
5159.10 623
5159.78 644
5160.45 644
5161.13 580
5161.81 635
5162.49 674
5163.17 647
5163.84 634
5164.52 585
5165.20 663
5165.88 658
5166.56 673
5167.24 676
5167.91 635
5168.59 668
5169.27 670
5169.95 647
5170.63 630
5171.31 620
5171.98 581
5172.66 580
5173.34 559
5174.02 587
5174.70 606
5175.38 630
5176.06 650
5176.74 659
5177.41 602
5178.09 621
5178.77 618
5179.45 623
5180.13 624
5180.81 601
5181.49 591
5182.17 626
5182.85 607
5183.53 619
5184.21 599
5184.89 586
5185.57 638
5186.24 629
5186.92 615
5187.60 582
5188.28 621
5188.96 633
5189.64 612
5190.32 603
5191.00 678
5191.68 635
5192.36 640
5193.04 657
5193.72 576
5194.40 557
5195.08 603
5195.76 608
5196.44 602
5197.12 594
5197.80 641
5198.48 623
5199.16 613
5199.84 594
5200.52 599
5201.21 595
5201.89 613
5202.57 582
5203.25 584
5203.93 602
5204.61 600
5205.29 622
5205.97 627
5206.65 651
5207.33 681
5208.01 677
5208.69 651
5209.37 671
5210.06 699
5210.74 686
5211.42 688
5212.10 696
5212.78 685
5213.46 670
5214.14 688
5214.82 706
5215.51 747
5216.19 743
5216.87 731
5217.55 722
5218.23 718
5218.91 723
5219.60 666
5220.28 661
5220.96 684
5221.64 707
5222.32 731
5223.00 729
5223.69 727
5224.37 700
5225.05 700
5225.73 707
5226.41 784
5227.10 676
5227.78 658
5228.46 702
5229.14 650
5229.83 662
5230.51 650
5231.19 667
5231.87 649
5232.56 623
5233.24 615
5233.92 655
5234.60 680
5235.29 683
5235.97 667
5236.65 693
5237.34 721
5238.02 753
5238.70 747
5239.38 731
5240.07 686
5240.75 710
5241.43 750
5242.12 709
5242.80 694
5243.48 683
5244.17 739
5244.85 668
5245.53 683
5246.22 674
5246.90 707
5247.58 708
5248.27 713
5248.95 740
5249.63 640
5250.32 675
5251.00 700
5251.69 745
5252.37 726
5253.05 740
5253.74 806
5254.42 793
5255.11 726
5255.79 690
5256.47 679
5257.16 774
5257.84 669
5258.53 631
5259.21 653
5259.89 635
5260.58 706
5261.26 670
5261.95 697
5262.63 699
5263.32 719
5264.00 666
5264.69 726
5265.37 727
5266.06 697
5266.74 731
5267.43 733
5268.11 697
5268.79 683
5269.48 684
5270.16 695
5270.85 674
5271.53 726
5272.22 726
5272.91 697
5273.59 695
5274.28 663
5274.96 649
5275.65 637
5276.33 603
5277.02 665
5277.70 696
5278.39 671
5279.07 682
5279.76 696
5280.45 693
5281.13 655
5281.82 617
5282.50 683
5283.19 678
5283.87 673
5284.56 675
5285.25 701
5285.93 674
5286.62 666
5287.30 663
5287.99 657
5288.68 665
5289.36 655
5290.05 666
5290.74 614
5291.42 647
5292.11 633
5292.79 662
5293.48 703
5294.17 708
5294.85 711
5295.54 707
5296.23 694
5296.91 671
5297.60 696
5298.29 728
5298.98 698
5299.66 720
5300.35 726
5301.04 741
5301.72 727
5302.41 746
5303.10 847
5303.78 826
5304.47 815
5305.16 892
5305.85 896
5306.53 873
5307.22 912
5307.91 847
5308.60 914
5309.28 825
5309.97 907
5310.66 965
5311.35 992
5312.03 977
5312.72 998
5313.41 1008
5314.10 920
5314.79 966
5315.47 1003
5316.16 941
5316.85 888
5317.54 914
5318.23 888
5318.91 957
5319.60 961
5320.29 896
5320.98 902
5321.67 922
5322.36 832
5323.04 833
5323.73 823
5324.42 799
5325.11 746
5325.80 787
5326.49 792
5327.18 716
5327.86 720
5328.55 721
5329.24 725
5329.93 648
5330.62 714
5331.31 714
5332.00 699
5332.69 691
5333.38 719
5334.06 730
5334.75 671
5335.44 708
5336.13 736
5336.82 723
5337.51 703
5338.20 736
5338.89 688
5339.58 740
5340.27 712
5340.96 710
5341.65 648
5342.34 702
5343.03 764
5343.72 731
5344.41 726
5345.10 737
5345.79 747
5346.48 747
5347.17 789
5347.86 806
5348.55 820
5349.24 860
5349.93 863
5350.62 886
5351.31 937
5352.00 925
5352.69 953
5353.38 946
5354.07 860
5354.76 882
5355.45 810
5356.14 758
5356.83 777
5357.52 778
5358.21 685
5358.90 683
5359.59 673
5360.29 702
5360.98 670
5361.67 677
5362.36 644
5363.05 713
5363.74 710
5364.43 716
5365.12 709
5365.81 659
5366.50 655
5367.20 700
5367.89 658
5368.58 618
5369.27 631
5369.96 633
5370.65 618
5371.34 624
5372.04 625
5372.73 668
5373.42 673
5374.11 648
5374.80 617
5375.49 619
5376.19 622
5376.88 625
5377.57 671
5378.26 705
5378.95 633
5379.65 637
5380.34 668
5381.03 662
5381.72 688
5382.42 676
5383.11 675
5383.80 646
5384.49 652
5385.19 660
5385.88 665
5386.57 708
5387.26 644
5387.96 617
5388.65 633
5389.34 678
5390.03 710
5390.73 700
5391.42 689
5392.11 693
5392.80 702
5393.50 700
5394.19 661
5394.88 695
5395.58 719
5396.27 730
5396.96 705
5397.66 686
5398.35 656
5399.04 640
5399.74 661
5400.43 671
5401.12 638
5401.82 651
5402.51 695
5403.20 671
5403.90 685
5404.59 664
5405.29 708
5405.98 704
5406.67 717
5407.37 700
5408.06 691
5408.75 706
5409.45 666
5410.14 650
5410.84 644
5411.53 696
5412.23 706
5412.92 704
5413.61 654
5414.31 673
5415.00 681
5415.70 689
5416.39 677
5417.09 702
5417.78 671
5418.47 676
5419.17 709
5419.86 715
5420.56 738
5421.25 721
5421.95 713
5422.64 692
5423.34 718
5424.03 752
5424.73 692
5425.42 720
5426.12 690
5426.81 655
5427.51 644
5428.20 695
5428.90 679
5429.59 641
5430.29 714
5430.99 721
5431.68 667
5432.38 777
5433.07 759
5433.77 735
5434.46 744
5435.16 752
5435.85 758
5436.55 741
5437.25 775
5437.94 822
5438.64 818
5439.33 708
5440.03 716
5440.73 756
5441.42 749
5442.12 752
5442.81 720
5443.51 735
5444.21 793
5444.90 835
5445.60 810
5446.29 870
5446.99 881
5447.69 909
5448.38 952
5449.08 974
5449.78 923
5450.47 960
5451.17 944
5451.87 964
5452.56 942
5453.26 894
5453.96 892
5454.65 827
5455.35 821
5456.05 837
5456.75 799
5457.44 840
5458.14 874
5458.84 858
5459.53 883
5460.23 869
5460.93 905
5461.63 895
5462.32 888
5463.02 946
5463.72 895
5464.42 911
5465.11 876
5465.81 873
5466.51 827
5467.21 876
5467.90 925
5468.60 944
5469.30 931
5470.00 924
5470.70 897
5471.39 968
5472.09 929
5472.79 923
5473.49 934
5474.19 977
5474.88 1043
5475.58 1050
5476.28 1067
5476.98 1088
5477.68 1131
5478.38 1251
5479.07 1428
5479.77 1474
5480.47 1532
5481.17 1674
5481.87 1803
5482.57 1757
5483.27 1666
5483.96 1471
5484.66 1463
5485.36 1390
5486.06 1301
5486.76 1238
5487.46 1234
5488.16 1276
5488.86 1211
5489.56 1202
5490.26 1142
5490.96 1159
5491.65 1188
5492.35 1224
5493.05 1207
5493.75 1286
5494.45 1268
5495.15 1298
5495.85 1315
5496.55 1326
5497.25 1315
5497.95 1383
5498.65 1534
5499.35 1739
5500.05 1942
5500.75 2149
5501.45 2351
5502.15 2552
5502.85 2522
5503.55 2412
5504.25 2203
5504.95 1974
5505.65 1833
5506.35 1536
5507.05 1370
5507.75 1252
5508.45 1121
5509.15 1093
5509.85 1070
5510.55 1051
5511.25 1106
5511.95 1094
5512.65 1005
5513.35 1059
5514.05 1019
5514.76 1037
5515.46 1064
5516.16 1026
5516.86 1022
5517.56 1039
5518.26 1066
5518.96 1030
5519.66 999
5520.36 1022
5521.06 1009
5521.77 937
5522.47 934
5523.17 915
5523.87 913
5524.57 889
5525.27 900
5525.97 900
5526.67 907
5527.38 878
5528.08 847
5528.78 827
5529.48 849
5530.18 882
5530.88 839
5531.59 883
5532.29 871
5532.99 778
5533.69 820
5534.39 830
5535.10 834
5535.80 804
5536.50 792
5537.20 810
5537.90 862
5538.61 842
5539.31 790
5540.01 788
5540.71 802
5541.42 826
5542.12 844
5542.82 781
5543.52 751
5544.23 750
5544.93 726
5545.63 774
5546.33 787
5547.04 768
5547.74 803
5548.44 795
5549.15 748
5549.85 694
5550.55 734
5551.26 739
5551.96 765
5552.66 728
5553.36 762
5554.07 762
5554.77 776
5555.47 789
5556.18 748
5556.88 740
5557.58 743
5558.29 751
5558.99 788
5559.70 784
5560.40 760
5561.10 803
5561.81 780
5562.51 741
5563.21 766
5563.92 838
5564.62 802
5565.33 792
5566.03 802
5566.73 782
5567.44 808
5568.14 772
5568.85 756
5569.55 787
5570.25 738
5570.96 737
5571.66 708
5572.37 740
5573.07 743
5573.78 781
5574.48 795
5575.19 733
5575.89 768
5576.59 736
5577.30 728
5578.00 745
5578.71 732
5579.41 749
5580.12 728
5580.82 703
5581.53 699
5582.23 722
5582.94 704
5583.64 714
5584.35 694
5585.05 745
5585.76 743
5586.46 722
5587.17 711
5587.88 733
5588.58 680
5589.29 694
5589.99 733
5590.70 701
5591.40 702
5592.11 703
5592.81 692
5593.52 681
5594.23 692
5594.93 709
5595.64 700
5596.34 684
5597.05 704
5597.76 755
5598.46 700
5599.17 687
5599.87 691
5600.58 674
5601.29 654
5601.99 641
5602.70 672
5603.41 689
5604.11 688
5604.82 684
5605.52 700
5606.23 692
5606.94 666
5607.64 671
5608.35 651
5609.06 649
5609.76 629
5610.47 700
5611.18 670
5611.88 658
5612.59 650
5613.30 684
5614.01 706
5614.71 710
5615.42 690
5616.13 712
5616.83 695
5617.54 699
5618.25 702
5618.96 726
5619.66 685
5620.37 707
5621.08 718
5621.79 704
5622.49 705
5623.20 750
5623.91 748
5624.62 712
5625.32 704
5626.03 673
5626.74 737
5627.45 760
5628.16 743
5628.86 723
5629.57 740
5630.28 751
5630.99 725
5631.70 699
5632.40 769
5633.11 810
5633.82 782
5634.53 799
5635.24 800
5635.95 841
5636.65 782
5637.36 801
5638.07 862
5638.78 820
5639.49 853
5640.20 873
5640.91 914
5641.61 868
5642.32 892
5643.03 907
5643.74 849
5644.45 788
5645.16 806
5645.87 776
5646.58 794
5647.29 746
5648.00 756
5648.70 788
5649.41 808
5650.12 789
5650.83 777
5651.54 737
5652.25 817
5652.96 751
5653.67 776
5654.38 811
5655.09 866
5655.80 864
5656.51 820
5657.22 817
5657.93 856
5658.64 848
5659.35 893
5660.06 847
5660.77 832
5661.48 846
5662.19 874
5662.90 871
5663.61 819
5664.32 779
5665.03 808
5665.74 844
5666.45 823
5667.16 798
5667.87 813
5668.58 809
5669.29 812
5670.00 829
5670.71 867
5671.42 881
5672.13 907
5672.84 873
5673.56 893
5674.27 869
5674.98 847
5675.69 837
5676.40 817
5677.11 807
5677.82 734
5678.53 788
5679.24 782
5679.95 788
5680.67 786
5681.38 795
5682.09 782
5682.80 797
5683.51 763
5684.22 813
5684.93 738
5685.65 767
5686.36 751
5687.07 781
5687.78 749
5688.49 727
5689.20 739
5689.92 721
5690.63 710
5691.34 710
5692.05 676
5692.76 712
5693.47 751
5694.19 747
5694.90 722
5695.61 643
5696.32 685
5697.04 661
5697.75 685
5698.46 692
5699.17 672
5699.89 719
5700.60 725
5701.31 706
5702.02 754
5702.74 704
5703.45 712
5704.16 764
5704.87 687
5705.59 678
5706.30 748
5707.01 742
5707.72 737
5708.44 709
5709.15 719
5709.86 696
5710.58 710
5711.29 698
5712.00 697
5712.72 690
5713.43 642
5714.14 649
5714.86 682
5715.57 687
5716.28 713
5717.00 686
5717.71 691
5718.42 705
5719.14 712
5719.85 718
5720.56 716
5721.28 702
5721.99 727
5722.71 692
5723.42 708
5724.13 702
5724.85 727
5725.56 750
5726.28 731
5726.99 733
5727.70 818
5728.42 809
5729.13 791
5729.85 823
5730.56 830
5731.28 813
5731.99 800
5732.70 770
5733.42 815
5734.13 756
5734.85 753
5735.56 808
5736.28 776
5736.99 763
5737.71 706
5738.42 736
5739.14 733
5739.85 736
5740.57 690
5741.28 761
5742.00 722
5742.71 725
5743.43 707
5744.14 724
5744.86 749
5745.57 728
5746.29 709
5747.00 715
5747.72 718
5748.43 742
5749.15 802
5749.87 796
5750.58 781
5751.30 781
5752.01 805
5752.73 793
5753.44 852
5754.16 874
5754.88 842
5755.59 808
5756.31 889
5757.02 897
5757.74 936
5758.46 909
5759.17 938
5759.89 979
5760.60 912
5761.32 928
5762.04 945
5762.75 926
5763.47 908
5764.19 904
5764.90 962
5765.62 939
5766.34 941
5767.05 1020
5767.77 1098
5768.49 1126
5769.20 1234
5769.92 1456
5770.64 1603
5771.35 1656
5772.07 1791
5772.79 1725
5773.50 1642
5774.22 1515
5774.94 1353
5775.65 1201
5776.37 1112
5777.09 1085
5777.81 1003
5778.52 1000
5779.24 990
5779.96 946
5780.68 966
5781.39 977
5782.11 964
5782.83 1014
5783.55 995
5784.26 988
5784.98 954
5785.70 950
5786.42 1018
5787.14 943
5787.85 953
5788.57 967
5789.29 988
5790.01 955
5790.73 924
5791.44 922
5792.16 941
5792.88 878
5793.60 864
5794.32 903
5795.03 856
5795.75 874
5796.47 858
5797.19 829
5797.91 870
5798.63 950
5799.35 957
5800.06 962
5800.78 941
5801.50 972
5802.22 1034
5802.94 978
5803.66 950
5804.38 967
5805.10 948
5805.82 916
5806.53 891
5807.25 825
5807.97 843
5808.69 872
5809.41 853
5810.13 818
5810.85 844
5811.57 812
5812.29 840
5813.01 793
5813.73 756
5814.45 775
5815.17 819
5815.89 782
5816.61 734
5817.33 770
5818.05 770
5818.77 742
5819.49 753
5820.20 797
5820.92 806
5821.64 787
5822.36 776
5823.09 774
5823.81 737
5824.53 771
5825.25 787
5825.97 785
5826.69 758
5827.41 813
5828.13 796
5828.85 758
5829.57 814
5830.29 778
5831.01 778
5831.73 751
5832.45 770
5833.17 727
5833.89 706
5834.61 723
5835.33 757
5836.05 757
5836.78 756
5837.50 789
5838.22 767
5838.94 737
5839.66 732
5840.38 734
5841.10 745
5841.82 720
5842.54 683
5843.27 743
5843.99 724
5844.71 754
5845.43 764
5846.15 729
5846.87 785
5847.59 830
5848.32 796
5849.04 792
5849.76 775
5850.48 762
5851.20 776
5851.93 764
5852.65 772
5853.37 792
5854.09 757
5854.81 824
5855.54 811
5856.26 826
5856.98 769
5857.70 773
5858.42 789
5859.15 793
5859.87 757
5860.59 805
5861.31 750
5862.04 736
5862.76 763
5863.48 742
5864.20 768
5864.93 774
5865.65 752
5866.37 776
5867.10 782
5867.82 741
5868.54 785
5869.26 819
5869.99 807
5870.71 835
5871.43 822
5872.16 809
5872.88 784
5873.60 785
5874.33 816
5875.05 784
5875.77 759
5876.50 816
5877.22 826
5877.94 796
5878.67 823
5879.39 842
5880.11 875
5880.84 855
5881.56 826
5882.28 828
5883.01 875
5883.73 882
5884.46 850
5885.18 869
5885.90 883
5886.63 928
5887.35 881
5888.08 933
5888.80 884
5889.52 893
5890.25 882
5890.97 843
5891.70 797
5892.42 870
5893.15 913
5893.87 864
5894.59 881
5895.32 886
5896.04 930
5896.77 923
5897.49 926
5898.22 892
5898.94 895
5899.67 848
5900.39 878
5901.12 862
5901.84 888
5902.57 884
5903.29 958
5904.02 936
5904.74 871
5905.47 872
5906.19 935
5906.92 908
5907.64 888
5908.37 960
5909.09 955
5909.82 953
5910.55 965
5911.27 989
5912.00 953
5912.72 965
5913.45 963
5914.17 1009
5914.90 1019
5915.63 976
5916.35 950
5917.08 959
5917.80 1034
5918.53 1007
5919.25 1019
5919.98 1015
5920.71 1096
5921.43 1066
5922.16 1015
5922.89 1090
5923.61 1100
5924.34 1085
5925.06 1101
5925.79 1095
5926.52 1123
5927.24 1143
5927.97 1164
5928.70 1229
5929.42 1195
5930.15 1193
5930.88 1207
5931.60 1229
5932.33 1242
5933.06 1255
5933.78 1261
5934.51 1328
5935.24 1263
5935.97 1337
5936.69 1381
5937.42 1332
5938.15 1390
5938.87 1378
5939.60 1435
5940.33 1395
5941.06 1490
5941.78 1471
5942.51 1522
5943.24 1506
5943.97 1554
5944.69 1664
5945.42 1620
5946.15 1659
5946.88 1696
5947.60 1750
5948.33 1804
5949.06 1801
5949.79 1924
5950.52 2000
5951.24 2228
5951.97 2402
5952.70 2505
5953.43 2660
5954.16 2719
5954.88 2738
5955.61 2696
5956.34 2632
5957.07 2528
5957.80 2399
5958.53 2361
5959.25 2259
5959.98 2185
5960.71 2196
5961.44 2265
5962.17 2255
5962.90 2242
5963.63 2281
5964.36 2373
5965.08 2522
5965.81 2688
5966.54 2910
5967.27 3005
5968.00 3081
5968.73 3189
5969.46 3131
5970.19 3076
5970.92 2939
5971.65 2813
5972.37 2716
5973.10 2573
5973.83 2576
5974.56 2583
5975.29 2527
5976.02 2539
5976.75 2525
5977.48 2535
5978.21 2564
5978.94 2558
5979.67 2693
5980.40 2764
5981.13 2818
5981.86 2818
5982.59 2896
5983.32 2935
5984.05 3002
5984.78 2983
5985.51 3076
5986.24 3042
5986.97 2950
5987.70 3032
5988.43 2996
5989.16 3014
5989.89 3037
5990.62 3020
5991.35 3038
5992.08 2978
5992.81 3118
5993.54 3189
5994.27 3217
5995.00 3156
5995.74 3275
5996.47 3313
5997.20 3349
5997.93 3432
5998.66 3353
5999.39 3417
6000.12 3489
6000.85 3400
6001.58 3299
6002.31 3209
6003.04 3181
6003.78 3199
6004.51 3104
6005.24 3064
6005.97 3141
6006.70 3158
6007.43 3256
6008.16 3439
6008.90 3695
6009.63 4018
6010.36 4616
6011.09 5218
6011.82 5988
6012.55 6982
6013.29 7930
6014.02 8797
6014.75 9366
6015.48 9553
6016.21 9561
6016.95 9147
6017.68 8362
6018.41 7483
6019.14 6738
6019.87 5743
6020.61 4990
6021.34 4215
6022.07 3769
6022.80 3326
6023.54 2965
6024.27 2790
6025.00 2620
6025.73 2638
6026.47 2573
6027.20 2453
6027.93 2512
6028.66 2557
6029.40 2556
6030.13 2641
6030.86 2576
6031.59 2556
6032.33 2480
6033.06 2389
6033.79 2365
6034.53 2239
6035.26 2160
6035.99 2111
6036.73 2145
6037.46 2095
6038.19 2088
6038.93 2063
6039.66 2047
6040.39 2041
6041.13 2078
6041.86 2107
6042.59 2170
6043.33 2291
6044.06 2268
6044.79 2305
6045.53 2354
6046.26 2271
6047.00 2226
6047.73 2351
6048.46 2442
6049.20 2462
6049.93 2455
6050.67 2549
6051.40 2710
6052.13 2747
6052.87 2949
6053.60 3130
6054.34 3149
6055.07 3121
6055.81 3060
6056.54 2975
6057.27 2814
6058.01 2711
6058.74 2574
6059.48 2389
6060.21 2361
6060.95 2344
6061.68 2246
6062.42 2238
6063.15 2218
6063.89 2251
6064.62 2167
6065.36 2153
6066.09 2098
6066.83 2030
6067.56 2020
6068.30 2071
6069.03 2066
6069.77 2022
6070.50 1890
6071.24 1852
6071.97 1881
6072.71 1951
6073.44 1901
6074.18 1962
6074.91 1849
6075.65 1789
6076.39 1760
6077.12 1734
6077.86 1708
6078.59 1750
6079.33 1689
6080.06 1751
6080.80 1690
6081.54 1681
6082.27 1686
6083.01 1594
6083.74 1595
6084.48 1592
6085.22 1543
6085.95 1554
6086.69 1521
6087.42 1474
6088.16 1530
6088.90 1533
6089.63 1552
6090.37 1579
6091.11 1541
6091.84 1534
6092.58 1544
6093.32 1517
6094.05 1581
6094.79 1571
6095.53 1527
6096.26 1477
6097.00 1486
6097.74 1491
6098.47 1502
6099.21 1472
6099.95 1447
6100.69 1449
6101.42 1469
6102.16 1463
6102.90 1465
6103.63 1474
6104.37 1451
6105.11 1447
6105.85 1385
6106.58 1450
6107.32 1436
6108.06 1443
6108.80 1372
6109.53 1408
6110.27 1424
6111.01 1458
6111.75 1443
6112.49 1502
6113.22 1472
6113.96 1517
6114.70 1470
6115.44 1517
6116.17 1545
6116.91 1543
6117.65 1563
6118.39 1533
6119.13 1604
6119.87 1576
6120.60 1546
6121.34 1588
6122.08 1549
6122.82 1515
6123.56 1572
6124.30 1595
6125.03 1676
6125.77 1634
6126.51 1635
6127.25 1664
6127.99 1662
6128.73 1651
6129.47 1629
6130.21 1660
6130.94 1711
6131.68 1659
6132.42 1662
6133.16 1669
6133.90 1700
6134.64 1662
6135.38 1728
6136.12 1809
6136.86 1824
6137.60 1846
6138.34 1956
6139.08 1987
6139.81 2066
6140.55 2096
6141.29 2116
6142.03 2211
6142.77 2282
6143.51 2264
6144.25 2186
6144.99 2142
6145.73 2048
6146.47 2087
6147.21 2002
6147.95 1970
6148.69 2005
6149.43 2025
6150.17 2030
6150.91 1995
6151.65 2060
6152.39 2057
6153.13 2062
6153.87 2076
6154.61 2087
6155.35 2127
6156.09 2149
6156.83 2194
6157.58 2109
6158.32 2115
6159.06 2131
6159.80 2206
6160.54 2209
6161.28 2269
6162.02 2273
6162.76 2263
6163.50 2386
6164.24 2429
6164.98 2569
6165.72 2732
6166.46 2799
6167.21 2929
6167.95 3041
6168.69 3066
6169.43 3064
6170.17 3102
6170.91 3101
6171.65 3033
6172.39 3020
6173.14 2956
6173.88 2876
6174.62 2886
6175.36 2762
6176.10 2793
6176.84 2888
6177.59 2955
6178.33 3117
6179.07 3303
6179.81 3625
6180.55 4080
6181.30 4517
6182.04 5300
6182.78 6026
6183.52 6772
6184.26 7288
6185.01 7565
6185.75 7453
6186.49 7159
6187.23 6639
6187.97 5985
6188.72 5176
6189.46 4696
6190.20 4258
6190.94 3779
6191.69 3429
6192.43 3352
6193.17 3224
6193.92 3182
6194.66 3129
6195.40 3100
6196.14 3050
6196.89 2979
6197.63 2949
6198.37 2961
6199.12 2848
6199.86 2870
6200.60 2874
6201.34 2893
6202.09 2848
6202.83 2822
6203.57 2900
6204.32 3135
6205.06 3416
6205.80 3840
6206.55 4501
6207.29 5295
6208.03 6443
6208.78 7799
6209.52 9286
6210.27 10051
6211.01 10484
6211.75 10336
6212.50 9849
6213.24 9067
6213.98 7739
6214.73 6609
6215.47 5617
6216.22 4694
6216.96 3956
6217.71 3368
6218.45 3011
6219.19 2709
6219.94 2582
6220.68 2391
6221.43 2310
6222.17 2302
6222.92 2262
6223.66 2211
6224.40 2159
6225.15 2164
6225.89 2102
6226.64 2070
6227.38 2030
6228.13 1968
6228.87 1894
6229.62 1749
6230.36 1737
6231.11 1688
6231.85 1615
6232.60 1580
6233.34 1595
6234.09 1580
6234.83 1627
6235.58 1639
6236.32 1685
6237.07 1730
6237.81 1778
6238.56 1854
6239.30 1896
6240.05 2000
6240.80 2060
6241.54 2213
6242.29 2175
6243.03 2100
6243.78 2088
6244.52 2016
6245.27 1953
6246.02 1963
6246.76 1966
6247.51 1984
6248.25 1995
6249.00 2025
6249.75 1997
6250.49 1894
6251.24 1909
6251.98 1869
6252.73 1863
6253.48 1757
6254.22 1769
6254.97 1796
6255.72 1693
6256.46 1694
6257.21 1690
6257.95 1746
6258.70 1712
6259.45 1713
6260.19 1654
6260.94 1642
6261.69 1657
6262.43 1680
6263.18 1638
6263.93 1629
6264.68 1642
6265.42 1577
6266.17 1566
6266.92 1550
6267.66 1538
6268.41 1479
6269.16 1491
6269.91 1495
6270.65 1505
6271.40 1535
6272.15 1494
6272.89 1485
6273.64 1432
6274.39 1442
6275.14 1523
6275.88 1454
6276.63 1483
6277.38 1506
6278.13 1564
6278.88 1546
6279.62 1548
6280.37 1515
6281.12 1456
6281.87 1481
6282.62 1419
6283.36 1430
6284.11 1384
6284.86 1407
6285.61 1373
6286.36 1318
6287.10 1374
6287.85 1323
6288.60 1277
6289.35 1260
6290.10 1219
6290.85 1246
6291.59 1337
6292.34 1242
6293.09 1228
6293.84 1198
6294.59 1271
6295.34 1254
6296.09 1256
6296.84 1240
6297.58 1223
6298.33 1233
6299.08 1192
6299.83 1245
6300.58 1215
6301.33 1215
6302.08 1229
6302.83 1204
6303.58 1163
6304.33 1212
6305.08 1235
6305.83 1194
6306.58 1184
6307.32 1169
6308.07 1183
6308.82 1176
6309.57 1184
6310.32 1269
6311.07 1254
6311.82 1243
6312.57 1295
6313.32 1313
6314.07 1319
6314.82 1248
6315.57 1271
6316.32 1326
6317.07 1314
6317.82 1293
6318.57 1284
6319.32 1320
6320.07 1299
6320.82 1291
6321.57 1241
6322.32 1203
6323.07 1161
6323.82 1133
6324.58 1169
6325.33 1090
6326.08 1135
6326.83 1165
6327.58 1126
6328.33 1166
6329.08 1154
6329.83 1188
6330.58 1171
6331.33 1139
6332.08 1159
6332.83 1177
6333.58 1131
6334.34 1081
6335.09 1079
6335.84 1109
6336.59 1084
6337.34 1085
6338.09 1093
6338.84 1086
6339.59 1107
6340.35 1025
6341.10 1082
6341.85 1063
6342.60 1041
6343.35 1059
6344.10 1113
6344.86 1085
6345.61 1120
6346.36 1102
6347.11 1103
6347.86 1065
6348.62 1065
6349.37 1139
6350.12 1130
6350.87 1161
6351.62 1150
6352.38 1250
6353.13 1253
6353.88 1291
6354.63 1358
6355.38 1358
6356.14 1399
6356.89 1306
6357.64 1318
6358.39 1315
6359.15 1219
6359.90 1200
6360.65 1196
6361.40 1140
6362.16 1183
6362.91 1226
6363.66 1179
6364.42 1163
6365.17 1184
6365.92 1231
6366.67 1232
6367.43 1328
6368.18 1348
6368.93 1332
6369.69 1376
6370.44 1344
6371.19 1280
6371.95 1280
6372.70 1195
6373.45 1160
6374.21 1209
6374.96 1229
6375.71 1221
6376.47 1159
6377.22 1231
6377.98 1214
6378.73 1157
6379.48 1214
6380.24 1256
6380.99 1217
6381.74 1191
6382.50 1261
6383.25 1224
6384.01 1252
6384.76 1182
6385.51 1191
6386.27 1145
6387.02 1177
6387.78 1179
6388.53 1199
6389.29 1161
6390.04 1092
6390.79 1087
6391.55 1166
6392.30 1144
6393.06 1112
6393.81 1159
6394.57 1149
6395.32 1128
6396.08 1082
6396.83 1121
6397.59 1118
6398.34 1124
6399.10 1136
6399.85 1094
6400.61 1058
6401.36 1130
6402.12 1112
6402.87 1111
6403.63 1140
6404.38 1098
6405.14 1118
6405.89 1089
6406.65 1137
6407.40 1170
6408.16 1146
6408.91 1200
6409.67 1216
6410.43 1277
6411.18 1259
6411.94 1270
6412.69 1245
6413.45 1238
6414.20 1218
6414.96 1229
6415.72 1187
6416.47 1283
6417.23 1344
6417.98 1351
6418.74 1236
6419.50 1264
6420.25 1282
6421.01 1214
6421.77 1278
6422.52 1252
6423.28 1197
6424.03 1198
6424.79 1181
6425.55 1221
6426.30 1145
6427.06 1143
6427.82 1219
6428.57 1227
6429.33 1219
6430.09 1181
6430.84 1213
6431.60 1176
6432.36 1175
6433.11 1206
6433.87 1211
6434.63 1205
6435.39 1210
6436.14 1229
6436.90 1318
6437.66 1262
6438.41 1233
6439.17 1274
6439.93 1301
6440.69 1296
6441.44 1328
6442.20 1362
6442.96 1405
6443.72 1396
6444.47 1363
6445.23 1396
6445.99 1402
6446.75 1395
6447.50 1402
6448.26 1421
6449.02 1443
6449.78 1442
6450.54 1432
6451.29 1536
6452.05 1457
6452.81 1424
6453.57 1458
6454.33 1492
6455.08 1482
6455.84 1518
6456.60 1567
6457.36 1494
6458.12 1520
6458.88 1504
6459.64 1574
6460.39 1575
6461.15 1566
6461.91 1603
6462.67 1620
6463.43 1658
6464.19 1716
6464.95 1724
6465.70 1770
6466.46 1747
6467.22 1808
6467.98 1834
6468.74 1846
6469.50 1829
6470.26 1771
6471.02 1892
6471.78 1900
6472.54 1864
6473.30 1835
6474.05 1888
6474.81 1866
6475.57 1932
6476.33 1949
6477.09 1967
6477.85 1997
6478.61 2095
6479.37 2154
6480.13 2101
6480.89 2188
6481.65 2250
6482.41 2246
6483.17 2309
6483.93 2337
6484.69 2332
6485.45 2391
6486.21 2388
6486.97 2410
6487.73 2459
6488.49 2396
6489.25 2463
6490.01 2467
6490.77 2614
6491.53 2646
6492.29 2694
6493.05 2859
6493.81 2862
6494.57 2885
6495.33 2939
6496.10 3026
6496.86 3035
6497.62 3041
6498.38 2977
6499.14 2903
6499.90 2884
6500.66 2848
6501.42 2885
6502.18 2967
6502.94 3081
6503.70 3306
6504.47 3506
6505.23 3926
6505.99 4640
6506.75 5777
6507.51 7260
6508.27 9038
6509.03 10450
6509.79 11600
6510.56 12116
6511.32 11977
6512.08 11012
6512.84 9923
6513.60 8722
6514.36 7497
6515.13 6317
6515.89 5285
6516.65 4478
6517.41 3927
6518.17 3587
6518.94 3515
6519.70 3327
6520.46 3271
6521.22 3193
6521.98 3134
6522.75 3242
6523.51 3316
6524.27 3286
6525.03 3586
6525.79 3718
6526.56 4068
6527.32 4351
6528.08 4574
6528.84 4687
6529.61 4705
6530.37 4794
6531.13 4639
6531.90 4386
6532.66 4283
6533.42 4126
6534.18 4152
6534.95 4567
6535.71 5061
6536.47 5588
6537.24 6085
6538.00 6469
6538.76 6530
6539.53 6267
6540.29 5848
6541.05 5324
6541.82 4755
6542.58 4187
6543.34 3697
6544.11 3300
6544.87 3065
6545.63 2926
6546.40 2848
6547.16 2899
6547.92 2909
6548.69 2888
6549.45 2827
6550.21 2674
6550.98 2629
6551.74 2603
6552.51 2596
6553.27 2542
6554.03 2489
6554.80 2446
6555.56 2481
6556.33 2455
6557.09 2469
6557.85 2461
6558.62 2425
6559.38 2503
6560.15 2448
6560.91 2491
6561.68 2547
6562.44 2589
6563.21 2574
6563.97 2593
6564.74 2600
6565.50 2635
6566.26 2696
6567.03 2586
6567.79 2572
6568.56 2654
6569.32 2666
6570.09 2634
6570.85 2661
6571.62 2636
6572.38 2735
6573.15 2696
6573.91 2635
6574.68 2675
6575.44 2651
6576.21 2700
6576.98 2734
6577.74 2652
6578.51 2675
6579.27 2658
6580.04 2698
6580.80 2672
6581.57 2653
6582.33 2695
6583.10 2683
6583.87 2750
6584.63 2773
6585.40 2766
6586.16 2815
6586.93 2784
6587.70 2734
6588.46 2652
6589.23 2639
6589.99 2697
6590.76 2755
6591.53 2752
6592.29 2729
6593.06 2906
6593.82 3056
6594.59 3289
6595.36 3388
6596.12 3410
6596.89 3483
6597.66 3446
6598.42 3402
6599.19 3252
6599.96 3066
6600.72 2971
6601.49 2877
6602.26 2762
6603.02 2660
6603.79 2529
6604.56 2435
6605.33 2365
6606.09 2333
6606.86 2301
6607.63 2302
6608.39 2319
6609.16 2297
6609.93 2342
6610.70 2362
6611.46 2361
6612.23 2312
6613.00 2338
6613.77 2379
6614.53 2328
6615.30 2291
6616.07 2206
6616.84 2247
6617.60 2264
6618.37 2219
6619.14 2331
6619.91 2361
6620.68 2439
6621.44 2469
6622.21 2604
6622.98 2610
6623.75 2704
6624.52 2709
6625.28 2744
6626.05 2812
6626.82 2660
6627.59 2531
6628.36 2523
6629.13 2447
6629.89 2418
6630.66 2298
6631.43 2377
6632.20 2435
6632.97 2422
6633.74 2566
6634.51 2658
6635.27 2778
6636.04 2935
6636.81 3091
6637.58 3085
6638.35 3125
6639.12 3150
6639.89 3184
6640.66 3186
6641.43 3289
6642.19 3335
6642.96 3356
6643.73 3437
6644.50 3257
6645.27 3045
6646.04 2967
6646.81 2714
6647.58 2552
6648.35 2397
6649.12 2271
6649.89 2220
6650.66 2140
6651.43 2076
6652.20 2073
6652.97 2004
6653.74 1978
6654.51 2003
6655.28 2024
6656.05 1996
6656.82 1963
6657.59 2037
6658.36 1994
6659.13 1929
6659.90 1870
6660.67 1902
6661.44 1842
6662.21 1823
6662.98 1824
6663.75 1831
6664.52 1803
6665.29 1826
6666.06 1809
6666.83 1854
6667.60 1903
6668.37 1910
6669.14 1902
6669.91 1956
6670.68 2007
6671.46 2072
6672.23 2066
6673.00 2035
6673.77 2078
6674.54 2047
6675.31 2011
6676.08 1981
6676.85 1999
6677.62 1985
6678.40 2017
6679.17 1967
6679.94 2100
6680.71 2138
6681.48 2179
6682.25 2195
6683.02 2258
6683.80 2225
6684.57 2328
6685.34 2485
6686.11 2610
6686.88 2580
6687.65 2556
6688.43 2455
6689.20 2340
6689.97 2214
6690.74 2095
6691.51 2014
6692.29 1955
6693.06 1845
6693.83 1848
6694.60 1780
6695.37 1759
6696.15 1673
6696.92 1764
6697.69 1713
6698.46 1672
6699.24 1643
6700.01 1718
6700.78 1700
6701.55 1698
6702.33 1636
6703.10 1626
6703.87 1639
6704.64 1617
6705.42 1617
6706.19 1547
6706.96 1560
6707.74 1518
6708.51 1508
6709.28 1522
6710.06 1503
6710.83 1488
6711.60 1545
6712.37 1528
6713.15 1473
6713.92 1447
6714.69 1447
6715.47 1450
6716.24 1456
6717.01 1461
6717.79 1414
6718.56 1475
6719.34 1456
6720.11 1482
6720.88 1466
6721.66 1407
6722.43 1419
6723.20 1448
6723.98 1410
6724.75 1438
6725.53 1447
6726.30 1389
6727.07 1392
6727.85 1402
6728.62 1400
6729.40 1391
6730.17 1420
6730.95 1410
6731.72 1470
6732.49 1479
6733.27 1428
6734.04 1494
6734.82 1548
6735.59 1506
6736.37 1516
6737.14 1538
6737.92 1535
6738.69 1560
6739.47 1522
6740.24 1564
6741.01 1490
6741.79 1536
6742.56 1568
6743.34 1585
6744.11 1612
6744.89 1600
6745.67 1652
6746.44 1601
6747.22 1598
6747.99 1664
6748.77 1625
6749.54 1623
6750.32 1712
6751.09 1814
6751.87 1828
6752.64 1960
6753.42 2120
6754.19 2056
6754.97 2169
6755.75 2197
6756.52 2100
6757.30 1984
6758.07 1959
6758.85 1880
6759.63 1763
6760.40 1705
6761.18 1720
6761.95 1724
6762.73 1736
6763.51 1732
6764.28 1673
6765.06 1647
6765.83 1658
6766.61 1624
6767.39 1671
6768.16 1711
6768.94 1717
6769.72 1638
6770.49 1590
6771.27 1611
6772.05 1555
6772.82 1542
6773.60 1513
6774.38 1478
6775.15 1480
6775.93 1484
6776.71 1428
6777.48 1456
6778.26 1513
6779.04 1449
6779.82 1412
6780.59 1418
6781.37 1503
6782.15 1452
6782.92 1445
6783.70 1463
6784.48 1437
6785.26 1344
6786.03 1369
6786.81 1382
6787.59 1353
6788.37 1337
6789.14 1323
6789.92 1286
6790.70 1296
6791.48 1263
6792.25 1327
6793.03 1303
6793.81 1276
6794.59 1292
6795.37 1266
6796.14 1290
6796.92 1251
6797.70 1280
6798.48 1295
6799.26 1347
6800.04 1346
6800.81 1338
6801.59 1371
6802.37 1306
6803.15 1348
6803.93 1328
6804.71 1344
6805.48 1392
6806.26 1419
6807.04 1428
6807.82 1381
6808.60 1355
6809.38 1366
6810.16 1323
6810.94 1311
6811.71 1301
6812.49 1278
6813.27 1283
6814.05 1336
6814.83 1329
6815.61 1326
6816.39 1304
6817.17 1298
6817.95 1360
6818.73 1411
6819.51 1363
6820.29 1332
6821.07 1369
6821.84 1335
6822.62 1331
6823.40 1379
6824.18 1310
6824.96 1301
6825.74 1257
6826.52 1302
6827.30 1342
6828.08 1275
6828.86 1310
6829.64 1313
6830.42 1299
6831.20 1264
6831.98 1250
6832.76 1296
6833.54 1323
6834.32 1346
6835.10 1389
6835.88 1407
6836.66 1448
6837.44 1547
6838.22 1715
6839.01 1863
6839.79 2027
6840.57 2088
6841.35 2145
6842.13 2194
6842.91 2029
6843.69 1895
6844.47 1762
6845.25 1651
6846.03 1599
6846.81 1561
6847.59 1571
6848.37 1596
6849.16 1663
6849.94 1794
6850.72 2078
6851.50 2309
6852.28 2419
6853.06 2417
6853.84 2368
6854.62 2286
6855.41 2183
6856.19 2015
6856.97 1837
6857.75 1777
6858.53 1700
6859.31 1539
6860.10 1575
6860.88 1522
6861.66 1487
6862.44 1439
6863.22 1419
6864.00 1442
6864.79 1457
6865.57 1414
6866.35 1469
6867.13 1569
6867.91 1548
6868.70 1456
6869.48 1508
6870.26 1508
6871.04 1532
6871.83 1441
6872.61 1423
6873.39 1459
6874.17 1536
6874.96 1534
6875.74 1568
6876.52 1567
6877.30 1614
6878.09 1682
6878.87 1710
6879.65 1803
6880.43 1853
6881.22 2022
6882.00 2201
6882.78 2344
6883.57 2469
6884.35 2533
6885.13 2509
6885.92 2480
6886.70 2463
6887.48 2470
6888.27 2666
6889.05 2711
6889.83 2852
6890.62 2823
6891.40 2766
6892.18 2699
6892.97 2537
6893.75 2377
6894.53 2211
6895.32 2020
6896.10 1932
6896.88 1925
6897.67 1871
6898.45 1912
6899.24 1808
6900.02 1791
6900.80 1836
6901.59 1811
6902.37 1859
6903.16 1894
6903.94 1796
6904.73 1773
6905.51 1873
6906.29 1805
6907.08 1788
6907.86 1737
6908.65 1777
6909.43 1734
6910.22 1756
6911.00 1735
6911.79 1744
6912.57 1702
6913.35 1653
6914.14 1641
6914.92 1585
6915.71 1572
6916.49 1632
6917.28 1611
6918.06 1623
6918.85 1665
6919.63 1610
6920.42 1620
6921.20 1606
6921.99 1646
6922.78 1577
6923.56 1619
6924.35 1657
6925.13 1693
6925.92 1738
6926.70 1720
6927.49 1763
6928.27 1783
6929.06 1875
6929.84 1822
6930.63 1785
6931.42 1727
6932.20 1761
6932.99 1738
6933.77 1758
6934.56 1744
6935.35 1777
6936.13 1776
6936.92 1861
6937.70 1868
6938.49 1916
6939.28 1997
6940.06 2049
6940.85 2204
6941.63 2391
6942.42 2471
6943.21 2613
6943.99 2739
6944.78 2757
6945.57 2826
6946.35 2789
6947.14 2828
6947.93 2821
6948.71 2904
6949.50 2865
6950.29 2869
6951.07 2806
6951.86 2718
6952.65 2644
6953.44 2533
6954.22 2478
6955.01 2515
6955.80 2431
6956.58 2393
6957.37 2427
6958.16 2413
6958.95 2423
6959.73 2384
6960.52 2406
6961.31 2497
6962.09 2434
6962.88 2385
6963.67 2478
6964.46 2617
6965.25 2600
6966.03 2681
6966.82 2766
6967.61 2952
6968.40 3058
6969.18 3237
6969.97 3304
6970.76 3389
6971.55 3580
6972.34 3581
6973.12 3591
6973.91 3576
6974.70 3493
6975.49 3526
6976.28 3508
6977.07 3440
6977.85 3410
6978.64 3476
6979.43 3610
6980.22 3872
6981.01 4283
6981.80 4825
6982.59 5525
6983.37 6617
6984.16 8040
6984.95 9890
6985.74 12082
6986.53 13832
6987.32 14816
6988.11 15072
6988.90 14381
6989.69 13207
6990.47 11667
6991.26 9842
6992.05 8110
6992.84 6536
6993.63 5374
6994.42 4513
6995.21 3693
6996.00 3246
6996.79 2932
6997.58 2723
6998.37 2549
6999.16 2402
6999.95 2346
7000.74 2319
7001.53 2194
7002.32 2201
7003.11 2187
7003.90 2182
7004.69 2092
7005.48 2029
7006.27 1890
7007.06 1805
7007.85 1738
7008.64 1673
7009.43 1681
7010.22 1717
7011.01 1738
7011.80 1848
7012.59 1891
7013.38 2003
7014.17 2111
7014.96 2108
7015.75 2128
7016.54 2072
7017.33 2089
7018.12 2048
7018.91 1955
7019.70 2004
7020.49 2000
7021.28 1960
7022.07 2038
7022.87 2069
7023.66 2104
7024.45 2172
7025.24 2271
7026.03 2302
7026.82 2299
7027.61 2237
7028.40 2211
7029.19 2170
7029.99 2241
7030.78 2177
7031.57 2066
7032.36 2053
7033.15 2065
7033.94 1971
7034.74 1968
7035.53 1979
7036.32 2074
7037.11 2172
7037.90 2252
7038.69 2269
7039.49 2233
7040.28 2257
7041.07 2166
7041.86 2118
7042.65 2141
7043.45 2132
7044.24 2119
7045.03 2103
7045.82 2152
7046.61 2129
7047.41 2150
7048.20 2230
7048.99 2321
7049.78 2508
7050.58 2590
7051.37 2695
7052.16 2848
7052.95 2786
7053.75 2632
7054.54 2491
7055.33 2365
7056.13 2207
7056.92 2137
7057.71 2103
7058.50 2038
7059.30 2025
7060.09 2104
7060.88 2044
7061.68 2013
7062.47 2000
7063.26 1934
7064.06 1922
7064.85 1868
7065.64 1841
7066.44 1800
7067.23 1814
7068.02 1754
7068.82 1680
7069.61 1686
7070.40 1598
7071.20 1624
7071.99 1602
7072.78 1583
7073.58 1548
7074.37 1545
7075.17 1564
7075.96 1497
7076.75 1459
7077.55 1477
7078.34 1436
7079.14 1424
7079.93 1375
7080.72 1375
7081.52 1458
7082.31 1451
7083.11 1449
7083.90 1391
7084.70 1400
7085.49 1443
7086.28 1478
7087.08 1448
7087.87 1492
7088.67 1457
7089.46 1526
7090.26 1522
7091.05 1563
7091.85 1407
7092.64 1389
7093.44 1406
7094.23 1305
7095.03 1295
7095.82 1275
7096.62 1219
7097.41 1170
7098.21 1226
7099.00 1179
7099.80 1167
7100.59 1144
7101.39 1181
7102.18 1168
7102.98 1247
7103.77 1201
7104.57 1156
7105.37 1134
7106.16 1134
7106.96 1141
7107.75 1092
7108.55 1058
7109.34 1028
7110.14 1086
7110.94 1085
7111.73 1082
7112.53 1074
7113.32 1073
7114.12 1085
7114.92 1098
7115.71 1069
7116.51 1076
7117.30 1090
7118.10 1083
7118.90 1099
7119.69 1083
7120.49 1075
7121.29 1060
7122.08 1062
7122.88 1031
7123.68 1048
7124.47 1000
7125.27 1055
7126.07 1033
7126.86 1057
7127.66 1011
7128.46 1027
7129.25 1091
7130.05 1101
7130.85 1184
7131.64 1119
7132.44 1104
7133.24 1124
7134.04 1140
7134.83 1116
7135.63 1115
7136.43 1054
7137.23 1012
7138.02 1035
7138.82 997
7139.62 972
7140.42 958
7141.21 996
7142.01 1002
7142.81 949
7143.61 934
7144.40 922
7145.20 931
7146.00 946
7146.80 920
7147.59 928
7148.39 896
7149.19 910
7149.99 910
7150.79 916
7151.59 853
7152.38 942
7153.18 947
7153.98 874
7154.78 944
7155.58 923
7156.38 975
7157.17 978
7157.97 967
7158.77 973
7159.57 979
7160.37 942
7161.17 981
7161.97 931
7162.76 878
7163.56 881
7164.36 869
7165.16 885
7165.96 897
7166.76 873
7167.56 905
7168.36 872
7169.16 908
7169.96 887
7170.75 851
7171.55 855
7172.35 848
7173.15 869
7173.95 801
7174.75 822
7175.55 805
7176.35 837
7177.15 855
7177.95 829
7178.75 858
7179.55 849
7180.35 818
7181.15 798
7181.95 822
7182.75 876
7183.55 858
7184.35 832
7185.15 851
7185.95 875
7186.75 861
7187.55 863
7188.35 870
7189.15 820
7189.95 800
7190.75 820
7191.55 868
7192.35 833
7193.15 828
7193.95 819
7194.75 814
7195.55 755
7196.35 771
7197.15 793
7197.95 772
7198.76 754
7199.56 816
7200.36 813
7201.16 806
7201.96 831
7202.76 847
7203.56 871
7204.36 830
7205.16 881
7205.96 872
7206.77 810
7207.57 795
7208.37 828
7209.17 853
7209.97 841
7210.77 865
7211.57 861
7212.38 847
7213.18 839
7213.98 824
7214.78 850
7215.58 873
7216.38 846
7217.19 841
7217.99 858
7218.79 898
7219.59 925
7220.39 858
7221.20 895
7222.00 933
7222.80 903
7223.60 842
7224.40 867
7225.21 867
7226.01 874
7226.81 892
7227.61 851
7228.42 837
7229.22 866
7230.02 907
7230.82 860
7231.63 857
7232.43 823
7233.23 914
7234.03 920
7234.84 977
7235.64 998
7236.44 1044
7237.25 1026
7238.05 1078
7238.85 1100
7239.65 1092
7240.46 1091
7241.26 1019
7242.06 998
7242.87 975
7243.67 963
7244.47 937
7245.28 953
7246.08 912
7246.88 900
7247.69 870
7248.49 869
7249.30 859
7250.10 872
7250.90 870
7251.71 890
7252.51 947
7253.31 879
7254.12 881
7254.92 904
7255.73 917
7256.53 910
7257.33 948
7258.14 911
7258.94 911
7259.75 892
7260.55 882
7261.35 866
7262.16 867
7262.96 904
7263.77 885
7264.57 883
7265.38 880
7266.18 890
7266.99 848
7267.79 898
7268.59 930
7269.40 918
7270.20 924
7271.01 939
7271.81 964
7272.62 944
7273.42 943
7274.23 906
7275.03 923
7275.84 916
7276.64 954
7277.45 938
7278.25 934
7279.06 969
7279.86 964
7280.67 1040
7281.48 1079
7282.28 1103
7283.09 1211
7283.89 1302
7284.70 1419
7285.50 1444
7286.31 1535
7287.11 1560
7287.92 1478
7288.73 1428
7289.53 1331
7290.34 1278
7291.14 1203
7291.95 1141
7292.76 1064
7293.56 1055
7294.37 1086
7295.17 1073
7295.98 1043
7296.79 1022
7297.59 1074
7298.40 1067
7299.21 1059
7300.01 1046
7300.82 1152
7301.62 1148
7302.43 1099
7303.24 1130
7304.04 1120
7304.85 1126
7305.66 1133
7306.46 1119
7307.27 1097
7308.08 1177
7308.89 1182
7309.69 1217
7310.50 1224
7311.31 1263
7312.11 1286
7312.92 1276
7313.73 1359
7314.53 1342
7315.34 1387
7316.15 1392
7316.96 1450
7317.76 1656
7318.57 1887
7319.38 2093
7320.19 2276
7320.99 2349
7321.80 2315
7322.61 2284
7323.42 2118
7324.22 1975
7325.03 1740
7325.84 1641
7326.65 1520
7327.46 1442
7328.26 1297
7329.07 1275
7329.88 1234
7330.69 1260
7331.50 1245
7332.30 1161
7333.11 1187
7333.92 1235
7334.73 1238
7335.54 1258
7336.35 1228
7337.15 1196
7337.96 1233
7338.77 1234
7339.58 1292
7340.39 1305
7341.20 1334
7342.01 1290
7342.82 1283
7343.62 1250
7344.43 1225
7345.24 1214
7346.05 1137
7346.86 1068
7347.67 1075
7348.48 1024
7349.29 1033
7350.10 1050
7350.91 1002
7351.71 1017
7352.52 998
7353.33 1007
7354.14 971
7354.95 969
7355.76 964
7356.57 1004
7357.38 1008
7358.19 1037
7359.00 1048
7359.81 1078
7360.62 1116
7361.43 1133
7362.24 1154
7363.05 1085
7363.86 1070
7364.67 1088
7365.48 1080
7366.29 1030
7367.10 1080
7367.91 1069
7368.72 1044
7369.53 946
7370.34 914
7371.15 974
7371.96 932
7372.77 946
7373.58 932
7374.39 917
7375.20 906
7376.01 901
7376.82 982
7377.63 963
7378.45 987
7379.26 1019
7380.07 1008
7380.88 1088
7381.69 1119
7382.50 1151
7383.31 1114
7384.12 1161
7384.93 1097
7385.74 1132
7386.56 1109
7387.37 970
7388.18 920
7388.99 940
7389.80 929
7390.61 893
7391.42 908
7392.24 924
7393.05 854
7393.86 856
7394.67 828
7395.48 845
7396.29 865
7397.10 830
7397.92 814
7398.73 864
7399.54 860
7400.35 847
7401.16 819
7401.98 877
7402.79 870
7403.60 882
7404.41 908
7405.23 856
7406.04 833
7406.85 810
7407.66 840
7408.47 815
7409.29 822
7410.10 821
7410.91 781
7411.72 737
7412.54 800
7413.35 772
7414.16 773
7414.98 794
7415.79 773
7416.60 770
7417.41 787
7418.23 741
7419.04 743
7419.85 730
7420.67 727
7421.48 731
7422.29 735
7423.11 704
7423.92 721
7424.73 744
7425.54 740
7426.36 710
7427.17 706
7427.99 708
7428.80 744
7429.61 751
7430.43 738
7431.24 739
7432.05 774
7432.87 733
7433.68 711
7434.49 689
7435.31 703
7436.12 722
7436.94 734
7437.75 736
7438.56 698
7439.38 699
7440.19 709
7441.01 708
7441.82 718
7442.64 720
7443.45 727
7444.26 678
7445.08 671
7445.89 695
7446.71 711
7447.52 721
7448.34 661
7449.15 718
7449.97 720
7450.78 730
7451.59 695
7452.41 715
7453.22 715
7454.04 682
7454.85 710
7455.67 728
7456.48 728
7457.30 705
7458.11 726
7458.93 705
7459.74 691
7460.56 741
7461.38 715
7462.19 689
7463.01 689
7463.82 724
7464.64 732
7465.45 708
7466.27 724
7467.08 722
7467.90 708
7468.72 683
7469.53 701
7470.35 718
7471.16 740
7471.98 743
7472.79 719
7473.61 796
7474.43 764
7475.24 749
7476.06 707
7476.87 744
7477.69 696
7478.51 741
7479.32 771
7480.14 749
7480.96 723
7481.77 741
7482.59 749
7483.41 732
7484.22 725
7485.04 707
7485.85 726
7486.67 725
7487.49 692
7488.31 704
7489.12 720
7489.94 713
7490.76 707
7491.57 672
7492.39 740
7493.21 725
7494.02 731
7494.84 727
7495.66 737
7496.48 762
7497.29 757
7498.11 732
7498.93 691
7499.74 721
7500.56 706
7501.38 757
7502.20 766
7503.01 722
7503.83 697
7504.65 722
7505.47 742
7506.29 702
7507.10 746
7507.92 737
7508.74 755
7509.56 748
7510.37 717
7511.19 733
7512.01 727
7512.83 751
7513.65 771
7514.47 743
7515.28 710
7516.10 765
7516.92 730
7517.74 731
7518.56 747
7519.38 762
7520.19 727
7521.01 764
7521.83 762
7522.65 745
7523.47 718
7524.29 730
7525.11 723
7525.92 752
7526.74 773
7527.56 779
7528.38 753
7529.20 760
7530.02 781
7530.84 817
7531.66 802
7532.48 766
7533.30 775
7534.12 786
7534.93 780
7535.75 776
7536.57 763
7537.39 781
7538.21 810
7539.03 786
7539.85 766
7540.67 784
7541.49 755
7542.31 795
7543.13 785
7543.95 786
7544.77 792
7545.59 821
7546.41 805
7547.23 852
7548.05 802
7548.87 829
7549.69 810
7550.51 823
7551.33 785
7552.15 787
7552.97 803
7553.79 839
7554.61 793
7555.43 778
7556.25 820
7557.07 810
7557.89 806
7558.71 837
7559.53 842
7560.36 847
7561.18 864
7562.00 885
7562.82 895
7563.64 868
7564.46 847
7565.28 866
7566.10 854
7566.92 860
7567.74 799
7568.56 852
7569.39 896
7570.21 885
7571.03 869
7571.85 869
7572.67 888
7573.49 874
7574.31 913
7575.14 926
7575.96 983
7576.78 955
7577.60 898
7578.42 921
7579.24 912
7580.06 878
7580.89 952
7581.71 906
7582.53 901
7583.35 929
7584.17 978
7585.00 953
7585.82 990
7586.64 1007
7587.46 1015
7588.29 1053
7589.11 1026
7589.93 1026
7590.75 1051
7591.57 1014
7592.40 1028
7593.22 1087
7594.04 1062
7594.86 1079
7595.69 1136
7596.51 1134
7597.33 1130
7598.15 1193
7598.98 1193
7599.80 1170
7600.62 1175
7601.45 1119
7602.27 1165
7603.09 1276
7603.92 1316
7604.74 1340
7605.56 1377
7606.38 1358
7607.21 1397
7608.03 1413
7608.85 1366
7609.68 1389
7610.50 1333
7611.32 1294
7612.15 1314
7612.97 1283
7613.80 1258
7614.62 1277
7615.44 1235
7616.27 1383
7617.09 1408
7617.91 1543
7618.74 1642
7619.56 1658
7620.39 1634
7621.21 1617
7622.03 1625
7622.86 1548
7623.68 1480
7624.51 1516
7625.33 1458
7626.15 1423
7626.98 1491
7627.80 1437
7628.63 1408
7629.45 1445
7630.28 1497
7631.10 1520
7631.93 1475
7632.75 1592
7633.58 1590
7634.40 1556
7635.22 1556
7636.05 1428
7636.87 1415
7637.70 1338
7638.52 1216
7639.35 1152
7640.17 1142
7641.00 1131
7641.82 1054
7642.65 1040
7643.47 1084
7644.30 1120
7645.13 1169
7645.95 1172
7646.78 1195
7647.60 1226
7648.43 1233
7649.25 1235
7650.08 1223
7650.90 1150
7651.73 1160
7652.55 1107
7653.38 1077
7654.21 1029
7655.03 1006
7655.86 1026
7656.68 971
7657.51 956
7658.34 970
7659.16 914
7659.99 890
7660.81 919
7661.64 906
7662.47 908
7663.29 907
7664.12 882
7664.95 906
7665.77 894
7666.60 923
7667.42 970
7668.25 932
7669.08 949
7669.90 953
7670.73 895
7671.56 885
7672.38 887
7673.21 884
7674.04 928
7674.87 965
7675.69 892
7676.52 925
7677.35 896
7678.17 923
7679.00 890
7679.83 971
7680.65 974
7681.48 994
7682.31 999
7683.14 1047
7683.96 1131
7684.79 1177
7685.62 1260
7686.45 1307
7687.27 1251
7688.10 1254
7688.93 1169
7689.76 1106
7690.58 1084
7691.41 1011
7692.24 1016
7693.07 1008
7693.90 1040
7694.72 1019
7695.55 1077
7696.38 1024
7697.21 1064
7698.04 1108
7698.86 1198
7699.69 1238
7700.52 1269
7701.35 1228
7702.18 1207
7703.01 1093
7703.83 1053
7704.66 1052
7705.49 1029
7706.32 950
7707.15 910
7707.98 911
7708.81 884
7709.63 884
7710.46 920
7711.29 905
7712.12 939
7712.95 895
7713.78 888
7714.61 855
7715.44 847
7716.27 835
7717.10 839
7717.93 841
7718.75 845
7719.58 880
7720.41 854
7721.24 806
7722.07 758
7722.90 796
7723.73 814
7724.56 804
7725.39 822
7726.22 839
7727.05 874
7727.88 851
7728.71 846
7729.54 880
7730.37 851
7731.20 858
7732.03 852
7732.86 848
7733.69 817
7734.52 802
7735.35 802
7736.18 820
7737.01 795
7737.84 789
7738.67 762
7739.50 754
7740.33 745
7741.16 774
7741.99 753
7742.82 746
7743.65 797
7744.48 813
7745.31 812
7746.14 818
7746.98 849
7747.81 927
7748.64 979
7749.47 1010
7750.30 1024
7751.13 1010
7751.96 1012
7752.79 940
7753.62 898
7754.45 851
7755.29 779
7756.12 732
7756.95 783
7757.78 763
7758.61 754
7759.44 777
7760.27 753
7761.11 771
7761.94 717
7762.77 711
7763.60 726
7764.43 746
7765.26 703
7766.10 695
7766.93 728
7767.76 729
7768.59 750
7769.42 726
7770.26 738
7771.09 739
7771.92 723
7772.75 743
7773.58 722
7774.42 709
7775.25 720
7776.08 758
7776.91 764
7777.75 744
7778.58 782
7779.41 713
7780.24 706
7781.08 736
7781.91 778
7782.74 802
7783.57 739
7784.41 727
7785.24 748
7786.07 765
7786.91 756
7787.74 753
7788.57 772
7789.40 774
7790.24 822
7791.07 801
7791.90 738
7792.74 757
7793.57 812
7794.40 795
7795.24 735
7796.07 784
7796.90 733
7797.74 765
7798.57 785
7799.40 812
7800.24 822
7801.07 822
7801.91 873
7802.74 868
7803.57 882
7804.41 858
7805.24 908
7806.07 898
7806.91 930
7807.74 898
7808.58 878
7809.41 882
7810.25 900
7811.08 931
7811.91 904
7812.75 958
7813.58 1005
7814.42 1038
7815.25 1088
7816.09 1013
7816.92 1078
7817.75 1116
7818.59 1058
7819.42 1070
7820.26 1067
7821.09 1090
7821.93 1139
7822.76 1176
7823.60 1231
7824.43 1232
7825.27 1237
7826.10 1209
7826.94 1190
7827.77 1135
7828.61 1143
7829.44 1075
7830.28 1077
7831.11 1047
7831.95 1056
7832.78 1050
7833.62 1096
7834.46 1154
7835.29 1194
7836.13 1222
7836.96 1165
7837.80 1159
7838.63 1107
7839.47 1071
7840.31 1001
7841.14 1008
7841.98 976
7842.81 1004
7843.65 965
7844.48 951
7845.32 906
7846.16 913
7846.99 891
7847.83 863
7848.67 812
7849.50 855
7850.34 835
7851.17 844
7852.01 856
7852.85 879
7853.68 874
7854.52 863
7855.36 863
7856.19 891
7857.03 895
7857.87 893
7858.70 899
7859.54 886
7860.38 900
7861.21 938
7862.05 961
7862.89 974
7863.72 882
7864.56 894
7865.40 882
7866.24 894
7867.07 883
7867.91 905
7868.75 875
7869.59 904
7870.42 946
7871.26 913
7872.10 961
7872.94 961
7873.77 971
7874.61 1037
7875.45 1016
7876.29 1047
7877.12 1118
7877.96 1198
7878.80 1259
7879.64 1327
7880.47 1360
7881.31 1313
7882.15 1295
7882.99 1237
7883.83 1224
7884.66 1110
7885.50 1093
7886.34 1064
7887.18 1053
7888.02 1013
7888.86 996
7889.69 993
7890.53 1058
7891.37 1052
7892.21 1055
7893.05 1164
7893.89 1112
7894.73 1132
7895.56 1100
7896.40 1063
7897.24 1010
7898.08 965
7898.92 932
7899.76 916
7900.60 901
7901.44 877
7902.28 891
7903.12 902
7903.95 884
7904.79 869
7905.63 848
7906.47 863
7907.31 846
7908.15 830
7908.99 863
7909.83 839
7910.67 882
7911.51 878
7912.35 843
7913.19 819
7914.03 867
7914.87 850
7915.71 887
7916.55 955
7917.39 975
7918.23 946
7919.07 985
7919.91 1004
7920.75 1055
7921.59 1013
7922.43 971
7923.27 962
7924.11 879
7924.95 900
7925.79 850
7926.63 781
7927.47 812
7928.31 769
7929.15 773
7929.99 791
7930.83 805
7931.67 810
7932.51 755
7933.35 772
7934.19 818
7935.04 794
7935.88 822
7936.72 751
7937.56 775
7938.40 790
7939.24 827
7940.08 858
7940.92 820
7941.76 780
7942.60 789
7943.45 822
7944.29 862
7945.13 897
7945.97 873
7946.81 868
7947.65 845
7948.49 884
7949.34 896
7950.18 925
7951.02 925
7951.86 943
7952.70 913
7953.54 963
7954.39 960
7955.23 1028
7956.07 1108
7956.91 1102
7957.75 1153
7958.60 1069
7959.44 1061
7960.28 1070
7961.12 1112
7961.96 1097
7962.81 1081
7963.65 1025
7964.49 1053
7965.33 1099
7966.18 1155
7967.02 1197
7967.86 1382
7968.70 1467
7969.55 1536
7970.39 1524
7971.23 1455
7972.08 1353
7972.92 1226
7973.76 1143
7974.60 1008
7975.45 938
7976.29 913
7977.13 960
7977.98 940
7978.82 865
7979.66 826
7980.51 837
7981.35 831
7982.19 838
7983.04 845
7983.88 858
7984.72 854
7985.57 827
7986.41 839
7987.25 806
7988.10 786
7988.94 759
7989.78 769
7990.63 747
7991.47 737
7992.32 726
7993.16 703
7994.00 701
7994.85 696
7995.69 698
7996.54 700
7997.38 763
7998.22 690
7999.07 656
7999.91 647
8000.76 725
8001.60 688
8002.45 655
8003.29 661
8004.13 654
8004.98 636
8005.82 659
8006.67 632
8007.51 607
8008.36 626
8009.20 673
8010.05 665
8010.89 653
8011.74 581
8012.58 606
8013.43 606
8014.27 603
8015.12 568
8015.96 587
8016.81 627
8017.65 573
8018.50 595
8019.34 596
8020.19 592
8021.03 624
8021.88 610
8022.72 609
8023.57 623
8024.41 595
8025.26 587
8026.11 623
8026.95 610
8027.80 581
8028.64 563
8029.49 590
8030.33 552
8031.18 604
8032.03 586
8032.87 617
8033.72 623
8034.56 559
8035.41 564
8036.26 582
8037.10 567
8037.95 602
8038.80 587
8039.64 602
8040.49 622
8041.34 618
8042.18 606
8043.03 619
8043.87 607
8044.72 603
8045.57 591
8046.41 585
8047.26 572
8048.11 578
8048.96 579
8049.80 574
8050.65 548
8051.50 559
8052.34 570
8053.19 571
8054.04 611
8054.88 571
8055.73 527
8056.58 549
8057.43 561
8058.27 516
8059.12 565
8059.97 560
8060.82 555
8061.66 522
8062.51 499
8063.36 531
8064.21 565
8065.05 566
8065.90 559
8066.75 540
8067.60 541
8068.44 555
8069.29 524
8070.14 504
8070.99 534
8071.84 533
8072.68 548
8073.53 561
8074.38 557
8075.23 537
8076.08 524
8076.93 531
8077.77 522
8078.62 532
8079.47 527
8080.32 504
8081.17 498
8082.02 527
8082.87 554
8083.71 534
8084.56 525
8085.41 496
8086.26 533
8087.11 562
8087.96 596
8088.81 558
8089.66 571
8090.51 565
8091.35 537
8092.20 546
8093.05 530
8093.90 496
8094.75 502
8095.60 532
8096.45 562
8097.30 549
8098.15 522
8099.00 543
8099.85 590
8100.70 557
8101.55 538
8102.40 570
8103.25 581
8104.10 539
8104.95 536
8105.80 577
8106.65 572
8107.50 543
8108.35 613
8109.20 588
8110.05 573
8110.90 551
8111.75 550
8112.60 545
8113.45 527
8114.30 565
8115.15 531
8116.00 531
8116.85 529
8117.70 542
8118.55 553
8119.40 552
8120.25 548
8121.10 527
8121.95 574
8122.80 560
8123.65 541
8124.50 554
8125.35 578
8126.20 597
8127.06 568
8127.91 556
8128.76 559
8129.61 537
8130.46 521
8131.31 567
8132.16 573
8133.01 581
8133.86 579
8134.72 581
8135.57 585
8136.42 600
8137.27 591
8138.12 573
8138.97 556
8139.83 566
8140.68 606
8141.53 639
8142.38 582
8143.23 605
8144.08 615
8144.94 576
8145.79 564
8146.64 599
8147.49 583
8148.34 581
8149.20 576
8150.05 619
8150.90 589
8151.75 588
8152.60 598
8153.46 582
8154.31 642
8155.16 651
8156.01 631
8156.87 684
8157.72 722
8158.57 624
8159.42 651
8160.28 657
8161.13 624
8161.98 591
8162.84 596
8163.69 616
8164.54 590
8165.39 545
8166.25 525
8167.10 578
8167.95 584
8168.81 571
8169.66 545
8170.51 561
8171.37 527
8172.22 532
8173.07 503
8173.93 507
8174.78 548
8175.63 546
8176.49 532
8177.34 527
8178.19 516
8179.05 476
8179.90 510
8180.76 498
8181.61 533
8182.46 498
8183.32 532
8184.17 447
8185.02 498
8185.88 489
8186.73 497
8187.59 496
8188.44 489
8189.30 533
8190.15 507
8191.00 515
8191.86 484
8192.71 498
8193.57 480
8194.42 511
8195.28 512
8196.13 522
8196.99 491
8197.84 529
8198.69 465
8199.55 490
8200.40 479
8201.26 511
8202.11 483
8202.97 520
8203.82 510
8204.68 480
8205.53 515
8206.39 507
8207.24 479
8208.10 466
8208.95 512
8209.81 516
8210.67 546
8211.52 480
8212.38 494
8213.23 501
8214.09 506
8214.94 508
8215.80 472
8216.65 524
8217.51 542
8218.37 518
8219.22 527
8220.08 506
8220.93 521
8221.79 535
8222.64 502
8223.50 532
8224.36 522
8225.21 494
8226.07 456
8226.92 503
8227.78 466
8228.64 504
8229.49 531
8230.35 552
8231.21 503
8232.06 485
8232.92 474
8233.78 495
8234.63 505
8235.49 491
8236.35 558
8237.20 515
8238.06 515
8238.92 494
8239.77 491
8240.63 489
8241.49 493
8242.34 450
8243.20 487
8244.06 533
8244.91 464
8245.77 483
8246.63 498
8247.49 483
8248.34 469
8249.20 499
8250.06 478
8250.92 483
8251.77 492
8252.63 500
8253.49 502
8254.35 494
8255.20 506
8256.06 517
8256.92 507
8257.78 541
8258.63 561
8259.49 546
8260.35 518
8261.21 511
8262.07 498
8262.92 517
8263.78 538
8264.64 518
8265.50 541
8266.36 535
8267.22 508
8268.07 525
8268.93 550
8269.79 542
8270.65 538
8271.51 573
8272.37 587
8273.22 587
8274.08 549
8274.94 540
8275.80 557
8276.66 580
8277.52 594
8278.38 598
8279.24 622
8280.09 646
8280.95 698
8281.81 731
8282.67 708
8283.53 703
8284.39 614
8285.25 634
8286.11 597
8286.97 614
8287.83 571
8288.69 577
8289.55 600
8290.41 607
8291.26 607
8292.12 606
8292.98 667
8293.84 662
8294.70 703
8295.56 718
8296.42 716
8297.28 626
8298.14 627
8299.00 641
8299.86 647
8300.72 622
8301.58 593
8302.44 553
8303.30 554
8304.16 537
8305.02 534
8305.88 540
8306.74 515
8307.60 531
8308.46 519
8309.33 545
8310.19 544
8311.05 526
8311.91 516
8312.77 530
8313.63 518
8314.49 509
8315.35 536
8316.21 524
8317.07 508
8317.93 511
8318.79 549
8319.65 519
8320.52 538
8321.38 517
8322.24 517
8323.10 525
8323.96 544
8324.82 494
8325.68 501
8326.54 498
8327.41 506
8328.27 504
8329.13 524
8329.99 536
8330.85 529
8331.71 511
8332.57 521
8333.44 523
8334.30 531
8335.16 526
8336.02 571
8336.88 526
8337.75 513
8338.61 507
8339.47 494
8340.33 542
8341.19 538
8342.06 529
8342.92 546
8343.78 549
8344.64 546
8345.50 526
8346.37 592
8347.23 510
8348.09 513
8348.95 521
8349.82 598
8350.68 579
8351.54 557
8352.40 531
8353.27 548
8354.13 577
8354.99 550
8355.86 584
8356.72 555
8357.58 512
8358.45 504
8359.31 585
8360.17 547
8361.03 563
8361.90 553
8362.76 565
8363.62 543
8364.49 541
8365.35 536
8366.21 547
8367.08 559
8367.94 558
8368.80 554
8369.67 542
8370.53 588
8371.40 551
8372.26 559
8373.12 566
8373.99 557
8374.85 548
8375.71 578
8376.58 545
8377.44 580
8378.31 559
8379.17 589
8380.03 559
8380.90 590
8381.76 582
8382.63 581
8383.49 587
8384.36 582
8385.22 586
8386.08 610
8386.95 606
8387.81 594
8388.68 598
8389.54 573
8390.41 586
8391.27 594
8392.14 581
8393.00 574
8393.87 590
8394.73 586
8395.60 636
8396.46 606
8397.33 583
8398.19 610
8399.06 625
8399.92 648
8400.79 620
8401.65 626
8402.52 617
8403.38 614
8404.25 603
8405.11 597
8405.98 618
8406.84 637
8407.71 630
8408.58 617
8409.44 636
8410.31 637
8411.17 665
8412.04 650
8412.90 683
8413.77 655
8414.64 697
8415.50 673
8416.37 688
8417.23 662
8418.10 639
8418.97 676
8419.83 683
8420.70 651
8421.56 657
8422.43 661
8423.30 684
8424.16 748
8425.03 705
8425.90 704
8426.76 745
8427.63 779
8428.50 748
8429.36 785
8430.23 766
8431.10 778
8431.96 785
8432.83 782
8433.70 798
8434.56 805
8435.43 822
8436.30 776
8437.16 876
8438.03 860
8438.90 914
8439.77 920
8440.63 943
8441.50 966
8442.37 962
8443.24 990
8444.10 1105
8444.97 1030
8445.84 1081
8446.71 1098
8447.57 1091
8448.44 1077
8449.31 1091
8450.18 1095
8451.04 1085
8451.91 1125
8452.78 1114
8453.65 1193
8454.52 1282
8455.38 1451
8456.25 1638
8457.12 1762
8457.99 1917
8458.86 1906
8459.72 1828
8460.59 1720
8461.46 1604
8462.33 1491
8463.20 1363
8464.07 1239
8464.93 1138
8465.80 1053
8466.67 1014
8467.54 954
8468.41 994
8469.28 1015
8470.15 985
8471.02 953
8471.88 980
8472.75 944
8473.62 963
8474.49 923
8475.36 936
8476.23 960
8477.10 942
8477.97 910
8478.84 910
8479.71 1001
8480.58 980
8481.44 1032
8482.31 1035
8483.18 1087
8484.05 1012
8484.92 1079
8485.79 1046
8486.66 1055
8487.53 1017
8488.40 977
8489.27 992
8490.14 979
8491.01 969
8491.88 954
8492.75 972
8493.62 972
8494.49 981
8495.36 1032
8496.23 1045
8497.10 985
8497.97 962
8498.84 1006
8499.71 1000
8500.58 985
8501.45 958
8502.32 979
8503.19 1027
8504.06 1039
8504.93 1030
8505.80 1041
8506.67 1008
8507.55 1038
8508.42 1123
8509.29 1102
8510.16 1059
8511.03 1098
8511.90 1113
8512.77 1092
8513.64 1112
8514.51 1099
8515.38 1096
8516.25 1164
8517.13 1162
8518.00 1165
8518.87 1125
8519.74 1133
8520.61 1137
8521.48 1184
8522.35 1222
8523.23 1233
8524.10 1313
8524.97 1386
8525.84 1437
8526.71 1503
8527.58 1586
8528.46 1594
8529.33 1587
8530.20 1645
8531.07 1586
8531.94 1473
8532.81 1386
8533.69 1372
8534.56 1337
8535.43 1269
8536.30 1313
8537.18 1344
8538.05 1332
8538.92 1227
8539.79 1229
8540.66 1278
8541.54 1270
8542.41 1366
8543.28 1422
8544.15 1540
8545.03 1686
8545.90 1795
8546.77 1945
8547.64 2117
8548.52 2125
8549.39 2057
8550.26 2107
8551.14 1999
8552.01 1904
8552.88 1831
8553.76 1762
8554.63 1706
8555.50 1700
8556.37 1710
8557.25 1639
8558.12 1539
8558.99 1461
8559.87 1366
8560.74 1335
8561.61 1216
8562.49 1149
8563.36 1097
8564.24 1051
8565.11 1025
8565.98 979
8566.86 1062
8567.73 996
8568.60 950
8569.48 928
8570.35 913
8571.23 942
8572.10 937
8572.97 939
8573.85 919
8574.72 954
8575.60 970
8576.47 965
8577.34 943
8578.22 946
8579.09 926
8579.97 906
8580.84 966
8581.72 984
8582.59 941
8583.47 968
8584.34 1018
8585.21 1010
8586.09 1040
8586.96 1023
8587.84 998
8588.71 1035
8589.59 978
8590.46 1008
8591.34 1019
8592.21 1017
8593.09 1048
8593.96 969
8594.84 991
8595.71 1000
8596.59 1045
8597.46 1041
8598.34 1047
8599.22 1050
8600.09 1049
8600.97 1061
8601.84 1048
8602.72 1076
8603.59 1083
8604.47 1114
8605.34 1090
8606.22 1152
8607.10 1118
8607.97 1148
8608.85 1151
8609.72 1194
8610.60 1217
8611.47 1196
8612.35 1187
8613.23 1206
8614.10 1248
8614.98 1190
8615.86 1189
8616.73 1209
8617.61 1230
8618.48 1277
8619.36 1283
8620.24 1281
8621.11 1283
8621.99 1306
8622.87 1375
8623.74 1324
8624.62 1316
8625.50 1375
8626.37 1374
8627.25 1381
8628.13 1417
8629.00 1432
8629.88 1424
8630.76 1456
8631.64 1462
8632.51 1427
8633.39 1401
8634.27 1479
8635.14 1480
8636.02 1531
8636.90 1489
8637.78 1459
8638.65 1501
8639.53 1512
8640.41 1518
8641.29 1531
8642.16 1491
8643.04 1567
8643.92 1592
8644.80 1670
8645.67 1660
8646.55 1710
8647.43 1694
8648.31 1758
8649.18 1749
8650.06 1747
8650.94 1839
8651.82 1878
8652.70 1861
8653.58 1781
8654.45 1833
8655.33 1819
8656.21 1930
8657.09 1891
8657.97 1926
8658.84 1918
8659.72 1987
8660.60 2089
8661.48 2309
8662.36 2358
8663.24 2578
8664.12 2771
8664.99 2951
8665.87 3120
8666.75 3179
8667.63 3227
8668.51 3199
8669.39 2935
8670.27 2850
8671.15 2801
8672.03 2700
8672.91 2702
8673.78 2755
8674.66 2868
8675.54 2819
8676.42 2856
8677.30 2864
8678.18 2744
8679.06 2740
8679.94 2520
8680.82 2345
8681.70 2202
8682.58 2107
8683.46 2048
8684.34 1908
8685.22 1915
8686.10 1992
8686.98 1990
8687.86 2083
8688.74 2182
8689.62 2406
8690.50 2671
8691.38 3059
8692.26 3419
8693.14 3719
8694.02 4080
8694.90 4160
8695.78 4087
8696.66 3914
8697.54 3568
8698.42 3213
8699.30 2860
8700.18 2643
8701.06 2431
8701.94 2311
8702.82 2251
8703.70 2129
8704.58 2110
8705.46 2016
8706.34 1944
8707.23 1892
8708.11 1750
8708.99 1679
8709.87 1505
8710.75 1486
8711.63 1414
8712.51 1391
8713.39 1354
8714.27 1310
8715.16 1258
8716.04 1205
8716.92 1188
8717.80 1172
8718.68 1206
8719.56 1154
8720.44 1210
8721.33 1183
8722.21 1165
8723.09 1208
8723.97 1284
8724.85 1235
8725.73 1184
8726.62 1171
8727.50 1175
8728.38 1236
8729.26 1228
8730.14 1295
8731.03 1292
8731.91 1277
8732.79 1303
8733.67 1285
8734.55 1261
8735.44 1265
8736.32 1213
8737.20 1215
8738.08 1212
8738.97 1231
8739.85 1194
8740.73 1172
8741.61 1231
8742.50 1222
8743.38 1180
8744.26 1172
8745.14 1210
8746.03 1206
8746.91 1177
8747.79 1158
8748.68 1187
8749.56 1121
8750.44 1172
8751.33 1184
8752.21 1179
8753.09 1209
8753.97 1207
8754.86 1167
8755.74 1178
8756.62 1282
8757.51 1289
8758.39 1226
8759.28 1274
8760.16 1287
8761.04 1366
8761.93 1355
8762.81 1321
8763.69 1325
8764.58 1278
8765.46 1257
8766.34 1241
8767.23 1258
8768.11 1245
8769.00 1213
8769.88 1222
8770.76 1297
8771.65 1271
8772.53 1272
8773.42 1250
8774.30 1203
8775.19 1199
8776.07 1233
8776.95 1232
8777.84 1210
8778.72 1213
8779.61 1197
8780.49 1239
8781.38 1232
8782.26 1311
8783.15 1330
8784.03 1393
8784.92 1397
8785.80 1344
8786.69 1296
8787.57 1246
8788.46 1228
8789.34 1189
8790.23 1180
8791.11 1101
8792.00 1082
8792.88 1083
8793.77 1087
8794.65 1057
8795.54 1027
8796.42 1060
8797.31 1008
8798.19 981
8799.08 989
8799.96 1016
8800.85 979
8801.74 1008
8802.62 1000
8803.51 965
8804.39 983
8805.28 995
8806.16 983
8807.05 978
8807.94 983
8808.82 993
8809.71 952
8810.59 980
8811.48 978
8812.37 950
8813.25 913
8814.14 984
8815.03 981
8815.91 1004
8816.80 997
8817.68 1038
8818.57 1024
8819.46 1108
8820.34 1059
8821.23 1077
8822.12 1059
8823.00 1002
8823.89 1018
8824.78 993
8825.66 985
8826.55 992
8827.44 933
8828.33 911
8829.21 964
8830.10 993
8830.99 995
8831.87 992
8832.76 973
8833.65 922
8834.54 915
8835.42 897
8836.31 872
8837.20 833
8838.08 845
8838.97 852
8839.86 904
8840.75 859
8841.64 850
8842.52 870
8843.41 885
8844.30 868
8845.19 915
8846.07 895
8846.96 867
8847.85 863
8848.74 850
8849.63 789
8850.51 786
8851.40 788
8852.29 784
8853.18 758
8854.07 744
8854.96 762
8855.84 738
8856.73 753
8857.62 774
8858.51 756
8859.40 749
8860.29 716
8861.17 774
8862.06 797
8862.95 742
8863.84 757
8864.73 768
8865.62 723
8866.51 709
8867.40 723
8868.29 721
8869.17 715
8870.06 714
8870.95 707
8871.84 676
8872.73 706
8873.62 673
8874.51 662
8875.40 632
8876.29 601
8877.18 643
8878.07 652
8878.96 617
8879.85 620
8880.74 616
8881.63 645
8882.51 612
8883.40 591
8884.29 636
8885.18 672
8886.07 652
8886.96 644
8887.85 638
8888.74 628
8889.63 615
8890.52 590
8891.41 599
8892.30 614
8893.19 602
8894.09 602
8894.98 581
8895.87 574
8896.76 549
8897.65 574
8898.54 571
8899.43 593
8900.32 567
8901.21 597
8902.10 595
8902.99 573
8903.88 584
8904.77 572
8905.66 569
8906.55 569
8907.44 580
8908.34 573
8909.23 580
8910.12 552
8911.01 564
8911.90 560
8912.79 549
8913.68 550
8914.57 501
8915.47 559
8916.36 566
8917.25 534
8918.14 550
8919.03 566
8919.92 571
8920.81 533
8921.71 563
8922.60 527
8923.49 557
8924.38 529
8925.27 528
8926.16 522
8927.06 518
8927.95 557
8928.84 522
8929.73 502
8930.62 523
8931.52 538
8932.41 497
8933.30 496
8934.19 538
8935.09 484
8935.98 497
8936.87 512
8937.76 509
8938.66 505
8939.55 478
8940.44 508
8941.33 504
8942.23 491
8943.12 449
8944.01 499
8944.90 487
8945.80 496
8946.69 505
8947.58 474
8948.48 502
8949.37 501
8950.26 503
8951.16 489
8952.05 453
8952.94 455
8953.84 471
8954.73 505
8955.62 473
8956.52 454
8957.41 454
8958.30 470
8959.20 479
8960.09 499
8960.98 477
8961.88 490
8962.77 494
8963.66 461
8964.56 485
8965.45 463
8966.35 466
8967.24 483
8968.13 477
8969.03 474
8969.92 474
8970.82 516
8971.71 534
8972.60 502
8973.50 486
8974.39 475
8975.29 482
8976.18 501
8977.08 500
8977.97 505
8978.87 517
8979.76 520
8980.65 509
8981.55 485
8982.44 490
8983.34 487
8984.23 466
8985.13 471
8986.02 470
8986.92 503
8987.81 514
8988.71 488
8989.60 487
8990.50 501
8991.39 504
8992.29 447
8993.18 483
8994.08 492
8994.97 498
8995.87 481
8996.76 494
8997.66 454
8998.56 495
8999.45 497
9000.35 503
9001.24 487
9002.14 461
9003.03 472
9003.93 497
9004.83 490
9005.72 495
9006.62 475
9007.51 463
9008.41 488
9009.31 499
9010.20 475
9011.10 455
9011.99 508
9012.89 504
9013.79 468
9014.68 487
9015.58 521
9016.48 509
9017.37 475
9018.27 484
9019.16 474
9020.06 454
9020.96 469
9021.85 482
9022.75 462
9023.65 455
9024.54 463
9025.44 453
9026.34 512
9027.24 445
9028.13 436
9029.03 444
9029.93 436
9030.82 447
9031.72 463
9032.62 467
9033.52 458
9034.41 467
9035.31 443
9036.21 469
9037.10 482
9038.00 463
9038.90 450
9039.80 479
9040.69 504
9041.59 476
9042.49 478
9043.39 473
9044.29 490
9045.18 459
9046.08 472
9046.98 456
9047.88 462
9048.78 502
9049.67 460
9050.57 501
9051.47 487
9052.37 494
9053.27 512
9054.16 506
9055.06 543
9055.96 510
9056.86 529
9057.76 503
9058.66 539
9059.55 522
9060.45 532
9061.35 521
9062.25 531
9063.15 571
9064.05 564
9064.95 535
9065.85 500
9066.74 504
9067.64 522
9068.54 519
9069.44 522
9070.34 487
9071.24 513
9072.14 515
9073.04 496
9073.94 514
9074.84 506
9075.74 500
9076.64 506
9077.53 535
9078.43 512
9079.33 499
9080.23 496
9081.13 508
9082.03 518
9082.93 504
9083.83 531
9084.73 527
9085.63 520
9086.53 507
9087.43 510
9088.33 517
9089.23 524
9090.13 552
9091.03 568
9091.93 544
9092.83 546
9093.73 572
9094.63 557
9095.53 561
9096.43 573
9097.33 563
9098.23 536
9099.13 534
9100.04 525
9100.94 507
9101.84 514
9102.74 531
9103.64 511
9104.54 513
9105.44 492
9106.34 511
9107.24 524
9108.14 487
9109.04 509
9109.94 470
9110.85 461
9111.75 490
9112.65 485
9113.55 461
9114.45 459
9115.35 497
9116.25 470
9117.15 471
9118.06 502
9118.96 513
9119.86 491
9120.76 483
9121.66 456
9122.56 442
9123.46 465
9124.37 503
9125.27 493
9126.17 491
9127.07 481
9127.97 492
9128.88 470
9129.78 486
9130.68 458
9131.58 493
9132.48 501
9133.39 461
9134.29 472
9135.19 481
9136.09 465
9137.00 454
9137.90 437
9138.80 463
9139.70 463
9140.61 445
9141.51 457
9142.41 452
9143.31 453
9144.22 467
9145.12 487
9146.02 456
9146.92 448
9147.83 484
9148.73 447
9149.63 463
9150.54 459
9151.44 476
9152.34 450
9153.25 436
9154.15 464
9155.05 468
9155.96 473
9156.86 487
9157.76 482
9158.67 474
9159.57 466
9160.47 514
9161.38 462
9162.28 452
9163.18 490
9164.09 474
9164.99 478
9165.90 462
9166.80 493
9167.70 445
9168.61 499
9169.51 485
9170.42 493
9171.32 492
9172.22 465
9173.13 465
9174.03 482
9174.94 477
9175.84 455
9176.74 488
9177.65 465
9178.55 467
9179.46 423
9180.36 442
9181.27 490
9182.17 477
9183.08 455
9183.98 439
9184.89 472
9185.79 450
9186.70 461
9187.60 446
9188.51 463
9189.41 458
9190.32 471
9191.22 461
9192.13 484
9193.03 451
9193.94 513
9194.84 458
9195.75 424
9196.65 459
9197.56 472
9198.46 502
9199.37 499
9200.27 463
9201.18 509
9202.08 541
9202.99 522
9203.90 499
9204.80 473
9205.71 498
9206.61 488
9207.52 495
9208.42 465
9209.33 491
9210.24 480
9211.14 495
9212.05 474
9212.95 466
9213.86 469
9214.77 458
9215.67 440
9216.58 461
9217.49 447
9218.39 459
9219.30 465
9220.21 468
9221.11 446
9222.02 459
9222.93 456
9223.83 452
9224.74 454
9225.65 438
9226.55 488
9227.46 441
9228.37 441
9229.27 448
9230.18 426
9231.09 446
9231.99 452
9232.90 453
9233.81 463
9234.72 453
9235.62 440
9236.53 442
9237.44 432
9238.34 461
9239.25 471
9240.16 415
9241.07 414
9241.97 474
9242.88 470
9243.79 426
9244.70 433
9245.61 408
9246.51 429
9247.42 434
9248.33 438
9249.24 406
9250.14 393
9251.05 450
9251.96 459
9252.87 413
9253.78 409
9254.69 420
9255.59 462
9256.50 448
9257.41 412
9258.32 447
9259.23 453
9260.14 450
9261.04 438
9261.95 465
9262.86 441
9263.77 443
9264.68 428
9265.59 460
9266.50 433
9267.40 482
9268.31 451
9269.22 448
9270.13 444
9271.04 448
9271.95 435
9272.86 451
9273.77 458
9274.68 437
9275.59 470
9276.49 458
9277.40 459
9278.31 433
9279.22 438
9280.13 429
9281.04 416
9281.95 437
9282.86 467
9283.77 459
9284.68 423
9285.59 409
9286.50 462
9287.41 503
9288.32 446
9289.23 445
9290.14 430
9291.05 448
9291.96 434
9292.87 430
9293.78 445
9294.69 474
9295.60 457
9296.51 478
9297.42 460
9298.33 464
9299.24 441
9300.15 456
9301.06 429
9301.97 441
9302.88 446
9303.79 453
9304.70 481
9305.61 422
9306.53 458
9307.44 450
9308.35 501
9309.26 500
9310.17 535
9311.08 513
9311.99 523
9312.90 511
9313.81 502
9314.72 490
9315.63 481
9316.55 531
9317.46 520
9318.37 507
9319.28 469
9320.19 497
9321.10 490
9322.01 466
9322.93 424
9323.84 467
9324.75 468
9325.66 482
9326.57 451
9327.48 450
9328.40 457
9329.31 471
9330.22 462
9331.13 460
9332.04 475
9332.96 446
9333.87 479
9334.78 435
9335.69 444
9336.60 472
9337.52 507
9338.43 472
9339.34 475
9340.25 470
9341.17 493
9342.08 483
9342.99 442
9343.90 460
9344.82 450
9345.73 476
9346.64 458
9347.55 476
9348.47 454
9349.38 456
9350.29 444
9351.21 476
9352.12 456
9353.03 454
9353.94 458
9354.86 465
9355.77 440
9356.68 440
9357.60 480
9358.51 460
9359.42 466
9360.34 407
9361.25 472
9362.16 443
9363.08 449
9363.99 446
9364.90 465
9365.82 473
9366.73 466
9367.65 487
9368.56 482
9369.47 461
9370.39 453
9371.30 452
9372.21 488
9373.13 468
9374.04 478
9374.96 486
9375.87 451
9376.79 478
9377.70 485
9378.61 482
9379.53 459
9380.44 503
9381.36 482
9382.27 527
9383.19 491
9384.10 502
9385.01 488
9385.93 500
9386.84 468
9387.76 457
9388.67 497
9389.59 498
9390.50 477
9391.42 498
9392.33 518
9393.25 509
9394.16 523
9395.08 478
9395.99 506
9396.91 557
9397.82 518
9398.74 517
9399.65 508
9400.57 519
9401.48 487
9402.40 500
9403.32 490
9404.23 491
9405.15 480
9406.06 508
9406.98 464
9407.89 502
9408.81 476
9409.73 514
9410.64 468
9411.56 480
9412.47 474
9413.39 475
9414.30 456
9415.22 474
9416.14 484
9417.05 448
9417.97 482
9418.89 492
9419.80 497
9420.72 440
9421.63 460
9422.55 482
9423.47 509
9424.38 481
9425.30 467
9426.22 484
9427.13 479
9428.05 512
9428.97 506
9429.88 520
9430.80 480
9431.72 481
9432.63 519
9433.55 509
9434.47 504
9435.38 540
9436.30 524
9437.22 548
9438.14 531
9439.05 536
9439.97 512
9440.89 520
9441.81 536
9442.72 563
9443.64 560
9444.56 560
9445.47 541
9446.39 533
9447.31 538
9448.23 555
9449.15 570
9450.06 544
9450.98 579
9451.90 555
9452.82 556
9453.73 575
9454.65 572
9455.57 577
9456.49 554
9457.41 576
9458.32 568
9459.24 553
9460.16 551
9461.08 542
9462.00 552
9462.92 540
9463.83 528
9464.75 537
9465.67 539
9466.59 574
9467.51 561
9468.43 548
9469.35 552
9470.26 565
9471.18 542
9472.10 536
9473.02 553
9473.94 552
9474.86 535
9475.78 548
9476.70 576
9477.62 540
9478.54 562
9479.45 561
9480.37 575
9481.29 576
9482.21 621
9483.13 580
9484.05 573
9484.97 584
9485.89 596
9486.81 614
9487.73 585
9488.65 549
9489.57 559
9490.49 551
9491.41 592
9492.33 541
9493.25 507
9494.17 524
9495.09 559
9496.01 576
9496.93 576
9497.85 611
9498.77 579
9499.69 576
9500.61 589
9501.53 562
9502.45 596
9503.37 602
9504.29 577
9505.21 576
9506.13 633
9507.05 590
9507.97 598
9508.89 595
9509.81 617
9510.73 603
9511.65 588
9512.57 578
9513.49 607
9514.42 646
9515.34 645
9516.26 632
9517.18 622
9518.10 679
9519.02 665
9519.94 706
9520.86 734
9521.78 763
9522.71 751
9523.63 775
9524.55 745
9525.47 744
9526.39 715
9527.31 735
9528.23 734
9529.16 669
9530.08 693
9531.00 688
9531.92 693
9532.84 696
9533.76 701
9534.69 700
9535.61 706
9536.53 672
9537.45 671
9538.37 661
9539.30 685
9540.22 697
9541.14 659
9542.06 686
9542.98 703
9543.91 684
9544.83 678
9545.75 708
9546.67 687
9547.60 689
9548.52 677
9549.44 703
9550.36 675
9551.29 715
9552.21 703
9553.13 715
9554.06 702
9554.98 737
9555.90 728
9556.82 720
9557.75 751
9558.67 717
9559.59 734
9560.52 761
9561.44 759
9562.36 760
9563.29 763
9564.21 755
9565.13 757
9566.06 790
9566.98 798
9567.90 829
9568.83 785
9569.75 801
9570.67 800
9571.60 807
9572.52 773
9573.44 799
9574.37 770
9575.29 802
9576.22 797
9577.14 804
9578.06 816
9578.99 791
9579.91 812
9580.84 840
9581.76 900
9582.68 856
9583.61 883
9584.53 864
9585.46 909
9586.38 862
9587.31 849
9588.23 805
9589.15 864
9590.08 901
9591.00 862
9591.93 902
9592.85 893
9593.78 885
9594.70 928
9595.63 952
9596.55 967
9597.48 1008
9598.40 1069
9599.33 1037
9600.25 1068
9601.18 1113
9602.10 1086
9603.03 1137
9603.95 1129
9604.88 1075
9605.80 1094
9606.73 1096
9607.65 1043
9608.58 1033
9609.50 979
9610.43 982
9611.35 994
9612.28 1033
9613.21 1042
9614.13 994
9615.06 1012
9615.98 1003
9616.91 986
9617.84 1026
9618.76 1009
9619.69 1014
9620.61 973
9621.54 1008
9622.47 990
9623.39 997
9624.32 1058
9625.24 1069
9626.17 1060
9627.10 1090
9628.02 1110
9628.95 1094
9629.88 1114
9630.80 1112
9631.73 1129
9632.65 1092
9633.58 1089
9634.51 1144
9635.43 1152
9636.36 1146
9637.29 1165
9638.22 1142
9639.14 1184
9640.07 1204
9641.00 1243
9641.92 1280
9642.85 1307
9643.78 1314
9644.70 1308
9645.63 1379
9646.56 1396
9647.49 1355
9648.41 1375
9649.34 1363
9650.27 1393
9651.20 1337
9652.12 1321
9653.05 1343
9653.98 1363
9654.91 1368
9655.83 1289
9656.76 1351
9657.69 1343
9658.62 1347
9659.55 1288
9660.47 1334
9661.40 1349
9662.33 1326
9663.26 1312
9664.19 1351
9665.11 1352
9666.04 1373
9666.97 1406
9667.90 1387
9668.83 1502
9669.75 1433
9670.68 1458
9671.61 1488
9672.54 1501
9673.47 1513
9674.40 1524
9675.33 1497
9676.25 1548
9677.18 1557
9678.11 1513
9679.04 1510
9679.97 1582
9680.90 1669
9681.83 1672
9682.76 1684
9683.69 1615
9684.61 1648
9685.54 1688
9686.47 1718
9687.40 1704
9688.33 1754
9689.26 1730
9690.19 1736
9691.12 1690
9692.05 1741
9692.98 1723
9693.91 1746
9694.84 1767
9695.77 1847
9696.70 1919
9697.63 1943
9698.56 2064
9699.49 2181
9700.42 2253
9701.35 2181
9702.28 2280
9703.21 2318
9704.14 2206
9705.07 2036
9706.00 2001
9706.93 1880
9707.86 1836
9708.79 1800
9709.72 1768
9710.65 1782
9711.58 1749
9712.51 1838
9713.44 1881
9714.37 1902
9715.30 1949
9716.23 2001
9717.16 2020
9718.09 2010
9719.02 1981
9719.95 1895
9720.88 1779
9721.81 1709
9722.75 1623
9723.68 1568
9724.61 1539
9725.54 1439
9726.47 1424
9727.40 1391
9728.33 1364
9729.26 1383
9730.19 1384
9731.13 1372
9732.06 1370
9732.99 1410
9733.92 1402
9734.85 1354
9735.78 1321
9736.71 1364
9737.65 1387
9738.58 1306
9739.51 1266
9740.44 1247
9741.37 1242
9742.30 1213
9743.24 1163
9744.17 1229
9745.10 1229
9746.03 1187
9746.96 1144
9747.90 1191
9748.83 1200
9749.76 1112
9750.69 1108
9751.63 1152
9752.56 1156
9753.49 1151
9754.42 1190
9755.36 1159
9756.29 1114
9757.22 1073
9758.15 1086
9759.09 1107
9760.02 1115
9760.95 1116
9761.88 1138
9762.82 1125
9763.75 1164
9764.68 1139
9765.62 1156
9766.55 1178
9767.48 1159
9768.41 1231
9769.35 1208
9770.28 1253
9771.21 1201
9772.15 1222
9773.08 1173
9774.01 1155
9774.95 1167
9775.88 1175
9776.81 1160
9777.75 1118
9778.68 1160
9779.62 1186
9780.55 1203
9781.48 1199
9782.42 1232
9783.35 1211
9784.28 1208
9785.22 1193
9786.15 1253
9787.09 1195
9788.02 1171
9788.95 1176
9789.89 1131
9790.82 1140
9791.76 1080
9792.69 1067
9793.63 1069
9794.56 1109
9795.49 1051
9796.43 1122
9797.36 1147
9798.30 1173
9799.23 1152
9800.17 1160
9801.10 1140
9802.04 1162
9802.97 1126
9803.91 1099
9804.84 1021
9805.78 1035
9806.71 1000
9807.65 964
9808.58 942
9809.52 923
9810.45 891
9811.39 908
9812.32 872
9813.26 874
9814.19 874
9815.13 879
9816.06 889
9817.00 876
9817.93 862
9818.87 857
9819.80 843
9820.74 829
9821.68 789
9822.61 820
9823.55 845
9824.48 826
9825.42 802
9826.35 830
9827.29 794
9828.23 814
9829.16 792
9830.10 806
9831.03 776
9831.97 781
9832.91 833
9833.84 767
9834.78 791
9835.72 792
9836.65 803
9837.59 771
9838.52 776
9839.46 791
9840.40 772
9841.33 826
9842.27 819
9843.21 796
9844.14 792
9845.08 861
9846.02 791
9846.95 782
9847.89 821
9848.83 790
9849.77 771
9850.70 766
9851.64 798
9852.58 824
9853.51 778
9854.45 783
9855.39 774
9856.33 812
9857.26 736
9858.20 780
9859.14 777
9860.08 771
9861.01 736
9861.95 753
9862.89 733
9863.83 730
9864.76 733
9865.70 779
9866.64 734
9867.58 730
9868.51 736
9869.45 715
9870.39 706
9871.33 729
9872.27 736
9873.20 784
9874.14 767
9875.08 730
9876.02 728
9876.96 703
9877.90 714
9878.83 679
9879.77 759
9880.71 748
9881.65 738
9882.59 684
9883.53 730
9884.47 742
9885.40 693
9886.34 724
9887.28 715
9888.22 706
9889.16 680
9890.10 697
9891.04 705
9891.98 714
9892.91 685
9893.85 686
9894.79 690
9895.73 681
9896.67 669
9897.61 688
9898.55 701
9899.49 683
9900.43 728
9901.37 720
9902.31 701
9903.25 688
9904.19 686
9905.13 704
9906.07 698
9907.01 655
9907.95 670
9908.89 705
9909.83 682
9910.77 729
9911.71 719
9912.65 714
9913.59 742
9914.53 716
9915.47 722
9916.41 702
9917.35 693
9918.29 700
9919.23 701
9920.17 705
9921.11 702
9922.05 737
9922.99 805
9923.93 791
9924.87 833
9925.81 868
9926.75 918
9927.69 901
9928.63 951
9929.57 942
9930.51 876
9931.45 868
9932.39 811
9933.34 830
9934.28 787
9935.22 767
9936.16 756
9937.10 702
9938.04 661
9938.98 694
9939.92 687
9940.87 633
9941.81 666
9942.75 681
9943.69 683
9944.63 658
9945.57 650
9946.51 683
9947.46 720
9948.40 734
9949.34 792
9950.28 787
9951.22 835
9952.16 809
9953.11 742
9954.05 746
9954.99 753
9955.93 727
9956.87 717
9957.82 725
9958.76 727
9959.70 672
9960.64 660
9961.59 648
9962.53 603
9963.47 607
9964.41 581
9965.35 601
9966.30 593
9967.24 592
9968.18 600
9969.13 603
9970.07 610
9971.01 590
9971.95 593
9972.90 564
9973.84 590
9974.78 567
9975.73 560
9976.67 559
9977.61 545
9978.55 569
9979.50 586
9980.44 596
9981.38 585
9982.33 554
9983.27 542
9984.21 589
9985.16 579
9986.10 585
9987.04 553
9987.99 546
9988.93 570
9989.88 564
9990.82 560
9991.76 547
9992.71 531
9993.65 599
9994.59 572
9995.54 558
9996.48 551
9997.43 558
9998.37 564
9999.31 565
10000.26 575
10001.20 576
10002.15 537
10003.09 530
10004.04 545
10004.98 557
10005.92 537
10006.87 589
10007.81 532
10008.76 556
10009.70 545
10010.65 575
10011.59 557
10012.54 502
10013.48 534
10014.43 550
10015.37 563
10016.32 567
10017.26 568
10018.21 565
10019.15 553
10020.10 561
10021.04 527
10021.99 495
10022.93 528
10023.88 550
10024.82 566
10025.77 548
10026.71 474
10027.66 554
10028.60 563
10029.55 523
10030.49 528
10031.44 505
10032.39 524
10033.33 533
10034.28 535
10035.22 521
10036.17 532
10037.11 522
10038.06 504
10039.01 517
10039.95 501
10040.90 488
10041.84 481
10042.79 510
10043.74 520
10044.68 533
10045.63 506
10046.58 514
10047.52 514
10048.47 492
10049.41 503
10050.36 495
10051.31 500
10052.25 487
10053.20 506
10054.15 493
10055.09 488
10056.04 508
10056.99 513
10057.93 492
10058.88 498
10059.83 483
10060.78 438
10061.72 455
10062.67 450
10063.62 477
10064.56 476
10065.51 459
10066.46 494
10067.41 471
10068.35 465
10069.30 500
10070.25 477
10071.20 481
10072.14 495
10073.09 518
10074.04 510
10074.99 481
10075.93 474
10076.88 488
10077.83 486
10078.78 476
10079.72 475
10080.67 467
10081.62 475
10082.57 484
10083.52 479
10084.46 472
10085.41 505
10086.36 494
10087.31 464
10088.26 476
10089.21 497
10090.15 493
10091.10 466
10092.05 448
10093.00 542
10093.95 482
10094.90 489
10095.85 505
10096.79 475
10097.74 470
10098.69 500
10099.64 521
10100.59 487
10101.54 510
10102.49 489
10103.44 519
10104.39 503
10105.33 502
10106.28 533
10107.23 492
10108.18 513
10109.13 496
10110.08 497
10111.03 491
10111.98 490
10112.93 488
10113.88 487
10114.83 459
10115.78 485
10116.73 495
10117.68 476
10118.63 464
10119.58 452
10120.53 499
10121.48 503
10122.43 493
10123.38 495
10124.33 485
10125.28 487
10126.23 470
10127.18 474
10128.13 528
10129.08 512
10130.03 522
10130.98 533
10131.93 540
10132.88 518
10133.83 532
10134.78 534
10135.73 539
10136.68 518
10137.63 509
10138.58 531
10139.53 517
10140.48 571
10141.43 557
10142.38 558
10143.33 532
10144.29 548
10145.24 541
10146.19 601
10147.14 546
10148.09 556
10149.04 556
10149.99 574
10150.94 543
10151.89 599
10152.85 582
10153.80 558
10154.75 567
10155.70 595
10156.65 594
10157.60 609
10158.55 590
10159.51 590
10160.46 581
10161.41 560
10162.36 584
10163.31 615
10164.26 625
10165.22 592
10166.17 651
10167.12 604
10168.07 633
10169.02 657
10169.98 626
10170.93 639
10171.88 635
10172.83 664
10173.79 669
10174.74 652
10175.69 686
10176.64 675
10177.60 725
10178.55 692
10179.50 721
10180.45 721
10181.41 754
10182.36 733
10183.31 694
10184.26 699
10185.22 746
10186.17 731
10187.12 691
10188.08 705
10189.03 732
10189.98 701
10190.93 727
10191.89 722
10192.84 724
10193.79 721
10194.75 741
10195.70 739
10196.65 695
10197.61 691
10198.56 710
10199.51 699
10200.47 703
10201.42 714
10202.38 731
10203.33 740
10204.28 765
10205.24 773
10206.19 800
10207.14 834
10208.10 867
10209.05 869
10210.01 863
10210.96 846
10211.91 823
10212.87 792
10213.82 771
10214.78 766
10215.73 726
10216.69 735
10217.64 702
10218.59 682
10219.55 669
10220.50 671
10221.46 660
10222.41 665
10223.37 689
10224.32 676
10225.28 646
10226.23 632
10227.19 665
10228.14 652
10229.10 660
10230.05 645
10231.01 644
10231.96 685
10232.92 669
10233.87 728
10234.83 724
10235.78 710
10236.74 753
10237.69 801
10238.65 789
10239.60 753
10240.56 773
10241.51 730
10242.47 700
10243.42 695
10244.38 693
10245.34 678
10246.29 645
10247.25 595
10248.20 638
10249.16 576
10250.11 610
10251.07 619
10252.03 609
10252.98 574
10253.94 604
10254.89 592
10255.85 608
10256.81 574
10257.76 567
10258.72 581
10259.68 560
10260.63 572
10261.59 559
10262.55 566
10263.50 567
10264.46 519
10265.41 555
10266.37 518
10267.33 549
10268.28 562
10269.24 557
10270.20 557
10271.16 549
10272.11 543
10273.07 577
10274.03 560
10274.98 527
10275.94 541
10276.90 538
10277.85 519
10278.81 523
10279.77 568
10280.73 532
10281.68 528
10282.64 508
10283.60 512
10284.56 529
10285.51 512
10286.47 508
10287.43 500
10288.39 517
10289.34 487
10290.30 479
10291.26 512
10292.22 525
10293.18 520
10294.13 516
10295.09 507
10296.05 512
10297.01 531
10297.97 536
10298.92 512
10299.88 506
10300.84 523
10301.80 499
10302.76 508
10303.72 475
10304.67 510
10305.63 505
10306.59 486
10307.55 449
10308.51 499
10309.47 526
10310.43 503
10311.38 482
10312.34 495
10313.30 476
10314.26 506
10315.22 507
10316.18 504
10317.14 502
10318.10 512
10319.06 513
10320.01 493
10320.97 473
10321.93 489
10322.89 521
10323.85 488
10324.81 483
10325.77 491
10326.73 476
10327.69 477
10328.65 517
10329.61 526
10330.57 513
10331.53 533
10332.49 508
10333.45 489
10334.41 506
10335.37 505
10336.33 472
10337.29 487
10338.25 478
10339.21 467
10340.17 468
10341.13 432
10342.09 434
10343.05 449
10344.01 486
10344.97 438
10345.93 421
10346.89 445
10347.85 450
10348.81 414
10349.77 454
10350.73 442
10351.69 454
10352.65 434
10353.61 420
10354.57 464
10355.53 448
10356.49 422
10357.46 417
10358.42 444
10359.38 425
10360.34 421
10361.30 409
10362.26 423
10363.22 409
10364.18 433
10365.14 438
10366.11 437
10367.07 435
10368.03 427
10368.99 435
10369.95 435
10370.91 411
10371.87 439
10372.84 453
10373.80 462
10374.76 444
10375.72 392
10376.68 429
10377.64 417
10378.61 413
10379.57 441
10380.53 458
10381.49 445
10382.45 449
10383.42 415
10384.38 405
10385.34 423
10386.30 411
10387.27 411
10388.23 443
10389.19 438
10390.15 436
10391.11 440
10392.08 419
10393.04 407
10394.00 423
10394.96 438
10395.93 411
10396.89 421
10397.85 429
10398.82 414
10399.78 397
10400.74 419
10401.70 437
10402.67 413
10403.63 416
10404.59 397
10405.56 413
10406.52 409
10407.48 412
10408.45 399
10409.41 398
10410.37 411
10411.34 410
10412.30 389
10413.26 382
10414.23 405
10415.19 409
10416.15 426
10417.12 419
10418.08 435
10419.04 427
10420.01 442
10420.97 440
10421.94 400
10422.90 452
10423.86 446
10424.83 420
10425.79 398
10426.76 398
10427.72 441
10428.68 411
10429.65 412
10430.61 377
10431.58 387
10432.54 384
10433.51 381
10434.47 395
10435.44 384
10436.40 393
10437.36 393
10438.33 371
10439.29 394
10440.26 396
10441.22 385
10442.19 394
10443.15 375
10444.12 394
10445.08 385
10446.05 389
10447.01 344
10447.98 390
10448.94 392
10449.91 402
10450.87 398
10451.84 394
10452.80 403
10453.77 392
10454.73 393
10455.70 399
10456.67 396
10457.63 379
10458.60 365
10459.56 389
10460.53 389
10461.49 385
10462.46 398
10463.43 387
10464.39 380
10465.36 393
10466.32 410
10467.29 413
10468.25 353
10469.22 365
10470.19 375
10471.15 406
10472.12 397
10473.09 393
10474.05 402
10475.02 395
10475.98 409
10476.95 378
10477.92 386
10478.88 414
10479.85 391
10480.82 406
10481.78 415
10482.75 428
10483.72 399
10484.68 414
10485.65 409
10486.62 406
10487.58 375
10488.55 429
10489.52 436
10490.49 412
10491.45 397
10492.42 379
10493.39 369
10494.35 363
10495.32 370
10496.29 365
10497.26 395
10498.22 402
10499.19 377
10500.16 374
10501.13 412
10502.09 403
10503.06 356
10504.03 383
10505.00 393
10505.96 412
10506.93 382
10507.90 402
10508.87 385
10509.84 410
10510.80 406
10511.77 418
10512.74 395
10513.71 384
10514.68 408
10515.64 398
10516.61 374
10517.58 399
10518.55 396
10519.52 401
10520.49 370
10521.45 347
10522.42 367
10523.39 382
10524.36 410
10525.33 401
10526.30 384
10527.27 383
10528.23 374
10529.20 401
10530.17 397
10531.14 397
10532.11 399
10533.08 405
10534.05 373
10535.02 386
10535.99 389
10536.96 391
10537.93 386
10538.89 397
10539.86 399
10540.83 410
10541.80 433
10542.77 419
10543.74 369
10544.71 379
10545.68 382
10546.65 395
10547.62 414
10548.59 386
10549.56 438
10550.53 415
10551.50 404
10552.47 375
10553.44 426
10554.41 397
10555.38 412
10556.35 379
10557.32 379
10558.29 400
10559.26 403
10560.23 418
10561.20 447
10562.17 424
10563.14 444
10564.11 425
10565.08 417
10566.05 432
10567.02 416
10567.99 441
10568.96 436
10569.93 406
10570.91 387
10571.88 403
10572.85 404
10573.82 376
10574.79 392
10575.76 393
10576.73 431
10577.70 428
10578.67 432
10579.64 400
10580.62 394
10581.59 408
10582.56 393
10583.53 422
10584.50 429
10585.47 420
10586.44 438
10587.42 419
10588.39 425
10589.36 411
10590.33 445
10591.30 450
10592.27 420
10593.25 417
10594.22 443
10595.19 453
10596.16 456
10597.13 463
10598.10 465
10599.08 442
10600.05 451
10601.02 445
10601.99 454
10602.97 443
10603.94 437
10604.91 431
10605.88 461
10606.85 466
10607.83 464
10608.80 477
10609.77 516
10610.74 528
10611.72 537
10612.69 524
10613.66 530
10614.64 533
10615.61 507
10616.58 480
10617.55 478
10618.53 466
10619.50 452
10620.47 454
10621.45 452
10622.42 471
10623.39 422
10624.37 437
10625.34 423
10626.31 448
10627.29 450
10628.26 468
10629.23 433
10630.21 446
10631.18 434
10632.15 413
10633.13 451
10634.10 459
10635.07 459
10636.05 430
10637.02 441
10638.00 499
10638.97 485
10639.94 459
10640.92 476
10641.89 501
10642.87 550
10643.84 505
10644.81 480
10645.79 455
10646.76 445
10647.74 431
10648.71 438
10649.68 469
10650.66 433
10651.63 444
10652.61 427
10653.58 411
10654.56 418
10655.53 440
10656.51 406
10657.48 448
10658.46 423
10659.43 393
10660.41 407
10661.38 410
10662.36 414
10663.33 391
10664.31 431
10665.28 387
10666.26 368
10667.23 401
10668.21 395
10669.18 405
10670.16 407
10671.13 399
10672.11 422
10673.08 421
10674.06 397
10675.03 386
10676.01 396
10676.99 409
10677.96 406
10678.94 410
10679.91 399
10680.89 430
10681.86 415
10682.84 419
10683.82 439
10684.79 428
10685.77 462
10686.74 413
10687.72 447
10688.70 423
10689.67 391
10690.65 406
10691.63 419
10692.60 392
10693.58 410
10694.55 395
10695.53 415
10696.51 403
10697.48 405
10698.46 395
10699.44 419
10700.41 426
10701.39 396
10702.37 387
10703.34 391
10704.32 407
10705.30 418
10706.27 408
10707.25 403
10708.23 411
10709.21 393
10710.18 400
10711.16 411
10712.14 419
10713.11 405
10714.09 420
10715.07 396
10716.05 412
10717.02 429
10718.00 393
10718.98 430
10719.96 418
10720.93 432
10721.91 415
10722.89 431
10723.87 403
10724.85 415
10725.82 394
10726.80 418
10727.78 424
10728.76 405
10729.74 415
10730.71 427
10731.69 475
10732.67 390
10733.65 418
10734.63 404
10735.60 407
10736.58 451
10737.56 412
10738.54 402
10739.52 386
10740.50 458
10741.48 428
10742.45 426
10743.43 433
10744.41 414
10745.39 450
10746.37 434
10747.35 427
10748.33 429
10749.31 422
10750.28 413
10751.26 430
10752.24 435
10753.22 466
10754.20 438
10755.18 436
10756.16 429
10757.14 424
10758.12 474
10759.10 438
10760.08 440
10761.06 452
10762.04 428
10763.01 424
10763.99 454
10764.97 445
10765.95 446
10766.93 464
10767.91 474
10768.89 465
10769.87 478
10770.85 453
10771.83 444
10772.81 445
10773.79 472
10774.77 483
10775.75 446
10776.73 462
10777.71 439
10778.69 479
10779.67 492
10780.65 481
10781.63 471
10782.62 493
10783.60 510
10784.58 494
10785.56 464
10786.54 461
10787.52 493
10788.50 469
10789.48 488
10790.46 476
10791.44 464
10792.42 468
10793.40 492
10794.38 467
10795.37 473
10796.35 480
10797.33 457
10798.31 471
10799.29 461
10800.27 459
10801.25 453
10802.23 434
10803.21 450
10804.20 464
10805.18 471
10806.16 440
10807.14 480
10808.12 485
10809.10 478
10810.09 473
10811.07 499
10812.05 493
10813.03 478
10814.01 487
10815.00 488
10815.98 457
10816.96 503
10817.94 470
10818.92 488
10819.91 515
10820.89 477
10821.87 483
10822.85 482
10823.83 490
10824.82 473
10825.80 505
10826.78 500
10827.76 463
10828.75 484
10829.73 479
10830.71 535
10831.69 501
10832.68 510
10833.66 480
10834.64 495
10835.63 507
10836.61 492
10837.59 488
10838.57 497
10839.56 477
10840.54 501
10841.52 504
10842.51 543
10843.49 508
10844.47 495
10845.46 488
10846.44 509
10847.42 525
10848.41 528
10849.39 510
10850.37 525
10851.36 497
10852.34 529
10853.32 551
10854.31 556
10855.29 560
10856.28 559
10857.26 531
10858.24 546
10859.23 546
10860.21 573
10861.20 572
10862.18 588
10863.16 563
10864.15 584
10865.13 569
10866.12 568
10867.10 563
10868.08 557
10869.07 581
10870.05 567
10871.04 574
10872.02 568
10873.01 589
10873.99 570
10874.98 581
10875.96 577
10876.95 589
10877.93 594
10878.92 582
10879.90 571
10880.89 566
10881.87 578
10882.86 620
10883.84 642
10884.83 622
10885.81 620
10886.80 635
10887.78 644
10888.77 632
10889.75 635
10890.74 635
10891.72 638
10892.71 666
10893.69 632
10894.68 657
10895.66 679
10896.65 669
10897.64 654
10898.62 683
10899.61 685
10900.59 700
10901.58 662
10902.56 682
10903.55 685
10904.54 670
10905.52 702
10906.51 693
10907.49 723
10908.48 720
10909.47 754
10910.45 778
10911.44 761
10912.43 721
10913.41 750
10914.40 796
10915.39 767
10916.37 820
10917.36 833
10918.35 829
10919.33 807
10920.32 828
10921.31 829
10922.29 811
10923.28 860
10924.27 826
10925.25 803
10926.24 884
10927.23 822
10928.21 808
10929.20 855
10930.19 820
10931.18 859
10932.16 828
10933.15 801
10934.14 848
10935.12 879
10936.11 846
10937.10 928
10938.09 888
10939.07 892
10940.06 906
10941.05 947
10942.04 884
10943.02 897
10944.01 916
10945.00 922
10945.99 930
10946.98 964
10947.96 988
10948.95 979
10949.94 1035
10950.93 1050
10951.92 1141
10952.90 1153
10953.89 1177
10954.88 1236
10955.87 1299
10956.86 1330
10957.85 1376
10958.83 1412
10959.82 1465
10960.81 1483
10961.80 1451
10962.79 1438
10963.78 1363
10964.77 1344
10965.75 1335
10966.74 1274
10967.73 1256
10968.72 1229
10969.71 1178
10970.70 1143
10971.69 1094
10972.68 1033
10973.67 1043
10974.66 1033
10975.64 1058
10976.63 1009
10977.62 1045
10978.61 1030
10979.60 1058
10980.59 1027
10981.58 1045
10982.57 1067
10983.56 1064
10984.55 1038
10985.54 1105
10986.53 1106
10987.52 1078
10988.51 1068
10989.50 1083
10990.49 1099
10991.48 1148
10992.47 1177
10993.46 1217
10994.45 1332
10995.44 1346
10996.43 1439
10997.42 1584
10998.41 1672
10999.40 1682
11000.39 1784
11001.38 1851
11002.37 1798
11003.36 1828
11004.35 1786
11005.34 1737
11006.33 1657
11007.32 1486
11008.31 1404
11009.30 1322
11010.30 1282
11011.29 1147
11012.28 1073
11013.27 1023
11014.26 988
11015.25 975
11016.24 945
11017.23 875
11018.22 845
11019.21 838
11020.21 835
11021.20 797
11022.19 819
11023.18 808
11024.17 824
11025.16 779
11026.15 783
11027.14 800
11028.14 783
11029.13 785
11030.12 777
11031.11 795
11032.10 758
11033.09 762
11034.09 776
11035.08 792
11036.07 742
11037.06 772
11038.05 753
11039.05 769
11040.04 750
11041.03 728
11042.02 735
11043.02 767
11044.01 748
11045.00 710
11045.99 707
11046.98 731
11047.98 741
11048.97 710
11049.96 732
11050.95 671
11051.95 695
11052.94 692
11053.93 719
11054.93 700
11055.92 658
11056.91 708
11057.90 695
11058.90 653
11059.89 698
11060.88 712
11061.88 704
11062.87 685
11063.86 708
11064.86 725
11065.85 744
11066.84 752
11067.84 765
11068.83 713
11069.82 663
11070.82 699
11071.81 739
11072.80 746
11073.80 702
11074.79 711
11075.78 707
11076.78 746
11077.77 702
11078.77 718
11079.76 730
11080.75 694
11081.75 694
11082.74 670
11083.74 719
11084.73 666
11085.72 668
11086.72 680
11087.71 658
11088.71 659
11089.70 655
11090.70 655
11091.69 636
11092.68 669
11093.68 651
11094.67 679
11095.67 637
11096.66 639
11097.66 655
11098.65 630
11099.65 605
11100.64 629
11101.64 687
11102.63 641
11103.63 593
11104.62 601
11105.62 654
11106.61 640
11107.61 632
11108.60 619
11109.60 607
11110.59 619
11111.59 589
11112.58 585
11113.58 629
11114.57 611
11115.57 623
11116.56 588
11117.56 582
11118.56 581
11119.55 566
11120.55 594
11121.54 583
11122.54 595
11123.54 601
11124.53 614
11125.53 597
11126.52 583
11127.52 614
11128.51 615
11129.51 659
11130.51 664
11131.50 631
11132.50 608
11133.50 582
11134.49 603
11135.49 562
11136.49 577
11137.48 596
11138.48 564
11139.47 553
11140.47 533
11141.47 579
11142.46 561
11143.46 581
11144.46 582
11145.46 620
11146.45 581
11147.45 593
11148.45 569
11149.44 558
11150.44 594
11151.44 587
11152.43 586
11153.43 571
11154.43 586
11155.43 577
11156.42 597
11157.42 579
11158.42 593
11159.42 573
11160.41 587
11161.41 567
11162.41 567
11163.41 591
11164.40 591
11165.40 576
11166.40 561
11167.40 552
11168.39 599
11169.39 562
11170.39 540
11171.39 535
11172.39 562
11173.38 575
11174.38 568
11175.38 554
11176.38 567
11177.38 545
11178.38 543
11179.37 586
11180.37 571
11181.37 569
11182.37 588
11183.37 564
11184.37 602
11185.37 577
11186.36 578
11187.36 543
11188.36 582
11189.36 588
11190.36 618
11191.36 606
11192.36 600
11193.36 578
11194.36 574
11195.35 539
11196.35 558
11197.35 593
11198.35 570
11199.35 610
11200.35 583
11201.35 606
11202.35 558
11203.35 572
11204.35 573
11205.35 623
11206.35 615
11207.35 602
11208.35 656
11209.35 655
11210.35 602
11211.35 605
11212.35 639
11213.35 643
11214.35 588
11215.34 622
11216.35 593
11217.35 612
11218.35 603
11219.35 585
11220.35 611
11221.35 611
11222.35 600
11223.35 587
11224.35 573
11225.35 588
11226.35 561
11227.35 600
11228.35 578
11229.35 572
11230.35 605
11231.35 603
11232.35 616
11233.35 604
11234.35 561
11235.35 557
11236.35 613
11237.36 606
11238.36 637
11239.36 605
11240.36 588
11241.36 580
11242.36 603
11243.36 599
11244.36 595
11245.36 585
11246.37 617
11247.37 595
11248.37 576
11249.37 610
11250.37 667
11251.37 659
11252.38 653
11253.38 632
11254.38 640
11255.38 638
11256.38 640
11257.38 651
11258.39 602
11259.39 637
11260.39 678
11261.39 620
11262.39 673
11263.40 655
11264.40 685
11265.40 661
11266.40 633
11267.40 653
11268.41 676
11269.41 650
11270.41 680
11271.41 656
11272.42 673
11273.42 676
11274.42 684
11275.42 693
11276.43 693
11277.43 624
11278.43 661
11279.44 747
11280.44 757
11281.44 709
11282.44 714
11283.45 696
11284.45 667
11285.45 671
11286.46 652
11287.46 667
11288.46 634
11289.47 617
11290.47 580
11291.47 572
11292.48 603
11293.48 584
11294.48 585
11295.49 572
11296.49 569
11297.49 562
11298.50 587
11299.50 560
11300.51 566
11301.51 585
11302.51 595
11303.52 546
11304.52 572
11305.53 601
11306.53 538
11307.53 547
11308.54 550
11309.54 551
11310.55 593
11311.55 577
11312.55 546
11313.56 558
11314.56 546
11315.57 586
11316.57 595
11317.58 601
11318.58 612
11319.59 628
11320.59 633
11321.59 604
11322.60 600
11323.60 582
11324.61 622
11325.61 651
11326.62 647
11327.62 632
11328.63 570
11329.63 603
11330.64 615
11331.64 578
11332.65 601
11333.65 615
11334.66 588
11335.67 563
11336.67 582
11337.68 566
11338.68 597
11339.69 580
11340.69 640
11341.70 647
11342.70 655
11343.71 624
11344.72 624
11345.72 657
11346.73 630
11347.73 591
11348.74 594
11349.74 585
11350.75 573
11351.76 556
11352.76 549
11353.77 544
11354.78 588
11355.78 545
11356.79 550
11357.79 506
11358.80 528
11359.81 563
11360.81 554
11361.82 545
11362.83 535
11363.83 557
11364.84 564
11365.85 519
11366.85 529
11367.86 511
11368.87 549
11369.87 528
11370.88 523
11371.89 497
11372.89 509
11373.90 511
11374.91 521
11375.92 521
11376.92 507
11377.93 511
11378.94 504
11379.94 505
11380.95 498
11381.96 489
11382.97 531
11383.97 526
11384.98 511
11385.99 526
11387.00 516
11388.00 518
11389.01 521
11390.02 545
11391.03 508
11392.04 490
11393.04 497
11394.05 495
11395.06 530
11396.07 526
11397.08 501
11398.08 543
11399.09 487
11400.10 510
11401.11 531
11402.12 517
11403.12 515
11404.13 525
11405.14 532
11406.15 527
11407.16 521
11408.17 523
11409.18 530
11410.18 515
11411.19 512
11412.20 526
11413.21 507
11414.22 511
11415.23 551
11416.24 521
11417.25 526
11418.25 516
11419.26 505
11420.27 516
11421.28 525
11422.29 514
11423.30 490
11424.31 543
11425.32 514
11426.33 487
11427.34 482
11428.35 501
11429.36 523
11430.37 509
11431.38 505
11432.39 489
11433.39 519
11434.40 497
11435.41 471
11436.42 521
11437.43 491
11438.44 504
11439.45 513
11440.46 523
11441.47 523
11442.48 558
11443.49 525
11444.50 482
11445.51 522
11446.52 501
11447.53 491
11448.55 523
11449.56 479
11450.57 510
11451.58 531
11452.59 496
11453.60 514
11454.61 509
11455.62 511
11456.63 512
11457.64 507
11458.65 510
11459.66 516
11460.67 528
11461.68 528
11462.69 500
11463.71 515
11464.72 506
11465.73 519
11466.74 515
11467.75 500
11468.76 526
11469.77 538
11470.78 562
11471.80 477
11472.81 487
11473.82 529
11474.83 556
11475.84 537
11476.85 541
11477.86 539
11478.88 518
11479.89 543
11480.90 531
11481.91 525
11482.92 505
11483.93 517
11484.95 585
11485.96 568
11486.97 524
11487.98 528
11489.00 548
11490.01 597
11491.02 551
11492.03 559
11493.04 570
11494.06 589
11495.07 596
11496.08 582
11497.09 552
11498.11 589
11499.12 598
11500.13 586
11501.14 605
11502.16 649
11503.17 631
11504.18 600
11505.20 608
11506.21 620
11507.22 604
11508.23 640
11509.25 632
11510.26 654
11511.27 612
11512.29 643
11513.30 675
11514.31 685
11515.33 670
11516.34 671
11517.35 707
11518.37 750
11519.38 774
11520.39 777
11521.41 798
11522.42 772
11523.43 780
11524.45 822
11525.46 825
11526.47 835
11527.49 875
11528.50 845
11529.52 842
11530.53 877
11531.54 904
11532.56 957
11533.57 1015
11534.59 1040
11535.60 1149
11536.62 1191
11537.63 1272
11538.64 1338
11539.66 1416
11540.67 1448
11541.69 1430
11542.70 1478
11543.72 1429
11544.73 1392
11545.75 1300
11546.76 1207
11547.77 1117
11548.79 1046
11549.80 1010
11550.82 904
11551.83 867
11552.85 807
11553.86 742
11554.88 787
11555.89 784
11556.91 668
11557.92 686
11558.94 676
11559.95 656
11560.97 639
11561.99 646
11563.00 621
11564.02 635
11565.03 617
11566.05 654
11567.06 625
11568.08 605
11569.09 599
11570.11 595
11571.13 634
11572.14 623
11573.16 601
11574.17 627
11575.19 600
11576.20 577
11577.22 588
11578.24 578
11579.25 618
11580.27 597
11581.29 611
11582.30 575
11583.32 614
11584.33 623
11585.35 590
11586.37 607
11587.38 593
11588.40 590
11589.42 571
11590.43 571
11591.45 595
11592.47 606
11593.48 608
11594.50 658
11595.52 648
11596.53 670
11597.55 676
11598.57 718
11599.58 675
11600.60 747
11601.62 728
11602.64 703
11603.65 704
11604.67 701
11605.69 692
11606.70 665
11607.72 710
11608.74 640
11609.76 658
11610.77 596
11611.79 644
11612.81 642
11613.83 630
11614.84 617
11615.86 581
11616.88 597
11617.90 580
11618.92 636
11619.93 618
11620.95 588
11621.97 605
11622.99 593
11624.01 584
11625.02 558
11626.04 559
11627.06 557
11628.08 596
11629.10 592
11630.11 591
11631.13 561
11632.15 562
11633.17 576
11634.19 558
11635.21 541
11636.23 529
11637.24 536
11638.26 549
11639.28 538
11640.30 563
11641.32 566
11642.34 564
11643.36 545
11644.38 537
11645.39 547
11646.41 546
11647.43 528
11648.45 521
11649.47 522
11650.49 500
11651.51 497
11652.53 485
11653.55 524
11654.57 491
11655.59 490
11656.61 473
11657.63 528
11658.65 496
11659.67 475
11660.69 476
11661.70 461
11662.72 509
11663.74 498
11664.76 509
11665.78 485
11666.80 514
11667.82 500
11668.84 495
11669.86 475
11670.88 482
11671.90 495
11672.92 484
11673.95 507
11674.97 462
11675.99 456
11677.01 481
11678.03 472
11679.05 492
11680.07 476
11681.09 470
11682.11 500
11683.13 489
11684.15 533
11685.17 478
11686.19 489
11687.21 456
11688.23 461
11689.25 488
11690.28 437
11691.30 457
11692.32 497
11693.34 489
11694.36 434
11695.38 450
11696.40 456
11697.42 467
11698.44 463
11699.47 445
11700.49 443
11701.51 486
11702.53 464
11703.55 448
11704.57 451
11705.60 475
11706.62 457
11707.64 465
11708.66 471
11709.68 468
11710.70 453
11711.73 422
11712.75 456
11713.77 462
11714.79 444
11715.81 446
11716.84 437
11717.86 436
11718.88 485
11719.90 463
11720.92 441
11721.95 452
11722.97 433
11723.99 462
11725.01 455
11726.04 425
11727.06 433
11728.08 447
11729.11 454
11730.13 458
11731.15 436
11732.17 439
11733.20 442
11734.22 431
11735.24 474
11736.26 440
11737.29 476
11738.31 476
11739.33 469
11740.36 433
11741.38 484
11742.40 458
11743.43 456
11744.45 483
11745.47 444
11746.50 460
11747.52 464
11748.54 459
11749.57 459
11750.59 447
11751.62 470
11752.64 456
11753.66 449
11754.69 462
11755.71 486
11756.73 469
11757.76 460
11758.78 493
11759.81 468
11760.83 489
11761.85 476
11762.88 484
11763.90 475
11764.93 513
11765.95 485
11766.98 483
11768.00 481
11769.02 519
11770.05 494
11771.07 510
11772.10 531
11773.12 517
11774.15 470
11775.17 467
11776.20 498
11777.22 487
11778.25 491
11779.27 480
11780.30 527
11781.32 501
11782.35 523
11783.37 480
11784.40 506
11785.42 509
11786.45 525
11787.47 522
11788.50 518
11789.52 494
11790.55 497
11791.57 514
11792.60 505
11793.62 524
11794.65 493
11795.67 513
11796.70 531
11797.73 566
11798.75 543
11799.78 528
11800.80 537
11801.83 511
11802.85 532
11803.88 550
11804.91 548
11805.93 531
11806.96 499
11807.98 541
11809.01 540
11810.04 505
11811.06 548
11812.09 570
11813.12 560
11814.14 526
11815.17 560
11816.19 561
11817.22 576
11818.25 547
11819.27 521
11820.30 528
11821.33 536
11822.35 581
11823.38 597
11824.41 527
11825.44 529
11826.46 605
11827.49 602
11828.52 588
11829.54 590
11830.57 612
11831.60 621
11832.62 602
11833.65 578
11834.68 590
11835.71 600
11836.73 628
11837.76 629
11838.79 608
11839.82 629
11840.84 608
11841.87 616
11842.90 609
11843.93 622
11844.95 626
11845.98 631
11847.01 652
11848.04 634
11849.07 614
11850.09 672
11851.12 686
11852.15 668
11853.18 671
11854.21 639
11855.23 726
11856.26 701
11857.29 677
11858.32 682
11859.35 723
11860.38 726
11861.40 761
11862.43 747
11863.46 715
11864.49 720
11865.52 728
11866.55 726
11867.58 754
11868.60 786
11869.63 782
11870.66 778
11871.69 796
11872.72 786
11873.75 779
11874.78 800
11875.81 786
11876.84 838
11877.86 838
11878.89 793
11879.92 808
11880.95 851
11881.98 843
11883.01 863
11884.04 877
11885.07 866
11886.10 913
11887.13 885
11888.16 904
11889.19 901
11890.22 921
11891.25 979
11892.28 962
11893.31 956
11894.34 959
11895.37 998
11896.40 1034
11897.43 1116
11898.46 1066
11899.49 1148
11900.52 1233
11901.55 1250
11902.58 1230
11903.61 1269
11904.64 1326
11905.67 1345
11906.70 1348
11907.73 1408
11908.76 1302
11909.79 1308
11910.82 1286
11911.85 1268
11912.88 1138
11913.91 1117
11914.94 1099
11915.97 1075
11917.01 1078
11918.04 1027
11919.07 1052
11920.10 1015
11921.13 1007
11922.16 1036
11923.19 1031
11924.22 1048
11925.25 1077
11926.28 1092
11927.32 1118
11928.35 1192
11929.38 1218
11930.41 1241
11931.44 1274
11932.47 1348
11933.50 1302
11934.54 1263
11935.57 1215
11936.60 1247
11937.63 1206
11938.66 1195
11939.70 1122
11940.73 1108
11941.76 1097
11942.79 1071
11943.82 975
11944.85 932
11945.89 901
11946.92 897
11947.95 906
11948.98 880
11950.02 857
11951.05 817
11952.08 851
11953.11 823
11954.15 860
11955.18 798
11956.21 812
11957.24 816
11958.28 839
11959.31 795
11960.34 778
11961.37 806
11962.41 834
11963.44 853
11964.47 834
11965.51 824
11966.54 824
11967.57 801
11968.60 801
11969.64 839
11970.67 842
11971.70 821
11972.74 842
11973.77 811
11974.80 829
11975.84 838
11976.87 853
11977.90 873
11978.94 842
11979.97 827
11981.00 845
11982.04 866
11983.07 851
11984.11 884
11985.14 889
11986.17 840
11987.21 857
11988.24 847
11989.28 880
11990.31 890
11991.34 911
11992.38 880
11993.41 885
11994.45 888
11995.48 893
11996.51 904
11997.55 864
11998.58 894
11999.62 927
12000.65 915
12001.69 923
12002.72 917
12003.76 926
12004.79 944
12005.82 961
12006.86 974
12007.89 967
12008.93 926
12009.96 970
12011.00 974
12012.03 983
12013.07 1016
12014.10 1031
12015.14 1016
12016.17 1026
12017.21 1024
12018.24 1062
12019.28 1068
12020.32 1097
12021.35 1089
12022.39 1121
12023.42 1074
12024.46 1068
12025.49 1038
12026.53 1054
12027.56 1074
12028.60 1042
12029.64 1032
12030.67 1084
12031.71 1071
12032.74 1041
12033.78 1059
12034.81 1063
12035.85 1027
12036.89 1036
12037.92 1087
12038.96 1023
12039.99 1006
12041.03 1005
12042.07 992
12043.10 986
12044.14 989
12045.18 976
12046.21 975
12047.25 1040
12048.29 1022
12049.32 1045
12050.36 1028
12051.40 1008
12052.43 1035
12053.47 1040
12054.51 1066
12055.54 1094
12056.58 1119
12057.62 1080
12058.65 1109
12059.69 1098
12060.73 1184
12061.76 1142
12062.80 1074
12063.84 1069
12064.88 1066
12065.91 1061
12066.95 1022
12067.99 1011
12069.03 982
12070.06 983
12071.10 950
12072.14 963
12073.18 960
12074.21 922
12075.25 925
12076.29 939
12077.33 938
12078.36 899
12079.40 898
12080.44 882
12081.48 898
12082.52 922
12083.55 899
12084.59 932
12085.63 921
12086.67 941
12087.71 944
12088.74 951
12089.78 924
12090.82 942
12091.86 965
12092.90 982
12093.94 979
12094.98 971
12096.01 973
12097.05 986
12098.09 1012
12099.13 1020
12100.17 1057
12101.21 1073
12102.25 1081
12103.28 1091
12104.32 1118
12105.36 1125
12106.40 1104
12107.44 1095
12108.48 1084
12109.52 1037
12110.56 1010
12111.60 970
12112.64 943
12113.68 937
12114.72 917
12115.76 865
12116.79 839
12117.83 849
12118.87 810
12119.91 732
12120.95 748
12121.99 772
12123.03 740
12124.07 779
12125.11 755
12126.15 735
12127.19 711
12128.23 722
12129.27 691
12130.31 691
12131.35 709
12132.39 698
12133.43 674
12134.47 685
12135.51 668
12136.55 700
12137.59 654
12138.63 681
12139.67 665
12140.71 689
12141.76 684
12142.80 672
12143.84 622
12144.88 667
12145.92 659
12146.96 674
12148.00 657
12149.04 646
12150.08 669
12151.12 660
12152.16 651
12153.20 636
12154.25 657
12155.29 647
12156.33 637
12157.37 646
12158.41 636
12159.45 622
12160.49 667
12161.53 610
12162.58 588
12163.62 603
12164.66 603
12165.70 604
12166.74 620
12167.78 637
12168.82 626
12169.87 613
12170.91 614
12171.95 635
12172.99 594
12174.03 615
12175.08 613
12176.12 621
12177.16 596
12178.20 610
12179.24 584
12180.29 594
12181.33 651
12182.37 616
12183.41 610
12184.46 610
12185.50 605
12186.54 599
12187.58 600
12188.63 607
12189.67 588
12190.71 580
12191.75 582
12192.80 594
12193.84 593
12194.88 571
12195.92 574
12196.97 549
12198.01 551
12199.05 546
12200.10 554
12201.14 554
12202.18 597
12203.23 557
12204.27 574
12205.31 544
12206.36 531
12207.40 570
12208.44 574
12209.49 549
12210.53 555
12211.57 572
12212.62 547
12213.66 536
12214.70 546
12215.75 555
12216.79 565
12217.84 553
12218.88 518
12219.92 514
12220.97 507
12222.01 531
12223.06 559
12224.10 534
12225.14 539
12226.19 515
12227.23 524
12228.28 499
12229.32 498
12230.36 496
12231.41 541
12232.45 530
12233.50 492
12234.54 480
12235.59 518
12236.63 484
12237.68 487
12238.72 511
12239.77 495
12240.81 500
12241.86 512
12242.90 524
12243.94 498
12244.99 515
12246.03 504
12247.08 491
12248.13 473
12249.17 478
12250.22 481
12251.26 492
12252.31 507
12253.35 522
12254.40 502
12255.44 493
12256.49 485
12257.53 501
12258.58 490
12259.62 472
12260.67 478
12261.72 453
12262.76 450
12263.81 453
12264.85 469
12265.90 459
12266.94 461
12267.99 457
12269.04 470
12270.08 434
12271.13 438
12272.17 441
12273.22 444
12274.27 448
12275.31 455
12276.36 439
12277.41 417
12278.45 462
12279.50 453
12280.55 479
12281.59 431
12282.64 445
12283.69 445
12284.73 452
12285.78 462
12286.83 447
12287.87 434
12288.92 443
12289.97 460
12291.01 456
12292.06 463
12293.11 437
12294.15 429
12295.20 400
12296.25 436
12297.30 426
12298.34 451
12299.39 422
12300.44 432
12301.48 419
12302.53 429
12303.58 426
12304.63 459
12305.67 464
12306.72 428
12307.77 431
12308.82 434
12309.87 461
12310.91 422
12311.96 427
12313.01 423
12314.06 447
12315.10 437
12316.15 454
12317.20 435
12318.25 441
12319.30 448
12320.34 421
12321.39 424
12322.44 412
12323.49 421
12324.54 432
12325.59 419
12326.63 418
12327.68 420
12328.73 396
12329.78 419
12330.83 404
12331.88 420
12332.93 424
12333.98 424
12335.02 433
12336.07 416
12337.12 404
12338.17 422
12339.22 443
12340.27 413
12341.32 385
12342.37 391
12343.42 434
12344.47 430
12345.51 445
12346.56 398
12347.61 405
12348.66 444
12349.71 458
12350.76 423
12351.81 380
12352.86 414
12353.91 447
12354.96 439
12356.01 452
12357.06 412
12358.11 401
12359.16 440
12360.21 442
12361.26 431
12362.31 395
12363.36 424
12364.41 453
12365.46 463
12366.51 420
12367.56 463
12368.61 466
12369.66 452
12370.71 423
12371.76 417
12372.81 446
12373.86 415
12374.91 425
12375.96 412
12377.01 446
12378.06 405
12379.11 408
12380.17 441
12381.22 452
12382.27 435
12383.32 462
12384.37 437
12385.42 455
12386.47 428
12387.52 432
12388.57 430
12389.62 408
12390.67 449
12391.73 449
12392.78 469
12393.83 441
12394.88 434
12395.93 472
12396.98 472
12398.03 404
12399.09 476
12400.14 458
12401.19 417
12402.24 435
12403.29 443
12404.34 457
12405.40 439
12406.45 465
12407.50 456
12408.55 477
12409.60 459
12410.66 426
12411.71 458
12412.76 445
12413.81 420
12414.86 456
12415.92 462
12416.97 475
12418.02 449
12419.07 445
12420.13 469
12421.18 451
12422.23 454
12423.28 450
12424.34 507
12425.39 473
12426.44 474
12427.49 485
12428.55 486
12429.60 474
12430.65 471
12431.71 470
12432.76 484
12433.81 467
12434.86 478
12435.92 492
12436.97 466
12438.02 471
12439.08 512
12440.13 503
12441.18 464
12442.24 483
12443.29 500
12444.34 497
12445.40 471
12446.45 491
12447.50 485
12448.56 500
12449.61 481
12450.67 531
12451.72 527
12452.77 512
12453.83 526
12454.88 529
12455.94 517
12456.99 524
12458.04 545
12459.10 560
12460.15 506
12461.21 533
12462.26 594
12463.31 620
12464.37 599
12465.42 602
12466.48 620
12467.53 660
12468.59 655
12469.64 664
12470.70 738
12471.75 791
12472.80 775
12473.86 851
12474.91 870
12475.97 872
12477.02 883
12478.08 945
12479.13 915
12480.19 928
12481.24 904
12482.30 963
12483.35 884
12484.41 813
12485.46 799
12486.52 767
12487.57 745
12488.63 730
12489.69 679
12490.74 681
12491.80 662
12492.85 613
12493.91 635
12494.96 605
12496.02 602
12497.07 583
12498.13 587
12499.19 568
12500.24 576
12501.30 556
12502.35 549
12503.41 554
12504.47 564
12505.52 561
12506.58 596
12507.63 535
12508.69 556
12509.75 559
12510.80 546
12511.86 553
12512.91 557
12513.97 577
12515.03 546
12516.08 585
12517.14 594
12518.20 582
12519.25 545
12520.31 530
12521.37 561
12522.42 591
12523.48 567
12524.54 549
12525.59 561
12526.65 537
12527.71 547
12528.77 544
12529.82 551
12530.88 537
12531.94 553
12532.99 553
12534.05 556
12535.11 544
12536.17 538
12537.22 558
12538.28 532
12539.34 556
12540.40 554
12541.45 562
12542.51 542
12543.57 570
12544.63 545
12545.68 564
12546.74 570
12547.80 556
12548.86 596
12549.92 605
12550.97 611
12552.03 613
12553.09 650
12554.15 686
12555.21 662
12556.26 659
12557.32 676
12558.38 641
12559.44 640
12560.50 667
12561.56 691
12562.61 653
12563.67 653
12564.73 627
12565.79 638
12566.85 614
12567.91 610
12568.97 621
12570.02 621
12571.08 625
12572.14 604
12573.20 602
12574.26 544
12575.32 582
12576.38 577
12577.44 594
12578.50 575
12579.56 578
12580.61 547
12581.67 558
12582.73 542
12583.79 554
12584.85 551
12585.91 582
12586.97 552
12588.03 567
12589.09 574
12590.15 527
12591.21 543
12592.27 542
12593.33 562
12594.39 564
12595.45 544
12596.51 585
12597.57 556
12598.63 534
12599.69 545
12600.75 544
12601.81 554
12602.87 533
12603.93 528
12604.99 548
12606.05 550
12607.11 576
12608.17 552
12609.23 590
12610.29 583
12611.35 552
12612.41 560
12613.47 584
12614.53 551
12615.59 554
12616.66 604
12617.72 562
12618.78 609
12619.84 627
12620.90 620
12621.96 597
12623.02 606
12624.08 600
12625.14 624
12626.20 628
12627.26 622
12628.33 610
12629.39 650
12630.45 626
12631.51 618
12632.57 647
12633.63 617
12634.69 584
12635.76 638
12636.82 635
12637.88 599
12638.94 602
12640.00 597
12641.06 606
12642.13 568
12643.19 589
12644.25 568
12645.31 551
12646.37 568
12647.44 581
12648.50 556
12649.56 568
12650.62 557
12651.68 539
12652.75 572
12653.81 549
12654.87 516
12655.93 549
12657.00 518
12658.06 556
12659.12 577
12660.18 551
12661.25 542
12662.31 521
12663.37 545
12664.43 550
12665.50 561
12666.56 564
12667.62 549
12668.69 547
12669.75 566
12670.81 561
12671.88 563
12672.94 554
12674.00 556
12675.06 554
12676.13 530
12677.19 597
12678.25 554
12679.32 593
12680.38 586
12681.44 596
12682.51 565
12683.57 580
12684.64 595
12685.70 590
12686.76 626
12687.83 597
12688.89 625
12689.95 606
12691.02 594
12692.08 588
12693.15 634
12694.21 589
12695.27 602
12696.34 602
12697.40 575
12698.47 601
12699.53 657
12700.59 622
12701.66 630
12702.72 645
12703.79 632
12704.85 658
12705.92 634
12706.98 647
12708.05 658
12709.11 672
12710.18 687
12711.24 687
12712.30 712
12713.37 674
12714.43 674
12715.50 699
12716.56 657
12717.63 631
12718.69 667
12719.76 652
12720.82 650
12721.89 685
12722.95 670
12724.02 714
12725.09 664
12726.15 682
12727.22 671
12728.28 665
12729.35 710
12730.41 687
12731.48 744
12732.54 711
12733.61 718
12734.68 735
12735.74 716
12736.81 703
12737.87 731
12738.94 728
12740.00 702
12741.07 706
12742.14 693
12743.20 708
12744.27 692
12745.33 689
12746.40 655
12747.47 644
12748.53 618
12749.60 650
12750.67 615
12751.73 647
12752.80 674
12753.87 614
12754.93 596
12756.00 621
12757.07 624
12758.13 620
12759.20 632
12760.27 596
12761.33 604
12762.40 585
12763.47 596
12764.53 594
12765.60 608
12766.67 569
12767.73 599
12768.80 576
12769.87 562
12770.94 535
12772.00 567
12773.07 567
12774.14 581
12775.21 591
12776.27 570
12777.34 591
12778.41 559
12779.48 556
12780.54 528
12781.61 531
12782.68 559
12783.75 564
12784.81 529
12785.88 535
12786.95 506
12788.02 550
12789.09 567
12790.15 557
12791.22 569
12792.29 550
12793.36 563
12794.43 557
12795.49 560
12796.56 540
12797.63 525
12798.70 533
12799.77 503
12800.84 554
12801.90 555
12802.97 560
12804.04 538
12805.11 557
12806.18 527
12807.25 534
12808.32 547
12809.39 586
12810.45 546
12811.52 553
12812.59 622
12813.66 605
12814.73 560
12815.80 573
12816.87 589
12817.94 633
12819.01 617
12820.08 617
12821.15 588
12822.21 590
12823.28 622
12824.35 628
12825.42 628
12826.49 659
12827.56 626
12828.63 606
12829.70 645
12830.77 618
12831.84 624
12832.91 616
12833.98 609
12835.05 603
12836.12 602
12837.19 598
12838.26 578
12839.33 560
12840.40 573
12841.47 549
12842.54 534
12843.61 545
12844.68 527
12845.75 524
12846.82 490
12847.89 501
12848.96 496
12850.03 461
12851.10 482
12852.18 493
12853.25 542
12854.32 462
12855.39 486
12856.46 479
12857.53 459
12858.60 465
12859.67 471
12860.74 468
12861.81 444
12862.88 427
12863.96 434
12865.03 443
12866.10 452
12867.17 460
12868.24 420
12869.31 451
12870.38 431
12871.45 417
12872.53 435
12873.60 455
12874.67 438
12875.74 472
12876.81 438
12877.88 466
12878.96 444
12880.03 460
12881.10 459
12882.17 424
12883.24 436
12884.31 429
12885.39 449
12886.46 413
12887.53 421
12888.60 424
12889.68 423
12890.75 407
12891.82 464
12892.89 429
12893.96 432
12895.04 402
12896.11 416
12897.18 413
12898.25 426
12899.33 426
12900.40 419
12901.47 419
12902.54 430
12903.62 417
12904.69 427
12905.76 409
12906.84 393
12907.91 402
12908.98 425
12910.06 417
12911.13 402
12912.20 407
12913.27 380
12914.35 388
12915.42 407
12916.49 381
12917.57 380
12918.64 388
12919.71 394
12920.79 403
12921.86 426
12922.94 383
12924.01 395
12925.08 395
12926.16 386
12927.23 380
12928.30 383
12929.38 380
12930.45 392
12931.53 392
12932.60 362
12933.67 397
12934.75 390
12935.82 389
12936.90 371
12937.97 378
12939.04 369
12940.12 368
12941.19 375
12942.27 375
12943.34 360
12944.42 361
12945.49 351
12946.56 375
12947.64 364
12948.71 366
12949.79 368
12950.86 368
12951.94 388
12953.01 366
12954.09 350
12955.16 353
12956.24 385
12957.31 360
12958.39 359
12959.46 374
12960.54 377
12961.61 392
12962.69 361
12963.76 360
12964.84 372
12965.91 375
12966.99 347
12968.07 385
12969.14 360
12970.22 360
12971.29 365
12972.37 379
12973.44 366
12974.52 350
12975.59 365
12976.67 346
12977.75 374
12978.82 370
12979.90 360
12980.97 370
12982.05 365
12983.13 330
12984.20 347
12985.28 371
12986.35 361
12987.43 334
12988.51 372
12989.58 358
12990.66 376
12991.74 362
12992.81 353
12993.89 333
12994.97 344
12996.04 387
12997.12 378
12998.20 377
12999.27 390
13000.35 380
13001.43 364
13002.50 369
13003.58 340
13004.66 368
13005.73 392
13006.81 363
13007.89 383
13008.97 365
13010.04 363
13011.12 366
13012.20 387
13013.27 380
13014.35 366
13015.43 372
13016.51 390
13017.58 390
13018.66 360
13019.74 353
13020.82 376
13021.89 380
13022.97 381
13024.05 384
13025.13 380
13026.21 364
13027.28 405
13028.36 385
13029.44 382
13030.52 376
13031.60 346
13032.67 352
13033.75 360
13034.83 370
13035.91 363
13036.99 389
13038.07 375
13039.14 350
13040.22 373
13041.30 374
13042.38 372
13043.46 368
13044.54 396
13045.62 390
13046.69 358
13047.77 361
13048.85 386
13049.93 355
13051.01 348
13052.09 399
13053.17 397
13054.25 382
13055.33 397
13056.40 365
13057.48 372
13058.56 392
13059.64 377
13060.72 343
13061.80 367
13062.88 372
13063.96 370
13065.04 346
13066.12 362
13067.20 367
13068.28 331
13069.36 344
13070.44 349
13071.52 361
13072.60 356
13073.68 339
13074.76 369
13075.84 405
13076.92 384
13078.00 372
13079.08 365
13080.16 380
13081.24 399
13082.32 353
13083.40 358
13084.48 379
13085.56 381
13086.64 381
13087.72 344
13088.80 375
13089.88 389
13090.96 371
13092.04 369
13093.12 371
13094.20 396
13095.28 369
13096.36 363
13097.44 391
13098.52 372
13099.61 387
13100.69 376
13101.77 376
13102.85 341
13103.93 360
13105.01 373
13106.09 384
13107.17 352
13108.25 387
13109.34 377
13110.42 395
13111.50 375
13112.58 374
13113.66 379
13114.74 393
13115.82 400
13116.91 400
13117.99 409
13119.07 404
13120.15 370
13121.23 382
13122.31 395
13123.40 389
13124.48 411
13125.56 386
13126.64 401
13127.72 405
13128.81 409
13129.89 421
13130.97 405
13132.05 384
13133.14 440
13134.22 416
13135.30 386
13136.38 394
13137.47 400
13138.55 409
13139.63 386
13140.71 399
13141.80 383
13142.88 373
13143.96 387
13145.04 381
13146.13 409
13147.21 409
13148.29 404
13149.38 386
13150.46 405
13151.54 372
13152.62 376
13153.71 381
13154.79 402
13155.87 415
13156.96 432
13158.04 401
13159.12 406
13160.21 418
13161.29 376
13162.37 410
13163.46 409
13164.54 407
13165.62 426
13166.71 429
13167.79 407
13168.88 407
13169.96 409
13171.04 399
13172.13 425
13173.21 412
13174.30 403
13175.38 397
13176.46 403
13177.55 402
13178.63 417
13179.72 420
13180.80 418
13181.88 431
13182.97 410
13184.05 394
13185.14 443
13186.22 432
13187.31 423
13188.39 411
13189.48 424
13190.56 435
13191.65 430
13192.73 388
13193.81 413
13194.90 430
13195.98 443
13197.07 440
13198.15 446
13199.24 437
13200.32 451
13201.41 420
13202.49 449
13203.58 470
13204.67 430
13205.75 443
13206.84 418
13207.92 414
13209.01 414
13210.09 431
13211.18 427
13212.26 403
13213.35 418
13214.43 460
13215.52 480
13216.61 444
13217.69 444
13218.78 403
13219.86 462
13220.95 450
13222.04 466
13223.12 456
13224.21 465
13225.29 423
13226.38 440
13227.47 435
13228.55 438
13229.64 462
13230.72 463
13231.81 456
13232.90 466
13233.98 460
13235.07 475
13236.16 468
13237.24 477
13238.33 480
13239.42 481
13240.50 513
13241.59 463
13242.68 447
13243.76 469
13244.85 497
13245.94 475
13247.02 508
13248.11 482
13249.20 524
13250.29 487
13251.37 518
13252.46 507
13253.55 495
13254.63 520
13255.72 532
13256.81 518
13257.90 523
13258.98 524
13260.07 539
13261.16 554
13262.25 545
13263.33 513
13264.42 537
13265.51 524
13266.60 563
13267.69 556
13268.77 556
13269.86 564
13270.95 543
13272.04 549
13273.13 584
13274.21 545
13275.30 584
13276.39 574
13277.48 567
13278.57 554
13279.65 561
13280.74 611
13281.83 591
13282.92 564
13284.01 572
13285.10 630
13286.19 613
13287.27 606
13288.36 599
13289.45 606
13290.54 604
13291.63 621
13292.72 596
13293.81 598
13294.90 621
13295.98 610
13297.07 618
13298.16 614
13299.25 635
13300.34 620
13301.43 637
13302.52 644
13303.61 646
13304.70 643
13305.79 634
13306.88 646
13307.97 735
13309.06 699
13310.15 703
13311.24 691
13312.32 682
13313.41 686
13314.50 710
13315.59 697
13316.68 717
13317.77 702
13318.86 695
13319.95 711
13321.04 710
13322.13 710
13323.22 715
13324.31 740
13325.40 760
13326.49 754
13327.58 721
13328.68 762
13329.77 771
13330.86 756
13331.95 704
13333.04 729
13334.13 732
13335.22 713
13336.31 748
13337.40 786
13338.49 800
13339.58 780
13340.67 816
13341.76 791
13342.85 805
13343.94 785
13345.04 804
13346.13 780
13347.22 783
13348.31 758
13349.40 776
13350.49 784
13351.58 775
13352.67 776
13353.77 807
13354.86 817
13355.95 827
13357.04 819
13358.13 844
13359.22 813
13360.31 834
13361.41 830
13362.50 881
13363.59 872
13364.68 860
13365.77 900
13366.87 899
13367.96 889
13369.05 910
13370.14 893
13371.23 889
13372.33 897
13373.42 911
13374.51 870
13375.60 842
13376.69 871
13377.79 859
13378.88 797
13379.97 789
13381.06 764
13382.16 763
13383.25 746
13384.34 744
13385.43 749
13386.53 740
13387.62 749
13388.71 681
13389.81 722
13390.90 682
13391.99 683
13393.08 649
13394.18 634
13395.27 642
13396.36 671
13397.46 672
13398.55 676
13399.64 681
13400.74 654
13401.83 676
13402.92 645
13404.02 663
13405.11 648
13406.20 665
13407.30 639
13408.39 648
13409.48 623
13410.58 668
13411.67 646
13412.77 613
13413.86 644
13414.95 674
13416.05 627
13417.14 641
13418.23 635
13419.33 669
13420.42 655
13421.52 688
13422.61 710
13423.71 662
13424.80 659
13425.89 685
13426.99 668
13428.08 649
13429.18 656
13430.27 670
13431.37 634
13432.46 672
13433.56 656
13434.65 675
13435.74 705
13436.84 684
13437.93 724
13439.03 687
13440.12 683
13441.22 673
13442.31 678
13443.41 699
13444.50 713
13445.60 690
13446.69 730
13447.79 747
13448.88 732
13449.98 762
13451.08 717
13452.17 732
13453.27 731
13454.36 771
13455.46 760
13456.55 727
13457.65 731
13458.74 757
13459.84 766
13460.94 713
13462.03 742
13463.13 773
13464.22 753
13465.32 765
13466.41 786
13467.51 796
13468.61 781
13469.70 814
13470.80 791
13471.90 812
13472.99 799
13474.09 761
13475.18 774
13476.28 807
13477.38 795
13478.47 805
13479.57 823
13480.67 795
13481.76 820
13482.86 831
13483.96 840
13485.05 836
13486.15 827
13487.25 813
13488.34 792
13489.44 823
13490.54 847
13491.63 863
13492.73 852
13493.83 877
13494.93 916
13496.02 871
13497.12 919
13498.22 907
13499.31 929
13500.41 947
13501.51 936
13502.61 963
13503.70 968
13504.80 945
13505.90 978
13507.00 948
13508.09 952
13509.19 922
13510.29 942
13511.39 889
13512.49 903
13513.58 860
13514.68 898
13515.78 896
13516.88 845
13517.98 857
13519.07 798
13520.17 840
13521.27 802
13522.37 792
13523.47 832
13524.57 777
13525.66 763
13526.76 799
13527.86 791
13528.96 788
13530.06 750
13531.16 745
13532.25 717
13533.35 738
13534.45 737
13535.55 697
13536.65 727
13537.75 718
13538.85 692
13539.95 670
13541.05 678
13542.14 695
13543.24 683
13544.34 660
13545.44 669
13546.54 621
13547.64 670
13548.74 679
13549.84 624
13550.94 621
13552.04 622
13553.14 659
13554.24 630
13555.34 592
13556.44 619
13557.54 665
13558.64 644
13559.74 628
13560.84 626
13561.94 630
13563.04 613
13564.13 630
13565.23 617
13566.34 633
13567.44 617
13568.54 626
13569.64 668
13570.74 605
13571.84 588
13572.94 616
13574.04 642
13575.14 650
13576.24 661
13577.34 625
13578.44 598
13579.54 634
13580.64 635
13581.74 644
13582.84 661
13583.94 655
13585.04 621
13586.14 651
13587.24 631
13588.35 596
13589.45 632
13590.55 653
13591.65 640
13592.75 655
13593.85 653
13594.95 630
13596.05 631
13597.15 675
13598.26 669
13599.36 669
13600.46 670
13601.56 661
13602.66 681
13603.76 661
13604.86 701
13605.97 667
13607.07 644
13608.17 680
13609.27 666
13610.37 696
13611.47 692
13612.58 682
13613.68 681
13614.78 657
13615.88 673
13616.98 683
13618.09 671
13619.19 665
13620.29 697
13621.39 670
13622.50 686
13623.60 710
13624.70 650
13625.80 674
13626.91 695
13628.01 664
13629.11 683
13630.21 694
13631.32 710
13632.42 708
13633.52 683
13634.62 694
13635.73 686
13636.83 729
13637.93 685
13639.04 710
13640.14 706
13641.24 697
13642.35 694
13643.45 686
13644.55 688
13645.65 726
13646.76 718
13647.86 698
13648.96 663
13650.07 672
13651.17 652
13652.28 658
13653.38 721
13654.48 686
13655.59 666
13656.69 684
13657.79 711
13658.90 701
13660.00 634
13661.11 664
13662.21 641
13663.31 664
13664.42 683
13665.52 698
13666.63 668
13667.73 673
13668.83 661
13669.94 670
13671.04 669
13672.15 624
13673.25 657
13674.36 669
13675.46 695
13676.56 687
13677.67 644
13678.77 685
13679.88 662
13680.98 697
13682.09 687
13683.19 681
13684.30 653
13685.40 676
13686.51 673
13687.61 695
13688.72 695
13689.82 693
13690.93 684
13692.03 740
13693.14 743
13694.24 711
13695.35 700
13696.45 698
13697.56 699
13698.66 692
13699.77 687
13700.87 686
13701.98 669
13703.09 694
13704.19 681
13705.30 699
13706.40 711
13707.51 681
13708.61 711
13709.72 704
13710.83 732
13711.93 760
13713.04 732
13714.14 746
13715.25 743
13716.36 751
13717.46 755
13718.57 752
13719.67 726
13720.78 778
13721.89 786
13722.99 777
13724.10 748
13725.21 780
13726.31 798
13727.42 809
13728.53 831
13729.63 803
13730.74 805
13731.85 829
13732.95 867
13734.06 872
13735.17 819
13736.27 855
13737.38 839
13738.49 895
13739.59 874
13740.70 891
13741.81 888
13742.92 889
13744.02 901
13745.13 911
13746.24 931
13747.35 905
13748.45 930
13749.56 985
13750.67 973
13751.78 974
13752.88 995
13753.99 1018
13755.10 1014
13756.21 1056
13757.31 1090
13758.42 1123
13759.53 1146
13760.64 1179
13761.75 1204
13762.85 1153
13763.96 1225
13765.07 1243
13766.18 1218
13767.29 1237
13768.39 1243
13769.50 1249
13770.61 1270
13771.72 1237
13772.83 1269
13773.94 1234
13775.04 1256
13776.15 1272
13777.26 1229
13778.37 1171
13779.48 1217
13780.59 1173
13781.70 1134
13782.80 1145
13783.91 1072
13785.02 1060
13786.13 1017
13787.24 999
13788.35 964
13789.46 926
13790.57 896
13791.68 892
13792.79 844
13793.90 826
13795.00 793
13796.11 803
13797.22 763
13798.33 769
13799.44 784
13800.55 777
13801.66 731
13802.77 781
13803.88 737
13804.99 739
13806.10 725
13807.21 730
13808.32 716
13809.43 728
13810.54 774
13811.65 713
13812.76 679
13813.87 693
13814.98 732
13816.09 706
13817.20 729
13818.31 723
13819.42 728
13820.53 735
13821.64 688
13822.75 727
13823.86 719
13824.97 683
13826.08 660
13827.19 648
13828.30 652
13829.41 651
13830.53 655
13831.64 675
13832.75 661
13833.86 657
13834.97 657
13836.08 658
13837.19 621
13838.30 664
13839.41 639
13840.52 649
13841.64 692
13842.75 667
13843.86 643
13844.97 676
13846.08 684
13847.19 681
13848.30 644
13849.41 673
13850.53 689
13851.64 694
13852.75 682
13853.86 661
13854.97 660
13856.08 661
13857.20 683
13858.31 686
13859.42 675
13860.53 681
13861.64 697
13862.76 704
13863.87 667
13864.98 671
13866.09 650
13867.20 668
13868.32 676
13869.43 688
13870.54 666
13871.65 653
13872.77 668
13873.88 691
13874.99 686
13876.10 691
13877.22 700
13878.33 709
13879.44 714
13880.55 688
13881.67 689
13882.78 702
13883.89 707
13885.01 671
13886.12 683
13887.23 709
13888.34 694
13889.46 705
13890.57 737
13891.68 732
13892.80 742
13893.91 759
13895.02 759
13896.14 781
13897.25 765
13898.36 748
13899.48 751
13900.59 742
13901.70 774
13902.82 745
13903.93 736
13905.05 747
13906.16 738
13907.27 723
13908.39 682
13909.50 669
13910.61 637
13911.73 671
13912.84 633
13913.96 646
13915.07 620
13916.19 646
13917.30 608
13918.41 635
13919.53 665
13920.64 623
13921.76 618
13922.87 616
13923.99 628
13925.10 600
13926.21 590
13927.33 610
13928.44 637
13929.56 633
13930.67 639
13931.79 626
13932.90 631
13934.02 618
13935.13 615
13936.25 605
13937.36 602
13938.48 614
13939.59 629
13940.71 614
13941.82 574
13942.94 617
13944.05 604
13945.17 593
13946.28 601
13947.40 610
13948.52 552
13949.63 583
13950.75 582
13951.86 618
13952.98 568
13954.09 573
13955.21 599
13956.32 601
13957.44 554
13958.56 581
13959.67 578
13960.79 552
13961.90 568
13963.02 556
13964.14 526
13965.25 576
13966.37 596
13967.48 591
13968.60 588
13969.72 553
13970.83 552
13971.95 553
13973.07 564
13974.18 587
13975.30 556
13976.42 611
13977.53 592
13978.65 617
13979.77 591
13980.88 601
13982.00 621
13983.12 595
13984.23 596
13985.35 553
13986.47 554
13987.58 593
13988.70 605
13989.82 616
13990.94 600
13992.05 580
13993.17 578
13994.29 612
13995.40 607
13996.52 571
13997.64 606
13998.76 603
13999.87 587
14000.99 608
14002.11 584
14003.23 607
14004.35 603
14005.46 598
14006.58 624
14007.70 597
14008.82 629
14009.93 594
14011.05 619
14012.17 624
14013.29 610
14014.41 618
14015.52 601
14016.64 623
14017.76 596
14018.88 605
14020.00 605
14021.12 600
14022.23 608
14023.35 619
14024.47 594
14025.59 616
14026.71 636
14027.83 618
14028.95 611
14030.06 621
14031.18 654
14032.30 666
14033.42 627
14034.54 648
14035.66 667
14036.78 629
14037.90 665
14039.02 622
14040.14 643
14041.25 667
14042.37 653
14043.49 692
14044.61 676
14045.73 675
14046.85 687
14047.97 708
14049.09 683
14050.21 704
14051.33 694
14052.45 728
14053.57 726
14054.69 702
14055.81 732
14056.93 749
14058.05 780
14059.17 735
14060.29 752
14061.41 759
14062.53 791
14063.65 768
14064.77 766
14065.89 761
14067.01 797
14068.13 813
14069.25 845
14070.37 823
14071.49 825
14072.61 860
14073.73 888
14074.85 860
14075.97 848
14077.09 844
14078.21 855
14079.33 841
14080.45 854
14081.57 897
14082.69 849
14083.82 888
14084.94 852
14086.06 836
14087.18 833
14088.30 857
14089.42 865
14090.54 859
14091.66 843
14092.78 876
14093.91 885
14095.03 918
14096.15 938
14097.27 890
14098.39 890
14099.51 889
14100.63 895
14101.76 911
14102.88 900
14104.00 913
14105.12 942
14106.24 907
14107.36 875
14108.49 880
14109.61 871
14110.73 879
14111.85 854
14112.97 838
14114.10 830
14115.22 791
14116.34 800
14117.46 793
14118.58 769
14119.71 779
14120.83 729
14121.95 739
14123.07 721
14124.20 735
14125.32 694
14126.44 686
14127.56 661
14128.69 692
14129.81 683
14130.93 663
14132.06 674
14133.18 660
14134.30 636
14135.42 653
14136.55 668
14137.67 659
14138.79 678
14139.92 640
14141.04 643
14142.16 612
14143.29 625
14144.41 638
14145.53 623
14146.66 640
14147.78 645
14148.90 651
14150.03 615
14151.15 603
14152.27 631
14153.40 603
14154.52 580
14155.64 589
14156.77 581
14157.89 616
14159.02 597
14160.14 576
14161.26 581
14162.39 599
14163.51 595
14164.64 611
14165.76 584
14166.88 561
14168.01 567
14169.13 617
14170.26 590
14171.38 572
14172.51 589
14173.63 574
14174.75 591
14175.88 588
14177.00 588
14178.13 600
14179.25 592
14180.38 584
14181.50 556
14182.63 593
14183.75 558
14184.88 585
14186.00 582
14187.13 574
14188.25 576
14189.38 568
14190.50 572
14191.63 562
14192.75 561
14193.88 540
14195.00 550
14196.13 563
14197.25 533
14198.38 572
14199.50 553
14200.63 544
14201.76 511
14202.88 516
14204.01 518
14205.13 511
14206.26 549
14207.38 547
14208.51 538
14209.64 575
14210.76 510
14211.89 525
14213.01 522
14214.14 538
14215.27 550
14216.39 527
14217.52 517
14218.64 518
14219.77 494
14220.90 537
14222.02 478
14223.15 489
14224.28 505
14225.40 522
14226.53 519
14227.66 490
14228.78 489
14229.91 516
14231.04 500
14232.16 494
14233.29 505
14234.42 504
14235.54 498
14236.67 478
14237.80 503
14238.92 495
14240.05 497
14241.18 495
14242.31 468
14243.43 471
14244.56 484
14245.69 471
14246.82 504
14247.94 514
14249.07 488
14250.20 488
14251.33 461
14252.45 513
14253.58 483
14254.71 488
14255.84 450
14256.96 484
14258.09 462
14259.22 487
14260.35 440
14261.47 487
14262.60 476
14263.73 499
14264.86 504
14265.99 465
14267.12 462
14268.24 451
14269.37 446
14270.50 458
14271.63 451
14272.76 430
14273.89 442
14275.01 465
14276.14 450
14277.27 446
14278.40 442
14279.53 417
14280.66 453
14281.79 455
14282.91 475
14284.04 447
14285.17 411
14286.30 436
14287.43 424
14288.56 455
14289.69 430
14290.82 472
14291.95 459
14293.08 437
14294.20 420
14295.33 425
14296.46 414
14297.59 432
14298.72 412
14299.85 396
14300.98 425
14302.11 403
14303.24 408
14304.37 420
14305.50 399
14306.63 423
14307.76 435
14308.89 408
14310.02 435
14311.15 402
14312.28 414
14313.41 420
14314.54 414
14315.67 413
14316.80 429
14317.93 399
14319.06 434
14320.19 413
14321.32 419
14322.45 412
14323.58 397
14324.71 391
14325.84 407
14326.97 388
14328.10 401
14329.23 415
14330.36 416
14331.49 407
14332.62 398
14333.76 377
14334.89 418
14336.02 409
14337.15 418
14338.28 405
14339.41 432
14340.54 410
14341.67 371
14342.80 376
14343.93 383
14345.07 399
14346.20 416
14347.33 382
14348.46 381
14349.59 376
14350.72 393
14351.85 403
14352.99 400
14354.12 386
14355.25 382
14356.38 391
14357.51 397
14358.64 401
14359.78 412
14360.91 425
14362.04 394
14363.17 394
14364.30 385
14365.44 425
14366.57 402
14367.70 407
14368.83 382
14369.96 405
14371.10 411
14372.23 410
14373.36 395
14374.49 427
14375.63 410
14376.76 396
14377.89 369
14379.02 384
14380.16 396
14381.29 375
14382.42 394
14383.55 394
14384.69 410
14385.82 422
14386.95 416
14388.09 406
14389.22 416
14390.35 418
14391.49 379
14392.62 411
14393.75 401
14394.89 416
14396.02 421
14397.15 416
14398.28 399
14399.42 403
14400.55 404
14401.69 420
14402.82 435
14403.95 403
14405.09 432
14406.22 418
14407.35 416
14408.49 431
14409.62 436
14410.75 439
14411.89 440
14413.02 445
14414.16 404
14415.29 432
14416.42 460
14417.56 459
14418.69 441
14419.83 430
14420.96 462
14422.10 454
14423.23 466
14424.36 469
14425.50 450
14426.63 457
14427.77 458
14428.90 427
14430.04 446
14431.17 439
14432.31 440
14433.44 463
14434.58 445
14435.71 452
14436.85 437
14437.98 438
14439.12 441
14440.25 430
14441.39 452
14442.52 449
14443.66 445
14444.79 450
14445.93 450
14447.06 483
14448.20 464
14449.33 481
14450.47 492
14451.60 465
14452.74 451
14453.87 444
14455.01 458
14456.14 473
14457.28 446
14458.42 456
14459.55 473
14460.69 459
14461.82 451
14462.96 462
14464.10 473
14465.23 487
14466.37 456
14467.50 508
14468.64 479
14469.78 468
14470.91 472
14472.05 507
14473.18 503
14474.32 511
14475.46 465
14476.59 471
14477.73 508
14478.87 515
14480.00 484
14481.14 457
14482.28 470
14483.41 456
14484.55 452
14485.69 474
14486.82 451
14487.96 461
14489.10 473
14490.23 473
14491.37 459
14492.51 468
14493.65 461
14494.78 452
14495.92 441
14497.06 446
14498.19 466
14499.33 462
14500.47 483
14501.61 476
14502.74 442
14503.88 471
14505.02 429
14506.16 458
14507.29 441
14508.43 456
14509.57 444
14510.71 449
14511.85 449
14512.98 481
14514.12 467
14515.26 451
14516.40 468
14517.54 462
14518.67 442
14519.81 450
14520.95 471
14522.09 430
14523.23 452
14524.36 458
14525.50 440
14526.64 416
14527.78 453
14528.92 436
14530.06 426
14531.19 430
14532.33 452
14533.47 456
14534.61 452
14535.75 453
14536.89 427
14538.03 471
14539.17 431
14540.31 449
14541.44 447
14542.58 460
14543.72 448
14544.86 472
14546.00 466
14547.14 455
14548.28 479
14549.42 471
14550.56 480
14551.70 453
14552.84 463
14553.98 448
14555.12 455
14556.25 489
14557.39 450
14558.53 490
14559.67 480
14560.81 461
14561.95 499
14563.09 483
14564.23 500
14565.37 497
14566.51 500
14567.65 480
14568.79 497
14569.93 506
14571.07 513
14572.21 499
14573.35 505
14574.49 499
14575.63 502
14576.77 537
14577.92 509
14579.06 553
14580.20 490
14581.34 517
14582.48 519
14583.62 525
14584.76 531
14585.90 514
14587.04 532
14588.18 537
14589.32 518
14590.46 531
14591.60 532
14592.74 544
14593.89 557
14595.03 557
14596.17 565
14597.31 555
14598.45 571
14599.59 551
14600.73 570
14601.87 580
14603.02 566
14604.16 568
14605.30 579
14606.44 570
14607.58 552
14608.72 630
14609.86 579
14611.01 574
14612.15 585
14613.29 598
14614.43 608
14615.57 631
14616.72 634
14617.86 632
14619.00 640
14620.14 673
14621.28 697
14622.43 631
14623.57 642
14624.71 681
14625.85 684
14627.00 697
14628.14 702
14629.28 705
14630.42 731
14631.56 726
14632.71 736
14633.85 783
14634.99 748
14636.14 780
14637.28 750
14638.42 752
14639.56 739
14640.71 751
14641.85 719
14642.99 717
14644.14 720
14645.28 708
14646.42 650
14647.56 680
14648.71 628
14649.85 608
14650.99 603
14652.14 634
14653.28 608
14654.42 581
14655.57 589
14656.71 535
14657.85 523
14659.00 546
14660.14 518
14661.29 493
14662.43 524
14663.57 456
14664.72 475
14665.86 476
14667.00 463
14668.15 447
14669.29 456
14670.44 508
14671.58 461
14672.73 461
14673.87 456
14675.01 450
14676.16 468
14677.30 437
14678.45 426
14679.59 409
14680.74 416
14681.88 435
14683.02 416
14684.17 430
14685.31 430
14686.46 446
14687.60 425
14688.75 393
14689.89 420
14691.04 398
14692.18 423
14693.33 420
14694.47 405
14695.62 409
14696.76 410
14697.91 394
14699.05 436
14700.20 393
14701.34 388
14702.49 383
14703.63 378
14704.78 416
14705.92 403
14707.07 376
14708.22 377
14709.36 402
14710.51 412
14711.65 389
14712.80 383
14713.94 394
14715.09 385
14716.23 394
14717.38 406
14718.53 402
14719.67 412
14720.82 398
14721.96 371
14723.11 368
14724.26 380
14725.40 377
14726.55 415
14727.70 379
14728.84 379
14729.99 376
14731.13 384
14732.28 376
14733.43 366
14734.57 386
14735.72 403
14736.87 371
14738.01 379
14739.16 387
14740.31 365
14741.45 389
14742.60 400
14743.75 401
14744.89 380
14746.04 372
14747.19 375
14748.34 371
14749.48 362
14750.63 359
14751.78 370
14752.92 350
14754.07 337
14755.22 354
14756.37 358
14757.51 375
14758.66 369
14759.81 354
14760.96 351
14762.10 362
14763.25 361
14764.40 349
14765.55 357
14766.70 382
14767.84 385
14768.99 370
14770.14 326
14771.29 323
14772.43 351
14773.58 371
14774.73 356
14775.88 335
14777.03 337
14778.18 338
14779.32 348
14780.47 343
14781.62 348
14782.77 359
14783.92 361
14785.07 339
14786.21 318
14787.36 317
14788.51 327
14789.66 312
14790.81 335
14791.96 320
14793.11 338
14794.26 318
14795.40 307
14796.55 319
14797.70 320
14798.85 302
14800.00 333
14801.15 314
14802.30 325
14803.45 315
14804.60 315
14805.75 301
14806.90 327
14808.05 312
14809.19 325
14810.34 321
14811.49 314
14812.64 295
14813.79 300
14814.94 306
14816.09 310
14817.24 311
14818.39 314
14819.54 314
14820.69 312
14821.84 313
14822.99 304
14824.14 295
14825.29 317
14826.44 296
14827.59 324
14828.74 299
14829.89 302
14831.04 313
14832.19 287
14833.34 277
14834.49 294
14835.64 311
14836.79 318
14837.95 311
14839.10 270
14840.25 284
14841.40 275
14842.55 305
14843.70 288
14844.85 272
14846.00 274
14847.15 286
14848.30 263
14849.45 260
14850.60 295
14851.76 291
14852.91 289
14854.06 286
14855.21 304
14856.36 272
14857.51 308
14858.66 303
14859.81 314
14860.97 277
14862.12 289
14863.27 292
14864.42 289
14865.57 288
14866.72 280
14867.88 281
14869.03 281
14870.18 321
14871.33 292
14872.48 273
14873.64 271
14874.79 279
14875.94 277
14877.09 270
14878.24 298
14879.40 304
14880.55 293
14881.70 294
14882.85 309
14884.00 288
14885.16 269
14886.31 298
14887.46 286
14888.61 259
14889.77 286
14890.92 290
14892.07 315
14893.23 280
14894.38 252
14895.53 278
14896.68 280
14897.84 286
14898.99 273
14900.14 275
14901.30 268
14902.45 271
14903.60 285
14904.75 282
14905.91 266
14907.06 281
14908.21 261
14909.37 280
14910.52 280
14911.67 275
14912.83 301
14913.98 285
14915.14 289
14916.29 277
14917.44 266
14918.60 266
14919.75 273
14920.90 273
14922.06 263
14923.21 259
14924.37 282
14925.52 275
14926.67 263
14927.83 278
14928.98 280
14930.14 290
14931.29 301
14932.44 264
14933.60 265
14934.75 303
14935.91 276
14937.06 264
14938.22 290
14939.37 282
14940.52 268
14941.68 282
14942.83 267
14943.99 283
14945.14 277
14946.30 302
14947.45 299
14948.61 274
14949.76 272
14950.92 291
14952.07 289
14953.23 274
14954.38 274
14955.54 266
14956.69 260
14957.85 264
14959.00 305
14960.16 294
14961.31 282
14962.47 294
14963.62 286
14964.78 296
14965.94 288
14967.09 284
14968.25 267
14969.40 289
14970.56 288
14971.71 290
14972.87 277
14974.03 304
14975.18 296
14976.34 301
14977.49 281
14978.65 277
14979.81 282
14980.96 287
14982.12 261
14983.27 273
14984.43 267
14985.59 293
14986.74 286
14987.90 278
14989.06 283
14990.21 299
14991.37 287
14992.53 276
14993.68 266
14994.84 247
14996.00 287
14997.15 302
14998.31 292
14999.47 282
15000.62 273
15001.78 258
15002.94 296
15004.09 281
15005.25 257
15006.41 258
15007.56 281
15008.72 286
15009.88 281
15011.04 279
15012.19 276
15013.35 296
15014.51 285
15015.67 278
15016.82 260
15017.98 294
15019.14 260
15020.30 285
15021.45 243
15022.61 260
15023.77 272
15024.93 251
15026.08 276
15027.24 274
15028.40 265
15029.56 271
15030.72 276
15031.87 277
15033.03 277
15034.19 271
15035.35 283
15036.51 267
15037.67 265
15038.82 283
15039.98 283
15041.14 255
15042.30 271
15043.46 260
15044.62 284
15045.78 278
15046.93 270
15048.09 274
15049.25 279
15050.41 279
15051.57 262
15052.73 277
15053.89 278
15055.05 269
15056.20 277
15057.36 293
15058.52 286
15059.68 278
15060.84 295
15062.00 292
15063.16 276
15064.32 291
15065.48 298
15066.64 281
15067.80 295
15068.96 310
15070.12 300
15071.28 283
15072.44 277
15073.60 274
15074.76 287
15075.91 309
15077.07 275
15078.23 297
15079.39 265
15080.55 270
15081.71 280
15082.87 276
15084.03 308
15085.19 307
15086.35 319
15087.51 306
15088.68 290
15089.84 294
15091.00 288
15092.16 306
15093.32 294
15094.48 287
15095.64 279
15096.80 287
15097.96 299
15099.12 305
15100.28 287
15101.44 275
15102.60 297
15103.76 297
15104.92 309
15106.08 270
15107.25 275
15108.41 305
15109.57 293
15110.73 302
15111.89 319
15113.05 307
15114.21 284
15115.37 288
15116.54 320
15117.70 328
15118.86 324
15120.02 297
15121.18 327
15122.34 307
15123.50 307
15124.67 292
15125.83 326
15126.99 323
15128.15 295
15129.31 310
15130.47 317
15131.64 342
15132.80 321
15133.96 340
15135.12 314
15136.28 320
15137.45 343
15138.61 311
15139.77 336
15140.93 314
15142.10 325
15143.26 317
15144.42 360
15145.58 325
15146.75 327
15147.91 332
15149.07 324
15150.23 319
15151.40 323
15152.56 354
15153.72 323
15154.88 323
15156.05 350
15157.21 371
15158.37 367
15159.54 350
15160.70 357
15161.86 365
15163.03 331
15164.19 367
15165.35 352
15166.52 373
15167.68 335
15168.84 357
15170.01 369
15171.17 355
15172.33 361
15173.50 383
15174.66 368
15175.82 340
15176.99 373
15178.15 370
15179.31 382
15180.48 406
15181.64 407
15182.81 391
15183.97 377
15185.13 376
15186.30 386
15187.46 399
15188.63 387
15189.79 402
15190.95 401
15192.12 423
15193.28 383
15194.45 387
15195.61 402
15196.78 436
15197.94 428
15199.10 403
15200.27 393
15201.43 414
15202.60 417
15203.76 441
15204.93 405
15206.09 419
15207.26 428
15208.42 426
15209.59 411
15210.75 416
15211.92 455
15213.08 427
15214.25 455
15215.41 443
15216.58 411
15217.74 450
15218.91 450
15220.07 422
15221.24 449
15222.40 459
15223.57 450
15224.74 450
15225.90 469
15227.07 440
15228.23 465
15229.40 483
15230.56 487
15231.73 509
15232.89 487
15234.06 529
15235.23 511
15236.39 507
15237.56 492
15238.72 520
15239.89 491
15241.06 506
15242.22 506
15243.39 514
15244.56 519
15245.72 515
15246.89 494
15248.05 491
15249.22 473
15250.39 484
15251.55 510
15252.72 481
15253.89 462
15255.05 442
15256.22 492
15257.39 454
15258.55 414
15259.72 438
15260.89 456
15262.05 478
15263.22 420
15264.39 421
15265.56 433
15266.72 438
15267.89 406
15269.06 408
15270.22 384
15271.39 386
15272.56 402
15273.73 392
15274.89 385
15276.06 359
15277.23 409
15278.40 404
15279.56 382
15280.73 405
15281.90 397
15283.07 386
15284.23 396
15285.40 386
15286.57 403
15287.74 369
15288.91 395
15290.07 397
15291.24 383
15292.41 363
15293.58 396
15294.75 414
15295.92 400
15297.08 418
15298.25 369
15299.42 400
15300.59 407
15301.76 401
15302.93 409
15304.09 421
15305.26 416
15306.43 418
15307.60 409
15308.77 409
15309.94 408
15311.11 427
15312.28 421
15313.44 424
15314.61 387
15315.78 396
15316.95 442
15318.12 392
15319.29 389
15320.46 410
15321.63 425
15322.80 437
15323.97 459
15325.14 442
15326.30 428
15327.47 407
15328.64 415
15329.81 411
15330.98 421
15332.15 474
15333.32 450
15334.49 452
15335.66 438
15336.83 441
15338.00 437
15339.17 465
15340.34 452
15341.51 449
15342.68 448
15343.85 489
15345.02 462
15346.19 430
15347.36 476
15348.53 480
15349.70 473
15350.87 460
15352.04 485
15353.21 489
15354.38 480
15355.55 502
15356.72 503
15357.90 514
15359.07 517
15360.24 533
15361.41 546
15362.58 534
15363.75 522
15364.92 538
15366.09 555
15367.26 552
15368.43 583
15369.60 563
15370.77 550
15371.95 541
15373.12 537
15374.29 588
15375.46 548
15376.63 562
15377.80 546
15378.97 549
15380.15 528
15381.32 518
15382.49 544
15383.66 530
15384.83 506
15386.00 501
15387.17 530
15388.35 536
15389.52 487
15390.69 517
15391.86 530
15393.03 489
15394.21 475
15395.38 500
15396.55 496
15397.72 518
15398.89 507
15400.07 522
15401.24 482
15402.41 479
15403.58 478
15404.76 454
15405.93 470
15407.10 459
15408.27 459
15409.45 459
15410.62 407
15411.79 432
15412.96 407
15414.14 406
15415.31 423
15416.48 404
15417.66 419
15418.83 434
15420.00 409
15421.17 385
15422.35 394
15423.52 386
15424.69 398
15425.87 376
15427.04 400
15428.21 394
15429.39 397
15430.56 369
15431.73 370
15432.91 375
15434.08 392
15435.25 423
15436.43 366
15437.60 353
15438.77 360
15439.95 370
15441.12 359
15442.30 369
15443.47 358
15444.64 362
15445.82 372
15446.99 369
15448.17 332
15449.34 360
15450.51 385
15451.69 354
15452.86 367
15454.04 352
15455.21 369
15456.39 367
15457.56 363
15458.73 318
15459.91 339
15461.08 351
15462.26 354
15463.43 340
15464.61 328
15465.78 347
15466.96 336
15468.13 357
15469.31 346
15470.48 362
15471.66 356
15472.83 378
15474.01 361
15475.18 358
15476.36 341
15477.53 355
15478.71 359
15479.88 382
15481.06 358
15482.23 365
15483.41 380
15484.58 368
15485.76 354
15486.93 352
15488.11 342
15489.29 351
15490.46 363
15491.64 351
15492.81 384
15493.99 376
15495.16 379
15496.34 346
15497.52 371
15498.69 365
15499.87 376
15501.04 336
15502.22 341
15503.40 355
15504.57 363
15505.75 372
15506.92 355
15508.10 358
15509.28 366
15510.45 359
15511.63 366
15512.81 391
15513.98 388
15515.16 354
15516.34 354
15517.51 358
15518.69 364
15519.87 365
15521.04 378
15522.22 394
15523.40 381
15524.57 361
15525.75 356
15526.93 366
15528.11 390
15529.28 379
15530.46 396
15531.64 341
15532.81 367
15533.99 343
15535.17 383
15536.35 365
15537.52 365
15538.70 364
15539.88 374
15541.06 371
15542.23 399
15543.41 401
15544.59 359
15545.77 362
15546.95 383
15548.12 369
15549.30 365
15550.48 367
15551.66 393
15552.83 374
15554.01 407
15555.19 391
15556.37 381
15557.55 365
15558.73 373
15559.90 385
15561.08 401
15562.26 371
15563.44 389
15564.62 399
15565.80 381
15566.97 348
15568.15 404
15569.33 397
15570.51 409
15571.69 397
15572.87 390
15574.05 408
15575.23 403
15576.40 380
15577.58 368
15578.76 403
15579.94 395
15581.12 432
15582.30 412
15583.48 439
15584.66 393
15585.84 415
15587.02 428
15588.20 439
15589.38 438
15590.56 422
15591.73 433
15592.91 451
15594.09 460
15595.27 452
15596.45 451
15597.63 450
15598.81 447
15599.99 492
15601.17 440
15602.35 442
15603.53 494
15604.71 467
15605.89 462
15607.07 452
15608.25 460
15609.43 495
15610.61 495
15611.79 476
15612.97 474
15614.15 524
15615.33 500
15616.51 495
15617.69 537
15618.88 495
15620.06 494
15621.24 533
15622.42 476
15623.60 499
15624.78 501
15625.96 528
15627.14 529
15628.32 511
15629.50 536
15630.68 534
15631.86 550
15633.05 556
15634.23 527
15635.41 517
15636.59 540
15637.77 543
15638.95 513
15640.13 516
15641.31 548
15642.50 586
15643.68 590
15644.86 574
15646.04 538
15647.22 541
15648.40 559
15649.58 591
15650.77 529
15651.95 550
15653.13 597
15654.31 573
15655.49 554
15656.68 580
15657.86 553
15659.04 562
15660.22 563
15661.40 577
15662.59 559
15663.77 547
15664.95 568
15666.13 530
15667.32 547
15668.50 572
15669.68 580
15670.86 589
15672.05 560
15673.23 524
15674.41 571
15675.59 557
15676.78 555
15677.96 550
15679.14 536
15680.32 541
15681.51 541
15682.69 533
15683.87 530
15685.06 518
15686.24 530
15687.42 527
15688.61 549
15689.79 501
15690.97 496
15692.16 532
15693.34 510
15694.52 513
15695.71 514
15696.89 508
15698.07 507
15699.26 524
15700.44 533
15701.62 557
15702.81 543
15703.99 514
15705.17 520
15706.36 542
15707.54 564
15708.73 533
15709.91 529
15711.09 544
15712.28 587
15713.46 554
15714.65 572
15715.83 567
15717.02 580
15718.20 576
15719.38 609
15720.57 567
15721.75 566
15722.94 592
15724.12 601
15725.31 596
15726.49 554
15727.68 568
15728.86 587
15730.04 593
15731.23 559
15732.41 574
15733.60 572
15734.78 589
15735.97 589
15737.15 641
15738.34 610
15739.52 583
15740.71 609
15741.89 624
15743.08 624
15744.27 634
15745.45 668
15746.64 637
15747.82 638
15749.01 643
15750.19 680
15751.38 655
15752.56 675
15753.75 685
15754.93 674
15756.12 675
15757.31 662
15758.49 694
15759.68 711
15760.86 713
15762.05 677
15763.24 690
15764.42 700
15765.61 712
15766.79 636
15767.98 652
15769.17 673
15770.35 685
15771.54 652
15772.72 609
15773.91 620
15775.10 629
15776.28 625
15777.47 623
15778.66 614
15779.84 582
15781.03 599
15782.22 608
15783.40 582
15784.59 585
15785.78 610
15786.96 592
15788.15 593
15789.34 579
15790.53 592
15791.71 555
15792.90 551
15794.09 552
15795.27 519
15796.46 538
15797.65 542
15798.84 551
15800.02 516
15801.21 525
15802.40 519
15803.59 531
15804.77 518
15805.96 517
15807.15 507
15808.34 510
15809.52 496
15810.71 487
15811.90 508
15813.09 523
15814.28 526
15815.46 501
15816.65 496
15817.84 518
15819.03 511
15820.22 468
15821.40 480
15822.59 473
15823.78 510
15824.97 490
15826.16 492
15827.35 493
15828.53 500
15829.72 479
15830.91 493
15832.10 477
15833.29 460
15834.48 477
15835.67 486
15836.85 492
15838.04 478
15839.23 483
15840.42 479
15841.61 484
15842.80 465
15843.99 506
15845.18 506
15846.37 498
15847.55 488
15848.74 495
15849.93 500
15851.12 493
15852.31 487
15853.50 481
15854.69 505
15855.88 472
15857.07 491
15858.26 497
15859.45 499
15860.64 521
15861.83 534
15863.02 517
15864.21 521
15865.40 515
15866.59 515
15867.78 527
15868.97 490
15870.16 521
15871.35 499
15872.54 489
15873.73 537
15874.92 527
15876.11 539
15877.30 547
15878.49 510
15879.68 512
15880.87 514
15882.06 548
15883.25 554
15884.44 516
15885.63 501
15886.82 551
15888.01 539
15889.20 561
15890.39 544
15891.59 568
15892.78 558
15893.97 540
15895.16 563
15896.35 543
15897.54 571
15898.73 588
15899.92 546
15901.11 589
15902.30 615
15903.50 595
15904.69 609
15905.88 605
15907.07 599
15908.26 614
15909.45 627
15910.64 603
15911.84 607
15913.03 645
15914.22 665
15915.41 637
15916.60 636
15917.79 635
15918.99 649
15920.18 631
15921.37 631
15922.56 642
15923.75 632
15924.95 649
15926.14 636
15927.33 630
15928.52 630
15929.71 607
15930.91 631
15932.10 619
15933.29 647
15934.48 623
15935.68 644
15936.87 640
15938.06 585
15939.25 606
15940.45 616
15941.64 588
15942.83 564
15944.03 541
15945.22 537
15946.41 539
15947.60 566
15948.80 549
15949.99 546
15951.18 518
15952.38 485
15953.57 511
15954.76 509
15955.96 487
15957.15 471
15958.34 459
15959.54 451
15960.73 473
15961.92 444
15963.12 448
15964.31 440
15965.50 441
15966.70 410
15967.89 405
15969.08 409
15970.28 399
15971.47 393
15972.67 367
15973.86 394
15975.05 397
15976.25 386
15977.44 386
15978.64 366
15979.83 382
15981.02 376
15982.22 363
15983.41 350
15984.61 352
15985.80 368
15987.00 360
15988.19 351
15989.38 354
15990.58 333
15991.77 368
15992.97 366
15994.16 358
15995.36 335
15996.55 353
15997.75 367
15998.94 369
16000.14 350
16001.33 366
16002.53 342
16003.72 353
16004.92 320
16006.11 357
16007.31 361
16008.50 363
16009.70 372
16010.89 329
16012.09 336
16013.28 328
16014.48 340
16015.67 347
16016.87 333
16018.07 338
16019.26 310
16020.46 321
16021.65 299
16022.85 330
16024.04 329
16025.24 300
16026.44 343
16027.63 350
16028.83 342
16030.02 343
16031.22 324
16032.42 340
16033.61 346
16034.81 346
16036.00 331
16037.20 323
16038.40 338
16039.59 351
16040.79 327
16041.99 324
16043.18 313
16044.38 327
16045.58 328
16046.77 310
16047.97 301
16049.17 322
16050.36 308
16051.56 308
16052.76 321
16053.95 315
16055.15 319
16056.35 340
16057.54 328
16058.74 326
16059.94 313
16061.14 345
16062.33 318
16063.53 336
16064.73 308
16065.92 275
16067.12 308
16068.32 326
16069.52 306
16070.71 277
16071.91 298
16073.11 306
16074.31 273
16075.50 281
16076.70 323
16077.90 323
16079.10 307
16080.30 293
16081.49 304
16082.69 300
16083.89 294
16085.09 284
16086.29 280
16087.48 300
16088.68 289
16089.88 291
16091.08 284
16092.28 286
16093.48 291
16094.67 312
16095.87 294
16097.07 282
16098.27 293
16099.47 301
16100.67 288
16101.87 297
16103.06 291
16104.26 291
16105.46 281
16106.66 291
16107.86 300
16109.06 283
16110.26 296
16111.46 293
16112.66 286
16113.86 288
16115.05 297
16116.25 271
16117.45 283
16118.65 281
16119.85 286
16121.05 278
16122.25 264
16123.45 279
16124.65 290
16125.85 289
16127.05 271
16128.25 285
16129.45 288
16130.65 277
16131.85 253
16133.05 270
16134.25 268
16135.45 260
16136.65 261
16137.85 255
16139.05 273
16140.25 265
16141.45 268
16142.65 272
16143.85 284
16145.05 281
16146.25 291
16147.45 297
16148.65 264
16149.85 267
16151.05 308
16152.25 287
16153.45 268
16154.65 281
16155.85 261
16157.05 274
16158.25 289
16159.46 264
16160.66 268
16161.86 259
16163.06 257
16164.26 281
16165.46 277
16166.66 260
16167.86 256
16169.06 269
16170.27 274
16171.47 266
16172.67 258
16173.87 267
16175.07 266
16176.27 265
16177.47 273
16178.67 271
16179.88 261
16181.08 269
16182.28 276
16183.48 280
16184.68 289
16185.89 297
16187.09 281
16188.29 291
16189.49 268
16190.69 271
16191.90 276
16193.10 257
16194.30 266
16195.50 265
16196.70 274
16197.91 277
16199.11 286
16200.31 294
16201.51 285
16202.72 272
16203.92 291
16205.12 266
16206.32 273
16207.53 271
16208.73 280
16209.93 276
16211.13 281
16212.34 283
16213.54 274
16214.74 308
16215.95 268
16217.15 280
16218.35 275
16219.55 292
16220.76 275
16221.96 286
16223.16 282
16224.37 273
16225.57 270
16226.77 300
16227.98 291
16229.18 294
16230.38 270
16231.59 301
16232.79 297
16233.99 276
16235.20 272
16236.40 283
16237.61 295
16238.81 300
16240.01 289
16241.22 293
16242.42 278
16243.63 271
16244.83 295
16246.03 271
16247.24 273
16248.44 305
16249.65 266
16250.85 303
16252.05 265
16253.26 288
16254.46 278
16255.67 293
16256.87 296
16258.08 289
16259.28 268
16260.49 284
16261.69 281
16262.89 309
16264.10 291
16265.30 286
16266.51 290
16267.71 311
16268.92 312
16270.12 278
16271.33 299
16272.53 321
16273.74 290
16274.94 289
16276.15 309
16277.35 299
16278.56 292
16279.77 297
16280.97 323
16282.18 286
16283.38 286
16284.59 299
16285.79 304
16287.00 289
16288.20 294
16289.41 315
16290.61 287
16291.82 286
16293.03 285
16294.23 282
16295.44 316
16296.64 299
16297.85 302
16299.06 322
16300.26 288
16301.47 304
16302.67 312
16303.88 282
16305.09 297
16306.29 297
16307.50 282
16308.71 311
16309.91 302
16311.12 290
16312.33 314
16313.53 272
16314.74 281
16315.95 294
16317.15 294
16318.36 285
16319.57 305
16320.77 302
16321.98 286
16323.19 276
16324.39 280
16325.60 268
16326.81 275
16328.01 280
16329.22 287
16330.43 294
16331.64 255
16332.84 277
16334.05 276
16335.26 267
16336.47 263
16337.67 277
16338.88 292
16340.09 285
16341.30 270
16342.50 270
16343.71 256
16344.92 275
16346.13 266
16347.33 274
16348.54 271
16349.75 278
16350.96 251
16352.17 261
16353.37 270
16354.58 257
16355.79 255
16357.00 252
16358.21 243
16359.41 281
16360.62 240
16361.83 243
16363.04 243
16364.25 270
16365.46 281
16366.67 263
16367.87 235
16369.08 214
16370.29 240
16371.50 267
16372.71 270
16373.92 246
16375.13 259
16376.34 242
16377.54 246
16378.75 254
16379.96 237
16381.17 215
16382.38 260
16383.59 261
16384.80 266
16386.01 243
16387.22 232
16388.43 237
16389.64 259
16390.85 245
16392.05 237
16393.26 240
16394.47 237
16395.68 260
16396.89 270
16398.10 255
16399.31 240
16400.52 264
16401.73 270
16402.94 247
16404.15 241
16405.36 250
16406.57 250
16407.78 251
16408.99 255
16410.20 252
16411.41 257
16412.62 231
16413.83 260
16415.04 251
16416.25 249
16417.46 256
16418.67 264
16419.88 262
16421.10 250
16422.31 248
16423.52 259
16424.73 261
16425.94 258
16427.15 247
16428.36 247
16429.57 240
16430.78 248
16431.99 242
16433.20 251
16434.41 247
16435.63 250
16436.84 250
16438.05 258
16439.26 237
16440.47 250
16441.68 246
16442.89 245
16444.10 252
16445.32 224
16446.53 236
16447.74 239
16448.95 228
16450.16 254
16451.37 238
16452.59 236
16453.80 242
16455.01 250
16456.22 243
16457.43 252
16458.64 260
16459.86 263
16461.07 255
16462.28 263
16463.49 260
16464.70 242
16465.92 250
16467.13 212
16468.34 237
16469.55 260
16470.77 251
16471.98 247
16473.19 262
16474.40 263
16475.62 248
16476.83 251
16478.04 228
16479.25 235
16480.47 258
16481.68 263
16482.89 242
16484.11 245
16485.32 265
16486.53 261
16487.74 251
16488.96 258
16490.17 255
16491.38 264
16492.60 250
16493.81 247
16495.02 244
16496.24 229
16497.45 239
16498.66 247
16499.88 253
16501.09 233
16502.30 251
16503.52 247
16504.73 261
16505.94 258
16507.16 273
16508.37 253
16509.59 259
16510.80 241
16512.01 261
16513.23 254
16514.44 239
16515.66 238
16516.87 251
16518.08 262
16519.30 271
16520.51 273
16521.73 263
16522.94 272
16524.16 268
16525.37 267
16526.58 272
16527.80 296
16529.01 285
16530.23 278
16531.44 276
16532.66 239
16533.87 271
16535.09 285
16536.30 278
16537.52 289
16538.73 280
16539.95 290
16541.16 289
16542.38 291
16543.59 277
16544.81 276
16546.02 278
16547.24 282
16548.45 289
16549.67 287
16550.88 304
16552.10 305
16553.31 297
16554.53 303
16555.74 328
16556.96 307
16558.18 321
16559.39 352
16560.61 310
16561.82 298
16563.04 292
16564.25 312
16565.47 310
16566.69 324
16567.90 342
16569.12 320
16570.33 301
16571.55 290
16572.77 292
16573.98 294
16575.20 287
16576.41 280
16577.63 301
16578.85 275
16580.06 283
16581.28 287
16582.50 284
16583.71 301
16584.93 290
16586.15 285
16587.36 295
16588.58 293
16589.80 297
16591.01 286
16592.23 262
16593.45 285
16594.66 282
16595.88 279
16597.10 280
16598.32 249
16599.53 286
16600.75 275
16601.97 262
16603.18 288
16604.40 267
16605.62 274
16606.84 284
16608.05 260
16609.27 239
16610.49 243
16611.71 225
16612.92 248
16614.14 276
16615.36 248
16616.58 246
16617.79 255
16619.01 283
16620.23 256
16621.45 251
16622.67 259
16623.88 244
16625.10 244
16626.32 256
16627.54 242
16628.76 254
16629.97 262
16631.19 243
16632.41 246
16633.63 235
16634.85 246
16636.07 249
16637.29 243
16638.50 220
16639.72 237
16640.94 225
16642.16 251
16643.38 246
16644.60 247
16645.82 244
16647.03 252
16648.25 245
16649.47 235
16650.69 234
16651.91 218
16653.13 238
16654.35 227
16655.57 242
16656.79 238
16658.01 251
16659.23 235
16660.45 241
16661.66 233
16662.88 241
16664.10 258
16665.32 227
16666.54 240
16667.76 251
16668.98 230
16670.20 224
16671.42 229
16672.64 241
16673.86 241
16675.08 234
16676.30 238
16677.52 219
16678.74 252
16679.96 213
16681.18 252
16682.40 212
16683.62 227
16684.84 224
16686.06 222
16687.28 237
16688.50 222
16689.72 230
16690.94 233
16692.16 244
16693.39 193
16694.61 226
16695.83 231
16697.05 250
16698.27 212
16699.49 218
16700.71 228
16701.93 218
16703.15 240
16704.37 218
16705.59 222
16706.81 237
16708.04 210
16709.26 232
16710.48 229
16711.70 210
16712.92 217
16714.14 209
16715.36 236
16716.58 226
16717.81 225
16719.03 200
16720.25 211
16721.47 220
16722.69 229
16723.91 214
16725.14 236
16726.36 232
16727.58 238
16728.80 225
16730.02 217
16731.24 235
16732.47 236
16733.69 217
16734.91 214
16736.13 218
16737.36 216
16738.58 204
16739.80 219
16741.02 225
16742.24 215
16743.47 208
16744.69 204
16745.91 222
16747.13 215
16748.36 230
16749.58 223
16750.80 194
16752.02 226
16753.25 213
16754.47 210
16755.69 223
16756.92 198
16758.14 206
16759.36 205
16760.59 222
16761.81 225
16763.03 234
16764.25 205
16765.48 222
16766.70 224
16767.92 243
16769.15 246
16770.37 220
16771.59 195
16772.82 214
16774.04 234
16775.27 234
16776.49 223
16777.71 206
16778.94 198
16780.16 213
16781.38 218
16782.61 214
16783.83 235
16785.06 213
16786.28 210
16787.50 206
16788.73 200
16789.95 224
16791.18 193
16792.40 234
16793.62 206
16794.85 222
16796.07 208
16797.30 209
16798.52 215
16799.75 213
16800.97 224
16802.19 216
16803.42 195
16804.64 232
16805.87 233
16807.09 234
16808.32 211
16809.54 220
16810.77 197
16811.99 214
16813.22 229
16814.44 233
16815.67 221
16816.89 237
16818.12 244
16819.34 214
16820.57 224
16821.79 213
16823.02 232
16824.24 230
16825.47 213
16826.70 222
16827.92 237
16829.15 235
16830.37 240
16831.60 244
16832.82 236
16834.05 241
16835.27 235
16836.50 239
16837.73 216
16838.95 238
16840.18 248
16841.40 236
16842.63 247
16843.86 259
16845.08 235
16846.31 259
16847.53 258
16848.76 246
16849.99 264
16851.21 254
16852.44 271
16853.67 263
16854.89 258
16856.12 264
16857.35 246
16858.57 268
16859.80 259
16861.03 254
16862.25 266
16863.48 237
16864.71 256
16865.93 295
16867.16 268
16868.39 247
16869.61 257
16870.84 288
16872.07 301
16873.30 285
16874.52 284
16875.75 300
16876.98 287
16878.20 287
16879.43 307
16880.66 302
16881.89 326
16883.11 328
16884.34 328
16885.57 338
16886.80 287
16888.02 292
16889.25 328
16890.48 341
16891.71 303
16892.94 296
16894.16 302
16895.39 337
16896.62 334
16897.85 316
16899.08 313
16900.30 309
16901.53 323
16902.76 297
16903.99 313
16905.22 317
16906.45 307
16907.67 300
16908.90 305
16910.13 290
16911.36 287
16912.59 291
16913.82 292
16915.04 279
16916.27 307
16917.50 302
16918.73 286
16919.96 303
16921.19 260
16922.42 274
16923.65 259
16924.88 256
16926.10 249
16927.33 272
16928.56 260
16929.79 275
16931.02 291
16932.25 285
16933.48 269
16934.71 271
16935.94 281
16937.17 274
16938.40 280
16939.63 278
16940.86 296
16942.09 258
16943.32 273
16944.55 258
16945.78 259
16947.01 292
16948.24 261
16949.47 265
16950.70 274
16951.93 279
16953.16 281
16954.39 297
16955.62 265
16956.85 271
16958.08 287
16959.31 263
16960.54 270
16961.77 246
16963.00 253
16964.23 265
16965.46 256
16966.69 258
16967.92 281
16969.15 264
16970.38 271
16971.61 250
16972.84 274
16974.07 241
16975.30 243
16976.54 263
16977.77 261
16979.00 262
16980.23 251
16981.46 240
16982.69 253
16983.92 240
16985.15 238
16986.38 242
16987.62 241
16988.85 238
16990.08 244
16991.31 247
16992.54 230
16993.77 247
16995.00 233
16996.24 238
16997.47 229
16998.70 225
16999.93 245
17001.16 230
17002.39 231
17003.63 230
17004.86 256
17006.09 223
17007.32 218
17008.55 254
17009.79 247
17011.02 236
17012.25 221
17013.48 212
17014.72 225
17015.95 225
17017.18 235
17018.41 215
17019.64 209
17020.88 190
17022.11 239
17023.34 231
17024.58 226
17025.81 230
17027.04 233
17028.27 225
17029.51 206
17030.74 225
17031.97 223
17033.21 236
17034.44 218
17035.67 233
17036.90 225
17038.14 230
17039.37 243
17040.60 202
17041.84 207
17043.07 224
17044.30 206
17045.54 188
17046.77 228
17048.00 223
17049.24 221
17050.47 212
17051.70 207
17052.94 194
17054.17 202
17055.41 225
17056.64 246
17057.87 217
17059.11 228
17060.34 215
17061.58 207
17062.81 202
17064.04 220
17065.28 230
17066.51 202
17067.75 210
17068.98 200
17070.21 198
17071.45 202
17072.68 235
17073.92 215
17075.15 203
17076.39 194
17077.62 216
17078.86 220
17080.09 210
17081.33 210
17082.56 210
17083.80 204
17085.03 188
17086.26 211
17087.50 179
17088.73 208
17089.97 199
17091.20 221
17092.44 194
17093.68 200
17094.91 205
17096.15 221
17097.38 204
17098.62 183
17099.85 221
17101.09 206
17102.32 194
17103.56 195
17104.79 196
17106.03 178
17107.26 196
17108.50 187
17109.74 211
17110.97 216
17112.21 198
17113.44 211
17114.68 198
17115.92 189
17117.15 207
17118.39 196
17119.62 199
17120.86 216
17122.10 178
17123.33 224
17124.57 188
17125.80 176
17127.04 194
17128.28 207
17129.51 186
17130.75 206
17131.99 185
17133.22 205
17134.46 184
17135.70 192
17136.93 174
17138.17 199
17139.41 214
17140.64 197
17141.88 217
17143.12 189
17144.35 212
17145.59 202
17146.83 187
17148.07 197
17149.30 194
17150.54 198
17151.78 184
17153.02 200
17154.25 182
17155.49 207
17156.73 177
17157.96 195
17159.20 189
17160.44 199
17161.68 197
17162.92 188
17164.15 187
17165.39 188
17166.63 187
17167.87 203
17169.10 175
17170.34 189
17171.58 190
17172.82 164
17174.06 187
17175.29 171
17176.53 178
17177.77 170
17179.01 191
17180.25 192
17181.49 192
17182.72 208
17183.96 185
17185.20 175
17186.44 171
17187.68 187
17188.92 198
17190.15 187
17191.39 168
17192.63 179
17193.87 161
17195.11 206
17196.35 190
17197.59 160
17198.83 193
17200.07 196
17201.30 196
17202.54 180
17203.78 167
17205.02 177
17206.26 183
17207.50 178
17208.74 180
17209.98 183
17211.22 187
17212.46 159
17213.70 166
17214.94 167
17216.18 169
17217.42 185
17218.66 191
17219.90 177
17221.14 183
17222.38 166
17223.62 175
17224.86 168
17226.10 169
17227.34 170
17228.58 170
17229.82 185
17231.06 182
17232.30 176
17233.54 165
17234.78 187
17236.02 182
17237.26 149
17238.50 161
17239.74 200
17240.98 167
17242.22 168
17243.46 183
17244.70 193
17245.94 177
17247.18 177
17248.42 196
17249.66 177
17250.90 152
17252.14 188
17253.39 175
17254.63 186
17255.87 186
17257.11 180
17258.35 188
17259.59 171
17260.83 156
17262.07 163
17263.31 173
17264.56 160
17265.80 167
17267.04 185
17268.28 176
17269.52 167
17270.76 176
17272.00 178
17273.25 160
17274.49 179
17275.73 185
17276.97 172
17278.21 169
17279.45 183
17280.70 185
17281.94 172
17283.18 191
17284.42 197
17285.66 174
17286.91 167
17288.15 176
17289.39 171
17290.63 183
17291.88 172
17293.12 174
17294.36 185
17295.60 191
17296.85 174
17298.09 169
17299.33 187
17300.57 173
17301.82 183
17303.06 194
17304.30 175
17305.54 168
17306.79 175
17308.03 170
17309.27 173
17310.52 171
17311.76 160
17313.00 173
17314.25 173
17315.49 154
17316.73 157
17317.97 172
17319.22 186
17320.46 181
17321.71 186
17322.95 169
17324.19 164
17325.44 178
17326.68 169
17327.92 168
17329.17 159
17330.41 171
17331.65 170
17332.90 200
17334.14 166
17335.39 174
17336.63 172
17337.87 165
17339.12 165
17340.36 186
17341.61 182
17342.85 174
17344.09 182
17345.34 188
17346.58 169
17347.83 161
17349.07 165
17350.32 169
17351.56 182
17352.80 148
17354.05 171
17355.29 157
17356.54 174
17357.78 175
17359.03 186
17360.27 174
17361.52 189
17362.76 201
17364.01 174
17365.25 177
17366.50 164
17367.74 177
17368.99 171
17370.23 171
17371.48 171
17372.72 171
17373.97 168
17375.21 163
17376.46 170
17377.70 159
17378.95 172
17380.19 173
17381.44 173
17382.69 179
17383.93 183
17385.18 162
17386.42 184
17387.67 189
17388.91 172
17390.16 164
17391.41 187
17392.65 190
17393.90 189
17395.14 185
17396.39 179
17397.64 182
17398.88 182
17400.13 187
17401.37 190
17402.62 179
17403.87 161
17405.11 190
17406.36 191
17407.61 187
17408.85 195
17410.10 190
17411.35 167
17412.59 183
17413.84 189
17415.09 189
17416.33 199
17417.58 191
17418.83 191
17420.07 180
17421.32 193
17422.57 179
17423.82 206
17425.06 197
17426.31 193
17427.56 178
17428.80 181
17430.05 172
17431.30 188
17432.55 191
17433.79 167
17435.04 183
17436.29 160
17437.54 196
17438.78 198
17440.03 188
17441.28 182
17442.53 197
17443.77 196
17445.02 206
17446.27 174
17447.52 210
17448.77 178
17450.01 190
17451.26 184
17452.51 199
17453.76 201
17455.01 182
17456.25 210
17457.50 196
17458.75 186
17460.00 184
17461.25 190
17462.50 200
17463.74 191
17464.99 191
17466.24 215
17467.49 201
17468.74 173
17469.99 211
17471.24 201
17472.49 194
17473.73 191
17474.98 197
17476.23 194
17477.48 211
17478.73 192
17479.98 197
17481.23 188
17482.48 184
17483.73 191
17484.98 191
17486.23 206
17487.47 195
17488.72 175
17489.97 198
17491.22 194
17492.47 190
17493.72 221
17494.97 221
17496.22 213
17497.47 180
17498.72 224
17499.97 209
17501.22 204
17502.47 205
17503.72 186
17504.97 191
17506.22 206
17507.47 202
17508.72 190
17509.97 221
17511.22 197
17512.47 224
17513.72 213
17514.97 211
17516.22 196
17517.47 222
17518.72 206
17519.97 213
17521.22 202
17522.47 233
17523.72 221
17524.98 221
17526.23 225
17527.48 223
17528.73 190
17529.98 205
17531.23 211
17532.48 227
17533.73 237
17534.98 212
17536.23 249
17537.48 214
17538.74 249
17539.99 227
17541.24 236
17542.49 242
17543.74 242
17544.99 219
17546.24 230
17547.50 225
17548.75 220
17550.00 218
17551.25 215
17552.50 224
17553.75 219
17555.01 237
17556.26 226
17557.51 239
17558.76 235
17560.01 230
17561.26 238
17562.52 239
17563.77 226
17565.02 249
17566.27 244
17567.53 230
17568.78 257
17570.03 240
17571.28 240
17572.53 245
17573.79 257
17575.04 246
17576.29 234
17577.54 235
17578.80 256
17580.05 238
17581.30 233
17582.56 253
17583.81 255
17585.06 245
17586.31 231
17587.57 268
17588.82 272
17590.07 252
17591.33 249
17592.58 276
17593.83 256
17595.08 240
17596.34 252
17597.59 263
17598.84 255
17600.10 246
17601.35 257
17602.61 260
17603.86 267
17605.11 288
17606.37 281
17607.62 284
17608.87 261
17610.13 255
17611.38 278
17612.63 267
17613.89 274
17615.14 278
17616.40 307
17617.65 255
17618.90 277
17620.16 257
17621.41 272
17622.67 287
17623.92 288
17625.17 275
17626.43 282
17627.68 277
17628.94 259
17630.19 300
17631.45 264
17632.70 273
17633.96 252
17635.21 294
17636.47 294
17637.72 300
17638.97 307
17640.23 289
17641.48 288
17642.74 269
17643.99 283
17645.25 304
17646.50 281
17647.76 271
17649.01 293
17650.27 270
17651.52 269
17652.78 282
17654.04 301
17655.29 267
17656.55 296
17657.80 292
17659.06 294
17660.31 284
17661.57 275
17662.82 286
17664.08 283
17665.33 284
17666.59 268
17667.85 286
17669.10 258
17670.36 265
17671.61 231
17672.87 254
17674.13 223
17675.38 242
17676.64 267
17677.89 253
17679.15 242
17680.41 263
17681.66 241
17682.92 258
17684.18 260
17685.43 238
17686.69 249
17687.95 228
17689.20 256
17690.46 222
17691.71 242
17692.97 250
17694.23 263
17695.49 224
17696.74 237
17698.00 248
17699.26 233
17700.51 238
17701.77 234
17703.03 228
17704.28 217
17705.54 216
17706.80 213
17708.06 227
17709.31 221
17710.57 239
17711.83 219
17713.08 220
17714.34 205
17715.60 254
17716.86 239
17718.11 225
17719.37 229
17720.63 220
17721.89 213
17723.15 219
17724.40 213
17725.66 219
17726.92 225
17728.18 220
17729.43 227
17730.69 217
17731.95 207
17733.21 204
17734.47 237
17735.73 204
17736.98 222
17738.24 225
17739.50 208
17740.76 205
17742.02 203
17743.28 239
17744.53 217
17745.79 214
17747.05 216
17748.31 211
17749.57 207
17750.83 213
17752.09 194
17753.34 218
17754.60 214
17755.86 205
17757.12 203
17758.38 201
17759.64 213
17760.90 230
17762.16 208
17763.42 207
17764.68 214
17765.94 206
17767.19 208
17768.45 197
17769.71 211
17770.97 196
17772.23 218
17773.49 204
17774.75 208
17776.01 193
17777.27 216
17778.53 198
17779.79 204
17781.05 203
17782.31 191
17783.57 208
17784.83 188
17786.09 212
17787.35 185
17788.61 199
17789.87 199
17791.13 192
17792.39 201
17793.65 219
17794.91 210
17796.17 192
17797.43 198
17798.69 174
17799.95 195
17801.21 192
17802.47 186
17803.73 191
17805.00 216
17806.26 197
17807.52 174
17808.78 164
17810.04 202
17811.30 175
17812.56 177
17813.82 164
17815.08 179
17816.34 178
17817.60 212
17818.87 184
17820.13 194
17821.39 198
17822.65 167
17823.91 191
17825.17 154
17826.43 189
17827.69 153
17828.96 192
17830.22 181
17831.48 183
17832.74 174
17834.00 168
17835.26 179
17836.53 179
17837.79 184
17839.05 166
17840.31 172
17841.57 171
17842.84 169
17844.10 167
17845.36 166
17846.62 170
17847.88 180
17849.15 158
17850.41 171
17851.67 156
17852.93 171
17854.20 180
17855.46 179
17856.72 163
17857.98 167
17859.25 167
17860.51 196
17861.77 183
17863.03 152
17864.30 169
17865.56 160
17866.82 178
17868.09 170
17869.35 190
17870.61 157
17871.87 174
17873.14 170
17874.40 192
17875.66 162
17876.93 184
17878.19 167
17879.45 175
17880.72 175
17881.98 167
17883.24 149
17884.51 157
17885.77 172
17887.03 166
17888.30 187
17889.56 160
17890.83 171
17892.09 170
17893.35 174
17894.62 174
17895.88 171
17897.14 170
17898.41 193
17899.67 185
17900.94 167
17902.20 166
17903.46 156
17904.73 165
17905.99 162
17907.26 167
17908.52 149
17909.79 148
17911.05 165
17912.32 159
17913.58 171
17914.84 154
17916.11 173
17917.37 169
17918.64 164
17919.90 161
17921.17 151
17922.43 143
17923.70 139
17924.96 154
17926.23 164
17927.49 167
17928.76 159
17930.02 168
17931.29 162
17932.55 153
17933.82 173
17935.08 150
17936.35 173
17937.61 170
17938.88 173
17940.14 149
17941.41 172
17942.68 173
17943.94 144
17945.21 168
17946.47 152
17947.74 161
17949.00 148
17950.27 170
17951.54 142
17952.80 148
17954.07 152
17955.33 174
17956.60 176
17957.87 169
17959.13 152
17960.40 144
17961.66 176
17962.93 151
17964.20 181
17965.46 154
17966.73 148
17968.00 168
17969.26 170
17970.53 161
17971.80 162
17973.06 166
17974.33 160
17975.60 161
17976.86 179
17978.13 144
17979.40 160
17980.66 155
17981.93 173
17983.20 167
17984.46 153
17985.73 160
17987.00 128
17988.26 174
17989.53 169
17990.80 157
17992.07 163
17993.33 181
17994.60 160
17995.87 156
17997.14 173
17998.40 173
17999.67 173
18000.94 167
18002.21 175
18003.47 160
18004.74 174
18006.01 166
18007.28 153
18008.55 156
18009.81 163
18011.08 164
18012.35 183
18013.62 161
18014.89 165
18016.15 158
18017.42 169
18018.69 175
18019.96 143
18021.23 172
18022.49 186
18023.76 186
18025.03 158
18026.30 187
18027.57 170
18028.84 203
18030.11 181
18031.37 165
18032.64 165
18033.91 165
18035.18 178
18036.45 169
18037.72 169
18038.99 165
18040.26 181
18041.53 168
18042.79 163
18044.06 177
18045.33 168
18046.60 168
18047.87 174
18049.14 143
18050.41 161
18051.68 170
18052.95 175
18054.22 189
18055.49 190
18056.76 165
18058.03 163
18059.30 193
18060.57 186
18061.84 154
18063.11 176
18064.38 196
18065.65 192
18066.92 187
18068.19 169
18069.46 162
18070.73 159
18072.00 180
18073.27 164
18074.54 184
18075.81 175
18077.08 175
18078.35 173
18079.62 165
18080.89 165
18082.16 180
18083.43 210
18084.70 201
18085.97 197
18087.24 195
18088.51 216
18089.78 187
18091.05 192
18092.32 174
18093.59 214
18094.87 180
18096.14 175
18097.41 194
18098.68 198
18099.95 183
18101.22 182
18102.49 166
18103.76 195
18105.03 191
18106.31 178
18107.58 160
18108.85 181
18110.12 189
18111.39 186
18112.66 198
18113.93 183
18115.21 175
18116.48 188
18117.75 169
18119.02 175
18120.29 184
18121.56 170
18122.84 172
18124.11 181
18125.38 168
18126.65 171
18127.92 192
18129.20 197
18130.47 177
18131.74 166
18133.01 167
18134.29 174
18135.56 187
18136.83 176
18138.10 166
18139.38 186
18140.65 178
18141.92 187
18143.19 180
18144.47 188
18145.74 175
18147.01 174
18148.28 193
18149.56 166
18150.83 167
18152.10 157
18153.38 158
18154.65 172
18155.92 171
18157.19 187
18158.47 182
18159.74 154
18161.01 165
18162.29 183
18163.56 177
18164.83 169
18166.11 180
18167.38 185
18168.65 145
18169.93 174
18171.20 156
18172.48 174
18173.75 193
18175.02 173
18176.30 166
18177.57 168
18178.84 163
18180.12 158
18181.39 163
18182.67 173
18183.94 166
18185.21 173
18186.49 158
18187.76 151
18189.04 176
18190.31 140
18191.59 153
18192.86 163
18194.13 170
18195.41 175
18196.68 168
18197.96 154
18199.23 146
18200.51 177
18201.78 153
18203.06 158
18204.33 150
18205.61 168
18206.88 158
18208.16 177
18209.43 169
18210.71 168
18211.98 156
18213.26 160
18214.53 169
18215.81 176
18217.08 173
18218.36 182
18219.63 155
18220.91 158
18222.18 167
18223.46 175
18224.73 155
18226.01 158
18227.28 151
18228.56 160
18229.84 166
18231.11 164
18232.39 160
18233.66 155
18234.94 179
18236.21 162
18237.49 160
18238.77 158
18240.04 162
18241.32 170
18242.59 170
18243.87 172
18245.15 162
18246.42 161
18247.70 159
18248.98 173
18250.25 169
18251.53 166
18252.81 164
18254.08 156
18255.36 148
18256.63 163
18257.91 169
18259.19 192
18260.46 165
18261.74 179
18263.02 162
18264.30 163
18265.57 175
18266.85 185
18268.13 174
18269.40 155
18270.68 192
18271.96 166
18273.23 174
18274.51 146
18275.79 165
18277.07 166
18278.34 175
18279.62 173
18280.90 147
18282.18 153
18283.45 172
18284.73 152
18286.01 141
18287.29 181
18288.56 174
18289.84 159
18291.12 165
18292.40 166
18293.68 142
18294.95 163
18296.23 161
18297.51 153
18298.79 162
18300.07 177
18301.34 151
18302.62 155
18303.90 152
18305.18 168
18306.46 166
18307.74 152
18309.01 164
18310.29 191
18311.57 188
18312.85 166
18314.13 159
18315.41 180
18316.69 150
18317.96 163
18319.24 169
18320.52 166
18321.80 153
18323.08 151
18324.36 162
18325.64 167
18326.92 185
18328.20 166
18329.47 171
18330.75 173
18332.03 175
18333.31 182
18334.59 184
18335.87 163
18337.15 182
18338.43 163
18339.71 173
18340.99 168
18342.27 166
18343.55 171
18344.83 163
18346.11 170
18347.39 162
18348.67 168
18349.95 155
18351.23 166
18352.51 165
18353.79 168
18355.07 171
18356.35 160
18357.63 161
18358.91 171
18360.19 164
18361.47 170
18362.75 161
18364.03 151
18365.31 158
18366.59 157
18367.87 161
18369.15 150
18370.43 173
18371.71 170
18372.99 177
18374.27 151
18375.55 178
18376.83 153
18378.12 156
18379.40 163
18380.68 150
18381.96 165
18383.24 171
18384.52 178
18385.80 170
18387.08 169
18388.36 149
18389.65 149
18390.93 166
18392.21 153
18393.49 141
18394.77 151
18396.05 157
18397.33 158
18398.62 162
18399.90 154
18401.18 149
18402.46 140
18403.74 142
18405.02 163
18406.31 170
18407.59 154
18408.87 167
18410.15 166
18411.43 162
18412.72 155
18414.00 172
18415.28 174
18416.56 164
18417.84 138
18419.13 162
18420.41 175
18421.69 149
18422.97 156
18424.26 168
18425.54 178
18426.82 133
18428.10 160
18429.39 139
18430.67 140
18431.95 184
18433.23 153
18434.52 143
18435.80 133
18437.08 147
18438.37 163
18439.65 165
18440.93 148
18442.22 146
18443.50 156
18444.78 164
18446.06 145
18447.35 177
18448.63 163
18449.91 162
18451.20 165
18452.48 173
18453.76 160
18455.05 167
18456.33 143
18457.62 153
18458.90 146
18460.18 166
18461.47 174
18462.75 162
18464.03 160
18465.32 135
18466.60 173
18467.89 153
18469.17 140
18470.45 153
18471.74 173
18473.02 172
18474.31 166
18475.59 153
18476.88 142
18478.16 148
18479.44 145
18480.73 163
18482.01 151
18483.30 166
18484.58 151
18485.87 143
18487.15 181
18488.44 156
18489.72 148
18491.01 142
18492.29 173
18493.58 155
18494.86 156
18496.15 171
18497.43 136
18498.72 139
18500.00 177
18501.29 154
18502.57 158
18503.86 150
18505.14 162
18506.43 155
18507.71 163
18509.00 164
18510.28 147
18511.57 175
18512.85 156
18514.14 164
18515.42 141
18516.71 144
18518.00 139
18519.28 158
18520.57 156
18521.85 166
18523.14 157
18524.43 163
18525.71 146
18527.00 154
18528.28 153
18529.57 164
18530.86 138
18532.14 140
18533.43 145
18534.71 162
18536.00 148
18537.29 143
18538.57 155
18539.86 163
18541.15 158
18542.43 134
18543.72 167
18545.01 162
18546.29 166
18547.58 165
18548.87 160
18550.15 138
18551.44 156
18552.73 146
18554.01 178
18555.30 146
18556.59 137
18557.88 172
18559.16 162
18560.45 162
18561.74 140
18563.02 150
18564.31 170
18565.60 165
18566.89 165
18568.17 160
18569.46 149
18570.75 153
18572.04 153
18573.32 166
18574.61 148
18575.90 167
18577.19 164
18578.48 135
18579.76 141
18581.05 157
18582.34 164
18583.63 167
18584.92 157
18586.20 151
18587.49 151
18588.78 155
18590.07 161
18591.36 152
18592.64 157
18593.93 145
18595.22 174
18596.51 181
18597.80 153
18599.09 138
18600.38 166
18601.66 166
18602.95 147
18604.24 161
18605.53 149
18606.82 168
18608.11 172
18609.40 185
18610.69 149
18611.98 164
18613.26 168
18614.55 189
18615.84 170
18617.13 152
18618.42 130
18619.71 151
18621.00 163
18622.29 156
18623.58 162
18624.87 161
18626.16 164
18627.45 150
18628.74 172
18630.03 156
18631.32 146
18632.61 136
18633.89 161
18635.18 180
18636.47 160
18637.76 156
18639.05 154
18640.34 156
18641.63 141
18642.92 140
18644.21 143
18645.50 148
18646.79 157
18648.09 159
18649.38 138
18650.67 146
18651.96 147
18653.25 153
18654.54 154
18655.83 121
18657.12 153
18658.41 147
18659.70 140
18660.99 139
18662.28 146
18663.57 145
18664.86 159
18666.15 148
18667.44 161
18668.74 149
18670.03 135
18671.32 123
18672.61 152
18673.90 158
18675.19 136
18676.48 145
18677.77 163
18679.06 162
18680.36 149
18681.65 159
18682.94 153
18684.23 136
18685.52 153
18686.81 127
18688.11 133
18689.40 156
18690.69 152
18691.98 130
18693.27 149
18694.56 131
18695.86 164
18697.15 148
18698.44 155
18699.73 141
18701.02 147
18702.32 144
18703.61 150
18704.90 136
18706.19 153
18707.48 127
18708.78 143
18710.07 145
18711.36 149
18712.65 145
18713.95 140
18715.24 136
18716.53 132
18717.83 149
18719.12 138
18720.41 151
18721.70 141
18723.00 138
18724.29 158
18725.58 151
18726.87 148
18728.17 139
18729.46 143
18730.75 157
18732.05 156
18733.34 125
18734.63 154
18735.93 132
18737.22 158
18738.51 133
18739.81 137
18741.10 138
18742.39 141
18743.69 144
18744.98 144
18746.27 135
18747.57 146
18748.86 149
18750.16 152
18751.45 133
18752.74 119
18754.04 130
18755.33 160
18756.63 135
18757.92 142
18759.21 157
18760.51 126
18761.80 149
18763.10 156
18764.39 140
18765.69 121
18766.98 141
18768.27 139
18769.57 140
18770.86 127
18772.16 123
18773.45 152
18774.75 163
18776.04 133
18777.34 128
18778.63 139
18779.93 132
18781.22 125
18782.52 129
18783.81 137
18785.11 133
18786.40 135
18787.70 139
18788.99 126
18790.29 133
18791.58 121
18792.88 129
18794.17 132
18795.47 149
18796.76 147
18798.06 149
18799.35 141
18800.65 133
18801.94 141
18803.24 150
18804.54 139
18805.83 128
18807.13 140
18808.42 134
18809.72 136
18811.01 128
18812.31 131
18813.61 147
18814.90 125
18816.20 139
18817.49 145
18818.79 134
18820.09 139
18821.38 141
18822.68 158
18823.98 146
18825.27 124
18826.57 125
18827.87 133
18829.16 151
18830.46 128
18831.75 134
18833.05 125
18834.35 155
18835.64 143
18836.94 149
18838.24 142
18839.54 124
18840.83 148
18842.13 144
18843.43 128
18844.72 114
18846.02 143
18847.32 163
18848.61 121
18849.91 132
18851.21 145
18852.51 135
18853.80 127
18855.10 135
18856.40 159
18857.70 123
18858.99 148
18860.29 139
18861.59 135
18862.89 122
18864.18 155
18865.48 140
18866.78 119
18868.08 134
18869.38 119
18870.67 156
18871.97 140
18873.27 133
18874.57 132
18875.87 133
18877.16 147
18878.46 148
18879.76 136
18881.06 146
18882.36 131
18883.66 143
18884.95 150
18886.25 130
18887.55 136
18888.85 138
18890.15 155
18891.45 145
18892.75 137
18894.04 141
18895.34 138
18896.64 146
18897.94 151
18899.24 140
18900.54 131
18901.84 133
18903.14 151
18904.44 152
18905.74 146
18907.03 130
18908.33 144
18909.63 141
18910.93 133
18912.23 138
18913.53 145
18914.83 143
18916.13 131
18917.43 133
18918.73 129
18920.03 151
18921.33 131
18922.63 126
18923.93 146
18925.23 124
18926.53 139
18927.83 150
18929.13 119
18930.43 138
18931.73 140
18933.03 159
18934.33 130
18935.63 122
18936.93 140
18938.23 147
18939.53 157
18940.83 143
18942.13 125
18943.43 139
18944.73 142
18946.03 137
18947.33 138
18948.63 133
18949.93 129
18951.23 132
18952.53 116
18953.84 144
18955.14 133
18956.44 159
18957.74 134
18959.04 134
18960.34 124
18961.64 131
18962.94 139
18964.24 130
18965.54 127
18966.85 131
18968.15 129
18969.45 125
18970.75 123
18972.05 137
18973.35 138
18974.65 138
18975.96 139
18977.26 139
18978.56 147
18979.86 129
18981.16 149
18982.46 139
18983.77 137
18985.07 126
18986.37 143
18987.67 147
18988.97 134
18990.28 133
18991.58 132
18992.88 134
18994.18 115
18995.49 145
18996.79 154
18998.09 150
18999.39 121
19000.69 152
19002.00 139
19003.30 105
19004.60 149
19005.90 133
19007.21 128
19008.51 131
19009.81 123
19011.12 142
19012.42 141
19013.72 146
19015.02 131
19016.33 117
19017.63 127
19018.93 151
19020.24 147
19021.54 136
19022.84 125
19024.15 139
19025.45 138
19026.75 138
19028.06 130
19029.36 146
19030.66 151
19031.97 131
19033.27 140
19034.57 152
19035.88 118
19037.18 143
19038.48 136
19039.79 136
19041.09 138
19042.40 137
19043.70 142
19045.00 134
19046.31 132
19047.61 149
19048.92 139
19050.22 144
19051.52 129
19052.83 132
19054.13 135
19055.44 136
19056.74 125
19058.05 135
19059.35 138
19060.65 134
19061.96 123
19063.26 149
19064.57 152
19065.87 133
19067.18 145
19068.48 140
19069.79 144
19071.09 136
19072.40 147
19073.70 143
19075.01 133
19076.31 141
19077.62 148
19078.92 142
19080.23 125
19081.53 123
19082.84 142
19084.14 150
19085.45 132
19086.75 126
19088.06 133
19089.36 147
19090.67 144
19091.98 132
19093.28 152
19094.59 136
19095.89 161
19097.20 147
19098.50 134
19099.81 145
19101.12 114
19102.42 129
19103.73 127
19105.03 146
19106.34 143
19107.65 128
19108.95 135
19110.26 133
19111.56 142
19112.87 147
19114.18 145
19115.48 147
19116.79 125
19118.10 143
19119.40 133
19120.71 138
19122.02 136
19123.32 139
19124.63 138
19125.94 138
19127.24 141
19128.55 141
19129.86 143
19131.16 145
19132.47 140
19133.78 145
19135.08 149
19136.39 131
19137.70 133
19139.01 128
19140.31 144
19141.62 146
19142.93 141
19144.23 133
19145.54 138
19146.85 137
19148.16 151
19149.46 123
19150.77 152
19152.08 147
19153.39 120
19154.69 147
19156.00 154
19157.31 130
19158.62 126
19159.93 136
19161.23 152
19162.54 138
19163.85 127
19165.16 150
19166.47 139
19167.77 145
19169.08 143
19170.39 135
19171.70 133
19173.01 138
19174.32 153
19175.62 145
19176.93 157
19178.24 130
19179.55 133
19180.86 116
19182.17 122
19183.48 115
19184.78 134
19186.09 136
19187.40 148
19188.71 130
19190.02 155
19191.33 135
19192.64 132
19193.95 133
19195.26 123
19196.56 133
19197.87 144
19199.18 133
19200.49 131
19201.80 132
19203.11 126
19204.42 130
19205.73 138
19207.04 137
19208.35 121
19209.66 137
19210.97 122
19212.28 162
19213.59 151
19214.90 145
19216.21 142
19217.52 130
19218.83 135
19220.14 119
19221.45 121
19222.76 134
19224.07 131
19225.38 133
19226.69 130
19228.00 118
19229.31 135
19230.62 137
19231.93 140
19233.24 119
19234.55 150
19235.86 136
19237.17 122
19238.48 130
19239.79 151
19241.10 157
19242.41 134
19243.72 127
19245.03 120
19246.35 148
19247.66 153
19248.97 143
19250.28 132
19251.59 139
19252.90 142
19254.21 152
19255.52 121
19256.83 107
19258.14 127
19259.46 129
19260.77 144
19262.08 115
19263.39 139
19264.70 122
19266.01 133
19267.32 138
19268.64 139
19269.95 123
19271.26 156
19272.57 135
19273.88 132
19275.20 129
19276.51 127
19277.82 120
19279.13 112
19280.44 140
19281.75 138
19283.07 123
19284.38 120
19285.69 119
19287.00 128
19288.32 132
19289.63 127
19290.94 132
19292.25 132
19293.57 137
19294.88 132
19296.19 112
19297.50 118
19298.82 124
19300.13 133
19301.44 110
19302.75 127
19304.07 120
19305.38 116
19306.69 139
19308.01 139
19309.32 128
19310.63 123
19311.94 113
19313.26 140
19314.57 138
19315.88 127
19317.20 128
19318.51 134
19319.82 148
19321.14 137
19322.45 136
19323.76 140
19325.08 139
19326.39 121
19327.70 127
19329.02 137
19330.33 126
19331.65 118
19332.96 136
19334.27 139
19335.59 120
19336.90 128
19338.22 116
19339.53 135
19340.84 112
19342.16 135
19343.47 140
19344.79 149
19346.10 123
19347.41 118
19348.73 125
19350.04 133
19351.36 130
19352.67 140
19353.99 126
19355.30 136
19356.62 165
19357.93 140
19359.25 118
19360.56 124
19361.87 127
19363.19 143
19364.50 129
19365.82 133
19367.13 141
19368.45 117
19369.76 133
19371.08 98
19372.39 144
19373.71 146
19375.02 146
19376.34 122
19377.66 121
19378.97 135
19380.29 128
19381.60 141
19382.92 126
19384.23 117
19385.55 127
19386.86 115
19388.18 129
19389.50 131
19390.81 116
19392.13 136
19393.44 131
19394.76 123
19396.07 117
19397.39 119
19398.71 109
19400.02 133
19401.34 140
19402.65 135
19403.97 117
19405.29 132
19406.60 141
19407.92 132
19409.24 129
19410.55 123
19411.87 129
19413.19 132
19414.50 132
19415.82 128
19417.14 136
19418.45 133
19419.77 116
19421.09 128
19422.40 135
19423.72 141
19425.04 118
19426.35 152
19427.67 124
19428.99 122
19430.30 120
19431.62 145
19432.94 133
19434.26 131
19435.57 116
19436.89 149
19438.21 135
19439.53 122
19440.84 127
19442.16 131
19443.48 139
19444.80 133
19446.11 118
19447.43 139
19448.75 126
19450.07 111
19451.38 138
19452.70 131
19454.02 142
19455.34 117
19456.66 147
19457.97 128
19459.29 133
19460.61 127
19461.93 137
19463.25 133
19464.57 138
19465.88 144
19467.20 135
19468.52 136
19469.84 122
19471.16 146
19472.48 135
19473.79 126
19475.11 118
19476.43 125
19477.75 129
19479.07 131
19480.39 139
19481.71 138
19483.03 143
19484.34 139
19485.66 128
19486.98 132
19488.30 142
19489.62 121
19490.94 159
19492.26 121
19493.58 125
19494.90 109
19496.22 128
19497.54 130
19498.86 162
19500.18 125
19501.50 132
19502.81 124
19504.13 132
19505.45 139
19506.77 125
19508.09 117
19509.41 125
19510.73 129
19512.05 130
19513.37 142
19514.69 121
19516.01 139
19517.33 141
19518.65 150
19519.97 124
19521.29 144
19522.61 128
19523.93 131
19525.25 126
19526.57 131
19527.89 135
19529.22 119
19530.54 134
19531.86 121
19533.18 140
19534.50 146
19535.82 138
19537.14 132
19538.46 131
19539.78 117
19541.10 152
19542.42 134
19543.74 131
19545.06 147
19546.39 110
19547.71 127
19549.03 130
19550.35 135
19551.67 141
19552.99 135
19554.31 133
19555.63 152
19556.96 127
19558.28 152
19559.60 141
19560.92 139
19562.24 147
19563.56 135
19564.88 136
19566.21 128
19567.53 120
19568.85 145
19570.17 137
19571.49 135
19572.82 137
19574.14 129
19575.46 139
19576.78 125
19578.10 145
19579.43 126
19580.75 156
19582.07 122
19583.39 145
19584.72 133
19586.04 145
19587.36 140
19588.68 120
19590.01 158
19591.33 139
19592.65 136
19593.97 127
19595.30 136
19596.62 130
19597.94 144
19599.26 136
19600.59 136
19601.91 130
19603.23 143
19604.56 127
19605.88 127
19607.20 128
19608.53 144
19609.85 123
19611.17 130
19612.49 129
19613.82 122
19615.14 129
19616.47 114
19617.79 134
19619.11 126
19620.44 138
19621.76 130
19623.08 132
19624.41 109
19625.73 130
19627.05 122
19628.38 135
19629.70 133
19631.03 128
19632.35 143
19633.67 142
19635.00 137
19636.32 130
19637.65 138
19638.97 123
19640.29 148
19641.62 130
19642.94 132
19644.27 126
19645.59 149
19646.92 145
19648.24 133
19649.57 136
19650.89 143
19652.21 146
19653.54 142
19654.86 155
19656.19 132
19657.51 161
19658.84 130
19660.16 130
19661.49 141
19662.81 128
19664.14 132
19665.46 156
19666.79 145
19668.11 143
19669.44 128
19670.76 135
19672.09 131
19673.41 127
19674.74 125
19676.07 134
19677.39 149
19678.72 162
19680.04 150
19681.37 133
19682.69 149
19684.02 128
19685.34 122
19686.67 128
19688.00 129
19689.32 145
19690.65 144
19691.97 143
19693.30 151
19694.63 125
19695.95 143
19697.28 138
19698.60 120
19699.93 127
19701.26 138
19702.58 133
19703.91 137
19705.24 146
19706.56 146
19707.89 138
19709.22 137
19710.54 133
19711.87 139
19713.20 123
19714.52 134
19715.85 137
19717.18 129
19718.50 133
19719.83 151
19721.16 128
19722.48 139
19723.81 138
19725.14 143
19726.47 120
19727.79 130
19729.12 131
19730.45 133
19731.77 143
19733.10 123
19734.43 134
19735.76 151
19737.08 141
19738.41 130
19739.74 131
19741.07 138
19742.39 135
19743.72 136
19745.05 138
19746.38 131
19747.71 131
19749.03 136
19750.36 136
19751.69 137
19753.02 149
19754.35 133
19755.67 130
19757.00 136
19758.33 138
19759.66 137
19760.99 137
19762.31 120
19763.64 129
19764.97 141
19766.30 152
19767.63 130
19768.96 138
19770.29 141
19771.61 142
19772.94 126
19774.27 134
19775.60 134
19776.93 131
19778.26 139
19779.59 140
19780.92 142
19782.25 127
19783.57 137
19784.90 138
19786.23 140
19787.56 136
19788.89 143
19790.22 143
19791.55 142
19792.88 125
19794.21 148
19795.54 142
19796.87 138
19798.20 128
19799.53 154
19800.86 146
19802.19 141
19803.52 134
19804.85 143
19806.18 147
19807.50 139
19808.83 134
19810.16 155
19811.49 157
19812.82 150
19814.15 146
19815.49 128
19816.82 134
19818.15 137
19819.48 170
19820.81 137
19822.14 119
19823.47 148
19824.80 148
19826.13 147
19827.46 120
19828.79 144
19830.12 151
19831.45 161
19832.78 159
19834.11 153
19835.44 146
19836.77 137
19838.10 157
19839.44 144
19840.77 143
19842.10 122
19843.43 162
19844.76 162
19846.09 151
19847.42 159
19848.75 152
19850.08 163
19851.42 156
19852.75 128
19854.08 148
19855.41 160
19856.74 155
19858.07 138
19859.40 142
19860.74 168
19862.07 149
19863.40 146
19864.73 149
19866.06 145
19867.40 134
19868.73 149
19870.06 159
19871.39 142
19872.72 142
19874.06 163
19875.39 171
19876.72 159
19878.05 160
19879.38 145
19880.72 149
19882.05 152
19883.38 149
19884.71 145
19886.05 145
19887.38 136
19888.71 166
19890.04 153
19891.38 156
19892.71 158
19894.04 160
19895.38 149
19896.71 127
19898.04 149
19899.37 156
19900.71 147
19902.04 158
19903.37 160
19904.71 166
19906.04 134
19907.37 133
19908.71 156
19910.04 150
19911.37 142
19912.71 148
19914.04 136
19915.37 136
19916.71 153
19918.04 155
19919.37 165
19920.71 155
19922.04 131
19923.37 161
19924.71 144
19926.04 138
19927.38 140
19928.71 158
19930.04 154
19931.38 143
19932.71 142
19934.05 141
19935.38 134
19936.71 141
19938.05 129
19939.38 140
19940.72 128
19942.05 156
19943.39 129
19944.72 138
19946.06 138
19947.39 148
19948.72 159
19950.06 150
19951.39 135
19952.73 148
19954.06 139
19955.40 122
19956.73 141
19958.07 151
19959.40 145
19960.74 159
19962.07 140
19963.41 146
19964.74 146
19966.08 139
19967.41 135
19968.75 149
19970.08 131
19971.42 126
19972.76 145
19974.09 140
19975.43 150
19976.76 131
19978.10 162
19979.43 144
19980.77 149
19982.10 151
19983.44 148
19984.78 132
19986.11 126
19987.45 142
19988.78 146
19990.12 150
19991.46 144
19992.79 134
19994.13 152
19995.46 141
19996.80 147
19998.14 150
19999.47 142
20000.81 151
20002.15 142
20003.48 147
20004.82 134
20006.16 149
20007.49 130
20008.83 137
20010.17 144
20011.50 149
20012.84 150
20014.18 154
20015.51 144
20016.85 135
20018.19 138
20019.52 154
20020.86 154
20022.20 145
20023.53 141
20024.87 144
20026.21 133
20027.55 141
20028.88 135
20030.22 148
20031.56 169
20032.90 167
20034.23 146
20035.57 130
20036.91 132
20038.25 140
20039.58 169
20040.92 157
20042.26 136
20043.60 136
20044.93 140
20046.27 142
20047.61 152
20048.95 155
20050.29 130
20051.62 148
20052.96 143
20054.30 168
20055.64 150
20056.98 140
20058.32 134
20059.65 148
20060.99 150
20062.33 142
20063.67 149
20065.01 146
20066.35 150
20067.68 155
20069.02 144
20070.36 145
20071.70 167
20073.04 151
20074.38 138
20075.72 132
20077.06 152
20078.40 152
20079.73 149
20081.07 141
20082.41 154
20083.75 144
20085.09 147
20086.43 164
20087.77 177
20089.11 153
20090.45 142
20091.79 148
20093.13 149
20094.47 130
20095.81 123
20097.15 151
20098.48 135
20099.82 157
20101.16 143
20102.50 156
20103.84 155
20105.18 145
20106.52 146
20107.86 156
20109.20 153
20110.54 140
20111.88 134
20113.22 135
20114.56 158
20115.90 151
20117.24 150
20118.58 135
20119.93 153
20121.27 136
20122.61 153
20123.95 173
20125.29 149
20126.63 163
20127.97 148
20129.31 138
20130.65 137
20131.99 148
20133.33 155
20134.67 151
20136.01 145
20137.35 155
20138.69 151
