# Supplementary material for: MALDI-TOF MS typing enables the classification of brewing yeasts of the genus Saccharomyces to major beer styles
Source: PLoS One. 2017 Aug 9;12(8):e0181694. doi: 10.1371/journal.pone.0181694 (PMC5549903; doi:10.1371/journal.pone.0181694)
Supplement: S9 File — The directory includes 90 raw files and was zipped to “.zip”; the folder has three strains with 30 spectra per strain; S1 Text explains the raw files with an example and Table 1 represents the yeast strains used within the experiment. (ZIP) [file pone.0181694.s012.zip › 25-27/30284-8J5-Lag-Lag-Lag-YPG-18h-E-E_2016-09-21_3_0_E3_1.dat]

1999.90 1337
2000.32 1375
2000.75 1391
2001.17 1372
2001.59 1393
2002.01 1413
2002.43 1376
2002.86 1413
2003.28 1419
2003.70 1400
2004.12 1432
2004.54 1369
2004.97 1311
2005.39 1419
2005.81 1460
2006.23 1394
2006.66 1392
2007.08 1408
2007.50 1386
2007.92 1381
2008.35 1397
2008.77 1439
2009.19 1461
2009.61 1386
2010.04 1341
2010.46 1414
2010.88 1332
2011.31 1276
2011.73 1345
2012.15 1408
2012.57 1343
2013.00 1309
2013.42 1331
2013.84 1359
2014.27 1333
2014.69 1294
2015.11 1404
2015.54 1422
2015.96 1434
2016.38 1461
2016.81 1488
2017.23 1445
2017.65 1464
2018.08 1526
2018.50 1457
2018.93 1454
2019.35 1504
2019.77 1467
2020.20 1492
2020.62 1449
2021.04 1471
2021.47 1429
2021.89 1470
2022.32 1508
2022.74 1433
2023.17 1390
2023.59 1403
2024.01 1412
2024.44 1378
2024.86 1417
2025.29 1399
2025.71 1428
2026.14 1359
2026.56 1361
2026.98 1401
2027.41 1396
2027.83 1347
2028.26 1361
2028.68 1287
2029.11 1205
2029.53 1293
2029.96 1255
2030.38 1262
2030.81 1287
2031.23 1242
2031.66 1259
2032.08 1313
2032.51 1264
2032.93 1314
2033.36 1319
2033.78 1344
2034.21 1384
2034.63 1408
2035.06 1494
2035.49 1470
2035.91 1464
2036.34 1536
2036.76 1489
2037.19 1574
2037.61 1584
2038.04 1551
2038.47 1515
2038.89 1447
2039.32 1517
2039.74 1537
2040.17 1482
2040.59 1414
2041.02 1400
2041.45 1401
2041.87 1416
2042.30 1387
2042.73 1366
2043.15 1346
2043.58 1298
2044.00 1317
2044.43 1373
2044.86 1331
2045.28 1301
2045.71 1276
2046.14 1301
2046.56 1293
2046.99 1319
2047.42 1356
2047.84 1340
2048.27 1297
2048.70 1335
2049.12 1299
2049.55 1336
2049.98 1311
2050.40 1348
2050.83 1339
2051.26 1338
2051.69 1317
2052.11 1331
2052.54 1298
2052.97 1306
2053.40 1312
2053.82 1274
2054.25 1257
2054.68 1365
2055.10 1366
2055.53 1413
2055.96 1299
2056.39 1332
2056.82 1472
2057.24 1399
2057.67 1337
2058.10 1301
2058.53 1279
2058.95 1402
2059.38 1369
2059.81 1366
2060.24 1338
2060.67 1372
2061.09 1384
2061.52 1433
2061.95 1452
2062.38 1402
2062.81 1415
2063.24 1498
2063.66 1543
2064.09 1512
2064.52 1568
2064.95 1489
2065.38 1573
2065.81 1593
2066.24 1601
2066.66 1626
2067.09 1603
2067.52 1610
2067.95 1590
2068.38 1529
2068.81 1437
2069.24 1414
2069.67 1424
2070.10 1345
2070.52 1341
2070.95 1322
2071.38 1344
2071.81 1342
2072.24 1423
2072.67 1474
2073.10 1486
2073.53 1590
2073.96 1551
2074.39 1466
2074.82 1506
2075.25 1567
2075.68 1691
2076.11 1590
2076.54 1581
2076.97 1534
2077.40 1524
2077.83 1456
2078.26 1533
2078.69 1557
2079.12 1511
2079.55 1614
2079.98 1558
2080.41 1499
2080.84 1557
2081.27 1482
2081.70 1544
2082.13 1603
2082.56 1591
2082.99 1586
2083.42 1499
2083.85 1479
2084.28 1520
2084.71 1460
2085.14 1503
2085.57 1523
2086.00 1568
2086.43 1566
2086.86 1551
2087.29 1645
2087.73 1545
2088.16 1533
2088.59 1548
2089.02 1584
2089.45 1490
2089.88 1490
2090.31 1460
2090.74 1395
2091.17 1457
2091.61 1457
2092.04 1536
2092.47 1436
2092.90 1428
2093.33 1473
2093.76 1485
2094.19 1447
2094.63 1455
2095.06 1444
2095.49 1432
2095.92 1425
2096.35 1475
2096.78 1417
2097.22 1408
2097.65 1334
2098.08 1314
2098.51 1325
2098.94 1351
2099.38 1395
2099.81 1374
2100.24 1355
2100.67 1357
2101.11 1267
2101.54 1374
2101.97 1371
2102.40 1424
2102.83 1400
2103.27 1415
2103.70 1432
2104.13 1404
2104.56 1396
2105.00 1472
2105.43 1442
2105.86 1500
2106.30 1503
2106.73 1528
2107.16 1561
2107.59 1590
2108.03 1620
2108.46 1491
2108.89 1478
2109.33 1571
2109.76 1509
2110.19 1432
2110.63 1449
2111.06 1418
2111.49 1469
2111.93 1418
2112.36 1422
2112.79 1373
2113.23 1388
2113.66 1442
2114.09 1344
2114.53 1389
2114.96 1367
2115.40 1364
2115.83 1452
2116.26 1410
2116.70 1406
2117.13 1361
2117.56 1316
2118.00 1291
2118.43 1320
2118.87 1299
2119.30 1304
2119.73 1291
2120.17 1325
2120.60 1370
2121.04 1338
2121.47 1381
2121.91 1452
2122.34 1390
2122.78 1462
2123.21 1502
2123.64 1466
2124.08 1437
2124.51 1496
2124.95 1435
2125.38 1414
2125.82 1495
2126.25 1488
2126.69 1517
2127.12 1609
2127.56 1726
2127.99 1783
2128.43 1829
2128.86 1980
2129.30 2001
2129.73 2138
2130.17 2117
2130.60 2133
2131.04 2144
2131.47 2091
2131.91 1911
2132.35 1853
2132.78 1806
2133.22 1702
2133.65 1629
2134.09 1586
2134.52 1590
2134.96 1582
2135.40 1623
2135.83 1456
2136.27 1441
2136.70 1454
2137.14 1468
2137.57 1414
2138.01 1346
2138.45 1368
2138.88 1324
2139.32 1358
2139.76 1350
2140.19 1346
2140.63 1386
2141.06 1395
2141.50 1367
2141.94 1455
2142.37 1406
2142.81 1372
2143.25 1407
2143.68 1515
2144.12 1429
2144.56 1417
2144.99 1474
2145.43 1491
2145.87 1475
2146.30 1506
2146.74 1547
2147.18 1681
2147.62 1567
2148.05 1627
2148.49 1715
2148.93 1724
2149.36 1799
2149.80 1878
2150.24 1873
2150.68 1927
2151.11 1889
2151.55 1854
2151.99 1866
2152.43 1864
2152.86 1814
2153.30 1651
2153.74 1659
2154.18 1684
2154.61 1669
2155.05 1670
2155.49 1699
2155.93 1683
2156.37 1569
2156.80 1681
2157.24 1722
2157.68 1779
2158.12 1780
2158.56 1811
2158.99 1809
2159.43 1854
2159.87 1884
2160.31 1886
2160.75 1893
2161.19 1833
2161.62 1788
2162.06 1843
2162.50 1815
2162.94 1824
2163.38 1879
2163.82 1837
2164.26 1893
2164.69 1811
2165.13 1689
2165.57 1674
2166.01 1683
2166.45 1704
2166.89 1684
2167.33 1609
2167.77 1614
2168.21 1635
2168.65 1680
2169.08 1613
2169.52 1559
2169.96 1647
2170.40 1638
2170.84 1648
2171.28 1692
2171.72 1705
2172.16 1645
2172.60 1666
2173.04 1742
2173.48 1654
2173.92 1658
2174.36 1688
2174.80 1647
2175.24 1669
2175.68 1705
2176.12 1750
2176.56 1752
2177.00 1808
2177.44 1875
2177.88 1825
2178.32 1879
2178.76 1897
2179.20 2012
2179.64 1967
2180.08 1972
2180.52 2023
2180.96 1954
2181.40 1885
2181.84 1861
2182.28 1855
2182.72 1739
2183.16 1658
2183.60 1640
2184.04 1560
2184.48 1593
2184.93 1627
2185.37 1600
2185.81 1598
2186.25 1588
2186.69 1648
2187.13 1733
2187.57 1836
2188.01 1859
2188.45 1820
2188.89 1917
2189.34 1940
2189.78 1796
2190.22 1771
2190.66 1802
2191.10 1757
2191.54 1679
2191.98 1704
2192.43 1756
2192.87 1702
2193.31 1738
2193.75 1706
2194.19 1755
2194.63 1727
2195.08 1643
2195.52 1673
2195.96 1747
2196.40 1742
2196.84 1823
2197.29 1828
2197.73 1754
2198.17 1738
2198.61 1744
2199.06 1742
2199.50 1817
2199.94 1724
2200.38 1610
2200.82 1679
2201.27 1697
2201.71 1654
2202.15 1688
2202.59 1680
2203.04 1620
2203.48 1658
2203.92 1650
2204.37 1669
2204.81 1616
2205.25 1714
2205.69 1705
2206.14 1762
2206.58 1739
2207.02 1765
2207.47 1812
2207.91 1655
2208.35 1642
2208.80 1653
2209.24 1654
2209.68 1695
2210.13 1653
2210.57 1691
2211.01 1704
2211.46 1781
2211.90 1778
2212.34 1722
2212.79 1710
2213.23 1720
2213.67 1664
2214.12 1739
2214.56 1659
2215.01 1592
2215.45 1568
2215.89 1614
2216.34 1625
2216.78 1567
2217.23 1593
2217.67 1517
2218.11 1540
2218.56 1583
2219.00 1572
2219.45 1607
2219.89 1629
2220.34 1677
2220.78 1647
2221.22 1717
2221.67 1768
2222.11 1738
2222.56 1767
2223.00 1852
2223.45 1776
2223.89 1814
2224.34 1849
2224.78 1875
2225.23 1883
2225.67 1972
2226.12 1912
2226.56 1870
2227.01 1894
2227.45 1913
2227.90 1954
2228.34 1905
2228.79 1851
2229.23 1787
2229.68 1838
2230.12 1936
2230.57 1989
2231.01 1860
2231.46 1822
2231.90 1904
2232.35 1912
2232.80 1872
2233.24 1887
2233.69 1755
2234.13 1827
2234.58 1821
2235.02 1834
2235.47 1673
2235.92 1682
2236.36 1759
2236.81 1775
2237.25 1857
2237.70 1674
2238.15 1631
2238.59 1731
2239.04 1714
2239.49 1709
2239.93 1601
2240.38 1642
2240.82 1655
2241.27 1676
2241.72 1605
2242.16 1615
2242.61 1579
2243.06 1606
2243.50 1598
2243.95 1593
2244.40 1606
2244.84 1616
2245.29 1675
2245.74 1602
2246.19 1595
2246.63 1606
2247.08 1581
2247.53 1604
2247.97 1583
2248.42 1541
2248.87 1615
2249.32 1568
2249.76 1605
2250.21 1600
2250.66 1627
2251.10 1646
2251.55 1643
2252.00 1582
2252.45 1648
2252.89 1643
2253.34 1672
2253.79 1776
2254.24 1732
2254.69 1732
2255.13 1711
2255.58 1682
2256.03 1562
2256.48 1620
2256.93 1694
2257.37 1749
2257.82 1633
2258.27 1651
2258.72 1661
2259.17 1643
2259.61 1694
2260.06 1807
2260.51 1742
2260.96 1740
2261.41 1755
2261.86 1785
2262.31 1803
2262.75 1799
2263.20 1772
2263.65 1772
2264.10 1713
2264.55 1735
2265.00 1866
2265.45 1853
2265.90 1830
2266.34 1835
2266.79 1905
2267.24 1859
2267.69 1960
2268.14 2021
2268.59 1987
2269.04 2024
2269.49 2114
2269.94 2247
2270.39 2299
2270.84 2263
2271.29 2393
2271.74 2407
2272.18 2421
2272.63 2532
2273.08 2858
2273.53 3159
2273.98 3491
2274.43 3785
2274.88 4223
2275.33 4621
2275.78 4932
2276.23 5261
2276.68 5376
2277.13 5451
2277.58 5143
2278.03 4981
2278.48 4657
2278.93 4191
2279.38 3921
2279.83 3523
2280.28 3180
2280.73 2800
2281.19 2635
2281.64 2390
2282.09 2181
2282.54 2171
2282.99 2085
2283.44 2045
2283.89 1960
2284.34 1943
2284.79 1909
2285.24 1915
2285.69 1856
2286.14 1874
2286.59 1947
2287.04 2012
2287.50 2042
2287.95 2171
2288.40 2348
2288.85 2406
2289.30 2588
2289.75 2764
2290.20 2923
2290.65 3045
2291.11 3166
2291.56 3134
2292.01 3119
2292.46 3110
2292.91 3047
2293.36 2882
2293.82 2787
2294.27 2697
2294.72 2514
2295.17 2383
2295.62 2335
2296.07 2302
2296.53 2261
2296.98 2173
2297.43 2013
2297.88 1989
2298.33 1904
2298.79 1940
2299.24 1942
2299.69 1885
2300.14 1880
2300.60 1942
2301.05 1862
2301.50 1888
2301.95 1908
2302.41 1862
2302.86 1855
2303.31 1887
2303.76 1918
2304.22 1910
2304.67 1894
2305.12 1851
2305.57 1882
2306.03 1957
2306.48 1893
2306.93 1942
2307.39 1821
2307.84 1868
2308.29 1934
2308.75 1977
2309.20 1969
2309.65 1949
2310.11 2016
2310.56 2104
2311.01 2096
2311.47 2085
2311.92 2073
2312.37 2033
2312.83 2090
2313.28 2091
2313.73 2068
2314.19 2107
2314.64 2031
2315.09 2050
2315.55 2029
2316.00 2051
2316.46 2033
2316.91 1992
2317.36 1926
2317.82 1943
2318.27 1968
2318.73 1969
2319.18 1940
2319.63 2009
2320.09 2008
2320.54 1942
2321.00 2000
2321.45 2047
2321.91 2006
2322.36 1896
2322.82 1893
2323.27 1833
2323.72 1837
2324.18 1865
2324.63 1731
2325.09 1685
2325.54 1810
2326.00 1748
2326.45 1778
2326.91 1751
2327.36 1683
2327.82 1763
2328.27 1781
2328.73 1727
2329.18 1720
2329.64 1783
2330.09 1760
2330.55 1793
2331.00 1755
2331.46 1677
2331.92 1729
2332.37 1724
2332.83 1701
2333.28 1737
2333.74 1705
2334.19 1713
2334.65 1684
2335.10 1683
2335.56 1682
2336.02 1602
2336.47 1644
2336.93 1708
2337.38 1692
2337.84 1656
2338.30 1731
2338.75 1650
2339.21 1662
2339.66 1665
2340.12 1648
2340.58 1719
2341.03 1685
2341.49 1712
2341.95 1698
2342.40 1660
2342.86 1615
2343.32 1643
2343.77 1631
2344.23 1681
2344.68 1639
2345.14 1679
2345.60 1590
2346.06 1553
2346.51 1593
2346.97 1576
2347.43 1593
2347.88 1656
2348.34 1741
2348.80 1733
2349.25 1700
2349.71 1644
2350.17 1688
2350.63 1719
2351.08 1743
2351.54 1717
2352.00 1758
2352.46 1690
2352.91 1720
2353.37 1723
2353.83 1731
2354.29 1738
2354.74 1791
2355.20 1738
2355.66 1708
2356.12 1749
2356.57 1726
2357.03 1781
2357.49 1798
2357.95 1810
2358.41 1710
2358.86 1800
2359.32 1767
2359.78 1786
2360.24 1766
2360.70 1760
2361.15 1810
2361.61 1846
2362.07 1837
2362.53 1851
2362.99 1912
2363.45 1812
2363.91 1861
2364.36 1839
2364.82 1843
2365.28 1851
2365.74 1799
2366.20 1783
2366.66 1817
2367.12 1807
2367.57 1832
2368.03 1829
2368.49 1886
2368.95 1870
2369.41 1852
2369.87 1794
2370.33 1781
2370.79 1805
2371.25 1939
2371.71 2129
2372.17 2127
2372.63 2124
2373.09 2186
2373.54 2244
2374.00 2309
2374.46 2320
2374.92 2391
2375.38 2316
2375.84 2287
2376.30 2208
2376.76 2185
2377.22 2141
2377.68 2042
2378.14 1938
2378.60 1986
2379.06 1904
2379.52 1876
2379.98 1909
2380.44 1859
2380.90 1765
2381.36 1781
2381.82 1717
2382.28 1739
2382.74 1736
2383.20 1713
2383.66 1689
2384.12 1667
2384.59 1662
2385.05 1581
2385.51 1582
2385.97 1632
2386.43 1632
2386.89 1696
2387.35 1706
2387.81 1783
2388.27 1848
2388.73 1901
2389.19 1951
2389.65 1857
2390.12 1925
2390.58 1974
2391.04 1970
2391.50 1935
2391.96 1902
2392.42 1926
2392.88 1906
2393.34 1889
2393.81 1900
2394.27 1896
2394.73 1858
2395.19 1879
2395.65 1879
2396.11 1832
2396.57 1789
2397.04 1904
2397.50 1908
2397.96 1970
2398.42 1992
2398.88 1937
2399.35 1951
2399.81 1901
2400.27 1880
2400.73 1887
2401.19 1833
2401.66 1841
2402.12 1769
2402.58 1786
2403.04 1724
2403.51 1808
2403.97 1799
2404.43 1835
2404.89 1816
2405.36 1796
2405.82 1854
2406.28 1817
2406.74 1838
2407.21 1801
2407.67 1701
2408.13 1701
2408.59 1704
2409.06 1681
2409.52 1659
2409.98 1630
2410.45 1635
2410.91 1720
2411.37 1679
2411.84 1620
2412.30 1683
2412.76 1727
2413.23 1690
2413.69 1684
2414.15 1730
2414.62 1760
2415.08 1732
2415.54 1728
2416.01 1690
2416.47 1746
2416.93 1809
2417.40 1772
2417.86 1842
2418.32 1867
2418.79 1914
2419.25 1917
2419.72 1988
2420.18 1933
2420.64 1936
2421.11 1893
2421.57 1935
2422.04 1932
2422.50 1894
2422.96 1880
2423.43 1843
2423.89 1952
2424.36 1772
2424.82 1760
2425.29 1780
2425.75 1753
2426.22 1703
2426.68 1658
2427.15 1677
2427.61 1617
2428.07 1654
2428.54 1635
2429.00 1581
2429.47 1685
2429.93 1638
2430.40 1608
2430.86 1644
2431.33 1623
2431.79 1664
2432.26 1687
2432.72 1643
2433.19 1683
2433.65 1728
2434.12 1783
2434.59 1831
2435.05 1741
2435.52 1746
2435.98 1734
2436.45 1880
2436.91 1872
2437.38 1893
2437.84 1885
2438.31 1935
2438.78 1943
2439.24 1987
2439.71 1972
2440.17 2032
2440.64 2023
2441.10 1990
2441.57 2036
2442.04 2012
2442.50 2026
2442.97 1978
2443.44 1959
2443.90 1913
2444.37 1875
2444.83 1748
2445.30 1749
2445.77 1752
2446.23 1785
2446.70 1732
2447.17 1701
2447.63 1694
2448.10 1688
2448.57 1725
2449.03 1647
2449.50 1537
2449.97 1624
2450.43 1694
2450.90 1646
2451.37 1759
2451.83 1642
2452.30 1661
2452.77 1677
2453.24 1633
2453.70 1693
2454.17 1724
2454.64 1710
2455.10 1693
2455.57 1614
2456.04 1649
2456.51 1667
2456.97 1696
2457.44 1719
2457.91 1666
2458.38 1626
2458.84 1704
2459.31 1680
2459.78 1672
2460.25 1684
2460.72 1681
2461.18 1690
2461.65 1708
2462.12 1637
2462.59 1677
2463.06 1680
2463.52 1735
2463.99 1716
2464.46 1717
2464.93 1670
2465.40 1622
2465.86 1746
2466.33 1744
2466.80 1732
2467.27 1713
2467.74 1746
2468.21 1749
2468.68 1751
2469.14 1678
2469.61 1680
2470.08 1772
2470.55 1797
2471.02 1699
2471.49 1762
2471.96 1728
2472.43 1702
2472.90 1713
2473.36 1698
2473.83 1790
2474.30 1774
2474.77 1800
2475.24 1851
2475.71 1873
2476.18 1785
2476.65 1711
2477.12 1751
2477.59 1795
2478.06 1721
2478.53 1773
2479.00 1801
2479.47 1758
2479.94 1738
2480.41 1654
2480.87 1694
2481.34 1701
2481.81 1686
2482.28 1563
2482.75 1617
2483.22 1687
2483.69 1656
2484.16 1591
2484.63 1606
2485.10 1629
2485.57 1598
2486.05 1634
2486.52 1738
2486.99 1738
2487.46 1738
2487.93 1767
2488.40 1819
2488.87 1813
2489.34 1812
2489.81 1696
2490.28 1658
2490.75 1770
2491.22 1785
2491.69 1757
2492.16 1722
2492.63 1693
2493.10 1701
2493.58 1803
2494.05 1866
2494.52 1950
2494.99 1923
2495.46 1914
2495.93 1934
2496.40 1991
2496.87 1895
2497.34 1986
2497.82 2078
2498.29 1957
2498.76 1912
2499.23 1815
2499.70 1705
2500.17 1698
2500.64 1773
2501.12 1685
2501.59 1668
2502.06 1729
2502.53 1693
2503.00 1740
2503.48 1662
2503.95 1718
2504.42 1687
2504.89 1705
2505.36 1709
2505.84 1747
2506.31 1776
2506.78 1803
2507.25 1888
2507.72 1896
2508.20 1922
2508.67 2041
2509.14 2142
2509.61 2225
2510.09 2391
2510.56 2528
2511.03 2617
2511.50 2683
2511.98 2836
2512.45 2948
2512.92 2872
2513.40 2895
2513.87 2806
2514.34 2687
2514.81 2631
2515.29 2347
2515.76 2265
2516.23 2190
2516.71 2086
2517.18 2036
2517.65 2017
2518.13 1910
2518.60 1875
2519.07 1925
2519.55 1806
2520.02 1814
2520.49 1746
2520.97 1812
2521.44 1740
2521.91 1731
2522.39 1743
2522.86 1690
2523.34 1749
2523.81 1730
2524.28 1732
2524.76 1711
2525.23 1766
2525.70 1754
2526.18 1790
2526.65 1799
2527.13 1800
2527.60 1771
2528.08 1784
2528.55 1794
2529.02 1811
2529.50 1835
2529.97 1893
2530.45 1857
2530.92 1873
2531.40 1898
2531.87 1862
2532.34 1992
2532.82 1964
2533.29 1848
2533.77 1896
2534.24 1937
2534.72 1912
2535.19 1820
2535.67 1865
2536.14 1935
2536.62 1912
2537.09 1895
2537.57 1887
2538.04 1891
2538.52 1932
2538.99 1902
2539.47 1985
2539.94 1903
2540.42 1930
2540.90 1916
2541.37 1875
2541.85 1860
2542.32 1867
2542.80 1842
2543.27 1886
2543.75 1961
2544.22 1974
2544.70 2053
2545.18 2215
2545.65 2369
2546.13 2502
2546.60 2609
2547.08 2681
2547.56 2633
2548.03 2834
2548.51 2812
2548.98 2708
2549.46 2774
2549.94 2661
2550.41 2621
2550.89 2534
2551.37 2555
2551.84 2405
2552.32 2332
2552.80 2304
2553.27 2284
2553.75 2221
2554.23 2156
2554.70 2121
2555.18 2140
2555.66 2119
2556.13 2025
2556.61 2054
2557.09 1986
2557.56 1978
2558.04 1981
2558.52 2001
2558.99 2008
2559.47 1956
2559.95 1894
2560.43 1786
2560.90 1869
2561.38 1862
2561.86 1819
2562.33 1841
2562.81 1728
2563.29 1751
2563.77 1696
2564.25 1754
2564.72 1799
2565.20 1751
2565.68 1860
2566.16 1806
2566.63 1748
2567.11 1752
2567.59 1800
2568.07 1805
2568.55 1817
2569.02 1813
2569.50 1804
2569.98 1799
2570.46 1757
2570.94 1795
2571.41 1826
2571.89 1762
2572.37 1879
2572.85 1854
2573.33 1859
2573.81 1851
2574.28 1867
2574.76 1862
2575.24 1811
2575.72 1737
2576.20 1799
2576.68 1855
2577.16 1846
2577.64 1846
2578.11 1758
2578.59 1780
2579.07 1769
2579.55 1727
2580.03 1728
2580.51 1731
2580.99 1736
2581.47 1753
2581.95 1780
2582.43 1769
2582.91 1745
2583.39 1704
2583.86 1739
2584.34 1752
2584.82 1762
2585.30 1789
2585.78 1782
2586.26 1708
2586.74 1766
2587.22 1786
2587.70 1788
2588.18 1806
2588.66 1757
2589.14 1749
2589.62 1765
2590.10 1696
2590.58 1711
2591.06 1731
2591.54 1771
2592.02 1781
2592.50 1751
2592.98 1819
2593.46 1705
2593.94 1665
2594.42 1779
2594.90 1781
2595.38 1803
2595.86 1768
2596.35 1793
2596.83 1803
2597.31 1782
2597.79 1767
2598.27 1810
2598.75 1799
2599.23 1812
2599.71 1861
2600.19 1769
2600.67 1754
2601.15 1730
2601.63 1805
2602.12 1764
2602.60 1749
2603.08 1704
2603.56 1677
2604.04 1759
2604.52 1729
2605.00 1696
2605.48 1709
2605.97 1681
2606.45 1669
2606.93 1700
2607.41 1705
2607.89 1778
2608.37 1688
2608.86 1673
2609.34 1731
2609.82 1731
2610.30 1695
2610.78 1733
2611.26 1727
2611.75 1787
2612.23 1783
2612.71 1766
2613.19 1726
2613.68 1706
2614.16 1760
2614.64 1767
2615.12 1805
2615.60 1689
2616.09 1751
2616.57 1719
2617.05 1743
2617.53 1752
2618.02 1769
2618.50 1787
2618.98 1790
2619.46 1869
2619.95 1886
2620.43 1824
2620.91 1832
2621.40 1857
2621.88 1897
2622.36 1843
2622.85 1796
2623.33 1889
2623.81 1889
2624.29 1766
2624.78 1892
2625.26 1971
2625.74 1846
2626.23 1800
2626.71 1818
2627.19 1828
2627.68 1875
2628.16 1812
2628.64 1848
2629.13 1824
2629.61 1896
2630.10 1850
2630.58 1844
2631.06 1855
2631.55 1838
2632.03 1855
2632.51 2012
2633.00 1960
2633.48 1883
2633.97 1919
2634.45 1983
2634.94 2011
2635.42 2002
2635.90 1932
2636.39 1916
2636.87 1891
2637.36 1935
2637.84 1888
2638.33 1839
2638.81 1857
2639.29 1881
2639.78 1870
2640.26 1860
2640.75 1852
2641.23 1848
2641.72 1770
2642.20 1788
2642.69 1769
2643.17 1793
2643.66 1774
2644.14 1751
2644.63 1797
2645.11 1784
2645.60 1729
2646.08 1768
2646.57 1782
2647.05 1798
2647.54 1847
2648.02 1831
2648.51 1861
2648.99 1919
2649.48 1905
2649.97 1977
2650.45 1961
2650.94 1938
2651.42 2020
2651.91 1972
2652.39 1989
2652.88 1897
2653.37 1917
2653.85 1880
2654.34 1900
2654.82 1900
2655.31 1922
2655.80 1946
2656.28 1919
2656.77 1875
2657.25 1893
2657.74 1923
2658.23 1979
2658.71 2077
2659.20 2061
2659.69 2074
2660.17 2083
2660.66 2128
2661.14 2206
2661.63 2224
2662.12 2265
2662.60 2294
2663.09 2261
2663.58 2365
2664.06 2360
2664.55 2280
2665.04 2217
2665.53 2264
2666.01 2195
2666.50 2135
2666.99 2165
2667.47 2069
2667.96 2052
2668.45 2059
2668.94 1950
2669.42 1960
2669.91 1983
2670.40 1930
2670.88 1908
2671.37 1897
2671.86 1792
2672.35 1934
2672.83 1973
2673.32 1988
2673.81 1973
2674.30 2030
2674.79 2083
2675.27 2093
2675.76 2034
2676.25 2005
2676.74 2092
2677.23 2100
2677.71 2037
2678.20 2028
2678.69 1989
2679.18 1974
2679.67 1954
2680.15 2016
2680.64 1990
2681.13 1936
2681.62 1987
2682.11 2042
2682.60 1985
2683.08 2022
2683.57 2068
2684.06 2051
2684.55 2073
2685.04 2045
2685.53 1989
2686.02 2021
2686.51 1935
2686.99 1950
2687.48 1949
2687.97 1990
2688.46 2059
2688.95 2044
2689.44 2029
2689.93 2100
2690.42 2048
2690.91 2052
2691.40 2153
2691.89 2145
2692.38 2112
2692.87 2222
2693.35 2247
2693.84 2184
2694.33 2280
2694.82 2349
2695.31 2441
2695.80 2450
2696.29 2418
2696.78 2347
2697.27 2443
2697.76 2377
2698.25 2395
2698.74 2323
2699.23 2288
2699.72 2257
2700.21 2152
2700.70 2112
2701.19 2083
2701.68 2129
2702.17 2026
2702.66 1943
2703.15 1935
2703.64 1989
2704.13 1987
2704.62 1938
2705.12 1886
2705.61 1855
2706.10 1824
2706.59 1812
2707.08 1800
2707.57 1771
2708.06 1863
2708.55 1888
2709.04 1805
2709.53 1777
2710.02 1857
2710.51 1966
2711.01 1875
2711.50 1866
2711.99 1880
2712.48 2007
2712.97 1975
2713.46 1965
2713.95 1908
2714.44 1911
2714.94 2002
2715.43 1996
2715.92 1936
2716.41 1919
2716.90 1883
2717.39 1861
2717.89 1842
2718.38 1852
2718.87 1845
2719.36 1832
2719.85 1931
2720.34 1974
2720.84 2009
2721.33 2104
2721.82 2164
2722.31 2166
2722.80 2230
2723.30 2300
2723.79 2280
2724.28 2278
2724.77 2238
2725.27 2095
2725.76 2111
2726.25 2125
2726.74 2123
2727.24 2052
2727.73 1941
2728.22 1996
2728.71 1990
2729.21 1895
2729.70 2044
2730.19 2101
2730.69 2101
2731.18 2134
2731.67 2139
2732.16 2142
2732.66 2123
2733.15 2132
2733.64 2215
2734.14 2250
2734.63 2200
2735.12 2284
2735.62 2271
2736.11 2331
2736.60 2257
2737.10 2271
2737.59 2401
2738.08 2452
2738.58 2346
2739.07 2336
2739.56 2324
2740.06 2295
2740.55 2314
2741.05 2207
2741.54 2128
2742.03 2168
2742.53 2047
2743.02 2043
2743.52 1984
2744.01 1934
2744.50 1937
2745.00 1923
2745.49 1998
2745.99 2012
2746.48 1898
2746.97 1949
2747.47 1955
2747.96 1850
2748.46 1915
2748.95 1931
2749.45 1915
2749.94 1886
2750.44 1813
2750.93 1912
2751.43 1961
2751.92 1887
2752.42 1961
2752.91 1880
2753.41 1912
2753.90 1953
2754.40 1968
2754.89 2022
2755.39 1985
2755.88 1960
2756.38 1968
2756.87 1997
2757.37 1960
2757.86 1960
2758.36 1928
2758.85 1903
2759.35 1917
2759.84 1916
2760.34 1988
2760.83 2084
2761.33 2139
2761.83 2087
2762.32 2114
2762.82 2131
2763.31 2148
2763.81 2110
2764.30 2142
2764.80 2146
2765.30 2159
2765.79 2124
2766.29 2096
2766.78 2008
2767.28 2080
2767.78 1973
2768.27 1924
2768.77 1998
2769.27 2142
2769.76 2078
2770.26 2061
2770.76 1945
2771.25 1967
2771.75 1939
2772.24 1946
2772.74 1939
2773.24 1973
2773.73 2006
2774.23 1926
2774.73 1955
2775.23 2062
2775.72 2056
2776.22 2082
2776.72 2073
2777.21 1975
2777.71 2014
2778.21 2008
2778.70 2057
2779.20 2008
2779.70 1980
2780.20 2024
2780.69 2005
2781.19 1975
2781.69 2047
2782.19 2018
2782.68 1979
2783.18 2027
2783.68 2043
2784.18 2075
2784.67 2054
2785.17 1988
2785.67 1985
2786.17 2060
2786.67 2026
2787.16 1956
2787.66 1939
2788.16 1924
2788.66 1924
2789.16 1933
2789.65 1870
2790.15 1826
2790.65 1856
2791.15 1828
2791.65 1811
2792.15 1861
2792.64 1794
2793.14 1831
2793.64 1914
2794.14 1826
2794.64 1811
2795.14 1877
2795.64 1970
2796.13 1969
2796.63 1920
2797.13 1955
2797.63 2002
2798.13 2043
2798.63 2002
2799.13 1989
2799.63 2049
2800.13 2021
2800.62 2038
2801.12 1957
2801.62 1933
2802.12 1981
2802.62 2054
2803.12 2050
2803.62 2070
2804.12 2125
2804.62 2176
2805.12 2198
2805.62 2203
2806.12 2268
2806.62 2255
2807.12 2230
2807.62 2248
2808.12 2215
2808.62 2108
2809.12 2073
2809.62 2109
2810.12 2069
2810.62 2082
2811.12 2069
2811.62 2110
2812.12 2096
2812.62 2094
2813.12 2070
2813.62 2092
2814.12 2090
2814.62 2072
2815.12 2058
2815.62 2058
2816.12 2074
2816.62 1919
2817.12 1921
2817.62 1987
2818.12 1936
2818.62 1982
2819.12 1880
2819.63 1824
2820.13 1863
2820.63 1865
2821.13 1888
2821.63 1844
2822.13 1868
2822.63 1821
2823.13 1805
2823.63 1843
2824.13 1756
2824.64 1829
2825.14 1931
2825.64 1879
2826.14 1804
2826.64 1869
2827.14 1899
2827.64 1832
2828.15 1897
2828.65 1764
2829.15 1751
2829.65 1800
2830.15 1742
2830.65 1724
2831.16 1742
2831.66 1734
2832.16 1827
2832.66 1735
2833.16 1753
2833.67 1709
2834.17 1696
2834.67 1813
2835.17 1751
2835.68 1823
2836.18 1763
2836.68 1831
2837.18 1878
2837.68 1800
2838.19 1786
2838.69 1792
2839.19 1730
2839.70 1784
2840.20 1780
2840.70 1830
2841.20 1801
2841.71 1784
2842.21 1884
2842.71 1854
2843.21 1784
2843.72 1833
2844.22 1840
2844.72 1858
2845.23 1891
2845.73 1877
2846.23 1822
2846.74 1903
2847.24 2017
2847.74 1899
2848.25 1934
2848.75 1937
2849.25 1901
2849.76 1819
2850.26 1881
2850.76 1785
2851.27 1800
2851.77 1792
2852.28 1744
2852.78 1790
2853.28 1775
2853.79 1788
2854.29 1743
2854.79 1770
2855.30 1838
2855.80 1785
2856.31 1781
2856.81 1839
2857.31 1853
2857.82 1917
2858.32 1869
2858.83 1911
2859.33 1876
2859.84 1780
2860.34 1781
2860.85 1759
2861.35 1786
2861.85 1783
2862.36 1829
2862.86 1789
2863.37 1844
2863.87 1874
2864.38 1804
2864.88 1794
2865.39 1825
2865.89 1814
2866.40 1932
2866.90 1894
2867.41 2072
2867.91 2067
2868.42 2186
2868.92 2221
2869.43 2260
2869.93 2242
2870.44 2130
2870.94 2109
2871.45 2077
2871.96 2045
2872.46 1998
2872.97 1955
2873.47 1916
2873.98 1901
2874.48 1918
2874.99 2003
2875.49 1987
2876.00 1864
2876.51 1945
2877.01 1958
2877.52 1967
2878.02 1943
2878.53 1952
2879.04 1877
2879.54 1924
2880.05 1876
2880.55 1873
2881.06 1869
2881.57 1929
2882.07 2025
2882.58 2007
2883.09 1878
2883.59 1844
2884.10 1955
2884.61 1872
2885.11 1761
2885.62 1832
2886.13 1826
2886.63 1842
2887.14 1856
2887.65 1801
2888.15 1855
2888.66 1915
2889.17 1833
2889.67 1785
2890.18 1774
2890.69 1921
2891.20 1894
2891.70 1863
2892.21 1861
2892.72 1925
2893.22 1946
2893.73 1975
2894.24 2002
2894.75 2029
2895.25 2090
2895.76 1986
2896.27 2054
2896.78 2072
2897.29 2172
2897.79 2107
2898.30 2093
2898.81 2130
2899.32 1968
2899.82 2020
2900.33 1984
2900.84 1960
2901.35 1969
2901.86 1954
2902.36 1990
2902.87 1945
2903.38 1933
2903.89 1926
2904.40 1978
2904.91 1928
2905.41 1941
2905.92 1929
2906.43 2016
2906.94 2008
2907.45 2034
2907.96 2035
2908.47 1927
2908.97 1871
2909.48 1884
2909.99 1935
2910.50 1901
2911.01 1858
2911.52 1947
2912.03 1878
2912.54 1933
2913.05 1990
2913.55 2025
2914.06 2006
2914.57 1967
2915.08 2004
2915.59 2033
2916.10 1972
2916.61 1935
2917.12 1971
2917.63 1923
2918.14 1960
2918.65 2033
2919.16 1974
2919.67 2116
2920.18 2153
2920.69 2127
2921.20 2081
2921.71 2168
2922.22 2134
2922.73 2237
2923.24 2185
2923.75 2112
2924.26 2114
2924.77 2170
2925.28 2163
2925.79 2166
2926.30 2126
2926.81 2165
2927.32 2082
2927.83 2092
2928.34 1983
2928.85 2046
2929.36 2092
2929.87 2091
2930.38 2031
2930.89 2019
2931.40 2011
2931.91 1966
2932.42 2064
2932.93 1886
2933.45 1899
2933.96 1945
2934.47 2078
2934.98 2033
2935.49 2005
2936.00 2085
2936.51 2153
2937.02 2110
2937.53 2256
2938.04 2359
2938.56 2501
2939.07 2480
2939.58 2512
2940.09 2619
2940.60 2613
2941.11 2517
2941.62 2526
2942.14 2478
2942.65 2447
2943.16 2447
2943.67 2322
2944.18 2307
2944.70 2177
2945.21 2207
2945.72 2227
2946.23 2170
2946.74 2066
2947.26 2053
2947.77 2083
2948.28 2006
2948.79 2006
2949.30 1971
2949.82 1994
2950.33 1952
2950.84 1955
2951.35 1901
2951.87 1868
2952.38 1834
2952.89 1841
2953.40 1819
2953.92 1893
2954.43 1886
2954.94 1880
2955.45 1860
2955.97 1935
2956.48 1924
2956.99 1929
2957.51 1947
2958.02 2105
2958.53 2029
2959.04 2078
2959.56 1980
2960.07 2035
2960.58 2048
2961.10 1993
2961.61 2125
2962.12 2116
2962.64 2052
2963.15 2214
2963.66 2186
2964.18 2089
2964.69 2048
2965.21 2033
2965.72 1997
2966.23 1958
2966.75 1928
2967.26 1993
2967.77 2010
2968.29 2045
2968.80 1945
2969.32 1914
2969.83 1977
2970.34 1930
2970.86 1983
2971.37 1959
2971.89 2047
2972.40 1998
2972.91 1944
2973.43 1923
2973.94 2007
2974.46 2069
2974.97 2013
2975.49 1985
2976.00 2003
2976.52 2013
2977.03 2077
2977.55 2094
2978.06 2105
2978.57 2033
2979.09 2026
2979.60 2056
2980.12 1989
2980.63 2029
2981.15 1971
2981.66 1983
2982.18 1887
2982.69 1896
2983.21 1974
2983.73 2006
2984.24 2062
2984.76 1990
2985.27 2055
2985.79 2037
2986.30 2034
2986.82 2123
2987.33 2110
2987.85 2231
2988.36 2204
2988.88 2262
2989.40 2272
2989.91 2291
2990.43 2400
2990.94 2358
2991.46 2373
2991.97 2523
2992.49 2496
2993.01 2619
2993.52 2508
2994.04 2535
2994.55 2535
2995.07 2505
2995.59 2434
2996.10 2457
2996.62 2445
2997.14 2523
2997.65 2437
2998.17 2428
2998.69 2496
2999.20 2402
2999.72 2435
3000.24 2396
3000.75 2331
3001.27 2271
3001.79 2408
3002.30 2502
3002.82 2585
3003.34 2634
3003.85 2743
3004.37 2766
3004.89 2852
3005.40 3025
3005.92 2950
3006.44 2852
3006.96 2767
3007.47 2676
3007.99 2457
3008.51 2418
3009.03 2248
3009.54 2192
3010.06 2175
3010.58 2134
3011.10 2127
3011.61 2075
3012.13 2010
3012.65 2079
3013.17 2035
3013.68 2021
3014.20 2026
3014.72 2065
3015.24 2063
3015.76 2066
3016.27 2147
3016.79 2134
3017.31 2134
3017.83 2158
3018.35 2162
3018.86 2159
3019.38 2183
3019.90 2162
3020.42 2143
3020.94 2121
3021.46 2123
3021.97 2171
3022.49 2189
3023.01 2113
3023.53 2211
3024.05 2178
3024.57 2246
3025.09 2222
3025.61 2193
3026.12 2156
3026.64 2099
3027.16 2114
3027.68 2111
3028.20 2089
3028.72 2077
3029.24 2054
3029.76 2046
3030.28 2083
3030.80 2116
3031.32 2136
3031.84 2138
3032.35 2167
3032.87 2249
3033.39 2279
3033.91 2407
3034.43 2433
3034.95 2429
3035.47 2434
3035.99 2474
3036.51 2455
3037.03 2372
3037.55 2316
3038.07 2341
3038.59 2260
3039.11 2220
3039.63 2157
3040.15 2151
3040.67 2145
3041.19 2057
3041.71 1963
3042.23 1939
3042.75 1978
3043.27 1989
3043.79 2037
3044.31 1957
3044.83 2038
3045.35 2038
3045.87 2017
3046.40 2000
3046.92 2048
3047.44 2028
3047.96 1975
3048.48 2024
3049.00 2065
3049.52 2083
3050.04 2037
3050.56 2118
3051.08 2113
3051.60 2174
3052.12 2114
3052.65 2103
3053.17 2097
3053.69 1998
3054.21 1998
3054.73 1950
3055.25 1958
3055.77 2010
3056.30 1963
3056.82 1915
3057.34 1958
3057.86 1945
3058.38 1934
3058.90 1965
3059.42 1955
3059.95 1970
3060.47 2043
3060.99 2013
3061.51 2041
3062.03 2027
3062.56 2094
3063.08 2196
3063.60 2183
3064.12 2216
3064.64 2224
3065.17 2205
3065.69 2236
3066.21 2228
3066.73 2177
3067.26 2133
3067.78 2149
3068.30 2131
3068.82 2151
3069.35 2110
3069.87 2138
3070.39 2162
3070.91 2139
3071.44 2170
3071.96 2100
3072.48 2167
3073.01 2193
3073.53 2195
3074.05 2262
3074.57 2331
3075.10 2298
3075.62 2298
3076.14 2337
3076.67 2385
3077.19 2468
3077.71 2453
3078.24 2404
3078.76 2458
3079.28 2435
3079.81 2549
3080.33 2560
3080.85 2515
3081.38 2493
3081.90 2583
3082.42 2566
3082.95 2484
3083.47 2504
3084.00 2551
3084.52 2510
3085.04 2365
3085.57 2375
3086.09 2378
3086.62 2441
3087.14 2475
3087.66 2518
3088.19 2542
3088.71 2602
3089.24 2571
3089.76 2594
3090.29 2730
3090.81 2680
3091.33 2619
3091.86 2601
3092.38 2504
3092.91 2454
3093.43 2325
3093.96 2283
3094.48 2342
3095.01 2326
3095.53 2242
3096.06 2288
3096.58 2250
3097.11 2262
3097.63 2235
3098.16 2174
3098.68 2189
3099.21 2193
3099.73 2292
3100.26 2382
3100.78 2435
3101.31 2493
3101.83 2564
3102.36 2680
3102.88 2903
3103.41 2890
3103.93 2800
3104.46 2721
3104.99 2707
3105.51 2660
3106.04 2507
3106.56 2351
3107.09 2322
3107.61 2300
3108.14 2150
3108.67 2141
3109.19 2096
3109.72 2014
3110.24 2066
3110.77 2099
3111.30 2021
3111.82 2037
3112.35 2000
3112.87 2047
3113.40 2050
3113.93 2112
3114.45 2157
3114.98 2037
3115.51 1941
3116.03 2046
3116.56 2098
3117.09 2109
3117.61 2205
3118.14 2165
3118.67 2160
3119.19 2299
3119.72 2384
3120.25 2440
3120.77 2434
3121.30 2409
3121.83 2518
3122.35 2418
3122.88 2391
3123.41 2348
3123.94 2344
3124.46 2323
3124.99 2310
3125.52 2227
3126.05 2239
3126.57 2245
3127.10 2261
3127.63 2220
3128.16 2105
3128.68 2148
3129.21 2138
3129.74 2088
3130.27 1995
3130.79 2016
3131.32 2044
3131.85 1978
3132.38 1988
3132.91 1923
3133.43 1932
3133.96 1951
3134.49 1931
3135.02 1992
3135.55 1915
3136.07 1937
3136.60 1957
3137.13 1982
3137.66 1969
3138.19 1966
3138.72 1929
3139.24 1999
3139.77 1948
3140.30 1918
3140.83 1920
3141.36 1946
3141.89 1914
3142.42 1944
3142.95 1934
3143.47 1923
3144.00 1978
3144.53 2038
3145.06 1890
3145.59 2068
3146.12 2075
3146.65 2124
3147.18 2121
3147.71 2197
3148.24 2129
3148.76 2197
3149.29 2266
3149.82 2350
3150.35 2311
3150.88 2346
3151.41 2361
3151.94 2301
3152.47 2331
3153.00 2296
3153.53 2266
3154.06 2248
3154.59 2232
3155.12 2315
3155.65 2280
3156.18 2292
3156.71 2267
3157.24 2368
3157.77 2432
3158.30 2518
3158.83 2588
3159.36 2570
3159.89 2565
3160.42 2555
3160.95 2530
3161.48 2478
3162.01 2495
3162.54 2575
3163.07 2522
3163.60 2460
3164.13 2366
3164.66 2293
3165.20 2299
3165.73 2213
3166.26 2184
3166.79 2084
3167.32 2158
3167.85 2073
3168.38 2080
3168.91 2113
3169.44 2150
3169.97 2057
3170.50 2088
3171.04 2157
3171.57 2086
3172.10 2165
3172.63 2282
3173.16 2249
3173.69 2252
3174.22 2334
3174.75 2263
3175.29 2312
3175.82 2252
3176.35 2181
3176.88 2248
3177.41 2227
3177.94 2133
3178.48 2142
3179.01 2165
3179.54 2095
3180.07 2078
3180.60 2065
3181.14 2121
3181.67 2086
3182.20 2085
3182.73 2054
3183.26 2043
3183.80 2070
3184.33 1994
3184.86 2078
3185.39 2153
3185.93 2124
3186.46 2059
3186.99 2062
3187.52 2163
3188.06 2094
3188.59 2150
3189.12 2120
3189.65 2181
3190.19 2211
3190.72 2118
3191.25 2162
3191.79 2149
3192.32 2165
3192.85 2175
3193.38 2250
3193.92 2223
3194.45 2252
3194.98 2210
3195.52 2193
3196.05 2202
3196.58 2223
3197.12 2282
3197.65 2364
3198.18 2281
3198.72 2331
3199.25 2343
3199.78 2320
3200.32 2330
3200.85 2287
3201.39 2275
3201.92 2261
3202.45 2277
3202.99 2326
3203.52 2226
3204.05 2229
3204.59 2247
3205.12 2184
3205.66 2262
3206.19 2319
3206.72 2345
3207.26 2352
3207.79 2484
3208.33 2577
3208.86 2634
3209.40 2731
3209.93 2864
3210.47 2889
3211.00 2928
3211.53 2831
3212.07 2903
3212.60 2867
3213.14 2760
3213.67 2766
3214.21 2748
3214.74 2637
3215.28 2497
3215.81 2481
3216.35 2497
3216.88 2421
3217.42 2363
3217.95 2433
3218.49 2363
3219.02 2356
3219.56 2454
3220.09 2445
3220.63 2439
3221.16 2472
3221.70 2698
3222.23 2733
3222.77 2841
3223.31 2938
3223.84 3161
3224.38 3297
3224.91 3331
3225.45 3215
3225.98 3207
3226.52 3191
3227.06 3030
3227.59 2947
3228.13 2739
3228.66 2662
3229.20 2464
3229.74 2458
3230.27 2366
3230.81 2385
3231.34 2369
3231.88 2272
3232.42 2312
3232.95 2325
3233.49 2284
3234.03 2320
3234.56 2333
3235.10 2398
3235.64 2412
3236.17 2433
3236.71 2353
3237.25 2353
3237.78 2314
3238.32 2317
3238.86 2411
3239.39 2416
3239.93 2354
3240.47 2306
3241.00 2337
3241.54 2339
3242.08 2314
3242.61 2228
3243.15 2213
3243.69 2289
3244.23 2290
3244.76 2367
3245.30 2300
3245.84 2365
3246.38 2425
3246.91 2402
3247.45 2521
3247.99 2493
3248.53 2500
3249.06 2603
3249.60 2725
3250.14 2720
3250.68 2899
3251.21 3096
3251.75 3095
3252.29 3225
3252.83 3325
3253.37 3295
3253.90 3385
3254.44 3287
3254.98 3265
3255.52 3211
3256.06 3003
3256.60 2975
3257.13 2901
3257.67 2871
3258.21 2824
3258.75 2800
3259.29 2922
3259.83 2898
3260.36 2953
3260.90 3119
3261.44 3164
3261.98 3314
3262.52 3497
3263.06 3457
3263.60 3664
3264.14 3672
3264.68 3631
3265.21 3494
3265.75 3396
3266.29 3336
3266.83 3221
3267.37 3236
3267.91 3106
3268.45 2998
3268.99 2798
3269.53 2747
3270.07 2742
3270.61 2659
3271.15 2702
3271.69 2629
3272.23 2553
3272.76 2669
3273.30 2607
3273.84 2714
3274.38 2762
3274.92 2799
3275.46 2773
3276.00 2882
3276.54 2902
3277.08 2871
3277.62 3039
3278.16 3042
3278.70 3108
3279.24 3091
3279.78 3077
3280.32 3077
3280.86 2991
3281.41 3025
3281.95 2999
3282.49 3042
3283.03 2991
3283.57 2983
3284.11 3010
3284.65 3017
3285.19 3047
3285.73 3063
3286.27 3053
3286.81 3161
3287.35 3148
3287.89 3205
3288.43 3182
3288.97 3275
3289.52 3306
3290.06 3354
3290.60 3372
3291.14 3551
3291.68 3575
3292.22 3741
3292.76 3864
3293.30 4006
3293.85 4203
3294.39 4395
3294.93 4480
3295.47 4567
3296.01 4541
3296.55 4433
3297.09 4392
3297.64 4209
3298.18 4210
3298.72 4029
3299.26 3951
3299.80 3792
3300.34 3680
3300.89 3713
3301.43 3505
3301.97 3427
3302.51 3386
3303.06 3317
3303.60 3321
3304.14 3303
3304.68 3282
3305.22 3130
3305.77 3224
3306.31 3094
3306.85 3060
3307.39 2989
3307.94 2986
3308.48 3046
3309.02 2994
3309.56 3026
3310.11 3073
3310.65 3178
3311.19 3132
3311.74 3178
3312.28 3051
3312.82 3146
3313.36 3198
3313.91 3221
3314.45 3315
3314.99 3380
3315.54 3496
3316.08 3677
3316.62 3795
3317.17 3955
3317.71 4094
3318.25 4334
3318.80 4550
3319.34 4649
3319.88 4947
3320.43 5012
3320.97 5076
3321.51 5077
3322.06 5076
3322.60 5046
3323.14 4912
3323.69 4741
3324.23 4477
3324.78 4510
3325.32 4458
3325.86 4440
3326.41 4386
3326.95 4261
3327.50 4229
3328.04 4310
3328.59 4310
3329.13 4354
3329.67 4452
3330.22 4824
3330.76 5421
3331.31 6162
3331.85 7249
3332.40 8490
3332.94 10183
3333.49 12050
3334.03 14173
3334.57 16574
3335.12 18666
3335.66 20553
3336.21 21756
3336.75 21896
3337.30 21586
3337.84 20193
3338.39 18218
3338.93 16154
3339.48 14004
3340.02 11891
3340.57 9959
3341.11 8201
3341.66 6758
3342.20 5846
3342.75 5027
3343.30 4574
3343.84 4153
3344.39 3843
3344.93 3605
3345.48 3579
3346.02 3424
3346.57 3368
3347.11 3331
3347.66 3201
3348.21 3118
3348.75 3135
3349.30 3107
3349.84 3007
3350.39 2842
3350.94 2735
3351.48 2796
3352.03 2788
3352.57 2688
3353.12 2675
3353.67 2624
3354.21 2594
3354.76 2542
3355.31 2639
3355.85 2589
3356.40 2641
3356.95 2654
3357.49 2725
3358.04 2661
3358.59 2673
3359.13 2651
3359.68 2706
3360.23 2646
3360.77 2685
3361.32 2786
3361.87 2757
3362.41 2806
3362.96 2716
3363.51 2845
3364.05 2867
3364.60 2859
3365.15 2852
3365.70 2797
3366.24 2731
3366.79 2756
3367.34 2722
3367.89 2748
3368.43 2756
3368.98 2777
3369.53 2708
3370.08 2721
3370.62 2786
3371.17 3016
3371.72 3082
3372.27 3227
3372.81 3392
3373.36 3460
3373.91 3481
3374.46 3549
3375.01 3465
3375.55 3429
3376.10 3452
3376.65 3266
3377.20 3139
3377.75 3021
3378.30 2849
3378.84 2755
3379.39 2640
3379.94 2503
3380.49 2366
3381.04 2377
3381.59 2334
3382.13 2337
3382.68 2301
3383.23 2289
3383.78 2284
3384.33 2259
3384.88 2264
3385.43 2293
3385.98 2359
3386.52 2237
3387.07 2256
3387.62 2297
3388.17 2276
3388.72 2369
3389.27 2354
3389.82 2305
3390.37 2378
3390.92 2310
3391.47 2276
3392.02 2365
3392.57 2313
3393.12 2260
3393.66 2390
3394.21 2337
3394.76 2260
3395.31 2218
3395.86 2207
3396.41 2254
3396.96 2322
3397.51 2271
3398.06 2342
3398.61 2324
3399.16 2280
3399.71 2184
3400.26 2206
3400.81 2278
3401.36 2152
3401.91 2156
3402.46 2182
3403.01 2158
3403.56 2086
3404.11 2094
3404.66 2013
3405.21 2084
3405.77 2063
3406.32 2078
3406.87 2135
3407.42 2124
3407.97 2106
3408.52 2072
3409.07 2094
3409.62 2149
3410.17 2179
3410.72 2272
3411.27 2285
3411.82 2219
3412.37 2294
3412.93 2263
3413.48 2198
3414.03 2254
3414.58 2220
3415.13 2172
3415.68 2151
3416.23 2107
3416.78 2112
3417.34 2051
3417.89 2134
3418.44 2085
3418.99 2011
3419.54 2117
3420.09 1990
3420.65 2036
3421.20 2016
3421.75 2028
3422.30 2000
3422.85 1914
3423.40 2007
3423.96 2062
3424.51 2025
3425.06 1971
3425.61 1957
3426.17 1967
3426.72 1951
3427.27 1895
3427.82 1923
3428.37 1945
3428.93 1864
3429.48 1820
3430.03 1926
3430.58 1948
3431.14 1968
3431.69 2000
3432.24 1887
3432.79 1875
3433.35 1897
3433.90 1905
3434.45 1939
3435.01 1967
3435.56 1947
3436.11 1995
3436.66 2046
3437.22 2041
3437.77 2080
3438.32 2012
3438.88 1962
3439.43 1911
3439.98 1996
3440.54 1911
3441.09 1908
3441.64 1958
3442.20 1944
3442.75 1929
3443.30 1913
3443.86 1873
3444.41 1871
3444.96 1813
3445.52 1856
3446.07 1800
3446.63 1796
3447.18 1907
3447.73 1931
3448.29 1908
3448.84 1870
3449.40 1904
3449.95 1921
3450.50 1857
3451.06 1851
3451.61 1909
3452.17 1912
3452.72 1914
3453.27 1888
3453.83 1892
3454.38 1853
3454.94 1896
3455.49 1924
3456.05 2037
3456.60 1965
3457.16 1928
3457.71 1912
3458.27 1949
3458.82 1932
3459.38 1942
3459.93 1965
3460.49 2030
3461.04 1996
3461.60 1878
3462.15 1909
3462.71 2007
3463.26 2112
3463.82 1998
3464.37 2038
3464.93 2078
3465.48 2063
3466.04 2056
3466.59 2084
3467.15 2070
3467.70 1979
3468.26 2083
3468.81 2051
3469.37 2094
3469.93 2054
3470.48 2113
3471.04 2171
3471.59 2214
3472.15 2163
3472.70 2174
3473.26 2145
3473.82 2194
3474.37 2107
3474.93 2217
3475.48 2248
3476.04 2227
3476.60 2264
3477.15 2363
3477.71 2387
3478.27 2468
3478.82 2614
3479.38 2632
3479.93 2723
3480.49 2659
3481.05 2553
3481.60 2511
3482.16 2527
3482.72 2479
3483.27 2369
3483.83 2387
3484.39 2408
3484.95 2384
3485.50 2394
3486.06 2367
3486.62 2347
3487.17 2398
3487.73 2399
3488.29 2610
3488.84 2793
3489.40 2838
3489.96 3054
3490.52 3426
3491.07 3484
3491.63 3874
3492.19 3838
3492.75 3828
3493.30 3857
3493.86 3761
3494.42 3644
3494.98 3371
3495.53 3228
3496.09 3049
3496.65 2938
3497.21 2897
3497.77 2841
3498.32 2901
3498.88 2822
3499.44 2895
3500.00 2898
3500.56 3000
3501.11 2961
3501.67 2887
3502.23 2970
3502.79 2813
3503.35 2868
3503.91 2769
3504.46 2756
3505.02 2737
3505.58 2695
3506.14 2709
3506.70 2599
3507.26 2509
3507.81 2630
3508.37 2564
3508.93 2490
3509.49 2429
3510.05 2423
3510.61 2383
3511.17 2347
3511.73 2275
3512.29 2289
3512.85 2274
3513.40 2282
3513.96 2192
3514.52 2124
3515.08 2074
3515.64 2109
3516.20 2120
3516.76 2049
3517.32 2009
3517.88 2029
3518.44 2057
3519.00 2011
3519.56 2000
3520.12 2072
3520.68 2042
3521.24 2117
3521.80 2054
3522.36 2063
3522.92 2028
3523.48 2143
3524.04 2161
3524.60 2200
3525.16 2201
3525.72 2315
3526.28 2259
3526.84 2244
3527.40 2386
3527.96 2418
3528.52 2416
3529.08 2381
3529.64 2362
3530.20 2228
3530.76 2223
3531.32 2258
3531.88 2120
3532.44 2178
3533.00 2118
3533.56 2103
3534.12 2155
3534.68 2103
3535.25 2155
3535.81 2144
3536.37 2085
3536.93 2202
3537.49 2255
3538.05 2150
3538.61 2136
3539.17 2031
3539.73 2052
3540.30 2144
3540.86 2181
3541.42 2116
3541.98 2184
3542.54 2071
3543.10 2084
3543.66 2059
3544.23 2059
3544.79 2015
3545.35 2058
3545.91 2207
3546.47 2149
3547.03 2174
3547.60 2113
3548.16 2101
3548.72 2146
3549.28 2093
3549.84 2017
3550.41 2015
3550.97 2085
3551.53 2000
3552.09 1952
3552.65 1968
3553.22 1916
3553.78 1917
3554.34 1956
3554.90 1878
3555.47 1918
3556.03 1895
3556.59 2012
3557.15 1997
3557.72 1914
3558.28 1944
3558.84 1946
3559.41 1911
3559.97 2006
3560.53 1938
3561.09 1918
3561.66 1929
3562.22 1985
3562.78 1972
3563.35 1929
3563.91 1919
3564.47 1933
3565.04 1909
3565.60 1900
3566.16 1959
3566.73 1901
3567.29 1915
3567.85 1882
3568.42 1922
3568.98 1950
3569.54 1862
3570.11 1937
3570.67 1884
3571.23 1906
3571.80 1840
3572.36 1897
3572.93 1899
3573.49 1938
3574.05 1961
3574.62 1977
3575.18 2070
3575.75 2013
3576.31 2026
3576.87 2034
3577.44 2101
3578.00 2036
3578.57 2026
3579.13 1983
3579.70 1958
3580.26 1912
3580.82 1946
3581.39 2005
3581.95 1980
3582.52 1981
3583.08 1962
3583.65 2012
3584.21 2006
3584.78 2032
3585.34 1907
3585.91 1926
3586.47 1931
3587.04 1945
3587.60 1975
3588.17 1948
3588.73 1863
3589.30 1878
3589.86 1867
3590.43 1854
3590.99 1884
3591.56 1882
3592.12 1919
3592.69 1890
3593.25 1910
3593.82 1936
3594.39 2023
3594.95 2168
3595.52 2194
3596.08 2178
3596.65 2245
3597.21 2212
3597.78 2179
3598.35 2169
3598.91 2163
3599.48 2124
3600.04 2156
3600.61 2129
3601.18 2050
3601.74 2143
3602.31 2058
3602.87 2087
3603.44 2085
3604.01 2109
3604.57 2085
3605.14 2062
3605.71 2000
3606.27 2020
3606.84 2007
3607.41 2006
3607.97 1889
3608.54 1897
3609.11 1997
3609.67 2022
3610.24 1968
3610.81 1814
3611.37 1839
3611.94 1790
3612.51 1872
3613.07 1939
3613.64 1993
3614.21 2045
3614.78 2079
3615.34 2211
3615.91 2431
3616.48 2497
3617.04 2672
3617.61 2885
3618.18 2916
3618.75 2946
3619.31 2967
3619.88 2889
3620.45 2766
3621.02 2645
3621.58 2528
3622.15 2388
3622.72 2306
3623.29 2182
3623.86 2010
3624.42 1961
3624.99 1902
3625.56 1877
3626.13 1887
3626.70 1808
3627.26 1768
3627.83 1811
3628.40 1766
3628.97 1839
3629.54 1825
3630.11 1769
3630.67 1815
3631.24 1849
3631.81 1792
3632.38 1822
3632.95 1828
3633.52 1822
3634.08 1712
3634.65 1726
3635.22 1751
3635.79 1745
3636.36 1727
3636.93 1724
3637.50 1748
3638.07 1748
3638.64 1732
3639.20 1785
3639.77 1758
3640.34 1796
3640.91 1740
3641.48 1855
3642.05 1831
3642.62 1913
3643.19 1893
3643.76 1817
3644.33 1879
3644.90 1904
3645.47 1896
3646.04 1944
3646.61 1926
3647.18 1820
3647.75 1899
3648.32 1921
3648.89 1908
3649.46 1911
3650.03 1838
3650.60 1828
3651.17 1888
3651.74 1881
3652.31 1746
3652.88 1768
3653.45 1851
3654.02 1857
3654.59 1819
3655.16 1871
3655.73 1773
3656.30 1862
3656.87 1902
3657.44 1917
3658.01 1869
3658.58 1867
3659.15 1854
3659.72 1852
3660.29 1799
3660.86 1804
3661.43 1876
3662.00 1793
3662.58 1831
3663.15 1782
3663.72 1829
3664.29 1762
3664.86 1801
3665.43 1822
3666.00 1776
3666.57 1850
3667.14 1796
3667.72 1774
3668.29 1703
3668.86 1781
3669.43 1710
3670.00 1772
3670.57 1857
3671.14 1853
3671.72 1874
3672.29 1827
3672.86 1824
3673.43 1943
3674.00 1973
3674.57 2071
3675.15 2080
3675.72 2069
3676.29 2085
3676.86 2066
3677.43 2070
3678.01 1983
3678.58 2025
3679.15 2020
3679.72 2021
3680.30 1896
3680.87 1827
3681.44 1866
3682.01 1784
3682.58 1736
3683.16 1778
3683.73 1827
3684.30 1824
3684.88 1749
3685.45 1736
3686.02 1752
3686.59 1800
3687.17 1784
3687.74 1761
3688.31 1822
3688.88 1738
3689.46 1786
3690.03 1794
3690.60 1773
3691.18 1673
3691.75 1782
3692.32 1860
3692.90 1837
3693.47 1811
3694.04 1812
3694.62 1796
3695.19 1807
3695.76 1693
3696.34 1699
3696.91 1821
3697.48 1752
3698.06 1789
3698.63 1758
3699.21 1740
3699.78 1711
3700.35 1690
3700.93 1645
3701.50 1718
3702.08 1745
3702.65 1780
3703.22 1842
3703.80 1768
3704.37 1818
3704.95 1849
3705.52 1838
3706.09 1854
3706.67 1831
3707.24 1874
3707.82 1944
3708.39 1949
3708.97 1929
3709.54 1862
3710.12 1903
3710.69 1936
3711.26 1934
3711.84 1926
3712.41 1926
3712.99 1784
3713.56 1867
3714.14 1894
3714.71 1835
3715.29 1862
3715.86 1875
3716.44 1727
3717.01 1713
3717.59 1798
3718.16 1793
3718.74 1764
3719.32 1761
3719.89 1800
3720.47 1755
3721.04 1717
3721.62 1682
3722.19 1712
3722.77 1736
3723.34 1722
3723.92 1738
3724.49 1858
3725.07 1844
3725.65 1771
3726.22 1773
3726.80 1800
3727.37 1811
3727.95 1874
3728.53 1907
3729.10 2005
3729.68 2081
3730.25 2095
3730.83 2167
3731.41 2313
3731.98 2373
3732.56 2464
3733.14 2576
3733.71 2672
3734.29 2640
3734.87 2646
3735.44 2508
3736.02 2405
3736.60 2249
3737.17 2185
3737.75 2144
3738.33 2045
3738.90 1903
3739.48 1925
3740.06 1840
3740.63 1777
3741.21 1742
3741.79 1758
3742.36 1798
3742.94 1800
3743.52 1768
3744.10 1750
3744.67 1737
3745.25 1808
3745.83 1743
3746.40 1752
3746.98 1764
3747.56 1662
3748.14 1687
3748.71 1814
3749.29 1680
3749.87 1728
3750.45 1868
3751.03 1905
3751.60 1862
3752.18 1855
3752.76 1900
3753.34 1854
3753.92 1910
3754.49 1962
3755.07 1843
3755.65 1846
3756.23 1852
3756.81 1902
3757.38 1846
3757.96 1868
3758.54 1860
3759.12 1951
3759.70 1968
3760.28 1968
3760.85 1978
3761.43 2088
3762.01 2017
3762.59 2080
3763.17 2040
3763.75 2011
3764.33 2027
3764.91 2086
3765.48 2106
3766.06 2123
3766.64 2071
3767.22 1995
3767.80 1927
3768.38 1938
3768.96 1877
3769.54 1882
3770.12 1846
3770.70 1848
3771.28 1865
3771.85 1837
3772.43 1810
3773.01 1726
3773.59 1704
3774.17 1751
3774.75 1756
3775.33 1740
3775.91 1714
3776.49 1698
3777.07 1803
3777.65 1787
3778.23 1692
3778.81 1716
3779.39 1657
3779.97 1765
3780.55 1779
3781.13 1731
3781.71 1752
3782.29 1779
3782.87 1786
3783.45 1798
3784.03 1767
3784.61 1719
3785.19 1721
3785.77 1757
3786.35 1749
3786.93 1776
3787.51 1790
3788.10 1815
3788.68 1782
3789.26 1802
3789.84 1821
3790.42 1801
3791.00 1797
3791.58 1846
3792.16 1831
3792.74 1764
3793.32 1805
3793.90 1754
3794.48 1720
3795.07 1755
3795.65 1793
3796.23 1783
3796.81 1804
3797.39 1752
3797.97 1708
3798.55 1710
3799.14 1757
3799.72 1745
3800.30 1700
3800.88 1700
3801.46 1827
3802.04 1807
3802.62 1744
3803.21 1794
3803.79 1797
3804.37 1814
3804.95 1802
3805.53 1800
3806.12 1915
3806.70 1855
3807.28 1909
3807.86 1968
3808.44 1949
3809.03 1976
3809.61 1984
3810.19 1968
3810.77 2005
3811.36 1964
3811.94 1874
3812.52 1915
3813.10 1880
3813.69 1826
3814.27 1822
3814.85 1829
3815.43 1878
3816.02 1817
3816.60 1773
3817.18 1819
3817.77 1813
3818.35 1836
3818.93 1838
3819.51 1822
3820.10 1861
3820.68 1746
3821.26 1735
3821.85 1856
3822.43 1770
3823.01 1712
3823.60 1807
3824.18 1845
3824.76 1845
3825.35 1849
3825.93 1816
3826.51 1782
3827.10 1829
3827.68 1832
3828.27 1781
3828.85 1764
3829.43 1847
3830.02 1755
3830.60 1781
3831.18 1818
3831.77 1833
3832.35 1783
3832.94 1838
3833.52 1860
3834.10 1797
3834.69 1900
3835.27 1910
3835.86 1881
3836.44 1947
3837.03 2003
3837.61 1992
3838.19 2042
3838.78 1985
3839.36 1942
3839.95 1953
3840.53 1920
3841.12 1767
3841.70 1872
3842.29 1874
3842.87 1881
3843.46 1822
3844.04 1832
3844.63 1828
3845.21 1814
3845.80 1859
3846.38 1833
3846.97 1788
3847.55 1884
3848.14 1898
3848.72 1857
3849.31 1937
3849.89 1917
3850.48 1893
3851.06 1976
3851.65 2041
3852.23 1981
3852.82 1941
3853.41 1975
3853.99 1998
3854.58 1961
3855.16 1998
3855.75 2057
3856.33 2160
3856.92 2296
3857.51 2412
3858.09 2566
3858.68 2807
3859.26 3109
3859.85 3392
3860.44 3746
3861.02 3854
3861.61 3923
3862.20 4003
3862.78 3928
3863.37 3740
3863.95 3526
3864.54 3265
3865.13 3105
3865.71 2755
3866.30 2510
3866.89 2303
3867.47 2202
3868.06 2137
3868.65 1975
3869.23 1915
3869.82 1896
3870.41 1895
3870.99 1873
3871.58 1839
3872.17 1850
3872.76 1901
3873.34 1908
3873.93 1968
3874.52 1836
3875.10 1868
3875.69 1812
3876.28 1879
3876.87 1799
3877.45 1737
3878.04 1864
3878.63 1823
3879.22 1801
3879.80 1803
3880.39 1808
3880.98 1744
3881.57 1746
3882.15 1754
3882.74 1777
3883.33 1786
3883.92 1822
3884.51 1829
3885.09 1838
3885.68 1880
3886.27 1900
3886.86 1912
3887.45 1966
3888.04 1965
3888.62 2072
3889.21 2059
3889.80 2047
3890.39 2040
3890.98 2149
3891.57 2094
3892.15 2119
3892.74 2054
3893.33 2070
3893.92 2042
3894.51 2074
3895.10 1966
3895.69 2037
3896.28 1955
3896.86 2016
3897.45 2007
3898.04 1987
3898.63 2004
3899.22 2077
3899.81 2085
3900.40 2077
3900.99 2033
3901.58 1947
3902.17 1983
3902.76 1929
3903.34 1998
3903.93 1917
3904.52 1855
3905.11 1877
3905.70 1873
3906.29 1878
3906.88 1840
3907.47 1739
3908.06 1771
3908.65 1798
3909.24 1726
3909.83 1736
3910.42 1753
3911.01 1682
3911.60 1722
3912.19 1671
3912.78 1698
3913.37 1756
3913.96 1776
3914.55 1725
3915.14 1750
3915.73 1833
3916.32 1744
3916.91 1770
3917.50 1770
3918.09 1763
3918.68 1793
3919.28 1763
3919.87 1783
3920.46 1779
3921.05 1797
3921.64 1830
3922.23 1779
3922.82 1801
3923.41 1834
3924.00 1818
3924.59 1774
3925.18 1801
3925.77 1826
3926.37 1811
3926.96 1797
3927.55 1753
3928.14 1797
3928.73 1822
3929.32 1753
3929.91 1733
3930.51 1728
3931.10 1773
3931.69 1755
3932.28 1732
3932.87 1694
3933.46 1785
3934.05 1761
3934.65 1697
3935.24 1787
3935.83 1715
3936.42 1711
3937.01 1834
3937.61 1772
3938.20 1895
3938.79 1921
3939.38 2027
3939.97 2060
3940.57 2035
3941.16 2080
3941.75 2109
3942.34 2038
3942.94 2084
3943.53 2100
3944.12 2094
3944.71 2120
3945.31 2089
3945.90 2109
3946.49 2058
3947.08 1893
3947.68 1832
3948.27 1899
3948.86 1871
3949.45 1811
3950.05 1811
3950.64 1812
3951.23 1791
3951.83 1786
3952.42 1772
3953.01 1775
3953.61 1816
3954.20 1779
3954.79 1836
3955.39 1860
3955.98 1857
3956.57 1807
3957.17 1840
3957.76 1837
3958.35 1936
3958.95 1894
3959.54 1876
3960.13 1869
3960.73 1826
3961.32 1762
3961.92 1801
3962.51 1753
3963.10 1773
3963.70 1782
3964.29 1834
3964.88 1808
3965.48 1811
3966.07 1825
3966.67 1847
3967.26 1853
3967.86 1877
3968.45 1923
3969.04 1858
3969.64 1885
3970.23 1861
3970.83 1893
3971.42 1929
3972.02 1902
3972.61 1864
3973.21 1849
3973.80 1807
3974.40 1796
3974.99 1744
3975.58 1767
3976.18 1801
3976.77 1747
3977.37 1675
3977.96 1779
3978.56 1792
3979.15 1804
3979.75 1871
3980.35 1804
3980.94 1792
3981.54 1778
3982.13 1825
3982.73 1862
3983.32 1900
3983.92 1891
3984.51 1889
3985.11 1879
3985.70 1922
3986.30 1944
3986.90 1943
3987.49 1879
3988.09 1860
3988.68 1782
3989.28 1815
3989.87 1832
3990.47 1853
3991.07 1857
3991.66 1863
3992.26 1851
3992.85 1825
3993.45 1885
3994.05 1904
3994.64 1884
3995.24 1900
3995.84 1869
3996.43 1852
3997.03 1879
3997.62 1914
3998.22 1906
3998.82 1873
3999.41 1842
4000.01 1860
4000.61 1843
4001.20 1873
4001.80 1840
4002.40 1772
4003.00 1714
4003.59 1798
4004.19 1835
4004.79 1879
4005.38 1898
4005.98 1809
4006.58 1862
4007.17 1857
4007.77 1781
4008.37 1811
4008.97 1706
4009.56 1710
4010.16 1743
4010.76 1788
4011.36 1779
4011.95 1720
4012.55 1765
4013.15 1838
4013.75 1784
4014.34 1793
4014.94 1801
4015.54 1799
4016.14 1757
4016.74 1742
4017.33 1801
4017.93 1743
4018.53 1715
4019.13 1819
4019.73 1824
4020.32 1823
4020.92 1738
4021.52 1795
4022.12 1858
4022.72 1958
4023.32 1960
4023.91 2064
4024.51 2104
4025.11 2197
4025.71 2126
4026.31 2268
4026.91 2381
4027.51 2449
4028.10 2433
4028.70 2485
4029.30 2496
4029.90 2458
4030.50 2412
4031.10 2401
4031.70 2331
4032.30 2214
4032.90 2184
4033.49 2144
4034.09 2056
4034.69 1983
4035.29 1900
4035.89 1870
4036.49 1820
4037.09 1847
4037.69 1754
4038.29 1729
4038.89 1672
4039.49 1685
4040.09 1705
4040.69 1729
4041.29 1697
4041.89 1657
4042.49 1657
4043.09 1663
4043.69 1666
4044.29 1703
4044.89 1754
4045.49 1730
4046.09 1781
4046.69 1741
4047.29 1746
4047.89 1745
4048.49 1791
4049.09 1837
4049.69 1875
4050.29 1805
4050.89 1781
4051.49 1845
4052.09 1895
4052.69 1887
4053.29 1867
4053.89 1866
4054.49 1865
4055.09 1880
4055.69 1845
4056.30 1856
4056.90 1812
4057.50 1892
4058.10 1818
4058.70 1836
4059.30 1920
4059.90 1909
4060.50 1899
4061.10 1992
4061.71 1946
4062.31 1945
4062.91 2070
4063.51 2100
4064.11 2088
4064.71 2081
4065.31 2079
4065.92 2082
4066.52 2028
4067.12 2038
4067.72 1904
4068.32 1901
4068.92 1930
4069.53 1866
4070.13 1831
4070.73 1780
4071.33 1799
4071.93 1750
4072.54 1697
4073.14 1687
4073.74 1623
4074.34 1624
4074.94 1660
4075.55 1634
4076.15 1622
4076.75 1639
4077.35 1664
4077.96 1693
4078.56 1688
4079.16 1598
4079.76 1627
4080.37 1706
4080.97 1685
4081.57 1647
4082.17 1706
4082.78 1669
4083.38 1747
4083.98 1677
4084.59 1674
4085.19 1652
4085.79 1648
4086.39 1681
4087.00 1703
4087.60 1779
4088.20 1716
4088.81 1753
4089.41 1780
4090.01 1701
4090.62 1733
4091.22 1798
4091.82 1712
4092.43 1682
4093.03 1759
4093.63 1661
4094.24 1692
4094.84 1654
4095.45 1674
4096.05 1673
4096.65 1669
4097.26 1639
4097.86 1651
4098.47 1691
4099.07 1722
4099.67 1653
4100.28 1641
4100.88 1649
4101.49 1653
4102.09 1614
4102.69 1640
4103.30 1622
4103.90 1626
4104.51 1624
4105.11 1669
4105.72 1599
4106.32 1632
4106.93 1597
4107.53 1523
4108.13 1564
4108.74 1599
4109.34 1562
4109.95 1571
4110.55 1574
4111.16 1573
4111.76 1611
4112.37 1564
4112.97 1555
4113.58 1604
4114.18 1603
4114.79 1647
4115.39 1673
4116.00 1605
4116.60 1611
4117.21 1697
4117.82 1671
4118.42 1650
4119.03 1673
4119.63 1655
4120.24 1682
4120.84 1617
4121.45 1616
4122.05 1649
4122.66 1627
4123.27 1576
4123.87 1650
4124.48 1625
4125.08 1646
4125.69 1611
4126.30 1602
4126.90 1527
4127.51 1477
4128.11 1553
4128.72 1603
4129.33 1600
4129.93 1647
4130.54 1574
4131.15 1564
4131.75 1631
4132.36 1648
4132.96 1642
4133.57 1701
4134.18 1687
4134.78 1700
4135.39 1702
4136.00 1712
4136.60 1721
4137.21 1778
4137.82 1709
4138.43 1744
4139.03 1803
4139.64 1704
4140.25 1690
4140.85 1783
4141.46 1868
4142.07 1834
4142.68 1779
4143.28 1850
4143.89 1862
4144.50 1861
4145.10 1834
4145.71 1845
4146.32 1839
4146.93 1774
4147.53 1687
4148.14 1651
4148.75 1695
4149.36 1670
4149.97 1643
4150.57 1703
4151.18 1614
4151.79 1582
4152.40 1541
4153.00 1583
4153.61 1627
4154.22 1547
4154.83 1526
4155.44 1525
4156.05 1490
4156.65 1555
4157.26 1519
4157.87 1524
4158.48 1498
4159.09 1541
4159.70 1507
4160.30 1586
4160.91 1614
4161.52 1546
4162.13 1603
4162.74 1577
4163.35 1634
4163.96 1664
4164.56 1631
4165.17 1592
4165.78 1675
4166.39 1726
4167.00 1660
4167.61 1659
4168.22 1589
4168.83 1635
4169.44 1684
4170.05 1695
4170.66 1610
4171.26 1583
4171.87 1576
4172.48 1611
4173.09 1595
4173.70 1691
4174.31 1833
4174.92 1691
4175.53 1653
4176.14 1698
4176.75 1764
4177.36 1662
4177.97 1711
4178.58 1677
4179.19 1624
4179.80 1720
4180.41 1657
4181.02 1600
4181.63 1570
4182.24 1543
4182.85 1568
4183.46 1589
4184.07 1569
4184.68 1531
4185.29 1532
4185.90 1553
4186.51 1511
4187.12 1534
4187.73 1556
4188.34 1550
4188.95 1519
4189.56 1493
4190.18 1492
4190.79 1586
4191.40 1643
4192.01 1565
4192.62 1586
4193.23 1621
4193.84 1596
4194.45 1594
4195.06 1555
4195.67 1572
4196.28 1559
4196.90 1525
4197.51 1586
4198.12 1586
4198.73 1591
4199.34 1575
4199.95 1579
4200.56 1498
4201.18 1507
4201.79 1509
4202.40 1553
4203.01 1576
4203.62 1510
4204.23 1568
4204.85 1593
4205.46 1658
4206.07 1654
4206.68 1678
4207.29 1669
4207.90 1648
4208.52 1615
4209.13 1582
4209.74 1592
4210.35 1624
4210.97 1615
4211.58 1568
4212.19 1555
4212.80 1576
4213.41 1610
4214.03 1600
4214.64 1606
4215.25 1530
4215.86 1609
4216.48 1635
4217.09 1643
4217.70 1650
4218.32 1688
4218.93 1699
4219.54 1658
4220.15 1740
4220.77 1757
4221.38 1676
4221.99 1661
4222.61 1705
4223.22 1722
4223.83 1670
4224.44 1656
4225.06 1739
4225.67 1717
4226.28 1703
4226.90 1741
4227.51 1771
4228.13 1814
4228.74 1831
4229.35 1799
4229.97 1758
4230.58 1820
4231.19 1827
4231.81 1760
4232.42 1739
4233.03 1785
4233.65 1790
4234.26 1823
4234.88 1838
4235.49 1831
4236.10 1861
4236.72 1889
4237.33 1918
4237.95 1899
4238.56 1805
4239.17 1831
4239.79 1687
4240.40 1711
4241.02 1663
4241.63 1606
4242.25 1645
4242.86 1615
4243.48 1617
4244.09 1645
4244.71 1635
4245.32 1658
4245.93 1685
4246.55 1657
4247.16 1616
4247.78 1610
4248.39 1716
4249.01 1720
4249.62 1728
4250.24 1742
4250.85 1766
4251.47 1795
4252.08 1724
4252.70 1725
4253.32 1802
4253.93 1813
4254.55 1794
4255.16 1750
4255.78 1736
4256.39 1672
4257.01 1687
4257.62 1700
4258.24 1688
4258.85 1666
4259.47 1749
4260.09 1770
4260.70 1750
4261.32 1776
4261.93 1862
4262.55 1922
4263.17 1929
4263.78 1923
4264.40 1993
4265.01 2043
4265.63 2017
4266.25 1964
4266.86 2012
4267.48 2007
4268.10 2017
4268.71 2046
4269.33 2002
4269.94 1934
4270.56 1991
4271.18 1977
4271.79 1935
4272.41 2039
4273.03 2057
4273.64 2102
4274.26 2114
4274.88 2104
4275.49 2050
4276.11 2033
4276.73 1955
4277.35 1936
4277.96 1980
4278.58 1962
4279.20 1883
4279.81 1859
4280.43 1873
4281.05 1852
4281.67 1721
4282.28 1732
4282.90 1697
4283.52 1649
4284.14 1656
4284.75 1613
4285.37 1585
4285.99 1583
4286.61 1609
4287.22 1573
4287.84 1596
4288.46 1599
4289.08 1649
4289.70 1606
4290.31 1672
4290.93 1650
4291.55 1576
4292.17 1621
4292.79 1566
4293.40 1616
4294.02 1694
4294.64 1655
4295.26 1613
4295.88 1606
4296.50 1687
4297.11 1653
4297.73 1610
4298.35 1657
4298.97 1715
4299.59 1689
4300.21 1619
4300.83 1679
4301.44 1730
4302.06 1617
4302.68 1655
4303.30 1697
4303.92 1713
4304.54 1713
4305.16 1681
4305.78 1646
4306.40 1625
4307.02 1599
4307.63 1650
4308.25 1638
4308.87 1568
4309.49 1548
4310.11 1546
4310.73 1577
4311.35 1523
4311.97 1582
4312.59 1642
4313.21 1592
4313.83 1609
4314.45 1595
4315.07 1605
4315.69 1567
4316.31 1582
4316.93 1548
4317.55 1487
4318.17 1511
4318.79 1574
4319.41 1562
4320.03 1601
4320.65 1585
4321.27 1607
4321.89 1551
4322.51 1664
4323.13 1656
4323.75 1671
4324.37 1632
4324.99 1621
4325.61 1727
4326.23 1682
4326.85 1701
4327.47 1756
4328.09 1741
4328.71 1731
4329.33 1825
4329.96 1879
4330.58 1877
4331.20 1899
4331.82 2000
4332.44 2009
4333.06 2005
4333.68 2099
4334.30 2108
4334.92 2071
4335.54 2019
4336.17 2025
4336.79 1953
4337.41 1966
4338.03 1993
4338.65 2040
4339.27 2039
4339.89 1992
4340.52 1977
4341.14 1971
4341.76 1923
4342.38 1955
4343.00 1995
4343.62 2014
4344.25 2112
4344.87 2246
4345.49 2328
4346.11 2461
4346.73 2391
4347.36 2373
4347.98 2295
4348.60 2196
4349.22 2197
4349.84 2189
4350.47 2129
4351.09 2106
4351.71 2036
4352.33 1997
4352.96 1872
4353.58 1817
4354.20 1855
4354.82 1826
4355.45 1817
4356.07 1739
4356.69 1700
4357.31 1830
4357.94 1742
4358.56 1801
4359.18 1787
4359.81 1824
4360.43 1752
4361.05 1726
4361.68 1712
4362.30 1691
4362.92 1717
4363.55 1687
4364.17 1781
4364.79 1709
4365.42 1722
4366.04 1692
4366.66 1624
4367.29 1618
4367.91 1627
4368.53 1659
4369.16 1667
4369.78 1583
4370.40 1587
4371.03 1607
4371.65 1620
4372.27 1593
4372.90 1634
4373.52 1562
4374.15 1568
4374.77 1604
4375.39 1555
4376.02 1613
4376.64 1587
4377.27 1601
4377.89 1564
4378.52 1609
4379.14 1644
4379.76 1610
4380.39 1619
4381.01 1582
4381.64 1559
4382.26 1638
4382.89 1693
4383.51 1616
4384.14 1558
4384.76 1589
4385.39 1527
4386.01 1527
4386.64 1525
4387.26 1512
4387.89 1498
4388.51 1521
4389.14 1503
4389.76 1508
4390.39 1465
4391.01 1477
4391.64 1531
4392.26 1504
4392.89 1511
4393.51 1467
4394.14 1470
4394.76 1475
4395.39 1405
4396.01 1471
4396.64 1519
4397.26 1482
4397.89 1469
4398.52 1527
4399.14 1495
4399.77 1455
4400.39 1481
4401.02 1456
4401.65 1495
4402.27 1431
4402.90 1417
4403.52 1485
4404.15 1445
4404.78 1497
4405.40 1515
4406.03 1472
4406.65 1490
4407.28 1528
4407.91 1552
4408.53 1589
4409.16 1638
4409.79 1610
4410.41 1657
4411.04 1587
4411.67 1623
4412.29 1643
4412.92 1628
4413.55 1688
4414.17 1644
4414.80 1673
4415.43 1598
4416.05 1620
4416.68 1606
4417.31 1573
4417.94 1532
4418.56 1541
4419.19 1542
4419.82 1565
4420.44 1549
4421.07 1526
4421.70 1534
4422.33 1506
4422.95 1518
4423.58 1449
4424.21 1416
4424.84 1480
4425.46 1457
4426.09 1388
4426.72 1370
4427.35 1481
4427.97 1465
4428.60 1429
4429.23 1419
4429.86 1453
4430.49 1396
4431.11 1361
4431.74 1397
4432.37 1406
4433.00 1430
4433.63 1421
4434.26 1471
4434.88 1472
4435.51 1456
4436.14 1389
4436.77 1369
4437.40 1383
4438.03 1444
4438.65 1475
4439.28 1372
4439.91 1437
4440.54 1441
4441.17 1418
4441.80 1438
4442.43 1460
4443.06 1470
4443.68 1483
4444.31 1455
4444.94 1484
4445.57 1490
4446.20 1494
4446.83 1539
4447.46 1555
4448.09 1568
4448.72 1523
4449.35 1531
4449.98 1503
4450.61 1502
4451.24 1476
4451.86 1460
4452.49 1478
4453.12 1509
4453.75 1530
4454.38 1485
4455.01 1551
4455.64 1518
4456.27 1520
4456.90 1548
4457.53 1501
4458.16 1459
4458.79 1510
4459.42 1480
4460.05 1478
4460.68 1492
4461.31 1514
4461.94 1519
4462.57 1502
4463.20 1431
4463.83 1462
4464.46 1432
4465.09 1435
4465.72 1445
4466.36 1394
4466.99 1418
4467.62 1416
4468.25 1532
4468.88 1457
4469.51 1503
4470.14 1488
4470.77 1530
4471.40 1571
4472.03 1487
4472.66 1473
4473.29 1539
4473.93 1507
4474.56 1501
4475.19 1464
4475.82 1473
4476.45 1513
4477.08 1512
4477.71 1450
4478.34 1478
4478.98 1526
4479.61 1499
4480.24 1472
4480.87 1459
4481.50 1462
4482.13 1435
4482.76 1472
4483.40 1488
4484.03 1503
4484.66 1548
4485.29 1558
4485.92 1568
4486.56 1592
4487.19 1673
4487.82 1675
4488.45 1606
4489.08 1625
4489.72 1584
4490.35 1574
4490.98 1632
4491.61 1591
4492.25 1602
4492.88 1706
4493.51 1642
4494.14 1600
4494.78 1569
4495.41 1606
4496.04 1627
4496.67 1671
4497.31 1737
4497.94 1782
4498.57 1838
4499.20 1940
4499.84 2078
4500.47 2214
4501.10 2405
4501.74 2529
4502.37 2817
4503.00 2749
4503.64 2817
4504.27 2859
4504.90 2725
4505.53 2618
4506.17 2446
4506.80 2260
4507.43 2090
4508.07 1937
4508.70 1901
4509.34 1852
4509.97 1766
4510.60 1829
4511.24 1765
4511.87 1687
4512.50 1762
4513.14 1734
4513.77 1618
4514.41 1636
4515.04 1649
4515.67 1675
4516.31 1617
4516.94 1620
4517.58 1586
4518.21 1552
4518.84 1642
4519.48 1604
4520.11 1602
4520.75 1494
4521.38 1511
4522.02 1613
4522.65 1610
4523.28 1627
4523.92 1619
4524.55 1648
4525.19 1719
4525.82 1853
4526.46 1838
4527.09 1840
4527.73 1972
4528.36 2051
4529.00 2145
4529.63 2258
4530.27 2413
4530.90 2514
4531.54 2569
4532.17 2614
4532.81 2608
4533.44 2582
4534.08 2431
4534.71 2334
4535.35 2099
4535.99 1978
4536.62 2017
4537.26 1920
4537.89 1841
4538.53 1883
4539.16 1829
4539.80 1856
4540.43 1816
4541.07 1748
4541.71 1691
4542.34 1755
4542.98 1718
4543.61 1712
4544.25 1689
4544.89 1676
4545.52 1660
4546.16 1651
4546.79 1636
4547.43 1651
4548.07 1647
4548.70 1653
4549.34 1644
4549.98 1584
4550.61 1653
4551.25 1620
4551.89 1615
4552.52 1541
4553.16 1521
4553.80 1532
4554.43 1631
4555.07 1572
4555.71 1551
4556.34 1577
4556.98 1584
4557.62 1612
4558.25 1628
4558.89 1652
4559.53 1616
4560.16 1614
4560.80 1715
4561.44 1660
4562.08 1557
4562.71 1653
4563.35 1576
4563.99 1563
4564.63 1615
4565.26 1641
4565.90 1598
4566.54 1671
4567.18 1709
4567.81 1714
4568.45 1717
4569.09 1692
4569.73 1727
4570.36 1757
4571.00 1654
4571.64 1728
4572.28 1816
4572.92 1860
4573.55 1783
4574.19 1739
4574.83 1708
4575.47 1673
4576.11 1668
4576.75 1704
4577.38 1685
4578.02 1603
4578.66 1629
4579.30 1497
4579.94 1521
4580.58 1505
4581.21 1492
4581.85 1490
4582.49 1461
4583.13 1480
4583.77 1489
4584.41 1500
4585.05 1448
4585.69 1492
4586.32 1539
4586.96 1595
4587.60 1554
4588.24 1522
4588.88 1558
4589.52 1522
4590.16 1538
4590.80 1602
4591.44 1610
4592.08 1597
4592.72 1491
4593.36 1515
4594.00 1499
4594.63 1370
4595.27 1442
4595.91 1482
4596.55 1452
4597.19 1467
4597.83 1381
4598.47 1405
4599.11 1456
4599.75 1486
4600.39 1506
4601.03 1525
4601.67 1546
4602.31 1625
4602.95 1679
4603.59 1610
4604.23 1686
4604.87 1696
4605.51 1689
4606.15 1663
4606.79 1613
4607.43 1506
4608.08 1593
4608.72 1599
4609.36 1566
4610.00 1563
4610.64 1590
4611.28 1517
4611.92 1571
4612.56 1671
4613.20 1677
4613.84 1697
4614.48 1682
4615.12 1654
4615.76 1667
4616.41 1679
4617.05 1536
4617.69 1583
4618.33 1491
4618.97 1474
4619.61 1442
4620.25 1517
4620.89 1478
4621.54 1425
4622.18 1347
4622.82 1444
4623.46 1424
4624.10 1392
4624.74 1447
4625.38 1413
4626.03 1340
4626.67 1389
4627.31 1397
4627.95 1422
4628.59 1428
4629.24 1397
4629.88 1355
4630.52 1418
4631.16 1457
4631.80 1410
4632.45 1421
4633.09 1356
4633.73 1338
4634.37 1388
4635.02 1420
4635.66 1434
4636.30 1442
4636.94 1489
4637.58 1509
4638.23 1512
4638.87 1438
4639.51 1530
4640.16 1480
4640.80 1469
4641.44 1494
4642.08 1541
4642.73 1509
4643.37 1499
4644.01 1497
4644.66 1494
4645.30 1473
4645.94 1455
4646.58 1510
4647.23 1458
4647.87 1466
4648.51 1411
4649.16 1424
4649.80 1483
4650.44 1438
4651.09 1439
4651.73 1470
4652.37 1523
4653.02 1479
4653.66 1455
4654.31 1450
4654.95 1442
4655.59 1465
4656.24 1410
4656.88 1387
4657.52 1355
4658.17 1421
4658.81 1445
4659.46 1426
4660.10 1422
4660.75 1322
4661.39 1383
4662.03 1434
4662.68 1407
4663.32 1369
4663.97 1352
4664.61 1347
4665.26 1354
4665.90 1400
4666.54 1356
4667.19 1347
4667.83 1354
4668.48 1310
4669.12 1314
4669.77 1338
4670.41 1365
4671.06 1411
4671.70 1336
4672.35 1393
4672.99 1402
4673.64 1437
4674.28 1395
4674.93 1400
4675.57 1392
4676.22 1390
4676.86 1425
4677.51 1360
4678.15 1394
4678.80 1450
4679.44 1421
4680.09 1426
4680.73 1397
4681.38 1378
4682.03 1404
4682.67 1414
4683.32 1452
4683.96 1471
4684.61 1440
4685.25 1430
4685.90 1447
4686.55 1487
4687.19 1534
4687.84 1479
4688.48 1439
4689.13 1526
4689.78 1512
4690.42 1496
4691.07 1485
4691.72 1475
4692.36 1483
4693.01 1518
4693.65 1530
4694.30 1542
4694.95 1472
4695.59 1417
4696.24 1471
4696.89 1478
4697.53 1459
4698.18 1485
4698.83 1548
4699.47 1526
4700.12 1554
4700.77 1521
4701.41 1515
4702.06 1511
4702.71 1454
4703.36 1424
4704.00 1487
4704.65 1466
4705.30 1399
4705.94 1373
4706.59 1399
4707.24 1395
4707.89 1423
4708.53 1453
4709.18 1446
4709.83 1401
4710.48 1488
4711.12 1411
4711.77 1371
4712.42 1364
4713.07 1374
4713.71 1383
4714.36 1482
4715.01 1494
4715.66 1446
4716.31 1370
4716.95 1419
4717.60 1390
4718.25 1401
4718.90 1452
4719.55 1439
4720.19 1492
4720.84 1503
4721.49 1480
4722.14 1491
4722.79 1456
4723.44 1415
4724.08 1492
4724.73 1443
4725.38 1463
4726.03 1445
4726.68 1472
4727.33 1507
4727.98 1461
4728.63 1447
4729.27 1468
4729.92 1428
4730.57 1409
4731.22 1391
4731.87 1414
4732.52 1420
4733.17 1396
4733.82 1397
4734.47 1406
4735.12 1379
4735.77 1326
4736.41 1375
4737.06 1408
4737.71 1380
4738.36 1365
4739.01 1442
4739.66 1438
4740.31 1430
4740.96 1439
4741.61 1467
4742.26 1458
4742.91 1453
4743.56 1430
4744.21 1385
4744.86 1422
4745.51 1493
4746.16 1528
4746.81 1474
4747.46 1386
4748.11 1513
4748.76 1549
4749.41 1545
4750.06 1531
4750.71 1639
4751.36 1729
4752.01 1693
4752.66 1677
4753.31 1726
4753.96 1637
4754.61 1600
4755.26 1559
4755.92 1525
4756.57 1516
4757.22 1529
4757.87 1530
4758.52 1540
4759.17 1479
4759.82 1432
4760.47 1462
4761.12 1493
4761.77 1506
4762.42 1491
4763.08 1502
4763.73 1476
4764.38 1467
4765.03 1547
4765.68 1527
4766.33 1449
4766.98 1438
4767.64 1462
4768.29 1520
4768.94 1543
4769.59 1536
4770.24 1602
4770.89 1615
4771.54 1559
4772.20 1541
4772.85 1505
4773.50 1523
4774.15 1487
4774.80 1498
4775.46 1464
4776.11 1402
4776.76 1424
4777.41 1441
4778.06 1473
4778.72 1446
4779.37 1427
4780.02 1356
4780.67 1394
4781.33 1434
4781.98 1432
4782.63 1418
4783.28 1473
4783.94 1454
4784.59 1437
4785.24 1490
4785.89 1460
4786.55 1458
4787.20 1494
4787.85 1499
4788.51 1518
4789.16 1562
4789.81 1554
4790.46 1541
4791.12 1542
4791.77 1543
4792.42 1517
4793.08 1530
4793.73 1551
4794.38 1609
4795.04 1566
4795.69 1553
4796.34 1571
4797.00 1581
4797.65 1527
4798.30 1509
4798.96 1566
4799.61 1497
4800.27 1551
4800.92 1608
4801.57 1610
4802.23 1617
4802.88 1638
4803.53 1578
4804.19 1483
4804.84 1514
4805.50 1559
4806.15 1576
4806.81 1606
4807.46 1575
4808.11 1596
4808.77 1592
4809.42 1578
4810.08 1550
4810.73 1553
4811.39 1627
4812.04 1657
4812.69 1617
4813.35 1613
4814.00 1661
4814.66 1628
4815.31 1624
4815.97 1717
4816.62 1738
4817.28 1718
4817.93 1692
4818.59 1697
4819.24 1676
4819.90 1695
4820.55 1720
4821.21 1751
4821.86 1754
4822.52 1642
4823.17 1686
4823.83 1656
4824.48 1650
4825.14 1611
4825.79 1540
4826.45 1596
4827.11 1607
4827.76 1679
4828.42 1690
4829.07 1621
4829.73 1659
4830.38 1615
4831.04 1639
4831.70 1713
4832.35 1668
4833.01 1642
4833.66 1670
4834.32 1637
4834.98 1701
4835.63 1770
4836.29 1797
4836.94 1786
4837.60 1736
4838.26 1808
4838.91 1834
4839.57 1878
4840.23 1864
4840.88 1821
4841.54 1854
4842.20 1862
4842.85 1841
4843.51 1842
4844.17 1828
4844.82 1827
4845.48 1782
4846.14 1822
4846.79 1817
4847.45 1887
4848.11 1855
4848.76 1968
4849.42 2003
4850.08 1980
4850.73 1961
4851.39 2005
4852.05 2046
4852.71 1967
4853.36 1926
4854.02 1971
4854.68 2036
4855.34 1933
4855.99 1923
4856.65 2026
4857.31 2085
4857.97 2130
4858.62 2087
4859.28 2072
4859.94 1993
4860.60 2030
4861.25 2020
4861.91 1941
4862.57 1886
4863.23 1903
4863.89 1920
4864.54 1913
4865.20 1863
4865.86 1893
4866.52 1884
4867.18 1874
4867.84 1949
4868.49 1883
4869.15 1898
4869.81 1778
4870.47 1802
4871.13 1929
4871.79 1880
4872.44 1874
4873.10 1959
4873.76 2001
4874.42 2037
4875.08 1962
4875.74 1908
4876.40 1918
4877.06 1941
4877.72 1917
4878.37 1949
4879.03 1883
4879.69 1852
4880.35 1821
4881.01 1799
4881.67 1842
4882.33 1758
4882.99 1744
4883.65 1675
4884.31 1609
4884.97 1631
4885.63 1706
4886.29 1683
4886.95 1667
4887.61 1561
4888.26 1562
4888.92 1604
4889.58 1649
4890.24 1619
4890.90 1599
4891.56 1601
4892.22 1606
4892.88 1572
4893.54 1511
4894.20 1528
4894.86 1532
4895.52 1528
4896.18 1524
4896.84 1565
4897.51 1615
4898.17 1577
4898.83 1604
4899.49 1741
4900.15 1774
4900.81 1746
4901.47 1762
4902.13 1744
4902.79 1740
4903.45 1719
4904.11 1705
4904.77 1681
4905.43 1661
4906.09 1620
4906.75 1575
4907.41 1611
4908.08 1575
4908.74 1604
4909.40 1624
4910.06 1598
4910.72 1581
4911.38 1644
4912.04 1570
4912.70 1543
4913.37 1513
4914.03 1535
4914.69 1493
4915.35 1482
4916.01 1477
4916.67 1422
4917.33 1450
4918.00 1398
4918.66 1452
4919.32 1464
4919.98 1444
4920.64 1370
4921.31 1462
4921.97 1425
4922.63 1452
4923.29 1427
4923.95 1428
4924.62 1417
4925.28 1452
4925.94 1433
4926.60 1362
4927.26 1388
4927.93 1380
4928.59 1385
4929.25 1426
4929.91 1386
4930.58 1395
4931.24 1315
4931.90 1450
4932.56 1386
4933.23 1358
4933.89 1416
4934.55 1468
4935.22 1454
4935.88 1440
4936.54 1453
4937.20 1427
4937.87 1441
4938.53 1422
4939.19 1458
4939.86 1442
4940.52 1433
4941.18 1464
4941.85 1414
4942.51 1409
4943.17 1417
4943.84 1445
4944.50 1415
4945.16 1341
4945.83 1332
4946.49 1392
4947.15 1390
4947.82 1392
4948.48 1381
4949.15 1376
4949.81 1344
4950.47 1324
4951.14 1370
4951.80 1375
4952.47 1377
4953.13 1370
4953.79 1328
4954.46 1347
4955.12 1327
4955.79 1339
4956.45 1319
4957.11 1365
4957.78 1399
4958.44 1409
4959.11 1427
4959.77 1452
4960.44 1473
4961.10 1509
4961.77 1485
4962.43 1559
4963.10 1554
4963.76 1497
4964.42 1562
4965.09 1501
4965.75 1412
4966.42 1486
4967.08 1457
4967.75 1371
4968.41 1443
4969.08 1425
4969.74 1414
4970.41 1425
4971.08 1393
4971.74 1414
4972.41 1365
4973.07 1357
4973.74 1333
4974.40 1360
4975.07 1351
4975.73 1369
4976.40 1457
4977.06 1433
4977.73 1414
4978.40 1420
4979.06 1385
4979.73 1362
4980.39 1302
4981.06 1301
4981.73 1323
4982.39 1306
4983.06 1341
4983.72 1311
4984.39 1303
4985.06 1335
4985.72 1301
4986.39 1291
4987.05 1324
4987.72 1300
4988.39 1243
4989.05 1262
4989.72 1322
4990.39 1336
4991.05 1347
4991.72 1332
4992.39 1330
4993.05 1306
4993.72 1362
4994.39 1396
4995.05 1351
4995.72 1312
4996.39 1418
4997.05 1387
4997.72 1353
4998.39 1362
4999.06 1359
4999.72 1337
5000.39 1250
5001.06 1309
5001.73 1342
5002.39 1357
5003.06 1296
5003.73 1337
5004.39 1356
5005.06 1334
5005.73 1361
5006.40 1323
5007.07 1328
5007.73 1338
5008.40 1412
5009.07 1342
5009.74 1379
5010.40 1339
5011.07 1342
5011.74 1402
5012.41 1432
5013.08 1465
5013.74 1398
5014.41 1379
5015.08 1365
5015.75 1358
5016.42 1378
5017.09 1351
5017.75 1333
5018.42 1433
5019.09 1403
5019.76 1438
5020.43 1413
5021.10 1440
5021.76 1458
5022.43 1572
5023.10 1589
5023.77 1559
5024.44 1588
5025.11 1526
5025.78 1497
5026.45 1536
5027.12 1482
5027.78 1417
5028.45 1394
5029.12 1370
5029.79 1417
5030.46 1456
5031.13 1451
5031.80 1447
5032.47 1378
5033.14 1426
5033.81 1514
5034.48 1469
5035.15 1406
5035.82 1367
5036.49 1357
5037.16 1383
5037.83 1384
5038.50 1406
5039.16 1326
5039.83 1345
5040.50 1379
5041.17 1365
5041.84 1405
5042.51 1418
5043.18 1434
5043.85 1369
5044.52 1423
5045.20 1474
5045.87 1442
5046.54 1425
5047.21 1454
5047.88 1515
5048.55 1538
5049.22 1485
5049.89 1479
5050.56 1478
5051.23 1517
5051.90 1499
5052.57 1549
5053.24 1651
5053.91 1577
5054.58 1549
5055.25 1619
5055.92 1583
5056.60 1554
5057.27 1487
5057.94 1444
5058.61 1406
5059.28 1473
5059.95 1517
5060.62 1489
5061.29 1503
5061.96 1517
5062.64 1458
5063.31 1455
5063.98 1363
5064.65 1414
5065.32 1431
5065.99 1428
5066.66 1437
5067.34 1390
5068.01 1409
5068.68 1403
5069.35 1443
5070.02 1462
5070.70 1467
5071.37 1462
5072.04 1482
5072.71 1486
5073.38 1502
5074.06 1541
5074.73 1521
5075.40 1575
5076.07 1507
5076.74 1528
5077.42 1574
5078.09 1561
5078.76 1551
5079.43 1505
5080.11 1550
5080.78 1554
5081.45 1568
5082.12 1553
5082.80 1525
5083.47 1569
5084.14 1533
5084.82 1548
5085.49 1515
5086.16 1589
5086.83 1690
5087.51 1822
5088.18 1994
5088.85 2027
5089.53 2171
5090.20 2282
5090.87 2337
5091.55 2362
5092.22 2359
5092.89 2307
5093.57 2248
5094.24 2158
5094.91 2004
5095.59 1922
5096.26 1836
5096.93 1755
5097.61 1720
5098.28 1622
5098.96 1587
5099.63 1514
5100.30 1562
5100.98 1524
5101.65 1569
5102.32 1589
5103.00 1606
5103.67 1580
5104.35 1601
5105.02 1590
5105.70 1588
5106.37 1582
5107.04 1562
5107.72 1511
5108.39 1526
5109.07 1505
5109.74 1510
5110.42 1437
5111.09 1433
5111.77 1447
5112.44 1438
5113.11 1479
5113.79 1420
5114.46 1513
5115.14 1540
5115.81 1567
5116.49 1691
5117.16 1716
5117.84 1821
5118.51 1958
5119.19 2001
5119.86 2061
5120.54 2087
5121.21 2102
5121.89 2010
5122.57 1927
5123.24 1883
5123.92 1794
5124.59 1760
5125.27 1711
5125.94 1629
5126.62 1582
5127.29 1573
5127.97 1591
5128.64 1511
5129.32 1577
5130.00 1584
5130.67 1536
5131.35 1545
5132.02 1515
5132.70 1600
5133.38 1581
5134.05 1519
5134.73 1569
5135.40 1521
5136.08 1586
5136.76 1556
5137.43 1535
5138.11 1508
5138.79 1541
5139.46 1506
5140.14 1532
5140.82 1524
5141.49 1484
5142.17 1494
5142.85 1504
5143.52 1441
5144.20 1442
5144.88 1425
5145.55 1529
5146.23 1446
5146.91 1366
5147.58 1383
5148.26 1462
5148.94 1401
5149.61 1434
5150.29 1415
5150.97 1371
5151.65 1438
5152.32 1415
5153.00 1421
5153.68 1400
5154.36 1424
5155.03 1447
5155.71 1441
5156.39 1467
5157.07 1450
5157.74 1477
5158.42 1502
5159.10 1479
5159.78 1475
5160.45 1489
5161.13 1464
5161.81 1462
5162.49 1427
5163.17 1446
5163.84 1433
5164.52 1399
5165.20 1410
5165.88 1369
5166.56 1367
5167.24 1350
5167.91 1363
5168.59 1359
5169.27 1336
5169.95 1306
5170.63 1275
5171.31 1347
5171.98 1312
5172.66 1375
5173.34 1349
5174.02 1297
5174.70 1337
5175.38 1360
5176.06 1357
5176.74 1363
5177.41 1386
5178.09 1337
5178.77 1349
5179.45 1345
5180.13 1352
5180.81 1342
5181.49 1357
5182.17 1392
5182.85 1356
5183.53 1326
5184.21 1326
5184.89 1306
5185.57 1264
5186.24 1269
5186.92 1236
5187.60 1289
5188.28 1300
5188.96 1259
5189.64 1279
5190.32 1262
5191.00 1317
5191.68 1286
5192.36 1253
5193.04 1252
5193.72 1245
5194.40 1238
5195.08 1308
5195.76 1294
5196.44 1243
5197.12 1284
5197.80 1277
5198.48 1287
5199.16 1260
5199.84 1278
5200.52 1232
5201.21 1304
5201.89 1252
5202.57 1254
5203.25 1298
5203.93 1261
5204.61 1268
5205.29 1295
5205.97 1279
5206.65 1284
5207.33 1287
5208.01 1323
5208.69 1248
5209.37 1255
5210.06 1299
5210.74 1254
5211.42 1263
5212.10 1238
5212.78 1230
5213.46 1223
5214.14 1231
5214.82 1266
5215.51 1256
5216.19 1251
5216.87 1262
5217.55 1257
5218.23 1285
5218.91 1226
5219.60 1201
5220.28 1242
5220.96 1254
5221.64 1319
5222.32 1263
5223.00 1264
5223.69 1290
5224.37 1259
5225.05 1224
5225.73 1229
5226.41 1245
5227.10 1245
5227.78 1220
5228.46 1228
5229.14 1245
5229.83 1268
5230.51 1228
5231.19 1215
5231.87 1253
5232.56 1295
5233.24 1255
5233.92 1267
5234.60 1297
5235.29 1308
5235.97 1286
5236.65 1329
5237.34 1283
5238.02 1376
5238.70 1377
5239.38 1398
5240.07 1411
5240.75 1357
5241.43 1406
5242.12 1340
5242.80 1354
5243.48 1426
5244.17 1398
5244.85 1346
5245.53 1379
5246.22 1368
5246.90 1398
5247.58 1422
5248.27 1367
5248.95 1402
5249.63 1463
5250.32 1383
5251.00 1368
5251.69 1373
5252.37 1393
5253.05 1382
5253.74 1323
5254.42 1253
5255.11 1246
5255.79 1224
5256.47 1185
5257.16 1223
5257.84 1240
5258.53 1239
5259.21 1244
5259.89 1286
5260.58 1330
5261.26 1348
5261.95 1334
5262.63 1270
5263.32 1254
5264.00 1288
5264.69 1256
5265.37 1324
5266.06 1308
5266.74 1294
5267.43 1315
5268.11 1306
5268.79 1345
5269.48 1342
5270.16 1340
5270.85 1240
5271.53 1239
5272.22 1221
5272.91 1261
5273.59 1324
5274.28 1282
5274.96 1274
5275.65 1265
5276.33 1274
5277.02 1317
5277.70 1259
5278.39 1237
5279.07 1274
5279.76 1279
5280.45 1374
5281.13 1387
5281.82 1391
5282.50 1387
5283.19 1337
5283.87 1325
5284.56 1319
5285.25 1365
5285.93 1354
5286.62 1307
5287.30 1351
5287.99 1306
5288.68 1229
5289.36 1235
5290.05 1204
5290.74 1191
5291.42 1224
5292.11 1274
5292.79 1312
5293.48 1306
5294.17 1266
5294.85 1312
5295.54 1312
5296.23 1329
5296.91 1365
5297.60 1348
5298.29 1346
5298.98 1394
5299.66 1379
5300.35 1415
5301.04 1431
5301.72 1435
5302.41 1357
5303.10 1385
5303.78 1411
5304.47 1445
5305.16 1369
5305.85 1419
5306.53 1428
5307.22 1407
5307.91 1395
5308.60 1430
5309.28 1447
5309.97 1461
5310.66 1417
5311.35 1399
5312.03 1446
5312.72 1431
5313.41 1505
5314.10 1501
5314.79 1511
5315.47 1521
5316.16 1471
5316.85 1447
5317.54 1474
5318.23 1498
5318.91 1528
5319.60 1452
5320.29 1411
5320.98 1428
5321.67 1331
5322.36 1242
5323.04 1295
5323.73 1298
5324.42 1326
5325.11 1211
5325.80 1244
5326.49 1277
5327.18 1329
5327.86 1326
5328.55 1327
5329.24 1363
5329.93 1371
5330.62 1307
5331.31 1313
5332.00 1286
5332.69 1303
5333.38 1316
5334.06 1312
5334.75 1307
5335.44 1277
5336.13 1301
5336.82 1286
5337.51 1275
5338.20 1277
5338.89 1328
5339.58 1332
5340.27 1361
5340.96 1275
5341.65 1318
5342.34 1312
5343.03 1328
5343.72 1289
5344.41 1234
5345.10 1326
5345.79 1391
5346.48 1406
5347.17 1455
5347.86 1422
5348.55 1501
5349.24 1567
5349.93 1600
5350.62 1553
5351.31 1534
5352.00 1550
5352.69 1494
5353.38 1430
5354.07 1445
5354.76 1431
5355.45 1403
5356.14 1366
5356.83 1281
5357.52 1320
5358.21 1341
5358.90 1351
5359.59 1381
5360.29 1426
5360.98 1457
5361.67 1475
5362.36 1478
5363.05 1522
5363.74 1452
5364.43 1399
5365.12 1388
5365.81 1317
5366.50 1346
5367.20 1287
5367.89 1313
5368.58 1288
5369.27 1286
5369.96 1263
5370.65 1268
5371.34 1249
5372.04 1236
5372.73 1239
5373.42 1249
5374.11 1229
5374.80 1221
5375.49 1235
5376.19 1279
5376.88 1295
5377.57 1290
5378.26 1266
5378.95 1243
5379.65 1206
5380.34 1229
5381.03 1209
5381.72 1216
5382.42 1213
5383.11 1265
5383.80 1222
5384.49 1269
5385.19 1252
5385.88 1302
5386.57 1296
5387.26 1311
5387.96 1304
5388.65 1344
5389.34 1366
5390.03 1319
5390.73 1349
5391.42 1312
5392.11 1353
5392.80 1325
5393.50 1309
5394.19 1289
5394.88 1263
5395.58 1292
5396.27 1267
5396.96 1280
5397.66 1269
5398.35 1271
5399.04 1261
5399.74 1277
5400.43 1295
5401.12 1284
5401.82 1333
5402.51 1298
5403.20 1270
5403.90 1300
5404.59 1252
5405.29 1252
5405.98 1220
5406.67 1286
5407.37 1306
5408.06 1329
5408.75 1294
5409.45 1335
5410.14 1339
5410.84 1317
5411.53 1288
5412.23 1304
5412.92 1364
5413.61 1346
5414.31 1331
5415.00 1345
5415.70 1310
5416.39 1308
5417.09 1269
5417.78 1251
5418.47 1282
5419.17 1300
5419.86 1277
5420.56 1342
5421.25 1266
5421.95 1262
5422.64 1313
5423.34 1277
5424.03 1313
5424.73 1324
5425.42 1279
5426.12 1232
5426.81 1277
5427.51 1333
5428.20 1298
5428.90 1234
5429.59 1231
5430.29 1240
5430.99 1239
5431.68 1275
5432.38 1208
5433.07 1289
5433.77 1283
5434.46 1248
5435.16 1233
5435.85 1291
5436.55 1292
5437.25 1324
5437.94 1331
5438.64 1304
5439.33 1323
5440.03 1272
5440.73 1256
5441.42 1310
5442.12 1318
5442.81 1359
5443.51 1331
5444.21 1358
5444.90 1399
5445.60 1384
5446.29 1385
5446.99 1411
5447.69 1453
5448.38 1450
5449.08 1492
5449.78 1485
5450.47 1496
5451.17 1449
5451.87 1494
5452.56 1453
5453.26 1465
5453.96 1430
5454.65 1451
5455.35 1414
5456.05 1426
5456.75 1441
5457.44 1461
5458.14 1425
5458.84 1416
5459.53 1421
5460.23 1471
5460.93 1487
5461.63 1488
5462.32 1501
5463.02 1564
5463.72 1604
5464.42 1624
5465.11 1662
5465.81 1567
5466.51 1564
5467.21 1559
5467.90 1520
5468.60 1513
5469.30 1422
5470.00 1395
5470.70 1376
5471.39 1372
5472.09 1399
5472.79 1402
5473.49 1424
5474.19 1421
5474.88 1391
5475.58 1441
5476.28 1456
5476.98 1487
5477.68 1545
5478.38 1630
5479.07 1709
5479.77 1741
5480.47 1739
5481.17 1756
5481.87 1656
5482.57 1669
5483.27 1633
5483.96 1633
5484.66 1535
5485.36 1509
5486.06 1498
5486.76 1491
5487.46 1505
5488.16 1468
5488.86 1521
5489.56 1485
5490.26 1539
5490.96 1529
5491.65 1488
5492.35 1504
5493.05 1543
5493.75 1626
5494.45 1674
5495.15 1623
5495.85 1616
5496.55 1728
5497.25 1723
5497.95 1741
5498.65 1801
5499.35 1990
5500.05 2065
5500.75 2174
5501.45 2201
5502.15 2078
5502.85 1946
5503.55 1903
5504.25 1782
5504.95 1728
5505.65 1602
5506.35 1508
5507.05 1564
5507.75 1465
5508.45 1480
5509.15 1510
5509.85 1459
5510.55 1412
5511.25 1443
5511.95 1437
5512.65 1442
5513.35 1421
5514.05 1413
5514.76 1412
5515.46 1439
5516.16 1456
5516.86 1400
5517.56 1428
5518.26 1474
5518.96 1421
5519.66 1393
5520.36 1484
5521.06 1419
5521.77 1397
5522.47 1407
5523.17 1390
5523.87 1354
5524.57 1386
5525.27 1398
5525.97 1354
5526.67 1378
5527.38 1345
5528.08 1306
5528.78 1320
5529.48 1263
5530.18 1342
5530.88 1325
5531.59 1334
5532.29 1290
5532.99 1307
5533.69 1298
5534.39 1305
5535.10 1300
5535.80 1374
5536.50 1313
5537.20 1326
5537.90 1330
5538.61 1369
5539.31 1355
5540.01 1348
5540.71 1323
5541.42 1276
5542.12 1297
5542.82 1263
5543.52 1286
5544.23 1286
5544.93 1247
5545.63 1320
5546.33 1352
5547.04 1324
5547.74 1308
5548.44 1302
5549.15 1309
5549.85 1344
5550.55 1332
5551.26 1287
5551.96 1287
5552.66 1258
5553.36 1284
5554.07 1220
5554.77 1239
5555.47 1244
5556.18 1214
5556.88 1269
5557.58 1210
5558.29 1278
5558.99 1291
5559.70 1242
5560.40 1298
5561.10 1315
5561.81 1378
5562.51 1419
5563.21 1389
5563.92 1411
5564.62 1342
5565.33 1353
5566.03 1326
5566.73 1301
5567.44 1300
5568.14 1301
5568.85 1263
5569.55 1270
5570.25 1219
5570.96 1217
5571.66 1226
5572.37 1264
5573.07 1292
5573.78 1296
5574.48 1297
5575.19 1279
5575.89 1303
5576.59 1277
5577.30 1245
5578.00 1296
5578.71 1279
5579.41 1281
5580.12 1283
5580.82 1307
5581.53 1297
5582.23 1280
5582.94 1240
5583.64 1288
5584.35 1326
5585.05 1301
5585.76 1282
5586.46 1252
5587.17 1311
5587.88 1264
5588.58 1318
5589.29 1266
5589.99 1233
5590.70 1244
5591.40 1271
5592.11 1252
5592.81 1248
5593.52 1274
5594.23 1244
5594.93 1207
5595.64 1202
5596.34 1219
5597.05 1162
5597.76 1202
5598.46 1245
5599.17 1183
5599.87 1150
5600.58 1189
5601.29 1176
5601.99 1200
5602.70 1152
5603.41 1156
5604.11 1190
5604.82 1205
5605.52 1188
5606.23 1127
5606.94 1152
5607.64 1150
5608.35 1186
5609.06 1189
5609.76 1226
5610.47 1197
5611.18 1257
5611.88 1211
5612.59 1187
5613.30 1208
5614.01 1193
5614.71 1178
5615.42 1194
5616.13 1231
5616.83 1202
5617.54 1156
5618.25 1202
5618.96 1206
5619.66 1163
5620.37 1114
5621.08 1137
5621.79 1119
5622.49 1108
5623.20 1172
5623.91 1183
5624.62 1197
5625.32 1205
5626.03 1222
5626.74 1172
5627.45 1151
5628.16 1175
5628.86 1217
5629.57 1226
5630.28 1234
5630.99 1252
5631.70 1213
5632.40 1186
5633.11 1207
5633.82 1156
5634.53 1142
5635.24 1229
5635.95 1253
5636.65 1276
5637.36 1278
5638.07 1217
5638.78 1245
5639.49 1264
5640.20 1237
5640.91 1243
5641.61 1257
5642.32 1261
5643.03 1200
5643.74 1169
5644.45 1184
5645.16 1174
5645.87 1209
5646.58 1189
5647.29 1186
5648.00 1128
5648.70 1180
5649.41 1265
5650.12 1270
5650.83 1259
5651.54 1228
5652.25 1178
5652.96 1168
5653.67 1232
5654.38 1245
5655.09 1253
5655.80 1280
5656.51 1320
5657.22 1261
5657.93 1281
5658.64 1255
5659.35 1298
5660.06 1260
5660.77 1245
5661.48 1307
5662.19 1255
5662.90 1262
5663.61 1225
5664.32 1225
5665.03 1248
5665.74 1237
5666.45 1260
5667.16 1226
5667.87 1240
5668.58 1244
5669.29 1260
5670.00 1310
5670.71 1291
5671.42 1278
5672.13 1254
5672.84 1270
5673.56 1220
5674.27 1220
5674.98 1195
5675.69 1189
5676.40 1142
5677.11 1137
5677.82 1148
5678.53 1167
5679.24 1175
5679.95 1152
5680.67 1147
5681.38 1194
5682.09 1205
5682.80 1228
5683.51 1175
5684.22 1201
5684.93 1217
5685.65 1173
5686.36 1173
5687.07 1141
5687.78 1121
5688.49 1131
5689.20 1154
5689.92 1125
5690.63 1165
5691.34 1145
5692.05 1170
5692.76 1219
5693.47 1179
5694.19 1153
5694.90 1135
5695.61 1175
5696.32 1186
5697.04 1154
5697.75 1079
5698.46 1074
5699.17 1152
5699.89 1171
5700.60 1155
5701.31 1110
5702.02 1181
5702.74 1167
5703.45 1110
5704.16 1122
5704.87 1125
5705.59 1152
5706.30 1194
5707.01 1161
5707.72 1148
5708.44 1143
5709.15 1136
5709.86 1152
5710.58 1122
5711.29 1145
5712.00 1157
5712.72 1156
5713.43 1116
5714.14 1085
5714.86 1090
5715.57 1097
5716.28 1116
5717.00 1110
5717.71 1105
5718.42 1102
5719.14 1160
5719.85 1168
5720.56 1209
5721.28 1200
5721.99 1174
5722.71 1162
5723.42 1175
5724.13 1188
5724.85 1190
5725.56 1204
5726.28 1206
5726.99 1199
5727.70 1204
5728.42 1199
5729.13 1175
5729.85 1212
5730.56 1203
5731.28 1195
5731.99 1184
5732.70 1196
5733.42 1210
5734.13 1176
5734.85 1188
5735.56 1190
5736.28 1221
5736.99 1241
5737.71 1263
5738.42 1259
5739.14 1250
5739.85 1251
5740.57 1205
5741.28 1196
5742.00 1195
5742.71 1138
5743.43 1175
5744.14 1227
5744.86 1209
5745.57 1121
5746.29 1153
5747.00 1190
5747.72 1195
5748.43 1189
5749.15 1177
5749.87 1151
5750.58 1194
5751.30 1241
5752.01 1280
5752.73 1313
5753.44 1287
5754.16 1307
5754.88 1294
5755.59 1326
5756.31 1327
5757.02 1319
5757.74 1299
5758.46 1329
5759.17 1310
5759.89 1357
5760.60 1309
5761.32 1276
5762.04 1354
5762.75 1351
5763.47 1389
5764.19 1376
5764.90 1399
5765.62 1382
5766.34 1380
5767.05 1407
5767.77 1364
5768.49 1442
5769.20 1507
5769.92 1551
5770.64 1601
5771.35 1587
5772.07 1518
5772.79 1509
5773.50 1486
5774.22 1474
5774.94 1392
5775.65 1390
5776.37 1402
5777.09 1413
5777.81 1407
5778.52 1458
5779.24 1477
5779.96 1481
5780.68 1482
5781.39 1431
5782.11 1366
5782.83 1406
5783.55 1416
5784.26 1387
5784.98 1335
5785.70 1343
5786.42 1279
5787.14 1256
5787.85 1276
5788.57 1244
5789.29 1266
5790.01 1242
5790.73 1269
5791.44 1273
5792.16 1260
5792.88 1261
5793.60 1231
5794.32 1251
5795.03 1267
5795.75 1268
5796.47 1257
5797.19 1243
5797.91 1239
5798.63 1303
5799.35 1300
5800.06 1313
5800.78 1314
5801.50 1369
5802.22 1325
5802.94 1351
5803.66 1309
5804.38 1318
5805.10 1319
5805.82 1312
5806.53 1317
5807.25 1344
5807.97 1421
5808.69 1446
5809.41 1371
5810.13 1376
5810.85 1393
5811.57 1336
5812.29 1293
5813.01 1283
5813.73 1274
5814.45 1235
5815.17 1249
5815.89 1319
5816.61 1291
5817.33 1249
5818.05 1248
5818.77 1282
5819.49 1280
5820.20 1282
5820.92 1227
5821.64 1232
5822.36 1279
5823.09 1341
5823.81 1303
5824.53 1338
5825.25 1304
5825.97 1290
5826.69 1275
5827.41 1270
5828.13 1279
5828.85 1254
5829.57 1240
5830.29 1221
5831.01 1199
5831.73 1210
5832.45 1224
5833.17 1223
5833.89 1234
5834.61 1239
5835.33 1263
5836.05 1248
5836.78 1298
5837.50 1287
5838.22 1231
5838.94 1201
5839.66 1210
5840.38 1274
5841.10 1231
5841.82 1213
5842.54 1233
5843.27 1285
5843.99 1257
5844.71 1252
5845.43 1230
5846.15 1221
5846.87 1246
5847.59 1297
5848.32 1241
5849.04 1248
5849.76 1299
5850.48 1302
5851.20 1277
5851.93 1273
5852.65 1266
5853.37 1307
5854.09 1316
5854.81 1297
5855.54 1260
5856.26 1232
5856.98 1244
5857.70 1291
5858.42 1253
5859.15 1287
5859.87 1267
5860.59 1234
5861.31 1236
5862.04 1191
5862.76 1255
5863.48 1215
5864.20 1188
5864.93 1265
5865.65 1219
5866.37 1246
5867.10 1277
5867.82 1326
5868.54 1302
5869.26 1282
5869.99 1307
5870.71 1297
5871.43 1339
5872.16 1331
5872.88 1244
5873.60 1284
5874.33 1330
5875.05 1321
5875.77 1331
5876.50 1330
5877.22 1307
5877.94 1307
5878.67 1328
5879.39 1319
5880.11 1330
5880.84 1280
5881.56 1283
5882.28 1292
5883.01 1334
5883.73 1304
5884.46 1311
5885.18 1354
5885.90 1316
5886.63 1291
5887.35 1329
5888.08 1338
5888.80 1345
5889.52 1375
5890.25 1348
5890.97 1280
5891.70 1325
5892.42 1319
5893.15 1243
5893.87 1310
5894.59 1275
5895.32 1320
5896.04 1347
5896.77 1305
5897.49 1260
5898.22 1316
5898.94 1343
5899.67 1333
5900.39 1278
5901.12 1292
5901.84 1340
5902.57 1368
5903.29 1315
5904.02 1354
5904.74 1401
5905.47 1374
5906.19 1377
5906.92 1341
5907.64 1391
5908.37 1364
5909.09 1414
5909.82 1449
5910.55 1448
5911.27 1392
5912.00 1417
5912.72 1446
5913.45 1459
5914.17 1472
5914.90 1465
5915.63 1463
5916.35 1465
5917.08 1478
5917.80 1451
5918.53 1496
5919.25 1465
5919.98 1453
5920.71 1523
5921.43 1462
5922.16 1507
5922.89 1513
5923.61 1597
5924.34 1648
5925.06 1593
5925.79 1640
5926.52 1674
5927.24 1657
5927.97 1650
5928.70 1640
5929.42 1608
5930.15 1685
5930.88 1661
5931.60 1690
5932.33 1687
5933.06 1724
5933.78 1739
5934.51 1794
5935.24 1804
5935.97 1833
5936.69 1847
5937.42 1811
5938.15 1905
5938.87 1914
5939.60 1910
5940.33 1885
5941.06 1907
5941.78 1959
5942.51 1977
5943.24 1917
5943.97 1942
5944.69 1963
5945.42 2115
5946.15 2038
5946.88 2043
5947.60 2046
5948.33 2074
5949.06 2150
5949.79 2248
5950.52 2304
5951.24 2334
5951.97 2449
5952.70 2492
5953.43 2581
5954.16 2651
5954.88 2608
5955.61 2612
5956.34 2460
5957.07 2418
5957.80 2417
5958.53 2443
5959.25 2435
5959.98 2405
5960.71 2416
5961.44 2427
5962.17 2392
5962.90 2466
5963.63 2542
5964.36 2578
5965.08 2688
5965.81 2682
5966.54 2874
5967.27 2906
5968.00 2928
5968.73 2876
5969.46 2904
5970.19 2802
5970.92 2784
5971.65 2808
5972.37 2714
5973.10 2729
5973.83 2681
5974.56 2767
5975.29 2696
5976.02 2645
5976.75 2705
5977.48 2795
5978.21 2687
5978.94 2762
5979.67 2792
5980.40 2848
5981.13 2880
5981.86 3005
5982.59 3007
5983.32 2968
5984.05 2992
5984.78 2944
5985.51 2993
5986.24 2905
5986.97 2984
5987.70 3028
5988.43 3064
5989.16 3081
5989.89 3108
5990.62 3196
5991.35 3372
5992.08 3374
5992.81 3340
5993.54 3466
5994.27 3475
5995.00 3462
5995.74 3423
5996.47 3431
5997.20 3379
5997.93 3428
5998.66 3448
5999.39 3331
6000.12 3263
6000.85 3370
6001.58 3345
6002.31 3304
6003.04 3158
6003.78 3106
6004.51 3107
6005.24 3037
6005.97 2950
6006.70 3045
6007.43 3104
6008.16 3277
6008.90 3533
6009.63 3874
6010.36 4387
6011.09 4937
6011.82 5556
6012.55 6235
6013.29 6619
6014.02 6989
6014.75 7146
6015.48 6949
6016.21 6604
6016.95 6179
6017.68 5558
6018.41 5018
6019.14 4450
6019.87 3867
6020.61 3513
6021.34 3219
6022.07 2940
6022.80 2727
6023.54 2637
6024.27 2626
6025.00 2602
6025.73 2592
6026.47 2515
6027.20 2525
6027.93 2545
6028.66 2505
6029.40 2533
6030.13 2580
6030.86 2495
6031.59 2389
6032.33 2418
6033.06 2371
6033.79 2348
6034.53 2245
6035.26 2204
6035.99 2249
6036.73 2204
6037.46 2230
6038.19 2229
6038.93 2252
6039.66 2323
6040.39 2289
6041.13 2337
6041.86 2339
6042.59 2392
6043.33 2408
6044.06 2453
6044.79 2410
6045.53 2392
6046.26 2378
6047.00 2356
6047.73 2442
6048.46 2515
6049.20 2457
6049.93 2579
6050.67 2737
6051.40 2850
6052.13 2889
6052.87 2958
6053.60 3007
6054.34 3002
6055.07 2908
6055.81 2812
6056.54 2777
6057.27 2756
6058.01 2619
6058.74 2498
6059.48 2509
6060.21 2414
6060.95 2390
6061.68 2408
6062.42 2421
6063.15 2448
6063.89 2436
6064.62 2411
6065.36 2348
6066.09 2301
6066.83 2280
6067.56 2338
6068.30 2253
6069.03 2208
6069.77 2214
6070.50 2186
6071.24 2168
6071.97 2106
6072.71 2080
6073.44 2100
6074.18 2143
6074.91 2044
6075.65 2070
6076.39 2056
6077.12 2012
6077.86 2016
6078.59 2035
6079.33 1955
6080.06 1900
6080.80 1913
6081.54 1905
6082.27 1896
6083.01 1958
6083.74 1932
6084.48 1875
6085.22 1926
6085.95 1938
6086.69 1961
6087.42 1995
6088.16 2031
6088.90 2055
6089.63 2050
6090.37 2123
6091.11 2146
6091.84 2129
6092.58 2135
6093.32 2088
6094.05 2034
6094.79 2015
6095.53 1972
6096.26 1874
6097.00 1874
6097.74 1918
6098.47 1871
6099.21 1821
6099.95 1799
6100.69 1810
6101.42 1856
6102.16 1799
6102.90 1831
6103.63 1809
6104.37 1815
6105.11 1852
6105.85 1832
6106.58 1840
6107.32 1866
6108.06 1807
6108.80 1786
6109.53 1735
6110.27 1804
6111.01 1808
6111.75 1838
6112.49 1836
6113.22 1745
6113.96 1864
6114.70 1893
6115.44 1847
6116.17 1915
6116.91 1870
6117.65 1887
6118.39 1875
6119.13 1836
6119.87 1888
6120.60 1878
6121.34 1862
6122.08 1885
6122.82 1918
6123.56 1964
6124.30 1919
6125.03 1899
6125.77 1919
6126.51 1906
6127.25 1935
6127.99 1972
6128.73 1927
6129.47 2030
6130.21 2057
6130.94 2046
6131.68 2015
6132.42 2008
6133.16 2072
6133.90 2147
6134.64 2116
6135.38 2103
6136.12 2073
6136.86 2136
6137.60 2151
6138.34 2238
6139.08 2257
6139.81 2254
6140.55 2256
6141.29 2301
6142.03 2319
6142.77 2266
6143.51 2343
6144.25 2352
6144.99 2284
6145.73 2295
6146.47 2261
6147.21 2272
6147.95 2231
6148.69 2269
6149.43 2268
6150.17 2349
6150.91 2303
6151.65 2290
6152.39 2307
6153.13 2341
6153.87 2298
6154.61 2331
6155.35 2389
6156.09 2342
6156.83 2365
6157.58 2354
6158.32 2453
6159.06 2441
6159.80 2444
6160.54 2412
6161.28 2393
6162.02 2521
6162.76 2612
6163.50 2638
6164.24 2732
6164.98 2815
6165.72 2957
6166.46 2979
6167.21 3006
6167.95 3031
6168.69 3087
6169.43 3032
6170.17 2981
6170.91 2959
6171.65 2955
6172.39 2959
6173.14 2924
6173.88 2890
6174.62 2903
6175.36 2914
6176.10 2931
6176.84 2924
6177.59 3037
6178.33 3220
6179.07 3354
6179.81 3624
6180.55 4013
6181.30 4458
6182.04 4899
6182.78 5324
6183.52 5538
6184.26 5563
6185.01 5400
6185.75 5095
6186.49 4749
6187.23 4280
6187.97 3983
6188.72 3640
6189.46 3385
6190.20 3205
6190.94 3067
6191.69 3127
6192.43 3004
6193.17 2894
6193.92 2942
6194.66 2876
6195.40 2835
6196.14 2900
6196.89 2825
6197.63 2763
6198.37 2740
6199.12 2765
6199.86 2741
6200.60 2753
6201.34 2731
6202.09 2684
6202.83 2802
6203.57 2964
6204.32 3139
6205.06 3478
6205.80 3980
6206.55 4555
6207.29 5255
6208.03 6015
6208.78 6641
6209.52 6894
6210.27 7204
6211.01 7080
6211.75 6514
6212.50 5714
6213.24 5108
6213.98 4601
6214.73 3999
6215.47 3476
6216.22 3027
6216.96 2760
6217.71 2593
6218.45 2481
6219.19 2385
6219.94 2376
6220.68 2348
6221.43 2295
6222.17 2249
6222.92 2242
6223.66 2213
6224.40 2180
6225.15 2177
6225.89 2082
6226.64 2019
6227.38 1923
6228.13 1946
6228.87 1945
6229.62 1859
6230.36 1821
6231.11 1832
6231.85 1870
6232.60 1884
6233.34 1877
6234.09 1850
6234.83 1903
6235.58 1930
6236.32 1909
6237.07 1948
6237.81 1913
6238.56 1924
6239.30 1972
6240.05 2000
6240.80 1956
6241.54 1968
6242.29 1930
6243.03 1897
6243.78 1945
6244.52 2041
6245.27 2047
6246.02 2067
6246.76 2093
6247.51 2106
6248.25 2116
6249.00 2143
6249.75 2121
6250.49 2160
6251.24 2177
6251.98 2150
6252.73 2115
6253.48 2131
6254.22 2007
6254.97 1983
6255.72 2062
6256.46 1979
6257.21 1955
6257.95 1939
6258.70 1982
6259.45 1920
6260.19 1903
6260.94 1852
6261.69 1840
6262.43 1808
6263.18 1866
6263.93 1778
6264.68 1712
6265.42 1726
6266.17 1814
6266.92 1689
6267.66 1670
6268.41 1701
6269.16 1699
6269.91 1688
6270.65 1704
6271.40 1696
6272.15 1680
6272.89 1650
6273.64 1670
6274.39 1714
6275.14 1737
6275.88 1758
6276.63 1700
6277.38 1776
6278.13 1720
6278.88 1682
6279.62 1742
6280.37 1685
6281.12 1621
6281.87 1694
6282.62 1660
6283.36 1648
6284.11 1659
6284.86 1558
6285.61 1568
6286.36 1558
6287.10 1588
6287.85 1567
6288.60 1582
6289.35 1558
6290.10 1523
6290.85 1578
6291.59 1559
6292.34 1533
6293.09 1544
6293.84 1608
6294.59 1570
6295.34 1535
6296.09 1570
6296.84 1543
6297.58 1519
6298.33 1585
6299.08 1567
6299.83 1478
6300.58 1483
6301.33 1460
6302.08 1482
6302.83 1468
6303.58 1446
6304.33 1473
6305.08 1488
6305.83 1511
6306.58 1476
6307.32 1540
6308.07 1526
6308.82 1532
6309.57 1503
6310.32 1455
6311.07 1471
6311.82 1452
6312.57 1488
6313.32 1482
6314.07 1508
6314.82 1536
6315.57 1583
6316.32 1539
6317.07 1474
6317.82 1479
6318.57 1540
6319.32 1516
6320.07 1465
6320.82 1448
6321.57 1415
6322.32 1486
6323.07 1438
6323.82 1426
6324.58 1443
6325.33 1472
6326.08 1401
6326.83 1450
6327.58 1417
6328.33 1396
6329.08 1418
6329.83 1405
6330.58 1390
6331.33 1400
6332.08 1417
6332.83 1408
6333.58 1433
6334.34 1382
6335.09 1459
6335.84 1418
6336.59 1455
6337.34 1477
6338.09 1464
6338.84 1428
6339.59 1452
6340.35 1375
6341.10 1414
6341.85 1392
6342.60 1409
6343.35 1433
6344.10 1384
6344.86 1438
6345.61 1471
6346.36 1449
6347.11 1464
6347.86 1551
6348.62 1531
6349.37 1543
6350.12 1535
6350.87 1591
6351.62 1554
6352.38 1557
6353.13 1536
6353.88 1612
6354.63 1537
6355.38 1572
6356.14 1549
6356.89 1545
6357.64 1567
6358.39 1472
6359.15 1434
6359.90 1442
6360.65 1424
6361.40 1378
6362.16 1374
6362.91 1382
6363.66 1423
6364.42 1401
6365.17 1417
6365.92 1442
6366.67 1428
6367.43 1452
6368.18 1483
6368.93 1442
6369.69 1421
6370.44 1441
6371.19 1436
6371.95 1403
6372.70 1414
6373.45 1417
6374.21 1408
6374.96 1391
6375.71 1354
6376.47 1388
6377.22 1379
6377.98 1365
6378.73 1368
6379.48 1418
6380.24 1448
6380.99 1440
6381.74 1447
6382.50 1490
6383.25 1443
6384.01 1377
6384.76 1412
6385.51 1418
6386.27 1384
6387.02 1388
6387.78 1401
6388.53 1405
6389.29 1460
6390.04 1446
6390.79 1404
6391.55 1399
6392.30 1406
6393.06 1453
6393.81 1366
6394.57 1444
6395.32 1416
6396.08 1414
6396.83 1502
6397.59 1522
6398.34 1446
6399.10 1472
6399.85 1472
6400.61 1428
6401.36 1396
6402.12 1399
6402.87 1424
6403.63 1435
6404.38 1389
6405.14 1383
6405.89 1417
6406.65 1445
6407.40 1450
6408.16 1500
6408.91 1517
6409.67 1441
6410.43 1445
6411.18 1427
6411.94 1440
6412.69 1406
6413.45 1382
6414.20 1446
6414.96 1497
6415.72 1473
6416.47 1472
6417.23 1444
6417.98 1479
6418.74 1446
6419.50 1460
6420.25 1432
6421.01 1451
6421.77 1485
6422.52 1521
6423.28 1488
6424.03 1529
6424.79 1460
6425.55 1599
6426.30 1508
6427.06 1541
6427.82 1579
6428.57 1466
6429.33 1553
6430.09 1492
6430.84 1541
6431.60 1555
6432.36 1590
6433.11 1605
6433.87 1615
6434.63 1589
6435.39 1615
6436.14 1672
6436.90 1645
6437.66 1606
6438.41 1670
6439.17 1676
6439.93 1701
6440.69 1693
6441.44 1703
6442.20 1733
6442.96 1772
6443.72 1721
6444.47 1716
6445.23 1754
6445.99 1778
6446.75 1763
6447.50 1773
6448.26 1847
6449.02 1789
6449.78 1793
6450.54 1838
6451.29 1783
6452.05 1869
6452.81 1861
6453.57 1850
6454.33 1880
6455.08 1912
6455.84 1930
6456.60 1957
6457.36 1900
6458.12 1948
6458.88 1981
6459.64 1986
6460.39 1959
6461.15 1962
6461.91 1994
6462.67 1953
6463.43 2000
6464.19 2023
6464.95 2034
6465.70 2064
6466.46 2067
6467.22 2157
6467.98 2191
6468.74 2185
6469.50 2180
6470.26 2200
6471.02 2192
6471.78 2222
6472.54 2161
6473.30 2178
6474.05 2246
6474.81 2229
6475.57 2246
6476.33 2297
6477.09 2332
6477.85 2376
6478.61 2401
6479.37 2378
6480.13 2392
6480.89 2521
6481.65 2516
6482.41 2510
6483.17 2504
6483.93 2540
6484.69 2614
6485.45 2616
6486.21 2616
6486.97 2692
6487.73 2665
6488.49 2732
6489.25 2726
6490.01 2756
6490.77 2782
6491.53 2826
6492.29 2920
6493.05 2930
6493.81 2951
6494.57 2983
6495.33 3010
6496.10 2961
6496.86 2819
6497.62 2835
6498.38 2918
6499.14 2860
6499.90 2837
6500.66 2821
6501.42 2855
6502.18 2967
6502.94 3184
6503.70 3385
6504.47 3645
6505.23 4260
6505.99 4949
6506.75 5926
6507.51 6846
6508.27 7705
6509.03 8034
6509.79 8148
6510.56 7937
6511.32 7460
6512.08 6561
6512.84 5776
6513.60 4931
6514.36 4470
6515.13 4039
6515.89 3682
6516.65 3384
6517.41 3199
6518.17 3028
6518.94 2979
6519.70 2947
6520.46 2997
6521.22 2975
6521.98 3031
6522.75 3020
6523.51 3099
6524.27 3163
6525.03 3330
6525.79 3503
6526.56 3608
6527.32 3783
6528.08 3874
6528.84 3847
6529.61 3882
6530.37 3786
6531.13 3512
6531.90 3460
6532.66 3556
6533.42 3683
6534.18 3929
6534.95 4251
6535.71 4597
6536.47 4815
6537.24 4906
6538.00 4843
6538.76 4753
6539.53 4404
6540.29 3981
6541.05 3672
6541.82 3386
6542.58 3107
6543.34 2856
6544.11 2875
6544.87 2835
6545.63 2751
6546.40 2669
6547.16 2716
6547.92 2811
6548.69 2759
6549.45 2755
6550.21 2708
6550.98 2716
6551.74 2593
6552.51 2528
6553.27 2595
6554.03 2625
6554.80 2554
6555.56 2553
6556.33 2536
6557.09 2566
6557.85 2715
6558.62 2593
6559.38 2566
6560.15 2658
6560.91 2699
6561.68 2719
6562.44 2741
6563.21 2723
6563.97 2637
6564.74 2650
6565.50 2604
6566.26 2673
6567.03 2672
6567.79 2672
6568.56 2641
6569.32 2664
6570.09 2590
6570.85 2701
6571.62 2697
6572.38 2664
6573.15 2685
6573.91 2636
6574.68 2645
6575.44 2678
6576.21 2718
6576.98 2705
6577.74 2608
6578.51 2616
6579.27 2620
6580.04 2675
6580.80 2719
6581.57 2664
6582.33 2711
6583.10 2757
6583.87 2735
6584.63 2749
6585.40 2698
6586.16 2665
6586.93 2618
6587.70 2599
6588.46 2585
6589.23 2588
6589.99 2643
6590.76 2662
6591.53 2733
6592.29 2758
6593.06 2870
6593.82 2941
6594.59 3010
6595.36 3053
6596.12 3007
6596.89 2995
6597.66 2922
6598.42 2917
6599.19 2736
6599.96 2604
6600.72 2534
6601.49 2476
6602.26 2459
6603.02 2367
6603.79 2390
6604.56 2355
6605.33 2296
6606.09 2300
6606.86 2221
6607.63 2277
6608.39 2220
6609.16 2158
6609.93 2233
6610.70 2295
6611.46 2255
6612.23 2246
6613.00 2277
6613.77 2214
6614.53 2188
6615.30 2172
6616.07 2256
6616.84 2214
6617.60 2277
6618.37 2272
6619.14 2287
6619.91 2358
6620.68 2353
6621.44 2371
6622.21 2413
6622.98 2519
6623.75 2480
6624.52 2494
6625.28 2421
6626.05 2379
6626.82 2283
6627.59 2258
6628.36 2217
6629.13 2125
6629.89 2187
6630.66 2135
6631.43 2190
6632.20 2288
6632.97 2283
6633.74 2417
6634.51 2543
6635.27 2586
6636.04 2649
6636.81 2673
6637.58 2576
6638.35 2623
6639.12 2697
6639.89 2674
6640.66 2689
6641.43 2677
6642.19 2748
6642.96 2692
6643.73 2598
6644.50 2530
6645.27 2413
6646.04 2207
6646.81 2185
6647.58 2195
6648.35 2070
6649.12 1974
6649.89 1975
6650.66 1954
6651.43 1901
6652.20 1851
6652.97 1861
6653.74 1852
6654.51 1893
6655.28 1856
6656.05 1824
6656.82 1814
6657.59 1907
6658.36 1801
6659.13 1830
6659.90 1854
6660.67 1796
6661.44 1774
6662.21 1759
6662.98 1777
6663.75 1748
6664.52 1727
6665.29 1810
6666.06 1795
6666.83 1823
6667.60 1792
6668.37 1834
6669.14 1816
6669.91 1828
6670.68 1793
6671.46 1832
6672.23 1908
6673.00 1900
6673.77 1867
6674.54 1904
6675.31 1857
6676.08 1845
6676.85 1752
6677.62 1857
6678.40 1830
6679.17 1854
6679.94 1860
6680.71 1884
6681.48 1907
6682.25 1871
6683.02 1936
6683.80 1984
6684.57 2062
6685.34 2039
6686.11 2075
6686.88 2058
6687.65 1991
6688.43 1855
6689.20 1775
6689.97 1766
6690.74 1724
6691.51 1710
6692.29 1663
6693.06 1704
6693.83 1675
6694.60 1628
6695.37 1641
6696.15 1633
6696.92 1564
6697.69 1547
6698.46 1584
6699.24 1550
6700.01 1541
6700.78 1586
6701.55 1598
6702.33 1588
6703.10 1570
6703.87 1603
6704.64 1563
6705.42 1553
6706.19 1529
6706.96 1524
6707.74 1551
6708.51 1519
6709.28 1481
6710.06 1398
6710.83 1488
6711.60 1511
6712.37 1518
6713.15 1508
6713.92 1429
6714.69 1422
6715.47 1441
6716.24 1388
6717.01 1403
6717.79 1452
6718.56 1403
6719.34 1468
6720.11 1417
6720.88 1403
6721.66 1380
6722.43 1381
6723.20 1404
6723.98 1417
6724.75 1445
6725.53 1409
6726.30 1391
6727.07 1403
6727.85 1381
6728.62 1406
6729.40 1388
6730.17 1438
6730.95 1411
6731.72 1341
6732.49 1355
6733.27 1381
6734.04 1418
6734.82 1414
6735.59 1448
6736.37 1446
6737.14 1469
6737.92 1432
6738.69 1387
6739.47 1384
6740.24 1469
6741.01 1434
6741.79 1463
6742.56 1460
6743.34 1424
6744.11 1504
6744.89 1487
6745.67 1452
6746.44 1453
6747.22 1435
6747.99 1492
6748.77 1498
6749.54 1468
6750.32 1553
6751.09 1559
6751.87 1622
6752.64 1723
6753.42 1713
6754.19 1675
6754.97 1698
6755.75 1650
6756.52 1576
6757.30 1554
6758.07 1543
6758.85 1470
6759.63 1504
6760.40 1547
6761.18 1473
6761.95 1489
6762.73 1452
6763.51 1473
6764.28 1482
6765.06 1423
6765.83 1435
6766.61 1419
6767.39 1477
6768.16 1427
6768.94 1429
6769.72 1384
6770.49 1410
6771.27 1440
6772.05 1393
6772.82 1451
6773.60 1488
6774.38 1434
6775.15 1402
6775.93 1395
6776.71 1331
6777.48 1354
6778.26 1363
6779.04 1352
6779.82 1327
6780.59 1352
6781.37 1366
6782.15 1336
6782.92 1355
6783.70 1273
6784.48 1274
6785.26 1288
6786.03 1261
6786.81 1294
6787.59 1229
6788.37 1311
6789.14 1299
6789.92 1296
6790.70 1281
6791.48 1259
6792.25 1265
6793.03 1293
6793.81 1262
6794.59 1241
6795.37 1198
6796.14 1219
6796.92 1233
6797.70 1251
6798.48 1209
6799.26 1242
6800.04 1240
6800.81 1230
6801.59 1267
6802.37 1321
6803.15 1259
6803.93 1237
6804.71 1220
6805.48 1261
6806.26 1275
6807.04 1243
6807.82 1282
6808.60 1261
6809.38 1254
6810.16 1283
6810.94 1288
6811.71 1260
6812.49 1231
6813.27 1279
6814.05 1260
6814.83 1225
6815.61 1244
6816.39 1255
6817.17 1238
6817.95 1255
6818.73 1272
6819.51 1274
6820.29 1227
6821.07 1282
6821.84 1262
6822.62 1253
6823.40 1279
6824.18 1292
6824.96 1285
6825.74 1327
6826.52 1262
6827.30 1270
6828.08 1261
6828.86 1224
6829.64 1283
6830.42 1223
6831.20 1229
6831.98 1285
6832.76 1365
6833.54 1322
6834.32 1257
6835.10 1306
6835.88 1367
6836.66 1451
6837.44 1506
6838.22 1543
6839.01 1620
6839.79 1647
6840.57 1653
6841.35 1629
6842.13 1639
6842.91 1584
6843.69 1492
6844.47 1436
6845.25 1387
6846.03 1468
6846.81 1439
6847.59 1489
6848.37 1583
6849.16 1625
6849.94 1726
6850.72 1810
6851.50 1865
6852.28 1845
6853.06 1811
6853.84 1732
6854.62 1642
6855.41 1610
6856.19 1513
6856.97 1511
6857.75 1478
6858.53 1478
6859.31 1447
6860.10 1461
6860.88 1455
6861.66 1461
6862.44 1444
6863.22 1394
6864.00 1405
6864.79 1436
6865.57 1411
6866.35 1430
6867.13 1462
6867.91 1476
6868.70 1503
6869.48 1505
6870.26 1513
6871.04 1541
6871.83 1473
6872.61 1539
6873.39 1589
6874.17 1579
6874.96 1557
6875.74 1659
6876.52 1602
6877.30 1667
6878.09 1686
6878.87 1676
6879.65 1763
6880.43 1832
6881.22 1881
6882.00 2018
6882.78 1933
6883.57 2082
6884.35 2050
6885.13 1962
6885.92 2055
6886.70 2129
6887.48 2069
6888.27 2112
6889.05 2260
6889.83 2146
6890.62 2135
6891.40 2029
6892.18 2031
6892.97 1924
6893.75 1841
6894.53 1827
6895.32 1826
6896.10 1789
6896.88 1809
6897.67 1769
6898.45 1767
6899.24 1818
6900.02 1772
6900.80 1788
6901.59 1797
6902.37 1755
6903.16 1780
6903.94 1832
6904.73 1771
6905.51 1760
6906.29 1778
6907.08 1756
6907.86 1735
6908.65 1755
6909.43 1732
6910.22 1768
6911.00 1749
6911.79 1698
6912.57 1696
6913.35 1735
6914.14 1698
6914.92 1763
6915.71 1732
6916.49 1732
6917.28 1775
6918.06 1739
6918.85 1760
6919.63 1781
6920.42 1714
6921.20 1748
6921.99 1765
6922.78 1741
6923.56 1766
6924.35 1811
6925.13 1848
6925.92 1858
6926.70 1885
6927.49 1899
6928.27 1917
6929.06 1924
6929.84 1914
6930.63 1935
6931.42 1933
6932.20 1988
6932.99 1945
6933.77 1881
6934.56 1971
6935.35 1986
6936.13 1942
6936.92 1995
6937.70 2118
6938.49 2097
6939.28 2166
6940.06 2241
6940.85 2335
6941.63 2478
6942.42 2495
6943.21 2552
6943.99 2696
6944.78 2724
6945.57 2753
6946.35 2743
6947.14 2712
6947.93 2686
6948.71 2593
6949.50 2531
6950.29 2571
6951.07 2496
6951.86 2392
6952.65 2400
6953.44 2364
6954.22 2330
6955.01 2380
6955.80 2405
6956.58 2432
6957.37 2450
6958.16 2454
6958.95 2456
6959.73 2459
6960.52 2461
6961.31 2487
6962.09 2524
6962.88 2539
6963.67 2604
6964.46 2649
6965.25 2830
6966.03 2830
6966.82 2895
6967.61 3004
6968.40 2982
6969.18 3125
6969.97 3209
6970.76 3239
6971.55 3174
6972.34 3198
6973.12 3203
6973.91 3232
6974.70 3199
6975.49 3176
6976.28 3215
6977.07 3242
6977.85 3230
6978.64 3295
6979.43 3503
6980.22 3808
6981.01 4114
6981.80 4594
6982.59 5511
6983.37 6392
6984.16 7544
6984.95 8704
6985.74 9629
6986.53 9937
6987.32 9738
6988.11 9061
6988.90 8325
6989.69 7455
6990.47 6328
6991.26 5256
6992.05 4451
6992.84 3911
6993.63 3448
6994.42 2968
6995.21 2743
6996.00 2599
6996.79 2438
6997.58 2338
6998.37 2217
6999.16 2178
6999.95 2130
7000.74 2092
7001.53 2053
7002.32 1983
7003.11 2028
7003.90 1986
7004.69 1966
7005.48 1849
7006.27 1836
7007.06 1796
7007.85 1810
7008.64 1852
7009.43 1835
7010.22 1848
7011.01 1911
7011.80 2014
7012.59 2040
7013.38 2062
7014.17 2147
7014.96 2132
7015.75 2122
7016.54 2151
7017.33 2033
7018.12 2027
7018.91 2073
7019.70 2032
7020.49 1967
7021.28 2072
7022.07 2054
7022.87 2201
7023.66 2188
7024.45 2196
7025.24 2258
7026.03 2340
7026.82 2285
7027.61 2359
7028.40 2268
7029.19 2279
7029.99 2236
7030.78 2169
7031.57 2141
7032.36 2053
7033.15 2002
7033.94 2024
7034.74 2018
7035.53 1969
7036.32 2060
7037.11 2140
7037.90 2104
7038.69 2071
7039.49 2064
7040.28 2084
7041.07 2036
7041.86 1978
7042.65 2053
7043.45 1973
7044.24 1969
7045.03 2023
7045.82 2031
7046.61 2042
7047.41 2071
7048.20 2044
7048.99 2104
7049.78 2127
7050.58 2189
7051.37 2190
7052.16 2119
7052.95 2014
7053.75 2006
7054.54 1998
7055.33 1972
7056.13 1866
7056.92 1929
7057.71 1917
7058.50 1850
7059.30 1878
7060.09 1905
7060.88 1857
7061.68 1804
7062.47 1816
7063.26 1761
7064.06 1768
7064.85 1779
7065.64 1756
7066.44 1758
7067.23 1735
7068.02 1711
7068.82 1756
7069.61 1735
7070.40 1715
7071.20 1664
7071.99 1642
7072.78 1743
7073.58 1717
7074.37 1671
7075.17 1617
7075.96 1569
7076.75 1560
7077.55 1597
7078.34 1627
7079.14 1643
7079.93 1610
7080.72 1606
7081.52 1596
7082.31 1554
7083.11 1575
7083.90 1626
7084.70 1584
7085.49 1640
7086.28 1700
7087.08 1723
7087.87 1780
7088.67 1742
7089.46 1753
7090.26 1725
7091.05 1626
7091.85 1617
7092.64 1602
7093.44 1563
7094.23 1571
7095.03 1513
7095.82 1502
7096.62 1517
7097.41 1506
7098.21 1451
7099.00 1424
7099.80 1463
7100.59 1480
7101.39 1438
7102.18 1434
7102.98 1436
7103.77 1408
7104.57 1319
7105.37 1335
7106.16 1326
7106.96 1242
7107.75 1258
7108.55 1248
7109.34 1248
7110.14 1252
7110.94 1236
7111.73 1209
7112.53 1272
7113.32 1252
7114.12 1248
7114.92 1250
7115.71 1310
7116.51 1288
7117.30 1256
7118.10 1329
7118.90 1296
7119.69 1317
7120.49 1306
7121.29 1292
7122.08 1299
7122.88 1266
7123.68 1287
7124.47 1270
7125.27 1234
7126.07 1212
7126.86 1244
7127.66 1259
7128.46 1280
7129.25 1262
7130.05 1299
7130.85 1212
7131.64 1239
7132.44 1222
7133.24 1247
7134.04 1270
7134.83 1238
7135.63 1267
7136.43 1230
7137.23 1186
7138.02 1173
7138.82 1129
7139.62 1180
7140.42 1181
7141.21 1140
7142.01 1141
7142.81 1129
7143.61 1121
7144.40 1145
7145.20 1167
7146.00 1163
7146.80 1132
7147.59 1098
7148.39 1123
7149.19 1167
7149.99 1131
7150.79 1106
7151.59 1096
7152.38 1127
7153.18 1149
7153.98 1127
7154.78 1144
7155.58 1111
7156.38 1139
7157.17 1133
7157.97 1109
7158.77 1092
7159.57 1083
7160.37 1110
7161.17 1090
7161.97 1066
7162.76 1062
7163.56 1103
7164.36 1103
7165.16 1108
7165.96 1074
7166.76 1091
7167.56 1076
7168.36 1014
7169.16 1039
7169.96 1078
7170.75 1069
7171.55 1126
7172.35 1078
7173.15 1064
7173.95 1032
7174.75 1019
7175.55 1029
7176.35 1038
7177.15 1028
7177.95 1028
7178.75 1031
7179.55 1052
7180.35 1056
7181.15 1012
7181.95 1026
7182.75 1059
7183.55 1072
7184.35 1031
7185.15 1013
7185.95 997
7186.75 1015
7187.55 1033
7188.35 990
7189.15 1013
7189.95 1000
7190.75 996
7191.55 995
7192.35 1048
7193.15 947
7193.95 960
7194.75 1039
7195.55 968
7196.35 990
7197.15 1017
7197.95 1001
7198.76 993
7199.56 995
7200.36 971
7201.16 972
7201.96 1003
7202.76 1000
7203.56 1020
7204.36 976
7205.16 981
7205.96 1011
7206.77 951
7207.57 972
7208.37 939
7209.17 933
7209.97 928
7210.77 951
7211.57 928
7212.38 937
7213.18 914
7213.98 954
7214.78 957
7215.58 948
7216.38 968
7217.19 994
7217.99 967
7218.79 951
7219.59 972
7220.39 985
7221.20 956
7222.00 966
7222.80 1030
7223.60 973
7224.40 983
7225.21 960
7226.01 999
7226.81 994
7227.61 973
7228.42 953
7229.22 973
7230.02 971
7230.82 966
7231.63 960
7232.43 963
7233.23 959
7234.03 980
7234.84 1000
7235.64 1024
7236.44 987
7237.25 998
7238.05 1008
7238.85 1025
7239.65 1006
7240.46 1006
7241.26 976
7242.06 960
7242.87 960
7243.67 982
7244.47 977
7245.28 960
7246.08 976
7246.88 959
7247.69 974
7248.49 985
7249.30 952
7250.10 914
7250.90 944
7251.71 940
7252.51 992
7253.31 979
7254.12 954
7254.92 946
7255.73 971
7256.53 936
7257.33 938
7258.14 920
7258.94 1004
7259.75 984
7260.55 1043
7261.35 1014
7262.16 993
7262.96 999
7263.77 1011
7264.57 946
7265.38 915
7266.18 918
7266.99 966
7267.79 983
7268.59 933
7269.40 944
7270.20 958
7271.01 925
7271.81 932
7272.62 951
7273.42 960
7274.23 975
7275.03 987
7275.84 963
7276.64 993
7277.45 927
7278.25 904
7279.06 1007
7279.86 1019
7280.67 964
7281.48 988
7282.28 1015
7283.09 1065
7283.89 1063
7284.70 1099
7285.50 1086
7286.31 1099
7287.11 1089
7287.92 1077
7288.73 1017
7289.53 998
7290.34 1008
7291.14 976
7291.95 995
7292.76 1003
7293.56 1013
7294.37 1000
7295.17 971
7295.98 950
7296.79 987
7297.59 961
7298.40 967
7299.21 953
7300.01 995
7300.82 1023
7301.62 995
7302.43 953
7303.24 988
7304.04 1006
7304.85 1008
7305.66 1047
7306.46 1034
7307.27 1017
7308.08 1019
7308.89 1020
7309.69 1035
7310.50 1052
7311.31 1041
7312.11 1043
7312.92 1051
7313.73 1061
7314.53 1044
7315.34 1076
7316.15 1156
7316.96 1281
7317.76 1425
7318.57 1460
7319.38 1521
7320.19 1501
7320.99 1455
7321.80 1370
7322.61 1313
7323.42 1260
7324.22 1158
7325.03 1072
7325.84 1057
7326.65 1059
7327.46 1067
7328.26 1025
7329.07 995
7329.88 1014
7330.69 1037
7331.50 1041
7332.30 1016
7333.11 1031
7333.92 999
7334.73 1048
7335.54 1038
7336.35 1020
7337.15 999
7337.96 988
7338.77 988
7339.58 958
7340.39 1011
7341.20 1009
7342.01 975
7342.82 944
7343.62 965
7344.43 974
7345.24 976
7346.05 931
7346.86 941
7347.67 953
7348.48 929
7349.29 898
7350.10 940
7350.91 887
7351.71 938
7352.52 968
7353.33 961
7354.14 926
7354.95 912
7355.76 914
7356.57 900
7357.38 909
7358.19 918
7359.00 951
7359.81 953
7360.62 930
7361.43 947
7362.24 912
7363.05 911
7363.86 937
7364.67 991
7365.48 965
7366.29 907
7367.10 870
7367.91 879
7368.72 863
7369.53 860
7370.34 881
7371.15 862
7371.96 910
7372.77 870
7373.58 865
7374.39 878
7375.20 864
7376.01 868
7376.82 888
7377.63 863
7378.45 899
7379.26 945
7380.07 935
7380.88 895
7381.69 919
7382.50 933
7383.31 949
7384.12 953
7384.93 928
7385.74 927
7386.56 889
7387.37 896
7388.18 883
7388.99 886
7389.80 916
7390.61 900
7391.42 892
7392.24 882
7393.05 911
7393.86 880
7394.67 862
7395.48 867
7396.29 872
7397.10 886
7397.92 889
7398.73 877
7399.54 841
7400.35 850
7401.16 846
7401.98 850
7402.79 887
7403.60 851
7404.41 847
7405.23 854
7406.04 852
7406.85 834
7407.66 862
7408.47 849
7409.29 831
7410.10 848
7410.91 872
7411.72 816
7412.54 811
7413.35 867
7414.16 835
7414.98 848
7415.79 822
7416.60 823
7417.41 804
7418.23 844
7419.04 812
7419.85 774
7420.67 795
7421.48 803
7422.29 809
7423.11 815
7423.92 850
7424.73 809
7425.54 848
7426.36 842
7427.17 830
7427.99 858
7428.80 811
7429.61 792
7430.43 824
7431.24 839
7432.05 794
7432.87 806
7433.68 828
7434.49 839
7435.31 810
7436.12 818
7436.94 817
7437.75 829
7438.56 811
7439.38 806
7440.19 815
7441.01 807
7441.82 811
7442.64 800
7443.45 802
7444.26 791
7445.08 802
7445.89 818
7446.71 825
7447.52 785
7448.34 818
7449.15 812
7449.97 812
7450.78 827
7451.59 856
7452.41 809
7453.22 788
7454.04 796
7454.85 782
7455.67 794
7456.48 835
7457.30 846
7458.11 795
7458.93 829
7459.74 841
7460.56 790
7461.38 832
7462.19 823
7463.01 854
7463.82 841
7464.64 810
7465.45 825
7466.27 821
7467.08 853
7467.90 835
7468.72 849
7469.53 880
7470.35 866
7471.16 857
7471.98 810
7472.79 868
7473.61 836
7474.43 859
7475.24 871
7476.06 852
7476.87 833
7477.69 828
7478.51 857
7479.32 837
7480.14 812
7480.96 846
7481.77 874
7482.59 835
7483.41 818
7484.22 855
7485.04 838
7485.85 818
7486.67 839
7487.49 798
7488.31 809
7489.12 837
7489.94 788
7490.76 809
7491.57 809
7492.39 843
7493.21 880
7494.02 834
7494.84 783
7495.66 842
7496.48 850
7497.29 846
7498.11 836
7498.93 855
7499.74 843
7500.56 821
7501.38 881
7502.20 835
7503.01 853
7503.83 886
7504.65 902
7505.47 870
7506.29 853
7507.10 832
7507.92 858
7508.74 886
7509.56 855
7510.37 882
7511.19 905
7512.01 859
7512.83 884
7513.65 883
7514.47 887
7515.28 870
7516.10 841
7516.92 865
7517.74 863
7518.56 835
7519.38 835
7520.19 821
7521.01 834
7521.83 863
7522.65 850
7523.47 833
7524.29 838
7525.11 855
7525.92 864
7526.74 900
7527.56 901
7528.38 907
7529.20 889
7530.02 867
7530.84 871
7531.66 867
7532.48 840
7533.30 816
7534.12 909
7534.93 862
7535.75 841
7536.57 869
7537.39 878
7538.21 876
7539.03 944
7539.85 890
7540.67 880
7541.49 854
7542.31 854
7543.13 881
7543.95 914
7544.77 851
7545.59 821
7546.41 816
7547.23 872
7548.05 864
7548.87 883
7549.69 861
7550.51 844
7551.33 849
7552.15 846
7552.97 869
7553.79 907
7554.61 876
7555.43 896
7556.25 854
7557.07 900
7557.89 910
7558.71 923
7559.53 946
7560.36 953
7561.18 955
7562.00 885
7562.82 897
7563.64 903
7564.46 881
7565.28 898
7566.10 904
7566.92 867
7567.74 895
7568.56 902
7569.39 928
7570.21 930
7571.03 934
7571.85 943
7572.67 944
7573.49 912
7574.31 907
7575.14 903
7575.96 915
7576.78 902
7577.60 895
7578.42 961
7579.24 894
7580.06 912
7580.89 914
7581.71 906
7582.53 911
7583.35 964
7584.17 998
7585.00 909
7585.82 933
7586.64 941
7587.46 948
7588.29 973
7589.11 1001
7589.93 1014
7590.75 987
7591.57 995
7592.40 971
7593.22 974
7594.04 997
7594.86 1030
7595.69 1005
7596.51 1005
7597.33 1014
7598.15 993
7598.98 980
7599.80 1004
7600.62 1067
7601.45 1031
7602.27 1042
7603.09 1055
7603.92 1033
7604.74 1015
7605.56 1037
7606.38 1062
7607.21 1072
7608.03 1061
7608.85 1035
7609.68 1030
7610.50 1063
7611.32 1041
7612.15 1058
7612.97 1063
7613.80 1055
7614.62 1104
7615.44 1117
7616.27 1157
7617.09 1184
7617.91 1136
7618.74 1180
7619.56 1167
7620.39 1164
7621.21 1146
7622.03 1147
7622.86 1132
7623.68 1136
7624.51 1075
7625.33 1083
7626.15 1078
7626.98 1109
7627.80 1061
7628.63 1108
7629.45 1098
7630.28 1114
7631.10 1098
7631.93 1157
7632.75 1153
7633.58 1102
7634.40 1135
7635.22 1077
7636.05 1030
7636.87 1047
7637.70 1020
7638.52 959
7639.35 933
7640.17 944
7641.00 963
7641.82 973
7642.65 1004
7643.47 983
7644.30 1026
7645.13 1030
7645.95 995
7646.78 1013
7647.60 1013
7648.43 1012
7649.25 994
7650.08 987
7650.90 955
7651.73 984
7652.55 1004
7653.38 912
7654.21 921
7655.03 895
7655.86 928
7656.68 895
7657.51 894
7658.34 885
7659.16 908
7659.99 874
7660.81 889
7661.64 896
7662.47 839
7663.29 847
7664.12 850
7664.95 783
7665.77 831
7666.60 837
7667.42 842
7668.25 802
7669.08 915
7669.90 885
7670.73 854
7671.56 852
7672.38 861
7673.21 861
7674.04 878
7674.87 858
7675.69 792
7676.52 823
7677.35 844
7678.17 858
7679.00 854
7679.83 859
7680.65 859
7681.48 893
7682.31 919
7683.14 909
7683.96 938
7684.79 957
7685.62 949
7686.45 958
7687.27 952
7688.10 940
7688.93 934
7689.76 875
7690.58 864
7691.41 857
7692.24 901
7693.07 894
7693.90 879
7694.72 850
7695.55 895
7696.38 910
7697.21 930
7698.04 1001
7698.86 989
7699.69 1002
7700.52 989
7701.35 988
7702.18 935
7703.01 901
7703.83 873
7704.66 890
7705.49 878
7706.32 838
7707.15 859
7707.98 850
7708.81 846
7709.63 836
7710.46 854
7711.29 857
7712.12 885
7712.95 894
7713.78 864
7714.61 833
7715.44 864
7716.27 850
7717.10 817
7717.93 812
7718.75 766
7719.58 838
7720.41 821
7721.24 826
7722.07 774
7722.90 794
7723.73 839
7724.56 809
7725.39 815
7726.22 830
7727.05 808
7727.88 862
7728.71 858
7729.54 812
7730.37 803
7731.20 799
7732.03 799
7732.86 754
7733.69 789
7734.52 749
7735.35 783
7736.18 756
7737.01 785
7737.84 804
7738.67 825
7739.50 811
7740.33 793
7741.16 803
7741.99 762
7742.82 787
7743.65 785
7744.48 821
7745.31 854
7746.14 832
7746.98 845
7747.81 866
7748.64 872
7749.47 856
7750.30 872
7751.13 855
7751.96 830
7752.79 843
7753.62 811
7754.45 815
7755.29 787
7756.12 787
7756.95 781
7757.78 771
7758.61 745
7759.44 776
7760.27 753
7761.11 729
7761.94 739
7762.77 771
7763.60 776
7764.43 787
7765.26 784
7766.10 789
7766.93 820
7767.76 824
7768.59 833
7769.42 881
7770.26 838
7771.09 842
7771.92 819
7772.75 849
7773.58 807
7774.42 757
7775.25 783
7776.08 761
7776.91 765
7777.75 783
7778.58 777
7779.41 815
7780.24 780
7781.08 774
7781.91 807
7782.74 792
7783.57 785
7784.41 775
7785.24 787
7786.07 770
7786.91 771
7787.74 765
7788.57 781
7789.40 785
7790.24 782
7791.07 743
7791.90 762
7792.74 796
7793.57 774
7794.40 775
7795.24 770
7796.07 764
7796.90 800
7797.74 785
7798.57 804
7799.40 774
7800.24 802
7801.07 814
7801.91 798
7802.74 814
7803.57 801
7804.41 800
7805.24 805
7806.07 819
7806.91 835
7807.74 797
7808.58 825
7809.41 832
7810.25 839
7811.08 858
7811.91 882
7812.75 868
7813.58 884
7814.42 855
7815.25 903
7816.09 861
7816.92 883
7817.75 911
7818.59 894
7819.42 879
7820.26 890
7821.09 890
7821.93 904
7822.76 922
7823.60 928
7824.43 916
7825.27 944
7826.10 897
7826.94 948
7827.77 885
7828.61 847
7829.44 862
7830.28 855
7831.11 830
7831.95 810
7832.78 844
7833.62 877
7834.46 889
7835.29 856
7836.13 871
7836.96 833
7837.80 831
7838.63 832
7839.47 857
7840.31 844
7841.14 793
7841.98 836
7842.81 832
7843.65 812
7844.48 838
7845.32 841
7846.16 799
7846.99 813
7847.83 802
7848.67 793
7849.50 813
7850.34 827
7851.17 796
7852.01 798
7852.85 834
7853.68 796
7854.52 798
7855.36 789
7856.19 802
7857.03 853
7857.87 861
7858.70 878
7859.54 849
7860.38 845
7861.21 869
7862.05 901
7862.89 861
7863.72 840
7864.56 810
7865.40 842
7866.24 906
7867.07 862
7867.91 840
7868.75 848
7869.59 844
7870.42 890
7871.26 806
7872.10 872
7872.94 876
7873.77 862
7874.61 926
7875.45 888
7876.29 924
7877.12 953
7877.96 964
7878.80 979
7879.64 1011
7880.47 1071
7881.31 1069
7882.15 1138
7882.99 1125
7883.83 1138
7884.66 1135
7885.50 1020
7886.34 982
7887.18 934
7888.02 879
7888.86 928
7889.69 934
7890.53 863
7891.37 890
7892.21 887
7893.05 883
7893.89 903
7894.73 895
7895.56 891
7896.40 880
7897.24 859
7898.08 933
7898.92 856
7899.76 782
7900.60 804
7901.44 787
7902.28 813
7903.12 848
7903.95 836
7904.79 791
7905.63 839
7906.47 816
7907.31 804
7908.15 790
7908.99 811
7909.83 808
7910.67 783
7911.51 773
7912.35 798
7913.19 793
7914.03 809
7914.87 831
7915.71 879
7916.55 864
7917.39 867
7918.23 874
7919.07 893
7919.91 863
7920.75 858
7921.59 836
7922.43 865
7923.27 835
7924.11 833
7924.95 818
7925.79 836
7926.63 800
7927.47 801
7928.31 812
7929.15 824
7929.99 823
7930.83 774
7931.67 800
7932.51 787
7933.35 808
7934.19 832
7935.04 812
7935.88 784
7936.72 778
7937.56 831
7938.40 798
7939.24 797
7940.08 822
7940.92 792
7941.76 801
7942.60 820
7943.45 800
7944.29 824
7945.13 836
7945.97 853
7946.81 835
7947.65 834
7948.49 816
7949.34 850
7950.18 849
7951.02 818
7951.86 874
7952.70 886
7953.54 935
7954.39 944
7955.23 906
7956.07 938
7956.91 900
7957.75 886
7958.60 903
7959.44 919
7960.28 944
7961.12 933
7961.96 899
7962.81 955
7963.65 909
7964.49 975
7965.33 996
7966.18 1030
7967.02 1076
7967.86 1129
7968.70 1129
7969.55 1088
7970.39 1094
7971.23 1045
7972.08 979
7972.92 965
7973.76 974
7974.60 968
7975.45 949
7976.29 953
7977.13 946
7977.98 934
7978.82 896
7979.66 860
7980.51 851
7981.35 841
7982.19 828
7983.04 877
7983.88 858
7984.72 850
7985.57 843
7986.41 808
7987.25 762
7988.10 788
7988.94 803
7989.78 792
7990.63 818
7991.47 796
7992.32 823
7993.16 821
7994.00 754
7994.85 784
7995.69 770
7996.54 762
7997.38 769
7998.22 750
7999.07 775
7999.91 808
8000.76 799
8001.60 763
8002.45 763
8003.29 728
8004.13 702
8004.98 746
8005.82 773
8006.67 764
8007.51 744
8008.36 766
8009.20 783
8010.05 777
8010.89 755
8011.74 781
8012.58 768
8013.43 761
8014.27 761
8015.12 817
8015.96 771
8016.81 750
8017.65 731
8018.50 723
8019.34 729
8020.19 712
8021.03 710
8021.88 727
8022.72 727
8023.57 695
8024.41 720
8025.26 690
8026.11 695
8026.95 715
8027.80 666
8028.64 709
8029.49 677
8030.33 710
8031.18 678
8032.03 684
8032.87 725
8033.72 734
8034.56 734
8035.41 735
8036.26 676
8037.10 693
8037.95 736
8038.80 749
8039.64 741
8040.49 689
8041.34 717
8042.18 755
8043.03 698
8043.87 685
8044.72 724
8045.57 711
8046.41 668
8047.26 702
8048.11 680
8048.96 707
8049.80 690
8050.65 693
8051.50 701
8052.34 665
8053.19 690
8054.04 679
8054.88 663
8055.73 640
8056.58 695
8057.43 712
8058.27 648
8059.12 658
8059.97 683
8060.82 645
8061.66 637
8062.51 652
8063.36 670
8064.21 680
8065.05 691
8065.90 689
8066.75 686
8067.60 681
8068.44 711
8069.29 702
8070.14 674
8070.99 641
8071.84 660
8072.68 662
8073.53 674
8074.38 661
8075.23 639
8076.08 663
8076.93 672
8077.77 669
8078.62 644
8079.47 645
8080.32 636
8081.17 676
8082.02 656
8082.87 641
8083.71 684
8084.56 653
8085.41 665
8086.26 665
8087.11 684
8087.96 687
8088.81 649
8089.66 664
8090.51 681
8091.35 684
8092.20 685
8093.05 646
8093.90 649
8094.75 679
8095.60 668
8096.45 686
8097.30 669
8098.15 700
8099.00 682
8099.85 679
8100.70 682
8101.55 680
8102.40 665
8103.25 654
8104.10 657
8104.95 675
8105.80 662
8106.65 647
8107.50 672
8108.35 685
8109.20 690
8110.05 672
8110.90 699
8111.75 669
8112.60 681
8113.45 681
8114.30 707
8115.15 655
8116.00 686
8116.85 713
8117.70 683
8118.55 692
8119.40 665
8120.25 693
8121.10 695
8121.95 666
8122.80 665
8123.65 679
8124.50 667
8125.35 669
8126.20 658
8127.06 689
8127.91 683
8128.76 673
8129.61 664
8130.46 667
8131.31 695
8132.16 659
8133.01 664
8133.86 676
8134.72 675
8135.57 635
8136.42 663
8137.27 663
8138.12 656
8138.97 667
8139.83 660
8140.68 651
8141.53 660
8142.38 669
8143.23 696
8144.08 655
8144.94 636
8145.79 633
8146.64 651
8147.49 729
8148.34 705
8149.20 675
8150.05 644
8150.90 662
8151.75 668
8152.60 693
8153.46 689
8154.31 688
8155.16 721
8156.01 713
8156.87 728
8157.72 753
8158.57 717
8159.42 673
8160.28 662
8161.13 668
8161.98 663
8162.84 680
8163.69 649
8164.54 615
8165.39 652
8166.25 678
8167.10 640
8167.95 649
8168.81 626
8169.66 627
8170.51 635
8171.37 654
8172.22 646
8173.07 668
8173.93 669
8174.78 666
8175.63 630
8176.49 640
8177.34 656
8178.19 641
8179.05 656
8179.90 649
8180.76 646
8181.61 657
8182.46 655
8183.32 646
8184.17 670
8185.02 629
8185.88 618
8186.73 612
8187.59 659
8188.44 635
8189.30 657
8190.15 651
8191.00 635
8191.86 637
8192.71 663
8193.57 668
8194.42 647
8195.28 647
8196.13 662
8196.99 665
8197.84 674
8198.69 651
8199.55 661
8200.40 655
8201.26 647
8202.11 601
8202.97 640
8203.82 646
8204.68 632
8205.53 661
8206.39 616
8207.24 663
8208.10 688
8208.95 679
8209.81 645
8210.67 664
8211.52 641
8212.38 618
8213.23 631
8214.09 644
8214.94 630
8215.80 634
8216.65 647
8217.51 664
8218.37 652
8219.22 644
8220.08 645
8220.93 659
8221.79 638
8222.64 649
8223.50 644
8224.36 645
8225.21 684
8226.07 669
8226.92 688
8227.78 698
8228.64 652
8229.49 629
8230.35 633
8231.21 647
8232.06 635
8232.92 624
8233.78 608
8234.63 627
8235.49 626
8236.35 648
8237.20 668
8238.06 643
8238.92 659
8239.77 658
8240.63 643
8241.49 630
8242.34 688
8243.20 638
8244.06 658
8244.91 656
8245.77 667
8246.63 678
8247.49 654
8248.34 676
8249.20 637
8250.06 666
8250.92 686
8251.77 682
8252.63 650
8253.49 676
8254.35 688
8255.20 638
8256.06 688
8256.92 658
8257.78 685
8258.63 659
8259.49 652
8260.35 645
8261.21 673
8262.07 661
8262.92 643
8263.78 662
8264.64 670
8265.50 679
8266.36 704
8267.22 710
8268.07 703
8268.93 709
8269.79 704
8270.65 701
8271.51 700
8272.37 723
8273.22 727
8274.08 681
8274.94 735
8275.80 720
8276.66 722
8277.52 754
8278.38 753
8279.24 761
8280.09 754
8280.95 749
8281.81 756
8282.67 747
8283.53 710
8284.39 739
8285.25 735
8286.11 710
8286.97 688
8287.83 703
8288.69 696
8289.55 715
8290.41 717
8291.26 751
8292.12 779
8292.98 734
8293.84 781
8294.70 805
8295.56 785
8296.42 762
8297.28 761
8298.14 735
8299.00 704
8299.86 706
8300.72 719
8301.58 713
8302.44 723
8303.30 677
8304.16 712
8305.02 691
8305.88 712
8306.74 727
8307.60 745
8308.46 737
8309.33 727
8310.19 734
8311.05 746
8311.91 704
8312.77 711
8313.63 729
8314.49 712
8315.35 721
8316.21 689
8317.07 711
8317.93 731
8318.79 719
8319.65 693
8320.52 720
8321.38 722
8322.24 705
8323.10 748
8323.96 728
8324.82 712
8325.68 700
8326.54 699
8327.41 675
8328.27 681
8329.13 726
8329.99 668
8330.85 733
8331.71 726
8332.57 763
8333.44 742
8334.30 724
8335.16 733
8336.02 770
8336.88 747
8337.75 759
8338.61 745
8339.47 755
8340.33 770
8341.19 768
8342.06 744
8342.92 726
8343.78 757
8344.64 769
8345.50 806
8346.37 823
8347.23 766
8348.09 791
8348.95 852
8349.82 855
8350.68 828
8351.54 834
8352.40 839
8353.27 804
8354.13 798
8354.99 781
8355.86 778
8356.72 773
8357.58 785
8358.45 820
8359.31 811
8360.17 790
8361.03 771
8361.90 772
8362.76 738
8363.62 722
8364.49 760
8365.35 804
8366.21 794
8367.08 733
8367.94 703
8368.80 748
8369.67 770
8370.53 765
8371.40 744
8372.26 741
8373.12 810
8373.99 781
8374.85 777
8375.71 777
8376.58 753
8377.44 787
8378.31 796
8379.17 797
8380.03 797
8380.90 804
8381.76 819
8382.63 842
8383.49 826
8384.36 884
8385.22 854
8386.08 849
8386.95 851
8387.81 888
8388.68 952
8389.54 934
8390.41 873
8391.27 847
8392.14 854
8393.00 816
8393.87 857
8394.73 804
8395.60 817
8396.46 849
8397.33 820
8398.19 846
8399.06 829
8399.92 808
8400.79 824
8401.65 854
8402.52 872
8403.38 885
8404.25 871
8405.11 815
8405.98 864
8406.84 870
8407.71 837
8408.58 837
8409.44 840
8410.31 810
8411.17 836
8412.04 877
8412.90 874
8413.77 859
8414.64 866
8415.50 904
8416.37 879
8417.23 854
8418.10 863
8418.97 855
8419.83 921
8420.70 915
8421.56 884
8422.43 970
8423.30 1008
8424.16 969
8425.03 979
8425.90 977
8426.76 1035
8427.63 1047
8428.50 958
8429.36 905
8430.23 960
8431.10 953
8431.96 927
8432.83 912
8433.70 905
8434.56 910
8435.43 939
8436.30 955
8437.16 935
8438.03 917
8438.90 966
8439.77 1004
8440.63 969
8441.50 968
8442.37 976
8443.24 1056
8444.10 1017
8444.97 1016
8445.84 1026
8446.71 979
8447.57 975
8448.44 967
8449.31 1006
8450.18 976
8451.04 1039
8451.91 1071
8452.78 1112
8453.65 1186
8454.52 1311
8455.38 1425
8456.25 1535
8457.12 1554
8457.99 1550
8458.86 1554
8459.72 1488
8460.59 1360
8461.46 1272
8462.33 1218
8463.20 1159
8464.07 1111
8464.93 1055
8465.80 1061
8466.67 1071
8467.54 1069
8468.41 1048
8469.28 1050
8470.15 1044
8471.02 1063
8471.88 1018
8472.75 988
8473.62 991
8474.49 1002
8475.36 983
8476.23 986
8477.10 1002
8477.97 975
8478.84 994
8479.71 992
8480.58 1004
8481.44 1000
8482.31 1025
8483.18 1039
8484.05 1067
8484.92 1060
8485.79 1035
8486.66 1052
8487.53 1044
8488.40 996
8489.27 1027
8490.14 1016
8491.01 1036
8491.88 1036
8492.75 1018
8493.62 1048
8494.49 1066
8495.36 1036
8496.23 1012
8497.10 1085
8497.97 1053
8498.84 1085
8499.71 1023
8500.58 1040
8501.45 1066
8502.32 1043
8503.19 1048
8504.06 1036
8504.93 1110
8505.80 1124
8506.67 1095
8507.55 1089
8508.42 1108
8509.29 1136
8510.16 1151
8511.03 1097
8511.90 1078
8512.77 1140
8513.64 1114
8514.51 1148
8515.38 1116
8516.25 1175
8517.13 1132
8518.00 1117
8518.87 1111
8519.74 1138
8520.61 1171
8521.48 1151
8522.35 1253
8523.23 1246
8524.10 1294
8524.97 1339
8525.84 1368
8526.71 1349
8527.58 1443
8528.46 1424
8529.33 1418
8530.20 1415
8531.07 1374
8531.94 1303
8532.81 1290
8533.69 1275
8534.56 1261
8535.43 1273
8536.30 1245
8537.18 1246
8538.05 1173
8538.92 1215
8539.79 1231
8540.66 1231
8541.54 1305
8542.41 1305
8543.28 1381
8544.15 1504
8545.03 1639
8545.90 1695
8546.77 1782
8547.64 1832
8548.52 1791
8549.39 1735
8550.26 1649
8551.14 1616
8552.01 1548
8552.88 1506
8553.76 1484
8554.63 1386
8555.50 1335
8556.37 1280
8557.25 1273
8558.12 1217
8558.99 1196
8559.87 1166
8560.74 1119
8561.61 1126
8562.49 1095
8563.36 1051
8564.24 1042
8565.11 995
8565.98 1019
8566.86 989
8567.73 1038
8568.60 1013
8569.48 994
8570.35 1011
8571.23 1034
8572.10 1024
8572.97 1024
8573.85 1036
8574.72 1029
8575.60 1041
8576.47 994
8577.34 989
8578.22 998
8579.09 1005
8579.97 986
8580.84 998
8581.72 978
8582.59 1015
8583.47 1052
8584.34 1069
8585.21 1053
8586.09 1078
8586.96 1111
8587.84 1101
8588.71 1078
8589.59 1067
8590.46 1076
8591.34 1142
8592.21 1117
8593.09 1103
8593.96 1102
8594.84 1106
8595.71 1082
8596.59 1139
8597.46 1113
8598.34 1116
8599.22 1141
8600.09 1168
8600.97 1141
8601.84 1171
8602.72 1176
8603.59 1164
8604.47 1200
8605.34 1201
8606.22 1206
8607.10 1202
8607.97 1208
8608.85 1237
8609.72 1238
8610.60 1288
8611.47 1203
8612.35 1237
8613.23 1275
8614.10 1263
8614.98 1330
8615.86 1310
8616.73 1256
8617.61 1285
8618.48 1259
8619.36 1279
8620.24 1324
8621.11 1328
8621.99 1316
8622.87 1331
8623.74 1345
8624.62 1340
8625.50 1368
8626.37 1348
8627.25 1371
8628.13 1401
8629.00 1382
8629.88 1334
8630.76 1368
8631.64 1355
8632.51 1425
8633.39 1485
8634.27 1425
8635.14 1423
8636.02 1412
8636.90 1465
8637.78 1472
8638.65 1463
8639.53 1452
8640.41 1464
8641.29 1475
8642.16 1527
8643.04 1533
8643.92 1521
8644.80 1511
8645.67 1518
8646.55 1591
8647.43 1620
8648.31 1565
8649.18 1595
8650.06 1616
8650.94 1617
8651.82 1608
8652.70 1663
8653.58 1649
8654.45 1713
8655.33 1696
8656.21 1661
8657.09 1661
8657.97 1714
8658.84 1739
8659.72 1828
8660.60 1891
8661.48 1953
8662.36 1989
8663.24 2173
8664.12 2256
8664.99 2348
8665.87 2348
8666.75 2315
8667.63 2314
8668.51 2245
8669.39 2195
8670.27 2149
8671.15 2139
8672.03 2208
8672.91 2239
8673.78 2287
8674.66 2323
8675.54 2400
8676.42 2393
8677.30 2236
8678.18 2157
8679.06 2121
8679.94 1989
8680.82 1893
8681.70 1773
8682.58 1792
8683.46 1734
8684.34 1697
8685.22 1705
8686.10 1717
8686.98 1744
8687.86 1831
8688.74 1902
8689.62 2006
8690.50 2247
8691.38 2453
8692.26 2556
8693.14 2644
8694.02 2669
8694.90 2577
8695.78 2473
8696.66 2366
8697.54 2162
8698.42 2018
8699.30 1923
8700.18 1855
8701.06 1811
8701.94 1775
8702.82 1786
8703.70 1741
8704.58 1703
8705.46 1670
8706.34 1551
8707.23 1500
8708.11 1453
8708.99 1406
8709.87 1348
8710.75 1293
8711.63 1272
8712.51 1256
8713.39 1218
8714.27 1159
8715.16 1145
8716.04 1185
8716.92 1144
8717.80 1149
8718.68 1141
8719.56 1140
8720.44 1139
8721.33 1142
8722.21 1146
8723.09 1136
8723.97 1151
8724.85 1166
8725.73 1128
8726.62 1151
8727.50 1152
8728.38 1136
8729.26 1140
8730.14 1115
8731.03 1157
8731.91 1166
8732.79 1155
8733.67 1216
8734.55 1186
8735.44 1160
8736.32 1200
8737.20 1153
8738.08 1154
8738.97 1186
8739.85 1166
8740.73 1203
8741.61 1173
8742.50 1109
8743.38 1146
8744.26 1131
8745.14 1174
8746.03 1192
8746.91 1138
8747.79 1113
8748.68 1148
8749.56 1158
8750.44 1132
8751.33 1158
8752.21 1154
8753.09 1206
8753.97 1142
8754.86 1153
8755.74 1166
8756.62 1141
8757.51 1142
8758.39 1170
8759.28 1152
8760.16 1192
8761.04 1185
8761.93 1182
8762.81 1148
8763.69 1137
8764.58 1172
8765.46 1188
8766.34 1152
8767.23 1140
8768.11 1133
8769.00 1144
8769.88 1133
8770.76 1120
8771.65 1134
8772.53 1125
8773.42 1107
8774.30 1092
8775.19 1080
8776.07 1031
8776.95 1024
8777.84 1023
8778.72 1022
8779.61 1018
8780.49 1039
8781.38 1075
8782.26 1010
8783.15 1054
8784.03 1035
8784.92 1022
8785.80 1020
8786.69 1059
8787.57 1044
8788.46 1012
8789.34 971
8790.23 967
8791.11 978
8792.00 935
8792.88 940
8793.77 931
8794.65 892
8795.54 933
8796.42 892
8797.31 972
8798.19 939
8799.08 930
8799.96 934
8800.85 900
8801.74 902
8802.62 894
8803.51 902
8804.39 926
8805.28 941
8806.16 927
8807.05 923
8807.94 902
8808.82 860
8809.71 878
8810.59 896
8811.48 882
8812.37 857
8813.25 872
8814.14 899
8815.03 846
8815.91 883
8816.80 883
8817.68 904
8818.57 927
8819.46 934
8820.34 887
8821.23 838
8822.12 869
8823.00 836
8823.89 854
8824.78 838
8825.66 847
8826.55 834
8827.44 846
8828.33 844
8829.21 849
8830.10 833
8830.99 860
8831.87 799
8832.76 857
8833.65 828
8834.54 795
8835.42 784
8836.31 811
8837.20 800
8838.08 809
8838.97 758
8839.86 758
8840.75 817
8841.64 843
8842.52 781
8843.41 757
8844.30 764
8845.19 766
8846.07 770
8846.96 758
8847.85 718
8848.74 752
8849.63 747
8850.51 764
8851.40 751
8852.29 792
8853.18 763
8854.07 747
8854.96 722
8855.84 716
8856.73 710
8857.62 740
8858.51 703
8859.40 685
8860.29 706
8861.17 652
8862.06 668
8862.95 664
8863.84 704
8864.73 720
8865.62 691
8866.51 683
8867.40 674
8868.29 679
8869.17 648
8870.06 661
8870.95 693
8871.84 650
8872.73 625
8873.62 663
8874.51 650
8875.40 654
8876.29 670
8877.18 630
8878.07 637
8878.96 607
8879.85 644
8880.74 660
8881.63 665
8882.51 638
8883.40 639
8884.29 626
8885.18 643
8886.07 657
8886.96 659
8887.85 637
8888.74 645
8889.63 660
8890.52 661
8891.41 619
8892.30 596
8893.19 624
8894.09 648
8894.98 616
8895.87 625
8896.76 604
8897.65 584
8898.54 629
8899.43 616
8900.32 567
8901.21 598
8902.10 608
8902.99 616
8903.88 608
8904.77 585
8905.66 583
8906.55 611
8907.44 607
8908.34 600
8909.23 587
8910.12 604
8911.01 632
8911.90 637
8912.79 636
8913.68 601
8914.57 599
8915.47 621
8916.36 625
8917.25 561
8918.14 583
8919.03 604
8919.92 585
8920.81 605
8921.71 602
8922.60 575
8923.49 589
8924.38 575
8925.27 582
8926.16 564
8927.06 594
8927.95 612
8928.84 584
8929.73 582
8930.62 596
8931.52 561
8932.41 569
8933.30 590
8934.19 548
8935.09 557
8935.98 563
8936.87 567
8937.76 579
8938.66 604
8939.55 567
8940.44 556
8941.33 550
8942.23 589
8943.12 611
8944.01 595
8944.90 555
8945.80 543
8946.69 584
8947.58 574
8948.48 567
8949.37 605
8950.26 576
8951.16 570
8952.05 575
8952.94 581
8953.84 600
8954.73 548
8955.62 556
8956.52 573
8957.41 581
8958.30 575
8959.20 566
8960.09 582
8960.98 603
8961.88 579
8962.77 604
8963.66 550
8964.56 549
8965.45 575
8966.35 613
8967.24 586
8968.13 556
8969.03 575
8969.92 586
8970.82 565
8971.71 552
8972.60 581
8973.50 580
8974.39 576
8975.29 609
8976.18 552
8977.08 558
8977.97 551
8978.87 575
8979.76 550
8980.65 552
8981.55 551
8982.44 587
8983.34 593
8984.23 580
8985.13 582
8986.02 569
8986.92 574
8987.81 595
8988.71 578
8989.60 577
8990.50 572
8991.39 562
8992.29 568
8993.18 556
8994.08 557
8994.97 589
8995.87 575
8996.76 594
8997.66 551
8998.56 533
8999.45 527
9000.35 567
9001.24 558
9002.14 535
9003.03 536
9003.93 574
9004.83 561
9005.72 550
9006.62 525
9007.51 574
9008.41 567
9009.31 588
9010.20 559
9011.10 556
9011.99 541
9012.89 566
9013.79 598
9014.68 551
9015.58 542
9016.48 557
9017.37 560
9018.27 548
9019.16 527
9020.06 532
9020.96 550
9021.85 545
9022.75 560
9023.65 566
9024.54 563
9025.44 572
9026.34 512
9027.24 546
9028.13 531
9029.03 532
9029.93 544
9030.82 556
9031.72 573
9032.62 565
9033.52 542
9034.41 541
9035.31 517
9036.21 543
9037.10 565
9038.00 560
9038.90 547
9039.80 547
9040.69 573
9041.59 543
9042.49 545
9043.39 537
9044.29 560
9045.18 560
9046.08 577
9046.98 553
9047.88 578
9048.78 562
9049.67 571
9050.57 582
9051.47 564
9052.37 580
9053.27 600
9054.16 594
9055.06 571
9055.96 565
9056.86 572
9057.76 577
9058.66 585
9059.55 583
9060.45 584
9061.35 623
9062.25 592
9063.15 599
9064.05 574
9064.95 592
9065.85 571
9066.74 598
9067.64 549
9068.54 551
9069.44 594
9070.34 573
9071.24 582
9072.14 595
9073.04 563
9073.94 558
9074.84 574
9075.74 571
9076.64 543
9077.53 571
9078.43 573
9079.33 569
9080.23 551
9081.13 537
9082.03 552
9082.93 550
9083.83 556
9084.73 548
9085.63 578
9086.53 586
9087.43 579
9088.33 556
9089.23 546
9090.13 538
9091.03 533
9091.93 579
9092.83 551
9093.73 545
9094.63 566
9095.53 578
9096.43 570
9097.33 541
9098.23 566
9099.13 550
9100.04 573
9100.94 551
9101.84 527
9102.74 539
9103.64 532
9104.54 541
9105.44 532
9106.34 564
9107.24 557
9108.14 548
9109.04 534
9109.94 568
9110.85 515
9111.75 535
9112.65 549
9113.55 557
9114.45 574
9115.35 560
9116.25 518
9117.15 522
9118.06 555
9118.96 567
9119.86 551
9120.76 552
9121.66 578
9122.56 529
9123.46 535
9124.37 559
9125.27 512
9126.17 534
9127.07 533
9127.97 554
9128.88 546
9129.78 547
9130.68 545
9131.58 536
9132.48 546
9133.39 554
9134.29 523
9135.19 549
9136.09 546
9137.00 499
9137.90 501
9138.80 526
9139.70 547
9140.61 543
9141.51 540
9142.41 521
9143.31 551
9144.22 535
9145.12 534
9146.02 516
9146.92 496
9147.83 558
9148.73 542
9149.63 546
9150.54 505
9151.44 544
9152.34 530
9153.25 524
9154.15 549
9155.05 566
9155.96 553
9156.86 535
9157.76 528
9158.67 538
9159.57 553
9160.47 546
9161.38 538
9162.28 542
9163.18 550
9164.09 572
9164.99 550
9165.90 540
9166.80 539
9167.70 572
9168.61 553
9169.51 549
9170.42 539
9171.32 551
9172.22 562
9173.13 555
9174.03 531
9174.94 567
9175.84 546
9176.74 537
9177.65 525
9178.55 544
9179.46 527
9180.36 558
9181.27 537
9182.17 560
9183.08 547
9183.98 551
9184.89 542
9185.79 526
9186.70 547
9187.60 536
9188.51 565
9189.41 541
9190.32 528
9191.22 544
9192.13 538
9193.03 500
9193.94 530
9194.84 543
9195.75 555
9196.65 559
9197.56 539
9198.46 579
9199.37 612
9200.27 527
9201.18 551
9202.08 544
9202.99 545
9203.90 563
9204.80 542
9205.71 570
9206.61 559
9207.52 558
9208.42 538
9209.33 524
9210.24 524
9211.14 532
9212.05 540
9212.95 549
9213.86 499
9214.77 523
9215.67 550
9216.58 529
9217.49 523
9218.39 555
9219.30 570
9220.21 533
9221.11 544
9222.02 558
9222.93 554
9223.83 561
9224.74 538
9225.65 535
9226.55 514
9227.46 535
9228.37 519
9229.27 535
9230.18 533
9231.09 531
9231.99 509
9232.90 529
9233.81 538
9234.72 529
9235.62 501
9236.53 558
9237.44 541
9238.34 524
9239.25 514
9240.16 517
9241.07 532
9241.97 514
9242.88 535
9243.79 523
9244.70 550
9245.61 525
9246.51 523
9247.42 508
9248.33 511
9249.24 490
9250.14 493
9251.05 522
9251.96 503
9252.87 498
9253.78 504
9254.69 499
9255.59 527
9256.50 500
9257.41 507
9258.32 496
9259.23 525
9260.14 505
9261.04 530
9261.95 495
9262.86 480
9263.77 506
9264.68 527
9265.59 495
9266.50 508
9267.40 517
9268.31 516
9269.22 518
9270.13 498
9271.04 514
9271.95 523
9272.86 504
9273.77 522
9274.68 520
9275.59 525
9276.49 553
9277.40 513
9278.31 537
9279.22 514
9280.13 521
9281.04 521
9281.95 516
9282.86 520
9283.77 537
9284.68 545
9285.59 537
9286.50 519
9287.41 527
9288.32 500
9289.23 531
9290.14 535
9291.05 518
9291.96 520
9292.87 522
9293.78 521
9294.69 562
9295.60 531
9296.51 525
9297.42 551
9298.33 519
9299.24 558
9300.15 547
9301.06 510
9301.97 545
9302.88 564
9303.79 539
9304.70 549
9305.61 548
9306.53 555
9307.44 583
9308.35 543
9309.26 528
9310.17 524
9311.08 516
9311.99 535
9312.90 515
9313.81 551
9314.72 519
9315.63 503
9316.55 548
9317.46 520
9318.37 489
9319.28 499
9320.19 527
9321.10 534
9322.01 538
9322.93 538
9323.84 527
9324.75 517
9325.66 483
9326.57 512
9327.48 500
9328.40 524
9329.31 552
9330.22 522
9331.13 493
9332.04 482
9332.96 533
9333.87 511
9334.78 511
9335.69 536
9336.60 514
9337.52 496
9338.43 485
9339.34 497
9340.25 524
9341.17 512
9342.08 516
9342.99 514
9343.90 531
9344.82 523
9345.73 517
9346.64 515
9347.55 480
9348.47 528
9349.38 537
9350.29 518
9351.21 519
9352.12 488
9353.03 498
9353.94 528
9354.86 530
9355.77 522
9356.68 521
9357.60 524
9358.51 544
9359.42 550
9360.34 515
9361.25 517
9362.16 528
9363.08 509
9363.99 527
9364.90 534
9365.82 512
9366.73 526
9367.65 525
9368.56 518
9369.47 514
9370.39 531
9371.30 536
9372.21 521
9373.13 507
9374.04 507
9374.96 503
9375.87 518
9376.79 526
9377.70 510
9378.61 527
9379.53 523
9380.44 511
9381.36 528
9382.27 518
9383.19 525
9384.10 528
9385.01 530
9385.93 554
9386.84 508
9387.76 551
9388.67 558
9389.59 509
9390.50 534
9391.42 526
9392.33 546
9393.25 534
9394.16 527
9395.08 576
9395.99 544
9396.91 509
9397.82 558
9398.74 585
9399.65 558
9400.57 537
9401.48 548
9402.40 570
9403.32 550
9404.23 516
9405.15 518
9406.06 537
9406.98 527
9407.89 539
9408.81 521
9409.73 552
9410.64 538
9411.56 550
9412.47 566
9413.39 535
9414.30 548
9415.22 546
9416.14 539
9417.05 512
9417.97 539
9418.89 526
9419.80 551
9420.72 535
9421.63 570
9422.55 560
9423.47 552
9424.38 561
9425.30 557
9426.22 540
9427.13 523
9428.05 547
9428.97 561
9429.88 590
9430.80 577
9431.72 564
9432.63 576
9433.55 525
9434.47 538
9435.38 542
9436.30 555
9437.22 558
9438.14 532
9439.05 545
9439.97 575
9440.89 538
9441.81 595
9442.72 596
9443.64 586
9444.56 585
9445.47 591
9446.39 587
9447.31 597
9448.23 566
9449.15 570
9450.06 572
9450.98 593
9451.90 592
9452.82 593
9453.73 579
9454.65 583
9455.57 609
9456.49 611
9457.41 602
9458.32 596
9459.24 548
9460.16 577
9461.08 607
9462.00 602
9462.92 584
9463.83 585
9464.75 555
9465.67 564
9466.59 582
9467.51 543
9468.43 601
9469.35 582
9470.26 563
9471.18 595
9472.10 580
9473.02 598
9473.94 587
9474.86 621
9475.78 589
9476.70 574
9477.62 594
9478.54 593
9479.45 582
9480.37 582
9481.29 582
9482.21 621
9483.13 610
9484.05 610
9484.97 596
9485.89 593
9486.81 610
9487.73 622
9488.65 642
9489.57 618
9490.49 633
9491.41 614
9492.33 604
9493.25 585
9494.17 632
9495.09 602
9496.01 605
9496.93 595
9497.85 576
9498.77 627
9499.69 632
9500.61 577
9501.53 619
9502.45 673
9503.37 673
9504.29 624
9505.21 633
9506.13 654
9507.05 615
9507.97 661
9508.89 640
9509.81 638
9510.73 622
9511.65 615
9512.57 666
9513.49 608
9514.42 663
9515.34 633
9516.26 628
9517.18 681
9518.10 648
9519.02 638
9519.94 650
9520.86 666
9521.78 693
9522.71 686
9523.63 662
9524.55 677
9525.47 718
9526.39 690
9527.31 678
9528.23 663
9529.16 695
9530.08 665
9531.00 673
9531.92 640
9532.84 666
9533.76 671
9534.69 710
9535.61 682
9536.53 660
9537.45 708
9538.37 703
9539.30 702
9540.22 709
9541.14 713
9542.06 724
9542.98 701
9543.91 703
9544.83 722
9545.75 688
9546.67 705
9547.60 742
9548.52 722
9549.44 750
9550.36 741
9551.29 674
9552.21 730
9553.13 706
9554.06 744
9554.98 730
9555.90 724
9556.82 729
9557.75 730
9558.67 731
9559.59 755
9560.52 757
9561.44 730
9562.36 771
9563.29 748
9564.21 785
9565.13 776
9566.06 791
9566.98 792
9567.90 794
9568.83 801
9569.75 812
9570.67 823
9571.60 782
9572.52 811
9573.44 775
9574.37 811
9575.29 824
9576.22 789
9577.14 803
9578.06 823
9578.99 847
9579.91 857
9580.84 824
9581.76 847
9582.68 837
9583.61 827
9584.53 878
9585.46 847
9586.38 838
9587.31 873
9588.23 852
9589.15 859
9590.08 881
9591.00 871
9591.93 831
9592.85 911
9593.78 905
9594.70 901
9595.63 870
9596.55 904
9597.48 951
9598.40 968
9599.33 973
9600.25 981
9601.18 1011
9602.10 981
9603.03 964
9603.95 965
9604.88 990
9605.80 959
9606.73 982
9607.65 955
9608.58 954
9609.50 932
9610.43 950
9611.35 966
9612.28 945
9613.21 941
9614.13 978
9615.06 964
9615.98 962
9616.91 927
9617.84 952
9618.76 1015
9619.69 976
9620.61 971
9621.54 987
9622.47 963
9623.39 975
9624.32 983
9625.24 998
9626.17 1002
9627.10 988
9628.02 1026
9628.95 1033
9629.88 1002
9630.80 1066
9631.73 1048
9632.65 1033
9633.58 1012
9634.51 1029
9635.43 1028
9636.36 1074
9637.29 1078
9638.22 1068
9639.14 1020
9640.07 1111
9641.00 1077
9641.92 1106
9642.85 1149
9643.78 1145
9644.70 1189
9645.63 1187
9646.56 1185
9647.49 1152
9648.41 1129
9649.34 1136
9650.27 1167
9651.20 1140
9652.12 1124
9653.05 1091
9653.98 1118
9654.91 1089
9655.83 1112
9656.76 1128
9657.69 1137
9658.62 1177
9659.55 1174
9660.47 1100
9661.40 1123
9662.33 1137
9663.26 1152
9664.19 1109
9665.11 1126
9666.04 1189
9666.97 1178
9667.90 1235
9668.83 1214
9669.75 1202
9670.68 1265
9671.61 1256
9672.54 1215
9673.47 1235
9674.40 1276
9675.33 1267
9676.25 1239
9677.18 1249
9678.11 1237
9679.04 1195
9679.97 1223
9680.90 1246
9681.83 1256
9682.76 1293
9683.69 1269
9684.61 1283
9685.54 1296
9686.47 1263
9687.40 1283
9688.33 1272
9689.26 1284
9690.19 1269
9691.12 1256
9692.05 1282
9692.98 1307
9693.91 1266
9694.84 1313
9695.77 1407
9696.70 1389
9697.63 1472
9698.56 1553
9699.49 1644
9700.42 1675
9701.35 1618
9702.28 1544
9703.21 1558
9704.14 1499
9705.07 1404
9706.00 1379
9706.93 1355
9707.86 1298
9708.79 1303
9709.72 1356
9710.65 1320
9711.58 1326
9712.51 1333
9713.44 1360
9714.37 1416
9715.30 1464
9716.23 1525
9717.16 1483
9718.09 1474
9719.02 1387
9719.95 1332
9720.88 1333
9721.81 1262
9722.75 1191
9723.68 1150
9724.61 1135
9725.54 1127
9726.47 1063
9727.40 1094
9728.33 1104
9729.26 1099
9730.19 1071
9731.13 1039
9732.06 1073
9732.99 1104
9733.92 1075
9734.85 1049
9735.78 1052
9736.71 1048
9737.65 1051
9738.58 1015
9739.51 994
9740.44 980
9741.37 923
9742.30 920
9743.24 969
9744.17 948
9745.10 944
9746.03 972
9746.96 921
9747.90 937
9748.83 892
9749.76 916
9750.69 937
9751.63 938
9752.56 951
9753.49 979
9754.42 973
9755.36 957
9756.29 919
9757.22 907
9758.15 910
9759.09 880
9760.02 904
9760.95 899
9761.88 925
9762.82 911
9763.75 935
9764.68 946
9765.62 927
9766.55 919
9767.48 945
9768.41 942
9769.35 955
9770.28 965
9771.21 906
9772.15 896
9773.08 909
9774.01 949
9774.95 955
9775.88 928
9776.81 909
9777.75 966
9778.68 917
9779.62 914
9780.55 956
9781.48 944
9782.42 921
9783.35 892
9784.28 911
9785.22 943
9786.15 945
9787.09 918
9788.02 908
9788.95 894
9789.89 878
9790.82 887
9791.76 878
9792.69 845
9793.63 848
9794.56 857
9795.49 848
9796.43 838
9797.36 865
9798.30 863
9799.23 901
9800.17 930
9801.10 877
9802.04 864
9802.97 838
9803.91 830
9804.84 823
9805.78 792
9806.71 813
9807.65 803
9808.58 767
9809.52 738
9810.45 776
9811.39 769
9812.32 752
9813.26 765
9814.19 766
9815.13 756
9816.06 732
9817.00 739
9817.93 749
9818.87 707
9819.80 722
9820.74 726
9821.68 737
9822.61 728
9823.55 711
9824.48 735
9825.42 698
9826.35 680
9827.29 689
9828.23 707
9829.16 717
9830.10 731
9831.03 706
9831.97 705
9832.91 707
9833.84 742
9834.78 700
9835.72 682
9836.65 678
9837.59 672
9838.52 720
9839.46 699
9840.40 739
9841.33 690
9842.27 669
9843.21 695
9844.14 688
9845.08 694
9846.02 655
9846.95 695
9847.89 724
9848.83 701
9849.77 687
9850.70 687
9851.64 695
9852.58 673
9853.51 676
9854.45 701
9855.39 700
9856.33 669
9857.26 663
9858.20 683
9859.14 654
9860.08 650
9861.01 661
9861.95 671
9862.89 666
9863.83 689
9864.76 616
9865.70 689
9866.64 666
9867.58 636
9868.51 649
9869.45 678
9870.39 689
9871.33 680
9872.27 663
9873.20 682
9874.14 658
9875.08 682
9876.02 676
9876.96 672
9877.90 672
9878.83 650
9879.77 663
9880.71 646
9881.65 639
9882.59 661
9883.53 625
9884.47 612
9885.40 642
9886.34 635
9887.28 622
9888.22 618
9889.16 629
9890.10 606
9891.04 611
9891.98 598
9892.91 627
9893.85 628
9894.79 610
9895.73 613
9896.67 631
9897.61 623
9898.55 643
9899.49 628
9900.43 617
9901.37 617
9902.31 631
9903.25 616
9904.19 628
9905.13 602
9906.07 627
9907.01 595
9907.95 623
9908.89 658
9909.83 633
9910.77 636
9911.71 643
9912.65 604
9913.59 621
9914.53 632
9915.47 638
9916.41 600
9917.35 602
9918.29 593
9919.23 590
9920.17 642
9921.11 641
9922.05 645
9922.99 643
9923.93 700
9924.87 690
9925.81 721
9926.75 741
9927.69 673
9928.63 702
9929.57 713
9930.51 729
9931.45 718
9932.39 687
9933.34 594
9934.28 639
9935.22 654
9936.16 639
9937.10 652
9938.04 617
9938.98 610
9939.92 593
9940.87 623
9941.81 610
9942.75 590
9943.69 574
9944.63 573
9945.57 596
9946.51 590
9947.46 616
9948.40 612
9949.34 686
9950.28 657
9951.22 639
9952.16 657
9953.11 626
9954.05 625
9954.99 632
9955.93 588
9956.87 597
9957.82 633
9958.76 619
9959.70 603
9960.64 594
9961.59 612
9962.53 588
9963.47 577
9964.41 571
9965.35 568
9966.30 558
9967.24 572
9968.18 552
9969.13 545
9970.07 570
9971.01 571
9971.95 562
9972.90 562
9973.84 553
9974.78 517
9975.73 556
9976.67 571
9977.61 544
9978.55 554
9979.50 587
9980.44 576
9981.38 549
9982.33 606
9983.27 587
9984.21 563
9985.16 537
9986.10 536
9987.04 546
9987.99 545
9988.93 532
9989.88 540
9990.82 560
9991.76 561
9992.71 526
9993.65 560
9994.59 533
9995.54 559
9996.48 531
9997.43 550
9998.37 519
9999.31 524
10000.26 580
10001.20 559
10002.15 542
10003.09 524
10004.04 529
10004.98 525
10005.92 561
10006.87 532
10007.81 532
10008.76 543
10009.70 543
10010.65 541
10011.59 516
10012.54 525
10013.48 548
10014.43 533
10015.37 560
10016.32 541
10017.26 526
10018.21 544
10019.15 574
10020.10 564
10021.04 564
10021.99 556
10022.93 535
10023.88 549
10024.82 541
10025.77 528
10026.71 550
10027.66 545
10028.60 543
10029.55 553
10030.49 549
10031.44 540
10032.39 546
10033.33 502
10034.28 512
10035.22 509
10036.17 525
10037.11 514
10038.06 522
10039.01 535
10039.95 539
10040.90 547
10041.84 524
10042.79 550
10043.74 551
10044.68 527
10045.63 543
10046.58 526
10047.52 487
10048.47 498
10049.41 514
10050.36 482
10051.31 497
10052.25 508
10053.20 525
10054.15 505
10055.09 528
10056.04 507
10056.99 478
10057.93 516
10058.88 535
10059.83 517
10060.78 535
10061.72 511
10062.67 521
10063.62 499
10064.56 507
10065.51 489
10066.46 506
10067.41 493
10068.35 502
10069.30 510
10070.25 483
10071.20 482
10072.14 493
10073.09 508
10074.04 531
10074.99 532
10075.93 546
10076.88 494
10077.83 496
10078.78 492
10079.72 488
10080.67 509
10081.62 496
10082.57 479
10083.52 472
10084.46 508
10085.41 518
10086.36 511
10087.31 507
10088.26 493
10089.21 501
10090.15 509
10091.10 483
10092.05 501
10093.00 505
10093.95 500
10094.90 492
10095.85 471
10096.79 512
10097.74 477
10098.69 504
10099.64 526
10100.59 505
10101.54 505
10102.49 516
10103.44 518
10104.39 517
10105.33 500
10106.28 492
10107.23 478
10108.18 508
10109.13 519
10110.08 515
10111.03 531
10111.98 500
10112.93 517
10113.88 503
10114.83 482
10115.78 476
10116.73 508
10117.68 512
10118.63 502
10119.58 501
10120.53 481
10121.48 504
10122.43 518
10123.38 548
10124.33 533
10125.28 496
10126.23 503
10127.18 514
10128.13 505
10129.08 522
10130.03 508
10130.98 537
10131.93 539
10132.88 520
10133.83 518
10134.78 490
10135.73 510
10136.68 523
10137.63 547
10138.58 528
10139.53 502
10140.48 523
10141.43 523
10142.38 505
10143.33 524
10144.29 536
10145.24 517
10146.19 519
10147.14 489
10148.09 513
10149.04 533
10149.99 540
10150.94 537
10151.89 491
10152.85 489
10153.80 518
10154.75 522
10155.70 530
10156.65 536
10157.60 573
10158.55 545
10159.51 529
10160.46 531
10161.41 537
10162.36 526
10163.31 543
10164.26 549
10165.22 534
10166.17 546
10167.12 575
10168.07 538
10169.02 549
10169.98 507
10170.93 542
10171.88 550
10172.83 564
10173.79 593
10174.74 582
10175.69 560
10176.64 611
10177.60 571
10178.55 554
10179.50 538
10180.45 549
10181.41 574
10182.36 563
10183.31 542
10184.26 533
10185.22 573
10186.17 545
10187.12 548
10188.08 550
10189.03 555
10189.98 557
10190.93 577
10191.89 568
10192.84 570
10193.79 568
10194.75 570
10195.70 557
10196.65 541
10197.61 588
10198.56 553
10199.51 605
10200.47 551
10201.42 533
10202.38 546
10203.33 574
10204.28 590
10205.24 618
10206.19 583
10207.14 601
10208.10 625
10209.05 582
10210.01 594
10210.96 599
10211.91 579
10212.87 542
10213.82 565
10214.78 535
10215.73 540
10216.69 549
10217.64 552
10218.59 549
10219.55 564
10220.50 583
10221.46 573
10222.41 558
10223.37 513
10224.32 508
10225.28 521
10226.23 531
10227.19 529
10228.14 534
10229.10 544
10230.05 531
10231.01 553
10231.96 573
10232.92 593
10233.87 546
10234.83 547
10235.78 580
10236.74 588
10237.69 593
10238.65 586
10239.60 567
10240.56 555
10241.51 550
10242.47 537
10243.42 518
10244.38 512
10245.34 538
10246.29 520
10247.25 512
10248.20 502
10249.16 496
10250.11 487
10251.07 494
10252.03 494
10252.98 505
10253.94 494
10254.89 511
10255.85 501
10256.81 481
10257.76 493
10258.72 514
10259.68 524
10260.63 501
10261.59 477
10262.55 468
10263.50 499
10264.46 502
10265.41 480
10266.37 462
10267.33 501
10268.28 488
10269.24 500
10270.20 480
10271.16 484
10272.11 519
10273.07 503
10274.03 527
10274.98 492
10275.94 464
10276.90 472
10277.85 494
10278.81 485
10279.77 480
10280.73 467
10281.68 486
10282.64 469
10283.60 482
10284.56 473
10285.51 460
10286.47 479
10287.43 484
10288.39 482
10289.34 474
10290.30 535
10291.26 504
10292.22 492
10293.18 484
10294.13 494
10295.09 487
10296.05 487
10297.01 471
10297.97 487
10298.92 471
10299.88 526
10300.84 509
10301.80 468
10302.76 496
10303.72 499
10304.67 475
10305.63 498
10306.59 471
10307.55 467
10308.51 474
10309.47 501
10310.43 497
10311.38 487
10312.34 470
10313.30 467
10314.26 476
10315.22 494
10316.18 537
10317.14 482
10318.10 463
10319.06 476
10320.01 481
10320.97 498
10321.93 494
10322.89 457
10323.85 473
10324.81 501
10325.77 480
10326.73 492
10327.69 476
10328.65 490
10329.61 497
10330.57 506
10331.53 516
10332.49 498
10333.45 481
10334.41 461
10335.37 496
10336.33 476
10337.29 467
10338.25 450
10339.21 447
10340.17 460
10341.13 479
10342.09 470
10343.05 449
10344.01 475
10344.97 475
10345.93 486
10346.89 452
10347.85 425
10348.81 453
10349.77 466
10350.73 461
10351.69 467
10352.65 456
10353.61 438
10354.57 445
10355.53 453
10356.49 449
10357.46 454
10358.42 447
10359.38 445
10360.34 456
10361.30 457
10362.26 437
10363.22 460
10364.18 453
10365.14 423
10366.11 449
10367.07 454
10368.03 444
10368.99 433
10369.95 465
10370.91 438
10371.87 439
10372.84 445
10373.80 447
10374.76 446
10375.72 469
10376.68 447
10377.64 446
10378.61 448
10379.57 440
10380.53 466
10381.49 446
10382.45 438
10383.42 431
10384.38 450
10385.34 452
10386.30 476
10387.27 455
10388.23 460
10389.19 462
10390.15 426
10391.11 440
10392.08 469
10393.04 434
10394.00 437
10394.96 434
10395.93 436
10396.89 432
10397.85 458
10398.82 438
10399.78 453
10400.74 435
10401.70 453
10402.67 468
10403.63 444
10404.59 483
10405.56 490
10406.52 455
10407.48 453
10408.45 438
10409.41 425
10410.37 441
10411.34 447
10412.30 491
10413.26 453
10414.23 442
10415.19 434
10416.15 454
10417.12 463
10418.08 469
10419.04 477
10420.01 467
10420.97 471
10421.94 463
10422.90 473
10423.86 463
10424.83 448
10425.79 449
10426.76 452
10427.72 458
10428.68 454
10429.65 467
10430.61 447
10431.58 434
10432.54 437
10433.51 445
10434.47 467
10435.44 452
10436.40 456
10437.36 420
10438.33 453
10439.29 441
10440.26 448
10441.22 427
10442.19 420
10443.15 461
10444.12 451
10445.08 443
10446.05 445
10447.01 430
10447.98 463
10448.94 459
10449.91 462
10450.87 448
10451.84 439
10452.80 462
10453.77 462
10454.73 476
10455.70 427
10456.67 449
10457.63 467
10458.60 461
10459.56 473
10460.53 452
10461.49 473
10462.46 471
10463.43 472
10464.39 471
10465.36 440
10466.32 475
10467.29 480
10468.25 458
10469.22 475
10470.19 487
10471.15 453
10472.12 469
10473.09 455
10474.05 437
10475.02 479
10475.98 476
10476.95 458
10477.92 456
10478.88 470
10479.85 457
10480.82 503
10481.78 499
10482.75 510
10483.72 461
10484.68 485
10485.65 472
10486.62 468
10487.58 442
10488.55 485
10489.52 470
10490.49 453
10491.45 449
10492.42 473
10493.39 487
10494.35 474
10495.32 448
10496.29 472
10497.26 465
10498.22 461
10499.19 447
10500.16 495
10501.13 492
10502.09 470
10503.06 479
10504.03 495
10505.00 468
10505.96 501
10506.93 472
10507.90 481
10508.87 505
10509.84 492
10510.80 482
10511.77 442
10512.74 471
10513.71 478
10514.68 491
10515.64 464
10516.61 460
10517.58 446
10518.55 463
10519.52 457
10520.49 471
10521.45 463
10522.42 458
10523.39 469
10524.36 444
10525.33 417
10526.30 482
10527.27 470
10528.23 459
10529.20 499
10530.17 459
10531.14 452
10532.11 477
10533.08 468
10534.05 452
10535.02 432
10535.99 435
10536.96 459
10537.93 458
10538.89 483
10539.86 490
10540.83 520
10541.80 485
10542.77 498
10543.74 472
10544.71 459
10545.68 453
10546.65 464
10547.62 464
10548.59 493
10549.56 470
10550.53 467
10551.50 495
10552.47 490
10553.44 469
10554.41 496
10555.38 497
10556.35 475
10557.32 523
10558.29 512
10559.26 498
10560.23 475
10561.20 489
10562.17 481
10563.14 474
10564.11 488
10565.08 452
10566.05 453
10567.02 485
10567.99 465
10568.96 483
10569.93 482
10570.91 477
10571.88 453
10572.85 465
10573.82 464
10574.79 498
10575.76 480
10576.73 481
10577.70 501
10578.67 476
10579.64 497
10580.62 483
10581.59 486
10582.56 445
10583.53 448
10584.50 467
10585.47 500
10586.44 502
10587.42 482
10588.39 513
10589.36 496
10590.33 507
10591.30 502
10592.27 485
10593.25 462
10594.22 537
10595.19 504
10596.16 478
10597.13 496
10598.10 505
10599.08 503
10600.05 500
10601.02 498
10601.99 504
10602.97 523
10603.94 521
10604.91 489
10605.88 517
10606.85 499
10607.83 524
10608.80 560
10609.77 570
10610.74 557
10611.72 524
10612.69 520
10613.66 522
10614.64 539
10615.61 533
10616.58 531
10617.55 498
10618.53 480
10619.50 476
10620.47 462
10621.45 487
10622.42 467
10623.39 471
10624.37 477
10625.34 466
10626.31 450
10627.29 468
10628.26 470
10629.23 460
10630.21 457
10631.18 439
10632.15 449
10633.13 473
10634.10 474
10635.07 475
10636.05 501
10637.02 491
10638.00 520
10638.97 509
10639.94 501
10640.92 484
10641.89 495
10642.87 482
10643.84 482
10644.81 477
10645.79 469
10646.76 468
10647.74 455
10648.71 472
10649.68 467
10650.66 448
10651.63 464
10652.61 476
10653.58 433
10654.56 428
10655.53 461
10656.51 446
10657.48 410
10658.46 451
10659.43 475
10660.41 437
10661.38 459
10662.36 473
10663.33 448
10664.31 483
10665.28 477
10666.26 458
10667.23 441
10668.21 442
10669.18 465
10670.16 460
10671.13 451
10672.11 442
10673.08 465
10674.06 462
10675.03 447
10676.01 450
10676.99 452
10677.96 467
10678.94 463
10679.91 443
10680.89 434
10681.86 469
10682.84 457
10683.82 451
10684.79 436
10685.77 469
10686.74 459
10687.72 459
10688.70 454
10689.67 450
10690.65 444
10691.63 467
10692.60 438
10693.58 455
10694.55 449
10695.53 440
10696.51 442
10697.48 459
10698.46 428
10699.44 426
10700.41 452
10701.39 459
10702.37 454
10703.34 438
10704.32 441
10705.30 444
10706.27 451
10707.25 431
10708.23 421
10709.21 459
10710.18 442
10711.16 444
10712.14 486
10713.11 457
10714.09 434
10715.07 449
10716.05 456
10717.02 456
10718.00 455
10718.98 448
10719.96 451
10720.93 448
10721.91 443
10722.89 461
10723.87 459
10724.85 439
10725.82 470
10726.80 446
10727.78 442
10728.76 456
10729.74 453
10730.71 474
10731.69 483
10732.67 491
10733.65 477
10734.63 478
10735.60 466
10736.58 472
10737.56 458
10738.54 466
10739.52 446
10740.50 481
10741.48 478
10742.45 450
10743.43 449
10744.41 488
10745.39 470
10746.37 469
10747.35 470
10748.33 473
10749.31 500
10750.28 483
10751.26 452
10752.24 456
10753.22 469
10754.20 487
10755.18 464
10756.16 450
10757.14 464
10758.12 479
10759.10 484
10760.08 465
10761.06 479
10762.04 469
10763.01 472
10763.99 452
10764.97 462
10765.95 465
10766.93 472
10767.91 475
10768.89 489
10769.87 491
10770.85 487
10771.83 500
10772.81 475
10773.79 521
10774.77 501
10775.75 460
10776.73 509
10777.71 514
10778.69 507
10779.67 483
10780.65 506
10781.63 509
10782.62 516
10783.60 501
10784.58 517
10785.56 524
10786.54 500
10787.52 511
10788.50 480
10789.48 476
10790.46 493
10791.44 531
10792.42 522
10793.40 511
10794.38 494
10795.37 480
10796.35 507
10797.33 486
10798.31 507
10799.29 483
10800.27 488
10801.25 551
10802.23 500
10803.21 488
10804.20 502
10805.18 496
10806.16 523
10807.14 525
10808.12 492
10809.10 505
10810.09 499
10811.07 488
10812.05 496
10813.03 503
10814.01 509
10815.00 505
10815.98 491
10816.96 479
10817.94 467
10818.92 473
10819.91 504
10820.89 484
10821.87 502
10822.85 512
10823.83 517
10824.82 510
10825.80 524
10826.78 519
10827.76 527
10828.75 498
10829.73 515
10830.71 492
10831.69 522
10832.68 496
10833.66 517
10834.64 508
10835.63 490
10836.61 510
10837.59 530
10838.57 492
10839.56 514
10840.54 491
10841.52 489
10842.51 527
10843.49 556
10844.47 541
10845.46 565
10846.44 533
10847.42 517
10848.41 573
10849.39 534
10850.37 544
10851.36 547
10852.34 556
10853.32 560
10854.31 557
10855.29 574
10856.28 571
10857.26 583
10858.24 550
10859.23 547
10860.21 546
10861.20 530
10862.18 551
10863.16 566
10864.15 587
10865.13 559
10866.12 563
10867.10 559
10868.08 559
10869.07 609
10870.05 631
10871.04 611
10872.02 594
10873.01 569
10873.99 565
10874.98 582
10875.96 573
10876.95 560
10877.93 574
10878.92 553
10879.90 548
10880.89 575
10881.87 583
10882.86 573
10883.84 584
10884.83 599
10885.81 585
10886.80 589
10887.78 620
10888.77 632
10889.75 619
10890.74 583
10891.72 605
10892.71 624
10893.69 610
10894.68 615
10895.66 602
10896.65 630
10897.64 630
10898.62 618
10899.61 639
10900.59 644
10901.58 627
10902.56 647
10903.55 631
10904.54 601
10905.52 631
10906.51 659
10907.49 664
10908.48 644
10909.47 674
10910.45 657
10911.44 692
10912.43 661
10913.41 676
10914.40 681
10915.39 683
10916.37 667
10917.36 659
10918.35 656
10919.33 692
10920.32 737
10921.31 705
10922.29 707
10923.28 690
10924.27 676
10925.25 713
10926.24 702
10927.23 702
10928.21 711
10929.20 694
10930.19 705
10931.18 721
10932.16 728
10933.15 707
10934.14 724
10935.12 713
10936.11 715
10937.10 706
10938.09 748
10939.07 740
10940.06 777
10941.05 788
10942.04 744
10943.02 719
10944.01 732
10945.00 756
10945.99 764
10946.98 752
10947.96 781
10948.95 786
10949.94 778
10950.93 816
10951.92 819
10952.90 843
10953.89 852
10954.88 887
10955.87 895
10956.86 922
10957.85 952
10958.83 971
10959.82 1004
10960.81 952
10961.80 953
10962.79 924
10963.78 916
10964.77 910
10965.75 891
10966.74 846
10967.73 832
10968.72 823
10969.71 822
10970.70 788
10971.69 800
10972.68 777
10973.67 739
10974.66 762
10975.64 719
10976.63 726
10977.62 702
10978.61 746
10979.60 759
10980.59 756
10981.58 747
10982.57 739
10983.56 783
10984.55 800
10985.54 787
10986.53 784
10987.52 796
10988.51 788
10989.50 776
10990.49 793
10991.48 802
10992.47 823
10993.46 873
10994.45 855
10995.44 921
10996.43 963
10997.42 1016
10998.41 1064
10999.40 1067
11000.39 1100
11001.38 1095
11002.37 1094
11003.36 1082
11004.35 1050
11005.34 1000
11006.33 974
11007.32 860
11008.31 839
11009.30 784
11010.30 787
11011.29 736
11012.28 685
11013.27 692
11014.26 676
11015.25 666
11016.24 654
11017.23 659
11018.22 631
11019.21 651
11020.21 651
11021.20 624
11022.19 625
11023.18 598
11024.17 629
11025.16 626
11026.15 624
11027.14 622
11028.14 626
11029.13 633
11030.12 615
11031.11 578
11032.10 605
11033.09 635
11034.09 608
11035.08 591
11036.07 608
11037.06 598
11038.05 602
11039.05 589
11040.04 588
11041.03 614
11042.02 631
11043.02 624
11044.01 604
11045.00 607
11045.99 618
11046.98 598
11047.98 589
11048.97 584
11049.96 581
11050.95 580
11051.95 588
11052.94 566
11053.93 548
11054.93 547
11055.92 560
11056.91 571
11057.90 582
11058.90 589
11059.89 573
11060.88 564
11061.88 589
11062.87 583
11063.86 577
11064.86 587
11065.85 589
11066.84 573
11067.84 528
11068.83 555
11069.82 550
11070.82 570
11071.81 538
11072.80 547
11073.80 557
11074.79 558
11075.78 569
11076.78 547
11077.77 563
11078.77 563
11079.76 550
11080.75 580
11081.75 549
11082.74 573
11083.74 554
11084.73 529
11085.72 528
11086.72 519
11087.71 540
11088.71 516
11089.70 517
11090.70 529
11091.69 532
11092.68 518
11093.68 521
11094.67 531
11095.67 544
11096.66 549
11097.66 522
11098.65 544
11099.65 558
11100.64 547
11101.64 533
11102.63 509
11103.63 515
11104.62 532
11105.62 514
11106.61 501
11107.61 514
11108.60 532
11109.60 548
11110.59 511
11111.59 526
11112.58 516
11113.58 487
11114.57 482
11115.57 483
11116.56 469
11117.56 504
11118.56 509
11119.55 505
11120.55 499
11121.54 495
11122.54 469
11123.54 510
11124.53 501
11125.53 496
11126.52 492
11127.52 493
11128.51 497
11129.51 461
11130.51 489
11131.50 469
11132.50 495
11133.50 488
11134.49 496
11135.49 509
11136.49 518
11137.48 480
11138.48 459
11139.47 444
11140.47 492
11141.47 493
11142.46 449
11143.46 450
11144.46 469
11145.46 498
11146.45 478
11147.45 472
11148.45 460
11149.44 480
11150.44 474
11151.44 472
11152.43 440
11153.43 464
11154.43 455
11155.43 489
11156.42 475
11157.42 481
11158.42 468
11159.42 486
11160.41 456
11161.41 455
11162.41 443
11163.41 423
11164.40 452
11165.40 446
11166.40 469
11167.40 480
11168.39 469
11169.39 466
11170.39 450
11171.39 445
11172.39 476
11173.38 436
11174.38 472
11175.38 477
11176.38 454
11177.38 454
11178.38 465
11179.37 458
11180.37 467
11181.37 483
11182.37 471
11183.37 457
11184.37 460
11185.37 471
11186.36 481
11187.36 474
11188.36 483
11189.36 474
11190.36 456
11191.36 449
11192.36 483
11193.36 448
11194.36 460
11195.35 480
11196.35 442
11197.35 455
11198.35 446
11199.35 432
11200.35 451
11201.35 448
11202.35 456
11203.35 460
11204.35 481
11205.35 479
11206.35 453
11207.35 453
11208.35 501
11209.35 504
11210.35 464
11211.35 461
11212.35 454
11213.35 424
11214.35 449
11215.34 455
11216.35 465
11217.35 455
11218.35 484
11219.35 453
11220.35 450
11221.35 474
11222.35 477
11223.35 469
11224.35 429
11225.35 462
11226.35 435
11227.35 465
11228.35 491
11229.35 464
11230.35 452
11231.35 447
11232.35 467
11233.35 444
11234.35 436
11235.35 452
11236.35 492
11237.36 469
11238.36 462
11239.36 457
11240.36 484
11241.36 484
11242.36 460
11243.36 453
11244.36 455
11245.36 475
11246.37 461
11247.37 450
11248.37 488
11249.37 482
11250.37 468
11251.37 502
11252.38 471
11253.38 440
11254.38 458
11255.38 476
11256.38 501
11257.38 480
11258.39 462
11259.39 463
11260.39 480
11261.39 481
11262.39 449
11263.40 451
11264.40 468
11265.40 470
11266.40 476
11267.40 447
11268.41 464
11269.41 472
11270.41 479
11271.41 459
11272.42 471
11273.42 473
11274.42 471
11275.42 471
11276.43 496
11277.43 496
11278.43 475
11279.44 482
11280.44 483
11281.44 486
11282.44 474
11283.45 452
11284.45 460
11285.45 451
11286.46 451
11287.46 451
11288.46 436
11289.47 440
11290.47 425
11291.47 409
11292.48 455
11293.48 446
11294.48 474
11295.49 462
11296.49 451
11297.49 436
11298.50 457
11299.50 438
11300.51 427
11301.51 468
11302.51 467
11303.52 452
11304.52 436
11305.53 451
11306.53 457
11307.53 447
11308.54 431
11309.54 463
11310.55 464
11311.55 458
11312.55 443
11313.56 481
11314.56 470
11315.57 480
11316.57 432
11317.58 432
11318.58 491
11319.59 477
11320.59 481
11321.59 481
11322.60 486
11323.60 479
11324.61 436
11325.61 437
11326.62 442
11327.62 445
11328.63 477
11329.63 443
11330.64 449
11331.64 432
11332.65 445
11333.65 441
11334.66 440
11335.67 470
11336.67 495
11337.68 473
11338.68 477
11339.69 460
11340.69 486
11341.70 494
11342.70 516
11343.71 471
11344.72 472
11345.72 461
11346.73 496
11347.73 477
11348.74 480
11349.74 467
11350.75 442
11351.76 458
11352.76 457
11353.77 454
11354.78 459
11355.78 436
11356.79 462
11357.79 467
11358.80 427
11359.81 442
11360.81 414
11361.82 426
11362.83 426
11363.83 440
11364.84 443
11365.85 439
11366.85 456
11367.86 439
11368.87 463
11369.87 437
11370.88 435
11371.89 429
11372.89 453
11373.90 451
11374.91 418
11375.92 446
11376.92 437
11377.93 462
11378.94 454
11379.94 447
11380.95 424
11381.96 440
11382.97 440
11383.97 459
11384.98 468
11385.99 421
11387.00 439
11388.00 459
11389.01 408
11390.02 428
11391.03 426
11392.04 431
11393.04 458
11394.05 436
11395.06 413
11396.07 421
11397.08 452
11398.08 436
11399.09 451
11400.10 427
11401.11 431
11402.12 439
11403.12 458
11404.13 442
11405.14 433
11406.15 442
11407.16 464
11408.17 483
11409.18 447
11410.18 409
11411.19 423
11412.20 472
11413.21 473
11414.22 450
11415.23 420
11416.24 467
11417.25 466
11418.25 435
11419.26 425
11420.27 426
11421.28 459
11422.29 444
11423.30 462
11424.31 435
11425.32 463
11426.33 428
11427.34 465
11428.35 454
11429.36 448
11430.37 446
11431.38 463
11432.39 442
11433.39 442
11434.40 440
11435.41 426
11436.42 468
11437.43 446
11438.44 466
11439.45 475
11440.46 460
11441.47 459
11442.48 436
11443.49 460
11444.50 445
11445.51 455
11446.52 467
11447.53 466
11448.55 445
11449.56 463
11450.57 452
11451.58 425
11452.59 456
11453.60 482
11454.61 449
11455.62 467
11456.63 477
11457.64 458
11458.65 460
11459.66 453
11460.67 429
11461.68 476
11462.69 482
11463.71 453
11464.72 461
11465.73 443
11466.74 482
11467.75 451
11468.76 486
11469.77 454
11470.78 460
11471.80 475
11472.81 460
11473.82 452
11474.83 463
11475.84 494
11476.85 464
11477.86 444
11478.88 429
11479.89 440
11480.90 465
11481.91 480
11482.92 460
11483.93 468
11484.95 440
11485.96 475
11486.97 462
11487.98 473
11489.00 458
11490.01 447
11491.02 452
11492.03 472
11493.04 462
11494.06 437
11495.07 448
11496.08 475
11497.09 463
11498.11 452
11499.12 451
11500.13 452
11501.14 465
11502.16 481
11503.17 480
11504.18 473
11505.20 461
11506.21 485
11507.22 473
11508.23 501
11509.25 509
11510.26 490
11511.27 492
11512.29 474
11513.30 494
11514.31 467
11515.33 492
11516.34 498
11517.35 496
11518.37 519
11519.38 520
11520.39 533
11521.41 500
11522.42 504
11523.43 538
11524.45 537
11525.46 523
11526.47 528
11527.49 561
11528.50 536
11529.52 519
11530.53 546
11531.54 544
11532.56 606
11533.57 594
11534.59 613
11535.60 626
11536.62 700
11537.63 706
11538.64 708
11539.66 727
11540.67 711
11541.69 717
11542.70 727
11543.72 680
11544.73 694
11545.75 657
11546.76 623
11547.77 605
11548.79 563
11549.80 556
11550.82 542
11551.83 533
11552.85 521
11553.86 496
11554.88 509
11555.89 498
11556.91 526
11557.92 479
11558.94 471
11559.95 501
11560.97 489
11561.99 476
11563.00 446
11564.02 466
11565.03 476
11566.05 476
11567.06 489
11568.08 480
11569.09 472
11570.11 480
11571.13 479
11572.14 480
11573.16 470
11574.17 455
11575.19 440
11576.20 460
11577.22 487
11578.24 480
11579.25 474
11580.27 481
11581.29 455
11582.30 482
11583.32 470
11584.33 457
11585.35 478
11586.37 479
11587.38 450
11588.40 444
11589.42 454
11590.43 438
11591.45 479
11592.47 478
11593.48 492
11594.50 455
11595.52 496
11596.53 490
11597.55 486
11598.57 476
11599.58 473
11600.60 489
11601.62 496
11602.64 503
11603.65 512
11604.67 470
11605.69 468
11606.70 494
11607.72 483
11608.74 472
11609.76 464
11610.77 458
11611.79 449
11612.81 449
11613.83 482
11614.84 489
11615.86 488
11616.88 489
11617.90 479
11618.92 484
11619.93 480
11620.95 475
11621.97 471
11622.99 457
11624.01 459
11625.02 465
11626.04 483
11627.06 467
11628.08 446
11629.10 461
11630.11 467
11631.13 468
11632.15 470
11633.17 476
11634.19 454
11635.21 448
11636.23 447
11637.24 447
11638.26 452
11639.28 461
11640.30 455
11641.32 472
11642.34 427
11643.36 419
11644.38 446
11645.39 450
11646.41 446
11647.43 428
11648.45 445
11649.47 483
11650.49 481
11651.51 445
11652.53 415
11653.55 430
11654.57 441
11655.59 432
11656.61 434
11657.63 435
11658.65 447
11659.67 448
11660.69 433
11661.70 443
11662.72 444
11663.74 449
11664.76 457
11665.78 445
11666.80 444
11667.82 447
11668.84 443
11669.86 432
11670.88 410
11671.90 432
11672.92 420
11673.95 435
11674.97 457
11675.99 440
11677.01 428
11678.03 432
11679.05 424
11680.07 430
11681.09 410
11682.11 417
11683.13 426
11684.15 449
11685.17 448
11686.19 437
11687.21 434
11688.23 449
11689.25 442
11690.28 425
11691.30 441
11692.32 476
11693.34 421
11694.36 439
11695.38 450
11696.40 439
11697.42 442
11698.44 411
11699.47 436
11700.49 466
11701.51 450
11702.53 476
11703.55 429
11704.57 443
11705.60 457
11706.62 429
11707.64 441
11708.66 466
11709.68 461
11710.70 453
11711.73 442
11712.75 433
11713.77 409
11714.79 454
11715.81 449
11716.84 442
11717.86 443
11718.88 438
11719.90 439
11720.92 449
11721.95 426
11722.97 459
11723.99 459
11725.01 422
11726.04 425
11727.06 435
11728.08 456
11729.11 446
11730.13 448
11731.15 446
11732.17 460
11733.20 486
11734.22 438
11735.24 454
11736.26 450
11737.29 431
11738.31 453
11739.33 457
11740.36 431
11741.38 449
11742.40 465
11743.43 428
11744.45 417
11745.47 459
11746.50 429
11747.52 470
11748.54 469
11749.57 447
11750.59 473
11751.62 444
11752.64 425
11753.66 435
11754.69 417
11755.71 425
11756.73 437
11757.76 449
11758.78 453
11759.81 470
11760.83 458
11761.85 452
11762.88 479
11763.90 440
11764.93 432
11765.95 452
11766.98 477
11768.00 481
11769.02 479
11770.05 460
11771.07 455
11772.10 438
11773.12 468
11774.15 479
11775.17 484
11776.20 499
11777.22 519
11778.25 500
11779.27 469
11780.30 463
11781.32 490
11782.35 515
11783.37 499
11784.40 536
11785.42 485
11786.45 491
11787.47 505
11788.50 481
11789.52 486
11790.55 509
11791.57 536
11792.60 490
11793.62 491
11794.65 484
11795.67 464
11796.70 499
11797.73 519
11798.75 486
11799.78 500
11800.80 495
11801.83 518
11802.85 497
11803.88 472
11804.91 483
11805.93 503
11806.96 531
11807.98 490
11809.01 490
11810.04 520
11811.06 502
11812.09 491
11813.12 498
11814.14 493
11815.17 516
11816.19 523
11817.22 494
11818.25 513
11819.27 519
11820.30 527
11821.33 526
11822.35 531
11823.38 520
11824.41 552
11825.44 534
11826.46 533
11827.49 524
11828.52 553
11829.54 520
11830.57 519
11831.60 535
11832.62 558
11833.65 531
11834.68 528
11835.71 557
11836.73 547
11837.76 543
11838.79 558
11839.82 572
11840.84 566
11841.87 548
11842.90 570
11843.93 597
11844.95 577
11845.98 585
11847.01 566
11848.04 586
11849.07 599
11850.09 597
11851.12 595
11852.15 605
11853.18 599
11854.21 605
11855.23 602
11856.26 595
11857.29 610
11858.32 594
11859.35 599
11860.38 631
11861.40 657
11862.43 640
11863.46 610
11864.49 637
11865.52 659
11866.55 643
11867.58 645
11868.60 655
11869.63 641
11870.66 658
11871.69 649
11872.72 631
11873.75 639
11874.78 625
11875.81 641
11876.84 653
11877.86 635
11878.89 652
11879.92 658
11880.95 666
11881.98 661
11883.01 672
11884.04 668
11885.07 648
11886.10 728
11887.13 702
11888.16 695
11889.19 709
11890.22 753
11891.25 714
11892.28 733
11893.31 743
11894.34 748
11895.37 751
11896.40 760
11897.43 798
11898.46 816
11899.49 830
11900.52 846
11901.55 913
11902.58 877
11903.61 895
11904.64 961
11905.67 902
11906.70 901
11907.73 917
11908.76 906
11909.79 871
11910.82 833
11911.85 827
11912.88 825
11913.91 818
11914.94 780
11915.97 731
11917.01 755
11918.04 767
11919.07 754
11920.10 752
11921.13 759
11922.16 753
11923.19 748
11924.22 725
11925.25 756
11926.28 827
11927.32 839
11928.35 828
11929.38 844
11930.41 937
11931.44 923
11932.47 925
11933.50 913
11934.54 945
11935.57 905
11936.60 873
11937.63 852
11938.66 831
11939.70 831
11940.73 777
11941.76 758
11942.79 725
11943.82 713
11944.85 704
11945.89 686
11946.92 734
11947.95 701
11948.98 691
11950.02 689
11951.05 694
11952.08 688
11953.11 667
11954.15 671
11955.18 694
11956.21 697
11957.24 666
11958.28 633
11959.31 670
11960.34 679
11961.37 706
11962.41 695
11963.44 687
11964.47 709
11965.51 676
11966.54 686
11967.57 719
11968.60 698
11969.64 702
11970.67 695
11971.70 684
11972.74 715
11973.77 712
11974.80 714
11975.84 736
11976.87 687
11977.90 706
11978.94 709
11979.97 688
11981.00 704
11982.04 662
11983.07 725
11984.11 723
11985.14 709
11986.17 709
11987.21 712
11988.24 700
11989.28 718
11990.31 724
11991.34 728
11992.38 729
11993.41 715
11994.45 735
11995.48 719
11996.51 742
11997.55 741
11998.58 759
11999.62 708
12000.65 738
12001.69 719
12002.72 721
12003.76 758
12004.79 735
12005.82 738
12006.86 722
12007.89 741
12008.93 753
12009.96 746
12011.00 753
12012.03 772
12013.07 785
12014.10 831
12015.14 848
12016.17 797
12017.21 789
12018.24 811
12019.28 818
12020.32 796
12021.35 830
12022.39 808
12023.42 753
12024.46 782
12025.49 750
12026.53 767
12027.56 782
12028.60 804
12029.64 806
12030.67 766
12031.71 799
12032.74 800
12033.78 787
12034.81 764
12035.85 768
12036.89 783
12037.92 751
12038.96 741
12039.99 767
12041.03 762
12042.07 772
12043.10 741
12044.14 766
12045.18 806
12046.21 799
12047.25 804
12048.29 775
12049.32 813
12050.36 791
12051.40 818
12052.43 822
12053.47 823
12054.51 846
12055.54 848
12056.58 846
12057.62 865
12058.65 871
12059.69 859
12060.73 856
12061.76 865
12062.80 836
12063.84 799
12064.88 801
12065.91 783
12066.95 797
12067.99 769
12069.03 766
12070.06 743
12071.10 774
12072.14 763
12073.18 763
12074.21 754
12075.25 717
12076.29 737
12077.33 737
12078.36 716
12079.40 721
12080.44 751
12081.48 727
12082.52 750
12083.55 755
12084.59 730
12085.63 758
12086.67 737
12087.71 720
12088.74 722
12089.78 740
12090.82 787
12091.86 790
12092.90 773
12093.94 736
12094.98 749
12096.01 761
12097.05 780
12098.09 810
12099.13 806
12100.17 852
12101.21 848
12102.25 867
12103.28 877
12104.32 883
12105.36 883
12106.40 874
12107.44 804
12108.48 794
12109.52 796
12110.56 792
12111.60 748
12112.64 721
12113.68 720
12114.72 684
12115.76 708
12116.79 640
12117.83 675
12118.87 633
12119.91 638
12120.95 610
12121.99 611
12123.03 624
12124.07 633
12125.11 590
12126.15 609
12127.19 589
12128.23 590
12129.27 590
12130.31 591
12131.35 593
12132.39 575
12133.43 593
12134.47 568
12135.51 612
12136.55 569
12137.59 535
12138.63 565
12139.67 561
12140.71 556
12141.76 583
12142.80 555
12143.84 583
12144.88 556
12145.92 564
12146.96 552
12148.00 565
12149.04 598
12150.08 575
12151.12 570
12152.16 565
12153.20 539
12154.25 534
12155.29 552
12156.33 538
12157.37 500
12158.41 523
12159.45 529
12160.49 545
12161.53 521
12162.58 541
12163.62 537
12164.66 545
12165.70 523
12166.74 514
12167.78 516
12168.82 535
12169.87 530
12170.91 514
12171.95 533
12172.99 542
12174.03 501
12175.08 556
12176.12 529
12177.16 526
12178.20 553
12179.24 516
12180.29 517
12181.33 509
12182.37 523
12183.41 546
12184.46 544
12185.50 501
12186.54 500
12187.58 477
12188.63 492
12189.67 492
12190.71 493
12191.75 512
12192.80 489
12193.84 514
12194.88 527
12195.92 517
12196.97 510
12198.01 472
12199.05 508
12200.10 482
12201.14 495
12202.18 499
12203.23 507
12204.27 507
12205.31 489
12206.36 494
12207.40 472
12208.44 491
12209.49 475
12210.53 467
12211.57 448
12212.62 457
12213.66 471
12214.70 451
12215.75 482
12216.79 491
12217.84 491
12218.88 460
12219.92 470
12220.97 480
12222.01 489
12223.06 482
12224.10 480
12225.14 491
12226.19 415
12227.23 450
12228.28 459
12229.32 474
12230.36 463
12231.41 473
12232.45 461
12233.50 459
12234.54 442
12235.59 469
12236.63 444
12237.68 440
12238.72 465
12239.77 450
12240.81 465
12241.86 435
12242.90 423
12243.94 431
12244.99 443
12246.03 442
12247.08 425
12248.13 479
12249.17 416
12250.22 423
12251.26 420
12252.31 420
12253.35 437
12254.40 429
12255.44 439
12256.49 408
12257.53 412
12258.58 419
12259.62 399
12260.67 426
12261.72 411
12262.76 411
12263.81 390
12264.85 402
12265.90 411
12266.94 437
12267.99 413
12269.04 401
12270.08 426
12271.13 400
12272.17 438
12273.22 420
12274.27 414
12275.31 404
12276.36 400
12277.41 396
12278.45 378
12279.50 392
12280.55 389
12281.59 393
12282.64 395
12283.69 397
12284.73 398
12285.78 420
12286.83 431
12287.87 383
12288.92 396
12289.97 409
12291.01 408
12292.06 422
12293.11 406
12294.15 393
12295.20 418
12296.25 407
12297.30 401
12298.34 383
12299.39 375
12300.44 408
12301.48 397
12302.53 363
12303.58 369
12304.63 407
12305.67 408
12306.72 388
12307.77 404
12308.82 402
12309.87 398
12310.91 401
12311.96 390
12313.01 392
12314.06 403
12315.10 400
12316.15 384
12317.20 389
12318.25 390
12319.30 368
12320.34 373
12321.39 396
12322.44 400
12323.49 386
12324.54 396
12325.59 403
12326.63 395
12327.68 413
12328.73 401
12329.78 372
12330.83 374
12331.88 372
12332.93 406
12333.98 380
12335.02 371
12336.07 385
12337.12 409
12338.17 398
12339.22 395
12340.27 395
12341.32 406
12342.37 382
12343.42 396
12344.47 360
12345.51 388
12346.56 385
12347.61 392
12348.66 392
12349.71 385
12350.76 388
12351.81 387
12352.86 365
12353.91 359
12354.96 368
12356.01 387
12357.06 399
12358.11 365
12359.16 392
12360.21 367
12361.26 359
12362.31 379
12363.36 368
12364.41 381
12365.46 380
12366.51 367
12367.56 386
12368.61 378
12369.66 393
12370.71 390
12371.76 413
12372.81 379
12373.86 379
12374.91 397
12375.96 385
12377.01 356
12378.06 373
12379.11 394
12380.17 385
12381.22 402
12382.27 350
12383.32 392
12384.37 385
12385.42 369
12386.47 371
12387.52 364
12388.57 381
12389.62 388
12390.67 386
12391.73 393
12392.78 380
12393.83 368
12394.88 406
12395.93 385
12396.98 400
12398.03 413
12399.09 373
12400.14 392
12401.19 391
12402.24 406
12403.29 392
12404.34 400
12405.40 397
12406.45 397
12407.50 395
12408.55 374
12409.60 372
12410.66 406
12411.71 379
12412.76 407
12413.81 383
12414.86 387
12415.92 384
12416.97 389
12418.02 395
12419.07 397
12420.13 380
12421.18 385
12422.23 398
12423.28 401
12424.34 390
12425.39 388
12426.44 392
12427.49 399
12428.55 390
12429.60 377
12430.65 402
12431.71 381
12432.76 382
12433.81 399
12434.86 381
12435.92 378
12436.97 375
12438.02 398
12439.08 400
12440.13 396
12441.18 397
12442.24 376
12443.29 388
12444.34 372
12445.40 404
12446.45 374
12447.50 380
12448.56 385
12449.61 415
12450.67 405
12451.72 406
12452.77 378
12453.83 406
12454.88 399
12455.94 380
12456.99 401
12458.04 396
12459.10 396
12460.15 426
12461.21 434
12462.26 407
12463.31 406
12464.37 396
12465.42 392
12466.48 363
12467.53 416
12468.59 429
12469.64 406
12470.70 394
12471.75 409
12472.80 439
12473.86 460
12474.91 436
12475.97 458
12477.02 442
12478.08 440
12479.13 428
12480.19 443
12481.24 443
12482.30 444
12483.35 457
12484.41 443
12485.46 438
12486.52 406
12487.57 384
12488.63 420
12489.69 413
12490.74 404
12491.80 433
12492.85 427
12493.91 428
12494.96 407
12496.02 411
12497.07 413
12498.13 407
12499.19 403
12500.24 408
12501.30 415
12502.35 403
12503.41 424
12504.47 418
12505.52 438
12506.58 410
12507.63 424
12508.69 411
12509.75 389
12510.80 426
12511.86 428
12512.91 386
12513.97 402
12515.03 393
12516.08 426
12517.14 418
12518.20 422
12519.25 390
12520.31 435
12521.37 399
12522.42 402
12523.48 401
12524.54 392
12525.59 398
12526.65 416
12527.71 440
12528.77 411
12529.82 416
12530.88 417
12531.94 407
12532.99 408
12534.05 417
12535.11 401
12536.17 413
12537.22 412
12538.28 436
12539.34 434
12540.40 406
12541.45 406
12542.51 414
12543.57 408
12544.63 391
12545.68 397
12546.74 420
12547.80 440
12548.86 435
12549.92 446
12550.97 434
12552.03 398
12553.09 434
12554.15 429
12555.21 421
12556.26 435
12557.32 438
12558.38 455
12559.44 446
12560.50 441
12561.56 440
12562.61 431
12563.67 442
12564.73 416
12565.79 416
12566.85 447
12567.91 445
12568.97 455
12570.02 420
12571.08 412
12572.14 427
12573.20 422
12574.26 424
12575.32 413
12576.38 420
12577.44 441
12578.50 431
12579.56 425
12580.61 409
12581.67 424
12582.73 420
12583.79 453
12584.85 444
12585.91 420
12586.97 419
12588.03 396
12589.09 416
12590.15 413
12591.21 412
12592.27 424
12593.33 407
12594.39 442
12595.45 425
12596.51 420
12597.57 455
12598.63 449
12599.69 447
12600.75 413
12601.81 416
12602.87 410
12603.93 430
12604.99 428
12606.05 437
12607.11 427
12608.17 426
12609.23 438
12610.29 416
12611.35 379
12612.41 412
12613.47 425
12614.53 419
12615.59 448
12616.66 419
12617.72 416
12618.78 437
12619.84 442
12620.90 454
12621.96 425
12623.02 437
12624.08 419
12625.14 433
12626.20 474
12627.26 469
12628.33 463
12629.39 463
12630.45 454
12631.51 446
12632.57 485
12633.63 469
12634.69 466
12635.76 439
12636.82 419
12637.88 440
12638.94 431
12640.00 444
12641.06 435
12642.13 447
12643.19 451
12644.25 457
12645.31 422
12646.37 421
12647.44 440
12648.50 465
12649.56 435
12650.62 423
12651.68 418
12652.75 408
12653.81 434
12654.87 450
12655.93 447
12657.00 424
12658.06 449
12659.12 448
12660.18 473
12661.25 447
12662.31 439
12663.37 425
12664.43 456
12665.50 422
12666.56 444
12667.62 429
12668.69 417
12669.75 434
12670.81 458
12671.88 426
12672.94 446
12674.00 426
12675.06 455
12676.13 427
12677.19 461
12678.25 467
12679.32 408
12680.38 433
12681.44 431
12682.51 447
12683.57 450
12684.64 487
12685.70 477
12686.76 464
12687.83 459
12688.89 440
12689.95 471
12691.02 483
12692.08 472
12693.15 470
12694.21 470
12695.27 440
12696.34 458
12697.40 467
12698.47 486
12699.53 474
12700.59 474
12701.66 504
12702.72 490
12703.79 478
12704.85 501
12705.92 497
12706.98 491
12708.05 495
12709.11 490
12710.18 491
12711.24 498
12712.30 488
12713.37 501
12714.43 504
12715.50 455
12716.56 518
12717.63 478
12718.69 491
12719.76 460
12720.82 509
12721.89 482
12722.95 462
12724.02 451
12725.09 499
12726.15 493
12727.22 480
12728.28 505
12729.35 493
12730.41 525
12731.48 510
12732.54 532
12733.61 552
12734.68 526
12735.74 533
12736.81 532
12737.87 502
12738.94 522
12740.00 506
12741.07 478
12742.14 484
12743.20 483
12744.27 490
12745.33 480
12746.40 466
12747.47 462
12748.53 459
12749.60 461
12750.67 478
12751.73 472
12752.80 441
12753.87 461
12754.93 452
12756.00 469
12757.07 480
12758.13 441
12759.20 443
12760.27 434
12761.33 438
12762.40 459
12763.47 436
12764.53 462
12765.60 450
12766.67 448
12767.73 452
12768.80 455
12769.87 449
12770.94 450
12772.00 453
12773.07 433
12774.14 436
12775.21 412
12776.27 422
12777.34 405
12778.41 415
12779.48 443
12780.54 423
12781.61 431
12782.68 426
12783.75 429
12784.81 428
12785.88 390
12786.95 426
12788.02 429
12789.09 414
12790.15 422
12791.22 437
12792.29 443
12793.36 425
12794.43 424
12795.49 408
12796.56 440
12797.63 446
12798.70 392
12799.77 386
12800.84 411
12801.90 379
12802.97 416
12804.04 408
12805.11 428
12806.18 417
12807.25 418
12808.32 427
12809.39 421
12810.45 421
12811.52 426
12812.59 455
12813.66 458
12814.73 443
12815.80 465
12816.87 470
12817.94 453
12819.01 426
12820.08 433
12821.15 467
12822.21 453
12823.28 419
12824.35 415
12825.42 414
12826.49 444
12827.56 428
12828.63 416
12829.70 465
12830.77 447
12831.84 450
12832.91 425
12833.98 440
12835.05 445
12836.12 441
12837.19 450
12838.26 395
12839.33 378
12840.40 407
12841.47 381
12842.54 415
12843.61 406
12844.68 394
12845.75 391
12846.82 380
12847.89 396
12848.96 375
12850.03 411
12851.10 415
12852.18 401
12853.25 379
12854.32 400
12855.39 399
12856.46 406
12857.53 358
12858.60 388
12859.67 388
12860.74 393
12861.81 375
12862.88 387
12863.96 394
12865.03 414
12866.10 361
12867.17 405
12868.24 377
12869.31 380
12870.38 358
12871.45 370
12872.53 367
12873.60 370
12874.67 399
12875.74 393
12876.81 369
12877.88 383
12878.96 358
12880.03 351
12881.10 352
12882.17 373
12883.24 389
12884.31 359
12885.39 371
12886.46 388
12887.53 368
12888.60 367
12889.68 369
12890.75 384
12891.82 394
12892.89 382
12893.96 376
12895.04 357
12896.11 358
12897.18 343
12898.25 336
12899.33 353
12900.40 361
12901.47 367
12902.54 376
12903.62 352
12904.69 356
12905.76 359
12906.84 359
12907.91 349
12908.98 383
12910.06 390
12911.13 399
12912.20 359
12913.27 337
12914.35 333
12915.42 394
12916.49 374
12917.57 350
12918.64 369
12919.71 351
12920.79 372
12921.86 371
12922.94 336
12924.01 350
12925.08 365
12926.16 349
12927.23 368
12928.30 375
12929.38 377
12930.45 354
12931.53 358
12932.60 348
12933.67 370
12934.75 341
12935.82 333
12936.90 339
12937.97 364
12939.04 378
12940.12 401
12941.19 360
12942.27 359
12943.34 359
12944.42 353
12945.49 352
12946.56 356
12947.64 351
12948.71 351
12949.79 370
12950.86 347
12951.94 352
12953.01 353
12954.09 364
12955.16 356
12956.24 354
12957.31 351
12958.39 334
12959.46 359
12960.54 372
12961.61 361
12962.69 339
12963.76 327
12964.84 328
12965.91 360
12966.99 342
12968.07 355
12969.14 359
12970.22 377
12971.29 359
12972.37 335
12973.44 342
12974.52 325
12975.59 336
12976.67 368
12977.75 326
12978.82 312
12979.90 363
12980.97 361
12982.05 342
12983.13 371
12984.20 373
12985.28 378
12986.35 357
12987.43 342
12988.51 333
12989.58 348
12990.66 347
12991.74 341
12992.81 349
12993.89 358
12994.97 335
12996.04 352
12997.12 366
12998.20 352
12999.27 340
13000.35 363
13001.43 369
13002.50 376
13003.58 345
13004.66 345
13005.73 339
13006.81 332
13007.89 326
13008.97 323
13010.04 347
13011.12 347
13012.20 329
13013.27 364
13014.35 335
13015.43 344
13016.51 349
13017.58 317
13018.66 350
13019.74 379
13020.82 391
13021.89 349
13022.97 330
13024.05 326
13025.13 362
13026.21 337
13027.28 369
13028.36 341
13029.44 352
13030.52 358
13031.60 355
13032.67 343
13033.75 337
13034.83 344
13035.91 356
13036.99 366
13038.07 362
13039.14 363
13040.22 374
13041.30 360
13042.38 355
13043.46 340
13044.54 320
13045.62 347
13046.69 363
13047.77 384
13048.85 343
13049.93 357
13051.01 369
13052.09 366
13053.17 353
13054.25 341
13055.33 332
13056.40 338
13057.48 345
13058.56 329
13059.64 340
13060.72 347
13061.80 384
13062.88 369
13063.96 329
13065.04 359
13066.12 350
13067.20 356
13068.28 311
13069.36 343
13070.44 346
13071.52 335
13072.60 324
13073.68 350
13074.76 345
13075.84 338
13076.92 341
13078.00 354
13079.08 372
13080.16 340
13081.24 359
13082.32 345
13083.40 346
13084.48 373
13085.56 352
13086.64 362
13087.72 372
13088.80 374
13089.88 376
13090.96 370
13092.04 375
13093.12 363
13094.20 347
13095.28 356
13096.36 344
13097.44 359
13098.52 350
13099.61 358
13100.69 366
13101.77 368
13102.85 371
13103.93 372
13105.01 339
13106.09 375
13107.17 397
13108.25 361
13109.34 358
13110.42 341
13111.50 376
13112.58 358
13113.66 351
13114.74 377
13115.82 378
13116.91 343
13117.99 340
13119.07 369
13120.15 362
13121.23 344
13122.31 344
13123.40 396
13124.48 410
13125.56 375
13126.64 373
13127.72 377
13128.81 371
13129.89 342
13130.97 373
13132.05 402
13133.14 376
13134.22 370
13135.30 355
13136.38 384
13137.47 389
13138.55 383
13139.63 377
13140.71 388
13141.80 391
13142.88 391
13143.96 367
13145.04 348
13146.13 384
13147.21 368
13148.29 386
13149.38 382
13150.46 388
13151.54 386
13152.62 359
13153.71 383
13154.79 382
13155.87 382
13156.96 367
13158.04 385
13159.12 394
13160.21 381
13161.29 363
13162.37 366
13163.46 377
13164.54 355
13165.62 363
13166.71 379
13167.79 369
13168.88 363
13169.96 376
13171.04 386
13172.13 433
13173.21 391
13174.30 378
13175.38 384
13176.46 410
13177.55 375
13178.63 405
13179.72 402
13180.80 419
13181.88 417
13182.97 412
13184.05 402
13185.14 369
13186.22 400
13187.31 395
13188.39 396
13189.48 393
13190.56 388
13191.65 394
13192.73 380
13193.81 382
13194.90 379
13195.98 426
13197.07 416
13198.15 402
13199.24 412
13200.32 385
13201.41 391
13202.49 406
13203.58 389
13204.67 389
13205.75 401
13206.84 417
13207.92 432
13209.01 424
13210.09 410
13211.18 399
13212.26 416
13213.35 408
13214.43 389
13215.52 403
13216.61 405
13217.69 406
13218.78 422
13219.86 416
13220.95 418
13222.04 403
13223.12 424
13224.21 426
13225.29 417
13226.38 429
13227.47 425
13228.55 416
13229.64 420
13230.72 425
13231.81 443
13232.90 436
13233.98 448
13235.07 433
13236.16 436
13237.24 457
13238.33 442
13239.42 444
13240.50 429
13241.59 424
13242.68 416
13243.76 448
13244.85 442
13245.94 439
13247.02 451
13248.11 444
13249.20 444
13250.29 438
13251.37 425
13252.46 434
13253.55 445
13254.63 446
13255.72 445
13256.81 438
13257.90 434
13258.98 442
13260.07 451
13261.16 462
13262.25 472
13263.33 465
13264.42 480
13265.51 448
13266.60 456
13267.69 451
13268.77 462
13269.86 494
13270.95 490
13272.04 474
13273.13 492
13274.21 480
13275.30 476
13276.39 472
13277.48 486
13278.57 520
13279.65 500
13280.74 488
13281.83 507
13282.92 520
13284.01 477
13285.10 477
13286.19 478
13287.27 483
13288.36 491
13289.45 514
13290.54 523
13291.63 496
13292.72 509
13293.81 509
13294.90 526
13295.98 518
13297.07 524
13298.16 525
13299.25 498
13300.34 503
13301.43 479
13302.52 485
13303.61 527
13304.70 497
13305.79 523
13306.88 530
13307.97 542
13309.06 504
13310.15 528
13311.24 555
13312.32 556
13313.41 536
13314.50 540
13315.59 522
13316.68 556
13317.77 546
13318.86 560
13319.95 540
13321.04 515
13322.13 540
13323.22 566
13324.31 571
13325.40 553
13326.49 549
13327.58 553
13328.68 553
13329.77 565
13330.86 591
13331.95 548
13333.04 570
13334.13 588
13335.22 588
13336.31 594
13337.40 595
13338.49 562
13339.58 585
13340.67 598
13341.76 593
13342.85 604
13343.94 595
13345.04 604
13346.13 564
13347.22 579
13348.31 583
13349.40 628
13350.49 600
13351.58 564
13352.67 594
13353.77 575
13354.86 590
13355.95 610
13357.04 583
13358.13 577
13359.22 596
13360.31 606
13361.41 611
13362.50 599
13363.59 613
13364.68 600
13365.77 603
13366.87 653
13367.96 643
13369.05 678
13370.14 699
13371.23 668
13372.33 653
13373.42 614
13374.51 614
13375.60 620
13376.69 610
13377.79 614
13378.88 589
13379.97 597
13381.06 593
13382.16 572
13383.25 569
13384.34 546
13385.43 555
13386.53 538
13387.62 525
13388.71 543
13389.81 538
13390.90 503
13391.99 541
13393.08 531
13394.18 532
13395.27 557
13396.36 553
13397.46 506
13398.55 536
13399.64 509
13400.74 514
13401.83 512
13402.92 508
13404.02 502
13405.11 506
13406.20 522
13407.30 544
13408.39 514
13409.48 498
13410.58 510
13411.67 517
13412.77 511
13413.86 507
13414.95 521
13416.05 514
13417.14 520
13418.23 503
13419.33 533
13420.42 510
13421.52 513
13422.61 518
13423.71 510
13424.80 518
13425.89 510
13426.99 549
13428.08 540
13429.18 543
13430.27 556
13431.37 512
13432.46 528
13433.56 571
13434.65 545
13435.74 517
13436.84 539
13437.93 523
13439.03 541
13440.12 556
13441.22 513
13442.31 536
13443.41 535
13444.50 555
13445.60 532
13446.69 574
13447.79 548
13448.88 553
13449.98 542
13451.08 516
13452.17 509
13453.27 545
13454.36 578
13455.46 557
13456.55 552
13457.65 538
13458.74 557
13459.84 594
13460.94 588
13462.03 563
13463.13 564
13464.22 582
13465.32 614
13466.41 576
13467.51 585
13468.61 574
13469.70 594
13470.80 570
13471.90 585
13472.99 567
13474.09 574
13475.18 591
13476.28 606
13477.38 571
13478.47 589
13479.57 560
13480.67 598
13481.76 587
13482.86 585
13483.96 598
13485.05 611
13486.15 587
13487.25 594
13488.34 602
13489.44 605
13490.54 614
13491.63 592
13492.73 606
13493.83 591
13494.93 612
13496.02 574
13497.12 615
13498.22 652
13499.31 637
13500.41 686
13501.51 652
13502.61 655
13503.70 660
13504.80 666
13505.90 687
13507.00 660
13508.09 660
13509.19 635
13510.29 682
13511.39 652
13512.49 617
13513.58 610
13514.68 617
13515.78 620
13516.88 604
13517.98 585
13519.07 604
13520.17 556
13521.27 591
13522.37 604
13523.47 609
13524.57 592
13525.66 586
13526.76 577
13527.86 565
13528.96 553
13530.06 549
13531.16 563
13532.25 573
13533.35 535
13534.45 530
13535.55 542
13536.65 556
13537.75 543
13538.85 532
13539.95 546
13541.05 551
13542.14 533
13543.24 521
13544.34 504
13545.44 492
13546.54 512
13547.64 544
13548.74 504
13549.84 493
13550.94 503
13552.04 517
13553.14 535
13554.24 513
13555.34 488
13556.44 507
13557.54 523
13558.64 502
13559.74 489
13560.84 490
13561.94 492
13563.04 495
13564.13 460
13565.23 485
13566.34 493
13567.44 536
13568.54 511
13569.64 485
13570.74 479
13571.84 505
13572.94 509
13574.04 480
13575.14 514
13576.24 496
13577.34 498
13578.44 500
13579.54 525
13580.64 504
13581.74 518
13582.84 495
13583.94 495
13585.04 489
13586.14 511
13587.24 514
13588.35 514
13589.45 518
13590.55 521
13591.65 504
13592.75 499
13593.85 510
13594.95 518
13596.05 477
13597.15 494
13598.26 513
13599.36 501
13600.46 526
13601.56 492
13602.66 496
13603.76 492
13604.86 483
13605.97 506
13607.07 508
13608.17 481
13609.27 511
13610.37 501
13611.47 501
13612.58 503
13613.68 491
13614.78 482
13615.88 488
13616.98 512
13618.09 477
13619.19 470
13620.29 510
13621.39 508
13622.50 512
13623.60 492
13624.70 500
13625.80 520
13626.91 503
13628.01 501
13629.11 489
13630.21 484
13631.32 486
13632.42 481
13633.52 512
13634.62 494
13635.73 527
13636.83 507
13637.93 488
13639.04 500
13640.14 500
13641.24 517
13642.35 511
13643.45 507
13644.55 492
13645.65 499
13646.76 479
13647.86 499
13648.96 497
13650.07 493
13651.17 485
13652.28 494
13653.38 504
13654.48 483
13655.59 500
13656.69 501
13657.79 490
13658.90 465
13660.00 486
13661.11 485
13662.21 488
13663.31 477
13664.42 499
13665.52 485
13666.63 465
13667.73 486
13668.83 495
13669.94 485
13671.04 492
13672.15 478
13673.25 492
13674.36 508
13675.46 513
13676.56 519
13677.67 515
13678.77 514
13679.88 494
13680.98 504
13682.09 510
13683.19 519
13684.30 515
13685.40 523
13686.51 518
13687.61 498
13688.72 493
13689.82 528
13690.93 532
13692.03 511
13693.14 502
13694.24 528
13695.35 536
13696.45 514
13697.56 500
13698.66 484
13699.77 509
13700.87 534
13701.98 540
13703.09 552
13704.19 532
13705.30 509
13706.40 537
13707.51 565
13708.61 547
13709.72 526
13710.83 543
13711.93 522
13713.04 548
13714.14 543
13715.25 563
13716.36 593
13717.46 585
13718.57 583
13719.67 541
13720.78 563
13721.89 569
13722.99 580
13724.10 590
13725.21 572
13726.31 572
13727.42 590
13728.53 549
13729.63 590
13730.74 576
13731.85 597
13732.95 596
13734.06 579
13735.17 585
13736.27 596
13737.38 559
13738.49 608
13739.59 632
13740.70 589
13741.81 592
13742.92 609
13744.02 614
13745.13 629
13746.24 624
13747.35 627
13748.45 628
13749.56 625
13750.67 617
13751.78 665
13752.88 694
13753.99 683
13755.10 706
13756.21 707
13757.31 708
13758.42 743
13759.53 725
13760.64 738
13761.75 755
13762.85 753
13763.96 765
13765.07 797
13766.18 782
13767.29 769
13768.39 774
13769.50 811
13770.61 806
13771.72 796
13772.83 771
13773.94 777
13775.04 774
13776.15 772
13777.26 795
13778.37 751
13779.48 724
13780.59 663
13781.70 668
13782.80 679
13783.91 680
13785.02 649
13786.13 600
13787.24 626
13788.35 637
13789.46 579
13790.57 580
13791.68 577
13792.79 555
13793.90 543
13795.00 534
13796.11 517
13797.22 545
13798.33 546
13799.44 502
13800.55 494
13801.66 516
13802.77 536
13803.88 511
13804.99 486
13806.10 504
13807.21 524
13808.32 494
13809.43 480
13810.54 476
13811.65 503
13812.76 497
13813.87 498
13814.98 500
13816.09 499
13817.20 514
13818.31 482
13819.42 491
13820.53 493
13821.64 497
13822.75 489
13823.86 501
13824.97 467
13826.08 515
13827.19 516
13828.30 505
13829.41 497
13830.53 507
13831.64 488
13832.75 522
13833.86 509
13834.97 483
13836.08 488
13837.19 485
13838.30 475
13839.41 483
13840.52 510
13841.64 499
13842.75 497
13843.86 499
13844.97 491
13846.08 481
13847.19 470
13848.30 511
13849.41 499
13850.53 494
13851.64 489
13852.75 480
13853.86 483
13854.97 494
13856.08 480
13857.20 503
13858.31 520
13859.42 515
13860.53 481
13861.64 494
13862.76 529
13863.87 514
13864.98 495
13866.09 477
13867.20 491
13868.32 513
13869.43 506
13870.54 501
13871.65 500
13872.77 494
13873.88 493
13874.99 503
13876.10 501
13877.22 515
13878.33 517
13879.44 500
13880.55 494
13881.67 464
13882.78 504
13883.89 492
13885.01 534
13886.12 491
13887.23 503
13888.34 529
13889.46 484
13890.57 501
13891.68 503
13892.80 483
13893.91 519
13895.02 521
13896.14 508
13897.25 476
13898.36 522
13899.48 493
13900.59 521
13901.70 499
13902.82 488
13903.93 518
13905.05 498
13906.16 498
13907.27 468
13908.39 484
13909.50 478
13910.61 469
13911.73 461
13912.84 448
13913.96 482
13915.07 450
13916.19 469
13917.30 454
13918.41 449
13919.53 455
13920.64 451
13921.76 453
13922.87 439
13923.99 466
13925.10 480
13926.21 455
13927.33 460
13928.44 434
13929.56 438
13930.67 435
13931.79 449
13932.90 436
13934.02 445
13935.13 427
13936.25 441
13937.36 454
13938.48 463
13939.59 448
13940.71 465
13941.82 459
13942.94 413
13944.05 445
13945.17 442
13946.28 454
13947.40 462
13948.52 442
13949.63 466
13950.75 451
13951.86 423
13952.98 412
13954.09 413
13955.21 413
13956.32 403
13957.44 427
13958.56 462
13959.67 458
13960.79 466
13961.90 440
13963.02 415
13964.14 400
13965.25 434
13966.37 425
13967.48 455
13968.60 440
13969.72 433
13970.83 433
13971.95 433
13973.07 444
13974.18 442
13975.30 447
13976.42 471
13977.53 442
13978.65 439
13979.77 448
13980.88 468
13982.00 420
13983.12 408
13984.23 438
13985.35 434
13986.47 407
13987.58 441
13988.70 443
13989.82 434
13990.94 454
13992.05 454
13993.17 407
13994.29 416
13995.40 443
13996.52 442
13997.64 440
13998.76 430
13999.87 473
14000.99 476
14002.11 434
14003.23 448
14004.35 440
14005.46 464
14006.58 466
14007.70 464
14008.82 455
14009.93 487
14011.05 455
14012.17 486
14013.29 449
14014.41 473
14015.52 459
14016.64 467
14017.76 475
14018.88 456
14020.00 439
14021.12 489
14022.23 467
14023.35 442
14024.47 465
14025.59 454
14026.71 459
14027.83 471
14028.95 437
14030.06 443
14031.18 478
14032.30 488
14033.42 472
14034.54 441
14035.66 460
14036.78 488
14037.90 467
14039.02 468
14040.14 466
14041.25 474
14042.37 497
14043.49 483
14044.61 470
14045.73 479
14046.85 488
14047.97 537
14049.09 477
14050.21 493
14051.33 498
14052.45 501
14053.57 522
14054.69 505
14055.81 513
14056.93 529
14058.05 523
14059.17 535
14060.29 530
14061.41 516
14062.53 503
14063.65 553
14064.77 562
14065.89 523
14067.01 541
14068.13 551
14069.25 574
14070.37 555
14071.49 581
14072.61 558
14073.73 582
14074.85 588
14075.97 576
14077.09 575
14078.21 596
14079.33 554
14080.45 535
14081.57 548
14082.69 531
14083.82 558
14084.94 569
14086.06 565
14087.18 546
14088.30 560
14089.42 550
14090.54 586
14091.66 597
14092.78 554
14093.91 588
14095.03 595
14096.15 584
14097.27 601
14098.39 612
14099.51 578
14100.63 579
14101.76 574
14102.88 562
14104.00 599
14105.12 611
14106.24 614
14107.36 555
14108.49 576
14109.61 551
14110.73 544
14111.85 572
14112.97 552
14114.10 523
14115.22 497
14116.34 537
14117.46 524
14118.58 510
14119.71 504
14120.83 488
14121.95 503
14123.07 501
14124.20 512
14125.32 474
14126.44 481
14127.56 466
14128.69 502
14129.81 481
14130.93 458
14132.06 468
14133.18 471
14134.30 484
14135.42 464
14136.55 469
14137.67 473
14138.79 483
14139.92 474
14141.04 477
14142.16 476
14143.29 479
14144.41 492
14145.53 516
14146.66 489
14147.78 449
14148.90 451
14150.03 479
14151.15 475
14152.27 483
14153.40 443
14154.52 446
14155.64 467
14156.77 456
14157.89 465
14159.02 448
14160.14 466
14161.26 460
14162.39 466
14163.51 443
14164.64 482
14165.76 450
14166.88 471
14168.01 455
14169.13 446
14170.26 453
14171.38 430
14172.51 450
14173.63 434
14174.75 450
14175.88 458
14177.00 468
14178.13 448
14179.25 438
14180.38 444
14181.50 461
14182.63 468
14183.75 422
14184.88 424
14186.00 426
14187.13 460
14188.25 441
14189.38 417
14190.50 428
14191.63 462
14192.75 437
14193.88 424
14195.00 420
14196.13 433
14197.25 437
14198.38 416
14199.50 429
14200.63 446
14201.76 437
14202.88 443
14204.01 430
14205.13 430
14206.26 455
14207.38 432
14208.51 414
14209.64 417
14210.76 399
14211.89 393
14213.01 399
14214.14 417
14215.27 424
14216.39 434
14217.52 431
14218.64 444
14219.77 440
14220.90 416
14222.02 407
14223.15 408
14224.28 410
14225.40 411
14226.53 407
14227.66 414
14228.78 412
14229.91 399
14231.04 408
14232.16 411
14233.29 410
14234.42 395
14235.54 402
14236.67 375
14237.80 393
14238.92 377
14240.05 379
14241.18 397
14242.31 392
14243.43 375
14244.56 380
14245.69 389
14246.82 387
14247.94 381
14249.07 378
14250.20 380
14251.33 375
14252.45 403
14253.58 395
14254.71 377
14255.84 370
14256.96 392
14258.09 393
14259.22 383
14260.35 377
14261.47 357
14262.60 375
14263.73 395
14264.86 368
14265.99 364
14267.12 396
14268.24 389
14269.37 386
14270.50 366
14271.63 341
14272.76 357
14273.89 356
14275.01 374
14276.14 385
14277.27 344
14278.40 366
14279.53 361
14280.66 373
14281.79 351
14282.91 382
14284.04 375
14285.17 387
14286.30 336
14287.43 373
14288.56 374
14289.69 338
14290.82 348
14291.95 348
14293.08 361
14294.20 356
14295.33 334
14296.46 337
14297.59 330
14298.72 338
14299.85 380
14300.98 345
14302.11 364
14303.24 348
14304.37 370
14305.50 354
14306.63 357
14307.76 340
14308.89 340
14310.02 346
14311.15 334
14312.28 333
14313.41 343
14314.54 346
14315.67 348
14316.80 337
14317.93 344
14319.06 353
14320.19 348
14321.32 371
14322.45 344
14323.58 332
14324.71 333
14325.84 332
14326.97 373
14328.10 350
14329.23 322
14330.36 353
14331.49 339
14332.62 343
14333.76 335
14334.89 335
14336.02 343
14337.15 324
14338.28 353
14339.41 328
14340.54 334
14341.67 335
14342.80 325
14343.93 331
14345.07 342
14346.20 336
14347.33 348
14348.46 330
14349.59 328
14350.72 339
14351.85 330
14352.99 349
14354.12 341
14355.25 352
14356.38 336
14357.51 322
14358.64 334
14359.78 319
14360.91 348
14362.04 323
14363.17 359
14364.30 312
14365.44 307
14366.57 348
14367.70 307
14368.83 331
14369.96 307
14371.10 314
14372.23 333
14373.36 321
14374.49 348
14375.63 328
14376.76 330
14377.89 329
14379.02 356
14380.16 322
14381.29 329
14382.42 355
14383.55 325
14384.69 328
14385.82 339
14386.95 331
14388.09 324
14389.22 342
14390.35 342
14391.49 345
14392.62 314
14393.75 351
14394.89 305
14396.02 321
14397.15 333
14398.28 324
14399.42 319
14400.55 360
14401.69 331
14402.82 332
14403.95 346
14405.09 330
14406.22 353
14407.35 338
14408.49 319
14409.62 352
14410.75 317
14411.89 336
14413.02 351
14414.16 335
14415.29 334
14416.42 338
14417.56 347
14418.69 323
14419.83 361
14420.96 357
14422.10 356
14423.23 345
14424.36 331
14425.50 353
14426.63 351
14427.77 353
14428.90 327
14430.04 351
14431.17 372
14432.31 346
14433.44 356
14434.58 354
14435.71 335
14436.85 336
14437.98 343
14439.12 349
14440.25 348
14441.39 377
14442.52 311
14443.66 315
14444.79 340
14445.93 349
14447.06 343
14448.20 350
14449.33 353
14450.47 319
14451.60 363
14452.74 341
14453.87 375
14455.01 391
14456.14 352
14457.28 366
14458.42 373
14459.55 395
14460.69 346
14461.82 347
14462.96 364
14464.10 361
14465.23 361
14466.37 373
14467.50 383
14468.64 390
14469.78 360
14470.91 380
14472.05 370
14473.18 367
14474.32 351
14475.46 369
14476.59 347
14477.73 375
14478.87 363
14480.00 380
14481.14 378
14482.28 366
14483.41 381
14484.55 375
14485.69 396
14486.82 356
14487.96 345
14489.10 349
14490.23 349
14491.37 349
14492.51 359
14493.65 352
14494.78 347
14495.92 353
14497.06 369
14498.19 350
14499.33 339
14500.47 344
14501.61 368
14502.74 357
14503.88 373
14505.02 356
14506.16 368
14507.29 360
14508.43 376
14509.57 347
14510.71 364
14511.85 374
14512.98 382
14514.12 366
14515.26 372
14516.40 354
14517.54 359
14518.67 381
14519.81 376
14520.95 364
14522.09 379
14523.23 361
14524.36 365
14525.50 380
14526.64 367
14527.78 362
14528.92 394
14530.06 372
14531.19 355
14532.33 347
14533.47 349
14534.61 348
14535.75 346
14536.89 374
14538.03 385
14539.17 368
14540.31 356
14541.44 349
14542.58 385
14543.72 360
14544.86 386
14546.00 378
14547.14 364
14548.28 366
14549.42 364
14550.56 360
14551.70 379
14552.84 385
14553.98 370
14555.12 394
14556.25 374
14557.39 382
14558.53 406
14559.67 398
14560.81 426
14561.95 396
14563.09 390
14564.23 381
14565.37 415
14566.51 414
14567.65 373
14568.79 416
14569.93 366
14571.07 364
14572.21 387
14573.35 391
14574.49 425
14575.63 410
14576.77 390
14577.92 403
14579.06 395
14580.20 403
14581.34 411
14582.48 433
14583.62 389
14584.76 429
14585.90 409
14587.04 402
14588.18 406
14589.32 388
14590.46 418
14591.60 426
14592.74 405
14593.89 405
14595.03 427
14596.17 426
14597.31 397
14598.45 408
14599.59 441
14600.73 427
14601.87 418
14603.02 447
14604.16 458
14605.30 448
14606.44 425
14607.58 452
14608.72 435
14609.86 431
14611.01 457
14612.15 458
14613.29 462
14614.43 454
14615.57 452
14616.72 447
14617.86 448
14619.00 480
14620.14 459
14621.28 462
14622.43 462
14623.57 487
14624.71 482
14625.85 489
14627.00 521
14628.14 498
14629.28 512
14630.42 502
14631.56 550
14632.71 549
14633.85 517
14634.99 543
14636.14 557
14637.28 548
14638.42 535
14639.56 538
14640.71 539
14641.85 521
14642.99 510
14644.14 495
14645.28 478
14646.42 455
14647.56 465
14648.71 446
14649.85 443
14650.99 432
14652.14 422
14653.28 415
14654.42 404
14655.57 424
14656.71 379
14657.85 379
14659.00 389
14660.14 373
14661.29 385
14662.43 351
14663.57 368
14664.72 394
14665.86 398
14667.00 392
14668.15 391
14669.29 376
14670.44 363
14671.58 380
14672.73 374
14673.87 359
14675.01 369
14676.16 393
14677.30 374
14678.45 373
14679.59 356
14680.74 348
14681.88 378
14683.02 365
14684.17 338
14685.31 343
14686.46 345
14687.60 384
14688.75 345
14689.89 337
14691.04 350
14692.18 360
14693.33 372
14694.47 334
14695.62 349
14696.76 353
14697.91 354
14699.05 345
14700.20 343
14701.34 339
14702.49 337
14703.63 315
14704.78 357
14705.92 356
14707.07 352
14708.22 355
14709.36 340
14710.51 330
14711.65 363
14712.80 361
14713.94 334
14715.09 344
14716.23 333
14717.38 342
14718.53 300
14719.67 334
14720.82 346
14721.96 320
14723.11 333
14724.26 355
14725.40 338
14726.55 342
14727.70 318
14728.84 314
14729.99 357
14731.13 333
14732.28 334
14733.43 337
14734.57 340
14735.72 325
14736.87 341
14738.01 327
14739.16 352
14740.31 329
14741.45 341
14742.60 363
14743.75 338
14744.89 338
14746.04 338
14747.19 332
14748.34 330
14749.48 339
14750.63 327
14751.78 344
14752.92 350
14754.07 323
14755.22 326
14756.37 324
14757.51 330
14758.66 336
14759.81 326
14760.96 325
14762.10 301
14763.25 324
14764.40 336
14765.55 327
14766.70 323
14767.84 323
14768.99 309
14770.14 305
14771.29 321
14772.43 320
14773.58 322
14774.73 302
14775.88 336
14777.03 324
14778.18 311
14779.32 325
14780.47 312
14781.62 314
14782.77 290
14783.92 313
14785.07 312
14786.21 302
14787.36 312
14788.51 316
14789.66 307
14790.81 287
14791.96 298
14793.11 289
14794.26 303
14795.40 300
14796.55 281
14797.70 295
14798.85 269
14800.00 264
14801.15 297
14802.30 290
14803.45 289
14804.60 279
14805.75 276
14806.90 286
14808.05 287
14809.19 277
14810.34 278
14811.49 299
14812.64 284
14813.79 305
14814.94 295
14816.09 294
14817.24 284
14818.39 285
14819.54 289
14820.69 276
14821.84 275
14822.99 287
14824.14 290
14825.29 286
14826.44 295
14827.59 269
14828.74 284
14829.89 284
14831.04 280
14832.19 289
14833.34 285
14834.49 278
14835.64 299
14836.79 276
14837.95 271
14839.10 289
14840.25 279
14841.40 274
14842.55 254
14843.70 299
14844.85 267
14846.00 258
14847.15 265
14848.30 265
14849.45 282
14850.60 270
14851.76 272
14852.91 260
14854.06 273
14855.21 278
14856.36 282
14857.51 268
14858.66 274
14859.81 260
14860.97 269
14862.12 270
14863.27 273
14864.42 273
14865.57 263
14866.72 274
14867.88 267
14869.03 250
14870.18 258
14871.33 271
14872.48 272
14873.64 271
14874.79 262
14875.94 259
14877.09 274
14878.24 260
14879.40 274
14880.55 250
14881.70 254
14882.85 254
14884.00 289
14885.16 278
14886.31 275
14887.46 268
14888.61 271
14889.77 274
14890.92 273
14892.07 268
14893.23 282
14894.38 278
14895.53 271
14896.68 258
14897.84 265
14898.99 287
14900.14 276
14901.30 274
14902.45 267
14903.60 262
14904.75 254
14905.91 244
14907.06 255
14908.21 272
14909.37 261
14910.52 265
14911.67 273
14912.83 271
14913.98 264
14915.14 272
14916.29 267
14917.44 254
14918.60 250
14919.75 251
14920.90 265
14922.06 265
14923.21 254
14924.37 264
14925.52 269
14926.67 285
14927.83 250
14928.98 255
14930.14 243
14931.29 282
14932.44 303
14933.60 301
14934.75 281
14935.91 284
14937.06 258
14938.22 265
14939.37 289
14940.52 253
14941.68 255
14942.83 283
14943.99 265
14945.14 258
14946.30 253
14947.45 257
14948.61 262
14949.76 233
14950.92 255
14952.07 253
14953.23 277
14954.38 283
14955.54 241
14956.69 247
14957.85 256
14959.00 273
14960.16 276
14961.31 275
14962.47 264
14963.62 257
14964.78 273
14965.94 252
14967.09 269
14968.25 281
14969.40 262
14970.56 269
14971.71 276
14972.87 266
14974.03 269
14975.18 272
14976.34 258
14977.49 254
14978.65 244
14979.81 253
14980.96 265
14982.12 256
14983.27 278
14984.43 258
14985.59 259
14986.74 240
14987.90 262
14989.06 258
14990.21 256
14991.37 251
14992.53 251
14993.68 260
14994.84 254
14996.00 256
14997.15 262
14998.31 255
14999.47 265
15000.62 268
15001.78 278
15002.94 242
15004.09 268
15005.25 245
15006.41 246
15007.56 283
15008.72 265
15009.88 255
15011.04 262
15012.19 257
15013.35 257
15014.51 257
15015.67 254
15016.82 250
15017.98 254
15019.14 253
15020.30 260
15021.45 235
15022.61 253
15023.77 257
15024.93 269
15026.08 263
15027.24 256
15028.40 272
15029.56 244
15030.72 252
15031.87 274
15033.03 256
15034.19 269
15035.35 249
15036.51 249
15037.67 252
15038.82 273
15039.98 269
15041.14 265
15042.30 245
15043.46 249
15044.62 265
15045.78 262
15046.93 262
15048.09 254
15049.25 262
15050.41 265
15051.57 250
15052.73 255
15053.89 249
15055.05 249
15056.20 262
15057.36 262
15058.52 257
15059.68 270
15060.84 273
15062.00 256
15063.16 276
15064.32 267
15065.48 270
15066.64 265
15067.80 257
15068.96 257
15070.12 239
15071.28 256
15072.44 248
15073.60 254
15074.76 265
15075.91 244
15077.07 272
15078.23 274
15079.39 253
15080.55 251
15081.71 274
15082.87 271
15084.03 256
15085.19 249
15086.35 289
15087.51 279
15088.68 271
15089.84 269
15091.00 269
15092.16 270
15093.32 264
15094.48 291
15095.64 285
15096.80 276
15097.96 294
15099.12 276
15100.28 265
15101.44 294
15102.60 287
15103.76 259
15104.92 252
15106.08 280
15107.25 278
15108.41 252
15109.57 270
15110.73 279
15111.89 273
15113.05 258
15114.21 282
15115.37 260
15116.54 258
15117.70 262
15118.86 278
15120.02 297
15121.18 276
15122.34 286
15123.50 284
15124.67 267
15125.83 267
15126.99 289
15128.15 285
15129.31 261
15130.47 264
15131.64 275
15132.80 264
15133.96 270
15135.12 286
15136.28 251
15137.45 286
15138.61 283
15139.77 277
15140.93 289
15142.10 289
15143.26 275
15144.42 294
15145.58 283
15146.75 300
15147.91 294
15149.07 285
15150.23 278
15151.40 293
15152.56 284
15153.72 293
15154.88 285
15156.05 283
15157.21 301
15158.37 296
15159.54 287
15160.70 268
15161.86 276
15163.03 298
15164.19 284
15165.35 282
15166.52 299
15167.68 263
15168.84 297
15170.01 334
15171.17 300
15172.33 285
15173.50 292
15174.66 267
15175.82 280
15176.99 278
15178.15 273
15179.31 306
15180.48 309
15181.64 277
15182.81 273
15183.97 299
15185.13 298
15186.30 295
15187.46 292
15188.63 306
15189.79 303
15190.95 299
15192.12 292
15193.28 314
15194.45 295
15195.61 323
15196.78 310
15197.94 284
15199.10 306
15200.27 318
15201.43 306
15202.60 274
15203.76 305
15204.93 313
15206.09 319
15207.26 298
15208.42 316
15209.59 293
15210.75 337
15211.92 286
15213.08 302
15214.25 308
15215.41 309
15216.58 312
15217.74 328
15218.91 306
15220.07 289
15221.24 310
15222.40 298
15223.57 320
15224.74 341
15225.90 324
15227.07 321
15228.23 339
15229.40 327
15230.56 328
15231.73 347
15232.89 325
15234.06 338
15235.23 341
15236.39 335
15237.56 330
15238.72 352
15239.89 320
15241.06 370
15242.22 349
15243.39 323
15244.56 316
15245.72 332
15246.89 345
15248.05 330
15249.22 321
15250.39 296
15251.55 294
15252.72 328
15253.89 306
15255.05 298
15256.22 279
15257.39 288
15258.55 291
15259.72 298
15260.89 275
15262.05 287
15263.22 307
15264.39 296
15265.56 303
15266.72 328
15267.89 285
15269.06 291
15270.22 268
15271.39 315
15272.56 293
15273.73 271
15274.89 279
15276.06 270
15277.23 310
15278.40 308
15279.56 303
15280.73 309
15281.90 292
15283.07 310
15284.23 299
15285.40 292
15286.57 289
15287.74 313
15288.91 316
15290.07 294
15291.24 290
15292.41 301
15293.58 296
15294.75 311
15295.92 288
15297.08 299
15298.25 295
15299.42 297
15300.59 312
15301.76 302
15302.93 303
15304.09 298
15305.26 304
15306.43 309
15307.60 309
15308.77 298
15309.94 304
15311.11 292
15312.28 305
15313.44 314
15314.61 305
15315.78 306
15316.95 276
15318.12 289
15319.29 282
15320.46 312
15321.63 312
15322.80 311
15323.97 325
15325.14 314
15326.30 314
15327.47 304
15328.64 330
15329.81 314
15330.98 286
15332.15 300
15333.32 310
15334.49 323
15335.66 308
15336.83 334
15338.00 326
15339.17 323
15340.34 336
15341.51 317
15342.68 302
15343.85 287
15345.02 312
15346.19 329
15347.36 302
15348.53 289
15349.70 302
15350.87 288
15352.04 296
15353.21 327
15354.38 328
15355.55 314
15356.72 339
15357.90 342
15359.07 347
15360.24 328
15361.41 337
15362.58 335
15363.75 355
15364.92 323
15366.09 320
15367.26 346
15368.43 348
15369.60 340
15370.77 347
15371.95 365
15373.12 365
15374.29 337
15375.46 361
15376.63 349
15377.80 353
15378.97 343
15380.15 348
15381.32 337
15382.49 342
15383.66 307
15384.83 318
15386.00 328
15387.17 313
15388.35 326
15389.52 337
15390.69 336
15391.86 349
15393.03 319
15394.21 324
15395.38 373
15396.55 327
15397.72 337
15398.89 302
15400.07 310
15401.24 312
15402.41 309
15403.58 308
15404.76 296
15405.93 315
15407.10 296
15408.27 313
15409.45 296
15410.62 312
15411.79 310
15412.96 290
15414.14 291
15415.31 288
15416.48 284
15417.66 329
15418.83 295
15420.00 281
15421.17 269
15422.35 282
15423.52 298
15424.69 283
15425.87 280
15427.04 297
15428.21 284
15429.39 300
15430.56 307
15431.73 278
15432.91 301
15434.08 291
15435.25 244
15436.43 271
15437.60 271
15438.77 268
15439.95 267
15441.12 275
15442.30 265
15443.47 271
15444.64 282
15445.82 310
15446.99 293
15448.17 253
15449.34 279
15450.51 288
15451.69 272
15452.86 270
15454.04 276
15455.21 277
15456.39 278
15457.56 289
15458.73 282
15459.91 262
15461.08 271
15462.26 274
15463.43 297
15464.61 269
15465.78 283
15466.96 281
15468.13 264
15469.31 260
15470.48 281
15471.66 265
15472.83 279
15474.01 263
15475.18 251
15476.36 265
15477.53 300
15478.71 307
15479.88 299
15481.06 255
15482.23 270
15483.41 282
15484.58 288
15485.76 273
15486.93 289
15488.11 271
15489.29 284
15490.46 271
15491.64 279
15492.81 281
15493.99 306
15495.16 290
15496.34 272
15497.52 264
15498.69 278
15499.87 287
15501.04 300
15502.22 281
15503.40 285
15504.57 279
15505.75 276
15506.92 282
15508.10 294
15509.28 275
15510.45 298
15511.63 297
15512.81 286
15513.98 278
15515.16 268
15516.34 288
15517.51 308
15518.69 279
15519.87 272
15521.04 286
15522.22 274
15523.40 277
15524.57 276
15525.75 277
15526.93 311
15528.11 302
15529.28 280
15530.46 280
15531.64 303
15532.81 266
15533.99 298
15535.17 302
15536.35 291
15537.52 294
15538.70 298
15539.88 297
15541.06 289
15542.23 271
15543.41 289
15544.59 288
15545.77 293
15546.95 290
15548.12 287
15549.30 303
15550.48 259
15551.66 309
15552.83 293
15554.01 288
15555.19 305
15556.37 298
15557.55 294
15558.73 269
15559.90 304
15561.08 314
15562.26 262
15563.44 292
15564.62 282
15565.80 292
15566.97 296
15568.15 279
15569.33 274
15570.51 275
15571.69 283
15572.87 290
15574.05 312
15575.23 295
15576.40 299
15577.58 292
15578.76 304
15579.94 293
15581.12 304
15582.30 294
15583.48 293
15584.66 306
15585.84 285
15587.02 317
15588.20 321
15589.38 318
15590.56 303
15591.73 318
15592.91 297
15594.09 296
15595.27 302
15596.45 298
15597.63 306
15598.81 306
15599.99 304
15601.17 299
15602.35 297
15603.53 291
15604.71 307
15605.89 300
15607.07 336
15608.25 325
15609.43 291
15610.61 291
15611.79 311
15612.97 304
15614.15 305
15615.33 326
15616.51 329
15617.69 309
15618.88 310
15620.06 314
15621.24 298
15622.42 323
15623.60 354
15624.78 349
15625.96 315
15627.14 328
15628.32 325
15629.50 339
15630.68 336
15631.86 333
15633.05 307
15634.23 349
15635.41 322
15636.59 341
15637.77 322
15638.95 338
15640.13 344
15641.31 323
15642.50 346
15643.68 358
15644.86 344
15646.04 335
15647.22 348
15648.40 361
15649.58 326
15650.77 352
15651.95 335
15653.13 340
15654.31 327
15655.49 340
15656.68 344
15657.86 345
15659.04 338
15660.22 365
15661.40 348
15662.59 347
15663.77 325
15664.95 354
15666.13 336
15667.32 327
15668.50 336
15669.68 305
15670.86 352
15672.05 337
15673.23 334
15674.41 337
15675.59 347
15676.78 326
15677.96 341
15679.14 344
15680.32 335
15681.51 337
15682.69 300
15683.87 356
15685.06 340
15686.24 307
15687.42 317
15688.61 340
15689.79 305
15690.97 318
15692.16 312
15693.34 335
15694.52 350
15695.71 341
15696.89 345
15698.07 341
15699.26 339
15700.44 368
15701.62 334
15702.81 323
15703.99 317
15705.17 324
15706.36 319
15707.54 327
15708.73 330
15709.91 309
15711.09 335
15712.28 328
15713.46 359
15714.65 368
15715.83 356
15717.02 330
15718.20 362
15719.38 356
15720.57 346
15721.75 351
15722.94 349
15724.12 381
15725.31 377
15726.49 366
15727.68 373
15728.86 370
15730.04 356
15731.23 355
15732.41 345
15733.60 347
15734.78 352
15735.97 369
15737.15 374
15738.34 351
15739.52 339
15740.71 343
15741.89 351
15743.08 339
15744.27 344
15745.45 372
15746.64 393
15747.82 379
15749.01 341
15750.19 373
15751.38 361
15752.56 371
15753.75 350
15754.93 353
15756.12 372
15757.31 382
15758.49 357
15759.68 374
15760.86 352
15762.05 369
15763.24 378
15764.42 407
15765.61 364
15766.79 372
15767.98 343
15769.17 350
15770.35 367
15771.54 373
15772.72 370
15773.91 369
15775.10 379
15776.28 376
15777.47 348
15778.66 336
15779.84 359
15781.03 353
15782.22 341
15783.40 329
15784.59 364
15785.78 328
15786.96 315
15788.15 335
15789.34 314
15790.53 359
15791.71 335
15792.90 342
15794.09 306
15795.27 331
15796.46 336
15797.65 344
15798.84 343
15800.02 320
15801.21 319
15802.40 322
15803.59 320
15804.77 316
15805.96 326
15807.15 309
15808.34 321
15809.52 319
15810.71 338
15811.90 310
15813.09 303
15814.28 292
15815.46 319
15816.65 334
15817.84 312
15819.03 300
15820.22 304
15821.40 306
15822.59 295
15823.78 304
15824.97 324
15826.16 331
15827.35 334
15828.53 305
15829.72 292
15830.91 324
15832.10 309
15833.29 337
15834.48 323
15835.67 304
15836.85 308
15838.04 306
15839.23 320
15840.42 315
15841.61 306
15842.80 317
15843.99 302
15845.18 302
15846.37 301
15847.55 323
15848.74 318
15849.93 326
15851.12 305
15852.31 317
15853.50 304
15854.69 311
15855.88 340
15857.07 331
15858.26 320
15859.45 306
15860.64 320
15861.83 320
15863.02 321
15864.21 319
15865.40 308
15866.59 320
15867.78 334
15868.97 318
15870.16 308
15871.35 322
15872.54 304
15873.73 337
15874.92 312
15876.11 324
15877.30 330
15878.49 331
15879.68 312
15880.87 336
15882.06 315
15883.25 316
15884.44 314
15885.63 311
15886.82 325
15888.01 338
15889.20 317
15890.39 318
15891.59 337
15892.78 335
15893.97 351
15895.16 345
15896.35 344
15897.54 353
15898.73 341
15899.92 323
15901.11 365
15902.30 337
15903.50 370
15904.69 340
15905.88 341
15907.07 345
15908.26 379
15909.45 360
15910.64 345
15911.84 350
15913.03 353
15914.22 353
15915.41 356
15916.60 335
15917.79 358
15918.99 381
15920.18 348
15921.37 349
15922.56 340
15923.75 348
15924.95 388
15926.14 356
15927.33 373
15928.52 369
15929.71 365
15930.91 387
15932.10 334
15933.29 353
15934.48 385
15935.68 388
15936.87 385
15938.06 349
15939.25 349
15940.45 372
15941.64 374
15942.83 340
15944.03 348
15945.22 347
15946.41 370
15947.60 341
15948.80 318
15949.99 320
15951.18 309
15952.38 333
15953.57 337
15954.76 325
15955.96 305
15957.15 315
15958.34 316
15959.54 299
15960.73 284
15961.92 298
15963.12 285
15964.31 301
15965.50 294
15966.70 278
15967.89 267
15969.08 282
15970.28 295
15971.47 297
15972.67 293
15973.86 287
15975.05 289
15976.25 288
15977.44 248
15978.64 275
15979.83 271
15981.02 260
15982.22 275
15983.41 271
15984.61 271
15985.80 276
15987.00 281
15988.19 266
15989.38 252
15990.58 281
15991.77 301
15992.97 272
15994.16 259
15995.36 252
15996.55 287
15997.75 274
15998.94 249
16000.14 247
16001.33 268
16002.53 253
16003.72 251
16004.92 258
16006.11 264
16007.31 287
16008.50 260
16009.70 259
16010.89 269
16012.09 275
16013.28 281
16014.48 266
16015.67 289
16016.87 265
16018.07 261
16019.26 241
16020.46 272
16021.65 243
16022.85 283
16024.04 246
16025.24 277
16026.44 285
16027.63 253
16028.83 254
16030.02 266
16031.22 272
16032.42 276
16033.61 252
16034.81 277
16036.00 261
16037.20 269
16038.40 261
16039.59 267
16040.79 265
16041.99 252
16043.18 263
16044.38 265
16045.58 252
16046.77 261
16047.97 262
16049.17 251
16050.36 263
16051.56 267
16052.76 264
16053.95 253
16055.15 259
16056.35 233
16057.54 261
16058.74 259
16059.94 250
16061.14 258
16062.33 272
16063.53 251
16064.73 253
16065.92 245
16067.12 244
16068.32 244
16069.52 268
16070.71 264
16071.91 227
16073.11 237
16074.31 257
16075.50 243
16076.70 240
16077.90 258
16079.10 255
16080.30 234
16081.49 259
16082.69 262
16083.89 241
16085.09 256
16086.29 262
16087.48 264
16088.68 248
16089.88 221
16091.08 240
16092.28 235
16093.48 236
16094.67 247
16095.87 261
16097.07 232
16098.27 240
16099.47 257
16100.67 255
16101.87 232
16103.06 263
16104.26 254
16105.46 254
16106.66 239
16107.86 238
16109.06 237
16110.26 248
16111.46 240
16112.66 245
16113.86 252
16115.05 258
16116.25 242
16117.45 249
16118.65 219
16119.85 229
16121.05 233
16122.25 220
16123.45 237
16124.65 250
16125.85 254
16127.05 219
16128.25 242
16129.45 243
16130.65 243
16131.85 253
16133.05 227
16134.25 226
16135.45 229
16136.65 226
16137.85 225
16139.05 230
16140.25 242
16141.45 243
16142.65 214
16143.85 239
16145.05 217
16146.25 223
16147.45 239
16148.65 227
16149.85 225
16151.05 228
16152.25 242
16153.45 240
16154.65 220
16155.85 209
16157.05 226
16158.25 209
16159.46 226
16160.66 230
16161.86 219
16163.06 230
16164.26 211
16165.46 221
16166.66 232
16167.86 258
16169.06 252
16170.27 231
16171.47 217
16172.67 212
16173.87 222
16175.07 236
16176.27 243
16177.47 230
16178.67 224
16179.88 227
16181.08 220
16182.28 245
16183.48 244
16184.68 248
16185.89 244
16187.09 240
16188.29 235
16189.49 227
16190.69 218
16191.90 229
16193.10 231
16194.30 226
16195.50 235
16196.70 230
16197.91 229
16199.11 220
16200.31 200
16201.51 247
16202.72 226
16203.92 244
16205.12 246
16206.32 238
16207.53 235
16208.73 225
16209.93 233
16211.13 237
16212.34 247
16213.54 245
16214.74 239
16215.95 259
16217.15 222
16218.35 248
16219.55 249
16220.76 232
16221.96 235
16223.16 244
16224.37 260
16225.57 252
16226.77 249
16227.98 243
16229.18 231
16230.38 211
16231.59 228
16232.79 241
16233.99 244
16235.20 240
16236.40 243
16237.61 250
16238.81 242
16240.01 252
16241.22 257
16242.42 252
16243.63 257
16244.83 249
16246.03 237
16247.24 224
16248.44 238
16249.65 232
16250.85 253
16252.05 241
16253.26 232
16254.46 224
16255.67 244
16256.87 232
16258.08 252
16259.28 232
16260.49 239
16261.69 232
16262.89 248
16264.10 248
16265.30 246
16266.51 245
16267.71 251
16268.92 236
16270.12 219
16271.33 231
16272.53 245
16273.74 250
16274.94 230
16276.15 235
16277.35 226
16278.56 225
16279.77 224
16280.97 236
16282.18 223
16283.38 248
16284.59 244
16285.79 237
16287.00 257
16288.20 250
16289.41 252
16290.61 235
16291.82 251
16293.03 240
16294.23 224
16295.44 208
16296.64 237
16297.85 249
16299.06 241
16300.26 243
16301.47 224
16302.67 242
16303.88 240
16305.09 216
16306.29 238
16307.50 257
16308.71 272
16309.91 261
16311.12 243
16312.33 236
16313.53 222
16314.74 236
16315.95 245
16317.15 241
16318.36 222
16319.57 238
16320.77 249
16321.98 229
16323.19 237
16324.39 232
16325.60 236
16326.81 228
16328.01 229
16329.22 243
16330.43 229
16331.64 219
16332.84 229
16334.05 244
16335.26 216
16336.47 227
16337.67 235
16338.88 235
16340.09 227
16341.30 228
16342.50 233
16343.71 236
16344.92 242
16346.13 242
16347.33 235
16348.54 244
16349.75 219
16350.96 238
16352.17 218
16353.37 222
16354.58 213
16355.79 210
16357.00 236
16358.21 233
16359.41 229
16360.62 231
16361.83 227
16363.04 207
16364.25 215
16365.46 203
16366.67 222
16367.87 215
16369.08 243
16370.29 223
16371.50 210
16372.71 201
16373.92 199
16375.13 232
16376.34 201
16377.54 213
16378.75 213
16379.96 235
16381.17 228
16382.38 218
16383.59 214
16384.80 221
16386.01 219
16387.22 226
16388.43 224
16389.64 221
16390.85 222
16392.05 238
16393.26 231
16394.47 241
16395.68 218
16396.89 252
16398.10 251
16399.31 244
16400.52 216
16401.73 212
16402.94 237
16404.15 203
16405.36 222
16406.57 224
16407.78 234
16408.99 243
16410.20 241
16411.41 205
16412.62 214
16413.83 223
16415.04 203
16416.25 217
16417.46 236
16418.67 225
16419.88 216
16421.10 215
16422.31 203
16423.52 216
16424.73 235
16425.94 219
16427.15 231
16428.36 215
16429.57 231
16430.78 241
16431.99 222
16433.20 244
16434.41 249
16435.63 247
16436.84 240
16438.05 242
16439.26 215
16440.47 236
16441.68 234
16442.89 210
16444.10 207
16445.32 229
16446.53 238
16447.74 231
16448.95 231
16450.16 206
16451.37 213
16452.59 222
16453.80 218
16455.01 223
16456.22 228
16457.43 220
16458.64 228
16459.86 222
16461.07 202
16462.28 219
16463.49 214
16464.70 213
16465.92 198
16467.13 209
16468.34 226
16469.55 237
16470.77 221
16471.98 239
16473.19 239
16474.40 223
16475.62 219
16476.83 226
16478.04 237
16479.25 198
16480.47 214
16481.68 228
16482.89 221
16484.11 201
16485.32 206
16486.53 208
16487.74 233
16488.96 238
16490.17 231
16491.38 207
16492.60 237
16493.81 223
16495.02 224
16496.24 235
16497.45 241
16498.66 205
16499.88 219
16501.09 227
16502.30 216
16503.52 223
16504.73 221
16505.94 232
16507.16 241
16508.37 240
16509.59 228
16510.80 235
16512.01 214
16513.23 235
16514.44 231
16515.66 234
16516.87 221
16518.08 232
16519.30 234
16520.51 244
16521.73 240
16522.94 249
16524.16 257
16525.37 235
16526.58 231
16527.80 233
16529.01 218
16530.23 228
16531.44 226
16532.66 236
16533.87 237
16535.09 238
16536.30 256
16537.52 246
16538.73 242
16539.95 256
16541.16 237
16542.38 238
16543.59 241
16544.81 234
16546.02 231
16547.24 270
16548.45 244
16549.67 239
16550.88 245
16552.10 240
16553.31 219
16554.53 265
16555.74 268
16556.96 253
16558.18 260
16559.39 259
16560.61 241
16561.82 260
16563.04 250
16564.25 248
16565.47 247
16566.69 242
16567.90 245
16569.12 226
16570.33 232
16571.55 249
16572.77 260
16573.98 241
16575.20 224
16576.41 237
16577.63 245
16578.85 251
16580.06 254
16581.28 245
16582.50 246
16583.71 251
16584.93 245
16586.15 250
16587.36 262
16588.58 246
16589.80 235
16591.01 249
16592.23 254
16593.45 232
16594.66 234
16595.88 238
16597.10 250
16598.32 244
16599.53 230
16600.75 216
16601.97 261
16603.18 236
16604.40 206
16605.62 210
16606.84 228
16608.05 211
16609.27 222
16610.49 197
16611.71 213
16612.92 231
16614.14 235
16615.36 233
16616.58 240
16617.79 247
16619.01 216
16620.23 230
16621.45 222
16622.67 197
16623.88 217
16625.10 205
16626.32 212
16627.54 219
16628.76 219
16629.97 235
16631.19 235
16632.41 221
16633.63 212
16634.85 232
16636.07 244
16637.29 203
16638.50 228
16639.72 222
16640.94 217
16642.16 214
16643.38 224
16644.60 200
16645.82 214
16647.03 210
16648.25 223
16649.47 225
16650.69 229
16651.91 227
16653.13 221
16654.35 208
16655.57 229
16656.79 238
16658.01 214
16659.23 213
16660.45 228
16661.66 205
16662.88 207
16664.10 203
16665.32 233
16666.54 229
16667.76 228
16668.98 221
16670.20 204
16671.42 228
16672.64 210
16673.86 218
16675.08 212
16676.30 229
16677.52 221
16678.74 224
16679.96 239
16681.18 232
16682.40 204
16683.62 209
16684.84 207
16686.06 222
16687.28 228
16688.50 202
16689.72 202
16690.94 207
16692.16 229
16693.39 228
16694.61 229
16695.83 240
16697.05 222
16698.27 206
16699.49 190
16700.71 218
16701.93 220
16703.15 221
16704.37 219
16705.59 231
16706.81 215
16708.04 218
16709.26 206
16710.48 219
16711.70 222
16712.92 212
16714.14 201
16715.36 209
16716.58 208
16717.81 206
16719.03 213
16720.25 215
16721.47 220
16722.69 222
16723.91 212
16725.14 218
16726.36 208
16727.58 199
16728.80 207
16730.02 210
16731.24 232
16732.47 194
16733.69 201
16734.91 208
16736.13 176
16737.36 206
16738.58 211
16739.80 213
16741.02 213
16742.24 212
16743.47 205
16744.69 219
16745.91 220
16747.13 203
16748.36 206
16749.58 211
16750.80 193
16752.02 204
16753.25 193
16754.47 204
16755.69 229
16756.92 209
16758.14 201
16759.36 208
16760.59 207
16761.81 205
16763.03 201
16764.25 210
16765.48 224
16766.70 210
16767.92 193
16769.15 201
16770.37 219
16771.59 182
16772.82 205
16774.04 212
16775.27 198
16776.49 218
16777.71 220
16778.94 209
16780.16 196
16781.38 207
16782.61 199
16783.83 203
16785.06 194
16786.28 212
16787.50 222
16788.73 209
16789.95 179
16791.18 203
16792.40 212
16793.62 206
16794.85 206
16796.07 206
16797.30 215
16798.52 207
16799.75 206
16800.97 223
16802.19 198
16803.42 228
16804.64 214
16805.87 219
16807.09 209
16808.32 184
16809.54 186
16810.77 210
16811.99 209
16813.22 186
16814.44 194
16815.67 198
16816.89 214
16818.12 211
16819.34 189
16820.57 191
16821.79 199
16823.02 208
16824.24 200
16825.47 196
16826.70 211
16827.92 207
16829.15 198
16830.37 211
16831.60 197
16832.82 209
16834.05 223
16835.27 219
16836.50 213
16837.73 216
16838.95 198
16840.18 210
16841.40 208
16842.63 203
16843.86 209
16845.08 222
16846.31 217
16847.53 211
16848.76 219
16849.99 200
16851.21 219
16852.44 177
16853.67 203
16854.89 208
16856.12 236
16857.35 199
16858.57 202
16859.80 232
16861.03 215
16862.25 208
16863.48 216
16864.71 216
16865.93 211
16867.16 204
16868.39 210
16869.61 212
16870.84 223
16872.07 215
16873.30 216
16874.52 201
16875.75 231
16876.98 231
16878.20 213
16879.43 232
16880.66 222
16881.89 255
16883.11 223
16884.34 224
16885.57 226
16886.80 206
16888.02 213
16889.25 211
16890.48 206
16891.71 225
16892.94 215
16894.16 196
16895.39 229
16896.62 213
16897.85 231
16899.08 217
16900.30 214
16901.53 218
16902.76 231
16903.99 223
16905.22 230
16906.45 210
16907.67 210
16908.90 203
16910.13 222
16911.36 218
16912.59 211
16913.82 231
16915.04 232
16916.27 221
16917.50 201
16918.73 208
16919.96 218
16921.19 214
16922.42 198
16923.65 195
16924.88 208
16926.10 207
16927.33 222
16928.56 228
16929.79 227
16931.02 237
16932.25 221
16933.48 198
16934.71 206
16935.94 198
16937.17 228
16938.40 240
16939.63 204
16940.86 196
16942.09 216
16943.32 224
16944.55 214
16945.78 208
16947.01 201
16948.24 211
16949.47 218
16950.70 223
16951.93 222
16953.16 222
16954.39 225
16955.62 228
16956.85 213
16958.08 207
16959.31 222
16960.54 225
16961.77 224
16963.00 196
16964.23 198
16965.46 214
16966.69 219
16967.92 214
16969.15 201
16970.38 223
16971.61 239
16972.84 238
16974.07 205
16975.30 205
16976.54 220
16977.77 208
16979.00 240
16980.23 221
16981.46 217
16982.69 209
16983.92 217
16985.15 211
16986.38 226
16987.62 214
16988.85 208
16990.08 206
16991.31 225
16992.54 196
16993.77 193
16995.00 226
16996.24 234
16997.47 215
16998.70 218
16999.93 217
17001.16 212
17002.39 204
17003.63 230
17004.86 218
17006.09 214
17007.32 205
17008.55 204
17009.79 196
17011.02 223
17012.25 221
17013.48 215
17014.72 205
17015.95 208
17017.18 204
17018.41 186
17019.64 186
17020.88 209
17022.11 203
17023.34 236
17024.58 205
17025.81 216
17027.04 204
17028.27 226
17029.51 222
17030.74 201
17031.97 214
17033.21 215
17034.44 201
17035.67 203
17036.90 208
17038.14 199
17039.37 187
17040.60 197
17041.84 200
17043.07 212
17044.30 197
17045.54 212
17046.77 212
17048.00 197
17049.24 214
17050.47 193
17051.70 191
17052.94 198
17054.17 195
17055.41 196
17056.64 213
17057.87 178
17059.11 222
17060.34 213
17061.58 208
17062.81 231
17064.04 217
17065.28 214
17066.51 218
17067.75 197
17068.98 216
17070.21 202
17071.45 213
17072.68 220
17073.92 213
17075.15 220
17076.39 211
17077.62 201
17078.86 200
17080.09 215
17081.33 187
17082.56 199
17083.80 191
17085.03 196
17086.26 202
17087.50 186
17088.73 183
17089.97 181
17091.20 207
17092.44 208
17093.68 202
17094.91 178
17096.15 209
17097.38 186
17098.62 185
17099.85 174
17101.09 212
17102.32 212
17103.56 197
17104.79 204
17106.03 206
17107.26 191
17108.50 207
17109.74 227
17110.97 185
17112.21 192
17113.44 203
17114.68 181
17115.92 205
17117.15 200
17118.39 170
17119.62 184
17120.86 179
17122.10 193
17123.33 197
17124.57 187
17125.80 191
17127.04 211
17128.28 203
17129.51 188
17130.75 197
17131.99 184
17133.22 195
17134.46 215
17135.70 207
17136.93 173
17138.17 195
17139.41 188
17140.64 184
17141.88 199
17143.12 211
17144.35 183
17145.59 176
17146.83 199
17148.07 182
17149.30 194
17150.54 174
17151.78 204
17153.02 188
17154.25 195
17155.49 188
17156.73 203
17157.96 194
17159.20 196
17160.44 189
17161.68 196
17162.92 202
17164.15 191
17165.39 206
17166.63 191
17167.87 202
17169.10 206
17170.34 193
17171.58 191
17172.82 200
17174.06 197
17175.29 180
17176.53 189
17177.77 208
17179.01 211
17180.25 194
17181.49 201
17182.72 184
17183.96 200
17185.20 191
17186.44 190
17187.68 193
17188.92 209
17190.15 212
17191.39 178
17192.63 191
17193.87 195
17195.11 186
17196.35 197
17197.59 191
17198.83 193
17200.07 191
17201.30 199
17202.54 186
17203.78 189
17205.02 198
17206.26 190
17207.50 183
17208.74 176
17209.98 177
17211.22 167
17212.46 193
17213.70 196
17214.94 179
17216.18 193
17217.42 185
17218.66 205
17219.90 204
17221.14 197
17222.38 191
17223.62 176
17224.86 186
17226.10 180
17227.34 190
17228.58 186
17229.82 186
17231.06 178
17232.30 192
17233.54 227
17234.78 183
17236.02 193
17237.26 195
17238.50 185
17239.74 210
17240.98 186
17242.22 195
17243.46 195
17244.70 190
17245.94 192
17247.18 198
17248.42 193
17249.66 180
17250.90 173
17252.14 169
17253.39 176
17254.63 178
17255.87 190
17257.11 192
17258.35 193
17259.59 193
17260.83 167
17262.07 194
17263.31 187
17264.56 177
17265.80 182
17267.04 192
17268.28 193
17269.52 177
17270.76 207
17272.00 181
17273.25 184
17274.49 205
17275.73 183
17276.97 189
17278.21 188
17279.45 189
17280.70 181
17281.94 189
17283.18 196
17284.42 185
17285.66 195
17286.91 176
17288.15 191
17289.39 198
17290.63 198
17291.88 207
17293.12 193
17294.36 188
17295.60 185
17296.85 182
17298.09 194
17299.33 188
17300.57 200
17301.82 215
17303.06 201
17304.30 221
17305.54 219
17306.79 182
17308.03 217
17309.27 186
17310.52 202
17311.76 182
17313.00 171
17314.25 185
17315.49 188
17316.73 184
17317.97 213
17319.22 178
17320.46 208
17321.71 204
17322.95 201
17324.19 190
17325.44 198
17326.68 205
17327.92 196
17329.17 206
17330.41 197
17331.65 193
17332.90 204
17334.14 189
17335.39 188
17336.63 182
17337.87 197
17339.12 197
17340.36 194
17341.61 215
17342.85 213
17344.09 202
17345.34 206
17346.58 184
17347.83 175
17349.07 190
17350.32 199
17351.56 177
17352.80 215
17354.05 200
17355.29 190
17356.54 191
17357.78 197
17359.03 200
17360.27 183
17361.52 219
17362.76 182
17364.01 189
17365.25 208
17366.50 213
17367.74 212
17368.99 208
17370.23 195
17371.48 207
17372.72 195
17373.97 184
17375.21 190
17376.46 218
17377.70 205
17378.95 207
17380.19 195
17381.44 207
17382.69 219
17383.93 199
17385.18 196
17386.42 205
17387.67 204
17388.91 178
17390.16 196
17391.41 196
17392.65 187
17393.90 206
17395.14 208
17396.39 210
17397.64 192
17398.88 198
17400.13 217
17401.37 197
17402.62 181
17403.87 213
17405.11 202
17406.36 211
17407.61 213
17408.85 188
17410.10 199
17411.35 209
17412.59 212
17413.84 214
17415.09 196
17416.33 194
17417.58 216
17418.83 198
17420.07 220
17421.32 203
17422.57 222
17423.82 209
17425.06 194
17426.31 181
17427.56 190
17428.80 195
17430.05 211
17431.30 200
17432.55 210
17433.79 198
17435.04 196
17436.29 206
17437.54 176
17438.78 191
17440.03 203
17441.28 191
17442.53 205
17443.77 199
17445.02 191
17446.27 197
17447.52 208
17448.77 211
17450.01 207
17451.26 206
17452.51 202
17453.76 198
17455.01 191
17456.25 191
17457.50 216
17458.75 211
17460.00 201
17461.25 197
17462.50 190
17463.74 179
17464.99 213
17466.24 201
17467.49 192
17468.74 196
17469.99 234
17471.24 219
17472.49 202
17473.73 217
17474.98 196
17476.23 209
17477.48 197
17478.73 201
17479.98 217
17481.23 208
17482.48 206
17483.73 223
17484.98 216
17486.23 211
17487.47 224
17488.72 211
17489.97 188
17491.22 224
17492.47 211
17493.72 226
17494.97 217
17496.22 214
17497.47 219
17498.72 227
17499.97 231
17501.22 192
17502.47 207
17503.72 236
17504.97 212
17506.22 198
17507.47 205
17508.72 216
17509.97 219
17511.22 230
17512.47 237
17513.72 215
17514.97 202
17516.22 230
17517.47 216
17518.72 230
17519.97 221
17521.22 218
17522.47 230
17523.72 207
17524.98 211
17526.23 221
17527.48 224
17528.73 217
17529.98 226
17531.23 208
17532.48 236
17533.73 239
17534.98 217
17536.23 199
17537.48 229
17538.74 230
17539.99 222
17541.24 232
17542.49 225
17543.74 235
17544.99 243
17546.24 240
17547.50 220
17548.75 216
17550.00 246
17551.25 242
17552.50 219
17553.75 237
17555.01 254
17556.26 231
17557.51 213
17558.76 231
17560.01 219
17561.26 222
17562.52 235
17563.77 216
17565.02 220
17566.27 233
17567.53 243
17568.78 211
17570.03 229
17571.28 261
17572.53 246
17573.79 226
17575.04 231
17576.29 234
17577.54 244
17578.80 208
17580.05 222
17581.30 225
17582.56 240
17583.81 237
17585.06 245
17586.31 224
17587.57 238
17588.82 245
17590.07 262
17591.33 253
17592.58 230
17593.83 244
17595.08 246
17596.34 257
17597.59 238
17598.84 235
17600.10 230
17601.35 238
17602.61 239
17603.86 230
17605.11 230
17606.37 243
17607.62 262
17608.87 254
17610.13 236
17611.38 254
17612.63 269
17613.89 262
17615.14 254
17616.40 243
17617.65 243
17618.90 253
17620.16 225
17621.41 239
17622.67 242
17623.92 256
17625.17 253
17626.43 219
17627.68 245
17628.94 273
17630.19 259
17631.45 262
17632.70 235
17633.96 259
17635.21 255
17636.47 235
17637.72 226
17638.97 241
17640.23 224
17641.48 251
17642.74 249
17643.99 237
17645.25 238
17646.50 234
17647.76 224
17649.01 234
17650.27 234
17651.52 223
17652.78 236
17654.04 235
17655.29 229
17656.55 236
17657.80 228
17659.06 250
17660.31 217
17661.57 234
17662.82 205
17664.08 230
17665.33 219
17666.59 223
17667.85 224
17669.10 228
17670.36 246
17671.61 229
17672.87 212
17674.13 228
17675.38 239
17676.64 239
17677.89 205
17679.15 204
17680.41 227
17681.66 224
17682.92 215
17684.18 211
17685.43 212
17686.69 226
17687.95 237
17689.20 218
17690.46 205
17691.71 204
17692.97 190
17694.23 206
17695.49 221
17696.74 201
17698.00 201
17699.26 196
17700.51 203
17701.77 198
17703.03 213
17704.28 216
17705.54 216
17706.80 208
17708.06 209
17709.31 178
17710.57 214
17711.83 212
17713.08 207
17714.34 222
17715.60 198
17716.86 175
17718.11 195
17719.37 197
17720.63 209
17721.89 182
17723.15 178
17724.40 193
17725.66 195
17726.92 206
17728.18 199
17729.43 201
17730.69 206
17731.95 196
17733.21 191
17734.47 201
17735.73 205
17736.98 204
17738.24 197
17739.50 194
17740.76 189
17742.02 203
17743.28 211
17744.53 198
17745.79 207
17747.05 191
17748.31 198
17749.57 189
17750.83 196
17752.09 201
17753.34 172
17754.60 195
17755.86 205
17757.12 218
17758.38 202
17759.64 180
17760.90 206
17762.16 208
17763.42 186
17764.68 188
17765.94 179
17767.19 181
17768.45 203
17769.71 188
17770.97 189
17772.23 189
17773.49 194
17774.75 204
17776.01 198
17777.27 180
17778.53 188
17779.79 197
17781.05 198
17782.31 192
17783.57 195
17784.83 186
17786.09 195
17787.35 199
17788.61 212
17789.87 184
17791.13 181
17792.39 193
17793.65 200
17794.91 205
17796.17 185
17797.43 185
17798.69 193
17799.95 182
17801.21 185
17802.47 197
17803.73 196
17805.00 198
17806.26 183
17807.52 149
17808.78 171
17810.04 205
17811.30 184
17812.56 201
17813.82 180
17815.08 181
17816.34 175
17817.60 180
17818.87 180
17820.13 171
17821.39 178
17822.65 180
17823.91 185
17825.17 182
17826.43 177
17827.69 174
17828.96 178
17830.22 177
17831.48 171
17832.74 169
17834.00 189
17835.26 187
17836.53 164
17837.79 156
17839.05 182
17840.31 179
17841.57 182
17842.84 159
17844.10 175
17845.36 174
17846.62 172
17847.88 184
17849.15 183
17850.41 171
17851.67 179
17852.93 180
17854.20 186
17855.46 181
17856.72 182
17857.98 190
17859.25 173
17860.51 188
17861.77 163
17863.03 182
17864.30 190
17865.56 171
17866.82 172
17868.09 188
17869.35 181
17870.61 196
17871.87 160
17873.14 166
17874.40 178
17875.66 190
17876.93 187
17878.19 170
17879.45 171
17880.72 176
17881.98 168
17883.24 160
17884.51 188
17885.77 178
17887.03 166
17888.30 171
17889.56 192
17890.83 187
17892.09 162
17893.35 152
17894.62 160
17895.88 199
17897.14 200
17898.41 169
17899.67 166
17900.94 171
17902.20 165
17903.46 171
17904.73 171
17905.99 172
17907.26 158
17908.52 171
17909.79 181
17911.05 164
17912.32 184
17913.58 172
17914.84 176
17916.11 173
17917.37 182
17918.64 178
17919.90 164
17921.17 178
17922.43 172
17923.70 175
17924.96 187
17926.23 188
17927.49 191
17928.76 169
17930.02 194
17931.29 174
17932.55 179
17933.82 182
17935.08 187
17936.35 173
17937.61 182
17938.88 192
17940.14 197
17941.41 173
17942.68 164
17943.94 188
17945.21 192
17946.47 192
17947.74 172
17949.00 171
17950.27 166
17951.54 155
17952.80 185
17954.07 180
17955.33 191
17956.60 181
17957.87 166
17959.13 169
17960.40 161
17961.66 163
17962.93 161
17964.20 155
17965.46 146
17966.73 168
17968.00 171
17969.26 173
17970.53 183
17971.80 166
17973.06 183
17974.33 173
17975.60 169
17976.86 180
17978.13 187
17979.40 177
17980.66 166
17981.93 153
17983.20 177
17984.46 169
17985.73 161
17987.00 160
17988.26 171
17989.53 178
17990.80 169
17992.07 166
17993.33 173
17994.60 180
17995.87 185
17997.14 173
17998.40 173
17999.67 179
18000.94 188
18002.21 182
18003.47 161
18004.74 182
18006.01 174
18007.28 161
18008.55 170
18009.81 159
18011.08 177
18012.35 158
18013.62 170
18014.89 179
18016.15 164
18017.42 192
18018.69 164
18019.96 162
18021.23 177
18022.49 174
18023.76 161
18025.03 154
18026.30 167
18027.57 169
18028.84 165
18030.11 174
18031.37 200
18032.64 165
18033.91 176
18035.18 154
18036.45 155
18037.72 175
18038.99 176
18040.26 166
18041.53 156
18042.79 180
18044.06 175
18045.33 167
18046.60 162
18047.87 163
18049.14 167
18050.41 198
18051.68 181
18052.95 170
18054.22 153
18055.49 160
18056.76 165
18058.03 189
18059.30 201
18060.57 194
18061.84 192
18063.11 175
18064.38 194
18065.65 163
18066.92 158
18068.19 173
18069.46 187
18070.73 193
18072.00 183
18073.27 178
18074.54 162
18075.81 164
18077.08 165
18078.35 158
18079.62 189
18080.89 168
18082.16 169
18083.43 189
18084.70 165
18085.97 176
18087.24 181
18088.51 160
18089.78 161
18091.05 171
18092.32 187
18093.59 174
18094.87 174
18096.14 203
18097.41 185
18098.68 211
18099.95 186
18101.22 153
18102.49 166
18103.76 167
18105.03 178
18106.31 168
18107.58 167
18108.85 183
18110.12 181
18111.39 166
18112.66 164
18113.93 168
18115.21 163
18116.48 175
18117.75 190
18119.02 187
18120.29 163
18121.56 168
18122.84 172
18124.11 154
18125.38 162
18126.65 169
18127.92 168
18129.20 177
18130.47 176
18131.74 176
18133.01 173
18134.29 191
18135.56 198
18136.83 183
18138.10 174
18139.38 171
18140.65 185
18141.92 166
18143.19 163
18144.47 172
18145.74 184
18147.01 174
18148.28 170
18149.56 163
18150.83 161
18152.10 159
18153.38 171
18154.65 175
18155.92 181
18157.19 174
18158.47 177
18159.74 184
18161.01 178
18162.29 165
18163.56 169
18164.83 170
18166.11 173
18167.38 154
18168.65 152
18169.93 167
18171.20 191
18172.48 173
18173.75 177
18175.02 178
18176.30 162
18177.57 173
18178.84 173
18180.12 154
18181.39 176
18182.67 156
18183.94 157
18185.21 167
18186.49 179
18187.76 164
18189.04 179
18190.31 166
18191.59 164
18192.86 175
18194.13 182
18195.41 180
18196.68 158
18197.96 177
18199.23 174
18200.51 170
18201.78 156
18203.06 161
18204.33 171
18205.61 181
18206.88 190
18208.16 174
18209.43 192
18210.71 181
18211.98 179
18213.26 165
18214.53 155
18215.81 154
18217.08 177
18218.36 178
18219.63 163
18220.91 179
18222.18 165
18223.46 172
18224.73 176
18226.01 164
18227.28 165
18228.56 153
18229.84 178
18231.11 172
18232.39 166
18233.66 163
18234.94 177
18236.21 169
18237.49 172
18238.77 158
18240.04 183
18241.32 175
18242.59 172
18243.87 150
18245.15 163
18246.42 173
18247.70 188
18248.98 173
18250.25 177
18251.53 165
18252.81 179
18254.08 170
18255.36 177
18256.63 156
18257.91 169
18259.19 172
18260.46 162
18261.74 173
18263.02 166
18264.30 178
18265.57 176
18266.85 173
18268.13 185
18269.40 159
18270.68 160
18271.96 173
18273.23 172
18274.51 173
18275.79 167
18277.07 156
18278.34 178
18279.62 178
18280.90 179
18282.18 192
18283.45 164
18284.73 180
18286.01 183
18287.29 156
18288.56 159
18289.84 165
18291.12 175
18292.40 156
18293.68 166
18294.95 184
18296.23 167
18297.51 162
18298.79 154
18300.07 170
18301.34 175
18302.62 165
18303.90 168
18305.18 182
18306.46 166
18307.74 177
18309.01 161
18310.29 190
18311.57 182
18312.85 183
18314.13 167
18315.41 180
18316.69 171
18317.96 181
18319.24 172
18320.52 166
18321.80 156
18323.08 168
18324.36 178
18325.64 148
18326.92 152
18328.20 187
18329.47 174
18330.75 171
18332.03 176
18333.31 151
18334.59 146
18335.87 187
18337.15 167
18338.43 170
18339.71 172
18340.99 184
18342.27 181
18343.55 171
18344.83 176
18346.11 141
18347.39 169
18348.67 175
18349.95 157
18351.23 155
18352.51 174
18353.79 181
18355.07 160
18356.35 168
18357.63 174
18358.91 169
18360.19 177
18361.47 164
18362.75 164
18364.03 179
18365.31 187
18366.59 165
18367.87 155
18369.15 172
18370.43 159
18371.71 166
18372.99 172
18374.27 168
18375.55 175
18376.83 171
18378.12 187
18379.40 184
18380.68 160
18381.96 176
18383.24 160
18384.52 184
18385.80 170
18387.08 177
18388.36 167
18389.65 173
18390.93 181
18392.21 164
18393.49 175
18394.77 182
18396.05 168
18397.33 165
18398.62 151
18399.90 173
18401.18 175
18402.46 184
18403.74 168
18405.02 179
18406.31 181
18407.59 160
18408.87 177
18410.15 176
18411.43 182
18412.72 158
18414.00 137
18415.28 178
18416.56 152
18417.84 158
18419.13 171
18420.41 166
18421.69 174
18422.97 173
18424.26 183
18425.54 173
18426.82 157
18428.10 192
18429.39 176
18430.67 171
18431.95 167
18433.23 159
18434.52 162
18435.80 147
18437.08 188
18438.37 181
18439.65 172
18440.93 176
18442.22 173
18443.50 184
18444.78 170
18446.06 165
18447.35 168
18448.63 181
18449.91 175
18451.20 153
18452.48 163
18453.76 184
18455.05 189
18456.33 165
18457.62 162
18458.90 156
18460.18 180
18461.47 169
18462.75 170
18464.03 177
18465.32 159
18466.60 172
18467.89 165
18469.17 151
18470.45 154
18471.74 159
18473.02 184
18474.31 175
18475.59 167
18476.88 168
18478.16 176
18479.44 176
18480.73 164
18482.01 157
18483.30 165
18484.58 172
18485.87 164
18487.15 166
18488.44 161
18489.72 184
18491.01 165
18492.29 173
18493.58 170
18494.86 188
18496.15 163
18497.43 142
18498.72 157
18500.00 161
18501.29 181
18502.57 168
18503.86 170
18505.14 168
18506.43 172
18507.71 174
18509.00 175
18510.28 163
18511.57 167
18512.85 150
18514.14 169
18515.42 177
18516.71 154
18518.00 170
18519.28 168
18520.57 175
18521.85 160
18523.14 162
18524.43 174
18525.71 168
18527.00 174
18528.28 146
18529.57 179
18530.86 166
18532.14 180
18533.43 179
18534.71 191
18536.00 151
18537.29 156
18538.57 171
18539.86 165
18541.15 177
18542.43 163
18543.72 173
18545.01 174
18546.29 153
18547.58 175
18548.87 173
18550.15 174
18551.44 182
18552.73 164
18554.01 164
18555.30 177
18556.59 165
18557.88 174
18559.16 190
18560.45 164
18561.74 178
18563.02 179
18564.31 171
18565.60 178
18566.89 185
18568.17 179
18569.46 178
18570.75 166
18572.04 170
18573.32 151
18574.61 153
18575.90 179
18577.19 162
18578.48 184
18579.76 151
18581.05 162
18582.34 178
18583.63 171
18584.92 148
18586.20 170
18587.49 149
18588.78 153
18590.07 166
18591.36 154
18592.64 166
18593.93 160
18595.22 170
18596.51 159
18597.80 155
18599.09 162
18600.38 177
18601.66 169
18602.95 152
18604.24 154
18605.53 173
18606.82 168
18608.11 160
18609.40 141
18610.69 161
18611.98 168
18613.26 171
18614.55 187
18615.84 164
18617.13 174
18618.42 178
18619.71 184
18621.00 152
18622.29 158
18623.58 168
18624.87 163
18626.16 178
18627.45 160
18628.74 166
18630.03 167
18631.32 159
18632.61 148
18633.89 169
18635.18 159
18636.47 163
18637.76 164
18639.05 144
18640.34 175
18641.63 166
18642.92 157
18644.21 165
18645.50 154
18646.79 157
18648.09 157
18649.38 177
18650.67 157
18651.96 161
18653.25 170
18654.54 175
18655.83 164
18657.12 156
18658.41 170
18659.70 160
18660.99 146
18662.28 154
18663.57 169
18664.86 151
18666.15 163
18667.44 166
18668.74 154
18670.03 156
18671.32 158
18672.61 184
18673.90 178
18675.19 179
18676.48 163
18677.77 167
18679.06 166
18680.36 155
18681.65 163
18682.94 146
18684.23 163
18685.52 163
18686.81 166
18688.11 154
18689.40 168
18690.69 173
18691.98 157
18693.27 176
18694.56 159
18695.86 174
18697.15 172
18698.44 162
18699.73 155
18701.02 165
18702.32 167
18703.61 160
18704.90 157
18706.19 158
18707.48 157
18708.78 159
18710.07 166
18711.36 150
18712.65 134
18713.95 140
18715.24 161
18716.53 160
18717.83 148
18719.12 173
18720.41 166
18721.70 176
18723.00 157
18724.29 160
18725.58 156
18726.87 174
18728.17 150
18729.46 149
18730.75 146
18732.05 162
18733.34 150
18734.63 168
18735.93 164
18737.22 153
18738.51 158
18739.81 143
18741.10 164
18742.39 160
18743.69 180
18744.98 154
18746.27 152
18747.57 174
18748.86 140
18750.16 158
18751.45 150
18752.74 160
18754.04 165
18755.33 148
18756.63 157
18757.92 174
18759.21 144
18760.51 159
18761.80 176
18763.10 185
18764.39 155
18765.69 170
18766.98 146
18768.27 152
18769.57 171
18770.86 157
18772.16 165
18773.45 158
18774.75 151
18776.04 139
18777.34 169
18778.63 142
18779.93 165
18781.22 161
18782.52 164
18783.81 146
18785.11 179
18786.40 162
18787.70 156
18788.99 166
18790.29 163
18791.58 162
18792.88 171
18794.17 149
18795.47 150
18796.76 143
18798.06 165
18799.35 161
18800.65 187
18801.94 165
18803.24 168
18804.54 148
18805.83 160
18807.13 155
18808.42 173
18809.72 152
18811.01 165
18812.31 156
18813.61 157
18814.90 149
18816.20 148
18817.49 143
18818.79 131
18820.09 153
18821.38 173
18822.68 167
18823.98 165
18825.27 148
18826.57 170
18827.87 163
18829.16 172
18830.46 152
18831.75 148
18833.05 163
18834.35 132
18835.64 167
18836.94 140
18838.24 138
18839.54 159
18840.83 152
18842.13 158
18843.43 159
18844.72 165
18846.02 150
18847.32 175
18848.61 160
18849.91 147
18851.21 175
18852.51 169
18853.80 169
18855.10 171
18856.40 170
18857.70 166
18858.99 153
18860.29 142
18861.59 142
18862.89 152
18864.18 169
18865.48 158
18866.78 162
18868.08 148
18869.38 168
18870.67 165
18871.97 164
18873.27 161
18874.57 159
18875.87 163
18877.16 163
18878.46 134
18879.76 140
18881.06 157
18882.36 152
18883.66 141
18884.95 143
18886.25 170
18887.55 166
18888.85 153
18890.15 157
18891.45 156
18892.75 161
18894.04 171
18895.34 158
18896.64 168
18897.94 185
18899.24 172
18900.54 160
18901.84 155
18903.14 162
18904.44 159
18905.74 143
18907.03 139
18908.33 144
18909.63 147
18910.93 155
18912.23 167
18913.53 156
18914.83 155
18916.13 157
18917.43 162
18918.73 153
18920.03 160
18921.33 152
18922.63 147
18923.93 146
18925.23 148
18926.53 156
18927.83 169
18929.13 157
18930.43 149
18931.73 152
18933.03 134
18934.33 135
18935.63 147
18936.93 172
18938.23 149
18939.53 158
18940.83 171
18942.13 154
18943.43 143
18944.73 163
18946.03 167
18947.33 161
18948.63 182
18949.93 161
18951.23 146
18952.53 147
18953.84 159
18955.14 165
18956.44 154
18957.74 147
18959.04 156
18960.34 154
18961.64 157
18962.94 178
18964.24 149
18965.54 149
18966.85 173
18968.15 144
18969.45 145
18970.75 153
18972.05 144
18973.35 160
18974.65 170
18975.96 161
18977.26 162
18978.56 160
18979.86 156
18981.16 164
18982.46 155
18983.77 140
18985.07 140
18986.37 160
18987.67 164
18988.97 155
18990.28 162
18991.58 148
18992.88 158
18994.18 137
18995.49 141
18996.79 159
18998.09 156
18999.39 169
19000.69 124
19002.00 150
19003.30 160
19004.60 169
19005.90 158
19007.21 149
19008.51 162
19009.81 170
19011.12 153
19012.42 159
19013.72 141
19015.02 138
19016.33 150
19017.63 155
19018.93 158
19020.24 150
19021.54 150
19022.84 148
19024.15 158
19025.45 144
19026.75 163
19028.06 149
19029.36 167
19030.66 161
19031.97 147
19033.27 148
19034.57 160
19035.88 162
19037.18 155
19038.48 149
19039.79 144
19041.09 162
19042.40 163
19043.70 166
19045.00 138
19046.31 157
19047.61 147
19048.92 164
19050.22 151
19051.52 144
19052.83 150
19054.13 152
19055.44 156
19056.74 155
19058.05 152
19059.35 155
19060.65 143
19061.96 147
19063.26 154
19064.57 149
19065.87 149
19067.18 130
19068.48 150
19069.79 158
19071.09 160
19072.40 171
19073.70 145
19075.01 155
19076.31 157
19077.62 165
19078.92 173
19080.23 151
19081.53 156
19082.84 157
19084.14 156
19085.45 159
19086.75 156
19088.06 155
19089.36 142
19090.67 145
19091.98 164
19093.28 142
19094.59 155
19095.89 164
19097.20 154
19098.50 121
19099.81 151
19101.12 152
19102.42 145
19103.73 152
19105.03 152
19106.34 175
19107.65 151
19108.95 166
19110.26 151
19111.56 146
19112.87 153
19114.18 142
19115.48 158
19116.79 162
19118.10 154
19119.40 161
19120.71 148
19122.02 155
19123.32 156
19124.63 151
19125.94 180
19127.24 176
19128.55 142
19129.86 157
19131.16 140
19132.47 147
19133.78 154
19135.08 173
19136.39 163
19137.70 153
19139.01 134
19140.31 145
19141.62 166
19142.93 142
19144.23 138
19145.54 153
19146.85 153
19148.16 157
19149.46 153
19150.77 148
19152.08 165
19153.39 146
19154.69 127
19156.00 162
19157.31 141
19158.62 137
19159.93 151
19161.23 151
19162.54 134
19163.85 133
19165.16 162
19166.47 135
19167.77 138
19169.08 148
19170.39 149
19171.70 149
19173.01 159
19174.32 150
19175.62 164
19176.93 148
19178.24 149
19179.55 147
19180.86 139
19182.17 129
19183.48 168
19184.78 165
19186.09 142
19187.40 156
19188.71 165
19190.02 148
19191.33 159
19192.64 140
19193.95 160
19195.26 151
19196.56 153
19197.87 157
19199.18 147
19200.49 153
19201.80 149
19203.11 151
19204.42 170
19205.73 149
19207.04 166
19208.35 157
19209.66 147
19210.97 152
19212.28 148
19213.59 171
19214.90 151
19216.21 160
19217.52 127
19218.83 146
19220.14 164
19221.45 145
19222.76 143
19224.07 156
19225.38 167
19226.69 165
19228.00 168
19229.31 160
19230.62 147
19231.93 146
19233.24 172
19234.55 159
19235.86 155
19237.17 153
19238.48 155
19239.79 149
19241.10 150
19242.41 153
19243.72 148
19245.03 168
19246.35 168
19247.66 164
19248.97 155
19250.28 165
19251.59 156
19252.90 181
19254.21 150
19255.52 149
19256.83 148
19258.14 169
19259.46 163
19260.77 135
19262.08 157
19263.39 168
19264.70 166
19266.01 166
19267.32 172
19268.64 138
19269.95 147
19271.26 157
19272.57 154
19273.88 134
19275.20 146
19276.51 157
19277.82 163
19279.13 159
19280.44 144
19281.75 148
19283.07 153
19284.38 170
19285.69 162
19287.00 155
19288.32 159
19289.63 153
19290.94 155
19292.25 160
19293.57 145
19294.88 152
19296.19 148
19297.50 167
19298.82 166
19300.13 149
19301.44 159
19302.75 169
19304.07 158
19305.38 170
19306.69 151
19308.01 162
19309.32 160
19310.63 142
19311.94 165
19313.26 156
19314.57 153
19315.88 144
19317.20 142
19318.51 151
19319.82 161
19321.14 145
19322.45 161
19323.76 154
19325.08 147
19326.39 162
19327.70 153
19329.02 135
19330.33 147
19331.65 143
19332.96 153
19334.27 175
19335.59 152
19336.90 153
19338.22 139
19339.53 155
19340.84 140
19342.16 139
19343.47 154
19344.79 159
19346.10 137
19347.41 143
19348.73 169
19350.04 151
19351.36 131
19352.67 143
19353.99 164
19355.30 152
19356.62 167
19357.93 164
19359.25 158
19360.56 159
19361.87 156
19363.19 156
19364.50 147
19365.82 152
19367.13 146
19368.45 143
19369.76 160
19371.08 141
19372.39 148
19373.71 148
19375.02 159
19376.34 156
19377.66 147
19378.97 149
19380.29 148
19381.60 143
19382.92 165
19384.23 153
19385.55 154
19386.86 158
19388.18 147
19389.50 170
19390.81 167
19392.13 171
19393.44 155
19394.76 135
19396.07 147
19397.39 153
19398.71 145
19400.02 153
19401.34 137
19402.65 144
19403.97 143
19405.29 155
19406.60 138
19407.92 134
19409.24 146
19410.55 140
19411.87 149
19413.19 141
19414.50 148
19415.82 157
19417.14 140
19418.45 152
19419.77 163
19421.09 146
19422.40 131
19423.72 153
19425.04 146
19426.35 150
19427.67 155
19428.99 155
19430.30 142
19431.62 143
19432.94 129
19434.26 167
19435.57 150
19436.89 151
19438.21 168
19439.53 152
19440.84 149
19442.16 147
19443.48 159
19444.80 135
19446.11 150
19447.43 143
19448.75 161
19450.07 158
19451.38 141
19452.70 140
19454.02 145
19455.34 144
19456.66 138
19457.97 132
19459.29 157
19460.61 154
19461.93 140
19463.25 140
19464.57 152
19465.88 163
19467.20 155
19468.52 142
19469.84 134
19471.16 152
19472.48 140
19473.79 154
19475.11 142
19476.43 148
19477.75 158
19479.07 170
19480.39 156
19481.71 151
19483.03 137
19484.34 172
19485.66 151
19486.98 138
19488.30 163
19489.62 152
19490.94 151
19492.26 158
19493.58 134
19494.90 145
19496.22 155
19497.54 143
19498.86 169
19500.18 138
19501.50 146
19502.81 161
19504.13 140
19505.45 145
19506.77 145
19508.09 161
19509.41 151
19510.73 149
19512.05 140
19513.37 147
19514.69 162
19516.01 150
19517.33 157
19518.65 151
19519.97 152
19521.29 145
19522.61 158
19523.93 143
19525.25 138
19526.57 147
19527.89 172
19529.22 150
19530.54 165
19531.86 176
19533.18 148
19534.50 153
19535.82 138
19537.14 154
19538.46 154
19539.78 147
19541.10 168
19542.42 132
19543.74 150
19545.06 158
19546.39 152
19547.71 153
19549.03 136
19550.35 146
19551.67 157
19552.99 153
19554.31 151
19555.63 150
19556.96 159
19558.28 160
19559.60 166
19560.92 147
19562.24 152
19563.56 163
19564.88 144
19566.21 165
19567.53 145
19568.85 167
19570.17 143
19571.49 156
19572.82 140
19574.14 141
19575.46 142
19576.78 152
19578.10 171
19579.43 153
19580.75 150
19582.07 146
19583.39 145
19584.72 162
19586.04 157
19587.36 162
19588.68 146
19590.01 130
19591.33 158
19592.65 153
19593.97 157
19595.30 140
19596.62 144
19597.94 143
19599.26 143
19600.59 149
19601.91 153
19603.23 154
19604.56 154
19605.88 137
19607.20 163
19608.53 155
19609.85 145
19611.17 141
19612.49 137
19613.82 159
19615.14 151
19616.47 147
19617.79 152
19619.11 155
19620.44 152
19621.76 150
19623.08 156
19624.41 149
19625.73 164
19627.05 171
19628.38 157
19629.70 137
19631.03 156
19632.35 158
19633.67 162
19635.00 150
19636.32 159
19637.65 147
19638.97 149
19640.29 163
19641.62 136
19642.94 148
19644.27 167
19645.59 175
19646.92 145
19648.24 145
19649.57 151
19650.89 153
19652.21 156
19653.54 145
19654.86 149
19656.19 147
19657.51 137
19658.84 173
19660.16 160
19661.49 138
19662.81 150
19664.14 152
19665.46 156
19666.79 139
19668.11 150
19669.44 151
19670.76 155
19672.09 129
19673.41 146
19674.74 147
19676.07 165
19677.39 165
19678.72 132
19680.04 133
19681.37 145
19682.69 153
19684.02 179
19685.34 162
19686.67 165
19688.00 168
19689.32 162
19690.65 147
19691.97 147
19693.30 151
19694.63 166
19695.95 162
19697.28 149
19698.60 156
19699.93 155
19701.26 158
19702.58 158
19703.91 144
19705.24 164
19706.56 160
19707.89 157
19709.22 137
19710.54 138
19711.87 148
19713.20 147
19714.52 156
19715.85 156
19717.18 130
19718.50 152
19719.83 156
19721.16 141
19722.48 153
19723.81 153
19725.14 143
19726.47 143
19727.79 139
19729.12 135
19730.45 141
19731.77 163
19733.10 151
19734.43 145
19735.76 140
19737.08 147
19738.41 166
19739.74 176
19741.07 142
19742.39 158
19743.72 148
19745.05 133
19746.38 157
19747.71 147
19749.03 134
19750.36 135
19751.69 142
19753.02 166
19754.35 152
19755.67 158
19757.00 145
19758.33 159
19759.66 159
19760.99 158
19762.31 149
19763.64 141
19764.97 141
19766.30 155
19767.63 167
19768.96 152
19770.29 136
19771.61 144
19772.94 129
19774.27 143
19775.60 149
19776.93 153
19778.26 133
19779.59 139
19780.92 157
19782.25 137
19783.57 140
19784.90 136
19786.23 143
19787.56 141
19788.89 141
19790.22 165
19791.55 155
19792.88 148
19794.21 154
19795.54 144
19796.87 139
19798.20 162
19799.53 160
19800.86 156
19802.19 157
19803.52 164
19804.85 155
19806.18 150
19807.50 159
19808.83 150
19810.16 139
19811.49 156
19812.82 153
19814.15 146
19815.49 140
19816.82 150
19818.15 166
19819.48 173
19820.81 176
19822.14 150
19823.47 145
19824.80 137
19826.13 147
19827.46 156
19828.79 159
19830.12 145
19831.45 152
19832.78 148
19834.11 146
19835.44 155
19836.77 176
19838.10 174
19839.44 165
19840.77 154
19842.10 152
19843.43 152
19844.76 170
19846.09 145
19847.42 141
19848.75 153
19850.08 159
19851.42 163
19852.75 147
19854.08 145
19855.41 146
19856.74 149
19858.07 166
19859.40 170
19860.74 179
19862.07 155
19863.40 160
19864.73 151
19866.06 153
19867.40 139
19868.73 157
19870.06 152
19871.39 140
19872.72 168
19874.06 158
19875.39 152
19876.72 147
19878.05 146
19879.38 146
19880.72 147
19882.05 158
19883.38 166
19884.71 156
19886.05 167
19887.38 161
19888.71 152
19890.04 157
19891.38 143
19892.71 157
19894.04 164
19895.38 151
19896.71 147
19898.04 164
19899.37 156
19900.71 153
19902.04 170
19903.37 153
19904.71 166
19906.04 142
19907.37 142
19908.71 143
19910.04 155
19911.37 157
19912.71 157
19914.04 163
19915.37 148
19916.71 159
19918.04 165
19919.37 164
19920.71 144
19922.04 156
19923.37 159
19924.71 145
19926.04 156
19927.38 179
19928.71 166
19930.04 151
19931.38 146
19932.71 144
19934.05 137
19935.38 150
19936.71 146
19938.05 141
19939.38 150
19940.72 156
19942.05 155
19943.39 148
19944.72 155
19946.06 146
19947.39 159
19948.72 155
19950.06 143
19951.39 152
19952.73 176
19954.06 148
19955.40 162
19956.73 165
19958.07 161
19959.40 160
19960.74 165
19962.07 164
19963.41 154
19964.74 140
19966.08 134
19967.41 139
19968.75 158
19970.08 155
19971.42 153
19972.76 153
19974.09 139
19975.43 153
19976.76 150
19978.10 167
19979.43 162
19980.77 160
19982.10 143
19983.44 147
19984.78 149
19986.11 144
19987.45 140
19988.78 142
19990.12 174
19991.46 147
19992.79 142
19994.13 147
19995.46 149
19996.80 156
19998.14 162
19999.47 152
20000.81 162
20002.15 150
20003.48 153
20004.82 154
20006.16 145
20007.49 151
20008.83 162
20010.17 149
20011.50 162
20012.84 139
20014.18 159
20015.51 158
20016.85 162
20018.19 163
20019.52 154
20020.86 151
20022.20 158
20023.53 146
20024.87 140
20026.21 157
20027.55 173
20028.88 168
20030.22 165
20031.56 150
20032.90 145
20034.23 149
20035.57 145
20036.91 138
20038.25 163
20039.58 140
20040.92 155
20042.26 151
20043.60 155
20044.93 143
20046.27 147
20047.61 150
20048.95 172
20050.29 168
20051.62 150
20052.96 154
20054.30 167
20055.64 130
20056.98 140
20058.32 168
20059.65 141
20060.99 168
20062.33 136
20063.67 149
20065.01 146
20066.35 142
20067.68 151
20069.02 174
20070.36 162
20071.70 151
20073.04 143
20074.38 145
20075.72 175
20077.06 161
20078.40 163
20079.73 141
20081.07 161
20082.41 152
20083.75 147
20085.09 143
20086.43 157
20087.77 157
20089.11 159
20090.45 150
20091.79 152
20093.13 150
20094.47 161
20095.81 130
20097.15 149
20098.48 134
20099.82 147
20101.16 156
20102.50 131
20103.84 144
20105.18 148
20106.52 160
20107.86 162
20109.20 167
20110.54 149
20111.88 142
20113.22 138
20114.56 148
20115.90 150
20117.24 133
20118.58 153
20119.93 165
20121.27 146
20122.61 142
20123.95 143
20125.29 140
20126.63 156
20127.97 154
20129.31 159
20130.65 159
20131.99 150
20133.33 153
20134.67 150
20136.01 144
20137.35 159
20138.69 175
