# Supplementary material for: MALDI-TOF MS typing enables the classification of brewing yeasts of the genus Saccharomyces to major beer styles
Source: PLoS One. 2017 Aug 9;12(8):e0181694. doi: 10.1371/journal.pone.0181694 (PMC5549903; doi:10.1371/journal.pone.0181694)
Supplement: S9 File — The directory includes 90 raw files and was zipped to “.zip”; the folder has three strains with 30 spectra per strain; S1 Text explains the raw files with an example and Table 1 represents the yeast strains used within the experiment. (ZIP) [file pone.0181694.s012.zip › 25-27/30284-8J5-Lag-Lag-Lag-YPG-18h-E-E_2016-09-22_6_0_E5_1.dat]

1999.90 1504
2000.32 1535
2000.75 1612
2001.17 1638
2001.59 1596
2002.01 1675
2002.43 1650
2002.86 1616
2003.28 1597
2003.70 1515
2004.12 1487
2004.54 1448
2004.97 1415
2005.39 1462
2005.81 1488
2006.23 1499
2006.66 1449
2007.08 1517
2007.50 1457
2007.92 1438
2008.35 1475
2008.77 1394
2009.19 1460
2009.61 1454
2010.04 1409
2010.46 1450
2010.88 1378
2011.31 1511
2011.73 1469
2012.15 1451
2012.57 1398
2013.00 1397
2013.42 1423
2013.84 1444
2014.27 1439
2014.69 1394
2015.11 1345
2015.54 1388
2015.96 1424
2016.38 1508
2016.81 1480
2017.23 1526
2017.65 1587
2018.08 1605
2018.50 1551
2018.93 1557
2019.35 1527
2019.77 1584
2020.20 1526
2020.62 1514
2021.04 1594
2021.47 1491
2021.89 1515
2022.32 1419
2022.74 1476
2023.17 1538
2023.59 1463
2024.01 1404
2024.44 1460
2024.86 1407
2025.29 1395
2025.71 1405
2026.14 1342
2026.56 1378
2026.98 1339
2027.41 1320
2027.83 1351
2028.26 1396
2028.68 1447
2029.11 1409
2029.53 1363
2029.96 1336
2030.38 1328
2030.81 1371
2031.23 1350
2031.66 1365
2032.08 1360
2032.51 1397
2032.93 1400
2033.36 1337
2033.78 1420
2034.21 1384
2034.63 1365
2035.06 1364
2035.49 1361
2035.91 1383
2036.34 1391
2036.76 1409
2037.19 1369
2037.61 1318
2038.04 1389
2038.47 1484
2038.89 1475
2039.32 1424
2039.74 1376
2040.17 1380
2040.59 1362
2041.02 1397
2041.45 1454
2041.87 1316
2042.30 1333
2042.73 1364
2043.15 1417
2043.58 1386
2044.00 1365
2044.43 1452
2044.86 1412
2045.28 1387
2045.71 1321
2046.14 1412
2046.56 1421
2046.99 1381
2047.42 1389
2047.84 1394
2048.27 1305
2048.70 1338
2049.12 1451
2049.55 1428
2049.98 1360
2050.40 1390
2050.83 1359
2051.26 1437
2051.69 1340
2052.11 1344
2052.54 1308
2052.97 1354
2053.40 1384
2053.82 1311
2054.25 1376
2054.68 1362
2055.10 1325
2055.53 1354
2055.96 1413
2056.39 1527
2056.82 1476
2057.24 1573
2057.67 1594
2058.10 1482
2058.53 1567
2058.95 1548
2059.38 1561
2059.81 1559
2060.24 1508
2060.67 1539
2061.09 1588
2061.52 1460
2061.95 1420
2062.38 1466
2062.81 1569
2063.24 1581
2063.66 1508
2064.09 1466
2064.52 1566
2064.95 1565
2065.38 1612
2065.81 1616
2066.24 1572
2066.66 1607
2067.09 1656
2067.52 1715
2067.95 1602
2068.38 1538
2068.81 1463
2069.24 1476
2069.67 1516
2070.10 1519
2070.52 1511
2070.95 1430
2071.38 1396
2071.81 1431
2072.24 1431
2072.67 1487
2073.10 1471
2073.53 1527
2073.96 1527
2074.39 1518
2074.82 1573
2075.25 1614
2075.68 1551
2076.11 1508
2076.54 1589
2076.97 1565
2077.40 1593
2077.83 1641
2078.26 1614
2078.69 1599
2079.12 1544
2079.55 1508
2079.98 1487
2080.41 1476
2080.84 1486
2081.27 1491
2081.70 1480
2082.13 1474
2082.56 1448
2082.99 1446
2083.42 1512
2083.85 1495
2084.28 1411
2084.71 1443
2085.14 1359
2085.57 1360
2086.00 1414
2086.43 1499
2086.86 1451
2087.29 1382
2087.73 1425
2088.16 1434
2088.59 1419
2089.02 1443
2089.45 1377
2089.88 1365
2090.31 1416
2090.74 1412
2091.17 1411
2091.61 1392
2092.04 1363
2092.47 1367
2092.90 1386
2093.33 1412
2093.76 1400
2094.19 1346
2094.63 1346
2095.06 1333
2095.49 1377
2095.92 1395
2096.35 1350
2096.78 1368
2097.22 1300
2097.65 1273
2098.08 1248
2098.51 1264
2098.94 1352
2099.38 1278
2099.81 1345
2100.24 1392
2100.67 1344
2101.11 1330
2101.54 1345
2101.97 1384
2102.40 1328
2102.83 1372
2103.27 1347
2103.70 1387
2104.13 1324
2104.56 1339
2105.00 1329
2105.43 1364
2105.86 1330
2106.30 1434
2106.73 1413
2107.16 1389
2107.59 1377
2108.03 1428
2108.46 1409
2108.89 1412
2109.33 1416
2109.76 1430
2110.19 1410
2110.63 1417
2111.06 1407
2111.49 1401
2111.93 1374
2112.36 1452
2112.79 1446
2113.23 1395
2113.66 1430
2114.09 1384
2114.53 1390
2114.96 1438
2115.40 1363
2115.83 1322
2116.26 1318
2116.70 1370
2117.13 1377
2117.56 1334
2118.00 1322
2118.43 1322
2118.87 1314
2119.30 1324
2119.73 1272
2120.17 1290
2120.60 1344
2121.04 1415
2121.47 1404
2121.91 1358
2122.34 1343
2122.78 1361
2123.21 1358
2123.64 1391
2124.08 1367
2124.51 1417
2124.95 1332
2125.38 1317
2125.82 1268
2126.25 1279
2126.69 1293
2127.12 1306
2127.56 1310
2127.99 1334
2128.43 1330
2128.86 1367
2129.30 1432
2129.73 1504
2130.17 1557
2130.60 1573
2131.04 1538
2131.47 1561
2131.91 1592
2132.35 1572
2132.78 1542
2133.22 1505
2133.65 1393
2134.09 1457
2134.52 1417
2134.96 1441
2135.40 1383
2135.83 1398
2136.27 1401
2136.70 1378
2137.14 1333
2137.57 1363
2138.01 1453
2138.45 1391
2138.88 1328
2139.32 1372
2139.76 1339
2140.19 1326
2140.63 1290
2141.06 1357
2141.50 1310
2141.94 1398
2142.37 1300
2142.81 1321
2143.25 1327
2143.68 1357
2144.12 1361
2144.56 1300
2144.99 1268
2145.43 1216
2145.87 1301
2146.30 1299
2146.74 1342
2147.18 1431
2147.62 1447
2148.05 1498
2148.49 1473
2148.93 1503
2149.36 1561
2149.80 1681
2150.24 1757
2150.68 1725
2151.11 1751
2151.55 1780
2151.99 1623
2152.43 1639
2152.86 1600
2153.30 1571
2153.74 1529
2154.18 1556
2154.61 1498
2155.05 1445
2155.49 1433
2155.93 1446
2156.37 1470
2156.80 1470
2157.24 1603
2157.68 1582
2158.12 1600
2158.56 1547
2158.99 1561
2159.43 1552
2159.87 1484
2160.31 1458
2160.75 1412
2161.19 1427
2161.62 1440
2162.06 1462
2162.50 1408
2162.94 1460
2163.38 1462
2163.82 1372
2164.26 1474
2164.69 1495
2165.13 1577
2165.57 1596
2166.01 1570
2166.45 1581
2166.89 1680
2167.33 1624
2167.77 1560
2168.21 1501
2168.65 1478
2169.08 1426
2169.52 1433
2169.96 1457
2170.40 1444
2170.84 1516
2171.28 1540
2171.72 1517
2172.16 1507
2172.60 1546
2173.04 1508
2173.48 1563
2173.92 1410
2174.36 1456
2174.80 1476
2175.24 1517
2175.68 1497
2176.12 1544
2176.56 1519
2177.00 1439
2177.44 1537
2177.88 1646
2178.32 1585
2178.76 1559
2179.20 1477
2179.64 1557
2180.08 1508
2180.52 1457
2180.96 1468
2181.40 1431
2181.84 1411
2182.28 1443
2182.72 1382
2183.16 1354
2183.60 1281
2184.04 1313
2184.48 1324
2184.93 1355
2185.37 1308
2185.81 1346
2186.25 1376
2186.69 1416
2187.13 1405
2187.57 1393
2188.01 1377
2188.45 1363
2188.89 1452
2189.34 1522
2189.78 1456
2190.22 1441
2190.66 1474
2191.10 1490
2191.54 1468
2191.98 1454
2192.43 1483
2192.87 1388
2193.31 1440
2193.75 1380
2194.19 1411
2194.63 1457
2195.08 1506
2195.52 1551
2195.96 1536
2196.40 1500
2196.84 1488
2197.29 1464
2197.73 1396
2198.17 1434
2198.61 1423
2199.06 1459
2199.50 1427
2199.94 1417
2200.38 1380
2200.82 1341
2201.27 1400
2201.71 1369
2202.15 1361
2202.59 1329
2203.04 1377
2203.48 1401
2203.92 1349
2204.37 1382
2204.81 1310
2205.25 1344
2205.69 1368
2206.14 1426
2206.58 1476
2207.02 1495
2207.47 1398
2207.91 1453
2208.35 1499
2208.80 1416
2209.24 1422
2209.68 1410
2210.13 1466
2210.57 1473
2211.01 1472
2211.46 1480
2211.90 1458
2212.34 1495
2212.79 1427
2213.23 1489
2213.67 1451
2214.12 1381
2214.56 1483
2215.01 1438
2215.45 1488
2215.89 1449
2216.34 1467
2216.78 1465
2217.23 1400
2217.67 1415
2218.11 1393
2218.56 1416
2219.00 1442
2219.45 1419
2219.89 1456
2220.34 1493
2220.78 1523
2221.22 1511
2221.67 1587
2222.11 1562
2222.56 1592
2223.00 1571
2223.45 1506
2223.89 1529
2224.34 1470
2224.78 1506
2225.23 1501
2225.67 1546
2226.12 1534
2226.56 1587
2227.01 1565
2227.45 1558
2227.90 1578
2228.34 1549
2228.79 1539
2229.23 1576
2229.68 1523
2230.12 1465
2230.57 1513
2231.01 1571
2231.46 1489
2231.90 1534
2232.35 1624
2232.80 1511
2233.24 1534
2233.69 1543
2234.13 1557
2234.58 1523
2235.02 1486
2235.47 1480
2235.92 1442
2236.36 1487
2236.81 1546
2237.25 1518
2237.70 1426
2238.15 1384
2238.59 1371
2239.04 1448
2239.49 1417
2239.93 1412
2240.38 1396
2240.82 1422
2241.27 1445
2241.72 1430
2242.16 1379
2242.61 1418
2243.06 1388
2243.50 1384
2243.95 1394
2244.40 1343
2244.84 1319
2245.29 1364
2245.74 1329
2246.19 1284
2246.63 1324
2247.08 1338
2247.53 1314
2247.97 1277
2248.42 1337
2248.87 1424
2249.32 1445
2249.76 1336
2250.21 1365
2250.66 1364
2251.10 1373
2251.55 1374
2252.00 1371
2252.45 1352
2252.89 1421
2253.34 1431
2253.79 1357
2254.24 1438
2254.69 1409
2255.13 1411
2255.58 1373
2256.03 1396
2256.48 1398
2256.93 1380
2257.37 1365
2257.82 1386
2258.27 1351
2258.72 1396
2259.17 1425
2259.61 1438
2260.06 1435
2260.51 1470
2260.96 1408
2261.41 1447
2261.86 1480
2262.31 1522
2262.75 1595
2263.20 1577
2263.65 1593
2264.10 1574
2264.55 1548
2265.00 1551
2265.45 1543
2265.90 1497
2266.34 1481
2266.79 1507
2267.24 1444
2267.69 1484
2268.14 1434
2268.59 1455
2269.04 1434
2269.49 1479
2269.94 1526
2270.39 1585
2270.84 1547
2271.29 1526
2271.74 1531
2272.18 1619
2272.63 1544
2273.08 1606
2273.53 1585
2273.98 1615
2274.43 1594
2274.88 1756
2275.33 1805
2275.78 1923
2276.23 2071
2276.68 2129
2277.13 2151
2277.58 2201
2278.03 2167
2278.48 2141
2278.93 2137
2279.38 1922
2279.83 1784
2280.28 1749
2280.73 1761
2281.19 1689
2281.64 1625
2282.09 1555
2282.54 1556
2282.99 1573
2283.44 1491
2283.89 1465
2284.34 1482
2284.79 1500
2285.24 1396
2285.69 1402
2286.14 1427
2286.59 1308
2287.04 1390
2287.50 1428
2287.95 1470
2288.40 1523
2288.85 1486
2289.30 1616
2289.75 1618
2290.20 1704
2290.65 1746
2291.11 1843
2291.56 1920
2292.01 1844
2292.46 1895
2292.91 1915
2293.36 1949
2293.82 1825
2294.27 1757
2294.72 1674
2295.17 1661
2295.62 1599
2296.07 1552
2296.53 1556
2296.98 1532
2297.43 1477
2297.88 1430
2298.33 1485
2298.79 1461
2299.24 1445
2299.69 1499
2300.14 1388
2300.60 1396
2301.05 1452
2301.50 1429
2301.95 1342
2302.41 1389
2302.86 1342
2303.31 1308
2303.76 1374
2304.22 1343
2304.67 1418
2305.12 1409
2305.57 1429
2306.03 1327
2306.48 1376
2306.93 1410
2307.39 1383
2307.84 1448
2308.29 1456
2308.75 1463
2309.20 1507
2309.65 1547
2310.11 1540
2310.56 1634
2311.01 1575
2311.47 1576
2311.92 1560
2312.37 1579
2312.83 1571
2313.28 1556
2313.73 1589
2314.19 1548
2314.64 1483
2315.09 1440
2315.55 1527
2316.00 1552
2316.46 1545
2316.91 1620
2317.36 1498
2317.82 1440
2318.27 1490
2318.73 1402
2319.18 1463
2319.63 1473
2320.09 1524
2320.54 1506
2321.00 1549
2321.45 1452
2321.91 1506
2322.36 1490
2322.82 1473
2323.27 1531
2323.72 1461
2324.18 1512
2324.63 1506
2325.09 1498
2325.54 1654
2326.00 1684
2326.45 1767
2326.91 1737
2327.36 1699
2327.82 1734
2328.27 1638
2328.73 1591
2329.18 1584
2329.64 1527
2330.09 1456
2330.55 1428
2331.00 1410
2331.46 1424
2331.92 1443
2332.37 1451
2332.83 1510
2333.28 1430
2333.74 1377
2334.19 1399
2334.65 1397
2335.10 1384
2335.56 1452
2336.02 1484
2336.47 1452
2336.93 1435
2337.38 1447
2337.84 1398
2338.30 1399
2338.75 1454
2339.21 1482
2339.66 1457
2340.12 1513
2340.58 1542
2341.03 1535
2341.49 1542
2341.95 1478
2342.40 1376
2342.86 1455
2343.32 1505
2343.77 1465
2344.23 1460
2344.68 1449
2345.14 1466
2345.60 1512
2346.06 1455
2346.51 1492
2346.97 1500
2347.43 1534
2347.88 1547
2348.34 1528
2348.80 1438
2349.25 1507
2349.71 1582
2350.17 1475
2350.63 1496
2351.08 1526
2351.54 1546
2352.00 1500
2352.46 1432
2352.91 1524
2353.37 1431
2353.83 1429
2354.29 1466
2354.74 1365
2355.20 1407
2355.66 1464
2356.12 1366
2356.57 1394
2357.03 1385
2357.49 1326
2357.95 1392
2358.41 1337
2358.86 1392
2359.32 1316
2359.78 1441
2360.24 1473
2360.70 1520
2361.15 1513
2361.61 1477
2362.07 1537
2362.53 1535
2362.99 1485
2363.45 1462
2363.91 1505
2364.36 1515
2364.82 1521
2365.28 1516
2365.74 1602
2366.20 1519
2366.66 1441
2367.12 1507
2367.57 1506
2368.03 1491
2368.49 1468
2368.95 1524
2369.41 1466
2369.87 1440
2370.33 1414
2370.79 1459
2371.25 1464
2371.71 1443
2372.17 1429
2372.63 1426
2373.09 1408
2373.54 1367
2374.00 1432
2374.46 1462
2374.92 1514
2375.38 1579
2375.84 1514
2376.30 1557
2376.76 1588
2377.22 1520
2377.68 1518
2378.14 1506
2378.60 1498
2379.06 1522
2379.52 1525
2379.98 1525
2380.44 1532
2380.90 1522
2381.36 1523
2381.82 1448
2382.28 1442
2382.74 1456
2383.20 1454
2383.66 1378
2384.12 1406
2384.59 1406
2385.05 1422
2385.51 1452
2385.97 1485
2386.43 1445
2386.89 1372
2387.35 1406
2387.81 1326
2388.27 1373
2388.73 1444
2389.19 1428
2389.65 1458
2390.12 1461
2390.58 1442
2391.04 1442
2391.50 1388
2391.96 1481
2392.42 1485
2392.88 1460
2393.34 1488
2393.81 1525
2394.27 1379
2394.73 1336
2395.19 1371
2395.65 1417
2396.11 1405
2396.57 1424
2397.04 1362
2397.50 1423
2397.96 1446
2398.42 1444
2398.88 1410
2399.35 1447
2399.81 1453
2400.27 1486
2400.73 1436
2401.19 1457
2401.66 1419
2402.12 1375
2402.58 1369
2403.04 1398
2403.51 1414
2403.97 1464
2404.43 1460
2404.89 1398
2405.36 1452
2405.82 1474
2406.28 1451
2406.74 1387
2407.21 1469
2407.67 1445
2408.13 1436
2408.59 1346
2409.06 1391
2409.52 1366
2409.98 1378
2410.45 1317
2410.91 1303
2411.37 1267
2411.84 1306
2412.30 1286
2412.76 1275
2413.23 1284
2413.69 1270
2414.15 1386
2414.62 1384
2415.08 1338
2415.54 1422
2416.01 1357
2416.47 1379
2416.93 1439
2417.40 1390
2417.86 1387
2418.32 1423
2418.79 1429
2419.25 1420
2419.72 1379
2420.18 1408
2420.64 1428
2421.11 1410
2421.57 1458
2422.04 1445
2422.50 1408
2422.96 1487
2423.43 1462
2423.89 1426
2424.36 1428
2424.82 1458
2425.29 1504
2425.75 1437
2426.22 1433
2426.68 1477
2427.15 1417
2427.61 1374
2428.07 1379
2428.54 1403
2429.00 1395
2429.47 1401
2429.93 1321
2430.40 1322
2430.86 1322
2431.33 1265
2431.79 1284
2432.26 1313
2432.72 1322
2433.19 1279
2433.65 1313
2434.12 1329
2434.59 1326
2435.05 1354
2435.52 1407
2435.98 1360
2436.45 1412
2436.91 1375
2437.38 1443
2437.84 1403
2438.31 1375
2438.78 1499
2439.24 1459
2439.71 1435
2440.17 1412
2440.64 1424
2441.10 1508
2441.57 1452
2442.04 1465
2442.50 1478
2442.97 1469
2443.44 1470
2443.90 1494
2444.37 1468
2444.83 1393
2445.30 1484
2445.77 1420
2446.23 1415
2446.70 1423
2447.17 1378
2447.63 1373
2448.10 1388
2448.57 1352
2449.03 1315
2449.50 1297
2449.97 1313
2450.43 1265
2450.90 1292
2451.37 1309
2451.83 1283
2452.30 1314
2452.77 1306
2453.24 1287
2453.70 1390
2454.17 1290
2454.64 1271
2455.10 1272
2455.57 1301
2456.04 1267
2456.51 1253
2456.97 1330
2457.44 1323
2457.91 1335
2458.38 1346
2458.84 1371
2459.31 1254
2459.78 1249
2460.25 1333
2460.72 1400
2461.18 1287
2461.65 1312
2462.12 1386
2462.59 1328
2463.06 1336
2463.52 1325
2463.99 1287
2464.46 1289
2464.93 1322
2465.40 1369
2465.86 1410
2466.33 1362
2466.80 1453
2467.27 1452
2467.74 1417
2468.21 1368
2468.68 1341
2469.14 1343
2469.61 1383
2470.08 1346
2470.55 1366
2471.02 1366
2471.49 1402
2471.96 1483
2472.43 1439
2472.90 1438
2473.36 1354
2473.83 1320
2474.30 1317
2474.77 1376
2475.24 1375
2475.71 1415
2476.18 1385
2476.65 1368
2477.12 1384
2477.59 1435
2478.06 1418
2478.53 1301
2479.00 1328
2479.47 1401
2479.94 1340
2480.41 1428
2480.87 1434
2481.34 1330
2481.81 1333
2482.28 1321
2482.75 1366
2483.22 1348
2483.69 1376
2484.16 1367
2484.63 1298
2485.10 1260
2485.57 1370
2486.05 1439
2486.52 1460
2486.99 1502
2487.46 1523
2487.93 1535
2488.40 1585
2488.87 1493
2489.34 1515
2489.81 1476
2490.28 1461
2490.75 1419
2491.22 1380
2491.69 1394
2492.16 1358
2492.63 1330
2493.10 1288
2493.58 1348
2494.05 1360
2494.52 1378
2494.99 1385
2495.46 1335
2495.93 1334
2496.40 1343
2496.87 1307
2497.34 1295
2497.82 1374
2498.29 1377
2498.76 1451
2499.23 1352
2499.70 1353
2500.17 1348
2500.64 1302
2501.12 1275
2501.59 1296
2502.06 1265
2502.53 1275
2503.00 1294
2503.48 1268
2503.95 1311
2504.42 1343
2504.89 1368
2505.36 1324
2505.84 1350
2506.31 1381
2506.78 1371
2507.25 1330
2507.72 1384
2508.20 1366
2508.67 1382
2509.14 1374
2509.61 1422
2510.09 1362
2510.56 1424
2511.03 1493
2511.50 1539
2511.98 1486
2512.45 1505
2512.92 1598
2513.40 1587
2513.87 1606
2514.34 1580
2514.81 1624
2515.29 1527
2515.76 1463
2516.23 1471
2516.71 1451
2517.18 1372
2517.65 1395
2518.13 1410
2518.60 1432
2519.07 1397
2519.55 1443
2520.02 1465
2520.49 1451
2520.97 1483
2521.44 1394
2521.91 1412
2522.39 1411
2522.86 1418
2523.34 1394
2523.81 1373
2524.28 1373
2524.76 1327
2525.23 1351
2525.70 1384
2526.18 1434
2526.65 1499
2527.13 1513
2527.60 1603
2528.08 1621
2528.55 1653
2529.02 1614
2529.50 1555
2529.97 1518
2530.45 1480
2530.92 1489
2531.40 1521
2531.87 1437
2532.34 1410
2532.82 1421
2533.29 1449
2533.77 1452
2534.24 1467
2534.72 1378
2535.19 1432
2535.67 1442
2536.14 1428
2536.62 1378
2537.09 1407
2537.57 1421
2538.04 1429
2538.52 1399
2538.99 1363
2539.47 1411
2539.94 1426
2540.42 1421
2540.90 1386
2541.37 1397
2541.85 1454
2542.32 1364
2542.80 1464
2543.27 1379
2543.75 1330
2544.22 1343
2544.70 1369
2545.18 1382
2545.65 1340
2546.13 1405
2546.60 1419
2547.08 1450
2547.56 1550
2548.03 1548
2548.51 1572
2548.98 1625
2549.46 1664
2549.94 1693
2550.41 1673
2550.89 1665
2551.37 1684
2551.84 1641
2552.32 1643
2552.80 1542
2553.27 1565
2553.75 1545
2554.23 1566
2554.70 1520
2555.18 1572
2555.66 1564
2556.13 1555
2556.61 1557
2557.09 1477
2557.56 1527
2558.04 1454
2558.52 1461
2558.99 1483
2559.47 1477
2559.95 1460
2560.43 1429
2560.90 1409
2561.38 1343
2561.86 1329
2562.33 1310
2562.81 1377
2563.29 1377
2563.77 1328
2564.25 1313
2564.72 1311
2565.20 1303
2565.68 1335
2566.16 1438
2566.63 1315
2567.11 1317
2567.59 1308
2568.07 1356
2568.55 1377
2569.02 1299
2569.50 1243
2569.98 1318
2570.46 1338
2570.94 1318
2571.41 1233
2571.89 1204
2572.37 1302
2572.85 1368
2573.33 1311
2573.81 1277
2574.28 1310
2574.76 1319
2575.24 1374
2575.72 1325
2576.20 1375
2576.68 1303
2577.16 1340
2577.64 1392
2578.11 1358
2578.59 1341
2579.07 1333
2579.55 1338
2580.03 1348
2580.51 1381
2580.99 1279
2581.47 1281
2581.95 1303
2582.43 1331
2582.91 1312
2583.39 1245
2583.86 1243
2584.34 1293
2584.82 1316
2585.30 1262
2585.78 1271
2586.26 1308
2586.74 1377
2587.22 1339
2587.70 1315
2588.18 1333
2588.66 1287
2589.14 1314
2589.62 1303
2590.10 1281
2590.58 1280
2591.06 1362
2591.54 1371
2592.02 1340
2592.50 1376
2592.98 1413
2593.46 1352
2593.94 1359
2594.42 1383
2594.90 1345
2595.38 1430
2595.86 1376
2596.35 1392
2596.83 1357
2597.31 1379
2597.79 1331
2598.27 1257
2598.75 1267
2599.23 1294
2599.71 1265
2600.19 1211
2600.67 1326
2601.15 1316
2601.63 1261
2602.12 1274
2602.60 1293
2603.08 1292
2603.56 1240
2604.04 1251
2604.52 1218
2605.00 1220
2605.48 1227
2605.97 1211
2606.45 1212
2606.93 1200
2607.41 1268
2607.89 1208
2608.37 1164
2608.86 1207
2609.34 1216
2609.82 1277
2610.30 1382
2610.78 1326
2611.26 1278
2611.75 1245
2612.23 1288
2612.71 1320
2613.19 1354
2613.68 1254
2614.16 1297
2614.64 1303
2615.12 1328
2615.60 1273
2616.09 1270
2616.57 1344
2617.05 1253
2617.53 1300
2618.02 1312
2618.50 1221
2618.98 1321
2619.46 1288
2619.95 1291
2620.43 1275
2620.91 1330
2621.40 1327
2621.88 1347
2622.36 1350
2622.85 1282
2623.33 1253
2623.81 1294
2624.29 1306
2624.78 1329
2625.26 1309
2625.74 1262
2626.23 1287
2626.71 1415
2627.19 1358
2627.68 1372
2628.16 1277
2628.64 1286
2629.13 1330
2629.61 1295
2630.10 1301
2630.58 1244
2631.06 1323
2631.55 1308
2632.03 1318
2632.51 1320
2633.00 1299
2633.48 1333
2633.97 1339
2634.45 1292
2634.94 1237
2635.42 1348
2635.90 1457
2636.39 1351
2636.87 1298
2637.36 1290
2637.84 1322
2638.33 1308
2638.81 1247
2639.29 1241
2639.78 1201
2640.26 1284
2640.75 1249
2641.23 1249
2641.72 1202
2642.20 1192
2642.69 1219
2643.17 1234
2643.66 1192
2644.14 1213
2644.63 1190
2645.11 1207
2645.60 1284
2646.08 1281
2646.57 1264
2647.05 1352
2647.54 1357
2648.02 1309
2648.51 1311
2648.99 1316
2649.48 1305
2649.97 1316
2650.45 1271
2650.94 1336
2651.42 1367
2651.91 1329
2652.39 1284
2652.88 1292
2653.37 1267
2653.85 1270
2654.34 1303
2654.82 1352
2655.31 1334
2655.80 1349
2656.28 1395
2656.77 1368
2657.25 1393
2657.74 1395
2658.23 1362
2658.71 1326
2659.20 1307
2659.69 1272
2660.17 1271
2660.66 1372
2661.14 1262
2661.63 1215
2662.12 1280
2662.60 1309
2663.09 1278
2663.58 1305
2664.06 1316
2664.55 1349
2665.04 1328
2665.53 1294
2666.01 1336
2666.50 1334
2666.99 1207
2667.47 1258
2667.96 1333
2668.45 1320
2668.94 1338
2669.42 1245
2669.91 1244
2670.40 1287
2670.88 1297
2671.37 1356
2671.86 1416
2672.35 1438
2672.83 1354
2673.32 1440
2673.81 1487
2674.30 1499
2674.79 1517
2675.27 1533
2675.76 1435
2676.25 1475
2676.74 1498
2677.23 1463
2677.71 1439
2678.20 1410
2678.69 1368
2679.18 1368
2679.67 1296
2680.15 1333
2680.64 1276
2681.13 1311
2681.62 1301
2682.11 1314
2682.60 1344
2683.08 1293
2683.57 1355
2684.06 1322
2684.55 1319
2685.04 1391
2685.53 1338
2686.02 1328
2686.51 1311
2686.99 1315
2687.48 1248
2687.97 1329
2688.46 1368
2688.95 1414
2689.44 1370
2689.93 1307
2690.42 1383
2690.91 1377
2691.40 1376
2691.89 1357
2692.38 1376
2692.87 1331
2693.35 1355
2693.84 1299
2694.33 1324
2694.82 1386
2695.31 1330
2695.80 1320
2696.29 1340
2696.78 1335
2697.27 1377
2697.76 1333
2698.25 1295
2698.74 1340
2699.23 1339
2699.72 1297
2700.21 1265
2700.70 1296
2701.19 1287
2701.68 1287
2702.17 1288
2702.66 1314
2703.15 1213
2703.64 1268
2704.13 1277
2704.62 1301
2705.12 1287
2705.61 1340
2706.10 1323
2706.59 1287
2707.08 1315
2707.57 1307
2708.06 1311
2708.55 1277
2709.04 1249
2709.53 1264
2710.02 1214
2710.51 1307
2711.01 1297
2711.50 1264
2711.99 1247
2712.48 1233
2712.97 1197
2713.46 1281
2713.95 1281
2714.44 1262
2714.94 1298
2715.43 1272
2715.92 1252
2716.41 1213
2716.90 1214
2717.39 1267
2717.89 1271
2718.38 1312
2718.87 1289
2719.36 1218
2719.85 1286
2720.34 1293
2720.84 1352
2721.33 1325
2721.82 1314
2722.31 1261
2722.80 1375
2723.30 1351
2723.79 1300
2724.28 1354
2724.77 1276
2725.27 1310
2725.76 1309
2726.25 1261
2726.74 1278
2727.24 1208
2727.73 1296
2728.22 1301
2728.71 1217
2729.21 1274
2729.70 1312
2730.19 1257
2730.69 1280
2731.18 1306
2731.67 1322
2732.16 1368
2732.66 1350
2733.15 1376
2733.64 1264
2734.14 1327
2734.63 1266
2735.12 1298
2735.62 1341
2736.11 1291
2736.60 1320
2737.10 1355
2737.59 1324
2738.08 1305
2738.58 1378
2739.07 1354
2739.56 1339
2740.06 1275
2740.55 1362
2741.05 1327
2741.54 1323
2742.03 1283
2742.53 1327
2743.02 1353
2743.52 1285
2744.01 1275
2744.50 1285
2745.00 1264
2745.49 1278
2745.99 1252
2746.48 1257
2746.97 1235
2747.47 1262
2747.96 1302
2748.46 1303
2748.95 1326
2749.45 1237
2749.94 1221
2750.44 1255
2750.93 1257
2751.43 1173
2751.92 1199
2752.42 1198
2752.91 1229
2753.41 1255
2753.90 1266
2754.40 1195
2754.89 1261
2755.39 1304
2755.88 1258
2756.38 1256
2756.87 1242
2757.37 1300
2757.86 1315
2758.36 1278
2758.85 1262
2759.35 1197
2759.84 1282
2760.34 1279
2760.83 1249
2761.33 1247
2761.83 1271
2762.32 1274
2762.82 1293
2763.31 1281
2763.81 1265
2764.30 1236
2764.80 1279
2765.30 1264
2765.79 1311
2766.29 1189
2766.78 1221
2767.28 1247
2767.78 1214
2768.27 1222
2768.77 1308
2769.27 1328
2769.76 1292
2770.26 1293
2770.76 1286
2771.25 1326
2771.75 1379
2772.24 1333
2772.74 1298
2773.24 1342
2773.73 1213
2774.23 1261
2774.73 1307
2775.23 1336
2775.72 1299
2776.22 1296
2776.72 1336
2777.21 1348
2777.71 1341
2778.21 1357
2778.70 1284
2779.20 1239
2779.70 1276
2780.20 1300
2780.69 1306
2781.19 1331
2781.69 1238
2782.19 1314
2782.68 1321
2783.18 1277
2783.68 1258
2784.18 1225
2784.67 1243
2785.17 1211
2785.67 1212
2786.17 1205
2786.67 1254
2787.16 1266
2787.66 1246
2788.16 1287
2788.66 1255
2789.16 1248
2789.65 1226
2790.15 1292
2790.65 1269
2791.15 1249
2791.65 1298
2792.15 1277
2792.64 1251
2793.14 1277
2793.64 1238
2794.14 1237
2794.64 1189
2795.14 1224
2795.64 1290
2796.13 1245
2796.63 1332
2797.13 1357
2797.63 1371
2798.13 1348
2798.63 1415
2799.13 1357
2799.63 1341
2800.13 1393
2800.62 1311
2801.12 1311
2801.62 1298
2802.12 1293
2802.62 1298
2803.12 1262
2803.62 1259
2804.12 1239
2804.62 1199
2805.12 1198
2805.62 1212
2806.12 1193
2806.62 1170
2807.12 1201
2807.62 1244
2808.12 1262
2808.62 1347
2809.12 1301
2809.62 1272
2810.12 1321
2810.62 1251
2811.12 1296
2811.62 1383
2812.12 1343
2812.62 1495
2813.12 1472
2813.62 1500
2814.12 1502
2814.62 1561
2815.12 1447
2815.62 1446
2816.12 1436
2816.62 1411
2817.12 1415
2817.62 1375
2818.12 1295
2818.62 1303
2819.12 1287
2819.63 1309
2820.13 1275
2820.63 1278
2821.13 1293
2821.63 1215
2822.13 1248
2822.63 1211
2823.13 1264
2823.63 1298
2824.13 1243
2824.64 1264
2825.14 1285
2825.64 1250
2826.14 1246
2826.64 1264
2827.14 1283
2827.64 1213
2828.15 1253
2828.65 1212
2829.15 1201
2829.65 1262
2830.15 1266
2830.65 1212
2831.16 1215
2831.66 1200
2832.16 1246
2832.66 1233
2833.16 1188
2833.67 1263
2834.17 1285
2834.67 1301
2835.17 1312
2835.68 1368
2836.18 1368
2836.68 1379
2837.18 1368
2837.68 1350
2838.19 1301
2838.69 1273
2839.19 1261
2839.70 1316
2840.20 1330
2840.70 1387
2841.20 1394
2841.71 1309
2842.21 1374
2842.71 1420
2843.21 1313
2843.72 1324
2844.22 1341
2844.72 1398
2845.23 1360
2845.73 1279
2846.23 1344
2846.74 1424
2847.24 1450
2847.74 1488
2848.25 1446
2848.75 1466
2849.25 1549
2849.76 1428
2850.26 1452
2850.76 1427
2851.27 1444
2851.77 1445
2852.28 1394
2852.78 1357
2853.28 1267
2853.79 1344
2854.29 1286
2854.79 1241
2855.30 1317
2855.80 1279
2856.31 1271
2856.81 1204
2857.31 1231
2857.82 1289
2858.32 1270
2858.83 1301
2859.33 1325
2859.84 1356
2860.34 1338
2860.85 1346
2861.35 1347
2861.85 1330
2862.36 1281
2862.86 1364
2863.37 1273
2863.87 1377
2864.38 1292
2864.88 1299
2865.39 1292
2865.89 1289
2866.40 1264
2866.90 1292
2867.41 1237
2867.91 1167
2868.42 1230
2868.92 1200
2869.43 1233
2869.93 1255
2870.44 1326
2870.94 1310
2871.45 1323
2871.96 1364
2872.46 1437
2872.97 1434
2873.47 1374
2873.98 1413
2874.48 1424
2874.99 1361
2875.49 1362
2876.00 1378
2876.51 1380
2877.01 1383
2877.52 1335
2878.02 1323
2878.53 1310
2879.04 1316
2879.54 1245
2880.05 1275
2880.55 1312
2881.06 1340
2881.57 1364
2882.07 1384
2882.58 1418
2883.09 1433
2883.59 1361
2884.10 1300
2884.61 1319
2885.11 1366
2885.62 1378
2886.13 1402
2886.63 1473
2887.14 1474
2887.65 1452
2888.15 1466
2888.66 1494
2889.17 1394
2889.67 1387
2890.18 1477
2890.69 1487
2891.20 1373
2891.70 1454
2892.21 1439
2892.72 1474
2893.22 1415
2893.73 1429
2894.24 1468
2894.75 1430
2895.25 1459
2895.76 1514
2896.27 1431
2896.78 1533
2897.29 1517
2897.79 1477
2898.30 1501
2898.81 1547
2899.32 1460
2899.82 1489
2900.33 1487
2900.84 1431
2901.35 1378
2901.86 1462
2902.36 1459
2902.87 1422
2903.38 1442
2903.89 1392
2904.40 1314
2904.91 1347
2905.41 1358
2905.92 1378
2906.43 1408
2906.94 1320
2907.45 1394
2907.96 1397
2908.47 1294
2908.97 1339
2909.48 1382
2909.99 1373
2910.50 1336
2911.01 1330
2911.52 1323
2912.03 1328
2912.54 1316
2913.05 1348
2913.55 1386
2914.06 1387
2914.57 1405
2915.08 1379
2915.59 1375
2916.10 1377
2916.61 1370
2917.12 1405
2917.63 1294
2918.14 1374
2918.65 1388
2919.16 1347
2919.67 1315
2920.18 1303
2920.69 1380
2921.20 1443
2921.71 1384
2922.22 1422
2922.73 1471
2923.24 1430
2923.75 1500
2924.26 1540
2924.77 1496
2925.28 1476
2925.79 1532
2926.30 1553
2926.81 1571
2927.32 1485
2927.83 1507
2928.34 1500
2928.85 1443
2929.36 1386
2929.87 1350
2930.38 1327
2930.89 1287
2931.40 1253
2931.91 1264
2932.42 1358
2932.93 1299
2933.45 1290
2933.96 1333
2934.47 1318
2934.98 1363
2935.49 1368
2936.00 1327
2936.51 1301
2937.02 1284
2937.53 1350
2938.04 1432
2938.56 1393
2939.07 1480
2939.58 1490
2940.09 1555
2940.60 1592
2941.11 1721
2941.62 1763
2942.14 1777
2942.65 1783
2943.16 1791
2943.67 1710
2944.18 1687
2944.70 1677
2945.21 1647
2945.72 1586
2946.23 1518
2946.74 1473
2947.26 1458
2947.77 1437
2948.28 1426
2948.79 1397
2949.30 1453
2949.82 1403
2950.33 1343
2950.84 1354
2951.35 1298
2951.87 1288
2952.38 1292
2952.89 1268
2953.40 1286
2953.92 1300
2954.43 1379
2954.94 1328
2955.45 1337
2955.97 1328
2956.48 1333
2956.99 1351
2957.51 1347
2958.02 1333
2958.53 1294
2959.04 1378
2959.56 1439
2960.07 1395
2960.58 1323
2961.10 1329
2961.61 1350
2962.12 1377
2962.64 1409
2963.15 1539
2963.66 1576
2964.18 1604
2964.69 1577
2965.21 1542
2965.72 1569
2966.23 1516
2966.75 1535
2967.26 1490
2967.77 1460
2968.29 1478
2968.80 1473
2969.32 1355
2969.83 1395
2970.34 1345
2970.86 1402
2971.37 1458
2971.89 1387
2972.40 1351
2972.91 1345
2973.43 1357
2973.94 1408
2974.46 1440
2974.97 1463
2975.49 1381
2976.00 1412
2976.52 1422
2977.03 1322
2977.55 1394
2978.06 1390
2978.57 1500
2979.09 1482
2979.60 1408
2980.12 1464
2980.63 1465
2981.15 1465
2981.66 1493
2982.18 1516
2982.69 1497
2983.21 1528
2983.73 1510
2984.24 1555
2984.76 1573
2985.27 1572
2985.79 1655
2986.30 1657
2986.82 1642
2987.33 1572
2987.85 1664
2988.36 1637
2988.88 1646
2989.40 1762
2989.91 1706
2990.43 1703
2990.94 1704
2991.46 1706
2991.97 1683
2992.49 1680
2993.01 1652
2993.52 1669
2994.04 1647
2994.55 1625
2995.07 1629
2995.59 1604
2996.10 1657
2996.62 1731
2997.14 1873
2997.65 1891
2998.17 1949
2998.69 1901
2999.20 2008
2999.72 1951
3000.24 1945
3000.75 1970
3001.27 2125
3001.79 2193
3002.30 2148
3002.82 2411
3003.34 2583
3003.85 3153
3004.37 3714
3004.89 4188
3005.40 4819
3005.92 5051
3006.44 5127
3006.96 5002
3007.47 4776
3007.99 4298
3008.51 3755
3009.03 3203
3009.54 2799
3010.06 2549
3010.58 2265
3011.10 2069
3011.61 1933
3012.13 1918
3012.65 1759
3013.17 1745
3013.68 1827
3014.20 1810
3014.72 1695
3015.24 1758
3015.76 1780
3016.27 1731
3016.79 1724
3017.31 1712
3017.83 1706
3018.35 1650
3018.86 1640
3019.38 1687
3019.90 1705
3020.42 1518
3020.94 1579
3021.46 1610
3021.97 1662
3022.49 1712
3023.01 1863
3023.53 1847
3024.05 1934
3024.57 1973
3025.09 2001
3025.61 2017
3026.12 2042
3026.64 2028
3027.16 1907
3027.68 1843
3028.20 1763
3028.72 1659
3029.24 1609
3029.76 1525
3030.28 1577
3030.80 1629
3031.32 1601
3031.84 1587
3032.35 1580
3032.87 1587
3033.39 1578
3033.91 1524
3034.43 1553
3034.95 1602
3035.47 1525
3035.99 1544
3036.51 1573
3037.03 1599
3037.55 1554
3038.07 1554
3038.59 1577
3039.11 1524
3039.63 1508
3040.15 1503
3040.67 1548
3041.19 1514
3041.71 1545
3042.23 1631
3042.75 1569
3043.27 1525
3043.79 1643
3044.31 1581
3044.83 1512
3045.35 1543
3045.87 1474
3046.40 1449
3046.92 1560
3047.44 1535
3047.96 1441
3048.48 1486
3049.00 1434
3049.52 1412
3050.04 1449
3050.56 1518
3051.08 1488
3051.60 1419
3052.12 1395
3052.65 1371
3053.17 1363
3053.69 1409
3054.21 1407
3054.73 1378
3055.25 1411
3055.77 1462
3056.30 1395
3056.82 1426
3057.34 1379
3057.86 1392
3058.38 1455
3058.90 1426
3059.42 1483
3059.95 1533
3060.47 1419
3060.99 1355
3061.51 1464
3062.03 1430
3062.56 1411
3063.08 1519
3063.60 1505
3064.12 1571
3064.64 1627
3065.17 1556
3065.69 1546
3066.21 1577
3066.73 1607
3067.26 1644
3067.78 1639
3068.30 1656
3068.82 1678
3069.35 1669
3069.87 1704
3070.39 1702
3070.91 1602
3071.44 1599
3071.96 1621
3072.48 1615
3073.01 1622
3073.53 1660
3074.05 1652
3074.57 1643
3075.10 1643
3075.62 1669
3076.14 1653
3076.67 1683
3077.19 1659
3077.71 1687
3078.24 1741
3078.76 1691
3079.28 1734
3079.81 1802
3080.33 1872
3080.85 1898
3081.38 1845
3081.90 1966
3082.42 1958
3082.95 2065
3083.47 2110
3084.00 2101
3084.52 2051
3085.04 2026
3085.57 1902
3086.09 1949
3086.62 1960
3087.14 1974
3087.66 2075
3088.19 2215
3088.71 2447
3089.24 2905
3089.76 3255
3090.29 3459
3090.81 3704
3091.33 3752
3091.86 3685
3092.38 3603
3092.91 3364
3093.43 2937
3093.96 2631
3094.48 2462
3095.01 2330
3095.53 2291
3096.06 2184
3096.58 2087
3097.11 2091
3097.63 2079
3098.16 2056
3098.68 2145
3099.21 2170
3099.73 2164
3100.26 2247
3100.78 2402
3101.31 2733
3101.83 3164
3102.36 3897
3102.88 4481
3103.41 4916
3103.93 5439
3104.46 5389
3104.99 5233
3105.51 5023
3106.04 4419
3106.56 3713
3107.09 3212
3107.61 2867
3108.14 2565
3108.67 2476
3109.19 2416
3109.72 2280
3110.24 2296
3110.77 2147
3111.30 2061
3111.82 2073
3112.35 2067
3112.87 1977
3113.40 1964
3113.93 1821
3114.45 1941
3114.98 1869
3115.51 1801
3116.03 1745
3116.56 1732
3117.09 1798
3117.61 1765
3118.14 1734
3118.67 1832
3119.19 1754
3119.72 1863
3120.25 1974
3120.77 2114
3121.30 2330
3121.83 2418
3122.35 2392
3122.88 2412
3123.41 2480
3123.94 2433
3124.46 2284
3124.99 2165
3125.52 2094
3126.05 1960
3126.57 1876
3127.10 1908
3127.63 1744
3128.16 1762
3128.68 1730
3129.21 1774
3129.74 1720
3130.27 1643
3130.79 1642
3131.32 1623
3131.85 1596
3132.38 1608
3132.91 1591
3133.43 1606
3133.96 1625
3134.49 1625
3135.02 1550
3135.55 1547
3136.07 1620
3136.60 1512
3137.13 1536
3137.66 1464
3138.19 1438
3138.72 1494
3139.24 1549
3139.77 1472
3140.30 1480
3140.83 1466
3141.36 1495
3141.89 1506
3142.42 1522
3142.95 1483
3143.47 1477
3144.00 1501
3144.53 1480
3145.06 1517
3145.59 1509
3146.12 1489
3146.65 1506
3147.18 1532
3147.71 1613
3148.24 1661
3148.76 1625
3149.29 1542
3149.82 1573
3150.35 1564
3150.88 1569
3151.41 1569
3151.94 1592
3152.47 1638
3153.00 1548
3153.53 1561
3154.06 1543
3154.59 1543
3155.12 1476
3155.65 1474
3156.18 1476
3156.71 1505
3157.24 1542
3157.77 1522
3158.30 1505
3158.83 1571
3159.36 1642
3159.89 1622
3160.42 1579
3160.95 1621
3161.48 1670
3162.01 1647
3162.54 1607
3163.07 1555
3163.60 1569
3164.13 1540
3164.66 1613
3165.20 1573
3165.73 1480
3166.26 1529
3166.79 1548
3167.32 1514
3167.85 1393
3168.38 1420
3168.91 1356
3169.44 1427
3169.97 1367
3170.50 1437
3171.04 1439
3171.57 1491
3172.10 1522
3172.63 1449
3173.16 1475
3173.69 1461
3174.22 1510
3174.75 1585
3175.29 1607
3175.82 1471
3176.35 1514
3176.88 1527
3177.41 1590
3177.94 1455
3178.48 1464
3179.01 1525
3179.54 1467
3180.07 1460
3180.60 1434
3181.14 1495
3181.67 1426
3182.20 1456
3182.73 1386
3183.26 1330
3183.80 1329
3184.33 1427
3184.86 1364
3185.39 1440
3185.93 1490
3186.46 1352
3186.99 1417
3187.52 1461
3188.06 1400
3188.59 1410
3189.12 1425
3189.65 1487
3190.19 1510
3190.72 1440
3191.25 1474
3191.79 1562
3192.32 1566
3192.85 1499
3193.38 1430
3193.92 1447
3194.45 1525
3194.98 1549
3195.52 1457
3196.05 1485
3196.58 1503
3197.12 1545
3197.65 1530
3198.18 1489
3198.72 1568
3199.25 1558
3199.78 1508
3200.32 1538
3200.85 1490
3201.39 1519
3201.92 1574
3202.45 1649
3202.99 1569
3203.52 1606
3204.05 1614
3204.59 1638
3205.12 1629
3205.66 1725
3206.19 1827
3206.72 1844
3207.26 1924
3207.79 1962
3208.33 2047
3208.86 2146
3209.40 2229
3209.93 2256
3210.47 2225
3211.00 2392
3211.53 2476
3212.07 2395
3212.60 2317
3213.14 2260
3213.67 2185
3214.21 2126
3214.74 1998
3215.28 1964
3215.81 1880
3216.35 1716
3216.88 1649
3217.42 1613
3217.95 1692
3218.49 1569
3219.02 1530
3219.56 1508
3220.09 1579
3220.63 1533
3221.16 1557
3221.70 1533
3222.23 1523
3222.77 1672
3223.31 1665
3223.84 1687
3224.38 1768
3224.91 1779
3225.45 1782
3225.98 1810
3226.52 1815
3227.06 1747
3227.59 1747
3228.13 1817
3228.66 1821
3229.20 1804
3229.74 1834
3230.27 1814
3230.81 1841
3231.34 1947
3231.88 1971
3232.42 1964
3232.95 2075
3233.49 2157
3234.03 2048
3234.56 2112
3235.10 2145
3235.64 2125
3236.17 2042
3236.71 2078
3237.25 2120
3237.78 2155
3238.32 2200
3238.86 2134
3239.39 2065
3239.93 2066
3240.47 2026
3241.00 2032
3241.54 2026
3242.08 2016
3242.61 1982
3243.15 1920
3243.69 1975
3244.23 2194
3244.76 2137
3245.30 2043
3245.84 2098
3246.38 2121
3246.91 2328
3247.45 2381
3247.99 2302
3248.53 2335
3249.06 2424
3249.60 2427
3250.14 2612
3250.68 2708
3251.21 2983
3251.75 3493
3252.29 4059
3252.83 4503
3253.37 5082
3253.90 5583
3254.44 5657
3254.98 5364
3255.52 4911
3256.06 4485
3256.60 4100
3257.13 3720
3257.67 3375
3258.21 3084
3258.75 2921
3259.29 2828
3259.83 2726
3260.36 2921
3260.90 2972
3261.44 3344
3261.98 3591
3262.52 3758
3263.06 4073
3263.60 4087
3264.14 4088
3264.68 4081
3265.21 4010
3265.75 4073
3266.29 4059
3266.83 4051
3267.37 4065
3267.91 4163
3268.45 4136
3268.99 3842
3269.53 3536
3270.07 3428
3270.61 3319
3271.15 2968
3271.69 3033
3272.23 2981
3272.76 2967
3273.30 3027
3273.84 2951
3274.38 2813
3274.92 2641
3275.46 2671
3276.00 2722
3276.54 2656
3277.08 2604
3277.62 2681
3278.16 2709
3278.70 2747
3279.24 2703
3279.78 2684
3280.32 2859
3280.86 2736
3281.41 2560
3281.95 2671
3282.49 2817
3283.03 2857
3283.57 2806
3284.11 2850
3284.65 2850
3285.19 2842
3285.73 2872
3286.27 2866
3286.81 2971
3287.35 2890
3287.89 2861
3288.43 2923
3288.97 2896
3289.52 2938
3290.06 3031
3290.60 3248
3291.14 3445
3291.68 3573
3292.22 3842
3292.76 4224
3293.30 4552
3293.85 4892
3294.39 5211
3294.93 5293
3295.47 5524
3296.01 5659
3296.55 5747
3297.09 5621
3297.64 5594
3298.18 5380
3298.72 5277
3299.26 4807
3299.80 4559
3300.34 4196
3300.89 4064
3301.43 3864
3301.97 3844
3302.51 3652
3303.06 3576
3303.60 3648
3304.14 3473
3304.68 3458
3305.22 3334
3305.77 3358
3306.31 3357
3306.85 3278
3307.39 3491
3307.94 3401
3308.48 3410
3309.02 3424
3309.56 3387
3310.11 3542
3310.65 3528
3311.19 3613
3311.74 3550
3312.28 3519
3312.82 3510
3313.36 3540
3313.91 3592
3314.45 3588
3314.99 3788
3315.54 4028
3316.08 4258
3316.62 4425
3317.17 4752
3317.71 5256
3318.25 5632
3318.80 6100
3319.34 6706
3319.88 7157
3320.43 7512
3320.97 7577
3321.51 7762
3322.06 7692
3322.60 7503
3323.14 7109
3323.69 6776
3324.23 6406
3324.78 6201
3325.32 5902
3325.86 5814
3326.41 5746
3326.95 5808
3327.50 5664
3328.04 5714
3328.59 5681
3329.13 5589
3329.67 5692
3330.22 5973
3330.76 6420
3331.31 7141
3331.85 8421
3332.40 10549
3332.94 14133
3333.49 19415
3334.03 26261
3334.57 32911
3335.12 38372
3335.66 42137
3336.21 45008
3336.75 46680
3337.30 46981
3337.84 46757
3338.39 45051
3338.93 42271
3339.48 38551
3340.02 33584
3340.57 28377
3341.11 22556
3341.66 17842
3342.20 14125
3342.75 11308
3343.30 9081
3343.84 7649
3344.39 6590
3344.93 5924
3345.48 5406
3346.02 5169
3346.57 4892
3347.11 4716
3347.66 4665
3348.21 4495
3348.75 4412
3349.30 4123
3349.84 3874
3350.39 3725
3350.94 3517
3351.48 3498
3352.03 3306
3352.57 3200
3353.12 3378
3353.67 3360
3354.21 3334
3354.76 3404
3355.31 3420
3355.85 3613
3356.40 3645
3356.95 3758
3357.49 3878
3358.04 3853
3358.59 3886
3359.13 3991
3359.68 3974
3360.23 3831
3360.77 3850
3361.32 3831
3361.87 3812
3362.41 3910
3362.96 4133
3363.51 4189
3364.05 4212
3364.60 4119
3365.15 4155
3365.70 4083
3366.24 4079
3366.79 4236
3367.34 4151
3367.89 4153
3368.43 4077
3368.98 3992
3369.53 4173
3370.08 4348
3370.62 4748
3371.17 5256
3371.72 6118
3372.27 7260
3372.81 8717
3373.36 10196
3373.91 11328
3374.46 12318
3375.01 12708
3375.55 12556
3376.10 11844
3376.65 11140
3377.20 10074
3377.75 8943
3378.30 7701
3378.84 6730
3379.39 5844
3379.94 4971
3380.49 4501
3381.04 4093
3381.59 3713
3382.13 3481
3382.68 3287
3383.23 3139
3383.78 3070
3384.33 2991
3384.88 2913
3385.43 2805
3385.98 2865
3386.52 2703
3387.07 2623
3387.62 2628
3388.17 2607
3388.72 2573
3389.27 2521
3389.82 2507
3390.37 2584
3390.92 2554
3391.47 2526
3392.02 2498
3392.57 2509
3393.12 2579
3393.66 2522
3394.21 2715
3394.76 2796
3395.31 2853
3395.86 2985
3396.41 3174
3396.96 3380
3397.51 3497
3398.06 3597
3398.61 3800
3399.16 3825
3399.71 3697
3400.26 3745
3400.81 3642
3401.36 3563
3401.91 3470
3402.46 3277
3403.01 3073
3403.56 2995
3404.11 2797
3404.66 2720
3405.21 2653
3405.77 2595
3406.32 2624
3406.87 2646
3407.42 2636
3407.97 2665
3408.52 2770
3409.07 2893
3409.62 3113
3410.17 3377
3410.72 3924
3411.27 4270
3411.82 4544
3412.37 5003
3412.93 5070
3413.48 5118
3414.03 5061
3414.58 4757
3415.13 4422
3415.68 4279
3416.23 3893
3416.78 3585
3417.34 3410
3417.89 3285
3418.44 3040
3418.99 2877
3419.54 2774
3420.09 2623
3420.65 2444
3421.20 2417
3421.75 2281
3422.30 2236
3422.85 2184
3423.40 2198
3423.96 2197
3424.51 2217
3425.06 2244
3425.61 2203
3426.17 2151
3426.72 2153
3427.27 2129
3427.82 2107
3428.37 1968
3428.93 1938
3429.48 1806
3430.03 1827
3430.58 1856
3431.14 1900
3431.69 1767
3432.24 1731
3432.79 1756
3433.35 1777
3433.90 1810
3434.45 1891
3435.01 1860
3435.56 1852
3436.11 1956
3436.66 1987
3437.22 1953
3437.77 2056
3438.32 2060
3438.88 2071
3439.43 2022
3439.98 2069
3440.54 1958
3441.09 1928
3441.64 1908
3442.20 1943
3442.75 1909
3443.30 1867
3443.86 1893
3444.41 1892
3444.96 1768
3445.52 1789
3446.07 1808
3446.63 1802
3447.18 1758
3447.73 1831
3448.29 1842
3448.84 1755
3449.40 1759
3449.95 1733
3450.50 1730
3451.06 1727
3451.61 1647
3452.17 1682
3452.72 1666
3453.27 1661
3453.83 1719
3454.38 1704
3454.94 1705
3455.49 1777
3456.05 1786
3456.60 1718
3457.16 1702
3457.71 1703
3458.27 1661
3458.82 1665
3459.38 1664
3459.93 1659
3460.49 1665
3461.04 1607
3461.60 1676
3462.15 1727
3462.71 1746
3463.26 1735
3463.82 1810
3464.37 1881
3464.93 1875
3465.48 1800
3466.04 1921
3466.59 1799
3467.15 1872
3467.70 1878
3468.26 1839
3468.81 1699
3469.37 1804
3469.93 1869
3470.48 1903
3471.04 1967
3471.59 2015
3472.15 2046
3472.70 2015
3473.26 2020
3473.82 2048
3474.37 1999
3474.93 2016
3475.48 2024
3476.04 2010
3476.60 2004
3477.15 2030
3477.71 2035
3478.27 2069
3478.82 2039
3479.38 2190
3479.93 2210
3480.49 2274
3481.05 2253
3481.60 2441
3482.16 2399
3482.72 2386
3483.27 2391
3483.83 2462
3484.39 2434
3484.95 2431
3485.50 2381
3486.06 2380
3486.62 2378
3487.17 2393
3487.73 2433
3488.29 2368
3488.84 2550
3489.40 2846
3489.96 3200
3490.52 3785
3491.07 4707
3491.63 5762
3492.19 6828
3492.75 7739
3493.30 8043
3493.86 8066
3494.42 7590
3494.98 6867
3495.53 5887
3496.09 5017
3496.65 4376
3497.21 3643
3497.77 3134
3498.32 2810
3498.88 2663
3499.44 2604
3500.00 2516
3500.56 2460
3501.11 2474
3501.67 2554
3502.23 2679
3502.79 2834
3503.35 2912
3503.91 2995
3504.46 3152
3505.02 3437
3505.58 3484
3506.14 3630
3506.70 3632
3507.26 3514
3507.81 3500
3508.37 3381
3508.93 3165
3509.49 2969
3510.05 3062
3510.61 3090
3511.17 2965
3511.73 2938
3512.29 2936
3512.85 2827
3513.40 2671
3513.96 2607
3514.52 2329
3515.08 2136
3515.64 2048
3516.20 1982
3516.76 1941
3517.32 1888
3517.88 1961
3518.44 1899
3519.00 1849
3519.56 1764
3520.12 1773
3520.68 1816
3521.24 1830
3521.80 1869
3522.36 1814
3522.92 1816
3523.48 1832
3524.04 1865
3524.60 1830
3525.16 1944
3525.72 1891
3526.28 1872
3526.84 1877
3527.40 1888
3527.96 1761
3528.52 1816
3529.08 1841
3529.64 1912
3530.20 1889
3530.76 1911
3531.32 1953
3531.88 2018
3532.44 1979
3533.00 1805
3533.56 1798
3534.12 1729
3534.68 1710
3535.25 1747
3535.81 1711
3536.37 1672
3536.93 1670
3537.49 1652
3538.05 1666
3538.61 1671
3539.17 1649
3539.73 1706
3540.30 1748
3540.86 1677
3541.42 1673
3541.98 1738
3542.54 1787
3543.10 1863
3543.66 1887
3544.23 1862
3544.79 1880
3545.35 1831
3545.91 1774
3546.47 1839
3547.03 1734
3547.60 1782
3548.16 1764
3548.72 1697
3549.28 1660
3549.84 1661
3550.41 1683
3550.97 1584
3551.53 1614
3552.09 1571
3552.65 1635
3553.22 1563
3553.78 1512
3554.34 1543
3554.90 1540
3555.47 1507
3556.03 1447
3556.59 1515
3557.15 1484
3557.72 1495
3558.28 1541
3558.84 1463
3559.41 1563
3559.97 1532
3560.53 1586
3561.09 1560
3561.66 1544
3562.22 1536
3562.78 1565
3563.35 1533
3563.91 1576
3564.47 1551
3565.04 1640
3565.60 1587
3566.16 1661
3566.73 1719
3567.29 1625
3567.85 1684
3568.42 1614
3568.98 1529
3569.54 1537
3570.11 1649
3570.67 1658
3571.23 1538
3571.80 1453
3572.36 1469
3572.93 1478
3573.49 1585
3574.05 1586
3574.62 1643
3575.18 1730
3575.75 1889
3576.31 2004
3576.87 2089
3577.44 2063
3578.00 2195
3578.57 2278
3579.13 2338
3579.70 2158
3580.26 1991
3580.82 1929
3581.39 1881
3581.95 1802
3582.52 1803
3583.08 1733
3583.65 1702
3584.21 1612
3584.78 1498
3585.34 1489
3585.91 1545
3586.47 1493
3587.04 1467
3587.60 1452
3588.17 1481
3588.73 1451
3589.30 1372
3589.86 1345
3590.43 1325
3590.99 1310
3591.56 1388
3592.12 1398
3592.69 1492
3593.25 1380
3593.82 1357
3594.39 1361
3594.95 1337
3595.52 1428
3596.08 1458
3596.65 1368
3597.21 1337
3597.78 1444
3598.35 1423
3598.91 1457
3599.48 1409
3600.04 1414
3600.61 1400
3601.18 1393
3601.74 1382
3602.31 1392
3602.87 1336
3603.44 1306
3604.01 1358
3604.57 1308
3605.14 1316
3605.71 1389
3606.27 1341
3606.84 1360
3607.41 1326
3607.97 1373
3608.54 1398
3609.11 1303
3609.67 1294
3610.24 1330
3610.81 1330
3611.37 1328
3611.94 1348
3612.51 1389
3613.07 1433
3613.64 1406
3614.21 1430
3614.78 1483
3615.34 1528
3615.91 1562
3616.48 1757
3617.04 1859
3617.61 1925
3618.18 1992
3618.75 2061
3619.31 2154
3619.88 2135
3620.45 2048
3621.02 1983
3621.58 1840
3622.15 1711
3622.72 1618
3623.29 1567
3623.86 1536
3624.42 1475
3624.99 1413
3625.56 1333
3626.13 1321
3626.70 1386
3627.26 1328
3627.83 1351
3628.40 1297
3628.97 1269
3629.54 1332
3630.11 1424
3630.67 1344
3631.24 1276
3631.81 1281
3632.38 1283
3632.95 1417
3633.52 1394
3634.08 1349
3634.65 1360
3635.22 1331
3635.79 1339
3636.36 1353
3636.93 1350
3637.50 1391
3638.07 1433
3638.64 1325
3639.20 1304
3639.77 1386
3640.34 1473
3640.91 1471
3641.48 1513
3642.05 1614
3642.62 1599
3643.19 1568
3643.76 1549
3644.33 1593
3644.90 1529
3645.47 1477
3646.04 1454
3646.61 1406
3647.18 1429
3647.75 1411
3648.32 1431
3648.89 1465
3649.46 1415
3650.03 1429
3650.60 1434
3651.17 1478
3651.74 1534
3652.31 1570
3652.88 1685
3653.45 1660
3654.02 1632
3654.59 1666
3655.16 1583
3655.73 1658
3656.30 1613
3656.87 1526
3657.44 1572
3658.01 1666
3658.58 1635
3659.15 1548
3659.72 1624
3660.29 1634
3660.86 1719
3661.43 1792
3662.00 1748
3662.58 1671
3663.15 1603
3663.72 1633
3664.29 1656
3664.86 1593
3665.43 1592
3666.00 1665
3666.57 1827
3667.14 1846
3667.72 1778
3668.29 1774
3668.86 1689
3669.43 1696
3670.00 1551
3670.57 1527
3671.14 1559
3671.72 1432
3672.29 1589
3672.86 1528
3673.43 1436
3674.00 1404
3674.57 1393
3675.15 1408
3675.72 1448
3676.29 1446
3676.86 1501
3677.43 1510
3678.01 1486
3678.58 1527
3679.15 1487
3679.72 1596
3680.30 1619
3680.87 1523
3681.44 1551
3682.01 1423
3682.58 1460
3683.16 1408
3683.73 1347
3684.30 1308
3684.88 1316
3685.45 1335
3686.02 1344
3686.59 1363
3687.17 1325
3687.74 1396
3688.31 1431
3688.88 1474
3689.46 1495
3690.03 1589
3690.60 1626
3691.18 1627
3691.75 1613
3692.32 1588
3692.90 1496
3693.47 1560
3694.04 1588
3694.62 1493
3695.19 1437
3695.76 1388
3696.34 1457
3696.91 1385
3697.48 1332
3698.06 1274
3698.63 1333
3699.21 1327
3699.78 1377
3700.35 1389
3700.93 1361
3701.50 1338
3702.08 1423
3702.65 1377
3703.22 1329
3703.80 1389
3704.37 1380
3704.95 1439
3705.52 1447
3706.09 1435
3706.67 1449
3707.24 1468
3707.82 1413
3708.39 1406
3708.97 1468
3709.54 1510
3710.12 1502
3710.69 1510
3711.26 1429
3711.84 1412
3712.41 1363
3712.99 1313
3713.56 1352
3714.14 1342
3714.71 1381
3715.29 1361
3715.86 1287
3716.44 1358
3717.01 1350
3717.59 1356
3718.16 1331
3718.74 1317
3719.32 1345
3719.89 1276
3720.47 1177
3721.04 1298
3721.62 1199
3722.19 1192
3722.77 1187
3723.34 1311
3723.92 1293
3724.49 1236
3725.07 1259
3725.65 1227
3726.22 1295
3726.80 1214
3727.37 1277
3727.95 1285
3728.53 1236
3729.10 1265
3729.68 1320
3730.25 1413
3730.83 1507
3731.41 1548
3731.98 1597
3732.56 1723
3733.14 1795
3733.71 1758
3734.29 1799
3734.87 1873
3735.44 1814
3736.02 1819
3736.60 1785
3737.17 1564
3737.75 1427
3738.33 1437
3738.90 1443
3739.48 1468
3740.06 1433
3740.63 1371
3741.21 1301
3741.79 1344
3742.36 1309
3742.94 1257
3743.52 1253
3744.10 1245
3744.67 1305
3745.25 1392
3745.83 1328
3746.40 1216
3746.98 1277
3747.56 1319
3748.14 1323
3748.71 1279
3749.29 1261
3749.87 1256
3750.45 1266
3751.03 1279
3751.60 1241
3752.18 1261
3752.76 1277
3753.34 1304
3753.92 1307
3754.49 1279
3755.07 1251
3755.65 1254
3756.23 1254
3756.81 1264
3757.38 1256
3757.96 1380
3758.54 1364
3759.12 1298
3759.70 1268
3760.28 1302
3760.85 1325
3761.43 1347
3762.01 1422
3762.59 1400
3763.17 1351
3763.75 1354
3764.33 1407
3764.91 1366
3765.48 1448
3766.06 1454
3766.64 1433
3767.22 1352
3767.80 1357
3768.38 1382
3768.96 1415
3769.54 1465
3770.12 1405
3770.70 1320
3771.28 1390
3771.85 1357
3772.43 1414
3773.01 1456
3773.59 1445
3774.17 1423
3774.75 1343
3775.33 1367
3775.91 1375
3776.49 1283
3777.07 1293
3777.65 1339
3778.23 1311
3778.81 1330
3779.39 1334
3779.97 1299
3780.55 1291
3781.13 1349
3781.71 1240
3782.29 1269
3782.87 1261
3783.45 1283
3784.03 1236
3784.61 1259
3785.19 1324
3785.77 1289
3786.35 1338
3786.93 1363
3787.51 1395
3788.10 1373
3788.68 1444
3789.26 1391
3789.84 1425
3790.42 1485
3791.00 1408
3791.58 1315
3792.16 1347
3792.74 1424
3793.32 1373
3793.90 1420
3794.48 1371
3795.07 1401
3795.65 1398
3796.23 1443
3796.81 1364
3797.39 1340
3797.97 1368
3798.55 1433
3799.14 1411
3799.72 1448
3800.30 1490
3800.88 1603
3801.46 1553
3802.04 1541
3802.62 1591
3803.21 1759
3803.79 1726
3804.37 1686
3804.95 1658
3805.53 1630
3806.12 1608
3806.70 1599
3807.28 1679
3807.86 1719
3808.44 1814
3809.03 1877
3809.61 1874
3810.19 1952
3810.77 1904
3811.36 1845
3811.94 1893
3812.52 1775
3813.10 1790
3813.69 1793
3814.27 1792
3814.85 1831
3815.43 1949
3816.02 1984
3816.60 1944
3817.18 1919
3817.77 1862
3818.35 1796
3818.93 1732
3819.51 1664
3820.10 1628
3820.68 1552
3821.26 1603
3821.85 1613
3822.43 1683
3823.01 1756
3823.60 1633
3824.18 1718
3824.76 1763
3825.35 1717
3825.93 1672
3826.51 1551
3827.10 1568
3827.68 1565
3828.27 1584
3828.85 1559
3829.43 1604
3830.02 1533
3830.60 1527
3831.18 1543
3831.77 1451
3832.35 1479
3832.94 1513
3833.52 1382
3834.10 1431
3834.69 1542
3835.27 1580
3835.86 1499
3836.44 1548
3837.03 1531
3837.61 1561
3838.19 1475
3838.78 1442
3839.36 1508
3839.95 1492
3840.53 1449
3841.12 1476
3841.70 1508
3842.29 1557
3842.87 1535
3843.46 1504
3844.04 1596
3844.63 1546
3845.21 1522
3845.80 1560
3846.38 1642
3846.97 1702
3847.55 1731
3848.14 1625
3848.72 1584
3849.31 1569
3849.89 1473
3850.48 1511
3851.06 1483
3851.65 1478
3852.23 1520
3852.82 1493
3853.41 1453
3853.99 1451
3854.58 1516
3855.16 1497
3855.75 1478
3856.33 1437
3856.92 1521
3857.51 1542
3858.09 1584
3858.68 1699
3859.26 1860
3859.85 2087
3860.44 2303
3861.02 2576
3861.61 2863
3862.20 2951
3862.78 3069
3863.37 2948
3863.95 2826
3864.54 2695
3865.13 2399
3865.71 2257
3866.30 2107
3866.89 1901
3867.47 1871
3868.06 1746
3868.65 1680
3869.23 1614
3869.82 1436
3870.41 1518
3870.99 1482
3871.58 1466
3872.17 1488
3872.76 1464
3873.34 1455
3873.93 1519
3874.52 1539
3875.10 1529
3875.69 1513
3876.28 1484
3876.87 1526
3877.45 1483
3878.04 1389
3878.63 1381
3879.22 1346
3879.80 1313
3880.39 1397
3880.98 1354
3881.57 1388
3882.15 1371
3882.74 1361
3883.33 1302
3883.92 1302
3884.51 1307
3885.09 1327
3885.68 1396
3886.27 1380
3886.86 1395
3887.45 1363
3888.04 1417
3888.62 1452
3889.21 1494
3889.80 1493
3890.39 1512
3890.98 1497
3891.57 1582
3892.15 1544
3892.74 1544
3893.33 1530
3893.92 1491
3894.51 1484
3895.10 1491
3895.69 1508
3896.28 1427
3896.86 1464
3897.45 1432
3898.04 1391
3898.63 1499
3899.22 1567
3899.81 1465
3900.40 1531
3900.99 1539
3901.58 1586
3902.17 1536
3902.76 1410
3903.34 1469
3903.93 1376
3904.52 1285
3905.11 1281
3905.70 1394
3906.29 1342
3906.88 1280
3907.47 1339
3908.06 1348
3908.65 1352
3909.24 1323
3909.83 1278
3910.42 1286
3911.01 1277
3911.60 1247
3912.19 1146
3912.78 1275
3913.37 1251
3913.96 1223
3914.55 1209
3915.14 1203
3915.73 1203
3916.32 1245
3916.91 1243
3917.50 1246
3918.09 1215
3918.68 1183
3919.28 1212
3919.87 1236
3920.46 1155
3921.05 1207
3921.64 1268
3922.23 1208
3922.82 1139
3923.41 1126
3924.00 1185
3924.59 1219
3925.18 1230
3925.77 1237
3926.37 1166
3926.96 1148
3927.55 1174
3928.14 1198
3928.73 1132
3929.32 1160
3929.91 1199
3930.51 1237
3931.10 1199
3931.69 1136
3932.28 1202
3932.87 1207
3933.46 1170
3934.05 1220
3934.65 1129
3935.24 1110
3935.83 1112
3936.42 1089
3937.01 1208
3937.61 1275
3938.20 1244
3938.79 1208
3939.38 1257
3939.97 1292
3940.57 1266
3941.16 1266
3941.75 1197
3942.34 1206
3942.94 1227
3943.53 1219
3944.12 1176
3944.71 1260
3945.31 1218
3945.90 1194
3946.49 1186
3947.08 1243
3947.68 1129
3948.27 1172
3948.86 1129
3949.45 1107
3950.05 1185
3950.64 1199
3951.23 1159
3951.83 1194
3952.42 1141
3953.01 1206
3953.61 1186
3954.20 1201
3954.79 1201
3955.39 1158
3955.98 1208
3956.57 1177
3957.17 1165
3957.76 1238
3958.35 1331
3958.95 1258
3959.54 1282
3960.13 1294
3960.73 1323
3961.32 1273
3961.92 1257
3962.51 1269
3963.10 1285
3963.70 1257
3964.29 1318
3964.88 1317
3965.48 1339
3966.07 1396
3966.67 1407
3967.26 1454
3967.86 1553
3968.45 1565
3969.04 1603
3969.64 1551
3970.23 1515
3970.83 1415
3971.42 1366
3972.02 1363
3972.61 1324
3973.21 1248
3973.80 1247
3974.40 1302
3974.99 1366
3975.58 1373
3976.18 1434
3976.77 1436
3977.37 1520
3977.96 1532
3978.56 1506
3979.15 1486
3979.75 1468
3980.35 1483
3980.94 1457
3981.54 1447
3982.13 1371
3982.73 1371
3983.32 1299
3983.92 1377
3984.51 1379
3985.11 1349
3985.70 1410
3986.30 1342
3986.90 1373
3987.49 1347
3988.09 1390
3988.68 1357
3989.28 1384
3989.87 1307
3990.47 1368
3991.07 1420
3991.66 1390
3992.26 1337
3992.85 1336
3993.45 1371
3994.05 1313
3994.64 1368
3995.24 1326
3995.84 1372
3996.43 1413
3997.03 1396
3997.62 1403
3998.22 1456
3998.82 1477
3999.41 1432
4000.01 1481
4000.61 1567
4001.20 1503
4001.80 1478
4002.40 1379
4003.00 1422
4003.59 1415
4004.19 1358
4004.79 1371
4005.38 1287
4005.98 1322
4006.58 1321
4007.17 1360
4007.77 1336
4008.37 1306
4008.97 1253
4009.56 1168
4010.16 1249
4010.76 1281
4011.36 1279
4011.95 1242
4012.55 1261
4013.15 1267
4013.75 1222
4014.34 1261
4014.94 1270
4015.54 1258
4016.14 1289
4016.74 1306
4017.33 1306
4017.93 1320
4018.53 1359
4019.13 1332
4019.73 1326
4020.32 1332
4020.92 1347
4021.52 1313
4022.12 1283
4022.72 1277
4023.32 1247
4023.91 1233
4024.51 1180
4025.11 1288
4025.71 1224
4026.31 1257
4026.91 1289
4027.51 1270
4028.10 1334
4028.70 1316
4029.30 1343
4029.90 1329
4030.50 1408
4031.10 1325
4031.70 1321
4032.30 1230
4032.90 1325
4033.49 1437
4034.09 1463
4034.69 1452
4035.29 1487
4035.89 1467
4036.49 1434
4037.09 1395
4037.69 1333
4038.29 1280
4038.89 1217
4039.49 1257
4040.09 1213
4040.69 1214
4041.29 1176
4041.89 1231
4042.49 1189
4043.09 1175
4043.69 1136
4044.29 1133
4044.89 1127
4045.49 1154
4046.09 1080
4046.69 1146
4047.29 1152
4047.89 1213
4048.49 1169
4049.09 1135
4049.69 1230
4050.29 1190
4050.89 1220
4051.49 1192
4052.09 1217
4052.69 1211
4053.29 1236
4053.89 1189
4054.49 1148
4055.09 1199
4055.69 1160
4056.30 1055
4056.90 1086
4057.50 1080
4058.10 1087
4058.70 1028
4059.30 1112
4059.90 1160
4060.50 1105
4061.10 1143
4061.71 1116
4062.31 1113
4062.91 1098
4063.51 1199
4064.11 1179
4064.71 1166
4065.31 1157
4065.92 1138
4066.52 1219
4067.12 1234
4067.72 1283
4068.32 1255
4068.92 1173
4069.53 1217
4070.13 1146
4070.73 1097
4071.33 1138
4071.93 1137
4072.54 1097
4073.14 1129
4073.74 1143
4074.34 1056
4074.94 1083
4075.55 1064
4076.15 1115
4076.75 1108
4077.35 1097
4077.96 1052
4078.56 1054
4079.16 1055
4079.76 1082
4080.37 1059
4080.97 1066
4081.57 1131
4082.17 1133
4082.78 1061
4083.38 1033
4083.98 1117
4084.59 1093
4085.19 1084
4085.79 1077
4086.39 1047
4087.00 1028
4087.60 1048
4088.20 1029
4088.81 1023
4089.41 1028
4090.01 1043
4090.62 1068
4091.22 1103
4091.82 1041
4092.43 1063
4093.03 1113
4093.63 1137
4094.24 1103
4094.84 1098
4095.45 1069
4096.05 1122
4096.65 1069
4097.26 1098
4097.86 1101
4098.47 1108
4099.07 1132
4099.67 1139
4100.28 1058
4100.88 1024
4101.49 1054
4102.09 1136
4102.69 1147
4103.30 1131
4103.90 1119
4104.51 1036
4105.11 1061
4105.72 1051
4106.32 1077
4106.93 1134
4107.53 1169
4108.13 1123
4108.74 1069
4109.34 1037
4109.95 1073
4110.55 1065
4111.16 1046
4111.76 1057
4112.37 1064
4112.97 1061
4113.58 1070
4114.18 1092
4114.79 1040
4115.39 1063
4116.00 1046
4116.60 1038
4117.21 1052
4117.82 1018
4118.42 1052
4119.03 1054
4119.63 1034
4120.24 1109
4120.84 1056
4121.45 1044
4122.05 1088
4122.66 1124
4123.27 1068
4123.87 1121
4124.48 1099
4125.08 1071
4125.69 1056
4126.30 1038
4126.90 1070
4127.51 1020
4128.11 1051
4128.72 1049
4129.33 1067
4129.93 1000
4130.54 1032
4131.15 1058
4131.75 1075
4132.36 1076
4132.96 1125
4133.57 1069
4134.18 1133
4134.78 1146
4135.39 1183
4136.00 1119
4136.60 1191
4137.21 1200
4137.82 1225
4138.43 1198
4139.03 1216
4139.64 1198
4140.25 1206
4140.85 1215
4141.46 1147
4142.07 1254
4142.68 1261
4143.28 1174
4143.89 1159
4144.50 1201
4145.10 1235
4145.71 1313
4146.32 1263
4146.93 1252
4147.53 1177
4148.14 1207
4148.75 1133
4149.36 1084
4149.97 1046
4150.57 1040
4151.18 1063
4151.79 1044
4152.40 1048
4153.00 1063
4153.61 1027
4154.22 1006
4154.83 1016
4155.44 1017
4156.05 1004
4156.65 1094
4157.26 1118
4157.87 1078
4158.48 1070
4159.09 1169
4159.70 1201
4160.30 1152
4160.91 1136
4161.52 1074
4162.13 1127
4162.74 1147
4163.35 1136
4163.96 1104
4164.56 1142
4165.17 1130
4165.78 1122
4166.39 1137
4167.00 1201
4167.61 1174
4168.22 1140
4168.83 1174
4169.44 1172
4170.05 1197
4170.66 1237
4171.26 1200
4171.87 1189
4172.48 1233
4173.09 1287
4173.70 1229
4174.31 1252
4174.92 1259
4175.53 1219
4176.14 1220
4176.75 1304
4177.36 1218
4177.97 1221
4178.58 1212
4179.19 1195
4179.80 1218
4180.41 1130
4181.02 1071
4181.63 1178
4182.24 1174
4182.85 1105
4183.46 1088
4184.07 1150
4184.68 1125
4185.29 1108
4185.90 1116
4186.51 1140
4187.12 1157
4187.73 1160
4188.34 1111
4188.95 1084
4189.56 1074
4190.18 1102
4190.79 1132
4191.40 1169
4192.01 1113
4192.62 1145
4193.23 1143
4193.84 1182
4194.45 1210
4195.06 1227
4195.67 1224
4196.28 1263
4196.90 1203
4197.51 1198
4198.12 1171
4198.73 1196
4199.34 1168
4199.95 1126
4200.56 1116
4201.18 1107
4201.79 1069
4202.40 1023
4203.01 1063
4203.62 1075
4204.23 1077
4204.85 1134
4205.46 1061
4206.07 1111
4206.68 1131
4207.29 1189
4207.90 1213
4208.52 1112
4209.13 1070
4209.74 1117
4210.35 1135
4210.97 1169
4211.58 1152
4212.19 1145
4212.80 1133
4213.41 1212
4214.03 1215
4214.64 1106
4215.25 1115
4215.86 1187
4216.48 1107
4217.09 1174
4217.70 1204
4218.32 1256
4218.93 1285
4219.54 1310
4220.15 1359
4220.77 1313
4221.38 1394
4221.99 1424
4222.61 1364
4223.22 1353
4223.83 1339
4224.44 1308
4225.06 1312
4225.67 1360
4226.28 1378
4226.90 1472
4227.51 1419
4228.13 1498
4228.74 1534
4229.35 1557
4229.97 1591
4230.58 1552
4231.19 1464
4231.81 1399
4232.42 1317
4233.03 1282
4233.65 1206
4234.26 1284
4234.88 1398
4235.49 1363
4236.10 1311
4236.72 1262
4237.33 1321
4237.95 1291
4238.56 1293
4239.17 1266
4239.79 1212
4240.40 1205
4241.02 1184
4241.63 1231
4242.25 1301
4242.86 1264
4243.48 1216
4244.09 1348
4244.71 1274
4245.32 1254
4245.93 1284
4246.55 1286
4247.16 1294
4247.78 1293
4248.39 1315
4249.01 1338
4249.62 1363
4250.24 1385
4250.85 1255
4251.47 1202
4252.08 1298
4252.70 1212
4253.32 1245
4253.93 1294
4254.55 1271
4255.16 1304
4255.78 1374
4256.39 1317
4257.01 1335
4257.62 1320
4258.24 1351
4258.85 1413
4259.47 1305
4260.09 1355
4260.70 1425
4261.32 1393
4261.93 1421
4262.55 1432
4263.17 1486
4263.78 1526
4264.40 1540
4265.01 1557
4265.63 1656
4266.25 1537
4266.86 1572
4267.48 1514
4268.10 1549
4268.71 1554
4269.33 1464
4269.94 1495
4270.56 1512
4271.18 1526
4271.79 1665
4272.41 1848
4273.03 2017
4273.64 2262
4274.26 2346
4274.88 2377
4275.49 2411
4276.11 2426
4276.73 2301
4277.35 2269
4277.96 2158
4278.58 2179
4279.20 2067
4279.81 2003
4280.43 1813
4281.05 1709
4281.67 1627
4282.28 1558
4282.90 1469
4283.52 1459
4284.14 1429
4284.75 1474
4285.37 1415
4285.99 1333
4286.61 1361
4287.22 1406
4287.84 1345
4288.46 1349
4289.08 1352
4289.70 1345
4290.31 1303
4290.93 1332
4291.55 1356
4292.17 1424
4292.79 1463
4293.40 1361
4294.02 1326
4294.64 1351
4295.26 1344
4295.88 1304
4296.50 1341
4297.11 1361
4297.73 1336
4298.35 1370
4298.97 1328
4299.59 1315
4300.21 1323
4300.83 1337
4301.44 1323
4302.06 1252
4302.68 1249
4303.30 1273
4303.92 1250
4304.54 1312
4305.16 1352
4305.78 1299
4306.40 1271
4307.02 1255
4307.63 1292
4308.25 1267
4308.87 1266
4309.49 1276
4310.11 1277
4310.73 1333
4311.35 1280
4311.97 1299
4312.59 1314
4313.21 1280
4313.83 1280
4314.45 1324
4315.07 1382
4315.69 1412
4316.31 1393
4316.93 1382
4317.55 1408
4318.17 1364
4318.79 1367
4319.41 1343
4320.03 1292
4320.65 1341
4321.27 1405
4321.89 1451
4322.51 1439
4323.13 1434
4323.75 1451
4324.37 1470
4324.99 1519
4325.61 1600
4326.23 1565
4326.85 1504
4327.47 1611
4328.09 1642
4328.71 1649
4329.33 1678
4329.96 1714
4330.58 1824
4331.20 2019
4331.82 2189
4332.44 2387
4333.06 2624
4333.68 2803
4334.30 2710
4334.92 2750
4335.54 2621
4336.17 2561
4336.79 2502
4337.41 2538
4338.03 2612
4338.65 2737
4339.27 2648
4339.89 2624
4340.52 2584
4341.14 2331
4341.76 2173
4342.38 2134
4343.00 2130
4343.62 2113
4344.25 2262
4344.87 2503
4345.49 2936
4346.11 3437
4346.73 3820
4347.36 4184
4347.98 4172
4348.60 4158
4349.22 3946
4349.84 3592
4350.47 3204
4351.09 2906
4351.71 2946
4352.33 2727
4352.96 2666
4353.58 2545
4354.20 2439
4354.82 2216
4355.45 2072
4356.07 2020
4356.69 1994
4357.31 1927
4357.94 1868
4358.56 1870
4359.18 1859
4359.81 1931
4360.43 1836
4361.05 1835
4361.68 1746
4362.30 1774
4362.92 1798
4363.55 1794
4364.17 1866
4364.79 1856
4365.42 1780
4366.04 1851
4366.66 1928
4367.29 1968
4367.91 1836
4368.53 1768
4369.16 1774
4369.78 1670
4370.40 1601
4371.03 1672
4371.65 1618
4372.27 1541
4372.90 1463
4373.52 1440
4374.15 1478
4374.77 1422
4375.39 1451
4376.02 1501
4376.64 1487
4377.27 1439
4377.89 1452
4378.52 1519
4379.14 1550
4379.76 1562
4380.39 1544
4381.01 1491
4381.64 1506
4382.26 1526
4382.89 1491
4383.51 1480
4384.14 1467
4384.76 1483
4385.39 1483
4386.01 1516
4386.64 1415
4387.26 1419
4387.89 1483
4388.51 1431
4389.14 1363
4389.76 1386
4390.39 1464
4391.01 1450
4391.64 1390
4392.26 1468
4392.89 1462
4393.51 1381
4394.14 1474
4394.76 1363
4395.39 1341
4396.01 1393
4396.64 1434
4397.26 1324
4397.89 1307
4398.52 1380
4399.14 1358
4399.77 1307
4400.39 1301
4401.02 1347
4401.65 1280
4402.27 1366
4402.90 1318
4403.52 1292
4404.15 1312
4404.78 1335
4405.40 1259
4406.03 1266
4406.65 1314
4407.28 1257
4407.91 1303
4408.53 1287
4409.16 1295
4409.79 1336
4410.41 1246
4411.04 1251
4411.67 1324
4412.29 1285
4412.92 1283
4413.55 1305
4414.17 1295
4414.80 1285
4415.43 1273
4416.05 1211
4416.68 1193
4417.31 1250
4417.94 1179
4418.56 1229
4419.19 1233
4419.82 1241
4420.44 1216
4421.07 1167
4421.70 1258
4422.33 1178
4422.95 1209
4423.58 1195
4424.21 1192
4424.84 1170
4425.46 1184
4426.09 1136
4426.72 1127
4427.35 1161
4427.97 1112
4428.60 1191
4429.23 1218
4429.86 1249
4430.49 1123
4431.11 1108
4431.74 1114
4432.37 1127
4433.00 1182
4433.63 1278
4434.26 1246
4434.88 1244
4435.51 1259
4436.14 1265
4436.77 1221
4437.40 1243
4438.03 1274
4438.65 1229
4439.28 1202
4439.91 1234
4440.54 1231
4441.17 1151
4441.80 1215
4442.43 1210
4443.06 1188
4443.68 1195
4444.31 1233
4444.94 1222
4445.57 1246
4446.20 1196
4446.83 1265
4447.46 1238
4448.09 1232
4448.72 1241
4449.35 1215
4449.98 1192
4450.61 1219
4451.24 1232
4451.86 1204
4452.49 1205
4453.12 1215
4453.75 1244
4454.38 1204
4455.01 1228
4455.64 1313
4456.27 1344
4456.90 1435
4457.53 1517
4458.16 1475
4458.79 1420
4459.42 1323
4460.05 1223
4460.68 1246
4461.31 1179
4461.94 1155
4462.57 1126
4463.20 1162
4463.83 1151
4464.46 1175
4465.09 1104
4465.72 1071
4466.36 1103
4466.99 1117
4467.62 1135
4468.25 1155
4468.88 1117
4469.51 1058
4470.14 1106
4470.77 1150
4471.40 1107
4472.03 1200
4472.66 1201
4473.29 1192
4473.93 1161
4474.56 1135
4475.19 1088
4475.82 1093
4476.45 1059
4477.08 1083
4477.71 1157
4478.34 1129
4478.98 1096
4479.61 1163
4480.24 1091
4480.87 1066
4481.50 1111
4482.13 1113
4482.76 1107
4483.40 1122
4484.03 1140
4484.66 1121
4485.29 1154
4485.92 1147
4486.56 1118
4487.19 1111
4487.82 1104
4488.45 1130
4489.08 1142
4489.72 1117
4490.35 1162
4490.98 1214
4491.61 1187
4492.25 1182
4492.88 1160
4493.51 1177
4494.14 1191
4494.78 1192
4495.41 1125
4496.04 1214
4496.67 1218
4497.31 1118
4497.94 1093
4498.57 1196
4499.20 1198
4499.84 1285
4500.47 1340
4501.10 1386
4501.74 1455
4502.37 1579
4503.00 1605
4503.64 1576
4504.27 1559
4504.90 1479
4505.53 1480
4506.17 1440
4506.80 1386
4507.43 1323
4508.07 1362
4508.70 1390
4509.34 1370
4509.97 1333
4510.60 1222
4511.24 1275
4511.87 1272
4512.50 1300
4513.14 1305
4513.77 1270
4514.41 1251
4515.04 1287
4515.67 1280
4516.31 1267
4516.94 1299
4517.58 1228
4518.21 1213
4518.84 1274
4519.48 1246
4520.11 1257
4520.75 1206
4521.38 1235
4522.02 1269
4522.65 1223
4523.28 1256
4523.92 1246
4524.55 1238
4525.19 1258
4525.82 1273
4526.46 1293
4527.09 1411
4527.73 1433
4528.36 1620
4529.00 1735
4529.63 2021
4530.27 2376
4530.90 2701
4531.54 3056
4532.17 3340
4532.81 3328
4533.44 3250
4534.08 3083
4534.71 2761
4535.35 2535
4535.99 2258
4536.62 1941
4537.26 1848
4537.89 1670
4538.53 1488
4539.16 1465
4539.80 1348
4540.43 1296
4541.07 1243
4541.71 1218
4542.34 1164
4542.98 1135
4543.61 1152
4544.25 1155
4544.89 1133
4545.52 1081
4546.16 1114
4546.79 1137
4547.43 1093
4548.07 1120
4548.70 1184
4549.34 1115
4549.98 1098
4550.61 1115
4551.25 1111
4551.89 1081
4552.52 1082
4553.16 1111
4553.80 1222
4554.43 1148
4555.07 1160
4555.71 1148
4556.34 1184
4556.98 1127
4557.62 1071
4558.25 1114
4558.89 1178
4559.53 1218
4560.16 1164
4560.80 1158
4561.44 1199
4562.08 1213
4562.71 1176
4563.35 1225
4563.99 1211
4564.63 1295
4565.26 1279
4565.90 1263
4566.54 1327
4567.18 1366
4567.81 1413
4568.45 1490
4569.09 1512
4569.73 1549
4570.36 1498
4571.00 1473
4571.64 1529
4572.28 1563
4572.92 1451
4573.55 1431
4574.19 1440
4574.83 1382
4575.47 1427
4576.11 1300
4576.75 1233
4577.38 1303
4578.02 1246
4578.66 1167
4579.30 1172
4579.94 1192
4580.58 1179
4581.21 1149
4581.85 1157
4582.49 1230
4583.13 1256
4583.77 1300
4584.41 1273
4585.05 1209
4585.69 1260
4586.32 1323
4586.96 1281
4587.60 1311
4588.24 1402
4588.88 1491
4589.52 1481
4590.16 1475
4590.80 1489
4591.44 1436
4592.08 1449
4592.72 1541
4593.36 1576
4594.00 1495
4594.63 1456
4595.27 1366
4595.91 1372
4596.55 1281
4597.19 1302
4597.83 1241
4598.47 1227
4599.11 1234
4599.75 1254
4600.39 1246
4601.03 1188
4601.67 1279
4602.31 1300
4602.95 1265
4603.59 1215
4604.23 1332
4604.87 1261
4605.51 1262
4606.15 1304
4606.79 1350
4607.43 1339
4608.08 1301
4608.72 1259
4609.36 1211
4610.00 1249
4610.64 1227
4611.28 1247
4611.92 1145
4612.56 1166
4613.20 1172
4613.84 1212
4614.48 1157
4615.12 1134
4615.76 1150
4616.41 1190
4617.05 1146
4617.69 1126
4618.33 1097
4618.97 1112
4619.61 1102
4620.25 1068
4620.89 1113
4621.54 1073
4622.18 1126
4622.82 1055
4623.46 1045
4624.10 1044
4624.74 1026
4625.38 1092
4626.03 1086
4626.67 1120
4627.31 1093
4627.95 1132
4628.59 1067
4629.24 1192
4629.88 1111
4630.52 1095
4631.16 1100
4631.80 1179
4632.45 1222
4633.09 1205
4633.73 1189
4634.37 1221
4635.02 1271
4635.66 1177
4636.30 1136
4636.94 1228
4637.58 1236
4638.23 1234
4638.87 1227
4639.51 1287
4640.16 1301
4640.80 1275
4641.44 1246
4642.08 1227
4642.73 1232
4643.37 1248
4644.01 1201
4644.66 1224
4645.30 1252
4645.94 1182
4646.58 1178
4647.23 1174
4647.87 1121
4648.51 1151
4649.16 1066
4649.80 1126
4650.44 1114
4651.09 1157
4651.73 1154
4652.37 1138
4653.02 1148
4653.66 1245
4654.31 1194
4654.95 1147
4655.59 1156
4656.24 1123
4656.88 1143
4657.52 1163
4658.17 1161
4658.81 1077
4659.46 1043
4660.10 1063
4660.75 1090
4661.39 1053
4662.03 1057
4662.68 1055
4663.32 1063
4663.97 1057
4664.61 1038
4665.26 1072
4665.90 1018
4666.54 984
4667.19 990
4667.83 1017
4668.48 1024
4669.12 1045
4669.77 1036
4670.41 983
4671.06 970
4671.70 1066
4672.35 1059
4672.99 1036
4673.64 1104
4674.28 1063
4674.93 1096
4675.57 1116
4676.22 1038
4676.86 1083
4677.51 1119
4678.15 1071
4678.80 1141
4679.44 1105
4680.09 1123
4680.73 1063
4681.38 1040
4682.03 1095
4682.67 1068
4683.32 1103
4683.96 1166
4684.61 1133
4685.25 1146
4685.90 1127
4686.55 1105
4687.19 1113
4687.84 1148
4688.48 1137
4689.13 1112
4689.78 1133
4690.42 1177
4691.07 1232
4691.72 1209
4692.36 1222
4693.01 1229
4693.65 1271
4694.30 1216
4694.95 1186
4695.59 1128
4696.24 1162
4696.89 1166
4697.53 1166
4698.18 1281
4698.83 1291
4699.47 1376
4700.12 1463
4700.77 1434
4701.41 1439
4702.06 1369
4702.71 1373
4703.36 1329
4704.00 1272
4704.65 1287
4705.30 1253
4705.94 1270
4706.59 1188
4707.24 1198
4707.89 1200
4708.53 1173
4709.18 1170
4709.83 1209
4710.48 1156
4711.12 1166
4711.77 1171
4712.42 1168
4713.07 1208
4713.71 1186
4714.36 1252
4715.01 1216
4715.66 1239
4716.31 1232
4716.95 1174
4717.60 1139
4718.25 1152
4718.90 1208
4719.55 1220
4720.19 1214
4720.84 1188
4721.49 1220
4722.14 1259
4722.79 1202
4723.44 1231
4724.08 1204
4724.73 1215
4725.38 1197
4726.03 1255
4726.68 1218
4727.33 1270
4727.98 1253
4728.63 1250
4729.27 1221
4729.92 1157
4730.57 1122
4731.22 1112
4731.87 1137
4732.52 1123
4733.17 1084
4733.82 1075
4734.47 1103
4735.12 1067
4735.77 1084
4736.41 1053
4737.06 1092
4737.71 1104
4738.36 1183
4739.01 1131
4739.66 1180
4740.31 1187
4740.96 1139
4741.61 1141
4742.26 1167
4742.91 1254
4743.56 1179
4744.21 1159
4744.86 1144
4745.51 1172
4746.16 1139
4746.81 1146
4747.46 1172
4748.11 1175
4748.76 1118
4749.41 1135
4750.06 1185
4750.71 1202
4751.36 1235
4752.01 1134
4752.66 1213
4753.31 1237
4753.96 1218
4754.61 1172
4755.26 1209
4755.92 1174
4756.57 1158
4757.22 1197
4757.87 1120
4758.52 1161
4759.17 1227
4759.82 1216
4760.47 1178
4761.12 1234
4761.77 1275
4762.42 1315
4763.08 1316
4763.73 1290
4764.38 1260
4765.03 1207
4765.68 1225
4766.33 1237
4766.98 1189
4767.64 1113
4768.29 1175
4768.94 1143
4769.59 1086
4770.24 1149
4770.89 1145
4771.54 1143
4772.20 1165
4772.85 1113
4773.50 1116
4774.15 1148
4774.80 1097
4775.46 1189
4776.11 1134
4776.76 1192
4777.41 1149
4778.06 1124
4778.72 1168
4779.37 1133
4780.02 1144
4780.67 1148
4781.33 1152
4781.98 1178
4782.63 1216
4783.28 1234
4783.94 1215
4784.59 1213
4785.24 1164
4785.89 1173
4786.55 1118
4787.20 1161
4787.85 1199
4788.51 1255
4789.16 1277
4789.81 1257
4790.46 1279
4791.12 1294
4791.77 1335
4792.42 1288
4793.08 1314
4793.73 1318
4794.38 1395
4795.04 1303
4795.69 1237
4796.34 1263
4797.00 1284
4797.65 1381
4798.30 1315
4798.96 1364
4799.61 1416
4800.27 1562
4800.92 1590
4801.57 1585
4802.23 1585
4802.88 1617
4803.53 1520
4804.19 1514
4804.84 1449
4805.50 1431
4806.15 1438
4806.81 1404
4807.46 1361
4808.11 1435
4808.77 1366
4809.42 1338
4810.08 1275
4810.73 1349
4811.39 1341
4812.04 1365
4812.69 1411
4813.35 1359
4814.00 1396
4814.66 1447
4815.31 1448
4815.97 1377
4816.62 1367
4817.28 1424
4817.93 1504
4818.59 1503
4819.24 1507
4819.90 1506
4820.55 1547
4821.21 1623
4821.86 1666
4822.52 1728
4823.17 1792
4823.83 1856
4824.48 1741
4825.14 1812
4825.79 1801
4826.45 1719
4827.11 1671
4827.76 1607
4828.42 1543
4829.07 1566
4829.73 1602
4830.38 1593
4831.04 1628
4831.70 1689
4832.35 1753
4833.01 1687
4833.66 1756
4834.32 1791
4834.98 1816
4835.63 1759
4836.29 1858
4836.94 1907
4837.60 1916
4838.26 1950
4838.91 2004
4839.57 1924
4840.23 1975
4840.88 2046
4841.54 1925
4842.20 1961
4842.85 1931
4843.51 2000
4844.17 1985
4844.82 2059
4845.48 2029
4846.14 1997
4846.79 2081
4847.45 2114
4848.11 2200
4848.76 2215
4849.42 2555
4850.08 2704
4850.73 2926
4851.39 3102
4852.05 2973
4852.71 2893
4853.36 2788
4854.02 2686
4854.68 2489
4855.34 2380
4855.99 2499
4856.65 2474
4857.31 2733
4857.97 3058
4858.62 3253
4859.28 3365
4859.94 3444
4860.60 3361
4861.25 3118
4861.91 2944
4862.57 2733
4863.23 2550
4863.89 2419
4864.54 2299
4865.20 2386
4865.86 2355
4866.52 2288
4867.18 2383
4867.84 2393
4868.49 2359
4869.15 2385
4869.81 2450
4870.47 2385
4871.13 2311
4871.79 2233
4872.44 2182
4873.10 2094
4873.76 2025
4874.42 1982
4875.08 1980
4875.74 2071
4876.40 2053
4877.06 2093
4877.72 2246
4878.37 2212
4879.03 2295
4879.69 2318
4880.35 2303
4881.01 2266
4881.67 2154
4882.33 1956
4882.99 2000
4883.65 2014
4884.31 2020
4884.97 1867
4885.63 1843
4886.29 1923
4886.95 1827
4887.61 1941
4888.26 1949
4888.92 1793
4889.58 1821
4890.24 1863
4890.90 1903
4891.56 1925
4892.22 1985
4892.88 2022
4893.54 1950
4894.20 1882
4894.86 1895
4895.52 1802
4896.18 1804
4896.84 1736
4897.51 1683
4898.17 1637
4898.83 1742
4899.49 1840
4900.15 1899
4900.81 1903
4901.47 1834
4902.13 1783
4902.79 1767
4903.45 1689
4904.11 1683
4904.77 1582
4905.43 1517
4906.09 1562
4906.75 1603
4907.41 1568
4908.08 1540
4908.74 1558
4909.40 1553
4910.06 1448
4910.72 1456
4911.38 1526
4912.04 1484
4912.70 1449
4913.37 1424
4914.03 1403
4914.69 1425
4915.35 1402
4916.01 1430
4916.67 1419
4917.33 1389
4918.00 1392
4918.66 1328
4919.32 1356
4919.98 1331
4920.64 1291
4921.31 1368
4921.97 1447
4922.63 1341
4923.29 1268
4923.95 1315
4924.62 1309
4925.28 1263
4925.94 1186
4926.60 1222
4927.26 1272
4927.93 1205
4928.59 1274
4929.25 1299
4929.91 1298
4930.58 1274
4931.24 1279
4931.90 1321
4932.56 1294
4933.23 1272
4933.89 1246
4934.55 1308
4935.22 1350
4935.88 1263
4936.54 1249
4937.20 1212
4937.87 1209
4938.53 1223
4939.19 1192
4939.86 1217
4940.52 1248
4941.18 1202
4941.85 1222
4942.51 1228
4943.17 1210
4943.84 1206
4944.50 1154
4945.16 1161
4945.83 1161
4946.49 1214
4947.15 1195
4947.82 1193
4948.48 1153
4949.15 1185
4949.81 1212
4950.47 1196
4951.14 1206
4951.80 1205
4952.47 1130
4953.13 1112
4953.79 1164
4954.46 1127
4955.12 1125
4955.79 1128
4956.45 1160
4957.11 1201
4957.78 1239
4958.44 1295
4959.11 1262
4959.77 1339
4960.44 1426
4961.10 1391
4961.77 1443
4962.43 1464
4963.10 1622
4963.76 1645
4964.42 1622
4965.09 1599
4965.75 1553
4966.42 1495
4967.08 1392
4967.75 1338
4968.41 1299
4969.08 1286
4969.74 1299
4970.41 1239
4971.08 1229
4971.74 1224
4972.41 1158
4973.07 1157
4973.74 1210
4974.40 1132
4975.07 1165
4975.73 1215
4976.40 1281
4977.06 1334
4977.73 1276
4978.40 1300
4979.06 1327
4979.73 1345
4980.39 1278
4981.06 1217
4981.73 1186
4982.39 1181
4983.06 1192
4983.72 1210
4984.39 1217
4985.06 1178
4985.72 1241
4986.39 1164
4987.05 1179
4987.72 1206
4988.39 1146
4989.05 1155
4989.72 1118
4990.39 1079
4991.05 1149
4991.72 1053
4992.39 1122
4993.05 1099
4993.72 1062
4994.39 1058
4995.05 1082
4995.72 1116
4996.39 1078
4997.05 995
4997.72 1037
4998.39 1101
4999.06 1134
4999.72 1063
5000.39 1029
5001.06 1088
5001.73 1087
5002.39 1031
5003.06 1076
5003.73 1048
5004.39 1055
5005.06 1041
5005.73 1028
5006.40 982
5007.07 1034
5007.73 1034
5008.40 1090
5009.07 1049
5009.74 1003
5010.40 1026
5011.07 1042
5011.74 1033
5012.41 1025
5013.08 1017
5013.74 1034
5014.41 1070
5015.08 1030
5015.75 979
5016.42 1006
5017.09 953
5017.75 959
5018.42 994
5019.09 992
5019.76 1006
5020.43 1022
5021.10 1021
5021.76 1051
5022.43 1029
5023.10 1096
5023.77 1055
5024.44 1047
5025.11 1039
5025.78 989
5026.45 1051
5027.12 1021
5027.78 983
5028.45 971
5029.12 1005
5029.79 1005
5030.46 1005
5031.13 1017
5031.80 995
5032.47 963
5033.14 995
5033.81 959
5034.48 927
5035.15 942
5035.82 960
5036.49 993
5037.16 1042
5037.83 1004
5038.50 992
5039.16 1020
5039.83 1063
5040.50 1004
5041.17 995
5041.84 993
5042.51 1019
5043.18 954
5043.85 958
5044.52 945
5045.20 948
5045.87 982
5046.54 993
5047.21 1068
5047.88 971
5048.55 977
5049.22 1005
5049.89 962
5050.56 980
5051.23 989
5051.90 1001
5052.57 942
5053.24 968
5053.91 947
5054.58 996
5055.25 975
5055.92 972
5056.60 928
5057.27 961
5057.94 1009
5058.61 959
5059.28 989
5059.95 1005
5060.62 985
5061.29 1007
5061.96 999
5062.64 984
5063.31 973
5063.98 963
5064.65 1067
5065.32 1045
5065.99 1050
5066.66 1010
5067.34 928
5068.01 993
5068.68 1001
5069.35 1010
5070.02 995
5070.70 945
5071.37 949
5072.04 918
5072.71 964
5073.38 1003
5074.06 1042
5074.73 1050
5075.40 999
5076.07 1067
5076.74 1015
5077.42 1005
5078.09 1042
5078.76 1097
5079.43 1182
5080.11 1154
5080.78 1101
5081.45 1117
5082.12 1091
5082.80 1090
5083.47 1119
5084.14 1118
5084.82 1055
5085.49 1079
5086.16 1157
5086.83 1140
5087.51 1058
5088.18 1100
5088.85 1154
5089.53 1178
5090.20 1200
5090.87 1211
5091.55 1201
5092.22 1207
5092.89 1208
5093.57 1205
5094.24 1195
5094.91 1143
5095.59 1130
5096.26 1123
5096.93 1107
5097.61 1085
5098.28 1100
5098.96 1026
5099.63 1113
5100.30 1034
5100.98 1023
5101.65 1092
5102.32 1088
5103.00 1129
5103.67 1120
5104.35 1154
5105.02 1148
5105.70 1178
5106.37 1147
5107.04 1074
5107.72 1091
5108.39 1065
5109.07 1109
5109.74 1062
5110.42 1056
5111.09 1058
5111.77 1085
5112.44 1094
5113.11 1020
5113.79 1053
5114.46 1110
5115.14 1058
5115.81 1096
5116.49 1117
5117.16 1079
5117.84 1211
5118.51 1251
5119.19 1338
5119.86 1297
5120.54 1272
5121.21 1315
5121.89 1339
5122.57 1293
5123.24 1283
5123.92 1359
5124.59 1313
5125.27 1211
5125.94 1154
5126.62 1105
5127.29 1132
5127.97 1110
5128.64 1141
5129.32 1060
5130.00 1052
5130.67 1090
5131.35 1149
5132.02 1141
5132.70 1203
5133.38 1225
5134.05 1207
5134.73 1156
5135.40 1096
5136.08 1105
5136.76 1118
5137.43 1143
5138.11 1119
5138.79 1091
5139.46 1086
5140.14 1124
5140.82 1124
5141.49 1084
5142.17 1054
5142.85 1025
5143.52 1072
5144.20 1067
5144.88 1000
5145.55 1021
5146.23 1014
5146.91 1093
5147.58 1008
5148.26 1006
5148.94 1015
5149.61 1003
5150.29 1029
5150.97 1058
5151.65 1021
5152.32 1041
5153.00 1055
5153.68 972
5154.36 975
5155.03 978
5155.71 986
5156.39 1031
5157.07 1020
5157.74 1009
5158.42 1053
5159.10 1055
5159.78 1105
5160.45 1044
5161.13 1040
5161.81 972
5162.49 983
5163.17 946
5163.84 934
5164.52 968
5165.20 1038
5165.88 1050
5166.56 1064
5167.24 1041
5167.91 1042
5168.59 1068
5169.27 1068
5169.95 995
5170.63 943
5171.31 1016
5171.98 1030
5172.66 968
5173.34 948
5174.02 929
5174.70 928
5175.38 993
5176.06 983
5176.74 988
5177.41 949
5178.09 965
5178.77 938
5179.45 1006
5180.13 967
5180.81 953
5181.49 922
5182.17 977
5182.85 1002
5183.53 874
5184.21 964
5184.89 970
5185.57 983
5186.24 927
5186.92 930
5187.60 924
5188.28 939
5188.96 947
5189.64 944
5190.32 957
5191.00 957
5191.68 990
5192.36 994
5193.04 992
5193.72 945
5194.40 956
5195.08 938
5195.76 979
5196.44 965
5197.12 963
5197.80 959
5198.48 943
5199.16 938
5199.84 924
5200.52 943
5201.21 934
5201.89 931
5202.57 969
5203.25 938
5203.93 954
5204.61 983
5205.29 1006
5205.97 974
5206.65 981
5207.33 1001
5208.01 1000
5208.69 971
5209.37 1041
5210.06 1055
5210.74 1009
5211.42 1024
5212.10 1046
5212.78 1032
5213.46 1012
5214.14 1032
5214.82 1079
5215.51 1229
5216.19 1191
5216.87 1108
5217.55 1069
5218.23 1079
5218.91 1142
5219.60 1020
5220.28 1102
5220.96 1107
5221.64 1072
5222.32 1092
5223.00 1081
5223.69 1146
5224.37 1189
5225.05 1098
5225.73 1202
5226.41 1154
5227.10 1098
5227.78 1068
5228.46 1062
5229.14 1074
5229.83 1040
5230.51 1046
5231.19 1048
5231.87 1071
5232.56 1108
5233.24 1117
5233.92 1063
5234.60 1076
5235.29 1051
5235.97 1115
5236.65 1103
5237.34 1105
5238.02 1106
5238.70 1101
5239.38 1083
5240.07 1098
5240.75 1130
5241.43 1147
5242.12 1165
5242.80 1140
5243.48 1108
5244.17 1087
5244.85 1046
5245.53 1003
5246.22 988
5246.90 1022
5247.58 1065
5248.27 1060
5248.95 1062
5249.63 1068
5250.32 1097
5251.00 1125
5251.69 1136
5252.37 1146
5253.05 1242
5253.74 1213
5254.42 1140
5255.11 1148
5255.79 1151
5256.47 1089
5257.16 1103
5257.84 1105
5258.53 1029
5259.21 992
5259.89 1080
5260.58 1120
5261.26 1176
5261.95 1172
5262.63 1214
5263.32 1172
5264.00 1193
5264.69 1175
5265.37 1118
5266.06 1158
5266.74 1234
5267.43 1175
5268.11 1088
5268.79 1142
5269.48 1162
5270.16 1078
5270.85 1070
5271.53 1109
5272.22 1072
5272.91 1050
5273.59 1085
5274.28 1080
5274.96 1049
5275.65 1006
5276.33 949
5277.02 999
5277.70 1045
5278.39 1038
5279.07 1060
5279.76 1066
5280.45 1043
5281.13 1084
5281.82 1121
5282.50 1085
5283.19 1032
5283.87 1061
5284.56 1035
5285.25 1006
5285.93 994
5286.62 1013
5287.30 1083
5287.99 1091
5288.68 1070
5289.36 1056
5290.05 1023
5290.74 1023
5291.42 1033
5292.11 1032
5292.79 1022
5293.48 1044
5294.17 1077
5294.85 1023
5295.54 1038
5296.23 1034
5296.91 1065
5297.60 1082
5298.29 1068
5298.98 1099
5299.66 1130
5300.35 1153
5301.04 1160
5301.72 1190
5302.41 1179
5303.10 1249
5303.78 1297
5304.47 1376
5305.16 1404
5305.85 1392
5306.53 1397
5307.22 1349
5307.91 1301
5308.60 1349
5309.28 1363
5309.97 1339
5310.66 1288
5311.35 1361
5312.03 1431
5312.72 1442
5313.41 1593
5314.10 1568
5314.79 1521
5315.47 1474
5316.16 1385
5316.85 1324
5317.54 1370
5318.23 1406
5318.91 1344
5319.60 1299
5320.29 1364
5320.98 1399
5321.67 1457
5322.36 1389
5323.04 1295
5323.73 1280
5324.42 1254
5325.11 1243
5325.80 1239
5326.49 1231
5327.18 1234
5327.86 1233
5328.55 1172
5329.24 1123
5329.93 1179
5330.62 1118
5331.31 1045
5332.00 1059
5332.69 1042
5333.38 1045
5334.06 1067
5334.75 1040
5335.44 1053
5336.13 1002
5336.82 1036
5337.51 1070
5338.20 1071
5338.89 1070
5339.58 1081
5340.27 1072
5340.96 1079
5341.65 1086
5342.34 1088
5343.03 1095
5343.72 1066
5344.41 1054
5345.10 1093
5345.79 1162
5346.48 1193
5347.17 1239
5347.86 1260
5348.55 1291
5349.24 1370
5349.93 1439
5350.62 1471
5351.31 1435
5352.00 1410
5352.69 1404
5353.38 1459
5354.07 1349
5354.76 1254
5355.45 1192
5356.14 1171
5356.83 1098
5357.52 1073
5358.21 1072
5358.90 1065
5359.59 1087
5360.29 1055
5360.98 1080
5361.67 1096
5362.36 1092
5363.05 1080
5363.74 1053
5364.43 1049
5365.12 1034
5365.81 1069
5366.50 1035
5367.20 956
5367.89 947
5368.58 982
5369.27 978
5369.96 923
5370.65 981
5371.34 951
5372.04 949
5372.73 1034
5373.42 984
5374.11 1013
5374.80 984
5375.49 976
5376.19 984
5376.88 976
5377.57 968
5378.26 1029
5378.95 1028
5379.65 972
5380.34 962
5381.03 1000
5381.72 1013
5382.42 972
5383.11 949
5383.80 1037
5384.49 1016
5385.19 998
5385.88 990
5386.57 1057
5387.26 1011
5387.96 1074
5388.65 1108
5389.34 1027
5390.03 1068
5390.73 1142
5391.42 1107
5392.11 1065
5392.80 1133
5393.50 1093
5394.19 1105
5394.88 1053
5395.58 1019
5396.27 1019
5396.96 1041
5397.66 1043
5398.35 1047
5399.04 993
5399.74 982
5400.43 992
5401.12 948
5401.82 975
5402.51 954
5403.20 944
5403.90 1030
5404.59 951
5405.29 976
5405.98 1046
5406.67 1022
5407.37 1015
5408.06 1017
5408.75 981
5409.45 986
5410.14 993
5410.84 994
5411.53 1016
5412.23 1016
5412.92 1036
5413.61 1045
5414.31 1045
5415.00 1054
5415.70 1059
5416.39 1077
5417.09 1062
5417.78 1006
5418.47 999
5419.17 983
5419.86 1005
5420.56 1013
5421.25 1079
5421.95 1060
5422.64 1073
5423.34 1102
5424.03 1066
5424.73 1066
5425.42 1085
5426.12 1049
5426.81 1044
5427.51 1061
5428.20 1063
5428.90 1081
5429.59 1030
5430.29 1070
5430.99 1043
5431.68 1029
5432.38 1091
5433.07 1068
5433.77 1065
5434.46 988
5435.16 1010
5435.85 1081
5436.55 1091
5437.25 1111
5437.94 1150
5438.64 1106
5439.33 1143
5440.03 1139
5440.73 1086
5441.42 1089
5442.12 1090
5442.81 1083
5443.51 1153
5444.21 1113
5444.90 1190
5445.60 1308
5446.29 1345
5446.99 1377
5447.69 1382
5448.38 1428
5449.08 1465
5449.78 1461
5450.47 1370
5451.17 1355
5451.87 1292
5452.56 1273
5453.26 1291
5453.96 1233
5454.65 1235
5455.35 1153
5456.05 1172
5456.75 1223
5457.44 1229
5458.14 1143
5458.84 1201
5459.53 1240
5460.23 1278
5460.93 1232
5461.63 1287
5462.32 1271
5463.02 1324
5463.72 1299
5464.42 1307
5465.11 1278
5465.81 1248
5466.51 1319
5467.21 1282
5467.90 1330
5468.60 1293
5469.30 1251
5470.00 1277
5470.70 1331
5471.39 1314
5472.09 1316
5472.79 1352
5473.49 1418
5474.19 1461
5474.88 1476
5475.58 1497
5476.28 1451
5476.98 1464
5477.68 1533
5478.38 1681
5479.07 1865
5479.77 2125
5480.47 2392
5481.17 2423
5481.87 2603
5482.57 2424
5483.27 2323
5483.96 2221
5484.66 2145
5485.36 1931
5486.06 1832
5486.76 1718
5487.46 1699
5488.16 1624
5488.86 1674
5489.56 1723
5490.26 1751
5490.96 1630
5491.65 1734
5492.35 1715
5493.05 1838
5493.75 1899
5494.45 1858
5495.15 1811
5495.85 1776
5496.55 1816
5497.25 1926
5497.95 2023
5498.65 2141
5499.35 2399
5500.05 2826
5500.75 3324
5501.45 3708
5502.15 3875
5502.85 3875
5503.55 3696
5504.25 3240
5504.95 2831
5505.65 2465
5506.35 2159
5507.05 1970
5507.75 1748
5508.45 1660
5509.15 1605
5509.85 1580
5510.55 1566
5511.25 1605
5511.95 1574
5512.65 1575
5513.35 1581
5514.05 1606
5514.76 1635
5515.46 1573
5516.16 1589
5516.86 1622
5517.56 1633
5518.26 1616
5518.96 1644
5519.66 1739
5520.36 1744
5521.06 1747
5521.77 1790
5522.47 1736
5523.17 1612
5523.87 1557
5524.57 1518
5525.27 1391
5525.97 1331
5526.67 1313
5527.38 1344
5528.08 1364
5528.78 1335
5529.48 1333
5530.18 1307
5530.88 1319
5531.59 1334
5532.29 1373
5532.99 1367
5533.69 1391
5534.39 1437
5535.10 1395
5535.80 1450
5536.50 1311
5537.20 1286
5537.90 1308
5538.61 1291
5539.31 1307
5540.01 1324
5540.71 1346
5541.42 1297
5542.12 1254
5542.82 1293
5543.52 1267
5544.23 1219
5544.93 1225
5545.63 1199
5546.33 1194
5547.04 1163
5547.74 1200
5548.44 1134
5549.15 1176
5549.85 1223
5550.55 1107
5551.26 1222
5551.96 1256
5552.66 1299
5553.36 1193
5554.07 1205
5554.77 1262
5555.47 1226
5556.18 1247
5556.88 1214
5557.58 1194
5558.29 1200
5558.99 1203
5559.70 1238
5560.40 1227
5561.10 1175
5561.81 1203
5562.51 1283
5563.21 1232
5563.92 1224
5564.62 1298
5565.33 1283
5566.03 1312
5566.73 1347
5567.44 1301
5568.14 1164
5568.85 1123
5569.55 1123
5570.25 1163
5570.96 1073
5571.66 1046
5572.37 1073
5573.07 1144
5573.78 1200
5574.48 1165
5575.19 1126
5575.89 1144
5576.59 1167
5577.30 1170
5578.00 1159
5578.71 1157
5579.41 1158
5580.12 1138
5580.82 1137
5581.53 1074
5582.23 1029
5582.94 1087
5583.64 1078
5584.35 1051
5585.05 998
5585.76 990
5586.46 1048
5587.17 1067
5587.88 1061
5588.58 1062
5589.29 1011
5589.99 1032
5590.70 1092
5591.40 1089
5592.11 1109
5592.81 1105
5593.52 1091
5594.23 1087
5594.93 1079
5595.64 1081
5596.34 1096
5597.05 1121
5597.76 1067
5598.46 1020
5599.17 971
5599.87 1092
5600.58 1062
5601.29 1044
5601.99 1055
5602.70 1070
5603.41 1098
5604.11 1073
5604.82 1084
5605.52 1124
5606.23 1053
5606.94 1054
5607.64 1040
5608.35 1013
5609.06 1045
5609.76 1045
5610.47 1075
5611.18 1076
5611.88 1000
5612.59 1095
5613.30 1103
5614.01 1083
5614.71 1098
5615.42 1071
5616.13 1004
5616.83 1040
5617.54 1069
5618.25 1033
5618.96 1077
5619.66 1085
5620.37 1080
5621.08 1026
5621.79 1018
5622.49 1058
5623.20 1126
5623.91 1083
5624.62 1071
5625.32 1066
5626.03 1103
5626.74 1105
5627.45 1087
5628.16 1092
5628.86 1125
5629.57 1082
5630.28 1112
5630.99 1173
5631.70 1175
5632.40 1139
5633.11 1133
5633.82 1212
5634.53 1147
5635.24 1202
5635.95 1220
5636.65 1187
5637.36 1217
5638.07 1189
5638.78 1270
5639.49 1348
5640.20 1362
5640.91 1352
5641.61 1406
5642.32 1350
5643.03 1335
5643.74 1348
5644.45 1314
5645.16 1233
5645.87 1192
5646.58 1205
5647.29 1178
5648.00 1202
5648.70 1171
5649.41 1148
5650.12 1182
5650.83 1127
5651.54 1122
5652.25 1133
5652.96 1138
5653.67 1156
5654.38 1191
5655.09 1215
5655.80 1264
5656.51 1229
5657.22 1252
5657.93 1267
5658.64 1269
5659.35 1267
5660.06 1288
5660.77 1257
5661.48 1316
5662.19 1363
5662.90 1368
5663.61 1382
5664.32 1278
5665.03 1214
5665.74 1221
5666.45 1226
5667.16 1160
5667.87 1135
5668.58 1253
5669.29 1198
5670.00 1252
5670.71 1301
5671.42 1392
5672.13 1397
5672.84 1441
5673.56 1404
5674.27 1368
5674.98 1340
5675.69 1217
5676.40 1170
5677.11 1148
5677.82 1187
5678.53 1165
5679.24 1173
5679.95 1207
5680.67 1215
5681.38 1228
5682.09 1227
5682.80 1192
5683.51 1166
5684.22 1188
5684.93 1157
5685.65 1124
5686.36 1128
5687.07 1097
5687.78 1091
5688.49 1084
5689.20 1046
5689.92 1061
5690.63 1105
5691.34 1098
5692.05 1134
5692.76 1175
5693.47 1107
5694.19 1092
5694.90 1109
5695.61 1105
5696.32 1053
5697.04 1042
5697.75 1070
5698.46 1117
5699.17 1066
5699.89 1049
5700.60 1103
5701.31 1110
5702.02 1095
5702.74 1113
5703.45 1145
5704.16 1118
5704.87 1073
5705.59 1093
5706.30 1109
5707.01 1126
5707.72 1082
5708.44 1034
5709.15 1050
5709.86 1057
5710.58 1008
5711.29 998
5712.00 1029
5712.72 1064
5713.43 1073
5714.14 1070
5714.86 1048
5715.57 1015
5716.28 1067
5717.00 1016
5717.71 1071
5718.42 1073
5719.14 1085
5719.85 1035
5720.56 1051
5721.28 1080
5721.99 1087
5722.71 1142
5723.42 1062
5724.13 1087
5724.85 1074
5725.56 1085
5726.28 1182
5726.99 1280
5727.70 1319
5728.42 1353
5729.13 1278
5729.85 1349
5730.56 1289
5731.28 1257
5731.99 1215
5732.70 1119
5733.42 1158
5734.13 1179
5734.85 1151
5735.56 1110
5736.28 1105
5736.99 1101
5737.71 1097
5738.42 1104
5739.14 1076
5739.85 1083
5740.57 1073
5741.28 1090
5742.00 1069
5742.71 1096
5743.43 1055
5744.14 1064
5744.86 1055
5745.57 1101
5746.29 1108
5747.00 1056
5747.72 1133
5748.43 1168
5749.15 1149
5749.87 1140
5750.58 1104
5751.30 1068
5752.01 1148
5752.73 1169
5753.44 1217
5754.16 1221
5754.88 1299
5755.59 1308
5756.31 1252
5757.02 1326
5757.74 1327
5758.46 1340
5759.17 1367
5759.89 1355
5760.60 1334
5761.32 1364
5762.04 1296
5762.75 1290
5763.47 1341
5764.19 1390
5764.90 1438
5765.62 1443
5766.34 1424
5767.05 1466
5767.77 1509
5768.49 1726
5769.20 1861
5769.92 2222
5770.64 2546
5771.35 2837
5772.07 2883
5772.79 2852
5773.50 2724
5774.22 2420
5774.94 2078
5775.65 1792
5776.37 1594
5777.09 1532
5777.81 1540
5778.52 1492
5779.24 1497
5779.96 1493
5780.68 1506
5781.39 1516
5782.11 1560
5782.83 1543
5783.55 1547
5784.26 1576
5784.98 1567
5785.70 1599
5786.42 1526
5787.14 1463
5787.85 1564
5788.57 1567
5789.29 1542
5790.01 1576
5790.73 1552
5791.44 1569
5792.16 1542
5792.88 1521
5793.60 1470
5794.32 1449
5795.03 1394
5795.75 1357
5796.47 1396
5797.19 1340
5797.91 1321
5798.63 1376
5799.35 1409
5800.06 1471
5800.78 1596
5801.50 1584
5802.22 1570
5802.94 1636
5803.66 1574
5804.38 1544
5805.10 1515
5805.82 1418
5806.53 1369
5807.25 1366
5807.97 1357
5808.69 1423
5809.41 1372
5810.13 1385
5810.85 1432
5811.57 1393
5812.29 1321
5813.01 1285
5813.73 1237
5814.45 1250
5815.17 1221
5815.89 1185
5816.61 1231
5817.33 1200
5818.05 1210
5818.77 1297
5819.49 1355
5820.20 1308
5820.92 1229
5821.64 1246
5822.36 1273
5823.09 1269
5823.81 1301
5824.53 1216
5825.25 1177
5825.97 1201
5826.69 1222
5827.41 1217
5828.13 1274
5828.85 1198
5829.57 1193
5830.29 1202
5831.01 1194
5831.73 1184
5832.45 1159
5833.17 1195
5833.89 1144
5834.61 1131
5835.33 1118
5836.05 1150
5836.78 1168
5837.50 1181
5838.22 1160
5838.94 1138
5839.66 1211
5840.38 1153
5841.10 1129
5841.82 1143
5842.54 1148
5843.27 1084
5843.99 1120
5844.71 1135
5845.43 1148
5846.15 1133
5846.87 1147
5847.59 1141
5848.32 1062
5849.04 1105
5849.76 1160
5850.48 1149
5851.20 1149
5851.93 1212
5852.65 1233
5853.37 1220
5854.09 1143
5854.81 1188
5855.54 1180
5856.26 1169
5856.98 1197
5857.70 1143
5858.42 1150
5859.15 1173
5859.87 1122
5860.59 1153
5861.31 1160
5862.04 1139
5862.76 1145
5863.48 1109
5864.20 1153
5864.93 1117
5865.65 1186
5866.37 1153
5867.10 1121
5867.82 1179
5868.54 1176
5869.26 1147
5869.99 1189
5870.71 1214
5871.43 1190
5872.16 1182
5872.88 1178
5873.60 1211
5874.33 1189
5875.05 1177
5875.77 1076
5876.50 1142
5877.22 1141
5877.94 1118
5878.67 1173
5879.39 1126
5880.11 1174
5880.84 1164
5881.56 1153
5882.28 1263
5883.01 1188
5883.73 1193
5884.46 1212
5885.18 1162
5885.90 1243
5886.63 1222
5887.35 1308
5888.08 1303
5888.80 1302
5889.52 1321
5890.25 1277
5890.97 1228
5891.70 1232
5892.42 1249
5893.15 1221
5893.87 1207
5894.59 1249
5895.32 1275
5896.04 1239
5896.77 1256
5897.49 1247
5898.22 1268
5898.94 1263
5899.67 1295
5900.39 1241
5901.12 1239
5901.84 1307
5902.57 1318
5903.29 1280
5904.02 1314
5904.74 1357
5905.47 1295
5906.19 1338
5906.92 1297
5907.64 1350
5908.37 1340
5909.09 1354
5909.82 1337
5910.55 1385
5911.27 1429
5912.00 1384
5912.72 1411
5913.45 1407
5914.17 1400
5914.90 1411
5915.63 1413
5916.35 1443
5917.08 1444
5917.80 1443
5918.53 1487
5919.25 1451
5919.98 1485
5920.71 1513
5921.43 1491
5922.16 1545
5922.89 1543
5923.61 1533
5924.34 1565
5925.06 1681
5925.79 1669
5926.52 1643
5927.24 1574
5927.97 1645
5928.70 1656
5929.42 1680
5930.15 1697
5930.88 1767
5931.60 1735
5932.33 1848
5933.06 1815
5933.78 1811
5934.51 1851
5935.24 1863
5935.97 1870
5936.69 1888
5937.42 1953
5938.15 2064
5938.87 2069
5939.60 2060
5940.33 2062
5941.06 2037
5941.78 2146
5942.51 2156
5943.24 2264
5943.97 2354
5944.69 2401
5945.42 2488
5946.15 2475
5946.88 2486
5947.60 2612
5948.33 2525
5949.06 2561
5949.79 2697
5950.52 2861
5951.24 3078
5951.97 3382
5952.70 3756
5953.43 3973
5954.16 4036
5954.88 4152
5955.61 3964
5956.34 3754
5957.07 3531
5957.80 3321
5958.53 3217
5959.25 3295
5959.98 3286
5960.71 3239
5961.44 3156
5962.17 3181
5962.90 3145
5963.63 3267
5964.36 3347
5965.08 3542
5965.81 3842
5966.54 4227
5967.27 4539
5968.00 4799
5968.73 4911
5969.46 4720
5970.19 4579
5970.92 4415
5971.65 4341
5972.37 4218
5973.10 4169
5973.83 3909
5974.56 3908
5975.29 3836
5976.02 3751
5976.75 3672
5977.48 3717
5978.21 3785
5978.94 3927
5979.67 3965
5980.40 4149
5981.13 4267
5981.86 4350
5982.59 4356
5983.32 4408
5984.05 4514
5984.78 4608
5985.51 4653
5986.24 4664
5986.97 4761
5987.70 4626
5988.43 4699
5989.16 4533
5989.89 4576
5990.62 4558
5991.35 4571
5992.08 4674
5992.81 4651
5993.54 4728
5994.27 4798
5995.00 4834
5995.74 4865
5996.47 4967
5997.20 5069
5997.93 5123
5998.66 5150
5999.39 5187
6000.12 5039
6000.85 5114
6001.58 5079
6002.31 4992
6003.04 4936
6003.78 4854
6004.51 4793
6005.24 4612
6005.97 4621
6006.70 4637
6007.43 4701
6008.16 4899
6008.90 5183
6009.63 5714
6010.36 6670
6011.09 8111
6011.82 9705
6012.55 11573
6013.29 13604
6014.02 15130
6014.75 16110
6015.48 16200
6016.21 15595
6016.95 14602
6017.68 13360
6018.41 11828
6019.14 10408
6019.87 8991
6020.61 7894
6021.34 6674
6022.07 5915
6022.80 5400
6023.54 4882
6024.27 4605
6025.00 4480
6025.73 4321
6026.47 4113
6027.20 4129
6027.93 4044
6028.66 4038
6029.40 4207
6030.13 4198
6030.86 4238
6031.59 4194
6032.33 4163
6033.06 4009
6033.79 3771
6034.53 3655
6035.26 3562
6035.99 3530
6036.73 3432
6037.46 3441
6038.19 3494
6038.93 3479
6039.66 3492
6040.39 3459
6041.13 3624
6041.86 3626
6042.59 3730
6043.33 3636
6044.06 3632
6044.79 3677
6045.53 3740
6046.26 3725
6047.00 3784
6047.73 3817
6048.46 3979
6049.20 4195
6049.93 4314
6050.67 4656
6051.40 5075
6052.13 5421
6052.87 5792
6053.60 6141
6054.34 6128
6055.07 5865
6055.81 5691
6056.54 5317
6057.27 4919
6058.01 4442
6058.74 4265
6059.48 4161
6060.21 3900
6060.95 3744
6061.68 3697
6062.42 3708
6063.15 3665
6063.89 3655
6064.62 3535
6065.36 3493
6066.09 3420
6066.83 3324
6067.56 3323
6068.30 3317
6069.03 3280
6069.77 3247
6070.50 3279
6071.24 3215
6071.97 3129
6072.71 3181
6073.44 3157
6074.18 3148
6074.91 3051
6075.65 3086
6076.39 3088
6077.12 2922
6077.86 3029
6078.59 2923
6079.33 2995
6080.06 2948
6080.80 2868
6081.54 2752
6082.27 2773
6083.01 2668
6083.74 2697
6084.48 2635
6085.22 2624
6085.95 2654
6086.69 2545
6087.42 2578
6088.16 2605
6088.90 2694
6089.63 2752
6090.37 2788
6091.11 2877
6091.84 2828
6092.58 2814
6093.32 2826
6094.05 2698
6094.79 2627
6095.53 2538
6096.26 2564
6097.00 2527
6097.74 2598
6098.47 2408
6099.21 2386
6099.95 2394
6100.69 2396
6101.42 2405
6102.16 2363
6102.90 2351
6103.63 2381
6104.37 2404
6105.11 2340
6105.85 2283
6106.58 2356
6107.32 2259
6108.06 2326
6108.80 2353
6109.53 2331
6110.27 2220
6111.01 2356
6111.75 2384
6112.49 2342
6113.22 2345
6113.96 2435
6114.70 2418
6115.44 2457
6116.17 2464
6116.91 2456
6117.65 2458
6118.39 2412
6119.13 2431
6119.87 2462
6120.60 2418
6121.34 2487
6122.08 2395
6122.82 2439
6123.56 2529
6124.30 2455
6125.03 2497
6125.77 2564
6126.51 2545
6127.25 2608
6127.99 2583
6128.73 2592
6129.47 2578
6130.21 2508
6130.94 2518
6131.68 2554
6132.42 2558
6133.16 2577
6133.90 2546
6134.64 2565
6135.38 2597
6136.12 2602
6136.86 2724
6137.60 2704
6138.34 2942
6139.08 3030
6139.81 3046
6140.55 3125
6141.29 3170
6142.03 3176
6142.77 3220
6143.51 3164
6144.25 3115
6144.99 3067
6145.73 3083
6146.47 3045
6147.21 2994
6147.95 2975
6148.69 2989
6149.43 2951
6150.17 2963
6150.91 3019
6151.65 3049
6152.39 3056
6153.13 3035
6153.87 3032
6154.61 3118
6155.35 3143
6156.09 3178
6156.83 3238
6157.58 3242
6158.32 3349
6159.06 3351
6159.80 3282
6160.54 3203
6161.28 3279
6162.02 3349
6162.76 3559
6163.50 3665
6164.24 3818
6164.98 4055
6165.72 4089
6166.46 4399
6167.21 4476
6167.95 4578
6168.69 4589
6169.43 4477
6170.17 4407
6170.91 4230
6171.65 4306
6172.39 4280
6173.14 4198
6173.88 4182
6174.62 4168
6175.36 4176
6176.10 4039
6176.84 4121
6177.59 4272
6178.33 4487
6179.07 4727
6179.81 5326
6180.55 6231
6181.30 7177
6182.04 8490
6182.78 9923
6183.52 10640
6184.26 11202
6185.01 11348
6185.75 10810
6186.49 10087
6187.23 9062
6187.97 8034
6188.72 7161
6189.46 6609
6190.20 5941
6190.94 5450
6191.69 5173
6192.43 4963
6193.17 4943
6193.92 4726
6194.66 4560
6195.40 4514
6196.14 4428
6196.89 4451
6197.63 4489
6198.37 4352
6199.12 4283
6199.86 4273
6200.60 4259
6201.34 4274
6202.09 4351
6202.83 4408
6203.57 4326
6204.32 4573
6205.06 5095
6205.80 5881
6206.55 7157
6207.29 9002
6208.03 11046
6208.78 13165
6209.52 14626
6210.27 15591
6211.01 15831
6211.75 15045
6212.50 13781
6213.24 12341
6213.98 10615
6214.73 8933
6215.47 7659
6216.22 6582
6216.96 5594
6217.71 5035
6218.45 4724
6219.19 4493
6219.94 4356
6220.68 4349
6221.43 4174
6222.17 4154
6222.92 4006
6223.66 3989
6224.40 3900
6225.15 3851
6225.89 3614
6226.64 3496
6227.38 3345
6228.13 3147
6228.87 3060
6229.62 2950
6230.36 2849
6231.11 2755
6231.85 2739
6232.60 2720
6233.34 2766
6234.09 2800
6234.83 2742
6235.58 2764
6236.32 2793
6237.07 2820
6237.81 2941
6238.56 3018
6239.30 3063
6240.05 3257
6240.80 3386
6241.54 3529
6242.29 3564
6243.03 3558
6243.78 3553
6244.52 3528
6245.27 3682
6246.02 3815
6246.76 3950
6247.51 4146
6248.25 4237
6249.00 4236
6249.75 4061
6250.49 3908
6251.24 3798
6251.98 3508
6252.73 3403
6253.48 3276
6254.22 3150
6254.97 2971
6255.72 2899
6256.46 2879
6257.21 2852
6257.95 2844
6258.70 2822
6259.45 2831
6260.19 2913
6260.94 2900
6261.69 2717
6262.43 2639
6263.18 2721
6263.93 2669
6264.68 2581
6265.42 2533
6266.17 2458
6266.92 2461
6267.66 2471
6268.41 2403
6269.16 2429
6269.91 2481
6270.65 2486
6271.40 2455
6272.15 2482
6272.89 2495
6273.64 2538
6274.39 2455
6275.14 2427
6275.88 2353
6276.63 2360
6277.38 2464
6278.13 2389
6278.88 2414
6279.62 2382
6280.37 2343
6281.12 2404
6281.87 2372
6282.62 2347
6283.36 2407
6284.11 2338
6284.86 2256
6285.61 2281
6286.36 2196
6287.10 2224
6287.85 2205
6288.60 2147
6289.35 2115
6290.10 2051
6290.85 2096
6291.59 2073
6292.34 2056
6293.09 2034
6293.84 1993
6294.59 1962
6295.34 1997
6296.09 1957
6296.84 1963
6297.58 1977
6298.33 1960
6299.08 1968
6299.83 1915
6300.58 1920
6301.33 1959
6302.08 1881
6302.83 1879
6303.58 1878
6304.33 1844
6305.08 1797
6305.83 1789
6306.58 1782
6307.32 1780
6308.07 1790
6308.82 1855
6309.57 1841
6310.32 1829
6311.07 1805
6311.82 1959
6312.57 1987
6313.32 1950
6314.07 1906
6314.82 1885
6315.57 1850
6316.32 1889
6317.07 1911
6317.82 1920
6318.57 1925
6319.32 1866
6320.07 1773
6320.82 1769
6321.57 1828
6322.32 1757
6323.07 1735
6323.82 1768
6324.58 1748
6325.33 1744
6326.08 1695
6326.83 1717
6327.58 1844
6328.33 1806
6329.08 1745
6329.83 1815
6330.58 1794
6331.33 1844
6332.08 1885
6332.83 1846
6333.58 1821
6334.34 1781
6335.09 1758
6335.84 1722
6336.59 1650
6337.34 1727
6338.09 1716
6338.84 1702
6339.59 1673
6340.35 1699
6341.10 1664
6341.85 1681
6342.60 1659
6343.35 1664
6344.10 1600
6344.86 1627
6345.61 1671
6346.36 1711
6347.11 1780
6347.86 1734
6348.62 1746
6349.37 1771
6350.12 1788
6350.87 1849
6351.62 1890
6352.38 1911
6353.13 2044
6353.88 2155
6354.63 2181
6355.38 2165
6356.14 2185
6356.89 2071
6357.64 2047
6358.39 2041
6359.15 1951
6359.90 1904
6360.65 1942
6361.40 1803
6362.16 1739
6362.91 1831
6363.66 1775
6364.42 1766
6365.17 1889
6365.92 1861
6366.67 1992
6367.43 2095
6368.18 2297
6368.93 2347
6369.69 2337
6370.44 2333
6371.19 2315
6371.95 2210
6372.70 2068
6373.45 1937
6374.21 1905
6374.96 1847
6375.71 1848
6376.47 1822
6377.22 1895
6377.98 1909
6378.73 1812
6379.48 1781
6380.24 1922
6380.99 1907
6381.74 1945
6382.50 1908
6383.25 1968
6384.01 1919
6384.76 1984
6385.51 1883
6386.27 1865
6387.02 1925
6387.78 1940
6388.53 1871
6389.29 1805
6390.04 1844
6390.79 1804
6391.55 1774
6392.30 1835
6393.06 1808
6393.81 1817
6394.57 1778
6395.32 1789
6396.08 1808
6396.83 1756
6397.59 1693
6398.34 1718
6399.10 1719
6399.85 1739
6400.61 1732
6401.36 1701
6402.12 1713
6402.87 1683
6403.63 1698
6404.38 1658
6405.14 1686
6405.89 1730
6406.65 1744
6407.40 1730
6408.16 1793
6408.91 1868
6409.67 1882
6410.43 1966
6411.18 1924
6411.94 1894
6412.69 1910
6413.45 1885
6414.20 1888
6414.96 1910
6415.72 1840
6416.47 1861
6417.23 1954
6417.98 1965
6418.74 2003
6419.50 2016
6420.25 1968
6421.01 1874
6421.77 1841
6422.52 1847
6423.28 1808
6424.03 1803
6424.79 1818
6425.55 1839
6426.30 1804
6427.06 1758
6427.82 1774
6428.57 1835
6429.33 1788
6430.09 1769
6430.84 1735
6431.60 1748
6432.36 1777
6433.11 1822
6433.87 1877
6434.63 1830
6435.39 1866
6436.14 1937
6436.90 1950
6437.66 1838
6438.41 1830
6439.17 1909
6439.93 1872
6440.69 1993
6441.44 2006
6442.20 1940
6442.96 1952
6443.72 1961
6444.47 1940
6445.23 1945
6445.99 2005
6446.75 2082
6447.50 1962
6448.26 2056
6449.02 2050
6449.78 2045
6450.54 2120
6451.29 2063
6452.05 2081
6452.81 2135
6453.57 2050
6454.33 2078
6455.08 2077
6455.84 2099
6456.60 2133
6457.36 2188
6458.12 2211
6458.88 2142
6459.64 2157
6460.39 2226
6461.15 2229
6461.91 2283
6462.67 2311
6463.43 2416
6464.19 2439
6464.95 2490
6465.70 2559
6466.46 2678
6467.22 2643
6467.98 2587
6468.74 2596
6469.50 2600
6470.26 2544
6471.02 2623
6471.78 2638
6472.54 2621
6473.30 2668
6474.05 2640
6474.81 2633
6475.57 2643
6476.33 2608
6477.09 2751
6477.85 2883
6478.61 2870
6479.37 2898
6480.13 3065
6480.89 3128
6481.65 3108
6482.41 3093
6483.17 3146
6483.93 3209
6484.69 3253
6485.45 3300
6486.21 3268
6486.97 3307
6487.73 3320
6488.49 3404
6489.25 3406
6490.01 3450
6490.77 3532
6491.53 3749
6492.29 3837
6493.05 3993
6493.81 3994
6494.57 3989
6495.33 4021
6496.10 3978
6496.86 4002
6497.62 3979
6498.38 3885
6499.14 3823
6499.90 3873
6500.66 3880
6501.42 3878
6502.18 4020
6502.94 4150
6503.70 4381
6504.47 4803
6505.23 5585
6505.99 6905
6506.75 9009
6507.51 11607
6508.27 14290
6509.03 15755
6509.79 16819
6510.56 16491
6511.32 15579
6512.08 14008
6512.84 12369
6513.60 10654
6514.36 9022
6515.13 7875
6515.89 6904
6516.65 6056
6517.41 5559
6518.17 5275
6518.94 4977
6519.70 4671
6520.46 4747
6521.22 4601
6521.98 4529
6522.75 4563
6523.51 4686
6524.27 4834
6525.03 5107
6525.79 5576
6526.56 5991
6527.32 6353
6528.08 7000
6528.84 7209
6529.61 7005
6530.37 7138
6531.13 6969
6531.90 6603
6532.66 6324
6533.42 6459
6534.18 6727
6534.95 7275
6535.71 8073
6536.47 8834
6537.24 9420
6538.00 9482
6538.76 9179
6539.53 8672
6540.29 7860
6541.05 7096
6541.82 6309
6542.58 5802
6543.34 5477
6544.11 5340
6544.87 5313
6545.63 5308
6546.40 5429
6547.16 5568
6547.92 5560
6548.69 5473
6549.45 5275
6550.21 5046
6550.98 4818
6551.74 4520
6552.51 4394
6553.27 4206
6554.03 4095
6554.80 3972
6555.56 3851
6556.33 3754
6557.09 3763
6557.85 3779
6558.62 3844
6559.38 3801
6560.15 3775
6560.91 3684
6561.68 3805
6562.44 3901
6563.21 3982
6563.97 4109
6564.74 4013
6565.50 4128
6566.26 4232
6567.03 4310
6567.79 4260
6568.56 4299
6569.32 4297
6570.09 4305
6570.85 4226
6571.62 4238
6572.38 4347
6573.15 4406
6573.91 4542
6574.68 4637
6575.44 4666
6576.21 4785
6576.98 4647
6577.74 4516
6578.51 4459
6579.27 4282
6580.04 4314
6580.80 4260
6581.57 4274
6582.33 4329
6583.10 4335
6583.87 4485
6584.63 4536
6585.40 4581
6586.16 4356
6586.93 4327
6587.70 4339
6588.46 4270
6589.23 4249
6589.99 4151
6590.76 4059
6591.53 4250
6592.29 4433
6593.06 4454
6593.82 4693
6594.59 4838
6595.36 5158
6596.12 5285
6596.89 5331
6597.66 5294
6598.42 5232
6599.19 5277
6599.96 4887
6600.72 4646
6601.49 4430
6602.26 4281
6603.02 4109
6603.79 3991
6604.56 3791
6605.33 3734
6606.09 3679
6606.86 3736
6607.63 3672
6608.39 3646
6609.16 3657
6609.93 3681
6610.70 3751
6611.46 3703
6612.23 3730
6613.00 3639
6613.77 3628
6614.53 3630
6615.30 3650
6616.07 3498
6616.84 3496
6617.60 3560
6618.37 3570
6619.14 3628
6619.91 3668
6620.68 3733
6621.44 3834
6622.21 4007
6622.98 4186
6623.75 4251
6624.52 4311
6625.28 4359
6626.05 4403
6626.82 4259
6627.59 4123
6628.36 3878
6629.13 3737
6629.89 3683
6630.66 3625
6631.43 3625
6632.20 3758
6632.97 3909
6633.74 4198
6634.51 4463
6635.27 4535
6636.04 4628
6636.81 4829
6637.58 4853
6638.35 4854
6639.12 4831
6639.89 4786
6640.66 4999
6641.43 5082
6642.19 5282
6642.96 5423
6643.73 5358
6644.50 5115
6645.27 5045
6646.04 4704
6646.81 4338
6647.58 4006
6648.35 3828
6649.12 3704
6649.89 3534
6650.66 3337
6651.43 3204
6652.20 3169
6652.97 3174
6653.74 3157
6654.51 3114
6655.28 3053
6656.05 3012
6656.82 3169
6657.59 3141
6658.36 3157
6659.13 3117
6659.90 3091
6660.67 3023
6661.44 2989
6662.21 2988
6662.98 2907
6663.75 3010
6664.52 2968
6665.29 2932
6666.06 2924
6666.83 2873
6667.60 2979
6668.37 3056
6669.14 2957
6669.91 3070
6670.68 3244
6671.46 3268
6672.23 3285
6673.00 3276
6673.77 3336
6674.54 3384
6675.31 3350
6676.08 3318
6676.85 3249
6677.62 3277
6678.40 3309
6679.17 3381
6679.94 3464
6680.71 3375
6681.48 3367
6682.25 3404
6683.02 3458
6683.80 3538
6684.57 3718
6685.34 3844
6686.11 4058
6686.88 4055
6687.65 4043
6688.43 3884
6689.20 3767
6689.97 3545
6690.74 3326
6691.51 3246
6692.29 3080
6693.06 3022
6693.83 2824
6694.60 2760
6695.37 2785
6696.15 2729
6696.92 2732
6697.69 2765
6698.46 2701
6699.24 2732
6700.01 2697
6700.78 2712
6701.55 2758
6702.33 2697
6703.10 2716
6703.87 2706
6704.64 2691
6705.42 2730
6706.19 2674
6706.96 2684
6707.74 2624
6708.51 2582
6709.28 2611
6710.06 2471
6710.83 2577
6711.60 2465
6712.37 2410
6713.15 2410
6713.92 2490
6714.69 2527
6715.47 2472
6716.24 2408
6717.01 2298
6717.79 2323
6718.56 2367
6719.34 2410
6720.11 2333
6720.88 2317
6721.66 2405
6722.43 2314
6723.20 2397
6723.98 2365
6724.75 2372
6725.53 2290
6726.30 2329
6727.07 2332
6727.85 2293
6728.62 2182
6729.40 2289
6730.17 2280
6730.95 2329
6731.72 2320
6732.49 2325
6733.27 2311
6734.04 2283
6734.82 2249
6735.59 2310
6736.37 2364
6737.14 2247
6737.92 2332
6738.69 2390
6739.47 2365
6740.24 2374
6741.01 2360
6741.79 2410
6742.56 2395
6743.34 2421
6744.11 2412
6744.89 2340
6745.67 2346
6746.44 2391
6747.22 2404
6747.99 2490
6748.77 2427
6749.54 2560
6750.32 2599
6751.09 2679
6751.87 2887
6752.64 2990
6753.42 3124
6754.19 3197
6754.97 3321
6755.75 3296
6756.52 3290
6757.30 3099
6758.07 2890
6758.85 2862
6759.63 2681
6760.40 2651
6761.18 2727
6761.95 2729
6762.73 2687
6763.51 2630
6764.28 2556
6765.06 2541
6765.83 2543
6766.61 2521
6767.39 2551
6768.16 2622
6768.94 2563
6769.72 2520
6770.49 2649
6771.27 2564
6772.05 2454
6772.82 2497
6773.60 2479
6774.38 2362
6775.15 2394
6775.93 2332
6776.71 2354
6777.48 2366
6778.26 2319
6779.04 2315
6779.82 2335
6780.59 2375
6781.37 2225
6782.15 2206
6782.92 2182
6783.70 2227
6784.48 2204
6785.26 2208
6786.03 2250
6786.81 2197
6787.59 2193
6788.37 2187
6789.14 2173
6789.92 2217
6790.70 2186
6791.48 2149
6792.25 2046
6793.03 2021
6793.81 1989
6794.59 2053
6795.37 2030
6796.14 1925
6796.92 1977
6797.70 2029
6798.48 2071
6799.26 1992
6800.04 1997
6800.81 1980
6801.59 1961
6802.37 1994
6803.15 1989
6803.93 2041
6804.71 2065
6805.48 2034
6806.26 2111
6807.04 2110
6807.82 2108
6808.60 2127
6809.38 2072
6810.16 2040
6810.94 1998
6811.71 1928
6812.49 2057
6813.27 1958
6814.05 1931
6814.83 1975
6815.61 1914
6816.39 1965
6817.17 2008
6817.95 1995
6818.73 1947
6819.51 1938
6820.29 1974
6821.07 2048
6821.84 1985
6822.62 1972
6823.40 1968
6824.18 2052
6824.96 2023
6825.74 1938
6826.52 1893
6827.30 1916
6828.08 1961
6828.86 2028
6829.64 1984
6830.42 1958
6831.20 1987
6831.98 1869
6832.76 1862
6833.54 1964
6834.32 1987
6835.10 1951
6835.88 2091
6836.66 2285
6837.44 2418
6838.22 2656
6839.01 2913
6839.79 2967
6840.57 2963
6841.35 2886
6842.13 2885
6842.91 2794
6843.69 2564
6844.47 2489
6845.25 2387
6846.03 2400
6846.81 2253
6847.59 2205
6848.37 2380
6849.16 2582
6849.94 2938
6850.72 3188
6851.50 3361
6852.28 3439
6853.06 3451
6853.84 3402
6854.62 3185
6855.41 3038
6856.19 2883
6856.97 2597
6857.75 2475
6858.53 2390
6859.31 2270
6860.10 2233
6860.88 2233
6861.66 2225
6862.44 2178
6863.22 2156
6864.00 2090
6864.79 2186
6865.57 2246
6866.35 2213
6867.13 2199
6867.91 2249
6868.70 2288
6869.48 2241
6870.26 2195
6871.04 2225
6871.83 2306
6872.61 2204
6873.39 2241
6874.17 2242
6874.96 2341
6875.74 2410
6876.52 2387
6877.30 2502
6878.09 2557
6878.87 2624
6879.65 2679
6880.43 2891
6881.22 3103
6882.00 3311
6882.78 3503
6883.57 3605
6884.35 3578
6885.13 3557
6885.92 3536
6886.70 3564
6887.48 3690
6888.27 3767
6889.05 4238
6889.83 4278
6890.62 4242
6891.40 3995
6892.18 3805
6892.97 3717
6893.75 3365
6894.53 3204
6895.32 3078
6896.10 2989
6896.88 2922
6897.67 2862
6898.45 2809
6899.24 2767
6900.02 2752
6900.80 2676
6901.59 2761
6902.37 2815
6903.16 2817
6903.94 2769
6904.73 2742
6905.51 2698
6906.29 2712
6907.08 2747
6907.86 2805
6908.65 2781
6909.43 2705
6910.22 2705
6911.00 2584
6911.79 2636
6912.57 2615
6913.35 2560
6914.14 2526
6914.92 2491
6915.71 2470
6916.49 2376
6917.28 2472
6918.06 2464
6918.85 2520
6919.63 2405
6920.42 2515
6921.20 2545
6921.99 2563
6922.78 2535
6923.56 2533
6924.35 2601
6925.13 2645
6925.92 2594
6926.70 2637
6927.49 2712
6928.27 2778
6929.06 2771
6929.84 2762
6930.63 2762
6931.42 2738
6932.20 2674
6932.99 2712
6933.77 2688
6934.56 2660
6935.35 2709
6936.13 2765
6936.92 2792
6937.70 2770
6938.49 2869
6939.28 3064
6940.06 3131
6940.85 3313
6941.63 3465
6942.42 3599
6943.21 3673
6943.99 3884
6944.78 3922
6945.57 3921
6946.35 3830
6947.14 3869
6947.93 4057
6948.71 4049
6949.50 4006
6950.29 4111
6951.07 4071
6951.86 4002
6952.65 3889
6953.44 3681
6954.22 3592
6955.01 3569
6955.80 3550
6956.58 3541
6957.37 3489
6958.16 3520
6958.95 3483
6959.73 3494
6960.52 3531
6961.31 3449
6962.09 3562
6962.88 3664
6963.67 3699
6964.46 3786
6965.25 3805
6966.03 3978
6966.82 4165
6967.61 4473
6968.40 4731
6969.18 4914
6969.97 4907
6970.76 5049
6971.55 5042
6972.34 5063
6973.12 4938
6973.91 4930
6974.70 4949
6975.49 4991
6976.28 4876
6977.07 4924
6977.85 5029
6978.64 5228
6979.43 5406
6980.22 5631
6981.01 6304
6981.80 7085
6982.59 8265
6983.37 10284
6984.16 12627
6984.95 15136
6985.74 17737
6986.53 19391
6987.32 20028
6988.11 19669
6988.90 18700
6989.69 16796
6990.47 14481
6991.26 12422
6992.05 10514
6992.84 8877
6993.63 7584
6994.42 6530
6995.21 5752
6996.00 5023
6996.79 4546
6997.58 4203
6998.37 3983
6999.16 3803
6999.95 3694
7000.74 3619
7001.53 3629
7002.32 3522
7003.11 3400
7003.90 3342
7004.69 3334
7005.48 3165
7006.27 3097
7007.06 3012
7007.85 3046
7008.64 2860
7009.43 2968
7010.22 2925
7011.01 2993
7011.80 3183
7012.59 3301
7013.38 3449
7014.17 3366
7014.96 3394
7015.75 3409
7016.54 3446
7017.33 3424
7018.12 3439
7018.91 3475
7019.70 3493
7020.49 3516
7021.28 3776
7022.07 4022
7022.87 4310
7023.66 4616
7024.45 4854
7025.24 5090
7026.03 5060
7026.82 4825
7027.61 4691
7028.40 4624
7029.19 4367
7029.99 4083
7030.78 3891
7031.57 3721
7032.36 3496
7033.15 3360
7033.94 3250
7034.74 3219
7035.53 3218
7036.32 3216
7037.11 3276
7037.90 3368
7038.69 3502
7039.49 3462
7040.28 3419
7041.07 3414
7041.86 3326
7042.65 3297
7043.45 3244
7044.24 3266
7045.03 3252
7045.82 3322
7046.61 3308
7047.41 3355
7048.20 3479
7048.99 3558
7049.78 3696
7050.58 3952
7051.37 4098
7052.16 4209
7052.95 4140
7053.75 4058
7054.54 3845
7055.33 3685
7056.13 3516
7056.92 3413
7057.71 3336
7058.50 3355
7059.30 3407
7060.09 3462
7060.88 3494
7061.68 3477
7062.47 3393
7063.26 3369
7064.06 3376
7064.85 3345
7065.64 3249
7066.44 3152
7067.23 3168
7068.02 3001
7068.82 2893
7069.61 2866
7070.40 2882
7071.20 2797
7071.99 2680
7072.78 2626
7073.58 2658
7074.37 2614
7075.17 2649
7075.96 2509
7076.75 2472
7077.55 2460
7078.34 2448
7079.14 2430
7079.93 2419
7080.72 2419
7081.52 2343
7082.31 2344
7083.11 2388
7083.90 2374
7084.70 2430
7085.49 2457
7086.28 2408
7087.08 2464
7087.87 2566
7088.67 2674
7089.46 2672
7090.26 2596
7091.05 2572
7091.85 2483
7092.64 2458
7093.44 2421
7094.23 2334
7095.03 2209
7095.82 2108
7096.62 2099
7097.41 2148
7098.21 2154
7099.00 2177
7099.80 2079
7100.59 2047
7101.39 2015
7102.18 2050
7102.98 2123
7103.77 2066
7104.57 2002
7105.37 1929
7106.16 1865
7106.96 1920
7107.75 1910
7108.55 1860
7109.34 1803
7110.14 1807
7110.94 1787
7111.73 1804
7112.53 1776
7113.32 1778
7114.12 1785
7114.92 1854
7115.71 1809
7116.51 1837
7117.30 1837
7118.10 1754
7118.90 1775
7119.69 1781
7120.49 1772
7121.29 1863
7122.08 1836
7122.88 1800
7123.68 1765
7124.47 1770
7125.27 1773
7126.07 1798
7126.86 1764
7127.66 1808
7128.46 1774
7129.25 1850
7130.05 1938
7130.85 1919
7131.64 1864
7132.44 1858
7133.24 1803
7134.04 1825
7134.83 1773
7135.63 1785
7136.43 1712
7137.23 1727
7138.02 1718
7138.82 1683
7139.62 1581
7140.42 1565
7141.21 1642
7142.01 1622
7142.81 1597
7143.61 1588
7144.40 1574
7145.20 1587
7146.00 1565
7146.80 1608
7147.59 1583
7148.39 1502
7149.19 1485
7149.99 1519
7150.79 1549
7151.59 1519
7152.38 1520
7153.18 1456
7153.98 1536
7154.78 1546
7155.58 1463
7156.38 1486
7157.17 1523
7157.97 1514
7158.77 1486
7159.57 1468
7160.37 1437
7161.17 1479
7161.97 1516
7162.76 1456
7163.56 1420
7164.36 1447
7165.16 1454
7165.96 1467
7166.76 1455
7167.56 1459
7168.36 1456
7169.16 1410
7169.96 1479
7170.75 1423
7171.55 1401
7172.35 1458
7173.15 1411
7173.95 1391
7174.75 1342
7175.55 1364
7176.35 1331
7177.15 1328
7177.95 1298
7178.75 1304
7179.55 1281
7180.35 1326
7181.15 1403
7181.95 1384
7182.75 1398
7183.55 1382
7184.35 1387
7185.15 1359
7185.95 1384
7186.75 1341
7187.55 1340
7188.35 1332
7189.15 1313
7189.95 1296
7190.75 1285
7191.55 1250
7192.35 1294
7193.15 1261
7193.95 1266
7194.75 1299
7195.55 1295
7196.35 1306
7197.15 1288
7197.95 1297
7198.76 1261
7199.56 1229
7200.36 1274
7201.16 1289
7201.96 1286
7202.76 1293
7203.56 1337
7204.36 1302
7205.16 1343
7205.96 1325
7206.77 1324
7207.57 1272
7208.37 1289
7209.17 1287
7209.97 1295
7210.77 1326
7211.57 1292
7212.38 1294
7213.18 1339
7213.98 1341
7214.78 1383
7215.58 1381
7216.38 1363
7217.19 1362
7217.99 1341
7218.79 1400
7219.59 1469
7220.39 1446
7221.20 1518
7222.00 1433
7222.80 1431
7223.60 1427
7224.40 1406
7225.21 1393
7226.01 1346
7226.81 1357
7227.61 1357
7228.42 1347
7229.22 1411
7230.02 1453
7230.82 1424
7231.63 1427
7232.43 1445
7233.23 1452
7234.03 1442
7234.84 1513
7235.64 1581
7236.44 1682
7237.25 1693
7238.05 1708
7238.85 1761
7239.65 1791
7240.46 1736
7241.26 1615
7242.06 1582
7242.87 1574
7243.67 1522
7244.47 1469
7245.28 1452
7246.08 1444
7246.88 1523
7247.69 1506
7248.49 1438
7249.30 1410
7250.10 1454
7250.90 1425
7251.71 1451
7252.51 1405
7253.31 1420
7254.12 1370
7254.92 1457
7255.73 1428
7256.53 1364
7257.33 1448
7258.14 1429
7258.94 1371
7259.75 1365
7260.55 1368
7261.35 1443
7262.16 1451
7262.96 1454
7263.77 1410
7264.57 1440
7265.38 1407
7266.18 1419
7266.99 1470
7267.79 1467
7268.59 1472
7269.40 1431
7270.20 1439
7271.01 1464
7271.81 1451
7272.62 1451
7273.42 1491
7274.23 1421
7275.03 1493
7275.84 1474
7276.64 1407
7277.45 1502
7278.25 1561
7279.06 1514
7279.86 1465
7280.67 1586
7281.48 1637
7282.28 1708
7283.09 1812
7283.89 1946
7284.70 2108
7285.50 2267
7286.31 2266
7287.11 2239
7287.92 2120
7288.73 2053
7289.53 2016
7290.34 1921
7291.14 1800
7291.95 1724
7292.76 1659
7293.56 1680
7294.37 1612
7295.17 1543
7295.98 1538
7296.79 1579
7297.59 1589
7298.40 1598
7299.21 1560
7300.01 1595
7300.82 1575
7301.62 1584
7302.43 1617
7303.24 1580
7304.04 1628
7304.85 1686
7305.66 1609
7306.46 1674
7307.27 1661
7308.08 1662
7308.89 1725
7309.69 1718
7310.50 1788
7311.31 1809
7312.11 1870
7312.92 1861
7313.73 1920
7314.53 1880
7315.34 1942
7316.15 2021
7316.96 2038
7317.76 2269
7318.57 2484
7319.38 2805
7320.19 3076
7320.99 3225
7321.80 3270
7322.61 3144
7323.42 2884
7324.22 2814
7325.03 2656
7325.84 2380
7326.65 2252
7327.46 2132
7328.26 2072
7329.07 2022
7329.88 1904
7330.69 1853
7331.50 1855
7332.30 1867
7333.11 1792
7333.92 1810
7334.73 1752
7335.54 1747
7336.35 1821
7337.15 1855
7337.96 1869
7338.77 2028
7339.58 2089
7340.39 2029
7341.20 1999
7342.01 1989
7342.82 1961
7343.62 1936
7344.43 1773
7345.24 1796
7346.05 1728
7346.86 1674
7347.67 1670
7348.48 1649
7349.29 1660
7350.10 1656
7350.91 1645
7351.71 1567
7352.52 1575
7353.33 1517
7354.14 1535
7354.95 1525
7355.76 1588
7356.57 1621
7357.38 1613
7358.19 1614
7359.00 1695
7359.81 1720
7360.62 1758
7361.43 1806
7362.24 1798
7363.05 1763
7363.86 1763
7364.67 1730
7365.48 1685
7366.29 1641
7367.10 1585
7367.91 1559
7368.72 1583
7369.53 1557
7370.34 1443
7371.15 1435
7371.96 1433
7372.77 1399
7373.58 1441
7374.39 1413
7375.20 1429
7376.01 1485
7376.82 1477
7377.63 1460
7378.45 1526
7379.26 1529
7380.07 1642
7380.88 1627
7381.69 1712
7382.50 1782
7383.31 1762
7384.12 1716
7384.93 1663
7385.74 1662
7386.56 1654
7387.37 1556
7388.18 1498
7388.99 1407
7389.80 1360
7390.61 1406
7391.42 1359
7392.24 1352
7393.05 1363
7393.86 1336
7394.67 1301
7395.48 1370
7396.29 1394
7397.10 1330
7397.92 1309
7398.73 1304
7399.54 1339
7400.35 1331
7401.16 1371
7401.98 1425
7402.79 1413
7403.60 1409
7404.41 1325
7405.23 1342
7406.04 1297
7406.85 1284
7407.66 1251
7408.47 1250
7409.29 1310
7410.10 1348
7410.91 1262
7411.72 1246
7412.54 1188
7413.35 1173
7414.16 1155
7414.98 1196
7415.79 1168
7416.60 1183
7417.41 1158
7418.23 1239
7419.04 1230
7419.85 1234
7420.67 1213
7421.48 1190
7422.29 1171
7423.11 1169
7423.92 1209
7424.73 1183
7425.54 1187
7426.36 1180
7427.17 1134
7427.99 1141
7428.80 1119
7429.61 1127
7430.43 1139
7431.24 1110
7432.05 1134
7432.87 1145
7433.68 1154
7434.49 1123
7435.31 1129
7436.12 1179
7436.94 1196
7437.75 1198
7438.56 1156
7439.38 1165
7440.19 1128
7441.01 1179
7441.82 1171
7442.64 1184
7443.45 1212
7444.26 1160
7445.08 1141
7445.89 1155
7446.71 1140
7447.52 1096
7448.34 1094
7449.15 1149
7449.97 1124
7450.78 1148
7451.59 1181
7452.41 1185
7453.22 1137
7454.04 1099
7454.85 1122
7455.67 1127
7456.48 1079
7457.30 1115
7458.11 1139
7458.93 1104
7459.74 1112
7460.56 1175
7461.38 1127
7462.19 1136
7463.01 1136
7463.82 1129
7464.64 1087
7465.45 1142
7466.27 1135
7467.08 1091
7467.90 1156
7468.72 1111
7469.53 1104
7470.35 1104
7471.16 1131
7471.98 1101
7472.79 1124
7473.61 1135
7474.43 1166
7475.24 1187
7476.06 1132
7476.87 1206
7477.69 1221
7478.51 1205
7479.32 1202
7480.14 1187
7480.96 1142
7481.77 1155
7482.59 1222
7483.41 1182
7484.22 1211
7485.04 1171
7485.85 1161
7486.67 1183
7487.49 1206
7488.31 1167
7489.12 1143
7489.94 1142
7490.76 1160
7491.57 1139
7492.39 1104
7493.21 1105
7494.02 1096
7494.84 1137
7495.66 1115
7496.48 1152
7497.29 1182
7498.11 1225
7498.93 1204
7499.74 1193
7500.56 1159
7501.38 1127
7502.20 1128
7503.01 1165
7503.83 1180
7504.65 1201
7505.47 1145
7506.29 1141
7507.10 1184
7507.92 1193
7508.74 1197
7509.56 1192
7510.37 1210
7511.19 1178
7512.01 1186
7512.83 1111
7513.65 1162
7514.47 1162
7515.28 1153
7516.10 1196
7516.92 1189
7517.74 1187
7518.56 1140
7519.38 1223
7520.19 1217
7521.01 1123
7521.83 1179
7522.65 1237
7523.47 1242
7524.29 1223
7525.11 1180
7525.92 1150
7526.74 1166
7527.56 1150
7528.38 1173
7529.20 1205
7530.02 1238
7530.84 1266
7531.66 1183
7532.48 1207
7533.30 1255
7534.12 1221
7534.93 1244
7535.75 1178
7536.57 1202
7537.39 1174
7538.21 1203
7539.03 1192
7539.85 1251
7540.67 1220
7541.49 1236
7542.31 1252
7543.13 1296
7543.95 1242
7544.77 1243
7545.59 1247
7546.41 1275
7547.23 1338
7548.05 1281
7548.87 1251
7549.69 1295
7550.51 1258
7551.33 1259
7552.15 1285
7552.97 1281
7553.79 1292
7554.61 1303
7555.43 1282
7556.25 1287
7557.07 1266
7557.89 1250
7558.71 1276
7559.53 1335
7560.36 1291
7561.18 1312
7562.00 1300
7562.82 1348
7563.64 1356
7564.46 1370
7565.28 1333
7566.10 1412
7566.92 1404
7567.74 1384
7568.56 1430
7569.39 1405
7570.21 1395
7571.03 1395
7571.85 1417
7572.67 1401
7573.49 1394
7574.31 1353
7575.14 1428
7575.96 1425
7576.78 1438
7577.60 1451
7578.42 1445
7579.24 1459
7580.06 1429
7580.89 1460
7581.71 1447
7582.53 1465
7583.35 1511
7584.17 1504
7585.00 1509
7585.82 1598
7586.64 1560
7587.46 1502
7588.29 1565
7589.11 1613
7589.93 1627
7590.75 1724
7591.57 1742
7592.40 1700
7593.22 1699
7594.04 1630
7594.86 1712
7595.69 1775
7596.51 1794
7597.33 1725
7598.15 1848
7598.98 1839
7599.80 1895
7600.62 1938
7601.45 1966
7602.27 2064
7603.09 2094
7603.92 2145
7604.74 2269
7605.56 2246
7606.38 2297
7607.21 2287
7608.03 2243
7608.85 2292
7609.68 2212
7610.50 2112
7611.32 2104
7612.15 2075
7612.97 2083
7613.80 2046
7614.62 2093
7615.44 2082
7616.27 2248
7617.09 2348
7617.91 2464
7618.74 2500
7619.56 2655
7620.39 2674
7621.21 2685
7622.03 2753
7622.86 2613
7623.68 2474
7624.51 2376
7625.33 2369
7626.15 2378
7626.98 2271
7627.80 2331
7628.63 2372
7629.45 2439
7630.28 2512
7631.10 2490
7631.93 2589
7632.75 2666
7633.58 2688
7634.40 2687
7635.22 2605
7636.05 2503
7636.87 2353
7637.70 2311
7638.52 2293
7639.35 2184
7640.17 2115
7641.00 1987
7641.82 1968
7642.65 1873
7643.47 1896
7644.30 1998
7645.13 2065
7645.95 2159
7646.78 2117
7647.60 2139
7648.43 2133
7649.25 2177
7650.08 2147
7650.90 2052
7651.73 2003
7652.55 1900
7653.38 1933
7654.21 1854
7655.03 1788
7655.86 1787
7656.68 1797
7657.51 1760
7658.34 1678
7659.16 1651
7659.99 1581
7660.81 1590
7661.64 1598
7662.47 1579
7663.29 1573
7664.12 1563
7664.95 1551
7665.77 1562
7666.60 1557
7667.42 1583
7668.25 1571
7669.08 1590
7669.90 1567
7670.73 1631
7671.56 1593
7672.38 1567
7673.21 1543
7674.04 1555
7674.87 1537
7675.69 1612
7676.52 1543
7677.35 1526
7678.17 1504
7679.00 1504
7679.83 1508
7680.65 1538
7681.48 1556
7682.31 1532
7683.14 1645
7683.96 1676
7684.79 1704
7685.62 1763
7686.45 1806
7687.27 1808
7688.10 1808
7688.93 1729
7689.76 1664
7690.58 1644
7691.41 1630
7692.24 1604
7693.07 1550
7693.90 1540
7694.72 1589
7695.55 1586
7696.38 1586
7697.21 1639
7698.04 1705
7698.86 1823
7699.69 1777
7700.52 1813
7701.35 1821
7702.18 1803
7703.01 1755
7703.83 1639
7704.66 1670
7705.49 1645
7706.32 1611
7707.15 1565
7707.98 1531
7708.81 1444
7709.63 1461
7710.46 1461
7711.29 1467
7712.12 1478
7712.95 1438
7713.78 1447
7714.61 1464
7715.44 1412
7716.27 1337
7717.10 1397
7717.93 1414
7718.75 1394
7719.58 1364
7720.41 1365
7721.24 1387
7722.07 1347
7722.90 1339
7723.73 1343
7724.56 1379
7725.39 1335
7726.22 1383
7727.05 1398
7727.88 1378
7728.71 1331
7729.54 1330
7730.37 1331
7731.20 1330
7732.03 1323
7732.86 1269
7733.69 1305
7734.52 1342
7735.35 1294
7736.18 1220
7737.01 1241
7737.84 1263
7738.67 1206
7739.50 1280
7740.33 1262
7741.16 1238
7741.99 1202
7742.82 1238
7743.65 1293
7744.48 1319
7745.31 1363
7746.14 1372
7746.98 1468
7747.81 1533
7748.64 1501
7749.47 1449
7750.30 1501
7751.13 1481
7751.96 1431
7752.79 1427
7753.62 1321
7754.45 1334
7755.29 1284
7756.12 1303
7756.95 1243
7757.78 1240
7758.61 1233
7759.44 1216
7760.27 1222
7761.11 1287
7761.94 1216
7762.77 1173
7763.60 1174
7764.43 1143
7765.26 1146
7766.10 1184
7766.93 1140
7767.76 1156
7768.59 1139
7769.42 1125
7770.26 1184
7771.09 1172
7771.92 1148
7772.75 1119
7773.58 1112
7774.42 1139
7775.25 1175
7776.08 1179
7776.91 1196
7777.75 1153
7778.58 1146
7779.41 1144
7780.24 1117
7781.08 1151
7781.91 1142
7782.74 1176
7783.57 1180
7784.41 1203
7785.24 1192
7786.07 1217
7786.91 1243
7787.74 1214
7788.57 1269
7789.40 1274
7790.24 1224
7791.07 1238
7791.90 1260
7792.74 1183
7793.57 1213
7794.40 1208
7795.24 1240
7796.07 1168
7796.90 1193
7797.74 1276
7798.57 1246
7799.40 1265
7800.24 1267
7801.07 1299
7801.91 1265
7802.74 1287
7803.57 1318
7804.41 1371
7805.24 1371
7806.07 1354
7806.91 1363
7807.74 1403
7808.58 1418
7809.41 1353
7810.25 1390
7811.08 1441
7811.91 1495
7812.75 1510
7813.58 1581
7814.42 1570
7815.25 1607
7816.09 1601
7816.92 1635
7817.75 1607
7818.59 1611
7819.42 1618
7820.26 1623
7821.09 1656
7821.93 1723
7822.76 1782
7823.60 1808
7824.43 1802
7825.27 1794
7826.10 1783
7826.94 1788
7827.77 1788
7828.61 1758
7829.44 1648
7830.28 1622
7831.11 1646
7831.95 1660
7832.78 1698
7833.62 1729
7834.46 1702
7835.29 1775
7836.13 1861
7836.96 1814
7837.80 1739
7838.63 1671
7839.47 1710
7840.31 1641
7841.14 1605
7841.98 1555
7842.81 1555
7843.65 1504
7844.48 1429
7845.32 1434
7846.16 1394
7846.99 1436
7847.83 1440
7848.67 1425
7849.50 1435
7850.34 1398
7851.17 1399
7852.01 1490
7852.85 1418
7853.68 1421
7854.52 1453
7855.36 1477
7856.19 1473
7857.03 1469
7857.87 1503
7858.70 1464
7859.54 1463
7860.38 1502
7861.21 1481
7862.05 1566
7862.89 1569
7863.72 1499
7864.56 1418
7865.40 1457
7866.24 1430
7867.07 1419
7867.91 1426
7868.75 1401
7869.59 1402
7870.42 1436
7871.26 1457
7872.10 1517
7872.94 1551
7873.77 1585
7874.61 1639
7875.45 1615
7876.29 1642
7877.12 1713
7877.96 1853
7878.80 1913
7879.64 2006
7880.47 1978
7881.31 2003
7882.15 1996
7882.99 1942
7883.83 1913
7884.66 1873
7885.50 1865
7886.34 1778
7887.18 1662
7888.02 1599
7888.86 1581
7889.69 1547
7890.53 1613
7891.37 1685
7892.21 1773
7893.05 1795
7893.89 1799
7894.73 1840
7895.56 1788
7896.40 1719
7897.24 1674
7898.08 1658
7898.92 1658
7899.76 1544
7900.60 1565
7901.44 1544
7902.28 1504
7903.12 1454
7903.95 1454
7904.79 1446
7905.63 1413
7906.47 1440
7907.31 1453
7908.15 1425
7908.99 1388
7909.83 1426
7910.67 1489
7911.51 1425
7912.35 1442
7913.19 1434
7914.03 1478
7914.87 1508
7915.71 1491
7916.55 1514
7917.39 1519
7918.23 1547
7919.07 1633
7919.91 1623
7920.75 1566
7921.59 1522
7922.43 1447
7923.27 1493
7924.11 1453
7924.95 1405
7925.79 1347
7926.63 1331
7927.47 1345
7928.31 1324
7929.15 1286
7929.99 1306
7930.83 1243
7931.67 1313
7932.51 1331
7933.35 1343
7934.19 1290
7935.04 1306
7935.88 1321
7936.72 1311
7937.56 1317
7938.40 1253
7939.24 1315
7940.08 1361
7940.92 1295
7941.76 1281
7942.60 1287
7943.45 1274
7944.29 1306
7945.13 1329
7945.97 1240
7946.81 1306
7947.65 1311
7948.49 1379
7949.34 1369
7950.18 1377
7951.02 1450
7951.86 1434
7952.70 1473
7953.54 1535
7954.39 1585
7955.23 1576
7956.07 1632
7956.91 1745
7957.75 1793
7958.60 1779
7959.44 1693
7960.28 1727
7961.12 1717
7961.96 1673
7962.81 1666
7963.65 1630
7964.49 1595
7965.33 1657
7966.18 1683
7967.02 1756
7967.86 1863
7968.70 2006
7969.55 2092
7970.39 2121
7971.23 1939
7972.08 1947
7972.92 1849
7973.76 1842
7974.60 1607
7975.45 1558
7976.29 1530
7977.13 1483
7977.98 1443
7978.82 1385
7979.66 1340
7980.51 1320
7981.35 1329
7982.19 1343
7983.04 1365
7983.88 1276
7984.72 1352
7985.57 1339
7986.41 1393
7987.25 1360
7988.10 1295
7988.94 1315
7989.78 1281
7990.63 1328
7991.47 1263
7992.32 1239
7993.16 1169
7994.00 1160
7994.85 1177
7995.69 1173
7996.54 1168
7997.38 1135
7998.22 1108
7999.07 1111
7999.91 1071
8000.76 1173
8001.60 1101
8002.45 1106
8003.29 1108
8004.13 1118
8004.98 1077
8005.82 1053
8006.67 1066
8007.51 1046
8008.36 1086
8009.20 1010
8010.05 1024
8010.89 1028
8011.74 1006
8012.58 1006
8013.43 997
8014.27 1000
8015.12 964
8015.96 950
8016.81 931
8017.65 945
8018.50 965
8019.34 1004
8020.19 955
8021.03 955
8021.88 944
8022.72 923
8023.57 1000
8024.41 945
8025.26 960
8026.11 989
8026.95 1040
8027.80 968
8028.64 981
8029.49 944
8030.33 915
8031.18 934
8032.03 959
8032.87 925
8033.72 930
8034.56 924
8035.41 953
8036.26 973
8037.10 932
8037.95 924
8038.80 921
8039.64 892
8040.49 868
8041.34 917
8042.18 975
8043.03 927
8043.87 871
8044.72 885
8045.57 868
8046.41 915
8047.26 874
8048.11 912
8048.96 909
8049.80 905
8050.65 929
8051.50 880
8052.34 868
8053.19 845
8054.04 874
8054.88 892
8055.73 933
8056.58 871
8057.43 838
8058.27 858
8059.12 879
8059.97 879
8060.82 827
8061.66 834
8062.51 858
8063.36 865
8064.21 879
8065.05 814
8065.90 799
8066.75 835
8067.60 832
8068.44 857
8069.29 884
8070.14 858
8070.99 868
8071.84 858
8072.68 843
8073.53 845
8074.38 836
8075.23 837
8076.08 833
8076.93 870
8077.77 825
8078.62 830
8079.47 832
8080.32 795
8081.17 827
8082.02 808
8082.87 836
8083.71 893
8084.56 820
8085.41 796
8086.26 847
8087.11 833
8087.96 878
8088.81 845
8089.66 885
8090.51 835
8091.35 818
8092.20 823
8093.05 819
8093.90 799
8094.75 796
8095.60 831
8096.45 798
8097.30 832
8098.15 859
8099.00 811
8099.85 809
8100.70 838
8101.55 819
8102.40 823
8103.25 849
8104.10 828
8104.95 810
8105.80 848
8106.65 788
8107.50 856
8108.35 873
8109.20 849
8110.05 884
8110.90 842
8111.75 815
8112.60 843
8113.45 884
8114.30 793
8115.15 844
8116.00 822
8116.85 793
8117.70 795
8118.55 846
8119.40 786
8120.25 805
8121.10 822
8121.95 858
8122.80 838
8123.65 858
8124.50 887
8125.35 843
8126.20 868
8127.06 874
8127.91 838
8128.76 901
8129.61 904
8130.46 862
8131.31 819
8132.16 848
8133.01 909
8133.86 870
8134.72 864
8135.57 881
8136.42 877
8137.27 904
8138.12 872
8138.97 903
8139.83 865
8140.68 833
8141.53 855
8142.38 842
8143.23 875
8144.08 897
8144.94 914
8145.79 854
8146.64 878
8147.49 908
8148.34 887
8149.20 897
8150.05 900
8150.90 878
8151.75 856
8152.60 922
8153.46 936
8154.31 927
8155.16 909
8156.01 964
8156.87 1001
8157.72 995
8158.57 982
8159.42 960
8160.28 958
8161.13 967
8161.98 914
8162.84 868
8163.69 843
8164.54 849
8165.39 845
8166.25 807
8167.10 870
8167.95 856
8168.81 808
8169.66 828
8170.51 802
8171.37 844
8172.22 848
8173.07 818
8173.93 823
8174.78 826
8175.63 872
8176.49 867
8177.34 869
8178.19 854
8179.05 830
8179.90 798
8180.76 844
8181.61 822
8182.46 794
8183.32 802
8184.17 787
8185.02 771
8185.88 758
8186.73 770
8187.59 746
8188.44 757
8189.30 778
8190.15 793
8191.00 771
8191.86 739
8192.71 786
8193.57 733
8194.42 765
8195.28 780
8196.13 744
8196.99 746
8197.84 775
8198.69 746
8199.55 748
8200.40 735
8201.26 761
8202.11 745
8202.97 783
8203.82 731
8204.68 701
8205.53 748
8206.39 749
8207.24 782
8208.10 768
8208.95 718
8209.81 756
8210.67 752
8211.52 725
8212.38 746
8213.23 767
8214.09 755
8214.94 746
8215.80 770
8216.65 774
8217.51 783
8218.37 794
8219.22 772
8220.08 783
8220.93 786
8221.79 777
8222.64 759
8223.50 795
8224.36 766
8225.21 769
8226.07 750
8226.92 761
8227.78 773
8228.64 765
8229.49 759
8230.35 738
8231.21 760
8232.06 817
8232.92 754
8233.78 765
8234.63 758
8235.49 741
8236.35 752
8237.20 786
8238.06 796
8238.92 743
8239.77 730
8240.63 703
8241.49 762
8242.34 765
8243.20 727
8244.06 762
8244.91 742
8245.77 691
8246.63 709
8247.49 733
8248.34 706
8249.20 745
8250.06 794
8250.92 740
8251.77 775
8252.63 780
8253.49 739
8254.35 774
8255.20 798
8256.06 727
8256.92 723
8257.78 770
8258.63 757
8259.49 761
8260.35 773
8261.21 729
8262.07 751
8262.92 785
8263.78 774
8264.64 808
8265.50 793
8266.36 744
8267.22 769
8268.07 768
8268.93 791
8269.79 779
8270.65 822
8271.51 784
8272.37 803
8273.22 860
8274.08 816
8274.94 840
8275.80 795
8276.66 822
8277.52 821
8278.38 901
8279.24 901
8280.09 927
8280.95 988
8281.81 1006
8282.67 990
8283.53 957
8284.39 974
8285.25 959
8286.11 919
8286.97 898
8287.83 861
8288.69 877
8289.55 844
8290.41 848
8291.26 900
8292.12 948
8292.98 893
8293.84 895
8294.70 956
8295.56 937
8296.42 991
8297.28 941
8298.14 925
8299.00 952
8299.86 933
8300.72 944
8301.58 926
8302.44 906
8303.30 835
8304.16 843
8305.02 882
8305.88 877
8306.74 825
8307.60 841
8308.46 855
8309.33 838
8310.19 820
8311.05 842
8311.91 843
8312.77 847
8313.63 792
8314.49 818
8315.35 867
8316.21 905
8317.07 874
8317.93 818
8318.79 815
8319.65 811
8320.52 813
8321.38 832
8322.24 828
8323.10 788
8323.96 796
8324.82 773
8325.68 814
8326.54 788
8327.41 770
8328.27 772
8329.13 789
8329.99 735
8330.85 776
8331.71 791
8332.57 772
8333.44 793
8334.30 799
8335.16 809
8336.02 817
8336.88 793
8337.75 764
8338.61 743
8339.47 770
8340.33 780
8341.19 805
8342.06 805
8342.92 792
8343.78 762
8344.64 776
8345.50 819
8346.37 827
8347.23 792
8348.09 801
8348.95 753
8349.82 779
8350.68 746
8351.54 821
8352.40 816
8353.27 833
8354.13 823
8354.99 779
8355.86 779
8356.72 772
8357.58 798
8358.45 818
8359.31 793
8360.17 830
8361.03 783
8361.90 800
8362.76 756
8363.62 779
8364.49 760
8365.35 776
8366.21 802
8367.08 779
8367.94 817
8368.80 754
8369.67 795
8370.53 849
8371.40 809
8372.26 855
8373.12 828
8373.99 798
8374.85 802
8375.71 834
8376.58 830
8377.44 788
8378.31 790
8379.17 789
8380.03 863
8380.90 881
8381.76 773
8382.63 814
8383.49 816
8384.36 788
8385.22 816
8386.08 807
8386.95 824
8387.81 862
8388.68 842
8389.54 853
8390.41 866
8391.27 818
8392.14 863
8393.00 853
8393.87 849
8394.73 820
8395.60 825
8396.46 872
8397.33 888
8398.19 854
8399.06 869
8399.92 853
8400.79 890
8401.65 899
8402.52 901
8403.38 882
8404.25 871
8405.11 849
8405.98 898
8406.84 889
8407.71 937
8408.58 939
8409.44 899
8410.31 918
8411.17 938
8412.04 914
8412.90 924
8413.77 943
8414.64 950
8415.50 931
8416.37 914
8417.23 972
8418.10 952
8418.97 953
8419.83 957
8420.70 995
8421.56 1006
8422.43 989
8423.30 1019
8424.16 1015
8425.03 1063
8425.90 1024
8426.76 1099
8427.63 1097
8428.50 1105
8429.36 1131
8430.23 1123
8431.10 1101
8431.96 1095
8432.83 1114
8433.70 1067
8434.56 1079
8435.43 1149
8436.30 1135
8437.16 1139
8438.03 1182
8438.90 1242
8439.77 1305
8440.63 1303
8441.50 1347
8442.37 1363
8443.24 1434
8444.10 1428
8444.97 1422
8445.84 1413
8446.71 1499
8447.57 1515
8448.44 1475
8449.31 1507
8450.18 1520
8451.04 1535
8451.91 1543
8452.78 1631
8453.65 1701
8454.52 1804
8455.38 1961
8456.25 2166
8457.12 2223
8457.99 2228
8458.86 2323
8459.72 2334
8460.59 2171
8461.46 2113
8462.33 2001
8463.20 1929
8464.07 1852
8464.93 1778
8465.80 1673
8466.67 1586
8467.54 1490
8468.41 1498
8469.28 1487
8470.15 1456
8471.02 1367
8471.88 1397
8472.75 1367
8473.62 1381
8474.49 1376
8475.36 1369
8476.23 1377
8477.10 1358
8477.97 1392
8478.84 1380
8479.71 1433
8480.58 1472
8481.44 1526
8482.31 1567
8483.18 1508
8484.05 1550
8484.92 1544
8485.79 1513
8486.66 1487
8487.53 1490
8488.40 1493
8489.27 1477
8490.14 1484
8491.01 1455
8491.88 1486
8492.75 1487
8493.62 1470
8494.49 1553
8495.36 1587
8496.23 1646
8497.10 1635
8497.97 1580
8498.84 1673
8499.71 1613
8500.58 1619
8501.45 1539
8502.32 1539
8503.19 1544
8504.06 1522
8504.93 1566
8505.80 1553
8506.67 1512
8507.55 1549
8508.42 1620
8509.29 1621
8510.16 1582
8511.03 1555
8511.90 1565
8512.77 1592
8513.64 1616
8514.51 1638
8515.38 1596
8516.25 1603
8517.13 1642
8518.00 1607
8518.87 1594
8519.74 1678
8520.61 1699
8521.48 1683
8522.35 1706
8523.23 1746
8524.10 1824
8524.97 1939
8525.84 2006
8526.71 2137
8527.58 2217
8528.46 2196
8529.33 2199
8530.20 2127
8531.07 2160
8531.94 2108
8532.81 2033
8533.69 1966
8534.56 1987
8535.43 1983
8536.30 1902
8537.18 1908
8538.05 1887
8538.92 1881
8539.79 1918
8540.66 1946
8541.54 1975
8542.41 2055
8543.28 2093
8544.15 2207
8545.03 2418
8545.90 2604
8546.77 2647
8547.64 2840
8548.52 2883
8549.39 2903
8550.26 2849
8551.14 2810
8552.01 2762
8552.88 2787
8553.76 2674
8554.63 2657
8555.50 2695
8556.37 2622
8557.25 2518
8558.12 2497
8558.99 2268
8559.87 2180
8560.74 2033
8561.61 1937
8562.49 1813
8563.36 1758
8564.24 1737
8565.11 1688
8565.98 1654
8566.86 1576
8567.73 1549
8568.60 1524
8569.48 1493
8570.35 1489
8571.23 1467
8572.10 1487
8572.97 1505
8573.85 1502
8574.72 1397
8575.60 1438
8576.47 1447
8577.34 1409
8578.22 1427
8579.09 1443
8579.97 1468
8580.84 1496
8581.72 1495
8582.59 1481
8583.47 1522
8584.34 1516
8585.21 1524
8586.09 1611
8586.96 1625
8587.84 1590
8588.71 1597
8589.59 1687
8590.46 1640
8591.34 1627
8592.21 1635
8593.09 1617
8593.96 1614
8594.84 1638
8595.71 1608
8596.59 1633
8597.46 1605
8598.34 1574
8599.22 1577
8600.09 1595
8600.97 1634
8601.84 1604
8602.72 1606
8603.59 1612
8604.47 1664
8605.34 1650
8606.22 1643
8607.10 1596
8607.97 1695
8608.85 1672
8609.72 1704
8610.60 1669
8611.47 1709
8612.35 1688
8613.23 1753
8614.10 1793
8614.98 1782
8615.86 1776
8616.73 1757
8617.61 1782
8618.48 1779
8619.36 1818
8620.24 1833
8621.11 1862
8621.99 1925
8622.87 1887
8623.74 1871
8624.62 1941
8625.50 1959
8626.37 1962
8627.25 1961
8628.13 1981
8629.00 2047
8629.88 2019
8630.76 2051
8631.64 2078
8632.51 2029
8633.39 1959
8634.27 2040
8635.14 2038
8636.02 2108
8636.90 2090
8637.78 2065
8638.65 2058
8639.53 2059
8640.41 2115
8641.29 2149
8642.16 2207
8643.04 2277
8643.92 2252
8644.80 2170
8645.67 2240
8646.55 2314
8647.43 2419
8648.31 2416
8649.18 2387
8650.06 2431
8650.94 2460
8651.82 2479
8652.70 2530
8653.58 2530
8654.45 2519
8655.33 2560
8656.21 2590
8657.09 2650
8657.97 2653
8658.84 2759
8659.72 2833
8660.60 2958
8661.48 3080
8662.36 3293
8663.24 3461
8664.12 3739
8664.99 3943
8665.87 3990
8666.75 4110
8667.63 4211
8668.51 4213
8669.39 4147
8670.27 3999
8671.15 4031
8672.03 4002
8672.91 3935
8673.78 3939
8674.66 4056
8675.54 4052
8676.42 4022
8677.30 4033
8678.18 3881
8679.06 3697
8679.94 3600
8680.82 3512
8681.70 3281
8682.58 3137
8683.46 3069
8684.34 2996
8685.22 3016
8686.10 3052
8686.98 3089
8687.86 3201
8688.74 3388
8689.62 3601
8690.50 3898
8691.38 4247
8692.26 4635
8693.14 4890
8694.02 4977
8694.90 5193
8695.78 5158
8696.66 4949
8697.54 4733
8698.42 4569
8699.30 4407
8700.18 4071
8701.06 3789
8701.94 3627
8702.82 3590
8703.70 3441
8704.58 3332
8705.46 3177
8706.34 3097
8707.23 3062
8708.11 2860
8708.99 2768
8709.87 2559
8710.75 2477
8711.63 2414
8712.51 2327
8713.39 2247
8714.27 2169
8715.16 2140
8716.04 2088
8716.92 2096
8717.80 2008
8718.68 2019
8719.56 1959
8720.44 1946
8721.33 1964
8722.21 1929
8723.09 1945
8723.97 1901
8724.85 1922
8725.73 1968
8726.62 2003
8727.50 2014
8728.38 2003
8729.26 2026
8730.14 2077
8731.03 2140
8731.91 2190
8732.79 2265
8733.67 2196
8734.55 2182
8735.44 2150
8736.32 2093
8737.20 2083
8738.08 2001
8738.97 2018
8739.85 2010
8740.73 1997
8741.61 1984
8742.50 1915
8743.38 1912
8744.26 1886
8745.14 1881
8746.03 1881
8746.91 1838
8747.79 1840
8748.68 1811
8749.56 1801
8750.44 1778
8751.33 1784
8752.21 1742
8753.09 1852
8753.97 1828
8754.86 1783
8755.74 1792
8756.62 1859
8757.51 1858
8758.39 1878
8759.28 1910
8760.16 1915
8761.04 1912
8761.93 1891
8762.81 1874
8763.69 1856
8764.58 1887
8765.46 1857
8766.34 1895
8767.23 1861
8768.11 1859
8769.00 1883
8769.88 1900
8770.76 1890
8771.65 1902
8772.53 1878
8773.42 1848
8774.30 1860
8775.19 1836
8776.07 1761
8776.95 1739
8777.84 1770
8778.72 1701
8779.61 1683
8780.49 1785
8781.38 1836
8782.26 1850
8783.15 1801
8784.03 1811
8784.92 1875
8785.80 1871
8786.69 1831
8787.57 1726
8788.46 1701
8789.34 1785
8790.23 1726
8791.11 1701
8792.00 1657
8792.88 1623
8793.77 1619
8794.65 1553
8795.54 1529
8796.42 1500
8797.31 1476
8798.19 1460
8799.08 1480
8799.96 1495
8800.85 1485
8801.74 1476
8802.62 1450
8803.51 1433
8804.39 1497
8805.28 1462
8806.16 1454
8807.05 1493
8807.94 1493
8808.82 1448
8809.71 1441
8810.59 1495
8811.48 1450
8812.37 1481
8813.25 1488
8814.14 1436
8815.03 1433
8815.91 1427
8816.80 1416
8817.68 1449
8818.57 1476
8819.46 1465
8820.34 1446
8821.23 1438
8822.12 1484
8823.00 1448
8823.89 1418
8824.78 1450
8825.66 1457
8826.55 1410
8827.44 1434
8828.33 1426
8829.21 1404
8830.10 1362
8830.99 1388
8831.87 1394
8832.76 1314
8833.65 1380
8834.54 1298
8835.42 1323
8836.31 1280
8837.20 1301
8838.08 1298
8838.97 1329
8839.86 1296
8840.75 1273
8841.64 1250
8842.52 1272
8843.41 1241
8844.30 1286
8845.19 1286
8846.07 1279
8846.96 1329
8847.85 1322
8848.74 1225
8849.63 1268
8850.51 1172
8851.40 1227
8852.29 1185
8853.18 1186
8854.07 1153
8854.96 1134
8855.84 1144
8856.73 1133
8857.62 1155
8858.51 1117
8859.40 1131
8860.29 1142
8861.17 1105
8862.06 1064
8862.95 1093
8863.84 1100
8864.73 1101
8865.62 1067
8866.51 1110
8867.40 1088
8868.29 1055
8869.17 1016
8870.06 1056
8870.95 1064
8871.84 1062
8872.73 1008
8873.62 1004
8874.51 1022
8875.40 1024
8876.29 973
8877.18 1004
8878.07 975
8878.96 922
8879.85 957
8880.74 981
8881.63 967
8882.51 965
8883.40 959
8884.29 934
8885.18 1000
8886.07 982
8886.96 939
8887.85 976
8888.74 957
8889.63 945
8890.52 937
8891.41 949
8892.30 919
8893.19 937
8894.09 942
8894.98 948
8895.87 901
8896.76 937
8897.65 928
8898.54 912
8899.43 894
8900.32 882
8901.21 826
8902.10 849
8902.99 893
8903.88 859
8904.77 889
8905.66 920
8906.55 861
8907.44 838
8908.34 898
8909.23 891
8910.12 873
8911.01 829
8911.90 791
8912.79 839
8913.68 824
8914.57 806
8915.47 826
8916.36 863
8917.25 875
8918.14 869
8919.03 842
8919.92 818
8920.81 798
8921.71 830
8922.60 786
8923.49 806
8924.38 826
8925.27 810
8926.16 759
8927.06 781
8927.95 759
8928.84 747
8929.73 800
8930.62 762
8931.52 774
8932.41 768
8933.30 722
8934.19 755
8935.09 787
8935.98 761
8936.87 743
8937.76 754
8938.66 763
8939.55 753
8940.44 778
8941.33 754
8942.23 768
8943.12 730
8944.01 712
8944.90 733
8945.80 728
8946.69 723
8947.58 743
8948.48 726
8949.37 718
8950.26 741
8951.16 717
8952.05 749
8952.94 730
8953.84 740
8954.73 725
8955.62 726
8956.52 726
8957.41 738
8958.30 731
8959.20 719
8960.09 743
8960.98 719
8961.88 737
8962.77 719
8963.66 685
8964.56 738
8965.45 727
8966.35 746
8967.24 727
8968.13 764
8969.03 725
8969.92 705
8970.82 687
8971.71 706
8972.60 743
8973.50 729
8974.39 750
8975.29 686
8976.18 689
8977.08 683
8977.97 678
8978.87 697
8979.76 693
8980.65 719
8981.55 705
8982.44 700
8983.34 686
8984.23 683
8985.13 660
8986.02 679
8986.92 660
8987.81 684
8988.71 709
8989.60 711
8990.50 700
8991.39 710
8992.29 718
8993.18 691
8994.08 693
8994.97 700
8995.87 715
8996.76 754
8997.66 704
8998.56 702
8999.45 731
9000.35 708
9001.24 730
9002.14 682
9003.03 712
9003.93 684
9004.83 684
9005.72 688
9006.62 669
9007.51 674
9008.41 673
9009.31 693
9010.20 695
9011.10 725
9011.99 698
9012.89 662
9013.79 719
9014.68 697
9015.58 659
9016.48 683
9017.37 649
9018.27 676
9019.16 635
9020.06 628
9020.96 631
9021.85 645
9022.75 651
9023.65 644
9024.54 644
9025.44 650
9026.34 633
9027.24 657
9028.13 670
9029.03 650
9029.93 674
9030.82 668
9031.72 688
9032.62 684
9033.52 629
9034.41 667
9035.31 657
9036.21 672
9037.10 652
9038.00 609
9038.90 654
9039.80 648
9040.69 659
9041.59 670
9042.49 659
9043.39 703
9044.29 690
9045.18 690
9046.08 703
9046.98 675
9047.88 655
9048.78 711
9049.67 673
9050.57 715
9051.47 703
9052.37 715
9053.27 693
9054.16 667
9055.06 676
9055.96 696
9056.86 717
9057.76 716
9058.66 710
9059.55 704
9060.45 683
9061.35 688
9062.25 711
9063.15 701
9064.05 719
9064.95 705
9065.85 726
9066.74 720
9067.64 704
9068.54 715
9069.44 726
9070.34 716
9071.24 711
9072.14 721
9073.04 735
9073.94 740
9074.84 652
9075.74 696
9076.64 693
9077.53 726
9078.43 711
9079.33 701
9080.23 701
9081.13 748
9082.03 709
9082.93 687
9083.83 702
9084.73 709
9085.63 699
9086.53 719
9087.43 720
9088.33 728
9089.23 777
9090.13 730
9091.03 772
9091.93 783
9092.83 755
9093.73 714
9094.63 752
9095.53 770
9096.43 744
9097.33 747
9098.23 776
9099.13 738
9100.04 754
9100.94 732
9101.84 739
9102.74 771
9103.64 737
9104.54 743
9105.44 784
9106.34 736
9107.24 743
9108.14 736
9109.04 705
9109.94 695
9110.85 693
9111.75 693
9112.65 747
9113.55 686
9114.45 675
9115.35 683
9116.25 740
9117.15 698
9118.06 702
9118.96 686
9119.86 690
9120.76 652
9121.66 698
9122.56 681
9123.46 701
9124.37 717
9125.27 705
9126.17 727
9127.07 686
9127.97 690
9128.88 712
9129.78 670
9130.68 645
9131.58 646
9132.48 658
9133.39 670
9134.29 678
9135.19 675
9136.09 661
9137.00 671
9137.90 667
9138.80 660
9139.70 680
9140.61 672
9141.51 624
9142.41 671
9143.31 655
9144.22 675
9145.12 655
9146.02 618
9146.92 644
9147.83 633
9148.73 669
9149.63 654
9150.54 642
9151.44 644
9152.34 648
9153.25 687
9154.15 649
9155.05 644
9155.96 650
9156.86 710
9157.76 666
9158.67 657
9159.57 671
9160.47 668
9161.38 630
9162.28 656
9163.18 622
9164.09 672
9164.99 650
9165.90 663
9166.80 662
9167.70 678
9168.61 654
9169.51 648
9170.42 737
9171.32 709
9172.22 667
9173.13 676
9174.03 672
9174.94 651
9175.84 660
9176.74 688
9177.65 716
9178.55 637
9179.46 638
9180.36 646
9181.27 674
9182.17 666
9183.08 650
9183.98 656
9184.89 636
9185.79 659
9186.70 655
9187.60 673
9188.51 681
9189.41 708
9190.32 695
9191.22 670
9192.13 658
9193.03 659
9193.94 654
9194.84 668
9195.75 674
9196.65 719
9197.56 721
9198.46 715
9199.37 709
9200.27 732
9201.18 723
9202.08 744
9202.99 751
9203.90 701
9204.80 716
9205.71 702
9206.61 718
9207.52 697
9208.42 707
9209.33 705
9210.24 665
9211.14 644
9212.05 645
9212.95 640
9213.86 674
9214.77 660
9215.67 636
9216.58 695
9217.49 708
9218.39 679
9219.30 658
9220.21 671
9221.11 705
9222.02 694
9222.93 680
9223.83 653
9224.74 641
9225.65 635
9226.55 681
9227.46 689
9228.37 622
9229.27 624
9230.18 610
9231.09 648
9231.99 642
9232.90 654
9233.81 645
9234.72 666
9235.62 657
9236.53 655
9237.44 657
9238.34 674
9239.25 659
9240.16 663
9241.07 648
9241.97 639
9242.88 645
9243.79 620
9244.70 642
9245.61 603
9246.51 639
9247.42 671
9248.33 643
9249.24 659
9250.14 656
9251.05 606
9251.96 618
9252.87 676
9253.78 621
9254.69 635
9255.59 642
9256.50 656
9257.41 648
9258.32 605
9259.23 688
9260.14 691
9261.04 683
9261.95 681
9262.86 651
9263.77 630
9264.68 672
9265.59 652
9266.50 646
9267.40 644
9268.31 649
9269.22 659
9270.13 664
9271.04 658
9271.95 660
9272.86 624
9273.77 652
9274.68 675
9275.59 640
9276.49 645
9277.40 652
9278.31 642
9279.22 661
9280.13 657
9281.04 622
9281.95 625
9282.86 645
9283.77 671
9284.68 617
9285.59 623
9286.50 624
9287.41 667
9288.32 643
9289.23 673
9290.14 676
9291.05 664
9291.96 688
9292.87 677
9293.78 645
9294.69 649
9295.60 655
9296.51 712
9297.42 684
9298.33 660
9299.24 652
9300.15 677
9301.06 673
9301.97 659
9302.88 678
9303.79 658
9304.70 653
9305.61 685
9306.53 710
9307.44 684
9308.35 658
9309.26 710
9310.17 713
9311.08 727
9311.99 712
9312.90 759
9313.81 713
9314.72 774
9315.63 770
9316.55 724
9317.46 730
9318.37 735
9319.28 725
9320.19 674
9321.10 682
9322.01 677
9322.93 636
9323.84 668
9324.75 637
9325.66 666
9326.57 700
9327.48 680
9328.40 693
9329.31 688
9330.22 661
9331.13 663
9332.04 673
9332.96 657
9333.87 666
9334.78 671
9335.69 654
9336.60 649
9337.52 665
9338.43 675
9339.34 667
9340.25 702
9341.17 703
9342.08 711
9342.99 662
9343.90 675
9344.82 681
9345.73 665
9346.64 674
9347.55 687
9348.47 679
9349.38 649
9350.29 685
9351.21 688
9352.12 711
9353.03 688
9353.94 707
9354.86 676
9355.77 649
9356.68 680
9357.60 650
9358.51 664
9359.42 646
9360.34 627
9361.25 673
9362.16 689
9363.08 648
9363.99 611
9364.90 652
9365.82 644
9366.73 667
9367.65 675
9368.56 668
9369.47 645
9370.39 653
9371.30 662
9372.21 673
9373.13 655
9374.04 620
9374.96 643
9375.87 664
9376.79 666
9377.70 699
9378.61 683
9379.53 676
9380.44 679
9381.36 692
9382.27 674
9383.19 738
9384.10 710
9385.01 739
9385.93 716
9386.84 676
9387.76 707
9388.67 683
9389.59 680
9390.50 694
9391.42 700
9392.33 724
9393.25 734
9394.16 695
9395.08 736
9395.99 718
9396.91 735
9397.82 706
9398.74 696
9399.65 722
9400.57 724
9401.48 698
9402.40 724
9403.32 700
9404.23 677
9405.15 665
9406.06 655
9406.98 654
9407.89 700
9408.81 684
9409.73 708
9410.64 708
9411.56 675
9412.47 710
9413.39 683
9414.30 677
9415.22 700
9416.14 706
9417.05 741
9417.97 700
9418.89 697
9419.80 681
9420.72 707
9421.63 712
9422.55 694
9423.47 682
9424.38 686
9425.30 705
9426.22 735
9427.13 745
9428.05 715
9428.97 718
9429.88 733
9430.80 721
9431.72 713
9432.63 743
9433.55 730
9434.47 721
9435.38 724
9436.30 784
9437.22 779
9438.14 771
9439.05 758
9439.97 787
9440.89 781
9441.81 779
9442.72 781
9443.64 786
9444.56 764
9445.47 782
9446.39 787
9447.31 781
9448.23 760
9449.15 817
9450.06 840
9450.98 813
9451.90 815
9452.82 836
9453.73 827
9454.65 796
9455.57 826
9456.49 829
9457.41 827
9458.32 832
9459.24 856
9460.16 823
9461.08 837
9462.00 794
9462.92 804
9463.83 788
9464.75 776
9465.67 781
9466.59 772
9467.51 785
9468.43 791
9469.35 748
9470.26 790
9471.18 828
9472.10 815
9473.02 829
9473.94 794
9474.86 793
9475.78 815
9476.70 824
9477.62 829
9478.54 852
9479.45 804
9480.37 817
9481.29 831
9482.21 849
9483.13 837
9484.05 840
9484.97 870
9485.89 853
9486.81 882
9487.73 851
9488.65 865
9489.57 853
9490.49 802
9491.41 830
9492.33 861
9493.25 852
9494.17 831
9495.09 802
9496.01 819
9496.93 808
9497.85 836
9498.77 846
9499.69 823
9500.61 834
9501.53 810
9502.45 811
9503.37 858
9504.29 841
9505.21 849
9506.13 870
9507.05 900
9507.97 872
9508.89 850
9509.81 907
9510.73 889
9511.65 868
9512.57 878
9513.49 897
9514.42 886
9515.34 879
9516.26 959
9517.18 952
9518.10 940
9519.02 940
9519.94 947
9520.86 937
9521.78 1025
9522.71 1015
9523.63 1060
9524.55 1055
9525.47 1049
9526.39 1086
9527.31 1027
9528.23 1064
9529.16 1036
9530.08 1051
9531.00 967
9531.92 985
9532.84 972
9533.76 979
9534.69 995
9535.61 977
9536.53 957
9537.45 978
9538.37 995
9539.30 979
9540.22 940
9541.14 934
9542.06 934
9542.98 992
9543.91 977
9544.83 979
9545.75 1013
9546.67 1005
9547.60 1014
9548.52 1018
9549.44 993
9550.36 999
9551.29 1011
9552.21 1023
9553.13 1036
9554.06 1026
9554.98 1047
9555.90 1050
9556.82 1079
9557.75 1058
9558.67 1049
9559.59 1045
9560.52 1071
9561.44 1082
9562.36 1074
9563.29 1093
9564.21 1093
9565.13 1097
9566.06 1083
9566.98 1070
9567.90 1147
9568.83 1161
9569.75 1125
9570.67 1125
9571.60 1159
9572.52 1153
9573.44 1171
9574.37 1143
9575.29 1169
9576.22 1147
9577.14 1199
9578.06 1210
9578.99 1180
9579.91 1153
9580.84 1238
9581.76 1210
9582.68 1230
9583.61 1241
9584.53 1212
9585.46 1271
9586.38 1257
9587.31 1231
9588.23 1279
9589.15 1249
9590.08 1311
9591.00 1281
9591.93 1277
9592.85 1304
9593.78 1318
9594.70 1332
9595.63 1427
9596.55 1389
9597.48 1413
9598.40 1501
9599.33 1543
9600.25 1525
9601.18 1544
9602.10 1608
9603.03 1601
9603.95 1583
9604.88 1580
9605.80 1560
9606.73 1548
9607.65 1551
9608.58 1494
9609.50 1503
9610.43 1527
9611.35 1423
9612.28 1425
9613.21 1427
9614.13 1443
9615.06 1452
9615.98 1467
9616.91 1469
9617.84 1501
9618.76 1444
9619.69 1407
9620.61 1469
9621.54 1506
9622.47 1528
9623.39 1545
9624.32 1509
9625.24 1537
9626.17 1568
9627.10 1591
9628.02 1569
9628.95 1549
9629.88 1601
9630.80 1605
9631.73 1605
9632.65 1617
9633.58 1678
9634.51 1661
9635.43 1676
9636.36 1641
9637.29 1740
9638.22 1716
9639.14 1756
9640.07 1763
9641.00 1795
9641.92 1889
9642.85 1928
9643.78 1857
9644.70 1845
9645.63 1877
9646.56 1913
9647.49 1900
9648.41 2030
9649.34 2044
9650.27 1975
9651.20 1978
9652.12 1922
9653.05 2032
9653.98 2001
9654.91 1923
9655.83 1933
9656.76 1914
9657.69 1911
9658.62 1932
9659.55 1926
9660.47 1956
9661.40 1970
9662.33 1952
9663.26 1944
9664.19 2007
9665.11 2035
9666.04 2004
9666.97 2024
9667.90 2046
9668.83 2014
9669.75 2173
9670.68 2186
9671.61 2151
9672.54 2223
9673.47 2166
9674.40 2212
9675.33 2293
9676.25 2299
9677.18 2281
9678.11 2300
9679.04 2352
9679.97 2344
9680.90 2368
9681.83 2360
9682.76 2454
9683.69 2502
9684.61 2481
9685.54 2502
9686.47 2462
9687.40 2473
9688.33 2447
9689.26 2426
9690.19 2481
9691.12 2562
9692.05 2561
9692.98 2574
9693.91 2612
9694.84 2695
9695.77 2745
9696.70 2819
9697.63 2876
9698.56 2959
9699.49 3176
9700.42 3117
9701.35 3238
9702.28 3228
9703.21 3249
9704.14 3238
9705.07 3242
9706.00 3108
9706.93 2985
9707.86 2877
9708.79 2832
9709.72 2713
9710.65 2724
9711.58 2670
9712.51 2665
9713.44 2775
9714.37 2801
9715.30 2855
9716.23 2903
9717.16 3003
9718.09 2938
9719.02 2903
9719.95 2882
9720.88 2853
9721.81 2716
9722.75 2691
9723.68 2533
9724.61 2438
9725.54 2380
9726.47 2296
9727.40 2288
9728.33 2212
9729.26 2190
9730.19 2181
9731.13 2169
9732.06 2138
9732.99 2147
9733.92 2123
9734.85 2143
9735.78 2160
9736.71 2156
9737.65 2115
9738.58 2169
9739.51 2118
9740.44 2110
9741.37 2023
9742.30 2060
9743.24 1961
9744.17 1967
9745.10 1966
9746.03 1953
9746.96 1954
9747.90 1935
9748.83 1890
9749.76 1852
9750.69 1816
9751.63 1834
9752.56 1870
9753.49 1861
9754.42 1855
9755.36 1852
9756.29 1823
9757.22 1852
9758.15 1771
9759.09 1820
9760.02 1800
9760.95 1754
9761.88 1778
9762.82 1801
9763.75 1771
9764.68 1826
9765.62 1824
9766.55 1816
9767.48 1822
9768.41 1846
9769.35 1797
9770.28 1926
9771.21 1867
9772.15 1874
9773.08 1851
9774.01 1894
9774.95 1878
9775.88 1769
9776.81 1819
9777.75 1764
9778.68 1846
9779.62 1822
9780.55 1831
9781.48 1846
9782.42 1882
9783.35 1832
9784.28 1813
9785.22 1825
9786.15 1832
9787.09 1823
9788.02 1805
9788.95 1774
9789.89 1747
9790.82 1750
9791.76 1709
9792.69 1718
9793.63 1737
9794.56 1724
9795.49 1654
9796.43 1718
9797.36 1732
9798.30 1728
9799.23 1708
9800.17 1730
9801.10 1694
9802.04 1693
9802.97 1720
9803.91 1759
9804.84 1639
9805.78 1632
9806.71 1631
9807.65 1551
9808.58 1501
9809.52 1470
9810.45 1495
9811.39 1456
9812.32 1427
9813.26 1411
9814.19 1356
9815.13 1370
9816.06 1361
9817.00 1360
9817.93 1273
9818.87 1327
9819.80 1351
9820.74 1274
9821.68 1288
9822.61 1293
9823.55 1289
9824.48 1318
9825.42 1321
9826.35 1268
9827.29 1297
9828.23 1286
9829.16 1240
9830.10 1250
9831.03 1234
9831.97 1263
9832.91 1245
9833.84 1227
9834.78 1224
9835.72 1186
9836.65 1242
9837.59 1266
9838.52 1250
9839.46 1236
9840.40 1285
9841.33 1270
9842.27 1296
9843.21 1219
9844.14 1196
9845.08 1239
9846.02 1242
9846.95 1206
9847.89 1198
9848.83 1192
9849.77 1210
9850.70 1208
9851.64 1207
9852.58 1188
9853.51 1179
9854.45 1219
9855.39 1245
9856.33 1213
9857.26 1161
9858.20 1182
9859.14 1158
9860.08 1144
9861.01 1126
9861.95 1150
9862.89 1127
9863.83 1154
9864.76 1145
9865.70 1142
9866.64 1153
9867.58 1156
9868.51 1114
9869.45 1125
9870.39 1114
9871.33 1128
9872.27 1119
9873.20 1116
9874.14 1134
9875.08 1123
9876.02 1122
9876.96 1134
9877.90 1124
9878.83 1078
9879.77 1088
9880.71 1117
9881.65 1079
9882.59 1062
9883.53 1098
9884.47 1101
9885.40 1085
9886.34 1112
9887.28 1017
9888.22 1004
9889.16 1084
9890.10 1102
9891.04 1084
9891.98 1059
9892.91 1055
9893.85 1054
9894.79 1037
9895.73 1034
9896.67 1048
9897.61 995
9898.55 1023
9899.49 1012
9900.43 1034
9901.37 968
9902.31 1007
9903.25 1012
9904.19 1046
9905.13 1017
9906.07 1020
9907.01 1062
9907.95 1001
9908.89 1030
9909.83 1077
9910.77 1057
9911.71 1048
9912.65 1037
9913.59 1019
9914.53 1029
9915.47 1029
9916.41 1019
9917.35 1029
9918.29 1044
9919.23 1061
9920.17 1113
9921.11 1062
9922.05 1117
9922.99 1155
9923.93 1152
9924.87 1139
9925.81 1180
9926.75 1233
9927.69 1264
9928.63 1296
9929.57 1302
9930.51 1287
9931.45 1295
9932.39 1216
9933.34 1200
9934.28 1207
9935.22 1156
9936.16 1167
9937.10 1110
9938.04 1043
9938.98 1032
9939.92 1063
9940.87 1031
9941.81 1022
9942.75 1002
9943.69 1046
9944.63 1027
9945.57 990
9946.51 1028
9947.46 1030
9948.40 1060
9949.34 1068
9950.28 1142
9951.22 1120
9952.16 1135
9953.11 1135
9954.05 1145
9954.99 1133
9955.93 1169
9956.87 1078
9957.82 1112
9958.76 1075
9959.70 1063
9960.64 1033
9961.59 1027
9962.53 1005
9963.47 1010
9964.41 993
9965.35 956
9966.30 947
9967.24 932
9968.18 932
9969.13 923
9970.07 907
9971.01 892
9971.95 881
9972.90 887
9973.84 914
9974.78 871
9975.73 841
9976.67 872
9977.61 845
9978.55 842
9979.50 839
9980.44 849
9981.38 853
9982.33 843
9983.27 854
9984.21 843
9985.16 855
9986.10 836
9987.04 899
9987.99 880
9988.93 897
9989.88 851
9990.82 880
9991.76 861
9992.71 851
9993.65 877
9994.59 856
9995.54 860
9996.48 839
9997.43 852
9998.37 847
9999.31 861
10000.26 857
10001.20 862
10002.15 825
10003.09 841
10004.04 848
10004.98 792
10005.92 816
10006.87 824
10007.81 817
10008.76 787
10009.70 773
10010.65 820
10011.59 793
10012.54 812
10013.48 775
10014.43 780
10015.37 773
10016.32 775
10017.26 760
10018.21 796
10019.15 775
10020.10 773
10021.04 784
10021.99 771
10022.93 821
10023.88 794
10024.82 802
10025.77 783
10026.71 771
10027.66 779
10028.60 748
10029.55 760
10030.49 777
10031.44 746
10032.39 743
10033.33 750
10034.28 737
10035.22 758
10036.17 756
10037.11 753
10038.06 741
10039.01 782
10039.95 771
10040.90 785
10041.84 754
10042.79 748
10043.74 734
10044.68 717
10045.63 748
10046.58 733
10047.52 719
10048.47 716
10049.41 749
10050.36 738
10051.31 700
10052.25 727
10053.20 723
10054.15 761
10055.09 736
10056.04 766
10056.99 719
10057.93 700
10058.88 745
10059.83 727
10060.78 742
10061.72 722
10062.67 707
10063.62 761
10064.56 746
10065.51 680
10066.46 699
10067.41 745
10068.35 751
10069.30 727
10070.25 696
10071.20 732
10072.14 715
10073.09 710
10074.04 703
10074.99 737
10075.93 697
10076.88 692
10077.83 668
10078.78 697
10079.72 722
10080.67 747
10081.62 740
10082.57 708
10083.52 727
10084.46 709
10085.41 736
10086.36 712
10087.31 691
10088.26 714
10089.21 706
10090.15 697
10091.10 715
10092.05 674
10093.00 700
10093.95 691
10094.90 731
10095.85 724
10096.79 723
10097.74 715
10098.69 743
10099.64 707
10100.59 729
10101.54 728
10102.49 724
10103.44 694
10104.39 679
10105.33 694
10106.28 720
10107.23 718
10108.18 734
10109.13 710
10110.08 693
10111.03 679
10111.98 686
10112.93 691
10113.88 728
10114.83 755
10115.78 741
10116.73 728
10117.68 723
10118.63 731
10119.58 681
10120.53 698
10121.48 732
10122.43 747
10123.38 702
10124.33 691
10125.28 734
10126.23 718
10127.18 683
10128.13 724
10129.08 712
10130.03 685
10130.98 692
10131.93 711
10132.88 747
10133.83 749
10134.78 717
10135.73 796
10136.68 785
10137.63 761
10138.58 784
10139.53 788
10140.48 761
10141.43 763
10142.38 747
10143.33 748
10144.29 778
10145.24 746
10146.19 802
10147.14 834
10148.09 738
10149.04 788
10149.99 793
10150.94 782
10151.89 829
10152.85 835
10153.80 818
10154.75 823
10155.70 811
10156.65 823
10157.60 844
10158.55 834
10159.51 845
10160.46 913
10161.41 886
10162.36 863
10163.31 844
10164.26 877
10165.22 887
10166.17 907
10167.12 850
10168.07 865
10169.02 890
10169.98 924
10170.93 884
10171.88 867
10172.83 927
10173.79 913
10174.74 904
10175.69 962
10176.64 967
10177.60 960
10178.55 969
10179.50 980
10180.45 1004
10181.41 997
10182.36 1014
10183.31 1002
10184.26 1031
10185.22 1007
10186.17 1004
10187.12 1039
10188.08 1027
10189.03 1013
10189.98 1017
10190.93 1003
10191.89 1011
10192.84 1027
10193.79 1003
10194.75 1007
10195.70 1062
10196.65 1038
10197.61 1037
10198.56 1024
10199.51 1014
10200.47 1064
10201.42 1037
10202.38 1090
10203.33 1135
10204.28 1107
10205.24 1095
10206.19 1186
10207.14 1132
10208.10 1150
10209.05 1218
10210.01 1186
10210.96 1207
10211.91 1185
10212.87 1122
10213.82 1158
10214.78 1147
10215.73 1095
10216.69 1104
10217.64 1113
10218.59 1086
10219.55 1079
10220.50 1026
10221.46 1037
10222.41 1007
10223.37 979
10224.32 1000
10225.28 1017
10226.23 1037
10227.19 1005
10228.14 1038
10229.10 1040
10230.05 1042
10231.01 1049
10231.96 1052
10232.92 1085
10233.87 1072
10234.83 1116
10235.78 1126
10236.74 1114
10237.69 1116
10238.65 1169
10239.60 1147
10240.56 1162
10241.51 1137
10242.47 1080
10243.42 1062
10244.38 1095
10245.34 1049
10246.29 1026
10247.25 997
10248.20 970
10249.16 933
10250.11 936
10251.07 936
10252.03 910
10252.98 894
10253.94 874
10254.89 900
10255.85 891
10256.81 869
10257.76 886
10258.72 879
10259.68 869
10260.63 867
10261.59 864
10262.55 868
10263.50 836
10264.46 853
10265.41 827
10266.37 840
10267.33 789
10268.28 808
10269.24 850
10270.20 809
10271.16 791
10272.11 817
10273.07 809
10274.03 834
10274.98 882
10275.94 880
10276.90 835
10277.85 848
10278.81 839
10279.77 834
10280.73 810
10281.68 826
10282.64 783
10283.60 805
10284.56 846
10285.51 790
10286.47 783
10287.43 765
10288.39 800
10289.34 824
10290.30 803
10291.26 779
10292.22 780
10293.18 798
10294.13 773
10295.09 793
10296.05 780
10297.01 833
10297.97 814
10298.92 771
10299.88 798
10300.84 777
10301.80 765
10302.76 780
10303.72 794
10304.67 797
10305.63 788
10306.59 755
10307.55 737
10308.51 772
10309.47 736
10310.43 739
10311.38 750
10312.34 766
10313.30 762
10314.26 731
10315.22 739
10316.18 757
10317.14 750
10318.10 757
10319.06 753
10320.01 766
10320.97 801
10321.93 766
10322.89 712
10323.85 747
10324.81 759
10325.77 760
10326.73 704
10327.69 738
10328.65 701
10329.61 732
10330.57 726
10331.53 743
10332.49 748
10333.45 738
10334.41 726
10335.37 736
10336.33 696
10337.29 669
10338.25 659
10339.21 660
10340.17 708
10341.13 666
10342.09 657
10343.05 711
10344.01 709
10344.97 686
10345.93 646
10346.89 652
10347.85 678
10348.81 696
10349.77 657
10350.73 664
10351.69 652
10352.65 647
10353.61 661
10354.57 710
10355.53 686
10356.49 664
10357.46 649
10358.42 653
10359.38 668
10360.34 648
10361.30 617
10362.26 654
10363.22 660
10364.18 668
10365.14 660
10366.11 617
10367.07 645
10368.03 618
10368.99 659
10369.95 607
10370.91 626
10371.87 622
10372.84 654
10373.80 662
10374.76 656
10375.72 621
10376.68 640
10377.64 641
10378.61 595
10379.57 580
10380.53 636
10381.49 632
10382.45 631
10383.42 646
10384.38 623
10385.34 615
10386.30 651
10387.27 595
10388.23 594
10389.19 598
10390.15 579
10391.11 598
10392.08 607
10393.04 607
10394.00 617
10394.96 627
10395.93 604
10396.89 607
10397.85 605
10398.82 595
10399.78 575
10400.74 612
10401.70 599
10402.67 621
10403.63 593
10404.59 591
10405.56 616
10406.52 594
10407.48 632
10408.45 592
10409.41 600
10410.37 599
10411.34 603
10412.30 597
10413.26 611
10414.23 613
10415.19 607
10416.15 625
10417.12 622
10418.08 660
10419.04 641
10420.01 629
10420.97 665
10421.94 649
10422.90 604
10423.86 595
10424.83 629
10425.79 622
10426.76 655
10427.72 611
10428.68 596
10429.65 601
10430.61 627
10431.58 618
10432.54 616
10433.51 582
10434.47 614
10435.44 585
10436.40 570
10437.36 563
10438.33 586
10439.29 568
10440.26 552
10441.22 587
10442.19 560
10443.15 580
10444.12 569
10445.08 571
10446.05 564
10447.01 590
10447.98 562
10448.94 568
10449.91 581
10450.87 541
10451.84 531
10452.80 569
10453.77 578
10454.73 569
10455.70 591
10456.67 565
10457.63 611
10458.60 576
10459.56 544
10460.53 544
10461.49 575
10462.46 563
10463.43 593
10464.39 573
10465.36 577
10466.32 550
10467.29 567
10468.25 555
10469.22 552
10470.19 549
10471.15 555
10472.12 566
10473.09 580
10474.05 578
10475.02 560
10475.98 549
10476.95 581
10477.92 563
10478.88 549
10479.85 543
10480.82 572
10481.78 590
10482.75 587
10483.72 601
10484.68 602
10485.65 614
10486.62 575
10487.58 586
10488.55 584
10489.52 579
10490.49 592
10491.45 565
10492.42 546
10493.39 579
10494.35 558
10495.32 561
10496.29 556
10497.26 528
10498.22 535
10499.19 563
10500.16 594
10501.13 546
10502.09 519
10503.06 575
10504.03 609
10505.00 591
10505.96 586
10506.93 576
10507.90 577
10508.87 550
10509.84 526
10510.80 541
10511.77 584
10512.74 567
10513.71 540
10514.68 564
10515.64 574
10516.61 545
10517.58 558
10518.55 568
10519.52 549
10520.49 537
10521.45 563
10522.42 581
10523.39 544
10524.36 584
10525.33 568
10526.30 558
10527.27 545
10528.23 559
10529.20 536
10530.17 532
10531.14 554
10532.11 514
10533.08 533
10534.05 599
10535.02 575
10535.99 537
10536.96 567
10537.93 593
10538.89 566
10539.86 602
10540.83 579
10541.80 568
10542.77 564
10543.74 590
10544.71 575
10545.68 544
10546.65 564
10547.62 565
10548.59 552
10549.56 563
10550.53 593
10551.50 593
10552.47 584
10553.44 589
10554.41 577
10555.38 586
10556.35 610
10557.32 575
10558.29 571
10559.26 564
10560.23 576
10561.20 598
10562.17 610
10563.14 586
10564.11 551
10565.08 589
10566.05 619
10567.02 596
10567.99 580
10568.96 624
10569.93 606
10570.91 620
10571.88 624
10572.85 610
10573.82 611
10574.79 580
10575.76 594
10576.73 569
10577.70 593
10578.67 598
10579.64 586
10580.62 568
10581.59 559
10582.56 564
10583.53 558
10584.50 557
10585.47 570
10586.44 592
10587.42 607
10588.39 566
10589.36 579
10590.33 615
10591.30 608
10592.27 629
10593.25 597
10594.22 575
10595.19 619
10596.16 582
10597.13 619
10598.10 600
10599.08 588
10600.05 602
10601.02 606
10601.99 602
10602.97 606
10603.94 653
10604.91 655
10605.88 651
10606.85 662
10607.83 667
10608.80 648
10609.77 672
10610.74 673
10611.72 655
10612.69 687
10613.66 686
10614.64 738
10615.61 687
10616.58 698
10617.55 665
10618.53 684
10619.50 675
10620.47 660
10621.45 660
10622.42 679
10623.39 644
10624.37 637
10625.34 656
10626.31 645
10627.29 631
10628.26 583
10629.23 558
10630.21 618
10631.18 634
10632.15 671
10633.13 630
10634.10 675
10635.07 629
10636.05 656
10637.02 690
10638.00 672
10638.97 681
10639.94 697
10640.92 673
10641.89 681
10642.87 682
10643.84 703
10644.81 730
10645.79 708
10646.76 694
10647.74 671
10648.71 679
10649.68 672
10650.66 592
10651.63 601
10652.61 591
10653.58 603
10654.56 618
10655.53 634
10656.51 633
10657.48 592
10658.46 543
10659.43 573
10660.41 556
10661.38 562
10662.36 576
10663.33 549
10664.31 572
10665.28 592
10666.26 579
10667.23 573
10668.21 577
10669.18 563
10670.16 560
10671.13 571
10672.11 548
10673.08 589
10674.06 575
10675.03 568
10676.01 586
10676.99 577
10677.96 622
10678.94 613
10679.91 610
10680.89 616
10681.86 591
10682.84 608
10683.82 575
10684.79 600
10685.77 626
10686.74 622
10687.72 607
10688.70 585
10689.67 595
10690.65 604
10691.63 593
10692.60 571
10693.58 555
10694.55 571
10695.53 593
10696.51 566
10697.48 577
10698.46 587
10699.44 583
10700.41 541
10701.39 554
10702.37 559
10703.34 585
10704.32 576
10705.30 574
10706.27 601
10707.25 568
10708.23 611
10709.21 571
10710.18 558
10711.16 543
10712.14 557
10713.11 560
10714.09 579
10715.07 604
10716.05 592
10717.02 549
10718.00 570
10718.98 572
10719.96 589
10720.93 547
10721.91 565
10722.89 590
10723.87 610
10724.85 566
10725.82 559
10726.80 567
10727.78 582
10728.76 551
10729.74 567
10730.71 555
10731.69 573
10732.67 583
10733.65 572
10734.63 564
10735.60 566
10736.58 586
10737.56 574
10738.54 551
10739.52 555
10740.50 577
10741.48 546
10742.45 545
10743.43 575
10744.41 559
10745.39 573
10746.37 587
10747.35 588
10748.33 597
10749.31 602
10750.28 584
10751.26 591
10752.24 553
10753.22 559
10754.20 565
10755.18 538
10756.16 586
10757.14 579
10758.12 558
10759.10 567
10760.08 604
10761.06 603
10762.04 624
10763.01 622
10763.99 597
10764.97 588
10765.95 617
10766.93 627
10767.91 600
10768.89 611
10769.87 632
10770.85 606
10771.83 593
10772.81 611
10773.79 599
10774.77 618
10775.75 633
10776.73 633
10777.71 607
10778.69 639
10779.67 646
10780.65 657
10781.63 648
10782.62 635
10783.60 616
10784.58 614
10785.56 648
10786.54 686
10787.52 648
10788.50 644
10789.48 644
10790.46 658
10791.44 660
10792.42 653
10793.40 652
10794.38 649
10795.37 712
10796.35 659
10797.33 613
10798.31 633
10799.29 622
10800.27 582
10801.25 621
10802.23 617
10803.21 623
10804.20 628
10805.18 629
10806.16 652
10807.14 640
10808.12 631
10809.10 634
10810.09 592
10811.07 624
10812.05 622
10813.03 644
10814.01 658
10815.00 659
10815.98 638
10816.96 648
10817.94 675
10818.92 661
10819.91 665
10820.89 645
10821.87 675
10822.85 660
10823.83 657
10824.82 648
10825.80 674
10826.78 653
10827.76 663
10828.75 675
10829.73 656
10830.71 669
10831.69 680
10832.68 673
10833.66 646
10834.64 671
10835.63 694
10836.61 701
10837.59 673
10838.57 691
10839.56 691
10840.54 698
10841.52 717
10842.51 683
10843.49 709
10844.47 725
10845.46 717
10846.44 723
10847.42 711
10848.41 717
10849.39 697
10850.37 708
10851.36 693
10852.34 688
10853.32 720
10854.31 740
10855.29 740
10856.28 764
10857.26 728
10858.24 734
10859.23 747
10860.21 741
10861.20 778
10862.18 778
10863.16 786
10864.15 769
10865.13 775
10866.12 751
10867.10 776
10868.08 762
10869.07 757
10870.05 776
10871.04 819
10872.02 780
10873.01 791
10873.99 780
10874.98 804
10875.96 788
10876.95 779
10877.93 770
10878.92 775
10879.90 758
10880.89 801
10881.87 848
10882.86 812
10883.84 827
10884.83 789
10885.81 810
10886.80 839
10887.78 850
10888.77 854
10889.75 853
10890.74 839
10891.72 858
10892.71 863
10893.69 861
10894.68 832
10895.66 819
10896.65 846
10897.64 854
10898.62 874
10899.61 861
10900.59 909
10901.58 908
10902.56 865
10903.55 906
10904.54 907
10905.52 937
10906.51 900
10907.49 921
10908.48 938
10909.47 934
10910.45 948
10911.44 988
10912.43 990
10913.41 1005
10914.40 982
10915.39 1016
10916.37 1002
10917.36 983
10918.35 1008
10919.33 1023
10920.32 1011
10921.31 1021
10922.29 1013
10923.28 1083
10924.27 1082
10925.25 1042
10926.24 1051
10927.23 1070
10928.21 1080
10929.20 1051
10930.19 1059
10931.18 1066
10932.16 1134
10933.15 1143
10934.14 1109
10935.12 1102
10936.11 1133
10937.10 1136
10938.09 1186
10939.07 1132
10940.06 1164
10941.05 1166
10942.04 1213
10943.02 1199
10944.01 1258
10945.00 1233
10945.99 1247
10946.98 1269
10947.96 1237
10948.95 1267
10949.94 1282
10950.93 1349
10951.92 1393
10952.90 1392
10953.89 1400
10954.88 1495
10955.87 1545
10956.86 1570
10957.85 1541
10958.83 1648
10959.82 1680
10960.81 1683
10961.80 1692
10962.79 1787
10963.78 1705
10964.77 1710
10965.75 1722
10966.74 1679
10967.73 1634
10968.72 1553
10969.71 1526
10970.70 1507
10971.69 1429
10972.68 1485
10973.67 1449
10974.66 1415
10975.64 1356
10976.63 1351
10977.62 1338
10978.61 1386
10979.60 1368
10980.59 1317
10981.58 1321
10982.57 1315
10983.56 1304
10984.55 1364
10985.54 1430
10986.53 1429
10987.52 1472
10988.51 1436
10989.50 1454
10990.49 1487
10991.48 1534
10992.47 1569
10993.46 1657
10994.45 1709
10995.44 1816
10996.43 1852
10997.42 1882
10998.41 1942
10999.40 2031
11000.39 2118
11001.38 2190
11002.37 2229
11003.36 2214
11004.35 2196
11005.34 2150
11006.33 2093
11007.32 2061
11008.31 1948
11009.30 1846
11010.30 1758
11011.29 1708
11012.28 1640
11013.27 1598
11014.26 1482
11015.25 1411
11016.24 1349
11017.23 1310
11018.22 1210
11019.21 1250
11020.21 1186
11021.20 1174
11022.19 1156
11023.18 1163
11024.17 1169
11025.16 1098
11026.15 1108
11027.14 1092
11028.14 1127
11029.13 1185
11030.12 1159
11031.11 1175
11032.10 1168
11033.09 1136
11034.09 1142
11035.08 1127
11036.07 1219
11037.06 1161
11038.05 1150
11039.05 1140
11040.04 1175
11041.03 1188
11042.02 1181
11043.02 1157
11044.01 1119
11045.00 1116
11045.99 1117
11046.98 1117
11047.98 1104
11048.97 1062
11049.96 1052
11050.95 1072
11051.95 1073
11052.94 1015
11053.93 1013
11054.93 1018
11055.92 958
11056.91 978
11057.90 992
11058.90 978
11059.89 991
11060.88 989
11061.88 970
11062.87 988
11063.86 958
11064.86 1024
11065.85 1022
11066.84 1022
11067.84 999
11068.83 1018
11069.82 1014
11070.82 1010
11071.81 1034
11072.80 1032
11073.80 1037
11074.79 1035
11075.78 1006
11076.78 1068
11077.77 1035
11078.77 1012
11079.76 1032
11080.75 1021
11081.75 988
11082.74 1005
11083.74 997
11084.73 1021
11085.72 1003
11086.72 978
11087.71 923
11088.71 947
11089.70 942
11090.70 951
11091.69 939
11092.68 886
11093.68 914
11094.67 911
11095.67 881
11096.66 915
11097.66 915
11098.65 902
11099.65 904
11100.64 892
11101.64 868
11102.63 855
11103.63 880
11104.62 894
11105.62 884
11106.61 901
11107.61 869
11108.60 864
11109.60 840
11110.59 880
11111.59 852
11112.58 834
11113.58 815
11114.57 870
11115.57 898
11116.56 874
11117.56 915
11118.56 910
11119.55 873
11120.55 867
11121.54 867
11122.54 879
11123.54 870
11124.53 824
11125.53 865
11126.52 836
11127.52 834
11128.51 854
11129.51 863
11130.51 855
11131.50 857
11132.50 859
11133.50 888
11134.49 883
11135.49 855
11136.49 814
11137.48 849
11138.48 845
11139.47 842
11140.47 812
11141.47 809
11142.46 869
11143.46 868
11144.46 848
11145.46 860
11146.45 827
11147.45 862
11148.45 824
11149.44 854
11150.44 834
11151.44 867
11152.43 834
11153.43 896
11154.43 892
11155.43 912
11156.42 879
11157.42 848
11158.42 838
11159.42 858
11160.41 847
11161.41 853
11162.41 850
11163.41 816
11164.40 838
11165.40 865
11166.40 832
11167.40 841
11168.39 823
11169.39 803
11170.39 855
11171.39 815
11172.39 820
11173.38 836
11174.38 809
11175.38 846
11176.38 863
11177.38 812
11178.38 820
11179.37 849
11180.37 823
11181.37 856
11182.37 848
11183.37 850
11184.37 868
11185.37 828
11186.36 819
11187.36 817
11188.36 818
11189.36 817
11190.36 818
11191.36 763
11192.36 792
11193.36 828
11194.36 880
11195.35 867
11196.35 845
11197.35 807
11198.35 832
11199.35 882
11200.35 844
11201.35 845
11202.35 870
11203.35 876
11204.35 866
11205.35 862
11206.35 880
11207.35 859
11208.35 868
11209.35 836
11210.35 833
11211.35 850
11212.35 870
11213.35 866
11214.35 856
11215.34 863
11216.35 885
11217.35 883
11218.35 837
11219.35 843
11220.35 892
11221.35 833
11222.35 864
11223.35 838
11224.35 823
11225.35 824
11226.35 835
11227.35 868
11228.35 859
11229.35 881
11230.35 850
11231.35 837
11232.35 829
11233.35 861
11234.35 875
11235.35 849
11236.35 864
11237.36 851
11238.36 836
11239.36 867
11240.36 856
11241.36 848
11242.36 848
11243.36 870
11244.36 841
11245.36 855
11246.37 853
11247.37 840
11248.37 890
11249.37 908
11250.37 869
11251.37 869
11252.38 869
11253.38 901
11254.38 939
11255.38 894
11256.38 904
11257.38 938
11258.39 930
11259.39 915
11260.39 938
11261.39 891
11262.39 869
11263.40 877
11264.40 868
11265.40 871
11266.40 900
11267.40 955
11268.41 899
11269.41 958
11270.41 970
11271.41 946
11272.42 936
11273.42 914
11274.42 962
11275.42 994
11276.43 963
11277.43 954
11278.43 967
11279.44 946
11280.44 977
11281.44 974
11282.44 964
11283.45 973
11284.45 945
11285.45 927
11286.46 948
11287.46 900
11288.46 954
11289.47 873
11290.47 912
11291.47 850
11292.48 882
11293.48 868
11294.48 813
11295.49 854
11296.49 835
11297.49 844
11298.50 810
11299.50 793
11300.51 799
11301.51 836
11302.51 811
11303.52 836
11304.52 812
11305.53 819
11306.53 821
11307.53 820
11308.54 830
11309.54 783
11310.55 826
11311.55 823
11312.55 847
11313.56 818
11314.56 804
11315.57 825
11316.57 802
11317.58 782
11318.58 802
11319.59 857
11320.59 877
11321.59 880
11322.60 884
11323.60 838
11324.61 863
11325.61 837
11326.62 864
11327.62 877
11328.63 879
11329.63 842
11330.64 842
11331.64 840
11332.65 805
11333.65 811
11334.66 848
11335.67 854
11336.67 857
11337.68 872
11338.68 856
11339.69 832
11340.69 850
11341.70 898
11342.70 866
11343.71 874
11344.72 862
11345.72 866
11346.73 887
11347.73 910
11348.74 875
11349.74 878
11350.75 824
11351.76 809
11352.76 835
11353.77 833
11354.78 830
11355.78 810
11356.79 766
11357.79 819
11358.80 779
11359.81 772
11360.81 747
11361.82 795
11362.83 756
11363.83 777
11364.84 790
11365.85 811
11366.85 789
11367.86 758
11368.87 755
11369.87 741
11370.88 751
11371.89 749
11372.89 773
11373.90 778
11374.91 778
11375.92 773
11376.92 750
11377.93 731
11378.94 742
11379.94 765
11380.95 760
11381.96 746
11382.97 738
11383.97 750
11384.98 766
11385.99 751
11387.00 730
11388.00 718
11389.01 771
11390.02 757
11391.03 717
11392.04 708
11393.04 737
11394.05 729
11395.06 745
11396.07 743
11397.08 737
11398.08 751
11399.09 769
11400.10 739
11401.11 721
11402.12 691
11403.12 684
11404.13 759
11405.14 735
11406.15 752
11407.16 738
11408.17 743
11409.18 742
11410.18 761
11411.19 761
11412.20 757
11413.21 740
11414.22 756
11415.23 759
11416.24 770
11417.25 746
11418.25 740
11419.26 729
11420.27 705
11421.28 712
11422.29 746
11423.30 737
11424.31 737
11425.32 728
11426.33 745
11427.34 731
11428.35 706
11429.36 719
11430.37 708
11431.38 759
11432.39 785
11433.39 795
11434.40 763
11435.41 722
11436.42 723
11437.43 782
11438.44 763
11439.45 693
11440.46 738
11441.47 760
11442.48 731
11443.49 723
11444.50 742
11445.51 735
11446.52 748
11447.53 718
11448.55 773
11449.56 777
11450.57 754
11451.58 753
11452.59 734
11453.60 723
11454.61 750
11455.62 781
11456.63 777
11457.64 755
11458.65 791
11459.66 745
11460.67 757
11461.68 765
11462.69 759
11463.71 743
11464.72 753
11465.73 779
11466.74 769
11467.75 736
11468.76 773
11469.77 764
11470.78 801
11471.80 771
11472.81 747
11473.82 769
11474.83 755
11475.84 758
11476.85 775
11477.86 768
11478.88 767
11479.89 816
11480.90 858
11481.91 763
11482.92 800
11483.93 812
11484.95 818
11485.96 806
11486.97 779
11487.98 783
11489.00 837
11490.01 837
11491.02 832
11492.03 802
11493.04 846
11494.06 870
11495.07 861
11496.08 839
11497.09 853
11498.11 862
11499.12 874
11500.13 889
11501.14 839
11502.16 867
11503.17 911
11504.18 897
11505.20 863
11506.21 879
11507.22 915
11508.23 892
11509.25 929
11510.26 923
11511.27 935
11512.29 951
11513.30 948
11514.31 1032
11515.33 996
11516.34 1045
11517.35 1051
11518.37 1027
11519.38 1080
11520.39 1132
11521.41 1147
11522.42 1182
11523.43 1165
11524.45 1158
11525.46 1192
11526.47 1259
11527.49 1257
11528.50 1239
11529.52 1311
11530.53 1324
11531.54 1378
11532.56 1445
11533.57 1515
11534.59 1569
11535.60 1624
11536.62 1636
11537.63 1718
11538.64 1763
11539.66 1865
11540.67 1890
11541.69 1922
11542.70 1974
11543.72 1948
11544.73 1954
11545.75 1901
11546.76 1863
11547.77 1794
11548.79 1735
11549.80 1656
11550.82 1593
11551.83 1500
11552.85 1379
11553.86 1350
11554.88 1235
11555.89 1185
11556.91 1164
11557.92 1150
11558.94 1111
11559.95 1084
11560.97 1033
11561.99 1009
11563.00 1025
11564.02 1058
11565.03 1043
11566.05 1037
11567.06 1039
11568.08 1014
11569.09 990
11570.11 1025
11571.13 1041
11572.14 1034
11573.16 1050
11574.17 1050
11575.19 1081
11576.20 1025
11577.22 1032
11578.24 1025
11579.25 1055
11580.27 1050
11581.29 1058
11582.30 1091
11583.32 1071
11584.33 1070
11585.35 1085
11586.37 1050
11587.38 1051
11588.40 1039
11589.42 1006
11590.43 1037
11591.45 1022
11592.47 1007
11593.48 990
11594.50 1014
11595.52 1022
11596.53 1061
11597.55 1057
11598.57 1081
11599.58 1102
11600.60 1083
11601.62 1079
11602.64 1101
11603.65 1120
11604.67 1167
11605.69 1130
11606.70 1104
11607.72 1128
11608.74 1117
11609.76 1096
11610.77 1063
11611.79 1054
11612.81 1047
11613.83 1002
11614.84 1003
11615.86 1001
11616.88 1002
11617.90 986
11618.92 970
11619.93 999
11620.95 1024
11621.97 943
11622.99 963
11624.01 983
11625.02 991
11626.04 966
11627.06 936
11628.08 932
11629.10 915
11630.11 928
11631.13 937
11632.15 915
11633.17 934
11634.19 884
11635.21 893
11636.23 889
11637.24 870
11638.26 859
11639.28 874
11640.30 864
11641.32 834
11642.34 839
11643.36 832
11644.38 834
11645.39 799
11646.41 823
11647.43 796
11648.45 817
11649.47 805
11650.49 815
11651.51 813
11652.53 810
11653.55 783
11654.57 784
11655.59 832
11656.61 780
11657.63 813
11658.65 838
11659.67 807
11660.69 796
11661.70 801
11662.72 767
11663.74 774
11664.76 782
11665.78 814
11666.80 802
11667.82 787
11668.84 746
11669.86 740
11670.88 714
11671.90 746
11672.92 736
11673.95 774
11674.97 749
11675.99 732
11677.01 726
11678.03 729
11679.05 713
11680.07 712
11681.09 776
11682.11 772
11683.13 717
11684.15 711
11685.17 697
11686.19 755
11687.21 731
11688.23 747
11689.25 746
11690.28 729
11691.30 715
11692.32 722
11693.34 711
11694.36 708
11695.38 740
11696.40 731
11697.42 724
11698.44 723
11699.47 723
11700.49 730
11701.51 715
11702.53 717
11703.55 706
11704.57 678
11705.60 697
11706.62 737
11707.64 678
11708.66 715
11709.68 702
11710.70 702
11711.73 670
11712.75 681
11713.77 717
11714.79 699
11715.81 703
11716.84 666
11717.86 698
11718.88 660
11719.90 671
11720.92 676
11721.95 697
11722.97 674
11723.99 695
11725.01 695
11726.04 686
11727.06 663
11728.08 686
11729.11 683
11730.13 686
11731.15 688
11732.17 708
11733.20 696
11734.22 685
11735.24 694
11736.26 695
11737.29 693
11738.31 677
11739.33 661
11740.36 647
11741.38 621
11742.40 671
11743.43 688
11744.45 691
11745.47 718
11746.50 668
11747.52 664
11748.54 655
11749.57 640
11750.59 698
11751.62 670
11752.64 670
11753.66 682
11754.69 709
11755.71 687
11756.73 674
11757.76 691
11758.78 663
11759.81 670
11760.83 686
11761.85 682
11762.88 660
11763.90 663
11764.93 691
11765.95 734
11766.98 679
11768.00 696
11769.02 710
11770.05 660
11771.07 684
11772.10 677
11773.12 717
11774.15 731
11775.17 698
11776.20 712
11777.22 729
11778.25 694
11779.27 729
11780.30 718
11781.32 712
11782.35 730
11783.37 720
11784.40 696
11785.42 710
11786.45 703
11787.47 688
11788.50 702
11789.52 696
11790.55 733
11791.57 692
11792.60 735
11793.62 758
11794.65 741
11795.67 713
11796.70 759
11797.73 724
11798.75 710
11799.78 737
11800.80 738
11801.83 745
11802.85 739
11803.88 723
11804.91 697
11805.93 747
11806.96 723
11807.98 712
11809.01 724
11810.04 776
11811.06 709
11812.09 758
11813.12 780
11814.14 777
11815.17 774
11816.19 792
11817.22 780
11818.25 766
11819.27 795
11820.30 777
11821.33 744
11822.35 751
11823.38 765
11824.41 802
11825.44 850
11826.46 843
11827.49 803
11828.52 798
11829.54 817
11830.57 827
11831.60 816
11832.62 789
11833.65 795
11834.68 795
11835.71 862
11836.73 844
11837.76 871
11838.79 876
11839.82 853
11840.84 843
11841.87 831
11842.90 842
11843.93 895
11844.95 925
11845.98 912
11847.01 903
11848.04 938
11849.07 893
11850.09 897
11851.12 907
11852.15 899
11853.18 921
11854.21 901
11855.23 927
11856.26 967
11857.29 956
11858.32 964
11859.35 977
11860.38 1004
11861.40 970
11862.43 909
11863.46 964
11864.49 960
11865.52 1003
11866.55 982
11867.58 997
11868.60 979
11869.63 1006
11870.66 1024
11871.69 1047
11872.72 1056
11873.75 1052
11874.78 988
11875.81 1018
11876.84 1065
11877.86 1042
11878.89 1085
11879.92 1121
11880.95 1090
11881.98 1084
11883.01 1143
11884.04 1155
11885.07 1150
11886.10 1173
11887.13 1192
11888.16 1184
11889.19 1168
11890.22 1217
11891.25 1218
11892.28 1252
11893.31 1291
11894.34 1339
11895.37 1337
11896.40 1382
11897.43 1462
11898.46 1474
11899.49 1479
11900.52 1522
11901.55 1564
11902.58 1605
11903.61 1610
11904.64 1653
11905.67 1635
11906.70 1704
11907.73 1712
11908.76 1689
11909.79 1681
11910.82 1720
11911.85 1673
11912.88 1618
11913.91 1629
11914.94 1550
11915.97 1512
11917.01 1542
11918.04 1543
11919.07 1489
11920.10 1520
11921.13 1428
11922.16 1402
11923.19 1421
11924.22 1484
11925.25 1506
11926.28 1524
11927.32 1541
11928.35 1600
11929.38 1582
11930.41 1619
11931.44 1615
11932.47 1639
11933.50 1682
11934.54 1718
11935.57 1732
11936.60 1727
11937.63 1722
11938.66 1657
11939.70 1647
11940.73 1654
11941.76 1623
11942.79 1579
11943.82 1539
11944.85 1507
11945.89 1407
11946.92 1386
11947.95 1393
11948.98 1396
11950.02 1313
11951.05 1362
11952.08 1310
11953.11 1286
11954.15 1245
11955.18 1263
11956.21 1272
11957.24 1237
11958.28 1237
11959.31 1242
11960.34 1212
11961.37 1205
11962.41 1225
11963.44 1218
11964.47 1268
11965.51 1239
11966.54 1261
11967.57 1251
11968.60 1272
11969.64 1265
11970.67 1267
11971.70 1300
11972.74 1262
11973.77 1287
11974.80 1256
11975.84 1320
11976.87 1320
11977.90 1289
11978.94 1274
11979.97 1334
11981.00 1323
11982.04 1280
11983.07 1282
11984.11 1275
11985.14 1304
11986.17 1278
11987.21 1263
11988.24 1293
11989.28 1325
11990.31 1302
11991.34 1287
11992.38 1330
11993.41 1285
11994.45 1272
11995.48 1273
11996.51 1318
11997.55 1336
11998.58 1305
11999.62 1283
12000.65 1328
12001.69 1259
12002.72 1306
12003.76 1371
12004.79 1370
12005.82 1345
12006.86 1359
12007.89 1344
12008.93 1375
12009.96 1393
12011.00 1368
12012.03 1368
12013.07 1461
12014.10 1472
12015.14 1473
12016.17 1432
12017.21 1493
12018.24 1502
12019.28 1483
12020.32 1499
12021.35 1545
12022.39 1546
12023.42 1523
12024.46 1532
12025.49 1509
12026.53 1531
12027.56 1519
12028.60 1557
12029.64 1526
12030.67 1515
12031.71 1540
12032.74 1532
12033.78 1541
12034.81 1582
12035.85 1503
12036.89 1513
12037.92 1510
12038.96 1515
12039.99 1536
12041.03 1471
12042.07 1442
12043.10 1499
12044.14 1526
12045.18 1452
12046.21 1453
12047.25 1467
12048.29 1520
12049.32 1515
12050.36 1485
12051.40 1481
12052.43 1539
12053.47 1544
12054.51 1519
12055.54 1540
12056.58 1568
12057.62 1572
12058.65 1611
12059.69 1625
12060.73 1622
12061.76 1521
12062.80 1551
12063.84 1538
12064.88 1566
12065.91 1537
12066.95 1503
12067.99 1489
12069.03 1486
12070.06 1452
12071.10 1400
12072.14 1417
12073.18 1392
12074.21 1411
12075.25 1356
12076.29 1367
12077.33 1375
12078.36 1356
12079.40 1345
12080.44 1360
12081.48 1352
12082.52 1353
12083.55 1423
12084.59 1363
12085.63 1379
12086.67 1379
12087.71 1412
12088.74 1391
12089.78 1395
12090.82 1422
12091.86 1444
12092.90 1439
12093.94 1443
12094.98 1486
12096.01 1501
12097.05 1511
12098.09 1464
12099.13 1547
12100.17 1557
12101.21 1569
12102.25 1575
12103.28 1580
12104.32 1589
12105.36 1580
12106.40 1592
12107.44 1608
12108.48 1614
12109.52 1583
12110.56 1540
12111.60 1535
12112.64 1483
12113.68 1480
12114.72 1447
12115.76 1395
12116.79 1338
12117.83 1316
12118.87 1263
12119.91 1273
12120.95 1255
12121.99 1184
12123.03 1168
12124.07 1128
12125.11 1110
12126.15 1107
12127.19 1082
12128.23 1097
12129.27 1081
12130.31 1091
12131.35 1090
12132.39 1066
12133.43 1093
12134.47 1081
12135.51 1056
12136.55 1106
12137.59 1095
12138.63 1070
12139.67 1086
12140.71 1094
12141.76 1078
12142.80 1064
12143.84 1048
12144.88 1080
12145.92 1083
12146.96 1100
12148.00 1080
12149.04 1055
12150.08 1040
12151.12 1001
12152.16 984
12153.20 1047
12154.25 1006
12155.29 1036
12156.33 1033
12157.37 945
12158.41 936
12159.45 920
12160.49 942
12161.53 946
12162.58 927
12163.62 918
12164.66 935
12165.70 932
12166.74 916
12167.78 944
12168.82 911
12169.87 932
12170.91 906
12171.95 892
12172.99 895
12174.03 875
12175.08 890
12176.12 894
12177.16 897
12178.20 882
12179.24 904
12180.29 868
12181.33 864
12182.37 879
12183.41 898
12184.46 873
12185.50 849
12186.54 833
12187.58 833
12188.63 868
12189.67 832
12190.71 833
12191.75 847
12192.80 834
12193.84 861
12194.88 867
12195.92 829
12196.97 843
12198.01 856
12199.05 837
12200.10 848
12201.14 842
12202.18 849
12203.23 845
12204.27 825
12205.31 808
12206.36 790
12207.40 782
12208.44 802
12209.49 785
12210.53 779
12211.57 836
12212.62 797
12213.66 754
12214.70 806
12215.75 773
12216.79 762
12217.84 762
12218.88 801
12219.92 788
12220.97 802
12222.01 804
12223.06 741
12224.10 770
12225.14 763
12226.19 774
12227.23 752
12228.28 764
12229.32 761
12230.36 750
12231.41 720
12232.45 748
12233.50 776
12234.54 743
12235.59 735
12236.63 736
12237.68 709
12238.72 722
12239.77 709
12240.81 723
12241.86 736
12242.90 715
12243.94 742
12244.99 717
12246.03 734
12247.08 714
12248.13 740
12249.17 719
12250.22 743
12251.26 759
12252.31 731
12253.35 693
12254.40 698
12255.44 709
12256.49 701
12257.53 678
12258.58 658
12259.62 669
12260.67 639
12261.72 657
12262.76 710
12263.81 657
12264.85 659
12265.90 680
12266.94 685
12267.99 700
12269.04 676
12270.08 669
12271.13 643
12272.17 675
12273.22 647
12274.27 673
12275.31 656
12276.36 680
12277.41 647
12278.45 646
12279.50 632
12280.55 645
12281.59 628
12282.64 613
12283.69 631
12284.73 621
12285.78 590
12286.83 627
12287.87 621
12288.92 628
12289.97 646
12291.01 637
12292.06 606
12293.11 629
12294.15 635
12295.20 644
12296.25 605
12297.30 595
12298.34 618
12299.39 638
12300.44 648
12301.48 633
12302.53 649
12303.58 639
12304.63 612
12305.67 619
12306.72 631
12307.77 592
12308.82 615
12309.87 627
12310.91 617
12311.96 604
12313.01 598
12314.06 586
12315.10 596
12316.15 589
12317.20 615
12318.25 611
12319.30 584
12320.34 582
12321.39 599
12322.44 635
12323.49 609
12324.54 606
12325.59 616
12326.63 588
12327.68 604
12328.73 637
12329.78 563
12330.83 597
12331.88 559
12332.93 587
12333.98 572
12335.02 562
12336.07 579
12337.12 601
12338.17 574
12339.22 597
12340.27 607
12341.32 594
12342.37 626
12343.42 618
12344.47 601
12345.51 626
12346.56 610
12347.61 605
12348.66 580
12349.71 582
12350.76 588
12351.81 576
12352.86 541
12353.91 574
12354.96 583
12356.01 572
12357.06 585
12358.11 595
12359.16 585
12360.21 594
12361.26 577
12362.31 607
12363.36 602
12364.41 563
12365.46 584
12366.51 578
12367.56 617
12368.61 600
12369.66 606
12370.71 565
12371.76 582
12372.81 589
12373.86 585
12374.91 602
12375.96 597
12377.01 581
12378.06 591
12379.11 617
12380.17 589
12381.22 591
12382.27 585
12383.32 586
12384.37 611
12385.42 640
12386.47 590
12387.52 591
12388.57 621
12389.62 591
12390.67 561
12391.73 588
12392.78 588
12393.83 628
12394.88 616
12395.93 608
12396.98 627
12398.03 635
12399.09 566
12400.14 603
12401.19 625
12402.24 590
12403.29 612
12404.34 646
12405.40 662
12406.45 603
12407.50 618
12408.55 607
12409.60 616
12410.66 631
12411.71 634
12412.76 604
12413.81 628
12414.86 646
12415.92 619
12416.97 636
12418.02 640
12419.07 631
12420.13 633
12421.18 627
12422.23 635
12423.28 660
12424.34 607
12425.39 647
12426.44 648
12427.49 643
12428.55 633
12429.60 638
12430.65 670
12431.71 626
12432.76 648
12433.81 651
12434.86 647
12435.92 629
12436.97 660
12438.02 665
12439.08 659
12440.13 635
12441.18 654
12442.24 681
12443.29 645
12444.34 709
12445.40 696
12446.45 669
12447.50 680
12448.56 694
12449.61 686
12450.67 703
12451.72 723
12452.77 709
12453.83 753
12454.88 733
12455.94 692
12456.99 713
12458.04 730
12459.10 774
12460.15 789
12461.21 825
12462.26 822
12463.31 806
12464.37 804
12465.42 831
12466.48 887
12467.53 934
12468.59 963
12469.64 943
12470.70 984
12471.75 966
12472.80 1036
12473.86 1052
12474.91 1108
12475.97 1161
12477.02 1194
12478.08 1189
12479.13 1184
12480.19 1257
12481.24 1213
12482.30 1231
12483.35 1226
12484.41 1190
12485.46 1128
12486.52 1129
12487.57 1129
12488.63 1096
12489.69 1062
12490.74 1009
12491.80 998
12492.85 1003
12493.91 961
12494.96 882
12496.02 868
12497.07 871
12498.13 877
12499.19 854
12500.24 822
12501.30 805
12502.35 841
12503.41 821
12504.47 826
12505.52 804
12506.58 808
12507.63 802
12508.69 795
12509.75 824
12510.80 832
12511.86 827
12512.91 844
12513.97 837
12515.03 828
12516.08 812
12517.14 826
12518.20 824
12519.25 858
12520.31 857
12521.37 848
12522.42 834
12523.48 860
12524.54 837
12525.59 852
12526.65 869
12527.71 810
12528.77 788
12529.82 848
12530.88 858
12531.94 815
12532.99 821
12534.05 806
12535.11 782
12536.17 847
12537.22 806
12538.28 828
12539.34 773
12540.40 808
12541.45 802
12542.51 803
12543.57 807
12544.63 815
12545.68 803
12546.74 844
12547.80 889
12548.86 874
12549.92 842
12550.97 892
12552.03 876
12553.09 910
12554.15 883
12555.21 912
12556.26 932
12557.32 963
12558.38 992
12559.44 965
12560.50 946
12561.56 920
12562.61 947
12563.67 935
12564.73 919
12565.79 935
12566.85 920
12567.91 899
12568.97 902
12570.02 900
12571.08 859
12572.14 879
12573.20 856
12574.26 848
12575.32 823
12576.38 830
12577.44 797
12578.50 808
12579.56 809
12580.61 759
12581.67 847
12582.73 831
12583.79 825
12584.85 802
12585.91 788
12586.97 802
12588.03 793
12589.09 801
12590.15 810
12591.21 784
12592.27 801
12593.33 851
12594.39 829
12595.45 811
12596.51 805
12597.57 807
12598.63 852
12599.69 837
12600.75 804
12601.81 797
12602.87 814
12603.93 831
12604.99 828
12606.05 802
12607.11 819
12608.17 813
12609.23 787
12610.29 820
12611.35 809
12612.41 793
12613.47 814
12614.53 815
12615.59 829
12616.66 845
12617.72 830
12618.78 835
12619.84 849
12620.90 833
12621.96 841
12623.02 833
12624.08 889
12625.14 864
12626.20 842
12627.26 847
12628.33 864
12629.39 879
12630.45 870
12631.51 888
12632.57 907
12633.63 898
12634.69 899
12635.76 883
12636.82 875
12637.88 899
12638.94 863
12640.00 901
12641.06 858
12642.13 826
12643.19 867
12644.25 879
12645.31 867
12646.37 841
12647.44 833
12648.50 840
12649.56 797
12650.62 812
12651.68 811
12652.75 803
12653.81 797
12654.87 829
12655.93 822
12657.00 821
12658.06 809
12659.12 824
12660.18 844
12661.25 810
12662.31 801
12663.37 837
12664.43 783
12665.50 838
12666.56 888
12667.62 848
12668.69 867
12669.75 869
12670.81 847
12671.88 855
12672.94 851
12674.00 881
12675.06 882
12676.13 857
12677.19 899
12678.25 860
12679.32 872
12680.38 864
12681.44 877
12682.51 922
12683.57 905
12684.64 890
12685.70 862
12686.76 865
12687.83 915
12688.89 917
12689.95 922
12691.02 883
12692.08 909
12693.15 868
12694.21 935
12695.27 942
12696.34 921
12697.40 935
12698.47 964
12699.53 924
12700.59 966
12701.66 1004
12702.72 1016
12703.79 1027
12704.85 1010
12705.92 1041
12706.98 1038
12708.05 1054
12709.11 1044
12710.18 1053
12711.24 1028
12712.30 1043
12713.37 1076
12714.43 1055
12715.50 1071
12716.56 1047
12717.63 1032
12718.69 1042
12719.76 1066
12720.82 1093
12721.89 1013
12722.95 1060
12724.02 1055
12725.09 1100
12726.15 1086
12727.22 1074
12728.28 1083
12729.35 1083
12730.41 1090
12731.48 1071
12732.54 1076
12733.61 1145
12734.68 1128
12735.74 1168
12736.81 1179
12737.87 1197
12738.94 1165
12740.00 1119
12741.07 1130
12742.14 1115
12743.20 1124
12744.27 1125
12745.33 1094
12746.40 1063
12747.47 1071
12748.53 1074
12749.60 1014
12750.67 977
12751.73 986
12752.80 999
12753.87 943
12754.93 931
12756.00 953
12757.07 925
12758.13 936
12759.20 935
12760.27 944
12761.33 894
12762.40 866
12763.47 898
12764.53 940
12765.60 876
12766.67 913
12767.73 910
12768.80 953
12769.87 914
12770.94 882
12772.00 896
12773.07 886
12774.14 908
12775.21 901
12776.27 917
12777.34 891
12778.41 878
12779.48 894
12780.54 852
12781.61 910
12782.68 844
12783.75 870
12784.81 857
12785.88 863
12786.95 839
12788.02 898
12789.09 872
12790.15 860
12791.22 862
12792.29 833
12793.36 843
12794.43 826
12795.49 816
12796.56 838
12797.63 812
12798.70 870
12799.77 844
12800.84 846
12801.90 846
12802.97 832
12804.04 803
12805.11 835
12806.18 865
12807.25 845
12808.32 824
12809.39 810
12810.45 826
12811.52 807
12812.59 840
12813.66 845
12814.73 843
12815.80 853
12816.87 875
12817.94 876
12819.01 895
12820.08 883
12821.15 896
12822.21 888
12823.28 924
12824.35 929
12825.42 903
12826.49 873
12827.56 856
12828.63 916
12829.70 902
12830.77 902
12831.84 878
12832.91 906
12833.98 888
12835.05 912
12836.12 865
12837.19 843
12838.26 822
12839.33 835
12840.40 849
12841.47 802
12842.54 789
12843.61 818
12844.68 843
12845.75 775
12846.82 808
12847.89 808
12848.96 775
12850.03 761
12851.10 757
12852.18 740
12853.25 726
12854.32 728
12855.39 779
12856.46 728
12857.53 723
12858.60 700
12859.67 719
12860.74 695
12861.81 703
12862.88 682
12863.96 712
12865.03 688
12866.10 690
12867.17 688
12868.24 698
12869.31 703
12870.38 691
12871.45 667
12872.53 662
12873.60 685
12874.67 666
12875.74 681
12876.81 675
12877.88 641
12878.96 643
12880.03 634
12881.10 662
12882.17 653
12883.24 632
12884.31 627
12885.39 641
12886.46 637
12887.53 650
12888.60 631
12889.68 631
12890.75 623
12891.82 625
12892.89 604
12893.96 611
12895.04 615
12896.11 593
12897.18 636
12898.25 627
12899.33 643
12900.40 644
12901.47 609
12902.54 620
12903.62 625
12904.69 620
12905.76 602
12906.84 608
12907.91 609
12908.98 577
12910.06 566
12911.13 627
12912.20 594
12913.27 566
12914.35 580
12915.42 584
12916.49 580
12917.57 609
12918.64 616
12919.71 589
12920.79 607
12921.86 566
12922.94 537
12924.01 532
12925.08 564
12926.16 551
12927.23 551
12928.30 592
12929.38 541
12930.45 546
12931.53 581
12932.60 564
12933.67 559
12934.75 524
12935.82 540
12936.90 548
12937.97 530
12939.04 524
12940.12 548
12941.19 548
12942.27 533
12943.34 541
12944.42 522
12945.49 538
12946.56 518
12947.64 565
12948.71 531
12949.79 486
12950.86 544
12951.94 532
12953.01 523
12954.09 504
12955.16 499
12956.24 558
12957.31 566
12958.39 553
12959.46 521
12960.54 528
12961.61 526
12962.69 526
12963.76 556
12964.84 532
12965.91 530
12966.99 521
12968.07 513
12969.14 531
12970.22 528
12971.29 510
12972.37 507
12973.44 541
12974.52 505
12975.59 486
12976.67 507
12977.75 524
12978.82 508
12979.90 506
12980.97 495
12982.05 530
12983.13 516
12984.20 514
12985.28 526
12986.35 510
12987.43 525
12988.51 524
12989.58 544
12990.66 527
12991.74 533
12992.81 531
12993.89 532
12994.97 523
12996.04 510
12997.12 514
12998.20 512
12999.27 547
13000.35 536
13001.43 525
13002.50 533
13003.58 537
13004.66 510
13005.73 517
13006.81 492
13007.89 504
13008.97 532
13010.04 515
13011.12 503
13012.20 496
13013.27 503
13014.35 536
13015.43 511
13016.51 519
13017.58 513
13018.66 511
13019.74 495
13020.82 510
13021.89 516
13022.97 489
13024.05 515
13025.13 504
13026.21 499
13027.28 531
13028.36 520
13029.44 534
13030.52 509
13031.60 503
13032.67 516
13033.75 528
13034.83 517
13035.91 495
13036.99 518
13038.07 528
13039.14 521
13040.22 549
13041.30 519
13042.38 522
13043.46 514
13044.54 503
13045.62 500
13046.69 502
13047.77 526
13048.85 562
13049.93 541
13051.01 542
13052.09 513
13053.17 530
13054.25 520
13055.33 531
13056.40 543
13057.48 522
13058.56 521
13059.64 500
13060.72 520
13061.80 515
13062.88 532
13063.96 500
13065.04 496
13066.12 519
13067.20 510
13068.28 527
13069.36 555
13070.44 528
13071.52 532
13072.60 528
13073.68 539
13074.76 490
13075.84 477
13076.92 501
13078.00 507
13079.08 505
13080.16 485
13081.24 504
13082.32 521
13083.40 499
13084.48 509
13085.56 507
13086.64 536
13087.72 505
13088.80 515
13089.88 492
13090.96 485
13092.04 512
13093.12 515
13094.20 512
13095.28 544
13096.36 533
13097.44 529
13098.52 517
13099.61 513
13100.69 532
13101.77 526
13102.85 541
13103.93 534
13105.01 516
13106.09 522
13107.17 516
13108.25 490
13109.34 520
13110.42 503
13111.50 523
13112.58 516
13113.66 495
13114.74 513
13115.82 535
13116.91 559
13117.99 531
13119.07 540
13120.15 527
13121.23 532
13122.31 508
13123.40 518
13124.48 527
13125.56 510
13126.64 530
13127.72 513
13128.81 530
13129.89 520
13130.97 569
13132.05 557
13133.14 558
13134.22 563
13135.30 559
13136.38 559
13137.47 553
13138.55 569
13139.63 515
13140.71 555
13141.80 547
13142.88 526
13143.96 535
13145.04 572
13146.13 570
13147.21 534
13148.29 536
13149.38 530
13150.46 552
13151.54 515
13152.62 505
13153.71 504
13154.79 529
13155.87 576
13156.96 588
13158.04 572
13159.12 561
13160.21 569
13161.29 572
13162.37 521
13163.46 554
13164.54 570
13165.62 578
13166.71 591
13167.79 584
13168.88 597
13169.96 595
13171.04 550
13172.13 553
13173.21 581
13174.30 557
13175.38 530
13176.46 556
13177.55 537
13178.63 536
13179.72 569
13180.80 547
13181.88 556
13182.97 563
13184.05 562
13185.14 573
13186.22 576
13187.31 560
13188.39 555
13189.48 548
13190.56 567
13191.65 558
13192.73 580
13193.81 552
13194.90 563
13195.98 582
13197.07 565
13198.15 588
13199.24 615
13200.32 565
13201.41 608
13202.49 587
13203.58 584
13204.67 572
13205.75 603
13206.84 579
13207.92 583
13209.01 586
13210.09 582
13211.18 584
13212.26 573
13213.35 583
13214.43 612
13215.52 581
13216.61 621
13217.69 623
13218.78 569
13219.86 579
13220.95 577
13222.04 600
13223.12 587
13224.21 603
13225.29 602
13226.38 619
13227.47 603
13228.55 586
13229.64 603
13230.72 621
13231.81 608
13232.90 587
13233.98 612
13235.07 572
13236.16 609
13237.24 632
13238.33 645
13239.42 617
13240.50 618
13241.59 638
13242.68 663
13243.76 631
13244.85 650
13245.94 629
13247.02 656
13248.11 666
13249.20 653
13250.29 685
13251.37 722
13252.46 685
13253.55 686
13254.63 678
13255.72 647
13256.81 689
13257.90 689
13258.98 649
13260.07 714
13261.16 671
13262.25 708
13263.33 693
13264.42 693
13265.51 696
13266.60 701
13267.69 709
13268.77 753
13269.86 730
13270.95 733
13272.04 761
13273.13 737
13274.21 767
13275.30 784
13276.39 777
13277.48 736
13278.57 749
13279.65 739
13280.74 756
13281.83 749
13282.92 748
13284.01 731
13285.10 796
13286.19 803
13287.27 822
13288.36 803
13289.45 837
13290.54 830
13291.63 829
13292.72 783
13293.81 824
13294.90 819
13295.98 827
13297.07 836
13298.16 848
13299.25 878
13300.34 866
13301.43 861
13302.52 866
13303.61 914
13304.70 885
13305.79 901
13306.88 874
13307.97 853
13309.06 866
13310.15 895
13311.24 909
13312.32 924
13313.41 944
13314.50 913
13315.59 942
13316.68 897
13317.77 955
13318.86 959
13319.95 969
13321.04 946
13322.13 980
13323.22 977
13324.31 981
13325.40 963
13326.49 978
13327.58 989
13328.68 975
13329.77 1017
13330.86 1005
13331.95 998
13333.04 987
13334.13 1016
13335.22 1029
13336.31 1043
13337.40 1034
13338.49 1037
13339.58 1051
13340.67 1073
13341.76 1052
13342.85 1015
13343.94 1070
13345.04 1044
13346.13 1083
13347.22 1067
13348.31 1050
13349.40 1122
13350.49 1088
13351.58 1053
13352.67 1057
13353.77 1041
13354.86 1114
13355.95 1047
13357.04 1108
13358.13 1116
13359.22 1123
13360.31 1142
13361.41 1143
13362.50 1156
13363.59 1146
13364.68 1138
13365.77 1152
13366.87 1156
13367.96 1175
13369.05 1213
13370.14 1176
13371.23 1208
13372.33 1233
13373.42 1191
13374.51 1177
13375.60 1211
13376.69 1223
13377.79 1225
13378.88 1201
13379.97 1163
13381.06 1145
13382.16 1146
13383.25 1116
13384.34 1126
13385.43 1097
13386.53 1056
13387.62 1054
13388.71 1046
13389.81 1027
13390.90 979
13391.99 1025
13393.08 1009
13394.18 998
13395.27 927
13396.36 948
13397.46 949
13398.55 939
13399.64 952
13400.74 967
13401.83 927
13402.92 922
13404.02 941
13405.11 942
13406.20 959
13407.30 949
13408.39 968
13409.48 981
13410.58 960
13411.67 954
13412.77 934
13413.86 951
13414.95 976
13416.05 972
13417.14 983
13418.23 939
13419.33 937
13420.42 931
13421.52 921
13422.61 939
13423.71 932
13424.80 937
13425.89 928
13426.99 950
13428.08 957
13429.18 944
13430.27 959
13431.37 978
13432.46 917
13433.56 927
13434.65 965
13435.74 916
13436.84 934
13437.93 915
13439.03 929
13440.12 923
13441.22 927
13442.31 969
13443.41 976
13444.50 1018
13445.60 978
13446.69 976
13447.79 944
13448.88 1002
13449.98 989
13451.08 1030
13452.17 1058
13453.27 1013
13454.36 1005
13455.46 998
13456.55 1036
13457.65 1033
13458.74 1069
13459.84 1045
13460.94 1044
13462.03 1039
13463.13 1031
13464.22 1030
13465.32 1038
13466.41 1083
13467.51 1049
13468.61 1046
13469.70 1021
13470.80 1078
13471.90 1084
13472.99 1089
13474.09 1086
13475.18 1073
13476.28 1096
13477.38 1097
13478.47 1058
13479.57 1119
13480.67 1124
13481.76 1098
13482.86 1095
13483.96 1094
13485.05 1142
13486.15 1131
13487.25 1193
13488.34 1133
13489.44 1138
13490.54 1140
13491.63 1184
13492.73 1152
13493.83 1203
13494.93 1222
13496.02 1172
13497.12 1212
13498.22 1227
13499.31 1227
13500.41 1252
13501.51 1261
13502.61 1244
13503.70 1260
13504.80 1293
13505.90 1316
13507.00 1302
13508.09 1294
13509.19 1322
13510.29 1293
13511.39 1295
13512.49 1321
13513.58 1342
13514.68 1286
13515.78 1266
13516.88 1248
13517.98 1206
13519.07 1222
13520.17 1248
13521.27 1192
13522.37 1176
13523.47 1134
13524.57 1149
13525.66 1216
13526.76 1170
13527.86 1166
13528.96 1135
13530.06 1101
13531.16 1101
13532.25 1061
13533.35 1095
13534.45 1075
13535.55 1057
13536.65 1046
13537.75 1016
13538.85 1036
13539.95 1047
13541.05 1040
13542.14 1058
13543.24 1005
13544.34 1026
13545.44 999
13546.54 1001
13547.64 942
13548.74 949
13549.84 983
13550.94 1012
13552.04 945
13553.14 933
13554.24 938
13555.34 988
13556.44 963
13557.54 926
13558.64 920
13559.74 891
13560.84 926
13561.94 920
13563.04 865
13564.13 913
13565.23 931
13566.34 914
13567.44 902
13568.54 877
13569.64 904
13570.74 920
13571.84 892
13572.94 907
13574.04 878
13575.14 872
13576.24 887
13577.34 907
13578.44 879
13579.54 884
13580.64 880
13581.74 859
13582.84 858
13583.94 902
13585.04 855
13586.14 854
13587.24 849
13588.35 860
13589.45 888
13590.55 852
13591.65 848
13592.75 874
13593.85 889
13594.95 883
13596.05 876
13597.15 894
13598.26 860
13599.36 862
13600.46 871
13601.56 867
13602.66 858
13603.76 868
13604.86 883
13605.97 900
13607.07 865
13608.17 861
13609.27 870
13610.37 848
13611.47 892
13612.58 887
13613.68 836
13614.78 904
13615.88 896
13616.98 912
13618.09 879
13619.19 894
13620.29 873
13621.39 904
13622.50 885
13623.60 878
13624.70 870
13625.80 841
13626.91 889
13628.01 879
13629.11 871
13630.21 890
13631.32 884
13632.42 887
13633.52 875
13634.62 886
13635.73 880
13636.83 912
13637.93 926
13639.04 901
13640.14 908
13641.24 884
13642.35 908
13643.45 926
13644.55 932
13645.65 932
13646.76 906
13647.86 969
13648.96 926
13650.07 897
13651.17 904
13652.28 901
13653.38 882
13654.48 890
13655.59 879
13656.69 877
13657.79 907
13658.90 935
13660.00 858
13661.11 900
13662.21 934
13663.31 884
13664.42 903
13665.52 871
13666.63 910
13667.73 883
13668.83 877
13669.94 860
13671.04 890
13672.15 849
13673.25 853
13674.36 879
13675.46 876
13676.56 859
13677.67 896
13678.77 879
13679.88 860
13680.98 881
13682.09 847
13683.19 882
13684.30 881
13685.40 866
13686.51 823
13687.61 900
13688.72 910
13689.82 861
13690.93 877
13692.03 876
13693.14 873
13694.24 864
13695.35 902
13696.45 885
13697.56 890
13698.66 887
13699.77 937
13700.87 883
13701.98 900
13703.09 887
13704.19 897
13705.30 901
13706.40 898
13707.51 909
13708.61 958
13709.72 923
13710.83 879
13711.93 909
13713.04 962
13714.14 932
13715.25 931
13716.36 966
13717.46 962
13718.57 961
13719.67 992
13720.78 954
13721.89 952
13722.99 1009
13724.10 979
13725.21 1017
13726.31 1017
13727.42 1038
13728.53 1020
13729.63 1005
13730.74 1025
13731.85 1007
13732.95 1065
13734.06 1064
13735.17 1055
13736.27 1051
13737.38 1072
13738.49 1110
13739.59 1118
13740.70 1092
13741.81 1127
13742.92 1105
13744.02 1130
13745.13 1123
13746.24 1149
13747.35 1163
13748.45 1184
13749.56 1214
13750.67 1249
13751.78 1262
13752.88 1308
13753.99 1243
13755.10 1275
13756.21 1335
13757.31 1402
13758.42 1398
13759.53 1395
13760.64 1424
13761.75 1494
13762.85 1500
13763.96 1484
13765.07 1484
13766.18 1520
13767.29 1563
13768.39 1588
13769.50 1536
13770.61 1541
13771.72 1565
13772.83 1540
13773.94 1528
13775.04 1584
13776.15 1549
13777.26 1536
13778.37 1552
13779.48 1514
13780.59 1514
13781.70 1502
13782.80 1441
13783.91 1464
13785.02 1405
13786.13 1384
13787.24 1342
13788.35 1336
13789.46 1306
13790.57 1234
13791.68 1235
13792.79 1277
13793.90 1202
13795.00 1189
13796.11 1199
13797.22 1119
13798.33 1125
13799.44 1109
13800.55 1099
13801.66 1092
13802.77 1067
13803.88 1065
13804.99 1090
13806.10 1025
13807.21 1044
13808.32 1063
13809.43 1042
13810.54 1019
13811.65 1008
13812.76 1020
13813.87 1012
13814.98 1012
13816.09 1011
13817.20 990
13818.31 1015
13819.42 1006
13820.53 996
13821.64 1017
13822.75 968
13823.86 974
13824.97 1000
13826.08 966
13827.19 970
13828.30 950
13829.41 974
13830.53 963
13831.64 944
13832.75 942
13833.86 922
13834.97 949
13836.08 919
13837.19 941
13838.30 921
13839.41 896
13840.52 944
13841.64 916
13842.75 918
13843.86 923
13844.97 932
13846.08 948
13847.19 941
13848.30 953
13849.41 917
13850.53 951
13851.64 920
13852.75 907
13853.86 932
13854.97 959
13856.08 930
13857.20 929
13858.31 896
13859.42 913
13860.53 932
13861.64 954
13862.76 947
13863.87 958
13864.98 980
13866.09 964
13867.20 880
13868.32 909
13869.43 926
13870.54 936
13871.65 921
13872.77 918
13873.88 898
13874.99 927
13876.10 971
13877.22 920
13878.33 978
13879.44 934
13880.55 960
13881.67 969
13882.78 966
13883.89 991
13885.01 977
13886.12 979
13887.23 960
13888.34 934
13889.46 976
13890.57 962
13891.68 991
13892.80 1006
13893.91 1028
13895.02 1016
13896.14 1027
13897.25 1017
13898.36 1016
13899.48 1033
13900.59 1021
13901.70 1070
13902.82 1099
13903.93 1007
13905.05 1024
13906.16 1046
13907.27 1015
13908.39 1035
13909.50 1013
13910.61 985
13911.73 1003
13912.84 967
13913.96 932
13915.07 930
13916.19 936
13917.30 948
13918.41 924
13919.53 858
13920.64 890
13921.76 877
13922.87 878
13923.99 874
13925.10 870
13926.21 909
13927.33 869
13928.44 916
13929.56 881
13930.67 898
13931.79 913
13932.90 879
13934.02 903
13935.13 889
13936.25 903
13937.36 887
13938.48 904
13939.59 891
13940.71 867
13941.82 868
13942.94 858
13944.05 848
13945.17 894
13946.28 886
13947.40 863
13948.52 863
13949.63 861
13950.75 845
13951.86 871
13952.98 851
13954.09 882
13955.21 855
13956.32 815
13957.44 832
13958.56 835
13959.67 810
13960.79 809
13961.90 818
13963.02 816
13964.14 786
13965.25 772
13966.37 824
13967.48 848
13968.60 819
13969.72 858
13970.83 858
13971.95 816
13973.07 832
13974.18 840
13975.30 839
13976.42 848
13977.53 805
13978.65 806
13979.77 838
13980.88 840
13982.00 834
13983.12 829
13984.23 814
13985.35 833
13986.47 831
13987.58 832
13988.70 834
13989.82 823
13990.94 850
13992.05 850
13993.17 812
13994.29 815
13995.40 817
13996.52 810
13997.64 827
13998.76 796
13999.87 810
14000.99 832
14002.11 856
14003.23 838
14004.35 813
14005.46 825
14006.58 838
14007.70 822
14008.82 836
14009.93 821
14011.05 835
14012.17 841
14013.29 843
14014.41 856
14015.52 852
14016.64 864
14017.76 828
14018.88 814
14020.00 823
14021.12 811
14022.23 853
14023.35 872
14024.47 814
14025.59 838
14026.71 843
14027.83 822
14028.95 878
14030.06 827
14031.18 851
14032.30 833
14033.42 864
14034.54 861
14035.66 849
14036.78 852
14037.90 876
14039.02 848
14040.14 853
14041.25 914
14042.37 901
14043.49 895
14044.61 900
14045.73 888
14046.85 907
14047.97 945
14049.09 926
14050.21 940
14051.33 964
14052.45 958
14053.57 949
14054.69 943
14055.81 962
14056.93 981
14058.05 917
14059.17 948
14060.29 980
14061.41 962
14062.53 971
14063.65 973
14064.77 1024
14065.89 994
14067.01 1043
14068.13 1045
14069.25 1022
14070.37 1039
14071.49 1078
14072.61 1061
14073.73 1057
14074.85 1074
14075.97 1095
14077.09 1079
14078.21 1101
14079.33 1104
14080.45 1081
14081.57 1126
14082.69 1108
14083.82 1141
14084.94 1174
14086.06 1117
14087.18 1129
14088.30 1127
14089.42 1145
14090.54 1147
14091.66 1180
14092.78 1173
14093.91 1194
14095.03 1151
14096.15 1123
14097.27 1151
14098.39 1185
14099.51 1179
14100.63 1195
14101.76 1172
14102.88 1172
14104.00 1165
14105.12 1172
14106.24 1220
14107.36 1236
14108.49 1226
14109.61 1204
14110.73 1179
14111.85 1140
14112.97 1174
14114.10 1148
14115.22 1112
14116.34 1068
14117.46 1090
14118.58 1095
14119.71 1105
14120.83 1076
14121.95 1059
14123.07 1083
14124.20 1058
14125.32 1028
14126.44 1039
14127.56 967
14128.69 986
14129.81 988
14130.93 999
14132.06 1010
14133.18 993
14134.30 1033
14135.42 991
14136.55 994
14137.67 930
14138.79 946
14139.92 940
14141.04 972
14142.16 961
14143.29 974
14144.41 930
14145.53 940
14146.66 951
14147.78 938
14148.90 906
14150.03 885
14151.15 920
14152.27 941
14153.40 942
14154.52 919
14155.64 904
14156.77 883
14157.89 921
14159.02 950
14160.14 918
14161.26 873
14162.39 912
14163.51 881
14164.64 870
14165.76 850
14166.88 883
14168.01 893
14169.13 869
14170.26 888
14171.38 861
14172.51 897
14173.63 859
14174.75 839
14175.88 860
14177.00 870
14178.13 834
14179.25 847
14180.38 863
14181.50 817
14182.63 826
14183.75 831
14184.88 847
14186.00 835
14187.13 808
14188.25 838
14189.38 808
14190.50 799
14191.63 787
14192.75 795
14193.88 809
14195.00 793
14196.13 826
14197.25 814
14198.38 781
14199.50 789
14200.63 798
14201.76 786
14202.88 764
14204.01 789
14205.13 766
14206.26 797
14207.38 779
14208.51 760
14209.64 760
14210.76 751
14211.89 769
14213.01 765
14214.14 743
14215.27 770
14216.39 785
14217.52 774
14218.64 769
14219.77 754
14220.90 753
14222.02 754
14223.15 707
14224.28 754
14225.40 744
14226.53 753
14227.66 746
14228.78 743
14229.91 763
14231.04 731
14232.16 719
14233.29 719
14234.42 712
14235.54 700
14236.67 729
14237.80 722
14238.92 716
14240.05 706
14241.18 692
14242.31 721
14243.43 717
14244.56 698
14245.69 723
14246.82 704
14247.94 725
14249.07 735
14250.20 684
14251.33 707
14252.45 683
14253.58 651
14254.71 677
14255.84 686
14256.96 675
14258.09 664
14259.22 676
14260.35 671
14261.47 663
14262.60 631
14263.73 655
14264.86 674
14265.99 658
14267.12 669
14268.24 645
14269.37 654
14270.50 656
14271.63 662
14272.76 644
14273.89 648
14275.01 650
14276.14 647
14277.27 658
14278.40 650
14279.53 656
14280.66 631
14281.79 640
14282.91 623
14284.04 625
14285.17 647
14286.30 621
14287.43 627
14288.56 655
14289.69 650
14290.82 630
14291.95 605
14293.08 611
14294.20 612
14295.33 595
14296.46 599
14297.59 601
14298.72 604
14299.85 631
14300.98 608
14302.11 583
14303.24 613
14304.37 615
14305.50 599
14306.63 583
14307.76 601
14308.89 568
14310.02 593
14311.15 598
14312.28 591
14313.41 605
14314.54 589
14315.67 590
14316.80 596
14317.93 555
14319.06 569
14320.19 544
14321.32 586
14322.45 593
14323.58 574
14324.71 574
14325.84 598
14326.97 612
14328.10 571
14329.23 579
14330.36 572
14331.49 566
14332.62 560
14333.76 544
14334.89 541
14336.02 569
14337.15 581
14338.28 572
14339.41 563
14340.54 540
14341.67 573
14342.80 583
14343.93 566
14345.07 575
14346.20 578
14347.33 602
14348.46 591
14349.59 559
14350.72 532
14351.85 530
14352.99 551
14354.12 547
14355.25 513
14356.38 527
14357.51 558
14358.64 544
14359.78 579
14360.91 539
14362.04 541
14363.17 569
14364.30 534
14365.44 562
14366.57 527
14367.70 530
14368.83 551
14369.96 556
14371.10 573
14372.23 538
14373.36 507
14374.49 552
14375.63 571
14376.76 564
14377.89 557
14379.02 534
14380.16 565
14381.29 551
14382.42 546
14383.55 566
14384.69 597
14385.82 573
14386.95 570
14388.09 563
14389.22 598
14390.35 577
14391.49 572
14392.62 581
14393.75 590
14394.89 560
14396.02 566
14397.15 582
14398.28 589
14399.42 546
14400.55 549
14401.69 563
14402.82 564
14403.95 562
14405.09 579
14406.22 581
14407.35 607
14408.49 587
14409.62 578
14410.75 601
14411.89 575
14413.02 542
14414.16 539
14415.29 576
14416.42 598
14417.56 620
14418.69 591
14419.83 585
14420.96 592
14422.10 598
14423.23 585
14424.36 575
14425.50 613
14426.63 630
14427.77 586
14428.90 619
14430.04 590
14431.17 617
14432.31 643
14433.44 606
14434.58 623
14435.71 659
14436.85 659
14437.98 604
14439.12 622
14440.25 684
14441.39 649
14442.52 642
14443.66 625
14444.79 631
14445.93 618
14447.06 657
14448.20 643
14449.33 657
14450.47 635
14451.60 612
14452.74 656
14453.87 653
14455.01 648
14456.14 646
14457.28 657
14458.42 648
14459.55 693
14460.69 686
14461.82 649
14462.96 650
14464.10 656
14465.23 636
14466.37 640
14467.50 653
14468.64 689
14469.78 638
14470.91 682
14472.05 690
14473.18 657
14474.32 679
14475.46 667
14476.59 714
14477.73 677
14478.87 673
14480.00 674
14481.14 708
14482.28 699
14483.41 708
14484.55 661
14485.69 678
14486.82 674
14487.96 703
14489.10 702
14490.23 701
14491.37 658
14492.51 629
14493.65 674
14494.78 664
14495.92 630
14497.06 626
14498.19 677
14499.33 659
14500.47 637
14501.61 635
14502.74 658
14503.88 678
14505.02 661
14506.16 656
14507.29 653
14508.43 670
14509.57 675
14510.71 706
14511.85 647
14512.98 650
14514.12 647
14515.26 701
14516.40 646
14517.54 651
14518.67 669
14519.81 666
14520.95 644
14522.09 631
14523.23 631
14524.36 629
14525.50 663
14526.64 655
14527.78 631
14528.92 629
14530.06 623
14531.19 623
14532.33 607
14533.47 613
14534.61 620
14535.75 590
14536.89 650
14538.03 612
14539.17 634
14540.31 632
14541.44 634
14542.58 605
14543.72 633
14544.86 622
14546.00 613
14547.14 615
14548.28 626
14549.42 634
14550.56 612
14551.70 639
14552.84 657
14553.98 649
14555.12 607
14556.25 605
14557.39 644
14558.53 618
14559.67 642
14560.81 646
14561.95 617
14563.09 631
14564.23 609
14565.37 681
14566.51 638
14567.65 652
14568.79 627
14569.93 627
14571.07 648
14572.21 642
14573.35 634
14574.49 615
14575.63 654
14576.77 647
14577.92 663
14579.06 670
14580.20 673
14581.34 698
14582.48 710
14583.62 659
14584.76 641
14585.90 655
14587.04 713
14588.18 709
14589.32 691
14590.46 682
14591.60 678
14592.74 684
14593.89 687
14595.03 690
14596.17 687
14597.31 687
14598.45 696
14599.59 678
14600.73 706
14601.87 699
14603.02 716
14604.16 726
14605.30 733
14606.44 722
14607.58 725
14608.72 766
14609.86 752
14611.01 719
14612.15 743
14613.29 764
14614.43 788
14615.57 789
14616.72 799
14617.86 792
14619.00 808
14620.14 795
14621.28 768
14622.43 815
14623.57 839
14624.71 855
14625.85 878
14627.00 857
14628.14 892
14629.28 878
14630.42 889
14631.56 874
14632.71 899
14633.85 942
14634.99 951
14636.14 967
14637.28 925
14638.42 926
14639.56 935
14640.71 969
14641.85 962
14642.99 924
14644.14 945
14645.28 930
14646.42 933
14647.56 872
14648.71 913
14649.85 913
14650.99 891
14652.14 834
14653.28 830
14654.42 835
14655.57 777
14656.71 766
14657.85 771
14659.00 736
14660.14 706
14661.29 696
14662.43 716
14663.57 682
14664.72 697
14665.86 689
14667.00 698
14668.15 676
14669.29 662
14670.44 677
14671.58 631
14672.73 669
14673.87 625
14675.01 636
14676.16 666
14677.30 669
14678.45 635
14679.59 631
14680.74 638
14681.88 649
14683.02 620
14684.17 633
14685.31 619
14686.46 608
14687.60 633
14688.75 620
14689.89 599
14691.04 589
14692.18 584
14693.33 597
14694.47 575
14695.62 594
14696.76 592
14697.91 591
14699.05 589
14700.20 570
14701.34 569
14702.49 569
14703.63 558
14704.78 570
14705.92 552
14707.07 550
14708.22 566
14709.36 540
14710.51 553
14711.65 535
14712.80 575
14713.94 541
14715.09 549
14716.23 562
14717.38 549
14718.53 547
14719.67 558
14720.82 559
14721.96 550
14723.11 532
14724.26 568
14725.40 514
14726.55 536
14727.70 518
14728.84 536
14729.99 527
14731.13 511
14732.28 523
14733.43 520
14734.57 559
14735.72 523
14736.87 524
14738.01 534
14739.16 518
14740.31 511
14741.45 508
14742.60 488
14743.75 513
14744.89 500
14746.04 486
14747.19 513
14748.34 509
14749.48 505
14750.63 504
14751.78 498
14752.92 460
14754.07 483
14755.22 468
14756.37 524
14757.51 459
14758.66 503
14759.81 503
14760.96 485
14762.10 473
14763.25 463
14764.40 494
14765.55 470
14766.70 480
14767.84 452
14768.99 495
14770.14 472
14771.29 505
14772.43 469
14773.58 489
14774.73 469
14775.88 469
14777.03 462
14778.18 462
14779.32 452
14780.47 445
14781.62 469
14782.77 465
14783.92 478
14785.07 462
14786.21 458
14787.36 453
14788.51 490
14789.66 455
14790.81 444
14791.96 454
14793.11 475
14794.26 446
14795.40 491
14796.55 444
14797.70 446
14798.85 439
14800.00 438
14801.15 434
14802.30 442
14803.45 459
14804.60 444
14805.75 420
14806.90 403
14808.05 420
14809.19 430
14810.34 431
14811.49 387
14812.64 413
14813.79 460
14814.94 440
14816.09 419
14817.24 405
14818.39 379
14819.54 422
14820.69 443
14821.84 429
14822.99 391
14824.14 411
14825.29 426
14826.44 420
14827.59 392
14828.74 394
14829.89 431
14831.04 403
14832.19 414
14833.34 371
14834.49 403
14835.64 392
14836.79 418
14837.95 396
14839.10 383
14840.25 422
14841.40 452
14842.55 426
14843.70 414
14844.85 390
14846.00 397
14847.15 412
14848.30 381
14849.45 366
14850.60 402
14851.76 427
14852.91 382
14854.06 364
14855.21 402
14856.36 386
14857.51 385
14858.66 364
14859.81 372
14860.97 369
14862.12 371
14863.27 383
14864.42 374
14865.57 362
14866.72 385
14867.88 391
14869.03 368
14870.18 370
14871.33 374
14872.48 394
14873.64 395
14874.79 370
14875.94 371
14877.09 396
14878.24 384
14879.40 376
14880.55 388
14881.70 402
14882.85 382
14884.00 383
14885.16 359
14886.31 377
14887.46 358
14888.61 383
14889.77 372
14890.92 371
14892.07 384
14893.23 381
14894.38 391
14895.53 354
14896.68 368
14897.84 368
14898.99 392
14900.14 369
14901.30 357
14902.45 357
14903.60 382
14904.75 362
14905.91 351
14907.06 355
14908.21 368
14909.37 388
14910.52 364
14911.67 375
14912.83 361
14913.98 372
14915.14 367
14916.29 366
14917.44 379
14918.60 392
14919.75 379
14920.90 383
14922.06 368
14923.21 352
14924.37 378
14925.52 375
14926.67 363
14927.83 357
14928.98 392
14930.14 403
14931.29 381
14932.44 371
14933.60 407
14934.75 391
14935.91 350
14937.06 360
14938.22 357
14939.37 353
14940.52 370
14941.68 349
14942.83 376
14943.99 366
14945.14 340
14946.30 375
14947.45 374
14948.61 339
14949.76 336
14950.92 371
14952.07 377
14953.23 373
14954.38 360
14955.54 368
14956.69 343
14957.85 361
14959.00 384
14960.16 355
14961.31 350
14962.47 339
14963.62 378
14964.78 354
14965.94 378
14967.09 392
14968.25 364
14969.40 351
14970.56 386
14971.71 384
14972.87 352
14974.03 364
14975.18 393
14976.34 355
14977.49 362
14978.65 364
14979.81 381
14980.96 373
14982.12 397
14983.27 370
14984.43 356
14985.59 387
14986.74 400
14987.90 390
14989.06 359
14990.21 357
14991.37 379
14992.53 392
14993.68 374
14994.84 370
14996.00 383
14997.15 371
14998.31 381
14999.47 362
15000.62 388
15001.78 366
15002.94 385
15004.09 391
15005.25 354
15006.41 361
15007.56 363
15008.72 387
15009.88 376
15011.04 354
15012.19 355
15013.35 356
15014.51 381
15015.67 360
15016.82 352
15017.98 368
15019.14 354
15020.30 339
15021.45 349
15022.61 353
15023.77 363
15024.93 355
15026.08 338
15027.24 341
15028.40 330
15029.56 335
15030.72 381
15031.87 348
15033.03 362
15034.19 352
15035.35 359
15036.51 360
15037.67 361
15038.82 349
15039.98 337
15041.14 351
15042.30 375
15043.46 343
15044.62 332
15045.78 363
15046.93 348
15048.09 340
15049.25 335
15050.41 357
15051.57 367
15052.73 369
15053.89 360
15055.05 363
15056.20 346
15057.36 375
15058.52 364
15059.68 371
15060.84 348
15062.00 350
15063.16 371
15064.32 364
15065.48 351
15066.64 347
15067.80 353
15068.96 380
15070.12 353
15071.28 376
15072.44 378
15073.60 373
15074.76 374
15075.91 383
15077.07 377
15078.23 357
15079.39 361
15080.55 381
15081.71 375
15082.87 355
15084.03 367
15085.19 377
15086.35 354
15087.51 376
15088.68 372
15089.84 356
15091.00 374
15092.16 374
15093.32 363
15094.48 360
15095.64 375
15096.80 378
15097.96 415
15099.12 390
15100.28 349
15101.44 358
15102.60 358
15103.76 375
15104.92 378
15106.08 356
15107.25 341
15108.41 370
15109.57 364
15110.73 333
15111.89 371
15113.05 395
15114.21 384
15115.37 383
15116.54 339
15117.70 376
15118.86 405
15120.02 376
15121.18 378
15122.34 378
15123.50 394
15124.67 423
15125.83 431
15126.99 395
15128.15 410
15129.31 389
15130.47 407
15131.64 426
15132.80 423
15133.96 365
15135.12 374
15136.28 397
15137.45 414
15138.61 409
15139.77 416
15140.93 428
15142.10 407
15143.26 410
15144.42 417
15145.58 414
15146.75 398
15147.91 387
15149.07 414
15150.23 398
15151.40 414
15152.56 429
15153.72 411
15154.88 422
15156.05 423
15157.21 416
15158.37 431
15159.54 431
15160.70 447
15161.86 437
15163.03 420
15164.19 409
15165.35 424
15166.52 431
15167.68 452
15168.84 477
15170.01 464
15171.17 472
15172.33 468
15173.50 457
15174.66 444
15175.82 461
15176.99 481
15178.15 480
15179.31 461
15180.48 458
15181.64 470
15182.81 482
15183.97 484
15185.13 523
15186.30 512
15187.46 484
15188.63 495
15189.79 485
15190.95 482
15192.12 498
15193.28 523
15194.45 500
15195.61 492
15196.78 518
15197.94 508
15199.10 527
15200.27 535
15201.43 500
15202.60 530
15203.76 516
15204.93 540
15206.09 520
15207.26 514
15208.42 558
15209.59 551
15210.75 541
15211.92 545
15213.08 551
15214.25 552
15215.41 539
15216.58 554
15217.74 565
15218.91 574
15220.07 546
15221.24 554
15222.40 548
15223.57 589
15224.74 608
15225.90 583
15227.07 596
15228.23 591
15229.40 598
15230.56 615
15231.73 604
15232.89 633
15234.06 640
15235.23 665
15236.39 649
15237.56 612
15238.72 623
15239.89 611
15241.06 658
15242.22 663
15243.39 657
15244.56 662
15245.72 667
15246.89 658
15248.05 671
15249.22 648
15250.39 587
15251.55 614
15252.72 648
15253.89 619
15255.05 612
15256.22 608
15257.39 611
15258.55 605
15259.72 574
15260.89 587
15262.05 575
15263.22 574
15264.39 589
15265.56 572
15266.72 567
15267.89 551
15269.06 545
15270.22 581
15271.39 550
15272.56 528
15273.73 533
15274.89 565
15276.06 560
15277.23 548
15278.40 527
15279.56 513
15280.73 545
15281.90 586
15283.07 531
15284.23 541
15285.40 534
15286.57 559
15287.74 554
15288.91 536
15290.07 554
15291.24 551
15292.41 521
15293.58 543
15294.75 527
15295.92 550
15297.08 524
15298.25 506
15299.42 509
15300.59 527
15301.76 536
15302.93 507
15304.09 509
15305.26 551
15306.43 537
15307.60 512
15308.77 541
15309.94 538
15311.11 516
15312.28 540
15313.44 534
15314.61 551
15315.78 540
15316.95 529
15318.12 512
15319.29 500
15320.46 507
15321.63 502
15322.80 502
15323.97 554
15325.14 526
15326.30 546
15327.47 534
15328.64 560
15329.81 553
15330.98 553
15332.15 519
15333.32 545
15334.49 543
15335.66 541
15336.83 542
15338.00 552
15339.17 551
15340.34 524
15341.51 562
15342.68 597
15343.85 571
15345.02 571
15346.19 590
15347.36 574
15348.53 585
15349.70 578
15350.87 561
15352.04 531
15353.21 559
15354.38 576
15355.55 595
15356.72 584
15357.90 594
15359.07 624
15360.24 605
15361.41 623
15362.58 626
15363.75 602
15364.92 606
15366.09 641
15367.26 598
15368.43 624
15369.60 643
15370.77 621
15371.95 634
15373.12 624
15374.29 657
15375.46 641
15376.63 630
15377.80 650
15378.97 628
15380.15 630
15381.32 636
15382.49 661
15383.66 638
15384.83 625
15386.00 633
15387.17 591
15388.35 629
15389.52 613
15390.69 614
15391.86 625
15393.03 634
15394.21 646
15395.38 617
15396.55 612
15397.72 603
15398.89 627
15400.07 628
15401.24 603
15402.41 592
15403.58 603
15404.76 609
15405.93 548
15407.10 578
15408.27 573
15409.45 583
15410.62 612
15411.79 581
15412.96 543
15414.14 576
15415.31 566
15416.48 532
15417.66 542
15418.83 564
15420.00 564
15421.17 540
15422.35 516
15423.52 502
15424.69 537
15425.87 533
15427.04 538
15428.21 534
15429.39 506
15430.56 500
15431.73 521
15432.91 459
15434.08 482
15435.25 527
15436.43 538
15437.60 523
15438.77 488
15439.95 461
15441.12 471
15442.30 473
15443.47 466
15444.64 470
15445.82 479
15446.99 478
15448.17 485
15449.34 495
15450.51 489
15451.69 487
15452.86 454
15454.04 475
15455.21 448
15456.39 442
15457.56 468
15458.73 435
15459.91 483
15461.08 452
15462.26 475
15463.43 483
15464.61 452
15465.78 433
15466.96 442
15468.13 463
15469.31 460
15470.48 448
15471.66 427
15472.83 440
15474.01 455
15475.18 468
15476.36 468
15477.53 465
15478.71 467
15479.88 447
15481.06 456
15482.23 470
15483.41 461
15484.58 451
15485.76 446
15486.93 451
15488.11 426
15489.29 457
15490.46 451
15491.64 469
15492.81 459
15493.99 449
15495.16 471
15496.34 485
15497.52 488
15498.69 453
15499.87 456
15501.04 474
15502.22 437
15503.40 470
15504.57 502
15505.75 466
15506.92 476
15508.10 503
15509.28 493
15510.45 474
15511.63 472
15512.81 462
15513.98 484
15515.16 497
15516.34 478
15517.51 492
15518.69 471
15519.87 480
15521.04 452
15522.22 480
15523.40 471
15524.57 449
15525.75 478
15526.93 484
15528.11 482
15529.28 450
15530.46 484
15531.64 462
15532.81 470
15533.99 471
15535.17 498
15536.35 505
15537.52 476
15538.70 459
15539.88 487
15541.06 476
15542.23 490
15543.41 459
15544.59 480
15545.77 433
15546.95 462
15548.12 461
15549.30 472
15550.48 459
15551.66 481
15552.83 490
15554.01 482
15555.19 501
15556.37 527
15557.55 513
15558.73 494
15559.90 499
15561.08 469
15562.26 498
15563.44 500
15564.62 526
15565.80 511
15566.97 463
15568.15 490
15569.33 473
15570.51 529
15571.69 497
15572.87 512
15574.05 510
15575.23 532
15576.40 535
15577.58 529
15578.76 516
15579.94 546
15581.12 558
15582.30 536
15583.48 544
15584.66 561
15585.84 543
15587.02 530
15588.20 562
15589.38 568
15590.56 582
15591.73 593
15592.91 555
15594.09 580
15595.27 560
15596.45 607
15597.63 562
15598.81 571
15599.99 575
15601.17 585
15602.35 601
15603.53 588
15604.71 589
15605.89 592
15607.07 593
15608.25 611
15609.43 624
15610.61 608
15611.79 626
15612.97 612
15614.15 595
15615.33 616
15616.51 601
15617.69 657
15618.88 670
15620.06 658
15621.24 654
15622.42 654
15623.60 702
15624.78 681
15625.96 665
15627.14 658
15628.32 713
15629.50 702
15630.68 732
15631.86 718
15633.05 717
15634.23 728
15635.41 722
15636.59 717
15637.77 730
15638.95 725
15640.13 727
15641.31 749
15642.50 737
15643.68 739
15644.86 738
15646.04 755
15647.22 748
15648.40 754
15649.58 760
15650.77 780
15651.95 754
15653.13 757
15654.31 736
15655.49 770
15656.68 754
15657.86 760
15659.04 758
15660.22 748
15661.40 767
15662.59 745
15663.77 760
15664.95 750
15666.13 746
15667.32 750
15668.50 771
15669.68 760
15670.86 737
15672.05 759
15673.23 763
15674.41 747
15675.59 742
15676.78 757
15677.96 765
15679.14 744
15680.32 738
15681.51 776
15682.69 737
15683.87 768
15685.06 779
15686.24 739
15687.42 715
15688.61 706
15689.79 728
15690.97 743
15692.16 719
15693.34 718
15694.52 732
15695.71 728
15696.89 730
15698.07 720
15699.26 729
15700.44 712
15701.62 738
15702.81 721
15703.99 708
15705.17 732
15706.36 726
15707.54 752
15708.73 731
15709.91 740
15711.09 754
15712.28 746
15713.46 806
15714.65 746
15715.83 722
15717.02 768
15718.20 769
15719.38 773
15720.57 763
15721.75 760
15722.94 775
15724.12 785
15725.31 807
15726.49 801
15727.68 773
15728.86 793
15730.04 756
15731.23 768
15732.41 815
15733.60 833
15734.78 818
15735.97 807
15737.15 793
15738.34 780
15739.52 759
15740.71 811
15741.89 803
15743.08 831
15744.27 851
15745.45 822
15746.64 845
15747.82 854
15749.01 860
15750.19 863
15751.38 876
15752.56 880
15753.75 904
15754.93 917
15756.12 868
15757.31 905
15758.49 915
15759.68 919
15760.86 922
15762.05 938
15763.24 943
15764.42 926
15765.61 953
15766.79 965
15767.98 970
15769.17 946
15770.35 956
15771.54 914
15772.72 907
15773.91 933
15775.10 943
15776.28 870
15777.47 888
15778.66 891
15779.84 899
15781.03 867
15782.22 912
15783.40 904
15784.59 872
15785.78 879
15786.96 858
15788.15 860
15789.34 816
15790.53 820
15791.71 828
15792.90 845
15794.09 826
15795.27 792
15796.46 811
15797.65 855
15798.84 842
15800.02 813
15801.21 768
15802.40 775
15803.59 764
15804.77 761
15805.96 779
15807.15 741
15808.34 752
15809.52 753
15810.71 760
15811.90 740
15813.09 725
15814.28 754
15815.46 766
15816.65 732
15817.84 731
15819.03 711
15820.22 705
15821.40 725
15822.59 730
15823.78 712
15824.97 703
15826.16 709
15827.35 705
15828.53 702
15829.72 699
15830.91 694
15832.10 718
15833.29 728
15834.48 701
15835.67 685
15836.85 682
15838.04 722
15839.23 684
15840.42 703
15841.61 665
15842.80 681
15843.99 707
15845.18 691
15846.37 695
15847.55 684
15848.74 691
15849.93 678
15851.12 654
15852.31 675
15853.50 701
15854.69 707
15855.88 702
15857.07 706
15858.26 680
15859.45 688
15860.64 664
15861.83 675
15863.02 678
15864.21 686
15865.40 651
15866.59 683
15867.78 713
15868.97 728
15870.16 683
15871.35 709
15872.54 727
15873.73 693
15874.92 700
15876.11 724
15877.30 736
15878.49 723
15879.68 694
15880.87 722
15882.06 719
15883.25 708
15884.44 745
15885.63 736
15886.82 752
15888.01 706
15889.20 719
15890.39 780
15891.59 731
15892.78 759
15893.97 775
15895.16 764
15896.35 745
15897.54 730
15898.73 766
15899.92 764
15901.11 787
15902.30 763
15903.50 789
15904.69 785
15905.88 830
15907.07 782
15908.26 797
15909.45 829
15910.64 854
15911.84 854
15913.03 850
15914.22 830
15915.41 794
15916.60 834
15917.79 806
15918.99 786
15920.18 837
15921.37 835
15922.56 858
15923.75 841
15924.95 831
15926.14 866
15927.33 866
15928.52 875
15929.71 874
15930.91 850
15932.10 864
15933.29 856
15934.48 853
15935.68 828
15936.87 805
15938.06 828
15939.25 869
15940.45 840
15941.64 798
15942.83 851
15944.03 835
15945.22 789
15946.41 783
15947.60 786
15948.80 796
15949.99 760
15951.18 717
15952.38 750
15953.57 704
15954.76 743
15955.96 759
15957.15 703
15958.34 676
15959.54 662
15960.73 685
15961.92 657
15963.12 685
15964.31 621
15965.50 626
15966.70 636
15967.89 631
15969.08 579
15970.28 590
15971.47 620
15972.67 591
15973.86 610
15975.05 614
15976.25 556
15977.44 584
15978.64 580
15979.83 591
15981.02 560
15982.22 569
15983.41 569
15984.61 572
15985.80 558
15987.00 563
15988.19 593
15989.38 554
15990.58 544
15991.77 541
15992.97 535
15994.16 508
15995.36 507
15996.55 525
15997.75 508
15998.94 503
16000.14 518
16001.33 504
16002.53 492
16003.72 503
16004.92 530
16006.11 495
16007.31 500
16008.50 488
16009.70 516
16010.89 476
16012.09 504
16013.28 480
16014.48 488
16015.67 463
16016.87 478
16018.07 450
16019.26 471
16020.46 462
16021.65 490
16022.85 501
16024.04 477
16025.24 479
16026.44 486
16027.63 462
16028.83 449
16030.02 476
16031.22 474
16032.42 492
16033.61 470
16034.81 478
16036.00 466
16037.20 448
16038.40 456
16039.59 459
16040.79 433
16041.99 474
16043.18 423
16044.38 424
16045.58 447
16046.77 439
16047.97 440
16049.17 446
16050.36 465
16051.56 437
16052.76 441
16053.95 422
16055.15 441
16056.35 431
16057.54 424
16058.74 436
16059.94 436
16061.14 446
16062.33 459
16063.53 451
16064.73 459
16065.92 425
16067.12 419
16068.32 416
16069.52 429
16070.71 440
16071.91 454
16073.11 434
16074.31 431
16075.50 411
16076.70 417
16077.90 394
16079.10 393
16080.30 426
16081.49 429
16082.69 404
16083.89 402
16085.09 388
16086.29 398
16087.48 378
16088.68 399
16089.88 395
16091.08 393
16092.28 409
16093.48 391
16094.67 357
16095.87 371
16097.07 391
16098.27 378
16099.47 394
16100.67 373
16101.87 386
16103.06 382
16104.26 367
16105.46 370
16106.66 357
16107.86 397
16109.06 395
16110.26 400
16111.46 365
16112.66 390
16113.86 392
16115.05 389
16116.25 397
16117.45 384
16118.65 354
16119.85 369
16121.05 377
16122.25 354
16123.45 361
16124.65 350
16125.85 380
16127.05 376
16128.25 374
16129.45 353
16130.65 382
16131.85 377
16133.05 349
16134.25 309
16135.45 361
16136.65 361
16137.85 364
16139.05 349
16140.25 374
16141.45 371
16142.65 349
16143.85 371
16145.05 359
16146.25 372
16147.45 357
16148.65 349
16149.85 339
16151.05 334
16152.25 343
16153.45 379
16154.65 384
16155.85 346
16157.05 360
16158.25 366
16159.46 393
16160.66 362
16161.86 351
16163.06 389
16164.26 369
16165.46 362
16166.66 353
16167.86 357
16169.06 351
16170.27 355
16171.47 359
16172.67 361
16173.87 333
16175.07 323
16176.27 339
16177.47 334
16178.67 335
16179.88 336
16181.08 387
16182.28 382
16183.48 358
16184.68 360
16185.89 363
16187.09 351
16188.29 376
16189.49 361
16190.69 334
16191.90 370
16193.10 369
16194.30 342
16195.50 332
16196.70 360
16197.91 356
16199.11 344
16200.31 331
16201.51 349
16202.72 373
16203.92 349
16205.12 357
16206.32 364
16207.53 369
16208.73 375
16209.93 362
16211.13 355
16212.34 340
16213.54 365
16214.74 374
16215.95 377
16217.15 359
16218.35 364
16219.55 353
16220.76 394
16221.96 378
16223.16 340
16224.37 350
16225.57 379
16226.77 374
16227.98 350
16229.18 364
16230.38 376
16231.59 398
16232.79 340
16233.99 385
16235.20 375
16236.40 379
16237.61 349
16238.81 355
16240.01 372
16241.22 352
16242.42 371
16243.63 389
16244.83 396
16246.03 375
16247.24 361
16248.44 362
16249.65 373
16250.85 370
16252.05 364
16253.26 395
16254.46 360
16255.67 378
16256.87 398
16258.08 383
16259.28 369
16260.49 359
16261.69 384
16262.89 379
16264.10 374
16265.30 371
16266.51 374
16267.71 393
16268.92 368
16270.12 363
16271.33 360
16272.53 371
16273.74 377
16274.94 384
16276.15 395
16277.35 371
16278.56 377
16279.77 394
16280.97 382
16282.18 403
16283.38 383
16284.59 396
16285.79 386
16287.00 347
16288.20 364
16289.41 373
16290.61 366
16291.82 390
16293.03 382
16294.23 360
16295.44 343
16296.64 383
16297.85 379
16299.06 416
16300.26 390
16301.47 372
16302.67 420
16303.88 374
16305.09 376
16306.29 357
16307.50 364
16308.71 364
16309.91 367
16311.12 361
16312.33 382
16313.53 417
16314.74 408
16315.95 408
16317.15 372
16318.36 363
16319.57 397
16320.77 383
16321.98 382
16323.19 350
16324.39 382
16325.60 389
16326.81 361
16328.01 380
16329.22 360
16330.43 354
16331.64 351
16332.84 375
16334.05 357
16335.26 363
16336.47 366
16337.67 353
16338.88 358
16340.09 342
16341.30 353
16342.50 349
16343.71 355
16344.92 339
16346.13 348
16347.33 359
16348.54 347
16349.75 332
16350.96 350
16352.17 339
16353.37 340
16354.58 328
16355.79 340
16357.00 360
16358.21 343
16359.41 355
16360.62 350
16361.83 331
16363.04 344
16364.25 321
16365.46 333
16366.67 320
16367.87 341
16369.08 339
16370.29 317
16371.50 300
16372.71 326
16373.92 307
16375.13 327
16376.34 332
16377.54 327
16378.75 325
16379.96 331
16381.17 353
16382.38 361
16383.59 354
16384.80 309
16386.01 316
16387.22 329
16388.43 333
16389.64 328
16390.85 326
16392.05 317
16393.26 329
16394.47 340
16395.68 350
16396.89 322
16398.10 351
16399.31 322
16400.52 345
16401.73 327
16402.94 329
16404.15 325
16405.36 338
16406.57 350
16407.78 316
16408.99 335
16410.20 322
16411.41 321
16412.62 337
16413.83 344
16415.04 323
16416.25 356
16417.46 350
16418.67 353
16419.88 307
16421.10 305
16422.31 352
16423.52 341
16424.73 325
16425.94 301
16427.15 321
16428.36 349
16429.57 333
16430.78 338
16431.99 332
16433.20 313
16434.41 336
16435.63 346
16436.84 298
16438.05 331
16439.26 334
16440.47 333
16441.68 320
16442.89 315
16444.10 325
16445.32 310
16446.53 317
16447.74 321
16448.95 298
16450.16 305
16451.37 300
16452.59 335
16453.80 313
16455.01 303
16456.22 326
16457.43 329
16458.64 303
16459.86 322
16461.07 355
16462.28 327
16463.49 319
16464.70 322
16465.92 317
16467.13 297
16468.34 346
16469.55 320
16470.77 336
16471.98 352
16473.19 354
16474.40 300
16475.62 307
16476.83 305
16478.04 308
16479.25 321
16480.47 318
16481.68 322
16482.89 308
16484.11 294
16485.32 312
16486.53 338
16487.74 322
16488.96 322
16490.17 313
16491.38 308
16492.60 317
16493.81 318
16495.02 303
16496.24 340
16497.45 316
16498.66 335
16499.88 312
16501.09 308
16502.30 323
16503.52 310
16504.73 315
16505.94 305
16507.16 327
16508.37 305
16509.59 344
16510.80 323
16512.01 302
16513.23 305
16514.44 343
16515.66 363
16516.87 339
16518.08 338
16519.30 310
16520.51 329
16521.73 336
16522.94 328
16524.16 325
16525.37 340
16526.58 334
16527.80 355
16529.01 360
16530.23 365
16531.44 332
16532.66 329
16533.87 344
16535.09 328
16536.30 346
16537.52 314
16538.73 345
16539.95 336
16541.16 378
16542.38 355
16543.59 376
16544.81 325
16546.02 344
16547.24 357
16548.45 355
16549.67 348
16550.88 332
16552.10 374
16553.31 369
16554.53 342
16555.74 345
16556.96 380
16558.18 371
16559.39 359
16560.61 368
16561.82 367
16563.04 377
16564.25 381
16565.47 373
16566.69 395
16567.90 353
16569.12 395
16570.33 381
16571.55 371
16572.77 370
16573.98 391
16575.20 395
16576.41 413
16577.63 392
16578.85 401
16580.06 409
16581.28 383
16582.50 388
16583.71 392
16584.93 394
16586.15 377
16587.36 345
16588.58 343
16589.80 364
16591.01 374
16592.23 363
16593.45 352
16594.66 353
16595.88 373
16597.10 398
16598.32 361
16599.53 373
16600.75 363
16601.97 339
16603.18 368
16604.40 369
16605.62 356
16606.84 358
16608.05 337
16609.27 363
16610.49 364
16611.71 352
16612.92 371
16614.14 351
16615.36 354
16616.58 345
16617.79 303
16619.01 352
16620.23 341
16621.45 324
16622.67 311
16623.88 305
16625.10 330
16626.32 339
16627.54 334
16628.76 334
16629.97 308
16631.19 327
16632.41 354
16633.63 307
16634.85 329
16636.07 343
16637.29 342
16638.50 315
16639.72 324
16640.94 326
16642.16 291
16643.38 311
16644.60 339
16645.82 316
16647.03 316
16648.25 314
16649.47 326
16650.69 309
16651.91 302
16653.13 314
16654.35 314
16655.57 319
16656.79 322
16658.01 319
16659.23 295
16660.45 282
16661.66 294
16662.88 289
16664.10 315
16665.32 293
16666.54 312
16667.76 300
16668.98 323
16670.20 310
16671.42 297
16672.64 298
16673.86 314
16675.08 307
16676.30 309
16677.52 305
16678.74 292
16679.96 311
16681.18 312
16682.40 313
16683.62 283
16684.84 318
16686.06 297
16687.28 285
16688.50 315
16689.72 293
16690.94 289
16692.16 297
16693.39 284
16694.61 312
16695.83 292
16697.05 306
16698.27 303
16699.49 306
16700.71 287
16701.93 318
16703.15 309
16704.37 287
16705.59 279
16706.81 292
16708.04 302
16709.26 295
16710.48 307
16711.70 299
16712.92 313
16714.14 307
16715.36 293
16716.58 281
16717.81 296
16719.03 300
16720.25 282
16721.47 296
16722.69 250
16723.91 290
16725.14 267
16726.36 276
16727.58 260
16728.80 301
16730.02 272
16731.24 265
16732.47 277
16733.69 270
16734.91 264
16736.13 296
16737.36 268
16738.58 273
16739.80 283
16741.02 300
16742.24 282
16743.47 272
16744.69 244
16745.91 276
16747.13 301
16748.36 304
16749.58 276
16750.80 252
16752.02 268
16753.25 267
16754.47 268
16755.69 276
16756.92 270
16758.14 298
16759.36 302
16760.59 251
16761.81 260
16763.03 252
16764.25 273
16765.48 272
16766.70 274
16767.92 259
16769.15 280
16770.37 283
16771.59 278
16772.82 274
16774.04 272
16775.27 262
16776.49 275
16777.71 281
16778.94 283
16780.16 260
16781.38 280
16782.61 272
16783.83 280
16785.06 279
16786.28 251
16787.50 260
16788.73 280
16789.95 280
16791.18 266
16792.40 256
16793.62 269
16794.85 279
16796.07 289
16797.30 267
16798.52 291
16799.75 271
16800.97 273
16802.19 262
16803.42 254
16804.64 268
16805.87 283
16807.09 284
16808.32 265
16809.54 264
16810.77 256
16811.99 279
16813.22 263
16814.44 256
16815.67 279
16816.89 278
16818.12 282
16819.34 287
16820.57 288
16821.79 262
16823.02 272
16824.24 293
16825.47 268
16826.70 272
16827.92 288
16829.15 282
16830.37 317
16831.60 291
16832.82 296
16834.05 312
16835.27 286
16836.50 305
16837.73 303
16838.95 306
16840.18 291
16841.40 308
16842.63 311
16843.86 300
16845.08 311
16846.31 313
16847.53 302
16848.76 316
16849.99 329
16851.21 304
16852.44 309
16853.67 306
16854.89 296
16856.12 287
16857.35 314
16858.57 344
16859.80 352
16861.03 333
16862.25 308
16863.48 319
16864.71 331
16865.93 373
16867.16 350
16868.39 357
16869.61 363
16870.84 358
16872.07 370
16873.30 370
16874.52 351
16875.75 372
16876.98 396
16878.20 411
16879.43 384
16880.66 400
16881.89 366
16883.11 384
16884.34 395
16885.57 442
16886.80 383
16888.02 391
16889.25 406
16890.48 408
16891.71 399
16892.94 410
16894.16 409
16895.39 416
16896.62 404
16897.85 401
16899.08 411
16900.30 423
16901.53 447
16902.76 435
16903.99 425
16905.22 383
16906.45 395
16907.67 392
16908.90 392
16910.13 390
16911.36 410
16912.59 405
16913.82 413
16915.04 410
16916.27 420
16917.50 390
16918.73 365
16919.96 383
16921.19 384
16922.42 360
16923.65 364
16924.88 357
16926.10 360
16927.33 370
16928.56 352
16929.79 377
16931.02 365
16932.25 393
16933.48 385
16934.71 369
16935.94 360
16937.17 397
16938.40 378
16939.63 363
16940.86 396
16942.09 398
16943.32 384
16944.55 374
16945.78 370
16947.01 348
16948.24 364
16949.47 370
16950.70 356
16951.93 375
16953.16 393
16954.39 368
16955.62 350
16956.85 369
16958.08 361
16959.31 379
16960.54 361
16961.77 381
16963.00 389
16964.23 363
16965.46 374
16966.69 340
16967.92 362
16969.15 354
16970.38 343
16971.61 367
16972.84 373
16974.07 376
16975.30 346
16976.54 349
16977.77 358
16979.00 339
16980.23 328
16981.46 332
16982.69 342
16983.92 339
16985.15 330
16986.38 354
16987.62 344
16988.85 355
16990.08 338
16991.31 324
16992.54 322
16993.77 326
16995.00 330
16996.24 337
16997.47 326
16998.70 347
16999.93 337
17001.16 338
17002.39 358
17003.63 346
17004.86 325
17006.09 336
17007.32 299
17008.55 308
17009.79 345
17011.02 312
17012.25 314
17013.48 292
17014.72 319
17015.95 292
17017.18 316
17018.41 290
17019.64 314
17020.88 300
17022.11 310
17023.34 298
17024.58 286
17025.81 288
17027.04 319
17028.27 307
17029.51 299
17030.74 294
17031.97 312
17033.21 306
17034.44 318
17035.67 318
17036.90 296
17038.14 299
17039.37 304
17040.60 307
17041.84 298
17043.07 304
17044.30 281
17045.54 289
17046.77 285
17048.00 301
17049.24 278
17050.47 282
17051.70 275
17052.94 291
17054.17 302
17055.41 301
17056.64 293
17057.87 268
17059.11 285
17060.34 293
17061.58 296
17062.81 281
17064.04 267
17065.28 272
17066.51 299
17067.75 266
17068.98 279
17070.21 262
17071.45 253
17072.68 262
17073.92 281
17075.15 256
17076.39 282
17077.62 262
17078.86 255
17080.09 270
17081.33 264
17082.56 246
17083.80 270
17085.03 261
17086.26 270
17087.50 272
17088.73 252
17089.97 264
17091.20 264
17092.44 260
17093.68 274
17094.91 266
17096.15 261
17097.38 243
17098.62 241
17099.85 243
17101.09 258
17102.32 241
17103.56 262
17104.79 250
17106.03 270
17107.26 258
17108.50 260
17109.74 251
17110.97 254
17112.21 230
17113.44 268
17114.68 245
17115.92 235
17117.15 230
17118.39 230
17119.62 238
17120.86 265
17122.10 238
17123.33 261
17124.57 253
17125.80 230
17127.04 235
17128.28 249
17129.51 272
17130.75 248
17131.99 240
17133.22 261
17134.46 233
17135.70 248
17136.93 257
17138.17 216
17139.41 260
17140.64 240
17141.88 222
17143.12 231
17144.35 242
17145.59 244
17146.83 241
17148.07 233
17149.30 239
17150.54 265
17151.78 249
17153.02 242
17154.25 245
17155.49 230
17156.73 268
17157.96 277
17159.20 232
17160.44 248
17161.68 234
17162.92 236
17164.15 220
17165.39 229
17166.63 220
17167.87 232
17169.10 263
17170.34 258
17171.58 253
17172.82 243
17174.06 202
17175.29 229
17176.53 242
17177.77 231
17179.01 220
17180.25 204
17181.49 232
17182.72 225
17183.96 217
17185.20 214
17186.44 213
17187.68 222
17188.92 237
17190.15 218
17191.39 224
17192.63 217
17193.87 231
17195.11 245
17196.35 246
17197.59 235
17198.83 203
17200.07 214
17201.30 230
17202.54 220
17203.78 231
17205.02 228
17206.26 207
17207.50 229
17208.74 220
17209.98 245
17211.22 220
17212.46 231
17213.70 235
17214.94 217
17216.18 211
17217.42 233
17218.66 223
17219.90 213
17221.14 214
17222.38 239
17223.62 222
17224.86 228
17226.10 242
17227.34 210
17228.58 208
17229.82 217
17231.06 221
17232.30 211
17233.54 219
17234.78 199
17236.02 224
17237.26 214
17238.50 197
17239.74 181
17240.98 223
17242.22 225
17243.46 218
17244.70 229
17245.94 214
17247.18 226
17248.42 181
17249.66 204
17250.90 183
17252.14 191
17253.39 205
17254.63 218
17255.87 231
17257.11 203
17258.35 219
17259.59 198
17260.83 191
17262.07 219
17263.31 185
17264.56 195
17265.80 193
17267.04 200
17268.28 210
17269.52 214
17270.76 209
17272.00 181
17273.25 175
17274.49 198
17275.73 194
17276.97 200
17278.21 213
17279.45 200
17280.70 199
17281.94 179
17283.18 200
17284.42 189
17285.66 190
17286.91 183
17288.15 198
17289.39 196
17290.63 224
17291.88 188
17293.12 190
17294.36 200
17295.60 195
17296.85 204
17298.09 191
17299.33 192
17300.57 191
17301.82 216
17303.06 214
17304.30 209
17305.54 192
17306.79 184
17308.03 196
17309.27 183
17310.52 175
17311.76 205
17313.00 204
17314.25 165
17315.49 192
17316.73 191
17317.97 183
17319.22 207
17320.46 200
17321.71 214
17322.95 186
17324.19 207
17325.44 197
17326.68 203
17327.92 198
17329.17 194
17330.41 206
17331.65 202
17332.90 208
17334.14 173
17335.39 201
17336.63 202
17337.87 240
17339.12 201
17340.36 192
17341.61 201
17342.85 195
17344.09 209
17345.34 214
17346.58 205
17347.83 209
17349.07 221
17350.32 209
17351.56 188
17352.80 198
17354.05 206
17355.29 213
17356.54 207
17357.78 202
17359.03 201
17360.27 215
17361.52 226
17362.76 205
17364.01 199
17365.25 194
17366.50 196
17367.74 196
17368.99 210
17370.23 202
17371.48 187
17372.72 194
17373.97 178
17375.21 198
17376.46 208
17377.70 215
17378.95 190
17380.19 211
17381.44 202
17382.69 199
17383.93 193
17385.18 181
17386.42 194
17387.67 192
17388.91 175
17390.16 186
17391.41 191
17392.65 196
17393.90 206
17395.14 203
17396.39 210
17397.64 198
17398.88 204
17400.13 202
17401.37 216
17402.62 215
17403.87 209
17405.11 211
17406.36 182
17407.61 204
17408.85 210
17410.10 198
17411.35 186
17412.59 205
17413.84 205
17415.09 203
17416.33 208
17417.58 216
17418.83 217
17420.07 201
17421.32 214
17422.57 212
17423.82 233
17425.06 192
17426.31 206
17427.56 200
17428.80 195
17430.05 203
17431.30 214
17432.55 183
17433.79 208
17435.04 208
17436.29 195
17437.54 208
17438.78 214
17440.03 219
17441.28 227
17442.53 215
17443.77 204
17445.02 204
17446.27 220
17447.52 212
17448.77 191
17450.01 199
17451.26 189
17452.51 202
17453.76 198
17455.01 193
17456.25 205
17457.50 213
17458.75 201
17460.00 211
17461.25 221
17462.50 217
17463.74 218
17464.99 230
17466.24 209
17467.49 218
17468.74 230
17469.99 208
17471.24 213
17472.49 226
17473.73 226
17474.98 218
17476.23 237
17477.48 241
17478.73 247
17479.98 228
17481.23 208
17482.48 197
17483.73 227
17484.98 221
17486.23 214
17487.47 204
17488.72 217
17489.97 230
17491.22 211
17492.47 222
17493.72 217
17494.97 230
17496.22 248
17497.47 233
17498.72 215
17499.97 235
17501.22 241
17502.47 230
17503.72 235
17504.97 242
17506.22 240
17507.47 231
17508.72 208
17509.97 240
17511.22 216
17512.47 242
17513.72 246
17514.97 242
17516.22 234
17517.47 230
17518.72 233
17519.97 239
17521.22 250
17522.47 230
17523.72 231
17524.98 240
17526.23 245
17527.48 247
17528.73 267
17529.98 214
17531.23 230
17532.48 258
17533.73 235
17534.98 216
17536.23 230
17537.48 245
17538.74 241
17539.99 232
17541.24 252
17542.49 268
17543.74 244
17544.99 244
17546.24 249
17547.50 257
17548.75 254
17550.00 251
17551.25 253
17552.50 270
17553.75 261
17555.01 251
17556.26 272
17557.51 254
17558.76 282
17560.01 255
17561.26 259
17562.52 263
17563.77 265
17565.02 247
17566.27 259
17567.53 275
17568.78 311
17570.03 258
17571.28 256
17572.53 263
17573.79 253
17575.04 263
17576.29 281
17577.54 252
17578.80 269
17580.05 247
17581.30 277
17582.56 274
17583.81 246
17585.06 255
17586.31 260
17587.57 270
17588.82 279
17590.07 270
17591.33 282
17592.58 277
17593.83 292
17595.08 319
17596.34 293
17597.59 290
17598.84 285
17600.10 287
17601.35 284
17602.61 278
17603.86 286
17605.11 296
17606.37 323
17607.62 302
17608.87 274
17610.13 295
17611.38 288
17612.63 284
17613.89 306
17615.14 292
17616.40 302
17617.65 299
17618.90 299
17620.16 300
17621.41 312
17622.67 313
17623.92 304
17625.17 293
17626.43 315
17627.68 312
17628.94 304
17630.19 294
17631.45 323
17632.70 326
17633.96 334
17635.21 324
17636.47 327
17637.72 313
17638.97 296
17640.23 330
17641.48 313
17642.74 299
17643.99 302
17645.25 340
17646.50 325
17647.76 320
17649.01 324
17650.27 327
17651.52 333
17652.78 308
17654.04 297
17655.29 285
17656.55 320
17657.80 321
17659.06 310
17660.31 294
17661.57 307
17662.82 298
17664.08 308
17665.33 284
17666.59 297
17667.85 313
17669.10 329
17670.36 294
17671.61 279
17672.87 312
17674.13 294
17675.38 285
17676.64 282
17677.89 283
17679.15 276
17680.41 272
17681.66 279
17682.92 273
17684.18 285
17685.43 288
17686.69 253
17687.95 264
17689.20 283
17690.46 264
17691.71 269
17692.97 276
17694.23 242
17695.49 248
17696.74 306
17698.00 269
17699.26 262
17700.51 272
17701.77 260
17703.03 270
17704.28 259
17705.54 240
17706.80 243
17708.06 259
17709.31 271
17710.57 272
17711.83 275
17713.08 291
17714.34 269
17715.60 259
17716.86 257
17718.11 225
17719.37 232
17720.63 242
17721.89 249
17723.15 241
17724.40 240
17725.66 258
17726.92 275
17728.18 271
17729.43 250
17730.69 261
17731.95 256
17733.21 253
17734.47 244
17735.73 234
17736.98 221
17738.24 247
17739.50 249
17740.76 228
17742.02 230
17743.28 254
17744.53 237
17745.79 266
17747.05 246
17748.31 226
17749.57 241
17750.83 229
17752.09 232
17753.34 238
17754.60 252
17755.86 213
17757.12 246
17758.38 265
17759.64 262
17760.90 229
17762.16 237
17763.42 265
17764.68 251
17765.94 228
17767.19 227
17768.45 229
17769.71 220
17770.97 230
17772.23 227
17773.49 220
17774.75 217
17776.01 224
17777.27 237
17778.53 218
17779.79 235
17781.05 234
17782.31 240
17783.57 222
17784.83 231
17786.09 224
17787.35 220
17788.61 237
17789.87 233
17791.13 218
17792.39 241
17793.65 204
17794.91 209
17796.17 218
17797.43 211
17798.69 231
17799.95 211
17801.21 219
17802.47 207
17803.73 227
17805.00 225
17806.26 202
17807.52 232
17808.78 217
17810.04 202
17811.30 213
17812.56 216
17813.82 207
17815.08 209
17816.34 196
17817.60 202
17818.87 208
17820.13 204
17821.39 205
17822.65 201
17823.91 224
17825.17 196
17826.43 205
17827.69 200
17828.96 230
17830.22 204
17831.48 222
17832.74 204
17834.00 200
17835.26 201
17836.53 205
17837.79 215
17839.05 212
17840.31 202
17841.57 190
17842.84 229
17844.10 221
17845.36 205
17846.62 202
17847.88 192
17849.15 197
17850.41 208
17851.67 198
17852.93 207
17854.20 201
17855.46 213
17856.72 210
17857.98 204
17859.25 203
17860.51 183
17861.77 206
17863.03 169
17864.30 191
17865.56 192
17866.82 211
17868.09 195
17869.35 179
17870.61 197
17871.87 199
17873.14 174
17874.40 185
17875.66 201
17876.93 208
17878.19 173
17879.45 182
17880.72 217
17881.98 212
17883.24 191
17884.51 190
17885.77 197
17887.03 195
17888.30 180
17889.56 203
17890.83 184
17892.09 177
17893.35 197
17894.62 185
17895.88 195
17897.14 191
17898.41 205
17899.67 188
17900.94 186
17902.20 184
17903.46 183
17904.73 168
17905.99 181
17907.26 171
17908.52 186
17909.79 190
17911.05 193
17912.32 195
17913.58 193
17914.84 176
17916.11 174
17917.37 190
17918.64 216
17919.90 175
17921.17 172
17922.43 174
17923.70 196
17924.96 194
17926.23 170
17927.49 164
17928.76 197
17930.02 178
17931.29 181
17932.55 196
17933.82 186
17935.08 198
17936.35 180
17937.61 188
17938.88 173
17940.14 170
17941.41 180
17942.68 177
17943.94 182
17945.21 169
17946.47 193
17947.74 177
17949.00 161
17950.27 181
17951.54 187
17952.80 189
17954.07 172
17955.33 174
17956.60 173
17957.87 186
17959.13 190
17960.40 168
17961.66 184
17962.93 175
17964.20 202
17965.46 188
17966.73 156
17968.00 167
17969.26 170
17970.53 174
17971.80 157
17973.06 183
17974.33 171
17975.60 194
17976.86 180
17978.13 162
17979.40 187
17980.66 178
17981.93 176
17983.20 195
17984.46 168
17985.73 177
17987.00 184
17988.26 173
17989.53 185
17990.80 166
17992.07 172
17993.33 180
17994.60 186
17995.87 188
17997.14 192
17998.40 181
17999.67 200
18000.94 179
18002.21 175
18003.47 183
18004.74 171
18006.01 166
18007.28 182
18008.55 185
18009.81 185
18011.08 179
18012.35 167
18013.62 186
18014.89 185
18016.15 170
18017.42 193
18018.69 174
18019.96 170
18021.23 171
18022.49 163
18023.76 169
18025.03 190
18026.30 170
18027.57 183
18028.84 177
18030.11 178
18031.37 176
18032.64 178
18033.91 166
18035.18 171
18036.45 183
18037.72 171
18038.99 174
18040.26 179
18041.53 170
18042.79 174
18044.06 189
18045.33 186
18046.60 192
18047.87 190
18049.14 175
18050.41 174
18051.68 183
18052.95 165
18054.22 181
18055.49 178
18056.76 203
18058.03 202
18059.30 176
18060.57 185
18061.84 201
18063.11 180
18064.38 184
18065.65 174
18066.92 174
18068.19 178
18069.46 172
18070.73 178
18072.00 192
18073.27 199
18074.54 193
18075.81 166
18077.08 185
18078.35 165
18079.62 203
18080.89 198
18082.16 214
18083.43 200
18084.70 203
18085.97 192
18087.24 209
18088.51 199
18089.78 193
18091.05 195
18092.32 188
18093.59 200
18094.87 212
18096.14 196
18097.41 204
18098.68 198
18099.95 166
18101.22 204
18102.49 202
18103.76 160
18105.03 177
18106.31 194
18107.58 202
18108.85 208
18110.12 195
18111.39 173
18112.66 191
18113.93 177
18115.21 184
18116.48 170
18117.75 185
18119.02 207
18120.29 202
18121.56 192
18122.84 183
18124.11 188
18125.38 213
18126.65 189
18127.92 186
18129.20 193
18130.47 172
18131.74 187
18133.01 200
18134.29 197
18135.56 194
18136.83 188
18138.10 187
18139.38 199
18140.65 195
18141.92 180
18143.19 184
18144.47 185
18145.74 188
18147.01 192
18148.28 182
18149.56 191
18150.83 200
18152.10 200
18153.38 169
18154.65 180
18155.92 180
18157.19 192
18158.47 193
18159.74 170
18161.01 185
18162.29 190
18163.56 180
18164.83 189
18166.11 183
18167.38 175
18168.65 183
18169.93 182
18171.20 181
18172.48 199
18173.75 174
18175.02 183
18176.30 184
18177.57 183
18178.84 168
18180.12 161
18181.39 172
18182.67 205
18183.94 178
18185.21 181
18186.49 179
18187.76 162
18189.04 179
18190.31 170
18191.59 196
18192.86 185
18194.13 179
18195.41 204
18196.68 197
18197.96 182
18199.23 160
18200.51 161
18201.78 184
18203.06 175
18204.33 166
18205.61 160
18206.88 201
18208.16 187
18209.43 192
18210.71 181
18211.98 200
18213.26 194
18214.53 194
18215.81 168
18217.08 174
18218.36 164
18219.63 179
18220.91 174
18222.18 194
18223.46 191
18224.73 171
18226.01 182
18227.28 177
18228.56 206
18229.84 170
18231.11 174
18232.39 180
18233.66 198
18234.94 194
18236.21 169
18237.49 176
18238.77 181
18240.04 176
18241.32 155
18242.59 152
18243.87 175
18245.15 171
18246.42 190
18247.70 173
18248.98 157
18250.25 177
18251.53 180
18252.81 197
18254.08 165
18255.36 176
18256.63 171
18257.91 173
18259.19 164
18260.46 169
18261.74 181
18263.02 179
18264.30 174
18265.57 177
18266.85 181
18268.13 178
18269.40 186
18270.68 181
18271.96 180
18273.23 177
18274.51 187
18275.79 181
18277.07 189
18278.34 171
18279.62 193
18280.90 163
18282.18 176
18283.45 189
18284.73 178
18286.01 207
18287.29 184
18288.56 182
18289.84 166
18291.12 188
18292.40 199
18293.68 189
18294.95 180
18296.23 183
18297.51 177
18298.79 170
18300.07 147
18301.34 189
18302.62 184
18303.90 196
18305.18 203
18306.46 200
18307.74 217
18309.01 186
18310.29 172
18311.57 182
18312.85 176
18314.13 194
18315.41 178
18316.69 169
18317.96 173
18319.24 185
18320.52 186
18321.80 183
18323.08 186
18324.36 186
18325.64 173
18326.92 182
18328.20 190
18329.47 191
18330.75 169
18332.03 168
18333.31 199
18334.59 178
18335.87 198
18337.15 215
18338.43 188
18339.71 200
18340.99 214
18342.27 175
18343.55 181
18344.83 170
18346.11 182
18347.39 162
18348.67 169
18349.95 186
18351.23 172
18352.51 190
18353.79 173
18355.07 161
18356.35 165
18357.63 184
18358.91 169
18360.19 180
18361.47 192
18362.75 198
18364.03 176
18365.31 173
18366.59 170
18367.87 176
18369.15 153
18370.43 191
18371.71 184
18372.99 196
18374.27 167
18375.55 183
18376.83 206
18378.12 163
18379.40 155
18380.68 186
18381.96 195
18383.24 184
18384.52 192
18385.80 178
18387.08 191
18388.36 174
18389.65 173
18390.93 167
18392.21 174
18393.49 194
18394.77 197
18396.05 188
18397.33 168
18398.62 183
18399.90 170
18401.18 183
18402.46 175
18403.74 178
18405.02 159
18406.31 177
18407.59 189
18408.87 190
18410.15 175
18411.43 178
18412.72 181
18414.00 155
18415.28 167
18416.56 161
18417.84 173
18419.13 164
18420.41 159
18421.69 165
18422.97 166
18424.26 169
18425.54 173
18426.82 175
18428.10 172
18429.39 179
18430.67 165
18431.95 168
18433.23 180
18434.52 193
18435.80 172
18437.08 187
18438.37 185
18439.65 165
18440.93 160
18442.22 160
18443.50 166
18444.78 189
18446.06 183
18447.35 163
18448.63 153
18449.91 173
18451.20 181
18452.48 201
18453.76 180
18455.05 162
18456.33 179
18457.62 176
18458.90 174
18460.18 156
18461.47 157
18462.75 170
18464.03 175
18465.32 167
18466.60 173
18467.89 175
18469.17 174
18470.45 161
18471.74 165
18473.02 170
18474.31 159
18475.59 183
18476.88 168
18478.16 177
18479.44 178
18480.73 164
18482.01 162
18483.30 165
18484.58 186
18485.87 186
18487.15 175
18488.44 156
18489.72 158
18491.01 202
18492.29 170
18493.58 160
18494.86 178
18496.15 169
18497.43 167
18498.72 169
18500.00 176
18501.29 170
18502.57 176
18503.86 174
18505.14 191
18506.43 179
18507.71 157
18509.00 179
18510.28 157
18511.57 177
18512.85 166
18514.14 168
18515.42 172
18516.71 186
18518.00 177
18519.28 174
18520.57 179
18521.85 185
18523.14 167
18524.43 170
18525.71 169
18527.00 191
18528.28 160
18529.57 181
18530.86 191
18532.14 188
18533.43 195
18534.71 182
18536.00 179
18537.29 163
18538.57 192
18539.86 184
18541.15 195
18542.43 177
18543.72 169
18545.01 173
18546.29 174
18547.58 202
18548.87 171
18550.15 169
18551.44 161
18552.73 168
18554.01 171
18555.30 171
18556.59 175
18557.88 178
18559.16 180
18560.45 169
18561.74 178
18563.02 158
18564.31 173
18565.60 160
18566.89 178
18568.17 185
18569.46 157
18570.75 168
18572.04 171
18573.32 175
18574.61 171
18575.90 162
18577.19 161
18578.48 159
18579.76 184
18581.05 170
18582.34 177
18583.63 170
18584.92 161
18586.20 153
18587.49 174
18588.78 173
18590.07 180
18591.36 177
18592.64 203
18593.93 178
18595.22 184
18596.51 174
18597.80 163
18599.09 184
18600.38 178
18601.66 171
18602.95 170
18604.24 174
18605.53 203
18606.82 169
18608.11 169
18609.40 183
18610.69 193
18611.98 151
18613.26 170
18614.55 165
18615.84 176
18617.13 179
18618.42 181
18619.71 174
18621.00 180
18622.29 187
18623.58 184
18624.87 185
18626.16 179
18627.45 167
18628.74 162
18630.03 185
18631.32 176
18632.61 171
18633.89 179
18635.18 193
18636.47 171
18637.76 179
18639.05 176
18640.34 177
18641.63 171
18642.92 164
18644.21 171
18645.50 165
18646.79 169
18648.09 180
18649.38 165
18650.67 153
18651.96 164
18653.25 178
18654.54 177
18655.83 168
18657.12 158
18658.41 183
18659.70 204
18660.99 172
18662.28 154
18663.57 156
18664.86 180
18666.15 167
18667.44 160
18668.74 172
18670.03 161
18671.32 200
18672.61 180
18673.90 158
18675.19 164
18676.48 157
18677.77 178
18679.06 164
18680.36 176
18681.65 144
18682.94 177
18684.23 172
18685.52 159
18686.81 163
18688.11 166
18689.40 160
18690.69 150
18691.98 161
18693.27 148
18694.56 140
18695.86 172
18697.15 155
18698.44 166
18699.73 149
18701.02 156
18702.32 161
18703.61 169
18704.90 132
18706.19 157
18707.48 175
18708.78 158
18710.07 165
18711.36 146
18712.65 156
18713.95 150
18715.24 165
18716.53 169
18717.83 151
18719.12 148
18720.41 141
18721.70 155
18723.00 173
18724.29 154
18725.58 146
18726.87 157
18728.17 160
18729.46 152
18730.75 161
18732.05 152
18733.34 159
18734.63 147
18735.93 154
18737.22 155
18738.51 154
18739.81 143
18741.10 181
18742.39 171
18743.69 157
18744.98 160
18746.27 157
18747.57 158
18748.86 174
18750.16 161
18751.45 161
18752.74 152
18754.04 146
18755.33 154
18756.63 136
18757.92 150
18759.21 132
18760.51 160
18761.80 185
18763.10 180
18764.39 152
18765.69 149
18766.98 152
18768.27 159
18769.57 153
18770.86 138
18772.16 150
18773.45 162
18774.75 144
18776.04 142
18777.34 148
18778.63 157
18779.93 164
18781.22 144
18782.52 134
18783.81 146
18785.11 135
18786.40 145
18787.70 163
18788.99 159
18790.29 148
18791.58 182
18792.88 151
18794.17 159
18795.47 138
18796.76 149
18798.06 164
18799.35 161
18800.65 152
18801.94 142
18803.24 157
18804.54 136
18805.83 167
18807.13 136
18808.42 153
18809.72 151
18811.01 153
18812.31 145
18813.61 131
18814.90 146
18816.20 175
18817.49 158
18818.79 169
18820.09 164
18821.38 156
18822.68 150
18823.98 142
18825.27 148
18826.57 150
18827.87 132
18829.16 117
18830.46 146
18831.75 140
18833.05 148
18834.35 151
18835.64 164
18836.94 150
18838.24 153
18839.54 158
18840.83 151
18842.13 131
18843.43 156
18844.72 147
18846.02 150
18847.32 143
18848.61 151
18849.91 145
18851.21 155
18852.51 163
18853.80 145
18855.10 153
18856.40 152
18857.70 150
18858.99 137
18860.29 143
18861.59 134
18862.89 152
18864.18 139
18865.48 156
18866.78 149
18868.08 150
18869.38 124
18870.67 148
18871.97 144
18873.27 150
18874.57 169
18875.87 158
18877.16 146
18878.46 147
18879.76 156
18881.06 147
18882.36 162
18883.66 162
18884.95 167
18886.25 147
18887.55 163
18888.85 153
18890.15 151
18891.45 157
18892.75 137
18894.04 158
18895.34 145
18896.64 143
18897.94 154
18899.24 155
18900.54 146
18901.84 144
18903.14 142
18904.44 148
18905.74 151
18907.03 136
18908.33 146
18909.63 148
18910.93 159
18912.23 142
18913.53 149
18914.83 142
18916.13 155
18917.43 144
18918.73 146
18920.03 133
18921.33 150
18922.63 140
18923.93 163
18925.23 169
18926.53 140
18927.83 148
18929.13 136
18930.43 165
18931.73 145
18933.03 151
18934.33 155
18935.63 139
18936.93 161
18938.23 159
18939.53 142
18940.83 158
18942.13 146
18943.43 135
18944.73 134
18946.03 152
18947.33 158
18948.63 142
18949.93 138
18951.23 152
18952.53 169
18953.84 140
18955.14 150
18956.44 144
18957.74 146
18959.04 155
18960.34 147
18961.64 139
18962.94 149
18964.24 140
18965.54 139
18966.85 139
18968.15 135
18969.45 150
18970.75 146
18972.05 146
18973.35 146
18974.65 135
18975.96 144
18977.26 148
18978.56 150
18979.86 160
18981.16 163
18982.46 161
18983.77 138
18985.07 154
18986.37 146
18987.67 146
18988.97 166
18990.28 137
18991.58 147
18992.88 139
18994.18 146
18995.49 143
18996.79 151
18998.09 154
18999.39 137
19000.69 142
19002.00 156
19003.30 164
19004.60 142
19005.90 147
19007.21 154
19008.51 135
19009.81 138
19011.12 147
19012.42 134
19013.72 155
19015.02 155
19016.33 142
19017.63 132
19018.93 140
19020.24 148
19021.54 151
19022.84 134
19024.15 137
19025.45 145
19026.75 143
19028.06 148
19029.36 157
19030.66 139
19031.97 144
19033.27 135
19034.57 141
19035.88 135
19037.18 137
19038.48 147
19039.79 157
19041.09 168
19042.40 130
19043.70 147
19045.00 156
19046.31 137
19047.61 156
19048.92 154
19050.22 155
19051.52 160
19052.83 155
19054.13 155
19055.44 146
19056.74 150
19058.05 168
19059.35 149
19060.65 152
19061.96 137
19063.26 144
19064.57 137
19065.87 148
19067.18 157
19068.48 143
19069.79 167
19071.09 172
19072.40 165
19073.70 132
19075.01 144
19076.31 131
19077.62 156
19078.92 148
19080.23 135
19081.53 155
19082.84 136
19084.14 150
19085.45 148
19086.75 140
19088.06 144
19089.36 148
19090.67 157
19091.98 153
19093.28 147
19094.59 139
19095.89 149
19097.20 161
19098.50 152
19099.81 132
19101.12 139
19102.42 160
19103.73 143
19105.03 128
19106.34 144
19107.65 132
19108.95 153
19110.26 156
19111.56 141
19112.87 159
19114.18 146
19115.48 155
19116.79 157
19118.10 151
19119.40 148
19120.71 157
19122.02 159
19123.32 148
19124.63 163
19125.94 168
19127.24 158
19128.55 150
19129.86 142
19131.16 148
19132.47 142
19133.78 138
19135.08 147
19136.39 144
19137.70 153
19139.01 152
19140.31 163
19141.62 164
19142.93 168
19144.23 141
19145.54 161
19146.85 143
19148.16 147
19149.46 155
19150.77 151
19152.08 140
19153.39 142
19154.69 159
19156.00 143
19157.31 147
19158.62 140
19159.93 174
19161.23 149
19162.54 139
19163.85 141
19165.16 153
19166.47 149
19167.77 135
19169.08 143
19170.39 131
19171.70 137
19173.01 152
19174.32 141
19175.62 139
19176.93 153
19178.24 130
19179.55 154
19180.86 164
19182.17 162
19183.48 145
19184.78 140
19186.09 147
19187.40 147
19188.71 159
19190.02 153
19191.33 146
19192.64 146
19193.95 150
19195.26 150
19196.56 141
19197.87 144
19199.18 156
19200.49 146
19201.80 140
19203.11 154
19204.42 131
19205.73 142
19207.04 148
19208.35 151
19209.66 161
19210.97 146
19212.28 162
19213.59 147
19214.90 146
19216.21 154
19217.52 131
19218.83 128
19220.14 119
19221.45 157
19222.76 143
19224.07 166
19225.38 165
19226.69 137
19228.00 137
19229.31 135
19230.62 160
19231.93 140
19233.24 139
19234.55 127
19235.86 147
19237.17 153
19238.48 145
19239.79 127
19241.10 139
19242.41 151
19243.72 126
19245.03 139
19246.35 136
19247.66 126
19248.97 136
19250.28 137
19251.59 141
19252.90 127
19254.21 133
19255.52 136
19256.83 150
19258.14 148
19259.46 128
19260.77 131
19262.08 135
19263.39 140
19264.70 135
19266.01 142
19267.32 143
19268.64 131
19269.95 153
19271.26 149
19272.57 137
19273.88 136
19275.20 137
19276.51 125
19277.82 137
19279.13 138
19280.44 161
19281.75 146
19283.07 149
19284.38 115
19285.69 130
19287.00 128
19288.32 137
19289.63 138
19290.94 148
19292.25 155
19293.57 158
19294.88 149
19296.19 148
19297.50 136
19298.82 139
19300.13 146
19301.44 132
19302.75 138
19304.07 144
19305.38 138
19306.69 135
19308.01 140
19309.32 132
19310.63 137
19311.94 122
19313.26 138
19314.57 132
19315.88 132
19317.20 158
19318.51 124
19319.82 141
19321.14 158
19322.45 154
19323.76 145
19325.08 123
19326.39 127
19327.70 136
19329.02 144
19330.33 151
19331.65 135
19332.96 134
19334.27 133
19335.59 140
19336.90 138
19338.22 138
19339.53 155
19340.84 130
19342.16 122
19343.47 135
19344.79 136
19346.10 141
19347.41 138
19348.73 122
19350.04 142
19351.36 144
19352.67 132
19353.99 135
19355.30 129
19356.62 135
19357.93 139
19359.25 157
19360.56 153
19361.87 137
19363.19 140
19364.50 150
19365.82 161
19367.13 150
19368.45 148
19369.76 145
19371.08 138
19372.39 135
19373.71 140
19375.02 137
19376.34 115
19377.66 122
19378.97 137
19380.29 138
19381.60 160
19382.92 163
19384.23 161
19385.55 132
19386.86 123
19388.18 137
19389.50 128
19390.81 145
19392.13 153
19393.44 137
19394.76 129
19396.07 151
19397.39 137
19398.71 133
19400.02 132
19401.34 129
19402.65 152
19403.97 168
19405.29 136
19406.60 129
19407.92 119
19409.24 133
19410.55 138
19411.87 112
19413.19 131
19414.50 131
19415.82 141
19417.14 141
19418.45 116
19419.77 147
19421.09 160
19422.40 128
19423.72 137
19425.04 115
19426.35 118
19427.67 120
19428.99 135
19430.30 123
19431.62 124
19432.94 132
19434.26 132
19435.57 122
19436.89 118
19438.21 139
19439.53 155
19440.84 154
19442.16 130
19443.48 135
19444.80 126
19446.11 133
19447.43 135
19448.75 155
19450.07 134
19451.38 143
19452.70 137
19454.02 123
19455.34 129
19456.66 133
19457.97 127
19459.29 130
19460.61 127
19461.93 138
19463.25 153
19464.57 128
19465.88 132
19467.20 128
19468.52 154
19469.84 137
19471.16 166
19472.48 136
19473.79 138
19475.11 135
19476.43 119
19477.75 133
19479.07 141
19480.39 134
19481.71 129
19483.03 137
19484.34 144
19485.66 134
19486.98 145
19488.30 155
19489.62 137
19490.94 127
19492.26 143
19493.58 149
19494.90 171
19496.22 136
19497.54 137
19498.86 145
19500.18 153
19501.50 136
19502.81 139
19504.13 128
19505.45 127
19506.77 141
19508.09 149
19509.41 127
19510.73 148
19512.05 135
19513.37 133
19514.69 137
19516.01 142
19517.33 139
19518.65 136
19519.97 139
19521.29 136
19522.61 113
19523.93 142
19525.25 144
19526.57 128
19527.89 151
19529.22 135
19530.54 149
19531.86 154
19533.18 155
19534.50 124
19535.82 147
19537.14 136
19538.46 142
19539.78 146
19541.10 149
19542.42 138
19543.74 134
19545.06 140
19546.39 119
19547.71 146
19549.03 141
19550.35 125
19551.67 134
19552.99 143
19554.31 136
19555.63 136
19556.96 149
19558.28 139
19559.60 125
19560.92 138
19562.24 149
19563.56 165
19564.88 147
19566.21 144
19567.53 128
19568.85 129
19570.17 147
19571.49 134
19572.82 150
19574.14 131
19575.46 139
19576.78 135
19578.10 140
19579.43 126
19580.75 129
19582.07 143
19583.39 147
19584.72 156
19586.04 134
19587.36 151
19588.68 126
19590.01 142
19591.33 134
19592.65 139
19593.97 141
19595.30 131
19596.62 152
19597.94 124
19599.26 140
19600.59 151
19601.91 132
19603.23 139
19604.56 159
19605.88 124
19607.20 134
19608.53 108
19609.85 129
19611.17 143
19612.49 131
19613.82 142
19615.14 135
19616.47 129
19617.79 132
19619.11 137
19620.44 134
19621.76 142
19623.08 128
19624.41 139
19625.73 168
19627.05 128
19628.38 127
19629.70 151
19631.03 129
19632.35 154
19633.67 130
19635.00 139
19636.32 153
19637.65 159
19638.97 147
19640.29 137
19641.62 153
19642.94 136
19644.27 148
19645.59 148
19646.92 156
19648.24 116
19649.57 142
19650.89 132
19652.21 146
19653.54 143
19654.86 159
19656.19 132
19657.51 152
19658.84 136
19660.16 143
19661.49 146
19662.81 160
19664.14 175
19665.46 144
19666.79 139
19668.11 147
19669.44 154
19670.76 161
19672.09 145
19673.41 139
19674.74 135
19676.07 147
19677.39 134
19678.72 150
19680.04 160
19681.37 145
19682.69 126
19684.02 122
19685.34 127
19686.67 144
19688.00 132
19689.32 141
19690.65 136
19691.97 140
19693.30 139
19694.63 159
19695.95 134
19697.28 145
19698.60 136
19699.93 145
19701.26 143
19702.58 124
19703.91 148
19705.24 136
19706.56 140
19707.89 146
19709.22 171
19710.54 147
19711.87 147
19713.20 158
19714.52 135
19715.85 136
19717.18 150
19718.50 148
19719.83 141
19721.16 152
19722.48 140
19723.81 134
19725.14 133
19726.47 128
19727.79 136
19729.12 148
19730.45 132
19731.77 125
19733.10 141
19734.43 155
19735.76 125
19737.08 122
19738.41 148
19739.74 125
19741.07 123
19742.39 140
19743.72 135
19745.05 138
19746.38 131
19747.71 132
19749.03 148
19750.36 120
19751.69 139
19753.02 129
19754.35 132
19755.67 142
19757.00 151
19758.33 133
19759.66 135
19760.99 149
19762.31 137
19763.64 129
19764.97 138
19766.30 141
19767.63 137
19768.96 142
19770.29 137
19771.61 145
19772.94 124
19774.27 146
19775.60 126
19776.93 138
19778.26 142
19779.59 158
19780.92 145
19782.25 151
19783.57 140
19784.90 156
19786.23 157
19787.56 140
19788.89 144
19790.22 144
19791.55 144
19792.88 133
19794.21 146
19795.54 144
19796.87 140
19798.20 133
19799.53 141
19800.86 155
19802.19 155
19803.52 134
19804.85 156
19806.18 123
19807.50 145
19808.83 141
19810.16 162
19811.49 149
19812.82 146
19814.15 158
19815.49 145
19816.82 139
19818.15 142
19819.48 142
19820.81 151
19822.14 145
19823.47 146
19824.80 144
19826.13 149
19827.46 137
19828.79 164
19830.12 128
19831.45 154
19832.78 170
19834.11 163
19835.44 143
19836.77 157
19838.10 157
19839.44 152
19840.77 159
19842.10 150
19843.43 171
19844.76 148
19846.09 154
19847.42 144
19848.75 134
19850.08 158
19851.42 151
19852.75 144
19854.08 162
19855.41 141
19856.74 174
19858.07 175
19859.40 150
19860.74 151
19862.07 156
19863.40 141
19864.73 164
19866.06 144
19867.40 156
19868.73 157
19870.06 147
19871.39 144
19872.72 136
19874.06 144
19875.39 142
19876.72 145
19878.05 168
19879.38 152
19880.72 140
19882.05 158
19883.38 148
19884.71 147
19886.05 139
19887.38 143
19888.71 157
19890.04 145
19891.38 152
19892.71 139
19894.04 139
19895.38 163
19896.71 153
19898.04 141
19899.37 137
19900.71 146
19902.04 160
19903.37 132
19904.71 166
19906.04 149
19907.37 165
19908.71 153
19910.04 135
19911.37 131
19912.71 158
19914.04 157
19915.37 170
19916.71 149
19918.04 149
19919.37 146
19920.71 152
19922.04 159
19923.37 151
19924.71 152
19926.04 144
19927.38 151
19928.71 150
19930.04 141
19931.38 146
19932.71 140
19934.05 134
19935.38 128
19936.71 128
19938.05 132
19939.38 131
19940.72 136
19942.05 154
19943.39 143
19944.72 138
19946.06 141
19947.39 156
19948.72 139
19950.06 160
19951.39 153
19952.73 164
19954.06 170
19955.40 153
19956.73 145
19958.07 146
19959.40 150
19960.74 135
19962.07 160
19963.41 160
19964.74 140
19966.08 150
19967.41 166
19968.75 137
19970.08 150
19971.42 142
19972.76 157
19974.09 153
19975.43 155
19976.76 144
19978.10 158
19979.43 132
19980.77 162
19982.10 146
19983.44 129
19984.78 144
19986.11 175
19987.45 147
19988.78 158
19990.12 159
19991.46 150
19992.79 170
19994.13 179
19995.46 139
19996.80 130
19998.14 135
19999.47 155
20000.81 158
20002.15 161
20003.48 136
20004.82 146
20006.16 146
20007.49 147
20008.83 147
20010.17 139
20011.50 165
20012.84 144
20014.18 157
20015.51 149
20016.85 148
20018.19 147
20019.52 155
20020.86 146
20022.20 131
20023.53 143
20024.87 143
20026.21 146
20027.55 147
20028.88 147
20030.22 163
20031.56 161
20032.90 150
20034.23 140
20035.57 133
20036.91 128
20038.25 144
20039.58 154
20040.92 149
20042.26 160
20043.60 141
20044.93 159
20046.27 145
20047.61 141
20048.95 138
20050.29 152
20051.62 144
20052.96 145
20054.30 143
20055.64 169
20056.98 154
20058.32 152
20059.65 163
20060.99 174
20062.33 174
20063.67 154
20065.01 155
20066.35 157
20067.68 135
20069.02 156
20070.36 158
20071.70 153
20073.04 159
20074.38 156
20075.72 161
20077.06 153
20078.40 159
20079.73 163
20081.07 158
20082.41 161
20083.75 156
20085.09 152
20086.43 148
20087.77 151
20089.11 159
20090.45 149
20091.79 167
20093.13 153
20094.47 145
20095.81 141
20097.15 139
20098.48 131
20099.82 177
20101.16 156
20102.50 144
20103.84 136
20105.18 157
20106.52 146
20107.86 161
20109.20 156
20110.54 145
20111.88 160
20113.22 155
20114.56 163
20115.90 167
20117.24 168
20118.58 175
20119.93 163
20121.27 155
20122.61 131
20123.95 162
20125.29 162
20126.63 154
20127.97 138
20129.31 150
20130.65 174
20131.99 169
20133.33 157
20134.67 156
20136.01 156
