# Supplementary material for: MALDI-TOF MS typing enables the classification of brewing yeasts of the genus Saccharomyces to major beer styles
Source: PLoS One. 2017 Aug 9;12(8):e0181694. doi: 10.1371/journal.pone.0181694 (PMC5549903; doi:10.1371/journal.pone.0181694)
Supplement: S9 File — The directory includes 90 raw files and was zipped to “.zip”; the folder has three strains with 30 spectra per strain; S1 Text explains the raw files with an example and Table 1 represents the yeast strains used within the experiment. (ZIP) [file pone.0181694.s012.zip › 25-27/30286-204-Lag-Lag-Lag-YPG-18h-E-E_2016-09-27_9_0_E8_1.dat]

1999.34 1875
1999.77 1944
2000.19 1922
2000.61 1955
2001.03 1903
2001.45 1975
2001.88 1894
2002.30 1828
2002.72 1807
2003.14 1732
2003.56 1780
2003.99 1812
2004.41 1733
2004.83 1755
2005.25 1853
2005.68 1744
2006.10 1707
2006.52 1707
2006.94 1845
2007.37 1804
2007.79 1714
2008.21 1753
2008.64 1779
2009.06 1740
2009.48 1786
2009.90 1708
2010.33 1730
2010.75 1722
2011.17 1552
2011.60 1678
2012.02 1566
2012.44 1478
2012.87 1553
2013.29 1650
2013.71 1685
2014.14 1664
2014.56 1700
2014.98 1672
2015.41 1806
2015.83 1751
2016.25 1769
2016.68 1863
2017.10 1870
2017.53 1919
2017.95 1943
2018.37 1893
2018.80 1886
2019.22 1922
2019.65 1907
2020.07 1820
2020.49 1775
2020.92 1776
2021.34 1820
2021.77 1872
2022.19 1739
2022.61 1685
2023.04 1661
2023.46 1694
2023.89 1595
2024.31 1554
2024.74 1651
2025.16 1599
2025.59 1611
2026.01 1645
2026.44 1560
2026.86 1566
2027.29 1553
2027.71 1633
2028.14 1638
2028.56 1654
2028.98 1708
2029.41 1779
2029.84 1720
2030.26 1690
2030.69 1677
2031.11 1684
2031.54 1761
2031.96 1745
2032.39 1824
2032.81 1781
2033.24 1838
2033.66 1746
2034.09 1747
2034.51 1648
2034.94 1721
2035.37 1639
2035.79 1671
2036.22 1729
2036.64 1647
2037.07 1668
2037.49 1708
2037.92 1733
2038.35 1818
2038.77 1730
2039.20 1772
2039.62 1772
2040.05 1754
2040.48 1737
2040.90 1651
2041.33 1656
2041.76 1762
2042.18 1638
2042.61 1688
2043.03 1646
2043.46 1678
2043.89 1692
2044.31 1620
2044.74 1616
2045.17 1597
2045.59 1664
2046.02 1662
2046.45 1600
2046.87 1612
2047.30 1615
2047.73 1696
2048.16 1691
2048.58 1697
2049.01 1697
2049.44 1628
2049.86 1563
2050.29 1640
2050.72 1608
2051.15 1608
2051.57 1647
2052.00 1635
2052.43 1563
2052.86 1577
2053.28 1510
2053.71 1578
2054.14 1585
2054.57 1579
2054.99 1702
2055.42 1763
2055.85 1778
2056.28 1876
2056.70 1863
2057.13 1966
2057.56 1929
2057.99 1841
2058.42 1852
2058.84 1831
2059.27 1860
2059.70 1807
2060.13 1808
2060.56 1783
2060.99 1681
2061.41 1656
2061.84 1673
2062.27 1686
2062.70 1659
2063.13 1682
2063.56 1735
2063.99 1730
2064.41 1757
2064.84 1867
2065.27 1995
2065.70 2071
2066.13 2121
2066.56 2083
2066.99 2070
2067.42 1886
2067.85 1831
2068.27 1970
2068.70 1863
2069.13 1728
2069.56 1649
2069.99 1798
2070.42 1712
2070.85 1693
2071.28 1594
2071.71 1614
2072.14 1617
2072.57 1678
2073.00 1769
2073.43 1734
2073.86 1756
2074.29 1762
2074.72 1792
2075.15 1793
2075.58 1862
2076.01 1910
2076.44 1827
2076.87 1840
2077.30 1826
2077.73 1782
2078.16 1853
2078.59 1858
2079.02 1863
2079.45 1848
2079.88 1845
2080.31 1725
2080.74 1756
2081.17 1819
2081.60 1731
2082.03 1709
2082.46 1757
2082.89 1710
2083.32 1698
2083.75 1617
2084.18 1625
2084.61 1729
2085.04 1672
2085.47 1718
2085.90 1682
2086.34 1701
2086.77 1708
2087.20 1636
2087.63 1608
2088.06 1623
2088.49 1573
2088.92 1535
2089.35 1617
2089.79 1557
2090.22 1511
2090.65 1586
2091.08 1517
2091.51 1583
2091.94 1684
2092.37 1642
2092.81 1667
2093.24 1666
2093.67 1685
2094.10 1621
2094.53 1604
2094.96 1728
2095.40 1648
2095.83 1713
2096.26 1662
2096.69 1687
2097.12 1728
2097.56 1631
2097.99 1546
2098.42 1434
2098.85 1520
2099.29 1549
2099.72 1571
2100.15 1500
2100.58 1444
2101.01 1453
2101.45 1478
2101.88 1544
2102.31 1593
2102.75 1616
2103.18 1533
2103.61 1535
2104.04 1586
2104.48 1631
2104.91 1646
2105.34 1729
2105.77 1633
2106.21 1667
2106.64 1593
2107.07 1568
2107.51 1727
2107.94 1721
2108.37 1732
2108.81 1696
2109.24 1694
2109.67 1689
2110.11 1681
2110.54 1635
2110.97 1665
2111.41 1669
2111.84 1573
2112.27 1497
2112.71 1558
2113.14 1506
2113.58 1484
2114.01 1593
2114.44 1569
2114.88 1514
2115.31 1503
2115.75 1535
2116.18 1518
2116.61 1541
2117.05 1510
2117.48 1459
2117.92 1478
2118.35 1585
2118.78 1501
2119.22 1526
2119.65 1535
2120.09 1470
2120.52 1582
2120.96 1600
2121.39 1571
2121.83 1566
2122.26 1681
2122.69 1686
2123.13 1653
2123.56 1698
2124.00 1743
2124.43 1620
2124.87 1552
2125.30 1629
2125.74 1585
2126.17 1618
2126.61 1660
2127.04 1534
2127.48 1629
2127.91 1567
2128.35 1610
2128.79 1591
2129.22 1681
2129.66 1570
2130.09 1618
2130.53 1688
2130.96 1686
2131.40 1691
2131.83 1763
2132.27 1769
2132.70 1849
2133.14 1753
2133.58 1700
2134.01 1640
2134.45 1684
2134.88 1704
2135.32 1752
2135.76 1676
2136.19 1686
2136.63 1704
2137.06 1735
2137.50 1722
2137.94 1600
2138.37 1702
2138.81 1687
2139.25 1607
2139.68 1650
2140.12 1691
2140.56 1655
2140.99 1619
2141.43 1584
2141.87 1558
2142.30 1589
2142.74 1618
2143.18 1515
2143.61 1582
2144.05 1590
2144.49 1528
2144.92 1508
2145.36 1613
2145.80 1681
2146.23 1569
2146.67 1522
2147.11 1663
2147.55 1595
2147.98 1634
2148.42 1706
2148.86 1757
2149.30 1826
2149.73 1889
2150.17 1974
2150.61 1888
2151.05 1841
2151.48 1871
2151.92 1888
2152.36 1886
2152.80 1813
2153.23 1678
2153.67 1676
2154.11 1707
2154.55 1717
2154.99 1746
2155.42 1637
2155.86 1738
2156.30 1782
2156.74 1827
2157.18 1791
2157.61 1823
2158.05 1729
2158.49 1708
2158.93 1728
2159.37 1680
2159.81 1748
2160.24 1798
2160.68 1748
2161.12 1750
2161.56 1816
2162.00 1830
2162.44 1755
2162.88 1716
2163.32 1781
2163.75 1772
2164.19 1775
2164.63 1914
2165.07 1848
2165.51 1836
2165.95 1894
2166.39 1927
2166.83 1953
2167.27 1982
2167.71 1875
2168.15 1865
2168.59 1803
2169.02 1765
2169.46 1747
2169.90 1697
2170.34 1704
2170.78 1691
2171.22 1673
2171.66 1722
2172.10 1679
2172.54 1669
2172.98 1774
2173.42 1715
2173.86 1742
2174.30 1712
2174.74 1740
2175.18 1847
2175.62 1821
2176.06 1833
2176.50 1777
2176.94 1779
2177.38 1812
2177.82 1793
2178.26 1731
2178.70 1830
2179.14 1801
2179.58 1805
2180.02 1794
2180.47 1785
2180.91 1799
2181.35 1764
2181.79 1707
2182.23 1765
2182.67 1772
2183.11 1710
2183.55 1682
2183.99 1682
2184.43 1620
2184.87 1627
2185.31 1623
2185.76 1612
2186.20 1637
2186.64 1739
2187.08 1639
2187.52 1750
2187.96 1736
2188.40 1756
2188.84 1724
2189.29 1693
2189.73 1648
2190.17 1758
2190.61 1896
2191.05 1792
2191.49 1808
2191.94 1821
2192.38 1732
2192.82 1766
2193.26 1801
2193.70 1860
2194.14 1950
2194.59 1971
2195.03 2029
2195.47 1947
2195.91 1965
2196.36 2000
2196.80 2037
2197.24 2091
2197.68 1997
2198.12 1899
2198.57 1829
2199.01 1889
2199.45 1883
2199.89 1835
2200.34 1713
2200.78 1760
2201.22 1698
2201.66 1763
2202.11 1780
2202.55 1810
2202.99 1890
2203.44 1831
2203.88 1817
2204.32 1723
2204.76 1800
2205.21 1892
2205.65 1882
2206.09 1829
2206.54 1789
2206.98 1782
2207.42 1828
2207.87 1702
2208.31 1747
2208.75 1780
2209.20 1744
2209.64 1885
2210.08 1943
2210.53 1822
2210.97 1826
2211.42 1898
2211.86 1870
2212.30 1855
2212.75 1741
2213.19 1766
2213.63 1771
2214.08 1720
2214.52 1667
2214.97 1819
2215.41 1726
2215.85 1796
2216.30 1779
2216.74 1699
2217.19 1690
2217.63 1662
2218.08 1586
2218.52 1661
2218.97 1666
2219.41 1723
2219.85 1719
2220.30 1706
2220.74 1715
2221.19 1678
2221.63 1745
2222.08 1873
2222.52 1816
2222.97 1818
2223.41 1854
2223.86 1801
2224.30 2004
2224.75 1982
2225.19 2041
2225.64 2071
2226.08 1926
2226.53 2048
2226.97 2037
2227.42 1880
2227.86 1869
2228.31 1956
2228.75 1989
2229.20 2054
2229.65 2007
2230.09 1966
2230.54 2037
2230.98 2005
2231.43 2109
2231.87 2124
2232.32 2205
2232.76 2224
2233.21 2271
2233.66 2381
2234.10 2368
2234.55 2299
2234.99 2333
2235.44 2351
2235.89 2205
2236.33 2193
2236.78 2141
2237.23 2042
2237.67 2038
2238.12 1959
2238.56 1847
2239.01 1988
2239.46 1877
2239.90 1841
2240.35 1799
2240.80 1806
2241.24 1806
2241.69 1729
2242.14 1660
2242.58 1608
2243.03 1658
2243.48 1767
2243.93 1692
2244.37 1554
2244.82 1555
2245.27 1520
2245.71 1493
2246.16 1458
2246.61 1582
2247.05 1522
2247.50 1558
2247.95 1615
2248.40 1610
2248.84 1597
2249.29 1569
2249.74 1690
2250.19 1702
2250.63 1683
2251.08 1714
2251.53 1794
2251.98 1874
2252.43 1856
2252.87 1757
2253.32 1825
2253.77 1895
2254.22 1919
2254.66 1829
2255.11 1830
2255.56 1776
2256.01 1749
2256.46 1718
2256.91 1739
2257.35 1705
2257.80 1676
2258.25 1654
2258.70 1600
2259.15 1621
2259.60 1548
2260.04 1639
2260.49 1740
2260.94 1746
2261.39 1804
2261.84 1836
2262.29 1808
2262.74 1773
2263.19 1853
2263.63 1960
2264.08 1908
2264.53 1896
2264.98 1868
2265.43 1879
2265.88 1850
2266.33 1815
2266.78 1801
2267.23 1740
2267.68 1735
2268.13 1925
2268.58 1896
2269.02 1967
2269.47 1948
2269.92 2110
2270.37 1993
2270.82 2084
2271.27 2160
2271.72 2172
2272.17 2092
2272.62 2126
2273.07 2090
2273.52 2055
2273.97 2012
2274.42 1974
2274.87 2058
2275.32 2008
2275.77 2044
2276.22 2138
2276.67 2106
2277.12 2119
2277.57 2065
2278.02 2025
2278.47 1973
2278.92 1928
2279.37 1934
2279.82 1878
2280.27 1826
2280.73 1762
2281.18 1762
2281.63 1742
2282.08 1724
2282.53 1762
2282.98 1631
2283.43 1713
2283.88 1670
2284.33 1552
2284.78 1626
2285.23 1616
2285.68 1623
2286.14 1596
2286.59 1593
2287.04 1674
2287.49 1640
2287.94 1710
2288.39 1670
2288.84 1845
2289.30 1962
2289.75 2021
2290.20 2143
2290.65 2300
2291.10 2291
2291.55 2323
2292.00 2408
2292.46 2427
2292.91 2426
2293.36 2481
2293.81 2455
2294.26 2426
2294.72 2333
2295.17 2450
2295.62 2349
2296.07 2322
2296.52 2267
2296.98 2118
2297.43 2126
2297.88 2021
2298.33 1848
2298.79 1812
2299.24 1770
2299.69 1774
2300.14 1810
2300.60 1748
2301.05 1664
2301.50 1580
2301.95 1628
2302.41 1556
2302.86 1562
2303.31 1595
2303.76 1548
2304.22 1622
2304.67 1699
2305.12 1595
2305.58 1578
2306.03 1521
2306.48 1625
2306.94 1639
2307.39 1684
2307.84 1781
2308.30 1819
2308.75 1816
2309.20 1935
2309.66 1990
2310.11 1973
2310.56 1872
2311.02 1881
2311.47 1891
2311.92 1969
2312.38 2065
2312.83 1992
2313.28 1934
2313.74 1924
2314.19 1930
2314.65 1834
2315.10 1760
2315.55 1875
2316.01 1795
2316.46 1788
2316.92 1916
2317.37 1930
2317.83 1875
2318.28 1840
2318.73 1948
2319.19 1921
2319.64 2008
2320.10 1946
2320.55 1878
2321.01 1938
2321.46 1876
2321.92 1913
2322.37 1988
2322.82 2001
2323.28 1924
2323.73 1996
2324.19 2037
2324.64 2111
2325.10 2320
2325.55 2451
2326.01 2355
2326.46 2418
2326.92 2366
2327.37 2233
2327.83 2223
2328.29 2184
2328.74 2041
2329.20 1936
2329.65 1992
2330.11 1909
2330.56 1903
2331.02 1796
2331.47 1747
2331.93 1695
2332.38 1748
2332.84 1713
2333.30 1736
2333.75 1582
2334.21 1677
2334.66 1829
2335.12 1833
2335.58 1835
2336.03 1863
2336.49 1784
2336.94 1750
2337.40 1690
2337.86 1748
2338.31 1723
2338.77 1773
2339.22 1798
2339.68 1734
2340.14 1680
2340.59 1833
2341.05 1773
2341.51 1770
2341.96 1785
2342.42 1729
2342.88 1826
2343.33 1778
2343.79 1888
2344.25 1831
2344.70 1860
2345.16 1865
2345.62 1863
2346.08 1997
2346.53 1932
2346.99 1889
2347.45 1913
2347.90 2050
2348.36 2013
2348.82 1943
2349.28 1858
2349.73 1865
2350.19 1871
2350.65 1897
2351.11 1912
2351.56 1887
2352.02 1860
2352.48 1750
2352.94 1641
2353.39 1764
2353.85 1728
2354.31 1623
2354.77 1626
2355.22 1673
2355.68 1673
2356.14 1634
2356.60 1607
2357.06 1593
2357.51 1706
2357.97 1614
2358.43 1677
2358.89 1749
2359.35 1864
2359.81 1865
2360.26 1972
2360.72 2031
2361.18 2196
2361.64 2255
2362.10 2309
2362.56 2266
2363.02 2234
2363.47 2234
2363.93 2178
2364.39 2125
2364.85 2157
2365.31 2235
2365.77 2114
2366.23 2091
2366.69 2141
2367.15 2176
2367.60 2062
2368.06 2050
2368.52 2015
2368.98 1890
2369.44 1891
2369.90 1876
2370.36 1812
2370.82 1827
2371.28 1703
2371.74 1762
2372.20 1613
2372.66 1625
2373.12 1650
2373.58 1696
2374.04 1639
2374.50 1697
2374.96 1697
2375.42 1690
2375.88 1704
2376.34 1719
2376.80 1739
2377.26 1766
2377.72 1778
2378.18 1772
2378.64 1825
2379.10 1720
2379.56 1735
2380.02 1698
2380.48 1738
2380.94 1666
2381.40 1673
2381.86 1635
2382.32 1679
2382.78 1713
2383.24 1702
2383.70 1668
2384.16 1727
2384.62 1721
2385.08 1736
2385.54 1788
2386.00 1774
2386.47 1777
2386.93 1725
2387.39 1647
2387.85 1703
2388.31 1718
2388.77 1689
2389.23 1609
2389.69 1705
2390.15 1716
2390.62 1652
2391.08 1727
2391.54 1866
2392.00 1807
2392.46 1739
2392.92 1695
2393.38 1630
2393.85 1670
2394.31 1628
2394.77 1576
2395.23 1603
2395.69 1655
2396.16 1732
2396.62 1664
2397.08 1674
2397.54 1721
2398.00 1786
2398.47 1831
2398.93 2008
2399.39 1874
2399.85 1815
2400.31 1833
2400.78 1775
2401.24 1719
2401.70 1786
2402.16 1679
2402.63 1662
2403.09 1653
2403.55 1660
2404.01 1624
2404.48 1578
2404.94 1646
2405.40 1732
2405.86 1633
2406.33 1613
2406.79 1684
2407.25 1736
2407.72 1617
2408.18 1524
2408.64 1725
2409.11 1725
2409.57 1640
2410.03 1617
2410.49 1599
2410.96 1579
2411.42 1580
2411.88 1593
2412.35 1575
2412.81 1596
2413.28 1542
2413.74 1538
2414.20 1594
2414.67 1564
2415.13 1587
2415.59 1597
2416.06 1641
2416.52 1669
2416.98 1637
2417.45 1713
2417.91 1707
2418.38 1770
2418.84 1833
2419.30 1845
2419.77 1690
2420.23 1737
2420.70 1726
2421.16 1752
2421.63 1775
2422.09 1796
2422.55 1785
2423.02 1784
2423.48 1783
2423.95 1823
2424.41 1818
2424.88 1801
2425.34 1806
2425.81 1806
2426.27 1771
2426.74 1702
2427.20 1738
2427.67 1646
2428.13 1614
2428.60 1595
2429.06 1572
2429.53 1584
2429.99 1573
2430.46 1514
2430.92 1529
2431.39 1460
2431.85 1521
2432.32 1574
2432.78 1563
2433.25 1660
2433.71 1616
2434.18 1576
2434.64 1623
2435.11 1538
2435.58 1568
2436.04 1566
2436.51 1704
2436.97 1741
2437.44 1695
2437.90 1639
2438.37 1767
2438.84 1862
2439.30 1987
2439.77 1916
2440.23 1910
2440.70 1806
2441.17 1882
2441.63 1964
2442.10 1961
2442.57 1999
2443.03 1840
2443.50 1857
2443.96 1828
2444.43 1775
2444.90 1785
2445.36 1774
2445.83 1801
2446.30 1710
2446.76 1683
2447.23 1695
2447.70 1662
2448.16 1616
2448.63 1617
2449.10 1635
2449.57 1589
2450.03 1633
2450.50 1698
2450.97 1586
2451.43 1598
2451.90 1617
2452.37 1580
2452.84 1570
2453.30 1664
2453.77 1555
2454.24 1456
2454.71 1438
2455.17 1497
2455.64 1360
2456.11 1395
2456.58 1492
2457.04 1566
2457.51 1482
2457.98 1577
2458.45 1561
2458.91 1491
2459.38 1539
2459.85 1543
2460.32 1549
2460.79 1590
2461.25 1585
2461.72 1587
2462.19 1602
2462.66 1566
2463.13 1526
2463.60 1656
2464.06 1644
2464.53 1595
2465.00 1588
2465.47 1605
2465.94 1627
2466.41 1587
2466.87 1614
2467.34 1597
2467.81 1609
2468.28 1662
2468.75 1618
2469.22 1615
2469.69 1644
2470.16 1679
2470.63 1712
2471.09 1649
2471.56 1514
2472.03 1565
2472.50 1586
2472.97 1639
2473.44 1531
2473.91 1507
2474.38 1545
2474.85 1589
2475.32 1567
2475.79 1552
2476.26 1570
2476.73 1514
2477.20 1550
2477.67 1483
2478.14 1584
2478.60 1572
2479.07 1661
2479.54 1700
2480.01 1643
2480.48 1697
2480.95 1766
2481.42 1637
2481.89 1643
2482.36 1606
2482.83 1540
2483.30 1450
2483.77 1433
2484.25 1452
2484.72 1509
2485.19 1540
2485.66 1588
2486.13 1562
2486.60 1669
2487.07 1730
2487.54 1777
2488.01 1733
2488.48 1698
2488.95 1678
2489.42 1695
2489.89 1663
2490.36 1617
2490.83 1617
2491.30 1598
2491.78 1557
2492.25 1596
2492.72 1571
2493.19 1618
2493.66 1563
2494.13 1592
2494.60 1621
2495.07 1641
2495.55 1563
2496.02 1652
2496.49 1627
2496.96 1640
2497.43 1588
2497.90 1564
2498.37 1551
2498.85 1466
2499.32 1429
2499.79 1506
2500.26 1424
2500.73 1491
2501.20 1481
2501.68 1394
2502.15 1394
2502.62 1432
2503.09 1434
2503.56 1452
2504.04 1559
2504.51 1516
2504.98 1536
2505.45 1530
2505.93 1586
2506.40 1500
2506.87 1592
2507.34 1587
2507.82 1643
2508.29 1620
2508.76 1628
2509.23 1605
2509.71 1675
2510.18 1675
2510.65 1723
2511.12 1791
2511.60 1775
2512.07 1803
2512.54 1889
2513.02 1822
2513.49 1927
2513.96 1836
2514.44 1690
2514.91 1698
2515.38 1748
2515.85 1731
2516.33 1704
2516.80 1664
2517.27 1684
2517.75 1711
2518.22 1674
2518.70 1611
2519.17 1652
2519.64 1763
2520.12 1680
2520.59 1745
2521.06 1790
2521.54 1766
2522.01 1669
2522.49 1628
2522.96 1611
2523.43 1648
2523.91 1630
2524.38 1588
2524.86 1584
2525.33 1586
2525.80 1613
2526.28 1632
2526.75 1638
2527.23 1584
2527.70 1489
2528.18 1552
2528.65 1600
2529.12 1615
2529.60 1543
2530.07 1533
2530.55 1619
2531.02 1594
2531.50 1674
2531.97 1671
2532.45 1643
2532.92 1590
2533.40 1658
2533.87 1645
2534.35 1633
2534.82 1571
2535.30 1600
2535.77 1611
2536.25 1670
2536.72 1742
2537.20 1666
2537.67 1717
2538.15 1687
2538.62 1658
2539.10 1706
2539.57 1614
2540.05 1644
2540.53 1633
2541.00 1661
2541.48 1602
2541.95 1608
2542.43 1601
2542.90 1664
2543.38 1650
2543.86 1552
2544.33 1557
2544.81 1551
2545.28 1530
2545.76 1608
2546.24 1611
2546.71 1710
2547.19 1843
2547.66 1850
2548.14 1917
2548.62 1903
2549.09 1850
2549.57 1843
2550.05 1929
2550.52 1910
2551.00 1925
2551.48 1933
2551.95 1814
2552.43 1894
2552.91 1976
2553.38 1896
2553.86 1961
2554.34 2023
2554.81 1918
2555.29 1861
2555.77 1808
2556.24 1804
2556.72 1787
2557.20 1846
2557.68 1674
2558.15 1739
2558.63 1800
2559.11 1681
2559.58 1605
2560.06 1530
2560.54 1528
2561.02 1520
2561.49 1602
2561.97 1580
2562.45 1593
2562.93 1493
2563.41 1455
2563.88 1485
2564.36 1567
2564.84 1543
2565.32 1487
2565.79 1496
2566.27 1466
2566.75 1536
2567.23 1706
2567.71 1616
2568.18 1500
2568.66 1523
2569.14 1525
2569.62 1558
2570.10 1494
2570.58 1542
2571.05 1561
2571.53 1462
2572.01 1551
2572.49 1602
2572.97 1617
2573.45 1600
2573.93 1593
2574.40 1569
2574.88 1578
2575.36 1662
2575.84 1627
2576.32 1496
2576.80 1550
2577.28 1572
2577.76 1547
2578.24 1524
2578.72 1606
2579.19 1555
2579.67 1537
2580.15 1585
2580.63 1577
2581.11 1562
2581.59 1548
2582.07 1621
2582.55 1530
2583.03 1506
2583.51 1520
2583.99 1556
2584.47 1505
2584.95 1442
2585.43 1492
2585.91 1544
2586.39 1559
2586.87 1539
2587.35 1481
2587.83 1458
2588.31 1547
2588.79 1513
2589.27 1539
2589.75 1548
2590.23 1562
2590.71 1509
2591.19 1621
2591.67 1506
2592.15 1541
2592.63 1512
2593.11 1503
2593.59 1562
2594.07 1545
2594.55 1466
2595.03 1452
2595.51 1500
2595.99 1513
2596.47 1410
2596.96 1462
2597.44 1561
2597.92 1489
2598.40 1464
2598.88 1460
2599.36 1471
2599.84 1523
2600.32 1510
2600.80 1473
2601.28 1503
2601.77 1482
2602.25 1605
2602.73 1624
2603.21 1602
2603.69 1559
2604.17 1626
2604.65 1663
2605.14 1635
2605.62 1589
2606.10 1548
2606.58 1610
2607.06 1654
2607.54 1623
2608.03 1639
2608.51 1668
2608.99 1639
2609.47 1661
2609.95 1797
2610.44 1753
2610.92 1718
2611.40 1681
2611.88 1714
2612.37 1708
2612.85 1814
2613.33 1706
2613.81 1608
2614.29 1686
2614.78 1701
2615.26 1492
2615.74 1465
2616.22 1494
2616.71 1459
2617.19 1502
2617.67 1566
2618.16 1640
2618.64 1615
2619.12 1554
2619.60 1512
2620.09 1491
2620.57 1552
2621.05 1508
2621.54 1533
2622.02 1638
2622.50 1600
2622.99 1566
2623.47 1531
2623.95 1577
2624.44 1587
2624.92 1528
2625.40 1525
2625.89 1542
2626.37 1475
2626.85 1547
2627.34 1537
2627.82 1554
2628.30 1585
2628.79 1466
2629.27 1503
2629.76 1567
2630.24 1513
2630.72 1584
2631.21 1613
2631.69 1533
2632.18 1597
2632.66 1643
2633.14 1618
2633.63 1549
2634.11 1518
2634.60 1531
2635.08 1517
2635.57 1548
2636.05 1502
2636.53 1544
2637.02 1542
2637.50 1508
2637.99 1559
2638.47 1514
2638.96 1630
2639.44 1544
2639.93 1502
2640.41 1664
2640.90 1601
2641.38 1594
2641.87 1538
2642.35 1606
2642.84 1587
2643.32 1520
2643.81 1571
2644.29 1546
2644.78 1471
2645.26 1552
2645.75 1578
2646.23 1574
2646.72 1546
2647.20 1558
2647.69 1557
2648.18 1546
2648.66 1501
2649.15 1551
2649.63 1559
2650.12 1543
2650.60 1552
2651.09 1543
2651.58 1563
2652.06 1539
2652.55 1561
2653.03 1646
2653.52 1655
2654.01 1712
2654.49 1557
2654.98 1773
2655.46 1746
2655.95 1693
2656.44 1671
2656.92 1745
2657.41 1818
2657.90 1776
2658.38 1647
2658.87 1660
2659.36 1684
2659.84 1736
2660.33 1690
2660.82 1549
2661.30 1632
2661.79 1577
2662.28 1552
2662.76 1586
2663.25 1530
2663.74 1510
2664.22 1515
2664.71 1485
2665.20 1590
2665.68 1673
2666.17 1619
2666.66 1575
2667.15 1543
2667.63 1495
2668.12 1535
2668.61 1615
2669.10 1575
2669.58 1637
2670.07 1678
2670.56 1699
2671.05 1651
2671.53 1623
2672.02 1622
2672.51 1674
2673.00 1691
2673.48 1751
2673.97 1889
2674.46 1874
2674.95 1890
2675.44 1826
2675.92 1816
2676.41 1809
2676.90 1767
2677.39 1733
2677.88 1851
2678.37 1759
2678.85 1731
2679.34 1701
2679.83 1736
2680.32 1678
2680.81 1620
2681.30 1652
2681.79 1657
2682.27 1707
2682.76 1692
2683.25 1748
2683.74 1754
2684.23 1756
2684.72 1796
2685.21 1669
2685.70 1629
2686.18 1582
2686.67 1629
2687.16 1596
2687.65 1574
2688.14 1623
2688.63 1556
2689.12 1606
2689.61 1720
2690.10 1601
2690.59 1504
2691.08 1540
2691.57 1607
2692.06 1677
2692.55 1658
2693.04 1575
2693.53 1606
2694.02 1679
2694.51 1610
2694.99 1711
2695.48 1676
2695.97 1711
2696.46 1677
2696.95 1643
2697.44 1690
2697.93 1686
2698.42 1665
2698.92 1621
2699.41 1638
2699.90 1613
2700.39 1713
2700.88 1780
2701.37 1746
2701.86 1645
2702.35 1591
2702.84 1708
2703.33 1652
2703.82 1709
2704.31 1679
2704.80 1625
2705.29 1782
2705.78 1699
2706.27 1664
2706.76 1579
2707.25 1555
2707.75 1614
2708.24 1637
2708.73 1577
2709.22 1478
2709.71 1435
2710.20 1572
2710.69 1535
2711.18 1559
2711.68 1556
2712.17 1512
2712.66 1516
2713.15 1502
2713.64 1515
2714.13 1481
2714.62 1510
2715.12 1522
2715.61 1517
2716.10 1422
2716.59 1403
2717.08 1373
2717.57 1422
2718.07 1435
2718.56 1450
2719.05 1449
2719.54 1448
2720.03 1476
2720.53 1459
2721.02 1633
2721.51 1544
2722.00 1604
2722.50 1628
2722.99 1740
2723.48 1639
2723.97 1571
2724.47 1546
2724.96 1597
2725.45 1574
2725.94 1573
2726.44 1542
2726.93 1516
2727.42 1550
2727.91 1507
2728.41 1531
2728.90 1636
2729.39 1696
2729.89 1637
2730.38 1561
2730.87 1628
2731.37 1735
2731.86 1689
2732.35 1622
2732.84 1711
2733.34 1730
2733.83 1672
2734.32 1743
2734.82 1787
2735.31 1807
2735.81 1846
2736.30 1765
2736.79 1771
2737.29 1826
2737.78 1789
2738.27 1854
2738.77 1822
2739.26 1799
2739.75 1749
2740.25 1638
2740.74 1677
2741.24 1621
2741.73 1611
2742.22 1583
2742.72 1504
2743.21 1447
2743.71 1506
2744.20 1453
2744.70 1487
2745.19 1444
2745.68 1404
2746.18 1434
2746.67 1492
2747.17 1468
2747.66 1510
2748.16 1606
2748.65 1511
2749.15 1525
2749.64 1506
2750.14 1516
2750.63 1485
2751.13 1393
2751.62 1491
2752.12 1398
2752.61 1374
2753.11 1431
2753.60 1461
2754.10 1471
2754.59 1499
2755.09 1550
2755.58 1537
2756.08 1489
2756.57 1548
2757.07 1489
2757.56 1502
2758.06 1585
2758.56 1614
2759.05 1565
2759.55 1636
2760.04 1640
2760.54 1606
2761.03 1538
2761.53 1607
2762.03 1671
2762.52 1648
2763.02 1636
2763.51 1625
2764.01 1559
2764.51 1552
2765.00 1577
2765.50 1568
2765.99 1520
2766.49 1529
2766.99 1522
2767.48 1536
2767.98 1463
2768.48 1484
2768.97 1567
2769.47 1514
2769.97 1557
2770.46 1537
2770.96 1538
2771.46 1543
2771.95 1525
2772.45 1568
2772.95 1588
2773.44 1590
2773.94 1552
2774.44 1536
2774.93 1538
2775.43 1563
2775.93 1548
2776.43 1596
2776.92 1556
2777.42 1544
2777.92 1570
2778.41 1516
2778.91 1462
2779.41 1606
2779.91 1604
2780.40 1608
2780.90 1607
2781.40 1618
2781.90 1526
2782.39 1562
2782.89 1589
2783.39 1445
2783.89 1499
2784.39 1504
2784.88 1550
2785.38 1475
2785.88 1539
2786.38 1535
2786.88 1586
2787.37 1673
2787.87 1660
2788.37 1612
2788.87 1541
2789.37 1571
2789.87 1604
2790.36 1651
2790.86 1658
2791.36 1627
2791.86 1586
2792.36 1584
2792.86 1550
2793.36 1596
2793.85 1566
2794.35 1602
2794.85 1598
2795.35 1626
2795.85 1670
2796.35 1677
2796.85 1659
2797.35 1751
2797.85 1729
2798.34 1714
2798.84 1787
2799.34 1849
2799.84 1794
2800.34 1761
2800.84 1773
2801.34 1657
2801.84 1655
2802.34 1605
2802.84 1613
2803.34 1690
2803.84 1613
2804.34 1557
2804.84 1531
2805.34 1474
2805.84 1541
2806.34 1597
2806.84 1617
2807.34 1736
2807.84 1737
2808.34 1764
2808.84 1770
2809.34 1870
2809.84 1895
2810.34 1889
2810.84 1967
2811.34 1992
2811.84 2140
2812.34 2246
2812.84 2257
2813.34 2123
2813.84 2250
2814.34 2106
2814.84 2063
2815.34 2088
2815.84 2052
2816.34 1979
2816.84 1851
2817.34 1844
2817.85 1817
2818.35 1776
2818.85 1672
2819.35 1743
2819.85 1689
2820.35 1656
2820.85 1558
2821.35 1521
2821.85 1580
2822.35 1621
2822.86 1632
2823.36 1587
2823.86 1515
2824.36 1533
2824.86 1506
2825.36 1462
2825.87 1505
2826.37 1563
2826.87 1539
2827.37 1413
2827.87 1478
2828.37 1492
2828.88 1448
2829.38 1561
2829.88 1577
2830.38 1541
2830.88 1559
2831.39 1442
2831.89 1523
2832.39 1506
2832.89 1595
2833.39 1576
2833.90 1601
2834.40 1619
2834.90 1648
2835.40 1663
2835.91 1723
2836.41 1646
2836.91 1611
2837.41 1623
2837.92 1613
2838.42 1619
2838.92 1661
2839.42 1622
2839.93 1680
2840.43 1681
2840.93 1712
2841.44 1670
2841.94 1638
2842.44 1691
2842.95 1582
2843.45 1627
2843.95 1606
2844.45 1586
2844.96 1588
2845.46 1562
2845.96 1523
2846.47 1514
2846.97 1550
2847.48 1616
2847.98 1586
2848.48 1577
2848.99 1649
2849.49 1656
2849.99 1690
2850.50 1638
2851.00 1598
2851.50 1591
2852.01 1557
2852.51 1616
2853.02 1588
2853.52 1590
2854.02 1532
2854.53 1503
2855.03 1556
2855.54 1538
2856.04 1548
2856.55 1682
2857.05 1706
2857.55 1737
2858.06 1746
2858.56 1801
2859.07 1949
2859.57 1858
2860.08 1845
2860.58 1911
2861.09 1840
2861.59 1762
2862.10 1744
2862.60 1768
2863.11 1677
2863.61 1616
2864.12 1594
2864.62 1689
2865.13 1724
2865.63 1583
2866.14 1613
2866.64 1574
2867.15 1629
2867.65 1556
2868.16 1559
2868.66 1528
2869.17 1570
2869.67 1763
2870.18 1664
2870.68 1601
2871.19 1671
2871.69 1676
2872.20 1605
2872.71 1686
2873.21 1683
2873.72 1694
2874.22 1696
2874.73 1705
2875.24 1734
2875.74 1634
2876.25 1656
2876.75 1624
2877.26 1628
2877.77 1543
2878.27 1573
2878.78 1528
2879.28 1598
2879.79 1590
2880.30 1631
2880.80 1663
2881.31 1579
2881.82 1609
2882.32 1773
2882.83 1765
2883.34 1785
2883.84 1802
2884.35 1737
2884.86 1866
2885.36 1831
2885.87 1930
2886.38 1920
2886.88 2063
2887.39 2120
2887.90 2141
2888.41 2229
2888.91 2321
2889.42 2170
2889.93 2170
2890.43 2193
2890.94 2177
2891.45 2113
2891.96 1978
2892.46 1879
2892.97 1904
2893.48 1930
2893.99 1875
2894.49 1863
2895.00 1844
2895.51 1999
2896.02 2043
2896.53 2005
2897.03 2024
2897.54 1891
2898.05 1928
2898.56 1978
2899.07 1979
2899.57 1990
2900.08 1910
2900.59 1857
2901.10 1823
2901.61 1914
2902.11 1945
2902.62 1824
2903.13 1834
2903.64 1927
2904.15 1989
2904.66 1943
2905.16 2045
2905.67 2060
2906.18 2202
2906.69 2201
2907.20 2307
2907.71 2270
2908.22 2092
2908.73 2066
2909.24 2048
2909.74 1959
2910.25 1820
2910.76 1733
2911.27 1771
2911.78 1831
2912.29 1762
2912.80 1614
2913.31 1572
2913.82 1633
2914.33 1616
2914.84 1635
2915.35 1579
2915.86 1629
2916.36 1702
2916.87 1674
2917.38 1702
2917.89 1716
2918.40 1740
2918.91 1693
2919.42 1804
2919.93 1783
2920.44 1918
2920.95 1822
2921.46 1974
2921.97 2057
2922.48 2051
2922.99 2049
2923.50 2142
2924.01 2105
2924.52 2116
2925.03 2221
2925.54 2239
2926.05 2172
2926.57 2066
2927.08 2100
2927.59 1949
2928.10 1880
2928.61 1950
2929.12 1808
2929.63 1845
2930.14 1730
2930.65 1724
2931.16 1675
2931.67 1649
2932.18 1695
2932.69 1697
2933.20 1693
2933.72 1581
2934.23 1625
2934.74 1684
2935.25 1711
2935.76 1588
2936.27 1595
2936.78 1686
2937.29 1708
2937.81 1839
2938.32 1861
2938.83 1865
2939.34 2014
2939.85 2244
2940.36 2268
2940.88 2359
2941.39 2478
2941.90 2693
2942.41 2578
2942.92 2717
2943.43 2648
2943.95 2516
2944.46 2426
2944.97 2468
2945.48 2492
2945.99 2355
2946.51 2211
2947.02 2111
2947.53 2089
2948.04 1969
2948.56 1950
2949.07 1856
2949.58 1816
2950.09 1735
2950.61 1751
2951.12 1781
2951.63 1722
2952.14 1708
2952.66 1650
2953.17 1627
2953.68 1566
2954.19 1623
2954.71 1517
2955.22 1522
2955.73 1547
2956.25 1580
2956.76 1554
2957.27 1588
2957.79 1591
2958.30 1567
2958.81 1525
2959.33 1575
2959.84 1625
2960.35 1545
2960.87 1608
2961.38 1609
2961.89 1675
2962.41 1803
2962.92 1692
2963.43 1746
2963.95 1790
2964.46 1794
2964.97 1844
2965.49 1846
2966.00 1737
2966.52 1753
2967.03 1765
2967.54 1862
2968.06 1827
2968.57 1742
2969.09 1798
2969.60 1874
2970.12 1862
2970.63 1853
2971.14 1842
2971.66 1816
2972.17 1762
2972.69 1705
2973.20 1815
2973.72 1744
2974.23 1694
2974.75 1692
2975.26 1693
2975.77 1694
2976.29 1664
2976.80 1793
2977.32 1841
2977.83 1787
2978.35 1833
2978.86 1754
2979.38 1737
2979.89 1882
2980.41 1881
2980.92 1964
2981.44 2016
2981.95 1953
2982.47 2056
2982.99 1960
2983.50 1985
2984.02 1964
2984.53 2019
2985.05 2114
2985.56 2188
2986.08 2166
2986.59 2201
2987.11 2157
2987.63 2162
2988.14 2166
2988.66 2119
2989.17 2157
2989.69 2188
2990.20 2110
2990.72 2050
2991.24 2104
2991.75 2058
2992.27 1966
2992.79 2001
2993.30 1951
2993.82 1940
2994.33 2031
2994.85 2022
2995.37 2053
2995.88 2129
2996.40 2174
2996.92 2370
2997.43 2570
2997.95 2742
2998.47 2772
2998.98 2843
2999.50 2887
3000.02 2925
3000.53 2871
3001.05 2831
3001.57 2928
3002.08 3041
3002.60 3099
3003.12 3449
3003.64 4163
3004.15 4890
3004.67 5996
3005.19 6855
3005.70 7758
3006.22 8254
3006.74 8202
3007.26 7718
3007.77 7199
3008.29 6627
3008.81 5509
3009.33 4798
3009.84 4026
3010.36 3478
3010.88 3078
3011.40 2893
3011.92 2622
3012.43 2399
3012.95 2292
3013.47 2202
3013.99 2219
3014.50 2227
3015.02 2171
3015.54 2275
3016.06 2220
3016.58 2203
3017.10 2119
3017.61 2097
3018.13 2064
3018.65 2048
3019.17 2037
3019.69 2156
3020.21 2070
3020.73 2099
3021.24 2169
3021.76 2125
3022.28 2112
3022.80 2217
3023.32 2305
3023.84 2351
3024.36 2436
3024.88 2455
3025.39 2536
3025.91 2538
3026.43 2374
3026.95 2448
3027.47 2413
3027.99 2188
3028.51 2084
3029.03 2065
3029.55 1917
3030.07 1949
3030.59 1834
3031.11 1832
3031.63 1760
3032.15 1769
3032.66 1809
3033.18 1874
3033.70 1810
3034.22 1911
3034.74 1946
3035.26 1954
3035.78 1927
3036.30 1968
3036.82 2001
3037.34 1990
3037.86 1972
3038.38 1969
3038.90 1978
3039.42 1905
3039.94 1856
3040.46 1895
3040.98 1917
3041.51 1849
3042.03 1843
3042.55 1840
3043.07 1913
3043.59 1866
3044.11 1827
3044.63 1757
3045.15 1689
3045.67 1793
3046.19 1870
3046.71 1875
3047.23 1786
3047.75 1849
3048.27 1858
3048.79 1806
3049.32 1837
3049.84 1848
3050.36 1915
3050.88 1795
3051.40 1769
3051.92 1731
3052.44 1747
3052.96 1703
3053.49 1696
3054.01 1778
3054.53 1807
3055.05 1736
3055.57 1723
3056.09 1730
3056.62 1648
3057.14 1691
3057.66 1879
3058.18 1776
3058.70 1739
3059.22 1700
3059.75 1812
3060.27 1890
3060.79 1892
3061.31 1875
3061.83 1820
3062.36 1869
3062.88 1851
3063.40 1855
3063.92 1888
3064.45 1899
3064.97 1947
3065.49 1985
3066.01 2060
3066.54 1953
3067.06 2041
3067.58 2194
3068.10 2250
3068.63 2326
3069.15 2338
3069.67 2219
3070.19 2254
3070.72 2138
3071.24 2159
3071.76 2175
3072.29 2394
3072.81 2169
3073.33 2184
3073.85 2139
3074.38 2192
3074.90 2225
3075.42 2198
3075.95 2229
3076.47 2230
3076.99 2327
3077.52 2296
3078.04 2395
3078.57 2487
3079.09 2476
3079.61 2531
3080.14 2690
3080.66 2774
3081.18 2725
3081.71 2804
3082.23 2720
3082.76 2708
3083.28 2778
3083.80 2784
3084.33 2752
3084.85 2662
3085.38 2656
3085.90 2663
3086.42 2522
3086.95 2456
3087.47 2535
3088.00 2802
3088.52 3244
3089.05 3780
3089.57 4406
3090.09 5171
3090.62 5871
3091.14 6187
3091.67 5954
3092.19 5828
3092.72 5545
3093.24 5110
3093.77 4773
3094.29 4294
3094.82 3882
3095.34 3606
3095.87 3586
3096.39 3553
3096.92 3629
3097.44 3680
3097.97 3741
3098.49 3709
3099.02 3491
3099.54 3668
3100.07 3557
3100.59 3761
3101.12 4207
3101.64 4714
3102.17 5604
3102.70 6817
3103.22 7777
3103.75 8496
3104.27 9008
3104.80 9023
3105.32 8499
3105.85 7565
3106.38 6845
3106.90 5724
3107.43 4872
3107.95 4193
3108.48 3700
3109.01 3342
3109.53 3165
3110.06 2957
3110.58 2877
3111.11 2878
3111.64 2808
3112.16 2700
3112.69 2525
3113.22 2299
3113.74 2378
3114.27 2368
3114.80 2327
3115.32 2175
3115.85 2253
3116.38 2189
3116.90 2115
3117.43 1995
3117.96 1998
3118.48 2039
3119.01 2081
3119.54 2200
3120.06 2378
3120.59 2374
3121.12 2539
3121.65 2644
3122.17 2824
3122.70 2840
3123.23 2825
3123.76 2781
3124.28 2682
3124.81 2724
3125.34 2541
3125.87 2334
3126.39 2323
3126.92 2251
3127.45 2294
3127.98 2337
3128.50 2177
3129.03 2223
3129.56 2185
3130.09 2124
3130.62 2080
3131.14 2120
3131.67 2120
3132.20 2000
3132.73 1935
3133.26 1963
3133.78 2011
3134.31 1951
3134.84 1953
3135.37 1967
3135.90 2063
3136.43 2107
3136.95 2021
3137.48 1952
3138.01 1939
3138.54 1966
3139.07 1934
3139.60 1846
3140.13 1832
3140.65 1941
3141.18 1921
3141.71 1965
3142.24 1897
3142.77 1839
3143.30 1824
3143.83 1737
3144.36 1771
3144.89 1823
3145.42 1835
3145.94 1810
3146.47 1823
3147.00 1831
3147.53 1859
3148.06 1885
3148.59 1979
3149.12 1940
3149.65 2065
3150.18 2039
3150.71 2077
3151.24 2197
3151.77 2068
3152.30 2002
3152.83 1981
3153.36 1977
3153.89 1929
3154.42 1882
3154.95 1908
3155.48 1912
3156.01 1862
3156.54 1916
3157.07 1854
3157.60 1839
3158.13 1849
3158.66 1957
3159.19 1934
3159.72 1966
3160.25 1860
3160.78 1889
3161.31 1878
3161.84 1856
3162.37 1846
3162.90 1902
3163.43 1877
3163.97 1810
3164.50 1848
3165.03 1826
3165.56 1914
3166.09 1729
3166.62 1770
3167.15 1702
3167.68 1730
3168.21 1782
3168.74 1698
3169.28 1781
3169.81 1717
3170.34 1741
3170.87 1639
3171.40 1735
3171.93 1712
3172.46 1651
3172.99 1673
3173.53 1788
3174.06 1796
3174.59 1722
3175.12 1843
3175.65 1900
3176.18 1852
3176.72 1895
3177.25 1887
3177.78 1847
3178.31 1898
3178.84 1799
3179.38 1816
3179.91 1765
3180.44 1708
3180.97 1734
3181.50 1707
3182.04 1601
3182.57 1652
3183.10 1721
3183.63 1701
3184.17 1606
3184.70 1565
3185.23 1585
3185.76 1649
3186.30 1660
3186.83 1617
3187.36 1586
3187.89 1584
3188.43 1676
3188.96 1721
3189.49 1631
3190.03 1631
3190.56 1602
3191.09 1610
3191.63 1666
3192.16 1655
3192.69 1682
3193.22 1729
3193.76 1621
3194.29 1648
3194.82 1619
3195.36 1612
3195.89 1666
3196.43 1609
3196.96 1682
3197.49 1711
3198.03 1731
3198.56 1815
3199.09 1761
3199.63 1800
3200.16 1724
3200.69 1762
3201.23 1741
3201.76 1790
3202.30 1790
3202.83 1824
3203.36 1773
3203.90 1718
3204.43 1805
3204.97 1778
3205.50 1851
3206.04 1931
3206.57 2001
3207.10 2041
3207.64 2123
3208.17 2181
3208.71 2246
3209.24 2360
3209.78 2450
3210.31 2447
3210.85 2511
3211.38 2685
3211.91 2685
3212.45 2727
3212.98 2590
3213.52 2529
3214.05 2460
3214.59 2383
3215.12 2161
3215.66 2160
3216.19 2021
3216.73 1882
3217.26 1830
3217.80 1778
3218.34 1682
3218.87 1723
3219.41 1699
3219.94 1681
3220.48 1716
3221.01 1692
3221.55 1688
3222.08 1656
3222.62 1746
3223.15 1924
3223.69 2027
3224.23 2066
3224.76 2039
3225.30 2199
3225.83 2183
3226.37 2298
3226.91 2341
3227.44 2273
3227.98 2242
3228.51 2290
3229.05 2177
3229.59 2189
3230.12 2116
3230.66 2084
3231.20 2017
3231.73 2012
3232.27 2014
3232.81 2104
3233.34 2200
3233.88 2176
3234.41 2168
3234.95 2197
3235.49 2161
3236.02 2194
3236.56 2258
3237.10 2256
3237.64 2396
3238.17 2536
3238.71 2594
3239.25 2527
3239.78 2573
3240.32 2477
3240.86 2505
3241.39 2453
3241.93 2399
3242.47 2327
3243.01 2264
3243.54 2199
3244.08 2291
3244.62 2260
3245.16 2304
3245.69 2297
3246.23 2194
3246.77 2334
3247.31 2411
3247.84 2394
3248.38 2387
3248.92 2406
3249.46 2443
3250.00 2511
3250.53 2783
3251.07 3094
3251.61 3791
3252.15 4278
3252.69 5297
3253.22 6119
3253.76 6852
3254.30 7085
3254.84 7147
3255.38 6567
3255.92 6068
3256.45 5649
3256.99 4916
3257.53 4187
3258.07 3776
3258.61 3637
3259.15 3280
3259.69 3142
3260.23 3123
3260.76 3209
3261.30 3169
3261.84 3387
3262.38 3716
3262.92 3866
3263.46 4029
3264.00 4107
3264.54 4007
3265.08 3865
3265.62 3984
3266.15 4109
3266.69 4042
3267.23 4121
3267.77 4269
3268.31 4142
3268.85 3917
3269.39 3756
3269.93 3544
3270.47 3336
3271.01 3209
3271.55 2987
3272.09 2872
3272.63 2799
3273.17 2806
3273.71 2752
3274.25 2611
3274.79 2679
3275.33 2674
3275.87 2560
3276.41 2578
3276.95 2559
3277.49 2479
3278.03 2632
3278.57 2465
3279.11 2584
3279.65 2539
3280.19 2533
3280.73 2597
3281.27 2484
3281.81 2578
3282.35 2534
3282.89 2528
3283.43 2558
3283.97 2537
3284.52 2504
3285.06 2505
3285.60 2443
3286.14 2530
3286.68 2577
3287.22 2565
3287.76 2541
3288.30 2616
3288.84 2541
3289.38 2662
3289.93 2713
3290.47 2773
3291.01 2823
3291.55 3014
3292.09 3269
3292.63 3374
3293.17 3485
3293.72 3748
3294.26 4097
3294.80 4410
3295.34 4680
3295.88 5048
3296.42 5245
3296.97 5480
3297.51 5495
3298.05 5375
3298.59 5311
3299.13 5037
3299.68 4591
3300.22 4394
3300.76 4072
3301.30 3748
3301.84 3516
3302.39 3388
3302.93 3341
3303.47 3270
3304.01 3195
3304.56 3029
3305.10 3114
3305.64 3078
3306.18 3013
3306.73 2996
3307.27 3017
3307.81 3209
3308.35 3083
3308.90 3323
3309.44 3411
3309.98 3600
3310.52 3937
3311.07 4163
3311.61 4338
3312.15 4257
3312.70 4138
3313.24 3886
3313.78 3784
3314.33 3790
3314.87 3703
3315.41 3781
3315.96 3831
3316.50 3990
3317.04 4333
3317.59 4649
3318.13 4907
3318.67 5280
3319.22 5560
3319.76 5925
3320.30 6319
3320.85 6610
3321.39 6559
3321.94 6512
3322.48 6200
3323.02 5941
3323.57 5720
3324.11 5229
3324.66 4778
3325.20 4671
3325.74 4440
3326.29 4348
3326.83 4194
3327.38 4139
3327.92 4042
3328.47 4004
3329.01 4114
3329.55 4195
3330.10 4240
3330.64 4311
3331.19 4476
3331.73 5142
3332.28 6064
3332.82 7548
3333.37 10468
3333.91 14612
3334.46 19948
3335.00 25727
3335.55 30697
3336.09 34220
3336.64 36817
3337.18 37888
3337.73 37891
3338.27 36691
3338.82 34246
3339.36 30577
3339.91 26208
3340.45 21941
3341.00 17988
3341.54 14493
3342.09 11682
3342.63 9442
3343.18 7663
3343.73 6260
3344.27 5399
3344.82 4717
3345.36 4370
3345.91 4159
3346.45 3863
3347.00 3766
3347.55 3718
3348.09 3510
3348.64 3348
3349.18 3216
3349.73 3147
3350.28 2961
3350.82 2767
3351.37 2656
3351.92 2712
3352.46 2495
3353.01 2402
3353.55 2531
3354.10 2510
3354.65 2429
3355.19 2524
3355.74 2612
3356.29 2698
3356.83 2714
3357.38 2804
3357.93 2969
3358.47 2845
3359.02 2790
3359.57 2824
3360.12 2866
3360.66 2866
3361.21 2858
3361.76 2756
3362.30 2804
3362.85 2834
3363.40 2953
3363.95 3120
3364.49 3137
3365.04 3060
3365.59 2996
3366.14 3029
3366.68 3083
3367.23 2925
3367.78 2875
3368.33 2790
3368.87 2843
3369.42 2821
3369.97 2779
3370.52 2967
3371.06 3121
3371.61 3347
3372.16 3602
3372.71 4143
3373.26 4867
3373.80 5245
3374.35 5523
3374.90 5924
3375.45 5875
3376.00 5789
3376.54 5672
3377.09 5253
3377.64 4833
3378.19 4440
3378.74 4060
3379.29 3591
3379.84 3310
3380.38 2997
3380.93 2822
3381.48 2775
3382.03 2702
3382.58 2590
3383.13 2526
3383.68 2433
3384.23 2401
3384.77 2371
3385.32 2358
3385.87 2287
3386.42 2287
3386.97 2238
3387.52 2235
3388.07 2134
3388.62 2161
3389.17 2231
3389.72 2157
3390.27 2165
3390.82 2129
3391.37 2197
3391.92 2187
3392.46 2193
3393.01 2235
3393.56 2175
3394.11 2277
3394.66 2235
3395.21 2273
3395.76 2320
3396.31 2433
3396.86 2451
3397.41 2514
3397.96 2723
3398.51 2823
3399.06 2781
3399.61 2867
3400.16 2871
3400.71 2666
3401.26 2559
3401.81 2577
3402.37 2425
3402.92 2503
3403.47 2456
3404.02 2305
3404.57 2246
3405.12 2215
3405.67 2152
3406.22 2019
3406.77 2065
3407.32 2116
3407.87 2089
3408.42 2052
3408.97 2106
3409.52 2209
3410.08 2303
3410.63 2503
3411.18 2585
3411.73 2754
3412.28 2838
3412.83 2850
3413.38 2883
3413.93 3075
3414.48 2871
3415.04 2903
3415.59 2774
3416.14 2678
3416.69 2676
3417.24 2685
3417.79 2731
3418.35 2900
3418.90 2783
3419.45 2773
3420.00 2605
3420.55 2545
3421.10 2441
3421.66 2345
3422.21 2192
3422.76 2115
3423.31 2146
3423.86 2063
3424.42 2196
3424.97 2131
3425.52 2198
3426.07 2277
3426.63 2324
3427.18 2217
3427.73 2068
3428.28 2055
3428.84 1886
3429.39 1905
3429.94 1950
3430.49 1889
3431.05 1793
3431.60 1771
3432.15 1743
3432.70 1823
3433.26 1742
3433.81 1810
3434.36 1902
3434.92 1995
3435.47 2012
3436.02 1990
3436.58 1999
3437.13 2064
3437.68 2105
3438.24 2127
3438.79 2121
3439.34 2132
3439.90 2196
3440.45 2129
3441.00 1994
3441.56 2013
3442.11 1963
3442.66 1943
3443.22 1961
3443.77 1917
3444.32 2029
3444.88 1953
3445.43 1836
3445.99 1879
3446.54 1871
3447.09 1885
3447.65 1915
3448.20 1794
3448.76 1706
3449.31 1726
3449.86 1792
3450.42 1846
3450.97 1814
3451.53 1729
3452.08 1717
3452.64 1707
3453.19 1800
3453.75 1714
3454.30 1709
3454.85 1662
3455.41 1718
3455.96 1707
3456.52 1692
3457.07 1622
3457.63 1670
3458.18 1731
3458.74 1739
3459.29 1792
3459.85 1776
3460.40 1788
3460.96 1806
3461.51 1752
3462.07 1845
3462.62 1814
3463.18 1910
3463.73 1861
3464.29 1917
3464.85 1972
3465.40 2040
3465.96 2090
3466.51 2054
3467.07 1934
3467.62 1924
3468.18 2076
3468.73 2135
3469.29 2113
3469.85 2121
3470.40 2165
3470.96 2243
3471.51 2198
3472.07 2206
3472.63 2255
3473.18 2240
3473.74 2276
3474.29 2273
3474.85 2213
3475.41 2178
3475.96 2244
3476.52 2213
3477.08 2135
3477.63 2197
3478.19 2280
3478.75 2331
3479.30 2360
3479.86 2429
3480.42 2376
3480.97 2474
3481.53 2462
3482.09 2606
3482.64 2652
3483.20 2699
3483.76 2676
3484.31 2803
3484.87 2798
3485.43 2892
3485.98 2823
3486.54 2907
3487.10 2917
3487.66 2848
3488.21 2902
3488.77 3120
3489.33 3427
3489.89 3904
3490.44 4665
3491.00 5909
3491.56 7729
3492.12 9844
3492.67 11306
3493.23 12667
3493.79 13190
3494.35 12665
3494.90 11691
3495.46 10122
3496.02 8832
3496.58 7356
3497.14 5929
3497.69 4917
3498.25 4319
3498.81 3766
3499.37 3530
3499.93 3335
3500.49 3409
3501.04 3231
3501.60 3336
3502.16 3536
3502.72 3919
3503.28 4264
3503.84 4753
3504.39 5460
3504.95 5950
3505.51 6448
3506.07 6631
3506.63 6681
3507.19 6426
3507.75 6280
3508.31 5849
3508.86 5467
3509.42 4981
3509.98 4473
3510.54 4138
3511.10 3915
3511.66 3726
3512.22 3560
3512.78 3407
3513.34 3243
3513.90 3087
3514.46 2872
3515.02 2732
3515.58 2640
3516.13 2390
3516.69 2306
3517.25 2231
3517.81 2237
3518.37 2182
3518.93 2059
3519.49 2025
3520.05 2015
3520.61 2067
3521.17 2071
3521.73 2227
3522.29 2430
3522.85 2331
3523.41 2297
3523.97 2404
3524.53 2572
3525.09 2551
3525.65 2592
3526.21 2513
3526.77 2402
3527.33 2383
3527.89 2264
3528.46 2241
3529.02 2264
3529.58 2228
3530.14 2288
3530.70 2261
3531.26 2335
3531.82 2326
3532.38 2315
3532.94 2354
3533.50 2281
3534.06 2330
3534.62 2296
3535.18 2306
3535.75 2177
3536.31 2178
3536.87 2149
3537.43 2215
3537.99 2209
3538.55 2066
3539.11 2109
3539.67 1989
3540.24 1917
3540.80 2080
3541.36 2082
3541.92 2164
3542.48 2180
3543.04 2149
3543.61 2250
3544.17 2363
3544.73 2389
3545.29 2408
3545.85 2399
3546.41 2316
3546.98 2176
3547.54 2205
3548.10 2157
3548.66 2183
3549.23 2037
3549.79 2039
3550.35 2121
3550.91 2073
3551.47 2009
3552.04 1939
3552.60 1933
3553.16 1911
3553.72 1883
3554.29 1813
3554.85 1827
3555.41 1802
3555.97 1928
3556.54 1864
3557.10 1879
3557.66 1869
3558.23 1802
3558.79 1886
3559.35 1862
3559.91 1888
3560.48 1902
3561.04 1914
3561.60 2016
3562.17 1972
3562.73 2015
3563.29 1973
3563.86 2001
3564.42 2068
3564.98 2139
3565.55 2241
3566.11 2271
3566.67 2273
3567.24 2212
3567.80 2329
3568.36 2257
3568.93 2184
3569.49 2142
3570.06 2036
3570.62 1963
3571.18 1941
3571.75 1952
3572.31 1985
3572.88 1903
3573.44 2022
3574.00 2095
3574.57 2141
3575.13 2273
3575.70 2702
3576.26 3049
3576.82 3412
3577.39 3820
3577.95 4190
3578.52 4266
3579.08 4288
3579.65 4138
3580.21 3945
3580.78 3608
3581.34 3364
3581.91 3198
3582.47 2813
3583.04 2568
3583.60 2421
3584.17 2296
3584.73 2133
3585.30 1962
3585.86 1905
3586.43 1880
3586.99 1749
3587.56 1716
3588.12 1694
3588.69 1832
3589.25 1783
3589.82 1722
3590.38 1705
3590.95 1775
3591.51 1754
3592.08 1670
3592.64 1710
3593.21 1651
3593.78 1748
3594.34 1734
3594.91 1695
3595.47 1689
3596.04 1644
3596.60 1623
3597.17 1631
3597.74 1710
3598.30 1781
3598.87 1732
3599.43 1685
3600.00 1735
3600.57 1738
3601.13 1644
3601.70 1630
3602.27 1658
3602.83 1595
3603.40 1578
3603.96 1624
3604.53 1681
3605.10 1702
3605.66 1685
3606.23 1662
3606.80 1706
3607.36 1721
3607.93 1649
3608.50 1560
3609.07 1607
3609.63 1573
3610.20 1557
3610.77 1610
3611.33 1636
3611.90 1547
3612.47 1501
3613.03 1516
3613.60 1635
3614.17 1574
3614.74 1593
3615.30 1724
3615.87 1867
3616.44 2045
3617.01 2377
3617.57 2640
3618.14 2831
3618.71 2961
3619.28 3058
3619.84 3134
3620.41 2993
3620.98 2876
3621.55 2645
3622.12 2565
3622.68 2431
3623.25 2116
3623.82 2020
3624.39 1846
3624.96 1785
3625.52 1725
3626.09 1668
3626.66 1584
3627.23 1522
3627.80 1440
3628.37 1428
3628.93 1512
3629.50 1488
3630.07 1483
3630.64 1492
3631.21 1507
3631.78 1531
3632.34 1576
3632.91 1611
3633.48 1589
3634.05 1604
3634.62 1585
3635.19 1622
3635.76 1557
3636.33 1564
3636.90 1554
3637.47 1599
3638.03 1612
3638.60 1583
3639.17 1557
3639.74 1555
3640.31 1686
3640.88 1770
3641.45 1782
3642.02 1811
3642.59 2062
3643.16 2188
3643.73 2084
3644.30 2006
3644.87 1976
3645.44 1944
3646.01 1822
3646.58 1896
3647.15 1831
3647.72 1818
3648.29 1661
3648.86 1661
3649.43 1689
3650.00 1770
3650.57 1749
3651.14 1719
3651.71 1769
3652.28 2015
3652.85 2004
3653.42 2093
3653.99 2140
3654.56 2157
3655.13 2128
3655.70 2187
3656.27 2087
3656.84 2038
3657.41 2063
3657.98 2094
3658.55 2004
3659.12 2008
3659.69 2133
3660.27 2074
3660.84 2140
3661.41 2138
3661.98 2172
3662.55 2185
3663.12 2084
3663.69 1954
3664.26 2033
3664.83 2059
3665.41 2039
3665.98 2112
3666.55 2380
3667.12 2405
3667.69 2356
3668.26 2457
3668.83 2418
3669.41 2345
3669.98 2262
3670.55 2188
3671.12 2149
3671.69 2040
3672.26 1971
3672.84 1920
3673.41 1839
3673.98 1790
3674.55 1837
3675.12 1810
3675.70 1900
3676.27 1908
3676.84 1942
3677.41 2004
3677.98 2082
3678.56 2152
3679.13 2206
3679.70 2234
3680.27 2333
3680.85 2297
3681.42 2254
3681.99 2129
3682.56 2086
3683.14 2103
3683.71 1898
3684.28 1816
3684.86 1715
3685.43 1724
3686.00 1660
3686.57 1616
3687.15 1631
3687.72 1664
3688.29 1717
3688.87 1867
3689.44 1874
3690.01 2069
3690.59 2164
3691.16 2212
3691.73 2279
3692.31 2278
3692.88 2343
3693.45 2256
3694.03 2171
3694.60 1989
3695.17 1994
3695.75 1838
3696.32 1681
3696.89 1645
3697.47 1649
3698.04 1701
3698.62 1625
3699.19 1674
3699.76 1653
3700.34 1616
3700.91 1644
3701.49 1680
3702.06 1661
3702.63 1676
3703.21 1726
3703.78 1712
3704.36 1804
3704.93 1767
3705.51 1824
3706.08 1808
3706.65 1800
3707.23 1797
3707.80 1739
3708.38 1758
3708.95 1869
3709.53 1794
3710.10 1902
3710.68 1843
3711.25 1885
3711.83 1803
3712.40 1803
3712.98 1707
3713.55 1702
3714.13 1718
3714.70 1649
3715.28 1654
3715.85 1714
3716.43 1542
3717.00 1574
3717.58 1653
3718.15 1563
3718.73 1550
3719.30 1579
3719.88 1683
3720.46 1579
3721.03 1572
3721.61 1552
3722.18 1612
3722.76 1585
3723.33 1495
3723.91 1545
3724.49 1543
3725.06 1423
3725.64 1402
3726.21 1469
3726.79 1406
3727.37 1381
3727.94 1369
3728.52 1384
3729.09 1469
3729.67 1497
3730.25 1555
3730.82 1710
3731.40 1796
3731.98 1922
3732.55 2103
3733.13 2376
3733.71 2418
3734.28 2376
3734.86 2444
3735.44 2404
3736.01 2308
3736.59 2204
3737.17 2176
3737.74 2023
3738.32 1887
3738.90 1756
3739.47 1758
3740.05 1763
3740.63 1620
3741.20 1648
3741.78 1607
3742.36 1501
3742.94 1545
3743.51 1502
3744.09 1427
3744.67 1501
3745.25 1463
3745.82 1525
3746.40 1484
3746.98 1511
3747.56 1443
3748.13 1496
3748.71 1473
3749.29 1455
3749.87 1514
3750.45 1470
3751.02 1460
3751.60 1412
3752.18 1432
3752.76 1366
3753.34 1390
3753.91 1431
3754.49 1474
3755.07 1449
3755.65 1436
3756.23 1471
3756.80 1458
3757.38 1615
3757.96 1649
3758.54 1568
3759.12 1541
3759.70 1539
3760.28 1653
3760.85 1699
3761.43 1686
3762.01 1664
3762.59 1640
3763.17 1692
3763.75 1632
3764.33 1709
3764.91 1668
3765.49 1762
3766.06 1702
3766.64 1674
3767.22 1539
3767.80 1585
3768.38 1588
3768.96 1446
3769.54 1483
3770.12 1566
3770.70 1466
3771.28 1464
3771.86 1546
3772.44 1507
3773.02 1536
3773.60 1514
3774.18 1582
3774.76 1492
3775.34 1508
3775.92 1556
3776.50 1494
3777.08 1386
3777.66 1501
3778.24 1558
3778.82 1505
3779.40 1451
3779.98 1474
3780.56 1517
3781.14 1495
3781.72 1529
3782.30 1481
3782.88 1490
3783.46 1437
3784.04 1442
3784.62 1444
3785.20 1434
3785.78 1421
3786.36 1411
3786.94 1418
3787.52 1426
3788.10 1494
3788.68 1451
3789.26 1406
3789.84 1473
3790.43 1540
3791.01 1543
3791.59 1537
3792.17 1422
3792.75 1468
3793.33 1498
3793.91 1485
3794.49 1518
3795.07 1532
3795.66 1574
3796.24 1527
3796.82 1543
3797.40 1476
3797.98 1462
3798.56 1525
3799.15 1509
3799.73 1515
3800.31 1564
3800.89 1623
3801.47 1755
3802.05 1881
3802.64 1858
3803.22 1876
3803.80 1894
3804.38 1924
3804.96 1885
3805.55 1818
3806.13 1810
3806.71 1891
3807.29 1897
3807.87 1968
3808.46 1972
3809.04 2110
3809.62 2308
3810.20 2330
3810.79 2396
3811.37 2369
3811.95 2304
3812.53 2198
3813.12 2165
3813.70 2152
3814.28 2073
3814.87 1984
3815.45 2041
3816.03 2180
3816.61 2176
3817.20 2175
3817.78 2115
3818.36 2045
3818.95 1983
3819.53 1862
3820.11 1904
3820.70 1836
3821.28 1851
3821.86 1952
3822.45 1906
3823.03 1949
3823.61 2017
3824.20 2123
3824.78 2037
3825.36 2034
3825.95 2092
3826.53 1975
3827.11 1894
3827.70 1740
3828.28 1745
3828.87 1701
3829.45 1683
3830.03 1627
3830.62 1733
3831.20 1904
3831.79 1864
3832.37 1820
3832.95 1797
3833.54 1859
3834.12 1909
3834.71 1955
3835.29 1830
3835.88 1746
3836.46 1848
3837.05 1851
3837.63 1761
3838.21 1755
3838.80 1773
3839.38 1794
3839.97 1796
3840.55 1772
3841.14 1816
3841.72 1788
3842.31 1695
3842.89 1802
3843.48 1880
3844.06 1874
3844.65 1888
3845.23 2052
3845.82 2381
3846.40 2673
3846.99 2797
3847.57 2972
3848.16 3194
3848.74 3025
3849.33 2754
3849.92 2538
3850.50 2283
3851.09 2120
3851.67 2042
3852.26 1913
3852.84 1904
3853.43 1965
3854.02 1896
3854.60 1937
3855.19 1910
3855.77 1859
3856.36 1879
3856.94 1874
3857.53 1999
3858.12 2042
3858.70 2079
3859.29 2230
3859.88 2475
3860.46 2690
3861.05 3027
3861.63 3202
3862.22 3418
3862.81 3692
3863.39 3549
3863.98 3485
3864.57 3358
3865.15 3158
3865.74 2912
3866.33 2804
3866.91 2632
3867.50 2549
3868.09 2543
3868.67 2258
3869.26 2053
3869.85 1885
3870.44 1862
3871.02 1802
3871.61 1892
3872.20 1764
3872.78 1760
3873.37 1875
3873.96 1888
3874.55 1829
3875.13 2046
3875.72 2038
3876.31 1942
3876.90 1870
3877.48 1795
3878.07 1843
3878.66 1839
3879.25 1754
3879.83 1783
3880.42 1773
3881.01 1708
3881.60 1765
3882.19 1677
3882.77 1729
3883.36 1698
3883.95 1643
3884.54 1640
3885.13 1564
3885.71 1571
3886.30 1525
3886.89 1559
3887.48 1607
3888.07 1655
3888.66 1699
3889.24 1736
3889.83 1744
3890.42 1726
3891.01 1784
3891.60 1773
3892.19 1810
3892.78 1780
3893.36 1774
3893.95 1827
3894.54 1728
3895.13 1782
3895.72 1677
3896.31 1631
3896.90 1621
3897.49 1590
3898.08 1621
3898.67 1674
3899.26 1608
3899.84 1590
3900.43 1668
3901.02 1672
3901.61 1651
3902.20 1697
3902.79 1652
3903.38 1641
3903.97 1608
3904.56 1576
3905.15 1551
3905.74 1561
3906.33 1496
3906.92 1480
3907.51 1456
3908.10 1562
3908.69 1663
3909.28 1692
3909.87 1637
3910.46 1577
3911.05 1489
3911.64 1498
3912.23 1531
3912.82 1426
3913.41 1471
3914.00 1518
3914.59 1430
3915.18 1473
3915.77 1465
3916.36 1406
3916.95 1476
3917.54 1477
3918.13 1390
3918.72 1419
3919.32 1397
3919.91 1399
3920.50 1329
3921.09 1336
3921.68 1375
3922.27 1370
3922.86 1361
3923.45 1398
3924.04 1357
3924.63 1346
3925.23 1336
3925.82 1410
3926.41 1325
3927.00 1298
3927.59 1335
3928.18 1338
3928.77 1368
3929.36 1370
3929.96 1278
3930.55 1336
3931.14 1385
3931.73 1309
3932.32 1257
3932.91 1258
3933.51 1376
3934.10 1278
3934.69 1374
3935.28 1284
3935.87 1379
3936.47 1240
3937.06 1271
3937.65 1265
3938.24 1233
3938.83 1268
3939.43 1295
3940.02 1334
3940.61 1382
3941.20 1456
3941.80 1386
3942.39 1430
3942.98 1412
3943.57 1446
3944.17 1467
3944.76 1473
3945.35 1470
3945.94 1431
3946.54 1416
3947.13 1355
3947.72 1281
3948.32 1308
3948.91 1300
3949.50 1331
3950.10 1348
3950.69 1347
3951.28 1267
3951.87 1282
3952.47 1328
3953.06 1419
3953.65 1352
3954.25 1302
3954.84 1306
3955.43 1330
3956.03 1392
3956.62 1425
3957.22 1498
3957.81 1594
3958.40 1483
3959.00 1547
3959.59 1561
3960.18 1648
3960.78 1641
3961.37 1565
3961.97 1532
3962.56 1444
3963.15 1473
3963.75 1481
3964.34 1519
3964.94 1532
3965.53 1539
3966.12 1566
3966.72 1626
3967.31 1727
3967.91 1791
3968.50 1736
3969.10 1773
3969.69 1827
3970.29 1797
3970.88 1741
3971.47 1735
3972.07 1651
3972.66 1637
3973.26 1504
3973.85 1488
3974.45 1412
3975.04 1498
3975.64 1536
3976.23 1637
3976.83 1878
3977.42 1890
3978.02 1979
3978.61 2088
3979.21 2155
3979.80 2099
3980.40 1939
3981.00 1777
3981.59 1800
3982.19 1710
3982.78 1640
3983.38 1642
3983.97 1617
3984.57 1631
3985.16 1610
3985.76 1683
3986.36 1654
3986.95 1625
3987.55 1589
3988.14 1611
3988.74 1608
3989.34 1615
3989.93 1572
3990.53 1566
3991.12 1509
3991.72 1522
3992.32 1542
3992.91 1470
3993.51 1560
3994.10 1594
3994.70 1617
3995.30 1576
3995.89 1571
3996.49 1620
3997.09 1670
3997.68 1693
3998.28 1724
3998.88 1782
3999.47 1736
4000.07 1629
4000.67 1678
4001.26 1666
4001.86 1667
4002.46 1713
4003.06 1669
4003.65 1640
4004.25 1652
4004.85 1641
4005.44 1590
4006.04 1553
4006.64 1574
4007.24 1553
4007.83 1572
4008.43 1556
4009.03 1537
4009.63 1484
4010.22 1526
4010.82 1474
4011.42 1469
4012.02 1543
4012.61 1548
4013.21 1466
4013.81 1478
4014.41 1483
4015.01 1475
4015.60 1523
4016.20 1664
4016.80 1708
4017.40 1739
4018.00 1815
4018.59 1872
4019.19 1798
4019.79 1839
4020.39 1732
4020.99 1718
4021.59 1770
4022.18 1752
4022.78 1715
4023.38 1666
4023.98 1611
4024.58 1493
4025.18 1436
4025.78 1412
4026.37 1415
4026.97 1529
4027.57 1538
4028.17 1497
4028.77 1523
4029.37 1542
4029.97 1490
4030.57 1505
4031.17 1560
4031.76 1609
4032.36 1616
4032.96 1581
4033.56 1651
4034.16 1649
4034.76 1674
4035.36 1704
4035.96 1700
4036.56 1815
4037.16 1775
4037.76 1661
4038.36 1595
4038.96 1514
4039.56 1459
4040.16 1463
4040.76 1403
4041.36 1466
4041.96 1428
4042.56 1351
4043.16 1279
4043.76 1317
4044.36 1368
4044.96 1436
4045.56 1280
4046.16 1317
4046.76 1372
4047.36 1367
4047.96 1388
4048.56 1411
4049.16 1406
4049.76 1458
4050.36 1416
4050.96 1320
4051.56 1387
4052.16 1345
4052.76 1358
4053.36 1342
4053.97 1352
4054.57 1358
4055.17 1354
4055.77 1343
4056.37 1324
4056.97 1320
4057.57 1337
4058.17 1293
4058.77 1202
4059.37 1216
4059.98 1302
4060.58 1280
4061.18 1274
4061.78 1291
4062.38 1309
4062.98 1371
4063.58 1372
4064.19 1433
4064.79 1652
4065.39 1660
4065.99 1698
4066.59 1703
4067.19 1816
4067.80 1777
4068.40 1747
4069.00 1733
4069.60 1682
4070.20 1520
4070.81 1434
4071.41 1486
4072.01 1389
4072.61 1293
4073.21 1259
4073.82 1281
4074.42 1278
4075.02 1287
4075.62 1266
4076.23 1244
4076.83 1273
4077.43 1295
4078.03 1242
4078.64 1302
4079.24 1276
4079.84 1220
4080.44 1301
4081.05 1243
4081.65 1226
4082.25 1248
4082.86 1234
4083.46 1147
4084.06 1182
4084.67 1171
4085.27 1173
4085.87 1207
4086.47 1186
4087.08 1166
4087.68 1129
4088.28 1248
4088.89 1230
4089.49 1227
4090.09 1218
4090.70 1205
4091.30 1203
4091.91 1163
4092.51 1247
4093.11 1255
4093.72 1214
4094.32 1219
4094.92 1261
4095.53 1306
4096.13 1260
4096.74 1326
4097.34 1248
4097.94 1358
4098.55 1321
4099.15 1286
4099.76 1242
4100.36 1252
4100.97 1314
4101.57 1303
4102.17 1276
4102.78 1365
4103.38 1368
4103.99 1427
4104.59 1432
4105.20 1341
4105.80 1364
4106.41 1233
4107.01 1279
4107.62 1325
4108.22 1239
4108.82 1243
4109.43 1212
4110.03 1205
4110.64 1217
4111.24 1239
4111.85 1225
4112.45 1266
4113.06 1196
4113.67 1230
4114.27 1235
4114.88 1222
4115.48 1251
4116.09 1189
4116.69 1162
4117.30 1163
4117.90 1170
4118.51 1158
4119.11 1200
4119.72 1197
4120.33 1211
4120.93 1300
4121.54 1206
4122.14 1136
4122.75 1187
4123.35 1213
4123.96 1215
4124.57 1147
4125.17 1188
4125.78 1221
4126.39 1182
4126.99 1252
4127.60 1144
4128.20 1126
4128.81 1184
4129.42 1217
4130.02 1170
4130.63 1176
4131.24 1229
4131.84 1313
4132.45 1210
4133.06 1252
4133.66 1287
4134.27 1273
4134.88 1319
4135.48 1363
4136.09 1309
4136.70 1321
4137.30 1304
4137.91 1305
4138.52 1325
4139.12 1322
4139.73 1304
4140.34 1308
4140.95 1371
4141.55 1329
4142.16 1450
4142.77 1408
4143.38 1383
4143.98 1393
4144.59 1442
4145.20 1417
4145.81 1415
4146.41 1366
4147.02 1388
4147.63 1473
4148.24 1417
4148.84 1407
4149.45 1261
4150.06 1269
4150.67 1224
4151.28 1251
4151.88 1210
4152.49 1276
4153.10 1189
4153.71 1159
4154.32 1197
4154.92 1193
4155.53 1217
4156.14 1204
4156.75 1228
4157.36 1233
4157.97 1194
4158.57 1177
4159.18 1188
4159.79 1241
4160.40 1230
4161.01 1227
4161.62 1248
4162.23 1300
4162.84 1392
4163.44 1303
4164.05 1228
4164.66 1248
4165.27 1239
4165.88 1331
4166.49 1290
4167.10 1388
4167.71 1351
4168.32 1375
4168.93 1415
4169.54 1436
4170.15 1429
4170.75 1566
4171.36 1774
4171.97 1733
4172.58 1875
4173.19 1907
4173.80 1888
4174.41 1875
4175.02 1804
4175.63 1735
4176.24 1706
4176.85 1614
4177.46 1529
4178.07 1484
4178.68 1378
4179.29 1255
4179.90 1295
4180.51 1281
4181.12 1264
4181.73 1191
4182.34 1287
4182.95 1270
4183.56 1210
4184.17 1254
4184.78 1256
4185.39 1247
4186.00 1261
4186.61 1376
4187.23 1320
4187.84 1223
4188.45 1297
4189.06 1239
4189.67 1204
4190.28 1211
4190.89 1178
4191.50 1151
4192.11 1232
4192.72 1226
4193.33 1312
4193.94 1317
4194.56 1317
4195.17 1403
4195.78 1428
4196.39 1475
4197.00 1462
4197.61 1450
4198.22 1498
4198.84 1430
4199.45 1323
4200.06 1361
4200.67 1388
4201.28 1360
4201.89 1354
4202.50 1257
4203.12 1247
4203.73 1191
4204.34 1179
4204.95 1209
4205.56 1297
4206.18 1284
4206.79 1322
4207.40 1432
4208.01 1417
4208.62 1310
4209.24 1345
4209.85 1390
4210.46 1454
4211.07 1416
4211.69 1430
4212.30 1497
4212.91 1505
4213.52 1531
4214.14 1519
4214.75 1438
4215.36 1527
4215.97 1576
4216.59 1442
4217.20 1412
4217.81 1435
4218.43 1471
4219.04 1509
4219.65 1465
4220.26 1515
4220.88 1694
4221.49 1695
4222.10 1659
4222.72 1716
4223.33 1883
4223.94 1922
4224.56 1907
4225.17 2031
4225.78 1984
4226.40 2044
4227.01 2101
4227.62 2189
4228.24 2506
4228.85 2639
4229.46 2718
4230.08 2701
4230.69 2826
4231.31 2781
4231.92 2571
4232.53 2398
4233.15 2140
4233.76 1943
4234.38 1942
4234.99 1970
4235.60 1886
4236.22 1897
4236.83 1827
4237.45 1844
4238.06 1801
4238.68 1734
4239.29 1616
4239.90 1640
4240.52 1643
4241.13 1576
4241.75 1667
4242.36 1776
4242.98 1671
4243.59 1665
4244.21 1640
4244.82 1727
4245.44 1743
4246.05 1747
4246.67 1690
4247.28 1706
4247.90 1598
4248.51 1552
4249.13 1670
4249.74 1671
4250.36 1694
4250.97 1677
4251.59 1600
4252.20 1538
4252.82 1501
4253.43 1453
4254.05 1414
4254.66 1475
4255.28 1534
4255.89 1481
4256.51 1419
4257.13 1528
4257.74 1559
4258.36 1539
4258.97 1484
4259.59 1495
4260.21 1471
4260.82 1486
4261.44 1611
4262.05 1705
4262.67 1780
4263.29 1957
4263.90 2171
4264.52 2282
4265.13 2309
4265.75 2231
4266.37 2143
4266.98 2055
4267.60 1908
4268.22 1803
4268.83 1762
4269.45 1720
4270.07 1702
4270.68 1675
4271.30 1650
4271.92 1629
4272.53 1604
4273.15 1531
4273.77 1578
4274.38 1673
4275.00 1579
4275.62 1574
4276.23 1594
4276.85 1699
4277.47 1797
4278.09 1917
4278.70 2038
4279.32 1995
4279.94 1943
4280.56 2047
4281.17 1934
4281.79 1737
4282.41 1702
4283.03 1588
4283.64 1534
4284.26 1484
4284.88 1531
4285.50 1454
4286.11 1418
4286.73 1431
4287.35 1465
4287.97 1400
4288.59 1319
4289.20 1372
4289.82 1330
4290.44 1387
4291.06 1368
4291.68 1371
4292.29 1436
4292.91 1400
4293.53 1318
4294.15 1313
4294.77 1332
4295.39 1338
4296.00 1429
4296.62 1420
4297.24 1390
4297.86 1424
4298.48 1370
4299.10 1308
4299.72 1405
4300.33 1390
4300.95 1360
4301.57 1419
4302.19 1358
4302.81 1360
4303.43 1334
4304.05 1457
4304.67 1431
4305.29 1335
4305.91 1415
4306.53 1372
4307.14 1346
4307.76 1378
4308.38 1442
4309.00 1463
4309.62 1428
4310.24 1393
4310.86 1431
4311.48 1433
4312.10 1386
4312.72 1412
4313.34 1527
4313.96 1526
4314.58 1566
4315.20 1561
4315.82 1564
4316.44 1565
4317.06 1502
4317.68 1535
4318.30 1555
4318.92 1641
4319.54 1567
4320.16 1532
4320.78 1530
4321.40 1543
4322.02 1596
4322.64 1643
4323.26 1652
4323.88 1606
4324.50 1659
4325.12 1707
4325.74 1771
4326.36 1799
4326.99 1766
4327.61 1879
4328.23 1874
4328.85 1746
4329.47 1841
4330.09 2001
4330.71 2069
4331.33 2254
4331.95 2651
4332.57 3022
4333.19 3492
4333.82 3758
4334.44 4167
4335.06 4311
4335.68 4095
4336.30 3831
4336.92 3710
4337.54 3384
4338.17 3294
4338.79 3108
4339.41 3164
4340.03 3110
4340.65 3020
4341.27 2925
4341.90 2676
4342.52 2551
4343.14 2413
4343.76 2399
4344.38 2386
4345.01 2475
4345.63 2713
4346.25 3200
4346.87 3719
4347.49 4281
4348.12 4549
4348.74 4674
4349.36 4608
4349.98 4263
4350.61 4099
4351.23 3539
4351.85 3264
4352.47 3224
4353.10 3210
4353.72 3159
4354.34 3032
4354.96 2831
4355.59 2625
4356.21 2311
4356.83 2173
4357.46 2137
4358.08 2075
4358.70 1985
4359.32 1932
4359.95 1941
4360.57 1995
4361.19 2052
4361.82 1955
4362.44 1963
4363.06 1883
4363.69 1892
4364.31 1727
4364.93 1728
4365.56 1862
4366.18 1987
4366.80 1861
4367.43 1985
4368.05 1852
4368.67 1875
4369.30 1726
4369.92 1686
4370.55 1664
4371.17 1658
4371.79 1679
4372.42 1636
4373.04 1665
4373.67 1682
4374.29 1673
4374.91 1630
4375.54 1624
4376.16 1679
4376.79 1595
4377.41 1596
4378.04 1690
4378.66 1817
4379.28 1829
4379.91 1860
4380.53 2013
4381.16 2043
4381.78 2011
4382.41 1960
4383.03 1866
4383.66 1878
4384.28 1880
4384.91 1818
4385.53 1785
4386.16 1941
4386.78 1827
4387.41 1831
4388.03 1906
4388.66 1811
4389.28 1834
4389.91 1883
4390.53 2014
4391.16 1932
4391.78 2099
4392.41 2251
4393.03 2462
4393.66 2333
4394.28 2448
4394.91 2450
4395.54 2265
4396.16 2128
4396.79 1974
4397.41 1904
4398.04 1779
4398.66 1582
4399.29 1654
4399.92 1634
4400.54 1657
4401.17 1633
4401.79 1632
4402.42 1617
4403.05 1542
4403.67 1499
4404.30 1593
4404.93 1582
4405.55 1520
4406.18 1494
4406.80 1547
4407.43 1608
4408.06 1578
4408.68 1580
4409.31 1553
4409.94 1550
4410.56 1501
4411.19 1597
4411.82 1639
4412.44 1485
4413.07 1582
4413.70 1561
4414.33 1499
4414.95 1443
4415.58 1438
4416.21 1400
4416.83 1457
4417.46 1392
4418.09 1401
4418.72 1439
4419.34 1330
4419.97 1370
4420.60 1416
4421.22 1359
4421.85 1351
4422.48 1330
4423.11 1309
4423.73 1320
4424.36 1427
4424.99 1410
4425.62 1339
4426.25 1293
4426.87 1284
4427.50 1288
4428.13 1335
4428.76 1360
4429.39 1272
4430.01 1236
4430.64 1338
4431.27 1334
4431.90 1358
4432.53 1266
4433.15 1294
4433.78 1296
4434.41 1297
4435.04 1324
4435.67 1372
4436.30 1335
4436.93 1385
4437.55 1308
4438.18 1421
4438.81 1419
4439.44 1369
4440.07 1397
4440.70 1340
4441.33 1343
4441.96 1343
4442.58 1302
4443.21 1209
4443.84 1254
4444.47 1356
4445.10 1341
4445.73 1306
4446.36 1306
4446.99 1363
4447.62 1420
4448.25 1543
4448.88 1531
4449.51 1503
4450.14 1450
4450.76 1458
4451.39 1476
4452.02 1442
4452.65 1409
4453.28 1443
4453.91 1314
4454.54 1363
4455.17 1434
4455.80 1454
4456.43 1498
4457.06 1564
4457.69 1696
4458.32 1920
4458.95 1781
4459.58 1654
4460.21 1674
4460.84 1595
4461.47 1485
4462.10 1443
4462.73 1412
4463.36 1338
4464.00 1304
4464.63 1305
4465.26 1280
4465.89 1222
4466.52 1252
4467.15 1312
4467.78 1342
4468.41 1266
4469.04 1283
4469.67 1276
4470.30 1126
4470.93 1249
4471.56 1331
4472.20 1326
4472.83 1272
4473.46 1270
4474.09 1230
4474.72 1225
4475.35 1237
4475.98 1255
4476.61 1197
4477.25 1152
4477.88 1190
4478.51 1228
4479.14 1284
4479.77 1246
4480.40 1225
4481.03 1260
4481.67 1281
4482.30 1241
4482.93 1237
4483.56 1245
4484.19 1289
4484.83 1313
4485.46 1332
4486.09 1339
4486.72 1290
4487.35 1387
4487.99 1335
4488.62 1309
4489.25 1358
4489.88 1392
4490.52 1413
4491.15 1357
4491.78 1310
4492.41 1386
4493.05 1357
4493.68 1350
4494.31 1394
4494.94 1361
4495.58 1396
4496.21 1372
4496.84 1339
4497.47 1284
4498.11 1325
4498.74 1420
4499.37 1450
4500.01 1416
4500.64 1484
4501.27 1621
4501.91 1672
4502.54 1788
4503.17 1953
4503.80 2048
4504.44 2066
4505.07 2023
4505.71 1912
4506.34 1754
4506.97 1728
4507.61 1708
4508.24 1566
4508.87 1564
4509.51 1508
4510.14 1488
4510.77 1479
4511.41 1562
4512.04 1590
4512.68 1704
4513.31 1717
4513.94 1696
4514.58 1650
4515.21 1574
4515.85 1566
4516.48 1457
4517.11 1522
4517.75 1464
4518.38 1458
4519.02 1376
4519.65 1419
4520.29 1473
4520.92 1376
4521.55 1365
4522.19 1418
4522.82 1350
4523.46 1420
4524.09 1357
4524.73 1379
4525.36 1387
4526.00 1403
4526.63 1403
4527.27 1435
4527.90 1519
4528.54 1574
4529.17 1676
4529.81 1968
4530.44 2252
4531.08 2517
4531.71 2905
4532.35 3215
4532.98 3346
4533.62 3349
4534.25 3380
4534.89 3124
4535.53 2961
4536.16 2737
4536.80 2429
4537.43 2145
4538.07 1917
4538.70 1779
4539.34 1603
4539.98 1496
4540.61 1516
4541.25 1460
4541.88 1447
4542.52 1357
4543.16 1321
4543.79 1299
4544.43 1293
4545.06 1312
4545.70 1330
4546.34 1212
4546.97 1225
4547.61 1290
4548.25 1209
4548.88 1207
4549.52 1239
4550.15 1212
4550.79 1166
4551.43 1202
4552.06 1193
4552.70 1195
4553.34 1223
4553.97 1213
4554.61 1218
4555.25 1231
4555.89 1258
4556.52 1287
4557.16 1264
4557.80 1226
4558.43 1228
4559.07 1225
4559.71 1228
4560.35 1280
4560.98 1233
4561.62 1300
4562.26 1285
4562.89 1296
4563.53 1328
4564.17 1311
4564.81 1327
4565.44 1320
4566.08 1299
4566.72 1331
4567.36 1353
4568.00 1422
4568.63 1343
4569.27 1442
4569.91 1527
4570.55 1488
4571.19 1512
4571.82 1432
4572.46 1464
4573.10 1494
4573.74 1416
4574.38 1423
4575.01 1386
4575.65 1414
4576.29 1334
4576.93 1296
4577.57 1281
4578.21 1282
4578.84 1239
4579.48 1288
4580.12 1296
4580.76 1264
4581.40 1228
4582.04 1282
4582.68 1277
4583.32 1308
4583.95 1333
4584.59 1327
4585.23 1346
4585.87 1365
4586.51 1441
4587.15 1479
4587.79 1529
4588.43 1723
4589.07 1965
4589.71 2017
4590.35 1974
4590.99 1990
4591.62 1942
4592.26 1882
4592.90 1831
4593.54 1886
4594.18 1893
4594.82 1812
4595.46 1830
4596.10 1696
4596.74 1568
4597.38 1561
4598.02 1509
4598.66 1450
4599.30 1293
4599.94 1386
4600.58 1514
4601.22 1385
4601.86 1339
4602.50 1402
4603.14 1433
4603.78 1431
4604.42 1406
4605.06 1375
4605.70 1379
4606.34 1315
4606.98 1419
4607.62 1304
4608.27 1356
4608.91 1345
4609.55 1300
4610.19 1328
4610.83 1444
4611.47 1343
4612.11 1367
4612.75 1331
4613.39 1268
4614.03 1361
4614.67 1354
4615.31 1385
4615.96 1349
4616.60 1305
4617.24 1305
4617.88 1346
4618.52 1324
4619.16 1296
4619.80 1260
4620.44 1278
4621.09 1262
4621.73 1227
4622.37 1193
4623.01 1156
4623.65 1177
4624.29 1187
4624.94 1267
4625.58 1152
4626.22 1206
4626.86 1121
4627.50 1219
4628.15 1185
4628.79 1173
4629.43 1201
4630.07 1249
4630.71 1236
4631.36 1265
4632.00 1290
4632.64 1308
4633.28 1476
4633.93 1454
4634.57 1488
4635.21 1568
4635.85 1546
4636.50 1474
4637.14 1545
4637.78 1528
4638.42 1550
4639.07 1505
4639.71 1511
4640.35 1578
4640.99 1612
4641.64 1597
4642.28 1601
4642.92 1534
4643.57 1492
4644.21 1421
4644.85 1420
4645.50 1367
4646.14 1368
4646.78 1433
4647.43 1392
4648.07 1265
4648.71 1372
4649.36 1434
4650.00 1408
4650.64 1516
4651.29 1514
4651.93 1530
4652.57 1671
4653.22 1729
4653.86 1814
4654.50 1774
4655.15 1783
4655.79 1787
4656.44 1760
4657.08 1640
4657.72 1541
4658.37 1490
4659.01 1417
4659.66 1330
4660.30 1290
4660.94 1298
4661.59 1361
4662.23 1328
4662.88 1265
4663.52 1291
4664.17 1237
4664.81 1169
4665.46 1188
4666.10 1150
4666.74 1066
4667.39 1153
4668.03 1160
4668.68 1169
4669.32 1187
4669.97 1129
4670.61 1144
4671.26 1158
4671.90 1092
4672.55 1108
4673.19 1126
4673.84 1171
4674.48 1159
4675.13 1139
4675.77 1124
4676.42 1134
4677.07 1148
4677.71 1149
4678.36 1274
4679.00 1243
4679.65 1306
4680.29 1223
4680.94 1259
4681.58 1253
4682.23 1228
4682.88 1219
4683.52 1280
4684.17 1269
4684.81 1251
4685.46 1294
4686.10 1273
4686.75 1281
4687.40 1305
4688.04 1285
4688.69 1296
4689.34 1314
4689.98 1338
4690.63 1485
4691.27 1483
4691.92 1561
4692.57 1582
4693.21 1454
4693.86 1441
4694.51 1482
4695.15 1433
4695.80 1386
4696.45 1458
4697.09 1506
4697.74 1523
4698.39 1530
4699.03 1529
4699.68 1583
4700.33 1699
4700.97 1874
4701.62 1909
4702.27 1839
4702.92 1741
4703.56 1709
4704.21 1664
4704.86 1483
4705.50 1501
4706.15 1501
4706.80 1461
4707.45 1471
4708.09 1518
4708.74 1469
4709.39 1461
4710.04 1378
4710.68 1403
4711.33 1357
4711.98 1362
4712.63 1407
4713.28 1368
4713.92 1379
4714.57 1377
4715.22 1481
4715.87 1368
4716.52 1315
4717.16 1416
4717.81 1333
4718.46 1329
4719.11 1369
4719.76 1410
4720.41 1418
4721.05 1439
4721.70 1524
4722.35 1575
4723.00 1553
4723.65 1636
4724.30 1519
4724.94 1501
4725.59 1512
4726.24 1487
4726.89 1578
4727.54 1555
4728.19 1529
4728.84 1527
4729.49 1636
4730.14 1574
4730.78 1527
4731.43 1483
4732.08 1401
4732.73 1417
4733.38 1407
4734.03 1311
4734.68 1317
4735.33 1379
4735.98 1318
4736.63 1336
4737.28 1354
4737.93 1313
4738.58 1264
4739.23 1360
4739.88 1436
4740.53 1494
4741.18 1535
4741.83 1553
4742.47 1535
4743.12 1526
4743.77 1505
4744.42 1597
4745.07 1443
4745.72 1459
4746.37 1443
4747.03 1435
4747.68 1408
4748.33 1379
4748.98 1414
4749.63 1373
4750.28 1422
4750.93 1486
4751.58 1480
4752.23 1552
4752.88 1616
4753.53 1643
4754.18 1701
4754.83 1684
4755.48 1655
4756.13 1707
4756.78 1632
4757.43 1621
4758.08 1529
4758.74 1564
4759.39 1557
4760.04 1549
4760.69 1529
4761.34 1602
4761.99 1617
4762.64 1657
4763.29 1649
4763.94 1720
4764.60 1721
4765.25 1677
4765.90 1619
4766.55 1557
4767.20 1483
4767.85 1439
4768.51 1387
4769.16 1445
4769.81 1515
4770.46 1461
4771.11 1426
4771.76 1368
4772.42 1436
4773.07 1399
4773.72 1458
4774.37 1523
4775.02 1513
4775.68 1411
4776.33 1488
4776.98 1435
4777.63 1378
4778.29 1384
4778.94 1353
4779.59 1334
4780.24 1362
4780.89 1391
4781.55 1390
4782.20 1419
4782.85 1439
4783.51 1472
4784.16 1461
4784.81 1452
4785.46 1410
4786.12 1354
4786.77 1324
4787.42 1402
4788.08 1368
4788.73 1412
4789.38 1438
4790.03 1512
4790.69 1377
4791.34 1524
4791.99 1506
4792.65 1537
4793.30 1521
4793.95 1484
4794.61 1454
4795.26 1495
4795.91 1447
4796.57 1508
4797.22 1562
4797.87 1576
4798.53 1560
4799.18 1589
4799.84 1728
4800.49 1810
4801.14 1895
4801.80 2092
4802.45 2189
4803.11 2312
4803.76 2207
4804.41 2141
4805.07 2112
4805.72 1872
4806.38 1768
4807.03 1719
4807.68 1696
4808.34 1636
4808.99 1740
4809.65 1618
4810.30 1557
4810.96 1563
4811.61 1581
4812.27 1542
4812.92 1566
4813.58 1591
4814.23 1675
4814.89 1669
4815.54 1693
4816.19 1717
4816.85 1750
4817.50 1735
4818.16 1658
4818.81 1671
4819.47 1727
4820.13 1804
4820.78 1932
4821.44 1945
4822.09 1983
4822.75 2055
4823.40 2265
4824.06 2466
4824.71 2486
4825.37 2548
4826.02 2439
4826.68 2351
4827.33 2301
4827.99 2214
4828.65 2043
4829.30 1956
4829.96 1940
4830.61 1851
4831.27 1861
4831.93 1797
4832.58 1868
4833.24 1965
4833.89 1976
4834.55 1941
4835.21 1959
4835.86 2087
4836.52 2136
4837.17 2198
4837.83 2237
4838.49 2273
4839.14 2325
4839.80 2431
4840.46 2400
4841.11 2325
4841.77 2334
4842.43 2407
4843.08 2350
4843.74 2420
4844.40 2442
4845.05 2330
4845.71 2361
4846.37 2449
4847.02 2380
4847.68 2429
4848.34 2438
4849.00 2458
4849.65 2623
4850.31 2717
4850.97 2756
4851.62 2921
4852.28 2942
4852.94 2938
4853.60 2971
4854.25 2947
4854.91 2798
4855.57 2685
4856.23 2685
4856.88 2790
4857.54 2877
4858.20 3190
4858.86 3515
4859.52 3831
4860.17 4125
4860.83 4161
4861.49 4173
4862.15 4043
4862.81 3550
4863.46 3251
4864.12 2998
4864.78 2785
4865.44 2647
4866.10 2582
4866.75 2563
4867.41 2575
4868.07 2709
4868.73 2713
4869.39 2817
4870.05 2793
4870.71 2687
4871.36 2709
4872.02 2576
4872.68 2450
4873.34 2401
4874.00 2379
4874.66 2478
4875.32 2352
4875.98 2337
4876.63 2303
4877.29 2275
4877.95 2286
4878.61 2256
4879.27 2351
4879.93 2463
4880.59 2452
4881.25 2360
4881.91 2404
4882.57 2370
4883.23 2264
4883.89 2155
4884.55 2058
4885.21 2166
4885.87 2107
4886.52 2055
4887.18 2067
4887.84 2037
4888.50 2059
4889.16 2011
4889.82 1962
4890.48 1930
4891.14 1965
4891.80 1951
4892.46 1970
4893.12 2057
4893.78 2027
4894.44 2118
4895.10 2081
4895.76 1999
4896.42 1903
4897.09 1910
4897.75 1886
4898.41 1869
4899.07 1922
4899.73 1962
4900.39 2049
4901.05 2072
4901.71 2189
4902.37 2173
4903.03 2057
4903.69 1976
4904.35 1924
4905.01 1813
4905.67 1723
4906.33 1726
4907.00 1727
4907.66 1657
4908.32 1649
4908.98 1602
4909.64 1554
4910.30 1524
4910.96 1590
4911.62 1563
4912.29 1553
4912.95 1455
4913.61 1480
4914.27 1603
4914.93 1542
4915.59 1509
4916.26 1503
4916.92 1451
4917.58 1448
4918.24 1356
4918.90 1427
4919.56 1435
4920.23 1447
4920.89 1431
4921.55 1357
4922.21 1405
4922.87 1409
4923.54 1389
4924.20 1382
4924.86 1379
4925.52 1369
4926.19 1374
4926.85 1398
4927.51 1465
4928.17 1392
4928.84 1327
4929.50 1404
4930.16 1338
4930.82 1325
4931.49 1392
4932.15 1390
4932.81 1383
4933.47 1356
4934.14 1359
4934.80 1353
4935.46 1293
4936.13 1306
4936.79 1436
4937.45 1344
4938.11 1292
4938.78 1290
4939.44 1330
4940.10 1334
4940.77 1283
4941.43 1324
4942.09 1289
4942.76 1308
4943.42 1283
4944.08 1248
4944.75 1242
4945.41 1296
4946.08 1263
4946.74 1193
4947.40 1221
4948.07 1274
4948.73 1245
4949.39 1237
4950.06 1324
4950.72 1261
4951.39 1264
4952.05 1259
4952.71 1234
4953.38 1239
4954.04 1262
4954.71 1308
4955.37 1306
4956.04 1247
4956.70 1271
4957.36 1284
4958.03 1272
4958.69 1270
4959.36 1374
4960.02 1377
4960.69 1482
4961.35 1548
4962.02 1725
4962.68 1785
4963.35 1846
4964.01 1823
4964.68 1923
4965.34 1988
4966.01 1923
4966.67 1910
4967.34 1803
4968.00 1653
4968.67 1503
4969.33 1438
4970.00 1411
4970.66 1378
4971.33 1294
4971.99 1294
4972.66 1292
4973.32 1255
4973.99 1254
4974.66 1306
4975.32 1271
4975.99 1301
4976.65 1414
4977.32 1433
4977.98 1511
4978.65 1527
4979.32 1440
4979.98 1429
4980.65 1392
4981.31 1278
4981.98 1306
4982.65 1212
4983.31 1203
4983.98 1217
4984.64 1253
4985.31 1231
4985.98 1257
4986.64 1213
4987.31 1210
4987.98 1222
4988.64 1263
4989.31 1230
4989.98 1243
4990.64 1183
4991.31 1211
4991.98 1233
4992.64 1167
4993.31 1135
4993.98 1165
4994.64 1230
4995.31 1193
4995.98 1217
4996.64 1249
4997.31 1146
4997.98 1158
4998.65 1178
4999.31 1165
4999.98 1164
5000.65 1138
5001.31 1173
5001.98 1184
5002.65 1067
5003.32 1067
5003.98 1147
5004.65 1089
5005.32 1033
5005.99 1050
5006.66 1096
5007.32 1107
5007.99 1094
5008.66 1068
5009.33 1077
5009.99 1125
5010.66 1211
5011.33 1107
5012.00 1044
5012.67 1106
5013.33 1117
5014.00 1103
5014.67 1068
5015.34 1116
5016.01 1081
5016.68 1099
5017.34 1108
5018.01 1159
5018.68 1108
5019.35 1043
5020.02 1056
5020.69 1051
5021.36 1074
5022.02 1056
5022.69 1181
5023.36 1229
5024.03 1205
5024.70 1186
5025.37 1241
5026.04 1199
5026.71 1169
5027.38 1131
5028.05 1135
5028.71 1080
5029.38 1067
5030.05 1095
5030.72 1080
5031.39 1126
5032.06 1092
5032.73 1058
5033.40 1054
5034.07 1082
5034.74 1025
5035.41 951
5036.08 947
5036.75 1015
5037.42 1086
5038.09 1048
5038.76 1053
5039.43 1034
5040.10 1015
5040.77 1049
5041.44 1027
5042.11 1084
5042.78 1117
5043.45 1092
5044.12 1064
5044.79 1107
5045.46 1054
5046.13 1073
5046.80 1110
5047.47 1110
5048.14 1065
5048.81 1090
5049.48 1148
5050.15 1092
5050.82 1065
5051.49 1084
5052.16 1083
5052.83 1140
5053.51 1147
5054.18 1093
5054.85 1095
5055.52 1106
5056.19 1115
5056.86 1093
5057.53 1074
5058.20 1054
5058.87 1088
5059.55 1099
5060.22 1033
5060.89 994
5061.56 1005
5062.23 1024
5062.90 1031
5063.57 943
5064.25 958
5064.92 986
5065.59 1076
5066.26 1020
5066.93 968
5067.60 1001
5068.28 1012
5068.95 1048
5069.62 1068
5070.29 1093
5070.96 1037
5071.64 1026
5072.31 1073
5072.98 1025
5073.65 1092
5074.32 1063
5075.00 1032
5075.67 1034
5076.34 1018
5077.01 1085
5077.69 1135
5078.36 1087
5079.03 1126
5079.70 1123
5080.38 1145
5081.05 1194
5081.72 1175
5082.39 1214
5083.07 1174
5083.74 1086
5084.41 1109
5085.09 1143
5085.76 1115
5086.43 1142
5087.10 1120
5087.78 1099
5088.45 1121
5089.12 1189
5089.80 1146
5090.47 1154
5091.14 1172
5091.82 1245
5092.49 1296
5093.16 1254
5093.84 1286
5094.51 1265
5095.18 1276
5095.86 1194
5096.53 1144
5097.21 1105
5097.88 1110
5098.55 1104
5099.23 1116
5099.90 1082
5100.57 1122
5101.25 1093
5101.92 1098
5102.60 1129
5103.27 1147
5103.95 1206
5104.62 1222
5105.29 1190
5105.97 1255
5106.64 1277
5107.32 1222
5107.99 1194
5108.67 1154
5109.34 1157
5110.01 1120
5110.69 1163
5111.36 1138
5112.04 1137
5112.71 1167
5113.39 1195
5114.06 1233
5114.74 1205
5115.41 1108
5116.09 1090
5116.76 1077
5117.44 1170
5118.11 1177
5118.79 1235
5119.46 1328
5120.14 1480
5120.81 1620
5121.49 1747
5122.16 1709
5122.84 1669
5123.52 1496
5124.19 1544
5124.87 1415
5125.54 1314
5126.22 1281
5126.89 1206
5127.57 1281
5128.24 1235
5128.92 1220
5129.60 1240
5130.27 1191
5130.95 1206
5131.62 1192
5132.30 1168
5132.98 1101
5133.65 1143
5134.33 1278
5135.01 1275
5135.68 1311
5136.36 1280
5137.03 1254
5137.71 1248
5138.39 1274
5139.06 1210
5139.74 1210
5140.42 1274
5141.09 1283
5141.77 1231
5142.45 1181
5143.12 1182
5143.80 1163
5144.48 1176
5145.15 1166
5145.83 1114
5146.51 1113
5147.18 1106
5147.86 1104
5148.54 1191
5149.22 1119
5149.89 1126
5150.57 1046
5151.25 1089
5151.93 1073
5152.60 1126
5153.28 1079
5153.96 1069
5154.63 1118
5155.31 1065
5155.99 1080
5156.67 1119
5157.35 1170
5158.02 1083
5158.70 1141
5159.38 1207
5160.06 1223
5160.73 1174
5161.41 1153
5162.09 1123
5162.77 1146
5163.45 1131
5164.12 1078
5164.80 1086
5165.48 1079
5166.16 1124
5166.84 1098
5167.52 1100
5168.19 1124
5168.87 1136
5169.55 1142
5170.23 1158
5170.91 1075
5171.59 1072
5172.27 1111
5172.94 1067
5173.62 1083
5174.30 1001
5174.98 1047
5175.66 985
5176.34 1035
5177.02 1117
5177.70 1033
5178.38 1008
5179.06 1042
5179.73 1087
5180.41 1138
5181.09 1109
5181.77 1134
5182.45 1092
5183.13 1047
5183.81 1105
5184.49 1045
5185.17 1048
5185.85 1032
5186.53 1103
5187.21 1012
5187.89 1031
5188.57 1016
5189.25 1012
5189.93 1039
5190.61 987
5191.29 1051
5191.97 1008
5192.65 997
5193.33 1032
5194.01 990
5194.69 978
5195.37 1066
5196.05 1041
5196.73 1015
5197.41 1037
5198.09 1054
5198.77 1039
5199.45 1083
5200.13 1081
5200.81 1051
5201.49 997
5202.17 1016
5202.85 1033
5203.53 1065
5204.21 1107
5204.89 1084
5205.58 1112
5206.26 1071
5206.94 1075
5207.62 1074
5208.30 1064
5208.98 1140
5209.66 1075
5210.34 1156
5211.02 1206
5211.71 1169
5212.39 1185
5213.07 1198
5213.75 1166
5214.43 1188
5215.11 1274
5215.79 1281
5216.48 1324
5217.16 1294
5217.84 1367
5218.52 1326
5219.20 1262
5219.88 1247
5220.57 1198
5221.25 1218
5221.93 1154
5222.61 1193
5223.29 1273
5223.98 1222
5224.66 1277
5225.34 1295
5226.02 1300
5226.70 1236
5227.39 1202
5228.07 1230
5228.75 1210
5229.43 1174
5230.12 1163
5230.80 1169
5231.48 1198
5232.16 1146
5232.85 1131
5233.53 1146
5234.21 1179
5234.89 1199
5235.58 1206
5236.26 1275
5236.94 1175
5237.63 1199
5238.31 1266
5238.99 1355
5239.67 1325
5240.36 1362
5241.04 1380
5241.72 1418
5242.41 1411
5243.09 1397
5243.77 1367
5244.46 1267
5245.14 1310
5245.82 1253
5246.51 1205
5247.19 1233
5247.88 1221
5248.56 1197
5249.24 1186
5249.93 1143
5250.61 1143
5251.29 1251
5251.98 1202
5252.66 1186
5253.35 1243
5254.03 1261
5254.71 1250
5255.40 1204
5256.08 1187
5256.77 1240
5257.45 1158
5258.14 1142
5258.82 1096
5259.50 1096
5260.19 1125
5260.87 1122
5261.56 1148
5262.24 1200
5262.93 1255
5263.61 1271
5264.30 1241
5264.98 1281
5265.67 1282
5266.35 1312
5267.03 1228
5267.72 1200
5268.40 1224
5269.09 1278
5269.77 1243
5270.46 1237
5271.14 1284
5271.83 1291
5272.52 1319
5273.20 1237
5273.89 1200
5274.57 1165
5275.26 1221
5275.94 1217
5276.63 1199
5277.31 1201
5278.00 1209
5278.68 1188
5279.37 1159
5280.06 1243
5280.74 1238
5281.43 1288
5282.11 1291
5282.80 1316
5283.48 1389
5284.17 1440
5284.86 1431
5285.54 1448
5286.23 1408
5286.92 1360
5287.60 1264
5288.29 1198
5288.97 1238
5289.66 1204
5290.35 1223
5291.03 1189
5291.72 1245
5292.41 1196
5293.09 1192
5293.78 1184
5294.47 1197
5295.15 1174
5295.84 1233
5296.53 1220
5297.21 1218
5297.90 1238
5298.59 1348
5299.27 1405
5299.96 1327
5300.65 1464
5301.33 1332
5302.02 1322
5302.71 1416
5303.40 1447
5304.08 1457
5304.77 1503
5305.46 1574
5306.15 1770
5306.83 1856
5307.52 1883
5308.21 1847
5308.90 1875
5309.58 1857
5310.27 1784
5310.96 1730
5311.65 1724
5312.33 1822
5313.02 1918
5313.71 2105
5314.40 2137
5315.09 2298
5315.77 2435
5316.46 2324
5317.15 2436
5317.84 2352
5318.53 2328
5319.21 2302
5319.90 2138
5320.59 2054
5321.28 2088
5321.97 2061
5322.66 2073
5323.35 1882
5324.03 1796
5324.72 1705
5325.41 1632
5326.10 1557
5326.79 1568
5327.48 1505
5328.17 1408
5328.86 1406
5329.54 1390
5330.23 1427
5330.92 1288
5331.61 1294
5332.30 1291
5332.99 1287
5333.68 1276
5334.37 1283
5335.06 1274
5335.75 1264
5336.44 1263
5337.12 1254
5337.81 1290
5338.50 1263
5339.19 1266
5339.88 1303
5340.57 1296
5341.26 1214
5341.95 1190
5342.64 1228
5343.33 1273
5344.02 1322
5344.71 1364
5345.40 1294
5346.09 1247
5346.78 1297
5347.47 1431
5348.16 1444
5348.85 1508
5349.54 1631
5350.23 1810
5350.92 1959
5351.61 2081
5352.30 2262
5352.99 2224
5353.68 2346
5354.37 2230
5355.07 2166
5355.76 1978
5356.45 1839
5357.14 1804
5357.83 1604
5358.52 1469
5359.21 1422
5359.90 1326
5360.59 1301
5361.28 1328
5361.97 1390
5362.66 1405
5363.36 1424
5364.05 1446
5364.74 1420
5365.43 1342
5366.12 1285
5366.81 1323
5367.50 1239
5368.19 1172
5368.89 1188
5369.58 1223
5370.27 1121
5370.96 1126
5371.65 1084
5372.34 1131
5373.04 1108
5373.73 1108
5374.42 1126
5375.11 1148
5375.80 1117
5376.49 1130
5377.19 1147
5377.88 1119
5378.57 1090
5379.26 1175
5379.96 1173
5380.65 1153
5381.34 1152
5382.03 1114
5382.72 1186
5383.42 1136
5384.11 1153
5384.80 1113
5385.49 1113
5386.19 1113
5386.88 1062
5387.57 1056
5388.26 1157
5388.96 1217
5389.65 1202
5390.34 1306
5391.04 1281
5391.73 1267
5392.42 1326
5393.12 1336
5393.81 1359
5394.50 1245
5395.19 1288
5395.89 1225
5396.58 1195
5397.27 1235
5397.97 1160
5398.66 1201
5399.35 1285
5400.05 1273
5400.74 1188
5401.43 1188
5402.13 1153
5402.82 1136
5403.52 1162
5404.21 1115
5404.90 1092
5405.60 1177
5406.29 1236
5406.98 1164
5407.68 1147
5408.37 1220
5409.07 1228
5409.76 1183
5410.45 1149
5411.15 1132
5411.84 1118
5412.54 1128
5413.23 1130
5413.93 1130
5414.62 1144
5415.32 1179
5416.01 1112
5416.70 1106
5417.40 1118
5418.09 1142
5418.79 1173
5419.48 1207
5420.18 1193
5420.87 1187
5421.57 1233
5422.26 1280
5422.96 1215
5423.65 1243
5424.35 1271
5425.04 1208
5425.74 1220
5426.43 1248
5427.13 1194
5427.82 1245
5428.52 1237
5429.21 1257
5429.91 1285
5430.60 1182
5431.30 1164
5432.00 1229
5432.69 1190
5433.39 1210
5434.08 1281
5434.78 1235
5435.47 1307
5436.17 1269
5436.86 1239
5437.56 1218
5438.26 1297
5438.95 1333
5439.65 1228
5440.34 1201
5441.04 1214
5441.74 1221
5442.43 1241
5443.13 1209
5443.83 1248
5444.52 1264
5445.22 1287
5445.91 1340
5446.61 1422
5447.31 1502
5448.00 1667
5448.70 1738
5449.40 1897
5450.09 1946
5450.79 1896
5451.49 1872
5452.18 1750
5452.88 1690
5453.58 1590
5454.27 1581
5454.97 1504
5455.67 1434
5456.37 1334
5457.06 1329
5457.76 1307
5458.46 1339
5459.15 1338
5459.85 1390
5460.55 1505
5461.25 1468
5461.94 1453
5462.64 1416
5463.34 1467
5464.04 1438
5464.73 1457
5465.43 1487
5466.13 1498
5466.83 1466
5467.53 1526
5468.22 1606
5468.92 1699
5469.62 1550
5470.32 1601
5471.01 1573
5471.71 1579
5472.41 1581
5473.11 1649
5473.81 1733
5474.51 1686
5475.20 1804
5475.90 1791
5476.60 1776
5477.30 1793
5478.00 1799
5478.70 1889
5479.39 2104
5480.09 2295
5480.79 2632
5481.49 2944
5482.19 3387
5482.89 3698
5483.59 3751
5484.29 3512
5484.98 3154
5485.68 2920
5486.38 2688
5487.08 2454
5487.78 2286
5488.48 2219
5489.18 2179
5489.88 2138
5490.58 2142
5491.28 2022
5491.98 2073
5492.68 2100
5493.37 2120
5494.07 2210
5494.77 2206
5495.47 2357
5496.17 2487
5496.87 2467
5497.57 2366
5498.27 2411
5498.97 2560
5499.67 2581
5500.37 2968
5501.07 3510
5501.77 4424
5502.47 5074
5503.17 5757
5503.87 5760
5504.57 5474
5505.27 5068
5505.97 4289
5506.67 3580
5507.37 3209
5508.07 2727
5508.77 2437
5509.47 2328
5510.17 2149
5510.87 2049
5511.58 1874
5512.28 1945
5512.98 1969
5513.68 1931
5514.38 1894
5515.08 1978
5515.78 1964
5516.48 1992
5517.18 1961
5517.88 2015
5518.58 1968
5519.28 1870
5519.99 1995
5520.69 2054
5521.39 1996
5522.09 1999
5522.79 1879
5523.49 1906
5524.19 1880
5524.90 1778
5525.60 1763
5526.30 1583
5527.00 1566
5527.70 1553
5528.40 1445
5529.10 1407
5529.81 1417
5530.51 1454
5531.21 1502
5531.91 1501
5532.61 1513
5533.32 1531
5534.02 1499
5534.72 1488
5535.42 1491
5536.12 1484
5536.83 1522
5537.53 1619
5538.23 1510
5538.93 1472
5539.64 1568
5540.34 1563
5541.04 1605
5541.74 1554
5542.45 1451
5543.15 1515
5543.85 1570
5544.55 1522
5545.26 1505
5545.96 1380
5546.66 1442
5547.36 1410
5548.07 1395
5548.77 1389
5549.47 1355
5550.18 1350
5550.88 1348
5551.58 1445
5552.29 1418
5552.99 1366
5553.69 1329
5554.40 1435
5555.10 1357
5555.80 1347
5556.51 1348
5557.21 1338
5557.91 1344
5558.62 1308
5559.32 1268
5560.02 1291
5560.73 1360
5561.43 1384
5562.14 1293
5562.84 1399
5563.54 1400
5564.25 1312
5564.95 1478
5565.65 1478
5566.36 1516
5567.06 1481
5567.77 1413
5568.47 1424
5569.18 1446
5569.88 1354
5570.58 1406
5571.29 1319
5571.99 1337
5572.70 1292
5573.40 1287
5574.11 1322
5574.81 1313
5575.52 1280
5576.22 1340
5576.93 1401
5577.63 1312
5578.33 1329
5579.04 1394
5579.74 1369
5580.45 1340
5581.15 1316
5581.86 1265
5582.56 1215
5583.27 1206
5583.97 1185
5584.68 1205
5585.39 1191
5586.09 1236
5586.80 1198
5587.50 1181
5588.21 1221
5588.91 1261
5589.62 1238
5590.32 1214
5591.03 1160
5591.73 1188
5592.44 1195
5593.15 1163
5593.85 1162
5594.56 1227
5595.26 1153
5595.97 1208
5596.68 1206
5597.38 1179
5598.09 1192
5598.79 1145
5599.50 1161
5600.21 1178
5600.91 1185
5601.62 1158
5602.33 1133
5603.03 1123
5603.74 1144
5604.44 1183
5605.15 1152
5605.86 1117
5606.56 1157
5607.27 1158
5607.98 1116
5608.68 1143
5609.39 1161
5610.10 1147
5610.80 1090
5611.51 1089
5612.22 1118
5612.93 1083
5613.63 1107
5614.34 1161
5615.05 1154
5615.75 1168
5616.46 1175
5617.17 1144
5617.88 1136
5618.58 1090
5619.29 1159
5620.00 1122
5620.71 1178
5621.41 1206
5622.12 1184
5622.83 1190
5623.54 1173
5624.24 1172
5624.95 1219
5625.66 1168
5626.37 1156
5627.08 1162
5627.78 1164
5628.49 1203
5629.20 1233
5629.91 1255
5630.62 1173
5631.32 1247
5632.03 1294
5632.74 1292
5633.45 1240
5634.16 1294
5634.86 1338
5635.57 1302
5636.28 1339
5636.99 1458
5637.70 1556
5638.41 1597
5639.12 1566
5639.82 1556
5640.53 1567
5641.24 1599
5641.95 1582
5642.66 1552
5643.37 1543
5644.08 1555
5644.79 1513
5645.50 1461
5646.21 1469
5646.91 1391
5647.62 1349
5648.33 1340
5649.04 1321
5649.75 1337
5650.46 1265
5651.17 1350
5651.88 1435
5652.59 1376
5653.30 1322
5654.01 1354
5654.72 1345
5655.43 1392
5656.14 1388
5656.85 1387
5657.56 1455
5658.27 1441
5658.98 1514
5659.69 1442
5660.40 1446
5661.11 1472
5661.82 1446
5662.53 1516
5663.24 1522
5663.95 1490
5664.66 1460
5665.37 1458
5666.08 1417
5666.79 1359
5667.50 1352
5668.21 1376
5668.92 1394
5669.63 1353
5670.34 1319
5671.05 1439
5671.76 1484
5672.47 1608
5673.18 1620
5673.89 1754
5674.61 1700
5675.32 1652
5676.03 1615
5676.74 1502
5677.45 1403
5678.16 1364
5678.87 1362
5679.58 1344
5680.29 1241
5681.01 1285
5681.72 1311
5682.43 1343
5683.14 1316
5683.85 1264
5684.56 1322
5685.27 1382
5685.99 1340
5686.70 1431
5687.41 1357
5688.12 1285
5688.83 1295
5689.54 1209
5690.26 1215
5690.97 1252
5691.68 1272
5692.39 1247
5693.10 1300
5693.82 1360
5694.53 1298
5695.24 1343
5695.95 1291
5696.67 1267
5697.38 1266
5698.09 1213
5698.80 1229
5699.51 1205
5700.23 1221
5700.94 1250
5701.65 1202
5702.36 1231
5703.08 1184
5703.79 1243
5704.50 1221
5705.22 1224
5705.93 1214
5706.64 1260
5707.35 1243
5708.07 1246
5708.78 1287
5709.49 1336
5710.21 1269
5710.92 1350
5711.63 1307
5712.35 1265
5713.06 1339
5713.77 1384
5714.49 1356
5715.20 1240
5715.91 1232
5716.63 1247
5717.34 1278
5718.05 1265
5718.77 1210
5719.48 1239
5720.19 1299
5720.91 1321
5721.62 1394
5722.34 1332
5723.05 1303
5723.76 1379
5724.48 1388
5725.19 1304
5725.91 1357
5726.62 1359
5727.33 1405
5728.05 1448
5728.76 1484
5729.48 1513
5730.19 1597
5730.91 1554
5731.62 1670
5732.34 1549
5733.05 1517
5733.76 1479
5734.48 1525
5735.19 1493
5735.91 1440
5736.62 1471
5737.34 1435
5738.05 1515
5738.77 1495
5739.48 1481
5740.20 1419
5740.91 1486
5741.63 1526
5742.34 1429
5743.06 1454
5743.77 1547
5744.49 1555
5745.20 1494
5745.92 1551
5746.63 1573
5747.35 1599
5748.07 1541
5748.78 1627
5749.50 1598
5750.21 1660
5750.93 1621
5751.64 1716
5752.36 1740
5753.07 1731
5753.79 1742
5754.51 1865
5755.22 1881
5755.94 1940
5756.65 2068
5757.37 2068
5758.09 2165
5758.80 2244
5759.52 2282
5760.24 2347
5760.95 2389
5761.67 2391
5762.38 2407
5763.10 2530
5763.82 2660
5764.53 2727
5765.25 2814
5765.97 2798
5766.68 3000
5767.40 3074
5768.12 3239
5768.83 3365
5769.55 3860
5770.27 4719
5770.98 6108
5771.70 7731
5772.42 9313
5773.13 10286
5773.85 10659
5774.57 9736
5775.29 8522
5776.00 7317
5776.72 5816
5777.44 4900
5778.16 4193
5778.87 3675
5779.59 3508
5780.31 3230
5781.03 3257
5781.74 3202
5782.46 3230
5783.18 3283
5783.90 3243
5784.61 3246
5785.33 3434
5786.05 3514
5786.77 3474
5787.48 3649
5788.20 3711
5788.92 3547
5789.64 3466
5790.36 3420
5791.08 3460
5791.79 3361
5792.51 3355
5793.23 3168
5793.95 3026
5794.67 2898
5795.38 2741
5796.10 2536
5796.82 2456
5797.54 2400
5798.26 2324
5798.98 2306
5799.70 2371
5800.41 2574
5801.13 2789
5801.85 2957
5802.57 3136
5803.29 3267
5804.01 3250
5804.73 3157
5805.45 2955
5806.17 2806
5806.89 2639
5807.60 2470
5808.32 2340
5809.04 2275
5809.76 2210
5810.48 2255
5811.20 2245
5811.92 2254
5812.64 2373
5813.36 2318
5814.08 2235
5814.80 2138
5815.52 2151
5816.24 2025
5816.96 1982
5817.68 1931
5818.40 1920
5819.12 1929
5819.84 1929
5820.56 1892
5821.28 1843
5822.00 1905
5822.72 1974
5823.44 1955
5824.16 1912
5824.88 1909
5825.60 1879
5826.32 1819
5827.04 1753
5827.76 1799
5828.48 1760
5829.20 1725
5829.92 1733
5830.64 1710
5831.36 1707
5832.08 1727
5832.80 1725
5833.52 1793
5834.25 1634
5834.97 1606
5835.69 1703
5836.41 1674
5837.13 1698
5837.85 1635
5838.57 1615
5839.29 1541
5840.01 1548
5840.73 1537
5841.46 1460
5842.18 1519
5842.90 1534
5843.62 1535
5844.34 1522
5845.06 1524
5845.78 1613
5846.51 1636
5847.23 1549
5847.95 1509
5848.67 1573
5849.39 1610
5850.11 1522
5850.84 1532
5851.56 1579
5852.28 1508
5853.00 1478
5853.72 1497
5854.45 1498
5855.17 1473
5855.89 1487
5856.61 1451
5857.33 1494
5858.06 1529
5858.78 1548
5859.50 1464
5860.22 1558
5860.95 1537
5861.67 1430
5862.39 1455
5863.11 1437
5863.84 1405
5864.56 1386
5865.28 1472
5866.01 1451
5866.73 1443
5867.45 1391
5868.17 1412
5868.90 1449
5869.62 1379
5870.34 1391
5871.07 1443
5871.79 1373
5872.51 1378
5873.24 1327
5873.96 1289
5874.68 1353
5875.41 1373
5876.13 1336
5876.85 1401
5877.58 1380
5878.30 1321
5879.02 1287
5879.75 1355
5880.47 1395
5881.19 1428
5881.92 1414
5882.64 1406
5883.37 1381
5884.09 1322
5884.81 1327
5885.54 1311
5886.26 1383
5886.99 1462
5887.71 1452
5888.43 1385
5889.16 1396
5889.88 1438
5890.61 1354
5891.33 1348
5892.05 1345
5892.78 1346
5893.50 1312
5894.23 1322
5894.95 1385
5895.68 1328
5896.40 1348
5897.13 1327
5897.85 1317
5898.58 1311
5899.30 1384
5900.03 1368
5900.75 1349
5901.48 1312
5902.20 1278
5902.93 1323
5903.65 1325
5904.38 1318
5905.10 1298
5905.83 1343
5906.55 1343
5907.28 1372
5908.00 1458
5908.73 1439
5909.45 1456
5910.18 1403
5910.90 1392
5911.63 1418
5912.36 1441
5913.08 1444
5913.81 1458
5914.53 1457
5915.26 1389
5915.98 1449
5916.71 1448
5917.44 1452
5918.16 1510
5918.89 1487
5919.61 1396
5920.34 1465
5921.07 1559
5921.79 1478
5922.52 1489
5923.25 1517
5923.97 1491
5924.70 1556
5925.42 1573
5926.15 1594
5926.88 1648
5927.60 1668
5928.33 1671
5929.06 1676
5929.78 1737
5930.51 1745
5931.24 1685
5931.96 1786
5932.69 1804
5933.42 1760
5934.15 1762
5934.87 1828
5935.60 1840
5936.33 1900
5937.05 1942
5937.78 1998
5938.51 1937
5939.24 2011
5939.96 2011
5940.69 1981
5941.42 2060
5942.14 2155
5942.87 2119
5943.60 2163
5944.33 2234
5945.06 2294
5945.78 2345
5946.51 2351
5947.24 2360
5947.97 2415
5948.69 2451
5949.42 2489
5950.15 2527
5950.88 2635
5951.61 2760
5952.33 2845
5953.06 3141
5953.79 3377
5954.52 3829
5955.25 4186
5955.98 4103
5956.70 4159
5957.43 4121
5958.16 3937
5958.89 3819
5959.62 3678
5960.35 3559
5961.07 3400
5961.80 3334
5962.53 3387
5963.26 3267
5963.99 3267
5964.72 3355
5965.45 3450
5966.18 3735
5966.90 3903
5967.63 4432
5968.36 4819
5969.09 5190
5969.82 5295
5970.55 5468
5971.28 5337
5972.01 5185
5972.74 5019
5973.47 4547
5974.20 4352
5974.93 4249
5975.66 4087
5976.39 4081
5977.12 4035
5977.84 3953
5978.57 3900
5979.30 4114
5980.03 4225
5980.76 4279
5981.49 4348
5982.22 4600
5982.95 4703
5983.68 4638
5984.41 4818
5985.14 4890
5985.87 4988
5986.60 4944
5987.33 5011
5988.06 5064
5988.79 5019
5989.53 4891
5990.26 4848
5990.99 4984
5991.72 4998
5992.45 4969
5993.18 5068
5993.91 5016
5994.64 5123
5995.37 5193
5996.10 5384
5996.83 5464
5997.56 5461
5998.29 5654
5999.02 5720
5999.75 5760
6000.49 5764
6001.22 5826
6001.95 5702
6002.68 5542
6003.41 5635
6004.14 5606
6004.87 5464
6005.60 5270
6006.34 5133
6007.07 5129
6007.80 4986
6008.53 5205
6009.26 5282
6009.99 5677
6010.72 6142
6011.46 6994
6012.19 8288
6012.92 10300
6013.65 12696
6014.38 15257
6015.12 17556
6015.85 19309
6016.58 20137
6017.31 20295
6018.04 19457
6018.78 18082
6019.51 16189
6020.24 14320
6020.97 12281
6021.70 10258
6022.44 8765
6023.17 7630
6023.90 6793
6024.63 5935
6025.37 5351
6026.10 5008
6026.83 4818
6027.56 4552
6028.30 4397
6029.03 4316
6029.76 4337
6030.50 4356
6031.23 4424
6031.96 4546
6032.69 4518
6033.43 4518
6034.16 4341
6034.89 4215
6035.63 3889
6036.36 3638
6037.09 3521
6037.83 3396
6038.56 3304
6039.29 3342
6040.03 3479
6040.76 3445
6041.49 3459
6042.23 3486
6042.96 3502
6043.69 3641
6044.43 3718
6045.16 3736
6045.90 3785
6046.63 3811
6047.36 3800
6048.10 3898
6048.83 3865
6049.57 3832
6050.30 4017
6051.03 4242
6051.77 4533
6052.50 4659
6053.24 4923
6053.97 5280
6054.70 5508
6055.44 5771
6056.17 5810
6056.91 5761
6057.64 5337
6058.38 5076
6059.11 4851
6059.85 4487
6060.58 4323
6061.32 4107
6062.05 4027
6062.79 3874
6063.52 3848
6064.26 3764
6064.99 3676
6065.72 3662
6066.46 3541
6067.20 3556
6067.93 3539
6068.67 3585
6069.40 3516
6070.14 3407
6070.87 3373
6071.61 3296
6072.34 3230
6073.08 3236
6073.81 3279
6074.55 3282
6075.28 3218
6076.02 3159
6076.76 3234
6077.49 3179
6078.23 3119
6078.96 3065
6079.70 3067
6080.43 3016
6081.17 3039
6081.91 3001
6082.64 2997
6083.38 2949
6084.11 2853
6084.85 2781
6085.59 2769
6086.32 2731
6087.06 2622
6087.80 2568
6088.53 2600
6089.27 2635
6090.00 2627
6090.74 2605
6091.48 2754
6092.21 2760
6092.95 2802
6093.69 2693
6094.42 2660
6095.16 2700
6095.90 2658
6096.63 2627
6097.37 2612
6098.11 2612
6098.85 2564
6099.58 2539
6100.32 2514
6101.06 2413
6101.79 2472
6102.53 2506
6103.27 2481
6104.01 2443
6104.74 2436
6105.48 2437
6106.22 2395
6106.96 2426
6107.69 2459
6108.43 2484
6109.17 2408
6109.91 2341
6110.64 2403
6111.38 2491
6112.12 2531
6112.86 2507
6113.59 2564
6114.33 2514
6115.07 2569
6115.81 2653
6116.55 2623
6117.28 2700
6118.02 2712
6118.76 2698
6119.50 2694
6120.24 2737
6120.98 2635
6121.71 2616
6122.45 2628
6123.19 2625
6123.93 2601
6124.67 2572
6125.41 2612
6126.15 2668
6126.88 2741
6127.62 2657
6128.36 2744
6129.10 2689
6129.84 2793
6130.58 2699
6131.32 2662
6132.06 2684
6132.80 2660
6133.53 2795
6134.27 2703
6135.01 2682
6135.75 2608
6136.49 2725
6137.23 2773
6137.97 2965
6138.71 3040
6139.45 3173
6140.19 3377
6140.93 3485
6141.67 3543
6142.41 3687
6143.15 3753
6143.89 3710
6144.63 3744
6145.37 3647
6146.11 3564
6146.85 3417
6147.59 3360
6148.33 3442
6149.07 3330
6149.81 3281
6150.55 3143
6151.29 3156
6152.03 3192
6152.77 3303
6153.51 3337
6154.25 3216
6154.99 3174
6155.73 3307
6156.47 3323
6157.21 3367
6157.95 3542
6158.69 3502
6159.43 3578
6160.17 3692
6160.91 3637
6161.65 3717
6162.39 3685
6163.13 3716
6163.88 3868
6164.62 3945
6165.36 4087
6166.10 4375
6166.84 4628
6167.58 4808
6168.32 4994
6169.06 5026
6169.80 5152
6170.55 5417
6171.29 5263
6172.03 5067
6172.77 5036
6173.51 4879
6174.25 4844
6174.99 4700
6175.74 4784
6176.48 4620
6177.22 4534
6177.96 4658
6178.70 4863
6179.44 4912
6180.19 5327
6180.93 5993
6181.67 6821
6182.41 8321
6183.15 9866
6183.90 11458
6184.64 13330
6185.38 14766
6186.12 15236
6186.87 15137
6187.61 14472
6188.35 13208
6189.09 11776
6189.84 10286
6190.58 9122
6191.32 7996
6192.06 7386
6192.81 6680
6193.55 6230
6194.29 5910
6195.03 5748
6195.78 5605
6196.52 5483
6197.26 5268
6198.01 5368
6198.75 5228
6199.49 5101
6200.23 5128
6200.98 5064
6201.72 4933
6202.46 4877
6203.21 4913
6203.95 4816
6204.69 4889
6205.44 5204
6206.18 5624
6206.92 6401
6207.67 7727
6208.41 9588
6209.15 12581
6209.90 15958
6210.64 18798
6211.39 20662
6212.13 21870
6212.87 21821
6213.62 20621
6214.36 18680
6215.11 16171
6215.85 13928
6216.59 12039
6217.34 9986
6218.08 8313
6218.83 7090
6219.57 6166
6220.31 5585
6221.06 5144
6221.80 5008
6222.55 4690
6223.29 4618
6224.04 4471
6224.78 4457
6225.53 4271
6226.27 4130
6227.02 4103
6227.76 3922
6228.50 3704
6229.25 3594
6229.99 3344
6230.74 3150
6231.48 3050
6232.23 2978
6232.97 3019
6233.72 2910
6234.46 2892
6235.21 2810
6235.96 2924
6236.70 3002
6237.45 3010
6238.19 3036
6238.94 3126
6239.68 3117
6240.43 3248
6241.17 3530
6241.92 3642
6242.66 3844
6243.41 3989
6244.16 4043
6244.90 3931
6245.65 3857
6246.39 3849
6247.14 3959
6247.88 4081
6248.63 4182
6249.38 4325
6250.12 4475
6250.87 4293
6251.62 4108
6252.36 3958
6253.11 3910
6253.85 3679
6254.60 3516
6255.35 3446
6256.09 3387
6256.84 3371
6257.59 3213
6258.33 3183
6259.08 3222
6259.83 3191
6260.57 3102
6261.32 3044
6262.07 3013
6262.81 3082
6263.56 2956
6264.31 2982
6265.05 3017
6265.80 2925
6266.55 2880
6267.30 2871
6268.04 2842
6268.79 2735
6269.54 2717
6270.28 2798
6271.03 2780
6271.78 2784
6272.53 2838
6273.27 2798
6274.02 2844
6274.77 2893
6275.52 2751
6276.26 2780
6277.01 2904
6277.76 2968
6278.51 3014
6279.25 3015
6280.00 3041
6280.75 3025
6281.50 2981
6282.25 2943
6282.99 2885
6283.74 2713
6284.49 2614
6285.24 2631
6285.99 2655
6286.74 2614
6287.48 2529
6288.23 2495
6288.98 2446
6289.73 2503
6290.48 2424
6291.23 2462
6291.97 2412
6292.72 2414
6293.47 2402
6294.22 2406
6294.97 2368
6295.72 2336
6296.47 2369
6297.22 2423
6297.96 2374
6298.71 2416
6299.46 2416
6300.21 2428
6300.96 2355
6301.71 2372
6302.46 2327
6303.21 2196
6303.96 2097
6304.71 2129
6305.46 2191
6306.21 2121
6306.96 2078
6307.71 2137
6308.45 2163
6309.20 2190
6309.95 2198
6310.70 2176
6311.45 2212
6312.20 2263
6312.95 2299
6313.70 2388
6314.45 2339
6315.20 2395
6315.95 2446
6316.70 2516
6317.45 2578
6318.20 2544
6318.95 2653
6319.70 2555
6320.45 2609
6321.20 2511
6321.95 2383
6322.70 2402
6323.46 2237
6324.21 2210
6324.96 2172
6325.71 2119
6326.46 2189
6327.21 2198
6327.96 2140
6328.71 2147
6329.46 2190
6330.21 2135
6330.96 2101
6331.71 2137
6332.46 2152
6333.21 2134
6333.97 2120
6334.72 2178
6335.47 2069
6336.22 2063
6336.97 2137
6337.72 2099
6338.47 2061
6339.22 1959
6339.98 1978
6340.73 2070
6341.48 2124
6342.23 1999
6342.98 1956
6343.73 2045
6344.49 2098
6345.24 2019
6345.99 1968
6346.74 2009
6347.49 2051
6348.24 2112
6349.00 2075
6349.75 2115
6350.50 2223
6351.25 2136
6352.01 2200
6352.76 2327
6353.51 2437
6354.26 2664
6355.01 2876
6355.77 3046
6356.52 3054
6357.27 3144
6358.02 3067
6358.78 2992
6359.53 2762
6360.28 2607
6361.03 2530
6361.79 2384
6362.54 2369
6363.29 2341
6364.05 2287
6364.80 2345
6365.55 2234
6366.30 2243
6367.06 2233
6367.81 2349
6368.56 2510
6369.32 2642
6370.07 2808
6370.82 2850
6371.58 2849
6372.33 2769
6373.08 2657
6373.84 2589
6374.59 2486
6375.34 2370
6376.10 2276
6376.85 2274
6377.60 2295
6378.36 2203
6379.11 2150
6379.87 2223
6380.62 2320
6381.37 2258
6382.13 2147
6382.88 2232
6383.64 2336
6384.39 2309
6385.14 2272
6385.90 2314
6386.65 2191
6387.41 2178
6388.16 2104
6388.91 2092
6389.67 2107
6390.42 2082
6391.18 2080
6391.93 2040
6392.69 2011
6393.44 2000
6394.20 1980
6394.95 1957
6395.71 1933
6396.46 1973
6397.21 1995
6397.97 1967
6398.72 1897
6399.48 1971
6400.23 1982
6400.99 1984
6401.74 1974
6402.50 1921
6403.26 1946
6404.01 1898
6404.77 1878
6405.52 1844
6406.28 1860
6407.03 1882
6407.79 1836
6408.54 1788
6409.30 1845
6410.05 1837
6410.81 1814
6411.56 1857
6412.32 1934
6413.08 1938
6413.83 1885
6414.59 1935
6415.34 1930
6416.10 1896
6416.86 1871
6417.61 2007
6418.37 1960
6419.12 1929
6419.88 2007
6420.64 2038
6421.39 1977
6422.15 2013
6422.91 1876
6423.66 1849
6424.42 1776
6425.17 1860
6425.93 1875
6426.69 1837
6427.44 1761
6428.20 1819
6428.96 1810
6429.71 1773
6430.47 1810
6431.23 1768
6431.98 1856
6432.74 1878
6433.50 1845
6434.26 1815
6435.01 1817
6435.77 1897
6436.53 1934
6437.28 1847
6438.04 1866
6438.80 1823
6439.56 1873
6440.31 1884
6441.07 1845
6441.83 1960
6442.59 1982
6443.34 1999
6444.10 1991
6444.86 1984
6445.62 2025
6446.37 2045
6447.13 1964
6447.89 2014
6448.65 2059
6449.40 1939
6450.16 2026
6450.92 2029
6451.68 2072
6452.44 2135
6453.19 2059
6453.95 2013
6454.71 2112
6455.47 2096
6456.23 2125
6456.99 2222
6457.74 2222
6458.50 2258
6459.26 2300
6460.02 2312
6460.78 2293
6461.54 2200
6462.30 2199
6463.05 2214
6463.81 2207
6464.57 2285
6465.33 2323
6466.09 2365
6466.85 2361
6467.61 2461
6468.37 2469
6469.13 2523
6469.88 2491
6470.64 2545
6471.40 2419
6472.16 2485
6472.92 2502
6473.68 2535
6474.44 2438
6475.20 2417
6475.96 2450
6476.72 2520
6477.48 2560
6478.24 2588
6479.00 2592
6479.76 2703
6480.52 2631
6481.28 2688
6482.04 2747
6482.80 2827
6483.56 2822
6484.32 2865
6485.08 2989
6485.84 3005
6486.60 3111
6487.36 3169
6488.12 3104
6488.88 3180
6489.64 3276
6490.40 3286
6491.16 3287
6491.92 3341
6492.68 3427
6493.44 3513
6494.20 3610
6494.96 3600
6495.72 3641
6496.48 3656
6497.24 3633
6498.00 3637
6498.76 3628
6499.52 3548
6500.28 3582
6501.05 3506
6501.81 3590
6502.57 3616
6503.33 3633
6504.09 3631
6504.85 3772
6505.61 4057
6506.37 4729
6507.13 5899
6507.90 7684
6508.66 9931
6509.42 12628
6510.18 15126
6510.94 17057
6511.70 17727
6512.46 17464
6513.23 16437
6513.99 14672
6514.75 12790
6515.51 10864
6516.27 9471
6517.03 7909
6517.80 6845
6518.56 6049
6519.32 5401
6520.08 4984
6520.84 4662
6521.61 4468
6522.37 4342
6523.13 4214
6523.89 4210
6524.66 4258
6525.42 4343
6526.18 4498
6526.94 4717
6527.71 5117
6528.47 5492
6529.23 5846
6529.99 6168
6530.76 6239
6531.52 6196
6532.28 6117
6533.04 5729
6533.81 5575
6534.57 5512
6535.33 5446
6536.10 5766
6536.86 6421
6537.62 6980
6538.38 7406
6539.15 7976
6539.91 7962
6540.67 7746
6541.44 7304
6542.20 6837
6542.96 6166
6543.73 5523
6544.49 4976
6545.25 4845
6546.02 4640
6546.78 4542
6547.55 4609
6548.31 4631
6549.07 4665
6549.84 4646
6550.60 4640
6551.36 4452
6552.13 4396
6552.89 4254
6553.66 4020
6554.42 3955
6555.18 3927
6555.95 3833
6556.71 3804
6557.48 3660
6558.24 3812
6559.01 3700
6559.77 3637
6560.53 3785
6561.30 3894
6562.06 3737
6562.83 3880
6563.59 3945
6564.36 4045
6565.12 4059
6565.89 4047
6566.65 4185
6567.42 4177
6568.18 4314
6568.95 4239
6569.71 4254
6570.48 4141
6571.24 4195
6572.01 4138
6572.77 4240
6573.54 4225
6574.30 4263
6575.07 4377
6575.83 4360
6576.60 4410
6577.36 4479
6578.13 4521
6578.89 4561
6579.66 4443
6580.42 4459
6581.19 4515
6581.96 4582
6582.72 4609
6583.49 4620
6584.25 4751
6585.02 4727
6585.78 4796
6586.55 4811
6587.32 4844
6588.08 4884
6588.85 4713
6589.61 4679
6590.38 4688
6591.15 4687
6591.91 4610
6592.68 4758
6593.45 5101
6594.21 5492
6594.98 5824
6595.74 6472
6596.51 6946
6597.28 7346
6598.04 7594
6598.81 7693
6599.58 7546
6600.34 7291
6601.11 7036
6601.88 6625
6602.64 6084
6603.41 5810
6604.18 5505
6604.95 5200
6605.71 4853
6606.48 4678
6607.25 4608
6608.01 4347
6608.78 4289
6609.55 4285
6610.32 4285
6611.08 4230
6611.85 4296
6612.62 4268
6613.38 4322
6614.15 4296
6614.92 4120
6615.69 4148
6616.46 4122
6617.22 4130
6617.99 4037
6618.76 4067
6619.53 4089
6620.29 4193
6621.06 4313
6621.83 4740
6622.60 5082
6623.37 5368
6624.13 5698
6624.90 6104
6625.67 6342
6626.44 6347
6627.21 6275
6627.98 6252
6628.74 6101
6629.51 5530
6630.28 5266
6631.05 5074
6631.82 4806
6632.59 4558
6633.35 4504
6634.12 4630
6634.89 4930
6635.66 5169
6636.43 5289
6637.20 5565
6637.97 5794
6638.74 5838
6639.51 5837
6640.27 5845
6641.04 6056
6641.81 6325
6642.58 6545
6643.35 6865
6644.12 7110
6644.89 7102
6645.66 7132
6646.43 6923
6647.20 6535
6647.97 6030
6648.74 5586
6649.51 5206
6650.28 4785
6651.05 4468
6651.82 4144
6652.58 4011
6653.35 3931
6654.12 3786
6654.89 3615
6655.66 3600
6656.43 3669
6657.20 3607
6657.97 3637
6658.74 3704
6659.51 3721
6660.28 3726
6661.05 3665
6661.83 3633
6662.60 3571
6663.37 3513
6664.14 3498
6664.91 3539
6665.68 3541
6666.45 3516
6667.22 3360
6667.99 3344
6668.76 3355
6669.53 3357
6670.30 3414
6671.07 3560
6671.84 3644
6672.61 3714
6673.38 3899
6674.16 3897
6674.93 3968
6675.70 3999
6676.47 3976
6677.24 3961
6678.01 3844
6678.78 3820
6679.55 3764
6680.33 3856
6681.10 3947
6681.87 3946
6682.64 3949
6683.41 3850
6684.18 3863
6684.95 4058
6685.73 4160
6686.50 4198
6687.27 4598
6688.04 4878
6688.81 4940
6689.58 4814
6690.36 4653
6691.13 4427
6691.90 4190
6692.67 3910
6693.44 3628
6694.22 3531
6694.99 3382
6695.76 3285
6696.53 3170
6697.31 3113
6698.08 3076
6698.85 3141
6699.62 3131
6700.40 3060
6701.17 3097
6701.94 3030
6702.71 3127
6703.49 3061
6704.26 2990
6705.03 2962
6705.80 2953
6706.58 2995
6707.35 2961
6708.12 2855
6708.90 2829
6709.67 2810
6710.44 2869
6711.22 2834
6711.99 2724
6712.76 2762
6713.54 2767
6714.31 2842
6715.08 2825
6715.86 2729
6716.63 2684
6717.40 2587
6718.18 2602
6718.95 2615
6719.72 2624
6720.50 2704
6721.27 2728
6722.04 2615
6722.82 2656
6723.59 2614
6724.37 2651
6725.14 2580
6725.91 2595
6726.69 2598
6727.46 2613
6728.24 2625
6729.01 2569
6729.78 2485
6730.56 2499
6731.33 2612
6732.11 2531
6732.88 2594
6733.66 2656
6734.43 2659
6735.20 2703
6735.98 2753
6736.75 2739
6737.53 2737
6738.30 2723
6739.08 2766
6739.85 2746
6740.63 2749
6741.40 2697
6742.18 2869
6742.95 2787
6743.73 2909
6744.50 2894
6745.28 2915
6746.05 2997
6746.83 2819
6747.60 2952
6748.38 3072
6749.15 3049
6749.93 2972
6750.70 3074
6751.48 3109
6752.25 3270
6753.03 3361
6753.81 3443
6754.58 3809
6755.36 4029
6756.13 4186
6756.91 4389
6757.68 4203
6758.46 4035
6759.24 3779
6760.01 3610
6760.79 3394
6761.56 3191
6762.34 3181
6763.12 3142
6763.89 3085
6764.67 3053
6765.44 3015
6766.22 3020
6767.00 3064
6767.77 3096
6768.55 3277
6769.33 3270
6770.10 3353
6770.88 3519
6771.66 3536
6772.43 3422
6773.21 3340
6773.99 3184
6774.76 3095
6775.54 2971
6776.32 2921
6777.09 2785
6777.87 2738
6778.65 2728
6779.42 2623
6780.20 2681
6780.98 2843
6781.76 2689
6782.53 2612
6783.31 2572
6784.09 2660
6784.87 2680
6785.64 2583
6786.42 2607
6787.20 2623
6787.98 2659
6788.75 2654
6789.53 2577
6790.31 2616
6791.09 2575
6791.86 2500
6792.64 2418
6793.42 2467
6794.20 2323
6794.98 2282
6795.75 2250
6796.53 2235
6797.31 2310
6798.09 2211
6798.87 2282
6799.64 2353
6800.42 2265
6801.20 2214
6801.98 2244
6802.76 2339
6803.54 2358
6804.31 2293
6805.09 2307
6805.87 2365
6806.65 2342
6807.43 2406
6808.21 2396
6808.99 2386
6809.76 2324
6810.54 2297
6811.32 2290
6812.10 2268
6812.88 2198
6813.66 2278
6814.44 2212
6815.22 2227
6816.00 2197
6816.78 2218
6817.55 2309
6818.33 2226
6819.11 2224
6819.89 2272
6820.67 2290
6821.45 2229
6822.23 2262
6823.01 2208
6823.79 2202
6824.57 2180
6825.35 2219
6826.13 2169
6826.91 2130
6827.69 2144
6828.47 2141
6829.25 2102
6830.03 2161
6830.81 2151
6831.59 2147
6832.37 2048
6833.15 2129
6833.93 2171
6834.71 2119
6835.49 2228
6836.27 2232
6837.05 2314
6837.83 2471
6838.61 2810
6839.39 3072
6840.17 3455
6840.95 3808
6841.73 4129
6842.51 4129
6843.29 4059
6844.08 3846
6844.86 3684
6845.64 3447
6846.42 3185
6847.20 2945
6847.98 2845
6848.76 2795
6849.54 2711
6850.32 2791
6851.10 2989
6851.89 3186
6852.67 3507
6853.45 3585
6854.23 3669
6855.01 3715
6855.79 3565
6856.57 3370
6857.35 3166
6858.14 2994
6858.92 2870
6859.70 2720
6860.48 2646
6861.26 2486
6862.04 2348
6862.83 2422
6863.61 2432
6864.39 2373
6865.17 2347
6865.95 2350
6866.74 2390
6867.52 2436
6868.30 2361
6869.08 2418
6869.86 2451
6870.65 2389
6871.43 2405
6872.21 2472
6872.99 2414
6873.78 2490
6874.56 2558
6875.34 2585
6876.12 2629
6876.91 2651
6877.69 2759
6878.47 2788
6879.25 2853
6880.04 2918
6880.82 3128
6881.60 3229
6882.39 3408
6883.17 3949
6883.95 4398
6884.74 4753
6885.52 4890
6886.30 4970
6887.08 4796
6887.87 4580
6888.65 4464
6889.43 4485
6890.22 4544
6891.00 4708
6891.78 4857
6892.57 4624
6893.35 4450
6894.14 4212
6894.92 3975
6895.70 3737
6896.49 3573
6897.27 3335
6898.05 3191
6898.84 3159
6899.62 3120
6900.41 3003
6901.19 3041
6901.97 2988
6902.76 2969
6903.54 2995
6904.33 2990
6905.11 2991
6905.89 2979
6906.68 3010
6907.46 2932
6908.25 2873
6909.03 2783
6909.82 2771
6910.60 2746
6911.39 2757
6912.17 2636
6912.96 2626
6913.74 2591
6914.52 2655
6915.31 2670
6916.09 2589
6916.88 2715
6917.66 2630
6918.45 2590
6919.23 2549
6920.02 2508
6920.80 2562
6921.59 2658
6922.37 2545
6923.16 2578
6923.95 2575
6924.73 2594
6925.52 2590
6926.30 2637
6927.09 2773
6927.87 2777
6928.66 2806
6929.44 2827
6930.23 2947
6931.01 2901
6931.80 2869
6932.59 2805
6933.37 2901
6934.16 2876
6934.94 2873
6935.73 2808
6936.52 2813
6937.30 2880
6938.09 2939
6938.87 2868
6939.66 2938
6940.45 3074
6941.23 3261
6942.02 3477
6942.81 3674
6943.59 3812
6944.38 3997
6945.16 4201
6945.95 4279
6946.74 4446
6947.52 4522
6948.31 4482
6949.10 4553
6949.88 4484
6950.67 4710
6951.46 4756
6952.25 4827
6953.03 4765
6953.82 4606
6954.61 4511
6955.39 4235
6956.18 4054
6956.97 4054
6957.75 4019
6958.54 3822
6959.33 3816
6960.12 3860
6960.90 3945
6961.69 3829
6962.48 3841
6963.27 3828
6964.05 3898
6964.84 3953
6965.63 4058
6966.42 4088
6967.20 4248
6967.99 4517
6968.78 4610
6969.57 4956
6970.36 5325
6971.14 5368
6971.93 5669
6972.72 5787
6973.51 5862
6974.30 5810
6975.08 5816
6975.87 5782
6976.66 5752
6977.45 5632
6978.24 5604
6979.03 5679
6979.81 5887
6980.60 6093
6981.39 6416
6982.18 6738
6982.97 7510
6983.76 8822
6984.55 10838
6985.34 13541
6986.12 16933
6986.91 20426
6987.70 23625
6988.49 26154
6989.28 26989
6990.07 26437
6990.86 24918
6991.65 22592
6992.44 19653
6993.23 16944
6994.01 14269
6994.80 12025
6995.59 10032
6996.38 8605
6997.17 7404
6997.96 6492
6998.75 5597
6999.54 5084
7000.33 4697
7001.12 4519
7001.91 4296
7002.70 4136
7003.49 3933
7004.28 3833
7005.07 3826
7005.86 3659
7006.65 3581
7007.44 3396
7008.23 3295
7009.02 3243
7009.81 3070
7010.60 3055
7011.39 3111
7012.18 3091
7012.97 3252
7013.76 3444
7014.55 3706
7015.34 3767
7016.13 3851
7016.92 3898
7017.71 3942
7018.50 3839
7019.29 3923
7020.08 3761
7020.88 3669
7021.67 3739
7022.46 3778
7023.25 3831
7024.04 4119
7024.83 4320
7025.62 4502
7026.41 4742
7027.20 4866
7027.99 4981
7028.79 4839
7029.58 4824
7030.37 4790
7031.16 4676
7031.95 4453
7032.74 4239
7033.53 4138
7034.33 3903
7035.12 3596
7035.91 3656
7036.70 3606
7037.49 3513
7038.28 3584
7039.08 3567
7039.87 3669
7040.66 3681
7041.45 3724
7042.24 3668
7043.04 3734
7043.83 3687
7044.62 3810
7045.41 3847
7046.20 3897
7047.00 3975
7047.79 4034
7048.58 3953
7049.37 3955
7050.17 4192
7050.96 4206
7051.75 4238
7052.54 4517
7053.34 4835
7054.13 4792
7054.92 4822
7055.71 4485
7056.51 4306
7057.30 4118
7058.09 4004
7058.89 3923
7059.68 3810
7060.47 3818
7061.26 3844
7062.06 3852
7062.85 3754
7063.64 3823
7064.44 3783
7065.23 3689
7066.02 3549
7066.82 3511
7067.61 3465
7068.40 3417
7069.20 3392
7069.99 3233
7070.78 3218
7071.58 3117
7072.37 3137
7073.17 2991
7073.96 2914
7074.75 2915
7075.55 2795
7076.34 2771
7077.13 2708
7077.93 2598
7078.72 2599
7079.52 2629
7080.31 2610
7081.10 2596
7081.90 2564
7082.69 2605
7083.49 2598
7084.28 2548
7085.08 2579
7085.87 2523
7086.67 2561
7087.46 2552
7088.25 2577
7089.05 2729
7089.84 2716
7090.64 2860
7091.43 2915
7092.23 2905
7093.02 2753
7093.82 2676
7094.61 2624
7095.41 2511
7096.20 2446
7097.00 2336
7097.79 2371
7098.59 2271
7099.38 2203
7100.18 2146
7100.97 2163
7101.77 2129
7102.56 2173
7103.36 2138
7104.15 2123
7104.95 2161
7105.75 2084
7106.54 2088
7107.34 2043
7108.13 2049
7108.93 1982
7109.72 1927
7110.52 1906
7111.32 1965
7112.11 1955
7112.91 1932
7113.70 1912
7114.50 1849
7115.30 1868
7116.09 1852
7116.89 1812
7117.68 1914
7118.48 1914
7119.28 1925
7120.07 1891
7120.87 1800
7121.67 1930
7122.46 1826
7123.26 1860
7124.06 1909
7124.85 1883
7125.65 1890
7126.45 1908
7127.24 1876
7128.04 1902
7128.84 1837
7129.63 1834
7130.43 1924
7131.23 1967
7132.02 1989
7132.82 2037
7133.62 2001
7134.41 2061
7135.21 1963
7136.01 1926
7136.81 1933
7137.60 1794
7138.40 1810
7139.20 1764
7140.00 1785
7140.79 1722
7141.59 1739
7142.39 1682
7143.19 1699
7143.98 1705
7144.78 1687
7145.58 1665
7146.38 1675
7147.18 1665
7147.97 1679
7148.77 1622
7149.57 1615
7150.37 1596
7151.17 1619
7151.96 1644
7152.76 1624
7153.56 1620
7154.36 1626
7155.16 1586
7155.95 1575
7156.75 1600
7157.55 1629
7158.35 1696
7159.15 1705
7159.95 1737
7160.75 1774
7161.54 1719
7162.34 1710
7163.14 1669
7163.94 1605
7164.74 1617
7165.54 1632
7166.34 1678
7167.14 1674
7167.93 1603
7168.73 1639
7169.53 1626
7170.33 1584
7171.13 1605
7171.93 1580
7172.73 1634
7173.53 1636
7174.33 1569
7175.13 1528
7175.93 1516
7176.73 1500
7177.53 1501
7178.33 1426
7179.13 1420
7179.93 1436
7180.73 1460
7181.53 1427
7182.32 1443
7183.12 1490
7183.92 1461
7184.72 1534
7185.52 1530
7186.32 1543
7187.12 1457
7187.92 1526
7188.72 1539
7189.53 1505
7190.33 1398
7191.13 1386
7191.93 1410
7192.73 1384
7193.53 1370
7194.33 1364
7195.13 1363
7195.93 1395
7196.73 1366
7197.53 1393
7198.33 1427
7199.13 1402
7199.93 1359
7200.73 1392
7201.53 1381
7202.33 1453
7203.14 1474
7203.94 1458
7204.74 1443
7205.54 1456
7206.34 1416
7207.14 1411
7207.94 1443
7208.74 1469
7209.55 1407
7210.35 1366
7211.15 1374
7211.95 1356
7212.75 1409
7213.55 1399
7214.35 1409
7215.16 1423
7215.96 1413
7216.76 1496
7217.56 1490
7218.36 1480
7219.16 1452
7219.97 1453
7220.77 1527
7221.57 1521
7222.37 1481
7223.17 1486
7223.98 1489
7224.78 1516
7225.58 1526
7226.38 1461
7227.19 1494
7227.99 1512
7228.79 1508
7229.59 1522
7230.40 1553
7231.20 1499
7232.00 1499
7232.80 1502
7233.61 1518
7234.41 1567
7235.21 1612
7236.01 1717
7236.82 1840
7237.62 2022
7238.42 2080
7239.23 2295
7240.03 2331
7240.83 2312
7241.63 2273
7242.44 2195
7243.24 2096
7244.04 1949
7244.85 1827
7245.65 1826
7246.45 1776
7247.26 1693
7248.06 1640
7248.86 1597
7249.67 1570
7250.47 1525
7251.28 1609
7252.08 1604
7252.88 1574
7253.69 1533
7254.49 1568
7255.29 1569
7256.10 1568
7256.90 1619
7257.71 1562
7258.51 1528
7259.31 1629
7260.12 1583
7260.92 1529
7261.73 1473
7262.53 1531
7263.34 1518
7264.14 1540
7264.94 1575
7265.75 1546
7266.55 1533
7267.36 1597
7268.16 1598
7268.97 1627
7269.77 1661
7270.58 1575
7271.38 1570
7272.19 1565
7272.99 1575
7273.80 1572
7274.60 1557
7275.41 1544
7276.21 1632
7277.02 1634
7277.82 1615
7278.63 1624
7279.43 1604
7280.24 1622
7281.04 1612
7281.85 1701
7282.65 1766
7283.46 1873
7284.26 2039
7285.07 2181
7285.87 2471
7286.68 2689
7287.49 2889
7288.29 2907
7289.10 2809
7289.90 2717
7290.71 2574
7291.52 2392
7292.32 2304
7293.13 2134
7293.93 2124
7294.74 1989
7295.55 1884
7296.35 1766
7297.16 1672
7297.96 1662
7298.77 1690
7299.58 1686
7300.38 1702
7301.19 1719
7302.00 1669
7302.80 1691
7303.61 1638
7304.42 1739
7305.22 1715
7306.03 1717
7306.84 1765
7307.64 1767
7308.45 1766
7309.26 1759
7310.06 1780
7310.87 1856
7311.68 1959
7312.48 2026
7313.29 2038
7314.10 2150
7314.90 2106
7315.71 2098
7316.52 2080
7317.33 2122
7318.13 2158
7318.94 2179
7319.75 2415
7320.56 2585
7321.36 2787
7322.17 3157
7322.98 3343
7323.79 3440
7324.59 3334
7325.40 3149
7326.21 3007
7327.02 2825
7327.83 2600
7328.63 2478
7329.44 2333
7330.25 2320
7331.06 2127
7331.87 2035
7332.67 2040
7333.48 2017
7334.29 2035
7335.10 1963
7335.91 1953
7336.72 1965
7337.52 1959
7338.33 2088
7339.14 2091
7339.95 2137
7340.76 2197
7341.57 2299
7342.38 2419
7343.18 2393
7343.99 2444
7344.80 2462
7345.61 2415
7346.42 2297
7347.23 2332
7348.04 2253
7348.85 2179
7349.66 2050
7350.46 2030
7351.27 1952
7352.08 1902
7352.89 1936
7353.70 1845
7354.51 1837
7355.32 1870
7356.13 1854
7356.94 1858
7357.75 1855
7358.56 1842
7359.37 1951
7360.18 2043
7360.99 2172
7361.80 2250
7362.61 2369
7363.42 2421
7364.23 2376
7365.04 2502
7365.85 2532
7366.66 2567
7367.47 2513
7368.28 2358
7369.09 2301
7369.90 2196
7370.71 2106
7371.52 2053
7372.33 1963
7373.14 1963
7373.95 1843
7374.76 1818
7375.57 1720
7376.38 1726
7377.19 1781
7378.00 1733
7378.81 1773
7379.62 1781
7380.43 1843
7381.24 1972
7382.06 2114
7382.87 2200
7383.68 2240
7384.49 2355
7385.30 2333
7386.11 2328
7386.92 2256
7387.73 2148
7388.54 2133
7389.36 2007
7390.17 1983
7390.98 1938
7391.79 1836
7392.60 1726
7393.41 1712
7394.22 1668
7395.04 1667
7395.85 1673
7396.66 1611
7397.47 1569
7398.28 1567
7399.09 1604
7399.91 1616
7400.72 1585
7401.53 1647
7402.34 1706
7403.15 1781
7403.97 1845
7404.78 1870
7405.59 1830
7406.40 1757
7407.21 1764
7408.03 1677
7408.84 1680
7409.65 1686
7410.46 1652
7411.28 1556
7412.09 1502
7412.90 1561
7413.71 1538
7414.53 1452
7415.34 1430
7416.15 1437
7416.96 1447
7417.78 1394
7418.59 1448
7419.40 1385
7420.22 1351
7421.03 1331
7421.84 1339
7422.66 1349
7423.47 1379
7424.28 1342
7425.09 1340
7425.91 1349
7426.72 1284
7427.53 1306
7428.35 1315
7429.16 1376
7429.98 1314
7430.79 1285
7431.60 1333
7432.42 1341
7433.23 1293
7434.04 1293
7434.86 1328
7435.67 1273
7436.48 1247
7437.30 1280
7438.11 1245
7438.93 1206
7439.74 1362
7440.55 1364
7441.37 1375
7442.18 1397
7443.00 1347
7443.81 1338
7444.63 1319
7445.44 1317
7446.25 1283
7447.07 1237
7447.88 1228
7448.70 1199
7449.51 1210
7450.33 1199
7451.14 1246
7451.96 1189
7452.77 1230
7453.59 1235
7454.40 1285
7455.22 1257
7456.03 1199
7456.85 1201
7457.66 1197
7458.48 1198
7459.29 1236
7460.11 1221
7460.92 1197
7461.74 1223
7462.55 1237
7463.37 1239
7464.18 1181
7465.00 1177
7465.81 1161
7466.63 1155
7467.44 1177
7468.26 1190
7469.08 1249
7469.89 1197
7470.71 1176
7471.52 1262
7472.34 1203
7473.15 1186
7473.97 1252
7474.79 1267
7475.60 1291
7476.42 1298
7477.23 1272
7478.05 1269
7478.87 1270
7479.68 1282
7480.50 1201
7481.32 1197
7482.13 1173
7482.95 1257
7483.76 1242
7484.58 1225
7485.40 1238
7486.21 1318
7487.03 1272
7487.85 1290
7488.66 1203
7489.48 1275
7490.30 1261
7491.11 1265
7491.93 1232
7492.75 1221
7493.57 1213
7494.38 1192
7495.20 1236
7496.02 1176
7496.83 1186
7497.65 1231
7498.47 1210
7499.29 1176
7500.10 1198
7500.92 1230
7501.74 1206
7502.55 1197
7503.37 1258
7504.19 1286
7505.01 1242
7505.83 1178
7506.64 1177
7507.46 1132
7508.28 1154
7509.10 1164
7509.91 1155
7510.73 1120
7511.55 1120
7512.37 1158
7513.19 1133
7514.00 1183
7514.82 1197
7515.64 1212
7516.46 1141
7517.28 1173
7518.10 1187
7518.91 1113
7519.73 1098
7520.55 1116
7521.37 1141
7522.19 1122
7523.01 1150
7523.82 1097
7524.64 1115
7525.46 1155
7526.28 1162
7527.10 1143
7527.92 1145
7528.74 1125
7529.56 1160
7530.38 1218
7531.19 1206
7532.01 1163
7532.83 1157
7533.65 1149
7534.47 1210
7535.29 1157
7536.11 1142
7536.93 1164
7537.75 1138
7538.57 1111
7539.39 1130
7540.21 1123
7541.03 1118
7541.85 1124
7542.67 1125
7543.48 1128
7544.30 1113
7545.12 1156
7545.94 1154
7546.76 1189
7547.58 1171
7548.40 1158
7549.22 1229
7550.04 1134
7550.86 1106
7551.68 1130
7552.50 1187
7553.32 1202
7554.14 1200
7554.97 1208
7555.79 1243
7556.61 1169
7557.43 1179
7558.25 1225
7559.07 1236
7559.89 1287
7560.71 1298
7561.53 1295
7562.35 1223
7563.17 1212
7563.99 1262
7564.81 1242
7565.63 1330
7566.45 1270
7567.28 1245
7568.10 1270
7568.92 1260
7569.74 1255
7570.56 1234
7571.38 1245
7572.20 1265
7573.02 1272
7573.84 1292
7574.67 1257
7575.49 1287
7576.31 1284
7577.13 1332
7577.95 1323
7578.77 1334
7579.60 1324
7580.42 1310
7581.24 1346
7582.06 1389
7582.88 1341
7583.70 1355
7584.53 1354
7585.35 1357
7586.17 1384
7586.99 1409
7587.81 1444
7588.64 1471
7589.46 1440
7590.28 1449
7591.10 1411
7591.93 1448
7592.75 1496
7593.57 1459
7594.39 1475
7595.22 1455
7596.04 1509
7596.86 1473
7597.68 1484
7598.51 1586
7599.33 1556
7600.15 1575
7600.97 1527
7601.80 1607
7602.62 1653
7603.44 1711
7604.27 1799
7605.09 1867
7605.91 1898
7606.73 1964
7607.56 2086
7608.38 2081
7609.20 2132
7610.03 2081
7610.85 2029
7611.67 2060
7612.50 2024
7613.32 1917
7614.15 1904
7614.97 1865
7615.79 1873
7616.62 1848
7617.44 1994
7618.26 2130
7619.09 2143
7619.91 2295
7620.73 2461
7621.56 2563
7622.38 2680
7623.21 2653
7624.03 2636
7624.85 2568
7625.68 2454
7626.50 2451
7627.33 2412
7628.15 2272
7628.98 2201
7629.80 2215
7630.62 2249
7631.45 2293
7632.27 2275
7633.10 2329
7633.92 2347
7634.75 2387
7635.57 2454
7636.40 2337
7637.22 2265
7638.05 2233
7638.87 2119
7639.70 2057
7640.52 1992
7641.35 1907
7642.17 1864
7643.00 1780
7643.82 1802
7644.65 1839
7645.47 1831
7646.30 1926
7647.12 1967
7647.95 2118
7648.77 2137
7649.60 2227
7650.42 2280
7651.25 2163
7652.08 2188
7652.90 2180
7653.73 2166
7654.55 2117
7655.38 2005
7656.20 1953
7657.03 1818
7657.86 1762
7658.68 1776
7659.51 1708
7660.33 1644
7661.16 1593
7661.99 1509
7662.81 1429
7663.64 1428
7664.46 1475
7665.29 1428
7666.12 1410
7666.94 1454
7667.77 1445
7668.60 1447
7669.42 1377
7670.25 1461
7671.08 1463
7671.90 1461
7672.73 1465
7673.56 1365
7674.38 1473
7675.21 1438
7676.04 1347
7676.86 1344
7677.69 1374
7678.52 1392
7679.34 1311
7680.17 1342
7681.00 1300
7681.83 1361
7682.65 1356
7683.48 1389
7684.31 1418
7685.13 1418
7685.96 1449
7686.79 1425
7687.62 1456
7688.44 1502
7689.27 1544
7690.10 1575
7690.93 1536
7691.76 1479
7692.58 1533
7693.41 1526
7694.24 1469
7695.07 1462
7695.89 1471
7696.72 1454
7697.55 1413
7698.38 1454
7699.21 1539
7700.03 1494
7700.86 1552
7701.69 1575
7702.52 1597
7703.35 1583
7704.18 1541
7705.00 1510
7705.83 1420
7706.66 1394
7707.49 1427
7708.32 1413
7709.15 1406
7709.98 1371
7710.80 1396
7711.63 1354
7712.46 1409
7713.29 1342
7714.12 1358
7714.95 1327
7715.78 1343
7716.61 1310
7717.44 1310
7718.27 1343
7719.09 1296
7719.92 1266
7720.75 1287
7721.58 1239
7722.41 1272
7723.24 1260
7724.07 1310
7724.90 1274
7725.73 1212
7726.56 1288
7727.39 1293
7728.22 1266
7729.05 1312
7729.88 1334
7730.71 1345
7731.54 1336
7732.37 1318
7733.20 1359
7734.03 1363
7734.86 1372
7735.69 1286
7736.52 1282
7737.35 1227
7738.18 1255
7739.01 1201
7739.84 1196
7740.67 1202
7741.50 1180
7742.33 1169
7743.16 1173
7743.99 1157
7744.82 1194
7745.65 1265
7746.48 1267
7747.31 1358
7748.14 1389
7748.98 1522
7749.81 1570
7750.64 1649
7751.47 1714
7752.30 1657
7753.13 1633
7753.96 1656
7754.79 1580
7755.62 1526
7756.45 1403
7757.29 1373
7758.12 1312
7758.95 1268
7759.78 1235
7760.61 1145
7761.44 1144
7762.27 1165
7763.11 1149
7763.94 1202
7764.77 1136
7765.60 1102
7766.43 1088
7767.26 1112
7768.10 1138
7768.93 1144
7769.76 1110
7770.59 1098
7771.42 1081
7772.26 1090
7773.09 1039
7773.92 1060
7774.75 1032
7775.58 1074
7776.42 1114
7777.25 1063
7778.08 1082
7778.91 1072
7779.75 1061
7780.58 1074
7781.41 1069
7782.24 1099
7783.08 1139
7783.91 1109
7784.74 1111
7785.57 1088
7786.41 1127
7787.24 1170
7788.07 1123
7788.91 1092
7789.74 1177
7790.57 1144
7791.40 1181
7792.24 1183
7793.07 1242
7793.90 1215
7794.74 1233
7795.57 1212
7796.40 1161
7797.24 1218
7798.07 1226
7798.90 1195
7799.74 1177
7800.57 1186
7801.40 1311
7802.24 1239
7803.07 1298
7803.91 1291
7804.74 1265
7805.57 1332
7806.41 1339
7807.24 1344
7808.07 1360
7808.91 1313
7809.74 1324
7810.58 1331
7811.41 1318
7812.25 1321
7813.08 1407
7813.91 1471
7814.75 1403
7815.58 1443
7816.42 1495
7817.25 1600
7818.09 1578
7818.92 1622
7819.75 1628
7820.59 1731
7821.42 1671
7822.26 1700
7823.09 1716
7823.93 1798
7824.76 1829
7825.60 1891
7826.43 1953
7827.27 1895
7828.10 1917
7828.94 1924
7829.77 1868
7830.61 1761
7831.44 1729
7832.28 1652
7833.11 1622
7833.95 1612
7834.78 1679
7835.62 1644
7836.46 1613
7837.29 1665
7838.13 1651
7838.96 1719
7839.80 1700
7840.63 1617
7841.47 1610
7842.31 1541
7843.14 1527
7843.98 1512
7844.81 1503
7845.65 1483
7846.48 1435
7847.32 1382
7848.16 1359
7848.99 1264
7849.83 1249
7850.67 1279
7851.50 1311
7852.34 1316
7853.17 1371
7854.01 1269
7854.85 1309
7855.68 1293
7856.52 1242
7857.36 1301
7858.19 1282
7859.03 1291
7859.87 1305
7860.70 1334
7861.54 1356
7862.38 1382
7863.21 1324
7864.05 1264
7864.89 1279
7865.73 1283
7866.56 1293
7867.40 1347
7868.24 1329
7869.07 1303
7869.91 1317
7870.75 1274
7871.59 1291
7872.42 1267
7873.26 1247
7874.10 1268
7874.94 1302
7875.77 1321
7876.61 1334
7877.45 1351
7878.29 1434
7879.12 1466
7879.96 1535
7880.80 1652
7881.64 1710
7882.47 1672
7883.31 1717
7884.15 1679
7884.99 1619
7885.83 1633
7886.67 1561
7887.50 1488
7888.34 1423
7889.18 1457
7890.02 1465
7890.86 1408
7891.69 1411
7892.53 1482
7893.37 1477
7894.21 1491
7895.05 1548
7895.89 1613
7896.73 1529
7897.57 1545
7898.40 1510
7899.24 1480
7900.08 1442
7900.92 1425
7901.76 1438
7902.60 1402
7903.44 1328
7904.28 1314
7905.12 1300
7905.95 1326
7906.79 1328
7907.63 1340
7908.47 1290
7909.31 1303
7910.15 1263
7910.99 1339
7911.83 1332
7912.67 1328
7913.51 1315
7914.35 1403
7915.19 1357
7916.03 1420
7916.87 1498
7917.71 1565
7918.55 1627
7919.39 1657
7920.23 1709
7921.07 1687
7921.91 1673
7922.75 1680
7923.59 1584
7924.43 1512
7925.27 1565
7926.11 1525
7926.95 1448
7927.79 1370
7928.63 1348
7929.47 1286
7930.31 1273
7931.15 1262
7931.99 1226
7932.83 1248
7933.67 1280
7934.51 1181
7935.35 1209
7936.19 1185
7937.04 1184
7937.88 1256
7938.72 1198
7939.56 1213
7940.40 1227
7941.24 1164
7942.08 1173
7942.92 1177
7943.76 1226
7944.60 1191
7945.45 1173
7946.29 1250
7947.13 1205
7947.97 1196
7948.81 1244
7949.65 1217
7950.49 1272
7951.34 1256
7952.18 1294
7953.02 1307
7953.86 1339
7954.70 1271
7955.54 1313
7956.39 1342
7957.23 1467
7958.07 1417
7958.91 1448
7959.75 1428
7960.60 1473
7961.44 1494
7962.28 1444
7963.12 1432
7963.96 1479
7964.81 1429
7965.65 1420
7966.49 1382
7967.33 1464
7968.18 1487
7969.02 1579
7969.86 1727
7970.70 1747
7971.55 1822
7972.39 1774
7973.23 1660
7974.08 1593
7974.92 1528
7975.76 1504
7976.60 1479
7977.45 1415
7978.29 1383
7979.13 1330
7979.98 1287
7980.82 1225
7981.66 1196
7982.51 1175
7983.35 1198
7984.19 1235
7985.04 1207
7985.88 1219
7986.72 1210
7987.57 1198
7988.41 1181
7989.25 1147
7990.10 1176
7990.94 1158
7991.78 1194
7992.63 1176
7993.47 1082
7994.32 1137
7995.16 1100
7996.00 1039
7996.85 1045
7997.69 1071
7998.53 1049
7999.38 1018
8000.22 1011
8001.07 967
8001.91 976
8002.76 982
8003.60 1032
8004.44 1023
8005.29 969
8006.13 913
8006.98 967
8007.82 974
8008.67 963
8009.51 946
8010.36 955
8011.20 958
8012.05 884
8012.89 925
8013.74 897
8014.58 913
8015.43 865
8016.27 894
8017.12 892
8017.96 879
8018.81 914
8019.65 867
8020.50 943
8021.34 889
8022.19 865
8023.03 895
8023.88 894
8024.72 891
8025.57 875
8026.41 834
8027.26 894
8028.11 872
8028.95 922
8029.80 901
8030.64 884
8031.49 896
8032.33 888
8033.18 879
8034.03 910
8034.87 932
8035.72 915
8036.56 919
8037.41 906
8038.26 842
8039.10 820
8039.95 897
8040.80 909
8041.64 957
8042.49 935
8043.33 895
8044.18 908
8045.03 925
8045.87 919
8046.72 899
8047.57 905
8048.41 923
8049.26 877
8050.11 913
8050.95 893
8051.80 913
8052.65 908
8053.49 884
8054.34 920
8055.19 885
8056.04 838
8056.88 902
8057.73 882
8058.58 885
8059.42 896
8060.27 861
8061.12 888
8061.97 867
8062.81 874
8063.66 803
8064.51 820
8065.36 810
8066.20 802
8067.05 801
8067.90 790
8068.75 826
8069.60 820
8070.44 816
8071.29 802
8072.14 795
8072.99 842
8073.84 792
8074.68 808
8075.53 816
8076.38 822
8077.23 770
8078.08 841
8078.92 802
8079.77 751
8080.62 765
8081.47 798
8082.32 772
8083.17 835
8084.02 808
8084.86 724
8085.71 738
8086.56 779
8087.41 820
8088.26 787
8089.11 844
8089.96 864
8090.81 852
8091.65 855
8092.50 811
8093.35 784
8094.20 760
8095.05 807
8095.90 777
8096.75 830
8097.60 770
8098.45 785
8099.30 770
8100.15 825
8101.00 773
8101.85 751
8102.70 797
8103.54 799
8104.39 775
8105.24 813
8106.09 802
8106.94 808
8107.79 826
8108.64 821
8109.49 856
8110.34 813
8111.19 787
8112.04 807
8112.89 816
8113.74 783
8114.59 778
8115.44 761
8116.29 777
8117.14 795
8117.99 839
8118.84 766
8119.70 792
8120.55 848
8121.40 820
8122.25 840
8123.10 847
8123.95 841
8124.80 889
8125.65 844
8126.50 814
8127.35 829
8128.20 870
8129.05 840
8129.90 868
8130.76 850
8131.61 884
8132.46 884
8133.31 916
8134.16 919
8135.01 978
8135.86 951
8136.71 951
8137.56 935
8138.42 969
8139.27 957
8140.12 863
8140.97 839
8141.82 890
8142.67 913
8143.53 860
8144.38 844
8145.23 887
8146.08 868
8146.93 878
8147.78 874
8148.64 867
8149.49 865
8150.34 874
8151.19 865
8152.05 881
8152.90 941
8153.75 888
8154.60 953
8155.45 926
8156.31 939
8157.16 947
8158.01 982
8158.86 988
8159.72 969
8160.57 948
8161.42 949
8162.27 989
8163.13 934
8163.98 882
8164.83 828
8165.69 881
8166.54 824
8167.39 845
8168.24 840
8169.10 849
8169.95 822
8170.80 853
8171.66 816
8172.51 838
8173.36 825
8174.22 819
8175.07 799
8175.92 798
8176.78 813
8177.63 805
8178.48 788
8179.34 769
8180.19 764
8181.04 802
8181.90 793
8182.75 773
8183.61 746
8184.46 734
8185.31 796
8186.17 804
8187.02 775
8187.87 808
8188.73 769
8189.58 731
8190.44 743
8191.29 770
8192.15 722
8193.00 756
8193.85 734
8194.71 763
8195.56 748
8196.42 721
8197.27 786
8198.13 760
8198.98 778
8199.84 773
8200.69 741
8201.55 792
8202.40 699
8203.25 705
8204.11 710
8204.96 739
8205.82 701
8206.67 745
8207.53 702
8208.38 765
8209.24 728
8210.09 705
8210.95 738
8211.81 791
8212.66 766
8213.52 750
8214.37 761
8215.23 666
8216.08 697
8216.94 748
8217.79 710
8218.65 766
8219.50 770
8220.36 771
8221.22 772
8222.07 797
8222.93 751
8223.78 782
8224.64 859
8225.50 809
8226.35 772
8227.21 748
8228.06 805
8228.92 829
8229.78 805
8230.63 780
8231.49 766
8232.34 768
8233.20 717
8234.06 761
8234.91 741
8235.77 702
8236.63 743
8237.48 744
8238.34 719
8239.20 734
8240.05 737
8240.91 743
8241.77 731
8242.62 722
8243.48 743
8244.34 680
8245.19 705
8246.05 734
8246.91 703
8247.77 729
8248.62 721
8249.48 706
8250.34 749
8251.20 733
8252.05 705
8252.91 683
8253.77 744
8254.62 756
8255.48 729
8256.34 681
8257.20 661
8258.06 691
8258.91 674
8259.77 759
8260.63 719
8261.49 724
8262.34 709
8263.20 713
8264.06 722
8264.92 694
8265.78 728
8266.63 726
8267.49 766
8268.35 696
8269.21 708
8270.07 738
8270.93 709
8271.78 654
8272.64 734
8273.50 716
8274.36 730
8275.22 747
8276.08 772
8276.93 772
8277.79 724
8278.65 779
8279.51 791
8280.37 739
8281.23 769
8282.09 768
8282.95 763
8283.81 777
8284.66 823
8285.52 819
8286.38 771
8287.24 732
8288.10 719
8288.96 702
8289.82 750
8290.68 748
8291.54 787
8292.40 762
8293.26 768
8294.12 761
8294.98 770
8295.84 768
8296.70 786
8297.56 821
8298.42 821
8299.28 779
8300.13 769
8300.99 789
8301.85 824
8302.71 723
8303.57 701
8304.43 735
8305.29 743
8306.16 716
8307.02 758
8307.88 759
8308.74 731
8309.60 722
8310.46 743
8311.32 757
8312.18 765
8313.04 729
8313.90 743
8314.76 816
8315.62 745
8316.48 770
8317.34 790
8318.20 808
8319.06 773
8319.92 725
8320.78 724
8321.65 744
8322.51 766
8323.37 759
8324.23 724
8325.09 724
8325.95 749
8326.81 736
8327.67 681
8328.53 717
8329.40 686
8330.26 734
8331.12 702
8331.98 754
8332.84 719
8333.70 706
8334.57 746
8335.43 726
8336.29 782
8337.15 768
8338.01 764
8338.87 827
8339.74 743
8340.60 780
8341.46 756
8342.32 736
8343.18 745
8344.05 799
8344.91 759
8345.77 748
8346.63 766
8347.49 772
8348.36 747
8349.22 795
8350.08 791
8350.94 817
8351.81 812
8352.67 795
8353.53 755
8354.39 743
8355.26 788
8356.12 838
8356.98 851
8357.85 814
8358.71 765
8359.57 762
8360.43 759
8361.30 731
8362.16 736
8363.02 824
8363.89 808
8364.75 770
8365.61 792
8366.48 797
8367.34 767
8368.20 774
8369.07 793
8369.93 852
8370.79 788
8371.66 814
8372.52 787
8373.38 796
8374.25 763
8375.11 791
8375.98 800
8376.84 769
8377.70 786
8378.57 810
8379.43 768
8380.30 779
8381.16 809
8382.02 863
8382.89 844
8383.75 840
8384.62 842
8385.48 805
8386.34 804
8387.21 802
8388.07 812
8388.94 828
8389.80 819
8390.67 865
8391.53 848
8392.40 835
8393.26 841
8394.13 847
8394.99 840
8395.85 859
8396.72 894
8397.58 916
8398.45 885
8399.31 874
8400.18 846
8401.04 847
8401.91 867
8402.77 932
8403.64 904
8404.50 912
8405.37 902
8406.24 887
8407.10 955
8407.97 973
8408.83 942
8409.70 943
8410.56 945
8411.43 896
8412.29 909
8413.16 1013
8414.03 957
8414.89 1000
8415.76 992
8416.62 1065
8417.49 1058
8418.35 992
8419.22 1044
8420.09 1027
8420.95 1043
8421.82 1050
8422.69 1072
8423.55 1075
8424.42 1083
8425.28 1128
8426.15 1078
8427.02 1067
8427.88 1140
8428.75 1137
8429.62 1163
8430.48 1140
8431.35 1149
8432.22 1140
8433.08 1220
8433.95 1239
8434.82 1215
8435.68 1223
8436.55 1228
8437.42 1286
8438.28 1231
8439.15 1348
8440.02 1351
8440.89 1438
8441.75 1444
8442.62 1477
8443.49 1527
8444.35 1522
8445.22 1573
8446.09 1623
8446.96 1558
8447.82 1628
8448.69 1634
8449.56 1683
8450.43 1748
8451.29 1777
8452.16 1764
8453.03 1882
8453.90 1965
8454.76 2166
8455.63 2491
8456.50 2689
8457.37 2978
8458.24 3326
8459.10 3568
8459.97 3734
8460.84 3888
8461.71 3809
8462.58 3627
8463.45 3361
8464.31 3113
8465.18 2762
8466.05 2602
8466.92 2341
8467.79 2150
8468.66 2002
8469.52 1880
8470.39 1772
8471.26 1643
8472.13 1588
8473.00 1598
8473.87 1459
8474.74 1407
8475.61 1408
8476.47 1372
8477.34 1349
8478.21 1373
8479.08 1345
8479.95 1415
8480.82 1418
8481.69 1453
8482.56 1494
8483.43 1487
8484.30 1553
8485.17 1545
8486.04 1607
8486.91 1659
8487.78 1623
8488.64 1587
8489.51 1619
8490.38 1512
8491.25 1472
8492.12 1424
8492.99 1461
8493.86 1517
8494.73 1505
8495.60 1505
8496.47 1427
8497.34 1521
8498.21 1536
8499.08 1544
8499.95 1526
8500.82 1447
8501.69 1460
8502.56 1404
8503.43 1374
8504.30 1397
8505.17 1378
8506.05 1392
8506.92 1391
8507.79 1369
8508.66 1448
8509.53 1420
8510.40 1361
8511.27 1389
8512.14 1422
8513.01 1455
8513.88 1446
8514.75 1444
8515.62 1425
8516.49 1464
8517.37 1498
8518.24 1486
8519.11 1530
8519.98 1554
8520.85 1554
8521.72 1552
8522.59 1601
8523.46 1661
8524.33 1778
8525.21 1992
8526.08 2132
8526.95 2289
8527.82 2557
8528.69 2733
8529.56 2757
8530.44 2872
8531.31 2796
8532.18 2730
8533.05 2645
8533.92 2499
8534.80 2255
8535.67 2110
8536.54 2015
8537.41 1918
8538.28 1795
8539.16 1738
8540.03 1676
8540.90 1557
8541.77 1535
8542.64 1522
8543.52 1456
8544.39 1436
8545.26 1417
8546.13 1459
8547.01 1389
8547.88 1370
8548.75 1333
8549.62 1316
8550.50 1316
8551.37 1339
8552.24 1426
8553.12 1454
8553.99 1492
8554.86 1576
8555.73 1656
8556.61 1709
8557.48 1742
8558.35 1739
8559.23 1755
8560.10 1685
8560.97 1741
8561.85 1650
8562.72 1556
8563.59 1544
8564.47 1505
8565.34 1457
8566.21 1476
8567.09 1429
8567.96 1351
8568.83 1430
8569.71 1383
8570.58 1349
8571.46 1287
8572.33 1271
8573.20 1291
8574.08 1229
8574.95 1262
8575.83 1194
8576.70 1195
8577.57 1216
8578.45 1222
8579.32 1181
8580.20 1178
8581.07 1134
8581.94 1204
8582.82 1240
8583.69 1191
8584.57 1178
8585.44 1162
8586.32 1212
8587.19 1187
8588.07 1185
8588.94 1190
8589.82 1233
8590.69 1284
8591.57 1324
8592.44 1285
8593.32 1276
8594.19 1299
8595.07 1324
8595.94 1300
8596.82 1263
8597.69 1295
8598.57 1317
8599.44 1347
8600.32 1348
8601.19 1325
8602.07 1292
8602.94 1356
8603.82 1373
8604.69 1389
8605.57 1372
8606.44 1406
8607.32 1437
8608.20 1429
8609.07 1427
8609.95 1403
8610.82 1414
8611.70 1462
8612.57 1445
8613.45 1484
8614.33 1405
8615.20 1427
8616.08 1507
8616.95 1479
8617.83 1478
8618.71 1480
8619.58 1497
8620.46 1557
8621.34 1580
8622.21 1600
8623.09 1608
8623.97 1618
8624.84 1735
8625.72 1716
8626.59 1712
8627.47 1713
8628.35 1690
8629.22 1751
8630.10 1773
8630.98 1867
8631.86 1786
8632.73 1835
8633.61 1745
8634.49 1819
8635.36 1883
8636.24 1877
8637.12 1888
8637.99 1827
8638.87 1815
8639.75 1850
8640.63 1967
8641.50 1917
8642.38 1863
8643.26 1916
8644.14 1983
8645.01 2046
8645.89 2103
8646.77 2156
8647.65 2151
8648.52 2248
8649.40 2215
8650.28 2304
8651.16 2295
8652.04 2387
8652.91 2445
8653.79 2431
8654.67 2382
8655.55 2346
8656.43 2450
8657.30 2487
8658.18 2510
8659.06 2602
8659.94 2626
8660.82 2806
8661.70 3078
8662.57 3181
8663.45 3371
8664.33 3671
8665.21 4024
8666.09 4395
8666.97 4589
8667.85 4825
8668.72 4986
8669.60 5013
8670.48 5102
8671.36 4825
8672.24 4568
8673.12 4357
8674.00 4398
8674.88 4174
8675.76 4077
8676.63 4030
8677.51 3962
8678.39 3860
8679.27 3776
8680.15 3725
8681.03 3468
8681.91 3362
8682.79 3250
8683.67 3033
8684.55 2928
8685.43 2801
8686.31 2688
8687.19 2691
8688.07 2690
8688.95 2758
8689.83 2818
8690.71 2929
8691.59 3163
8692.47 3455
8693.35 3630
8694.23 3949
8695.11 4255
8695.99 4449
8696.87 4494
8697.75 4485
8698.63 4400
8699.51 4209
8700.39 3998
8701.27 3923
8702.15 3841
8703.03 3606
8703.91 3504
8704.79 3419
8705.67 3363
8706.55 3215
8707.43 3128
8708.31 2947
8709.19 2782
8710.07 2708
8710.96 2646
8711.84 2450
8712.72 2332
8713.60 2249
8714.48 2129
8715.36 2050
8716.24 1961
8717.12 1985
8718.00 1885
8718.89 1794
8719.77 1820
8720.65 1794
8721.53 1725
8722.41 1757
8723.29 1749
8724.17 1795
8725.06 1731
8725.94 1803
8726.82 1755
8727.70 1727
8728.58 1812
8729.46 1791
8730.35 1833
8731.23 1885
8732.11 1828
8732.99 1820
8733.87 1872
8734.76 1940
8735.64 1947
8736.52 1893
8737.40 1883
8738.29 1834
8739.17 1890
8740.05 1829
8740.93 1765
8741.81 1810
8742.70 1798
8743.58 1861
8744.46 1861
8745.34 1894
8746.23 1853
8747.11 1828
8747.99 1851
8748.88 1809
8749.76 1761
8750.64 1833
8751.52 1839
8752.41 1834
8753.29 1837
8754.17 1797
8755.06 1816
8755.94 1907
8756.82 1994
8757.71 2015
8758.59 2028
8759.47 2034
8760.36 2064
8761.24 2126
8762.12 2139
8763.01 2091
8763.89 2092
8764.77 2114
8765.66 2111
8766.54 2031
8767.42 2047
8768.31 2101
8769.19 2044
8770.08 1979
8770.96 2047
8771.84 2032
8772.73 2021
8773.61 2014
8774.50 2021
8775.38 1981
8776.26 2009
8777.15 2003
8778.03 1986
8778.92 1984
8779.80 2098
8780.69 2191
8781.57 2169
8782.46 2338
8783.34 2512
8784.22 2586
8785.11 2694
8785.99 2764
8786.88 2852
8787.76 2898
8788.65 2854
8789.53 2783
8790.42 2593
8791.30 2516
8792.19 2328
8793.07 2278
8793.96 2110
8794.84 2013
8795.73 1976
8796.61 1813
8797.50 1779
8798.38 1729
8799.27 1683
8800.15 1658
8801.04 1664
8801.93 1542
8802.81 1553
8803.70 1508
8804.58 1496
8805.47 1473
8806.35 1443
8807.24 1424
8808.12 1435
8809.01 1399
8809.90 1393
8810.78 1462
8811.67 1434
8812.55 1432
8813.44 1374
8814.33 1362
8815.21 1432
8816.10 1426
8816.98 1366
8817.87 1429
8818.76 1478
8819.64 1461
8820.53 1473
8821.42 1426
8822.30 1441
8823.19 1517
8824.08 1471
8824.96 1387
8825.85 1423
8826.74 1374
8827.62 1373
8828.51 1300
8829.40 1292
8830.28 1282
8831.17 1267
8832.06 1250
8832.94 1285
8833.83 1264
8834.72 1207
8835.61 1252
8836.49 1196
8837.38 1185
8838.27 1197
8839.16 1234
8840.04 1145
8840.93 1139
8841.82 1169
8842.70 1238
8843.59 1203
8844.48 1179
8845.37 1175
8846.26 1205
8847.14 1200
8848.03 1239
8848.92 1203
8849.81 1166
8850.69 1187
8851.58 1192
8852.47 1210
8853.36 1144
8854.25 1131
8855.13 1106
8856.02 1124
8856.91 1148
8857.80 1129
8858.69 1136
8859.58 1102
8860.46 1092
8861.35 1104
8862.24 1109
8863.13 1098
8864.02 1157
8864.91 1128
8865.80 1090
8866.68 1033
8867.57 1112
8868.46 1096
8869.35 1080
8870.24 1057
8871.13 1035
8872.02 1023
8872.91 991
8873.80 937
8874.69 971
8875.57 987
8876.46 970
8877.35 971
8878.24 963
8879.13 976
8880.02 911
8880.91 968
8881.80 937
8882.69 958
8883.58 896
8884.47 915
8885.36 923
8886.25 928
8887.14 902
8888.03 900
8888.92 967
8889.81 920
8890.70 864
8891.59 899
8892.48 887
8893.37 872
8894.26 867
8895.15 883
8896.04 877
8896.93 872
8897.82 894
8898.71 858
8899.60 845
8900.49 841
8901.38 807
8902.27 806
8903.16 812
8904.05 803
8904.94 852
8905.83 867
8906.72 867
8907.61 843
8908.50 856
8909.40 811
8910.29 766
8911.18 839
8912.07 805
8912.96 773
8913.85 806
8914.74 774
8915.63 805
8916.52 765
8917.42 801
8918.31 800
8919.20 798
8920.09 765
8920.98 771
8921.87 746
8922.76 792
8923.66 788
8924.55 777
8925.44 797
8926.33 748
8927.22 752
8928.11 739
8929.01 767
8929.90 739
8930.79 748
8931.68 753
8932.57 736
8933.47 702
8934.36 734
8935.25 739
8936.14 760
8937.03 760
8937.93 713
8938.82 726
8939.71 744
8940.60 711
8941.50 719
8942.39 713
8943.28 729
8944.17 718
8945.07 702
8945.96 771
8946.85 724
8947.75 724
8948.64 699
8949.53 727
8950.42 666
8951.32 662
8952.21 716
8953.10 673
8954.00 692
8954.89 729
8955.78 652
8956.68 704
8957.57 710
8958.46 687
8959.36 681
8960.25 671
8961.14 688
8962.04 704
8962.93 675
8963.82 710
8964.72 691
8965.61 673
8966.50 679
8967.40 689
8968.29 666
8969.19 659
8970.08 710
8970.97 695
8971.87 691
8972.76 737
8973.66 753
8974.55 699
8975.44 719
8976.34 681
8977.23 654
8978.13 670
8979.02 658
8979.91 651
8980.81 650
8981.70 657
8982.60 677
8983.49 661
8984.39 673
8985.28 675
8986.18 680
8987.07 651
8987.97 622
8988.86 690
8989.76 643
8990.65 654
8991.55 693
8992.44 678
8993.34 691
8994.23 662
8995.13 628
8996.02 639
8996.92 648
8997.81 681
8998.71 703
8999.60 688
9000.50 665
9001.39 682
9002.29 669
9003.18 663
9004.08 621
9004.98 615
9005.87 612
9006.77 623
9007.66 655
9008.56 670
9009.45 637
9010.35 621
9011.25 638
9012.14 682
9013.04 658
9013.93 635
9014.83 633
9015.73 617
9016.62 642
9017.52 650
9018.42 684
9019.31 661
9020.21 695
9021.10 654
9022.00 633
9022.90 600
9023.79 647
9024.69 683
9025.59 664
9026.48 663
9027.38 678
9028.28 669
9029.17 618
9030.07 642
9030.97 676
9031.87 678
9032.76 672
9033.66 634
9034.56 633
9035.45 634
9036.35 664
9037.25 644
9038.15 669
9039.04 676
9039.94 700
9040.84 710
9041.73 646
9042.63 649
9043.53 648
9044.43 624
9045.33 671
9046.22 634
9047.12 627
9048.02 634
9048.92 641
9049.81 646
9050.71 641
9051.61 640
9052.51 657
9053.41 674
9054.30 633
9055.20 664
9056.10 664
9057.00 678
9057.90 632
9058.80 690
9059.69 623
9060.59 654
9061.49 661
9062.39 638
9063.29 660
9064.19 661
9065.08 691
9065.98 666
9066.88 708
9067.78 675
9068.68 692
9069.58 713
9070.48 691
9071.38 671
9072.27 682
9073.17 667
9074.07 624
9074.97 643
9075.87 670
9076.77 648
9077.67 632
9078.57 666
9079.47 668
9080.37 680
9081.27 669
9082.17 688
9083.07 642
9083.97 676
9084.87 653
9085.76 676
9086.66 653
9087.56 661
9088.46 665
9089.36 660
9090.26 662
9091.16 690
9092.06 673
9092.96 678
9093.86 654
9094.76 681
9095.66 666
9096.56 687
9097.46 692
9098.36 682
9099.26 686
9100.17 672
9101.07 676
9101.97 694
9102.87 700
9103.77 666
9104.67 640
9105.57 682
9106.47 697
9107.37 708
9108.27 718
9109.17 664
9110.07 694
9110.97 668
9111.87 638
9112.77 621
9113.68 685
9114.58 685
9115.48 621
9116.38 675
9117.28 634
9118.18 621
9119.08 654
9119.98 642
9120.89 640
9121.79 656
9122.69 653
9123.59 626
9124.49 637
9125.39 603
9126.29 664
9127.20 644
9128.10 665
9129.00 641
9129.90 613
9130.80 648
9131.71 627
9132.61 623
9133.51 627
9134.41 635
9135.31 605
9136.22 663
9137.12 638
9138.02 633
9138.92 658
9139.83 635
9140.73 640
9141.63 627
9142.53 607
9143.43 613
9144.34 624
9145.24 659
9146.14 661
9147.05 632
9147.95 635
9148.85 639
9149.75 677
9150.66 619
9151.56 646
9152.46 634
9153.37 648
9154.27 642
9155.17 651
9156.07 619
9156.98 642
9157.88 633
9158.78 631
9159.69 668
9160.59 627
9161.49 623
9162.40 657
9163.30 616
9164.20 689
9165.11 622
9166.01 652
9166.92 696
9167.82 683
9168.72 684
9169.63 698
9170.53 725
9171.43 698
9172.34 679
9173.24 709
9174.15 703
9175.05 695
9175.95 693
9176.86 624
9177.76 651
9178.67 673
9179.57 683
9180.48 700
9181.38 659
9182.28 674
9183.19 649
9184.09 676
9185.00 627
9185.90 679
9186.81 657
9187.71 641
9188.62 652
9189.52 682
9190.43 647
9191.33 640
9192.24 686
9193.14 675
9194.05 644
9194.95 658
9195.86 661
9196.76 680
9197.67 661
9198.57 678
9199.48 695
9200.38 712
9201.29 642
9202.19 688
9203.10 654
9204.00 628
9204.91 665
9205.81 668
9206.72 667
9207.63 682
9208.53 642
9209.44 663
9210.34 676
9211.25 646
9212.15 628
9213.06 671
9213.97 645
9214.87 662
9215.78 650
9216.68 649
9217.59 710
9218.50 675
9219.40 685
9220.31 648
9221.22 668
9222.12 682
9223.03 700
9223.94 644
9224.84 647
9225.75 670
9226.65 671
9227.56 617
9228.47 630
9229.37 646
9230.28 655
9231.19 637
9232.10 643
9233.00 639
9233.91 616
9234.82 676
9235.72 661
9236.63 641
9237.54 668
9238.44 670
9239.35 671
9240.26 643
9241.17 637
9242.07 651
9242.98 698
9243.89 650
9244.80 649
9245.70 678
9246.61 656
9247.52 653
9248.43 645
9249.33 651
9250.24 663
9251.15 635
9252.06 611
9252.97 626
9253.87 657
9254.78 673
9255.69 649
9256.60 644
9257.51 635
9258.41 655
9259.32 618
9260.23 606
9261.14 630
9262.05 621
9262.96 638
9263.86 683
9264.77 705
9265.68 674
9266.59 648
9267.50 642
9268.41 664
9269.32 663
9270.22 654
9271.13 627
9272.04 666
9272.95 671
9273.86 645
9274.77 662
9275.68 633
9276.59 581
9277.50 697
9278.40 692
9279.31 661
9280.22 635
9281.13 637
9282.04 642
9282.95 678
9283.86 642
9284.77 648
9285.68 657
9286.59 629
9287.50 639
9288.41 608
9289.32 657
9290.23 610
9291.14 682
9292.05 646
9292.96 658
9293.87 679
9294.78 669
9295.69 672
9296.60 679
9297.51 622
9298.42 674
9299.33 721
9300.24 678
9301.15 704
9302.06 691
9302.97 723
9303.88 710
9304.79 654
9305.70 717
9306.61 687
9307.52 655
9308.43 663
9309.34 655
9310.25 694
9311.16 685
9312.07 686
9312.98 687
9313.90 733
9314.81 728
9315.72 683
9316.63 732
9317.54 682
9318.45 691
9319.36 701
9320.27 728
9321.18 721
9322.10 699
9323.01 697
9323.92 673
9324.83 645
9325.74 700
9326.65 702
9327.56 688
9328.48 664
9329.39 696
9330.30 693
9331.21 667
9332.12 718
9333.03 716
9333.95 684
9334.86 675
9335.77 652
9336.68 723
9337.59 669
9338.51 682
9339.42 684
9340.33 710
9341.24 686
9342.15 692
9343.07 693
9343.98 688
9344.89 682
9345.80 678
9346.72 712
9347.63 683
9348.54 717
9349.45 729
9350.37 696
9351.28 664
9352.19 625
9353.11 645
9354.02 683
9354.93 686
9355.84 658
9356.76 680
9357.67 702
9358.58 633
9359.50 683
9360.41 675
9361.32 642
9362.24 686
9363.15 668
9364.06 720
9364.98 692
9365.89 667
9366.80 662
9367.72 650
9368.63 671
9369.54 706
9370.46 713
9371.37 675
9372.28 716
9373.20 694
9374.11 654
9375.03 685
9375.94 647
9376.85 663
9377.77 679
9378.68 692
9379.60 655
9380.51 712
9381.42 696
9382.34 679
9383.25 696
9384.17 709
9385.08 724
9386.00 703
9386.91 693
9387.82 751
9388.74 723
9389.65 753
9390.57 718
9391.48 734
9392.40 774
9393.31 762
9394.23 773
9395.14 739
9396.06 776
9396.97 812
9397.89 799
9398.80 776
9399.72 747
9400.63 806
9401.55 839
9402.46 758
9403.38 757
9404.29 794
9405.21 797
9406.12 800
9407.04 748
9407.95 745
9408.87 719
9409.79 732
9410.70 775
9411.62 752
9412.53 739
9413.45 708
9414.36 720
9415.28 746
9416.20 764
9417.11 724
9418.03 740
9418.94 758
9419.86 714
9420.78 730
9421.69 771
9422.61 771
9423.52 777
9424.44 783
9425.36 772
9426.27 730
9427.19 767
9428.11 786
9429.02 775
9429.94 776
9430.86 774
9431.77 779
9432.69 806
9433.61 793
9434.52 795
9435.44 900
9436.36 834
9437.27 819
9438.19 899
9439.11 890
9440.02 910
9440.94 875
9441.86 907
9442.78 948
9443.69 987
9444.61 991
9445.53 1023
9446.44 1035
9447.36 1011
9448.28 1075
9449.20 1046
9450.11 1047
9451.03 1005
9451.95 1023
9452.87 1001
9453.78 1027
9454.70 1032
9455.62 1030
9456.54 1020
9457.46 1053
9458.37 1026
9459.29 1049
9460.21 1047
9461.13 1007
9462.05 1020
9462.96 967
9463.88 956
9464.80 944
9465.72 966
9466.64 955
9467.56 907
9468.47 858
9469.39 851
9470.31 852
9471.23 864
9472.15 850
9473.07 838
9473.98 853
9474.90 839
9475.82 851
9476.74 879
9477.66 911
9478.58 960
9479.50 961
9480.42 948
9481.34 985
9482.26 1023
9483.17 1018
9484.09 1016
9485.01 1029
9485.93 1087
9486.85 999
9487.77 1045
9488.69 1032
9489.61 1014
9490.53 970
9491.45 953
9492.37 951
9493.29 963
9494.21 951
9495.13 951
9496.05 914
9496.97 906
9497.89 940
9498.81 925
9499.73 910
9500.65 893
9501.57 844
9502.49 826
9503.41 877
9504.33 908
9505.25 926
9506.17 907
9507.09 953
9508.01 887
9508.93 884
9509.85 934
9510.77 926
9511.69 947
9512.61 925
9513.53 949
9514.45 961
9515.37 947
9516.29 960
9517.21 982
9518.13 1045
9519.05 1028
9519.98 1045
9520.90 1103
9521.82 1140
9522.74 1134
9523.66 1200
9524.58 1152
9525.50 1250
9526.42 1245
9527.34 1210
9528.27 1208
9529.19 1236
9530.11 1151
9531.03 1100
9531.95 1107
9532.87 1115
9533.79 1107
9534.72 1051
9535.64 1069
9536.56 1029
9537.48 1078
9538.40 1021
9539.32 1008
9540.25 1056
9541.17 1008
9542.09 992
9543.01 967
9543.93 988
9544.86 1002
9545.78 1002
9546.70 1033
9547.62 1031
9548.55 1031
9549.47 1064
9550.39 1083
9551.31 1111
9552.24 1036
9553.16 999
9554.08 1078
9555.00 1055
9555.93 1080
9556.85 1076
9557.77 1085
9558.69 1122
9559.62 1125
9560.54 1149
9561.46 1169
9562.39 1153
9563.31 1123
9564.23 1132
9565.15 1124
9566.08 1167
9567.00 1113
9567.92 1132
9568.85 1179
9569.77 1167
9570.69 1153
9571.62 1145
9572.54 1158
9573.46 1148
9574.39 1145
9575.31 1180
9576.23 1191
9577.16 1166
9578.08 1202
9579.01 1185
9579.93 1226
9580.85 1235
9581.78 1223
9582.70 1259
9583.63 1242
9584.55 1241
9585.47 1299
9586.40 1325
9587.32 1260
9588.25 1291
9589.17 1293
9590.09 1280
9591.02 1391
9591.94 1357
9592.87 1344
9593.79 1309
9594.72 1374
9595.64 1418
9596.57 1442
9597.49 1505
9598.42 1535
9599.34 1585
9600.26 1645
9601.19 1615
9602.11 1690
9603.04 1760
9603.96 1770
9604.89 1759
9605.81 1782
9606.74 1729
9607.66 1738
9608.59 1742
9609.51 1680
9610.44 1592
9611.37 1517
9612.29 1528
9613.22 1526
9614.14 1493
9615.07 1524
9615.99 1536
9616.92 1501
9617.84 1469
9618.77 1513
9619.70 1475
9620.62 1495
9621.55 1484
9622.47 1528
9623.40 1520
9624.32 1492
9625.25 1492
9626.18 1529
9627.10 1640
9628.03 1615
9628.95 1578
9629.88 1602
9630.81 1587
9631.73 1582
9632.66 1608
9633.59 1667
9634.51 1592
9635.44 1677
9636.37 1683
9637.29 1704
9638.22 1743
9639.15 1780
9640.07 1822
9641.00 1888
9641.93 1925
9642.85 2000
9643.78 2077
9644.71 2045
9645.63 2071
9646.56 2105
9647.49 2156
9648.41 2138
9649.34 2209
9650.27 2208
9651.20 2168
9652.12 2005
9653.05 2118
9653.98 2090
9654.91 2111
9655.83 2130
9656.76 2013
9657.69 2060
9658.62 1983
9659.54 1915
9660.47 1993
9661.40 2010
9662.33 1976
9663.25 2003
9664.18 1985
9665.11 1991
9666.04 1997
9666.97 2016
9667.89 2065
9668.82 2145
9669.75 2115
9670.68 2055
9671.61 2141
9672.53 2133
9673.46 2163
9674.39 2160
9675.32 2200
9676.25 2241
9677.18 2238
9678.11 2228
9679.03 2219
9679.96 2305
9680.89 2330
9681.82 2250
9682.75 2281
9683.68 2310
9684.61 2379
9685.54 2428
9686.46 2361
9687.39 2362
9688.32 2351
9689.25 2370
9690.18 2360
9691.11 2394
9692.04 2415
9692.97 2401
9693.90 2454
9694.83 2380
9695.76 2449
9696.69 2455
9697.61 2564
9698.54 2585
9699.47 2611
9700.40 2652
9701.33 2748
9702.26 2778
9703.19 2822
9704.12 2799
9705.05 2815
9705.98 2828
9706.91 2673
9707.84 2621
9708.77 2600
9709.70 2679
9710.63 2612
9711.56 2580
9712.49 2656
9713.42 2644
9714.35 2713
9715.28 2733
9716.21 2794
9717.14 2869
9718.07 2872
9719.00 3007
9719.94 2919
9720.87 2904
9721.80 2997
9722.73 2850
9723.66 2763
9724.59 2608
9725.52 2474
9726.45 2402
9727.38 2357
9728.31 2339
9729.24 2275
9730.17 2215
9731.10 2221
9732.04 2153
9732.97 2092
9733.90 2074
9734.83 2037
9735.76 2009
9736.69 2065
9737.62 2010
9738.55 2022
9739.49 1987
9740.42 1962
9741.35 1955
9742.28 1939
9743.21 1995
9744.14 1842
9745.08 1787
9746.01 1832
9746.94 1865
9747.87 1825
9748.80 1749
9749.74 1796
9750.67 1758
9751.60 1705
9752.53 1690
9753.46 1683
9754.40 1691
9755.33 1730
9756.26 1688
9757.19 1682
9758.13 1672
9759.06 1621
9759.99 1601
9760.92 1607
9761.85 1649
9762.79 1613
9763.72 1579
9764.65 1592
9765.59 1567
9766.52 1616
9767.45 1616
9768.38 1577
9769.32 1598
9770.25 1563
9771.18 1616
9772.12 1632
9773.05 1647
9773.98 1619
9774.92 1704
9775.85 1699
9776.78 1653
9777.71 1621
9778.65 1592
9779.58 1658
9780.52 1639
9781.45 1672
9782.38 1677
9783.32 1632
9784.25 1633
9785.18 1664
9786.12 1672
9787.05 1653
9787.98 1658
9788.92 1648
9789.85 1642
9790.79 1667
9791.72 1599
9792.65 1634
9793.59 1613
9794.52 1526
9795.46 1533
9796.39 1529
9797.32 1475
9798.26 1526
9799.19 1533
9800.13 1541
9801.06 1554
9802.00 1579
9802.93 1622
9803.87 1589
9804.80 1577
9805.73 1564
9806.67 1525
9807.60 1504
9808.54 1424
9809.47 1341
9810.41 1370
9811.34 1303
9812.28 1323
9813.21 1312
9814.15 1257
9815.08 1255
9816.02 1238
9816.95 1209
9817.89 1229
9818.82 1217
9819.76 1143
9820.69 1206
9821.63 1145
9822.57 1189
9823.50 1149
9824.44 1164
9825.37 1156
9826.31 1105
9827.24 1145
9828.18 1146
9829.11 1086
9830.05 1119
9830.99 1098
9831.92 1104
9832.86 1113
9833.79 1084
9834.73 1114
9835.67 1087
9836.60 1064
9837.54 1093
9838.47 1089
9839.41 1061
9840.35 1131
9841.28 1099
9842.22 1114
9843.16 1130
9844.09 1098
9845.03 1133
9845.97 1122
9846.90 1098
9847.84 1070
9848.78 1101
9849.71 1081
9850.65 1092
9851.59 1043
9852.52 1064
9853.46 1058
9854.40 1091
9855.33 1056
9856.27 1077
9857.21 1060
9858.14 1035
9859.08 1050
9860.02 1152
9860.96 1078
9861.89 1019
9862.83 1084
9863.77 1089
9864.71 1054
9865.64 1031
9866.58 1014
9867.52 999
9868.46 1018
9869.39 991
9870.33 1032
9871.27 948
9872.21 1011
9873.15 1001
9874.08 994
9875.02 1020
9875.96 1000
9876.90 990
9877.83 970
9878.77 961
9879.71 982
9880.65 1008
9881.59 980
9882.53 1001
9883.46 1014
9884.40 974
9885.34 999
9886.28 982
9887.22 926
9888.16 928
9889.10 919
9890.03 922
9890.97 941
9891.91 896
9892.85 904
9893.79 940
9894.73 926
9895.67 976
9896.61 967
9897.54 972
9898.48 971
9899.42 927
9900.36 941
9901.30 950
9902.24 899
9903.18 883
9904.12 953
9905.06 942
9906.00 910
9906.94 879
9907.88 924
9908.82 966
9909.76 949
9910.70 930
9911.63 914
9912.57 857
9913.51 960
9914.45 1001
9915.39 972
9916.33 941
9917.27 902
9918.21 912
9919.15 947
9920.09 944
9921.03 963
9921.97 943
9922.91 974
9923.85 1029
9924.79 1073
9925.74 1092
9926.68 1195
9927.62 1095
9928.56 1218
9929.50 1322
9930.44 1307
9931.38 1239
9932.32 1252
9933.26 1216
9934.20 1221
9935.14 1201
9936.08 1147
9937.02 1136
9937.96 1081
9938.90 1078
9939.85 1027
9940.79 1001
9941.73 1011
9942.67 978
9943.61 942
9944.55 943
9945.49 944
9946.43 911
9947.38 949
9948.32 978
9949.26 977
9950.20 973
9951.14 1000
9952.08 1055
9953.02 1068
9953.97 1097
9954.91 1107
9955.85 1070
9956.79 1122
9957.73 1047
9958.68 1013
9959.62 1007
9960.56 970
9961.50 930
9962.44 934
9963.39 879
9964.33 907
9965.27 899
9966.21 812
9967.15 855
9968.10 868
9969.04 872
9969.98 841
9970.92 829
9971.87 834
9972.81 834
9973.75 790
9974.69 776
9975.64 806
9976.58 821
9977.52 784
9978.47 774
9979.41 761
9980.35 763
9981.29 794
9982.24 790
9983.18 769
9984.12 772
9985.07 784
9986.01 760
9986.95 763
9987.90 774
9988.84 753
9989.78 789
9990.73 808
9991.67 781
9992.61 777
9993.56 751
9994.50 774
9995.44 764
9996.39 726
9997.33 787
9998.27 767
9999.22 755
10000.16 747
10001.11 753
10002.05 745
10002.99 780
10003.94 768
10004.88 762
10005.83 759
10006.77 736
10007.72 725
10008.66 736
10009.60 754
10010.55 749
10011.49 738
10012.44 722
10013.38 744
10014.33 759
10015.27 716
10016.21 718
10017.16 703
10018.10 698
10019.05 680
10019.99 728
10020.94 760
10021.88 709
10022.83 739
10023.77 728
10024.72 731
10025.66 741
10026.61 726
10027.55 717
10028.50 698
10029.44 675
10030.39 707
10031.33 698
10032.28 726
10033.23 749
10034.17 713
10035.12 665
10036.06 743
10037.01 728
10037.95 728
10038.90 728
10039.84 726
10040.79 692
10041.74 669
10042.68 702
10043.63 702
10044.57 653
10045.52 654
10046.47 705
10047.41 690
10048.36 683
10049.30 718
10050.25 709
10051.20 683
10052.14 682
10053.09 643
10054.04 689
10054.98 685
10055.93 689
10056.88 669
10057.82 700
10058.77 636
10059.72 653
10060.66 658
10061.61 668
10062.56 675
10063.50 661
10064.45 686
10065.40 697
10066.34 692
10067.29 680
10068.24 675
10069.18 671
10070.13 654
10071.08 652
10072.03 662
10072.97 688
10073.92 682
10074.87 666
10075.82 689
10076.76 703
10077.71 668
10078.66 685
10079.61 711
10080.55 686
10081.50 679
10082.45 659
10083.40 656
10084.34 659
10085.29 681
10086.24 705
10087.19 662
10088.14 678
10089.08 689
10090.03 669
10090.98 665
10091.93 663
10092.88 650
10093.83 649
10094.77 701
10095.72 634
10096.67 675
10097.62 641
10098.57 666
10099.52 702
10100.46 683
10101.41 648
10102.36 637
10103.31 683
10104.26 675
10105.21 734
10106.16 701
10107.11 688
10108.05 705
10109.00 717
10109.95 676
10110.90 660
10111.85 638
10112.80 658
10113.75 709
10114.70 657
10115.65 626
10116.60 628
10117.55 667
10118.50 671
10119.45 690
10120.39 662
10121.34 685
10122.29 690
10123.24 698
10124.19 649
10125.14 626
10126.09 648
10127.04 708
10127.99 661
10128.94 695
10129.89 696
10130.84 673
10131.79 634
10132.74 665
10133.69 663
10134.64 674
10135.59 683
10136.54 683
10137.49 731
10138.44 680
10139.39 706
10140.34 717
10141.30 650
10142.25 690
10143.20 693
10144.15 693
10145.10 704
10146.05 726
10147.00 752
10147.95 768
10148.90 729
10149.85 731
10150.80 745
10151.75 731
10152.70 725
10153.66 704
10154.61 703
10155.56 761
10156.51 764
10157.46 782
10158.41 810
10159.36 823
10160.31 761
10161.27 794
10162.22 776
10163.17 802
10164.12 747
10165.07 765
10166.02 801
10166.98 800
10167.93 810
10168.88 756
10169.83 830
10170.78 852
10171.73 845
10172.69 876
10173.64 896
10174.59 866
10175.54 864
10176.50 865
10177.45 841
10178.40 894
10179.35 873
10180.30 932
10181.26 899
10182.21 932
10183.16 972
10184.11 946
10185.07 937
10186.02 936
10186.97 932
10187.92 939
10188.88 943
10189.83 908
10190.78 884
10191.74 911
10192.69 926
10193.64 922
10194.59 933
10195.55 941
10196.50 987
10197.45 950
10198.41 950
10199.36 979
10200.31 997
10201.27 983
10202.22 978
10203.17 1009
10204.13 1017
10205.08 998
10206.03 1090
10206.99 1043
10207.94 1077
10208.89 1085
10209.85 1151
10210.80 1131
10211.76 1148
10212.71 1163
10213.66 1132
10214.62 1141
10215.57 1135
10216.53 1091
10217.48 1111
10218.43 1061
10219.39 1044
10220.34 1005
10221.30 1043
10222.25 972
10223.21 980
10224.16 973
10225.11 939
10226.07 941
10227.02 972
10227.98 984
10228.93 913
10229.89 905
10230.84 994
10231.80 985
10232.75 1010
10233.71 997
10234.66 1042
10235.62 1123
10236.57 1147
10237.53 1134
10238.48 1175
10239.44 1163
10240.39 1158
10241.35 1140
10242.30 1143
10243.26 1175
10244.21 1186
10245.17 1106
10246.12 1048
10247.08 1083
10248.03 1031
10248.99 995
10249.94 979
10250.90 903
10251.86 898
10252.81 887
10253.77 939
10254.72 891
10255.68 837
10256.63 885
10257.59 860
10258.55 869
10259.50 839
10260.46 826
10261.41 799
10262.37 806
10263.33 811
10264.28 796
10265.24 803
10266.20 826
10267.15 848
10268.11 852
10269.07 818
10270.02 806
10270.98 784
10271.94 769
10272.89 800
10273.85 808
10274.81 840
10275.76 831
10276.72 810
10277.68 772
10278.63 763
10279.59 770
10280.55 763
10281.50 803
10282.46 820
10283.42 745
10284.38 719
10285.33 748
10286.29 756
10287.25 747
10288.20 780
10289.16 722
10290.12 715
10291.08 742
10292.03 728
10292.99 738
10293.95 717
10294.91 729
10295.86 738
10296.82 734
10297.78 711
10298.74 701
10299.70 724
10300.65 753
10301.61 735
10302.57 729
10303.53 734
10304.49 767
10305.44 732
10306.40 750
10307.36 752
10308.32 727
10309.28 780
10310.24 741
10311.19 722
10312.15 697
10313.11 682
10314.07 719
10315.03 776
10315.99 733
10316.95 737
10317.90 732
10318.86 724
10319.82 744
10320.78 758
10321.74 722
10322.70 715
10323.66 736
10324.62 789
10325.58 767
10326.54 724
10327.49 681
10328.45 710
10329.41 758
10330.37 749
10331.33 725
10332.29 697
10333.25 725
10334.21 711
10335.17 712
10336.13 696
10337.09 715
10338.05 704
10339.01 700
10339.97 669
10340.93 657
10341.89 688
10342.85 705
10343.81 693
10344.77 642
10345.73 649
10346.69 670
10347.65 677
10348.61 650
10349.57 676
10350.53 651
10351.49 610
10352.45 642
10353.41 693
10354.37 668
10355.33 659
10356.29 682
10357.25 675
10358.21 676
10359.17 602
10360.13 652
10361.09 599
10362.06 657
10363.02 681
10363.98 622
10364.94 633
10365.90 656
10366.86 662
10367.82 646
10368.78 609
10369.74 590
10370.70 587
10371.67 619
10372.63 567
10373.59 603
10374.55 632
10375.51 604
10376.47 612
10377.43 615
10378.40 659
10379.36 629
10380.32 583
10381.28 606
10382.24 621
10383.20 604
10384.17 628
10385.13 628
10386.09 596
10387.05 614
10388.01 584
10388.98 611
10389.94 618
10390.90 587
10391.86 544
10392.82 592
10393.79 557
10394.75 561
10395.71 588
10396.67 577
10397.64 602
10398.60 568
10399.56 586
10400.52 596
10401.49 558
10402.45 558
10403.41 568
10404.37 594
10405.34 589
10406.30 571
10407.26 555
10408.23 558
10409.19 583
10410.15 539
10411.11 538
10412.08 550
10413.04 587
10414.00 557
10414.97 593
10415.93 583
10416.89 611
10417.86 598
10418.82 630
10419.78 631
10420.75 621
10421.71 642
10422.68 649
10423.64 630
10424.60 637
10425.57 645
10426.53 676
10427.49 636
10428.46 631
10429.42 616
10430.39 629
10431.35 588
10432.31 587
10433.28 573
10434.24 575
10435.21 616
10436.17 597
10437.13 579
10438.10 570
10439.06 540
10440.03 529
10440.99 569
10441.96 578
10442.92 549
10443.89 544
10444.85 536
10445.82 585
10446.78 555
10447.74 549
10448.71 565
10449.67 581
10450.64 560
10451.60 564
10452.57 559
10453.53 565
10454.50 526
10455.46 491
10456.43 551
10457.39 561
10458.36 543
10459.33 555
10460.29 573
10461.26 621
10462.22 598
10463.19 527
10464.15 562
10465.12 540
10466.08 584
10467.05 569
10468.01 556
10468.98 580
10469.95 582
10470.91 592
10471.88 583
10472.84 577
10473.81 521
10474.78 515
10475.74 534
10476.71 543
10477.67 572
10478.64 587
10479.61 570
10480.57 584
10481.54 591
10482.51 599
10483.47 592
10484.44 589
10485.41 571
10486.37 591
10487.34 555
10488.30 590
10489.27 558
10490.24 560
10491.20 593
10492.17 578
10493.14 592
10494.11 555
10495.07 579
10496.04 575
10497.01 577
10497.97 581
10498.94 575
10499.91 596
10500.88 620
10501.84 580
10502.81 609
10503.78 609
10504.74 541
10505.71 566
10506.68 582
10507.65 578
10508.61 567
10509.58 559
10510.55 582
10511.52 574
10512.49 554
10513.45 557
10514.42 596
10515.39 570
10516.36 601
10517.32 568
10518.29 572
10519.26 590
10520.23 565
10521.20 569
10522.17 562
10523.13 544
10524.10 510
10525.07 547
10526.04 593
10527.01 613
10527.98 570
10528.94 555
10529.91 589
10530.88 561
10531.85 560
10532.82 586
10533.79 584
10534.76 609
10535.72 615
10536.69 624
10537.66 638
10538.63 633
10539.60 645
10540.57 614
10541.54 594
10542.51 596
10543.48 602
10544.45 654
10545.42 634
10546.38 629
10547.35 618
10548.32 641
10549.29 643
10550.26 603
10551.23 599
10552.20 601
10553.17 608
10554.14 605
10555.11 611
10556.08 625
10557.05 616
10558.02 610
10558.99 646
10559.96 643
10560.93 657
10561.90 678
10562.87 633
10563.84 674
10564.81 677
10565.78 682
10566.75 709
10567.72 714
10568.69 664
10569.66 672
10570.63 681
10571.60 687
10572.57 640
10573.54 629
10574.51 614
10575.48 612
10576.46 644
10577.43 637
10578.40 604
10579.37 622
10580.34 610
10581.31 585
10582.28 622
10583.25 655
10584.22 649
10585.19 626
10586.16 646
10587.14 616
10588.11 615
10589.08 639
10590.05 662
10591.02 630
10591.99 659
10592.96 669
10593.94 670
10594.91 678
10595.88 665
10596.85 655
10597.82 667
10598.79 715
10599.77 701
10600.74 705
10601.71 704
10602.68 695
10603.65 708
10604.62 746
10605.60 724
10606.57 755
10607.54 759
10608.51 738
10609.49 775
10610.46 799
10611.43 857
10612.40 841
10613.37 819
10614.35 851
10615.32 857
10616.29 813
10617.26 850
10618.24 833
10619.21 838
10620.18 767
10621.16 812
10622.13 797
10623.10 738
10624.07 731
10625.05 698
10626.02 743
10626.99 716
10627.97 703
10628.94 695
10629.91 674
10630.89 697
10631.86 687
10632.83 707
10633.80 668
10634.78 669
10635.75 679
10636.73 711
10637.70 740
10638.67 753
10639.65 771
10640.62 775
10641.59 751
10642.57 752
10643.54 796
10644.51 772
10645.49 770
10646.46 762
10647.44 794
10648.41 768
10649.38 689
10650.36 706
10651.33 678
10652.31 705
10653.28 703
10654.25 707
10655.23 706
10656.20 646
10657.18 639
10658.15 632
10659.13 645
10660.10 613
10661.08 657
10662.05 599
10663.03 607
10664.00 595
10664.97 596
10665.95 597
10666.92 620
10667.90 580
10668.87 587
10669.85 580
10670.82 600
10671.80 601
10672.77 571
10673.75 553
10674.72 557
10675.70 589
10676.68 609
10677.65 640
10678.63 620
10679.60 628
10680.58 617
10681.55 611
10682.53 574
10683.50 628
10684.48 651
10685.45 651
10686.43 616
10687.41 626
10688.38 619
10689.36 615
10690.33 614
10691.31 588
10692.29 565
10693.26 564
10694.24 604
10695.21 560
10696.19 571
10697.17 575
10698.14 569
10699.12 589
10700.10 591
10701.07 570
10702.05 565
10703.02 567
10704.00 571
10704.98 606
10705.95 565
10706.93 574
10707.91 518
10708.88 548
10709.86 541
10710.84 575
10711.82 585
10712.79 576
10713.77 545
10714.75 563
10715.72 601
10716.70 572
10717.68 573
10718.65 573
10719.63 573
10720.61 575
10721.59 573
10722.56 577
10723.54 551
10724.52 519
10725.50 545
10726.47 531
10727.45 563
10728.43 589
10729.41 572
10730.38 514
10731.36 524
10732.34 585
10733.32 554
10734.30 554
10735.27 576
10736.25 597
10737.23 573
10738.21 562
10739.19 564
10740.16 567
10741.14 587
10742.12 549
10743.10 556
10744.08 584
10745.06 583
10746.03 585
10747.01 565
10747.99 579
10748.97 579
10749.95 585
10750.93 623
10751.91 564
10752.88 578
10753.86 571
10754.84 593
10755.82 545
10756.80 584
10757.78 593
10758.76 539
10759.74 584
10760.72 568
10761.70 568
10762.67 557
10763.65 596
10764.63 597
10765.61 586
10766.59 575
10767.57 606
10768.55 628
10769.53 607
10770.51 600
10771.49 587
10772.47 554
10773.45 576
10774.43 584
10775.41 578
10776.39 566
10777.37 603
10778.35 603
10779.33 593
10780.31 632
10781.29 611
10782.27 631
10783.25 627
10784.23 631
10785.21 635
10786.19 599
10787.17 600
10788.15 626
10789.13 620
10790.11 590
10791.09 610
10792.07 640
10793.05 633
10794.03 640
10795.01 601
10795.99 630
10796.97 630
10797.96 624
10798.94 591
10799.92 573
10800.90 583
10801.88 554
10802.86 588
10803.84 630
10804.82 608
10805.80 634
10806.79 596
10807.77 548
10808.75 599
10809.73 617
10810.71 566
10811.69 578
10812.67 593
10813.65 594
10814.64 584
10815.62 614
10816.60 601
10817.58 575
10818.56 614
10819.54 585
10820.53 612
10821.51 625
10822.49 588
10823.47 616
10824.45 589
10825.44 606
10826.42 608
10827.40 624
10828.38 636
10829.37 558
10830.35 594
10831.33 576
10832.31 587
10833.29 617
10834.28 629
10835.26 629
10836.24 624
10837.22 652
10838.21 613
10839.19 595
10840.17 638
10841.16 601
10842.14 606
10843.12 583
10844.10 639
10845.09 639
10846.07 665
10847.05 653
10848.04 614
10849.02 660
10850.00 686
10850.99 670
10851.97 640
10852.95 657
10853.94 666
10854.92 680
10855.90 707
10856.89 727
10857.87 728
10858.85 738
10859.84 720
10860.82 720
10861.80 687
10862.79 687
10863.77 760
10864.76 715
10865.74 689
10866.72 726
10867.71 726
10868.69 724
10869.68 683
10870.66 699
10871.64 757
10872.63 724
10873.61 731
10874.60 690
10875.58 721
10876.56 706
10877.55 737
10878.53 736
10879.52 741
10880.50 705
10881.49 722
10882.47 762
10883.46 762
10884.44 784
10885.43 783
10886.41 761
10887.40 724
10888.38 773
10889.37 776
10890.35 767
10891.34 774
10892.32 807
10893.31 817
10894.29 812
10895.28 780
10896.26 842
10897.25 829
10898.23 838
10899.22 847
10900.20 844
10901.19 870
10902.17 817
10903.16 844
10904.15 870
10905.13 861
10906.12 824
10907.10 843
10908.09 909
10909.07 876
10910.06 887
10911.05 927
10912.03 973
10913.02 958
10914.00 971
10914.99 950
10915.98 1007
10916.96 998
10917.95 985
10918.94 982
10919.92 980
10920.91 1033
10921.89 1071
10922.88 1059
10923.87 1078
10924.85 1046
10925.84 1056
10926.83 1059
10927.81 1066
10928.80 1074
10929.79 1084
10930.77 1091
10931.76 1107
10932.75 1108
10933.74 1088
10934.72 1099
10935.71 1083
10936.70 1135
10937.68 1146
10938.67 1137
10939.66 1120
10940.65 1197
10941.63 1171
10942.62 1252
10943.61 1290
10944.59 1309
10945.58 1246
10946.57 1295
10947.56 1313
10948.54 1303
10949.53 1331
10950.52 1399
10951.51 1415
10952.50 1492
10953.48 1522
10954.47 1552
10955.46 1654
10956.45 1660
10957.44 1732
10958.42 1790
10959.41 1865
10960.40 1949
10961.39 1939
10962.38 1974
10963.36 1948
10964.35 1987
10965.34 2040
10966.33 2005
10967.32 1948
10968.31 1902
10969.30 1810
10970.28 1767
10971.27 1722
10972.26 1698
10973.25 1716
10974.24 1664
10975.23 1576
10976.22 1516
10977.21 1544
10978.19 1511
10979.18 1510
10980.17 1466
10981.16 1511
10982.15 1496
10983.14 1485
10984.13 1501
10985.12 1495
10986.11 1529
10987.10 1553
10988.09 1533
10989.08 1529
10990.07 1573
10991.06 1657
10992.04 1688
10993.03 1685
10994.02 1791
10995.01 1811
10996.00 1933
10996.99 2017
10997.98 2152
10998.97 2170
10999.96 2310
11000.95 2428
11001.94 2523
11002.93 2527
11003.92 2574
11004.91 2595
11005.90 2570
11006.89 2476
11007.88 2412
11008.87 2384
11009.87 2279
11010.86 2124
11011.85 2011
11012.84 1937
11013.83 1785
11014.82 1702
11015.81 1572
11016.80 1542
11017.79 1422
11018.78 1384
11019.77 1395
11020.76 1302
11021.75 1213
11022.74 1193
11023.74 1182
11024.73 1205
11025.72 1228
11026.71 1173
11027.70 1128
11028.69 1163
11029.68 1136
11030.67 1148
11031.67 1080
11032.66 1096
11033.65 1110
11034.64 1091
11035.63 1109
11036.62 1093
11037.61 1116
11038.61 1179
11039.60 1138
11040.59 1176
11041.58 1139
11042.57 1127
11043.56 1133
11044.56 1154
11045.55 1131
11046.54 1083
11047.53 1072
11048.53 1044
11049.52 1066
11050.51 1054
11051.50 1027
11052.49 988
11053.49 994
11054.48 988
11055.47 966
11056.46 977
11057.46 944
11058.45 973
11059.44 971
11060.43 958
11061.43 1015
11062.42 957
11063.41 948
11064.41 977
11065.40 978
11066.39 1027
11067.38 999
11068.38 1005
11069.37 981
11070.36 950
11071.36 977
11072.35 1010
11073.34 1014
11074.34 998
11075.33 1039
11076.32 990
11077.32 1027
11078.31 1034
11079.30 984
11080.30 991
11081.29 977
11082.28 974
11083.28 996
11084.27 956
11085.27 936
11086.26 952
11087.25 951
11088.25 964
11089.24 942
11090.24 967
11091.23 975
11092.22 943
11093.22 909
11094.21 887
11095.21 916
11096.20 871
11097.19 891
11098.19 855
11099.18 855
11100.18 894
11101.17 903
11102.17 868
11103.16 884
11104.16 871
11105.15 873
11106.15 889
11107.14 859
11108.13 859
11109.13 855
11110.12 829
11111.12 861
11112.11 897
11113.11 854
11114.10 844
11115.10 849
11116.09 848
11117.09 854
11118.09 833
11119.08 822
11120.08 843
11121.07 874
11122.07 845
11123.06 871
11124.06 810
11125.05 855
11126.05 821
11127.04 816
11128.04 811
11129.04 793
11130.03 825
11131.03 853
11132.02 832
11133.02 824
11134.02 822
11135.01 813
11136.01 772
11137.00 803
11138.00 825
11139.00 825
11139.99 761
11140.99 748
11141.98 791
11142.98 797
11143.98 790
11144.97 791
11145.97 813
11146.97 785
11147.96 758
11148.96 762
11149.96 802
11150.95 769
11151.95 761
11152.95 746
11153.94 786
11154.94 797
11155.94 808
11156.93 805
11157.93 806
11158.93 800
11159.93 763
11160.92 802
11161.92 804
11162.92 776
11163.92 737
11164.91 752
11165.91 744
11166.91 753
11167.90 765
11168.90 767
11169.90 729
11170.90 704
11171.90 743
11172.89 708
11173.89 697
11174.89 718
11175.89 758
11176.88 705
11177.88 728
11178.88 747
11179.88 748
11180.88 718
11181.87 718
11182.87 705
11183.87 721
11184.87 763
11185.87 708
11186.87 759
11187.86 744
11188.86 722
11189.86 773
11190.86 747
11191.86 752
11192.86 747
11193.86 744
11194.85 763
11195.85 771
11196.85 749
11197.85 730
11198.85 716
11199.85 774
11200.85 740
11201.85 737
11202.84 736
11203.84 740
11204.84 722
11205.84 726
11206.84 721
11207.84 746
11208.84 756
11209.84 783
11210.84 734
11211.84 771
11212.84 772
11213.84 744
11214.84 799
11215.84 779
11216.84 777
11217.84 777
11218.84 738
11219.84 732
11220.84 763
11221.84 746
11222.84 770
11223.84 781
11224.84 775
11225.84 749
11226.84 735
11227.84 815
11228.84 763
11229.84 770
11230.84 788
11231.84 769
11232.84 787
11233.84 801
11234.84 825
11235.84 792
11236.84 821
11237.84 788
11238.84 820
11239.84 799
11240.84 813
11241.84 846
11242.84 825
11243.84 797
11244.84 820
11245.85 812
11246.85 863
11247.85 778
11248.85 850
11249.85 799
11250.85 807
11251.85 851
11252.85 902
11253.86 847
11254.86 826
11255.86 848
11256.86 866
11257.86 919
11258.86 866
11259.86 903
11260.87 857
11261.87 868
11262.87 894
11263.87 876
11264.87 910
11265.87 932
11266.88 917
11267.88 916
11268.88 928
11269.88 948
11270.88 915
11271.89 937
11272.89 970
11273.89 949
11274.89 995
11275.90 1027
11276.90 1023
11277.90 991
11278.90 971
11279.90 1049
11280.91 1038
11281.91 998
11282.91 1023
11283.92 985
11284.92 978
11285.92 951
11286.92 945
11287.93 936
11288.93 916
11289.93 855
11290.94 844
11291.94 878
11292.94 870
11293.94 843
11294.95 807
11295.95 863
11296.95 856
11297.96 843
11298.96 848
11299.96 832
11300.97 804
11301.97 782
11302.97 782
11303.98 796
11304.98 815
11305.98 791
11306.99 792
11307.99 823
11309.00 749
11310.00 764
11311.00 786
11312.01 757
11313.01 788
11314.02 823
11315.02 845
11316.02 773
11317.03 826
11318.03 856
11319.04 877
11320.04 848
11321.04 874
11322.05 875
11323.05 872
11324.06 888
11325.06 882
11326.07 889
11327.07 909
11328.08 862
11329.08 864
11330.09 867
11331.09 862
11332.10 890
11333.10 864
11334.10 871
11335.11 847
11336.11 858
11337.12 845
11338.12 840
11339.13 890
11340.14 928
11341.14 922
11342.15 898
11343.15 915
11344.16 957
11345.16 936
11346.17 907
11347.17 939
11348.18 901
11349.18 915
11350.19 902
11351.19 907
11352.20 896
11353.21 856
11354.21 825
11355.22 831
11356.22 885
11357.23 818
11358.24 853
11359.24 865
11360.25 863
11361.25 838
11362.26 831
11363.27 892
11364.27 879
11365.28 832
11366.28 835
11367.29 818
11368.30 862
11369.30 857
11370.31 839
11371.32 862
11372.32 817
11373.33 830
11374.34 816
11375.34 813
11376.35 858
11377.36 857
11378.36 815
11379.37 821
11380.38 818
11381.38 833
11382.39 805
11383.40 819
11384.41 833
11385.41 833
11386.42 799
11387.43 795
11388.43 786
11389.44 883
11390.45 874
11391.46 853
11392.46 853
11393.47 894
11394.48 862
11395.49 825
11396.49 829
11397.50 875
11398.51 866
11399.52 846
11400.53 926
11401.53 875
11402.54 853
11403.55 837
11404.56 834
11405.57 841
11406.57 845
11407.58 852
11408.59 910
11409.60 899
11410.61 902
11411.61 920
11412.62 895
11413.63 891
11414.64 932
11415.65 963
11416.66 897
11417.67 875
11418.67 924
11419.68 901
11420.69 921
11421.70 869
11422.71 960
11423.72 974
11424.73 926
11425.74 930
11426.74 935
11427.75 943
11428.76 947
11429.77 940
11430.78 945
11431.79 900
11432.80 919
11433.81 942
11434.82 946
11435.83 981
11436.84 950
11437.85 948
11438.86 940
11439.87 946
11440.88 967
11441.88 967
11442.89 930
11443.90 911
11444.91 927
11445.92 1000
11446.93 984
11447.94 970
11448.95 992
11449.96 995
11450.97 1030
11451.98 988
11452.99 1008
11454.00 1006
11455.01 1004
11456.02 997
11457.04 1043
11458.05 1042
11459.06 997
11460.07 1031
11461.08 1047
11462.09 1060
11463.10 1111
11464.11 1065
11465.12 1034
11466.13 1082
11467.14 1064
11468.15 1054
11469.16 1077
11470.17 1094
11471.18 1150
11472.20 1134
11473.21 1137
11474.22 1102
11475.23 1195
11476.24 1207
11477.25 1158
11478.26 1136
11479.27 1201
11480.28 1241
11481.30 1248
11482.31 1168
11483.32 1195
11484.33 1305
11485.34 1280
11486.35 1281
11487.37 1269
11488.38 1285
11489.39 1300
11490.40 1310
11491.41 1321
11492.42 1324
11493.44 1419
11494.45 1430
11495.46 1438
11496.47 1444
11497.48 1536
11498.50 1531
11499.51 1530
11500.52 1557
11501.53 1572
11502.55 1607
11503.56 1636
11504.57 1633
11505.58 1628
11506.60 1655
11507.61 1689
11508.62 1747
11509.63 1777
11510.65 1801
11511.66 1825
11512.67 1873
11513.68 1970
11514.70 1985
11515.71 1984
11516.72 2083
11517.74 2169
11518.75 2229
11519.76 2311
11520.78 2364
11521.79 2460
11522.80 2500
11523.81 2657
11524.83 2714
11525.84 2843
11526.85 2837
11527.87 2933
11528.88 3050
11529.90 3181
11530.91 3288
11531.92 3488
11532.94 3649
11533.95 3825
11534.96 4020
11535.98 4273
11536.99 4491
11538.01 4755
11539.02 5080
11540.03 5283
11541.05 5458
11542.06 5783
11543.08 5848
11544.09 5824
11545.10 5906
11546.12 5842
11547.13 5638
11548.15 5479
11549.16 5210
11550.18 4974
11551.19 4602
11552.20 4316
11553.22 3981
11554.23 3710
11555.25 3504
11556.26 3228
11557.28 3008
11558.29 2811
11559.31 2602
11560.32 2509
11561.34 2374
11562.35 2319
11563.37 2263
11564.38 2102
11565.40 2074
11566.41 2021
11567.43 1980
11568.44 1997
11569.46 2025
11570.47 1967
11571.49 1924
11572.50 1991
11573.52 1965
11574.53 1969
11575.55 1949
11576.57 1975
11577.58 1970
11578.60 1989
11579.61 1997
11580.63 1923
11581.64 1989
11582.66 1973
11583.68 1937
11584.69 1842
11585.71 1855
11586.72 1869
11587.74 1874
11588.76 1850
11589.77 1856
11590.79 1838
11591.81 1794
11592.82 1782
11593.84 1776
11594.85 1833
11595.87 1793
11596.89 1820
11597.90 1814
11598.92 1794
11599.94 1847
11600.95 1932
11601.97 1983
11602.99 2027
11604.00 2010
11605.02 2057
11606.04 2059
11607.05 2009
11608.07 1984
11609.09 2023
11610.11 1999
11611.12 1955
11612.14 1852
11613.16 1846
11614.17 1824
11615.19 1807
11616.21 1833
11617.23 1780
11618.24 1755
11619.26 1814
11620.28 1749
11621.30 1723
11622.31 1748
11623.33 1707
11624.35 1706
11625.37 1765
11626.38 1737
11627.40 1690
11628.42 1626
11629.44 1628
11630.46 1568
11631.47 1556
11632.49 1614
11633.51 1563
11634.53 1572
11635.55 1491
11636.56 1527
11637.58 1493
11638.60 1449
11639.62 1449
11640.64 1432
11641.66 1385
11642.67 1429
11643.69 1411
11644.71 1402
11645.73 1385
11646.75 1403
11647.77 1332
11648.79 1337
11649.80 1320
11650.82 1301
11651.84 1258
11652.86 1282
11653.88 1270
11654.90 1218
11655.92 1255
11656.94 1240
11657.96 1222
11658.98 1232
11660.00 1246
11661.01 1261
11662.03 1203
11663.05 1179
11664.07 1209
11665.09 1164
11666.11 1186
11667.13 1138
11668.15 1122
11669.17 1196
11670.19 1170
11671.21 1105
11672.23 1136
11673.25 1107
11674.27 1069
11675.29 1083
11676.31 1060
11677.33 1136
11678.35 1061
11679.37 1079
11680.39 1056
11681.41 1068
11682.43 1076
11683.45 1053
11684.47 1035
11685.49 1096
11686.51 1080
11687.53 1062
11688.55 1049
11689.57 1042
11690.59 1083
11691.61 1060
11692.63 1049
11693.66 1038
11694.68 1038
11695.70 1015
11696.72 1007
11697.74 953
11698.76 965
11699.78 965
11700.80 947
11701.82 967
11702.84 1000
11703.86 954
11704.89 954
11705.91 945
11706.93 944
11707.95 901
11708.97 917
11709.99 924
11711.01 904
11712.04 880
11713.06 913
11714.08 921
11715.10 879
11716.12 885
11717.14 851
11718.17 878
11719.19 869
11720.21 820
11721.23 849
11722.25 868
11723.28 850
11724.30 824
11725.32 827
11726.34 821
11727.36 823
11728.39 847
11729.41 821
11730.43 810
11731.45 816
11732.48 800
11733.50 803
11734.52 792
11735.54 818
11736.57 780
11737.59 750
11738.61 765
11739.63 763
11740.66 793
11741.68 774
11742.70 819
11743.72 753
11744.75 768
11745.77 779
11746.79 734
11747.82 760
11748.84 722
11749.86 723
11750.89 752
11751.91 742
11752.93 782
11753.96 730
11754.98 693
11756.00 708
11757.03 731
11758.05 732
11759.07 699
11760.10 725
11761.12 695
11762.14 749
11763.17 700
11764.19 712
11765.22 696
11766.24 709
11767.26 716
11768.29 758
11769.31 733
11770.34 726
11771.36 742
11772.38 739
11773.41 760
11774.43 768
11775.46 763
11776.48 727
11777.51 767
11778.53 752
11779.55 758
11780.58 713
11781.60 744
11782.63 715
11783.65 730
11784.68 733
11785.70 753
11786.73 732
11787.75 725
11788.78 713
11789.80 724
11790.83 742
11791.85 710
11792.88 732
11793.90 717
11794.93 745
11795.95 732
11796.98 728
11798.00 720
11799.03 684
11800.05 704
11801.08 722
11802.10 761
11803.13 757
11804.15 694
11805.18 753
11806.21 750
11807.23 731
11808.26 729
11809.28 717
11810.31 761
11811.33 713
11812.36 715
11813.39 691
11814.41 687
11815.44 695
11816.46 725
11817.49 700
11818.52 717
11819.54 725
11820.57 698
11821.59 787
11822.62 725
11823.65 733
11824.67 732
11825.70 740
11826.73 709
11827.75 697
11828.78 688
11829.81 741
11830.83 726
11831.86 733
11832.89 721
11833.91 740
11834.94 712
11835.97 785
11836.99 733
11838.02 721
11839.05 743
11840.08 748
11841.10 763
11842.13 773
11843.16 741
11844.18 772
11845.21 786
11846.24 743
11847.27 763
11848.29 749
11849.32 735
11850.35 767
11851.38 747
11852.40 781
11853.43 743
11854.46 765
11855.49 780
11856.51 792
11857.54 826
11858.57 795
11859.60 810
11860.63 828
11861.65 828
11862.68 849
11863.71 877
11864.74 873
11865.77 808
11866.80 836
11867.82 879
11868.85 881
11869.88 900
11870.91 873
11871.94 863
11872.97 881
11873.99 913
11875.02 885
11876.05 942
11877.08 900
11878.11 920
11879.14 930
11880.17 963
11881.20 968
11882.22 955
11883.25 965
11884.28 968
11885.31 951
11886.34 971
11887.37 986
11888.40 1020
11889.43 1078
11890.46 1044
11891.49 1074
11892.52 1094
11893.55 1095
11894.57 1144
11895.60 1097
11896.63 1097
11897.66 1135
11898.69 1203
11899.72 1167
11900.75 1250
11901.78 1251
11902.81 1231
11903.84 1319
11904.87 1357
11905.90 1383
11906.93 1389
11907.96 1435
11908.99 1472
11910.02 1403
11911.05 1402
11912.08 1446
11913.11 1465
11914.14 1391
11915.17 1367
11916.20 1398
11917.23 1332
11918.26 1344
11919.29 1330
11920.33 1337
11921.36 1326
11922.39 1322
11923.42 1319
11924.45 1320
11925.48 1309
11926.51 1332
11927.54 1399
11928.57 1345
11929.60 1399
11930.63 1416
11931.66 1484
11932.70 1516
11933.73 1476
11934.76 1482
11935.79 1578
11936.82 1596
11937.85 1562
11938.88 1509
11939.91 1494
11940.95 1538
11941.98 1452
11943.01 1402
11944.04 1384
11945.07 1388
11946.10 1327
11947.14 1268
11948.17 1243
11949.20 1188
11950.23 1171
11951.26 1131
11952.29 1156
11953.33 1063
11954.36 1041
11955.39 1057
11956.42 1004
11957.46 1023
11958.49 976
11959.52 1013
11960.55 1011
11961.58 995
11962.62 988
11963.65 993
11964.68 1027
11965.71 1008
11966.75 989
11967.78 989
11968.81 1004
11969.84 1033
11970.88 998
11971.91 1026
11972.94 993
11973.98 996
11975.01 1012
11976.04 1037
11977.07 1018
11978.11 1004
11979.14 1009
11980.17 989
11981.21 1033
11982.24 981
11983.27 984
11984.31 981
11985.34 988
11986.37 981
11987.41 1001
11988.44 1048
11989.47 1063
11990.51 1027
11991.54 1031
11992.58 1042
11993.61 1014
11994.64 1005
11995.68 1009
11996.71 1019
11997.74 1024
11998.78 994
11999.81 977
12000.85 1014
12001.88 1048
12002.91 1049
12003.95 1080
12004.98 1087
12006.02 1087
12007.05 1098
12008.09 1093
12009.12 1113
12010.15 1107
12011.19 1118
12012.22 1115
12013.26 1146
12014.29 1146
12015.33 1160
12016.36 1128
12017.40 1171
12018.43 1195
12019.47 1165
12020.50 1235
12021.54 1261
12022.57 1207
12023.61 1231
12024.64 1242
12025.68 1217
12026.71 1222
12027.75 1218
12028.78 1246
12029.82 1247
12030.85 1212
12031.89 1196
12032.92 1266
12033.96 1288
12034.99 1226
12036.03 1215
12037.07 1227
12038.10 1261
12039.14 1213
12040.17 1202
12041.21 1241
12042.24 1291
12043.28 1274
12044.32 1235
12045.35 1238
12046.39 1242
12047.42 1223
12048.46 1257
12049.50 1248
12050.53 1265
12051.57 1271
12052.61 1279
12053.64 1244
12054.68 1284
12055.71 1345
12056.75 1321
12057.79 1302
12058.82 1336
12059.86 1360
12060.90 1398
12061.93 1404
12062.97 1409
12064.01 1404
12065.04 1316
12066.08 1345
12067.12 1354
12068.15 1308
12069.19 1315
12070.23 1254
12071.27 1231
12072.30 1252
12073.34 1220
12074.38 1253
12075.41 1140
12076.45 1150
12077.49 1157
12078.53 1151
12079.56 1153
12080.60 1170
12081.64 1123
12082.68 1159
12083.71 1115
12084.75 1105
12085.79 1132
12086.83 1129
12087.86 1132
12088.90 1124
12089.94 1114
12090.98 1097
12092.02 1154
12093.05 1169
12094.09 1160
12095.13 1159
12096.17 1220
12097.21 1204
12098.25 1209
12099.28 1190
12100.32 1227
12101.36 1263
12102.40 1282
12103.44 1281
12104.48 1256
12105.51 1292
12106.55 1253
12107.59 1306
12108.63 1290
12109.67 1279
12110.71 1281
12111.75 1279
12112.79 1289
12113.82 1274
12114.86 1188
12115.90 1169
12116.94 1133
12117.98 1132
12119.02 1098
12120.06 1071
12121.10 1084
12122.14 1024
12123.18 969
12124.22 918
12125.25 971
12126.29 950
12127.33 924
12128.37 941
12129.41 908
12130.45 935
12131.49 925
12132.53 902
12133.57 952
12134.61 892
12135.65 843
12136.69 882
12137.73 884
12138.77 897
12139.81 866
12140.85 906
12141.89 893
12142.93 881
12143.97 835
12145.01 891
12146.05 911
12147.09 893
12148.13 892
12149.17 860
12150.21 880
12151.25 883
12152.29 863
12153.34 829
12154.38 831
12155.42 838
12156.46 848
12157.50 835
12158.54 861
12159.58 800
12160.62 829
12161.66 830
12162.70 847
12163.74 786
12164.78 786
12165.83 815
12166.87 785
12167.91 793
12168.95 781
12169.99 770
12171.03 798
12172.07 813
12173.11 780
12174.16 777
12175.20 729
12176.24 746
12177.28 780
12178.32 777
12179.36 787
12180.41 759
12181.45 772
12182.49 763
12183.53 731
12184.57 740
12185.62 779
12186.66 783
12187.70 786
12188.74 746
12189.78 780
12190.83 774
12191.87 753
12192.91 747
12193.95 747
12195.00 769
12196.04 782
12197.08 778
12198.12 747
12199.17 730
12200.21 681
12201.25 754
12202.29 711
12203.34 770
12204.38 753
12205.42 723
12206.46 741
12207.51 737
12208.55 725
12209.59 730
12210.64 744
12211.68 734
12212.72 746
12213.77 745
12214.81 733
12215.85 698
12216.90 684
12217.94 690
12218.98 732
12220.03 684
12221.07 701
12222.11 722
12223.16 678
12224.20 668
12225.24 682
12226.29 707
12227.33 702
12228.37 693
12229.42 676
12230.46 711
12231.51 684
12232.55 695
12233.59 657
12234.64 666
12235.68 681
12236.73 682
12237.77 678
12238.82 669
12239.86 672
12240.90 653
12241.95 648
12242.99 667
12244.04 669
12245.08 639
12246.13 676
12247.17 666
12248.22 689
12249.26 675
12250.31 687
12251.35 654
12252.39 656
12253.44 690
12254.48 672
12255.53 622
12256.57 639
12257.62 676
12258.66 666
12259.71 662
12260.75 676
12261.80 621
12262.85 611
12263.89 627
12264.94 585
12265.98 587
12267.03 610
12268.07 616
12269.12 614
12270.16 608
12271.21 593
12272.25 572
12273.30 586
12274.35 604
12275.39 594
12276.44 598
12277.48 567
12278.53 589
12279.58 557
12280.62 578
12281.67 590
12282.71 583
12283.76 593
12284.81 579
12285.85 595
12286.90 594
12287.95 576
12288.99 572
12290.04 574
12291.08 557
12292.13 572
12293.18 582
12294.22 575
12295.27 566
12296.32 564
12297.36 591
12298.41 555
12299.46 569
12300.50 547
12301.55 570
12302.60 569
12303.65 582
12304.69 544
12305.74 565
12306.79 594
12307.83 563
12308.88 566
12309.93 527
12310.98 568
12312.02 552
12313.07 547
12314.12 547
12315.17 553
12316.21 570
12317.26 549
12318.31 544
12319.36 556
12320.40 534
12321.45 544
12322.50 544
12323.55 544
12324.60 566
12325.64 551
12326.69 550
12327.74 551
12328.79 548
12329.84 502
12330.88 531
12331.93 504
12332.98 505
12334.03 494
12335.08 540
12336.13 521
12337.17 514
12338.22 551
12339.27 513
12340.32 520
12341.37 494
12342.42 549
12343.47 505
12344.51 509
12345.56 519
12346.61 495
12347.66 515
12348.71 518
12349.76 527
12350.81 518
12351.86 499
12352.91 542
12353.95 530
12355.00 505
12356.05 489
12357.10 530
12358.15 550
12359.20 544
12360.25 512
12361.30 503
12362.35 501
12363.40 553
12364.45 538
12365.50 515
12366.55 524
12367.60 511
12368.65 515
12369.70 501
12370.75 521
12371.80 506
12372.85 519
12373.90 540
12374.95 541
12376.00 533
12377.05 501
12378.10 538
12379.15 509
12380.20 487
12381.25 511
12382.30 511
12383.35 502
12384.40 489
12385.45 497
12386.50 530
12387.55 534
12388.60 533
12389.65 531
12390.70 535
12391.75 524
12392.80 523
12393.86 524
12394.91 551
12395.96 553
12397.01 508
12398.06 505
12399.11 527
12400.16 535
12401.21 508
12402.26 541
12403.32 538
12404.37 514
12405.42 501
12406.47 498
12407.52 538
12408.57 523
12409.62 504
12410.68 513
12411.73 532
12412.78 514
12413.83 523
12414.88 516
12415.93 559
12416.99 541
12418.04 506
12419.09 529
12420.14 545
12421.19 541
12422.25 572
12423.30 576
12424.35 523
12425.40 502
12426.45 561
12427.51 557
12428.56 561
12429.61 535
12430.66 527
12431.72 581
12432.77 564
12433.82 556
12434.87 539
12435.93 587
12436.98 570
12438.03 566
12439.08 584
12440.14 565
12441.19 581
12442.24 600
12443.30 578
12444.35 561
12445.40 591
12446.45 563
12447.51 567
12448.56 552
12449.61 567
12450.67 589
12451.72 592
12452.77 620
12453.83 620
12454.88 607
12455.93 598
12456.99 620
12458.04 639
12459.10 654
12460.15 618
12461.20 654
12462.26 638
12463.31 642
12464.36 637
12465.42 710
12466.47 687
12467.53 751
12468.58 743
12469.63 764
12470.69 822
12471.74 826
12472.80 875
12473.85 876
12474.90 935
12475.96 914
12477.01 944
12478.07 1003
12479.12 1021
12480.18 1019
12481.23 1027
12482.29 1027
12483.34 1059
12484.40 1091
12485.45 1075
12486.50 982
12487.56 1018
12488.61 988
12489.67 1017
12490.72 922
12491.78 925
12492.83 910
12493.89 832
12494.94 881
12496.00 829
12497.05 813
12498.11 782
12499.17 742
12500.22 761
12501.28 727
12502.33 751
12503.39 705
12504.44 696
12505.50 691
12506.55 683
12507.61 709
12508.67 755
12509.72 724
12510.78 706
12511.83 723
12512.89 711
12513.94 698
12515.00 692
12516.06 703
12517.11 681
12518.17 712
12519.22 719
12520.28 732
12521.34 690
12522.39 744
12523.45 722
12524.51 692
12525.56 709
12526.62 739
12527.68 676
12528.73 664
12529.79 696
12530.85 697
12531.90 685
12532.96 714
12534.02 699
12535.07 694
12536.13 690
12537.19 670
12538.24 711
12539.30 662
12540.36 707
12541.41 714
12542.47 739
12543.53 751
12544.59 753
12545.64 710
12546.70 695
12547.76 748
12548.82 787
12549.87 787
12550.93 799
12551.99 828
12553.05 863
12554.10 830
12555.16 841
12556.22 827
12557.28 848
12558.33 842
12559.39 827
12560.45 842
12561.51 806
12562.57 803
12563.62 833
12564.68 834
12565.74 830
12566.80 822
12567.86 786
12568.91 810
12569.97 787
12571.03 767
12572.09 757
12573.15 741
12574.21 769
12575.26 737
12576.32 725
12577.38 730
12578.44 703
12579.50 691
12580.56 721
12581.62 722
12582.68 733
12583.73 708
12584.79 693
12585.85 712
12586.91 727
12587.97 686
12589.03 696
12590.09 734
12591.15 740
12592.21 730
12593.27 706
12594.33 710
12595.38 729
12596.44 682
12597.50 751
12598.56 761
12599.62 710
12600.68 749
12601.74 737
12602.80 737
12603.86 749
12604.92 725
12605.98 729
12607.04 740
12608.10 745
12609.16 761
12610.22 795
12611.28 785
12612.34 784
12613.40 806
12614.46 786
12615.52 786
12616.58 775
12617.64 883
12618.70 823
12619.76 847
12620.82 880
12621.88 883
12622.94 884
12624.00 873
12625.07 867
12626.13 897
12627.19 916
12628.25 913
12629.31 916
12630.37 956
12631.43 956
12632.49 938
12633.55 927
12634.61 943
12635.67 959
12636.73 957
12637.80 979
12638.86 939
12639.92 951
12640.98 942
12642.04 926
12643.10 939
12644.16 851
12645.23 918
12646.29 893
12647.35 817
12648.41 869
12649.47 828
12650.53 843
12651.59 848
12652.66 823
12653.72 847
12654.78 833
12655.84 826
12656.90 817
12657.97 819
12659.03 797
12660.09 817
12661.15 807
12662.21 813
12663.28 798
12664.34 814
12665.40 864
12666.46 825
12667.53 835
12668.59 781
12669.65 852
12670.71 859
12671.78 865
12672.84 841
12673.90 850
12674.96 826
12676.03 828
12677.09 853
12678.15 872
12679.22 876
12680.28 868
12681.34 867
12682.40 886
12683.47 898
12684.53 892
12685.59 886
12686.66 865
12687.72 892
12688.78 925
12689.85 968
12690.91 946
12691.97 922
12693.04 960
12694.10 979
12695.16 984
12696.23 966
12697.29 1026
12698.35 1046
12699.42 1020
12700.48 1023
12701.55 1071
12702.61 1059
12703.67 1086
12704.74 1120
12705.80 1168
12706.87 1165
12707.93 1115
12708.99 1118
12710.06 1150
12711.12 1143
12712.19 1165
12713.25 1151
12714.32 1169
12715.38 1160
12716.44 1103
12717.51 1140
12718.57 1151
12719.64 1159
12720.70 1117
12721.77 1137
12722.83 1126
12723.90 1103
12724.96 1127
12726.03 1100
12727.09 1047
12728.16 1064
12729.22 1058
12730.29 1117
12731.35 1045
12732.42 1096
12733.48 1131
12734.55 1145
12735.61 1128
12736.68 1106
12737.74 1152
12738.81 1160
12739.87 1146
12740.94 1090
12742.00 1100
12743.07 1037
12744.14 1074
12745.20 1075
12746.27 1021
12747.33 1036
12748.40 1017
12749.46 995
12750.53 1011
12751.60 973
12752.66 921
12753.73 905
12754.79 927
12755.86 890
12756.93 863
12757.99 873
12759.06 868
12760.12 856
12761.19 871
12762.26 851
12763.32 809
12764.39 808
12765.46 841
12766.52 844
12767.59 831
12768.66 824
12769.72 815
12770.79 811
12771.86 802
12772.92 795
12773.99 789
12775.06 804
12776.12 781
12777.19 802
12778.26 795
12779.33 766
12780.39 757
12781.46 741
12782.53 742
12783.59 741
12784.66 731
12785.73 733
12786.80 705
12787.86 738
12788.93 712
12790.00 750
12791.07 691
12792.13 722
12793.20 704
12794.27 715
12795.34 710
12796.40 718
12797.47 732
12798.54 655
12799.61 676
12800.68 722
12801.74 683
12802.81 695
12803.88 755
12804.95 760
12806.02 700
12807.09 730
12808.15 704
12809.22 703
12810.29 737
12811.36 692
12812.43 717
12813.50 700
12814.56 730
12815.63 707
12816.70 731
12817.77 738
12818.84 718
12819.91 725
12820.98 746
12822.04 714
12823.11 744
12824.18 754
12825.25 767
12826.32 751
12827.39 714
12828.46 746
12829.53 754
12830.60 751
12831.67 740
12832.74 770
12833.81 725
12834.87 712
12835.94 734
12837.01 748
12838.08 697
12839.15 693
12840.22 728
12841.29 754
12842.36 686
12843.43 677
12844.50 729
12845.57 719
12846.64 683
12847.71 654
12848.78 698
12849.85 664
12850.92 608
12851.99 654
12853.06 592
12854.13 635
12855.20 613
12856.27 664
12857.34 636
12858.41 633
12859.48 627
12860.55 617
12861.62 622
12862.69 607
12863.77 600
12864.84 598
12865.91 637
12866.98 605
12868.05 565
12869.12 580
12870.19 621
12871.26 580
12872.33 590
12873.40 578
12874.47 557
12875.54 558
12876.62 560
12877.69 569
12878.76 550
12879.83 570
12880.90 551
12881.97 559
12883.04 565
12884.12 549
12885.19 509
12886.26 533
12887.33 558
12888.40 517
12889.47 499
12890.54 518
12891.62 513
12892.69 503
12893.76 525
12894.83 502
12895.90 534
12896.98 528
12898.05 529
12899.12 497
12900.19 495
12901.26 486
12902.34 523
12903.41 512
12904.48 495
12905.55 456
12906.63 494
12907.70 482
12908.77 495
12909.84 486
12910.92 483
12911.99 494
12913.06 496
12914.13 529
12915.21 503
12916.28 473
12917.35 467
12918.42 481
12919.50 464
12920.57 466
12921.64 500
12922.72 518
12923.79 509
12924.86 484
12925.94 447
12927.01 471
12928.08 487
12929.16 484
12930.23 496
12931.30 438
12932.38 451
12933.45 460
12934.52 457
12935.60 462
12936.67 475
12937.74 460
12938.82 478
12939.89 430
12940.97 437
12942.04 457
12943.11 443
12944.19 443
12945.26 439
12946.34 463
12947.41 475
12948.48 443
12949.56 463
12950.63 487
12951.71 424
12952.78 447
12953.85 491
12954.93 444
12956.00 429
12957.08 462
12958.15 446
12959.23 452
12960.30 410
12961.38 446
12962.45 448
12963.53 461
12964.60 437
12965.68 408
12966.75 446
12967.83 433
12968.90 453
12969.98 431
12971.05 441
12972.13 426
12973.20 460
12974.28 445
12975.35 432
12976.43 448
12977.50 434
12978.58 453
12979.65 429
12980.73 435
12981.80 442
12982.88 424
12983.95 386
12985.03 460
12986.11 408
12987.18 436
12988.26 432
12989.33 436
12990.41 429
12991.48 417
12992.56 424
12993.64 463
12994.71 470
12995.79 460
12996.86 452
12997.94 430
12999.02 454
13000.09 447
13001.17 440
13002.25 443
13003.32 439
13004.40 449
13005.48 444
13006.55 437
13007.63 454
13008.71 416
13009.78 451
13010.86 457
13011.94 471
13013.01 456
13014.09 436
13015.17 461
13016.24 429
13017.32 437
13018.40 422
13019.47 467
13020.55 436
13021.63 442
13022.71 438
13023.78 479
13024.86 431
13025.94 422
13027.01 445
13028.09 451
13029.17 463
13030.25 443
13031.32 426
13032.40 432
13033.48 465
13034.56 456
13035.64 447
13036.71 426
13037.79 480
13038.87 474
13039.95 470
13041.02 458
13042.10 472
13043.18 466
13044.26 460
13045.34 470
13046.41 476
13047.49 449
13048.57 458
13049.65 487
13050.73 450
13051.81 458
13052.88 492
13053.96 454
13055.04 463
13056.12 465
13057.20 480
13058.28 477
13059.36 435
13060.44 457
13061.51 462
13062.59 468
13063.67 465
13064.75 475
13065.83 434
13066.91 418
13067.99 444
13069.07 411
13070.15 434
13071.23 438
13072.30 465
13073.38 441
13074.46 434
13075.54 453
13076.62 458
13077.70 447
13078.78 427
13079.86 424
13080.94 440
13082.02 476
13083.10 429
13084.18 453
13085.26 457
13086.34 449
13087.42 446
13088.50 434
13089.58 436
13090.66 431
13091.74 420
13092.82 435
13093.90 445
13094.98 434
13096.06 451
13097.14 462
13098.22 454
13099.30 444
13100.38 456
13101.46 454
13102.54 482
13103.62 478
13104.70 446
13105.78 466
13106.86 462
13107.94 470
13109.03 474
13110.11 492
13111.19 492
13112.27 467
13113.35 465
13114.43 463
13115.51 483
13116.59 515
13117.67 503
13118.75 527
13119.84 468
13120.92 508
13122.00 498
13123.08 504
13124.16 520
13125.24 517
13126.32 506
13127.41 483
13128.49 498
13129.57 529
13130.65 495
13131.73 479
13132.81 525
13133.90 522
13134.98 522
13136.06 486
13137.14 494
13138.22 471
13139.30 471
13140.39 472
13141.47 476
13142.55 505
13143.63 516
13144.72 478
13145.80 473
13146.88 498
13147.96 463
13149.04 483
13150.13 505
13151.21 488
13152.29 457
13153.38 468
13154.46 473
13155.54 465
13156.62 491
13157.71 508
13158.79 493
13159.87 489
13160.95 496
13162.04 483
13163.12 463
13164.20 465
13165.29 446
13166.37 476
13167.45 488
13168.54 477
13169.62 480
13170.70 495
13171.79 504
13172.87 433
13173.95 470
13175.04 472
13176.12 466
13177.20 451
13178.29 461
13179.37 483
13180.45 516
13181.54 498
13182.62 497
13183.71 450
13184.79 487
13185.87 499
13186.96 516
13188.04 465
13189.13 471
13190.21 469
13191.29 509
13192.38 465
13193.46 481
13194.55 502
13195.63 509
13196.72 473
13197.80 480
13198.88 515
13199.97 530
13201.05 493
13202.14 474
13203.22 466
13204.31 507
13205.39 514
13206.48 501
13207.56 472
13208.65 484
13209.73 516
13210.82 495
13211.90 513
13212.99 474
13214.07 515
13215.16 486
13216.24 513
13217.33 487
13218.41 512
13219.50 517
13220.58 500
13221.67 498
13222.75 505
13223.84 514
13224.92 481
13226.01 495
13227.10 533
13228.18 516
13229.27 497
13230.35 511
13231.44 537
13232.52 525
13233.61 540
13234.70 513
13235.78 520
13236.87 524
13237.95 551
13239.04 547
13240.13 497
13241.21 513
13242.30 535
13243.39 508
13244.47 531
13245.56 518
13246.64 564
13247.73 555
13248.82 559
13249.90 542
13250.99 553
13252.08 529
13253.16 571
13254.25 583
13255.34 588
13256.42 551
13257.51 587
13258.60 568
13259.69 589
13260.77 582
13261.86 604
13262.95 604
13264.03 597
13265.12 580
13266.21 584
13267.30 584
13268.38 616
13269.47 585
13270.56 597
13271.64 593
13272.73 612
13273.82 627
13274.91 659
13275.99 638
13277.08 608
13278.17 621
13279.26 645
13280.35 643
13281.43 656
13282.52 657
13283.61 632
13284.70 669
13285.79 637
13286.87 694
13287.96 673
13289.05 684
13290.14 665
13291.23 709
13292.31 687
13293.40 714
13294.49 690
13295.58 681
13296.67 719
13297.76 716
13298.85 717
13299.93 691
13301.02 739
13302.11 736
13303.20 768
13304.29 738
13305.38 791
13306.47 786
13307.56 762
13308.64 784
13309.73 795
13310.82 762
13311.91 798
13313.00 832
13314.09 772
13315.18 791
13316.27 794
13317.36 805
13318.45 824
13319.54 833
13320.63 857
13321.72 830
13322.81 846
13323.89 832
13324.98 823
13326.07 825
13327.16 877
13328.25 922
13329.34 920
13330.43 867
13331.52 897
13332.61 881
13333.70 896
13334.79 939
13335.88 918
13336.97 876
13338.06 929
13339.15 910
13340.24 935
13341.33 941
13342.42 901
13343.52 940
13344.61 979
13345.70 995
13346.79 943
13347.88 959
13348.97 978
13350.06 994
13351.15 942
13352.24 958
13353.33 960
13354.42 1002
13355.51 970
13356.60 1003
13357.69 1001
13358.79 961
13359.88 1015
13360.97 1040
13362.06 1020
13363.15 1037
13364.24 1047
13365.33 1035
13366.42 1029
13367.51 1098
13368.61 1080
13369.70 1089
13370.79 1124
13371.88 1060
13372.97 1083
13374.06 1084
13375.16 1075
13376.25 1105
13377.34 1113
13378.43 1049
13379.52 1011
13380.61 990
13381.71 981
13382.80 951
13383.89 967
13384.98 971
13386.08 964
13387.17 910
13388.26 894
13389.35 879
13390.44 875
13391.54 833
13392.63 894
13393.72 841
13394.81 807
13395.91 803
13397.00 832
13398.09 821
13399.18 800
13400.28 798
13401.37 804
13402.46 774
13403.56 809
13404.65 788
13405.74 764
13406.83 738
13407.93 750
13409.02 823
13410.11 780
13411.21 775
13412.30 783
13413.39 770
13414.49 766
13415.58 792
13416.67 766
13417.77 797
13418.86 782
13419.95 762
13421.05 777
13422.14 808
13423.23 792
13424.33 801
13425.42 774
13426.52 784
13427.61 779
13428.70 761
13429.80 818
13430.89 805
13431.98 811
13433.08 771
13434.17 792
13435.27 825
13436.36 822
13437.46 811
13438.55 823
13439.64 843
13440.74 834
13441.83 868
13442.93 837
13444.02 834
13445.12 846
13446.21 878
13447.31 852
13448.40 855
13449.50 866
13450.59 858
13451.68 914
13452.78 876
13453.87 816
13454.97 917
13456.06 893
13457.16 914
13458.25 940
13459.35 874
13460.44 942
13461.54 967
13462.64 928
13463.73 906
13464.83 944
13465.92 974
13467.02 990
13468.11 994
13469.21 985
13470.30 985
13471.40 963
13472.49 974
13473.59 983
13474.69 974
13475.78 1004
13476.88 1009
13477.97 1019
13479.07 995
13480.17 1006
13481.26 1041
13482.36 1006
13483.45 1004
13484.55 1003
13485.65 1014
13486.74 1067
13487.84 1040
13488.93 1021
13490.03 1054
13491.13 1086
13492.22 1070
13493.32 1117
13494.42 1117
13495.51 1156
13496.61 1111
13497.71 1161
13498.80 1188
13499.90 1202
13501.00 1203
13502.09 1214
13503.19 1253
13504.29 1237
13505.38 1256
13506.48 1229
13507.58 1229
13508.68 1261
13509.77 1230
13510.87 1234
13511.97 1249
13513.07 1248
13514.16 1250
13515.26 1175
13516.36 1164
13517.45 1150
13518.55 1153
13519.65 1113
13520.75 1068
13521.85 1080
13522.94 1082
13524.04 1078
13525.14 1075
13526.24 1074
13527.33 1002
13528.43 1027
13529.53 1071
13530.63 1089
13531.73 1017
13532.82 981
13533.92 1001
13535.02 1000
13536.12 974
13537.22 996
13538.32 1024
13539.41 983
13540.51 957
13541.61 965
13542.71 931
13543.81 902
13544.91 944
13546.00 916
13547.10 945
13548.20 905
13549.30 889
13550.40 868
13551.50 852
13552.60 830
13553.70 812
13554.80 830
13555.89 835
13556.99 810
13558.09 827
13559.19 815
13560.29 806
13561.39 797
13562.49 809
13563.59 796
13564.69 744
13565.79 769
13566.89 774
13567.99 785
13569.09 761
13570.19 763
13571.29 732
13572.39 781
13573.49 756
13574.59 740
13575.69 758
13576.79 737
13577.88 715
13578.98 750
13580.08 777
13581.19 764
13582.29 756
13583.39 736
13584.49 744
13585.59 725
13586.69 718
13587.79 714
13588.89 714
13589.99 728
13591.09 739
13592.19 733
13593.29 732
13594.39 738
13595.49 742
13596.59 731
13597.69 758
13598.79 751
13599.89 765
13600.99 703
13602.09 720
13603.20 728
13604.30 754
13605.40 724
13606.50 738
13607.60 741
13608.70 723
13609.80 743
13610.90 744
13612.01 740
13613.11 715
13614.21 711
13615.31 686
13616.41 685
13617.51 707
13618.61 743
13619.72 723
13620.82 754
13621.92 768
13623.02 752
13624.12 725
13625.22 744
13626.33 776
13627.43 735
13628.53 740
13629.63 768
13630.73 721
13631.84 718
13632.94 714
13634.04 714
13635.14 704
13636.25 699
13637.35 695
13638.45 740
13639.55 739
13640.65 724
13641.76 706
13642.86 737
13643.96 716
13645.07 728
13646.17 758
13647.27 738
13648.37 733
13649.48 758
13650.58 760
13651.68 726
13652.79 714
13653.89 725
13654.99 738
13656.09 754
13657.20 739
13658.30 734
13659.40 705
13660.51 703
13661.61 722
13662.71 727
13663.82 712
13664.92 706
13666.02 658
13667.13 710
13668.23 693
13669.34 701
13670.44 725
13671.54 762
13672.65 738
13673.75 740
13674.85 736
13675.96 706
13677.06 694
13678.17 693
13679.27 704
13680.37 706
13681.48 722
13682.58 752
13683.69 720
13684.79 704
13685.89 707
13687.00 732
13688.10 752
13689.21 751
13690.31 725
13691.42 764
13692.52 777
13693.63 760
13694.73 757
13695.84 692
13696.94 758
13698.05 753
13699.15 759
13700.25 742
13701.36 779
13702.46 755
13703.57 790
13704.67 777
13705.78 777
13706.89 777
13707.99 822
13709.10 799
13710.20 798
13711.31 838
13712.41 781
13713.52 813
13714.62 819
13715.73 836
13716.83 864
13717.94 830
13719.04 803
13720.15 850
13721.26 865
13722.36 824
13723.47 883
13724.57 917
13725.68 921
13726.79 892
13727.89 922
13729.00 903
13730.10 907
13731.21 922
13732.32 944
13733.42 921
13734.53 930
13735.63 938
13736.74 963
13737.85 974
13738.95 1004
13740.06 957
13741.17 994
13742.27 996
13743.38 1046
13744.49 1048
13745.59 1038
13746.70 1073
13747.81 1138
13748.91 1088
13750.02 1119
13751.13 1113
13752.23 1138
13753.34 1221
13754.45 1195
13755.56 1214
13756.66 1282
13757.77 1295
13758.88 1387
13759.98 1432
13761.09 1433
13762.20 1476
13763.31 1461
13764.41 1474
13765.52 1526
13766.63 1509
13767.74 1545
13768.84 1565
13769.95 1543
13771.06 1567
13772.17 1545
13773.28 1581
13774.38 1557
13775.49 1488
13776.60 1496
13777.71 1500
13778.82 1506
13779.92 1466
13781.03 1447
13782.14 1389
13783.25 1382
13784.36 1368
13785.46 1294
13786.57 1294
13787.68 1293
13788.79 1260
13789.90 1195
13791.01 1160
13792.12 1102
13793.22 1118
13794.33 1082
13795.44 1059
13796.55 1024
13797.66 999
13798.77 1027
13799.88 1011
13800.99 952
13802.10 949
13803.20 955
13804.31 912
13805.42 907
13806.53 902
13807.64 831
13808.75 878
13809.86 843
13810.97 829
13812.08 868
13813.19 840
13814.30 845
13815.41 834
13816.52 837
13817.63 838
13818.74 839
13819.84 817
13820.95 827
13822.06 768
13823.17 775
13824.28 825
13825.39 834
13826.50 800
13827.61 795
13828.72 800
13829.83 764
13830.94 773
13832.05 773
13833.16 800
13834.28 759
13835.39 768
13836.50 743
13837.61 753
13838.72 792
13839.83 725
13840.94 784
13842.05 767
13843.16 740
13844.27 752
13845.38 765
13846.49 787
13847.60 751
13848.71 733
13849.82 754
13850.93 754
13852.05 777
13853.16 741
13854.27 817
13855.38 767
13856.49 802
13857.60 801
13858.71 759
13859.82 759
13860.94 781
13862.05 804
13863.16 840
13864.27 813
13865.38 790
13866.49 817
13867.60 808
13868.72 857
13869.83 812
13870.94 820
13872.05 828
13873.16 820
13874.27 813
13875.39 786
13876.50 840
13877.61 847
13878.72 820
13879.83 840
13880.95 812
13882.06 762
13883.17 845
13884.28 883
13885.40 866
13886.51 851
13887.62 911
13888.73 891
13889.85 917
13890.96 864
13892.07 900
13893.18 891
13894.30 902
13895.41 944
13896.52 924
13897.63 925
13898.75 919
13899.86 923
13900.97 929
13902.09 904
13903.20 928
13904.31 933
13905.43 926
13906.54 916
13907.65 902
13908.77 881
13909.88 841
13910.99 826
13912.11 855
13913.22 829
13914.33 820
13915.45 836
13916.56 827
13917.67 773
13918.79 749
13919.90 741
13921.01 777
13922.13 724
13923.24 765
13924.36 765
13925.47 732
13926.58 746
13927.70 723
13928.81 715
13929.93 733
13931.04 705
13932.15 698
13933.27 733
13934.38 704
13935.50 700
13936.61 695
13937.73 772
13938.84 736
13939.95 754
13941.07 733
13942.18 683
13943.30 687
13944.41 693
13945.53 725
13946.64 713
13947.76 673
13948.87 697
13949.99 671
13951.10 683
13952.22 721
13953.33 690
13954.45 708
13955.56 669
13956.68 709
13957.79 677
13958.91 649
13960.02 648
13961.14 667
13962.25 676
13963.37 628
13964.49 683
13965.60 676
13966.72 675
13967.83 670
13968.95 683
13970.06 642
13971.18 648
13972.30 644
13973.41 651
13974.53 648
13975.64 647
13976.76 677
13977.88 706
13978.99 709
13980.11 674
13981.22 682
13982.34 722
13983.46 689
13984.57 653
13985.69 678
13986.80 647
13987.92 638
13989.04 659
13990.15 657
13991.27 659
13992.39 676
13993.50 645
13994.62 651
13995.74 676
13996.85 668
13997.97 670
13999.09 670
14000.21 684
14001.32 658
14002.44 654
14003.56 657
14004.67 652
14005.79 656
14006.91 676
14008.02 642
14009.14 645
14010.26 675
14011.38 692
14012.49 699
14013.61 662
14014.73 656
14015.85 706
14016.96 728
14018.08 708
14019.20 683
14020.32 717
14021.44 684
14022.55 634
14023.67 677
14024.79 672
14025.91 660
14027.02 670
14028.14 689
14029.26 722
14030.38 657
14031.50 654
14032.62 710
14033.73 735
14034.85 718
14035.97 696
14037.09 733
14038.21 716
14039.33 671
14040.44 723
14041.56 729
14042.68 707
14043.80 739
14044.92 766
14046.04 775
14047.16 784
14048.27 732
14049.39 773
14050.51 821
14051.63 792
14052.75 754
14053.87 743
14054.99 807
14056.11 801
14057.23 790
14058.35 776
14059.47 795
14060.59 833
14061.70 846
14062.82 863
14063.94 841
14065.06 870
14066.18 843
14067.30 866
14068.42 895
14069.54 898
14070.66 870
14071.78 944
14072.90 880
14074.02 941
14075.14 931
14076.26 951
14077.38 961
14078.50 973
14079.62 940
14080.74 962
14081.86 977
14082.98 1009
14084.10 1001
14085.22 983
14086.34 993
14087.46 985
14088.58 962
14089.70 934
14090.82 1019
14091.94 1009
14093.07 986
14094.19 992
14095.31 1024
14096.43 1036
14097.55 1013
14098.67 1057
14099.79 1058
14100.91 1070
14102.03 1059
14103.15 1066
14104.27 1049
14105.39 1076
14106.52 1035
14107.64 1049
14108.76 1044
14109.88 983
14111.00 987
14112.12 1015
14113.24 1006
14114.37 964
14115.49 918
14116.61 951
14117.73 939
14118.85 939
14119.97 858
14121.10 902
14122.22 888
14123.34 880
14124.46 859
14125.58 825
14126.70 796
14127.83 803
14128.95 840
14130.07 815
14131.19 842
14132.32 839
14133.44 784
14134.56 797
14135.68 762
14136.80 790
14137.93 751
14139.05 730
14140.17 721
14141.29 740
14142.42 711
14143.54 730
14144.66 746
14145.78 718
14146.91 691
14148.03 723
14149.15 678
14150.28 709
14151.40 703
14152.52 686
14153.65 692
14154.77 736
14155.89 686
14157.01 707
14158.14 665
14159.26 692
14160.38 666
14161.51 676
14162.63 683
14163.75 626
14164.88 657
14166.00 670
14167.12 722
14168.25 667
14169.37 623
14170.50 633
14171.62 686
14172.74 718
14173.87 672
14174.99 671
14176.12 672
14177.24 636
14178.36 642
14179.49 674
14180.61 657
14181.74 653
14182.86 648
14183.98 657
14185.11 609
14186.23 625
14187.36 661
14188.48 656
14189.61 668
14190.73 641
14191.85 667
14192.98 614
14194.10 629
14195.23 607
14196.35 607
14197.48 597
14198.60 628
14199.73 618
14200.85 585
14201.98 605
14203.10 619
14204.23 619
14205.35 647
14206.48 601
14207.60 601
14208.73 596
14209.85 600
14210.98 617
14212.10 595
14213.23 605
14214.36 573
14215.48 592
14216.61 620
14217.73 590
14218.86 559
14219.98 605
14221.11 589
14222.23 592
14223.36 587
14224.49 573
14225.61 558
14226.74 591
14227.86 577
14228.99 567
14230.12 585
14231.24 529
14232.37 568
14233.49 569
14234.62 542
14235.75 517
14236.87 563
14238.00 581
14239.13 573
14240.25 551
14241.38 536
14242.51 529
14243.63 565
14244.76 515
14245.89 518
14247.01 530
14248.14 540
14249.27 553
14250.39 540
14251.52 533
14252.65 536
14253.77 518
14254.90 529
14256.03 526
14257.15 520
14258.28 512
14259.41 532
14260.54 517
14261.66 533
14262.79 533
14263.92 533
14265.05 508
14266.17 488
14267.30 505
14268.43 511
14269.56 528
14270.68 495
14271.81 509
14272.94 486
14274.07 478
14275.20 481
14276.32 501
14277.45 499
14278.58 460
14279.71 480
14280.83 478
14281.96 464
14283.09 485
14284.22 462
14285.35 452
14286.48 439
14287.60 438
14288.73 468
14289.86 478
14290.99 476
14292.12 462
14293.25 462
14294.38 432
14295.50 435
14296.63 477
14297.76 465
14298.89 445
14300.02 463
14301.15 464
14302.28 454
14303.41 448
14304.53 440
14305.66 427
14306.79 447
14307.92 449
14309.05 449
14310.18 425
14311.31 447
14312.44 418
14313.57 429
14314.70 391
14315.83 417
14316.96 433
14318.09 406
14319.22 459
14320.35 430
14321.48 423
14322.60 412
14323.73 406
14324.86 407
14325.99 417
14327.12 417
14328.25 446
14329.38 441
14330.51 439
14331.64 429
14332.77 415
14333.90 408
14335.03 405
14336.17 432
14337.30 398
14338.43 414
14339.56 408
14340.69 402
14341.82 418
14342.95 398
14344.08 388
14345.21 427
14346.34 429
14347.47 415
14348.60 401
14349.73 385
14350.86 417
14351.99 399
14353.12 376
14354.26 381
14355.39 383
14356.52 400
14357.65 416
14358.78 408
14359.91 396
14361.04 407
14362.17 414
14363.30 418
14364.44 378
14365.57 411
14366.70 388
14367.83 393
14368.96 425
14370.09 402
14371.23 405
14372.36 413
14373.49 409
14374.62 389
14375.75 405
14376.88 417
14378.02 398
14379.15 367
14380.28 403
14381.41 368
14382.54 388
14383.68 410
14384.81 425
14385.94 388
14387.07 401
14388.21 404
14389.34 401
14390.47 383
14391.60 409
14392.73 437
14393.87 422
14395.00 432
14396.13 397
14397.27 410
14398.40 373
14399.53 467
14400.66 427
14401.80 413
14402.93 432
14404.06 407
14405.19 417
14406.33 432
14407.46 421
14408.59 429
14409.73 444
14410.86 436
14411.99 447
14413.13 444
14414.26 418
14415.39 425
14416.53 478
14417.66 424
14418.79 437
14419.93 410
14421.06 406
14422.19 403
14423.33 425
14424.46 437
14425.60 451
14426.73 425
14427.86 464
14429.00 463
14430.13 450
14431.27 474
14432.40 425
14433.53 480
14434.67 474
14435.80 461
14436.94 430
14438.07 452
14439.21 479
14440.34 474
14441.47 464
14442.61 483
14443.74 502
14444.88 433
14446.01 469
14447.15 469
14448.28 495
14449.42 471
14450.55 475
14451.69 491
14452.82 486
14453.96 500
14455.09 482
14456.23 501
14457.36 514
14458.50 539
14459.63 506
14460.77 505
14461.90 494
14463.04 492
14464.17 505
14465.31 502
14466.44 493
14467.58 546
14468.71 507
14469.85 533
14470.98 513
14472.12 523
14473.26 504
14474.39 505
14475.53 557
14476.66 539
14477.80 536
14478.93 502
14480.07 515
14481.21 515
14482.34 533
14483.48 500
14484.61 503
14485.75 493
14486.89 512
14488.02 494
14489.16 497
14490.30 497
14491.43 489
14492.57 523
14493.70 499
14494.84 489
14495.98 464
14497.11 458
14498.25 456
14499.39 481
14500.52 473
14501.66 451
14502.80 457
14503.93 463
14505.07 454
14506.21 459
14507.35 435
14508.48 478
14509.62 476
14510.76 467
14511.89 459
14513.03 454
14514.17 466
14515.31 483
14516.44 457
14517.58 439
14518.72 463
14519.86 430
14520.99 424
14522.13 436
14523.27 419
14524.41 438
14525.54 433
14526.68 427
14527.82 447
14528.96 448
14530.09 409
14531.23 428
14532.37 429
14533.51 397
14534.65 404
14535.78 448
14536.92 432
14538.06 449
14539.20 400
14540.34 420
14541.48 425
14542.61 426
14543.75 440
14544.89 440
14546.03 426
14547.17 436
14548.31 413
14549.45 411
14550.58 404
14551.72 412
14552.86 441
14554.00 427
14555.14 437
14556.28 421
14557.42 413
14558.56 413
14559.70 425
14560.83 452
14561.97 423
14563.11 457
14564.25 433
14565.39 430
14566.53 416
14567.67 411
14568.81 432
14569.95 433
14571.09 431
14572.23 455
14573.37 434
14574.51 436
14575.65 453
14576.79 427
14577.93 447
14579.07 451
14580.21 450
14581.35 443
14582.49 450
14583.63 455
14584.77 452
14585.91 449
14587.05 464
14588.19 464
14589.33 440
14590.47 458
14591.61 476
14592.75 483
14593.89 498
14595.03 506
14596.17 477
14597.31 478
14598.45 486
14599.59 467
14600.73 503
14601.87 496
14603.01 476
14604.15 497
14605.29 523
14606.43 483
14607.58 472
14608.72 493
14609.86 501
14611.00 530
14612.14 536
14613.28 515
14614.42 521
14615.56 485
14616.70 544
14617.85 528
14618.99 537
14620.13 544
14621.27 526
14622.41 519
14623.55 545
14624.69 548
14625.84 583
14626.98 559
14628.12 568
14629.26 605
14630.40 570
14631.54 588
14632.69 618
14633.83 621
14634.97 623
14636.11 625
14637.25 618
14638.40 619
14639.54 619
14640.68 603
14641.82 620
14642.97 636
14644.11 600
14645.25 612
14646.39 616
14647.54 592
14648.68 575
14649.82 599
14650.96 607
14652.11 550
14653.25 532
14654.39 561
14655.53 533
14656.68 526
14657.82 526
14658.96 477
14660.11 478
14661.25 469
14662.39 455
14663.53 457
14664.68 480
14665.82 486
14666.96 467
14668.11 486
14669.25 446
14670.39 434
14671.54 436
14672.68 453
14673.82 427
14674.97 429
14676.11 411
14677.26 421
14678.40 410
14679.54 420
14680.69 411
14681.83 420
14682.97 398
14684.12 392
14685.26 388
14686.41 380
14687.55 395
14688.69 384
14689.84 415
14690.98 372
14692.13 380
14693.27 371
14694.42 372
14695.56 366
14696.70 368
14697.85 377
14698.99 359
14700.14 366
14701.28 364
14702.43 355
14703.57 375
14704.72 371
14705.86 343
14707.01 346
14708.15 377
14709.30 365
14710.44 366
14711.58 361
14712.73 347
14713.87 370
14715.02 375
14716.17 356
14717.31 343
14718.46 348
14719.60 348
14720.75 350
14721.89 364
14723.04 335
14724.18 326
14725.33 344
14726.47 362
14727.62 367
14728.76 347
14729.91 359
14731.06 325
14732.20 331
14733.35 369
14734.49 358
14735.64 333
14736.79 329
14737.93 392
14739.08 361
14740.22 325
14741.37 351
14742.52 361
14743.66 363
14744.81 378
14745.95 331
14747.10 340
14748.25 332
14749.39 325
14750.54 344
14751.69 349
14752.83 323
14753.98 352
14755.13 339
14756.27 320
14757.42 321
14758.57 339
14759.71 331
14760.86 319
14762.01 348
14763.15 328
14764.30 340
14765.45 327
14766.60 336
14767.74 338
14768.89 345
14770.04 329
14771.18 313
14772.33 311
14773.48 332
14774.63 321
14775.77 306
14776.92 317
14778.07 306
14779.22 319
14780.36 330
14781.51 330
14782.66 327
14783.81 352
14784.96 345
14786.10 342
14787.25 331
14788.40 315
14789.55 311
14790.70 323
14791.84 299
14792.99 311
14794.14 298
14795.29 316
14796.44 327
14797.58 309
14798.73 316
14799.88 299
14801.03 294
14802.18 300
14803.33 327
14804.48 285
14805.62 296
14806.77 316
14807.92 329
14809.07 307
14810.22 291
14811.37 308
14812.52 320
14813.67 326
14814.81 295
14815.96 271
14817.11 283
14818.26 300
14819.41 301
14820.56 299
14821.71 307
14822.86 286
14824.01 293
14825.16 290
14826.31 283
14827.46 260
14828.61 282
14829.76 282
14830.91 271
14832.06 269
14833.20 312
14834.35 268
14835.50 287
14836.65 260
14837.80 293
14838.95 250
14840.10 274
14841.25 259
14842.40 261
14843.55 274
14844.70 269
14845.85 271
14847.00 278
14848.15 284
14849.31 266
14850.46 289
14851.61 269
14852.76 287
14853.91 294
14855.06 299
14856.21 274
14857.36 275
14858.51 288
14859.66 249
14860.81 279
14861.96 300
14863.11 248
14864.26 254
14865.41 267
14866.57 280
14867.72 269
14868.87 263
14870.02 295
14871.17 286
14872.32 308
14873.47 252
14874.62 265
14875.77 262
14876.93 259
14878.08 270
14879.23 288
14880.38 271
14881.53 256
14882.68 256
14883.84 274
14884.99 282
14886.14 233
14887.29 273
14888.44 278
14889.59 288
14890.75 271
14891.90 261
14893.05 257
14894.20 276
14895.35 257
14896.51 250
14897.66 273
14898.81 275
14899.96 266
14901.12 264
14902.27 279
14903.42 245
14904.57 261
14905.73 245
14906.88 276
14908.03 237
14909.18 252
14910.34 257
14911.49 284
14912.64 251
14913.79 256
14914.95 242
14916.10 249
14917.25 239
14918.41 248
14919.56 277
14920.71 261
14921.87 271
14923.02 247
14924.17 271
14925.33 268
14926.48 284
14927.63 267
14928.79 255
14929.94 253
14931.09 253
14932.25 271
14933.40 229
14934.55 278
14935.71 276
14936.86 275
14938.01 248
14939.17 273
14940.32 261
14941.48 264
14942.63 245
14943.78 250
14944.94 247
14946.09 268
14947.25 265
14948.40 256
14949.55 263
14950.71 260
14951.86 246
14953.02 248
14954.17 251
14955.33 252
14956.48 253
14957.63 237
14958.79 272
14959.94 240
14961.10 250
14962.25 268
14963.41 278
14964.56 262
14965.72 275
14966.87 257
14968.03 269
14969.18 278
14970.34 249
14971.49 260
14972.65 262
14973.80 276
14974.96 247
14976.11 263
14977.27 237
14978.42 243
14979.58 236
14980.73 280
14981.89 269
14983.05 251
14984.20 230
14985.36 256
14986.51 275
14987.67 255
14988.82 254
14989.98 244
14991.13 265
14992.29 252
14993.45 238
14994.60 243
14995.76 272
14996.91 263
14998.07 228
14999.23 226
15000.38 231
15001.54 251
15002.70 254
15003.85 255
15005.01 251
15006.16 235
15007.32 249
15008.48 274
15009.63 236
15010.79 231
15011.95 229
15013.10 260
15014.26 234
15015.42 226
15016.57 219
15017.73 250
15018.89 224
15020.04 251
15021.20 240
15022.36 229
15023.52 253
15024.67 265
15025.83 257
15026.99 256
15028.14 243
15029.30 259
15030.46 243
15031.62 231
15032.77 217
15033.93 227
15035.09 238
15036.25 228
15037.40 232
15038.56 231
15039.72 230
15040.88 249
15042.03 237
15043.19 236
15044.35 243
15045.51 242
15046.67 201
15047.82 231
15048.98 233
15050.14 236
15051.30 238
15052.46 233
15053.61 208
15054.77 213
15055.93 243
15057.09 230
15058.25 226
15059.41 231
15060.56 236
15061.72 238
15062.88 215
15064.04 217
15065.20 225
15066.36 205
15067.52 204
15068.68 225
15069.83 219
15070.99 211
15072.15 238
15073.31 257
15074.47 268
15075.63 246
15076.79 219
15077.95 243
15079.11 239
15080.27 224
15081.43 218
15082.58 259
15083.74 261
15084.90 251
15086.06 230
15087.22 217
15088.38 232
15089.54 236
15090.70 245
15091.86 216
15093.02 217
15094.18 255
15095.34 231
15096.50 245
15097.66 242
15098.82 237
15099.98 268
15101.14 226
15102.30 235
15103.46 238
15104.62 233
15105.78 234
15106.94 228
15108.10 243
15109.26 227
15110.42 226
15111.58 267
15112.74 252
15113.90 231
15115.06 249
15116.22 234
15117.39 254
15118.55 238
15119.71 240
15120.87 225
15122.03 251
15123.19 270
15124.35 242
15125.51 228
15126.67 250
15127.83 275
15128.99 254
15130.16 228
15131.32 255
15132.48 239
15133.64 245
15134.80 269
15135.96 260
15137.12 247
15138.28 249
15139.45 251
15140.61 249
15141.77 240
15142.93 246
15144.09 269
15145.25 246
15146.42 245
15147.58 259
15148.74 249
15149.90 244
15151.06 240
15152.23 243
15153.39 228
15154.55 270
15155.71 252
15156.87 256
15158.04 246
15159.20 246
15160.36 241
15161.52 243
15162.69 230
15163.85 231
15165.01 234
15166.17 265
15167.34 257
15168.50 255
15169.66 274
15170.82 257
15171.99 281
15173.15 271
15174.31 255
15175.48 261
15176.64 261
15177.80 257
15178.96 252
15180.13 255
15181.29 255
15182.45 278
15183.62 274
15184.78 291
15185.94 286
15187.11 259
15188.27 277
15189.43 291
15190.60 303
15191.76 282
15192.92 282
15194.09 299
15195.25 274
15196.42 292
15197.58 305
15198.74 312
15199.91 314
15201.07 304
15202.23 284
15203.40 295
15204.56 286
15205.73 300
15206.89 308
15208.05 306
15209.22 321
15210.38 326
15211.55 305
15212.71 299
15213.88 297
15215.04 295
15216.21 293
15217.37 320
15218.53 324
15219.70 335
15220.86 304
15222.03 330
15223.19 304
15224.36 339
15225.52 319
15226.69 315
15227.85 351
15229.02 362
15230.18 334
15231.35 357
15232.51 325
15233.68 360
15234.84 363
15236.01 351
15237.17 345
15238.34 334
15239.50 374
15240.67 366
15241.83 351
15243.00 346
15244.17 344
15245.33 328
15246.50 343
15247.66 346
15248.83 389
15249.99 353
15251.16 381
15252.33 353
15253.49 344
15254.66 362
15255.82 327
15256.99 344
15258.16 383
15259.32 369
15260.49 365
15261.65 348
15262.82 336
15263.99 329
15265.15 302
15266.32 291
15267.49 293
15268.65 332
15269.82 311
15270.98 308
15272.15 310
15273.32 300
15274.48 307
15275.65 304
15276.82 303
15277.99 282
15279.15 322
15280.32 299
15281.49 265
15282.65 272
15283.82 294
15284.99 319
15286.15 280
15287.32 313
15288.49 289
15289.66 308
15290.82 288
15291.99 309
15293.16 309
15294.33 280
15295.49 301
15296.66 310
15297.83 277
15299.00 271
15300.16 283
15301.33 292
15302.50 258
15303.67 256
15304.83 298
15306.00 259
15307.17 298
15308.34 294
15309.51 305
15310.67 299
15311.84 280
15313.01 304
15314.18 295
15315.35 269
15316.52 306
15317.68 307
15318.85 328
15320.02 289
15321.19 302
15322.36 290
15323.53 290
15324.69 320
15325.86 293
15327.03 289
15328.20 291
15329.37 305
15330.54 295
15331.71 286
15332.88 285
15334.05 310
15335.21 303
15336.38 302
15337.55 277
15338.72 274
15339.89 293
15341.06 297
15342.23 318
15343.40 296
15344.57 289
15345.74 301
15346.91 293
15348.08 303
15349.25 315
15350.42 298
15351.58 314
15352.75 285
15353.92 322
15355.09 302
15356.26 301
15357.43 305
15358.60 346
15359.77 319
15360.94 297
15362.11 311
15363.28 330
15364.45 322
15365.62 331
15366.79 352
15367.96 327
15369.13 342
15370.31 359
15371.48 315
15372.65 334
15373.82 317
15374.99 337
15376.16 335
15377.33 323
15378.50 318
15379.67 342
15380.84 332
15382.01 307
15383.18 291
15384.35 317
15385.52 312
15386.69 333
15387.87 323
15389.04 346
15390.21 283
15391.38 310
15392.55 341
15393.72 313
15394.89 283
15396.06 307
15397.24 337
15398.41 302
15399.58 285
15400.75 315
15401.92 327
15403.09 298
15404.26 297
15405.44 314
15406.61 319
15407.78 319
15408.95 285
15410.12 297
15411.30 285
15412.47 286
15413.64 285
15414.81 292
15415.98 294
15417.16 311
15418.33 293
15419.50 310
15420.67 272
15421.84 278
15423.02 285
15424.19 311
15425.36 302
15426.53 265
15427.71 275
15428.88 266
15430.05 292
15431.22 294
15432.40 280
15433.57 270
15434.74 275
15435.92 252
15437.09 281
15438.26 278
15439.43 267
15440.61 246
15441.78 291
15442.95 251
15444.13 265
15445.30 306
15446.47 288
15447.65 280
15448.82 254
15449.99 253
15451.17 236
15452.34 246
15453.51 262
15454.69 302
15455.86 236
15457.03 251
15458.21 270
15459.38 278
15460.56 261
15461.73 238
15462.90 242
15464.08 275
15465.25 274
15466.43 250
15467.60 285
15468.77 272
15469.95 278
15471.12 278
15472.30 258
15473.47 237
15474.64 272
15475.82 235
15476.99 265
15478.17 274
15479.34 270
15480.52 281
15481.69 256
15482.87 256
15484.04 253
15485.22 270
15486.39 252
15487.56 250
15488.74 274
15489.91 289
15491.09 253
15492.26 272
15493.44 265
15494.61 252
15495.79 250
15496.96 274
15498.14 278
15499.32 281
15500.49 271
15501.67 263
15502.84 290
15504.02 238
15505.19 252
15506.37 262
15507.54 273
15508.72 263
15509.89 303
15511.07 269
15512.25 274
15513.42 287
15514.60 294
15515.77 265
15516.95 274
15518.13 278
15519.30 292
15520.48 280
15521.65 281
15522.83 267
15524.01 272
15525.18 278
15526.36 274
15527.53 280
15528.71 298
15529.89 283
15531.06 271
15532.24 286
15533.42 271
15534.59 269
15535.77 279
15536.95 288
15538.12 294
15539.30 272
15540.48 282
15541.65 279
15542.83 290
15544.01 249
15545.18 284
15546.36 286
15547.54 278
15548.72 292
15549.89 270
15551.07 300
15552.25 280
15553.42 302
15554.60 283
15555.78 306
15556.96 290
15558.13 311
15559.31 307
15560.49 314
15561.67 306
15562.84 280
15564.02 320
15565.20 313
15566.38 304
15567.56 324
15568.73 303
15569.91 318
15571.09 331
15572.27 325
15573.45 331
15574.62 299
15575.80 324
15576.98 348
15578.16 310
15579.34 318
15580.52 342
15581.69 332
15582.87 330
15584.05 320
15585.23 345
15586.41 351
15587.59 331
15588.76 363
15589.94 345
15591.12 367
15592.30 335
15593.48 376
15594.66 359
15595.84 377
15597.02 351
15598.20 366
15599.37 361
15600.55 381
15601.73 375
15602.91 388
15604.09 413
15605.27 388
15606.45 380
15607.63 391
15608.81 383
15609.99 380
15611.17 412
15612.35 395
15613.53 397
15614.71 412
15615.89 457
15617.07 410
15618.25 415
15619.43 403
15620.60 434
15621.78 449
15622.96 440
15624.14 428
15625.32 401
15626.50 432
15627.68 447
15628.87 426
15630.05 429
15631.23 446
15632.41 447
15633.59 479
15634.77 435
15635.95 422
15637.13 472
15638.31 498
15639.49 449
15640.67 477
15641.85 483
15643.03 477
15644.21 477
15645.39 484
15646.57 478
15647.75 485
15648.93 504
15650.12 499
15651.30 522
15652.48 501
15653.66 505
15654.84 474
15656.02 544
15657.20 491
15658.38 518
15659.56 512
15660.75 523
15661.93 518
15663.11 484
15664.29 484
15665.47 479
15666.65 506
15667.84 456
15669.02 477
15670.20 487
15671.38 452
15672.56 437
15673.74 453
15674.93 464
15676.11 442
15677.29 474
15678.47 476
15679.65 455
15680.84 447
15682.02 469
15683.20 440
15684.38 448
15685.56 419
15686.75 419
15687.93 457
15689.11 457
15690.29 425
15691.48 423
15692.66 445
15693.84 443
15695.02 444
15696.21 414
15697.39 434
15698.57 436
15699.76 437
15700.94 414
15702.12 438
15703.30 451
15704.49 411
15705.67 431
15706.85 445
15708.04 444
15709.22 458
15710.40 469
15711.59 460
15712.77 452
15713.95 449
15715.14 436
15716.32 470
15717.50 469
15718.69 439
15719.87 459
15721.05 466
15722.24 483
15723.42 451
15724.61 465
15725.79 464
15726.97 475
15728.16 455
15729.34 444
15730.53 472
15731.71 476
15732.89 437
15734.08 472
15735.26 463
15736.45 462
15737.63 493
15738.81 472
15740.00 470
15741.18 461
15742.37 500
15743.55 493
15744.74 489
15745.92 466
15747.11 491
15748.29 475
15749.48 495
15750.66 495
15751.84 540
15753.03 508
15754.21 485
15755.40 518
15756.58 519
15757.77 508
15758.95 508
15760.14 556
15761.32 570
15762.51 519
15763.70 540
15764.88 549
15766.07 543
15767.25 528
15768.44 521
15769.62 545
15770.81 521
15771.99 496
15773.18 532
15774.36 514
15775.55 498
15776.74 542
15777.92 547
15779.11 504
15780.29 469
15781.48 471
15782.67 484
15783.85 470
15785.04 488
15786.22 491
15787.41 467
15788.60 468
15789.78 488
15790.97 506
15792.15 485
15793.34 475
15794.53 443
15795.71 437
15796.90 438
15798.09 428
15799.27 463
15800.46 421
15801.65 449
15802.83 430
15804.02 440
15805.21 451
15806.39 450
15807.58 442
15808.77 441
15809.95 428
15811.14 439
15812.33 436
15813.52 442
15814.70 383
15815.89 363
15817.08 420
15818.26 450
15819.45 416
15820.64 400
15821.83 410
15823.01 416
15824.20 414
15825.39 413
15826.58 414
15827.76 422
15828.95 422
15830.14 434
15831.33 388
15832.52 425
15833.70 410
15834.89 411
15836.08 405
15837.27 390
15838.46 398
15839.64 401
15840.83 428
15842.02 397
15843.21 398
15844.40 397
15845.58 393
15846.77 371
15847.96 382
15849.15 393
15850.34 416
15851.53 382
15852.72 407
15853.90 402
15855.09 402
15856.28 376
15857.47 408
15858.66 413
15859.85 413
15861.04 401
15862.23 388
15863.41 405
15864.60 394
15865.79 399
15866.98 432
15868.17 406
15869.36 425
15870.55 434
15871.74 427
15872.93 406
15874.12 405
15875.31 415
15876.50 400
15877.69 406
15878.88 358
15880.06 384
15881.25 369
15882.44 423
15883.63 405
15884.82 440
15886.01 401
15887.20 416
15888.39 423
15889.58 440
15890.77 400
15891.96 403
15893.15 463
15894.34 450
15895.53 401
15896.72 443
15897.91 450
15899.10 424
15900.30 447
15901.49 462
15902.68 474
15903.87 458
15905.06 446
15906.25 499
15907.44 488
15908.63 466
15909.82 455
15911.01 450
15912.20 473
15913.39 460
15914.58 464
15915.77 504
15916.96 482
15918.16 459
15919.35 510
15920.54 503
15921.73 491
15922.92 507
15924.11 498
15925.30 505
15926.49 461
15927.69 528
15928.88 512
15930.07 525
15931.26 503
15932.45 508
15933.64 511
15934.84 485
15936.03 471
15937.22 473
15938.41 501
15939.60 486
15940.79 486
15941.99 493
15943.18 465
15944.37 442
15945.56 471
15946.75 499
15947.95 448
15949.14 447
15950.33 443
15951.52 450
15952.72 390
15953.91 393
15955.10 415
15956.29 430
15957.49 380
15958.68 390
15959.87 385
15961.06 373
15962.26 387
15963.45 350
15964.64 368
15965.83 341
15967.03 319
15968.22 339
15969.41 390
15970.61 322
15971.80 319
15972.99 352
15974.19 356
15975.38 355
15976.57 321
15977.76 348
15978.96 352
15980.15 302
15981.34 290
15982.54 305
15983.73 297
15984.93 336
15986.12 337
15987.31 357
15988.51 296
15989.70 293
15990.89 302
15992.09 310
15993.28 301
15994.48 317
15995.67 299
15996.86 279
15998.06 291
15999.25 315
16000.45 298
16001.64 298
16002.83 302
16004.03 275
16005.22 279
16006.42 248
16007.61 300
16008.81 315
16010.00 310
16011.19 273
16012.39 283
16013.58 307
16014.78 311
16015.97 284
16017.17 281
16018.36 305
16019.56 265
16020.75 284
16021.95 272
16023.14 273
16024.34 275
16025.53 280
16026.73 282
16027.92 277
16029.12 272
16030.31 291
16031.51 290
16032.70 273
16033.90 251
16035.09 262
16036.29 275
16037.48 290
16038.68 278
16039.88 260
16041.07 268
16042.27 239
16043.46 268
16044.66 275
16045.85 242
16047.05 260
16048.25 269
16049.44 273
16050.64 236
16051.83 278
16053.03 253
16054.23 274
16055.42 248
16056.62 259
16057.82 258
16059.01 294
16060.21 256
16061.40 265
16062.60 265
16063.80 281
16064.99 258
16066.19 272
16067.39 243
16068.58 245
16069.78 249
16070.98 276
16072.17 260
16073.37 241
16074.57 245
16075.76 234
16076.96 260
16078.16 243
16079.36 258
16080.55 250
16081.75 247
16082.95 224
16084.14 242
16085.34 276
16086.54 270
16087.74 259
16088.93 236
16090.13 237
16091.33 253
16092.53 241
16093.72 234
16094.92 260
16096.12 234
16097.32 235
16098.51 229
16099.71 267
16100.91 248
16102.11 220
16103.31 244
16104.50 262
16105.70 241
16106.90 246
16108.10 238
16109.30 225
16110.49 225
16111.69 246
16112.89 252
16114.09 197
16115.29 215
16116.49 246
16117.68 246
16118.88 199
16120.08 231
16121.28 242
16122.48 253
16123.68 237
16124.88 235
16126.08 225
16127.27 206
16128.47 249
16129.67 225
16130.87 254
16132.07 251
16133.27 240
16134.47 225
16135.67 238
16136.87 210
16138.07 217
16139.27 235
16140.46 228
16141.66 219
16142.86 241
16144.06 229
16145.26 218
16146.46 221
16147.66 211
16148.86 237
16150.06 211
16151.26 232
16152.46 226
16153.66 223
16154.86 238
16156.06 223
16157.26 201
16158.46 235
16159.66 223
16160.86 246
16162.06 214
16163.26 220
16164.46 222
16165.66 211
16166.86 223
16168.06 235
16169.26 228
16170.46 214
16171.66 224
16172.86 221
16174.06 225
16175.26 201
16176.47 221
16177.67 222
16178.87 225
16180.07 201
16181.27 221
16182.47 210
16183.67 231
16184.87 240
16186.07 244
16187.27 254
16188.47 232
16189.68 211
16190.88 210
16192.08 236
16193.28 231
16194.48 243
16195.68 225
16196.88 255
16198.08 254
16199.29 223
16200.49 211
16201.69 255
16202.89 231
16204.09 228
16205.29 228
16206.50 248
16207.70 257
16208.90 242
16210.10 240
16211.30 223
16212.51 230
16213.71 231
16214.91 234
16216.11 231
16217.31 233
16218.52 238
16219.72 240
16220.92 255
16222.12 236
16223.33 229
16224.53 238
16225.73 218
16226.93 246
16228.14 252
16229.34 233
16230.54 253
16231.74 247
16232.95 264
16234.15 250
16235.35 263
16236.56 240
16237.76 276
16238.96 270
16240.16 255
16241.37 246
16242.57 287
16243.77 284
16244.98 259
16246.18 233
16247.38 275
16248.59 263
16249.79 239
16250.99 267
16252.20 250
16253.40 267
16254.60 272
16255.81 257
16257.01 254
16258.22 257
16259.42 260
16260.62 280
16261.83 288
16263.03 271
16264.23 291
16265.44 276
16266.64 263
16267.85 283
16269.05 272
16270.25 252
16271.46 294
16272.66 284
16273.87 277
16275.07 276
16276.28 277
16277.48 286
16278.69 289
16279.89 294
16281.09 263
16282.30 277
16283.50 261
16284.71 265
16285.91 245
16287.12 273
16288.32 281
16289.53 284
16290.73 288
16291.94 263
16293.14 267
16294.35 253
16295.55 232
16296.76 283
16297.96 239
16299.17 288
16300.37 276
16301.58 249
16302.78 273
16303.99 302
16305.19 282
16306.40 264
16307.61 262
16308.81 256
16310.02 263
16311.22 268
16312.43 258
16313.63 254
16314.84 265
16316.05 269
16317.25 264
16318.46 265
16319.66 267
16320.87 279
16322.08 286
16323.28 282
16324.49 261
16325.69 280
16326.90 232
16328.11 243
16329.31 249
16330.52 249
16331.73 258
16332.93 271
16334.14 255
16335.35 248
16336.55 253
16337.76 262
16338.97 233
16340.17 225
16341.38 237
16342.59 230
16343.79 234
16345.00 242
16346.21 242
16347.41 247
16348.62 233
16349.83 236
16351.03 223
16352.24 225
16353.45 250
16354.66 250
16355.86 224
16357.07 223
16358.28 200
16359.49 237
16360.69 230
16361.90 248
16363.11 220
16364.32 221
16365.52 223
16366.73 214
16367.94 209
16369.15 222
16370.35 203
16371.56 201
16372.77 249
16373.98 206
16375.19 196
16376.39 239
16377.60 241
16378.81 235
16380.02 219
16381.23 209
16382.44 227
16383.64 226
16384.85 246
16386.06 220
16387.27 220
16388.48 224
16389.69 230
16390.90 214
16392.10 229
16393.31 210
16394.52 219
16395.73 198
16396.94 203
16398.15 211
16399.36 199
16400.57 219
16401.77 194
16402.98 216
16404.19 205
16405.40 230
16406.61 210
16407.82 216
16409.03 219
16410.24 211
16411.45 197
16412.66 208
16413.87 207
16415.08 214
16416.29 200
16417.50 211
16418.71 231
16419.92 221
16421.12 209
16422.33 215
16423.54 211
16424.75 227
16425.96 206
16427.17 213
16428.38 221
16429.59 201
16430.80 220
16432.01 210
16433.22 213
16434.43 196
16435.64 215
16436.86 236
16438.07 218
16439.28 220
16440.49 222
16441.70 216
16442.91 200
16444.12 226
16445.33 219
16446.54 217
16447.75 209
16448.96 226
16450.17 218
16451.38 198
16452.59 206
16453.80 206
16455.02 213
16456.23 202
16457.44 226
16458.65 203
16459.86 232
16461.07 204
16462.28 190
16463.49 209
16464.70 220
16465.92 191
16467.13 224
16468.34 202
16469.55 191
16470.76 188
16471.97 163
16473.19 197
16474.40 220
16475.61 230
16476.82 187
16478.03 193
16479.24 211
16480.46 211
16481.67 216
16482.88 190
16484.09 171
16485.30 191
16486.52 219
16487.73 198
16488.94 181
16490.15 202
16491.37 213
16492.58 190
16493.79 207
16495.00 190
16496.21 183
16497.43 197
16498.64 227
16499.85 199
16501.07 190
16502.28 195
16503.49 222
16504.70 189
16505.92 199
16507.13 210
16508.34 210
16509.56 211
16510.77 205
16511.98 210
16513.19 187
16514.41 188
16515.62 185
16516.83 215
16518.05 220
16519.26 191
16520.47 208
16521.69 211
16522.90 193
16524.11 209
16525.33 208
16526.54 217
16527.76 189
16528.97 211
16530.18 192
16531.40 176
16532.61 203
16533.82 200
16535.04 200
16536.25 198
16537.47 178
16538.68 192
16539.89 194
16541.11 197
16542.32 214
16543.54 200
16544.75 211
16545.97 206
16547.18 192
16548.39 199
16549.61 199
16550.82 197
16552.04 206
16553.25 182
16554.47 210
16555.68 212
16556.90 208
16558.11 233
16559.33 220
16560.54 214
16561.76 201
16562.97 213
16564.19 184
16565.40 215
16566.62 206
16567.83 210
16569.05 206
16570.26 233
16571.48 222
16572.69 231
16573.91 208
16575.12 185
16576.34 213
16577.55 200
16578.77 185
16579.98 205
16581.20 211
16582.42 213
16583.63 214
16584.85 214
16586.06 221
16587.28 200
16588.49 208
16589.71 221
16590.93 208
16592.14 179
16593.36 201
16594.57 218
16595.79 220
16597.01 211
16598.22 198
16599.44 203
16600.66 195
16601.87 210
16603.09 210
16604.30 196
16605.52 181
16606.74 210
16607.95 199
16609.17 201
16610.39 204
16611.60 186
16612.82 201
16614.04 185
16615.25 183
16616.47 188
16617.69 169
16618.91 179
16620.12 182
16621.34 194
16622.56 199
16623.77 186
16624.99 192
16626.21 207
16627.43 178
16628.64 183
16629.86 189
16631.08 213
16632.30 163
16633.51 171
16634.73 204
16635.95 189
16637.17 204
16638.38 210
16639.60 189
16640.82 176
16642.04 162
16643.26 191
16644.47 183
16645.69 178
16646.91 191
16648.13 168
16649.35 174
16650.56 178
16651.78 177
16653.00 174
16654.22 191
16655.44 196
16656.65 186
16657.87 189
16659.09 188
16660.31 185
16661.53 189
16662.75 180
16663.97 180
16665.18 192
16666.40 193
16667.62 198
16668.84 161
16670.06 181
16671.28 174
16672.50 181
16673.72 170
16674.94 184
16676.15 186
16677.37 166
16678.59 192
16679.81 192
16681.03 195
16682.25 172
16683.47 182
16684.69 184
16685.91 175
16687.13 169
16688.35 155
16689.57 175
16690.79 170
16692.01 191
16693.23 159
16694.45 193
16695.67 196
16696.89 188
16698.11 188
16699.33 192
16700.55 181
16701.77 184
16702.99 184
16704.21 192
16705.43 167
16706.65 158
16707.87 190
16709.09 183
16710.31 188
16711.53 186
16712.75 193
16713.97 186
16715.19 183
16716.41 180
16717.63 175
16718.85 188
16720.07 198
16721.29 158
16722.51 171
16723.73 177
16724.95 185
16726.18 184
16727.40 175
16728.62 158
16729.84 176
16731.06 173
16732.28 186
16733.50 170
16734.72 171
16735.94 163
16737.17 171
16738.39 162
16739.61 172
16740.83 185
16742.05 160
16743.27 199
16744.49 178
16745.72 189
16746.94 182
16748.16 165
16749.38 158
16750.60 163
16751.83 156
16753.05 161
16754.27 172
16755.49 191
16756.71 179
16757.94 179
16759.16 176
16760.38 183
16761.60 198
16762.82 186
16764.05 170
16765.27 160
16766.49 171
16767.71 165
16768.94 172
16770.16 167
16771.38 161
16772.60 185
16773.83 195
16775.05 171
16776.27 185
16777.49 149
16778.72 170
16779.94 169
16781.16 187
16782.39 168
16783.61 172
16784.83 173
16786.06 170
16787.28 178
16788.50 177
16789.73 187
16790.95 163
16792.17 177
16793.40 175
16794.62 170
16795.84 186
16797.07 198
16798.29 172
16799.51 176
16800.74 167
16801.96 184
16803.18 172
16804.41 161
16805.63 175
16806.86 195
16808.08 174
16809.30 165
16810.53 186
16811.75 203
16812.98 160
16814.20 168
16815.42 171
16816.65 158
16817.87 167
16819.10 168
16820.32 179
16821.54 170
16822.77 162
16823.99 184
16825.22 187
16826.44 189
16827.67 170
16828.89 169
16830.12 185
16831.34 175
16832.57 192
16833.79 200
16835.02 179
16836.24 188
16837.47 161
16838.69 191
16839.92 200
16841.14 192
16842.37 188
16843.59 197
16844.82 186
16846.04 203
16847.27 223
16848.49 189
16849.72 198
16850.94 200
16852.17 214
16853.39 192
16854.62 218
16855.85 217
16857.07 206
16858.30 213
16859.52 209
16860.75 205
16861.97 223
16863.20 233
16864.43 205
16865.65 208
16866.88 202
16868.10 214
16869.33 214
16870.56 233
16871.78 223
16873.01 202
16874.24 206
16875.46 237
16876.69 244
16877.92 223
16879.14 252
16880.37 223
16881.59 232
16882.82 235
16884.05 246
16885.27 217
16886.50 221
16887.73 246
16888.96 265
16890.18 233
16891.41 221
16892.64 226
16893.86 246
16895.09 260
16896.32 234
16897.54 220
16898.77 228
16900.00 254
16901.23 247
16902.45 253
16903.68 245
16904.91 252
16906.14 263
16907.36 247
16908.59 261
16909.82 227
16911.05 238
16912.27 241
16913.50 241
16914.73 233
16915.96 229
16917.19 223
16918.41 212
16919.64 208
16920.87 236
16922.10 197
16923.33 203
16924.55 225
16925.78 228
16927.01 207
16928.24 220
16929.47 241
16930.69 224
16931.92 223
16933.15 234
16934.38 199
16935.61 210
16936.84 224
16938.07 235
16939.29 222
16940.52 211
16941.75 217
16942.98 238
16944.21 236
16945.44 220
16946.67 216
16947.90 229
16949.13 195
16950.35 199
16951.58 195
16952.81 221
16954.04 228
16955.27 220
16956.50 218
16957.73 210
16958.96 231
16960.19 212
16961.42 204
16962.65 201
16963.88 188
16965.11 215
16966.34 225
16967.57 222
16968.80 207
16970.03 224
16971.26 242
16972.49 206
16973.72 207
16974.95 208
16976.18 205
16977.41 207
16978.64 219
16979.87 203
16981.10 198
16982.33 184
16983.56 213
16984.79 224
16986.02 190
16987.25 219
16988.48 208
16989.71 213
16990.94 220
16992.17 208
16993.40 192
16994.63 189
16995.86 181
16997.09 217
16998.32 221
16999.55 208
17000.79 206
17002.02 208
17003.25 194
17004.48 180
17005.71 198
17006.94 211
17008.17 198
17009.40 190
17010.63 189
17011.87 221
17013.10 195
17014.33 194
17015.56 223
17016.79 183
17018.02 189
17019.25 166
17020.49 191
17021.72 188
17022.95 174
17024.18 170
17025.41 184
17026.64 198
17027.88 179
17029.11 175
17030.34 199
17031.57 189
17032.80 185
17034.04 165
17035.27 169
17036.50 203
17037.73 187
17038.97 180
17040.20 187
17041.43 187
17042.66 200
17043.90 170
17045.13 172
17046.36 173
17047.59 187
17048.83 186
17050.06 168
17051.29 174
17052.52 173
17053.76 178
17054.99 178
17056.22 167
17057.46 175
17058.69 176
17059.92 193
17061.15 185
17062.39 181
17063.62 184
17064.85 183
17066.09 176
17067.32 148
17068.55 168
17069.79 174
17071.02 194
17072.25 159
17073.49 158
17074.72 147
17075.96 181
17077.19 178
17078.42 160
17079.66 172
17080.89 182
17082.12 179
17083.36 193
17084.59 183
17085.83 189
17087.06 177
17088.29 162
17089.53 167
17090.76 171
17092.00 164
17093.23 173
17094.46 148
17095.70 159
17096.93 160
17098.17 156
17099.40 168
17100.64 179
17101.87 166
17103.11 161
17104.34 185
17105.58 189
17106.81 174
17108.05 164
17109.28 179
17110.51 184
17111.75 172
17112.98 175
17114.22 161
17115.45 163
17116.69 158
17117.93 179
17119.16 175
17120.40 145
17121.63 165
17122.87 171
17124.10 168
17125.34 147
17126.57 153
17127.81 163
17129.04 173
17130.28 141
17131.51 141
17132.75 143
17133.99 156
17135.22 169
17136.46 176
17137.69 179
17138.93 151
17140.17 161
17141.40 135
17142.64 160
17143.87 158
17145.11 147
17146.35 146
17147.58 139
17148.82 177
17150.05 145
17151.29 141
17152.53 167
17153.76 161
17155.00 154
17156.24 175
17157.47 143
17158.71 161
17159.95 160
17161.18 148
17162.42 150
17163.66 140
17164.89 148
17166.13 162
17167.37 170
17168.60 143
17169.84 151
17171.08 146
17172.32 147
17173.55 146
17174.79 157
17176.03 147
17177.26 159
17178.50 132
17179.74 160
17180.98 143
17182.21 148
17183.45 164
17184.69 152
17185.93 162
17187.16 156
17188.40 170
17189.64 151
17190.88 148
17192.12 159
17193.35 155
17194.59 140
17195.83 151
17197.07 150
17198.31 142
17199.54 147
17200.78 144
17202.02 159
17203.26 152
17204.50 159
17205.73 137
17206.97 133
17208.21 153
17209.45 160
17210.69 146
17211.93 153
17213.17 148
17214.40 137
17215.64 168
17216.88 152
17218.12 132
17219.36 168
17220.60 147
17221.84 146
17223.08 132
17224.31 119
17225.55 141
17226.79 150
17228.03 135
17229.27 153
17230.51 138
17231.75 154
17232.99 156
17234.23 156
17235.47 163
17236.71 135
17237.95 147
17239.19 149
17240.43 154
17241.66 149
17242.90 146
17244.14 148
17245.38 153
17246.62 154
17247.86 138
17249.10 156
17250.34 147
17251.58 144
17252.82 141
17254.06 162
17255.30 140
17256.54 149
17257.78 134
17259.02 150
17260.26 169
17261.50 132
17262.74 142
17263.99 127
17265.23 140
17266.47 136
17267.71 135
17268.95 147
17270.19 147
17271.43 133
17272.67 139
17273.91 142
17275.15 142
17276.39 136
17277.63 153
17278.87 166
17280.11 150
17281.36 145
17282.60 138
17283.84 149
17285.08 143
17286.32 142
17287.56 145
17288.80 148
17290.04 148
17291.29 141
17292.53 146
17293.77 148
17295.01 140
17296.25 143
17297.49 161
17298.73 141
17299.98 167
17301.22 164
17302.46 168
17303.70 138
17304.94 171
17306.19 157
17307.43 154
17308.67 144
17309.91 151
17311.15 157
17312.40 159
17313.64 135
17314.88 135
17316.12 145
17317.37 141
17318.61 135
17319.85 135
17321.09 163
17322.33 114
17323.58 145
17324.82 131
17326.06 125
17327.31 126
17328.55 140
17329.79 140
17331.03 131
17332.28 133
17333.52 135
17334.76 136
17336.01 154
17337.25 157
17338.49 151
17339.73 136
17340.98 128
17342.22 121
17343.46 121
17344.71 134
17345.95 165
17347.19 158
17348.44 156
17349.68 141
17350.92 125
17352.17 141
17353.41 145
17354.66 130
17355.90 144
17357.14 135
17358.39 129
17359.63 122
17360.87 149
17362.12 140
17363.36 144
17364.61 147
17365.85 150
17367.09 135
17368.34 122
17369.58 139
17370.83 139
17372.07 127
17373.32 133
17374.56 130
17375.80 154
17377.05 164
17378.29 154
17379.54 140
17380.78 144
17382.03 139
17383.27 148
17384.52 143
17385.76 145
17387.01 130
17388.25 141
17389.50 141
17390.74 144
17391.99 143
17393.23 127
17394.48 151
17395.72 155
17396.97 154
17398.21 157
17399.46 132
17400.70 153
17401.95 120
17403.19 139
17404.44 132
17405.68 150
17406.93 144
17408.18 146
17409.42 134
17410.67 140
17411.91 154
17413.16 137
17414.40 143
17415.65 136
17416.90 149
17418.14 148
17419.39 162
17420.63 129
17421.88 146
17423.13 123
17424.37 129
17425.62 143
17426.86 143
17428.11 141
17429.36 135
17430.60 137
17431.85 145
17433.10 136
17434.34 153
17435.59 148
17436.84 119
17438.08 125
17439.33 132
17440.58 144
17441.82 150
17443.07 136
17444.32 132
17445.56 161
17446.81 164
17448.06 154
17449.30 147
17450.55 148
17451.80 140
17453.05 151
17454.29 151
17455.54 152
17456.79 147
17458.04 155
17459.28 137
17460.53 147
17461.78 141
17463.03 144
17464.27 154
17465.52 138
17466.77 135
17468.02 164
17469.26 152
17470.51 140
17471.76 144
17473.01 167
17474.25 154
17475.50 138
17476.75 161
17478.00 140
17479.25 166
17480.50 151
17481.74 159
17482.99 150
17484.24 143
17485.49 137
17486.74 151
17487.99 175
17489.23 149
17490.48 151
17491.73 162
17492.98 139
17494.23 144
17495.48 157
17496.73 143
17497.97 145
17499.22 140
17500.47 153
17501.72 150
17502.97 152
17504.22 181
17505.47 163
17506.72 168
17507.97 149
17509.22 155
17510.46 151
17511.71 152
17512.96 158
17514.21 161
17515.46 163
17516.71 164
17517.96 155
17519.21 144
17520.46 175
17521.71 160
17522.96 149
17524.21 167
17525.46 159
17526.71 169
17527.96 181
17529.21 167
17530.46 174
17531.71 161
17532.96 176
17534.21 168
17535.46 143
17536.71 167
17537.96 163
17539.21 159
17540.46 165
17541.71 193
17542.96 181
17544.21 187
17545.46 180
17546.71 186
17547.96 175
17549.21 161
17550.46 179
17551.71 188
17552.97 187
17554.22 179
17555.47 184
17556.72 167
17557.97 166
17559.22 164
17560.47 180
17561.72 177
17562.97 162
17564.22 175
17565.48 184
17566.73 174
17567.98 168
17569.23 157
17570.48 178
17571.73 181
17572.98 169
17574.24 166
17575.49 173
17576.74 203
17577.99 185
17579.24 163
17580.49 157
17581.75 167
17583.00 184
17584.25 155
17585.50 162
17586.75 194
17588.00 193
17589.26 180
17590.51 184
17591.76 181
17593.01 183
17594.27 176
17595.52 193
17596.77 172
17598.02 175
17599.27 173
17600.53 183
17601.78 179
17603.03 173
17604.28 180
17605.54 177
17606.79 193
17608.04 169
17609.30 174
17610.55 177
17611.80 177
17613.05 194
17614.31 177
17615.56 162
17616.81 177
17618.07 176
17619.32 168
17620.57 162
17621.83 170
17623.08 214
17624.33 194
17625.59 172
17626.84 174
17628.09 199
17629.35 178
17630.60 195
17631.85 207
17633.11 187
17634.36 175
17635.61 185
17636.87 158
17638.12 180
17639.38 192
17640.63 188
17641.88 176
17643.14 191
17644.39 200
17645.65 205
17646.90 196
17648.15 177
17649.41 179
17650.66 189
17651.92 176
17653.17 170
17654.42 178
17655.68 177
17656.93 175
17658.19 175
17659.44 164
17660.70 161
17661.95 165
17663.21 184
17664.46 158
17665.72 169
17666.97 192
17668.23 186
17669.48 169
17670.74 184
17671.99 169
17673.25 168
17674.50 142
17675.76 175
17677.01 154
17678.27 167
17679.52 161
17680.78 152
17682.03 168
17683.29 170
17684.54 170
17685.80 166
17687.05 169
17688.31 174
17689.57 163
17690.82 155
17692.08 167
17693.33 180
17694.59 152
17695.84 141
17697.10 171
17698.36 151
17699.61 145
17700.87 155
17702.12 141
17703.38 162
17704.64 164
17705.89 158
17707.15 167
17708.40 174
17709.66 167
17710.92 146
17712.17 162
17713.43 148
17714.69 150
17715.94 177
17717.20 158
17718.46 161
17719.71 164
17720.97 152
17722.23 139
17723.48 154
17724.74 155
17726.00 171
17727.25 151
17728.51 135
17729.77 147
17731.03 155
17732.28 159
17733.54 143
17734.80 156
17736.05 140
17737.31 145
17738.57 148
17739.83 156
17741.08 151
17742.34 148
17743.60 160
17744.86 164
17746.11 156
17747.37 144
17748.63 145
17749.89 159
17751.15 178
17752.40 160
17753.66 163
17754.92 174
17756.18 159
17757.43 145
17758.69 129
17759.95 149
17761.21 168
17762.47 146
17763.73 128
17764.98 152
17766.24 134
17767.50 125
17768.76 121
17770.02 140
17771.28 147
17772.53 147
17773.79 145
17775.05 138
17776.31 133
17777.57 149
17778.83 122
17780.09 138
17781.35 140
17782.60 157
17783.86 145
17785.12 152
17786.38 147
17787.64 133
17788.90 141
17790.16 139
17791.42 153
17792.68 152
17793.94 124
17795.20 148
17796.46 132
17797.72 128
17798.97 136
17800.23 139
17801.49 158
17802.75 140
17804.01 120
17805.27 127
17806.53 132
17807.79 132
17809.05 149
17810.31 129
17811.57 139
17812.83 120
17814.09 127
17815.35 139
17816.61 132
17817.87 129
17819.13 144
17820.39 137
17821.65 141
17822.91 129
17824.17 114
17825.43 128
17826.69 108
17827.96 138
17829.22 128
17830.48 131
17831.74 129
17833.00 138
17834.26 110
17835.52 151
17836.78 142
17838.04 120
17839.30 136
17840.56 135
17841.82 147
17843.09 123
17844.35 117
17845.61 137
17846.87 137
17848.13 127
17849.39 156
17850.65 136
17851.91 149
17853.18 139
17854.44 126
17855.70 119
17856.96 127
17858.22 145
17859.48 130
17860.74 130
17862.01 133
17863.27 139
17864.53 123
17865.79 136
17867.05 132
17868.32 152
17869.58 137
17870.84 147
17872.10 119
17873.36 115
17874.63 123
17875.89 121
17877.15 132
17878.41 144
17879.68 138
17880.94 140
17882.20 119
17883.46 120
17884.73 130
17885.99 136
17887.25 140
17888.51 146
17889.78 132
17891.04 127
17892.30 130
17893.56 135
17894.83 135
17896.09 141
17897.35 136
17898.62 127
17899.88 113
17901.14 147
17902.41 139
17903.67 125
17904.93 118
17906.20 130
17907.46 123
17908.72 118
17909.99 131
17911.25 117
17912.51 109
17913.78 129
17915.04 142
17916.30 142
17917.57 152
17918.83 114
17920.09 123
17921.36 110
17922.62 135
17923.89 137
17925.15 134
17926.41 128
17927.68 158
17928.94 130
17930.21 121
17931.47 128
17932.73 117
17934.00 131
17935.26 117
17936.53 108
17937.79 136
17939.06 123
17940.32 128
17941.59 126
17942.85 136
17944.11 133
17945.38 129
17946.64 145
17947.91 124
17949.17 122
17950.44 118
17951.70 147
17952.97 142
17954.23 118
17955.50 139
17956.76 130
17958.03 129
17959.29 125
17960.56 131
17961.82 132
17963.09 133
17964.35 120
17965.62 152
17966.89 137
17968.15 132
17969.42 139
17970.68 115
17971.95 138
17973.21 128
17974.48 127
17975.74 148
17977.01 136
17978.28 118
17979.54 144
17980.81 145
17982.07 142
17983.34 133
17984.61 129
17985.87 136
17987.14 133
17988.40 149
17989.67 141
17990.94 152
17992.20 127
17993.47 123
17994.74 115
17996.00 143
17997.27 136
17998.54 138
17999.80 131
18001.07 144
18002.34 140
18003.60 123
18004.87 108
18006.14 150
18007.40 142
18008.67 145
18009.94 166
18011.20 139
18012.47 131
18013.74 132
18015.00 130
18016.27 137
18017.54 134
18018.81 132
18020.07 124
18021.34 124
18022.61 137
18023.88 123
18025.14 128
18026.41 132
18027.68 135
18028.95 147
18030.21 128
18031.48 113
18032.75 163
18034.02 132
18035.28 140
18036.55 136
18037.82 130
18039.09 138
18040.36 127
18041.62 139
18042.89 137
18044.16 143
18045.43 126
18046.70 148
18047.97 139
18049.23 137
18050.50 141
18051.77 147
18053.04 145
18054.31 168
18055.58 148
18056.84 136
18058.11 148
18059.38 130
18060.65 140
18061.92 137
18063.19 150
18064.46 131
18065.73 127
18067.00 142
18068.26 144
18069.53 152
18070.80 128
18072.07 111
18073.34 140
18074.61 129
18075.88 130
18077.15 136
18078.42 150
18079.69 122
18080.96 136
18082.23 148
18083.50 128
18084.77 135
18086.03 126
18087.30 141
18088.57 132
18089.84 127
18091.11 142
18092.38 138
18093.65 148
18094.92 142
18096.19 157
18097.46 152
18098.73 142
18100.00 145
18101.27 145
18102.54 149
18103.81 123
18105.08 141
18106.35 133
18107.63 155
18108.90 135
18110.17 141
18111.44 137
18112.71 149
18113.98 137
18115.25 165
18116.52 134
18117.79 121
18119.06 148
18120.33 145
18121.60 149
18122.87 148
18124.14 137
18125.42 156
18126.69 134
18127.96 138
18129.23 121
18130.50 122
18131.77 129
18133.04 128
18134.31 137
18135.58 129
18136.86 138
18138.13 137
18139.40 143
18140.67 132
18141.94 128
18143.21 144
18144.49 162
18145.76 123
18147.03 142
18148.30 137
18149.57 113
18150.84 150
18152.12 128
18153.39 153
18154.66 129
18155.93 147
18157.20 167
18158.48 140
18159.75 134
18161.02 124
18162.29 150
18163.57 145
18164.84 141
18166.11 145
18167.38 137
18168.66 131
18169.93 147
18171.20 149
18172.47 116
18173.75 135
18175.02 122
18176.29 140
18177.56 138
18178.84 130
18180.11 149
18181.38 153
18182.66 136
18183.93 126
18185.20 145
18186.48 118
18187.75 139
18189.02 143
18190.30 129
18191.57 122
18192.84 130
18194.12 142
18195.39 137
18196.66 130
18197.94 114
18199.21 140
18200.48 156
18201.76 133
18203.03 127
18204.30 136
18205.58 112
18206.85 139
18208.13 155
18209.40 150
18210.67 154
18211.95 150
18213.22 145
18214.50 154
18215.77 137
18217.04 133
18218.32 133
18219.59 137
18220.87 145
18222.14 138
18223.42 145
18224.69 123
18225.97 126
18227.24 119
18228.51 140
18229.79 137
18231.06 121
18232.34 140
18233.61 125
18234.89 138
18236.16 129
18237.44 139
18238.71 145
18239.99 132
18241.26 129
18242.54 139
18243.81 123
18245.09 117
18246.36 146
18247.64 141
18248.91 127
18250.19 124
18251.47 127
18252.74 139
18254.02 131
18255.29 116
18256.57 137
18257.84 120
18259.12 134
18260.39 123
18261.67 129
18262.95 131
18264.22 148
18265.50 139
18266.77 134
18268.05 142
18269.33 132
18270.60 129
18271.88 128
18273.15 140
18274.43 131
18275.71 136
18276.98 140
18278.26 141
18279.54 118
18280.81 134
18282.09 120
18283.37 151
18284.64 152
18285.92 140
18287.20 137
18288.47 155
18289.75 129
18291.03 147
18292.30 135
18293.58 136
18294.86 151
18296.13 146
18297.41 136
18298.69 157
18299.96 153
18301.24 139
18302.52 136
18303.80 150
18305.07 131
18306.35 143
18307.63 146
18308.91 164
18310.18 150
18311.46 132
18312.74 128
18314.02 135
18315.29 134
18316.57 148
18317.85 145
18319.13 147
18320.40 150
18321.68 161
18322.96 141
18324.24 145
18325.52 142
18326.79 153
18328.07 141
18329.35 145
18330.63 154
18331.91 142
18333.19 141
18334.46 152
18335.74 138
18337.02 133
18338.30 145
18339.58 148
18340.86 151
18342.13 140
18343.41 137
18344.69 142
18345.97 138
18347.25 144
18348.53 158
18349.81 144
18351.09 153
18352.36 145
18353.64 129
18354.92 111
18356.20 125
18357.48 159
18358.76 135
18360.04 150
18361.32 129
18362.60 135
18363.88 134
18365.16 158
18366.44 144
18367.72 147
18369.00 123
18370.27 137
18371.55 136
18372.83 112
18374.11 122
18375.39 136
18376.67 150
18377.95 119
18379.23 122
18380.51 140
18381.79 125
18383.07 122
18384.35 127
18385.63 120
18386.91 143
18388.19 137
18389.47 114
18390.75 123
18392.03 140
18393.31 149
18394.60 145
18395.88 137
18397.16 145
18398.44 121
18399.72 136
18401.00 132
18402.28 119
18403.56 116
18404.84 126
18406.12 132
18407.40 127
18408.68 150
18409.96 136
18411.24 132
18412.53 116
18413.81 112
18415.09 128
18416.37 118
18417.65 135
18418.93 125
18420.21 110
18421.49 132
18422.78 131
18424.06 136
18425.34 136
18426.62 133
18427.90 150
18429.18 127
18430.46 135
18431.75 138
18433.03 145
18434.31 133
18435.59 122
18436.87 133
18438.16 120
18439.44 136
18440.72 126
18442.00 129
18443.28 117
18444.57 129
18445.85 149
18447.13 128
18448.41 123
18449.70 118
18450.98 130
18452.26 134
18453.54 134
18454.83 130
18456.11 112
18457.39 116
18458.67 120
18459.96 131
18461.24 124
18462.52 109
18463.80 136
18465.09 138
18466.37 117
18467.65 125
18468.94 127
18470.22 125
18471.50 127
18472.78 119
18474.07 109
18475.35 116
18476.63 111
18477.92 122
18479.20 125
18480.48 125
18481.77 105
18483.05 128
18484.34 122
18485.62 143
18486.90 134
18488.19 135
18489.47 126
18490.75 112
18492.04 123
18493.32 131
18494.61 126
18495.89 146
18497.17 137
18498.46 115
18499.74 120
18501.03 137
18502.31 124
18503.59 137
18504.88 126
18506.16 120
18507.45 130
18508.73 147
18510.02 146
18511.30 135
18512.58 125
18513.87 124
18515.15 138
18516.44 134
18517.72 124
18519.01 135
18520.29 125
18521.58 126
18522.86 119
18524.15 139
18525.43 130
18526.72 154
18528.00 143
18529.29 133
18530.57 134
18531.86 138
18533.14 120
18534.43 126
18535.71 122
18537.00 137
18538.28 144
18539.57 128
18540.86 144
18542.14 139
18543.43 153
18544.71 147
18546.00 157
18547.28 134
18548.57 139
18549.85 136
18551.14 140
18552.43 136
18553.71 127
18555.00 129
18556.28 131
18557.57 112
18558.86 138
18560.14 140
18561.43 120
18562.72 130
18564.00 138
18565.29 143
18566.57 132
18567.86 142
18569.15 125
18570.43 128
18571.72 116
18573.01 136
18574.29 127
18575.58 139
18576.87 119
18578.15 130
18579.44 132
18580.73 139
18582.01 163
18583.30 137
18584.59 125
18585.88 129
18587.16 134
18588.45 133
18589.74 144
18591.02 111
18592.31 126
18593.60 140
18594.89 142
18596.17 117
18597.46 138
18598.75 114
18600.04 130
18601.32 108
18602.61 141
18603.90 135
18605.19 136
18606.47 133
18607.76 141
18609.05 133
18610.34 109
18611.63 113
18612.91 127
18614.20 136
18615.49 125
18616.78 133
18618.07 137
18619.35 127
18620.64 137
18621.93 130
18623.22 146
18624.51 118
18625.80 149
18627.09 129
18628.37 151
18629.66 126
18630.95 136
18632.24 147
18633.53 121
18634.82 113
18636.11 115
18637.39 139
18638.68 117
18639.97 137
18641.26 124
18642.55 113
18643.84 120
18645.13 127
18646.42 118
18647.71 107
18649.00 126
18650.29 131
18651.58 128
18652.86 123
18654.15 121
18655.44 120
18656.73 140
18658.02 134
18659.31 121
18660.60 117
18661.89 120
18663.18 115
18664.47 124
18665.76 130
18667.05 118
18668.34 137
18669.63 123
18670.92 122
18672.21 136
18673.50 100
18674.79 124
18676.08 122
18677.37 137
18678.66 126
18679.95 120
18681.24 114
18682.53 111
18683.82 131
18685.11 114
18686.40 138
18687.69 111
18688.99 142
18690.28 125
18691.57 121
18692.86 120
18694.15 113
18695.44 111
18696.73 102
18698.02 115
18699.31 129
18700.60 115
18701.89 121
18703.19 113
18704.48 120
18705.77 112
18707.06 108
18708.35 128
18709.64 118
18710.93 110
18712.22 118
18713.52 113
18714.81 121
18716.10 122
18717.39 117
18718.68 116
18719.97 128
18721.27 120
18722.56 123
18723.85 123
18725.14 128
18726.43 136
18727.72 130
18729.02 115
18730.31 127
18731.60 125
18732.89 111
18734.19 107
18735.48 112
18736.77 110
18738.06 118
18739.35 119
18740.65 113
18741.94 105
18743.23 118
18744.52 116
18745.82 118
18747.11 110
18748.40 118
18749.70 123
18750.99 99
18752.28 115
18753.57 112
18754.87 121
18756.16 131
18757.45 131
18758.75 114
18760.04 115
18761.33 123
18762.63 129
18763.92 109
18765.21 100
18766.50 105
18767.80 97
18769.09 109
18770.38 115
18771.68 122
18772.97 112
18774.27 120
18775.56 108
18776.85 129
18778.15 109
18779.44 124
18780.73 125
18782.03 102
18783.32 102
18784.62 113
18785.91 112
18787.20 133
18788.50 124
18789.79 131
18791.09 107
18792.38 108
18793.67 100
18794.97 107
18796.26 116
18797.56 126
18798.85 116
18800.15 117
18801.44 105
18802.74 115
18804.03 112
18805.32 122
18806.62 97
18807.91 105
18809.21 121
18810.50 112
18811.80 117
18813.09 102
18814.39 121
18815.68 112
18816.98 126
18818.27 108
18819.57 136
18820.86 132
18822.16 113
18823.45 105
18824.75 116
18826.05 118
18827.34 116
18828.64 107
18829.93 113
18831.23 121
18832.52 117
18833.82 123
18835.11 108
18836.41 106
18837.71 104
18839.00 110
18840.30 119
18841.59 112
18842.89 112
18844.18 124
18845.48 102
18846.78 112
18848.07 108
18849.37 104
18850.67 124
18851.96 110
18853.26 122
18854.55 113
18855.85 114
18857.15 117
18858.44 120
18859.74 118
18861.04 118
18862.33 108
18863.63 113
18864.93 117
18866.22 122
18867.52 119
18868.82 111
18870.11 124
18871.41 106
18872.71 125
18874.00 113
18875.30 114
18876.60 117
18877.90 140
18879.19 131
18880.49 132
18881.79 114
18883.09 124
18884.38 123
18885.68 136
18886.98 94
18888.27 103
18889.57 143
18890.87 119
18892.17 120
18893.47 102
18894.76 126
18896.06 111
18897.36 125
18898.66 118
18899.95 105
18901.25 116
18902.55 136
18903.85 117
18905.15 117
18906.44 105
18907.74 95
18909.04 130
18910.34 119
18911.64 103
18912.94 113
18914.23 109
18915.53 103
18916.83 126
18918.13 120
18919.43 118
18920.73 112
18922.03 119
18923.32 107
18924.62 100
18925.92 120
18927.22 151
18928.52 121
18929.82 112
18931.12 114
18932.42 112
18933.72 113
18935.01 109
18936.31 118
18937.61 124
18938.91 126
18940.21 114
18941.51 122
18942.81 102
18944.11 105
18945.41 115
18946.71 120
18948.01 132
18949.31 108
18950.61 104
18951.91 122
18953.21 102
18954.51 97
18955.81 109
18957.11 120
18958.41 127
18959.71 105
18961.01 105
18962.31 111
18963.61 129
18964.91 121
18966.21 105
18967.51 120
18968.81 102
18970.11 105
18971.41 117
18972.71 104
18974.01 115
18975.31 123
18976.61 125
18977.91 130
18979.21 125
18980.51 125
18981.81 103
18983.11 124
18984.41 117
18985.71 123
18987.02 113
18988.32 120
18989.62 119
18990.92 130
18992.22 111
18993.52 110
18994.82 114
18996.12 107
18997.42 121
18998.73 104
19000.03 112
19001.33 89
19002.63 122
19003.93 113
19005.23 105
19006.53 120
19007.84 110
19009.14 108
19010.44 109
19011.74 111
19013.04 96
19014.34 107
19015.65 113
19016.95 124
19018.25 112
19019.55 112
19020.85 91
19022.16 104
19023.46 118
19024.76 114
19026.06 118
19027.37 109
19028.67 118
19029.97 118
19031.27 97
19032.57 93
19033.88 105
19035.18 112
19036.48 107
19037.79 93
19039.09 120
19040.39 105
19041.69 112
19043.00 102
19044.30 107
19045.60 117
19046.90 118
19048.21 124
19049.51 115
19050.81 104
19052.12 103
19053.42 115
19054.72 119
19056.03 110
19057.33 119
19058.63 128
19059.94 116
19061.24 114
19062.54 115
19063.85 113
19065.15 100
19066.45 127
19067.76 122
19069.06 124
19070.37 110
19071.67 98
19072.97 120
19074.28 110
19075.58 125
19076.88 101
19078.19 114
19079.49 112
19080.80 115
19082.10 120
19083.41 88
19084.71 98
19086.01 100
19087.32 117
19088.62 113
19089.93 104
19091.23 104
19092.54 115
19093.84 124
19095.14 100
19096.45 108
19097.75 105
19099.06 115
19100.36 116
19101.67 109
19102.97 118
19104.28 111
19105.58 123
19106.89 137
19108.19 125
19109.50 120
19110.80 120
19112.11 111
19113.41 105
19114.72 122
19116.02 117
19117.33 135
19118.64 100
19119.94 103
19121.25 96
19122.55 113
19123.86 110
19125.16 119
19126.47 126
19127.77 113
19129.08 118
19130.39 124
19131.69 129
19133.00 101
19134.30 123
19135.61 111
19136.92 127
19138.22 108
19139.53 119
19140.83 146
19142.14 122
19143.45 102
19144.75 108
19146.06 118
19147.37 116
19148.67 112
19149.98 124
19151.28 111
19152.59 105
19153.90 123
19155.20 126
19156.51 131
19157.82 104
19159.12 142
19160.43 117
19161.74 94
19163.05 103
19164.35 123
19165.66 128
19166.97 115
19168.27 123
19169.58 101
19170.89 116
19172.19 105
19173.50 137
19174.81 130
19176.12 125
19177.42 102
19178.73 98
19180.04 103
19181.35 95
19182.65 109
19183.96 99
19185.27 91
19186.58 111
19187.89 107
19189.19 92
19190.50 106
19191.81 111
19193.12 115
19194.42 110
19195.73 102
19197.04 102
19198.35 144
19199.66 99
19200.97 104
19202.27 102
19203.58 108
19204.89 115
19206.20 105
19207.51 107
19208.82 99
19210.12 98
19211.43 96
19212.74 110
19214.05 117
19215.36 106
19216.67 123
19217.98 115
19219.28 101
19220.59 116
19221.90 119
19223.21 102
19224.52 88
19225.83 96
19227.14 106
19228.45 115
19229.76 94
19231.07 97
19232.38 97
19233.68 112
19234.99 102
19236.30 97
19237.61 108
19238.92 121
19240.23 116
19241.54 118
19242.85 125
19244.16 106
19245.47 103
19246.78 118
19248.09 108
19249.40 104
19250.71 104
19252.02 123
19253.33 103
19254.64 106
19255.95 133
19257.26 107
19258.57 117
19259.88 104
19261.19 116
19262.50 105
19263.81 105
19265.12 107
19266.43 115
19267.74 114
19269.05 103
19270.36 116
19271.67 115
19272.99 123
19274.30 98
19275.61 105
19276.92 117
19278.23 104
19279.54 100
19280.85 99
19282.16 125
19283.47 115
19284.78 107
19286.09 113
19287.41 113
19288.72 113
19290.03 92
19291.34 109
19292.65 106
19293.96 102
19295.27 126
19296.58 110
19297.90 94
19299.21 100
19300.52 112
19301.83 113
19303.14 107
19304.45 130
19305.77 103
19307.08 104
19308.39 119
19309.70 108
19311.01 114
19312.33 100
19313.64 103
19314.95 116
19316.26 94
19317.57 98
19318.89 113
19320.20 94
19321.51 115
19322.82 99
19324.14 105
19325.45 108
19326.76 97
19328.07 100
19329.39 98
19330.70 121
19332.01 99
19333.32 103
19334.64 94
19335.95 118
19337.26 107
19338.58 113
19339.89 101
19341.20 105
19342.51 102
19343.83 113
19345.14 115
19346.45 101
19347.77 112
19349.08 105
19350.39 122
19351.71 110
19353.02 92
19354.33 108
19355.65 102
19356.96 84
19358.27 94
19359.59 102
19360.90 120
19362.21 96
19363.53 101
19364.84 77
19366.16 91
19367.47 91
19368.78 102
19370.10 110
19371.41 106
19372.73 115
19374.04 120
19375.35 116
19376.67 106
19377.98 104
19379.30 107
19380.61 107
19381.93 115
19383.24 105
19384.55 99
19385.87 96
19387.18 108
19388.50 102
19389.81 95
19391.13 92
19392.44 109
19393.76 103
19395.07 110
19396.39 104
19397.70 108
19399.02 104
19400.33 125
19401.65 99
19402.96 110
19404.28 111
19405.59 85
19406.91 96
19408.22 115
19409.54 95
19410.85 121
19412.17 96
19413.48 102
19414.80 92
19416.11 107
19417.43 112
19418.75 97
19420.06 109
19421.38 97
19422.69 92
19424.01 105
19425.32 110
19426.64 109
19427.96 125
19429.27 115
19430.59 102
19431.90 90
19433.22 106
19434.54 108
19435.85 113
19437.17 112
19438.49 104
19439.80 113
19441.12 110
19442.43 114
19443.75 83
19445.07 96
19446.38 118
19447.70 104
19449.02 97
19450.33 112
19451.65 104
19452.97 105
19454.28 95
19455.60 98
19456.92 98
19458.23 99
19459.55 115
19460.87 110
19462.19 109
19463.50 109
19464.82 108
19466.14 111
19467.45 91
19468.77 110
19470.09 112
19471.41 101
19472.72 95
19474.04 104
19475.36 89
19476.68 108
19477.99 108
19479.31 113
19480.63 116
19481.95 91
19483.27 92
19484.58 94
19485.90 113
19487.22 99
19488.54 110
19489.85 123
19491.17 101
19492.49 101
19493.81 100
19495.13 102
19496.45 120
19497.76 92
19499.08 119
19500.40 109
19501.72 116
19503.04 94
19504.36 96
19505.67 121
19506.99 116
19508.31 99
19509.63 116
19510.95 109
19512.27 117
19513.59 104
19514.91 101
19516.22 101
19517.54 87
19518.86 114
19520.18 102
19521.50 100
19522.82 92
19524.14 83
19525.46 118
19526.78 120
19528.10 108
19529.42 105
19530.74 103
19532.06 111
19533.37 121
19534.69 102
19536.01 105
19537.33 103
19538.65 103
19539.97 110
19541.29 104
19542.61 109
19543.93 117
19545.25 115
19546.57 97
19547.89 81
19549.21 103
19550.53 110
19551.85 88
19553.17 113
19554.49 123
19555.81 109
19557.13 96
19558.45 104
19559.77 102
19561.09 119
19562.41 107
19563.74 94
19565.06 105
19566.38 96
19567.70 104
19569.02 114
19570.34 90
19571.66 79
19572.98 109
19574.30 99
19575.62 93
19576.94 108
19578.26 115
19579.59 113
19580.91 101
19582.23 106
19583.55 95
19584.87 117
19586.19 94
19587.51 102
19588.83 116
19590.16 105
19591.48 108
19592.80 106
19594.12 94
19595.44 86
19596.76 101
19598.08 103
19599.41 98
19600.73 80
19602.05 96
19603.37 92
19604.69 112
19606.02 97
19607.34 86
19608.66 102
19609.98 103
19611.30 97
19612.63 107
19613.95 94
19615.27 101
19616.59 84
19617.91 116
19619.24 113
19620.56 102
19621.88 97
19623.20 120
19624.53 122
19625.85 98
19627.17 95
19628.50 108
19629.82 107
19631.14 119
19632.46 99
19633.79 106
19635.11 94
19636.43 106
19637.76 108
19639.08 95
19640.40 103
19641.72 113
19643.05 120
19644.37 110
19645.69 97
19647.02 93
19648.34 103
19649.66 95
19650.99 96
19652.31 96
19653.64 109
19654.96 114
19656.28 114
19657.61 116
19658.93 105
19660.25 104
19661.58 113
19662.90 79
19664.23 108
19665.55 98
19666.87 113
19668.20 112
19669.52 93
19670.85 105
19672.17 120
19673.49 101
19674.82 114
19676.14 110
19677.47 113
19678.79 123
19680.12 92
19681.44 88
19682.76 95
19684.09 113
19685.41 113
19686.74 104
19688.06 112
19689.39 111
19690.71 101
19692.04 107
19693.36 114
19694.69 102
19696.01 103
19697.34 107
19698.66 102
19699.99 107
19701.31 100
19702.64 99
19703.96 112
19705.29 106
19706.61 108
19707.94 105
19709.26 101
19710.59 105
19711.92 107
19713.24 100
19714.57 93
19715.89 105
19717.22 119
19718.54 113
19719.87 101
19721.20 105
19722.52 113
19723.85 100
19725.17 85
19726.50 105
19727.83 110
19729.15 122
19730.48 108
19731.80 100
19733.13 98
19734.46 94
19735.78 105
19737.11 99
19738.44 111
19739.76 84
19741.09 99
19742.41 107
19743.74 94
19745.07 96
19746.39 109
19747.72 101
19749.05 97
19750.37 93
19751.70 97
19753.03 101
19754.36 86
19755.68 100
19757.01 103
19758.34 106
19759.66 114
19760.99 104
19762.32 98
19763.65 91
19764.97 72
19766.30 118
19767.63 115
19768.95 101
19770.28 106
19771.61 102
19772.94 86
19774.27 96
19775.59 96
19776.92 112
19778.25 92
19779.58 97
19780.90 113
19782.23 105
19783.56 99
19784.89 93
19786.22 88
19787.54 122
19788.87 106
19790.20 115
19791.53 125
19792.86 98
19794.18 102
19795.51 119
19796.84 100
19798.17 102
19799.50 99
19800.83 116
19802.16 96
19803.48 97
19804.81 87
19806.14 90
19807.47 125
19808.80 116
19810.13 121
19811.46 107
19812.79 88
19814.11 99
19815.44 99
19816.77 101
19818.10 112
19819.43 111
19820.76 120
19822.09 85
19823.42 96
19824.75 92
19826.08 91
19827.41 114
19828.74 117
19830.07 89
19831.39 113
19832.72 101
19834.05 106
19835.38 116
19836.71 125
19838.04 108
19839.37 111
19840.70 127
19842.03 112
19843.36 109
19844.69 109
19846.02 97
19847.35 88
19848.68 106
19850.01 97
19851.34 118
19852.67 114
19854.00 92
19855.33 85
19856.66 92
19857.99 114
19859.33 113
19860.66 105
19861.99 107
19863.32 94
19864.65 104
19865.98 109
19867.31 118
19868.64 109
19869.97 106
19871.30 127
19872.63 107
19873.96 93
19875.29 115
19876.63 103
19877.96 128
19879.29 93
19880.62 120
19881.95 103
19883.28 100
19884.61 105
19885.94 102
19887.28 112
19888.61 116
19889.94 115
19891.27 109
19892.60 96
19893.93 114
19895.26 110
19896.60 122
19897.93 111
19899.26 112
19900.59 117
19901.92 109
19903.26 100
19904.59 92
19905.92 98
19907.25 115
19908.58 107
19909.92 94
19911.25 85
19912.58 107
19913.91 104
19915.24 115
19916.58 109
19917.91 111
19919.24 110
19920.57 122
19921.91 117
19923.24 105
19924.57 93
19925.91 109
19927.24 110
19928.57 100
19929.90 101
19931.24 117
19932.57 104
19933.90 100
19935.24 94
19936.57 90
19937.90 114
19939.23 84
19940.57 110
19941.90 93
19943.23 94
19944.57 100
19945.90 98
19947.23 110
19948.57 107
19949.90 105
19951.23 103
19952.57 89
19953.90 92
19955.24 105
19956.57 118
19957.90 121
19959.24 109
19960.57 91
19961.90 120
19963.24 101
19964.57 102
19965.91 107
19967.24 123
19968.58 127
19969.91 113
19971.24 111
19972.58 89
19973.91 109
19975.25 113
19976.58 118
19977.92 117
19979.25 92
19980.58 115
19981.92 128
19983.25 121
19984.59 118
19985.92 98
19987.26 117
19988.59 113
19989.93 109
19991.26 116
19992.60 91
19993.93 105
19995.27 125
19996.60 115
19997.94 120
19999.27 121
20000.61 119
20001.94 114
20003.28 107
20004.61 108
20005.95 143
20007.28 120
20008.62 123
20009.96 124
20011.29 133
20012.63 96
20013.96 101
20015.30 111
20016.63 112
20017.97 122
20019.30 96
20020.64 98
20021.98 99
20023.31 104
20024.65 109
20025.98 99
20027.32 97
20028.66 112
20029.99 126
20031.33 112
20032.67 111
20034.00 109
20035.34 105
20036.67 114
20038.01 112
20039.35 95
20040.68 96
20042.02 112
20043.36 103
20044.69 95
20046.03 109
20047.37 133
20048.70 110
20050.04 112
20051.38 124
20052.71 103
20054.05 112
20055.39 111
20056.73 96
20058.06 114
20059.40 109
20060.74 106
20062.07 111
20063.41 106
20064.75 114
20066.09 127
20067.42 100
20068.76 107
20070.10 100
20071.44 116
20072.77 94
20074.11 101
20075.45 102
20076.79 107
20078.13 124
20079.46 104
20080.80 102
20082.14 102
20083.48 99
20084.81 126
20086.15 117
20087.49 88
20088.83 102
20090.17 114
20091.51 114
20092.84 110
20094.18 110
20095.52 99
20096.86 90
20098.20 128
20099.54 123
20100.87 111
20102.21 120
20103.55 100
20104.89 109
20106.23 107
20107.57 105
20108.91 111
20110.25 109
20111.58 112
20112.92 119
20114.26 114
20115.60 95
20116.94 110
20118.28 132
20119.62 111
20120.96 120
20122.30 117
20123.64 116
20124.98 121
20126.31 131
20127.65 93
20128.99 116
