# Supplementary material for: MALDI-TOF MS typing enables the classification of brewing yeasts of the genus Saccharomyces to major beer styles
Source: PLoS One. 2017 Aug 9;12(8):e0181694. doi: 10.1371/journal.pone.0181694 (PMC5549903; doi:10.1371/journal.pone.0181694)
Supplement: S9 File — The directory includes 90 raw files and was zipped to “.zip”; the folder has three strains with 30 spectra per strain; S1 Text explains the raw files with an example and Table 1 represents the yeast strains used within the experiment. (ZIP) [file pone.0181694.s012.zip › 25-27/30286-204-Lag-Lag-Lag-YPG-18h-E-E_2016-09-23_8_0_E10_1.dat]

1999.90 652
2000.32 700
2000.75 643
2001.17 754
2001.59 677
2002.01 751
2002.43 700
2002.86 695
2003.28 613
2003.70 574
2004.12 563
2004.54 553
2004.97 586
2005.39 622
2005.81 651
2006.23 655
2006.66 608
2007.08 583
2007.50 639
2007.92 575
2008.35 608
2008.77 548
2009.19 587
2009.61 564
2010.04 603
2010.46 606
2010.88 579
2011.31 593
2011.73 598
2012.15 564
2012.57 552
2013.00 541
2013.42 587
2013.84 514
2014.27 556
2014.69 577
2015.11 596
2015.54 630
2015.96 563
2016.38 557
2016.81 576
2017.23 640
2017.65 653
2018.08 659
2018.50 656
2018.93 666
2019.35 627
2019.77 637
2020.20 616
2020.62 577
2021.04 651
2021.47 598
2021.89 578
2022.32 616
2022.74 611
2023.17 561
2023.59 539
2024.01 499
2024.44 527
2024.86 566
2025.29 550
2025.71 541
2026.14 604
2026.56 570
2026.98 524
2027.41 539
2027.83 541
2028.26 572
2028.68 642
2029.11 582
2029.53 534
2029.96 504
2030.38 540
2030.81 569
2031.23 561
2031.66 498
2032.08 502
2032.51 545
2032.93 630
2033.36 610
2033.78 564
2034.21 575
2034.63 587
2035.06 573
2035.49 611
2035.91 552
2036.34 518
2036.76 542
2037.19 560
2037.61 581
2038.04 559
2038.47 587
2038.89 643
2039.32 621
2039.74 572
2040.17 557
2040.59 557
2041.02 594
2041.45 623
2041.87 600
2042.30 610
2042.73 542
2043.15 584
2043.58 578
2044.00 586
2044.43 591
2044.86 636
2045.28 624
2045.71 616
2046.14 603
2046.56 681
2046.99 658
2047.42 631
2047.84 606
2048.27 614
2048.70 616
2049.12 607
2049.55 629
2049.98 554
2050.40 546
2050.83 568
2051.26 564
2051.69 504
2052.11 544
2052.54 542
2052.97 603
2053.40 525
2053.82 533
2054.25 558
2054.68 510
2055.10 569
2055.53 570
2055.96 518
2056.39 533
2056.82 574
2057.24 622
2057.67 575
2058.10 551
2058.53 599
2058.95 580
2059.38 556
2059.81 564
2060.24 587
2060.67 599
2061.09 572
2061.52 548
2061.95 601
2062.38 569
2062.81 627
2063.24 583
2063.66 671
2064.09 675
2064.52 641
2064.95 769
2065.38 850
2065.81 870
2066.24 908
2066.66 852
2067.09 890
2067.52 899
2067.95 776
2068.38 748
2068.81 727
2069.24 702
2069.67 700
2070.10 589
2070.52 560
2070.95 544
2071.38 570
2071.81 536
2072.24 561
2072.67 564
2073.10 634
2073.53 574
2073.96 586
2074.39 620
2074.82 620
2075.25 610
2075.68 652
2076.11 665
2076.54 622
2076.97 627
2077.40 632
2077.83 616
2078.26 658
2078.69 622
2079.12 640
2079.55 675
2079.98 674
2080.41 640
2080.84 666
2081.27 636
2081.70 563
2082.13 699
2082.56 619
2082.99 605
2083.42 610
2083.85 569
2084.28 564
2084.71 588
2085.14 601
2085.57 506
2086.00 588
2086.43 584
2086.86 587
2087.29 626
2087.73 655
2088.16 612
2088.59 538
2089.02 535
2089.45 521
2089.88 541
2090.31 544
2090.74 552
2091.17 603
2091.61 571
2092.04 569
2092.47 586
2092.90 626
2093.33 597
2093.76 583
2094.19 569
2094.63 558
2095.06 541
2095.49 529
2095.92 513
2096.35 566
2096.78 545
2097.22 569
2097.65 571
2098.08 559
2098.51 508
2098.94 520
2099.38 554
2099.81 527
2100.24 507
2100.67 553
2101.11 541
2101.54 483
2101.97 483
2102.40 537
2102.83 533
2103.27 573
2103.70 546
2104.13 587
2104.56 546
2105.00 537
2105.43 504
2105.86 577
2106.30 535
2106.73 548
2107.16 632
2107.59 596
2108.03 603
2108.46 565
2108.89 582
2109.33 577
2109.76 558
2110.19 586
2110.63 600
2111.06 556
2111.49 593
2111.93 531
2112.36 576
2112.79 576
2113.23 504
2113.66 504
2114.09 544
2114.53 551
2114.96 518
2115.40 551
2115.83 552
2116.26 518
2116.70 535
2117.13 515
2117.56 549
2118.00 529
2118.43 530
2118.87 543
2119.30 563
2119.73 533
2120.17 534
2120.60 537
2121.04 523
2121.47 516
2121.91 594
2122.34 549
2122.78 564
2123.21 583
2123.64 571
2124.08 502
2124.51 527
2124.95 536
2125.38 530
2125.82 540
2126.25 522
2126.69 513
2127.12 542
2127.56 530
2127.99 593
2128.43 562
2128.86 567
2129.30 570
2129.73 524
2130.17 612
2130.60 616
2131.04 611
2131.47 633
2131.91 580
2132.35 594
2132.78 604
2133.22 554
2133.65 551
2134.09 561
2134.52 547
2134.96 593
2135.40 632
2135.83 592
2136.27 604
2136.70 612
2137.14 565
2137.57 580
2138.01 605
2138.45 568
2138.88 575
2139.32 544
2139.76 521
2140.19 564
2140.63 541
2141.06 577
2141.50 522
2141.94 538
2142.37 521
2142.81 519
2143.25 536
2143.68 533
2144.12 545
2144.56 575
2144.99 555
2145.43 570
2145.87 514
2146.30 531
2146.74 580
2147.18 586
2147.62 647
2148.05 569
2148.49 608
2148.93 631
2149.36 610
2149.80 643
2150.24 709
2150.68 794
2151.11 716
2151.55 699
2151.99 771
2152.43 736
2152.86 658
2153.30 630
2153.74 614
2154.18 627
2154.61 607
2155.05 565
2155.49 595
2155.93 627
2156.37 686
2156.80 669
2157.24 615
2157.68 561
2158.12 627
2158.56 554
2158.99 554
2159.43 562
2159.87 565
2160.31 504
2160.75 554
2161.19 591
2161.62 569
2162.06 609
2162.50 600
2162.94 636
2163.38 583
2163.82 606
2164.26 608
2164.69 651
2165.13 668
2165.57 673
2166.01 659
2166.45 727
2166.89 696
2167.33 677
2167.77 661
2168.21 630
2168.65 695
2169.08 662
2169.52 614
2169.96 637
2170.40 700
2170.84 648
2171.28 647
2171.72 619
2172.16 599
2172.60 615
2173.04 640
2173.48 697
2173.92 664
2174.36 630
2174.80 591
2175.24 617
2175.68 632
2176.12 612
2176.56 680
2177.00 711
2177.44 673
2177.88 658
2178.32 643
2178.76 665
2179.20 616
2179.64 593
2180.08 668
2180.52 683
2180.96 682
2181.40 588
2181.84 580
2182.28 580
2182.72 591
2183.16 580
2183.60 603
2184.04 566
2184.48 528
2184.93 515
2185.37 519
2185.81 565
2186.25 548
2186.69 524
2187.13 603
2187.57 623
2188.01 623
2188.45 647
2188.89 659
2189.34 648
2189.78 589
2190.22 609
2190.66 586
2191.10 599
2191.54 615
2191.98 639
2192.43 613
2192.87 658
2193.31 663
2193.75 680
2194.19 609
2194.63 656
2195.08 682
2195.52 680
2195.96 676
2196.40 655
2196.84 628
2197.29 702
2197.73 611
2198.17 606
2198.61 564
2199.06 589
2199.50 638
2199.94 583
2200.38 581
2200.82 563
2201.27 577
2201.71 616
2202.15 562
2202.59 565
2203.04 567
2203.48 581
2203.92 625
2204.37 591
2204.81 583
2205.25 604
2205.69 643
2206.14 642
2206.58 622
2207.02 600
2207.47 604
2207.91 656
2208.35 614
2208.80 604
2209.24 731
2209.68 676
2210.13 658
2210.57 663
2211.01 627
2211.46 661
2211.90 657
2212.34 640
2212.79 636
2213.23 645
2213.67 650
2214.12 627
2214.56 625
2215.01 610
2215.45 625
2215.89 643
2216.34 580
2216.78 612
2217.23 641
2217.67 665
2218.11 604
2218.56 568
2219.00 585
2219.45 600
2219.89 643
2220.34 620
2220.78 598
2221.22 612
2221.67 564
2222.11 626
2222.56 637
2223.00 647
2223.45 678
2223.89 669
2224.34 667
2224.78 683
2225.23 645
2225.67 647
2226.12 676
2226.56 646
2227.01 639
2227.45 632
2227.90 651
2228.34 692
2228.79 694
2229.23 709
2229.68 720
2230.12 804
2230.57 719
2231.01 697
2231.46 730
2231.90 725
2232.35 694
2232.80 693
2233.24 722
2233.69 742
2234.13 745
2234.58 703
2235.02 790
2235.47 675
2235.92 614
2236.36 728
2236.81 699
2237.25 675
2237.70 581
2238.15 651
2238.59 656
2239.04 629
2239.49 640
2239.93 583
2240.38 619
2240.82 657
2241.27 637
2241.72 625
2242.16 596
2242.61 620
2243.06 626
2243.50 658
2243.95 658
2244.40 607
2244.84 587
2245.29 529
2245.74 521
2246.19 547
2246.63 547
2247.08 557
2247.53 577
2247.97 546
2248.42 581
2248.87 551
2249.32 563
2249.76 563
2250.21 547
2250.66 612
2251.10 589
2251.55 652
2252.00 680
2252.45 624
2252.89 677
2253.34 668
2253.79 643
2254.24 644
2254.69 638
2255.13 593
2255.58 599
2256.03 596
2256.48 616
2256.93 599
2257.37 569
2257.82 574
2258.27 628
2258.72 632
2259.17 631
2259.61 593
2260.06 575
2260.51 622
2260.96 644
2261.41 763
2261.86 770
2262.31 729
2262.75 687
2263.20 688
2263.65 698
2264.10 689
2264.55 706
2265.00 669
2265.45 623
2265.90 628
2266.34 677
2266.79 643
2267.24 624
2267.69 677
2268.14 627
2268.59 588
2269.04 691
2269.49 624
2269.94 628
2270.39 677
2270.84 641
2271.29 637
2271.74 704
2272.18 667
2272.63 719
2273.08 689
2273.53 726
2273.98 742
2274.43 764
2274.88 709
2275.33 705
2275.78 798
2276.23 831
2276.68 830
2277.13 729
2277.58 709
2278.03 805
2278.48 813
2278.93 808
2279.38 731
2279.83 643
2280.28 701
2280.73 647
2281.19 678
2281.64 571
2282.09 573
2282.54 601
2282.99 627
2283.44 632
2283.89 590
2284.34 628
2284.79 588
2285.24 619
2285.69 663
2286.14 573
2286.59 601
2287.04 605
2287.50 602
2287.95 612
2288.40 699
2288.85 732
2289.30 762
2289.75 765
2290.20 882
2290.65 837
2291.11 939
2291.56 904
2292.01 870
2292.46 889
2292.91 910
2293.36 903
2293.82 912
2294.27 837
2294.72 814
2295.17 830
2295.62 794
2296.07 748
2296.53 747
2296.98 722
2297.43 748
2297.88 721
2298.33 677
2298.79 626
2299.24 642
2299.69 665
2300.14 624
2300.60 635
2301.05 649
2301.50 650
2301.95 584
2302.41 583
2302.86 572
2303.31 599
2303.76 586
2304.22 575
2304.67 580
2305.12 592
2305.57 541
2306.03 557
2306.48 627
2306.93 585
2307.39 556
2307.84 559
2308.29 605
2308.75 614
2309.20 643
2309.65 676
2310.11 677
2310.56 689
2311.01 731
2311.47 630
2311.92 667
2312.37 700
2312.83 692
2313.28 703
2313.73 635
2314.19 636
2314.64 666
2315.09 641
2315.55 588
2316.00 612
2316.46 654
2316.91 703
2317.36 703
2317.82 669
2318.27 683
2318.73 660
2319.18 690
2319.63 679
2320.09 676
2320.54 689
2321.00 698
2321.45 669
2321.91 728
2322.36 697
2322.82 755
2323.27 668
2323.72 703
2324.18 815
2324.63 861
2325.09 910
2325.54 811
2326.00 841
2326.45 841
2326.91 834
2327.36 858
2327.82 818
2328.27 727
2328.73 711
2329.18 724
2329.64 662
2330.09 721
2330.55 727
2331.00 750
2331.46 724
2331.92 722
2332.37 640
2332.83 605
2333.28 663
2333.74 632
2334.19 697
2334.65 648
2335.10 653
2335.56 667
2336.02 690
2336.47 618
2336.93 614
2337.38 599
2337.84 628
2338.30 647
2338.75 653
2339.21 642
2339.66 657
2340.12 692
2340.58 702
2341.03 645
2341.49 634
2341.95 673
2342.40 663
2342.86 655
2343.32 679
2343.77 653
2344.23 685
2344.68 655
2345.14 680
2345.60 732
2346.06 669
2346.51 694
2346.97 764
2347.43 746
2347.88 748
2348.34 732
2348.80 721
2349.25 687
2349.71 695
2350.17 661
2350.63 692
2351.08 696
2351.54 668
2352.00 628
2352.46 623
2352.91 615
2353.37 633
2353.83 607
2354.29 563
2354.74 583
2355.20 574
2355.66 604
2356.12 615
2356.57 620
2357.03 656
2357.49 612
2357.95 662
2358.41 675
2358.86 671
2359.32 682
2359.78 701
2360.24 684
2360.70 780
2361.15 814
2361.61 780
2362.07 804
2362.53 816
2362.99 803
2363.45 788
2363.91 724
2364.36 747
2364.82 739
2365.28 679
2365.74 734
2366.20 710
2366.66 704
2367.12 750
2367.57 717
2368.03 672
2368.49 717
2368.95 694
2369.41 646
2369.87 616
2370.33 651
2370.79 652
2371.25 627
2371.71 599
2372.17 563
2372.63 634
2373.09 620
2373.54 635
2374.00 619
2374.46 651
2374.92 685
2375.38 634
2375.84 672
2376.30 665
2376.76 663
2377.22 670
2377.68 670
2378.14 687
2378.60 683
2379.06 653
2379.52 663
2379.98 620
2380.44 657
2380.90 711
2381.36 660
2381.82 602
2382.28 632
2382.74 698
2383.20 642
2383.66 666
2384.12 695
2384.59 611
2385.05 611
2385.51 625
2385.97 598
2386.43 611
2386.89 640
2387.35 605
2387.81 608
2388.27 584
2388.73 623
2389.19 653
2389.65 660
2390.12 619
2390.58 599
2391.04 632
2391.50 694
2391.96 655
2392.42 652
2392.88 690
2393.34 624
2393.81 548
2394.27 576
2394.73 624
2395.19 605
2395.65 599
2396.11 628
2396.57 647
2397.04 615
2397.50 643
2397.96 673
2398.42 692
2398.88 644
2399.35 641
2399.81 683
2400.27 647
2400.73 682
2401.19 703
2401.66 627
2402.12 579
2402.58 542
2403.04 544
2403.51 633
2403.97 647
2404.43 593
2404.89 558
2405.36 595
2405.82 642
2406.28 660
2406.74 615
2407.21 599
2407.67 597
2408.13 602
2408.59 574
2409.06 613
2409.52 560
2409.98 540
2410.45 558
2410.91 535
2411.37 554
2411.84 533
2412.30 609
2412.76 584
2413.23 548
2413.69 570
2414.15 543
2414.62 527
2415.08 630
2415.54 599
2416.01 605
2416.47 604
2416.93 671
2417.40 668
2417.86 676
2418.32 638
2418.79 685
2419.25 676
2419.72 638
2420.18 657
2420.64 660
2421.11 651
2421.57 668
2422.04 667
2422.50 643
2422.96 649
2423.43 640
2423.89 623
2424.36 668
2424.82 663
2425.29 689
2425.75 721
2426.22 724
2426.68 702
2427.15 653
2427.61 637
2428.07 624
2428.54 601
2429.00 650
2429.47 612
2429.93 553
2430.40 543
2430.86 589
2431.33 605
2431.79 558
2432.26 589
2432.72 652
2433.19 619
2433.65 585
2434.12 557
2434.59 583
2435.05 597
2435.52 630
2435.98 672
2436.45 639
2436.91 631
2437.38 714
2437.84 693
2438.31 747
2438.78 686
2439.24 693
2439.71 788
2440.17 700
2440.64 729
2441.10 766
2441.57 800
2442.04 780
2442.50 758
2442.97 740
2443.44 738
2443.90 681
2444.37 646
2444.83 680
2445.30 693
2445.77 658
2446.23 636
2446.70 608
2447.17 671
2447.63 599
2448.10 624
2448.57 562
2449.03 564
2449.50 590
2449.97 569
2450.43 607
2450.90 623
2451.37 595
2451.83 595
2452.30 610
2452.77 559
2453.24 584
2453.70 634
2454.17 620
2454.64 575
2455.10 532
2455.57 593
2456.04 573
2456.51 562
2456.97 565
2457.44 555
2457.91 640
2458.38 616
2458.84 654
2459.31 607
2459.78 587
2460.25 579
2460.72 553
2461.18 582
2461.65 594
2462.12 622
2462.59 652
2463.06 621
2463.52 659
2463.99 608
2464.46 577
2464.93 600
2465.40 654
2465.86 660
2466.33 663
2466.80 591
2467.27 634
2467.74 589
2468.21 618
2468.68 629
2469.14 638
2469.61 633
2470.08 615
2470.55 632
2471.02 660
2471.49 643
2471.96 632
2472.43 646
2472.90 609
2473.36 692
2473.83 630
2474.30 612
2474.77 623
2475.24 634
2475.71 602
2476.18 642
2476.65 566
2477.12 579
2477.59 589
2478.06 591
2478.53 621
2479.00 605
2479.47 667
2479.94 639
2480.41 613
2480.87 632
2481.34 627
2481.81 636
2482.28 640
2482.75 566
2483.22 630
2483.69 607
2484.16 540
2484.63 579
2485.10 570
2485.57 588
2486.05 622
2486.52 640
2486.99 629
2487.46 642
2487.93 532
2488.40 535
2488.87 599
2489.34 574
2489.81 567
2490.28 615
2490.75 648
2491.22 581
2491.69 561
2492.16 584
2492.63 603
2493.10 595
2493.58 583
2494.05 635
2494.52 628
2494.99 629
2495.46 655
2495.93 580
2496.40 588
2496.87 582
2497.34 617
2497.82 596
2498.29 589
2498.76 606
2499.23 620
2499.70 550
2500.17 525
2500.64 513
2501.12 537
2501.59 584
2502.06 572
2502.53 533
2503.00 581
2503.48 625
2503.95 575
2504.42 581
2504.89 533
2505.36 607
2505.84 603
2506.31 567
2506.78 628
2507.25 581
2507.72 612
2508.20 617
2508.67 573
2509.14 596
2509.61 604
2510.09 640
2510.56 677
2511.03 659
2511.50 687
2511.98 761
2512.45 810
2512.92 775
2513.40 744
2513.87 710
2514.34 742
2514.81 683
2515.29 675
2515.76 684
2516.23 641
2516.71 739
2517.18 669
2517.65 658
2518.13 622
2518.60 598
2519.07 650
2519.55 675
2520.02 684
2520.49 659
2520.97 655
2521.44 696
2521.91 666
2522.39 585
2522.86 570
2523.34 615
2523.81 629
2524.28 589
2524.76 598
2525.23 635
2525.70 620
2526.18 611
2526.65 613
2527.13 643
2527.60 641
2528.08 672
2528.55 691
2529.02 663
2529.50 630
2529.97 693
2530.45 657
2530.92 697
2531.40 639
2531.87 651
2532.34 620
2532.82 631
2533.29 642
2533.77 624
2534.24 573
2534.72 654
2535.19 613
2535.67 595
2536.14 608
2536.62 627
2537.09 623
2537.57 698
2538.04 666
2538.52 626
2538.99 628
2539.47 644
2539.94 688
2540.42 699
2540.90 655
2541.37 613
2541.85 598
2542.32 606
2542.80 573
2543.27 571
2543.75 560
2544.22 583
2544.70 621
2545.18 592
2545.65 645
2546.13 634
2546.60 638
2547.08 734
2547.56 703
2548.03 668
2548.51 729
2548.98 777
2549.46 770
2549.94 798
2550.41 765
2550.89 737
2551.37 742
2551.84 679
2552.32 694
2552.80 655
2553.27 690
2553.75 659
2554.23 699
2554.70 689
2555.18 742
2555.66 729
2556.13 758
2556.61 724
2557.09 755
2557.56 799
2558.04 746
2558.52 662
2558.99 663
2559.47 641
2559.95 627
2560.43 634
2560.90 648
2561.38 702
2561.86 559
2562.33 592
2562.81 636
2563.29 593
2563.77 575
2564.25 559
2564.72 587
2565.20 582
2565.68 638
2566.16 569
2566.63 555
2567.11 571
2567.59 558
2568.07 503
2568.55 493
2569.02 529
2569.50 574
2569.98 604
2570.46 570
2570.94 540
2571.41 517
2571.89 554
2572.37 538
2572.85 537
2573.33 579
2573.81 582
2574.28 541
2574.76 535
2575.24 591
2575.72 601
2576.20 570
2576.68 637
2577.16 558
2577.64 577
2578.11 554
2578.59 620
2579.07 604
2579.55 598
2580.03 623
2580.51 603
2580.99 569
2581.47 571
2581.95 507
2582.43 541
2582.91 542
2583.39 544
2583.86 575
2584.34 595
2584.82 547
2585.30 539
2585.78 559
2586.26 569
2586.74 598
2587.22 571
2587.70 591
2588.18 608
2588.66 589
2589.14 566
2589.62 577
2590.10 558
2590.58 618
2591.06 633
2591.54 585
2592.02 577
2592.50 613
2592.98 595
2593.46 591
2593.94 586
2594.42 607
2594.90 633
2595.38 635
2595.86 600
2596.35 637
2596.83 678
2597.31 579
2597.79 565
2598.27 574
2598.75 641
2599.23 663
2599.71 605
2600.19 571
2600.67 548
2601.15 570
2601.63 651
2602.12 644
2602.60 560
2603.08 604
2603.56 657
2604.04 659
2604.52 633
2605.00 595
2605.48 631
2605.97 624
2606.45 586
2606.93 593
2607.41 616
2607.89 568
2608.37 501
2608.86 589
2609.34 596
2609.82 554
2610.30 578
2610.78 576
2611.26 612
2611.75 619
2612.23 588
2612.71 616
2613.19 603
2613.68 576
2614.16 601
2614.64 622
2615.12 591
2615.60 571
2616.09 581
2616.57 598
2617.05 572
2617.53 621
2618.02 627
2618.50 624
2618.98 581
2619.46 575
2619.95 635
2620.43 624
2620.91 545
2621.40 516
2621.88 562
2622.36 523
2622.85 529
2623.33 578
2623.81 555
2624.29 491
2624.78 574
2625.26 638
2625.74 605
2626.23 583
2626.71 599
2627.19 627
2627.68 559
2628.16 578
2628.64 564
2629.13 577
2629.61 598
2630.10 593
2630.58 620
2631.06 622
2631.55 632
2632.03 617
2632.51 668
2633.00 632
2633.48 649
2633.97 668
2634.45 615
2634.94 641
2635.42 615
2635.90 568
2636.39 561
2636.87 569
2637.36 560
2637.84 589
2638.33 597
2638.81 497
2639.29 577
2639.78 589
2640.26 601
2640.75 628
2641.23 572
2641.72 592
2642.20 633
2642.69 640
2643.17 608
2643.66 552
2644.14 617
2644.63 629
2645.11 567
2645.60 573
2646.08 543
2646.57 529
2647.05 594
2647.54 524
2648.02 580
2648.51 591
2648.99 577
2649.48 583
2649.97 593
2650.45 610
2650.94 568
2651.42 574
2651.91 508
2652.39 573
2652.88 563
2653.37 636
2653.85 654
2654.34 626
2654.82 606
2655.31 672
2655.80 715
2656.28 682
2656.77 771
2657.25 722
2657.74 763
2658.23 706
2658.71 620
2659.20 610
2659.69 609
2660.17 595
2660.66 611
2661.14 616
2661.63 641
2662.12 625
2662.60 612
2663.09 639
2663.58 580
2664.06 604
2664.55 634
2665.04 637
2665.53 595
2666.01 633
2666.50 609
2666.99 609
2667.47 572
2667.96 612
2668.45 603
2668.94 588
2669.42 627
2669.91 559
2670.40 670
2670.88 602
2671.37 620
2671.86 673
2672.35 727
2672.83 739
2673.32 724
2673.81 722
2674.30 831
2674.79 827
2675.27 840
2675.76 812
2676.25 817
2676.74 843
2677.23 818
2677.71 737
2678.20 707
2678.69 748
2679.18 699
2679.67 685
2680.15 680
2680.64 649
2681.13 619
2681.62 732
2682.11 697
2682.60 692
2683.08 682
2683.57 687
2684.06 727
2684.55 749
2685.04 709
2685.53 657
2686.02 603
2686.51 657
2686.99 651
2687.48 604
2687.97 627
2688.46 600
2688.95 581
2689.44 599
2689.93 637
2690.42 649
2690.91 672
2691.40 642
2691.89 693
2692.38 708
2692.87 602
2693.35 656
2693.84 620
2694.33 603
2694.82 628
2695.31 641
2695.80 687
2696.29 632
2696.78 595
2697.27 653
2697.76 646
2698.25 629
2698.74 566
2699.23 621
2699.72 646
2700.21 565
2700.70 584
2701.19 569
2701.68 616
2702.17 630
2702.66 617
2703.15 632
2703.64 605
2704.13 582
2704.62 602
2705.12 589
2705.61 603
2706.10 577
2706.59 629
2707.08 609
2707.57 595
2708.06 622
2708.55 570
2709.04 603
2709.53 580
2710.02 629
2710.51 601
2711.01 554
2711.50 562
2711.99 582
2712.48 531
2712.97 605
2713.46 596
2713.95 619
2714.44 559
2714.94 558
2715.43 552
2715.92 564
2716.41 581
2716.90 566
2717.39 565
2717.89 560
2718.38 568
2718.87 576
2719.36 570
2719.85 569
2720.34 582
2720.84 575
2721.33 628
2721.82 646
2722.31 642
2722.80 658
2723.30 655
2723.79 637
2724.28 645
2724.77 608
2725.27 581
2725.76 540
2726.25 549
2726.74 636
2727.24 614
2727.73 577
2728.22 557
2728.71 620
2729.21 630
2729.70 607
2730.19 621
2730.69 623
2731.18 601
2731.67 634
2732.16 627
2732.66 648
2733.15 658
2733.64 624
2734.14 657
2734.63 673
2735.12 655
2735.62 628
2736.11 684
2736.60 664
2737.10 683
2737.59 663
2738.08 675
2738.58 628
2739.07 670
2739.56 658
2740.06 644
2740.55 656
2741.05 645
2741.54 646
2742.03 636
2742.53 638
2743.02 635
2743.52 628
2744.01 624
2744.50 556
2745.00 610
2745.49 619
2745.99 615
2746.48 635
2746.97 577
2747.47 628
2747.96 653
2748.46 606
2748.95 614
2749.45 551
2749.94 608
2750.44 683
2750.93 629
2751.43 590
2751.92 576
2752.42 570
2752.91 560
2753.41 535
2753.90 536
2754.40 540
2754.89 572
2755.39 557
2755.88 588
2756.38 598
2756.87 628
2757.37 630
2757.86 617
2758.36 639
2758.85 624
2759.35 616
2759.84 649
2760.34 651
2760.83 578
2761.33 605
2761.83 629
2762.32 624
2762.82 599
2763.31 594
2763.81 590
2764.30 606
2764.80 617
2765.30 658
2765.79 684
2766.29 640
2766.78 605
2767.28 541
2767.78 531
2768.27 516
2768.77 581
2769.27 618
2769.76 589
2770.26 584
2770.76 537
2771.25 572
2771.75 617
2772.24 627
2772.74 632
2773.24 655
2773.73 556
2774.23 593
2774.73 643
2775.23 643
2775.72 673
2776.22 663
2776.72 688
2777.21 689
2777.71 681
2778.21 705
2778.70 686
2779.20 654
2779.70 674
2780.20 684
2780.69 703
2781.19 657
2781.69 673
2782.19 656
2782.68 678
2783.18 633
2783.68 611
2784.18 659
2784.67 618
2785.17 574
2785.67 579
2786.17 590
2786.67 593
2787.16 629
2787.66 628
2788.16 722
2788.66 665
2789.16 755
2789.65 750
2790.15 727
2790.65 716
2791.15 753
2791.65 717
2792.15 764
2792.64 641
2793.14 656
2793.64 678
2794.14 656
2794.64 631
2795.14 702
2795.64 740
2796.13 666
2796.63 704
2797.13 662
2797.63 723
2798.13 688
2798.63 694
2799.13 721
2799.63 782
2800.13 693
2800.62 669
2801.12 619
2801.62 669
2802.12 595
2802.62 640
2803.12 625
2803.62 596
2804.12 607
2804.62 598
2805.12 609
2805.62 619
2806.12 625
2806.62 649
2807.12 638
2807.62 706
2808.12 703
2808.62 683
2809.12 732
2809.62 773
2810.12 802
2810.62 769
2811.12 774
2811.62 854
2812.12 896
2812.62 829
2813.12 887
2813.62 984
2814.12 952
2814.62 941
2815.12 975
2815.62 923
2816.12 872
2816.62 860
2817.12 782
2817.62 735
2818.12 684
2818.62 653
2819.12 666
2819.63 649
2820.13 625
2820.63 622
2821.13 588
2821.63 626
2822.13 557
2822.63 586
2823.13 558
2823.63 626
2824.13 646
2824.64 587
2825.14 575
2825.64 637
2826.14 616
2826.64 605
2827.14 583
2827.64 602
2828.15 624
2828.65 660
2829.15 622
2829.65 657
2830.15 624
2830.65 540
2831.16 556
2831.66 535
2832.16 532
2832.66 590
2833.16 587
2833.67 589
2834.17 644
2834.67 648
2835.17 631
2835.68 639
2836.18 661
2836.68 633
2837.18 646
2837.68 582
2838.19 623
2838.69 659
2839.19 698
2839.70 655
2840.20 714
2840.70 706
2841.20 726
2841.71 700
2842.21 651
2842.71 667
2843.21 657
2843.72 679
2844.22 651
2844.72 637
2845.23 638
2845.73 650
2846.23 643
2846.74 642
2847.24 714
2847.74 696
2848.25 737
2848.75 707
2849.25 735
2849.76 685
2850.26 698
2850.76 705
2851.27 738
2851.77 718
2852.28 712
2852.78 642
2853.28 655
2853.79 631
2854.29 643
2854.79 654
2855.30 651
2855.80 654
2856.31 694
2856.81 705
2857.31 701
2857.82 715
2858.32 688
2858.83 687
2859.33 756
2859.84 800
2860.34 756
2860.85 762
2861.35 743
2861.85 779
2862.36 722
2862.86 681
2863.37 711
2863.87 692
2864.38 691
2864.88 693
2865.39 652
2865.89 652
2866.40 639
2866.90 621
2867.41 572
2867.91 618
2868.42 598
2868.92 609
2869.43 572
2869.93 582
2870.44 661
2870.94 656
2871.45 673
2871.96 687
2872.46 640
2872.97 650
2873.47 624
2873.98 661
2874.48 670
2874.99 687
2875.49 688
2876.00 727
2876.51 731
2877.01 671
2877.52 699
2878.02 702
2878.53 734
2879.04 655
2879.54 685
2880.05 703
2880.55 628
2881.06 613
2881.57 694
2882.07 673
2882.58 676
2883.09 692
2883.59 688
2884.10 732
2884.61 725
2885.11 721
2885.62 775
2886.13 795
2886.63 808
2887.14 742
2887.65 721
2888.15 880
2888.66 911
2889.17 831
2889.67 864
2890.18 810
2890.69 721
2891.20 782
2891.70 811
2892.21 692
2892.72 714
2893.22 775
2893.73 700
2894.24 732
2894.75 766
2895.25 774
2895.76 735
2896.27 762
2896.78 685
2897.29 776
2897.79 768
2898.30 760
2898.81 780
2899.32 829
2899.82 797
2900.33 748
2900.84 743
2901.35 764
2901.86 767
2902.36 770
2902.87 792
2903.38 798
2903.89 754
2904.40 782
2904.91 781
2905.41 731
2905.92 781
2906.43 727
2906.94 708
2907.45 707
2907.96 649
2908.47 690
2908.97 765
2909.48 720
2909.99 717
2910.50 717
2911.01 716
2911.52 686
2912.03 687
2912.54 661
2913.05 702
2913.55 632
2914.06 639
2914.57 610
2915.08 594
2915.59 657
2916.10 613
2916.61 583
2917.12 594
2917.63 566
2918.14 669
2918.65 679
2919.16 703
2919.67 705
2920.18 723
2920.69 713
2921.20 730
2921.71 771
2922.22 773
2922.73 766
2923.24 775
2923.75 787
2924.26 817
2924.77 851
2925.28 809
2925.79 830
2926.30 838
2926.81 791
2927.32 795
2927.83 802
2928.34 754
2928.85 751
2929.36 738
2929.87 717
2930.38 699
2930.89 704
2931.40 717
2931.91 658
2932.42 602
2932.93 644
2933.45 608
2933.96 635
2934.47 643
2934.98 665
2935.49 666
2936.00 696
2936.51 695
2937.02 705
2937.53 784
2938.04 778
2938.56 823
2939.07 878
2939.58 1000
2940.09 1092
2940.60 1149
2941.11 1195
2941.62 1281
2942.14 1349
2942.65 1318
2943.16 1335
2943.67 1301
2944.18 1303
2944.70 1258
2945.21 1176
2945.72 1061
2946.23 1025
2946.74 955
2947.26 980
2947.77 883
2948.28 801
2948.79 809
2949.30 815
2949.82 682
2950.33 712
2950.84 713
2951.35 672
2951.87 659
2952.38 669
2952.89 620
2953.40 658
2953.92 642
2954.43 644
2954.94 628
2955.45 667
2955.97 622
2956.48 636
2956.99 603
2957.51 571
2958.02 590
2958.53 610
2959.04 645
2959.56 631
2960.07 667
2960.58 725
2961.10 680
2961.61 661
2962.12 688
2962.64 685
2963.15 696
2963.66 696
2964.18 689
2964.69 711
2965.21 694
2965.72 667
2966.23 667
2966.75 703
2967.26 648
2967.77 679
2968.29 635
2968.80 689
2969.32 684
2969.83 734
2970.34 729
2970.86 667
2971.37 682
2971.89 683
2972.40 708
2972.91 690
2973.43 701
2973.94 713
2974.46 725
2974.97 718
2975.49 737
2976.00 753
2976.52 743
2977.03 677
2977.55 677
2978.06 797
2978.57 735
2979.09 745
2979.60 736
2980.12 755
2980.63 716
2981.15 725
2981.66 756
2982.18 747
2982.69 751
2983.21 844
2983.73 796
2984.24 773
2984.76 704
2985.27 721
2985.79 719
2986.30 825
2986.82 785
2987.33 751
2987.85 790
2988.36 785
2988.88 907
2989.40 824
2989.91 835
2990.43 892
2990.94 843
2991.46 835
2991.97 846
2992.49 861
2993.01 846
2993.52 825
2994.04 809
2994.55 833
2995.07 821
2995.59 869
2996.10 936
2996.62 999
2997.14 945
2997.65 1002
2998.17 1085
2998.69 1088
2999.20 1091
2999.72 1109
3000.24 1112
3000.75 1134
3001.27 1142
3001.79 1266
3002.30 1344
3002.82 1533
3003.34 1813
3003.85 2083
3004.37 2507
3004.89 2918
3005.40 3087
3005.92 3214
3006.44 3378
3006.96 3169
3007.47 2960
3007.99 2605
3008.51 2270
3009.03 1908
3009.54 1645
3010.06 1446
3010.58 1232
3011.10 1135
3011.61 1044
3012.13 881
3012.65 845
3013.17 875
3013.68 844
3014.20 819
3014.72 811
3015.24 831
3015.76 788
3016.27 879
3016.79 830
3017.31 884
3017.83 899
3018.35 908
3018.86 963
3019.38 949
3019.90 923
3020.42 843
3020.94 778
3021.46 787
3021.97 876
3022.49 831
3023.01 872
3023.53 887
3024.05 866
3024.57 928
3025.09 1013
3025.61 987
3026.12 954
3026.64 906
3027.16 890
3027.68 904
3028.20 866
3028.72 773
3029.24 776
3029.76 794
3030.28 742
3030.80 715
3031.32 680
3031.84 688
3032.35 701
3032.87 711
3033.39 687
3033.91 718
3034.43 707
3034.95 722
3035.47 684
3035.99 757
3036.51 691
3037.03 735
3037.55 804
3038.07 749
3038.59 701
3039.11 677
3039.63 670
3040.15 747
3040.67 684
3041.19 659
3041.71 681
3042.23 637
3042.75 659
3043.27 710
3043.79 724
3044.31 732
3044.83 767
3045.35 746
3045.87 715
3046.40 715
3046.92 710
3047.44 681
3047.96 697
3048.48 738
3049.00 672
3049.52 661
3050.04 592
3050.56 672
3051.08 690
3051.60 665
3052.12 657
3052.65 607
3053.17 646
3053.69 672
3054.21 651
3054.73 611
3055.25 622
3055.77 667
3056.30 661
3056.82 680
3057.34 709
3057.86 659
3058.38 675
3058.90 733
3059.42 719
3059.95 728
3060.47 719
3060.99 663
3061.51 676
3062.03 686
3062.56 687
3063.08 687
3063.60 745
3064.12 731
3064.64 736
3065.17 740
3065.69 742
3066.21 757
3066.73 787
3067.26 846
3067.78 705
3068.30 737
3068.82 755
3069.35 727
3069.87 725
3070.39 727
3070.91 751
3071.44 792
3071.96 758
3072.48 763
3073.01 754
3073.53 791
3074.05 759
3074.57 777
3075.10 864
3075.62 796
3076.14 823
3076.67 778
3077.19 836
3077.71 864
3078.24 895
3078.76 918
3079.28 880
3079.81 894
3080.33 933
3080.85 924
3081.38 935
3081.90 1004
3082.42 995
3082.95 1062
3083.47 1039
3084.00 1022
3084.52 900
3085.04 871
3085.57 905
3086.09 876
3086.62 864
3087.14 840
3087.66 840
3088.19 837
3088.71 797
3089.24 770
3089.76 825
3090.29 827
3090.81 797
3091.33 834
3091.86 835
3092.38 809
3092.91 952
3093.43 921
3093.96 914
3094.48 954
3095.01 956
3095.53 973
3096.06 1032
3096.58 1049
3097.11 1055
3097.63 1101
3098.16 1195
3098.68 1201
3099.21 1272
3099.73 1435
3100.26 1723
3100.78 2015
3101.31 2583
3101.83 3309
3102.36 4060
3102.88 4590
3103.41 5124
3103.93 5526
3104.46 5657
3104.99 5374
3105.51 5103
3106.04 4491
3106.56 3502
3107.09 3076
3107.61 2560
3108.14 1993
3108.67 1659
3109.19 1452
3109.72 1384
3110.24 1371
3110.77 1281
3111.30 1266
3111.82 1218
3112.35 1170
3112.87 1184
3113.40 1183
3113.93 1140
3114.45 1062
3114.98 1117
3115.51 1126
3116.03 988
3116.56 952
3117.09 894
3117.61 898
3118.14 913
3118.67 891
3119.19 989
3119.72 1053
3120.25 1035
3120.77 1010
3121.30 1164
3121.83 1234
3122.35 1310
3122.88 1259
3123.41 1223
3123.94 1200
3124.46 1199
3124.99 1090
3125.52 1057
3126.05 1078
3126.57 1044
3127.10 991
3127.63 959
3128.16 1003
3128.68 978
3129.21 971
3129.74 917
3130.27 963
3130.79 896
3131.32 843
3131.85 818
3132.38 825
3132.91 849
3133.43 853
3133.96 866
3134.49 810
3135.02 789
3135.55 799
3136.07 761
3136.60 807
3137.13 865
3137.66 793
3138.19 756
3138.72 799
3139.24 799
3139.77 751
3140.30 743
3140.83 769
3141.36 812
3141.89 826
3142.42 821
3142.95 707
3143.47 655
3144.00 708
3144.53 777
3145.06 759
3145.59 699
3146.12 749
3146.65 774
3147.18 834
3147.71 796
3148.24 849
3148.76 842
3149.29 810
3149.82 795
3150.35 854
3150.88 849
3151.41 850
3151.94 871
3152.47 832
3153.00 864
3153.53 832
3154.06 804
3154.59 767
3155.12 766
3155.65 756
3156.18 811
3156.71 816
3157.24 782
3157.77 826
3158.30 771
3158.83 844
3159.36 849
3159.89 826
3160.42 850
3160.95 917
3161.48 878
3162.01 831
3162.54 835
3163.07 792
3163.60 824
3164.13 746
3164.66 761
3165.20 749
3165.73 746
3166.26 723
3166.79 727
3167.32 691
3167.85 666
3168.38 723
3168.91 757
3169.44 718
3169.97 700
3170.50 726
3171.04 768
3171.57 724
3172.10 733
3172.63 797
3173.16 798
3173.69 833
3174.22 796
3174.75 867
3175.29 854
3175.82 845
3176.35 872
3176.88 844
3177.41 804
3177.94 852
3178.48 822
3179.01 806
3179.54 718
3180.07 761
3180.60 761
3181.14 662
3181.67 698
3182.20 722
3182.73 700
3183.26 693
3183.80 608
3184.33 656
3184.86 687
3185.39 594
3185.93 668
3186.46 671
3186.99 642
3187.52 687
3188.06 702
3188.59 711
3189.12 756
3189.65 716
3190.19 705
3190.72 691
3191.25 665
3191.79 681
3192.32 635
3192.85 635
3193.38 718
3193.92 696
3194.45 664
3194.98 684
3195.52 624
3196.05 669
3196.58 679
3197.12 705
3197.65 723
3198.18 792
3198.72 729
3199.25 707
3199.78 757
3200.32 702
3200.85 667
3201.39 754
3201.92 722
3202.45 756
3202.99 735
3203.52 709
3204.05 704
3204.59 714
3205.12 697
3205.66 773
3206.19 771
3206.72 704
3207.26 771
3207.79 892
3208.33 965
3208.86 904
3209.40 883
3209.93 927
3210.47 1007
3211.00 971
3211.53 924
3212.07 904
3212.60 988
3213.14 973
3213.67 895
3214.21 916
3214.74 818
3215.28 733
3215.81 717
3216.35 795
3216.88 740
3217.42 675
3217.95 674
3218.49 706
3219.02 669
3219.56 704
3220.09 737
3220.63 671
3221.16 672
3221.70 682
3222.23 700
3222.77 728
3223.31 767
3223.84 796
3224.38 782
3224.91 844
3225.45 839
3225.98 818
3226.52 787
3227.06 755
3227.59 781
3228.13 842
3228.66 855
3229.20 774
3229.74 804
3230.27 740
3230.81 796
3231.34 788
3231.88 801
3232.42 838
3232.95 775
3233.49 816
3234.03 768
3234.56 751
3235.10 752
3235.64 808
3236.17 839
3236.71 793
3237.25 873
3237.78 958
3238.32 1004
3238.86 954
3239.39 942
3239.93 834
3240.47 819
3241.00 841
3241.54 859
3242.08 829
3242.61 878
3243.15 863
3243.69 891
3244.23 963
3244.76 896
3245.30 845
3245.84 876
3246.38 907
3246.91 922
3247.45 906
3247.99 971
3248.53 942
3249.06 1063
3249.60 1167
3250.14 1145
3250.68 1364
3251.21 1649
3251.75 1892
3252.29 2010
3252.83 2301
3253.37 2505
3253.90 2608
3254.44 2634
3254.98 2515
3255.52 2385
3256.06 2152
3256.60 2006
3257.13 1774
3257.67 1579
3258.21 1449
3258.75 1323
3259.29 1209
3259.83 1249
3260.36 1260
3260.90 1309
3261.44 1306
3261.98 1432
3262.52 1430
3263.06 1555
3263.60 1682
3264.14 1620
3264.68 1598
3265.21 1662
3265.75 1608
3266.29 1606
3266.83 1696
3267.37 1576
3267.91 1470
3268.45 1416
3268.99 1412
3269.53 1283
3270.07 1241
3270.61 1195
3271.15 1149
3271.69 1174
3272.23 1075
3272.76 1037
3273.30 966
3273.84 972
3274.38 960
3274.92 991
3275.46 1093
3276.00 965
3276.54 885
3277.08 934
3277.62 955
3278.16 896
3278.70 965
3279.24 1009
3279.78 949
3280.32 961
3280.86 924
3281.41 888
3281.95 903
3282.49 925
3283.03 934
3283.57 944
3284.11 994
3284.65 944
3285.19 955
3285.73 982
3286.27 975
3286.81 1051
3287.35 959
3287.89 970
3288.43 973
3288.97 1089
3289.52 1124
3290.06 1115
3290.60 1116
3291.14 1069
3291.68 1133
3292.22 1161
3292.76 1260
3293.30 1252
3293.85 1299
3294.39 1434
3294.93 1489
3295.47 1599
3296.01 1663
3296.55 1692
3297.09 1763
3297.64 1657
3298.18 1528
3298.72 1540
3299.26 1586
3299.80 1456
3300.34 1326
3300.89 1252
3301.43 1261
3301.97 1310
3302.51 1163
3303.06 1121
3303.60 1150
3304.14 1133
3304.68 1123
3305.22 1107
3305.77 1136
3306.31 1126
3306.85 1133
3307.39 1194
3307.94 1249
3308.48 1159
3309.02 1222
3309.56 1338
3310.11 1326
3310.65 1450
3311.19 1464
3311.74 1401
3312.28 1375
3312.82 1262
3313.36 1367
3313.91 1383
3314.45 1316
3314.99 1288
3315.54 1354
3316.08 1437
3316.62 1519
3317.17 1670
3317.71 1654
3318.25 1690
3318.80 1887
3319.34 2037
3319.88 2150
3320.43 2271
3320.97 2220
3321.51 2146
3322.06 2108
3322.60 1925
3323.14 1864
3323.69 1681
3324.23 1501
3324.78 1459
3325.32 1400
3325.86 1347
3326.41 1333
3326.95 1344
3327.50 1333
3328.04 1244
3328.59 1269
3329.13 1278
3329.67 1349
3330.22 1298
3330.76 1432
3331.31 1720
3331.85 1873
3332.40 2343
3332.94 3001
3333.49 3856
3334.03 5008
3334.57 6188
3335.12 7470
3335.66 8579
3336.21 9439
3336.75 9851
3337.30 9733
3337.84 9815
3338.39 8932
3338.93 7858
3339.48 6846
3340.02 5829
3340.57 4804
3341.11 3802
3341.66 3161
3342.20 2605
3342.75 2128
3343.30 1851
3343.84 1631
3344.39 1503
3344.93 1455
3345.48 1314
3346.02 1260
3346.57 1254
3347.11 1192
3347.66 1223
3348.21 1292
3348.75 1265
3349.30 1276
3349.84 1207
3350.39 1137
3350.94 1198
3351.48 1209
3352.03 1144
3352.57 1071
3353.12 1033
3353.67 1061
3354.21 1057
3354.76 1116
3355.31 1078
3355.85 1103
3356.40 1074
3356.95 988
3357.49 993
3358.04 1016
3358.59 951
3359.13 947
3359.68 941
3360.23 982
3360.77 1013
3361.32 945
3361.87 990
3362.41 945
3362.96 1002
3363.51 1025
3364.05 1018
3364.60 1000
3365.15 1043
3365.70 1107
3366.24 1033
3366.79 976
3367.34 927
3367.89 965
3368.43 990
3368.98 964
3369.53 985
3370.08 1010
3370.62 1072
3371.17 1162
3371.72 1205
3372.27 1340
3372.81 1413
3373.36 1564
3373.91 1702
3374.46 1681
3375.01 1655
3375.55 1739
3376.10 1732
3376.65 1595
3377.20 1501
3377.75 1395
3378.30 1337
3378.84 1197
3379.39 1092
3379.94 1053
3380.49 944
3381.04 970
3381.59 970
3382.13 853
3382.68 832
3383.23 875
3383.78 834
3384.33 770
3384.88 790
3385.43 804
3385.98 835
3386.52 815
3387.07 865
3387.62 803
3388.17 750
3388.72 810
3389.27 771
3389.82 758
3390.37 770
3390.92 802
3391.47 756
3392.02 832
3392.57 791
3393.12 827
3393.66 818
3394.21 824
3394.76 808
3395.31 821
3395.86 821
3396.41 816
3396.96 854
3397.51 884
3398.06 854
3398.61 857
3399.16 880
3399.71 916
3400.26 880
3400.81 825
3401.36 843
3401.91 803
3402.46 821
3403.01 753
3403.56 801
3404.11 837
3404.66 808
3405.21 793
3405.77 872
3406.32 767
3406.87 787
3407.42 764
3407.97 839
3408.52 824
3409.07 799
3409.62 853
3410.17 855
3410.72 946
3411.27 1044
3411.82 1035
3412.37 1093
3412.93 1113
3413.48 1087
3414.03 1064
3414.58 1080
3415.13 1054
3415.68 1060
3416.23 1022
3416.78 1002
3417.34 1015
3417.89 1087
3418.44 1108
3418.99 1133
3419.54 1166
3420.09 1073
3420.65 1027
3421.20 999
3421.75 919
3422.30 850
3422.85 864
3423.40 898
3423.96 986
3424.51 1039
3425.06 987
3425.61 891
3426.17 857
3426.72 936
3427.27 892
3427.82 867
3428.37 776
3428.93 771
3429.48 817
3430.03 791
3430.58 775
3431.14 702
3431.69 722
3432.24 701
3432.79 660
3433.35 773
3433.90 732
3434.45 750
3435.01 714
3435.56 778
3436.11 790
3436.66 797
3437.22 769
3437.77 787
3438.32 799
3438.88 825
3439.43 802
3439.98 761
3440.54 798
3441.09 757
3441.64 799
3442.20 736
3442.75 733
3443.30 726
3443.86 764
3444.41 726
3444.96 690
3445.52 750
3446.07 749
3446.63 707
3447.18 724
3447.73 759
3448.29 713
3448.84 629
3449.40 685
3449.95 709
3450.50 642
3451.06 647
3451.61 663
3452.17 629
3452.72 650
3453.27 596
3453.83 603
3454.38 646
3454.94 629
3455.49 629
3456.05 614
3456.60 620
3457.16 619
3457.71 651
3458.27 646
3458.82 631
3459.38 659
3459.93 655
3460.49 610
3461.04 676
3461.60 684
3462.15 705
3462.71 700
3463.26 664
3463.82 694
3464.37 750
3464.93 735
3465.48 721
3466.04 793
3466.59 709
3467.15 704
3467.70 739
3468.26 765
3468.81 757
3469.37 784
3469.93 790
3470.48 795
3471.04 863
3471.59 837
3472.15 915
3472.70 881
3473.26 851
3473.82 830
3474.37 838
3474.93 827
3475.48 816
3476.04 761
3476.60 747
3477.15 768
3477.71 865
3478.27 841
3478.82 857
3479.38 874
3479.93 859
3480.49 905
3481.05 1011
3481.60 968
3482.16 927
3482.72 958
3483.27 1047
3483.83 1019
3484.39 1018
3484.95 959
3485.50 939
3486.06 957
3486.62 988
3487.17 1011
3487.73 1007
3488.29 1102
3488.84 1381
3489.40 1695
3489.96 1946
3490.52 2387
3491.07 2892
3491.63 3587
3492.19 4061
3492.75 4373
3493.30 4410
3493.86 4387
3494.42 3976
3494.98 3495
3495.53 3218
3496.09 2604
3496.65 2096
3497.21 1751
3497.77 1572
3498.32 1493
3498.88 1356
3499.44 1292
3500.00 1287
3500.56 1306
3501.11 1391
3501.67 1440
3502.23 1502
3502.79 1616
3503.35 1820
3503.91 1936
3504.46 2119
3505.02 2382
3505.58 2463
3506.14 2543
3506.70 2402
3507.26 2365
3507.81 2341
3508.37 2262
3508.93 1983
3509.49 1805
3510.05 1649
3510.61 1609
3511.17 1585
3511.73 1413
3512.29 1428
3512.85 1344
3513.40 1221
3513.96 1182
3514.52 1115
3515.08 1110
3515.64 1118
3516.20 919
3516.76 900
3517.32 935
3517.88 941
3518.44 892
3519.00 853
3519.56 873
3520.12 867
3520.68 843
3521.24 848
3521.80 804
3522.36 880
3522.92 869
3523.48 888
3524.04 917
3524.60 865
3525.16 881
3525.72 841
3526.28 858
3526.84 805
3527.40 849
3527.96 913
3528.52 847
3529.08 862
3529.64 915
3530.20 907
3530.76 858
3531.32 852
3531.88 873
3532.44 848
3533.00 788
3533.56 822
3534.12 856
3534.68 835
3535.25 848
3535.81 864
3536.37 922
3536.93 844
3537.49 818
3538.05 819
3538.61 863
3539.17 886
3539.73 823
3540.30 830
3540.86 862
3541.42 925
3541.98 874
3542.54 894
3543.10 959
3543.66 950
3544.23 940
3544.79 954
3545.35 979
3545.91 975
3546.47 910
3547.03 817
3547.60 840
3548.16 872
3548.72 805
3549.28 769
3549.84 753
3550.41 755
3550.97 790
3551.53 785
3552.09 767
3552.65 748
3553.22 791
3553.78 734
3554.34 764
3554.90 778
3555.47 774
3556.03 747
3556.59 657
3557.15 714
3557.72 700
3558.28 692
3558.84 675
3559.41 696
3559.97 732
3560.53 752
3561.09 727
3561.66 757
3562.22 773
3562.78 736
3563.35 726
3563.91 736
3564.47 746
3565.04 799
3565.60 857
3566.16 845
3566.73 876
3567.29 821
3567.85 821
3568.42 792
3568.98 739
3569.54 741
3570.11 724
3570.67 758
3571.23 683
3571.80 699
3572.36 762
3572.93 746
3573.49 722
3574.05 779
3574.62 855
3575.18 906
3575.75 934
3576.31 1055
3576.87 1183
3577.44 1188
3578.00 1192
3578.57 1237
3579.13 1218
3579.70 1099
3580.26 1100
3580.82 1124
3581.39 1023
3581.95 871
3582.52 931
3583.08 916
3583.65 894
3584.21 809
3584.78 772
3585.34 708
3585.91 731
3586.47 672
3587.04 642
3587.60 642
3588.17 644
3588.73 641
3589.30 655
3589.86 638
3590.43 677
3590.99 664
3591.56 692
3592.12 710
3592.69 717
3593.25 678
3593.82 621
3594.39 642
3594.95 616
3595.52 627
3596.08 650
3596.65 636
3597.21 677
3597.78 684
3598.35 684
3598.91 621
3599.48 661
3600.04 654
3600.61 709
3601.18 641
3601.74 698
3602.31 654
3602.87 658
3603.44 655
3604.01 609
3604.57 634
3605.14 662
3605.71 675
3606.27 706
3606.84 634
3607.41 628
3607.97 662
3608.54 658
3609.11 668
3609.67 683
3610.24 638
3610.81 600
3611.37 606
3611.94 585
3612.51 614
3613.07 679
3613.64 670
3614.21 720
3614.78 840
3615.34 941
3615.91 1015
3616.48 1175
3617.04 1324
3617.61 1489
3618.18 1623
3618.75 1733
3619.31 1731
3619.88 1643
3620.45 1692
3621.02 1605
3621.58 1422
3622.15 1264
3622.72 1212
3623.29 1067
3623.86 892
3624.42 821
3624.99 772
3625.56 760
3626.13 701
3626.70 669
3627.26 653
3627.83 666
3628.40 677
3628.97 621
3629.54 666
3630.11 638
3630.67 660
3631.24 668
3631.81 660
3632.38 679
3632.95 685
3633.52 695
3634.08 649
3634.65 623
3635.22 607
3635.79 703
3636.36 656
3636.93 642
3637.50 668
3638.07 699
3638.64 701
3639.20 665
3639.77 740
3640.34 792
3640.91 786
3641.48 837
3642.05 820
3642.62 922
3643.19 929
3643.76 930
3644.33 834
3644.90 806
3645.47 856
3646.04 867
3646.61 823
3647.18 782
3647.75 783
3648.32 786
3648.89 815
3649.46 779
3650.03 753
3650.60 804
3651.17 870
3651.74 888
3652.31 858
3652.88 958
3653.45 996
3654.02 1009
3654.59 1012
3655.16 1006
3655.73 999
3656.30 1013
3656.87 1023
3657.44 996
3658.01 1028
3658.58 1010
3659.15 1032
3659.72 1086
3660.29 1026
3660.86 1021
3661.43 1036
3662.00 983
3662.58 944
3663.15 981
3663.72 1000
3664.29 969
3664.86 920
3665.43 960
3666.00 993
3666.57 953
3667.14 1095
3667.72 1064
3668.29 1034
3668.86 957
3669.43 935
3670.00 888
3670.57 924
3671.14 917
3671.72 879
3672.29 892
3672.86 873
3673.43 867
3674.00 920
3674.57 842
3675.15 844
3675.72 871
3676.29 883
3676.86 889
3677.43 966
3678.01 1018
3678.58 975
3679.15 1014
3679.72 1029
3680.30 1075
3680.87 1003
3681.44 1001
3682.01 932
3682.58 921
3683.16 939
3683.73 839
3684.30 774
3684.88 797
3685.45 771
3686.02 746
3686.59 735
3687.17 765
3687.74 789
3688.31 800
3688.88 875
3689.46 958
3690.03 997
3690.60 1011
3691.18 1014
3691.75 1065
3692.32 1020
3692.90 987
3693.47 893
3694.04 879
3694.62 872
3695.19 834
3695.76 810
3696.34 837
3696.91 740
3697.48 767
3698.06 688
3698.63 749
3699.21 761
3699.78 755
3700.35 754
3700.93 733
3701.50 747
3702.08 811
3702.65 780
3703.22 827
3703.80 811
3704.37 847
3704.95 882
3705.52 832
3706.09 790
3706.67 832
3707.24 761
3707.82 719
3708.39 764
3708.97 762
3709.54 689
3710.12 751
3710.69 760
3711.26 770
3711.84 768
3712.41 701
3712.99 703
3713.56 719
3714.14 667
3714.71 699
3715.29 654
3715.86 649
3716.44 676
3717.01 733
3717.59 732
3718.16 642
3718.74 658
3719.32 691
3719.89 644
3720.47 652
3721.04 644
3721.62 630
3722.19 659
3722.77 710
3723.34 634
3723.92 671
3724.49 668
3725.07 629
3725.65 624
3726.22 662
3726.80 604
3727.37 630
3727.95 679
3728.53 730
3729.10 741
3729.68 716
3730.25 806
3730.83 888
3731.41 920
3731.98 999
3732.56 1117
3733.14 1259
3733.71 1260
3734.29 1321
3734.87 1291
3735.44 1272
3736.02 1127
3736.60 1106
3737.17 1032
3737.75 943
3738.33 817
3738.90 787
3739.48 788
3740.06 723
3740.63 725
3741.21 709
3741.79 676
3742.36 740
3742.94 694
3743.52 643
3744.10 629
3744.67 604
3745.25 632
3745.83 680
3746.40 643
3746.98 611
3747.56 594
3748.14 627
3748.71 615
3749.29 579
3749.87 595
3750.45 625
3751.03 608
3751.60 619
3752.18 594
3752.76 549
3753.34 562
3753.92 602
3754.49 561
3755.07 511
3755.65 573
3756.23 630
3756.81 617
3757.38 645
3757.96 686
3758.54 716
3759.12 659
3759.70 656
3760.28 641
3760.85 724
3761.43 737
3762.01 772
3762.59 752
3763.17 724
3763.75 705
3764.33 755
3764.91 751
3765.48 768
3766.06 738
3766.64 730
3767.22 762
3767.80 749
3768.38 751
3768.96 719
3769.54 747
3770.12 762
3770.70 734
3771.28 723
3771.85 670
3772.43 656
3773.01 682
3773.59 669
3774.17 633
3774.75 636
3775.33 653
3775.91 621
3776.49 622
3777.07 656
3777.65 656
3778.23 687
3778.81 686
3779.39 652
3779.97 587
3780.55 610
3781.13 644
3781.71 637
3782.29 652
3782.87 586
3783.45 569
3784.03 617
3784.61 587
3785.19 582
3785.77 646
3786.35 639
3786.93 614
3787.51 616
3788.10 656
3788.68 635
3789.26 625
3789.84 662
3790.42 673
3791.00 681
3791.58 616
3792.16 608
3792.74 591
3793.32 625
3793.90 586
3794.48 665
3795.07 671
3795.65 673
3796.23 636
3796.81 585
3797.39 622
3797.97 607
3798.55 608
3799.14 664
3799.72 698
3800.30 684
3800.88 645
3801.46 731
3802.04 735
3802.62 730
3803.21 744
3803.79 793
3804.37 720
3804.95 752
3805.53 840
3806.12 818
3806.70 835
3807.28 902
3807.86 905
3808.44 963
3809.03 954
3809.61 969
3810.19 951
3810.77 920
3811.36 969
3811.94 948
3812.52 972
3813.10 866
3813.69 808
3814.27 908
3814.85 900
3815.43 928
3816.02 934
3816.60 973
3817.18 972
3817.77 874
3818.35 820
3818.93 750
3819.51 834
3820.10 841
3820.68 791
3821.26 781
3821.85 826
3822.43 876
3823.01 963
3823.60 928
3824.18 979
3824.76 960
3825.35 918
3825.93 947
3826.51 821
3827.10 788
3827.68 755
3828.27 696
3828.85 681
3829.43 685
3830.02 651
3830.60 750
3831.18 774
3831.77 714
3832.35 735
3832.94 770
3833.52 755
3834.10 746
3834.69 780
3835.27 848
3835.86 782
3836.44 783
3837.03 775
3837.61 745
3838.19 756
3838.78 713
3839.36 733
3839.95 754
3840.53 861
3841.12 778
3841.70 690
3842.29 711
3842.87 718
3843.46 841
3844.04 871
3844.63 1003
3845.21 1160
3845.80 1169
3846.38 1212
3846.97 1145
3847.55 1138
3848.14 1062
3848.72 1050
3849.31 992
3849.89 935
3850.48 870
3851.06 832
3851.65 866
3852.23 874
3852.82 845
3853.41 884
3853.99 875
3854.58 874
3855.16 875
3855.75 863
3856.33 833
3856.92 809
3857.51 900
3858.09 939
3858.68 1025
3859.26 1154
3859.85 1374
3860.44 1677
3861.02 1786
3861.61 1902
3862.20 1941
3862.78 2090
3863.37 2095
3863.95 1895
3864.54 1815
3865.13 1684
3865.71 1545
3866.30 1405
3866.89 1211
3867.47 1036
3868.06 998
3868.65 934
3869.23 893
3869.82 837
3870.41 780
3870.99 779
3871.58 717
3872.17 861
3872.76 793
3873.34 776
3873.93 863
3874.52 872
3875.10 816
3875.69 760
3876.28 772
3876.87 704
3877.45 713
3878.04 664
3878.63 699
3879.22 712
3879.80 680
3880.39 649
3880.98 712
3881.57 696
3882.15 643
3882.74 630
3883.33 668
3883.92 700
3884.51 694
3885.09 664
3885.68 698
3886.27 700
3886.86 695
3887.45 714
3888.04 713
3888.62 701
3889.21 687
3889.80 751
3890.39 801
3890.98 832
3891.57 807
3892.15 751
3892.74 753
3893.33 793
3893.92 766
3894.51 782
3895.10 812
3895.69 769
3896.28 752
3896.86 770
3897.45 740
3898.04 721
3898.63 763
3899.22 769
3899.81 787
3900.40 776
3900.99 764
3901.58 760
3902.17 743
3902.76 753
3903.34 723
3903.93 736
3904.52 704
3905.11 741
3905.70 679
3906.29 705
3906.88 681
3907.47 629
3908.06 706
3908.65 726
3909.24 702
3909.83 702
3910.42 692
3911.01 643
3911.60 611
3912.19 627
3912.78 619
3913.37 614
3913.96 645
3914.55 599
3915.14 511
3915.73 582
3916.32 560
3916.91 527
3917.50 616
3918.09 552
3918.68 600
3919.28 613
3919.87 545
3920.46 516
3921.05 595
3921.64 583
3922.23 546
3922.82 587
3923.41 566
3924.00 583
3924.59 548
3925.18 598
3925.77 536
3926.37 559
3926.96 595
3927.55 575
3928.14 555
3928.73 534
3929.32 534
3929.91 618
3930.51 593
3931.10 525
3931.69 577
3932.28 559
3932.87 549
3933.46 508
3934.05 501
3934.65 561
3935.24 505
3935.83 508
3936.42 521
3937.01 559
3937.61 572
3938.20 597
3938.79 630
3939.38 548
3939.97 585
3940.57 602
3941.16 623
3941.75 681
3942.34 582
3942.94 558
3943.53 618
3944.12 592
3944.71 596
3945.31 575
3945.90 571
3946.49 542
3947.08 572
3947.68 541
3948.27 545
3948.86 548
3949.45 513
3950.05 509
3950.64 583
3951.23 584
3951.83 599
3952.42 551
3953.01 523
3953.61 553
3954.20 595
3954.79 558
3955.39 563
3955.98 552
3956.57 598
3957.17 642
3957.76 561
3958.35 676
3958.95 637
3959.54 623
3960.13 628
3960.73 665
3961.32 646
3961.92 630
3962.51 599
3963.10 563
3963.70 578
3964.29 609
3964.88 647
3965.48 616
3966.07 690
3966.67 705
3967.26 721
3967.86 731
3968.45 786
3969.04 777
3969.64 764
3970.23 752
3970.83 733
3971.42 682
3972.02 690
3972.61 636
3973.21 582
3973.80 609
3974.40 607
3974.99 620
3975.58 685
3976.18 632
3976.77 681
3977.37 753
3977.96 816
3978.56 744
3979.15 736
3979.75 729
3980.35 725
3980.94 687
3981.54 675
3982.13 693
3982.73 673
3983.32 590
3983.92 593
3984.51 689
3985.11 666
3985.70 645
3986.30 599
3986.90 584
3987.49 552
3988.09 575
3988.68 649
3989.28 622
3989.87 598
3990.47 644
3991.07 654
3991.66 641
3992.26 593
3992.85 562
3993.45 589
3994.05 655
3994.64 665
3995.24 630
3995.84 610
3996.43 595
3997.03 616
3997.62 563
3998.22 641
3998.82 631
3999.41 627
4000.01 680
4000.61 654
4001.20 598
4001.80 659
4002.40 648
4003.00 607
4003.59 548
4004.19 571
4004.79 635
4005.38 574
4005.98 557
4006.58 616
4007.17 677
4007.77 633
4008.37 570
4008.97 569
4009.56 592
4010.16 583
4010.76 561
4011.36 589
4011.95 624
4012.55 602
4013.15 580
4013.75 558
4014.34 610
4014.94 645
4015.54 665
4016.14 683
4016.74 655
4017.33 668
4017.93 673
4018.53 679
4019.13 665
4019.73 639
4020.32 706
4020.92 717
4021.52 668
4022.12 666
4022.72 624
4023.32 627
4023.91 609
4024.51 661
4025.11 648
4025.71 645
4026.31 609
4026.91 628
4027.51 611
4028.10 620
4028.70 694
4029.30 714
4029.90 715
4030.50 657
4031.10 678
4031.70 680
4032.30 696
4032.90 712
4033.49 719
4034.09 698
4034.69 677
4035.29 737
4035.89 688
4036.49 665
4037.09 635
4037.69 586
4038.29 600
4038.89 554
4039.49 537
4040.09 562
4040.69 524
4041.29 513
4041.89 512
4042.49 514
4043.09 517
4043.69 495
4044.29 562
4044.89 537
4045.49 503
4046.09 547
4046.69 616
4047.29 557
4047.89 524
4048.49 599
4049.09 573
4049.69 551
4050.29 586
4050.89 555
4051.49 532
4052.09 551
4052.69 556
4053.29 572
4053.89 541
4054.49 536
4055.09 536
4055.69 521
4056.30 530
4056.90 512
4057.50 510
4058.10 517
4058.70 524
4059.30 532
4059.90 499
4060.50 500
4061.10 513
4061.71 559
4062.31 545
4062.91 621
4063.51 604
4064.11 629
4064.71 635
4065.31 715
4065.92 715
4066.52 682
4067.12 716
4067.72 690
4068.32 687
4068.92 649
4069.53 616
4070.13 635
4070.73 601
4071.33 541
4071.93 522
4072.54 529
4073.14 547
4073.74 506
4074.34 490
4074.94 497
4075.55 518
4076.15 484
4076.75 553
4077.35 536
4077.96 534
4078.56 517
4079.16 522
4079.76 575
4080.37 575
4080.97 530
4081.57 509
4082.17 541
4082.78 537
4083.38 530
4083.98 507
4084.59 542
4085.19 531
4085.79 452
4086.39 479
4087.00 455
4087.60 483
4088.20 450
4088.81 500
4089.41 500
4090.01 474
4090.62 471
4091.22 475
4091.82 461
4092.43 459
4093.03 489
4093.63 485
4094.24 505
4094.84 510
4095.45 531
4096.05 507
4096.65 494
4097.26 520
4097.86 541
4098.47 517
4099.07 558
4099.67 543
4100.28 523
4100.88 524
4101.49 542
4102.09 591
4102.69 579
4103.30 532
4103.90 504
4104.51 596
4105.11 589
4105.72 529
4106.32 524
4106.93 538
4107.53 506
4108.13 507
4108.74 488
4109.34 496
4109.95 430
4110.55 475
4111.16 467
4111.76 487
4112.37 523
4112.97 519
4113.58 545
4114.18 523
4114.79 488
4115.39 451
4116.00 473
4116.60 462
4117.21 492
4117.82 496
4118.42 466
4119.03 440
4119.63 513
4120.24 488
4120.84 498
4121.45 493
4122.05 460
4122.66 444
4123.27 490
4123.87 509
4124.48 495
4125.08 450
4125.69 461
4126.30 470
4126.90 487
4127.51 470
4128.11 490
4128.72 458
4129.33 479
4129.93 511
4130.54 447
4131.15 507
4131.75 530
4132.36 539
4132.96 575
4133.57 540
4134.18 581
4134.78 534
4135.39 587
4136.00 617
4136.60 592
4137.21 581
4137.82 555
4138.43 595
4139.03 597
4139.64 615
4140.25 572
4140.85 612
4141.46 642
4142.07 626
4142.68 713
4143.28 727
4143.89 675
4144.50 705
4145.10 683
4145.71 672
4146.32 674
4146.93 621
4147.53 552
4148.14 553
4148.75 530
4149.36 546
4149.97 531
4150.57 537
4151.18 496
4151.79 463
4152.40 541
4153.00 481
4153.61 461
4154.22 470
4154.83 465
4155.44 458
4156.05 514
4156.65 494
4157.26 468
4157.87 483
4158.48 508
4159.09 545
4159.70 541
4160.30 568
4160.91 532
4161.52 553
4162.13 510
4162.74 519
4163.35 529
4163.96 536
4164.56 538
4165.17 474
4165.78 513
4166.39 511
4167.00 534
4167.61 563
4168.22 570
4168.83 605
4169.44 613
4170.05 650
4170.66 724
4171.26 729
4171.87 781
4172.48 793
4173.09 800
4173.70 816
4174.31 798
4174.92 801
4175.53 717
4176.14 718
4176.75 757
4177.36 701
4177.97 698
4178.58 628
4179.19 684
4179.80 628
4180.41 585
4181.02 581
4181.63 607
4182.24 576
4182.85 550
4183.46 535
4184.07 572
4184.68 544
4185.29 582
4185.90 530
4186.51 559
4187.12 517
4187.73 538
4188.34 557
4188.95 545
4189.56 509
4190.18 558
4190.79 582
4191.40 608
4192.01 596
4192.62 647
4193.23 656
4193.84 640
4194.45 644
4195.06 664
4195.67 618
4196.28 613
4196.90 642
4197.51 659
4198.12 640
4198.73 631
4199.34 613
4199.95 616
4200.56 556
4201.18 543
4201.79 529
4202.40 545
4203.01 534
4203.62 555
4204.23 535
4204.85 546
4205.46 577
4206.07 538
4206.68 607
4207.29 597
4207.90 577
4208.52 598
4209.13 611
4209.74 614
4210.35 617
4210.97 710
4211.58 683
4212.19 686
4212.80 636
4213.41 680
4214.03 668
4214.64 611
4215.25 612
4215.86 604
4216.48 592
4217.09 663
4217.70 674
4218.32 691
4218.93 718
4219.54 773
4220.15 828
4220.77 781
4221.38 790
4221.99 812
4222.61 785
4223.22 858
4223.83 899
4224.44 908
4225.06 877
4225.67 948
4226.28 1041
4226.90 1101
4227.51 1188
4228.13 1245
4228.74 1336
4229.35 1328
4229.97 1385
4230.58 1313
4231.19 1161
4231.81 1083
4232.42 968
4233.03 872
4233.65 842
4234.26 775
4234.88 736
4235.49 683
4236.10 729
4236.72 721
4237.33 719
4237.95 684
4238.56 686
4239.17 750
4239.79 716
4240.40 719
4241.02 753
4241.63 742
4242.25 708
4242.86 761
4243.48 828
4244.09 800
4244.71 777
4245.32 749
4245.93 746
4246.55 748
4247.16 770
4247.78 772
4248.39 742
4249.01 700
4249.62 764
4250.24 741
4250.85 748
4251.47 695
4252.08 645
4252.70 654
4253.32 619
4253.93 663
4254.55 692
4255.16 623
4255.78 663
4256.39 702
4257.01 600
4257.62 595
4258.24 628
4258.85 673
4259.47 671
4260.09 650
4260.70 752
4261.32 786
4261.93 832
4262.55 907
4263.17 1000
4263.78 926
4264.40 943
4265.01 882
4265.63 869
4266.25 784
4266.86 787
4267.48 754
4268.10 736
4268.71 706
4269.33 686
4269.94 674
4270.56 658
4271.18 649
4271.79 624
4272.41 654
4273.03 602
4273.64 661
4274.26 642
4274.88 720
4275.49 709
4276.11 781
4276.73 839
4277.35 926
4277.96 877
4278.58 890
4279.20 894
4279.81 879
4280.43 786
4281.05 728
4281.67 679
4282.28 695
4282.90 626
4283.52 648
4284.14 635
4284.75 575
4285.37 595
4285.99 567
4286.61 558
4287.22 531
4287.84 529
4288.46 499
4289.08 509
4289.70 558
4290.31 542
4290.93 506
4291.55 510
4292.17 496
4292.79 491
4293.40 508
4294.02 502
4294.64 496
4295.26 513
4295.88 522
4296.50 530
4297.11 541
4297.73 534
4298.35 558
4298.97 529
4299.59 577
4300.21 534
4300.83 570
4301.44 553
4302.06 537
4302.68 543
4303.30 583
4303.92 558
4304.54 541
4305.16 571
4305.78 571
4306.40 584
4307.02 563
4307.63 610
4308.25 586
4308.87 554
4309.49 559
4310.11 538
4310.73 610
4311.35 555
4311.97 601
4312.59 573
4313.21 617
4313.83 597
4314.45 514
4315.07 600
4315.69 608
4316.31 567
4316.93 610
4317.55 573
4318.17 598
4318.79 556
4319.41 569
4320.03 610
4320.65 610
4321.27 609
4321.89 553
4322.51 603
4323.13 588
4323.75 609
4324.37 649
4324.99 670
4325.61 681
4326.23 669
4326.85 688
4327.47 689
4328.09 706
4328.71 783
4329.33 838
4329.96 866
4330.58 1035
4331.20 1030
4331.82 1195
4332.44 1391
4333.06 1435
4333.68 1570
4334.30 1620
4334.92 1486
4335.54 1468
4336.17 1362
4336.79 1409
4337.41 1378
4338.03 1405
4338.65 1373
4339.27 1311
4339.89 1275
4340.52 1197
4341.14 1110
4341.76 1031
4342.38 955
4343.00 998
4343.62 1069
4344.25 1110
4344.87 1218
4345.49 1342
4346.11 1484
4346.73 1672
4347.36 1798
4347.98 1844
4348.60 1777
4349.22 1659
4349.84 1567
4350.47 1490
4351.09 1348
4351.71 1323
4352.33 1276
4352.96 1256
4353.58 1281
4354.20 1174
4354.82 1088
4355.45 1019
4356.07 988
4356.69 898
4357.31 833
4357.94 823
4358.56 828
4359.18 766
4359.81 798
4360.43 776
4361.05 782
4361.68 800
4362.30 759
4362.92 741
4363.55 791
4364.17 759
4364.79 727
4365.42 738
4366.04 789
4366.66 729
4367.29 774
4367.91 789
4368.53 736
4369.16 694
4369.78 653
4370.40 624
4371.03 645
4371.65 631
4372.27 667
4372.90 672
4373.52 614
4374.15 620
4374.77 691
4375.39 678
4376.02 637
4376.64 676
4377.27 695
4377.89 684
4378.52 661
4379.14 650
4379.76 659
4380.39 716
4381.01 670
4381.64 678
4382.26 723
4382.89 718
4383.51 670
4384.14 643
4384.76 711
4385.39 674
4386.01 689
4386.64 710
4387.26 642
4387.89 637
4388.51 635
4389.14 631
4389.76 661
4390.39 703
4391.01 683
4391.64 738
4392.26 795
4392.89 739
4393.51 720
4394.14 744
4394.76 643
4395.39 608
4396.01 614
4396.64 632
4397.26 633
4397.89 661
4398.52 606
4399.14 595
4399.77 609
4400.39 565
4401.02 608
4401.65 588
4402.27 576
4402.90 585
4403.52 672
4404.15 623
4404.78 585
4405.40 576
4406.03 594
4406.65 592
4407.28 598
4407.91 513
4408.53 602
4409.16 591
4409.79 608
4410.41 593
4411.04 545
4411.67 583
4412.29 605
4412.92 602
4413.55 546
4414.17 541
4414.80 558
4415.43 567
4416.05 544
4416.68 556
4417.31 590
4417.94 522
4418.56 555
4419.19 555
4419.82 597
4420.44 586
4421.07 524
4421.70 590
4422.33 597
4422.95 504
4423.58 506
4424.21 548
4424.84 553
4425.46 517
4426.09 521
4426.72 511
4427.35 482
4427.97 485
4428.60 524
4429.23 493
4429.86 479
4430.49 515
4431.11 507
4431.74 523
4432.37 436
4433.00 499
4433.63 499
4434.26 509
4434.88 461
4435.51 476
4436.14 476
4436.77 540
4437.40 514
4438.03 478
4438.65 513
4439.28 528
4439.91 573
4440.54 555
4441.17 547
4441.80 479
4442.43 537
4443.06 495
4443.68 497
4444.31 538
4444.94 564
4445.57 567
4446.20 588
4446.83 632
4447.46 556
4448.09 572
4448.72 621
4449.35 583
4449.98 543
4450.61 570
4451.24 661
4451.86 596
4452.49 554
4453.12 595
4453.75 594
4454.38 561
4455.01 608
4455.64 630
4456.27 631
4456.90 685
4457.53 692
4458.16 681
4458.79 637
4459.42 601
4460.05 551
4460.68 512
4461.31 588
4461.94 525
4462.57 481
4463.20 498
4463.83 520
4464.46 504
4465.09 512
4465.72 463
4466.36 494
4466.99 510
4467.62 504
4468.25 483
4468.88 513
4469.51 491
4470.14 484
4470.77 451
4471.40 470
4472.03 520
4472.66 504
4473.29 513
4473.93 476
4474.56 480
4475.19 493
4475.82 485
4476.45 492
4477.08 521
4477.71 532
4478.34 509
4478.98 490
4479.61 498
4480.24 446
4480.87 473
4481.50 533
4482.13 502
4482.76 546
4483.40 520
4484.03 556
4484.66 519
4485.29 520
4485.92 550
4486.56 567
4487.19 515
4487.82 523
4488.45 553
4489.08 521
4489.72 549
4490.35 593
4490.98 535
4491.61 479
4492.25 486
4492.88 496
4493.51 497
4494.14 486
4494.78 486
4495.41 519
4496.04 562
4496.67 499
4497.31 568
4497.94 609
4498.57 627
4499.20 623
4499.84 600
4500.47 735
4501.10 769
4501.74 804
4502.37 782
4503.00 825
4503.64 875
4504.27 807
4504.90 706
4505.53 740
4506.17 654
4506.80 619
4507.43 636
4508.07 613
4508.70 626
4509.34 676
4509.97 648
4510.60 663
4511.24 659
4511.87 668
4512.50 598
4513.14 589
4513.77 625
4514.41 639
4515.04 610
4515.67 567
4516.31 613
4516.94 486
4517.58 544
4518.21 543
4518.84 548
4519.48 515
4520.11 533
4520.75 548
4521.38 522
4522.02 588
4522.65 569
4523.28 560
4523.92 552
4524.55 609
4525.19 571
4525.82 603
4526.46 635
4527.09 672
4527.73 693
4528.36 798
4529.00 1005
4529.63 1109
4530.27 1261
4530.90 1483
4531.54 1667
4532.17 1796
4532.81 1809
4533.44 1751
4534.08 1629
4534.71 1509
4535.35 1320
4535.99 1118
4536.62 1000
4537.26 898
4537.89 778
4538.53 716
4539.16 612
4539.80 631
4540.43 566
4541.07 564
4541.71 537
4542.34 524
4542.98 450
4543.61 551
4544.25 538
4544.89 576
4545.52 497
4546.16 538
4546.79 546
4547.43 496
4548.07 474
4548.70 540
4549.34 552
4549.98 463
4550.61 486
4551.25 456
4551.89 523
4552.52 500
4553.16 512
4553.80 553
4554.43 524
4555.07 491
4555.71 487
4556.34 519
4556.98 522
4557.62 553
4558.25 564
4558.89 499
4559.53 520
4560.16 552
4560.80 509
4561.44 523
4562.08 549
4562.71 585
4563.35 574
4563.99 592
4564.63 561
4565.26 545
4565.90 539
4566.54 554
4567.18 595
4567.81 629
4568.45 629
4569.09 583
4569.73 664
4570.36 703
4571.00 663
4571.64 628
4572.28 687
4572.92 601
4573.55 627
4574.19 612
4574.83 656
4575.47 609
4576.11 576
4576.75 572
4577.38 531
4578.02 503
4578.66 534
4579.30 565
4579.94 531
4580.58 533
4581.21 530
4581.85 557
4582.49 577
4583.13 589
4583.77 529
4584.41 585
4585.05 633
4585.69 615
4586.32 675
4586.96 687
4587.60 758
4588.24 787
4588.88 805
4589.52 862
4590.16 834
4590.80 804
4591.44 824
4592.08 780
4592.72 761
4593.36 827
4594.00 735
4594.63 654
4595.27 636
4595.91 598
4596.55 625
4597.19 604
4597.83 583
4598.47 582
4599.11 578
4599.75 560
4600.39 556
4601.03 586
4601.67 616
4602.31 580
4602.95 584
4603.59 586
4604.23 552
4604.87 508
4605.51 629
4606.15 625
4606.79 641
4607.43 634
4608.08 636
4608.72 638
4609.36 642
4610.00 640
4610.64 631
4611.28 590
4611.92 617
4612.56 548
4613.20 560
4613.84 580
4614.48 563
4615.12 560
4615.76 553
4616.41 519
4617.05 549
4617.69 552
4618.33 529
4618.97 546
4619.61 524
4620.25 482
4620.89 464
4621.54 506
4622.18 514
4622.82 463
4623.46 455
4624.10 497
4624.74 528
4625.38 509
4626.03 495
4626.67 527
4627.31 497
4627.95 466
4628.59 499
4629.24 504
4629.88 616
4630.52 580
4631.16 582
4631.80 678
4632.45 672
4633.09 658
4633.73 670
4634.37 665
4635.02 602
4635.66 585
4636.30 607
4636.94 651
4637.58 637
4638.23 668
4638.87 658
4639.51 598
4640.16 626
4640.80 620
4641.44 627
4642.08 651
4642.73 587
4643.37 589
4644.01 592
4644.66 570
4645.30 603
4645.94 571
4646.58 593
4647.23 581
4647.87 529
4648.51 573
4649.16 539
4649.80 495
4650.44 608
4651.09 581
4651.73 588
4652.37 625
4653.02 631
4653.66 627
4654.31 621
4654.95 606
4655.59 571
4656.24 602
4656.88 575
4657.52 572
4658.17 537
4658.81 561
4659.46 525
4660.10 473
4660.75 473
4661.39 479
4662.03 513
4662.68 552
4663.32 493
4663.97 503
4664.61 501
4665.26 464
4665.90 459
4666.54 468
4667.19 469
4667.83 440
4668.48 466
4669.12 416
4669.77 438
4670.41 423
4671.06 431
4671.70 409
4672.35 453
4672.99 473
4673.64 439
4674.28 434
4674.93 487
4675.57 477
4676.22 499
4676.86 524
4677.51 497
4678.15 474
4678.80 458
4679.44 504
4680.09 504
4680.73 554
4681.38 529
4682.03 524
4682.67 548
4683.32 574
4683.96 489
4684.61 506
4685.25 465
4685.90 509
4686.55 540
4687.19 514
4687.84 521
4688.48 491
4689.13 508
4689.78 512
4690.42 530
4691.07 584
4691.72 591
4692.36 583
4693.01 607
4693.65 561
4694.30 605
4694.95 614
4695.59 572
4696.24 602
4696.89 675
4697.53 722
4698.18 737
4698.83 718
4699.47 742
4700.12 794
4700.77 804
4701.41 735
4702.06 693
4702.71 672
4703.36 631
4704.00 611
4704.65 709
4705.30 633
4705.94 612
4706.59 620
4707.24 633
4707.89 636
4708.53 632
4709.18 588
4709.83 598
4710.48 591
4711.12 604
4711.77 577
4712.42 564
4713.07 614
4713.71 602
4714.36 644
4715.01 607
4715.66 573
4716.31 589
4716.95 545
4717.60 580
4718.25 570
4718.90 584
4719.55 602
4720.19 593
4720.84 711
4721.49 738
4722.14 693
4722.79 646
4723.44 672
4724.08 714
4724.73 679
4725.38 698
4726.03 674
4726.68 656
4727.33 664
4727.98 638
4728.63 665
4729.27 691
4729.92 639
4730.57 589
4731.22 560
4731.87 500
4732.52 543
4733.17 554
4733.82 611
4734.47 572
4735.12 571
4735.77 574
4736.41 560
4737.06 544
4737.71 561
4738.36 634
4739.01 616
4739.66 592
4740.31 617
4740.96 699
4741.61 751
4742.26 696
4742.91 682
4743.56 627
4744.21 611
4744.86 617
4745.51 600
4746.16 570
4746.81 551
4747.46 592
4748.11 591
4748.76 605
4749.41 631
4750.06 648
4750.71 631
4751.36 640
4752.01 663
4752.66 665
4753.31 668
4753.96 610
4754.61 625
4755.26 606
4755.92 605
4756.57 684
4757.22 657
4757.87 591
4758.52 629
4759.17 652
4759.82 685
4760.47 667
4761.12 726
4761.77 777
4762.42 860
4763.08 856
4763.73 789
4764.38 768
4765.03 728
4765.68 680
4766.33 672
4766.98 663
4767.64 607
4768.29 637
4768.94 627
4769.59 658
4770.24 614
4770.89 587
4771.54 579
4772.20 556
4772.85 549
4773.50 635
4774.15 665
4774.80 634
4775.46 622
4776.11 664
4776.76 593
4777.41 576
4778.06 545
4778.72 545
4779.37 567
4780.02 627
4780.67 611
4781.33 595
4781.98 577
4782.63 581
4783.28 609
4783.94 594
4784.59 544
4785.24 569
4785.89 581
4786.55 532
4787.20 556
4787.85 623
4788.51 556
4789.16 604
4789.81 608
4790.46 669
4791.12 638
4791.77 620
4792.42 647
4793.08 619
4793.73 667
4794.38 644
4795.04 610
4795.69 652
4796.34 694
4797.00 624
4797.65 608
4798.30 687
4798.96 776
4799.61 792
4800.27 834
4800.92 856
4801.57 890
4802.23 802
4802.88 843
4803.53 803
4804.19 836
4804.84 767
4805.50 726
4806.15 689
4806.81 693
4807.46 651
4808.11 640
4808.77 633
4809.42 707
4810.08 660
4810.73 620
4811.39 640
4812.04 583
4812.69 597
4813.35 635
4814.00 643
4814.66 619
4815.31 680
4815.97 666
4816.62 671
4817.28 646
4817.93 661
4818.59 690
4819.24 731
4819.90 749
4820.55 795
4821.21 841
4821.86 824
4822.52 866
4823.17 910
4823.83 1005
4824.48 991
4825.14 1034
4825.79 911
4826.45 900
4827.11 831
4827.76 871
4828.42 770
4829.07 734
4829.73 773
4830.38 723
4831.04 716
4831.70 748
4832.35 839
4833.01 819
4833.66 752
4834.32 794
4834.98 798
4835.63 828
4836.29 858
4836.94 899
4837.60 959
4838.26 990
4838.91 922
4839.57 953
4840.23 938
4840.88 884
4841.54 947
4842.20 926
4842.85 898
4843.51 862
4844.17 918
4844.82 926
4845.48 898
4846.14 936
4846.79 869
4847.45 929
4848.11 984
4848.76 996
4849.42 1070
4850.08 1057
4850.73 1115
4851.39 1169
4852.05 1143
4852.71 1094
4853.36 983
4854.02 977
4854.68 1085
4855.34 1062
4855.99 1107
4856.65 1210
4857.31 1378
4857.97 1357
4858.62 1341
4859.28 1462
4859.94 1440
4860.60 1323
4861.25 1275
4861.91 1244
4862.57 1112
4863.23 1030
4863.89 1018
4864.54 996
4865.20 990
4865.86 988
4866.52 990
4867.18 1071
4867.84 975
4868.49 1005
4869.15 1007
4869.81 898
4870.47 997
4871.13 942
4871.79 860
4872.44 878
4873.10 898
4873.76 915
4874.42 870
4875.08 876
4875.74 844
4876.40 858
4877.06 947
4877.72 923
4878.37 933
4879.03 1070
4879.69 1039
4880.35 987
4881.01 1016
4881.67 962
4882.33 910
4882.99 830
4883.65 816
4884.31 769
4884.97 761
4885.63 720
4886.29 676
4886.95 774
4887.61 775
4888.26 786
4888.92 767
4889.58 786
4890.24 846
4890.90 840
4891.56 857
4892.22 865
4892.88 882
4893.54 832
4894.20 818
4894.86 749
4895.52 827
4896.18 780
4896.84 747
4897.51 751
4898.17 749
4898.83 821
4899.49 906
4900.15 905
4900.81 882
4901.47 854
4902.13 784
4902.79 737
4903.45 684
4904.11 661
4904.77 611
4905.43 626
4906.09 619
4906.75 699
4907.41 643
4908.08 625
4908.74 641
4909.40 664
4910.06 631
4910.72 605
4911.38 656
4912.04 644
4912.70 624
4913.37 563
4914.03 590
4914.69 577
4915.35 558
4916.01 602
4916.67 559
4917.33 556
4918.00 572
4918.66 541
4919.32 561
4919.98 572
4920.64 550
4921.31 512
4921.97 558
4922.63 526
4923.29 521
4923.95 532
4924.62 537
4925.28 517
4925.94 520
4926.60 517
4927.26 534
4927.93 527
4928.59 591
4929.25 590
4929.91 564
4930.58 581
4931.24 565
4931.90 541
4932.56 512
4933.23 547
4933.89 570
4934.55 554
4935.22 475
4935.88 558
4936.54 521
4937.20 492
4937.87 517
4938.53 479
4939.19 554
4939.86 573
4940.52 516
4941.18 491
4941.85 502
4942.51 490
4943.17 524
4943.84 530
4944.50 539
4945.16 527
4945.83 548
4946.49 500
4947.15 511
4947.82 485
4948.48 472
4949.15 484
4949.81 470
4950.47 486
4951.14 516
4951.80 456
4952.47 434
4953.13 478
4953.79 479
4954.46 456
4955.12 506
4955.79 483
4956.45 508
4957.11 546
4957.78 547
4958.44 541
4959.11 614
4959.77 663
4960.44 701
4961.10 764
4961.77 800
4962.43 851
4963.10 908
4963.76 871
4964.42 899
4965.09 872
4965.75 844
4966.42 826
4967.08 699
4967.75 628
4968.41 580
4969.08 606
4969.74 542
4970.41 532
4971.08 554
4971.74 544
4972.41 530
4973.07 566
4973.74 575
4974.40 570
4975.07 590
4975.73 618
4976.40 569
4977.06 613
4977.73 681
4978.40 678
4979.06 604
4979.73 601
4980.39 577
4981.06 539
4981.73 566
4982.39 495
4983.06 532
4983.72 546
4984.39 506
4985.06 544
4985.72 545
4986.39 553
4987.05 540
4987.72 474
4988.39 508
4989.05 488
4989.72 510
4990.39 492
4991.05 459
4991.72 513
4992.39 480
4993.05 449
4993.72 458
4994.39 490
4995.05 475
4995.72 451
4996.39 507
4997.05 484
4997.72 441
4998.39 478
4999.06 486
4999.72 462
5000.39 484
5001.06 441
5001.73 408
5002.39 414
5003.06 446
5003.73 423
5004.39 447
5005.06 451
5005.73 436
5006.40 410
5007.07 471
5007.73 443
5008.40 468
5009.07 468
5009.74 444
5010.40 464
5011.07 468
5011.74 452
5012.41 462
5013.08 481
5013.74 492
5014.41 459
5015.08 401
5015.75 412
5016.42 421
5017.09 408
5017.75 414
5018.42 394
5019.09 418
5019.76 419
5020.43 428
5021.10 439
5021.76 477
5022.43 494
5023.10 479
5023.77 473
5024.44 447
5025.11 437
5025.78 468
5026.45 480
5027.12 451
5027.78 417
5028.45 429
5029.12 415
5029.79 432
5030.46 423
5031.13 497
5031.80 431
5032.47 411
5033.14 417
5033.81 418
5034.48 410
5035.15 411
5035.82 376
5036.49 405
5037.16 408
5037.83 415
5038.50 436
5039.16 390
5039.83 416
5040.50 463
5041.17 449
5041.84 415
5042.51 433
5043.18 461
5043.85 400
5044.52 457
5045.20 433
5045.87 392
5046.54 419
5047.21 433
5047.88 409
5048.55 423
5049.22 448
5049.89 442
5050.56 408
5051.23 421
5051.90 440
5052.57 414
5053.24 441
5053.91 445
5054.58 403
5055.25 424
5055.92 409
5056.60 379
5057.27 434
5057.94 400
5058.61 355
5059.28 380
5059.95 397
5060.62 382
5061.29 413
5061.96 376
5062.64 395
5063.31 406
5063.98 376
5064.65 410
5065.32 420
5065.99 370
5066.66 392
5067.34 403
5068.01 403
5068.68 428
5069.35 420
5070.02 397
5070.70 411
5071.37 400
5072.04 411
5072.71 438
5073.38 430
5074.06 458
5074.73 427
5075.40 445
5076.07 439
5076.74 430
5077.42 491
5078.09 503
5078.76 490
5079.43 488
5080.11 472
5080.78 522
5081.45 445
5082.12 471
5082.80 490
5083.47 466
5084.14 510
5084.82 459
5085.49 522
5086.16 496
5086.83 448
5087.51 531
5088.18 483
5088.85 486
5089.53 514
5090.20 450
5090.87 479
5091.55 453
5092.22 516
5092.89 582
5093.57 548
5094.24 508
5094.91 503
5095.59 465
5096.26 435
5096.93 447
5097.61 491
5098.28 430
5098.96 446
5099.63 437
5100.30 419
5100.98 404
5101.65 456
5102.32 461
5103.00 471
5103.67 510
5104.35 496
5105.02 503
5105.70 492
5106.37 510
5107.04 522
5107.72 516
5108.39 532
5109.07 478
5109.74 451
5110.42 477
5111.09 478
5111.77 474
5112.44 515
5113.11 491
5113.79 508
5114.46 526
5115.14 498
5115.81 563
5116.49 558
5117.16 625
5117.84 710
5118.51 808
5119.19 847
5119.86 869
5120.54 835
5121.21 788
5121.89 849
5122.57 753
5123.24 724
5123.92 613
5124.59 619
5125.27 610
5125.94 574
5126.62 573
5127.29 475
5127.97 538
5128.64 489
5129.32 465
5130.00 453
5130.67 458
5131.35 484
5132.02 534
5132.70 569
5133.38 523
5134.05 501
5134.73 535
5135.40 549
5136.08 525
5136.76 580
5137.43 546
5138.11 549
5138.79 540
5139.46 498
5140.14 460
5140.82 483
5141.49 473
5142.17 487
5142.85 507
5143.52 446
5144.20 415
5144.88 411
5145.55 413
5146.23 439
5146.91 473
5147.58 449
5148.26 419
5148.94 389
5149.61 441
5150.29 449
5150.97 416
5151.65 431
5152.32 426
5153.00 452
5153.68 411
5154.36 413
5155.03 415
5155.71 441
5156.39 480
5157.07 467
5157.74 492
5158.42 512
5159.10 525
5159.78 507
5160.45 509
5161.13 484
5161.81 477
5162.49 440
5163.17 425
5163.84 449
5164.52 486
5165.20 500
5165.88 496
5166.56 522
5167.24 428
5167.91 429
5168.59 463
5169.27 474
5169.95 436
5170.63 474
5171.31 475
5171.98 422
5172.66 398
5173.34 427
5174.02 417
5174.70 418
5175.38 404
5176.06 438
5176.74 411
5177.41 475
5178.09 436
5178.77 434
5179.45 436
5180.13 501
5180.81 447
5181.49 422
5182.17 481
5182.85 469
5183.53 495
5184.21 443
5184.89 434
5185.57 369
5186.24 359
5186.92 376
5187.60 408
5188.28 407
5188.96 385
5189.64 375
5190.32 413
5191.00 363
5191.68 419
5192.36 408
5193.04 388
5193.72 432
5194.40 424
5195.08 355
5195.76 406
5196.44 422
5197.12 443
5197.80 437
5198.48 398
5199.16 391
5199.84 388
5200.52 388
5201.21 384
5201.89 369
5202.57 390
5203.25 406
5203.93 451
5204.61 388
5205.29 438
5205.97 431
5206.65 412
5207.33 443
5208.01 457
5208.69 406
5209.37 455
5210.06 527
5210.74 526
5211.42 489
5212.10 503
5212.78 480
5213.46 531
5214.14 554
5214.82 503
5215.51 532
5216.19 536
5216.87 518
5217.55 513
5218.23 485
5218.91 421
5219.60 466
5220.28 464
5220.96 456
5221.64 472
5222.32 475
5223.00 497
5223.69 528
5224.37 488
5225.05 504
5225.73 465
5226.41 450
5227.10 501
5227.78 471
5228.46 429
5229.14 445
5229.83 476
5230.51 463
5231.19 447
5231.87 463
5232.56 438
5233.24 458
5233.92 488
5234.60 459
5235.29 435
5235.97 467
5236.65 469
5237.34 473
5238.02 484
5238.70 531
5239.38 510
5240.07 533
5240.75 518
5241.43 488
5242.12 531
5242.80 491
5243.48 528
5244.17 481
5244.85 470
5245.53 482
5246.22 463
5246.90 453
5247.58 425
5248.27 462
5248.95 434
5249.63 443
5250.32 479
5251.00 504
5251.69 518
5252.37 470
5253.05 502
5253.74 486
5254.42 511
5255.11 504
5255.79 548
5256.47 451
5257.16 467
5257.84 467
5258.53 478
5259.21 442
5259.89 429
5260.58 481
5261.26 496
5261.95 484
5262.63 458
5263.32 517
5264.00 511
5264.69 510
5265.37 483
5266.06 521
5266.74 517
5267.43 455
5268.11 491
5268.79 477
5269.48 499
5270.16 554
5270.85 483
5271.53 510
5272.22 503
5272.91 498
5273.59 473
5274.28 515
5274.96 487
5275.65 475
5276.33 488
5277.02 449
5277.70 435
5278.39 492
5279.07 483
5279.76 493
5280.45 499
5281.13 551
5281.82 563
5282.50 554
5283.19 529
5283.87 526
5284.56 496
5285.25 516
5285.93 518
5286.62 518
5287.30 501
5287.99 504
5288.68 472
5289.36 457
5290.05 468
5290.74 481
5291.42 523
5292.11 481
5292.79 481
5293.48 495
5294.17 514
5294.85 467
5295.54 469
5296.23 493
5296.91 528
5297.60 556
5298.29 566
5298.98 524
5299.66 509
5300.35 492
5301.04 567
5301.72 624
5302.41 647
5303.10 681
5303.78 698
5304.47 794
5305.16 720
5305.85 772
5306.53 829
5307.22 775
5307.91 688
5308.60 698
5309.28 725
5309.97 749
5310.66 719
5311.35 766
5312.03 822
5312.72 824
5313.41 962
5314.10 993
5314.79 973
5315.47 997
5316.16 1055
5316.85 992
5317.54 999
5318.23 871
5318.91 905
5319.60 923
5320.29 853
5320.98 847
5321.67 761
5322.36 738
5323.04 707
5323.73 611
5324.42 646
5325.11 612
5325.80 611
5326.49 604
5327.18 579
5327.86 572
5328.55 515
5329.24 495
5329.93 504
5330.62 505
5331.31 529
5332.00 489
5332.69 518
5333.38 517
5334.06 521
5334.75 459
5335.44 455
5336.13 479
5336.82 481
5337.51 506
5338.20 510
5338.89 488
5339.58 493
5340.27 489
5340.96 490
5341.65 543
5342.34 523
5343.03 496
5343.72 501
5344.41 478
5345.10 538
5345.79 557
5346.48 603
5347.17 578
5347.86 646
5348.55 694
5349.24 714
5349.93 759
5350.62 852
5351.31 791
5352.00 854
5352.69 882
5353.38 784
5354.07 764
5354.76 721
5355.45 660
5356.14 598
5356.83 579
5357.52 578
5358.21 575
5358.90 488
5359.59 536
5360.29 546
5360.98 482
5361.67 497
5362.36 496
5363.05 448
5363.74 460
5364.43 472
5365.12 493
5365.81 432
5366.50 472
5367.20 509
5367.89 456
5368.58 476
5369.27 444
5369.96 455
5370.65 471
5371.34 451
5372.04 467
5372.73 454
5373.42 454
5374.11 479
5374.80 510
5375.49 468
5376.19 440
5376.88 444
5377.57 440
5378.26 430
5378.95 460
5379.65 438
5380.34 410
5381.03 427
5381.72 466
5382.42 453
5383.11 452
5383.80 429
5384.49 405
5385.19 430
5385.88 477
5386.57 467
5387.26 458
5387.96 515
5388.65 490
5389.34 515
5390.03 522
5390.73 566
5391.42 548
5392.11 526
5392.80 489
5393.50 482
5394.19 517
5394.88 484
5395.58 511
5396.27 449
5396.96 476
5397.66 483
5398.35 471
5399.04 478
5399.74 456
5400.43 443
5401.12 425
5401.82 418
5402.51 427
5403.20 414
5403.90 495
5404.59 465
5405.29 439
5405.98 466
5406.67 497
5407.37 479
5408.06 454
5408.75 416
5409.45 453
5410.14 473
5410.84 448
5411.53 471
5412.23 452
5412.92 449
5413.61 434
5414.31 468
5415.00 489
5415.70 543
5416.39 442
5417.09 490
5417.78 462
5418.47 454
5419.17 464
5419.86 501
5420.56 515
5421.25 479
5421.95 493
5422.64 492
5423.34 523
5424.03 524
5424.73 544
5425.42 499
5426.12 529
5426.81 501
5427.51 549
5428.20 505
5428.90 470
5429.59 499
5430.29 484
5430.99 487
5431.68 489
5432.38 470
5433.07 482
5433.77 571
5434.46 482
5435.16 511
5435.85 513
5436.55 515
5437.25 542
5437.94 524
5438.64 534
5439.33 499
5440.03 495
5440.73 465
5441.42 473
5442.12 517
5442.81 537
5443.51 542
5444.21 526
5444.90 584
5445.60 653
5446.29 658
5446.99 727
5447.69 805
5448.38 877
5449.08 877
5449.78 871
5450.47 836
5451.17 751
5451.87 736
5452.56 676
5453.26 622
5453.96 550
5454.65 558
5455.35 549
5456.05 578
5456.75 527
5457.44 533
5458.14 478
5458.84 520
5459.53 560
5460.23 551
5460.93 553
5461.63 573
5462.32 557
5463.02 619
5463.72 643
5464.42 651
5465.11 615
5465.81 572
5466.51 556
5467.21 554
5467.90 565
5468.60 606
5469.30 629
5470.00 678
5470.70 572
5471.39 644
5472.09 626
5472.79 718
5473.49 774
5474.19 730
5474.88 691
5475.58 702
5476.28 747
5476.98 759
5477.68 847
5478.38 974
5479.07 1062
5479.77 1222
5480.47 1372
5481.17 1419
5481.87 1394
5482.57 1435
5483.27 1317
5483.96 1197
5484.66 1091
5485.36 1005
5486.06 992
5486.76 907
5487.46 859
5488.16 876
5488.86 876
5489.56 819
5490.26 785
5490.96 854
5491.65 836
5492.35 932
5493.05 948
5493.75 1029
5494.45 1002
5495.15 986
5495.85 992
5496.55 1017
5497.25 1127
5497.95 1161
5498.65 1242
5499.35 1595
5500.05 1757
5500.75 2139
5501.45 2394
5502.15 2556
5502.85 2375
5503.55 2211
5504.25 1923
5504.95 1545
5505.65 1257
5506.35 1093
5507.05 1007
5507.75 886
5508.45 874
5509.15 913
5509.85 832
5510.55 752
5511.25 782
5511.95 777
5512.65 806
5513.35 834
5514.05 857
5514.76 866
5515.46 895
5516.16 912
5516.86 832
5517.56 817
5518.26 745
5518.96 794
5519.66 794
5520.36 832
5521.06 834
5521.77 805
5522.47 831
5523.17 741
5523.87 665
5524.57 609
5525.27 640
5525.97 612
5526.67 658
5527.38 574
5528.08 647
5528.78 663
5529.48 613
5530.18 560
5530.88 618
5531.59 568
5532.29 581
5532.99 627
5533.69 599
5534.39 540
5535.10 531
5535.80 570
5536.50 562
5537.20 607
5537.90 605
5538.61 647
5539.31 568
5540.01 655
5540.71 636
5541.42 569
5542.12 549
5542.82 572
5543.52 547
5544.23 550
5544.93 589
5545.63 558
5546.33 527
5547.04 527
5547.74 553
5548.44 558
5549.15 549
5549.85 485
5550.55 535
5551.26 523
5551.96 534
5552.66 549
5553.36 518
5554.07 521
5554.77 531
5555.47 539
5556.18 539
5556.88 548
5557.58 507
5558.29 524
5558.99 475
5559.70 553
5560.40 563
5561.10 542
5561.81 569
5562.51 626
5563.21 590
5563.92 643
5564.62 635
5565.33 602
5566.03 621
5566.73 575
5567.44 596
5568.14 524
5568.85 527
5569.55 499
5570.25 483
5570.96 491
5571.66 535
5572.37 517
5573.07 558
5573.78 529
5574.48 599
5575.19 568
5575.89 495
5576.59 586
5577.30 583
5578.00 557
5578.71 533
5579.41 555
5580.12 523
5580.82 492
5581.53 442
5582.23 461
5582.94 461
5583.64 471
5584.35 508
5585.05 431
5585.76 468
5586.46 463
5587.17 479
5587.88 510
5588.58 502
5589.29 465
5589.99 446
5590.70 489
5591.40 507
5592.11 386
5592.81 439
5593.52 464
5594.23 502
5594.93 472
5595.64 493
5596.34 445
5597.05 471
5597.76 412
5598.46 446
5599.17 436
5599.87 424
5600.58 444
5601.29 457
5601.99 459
5602.70 421
5603.41 438
5604.11 426
5604.82 454
5605.52 451
5606.23 529
5606.94 475
5607.64 412
5608.35 422
5609.06 466
5609.76 484
5610.47 420
5611.18 451
5611.88 483
5612.59 472
5613.30 435
5614.01 487
5614.71 476
5615.42 466
5616.13 445
5616.83 462
5617.54 460
5618.25 499
5618.96 501
5619.66 478
5620.37 473
5621.08 461
5621.79 476
5622.49 486
5623.20 461
5623.91 489
5624.62 499
5625.32 439
5626.03 471
5626.74 481
5627.45 532
5628.16 527
5628.86 544
5629.57 548
5630.28 538
5630.99 495
5631.70 501
5632.40 531
5633.11 488
5633.82 532
5634.53 562
5635.24 573
5635.95 623
5636.65 682
5637.36 690
5638.07 739
5638.78 690
5639.49 676
5640.20 701
5640.91 666
5641.61 686
5642.32 649
5643.03 568
5643.74 591
5644.45 587
5645.16 559
5645.87 546
5646.58 526
5647.29 523
5648.00 533
5648.70 576
5649.41 544
5650.12 555
5650.83 529
5651.54 569
5652.25 587
5652.96 604
5653.67 583
5654.38 576
5655.09 570
5655.80 532
5656.51 520
5657.22 556
5657.93 620
5658.64 672
5659.35 615
5660.06 652
5660.77 699
5661.48 614
5662.19 633
5662.90 656
5663.61 673
5664.32 643
5665.03 619
5665.74 573
5666.45 561
5667.16 554
5667.87 587
5668.58 564
5669.29 565
5670.00 636
5670.71 662
5671.42 729
5672.13 755
5672.84 740
5673.56 649
5674.27 660
5674.98 583
5675.69 552
5676.40 538
5677.11 576
5677.82 591
5678.53 535
5679.24 576
5679.95 534
5680.67 513
5681.38 574
5682.09 582
5682.80 523
5683.51 568
5684.22 543
5684.93 495
5685.65 516
5686.36 493
5687.07 523
5687.78 539
5688.49 537
5689.20 492
5689.92 476
5690.63 552
5691.34 536
5692.05 518
5692.76 530
5693.47 488
5694.19 504
5694.90 491
5695.61 519
5696.32 493
5697.04 447
5697.75 467
5698.46 516
5699.17 513
5699.89 496
5700.60 475
5701.31 486
5702.02 501
5702.74 453
5703.45 483
5704.16 491
5704.87 453
5705.59 460
5706.30 471
5707.01 500
5707.72 506
5708.44 484
5709.15 480
5709.86 503
5710.58 476
5711.29 474
5712.00 500
5712.72 480
5713.43 465
5714.14 475
5714.86 458
5715.57 482
5716.28 471
5717.00 484
5717.71 470
5718.42 413
5719.14 455
5719.85 510
5720.56 461
5721.28 484
5721.99 531
5722.71 529
5723.42 491
5724.13 561
5724.85 587
5725.56 549
5726.28 528
5726.99 566
5727.70 583
5728.42 583
5729.13 590
5729.85 566
5730.56 619
5731.28 623
5731.99 523
5732.70 585
5733.42 596
5734.13 587
5734.85 581
5735.56 578
5736.28 528
5736.99 578
5737.71 493
5738.42 543
5739.14 573
5739.85 565
5740.57 554
5741.28 563
5742.00 552
5742.71 592
5743.43 614
5744.14 561
5744.86 559
5745.57 587
5746.29 597
5747.00 568
5747.72 621
5748.43 630
5749.15 665
5749.87 630
5750.58 674
5751.30 699
5752.01 700
5752.73 713
5753.44 730
5754.16 828
5754.88 845
5755.59 850
5756.31 827
5757.02 826
5757.74 893
5758.46 916
5759.17 888
5759.89 913
5760.60 934
5761.32 976
5762.04 1052
5762.75 1039
5763.47 992
5764.19 1012
5764.90 1084
5765.62 1130
5766.34 1144
5767.05 1272
5767.77 1540
5768.49 1901
5769.20 2468
5769.92 3186
5770.64 3801
5771.35 3937
5772.07 4010
5772.79 3833
5773.50 3220
5774.22 2616
5774.94 2073
5775.65 1726
5776.37 1468
5777.09 1286
5777.81 1213
5778.52 1241
5779.24 1202
5779.96 1221
5780.68 1270
5781.39 1332
5782.11 1307
5782.83 1363
5783.55 1333
5784.26 1391
5784.98 1381
5785.70 1342
5786.42 1368
5787.14 1301
5787.85 1347
5788.57 1236
5789.29 1249
5790.01 1219
5790.73 1198
5791.44 1155
5792.16 1093
5792.88 1078
5793.60 1048
5794.32 957
5795.03 879
5795.75 911
5796.47 922
5797.19 887
5797.91 877
5798.63 925
5799.35 964
5800.06 1066
5800.78 1157
5801.50 1187
5802.22 1162
5802.94 1054
5803.66 1021
5804.38 1000
5805.10 906
5805.82 898
5806.53 829
5807.25 803
5807.97 821
5808.69 869
5809.41 942
5810.13 936
5810.85 897
5811.57 828
5812.29 907
5813.01 810
5813.73 687
5814.45 683
5815.17 665
5815.89 724
5816.61 664
5817.33 639
5818.05 675
5818.77 672
5819.49 689
5820.20 689
5820.92 704
5821.64 706
5822.36 697
5823.09 699
5823.81 676
5824.53 645
5825.25 640
5825.97 675
5826.69 659
5827.41 661
5828.13 626
5828.85 658
5829.57 589
5830.29 600
5831.01 636
5831.73 594
5832.45 584
5833.17 639
5833.89 586
5834.61 593
5835.33 563
5836.05 566
5836.78 583
5837.50 629
5838.22 601
5838.94 587
5839.66 625
5840.38 574
5841.10 598
5841.82 606
5842.54 623
5843.27 626
5843.99 598
5844.71 642
5845.43 577
5846.15 590
5846.87 563
5847.59 535
5848.32 549
5849.04 595
5849.76 589
5850.48 546
5851.20 570
5851.93 565
5852.65 564
5853.37 585
5854.09 584
5854.81 535
5855.54 544
5856.26 539
5856.98 498
5857.70 598
5858.42 579
5859.15 563
5859.87 595
5860.59 538
5861.31 542
5862.04 505
5862.76 535
5863.48 557
5864.20 545
5864.93 495
5865.65 532
5866.37 561
5867.10 565
5867.82 545
5868.54 565
5869.26 574
5869.99 517
5870.71 535
5871.43 531
5872.16 541
5872.88 554
5873.60 551
5874.33 568
5875.05 509
5875.77 474
5876.50 481
5877.22 520
5877.94 529
5878.67 578
5879.39 580
5880.11 530
5880.84 552
5881.56 541
5882.28 523
5883.01 479
5883.73 519
5884.46 541
5885.18 532
5885.90 559
5886.63 531
5887.35 515
5888.08 500
5888.80 523
5889.52 550
5890.25 568
5890.97 512
5891.70 537
5892.42 499
5893.15 502
5893.87 517
5894.59 526
5895.32 514
5896.04 513
5896.77 499
5897.49 518
5898.22 449
5898.94 490
5899.67 520
5900.39 524
5901.12 519
5901.84 467
5902.57 502
5903.29 487
5904.02 518
5904.74 504
5905.47 545
5906.19 545
5906.92 484
5907.64 468
5908.37 534
5909.09 514
5909.82 501
5910.55 489
5911.27 527
5912.00 549
5912.72 551
5913.45 540
5914.17 516
5914.90 523
5915.63 514
5916.35 559
5917.08 550
5917.80 552
5918.53 537
5919.25 518
5919.98 541
5920.71 560
5921.43 567
5922.16 553
5922.89 538
5923.61 579
5924.34 605
5925.06 566
5925.79 601
5926.52 613
5927.24 621
5927.97 613
5928.70 634
5929.42 648
5930.15 668
5930.88 648
5931.60 620
5932.33 670
5933.06 638
5933.78 654
5934.51 665
5935.24 691
5935.97 717
5936.69 725
5937.42 732
5938.15 767
5938.87 796
5939.60 796
5940.33 742
5941.06 794
5941.78 810
5942.51 743
5943.24 741
5943.97 853
5944.69 891
5945.42 864
5946.15 867
5946.88 917
5947.60 890
5948.33 936
5949.06 981
5949.79 1024
5950.52 1110
5951.24 1181
5951.97 1309
5952.70 1353
5953.43 1437
5954.16 1455
5954.88 1535
5955.61 1518
5956.34 1391
5957.07 1365
5957.80 1297
5958.53 1291
5959.25 1244
5959.98 1216
5960.71 1217
5961.44 1281
5962.17 1221
5962.90 1236
5963.63 1257
5964.36 1336
5965.08 1424
5965.81 1606
5966.54 1787
5967.27 1881
5968.00 2032
5968.73 1975
5969.46 1881
5970.19 1826
5970.92 1806
5971.65 1717
5972.37 1617
5973.10 1639
5973.83 1598
5974.56 1488
5975.29 1462
5976.02 1442
5976.75 1455
5977.48 1549
5978.21 1554
5978.94 1659
5979.67 1651
5980.40 1772
5981.13 1851
5981.86 1980
5982.59 1998
5983.32 1939
5984.05 1996
5984.78 1982
5985.51 1989
5986.24 1914
5986.97 1866
5987.70 2002
5988.43 1974
5989.16 1992
5989.89 1937
5990.62 1988
5991.35 1967
5992.08 1954
5992.81 2042
5993.54 2058
5994.27 2059
5995.00 2161
5995.74 2240
5996.47 2216
5997.20 2205
5997.93 2330
5998.66 2255
5999.39 2314
6000.12 2255
6000.85 2208
6001.58 2190
6002.31 2096
6003.04 2057
6003.78 2106
6004.51 2061
6005.24 1968
6005.97 1956
6006.70 2096
6007.43 2152
6008.16 2182
6008.90 2465
6009.63 2900
6010.36 3503
6011.09 4417
6011.82 5425
6012.55 6797
6013.29 7992
6014.02 8728
6014.75 9380
6015.48 9517
6016.21 9158
6016.95 8376
6017.68 7468
6018.41 6411
6019.14 5464
6019.87 4604
6020.61 3794
6021.34 3194
6022.07 2747
6022.80 2357
6023.54 2159
6024.27 2063
6025.00 1884
6025.73 1811
6026.47 1784
6027.20 1822
6027.93 1888
6028.66 1819
6029.40 1860
6030.13 1980
6030.86 1893
6031.59 1948
6032.33 1754
6033.06 1681
6033.79 1538
6034.53 1412
6035.26 1394
6035.99 1361
6036.73 1307
6037.46 1337
6038.19 1359
6038.93 1348
6039.66 1410
6040.39 1430
6041.13 1517
6041.86 1478
6042.59 1538
6043.33 1557
6044.06 1520
6044.79 1527
6045.53 1557
6046.26 1612
6047.00 1563
6047.73 1577
6048.46 1623
6049.20 1826
6049.93 1895
6050.67 1988
6051.40 2074
6052.13 2247
6052.87 2426
6053.60 2560
6054.34 2486
6055.07 2381
6055.81 2285
6056.54 2156
6057.27 1951
6058.01 1795
6058.74 1739
6059.48 1615
6060.21 1573
6060.95 1520
6061.68 1502
6062.42 1500
6063.15 1539
6063.89 1484
6064.62 1391
6065.36 1379
6066.09 1420
6066.83 1381
6067.56 1413
6068.30 1392
6069.03 1306
6069.77 1358
6070.50 1352
6071.24 1316
6071.97 1368
6072.71 1285
6073.44 1304
6074.18 1253
6074.91 1260
6075.65 1281
6076.39 1240
6077.12 1256
6077.86 1261
6078.59 1219
6079.33 1196
6080.06 1176
6080.80 1167
6081.54 1137
6082.27 1142
6083.01 1102
6083.74 1084
6084.48 1112
6085.22 1070
6085.95 1039
6086.69 1062
6087.42 1062
6088.16 1115
6088.90 1169
6089.63 1176
6090.37 1171
6091.11 1155
6091.84 1119
6092.58 1117
6093.32 1136
6094.05 1080
6094.79 1075
6095.53 1056
6096.26 1046
6097.00 1000
6097.74 1016
6098.47 1000
6099.21 978
6099.95 987
6100.69 937
6101.42 959
6102.16 984
6102.90 986
6103.63 942
6104.37 928
6105.11 907
6105.85 939
6106.58 895
6107.32 935
6108.06 976
6108.80 946
6109.53 919
6110.27 971
6111.01 978
6111.75 973
6112.49 980
6113.22 1035
6113.96 1131
6114.70 1063
6115.44 1035
6116.17 1010
6116.91 1079
6117.65 1100
6118.39 1024
6119.13 1033
6119.87 1042
6120.60 1003
6121.34 1005
6122.08 1036
6122.82 1057
6123.56 1061
6124.30 1059
6125.03 1054
6125.77 1009
6126.51 1045
6127.25 1065
6127.99 1059
6128.73 1037
6129.47 1012
6130.21 1067
6130.94 1023
6131.68 1030
6132.42 993
6133.16 946
6133.90 987
6134.64 1009
6135.38 1044
6136.12 1108
6136.86 1073
6137.60 1088
6138.34 1070
6139.08 1003
6139.81 1046
6140.55 1139
6141.29 1060
6142.03 981
6142.77 961
6143.51 1052
6144.25 1054
6144.99 1070
6145.73 1061
6146.47 1005
6147.21 1022
6147.95 1053
6148.69 1090
6149.43 1090
6150.17 1079
6150.91 1020
6151.65 1088
6152.39 1184
6153.13 1179
6153.87 1191
6154.61 1167
6155.35 1198
6156.09 1199
6156.83 1246
6157.58 1201
6158.32 1249
6159.06 1253
6159.80 1235
6160.54 1271
6161.28 1332
6162.02 1322
6162.76 1339
6163.50 1420
6164.24 1562
6164.98 1762
6165.72 1842
6166.46 1904
6167.21 1968
6167.95 2026
6168.69 2069
6169.43 2111
6170.17 2088
6170.91 1961
6171.65 1895
6172.39 1879
6173.14 1821
6173.88 1745
6174.62 1712
6175.36 1664
6176.10 1629
6176.84 1681
6177.59 1644
6178.33 1626
6179.07 1693
6179.81 1719
6180.55 1733
6181.30 1767
6182.04 1760
6182.78 1748
6183.52 1827
6184.26 1812
6185.01 1887
6185.75 1865
6186.49 1874
6187.23 1861
6187.97 1946
6188.72 1969
6189.46 1994
6190.20 2057
6190.94 2059
6191.69 2210
6192.43 2365
6193.17 2460
6193.92 2591
6194.66 2592
6195.40 2537
6196.14 2627
6196.89 2619
6197.63 2428
6198.37 2494
6199.12 2446
6199.86 2407
6200.60 2461
6201.34 2541
6202.09 2528
6202.83 2524
6203.57 2755
6204.32 3192
6205.06 3753
6205.80 4752
6206.55 6474
6207.29 8630
6208.03 11128
6208.78 13929
6209.52 16186
6210.27 17540
6211.01 17412
6211.75 16265
6212.50 14793
6213.24 12648
6213.98 10467
6214.73 8564
6215.47 6803
6216.22 5382
6216.96 4375
6217.71 3666
6218.45 3101
6219.19 2600
6219.94 2389
6220.68 2155
6221.43 2081
6222.17 1956
6222.92 1982
6223.66 1950
6224.40 1958
6225.15 2018
6225.89 1905
6226.64 1859
6227.38 1762
6228.13 1632
6228.87 1433
6229.62 1333
6230.36 1289
6231.11 1198
6231.85 1160
6232.60 1150
6233.34 1208
6234.09 1228
6234.83 1242
6235.58 1293
6236.32 1305
6237.07 1343
6237.81 1511
6238.56 1631
6239.30 1757
6240.05 1902
6240.80 2012
6241.54 1997
6242.29 1936
6243.03 1954
6243.78 2014
6244.52 1994
6245.27 2009
6246.02 2174
6246.76 2277
6247.51 2355
6248.25 2400
6249.00 2465
6249.75 2277
6250.49 2251
6251.24 2135
6251.98 2018
6252.73 1782
6253.48 1768
6254.22 1650
6254.97 1663
6255.72 1575
6256.46 1471
6257.21 1501
6257.95 1487
6258.70 1498
6259.45 1554
6260.19 1521
6260.94 1502
6261.69 1443
6262.43 1460
6263.18 1455
6263.93 1340
6264.68 1318
6265.42 1385
6266.17 1332
6266.92 1337
6267.66 1329
6268.41 1347
6269.16 1371
6269.91 1374
6270.65 1387
6271.40 1415
6272.15 1402
6272.89 1385
6273.64 1412
6274.39 1350
6275.14 1399
6275.88 1363
6276.63 1401
6277.38 1470
6278.13 1413
6278.88 1378
6279.62 1325
6280.37 1337
6281.12 1338
6281.87 1323
6282.62 1327
6283.36 1277
6284.11 1306
6284.86 1300
6285.61 1312
6286.36 1187
6287.10 1158
6287.85 1171
6288.60 1197
6289.35 1123
6290.10 1139
6290.85 1146
6291.59 1078
6292.34 1028
6293.09 1055
6293.84 1072
6294.59 1085
6295.34 1110
6296.09 1160
6296.84 1175
6297.58 1044
6298.33 981
6299.08 1000
6299.83 987
6300.58 982
6301.33 1009
6302.08 1018
6302.83 996
6303.58 1049
6304.33 1027
6305.08 1029
6305.83 1036
6306.58 1028
6307.32 1010
6308.07 1000
6308.82 970
6309.57 1057
6310.32 1021
6311.07 1043
6311.82 1072
6312.57 1103
6313.32 1083
6314.07 1104
6314.82 1142
6315.57 1114
6316.32 1204
6317.07 1142
6317.82 1110
6318.57 1147
6319.32 1070
6320.07 1011
6320.82 1046
6321.57 999
6322.32 952
6323.07 942
6323.82 929
6324.58 897
6325.33 914
6326.08 885
6326.83 848
6327.58 847
6328.33 844
6329.08 899
6329.83 817
6330.58 781
6331.33 826
6332.08 886
6332.83 830
6333.58 846
6334.34 831
6335.09 842
6335.84 839
6336.59 773
6337.34 876
6338.09 827
6338.84 849
6339.59 853
6340.35 813
6341.10 807
6341.85 814
6342.60 829
6343.35 825
6344.10 823
6344.86 810
6345.61 851
6346.36 872
6347.11 854
6347.86 825
6348.62 896
6349.37 928
6350.12 957
6350.87 917
6351.62 1072
6352.38 1084
6353.13 1139
6353.88 1207
6354.63 1319
6355.38 1242
6356.14 1242
6356.89 1189
6357.64 1117
6358.39 1051
6359.15 1030
6359.90 982
6360.65 966
6361.40 929
6362.16 898
6362.91 928
6363.66 908
6364.42 944
6365.17 957
6365.92 1061
6366.67 1105
6367.43 1199
6368.18 1246
6368.93 1298
6369.69 1261
6370.44 1241
6371.19 1148
6371.95 1072
6372.70 990
6373.45 958
6374.21 970
6374.96 934
6375.71 983
6376.47 920
6377.22 978
6377.98 914
6378.73 954
6379.48 982
6380.24 1062
6380.99 1047
6381.74 1050
6382.50 1115
6383.25 1124
6384.01 1016
6384.76 1038
6385.51 959
6386.27 929
6387.02 911
6387.78 879
6388.53 869
6389.29 847
6390.04 843
6390.79 871
6391.55 836
6392.30 830
6393.06 843
6393.81 868
6394.57 845
6395.32 833
6396.08 795
6396.83 805
6397.59 767
6398.34 772
6399.10 822
6399.85 802
6400.61 751
6401.36 805
6402.12 777
6402.87 748
6403.63 773
6404.38 712
6405.14 730
6405.89 702
6406.65 671
6407.40 698
6408.16 734
6408.91 773
6409.67 772
6410.43 736
6411.18 713
6411.94 755
6412.69 758
6413.45 744
6414.20 785
6414.96 803
6415.72 797
6416.47 748
6417.23 812
6417.98 796
6418.74 831
6419.50 815
6420.25 720
6421.01 755
6421.77 746
6422.52 758
6423.28 691
6424.03 710
6424.79 660
6425.55 742
6426.30 762
6427.06 698
6427.82 706
6428.57 730
6429.33 741
6430.09 724
6430.84 660
6431.60 697
6432.36 721
6433.11 719
6433.87 703
6434.63 716
6435.39 785
6436.14 740
6436.90 673
6437.66 756
6438.41 748
6439.17 794
6439.93 831
6440.69 845
6441.44 776
6442.20 815
6442.96 787
6443.72 809
6444.47 809
6445.23 746
6445.99 782
6446.75 745
6447.50 782
6448.26 792
6449.02 748
6449.78 767
6450.54 809
6451.29 773
6452.05 792
6452.81 846
6453.57 841
6454.33 791
6455.08 846
6455.84 857
6456.60 822
6457.36 821
6458.12 857
6458.88 814
6459.64 801
6460.39 834
6461.15 852
6461.91 856
6462.67 812
6463.43 830
6464.19 884
6464.95 903
6465.70 918
6466.46 905
6467.22 944
6467.98 980
6468.74 972
6469.50 927
6470.26 943
6471.02 893
6471.78 874
6472.54 909
6473.30 871
6474.05 895
6474.81 867
6475.57 876
6476.33 909
6477.09 884
6477.85 998
6478.61 1013
6479.37 1047
6480.13 984
6480.89 1025
6481.65 1044
6482.41 1079
6483.17 1103
6483.93 1114
6484.69 1174
6485.45 1169
6486.21 1129
6486.97 1157
6487.73 1187
6488.49 1141
6489.25 1174
6490.01 1204
6490.77 1245
6491.53 1198
6492.29 1271
6493.05 1277
6493.81 1364
6494.57 1317
6495.33 1375
6496.10 1382
6496.86 1323
6497.62 1332
6498.38 1272
6499.14 1303
6499.90 1318
6500.66 1299
6501.42 1336
6502.18 1374
6502.94 1376
6503.70 1522
6504.47 1753
6505.23 2139
6505.99 2854
6506.75 3872
6507.51 5110
6508.27 6328
6509.03 7107
6509.79 7493
6510.56 7523
6511.32 6965
6512.08 6352
6512.84 5206
6513.60 4383
6514.36 3543
6515.13 3043
6515.89 2468
6516.65 2135
6517.41 1934
6518.17 1739
6518.94 1605
6519.70 1530
6520.46 1535
6521.22 1572
6521.98 1545
6522.75 1476
6523.51 1582
6524.27 1690
6525.03 1799
6525.79 1948
6526.56 2113
6527.32 2206
6528.08 2334
6528.84 2436
6529.61 2407
6530.37 2312
6531.13 2180
6531.90 2079
6532.66 1991
6533.42 1989
6534.18 2052
6534.95 2312
6535.71 2611
6536.47 2865
6537.24 3021
6538.00 3122
6538.76 3026
6539.53 2807
6540.29 2481
6541.05 2281
6541.82 2093
6542.58 1843
6543.34 1716
6544.11 1629
6544.87 1628
6545.63 1624
6546.40 1687
6547.16 1687
6547.92 1726
6548.69 1677
6549.45 1686
6550.21 1638
6550.98 1571
6551.74 1471
6552.51 1408
6553.27 1358
6554.03 1294
6554.80 1292
6555.56 1320
6556.33 1207
6557.09 1251
6557.85 1281
6558.62 1335
6559.38 1358
6560.15 1309
6560.91 1337
6561.68 1424
6562.44 1420
6563.21 1424
6563.97 1420
6564.74 1553
6565.50 1537
6566.26 1490
6567.03 1465
6567.79 1393
6568.56 1504
6569.32 1491
6570.09 1466
6570.85 1423
6571.62 1433
6572.38 1540
6573.15 1489
6573.91 1519
6574.68 1545
6575.44 1536
6576.21 1567
6576.98 1594
6577.74 1567
6578.51 1585
6579.27 1606
6580.04 1610
6580.80 1618
6581.57 1655
6582.33 1772
6583.10 1783
6583.87 1763
6584.63 1760
6585.40 1816
6586.16 1774
6586.93 1707
6587.70 1738
6588.46 1707
6589.23 1665
6589.99 1693
6590.76 1744
6591.53 1802
6592.29 1927
6593.06 2078
6593.82 2325
6594.59 2473
6595.36 2713
6596.12 2719
6596.89 2736
6597.66 2840
6598.42 2757
6599.19 2499
6599.96 2486
6600.72 2310
6601.49 2037
6602.26 1935
6603.02 1877
6603.79 1732
6604.56 1559
6605.33 1553
6606.09 1589
6606.86 1588
6607.63 1589
6608.39 1610
6609.16 1627
6609.93 1657
6610.70 1704
6611.46 1601
6612.23 1624
6613.00 1531
6613.77 1504
6614.53 1593
6615.30 1547
6616.07 1539
6616.84 1487
6617.60 1455
6618.37 1512
6619.14 1599
6619.91 1662
6620.68 1745
6621.44 1927
6622.21 2134
6622.98 2314
6623.75 2376
6624.52 2457
6625.28 2412
6626.05 2328
6626.82 2158
6627.59 2043
6628.36 2003
6629.13 1864
6629.89 1768
6630.66 1714
6631.43 1683
6632.20 1774
6632.97 1894
6633.74 2013
6634.51 2113
6635.27 2314
6636.04 2407
6636.81 2447
6637.58 2379
6638.35 2387
6639.12 2455
6639.89 2743
6640.66 2754
6641.43 2835
6642.19 2976
6642.96 3038
6643.73 3035
6644.50 2951
6645.27 2682
6646.04 2442
6646.81 2132
6647.58 2023
6648.35 1748
6649.12 1664
6649.89 1559
6650.66 1464
6651.43 1432
6652.20 1444
6652.97 1393
6653.74 1344
6654.51 1361
6655.28 1366
6656.05 1442
6656.82 1350
6657.59 1332
6658.36 1342
6659.13 1382
6659.90 1332
6660.67 1308
6661.44 1333
6662.21 1304
6662.98 1309
6663.75 1269
6664.52 1230
6665.29 1201
6666.06 1285
6666.83 1180
6667.60 1292
6668.37 1244
6669.14 1363
6669.91 1338
6670.68 1430
6671.46 1475
6672.23 1486
6673.00 1410
6673.77 1457
6674.54 1494
6675.31 1477
6676.08 1515
6676.85 1451
6677.62 1423
6678.40 1444
6679.17 1529
6679.94 1568
6680.71 1573
6681.48 1515
6682.25 1590
6683.02 1535
6683.80 1626
6684.57 1712
6685.34 1799
6686.11 1860
6686.88 1873
6687.65 1897
6688.43 1779
6689.20 1635
6689.97 1552
6690.74 1453
6691.51 1364
6692.29 1338
6693.06 1252
6693.83 1216
6694.60 1245
6695.37 1225
6696.15 1145
6696.92 1206
6697.69 1153
6698.46 1126
6699.24 1166
6700.01 1115
6700.78 1177
6701.55 1142
6702.33 1152
6703.10 1136
6703.87 1068
6704.64 1044
6705.42 1087
6706.19 1083
6706.96 1036
6707.74 1039
6708.51 1054
6709.28 993
6710.06 1022
6710.83 1033
6711.60 1050
6712.37 1074
6713.15 997
6713.92 976
6714.69 964
6715.47 1005
6716.24 1034
6717.01 956
6717.79 909
6718.56 970
6719.34 976
6720.11 981
6720.88 972
6721.66 949
6722.43 943
6723.20 925
6723.98 946
6724.75 940
6725.53 957
6726.30 969
6727.07 944
6727.85 920
6728.62 960
6729.40 900
6730.17 898
6730.95 940
6731.72 953
6732.49 954
6733.27 990
6734.04 998
6734.82 954
6735.59 976
6736.37 1030
6737.14 956
6737.92 990
6738.69 1049
6739.47 1027
6740.24 1004
6741.01 1064
6741.79 1109
6742.56 1030
6743.34 1034
6744.11 1061
6744.89 1162
6745.67 1102
6746.44 1070
6747.22 1117
6747.99 1125
6748.77 1190
6749.54 1098
6750.32 1169
6751.09 1274
6751.87 1404
6752.64 1431
6753.42 1518
6754.19 1603
6754.97 1509
6755.75 1549
6756.52 1439
6757.30 1276
6758.07 1220
6758.85 1230
6759.63 1165
6760.40 1168
6761.18 1125
6761.95 1147
6762.73 1090
6763.51 1098
6764.28 1167
6765.06 1138
6765.83 1187
6766.61 1244
6767.39 1332
6768.16 1273
6768.94 1329
6769.72 1271
6770.49 1264
6771.27 1197
6772.05 1208
6772.82 1107
6773.60 1072
6774.38 1095
6775.15 1056
6775.93 1112
6776.71 1068
6777.48 989
6778.26 1024
6779.04 1076
6779.82 1119
6780.59 1097
6781.37 1127
6782.15 1091
6782.92 1119
6783.70 1040
6784.48 1025
6785.26 1051
6786.03 1040
6786.81 984
6787.59 994
6788.37 1023
6789.14 979
6789.92 900
6790.70 911
6791.48 933
6792.25 991
6793.03 882
6793.81 873
6794.59 845
6795.37 884
6796.14 879
6796.92 863
6797.70 879
6798.48 898
6799.26 905
6800.04 899
6800.81 912
6801.59 977
6802.37 952
6803.15 952
6803.93 923
6804.71 967
6805.48 931
6806.26 978
6807.04 1004
6807.82 980
6808.60 879
6809.38 919
6810.16 938
6810.94 877
6811.71 860
6812.49 886
6813.27 865
6814.05 846
6814.83 843
6815.61 863
6816.39 813
6817.17 846
6817.95 910
6818.73 929
6819.51 927
6820.29 870
6821.07 922
6821.84 870
6822.62 866
6823.40 822
6824.18 865
6824.96 886
6825.74 824
6826.52 828
6827.30 823
6828.08 840
6828.86 858
6829.64 880
6830.42 820
6831.20 847
6831.98 865
6832.76 901
6833.54 938
6834.32 900
6835.10 946
6835.88 1116
6836.66 1284
6837.44 1499
6838.22 1788
6839.01 2111
6839.79 2189
6840.57 2157
6841.35 2180
6842.13 2006
6842.91 1787
6843.69 1632
6844.47 1440
6845.25 1313
6846.03 1192
6846.81 1158
6847.59 1176
6848.37 1235
6849.16 1397
6849.94 1572
6850.72 1683
6851.50 1844
6852.28 1846
6853.06 1878
6853.84 1787
6854.62 1597
6855.41 1459
6856.19 1364
6856.97 1271
6857.75 1161
6858.53 1046
6859.31 1007
6860.10 1018
6860.88 946
6861.66 925
6862.44 936
6863.22 984
6864.00 921
6864.79 930
6865.57 937
6866.35 891
6867.13 959
6867.91 996
6868.70 1067
6869.48 974
6870.26 949
6871.04 960
6871.83 941
6872.61 953
6873.39 983
6874.17 999
6874.96 1077
6875.74 1137
6876.52 1162
6877.30 1179
6878.09 1205
6878.87 1328
6879.65 1408
6880.43 1534
6881.22 1748
6882.00 1944
6882.78 2057
6883.57 2086
6884.35 2029
6885.13 1924
6885.92 1785
6886.70 1849
6887.48 1840
6888.27 1901
6889.05 1961
6889.83 1897
6890.62 1854
6891.40 1802
6892.18 1743
6892.97 1626
6893.75 1462
6894.53 1347
6895.32 1311
6896.10 1270
6896.88 1226
6897.67 1286
6898.45 1235
6899.24 1246
6900.02 1217
6900.80 1239
6901.59 1262
6902.37 1198
6903.16 1208
6903.94 1135
6904.73 1149
6905.51 1105
6906.29 1109
6907.08 1110
6907.86 1081
6908.65 1142
6909.43 1098
6910.22 1064
6911.00 1059
6911.79 1049
6912.57 1085
6913.35 994
6914.14 983
6914.92 1035
6915.71 995
6916.49 1021
6917.28 1010
6918.06 1019
6918.85 1028
6919.63 1094
6920.42 1073
6921.20 999
6921.99 1007
6922.78 1012
6923.56 1027
6924.35 1047
6925.13 1092
6925.92 1107
6926.70 1077
6927.49 1098
6928.27 1115
6929.06 1170
6929.84 1094
6930.63 1076
6931.42 1147
6932.20 1092
6932.99 1093
6933.77 1132
6934.56 1107
6935.35 1092
6936.13 1048
6936.92 1042
6937.70 1113
6938.49 1164
6939.28 1241
6940.06 1254
6940.85 1322
6941.63 1376
6942.42 1445
6943.21 1547
6943.99 1680
6944.78 1767
6945.57 1650
6946.35 1758
6947.14 1867
6947.93 1908
6948.71 2032
6949.50 2140
6950.29 2152
6951.07 2035
6951.86 1805
6952.65 1672
6953.44 1550
6954.22 1557
6955.01 1515
6955.80 1471
6956.58 1463
6957.37 1443
6958.16 1419
6958.95 1376
6959.73 1374
6960.52 1452
6961.31 1468
6962.09 1444
6962.88 1499
6963.67 1463
6964.46 1560
6965.25 1548
6966.03 1668
6966.82 1713
6967.61 1838
6968.40 1923
6969.18 2055
6969.97 2068
6970.76 2116
6971.55 2126
6972.34 2058
6973.12 2051
6973.91 1971
6974.70 1978
6975.49 2005
6976.28 1988
6977.07 2019
6977.85 2089
6978.64 2181
6979.43 2253
6980.22 2375
6981.01 2511
6981.80 3071
6982.59 3847
6983.37 4956
6984.16 6441
6984.95 8155
6985.74 9773
6986.53 10804
6987.32 10956
6988.11 10783
6988.90 9749
6989.69 8356
6990.47 7119
6991.26 5922
6992.05 4699
6992.84 3823
6993.63 3133
6994.42 2709
6995.21 2304
6996.00 2053
6996.79 1878
6997.58 1715
6998.37 1706
6999.16 1685
6999.95 1633
7000.74 1546
7001.53 1559
7002.32 1597
7003.11 1543
7003.90 1547
7004.69 1422
7005.48 1377
7006.27 1271
7007.06 1206
7007.85 1173
7008.64 1214
7009.43 1278
7010.22 1336
7011.01 1444
7011.80 1483
7012.59 1538
7013.38 1670
7014.17 1761
7014.96 1679
7015.75 1677
7016.54 1711
7017.33 1592
7018.12 1519
7018.91 1443
7019.70 1420
7020.49 1413
7021.28 1469
7022.07 1559
7022.87 1680
7023.66 1831
7024.45 1842
7025.24 1983
7026.03 2048
7026.82 1978
7027.61 2022
7028.40 1942
7029.19 1897
7029.99 1840
7030.78 1688
7031.57 1618
7032.36 1503
7033.15 1456
7033.94 1431
7034.74 1330
7035.53 1361
7036.32 1349
7037.11 1364
7037.90 1413
7038.69 1392
7039.49 1390
7040.28 1417
7041.07 1413
7041.86 1449
7042.65 1469
7043.45 1475
7044.24 1528
7045.03 1548
7045.82 1535
7046.61 1409
7047.41 1490
7048.20 1566
7048.99 1580
7049.78 1755
7050.58 1825
7051.37 1865
7052.16 1908
7052.95 1852
7053.75 1728
7054.54 1573
7055.33 1458
7056.13 1470
7056.92 1489
7057.71 1512
7058.50 1446
7059.30 1469
7060.09 1506
7060.88 1536
7061.68 1486
7062.47 1430
7063.26 1433
7064.06 1394
7064.85 1343
7065.64 1415
7066.44 1389
7067.23 1329
7068.02 1279
7068.82 1231
7069.61 1220
7070.40 1181
7071.20 1173
7071.99 1175
7072.78 1121
7073.58 1109
7074.37 1151
7075.17 1094
7075.96 1086
7076.75 1086
7077.55 1091
7078.34 1091
7079.14 1054
7079.93 1057
7080.72 1127
7081.52 1023
7082.31 1122
7083.11 1084
7083.90 1119
7084.70 1152
7085.49 1178
7086.28 1176
7087.08 1223
7087.87 1277
7088.67 1274
7089.46 1337
7090.26 1306
7091.05 1318
7091.85 1179
7092.64 1144
7093.44 1116
7094.23 1029
7095.03 1020
7095.82 961
7096.62 893
7097.41 919
7098.21 935
7099.00 885
7099.80 920
7100.59 923
7101.39 922
7102.18 883
7102.98 903
7103.77 830
7104.57 813
7105.37 879
7106.16 845
7106.96 854
7107.75 858
7108.55 869
7109.34 783
7110.14 790
7110.94 838
7111.73 771
7112.53 771
7113.32 766
7114.12 748
7114.92 742
7115.71 783
7116.51 792
7117.30 813
7118.10 771
7118.90 790
7119.69 805
7120.49 785
7121.29 810
7122.08 799
7122.88 764
7123.68 760
7124.47 768
7125.27 818
7126.07 789
7126.86 808
7127.66 800
7128.46 818
7129.25 887
7130.05 854
7130.85 860
7131.64 878
7132.44 904
7133.24 872
7134.04 872
7134.83 804
7135.63 818
7136.43 785
7137.23 787
7138.02 757
7138.82 753
7139.62 718
7140.42 745
7141.21 724
7142.01 726
7142.81 726
7143.61 722
7144.40 734
7145.20 735
7146.00 676
7146.80 713
7147.59 720
7148.39 663
7149.19 709
7149.99 677
7150.79 722
7151.59 689
7152.38 726
7153.18 652
7153.98 669
7154.78 663
7155.58 705
7156.38 674
7157.17 669
7157.97 701
7158.77 690
7159.57 689
7160.37 725
7161.17 726
7161.97 705
7162.76 642
7163.56 719
7164.36 733
7165.16 758
7165.96 714
7166.76 702
7167.56 721
7168.36 727
7169.16 701
7169.96 681
7170.75 687
7171.55 708
7172.35 641
7173.15 670
7173.95 608
7174.75 556
7175.55 570
7176.35 617
7177.15 602
7177.95 602
7178.75 567
7179.55 619
7180.35 646
7181.15 637
7181.95 681
7182.75 648
7183.55 672
7184.35 648
7185.15 701
7185.95 696
7186.75 659
7187.55 608
7188.35 601
7189.15 570
7189.95 619
7190.75 624
7191.55 608
7192.35 599
7193.15 595
7193.95 555
7194.75 618
7195.55 611
7196.35 574
7197.15 575
7197.95 589
7198.76 591
7199.56 609
7200.36 590
7201.16 539
7201.96 558
7202.76 574
7203.56 607
7204.36 573
7205.16 608
7205.96 579
7206.77 561
7207.57 574
7208.37 554
7209.17 576
7209.97 558
7210.77 564
7211.57 650
7212.38 622
7213.18 618
7213.98 635
7214.78 632
7215.58 626
7216.38 598
7217.19 640
7217.99 645
7218.79 645
7219.59 662
7220.39 648
7221.20 683
7222.00 691
7222.80 652
7223.60 627
7224.40 648
7225.21 615
7226.01 611
7226.81 628
7227.61 652
7228.42 617
7229.22 627
7230.02 636
7230.82 692
7231.63 688
7232.43 708
7233.23 721
7234.03 800
7234.84 843
7235.64 959
7236.44 1073
7237.25 1184
7238.05 1165
7238.85 1119
7239.65 1109
7240.46 1008
7241.26 933
7242.06 885
7242.87 829
7243.67 796
7244.47 770
7245.28 750
7246.08 750
7246.88 733
7247.69 727
7248.49 728
7249.30 774
7250.10 750
7250.90 790
7251.71 757
7252.51 737
7253.31 738
7254.12 709
7254.92 740
7255.73 732
7256.53 765
7257.33 790
7258.14 708
7258.94 670
7259.75 705
7260.55 727
7261.35 805
7262.16 844
7262.96 826
7263.77 874
7264.57 798
7265.38 852
7266.18 781
7266.99 828
7267.79 854
7268.59 792
7269.40 770
7270.20 768
7271.01 725
7271.81 732
7272.62 751
7273.42 792
7274.23 746
7275.03 729
7275.84 744
7276.64 743
7277.45 787
7278.25 800
7279.06 842
7279.86 835
7280.67 873
7281.48 916
7282.28 1015
7283.09 1119
7283.89 1316
7284.70 1552
7285.50 1506
7286.31 1648
7287.11 1524
7287.92 1409
7288.73 1344
7289.53 1188
7290.34 1055
7291.14 1048
7291.95 934
7292.76 885
7293.56 827
7294.37 858
7295.17 846
7295.98 860
7296.79 824
7297.59 767
7298.40 813
7299.21 834
7300.01 912
7300.82 859
7301.62 838
7302.43 843
7303.24 923
7304.04 898
7304.85 848
7305.66 844
7306.46 947
7307.27 968
7308.08 1033
7308.89 1094
7309.69 1174
7310.50 1380
7311.31 1415
7312.11 1360
7312.92 1335
7313.73 1325
7314.53 1262
7315.34 1250
7316.15 1278
7316.96 1295
7317.76 1487
7318.57 1722
7319.38 1808
7320.19 1933
7320.99 2078
7321.80 2039
7322.61 1894
7323.42 1743
7324.22 1616
7325.03 1540
7325.84 1383
7326.65 1312
7327.46 1227
7328.26 1221
7329.07 1098
7329.88 1046
7330.69 1015
7331.50 993
7332.30 997
7333.11 1019
7333.92 1040
7334.73 1026
7335.54 1041
7336.35 1070
7337.15 1028
7337.96 1095
7338.77 1137
7339.58 1218
7340.39 1253
7341.20 1280
7342.01 1303
7342.82 1201
7343.62 1208
7344.43 1203
7345.24 1167
7346.05 1159
7346.86 1083
7347.67 1127
7348.48 1052
7349.29 1009
7350.10 967
7350.91 955
7351.71 966
7352.52 970
7353.33 922
7354.14 883
7354.95 951
7355.76 961
7356.57 987
7357.38 1017
7358.19 1108
7359.00 1186
7359.81 1282
7360.62 1314
7361.43 1345
7362.24 1412
7363.05 1449
7363.86 1519
7364.67 1392
7365.48 1340
7366.29 1333
7367.10 1271
7367.91 1225
7368.72 1164
7369.53 1061
7370.34 1029
7371.15 967
7371.96 947
7372.77 883
7373.58 866
7374.39 871
7375.20 861
7376.01 830
7376.82 876
7377.63 919
7378.45 947
7379.26 1058
7380.07 1172
7380.88 1269
7381.69 1303
7382.50 1325
7383.31 1359
7384.12 1348
7384.93 1341
7385.74 1276
7386.56 1209
7387.37 1129
7388.18 1079
7388.99 1018
7389.80 944
7390.61 936
7391.42 937
7392.24 873
7393.05 878
7393.86 825
7394.67 815
7395.48 784
7396.29 772
7397.10 791
7397.92 854
7398.73 845
7399.54 910
7400.35 978
7401.16 1034
7401.98 1026
7402.79 1001
7403.60 1005
7404.41 1010
7405.23 1020
7406.04 951
7406.85 982
7407.66 971
7408.47 928
7409.29 855
7410.10 859
7410.91 831
7411.72 815
7412.54 769
7413.35 717
7414.16 734
7414.98 663
7415.79 711
7416.60 690
7417.41 645
7418.23 678
7419.04 666
7419.85 683
7420.67 673
7421.48 642
7422.29 686
7423.11 619
7423.92 639
7424.73 632
7425.54 616
7426.36 594
7427.17 630
7427.99 587
7428.80 577
7429.61 569
7430.43 569
7431.24 607
7432.05 592
7432.87 588
7433.68 556
7434.49 582
7435.31 573
7436.12 573
7436.94 602
7437.75 591
7438.56 618
7439.38 635
7440.19 620
7441.01 596
7441.82 600
7442.64 594
7443.45 593
7444.26 619
7445.08 597
7445.89 606
7446.71 602
7447.52 592
7448.34 569
7449.15 607
7449.97 565
7450.78 547
7451.59 499
7452.41 545
7453.22 548
7454.04 549
7454.85 572
7455.67 545
7456.48 557
7457.30 510
7458.11 539
7458.93 552
7459.74 507
7460.56 505
7461.38 473
7462.19 506
7463.01 526
7463.82 538
7464.64 550
7465.45 560
7466.27 531
7467.08 490
7467.90 527
7468.72 519
7469.53 512
7470.35 545
7471.16 548
7471.98 569
7472.79 547
7473.61 554
7474.43 556
7475.24 563
7476.06 556
7476.87 559
7477.69 538
7478.51 509
7479.32 507
7480.14 533
7480.96 581
7481.77 611
7482.59 563
7483.41 558
7484.22 572
7485.04 529
7485.85 543
7486.67 524
7487.49 502
7488.31 491
7489.12 513
7489.94 516
7490.76 486
7491.57 496
7492.39 494
7493.21 495
7494.02 509
7494.84 495
7495.66 474
7496.48 483
7497.29 473
7498.11 498
7498.93 479
7499.74 504
7500.56 517
7501.38 536
7502.20 502
7503.01 510
7503.83 456
7504.65 526
7505.47 466
7506.29 478
7507.10 511
7507.92 470
7508.74 501
7509.56 477
7510.37 498
7511.19 481
7512.01 451
7512.83 447
7513.65 494
7514.47 478
7515.28 501
7516.10 409
7516.92 451
7517.74 470
7518.56 500
7519.38 489
7520.19 466
7521.01 459
7521.83 410
7522.65 450
7523.47 487
7524.29 460
7525.11 449
7525.92 451
7526.74 431
7527.56 447
7528.38 456
7529.20 484
7530.02 464
7530.84 420
7531.66 467
7532.48 514
7533.30 448
7534.12 452
7534.93 486
7535.75 466
7536.57 447
7537.39 440
7538.21 431
7539.03 455
7539.85 468
7540.67 444
7541.49 442
7542.31 444
7543.13 433
7543.95 452
7544.77 454
7545.59 455
7546.41 460
7547.23 430
7548.05 419
7548.87 377
7549.69 447
7550.51 478
7551.33 460
7552.15 425
7552.97 423
7553.79 464
7554.61 425
7555.43 473
7556.25 463
7557.07 475
7557.89 446
7558.71 465
7559.53 461
7560.36 468
7561.18 438
7562.00 487
7562.82 488
7563.64 513
7564.46 474
7565.28 520
7566.10 485
7566.92 494
7567.74 469
7568.56 508
7569.39 508
7570.21 526
7571.03 496
7571.85 520
7572.67 541
7573.49 497
7574.31 504
7575.14 514
7575.96 538
7576.78 549
7577.60 501
7578.42 547
7579.24 494
7580.06 483
7580.89 507
7581.71 533
7582.53 537
7583.35 511
7584.17 539
7585.00 576
7585.82 538
7586.64 519
7587.46 562
7588.29 575
7589.11 548
7589.93 567
7590.75 562
7591.57 569
7592.40 594
7593.22 607
7594.04 608
7594.86 574
7595.69 592
7596.51 613
7597.33 602
7598.15 595
7598.98 647
7599.80 604
7600.62 609
7601.45 596
7602.27 706
7603.09 770
7603.92 773
7604.74 817
7605.56 818
7606.38 848
7607.21 831
7608.03 797
7608.85 770
7609.68 753
7610.50 757
7611.32 737
7612.15 682
7612.97 686
7613.80 739
7614.62 730
7615.44 828
7616.27 883
7617.09 925
7617.91 937
7618.74 1032
7619.56 1044
7620.39 1113
7621.21 1080
7622.03 1016
7622.86 981
7623.68 957
7624.51 927
7625.33 938
7626.15 951
7626.98 1001
7627.80 990
7628.63 935
7629.45 923
7630.28 991
7631.10 1022
7631.93 1052
7632.75 1061
7633.58 1017
7634.40 1014
7635.22 918
7636.05 899
7636.87 910
7637.70 782
7638.52 753
7639.35 758
7640.17 701
7641.00 678
7641.82 693
7642.65 700
7643.47 743
7644.30 790
7645.13 844
7645.95 947
7646.78 933
7647.60 927
7648.43 976
7649.25 1041
7650.08 1066
7650.90 1066
7651.73 1031
7652.55 1006
7653.38 968
7654.21 924
7655.03 824
7655.86 745
7656.68 716
7657.51 689
7658.34 684
7659.16 666
7659.99 581
7660.81 599
7661.64 603
7662.47 597
7663.29 585
7664.12 601
7664.95 585
7665.77 550
7666.60 550
7667.42 605
7668.25 597
7669.08 585
7669.90 594
7670.73 588
7671.56 542
7672.38 561
7673.21 541
7674.04 548
7674.87 498
7675.69 516
7676.52 532
7677.35 542
7678.17 525
7679.00 537
7679.83 519
7680.65 540
7681.48 528
7682.31 571
7683.14 600
7683.96 660
7684.79 656
7685.62 693
7686.45 689
7687.27 655
7688.10 694
7688.93 712
7689.76 651
7690.58 578
7691.41 582
7692.24 591
7693.07 603
7693.90 541
7694.72 618
7695.55 631
7696.38 573
7697.21 657
7698.04 686
7698.86 713
7699.69 747
7700.52 728
7701.35 751
7702.18 713
7703.01 670
7703.83 642
7704.66 574
7705.49 587
7706.32 571
7707.15 607
7707.98 543
7708.81 528
7709.63 560
7710.46 570
7711.29 544
7712.12 506
7712.95 534
7713.78 543
7714.61 543
7715.44 578
7716.27 564
7717.10 533
7717.93 495
7718.75 492
7719.58 536
7720.41 523
7721.24 494
7722.07 516
7722.90 517
7723.73 487
7724.56 484
7725.39 497
7726.22 522
7727.05 528
7727.88 549
7728.71 549
7729.54 553
7730.37 549
7731.20 547
7732.03 580
7732.86 502
7733.69 502
7734.52 468
7735.35 474
7736.18 469
7737.01 459
7737.84 453
7738.67 464
7739.50 448
7740.33 465
7741.16 436
7741.99 449
7742.82 437
7743.65 456
7744.48 487
7745.31 509
7746.14 561
7746.98 673
7747.81 697
7748.64 719
7749.47 693
7750.30 694
7751.13 672
7751.96 639
7752.79 630
7753.62 546
7754.45 528
7755.29 505
7756.12 495
7756.95 483
7757.78 497
7758.61 482
7759.44 474
7760.27 466
7761.11 474
7761.94 449
7762.77 452
7763.60 446
7764.43 401
7765.26 401
7766.10 432
7766.93 417
7767.76 417
7768.59 436
7769.42 429
7770.26 394
7771.09 379
7771.92 424
7772.75 451
7773.58 446
7774.42 431
7775.25 395
7776.08 414
7776.91 427
7777.75 427
7778.58 408
7779.41 414
7780.24 414
7781.08 430
7781.91 455
7782.74 437
7783.57 436
7784.41 469
7785.24 457
7786.07 425
7786.91 456
7787.74 496
7788.57 451
7789.40 474
7790.24 466
7791.07 424
7791.90 433
7792.74 477
7793.57 443
7794.40 469
7795.24 424
7796.07 422
7796.90 486
7797.74 465
7798.57 454
7799.40 481
7800.24 491
7801.07 495
7801.91 535
7802.74 504
7803.57 481
7804.41 462
7805.24 471
7806.07 460
7806.91 478
7807.74 459
7808.58 494
7809.41 495
7810.25 471
7811.08 509
7811.91 549
7812.75 586
7813.58 581
7814.42 601
7815.25 616
7816.09 599
7816.92 613
7817.75 604
7818.59 604
7819.42 672
7820.26 695
7821.09 645
7821.93 684
7822.76 721
7823.60 757
7824.43 775
7825.27 760
7826.10 737
7826.94 688
7827.77 600
7828.61 630
7829.44 588
7830.28 596
7831.11 583
7831.95 598
7832.78 572
7833.62 629
7834.46 680
7835.29 673
7836.13 673
7836.96 630
7837.80 608
7838.63 598
7839.47 585
7840.31 601
7841.14 593
7841.98 621
7842.81 620
7843.65 527
7844.48 547
7845.32 527
7846.16 527
7846.99 520
7847.83 524
7848.67 475
7849.50 467
7850.34 475
7851.17 511
7852.01 519
7852.85 461
7853.68 489
7854.52 466
7855.36 496
7856.19 518
7857.03 555
7857.87 537
7858.70 504
7859.54 518
7860.38 512
7861.21 503
7862.05 478
7862.89 529
7863.72 552
7864.56 502
7865.40 447
7866.24 478
7867.07 492
7867.91 485
7868.75 519
7869.59 527
7870.42 556
7871.26 567
7872.10 511
7872.94 555
7873.77 542
7874.61 545
7875.45 548
7876.29 564
7877.12 612
7877.96 676
7878.80 697
7879.64 718
7880.47 777
7881.31 742
7882.15 748
7882.99 742
7883.83 713
7884.66 687
7885.50 686
7886.34 654
7887.18 597
7888.02 604
7888.86 607
7889.69 612
7890.53 619
7891.37 699
7892.21 701
7893.05 661
7893.89 641
7894.73 632
7895.56 600
7896.40 637
7897.24 619
7898.08 538
7898.92 594
7899.76 590
7900.60 571
7901.44 545
7902.28 530
7903.12 553
7903.95 619
7904.79 559
7905.63 559
7906.47 522
7907.31 499
7908.15 531
7908.99 566
7909.83 552
7910.67 522
7911.51 569
7912.35 543
7913.19 642
7914.03 615
7914.87 684
7915.71 732
7916.55 768
7917.39 803
7918.23 903
7919.07 922
7919.91 909
7920.75 894
7921.59 867
7922.43 824
7923.27 785
7924.11 704
7924.95 657
7925.79 608
7926.63 572
7927.47 543
7928.31 551
7929.15 539
7929.99 503
7930.83 510
7931.67 510
7932.51 489
7933.35 496
7934.19 477
7935.04 504
7935.88 474
7936.72 446
7937.56 470
7938.40 456
7939.24 491
7940.08 457
7940.92 453
7941.76 486
7942.60 500
7943.45 510
7944.29 551
7945.13 542
7945.97 556
7946.81 559
7947.65 573
7948.49 533
7949.34 564
7950.18 551
7951.02 568
7951.86 585
7952.70 560
7953.54 599
7954.39 657
7955.23 626
7956.07 605
7956.91 621
7957.75 682
7958.60 705
7959.44 681
7960.28 638
7961.12 573
7961.96 599
7962.81 538
7963.65 568
7964.49 573
7965.33 605
7966.18 745
7967.02 792
7967.86 820
7968.70 852
7969.55 839
7970.39 797
7971.23 734
7972.08 653
7972.92 624
7973.76 566
7974.60 585
7975.45 493
7976.29 529
7977.13 522
7977.98 511
7978.82 540
7979.66 493
7980.51 483
7981.35 511
7982.19 469
7983.04 508
7983.88 479
7984.72 520
7985.57 483
7986.41 495
7987.25 498
7988.10 443
7988.94 434
7989.78 457
7990.63 416
7991.47 437
7992.32 427
7993.16 408
7994.00 427
7994.85 464
7995.69 465
7996.54 446
7997.38 437
7998.22 401
7999.07 415
7999.91 419
8000.76 375
8001.60 391
8002.45 358
8003.29 395
8004.13 421
8004.98 391
8005.82 388
8006.67 399
8007.51 411
8008.36 386
8009.20 370
8010.05 387
8010.89 377
8011.74 389
8012.58 378
8013.43 345
8014.27 361
8015.12 378
8015.96 327
8016.81 385
8017.65 338
8018.50 347
8019.34 322
8020.19 333
8021.03 341
8021.88 319
8022.72 350
8023.57 364
8024.41 349
8025.26 304
8026.11 326
8026.95 344
8027.80 339
8028.64 369
8029.49 328
8030.33 327
8031.18 301
8032.03 302
8032.87 322
8033.72 354
8034.56 328
8035.41 336
8036.26 355
8037.10 344
8037.95 339
8038.80 344
8039.64 342
8040.49 337
8041.34 352
8042.18 334
8043.03 343
8043.87 367
8044.72 366
8045.57 348
8046.41 339
8047.26 341
8048.11 371
8048.96 360
8049.80 348
8050.65 342
8051.50 364
8052.34 364
8053.19 353
8054.04 330
8054.88 346
8055.73 335
8056.58 321
8057.43 336
8058.27 323
8059.12 315
8059.97 312
8060.82 326
8061.66 329
8062.51 327
8063.36 327
8064.21 317
8065.05 306
8065.90 298
8066.75 313
8067.60 316
8068.44 311
8069.29 318
8070.14 297
8070.99 289
8071.84 278
8072.68 304
8073.53 305
8074.38 332
8075.23 326
8076.08 320
8076.93 331
8077.77 286
8078.62 304
8079.47 324
8080.32 309
8081.17 297
8082.02 311
8082.87 303
8083.71 309
8084.56 303
8085.41 296
8086.26 321
8087.11 323
8087.96 304
8088.81 316
8089.66 317
8090.51 278
8091.35 293
8092.20 332
8093.05 297
8093.90 300
8094.75 308
8095.60 308
8096.45 355
8097.30 284
8098.15 284
8099.00 299
8099.85 337
8100.70 319
8101.55 279
8102.40 306
8103.25 297
8104.10 322
8104.95 327
8105.80 341
8106.65 318
8107.50 344
8108.35 329
8109.20 312
8110.05 324
8110.90 279
8111.75 264
8112.60 316
8113.45 309
8114.30 333
8115.15 356
8116.00 280
8116.85 328
8117.70 344
8118.55 303
8119.40 328
8120.25 312
8121.10 319
8121.95 311
8122.80 296
8123.65 312
8124.50 325
8125.35 320
8126.20 338
8127.06 332
8127.91 328
8128.76 323
8129.61 309
8130.46 340
8131.31 368
8132.16 417
8133.01 402
8133.86 387
8134.72 380
8135.57 368
8136.42 352
8137.27 347
8138.12 332
8138.97 326
8139.83 338
8140.68 286
8141.53 282
8142.38 295
8143.23 307
8144.08 328
8144.94 316
8145.79 300
8146.64 368
8147.49 342
8148.34 342
8149.20 335
8150.05 341
8150.90 314
8151.75 330
8152.60 365
8153.46 344
8154.31 386
8155.16 416
8156.01 383
8156.87 384
8157.72 377
8158.57 390
8159.42 379
8160.28 368
8161.13 342
8161.98 325
8162.84 340
8163.69 311
8164.54 307
8165.39 302
8166.25 292
8167.10 312
8167.95 311
8168.81 309
8169.66 305
8170.51 301
8171.37 272
8172.22 314
8173.07 286
8173.93 307
8174.78 310
8175.63 275
8176.49 298
8177.34 302
8178.19 301
8179.05 251
8179.90 289
8180.76 271
8181.61 286
8182.46 296
8183.32 265
8184.17 295
8185.02 274
8185.88 272
8186.73 270
8187.59 274
8188.44 250
8189.30 273
8190.15 267
8191.00 268
8191.86 289
8192.71 315
8193.57 304
8194.42 289
8195.28 303
8196.13 304
8196.99 325
8197.84 315
8198.69 286
8199.55 265
8200.40 274
8201.26 269
8202.11 278
8202.97 309
8203.82 297
8204.68 269
8205.53 297
8206.39 323
8207.24 293
8208.10 293
8208.95 275
8209.81 263
8210.67 266
8211.52 282
8212.38 282
8213.23 292
8214.09 272
8214.94 280
8215.80 253
8216.65 295
8217.51 278
8218.37 300
8219.22 299
8220.08 316
8220.93 315
8221.79 316
8222.64 304
8223.50 289
8224.36 312
8225.21 335
8226.07 315
8226.92 290
8227.78 292
8228.64 297
8229.49 283
8230.35 283
8231.21 257
8232.06 269
8232.92 281
8233.78 236
8234.63 285
8235.49 254
8236.35 254
8237.20 257
8238.06 280
8238.92 292
8239.77 285
8240.63 292
8241.49 287
8242.34 261
8243.20 280
8244.06 291
8244.91 271
8245.77 268
8246.63 249
8247.49 269
8248.34 280
8249.20 284
8250.06 289
8250.92 277
8251.77 282
8252.63 287
8253.49 265
8254.35 254
8255.20 272
8256.06 266
8256.92 255
8257.78 277
8258.63 269
8259.49 277
8260.35 261
8261.21 276
8262.07 227
8262.92 279
8263.78 300
8264.64 306
8265.50 274
8266.36 273
8267.22 256
8268.07 271
8268.93 300
8269.79 314
8270.65 290
8271.51 259
8272.37 301
8273.22 302
8274.08 313
8274.94 283
8275.80 283
8276.66 299
8277.52 288
8278.38 342
8279.24 384
8280.09 390
8280.95 364
8281.81 345
8282.67 355
8283.53 343
8284.39 330
8285.25 328
8286.11 311
8286.97 318
8287.83 330
8288.69 308
8289.55 316
8290.41 296
8291.26 308
8292.12 349
8292.98 356
8293.84 347
8294.70 352
8295.56 388
8296.42 354
8297.28 358
8298.14 350
8299.00 337
8299.86 317
8300.72 305
8301.58 301
8302.44 332
8303.30 327
8304.16 324
8305.02 292
8305.88 311
8306.74 294
8307.60 301
8308.46 284
8309.33 267
8310.19 313
8311.05 307
8311.91 272
8312.77 271
8313.63 288
8314.49 318
8315.35 284
8316.21 261
8317.07 285
8317.93 288
8318.79 294
8319.65 285
8320.52 264
8321.38 275
8322.24 262
8323.10 263
8323.96 272
8324.82 301
8325.68 264
8326.54 259
8327.41 282
8328.27 282
8329.13 295
8329.99 311
8330.85 289
8331.71 262
8332.57 278
8333.44 257
8334.30 266
8335.16 269
8336.02 290
8336.88 279
8337.75 284
8338.61 307
8339.47 296
8340.33 275
8341.19 246
8342.06 280
8342.92 289
8343.78 309
8344.64 307
8345.50 284
8346.37 280
8347.23 269
8348.09 276
8348.95 308
8349.82 294
8350.68 284
8351.54 282
8352.40 312
8353.27 292
8354.13 294
8354.99 272
8355.86 275
8356.72 305
8357.58 275
8358.45 295
8359.31 288
8360.17 298
8361.03 322
8361.90 296
8362.76 295
8363.62 311
8364.49 287
8365.35 280
8366.21 302
8367.08 312
8367.94 293
8368.80 282
8369.67 323
8370.53 306
8371.40 296
8372.26 312
8373.12 322
8373.99 296
8374.85 289
8375.71 302
8376.58 329
8377.44 285
8378.31 331
8379.17 299
8380.03 312
8380.90 292
8381.76 325
8382.63 279
8383.49 283
8384.36 318
8385.22 332
8386.08 301
8386.95 285
8387.81 301
8388.68 289
8389.54 324
8390.41 335
8391.27 328
8392.14 329
8393.00 326
8393.87 322
8394.73 292
8395.60 333
8396.46 327
8397.33 319
8398.19 325
8399.06 316
8399.92 349
8400.79 330
8401.65 331
8402.52 336
8403.38 353
8404.25 358
8405.11 331
8405.98 319
8406.84 344
8407.71 372
8408.58 379
8409.44 394
8410.31 348
8411.17 379
8412.04 397
8412.90 378
8413.77 378
8414.64 393
8415.50 418
8416.37 419
8417.23 400
8418.10 392
8418.97 391
8419.83 420
8420.70 381
8421.56 425
8422.43 431
8423.30 446
8424.16 429
8425.03 449
8425.90 462
8426.76 470
8427.63 503
8428.50 505
8429.36 482
8430.23 504
8431.10 520
8431.96 523
8432.83 526
8433.70 517
8434.56 500
8435.43 569
8436.30 558
8437.16 562
8438.03 613
8438.90 650
8439.77 710
8440.63 716
8441.50 726
8442.37 794
8443.24 793
8444.10 810
8444.97 809
8445.84 833
8446.71 774
8447.57 773
8448.44 828
8449.31 786
8450.18 770
8451.04 795
8451.91 922
8452.78 1066
8453.65 1222
8454.52 1505
8455.38 1815
8456.25 2134
8457.12 2361
8457.99 2476
8458.86 2365
8459.72 2158
8460.59 1931
8461.46 1692
8462.33 1466
8463.20 1271
8464.07 1140
8464.93 1011
8465.80 933
8466.67 830
8467.54 753
8468.41 731
8469.28 740
8470.15 716
8471.02 686
8471.88 633
8472.75 625
8473.62 592
8474.49 593
8475.36 605
8476.23 601
8477.10 633
8477.97 626
8478.84 712
8479.71 674
8480.58 719
8481.44 779
8482.31 812
8483.18 836
8484.05 820
8484.92 858
8485.79 827
8486.66 811
8487.53 776
8488.40 701
8489.27 658
8490.14 603
8491.01 614
8491.88 636
8492.75 656
8493.62 668
8494.49 685
8495.36 680
8496.23 706
8497.10 736
8497.97 670
8498.84 663
8499.71 632
8500.58 628
8501.45 592
8502.32 583
8503.19 571
8504.06 562
8504.93 565
8505.80 571
8506.67 578
8507.55 572
8508.42 578
8509.29 556
8510.16 590
8511.03 576
8511.90 577
8512.77 612
8513.64 619
8514.51 562
8515.38 597
8516.25 586
8517.13 634
8518.00 585
8518.87 629
8519.74 632
8520.61 645
8521.48 698
8522.35 752
8523.23 836
8524.10 979
8524.97 1122
8525.84 1198
8526.71 1309
8527.58 1358
8528.46 1292
8529.33 1222
8530.20 1195
8531.07 1075
8531.94 965
8532.81 865
8533.69 760
8534.56 740
8535.43 676
8536.30 680
8537.18 656
8538.05 616
8538.92 605
8539.79 618
8540.66 618
8541.54 605
8542.41 571
8543.28 554
8544.15 551
8545.03 564
8545.90 583
8546.77 546
8547.64 504
8548.52 554
8549.39 582
8550.26 631
8551.14 640
8552.01 714
8552.88 822
8553.76 785
8554.63 813
8555.50 871
8556.37 857
8557.25 781
8558.12 776
8558.99 688
8559.87 687
8560.74 623
8561.61 616
8562.49 597
8563.36 544
8564.24 523
8565.11 518
8565.98 505
8566.86 545
8567.73 555
8568.60 500
8569.48 495
8570.35 533
8571.23 489
8572.10 474
8572.97 485
8573.85 441
8574.72 448
8575.60 455
8576.47 457
8577.34 438
8578.22 424
8579.09 474
8579.97 454
8580.84 458
8581.72 430
8582.59 462
8583.47 462
8584.34 453
8585.21 472
8586.09 425
8586.96 412
8587.84 444
8588.71 467
8589.59 483
8590.46 493
8591.34 486
8592.21 498
8593.09 478
8593.96 472
8594.84 485
8595.71 487
8596.59 521
8597.46 464
8598.34 476
8599.22 443
8600.09 473
8600.97 503
8601.84 527
8602.72 503
8603.59 540
8604.47 524
8605.34 515
8606.22 508
8607.10 560
8607.97 522
8608.85 541
8609.72 530
8610.60 520
8611.47 520
8612.35 492
8613.23 484
8614.10 533
8614.98 534
8615.86 564
8616.73 550
8617.61 582
8618.48 562
8619.36 525
8620.24 629
8621.11 597
8621.99 593
8622.87 606
8623.74 639
8624.62 640
8625.50 601
8626.37 649
8627.25 654
8628.13 627
8629.00 635
8629.88 641
8630.76 628
8631.64 674
8632.51 700
8633.39 610
8634.27 593
8635.14 636
8636.02 658
8636.90 653
8637.78 667
8638.65 660
8639.53 658
8640.41 706
8641.29 652
8642.16 703
8643.04 782
8643.92 751
8644.80 729
8645.67 723
8646.55 779
8647.43 809
8648.31 834
8649.18 864
8650.06 831
8650.94 838
8651.82 857
8652.70 849
8653.58 809
8654.45 771
8655.33 803
8656.21 867
8657.09 908
8657.97 945
8658.84 975
8659.72 1044
8660.60 1116
8661.48 1248
8662.36 1441
8663.24 1647
8664.12 1808
8664.99 1956
8665.87 2018
8666.75 2022
8667.63 1932
8668.51 1858
8669.39 1762
8670.27 1596
8671.15 1503
8672.03 1538
8672.91 1625
8673.78 1663
8674.66 1741
8675.54 1673
8676.42 1684
8677.30 1596
8678.18 1500
8679.06 1447
8679.94 1249
8680.82 1164
8681.70 1144
8682.58 1032
8683.46 987
8684.34 932
8685.22 919
8686.10 966
8686.98 956
8687.86 972
8688.74 1038
8689.62 1186
8690.50 1403
8691.38 1521
8692.26 1687
8693.14 1838
8694.02 1844
8694.90 1825
8695.78 1786
8696.66 1671
8697.54 1518
8698.42 1351
8699.30 1310
8700.18 1310
8701.06 1327
8701.94 1358
8702.82 1407
8703.70 1356
8704.58 1341
8705.46 1282
8706.34 1157
8707.23 1077
8708.11 983
8708.99 919
8709.87 861
8710.75 837
8711.63 782
8712.51 729
8713.39 687
8714.27 678
8715.16 694
8716.04 652
8716.92 603
8717.80 587
8718.68 584
8719.56 594
8720.44 581
8721.33 589
8722.21 599
8723.09 658
8723.97 579
8724.85 576
8725.73 597
8726.62 653
8727.50 619
8728.38 651
8729.26 694
8730.14 697
8731.03 730
8731.91 744
8732.79 723
8733.67 697
8734.55 674
8735.44 650
8736.32 622
8737.20 648
8738.08 633
8738.97 691
8739.85 633
8740.73 629
8741.61 634
8742.50 677
8743.38 616
8744.26 599
8745.14 564
8746.03 599
8746.91 604
8747.79 587
8748.68 628
8749.56 575
8750.44 578
8751.33 579
8752.21 560
8753.09 566
8753.97 600
8754.86 618
8755.74 662
8756.62 640
8757.51 605
8758.39 686
8759.28 628
8760.16 619
8761.04 692
8761.93 673
8762.81 628
8763.69 595
8764.58 585
8765.46 603
8766.34 638
8767.23 648
8768.11 659
8769.00 696
8769.88 648
8770.76 625
8771.65 673
8772.53 701
8773.42 647
8774.30 644
8775.19 646
8776.07 621
8776.95 657
8777.84 614
8778.72 660
8779.61 700
8780.49 771
8781.38 781
8782.26 812
8783.15 802
8784.03 836
8784.92 833
8785.80 786
8786.69 747
8787.57 729
8788.46 711
8789.34 688
8790.23 670
8791.11 623
8792.00 581
8792.88 600
8793.77 570
8794.65 543
8795.54 550
8796.42 566
8797.31 546
8798.19 524
8799.08 514
8799.96 525
8800.85 498
8801.74 516
8802.62 549
8803.51 550
8804.39 538
8805.28 514
8806.16 506
8807.05 526
8807.94 497
8808.82 520
8809.71 488
8810.59 504
8811.48 494
8812.37 507
8813.25 529
8814.14 480
8815.03 514
8815.91 518
8816.80 598
8817.68 570
8818.57 578
8819.46 580
8820.34 554
8821.23 542
8822.12 557
8823.00 501
8823.89 511
8824.78 506
8825.66 473
8826.55 483
8827.44 478
8828.33 468
8829.21 468
8830.10 459
8830.99 437
8831.87 448
8832.76 403
8833.65 425
8834.54 413
8835.42 463
8836.31 433
8837.20 424
8838.08 406
8838.97 423
8839.86 409
8840.75 430
8841.64 437
8842.52 418
8843.41 440
8844.30 427
8845.19 434
8846.07 413
8846.96 407
8847.85 436
8848.74 463
8849.63 410
8850.51 389
8851.40 398
8852.29 404
8853.18 365
8854.07 386
8854.96 396
8855.84 391
8856.73 363
8857.62 348
8858.51 325
8859.40 331
8860.29 388
8861.17 365
8862.06 391
8862.95 365
8863.84 378
8864.73 381
8865.62 389
8866.51 389
8867.40 382
8868.29 369
8869.17 371
8870.06 375
8870.95 360
8871.84 384
8872.73 379
8873.62 335
8874.51 341
8875.40 384
8876.29 369
8877.18 359
8878.07 344
8878.96 338
8879.85 346
8880.74 363
8881.63 353
8882.51 363
8883.40 359
8884.29 372
8885.18 340
8886.07 327
8886.96 351
8887.85 359
8888.74 337
8889.63 300
8890.52 348
8891.41 325
8892.30 334
8893.19 304
8894.09 301
8894.98 307
8895.87 328
8896.76 291
8897.65 290
8898.54 299
8899.43 315
8900.32 292
8901.21 283
8902.10 294
8902.99 295
8903.88 299
8904.77 261
8905.66 297
8906.55 314
8907.44 314
8908.34 296
8909.23 325
8910.12 305
8911.01 302
8911.90 336
8912.79 324
8913.68 298
8914.57 320
8915.47 297
8916.36 276
8917.25 255
8918.14 296
8919.03 306
8919.92 249
8920.81 289
8921.71 282
8922.60 273
8923.49 262
8924.38 274
8925.27 253
8926.16 280
8927.06 250
8927.95 278
8928.84 269
8929.73 266
8930.62 244
8931.52 263
8932.41 251
8933.30 255
8934.19 248
8935.09 277
8935.98 253
8936.87 253
8937.76 234
8938.66 243
8939.55 211
8940.44 240
8941.33 249
8942.23 255
8943.12 243
8944.01 246
8944.90 276
8945.80 291
8946.69 238
8947.58 276
8948.48 264
8949.37 254
8950.26 232
8951.16 264
8952.05 281
8952.94 250
8953.84 200
8954.73 230
8955.62 232
8956.52 259
8957.41 242
8958.30 227
8959.20 255
8960.09 218
8960.98 258
8961.88 269
8962.77 262
8963.66 222
8964.56 242
8965.45 257
8966.35 263
8967.24 226
8968.13 220
8969.03 266
8969.92 271
8970.82 234
8971.71 246
8972.60 259
8973.50 233
8974.39 268
8975.29 222
8976.18 245
8977.08 243
8977.97 268
8978.87 260
8979.76 251
8980.65 236
8981.55 225
8982.44 244
8983.34 212
8984.23 229
8985.13 204
8986.02 226
8986.92 209
8987.81 233
8988.71 263
8989.60 251
8990.50 249
8991.39 264
8992.29 269
8993.18 237
8994.08 227
8994.97 229
8995.87 190
8996.76 228
8997.66 240
8998.56 248
8999.45 271
9000.35 226
9001.24 214
9002.14 240
9003.03 241
9003.93 226
9004.83 233
9005.72 257
9006.62 263
9007.51 218
9008.41 245
9009.31 229
9010.20 237
9011.10 258
9011.99 245
9012.89 246
9013.79 232
9014.68 245
9015.58 245
9016.48 235
9017.37 232
9018.27 236
9019.16 223
9020.06 222
9020.96 223
9021.85 236
9022.75 223
9023.65 224
9024.54 232
9025.44 227
9026.34 227
9027.24 204
9028.13 228
9029.03 233
9029.93 213
9030.82 213
9031.72 236
9032.62 241
9033.52 226
9034.41 216
9035.31 231
9036.21 237
9037.10 211
9038.00 227
9038.90 238
9039.80 223
9040.69 196
9041.59 209
9042.49 221
9043.39 207
9044.29 225
9045.18 220
9046.08 229
9046.98 251
9047.88 238
9048.78 234
9049.67 227
9050.57 236
9051.47 240
9052.37 236
9053.27 252
9054.16 207
9055.06 243
9055.96 241
9056.86 242
9057.76 236
9058.66 240
9059.55 217
9060.45 222
9061.35 236
9062.25 227
9063.15 266
9064.05 251
9064.95 233
9065.85 219
9066.74 226
9067.64 210
9068.54 229
9069.44 236
9070.34 253
9071.24 257
9072.14 246
9073.04 244
9073.94 239
9074.84 250
9075.74 291
9076.64 245
9077.53 241
9078.43 222
9079.33 221
9080.23 252
9081.13 235
9082.03 255
9082.93 226
9083.83 260
9084.73 250
9085.63 243
9086.53 249
9087.43 238
9088.33 252
9089.23 275
9090.13 259
9091.03 266
9091.93 241
9092.83 255
9093.73 273
9094.63 268
9095.53 246
9096.43 255
9097.33 284
9098.23 262
9099.13 267
9100.04 248
9100.94 220
9101.84 259
9102.74 231
9103.64 230
9104.54 236
9105.44 252
9106.34 237
9107.24 238
9108.14 236
9109.04 245
9109.94 240
9110.85 233
9111.75 224
9112.65 207
9113.55 190
9114.45 226
9115.35 211
9116.25 218
9117.15 236
9118.06 221
9118.96 236
9119.86 266
9120.76 263
9121.66 250
9122.56 264
9123.46 260
9124.37 263
9125.27 265
9126.17 266
9127.07 246
9127.97 238
9128.88 211
9129.78 234
9130.68 253
9131.58 250
9132.48 258
9133.39 231
9134.29 237
9135.19 256
9136.09 223
9137.00 240
9137.90 222
9138.80 222
9139.70 248
9140.61 223
9141.51 203
9142.41 226
9143.31 249
9144.22 227
9145.12 218
9146.02 227
9146.92 258
9147.83 252
9148.73 232
9149.63 211
9150.54 219
9151.44 217
9152.34 244
9153.25 251
9154.15 216
9155.05 227
9155.96 231
9156.86 262
9157.76 235
9158.67 233
9159.57 260
9160.47 248
9161.38 254
9162.28 246
9163.18 260
9164.09 287
9164.99 278
9165.90 284
9166.80 252
9167.70 250
9168.61 282
9169.51 268
9170.42 265
9171.32 250
9172.22 268
9173.13 279
9174.03 269
9174.94 262
9175.84 257
9176.74 233
9177.65 258
9178.55 274
9179.46 243
9180.36 235
9181.27 262
9182.17 253
9183.08 223
9183.98 239
9184.89 248
9185.79 268
9186.70 262
9187.60 265
9188.51 240
9189.41 249
9190.32 251
9191.22 253
9192.13 264
9193.03 240
9193.94 239
9194.84 273
9195.75 265
9196.65 262
9197.56 290
9198.46 328
9199.37 324
9200.27 341
9201.18 351
9202.08 320
9202.99 354
9203.90 323
9204.80 324
9205.71 304
9206.61 291
9207.52 263
9208.42 247
9209.33 273
9210.24 262
9211.14 252
9212.05 271
9212.95 226
9213.86 239
9214.77 239
9215.67 256
9216.58 244
9217.49 233
9218.39 274
9219.30 253
9220.21 214
9221.11 234
9222.02 236
9222.93 254
9223.83 242
9224.74 234
9225.65 222
9226.55 258
9227.46 239
9228.37 264
9229.27 215
9230.18 223
9231.09 243
9231.99 231
9232.90 239
9233.81 218
9234.72 224
9235.62 217
9236.53 215
9237.44 243
9238.34 239
9239.25 263
9240.16 249
9241.07 239
9241.97 225
9242.88 231
9243.79 224
9244.70 226
9245.61 229
9246.51 253
9247.42 217
9248.33 259
9249.24 254
9250.14 217
9251.05 213
9251.96 237
9252.87 235
9253.78 265
9254.69 267
9255.59 241
9256.50 217
9257.41 226
9258.32 219
9259.23 227
9260.14 226
9261.04 213
9261.95 223
9262.86 245
9263.77 213
9264.68 225
9265.59 240
9266.50 216
9267.40 245
9268.31 208
9269.22 244
9270.13 224
9271.04 199
9271.95 233
9272.86 258
9273.77 261
9274.68 229
9275.59 218
9276.49 217
9277.40 232
9278.31 226
9279.22 227
9280.13 221
9281.04 257
9281.95 238
9282.86 222
9283.77 243
9284.68 246
9285.59 238
9286.50 227
9287.41 223
9288.32 219
9289.23 228
9290.14 231
9291.05 249
9291.96 234
9292.87 250
9293.78 253
9294.69 259
9295.60 255
9296.51 257
9297.42 250
9298.33 254
9299.24 268
9300.15 275
9301.06 275
9301.97 283
9302.88 265
9303.79 285
9304.70 263
9305.61 277
9306.53 285
9307.44 243
9308.35 297
9309.26 297
9310.17 304
9311.08 306
9311.99 261
9312.90 273
9313.81 260
9314.72 281
9315.63 279
9316.55 283
9317.46 270
9318.37 252
9319.28 273
9320.19 266
9321.10 249
9322.01 268
9322.93 252
9323.84 257
9324.75 235
9325.66 216
9326.57 214
9327.48 272
9328.40 265
9329.31 248
9330.22 262
9331.13 264
9332.04 239
9332.96 251
9333.87 270
9334.78 271
9335.69 254
9336.60 248
9337.52 263
9338.43 246
9339.34 263
9340.25 256
9341.17 248
9342.08 264
9342.99 235
9343.90 232
9344.82 286
9345.73 281
9346.64 277
9347.55 261
9348.47 263
9349.38 249
9350.29 232
9351.21 221
9352.12 236
9353.03 234
9353.94 243
9354.86 272
9355.77 275
9356.68 236
9357.60 239
9358.51 261
9359.42 220
9360.34 240
9361.25 215
9362.16 251
9363.08 223
9363.99 255
9364.90 274
9365.82 234
9366.73 288
9367.65 274
9368.56 246
9369.47 251
9370.39 235
9371.30 254
9372.21 256
9373.13 222
9374.04 247
9374.96 211
9375.87 264
9376.79 256
9377.70 238
9378.61 247
9379.53 261
9380.44 279
9381.36 269
9382.27 277
9383.19 296
9384.10 269
9385.01 266
9385.93 278
9386.84 255
9387.76 314
9388.67 324
9389.59 311
9390.50 321
9391.42 290
9392.33 300
9393.25 350
9394.16 299
9395.08 319
9395.99 311
9396.91 329
9397.82 313
9398.74 300
9399.65 285
9400.57 276
9401.48 303
9402.40 281
9403.32 294
9404.23 263
9405.15 262
9406.06 283
9406.98 277
9407.89 277
9408.81 297
9409.73 293
9410.64 274
9411.56 251
9412.47 299
9413.39 292
9414.30 325
9415.22 294
9416.14 282
9417.05 283
9417.97 325
9418.89 314
9419.80 290
9420.72 295
9421.63 294
9422.55 299
9423.47 303
9424.38 293
9425.30 328
9426.22 319
9427.13 307
9428.05 283
9428.97 305
9429.88 319
9430.80 301
9431.72 334
9432.63 339
9433.55 338
9434.47 370
9435.38 356
9436.30 344
9437.22 330
9438.14 356
9439.05 379
9439.97 410
9440.89 379
9441.81 424
9442.72 457
9443.64 429
9444.56 424
9445.47 410
9446.39 433
9447.31 411
9448.23 408
9449.15 412
9450.06 386
9450.98 407
9451.90 464
9452.82 481
9453.73 516
9454.65 514
9455.57 461
9456.49 434
9457.41 432
9458.32 436
9459.24 394
9460.16 372
9461.08 382
9462.00 382
9462.92 360
9463.83 369
9464.75 365
9465.67 404
9466.59 342
9467.51 388
9468.43 364
9469.35 338
9470.26 361
9471.18 335
9472.10 355
9473.02 382
9473.94 343
9474.86 364
9475.78 347
9476.70 376
9477.62 384
9478.54 414
9479.45 410
9480.37 445
9481.29 462
9482.21 464
9483.13 487
9484.05 434
9484.97 448
9485.89 424
9486.81 411
9487.73 354
9488.65 368
9489.57 406
9490.49 394
9491.41 352
9492.33 355
9493.25 361
9494.17 359
9495.09 336
9496.01 323
9496.93 320
9497.85 374
9498.77 387
9499.69 340
9500.61 337
9501.53 355
9502.45 340
9503.37 356
9504.29 353
9505.21 356
9506.13 383
9507.05 364
9507.97 401
9508.89 377
9509.81 379
9510.73 392
9511.65 363
9512.57 360
9513.49 354
9514.42 389
9515.34 417
9516.26 416
9517.18 457
9518.10 487
9519.02 512
9519.94 537
9520.86 549
9521.78 600
9522.71 559
9523.63 557
9524.55 592
9525.47 602
9526.39 551
9527.31 534
9528.23 534
9529.16 505
9530.08 480
9531.00 452
9531.92 448
9532.84 468
9533.76 437
9534.69 432
9535.61 406
9536.53 394
9537.45 406
9538.37 419
9539.30 419
9540.22 402
9541.14 428
9542.06 413
9542.98 392
9543.91 414
9544.83 413
9545.75 453
9546.67 437
9547.60 487
9548.52 481
9549.44 470
9550.36 438
9551.29 449
9552.21 444
9553.13 445
9554.06 434
9554.98 465
9555.90 469
9556.82 449
9557.75 442
9558.67 451
9559.59 444
9560.52 450
9561.44 431
9562.36 412
9563.29 443
9564.21 457
9565.13 440
9566.06 458
9566.98 421
9567.90 421
9568.83 448
9569.75 422
9570.67 441
9571.60 429
9572.52 445
9573.44 437
9574.37 467
9575.29 499
9576.22 484
9577.14 492
9578.06 445
9578.99 456
9579.91 476
9580.84 497
9581.76 492
9582.68 479
9583.61 501
9584.53 511
9585.46 446
9586.38 491
9587.31 481
9588.23 442
9589.15 464
9590.08 486
9591.00 479
9591.93 447
9592.85 511
9593.78 480
9594.70 490
9595.63 534
9596.55 571
9597.48 593
9598.40 626
9599.33 652
9600.25 678
9601.18 672
9602.10 652
9603.03 645
9603.95 605
9604.88 604
9605.80 555
9606.73 537
9607.65 558
9608.58 533
9609.50 489
9610.43 481
9611.35 523
9612.28 502
9613.21 520
9614.13 507
9615.06 494
9615.98 470
9616.91 492
9617.84 487
9618.76 477
9619.69 517
9620.61 520
9621.54 521
9622.47 510
9623.39 470
9624.32 534
9625.24 522
9626.17 544
9627.10 553
9628.02 533
9628.95 569
9629.88 566
9630.80 561
9631.73 597
9632.65 598
9633.58 591
9634.51 558
9635.43 582
9636.36 611
9637.29 605
9638.22 678
9639.14 663
9640.07 683
9641.00 709
9641.92 689
9642.85 756
9643.78 707
9644.70 774
9645.63 840
9646.56 855
9647.49 860
9648.41 840
9649.34 810
9650.27 818
9651.20 796
9652.12 833
9653.05 824
9653.98 812
9654.91 751
9655.83 752
9656.76 720
9657.69 727
9658.62 692
9659.55 686
9660.47 732
9661.40 672
9662.33 682
9663.26 709
9664.19 717
9665.11 643
9666.04 685
9666.97 725
9667.90 786
9668.83 718
9669.75 753
9670.68 724
9671.61 753
9672.54 767
9673.47 793
9674.40 851
9675.33 795
9676.25 824
9677.18 792
9678.11 785
9679.04 756
9679.97 835
9680.90 861
9681.83 889
9682.76 836
9683.69 854
9684.61 861
9685.54 872
9686.47 891
9687.40 909
9688.33 882
9689.26 932
9690.19 935
9691.12 994
9692.05 954
9692.98 930
9693.91 928
9694.84 929
9695.77 946
9696.70 918
9697.63 985
9698.56 995
9699.49 1015
9700.42 1088
9701.35 1043
9702.28 1086
9703.21 977
9704.14 914
9705.07 898
9706.00 905
9706.93 875
9707.86 882
9708.79 876
9709.72 905
9710.65 942
9711.58 962
9712.51 965
9713.44 1022
9714.37 1013
9715.30 1096
9716.23 1133
9717.16 1132
9718.09 1068
9719.02 1015
9719.95 979
9720.88 935
9721.81 867
9722.75 824
9723.68 790
9724.61 769
9725.54 748
9726.47 731
9727.40 752
9728.33 774
9729.26 714
9730.19 726
9731.13 730
9732.06 733
9732.99 707
9733.92 695
9734.85 716
9735.78 705
9736.71 666
9737.65 666
9738.58 631
9739.51 621
9740.44 615
9741.37 634
9742.30 617
9743.24 595
9744.17 625
9745.10 592
9746.03 606
9746.96 632
9747.90 616
9748.83 597
9749.76 611
9750.69 628
9751.63 613
9752.56 587
9753.49 544
9754.42 528
9755.36 548
9756.29 555
9757.22 553
9758.15 513
9759.09 559
9760.02 570
9760.95 510
9761.88 524
9762.82 538
9763.75 530
9764.68 536
9765.62 521
9766.55 511
9767.48 511
9768.41 521
9769.35 532
9770.28 525
9771.21 519
9772.15 498
9773.08 485
9774.01 499
9774.95 532
9775.88 518
9776.81 529
9777.75 574
9778.68 526
9779.62 575
9780.55 593
9781.48 600
9782.42 662
9783.35 644
9784.28 646
9785.22 667
9786.15 633
9787.09 608
9788.02 586
9788.95 572
9789.89 619
9790.82 583
9791.76 534
9792.69 561
9793.63 544
9794.56 566
9795.49 599
9796.43 602
9797.36 645
9798.30 611
9799.23 605
9800.17 617
9801.10 631
9802.04 620
9802.97 581
9803.91 555
9804.84 552
9805.78 503
9806.71 498
9807.65 480
9808.58 461
9809.52 468
9810.45 464
9811.39 409
9812.32 422
9813.26 431
9814.19 443
9815.13 428
9816.06 398
9817.00 412
9817.93 440
9818.87 400
9819.80 410
9820.74 404
9821.68 421
9822.61 425
9823.55 401
9824.48 382
9825.42 390
9826.35 386
9827.29 396
9828.23 398
9829.16 408
9830.10 383
9831.03 361
9831.97 380
9832.91 346
9833.84 369
9834.78 387
9835.72 389
9836.65 406
9837.59 393
9838.52 388
9839.46 385
9840.40 416
9841.33 397
9842.27 377
9843.21 370
9844.14 389
9845.08 361
9846.02 366
9846.95 376
9847.89 382
9848.83 372
9849.77 364
9850.70 399
9851.64 396
9852.58 376
9853.51 371
9854.45 391
9855.39 392
9856.33 381
9857.26 373
9858.20 364
9859.14 374
9860.08 395
9861.01 403
9861.95 373
9862.89 383
9863.83 367
9864.76 348
9865.70 357
9866.64 367
9867.58 383
9868.51 348
9869.45 360
9870.39 351
9871.33 350
9872.27 365
9873.20 360
9874.14 313
9875.08 361
9876.02 397
9876.96 361
9877.90 364
9878.83 378
9879.77 346
9880.71 371
9881.65 389
9882.59 353
9883.53 382
9884.47 374
9885.40 359
9886.34 335
9887.28 337
9888.22 363
9889.16 351
9890.10 364
9891.04 355
9891.98 310
9892.91 357
9893.85 348
9894.79 364
9895.73 348
9896.67 312
9897.61 358
9898.55 331
9899.49 344
9900.43 369
9901.37 325
9902.31 322
9903.25 355
9904.19 344
9905.13 357
9906.07 344
9907.01 353
9907.95 356
9908.89 349
9909.83 350
9910.77 338
9911.71 374
9912.65 342
9913.59 405
9914.53 393
9915.47 372
9916.41 353
9917.35 375
9918.29 375
9919.23 402
9920.17 400
9921.11 447
9922.05 441
9922.99 460
9923.93 484
9924.87 622
9925.81 628
9926.75 649
9927.69 699
9928.63 676
9929.57 636
9930.51 643
9931.45 570
9932.39 563
9933.34 513
9934.28 444
9935.22 452
9936.16 425
9937.10 381
9938.04 364
9938.98 358
9939.92 377
9940.87 313
9941.81 349
9942.75 369
9943.69 402
9944.63 380
9945.57 407
9946.51 436
9947.46 449
9948.40 460
9949.34 468
9950.28 494
9951.22 523
9952.16 541
9953.11 477
9954.05 472
9954.99 413
9955.93 434
9956.87 428
9957.82 407
9958.76 341
9959.70 376
9960.64 371
9961.59 357
9962.53 311
9963.47 319
9964.41 332
9965.35 336
9966.30 339
9967.24 350
9968.18 325
9969.13 300
9970.07 313
9971.01 298
9971.95 297
9972.90 290
9973.84 304
9974.78 334
9975.73 294
9976.67 250
9977.61 300
9978.55 281
9979.50 291
9980.44 298
9981.38 276
9982.33 295
9983.27 304
9984.21 328
9985.16 318
9986.10 281
9987.04 289
9987.99 335
9988.93 341
9989.88 322
9990.82 291
9991.76 279
9992.71 290
9993.65 309
9994.59 260
9995.54 266
9996.48 294
9997.43 258
9998.37 294
9999.31 289
10000.26 263
10001.20 258
10002.15 311
10003.09 290
10004.04 261
10004.98 246
10005.92 267
10006.87 276
10007.81 278
10008.76 266
10009.70 267
10010.65 258
10011.59 256
10012.54 273
10013.48 250
10014.43 263
10015.37 267
10016.32 263
10017.26 266
10018.21 221
10019.15 236
10020.10 275
10021.04 234
10021.99 235
10022.93 240
10023.88 251
10024.82 259
10025.77 266
10026.71 306
10027.66 262
10028.60 262
10029.55 256
10030.49 267
10031.44 248
10032.39 239
10033.33 237
10034.28 260
10035.22 234
10036.17 227
10037.11 259
10038.06 230
10039.01 256
10039.95 248
10040.90 238
10041.84 227
10042.79 241
10043.74 222
10044.68 273
10045.63 256
10046.58 217
10047.52 240
10048.47 244
10049.41 233
10050.36 228
10051.31 233
10052.25 194
10053.20 230
10054.15 236
10055.09 235
10056.04 224
10056.99 235
10057.93 259
10058.88 271
10059.83 252
10060.78 235
10061.72 250
10062.67 217
10063.62 227
10064.56 226
10065.51 247
10066.46 257
10067.41 252
10068.35 236
10069.30 243
10070.25 234
10071.20 248
10072.14 199
10073.09 232
10074.04 226
10074.99 214
10075.93 241
10076.88 249
10077.83 227
10078.78 228
10079.72 246
10080.67 232
10081.62 227
10082.57 216
10083.52 262
10084.46 257
10085.41 222
10086.36 230
10087.31 249
10088.26 226
10089.21 244
10090.15 214
10091.10 219
10092.05 226
10093.00 239
10093.95 235
10094.90 240
10095.85 239
10096.79 231
10097.74 234
10098.69 262
10099.64 251
10100.59 233
10101.54 253
10102.49 232
10103.44 250
10104.39 260
10105.33 274
10106.28 246
10107.23 242
10108.18 246
10109.13 242
10110.08 234
10111.03 221
10111.98 228
10112.93 209
10113.88 221
10114.83 247
10115.78 220
10116.73 205
10117.68 209
10118.63 237
10119.58 215
10120.53 219
10121.48 245
10122.43 244
10123.38 220
10124.33 207
10125.28 233
10126.23 225
10127.18 223
10128.13 239
10129.08 230
10130.03 244
10130.98 241
10131.93 236
10132.88 260
10133.83 242
10134.78 232
10135.73 224
10136.68 247
10137.63 242
10138.58 261
10139.53 226
10140.48 248
10141.43 260
10142.38 249
10143.33 274
10144.29 274
10145.24 249
10146.19 268
10147.14 271
10148.09 267
10149.04 259
10149.99 257
10150.94 262
10151.89 243
10152.85 290
10153.80 285
10154.75 279
10155.70 256
10156.65 269
10157.60 261
10158.55 264
10159.51 261
10160.46 274
10161.41 292
10162.36 309
10163.31 274
10164.26 311
10165.22 283
10166.17 278
10167.12 289
10168.07 320
10169.02 307
10169.98 264
10170.93 319
10171.88 274
10172.83 296
10173.79 314
10174.74 306
10175.69 330
10176.64 332
10177.60 302
10178.55 372
10179.50 338
10180.45 336
10181.41 357
10182.36 349
10183.31 335
10184.26 328
10185.22 336
10186.17 339
10187.12 351
10188.08 357
10189.03 373
10189.98 364
10190.93 369
10191.89 375
10192.84 363
10193.79 368
10194.75 371
10195.70 345
10196.65 391
10197.61 401
10198.56 383
10199.51 379
10200.47 393
10201.42 390
10202.38 383
10203.33 423
10204.28 437
10205.24 442
10206.19 450
10207.14 484
10208.10 519
10209.05 491
10210.01 487
10210.96 481
10211.91 464
10212.87 420
10213.82 418
10214.78 420
10215.73 380
10216.69 413
10217.64 397
10218.59 434
10219.55 397
10220.50 361
10221.46 378
10222.41 392
10223.37 420
10224.32 368
10225.28 378
10226.23 409
10227.19 410
10228.14 410
10229.10 409
10230.05 437
10231.01 518
10231.96 498
10232.92 519
10233.87 567
10234.83 618
10235.78 636
10236.74 665
10237.69 677
10238.65 709
10239.60 656
10240.56 592
10241.51 556
10242.47 554
10243.42 501
10244.38 466
10245.34 449
10246.29 402
10247.25 412
10248.20 384
10249.16 387
10250.11 389
10251.07 393
10252.03 367
10252.98 383
10253.94 415
10254.89 379
10255.85 337
10256.81 333
10257.76 325
10258.72 342
10259.68 335
10260.63 315
10261.59 302
10262.55 308
10263.50 309
10264.46 319
10265.41 313
10266.37 287
10267.33 315
10268.28 324
10269.24 346
10270.20 335
10271.16 328
10272.11 324
10273.07 327
10274.03 359
10274.98 342
10275.94 310
10276.90 296
10277.85 316
10278.81 307
10279.77 328
10280.73 311
10281.68 299
10282.64 300
10283.60 292
10284.56 308
10285.51 315
10286.47 296
10287.43 296
10288.39 264
10289.34 302
10290.30 281
10291.26 294
10292.22 281
10293.18 283
10294.13 294
10295.09 287
10296.05 303
10297.01 304
10297.97 271
10298.92 288
10299.88 269
10300.84 283
10301.80 271
10302.76 257
10303.72 247
10304.67 289
10305.63 296
10306.59 285
10307.55 263
10308.51 266
10309.47 261
10310.43 298
10311.38 281
10312.34 264
10313.30 267
10314.26 307
10315.22 274
10316.18 275
10317.14 270
10318.10 288
10319.06 274
10320.01 285
10320.97 286
10321.93 259
10322.89 281
10323.85 296
10324.81 246
10325.77 259
10326.73 241
10327.69 270
10328.65 278
10329.61 283
10330.57 302
10331.53 308
10332.49 310
10333.45 266
10334.41 289
10335.37 252
10336.33 307
10337.29 280
10338.25 263
10339.21 242
10340.17 238
10341.13 273
10342.09 263
10343.05 255
10344.01 227
10344.97 235
10345.93 238
10346.89 225
10347.85 234
10348.81 259
10349.77 259
10350.73 242
10351.69 228
10352.65 219
10353.61 225
10354.57 248
10355.53 262
10356.49 247
10357.46 203
10358.42 228
10359.38 246
10360.34 229
10361.30 202
10362.26 211
10363.22 196
10364.18 221
10365.14 236
10366.11 240
10367.07 210
10368.03 197
10368.99 222
10369.95 222
10370.91 180
10371.87 206
10372.84 201
10373.80 211
10374.76 219
10375.72 222
10376.68 210
10377.64 217
10378.61 208
10379.57 219
10380.53 211
10381.49 228
10382.45 208
10383.42 230
10384.38 225
10385.34 204
10386.30 195
10387.27 210
10388.23 220
10389.19 202
10390.15 193
10391.11 206
10392.08 215
10393.04 223
10394.00 175
10394.96 197
10395.93 206
10396.89 204
10397.85 197
10398.82 215
10399.78 197
10400.74 203
10401.70 197
10402.67 203
10403.63 194
10404.59 182
10405.56 200
10406.52 200
10407.48 197
10408.45 205
10409.41 208
10410.37 211
10411.34 181
10412.30 206
10413.26 211
10414.23 234
10415.19 225
10416.15 211
10417.12 233
10418.08 223
10419.04 287
10420.01 266
10420.97 238
10421.94 248
10422.90 255
10423.86 245
10424.83 222
10425.79 212
10426.76 225
10427.72 238
10428.68 220
10429.65 213
10430.61 201
10431.58 198
10432.54 214
10433.51 211
10434.47 194
10435.44 209
10436.40 209
10437.36 213
10438.33 210
10439.29 186
10440.26 192
10441.22 204
10442.19 220
10443.15 194
10444.12 191
10445.08 204
10446.05 193
10447.01 200
10447.98 186
10448.94 206
10449.91 198
10450.87 171
10451.84 195
10452.80 203
10453.77 219
10454.73 205
10455.70 198
10456.67 194
10457.63 212
10458.60 186
10459.56 217
10460.53 194
10461.49 222
10462.46 215
10463.43 224
10464.39 208
10465.36 168
10466.32 204
10467.29 190
10468.25 188
10469.22 213
10470.19 209
10471.15 188
10472.12 183
10473.09 204
10474.05 218
10475.02 186
10475.98 220
10476.95 223
10477.92 228
10478.88 215
10479.85 235
10480.82 242
10481.78 206
10482.75 215
10483.72 229
10484.68 247
10485.65 234
10486.62 205
10487.58 206
10488.55 231
10489.52 224
10490.49 210
10491.45 203
10492.42 208
10493.39 193
10494.35 192
10495.32 202
10496.29 183
10497.26 197
10498.22 221
10499.19 210
10500.16 235
10501.13 202
10502.09 204
10503.06 197
10504.03 197
10505.00 245
10505.96 224
10506.93 200
10507.90 190
10508.87 199
10509.84 191
10510.80 221
10511.77 202
10512.74 190
10513.71 192
10514.68 207
10515.64 184
10516.61 215
10517.58 185
10518.55 177
10519.52 206
10520.49 198
10521.45 194
10522.42 188
10523.39 243
10524.36 187
10525.33 208
10526.30 165
10527.27 186
10528.23 179
10529.20 181
10530.17 160
10531.14 194
10532.11 230
10533.08 204
10534.05 230
10535.02 241
10535.99 245
10536.96 200
10537.93 217
10538.89 238
10539.86 235
10540.83 211
10541.80 229
10542.77 210
10543.74 219
10544.71 213
10545.68 209
10546.65 233
10547.62 215
10548.59 222
10549.56 214
10550.53 217
10551.50 219
10552.47 214
10553.44 205
10554.41 225
10555.38 173
10556.35 208
10557.32 222
10558.29 239
10559.26 217
10560.23 215
10561.20 252
10562.17 270
10563.14 261
10564.11 274
10565.08 243
10566.05 246
10567.02 253
10567.99 235
10568.96 218
10569.93 197
10570.91 224
10571.88 223
10572.85 228
10573.82 218
10574.79 244
10575.76 238
10576.73 208
10577.70 214
10578.67 213
10579.64 232
10580.62 228
10581.59 230
10582.56 222
10583.53 222
10584.50 241
10585.47 238
10586.44 230
10587.42 242
10588.39 242
10589.36 244
10590.33 241
10591.30 244
10592.27 284
10593.25 270
10594.22 242
10595.19 228
10596.16 244
10597.13 246
10598.10 267
10599.08 282
10600.05 293
10601.02 226
10601.99 272
10602.97 272
10603.94 308
10604.91 288
10605.88 286
10606.85 312
10607.83 340
10608.80 367
10609.77 371
10610.74 401
10611.72 346
10612.69 351
10613.66 382
10614.64 326
10615.61 307
10616.58 310
10617.55 289
10618.53 277
10619.50 295
10620.47 273
10621.45 263
10622.42 275
10623.39 241
10624.37 230
10625.34 252
10626.31 226
10627.29 247
10628.26 233
10629.23 242
10630.21 244
10631.18 260
10632.15 267
10633.13 256
10634.10 262
10635.07 286
10636.05 284
10637.02 295
10638.00 321
10638.97 323
10639.94 301
10640.92 310
10641.89 301
10642.87 306
10643.84 289
10644.81 272
10645.79 275
10646.76 250
10647.74 226
10648.71 236
10649.68 257
10650.66 237
10651.63 259
10652.61 225
10653.58 236
10654.56 240
10655.53 205
10656.51 223
10657.48 201
10658.46 227
10659.43 195
10660.41 236
10661.38 192
10662.36 209
10663.33 202
10664.31 215
10665.28 248
10666.26 244
10667.23 256
10668.21 218
10669.18 200
10670.16 226
10671.13 220
10672.11 219
10673.08 241
10674.06 235
10675.03 242
10676.01 212
10676.99 246
10677.96 223
10678.94 232
10679.91 220
10680.89 242
10681.86 223
10682.84 228
10683.82 231
10684.79 222
10685.77 233
10686.74 218
10687.72 234
10688.70 218
10689.67 216
10690.65 226
10691.63 233
10692.60 199
10693.58 204
10694.55 199
10695.53 188
10696.51 201
10697.48 215
10698.46 194
10699.44 203
10700.41 222
10701.39 181
10702.37 200
10703.34 220
10704.32 205
10705.30 185
10706.27 198
10707.25 212
10708.23 211
10709.21 174
10710.18 209
10711.16 179
10712.14 206
10713.11 181
10714.09 206
10715.07 198
10716.05 212
10717.02 205
10718.00 186
10718.98 229
10719.96 194
10720.93 193
10721.91 188
10722.89 195
10723.87 201
10724.85 195
10725.82 204
10726.80 191
10727.78 203
10728.76 184
10729.74 201
10730.71 198
10731.69 182
10732.67 195
10733.65 188
10734.63 165
10735.60 193
10736.58 208
10737.56 230
10738.54 216
10739.52 190
10740.50 213
10741.48 210
10742.45 191
10743.43 189
10744.41 203
10745.39 217
10746.37 206
10747.35 218
10748.33 173
10749.31 188
10750.28 184
10751.26 194
10752.24 189
10753.22 194
10754.20 204
10755.18 194
10756.16 222
10757.14 222
10758.12 202
10759.10 207
10760.08 198
10761.06 199
10762.04 176
10763.01 185
10763.99 181
10764.97 210
10765.95 218
10766.93 200
10767.91 166
10768.89 197
10769.87 209
10770.85 215
10771.83 192
10772.81 207
10773.79 206
10774.77 215
10775.75 235
10776.73 218
10777.71 210
10778.69 206
10779.67 221
10780.65 185
10781.63 204
10782.62 189
10783.60 230
10784.58 236
10785.56 233
10786.54 219
10787.52 214
10788.50 252
10789.48 238
10790.46 220
10791.44 234
10792.42 219
10793.40 199
10794.38 205
10795.37 199
10796.35 206
10797.33 233
10798.31 239
10799.29 207
10800.27 220
10801.25 213
10802.23 217
10803.21 189
10804.20 203
10805.18 225
10806.16 225
10807.14 212
10808.12 202
10809.10 206
10810.09 198
10811.07 208
10812.05 201
10813.03 225
10814.01 223
10815.00 208
10815.98 205
10816.96 209
10817.94 226
10818.92 214
10819.91 194
10820.89 224
10821.87 217
10822.85 194
10823.83 223
10824.82 203
10825.80 212
10826.78 195
10827.76 213
10828.75 203
10829.73 183
10830.71 220
10831.69 231
10832.68 211
10833.66 191
10834.64 218
10835.63 202
10836.61 220
10837.59 216
10838.57 211
10839.56 214
10840.54 204
10841.52 205
10842.51 248
10843.49 247
10844.47 186
10845.46 214
10846.44 216
10847.42 187
10848.41 210
10849.39 200
10850.37 236
10851.36 239
10852.34 209
10853.32 224
10854.31 246
10855.29 274
10856.28 221
10857.26 239
10858.24 231
10859.23 223
10860.21 231
10861.20 229
10862.18 250
10863.16 232
10864.15 257
10865.13 249
10866.12 239
10867.10 250
10868.08 268
10869.07 261
10870.05 242
10871.04 218
10872.02 240
10873.01 230
10873.99 238
10874.98 238
10875.96 237
10876.95 249
10877.93 255
10878.92 238
10879.90 246
10880.89 234
10881.87 245
10882.86 237
10883.84 232
10884.83 234
10885.81 241
10886.80 273
10887.78 266
10888.77 256
10889.75 265
10890.74 274
10891.72 271
10892.71 253
10893.69 274
10894.68 260
10895.66 284
10896.65 286
10897.64 275
10898.62 272
10899.61 295
10900.59 272
10901.58 297
10902.56 265
10903.55 293
10904.54 283
10905.52 281
10906.51 299
10907.49 299
10908.48 305
10909.47 318
10910.45 339
10911.44 298
10912.43 315
10913.41 335
10914.40 324
10915.39 334
10916.37 384
10917.36 328
10918.35 344
10919.33 351
10920.32 354
10921.31 349
10922.29 383
10923.28 382
10924.27 365
10925.25 344
10926.24 372
10927.23 382
10928.21 373
10929.20 365
10930.19 379
10931.18 370
10932.16 405
10933.15 410
10934.14 386
10935.12 386
10936.11 359
10937.10 386
10938.09 408
10939.07 448
10940.06 401
10941.05 435
10942.04 449
10943.02 453
10944.01 469
10945.00 441
10945.99 489
10946.98 473
10947.96 525
10948.95 503
10949.94 530
10950.93 538
10951.92 548
10952.90 601
10953.89 648
10954.88 705
10955.87 726
10956.86 824
10957.85 850
10958.83 837
10959.82 801
10960.81 868
10961.80 809
10962.79 798
10963.78 809
10964.77 723
10965.75 712
10966.74 648
10967.73 654
10968.72 638
10969.71 602
10970.70 589
10971.69 548
10972.68 570
10973.67 545
10974.66 568
10975.64 611
10976.63 625
10977.62 530
10978.61 516
10979.60 541
10980.59 551
10981.58 606
10982.57 601
10983.56 591
10984.55 615
10985.54 622
10986.53 612
10987.52 602
10988.51 624
10989.50 635
10990.49 707
10991.48 740
10992.47 747
10993.46 776
10994.45 843
10995.44 946
10996.43 983
10997.42 1095
10998.41 1237
10999.40 1200
11000.39 1262
11001.38 1247
11002.37 1219
11003.36 1175
11004.35 1090
11005.34 1032
11006.33 925
11007.32 796
11008.31 783
11009.30 734
11010.30 657
11011.29 587
11012.28 557
11013.27 548
11014.26 498
11015.25 489
11016.24 476
11017.23 431
11018.22 451
11019.21 498
11020.21 453
11021.20 464
11022.19 418
11023.18 441
11024.17 434
11025.16 418
11026.15 437
11027.14 450
11028.14 464
11029.13 429
11030.12 423
11031.11 425
11032.10 401
11033.09 454
11034.09 427
11035.08 456
11036.07 449
11037.06 417
11038.05 414
11039.05 436
11040.04 475
11041.03 394
11042.02 410
11043.02 372
11044.01 396
11045.00 397
11045.99 356
11046.98 368
11047.98 356
11048.97 372
11049.96 391
11050.95 333
11051.95 348
11052.94 339
11053.93 340
11054.93 325
11055.92 357
11056.91 346
11057.90 332
11058.90 355
11059.89 339
11060.88 349
11061.88 338
11062.87 353
11063.86 324
11064.86 354
11065.85 378
11066.84 363
11067.84 371
11068.83 357
11069.82 364
11070.82 347
11071.81 347
11072.80 368
11073.80 369
11074.79 371
11075.78 380
11076.78 353
11077.77 365
11078.77 348
11079.76 366
11080.75 365
11081.75 382
11082.74 329
11083.74 340
11084.73 324
11085.72 322
11086.72 339
11087.71 321
11088.71 336
11089.70 315
11090.70 321
11091.69 315
11092.68 300
11093.68 315
11094.67 349
11095.67 328
11096.66 311
11097.66 306
11098.65 302
11099.65 308
11100.64 321
11101.64 315
11102.63 328
11103.63 363
11104.62 314
11105.62 309
11106.61 331
11107.61 310
11108.60 306
11109.60 323
11110.59 323
11111.59 322
11112.58 289
11113.58 312
11114.57 274
11115.57 294
11116.56 291
11117.56 270
11118.56 290
11119.55 306
11120.55 266
11121.54 261
11122.54 267
11123.54 279
11124.53 316
11125.53 275
11126.52 270
11127.52 271
11128.51 304
11129.51 307
11130.51 288
11131.50 299
11132.50 295
11133.50 278
11134.49 304
11135.49 297
11136.49 282
11137.48 271
11138.48 252
11139.47 291
11140.47 288
11141.47 269
11142.46 288
11143.46 285
11144.46 298
11145.46 290
11146.45 289
11147.45 300
11148.45 299
11149.44 321
11150.44 285
11151.44 285
11152.43 320
11153.43 310
11154.43 287
11155.43 303
11156.42 278
11157.42 266
11158.42 252
11159.42 258
11160.41 275
11161.41 317
11162.41 262
11163.41 255
11164.40 244
11165.40 243
11166.40 226
11167.40 247
11168.39 280
11169.39 264
11170.39 279
11171.39 238
11172.39 254
11173.38 276
11174.38 270
11175.38 289
11176.38 263
11177.38 253
11178.38 242
11179.37 270
11180.37 266
11181.37 250
11182.37 249
11183.37 236
11184.37 250
11185.37 239
11186.36 252
11187.36 266
11188.36 248
11189.36 242
11190.36 259
11191.36 241
11192.36 239
11193.36 267
11194.36 272
11195.35 267
11196.35 260
11197.35 279
11198.35 277
11199.35 290
11200.35 275
11201.35 265
11202.35 277
11203.35 275
11204.35 278
11205.35 273
11206.35 285
11207.35 279
11208.35 267
11209.35 291
11210.35 270
11211.35 273
11212.35 262
11213.35 252
11214.35 279
11215.34 262
11216.35 296
11217.35 267
11218.35 259
11219.35 264
11220.35 254
11221.35 278
11222.35 289
11223.35 248
11224.35 266
11225.35 286
11226.35 261
11227.35 280
11228.35 290
11229.35 259
11230.35 262
11231.35 266
11232.35 268
11233.35 286
11234.35 277
11235.35 302
11236.35 284
11237.36 285
11238.36 261
11239.36 284
11240.36 271
11241.36 274
11242.36 279
11243.36 307
11244.36 289
11245.36 300
11246.37 307
11247.37 329
11248.37 280
11249.37 279
11250.37 279
11251.37 292
11252.38 282
11253.38 307
11254.38 311
11255.38 317
11256.38 315
11257.38 338
11258.39 295
11259.39 342
11260.39 305
11261.39 338
11262.39 319
11263.40 329
11264.40 334
11265.40 335
11266.40 333
11267.40 364
11268.41 384
11269.41 400
11270.41 386
11271.41 386
11272.42 408
11273.42 414
11274.42 458
11275.42 402
11276.43 408
11277.43 424
11278.43 401
11279.44 380
11280.44 396
11281.44 378
11282.44 383
11283.45 396
11284.45 332
11285.45 294
11286.46 290
11287.46 332
11288.46 323
11289.47 308
11290.47 289
11291.47 300
11292.48 299
11293.48 312
11294.48 301
11295.49 273
11296.49 296
11297.49 304
11298.50 300
11299.50 291
11300.51 267
11301.51 268
11302.51 300
11303.52 295
11304.52 286
11305.53 295
11306.53 300
11307.53 278
11308.54 272
11309.54 282
11310.55 316
11311.55 316
11312.55 316
11313.56 329
11314.56 287
11315.57 326
11316.57 291
11317.58 310
11318.58 346
11319.59 352
11320.59 332
11321.59 347
11322.60 335
11323.60 311
11324.61 300
11325.61 341
11326.62 297
11327.62 312
11328.63 295
11329.63 287
11330.64 303
11331.64 286
11332.65 295
11333.65 317
11334.66 342
11335.67 290
11336.67 313
11337.68 321
11338.68 330
11339.69 320
11340.69 352
11341.70 361
11342.70 331
11343.71 328
11344.72 357
11345.72 336
11346.73 296
11347.73 300
11348.74 312
11349.74 307
11350.75 290
11351.76 304
11352.76 281
11353.77 291
11354.78 284
11355.78 310
11356.79 275
11357.79 265
11358.80 317
11359.81 307
11360.81 308
11361.82 308
11362.83 304
11363.83 284
11364.84 276
11365.85 288
11366.85 313
11367.86 282
11368.87 281
11369.87 282
11370.88 301
11371.89 277
11372.89 293
11373.90 294
11374.91 275
11375.92 252
11376.92 274
11377.93 280
11378.94 276
11379.94 242
11380.95 255
11381.96 278
11382.97 277
11383.97 251
11384.98 278
11385.99 284
11387.00 260
11388.00 275
11389.01 252
11390.02 286
11391.03 283
11392.04 261
11393.04 277
11394.05 289
11395.06 259
11396.07 283
11397.08 293
11398.08 275
11399.09 270
11400.10 282
11401.11 303
11402.12 319
11403.12 297
11404.13 289
11405.14 284
11406.15 303
11407.16 308
11408.17 316
11409.18 319
11410.18 312
11411.19 324
11412.20 315
11413.21 305
11414.22 314
11415.23 316
11416.24 307
11417.25 267
11418.25 269
11419.26 276
11420.27 302
11421.28 303
11422.29 294
11423.30 316
11424.31 297
11425.32 293
11426.33 302
11427.34 320
11428.35 299
11429.36 320
11430.37 317
11431.38 337
11432.39 297
11433.39 306
11434.40 327
11435.41 298
11436.42 281
11437.43 292
11438.44 308
11439.45 315
11440.46 326
11441.47 295
11442.48 294
11443.49 310
11444.50 319
11445.51 300
11446.52 314
11447.53 328
11448.55 324
11449.56 327
11450.57 325
11451.58 310
11452.59 314
11453.60 314
11454.61 314
11455.62 300
11456.63 324
11457.64 347
11458.65 322
11459.66 310
11460.67 344
11461.68 339
11462.69 340
11463.71 348
11464.72 327
11465.73 349
11466.74 327
11467.75 330
11468.76 325
11469.77 359
11470.78 387
11471.80 370
11472.81 389
11473.82 363
11474.83 376
11475.84 377
11476.85 382
11477.86 343
11478.88 377
11479.89 380
11480.90 366
11481.91 371
11482.92 382
11483.93 400
11484.95 433
11485.96 433
11486.97 455
11487.98 456
11489.00 412
11490.01 442
11491.02 459
11492.03 436
11493.04 458
11494.06 466
11495.07 475
11496.08 494
11497.09 483
11498.11 510
11499.12 530
11500.13 525
11501.14 540
11502.16 521
11503.17 525
11504.18 516
11505.20 578
11506.21 573
11507.22 575
11508.23 579
11509.25 632
11510.26 625
11511.27 652
11512.29 657
11513.30 668
11514.31 681
11515.33 719
11516.34 777
11517.35 821
11518.37 836
11519.38 860
11520.39 879
11521.41 913
11522.42 943
11523.43 997
11524.45 1036
11525.46 1015
11526.47 1050
11527.49 1105
11528.50 1158
11529.52 1215
11530.53 1293
11531.54 1371
11532.56 1508
11533.57 1695
11534.59 1850
11535.60 1972
11536.62 2204
11537.63 2331
11538.64 2434
11539.66 2566
11540.67 2480
11541.69 2470
11542.70 2378
11543.72 2247
11544.73 2053
11545.75 1937
11546.76 1710
11547.77 1515
11548.79 1342
11549.80 1206
11550.82 1032
11551.83 948
11552.85 889
11553.86 835
11554.88 839
11555.89 739
11556.91 741
11557.92 737
11558.94 714
11559.95 694
11560.97 679
11561.99 650
11563.00 664
11564.02 681
11565.03 616
11566.05 657
11567.06 678
11568.08 693
11569.09 659
11570.11 646
11571.13 666
11572.14 682
11573.16 630
11574.17 668
11575.19 682
11576.20 653
11577.22 683
11578.24 709
11579.25 694
11580.27 629
11581.29 655
11582.30 658
11583.32 595
11584.33 603
11585.35 597
11586.37 548
11587.38 563
11588.40 528
11589.42 528
11590.43 506
11591.45 557
11592.47 570
11593.48 575
11594.50 625
11595.52 606
11596.53 663
11597.55 658
11598.57 654
11599.58 664
11600.60 713
11601.62 704
11602.64 701
11603.65 674
11604.67 673
11605.69 618
11606.70 605
11607.72 603
11608.74 577
11609.76 574
11610.77 571
11611.79 575
11612.81 567
11613.83 585
11614.84 580
11615.86 596
11616.88 594
11617.90 585
11618.92 571
11619.93 601
11620.95 560
11621.97 545
11622.99 546
11624.01 539
11625.02 534
11626.04 525
11627.06 501
11628.08 493
11629.10 514
11630.11 476
11631.13 514
11632.15 479
11633.17 480
11634.19 487
11635.21 455
11636.23 445
11637.24 476
11638.26 452
11639.28 432
11640.30 451
11641.32 412
11642.34 446
11643.36 442
11644.38 451
11645.39 438
11646.41 444
11647.43 415
11648.45 410
11649.47 428
11650.49 432
11651.51 407
11652.53 396
11653.55 398
11654.57 372
11655.59 390
11656.61 415
11657.63 390
11658.65 369
11659.67 388
11660.69 345
11661.70 342
11662.72 369
11663.74 378
11664.76 349
11665.78 366
11666.80 352
11667.82 321
11668.84 329
11669.86 338
11670.88 336
11671.90 343
11672.92 344
11673.95 336
11674.97 337
11675.99 322
11677.01 347
11678.03 341
11679.05 338
11680.07 362
11681.09 364
11682.11 377
11683.13 339
11684.15 342
11685.17 316
11686.19 335
11687.21 317
11688.23 346
11689.25 328
11690.28 329
11691.30 324
11692.32 306
11693.34 279
11694.36 315
11695.38 295
11696.40 303
11697.42 289
11698.44 286
11699.47 314
11700.49 268
11701.51 284
11702.53 262
11703.55 289
11704.57 277
11705.60 277
11706.62 297
11707.64 272
11708.66 279
11709.68 275
11710.70 277
11711.73 254
11712.75 258
11713.77 300
11714.79 260
11715.81 251
11716.84 264
11717.86 272
11718.88 263
11719.90 267
11720.92 258
11721.95 248
11722.97 253
11723.99 213
11725.01 229
11726.04 227
11727.06 256
11728.08 260
11729.11 272
11730.13 257
11731.15 221
11732.17 211
11733.20 264
11734.22 267
11735.24 233
11736.26 249
11737.29 233
11738.31 236
11739.33 234
11740.36 257
11741.38 251
11742.40 208
11743.43 225
11744.45 213
11745.47 219
11746.50 233
11747.52 214
11748.54 239
11749.57 225
11750.59 226
11751.62 237
11752.64 225
11753.66 219
11754.69 206
11755.71 208
11756.73 218
11757.76 236
11758.78 235
11759.81 233
11760.83 214
11761.85 260
11762.88 247
11763.90 221
11764.93 231
11765.95 262
11766.98 286
11768.00 253
11769.02 230
11770.05 271
11771.07 264
11772.10 239
11773.12 239
11774.15 232
11775.17 244
11776.20 234
11777.22 246
11778.25 218
11779.27 190
11780.30 229
11781.32 232
11782.35 247
11783.37 206
11784.40 206
11785.42 219
11786.45 233
11787.47 227
11788.50 238
11789.52 252
11790.55 235
11791.57 223
11792.60 213
11793.62 219
11794.65 222
11795.67 198
11796.70 215
11797.73 216
11798.75 207
11799.78 204
11800.80 214
11801.83 234
11802.85 191
11803.88 217
11804.91 232
11805.93 234
11806.96 208
11807.98 202
11809.01 219
11810.04 192
11811.06 190
11812.09 225
11813.12 216
11814.14 197
11815.17 223
11816.19 209
11817.22 223
11818.25 196
11819.27 212
11820.30 211
11821.33 218
11822.35 233
11823.38 246
11824.41 237
11825.44 215
11826.46 234
11827.49 245
11828.52 260
11829.54 231
11830.57 231
11831.60 240
11832.62 235
11833.65 215
11834.68 237
11835.71 243
11836.73 230
11837.76 228
11838.79 243
11839.82 233
11840.84 226
11841.87 224
11842.90 241
11843.93 220
11844.95 207
11845.98 219
11847.01 229
11848.04 216
11849.07 226
11850.09 220
11851.12 233
11852.15 247
11853.18 246
11854.21 253
11855.23 247
11856.26 240
11857.29 249
11858.32 245
11859.35 260
11860.38 247
11861.40 240
11862.43 256
11863.46 247
11864.49 265
11865.52 254
11866.55 257
11867.58 253
11868.60 240
11869.63 276
11870.66 246
11871.69 251
11872.72 262
11873.75 252
11874.78 263
11875.81 257
11876.84 243
11877.86 276
11878.89 266
11879.92 278
11880.95 275
11881.98 297
11883.01 308
11884.04 280
11885.07 299
11886.10 316
11887.13 302
11888.16 305
11889.19 314
11890.22 305
11891.25 308
11892.28 339
11893.31 319
11894.34 346
11895.37 369
11896.40 380
11897.43 338
11898.46 387
11899.49 436
11900.52 423
11901.55 446
11902.58 461
11903.61 470
11904.64 504
11905.67 472
11906.70 490
11907.73 490
11908.76 428
11909.79 444
11910.82 462
11911.85 429
11912.88 414
11913.91 426
11914.94 407
11915.97 409
11917.01 386
11918.04 352
11919.07 375
11920.10 391
11921.13 384
11922.16 397
11923.19 405
11924.22 423
11925.25 436
11926.28 427
11927.32 475
11928.35 506
11929.38 528
11930.41 511
11931.44 552
11932.47 538
11933.50 522
11934.54 518
11935.57 567
11936.60 506
11937.63 500
11938.66 437
11939.70 443
11940.73 412
11941.76 339
11942.79 382
11943.82 365
11944.85 371
11945.89 314
11946.92 353
11947.95 303
11948.98 299
11950.02 332
11951.05 306
11952.08 308
11953.11 303
11954.15 307
11955.18 296
11956.21 297
11957.24 286
11958.28 290
11959.31 291
11960.34 291
11961.37 279
11962.41 299
11963.44 324
11964.47 304
11965.51 314
11966.54 320
11967.57 294
11968.60 302
11969.64 287
11970.67 311
11971.70 305
11972.74 317
11973.77 303
11974.80 298
11975.84 292
11976.87 305
11977.90 311
11978.94 327
11979.97 301
11981.00 293
11982.04 302
11983.07 301
11984.11 309
11985.14 305
11986.17 328
11987.21 337
11988.24 306
11989.28 337
11990.31 309
11991.34 297
11992.38 308
11993.41 325
11994.45 339
11995.48 334
11996.51 331
11997.55 325
11998.58 330
11999.62 342
12000.65 324
12001.69 332
12002.72 336
12003.76 364
12004.79 377
12005.82 357
12006.86 354
12007.89 367
12008.93 391
12009.96 370
12011.00 405
12012.03 405
12013.07 415
12014.10 440
12015.14 435
12016.17 416
12017.21 394
12018.24 433
12019.28 403
12020.32 456
12021.35 372
12022.39 391
12023.42 407
12024.46 414
12025.49 409
12026.53 440
12027.56 464
12028.60 411
12029.64 435
12030.67 413
12031.71 409
12032.74 445
12033.78 414
12034.81 431
12035.85 426
12036.89 429
12037.92 391
12038.96 434
12039.99 431
12041.03 452
12042.07 465
12043.10 408
12044.14 420
12045.18 413
12046.21 413
12047.25 394
12048.29 417
12049.32 459
12050.36 464
12051.40 490
12052.43 489
12053.47 463
12054.51 501
12055.54 492
12056.58 516
12057.62 496
12058.65 513
12059.69 534
12060.73 544
12061.76 529
12062.80 514
12063.84 480
12064.88 491
12065.91 452
12066.95 458
12067.99 412
12069.03 408
12070.06 403
12071.10 388
12072.14 395
12073.18 366
12074.21 352
12075.25 359
12076.29 377
12077.33 380
12078.36 368
12079.40 377
12080.44 375
12081.48 369
12082.52 363
12083.55 367
12084.59 385
12085.63 382
12086.67 389
12087.71 397
12088.74 386
12089.78 384
12090.82 373
12091.86 391
12092.90 399
12093.94 430
12094.98 464
12096.01 459
12097.05 487
12098.09 482
12099.13 514
12100.17 512
12101.21 516
12102.25 514
12103.28 528
12104.32 504
12105.36 488
12106.40 465
12107.44 463
12108.48 473
12109.52 440
12110.56 447
12111.60 453
12112.64 406
12113.68 382
12114.72 395
12115.76 355
12116.79 349
12117.83 329
12118.87 329
12119.91 332
12120.95 301
12121.99 320
12123.03 302
12124.07 310
12125.11 326
12126.15 312
12127.19 326
12128.23 267
12129.27 307
12130.31 305
12131.35 326
12132.39 316
12133.43 346
12134.47 318
12135.51 310
12136.55 332
12137.59 315
12138.63 331
12139.67 302
12140.71 318
12141.76 303
12142.80 316
12143.84 314
12144.88 325
12145.92 312
12146.96 319
12148.00 298
12149.04 326
12150.08 308
12151.12 293
12152.16 277
12153.20 282
12154.25 254
12155.29 271
12156.33 258
12157.37 272
12158.41 279
12159.45 287
12160.49 259
12161.53 276
12162.58 261
12163.62 292
12164.66 268
12165.70 274
12166.74 263
12167.78 263
12168.82 261
12169.87 274
12170.91 226
12171.95 235
12172.99 249
12174.03 229
12175.08 218
12176.12 255
12177.16 263
12178.20 257
12179.24 278
12180.29 262
12181.33 289
12182.37 244
12183.41 238
12184.46 259
12185.50 272
12186.54 260
12187.58 235
12188.63 271
12189.67 243
12190.71 269
12191.75 246
12192.80 250
12193.84 239
12194.88 231
12195.92 251
12196.97 235
12198.01 237
12199.05 246
12200.10 249
12201.14 245
12202.18 256
12203.23 210
12204.27 250
12205.31 264
12206.36 255
12207.40 235
12208.44 240
12209.49 254
12210.53 250
12211.57 210
12212.62 217
12213.66 239
12214.70 214
12215.75 245
12216.79 232
12217.84 230
12218.88 229
12219.92 250
12220.97 214
12222.01 228
12223.06 227
12224.10 246
12225.14 251
12226.19 230
12227.23 237
12228.28 233
12229.32 235
12230.36 233
12231.41 229
12232.45 217
12233.50 234
12234.54 224
12235.59 230
12236.63 210
12237.68 226
12238.72 275
12239.77 264
12240.81 232
12241.86 224
12242.90 210
12243.94 218
12244.99 216
12246.03 218
12247.08 245
12248.13 235
12249.17 222
12250.22 235
12251.26 228
12252.31 237
12253.35 248
12254.40 219
12255.44 210
12256.49 213
12257.53 200
12258.58 220
12259.62 210
12260.67 208
12261.72 192
12262.76 197
12263.81 229
12264.85 217
12265.90 222
12266.94 186
12267.99 186
12269.04 206
12270.08 216
12271.13 202
12272.17 187
12273.22 195
12274.27 208
12275.31 203
12276.36 211
12277.41 214
12278.45 210
12279.50 202
12280.55 184
12281.59 206
12282.64 219
12283.69 196
12284.73 216
12285.78 195
12286.83 201
12287.87 202
12288.92 210
12289.97 202
12291.01 206
12292.06 215
12293.11 192
12294.15 211
12295.20 194
12296.25 178
12297.30 161
12298.34 190
12299.39 184
12300.44 189
12301.48 188
12302.53 202
12303.58 187
12304.63 178
12305.67 217
12306.72 209
12307.77 200
12308.82 208
12309.87 207
12310.91 174
12311.96 179
12313.01 204
12314.06 185
12315.10 199
12316.15 217
12317.20 165
12318.25 176
12319.30 189
12320.34 192
12321.39 196
12322.44 191
12323.49 165
12324.54 186
12325.59 191
12326.63 206
12327.68 192
12328.73 182
12329.78 186
12330.83 181
12331.88 185
12332.93 185
12333.98 187
12335.02 165
12336.07 184
12337.12 172
12338.17 177
12339.22 157
12340.27 180
12341.32 184
12342.37 202
12343.42 172
12344.47 179
12345.51 161
12346.56 180
12347.61 180
12348.66 170
12349.71 159
12350.76 157
12351.81 159
12352.86 180
12353.91 174
12354.96 171
12356.01 196
12357.06 187
12358.11 196
12359.16 162
12360.21 164
12361.26 152
12362.31 152
12363.36 172
12364.41 159
12365.46 177
12366.51 172
12367.56 176
12368.61 168
12369.66 178
12370.71 151
12371.76 176
12372.81 184
12373.86 192
12374.91 179
12375.96 164
12377.01 163
12378.06 160
12379.11 182
12380.17 167
12381.22 169
12382.27 175
12383.32 187
12384.37 197
12385.42 202
12386.47 165
12387.52 156
12388.57 182
12389.62 171
12390.67 150
12391.73 156
12392.78 169
12393.83 180
12394.88 191
12395.93 184
12396.98 171
12398.03 169
12399.09 187
12400.14 175
12401.19 184
12402.24 158
12403.29 178
12404.34 177
12405.40 206
12406.45 194
12407.50 182
12408.55 176
12409.60 185
12410.66 166
12411.71 167
12412.76 175
12413.81 197
12414.86 193
12415.92 188
12416.97 175
12418.02 183
12419.07 201
12420.13 184
12421.18 178
12422.23 171
12423.28 201
12424.34 189
12425.39 192
12426.44 191
12427.49 180
12428.55 228
12429.60 190
12430.65 205
12431.71 195
12432.76 196
12433.81 185
12434.86 203
12435.92 203
12436.97 201
12438.02 179
12439.08 193
12440.13 206
12441.18 199
12442.24 183
12443.29 199
12444.34 216
12445.40 217
12446.45 196
12447.50 220
12448.56 244
12449.61 230
12450.67 193
12451.72 218
12452.77 263
12453.83 231
12454.88 233
12455.94 230
12456.99 246
12458.04 257
12459.10 277
12460.15 265
12461.21 261
12462.26 268
12463.31 296
12464.37 300
12465.42 298
12466.48 334
12467.53 333
12468.59 379
12469.64 374
12470.70 404
12471.75 455
12472.80 471
12473.86 535
12474.91 526
12475.97 553
12477.02 578
12478.08 630
12479.13 626
12480.19 567
12481.24 535
12482.30 510
12483.35 503
12484.41 458
12485.46 458
12486.52 383
12487.57 330
12488.63 355
12489.69 349
12490.74 329
12491.80 296
12492.85 265
12493.91 270
12494.96 250
12496.02 264
12497.07 241
12498.13 269
12499.19 257
12500.24 237
12501.30 243
12502.35 255
12503.41 248
12504.47 253
12505.52 258
12506.58 270
12507.63 284
12508.69 284
12509.75 289
12510.80 292
12511.86 295
12512.91 272
12513.97 274
12515.03 262
12516.08 251
12517.14 269
12518.20 271
12519.25 277
12520.31 290
12521.37 271
12522.42 271
12523.48 304
12524.54 297
12525.59 284
12526.65 270
12527.71 262
12528.77 243
12529.82 253
12530.88 276
12531.94 251
12532.99 255
12534.05 270
12535.11 253
12536.17 279
12537.22 275
12538.28 259
12539.34 279
12540.40 249
12541.45 271
12542.51 299
12543.57 293
12544.63 310
12545.68 299
12546.74 309
12547.80 299
12548.86 291
12549.92 298
12550.97 315
12552.03 320
12553.09 328
12554.15 320
12555.21 324
12556.26 338
12557.32 336
12558.38 354
12559.44 351
12560.50 329
12561.56 316
12562.61 270
12563.67 290
12564.73 290
12565.79 275
12566.85 278
12567.91 282
12568.97 285
12570.02 268
12571.08 258
12572.14 230
12573.20 236
12574.26 258
12575.32 265
12576.38 262
12577.44 248
12578.50 269
12579.56 277
12580.61 256
12581.67 267
12582.73 249
12583.79 243
12584.85 255
12585.91 266
12586.97 252
12588.03 223
12589.09 256
12590.15 269
12591.21 231
12592.27 260
12593.33 256
12594.39 271
12595.45 268
12596.51 274
12597.57 281
12598.63 266
12599.69 271
12600.75 252
12601.81 270
12602.87 257
12603.93 248
12604.99 262
12606.05 300
12607.11 266
12608.17 283
12609.23 276
12610.29 285
12611.35 294
12612.41 280
12613.47 313
12614.53 324
12615.59 347
12616.66 319
12617.72 316
12618.78 332
12619.84 325
12620.90 335
12621.96 362
12623.02 365
12624.08 376
12625.14 391
12626.20 375
12627.26 385
12628.33 421
12629.39 412
12630.45 411
12631.51 393
12632.57 387
12633.63 388
12634.69 394
12635.76 380
12636.82 368
12637.88 354
12638.94 334
12640.00 324
12641.06 321
12642.13 346
12643.19 294
12644.25 287
12645.31 291
12646.37 279
12647.44 311
12648.50 268
12649.56 286
12650.62 281
12651.68 267
12652.75 282
12653.81 312
12654.87 294
12655.93 277
12657.00 261
12658.06 284
12659.12 294
12660.18 278
12661.25 292
12662.31 260
12663.37 271
12664.43 283
12665.50 315
12666.56 306
12667.62 305
12668.69 280
12669.75 308
12670.81 308
12671.88 297
12672.94 286
12674.00 282
12675.06 296
12676.13 306
12677.19 312
12678.25 308
12679.32 281
12680.38 295
12681.44 317
12682.51 311
12683.57 290
12684.64 318
12685.70 294
12686.76 317
12687.83 311
12688.89 325
12689.95 323
12691.02 324
12692.08 331
12693.15 318
12694.21 330
12695.27 336
12696.34 316
12697.40 334
12698.47 385
12699.53 390
12700.59 360
12701.66 389
12702.72 382
12703.79 432
12704.85 435
12705.92 417
12706.98 390
12708.05 416
12709.11 368
12710.18 380
12711.24 368
12712.30 394
12713.37 419
12714.43 405
12715.50 388
12716.56 378
12717.63 390
12718.69 364
12719.76 386
12720.82 422
12721.89 386
12722.95 373
12724.02 408
12725.09 421
12726.15 414
12727.22 410
12728.28 445
12729.35 430
12730.41 438
12731.48 483
12732.54 453
12733.61 462
12734.68 446
12735.74 446
12736.81 449
12737.87 452
12738.94 430
12740.00 420
12741.07 424
12742.14 406
12743.20 419
12744.27 404
12745.33 383
12746.40 366
12747.47 352
12748.53 360
12749.60 355
12750.67 365
12751.73 363
12752.80 351
12753.87 327
12754.93 301
12756.00 333
12757.07 341
12758.13 325
12759.20 322
12760.27 311
12761.33 302
12762.40 325
12763.47 331
12764.53 291
12765.60 305
12766.67 305
12767.73 309
12768.80 261
12769.87 274
12770.94 278
12772.00 264
12773.07 297
12774.14 282
12775.21 287
12776.27 271
12777.34 275
12778.41 247
12779.48 249
12780.54 234
12781.61 235
12782.68 251
12783.75 265
12784.81 252
12785.88 216
12786.95 243
12788.02 278
12789.09 235
12790.15 229
12791.22 234
12792.29 280
12793.36 246
12794.43 240
12795.49 262
12796.56 246
12797.63 277
12798.70 247
12799.77 257
12800.84 236
12801.90 246
12802.97 269
12804.04 245
12805.11 228
12806.18 269
12807.25 236
12808.32 250
12809.39 258
12810.45 249
12811.52 272
12812.59 231
12813.66 247
12814.73 265
12815.80 264
12816.87 270
12817.94 252
12819.01 237
12820.08 249
12821.15 282
12822.21 258
12823.28 234
12824.35 262
12825.42 242
12826.49 265
12827.56 256
12828.63 238
12829.70 235
12830.77 254
12831.84 275
12832.91 253
12833.98 250
12835.05 242
12836.12 252
12837.19 238
12838.26 251
12839.33 240
12840.40 204
12841.47 226
12842.54 209
12843.61 237
12844.68 210
12845.75 214
12846.82 218
12847.89 224
12848.96 228
12850.03 220
12851.10 210
12852.18 204
12853.25 204
12854.32 201
12855.39 211
12856.46 192
12857.53 194
12858.60 200
12859.67 189
12860.74 193
12861.81 214
12862.88 209
12863.96 218
12865.03 220
12866.10 209
12867.17 193
12868.24 198
12869.31 223
12870.38 220
12871.45 187
12872.53 204
12873.60 208
12874.67 211
12875.74 196
12876.81 217
12877.88 195
12878.96 198
12880.03 203
12881.10 193
12882.17 185
12883.24 197
12884.31 217
12885.39 195
12886.46 209
12887.53 201
12888.60 189
12889.68 166
12890.75 193
12891.82 194
12892.89 174
12893.96 173
12895.04 163
12896.11 192
12897.18 166
12898.25 182
12899.33 172
12900.40 192
12901.47 202
12902.54 185
12903.62 183
12904.69 162
12905.76 160
12906.84 208
12907.91 195
12908.98 183
12910.06 176
12911.13 170
12912.20 179
12913.27 165
12914.35 150
12915.42 163
12916.49 158
12917.57 157
12918.64 170
12919.71 161
12920.79 161
12921.86 147
12922.94 154
12924.01 162
12925.08 151
12926.16 140
12927.23 175
12928.30 159
12929.38 153
12930.45 127
12931.53 142
12932.60 153
12933.67 168
12934.75 151
12935.82 138
12936.90 143
12937.97 142
12939.04 149
12940.12 149
12941.19 129
12942.27 148
12943.34 156
12944.42 155
12945.49 127
12946.56 151
12947.64 135
12948.71 149
12949.79 140
12950.86 158
12951.94 148
12953.01 149
12954.09 146
12955.16 136
12956.24 132
12957.31 144
12958.39 136
12959.46 159
12960.54 164
12961.61 131
12962.69 138
12963.76 144
12964.84 146
12965.91 140
12966.99 154
12968.07 152
12969.14 129
12970.22 127
12971.29 138
12972.37 118
12973.44 137
12974.52 137
12975.59 165
12976.67 148
12977.75 157
12978.82 135
12979.90 126
12980.97 114
12982.05 129
12983.13 145
12984.20 149
12985.28 143
12986.35 135
12987.43 131
12988.51 140
12989.58 147
12990.66 141
12991.74 163
12992.81 133
12993.89 128
12994.97 135
12996.04 145
12997.12 135
12998.20 137
12999.27 145
13000.35 129
13001.43 126
13002.50 132
13003.58 157
13004.66 134
13005.73 153
13006.81 154
13007.89 151
13008.97 134
13010.04 149
13011.12 137
13012.20 148
13013.27 121
13014.35 138
13015.43 160
13016.51 142
13017.58 143
13018.66 125
13019.74 128
13020.82 154
13021.89 164
13022.97 145
13024.05 152
13025.13 164
13026.21 133
13027.28 144
13028.36 157
13029.44 163
13030.52 171
13031.60 172
13032.67 159
13033.75 160
13034.83 148
13035.91 159
13036.99 128
13038.07 148
13039.14 133
13040.22 176
13041.30 165
13042.38 157
13043.46 161
13044.54 148
13045.62 154
13046.69 137
13047.77 144
13048.85 148
13049.93 155
13051.01 139
13052.09 150
13053.17 133
13054.25 163
13055.33 153
13056.40 136
13057.48 144
13058.56 148
13059.64 162
13060.72 143
13061.80 145
13062.88 150
13063.96 134
13065.04 140
13066.12 149
13067.20 152
13068.28 139
13069.36 141
13070.44 166
13071.52 121
13072.60 148
13073.68 145
13074.76 144
13075.84 127
13076.92 126
13078.00 134
13079.08 124
13080.16 138
13081.24 139
13082.32 148
13083.40 140
13084.48 167
13085.56 125
13086.64 156
13087.72 135
13088.80 154
13089.88 143
13090.96 131
13092.04 129
13093.12 139
13094.20 141
13095.28 129
13096.36 124
13097.44 127
13098.52 150
13099.61 133
13100.69 139
13101.77 132
13102.85 149
13103.93 127
13105.01 155
13106.09 152
13107.17 143
13108.25 165
13109.34 149
13110.42 136
13111.50 153
13112.58 161
13113.66 157
13114.74 163
13115.82 143
13116.91 169
13117.99 141
13119.07 164
13120.15 144
13121.23 142
13122.31 143
13123.40 157
13124.48 129
13125.56 144
13126.64 139
13127.72 145
13128.81 173
13129.89 159
13130.97 158
13132.05 157
13133.14 156
13134.22 155
13135.30 168
13136.38 159
13137.47 133
13138.55 139
13139.63 145
13140.71 154
13141.80 146
13142.88 124
13143.96 167
13145.04 133
13146.13 148
13147.21 159
13148.29 123
13149.38 168
13150.46 146
13151.54 157
13152.62 169
13153.71 153
13154.79 139
13155.87 134
13156.96 164
13158.04 153
13159.12 162
13160.21 154
13161.29 142
13162.37 146
13163.46 142
13164.54 140
13165.62 119
13166.71 123
13167.79 132
13168.88 141
13169.96 141
13171.04 124
13172.13 132
13173.21 137
13174.30 127
13175.38 144
13176.46 131
13177.55 139
13178.63 128
13179.72 135
13180.80 128
13181.88 162
13182.97 125
13184.05 132
13185.14 131
13186.22 150
13187.31 152
13188.39 157
13189.48 157
13190.56 143
13191.65 156
13192.73 150
13193.81 137
13194.90 141
13195.98 153
13197.07 143
13198.15 142
13199.24 140
13200.32 171
13201.41 143
13202.49 144
13203.58 147
13204.67 119
13205.75 123
13206.84 151
13207.92 145
13209.01 141
13210.09 136
13211.18 132
13212.26 161
13213.35 141
13214.43 157
13215.52 159
13216.61 174
13217.69 175
13218.78 156
13219.86 151
13220.95 173
13222.04 165
13223.12 159
13224.21 150
13225.29 155
13226.38 159
13227.47 162
13228.55 178
13229.64 158
13230.72 163
13231.81 156
13232.90 161
13233.98 138
13235.07 146
13236.16 165
13237.24 160
13238.33 157
13239.42 172
13240.50 135
13241.59 145
13242.68 180
13243.76 172
13244.85 154
13245.94 167
13247.02 170
13248.11 175
13249.20 180
13250.29 169
13251.37 150
13252.46 146
13253.55 167
13254.63 165
13255.72 178
13256.81 161
13257.90 171
13258.98 193
13260.07 177
13261.16 165
13262.25 185
13263.33 187
13264.42 173
13265.51 185
13266.60 153
13267.69 170
13268.77 163
13269.86 171
13270.95 181
13272.04 191
13273.13 189
13274.21 184
13275.30 207
13276.39 185
13277.48 193
13278.57 187
13279.65 212
13280.74 178
13281.83 187
13282.92 166
13284.01 175
13285.10 214
13286.19 211
13287.27 215
13288.36 204
13289.45 187
13290.54 199
13291.63 213
13292.72 210
13293.81 221
13294.90 224
13295.98 234
13297.07 218
13298.16 217
13299.25 221
13300.34 255
13301.43 230
13302.52 234
13303.61 227
13304.70 239
13305.79 243
13306.88 240
13307.97 247
13309.06 238
13310.15 242
13311.24 259
13312.32 262
13313.41 244
13314.50 268
13315.59 267
13316.68 252
13317.77 253
13318.86 270
13319.95 228
13321.04 246
13322.13 245
13323.22 260
13324.31 249
13325.40 254
13326.49 263
13327.58 246
13328.68 258
13329.77 249
13330.86 267
13331.95 266
13333.04 241
13334.13 278
13335.22 312
13336.31 290
13337.40 268
13338.49 285
13339.58 289
13340.67 298
13341.76 290
13342.85 282
13343.94 274
13345.04 289
13346.13 284
13347.22 272
13348.31 272
13349.40 260
13350.49 307
13351.58 302
13352.67 317
13353.77 287
13354.86 288
13355.95 289
13357.04 301
13358.13 314
13359.22 293
13360.31 321
13361.41 351
13362.50 335
13363.59 335
13364.68 349
13365.77 371
13366.87 349
13367.96 380
13369.05 384
13370.14 387
13371.23 351
13372.33 368
13373.42 389
13374.51 356
13375.60 314
13376.69 314
13377.79 346
13378.88 306
13379.97 291
13381.06 271
13382.16 272
13383.25 276
13384.34 271
13385.43 258
13386.53 269
13387.62 245
13388.71 228
13389.81 234
13390.90 252
13391.99 216
13393.08 243
13394.18 258
13395.27 218
13396.36 227
13397.46 239
13398.55 206
13399.64 225
13400.74 230
13401.83 232
13402.92 240
13404.02 207
13405.11 226
13406.20 253
13407.30 249
13408.39 219
13409.48 232
13410.58 224
13411.67 207
13412.77 201
13413.86 237
13414.95 208
13416.05 198
13417.14 214
13418.23 230
13419.33 214
13420.42 224
13421.52 233
13422.61 212
13423.71 236
13424.80 213
13425.89 226
13426.99 264
13428.08 245
13429.18 204
13430.27 237
13431.37 245
13432.46 235
13433.56 237
13434.65 246
13435.74 237
13436.84 231
13437.93 250
13439.03 251
13440.12 234
13441.22 230
13442.31 282
13443.41 233
13444.50 243
13445.60 242
13446.69 289
13447.79 283
13448.88 258
13449.98 276
13451.08 254
13452.17 255
13453.27 260
13454.36 256
13455.46 286
13456.55 255
13457.65 282
13458.74 283
13459.84 288
13460.94 282
13462.03 271
13463.13 296
13464.22 247
13465.32 284
13466.41 274
13467.51 302
13468.61 292
13469.70 269
13470.80 282
13471.90 281
13472.99 287
13474.09 254
13475.18 280
13476.28 306
13477.38 296
13478.47 274
13479.57 311
13480.67 274
13481.76 288
13482.86 300
13483.96 303
13485.05 308
13486.15 337
13487.25 340
13488.34 350
13489.44 349
13490.54 335
13491.63 361
13492.73 330
13493.83 373
13494.93 358
13496.02 366
13497.12 385
13498.22 362
13499.31 410
13500.41 350
13501.51 409
13502.61 389
13503.70 433
13504.80 451
13505.90 416
13507.00 408
13508.09 398
13509.19 386
13510.29 389
13511.39 367
13512.49 382
13513.58 371
13514.68 331
13515.78 332
13516.88 323
13517.98 322
13519.07 332
13520.17 332
13521.27 343
13522.37 314
13523.47 311
13524.57 314
13525.66 312
13526.76 313
13527.86 311
13528.96 301
13530.06 341
13531.16 293
13532.25 344
13533.35 332
13534.45 303
13535.55 320
13536.65 323
13537.75 305
13538.85 266
13539.95 284
13541.05 309
13542.14 280
13543.24 284
13544.34 255
13545.44 287
13546.54 261
13547.64 236
13548.74 231
13549.84 244
13550.94 208
13552.04 227
13553.14 268
13554.24 246
13555.34 244
13556.44 236
13557.54 245
13558.64 208
13559.74 226
13560.84 253
13561.94 254
13563.04 226
13564.13 232
13565.23 265
13566.34 251
13567.44 226
13568.54 239
13569.64 234
13570.74 223
13571.84 209
13572.94 221
13574.04 214
13575.14 228
13576.24 241
13577.34 231
13578.44 249
13579.54 213
13580.64 215
13581.74 212
13582.84 216
13583.94 214
13585.04 211
13586.14 228
13587.24 245
13588.35 198
13589.45 226
13590.55 228
13591.65 228
13592.75 213
13593.85 243
13594.95 251
13596.05 228
13597.15 214
13598.26 220
13599.36 208
13600.46 226
13601.56 242
13602.66 237
13603.76 232
13604.86 229
13605.97 257
13607.07 223
13608.17 203
13609.27 222
13610.37 225
13611.47 251
13612.58 230
13613.68 212
13614.78 207
13615.88 226
13616.98 229
13618.09 241
13619.19 252
13620.29 212
13621.39 207
13622.50 237
13623.60 234
13624.70 213
13625.80 236
13626.91 209
13628.01 250
13629.11 233
13630.21 215
13631.32 231
13632.42 219
13633.52 204
13634.62 230
13635.73 240
13636.83 238
13637.93 228
13639.04 226
13640.14 241
13641.24 226
13642.35 227
13643.45 232
13644.55 222
13645.65 246
13646.76 220
13647.86 221
13648.96 221
13650.07 210
13651.17 228
13652.28 213
13653.38 219
13654.48 238
13655.59 235
13656.69 196
13657.79 194
13658.90 216
13660.00 201
13661.11 203
13662.21 210
13663.31 231
13664.42 220
13665.52 246
13666.63 227
13667.73 240
13668.83 223
13669.94 225
13671.04 248
13672.15 227
13673.25 226
13674.36 224
13675.46 220
13676.56 202
13677.67 225
13678.77 238
13679.88 243
13680.98 239
13682.09 239
13683.19 218
13684.30 267
13685.40 234
13686.51 237
13687.61 254
13688.72 232
13689.82 211
13690.93 219
13692.03 243
13693.14 247
13694.24 233
13695.35 252
13696.45 241
13697.56 251
13698.66 243
13699.77 219
13700.87 271
13701.98 269
13703.09 283
13704.19 256
13705.30 237
13706.40 254
13707.51 241
13708.61 261
13709.72 258
13710.83 272
13711.93 265
13713.04 267
13714.14 277
13715.25 281
13716.36 273
13717.46 306
13718.57 284
13719.67 311
13720.78 311
13721.89 291
13722.99 310
13724.10 286
13725.21 317
13726.31 286
13727.42 310
13728.53 300
13729.63 335
13730.74 350
13731.85 336
13732.95 314
13734.06 333
13735.17 345
13736.27 331
13737.38 339
13738.49 350
13739.59 376
13740.70 355
13741.81 368
13742.92 355
13744.02 383
13745.13 394
13746.24 398
13747.35 378
13748.45 423
13749.56 418
13750.67 441
13751.78 478
13752.88 478
13753.99 496
13755.10 519
13756.21 563
13757.31 594
13758.42 598
13759.53 552
13760.64 598
13761.75 604
13762.85 611
13763.96 617
13765.07 627
13766.18 593
13767.29 606
13768.39 620
13769.50 605
13770.61 619
13771.72 587
13772.83 568
13773.94 522
13775.04 538
13776.15 534
13777.26 506
13778.37 493
13779.48 496
13780.59 501
13781.70 485
13782.80 483
13783.91 437
13785.02 410
13786.13 411
13787.24 393
13788.35 351
13789.46 364
13790.57 360
13791.68 316
13792.79 329
13793.90 352
13795.00 357
13796.11 351
13797.22 336
13798.33 332
13799.44 338
13800.55 305
13801.66 316
13802.77 319
13803.88 344
13804.99 297
13806.10 319
13807.21 323
13808.32 277
13809.43 284
13810.54 281
13811.65 268
13812.76 268
13813.87 277
13814.98 309
13816.09 284
13817.20 297
13818.31 276
13819.42 280
13820.53 235
13821.64 252
13822.75 287
13823.86 257
13824.97 254
13826.08 270
13827.19 268
13828.30 273
13829.41 274
13830.53 286
13831.64 269
13832.75 270
13833.86 271
13834.97 259
13836.08 291
13837.19 275
13838.30 280
13839.41 281
13840.52 252
13841.64 263
13842.75 271
13843.86 269
13844.97 276
13846.08 269
13847.19 302
13848.30 270
13849.41 261
13850.53 271
13851.64 276
13852.75 283
13853.86 275
13854.97 247
13856.08 297
13857.20 285
13858.31 271
13859.42 272
13860.53 278
13861.64 278
13862.76 267
13863.87 319
13864.98 297
13866.09 285
13867.20 293
13868.32 308
13869.43 270
13870.54 313
13871.65 298
13872.77 317
13873.88 304
13874.99 289
13876.10 280
13877.22 305
13878.33 298
13879.44 307
13880.55 322
13881.67 320
13882.78 327
13883.89 326
13885.01 345
13886.12 342
13887.23 391
13888.34 353
13889.46 385
13890.57 413
13891.68 423
13892.80 406
13893.91 420
13895.02 417
13896.14 403
13897.25 389
13898.36 368
13899.48 398
13900.59 379
13901.70 420
13902.82 373
13903.93 350
13905.05 328
13906.16 356
13907.27 305
13908.39 316
13909.50 318
13910.61 300
13911.73 313
13912.84 303
13913.96 302
13915.07 274
13916.19 280
13917.30 278
13918.41 263
13919.53 266
13920.64 289
13921.76 284
13922.87 288
13923.99 283
13925.10 287
13926.21 264
13927.33 274
13928.44 276
13929.56 252
13930.67 273
13931.79 271
13932.90 254
13934.02 274
13935.13 277
13936.25 261
13937.36 244
13938.48 267
13939.59 269
13940.71 262
13941.82 242
13942.94 252
13944.05 244
13945.17 270
13946.28 240
13947.40 268
13948.52 268
13949.63 239
13950.75 254
13951.86 236
13952.98 236
13954.09 228
13955.21 237
13956.32 240
13957.44 236
13958.56 219
13959.67 232
13960.79 236
13961.90 246
13963.02 251
13964.14 239
13965.25 237
13966.37 258
13967.48 248
13968.60 243
13969.72 234
13970.83 239
13971.95 246
13973.07 227
13974.18 224
13975.30 261
13976.42 241
13977.53 226
13978.65 213
13979.77 230
13980.88 235
13982.00 205
13983.12 243
13984.23 274
13985.35 265
13986.47 221
13987.58 264
13988.70 241
13989.82 222
13990.94 236
13992.05 261
13993.17 227
13994.29 233
13995.40 237
13996.52 246
13997.64 230
13998.76 232
13999.87 239
14000.99 236
14002.11 255
14003.23 236
14004.35 230
14005.46 247
14006.58 250
14007.70 235
14008.82 253
14009.93 232
14011.05 238
14012.17 248
14013.29 247
14014.41 255
14015.52 244
14016.64 240
14017.76 245
14018.88 240
14020.00 229
14021.12 215
14022.23 217
14023.35 235
14024.47 234
14025.59 217
14026.71 225
14027.83 217
14028.95 250
14030.06 247
14031.18 256
14032.30 244
14033.42 249
14034.54 254
14035.66 267
14036.78 248
14037.90 252
14039.02 234
14040.14 249
14041.25 219
14042.37 255
14043.49 263
14044.61 254
14045.73 271
14046.85 284
14047.97 267
14049.09 236
14050.21 266
14051.33 267
14052.45 252
14053.57 243
14054.69 275
14055.81 282
14056.93 268
14058.05 270
14059.17 313
14060.29 296
14061.41 308
14062.53 326
14063.65 306
14064.77 300
14065.89 292
14067.01 300
14068.13 276
14069.25 279
14070.37 331
14071.49 315
14072.61 353
14073.73 362
14074.85 359
14075.97 342
14077.09 358
14078.21 387
14079.33 354
14080.45 361
14081.57 352
14082.69 355
14083.82 360
14084.94 380
14086.06 397
14087.18 345
14088.30 363
14089.42 365
14090.54 357
14091.66 383
14092.78 377
14093.91 386
14095.03 399
14096.15 393
14097.27 383
14098.39 379
14099.51 393
14100.63 392
14101.76 378
14102.88 371
14104.00 382
14105.12 377
14106.24 363
14107.36 333
14108.49 353
14109.61 337
14110.73 355
14111.85 340
14112.97 342
14114.10 321
14115.22 329
14116.34 349
14117.46 323
14118.58 288
14119.71 287
14120.83 315
14121.95 316
14123.07 302
14124.20 278
14125.32 303
14126.44 277
14127.56 278
14128.69 280
14129.81 300
14130.93 308
14132.06 278
14133.18 290
14134.30 295
14135.42 262
14136.55 269
14137.67 286
14138.79 255
14139.92 268
14141.04 264
14142.16 256
14143.29 265
14144.41 243
14145.53 261
14146.66 256
14147.78 268
14148.90 252
14150.03 243
14151.15 249
14152.27 243
14153.40 263
14154.52 263
14155.64 220
14156.77 230
14157.89 265
14159.02 286
14160.14 261
14161.26 236
14162.39 246
14163.51 245
14164.64 243
14165.76 237
14166.88 267
14168.01 271
14169.13 243
14170.26 248
14171.38 233
14172.51 232
14173.63 224
14174.75 256
14175.88 239
14177.00 228
14178.13 237
14179.25 239
14180.38 253
14181.50 228
14182.63 242
14183.75 234
14184.88 230
14186.00 231
14187.13 215
14188.25 229
14189.38 225
14190.50 215
14191.63 213
14192.75 203
14193.88 210
14195.00 222
14196.13 210
14197.25 214
14198.38 199
14199.50 220
14200.63 241
14201.76 255
14202.88 219
14204.01 206
14205.13 205
14206.26 218
14207.38 230
14208.51 201
14209.64 220
14210.76 227
14211.89 218
14213.01 192
14214.14 211
14215.27 210
14216.39 210
14217.52 220
14218.64 183
14219.77 191
14220.90 215
14222.02 207
14223.15 174
14224.28 194
14225.40 174
14226.53 208
14227.66 169
14228.78 170
14229.91 219
14231.04 188
14232.16 187
14233.29 192
14234.42 213
14235.54 198
14236.67 190
14237.80 205
14238.92 199
14240.05 186
14241.18 173
14242.31 189
14243.43 192
14244.56 175
14245.69 194
14246.82 172
14247.94 183
14249.07 178
14250.20 183
14251.33 203
14252.45 170
14253.58 196
14254.71 188
14255.84 194
14256.96 183
14258.09 191
14259.22 194
14260.35 181
14261.47 188
14262.60 181
14263.73 201
14264.86 187
14265.99 164
14267.12 176
14268.24 177
14269.37 166
14270.50 202
14271.63 179
14272.76 162
14273.89 151
14275.01 189
14276.14 164
14277.27 178
14278.40 152
14279.53 159
14280.66 176
14281.79 168
14282.91 155
14284.04 151
14285.17 155
14286.30 157
14287.43 196
14288.56 172
14289.69 152
14290.82 149
14291.95 176
14293.08 183
14294.20 158
14295.33 138
14296.46 150
14297.59 162
14298.72 157
14299.85 149
14300.98 149
14302.11 144
14303.24 132
14304.37 162
14305.50 178
14306.63 191
14307.76 145
14308.89 147
14310.02 140
14311.15 147
14312.28 150
14313.41 161
14314.54 148
14315.67 135
14316.80 150
14317.93 155
14319.06 141
14320.19 128
14321.32 142
14322.45 164
14323.58 141
14324.71 124
14325.84 163
14326.97 171
14328.10 153
14329.23 131
14330.36 134
14331.49 137
14332.62 158
14333.76 144
14334.89 159
14336.02 141
14337.15 147
14338.28 159
14339.41 145
14340.54 129
14341.67 119
14342.80 148
14343.93 140
14345.07 111
14346.20 113
14347.33 130
14348.46 134
14349.59 136
14350.72 155
14351.85 126
14352.99 131
14354.12 131
14355.25 137
14356.38 129
14357.51 147
14358.64 147
14359.78 138
14360.91 156
14362.04 143
14363.17 134
14364.30 143
14365.44 150
14366.57 132
14367.70 135
14368.83 154
14369.96 129
14371.10 133
14372.23 146
14373.36 128
14374.49 138
14375.63 136
14376.76 149
14377.89 147
14379.02 147
14380.16 154
14381.29 158
14382.42 147
14383.55 154
14384.69 157
14385.82 155
14386.95 151
14388.09 128
14389.22 141
14390.35 133
14391.49 142
14392.62 158
14393.75 140
14394.89 140
14396.02 150
14397.15 159
14398.28 152
14399.42 147
14400.55 161
14401.69 141
14402.82 149
14403.95 149
14405.09 124
14406.22 164
14407.35 153
14408.49 132
14409.62 148
14410.75 154
14411.89 165
14413.02 167
14414.16 178
14415.29 172
14416.42 150
14417.56 159
14418.69 186
14419.83 158
14420.96 170
14422.10 174
14423.23 169
14424.36 164
14425.50 147
14426.63 162
14427.77 186
14428.90 180
14430.04 162
14431.17 171
14432.31 173
14433.44 182
14434.58 170
14435.71 169
14436.85 154
14437.98 162
14439.12 171
14440.25 185
14441.39 174
14442.52 169
14443.66 167
14444.79 160
14445.93 169
14447.06 206
14448.20 183
14449.33 189
14450.47 176
14451.60 168
14452.74 190
14453.87 177
14455.01 188
14456.14 165
14457.28 195
14458.42 192
14459.55 201
14460.69 199
14461.82 179
14462.96 169
14464.10 203
14465.23 215
14466.37 205
14467.50 208
14468.64 215
14469.78 204
14470.91 206
14472.05 209
14473.18 190
14474.32 224
14475.46 201
14476.59 218
14477.73 201
14478.87 205
14480.00 177
14481.14 193
14482.28 180
14483.41 202
14484.55 185
14485.69 199
14486.82 202
14487.96 172
14489.10 171
14490.23 216
14491.37 180
14492.51 186
14493.65 179
14494.78 200
14495.92 179
14497.06 174
14498.19 208
14499.33 195
14500.47 194
14501.61 156
14502.74 204
14503.88 175
14505.02 176
14506.16 192
14507.29 183
14508.43 178
14509.57 184
14510.71 190
14511.85 190
14512.98 173
14514.12 155
14515.26 181
14516.40 181
14517.54 159
14518.67 157
14519.81 153
14520.95 156
14522.09 149
14523.23 177
14524.36 168
14525.50 150
14526.64 133
14527.78 168
14528.92 144
14530.06 141
14531.19 140
14532.33 173
14533.47 148
14534.61 141
14535.75 173
14536.89 151
14538.03 154
14539.17 160
14540.31 163
14541.44 169
14542.58 156
14543.72 159
14544.86 140
14546.00 148
14547.14 130
14548.28 163
14549.42 166
14550.56 173
14551.70 168
14552.84 157
14553.98 150
14555.12 178
14556.25 166
14557.39 165
14558.53 154
14559.67 156
14560.81 151
14561.95 167
14563.09 160
14564.23 155
14565.37 145
14566.51 172
14567.65 167
14568.79 176
14569.93 176
14571.07 167
14572.21 175
14573.35 192
14574.49 170
14575.63 178
14576.77 173
14577.92 193
14579.06 167
14580.20 155
14581.34 170
14582.48 182
14583.62 164
14584.76 173
14585.90 178
14587.04 189
14588.18 187
14589.32 183
14590.46 176
14591.60 188
14592.74 193
14593.89 203
14595.03 206
14596.17 191
14597.31 185
14598.45 181
14599.59 180
14600.73 180
14601.87 171
14603.02 200
14604.16 191
14605.30 200
14606.44 215
14607.58 210
14608.72 198
14609.86 214
14611.01 209
14612.15 171
14613.29 204
14614.43 223
14615.57 233
14616.72 209
14617.86 228
14619.00 204
14620.14 242
14621.28 239
14622.43 245
14623.57 261
14624.71 244
14625.85 258
14627.00 282
14628.14 302
14629.28 283
14630.42 302
14631.56 298
14632.71 301
14633.85 292
14634.99 311
14636.14 301
14637.28 308
14638.42 276
14639.56 284
14640.71 282
14641.85 272
14642.99 269
14644.14 280
14645.28 229
14646.42 231
14647.56 225
14648.71 217
14649.85 204
14650.99 207
14652.14 196
14653.28 213
14654.42 206
14655.57 188
14656.71 201
14657.85 177
14659.00 169
14660.14 188
14661.29 181
14662.43 170
14663.57 174
14664.72 176
14665.86 172
14667.00 153
14668.15 155
14669.29 168
14670.44 161
14671.58 171
14672.73 152
14673.87 165
14675.01 155
14676.16 152
14677.30 141
14678.45 142
14679.59 145
14680.74 127
14681.88 150
14683.02 146
14684.17 126
14685.31 119
14686.46 144
14687.60 127
14688.75 146
14689.89 126
14691.04 133
14692.18 140
14693.33 135
14694.47 124
14695.62 115
14696.76 120
14697.91 124
14699.05 138
14700.20 139
14701.34 124
14702.49 129
14703.63 138
14704.78 133
14705.92 140
14707.07 121
14708.22 129
14709.36 140
14710.51 138
14711.65 123
14712.80 116
14713.94 136
14715.09 129
14716.23 120
14717.38 104
14718.53 120
14719.67 115
14720.82 122
14721.96 121
14723.11 131
14724.26 128
14725.40 129
14726.55 142
14727.70 126
14728.84 118
14729.99 137
14731.13 119
14732.28 116
14733.43 112
14734.57 143
14735.72 132
14736.87 121
14738.01 117
14739.16 135
14740.31 114
14741.45 112
14742.60 122
14743.75 117
14744.89 117
14746.04 120
14747.19 108
14748.34 102
14749.48 107
14750.63 118
14751.78 109
14752.92 113
14754.07 138
14755.22 123
14756.37 129
14757.51 107
14758.66 115
14759.81 123
14760.96 130
14762.10 111
14763.25 123
14764.40 123
14765.55 128
14766.70 111
14767.84 114
14768.99 106
14770.14 105
14771.29 113
14772.43 123
14773.58 117
14774.73 122
14775.88 125
14777.03 124
14778.18 121
14779.32 113
14780.47 103
14781.62 125
14782.77 133
14783.92 112
14785.07 106
14786.21 120
14787.36 114
14788.51 104
14789.66 115
14790.81 100
14791.96 108
14793.11 90
14794.26 105
14795.40 102
14796.55 108
14797.70 99
14798.85 113
14800.00 91
14801.15 80
14802.30 101
14803.45 88
14804.60 109
14805.75 109
14806.90 108
14808.05 124
14809.19 109
14810.34 97
14811.49 103
14812.64 111
14813.79 103
14814.94 109
14816.09 92
14817.24 103
14818.39 99
14819.54 91
14820.69 99
14821.84 97
14822.99 103
14824.14 109
14825.29 93
14826.44 100
14827.59 104
14828.74 106
14829.89 84
14831.04 97
14832.19 99
14833.34 115
14834.49 111
14835.64 91
14836.79 94
14837.95 87
14839.10 94
14840.25 96
14841.40 96
14842.55 77
14843.70 92
14844.85 106
14846.00 94
14847.15 91
14848.30 97
14849.45 101
14850.60 90
14851.76 85
14852.91 73
14854.06 91
14855.21 98
14856.36 102
14857.51 90
14858.66 103
14859.81 91
14860.97 94
14862.12 98
14863.27 94
14864.42 112
14865.57 86
14866.72 86
14867.88 85
14869.03 84
14870.18 81
14871.33 86
14872.48 100
14873.64 89
14874.79 89
14875.94 94
14877.09 89
14878.24 83
14879.40 101
14880.55 92
14881.70 86
14882.85 101
14884.00 91
14885.16 100
14886.31 86
14887.46 75
14888.61 79
14889.77 83
14890.92 98
14892.07 92
14893.23 83
14894.38 89
14895.53 90
14896.68 92
14897.84 81
14898.99 85
14900.14 73
14901.30 85
14902.45 81
14903.60 78
14904.75 88
14905.91 102
14907.06 100
14908.21 72
14909.37 86
14910.52 84
14911.67 92
14912.83 94
14913.98 83
14915.14 89
14916.29 107
14917.44 89
14918.60 87
14919.75 94
14920.90 97
14922.06 89
14923.21 94
14924.37 75
14925.52 88
14926.67 87
14927.83 91
14928.98 92
14930.14 84
14931.29 92
14932.44 88
14933.60 93
14934.75 72
14935.91 85
14937.06 78
14938.22 97
14939.37 95
14940.52 97
14941.68 82
14942.83 81
14943.99 78
14945.14 85
14946.30 89
14947.45 79
14948.61 98
14949.76 93
14950.92 88
14952.07 98
14953.23 85
14954.38 89
14955.54 95
14956.69 76
14957.85 92
14959.00 84
14960.16 88
14961.31 101
14962.47 98
14963.62 95
14964.78 85
14965.94 91
14967.09 91
14968.25 95
14969.40 90
14970.56 80
14971.71 87
14972.87 87
14974.03 87
14975.18 112
14976.34 69
14977.49 86
14978.65 95
14979.81 78
14980.96 70
14982.12 76
14983.27 77
14984.43 94
14985.59 107
14986.74 90
14987.90 101
14989.06 95
14990.21 94
14991.37 90
14992.53 86
14993.68 94
14994.84 80
14996.00 87
14997.15 82
14998.31 69
14999.47 68
15000.62 90
15001.78 87
15002.94 94
15004.09 85
15005.25 91
15006.41 83
15007.56 84
15008.72 77
15009.88 77
15011.04 86
15012.19 80
15013.35 69
15014.51 75
15015.67 77
15016.82 96
15017.98 84
15019.14 73
15020.30 78
15021.45 80
15022.61 79
15023.77 68
15024.93 75
15026.08 82
15027.24 67
15028.40 80
15029.56 77
15030.72 80
15031.87 82
15033.03 84
15034.19 85
15035.35 75
15036.51 78
15037.67 84
15038.82 74
15039.98 77
15041.14 75
15042.30 88
15043.46 76
15044.62 67
15045.78 78
15046.93 78
15048.09 70
15049.25 79
15050.41 85
15051.57 86
15052.73 76
15053.89 70
15055.05 70
15056.20 78
15057.36 79
15058.52 86
15059.68 93
15060.84 76
15062.00 76
15063.16 72
15064.32 89
15065.48 68
15066.64 68
15067.80 72
15068.96 77
15070.12 70
15071.28 69
15072.44 78
15073.60 82
15074.76 77
15075.91 81
15077.07 74
15078.23 78
15079.39 91
15080.55 69
15081.71 82
15082.87 78
15084.03 88
15085.19 86
15086.35 69
15087.51 80
15088.68 72
15089.84 82
15091.00 66
15092.16 74
15093.32 78
15094.48 97
15095.64 85
15096.80 79
15097.96 81
15099.12 74
15100.28 65
15101.44 96
15102.60 95
15103.76 94
15104.92 90
15106.08 98
15107.25 97
15108.41 65
15109.57 71
15110.73 69
15111.89 85
15113.05 73
15114.21 69
15115.37 89
15116.54 80
15117.70 72
15118.86 77
15120.02 73
15121.18 91
15122.34 66
15123.50 83
15124.67 84
15125.83 78
15126.99 79
15128.15 79
15129.31 91
15130.47 86
15131.64 73
15132.80 84
15133.96 72
15135.12 69
15136.28 80
15137.45 90
15138.61 86
15139.77 73
15140.93 89
15142.10 84
15143.26 74
15144.42 77
15145.58 88
15146.75 81
15147.91 70
15149.07 77
15150.23 88
15151.40 91
15152.56 81
15153.72 78
15154.88 88
15156.05 85
15157.21 73
15158.37 94
15159.54 83
15160.70 72
15161.86 88
15163.03 101
15164.19 91
15165.35 79
15166.52 81
15167.68 89
15168.84 72
15170.01 96
15171.17 93
15172.33 84
15173.50 108
15174.66 83
15175.82 100
15176.99 94
15178.15 88
15179.31 91
15180.48 87
15181.64 94
15182.81 92
15183.97 92
15185.13 101
15186.30 95
15187.46 98
15188.63 87
15189.79 99
15190.95 104
15192.12 76
15193.28 116
15194.45 94
15195.61 100
15196.78 84
15197.94 110
15199.10 96
15200.27 82
15201.43 93
15202.60 107
15203.76 85
15204.93 90
15206.09 99
15207.26 86
15208.42 104
15209.59 98
15210.75 103
15211.92 110
15213.08 103
15214.25 120
15215.41 102
15216.58 95
15217.74 100
15218.91 118
15220.07 130
15221.24 105
15222.40 102
15223.57 110
15224.74 103
15225.90 117
15227.07 105
15228.23 119
15229.40 126
15230.56 127
15231.73 125
15232.89 120
15234.06 117
15235.23 126
15236.39 154
15237.56 127
15238.72 118
15239.89 118
15241.06 143
15242.22 128
15243.39 130
15244.56 112
15245.72 114
15246.89 129
15248.05 143
15249.22 117
15250.39 133
15251.55 120
15252.72 108
15253.89 140
15255.05 109
15256.22 102
15257.39 116
15258.55 108
15259.72 106
15260.89 106
15262.05 98
15263.22 109
15264.39 116
15265.56 126
15266.72 97
15267.89 118
15269.06 107
15270.22 122
15271.39 100
15272.56 95
15273.73 101
15274.89 113
15276.06 101
15277.23 106
15278.40 116
15279.56 90
15280.73 103
15281.90 102
15283.07 98
15284.23 104
15285.40 117
15286.57 96
15287.74 109
15288.91 115
15290.07 112
15291.24 111
15292.41 101
15293.58 112
15294.75 90
15295.92 98
15297.08 87
15298.25 105
15299.42 99
15300.59 99
15301.76 93
15302.93 98
15304.09 89
15305.26 100
15306.43 108
15307.60 94
15308.77 87
15309.94 106
15311.11 106
15312.28 99
15313.44 94
15314.61 86
15315.78 101
15316.95 101
15318.12 106
15319.29 107
15320.46 99
15321.63 91
15322.80 92
15323.97 95
15325.14 97
15326.30 103
15327.47 99
15328.64 99
15329.81 102
15330.98 105
15332.15 88
15333.32 99
15334.49 107
15335.66 105
15336.83 100
15338.00 93
15339.17 83
15340.34 121
15341.51 117
15342.68 108
15343.85 101
15345.02 127
15346.19 115
15347.36 90
15348.53 90
15349.70 114
15350.87 101
15352.04 98
15353.21 111
15354.38 128
15355.55 111
15356.72 101
15357.90 125
15359.07 131
15360.24 106
15361.41 114
15362.58 114
15363.75 105
15364.92 114
15366.09 132
15367.26 122
15368.43 105
15369.60 126
15370.77 133
15371.95 112
15373.12 124
15374.29 126
15375.46 124
15376.63 126
15377.80 111
15378.97 101
15380.15 126
15381.32 115
15382.49 133
15383.66 108
15384.83 117
15386.00 132
15387.17 110
15388.35 115
15389.52 124
15390.69 119
15391.86 125
15393.03 142
15394.21 126
15395.38 116
15396.55 100
15397.72 116
15398.89 125
15400.07 122
15401.24 115
15402.41 118
15403.58 102
15404.76 92
15405.93 109
15407.10 116
15408.27 104
15409.45 99
15410.62 97
15411.79 115
15412.96 92
15414.14 111
15415.31 91
15416.48 92
15417.66 83
15418.83 93
15420.00 92
15421.17 98
15422.35 86
15423.52 71
15424.69 86
15425.87 86
15427.04 92
15428.21 101
15429.39 90
15430.56 84
15431.73 87
15432.91 77
15434.08 94
15435.25 71
15436.43 79
15437.60 89
15438.77 101
15439.95 80
15441.12 98
15442.30 90
15443.47 92
15444.64 90
15445.82 75
15446.99 90
15448.17 83
15449.34 96
15450.51 94
15451.69 91
15452.86 85
15454.04 88
15455.21 89
15456.39 79
15457.56 79
15458.73 86
15459.91 89
15461.08 90
15462.26 102
15463.43 82
15464.61 83
15465.78 78
15466.96 77
15468.13 67
15469.31 67
15470.48 68
15471.66 75
15472.83 77
15474.01 88
15475.18 73
15476.36 76
15477.53 77
15478.71 76
15479.88 85
15481.06 100
15482.23 97
15483.41 75
15484.58 90
15485.76 82
15486.93 79
15488.11 74
15489.29 95
15490.46 90
15491.64 75
15492.81 76
15493.99 85
15495.16 98
15496.34 82
15497.52 87
15498.69 78
15499.87 81
15501.04 115
15502.22 104
15503.40 87
15504.57 98
15505.75 75
15506.92 88
15508.10 83
15509.28 86
15510.45 104
15511.63 105
15512.81 85
15513.98 82
15515.16 89
15516.34 99
15517.51 98
15518.69 89
15519.87 90
15521.04 75
15522.22 76
15523.40 99
15524.57 89
15525.75 81
15526.93 94
15528.11 99
15529.28 104
15530.46 100
15531.64 81
15532.81 85
15533.99 90
15535.17 88
15536.35 66
15537.52 86
15538.70 104
15539.88 97
15541.06 92
15542.23 88
15543.41 103
15544.59 85
15545.77 71
15546.95 93
15548.12 92
15549.30 84
15550.48 74
15551.66 93
15552.83 99
15554.01 87
15555.19 101
15556.37 100
15557.55 93
15558.73 89
15559.90 85
15561.08 95
15562.26 90
15563.44 107
15564.62 93
15565.80 88
15566.97 91
15568.15 111
15569.33 86
15570.51 110
15571.69 95
15572.87 92
15574.05 109
15575.23 97
15576.40 105
15577.58 105
15578.76 110
15579.94 102
15581.12 79
15582.30 89
15583.48 93
15584.66 94
15585.84 84
15587.02 110
15588.20 106
15589.38 95
15590.56 114
15591.73 95
15592.91 114
15594.09 101
15595.27 98
15596.45 121
15597.63 101
15598.81 106
15599.99 122
15601.17 119
15602.35 120
15603.53 106
15604.71 121
15605.89 126
15607.07 140
15608.25 131
15609.43 119
15610.61 132
15611.79 104
15612.97 132
15614.15 122
15615.33 140
15616.51 124
15617.69 124
15618.88 113
15620.06 115
15621.24 118
15622.42 125
15623.60 118
15624.78 118
15625.96 153
15627.14 132
15628.32 132
15629.50 123
15630.68 135
15631.86 138
15633.05 152
15634.23 136
15635.41 154
15636.59 170
15637.77 152
15638.95 142
15640.13 146
15641.31 154
15642.50 136
15643.68 140
15644.86 151
15646.04 160
15647.22 152
15648.40 158
15649.58 159
15650.77 149
15651.95 141
15653.13 156
15654.31 125
15655.49 159
15656.68 141
15657.86 156
15659.04 158
15660.22 141
15661.40 143
15662.59 123
15663.77 142
15664.95 144
15666.13 163
15667.32 160
15668.50 139
15669.68 128
15670.86 168
15672.05 161
15673.23 134
15674.41 114
15675.59 141
15676.78 155
15677.96 136
15679.14 158
15680.32 123
15681.51 139
15682.69 137
15683.87 151
15685.06 124
15686.24 131
15687.42 109
15688.61 132
15689.79 145
15690.97 115
15692.16 126
15693.34 138
15694.52 124
15695.71 132
15696.89 119
15698.07 119
15699.26 120
15700.44 136
15701.62 172
15702.81 139
15703.99 133
15705.17 134
15706.36 143
15707.54 129
15708.73 144
15709.91 139
15711.09 150
15712.28 163
15713.46 138
15714.65 122
15715.83 125
15717.02 141
15718.20 132
15719.38 148
15720.57 134
15721.75 129
15722.94 147
15724.12 135
15725.31 128
15726.49 141
15727.68 142
15728.86 141
15730.04 132
15731.23 139
15732.41 134
15733.60 139
15734.78 152
15735.97 160
15737.15 155
15738.34 157
15739.52 153
15740.71 153
15741.89 167
15743.08 159
15744.27 151
15745.45 155
15746.64 168
15747.82 148
15749.01 164
15750.19 196
15751.38 184
15752.56 171
15753.75 175
15754.93 206
15756.12 179
15757.31 186
15758.49 196
15759.68 221
15760.86 204
15762.05 181
15763.24 155
15764.42 184
15765.61 189
15766.79 166
15767.98 173
15769.17 180
15770.35 154
15771.54 161
15772.72 174
15773.91 170
15775.10 151
15776.28 145
15777.47 176
15778.66 145
15779.84 179
15781.03 151
15782.22 150
15783.40 155
15784.59 166
15785.78 154
15786.96 159
15788.15 153
15789.34 163
15790.53 149
15791.71 158
15792.90 152
15794.09 130
15795.27 173
15796.46 143
15797.65 138
15798.84 136
15800.02 152
15801.21 134
15802.40 135
15803.59 130
15804.77 118
15805.96 113
15807.15 128
15808.34 129
15809.52 124
15810.71 116
15811.90 127
15813.09 136
15814.28 137
15815.46 148
15816.65 123
15817.84 127
15819.03 122
15820.22 114
15821.40 117
15822.59 139
15823.78 129
15824.97 140
15826.16 142
15827.35 131
15828.53 135
15829.72 134
15830.91 126
15832.10 111
15833.29 128
15834.48 123
15835.67 133
15836.85 122
15838.04 134
15839.23 120
15840.42 129
15841.61 124
15842.80 124
15843.99 117
15845.18 112
15846.37 118
15847.55 137
15848.74 117
15849.93 108
15851.12 118
15852.31 127
15853.50 132
15854.69 120
15855.88 132
15857.07 118
15858.26 136
15859.45 136
15860.64 127
15861.83 125
15863.02 118
15864.21 127
15865.40 135
15866.59 124
15867.78 138
15868.97 144
15870.16 140
15871.35 125
15872.54 116
15873.73 134
15874.92 146
15876.11 138
15877.30 124
15878.49 129
15879.68 126
15880.87 147
15882.06 128
15883.25 115
15884.44 150
15885.63 145
15886.82 146
15888.01 130
15889.20 131
15890.39 145
15891.59 149
15892.78 146
15893.97 133
15895.16 145
15896.35 152
15897.54 149
15898.73 159
15899.92 154
15901.11 165
15902.30 168
15903.50 152
15904.69 170
15905.88 192
15907.07 196
15908.26 172
15909.45 166
15910.64 173
15911.84 192
15913.03 168
15914.22 162
15915.41 161
15916.60 214
15917.79 179
15918.99 173
15920.18 168
15921.37 183
15922.56 198
15923.75 175
15924.95 190
15926.14 171
15927.33 162
15928.52 180
15929.71 178
15930.91 172
15932.10 156
15933.29 170
15934.48 197
15935.68 167
15936.87 133
15938.06 152
15939.25 165
15940.45 149
15941.64 150
15942.83 180
15944.03 152
15945.22 141
15946.41 124
15947.60 141
15948.80 124
15949.99 122
15951.18 128
15952.38 126
15953.57 108
15954.76 115
15955.96 111
15957.15 119
15958.34 118
15959.54 118
15960.73 100
15961.92 125
15963.12 114
15964.31 111
15965.50 119
15966.70 108
15967.89 109
15969.08 107
15970.28 110
15971.47 101
15972.67 111
15973.86 133
15975.05 102
15976.25 115
15977.44 103
15978.64 111
15979.83 109
15981.02 112
15982.22 95
15983.41 97
15984.61 111
15985.80 90
15987.00 98
15988.19 97
15989.38 93
15990.58 79
15991.77 92
15992.97 98
15994.16 79
15995.36 84
15996.55 93
15997.75 102
15998.94 97
16000.14 102
16001.33 100
16002.53 100
16003.72 83
16004.92 116
16006.11 102
16007.31 97
16008.50 100
16009.70 81
16010.89 79
16012.09 78
16013.28 86
16014.48 90
16015.67 86
16016.87 69
16018.07 86
16019.26 86
16020.46 76
16021.65 83
16022.85 100
16024.04 108
16025.24 85
16026.44 93
16027.63 90
16028.83 84
16030.02 62
16031.22 92
16032.42 104
16033.61 98
16034.81 92
16036.00 87
16037.20 81
16038.40 73
16039.59 80
16040.79 92
16041.99 104
16043.18 84
16044.38 85
16045.58 74
16046.77 91
16047.97 84
16049.17 69
16050.36 83
16051.56 89
16052.76 75
16053.95 91
16055.15 77
16056.35 79
16057.54 73
16058.74 89
16059.94 77
16061.14 73
16062.33 72
16063.53 84
16064.73 82
16065.92 77
16067.12 82
16068.32 80
16069.52 90
16070.71 106
16071.91 102
16073.11 68
16074.31 73
16075.50 81
16076.70 88
16077.90 76
16079.10 81
16080.30 82
16081.49 97
16082.69 76
16083.89 63
16085.09 84
16086.29 87
16087.48 73
16088.68 76
16089.88 98
16091.08 78
16092.28 90
16093.48 70
16094.67 83
16095.87 92
16097.07 77
16098.27 76
16099.47 81
16100.67 81
16101.87 71
16103.06 89
16104.26 81
16105.46 73
16106.66 57
16107.86 76
16109.06 60
16110.26 66
16111.46 61
16112.66 82
16113.86 86
16115.05 84
16116.25 70
16117.45 75
16118.65 69
16119.85 60
16121.05 86
16122.25 73
16123.45 80
16124.65 72
16125.85 65
16127.05 65
16128.25 66
16129.45 75
16130.65 82
16131.85 61
16133.05 53
16134.25 90
16135.45 86
16136.65 77
16137.85 60
16139.05 80
16140.25 71
16141.45 77
16142.65 70
16143.85 79
16145.05 68
16146.25 63
16147.45 66
16148.65 73
16149.85 77
16151.05 81
16152.25 69
16153.45 60
16154.65 67
16155.85 74
16157.05 59
16158.25 56
16159.46 78
16160.66 80
16161.86 77
16163.06 63
16164.26 77
16165.46 79
16166.66 76
16167.86 79
16169.06 74
16170.27 59
16171.47 81
16172.67 74
16173.87 71
16175.07 77
16176.27 57
16177.47 91
16178.67 79
16179.88 79
16181.08 61
16182.28 62
16183.48 85
16184.68 74
16185.89 67
16187.09 80
16188.29 65
16189.49 71
16190.69 61
16191.90 69
16193.10 70
16194.30 73
16195.50 83
16196.70 61
16197.91 75
16199.11 68
16200.31 67
16201.51 80
16202.72 85
16203.92 72
16205.12 72
16206.32 69
16207.53 79
16208.73 67
16209.93 71
16211.13 78
16212.34 89
16213.54 68
16214.74 71
16215.95 83
16217.15 67
16218.35 82
16219.55 73
16220.76 83
16221.96 76
16223.16 73
16224.37 74
16225.57 72
16226.77 76
16227.98 79
16229.18 75
16230.38 81
16231.59 84
16232.79 67
16233.99 79
16235.20 63
16236.40 82
16237.61 84
16238.81 76
16240.01 64
16241.22 81
16242.42 69
16243.63 89
16244.83 72
16246.03 91
16247.24 81
16248.44 83
16249.65 80
16250.85 88
16252.05 83
16253.26 91
16254.46 88
16255.67 101
16256.87 81
16258.08 84
16259.28 94
16260.49 84
16261.69 71
16262.89 80
16264.10 95
16265.30 93
16266.51 87
16267.71 83
16268.92 79
16270.12 87
16271.33 76
16272.53 82
16273.74 86
16274.94 87
16276.15 92
16277.35 82
16278.56 76
16279.77 76
16280.97 89
16282.18 74
16283.38 83
16284.59 85
16285.79 77
16287.00 71
16288.20 79
16289.41 94
16290.61 81
16291.82 70
16293.03 73
16294.23 93
16295.44 80
16296.64 89
16297.85 85
16299.06 82
16300.26 92
16301.47 85
16302.67 105
16303.88 95
16305.09 76
16306.29 74
16307.50 79
16308.71 68
16309.91 77
16311.12 80
16312.33 79
16313.53 95
16314.74 92
16315.95 101
16317.15 86
16318.36 74
16319.57 87
16320.77 78
16321.98 74
16323.19 73
16324.39 89
16325.60 82
16326.81 79
16328.01 69
16329.22 76
16330.43 68
16331.64 70
16332.84 61
16334.05 66
16335.26 64
16336.47 70
16337.67 68
16338.88 71
16340.09 73
16341.30 67
16342.50 79
16343.71 54
16344.92 75
16346.13 68
16347.33 63
16348.54 83
16349.75 72
16350.96 69
16352.17 70
16353.37 80
16354.58 77
16355.79 71
16357.00 76
16358.21 82
16359.41 77
16360.62 81
16361.83 67
16363.04 78
16364.25 78
16365.46 79
16366.67 73
16367.87 70
16369.08 71
16370.29 71
16371.50 63
16372.71 79
16373.92 70
16375.13 85
16376.34 79
16377.54 75
16378.75 81
16379.96 59
16381.17 74
16382.38 57
16383.59 69
16384.80 76
16386.01 89
16387.22 62
16388.43 74
16389.64 72
16390.85 65
16392.05 57
16393.26 78
16394.47 73
16395.68 69
16396.89 63
16398.10 61
16399.31 71
16400.52 85
16401.73 68
16402.94 69
16404.15 73
16405.36 68
16406.57 82
16407.78 77
16408.99 86
16410.20 67
16411.41 75
16412.62 79
16413.83 87
16415.04 73
16416.25 75
16417.46 66
16418.67 78
16419.88 61
16421.10 78
16422.31 79
16423.52 64
16424.73 74
16425.94 76
16427.15 66
16428.36 69
16429.57 71
16430.78 63
16431.99 68
16433.20 67
16434.41 62
16435.63 82
16436.84 64
16438.05 76
16439.26 75
16440.47 63
16441.68 50
16442.89 64
16444.10 76
16445.32 71
16446.53 57
16447.74 57
16448.95 52
16450.16 71
16451.37 67
16452.59 69
16453.80 65
16455.01 71
16456.22 65
16457.43 62
16458.64 77
16459.86 66
16461.07 55
16462.28 64
16463.49 59
16464.70 64
16465.92 61
16467.13 73
16468.34 74
16469.55 78
16470.77 62
16471.98 64
16473.19 76
16474.40 70
16475.62 79
16476.83 75
16478.04 57
16479.25 60
16480.47 62
16481.68 74
16482.89 55
16484.11 69
16485.32 58
16486.53 59
16487.74 68
16488.96 82
16490.17 64
16491.38 77
16492.60 60
16493.81 72
16495.02 78
16496.24 68
16497.45 67
16498.66 73
16499.88 60
16501.09 81
16502.30 72
16503.52 76
16504.73 68
16505.94 85
16507.16 71
16508.37 60
16509.59 57
16510.80 49
16512.01 67
16513.23 67
16514.44 53
16515.66 74
16516.87 67
16518.08 73
16519.30 83
16520.51 75
16521.73 63
16522.94 84
16524.16 59
16525.37 71
16526.58 64
16527.80 61
16529.01 59
16530.23 61
16531.44 77
16532.66 65
16533.87 76
16535.09 67
16536.30 79
16537.52 82
16538.73 79
16539.95 72
16541.16 84
16542.38 89
16543.59 67
16544.81 65
16546.02 76
16547.24 72
16548.45 100
16549.67 89
16550.88 80
16552.10 87
16553.31 85
16554.53 94
16555.74 89
16556.96 75
16558.18 79
16559.39 98
16560.61 90
16561.82 97
16563.04 85
16564.25 85
16565.47 74
16566.69 81
16567.90 84
16569.12 81
16570.33 77
16571.55 86
16572.77 84
16573.98 88
16575.20 73
16576.41 80
16577.63 83
16578.85 99
16580.06 82
16581.28 77
16582.50 81
16583.71 82
16584.93 73
16586.15 72
16587.36 81
16588.58 98
16589.80 91
16591.01 105
16592.23 85
16593.45 83
16594.66 68
16595.88 91
16597.10 89
16598.32 76
16599.53 75
16600.75 85
16601.97 80
16603.18 64
16604.40 67
16605.62 65
16606.84 71
16608.05 69
16609.27 66
16610.49 71
16611.71 74
16612.92 68
16614.14 66
16615.36 63
16616.58 66
16617.79 75
16619.01 85
16620.23 74
16621.45 68
16622.67 75
16623.88 63
16625.10 52
16626.32 67
16627.54 51
16628.76 56
16629.97 77
16631.19 68
16632.41 57
16633.63 73
16634.85 56
16636.07 60
16637.29 74
16638.50 59
16639.72 63
16640.94 53
16642.16 49
16643.38 49
16644.60 72
16645.82 90
16647.03 69
16648.25 72
16649.47 61
16650.69 69
16651.91 71
16653.13 59
16654.35 60
16655.57 73
16656.79 72
16658.01 58
16659.23 68
16660.45 59
16661.66 62
16662.88 56
16664.10 68
16665.32 73
16666.54 69
16667.76 67
16668.98 70
16670.20 82
16671.42 68
16672.64 58
16673.86 61
16675.08 62
16676.30 65
16677.52 55
16678.74 59
16679.96 66
16681.18 79
16682.40 59
16683.62 65
16684.84 75
16686.06 74
16687.28 46
16688.50 53
16689.72 64
16690.94 37
16692.16 36
16693.39 66
16694.61 69
16695.83 57
16697.05 49
16698.27 63
16699.49 47
16700.71 58
16701.93 63
16703.15 66
16704.37 48
16705.59 71
16706.81 46
16708.04 56
16709.26 55
16710.48 60
16711.70 63
16712.92 54
16714.14 58
16715.36 62
16716.58 50
16717.81 65
16719.03 62
16720.25 69
16721.47 65
16722.69 49
16723.91 59
16725.14 68
16726.36 63
16727.58 53
16728.80 72
16730.02 62
16731.24 47
16732.47 75
16733.69 50
16734.91 54
16736.13 50
16737.36 50
16738.58 56
16739.80 62
16741.02 56
16742.24 61
16743.47 53
16744.69 61
16745.91 50
16747.13 60
16748.36 62
16749.58 57
16750.80 50
16752.02 56
16753.25 49
16754.47 54
16755.69 54
16756.92 65
16758.14 53
16759.36 53
16760.59 49
16761.81 71
16763.03 63
16764.25 59
16765.48 50
16766.70 52
16767.92 54
16769.15 68
16770.37 78
16771.59 55
16772.82 46
16774.04 56
16775.27 54
16776.49 62
16777.71 44
16778.94 62
16780.16 62
16781.38 63
16782.61 52
16783.83 61
16785.06 48
16786.28 53
16787.50 55
16788.73 71
16789.95 46
16791.18 47
16792.40 71
16793.62 69
16794.85 52
16796.07 59
16797.30 60
16798.52 56
16799.75 55
16800.97 51
16802.19 54
16803.42 63
16804.64 55
16805.87 44
16807.09 57
16808.32 70
16809.54 61
16810.77 59
16811.99 50
16813.22 46
16814.44 59
16815.67 46
16816.89 71
16818.12 72
16819.34 65
16820.57 50
16821.79 63
16823.02 62
16824.24 72
16825.47 70
16826.70 62
16827.92 69
16829.15 57
16830.37 53
16831.60 70
16832.82 65
16834.05 84
16835.27 70
16836.50 57
16837.73 56
16838.95 59
16840.18 74
16841.40 69
16842.63 62
16843.86 70
16845.08 77
16846.31 67
16847.53 76
16848.76 75
16849.99 58
16851.21 66
16852.44 75
16853.67 73
16854.89 65
16856.12 64
16857.35 66
16858.57 85
16859.80 84
16861.03 74
16862.25 89
16863.48 87
16864.71 87
16865.93 85
16867.16 88
16868.39 99
16869.61 86
16870.84 105
16872.07 85
16873.30 78
16874.52 88
16875.75 91
16876.98 93
16878.20 84
16879.43 104
16880.66 104
16881.89 85
16883.11 90
16884.34 81
16885.57 98
16886.80 105
16888.02 92
16889.25 105
16890.48 123
16891.71 94
16892.94 93
16894.16 102
16895.39 104
16896.62 97
16897.85 91
16899.08 89
16900.30 95
16901.53 90
16902.76 82
16903.99 82
16905.22 92
16906.45 70
16907.67 68
16908.90 104
16910.13 74
16911.36 77
16912.59 70
16913.82 94
16915.04 85
16916.27 97
16917.50 96
16918.73 71
16919.96 80
16921.19 76
16922.42 84
16923.65 83
16924.88 89
16926.10 78
16927.33 94
16928.56 83
16929.79 82
16931.02 85
16932.25 82
16933.48 83
16934.71 85
16935.94 91
16937.17 95
16938.40 87
16939.63 88
16940.86 90
16942.09 91
16943.32 73
16944.55 91
16945.78 90
16947.01 77
16948.24 104
16949.47 79
16950.70 85
16951.93 77
16953.16 99
16954.39 79
16955.62 86
16956.85 86
16958.08 84
16959.31 89
16960.54 97
16961.77 77
16963.00 72
16964.23 90
16965.46 69
16966.69 72
16967.92 70
16969.15 65
16970.38 63
16971.61 65
16972.84 60
16974.07 70
16975.30 83
16976.54 69
16977.77 71
16979.00 67
16980.23 72
16981.46 67
16982.69 76
16983.92 76
16985.15 71
16986.38 72
16987.62 75
16988.85 68
16990.08 72
16991.31 78
16992.54 68
16993.77 69
16995.00 60
16996.24 66
16997.47 72
16998.70 58
16999.93 57
17001.16 74
17002.39 56
17003.63 61
17004.86 63
17006.09 83
17007.32 66
17008.55 49
17009.79 56
17011.02 78
17012.25 71
17013.48 84
17014.72 68
17015.95 62
17017.18 63
17018.41 69
17019.64 50
17020.88 56
17022.11 74
17023.34 76
17024.58 75
17025.81 58
17027.04 63
17028.27 68
17029.51 65
17030.74 57
17031.97 71
17033.21 74
17034.44 56
17035.67 67
17036.90 78
17038.14 69
17039.37 68
17040.60 54
17041.84 53
17043.07 63
17044.30 62
17045.54 52
17046.77 65
17048.00 80
17049.24 48
17050.47 67
17051.70 74
17052.94 61
17054.17 72
17055.41 70
17056.64 50
17057.87 67
17059.11 58
17060.34 74
17061.58 54
17062.81 57
17064.04 56
17065.28 55
17066.51 71
17067.75 55
17068.98 61
17070.21 72
17071.45 72
17072.68 69
17073.92 75
17075.15 62
17076.39 64
17077.62 55
17078.86 69
17080.09 57
17081.33 62
17082.56 73
17083.80 60
17085.03 65
17086.26 57
17087.50 67
17088.73 61
17089.97 74
17091.20 59
17092.44 59
17093.68 58
17094.91 55
17096.15 67
17097.38 63
17098.62 64
17099.85 54
17101.09 59
17102.32 67
17103.56 78
17104.79 56
17106.03 62
17107.26 50
17108.50 55
17109.74 49
17110.97 68
17112.21 46
17113.44 54
17114.68 62
17115.92 44
17117.15 66
17118.39 71
17119.62 67
17120.86 56
17122.10 61
17123.33 57
17124.57 55
17125.80 40
17127.04 74
17128.28 62
17129.51 63
17130.75 67
17131.99 58
17133.22 55
17134.46 67
17135.70 53
17136.93 57
17138.17 47
17139.41 58
17140.64 59
17141.88 42
17143.12 47
17144.35 55
17145.59 61
17146.83 63
17148.07 63
17149.30 58
17150.54 63
17151.78 64
17153.02 67
17154.25 50
17155.49 51
17156.73 64
17157.96 63
17159.20 67
17160.44 69
17161.68 53
17162.92 47
17164.15 61
17165.39 54
17166.63 57
17167.87 54
17169.10 70
17170.34 64
17171.58 69
17172.82 60
17174.06 50
17175.29 41
17176.53 69
17177.77 59
17179.01 46
17180.25 61
17181.49 51
17182.72 65
17183.96 45
17185.20 43
17186.44 51
17187.68 46
17188.92 61
17190.15 61
17191.39 62
17192.63 55
17193.87 53
17195.11 68
17196.35 54
17197.59 62
17198.83 53
17200.07 48
17201.30 51
17202.54 46
17203.78 58
17205.02 52
17206.26 60
17207.50 53
17208.74 55
17209.98 57
17211.22 54
17212.46 59
17213.70 62
17214.94 57
17216.18 54
17217.42 45
17218.66 44
17219.90 53
17221.14 47
17222.38 56
17223.62 49
17224.86 55
17226.10 43
17227.34 62
17228.58 57
17229.82 53
17231.06 47
17232.30 44
17233.54 55
17234.78 53
17236.02 55
17237.26 46
17238.50 57
17239.74 46
17240.98 57
17242.22 64
17243.46 50
17244.70 55
17245.94 41
17247.18 50
17248.42 60
17249.66 64
17250.90 55
17252.14 57
17253.39 53
17254.63 47
17255.87 50
17257.11 32
17258.35 49
17259.59 57
17260.83 53
17262.07 52
17263.31 40
17264.56 54
17265.80 43
17267.04 52
17268.28 57
17269.52 53
17270.76 48
17272.00 60
17273.25 60
17274.49 57
17275.73 51
17276.97 45
17278.21 49
17279.45 47
17280.70 51
17281.94 48
17283.18 42
17284.42 36
17285.66 41
17286.91 41
17288.15 53
17289.39 56
17290.63 42
17291.88 49
17293.12 52
17294.36 43
17295.60 43
17296.85 52
17298.09 49
17299.33 49
17300.57 43
17301.82 54
17303.06 57
17304.30 46
17305.54 49
17306.79 53
17308.03 39
17309.27 43
17310.52 57
17311.76 51
17313.00 51
17314.25 46
17315.49 48
17316.73 47
17317.97 43
17319.22 52
17320.46 40
17321.71 44
17322.95 44
17324.19 43
17325.44 57
17326.68 44
17327.92 43
17329.17 42
17330.41 51
17331.65 49
17332.90 47
17334.14 67
17335.39 53
17336.63 49
17337.87 45
17339.12 54
17340.36 47
17341.61 40
17342.85 48
17344.09 45
17345.34 49
17346.58 57
17347.83 45
17349.07 48
17350.32 37
17351.56 43
17352.80 57
17354.05 47
17355.29 59
17356.54 43
17357.78 53
17359.03 48
17360.27 50
17361.52 52
17362.76 61
17364.01 37
17365.25 46
17366.50 62
17367.74 48
17368.99 42
17370.23 36
17371.48 47
17372.72 57
17373.97 41
17375.21 46
17376.46 48
17377.70 37
17378.95 45
17380.19 54
17381.44 59
17382.69 46
17383.93 36
17385.18 38
17386.42 56
17387.67 43
17388.91 50
17390.16 63
17391.41 63
17392.65 46
17393.90 49
17395.14 58
17396.39 35
17397.64 49
17398.88 52
17400.13 57
17401.37 50
17402.62 52
17403.87 52
17405.11 53
17406.36 53
17407.61 57
17408.85 72
17410.10 48
17411.35 52
17412.59 52
17413.84 57
17415.09 42
17416.33 41
17417.58 50
17418.83 53
17420.07 37
17421.32 53
17422.57 60
17423.82 47
17425.06 51
17426.31 59
17427.56 55
17428.80 56
17430.05 49
17431.30 45
17432.55 54
17433.79 47
17435.04 54
17436.29 56
17437.54 57
17438.78 34
17440.03 59
17441.28 48
17442.53 57
17443.77 40
17445.02 53
17446.27 57
17447.52 51
17448.77 53
17450.01 49
17451.26 47
17452.51 46
17453.76 51
17455.01 54
17456.25 52
17457.50 43
17458.75 60
17460.00 45
17461.25 52
17462.50 61
17463.74 54
17464.99 57
17466.24 60
17467.49 62
17468.74 64
17469.99 70
17471.24 52
17472.49 46
17473.73 55
17474.98 47
17476.23 55
17477.48 58
17478.73 54
17479.98 48
17481.23 60
17482.48 64
17483.73 62
17484.98 41
17486.23 49
17487.47 51
17488.72 53
17489.97 45
17491.22 58
17492.47 47
17493.72 57
17494.97 65
17496.22 52
17497.47 43
17498.72 57
17499.97 41
17501.22 60
17502.47 66
17503.72 61
17504.97 60
17506.22 51
17507.47 47
17508.72 58
17509.97 53
17511.22 59
17512.47 52
17513.72 54
17514.97 69
17516.22 54
17517.47 56
17518.72 59
17519.97 54
17521.22 58
17522.47 61
17523.72 55
17524.98 63
17526.23 58
17527.48 59
17528.73 63
17529.98 54
17531.23 64
17532.48 48
17533.73 78
17534.98 56
17536.23 60
17537.48 56
17538.74 51
17539.99 63
17541.24 54
17542.49 67
17543.74 81
17544.99 74
17546.24 54
17547.50 60
17548.75 62
17550.00 55
17551.25 69
17552.50 77
17553.75 67
17555.01 61
17556.26 50
17557.51 70
17558.76 70
17560.01 78
17561.26 54
17562.52 61
17563.77 49
17565.02 58
17566.27 66
17567.53 45
17568.78 66
17570.03 70
17571.28 96
17572.53 57
17573.79 68
17575.04 52
17576.29 73
17577.54 68
17578.80 56
17580.05 60
17581.30 64
17582.56 73
17583.81 56
17585.06 60
17586.31 67
17587.57 66
17588.82 73
17590.07 65
17591.33 70
17592.58 72
17593.83 64
17595.08 61
17596.34 84
17597.59 71
17598.84 70
17600.10 82
17601.35 68
17602.61 65
17603.86 84
17605.11 64
17606.37 70
17607.62 68
17608.87 59
17610.13 64
17611.38 74
17612.63 74
17613.89 70
17615.14 77
17616.40 69
17617.65 57
17618.90 83
17620.16 67
17621.41 81
17622.67 73
17623.92 65
17625.17 80
17626.43 71
17627.68 71
17628.94 71
17630.19 88
17631.45 80
17632.70 63
17633.96 58
17635.21 51
17636.47 64
17637.72 78
17638.97 75
17640.23 65
17641.48 70
17642.74 57
17643.99 70
17645.25 70
17646.50 74
17647.76 58
17649.01 71
17650.27 74
17651.52 60
17652.78 59
17654.04 69
17655.29 52
17656.55 74
17657.80 49
17659.06 72
17660.31 76
17661.57 79
17662.82 71
17664.08 64
17665.33 56
17666.59 57
17667.85 71
17669.10 61
17670.36 63
17671.61 50
17672.87 70
17674.13 67
17675.38 47
17676.64 57
17677.89 86
17679.15 68
17680.41 59
17681.66 67
17682.92 54
17684.18 62
17685.43 67
17686.69 62
17687.95 62
17689.20 66
17690.46 54
17691.71 60
17692.97 49
17694.23 62
17695.49 43
17696.74 49
17698.00 73
17699.26 57
17700.51 60
17701.77 59
17703.03 56
17704.28 54
17705.54 55
17706.80 72
17708.06 59
17709.31 56
17710.57 53
17711.83 69
17713.08 53
17714.34 63
17715.60 68
17716.86 62
17718.11 62
17719.37 57
17720.63 61
17721.89 62
17723.15 63
17724.40 46
17725.66 42
17726.92 44
17728.18 63
17729.43 67
17730.69 60
17731.95 55
17733.21 46
17734.47 51
17735.73 62
17736.98 66
17738.24 62
17739.50 65
17740.76 66
17742.02 61
17743.28 45
17744.53 54
17745.79 62
17747.05 59
17748.31 55
17749.57 60
17750.83 68
17752.09 56
17753.34 40
17754.60 55
17755.86 51
17757.12 52
17758.38 56
17759.64 50
17760.90 56
17762.16 57
17763.42 45
17764.68 49
17765.94 57
17767.19 56
17768.45 54
17769.71 52
17770.97 65
17772.23 59
17773.49 56
17774.75 56
17776.01 45
17777.27 55
17778.53 49
17779.79 51
17781.05 58
17782.31 51
17783.57 49
17784.83 47
17786.09 49
17787.35 55
17788.61 57
17789.87 63
17791.13 43
17792.39 51
17793.65 63
17794.91 56
17796.17 53
17797.43 46
17798.69 66
17799.95 44
17801.21 51
17802.47 49
17803.73 37
17805.00 52
17806.26 49
17807.52 60
17808.78 40
17810.04 48
17811.30 43
17812.56 53
17813.82 44
17815.08 48
17816.34 47
17817.60 51
17818.87 35
17820.13 35
17821.39 59
17822.65 44
17823.91 49
17825.17 39
17826.43 50
17827.69 55
17828.96 41
17830.22 50
17831.48 43
17832.74 39
17834.00 47
17835.26 55
17836.53 42
17837.79 42
17839.05 37
17840.31 48
17841.57 39
17842.84 46
17844.10 47
17845.36 49
17846.62 45
17847.88 50
17849.15 57
17850.41 56
17851.67 39
17852.93 47
17854.20 55
17855.46 43
17856.72 43
17857.98 45
17859.25 49
17860.51 49
17861.77 46
17863.03 47
17864.30 48
17865.56 55
17866.82 41
17868.09 41
17869.35 47
17870.61 39
17871.87 38
17873.14 45
17874.40 44
17875.66 57
17876.93 46
17878.19 50
17879.45 36
17880.72 50
17881.98 43
17883.24 53
17884.51 54
17885.77 42
17887.03 55
17888.30 46
17889.56 45
17890.83 48
17892.09 36
17893.35 29
17894.62 52
17895.88 52
17897.14 45
17898.41 56
17899.67 42
17900.94 40
17902.20 49
17903.46 55
17904.73 44
17905.99 32
17907.26 38
17908.52 37
17909.79 43
17911.05 38
17912.32 38
17913.58 53
17914.84 46
17916.11 49
17917.37 61
17918.64 52
17919.90 47
17921.17 54
17922.43 47
17923.70 33
17924.96 41
17926.23 42
17927.49 46
17928.76 46
17930.02 31
17931.29 38
17932.55 42
17933.82 47
17935.08 43
17936.35 42
17937.61 49
17938.88 40
17940.14 47
17941.41 45
17942.68 33
17943.94 51
17945.21 44
17946.47 45
17947.74 45
17949.00 40
17950.27 36
17951.54 47
17952.80 41
17954.07 44
17955.33 43
17956.60 46
17957.87 52
17959.13 42
17960.40 40
17961.66 46
17962.93 48
17964.20 48
17965.46 31
17966.73 47
17968.00 54
17969.26 48
17970.53 43
17971.80 42
17973.06 40
17974.33 40
17975.60 43
17976.86 41
17978.13 33
17979.40 32
17980.66 47
17981.93 51
17983.20 42
17984.46 43
17985.73 51
17987.00 52
17988.26 44
17989.53 40
17990.80 54
17992.07 44
17993.33 41
17994.60 35
17995.87 45
17997.14 44
17998.40 48
17999.67 46
18000.94 51
18002.21 42
18003.47 42
18004.74 39
18006.01 51
18007.28 40
18008.55 36
18009.81 44
18011.08 38
18012.35 42
18013.62 48
18014.89 60
18016.15 35
18017.42 33
18018.69 37
18019.96 43
18021.23 45
18022.49 36
18023.76 41
18025.03 44
18026.30 42
18027.57 48
18028.84 37
18030.11 36
18031.37 39
18032.64 42
18033.91 55
18035.18 39
18036.45 47
18037.72 49
18038.99 57
18040.26 39
18041.53 42
18042.79 37
18044.06 39
18045.33 45
18046.60 42
18047.87 31
18049.14 30
18050.41 39
18051.68 38
18052.95 56
18054.22 38
18055.49 44
18056.76 54
18058.03 29
18059.30 37
18060.57 33
18061.84 52
18063.11 46
18064.38 47
18065.65 49
18066.92 40
18068.19 37
18069.46 38
18070.73 43
18072.00 50
18073.27 35
18074.54 42
18075.81 51
18077.08 37
18078.35 34
18079.62 44
18080.89 40
18082.16 47
18083.43 47
18084.70 43
18085.97 40
18087.24 43
18088.51 49
18089.78 46
18091.05 64
18092.32 48
18093.59 38
18094.87 52
18096.14 53
18097.41 41
18098.68 40
18099.95 44
18101.22 63
18102.49 50
18103.76 53
18105.03 44
18106.31 50
18107.58 48
18108.85 47
18110.12 62
18111.39 51
18112.66 35
18113.93 54
18115.21 54
18116.48 53
18117.75 46
18119.02 41
18120.29 44
18121.56 56
18122.84 35
18124.11 44
18125.38 48
18126.65 48
18127.92 44
18129.20 47
18130.47 47
18131.74 53
18133.01 54
18134.29 53
18135.56 41
18136.83 43
18138.10 49
18139.38 46
18140.65 49
18141.92 39
18143.19 47
18144.47 34
18145.74 51
18147.01 46
18148.28 46
18149.56 36
18150.83 42
18152.10 40
18153.38 41
18154.65 54
18155.92 43
18157.19 39
18158.47 56
18159.74 52
18161.01 45
18162.29 47
18163.56 45
18164.83 55
18166.11 44
18167.38 51
18168.65 36
18169.93 54
18171.20 40
18172.48 40
18173.75 38
18175.02 60
18176.30 45
18177.57 37
18178.84 54
18180.12 37
18181.39 42
18182.67 38
18183.94 42
18185.21 39
18186.49 42
18187.76 43
18189.04 53
18190.31 42
18191.59 48
18192.86 49
18194.13 46
18195.41 39
18196.68 42
18197.96 46
18199.23 47
18200.51 46
18201.78 43
18203.06 46
18204.33 49
18205.61 51
18206.88 40
18208.16 44
18209.43 31
18210.71 39
18211.98 43
18213.26 60
18214.53 44
18215.81 41
18217.08 46
18218.36 49
18219.63 40
18220.91 45
18222.18 48
18223.46 42
18224.73 54
18226.01 47
18227.28 46
18228.56 51
18229.84 44
18231.11 40
18232.39 45
18233.66 41
18234.94 44
18236.21 54
18237.49 43
18238.77 38
18240.04 47
18241.32 44
18242.59 46
18243.87 48
18245.15 44
18246.42 53
18247.70 43
18248.98 44
18250.25 47
18251.53 35
18252.81 33
18254.08 56
18255.36 44
18256.63 50
18257.91 43
18259.19 51
18260.46 51
18261.74 42
18263.02 49
18264.30 46
18265.57 50
18266.85 35
18268.13 48
18269.40 47
18270.68 51
18271.96 42
18273.23 47
18274.51 46
18275.79 44
18277.07 52
18278.34 46
18279.62 48
18280.90 34
18282.18 59
18283.45 44
18284.73 50
18286.01 36
18287.29 55
18288.56 45
18289.84 46
18291.12 49
18292.40 50
18293.68 52
18294.95 35
18296.23 40
18297.51 52
18298.79 47
18300.07 34
18301.34 52
18302.62 64
18303.90 69
18305.18 50
18306.46 47
18307.74 37
18309.01 51
18310.29 44
18311.57 52
18312.85 51
18314.13 40
18315.41 34
18316.69 55
18317.96 57
18319.24 41
18320.52 49
18321.80 54
18323.08 53
18324.36 59
18325.64 49
18326.92 48
18328.20 48
18329.47 46
18330.75 64
18332.03 66
18333.31 51
18334.59 48
18335.87 48
18337.15 55
18338.43 44
18339.71 63
18340.99 59
18342.27 64
18343.55 53
18344.83 49
18346.11 46
18347.39 42
18348.67 38
18349.95 44
18351.23 56
18352.51 55
18353.79 47
18355.07 40
18356.35 48
18357.63 38
18358.91 59
18360.19 59
18361.47 48
18362.75 44
18364.03 57
18365.31 50
18366.59 50
18367.87 41
18369.15 37
18370.43 45
18371.71 47
18372.99 47
18374.27 40
18375.55 57
18376.83 47
18378.12 50
18379.40 52
18380.68 44
18381.96 55
18383.24 51
18384.52 42
18385.80 44
18387.08 36
18388.36 50
18389.65 45
18390.93 48
18392.21 40
18393.49 50
18394.77 58
18396.05 34
18397.33 50
18398.62 46
18399.90 35
18401.18 45
18402.46 46
18403.74 38
18405.02 43
18406.31 38
18407.59 44
18408.87 48
18410.15 29
18411.43 54
18412.72 43
18414.00 39
18415.28 38
18416.56 40
18417.84 40
18419.13 38
18420.41 40
18421.69 45
18422.97 39
18424.26 39
18425.54 39
18426.82 43
18428.10 33
18429.39 46
18430.67 56
18431.95 43
18433.23 29
18434.52 36
18435.80 45
18437.08 53
18438.37 44
18439.65 41
18440.93 51
18442.22 40
18443.50 51
18444.78 34
18446.06 48
18447.35 41
18448.63 53
18449.91 41
18451.20 41
18452.48 43
18453.76 50
18455.05 54
18456.33 36
18457.62 42
18458.90 48
18460.18 59
18461.47 47
18462.75 50
18464.03 47
18465.32 41
18466.60 53
18467.89 46
18469.17 48
18470.45 54
18471.74 42
18473.02 46
18474.31 45
18475.59 28
18476.88 39
18478.16 41
18479.44 50
18480.73 35
18482.01 52
18483.30 42
18484.58 43
18485.87 37
18487.15 39
18488.44 41
18489.72 47
18491.01 46
18492.29 45
18493.58 41
18494.86 39
18496.15 54
18497.43 43
18498.72 53
18500.00 44
18501.29 35
18502.57 44
18503.86 37
18505.14 49
18506.43 53
18507.71 51
18509.00 42
18510.28 44
18511.57 52
18512.85 44
18514.14 40
18515.42 44
18516.71 41
18518.00 46
18519.28 36
18520.57 42
18521.85 39
18523.14 42
18524.43 46
18525.71 47
18527.00 47
18528.28 51
18529.57 52
18530.86 40
18532.14 53
18533.43 45
18534.71 48
18536.00 46
18537.29 34
18538.57 48
18539.86 52
18541.15 46
18542.43 45
18543.72 35
18545.01 54
18546.29 46
18547.58 38
18548.87 42
18550.15 50
18551.44 50
18552.73 40
18554.01 42
18555.30 37
18556.59 44
18557.88 44
18559.16 42
18560.45 35
18561.74 39
18563.02 41
18564.31 47
18565.60 42
18566.89 31
18568.17 47
18569.46 45
18570.75 34
18572.04 46
18573.32 53
18574.61 42
18575.90 53
18577.19 51
18578.48 49
18579.76 41
18581.05 46
18582.34 44
18583.63 47
18584.92 55
18586.20 38
18587.49 43
18588.78 41
18590.07 38
18591.36 39
18592.64 53
18593.93 42
18595.22 53
18596.51 42
18597.80 48
18599.09 49
18600.38 37
18601.66 50
18602.95 49
18604.24 41
18605.53 50
18606.82 51
18608.11 39
18609.40 47
18610.69 50
18611.98 50
18613.26 34
18614.55 43
18615.84 45
18617.13 51
18618.42 54
18619.71 51
18621.00 49
18622.29 69
18623.58 54
18624.87 50
18626.16 34
18627.45 53
18628.74 46
18630.03 44
18631.32 53
18632.61 46
18633.89 41
18635.18 43
18636.47 43
18637.76 49
18639.05 49
18640.34 46
18641.63 43
18642.92 45
18644.21 48
18645.50 50
18646.79 48
18648.09 35
18649.38 56
18650.67 51
18651.96 25
18653.25 37
18654.54 42
18655.83 43
18657.12 32
18658.41 32
18659.70 44
18660.99 41
18662.28 40
18663.57 43
18664.86 42
18666.15 30
18667.44 49
18668.74 38
18670.03 45
18671.32 32
18672.61 39
18673.90 35
18675.19 46
18676.48 41
18677.77 37
18679.06 39
18680.36 51
18681.65 40
18682.94 37
18684.23 43
18685.52 38
18686.81 36
18688.11 39
18689.40 35
18690.69 40
18691.98 31
18693.27 39
18694.56 39
18695.86 38
18697.15 31
18698.44 62
18699.73 44
18701.02 33
18702.32 35
18703.61 38
18704.90 35
18706.19 36
18707.48 36
18708.78 43
18710.07 43
18711.36 40
18712.65 46
18713.95 31
18715.24 36
18716.53 49
18717.83 43
18719.12 35
18720.41 35
18721.70 54
18723.00 49
18724.29 25
18725.58 33
18726.87 39
18728.17 34
18729.46 41
18730.75 38
18732.05 42
18733.34 37
18734.63 38
18735.93 35
18737.22 44
18738.51 27
18739.81 29
18741.10 41
18742.39 44
18743.69 39
18744.98 38
18746.27 41
18747.57 43
18748.86 34
18750.16 42
18751.45 29
18752.74 44
18754.04 42
18755.33 39
18756.63 35
18757.92 42
18759.21 43
18760.51 44
18761.80 41
18763.10 37
18764.39 38
18765.69 46
18766.98 45
18768.27 30
18769.57 46
18770.86 37
18772.16 44
18773.45 38
18774.75 39
18776.04 41
18777.34 35
18778.63 38
18779.93 40
18781.22 35
18782.52 36
18783.81 37
18785.11 42
18786.40 46
18787.70 38
18788.99 51
18790.29 51
18791.58 37
18792.88 41
18794.17 37
18795.47 39
18796.76 27
18798.06 41
18799.35 44
18800.65 35
18801.94 39
18803.24 45
18804.54 43
18805.83 45
18807.13 37
18808.42 32
18809.72 36
18811.01 48
18812.31 38
18813.61 39
18814.90 41
18816.20 38
18817.49 44
18818.79 38
18820.09 35
18821.38 44
18822.68 43
18823.98 38
18825.27 40
18826.57 43
18827.87 42
18829.16 47
18830.46 46
18831.75 33
18833.05 49
18834.35 36
18835.64 30
18836.94 41
18838.24 48
18839.54 48
18840.83 38
18842.13 32
18843.43 31
18844.72 49
18846.02 36
18847.32 35
18848.61 37
18849.91 36
18851.21 36
18852.51 35
18853.80 32
18855.10 32
18856.40 45
18857.70 43
18858.99 40
18860.29 33
18861.59 45
18862.89 38
18864.18 37
18865.48 42
18866.78 49
18868.08 35
18869.38 48
18870.67 31
18871.97 46
18873.27 29
18874.57 35
18875.87 33
18877.16 33
18878.46 39
18879.76 26
18881.06 41
18882.36 36
18883.66 40
18884.95 50
18886.25 39
18887.55 42
18888.85 49
18890.15 44
18891.45 48
18892.75 36
18894.04 47
18895.34 43
18896.64 30
18897.94 37
18899.24 31
18900.54 45
18901.84 53
18903.14 39
18904.44 42
18905.74 29
18907.03 43
18908.33 32
18909.63 32
18910.93 46
18912.23 42
18913.53 27
18914.83 45
18916.13 44
18917.43 46
18918.73 27
18920.03 33
18921.33 46
18922.63 39
18923.93 44
18925.23 37
18926.53 53
18927.83 43
18929.13 39
18930.43 39
18931.73 33
18933.03 46
18934.33 49
18935.63 37
18936.93 41
18938.23 37
18939.53 35
18940.83 39
18942.13 41
18943.43 56
18944.73 37
18946.03 36
18947.33 38
18948.63 20
18949.93 37
18951.23 22
18952.53 37
18953.84 41
18955.14 39
18956.44 31
18957.74 49
18959.04 31
18960.34 36
18961.64 40
18962.94 43
18964.24 30
18965.54 34
18966.85 36
18968.15 29
18969.45 37
18970.75 29
18972.05 30
18973.35 32
18974.65 38
18975.96 43
18977.26 35
18978.56 41
18979.86 37
18981.16 45
18982.46 34
18983.77 39
18985.07 44
18986.37 42
18987.67 31
18988.97 44
18990.28 34
18991.58 30
18992.88 42
18994.18 33
18995.49 42
18996.79 40
18998.09 37
18999.39 29
19000.69 40
19002.00 34
19003.30 48
19004.60 39
19005.90 44
19007.21 20
19008.51 37
19009.81 42
19011.12 32
19012.42 35
19013.72 34
19015.02 39
19016.33 34
19017.63 24
19018.93 30
19020.24 34
19021.54 35
19022.84 41
19024.15 30
19025.45 42
19026.75 34
19028.06 46
19029.36 35
19030.66 28
19031.97 37
19033.27 31
19034.57 41
19035.88 28
19037.18 34
19038.48 39
19039.79 37
19041.09 29
19042.40 27
19043.70 34
19045.00 31
19046.31 25
19047.61 46
19048.92 32
19050.22 36
19051.52 29
19052.83 31
19054.13 41
19055.44 28
19056.74 39
19058.05 36
19059.35 31
19060.65 35
19061.96 34
19063.26 34
19064.57 45
19065.87 46
19067.18 48
19068.48 33
19069.79 43
19071.09 36
19072.40 46
19073.70 35
19075.01 48
19076.31 35
19077.62 32
19078.92 41
19080.23 33
19081.53 26
19082.84 37
19084.14 42
19085.45 37
19086.75 49
19088.06 35
19089.36 38
19090.67 37
19091.98 38
19093.28 25
19094.59 32
19095.89 35
19097.20 33
19098.50 40
19099.81 33
19101.12 41
19102.42 30
19103.73 37
19105.03 32
19106.34 43
19107.65 26
19108.95 44
19110.26 40
19111.56 35
19112.87 34
19114.18 36
19115.48 34
19116.79 37
19118.10 41
19119.40 35
19120.71 40
19122.02 55
19123.32 39
19124.63 29
19125.94 44
19127.24 41
19128.55 44
19129.86 42
19131.16 30
19132.47 25
19133.78 41
19135.08 32
19136.39 35
19137.70 44
19139.01 45
19140.31 41
19141.62 36
19142.93 51
19144.23 39
19145.54 40
19146.85 38
19148.16 40
19149.46 30
19150.77 40
19152.08 43
19153.39 27
19154.69 37
19156.00 31
19157.31 34
19158.62 46
19159.93 50
19161.23 46
19162.54 46
19163.85 46
19165.16 46
19166.47 41
19167.77 38
19169.08 40
19170.39 41
19171.70 43
19173.01 37
19174.32 36
19175.62 39
19176.93 46
19178.24 36
19179.55 45
19180.86 31
19182.17 34
19183.48 39
19184.78 46
19186.09 27
19187.40 34
19188.71 45
19190.02 39
19191.33 41
19192.64 28
19193.95 33
19195.26 38
19196.56 32
19197.87 27
19199.18 35
19200.49 31
19201.80 39
19203.11 27
19204.42 34
19205.73 25
19207.04 32
19208.35 30
19209.66 48
19210.97 41
19212.28 46
19213.59 39
19214.90 42
19216.21 37
19217.52 27
19218.83 42
19220.14 38
19221.45 35
19222.76 27
19224.07 30
19225.38 40
19226.69 46
19228.00 39
19229.31 49
19230.62 49
19231.93 31
19233.24 19
19234.55 34
19235.86 42
19237.17 30
19238.48 38
19239.79 34
19241.10 32
19242.41 30
19243.72 36
19245.03 38
19246.35 30
19247.66 37
19248.97 44
19250.28 31
19251.59 38
19252.90 29
19254.21 45
19255.52 42
19256.83 32
19258.14 44
19259.46 28
19260.77 55
19262.08 46
19263.39 46
19264.70 34
19266.01 28
19267.32 27
19268.64 38
19269.95 37
19271.26 37
19272.57 29
19273.88 36
19275.20 34
19276.51 38
19277.82 29
19279.13 40
19280.44 39
19281.75 36
19283.07 41
19284.38 40
19285.69 22
19287.00 28
19288.32 47
19289.63 45
19290.94 32
19292.25 37
19293.57 37
19294.88 30
19296.19 27
19297.50 40
19298.82 44
19300.13 38
19301.44 44
19302.75 39
19304.07 33
19305.38 34
19306.69 35
19308.01 31
19309.32 27
19310.63 31
19311.94 52
19313.26 31
19314.57 27
19315.88 34
19317.20 43
19318.51 35
19319.82 26
19321.14 30
19322.45 42
19323.76 37
19325.08 37
19326.39 38
19327.70 42
19329.02 40
19330.33 37
19331.65 30
19332.96 31
19334.27 33
19335.59 38
19336.90 38
19338.22 42
19339.53 37
19340.84 38
19342.16 35
19343.47 45
19344.79 36
19346.10 30
19347.41 42
19348.73 41
19350.04 31
19351.36 43
19352.67 37
19353.99 39
19355.30 24
19356.62 41
19357.93 52
19359.25 37
19360.56 29
19361.87 39
19363.19 30
19364.50 32
19365.82 32
19367.13 32
19368.45 30
19369.76 40
19371.08 37
19372.39 42
19373.71 41
19375.02 24
19376.34 41
19377.66 38
19378.97 43
19380.29 43
19381.60 40
19382.92 32
19384.23 28
19385.55 29
19386.86 41
19388.18 28
19389.50 32
19390.81 29
19392.13 27
19393.44 36
19394.76 37
19396.07 43
19397.39 39
19398.71 39
19400.02 38
19401.34 34
19402.65 36
19403.97 37
19405.29 30
19406.60 35
19407.92 25
19409.24 35
19410.55 40
19411.87 32
19413.19 34
19414.50 39
19415.82 48
19417.14 48
19418.45 43
19419.77 27
19421.09 33
19422.40 27
19423.72 34
19425.04 36
19426.35 37
19427.67 30
19428.99 34
19430.30 34
19431.62 35
19432.94 33
19434.26 37
19435.57 30
19436.89 40
19438.21 29
19439.53 37
19440.84 35
19442.16 32
19443.48 38
19444.80 28
19446.11 38
19447.43 40
19448.75 34
19450.07 29
19451.38 27
19452.70 39
19454.02 36
19455.34 24
19456.66 24
19457.97 42
19459.29 40
19460.61 39
19461.93 36
19463.25 34
19464.57 30
19465.88 41
19467.20 23
19468.52 33
19469.84 35
19471.16 27
19472.48 26
19473.79 36
19475.11 37
19476.43 28
19477.75 29
19479.07 33
19480.39 40
19481.71 32
19483.03 43
19484.34 24
19485.66 37
19486.98 27
19488.30 22
19489.62 27
19490.94 33
19492.26 37
19493.58 34
19494.90 35
19496.22 36
19497.54 31
19498.86 28
19500.18 37
19501.50 30
19502.81 26
19504.13 30
19505.45 39
19506.77 46
19508.09 32
19509.41 38
19510.73 26
19512.05 28
19513.37 38
19514.69 43
19516.01 34
19517.33 31
19518.65 32
19519.97 33
19521.29 29
19522.61 22
19523.93 40
19525.25 33
19526.57 23
19527.89 29
19529.22 26
19530.54 31
19531.86 32
19533.18 35
19534.50 41
19535.82 38
19537.14 34
19538.46 34
19539.78 36
19541.10 38
19542.42 31
19543.74 32
19545.06 37
19546.39 34
19547.71 31
19549.03 43
19550.35 49
19551.67 30
19552.99 39
19554.31 42
19555.63 31
19556.96 37
19558.28 33
19559.60 35
19560.92 29
19562.24 32
19563.56 37
19564.88 26
19566.21 29
19567.53 40
19568.85 41
19570.17 31
19571.49 30
19572.82 31
19574.14 43
19575.46 32
19576.78 34
19578.10 37
19579.43 38
19580.75 35
19582.07 34
19583.39 23
19584.72 26
19586.04 38
19587.36 38
19588.68 35
19590.01 28
19591.33 22
19592.65 32
19593.97 33
19595.30 39
19596.62 34
19597.94 36
19599.26 37
19600.59 34
19601.91 27
19603.23 32
19604.56 27
19605.88 31
19607.20 37
19608.53 43
19609.85 35
19611.17 31
19612.49 34
19613.82 28
19615.14 41
19616.47 39
19617.79 39
19619.11 48
19620.44 37
19621.76 26
19623.08 35
19624.41 32
19625.73 32
19627.05 34
19628.38 46
19629.70 43
19631.03 29
19632.35 38
19633.67 40
19635.00 37
19636.32 27
19637.65 34
19638.97 43
19640.29 31
19641.62 46
19642.94 35
19644.27 26
19645.59 34
19646.92 30
19648.24 42
19649.57 42
19650.89 37
19652.21 37
19653.54 33
19654.86 38
19656.19 39
19657.51 44
19658.84 34
19660.16 33
19661.49 35
19662.81 37
19664.14 45
19665.46 31
19666.79 30
19668.11 45
19669.44 40
19670.76 34
19672.09 35
19673.41 33
19674.74 39
19676.07 39
19677.39 29
19678.72 41
19680.04 26
19681.37 32
19682.69 39
19684.02 35
19685.34 39
19686.67 38
19688.00 44
19689.32 43
19690.65 31
19691.97 37
19693.30 29
19694.63 45
19695.95 40
19697.28 35
19698.60 38
19699.93 30
19701.26 29
19702.58 46
19703.91 27
19705.24 37
19706.56 36
19707.89 25
19709.22 36
19710.54 30
19711.87 36
19713.20 31
19714.52 32
19715.85 31
19717.18 40
19718.50 40
19719.83 33
19721.16 34
19722.48 36
19723.81 33
19725.14 42
19726.47 33
19727.79 32
19729.12 30
19730.45 29
19731.77 35
19733.10 31
19734.43 36
19735.76 37
19737.08 32
19738.41 37
19739.74 32
19741.07 26
19742.39 29
19743.72 51
19745.05 39
19746.38 34
19747.71 35
19749.03 36
19750.36 23
19751.69 30
19753.02 23
19754.35 38
19755.67 36
19757.00 32
19758.33 39
19759.66 33
19760.99 40
19762.31 34
19763.64 30
19764.97 40
19766.30 41
19767.63 44
19768.96 29
19770.29 32
19771.61 36
19772.94 37
19774.27 24
19775.60 43
19776.93 28
19778.26 37
19779.59 26
19780.92 38
19782.25 36
19783.57 38
19784.90 35
19786.23 39
19787.56 45
19788.89 36
19790.22 23
19791.55 29
19792.88 32
19794.21 32
19795.54 28
19796.87 34
19798.20 26
19799.53 34
19800.86 32
19802.19 26
19803.52 26
19804.85 26
19806.18 33
19807.50 40
19808.83 29
19810.16 34
19811.49 38
19812.82 34
19814.15 30
19815.49 42
19816.82 31
19818.15 40
19819.48 39
19820.81 27
19822.14 39
19823.47 27
19824.80 37
19826.13 37
19827.46 45
19828.79 35
19830.12 36
19831.45 28
19832.78 30
19834.11 35
19835.44 40
19836.77 40
19838.10 30
19839.44 34
19840.77 37
19842.10 42
19843.43 27
19844.76 36
19846.09 37
19847.42 43
19848.75 36
19850.08 25
19851.42 28
19852.75 38
19854.08 36
19855.41 39
19856.74 39
19858.07 37
19859.40 39
19860.74 36
19862.07 37
19863.40 36
19864.73 36
19866.06 33
19867.40 31
19868.73 31
19870.06 37
19871.39 45
19872.72 34
19874.06 30
19875.39 38
19876.72 30
19878.05 31
19879.38 23
19880.72 41
19882.05 34
19883.38 25
19884.71 40
19886.05 26
19887.38 38
19888.71 40
19890.04 37
19891.38 45
19892.71 36
19894.04 32
19895.38 39
19896.71 33
19898.04 39
19899.37 38
19900.71 31
19902.04 48
19903.37 35
19904.71 35
19906.04 29
19907.37 37
19908.71 34
19910.04 35
19911.37 42
19912.71 43
19914.04 32
19915.37 32
19916.71 32
19918.04 26
19919.37 46
19920.71 30
19922.04 37
19923.37 45
19924.71 32
19926.04 46
19927.38 31
19928.71 41
19930.04 35
19931.38 42
19932.71 36
19934.05 37
19935.38 37
19936.71 39
19938.05 39
19939.38 41
19940.72 35
19942.05 37
19943.39 39
19944.72 38
19946.06 39
19947.39 34
19948.72 32
19950.06 37
19951.39 37
19952.73 34
19954.06 21
19955.40 31
19956.73 30
19958.07 41
19959.40 32
19960.74 45
19962.07 40
19963.41 40
19964.74 38
19966.08 33
19967.41 35
19968.75 40
19970.08 31
19971.42 45
19972.76 39
19974.09 31
19975.43 36
19976.76 30
19978.10 29
19979.43 43
19980.77 39
19982.10 38
19983.44 41
19984.78 29
19986.11 43
19987.45 40
19988.78 37
19990.12 33
19991.46 25
19992.79 35
19994.13 37
19995.46 49
19996.80 27
19998.14 38
19999.47 27
20000.81 47
20002.15 30
20003.48 34
20004.82 35
20006.16 45
20007.49 33
20008.83 31
20010.17 43
20011.50 33
20012.84 52
20014.18 27
20015.51 40
20016.85 28
20018.19 53
20019.52 33
20020.86 40
20022.20 37
20023.53 42
20024.87 39
20026.21 43
20027.55 38
20028.88 34
20030.22 43
20031.56 36
20032.90 34
20034.23 24
20035.57 39
20036.91 36
20038.25 36
20039.58 37
20040.92 33
20042.26 32
20043.60 31
20044.93 38
20046.27 35
20047.61 34
20048.95 38
20050.29 46
20051.62 37
20052.96 41
20054.30 46
20055.64 39
20056.98 39
20058.32 37
20059.65 38
20060.99 40
20062.33 40
20063.67 45
20065.01 34
20066.35 37
20067.68 34
20069.02 28
20070.36 24
20071.70 30
20073.04 39
20074.38 20
20075.72 31
20077.06 38
20078.40 36
20079.73 31
20081.07 44
20082.41 38
20083.75 33
20085.09 40
20086.43 33
20087.77 35
20089.11 29
20090.45 38
20091.79 30
20093.13 41
20094.47 34
20095.81 44
20097.15 34
20098.48 30
20099.82 41
20101.16 49
20102.50 38
20103.84 25
20105.18 26
20106.52 38
20107.86 25
20109.20 29
20110.54 29
20111.88 38
20113.22 40
20114.56 31
20115.90 35
20117.24 27
20118.58 36
20119.93 46
20121.27 41
20122.61 23
20123.95 41
20125.29 44
20126.63 53
20127.97 27
20129.31 21
20130.65 39
20131.99 51
20133.33 42
20134.67 31
20136.01 37
