# Supplementary material for: MALDI-TOF MS typing enables the classification of brewing yeasts of the genus Saccharomyces to major beer styles
Source: PLoS One. 2017 Aug 9;12(8):e0181694. doi: 10.1371/journal.pone.0181694 (PMC5549903; doi:10.1371/journal.pone.0181694)
Supplement: S9 File — The directory includes 90 raw files and was zipped to “.zip”; the folder has three strains with 30 spectra per strain; S1 Text explains the raw files with an example and Table 1 represents the yeast strains used within the experiment. (ZIP) [file pone.0181694.s012.zip › 25-27/30286-204-Lag-Lag-Lag-YPG-18h-E-E_2016-09-22_6_0_F3_1.dat]

1999.90 1453
2000.32 1450
2000.75 1468
2001.17 1482
2001.59 1486
2002.01 1559
2002.43 1474
2002.86 1392
2003.28 1469
2003.70 1468
2004.12 1397
2004.54 1317
2004.97 1266
2005.39 1358
2005.81 1308
2006.23 1311
2006.66 1364
2007.08 1275
2007.50 1281
2007.92 1289
2008.35 1336
2008.77 1289
2009.19 1249
2009.61 1257
2010.04 1285
2010.46 1291
2010.88 1242
2011.31 1273
2011.73 1245
2012.15 1182
2012.57 1212
2013.00 1284
2013.42 1232
2013.84 1205
2014.27 1224
2014.69 1240
2015.11 1301
2015.54 1265
2015.96 1257
2016.38 1417
2016.81 1415
2017.23 1412
2017.65 1516
2018.08 1528
2018.50 1481
2018.93 1582
2019.35 1507
2019.77 1452
2020.20 1512
2020.62 1488
2021.04 1453
2021.47 1415
2021.89 1468
2022.32 1347
2022.74 1349
2023.17 1308
2023.59 1308
2024.01 1300
2024.44 1292
2024.86 1282
2025.29 1339
2025.71 1337
2026.14 1193
2026.56 1249
2026.98 1270
2027.41 1178
2027.83 1235
2028.26 1323
2028.68 1212
2029.11 1226
2029.53 1206
2029.96 1264
2030.38 1218
2030.81 1226
2031.23 1200
2031.66 1137
2032.08 1193
2032.51 1240
2032.93 1256
2033.36 1149
2033.78 1303
2034.21 1286
2034.63 1274
2035.06 1327
2035.49 1237
2035.91 1272
2036.34 1330
2036.76 1340
2037.19 1289
2037.61 1299
2038.04 1262
2038.47 1230
2038.89 1277
2039.32 1297
2039.74 1308
2040.17 1322
2040.59 1298
2041.02 1342
2041.45 1293
2041.87 1280
2042.30 1353
2042.73 1297
2043.15 1309
2043.58 1308
2044.00 1331
2044.43 1460
2044.86 1338
2045.28 1372
2045.71 1400
2046.14 1419
2046.56 1350
2046.99 1333
2047.42 1321
2047.84 1356
2048.27 1337
2048.70 1309
2049.12 1263
2049.55 1316
2049.98 1251
2050.40 1229
2050.83 1206
2051.26 1153
2051.69 1171
2052.11 1198
2052.54 1222
2052.97 1219
2053.40 1150
2053.82 1198
2054.25 1183
2054.68 1262
2055.10 1219
2055.53 1247
2055.96 1270
2056.39 1250
2056.82 1261
2057.24 1313
2057.67 1278
2058.10 1297
2058.53 1340
2058.95 1347
2059.38 1323
2059.81 1333
2060.24 1313
2060.67 1371
2061.09 1323
2061.52 1295
2061.95 1297
2062.38 1295
2062.81 1280
2063.24 1281
2063.66 1338
2064.09 1397
2064.52 1404
2064.95 1477
2065.38 1589
2065.81 1582
2066.24 1632
2066.66 1635
2067.09 1640
2067.52 1651
2067.95 1610
2068.38 1504
2068.81 1435
2069.24 1446
2069.67 1346
2070.10 1362
2070.52 1376
2070.95 1303
2071.38 1214
2071.81 1189
2072.24 1279
2072.67 1266
2073.10 1226
2073.53 1294
2073.96 1337
2074.39 1371
2074.82 1297
2075.25 1324
2075.68 1358
2076.11 1366
2076.54 1360
2076.97 1309
2077.40 1332
2077.83 1332
2078.26 1377
2078.69 1334
2079.12 1369
2079.55 1333
2079.98 1338
2080.41 1335
2080.84 1420
2081.27 1467
2081.70 1452
2082.13 1398
2082.56 1344
2082.99 1387
2083.42 1420
2083.85 1386
2084.28 1376
2084.71 1384
2085.14 1406
2085.57 1469
2086.00 1375
2086.43 1319
2086.86 1240
2087.29 1242
2087.73 1194
2088.16 1270
2088.59 1286
2089.02 1199
2089.45 1213
2089.88 1270
2090.31 1256
2090.74 1285
2091.17 1265
2091.61 1253
2092.04 1323
2092.47 1277
2092.90 1289
2093.33 1284
2093.76 1296
2094.19 1244
2094.63 1234
2095.06 1232
2095.49 1362
2095.92 1279
2096.35 1179
2096.78 1259
2097.22 1259
2097.65 1188
2098.08 1172
2098.51 1196
2098.94 1182
2099.38 1163
2099.81 1185
2100.24 1175
2100.67 1206
2101.11 1197
2101.54 1199
2101.97 1142
2102.40 1163
2102.83 1200
2103.27 1262
2103.70 1247
2104.13 1216
2104.56 1145
2105.00 1170
2105.43 1235
2105.86 1198
2106.30 1209
2106.73 1229
2107.16 1307
2107.59 1346
2108.03 1346
2108.46 1339
2108.89 1288
2109.33 1304
2109.76 1288
2110.19 1259
2110.63 1266
2111.06 1229
2111.49 1328
2111.93 1297
2112.36 1330
2112.79 1212
2113.23 1188
2113.66 1259
2114.09 1234
2114.53 1286
2114.96 1237
2115.40 1259
2115.83 1207
2116.26 1194
2116.70 1226
2117.13 1205
2117.56 1111
2118.00 1101
2118.43 1139
2118.87 1154
2119.30 1183
2119.73 1201
2120.17 1202
2120.60 1179
2121.04 1172
2121.47 1201
2121.91 1214
2122.34 1265
2122.78 1259
2123.21 1253
2123.64 1190
2124.08 1304
2124.51 1305
2124.95 1281
2125.38 1229
2125.82 1176
2126.25 1185
2126.69 1186
2127.12 1225
2127.56 1205
2127.99 1230
2128.43 1301
2128.86 1317
2129.30 1355
2129.73 1316
2130.17 1416
2130.60 1391
2131.04 1408
2131.47 1331
2131.91 1338
2132.35 1313
2132.78 1338
2133.22 1310
2133.65 1284
2134.09 1301
2134.52 1281
2134.96 1279
2135.40 1247
2135.83 1278
2136.27 1239
2136.70 1207
2137.14 1210
2137.57 1252
2138.01 1311
2138.45 1292
2138.88 1278
2139.32 1327
2139.76 1276
2140.19 1198
2140.63 1266
2141.06 1215
2141.50 1241
2141.94 1205
2142.37 1189
2142.81 1129
2143.25 1199
2143.68 1248
2144.12 1160
2144.56 1099
2144.99 1098
2145.43 1131
2145.87 1201
2146.30 1230
2146.74 1122
2147.18 1182
2147.62 1187
2148.05 1291
2148.49 1353
2148.93 1360
2149.36 1416
2149.80 1426
2150.24 1554
2150.68 1619
2151.11 1510
2151.55 1610
2151.99 1579
2152.43 1464
2152.86 1457
2153.30 1513
2153.74 1383
2154.18 1370
2154.61 1247
2155.05 1274
2155.49 1321
2155.93 1297
2156.37 1306
2156.80 1374
2157.24 1358
2157.68 1336
2158.12 1421
2158.56 1430
2158.99 1404
2159.43 1336
2159.87 1338
2160.31 1262
2160.75 1216
2161.19 1254
2161.62 1257
2162.06 1260
2162.50 1253
2162.94 1249
2163.38 1281
2163.82 1329
2164.26 1308
2164.69 1337
2165.13 1404
2165.57 1511
2166.01 1494
2166.45 1496
2166.89 1449
2167.33 1442
2167.77 1456
2168.21 1388
2168.65 1349
2169.08 1399
2169.52 1315
2169.96 1314
2170.40 1398
2170.84 1394
2171.28 1366
2171.72 1368
2172.16 1360
2172.60 1335
2173.04 1425
2173.48 1379
2173.92 1368
2174.36 1402
2174.80 1324
2175.24 1417
2175.68 1462
2176.12 1338
2176.56 1403
2177.00 1442
2177.44 1500
2177.88 1409
2178.32 1406
2178.76 1449
2179.20 1448
2179.64 1428
2180.08 1349
2180.52 1350
2180.96 1435
2181.40 1460
2181.84 1447
2182.28 1311
2182.72 1319
2183.16 1312
2183.60 1255
2184.04 1274
2184.48 1219
2184.93 1252
2185.37 1270
2185.81 1285
2186.25 1277
2186.69 1350
2187.13 1345
2187.57 1303
2188.01 1281
2188.45 1307
2188.89 1323
2189.34 1361
2189.78 1345
2190.22 1349
2190.66 1351
2191.10 1333
2191.54 1301
2191.98 1347
2192.43 1315
2192.87 1366
2193.31 1274
2193.75 1334
2194.19 1300
2194.63 1416
2195.08 1424
2195.52 1393
2195.96 1449
2196.40 1550
2196.84 1526
2197.29 1404
2197.73 1440
2198.17 1358
2198.61 1322
2199.06 1259
2199.50 1277
2199.94 1257
2200.38 1279
2200.82 1285
2201.27 1187
2201.71 1232
2202.15 1214
2202.59 1280
2203.04 1209
2203.48 1268
2203.92 1192
2204.37 1275
2204.81 1249
2205.25 1231
2205.69 1287
2206.14 1272
2206.58 1340
2207.02 1269
2207.47 1297
2207.91 1400
2208.35 1315
2208.80 1380
2209.24 1374
2209.68 1360
2210.13 1456
2210.57 1466
2211.01 1414
2211.46 1403
2211.90 1457
2212.34 1413
2212.79 1377
2213.23 1312
2213.67 1308
2214.12 1292
2214.56 1334
2215.01 1419
2215.45 1311
2215.89 1321
2216.34 1392
2216.78 1342
2217.23 1349
2217.67 1290
2218.11 1252
2218.56 1258
2219.00 1290
2219.45 1300
2219.89 1399
2220.34 1289
2220.78 1299
2221.22 1381
2221.67 1348
2222.11 1454
2222.56 1448
2223.00 1455
2223.45 1482
2223.89 1546
2224.34 1551
2224.78 1578
2225.23 1524
2225.67 1468
2226.12 1561
2226.56 1566
2227.01 1566
2227.45 1568
2227.90 1517
2228.34 1521
2228.79 1503
2229.23 1485
2229.68 1476
2230.12 1498
2230.57 1501
2231.01 1452
2231.46 1476
2231.90 1509
2232.35 1523
2232.80 1572
2233.24 1592
2233.69 1567
2234.13 1559
2234.58 1517
2235.02 1476
2235.47 1500
2235.92 1503
2236.36 1380
2236.81 1403
2237.25 1398
2237.70 1432
2238.15 1420
2238.59 1397
2239.04 1445
2239.49 1428
2239.93 1446
2240.38 1432
2240.82 1427
2241.27 1406
2241.72 1413
2242.16 1429
2242.61 1358
2243.06 1284
2243.50 1295
2243.95 1306
2244.40 1274
2244.84 1231
2245.29 1264
2245.74 1200
2246.19 1195
2246.63 1257
2247.08 1265
2247.53 1220
2247.97 1215
2248.42 1154
2248.87 1224
2249.32 1272
2249.76 1244
2250.21 1310
2250.66 1272
2251.10 1292
2251.55 1337
2252.00 1338
2252.45 1425
2252.89 1430
2253.34 1366
2253.79 1414
2254.24 1438
2254.69 1470
2255.13 1451
2255.58 1464
2256.03 1372
2256.48 1443
2256.93 1432
2257.37 1406
2257.82 1346
2258.27 1366
2258.72 1322
2259.17 1278
2259.61 1291
2260.06 1327
2260.51 1378
2260.96 1421
2261.41 1396
2261.86 1471
2262.31 1428
2262.75 1423
2263.20 1491
2263.65 1554
2264.10 1507
2264.55 1488
2265.00 1458
2265.45 1448
2265.90 1388
2266.34 1557
2266.79 1513
2267.24 1473
2267.69 1484
2268.14 1470
2268.59 1457
2269.04 1408
2269.49 1454
2269.94 1446
2270.39 1499
2270.84 1562
2271.29 1605
2271.74 1549
2272.18 1611
2272.63 1528
2273.08 1513
2273.53 1531
2273.98 1490
2274.43 1510
2274.88 1461
2275.33 1505
2275.78 1573
2276.23 1668
2276.68 1653
2277.13 1747
2277.58 1743
2278.03 1617
2278.48 1642
2278.93 1684
2279.38 1628
2279.83 1504
2280.28 1543
2280.73 1433
2281.19 1398
2281.64 1436
2282.09 1401
2282.54 1416
2282.99 1318
2283.44 1346
2283.89 1352
2284.34 1305
2284.79 1296
2285.24 1280
2285.69 1328
2286.14 1365
2286.59 1282
2287.04 1230
2287.50 1277
2287.95 1313
2288.40 1316
2288.85 1371
2289.30 1478
2289.75 1573
2290.20 1649
2290.65 1705
2291.11 1803
2291.56 1833
2292.01 1921
2292.46 1882
2292.91 1873
2293.36 1785
2293.82 1758
2294.27 1702
2294.72 1705
2295.17 1704
2295.62 1612
2296.07 1503
2296.53 1435
2296.98 1462
2297.43 1319
2297.88 1358
2298.33 1356
2298.79 1309
2299.24 1279
2299.69 1278
2300.14 1290
2300.60 1275
2301.05 1275
2301.50 1328
2301.95 1362
2302.41 1353
2302.86 1294
2303.31 1275
2303.76 1300
2304.22 1337
2304.67 1313
2305.12 1273
2305.57 1245
2306.03 1245
2306.48 1173
2306.93 1209
2307.39 1280
2307.84 1342
2308.29 1358
2308.75 1317
2309.20 1333
2309.65 1453
2310.11 1454
2310.56 1417
2311.01 1439
2311.47 1444
2311.92 1456
2312.37 1489
2312.83 1450
2313.28 1470
2313.73 1427
2314.19 1440
2314.64 1420
2315.09 1362
2315.55 1307
2316.00 1361
2316.46 1339
2316.91 1399
2317.36 1317
2317.82 1312
2318.27 1317
2318.73 1277
2319.18 1370
2319.63 1388
2320.09 1375
2320.54 1419
2321.00 1485
2321.45 1384
2321.91 1442
2322.36 1434
2322.82 1466
2323.27 1445
2323.72 1416
2324.18 1438
2324.63 1496
2325.09 1498
2325.54 1680
2326.00 1760
2326.45 1653
2326.91 1744
2327.36 1805
2327.82 1644
2328.27 1605
2328.73 1504
2329.18 1457
2329.64 1516
2330.09 1412
2330.55 1479
2331.00 1421
2331.46 1417
2331.92 1396
2332.37 1324
2332.83 1312
2333.28 1228
2333.74 1279
2334.19 1274
2334.65 1287
2335.10 1262
2335.56 1293
2336.02 1326
2336.47 1325
2336.93 1301
2337.38 1256
2337.84 1341
2338.30 1338
2338.75 1314
2339.21 1408
2339.66 1367
2340.12 1431
2340.58 1402
2341.03 1437
2341.49 1406
2341.95 1414
2342.40 1454
2342.86 1473
2343.32 1383
2343.77 1397
2344.23 1350
2344.68 1465
2345.14 1504
2345.60 1424
2346.06 1407
2346.51 1511
2346.97 1496
2347.43 1548
2347.88 1519
2348.34 1567
2348.80 1452
2349.25 1512
2349.71 1514
2350.17 1555
2350.63 1521
2351.08 1361
2351.54 1423
2352.00 1394
2352.46 1334
2352.91 1345
2353.37 1321
2353.83 1257
2354.29 1226
2354.74 1241
2355.20 1287
2355.66 1283
2356.12 1274
2356.57 1167
2357.03 1274
2357.49 1284
2357.95 1297
2358.41 1328
2358.86 1401
2359.32 1299
2359.78 1449
2360.24 1556
2360.70 1575
2361.15 1666
2361.61 1776
2362.07 1778
2362.53 1803
2362.99 1849
2363.45 1824
2363.91 1812
2364.36 1622
2364.82 1579
2365.28 1570
2365.74 1559
2366.20 1512
2366.66 1415
2367.12 1476
2367.57 1548
2368.03 1515
2368.49 1456
2368.95 1555
2369.41 1539
2369.87 1575
2370.33 1491
2370.79 1396
2371.25 1370
2371.71 1354
2372.17 1298
2372.63 1256
2373.09 1363
2373.54 1339
2374.00 1370
2374.46 1378
2374.92 1389
2375.38 1440
2375.84 1384
2376.30 1461
2376.76 1467
2377.22 1374
2377.68 1384
2378.14 1385
2378.60 1463
2379.06 1350
2379.52 1335
2379.98 1398
2380.44 1333
2380.90 1305
2381.36 1312
2381.82 1377
2382.28 1352
2382.74 1307
2383.20 1328
2383.66 1342
2384.12 1346
2384.59 1346
2385.05 1280
2385.51 1249
2385.97 1364
2386.43 1336
2386.89 1371
2387.35 1359
2387.81 1273
2388.27 1286
2388.73 1339
2389.19 1278
2389.65 1324
2390.12 1309
2390.58 1289
2391.04 1320
2391.50 1389
2391.96 1452
2392.42 1347
2392.88 1370
2393.34 1338
2393.81 1341
2394.27 1412
2394.73 1359
2395.19 1384
2395.65 1378
2396.11 1375
2396.57 1357
2397.04 1317
2397.50 1384
2397.96 1355
2398.42 1389
2398.88 1391
2399.35 1356
2399.81 1425
2400.27 1501
2400.73 1535
2401.19 1467
2401.66 1350
2402.12 1309
2402.58 1335
2403.04 1299
2403.51 1285
2403.97 1301
2404.43 1317
2404.89 1299
2405.36 1292
2405.82 1318
2406.28 1347
2406.74 1328
2407.21 1351
2407.67 1392
2408.13 1343
2408.59 1322
2409.06 1375
2409.52 1307
2409.98 1245
2410.45 1209
2410.91 1221
2411.37 1138
2411.84 1151
2412.30 1128
2412.76 1187
2413.23 1227
2413.69 1211
2414.15 1263
2414.62 1233
2415.08 1188
2415.54 1200
2416.01 1197
2416.47 1247
2416.93 1255
2417.40 1280
2417.86 1320
2418.32 1304
2418.79 1358
2419.25 1304
2419.72 1299
2420.18 1337
2420.64 1284
2421.11 1299
2421.57 1330
2422.04 1317
2422.50 1418
2422.96 1391
2423.43 1392
2423.89 1335
2424.36 1364
2424.82 1463
2425.29 1452
2425.75 1424
2426.22 1428
2426.68 1422
2427.15 1422
2427.61 1318
2428.07 1291
2428.54 1230
2429.00 1271
2429.47 1311
2429.93 1330
2430.40 1291
2430.86 1185
2431.33 1263
2431.79 1288
2432.26 1237
2432.72 1259
2433.19 1246
2433.65 1223
2434.12 1246
2434.59 1331
2435.05 1325
2435.52 1295
2435.98 1367
2436.45 1374
2436.91 1364
2437.38 1372
2437.84 1439
2438.31 1468
2438.78 1460
2439.24 1509
2439.71 1509
2440.17 1518
2440.64 1579
2441.10 1639
2441.57 1698
2442.04 1624
2442.50 1557
2442.97 1598
2443.44 1484
2443.90 1483
2444.37 1423
2444.83 1467
2445.30 1427
2445.77 1360
2446.23 1327
2446.70 1288
2447.17 1158
2447.63 1177
2448.10 1263
2448.57 1177
2449.03 1213
2449.50 1204
2449.97 1280
2450.43 1323
2450.90 1208
2451.37 1192
2451.83 1178
2452.30 1244
2452.77 1179
2453.24 1178
2453.70 1252
2454.17 1233
2454.64 1240
2455.10 1227
2455.57 1233
2456.04 1187
2456.51 1163
2456.97 1241
2457.44 1135
2457.91 1170
2458.38 1245
2458.84 1249
2459.31 1205
2459.78 1131
2460.25 1106
2460.72 1249
2461.18 1262
2461.65 1202
2462.12 1202
2462.59 1201
2463.06 1200
2463.52 1228
2463.99 1280
2464.46 1205
2464.93 1189
2465.40 1251
2465.86 1267
2466.33 1273
2466.80 1263
2467.27 1300
2467.74 1257
2468.21 1226
2468.68 1253
2469.14 1252
2469.61 1212
2470.08 1265
2470.55 1260
2471.02 1262
2471.49 1347
2471.96 1353
2472.43 1416
2472.90 1318
2473.36 1353
2473.83 1356
2474.30 1329
2474.77 1270
2475.24 1251
2475.71 1271
2476.18 1211
2476.65 1267
2477.12 1305
2477.59 1270
2478.06 1243
2478.53 1325
2479.00 1339
2479.47 1371
2479.94 1359
2480.41 1350
2480.87 1317
2481.34 1324
2481.81 1322
2482.28 1306
2482.75 1232
2483.22 1230
2483.69 1176
2484.16 1251
2484.63 1199
2485.10 1137
2485.57 1199
2486.05 1260
2486.52 1305
2486.99 1294
2487.46 1271
2487.93 1346
2488.40 1327
2488.87 1343
2489.34 1298
2489.81 1257
2490.28 1312
2490.75 1285
2491.22 1256
2491.69 1242
2492.16 1205
2492.63 1150
2493.10 1147
2493.58 1224
2494.05 1225
2494.52 1139
2494.99 1246
2495.46 1215
2495.93 1302
2496.40 1298
2496.87 1237
2497.34 1335
2497.82 1281
2498.29 1278
2498.76 1282
2499.23 1223
2499.70 1163
2500.17 1179
2500.64 1174
2501.12 1190
2501.59 1098
2502.06 1096
2502.53 1131
2503.00 1197
2503.48 1172
2503.95 1169
2504.42 1172
2504.89 1191
2505.36 1187
2505.84 1191
2506.31 1129
2506.78 1158
2507.25 1175
2507.72 1229
2508.20 1298
2508.67 1251
2509.14 1346
2509.61 1322
2510.09 1384
2510.56 1435
2511.03 1445
2511.50 1473
2511.98 1552
2512.45 1599
2512.92 1613
2513.40 1691
2513.87 1687
2514.34 1609
2514.81 1572
2515.29 1539
2515.76 1439
2516.23 1340
2516.71 1324
2517.18 1366
2517.65 1381
2518.13 1410
2518.60 1346
2519.07 1362
2519.55 1341
2520.02 1307
2520.49 1281
2520.97 1351
2521.44 1344
2521.91 1285
2522.39 1251
2522.86 1263
2523.34 1235
2523.81 1180
2524.28 1209
2524.76 1221
2525.23 1265
2525.70 1217
2526.18 1210
2526.65 1233
2527.13 1295
2527.60 1295
2528.08 1287
2528.55 1311
2529.02 1316
2529.50 1322
2529.97 1272
2530.45 1247
2530.92 1303
2531.40 1334
2531.87 1266
2532.34 1262
2532.82 1295
2533.29 1287
2533.77 1274
2534.24 1258
2534.72 1348
2535.19 1284
2535.67 1308
2536.14 1254
2536.62 1284
2537.09 1325
2537.57 1306
2538.04 1296
2538.52 1303
2538.99 1274
2539.47 1288
2539.94 1251
2540.42 1253
2540.90 1304
2541.37 1349
2541.85 1249
2542.32 1229
2542.80 1225
2543.27 1257
2543.75 1317
2544.22 1225
2544.70 1291
2545.18 1266
2545.65 1286
2546.13 1369
2546.60 1459
2547.08 1450
2547.56 1609
2548.03 1681
2548.51 1632
2548.98 1616
2549.46 1667
2549.94 1699
2550.41 1688
2550.89 1589
2551.37 1614
2551.84 1537
2552.32 1514
2552.80 1442
2553.27 1480
2553.75 1488
2554.23 1498
2554.70 1508
2555.18 1463
2555.66 1442
2556.13 1537
2556.61 1518
2557.09 1564
2557.56 1548
2558.04 1587
2558.52 1506
2558.99 1516
2559.47 1453
2559.95 1437
2560.43 1402
2560.90 1315
2561.38 1305
2561.86 1261
2562.33 1353
2562.81 1242
2563.29 1180
2563.77 1200
2564.25 1147
2564.72 1122
2565.20 1237
2565.68 1261
2566.16 1208
2566.63 1223
2567.11 1181
2567.59 1148
2568.07 1118
2568.55 1118
2569.02 1154
2569.50 1139
2569.98 1223
2570.46 1234
2570.94 1163
2571.41 1118
2571.89 1237
2572.37 1259
2572.85 1238
2573.33 1201
2573.81 1156
2574.28 1233
2574.76 1171
2575.24 1141
2575.72 1126
2576.20 1161
2576.68 1167
2577.16 1219
2577.64 1211
2578.11 1234
2578.59 1270
2579.07 1276
2579.55 1204
2580.03 1242
2580.51 1237
2580.99 1267
2581.47 1291
2581.95 1194
2582.43 1112
2582.91 1187
2583.39 1212
2583.86 1168
2584.34 1172
2584.82 1154
2585.30 1202
2585.78 1216
2586.26 1133
2586.74 1185
2587.22 1212
2587.70 1256
2588.18 1230
2588.66 1132
2589.14 1176
2589.62 1187
2590.10 1207
2590.58 1211
2591.06 1250
2591.54 1184
2592.02 1267
2592.50 1313
2592.98 1194
2593.46 1220
2593.94 1216
2594.42 1196
2594.90 1182
2595.38 1247
2595.86 1252
2596.35 1213
2596.83 1267
2597.31 1307
2597.79 1261
2598.27 1326
2598.75 1264
2599.23 1212
2599.71 1268
2600.19 1272
2600.67 1195
2601.15 1160
2601.63 1205
2602.12 1195
2602.60 1183
2603.08 1269
2603.56 1281
2604.04 1262
2604.52 1246
2605.00 1210
2605.48 1166
2605.97 1137
2606.45 1161
2606.93 1223
2607.41 1241
2607.89 1208
2608.37 1187
2608.86 1297
2609.34 1260
2609.82 1329
2610.30 1304
2610.78 1329
2611.26 1340
2611.75 1318
2612.23 1374
2612.71 1474
2613.19 1289
2613.68 1350
2614.16 1381
2614.64 1391
2615.12 1392
2615.60 1313
2616.09 1238
2616.57 1241
2617.05 1194
2617.53 1187
2618.02 1170
2618.50 1139
2618.98 1193
2619.46 1240
2619.95 1078
2620.43 1084
2620.91 1158
2621.40 1121
2621.88 1121
2622.36 1147
2622.85 1188
2623.33 1165
2623.81 1225
2624.29 1151
2624.78 1143
2625.26 1144
2625.74 1201
2626.23 1154
2626.71 1195
2627.19 1159
2627.68 1185
2628.16 1192
2628.64 1174
2629.13 1144
2629.61 1249
2630.10 1288
2630.58 1345
2631.06 1301
2631.55 1240
2632.03 1296
2632.51 1271
2633.00 1225
2633.48 1201
2633.97 1257
2634.45 1316
2634.94 1315
2635.42 1196
2635.90 1241
2636.39 1196
2636.87 1228
2637.36 1221
2637.84 1206
2638.33 1227
2638.81 1164
2639.29 1180
2639.78 1237
2640.26 1179
2640.75 1081
2641.23 1134
2641.72 1220
2642.20 1131
2642.69 1177
2643.17 1143
2643.66 1109
2644.14 1162
2644.63 1134
2645.11 1081
2645.60 1144
2646.08 1152
2646.57 1096
2647.05 1116
2647.54 1126
2648.02 1192
2648.51 1259
2648.99 1231
2649.48 1198
2649.97 1191
2650.45 1193
2650.94 1210
2651.42 1249
2651.91 1237
2652.39 1228
2652.88 1275
2653.37 1289
2653.85 1281
2654.34 1335
2654.82 1306
2655.31 1320
2655.80 1390
2656.28 1393
2656.77 1405
2657.25 1418
2657.74 1359
2658.23 1356
2658.71 1352
2659.20 1303
2659.69 1345
2660.17 1224
2660.66 1206
2661.14 1289
2661.63 1248
2662.12 1220
2662.60 1204
2663.09 1223
2663.58 1327
2664.06 1239
2664.55 1212
2665.04 1236
2665.53 1215
2666.01 1212
2666.50 1268
2666.99 1238
2667.47 1172
2667.96 1237
2668.45 1227
2668.94 1252
2669.42 1253
2669.91 1246
2670.40 1279
2670.88 1184
2671.37 1213
2671.86 1221
2672.35 1288
2672.83 1304
2673.32 1385
2673.81 1438
2674.30 1447
2674.79 1463
2675.27 1485
2675.76 1502
2676.25 1447
2676.74 1407
2677.23 1393
2677.71 1419
2678.20 1367
2678.69 1367
2679.18 1304
2679.67 1255
2680.15 1179
2680.64 1225
2681.13 1307
2681.62 1304
2682.11 1364
2682.60 1340
2683.08 1335
2683.57 1305
2684.06 1306
2684.55 1343
2685.04 1388
2685.53 1351
2686.02 1307
2686.51 1281
2686.99 1244
2687.48 1289
2687.97 1335
2688.46 1298
2688.95 1281
2689.44 1226
2689.93 1252
2690.42 1343
2690.91 1323
2691.40 1284
2691.89 1326
2692.38 1281
2692.87 1244
2693.35 1314
2693.84 1351
2694.33 1314
2694.82 1344
2695.31 1322
2695.80 1288
2696.29 1310
2696.78 1327
2697.27 1279
2697.76 1252
2698.25 1334
2698.74 1291
2699.23 1274
2699.72 1228
2700.21 1262
2700.70 1240
2701.19 1195
2701.68 1249
2702.17 1212
2702.66 1233
2703.15 1156
2703.64 1214
2704.13 1223
2704.62 1204
2705.12 1263
2705.61 1238
2706.10 1225
2706.59 1210
2707.08 1202
2707.57 1181
2708.06 1160
2708.55 1165
2709.04 1114
2709.53 1147
2710.02 1210
2710.51 1185
2711.01 1199
2711.50 1160
2711.99 1139
2712.48 1160
2712.97 1161
2713.46 1166
2713.95 1262
2714.44 1181
2714.94 1256
2715.43 1249
2715.92 1154
2716.41 1144
2716.90 1134
2717.39 1089
2717.89 1127
2718.38 1121
2718.87 1146
2719.36 1159
2719.85 1141
2720.34 1163
2720.84 1200
2721.33 1243
2721.82 1286
2722.31 1251
2722.80 1301
2723.30 1281
2723.79 1268
2724.28 1265
2724.77 1263
2725.27 1156
2725.76 1270
2726.25 1187
2726.74 1177
2727.24 1157
2727.73 1153
2728.22 1248
2728.71 1187
2729.21 1272
2729.70 1295
2730.19 1222
2730.69 1312
2731.18 1360
2731.67 1365
2732.16 1365
2732.66 1335
2733.15 1324
2733.64 1323
2734.14 1331
2734.63 1366
2735.12 1372
2735.62 1348
2736.11 1353
2736.60 1286
2737.10 1354
2737.59 1377
2738.08 1368
2738.58 1372
2739.07 1302
2739.56 1367
2740.06 1348
2740.55 1364
2741.05 1340
2741.54 1207
2742.03 1161
2742.53 1166
2743.02 1263
2743.52 1203
2744.01 1148
2744.50 1154
2745.00 1115
2745.49 1133
2745.99 1130
2746.48 1166
2746.97 1128
2747.47 1178
2747.96 1184
2748.46 1203
2748.95 1263
2749.45 1169
2749.94 1161
2750.44 1172
2750.93 1192
2751.43 1169
2751.92 1173
2752.42 1125
2752.91 1148
2753.41 1186
2753.90 1225
2754.40 1182
2754.89 1110
2755.39 1185
2755.88 1173
2756.38 1141
2756.87 1240
2757.37 1186
2757.86 1165
2758.36 1167
2758.85 1149
2759.35 1209
2759.84 1179
2760.34 1184
2760.83 1139
2761.33 1200
2761.83 1186
2762.32 1168
2762.82 1227
2763.31 1180
2763.81 1241
2764.30 1186
2764.80 1213
2765.30 1148
2765.79 1174
2766.29 1146
2766.78 1177
2767.28 1143
2767.78 1213
2768.27 1224
2768.77 1139
2769.27 1224
2769.76 1195
2770.26 1233
2770.76 1242
2771.25 1273
2771.75 1269
2772.24 1238
2772.74 1243
2773.24 1250
2773.73 1181
2774.23 1221
2774.73 1233
2775.23 1227
2775.72 1196
2776.22 1253
2776.72 1264
2777.21 1266
2777.71 1340
2778.21 1305
2778.70 1257
2779.20 1297
2779.70 1396
2780.20 1350
2780.69 1323
2781.19 1287
2781.69 1224
2782.19 1262
2782.68 1271
2783.18 1171
2783.68 1140
2784.18 1207
2784.67 1216
2785.17 1239
2785.67 1212
2786.17 1240
2786.67 1273
2787.16 1284
2787.66 1222
2788.16 1282
2788.66 1262
2789.16 1263
2789.65 1353
2790.15 1317
2790.65 1380
2791.15 1342
2791.65 1271
2792.15 1357
2792.64 1292
2793.14 1210
2793.64 1293
2794.14 1229
2794.64 1266
2795.14 1257
2795.64 1274
2796.13 1309
2796.63 1365
2797.13 1393
2797.63 1413
2798.13 1436
2798.63 1439
2799.13 1502
2799.63 1424
2800.13 1349
2800.62 1315
2801.12 1291
2801.62 1343
2802.12 1306
2802.62 1334
2803.12 1284
2803.62 1232
2804.12 1274
2804.62 1209
2805.12 1244
2805.62 1327
2806.12 1360
2806.62 1414
2807.12 1452
2807.62 1608
2808.12 1579
2808.62 1652
2809.12 1663
2809.62 1657
2810.12 1725
2810.62 1815
2811.12 1887
2811.62 1938
2812.12 2014
2812.62 2072
2813.12 2192
2813.62 2130
2814.12 2172
2814.62 2112
2815.12 2090
2815.62 2096
2816.12 2048
2816.62 1815
2817.12 1711
2817.62 1651
2818.12 1611
2818.62 1522
2819.12 1477
2819.63 1419
2820.13 1359
2820.63 1384
2821.13 1284
2821.63 1257
2822.13 1271
2822.63 1247
2823.13 1184
2823.63 1229
2824.13 1253
2824.64 1179
2825.14 1199
2825.64 1224
2826.14 1210
2826.64 1167
2827.14 1169
2827.64 1123
2828.15 1193
2828.65 1140
2829.15 1118
2829.65 1164
2830.15 1165
2830.65 1235
2831.16 1207
2831.66 1147
2832.16 1123
2832.66 1090
2833.16 1163
2833.67 1151
2834.17 1240
2834.67 1264
2835.17 1226
2835.68 1201
2836.18 1245
2836.68 1324
2837.18 1293
2837.68 1304
2838.19 1294
2838.69 1269
2839.19 1289
2839.70 1270
2840.20 1256
2840.70 1222
2841.20 1299
2841.71 1305
2842.21 1310
2842.71 1268
2843.21 1265
2843.72 1280
2844.22 1258
2844.72 1264
2845.23 1286
2845.73 1341
2846.23 1305
2846.74 1317
2847.24 1384
2847.74 1356
2848.25 1348
2848.75 1361
2849.25 1334
2849.76 1374
2850.26 1451
2850.76 1441
2851.27 1410
2851.77 1365
2852.28 1343
2852.78 1348
2853.28 1286
2853.79 1313
2854.29 1262
2854.79 1239
2855.30 1301
2855.80 1289
2856.31 1349
2856.81 1377
2857.31 1417
2857.82 1478
2858.32 1488
2858.83 1577
2859.33 1585
2859.84 1630
2860.34 1602
2860.85 1628
2861.35 1504
2861.85 1483
2862.36 1441
2862.86 1434
2863.37 1346
2863.87 1283
2864.38 1272
2864.88 1229
2865.39 1259
2865.89 1171
2866.40 1203
2866.90 1229
2867.41 1184
2867.91 1231
2868.42 1237
2868.92 1258
2869.43 1326
2869.93 1365
2870.44 1330
2870.94 1405
2871.45 1465
2871.96 1448
2872.46 1447
2872.97 1493
2873.47 1474
2873.98 1479
2874.48 1439
2874.99 1448
2875.49 1319
2876.00 1392
2876.51 1405
2877.01 1333
2877.52 1277
2878.02 1350
2878.53 1352
2879.04 1302
2879.54 1303
2880.05 1345
2880.55 1315
2881.06 1317
2881.57 1290
2882.07 1403
2882.58 1390
2883.09 1405
2883.59 1451
2884.10 1463
2884.61 1435
2885.11 1496
2885.62 1468
2886.13 1491
2886.63 1562
2887.14 1523
2887.65 1557
2888.15 1651
2888.66 1656
2889.17 1607
2889.67 1645
2890.18 1652
2890.69 1661
2891.20 1633
2891.70 1567
2892.21 1530
2892.72 1556
2893.22 1472
2893.73 1365
2894.24 1310
2894.75 1352
2895.25 1358
2895.76 1411
2896.27 1495
2896.78 1448
2897.29 1474
2897.79 1518
2898.30 1604
2898.81 1571
2899.32 1564
2899.82 1491
2900.33 1466
2900.84 1403
2901.35 1443
2901.86 1412
2902.36 1432
2902.87 1426
2903.38 1408
2903.89 1408
2904.40 1443
2904.91 1446
2905.41 1398
2905.92 1331
2906.43 1269
2906.94 1366
2907.45 1378
2907.96 1321
2908.47 1341
2908.97 1391
2909.48 1416
2909.99 1322
2910.50 1310
2911.01 1357
2911.52 1361
2912.03 1356
2912.54 1280
2913.05 1330
2913.55 1378
2914.06 1375
2914.57 1336
2915.08 1297
2915.59 1303
2916.10 1278
2916.61 1309
2917.12 1327
2917.63 1271
2918.14 1394
2918.65 1399
2919.16 1308
2919.67 1394
2920.18 1482
2920.69 1471
2921.20 1481
2921.71 1589
2922.22 1620
2922.73 1546
2923.24 1725
2923.75 1775
2924.26 1773
2924.77 1760
2925.28 1687
2925.79 1694
2926.30 1681
2926.81 1716
2927.32 1696
2927.83 1666
2928.34 1568
2928.85 1548
2929.36 1458
2929.87 1514
2930.38 1362
2930.89 1326
2931.40 1326
2931.91 1347
2932.42 1280
2932.93 1215
2933.45 1248
2933.96 1272
2934.47 1309
2934.98 1306
2935.49 1309
2936.00 1257
2936.51 1330
2937.02 1329
2937.53 1320
2938.04 1399
2938.56 1509
2939.07 1717
2939.58 1865
2940.09 2186
2940.60 2325
2941.11 2580
2941.62 2830
2942.14 3033
2942.65 2981
2943.16 2981
2943.67 2954
2944.18 2688
2944.70 2533
2945.21 2483
2945.72 2253
2946.23 2001
2946.74 1817
2947.26 1719
2947.77 1610
2948.28 1523
2948.79 1460
2949.30 1429
2949.82 1409
2950.33 1486
2950.84 1415
2951.35 1321
2951.87 1283
2952.38 1247
2952.89 1259
2953.40 1261
2953.92 1231
2954.43 1214
2954.94 1154
2955.45 1191
2955.97 1187
2956.48 1150
2956.99 1199
2957.51 1158
2958.02 1126
2958.53 1138
2959.04 1157
2959.56 1243
2960.07 1251
2960.58 1273
2961.10 1301
2961.61 1341
2962.12 1336
2962.64 1375
2963.15 1391
2963.66 1419
2964.18 1456
2964.69 1435
2965.21 1413
2965.72 1435
2966.23 1423
2966.75 1397
2967.26 1316
2967.77 1301
2968.29 1279
2968.80 1341
2969.32 1349
2969.83 1348
2970.34 1351
2970.86 1321
2971.37 1299
2971.89 1325
2972.40 1323
2972.91 1326
2973.43 1319
2973.94 1331
2974.46 1336
2974.97 1410
2975.49 1350
2976.00 1339
2976.52 1366
2977.03 1364
2977.55 1322
2978.06 1402
2978.57 1477
2979.09 1480
2979.60 1505
2980.12 1576
2980.63 1558
2981.15 1590
2981.66 1567
2982.18 1496
2982.69 1495
2983.21 1487
2983.73 1443
2984.24 1410
2984.76 1559
2985.27 1487
2985.79 1503
2986.30 1451
2986.82 1450
2987.33 1499
2987.85 1573
2988.36 1501
2988.88 1529
2989.40 1601
2989.91 1589
2990.43 1535
2990.94 1583
2991.46 1707
2991.97 1681
2992.49 1640
2993.01 1695
2993.52 1653
2994.04 1621
2994.55 1643
2995.07 1623
2995.59 1707
2996.10 1771
2996.62 1793
2997.14 1825
2997.65 1907
2998.17 1964
2998.69 1966
2999.20 2084
2999.72 2121
3000.24 2128
3000.75 2024
3001.27 2062
3001.79 2079
3002.30 2168
3002.82 2339
3003.34 2595
3003.85 2862
3004.37 3358
3004.89 3884
3005.40 4387
3005.92 4704
3006.44 4870
3006.96 4823
3007.47 4689
3007.99 4200
3008.51 3766
3009.03 3320
3009.54 2907
3010.06 2401
3010.58 1986
3011.10 1792
3011.61 1634
3012.13 1636
3012.65 1674
3013.17 1527
3013.68 1554
3014.20 1570
3014.72 1538
3015.24 1556
3015.76 1530
3016.27 1555
3016.79 1638
3017.31 1638
3017.83 1676
3018.35 1629
3018.86 1608
3019.38 1520
3019.90 1585
3020.42 1570
3020.94 1574
3021.46 1512
3021.97 1625
3022.49 1524
3023.01 1540
3023.53 1704
3024.05 1801
3024.57 1798
3025.09 1854
3025.61 1945
3026.12 1949
3026.64 1910
3027.16 1738
3027.68 1765
3028.20 1693
3028.72 1628
3029.24 1581
3029.76 1526
3030.28 1495
3030.80 1408
3031.32 1413
3031.84 1418
3032.35 1468
3032.87 1467
3033.39 1419
3033.91 1487
3034.43 1524
3034.95 1530
3035.47 1623
3035.99 1627
3036.51 1608
3037.03 1515
3037.55 1556
3038.07 1601
3038.59 1535
3039.11 1558
3039.63 1506
3040.15 1406
3040.67 1406
3041.19 1331
3041.71 1321
3042.23 1373
3042.75 1327
3043.27 1398
3043.79 1430
3044.31 1461
3044.83 1429
3045.35 1463
3045.87 1472
3046.40 1426
3046.92 1355
3047.44 1331
3047.96 1397
3048.48 1416
3049.00 1323
3049.52 1366
3050.04 1406
3050.56 1355
3051.08 1325
3051.60 1316
3052.12 1333
3052.65 1331
3053.17 1384
3053.69 1258
3054.21 1263
3054.73 1276
3055.25 1328
3055.77 1280
3056.30 1318
3056.82 1291
3057.34 1262
3057.86 1364
3058.38 1393
3058.90 1316
3059.42 1436
3059.95 1289
3060.47 1345
3060.99 1344
3061.51 1350
3062.03 1296
3062.56 1361
3063.08 1353
3063.60 1370
3064.12 1364
3064.64 1312
3065.17 1318
3065.69 1332
3066.21 1457
3066.73 1397
3067.26 1398
3067.78 1339
3068.30 1414
3068.82 1420
3069.35 1419
3069.87 1341
3070.39 1344
3070.91 1298
3071.44 1305
3071.96 1353
3072.48 1412
3073.01 1402
3073.53 1464
3074.05 1499
3074.57 1502
3075.10 1505
3075.62 1478
3076.14 1532
3076.67 1537
3077.19 1476
3077.71 1508
3078.24 1562
3078.76 1523
3079.28 1572
3079.81 1552
3080.33 1566
3080.85 1583
3081.38 1671
3081.90 1685
3082.42 1601
3082.95 1671
3083.47 1654
3084.00 1637
3084.52 1638
3085.04 1670
3085.57 1559
3086.09 1537
3086.62 1536
3087.14 1496
3087.66 1469
3088.19 1373
3088.71 1412
3089.24 1425
3089.76 1360
3090.29 1355
3090.81 1373
3091.33 1420
3091.86 1409
3092.38 1480
3092.91 1417
3093.43 1435
3093.96 1527
3094.48 1477
3095.01 1601
3095.53 1617
3096.06 1673
3096.58 1731
3097.11 1636
3097.63 1733
3098.16 1771
3098.68 1785
3099.21 1773
3099.73 1902
3100.26 2164
3100.78 2461
3101.31 2794
3101.83 3421
3102.36 4076
3102.88 5037
3103.41 6068
3103.93 6462
3104.46 6870
3104.99 6793
3105.51 6305
3106.04 5657
3106.56 4825
3107.09 4018
3107.61 3293
3108.14 2814
3108.67 2486
3109.19 2171
3109.72 2006
3110.24 1874
3110.77 1803
3111.30 1770
3111.82 1811
3112.35 1930
3112.87 1736
3113.40 1789
3113.93 1817
3114.45 1680
3114.98 1620
3115.51 1632
3116.03 1498
3116.56 1508
3117.09 1563
3117.61 1595
3118.14 1578
3118.67 1447
3119.19 1460
3119.72 1540
3120.25 1578
3120.77 1686
3121.30 1915
3121.83 2064
3122.35 2030
3122.88 2216
3123.41 2303
3123.94 2173
3124.46 2156
3124.99 2095
3125.52 1959
3126.05 1882
3126.57 1824
3127.10 1851
3127.63 1853
3128.16 1753
3128.68 1777
3129.21 1755
3129.74 1646
3130.27 1638
3130.79 1673
3131.32 1577
3131.85 1554
3132.38 1534
3132.91 1490
3133.43 1500
3133.96 1465
3134.49 1499
3135.02 1552
3135.55 1570
3136.07 1614
3136.60 1506
3137.13 1475
3137.66 1461
3138.19 1537
3138.72 1497
3139.24 1489
3139.77 1400
3140.30 1390
3140.83 1383
3141.36 1391
3141.89 1448
3142.42 1416
3142.95 1356
3143.47 1370
3144.00 1434
3144.53 1381
3145.06 1417
3145.59 1369
3146.12 1336
3146.65 1306
3147.18 1396
3147.71 1480
3148.24 1570
3148.76 1517
3149.29 1538
3149.82 1567
3150.35 1549
3150.88 1568
3151.41 1521
3151.94 1521
3152.47 1489
3153.00 1505
3153.53 1444
3154.06 1417
3154.59 1428
3155.12 1412
3155.65 1374
3156.18 1430
3156.71 1441
3157.24 1458
3157.77 1452
3158.30 1484
3158.83 1550
3159.36 1516
3159.89 1619
3160.42 1533
3160.95 1522
3161.48 1624
3162.01 1595
3162.54 1485
3163.07 1494
3163.60 1430
3164.13 1554
3164.66 1431
3165.20 1366
3165.73 1359
3166.26 1456
3166.79 1449
3167.32 1328
3167.85 1331
3168.38 1328
3168.91 1328
3169.44 1319
3169.97 1273
3170.50 1256
3171.04 1260
3171.57 1276
3172.10 1307
3172.63 1349
3173.16 1426
3173.69 1465
3174.22 1430
3174.75 1449
3175.29 1435
3175.82 1462
3176.35 1488
3176.88 1466
3177.41 1472
3177.94 1476
3178.48 1432
3179.01 1410
3179.54 1406
3180.07 1269
3180.60 1304
3181.14 1254
3181.67 1278
3182.20 1303
3182.73 1241
3183.26 1250
3183.80 1269
3184.33 1258
3184.86 1215
3185.39 1239
3185.93 1286
3186.46 1247
3186.99 1193
3187.52 1197
3188.06 1172
3188.59 1257
3189.12 1277
3189.65 1295
3190.19 1269
3190.72 1284
3191.25 1254
3191.79 1228
3192.32 1274
3192.85 1336
3193.38 1295
3193.92 1324
3194.45 1337
3194.98 1217
3195.52 1239
3196.05 1282
3196.58 1323
3197.12 1313
3197.65 1348
3198.18 1288
3198.72 1361
3199.25 1383
3199.78 1372
3200.32 1337
3200.85 1324
3201.39 1320
3201.92 1323
3202.45 1380
3202.99 1377
3203.52 1349
3204.05 1378
3204.59 1376
3205.12 1385
3205.66 1324
3206.19 1352
3206.72 1365
3207.26 1459
3207.79 1405
3208.33 1510
3208.86 1601
3209.40 1620
3209.93 1700
3210.47 1729
3211.00 1739
3211.53 1695
3212.07 1849
3212.60 1793
3213.14 1715
3213.67 1708
3214.21 1686
3214.74 1559
3215.28 1493
3215.81 1522
3216.35 1452
3216.88 1301
3217.42 1357
3217.95 1271
3218.49 1190
3219.02 1211
3219.56 1207
3220.09 1285
3220.63 1216
3221.16 1269
3221.70 1236
3222.23 1307
3222.77 1323
3223.31 1376
3223.84 1432
3224.38 1511
3224.91 1465
3225.45 1524
3225.98 1536
3226.52 1524
3227.06 1570
3227.59 1510
3228.13 1450
3228.66 1409
3229.20 1370
3229.74 1366
3230.27 1388
3230.81 1360
3231.34 1351
3231.88 1372
3232.42 1322
3232.95 1298
3233.49 1413
3234.03 1386
3234.56 1368
3235.10 1364
3235.64 1403
3236.17 1366
3236.71 1448
3237.25 1501
3237.78 1594
3238.32 1513
3238.86 1591
3239.39 1559
3239.93 1526
3240.47 1541
3241.00 1492
3241.54 1450
3242.08 1388
3242.61 1421
3243.15 1465
3243.69 1371
3244.23 1507
3244.76 1561
3245.30 1471
3245.84 1489
3246.38 1509
3246.91 1587
3247.45 1540
3247.99 1581
3248.53 1639
3249.06 1699
3249.60 1793
3250.14 1816
3250.68 1937
3251.21 2239
3251.75 2595
3252.29 2955
3252.83 3538
3253.37 3811
3253.90 3928
3254.44 4177
3254.98 4140
3255.52 4005
3256.06 3644
3256.60 3228
3257.13 2776
3257.67 2525
3258.21 2220
3258.75 2053
3259.29 2022
3259.83 1976
3260.36 1965
3260.90 1968
3261.44 2106
3261.98 2179
3262.52 2162
3263.06 2371
3263.60 2594
3264.14 2648
3264.68 2623
3265.21 2538
3265.75 2440
3266.29 2567
3266.83 2387
3267.37 2403
3267.91 2354
3268.45 2405
3268.99 2330
3269.53 2168
3270.07 2038
3270.61 1975
3271.15 1889
3271.69 1847
3272.23 1823
3272.76 1900
3273.30 1854
3273.84 1871
3274.38 1916
3274.92 1850
3275.46 1697
3276.00 1718
3276.54 1657
3277.08 1585
3277.62 1698
3278.16 1691
3278.70 1606
3279.24 1554
3279.78 1613
3280.32 1616
3280.86 1648
3281.41 1655
3281.95 1687
3282.49 1650
3283.03 1671
3283.57 1661
3284.11 1629
3284.65 1652
3285.19 1771
3285.73 1866
3286.27 1956
3286.81 1983
3287.35 2037
3287.89 2059
3288.43 1983
3288.97 1981
3289.52 1946
3290.06 1911
3290.60 1925
3291.14 1893
3291.68 1947
3292.22 2019
3292.76 2053
3293.30 2129
3293.85 2340
3294.39 2588
3294.93 2661
3295.47 2768
3296.01 2956
3296.55 3081
3297.09 3156
3297.64 3068
3298.18 3086
3298.72 2910
3299.26 2728
3299.80 2589
3300.34 2393
3300.89 2286
3301.43 2172
3301.97 2094
3302.51 2019
3303.06 2015
3303.60 1882
3304.14 1889
3304.68 1852
3305.22 1868
3305.77 1962
3306.31 1899
3306.85 1908
3307.39 1909
3307.94 1944
3308.48 1873
3309.02 1960
3309.56 1989
3310.11 2061
3310.65 2113
3311.19 2158
3311.74 2301
3312.28 2283
3312.82 2171
3313.36 2145
3313.91 2031
3314.45 2034
3314.99 2072
3315.54 2211
3316.08 2241
3316.62 2244
3317.17 2364
3317.71 2588
3318.25 2752
3318.80 2854
3319.34 3094
3319.88 3262
3320.43 3441
3320.97 3403
3321.51 3441
3322.06 3390
3322.60 3227
3323.14 3024
3323.69 2929
3324.23 2826
3324.78 2658
3325.32 2568
3325.86 2533
3326.41 2359
3326.95 2335
3327.50 2404
3328.04 2323
3328.59 2241
3329.13 2248
3329.67 2168
3330.22 2346
3330.76 2552
3331.31 2746
3331.85 3114
3332.40 3896
3332.94 4980
3333.49 6388
3334.03 8367
3334.57 10843
3335.12 13973
3335.66 16708
3336.21 19070
3336.75 20526
3337.30 20850
3337.84 20257
3338.39 18873
3338.93 16901
3339.48 14667
3340.02 11997
3340.57 9892
3341.11 7958
3341.66 6413
3342.20 5178
3342.75 4331
3343.30 3647
3343.84 3113
3344.39 2732
3344.93 2528
3345.48 2494
3346.02 2320
3346.57 2238
3347.11 2185
3347.66 2236
3348.21 2124
3348.75 2095
3349.30 1948
3349.84 1853
3350.39 1900
3350.94 1847
3351.48 1669
3352.03 1632
3352.57 1632
3353.12 1666
3353.67 1640
3354.21 1683
3354.76 1655
3355.31 1722
3355.85 1811
3356.40 1830
3356.95 1857
3357.49 1787
3358.04 1818
3358.59 1818
3359.13 1741
3359.68 1764
3360.23 1726
3360.77 1735
3361.32 1778
3361.87 1766
3362.41 1792
3362.96 1805
3363.51 1808
3364.05 1829
3364.60 1787
3365.15 1728
3365.70 1762
3366.24 1732
3366.79 1696
3367.34 1714
3367.89 1670
3368.43 1721
3368.98 1748
3369.53 1693
3370.08 1803
3370.62 1878
3371.17 2029
3371.72 2297
3372.27 2455
3372.81 2731
3373.36 3118
3373.91 3520
3374.46 3955
3375.01 3956
3375.55 3900
3376.10 3946
3376.65 3729
3377.20 3388
3377.75 3063
3378.30 2797
3378.84 2499
3379.39 2250
3379.94 2136
3380.49 1983
3381.04 1823
3381.59 1650
3382.13 1650
3382.68 1598
3383.23 1592
3383.78 1515
3384.33 1528
3384.88 1485
3385.43 1403
3385.98 1481
3386.52 1461
3387.07 1444
3387.62 1439
3388.17 1477
3388.72 1463
3389.27 1489
3389.82 1454
3390.37 1427
3390.92 1410
3391.47 1479
3392.02 1424
3392.57 1429
3393.12 1588
3393.66 1515
3394.21 1489
3394.76 1532
3395.31 1527
3395.86 1482
3396.41 1479
3396.96 1490
3397.51 1575
3398.06 1593
3398.61 1676
3399.16 1652
3399.71 1667
3400.26 1711
3400.81 1607
3401.36 1549
3401.91 1558
3402.46 1471
3403.01 1434
3403.56 1480
3404.11 1471
3404.66 1384
3405.21 1490
3405.77 1467
3406.32 1368
3406.87 1378
3407.42 1435
3407.97 1420
3408.52 1431
3409.07 1422
3409.62 1513
3410.17 1611
3410.72 1698
3411.27 1816
3411.82 1956
3412.37 2107
3412.93 2250
3413.48 2221
3414.03 2121
3414.58 2104
3415.13 2078
3415.68 1959
3416.23 1832
3416.78 1770
3417.34 1765
3417.89 1767
3418.44 1786
3418.99 1769
3419.54 1742
3420.09 1769
3420.65 1761
3421.20 1649
3421.75 1525
3422.30 1514
3422.85 1466
3423.40 1505
3423.96 1543
3424.51 1518
3425.06 1498
3425.61 1527
3426.17 1448
3426.72 1412
3427.27 1432
3427.82 1313
3428.37 1341
3428.93 1378
3429.48 1283
3430.03 1272
3430.58 1308
3431.14 1243
3431.69 1226
3432.24 1241
3432.79 1250
3433.35 1298
3433.90 1279
3434.45 1284
3435.01 1270
3435.56 1302
3436.11 1364
3436.66 1382
3437.22 1394
3437.77 1420
3438.32 1446
3438.88 1457
3439.43 1389
3439.98 1395
3440.54 1407
3441.09 1376
3441.64 1444
3442.20 1301
3442.75 1308
3443.30 1324
3443.86 1312
3444.41 1263
3444.96 1242
3445.52 1230
3446.07 1256
3446.63 1331
3447.18 1284
3447.73 1260
3448.29 1289
3448.84 1299
3449.40 1242
3449.95 1259
3450.50 1181
3451.06 1122
3451.61 1187
3452.17 1221
3452.72 1185
3453.27 1116
3453.83 1185
3454.38 1175
3454.94 1227
3455.49 1219
3456.05 1178
3456.60 1208
3457.16 1190
3457.71 1292
3458.27 1287
3458.82 1166
3459.38 1190
3459.93 1215
3460.49 1210
3461.04 1240
3461.60 1228
3462.15 1242
3462.71 1237
3463.26 1273
3463.82 1315
3464.37 1279
3464.93 1313
3465.48 1295
3466.04 1325
3466.59 1378
3467.15 1278
3467.70 1314
3468.26 1301
3468.81 1256
3469.37 1270
3469.93 1318
3470.48 1318
3471.04 1362
3471.59 1449
3472.15 1537
3472.70 1501
3473.26 1492
3473.82 1466
3474.37 1420
3474.93 1424
3475.48 1424
3476.04 1370
3476.60 1375
3477.15 1371
3477.71 1436
3478.27 1442
3478.82 1438
3479.38 1528
3479.93 1593
3480.49 1593
3481.05 1659
3481.60 1681
3482.16 1641
3482.72 1613
3483.27 1712
3483.83 1684
3484.39 1763
3484.95 1666
3485.50 1720
3486.06 1655
3486.62 1687
3487.17 1701
3487.73 1704
3488.29 1790
3488.84 1965
3489.40 2123
3489.96 2481
3490.52 3098
3491.07 3776
3491.63 4624
3492.19 5700
3492.75 6312
3493.30 6780
3493.86 6894
3494.42 6655
3494.98 5911
3495.53 4973
3496.09 4025
3496.65 3397
3497.21 2930
3497.77 2505
3498.32 2212
3498.88 2052
3499.44 2074
3500.00 2040
3500.56 1999
3501.11 2006
3501.67 2092
3502.23 2086
3502.79 2205
3503.35 2434
3503.91 2562
3504.46 2645
3505.02 2851
3505.58 2929
3506.14 3029
3506.70 3071
3507.26 3050
3507.81 2842
3508.37 2674
3508.93 2422
3509.49 2354
3510.05 2302
3510.61 2282
3511.17 2273
3511.73 2330
3512.29 2298
3512.85 2308
3513.40 2233
3513.96 2175
3514.52 1920
3515.08 1816
3515.64 1729
3516.20 1661
3516.76 1654
3517.32 1555
3517.88 1490
3518.44 1530
3519.00 1507
3519.56 1448
3520.12 1476
3520.68 1484
3521.24 1456
3521.80 1458
3522.36 1471
3522.92 1432
3523.48 1547
3524.04 1543
3524.60 1483
3525.16 1469
3525.72 1584
3526.28 1527
3526.84 1569
3527.40 1569
3527.96 1615
3528.52 1621
3529.08 1493
3529.64 1578
3530.20 1567
3530.76 1651
3531.32 1530
3531.88 1462
3532.44 1498
3533.00 1437
3533.56 1450
3534.12 1424
3534.68 1422
3535.25 1513
3535.81 1559
3536.37 1506
3536.93 1453
3537.49 1450
3538.05 1473
3538.61 1410
3539.17 1415
3539.73 1486
3540.30 1466
3540.86 1421
3541.42 1478
3541.98 1579
3542.54 1545
3543.10 1527
3543.66 1585
3544.23 1605
3544.79 1631
3545.35 1600
3545.91 1563
3546.47 1596
3547.03 1546
3547.60 1588
3548.16 1465
3548.72 1454
3549.28 1435
3549.84 1447
3550.41 1471
3550.97 1468
3551.53 1402
3552.09 1335
3552.65 1348
3553.22 1346
3553.78 1365
3554.34 1385
3554.90 1409
3555.47 1448
3556.03 1368
3556.59 1365
3557.15 1354
3557.72 1286
3558.28 1324
3558.84 1257
3559.41 1234
3559.97 1238
3560.53 1318
3561.09 1332
3561.66 1291
3562.22 1291
3562.78 1316
3563.35 1312
3563.91 1302
3564.47 1356
3565.04 1485
3565.60 1534
3566.16 1445
3566.73 1435
3567.29 1463
3567.85 1429
3568.42 1422
3568.98 1417
3569.54 1330
3570.11 1270
3570.67 1252
3571.23 1189
3571.80 1189
3572.36 1180
3572.93 1213
3573.49 1205
3574.05 1264
3574.62 1287
3575.18 1399
3575.75 1451
3576.31 1590
3576.87 1604
3577.44 1664
3578.00 1757
3578.57 1740
3579.13 1723
3579.70 1694
3580.26 1690
3580.82 1681
3581.39 1620
3581.95 1522
3582.52 1534
3583.08 1450
3583.65 1346
3584.21 1343
3584.78 1338
3585.34 1316
3585.91 1246
3586.47 1308
3587.04 1183
3587.60 1163
3588.17 1191
3588.73 1202
3589.30 1156
3589.86 1150
3590.43 1174
3590.99 1201
3591.56 1158
3592.12 1142
3592.69 1142
3593.25 1157
3593.82 1148
3594.39 1147
3594.95 1198
3595.52 1180
3596.08 1172
3596.65 1170
3597.21 1239
3597.78 1200
3598.35 1281
3598.91 1305
3599.48 1237
3600.04 1203
3600.61 1191
3601.18 1260
3601.74 1259
3602.31 1258
3602.87 1303
3603.44 1272
3604.01 1218
3604.57 1192
3605.14 1213
3605.71 1262
3606.27 1236
3606.84 1211
3607.41 1120
3607.97 1120
3608.54 1117
3609.11 1114
3609.67 1123
3610.24 1122
3610.81 1085
3611.37 1093
3611.94 1063
3612.51 1129
3613.07 1140
3613.64 1199
3614.21 1243
3614.78 1322
3615.34 1488
3615.91 1661
3616.48 1922
3617.04 2241
3617.61 2602
3618.18 2873
3618.75 3024
3619.31 3147
3619.88 3157
3620.45 3004
3621.02 2869
3621.58 2651
3622.15 2326
3622.72 1999
3623.29 1889
3623.86 1652
3624.42 1466
3624.99 1393
3625.56 1235
3626.13 1178
3626.70 1169
3627.26 1184
3627.83 1121
3628.40 1152
3628.97 1146
3629.54 1093
3630.11 1091
3630.67 1092
3631.24 1108
3631.81 1118
3632.38 1060
3632.95 1070
3633.52 1029
3634.08 1035
3634.65 1065
3635.22 1068
3635.79 1041
3636.36 1028
3636.93 1067
3637.50 1068
3638.07 1141
3638.64 1134
3639.20 1114
3639.77 1093
3640.34 1165
3640.91 1158
3641.48 1223
3642.05 1226
3642.62 1335
3643.19 1295
3643.76 1417
3644.33 1393
3644.90 1401
3645.47 1328
3646.04 1285
3646.61 1228
3647.18 1258
3647.75 1301
3648.32 1289
3648.89 1207
3649.46 1139
3650.03 1169
3650.60 1275
3651.17 1286
3651.74 1335
3652.31 1338
3652.88 1325
3653.45 1410
3654.02 1411
3654.59 1523
3655.16 1550
3655.73 1536
3656.30 1486
3656.87 1515
3657.44 1520
3658.01 1507
3658.58 1479
3659.15 1515
3659.72 1409
3660.29 1427
3660.86 1454
3661.43 1438
3662.00 1407
3662.58 1381
3663.15 1293
3663.72 1318
3664.29 1367
3664.86 1394
3665.43 1349
3666.00 1380
3666.57 1429
3667.14 1416
3667.72 1562
3668.29 1543
3668.86 1421
3669.43 1391
3670.00 1363
3670.57 1321
3671.14 1261
3671.72 1205
3672.29 1212
3672.86 1237
3673.43 1232
3674.00 1248
3674.57 1269
3675.15 1258
3675.72 1254
3676.29 1419
3676.86 1478
3677.43 1431
3678.01 1336
3678.58 1391
3679.15 1437
3679.72 1498
3680.30 1490
3680.87 1494
3681.44 1454
3682.01 1492
3682.58 1459
3683.16 1310
3683.73 1228
3684.30 1131
3684.88 1241
3685.45 1188
3686.02 1156
3686.59 1153
3687.17 1244
3687.74 1239
3688.31 1291
3688.88 1285
3689.46 1342
3690.03 1409
3690.60 1461
3691.18 1518
3691.75 1414
3692.32 1468
3692.90 1488
3693.47 1485
3694.04 1477
3694.62 1323
3695.19 1327
3695.76 1289
3696.34 1192
3696.91 1173
3697.48 1215
3698.06 1136
3698.63 1150
3699.21 1179
3699.78 1152
3700.35 1191
3700.93 1156
3701.50 1140
3702.08 1168
3702.65 1196
3703.22 1251
3703.80 1280
3704.37 1242
3704.95 1162
3705.52 1196
3706.09 1235
3706.67 1225
3707.24 1193
3707.82 1188
3708.39 1164
3708.97 1188
3709.54 1205
3710.12 1232
3710.69 1172
3711.26 1183
3711.84 1246
3712.41 1206
3712.99 1129
3713.56 1088
3714.14 1127
3714.71 1160
3715.29 1174
3715.86 1129
3716.44 1166
3717.01 1132
3717.59 1129
3718.16 1151
3718.74 1179
3719.32 1113
3719.89 1075
3720.47 1049
3721.04 1133
3721.62 1136
3722.19 1081
3722.77 1105
3723.34 1126
3723.92 1101
3724.49 1066
3725.07 1052
3725.65 1020
3726.22 1003
3726.80 1022
3727.37 1022
3727.95 1070
3728.53 1088
3729.10 1124
3729.68 1205
3730.25 1348
3730.83 1512
3731.41 1667
3731.98 1888
3732.56 2129
3733.14 2221
3733.71 2355
3734.29 2515
3734.87 2473
3735.44 2417
3736.02 2299
3736.60 2125
3737.17 1844
3737.75 1803
3738.33 1638
3738.90 1552
3739.48 1460
3740.06 1362
3740.63 1341
3741.21 1249
3741.79 1241
3742.36 1245
3742.94 1158
3743.52 1093
3744.10 1131
3744.67 1097
3745.25 1094
3745.83 1035
3746.40 1034
3746.98 1063
3747.56 1022
3748.14 1047
3748.71 1026
3749.29 1011
3749.87 1048
3750.45 1060
3751.03 1035
3751.60 1052
3752.18 1049
3752.76 1072
3753.34 1063
3753.92 1112
3754.49 1050
3755.07 984
3755.65 1064
3756.23 1113
3756.81 1110
3757.38 1132
3757.96 1130
3758.54 1155
3759.12 1184
3759.70 1219
3760.28 1220
3760.85 1271
3761.43 1278
3762.01 1202
3762.59 1292
3763.17 1278
3763.75 1338
3764.33 1379
3764.91 1275
3765.48 1258
3766.06 1388
3766.64 1334
3767.22 1303
3767.80 1304
3768.38 1261
3768.96 1262
3769.54 1280
3770.12 1220
3770.70 1245
3771.28 1269
3771.85 1342
3772.43 1301
3773.01 1341
3773.59 1249
3774.17 1247
3774.75 1187
3775.33 1171
3775.91 1163
3776.49 1170
3777.07 1161
3777.65 1215
3778.23 1129
3778.81 1084
3779.39 1124
3779.97 1136
3780.55 1186
3781.13 1226
3781.71 1137
3782.29 1072
3782.87 1119
3783.45 1079
3784.03 1040
3784.61 1006
3785.19 1003
3785.77 1105
3786.35 1030
3786.93 1091
3787.51 1085
3788.10 1092
3788.68 1132
3789.26 1051
3789.84 1123
3790.42 1127
3791.00 1135
3791.58 1112
3792.16 1070
3792.74 1112
3793.32 1134
3793.90 1136
3794.48 1188
3795.07 1115
3795.65 1083
3796.23 1084
3796.81 1107
3797.39 1120
3797.97 1139
3798.55 1049
3799.14 1117
3799.72 1103
3800.30 1125
3800.88 1164
3801.46 1250
3802.04 1180
3802.62 1190
3803.21 1344
3803.79 1308
3804.37 1287
3804.95 1234
3805.53 1272
3806.12 1295
3806.70 1336
3807.28 1343
3807.86 1447
3808.44 1529
3809.03 1591
3809.61 1616
3810.19 1624
3810.77 1593
3811.36 1603
3811.94 1558
3812.52 1532
3813.10 1486
3813.69 1435
3814.27 1446
3814.85 1579
3815.43 1513
3816.02 1415
3816.60 1499
3817.18 1421
3817.77 1356
3818.35 1391
3818.93 1347
3819.51 1311
3820.10 1319
3820.68 1322
3821.26 1247
3821.85 1297
3822.43 1317
3823.01 1487
3823.60 1494
3824.18 1474
3824.76 1435
3825.35 1356
3825.93 1360
3826.51 1357
3827.10 1287
3827.68 1243
3828.27 1268
3828.85 1233
3829.43 1252
3830.02 1222
3830.60 1204
3831.18 1231
3831.77 1267
3832.35 1212
3832.94 1246
3833.52 1289
3834.10 1270
3834.69 1326
3835.27 1317
3835.86 1298
3836.44 1364
3837.03 1280
3837.61 1282
3838.19 1228
3838.78 1248
3839.36 1215
3839.95 1233
3840.53 1290
3841.12 1286
3841.70 1354
3842.29 1247
3842.87 1288
3843.46 1377
3844.04 1378
3844.63 1378
3845.21 1618
3845.80 1771
3846.38 1844
3846.97 1889
3847.55 1974
3848.14 1941
3848.72 1908
3849.31 1659
3849.89 1643
3850.48 1467
3851.06 1477
3851.65 1394
3852.23 1343
3852.82 1419
3853.41 1378
3853.99 1423
3854.58 1398
3855.16 1435
3855.75 1382
3856.33 1445
3856.92 1388
3857.51 1562
3858.09 1633
3858.68 1788
3859.26 2096
3859.85 2493
3860.44 2851
3861.02 3204
3861.61 3676
3862.20 3920
3862.78 4011
3863.37 3880
3863.95 3748
3864.54 3620
3865.13 3205
3865.71 2706
3866.30 2386
3866.89 2159
3867.47 1942
3868.06 1810
3868.65 1648
3869.23 1474
3869.82 1446
3870.41 1400
3870.99 1290
3871.58 1365
3872.17 1410
3872.76 1467
3873.34 1480
3873.93 1403
3874.52 1442
3875.10 1450
3875.69 1387
3876.28 1367
3876.87 1334
3877.45 1293
3878.04 1268
3878.63 1284
3879.22 1299
3879.80 1254
3880.39 1290
3880.98 1252
3881.57 1201
3882.15 1222
3882.74 1201
3883.33 1176
3883.92 1198
3884.51 1169
3885.09 1138
3885.68 1220
3886.27 1159
3886.86 1186
3887.45 1179
3888.04 1106
3888.62 1161
3889.21 1242
3889.80 1316
3890.39 1306
3890.98 1260
3891.57 1348
3892.15 1394
3892.74 1356
3893.33 1301
3893.92 1288
3894.51 1358
3895.10 1320
3895.69 1340
3896.28 1284
3896.86 1234
3897.45 1333
3898.04 1356
3898.63 1359
3899.22 1361
3899.81 1427
3900.40 1556
3900.99 1495
3901.58 1433
3902.17 1409
3902.76 1389
3903.34 1371
3903.93 1311
3904.52 1301
3905.11 1208
3905.70 1226
3906.29 1198
3906.88 1126
3907.47 1225
3908.06 1198
3908.65 1222
3909.24 1191
3909.83 1129
3910.42 1195
3911.01 1149
3911.60 1103
3912.19 1149
3912.78 1143
3913.37 1105
3913.96 1062
3914.55 1109
3915.14 1095
3915.73 1056
3916.32 1053
3916.91 1110
3917.50 1039
3918.09 1110
3918.68 1133
3919.28 1036
3919.87 1041
3920.46 1056
3921.05 1078
3921.64 1029
3922.23 1073
3922.82 1066
3923.41 1012
3924.00 1043
3924.59 1092
3925.18 1027
3925.77 1031
3926.37 1017
3926.96 994
3927.55 1037
3928.14 1000
3928.73 974
3929.32 972
3929.91 1022
3930.51 1010
3931.10 982
3931.69 978
3932.28 1020
3932.87 1002
3933.46 1015
3934.05 979
3934.65 968
3935.24 972
3935.83 996
3936.42 1030
3937.01 1039
3937.61 1056
3938.20 1083
3938.79 1167
3939.38 1145
3939.97 1194
3940.57 1169
3941.16 1160
3941.75 1179
3942.34 1170
3942.94 1159
3943.53 1171
3944.12 1233
3944.71 1168
3945.31 1085
3945.90 1106
3946.49 1088
3947.08 1125
3947.68 1067
3948.27 998
3948.86 982
3949.45 930
3950.05 972
3950.64 1010
3951.23 935
3951.83 960
3952.42 987
3953.01 1049
3953.61 1020
3954.20 1032
3954.79 1048
3955.39 1065
3955.98 1042
3956.57 1066
3957.17 1045
3957.76 1104
3958.35 1086
3958.95 1156
3959.54 1175
3960.13 1088
3960.73 1088
3961.32 1139
3961.92 1116
3962.51 1173
3963.10 1114
3963.70 1157
3964.29 1135
3964.88 1076
3965.48 1093
3966.07 1090
3966.67 1142
3967.26 1179
3967.86 1267
3968.45 1232
3969.04 1203
3969.64 1192
3970.23 1171
3970.83 1205
3971.42 1200
3972.02 1056
3972.61 1014
3973.21 998
3973.80 1012
3974.40 1114
3974.99 1105
3975.58 1071
3976.18 1115
3976.77 1188
3977.37 1253
3977.96 1324
3978.56 1304
3979.15 1302
3979.75 1289
3980.35 1245
3980.94 1222
3981.54 1253
3982.13 1169
3982.73 1106
3983.32 1142
3983.92 1132
3984.51 1158
3985.11 1156
3985.70 1135
3986.30 1111
3986.90 1088
3987.49 1079
3988.09 1095
3988.68 1121
3989.28 1173
3989.87 1111
3990.47 1057
3991.07 1005
3991.66 1112
3992.26 1112
3992.85 1071
3993.45 1099
3994.05 1098
3994.64 1133
3995.24 1160
3995.84 1111
3996.43 1106
3997.03 1154
3997.62 1115
3998.22 1118
3998.82 1157
3999.41 1130
4000.01 1134
4000.61 1102
4001.20 1148
4001.80 1176
4002.40 1126
4003.00 1106
4003.59 1128
4004.19 1088
4004.79 1081
4005.38 1158
4005.98 1076
4006.58 1075
4007.17 1116
4007.77 1148
4008.37 1124
4008.97 1104
4009.56 1146
4010.16 1139
4010.76 1110
4011.36 1075
4011.95 1130
4012.55 1103
4013.15 1144
4013.75 1073
4014.34 1202
4014.94 1209
4015.54 1251
4016.14 1234
4016.74 1226
4017.33 1285
4017.93 1265
4018.53 1301
4019.13 1407
4019.73 1352
4020.32 1350
4020.92 1301
4021.52 1258
4022.12 1278
4022.72 1273
4023.32 1177
4023.91 1155
4024.51 1173
4025.11 1154
4025.71 1185
4026.31 1216
4026.91 1281
4027.51 1324
4028.10 1443
4028.70 1418
4029.30 1543
4029.90 1516
4030.50 1480
4031.10 1517
4031.70 1395
4032.30 1350
4032.90 1319
4033.49 1332
4034.09 1370
4034.69 1353
4035.29 1410
4035.89 1318
4036.49 1311
4037.09 1280
4037.69 1189
4038.29 1213
4038.89 1133
4039.49 1053
4040.09 1046
4040.69 1033
4041.29 983
4041.89 963
4042.49 952
4043.09 972
4043.69 1048
4044.29 1074
4044.89 1052
4045.49 1017
4046.09 1047
4046.69 1017
4047.29 1034
4047.89 1086
4048.49 1028
4049.09 1028
4049.69 1060
4050.29 1025
4050.89 1073
4051.49 1060
4052.09 1027
4052.69 1004
4053.29 992
4053.89 1108
4054.49 1059
4055.09 1017
4055.69 1041
4056.30 1021
4056.90 1047
4057.50 1029
4058.10 986
4058.70 1016
4059.30 1055
4059.90 995
4060.50 1069
4061.10 1052
4061.71 1055
4062.31 1097
4062.91 1171
4063.51 1215
4064.11 1240
4064.71 1299
4065.31 1385
4065.92 1465
4066.52 1481
4067.12 1501
4067.72 1567
4068.32 1444
4068.92 1407
4069.53 1308
4070.13 1259
4070.73 1279
4071.33 1176
4071.93 1090
4072.54 1052
4073.14 1037
4073.74 1027
4074.34 1009
4074.94 981
4075.55 988
4076.15 944
4076.75 1008
4077.35 963
4077.96 919
4078.56 932
4079.16 947
4079.76 944
4080.37 941
4080.97 899
4081.57 937
4082.17 949
4082.78 887
4083.38 906
4083.98 942
4084.59 869
4085.19 862
4085.79 921
4086.39 904
4087.00 927
4087.60 886
4088.20 835
4088.81 877
4089.41 884
4090.01 924
4090.62 941
4091.22 916
4091.82 920
4092.43 928
4093.03 1009
4093.63 984
4094.24 1003
4094.84 973
4095.45 1009
4096.05 963
4096.65 1014
4097.26 1007
4097.86 1007
4098.47 945
4099.07 932
4099.67 1039
4100.28 989
4100.88 1013
4101.49 990
4102.09 992
4102.69 977
4103.30 1007
4103.90 994
4104.51 1000
4105.11 1005
4105.72 1014
4106.32 975
4106.93 940
4107.53 964
4108.13 951
4108.74 978
4109.34 985
4109.95 943
4110.55 909
4111.16 869
4111.76 880
4112.37 886
4112.97 933
4113.58 945
4114.18 905
4114.79 958
4115.39 911
4116.00 873
4116.60 933
4117.21 905
4117.82 959
4118.42 961
4119.03 905
4119.63 892
4120.24 881
4120.84 866
4121.45 907
4122.05 861
4122.66 852
4123.27 898
4123.87 913
4124.48 827
4125.08 871
4125.69 926
4126.30 1010
4126.90 959
4127.51 970
4128.11 978
4128.72 913
4129.33 881
4129.93 844
4130.54 853
4131.15 890
4131.75 874
4132.36 938
4132.96 892
4133.57 972
4134.18 977
4134.78 987
4135.39 948
4136.00 922
4136.60 964
4137.21 1047
4137.82 1029
4138.43 1039
4139.03 1043
4139.64 1052
4140.25 1085
4140.85 1087
4141.46 1116
4142.07 1155
4142.68 1114
4143.28 1170
4143.89 1249
4144.50 1247
4145.10 1245
4145.71 1232
4146.32 1171
4146.93 1156
4147.53 1229
4148.14 1114
4148.75 1023
4149.36 1008
4149.97 944
4150.57 1004
4151.18 931
4151.79 922
4152.40 908
4153.00 878
4153.61 923
4154.22 871
4154.83 895
4155.44 830
4156.05 842
4156.65 860
4157.26 854
4157.87 806
4158.48 882
4159.09 867
4159.70 882
4160.30 936
4160.91 926
4161.52 1029
4162.13 973
4162.74 895
4163.35 878
4163.96 873
4164.56 920
4165.17 994
4165.78 900
4166.39 879
4167.00 914
4167.61 974
4168.22 938
4168.83 991
4169.44 1025
4170.05 1069
4170.66 1070
4171.26 1102
4171.87 1220
4172.48 1200
4173.09 1187
4173.70 1264
4174.31 1301
4174.92 1231
4175.53 1141
4176.14 1125
4176.75 1122
4177.36 1121
4177.97 1079
4178.58 1022
4179.19 1054
4179.80 1036
4180.41 1040
4181.02 955
4181.63 992
4182.24 1030
4182.85 976
4183.46 975
4184.07 914
4184.68 966
4185.29 968
4185.90 959
4186.51 997
4187.12 982
4187.73 981
4188.34 907
4188.95 894
4189.56 945
4190.18 971
4190.79 978
4191.40 1004
4192.01 943
4192.62 906
4193.23 939
4193.84 1051
4194.45 1012
4195.06 1036
4195.67 1031
4196.28 1026
4196.90 1005
4197.51 1042
4198.12 1045
4198.73 1005
4199.34 960
4199.95 967
4200.56 913
4201.18 912
4201.79 887
4202.40 958
4203.01 923
4203.62 970
4204.23 935
4204.85 966
4205.46 950
4206.07 990
4206.68 1001
4207.29 986
4207.90 972
4208.52 953
4209.13 1015
4209.74 1082
4210.35 1132
4210.97 1125
4211.58 1127
4212.19 1142
4212.80 1135
4213.41 1074
4214.03 1109
4214.64 1097
4215.25 1033
4215.86 993
4216.48 1066
4217.09 1045
4217.70 1046
4218.32 1117
4218.93 1152
4219.54 1214
4220.15 1267
4220.77 1281
4221.38 1318
4221.99 1329
4222.61 1324
4223.22 1413
4223.83 1379
4224.44 1393
4225.06 1422
4225.67 1461
4226.28 1524
4226.90 1649
4227.51 1785
4228.13 1939
4228.74 2056
4229.35 2074
4229.97 2053
4230.58 2032
4231.19 1901
4231.81 1764
4232.42 1572
4233.03 1439
4233.65 1357
4234.26 1319
4234.88 1254
4235.49 1271
4236.10 1152
4236.72 1191
4237.33 1144
4237.95 1131
4238.56 1162
4239.17 1162
4239.79 1182
4240.40 1235
4241.02 1145
4241.63 1162
4242.25 1194
4242.86 1220
4243.48 1218
4244.09 1261
4244.71 1240
4245.32 1234
4245.93 1253
4246.55 1227
4247.16 1232
4247.78 1233
4248.39 1237
4249.01 1203
4249.62 1222
4250.24 1141
4250.85 1051
4251.47 1160
4252.08 1152
4252.70 1144
4253.32 1163
4253.93 1101
4254.55 1105
4255.16 1090
4255.78 1051
4256.39 1096
4257.01 1116
4257.62 1123
4258.24 1181
4258.85 1066
4259.47 1060
4260.09 1178
4260.70 1238
4261.32 1266
4261.93 1403
4262.55 1468
4263.17 1410
4263.78 1455
4264.40 1429
4265.01 1432
4265.63 1469
4266.25 1426
4266.86 1432
4267.48 1440
4268.10 1330
4268.71 1266
4269.33 1202
4269.94 1174
4270.56 1147
4271.18 1130
4271.79 1165
4272.41 1159
4273.03 1112
4273.64 1137
4274.26 1155
4274.88 1232
4275.49 1249
4276.11 1343
4276.73 1416
4277.35 1445
4277.96 1551
4278.58 1580
4279.20 1504
4279.81 1509
4280.43 1467
4281.05 1377
4281.67 1282
4282.28 1211
4282.90 1216
4283.52 1177
4284.14 1121
4284.75 1065
4285.37 1104
4285.99 1063
4286.61 1015
4287.22 1035
4287.84 1027
4288.46 1029
4289.08 939
4289.70 986
4290.31 1005
4290.93 998
4291.55 993
4292.17 979
4292.79 997
4293.40 1014
4294.02 957
4294.64 934
4295.26 981
4295.88 978
4296.50 962
4297.11 1009
4297.73 929
4298.35 900
4298.97 960
4299.59 967
4300.21 956
4300.83 943
4301.44 962
4302.06 1014
4302.68 1013
4303.30 962
4303.92 992
4304.54 1005
4305.16 1010
4305.78 1027
4306.40 1025
4307.02 995
4307.63 962
4308.25 986
4308.87 1001
4309.49 1007
4310.11 976
4310.73 921
4311.35 1011
4311.97 933
4312.59 1052
4313.21 1053
4313.83 1027
4314.45 1003
4315.07 1025
4315.69 1082
4316.31 1046
4316.93 1081
4317.55 1063
4318.17 1076
4318.79 1082
4319.41 996
4320.03 1050
4320.65 1014
4321.27 1097
4321.89 1070
4322.51 1073
4323.13 1079
4323.75 1078
4324.37 1041
4324.99 1112
4325.61 1185
4326.23 1134
4326.85 1177
4327.47 1215
4328.09 1191
4328.71 1249
4329.33 1384
4329.96 1407
4330.58 1454
4331.20 1689
4331.82 1897
4332.44 1981
4333.06 2216
4333.68 2496
4334.30 2509
4334.92 2455
4335.54 2324
4336.17 2316
4336.79 2206
4337.41 2305
4338.03 2325
4338.65 2295
4339.27 2357
4339.89 2267
4340.52 2085
4341.14 1951
4341.76 1842
4342.38 1754
4343.00 1694
4343.62 1760
4344.25 1852
4344.87 1930
4345.49 2077
4346.11 2239
4346.73 2447
4347.36 2659
4347.98 2866
4348.60 2852
4349.22 2777
4349.84 2547
4350.47 2409
4351.09 2321
4351.71 2262
4352.33 2335
4352.96 2306
4353.58 2320
4354.20 2110
4354.82 1971
4355.45 1846
4356.07 1685
4356.69 1667
4357.31 1527
4357.94 1475
4358.56 1442
4359.18 1448
4359.81 1427
4360.43 1352
4361.05 1388
4361.68 1401
4362.30 1341
4362.92 1326
4363.55 1345
4364.17 1278
4364.79 1282
4365.42 1319
4366.04 1328
4366.66 1342
4367.29 1334
4367.91 1283
4368.53 1312
4369.16 1242
4369.78 1265
4370.40 1190
4371.03 1192
4371.65 1191
4372.27 1178
4372.90 1156
4373.52 1124
4374.15 1111
4374.77 1066
4375.39 1089
4376.02 1144
4376.64 1096
4377.27 1129
4377.89 1092
4378.52 1103
4379.14 1099
4379.76 1119
4380.39 1151
4381.01 1139
4381.64 1151
4382.26 1096
4382.89 1085
4383.51 1098
4384.14 1117
4384.76 1185
4385.39 1108
4386.01 1086
4386.64 1125
4387.26 1106
4387.89 1108
4388.51 1116
4389.14 1092
4389.76 1159
4390.39 1224
4391.01 1280
4391.64 1240
4392.26 1188
4392.89 1170
4393.51 1183
4394.14 1199
4394.76 1134
4395.39 1077
4396.01 1081
4396.64 1085
4397.26 1040
4397.89 983
4398.52 1043
4399.14 1044
4399.77 1036
4400.39 1032
4401.02 1028
4401.65 1029
4402.27 992
4402.90 1005
4403.52 999
4404.15 921
4404.78 917
4405.40 974
4406.03 998
4406.65 972
4407.28 1016
4407.91 979
4408.53 974
4409.16 1056
4409.79 1050
4410.41 994
4411.04 960
4411.67 1010
4412.29 1024
4412.92 1025
4413.55 994
4414.17 991
4414.80 978
4415.43 958
4416.05 1013
4416.68 939
4417.31 949
4417.94 939
4418.56 987
4419.19 1049
4419.82 1027
4420.44 996
4421.07 1029
4421.70 1028
4422.33 988
4422.95 1022
4423.58 990
4424.21 994
4424.84 913
4425.46 940
4426.09 875
4426.72 860
4427.35 865
4427.97 878
4428.60 868
4429.23 866
4429.86 925
4430.49 920
4431.11 891
4431.74 893
4432.37 883
4433.00 900
4433.63 884
4434.26 910
4434.88 925
4435.51 898
4436.14 896
4436.77 866
4437.40 897
4438.03 907
4438.65 923
4439.28 926
4439.91 931
4440.54 853
4441.17 883
4441.80 912
4442.43 882
4443.06 876
4443.68 939
4444.31 960
4444.94 930
4445.57 1001
4446.20 982
4446.83 1029
4447.46 1003
4448.09 1036
4448.72 1042
4449.35 985
4449.98 937
4450.61 1004
4451.24 957
4451.86 980
4452.49 1000
4453.12 936
4453.75 960
4454.38 942
4455.01 978
4455.64 995
4456.27 1047
4456.90 1068
4457.53 1105
4458.16 1156
4458.79 1135
4459.42 1086
4460.05 1061
4460.68 995
4461.31 903
4461.94 896
4462.57 938
4463.20 859
4463.83 860
4464.46 897
4465.09 817
4465.72 887
4466.36 875
4466.99 855
4467.62 897
4468.25 893
4468.88 927
4469.51 890
4470.14 821
4470.77 897
4471.40 897
4472.03 862
4472.66 811
4473.29 872
4473.93 872
4474.56 853
4475.19 909
4475.82 868
4476.45 867
4477.08 873
4477.71 850
4478.34 874
4478.98 863
4479.61 861
4480.24 866
4480.87 854
4481.50 841
4482.13 905
4482.76 923
4483.40 912
4484.03 904
4484.66 956
4485.29 927
4485.92 920
4486.56 976
4487.19 970
4487.82 904
4488.45 976
4489.08 990
4489.72 1027
4490.35 990
4490.98 924
4491.61 895
4492.25 893
4492.88 872
4493.51 920
4494.14 898
4494.78 940
4495.41 899
4496.04 961
4496.67 903
4497.31 906
4497.94 898
4498.57 917
4499.20 948
4499.84 1004
4500.47 1116
4501.10 1233
4501.74 1338
4502.37 1416
4503.00 1370
4503.64 1399
4504.27 1334
4504.90 1335
4505.53 1256
4506.17 1164
4506.80 1145
4507.43 1077
4508.07 1043
4508.70 1083
4509.34 1127
4509.97 1115
4510.60 1131
4511.24 1173
4511.87 1123
4512.50 1103
4513.14 1111
4513.77 1121
4514.41 1063
4515.04 1044
4515.67 1029
4516.31 990
4516.94 965
4517.58 948
4518.21 990
4518.84 928
4519.48 926
4520.11 955
4520.75 897
4521.38 925
4522.02 964
4522.65 960
4523.28 980
4523.92 974
4524.55 945
4525.19 949
4525.82 952
4526.46 994
4527.09 1048
4527.73 1069
4528.36 1179
4529.00 1317
4529.63 1519
4530.27 1711
4530.90 1912
4531.54 2211
4532.17 2357
4532.81 2296
4533.44 2343
4534.08 2219
4534.71 2115
4535.35 1879
4535.99 1660
4536.62 1435
4537.26 1350
4537.89 1186
4538.53 1063
4539.16 1060
4539.80 1034
4540.43 1025
4541.07 986
4541.71 961
4542.34 968
4542.98 933
4543.61 892
4544.25 880
4544.89 935
4545.52 910
4546.16 942
4546.79 939
4547.43 1026
4548.07 988
4548.70 957
4549.34 1036
4549.98 1033
4550.61 1044
4551.25 1032
4551.89 955
4552.52 971
4553.16 938
4553.80 890
4554.43 894
4555.07 928
4555.71 898
4556.34 910
4556.98 797
4557.62 789
4558.25 827
4558.89 851
4559.53 856
4560.16 899
4560.80 897
4561.44 933
4562.08 939
4562.71 930
4563.35 926
4563.99 914
4564.63 985
4565.26 930
4565.90 912
4566.54 925
4567.18 924
4567.81 989
4568.45 1086
4569.09 1095
4569.73 1080
4570.36 1109
4571.00 1192
4571.64 1193
4572.28 1160
4572.92 1190
4573.55 1197
4574.19 1179
4574.83 1107
4575.47 1112
4576.11 1094
4576.75 1051
4577.38 1060
4578.02 958
4578.66 961
4579.30 911
4579.94 941
4580.58 898
4581.21 907
4581.85 889
4582.49 898
4583.13 992
4583.77 939
4584.41 941
4585.05 988
4585.69 1102
4586.32 1068
4586.96 1052
4587.60 1151
4588.24 1204
4588.88 1263
4589.52 1212
4590.16 1213
4590.80 1244
4591.44 1230
4592.08 1203
4592.72 1205
4593.36 1273
4594.00 1261
4594.63 1130
4595.27 1107
4595.91 1017
4596.55 1000
4597.19 989
4597.83 944
4598.47 932
4599.11 944
4599.75 1023
4600.39 976
4601.03 949
4601.67 965
4602.31 941
4602.95 941
4603.59 953
4604.23 910
4604.87 919
4605.51 968
4606.15 989
4606.79 1012
4607.43 1002
4608.08 978
4608.72 974
4609.36 1028
4610.00 1009
4610.64 965
4611.28 1037
4611.92 992
4612.56 994
4613.20 1009
4613.84 1019
4614.48 1016
4615.12 960
4615.76 946
4616.41 919
4617.05 913
4617.69 937
4618.33 872
4618.97 966
4619.61 915
4620.25 856
4620.89 800
4621.54 842
4622.18 792
4622.82 790
4623.46 790
4624.10 811
4624.74 802
4625.38 825
4626.03 832
4626.67 813
4627.31 799
4627.95 824
4628.59 858
4629.24 923
4629.88 880
4630.52 945
4631.16 914
4631.80 1014
4632.45 1072
4633.09 1057
4633.73 989
4634.37 986
4635.02 1056
4635.66 997
4636.30 992
4636.94 1088
4637.58 999
4638.23 990
4638.87 999
4639.51 1032
4640.16 1005
4640.80 1093
4641.44 1083
4642.08 1017
4642.73 987
4643.37 981
4644.01 994
4644.66 983
4645.30 1004
4645.94 1030
4646.58 1037
4647.23 1007
4647.87 940
4648.51 984
4649.16 1014
4649.80 965
4650.44 978
4651.09 969
4651.73 1015
4652.37 1038
4653.02 1073
4653.66 1164
4654.31 1096
4654.95 1002
4655.59 973
4656.24 1038
4656.88 1012
4657.52 969
4658.17 898
4658.81 890
4659.46 869
4660.10 837
4660.75 887
4661.39 870
4662.03 803
4662.68 797
4663.32 752
4663.97 757
4664.61 767
4665.26 802
4665.90 796
4666.54 831
4667.19 786
4667.83 847
4668.48 824
4669.12 812
4669.77 773
4670.41 805
4671.06 801
4671.70 799
4672.35 776
4672.99 793
4673.64 769
4674.28 818
4674.93 845
4675.57 834
4676.22 816
4676.86 797
4677.51 820
4678.15 793
4678.80 869
4679.44 828
4680.09 849
4680.73 887
4681.38 829
4682.03 849
4682.67 874
4683.32 932
4683.96 906
4684.61 835
4685.25 890
4685.90 828
4686.55 813
4687.19 877
4687.84 897
4688.48 886
4689.13 902
4689.78 943
4690.42 895
4691.07 900
4691.72 951
4692.36 963
4693.01 1000
4693.65 1017
4694.30 989
4694.95 1005
4695.59 1038
4696.24 1059
4696.89 983
4697.53 1025
4698.18 991
4698.83 1084
4699.47 1127
4700.12 1133
4700.77 1181
4701.41 1241
4702.06 1229
4702.71 1144
4703.36 1052
4704.00 1057
4704.65 1019
4705.30 1043
4705.94 1032
4706.59 1041
4707.24 966
4707.89 991
4708.53 915
4709.18 936
4709.83 897
4710.48 951
4711.12 999
4711.77 956
4712.42 953
4713.07 947
4713.71 933
4714.36 1004
4715.01 1004
4715.66 972
4716.31 967
4716.95 923
4717.60 924
4718.25 933
4718.90 944
4719.55 985
4720.19 979
4720.84 1077
4721.49 1121
4722.14 1072
4722.79 1122
4723.44 1127
4724.08 1117
4724.73 1146
4725.38 1071
4726.03 1068
4726.68 1101
4727.33 1125
4727.98 1078
4728.63 1057
4729.27 1052
4729.92 1033
4730.57 1016
4731.22 882
4731.87 882
4732.52 884
4733.17 925
4733.82 914
4734.47 912
4735.12 883
4735.77 940
4736.41 954
4737.06 905
4737.71 910
4738.36 993
4739.01 1009
4739.66 980
4740.31 1058
4740.96 1059
4741.61 1086
4742.26 1084
4742.91 1111
4743.56 1109
4744.21 1074
4744.86 1010
4745.51 986
4746.16 967
4746.81 971
4747.46 999
4748.11 1013
4748.76 972
4749.41 928
4750.06 982
4750.71 998
4751.36 1054
4752.01 1074
4752.66 1056
4753.31 1084
4753.96 1123
4754.61 1179
4755.26 1105
4755.92 1086
4756.57 1064
4757.22 1026
4757.87 1015
4758.52 1032
4759.17 990
4759.82 1058
4760.47 1151
4761.12 1198
4761.77 1271
4762.42 1200
4763.08 1283
4763.73 1240
4764.38 1147
4765.03 1079
4765.68 1041
4766.33 997
4766.98 985
4767.64 1026
4768.29 969
4768.94 987
4769.59 931
4770.24 915
4770.89 927
4771.54 952
4772.20 952
4772.85 994
4773.50 947
4774.15 955
4774.80 961
4775.46 972
4776.11 950
4776.76 900
4777.41 908
4778.06 915
4778.72 996
4779.37 919
4780.02 915
4780.67 917
4781.33 988
4781.98 1037
4782.63 929
4783.28 908
4783.94 968
4784.59 940
4785.24 890
4785.89 951
4786.55 995
4787.20 979
4787.85 965
4788.51 1042
4789.16 1058
4789.81 1121
4790.46 1035
4791.12 1036
4791.77 1018
4792.42 1015
4793.08 1082
4793.73 1035
4794.38 1069
4795.04 1045
4795.69 1064
4796.34 1046
4797.00 1006
4797.65 1042
4798.30 1027
4798.96 1036
4799.61 1196
4800.27 1256
4800.92 1281
4801.57 1335
4802.23 1339
4802.88 1369
4803.53 1320
4804.19 1269
4804.84 1120
4805.50 1146
4806.15 1113
4806.81 1045
4807.46 1085
4808.11 1072
4808.77 1057
4809.42 1065
4810.08 1021
4810.73 1022
4811.39 978
4812.04 945
4812.69 1011
4813.35 1018
4814.00 1030
4814.66 1063
4815.31 1153
4815.97 1158
4816.62 1109
4817.28 1189
4817.93 1167
4818.59 1168
4819.24 1170
4819.90 1220
4820.55 1325
4821.21 1301
4821.86 1394
4822.52 1445
4823.17 1465
4823.83 1565
4824.48 1510
4825.14 1422
4825.79 1445
4826.45 1376
4827.11 1330
4827.76 1252
4828.42 1245
4829.07 1249
4829.73 1185
4830.38 1201
4831.04 1187
4831.70 1197
4832.35 1171
4833.01 1235
4833.66 1177
4834.32 1214
4834.98 1282
4835.63 1305
4836.29 1336
4836.94 1380
4837.60 1384
4838.26 1484
4838.91 1470
4839.57 1463
4840.23 1424
4840.88 1458
4841.54 1467
4842.20 1406
4842.85 1446
4843.51 1444
4844.17 1398
4844.82 1367
4845.48 1394
4846.14 1421
4846.79 1339
4847.45 1313
4848.11 1345
4848.76 1435
4849.42 1533
4850.08 1540
4850.73 1591
4851.39 1705
4852.05 1736
4852.71 1789
4853.36 1657
4854.02 1619
4854.68 1616
4855.34 1655
4855.99 1587
4856.65 1797
4857.31 1967
4857.97 2144
4858.62 2387
4859.28 2409
4859.94 2466
4860.60 2359
4861.25 2229
4861.91 2096
4862.57 1847
4863.23 1709
4863.89 1536
4864.54 1575
4865.20 1548
4865.86 1573
4866.52 1620
4867.18 1681
4867.84 1609
4868.49 1726
4869.15 1653
4869.81 1603
4870.47 1577
4871.13 1591
4871.79 1527
4872.44 1407
4873.10 1479
4873.76 1544
4874.42 1445
4875.08 1334
4875.74 1399
4876.40 1418
4877.06 1493
4877.72 1515
4878.37 1583
4879.03 1599
4879.69 1640
4880.35 1629
4881.01 1593
4881.67 1651
4882.33 1455
4882.99 1362
4883.65 1321
4884.31 1312
4884.97 1314
4885.63 1255
4886.29 1214
4886.95 1223
4887.61 1225
4888.26 1244
4888.92 1257
4889.58 1244
4890.24 1232
4890.90 1310
4891.56 1347
4892.22 1428
4892.88 1373
4893.54 1352
4894.20 1354
4894.86 1341
4895.52 1269
4896.18 1241
4896.84 1216
4897.51 1120
4898.17 1237
4898.83 1321
4899.49 1356
4900.15 1351
4900.81 1414
4901.47 1365
4902.13 1291
4902.79 1287
4903.45 1222
4904.11 1240
4904.77 1193
4905.43 1133
4906.09 1070
4906.75 1039
4907.41 1017
4908.08 1033
4908.74 1032
4909.40 1039
4910.06 1043
4910.72 1098
4911.38 1059
4912.04 1010
4912.70 966
4913.37 979
4914.03 993
4914.69 1033
4915.35 1090
4916.01 1002
4916.67 929
4917.33 885
4918.00 898
4918.66 916
4919.32 919
4919.98 942
4920.64 914
4921.31 851
4921.97 945
4922.63 880
4923.29 932
4923.95 911
4924.62 883
4925.28 936
4925.94 856
4926.60 950
4927.26 898
4927.93 908
4928.59 885
4929.25 947
4929.91 884
4930.58 891
4931.24 915
4931.90 889
4932.56 886
4933.23 872
4933.89 873
4934.55 875
4935.22 879
4935.88 934
4936.54 860
4937.20 866
4937.87 861
4938.53 902
4939.19 879
4939.86 878
4940.52 898
4941.18 837
4941.85 878
4942.51 906
4943.17 874
4943.84 845
4944.50 871
4945.16 853
4945.83 848
4946.49 870
4947.15 864
4947.82 839
4948.48 872
4949.15 788
4949.81 865
4950.47 920
4951.14 852
4951.80 818
4952.47 815
4953.13 795
4953.79 803
4954.46 835
4955.12 823
4955.79 822
4956.45 861
4957.11 844
4957.78 894
4958.44 927
4959.11 929
4959.77 1042
4960.44 1135
4961.10 1225
4961.77 1151
4962.43 1271
4963.10 1216
4963.76 1310
4964.42 1362
4965.09 1300
4965.75 1282
4966.42 1235
4967.08 1109
4967.75 1033
4968.41 995
4969.08 954
4969.74 884
4970.41 890
4971.08 885
4971.74 812
4972.41 864
4973.07 888
4973.74 847
4974.40 827
4975.07 901
4975.73 954
4976.40 969
4977.06 980
4977.73 939
4978.40 1005
4979.06 953
4979.73 907
4980.39 821
4981.06 903
4981.73 901
4982.39 842
4983.06 875
4983.72 870
4984.39 821
4985.06 860
4985.72 864
4986.39 816
4987.05 790
4987.72 821
4988.39 793
4989.05 756
4989.72 820
4990.39 796
4991.05 795
4991.72 815
4992.39 789
4993.05 780
4993.72 793
4994.39 825
4995.05 784
4995.72 788
4996.39 763
4997.05 763
4997.72 786
4998.39 808
4999.06 785
4999.72 778
5000.39 753
5001.06 798
5001.73 726
5002.39 738
5003.06 745
5003.73 745
5004.39 726
5005.06 760
5005.73 734
5006.40 738
5007.07 755
5007.73 657
5008.40 722
5009.07 783
5009.74 699
5010.40 750
5011.07 734
5011.74 755
5012.41 780
5013.08 780
5013.74 716
5014.41 753
5015.08 753
5015.75 748
5016.42 690
5017.09 672
5017.75 718
5018.42 688
5019.09 767
5019.76 735
5020.43 681
5021.10 716
5021.76 725
5022.43 803
5023.10 796
5023.77 798
5024.44 850
5025.11 852
5025.78 851
5026.45 815
5027.12 763
5027.78 714
5028.45 776
5029.12 729
5029.79 706
5030.46 743
5031.13 709
5031.80 665
5032.47 670
5033.14 677
5033.81 682
5034.48 783
5035.15 760
5035.82 725
5036.49 652
5037.16 687
5037.83 745
5038.50 773
5039.16 726
5039.83 702
5040.50 715
5041.17 735
5041.84 716
5042.51 759
5043.18 792
5043.85 787
5044.52 816
5045.20 788
5045.87 825
5046.54 772
5047.21 736
5047.88 758
5048.55 765
5049.22 726
5049.89 717
5050.56 720
5051.23 744
5051.90 747
5052.57 736
5053.24 740
5053.91 725
5054.58 780
5055.25 727
5055.92 735
5056.60 697
5057.27 723
5057.94 737
5058.61 741
5059.28 746
5059.95 743
5060.62 773
5061.29 757
5061.96 738
5062.64 694
5063.31 722
5063.98 758
5064.65 748
5065.32 725
5065.99 738
5066.66 671
5067.34 684
5068.01 700
5068.68 649
5069.35 686
5070.02 727
5070.70 676
5071.37 723
5072.04 677
5072.71 672
5073.38 741
5074.06 832
5074.73 783
5075.40 766
5076.07 784
5076.74 742
5077.42 792
5078.09 802
5078.76 853
5079.43 849
5080.11 856
5080.78 899
5081.45 842
5082.12 833
5082.80 867
5083.47 818
5084.14 861
5084.82 880
5085.49 852
5086.16 844
5086.83 853
5087.51 837
5088.18 867
5088.85 839
5089.53 895
5090.20 877
5090.87 892
5091.55 934
5092.22 924
5092.89 842
5093.57 885
5094.24 870
5094.91 841
5095.59 819
5096.26 819
5096.93 765
5097.61 765
5098.28 747
5098.96 764
5099.63 787
5100.30 791
5100.98 789
5101.65 812
5102.32 820
5103.00 861
5103.67 872
5104.35 858
5105.02 892
5105.70 850
5106.37 792
5107.04 848
5107.72 803
5108.39 768
5109.07 776
5109.74 780
5110.42 794
5111.09 796
5111.77 820
5112.44 748
5113.11 764
5113.79 758
5114.46 749
5115.14 849
5115.81 870
5116.49 904
5117.16 902
5117.84 971
5118.51 1007
5119.19 1037
5119.86 1146
5120.54 1201
5121.21 1098
5121.89 1025
5122.57 1011
5123.24 1000
5123.92 998
5124.59 969
5125.27 927
5125.94 895
5126.62 827
5127.29 807
5127.97 860
5128.64 897
5129.32 862
5130.00 836
5130.67 798
5131.35 859
5132.02 860
5132.70 841
5133.38 854
5134.05 834
5134.73 880
5135.40 815
5136.08 858
5136.76 863
5137.43 847
5138.11 871
5138.79 885
5139.46 938
5140.14 902
5140.82 850
5141.49 807
5142.17 768
5142.85 782
5143.52 795
5144.20 749
5144.88 790
5145.55 762
5146.23 753
5146.91 749
5147.58 792
5148.26 789
5148.94 791
5149.61 819
5150.29 774
5150.97 741
5151.65 752
5152.32 724
5153.00 733
5153.68 721
5154.36 721
5155.03 704
5155.71 712
5156.39 728
5157.07 738
5157.74 755
5158.42 819
5159.10 820
5159.78 872
5160.45 836
5161.13 802
5161.81 766
5162.49 808
5163.17 753
5163.84 755
5164.52 725
5165.20 789
5165.88 842
5166.56 792
5167.24 793
5167.91 814
5168.59 783
5169.27 796
5169.95 766
5170.63 701
5171.31 690
5171.98 730
5172.66 707
5173.34 735
5174.02 687
5174.70 670
5175.38 663
5176.06 698
5176.74 696
5177.41 677
5178.09 721
5178.77 726
5179.45 772
5180.13 748
5180.81 766
5181.49 731
5182.17 754
5182.85 741
5183.53 775
5184.21 693
5184.89 695
5185.57 742
5186.24 717
5186.92 731
5187.60 721
5188.28 720
5188.96 752
5189.64 663
5190.32 694
5191.00 694
5191.68 714
5192.36 724
5193.04 698
5193.72 665
5194.40 664
5195.08 670
5195.76 699
5196.44 687
5197.12 616
5197.80 622
5198.48 724
5199.16 774
5199.84 728
5200.52 687
5201.21 692
5201.89 675
5202.57 714
5203.25 748
5203.93 697
5204.61 661
5205.29 709
5205.97 752
5206.65 770
5207.33 735
5208.01 734
5208.69 801
5209.37 755
5210.06 764
5210.74 830
5211.42 799
5212.10 831
5212.78 866
5213.46 846
5214.14 827
5214.82 868
5215.51 942
5216.19 820
5216.87 866
5217.55 799
5218.23 778
5218.91 768
5219.60 778
5220.28 819
5220.96 766
5221.64 838
5222.32 880
5223.00 835
5223.69 829
5224.37 812
5225.05 836
5225.73 798
5226.41 854
5227.10 815
5227.78 775
5228.46 792
5229.14 784
5229.83 735
5230.51 747
5231.19 756
5231.87 749
5232.56 803
5233.24 837
5233.92 845
5234.60 766
5235.29 758
5235.97 757
5236.65 825
5237.34 797
5238.02 779
5238.70 815
5239.38 918
5240.07 856
5240.75 870
5241.43 874
5242.12 903
5242.80 906
5243.48 874
5244.17 839
5244.85 815
5245.53 791
5246.22 816
5246.90 808
5247.58 793
5248.27 831
5248.95 780
5249.63 849
5250.32 832
5251.00 884
5251.69 894
5252.37 910
5253.05 998
5253.74 976
5254.42 960
5255.11 823
5255.79 890
5256.47 852
5257.16 853
5257.84 784
5258.53 735
5259.21 779
5259.89 764
5260.58 785
5261.26 838
5261.95 868
5262.63 921
5263.32 974
5264.00 929
5264.69 898
5265.37 862
5266.06 844
5266.74 905
5267.43 868
5268.11 852
5268.79 881
5269.48 909
5270.16 871
5270.85 840
5271.53 861
5272.22 867
5272.91 809
5273.59 771
5274.28 814
5274.96 825
5275.65 836
5276.33 840
5277.02 826
5277.70 813
5278.39 797
5279.07 777
5279.76 810
5280.45 855
5281.13 861
5281.82 884
5282.50 913
5283.19 949
5283.87 934
5284.56 855
5285.25 851
5285.93 831
5286.62 793
5287.30 828
5287.99 785
5288.68 809
5289.36 826
5290.05 742
5290.74 779
5291.42 799
5292.11 814
5292.79 815
5293.48 825
5294.17 792
5294.85 782
5295.54 800
5296.23 809
5296.91 821
5297.60 822
5298.29 841
5298.98 854
5299.66 912
5300.35 920
5301.04 958
5301.72 978
5302.41 1000
5303.10 991
5303.78 1065
5304.47 1149
5305.16 1213
5305.85 1315
5306.53 1382
5307.22 1296
5307.91 1274
5308.60 1228
5309.28 1132
5309.97 1123
5310.66 1170
5311.35 1157
5312.03 1213
5312.72 1217
5313.41 1297
5314.10 1398
5314.79 1418
5315.47 1409
5316.16 1444
5316.85 1414
5317.54 1306
5318.23 1300
5318.91 1196
5319.60 1178
5320.29 1232
5320.98 1188
5321.67 1171
5322.36 1133
5323.04 1082
5323.73 1052
5324.42 1032
5325.11 966
5325.80 997
5326.49 921
5327.18 989
5327.86 885
5328.55 799
5329.24 840
5329.93 799
5330.62 820
5331.31 847
5332.00 801
5332.69 760
5333.38 816
5334.06 803
5334.75 793
5335.44 741
5336.13 786
5336.82 783
5337.51 819
5338.20 818
5338.89 859
5339.58 796
5340.27 826
5340.96 901
5341.65 869
5342.34 860
5343.03 874
5343.72 889
5344.41 833
5345.10 893
5345.79 893
5346.48 912
5347.17 980
5347.86 952
5348.55 1010
5349.24 1181
5349.93 1297
5350.62 1365
5351.31 1428
5352.00 1465
5352.69 1372
5353.38 1345
5354.07 1249
5354.76 1189
5355.45 1132
5356.14 1016
5356.83 885
5357.52 856
5358.21 854
5358.90 777
5359.59 848
5360.29 848
5360.98 846
5361.67 891
5362.36 869
5363.05 847
5363.74 889
5364.43 868
5365.12 826
5365.81 784
5366.50 746
5367.20 716
5367.89 750
5368.58 694
5369.27 715
5369.96 757
5370.65 776
5371.34 757
5372.04 729
5372.73 764
5373.42 761
5374.11 720
5374.80 761
5375.49 738
5376.19 745
5376.88 765
5377.57 746
5378.26 795
5378.95 753
5379.65 780
5380.34 779
5381.03 773
5381.72 711
5382.42 690
5383.11 723
5383.80 742
5384.49 709
5385.19 758
5385.88 788
5386.57 786
5387.26 750
5387.96 812
5388.65 829
5389.34 862
5390.03 876
5390.73 953
5391.42 917
5392.11 894
5392.80 864
5393.50 811
5394.19 867
5394.88 826
5395.58 787
5396.27 772
5396.96 859
5397.66 857
5398.35 812
5399.04 815
5399.74 770
5400.43 731
5401.12 695
5401.82 725
5402.51 732
5403.20 742
5403.90 748
5404.59 775
5405.29 735
5405.98 734
5406.67 749
5407.37 781
5408.06 792
5408.75 696
5409.45 743
5410.14 760
5410.84 797
5411.53 757
5412.23 771
5412.92 789
5413.61 712
5414.31 765
5415.00 741
5415.70 707
5416.39 711
5417.09 745
5417.78 728
5418.47 705
5419.17 722
5419.86 774
5420.56 734
5421.25 737
5421.95 776
5422.64 830
5423.34 797
5424.03 795
5424.73 784
5425.42 818
5426.12 758
5426.81 761
5427.51 758
5428.20 784
5428.90 751
5429.59 741
5430.29 827
5430.99 822
5431.68 757
5432.38 757
5433.07 704
5433.77 746
5434.46 821
5435.16 775
5435.85 742
5436.55 849
5437.25 821
5437.94 759
5438.64 786
5439.33 771
5440.03 763
5440.73 786
5441.42 731
5442.12 768
5442.81 826
5443.51 865
5444.21 838
5444.90 903
5445.60 947
5446.29 1009
5446.99 1063
5447.69 1069
5448.38 1188
5449.08 1151
5449.78 1065
5450.47 1136
5451.17 1130
5451.87 1094
5452.56 1005
5453.26 935
5453.96 928
5454.65 917
5455.35 910
5456.05 841
5456.75 858
5457.44 785
5458.14 810
5458.84 857
5459.53 873
5460.23 897
5460.93 894
5461.63 888
5462.32 970
5463.02 919
5463.72 1014
5464.42 1021
5465.11 964
5465.81 1007
5466.51 908
5467.21 909
5467.90 927
5468.60 879
5469.30 886
5470.00 907
5470.70 878
5471.39 888
5472.09 931
5472.79 944
5473.49 916
5474.19 942
5474.88 964
5475.58 939
5476.28 990
5476.98 1023
5477.68 1125
5478.38 1230
5479.07 1393
5479.77 1521
5480.47 1671
5481.17 1763
5481.87 1865
5482.57 1764
5483.27 1639
5483.96 1618
5484.66 1493
5485.36 1277
5486.06 1202
5486.76 1220
5487.46 1144
5488.16 1180
5488.86 1140
5489.56 1149
5490.26 1158
5490.96 1193
5491.65 1211
5492.35 1178
5493.05 1251
5493.75 1276
5494.45 1300
5495.15 1281
5495.85 1287
5496.55 1315
5497.25 1379
5497.95 1336
5498.65 1472
5499.35 1772
5500.05 2158
5500.75 2577
5501.45 2771
5502.15 2839
5502.85 2902
5503.55 2668
5504.25 2213
5504.95 2003
5505.65 1837
5506.35 1567
5507.05 1398
5507.75 1239
5508.45 1138
5509.15 1154
5509.85 1132
5510.55 1102
5511.25 1046
5511.95 1090
5512.65 1127
5513.35 1140
5514.05 1100
5514.76 1131
5515.46 1163
5516.16 1154
5516.86 1114
5517.56 1170
5518.26 1197
5518.96 1192
5519.66 1278
5520.36 1338
5521.06 1309
5521.77 1267
5522.47 1271
5523.17 1170
5523.87 1109
5524.57 1129
5525.27 1040
5525.97 985
5526.67 970
5527.38 978
5528.08 997
5528.78 899
5529.48 920
5530.18 960
5530.88 941
5531.59 1002
5532.29 979
5532.99 969
5533.69 907
5534.39 881
5535.10 887
5535.80 932
5536.50 950
5537.20 951
5537.90 930
5538.61 960
5539.31 1013
5540.01 1010
5540.71 1046
5541.42 974
5542.12 972
5542.82 970
5543.52 946
5544.23 908
5544.93 884
5545.63 858
5546.33 883
5547.04 871
5547.74 871
5548.44 868
5549.15 911
5549.85 867
5550.55 849
5551.26 875
5551.96 905
5552.66 847
5553.36 850
5554.07 860
5554.77 870
5555.47 845
5556.18 849
5556.88 824
5557.58 840
5558.29 796
5558.99 825
5559.70 847
5560.40 830
5561.10 832
5561.81 878
5562.51 946
5563.21 971
5563.92 967
5564.62 1024
5565.33 1011
5566.03 992
5566.73 930
5567.44 904
5568.14 952
5568.85 884
5569.55 829
5570.25 860
5570.96 794
5571.66 818
5572.37 816
5573.07 891
5573.78 859
5574.48 884
5575.19 873
5575.89 883
5576.59 876
5577.30 843
5578.00 847
5578.71 932
5579.41 839
5580.12 917
5580.82 881
5581.53 845
5582.23 820
5582.94 752
5583.64 762
5584.35 765
5585.05 827
5585.76 793
5586.46 859
5587.17 833
5587.88 787
5588.58 799
5589.29 800
5589.99 769
5590.70 802
5591.40 788
5592.11 821
5592.81 781
5593.52 782
5594.23 694
5594.93 771
5595.64 799
5596.34 826
5597.05 758
5597.76 809
5598.46 785
5599.17 744
5599.87 786
5600.58 751
5601.29 763
5601.99 716
5602.70 724
5603.41 824
5604.11 760
5604.82 752
5605.52 760
5606.23 771
5606.94 766
5607.64 754
5608.35 744
5609.06 752
5609.76 730
5610.47 738
5611.18 777
5611.88 764
5612.59 775
5613.30 738
5614.01 710
5614.71 744
5615.42 789
5616.13 799
5616.83 801
5617.54 749
5618.25 777
5618.96 810
5619.66 797
5620.37 793
5621.08 771
5621.79 782
5622.49 784
5623.20 792
5623.91 760
5624.62 742
5625.32 744
5626.03 764
5626.74 799
5627.45 803
5628.16 806
5628.86 850
5629.57 877
5630.28 938
5630.99 915
5631.70 914
5632.40 953
5633.11 957
5633.82 982
5634.53 951
5635.24 961
5635.95 1032
5636.65 1074
5637.36 1149
5638.07 1190
5638.78 1165
5639.49 1131
5640.20 1132
5640.91 1164
5641.61 1126
5642.32 1136
5643.03 1077
5643.74 1049
5644.45 1003
5645.16 955
5645.87 925
5646.58 863
5647.29 892
5648.00 882
5648.70 873
5649.41 828
5650.12 871
5650.83 908
5651.54 905
5652.25 941
5652.96 940
5653.67 976
5654.38 933
5655.09 959
5655.80 981
5656.51 1053
5657.22 998
5657.93 987
5658.64 1002
5659.35 1074
5660.06 1105
5660.77 1090
5661.48 1070
5662.19 1044
5662.90 978
5663.61 1065
5664.32 1009
5665.03 1001
5665.74 958
5666.45 939
5667.16 897
5667.87 928
5668.58 911
5669.29 909
5670.00 955
5670.71 992
5671.42 1069
5672.13 1166
5672.84 1169
5673.56 1146
5674.27 1021
5674.98 1003
5675.69 943
5676.40 882
5677.11 904
5677.82 936
5678.53 918
5679.24 876
5679.95 902
5680.67 935
5681.38 976
5682.09 939
5682.80 919
5683.51 906
5684.22 881
5684.93 932
5685.65 895
5686.36 856
5687.07 862
5687.78 858
5688.49 887
5689.20 812
5689.92 793
5690.63 860
5691.34 857
5692.05 851
5692.76 886
5693.47 813
5694.19 866
5694.90 879
5695.61 803
5696.32 783
5697.04 822
5697.75 830
5698.46 831
5699.17 820
5699.89 873
5700.60 861
5701.31 888
5702.02 820
5702.74 863
5703.45 826
5704.16 800
5704.87 845
5705.59 838
5706.30 805
5707.01 795
5707.72 838
5708.44 836
5709.15 804
5709.86 832
5710.58 825
5711.29 847
5712.00 806
5712.72 831
5713.43 747
5714.14 784
5714.86 767
5715.57 763
5716.28 767
5717.00 840
5717.71 797
5718.42 788
5719.14 799
5719.85 768
5720.56 778
5721.28 826
5721.99 780
5722.71 865
5723.42 859
5724.13 840
5724.85 828
5725.56 837
5726.28 867
5726.99 898
5727.70 914
5728.42 935
5729.13 904
5729.85 950
5730.56 928
5731.28 899
5731.99 956
5732.70 930
5733.42 882
5734.13 847
5734.85 880
5735.56 843
5736.28 845
5736.99 849
5737.71 901
5738.42 899
5739.14 874
5739.85 872
5740.57 964
5741.28 867
5742.00 822
5742.71 822
5743.43 857
5744.14 930
5744.86 910
5745.57 920
5746.29 913
5747.00 908
5747.72 925
5748.43 962
5749.15 950
5749.87 957
5750.58 996
5751.30 1040
5752.01 1067
5752.73 1050
5753.44 1086
5754.16 1165
5754.88 1241
5755.59 1307
5756.31 1300
5757.02 1279
5757.74 1367
5758.46 1414
5759.17 1420
5759.89 1403
5760.60 1445
5761.32 1483
5762.04 1478
5762.75 1490
5763.47 1451
5764.19 1500
5764.90 1479
5765.62 1538
5766.34 1576
5767.05 1811
5767.77 1990
5768.49 2294
5769.20 2952
5769.92 3730
5770.64 4547
5771.35 5323
5772.07 5455
5772.79 5023
5773.50 4425
5774.22 3712
5774.94 3061
5775.65 2464
5776.37 2162
5777.09 1935
5777.81 1857
5778.52 1828
5779.24 1831
5779.96 1858
5780.68 1840
5781.39 1891
5782.11 1830
5782.83 1842
5783.55 1789
5784.26 1916
5784.98 1873
5785.70 1884
5786.42 1795
5787.14 1862
5787.85 1834
5788.57 1799
5789.29 1789
5790.01 1761
5790.73 1882
5791.44 1781
5792.16 1763
5792.88 1634
5793.60 1570
5794.32 1469
5795.03 1413
5795.75 1358
5796.47 1274
5797.19 1252
5797.91 1313
5798.63 1371
5799.35 1385
5800.06 1365
5800.78 1506
5801.50 1590
5802.22 1667
5802.94 1609
5803.66 1473
5804.38 1454
5805.10 1319
5805.82 1254
5806.53 1231
5807.25 1248
5807.97 1307
5808.69 1316
5809.41 1315
5810.13 1347
5810.85 1412
5811.57 1388
5812.29 1270
5813.01 1182
5813.73 1165
5814.45 1083
5815.17 1085
5815.89 1089
5816.61 1020
5817.33 1023
5818.05 1036
5818.77 1025
5819.49 1099
5820.20 1117
5820.92 1087
5821.64 1155
5822.36 1075
5823.09 1042
5823.81 1062
5824.53 1013
5825.25 1003
5825.97 1023
5826.69 952
5827.41 963
5828.13 1032
5828.85 1080
5829.57 1034
5830.29 1012
5831.01 1026
5831.73 1028
5832.45 977
5833.17 968
5833.89 954
5834.61 965
5835.33 931
5836.05 924
5836.78 909
5837.50 869
5838.22 882
5838.94 917
5839.66 908
5840.38 873
5841.10 923
5841.82 876
5842.54 907
5843.27 882
5843.99 922
5844.71 946
5845.43 913
5846.15 948
5846.87 880
5847.59 891
5848.32 885
5849.04 914
5849.76 894
5850.48 984
5851.20 922
5851.93 857
5852.65 913
5853.37 925
5854.09 872
5854.81 865
5855.54 922
5856.26 916
5856.98 903
5857.70 875
5858.42 864
5859.15 864
5859.87 886
5860.59 827
5861.31 809
5862.04 828
5862.76 856
5863.48 830
5864.20 845
5864.93 859
5865.65 831
5866.37 889
5867.10 843
5867.82 831
5868.54 868
5869.26 795
5869.99 847
5870.71 876
5871.43 848
5872.16 845
5872.88 839
5873.60 842
5874.33 855
5875.05 847
5875.77 811
5876.50 801
5877.22 811
5877.94 801
5878.67 873
5879.39 873
5880.11 871
5880.84 856
5881.56 877
5882.28 847
5883.01 846
5883.73 798
5884.46 815
5885.18 884
5885.90 844
5886.63 868
5887.35 902
5888.08 880
5888.80 845
5889.52 829
5890.25 841
5890.97 869
5891.70 868
5892.42 806
5893.15 837
5893.87 811
5894.59 813
5895.32 847
5896.04 803
5896.77 834
5897.49 870
5898.22 822
5898.94 848
5899.67 820
5900.39 826
5901.12 813
5901.84 830
5902.57 862
5903.29 888
5904.02 847
5904.74 817
5905.47 811
5906.19 828
5906.92 795
5907.64 841
5908.37 806
5909.09 809
5909.82 778
5910.55 770
5911.27 812
5912.00 792
5912.72 843
5913.45 815
5914.17 826
5914.90 819
5915.63 841
5916.35 828
5917.08 830
5917.80 818
5918.53 834
5919.25 815
5919.98 869
5920.71 842
5921.43 878
5922.16 907
5922.89 946
5923.61 851
5924.34 906
5925.06 910
5925.79 949
5926.52 970
5927.24 941
5927.97 985
5928.70 967
5929.42 944
5930.15 924
5930.88 931
5931.60 976
5932.33 968
5933.06 990
5933.78 975
5934.51 999
5935.24 1036
5935.97 1052
5936.69 1088
5937.42 1047
5938.15 1067
5938.87 1128
5939.60 1160
5940.33 1096
5941.06 1162
5941.78 1108
5942.51 1154
5943.24 1158
5943.97 1240
5944.69 1182
5945.42 1229
5946.15 1280
5946.88 1242
5947.60 1224
5948.33 1223
5949.06 1317
5949.79 1405
5950.52 1403
5951.24 1568
5951.97 1779
5952.70 1938
5953.43 2048
5954.16 2121
5954.88 2192
5955.61 2105
5956.34 1944
5957.07 1889
5957.80 1781
5958.53 1735
5959.25 1642
5959.98 1683
5960.71 1728
5961.44 1698
5962.17 1681
5962.90 1676
5963.63 1692
5964.36 1844
5965.08 1998
5965.81 2269
5966.54 2493
5967.27 2736
5968.00 2860
5968.73 2781
5969.46 2634
5970.19 2560
5970.92 2481
5971.65 2419
5972.37 2337
5973.10 2197
5973.83 2100
5974.56 2023
5975.29 2014
5976.02 2041
5976.75 2016
5977.48 1979
5978.21 1984
5978.94 2130
5979.67 2120
5980.40 2218
5981.13 2285
5981.86 2416
5982.59 2493
5983.32 2537
5984.05 2530
5984.78 2519
5985.51 2532
5986.24 2612
5986.97 2557
5987.70 2563
5988.43 2559
5989.16 2446
5989.89 2528
5990.62 2585
5991.35 2584
5992.08 2705
5992.81 2774
5993.54 2826
5994.27 2845
5995.00 2758
5995.74 2818
5996.47 2803
5997.20 2978
5997.93 2952
5998.66 2961
5999.39 2994
6000.12 2944
6000.85 2877
6001.58 2891
6002.31 2855
6003.04 2821
6003.78 2671
6004.51 2623
6005.24 2577
6005.97 2545
6006.70 2652
6007.43 2764
6008.16 2934
6008.90 3154
6009.63 3603
6010.36 4311
6011.09 5301
6011.82 6780
6012.55 8323
6013.29 9720
6014.02 10672
6014.75 11327
6015.48 11584
6016.21 11174
6016.95 10288
6017.68 9192
6018.41 8173
6019.14 6955
6019.87 5911
6020.61 4977
6021.34 4331
6022.07 3748
6022.80 3315
6023.54 3097
6024.27 2936
6025.00 2698
6025.73 2582
6026.47 2592
6027.20 2538
6027.93 2399
6028.66 2567
6029.40 2793
6030.13 2831
6030.86 2841
6031.59 2844
6032.33 2629
6033.06 2415
6033.79 2392
6034.53 2207
6035.26 2023
6035.99 2029
6036.73 2002
6037.46 2002
6038.19 1976
6038.93 1901
6039.66 1954
6040.39 2034
6041.13 2075
6041.86 2024
6042.59 2056
6043.33 2095
6044.06 2147
6044.79 2105
6045.53 2111
6046.26 2167
6047.00 2264
6047.73 2229
6048.46 2287
6049.20 2488
6049.93 2631
6050.67 2799
6051.40 3044
6052.13 3339
6052.87 3610
6053.60 3788
6054.34 3836
6055.07 3684
6055.81 3523
6056.54 3217
6057.27 2882
6058.01 2678
6058.74 2490
6059.48 2390
6060.21 2262
6060.95 2213
6061.68 2135
6062.42 2085
6063.15 2028
6063.89 1975
6064.62 2009
6065.36 1968
6066.09 1933
6066.83 1930
6067.56 1937
6068.30 1923
6069.03 1972
6069.77 1888
6070.50 1910
6071.24 1866
6071.97 1799
6072.71 1856
6073.44 1890
6074.18 1832
6074.91 1774
6075.65 1813
6076.39 1784
6077.12 1767
6077.86 1691
6078.59 1673
6079.33 1611
6080.06 1603
6080.80 1620
6081.54 1567
6082.27 1543
6083.01 1560
6083.74 1525
6084.48 1486
6085.22 1464
6085.95 1493
6086.69 1524
6087.42 1561
6088.16 1578
6088.90 1629
6089.63 1718
6090.37 1812
6091.11 1763
6091.84 1820
6092.58 1801
6093.32 1808
6094.05 1648
6094.79 1592
6095.53 1583
6096.26 1588
6097.00 1502
6097.74 1437
6098.47 1478
6099.21 1388
6099.95 1359
6100.69 1371
6101.42 1363
6102.16 1321
6102.90 1255
6103.63 1331
6104.37 1347
6105.11 1319
6105.85 1334
6106.58 1255
6107.32 1215
6108.06 1286
6108.80 1267
6109.53 1271
6110.27 1289
6111.01 1351
6111.75 1328
6112.49 1347
6113.22 1316
6113.96 1332
6114.70 1388
6115.44 1475
6116.17 1455
6116.91 1506
6117.65 1455
6118.39 1439
6119.13 1409
6119.87 1421
6120.60 1337
6121.34 1335
6122.08 1335
6122.82 1336
6123.56 1356
6124.30 1361
6125.03 1391
6125.77 1404
6126.51 1363
6127.25 1370
6127.99 1373
6128.73 1413
6129.47 1488
6130.21 1366
6130.94 1399
6131.68 1338
6132.42 1353
6133.16 1353
6133.90 1346
6134.64 1368
6135.38 1342
6136.12 1283
6136.86 1313
6137.60 1348
6138.34 1352
6139.08 1358
6139.81 1335
6140.55 1299
6141.29 1358
6142.03 1319
6142.77 1376
6143.51 1243
6144.25 1311
6144.99 1341
6145.73 1324
6146.47 1280
6147.21 1309
6147.95 1310
6148.69 1321
6149.43 1369
6150.17 1340
6150.91 1369
6151.65 1332
6152.39 1366
6153.13 1337
6153.87 1392
6154.61 1451
6155.35 1533
6156.09 1516
6156.83 1471
6157.58 1531
6158.32 1472
6159.06 1541
6159.80 1536
6160.54 1502
6161.28 1498
6162.02 1563
6162.76 1551
6163.50 1669
6164.24 1817
6164.98 1927
6165.72 2105
6166.46 2187
6167.21 2346
6167.95 2287
6168.69 2266
6169.43 2241
6170.17 2147
6170.91 2113
6171.65 2075
6172.39 2044
6173.14 1976
6173.88 1873
6174.62 1891
6175.36 1871
6176.10 1817
6176.84 1845
6177.59 1868
6178.33 1866
6179.07 1906
6179.81 1858
6180.55 1839
6181.30 1911
6182.04 1960
6182.78 1987
6183.52 1981
6184.26 1966
6185.01 2034
6185.75 2046
6186.49 2070
6187.23 2069
6187.97 2042
6188.72 2164
6189.46 2214
6190.20 2291
6190.94 2336
6191.69 2399
6192.43 2526
6193.17 2584
6193.92 2662
6194.66 2668
6195.40 2692
6196.14 2622
6196.89 2608
6197.63 2584
6198.37 2614
6199.12 2611
6199.86 2604
6200.60 2563
6201.34 2576
6202.09 2731
6202.83 2916
6203.57 3050
6204.32 3374
6205.06 3942
6205.80 4939
6206.55 6632
6207.29 8811
6208.03 11265
6208.78 13779
6209.52 15353
6210.27 16190
6211.01 16010
6211.75 14946
6212.50 13598
6213.24 11706
6213.98 10028
6214.73 8226
6215.47 6802
6216.22 5543
6216.96 4590
6217.71 3827
6218.45 3344
6219.19 3009
6219.94 2663
6220.68 2492
6221.43 2336
6222.17 2227
6222.92 2096
6223.66 2137
6224.40 2076
6225.15 2009
6225.89 2042
6226.64 1983
6227.38 1876
6228.13 1753
6228.87 1664
6229.62 1445
6230.36 1469
6231.11 1486
6231.85 1445
6232.60 1485
6233.34 1529
6234.09 1511
6234.83 1590
6235.58 1655
6236.32 1653
6237.07 1660
6237.81 1709
6238.56 1857
6239.30 2022
6240.05 2114
6240.80 2231
6241.54 2322
6242.29 2347
6243.03 2359
6243.78 2311
6244.52 2403
6245.27 2517
6246.02 2703
6246.76 2865
6247.51 3009
6248.25 3110
6249.00 3115
6249.75 2991
6250.49 2890
6251.24 2745
6251.98 2559
6252.73 2404
6253.48 2226
6254.22 2183
6254.97 2045
6255.72 1958
6256.46 1931
6257.21 1925
6257.95 1884
6258.70 1794
6259.45 1758
6260.19 1736
6260.94 1749
6261.69 1778
6262.43 1687
6263.18 1696
6263.93 1765
6264.68 1656
6265.42 1620
6266.17 1614
6266.92 1619
6267.66 1594
6268.41 1628
6269.16 1620
6269.91 1654
6270.65 1664
6271.40 1717
6272.15 1707
6272.89 1642
6273.64 1706
6274.39 1745
6275.14 1746
6275.88 1820
6276.63 1940
6277.38 1977
6278.13 2017
6278.88 1999
6279.62 1958
6280.37 1898
6281.12 1831
6281.87 1811
6282.62 1652
6283.36 1640
6284.11 1650
6284.86 1573
6285.61 1621
6286.36 1643
6287.10 1642
6287.85 1642
6288.60 1599
6289.35 1567
6290.10 1513
6290.85 1535
6291.59 1497
6292.34 1486
6293.09 1463
6293.84 1529
6294.59 1569
6295.34 1610
6296.09 1604
6296.84 1626
6297.58 1620
6298.33 1531
6299.08 1516
6299.83 1522
6300.58 1506
6301.33 1438
6302.08 1395
6302.83 1326
6303.58 1273
6304.33 1308
6305.08 1283
6305.83 1216
6306.58 1314
6307.32 1390
6308.07 1381
6308.82 1364
6309.57 1311
6310.32 1360
6311.07 1376
6311.82 1393
6312.57 1450
6313.32 1443
6314.07 1440
6314.82 1482
6315.57 1519
6316.32 1582
6317.07 1687
6317.82 1697
6318.57 1651
6319.32 1583
6320.07 1495
6320.82 1437
6321.57 1367
6322.32 1332
6323.07 1275
6323.82 1299
6324.58 1234
6325.33 1174
6326.08 1189
6326.83 1158
6327.58 1228
6328.33 1148
6329.08 1140
6329.83 1141
6330.58 1149
6331.33 1159
6332.08 1183
6332.83 1154
6333.58 1158
6334.34 1199
6335.09 1300
6335.84 1285
6336.59 1269
6337.34 1260
6338.09 1232
6338.84 1224
6339.59 1195
6340.35 1161
6341.10 1203
6341.85 1229
6342.60 1134
6343.35 1117
6344.10 1166
6344.86 1121
6345.61 1153
6346.36 1215
6347.11 1222
6347.86 1240
6348.62 1202
6349.37 1238
6350.12 1331
6350.87 1316
6351.62 1373
6352.38 1481
6353.13 1580
6353.88 1598
6354.63 1601
6355.38 1626
6356.14 1624
6356.89 1598
6357.64 1507
6358.39 1509
6359.15 1387
6359.90 1337
6360.65 1269
6361.40 1296
6362.16 1280
6362.91 1301
6363.66 1214
6364.42 1255
6365.17 1367
6365.92 1383
6366.67 1442
6367.43 1613
6368.18 1738
6368.93 1695
6369.69 1645
6370.44 1565
6371.19 1512
6371.95 1448
6372.70 1457
6373.45 1337
6374.21 1272
6374.96 1307
6375.71 1270
6376.47 1303
6377.22 1298
6377.98 1233
6378.73 1280
6379.48 1294
6380.24 1339
6380.99 1387
6381.74 1403
6382.50 1342
6383.25 1437
6384.01 1397
6384.76 1340
6385.51 1274
6386.27 1217
6387.02 1266
6387.78 1272
6388.53 1283
6389.29 1262
6390.04 1217
6390.79 1232
6391.55 1190
6392.30 1173
6393.06 1182
6393.81 1173
6394.57 1159
6395.32 1134
6396.08 1141
6396.83 1156
6397.59 1157
6398.34 1157
6399.10 1163
6399.85 1149
6400.61 1186
6401.36 1164
6402.12 1128
6402.87 1127
6403.63 1089
6404.38 1031
6405.14 1067
6405.89 1084
6406.65 1101
6407.40 1130
6408.16 1109
6408.91 1111
6409.67 1119
6410.43 1081
6411.18 1146
6411.94 1199
6412.69 1139
6413.45 1164
6414.20 1125
6414.96 1163
6415.72 1161
6416.47 1147
6417.23 1129
6417.98 1156
6418.74 1189
6419.50 1210
6420.25 1142
6421.01 1023
6421.77 1025
6422.52 1031
6423.28 1061
6424.03 1073
6424.79 1077
6425.55 1047
6426.30 1008
6427.06 1054
6427.82 1042
6428.57 1044
6429.33 1029
6430.09 1030
6430.84 1023
6431.60 1009
6432.36 1078
6433.11 1071
6433.87 1010
6434.63 1020
6435.39 1100
6436.14 1064
6436.90 1095
6437.66 1065
6438.41 1059
6439.17 1061
6439.93 1079
6440.69 1113
6441.44 1068
6442.20 1088
6442.96 1095
6443.72 1032
6444.47 1045
6445.23 1051
6445.99 1089
6446.75 1041
6447.50 1060
6448.26 1045
6449.02 1056
6449.78 1093
6450.54 1103
6451.29 1136
6452.05 1159
6452.81 1096
6453.57 1082
6454.33 1111
6455.08 1167
6455.84 1155
6456.60 1241
6457.36 1189
6458.12 1099
6458.88 1152
6459.64 1137
6460.39 1128
6461.15 1135
6461.91 1134
6462.67 1193
6463.43 1183
6464.19 1224
6464.95 1198
6465.70 1210
6466.46 1235
6467.22 1318
6467.98 1239
6468.74 1280
6469.50 1320
6470.26 1296
6471.02 1255
6471.78 1196
6472.54 1240
6473.30 1189
6474.05 1216
6474.81 1258
6475.57 1241
6476.33 1251
6477.09 1284
6477.85 1292
6478.61 1323
6479.37 1337
6480.13 1354
6480.89 1347
6481.65 1343
6482.41 1412
6483.17 1390
6483.93 1427
6484.69 1476
6485.45 1494
6486.21 1512
6486.97 1562
6487.73 1514
6488.49 1514
6489.25 1560
6490.01 1576
6490.77 1566
6491.53 1638
6492.29 1737
6493.05 1689
6493.81 1736
6494.57 1735
6495.33 1775
6496.10 1700
6496.86 1740
6497.62 1725
6498.38 1714
6499.14 1708
6499.90 1736
6500.66 1642
6501.42 1682
6502.18 1778
6502.94 1802
6503.70 1978
6504.47 2301
6505.23 2993
6505.99 4048
6506.75 5263
6507.51 6794
6508.27 8181
6509.03 9080
6509.79 9459
6510.56 9042
6511.32 8630
6512.08 7646
6512.84 6416
6513.60 5329
6514.36 4562
6515.13 3878
6515.89 3301
6516.65 2871
6517.41 2587
6518.17 2334
6518.94 2252
6519.70 2172
6520.46 2070
6521.22 2000
6521.98 1999
6522.75 2017
6523.51 2112
6524.27 2197
6525.03 2244
6525.79 2393
6526.56 2557
6527.32 2755
6528.08 2956
6528.84 2984
6529.61 3017
6530.37 2877
6531.13 2820
6531.90 2669
6532.66 2642
6533.42 2570
6534.18 2811
6534.95 3161
6535.71 3478
6536.47 3717
6537.24 3852
6538.00 3846
6538.76 3745
6539.53 3462
6540.29 3173
6541.05 3012
6541.82 2640
6542.58 2434
6543.34 2349
6544.11 2281
6544.87 2301
6545.63 2402
6546.40 2471
6547.16 2570
6547.92 2617
6548.69 2515
6549.45 2356
6550.21 2287
6550.98 2250
6551.74 2074
6552.51 1957
6553.27 1899
6554.03 1825
6554.80 1818
6555.56 1792
6556.33 1726
6557.09 1751
6557.85 1759
6558.62 1751
6559.38 1667
6560.15 1681
6560.91 1739
6561.68 1800
6562.44 1814
6563.21 1924
6563.97 1913
6564.74 1931
6565.50 1982
6566.26 1967
6567.03 1923
6567.79 1908
6568.56 1881
6569.32 1955
6570.09 1960
6570.85 1913
6571.62 1981
6572.38 1972
6573.15 2050
6573.91 2086
6574.68 2102
6575.44 2148
6576.21 2079
6576.98 2097
6577.74 2050
6578.51 2091
6579.27 2140
6580.04 2161
6580.80 2186
6581.57 2133
6582.33 2184
6583.10 2210
6583.87 2322
6584.63 2363
6585.40 2410
6586.16 2404
6586.93 2205
6587.70 2277
6588.46 2170
6589.23 2122
6589.99 2184
6590.76 2221
6591.53 2289
6592.29 2335
6593.06 2629
6593.82 2836
6594.59 2943
6595.36 3154
6596.12 3216
6596.89 3350
6597.66 3277
6598.42 3232
6599.19 3048
6599.96 2915
6600.72 2751
6601.49 2553
6602.26 2483
6603.02 2339
6603.79 2183
6604.56 2053
6605.33 1944
6606.09 1949
6606.86 1929
6607.63 1943
6608.39 1955
6609.16 2005
6609.93 1939
6610.70 1980
6611.46 2006
6612.23 1991
6613.00 1966
6613.77 1924
6614.53 1941
6615.30 2006
6616.07 1885
6616.84 1866
6617.60 1879
6618.37 1933
6619.14 2021
6619.91 2123
6620.68 2258
6621.44 2454
6622.21 2617
6622.98 2738
6623.75 2879
6624.52 2891
6625.28 2917
6626.05 2774
6626.82 2725
6627.59 2542
6628.36 2362
6629.13 2294
6629.89 2176
6630.66 2160
6631.43 2153
6632.20 2215
6632.97 2374
6633.74 2564
6634.51 2661
6635.27 2791
6636.04 2836
6636.81 2763
6637.58 2805
6638.35 2964
6639.12 2952
6639.89 3072
6640.66 3245
6641.43 3370
6642.19 3508
6642.96 3450
6643.73 3390
6644.50 3165
6645.27 3012
6646.04 2783
6646.81 2570
6647.58 2471
6648.35 2205
6649.12 2105
6649.89 2017
6650.66 1865
6651.43 1817
6652.20 1787
6652.97 1736
6653.74 1732
6654.51 1754
6655.28 1700
6656.05 1712
6656.82 1732
6657.59 1818
6658.36 1770
6659.13 1786
6659.90 1768
6660.67 1662
6661.44 1688
6662.21 1736
6662.98 1709
6663.75 1710
6664.52 1686
6665.29 1654
6666.06 1709
6666.83 1653
6667.60 1627
6668.37 1670
6669.14 1669
6669.91 1703
6670.68 1882
6671.46 1832
6672.23 1952
6673.00 2049
6673.77 2013
6674.54 1988
6675.31 2015
6676.08 2004
6676.85 1952
6677.62 1951
6678.40 1929
6679.17 2057
6679.94 1976
6680.71 1959
6681.48 1941
6682.25 1915
6683.02 2108
6683.80 2130
6684.57 2165
6685.34 2323
6686.11 2455
6686.88 2463
6687.65 2322
6688.43 2194
6689.20 2115
6689.97 2046
6690.74 1867
6691.51 1811
6692.29 1825
6693.06 1674
6693.83 1620
6694.60 1550
6695.37 1617
6696.15 1563
6696.92 1579
6697.69 1578
6698.46 1586
6699.24 1526
6700.01 1457
6700.78 1549
6701.55 1549
6702.33 1525
6703.10 1560
6703.87 1522
6704.64 1476
6705.42 1472
6706.19 1458
6706.96 1469
6707.74 1455
6708.51 1408
6709.28 1442
6710.06 1420
6710.83 1349
6711.60 1329
6712.37 1344
6713.15 1447
6713.92 1392
6714.69 1362
6715.47 1344
6716.24 1288
6717.01 1334
6717.79 1310
6718.56 1312
6719.34 1382
6720.11 1324
6720.88 1326
6721.66 1301
6722.43 1269
6723.20 1386
6723.98 1368
6724.75 1369
6725.53 1346
6726.30 1245
6727.07 1287
6727.85 1290
6728.62 1288
6729.40 1310
6730.17 1244
6730.95 1288
6731.72 1340
6732.49 1300
6733.27 1320
6734.04 1326
6734.82 1354
6735.59 1334
6736.37 1386
6737.14 1389
6737.92 1409
6738.69 1359
6739.47 1380
6740.24 1377
6741.01 1403
6741.79 1435
6742.56 1422
6743.34 1435
6744.11 1439
6744.89 1472
6745.67 1489
6746.44 1487
6747.22 1510
6747.99 1489
6748.77 1500
6749.54 1647
6750.32 1703
6751.09 1766
6751.87 1909
6752.64 1961
6753.42 2145
6754.19 2228
6754.97 2253
6755.75 2226
6756.52 2101
6757.30 1960
6758.07 1836
6758.85 1831
6759.63 1734
6760.40 1634
6761.18 1595
6761.95 1529
6762.73 1538
6763.51 1535
6764.28 1579
6765.06 1593
6765.83 1694
6766.61 1701
6767.39 1778
6768.16 1774
6768.94 1794
6769.72 1846
6770.49 1779
6771.27 1739
6772.05 1705
6772.82 1674
6773.60 1622
6774.38 1544
6775.15 1507
6775.93 1404
6776.71 1423
6777.48 1379
6778.26 1412
6779.04 1447
6779.82 1391
6780.59 1437
6781.37 1400
6782.15 1313
6782.92 1388
6783.70 1374
6784.48 1382
6785.26 1403
6786.03 1404
6786.81 1382
6787.59 1414
6788.37 1373
6789.14 1380
6789.92 1363
6790.70 1325
6791.48 1328
6792.25 1246
6793.03 1317
6793.81 1254
6794.59 1208
6795.37 1263
6796.14 1258
6796.92 1202
6797.70 1224
6798.48 1217
6799.26 1266
6800.04 1259
6800.81 1259
6801.59 1314
6802.37 1363
6803.15 1406
6803.93 1339
6804.71 1393
6805.48 1367
6806.26 1419
6807.04 1434
6807.82 1363
6808.60 1307
6809.38 1265
6810.16 1286
6810.94 1240
6811.71 1237
6812.49 1244
6813.27 1266
6814.05 1213
6814.83 1227
6815.61 1181
6816.39 1235
6817.17 1214
6817.95 1233
6818.73 1205
6819.51 1182
6820.29 1237
6821.07 1236
6821.84 1306
6822.62 1257
6823.40 1215
6824.18 1206
6824.96 1198
6825.74 1163
6826.52 1199
6827.30 1156
6828.08 1167
6828.86 1164
6829.64 1150
6830.42 1110
6831.20 1145
6831.98 1167
6832.76 1137
6833.54 1163
6834.32 1167
6835.10 1267
6835.88 1396
6836.66 1620
6837.44 1805
6838.22 2085
6839.01 2201
6839.79 2295
6840.57 2313
6841.35 2242
6842.13 2210
6842.91 1991
6843.69 1791
6844.47 1754
6845.25 1635
6846.03 1532
6846.81 1423
6847.59 1413
6848.37 1537
6849.16 1629
6849.94 1831
6850.72 1980
6851.50 2081
6852.28 2070
6853.06 1916
6853.84 1888
6854.62 1826
6855.41 1692
6856.19 1585
6856.97 1509
6857.75 1340
6858.53 1303
6859.31 1328
6860.10 1219
6860.88 1236
6861.66 1229
6862.44 1209
6863.22 1238
6864.00 1279
6864.79 1236
6865.57 1246
6866.35 1264
6867.13 1239
6867.91 1246
6868.70 1207
6869.48 1244
6870.26 1234
6871.04 1162
6871.83 1280
6872.61 1240
6873.39 1247
6874.17 1357
6874.96 1381
6875.74 1354
6876.52 1459
6877.30 1478
6878.09 1563
6878.87 1657
6879.65 1718
6880.43 1948
6881.22 2045
6882.00 2279
6882.78 2425
6883.57 2484
6884.35 2371
6885.13 2221
6885.92 2166
6886.70 2188
6887.48 2235
6888.27 2304
6889.05 2393
6889.83 2397
6890.62 2388
6891.40 2285
6892.18 2092
6892.97 1959
6893.75 1896
6894.53 1796
6895.32 1624
6896.10 1672
6896.88 1654
6897.67 1543
6898.45 1514
6899.24 1514
6900.02 1476
6900.80 1489
6901.59 1531
6902.37 1496
6903.16 1586
6903.94 1581
6904.73 1458
6905.51 1382
6906.29 1535
6907.08 1522
6907.86 1421
6908.65 1418
6909.43 1397
6910.22 1382
6911.00 1410
6911.79 1353
6912.57 1313
6913.35 1283
6914.14 1264
6914.92 1346
6915.71 1375
6916.49 1376
6917.28 1409
6918.06 1363
6918.85 1388
6919.63 1380
6920.42 1338
6921.20 1399
6921.99 1389
6922.78 1353
6923.56 1347
6924.35 1342
6925.13 1375
6925.92 1414
6926.70 1382
6927.49 1416
6928.27 1521
6929.06 1500
6929.84 1470
6930.63 1451
6931.42 1553
6932.20 1545
6932.99 1484
6933.77 1445
6934.56 1495
6935.35 1492
6936.13 1431
6936.92 1462
6937.70 1448
6938.49 1496
6939.28 1629
6940.06 1775
6940.85 1818
6941.63 1894
6942.42 2036
6943.21 2041
6943.99 2065
6944.78 2092
6945.57 2122
6946.35 2227
6947.14 2259
6947.93 2349
6948.71 2532
6949.50 2651
6950.29 2603
6951.07 2499
6951.86 2455
6952.65 2326
6953.44 2199
6954.22 2050
6955.01 2049
6955.80 1931
6956.58 1903
6957.37 1958
6958.16 1913
6958.95 1858
6959.73 1827
6960.52 1894
6961.31 1919
6962.09 1904
6962.88 1995
6963.67 1918
6964.46 2033
6965.25 2086
6966.03 2172
6966.82 2331
6967.61 2479
6968.40 2568
6969.18 2760
6969.97 2705
6970.76 2823
6971.55 2712
6972.34 2772
6973.12 2728
6973.91 2645
6974.70 2720
6975.49 2719
6976.28 2688
6977.07 2627
6977.85 2669
6978.64 2731
6979.43 2926
6980.22 3207
6981.01 3519
6981.80 4284
6982.59 5464
6983.37 6971
6984.16 8680
6984.95 10512
6985.74 12150
6986.53 12847
6987.32 12923
6988.11 12383
6988.90 11394
6989.69 9950
6990.47 8639
6991.26 7412
6992.05 6089
6992.84 5135
6993.63 4355
6994.42 3701
6995.21 3170
6996.00 2886
6996.79 2584
6997.58 2419
6998.37 2251
6999.16 2192
6999.95 2107
7000.74 2107
7001.53 2125
7002.32 2045
7003.11 1950
7003.90 1897
7004.69 1884
7005.48 1824
7006.27 1756
7007.06 1695
7007.85 1695
7008.64 1738
7009.43 1821
7010.22 1816
7011.01 1954
7011.80 2020
7012.59 1992
7013.38 2154
7014.17 2206
7014.96 2174
7015.75 2247
7016.54 2210
7017.33 2106
7018.12 2053
7018.91 2043
7019.70 2060
7020.49 2141
7021.28 2337
7022.07 2482
7022.87 2549
7023.66 2771
7024.45 2882
7025.24 3026
7026.03 3113
7026.82 3049
7027.61 2937
7028.40 2785
7029.19 2748
7029.99 2656
7030.78 2520
7031.57 2431
7032.36 2279
7033.15 2145
7033.94 2082
7034.74 2009
7035.53 1968
7036.32 2012
7037.11 1957
7037.90 1978
7038.69 2039
7039.49 2062
7040.28 2041
7041.07 1932
7041.86 2081
7042.65 2152
7043.45 2189
7044.24 2179
7045.03 2156
7045.82 2090
7046.61 2159
7047.41 2236
7048.20 2262
7048.99 2362
7049.78 2464
7050.58 2536
7051.37 2639
7052.16 2714
7052.95 2648
7053.75 2466
7054.54 2349
7055.33 2296
7056.13 2172
7056.92 2182
7057.71 2158
7058.50 2202
7059.30 2192
7060.09 2320
7060.88 2273
7061.68 2257
7062.47 2234
7063.26 2306
7064.06 2276
7064.85 2137
7065.64 2150
7066.44 2076
7067.23 1982
7068.02 1962
7068.82 2019
7069.61 1935
7070.40 1879
7071.20 1909
7071.99 1852
7072.78 1800
7073.58 1761
7074.37 1729
7075.17 1705
7075.96 1752
7076.75 1692
7077.55 1613
7078.34 1692
7079.14 1662
7079.93 1601
7080.72 1669
7081.52 1689
7082.31 1693
7083.11 1642
7083.90 1607
7084.70 1709
7085.49 1760
7086.28 1811
7087.08 1957
7087.87 1989
7088.67 2028
7089.46 2061
7090.26 2001
7091.05 1883
7091.85 1775
7092.64 1706
7093.44 1711
7094.23 1658
7095.03 1595
7095.82 1553
7096.62 1458
7097.41 1462
7098.21 1455
7099.00 1430
7099.80 1435
7100.59 1475
7101.39 1460
7102.18 1464
7102.98 1505
7103.77 1456
7104.57 1438
7105.37 1380
7106.16 1342
7106.96 1311
7107.75 1358
7108.55 1263
7109.34 1251
7110.14 1312
7110.94 1265
7111.73 1214
7112.53 1296
7113.32 1247
7114.12 1177
7114.92 1179
7115.71 1244
7116.51 1207
7117.30 1204
7118.10 1213
7118.90 1230
7119.69 1179
7120.49 1266
7121.29 1246
7122.08 1212
7122.88 1215
7123.68 1272
7124.47 1220
7125.27 1215
7126.07 1218
7126.86 1227
7127.66 1289
7128.46 1228
7129.25 1295
7130.05 1318
7130.85 1238
7131.64 1290
7132.44 1289
7133.24 1305
7134.04 1230
7134.83 1197
7135.63 1172
7136.43 1227
7137.23 1119
7138.02 1158
7138.82 1098
7139.62 1116
7140.42 1106
7141.21 1086
7142.01 1119
7142.81 1113
7143.61 1067
7144.40 1109
7145.20 1096
7146.00 1118
7146.80 1089
7147.59 1111
7148.39 1083
7149.19 1042
7149.99 995
7150.79 1037
7151.59 1010
7152.38 1046
7153.18 1023
7153.98 1014
7154.78 1025
7155.58 1005
7156.38 1061
7157.17 1072
7157.97 1067
7158.77 1073
7159.57 983
7160.37 995
7161.17 1001
7161.97 980
7162.76 1006
7163.56 1049
7164.36 1030
7165.16 1016
7165.96 1017
7166.76 1011
7167.56 1032
7168.36 1043
7169.16 1031
7169.96 1023
7170.75 981
7171.55 987
7172.35 957
7173.15 957
7173.95 917
7174.75 983
7175.55 916
7176.35 906
7177.15 877
7177.95 876
7178.75 827
7179.55 860
7180.35 912
7181.15 977
7181.95 939
7182.75 933
7183.55 993
7184.35 991
7185.15 929
7185.95 928
7186.75 954
7187.55 926
7188.35 912
7189.15 915
7189.95 860
7190.75 855
7191.55 871
7192.35 884
7193.15 887
7193.95 899
7194.75 884
7195.55 864
7196.35 870
7197.15 866
7197.95 866
7198.76 871
7199.56 900
7200.36 902
7201.16 871
7201.96 856
7202.76 874
7203.56 857
7204.36 918
7205.16 914
7205.96 827
7206.77 889
7207.57 929
7208.37 865
7209.17 851
7209.97 886
7210.77 861
7211.57 899
7212.38 984
7213.18 934
7213.98 925
7214.78 887
7215.58 936
7216.38 955
7217.19 941
7217.99 932
7218.79 916
7219.59 973
7220.39 985
7221.20 975
7222.00 969
7222.80 918
7223.60 927
7224.40 946
7225.21 902
7226.01 898
7226.81 883
7227.61 900
7228.42 914
7229.22 918
7230.02 975
7230.82 910
7231.63 955
7232.43 956
7233.23 967
7234.03 1032
7234.84 1097
7235.64 1185
7236.44 1324
7237.25 1336
7238.05 1353
7238.85 1320
7239.65 1263
7240.46 1207
7241.26 1146
7242.06 1037
7242.87 1039
7243.67 1041
7244.47 1033
7245.28 1003
7246.08 969
7246.88 982
7247.69 1008
7248.49 1012
7249.30 1013
7250.10 1017
7250.90 965
7251.71 927
7252.51 926
7253.31 985
7254.12 1054
7254.92 980
7255.73 1016
7256.53 945
7257.33 929
7258.14 942
7258.94 934
7259.75 920
7260.55 934
7261.35 954
7262.16 978
7262.96 952
7263.77 923
7264.57 928
7265.38 952
7266.18 963
7266.99 898
7267.79 915
7268.59 927
7269.40 955
7270.20 919
7271.01 880
7271.81 899
7272.62 918
7273.42 936
7274.23 921
7275.03 933
7275.84 918
7276.64 942
7277.45 979
7278.25 965
7279.06 947
7279.86 952
7280.67 968
7281.48 1020
7282.28 1141
7283.09 1227
7283.89 1303
7284.70 1441
7285.50 1479
7286.31 1454
7287.11 1407
7287.92 1314
7288.73 1280
7289.53 1173
7290.34 1100
7291.14 1083
7291.95 1007
7292.76 952
7293.56 1027
7294.37 987
7295.17 980
7295.98 994
7296.79 985
7297.59 985
7298.40 978
7299.21 943
7300.01 950
7300.82 964
7301.62 941
7302.43 985
7303.24 949
7304.04 966
7304.85 1008
7305.66 1032
7306.46 1041
7307.27 1026
7308.08 1120
7308.89 1172
7309.69 1149
7310.50 1205
7311.31 1295
7312.11 1309
7312.92 1307
7313.73 1267
7314.53 1207
7315.34 1292
7316.15 1391
7316.96 1464
7317.76 1649
7318.57 1841
7319.38 1979
7320.19 2082
7320.99 2134
7321.80 2109
7322.61 1968
7323.42 1800
7324.22 1766
7325.03 1588
7325.84 1442
7326.65 1352
7327.46 1292
7328.26 1234
7329.07 1197
7329.88 1171
7330.69 1125
7331.50 1186
7332.30 1176
7333.11 1081
7333.92 1109
7334.73 1168
7335.54 1127
7336.35 1166
7337.15 1205
7337.96 1274
7338.77 1298
7339.58 1329
7340.39 1341
7341.20 1257
7342.01 1283
7342.82 1285
7343.62 1240
7344.43 1173
7345.24 1177
7346.05 1101
7346.86 1109
7347.67 1074
7348.48 1045
7349.29 1079
7350.10 1038
7350.91 1040
7351.71 1026
7352.52 1029
7353.33 1009
7354.14 998
7354.95 1042
7355.76 1055
7356.57 1025
7357.38 1112
7358.19 1163
7359.00 1290
7359.81 1297
7360.62 1328
7361.43 1342
7362.24 1330
7363.05 1459
7363.86 1358
7364.67 1363
7365.48 1290
7366.29 1304
7367.10 1255
7367.91 1171
7368.72 1131
7369.53 1087
7370.34 1042
7371.15 1065
7371.96 989
7372.77 917
7373.58 900
7374.39 971
7375.20 986
7376.01 959
7376.82 993
7377.63 1023
7378.45 1097
7379.26 1107
7380.07 1128
7380.88 1226
7381.69 1261
7382.50 1246
7383.31 1238
7384.12 1270
7384.93 1250
7385.74 1213
7386.56 1189
7387.37 1100
7388.18 1062
7388.99 1091
7389.80 1017
7390.61 955
7391.42 960
7392.24 995
7393.05 926
7393.86 945
7394.67 889
7395.48 923
7396.29 855
7397.10 895
7397.92 919
7398.73 974
7399.54 968
7400.35 957
7401.16 991
7401.98 1010
7402.79 1014
7403.60 1022
7404.41 996
7405.23 960
7406.04 972
7406.85 941
7407.66 931
7408.47 889
7409.29 913
7410.10 895
7410.91 862
7411.72 843
7412.54 892
7413.35 839
7414.16 824
7414.98 772
7415.79 771
7416.60 770
7417.41 791
7418.23 793
7419.04 809
7419.85 769
7420.67 796
7421.48 766
7422.29 810
7423.11 821
7423.92 786
7424.73 784
7425.54 761
7426.36 802
7427.17 745
7427.99 784
7428.80 745
7429.61 741
7430.43 731
7431.24 722
7432.05 721
7432.87 729
7433.68 730
7434.49 741
7435.31 754
7436.12 749
7436.94 758
7437.75 780
7438.56 784
7439.38 789
7440.19 794
7441.01 762
7441.82 732
7442.64 768
7443.45 787
7444.26 771
7445.08 775
7445.89 817
7446.71 763
7447.52 790
7448.34 741
7449.15 754
7449.97 702
7450.78 691
7451.59 701
7452.41 749
7453.22 706
7454.04 693
7454.85 711
7455.67 775
7456.48 710
7457.30 716
7458.11 725
7458.93 713
7459.74 752
7460.56 694
7461.38 734
7462.19 724
7463.01 719
7463.82 679
7464.64 712
7465.45 710
7466.27 740
7467.08 719
7467.90 715
7468.72 726
7469.53 749
7470.35 708
7471.16 757
7471.98 770
7472.79 749
7473.61 757
7474.43 741
7475.24 795
7476.06 780
7476.87 737
7477.69 742
7478.51 737
7479.32 722
7480.14 762
7480.96 758
7481.77 744
7482.59 748
7483.41 770
7484.22 764
7485.04 750
7485.85 776
7486.67 743
7487.49 765
7488.31 773
7489.12 762
7489.94 730
7490.76 712
7491.57 681
7492.39 677
7493.21 708
7494.02 707
7494.84 741
7495.66 736
7496.48 703
7497.29 723
7498.11 773
7498.93 738
7499.74 724
7500.56 706
7501.38 694
7502.20 773
7503.01 737
7503.83 779
7504.65 733
7505.47 728
7506.29 716
7507.10 740
7507.92 718
7508.74 711
7509.56 747
7510.37 718
7511.19 716
7512.01 714
7512.83 705
7513.65 723
7514.47 747
7515.28 693
7516.10 708
7516.92 686
7517.74 725
7518.56 722
7519.38 684
7520.19 672
7521.01 670
7521.83 683
7522.65 673
7523.47 712
7524.29 701
7525.11 706
7525.92 696
7526.74 663
7527.56 699
7528.38 696
7529.20 688
7530.02 739
7530.84 693
7531.66 681
7532.48 688
7533.30 707
7534.12 703
7534.93 683
7535.75 694
7536.57 690
7537.39 660
7538.21 659
7539.03 625
7539.85 668
7540.67 645
7541.49 658
7542.31 659
7543.13 669
7543.95 656
7544.77 693
7545.59 681
7546.41 656
7547.23 663
7548.05 626
7548.87 668
7549.69 676
7550.51 684
7551.33 652
7552.15 699
7552.97 674
7553.79 674
7554.61 661
7555.43 702
7556.25 657
7557.07 658
7557.89 669
7558.71 693
7559.53 694
7560.36 745
7561.18 716
7562.00 753
7562.82 721
7563.64 717
7564.46 701
7565.28 743
7566.10 702
7566.92 681
7567.74 686
7568.56 726
7569.39 732
7570.21 733
7571.03 736
7571.85 767
7572.67 770
7573.49 742
7574.31 749
7575.14 762
7575.96 760
7576.78 745
7577.60 748
7578.42 766
7579.24 762
7580.06 768
7580.89 745
7581.71 744
7582.53 776
7583.35 741
7584.17 736
7585.00 761
7585.82 778
7586.64 754
7587.46 782
7588.29 762
7589.11 773
7589.93 789
7590.75 825
7591.57 810
7592.40 817
7593.22 812
7594.04 826
7594.86 829
7595.69 861
7596.51 856
7597.33 874
7598.15 913
7598.98 902
7599.80 956
7600.62 916
7601.45 975
7602.27 1060
7603.09 1107
7603.92 1098
7604.74 1121
7605.56 1141
7606.38 1146
7607.21 1159
7608.03 1154
7608.85 1138
7609.68 1118
7610.50 1104
7611.32 1084
7612.15 1051
7612.97 1068
7613.80 1030
7614.62 1100
7615.44 1137
7616.27 1262
7617.09 1427
7617.91 1466
7618.74 1543
7619.56 1560
7620.39 1588
7621.21 1533
7622.03 1514
7622.86 1495
7623.68 1456
7624.51 1486
7625.33 1456
7626.15 1450
7626.98 1372
7627.80 1376
7628.63 1435
7629.45 1398
7630.28 1384
7631.10 1406
7631.93 1448
7632.75 1435
7633.58 1424
7634.40 1392
7635.22 1438
7636.05 1303
7636.87 1297
7637.70 1223
7638.52 1179
7639.35 1165
7640.17 1026
7641.00 1058
7641.82 1060
7642.65 1088
7643.47 1117
7644.30 1174
7645.13 1240
7645.95 1267
7646.78 1367
7647.60 1358
7648.43 1394
7649.25 1393
7650.08 1370
7650.90 1307
7651.73 1291
7652.55 1249
7653.38 1172
7654.21 1171
7655.03 1070
7655.86 1055
7656.68 1048
7657.51 978
7658.34 1008
7659.16 977
7659.99 964
7660.81 946
7661.64 947
7662.47 906
7663.29 898
7664.12 950
7664.95 944
7665.77 892
7666.60 928
7667.42 951
7668.25 929
7669.08 904
7669.90 930
7670.73 877
7671.56 869
7672.38 869
7673.21 831
7674.04 820
7674.87 860
7675.69 857
7676.52 854
7677.35 860
7678.17 903
7679.00 892
7679.83 828
7680.65 852
7681.48 881
7682.31 913
7683.14 932
7683.96 993
7684.79 1013
7685.62 1012
7686.45 1067
7687.27 1051
7688.10 1047
7688.93 987
7689.76 962
7690.58 999
7691.41 958
7692.24 945
7693.07 904
7693.90 906
7694.72 909
7695.55 934
7696.38 995
7697.21 1075
7698.04 1137
7698.86 1139
7699.69 1135
7700.52 1114
7701.35 1054
7702.18 1065
7703.01 1057
7703.83 991
7704.66 983
7705.49 943
7706.32 939
7707.15 869
7707.98 876
7708.81 837
7709.63 840
7710.46 825
7711.29 825
7712.12 814
7712.95 849
7713.78 844
7714.61 802
7715.44 839
7716.27 794
7717.10 773
7717.93 769
7718.75 795
7719.58 773
7720.41 765
7721.24 757
7722.07 738
7722.90 763
7723.73 771
7724.56 756
7725.39 809
7726.22 804
7727.05 745
7727.88 795
7728.71 842
7729.54 827
7730.37 831
7731.20 810
7732.03 787
7732.86 804
7733.69 771
7734.52 757
7735.35 718
7736.18 736
7737.01 713
7737.84 709
7738.67 753
7739.50 690
7740.33 711
7741.16 707
7741.99 693
7742.82 682
7743.65 698
7744.48 761
7745.31 791
7746.14 897
7746.98 900
7747.81 952
7748.64 964
7749.47 918
7750.30 953
7751.13 1000
7751.96 889
7752.79 843
7753.62 821
7754.45 837
7755.29 780
7756.12 734
7756.95 695
7757.78 704
7758.61 700
7759.44 674
7760.27 685
7761.11 704
7761.94 671
7762.77 670
7763.60 679
7764.43 644
7765.26 681
7766.10 689
7766.93 693
7767.76 660
7768.59 641
7769.42 644
7770.26 674
7771.09 656
7771.92 666
7772.75 636
7773.58 633
7774.42 645
7775.25 658
7776.08 693
7776.91 678
7777.75 701
7778.58 686
7779.41 686
7780.24 693
7781.08 612
7781.91 661
7782.74 662
7783.57 664
7784.41 704
7785.24 739
7786.07 764
7786.91 697
7787.74 765
7788.57 748
7789.40 706
7790.24 744
7791.07 728
7791.90 728
7792.74 727
7793.57 704
7794.40 747
7795.24 719
7796.07 753
7796.90 741
7797.74 747
7798.57 779
7799.40 755
7800.24 747
7801.07 748
7801.91 739
7802.74 751
7803.57 791
7804.41 800
7805.24 786
7806.07 773
7806.91 749
7807.74 784
7808.58 802
7809.41 806
7810.25 859
7811.08 915
7811.91 875
7812.75 923
7813.58 958
7814.42 982
7815.25 1006
7816.09 927
7816.92 1031
7817.75 1034
7818.59 984
7819.42 1007
7820.26 1046
7821.09 1077
7821.93 1209
7822.76 1246
7823.60 1299
7824.43 1293
7825.27 1256
7826.10 1215
7826.94 1124
7827.77 1114
7828.61 1083
7829.44 1038
7830.28 1006
7831.11 1021
7831.95 1007
7832.78 1060
7833.62 1124
7834.46 1102
7835.29 1154
7836.13 1055
7836.96 1090
7837.80 1089
7838.63 1052
7839.47 969
7840.31 978
7841.14 975
7841.98 952
7842.81 957
7843.65 943
7844.48 907
7845.32 934
7846.16 928
7846.99 904
7847.83 855
7848.67 788
7849.50 850
7850.34 866
7851.17 858
7852.01 774
7852.85 832
7853.68 852
7854.52 839
7855.36 837
7856.19 871
7857.03 885
7857.87 836
7858.70 818
7859.54 863
7860.38 877
7861.21 886
7862.05 872
7862.89 835
7863.72 790
7864.56 820
7865.40 839
7866.24 792
7867.07 785
7867.91 844
7868.75 815
7869.59 837
7870.42 876
7871.26 840
7872.10 895
7872.94 947
7873.77 977
7874.61 947
7875.45 959
7876.29 1023
7877.12 1033
7877.96 1123
7878.80 1162
7879.64 1242
7880.47 1244
7881.31 1205
7882.15 1239
7882.99 1220
7883.83 1230
7884.66 1134
7885.50 1152
7886.34 1105
7887.18 1066
7888.02 1005
7888.86 1074
7889.69 1012
7890.53 1020
7891.37 1043
7892.21 1073
7893.05 1077
7893.89 1117
7894.73 1098
7895.56 1012
7896.40 1063
7897.24 1033
7898.08 907
7898.92 935
7899.76 954
7900.60 876
7901.44 892
7902.28 893
7903.12 841
7903.95 893
7904.79 857
7905.63 861
7906.47 831
7907.31 895
7908.15 883
7908.99 865
7909.83 842
7910.67 870
7911.51 866
7912.35 927
7913.19 968
7914.03 950
7914.87 1098
7915.71 1155
7916.55 1113
7917.39 1151
7918.23 1187
7919.07 1227
7919.91 1193
7920.75 1189
7921.59 1131
7922.43 1077
7923.27 989
7924.11 1028
7924.95 942
7925.79 853
7926.63 875
7927.47 870
7928.31 832
7929.15 848
7929.99 798
7930.83 823
7931.67 826
7932.51 802
7933.35 786
7934.19 788
7935.04 792
7935.88 759
7936.72 737
7937.56 744
7938.40 738
7939.24 784
7940.08 770
7940.92 818
7941.76 840
7942.60 840
7943.45 867
7944.29 860
7945.13 856
7945.97 851
7946.81 880
7947.65 833
7948.49 842
7949.34 860
7950.18 863
7951.02 870
7951.86 924
7952.70 987
7953.54 999
7954.39 1051
7955.23 1039
7956.07 1122
7956.91 1141
7957.75 1173
7958.60 1156
7959.44 1165
7960.28 1098
7961.12 1135
7961.96 1068
7962.81 1025
7963.65 1021
7964.49 1069
7965.33 1094
7966.18 1191
7967.02 1282
7967.86 1325
7968.70 1386
7969.55 1349
7970.39 1350
7971.23 1307
7972.08 1176
7972.92 1103
7973.76 1009
7974.60 984
7975.45 965
7976.29 879
7977.13 865
7977.98 884
7978.82 794
7979.66 835
7980.51 806
7981.35 834
7982.19 809
7983.04 825
7983.88 790
7984.72 778
7985.57 791
7986.41 843
7987.25 797
7988.10 807
7988.94 776
7989.78 797
7990.63 750
7991.47 749
7992.32 744
7993.16 727
7994.00 684
7994.85 687
7995.69 719
7996.54 689
7997.38 654
7998.22 667
7999.07 684
7999.91 680
8000.76 668
8001.60 636
8002.45 668
8003.29 660
8004.13 667
8004.98 642
8005.82 642
8006.67 618
8007.51 650
8008.36 639
8009.20 654
8010.05 592
8010.89 603
8011.74 596
8012.58 579
8013.43 595
8014.27 638
8015.12 630
8015.96 602
8016.81 575
8017.65 583
8018.50 603
8019.34 585
8020.19 602
8021.03 601
8021.88 549
8022.72 595
8023.57 596
8024.41 567
8025.26 535
8026.11 544
8026.95 541
8027.80 563
8028.64 580
8029.49 576
8030.33 567
8031.18 591
8032.03 584
8032.87 582
8033.72 570
8034.56 560
8035.41 589
8036.26 604
8037.10 579
8037.95 554
8038.80 588
8039.64 583
8040.49 603
8041.34 533
8042.18 541
8043.03 580
8043.87 574
8044.72 569
8045.57 558
8046.41 575
8047.26 553
8048.11 559
8048.96 536
8049.80 522
8050.65 583
8051.50 538
8052.34 494
8053.19 570
8054.04 539
8054.88 530
8055.73 528
8056.58 538
8057.43 543
8058.27 565
8059.12 524
8059.97 534
8060.82 554
8061.66 574
8062.51 574
8063.36 537
8064.21 507
8065.05 535
8065.90 530
8066.75 551
8067.60 530
8068.44 495
8069.29 545
8070.14 515
8070.99 552
8071.84 515
8072.68 489
8073.53 515
8074.38 523
8075.23 492
8076.08 511
8076.93 507
8077.77 501
8078.62 494
8079.47 467
8080.32 511
8081.17 554
8082.02 513
8082.87 472
8083.71 473
8084.56 534
8085.41 493
8086.26 485
8087.11 529
8087.96 485
8088.81 528
8089.66 483
8090.51 480
8091.35 500
8092.20 520
8093.05 492
8093.90 505
8094.75 512
8095.60 533
8096.45 506
8097.30 559
8098.15 507
8099.00 506
8099.85 481
8100.70 506
8101.55 447
8102.40 493
8103.25 519
8104.10 507
8104.95 472
8105.80 496
8106.65 498
8107.50 459
8108.35 476
8109.20 475
8110.05 480
8110.90 508
8111.75 519
8112.60 524
8113.45 497
8114.30 510
8115.15 540
8116.00 523
8116.85 485
8117.70 480
8118.55 495
8119.40 510
8120.25 486
8121.10 498
8121.95 550
8122.80 525
8123.65 511
8124.50 542
8125.35 520
8126.20 585
8127.06 565
8127.91 598
8128.76 544
8129.61 524
8130.46 576
8131.31 553
8132.16 571
8133.01 577
8133.86 597
8134.72 585
8135.57 597
8136.42 581
8137.27 525
8138.12 555
8138.97 562
8139.83 556
8140.68 513
8141.53 533
8142.38 528
8143.23 535
8144.08 517
8144.94 543
8145.79 517
8146.64 529
8147.49 543
8148.34 521
8149.20 530
8150.05 538
8150.90 545
8151.75 562
8152.60 542
8153.46 581
8154.31 603
8155.16 580
8156.01 593
8156.87 628
8157.72 620
8158.57 572
8159.42 546
8160.28 551
8161.13 564
8161.98 534
8162.84 535
8163.69 529
8164.54 491
8165.39 531
8166.25 507
8167.10 522
8167.95 485
8168.81 496
8169.66 552
8170.51 519
8171.37 524
8172.22 540
8173.07 471
8173.93 494
8174.78 513
8175.63 467
8176.49 494
8177.34 474
8178.19 462
8179.05 468
8179.90 459
8180.76 479
8181.61 458
8182.46 479
8183.32 441
8184.17 479
8185.02 475
8185.88 452
8186.73 442
8187.59 431
8188.44 428
8189.30 436
8190.15 474
8191.00 480
8191.86 508
8192.71 450
8193.57 440
8194.42 464
8195.28 456
8196.13 455
8196.99 460
8197.84 459
8198.69 473
8199.55 487
8200.40 471
8201.26 441
8202.11 495
8202.97 450
8203.82 442
8204.68 460
8205.53 445
8206.39 468
8207.24 487
8208.10 455
8208.95 471
8209.81 472
8210.67 486
8211.52 470
8212.38 468
8213.23 482
8214.09 477
8214.94 475
8215.80 491
8216.65 469
8217.51 489
8218.37 485
8219.22 515
8220.08 511
8220.93 527
8221.79 478
8222.64 509
8223.50 517
8224.36 513
8225.21 509
8226.07 514
8226.92 490
8227.78 444
8228.64 505
8229.49 484
8230.35 488
8231.21 442
8232.06 438
8232.92 436
8233.78 425
8234.63 434
8235.49 458
8236.35 474
8237.20 453
8238.06 398
8238.92 435
8239.77 450
8240.63 474
8241.49 435
8242.34 450
8243.20 479
8244.06 470
8244.91 470
8245.77 438
8246.63 429
8247.49 413
8248.34 441
8249.20 477
8250.06 448
8250.92 452
8251.77 443
8252.63 467
8253.49 435
8254.35 467
8255.20 455
8256.06 460
8256.92 434
8257.78 468
8258.63 451
8259.49 407
8260.35 459
8261.21 477
8262.07 469
8262.92 453
8263.78 445
8264.64 466
8265.50 472
8266.36 494
8267.22 496
8268.07 477
8268.93 477
8269.79 486
8270.65 508
8271.51 464
8272.37 527
8273.22 535
8274.08 525
8274.94 522
8275.80 516
8276.66 572
8277.52 567
8278.38 560
8279.24 552
8280.09 609
8280.95 628
8281.81 632
8282.67 602
8283.53 574
8284.39 547
8285.25 507
8286.11 485
8286.97 513
8287.83 553
8288.69 553
8289.55 564
8290.41 557
8291.26 581
8292.12 611
8292.98 586
8293.84 586
8294.70 605
8295.56 590
8296.42 617
8297.28 604
8298.14 592
8299.00 571
8299.86 595
8300.72 615
8301.58 588
8302.44 536
8303.30 540
8304.16 540
8305.02 552
8305.88 517
8306.74 531
8307.60 536
8308.46 511
8309.33 513
8310.19 471
8311.05 483
8311.91 486
8312.77 507
8313.63 501
8314.49 499
8315.35 483
8316.21 472
8317.07 507
8317.93 466
8318.79 474
8319.65 465
8320.52 473
8321.38 437
8322.24 485
8323.10 459
8323.96 442
8324.82 460
8325.68 482
8326.54 442
8327.41 482
8328.27 465
8329.13 501
8329.99 492
8330.85 480
8331.71 510
8332.57 484
8333.44 487
8334.30 472
8335.16 504
8336.02 458
8336.88 474
8337.75 474
8338.61 481
8339.47 482
8340.33 487
8341.19 478
8342.06 520
8342.92 499
8343.78 491
8344.64 509
8345.50 483
8346.37 478
8347.23 481
8348.09 496
8348.95 468
8349.82 456
8350.68 487
8351.54 507
8352.40 480
8353.27 496
8354.13 482
8354.99 481
8355.86 459
8356.72 488
8357.58 490
8358.45 450
8359.31 439
8360.17 488
8361.03 475
8361.90 466
8362.76 473
8363.62 496
8364.49 491
8365.35 490
8366.21 460
8367.08 503
8367.94 475
8368.80 509
8369.67 486
8370.53 488
8371.40 460
8372.26 455
8373.12 473
8373.99 497
8374.85 474
8375.71 480
8376.58 531
8377.44 509
8378.31 498
8379.17 473
8380.03 459
8380.90 497
8381.76 502
8382.63 525
8383.49 544
8384.36 531
8385.22 534
8386.08 573
8386.95 552
8387.81 532
8388.68 538
8389.54 557
8390.41 538
8391.27 533
8392.14 536
8393.00 531
8393.87 541
8394.73 543
8395.60 547
8396.46 556
8397.33 553
8398.19 531
8399.06 537
8399.92 552
8400.79 520
8401.65 576
8402.52 571
8403.38 518
8404.25 531
8405.11 574
8405.98 579
8406.84 541
8407.71 492
8408.58 555
8409.44 615
8410.31 590
8411.17 602
8412.04 618
8412.90 582
8413.77 591
8414.64 598
8415.50 629
8416.37 601
8417.23 629
8418.10 579
8418.97 578
8419.83 581
8420.70 603
8421.56 651
8422.43 667
8423.30 636
8424.16 649
8425.03 727
8425.90 725
8426.76 691
8427.63 725
8428.50 709
8429.36 759
8430.23 722
8431.10 739
8431.96 732
8432.83 758
8433.70 767
8434.56 792
8435.43 825
8436.30 875
8437.16 900
8438.03 886
8438.90 922
8439.77 958
8440.63 1008
8441.50 1044
8442.37 1075
8443.24 1109
8444.10 1133
8444.97 1149
8445.84 1155
8446.71 1176
8447.57 1175
8448.44 1209
8449.31 1228
8450.18 1231
8451.04 1293
8451.91 1342
8452.78 1543
8453.65 1809
8454.52 2019
8455.38 2306
8456.25 2568
8457.12 2664
8457.99 2731
8458.86 2657
8459.72 2553
8460.59 2355
8461.46 2080
8462.33 1928
8463.20 1740
8464.07 1622
8464.93 1447
8465.80 1363
8466.67 1263
8467.54 1194
8468.41 1131
8469.28 1094
8470.15 1115
8471.02 1051
8471.88 990
8472.75 982
8473.62 984
8474.49 1008
8475.36 959
8476.23 927
8477.10 965
8477.97 974
8478.84 998
8479.71 1047
8480.58 1101
8481.44 1110
8482.31 1094
8483.18 1109
8484.05 1174
8484.92 1098
8485.79 1111
8486.66 1093
8487.53 1042
8488.40 949
8489.27 995
8490.14 969
8491.01 961
8491.88 1031
8492.75 1027
8493.62 1014
8494.49 1047
8495.36 1085
8496.23 1062
8497.10 1011
8497.97 970
8498.84 959
8499.71 951
8500.58 957
8501.45 906
8502.32 913
8503.19 898
8504.06 887
8504.93 870
8505.80 889
8506.67 868
8507.55 858
8508.42 851
8509.29 881
8510.16 834
8511.03 851
8511.90 915
8512.77 861
8513.64 848
8514.51 866
8515.38 886
8516.25 879
8517.13 901
8518.00 970
8518.87 958
8519.74 950
8520.61 1005
8521.48 1049
8522.35 1158
8523.23 1218
8524.10 1367
8524.97 1439
8525.84 1544
8526.71 1635
8527.58 1630
8528.46 1595
8529.33 1583
8530.20 1540
8531.07 1475
8531.94 1343
8532.81 1240
8533.69 1179
8534.56 1112
8535.43 1108
8536.30 1072
8537.18 1037
8538.05 982
8538.92 905
8539.79 861
8540.66 868
8541.54 865
8542.41 854
8543.28 840
8544.15 821
8545.03 798
8545.90 784
8546.77 796
8547.64 841
8548.52 835
8549.39 856
8550.26 901
8551.14 938
8552.01 1030
8552.88 1070
8553.76 1143
8554.63 1158
8555.50 1126
8556.37 1146
8557.25 1155
8558.12 1082
8558.99 1003
8559.87 995
8560.74 951
8561.61 927
8562.49 895
8563.36 889
8564.24 842
8565.11 846
8565.98 832
8566.86 836
8567.73 810
8568.60 794
8569.48 764
8570.35 774
8571.23 731
8572.10 738
8572.97 768
8573.85 722
8574.72 708
8575.60 731
8576.47 712
8577.34 699
8578.22 702
8579.09 685
8579.97 675
8580.84 724
8581.72 679
8582.59 632
8583.47 660
8584.34 674
8585.21 718
8586.09 689
8586.96 712
8587.84 731
8588.71 725
8589.59 735
8590.46 766
8591.34 750
8592.21 748
8593.09 758
8593.96 745
8594.84 774
8595.71 721
8596.59 751
8597.46 813
8598.34 775
8599.22 751
8600.09 745
8600.97 760
8601.84 798
8602.72 809
8603.59 775
8604.47 761
8605.34 822
8606.22 786
8607.10 769
8607.97 781
8608.85 752
8609.72 808
8610.60 792
8611.47 790
8612.35 808
8613.23 826
8614.10 816
8614.98 862
8615.86 821
8616.73 841
8617.61 811
8618.48 825
8619.36 889
8620.24 841
8621.11 872
8621.99 933
8622.87 965
8623.74 903
8624.62 886
8625.50 891
8626.37 938
8627.25 992
8628.13 976
8629.00 945
8629.88 935
8630.76 947
8631.64 1035
8632.51 964
8633.39 1022
8634.27 1010
8635.14 1012
8636.02 1025
8636.90 1050
8637.78 1005
8638.65 1031
8639.53 1042
8640.41 1074
8641.29 1055
8642.16 1113
8643.04 1101
8643.92 1128
8644.80 1117
8645.67 1201
8646.55 1196
8647.43 1186
8648.31 1203
8649.18 1243
8650.06 1217
8650.94 1224
8651.82 1222
8652.70 1224
8653.58 1258
8654.45 1276
8655.33 1266
8656.21 1278
8657.09 1390
8657.97 1475
8658.84 1596
8659.72 1602
8660.60 1727
8661.48 1870
8662.36 2077
8663.24 2311
8664.12 2543
8664.99 2559
8665.87 2723
8666.75 2769
8667.63 2728
8668.51 2615
8669.39 2479
8670.27 2489
8671.15 2522
8672.03 2528
8672.91 2511
8673.78 2500
8674.66 2555
8675.54 2502
8676.42 2471
8677.30 2372
8678.18 2314
8679.06 2202
8679.94 2005
8680.82 1898
8681.70 1810
8682.58 1693
8683.46 1599
8684.34 1564
8685.22 1538
8686.10 1539
8686.98 1562
8687.86 1650
8688.74 1697
8689.62 1949
8690.50 2107
8691.38 2174
8692.26 2320
8693.14 2433
8694.02 2529
8694.90 2508
8695.78 2411
8696.66 2338
8697.54 2231
8698.42 2214
8699.30 2135
8700.18 2144
8701.06 2183
8701.94 2196
8702.82 2151
8703.70 2152
8704.58 2051
8705.46 1946
8706.34 1921
8707.23 1783
8708.11 1660
8708.99 1513
8709.87 1425
8710.75 1395
8711.63 1275
8712.51 1203
8713.39 1159
8714.27 1148
8715.16 1125
8716.04 1070
8716.92 1053
8717.80 1066
8718.68 973
8719.56 1012
8720.44 988
8721.33 956
8722.21 951
8723.09 963
8723.97 935
8724.85 964
8725.73 982
8726.62 965
8727.50 977
8728.38 1040
8729.26 1037
8730.14 1088
8731.03 1101
8731.91 1126
8732.79 1083
8733.67 1126
8734.55 1102
8735.44 1060
8736.32 1015
8737.20 1028
8738.08 1028
8738.97 1031
8739.85 1006
8740.73 1016
8741.61 1065
8742.50 991
8743.38 1019
8744.26 1026
8745.14 990
8746.03 994
8746.91 965
8747.79 987
8748.68 947
8749.56 940
8750.44 983
8751.33 950
8752.21 927
8753.09 908
8753.97 952
8754.86 961
8755.74 929
8756.62 974
8757.51 951
8758.39 1012
8759.28 1010
8760.16 965
8761.04 1006
8761.93 990
8762.81 1019
8763.69 982
8764.58 1001
8765.46 990
8766.34 998
8767.23 985
8768.11 1017
8769.00 1035
8769.88 1009
8770.76 1023
8771.65 1004
8772.53 1042
8773.42 1025
8774.30 1023
8775.19 1003
8776.07 969
8776.95 1011
8777.84 1076
8778.72 1073
8779.61 1071
8780.49 1069
8781.38 1126
8782.26 1148
8783.15 1182
8784.03 1165
8784.92 1150
8785.80 1170
8786.69 1109
8787.57 1048
8788.46 995
8789.34 1002
8790.23 1053
8791.11 1025
8792.00 932
8792.88 910
8793.77 924
8794.65 875
8795.54 853
8796.42 881
8797.31 878
8798.19 873
8799.08 880
8799.96 848
8800.85 840
8801.74 839
8802.62 860
8803.51 812
8804.39 834
8805.28 853
8806.16 914
8807.05 878
8807.94 838
8808.82 837
8809.71 844
8810.59 822
8811.48 869
8812.37 896
8813.25 885
8814.14 862
8815.03 903
8815.91 896
8816.80 871
8817.68 945
8818.57 944
8819.46 956
8820.34 1022
8821.23 961
8822.12 936
8823.00 891
8823.89 860
8824.78 880
8825.66 859
8826.55 856
8827.44 815
8828.33 831
8829.21 814
8830.10 814
8830.99 792
8831.87 791
8832.76 734
8833.65 761
8834.54 796
8835.42 755
8836.31 744
8837.20 753
8838.08 747
8838.97 767
8839.86 752
8840.75 745
8841.64 708
8842.52 740
8843.41 756
8844.30 772
8845.19 762
8846.07 763
8846.96 728
8847.85 713
8848.74 672
8849.63 650
8850.51 672
8851.40 705
8852.29 678
8853.18 635
8854.07 672
8854.96 653
8855.84 629
8856.73 650
8857.62 606
8858.51 609
8859.40 632
8860.29 639
8861.17 603
8862.06 681
8862.95 661
8863.84 675
8864.73 655
8865.62 650
8866.51 636
8867.40 623
8868.29 607
8869.17 595
8870.06 640
8870.95 595
8871.84 585
8872.73 582
8873.62 592
8874.51 585
8875.40 588
8876.29 586
8877.18 601
8878.07 598
8878.96 594
8879.85 593
8880.74 508
8881.63 560
8882.51 600
8883.40 581
8884.29 541
8885.18 558
8886.07 565
8886.96 601
8887.85 549
8888.74 526
8889.63 572
8890.52 525
8891.41 535
8892.30 523
8893.19 561
8894.09 530
8894.98 518
8895.87 544
8896.76 514
8897.65 498
8898.54 479
8899.43 531
8900.32 543
8901.21 517
8902.10 517
8902.99 557
8903.88 478
8904.77 481
8905.66 490
8906.55 533
8907.44 534
8908.34 504
8909.23 516
8910.12 521
8911.01 522
8911.90 497
8912.79 532
8913.68 509
8914.57 497
8915.47 501
8916.36 481
8917.25 444
8918.14 462
8919.03 469
8919.92 499
8920.81 486
8921.71 482
8922.60 528
8923.49 479
8924.38 415
8925.27 430
8926.16 463
8927.06 453
8927.95 438
8928.84 416
8929.73 424
8930.62 395
8931.52 460
8932.41 429
8933.30 455
8934.19 451
8935.09 436
8935.98 443
8936.87 419
8937.76 418
8938.66 430
8939.55 447
8940.44 428
8941.33 434
8942.23 420
8943.12 433
8944.01 417
8944.90 408
8945.80 440
8946.69 426
8947.58 400
8948.48 407
8949.37 429
8950.26 429
8951.16 445
8952.05 422
8952.94 449
8953.84 445
8954.73 439
8955.62 404
8956.52 415
8957.41 452
8958.30 426
8959.20 409
8960.09 429
8960.98 405
8961.88 409
8962.77 429
8963.66 458
8964.56 429
8965.45 406
8966.35 435
8967.24 423
8968.13 426
8969.03 427
8969.92 423
8970.82 457
8971.71 423
8972.60 418
8973.50 431
8974.39 440
8975.29 438
8976.18 407
8977.08 398
8977.97 415
8978.87 395
8979.76 397
8980.65 406
8981.55 397
8982.44 398
8983.34 384
8984.23 360
8985.13 403
8986.02 413
8986.92 433
8987.81 411
8988.71 423
8989.60 439
8990.50 431
8991.39 416
8992.29 425
8993.18 372
8994.08 373
8994.97 379
8995.87 396
8996.76 378
8997.66 406
8998.56 437
8999.45 391
9000.35 410
9001.24 425
9002.14 427
9003.03 429
9003.93 414
9004.83 363
9005.72 363
9006.62 351
9007.51 397
9008.41 401
9009.31 420
9010.20 425
9011.10 380
9011.99 401
9012.89 411
9013.79 400
9014.68 381
9015.58 388
9016.48 407
9017.37 388
9018.27 377
9019.16 391
9020.06 366
9020.96 399
9021.85 368
9022.75 374
9023.65 388
9024.54 363
9025.44 382
9026.34 414
9027.24 398
9028.13 390
9029.03 372
9029.93 352
9030.82 386
9031.72 381
9032.62 399
9033.52 378
9034.41 421
9035.31 396
9036.21 370
9037.10 368
9038.00 363
9038.90 371
9039.80 372
9040.69 355
9041.59 357
9042.49 354
9043.39 365
9044.29 400
9045.18 398
9046.08 399
9046.98 382
9047.88 397
9048.78 416
9049.67 397
9050.57 379
9051.47 385
9052.37 397
9053.27 396
9054.16 415
9055.06 383
9055.96 399
9056.86 398
9057.76 398
9058.66 395
9059.55 407
9060.45 419
9061.35 424
9062.25 433
9063.15 429
9064.05 417
9064.95 446
9065.85 437
9066.74 432
9067.64 418
9068.54 401
9069.44 399
9070.34 442
9071.24 407
9072.14 432
9073.04 424
9073.94 418
9074.84 405
9075.74 431
9076.64 436
9077.53 430
9078.43 423
9079.33 406
9080.23 414
9081.13 405
9082.03 395
9082.93 434
9083.83 420
9084.73 396
9085.63 387
9086.53 406
9087.43 409
9088.33 427
9089.23 443
9090.13 453
9091.03 444
9091.93 458
9092.83 458
9093.73 429
9094.63 471
9095.53 473
9096.43 423
9097.33 384
9098.23 422
9099.13 446
9100.04 450
9100.94 457
9101.84 428
9102.74 420
9103.64 439
9104.54 414
9105.44 434
9106.34 417
9107.24 410
9108.14 453
9109.04 421
9109.94 403
9110.85 374
9111.75 385
9112.65 400
9113.55 411
9114.45 412
9115.35 402
9116.25 383
9117.15 408
9118.06 411
9118.96 403
9119.86 363
9120.76 412
9121.66 404
9122.56 412
9123.46 402
9124.37 403
9125.27 426
9126.17 447
9127.07 418
9127.97 403
9128.88 440
9129.78 413
9130.68 409
9131.58 407
9132.48 377
9133.39 399
9134.29 392
9135.19 391
9136.09 378
9137.00 394
9137.90 421
9138.80 404
9139.70 381
9140.61 364
9141.51 393
9142.41 393
9143.31 386
9144.22 372
9145.12 343
9146.02 432
9146.92 425
9147.83 403
9148.73 390
9149.63 404
9150.54 377
9151.44 374
9152.34 409
9153.25 377
9154.15 391
9155.05 382
9155.96 388
9156.86 376
9157.76 385
9158.67 396
9159.57 409
9160.47 411
9161.38 429
9162.28 392
9163.18 413
9164.09 418
9164.99 435
9165.90 424
9166.80 441
9167.70 457
9168.61 448
9169.51 472
9170.42 470
9171.32 489
9172.22 426
9173.13 436
9174.03 456
9174.94 433
9175.84 409
9176.74 417
9177.65 415
9178.55 424
9179.46 375
9180.36 394
9181.27 373
9182.17 413
9183.08 418
9183.98 422
9184.89 451
9185.79 407
9186.70 446
9187.60 401
9188.51 404
9189.41 411
9190.32 413
9191.22 427
9192.13 426
9193.03 429
9193.94 398
9194.84 417
9195.75 433
9196.65 438
9197.56 425
9198.46 449
9199.37 443
9200.27 482
9201.18 501
9202.08 474
9202.99 499
9203.90 487
9204.80 490
9205.71 462
9206.61 419
9207.52 421
9208.42 404
9209.33 398
9210.24 394
9211.14 373
9212.05 398
9212.95 388
9213.86 428
9214.77 392
9215.67 414
9216.58 404
9217.49 414
9218.39 400
9219.30 418
9220.21 417
9221.11 389
9222.02 417
9222.93 383
9223.83 407
9224.74 417
9225.65 392
9226.55 369
9227.46 377
9228.37 362
9229.27 371
9230.18 396
9231.09 393
9231.99 367
9232.90 361
9233.81 402
9234.72 397
9235.62 395
9236.53 403
9237.44 404
9238.34 403
9239.25 426
9240.16 411
9241.07 376
9241.97 387
9242.88 381
9243.79 372
9244.70 399
9245.61 387
9246.51 368
9247.42 383
9248.33 376
9249.24 365
9250.14 389
9251.05 404
9251.96 380
9252.87 399
9253.78 352
9254.69 396
9255.59 390
9256.50 371
9257.41 357
9258.32 396
9259.23 384
9260.14 403
9261.04 366
9261.95 363
9262.86 343
9263.77 383
9264.68 390
9265.59 384
9266.50 376
9267.40 356
9268.31 349
9269.22 389
9270.13 404
9271.04 368
9271.95 382
9272.86 368
9273.77 351
9274.68 391
9275.59 394
9276.49 367
9277.40 380
9278.31 353
9279.22 392
9280.13 397
9281.04 360
9281.95 379
9282.86 352
9283.77 347
9284.68 368
9285.59 377
9286.50 359
9287.41 378
9288.32 370
9289.23 387
9290.14 375
9291.05 386
9291.96 372
9292.87 396
9293.78 390
9294.69 362
9295.60 359
9296.51 406
9297.42 427
9298.33 381
9299.24 436
9300.15 425
9301.06 431
9301.97 426
9302.88 406
9303.79 443
9304.70 438
9305.61 438
9306.53 407
9307.44 438
9308.35 461
9309.26 470
9310.17 480
9311.08 486
9311.99 480
9312.90 478
9313.81 469
9314.72 469
9315.63 464
9316.55 444
9317.46 427
9318.37 450
9319.28 438
9320.19 404
9321.10 440
9322.01 425
9322.93 399
9323.84 419
9324.75 413
9325.66 411
9326.57 420
9327.48 427
9328.40 423
9329.31 411
9330.22 414
9331.13 426
9332.04 380
9332.96 378
9333.87 393
9334.78 407
9335.69 406
9336.60 427
9337.52 444
9338.43 434
9339.34 414
9340.25 436
9341.17 409
9342.08 405
9342.99 384
9343.90 367
9344.82 423
9345.73 422
9346.64 372
9347.55 399
9348.47 398
9349.38 425
9350.29 409
9351.21 415
9352.12 416
9353.03 399
9353.94 403
9354.86 386
9355.77 380
9356.68 397
9357.60 386
9358.51 390
9359.42 404
9360.34 370
9361.25 361
9362.16 385
9363.08 372
9363.99 374
9364.90 378
9365.82 409
9366.73 396
9367.65 411
9368.56 379
9369.47 376
9370.39 390
9371.30 404
9372.21 396
9373.13 374
9374.04 373
9374.96 373
9375.87 427
9376.79 432
9377.70 376
9378.61 391
9379.53 423
9380.44 398
9381.36 447
9382.27 415
9383.19 403
9384.10 434
9385.01 427
9385.93 413
9386.84 397
9387.76 419
9388.67 424
9389.59 432
9390.50 427
9391.42 408
9392.33 403
9393.25 444
9394.16 424
9395.08 470
9395.99 475
9396.91 440
9397.82 414
9398.74 476
9399.65 429
9400.57 421
9401.48 408
9402.40 392
9403.32 414
9404.23 468
9405.15 431
9406.06 429
9406.98 418
9407.89 411
9408.81 417
9409.73 418
9410.64 386
9411.56 400
9412.47 446
9413.39 455
9414.30 448
9415.22 421
9416.14 445
9417.05 416
9417.97 408
9418.89 432
9419.80 431
9420.72 442
9421.63 431
9422.55 460
9423.47 449
9424.38 468
9425.30 444
9426.22 495
9427.13 464
9428.05 441
9428.97 450
9429.88 449
9430.80 461
9431.72 448
9432.63 474
9433.55 451
9434.47 485
9435.38 477
9436.30 474
9437.22 517
9438.14 520
9439.05 528
9439.97 506
9440.89 530
9441.81 564
9442.72 566
9443.64 557
9444.56 583
9445.47 536
9446.39 554
9447.31 585
9448.23 592
9449.15 597
9450.06 589
9450.98 624
9451.90 613
9452.82 667
9453.73 623
9454.65 625
9455.57 628
9456.49 582
9457.41 535
9458.32 548
9459.24 552
9460.16 505
9461.08 507
9462.00 514
9462.92 518
9463.83 510
9464.75 489
9465.67 529
9466.59 491
9467.51 494
9468.43 495
9469.35 511
9470.26 473
9471.18 487
9472.10 505
9473.02 535
9473.94 476
9474.86 510
9475.78 495
9476.70 516
9477.62 495
9478.54 526
9479.45 567
9480.37 570
9481.29 569
9482.21 564
9483.13 587
9484.05 611
9484.97 568
9485.89 564
9486.81 563
9487.73 547
9488.65 548
9489.57 529
9490.49 543
9491.41 500
9492.33 470
9493.25 495
9494.17 496
9495.09 469
9496.01 503
9496.93 478
9497.85 506
9498.77 473
9499.69 500
9500.61 513
9501.53 489
9502.45 504
9503.37 497
9504.29 498
9505.21 496
9506.13 514
9507.05 541
9507.97 495
9508.89 551
9509.81 572
9510.73 560
9511.65 504
9512.57 548
9513.49 538
9514.42 559
9515.34 557
9516.26 569
9517.18 600
9518.10 648
9519.02 653
9519.94 655
9520.86 675
9521.78 673
9522.71 730
9523.63 698
9524.55 742
9525.47 727
9526.39 711
9527.31 694
9528.23 650
9529.16 652
9530.08 651
9531.00 625
9531.92 600
9532.84 616
9533.76 602
9534.69 605
9535.61 601
9536.53 549
9537.45 560
9538.37 563
9539.30 539
9540.22 540
9541.14 567
9542.06 548
9542.98 549
9543.91 542
9544.83 537
9545.75 528
9546.67 557
9547.60 538
9548.52 548
9549.44 540
9550.36 599
9551.29 586
9552.21 616
9553.13 579
9554.06 580
9554.98 591
9555.90 602
9556.82 612
9557.75 628
9558.67 587
9559.59 626
9560.52 650
9561.44 612
9562.36 637
9563.29 617
9564.21 632
9565.13 594
9566.06 604
9566.98 608
9567.90 650
9568.83 639
9569.75 635
9570.67 602
9571.60 604
9572.52 610
9573.44 625
9574.37 635
9575.29 646
9576.22 654
9577.14 608
9578.06 607
9578.99 622
9579.91 652
9580.84 646
9581.76 668
9582.68 660
9583.61 649
9584.53 681
9585.46 665
9586.38 663
9587.31 636
9588.23 649
9589.15 672
9590.08 668
9591.00 675
9591.93 677
9592.85 596
9593.78 688
9594.70 739
9595.63 772
9596.55 761
9597.48 839
9598.40 827
9599.33 858
9600.25 885
9601.18 878
9602.10 893
9603.03 898
9603.95 853
9604.88 817
9605.80 808
9606.73 767
9607.65 801
9608.58 768
9609.50 770
9610.43 728
9611.35 686
9612.28 695
9613.21 699
9614.13 657
9615.06 685
9615.98 682
9616.91 704
9617.84 712
9618.76 734
9619.69 765
9620.61 693
9621.54 716
9622.47 756
9623.39 721
9624.32 708
9625.24 752
9626.17 755
9627.10 764
9628.02 763
9628.95 745
9629.88 777
9630.80 769
9631.73 800
9632.65 776
9633.58 790
9634.51 753
9635.43 822
9636.36 761
9637.29 795
9638.22 818
9639.14 881
9640.07 916
9641.00 944
9641.92 934
9642.85 957
9643.78 973
9644.70 968
9645.63 970
9646.56 985
9647.49 1006
9648.41 926
9649.34 961
9650.27 942
9651.20 954
9652.12 931
9653.05 913
9653.98 920
9654.91 902
9655.83 889
9656.76 873
9657.69 856
9658.62 858
9659.55 898
9660.47 937
9661.40 930
9662.33 937
9663.26 914
9664.19 907
9665.11 947
9666.04 905
9666.97 927
9667.90 962
9668.83 992
9669.75 1027
9670.68 1010
9671.61 1030
9672.54 1035
9673.47 1082
9674.40 1066
9675.33 1110
9676.25 1022
9677.18 1047
9678.11 1085
9679.04 1118
9679.97 1066
9680.90 1123
9681.83 1109
9682.76 1135
9683.69 1123
9684.61 1099
9685.54 1130
9686.47 1095
9687.40 1129
9688.33 1079
9689.26 1097
9690.19 1162
9691.12 1159
9692.05 1140
9692.98 1142
9693.91 1137
9694.84 1211
9695.77 1195
9696.70 1270
9697.63 1297
9698.56 1333
9699.49 1315
9700.42 1264
9701.35 1313
9702.28 1287
9703.21 1285
9704.14 1266
9705.07 1286
9706.00 1254
9706.93 1226
9707.86 1215
9708.79 1282
9709.72 1278
9710.65 1355
9711.58 1346
9712.51 1332
9713.44 1398
9714.37 1484
9715.30 1472
9716.23 1537
9717.16 1490
9718.09 1495
9719.02 1485
9719.95 1393
9720.88 1399
9721.81 1312
9722.75 1226
9723.68 1174
9724.61 1116
9725.54 1092
9726.47 1085
9727.40 1073
9728.33 1009
9729.26 942
9730.19 1010
9731.13 1003
9732.06 976
9732.99 1002
9733.92 970
9734.85 993
9735.78 1003
9736.71 1016
9737.65 968
9738.58 905
9739.51 914
9740.44 932
9741.37 887
9742.30 881
9743.24 904
9744.17 861
9745.10 877
9746.03 877
9746.96 845
9747.90 859
9748.83 882
9749.76 868
9750.69 840
9751.63 837
9752.56 841
9753.49 867
9754.42 838
9755.36 818
9756.29 835
9757.22 828
9758.15 796
9759.09 801
9760.02 825
9760.95 790
9761.88 739
9762.82 781
9763.75 772
9764.68 805
9765.62 795
9766.55 776
9767.48 746
9768.41 788
9769.35 800
9770.28 763
9771.21 761
9772.15 801
9773.08 791
9774.01 760
9774.95 786
9775.88 828
9776.81 799
9777.75 846
9778.68 837
9779.62 818
9780.55 853
9781.48 888
9782.42 898
9783.35 918
9784.28 964
9785.22 910
9786.15 898
9787.09 891
9788.02 856
9788.95 858
9789.89 878
9790.82 880
9791.76 851
9792.69 850
9793.63 838
9794.56 861
9795.49 853
9796.43 859
9797.36 882
9798.30 893
9799.23 934
9800.17 920
9801.10 882
9802.04 861
9802.97 846
9803.91 822
9804.84 789
9805.78 757
9806.71 737
9807.65 679
9808.58 695
9809.52 692
9810.45 640
9811.39 665
9812.32 635
9813.26 651
9814.19 651
9815.13 622
9816.06 650
9817.00 622
9817.93 590
9818.87 595
9819.80 628
9820.74 639
9821.68 580
9822.61 586
9823.55 620
9824.48 608
9825.42 583
9826.35 604
9827.29 619
9828.23 603
9829.16 571
9830.10 564
9831.03 591
9831.97 614
9832.91 607
9833.84 569
9834.78 560
9835.72 574
9836.65 599
9837.59 613
9838.52 603
9839.46 569
9840.40 562
9841.33 590
9842.27 563
9843.21 555
9844.14 558
9845.08 537
9846.02 520
9846.95 551
9847.89 587
9848.83 560
9849.77 591
9850.70 588
9851.64 597
9852.58 554
9853.51 554
9854.45 598
9855.39 565
9856.33 553
9857.26 535
9858.20 577
9859.14 567
9860.08 546
9861.01 579
9861.95 596
9862.89 552
9863.83 484
9864.76 530
9865.70 570
9866.64 534
9867.58 552
9868.51 540
9869.45 564
9870.39 531
9871.33 526
9872.27 554
9873.20 534
9874.14 512
9875.08 520
9876.02 547
9876.96 542
9877.90 526
9878.83 521
9879.77 527
9880.71 549
9881.65 567
9882.59 550
9883.53 562
9884.47 534
9885.40 537
9886.34 531
9887.28 509
9888.22 497
9889.16 524
9890.10 542
9891.04 547
9891.98 534
9892.91 521
9893.85 512
9894.79 480
9895.73 516
9896.67 537
9897.61 514
9898.55 485
9899.49 503
9900.43 489
9901.37 492
9902.31 492
9903.25 506
9904.19 493
9905.13 523
9906.07 501
9907.01 523
9907.95 559
9908.89 548
9909.83 556
9910.77 520
9911.71 519
9912.65 558
9913.59 562
9914.53 510
9915.47 530
9916.41 525
9917.35 520
9918.29 592
9919.23 571
9920.17 553
9921.11 597
9922.05 637
9922.99 642
9923.93 698
9924.87 696
9925.81 768
9926.75 792
9927.69 821
9928.63 765
9929.57 738
9930.51 772
9931.45 705
9932.39 708
9933.34 721
9934.28 658
9935.22 626
9936.16 633
9937.10 595
9938.04 540
9938.98 552
9939.92 560
9940.87 530
9941.81 554
9942.75 551
9943.69 507
9944.63 517
9945.57 518
9946.51 565
9947.46 543
9948.40 586
9949.34 611
9950.28 594
9951.22 595
9952.16 618
9953.11 647
9954.05 618
9954.99 614
9955.93 625
9956.87 553
9957.82 571
9958.76 576
9959.70 565
9960.64 536
9961.59 499
9962.53 511
9963.47 515
9964.41 505
9965.35 487
9966.30 502
9967.24 484
9968.18 467
9969.13 437
9970.07 474
9971.01 465
9971.95 423
9972.90 474
9973.84 434
9974.78 428
9975.73 477
9976.67 439
9977.61 455
9978.55 462
9979.50 422
9980.44 436
9981.38 483
9982.33 464
9983.27 436
9984.21 450
9985.16 472
9986.10 449
9987.04 451
9987.99 445
9988.93 466
9989.88 480
9990.82 465
9991.76 443
9992.71 434
9993.65 439
9994.59 466
9995.54 438
9996.48 431
9997.43 418
9998.37 440
9999.31 438
10000.26 451
10001.20 442
10002.15 432
10003.09 435
10004.04 432
10004.98 427
10005.92 426
10006.87 444
10007.81 426
10008.76 391
10009.70 380
10010.65 415
10011.59 392
10012.54 433
10013.48 415
10014.43 406
10015.37 374
10016.32 394
10017.26 395
10018.21 380
10019.15 379
10020.10 397
10021.04 410
10021.99 397
10022.93 361
10023.88 381
10024.82 411
10025.77 413
10026.71 388
10027.66 388
10028.60 398
10029.55 395
10030.49 388
10031.44 388
10032.39 380
10033.33 381
10034.28 383
10035.22 374
10036.17 378
10037.11 346
10038.06 363
10039.01 365
10039.95 367
10040.90 379
10041.84 383
10042.79 390
10043.74 387
10044.68 370
10045.63 350
10046.58 374
10047.52 358
10048.47 392
10049.41 372
10050.36 347
10051.31 378
10052.25 382
10053.20 395
10054.15 349
10055.09 339
10056.04 341
10056.99 360
10057.93 330
10058.88 365
10059.83 330
10060.78 348
10061.72 398
10062.67 377
10063.62 376
10064.56 364
10065.51 357
10066.46 372
10067.41 358
10068.35 335
10069.30 346
10070.25 376
10071.20 359
10072.14 366
10073.09 375
10074.04 352
10074.99 342
10075.93 341
10076.88 346
10077.83 334
10078.78 369
10079.72 372
10080.67 347
10081.62 377
10082.57 382
10083.52 366
10084.46 355
10085.41 355
10086.36 331
10087.31 346
10088.26 346
10089.21 357
10090.15 323
10091.10 335
10092.05 348
10093.00 366
10093.95 370
10094.90 345
10095.85 375
10096.79 356
10097.74 343
10098.69 378
10099.64 386
10100.59 350
10101.54 373
10102.49 353
10103.44 362
10104.39 355
10105.33 338
10106.28 339
10107.23 356
10108.18 349
10109.13 377
10110.08 351
10111.03 377
10111.98 372
10112.93 369
10113.88 359
10114.83 345
10115.78 353
10116.73 342
10117.68 342
10118.63 358
10119.58 342
10120.53 368
10121.48 373
10122.43 350
10123.38 355
10124.33 340
10125.28 355
10126.23 368
10127.18 358
10128.13 365
10129.08 330
10130.03 350
10130.98 353
10131.93 354
10132.88 380
10133.83 363
10134.78 363
10135.73 407
10136.68 384
10137.63 368
10138.58 379
10139.53 409
10140.48 379
10141.43 395
10142.38 369
10143.33 389
10144.29 389
10145.24 413
10146.19 389
10147.14 394
10148.09 372
10149.04 382
10149.99 404
10150.94 404
10151.89 422
10152.85 418
10153.80 388
10154.75 388
10155.70 418
10156.65 407
10157.60 416
10158.55 425
10159.51 425
10160.46 437
10161.41 468
10162.36 446
10163.31 450
10164.26 449
10165.22 487
10166.17 455
10167.12 433
10168.07 453
10169.02 463
10169.98 459
10170.93 469
10171.88 471
10172.83 463
10173.79 478
10174.74 480
10175.69 528
10176.64 537
10177.60 517
10178.55 549
10179.50 522
10180.45 507
10181.41 540
10182.36 524
10183.31 565
10184.26 529
10185.22 550
10186.17 581
10187.12 584
10188.08 525
10189.03 540
10189.98 548
10190.93 537
10191.89 570
10192.84 552
10193.79 518
10194.75 546
10195.70 556
10196.65 581
10197.61 578
10198.56 665
10199.51 617
10200.47 607
10201.42 587
10202.38 647
10203.33 645
10204.28 632
10205.24 749
10206.19 720
10207.14 721
10208.10 747
10209.05 758
10210.01 769
10210.96 730
10211.91 691
10212.87 694
10213.82 648
10214.78 655
10215.73 642
10216.69 629
10217.64 614
10218.59 570
10219.55 560
10220.50 572
10221.46 573
10222.41 543
10223.37 549
10224.32 556
10225.28 573
10226.23 585
10227.19 591
10228.14 551
10229.10 549
10230.05 554
10231.01 595
10231.96 586
10232.92 583
10233.87 635
10234.83 646
10235.78 635
10236.74 635
10237.69 646
10238.65 719
10239.60 659
10240.56 631
10241.51 637
10242.47 644
10243.42 622
10244.38 586
10245.34 582
10246.29 559
10247.25 539
10248.20 508
10249.16 518
10250.11 527
10251.07 507
10252.03 473
10252.98 490
10253.94 508
10254.89 501
10255.85 499
10256.81 484
10257.76 448
10258.72 437
10259.68 461
10260.63 454
10261.59 472
10262.55 484
10263.50 470
10264.46 470
10265.41 466
10266.37 439
10267.33 471
10268.28 457
10269.24 439
10270.20 460
10271.16 491
10272.11 507
10273.07 452
10274.03 471
10274.98 461
10275.94 434
10276.90 443
10277.85 439
10278.81 442
10279.77 439
10280.73 440
10281.68 423
10282.64 433
10283.60 417
10284.56 452
10285.51 411
10286.47 417
10287.43 368
10288.39 394
10289.34 407
10290.30 452
10291.26 416
10292.22 415
10293.18 416
10294.13 414
10295.09 417
10296.05 414
10297.01 397
10297.97 429
10298.92 434
10299.88 394
10300.84 427
10301.80 409
10302.76 409
10303.72 379
10304.67 410
10305.63 423
10306.59 419
10307.55 459
10308.51 393
10309.47 396
10310.43 401
10311.38 438
10312.34 402
10313.30 418
10314.26 443
10315.22 405
10316.18 431
10317.14 448
10318.10 420
10319.06 406
10320.01 402
10320.97 432
10321.93 430
10322.89 415
10323.85 410
10324.81 404
10325.77 417
10326.73 422
10327.69 429
10328.65 416
10329.61 425
10330.57 406
10331.53 430
10332.49 404
10333.45 400
10334.41 436
10335.37 399
10336.33 387
10337.29 379
10338.25 405
10339.21 405
10340.17 375
10341.13 378
10342.09 371
10343.05 375
10344.01 381
10344.97 359
10345.93 348
10346.89 367
10347.85 342
10348.81 369
10349.77 381
10350.73 371
10351.69 363
10352.65 352
10353.61 373
10354.57 356
10355.53 346
10356.49 330
10357.46 320
10358.42 360
10359.38 328
10360.34 345
10361.30 344
10362.26 312
10363.22 363
10364.18 326
10365.14 336
10366.11 349
10367.07 345
10368.03 345
10368.99 356
10369.95 334
10370.91 331
10371.87 340
10372.84 315
10373.80 355
10374.76 359
10375.72 339
10376.68 338
10377.64 338
10378.61 349
10379.57 330
10380.53 334
10381.49 334
10382.45 352
10383.42 352
10384.38 348
10385.34 334
10386.30 337
10387.27 355
10388.23 348
10389.19 334
10390.15 333
10391.11 308
10392.08 312
10393.04 337
10394.00 322
10394.96 321
10395.93 317
10396.89 318
10397.85 324
10398.82 333
10399.78 340
10400.74 311
10401.70 319
10402.67 335
10403.63 311
10404.59 316
10405.56 346
10406.52 311
10407.48 339
10408.45 335
10409.41 355
10410.37 342
10411.34 347
10412.30 323
10413.26 346
10414.23 336
10415.19 338
10416.15 336
10417.12 383
10418.08 373
10419.04 339
10420.01 367
10420.97 383
10421.94 392
10422.90 334
10423.86 360
10424.83 388
10425.79 357
10426.76 361
10427.72 345
10428.68 350
10429.65 325
10430.61 348
10431.58 313
10432.54 319
10433.51 343
10434.47 325
10435.44 337
10436.40 303
10437.36 308
10438.33 302
10439.29 302
10440.26 321
10441.22 337
10442.19 322
10443.15 319
10444.12 313
10445.08 319
10446.05 289
10447.01 297
10447.98 316
10448.94 329
10449.91 341
10450.87 319
10451.84 303
10452.80 302
10453.77 339
10454.73 337
10455.70 309
10456.67 299
10457.63 314
10458.60 323
10459.56 309
10460.53 304
10461.49 338
10462.46 315
10463.43 355
10464.39 321
10465.36 310
10466.32 341
10467.29 325
10468.25 313
10469.22 302
10470.19 264
10471.15 309
10472.12 336
10473.09 348
10474.05 326
10475.02 317
10475.98 337
10476.95 337
10477.92 344
10478.88 364
10479.85 333
10480.82 347
10481.78 360
10482.75 332
10483.72 317
10484.68 347
10485.65 366
10486.62 329
10487.58 305
10488.55 301
10489.52 318
10490.49 340
10491.45 331
10492.42 331
10493.39 333
10494.35 343
10495.32 314
10496.29 323
10497.26 315
10498.22 315
10499.19 335
10500.16 341
10501.13 326
10502.09 328
10503.06 340
10504.03 334
10505.00 337
10505.96 324
10506.93 322
10507.90 328
10508.87 337
10509.84 358
10510.80 336
10511.77 293
10512.74 348
10513.71 305
10514.68 305
10515.64 324
10516.61 335
10517.58 326
10518.55 327
10519.52 308
10520.49 339
10521.45 342
10522.42 326
10523.39 303
10524.36 278
10525.33 324
10526.30 296
10527.27 335
10528.23 323
10529.20 351
10530.17 357
10531.14 317
10532.11 332
10533.08 333
10534.05 337
10535.02 341
10535.99 346
10536.96 354
10537.93 343
10538.89 352
10539.86 379
10540.83 368
10541.80 361
10542.77 344
10543.74 342
10544.71 342
10545.68 334
10546.65 331
10547.62 329
10548.59 330
10549.56 311
10550.53 326
10551.50 335
10552.47 321
10553.44 330
10554.41 346
10555.38 344
10556.35 347
10557.32 356
10558.29 359
10559.26 368
10560.23 373
10561.20 365
10562.17 354
10563.14 358
10564.11 382
10565.08 381
10566.05 367
10567.02 394
10567.99 400
10568.96 355
10569.93 366
10570.91 376
10571.88 355
10572.85 361
10573.82 385
10574.79 333
10575.76 323
10576.73 356
10577.70 356
10578.67 364
10579.64 341
10580.62 340
10581.59 340
10582.56 322
10583.53 356
10584.50 366
10585.47 371
10586.44 371
10587.42 373
10588.39 395
10589.36 377
10590.33 359
10591.30 383
10592.27 362
10593.25 406
10594.22 391
10595.19 383
10596.16 379
10597.13 382
10598.10 390
10599.08 392
10600.05 399
10601.02 422
10601.99 409
10602.97 424
10603.94 414
10604.91 429
10605.88 445
10606.85 431
10607.83 447
10608.80 464
10609.77 502
10610.74 520
10611.72 511
10612.69 501
10613.66 493
10614.64 500
10615.61 435
10616.58 454
10617.55 444
10618.53 451
10619.50 427
10620.47 424
10621.45 423
10622.42 430
10623.39 381
10624.37 404
10625.34 363
10626.31 372
10627.29 400
10628.26 381
10629.23 366
10630.21 376
10631.18 397
10632.15 390
10633.13 396
10634.10 407
10635.07 405
10636.05 426
10637.02 411
10638.00 434
10638.97 418
10639.94 434
10640.92 446
10641.89 471
10642.87 440
10643.84 440
10644.81 420
10645.79 408
10646.76 384
10647.74 394
10648.71 366
10649.68 400
10650.66 388
10651.63 381
10652.61 358
10653.58 333
10654.56 348
10655.53 360
10656.51 394
10657.48 358
10658.46 351
10659.43 353
10660.41 336
10661.38 329
10662.36 331
10663.33 334
10664.31 336
10665.28 329
10666.26 352
10667.23 350
10668.21 328
10669.18 309
10670.16 324
10671.13 345
10672.11 327
10673.08 342
10674.06 364
10675.03 342
10676.01 347
10676.99 329
10677.96 361
10678.94 393
10679.91 328
10680.89 358
10681.86 369
10682.84 343
10683.82 326
10684.79 353
10685.77 342
10686.74 362
10687.72 355
10688.70 343
10689.67 340
10690.65 334
10691.63 334
10692.60 325
10693.58 313
10694.55 295
10695.53 286
10696.51 327
10697.48 332
10698.46 315
10699.44 283
10700.41 328
10701.39 299
10702.37 299
10703.34 291
10704.32 293
10705.30 302
10706.27 309
10707.25 310
10708.23 286
10709.21 308
10710.18 330
10711.16 335
10712.14 309
10713.11 318
10714.09 323
10715.07 340
10716.05 338
10717.02 337
10718.00 344
10718.98 322
10719.96 326
10720.93 305
10721.91 333
10722.89 321
10723.87 330
10724.85 340
10725.82 341
10726.80 299
10727.78 281
10728.76 310
10729.74 321
10730.71 302
10731.69 304
10732.67 321
10733.65 307
10734.63 316
10735.60 312
10736.58 332
10737.56 335
10738.54 344
10739.52 335
10740.50 328
10741.48 322
10742.45 317
10743.43 322
10744.41 329
10745.39 348
10746.37 317
10747.35 315
10748.33 320
10749.31 309
10750.28 337
10751.26 333
10752.24 323
10753.22 325
10754.20 305
10755.18 342
10756.16 308
10757.14 307
10758.12 352
10759.10 346
10760.08 322
10761.06 332
10762.04 329
10763.01 334
10763.99 334
10764.97 317
10765.95 331
10766.93 319
10767.91 348
10768.89 327
10769.87 345
10770.85 349
10771.83 317
10772.81 349
10773.79 347
10774.77 351
10775.75 379
10776.73 357
10777.71 336
10778.69 370
10779.67 377
10780.65 335
10781.63 360
10782.62 375
10783.60 402
10784.58 420
10785.56 385
10786.54 392
10787.52 376
10788.50 376
10789.48 389
10790.46 384
10791.44 376
10792.42 401
10793.40 409
10794.38 392
10795.37 370
10796.35 367
10797.33 376
10798.31 371
10799.29 350
10800.27 332
10801.25 310
10802.23 318
10803.21 352
10804.20 373
10805.18 360
10806.16 351
10807.14 380
10808.12 335
10809.10 335
10810.09 306
10811.07 330
10812.05 342
10813.03 310
10814.01 339
10815.00 310
10815.98 317
10816.96 329
10817.94 349
10818.92 372
10819.91 321
10820.89 329
10821.87 322
10822.85 363
10823.83 353
10824.82 316
10825.80 309
10826.78 352
10827.76 328
10828.75 325
10829.73 320
10830.71 343
10831.69 334
10832.68 316
10833.66 320
10834.64 311
10835.63 331
10836.61 320
10837.59 351
10838.57 323
10839.56 335
10840.54 337
10841.52 314
10842.51 343
10843.49 364
10844.47 359
10845.46 338
10846.44 289
10847.42 314
10848.41 322
10849.39 335
10850.37 318
10851.36 343
10852.34 344
10853.32 349
10854.31 327
10855.29 371
10856.28 353
10857.26 340
10858.24 351
10859.23 360
10860.21 347
10861.20 374
10862.18 343
10863.16 346
10864.15 354
10865.13 335
10866.12 328
10867.10 362
10868.08 345
10869.07 358
10870.05 330
10871.04 351
10872.02 335
10873.01 331
10873.99 351
10874.98 344
10875.96 349
10876.95 339
10877.93 358
10878.92 356
10879.90 354
10880.89 394
10881.87 377
10882.86 358
10883.84 374
10884.83 369
10885.81 331
10886.80 378
10887.78 357
10888.77 408
10889.75 418
10890.74 377
10891.72 408
10892.71 377
10893.69 391
10894.68 399
10895.66 407
10896.65 391
10897.64 408
10898.62 398
10899.61 396
10900.59 395
10901.58 404
10902.56 380
10903.55 362
10904.54 389
10905.52 415
10906.51 430
10907.49 453
10908.48 416
10909.47 418
10910.45 428
10911.44 453
10912.43 432
10913.41 437
10914.40 460
10915.39 479
10916.37 464
10917.36 434
10918.35 431
10919.33 436
10920.32 466
10921.31 455
10922.29 493
10923.28 502
10924.27 480
10925.25 504
10926.24 489
10927.23 494
10928.21 498
10929.20 495
10930.19 477
10931.18 452
10932.16 483
10933.15 488
10934.14 523
10935.12 533
10936.11 482
10937.10 512
10938.09 541
10939.07 542
10940.06 545
10941.05 552
10942.04 569
10943.02 559
10944.01 581
10945.00 541
10945.99 575
10946.98 556
10947.96 600
10948.95 652
10949.94 661
10950.93 674
10951.92 669
10952.90 700
10953.89 724
10954.88 793
10955.87 816
10956.86 830
10957.85 841
10958.83 863
10959.82 875
10960.81 898
10961.80 871
10962.79 865
10963.78 845
10964.77 813
10965.75 813
10966.74 784
10967.73 751
10968.72 731
10969.71 743
10970.70 704
10971.69 665
10972.68 638
10973.67 656
10974.66 672
10975.64 691
10976.63 662
10977.62 661
10978.61 642
10979.60 650
10980.59 694
10981.58 675
10982.57 666
10983.56 688
10984.55 717
10985.54 694
10986.53 731
10987.52 722
10988.51 757
10989.50 752
10990.49 793
10991.48 831
10992.47 847
10993.46 921
10994.45 983
10995.44 1035
10996.43 1065
10997.42 1136
10998.41 1165
10999.40 1191
11000.39 1184
11001.38 1248
11002.37 1230
11003.36 1162
11004.35 1169
11005.34 1113
11006.33 1068
11007.32 1005
11008.31 941
11009.30 910
11010.30 878
11011.29 764
11012.28 753
11013.27 709
11014.26 665
11015.25 671
11016.24 628
11017.23 612
11018.22 619
11019.21 542
11020.21 557
11021.20 564
11022.19 533
11023.18 611
11024.17 585
11025.16 576
11026.15 540
11027.14 557
11028.14 566
11029.13 557
11030.12 566
11031.11 561
11032.10 562
11033.09 569
11034.09 553
11035.08 555
11036.07 551
11037.06 534
11038.05 551
11039.05 555
11040.04 559
11041.03 533
11042.02 490
11043.02 524
11044.01 551
11045.00 524
11045.99 536
11046.98 520
11047.98 521
11048.97 493
11049.96 442
11050.95 476
11051.95 471
11052.94 469
11053.93 474
11054.93 486
11055.92 488
11056.91 510
11057.90 491
11058.90 503
11059.89 471
11060.88 477
11061.88 503
11062.87 487
11063.86 470
11064.86 500
11065.85 500
11066.84 506
11067.84 472
11068.83 485
11069.82 490
11070.82 513
11071.81 496
11072.80 490
11073.80 480
11074.79 509
11075.78 518
11076.78 515
11077.77 496
11078.77 479
11079.76 469
11080.75 494
11081.75 503
11082.74 453
11083.74 461
11084.73 441
11085.72 490
11086.72 465
11087.71 460
11088.71 478
11089.70 450
11090.70 445
11091.69 435
11092.68 443
11093.68 457
11094.67 441
11095.67 426
11096.66 431
11097.66 413
11098.65 432
11099.65 430
11100.64 427
11101.64 415
11102.63 417
11103.63 433
11104.62 454
11105.62 453
11106.61 433
11107.61 431
11108.60 465
11109.60 482
11110.59 446
11111.59 462
11112.58 450
11113.58 441
11114.57 442
11115.57 449
11116.56 428
11117.56 458
11118.56 467
11119.55 434
11120.55 434
11121.54 448
11122.54 448
11123.54 436
11124.53 424
11125.53 437
11126.52 473
11127.52 454
11128.51 472
11129.51 451
11130.51 449
11131.50 453
11132.50 441
11133.50 423
11134.49 411
11135.49 435
11136.49 430
11137.48 410
11138.48 441
11139.47 451
11140.47 439
11141.47 423
11142.46 436
11143.46 457
11144.46 449
11145.46 404
11146.45 429
11147.45 487
11148.45 453
11149.44 471
11150.44 434
11151.44 469
11152.43 439
11153.43 433
11154.43 440
11155.43 470
11156.42 446
11157.42 435
11158.42 459
11159.42 447
11160.41 468
11161.41 432
11162.41 417
11163.41 421
11164.40 444
11165.40 441
11166.40 425
11167.40 398
11168.39 383
11169.39 419
11170.39 444
11171.39 445
11172.39 444
11173.38 459
11174.38 437
11175.38 411
11176.38 413
11177.38 450
11178.38 468
11179.37 444
11180.37 414
11181.37 458
11182.37 460
11183.37 452
11184.37 466
11185.37 472
11186.36 426
11187.36 449
11188.36 459
11189.36 496
11190.36 438
11191.36 411
11192.36 403
11193.36 442
11194.36 426
11195.35 415
11196.35 477
11197.35 455
11198.35 458
11199.35 454
11200.35 429
11201.35 427
11202.35 438
11203.35 441
11204.35 426
11205.35 435
11206.35 475
11207.35 475
11208.35 448
11209.35 440
11210.35 485
11211.35 451
11212.35 440
11213.35 468
11214.35 477
11215.34 444
11216.35 458
11217.35 433
11218.35 438
11219.35 456
11220.35 439
11221.35 410
11222.35 422
11223.35 456
11224.35 468
11225.35 494
11226.35 449
11227.35 435
11228.35 432
11229.35 446
11230.35 457
11231.35 482
11232.35 511
11233.35 502
11234.35 502
11235.35 498
11236.35 466
11237.36 437
11238.36 465
11239.36 453
11240.36 478
11241.36 485
11242.36 500
11243.36 504
11244.36 473
11245.36 492
11246.37 556
11247.37 501
11248.37 489
11249.37 486
11250.37 507
11251.37 489
11252.38 521
11253.38 525
11254.38 522
11255.38 527
11256.38 532
11257.38 517
11258.39 535
11259.39 516
11260.39 543
11261.39 529
11262.39 528
11263.40 514
11264.40 532
11265.40 528
11266.40 562
11267.40 584
11268.41 588
11269.41 591
11270.41 623
11271.41 605
11272.42 613
11273.42 651
11274.42 670
11275.42 674
11276.43 659
11277.43 633
11278.43 642
11279.44 632
11280.44 630
11281.44 611
11282.44 587
11283.45 577
11284.45 529
11285.45 544
11286.46 533
11287.46 566
11288.46 547
11289.47 525
11290.47 533
11291.47 494
11292.48 474
11293.48 489
11294.48 486
11295.49 483
11296.49 475
11297.49 454
11298.50 457
11299.50 473
11300.51 464
11301.51 461
11302.51 452
11303.52 461
11304.52 454
11305.53 468
11306.53 443
11307.53 451
11308.54 470
11309.54 482
11310.55 481
11311.55 487
11312.55 499
11313.56 468
11314.56 528
11315.57 524
11316.57 549
11317.58 560
11318.58 547
11319.59 542
11320.59 518
11321.59 544
11322.60 524
11323.60 544
11324.61 537
11325.61 524
11326.62 523
11327.62 512
11328.63 549
11329.63 512
11330.64 486
11331.64 511
11332.65 542
11333.65 526
11334.66 537
11335.67 508
11336.67 520
11337.68 538
11338.68 523
11339.69 550
11340.69 542
11341.70 534
11342.70 516
11343.71 557
11344.72 518
11345.72 529
11346.73 519
11347.73 499
11348.74 475
11349.74 484
11350.75 462
11351.76 466
11352.76 474
11353.77 486
11354.78 477
11355.78 469
11356.79 472
11357.79 463
11358.80 482
11359.81 505
11360.81 487
11361.82 473
11362.83 478
11363.83 483
11364.84 458
11365.85 438
11366.85 481
11367.86 452
11368.87 454
11369.87 450
11370.88 455
11371.89 482
11372.89 434
11373.90 479
11374.91 447
11375.92 460
11376.92 452
11377.93 445
11378.94 420
11379.94 437
11380.95 464
11381.96 455
11382.97 446
11383.97 451
11384.98 420
11385.99 426
11387.00 449
11388.00 443
11389.01 474
11390.02 428
11391.03 429
11392.04 427
11393.04 448
11394.05 420
11395.06 470
11396.07 434
11397.08 451
11398.08 427
11399.09 457
11400.10 460
11401.11 450
11402.12 442
11403.12 448
11404.13 458
11405.14 453
11406.15 488
11407.16 485
11408.17 458
11409.18 478
11410.18 494
11411.19 442
11412.20 441
11413.21 472
11414.22 447
11415.23 438
11416.24 427
11417.25 450
11418.25 468
11419.26 453
11420.27 477
11421.28 469
11422.29 433
11423.30 462
11424.31 481
11425.32 468
11426.33 496
11427.34 463
11428.35 437
11429.36 470
11430.37 472
11431.38 445
11432.39 448
11433.39 441
11434.40 461
11435.41 465
11436.42 460
11437.43 470
11438.44 496
11439.45 469
11440.46 474
11441.47 428
11442.48 458
11443.49 467
11444.50 496
11445.51 505
11446.52 513
11447.53 488
11448.55 459
11449.56 488
11450.57 506
11451.58 499
11452.59 514
11453.60 494
11454.61 489
11455.62 487
11456.63 533
11457.64 500
11458.65 476
11459.66 495
11460.67 490
11461.68 505
11462.69 509
11463.71 500
11464.72 520
11465.73 529
11466.74 538
11467.75 530
11468.76 512
11469.77 492
11470.78 490
11471.80 517
11472.81 512
11473.82 481
11474.83 525
11475.84 548
11476.85 550
11477.86 534
11478.88 525
11479.89 516
11480.90 544
11481.91 548
11482.92 590
11483.93 580
11484.95 571
11485.96 588
11486.97 558
11487.98 578
11489.00 570
11490.01 591
11491.02 608
11492.03 629
11493.04 666
11494.06 661
11495.07 602
11496.08 637
11497.09 664
11498.11 640
11499.12 689
11500.13 711
11501.14 727
11502.16 732
11503.17 710
11504.18 767
11505.20 749
11506.21 793
11507.22 789
11508.23 738
11509.25 762
11510.26 772
11511.27 828
11512.29 841
11513.30 883
11514.31 956
11515.33 940
11516.34 969
11517.35 971
11518.37 1016
11519.38 1047
11520.39 1122
11521.41 1148
11522.42 1183
11523.43 1232
11524.45 1292
11525.46 1339
11526.47 1380
11527.49 1416
11528.50 1504
11529.52 1556
11530.53 1676
11531.54 1704
11532.56 1851
11533.57 2016
11534.59 2130
11535.60 2295
11536.62 2415
11537.63 2544
11538.64 2570
11539.66 2650
11540.67 2760
11541.69 2727
11542.70 2643
11543.72 2612
11544.73 2537
11545.75 2330
11546.76 2148
11547.77 2032
11548.79 1888
11549.80 1727
11550.82 1594
11551.83 1437
11552.85 1337
11553.86 1176
11554.88 1170
11555.89 1045
11556.91 1040
11557.92 1011
11558.94 974
11559.95 956
11560.97 936
11561.99 923
11563.00 864
11564.02 886
11565.03 888
11566.05 874
11567.06 899
11568.08 885
11569.09 878
11570.11 908
11571.13 894
11572.14 929
11573.16 929
11574.17 923
11575.19 908
11576.20 943
11577.22 942
11578.24 929
11579.25 896
11580.27 880
11581.29 896
11582.30 908
11583.32 877
11584.33 854
11585.35 833
11586.37 815
11587.38 782
11588.40 750
11589.42 803
11590.43 795
11591.45 766
11592.47 769
11593.48 754
11594.50 754
11595.52 733
11596.53 775
11597.55 756
11598.57 788
11599.58 834
11600.60 815
11601.62 791
11602.64 837
11603.65 838
11604.67 821
11605.69 839
11606.70 802
11607.72 784
11608.74 783
11609.76 804
11610.77 758
11611.79 748
11612.81 769
11613.83 793
11614.84 756
11615.86 816
11616.88 801
11617.90 775
11618.92 737
11619.93 768
11620.95 777
11621.97 761
11622.99 778
11624.01 779
11625.02 760
11626.04 716
11627.06 735
11628.08 667
11629.10 662
11630.11 666
11631.13 697
11632.15 665
11633.17 660
11634.19 607
11635.21 611
11636.23 614
11637.24 626
11638.26 620
11639.28 595
11640.30 614
11641.32 616
11642.34 586
11643.36 605
11644.38 577
11645.39 590
11646.41 601
11647.43 581
11648.45 625
11649.47 562
11650.49 531
11651.51 542
11652.53 583
11653.55 567
11654.57 575
11655.59 559
11656.61 528
11657.63 611
11658.65 606
11659.67 557
11660.69 537
11661.70 559
11662.72 539
11663.74 533
11664.76 549
11665.78 507
11666.80 500
11667.82 517
11668.84 519
11669.86 499
11670.88 504
11671.90 527
11672.92 485
11673.95 507
11674.97 509
11675.99 489
11677.01 513
11678.03 512
11679.05 512
11680.07 514
11681.09 509
11682.11 471
11683.13 508
11684.15 513
11685.17 476
11686.19 482
11687.21 499
11688.23 485
11689.25 476
11690.28 485
11691.30 475
11692.32 482
11693.34 474
11694.36 475
11695.38 436
11696.40 449
11697.42 447
11698.44 457
11699.47 467
11700.49 443
11701.51 448
11702.53 446
11703.55 419
11704.57 423
11705.60 420
11706.62 404
11707.64 419
11708.66 407
11709.68 416
11710.70 415
11711.73 403
11712.75 437
11713.77 434
11714.79 404
11715.81 389
11716.84 413
11717.86 412
11718.88 411
11719.90 395
11720.92 377
11721.95 390
11722.97 385
11723.99 390
11725.01 386
11726.04 386
11727.06 401
11728.08 388
11729.11 418
11730.13 400
11731.15 408
11732.17 399
11733.20 393
11734.22 410
11735.24 385
11736.26 383
11737.29 363
11738.31 392
11739.33 369
11740.36 372
11741.38 367
11742.40 364
11743.43 374
11744.45 368
11745.47 369
11746.50 347
11747.52 331
11748.54 362
11749.57 354
11750.59 366
11751.62 338
11752.64 334
11753.66 359
11754.69 336
11755.71 319
11756.73 334
11757.76 351
11758.78 379
11759.81 344
11760.83 347
11761.85 337
11762.88 352
11763.90 351
11764.93 346
11765.95 363
11766.98 344
11768.00 383
11769.02 369
11770.05 361
11771.07 362
11772.10 361
11773.12 366
11774.15 350
11775.17 358
11776.20 326
11777.22 365
11778.25 384
11779.27 355
11780.30 361
11781.32 372
11782.35 369
11783.37 369
11784.40 345
11785.42 381
11786.45 373
11787.47 358
11788.50 347
11789.52 356
11790.55 369
11791.57 404
11792.60 363
11793.62 353
11794.65 339
11795.67 325
11796.70 348
11797.73 367
11798.75 338
11799.78 364
11800.80 363
11801.83 330
11802.85 364
11803.88 363
11804.91 346
11805.93 378
11806.96 364
11807.98 353
11809.01 366
11810.04 343
11811.06 363
11812.09 353
11813.12 362
11814.14 371
11815.17 358
11816.19 376
11817.22 331
11818.25 349
11819.27 338
11820.30 382
11821.33 349
11822.35 379
11823.38 375
11824.41 384
11825.44 379
11826.46 350
11827.49 372
11828.52 395
11829.54 402
11830.57 382
11831.60 373
11832.62 378
11833.65 417
11834.68 406
11835.71 386
11836.73 368
11837.76 349
11838.79 365
11839.82 389
11840.84 377
11841.87 339
11842.90 363
11843.93 387
11844.95 381
11845.98 362
11847.01 348
11848.04 402
11849.07 360
11850.09 361
11851.12 383
11852.15 366
11853.18 398
11854.21 388
11855.23 410
11856.26 401
11857.29 385
11858.32 412
11859.35 414
11860.38 407
11861.40 403
11862.43 385
11863.46 399
11864.49 439
11865.52 396
11866.55 405
11867.58 403
11868.60 424
11869.63 426
11870.66 427
11871.69 406
11872.72 450
11873.75 454
11874.78 446
11875.81 422
11876.84 431
11877.86 412
11878.89 460
11879.92 447
11880.95 450
11881.98 484
11883.01 441
11884.04 476
11885.07 486
11886.10 473
11887.13 485
11888.16 492
11889.19 516
11890.22 525
11891.25 540
11892.28 533
11893.31 531
11894.34 601
11895.37 576
11896.40 594
11897.43 619
11898.46 648
11899.49 654
11900.52 668
11901.55 649
11902.58 680
11903.61 675
11904.64 704
11905.67 748
11906.70 727
11907.73 708
11908.76 750
11909.79 729
11910.82 697
11911.85 728
11912.88 682
11913.91 690
11914.94 672
11915.97 635
11917.01 629
11918.04 644
11919.07 649
11920.10 647
11921.13 666
11922.16 645
11923.19 659
11924.22 675
11925.25 715
11926.28 717
11927.32 709
11928.35 734
11929.38 756
11930.41 782
11931.44 756
11932.47 815
11933.50 795
11934.54 788
11935.57 797
11936.60 778
11937.63 729
11938.66 729
11939.70 734
11940.73 686
11941.76 645
11942.79 645
11943.82 642
11944.85 616
11945.89 595
11946.92 574
11947.95 562
11948.98 555
11950.02 520
11951.05 551
11952.08 521
11953.11 491
11954.15 514
11955.18 535
11956.21 487
11957.24 527
11958.28 514
11959.31 472
11960.34 476
11961.37 510
11962.41 492
11963.44 498
11964.47 503
11965.51 508
11966.54 524
11967.57 523
11968.60 535
11969.64 493
11970.67 540
11971.70 539
11972.74 515
11973.77 522
11974.80 525
11975.84 545
11976.87 517
11977.90 540
11978.94 506
11979.97 531
11981.00 544
11982.04 532
11983.07 502
11984.11 527
11985.14 524
11986.17 507
11987.21 525
11988.24 515
11989.28 517
11990.31 524
11991.34 501
11992.38 547
11993.41 504
11994.45 525
11995.48 556
11996.51 535
11997.55 541
11998.58 546
11999.62 562
12000.65 579
12001.69 549
12002.72 536
12003.76 557
12004.79 576
12005.82 571
12006.86 562
12007.89 592
12008.93 599
12009.96 617
12011.00 642
12012.03 660
12013.07 616
12014.10 652
12015.14 685
12016.17 682
12017.21 699
12018.24 689
12019.28 663
12020.32 678
12021.35 692
12022.39 678
12023.42 689
12024.46 695
12025.49 726
12026.53 693
12027.56 695
12028.60 705
12029.64 672
12030.67 654
12031.71 678
12032.74 684
12033.78 678
12034.81 696
12035.85 705
12036.89 706
12037.92 712
12038.96 687
12039.99 755
12041.03 761
12042.07 721
12043.10 683
12044.14 715
12045.18 721
12046.21 703
12047.25 724
12048.29 722
12049.32 748
12050.36 724
12051.40 751
12052.43 761
12053.47 772
12054.51 789
12055.54 814
12056.58 816
12057.62 808
12058.65 795
12059.69 805
12060.73 757
12061.76 784
12062.80 822
12063.84 757
12064.88 771
12065.91 778
12066.95 742
12067.99 721
12069.03 723
12070.06 693
12071.10 675
12072.14 662
12073.18 673
12074.21 657
12075.25 630
12076.29 643
12077.33 639
12078.36 635
12079.40 646
12080.44 611
12081.48 640
12082.52 658
12083.55 668
12084.59 657
12085.63 645
12086.67 670
12087.71 640
12088.74 674
12089.78 694
12090.82 675
12091.86 737
12092.90 706
12093.94 738
12094.98 738
12096.01 748
12097.05 771
12098.09 764
12099.13 766
12100.17 815
12101.21 822
12102.25 807
12103.28 794
12104.32 805
12105.36 794
12106.40 849
12107.44 809
12108.48 802
12109.52 786
12110.56 791
12111.60 744
12112.64 721
12113.68 675
12114.72 635
12115.76 649
12116.79 633
12117.83 592
12118.87 569
12119.91 575
12120.95 545
12121.99 557
12123.03 577
12124.07 549
12125.11 527
12126.15 530
12127.19 526
12128.23 537
12129.27 544
12130.31 536
12131.35 508
12132.39 513
12133.43 508
12134.47 520
12135.51 550
12136.55 518
12137.59 489
12138.63 525
12139.67 530
12140.71 518
12141.76 500
12142.80 500
12143.84 525
12144.88 539
12145.92 516
12146.96 508
12148.00 483
12149.04 508
12150.08 517
12151.12 483
12152.16 450
12153.20 518
12154.25 493
12155.29 491
12156.33 471
12157.37 434
12158.41 448
12159.45 463
12160.49 477
12161.53 424
12162.58 430
12163.62 435
12164.66 428
12165.70 443
12166.74 420
12167.78 442
12168.82 441
12169.87 420
12170.91 437
12171.95 423
12172.99 411
12174.03 419
12175.08 456
12176.12 426
12177.16 440
12178.20 427
12179.24 431
12180.29 436
12181.33 428
12182.37 447
12183.41 406
12184.46 403
12185.50 413
12186.54 413
12187.58 389
12188.63 425
12189.67 457
12190.71 425
12191.75 417
12192.80 409
12193.84 423
12194.88 424
12195.92 425
12196.97 417
12198.01 418
12199.05 419
12200.10 391
12201.14 406
12202.18 399
12203.23 404
12204.27 410
12205.31 395
12206.36 379
12207.40 388
12208.44 399
12209.49 397
12210.53 395
12211.57 361
12212.62 384
12213.66 360
12214.70 379
12215.75 410
12216.79 385
12217.84 413
12218.88 391
12219.92 401
12220.97 408
12222.01 389
12223.06 379
12224.10 388
12225.14 362
12226.19 366
12227.23 365
12228.28 356
12229.32 397
12230.36 370
12231.41 373
12232.45 367
12233.50 359
12234.54 371
12235.59 356
12236.63 373
12237.68 370
12238.72 385
12239.77 399
12240.81 380
12241.86 376
12242.90 382
12243.94 389
12244.99 378
12246.03 377
12247.08 382
12248.13 365
12249.17 359
12250.22 340
12251.26 388
12252.31 374
12253.35 361
12254.40 353
12255.44 377
12256.49 380
12257.53 335
12258.58 339
12259.62 353
12260.67 362
12261.72 354
12262.76 331
12263.81 321
12264.85 326
12265.90 338
12266.94 341
12267.99 340
12269.04 301
12270.08 305
12271.13 310
12272.17 335
12273.22 328
12274.27 327
12275.31 336
12276.36 318
12277.41 313
12278.45 323
12279.50 319
12280.55 311
12281.59 299
12282.64 302
12283.69 340
12284.73 306
12285.78 291
12286.83 311
12287.87 321
12288.92 322
12289.97 316
12291.01 310
12292.06 306
12293.11 314
12294.15 307
12295.20 309
12296.25 314
12297.30 323
12298.34 306
12299.39 299
12300.44 278
12301.48 288
12302.53 295
12303.58 295
12304.63 293
12305.67 291
12306.72 297
12307.77 291
12308.82 285
12309.87 302
12310.91 306
12311.96 298
12313.01 340
12314.06 325
12315.10 294
12316.15 290
12317.20 292
12318.25 309
12319.30 267
12320.34 279
12321.39 291
12322.44 313
12323.49 289
12324.54 282
12325.59 273
12326.63 271
12327.68 292
12328.73 283
12329.78 289
12330.83 288
12331.88 297
12332.93 280
12333.98 292
12335.02 258
12336.07 261
12337.12 247
12338.17 267
12339.22 255
12340.27 302
12341.32 296
12342.37 253
12343.42 267
12344.47 278
12345.51 283
12346.56 276
12347.61 273
12348.66 268
12349.71 267
12350.76 270
12351.81 301
12352.86 284
12353.91 270
12354.96 266
12356.01 271
12357.06 242
12358.11 276
12359.16 293
12360.21 276
12361.26 291
12362.31 304
12363.36 276
12364.41 265
12365.46 291
12366.51 270
12367.56 268
12368.61 284
12369.66 279
12370.71 275
12371.76 272
12372.81 254
12373.86 269
12374.91 291
12375.96 284
12377.01 294
12378.06 272
12379.11 282
12380.17 265
12381.22 268
12382.27 272
12383.32 279
12384.37 293
12385.42 276
12386.47 290
12387.52 290
12388.57 290
12389.62 252
12390.67 277
12391.73 311
12392.78 283
12393.83 290
12394.88 264
12395.93 291
12396.98 281
12398.03 266
12399.09 274
12400.14 291
12401.19 281
12402.24 292
12403.29 286
12404.34 286
12405.40 296
12406.45 288
12407.50 310
12408.55 333
12409.60 299
12410.66 297
12411.71 305
12412.76 329
12413.81 284
12414.86 298
12415.92 303
12416.97 297
12418.02 276
12419.07 301
12420.13 313
12421.18 314
12422.23 295
12423.28 282
12424.34 309
12425.39 297
12426.44 310
12427.49 312
12428.55 293
12429.60 302
12430.65 333
12431.71 294
12432.76 317
12433.81 330
12434.86 341
12435.92 311
12436.97 324
12438.02 325
12439.08 307
12440.13 322
12441.18 321
12442.24 331
12443.29 347
12444.34 334
12445.40 340
12446.45 336
12447.50 317
12448.56 323
12449.61 319
12450.67 337
12451.72 306
12452.77 320
12453.83 339
12454.88 350
12455.94 336
12456.99 369
12458.04 350
12459.10 375
12460.15 390
12461.21 390
12462.26 377
12463.31 406
12464.37 427
12465.42 444
12466.48 458
12467.53 498
12468.59 511
12469.64 509
12470.70 543
12471.75 541
12472.80 548
12473.86 579
12474.91 609
12475.97 615
12477.02 615
12478.08 639
12479.13 652
12480.19 608
12481.24 602
12482.30 623
12483.35 631
12484.41 606
12485.46 570
12486.52 552
12487.57 500
12488.63 467
12489.69 476
12490.74 442
12491.80 423
12492.85 430
12493.91 416
12494.96 415
12496.02 416
12497.07 426
12498.13 426
12499.19 406
12500.24 393
12501.30 403
12502.35 399
12503.41 405
12504.47 406
12505.52 384
12506.58 368
12507.63 382
12508.69 388
12509.75 421
12510.80 445
12511.86 401
12512.91 424
12513.97 425
12515.03 405
12516.08 433
12517.14 403
12518.20 420
12519.25 439
12520.31 430
12521.37 431
12522.42 430
12523.48 419
12524.54 437
12525.59 447
12526.65 412
12527.71 451
12528.77 424
12529.82 416
12530.88 411
12531.94 419
12532.99 416
12534.05 394
12535.11 394
12536.17 394
12537.22 431
12538.28 429
12539.34 441
12540.40 457
12541.45 437
12542.51 464
12543.57 445
12544.63 439
12545.68 432
12546.74 432
12547.80 489
12548.86 474
12549.92 486
12550.97 475
12552.03 508
12553.09 481
12554.15 493
12555.21 496
12556.26 484
12557.32 487
12558.38 521
12559.44 512
12560.50 496
12561.56 491
12562.61 462
12563.67 471
12564.73 428
12565.79 444
12566.85 443
12567.91 422
12568.97 423
12570.02 408
12571.08 392
12572.14 406
12573.20 410
12574.26 402
12575.32 417
12576.38 400
12577.44 394
12578.50 419
12579.56 385
12580.61 395
12581.67 418
12582.73 410
12583.79 388
12584.85 425
12585.91 387
12586.97 382
12588.03 401
12589.09 387
12590.15 401
12591.21 395
12592.27 407
12593.33 401
12594.39 414
12595.45 418
12596.51 422
12597.57 422
12598.63 422
12599.69 394
12600.75 426
12601.81 447
12602.87 421
12603.93 437
12604.99 434
12606.05 416
12607.11 420
12608.17 427
12609.23 458
12610.29 484
12611.35 473
12612.41 429
12613.47 486
12614.53 518
12615.59 528
12616.66 505
12617.72 522
12618.78 532
12619.84 555
12620.90 567
12621.96 582
12623.02 605
12624.08 583
12625.14 601
12626.20 627
12627.26 634
12628.33 619
12629.39 619
12630.45 605
12631.51 610
12632.57 649
12633.63 622
12634.69 620
12635.76 617
12636.82 580
12637.88 575
12638.94 574
12640.00 540
12641.06 550
12642.13 527
12643.19 497
12644.25 483
12645.31 483
12646.37 483
12647.44 463
12648.50 462
12649.56 437
12650.62 454
12651.68 487
12652.75 447
12653.81 455
12654.87 440
12655.93 444
12657.00 414
12658.06 405
12659.12 456
12660.18 450
12661.25 453
12662.31 407
12663.37 426
12664.43 443
12665.50 441
12666.56 443
12667.62 420
12668.69 457
12669.75 476
12670.81 433
12671.88 449
12672.94 465
12674.00 457
12675.06 477
12676.13 465
12677.19 465
12678.25 454
12679.32 452
12680.38 457
12681.44 462
12682.51 472
12683.57 448
12684.64 452
12685.70 450
12686.76 444
12687.83 467
12688.89 458
12689.95 473
12691.02 457
12692.08 480
12693.15 487
12694.21 499
12695.27 480
12696.34 527
12697.40 543
12698.47 534
12699.53 508
12700.59 552
12701.66 559
12702.72 548
12703.79 538
12704.85 582
12705.92 590
12706.98 564
12708.05 578
12709.11 574
12710.18 595
12711.24 571
12712.30 581
12713.37 596
12714.43 629
12715.50 582
12716.56 576
12717.63 575
12718.69 611
12719.76 581
12720.82 603
12721.89 600
12722.95 612
12724.02 595
12725.09 626
12726.15 616
12727.22 621
12728.28 623
12729.35 622
12730.41 625
12731.48 656
12732.54 646
12733.61 649
12734.68 654
12735.74 626
12736.81 647
12737.87 644
12738.94 644
12740.00 644
12741.07 611
12742.14 579
12743.20 611
12744.27 598
12745.33 595
12746.40 570
12747.47 539
12748.53 545
12749.60 536
12750.67 511
12751.73 484
12752.80 476
12753.87 491
12754.93 510
12756.00 509
12757.07 516
12758.13 495
12759.20 488
12760.27 480
12761.33 498
12762.40 480
12763.47 475
12764.53 477
12765.60 486
12766.67 474
12767.73 462
12768.80 468
12769.87 475
12770.94 479
12772.00 467
12773.07 496
12774.14 454
12775.21 458
12776.27 423
12777.34 464
12778.41 468
12779.48 438
12780.54 413
12781.61 417
12782.68 395
12783.75 422
12784.81 407
12785.88 440
12786.95 413
12788.02 428
12789.09 416
12790.15 407
12791.22 375
12792.29 403
12793.36 417
12794.43 415
12795.49 379
12796.56 377
12797.63 415
12798.70 395
12799.77 414
12800.84 391
12801.90 370
12802.97 377
12804.04 422
12805.11 392
12806.18 391
12807.25 398
12808.32 417
12809.39 395
12810.45 409
12811.52 377
12812.59 396
12813.66 385
12814.73 394
12815.80 406
12816.87 429
12817.94 426
12819.01 424
12820.08 415
12821.15 406
12822.21 436
12823.28 432
12824.35 435
12825.42 431
12826.49 391
12827.56 422
12828.63 407
12829.70 428
12830.77 418
12831.84 407
12832.91 406
12833.98 418
12835.05 393
12836.12 391
12837.19 396
12838.26 387
12839.33 397
12840.40 388
12841.47 373
12842.54 379
12843.61 395
12844.68 362
12845.75 354
12846.82 340
12847.89 376
12848.96 384
12850.03 362
12851.10 339
12852.18 345
12853.25 334
12854.32 348
12855.39 338
12856.46 353
12857.53 340
12858.60 322
12859.67 314
12860.74 319
12861.81 316
12862.88 318
12863.96 322
12865.03 326
12866.10 303
12867.17 329
12868.24 325
12869.31 298
12870.38 299
12871.45 321
12872.53 352
12873.60 323
12874.67 316
12875.74 291
12876.81 330
12877.88 314
12878.96 296
12880.03 306
12881.10 305
12882.17 308
12883.24 282
12884.31 303
12885.39 308
12886.46 281
12887.53 280
12888.60 302
12889.68 299
12890.75 285
12891.82 248
12892.89 289
12893.96 280
12895.04 251
12896.11 254
12897.18 276
12898.25 275
12899.33 292
12900.40 280
12901.47 314
12902.54 295
12903.62 277
12904.69 276
12905.76 270
12906.84 275
12907.91 263
12908.98 261
12910.06 263
12911.13 255
12912.20 263
12913.27 271
12914.35 266
12915.42 278
12916.49 269
12917.57 264
12918.64 266
12919.71 268
12920.79 242
12921.86 234
12922.94 243
12924.01 248
12925.08 280
12926.16 260
12927.23 244
12928.30 253
12929.38 249
12930.45 239
12931.53 268
12932.60 257
12933.67 258
12934.75 268
12935.82 245
12936.90 256
12937.97 260
12939.04 248
12940.12 281
12941.19 257
12942.27 265
12943.34 248
12944.42 267
12945.49 234
12946.56 242
12947.64 249
12948.71 231
12949.79 217
12950.86 246
12951.94 213
12953.01 241
12954.09 243
12955.16 226
12956.24 232
12957.31 238
12958.39 234
12959.46 233
12960.54 234
12961.61 249
12962.69 243
12963.76 260
12964.84 218
12965.91 206
12966.99 247
12968.07 224
12969.14 215
12970.22 233
12971.29 226
12972.37 226
12973.44 257
12974.52 237
12975.59 223
12976.67 212
12977.75 210
12978.82 234
12979.90 233
12980.97 226
12982.05 223
12983.13 246
12984.20 231
12985.28 227
12986.35 209
12987.43 227
12988.51 246
12989.58 225
12990.66 215
12991.74 197
12992.81 225
12993.89 234
12994.97 223
12996.04 231
12997.12 222
12998.20 230
12999.27 240
13000.35 228
13001.43 248
13002.50 248
13003.58 232
13004.66 236
13005.73 248
13006.81 238
13007.89 223
13008.97 223
13010.04 222
13011.12 240
13012.20 241
13013.27 202
13014.35 237
13015.43 259
13016.51 239
13017.58 246
13018.66 251
13019.74 243
13020.82 247
13021.89 215
13022.97 230
13024.05 248
13025.13 236
13026.21 247
13027.28 238
13028.36 241
13029.44 226
13030.52 235
13031.60 213
13032.67 229
13033.75 219
13034.83 219
13035.91 242
13036.99 260
13038.07 254
13039.14 219
13040.22 257
13041.30 257
13042.38 266
13043.46 257
13044.54 257
13045.62 234
13046.69 240
13047.77 249
13048.85 255
13049.93 252
13051.01 220
13052.09 235
13053.17 225
13054.25 239
13055.33 236
13056.40 203
13057.48 238
13058.56 232
13059.64 224
13060.72 223
13061.80 252
13062.88 239
13063.96 238
13065.04 222
13066.12 222
13067.20 244
13068.28 234
13069.36 231
13070.44 229
13071.52 239
13072.60 247
13073.68 231
13074.76 226
13075.84 222
13076.92 221
13078.00 241
13079.08 222
13080.16 229
13081.24 221
13082.32 214
13083.40 233
13084.48 208
13085.56 199
13086.64 224
13087.72 207
13088.80 231
13089.88 223
13090.96 215
13092.04 237
13093.12 234
13094.20 236
13095.28 230
13096.36 239
13097.44 250
13098.52 238
13099.61 241
13100.69 229
13101.77 227
13102.85 221
13103.93 224
13105.01 229
13106.09 222
13107.17 223
13108.25 203
13109.34 219
13110.42 214
13111.50 217
13112.58 234
13113.66 222
13114.74 243
13115.82 239
13116.91 257
13117.99 244
13119.07 247
13120.15 224
13121.23 248
13122.31 216
13123.40 221
13124.48 237
13125.56 250
13126.64 249
13127.72 263
13128.81 225
13129.89 239
13130.97 267
13132.05 236
13133.14 245
13134.22 256
13135.30 234
13136.38 235
13137.47 228
13138.55 241
13139.63 229
13140.71 237
13141.80 240
13142.88 229
13143.96 249
13145.04 226
13146.13 231
13147.21 252
13148.29 223
13149.38 227
13150.46 242
13151.54 213
13152.62 236
13153.71 231
13154.79 231
13155.87 226
13156.96 250
13158.04 224
13159.12 227
13160.21 236
13161.29 266
13162.37 221
13163.46 216
13164.54 243
13165.62 222
13166.71 245
13167.79 244
13168.88 260
13169.96 241
13171.04 266
13172.13 214
13173.21 224
13174.30 220
13175.38 250
13176.46 252
13177.55 234
13178.63 236
13179.72 231
13180.80 218
13181.88 236
13182.97 225
13184.05 234
13185.14 251
13186.22 234
13187.31 226
13188.39 228
13189.48 211
13190.56 252
13191.65 246
13192.73 236
13193.81 226
13194.90 234
13195.98 260
13197.07 265
13198.15 243
13199.24 230
13200.32 215
13201.41 223
13202.49 218
13203.58 239
13204.67 212
13205.75 230
13206.84 229
13207.92 256
13209.01 248
13210.09 251
13211.18 241
13212.26 220
13213.35 237
13214.43 244
13215.52 232
13216.61 234
13217.69 244
13218.78 265
13219.86 215
13220.95 234
13222.04 214
13223.12 233
13224.21 235
13225.29 221
13226.38 240
13227.47 237
13228.55 250
13229.64 251
13230.72 245
13231.81 227
13232.90 243
13233.98 240
13235.07 247
13236.16 256
13237.24 235
13238.33 244
13239.42 264
13240.50 244
13241.59 241
13242.68 238
13243.76 244
13244.85 259
13245.94 253
13247.02 231
13248.11 257
13249.20 265
13250.29 259
13251.37 236
13252.46 257
13253.55 283
13254.63 264
13255.72 257
13256.81 274
13257.90 279
13258.98 280
13260.07 282
13261.16 280
13262.25 297
13263.33 279
13264.42 281
13265.51 275
13266.60 266
13267.69 284
13268.77 309
13269.86 284
13270.95 300
13272.04 285
13273.13 290
13274.21 305
13275.30 296
13276.39 288
13277.48 335
13278.57 321
13279.65 296
13280.74 315
13281.83 312
13282.92 314
13284.01 335
13285.10 326
13286.19 298
13287.27 312
13288.36 315
13289.45 306
13290.54 283
13291.63 309
13292.72 318
13293.81 318
13294.90 324
13295.98 329
13297.07 325
13298.16 351
13299.25 339
13300.34 326
13301.43 341
13302.52 338
13303.61 361
13304.70 360
13305.79 356
13306.88 345
13307.97 352
13309.06 366
13310.15 368
13311.24 338
13312.32 378
13313.41 351
13314.50 379
13315.59 387
13316.68 384
13317.77 371
13318.86 387
13319.95 368
13321.04 379
13322.13 390
13323.22 389
13324.31 373
13325.40 382
13326.49 357
13327.58 411
13328.68 409
13329.77 384
13330.86 401
13331.95 418
13333.04 395
13334.13 384
13335.22 398
13336.31 386
13337.40 434
13338.49 454
13339.58 417
13340.67 400
13341.76 440
13342.85 442
13343.94 421
13345.04 437
13346.13 426
13347.22 431
13348.31 413
13349.40 403
13350.49 439
13351.58 398
13352.67 448
13353.77 440
13354.86 457
13355.95 444
13357.04 453
13358.13 479
13359.22 497
13360.31 442
13361.41 461
13362.50 458
13363.59 486
13364.68 498
13365.77 496
13366.87 510
13367.96 515
13369.05 537
13370.14 536
13371.23 523
13372.33 485
13373.42 480
13374.51 513
13375.60 490
13376.69 458
13377.79 463
13378.88 475
13379.97 467
13381.06 470
13382.16 440
13383.25 424
13384.34 425
13385.43 410
13386.53 406
13387.62 428
13388.71 392
13389.81 416
13390.90 413
13391.99 394
13393.08 369
13394.18 362
13395.27 384
13396.36 371
13397.46 360
13398.55 368
13399.64 378
13400.74 373
13401.83 345
13402.92 362
13404.02 366
13405.11 368
13406.20 359
13407.30 364
13408.39 360
13409.48 366
13410.58 372
13411.67 380
13412.77 377
13413.86 364
13414.95 362
13416.05 390
13417.14 371
13418.23 364
13419.33 359
13420.42 354
13421.52 371
13422.61 365
13423.71 352
13424.80 373
13425.89 370
13426.99 368
13428.08 360
13429.18 363
13430.27 357
13431.37 365
13432.46 361
13433.56 341
13434.65 384
13435.74 356
13436.84 388
13437.93 378
13439.03 358
13440.12 386
13441.22 392
13442.31 396
13443.41 404
13444.50 381
13445.60 377
13446.69 419
13447.79 390
13448.88 398
13449.98 392
13451.08 429
13452.17 414
13453.27 413
13454.36 399
13455.46 401
13456.55 394
13457.65 419
13458.74 426
13459.84 414
13460.94 441
13462.03 457
13463.13 448
13464.22 428
13465.32 440
13466.41 450
13467.51 457
13468.61 439
13469.70 453
13470.80 420
13471.90 477
13472.99 474
13474.09 484
13475.18 450
13476.28 450
13477.38 453
13478.47 477
13479.57 454
13480.67 475
13481.76 472
13482.86 513
13483.96 509
13485.05 498
13486.15 490
13487.25 481
13488.34 525
13489.44 536
13490.54 551
13491.63 544
13492.73 560
13493.83 536
13494.93 556
13496.02 551
13497.12 551
13498.22 595
13499.31 597
13500.41 573
13501.51 608
13502.61 587
13503.70 594
13504.80 649
13505.90 639
13507.00 637
13508.09 618
13509.19 622
13510.29 571
13511.39 596
13512.49 550
13513.58 589
13514.68 556
13515.78 529
13516.88 527
13517.98 490
13519.07 527
13520.17 513
13521.27 499
13522.37 506
13523.47 492
13524.57 519
13525.66 549
13526.76 532
13527.86 491
13528.96 522
13530.06 512
13531.16 501
13532.25 496
13533.35 495
13534.45 468
13535.55 486
13536.65 518
13537.75 513
13538.85 492
13539.95 484
13541.05 462
13542.14 467
13543.24 448
13544.34 430
13545.44 430
13546.54 418
13547.64 428
13548.74 414
13549.84 437
13550.94 416
13552.04 405
13553.14 415
13554.24 417
13555.34 399
13556.44 389
13557.54 393
13558.64 359
13559.74 360
13560.84 355
13561.94 369
13563.04 355
13564.13 377
13565.23 379
13566.34 378
13567.44 362
13568.54 385
13569.64 372
13570.74 368
13571.84 356
13572.94 360
13574.04 364
13575.14 374
13576.24 367
13577.34 371
13578.44 345
13579.54 342
13580.64 353
13581.74 330
13582.84 386
13583.94 352
13585.04 338
13586.14 379
13587.24 339
13588.35 349
13589.45 374
13590.55 348
13591.65 356
13592.75 379
13593.85 373
13594.95 360
13596.05 310
13597.15 341
13598.26 345
13599.36 361
13600.46 354
13601.56 369
13602.66 346
13603.76 347
13604.86 340
13605.97 361
13607.07 351
13608.17 370
13609.27 374
13610.37 361
13611.47 364
13612.58 342
13613.68 367
13614.78 328
13615.88 369
13616.98 367
13618.09 383
13619.19 397
13620.29 377
13621.39 360
13622.50 369
13623.60 367
13624.70 357
13625.80 392
13626.91 375
13628.01 385
13629.11 377
13630.21 377
13631.32 376
13632.42 375
13633.52 361
13634.62 426
13635.73 390
13636.83 360
13637.93 373
13639.04 388
13640.14 357
13641.24 351
13642.35 384
13643.45 371
13644.55 352
13645.65 347
13646.76 371
13647.86 354
13648.96 365
13650.07 354
13651.17 360
13652.28 362
13653.38 352
13654.48 351
13655.59 348
13656.69 360
13657.79 350
13658.90 360
13660.00 362
13661.11 335
13662.21 322
13663.31 318
13664.42 349
13665.52 357
13666.63 378
13667.73 363
13668.83 330
13669.94 325
13671.04 326
13672.15 365
13673.25 332
13674.36 340
13675.46 332
13676.56 336
13677.67 341
13678.77 358
13679.88 321
13680.98 331
13682.09 331
13683.19 301
13684.30 332
13685.40 349
13686.51 336
13687.61 296
13688.72 345
13689.82 357
13690.93 320
13692.03 342
13693.14 351
13694.24 352
13695.35 334
13696.45 337
13697.56 341
13698.66 342
13699.77 362
13700.87 345
13701.98 358
13703.09 359
13704.19 369
13705.30 377
13706.40 382
13707.51 373
13708.61 399
13709.72 368
13710.83 357
13711.93 386
13713.04 384
13714.14 356
13715.25 404
13716.36 390
13717.46 379
13718.57 405
13719.67 385
13720.78 384
13721.89 391
13722.99 383
13724.10 394
13725.21 421
13726.31 412
13727.42 435
13728.53 441
13729.63 422
13730.74 426
13731.85 426
13732.95 435
13734.06 450
13735.17 410
13736.27 423
13737.38 441
13738.49 435
13739.59 467
13740.70 486
13741.81 488
13742.92 479
13744.02 484
13745.13 490
13746.24 471
13747.35 511
13748.45 554
13749.56 557
13750.67 566
13751.78 580
13752.88 604
13753.99 632
13755.10 609
13756.21 654
13757.31 636
13758.42 644
13759.53 685
13760.64 704
13761.75 696
13762.85 686
13763.96 731
13765.07 715
13766.18 739
13767.29 728
13768.39 729
13769.50 721
13770.61 723
13771.72 726
13772.83 708
13773.94 670
13775.04 670
13776.15 678
13777.26 651
13778.37 677
13779.48 623
13780.59 640
13781.70 611
13782.80 583
13783.91 567
13785.02 584
13786.13 549
13787.24 496
13788.35 554
13789.46 537
13790.57 522
13791.68 473
13792.79 449
13793.90 461
13795.00 462
13796.11 459
13797.22 433
13798.33 443
13799.44 441
13800.55 457
13801.66 412
13802.77 403
13803.88 426
13804.99 417
13806.10 434
13807.21 460
13808.32 441
13809.43 398
13810.54 416
13811.65 424
13812.76 398
13813.87 444
13814.98 412
13816.09 396
13817.20 393
13818.31 396
13819.42 393
13820.53 418
13821.64 397
13822.75 383
13823.86 400
13824.97 378
13826.08 395
13827.19 400
13828.30 406
13829.41 359
13830.53 394
13831.64 365
13832.75 370
13833.86 380
13834.97 368
13836.08 400
13837.19 387
13838.30 387
13839.41 396
13840.52 393
13841.64 417
13842.75 415
13843.86 397
13844.97 401
13846.08 389
13847.19 403
13848.30 388
13849.41 408
13850.53 405
13851.64 415
13852.75 413
13853.86 422
13854.97 411
13856.08 390
13857.20 407
13858.31 392
13859.42 375
13860.53 405
13861.64 410
13862.76 399
13863.87 405
13864.98 426
13866.09 406
13867.20 418
13868.32 423
13869.43 403
13870.54 388
13871.65 439
13872.77 431
13873.88 447
13874.99 420
13876.10 422
13877.22 464
13878.33 460
13879.44 440
13880.55 455
13881.67 440
13882.78 439
13883.89 504
13885.01 520
13886.12 499
13887.23 517
13888.34 537
13889.46 536
13890.57 543
13891.68 527
13892.80 508
13893.91 530
13895.02 568
13896.14 549
13897.25 524
13898.36 543
13899.48 556
13900.59 574
13901.70 534
13902.82 550
13903.93 545
13905.05 495
13906.16 512
13907.27 490
13908.39 452
13909.50 458
13910.61 456
13911.73 461
13912.84 447
13913.96 417
13915.07 394
13916.19 426
13917.30 412
13918.41 420
13919.53 420
13920.64 408
13921.76 395
13922.87 432
13923.99 434
13925.10 410
13926.21 410
13927.33 392
13928.44 392
13929.56 410
13930.67 414
13931.79 421
13932.90 387
13934.02 416
13935.13 413
13936.25 430
13937.36 417
13938.48 443
13939.59 416
13940.71 400
13941.82 431
13942.94 413
13944.05 414
13945.17 417
13946.28 389
13947.40 353
13948.52 377
13949.63 387
13950.75 396
13951.86 385
13952.98 394
13954.09 377
13955.21 348
13956.32 362
13957.44 365
13958.56 372
13959.67 343
13960.79 354
13961.90 369
13963.02 379
13964.14 378
13965.25 361
13966.37 363
13967.48 362
13968.60 365
13969.72 377
13970.83 392
13971.95 377
13973.07 386
13974.18 365
13975.30 395
13976.42 393
13977.53 360
13978.65 377
13979.77 357
13980.88 376
13982.00 381
13983.12 370
13984.23 358
13985.35 348
13986.47 377
13987.58 420
13988.70 383
13989.82 390
13990.94 372
13992.05 372
13993.17 387
13994.29 371
13995.40 407
13996.52 404
13997.64 385
13998.76 386
13999.87 376
14000.99 386
14002.11 397
14003.23 400
14004.35 395
14005.46 426
14006.58 409
14007.70 389
14008.82 399
14009.93 409
14011.05 404
14012.17 400
14013.29 397
14014.41 420
14015.52 379
14016.64 398
14017.76 388
14018.88 389
14020.00 414
14021.12 396
14022.23 393
14023.35 413
14024.47 402
14025.59 412
14026.71 390
14027.83 383
14028.95 411
14030.06 419
14031.18 395
14032.30 428
14033.42 399
14034.54 382
14035.66 375
14036.78 396
14037.90 406
14039.02 403
14040.14 413
14041.25 409
14042.37 417
14043.49 383
14044.61 416
14045.73 424
14046.85 404
14047.97 432
14049.09 404
14050.21 418
14051.33 430
14052.45 448
14053.57 439
14054.69 414
14055.81 462
14056.93 474
14058.05 443
14059.17 469
14060.29 484
14061.41 500
14062.53 478
14063.65 480
14064.77 485
14065.89 455
14067.01 472
14068.13 511
14069.25 501
14070.37 554
14071.49 528
14072.61 521
14073.73 557
14074.85 542
14075.97 557
14077.09 537
14078.21 600
14079.33 624
14080.45 583
14081.57 592
14082.69 599
14083.82 589
14084.94 611
14086.06 575
14087.18 574
14088.30 571
14089.42 582
14090.54 620
14091.66 636
14092.78 609
14093.91 621
14095.03 574
14096.15 605
14097.27 609
14098.39 654
14099.51 627
14100.63 636
14101.76 630
14102.88 628
14104.00 605
14105.12 591
14106.24 582
14107.36 586
14108.49 571
14109.61 585
14110.73 586
14111.85 601
14112.97 549
14114.10 559
14115.22 554
14116.34 538
14117.46 524
14118.58 520
14119.71 562
14120.83 523
14121.95 509
14123.07 493
14124.20 507
14125.32 520
14126.44 529
14127.56 494
14128.69 507
14129.81 507
14130.93 528
14132.06 501
14133.18 498
14134.30 469
14135.42 494
14136.55 479
14137.67 497
14138.79 467
14139.92 482
14141.04 468
14142.16 501
14143.29 484
14144.41 460
14145.53 431
14146.66 497
14147.78 482
14148.90 449
14150.03 454
14151.15 466
14152.27 487
14153.40 451
14154.52 465
14155.64 463
14156.77 455
14157.89 432
14159.02 434
14160.14 447
14161.26 475
14162.39 452
14163.51 492
14164.64 467
14165.76 477
14166.88 478
14168.01 464
14169.13 478
14170.26 463
14171.38 464
14172.51 483
14173.63 488
14174.75 449
14175.88 453
14177.00 481
14178.13 460
14179.25 436
14180.38 444
14181.50 432
14182.63 425
14183.75 413
14184.88 418
14186.00 419
14187.13 402
14188.25 409
14189.38 454
14190.50 430
14191.63 412
14192.75 411
14193.88 405
14195.00 379
14196.13 392
14197.25 387
14198.38 387
14199.50 391
14200.63 399
14201.76 386
14202.88 388
14204.01 398
14205.13 389
14206.26 386
14207.38 397
14208.51 392
14209.64 387
14210.76 394
14211.89 391
14213.01 362
14214.14 366
14215.27 380
14216.39 371
14217.52 401
14218.64 408
14219.77 383
14220.90 385
14222.02 345
14223.15 369
14224.28 382
14225.40 367
14226.53 358
14227.66 363
14228.78 358
14229.91 366
14231.04 379
14232.16 361
14233.29 341
14234.42 367
14235.54 363
14236.67 356
14237.80 320
14238.92 311
14240.05 345
14241.18 349
14242.31 342
14243.43 356
14244.56 329
14245.69 334
14246.82 317
14247.94 341
14249.07 360
14250.20 354
14251.33 337
14252.45 331
14253.58 353
14254.71 363
14255.84 338
14256.96 345
14258.09 347
14259.22 345
14260.35 341
14261.47 345
14262.60 353
14263.73 341
14264.86 322
14265.99 329
14267.12 328
14268.24 339
14269.37 323
14270.50 318
14271.63 310
14272.76 306
14273.89 318
14275.01 305
14276.14 305
14277.27 286
14278.40 305
14279.53 286
14280.66 298
14281.79 304
14282.91 282
14284.04 297
14285.17 313
14286.30 326
14287.43 295
14288.56 302
14289.69 290
14290.82 307
14291.95 322
14293.08 288
14294.20 269
14295.33 287
14296.46 301
14297.59 277
14298.72 281
14299.85 284
14300.98 259
14302.11 274
14303.24 268
14304.37 265
14305.50 272
14306.63 282
14307.76 299
14308.89 259
14310.02 272
14311.15 251
14312.28 264
14313.41 261
14314.54 294
14315.67 278
14316.80 248
14317.93 263
14319.06 279
14320.19 278
14321.32 263
14322.45 266
14323.58 276
14324.71 274
14325.84 261
14326.97 265
14328.10 255
14329.23 261
14330.36 250
14331.49 240
14332.62 261
14333.76 253
14334.89 269
14336.02 261
14337.15 271
14338.28 271
14339.41 238
14340.54 255
14341.67 272
14342.80 255
14343.93 263
14345.07 244
14346.20 229
14347.33 251
14348.46 261
14349.59 254
14350.72 255
14351.85 274
14352.99 282
14354.12 269
14355.25 260
14356.38 257
14357.51 274
14358.64 252
14359.78 253
14360.91 232
14362.04 242
14363.17 258
14364.30 241
14365.44 232
14366.57 252
14367.70 246
14368.83 279
14369.96 268
14371.10 238
14372.23 244
14373.36 243
14374.49 253
14375.63 260
14376.76 261
14377.89 254
14379.02 260
14380.16 263
14381.29 251
14382.42 265
14383.55 244
14384.69 261
14385.82 250
14386.95 246
14388.09 271
14389.22 266
14390.35 278
14391.49 260
14392.62 252
14393.75 233
14394.89 257
14396.02 272
14397.15 256
14398.28 248
14399.42 254
14400.55 265
14401.69 250
14402.82 272
14403.95 287
14405.09 277
14406.22 253
14407.35 267
14408.49 263
14409.62 261
14410.75 299
14411.89 271
14413.02 270
14414.16 254
14415.29 274
14416.42 292
14417.56 274
14418.69 286
14419.83 292
14420.96 305
14422.10 288
14423.23 305
14424.36 291
14425.50 293
14426.63 309
14427.77 276
14428.90 288
14430.04 286
14431.17 300
14432.31 302
14433.44 311
14434.58 302
14435.71 285
14436.85 279
14437.98 290
14439.12 306
14440.25 315
14441.39 311
14442.52 322
14443.66 355
14444.79 324
14445.93 308
14447.06 313
14448.20 338
14449.33 304
14450.47 300
14451.60 281
14452.74 328
14453.87 354
14455.01 358
14456.14 343
14457.28 337
14458.42 327
14459.55 359
14460.69 357
14461.82 299
14462.96 336
14464.10 325
14465.23 344
14466.37 356
14467.50 338
14468.64 340
14469.78 354
14470.91 343
14472.05 340
14473.18 348
14474.32 344
14475.46 343
14476.59 336
14477.73 333
14478.87 317
14480.00 344
14481.14 345
14482.28 349
14483.41 360
14484.55 319
14485.69 341
14486.82 332
14487.96 334
14489.10 324
14490.23 291
14491.37 329
14492.51 326
14493.65 319
14494.78 323
14495.92 321
14497.06 313
14498.19 334
14499.33 315
14500.47 319
14501.61 334
14502.74 319
14503.88 302
14505.02 303
14506.16 316
14507.29 319
14508.43 332
14509.57 320
14510.71 282
14511.85 304
14512.98 310
14514.12 283
14515.26 312
14516.40 318
14517.54 295
14518.67 269
14519.81 281
14520.95 305
14522.09 283
14523.23 304
14524.36 272
14525.50 298
14526.64 274
14527.78 285
14528.92 260
14530.06 277
14531.19 285
14532.33 282
14533.47 281
14534.61 280
14535.75 291
14536.89 265
14538.03 268
14539.17 286
14540.31 273
14541.44 269
14542.58 287
14543.72 287
14544.86 257
14546.00 268
14547.14 254
14548.28 270
14549.42 311
14550.56 289
14551.70 277
14552.84 237
14553.98 268
14555.12 276
14556.25 276
14557.39 304
14558.53 270
14559.67 276
14560.81 270
14561.95 273
14563.09 291
14564.23 285
14565.37 278
14566.51 281
14567.65 284
14568.79 300
14569.93 300
14571.07 301
14572.21 303
14573.35 305
14574.49 303
14575.63 295
14576.77 285
14577.92 283
14579.06 322
14580.20 297
14581.34 290
14582.48 284
14583.62 289
14584.76 316
14585.90 332
14587.04 312
14588.18 320
14589.32 323
14590.46 333
14591.60 341
14592.74 305
14593.89 307
14595.03 328
14596.17 323
14597.31 329
14598.45 336
14599.59 319
14600.73 323
14601.87 330
14603.02 340
14604.16 328
14605.30 319
14606.44 345
14607.58 332
14608.72 319
14609.86 315
14611.01 343
14612.15 317
14613.29 341
14614.43 362
14615.57 363
14616.72 364
14617.86 356
14619.00 369
14620.14 409
14621.28 392
14622.43 369
14623.57 382
14624.71 383
14625.85 415
14627.00 403
14628.14 421
14629.28 410
14630.42 450
14631.56 412
14632.71 464
14633.85 419
14634.99 506
14636.14 484
14637.28 443
14638.42 447
14639.56 437
14640.71 473
14641.85 444
14642.99 426
14644.14 414
14645.28 457
14646.42 406
14647.56 387
14648.71 375
14649.85 402
14650.99 362
14652.14 342
14653.28 332
14654.42 329
14655.57 304
14656.71 291
14657.85 327
14659.00 303
14660.14 300
14661.29 295
14662.43 322
14663.57 311
14664.72 307
14665.86 296
14667.00 287
14668.15 252
14669.29 312
14670.44 313
14671.58 292
14672.73 277
14673.87 275
14675.01 274
14676.16 273
14677.30 264
14678.45 260
14679.59 259
14680.74 264
14681.88 258
14683.02 241
14684.17 260
14685.31 275
14686.46 241
14687.60 240
14688.75 241
14689.89 239
14691.04 224
14692.18 257
14693.33 234
14694.47 250
14695.62 265
14696.76 229
14697.91 225
14699.05 208
14700.20 235
14701.34 212
14702.49 220
14703.63 246
14704.78 223
14705.92 240
14707.07 225
14708.22 221
14709.36 228
14710.51 237
14711.65 234
14712.80 220
14713.94 226
14715.09 226
14716.23 216
14717.38 214
14718.53 210
14719.67 225
14720.82 243
14721.96 232
14723.11 219
14724.26 232
14725.40 226
14726.55 232
14727.70 220
14728.84 226
14729.99 202
14731.13 224
14732.28 215
14733.43 213
14734.57 207
14735.72 223
14736.87 221
14738.01 213
14739.16 207
14740.31 219
14741.45 199
14742.60 196
14743.75 217
14744.89 203
14746.04 216
14747.19 200
14748.34 204
14749.48 219
14750.63 203
14751.78 224
14752.92 234
14754.07 207
14755.22 236
14756.37 218
14757.51 219
14758.66 183
14759.81 200
14760.96 214
14762.10 203
14763.25 208
14764.40 210
14765.55 201
14766.70 212
14767.84 212
14768.99 213
14770.14 199
14771.29 208
14772.43 221
14773.58 203
14774.73 207
14775.88 213
14777.03 235
14778.18 206
14779.32 209
14780.47 199
14781.62 185
14782.77 200
14783.92 214
14785.07 193
14786.21 169
14787.36 173
14788.51 213
14789.66 195
14790.81 208
14791.96 195
14793.11 190
14794.26 194
14795.40 224
14796.55 190
14797.70 172
14798.85 191
14800.00 194
14801.15 176
14802.30 169
14803.45 195
14804.60 175
14805.75 199
14806.90 193
14808.05 175
14809.19 175
14810.34 174
14811.49 171
14812.64 192
14813.79 189
14814.94 158
14816.09 173
14817.24 175
14818.39 182
14819.54 178
14820.69 182
14821.84 170
14822.99 169
14824.14 176
14825.29 171
14826.44 175
14827.59 177
14828.74 203
14829.89 187
14831.04 181
14832.19 167
14833.34 173
14834.49 169
14835.64 171
14836.79 179
14837.95 190
14839.10 165
14840.25 173
14841.40 173
14842.55 174
14843.70 161
14844.85 156
14846.00 176
14847.15 174
14848.30 177
14849.45 174
14850.60 179
14851.76 155
14852.91 158
14854.06 157
14855.21 159
14856.36 158
14857.51 142
14858.66 174
14859.81 193
14860.97 168
14862.12 148
14863.27 140
14864.42 168
14865.57 164
14866.72 156
14867.88 148
14869.03 162
14870.18 174
14871.33 157
14872.48 164
14873.64 170
14874.79 161
14875.94 156
14877.09 174
14878.24 158
14879.40 162
14880.55 164
14881.70 187
14882.85 172
14884.00 174
14885.16 173
14886.31 183
14887.46 167
14888.61 174
14889.77 160
14890.92 163
14892.07 153
14893.23 174
14894.38 163
14895.53 160
14896.68 149
14897.84 163
14898.99 173
14900.14 168
14901.30 159
14902.45 163
14903.60 169
14904.75 163
14905.91 156
14907.06 163
14908.21 157
14909.37 159
14910.52 158
14911.67 165
14912.83 157
14913.98 153
14915.14 161
14916.29 164
14917.44 158
14918.60 149
14919.75 170
14920.90 171
14922.06 168
14923.21 152
14924.37 155
14925.52 147
14926.67 164
14927.83 181
14928.98 167
14930.14 158
14931.29 164
14932.44 154
14933.60 145
14934.75 157
14935.91 154
14937.06 150
14938.22 179
14939.37 173
14940.52 155
14941.68 148
14942.83 151
14943.99 154
14945.14 161
14946.30 174
14947.45 183
14948.61 150
14949.76 149
14950.92 165
14952.07 162
14953.23 170
14954.38 177
14955.54 177
14956.69 166
14957.85 170
14959.00 164
14960.16 169
14961.31 176
14962.47 162
14963.62 166
14964.78 167
14965.94 165
14967.09 191
14968.25 169
14969.40 160
14970.56 191
14971.71 203
14972.87 177
14974.03 172
14975.18 153
14976.34 173
14977.49 165
14978.65 174
14979.81 164
14980.96 154
14982.12 178
14983.27 180
14984.43 179
14985.59 166
14986.74 169
14987.90 168
14989.06 164
14990.21 161
14991.37 150
14992.53 138
14993.68 142
14994.84 141
14996.00 140
14997.15 140
14998.31 133
14999.47 144
15000.62 160
15001.78 154
15002.94 151
15004.09 153
15005.25 160
15006.41 176
15007.56 178
15008.72 173
15009.88 172
15011.04 143
15012.19 157
15013.35 152
15014.51 158
15015.67 153
15016.82 160
15017.98 157
15019.14 149
15020.30 147
15021.45 174
15022.61 153
15023.77 152
15024.93 163
15026.08 183
15027.24 149
15028.40 152
15029.56 166
15030.72 156
15031.87 152
15033.03 147
15034.19 134
15035.35 168
15036.51 139
15037.67 150
15038.82 140
15039.98 150
15041.14 150
15042.30 142
15043.46 159
15044.62 139
15045.78 148
15046.93 155
15048.09 121
15049.25 137
15050.41 127
15051.57 144
15052.73 148
15053.89 149
15055.05 168
15056.20 171
15057.36 174
15058.52 146
15059.68 144
15060.84 167
15062.00 150
15063.16 139
15064.32 143
15065.48 133
15066.64 141
15067.80 145
15068.96 140
15070.12 129
15071.28 143
15072.44 137
15073.60 158
15074.76 126
15075.91 147
15077.07 131
15078.23 144
15079.39 138
15080.55 140
15081.71 154
15082.87 138
15084.03 153
15085.19 147
15086.35 142
15087.51 155
15088.68 140
15089.84 149
15091.00 152
15092.16 144
15093.32 131
15094.48 131
15095.64 147
15096.80 169
15097.96 156
15099.12 132
15100.28 150
15101.44 154
15102.60 134
15103.76 158
15104.92 148
15106.08 147
15107.25 149
15108.41 157
15109.57 162
15110.73 169
15111.89 152
15113.05 135
15114.21 151
15115.37 154
15116.54 157
15117.70 145
15118.86 165
15120.02 161
15121.18 173
15122.34 134
15123.50 137
15124.67 137
15125.83 144
15126.99 160
15128.15 161
15129.31 152
15130.47 140
15131.64 156
15132.80 154
15133.96 160
15135.12 164
15136.28 155
15137.45 140
15138.61 148
15139.77 149
15140.93 158
15142.10 161
15143.26 159
15144.42 170
15145.58 153
15146.75 154
15147.91 141
15149.07 155
15150.23 143
15151.40 139
15152.56 145
15153.72 164
15154.88 160
15156.05 155
15157.21 153
15158.37 166
15159.54 139
15160.70 145
15161.86 168
15163.03 176
15164.19 156
15165.35 178
15166.52 167
15167.68 160
15168.84 171
15170.01 189
15171.17 165
15172.33 155
15173.50 164
15174.66 158
15175.82 180
15176.99 180
15178.15 181
15179.31 179
15180.48 163
15181.64 193
15182.81 163
15183.97 180
15185.13 182
15186.30 172
15187.46 195
15188.63 192
15189.79 184
15190.95 183
15192.12 189
15193.28 216
15194.45 178
15195.61 185
15196.78 197
15197.94 182
15199.10 191
15200.27 181
15201.43 179
15202.60 205
15203.76 202
15204.93 211
15206.09 208
15207.26 219
15208.42 233
15209.59 202
15210.75 208
15211.92 208
15213.08 216
15214.25 212
15215.41 218
15216.58 208
15217.74 213
15218.91 239
15220.07 221
15221.24 230
15222.40 243
15223.57 233
15224.74 244
15225.90 242
15227.07 244
15228.23 236
15229.40 265
15230.56 242
15231.73 271
15232.89 246
15234.06 241
15235.23 262
15236.39 252
15237.56 293
15238.72 258
15239.89 243
15241.06 266
15242.22 253
15243.39 259
15244.56 268
15245.72 256
15246.89 254
15248.05 239
15249.22 238
15250.39 235
15251.55 246
15252.72 268
15253.89 241
15255.05 247
15256.22 252
15257.39 223
15258.55 232
15259.72 214
15260.89 223
15262.05 226
15263.22 243
15264.39 213
15265.56 216
15266.72 209
15267.89 227
15269.06 187
15270.22 216
15271.39 236
15272.56 237
15273.73 192
15274.89 207
15276.06 217
15277.23 211
15278.40 190
15279.56 191
15280.73 187
15281.90 213
15283.07 207
15284.23 199
15285.40 200
15286.57 186
15287.74 207
15288.91 198
15290.07 206
15291.24 203
15292.41 222
15293.58 199
15294.75 199
15295.92 187
15297.08 204
15298.25 213
15299.42 186
15300.59 188
15301.76 207
15302.93 194
15304.09 199
15305.26 216
15306.43 229
15307.60 200
15308.77 207
15309.94 177
15311.11 188
15312.28 203
15313.44 205
15314.61 209
15315.78 178
15316.95 197
15318.12 188
15319.29 219
15320.46 210
15321.63 206
15322.80 196
15323.97 207
15325.14 221
15326.30 217
15327.47 211
15328.64 227
15329.81 219
15330.98 219
15332.15 229
15333.32 206
15334.49 208
15335.66 198
15336.83 228
15338.00 235
15339.17 227
15340.34 203
15341.51 196
15342.68 201
15343.85 205
15345.02 209
15346.19 244
15347.36 228
15348.53 232
15349.70 223
15350.87 226
15352.04 230
15353.21 220
15354.38 230
15355.55 231
15356.72 236
15357.90 241
15359.07 266
15360.24 236
15361.41 223
15362.58 250
15363.75 232
15364.92 257
15366.09 256
15367.26 236
15368.43 237
15369.60 245
15370.77 241
15371.95 244
15373.12 226
15374.29 218
15375.46 236
15376.63 234
15377.80 244
15378.97 252
15380.15 243
15381.32 215
15382.49 217
15383.66 249
15384.83 235
15386.00 236
15387.17 227
15388.35 211
15389.52 253
15390.69 242
15391.86 217
15393.03 231
15394.21 235
15395.38 239
15396.55 213
15397.72 217
15398.89 230
15400.07 227
15401.24 207
15402.41 224
15403.58 212
15404.76 234
15405.93 205
15407.10 220
15408.27 217
15409.45 202
15410.62 210
15411.79 213
15412.96 202
15414.14 201
15415.31 195
15416.48 183
15417.66 197
15418.83 195
15420.00 194
15421.17 192
15422.35 182
15423.52 185
15424.69 194
15425.87 191
15427.04 174
15428.21 195
15429.39 196
15430.56 191
15431.73 172
15432.91 168
15434.08 197
15435.25 183
15436.43 190
15437.60 177
15438.77 171
15439.95 164
15441.12 157
15442.30 179
15443.47 155
15444.64 148
15445.82 146
15446.99 169
15448.17 167
15449.34 162
15450.51 160
15451.69 172
15452.86 179
15454.04 165
15455.21 161
15456.39 159
15457.56 162
15458.73 165
15459.91 168
15461.08 172
15462.26 145
15463.43 168
15464.61 161
15465.78 174
15466.96 166
15468.13 165
15469.31 151
15470.48 170
15471.66 158
15472.83 143
15474.01 178
15475.18 169
15476.36 158
15477.53 178
15478.71 161
15479.88 170
15481.06 184
15482.23 183
15483.41 144
15484.58 148
15485.76 153
15486.93 171
15488.11 161
15489.29 173
15490.46 175
15491.64 156
15492.81 160
15493.99 167
15495.16 161
15496.34 178
15497.52 163
15498.69 172
15499.87 157
15501.04 134
15502.22 161
15503.40 165
15504.57 188
15505.75 156
15506.92 157
15508.10 156
15509.28 183
15510.45 164
15511.63 155
15512.81 171
15513.98 160
15515.16 153
15516.34 176
15517.51 172
15518.69 165
15519.87 174
15521.04 153
15522.22 162
15523.40 146
15524.57 152
15525.75 180
15526.93 177
15528.11 161
15529.28 171
15530.46 184
15531.64 147
15532.81 156
15533.99 165
15535.17 165
15536.35 161
15537.52 176
15538.70 165
15539.88 178
15541.06 166
15542.23 158
15543.41 168
15544.59 168
15545.77 153
15546.95 177
15548.12 173
15549.30 174
15550.48 174
15551.66 176
15552.83 167
15554.01 186
15555.19 162
15556.37 168
15557.55 181
15558.73 174
15559.90 181
15561.08 177
15562.26 213
15563.44 189
15564.62 189
15565.80 189
15566.97 183
15568.15 199
15569.33 192
15570.51 207
15571.69 209
15572.87 194
15574.05 211
15575.23 207
15576.40 181
15577.58 179
15578.76 186
15579.94 209
15581.12 180
15582.30 197
15583.48 193
15584.66 227
15585.84 221
15587.02 206
15588.20 207
15589.38 212
15590.56 214
15591.73 212
15592.91 225
15594.09 221
15595.27 254
15596.45 205
15597.63 210
15598.81 217
15599.99 230
15601.17 254
15602.35 236
15603.53 242
15604.71 235
15605.89 234
15607.07 238
15608.25 236
15609.43 226
15610.61 231
15611.79 251
15612.97 255
15614.15 260
15615.33 257
15616.51 230
15617.69 234
15618.88 267
15620.06 235
15621.24 269
15622.42 277
15623.60 296
15624.78 256
15625.96 269
15627.14 282
15628.32 321
15629.50 315
15630.68 307
15631.86 281
15633.05 268
15634.23 296
15635.41 301
15636.59 308
15637.77 286
15638.95 290
15640.13 270
15641.31 295
15642.50 292
15643.68 280
15644.86 284
15646.04 269
15647.22 307
15648.40 302
15649.58 292
15650.77 306
15651.95 308
15653.13 312
15654.31 297
15655.49 294
15656.68 304
15657.86 302
15659.04 309
15660.22 298
15661.40 287
15662.59 300
15663.77 309
15664.95 324
15666.13 314
15667.32 281
15668.50 311
15669.68 277
15670.86 313
15672.05 279
15673.23 288
15674.41 270
15675.59 278
15676.78 274
15677.96 281
15679.14 263
15680.32 280
15681.51 293
15682.69 276
15683.87 258
15685.06 293
15686.24 265
15687.42 265
15688.61 273
15689.79 262
15690.97 257
15692.16 265
15693.34 259
15694.52 241
15695.71 234
15696.89 218
15698.07 248
15699.26 283
15700.44 279
15701.62 263
15702.81 263
15703.99 254
15705.17 273
15706.36 276
15707.54 239
15708.73 260
15709.91 268
15711.09 268
15712.28 278
15713.46 264
15714.65 272
15715.83 294
15717.02 287
15718.20 298
15719.38 296
15720.57 288
15721.75 290
15722.94 301
15724.12 277
15725.31 297
15726.49 295
15727.68 291
15728.86 284
15730.04 295
15731.23 284
15732.41 294
15733.60 290
15734.78 316
15735.97 280
15737.15 298
15738.34 340
15739.52 347
15740.71 324
15741.89 314
15743.08 332
15744.27 348
15745.45 355
15746.64 351
15747.82 342
15749.01 337
15750.19 321
15751.38 342
15752.56 339
15753.75 322
15754.93 353
15756.12 352
15757.31 362
15758.49 351
15759.68 343
15760.86 367
15762.05 358
15763.24 363
15764.42 367
15765.61 394
15766.79 359
15767.98 376
15769.17 351
15770.35 353
15771.54 342
15772.72 358
15773.91 360
15775.10 337
15776.28 340
15777.47 308
15778.66 335
15779.84 344
15781.03 348
15782.22 320
15783.40 295
15784.59 287
15785.78 290
15786.96 323
15788.15 352
15789.34 304
15790.53 293
15791.71 302
15792.90 298
15794.09 312
15795.27 293
15796.46 312
15797.65 297
15798.84 299
15800.02 262
15801.21 281
15802.40 293
15803.59 288
15804.77 291
15805.96 256
15807.15 262
15808.34 260
15809.52 283
15810.71 283
15811.90 292
15813.09 270
15814.28 252
15815.46 285
15816.65 277
15817.84 272
15819.03 265
15820.22 264
15821.40 259
15822.59 255
15823.78 264
15824.97 273
15826.16 268
15827.35 249
15828.53 280
15829.72 276
15830.91 290
15832.10 278
15833.29 256
15834.48 277
15835.67 254
15836.85 255
15838.04 229
15839.23 264
15840.42 253
15841.61 275
15842.80 291
15843.99 247
15845.18 273
15846.37 262
15847.55 276
15848.74 265
15849.93 250
15851.12 245
15852.31 254
15853.50 242
15854.69 260
15855.88 233
15857.07 257
15858.26 254
15859.45 253
15860.64 248
15861.83 266
15863.02 262
15864.21 266
15865.40 284
15866.59 302
15867.78 281
15868.97 262
15870.16 298
15871.35 280
15872.54 296
15873.73 279
15874.92 293
15876.11 281
15877.30 308
15878.49 299
15879.68 291
15880.87 275
15882.06 247
15883.25 280
15884.44 273
15885.63 282
15886.82 295
15888.01 314
15889.20 290
15890.39 304
15891.59 274
15892.78 286
15893.97 313
15895.16 321
15896.35 352
15897.54 301
15898.73 301
15899.92 308
15901.11 318
15902.30 314
15903.50 330
15904.69 360
15905.88 352
15907.07 344
15908.26 343
15909.45 324
15910.64 323
15911.84 348
15913.03 342
15914.22 360
15915.41 361
15916.60 369
15917.79 337
15918.99 377
15920.18 361
15921.37 353
15922.56 337
15923.75 373
15924.95 361
15926.14 340
15927.33 365
15928.52 350
15929.71 355
15930.91 368
15932.10 388
15933.29 352
15934.48 352
15935.68 349
15936.87 353
15938.06 320
15939.25 355
15940.45 353
15941.64 332
15942.83 317
15944.03 330
15945.22 324
15946.41 292
15947.60 313
15948.80 320
15949.99 273
15951.18 301
15952.38 302
15953.57 287
15954.76 277
15955.96 257
15957.15 255
15958.34 232
15959.54 237
15960.73 229
15961.92 218
15963.12 234
15964.31 233
15965.50 222
15966.70 237
15967.89 229
15969.08 223
15970.28 230
15971.47 222
15972.67 232
15973.86 209
15975.05 197
15976.25 213
15977.44 219
15978.64 181
15979.83 220
15981.02 208
15982.22 223
15983.41 210
15984.61 184
15985.80 213
15987.00 213
15988.19 184
15989.38 204
15990.58 214
15991.77 205
15992.97 202
15994.16 195
15995.36 188
15996.55 198
15997.75 194
15998.94 206
16000.14 173
16001.33 170
16002.53 164
16003.72 183
16004.92 208
16006.11 166
16007.31 174
16008.50 197
16009.70 200
16010.89 191
16012.09 187
16013.28 174
16014.48 184
16015.67 174
16016.87 169
16018.07 161
16019.26 175
16020.46 171
16021.65 192
16022.85 173
16024.04 171
16025.24 165
16026.44 179
16027.63 194
16028.83 175
16030.02 171
16031.22 161
16032.42 173
16033.61 166
16034.81 197
16036.00 177
16037.20 180
16038.40 185
16039.59 176
16040.79 153
16041.99 143
16043.18 165
16044.38 150
16045.58 162
16046.77 170
16047.97 171
16049.17 190
16050.36 162
16051.56 169
16052.76 165
16053.95 159
16055.15 164
16056.35 158
16057.54 154
16058.74 142
16059.94 156
16061.14 158
16062.33 160
16063.53 168
16064.73 164
16065.92 154
16067.12 151
16068.32 145
16069.52 133
16070.71 150
16071.91 143
16073.11 160
16074.31 148
16075.50 132
16076.70 161
16077.90 165
16079.10 150
16080.30 164
16081.49 140
16082.69 155
16083.89 164
16085.09 165
16086.29 163
16087.48 183
16088.68 168
16089.88 188
16091.08 169
16092.28 138
16093.48 140
16094.67 148
16095.87 146
16097.07 145
16098.27 165
16099.47 163
16100.67 142
16101.87 141
16103.06 143
16104.26 151
16105.46 149
16106.66 136
16107.86 141
16109.06 144
16110.26 153
16111.46 148
16112.66 148
16113.86 147
16115.05 133
16116.25 141
16117.45 147
16118.65 139
16119.85 136
16121.05 144
16122.25 150
16123.45 153
16124.65 157
16125.85 157
16127.05 139
16128.25 152
16129.45 146
16130.65 136
16131.85 124
16133.05 131
16134.25 175
16135.45 168
16136.65 136
16137.85 152
16139.05 151
16140.25 139
16141.45 119
16142.65 142
16143.85 127
16145.05 141
16146.25 116
16147.45 156
16148.65 157
16149.85 155
16151.05 130
16152.25 141
16153.45 132
16154.65 131
16155.85 162
16157.05 136
16158.25 133
16159.46 129
16160.66 126
16161.86 143
16163.06 148
16164.26 133
16165.46 154
16166.66 135
16167.86 127
16169.06 116
16170.27 126
16171.47 146
16172.67 132
16173.87 125
16175.07 122
16176.27 143
16177.47 141
16178.67 127
16179.88 141
16181.08 152
16182.28 132
16183.48 140
16184.68 135
16185.89 143
16187.09 155
16188.29 165
16189.49 129
16190.69 131
16191.90 124
16193.10 143
16194.30 139
16195.50 121
16196.70 140
16197.91 142
16199.11 153
16200.31 135
16201.51 112
16202.72 122
16203.92 136
16205.12 123
16206.32 112
16207.53 143
16208.73 141
16209.93 144
16211.13 134
16212.34 151
16213.54 144
16214.74 129
16215.95 144
16217.15 142
16218.35 142
16219.55 130
16220.76 133
16221.96 124
16223.16 128
16224.37 147
16225.57 148
16226.77 137
16227.98 116
16229.18 131
16230.38 117
16231.59 141
16232.79 130
16233.99 132
16235.20 161
16236.40 132
16237.61 133
16238.81 137
16240.01 141
16241.22 166
16242.42 144
16243.63 140
16244.83 151
16246.03 152
16247.24 141
16248.44 140
16249.65 150
16250.85 133
16252.05 154
16253.26 168
16254.46 154
16255.67 154
16256.87 162
16258.08 157
16259.28 170
16260.49 153
16261.69 162
16262.89 165
16264.10 163
16265.30 152
16266.51 154
16267.71 163
16268.92 173
16270.12 157
16271.33 165
16272.53 158
16273.74 150
16274.94 168
16276.15 162
16277.35 146
16278.56 149
16279.77 156
16280.97 135
16282.18 169
16283.38 146
16284.59 154
16285.79 154
16287.00 160
16288.20 153
16289.41 148
16290.61 175
16291.82 145
16293.03 143
16294.23 154
16295.44 151
16296.64 144
16297.85 152
16299.06 158
16300.26 141
16301.47 140
16302.67 137
16303.88 159
16305.09 168
16306.29 166
16307.50 169
16308.71 156
16309.91 139
16311.12 156
16312.33 146
16313.53 154
16314.74 159
16315.95 157
16317.15 151
16318.36 162
16319.57 138
16320.77 165
16321.98 169
16323.19 147
16324.39 141
16325.60 166
16326.81 158
16328.01 148
16329.22 143
16330.43 139
16331.64 153
16332.84 137
16334.05 147
16335.26 145
16336.47 138
16337.67 141
16338.88 146
16340.09 152
16341.30 120
16342.50 130
16343.71 134
16344.92 153
16346.13 130
16347.33 151
16348.54 149
16349.75 136
16350.96 130
16352.17 139
16353.37 142
16354.58 149
16355.79 133
16357.00 137
16358.21 148
16359.41 133
16360.62 125
16361.83 134
16363.04 145
16364.25 134
16365.46 147
16366.67 141
16367.87 148
16369.08 139
16370.29 149
16371.50 132
16372.71 137
16373.92 141
16375.13 145
16376.34 127
16377.54 121
16378.75 149
16379.96 126
16381.17 140
16382.38 136
16383.59 136
16384.80 141
16386.01 154
16387.22 128
16388.43 126
16389.64 143
16390.85 146
16392.05 156
16393.26 107
16394.47 123
16395.68 131
16396.89 148
16398.10 130
16399.31 142
16400.52 133
16401.73 154
16402.94 133
16404.15 114
16405.36 128
16406.57 134
16407.78 133
16408.99 150
16410.20 116
16411.41 121
16412.62 143
16413.83 155
16415.04 131
16416.25 116
16417.46 143
16418.67 133
16419.88 140
16421.10 117
16422.31 131
16423.52 119
16424.73 141
16425.94 133
16427.15 123
16428.36 125
16429.57 146
16430.78 148
16431.99 115
16433.20 114
16434.41 125
16435.63 148
16436.84 131
16438.05 126
16439.26 117
16440.47 135
16441.68 154
16442.89 126
16444.10 113
16445.32 120
16446.53 115
16447.74 122
16448.95 140
16450.16 123
16451.37 132
16452.59 125
16453.80 108
16455.01 106
16456.22 120
16457.43 121
16458.64 140
16459.86 130
16461.07 115
16462.28 137
16463.49 130
16464.70 138
16465.92 141
16467.13 123
16468.34 129
16469.55 109
16470.77 110
16471.98 112
16473.19 143
16474.40 114
16475.62 143
16476.83 141
16478.04 135
16479.25 137
16480.47 132
16481.68 133
16482.89 141
16484.11 114
16485.32 140
16486.53 131
16487.74 125
16488.96 115
16490.17 125
16491.38 116
16492.60 150
16493.81 128
16495.02 133
16496.24 112
16497.45 131
16498.66 138
16499.88 126
16501.09 102
16502.30 113
16503.52 144
16504.73 127
16505.94 131
16507.16 113
16508.37 115
16509.59 111
16510.80 139
16512.01 126
16513.23 118
16514.44 129
16515.66 137
16516.87 137
16518.08 139
16519.30 150
16520.51 141
16521.73 139
16522.94 155
16524.16 132
16525.37 121
16526.58 133
16527.80 152
16529.01 157
16530.23 151
16531.44 139
16532.66 144
16533.87 146
16535.09 123
16536.30 160
16537.52 132
16538.73 128
16539.95 138
16541.16 154
16542.38 146
16543.59 159
16544.81 159
16546.02 155
16547.24 148
16548.45 152
16549.67 164
16550.88 147
16552.10 171
16553.31 153
16554.53 174
16555.74 157
16556.96 146
16558.18 139
16559.39 165
16560.61 139
16561.82 166
16563.04 157
16564.25 157
16565.47 169
16566.69 143
16567.90 143
16569.12 162
16570.33 157
16571.55 165
16572.77 162
16573.98 162
16575.20 142
16576.41 153
16577.63 156
16578.85 160
16580.06 165
16581.28 157
16582.50 163
16583.71 160
16584.93 150
16586.15 141
16587.36 152
16588.58 146
16589.80 165
16591.01 170
16592.23 149
16593.45 164
16594.66 163
16595.88 156
16597.10 137
16598.32 140
16599.53 159
16600.75 147
16601.97 151
16603.18 142
16604.40 142
16605.62 136
16606.84 149
16608.05 129
16609.27 166
16610.49 140
16611.71 125
16612.92 132
16614.14 127
16615.36 119
16616.58 126
16617.79 140
16619.01 140
16620.23 133
16621.45 132
16622.67 152
16623.88 133
16625.10 133
16626.32 130
16627.54 134
16628.76 133
16629.97 133
16631.19 119
16632.41 125
16633.63 124
16634.85 119
16636.07 120
16637.29 119
16638.50 122
16639.72 112
16640.94 121
16642.16 118
16643.38 122
16644.60 119
16645.82 125
16647.03 103
16648.25 122
16649.47 107
16650.69 114
16651.91 122
16653.13 125
16654.35 135
16655.57 124
16656.79 129
16658.01 129
16659.23 125
16660.45 119
16661.66 122
16662.88 126
16664.10 135
16665.32 110
16666.54 117
16667.76 120
16668.98 135
16670.20 124
16671.42 126
16672.64 110
16673.86 124
16675.08 114
16676.30 111
16677.52 121
16678.74 120
16679.96 113
16681.18 119
16682.40 130
16683.62 125
16684.84 111
16686.06 115
16687.28 128
16688.50 120
16689.72 130
16690.94 122
16692.16 132
16693.39 115
16694.61 124
16695.83 118
16697.05 108
16698.27 114
16699.49 139
16700.71 101
16701.93 108
16703.15 107
16704.37 109
16705.59 109
16706.81 104
16708.04 118
16709.26 110
16710.48 114
16711.70 106
16712.92 104
16714.14 120
16715.36 104
16716.58 126
16717.81 130
16719.03 108
16720.25 97
16721.47 117
16722.69 118
16723.91 133
16725.14 120
16726.36 109
16727.58 126
16728.80 112
16730.02 119
16731.24 94
16732.47 104
16733.69 110
16734.91 127
16736.13 124
16737.36 115
16738.58 97
16739.80 104
16741.02 103
16742.24 121
16743.47 95
16744.69 96
16745.91 110
16747.13 101
16748.36 110
16749.58 93
16750.80 103
16752.02 108
16753.25 130
16754.47 108
16755.69 110
16756.92 90
16758.14 105
16759.36 108
16760.59 109
16761.81 101
16763.03 115
16764.25 124
16765.48 105
16766.70 104
16767.92 102
16769.15 123
16770.37 114
16771.59 122
16772.82 120
16774.04 112
16775.27 105
16776.49 110
16777.71 112
16778.94 108
16780.16 90
16781.38 107
16782.61 120
16783.83 126
16785.06 110
16786.28 109
16787.50 110
16788.73 113
16789.95 110
16791.18 110
16792.40 119
16793.62 111
16794.85 110
16796.07 104
16797.30 113
16798.52 106
16799.75 106
16800.97 126
16802.19 97
16803.42 101
16804.64 122
16805.87 109
16807.09 127
16808.32 110
16809.54 124
16810.77 106
16811.99 111
16813.22 115
16814.44 104
16815.67 110
16816.89 112
16818.12 109
16819.34 105
16820.57 112
16821.79 127
16823.02 131
16824.24 133
16825.47 120
16826.70 126
16827.92 124
16829.15 121
16830.37 128
16831.60 129
16832.82 119
16834.05 115
16835.27 118
16836.50 130
16837.73 135
16838.95 128
16840.18 144
16841.40 138
16842.63 121
16843.86 132
16845.08 139
16846.31 137
16847.53 126
16848.76 118
16849.99 139
16851.21 130
16852.44 146
16853.67 128
16854.89 157
16856.12 149
16857.35 133
16858.57 140
16859.80 139
16861.03 136
16862.25 150
16863.48 149
16864.71 170
16865.93 171
16867.16 145
16868.39 164
16869.61 168
16870.84 176
16872.07 155
16873.30 194
16874.52 187
16875.75 178
16876.98 190
16878.20 175
16879.43 178
16880.66 176
16881.89 154
16883.11 188
16884.34 182
16885.57 183
16886.80 196
16888.02 176
16889.25 189
16890.48 187
16891.71 187
16892.94 200
16894.16 220
16895.39 177
16896.62 203
16897.85 195
16899.08 196
16900.30 188
16901.53 181
16902.76 180
16903.99 165
16905.22 179
16906.45 179
16907.67 178
16908.90 170
16910.13 167
16911.36 168
16912.59 170
16913.82 166
16915.04 172
16916.27 161
16917.50 157
16918.73 166
16919.96 160
16921.19 182
16922.42 169
16923.65 172
16924.88 186
16926.10 166
16927.33 171
16928.56 165
16929.79 153
16931.02 175
16932.25 190
16933.48 161
16934.71 152
16935.94 176
16937.17 164
16938.40 158
16939.63 170
16940.86 156
16942.09 143
16943.32 169
16944.55 163
16945.78 146
16947.01 174
16948.24 155
16949.47 157
16950.70 166
16951.93 171
16953.16 163
16954.39 157
16955.62 157
16956.85 162
16958.08 172
16959.31 166
16960.54 155
16961.77 165
16963.00 173
16964.23 161
16965.46 161
16966.69 175
16967.92 145
16969.15 148
16970.38 154
16971.61 159
16972.84 153
16974.07 151
16975.30 171
16976.54 156
16977.77 154
16979.00 154
16980.23 156
16981.46 148
16982.69 161
16983.92 138
16985.15 148
16986.38 145
16987.62 126
16988.85 155
16990.08 139
16991.31 144
16992.54 145
16993.77 144
16995.00 146
16996.24 146
16997.47 127
16998.70 135
16999.93 127
17001.16 134
17002.39 137
17003.63 134
17004.86 143
17006.09 139
17007.32 119
17008.55 127
17009.79 141
17011.02 133
17012.25 138
17013.48 131
17014.72 137
17015.95 129
17017.18 141
17018.41 148
17019.64 132
17020.88 122
17022.11 139
17023.34 128
17024.58 136
17025.81 132
17027.04 119
17028.27 114
17029.51 133
17030.74 124
17031.97 131
17033.21 130
17034.44 117
17035.67 133
17036.90 122
17038.14 127
17039.37 130
17040.60 107
17041.84 128
17043.07 129
17044.30 123
17045.54 118
17046.77 125
17048.00 108
17049.24 116
17050.47 116
17051.70 111
17052.94 116
17054.17 128
17055.41 134
17056.64 131
17057.87 119
17059.11 123
17060.34 113
17061.58 122
17062.81 111
17064.04 114
17065.28 132
17066.51 124
17067.75 123
17068.98 128
17070.21 120
17071.45 98
17072.68 115
17073.92 120
17075.15 114
17076.39 117
17077.62 108
17078.86 112
17080.09 112
17081.33 114
17082.56 119
17083.80 98
17085.03 127
17086.26 111
17087.50 125
17088.73 124
17089.97 99
17091.20 120
17092.44 105
17093.68 108
17094.91 113
17096.15 106
17097.38 101
17098.62 102
17099.85 107
17101.09 93
17102.32 106
17103.56 92
17104.79 103
17106.03 117
17107.26 110
17108.50 112
17109.74 126
17110.97 117
17112.21 103
17113.44 99
17114.68 115
17115.92 104
17117.15 106
17118.39 113
17119.62 116
17120.86 96
17122.10 102
17123.33 90
17124.57 116
17125.80 110
17127.04 95
17128.28 100
17129.51 77
17130.75 83
17131.99 98
17133.22 117
17134.46 101
17135.70 96
17136.93 109
17138.17 89
17139.41 105
17140.64 80
17141.88 94
17143.12 99
17144.35 103
17145.59 116
17146.83 100
17148.07 98
17149.30 88
17150.54 97
17151.78 99
17153.02 83
17154.25 92
17155.49 123
17156.73 101
17157.96 101
17159.20 94
17160.44 111
17161.68 95
17162.92 96
17164.15 105
17165.39 115
17166.63 94
17167.87 77
17169.10 92
17170.34 101
17171.58 86
17172.82 92
17174.06 85
17175.29 101
17176.53 117
17177.77 103
17179.01 83
17180.25 94
17181.49 89
17182.72 95
17183.96 90
17185.20 99
17186.44 102
17187.68 95
17188.92 100
17190.15 70
17191.39 91
17192.63 117
17193.87 114
17195.11 103
17196.35 80
17197.59 93
17198.83 101
17200.07 90
17201.30 88
17202.54 86
17203.78 92
17205.02 85
17206.26 90
17207.50 99
17208.74 70
17209.98 96
17211.22 84
17212.46 92
17213.70 85
17214.94 95
17216.18 101
17217.42 94
17218.66 102
17219.90 94
17221.14 96
17222.38 103
17223.62 82
17224.86 94
17226.10 83
17227.34 98
17228.58 105
17229.82 81
17231.06 88
17232.30 94
17233.54 94
17234.78 115
17236.02 105
17237.26 93
17238.50 89
17239.74 90
17240.98 99
17242.22 78
17243.46 91
17244.70 81
17245.94 90
17247.18 83
17248.42 86
17249.66 87
17250.90 89
17252.14 91
17253.39 101
17254.63 78
17255.87 80
17257.11 90
17258.35 88
17259.59 81
17260.83 87
17262.07 92
17263.31 101
17264.56 106
17265.80 86
17267.04 92
17268.28 68
17269.52 89
17270.76 87
17272.00 77
17273.25 92
17274.49 79
17275.73 75
17276.97 73
17278.21 84
17279.45 89
17280.70 81
17281.94 99
17283.18 81
17284.42 70
17285.66 63
17286.91 74
17288.15 83
17289.39 79
17290.63 86
17291.88 80
17293.12 75
17294.36 84
17295.60 63
17296.85 69
17298.09 90
17299.33 77
17300.57 93
17301.82 83
17303.06 99
17304.30 103
17305.54 102
17306.79 94
17308.03 70
17309.27 89
17310.52 89
17311.76 82
17313.00 78
17314.25 90
17315.49 83
17316.73 96
17317.97 80
17319.22 90
17320.46 94
17321.71 92
17322.95 81
17324.19 79
17325.44 74
17326.68 88
17327.92 88
17329.17 80
17330.41 87
17331.65 88
17332.90 75
17334.14 76
17335.39 78
17336.63 82
17337.87 92
17339.12 99
17340.36 78
17341.61 96
17342.85 83
17344.09 86
17345.34 83
17346.58 92
17347.83 103
17349.07 84
17350.32 86
17351.56 74
17352.80 93
17354.05 85
17355.29 78
17356.54 81
17357.78 90
17359.03 95
17360.27 99
17361.52 87
17362.76 82
17364.01 84
17365.25 82
17366.50 88
17367.74 74
17368.99 86
17370.23 78
17371.48 95
17372.72 97
17373.97 87
17375.21 113
17376.46 101
17377.70 77
17378.95 85
17380.19 89
17381.44 97
17382.69 76
17383.93 90
17385.18 89
17386.42 88
17387.67 88
17388.91 88
17390.16 82
17391.41 75
17392.65 87
17393.90 98
17395.14 81
17396.39 91
17397.64 90
17398.88 94
17400.13 75
17401.37 93
17402.62 78
17403.87 75
17405.11 98
17406.36 76
17407.61 77
17408.85 95
17410.10 96
17411.35 92
17412.59 95
17413.84 81
17415.09 81
17416.33 93
17417.58 86
17418.83 88
17420.07 76
17421.32 74
17422.57 90
17423.82 83
17425.06 80
17426.31 85
17427.56 95
17428.80 83
17430.05 86
17431.30 90
17432.55 85
17433.79 73
17435.04 92
17436.29 85
17437.54 87
17438.78 80
17440.03 85
17441.28 85
17442.53 59
17443.77 86
17445.02 84
17446.27 83
17447.52 87
17448.77 82
17450.01 82
17451.26 89
17452.51 94
17453.76 78
17455.01 83
17456.25 95
17457.50 91
17458.75 89
17460.00 85
17461.25 90
17462.50 79
17463.74 84
17464.99 90
17466.24 87
17467.49 99
17468.74 88
17469.99 91
17471.24 101
17472.49 93
17473.73 90
17474.98 95
17476.23 83
17477.48 103
17478.73 79
17479.98 93
17481.23 97
17482.48 108
17483.73 82
17484.98 100
17486.23 93
17487.47 95
17488.72 98
17489.97 92
17491.22 99
17492.47 90
17493.72 97
17494.97 88
17496.22 102
17497.47 99
17498.72 88
17499.97 94
17501.22 118
17502.47 102
17503.72 100
17504.97 98
17506.22 108
17507.47 105
17508.72 96
17509.97 99
17511.22 114
17512.47 128
17513.72 109
17514.97 113
17516.22 96
17517.47 101
17518.72 96
17519.97 116
17521.22 96
17522.47 100
17523.72 101
17524.98 111
17526.23 109
17527.48 115
17528.73 119
17529.98 118
17531.23 120
17532.48 115
17533.73 127
17534.98 123
17536.23 113
17537.48 135
17538.74 122
17539.99 100
17541.24 128
17542.49 112
17543.74 133
17544.99 133
17546.24 140
17547.50 114
17548.75 133
17550.00 124
17551.25 119
17552.50 119
17553.75 126
17555.01 139
17556.26 122
17557.51 131
17558.76 126
17560.01 125
17561.26 118
17562.52 140
17563.77 125
17565.02 129
17566.27 119
17567.53 117
17568.78 137
17570.03 123
17571.28 113
17572.53 106
17573.79 115
17575.04 138
17576.29 125
17577.54 111
17578.80 126
17580.05 112
17581.30 112
17582.56 129
17583.81 130
17585.06 124
17586.31 112
17587.57 119
17588.82 136
17590.07 120
17591.33 118
17592.58 118
17593.83 122
17595.08 144
17596.34 136
17597.59 138
17598.84 149
17600.10 162
17601.35 138
17602.61 133
17603.86 133
17605.11 148
17606.37 140
17607.62 151
17608.87 142
17610.13 130
17611.38 138
17612.63 141
17613.89 138
17615.14 141
17616.40 129
17617.65 129
17618.90 142
17620.16 147
17621.41 150
17622.67 142
17623.92 148
17625.17 146
17626.43 136
17627.68 137
17628.94 158
17630.19 150
17631.45 125
17632.70 153
17633.96 141
17635.21 133
17636.47 132
17637.72 152
17638.97 162
17640.23 155
17641.48 121
17642.74 135
17643.99 137
17645.25 153
17646.50 142
17647.76 155
17649.01 135
17650.27 136
17651.52 140
17652.78 151
17654.04 129
17655.29 129
17656.55 141
17657.80 147
17659.06 138
17660.31 135
17661.57 132
17662.82 127
17664.08 150
17665.33 138
17666.59 139
17667.85 139
17669.10 128
17670.36 131
17671.61 115
17672.87 115
17674.13 115
17675.38 102
17676.64 122
17677.89 133
17679.15 120
17680.41 128
17681.66 124
17682.92 118
17684.18 122
17685.43 118
17686.69 128
17687.95 116
17689.20 98
17690.46 111
17691.71 125
17692.97 115
17694.23 133
17695.49 109
17696.74 103
17698.00 114
17699.26 128
17700.51 116
17701.77 110
17703.03 128
17704.28 118
17705.54 122
17706.80 119
17708.06 101
17709.31 106
17710.57 115
17711.83 114
17713.08 101
17714.34 98
17715.60 99
17716.86 121
17718.11 109
17719.37 107
17720.63 115
17721.89 122
17723.15 100
17724.40 110
17725.66 113
17726.92 112
17728.18 108
17729.43 146
17730.69 102
17731.95 111
17733.21 95
17734.47 99
17735.73 104
17736.98 127
17738.24 132
17739.50 104
17740.76 114
17742.02 99
17743.28 127
17744.53 123
17745.79 113
17747.05 101
17748.31 120
17749.57 93
17750.83 110
17752.09 107
17753.34 91
17754.60 112
17755.86 119
17757.12 101
17758.38 98
17759.64 102
17760.90 113
17762.16 97
17763.42 104
17764.68 103
17765.94 98
17767.19 104
17768.45 131
17769.71 107
17770.97 106
17772.23 108
17773.49 116
17774.75 104
17776.01 105
17777.27 97
17778.53 90
17779.79 99
17781.05 95
17782.31 97
17783.57 104
17784.83 90
17786.09 94
17787.35 88
17788.61 78
17789.87 105
17791.13 101
17792.39 100
17793.65 83
17794.91 82
17796.17 99
17797.43 87
17798.69 99
17799.95 89
17801.21 82
17802.47 98
17803.73 102
17805.00 89
17806.26 102
17807.52 105
17808.78 105
17810.04 91
17811.30 78
17812.56 98
17813.82 97
17815.08 83
17816.34 73
17817.60 91
17818.87 89
17820.13 85
17821.39 90
17822.65 73
17823.91 92
17825.17 89
17826.43 71
17827.69 66
17828.96 83
17830.22 89
17831.48 83
17832.74 90
17834.00 99
17835.26 89
17836.53 85
17837.79 81
17839.05 91
17840.31 69
17841.57 85
17842.84 73
17844.10 85
17845.36 69
17846.62 77
17847.88 82
17849.15 84
17850.41 87
17851.67 110
17852.93 90
17854.20 82
17855.46 99
17856.72 84
17857.98 90
17859.25 81
17860.51 76
17861.77 79
17863.03 87
17864.30 80
17865.56 83
17866.82 93
17868.09 80
17869.35 85
17870.61 77
17871.87 76
17873.14 84
17874.40 86
17875.66 70
17876.93 87
17878.19 84
17879.45 78
17880.72 86
17881.98 84
17883.24 71
17884.51 86
17885.77 65
17887.03 83
17888.30 82
17889.56 60
17890.83 91
17892.09 79
17893.35 77
17894.62 77
17895.88 98
17897.14 69
17898.41 81
17899.67 90
17900.94 71
17902.20 73
17903.46 75
17904.73 80
17905.99 68
17907.26 80
17908.52 80
17909.79 75
17911.05 72
17912.32 72
17913.58 84
17914.84 77
17916.11 71
17917.37 66
17918.64 66
17919.90 70
17921.17 66
17922.43 76
17923.70 77
17924.96 91
17926.23 84
17927.49 88
17928.76 68
17930.02 68
17931.29 58
17932.55 65
17933.82 75
17935.08 80
17936.35 65
17937.61 68
17938.88 60
17940.14 74
17941.41 66
17942.68 63
17943.94 78
17945.21 78
17946.47 66
17947.74 68
17949.00 65
17950.27 80
17951.54 73
17952.80 72
17954.07 93
17955.33 77
17956.60 77
17957.87 89
17959.13 77
17960.40 79
17961.66 78
17962.93 86
17964.20 71
17965.46 60
17966.73 81
17968.00 68
17969.26 72
17970.53 79
17971.80 85
17973.06 73
17974.33 79
17975.60 63
17976.86 66
17978.13 79
17979.40 79
17980.66 69
17981.93 70
17983.20 92
17984.46 70
17985.73 80
17987.00 83
17988.26 69
17989.53 70
17990.80 69
17992.07 82
17993.33 71
17994.60 86
17995.87 77
17997.14 85
17998.40 77
17999.67 71
18000.94 71
18002.21 84
18003.47 90
18004.74 68
18006.01 72
18007.28 72
18008.55 84
18009.81 64
18011.08 78
18012.35 77
18013.62 73
18014.89 77
18016.15 72
18017.42 79
18018.69 90
18019.96 70
18021.23 76
18022.49 64
18023.76 78
18025.03 61
18026.30 78
18027.57 57
18028.84 63
18030.11 61
18031.37 74
18032.64 75
18033.91 76
18035.18 93
18036.45 75
18037.72 84
18038.99 77
18040.26 77
18041.53 79
18042.79 79
18044.06 79
18045.33 79
18046.60 67
18047.87 72
18049.14 70
18050.41 84
18051.68 71
18052.95 88
18054.22 74
18055.49 77
18056.76 76
18058.03 86
18059.30 66
18060.57 79
18061.84 90
18063.11 74
18064.38 74
18065.65 77
18066.92 87
18068.19 76
18069.46 78
18070.73 72
18072.00 79
18073.27 89
18074.54 81
18075.81 82
18077.08 78
18078.35 82
18079.62 81
18080.89 74
18082.16 80
18083.43 79
18084.70 88
18085.97 84
18087.24 78
18088.51 74
18089.78 77
18091.05 91
18092.32 88
18093.59 95
18094.87 83
18096.14 60
18097.41 82
18098.68 81
18099.95 76
18101.22 67
18102.49 76
18103.76 72
18105.03 89
18106.31 84
18107.58 91
18108.85 75
18110.12 91
18111.39 84
18112.66 82
18113.93 79
18115.21 84
18116.48 73
18117.75 80
18119.02 76
18120.29 83
18121.56 87
18122.84 89
18124.11 71
18125.38 86
18126.65 80
18127.92 87
18129.20 89
18130.47 84
18131.74 92
18133.01 100
18134.29 70
18135.56 79
18136.83 75
18138.10 80
18139.38 93
18140.65 79
18141.92 93
18143.19 75
18144.47 96
18145.74 80
18147.01 84
18148.28 73
18149.56 82
18150.83 96
18152.10 85
18153.38 72
18154.65 88
18155.92 83
18157.19 80
18158.47 73
18159.74 83
18161.01 83
18162.29 72
18163.56 80
18164.83 86
18166.11 75
18167.38 88
18168.65 85
18169.93 71
18171.20 77
18172.48 73
18173.75 91
18175.02 72
18176.30 84
18177.57 91
18178.84 72
18180.12 83
18181.39 78
18182.67 75
18183.94 79
18185.21 75
18186.49 85
18187.76 74
18189.04 79
18190.31 73
18191.59 74
18192.86 75
18194.13 63
18195.41 78
18196.68 76
18197.96 80
18199.23 73
18200.51 96
18201.78 88
18203.06 86
18204.33 74
18205.61 85
18206.88 81
18208.16 71
18209.43 78
18210.71 76
18211.98 71
18213.26 76
18214.53 85
18215.81 81
18217.08 81
18218.36 78
18219.63 85
18220.91 72
18222.18 64
18223.46 66
18224.73 90
18226.01 96
18227.28 77
18228.56 82
18229.84 73
18231.11 95
18232.39 71
18233.66 70
18234.94 78
18236.21 75
18237.49 76
18238.77 78
18240.04 79
18241.32 83
18242.59 56
18243.87 70
18245.15 74
18246.42 70
18247.70 86
18248.98 65
18250.25 88
18251.53 87
18252.81 77
18254.08 80
18255.36 80
18256.63 74
18257.91 77
18259.19 64
18260.46 87
18261.74 65
18263.02 69
18264.30 78
18265.57 68
18266.85 70
18268.13 68
18269.40 80
18270.68 88
18271.96 66
18273.23 71
18274.51 61
18275.79 73
18277.07 84
18278.34 76
18279.62 75
18280.90 67
18282.18 99
18283.45 78
18284.73 81
18286.01 97
18287.29 83
18288.56 90
18289.84 90
18291.12 87
18292.40 80
18293.68 83
18294.95 84
18296.23 77
18297.51 78
18298.79 75
18300.07 74
18301.34 63
18302.62 86
18303.90 73
18305.18 86
18306.46 93
18307.74 80
18309.01 88
18310.29 72
18311.57 98
18312.85 69
18314.13 83
18315.41 91
18316.69 93
18317.96 78
18319.24 88
18320.52 82
18321.80 84
18323.08 57
18324.36 78
18325.64 85
18326.92 70
18328.20 96
18329.47 92
18330.75 95
18332.03 75
18333.31 95
18334.59 74
18335.87 84
18337.15 85
18338.43 94
18339.71 96
18340.99 105
18342.27 83
18343.55 78
18344.83 71
18346.11 85
18347.39 94
18348.67 81
18349.95 71
18351.23 67
18352.51 89
18353.79 95
18355.07 84
18356.35 77
18357.63 89
18358.91 93
18360.19 92
18361.47 80
18362.75 71
18364.03 98
18365.31 92
18366.59 82
18367.87 83
18369.15 78
18370.43 84
18371.71 82
18372.99 80
18374.27 80
18375.55 83
18376.83 82
18378.12 82
18379.40 74
18380.68 69
18381.96 77
18383.24 88
18384.52 81
18385.80 87
18387.08 71
18388.36 80
18389.65 91
18390.93 75
18392.21 80
18393.49 92
18394.77 102
18396.05 86
18397.33 86
18398.62 82
18399.90 82
18401.18 84
18402.46 85
18403.74 91
18405.02 74
18406.31 83
18407.59 84
18408.87 80
18410.15 70
18411.43 74
18412.72 75
18414.00 78
18415.28 65
18416.56 85
18417.84 89
18419.13 90
18420.41 71
18421.69 68
18422.97 80
18424.26 76
18425.54 80
18426.82 73
18428.10 94
18429.39 75
18430.67 78
18431.95 83
18433.23 74
18434.52 70
18435.80 67
18437.08 90
18438.37 80
18439.65 78
18440.93 79
18442.22 61
18443.50 67
18444.78 69
18446.06 73
18447.35 76
18448.63 69
18449.91 76
18451.20 70
18452.48 80
18453.76 77
18455.05 71
18456.33 83
18457.62 83
18458.90 69
18460.18 64
18461.47 74
18462.75 69
18464.03 71
18465.32 79
18466.60 73
18467.89 75
18469.17 86
18470.45 76
18471.74 83
18473.02 76
18474.31 73
18475.59 84
18476.88 78
18478.16 73
18479.44 62
18480.73 72
18482.01 75
18483.30 66
18484.58 73
18485.87 57
18487.15 70
18488.44 74
18489.72 70
18491.01 63
18492.29 73
18493.58 85
18494.86 92
18496.15 82
18497.43 72
18498.72 67
18500.00 77
18501.29 69
18502.57 72
18503.86 74
18505.14 75
18506.43 82
18507.71 86
18509.00 81
18510.28 69
18511.57 85
18512.85 75
18514.14 73
18515.42 82
18516.71 67
18518.00 84
18519.28 69
18520.57 75
18521.85 85
18523.14 78
18524.43 65
18525.71 81
18527.00 71
18528.28 72
18529.57 75
18530.86 75
18532.14 92
18533.43 73
18534.71 77
18536.00 86
18537.29 75
18538.57 62
18539.86 76
18541.15 74
18542.43 68
18543.72 77
18545.01 71
18546.29 82
18547.58 79
18548.87 75
18550.15 74
18551.44 84
18552.73 78
18554.01 76
18555.30 79
18556.59 69
18557.88 81
18559.16 73
18560.45 58
18561.74 70
18563.02 87
18564.31 70
18565.60 77
18566.89 90
18568.17 63
18569.46 77
18570.75 73
18572.04 80
18573.32 79
18574.61 86
18575.90 81
18577.19 85
18578.48 80
18579.76 66
18581.05 70
18582.34 69
18583.63 70
18584.92 90
18586.20 79
18587.49 88
18588.78 91
18590.07 75
18591.36 82
18592.64 83
18593.93 84
18595.22 73
18596.51 89
18597.80 88
18599.09 95
18600.38 68
18601.66 76
18602.95 81
18604.24 79
18605.53 78
18606.82 80
18608.11 95
18609.40 92
18610.69 93
18611.98 86
18613.26 79
18614.55 86
18615.84 95
18617.13 78
18618.42 71
18619.71 67
18621.00 80
18622.29 88
18623.58 87
18624.87 75
18626.16 77
18627.45 85
18628.74 95
18630.03 76
18631.32 58
18632.61 70
18633.89 84
18635.18 90
18636.47 61
18637.76 63
18639.05 76
18640.34 77
18641.63 86
18642.92 69
18644.21 78
18645.50 72
18646.79 83
18648.09 77
18649.38 62
18650.67 62
18651.96 65
18653.25 80
18654.54 71
18655.83 82
18657.12 77
18658.41 70
18659.70 84
18660.99 60
18662.28 53
18663.57 62
18664.86 61
18666.15 76
18667.44 70
18668.74 57
18670.03 74
18671.32 68
18672.61 56
18673.90 66
18675.19 55
18676.48 56
18677.77 77
18679.06 80
18680.36 72
18681.65 78
18682.94 74
18684.23 63
18685.52 71
18686.81 77
18688.11 71
18689.40 66
18690.69 63
18691.98 69
18693.27 74
18694.56 70
18695.86 58
18697.15 69
18698.44 66
18699.73 65
18701.02 71
18702.32 64
18703.61 69
18704.90 74
18706.19 81
18707.48 66
18708.78 75
18710.07 57
18711.36 77
18712.65 63
18713.95 70
18715.24 77
18716.53 60
18717.83 67
18719.12 66
18720.41 75
18721.70 67
18723.00 65
18724.29 84
18725.58 66
18726.87 73
18728.17 73
18729.46 59
18730.75 62
18732.05 72
18733.34 70
18734.63 58
18735.93 60
18737.22 64
18738.51 70
18739.81 56
18741.10 60
18742.39 68
18743.69 64
18744.98 52
18746.27 58
18747.57 62
18748.86 73
18750.16 78
18751.45 64
18752.74 61
18754.04 64
18755.33 68
18756.63 63
18757.92 51
18759.21 58
18760.51 72
18761.80 63
18763.10 49
18764.39 79
18765.69 62
18766.98 87
18768.27 65
18769.57 69
18770.86 68
18772.16 62
18773.45 85
18774.75 60
18776.04 61
18777.34 60
18778.63 62
18779.93 70
18781.22 65
18782.52 63
18783.81 61
18785.11 57
18786.40 61
18787.70 59
18788.99 74
18790.29 70
18791.58 74
18792.88 59
18794.17 59
18795.47 79
18796.76 84
18798.06 72
18799.35 64
18800.65 69
18801.94 69
18803.24 69
18804.54 56
18805.83 68
18807.13 51
18808.42 66
18809.72 71
18811.01 65
18812.31 65
18813.61 81
18814.90 78
18816.20 65
18817.49 62
18818.79 66
18820.09 64
18821.38 71
18822.68 64
18823.98 55
18825.27 57
18826.57 68
18827.87 61
18829.16 64
18830.46 70
18831.75 63
18833.05 57
18834.35 69
18835.64 70
18836.94 67
18838.24 72
18839.54 63
18840.83 56
18842.13 64
18843.43 53
18844.72 64
18846.02 59
18847.32 79
18848.61 68
18849.91 72
18851.21 62
18852.51 74
18853.80 52
18855.10 61
18856.40 67
18857.70 71
18858.99 82
18860.29 62
18861.59 69
18862.89 74
18864.18 69
18865.48 74
18866.78 63
18868.08 76
18869.38 64
18870.67 66
18871.97 65
18873.27 67
18874.57 78
18875.87 55
18877.16 58
18878.46 63
18879.76 61
18881.06 70
18882.36 67
18883.66 65
18884.95 61
18886.25 63
18887.55 75
18888.85 64
18890.15 68
18891.45 53
18892.75 77
18894.04 70
18895.34 61
18896.64 60
18897.94 59
18899.24 64
18900.54 53
18901.84 65
18903.14 57
18904.44 66
18905.74 66
18907.03 62
18908.33 67
18909.63 63
18910.93 71
18912.23 66
18913.53 62
18914.83 63
18916.13 79
18917.43 66
18918.73 68
18920.03 57
18921.33 69
18922.63 63
18923.93 55
18925.23 80
18926.53 69
18927.83 52
18929.13 66
18930.43 60
18931.73 73
18933.03 64
18934.33 58
18935.63 57
18936.93 70
18938.23 64
18939.53 57
18940.83 80
18942.13 60
18943.43 63
18944.73 73
18946.03 77
18947.33 60
18948.63 59
18949.93 65
18951.23 59
18952.53 54
18953.84 59
18955.14 60
18956.44 57
18957.74 62
18959.04 61
18960.34 60
18961.64 63
18962.94 67
18964.24 52
18965.54 61
18966.85 60
18968.15 61
18969.45 60
18970.75 51
18972.05 51
18973.35 44
18974.65 73
18975.96 62
18977.26 59
18978.56 82
18979.86 71
18981.16 54
18982.46 57
18983.77 49
18985.07 70
18986.37 61
18987.67 66
18988.97 61
18990.28 71
18991.58 59
18992.88 69
18994.18 57
18995.49 61
18996.79 52
18998.09 57
18999.39 49
19000.69 51
19002.00 62
19003.30 61
19004.60 67
19005.90 71
19007.21 58
19008.51 65
19009.81 56
19011.12 56
19012.42 62
19013.72 61
19015.02 54
19016.33 55
19017.63 49
19018.93 53
19020.24 54
19021.54 58
19022.84 41
19024.15 68
19025.45 53
19026.75 68
19028.06 56
19029.36 67
19030.66 62
19031.97 64
19033.27 58
19034.57 67
19035.88 63
19037.18 63
19038.48 45
19039.79 62
19041.09 56
19042.40 54
19043.70 65
19045.00 57
19046.31 69
19047.61 54
19048.92 62
19050.22 58
19051.52 47
19052.83 58
19054.13 65
19055.44 71
19056.74 62
19058.05 58
19059.35 51
19060.65 57
19061.96 52
19063.26 64
19064.57 50
19065.87 58
19067.18 62
19068.48 65
19069.79 55
19071.09 59
19072.40 51
19073.70 50
19075.01 56
19076.31 53
19077.62 47
19078.92 63
19080.23 67
19081.53 51
19082.84 56
19084.14 55
19085.45 62
19086.75 56
19088.06 59
19089.36 58
19090.67 57
19091.98 68
19093.28 64
19094.59 57
19095.89 47
19097.20 60
19098.50 81
19099.81 63
19101.12 64
19102.42 46
19103.73 67
19105.03 64
19106.34 69
19107.65 67
19108.95 72
19110.26 68
19111.56 66
19112.87 61
19114.18 70
19115.48 66
19116.79 50
19118.10 57
19119.40 70
19120.71 56
19122.02 54
19123.32 71
19124.63 59
19125.94 65
19127.24 50
19128.55 54
19129.86 66
19131.16 66
19132.47 51
19133.78 57
19135.08 56
19136.39 50
19137.70 55
19139.01 49
19140.31 60
19141.62 68
19142.93 68
19144.23 66
19145.54 72
19146.85 61
19148.16 66
19149.46 62
19150.77 60
19152.08 61
19153.39 67
19154.69 57
19156.00 43
19157.31 48
19158.62 58
19159.93 73
19161.23 62
19162.54 60
19163.85 58
19165.16 60
19166.47 65
19167.77 53
19169.08 58
19170.39 65
19171.70 64
19173.01 62
19174.32 60
19175.62 63
19176.93 56
19178.24 65
19179.55 63
19180.86 54
19182.17 60
19183.48 51
19184.78 69
19186.09 55
19187.40 67
19188.71 68
19190.02 60
19191.33 58
19192.64 56
19193.95 52
19195.26 53
19196.56 74
19197.87 46
19199.18 60
19200.49 64
19201.80 64
19203.11 55
19204.42 54
19205.73 55
19207.04 61
19208.35 51
19209.66 56
19210.97 71
19212.28 72
19213.59 55
19214.90 60
19216.21 49
19217.52 46
19218.83 69
19220.14 61
19221.45 56
19222.76 57
19224.07 49
19225.38 63
19226.69 63
19228.00 62
19229.31 59
19230.62 62
19231.93 68
19233.24 63
19234.55 57
19235.86 50
19237.17 43
19238.48 55
19239.79 47
19241.10 61
19242.41 59
19243.72 60
19245.03 44
19246.35 48
19247.66 70
19248.97 62
19250.28 66
19251.59 64
19252.90 46
19254.21 60
19255.52 45
19256.83 44
19258.14 41
19259.46 60
19260.77 52
19262.08 52
19263.39 51
19264.70 45
19266.01 53
19267.32 56
19268.64 60
19269.95 57
19271.26 49
19272.57 52
19273.88 49
19275.20 56
19276.51 63
19277.82 55
19279.13 54
19280.44 60
19281.75 49
19283.07 51
19284.38 54
19285.69 54
19287.00 66
19288.32 60
19289.63 51
19290.94 50
19292.25 41
19293.57 60
19294.88 56
19296.19 64
19297.50 56
19298.82 49
19300.13 60
19301.44 60
19302.75 54
19304.07 56
19305.38 52
19306.69 53
19308.01 57
19309.32 70
19310.63 60
19311.94 57
19313.26 47
19314.57 64
19315.88 48
19317.20 58
19318.51 58
19319.82 48
19321.14 55
19322.45 71
19323.76 60
19325.08 50
19326.39 61
19327.70 61
19329.02 58
19330.33 68
19331.65 69
19332.96 53
19334.27 52
19335.59 57
19336.90 65
19338.22 56
19339.53 56
19340.84 52
19342.16 54
19343.47 43
19344.79 56
19346.10 60
19347.41 46
19348.73 61
19350.04 54
19351.36 53
19352.67 46
19353.99 52
19355.30 53
19356.62 39
19357.93 48
19359.25 44
19360.56 46
19361.87 48
19363.19 51
19364.50 65
19365.82 52
19367.13 53
19368.45 52
19369.76 55
19371.08 54
19372.39 51
19373.71 53
19375.02 47
19376.34 61
19377.66 52
19378.97 50
19380.29 47
19381.60 64
19382.92 60
19384.23 52
19385.55 56
19386.86 49
19388.18 50
19389.50 46
19390.81 53
19392.13 46
19393.44 53
19394.76 55
19396.07 57
19397.39 67
19398.71 55
19400.02 48
19401.34 44
19402.65 53
19403.97 48
19405.29 60
19406.60 50
19407.92 47
19409.24 62
19410.55 56
19411.87 54
19413.19 57
19414.50 52
19415.82 57
19417.14 50
19418.45 44
19419.77 52
19421.09 56
19422.40 45
19423.72 45
19425.04 33
19426.35 53
19427.67 55
19428.99 42
19430.30 56
19431.62 49
19432.94 67
19434.26 53
19435.57 68
19436.89 47
19438.21 50
19439.53 62
19440.84 58
19442.16 53
19443.48 52
19444.80 56
19446.11 47
19447.43 66
19448.75 47
19450.07 55
19451.38 52
19452.70 46
19454.02 48
19455.34 60
19456.66 51
19457.97 57
19459.29 46
19460.61 60
19461.93 40
19463.25 57
19464.57 60
19465.88 57
19467.20 60
19468.52 55
19469.84 47
19471.16 40
19472.48 43
19473.79 52
19475.11 78
19476.43 62
19477.75 72
19479.07 41
19480.39 52
19481.71 42
19483.03 41
19484.34 53
19485.66 55
19486.98 60
19488.30 59
19489.62 50
19490.94 48
19492.26 61
19493.58 50
19494.90 59
19496.22 60
19497.54 47
19498.86 53
19500.18 56
19501.50 51
19502.81 47
19504.13 59
19505.45 44
19506.77 51
19508.09 46
19509.41 57
19510.73 47
19512.05 67
19513.37 57
19514.69 49
19516.01 57
19517.33 49
19518.65 47
19519.97 58
19521.29 50
19522.61 58
19523.93 67
19525.25 57
19526.57 49
19527.89 47
19529.22 47
19530.54 42
19531.86 47
19533.18 46
19534.50 49
19535.82 60
19537.14 46
19538.46 58
19539.78 53
19541.10 60
19542.42 44
19543.74 49
19545.06 55
19546.39 52
19547.71 60
19549.03 65
19550.35 52
19551.67 52
19552.99 75
19554.31 58
19555.63 44
19556.96 51
19558.28 54
19559.60 61
19560.92 56
19562.24 64
19563.56 48
19564.88 64
19566.21 59
19567.53 63
19568.85 49
19570.17 64
19571.49 61
19572.82 58
19574.14 70
19575.46 45
19576.78 56
19578.10 40
19579.43 68
19580.75 62
19582.07 54
19583.39 53
19584.72 69
19586.04 64
19587.36 65
19588.68 52
19590.01 45
19591.33 59
19592.65 60
19593.97 68
19595.30 48
19596.62 59
19597.94 57
19599.26 48
19600.59 47
19601.91 63
19603.23 72
19604.56 48
19605.88 51
19607.20 57
19608.53 56
19609.85 58
19611.17 47
19612.49 53
19613.82 67
19615.14 64
19616.47 62
19617.79 62
19619.11 58
19620.44 60
19621.76 52
19623.08 63
19624.41 64
19625.73 67
19627.05 69
19628.38 44
19629.70 55
19631.03 56
19632.35 49
19633.67 45
19635.00 48
19636.32 55
19637.65 55
19638.97 56
19640.29 41
19641.62 46
19642.94 55
19644.27 66
19645.59 54
19646.92 62
19648.24 53
19649.57 55
19650.89 48
19652.21 53
19653.54 62
19654.86 65
19656.19 70
19657.51 49
19658.84 55
19660.16 57
19661.49 60
19662.81 73
19664.14 65
19665.46 61
19666.79 47
19668.11 50
19669.44 69
19670.76 51
19672.09 60
19673.41 53
19674.74 63
19676.07 53
19677.39 55
19678.72 58
19680.04 55
19681.37 48
19682.69 52
19684.02 67
19685.34 53
19686.67 52
19688.00 58
19689.32 64
19690.65 76
19691.97 48
19693.30 59
19694.63 57
19695.95 61
19697.28 45
19698.60 61
19699.93 51
19701.26 66
19702.58 66
19703.91 52
19705.24 50
19706.56 68
19707.89 54
19709.22 63
19710.54 44
19711.87 63
19713.20 58
19714.52 51
19715.85 62
19717.18 49
19718.50 59
19719.83 64
19721.16 61
19722.48 65
19723.81 62
19725.14 55
19726.47 62
19727.79 55
19729.12 62
19730.45 51
19731.77 55
19733.10 60
19734.43 61
19735.76 47
19737.08 50
19738.41 58
19739.74 47
19741.07 56
19742.39 60
19743.72 64
19745.05 55
19746.38 48
19747.71 57
19749.03 51
19750.36 59
19751.69 60
19753.02 57
19754.35 53
19755.67 56
19757.00 60
19758.33 55
19759.66 50
19760.99 48
19762.31 61
19763.64 58
19764.97 49
19766.30 61
19767.63 40
19768.96 50
19770.29 41
19771.61 66
19772.94 61
19774.27 44
19775.60 61
19776.93 62
19778.26 58
19779.59 55
19780.92 62
19782.25 54
19783.57 59
19784.90 48
19786.23 52
19787.56 54
19788.89 47
19790.22 52
19791.55 53
19792.88 63
19794.21 59
19795.54 62
19796.87 54
19798.20 56
19799.53 54
19800.86 51
19802.19 55
19803.52 64
19804.85 66
19806.18 65
19807.50 49
19808.83 69
19810.16 50
19811.49 62
19812.82 71
19814.15 66
19815.49 57
19816.82 68
19818.15 58
19819.48 50
19820.81 40
19822.14 62
19823.47 56
19824.80 50
19826.13 51
19827.46 49
19828.79 53
19830.12 53
19831.45 54
19832.78 77
19834.11 50
19835.44 47
19836.77 69
19838.10 71
19839.44 53
19840.77 56
19842.10 79
19843.43 52
19844.76 73
19846.09 65
19847.42 52
19848.75 57
19850.08 46
19851.42 48
19852.75 58
19854.08 64
19855.41 49
19856.74 54
19858.07 54
19859.40 73
19860.74 72
19862.07 60
19863.40 63
19864.73 69
19866.06 74
19867.40 51
19868.73 60
19870.06 60
19871.39 55
19872.72 55
19874.06 63
19875.39 53
19876.72 65
19878.05 73
19879.38 57
19880.72 57
19882.05 51
19883.38 60
19884.71 53
19886.05 75
19887.38 62
19888.71 63
19890.04 73
19891.38 63
19892.71 63
19894.04 62
19895.38 51
19896.71 66
19898.04 59
19899.37 47
19900.71 46
19902.04 60
19903.37 49
19904.71 62
19906.04 63
19907.37 55
19908.71 66
19910.04 63
19911.37 63
19912.71 59
19914.04 61
19915.37 54
19916.71 58
19918.04 62
19919.37 55
19920.71 61
19922.04 62
19923.37 58
19924.71 59
19926.04 59
19927.38 43
19928.71 60
19930.04 57
19931.38 55
19932.71 61
19934.05 57
19935.38 45
19936.71 66
19938.05 56
19939.38 45
19940.72 47
19942.05 60
19943.39 48
19944.72 49
19946.06 52
19947.39 57
19948.72 53
19950.06 53
19951.39 54
19952.73 49
19954.06 52
19955.40 54
19956.73 85
19958.07 54
19959.40 59
19960.74 60
19962.07 58
19963.41 56
19964.74 58
19966.08 55
19967.41 61
19968.75 77
19970.08 51
19971.42 65
19972.76 64
19974.09 52
19975.43 46
19976.76 49
19978.10 54
19979.43 62
19980.77 45
19982.10 61
19983.44 60
19984.78 57
19986.11 62
19987.45 66
19988.78 53
19990.12 58
19991.46 66
19992.79 73
19994.13 69
19995.46 70
19996.80 54
19998.14 43
19999.47 68
20000.81 68
20002.15 53
20003.48 61
20004.82 52
20006.16 63
20007.49 51
20008.83 47
20010.17 58
20011.50 61
20012.84 54
20014.18 40
20015.51 43
20016.85 65
20018.19 72
20019.52 62
20020.86 65
20022.20 61
20023.53 55
20024.87 61
20026.21 63
20027.55 55
20028.88 40
20030.22 57
20031.56 52
20032.90 57
20034.23 63
20035.57 46
20036.91 46
20038.25 57
20039.58 59
20040.92 63
20042.26 50
20043.60 61
20044.93 57
20046.27 57
20047.61 58
20048.95 46
20050.29 50
20051.62 49
20052.96 45
20054.30 58
20055.64 53
20056.98 58
20058.32 53
20059.65 59
20060.99 71
20062.33 81
20063.67 60
20065.01 51
20066.35 56
20067.68 61
20069.02 65
20070.36 62
20071.70 63
20073.04 48
20074.38 52
20075.72 51
20077.06 43
20078.40 52
20079.73 63
20081.07 62
20082.41 50
20083.75 66
20085.09 54
20086.43 62
20087.77 55
20089.11 69
20090.45 51
20091.79 54
20093.13 65
20094.47 60
20095.81 65
20097.15 52
20098.48 61
20099.82 45
20101.16 57
20102.50 59
20103.84 59
20105.18 61
20106.52 67
20107.86 45
20109.20 59
20110.54 62
20111.88 63
20113.22 67
20114.56 50
20115.90 53
20117.24 55
20118.58 59
20119.93 49
20121.27 62
20122.61 55
20123.95 58
20125.29 57
20126.63 60
20127.97 55
20129.31 57
20130.65 53
20131.99 51
20133.33 55
20134.67 57
20136.01 74
