# Supplementary material for: MALDI-TOF MS typing enables the classification of brewing yeasts of the genus Saccharomyces to major beer styles
Source: PLoS One. 2017 Aug 9;12(8):e0181694. doi: 10.1371/journal.pone.0181694 (PMC5549903; doi:10.1371/journal.pone.0181694)
Supplement: S9 File — The directory includes 90 raw files and was zipped to “.zip”; the folder has three strains with 30 spectra per strain; S1 Text explains the raw files with an example and Table 1 represents the yeast strains used within the experiment. (ZIP) [file pone.0181694.s012.zip › 25-27/30286-204-Lag-Lag-Lag-YPG-18h-E-E_2016-09-21_4_0_E11_1.dat]

1999.90 2341
2000.32 2399
2000.75 2310
2001.17 2333
2001.59 2299
2002.01 2351
2002.43 2351
2002.86 2427
2003.28 2312
2003.70 2357
2004.12 2295
2004.54 2244
2004.97 2235
2005.39 2315
2005.81 2329
2006.23 2359
2006.66 2343
2007.08 2362
2007.50 2381
2007.92 2304
2008.35 2342
2008.77 2351
2009.19 2392
2009.61 2470
2010.04 2382
2010.46 2341
2010.88 2351
2011.31 2231
2011.73 2242
2012.15 2356
2012.57 2288
2013.00 2314
2013.42 2347
2013.84 2278
2014.27 2303
2014.69 2429
2015.11 2526
2015.54 2520
2015.96 2667
2016.38 2811
2016.81 2755
2017.23 2851
2017.65 2962
2018.08 3030
2018.50 2914
2018.93 2895
2019.35 2882
2019.77 2879
2020.20 2745
2020.62 2646
2021.04 2512
2021.47 2592
2021.89 2529
2022.32 2453
2022.74 2425
2023.17 2410
2023.59 2432
2024.01 2474
2024.44 2452
2024.86 2342
2025.29 2240
2025.71 2237
2026.14 2247
2026.56 2240
2026.98 2234
2027.41 2336
2027.83 2215
2028.26 2210
2028.68 2282
2029.11 2204
2029.53 2285
2029.96 2240
2030.38 2300
2030.81 2177
2031.23 2244
2031.66 2304
2032.08 2312
2032.51 2375
2032.93 2366
2033.36 2261
2033.78 2342
2034.21 2292
2034.63 2270
2035.06 2326
2035.49 2350
2035.91 2296
2036.34 2186
2036.76 2233
2037.19 2303
2037.61 2385
2038.04 2332
2038.47 2326
2038.89 2276
2039.32 2239
2039.74 2331
2040.17 2296
2040.59 2306
2041.02 2345
2041.45 2340
2041.87 2196
2042.30 2221
2042.73 2256
2043.15 2295
2043.58 2305
2044.00 2240
2044.43 2201
2044.86 2182
2045.28 2235
2045.71 2264
2046.14 2272
2046.56 2212
2046.99 2218
2047.42 2235
2047.84 2364
2048.27 2294
2048.70 2394
2049.12 2324
2049.55 2291
2049.98 2357
2050.40 2380
2050.83 2493
2051.26 2416
2051.69 2371
2052.11 2328
2052.54 2410
2052.97 2361
2053.40 2271
2053.82 2258
2054.25 2312
2054.68 2260
2055.10 2209
2055.53 2274
2055.96 2224
2056.39 2343
2056.82 2324
2057.24 2276
2057.67 2325
2058.10 2432
2058.53 2331
2058.95 2273
2059.38 2286
2059.81 2448
2060.24 2381
2060.67 2378
2061.09 2357
2061.52 2371
2061.95 2505
2062.38 2407
2062.81 2264
2063.24 2338
2063.66 2432
2064.09 2471
2064.52 2562
2064.95 2455
2065.38 2427
2065.81 2475
2066.24 2486
2066.66 2485
2067.09 2444
2067.52 2348
2067.95 2339
2068.38 2330
2068.81 2343
2069.24 2341
2069.67 2422
2070.10 2314
2070.52 2238
2070.95 2225
2071.38 2271
2071.81 2237
2072.24 2284
2072.67 2355
2073.10 2300
2073.53 2389
2073.96 2452
2074.39 2469
2074.82 2478
2075.25 2444
2075.68 2526
2076.11 2546
2076.54 2557
2076.97 2487
2077.40 2473
2077.83 2419
2078.26 2429
2078.69 2462
2079.12 2418
2079.55 2440
2079.98 2387
2080.41 2275
2080.84 2349
2081.27 2344
2081.70 2285
2082.13 2381
2082.56 2362
2082.99 2392
2083.42 2367
2083.85 2373
2084.28 2349
2084.71 2272
2085.14 2335
2085.57 2379
2086.00 2405
2086.43 2301
2086.86 2264
2087.29 2314
2087.73 2343
2088.16 2388
2088.59 2355
2089.02 2327
2089.45 2248
2089.88 2295
2090.31 2433
2090.74 2345
2091.17 2295
2091.61 2441
2092.04 2306
2092.47 2326
2092.90 2352
2093.33 2489
2093.76 2574
2094.19 2460
2094.63 2384
2095.06 2441
2095.49 2400
2095.92 2492
2096.35 2498
2096.78 2485
2097.22 2495
2097.65 2431
2098.08 2420
2098.51 2548
2098.94 2478
2099.38 2433
2099.81 2469
2100.24 2514
2100.67 2412
2101.11 2306
2101.54 2322
2101.97 2456
2102.40 2399
2102.83 2374
2103.27 2340
2103.70 2307
2104.13 2286
2104.56 2261
2105.00 2322
2105.43 2389
2105.86 2509
2106.30 2436
2106.73 2396
2107.16 2383
2107.59 2500
2108.03 2520
2108.46 2550
2108.89 2551
2109.33 2637
2109.76 2674
2110.19 2675
2110.63 2668
2111.06 2583
2111.49 2608
2111.93 2583
2112.36 2574
2112.79 2550
2113.23 2453
2113.66 2462
2114.09 2438
2114.53 2410
2114.96 2435
2115.40 2325
2115.83 2425
2116.26 2239
2116.70 2252
2117.13 2355
2117.56 2288
2118.00 2224
2118.43 2209
2118.87 2306
2119.30 2405
2119.73 2428
2120.17 2485
2120.60 2423
2121.04 2439
2121.47 2522
2121.91 2512
2122.34 2503
2122.78 2465
2123.21 2401
2123.64 2498
2124.08 2420
2124.51 2475
2124.95 2373
2125.38 2384
2125.82 2428
2126.25 2432
2126.69 2485
2127.12 2524
2127.56 2615
2127.99 2599
2128.43 2712
2128.86 2650
2129.30 2706
2129.73 2760
2130.17 2753
2130.60 2818
2131.04 2811
2131.47 2773
2131.91 2712
2132.35 2623
2132.78 2794
2133.22 2684
2133.65 2687
2134.09 2670
2134.52 2655
2134.96 2619
2135.40 2497
2135.83 2557
2136.27 2535
2136.70 2526
2137.14 2532
2137.57 2517
2138.01 2478
2138.45 2448
2138.88 2489
2139.32 2541
2139.76 2561
2140.19 2551
2140.63 2582
2141.06 2592
2141.50 2508
2141.94 2701
2142.37 2567
2142.81 2560
2143.25 2615
2143.68 2597
2144.12 2748
2144.56 2686
2144.99 2681
2145.43 2799
2145.87 2693
2146.30 2729
2146.74 2632
2147.18 2692
2147.62 2738
2148.05 2657
2148.49 2713
2148.93 2916
2149.36 2833
2149.80 2801
2150.24 2812
2150.68 2831
2151.11 2865
2151.55 2904
2151.99 2786
2152.43 2793
2152.86 2820
2153.30 2719
2153.74 2645
2154.18 2695
2154.61 2718
2155.05 2687
2155.49 2548
2155.93 2598
2156.37 2703
2156.80 2658
2157.24 2570
2157.68 2629
2158.12 2613
2158.56 2707
2158.99 2627
2159.43 2761
2159.87 2802
2160.31 2899
2160.75 2857
2161.19 2930
2161.62 3026
2162.06 3040
2162.50 3046
2162.94 3128
2163.38 3054
2163.82 3055
2164.26 3047
2164.69 2991
2165.13 2874
2165.57 2842
2166.01 2824
2166.45 2789
2166.89 2731
2167.33 2623
2167.77 2582
2168.21 2583
2168.65 2577
2169.08 2547
2169.52 2728
2169.96 2661
2170.40 2696
2170.84 2757
2171.28 2765
2171.72 2855
2172.16 2827
2172.60 2847
2173.04 2889
2173.48 2841
2173.92 2965
2174.36 2942
2174.80 2829
2175.24 2899
2175.68 2748
2176.12 2731
2176.56 2844
2177.00 2883
2177.44 2972
2177.88 2878
2178.32 2871
2178.76 2785
2179.20 2769
2179.64 2910
2180.08 2875
2180.52 2996
2180.96 2974
2181.40 2985
2181.84 2980
2182.28 2926
2182.72 2830
2183.16 2889
2183.60 2792
2184.04 2662
2184.48 2678
2184.93 2615
2185.37 2604
2185.81 2608
2186.25 2536
2186.69 2521
2187.13 2625
2187.57 2695
2188.01 2747
2188.45 2811
2188.89 2835
2189.34 2726
2189.78 2737
2190.22 2804
2190.66 2820
2191.10 2850
2191.54 2758
2191.98 2736
2192.43 2746
2192.87 2721
2193.31 2834
2193.75 2869
2194.19 2814
2194.63 2852
2195.08 2828
2195.52 2841
2195.96 2859
2196.40 2871
2196.84 2902
2197.29 2889
2197.73 2887
2198.17 2848
2198.61 2849
2199.06 2855
2199.50 2728
2199.94 2658
2200.38 2698
2200.82 2680
2201.27 2701
2201.71 2665
2202.15 2677
2202.59 2618
2203.04 2699
2203.48 2696
2203.92 2703
2204.37 2690
2204.81 2669
2205.25 2740
2205.69 2673
2206.14 2612
2206.58 2693
2207.02 2724
2207.47 2680
2207.91 2714
2208.35 2696
2208.80 2698
2209.24 2664
2209.68 2780
2210.13 2741
2210.57 2795
2211.01 2763
2211.46 2698
2211.90 2675
2212.34 2616
2212.79 2687
2213.23 2622
2213.67 2545
2214.12 2563
2214.56 2588
2215.01 2583
2215.45 2543
2215.89 2621
2216.34 2631
2216.78 2574
2217.23 2590
2217.67 2527
2218.11 2527
2218.56 2603
2219.00 2570
2219.45 2560
2219.89 2597
2220.34 2640
2220.78 2624
2221.22 2687
2221.67 2774
2222.11 2811
2222.56 2803
2223.00 2937
2223.45 2987
2223.89 3025
2224.34 3118
2224.78 3263
2225.23 3248
2225.67 3252
2226.12 3383
2226.56 3412
2227.01 3334
2227.45 3385
2227.90 3355
2228.34 3403
2228.79 3363
2229.23 3226
2229.68 3157
2230.12 3166
2230.57 3136
2231.01 3134
2231.46 3050
2231.90 3016
2232.35 3110
2232.80 3007
2233.24 2949
2233.69 2955
2234.13 2991
2234.58 2844
2235.02 2787
2235.47 2818
2235.92 2712
2236.36 2831
2236.81 2807
2237.25 2766
2237.70 2761
2238.15 2755
2238.59 2745
2239.04 2750
2239.49 2792
2239.93 2722
2240.38 2683
2240.82 2713
2241.27 2686
2241.72 2645
2242.16 2750
2242.61 2700
2243.06 2604
2243.50 2568
2243.95 2693
2244.40 2712
2244.84 2631
2245.29 2659
2245.74 2624
2246.19 2615
2246.63 2631
2247.08 2639
2247.53 2607
2247.97 2606
2248.42 2631
2248.87 2565
2249.32 2659
2249.76 2652
2250.21 2592
2250.66 2635
2251.10 2676
2251.55 2681
2252.00 2660
2252.45 2693
2252.89 2747
2253.34 2773
2253.79 2921
2254.24 2955
2254.69 2966
2255.13 3015
2255.58 2980
2256.03 2903
2256.48 2882
2256.93 2947
2257.37 3002
2257.82 2963
2258.27 2823
2258.72 2884
2259.17 2831
2259.61 2776
2260.06 2700
2260.51 2613
2260.96 2637
2261.41 2738
2261.86 2693
2262.31 2685
2262.75 2721
2263.20 2805
2263.65 2740
2264.10 2810
2264.55 2793
2265.00 2764
2265.45 2813
2265.90 2733
2266.34 2843
2266.79 2853
2267.24 2859
2267.69 2834
2268.14 2754
2268.59 2691
2269.04 2681
2269.49 2727
2269.94 2749
2270.39 2851
2270.84 2898
2271.29 2825
2271.74 2913
2272.18 3039
2272.63 3058
2273.08 3172
2273.53 3225
2273.98 3307
2274.43 3394
2274.88 3448
2275.33 3543
2275.78 3723
2276.23 3758
2276.68 3904
2277.13 3990
2277.58 3943
2278.03 3855
2278.48 3925
2278.93 3694
2279.38 3612
2279.83 3525
2280.28 3363
2280.73 3253
2281.19 3193
2281.64 3086
2282.09 2907
2282.54 2958
2282.99 2858
2283.44 2739
2283.89 2753
2284.34 2751
2284.79 2833
2285.24 2746
2285.69 2724
2286.14 2664
2286.59 2786
2287.04 2811
2287.50 2762
2287.95 2808
2288.40 2899
2288.85 3099
2289.30 3317
2289.75 3210
2290.20 3299
2290.65 3489
2291.11 3700
2291.56 3751
2292.01 3786
2292.46 3803
2292.91 3818
2293.36 3841
2293.82 3725
2294.27 3542
2294.72 3374
2295.17 3369
2295.62 3156
2296.07 3032
2296.53 3025
2296.98 2954
2297.43 2833
2297.88 2808
2298.33 2824
2298.79 2789
2299.24 2584
2299.69 2612
2300.14 2604
2300.60 2548
2301.05 2656
2301.50 2719
2301.95 2819
2302.41 2839
2302.86 2810
2303.31 2766
2303.76 2694
2304.22 2808
2304.67 2851
2305.12 2845
2305.57 2807
2306.03 2811
2306.48 2862
2306.93 2764
2307.39 2733
2307.84 2891
2308.29 2902
2308.75 2772
2309.20 2703
2309.65 2719
2310.11 2840
2310.56 2865
2311.01 2793
2311.47 2763
2311.92 2734
2312.37 2820
2312.83 2821
2313.28 2830
2313.73 2746
2314.19 2742
2314.64 2714
2315.09 2712
2315.55 2732
2316.00 2689
2316.46 2734
2316.91 2736
2317.36 2711
2317.82 2656
2318.27 2696
2318.73 2741
2319.18 2774
2319.63 2834
2320.09 2893
2320.54 2881
2321.00 2772
2321.45 2861
2321.91 2885
2322.36 2823
2322.82 2961
2323.27 2903
2323.72 2914
2324.18 2803
2324.63 2796
2325.09 2799
2325.54 2796
2326.00 2759
2326.45 2765
2326.91 2720
2327.36 2770
2327.82 2917
2328.27 2857
2328.73 2807
2329.18 2751
2329.64 2814
2330.09 2748
2330.55 2683
2331.00 2672
2331.46 2737
2331.92 2742
2332.37 2812
2332.83 2661
2333.28 2635
2333.74 2642
2334.19 2687
2334.65 2784
2335.10 2748
2335.56 2756
2336.02 2785
2336.47 2702
2336.93 2726
2337.38 2735
2337.84 2722
2338.30 2796
2338.75 2879
2339.21 2863
2339.66 2940
2340.12 2966
2340.58 2966
2341.03 2979
2341.49 3022
2341.95 3030
2342.40 2975
2342.86 2899
2343.32 2920
2343.77 2806
2344.23 2776
2344.68 2792
2345.14 2736
2345.60 2766
2346.06 2701
2346.51 2654
2346.97 2587
2347.43 2678
2347.88 2664
2348.34 2637
2348.80 2696
2349.25 2682
2349.71 2658
2350.17 2691
2350.63 2749
2351.08 2763
2351.54 2719
2352.00 2716
2352.46 2615
2352.91 2719
2353.37 2674
2353.83 2645
2354.29 2732
2354.74 2790
2355.20 2775
2355.66 2748
2356.12 2763
2356.57 2745
2357.03 2753
2357.49 2710
2357.95 2712
2358.41 2866
2358.86 2792
2359.32 2745
2359.78 2845
2360.24 2883
2360.70 2898
2361.15 2956
2361.61 2960
2362.07 2929
2362.53 3049
2362.99 3056
2363.45 3045
2363.91 3043
2364.36 3231
2364.82 3234
2365.28 3109
2365.74 3130
2366.20 3091
2366.66 3156
2367.12 3074
2367.57 3114
2368.03 3036
2368.49 2854
2368.95 2848
2369.41 2930
2369.87 2881
2370.33 2853
2370.79 2944
2371.25 2931
2371.71 2959
2372.17 3006
2372.63 3099
2373.09 3207
2373.54 3331
2374.00 3352
2374.46 3382
2374.92 3356
2375.38 3422
2375.84 3481
2376.30 3489
2376.76 3523
2377.22 3435
2377.68 3341
2378.14 3447
2378.60 3405
2379.06 3314
2379.52 3301
2379.98 3294
2380.44 3154
2380.90 3203
2381.36 3268
2381.82 3067
2382.28 3091
2382.74 3115
2383.20 3091
2383.66 2982
2384.12 2962
2384.59 2934
2385.05 2843
2385.51 2851
2385.97 2793
2386.43 2840
2386.89 2752
2387.35 2841
2387.81 2787
2388.27 2901
2388.73 2948
2389.19 2963
2389.65 3055
2390.12 3122
2390.58 3116
2391.04 3160
2391.50 3216
2391.96 3222
2392.42 3234
2392.88 3422
2393.34 3329
2393.81 3316
2394.27 3192
2394.73 3164
2395.19 3249
2395.65 3036
2396.11 2989
2396.57 3117
2397.04 3222
2397.50 3294
2397.96 3347
2398.42 3368
2398.88 3546
2399.35 3448
2399.81 3478
2400.27 3593
2400.73 3537
2401.19 3368
2401.66 3320
2402.12 3236
2402.58 3175
2403.04 3091
2403.51 3058
2403.97 2973
2404.43 2929
2404.89 2913
2405.36 2951
2405.82 2939
2406.28 2917
2406.74 2993
2407.21 2918
2407.67 2890
2408.13 2848
2408.59 2821
2409.06 2943
2409.52 2850
2409.98 2867
2410.45 2892
2410.91 2910
2411.37 2876
2411.84 2890
2412.30 2954
2412.76 2844
2413.23 2770
2413.69 2832
2414.15 2854
2414.62 2822
2415.08 2765
2415.54 2683
2416.01 2831
2416.47 2922
2416.93 2959
2417.40 2947
2417.86 2958
2418.32 3003
2418.79 3035
2419.25 3124
2419.72 3188
2420.18 3229
2420.64 3259
2421.11 3294
2421.57 3284
2422.04 3287
2422.50 3236
2422.96 3272
2423.43 3308
2423.89 3250
2424.36 3194
2424.82 3158
2425.29 3167
2425.75 3228
2426.22 3119
2426.68 3001
2427.15 2984
2427.61 3019
2428.07 3009
2428.54 2940
2429.00 2876
2429.47 2883
2429.93 2914
2430.40 2938
2430.86 3004
2431.33 2910
2431.79 2897
2432.26 2891
2432.72 2962
2433.19 2962
2433.65 3087
2434.12 3113
2434.59 3044
2435.05 3042
2435.52 3131
2435.98 3168
2436.45 3150
2436.91 3122
2437.38 3102
2437.84 3108
2438.31 3149
2438.78 3189
2439.24 3231
2439.71 3196
2440.17 3100
2440.64 3099
2441.10 3054
2441.57 3056
2442.04 2986
2442.50 2897
2442.97 2845
2443.44 2865
2443.90 2912
2444.37 2914
2444.83 2937
2445.30 2945
2445.77 2951
2446.23 2829
2446.70 2928
2447.17 2969
2447.63 2940
2448.10 2951
2448.57 2967
2449.03 2969
2449.50 2922
2449.97 2964
2450.43 3011
2450.90 3066
2451.37 3128
2451.83 3061
2452.30 2998
2452.77 3013
2453.24 2982
2453.70 3058
2454.17 3033
2454.64 3005
2455.10 2883
2455.57 2828
2456.04 2885
2456.51 2955
2456.97 2853
2457.44 2879
2457.91 2900
2458.38 2950
2458.84 2937
2459.31 2794
2459.78 2783
2460.25 2774
2460.72 2757
2461.18 2882
2461.65 2895
2462.12 2838
2462.59 2822
2463.06 2831
2463.52 2860
2463.99 2823
2464.46 2778
2464.93 2782
2465.40 2829
2465.86 2922
2466.33 3005
2466.80 3125
2467.27 3172
2467.74 3209
2468.21 3266
2468.68 3302
2469.14 3328
2469.61 3324
2470.08 3351
2470.55 3396
2471.02 3384
2471.49 3331
2471.96 3340
2472.43 3257
2472.90 3089
2473.36 3056
2473.83 3132
2474.30 3059
2474.77 3097
2475.24 3002
2475.71 3008
2476.18 2942
2476.65 2948
2477.12 2983
2477.59 2992
2478.06 2951
2478.53 2890
2479.00 2911
2479.47 2954
2479.94 2940
2480.41 2868
2480.87 2814
2481.34 2854
2481.81 2890
2482.28 2828
2482.75 2742
2483.22 2655
2483.69 2719
2484.16 2790
2484.63 2830
2485.10 2724
2485.57 2785
2486.05 2784
2486.52 2866
2486.99 2912
2487.46 2890
2487.93 2963
2488.40 3040
2488.87 3038
2489.34 3105
2489.81 3055
2490.28 2962
2490.75 3132
2491.22 3118
2491.69 3128
2492.16 3050
2492.63 3029
2493.10 2999
2493.58 3014
2494.05 3047
2494.52 3087
2494.99 3027
2495.46 3043
2495.93 3028
2496.40 2972
2496.87 2963
2497.34 3006
2497.82 2863
2498.29 2846
2498.76 2954
2499.23 2877
2499.70 2826
2500.17 2816
2500.64 2725
2501.12 2731
2501.59 2758
2502.06 2754
2502.53 2718
2503.00 2809
2503.48 2710
2503.95 2772
2504.42 2789
2504.89 2830
2505.36 2837
2505.84 2952
2506.31 2923
2506.78 2931
2507.25 3018
2507.72 3079
2508.20 3187
2508.67 3062
2509.14 3039
2509.61 3084
2510.09 3167
2510.56 3250
2511.03 3150
2511.50 3150
2511.98 3168
2512.45 3198
2512.92 3127
2513.40 3109
2513.87 3161
2514.34 3149
2514.81 3087
2515.29 3046
2515.76 3070
2516.23 3088
2516.71 2980
2517.18 3118
2517.65 3054
2518.13 3043
2518.60 2947
2519.07 2928
2519.55 2895
2520.02 2860
2520.49 2784
2520.97 2818
2521.44 2765
2521.91 2798
2522.39 2842
2522.86 2749
2523.34 2827
2523.81 2737
2524.28 2724
2524.76 2786
2525.23 2859
2525.70 2822
2526.18 2865
2526.65 2853
2527.13 2835
2527.60 2851
2528.08 2913
2528.55 2891
2529.02 2822
2529.50 2750
2529.97 2780
2530.45 2822
2530.92 2861
2531.40 2747
2531.87 2723
2532.34 2742
2532.82 2725
2533.29 2691
2533.77 2763
2534.24 2829
2534.72 2817
2535.19 2835
2535.67 2817
2536.14 2916
2536.62 2930
2537.09 3013
2537.57 2908
2538.04 2942
2538.52 3023
2538.99 3000
2539.47 2958
2539.94 2999
2540.42 2967
2540.90 2902
2541.37 2849
2541.85 2944
2542.32 2983
2542.80 2901
2543.27 2913
2543.75 2957
2544.22 2871
2544.70 2954
2545.18 2962
2545.65 2945
2546.13 2985
2546.60 3030
2547.08 3063
2547.56 3190
2548.03 3291
2548.51 3310
2548.98 3287
2549.46 3345
2549.94 3249
2550.41 3219
2550.89 3256
2551.37 3253
2551.84 3259
2552.32 3282
2552.80 3228
2553.27 3193
2553.75 3223
2554.23 3211
2554.70 3169
2555.18 3185
2555.66 3162
2556.13 3225
2556.61 3156
2557.09 3278
2557.56 3212
2558.04 3214
2558.52 3068
2558.99 3137
2559.47 3134
2559.95 3151
2560.43 3144
2560.90 3157
2561.38 3092
2561.86 2995
2562.33 3020
2562.81 2923
2563.29 2878
2563.77 2852
2564.25 2826
2564.72 2845
2565.20 2849
2565.68 2894
2566.16 2927
2566.63 2809
2567.11 2903
2567.59 2909
2568.07 2869
2568.55 2851
2569.02 2880
2569.50 2865
2569.98 2741
2570.46 2861
2570.94 2831
2571.41 2954
2571.89 2958
2572.37 2915
2572.85 2820
2573.33 2782
2573.81 2931
2574.28 2772
2574.76 2811
2575.24 2909
2575.72 2813
2576.20 2803
2576.68 2920
2577.16 2896
2577.64 2852
2578.11 2923
2578.59 2907
2579.07 2880
2579.55 2863
2580.03 2948
2580.51 2860
2580.99 2821
2581.47 2750
2581.95 2816
2582.43 2895
2582.91 2882
2583.39 2847
2583.86 2682
2584.34 2779
2584.82 2733
2585.30 2760
2585.78 2858
2586.26 2801
2586.74 2830
2587.22 2793
2587.70 2818
2588.18 2839
2588.66 2913
2589.14 2807
2589.62 2771
2590.10 2776
2590.58 2750
2591.06 2796
2591.54 2710
2592.02 2826
2592.50 2853
2592.98 2927
2593.46 2967
2593.94 2950
2594.42 3017
2594.90 2980
2595.38 3028
2595.86 2979
2596.35 3069
2596.83 3119
2597.31 3077
2597.79 2967
2598.27 3017
2598.75 2960
2599.23 2979
2599.71 3030
2600.19 3023
2600.67 2944
2601.15 2896
2601.63 2922
2602.12 2957
2602.60 2909
2603.08 2949
2603.56 2972
2604.04 2920
2604.52 2872
2605.00 2898
2605.48 2908
2605.97 2845
2606.45 2821
2606.93 2756
2607.41 2775
2607.89 2783
2608.37 2839
2608.86 2812
2609.34 2865
2609.82 2912
2610.30 2926
2610.78 3038
2611.26 3057
2611.75 3079
2612.23 3203
2612.71 3124
2613.19 3135
2613.68 3240
2614.16 3313
2614.64 3227
2615.12 3141
2615.60 3146
2616.09 3167
2616.57 3170
2617.05 3199
2617.53 3094
2618.02 3038
2618.50 3079
2618.98 3115
2619.46 3237
2619.95 3118
2620.43 3157
2620.91 3123
2621.40 3156
2621.88 3147
2622.36 3105
2622.85 3066
2623.33 3152
2623.81 3130
2624.29 3194
2624.78 3107
2625.26 3092
2625.74 3116
2626.23 3005
2626.71 2965
2627.19 2876
2627.68 2905
2628.16 2926
2628.64 2903
2629.13 2964
2629.61 2944
2630.10 2914
2630.58 2992
2631.06 2998
2631.55 2998
2632.03 3041
2632.51 3097
2633.00 3088
2633.48 3133
2633.97 3111
2634.45 3070
2634.94 3042
2635.42 3177
2635.90 3206
2636.39 3145
2636.87 3098
2637.36 3100
2637.84 3041
2638.33 3016
2638.81 3049
2639.29 2959
2639.78 3053
2640.26 2975
2640.75 3009
2641.23 3037
2641.72 3023
2642.20 3113
2642.69 3024
2643.17 3015
2643.66 3085
2644.14 3131
2644.63 3016
2645.11 3028
2645.60 2928
2646.08 2925
2646.57 2932
2647.05 2929
2647.54 2900
2648.02 2936
2648.51 2908
2648.99 2889
2649.48 2947
2649.97 3024
2650.45 2902
2650.94 3005
2651.42 3023
2651.91 3021
2652.39 3134
2652.88 3093
2653.37 3127
2653.85 3055
2654.34 3079
2654.82 3122
2655.31 3151
2655.80 3109
2656.28 3009
2656.77 3062
2657.25 3055
2657.74 3038
2658.23 3050
2658.71 3023
2659.20 3069
2659.69 3098
2660.17 3137
2660.66 3184
2661.14 3179
2661.63 3172
2662.12 3112
2662.60 3011
2663.09 3005
2663.58 3015
2664.06 3039
2664.55 3009
2665.04 3051
2665.53 3056
2666.01 3100
2666.50 3049
2666.99 3014
2667.47 3024
2667.96 3054
2668.45 3049
2668.94 3063
2669.42 3073
2669.91 3010
2670.40 2982
2670.88 3045
2671.37 2982
2671.86 3056
2672.35 3033
2672.83 2935
2673.32 2967
2673.81 3088
2674.30 3193
2674.79 3121
2675.27 3120
2675.76 3047
2676.25 2984
2676.74 2959
2677.23 3049
2677.71 3143
2678.20 3031
2678.69 3081
2679.18 3080
2679.67 3041
2680.15 3080
2680.64 3154
2681.13 3138
2681.62 3091
2682.11 3023
2682.60 3048
2683.08 3088
2683.57 2978
2684.06 3054
2684.55 2957
2685.04 2958
2685.53 3075
2686.02 3041
2686.51 2967
2686.99 2966
2687.48 2931
2687.97 3025
2688.46 2933
2688.95 3030
2689.44 2992
2689.93 3046
2690.42 3077
2690.91 3101
2691.40 3114
2691.89 3010
2692.38 3073
2692.87 3139
2693.35 3051
2693.84 3105
2694.33 3147
2694.82 3200
2695.31 3198
2695.80 3141
2696.29 3218
2696.78 3259
2697.27 3175
2697.76 3174
2698.25 3135
2698.74 3073
2699.23 3021
2699.72 3125
2700.21 3055
2700.70 2975
2701.19 2871
2701.68 2847
2702.17 2912
2702.66 2880
2703.15 2917
2703.64 2866
2704.13 2853
2704.62 2763
2705.12 2809
2705.61 2836
2706.10 2817
2706.59 2747
2707.08 2685
2707.57 2766
2708.06 2877
2708.55 2847
2709.04 2880
2709.53 2881
2710.02 2865
2710.51 2943
2711.01 2947
2711.50 2906
2711.99 2926
2712.48 2999
2712.97 2970
2713.46 2934
2713.95 2982
2714.44 2968
2714.94 2882
2715.43 2853
2715.92 2995
2716.41 2880
2716.90 2790
2717.39 2730
2717.89 2764
2718.38 2705
2718.87 2692
2719.36 2690
2719.85 2743
2720.34 2727
2720.84 2706
2721.33 2720
2721.82 2766
2722.31 2721
2722.80 2688
2723.30 2833
2723.79 2801
2724.28 2870
2724.77 2766
2725.27 2832
2725.76 2797
2726.25 2808
2726.74 2883
2727.24 2828
2727.73 2802
2728.22 2859
2728.71 3052
2729.21 3019
2729.70 3075
2730.19 3095
2730.69 3177
2731.18 3096
2731.67 3126
2732.16 3168
2732.66 3207
2733.15 3023
2733.64 3106
2734.14 3239
2734.63 3149
2735.12 3155
2735.62 3152
2736.11 3214
2736.60 3191
2737.10 3269
2737.59 3400
2738.08 3320
2738.58 3229
2739.07 3335
2739.56 3359
2740.06 3350
2740.55 3304
2741.05 3379
2741.54 3331
2742.03 3255
2742.53 3158
2743.02 3137
2743.52 2964
2744.01 3009
2744.50 2938
2745.00 2947
2745.49 2926
2745.99 2855
2746.48 2822
2746.97 2883
2747.47 2823
2747.96 2899
2748.46 2981
2748.95 2903
2749.45 2813
2749.94 3041
2750.44 3077
2750.93 2987
2751.43 2911
2751.92 2920
2752.42 3035
2752.91 2922
2753.41 2910
2753.90 2923
2754.40 2940
2754.89 2988
2755.39 3062
2755.88 3117
2756.38 2939
2756.87 2956
2757.37 3068
2757.86 3003
2758.36 3024
2758.85 3009
2759.35 2972
2759.84 2981
2760.34 2977
2760.83 2981
2761.33 3017
2761.83 3055
2762.32 3045
2762.82 3026
2763.31 2918
2763.81 2992
2764.30 3080
2764.80 3173
2765.30 3127
2765.79 3047
2766.29 3050
2766.78 3063
2767.28 3044
2767.78 3082
2768.27 2991
2768.77 3019
2769.27 3112
2769.76 3046
2770.26 3044
2770.76 3079
2771.25 3094
2771.75 3110
2772.24 3075
2772.74 3123
2773.24 3067
2773.73 2909
2774.23 2990
2774.73 2961
2775.23 2867
2775.72 2859
2776.22 2906
2776.72 2882
2777.21 2813
2777.71 2870
2778.21 2857
2778.70 2911
2779.20 2927
2779.70 2897
2780.20 2850
2780.69 2880
2781.19 2968
2781.69 2874
2782.19 2926
2782.68 2893
2783.18 2893
2783.68 2963
2784.18 2944
2784.67 2934
2785.17 2985
2785.67 3015
2786.17 3134
2786.67 3102
2787.16 3192
2787.66 3137
2788.16 3186
2788.66 3216
2789.16 3204
2789.65 3167
2790.15 3207
2790.65 3218
2791.15 3092
2791.65 3098
2792.15 2990
2792.64 3001
2793.14 3016
2793.64 3050
2794.14 2943
2794.64 2929
2795.14 2931
2795.64 2877
2796.13 2847
2796.63 2850
2797.13 3061
2797.63 3022
2798.13 2998
2798.63 2949
2799.13 2884
2799.63 2962
2800.13 2965
2800.62 2998
2801.12 2993
2801.62 2946
2802.12 2961
2802.62 2947
2803.12 3022
2803.62 3045
2804.12 3004
2804.62 2966
2805.12 2976
2805.62 2988
2806.12 3031
2806.62 3046
2807.12 3087
2807.62 3224
2808.12 3255
2808.62 3219
2809.12 3265
2809.62 3447
2810.12 3333
2810.62 3414
2811.12 3417
2811.62 3488
2812.12 3470
2812.62 3473
2813.12 3420
2813.62 3476
2814.12 3504
2814.62 3409
2815.12 3327
2815.62 3337
2816.12 3298
2816.62 3096
2817.12 3111
2817.62 3089
2818.12 2899
2818.62 2883
2819.12 2832
2819.63 2753
2820.13 2788
2820.63 2778
2821.13 2744
2821.63 2750
2822.13 2781
2822.63 2690
2823.13 2805
2823.63 2774
2824.13 2803
2824.64 2831
2825.14 2877
2825.64 2763
2826.14 2778
2826.64 2795
2827.14 2799
2827.64 2728
2828.15 2712
2828.65 2836
2829.15 2777
2829.65 2734
2830.15 2728
2830.65 2690
2831.16 2661
2831.66 2696
2832.16 2721
2832.66 2735
2833.16 2663
2833.67 2637
2834.17 2707
2834.67 2763
2835.17 2749
2835.68 2810
2836.18 2727
2836.68 2777
2837.18 2827
2837.68 2821
2838.19 2783
2838.69 2845
2839.19 2827
2839.70 2886
2840.20 2848
2840.70 2820
2841.20 2862
2841.71 2865
2842.21 2771
2842.71 2770
2843.21 2836
2843.72 2778
2844.22 2668
2844.72 2714
2845.23 2758
2845.73 2745
2846.23 2888
2846.74 2770
2847.24 2798
2847.74 2900
2848.25 2870
2848.75 2844
2849.25 2821
2849.76 2773
2850.26 2787
2850.76 2907
2851.27 2983
2851.77 2844
2852.28 2843
2852.78 2906
2853.28 2829
2853.79 2903
2854.29 2974
2854.79 3099
2855.30 3044
2855.80 3007
2856.31 3082
2856.81 3186
2857.31 3231
2857.82 3213
2858.32 3217
2858.83 3209
2859.33 3442
2859.84 3382
2860.34 3280
2860.85 3323
2861.35 3261
2861.85 3190
2862.36 3097
2862.86 3054
2863.37 3028
2863.87 2992
2864.38 2927
2864.88 2983
2865.39 2957
2865.89 2970
2866.40 2858
2866.90 2864
2867.41 2879
2867.91 2902
2868.42 2862
2868.92 2945
2869.43 3016
2869.93 2984
2870.44 3105
2870.94 3025
2871.45 3057
2871.96 3079
2872.46 2994
2872.97 2964
2873.47 3065
2873.98 3044
2874.48 3044
2874.99 3114
2875.49 3042
2876.00 3077
2876.51 3250
2877.01 3317
2877.52 3362
2878.02 3364
2878.53 3204
2879.04 3320
2879.54 3262
2880.05 3263
2880.55 3192
2881.06 3247
2881.57 3164
2882.07 2947
2882.58 2917
2883.09 2897
2883.59 2784
2884.10 2698
2884.61 2737
2885.11 2655
2885.62 2684
2886.13 2660
2886.63 2745
2887.14 2708
2887.65 2765
2888.15 2751
2888.66 2779
2889.17 2780
2889.67 2779
2890.18 2766
2890.69 2742
2891.20 2781
2891.70 2752
2892.21 2786
2892.72 2813
2893.22 2755
2893.73 2768
2894.24 2730
2894.75 2862
2895.25 2892
2895.76 2897
2896.27 3012
2896.78 2891
2897.29 2959
2897.79 3004
2898.30 3028
2898.81 2935
2899.32 2903
2899.82 2923
2900.33 2943
2900.84 2944
2901.35 2838
2901.86 2937
2902.36 2931
2902.87 2935
2903.38 2828
2903.89 2785
2904.40 2885
2904.91 2862
2905.41 2813
2905.92 2761
2906.43 2748
2906.94 2787
2907.45 2818
2907.96 2780
2908.47 2895
2908.97 2905
2909.48 2900
2909.99 2790
2910.50 2768
2911.01 2760
2911.52 2806
2912.03 2796
2912.54 2700
2913.05 2775
2913.55 2876
2914.06 2922
2914.57 2839
2915.08 2833
2915.59 2820
2916.10 2826
2916.61 2895
2917.12 2888
2917.63 2945
2918.14 2933
2918.65 2923
2919.16 3072
2919.67 3136
2920.18 3042
2920.69 3021
2921.20 3087
2921.71 3106
2922.22 3200
2922.73 3117
2923.24 3272
2923.75 3231
2924.26 3170
2924.77 3223
2925.28 3306
2925.79 3292
2926.30 3207
2926.81 3295
2927.32 3272
2927.83 3345
2928.34 3234
2928.85 3208
2929.36 3196
2929.87 3122
2930.38 2974
2930.89 3070
2931.40 2989
2931.91 3029
2932.42 3046
2932.93 2964
2933.45 2919
2933.96 2900
2934.47 3025
2934.98 3037
2935.49 3058
2936.00 3111
2936.51 3172
2937.02 3278
2937.53 3353
2938.04 3390
2938.56 3545
2939.07 3718
2939.58 3833
2940.09 4004
2940.60 4138
2941.11 4258
2941.62 4407
2942.14 4443
2942.65 4516
2943.16 4500
2943.67 4304
2944.18 4243
2944.70 4206
2945.21 4029
2945.72 3916
2946.23 3750
2946.74 3595
2947.26 3559
2947.77 3450
2948.28 3496
2948.79 3437
2949.30 3303
2949.82 3297
2950.33 3345
2950.84 3291
2951.35 3179
2951.87 3307
2952.38 3188
2952.89 3171
2953.40 3129
2953.92 3132
2954.43 3037
2954.94 3007
2955.45 2979
2955.97 2999
2956.48 2921
2956.99 2902
2957.51 2831
2958.02 2863
2958.53 2967
2959.04 2912
2959.56 2853
2960.07 2792
2960.58 2868
2961.10 2858
2961.61 2842
2962.12 2853
2962.64 2965
2963.15 3014
2963.66 2975
2964.18 2994
2964.69 2978
2965.21 3048
2965.72 3015
2966.23 3124
2966.75 3004
2967.26 3045
2967.77 3073
2968.29 3017
2968.80 2980
2969.32 2971
2969.83 2999
2970.34 2957
2970.86 2930
2971.37 3050
2971.89 2964
2972.40 3037
2972.91 3085
2973.43 3020
2973.94 3075
2974.46 3136
2974.97 3130
2975.49 3204
2976.00 3160
2976.52 3149
2977.03 3268
2977.55 3265
2978.06 3241
2978.57 3121
2979.09 3207
2979.60 3236
2980.12 3121
2980.63 3062
2981.15 3095
2981.66 3078
2982.18 2961
2982.69 2989
2983.21 2885
2983.73 2951
2984.24 3126
2984.76 3016
2985.27 2883
2985.79 2915
2986.30 2977
2986.82 3095
2987.33 3052
2987.85 2991
2988.36 3066
2988.88 3100
2989.40 3081
2989.91 3021
2990.43 2960
2990.94 3033
2991.46 3126
2991.97 3161
2992.49 3201
2993.01 3153
2993.52 3088
2994.04 3100
2994.55 3149
2995.07 3155
2995.59 3206
2996.10 3121
2996.62 3190
2997.14 3293
2997.65 3207
2998.17 3306
2998.69 3349
2999.20 3458
2999.72 3368
3000.24 3422
3000.75 3421
3001.27 3339
3001.79 3413
3002.30 3575
3002.82 3672
3003.34 3562
3003.85 3770
3004.37 3923
3004.89 4116
3005.40 4074
3005.92 4228
3006.44 4155
3006.96 4155
3007.47 4114
3007.99 4105
3008.51 3958
3009.03 3709
3009.54 3589
3010.06 3517
3010.58 3393
3011.10 3220
3011.61 3056
3012.13 3069
3012.65 3070
3013.17 2930
3013.68 2889
3014.20 2929
3014.72 2904
3015.24 2937
3015.76 2972
3016.27 2882
3016.79 2839
3017.31 2880
3017.83 2841
3018.35 2949
3018.86 3051
3019.38 3013
3019.90 3022
3020.42 2965
3020.94 2942
3021.46 3040
3021.97 3056
3022.49 3128
3023.01 3145
3023.53 3024
3024.05 2897
3024.57 3019
3025.09 2968
3025.61 3016
3026.12 3045
3026.64 2896
3027.16 2915
3027.68 3014
3028.20 2992
3028.72 2933
3029.24 2870
3029.76 2903
3030.28 2872
3030.80 2819
3031.32 2828
3031.84 2882
3032.35 2960
3032.87 2923
3033.39 2928
3033.91 2938
3034.43 2985
3034.95 3018
3035.47 3044
3035.99 3124
3036.51 3006
3037.03 2993
3037.55 3092
3038.07 3043
3038.59 3017
3039.11 3003
3039.63 2858
3040.15 2865
3040.67 2796
3041.19 2872
3041.71 2916
3042.23 2875
3042.75 2894
3043.27 2899
3043.79 2932
3044.31 2935
3044.83 2873
3045.35 2847
3045.87 2910
3046.40 2958
3046.92 2844
3047.44 2914
3047.96 2967
3048.48 2999
3049.00 2931
3049.52 2953
3050.04 3032
3050.56 3038
3051.08 2982
3051.60 2993
3052.12 2992
3052.65 2948
3053.17 2903
3053.69 2904
3054.21 2939
3054.73 2917
3055.25 2849
3055.77 2861
3056.30 2891
3056.82 2818
3057.34 2870
3057.86 2790
3058.38 2805
3058.90 2840
3059.42 2866
3059.95 2865
3060.47 2806
3060.99 2889
3061.51 2852
3062.03 2878
3062.56 2926
3063.08 3031
3063.60 3042
3064.12 2942
3064.64 2992
3065.17 3050
3065.69 3081
3066.21 3002
3066.73 2924
3067.26 2989
3067.78 2945
3068.30 2956
3068.82 2881
3069.35 2899
3069.87 2846
3070.39 2882
3070.91 3037
3071.44 2923
3071.96 2922
3072.48 2911
3073.01 3045
3073.53 3122
3074.05 3075
3074.57 3111
3075.10 3071
3075.62 3158
3076.14 3254
3076.67 3239
3077.19 3072
3077.71 3220
3078.24 3201
3078.76 3241
3079.28 3228
3079.81 3228
3080.33 3226
3080.85 3200
3081.38 3197
3081.90 3253
3082.42 3210
3082.95 3231
3083.47 3237
3084.00 3300
3084.52 3289
3085.04 3292
3085.57 3228
3086.09 3179
3086.62 3204
3087.14 3267
3087.66 3394
3088.19 3477
3088.71 3404
3089.24 3511
3089.76 3702
3090.29 3779
3090.81 3812
3091.33 3823
3091.86 3888
3092.38 3880
3092.91 3872
3093.43 3691
3093.96 3652
3094.48 3594
3095.01 3398
3095.53 3336
3096.06 3321
3096.58 3225
3097.11 3219
3097.63 3235
3098.16 3352
3098.68 3256
3099.21 3199
3099.73 3207
3100.26 3360
3100.78 3317
3101.31 3420
3101.83 3535
3102.36 3770
3102.88 3895
3103.41 3996
3103.93 4056
3104.46 3996
3104.99 3963
3105.51 3967
3106.04 3813
3106.56 3764
3107.09 3670
3107.61 3517
3108.14 3402
3108.67 3373
3109.19 3223
3109.72 3201
3110.24 3176
3110.77 3221
3111.30 3145
3111.82 3209
3112.35 3334
3112.87 3146
3113.40 3235
3113.93 3214
3114.45 2962
3114.98 2967
3115.51 3017
3116.03 3052
3116.56 2996
3117.09 2968
3117.61 3029
3118.14 3022
3118.67 3095
3119.19 3088
3119.72 3113
3120.25 3141
3120.77 3234
3121.30 3261
3121.83 3343
3122.35 3414
3122.88 3395
3123.41 3369
3123.94 3529
3124.46 3576
3124.99 3713
3125.52 3766
3126.05 3871
3126.57 3932
3127.10 3987
3127.63 4086
3128.16 4112
3128.68 4119
3129.21 4153
3129.74 4158
3130.27 3876
3130.79 3733
3131.32 3651
3131.85 3412
3132.38 3220
3132.91 3205
3133.43 3158
3133.96 3153
3134.49 3087
3135.02 3039
3135.55 3081
3136.07 3060
3136.60 3041
3137.13 2996
3137.66 3108
3138.19 2878
3138.72 2880
3139.24 2837
3139.77 2842
3140.30 2827
3140.83 2865
3141.36 2753
3141.89 2820
3142.42 2776
3142.95 2757
3143.47 2759
3144.00 2792
3144.53 2763
3145.06 2766
3145.59 2838
3146.12 2813
3146.65 2918
3147.18 2943
3147.71 2796
3148.24 3009
3148.76 2974
3149.29 2970
3149.82 3039
3150.35 3052
3150.88 3052
3151.41 2975
3151.94 3034
3152.47 3030
3153.00 3050
3153.53 2978
3154.06 2995
3154.59 3053
3155.12 2952
3155.65 3072
3156.18 3144
3156.71 3218
3157.24 3258
3157.77 3215
3158.30 3330
3158.83 3429
3159.36 3298
3159.89 3352
3160.42 3322
3160.95 3349
3161.48 3270
3162.01 3309
3162.54 3302
3163.07 3345
3163.60 3212
3164.13 3241
3164.66 3086
3165.20 3057
3165.73 2989
3166.26 2936
3166.79 2918
3167.32 2894
3167.85 2773
3168.38 2779
3168.91 2748
3169.44 2921
3169.97 2880
3170.50 2805
3171.04 2815
3171.57 2891
3172.10 2949
3172.63 2892
3173.16 2984
3173.69 3180
3174.22 3187
3174.75 3241
3175.29 3147
3175.82 3163
3176.35 3123
3176.88 3138
3177.41 3067
3177.94 3032
3178.48 3013
3179.01 3033
3179.54 3027
3180.07 3042
3180.60 3020
3181.14 3007
3181.67 2920
3182.20 2973
3182.73 2875
3183.26 2787
3183.80 2757
3184.33 2882
3184.86 2859
3185.39 2806
3185.93 2896
3186.46 2769
3186.99 2801
3187.52 2846
3188.06 2799
3188.59 2819
3189.12 2788
3189.65 2804
3190.19 2822
3190.72 2816
3191.25 2891
3191.79 2868
3192.32 2808
3192.85 2903
3193.38 2844
3193.92 2807
3194.45 2946
3194.98 2956
3195.52 3036
3196.05 2923
3196.58 2916
3197.12 2958
3197.65 3043
3198.18 3019
3198.72 3029
3199.25 2989
3199.78 2976
3200.32 2985
3200.85 2951
3201.39 2988
3201.92 2953
3202.45 2997
3202.99 2977
3203.52 2796
3204.05 2871
3204.59 2738
3205.12 2848
3205.66 3032
3206.19 3068
3206.72 3229
3207.26 3196
3207.79 3346
3208.33 3482
3208.86 3587
3209.40 3680
3209.93 3775
3210.47 3873
3211.00 3937
3211.53 3874
3212.07 3908
3212.60 3781
3213.14 3890
3213.67 3815
3214.21 3640
3214.74 3512
3215.28 3421
3215.81 3216
3216.35 3144
3216.88 3217
3217.42 3143
3217.95 3037
3218.49 3008
3219.02 2989
3219.56 3008
3220.09 2959
3220.63 2924
3221.16 2998
3221.70 3081
3222.23 3111
3222.77 3144
3223.31 3167
3223.84 3147
3224.38 3290
3224.91 3315
3225.45 3170
3225.98 3282
3226.52 3328
3227.06 3302
3227.59 3274
3228.13 3181
3228.66 3056
3229.20 2971
3229.74 3125
3230.27 3187
3230.81 3139
3231.34 3094
3231.88 3058
3232.42 3066
3232.95 3138
3233.49 3171
3234.03 3201
3234.56 3184
3235.10 3145
3235.64 3180
3236.17 3152
3236.71 3074
3237.25 3160
3237.78 3153
3238.32 3042
3238.86 3032
3239.39 2994
3239.93 2999
3240.47 2989
3241.00 2986
3241.54 2905
3242.08 2977
3242.61 2977
3243.15 2982
3243.69 2902
3244.23 2935
3244.76 2954
3245.30 3029
3245.84 3047
3246.38 3020
3246.91 3014
3247.45 2954
3247.99 2896
3248.53 3076
3249.06 3185
3249.60 3205
3250.14 3368
3250.68 3522
3251.21 3602
3251.75 3723
3252.29 3915
3252.83 4003
3253.37 4178
3253.90 4247
3254.44 4304
3254.98 4395
3255.52 4391
3256.06 4264
3256.60 4087
3257.13 3881
3257.67 3805
3258.21 3772
3258.75 3596
3259.29 3514
3259.83 3589
3260.36 3476
3260.90 3410
3261.44 3504
3261.98 3582
3262.52 3645
3263.06 3682
3263.60 3790
3264.14 3869
3264.68 3936
3265.21 3872
3265.75 3856
3266.29 3776
3266.83 3869
3267.37 3908
3267.91 3648
3268.45 3476
3268.99 3532
3269.53 3432
3270.07 3343
3270.61 3213
3271.15 3252
3271.69 3153
3272.23 3157
3272.76 3128
3273.30 3213
3273.84 3186
3274.38 3157
3274.92 3136
3275.46 3183
3276.00 3205
3276.54 3218
3277.08 3305
3277.62 3359
3278.16 3304
3278.70 3350
3279.24 3396
3279.78 3432
3280.32 3376
3280.86 3419
3281.41 3472
3281.95 3401
3282.49 3376
3283.03 3230
3283.57 3347
3284.11 3384
3284.65 3409
3285.19 3377
3285.73 3327
3286.27 3315
3286.81 3245
3287.35 3344
3287.89 3424
3288.43 3438
3288.97 3356
3289.52 3366
3290.06 3420
3290.60 3509
3291.14 3492
3291.68 3731
3292.22 3650
3292.76 3701
3293.30 3753
3293.85 3806
3294.39 3951
3294.93 3981
3295.47 3941
3296.01 3903
3296.55 3977
3297.09 4014
3297.64 3843
3298.18 3829
3298.72 3818
3299.26 3707
3299.80 3524
3300.34 3347
3300.89 3447
3301.43 3484
3301.97 3398
3302.51 3305
3303.06 3316
3303.60 3280
3304.14 3217
3304.68 3092
3305.22 3074
3305.77 3117
3306.31 3126
3306.85 3083
3307.39 3166
3307.94 3046
3308.48 3104
3309.02 3066
3309.56 3154
3310.11 3046
3310.65 3096
3311.19 3106
3311.74 3149
3312.28 3051
3312.82 3045
3313.36 3024
3313.91 3066
3314.45 3106
3314.99 3105
3315.54 3113
3316.08 3166
3316.62 3250
3317.17 3283
3317.71 3378
3318.25 3488
3318.80 3506
3319.34 3540
3319.88 3614
3320.43 3651
3320.97 3751
3321.51 3754
3322.06 3776
3322.60 3860
3323.14 3801
3323.69 3741
3324.23 3618
3324.78 3622
3325.32 3516
3325.86 3450
3326.41 3406
3326.95 3333
3327.50 3362
3328.04 3283
3328.59 3314
3329.13 3281
3329.67 3341
3330.22 3369
3330.76 3410
3331.31 3605
3331.85 3775
3332.40 3954
3332.94 4262
3333.49 4582
3334.03 4938
3334.57 5486
3335.12 5781
3335.66 6429
3336.21 6752
3336.75 7031
3337.30 7174
3337.84 7124
3338.39 7004
3338.93 6780
3339.48 6341
3340.02 5875
3340.57 5475
3341.11 5008
3341.66 4484
3342.20 4112
3342.75 3887
3343.30 3594
3343.84 3507
3344.39 3450
3344.93 3265
3345.48 3223
3346.02 3247
3346.57 3225
3347.11 3165
3347.66 3166
3348.21 3141
3348.75 3180
3349.30 3126
3349.84 3110
3350.39 3154
3350.94 3069
3351.48 3051
3352.03 3016
3352.57 3028
3353.12 2999
3353.67 2892
3354.21 2967
3354.76 2954
3355.31 2990
3355.85 2823
3356.40 2740
3356.95 2765
3357.49 2858
3358.04 2877
3358.59 2854
3359.13 2828
3359.68 2811
3360.23 2752
3360.77 2733
3361.32 2773
3361.87 2797
3362.41 2809
3362.96 2820
3363.51 2887
3364.05 2805
3364.60 2832
3365.15 2856
3365.70 2804
3366.24 2750
3366.79 2866
3367.34 2873
3367.89 2817
3368.43 2780
3368.98 2809
3369.53 2773
3370.08 2777
3370.62 2769
3371.17 2823
3371.72 2830
3372.27 2776
3372.81 2741
3373.36 2853
3373.91 2772
3374.46 2700
3375.01 2733
3375.55 2748
3376.10 2801
3376.65 2819
3377.20 2765
3377.75 2774
3378.30 2797
3378.84 2676
3379.39 2764
3379.94 2720
3380.49 2689
3381.04 2684
3381.59 2743
3382.13 2673
3382.68 2658
3383.23 2646
3383.78 2660
3384.33 2713
3384.88 2774
3385.43 2768
3385.98 2777
3386.52 2788
3387.07 2837
3387.62 2877
3388.17 2891
3388.72 2982
3389.27 2923
3389.82 3019
3390.37 3057
3390.92 3025
3391.47 3072
3392.02 3068
3392.57 3043
3393.12 2919
3393.66 2919
3394.21 2959
3394.76 2918
3395.31 2904
3395.86 2940
3396.41 2944
3396.96 2876
3397.51 2882
3398.06 2936
3398.61 3054
3399.16 3093
3399.71 3255
3400.26 3397
3400.81 3570
3401.36 3782
3401.91 4021
3402.46 4376
3403.01 4767
3403.56 5211
3404.11 5368
3404.66 5377
3405.21 5568
3405.77 5550
3406.32 5435
3406.87 5068
3407.42 4866
3407.97 4521
3408.52 4129
3409.07 3823
3409.62 3575
3410.17 3441
3410.72 3194
3411.27 3088
3411.82 3045
3412.37 2929
3412.93 2948
3413.48 3042
3414.03 3003
3414.58 3003
3415.13 3002
3415.68 2990
3416.23 2937
3416.78 2928
3417.34 3100
3417.89 3159
3418.44 3039
3418.99 3136
3419.54 3028
3420.09 2926
3420.65 2987
3421.20 2859
3421.75 2868
3422.30 2832
3422.85 2868
3423.40 2788
3423.96 2882
3424.51 2819
3425.06 2730
3425.61 2737
3426.17 2868
3426.72 2845
3427.27 2841
3427.82 2818
3428.37 2799
3428.93 2855
3429.48 2833
3430.03 2835
3430.58 2895
3431.14 2944
3431.69 2961
3432.24 2983
3432.79 2963
3433.35 3046
3433.90 3028
3434.45 3014
3435.01 2990
3435.56 3055
3436.11 3102
3436.66 3011
3437.22 3023
3437.77 2978
3438.32 2949
3438.88 2906
3439.43 2970
3439.98 3026
3440.54 2975
3441.09 2976
3441.64 2889
3442.20 2903
3442.75 2919
3443.30 2868
3443.86 2894
3444.41 2809
3444.96 2814
3445.52 2778
3446.07 2719
3446.63 2744
3447.18 2781
3447.73 2808
3448.29 2843
3448.84 2875
3449.40 2846
3449.95 2803
3450.50 2849
3451.06 2819
3451.61 2942
3452.17 2883
3452.72 2911
3453.27 2951
3453.83 2929
3454.38 2825
3454.94 2906
3455.49 3030
3456.05 2947
3456.60 2846
3457.16 2910
3457.71 3011
3458.27 2980
3458.82 2977
3459.38 3045
3459.93 2954
3460.49 2958
3461.04 2927
3461.60 2863
3462.15 2799
3462.71 2800
3463.26 2793
3463.82 2828
3464.37 2794
3464.93 2751
3465.48 2770
3466.04 2712
3466.59 2813
3467.15 2751
3467.70 2802
3468.26 2885
3468.81 2902
3469.37 2834
3469.93 2922
3470.48 2856
3471.04 2839
3471.59 2863
3472.15 2881
3472.70 2818
3473.26 2792
3473.82 2874
3474.37 2806
3474.93 2869
3475.48 2754
3476.04 2787
3476.60 2828
3477.15 2881
3477.71 2860
3478.27 2988
3478.82 2983
3479.38 2933
3479.93 2975
3480.49 3074
3481.05 3142
3481.60 3113
3482.16 3087
3482.72 3071
3483.27 2968
3483.83 3019
3484.39 3040
3484.95 2962
3485.50 3038
3486.06 3011
3486.62 3108
3487.17 3096
3487.73 3207
3488.29 3319
3488.84 3280
3489.40 3483
3489.96 3687
3490.52 3900
3491.07 4160
3491.63 4317
3492.19 4525
3492.75 4658
3493.30 4772
3493.86 4877
3494.42 4882
3494.98 4684
3495.53 4537
3496.09 4305
3496.65 3988
3497.21 3737
3497.77 3635
3498.32 3524
3498.88 3525
3499.44 3402
3500.00 3416
3500.56 3388
3501.11 3508
3501.67 3525
3502.23 3614
3502.79 3685
3503.35 3758
3503.91 3868
3504.46 3936
3505.02 4071
3505.58 4205
3506.14 4148
3506.70 4211
3507.26 4157
3507.81 4115
3508.37 3934
3508.93 3889
3509.49 3676
3510.05 3610
3510.61 3414
3511.17 3278
3511.73 3169
3512.29 3116
3512.85 3110
3513.40 3158
3513.96 2984
3514.52 3178
3515.08 3306
3515.64 3280
3516.20 3369
3516.76 3439
3517.32 3517
3517.88 3682
3518.44 3635
3519.00 3674
3519.56 3611
3520.12 3577
3520.68 3355
3521.24 3239
3521.80 3110
3522.36 3003
3522.92 2940
3523.48 3015
3524.04 2924
3524.60 2859
3525.16 2897
3525.72 3015
3526.28 3011
3526.84 3020
3527.40 3044
3527.96 3102
3528.52 3044
3529.08 3077
3529.64 3085
3530.20 3001
3530.76 2995
3531.32 3029
3531.88 2928
3532.44 2842
3533.00 2796
3533.56 2815
3534.12 2858
3534.68 2837
3535.25 2836
3535.81 2844
3536.37 2799
3536.93 2755
3537.49 2827
3538.05 2779
3538.61 2786
3539.17 2766
3539.73 2726
3540.30 2707
3540.86 2709
3541.42 2696
3541.98 2663
3542.54 2711
3543.10 2768
3543.66 2896
3544.23 2948
3544.79 2972
3545.35 2994
3545.91 3046
3546.47 3082
3547.03 3110
3547.60 3025
3548.16 2932
3548.72 2980
3549.28 2898
3549.84 2903
3550.41 2879
3550.97 2889
3551.53 2849
3552.09 2772
3552.65 2800
3553.22 2777
3553.78 2697
3554.34 2702
3554.90 2772
3555.47 2702
3556.03 2735
3556.59 2763
3557.15 2783
3557.72 2853
3558.28 2759
3558.84 2731
3559.41 2773
3559.97 2816
3560.53 2886
3561.09 2895
3561.66 2960
3562.22 2982
3562.78 3004
3563.35 3028
3563.91 3085
3564.47 3134
3565.04 3074
3565.60 3028
3566.16 3010
3566.73 2912
3567.29 2886
3567.85 2766
3568.42 2854
3568.98 2752
3569.54 2738
3570.11 2774
3570.67 2621
3571.23 2596
3571.80 2595
3572.36 2666
3572.93 2734
3573.49 2629
3574.05 2690
3574.62 2712
3575.18 2724
3575.75 2917
3576.31 2954
3576.87 2994
3577.44 2952
3578.00 2989
3578.57 3028
3579.13 3131
3579.70 3085
3580.26 2988
3580.82 3006
3581.39 2990
3581.95 2869
3582.52 2774
3583.08 2732
3583.65 2756
3584.21 2717
3584.78 2792
3585.34 2796
3585.91 2766
3586.47 2697
3587.04 2682
3587.60 2711
3588.17 2784
3588.73 2840
3589.30 2788
3589.86 2813
3590.43 2821
3590.99 2741
3591.56 2807
3592.12 2704
3592.69 2698
3593.25 2816
3593.82 2774
3594.39 2761
3594.95 2949
3595.52 2843
3596.08 2819
3596.65 2790
3597.21 2837
3597.78 2929
3598.35 2940
3598.91 3081
3599.48 3035
3600.04 3039
3600.61 3097
3601.18 3036
3601.74 2997
3602.31 2959
3602.87 2965
3603.44 3007
3604.01 3009
3604.57 3008
3605.14 2971
3605.71 3005
3606.27 3014
3606.84 3009
3607.41 3026
3607.97 3082
3608.54 3004
3609.11 2906
3609.67 2883
3610.24 2892
3610.81 2800
3611.37 2747
3611.94 2683
3612.51 2667
3613.07 2690
3613.64 2781
3614.21 2886
3614.78 2976
3615.34 3128
3615.91 3253
3616.48 3559
3617.04 3676
3617.61 3993
3618.18 4171
3618.75 4400
3619.31 4513
3619.88 4433
3620.45 4449
3621.02 4290
3621.58 4066
3622.15 3953
3622.72 3710
3623.29 3455
3623.86 3215
3624.42 3171
3624.99 2947
3625.56 2859
3626.13 2692
3626.70 2648
3627.26 2585
3627.83 2591
3628.40 2575
3628.97 2639
3629.54 2667
3630.11 2687
3630.67 2603
3631.24 2609
3631.81 2638
3632.38 2775
3632.95 2693
3633.52 2658
3634.08 2675
3634.65 2632
3635.22 2565
3635.79 2508
3636.36 2616
3636.93 2560
3637.50 2573
3638.07 2523
3638.64 2496
3639.20 2481
3639.77 2530
3640.34 2527
3640.91 2625
3641.48 2644
3642.05 2693
3642.62 2710
3643.19 2623
3643.76 2736
3644.33 2785
3644.90 2741
3645.47 2840
3646.04 2855
3646.61 2879
3647.18 2849
3647.75 2850
3648.32 2883
3648.89 2870
3649.46 2839
3650.03 2848
3650.60 2795
3651.17 2795
3651.74 2695
3652.31 2659
3652.88 2695
3653.45 2706
3654.02 2714
3654.59 2725
3655.16 2700
3655.73 2623
3656.30 2650
3656.87 2734
3657.44 2642
3658.01 2624
3658.58 2677
3659.15 2699
3659.72 2686
3660.29 2592
3660.86 2678
3661.43 2665
3662.00 2663
3662.58 2547
3663.15 2571
3663.72 2623
3664.29 2605
3664.86 2517
3665.43 2557
3666.00 2606
3666.57 2602
3667.14 2635
3667.72 2622
3668.29 2600
3668.86 2586
3669.43 2575
3670.00 2583
3670.57 2612
3671.14 2557
3671.72 2605
3672.29 2661
3672.86 2654
3673.43 2677
3674.00 2696
3674.57 2728
3675.15 2709
3675.72 2704
3676.29 2722
3676.86 2723
3677.43 2654
3678.01 2714
3678.58 2679
3679.15 2676
3679.72 2709
3680.30 2701
3680.87 2695
3681.44 2635
3682.01 2646
3682.58 2661
3683.16 2580
3683.73 2556
3684.30 2603
3684.88 2673
3685.45 2636
3686.02 2543
3686.59 2528
3687.17 2512
3687.74 2547
3688.31 2572
3688.88 2499
3689.46 2573
3690.03 2593
3690.60 2703
3691.18 2582
3691.75 2706
3692.32 2799
3692.90 2747
3693.47 2720
3694.04 2747
3694.62 2682
3695.19 2679
3695.76 2684
3696.34 2644
3696.91 2539
3697.48 2592
3698.06 2634
3698.63 2604
3699.21 2570
3699.78 2635
3700.35 2621
3700.93 2614
3701.50 2539
3702.08 2630
3702.65 2584
3703.22 2579
3703.80 2642
3704.37 2685
3704.95 2701
3705.52 2721
3706.09 2696
3706.67 2685
3707.24 2738
3707.82 2756
3708.39 2731
3708.97 2664
3709.54 2708
3710.12 2770
3710.69 2766
3711.26 2740
3711.84 2768
3712.41 2705
3712.99 2784
3713.56 2757
3714.14 2767
3714.71 2722
3715.29 2782
3715.86 2820
3716.44 2728
3717.01 2684
3717.59 2769
3718.16 2708
3718.74 2674
3719.32 2735
3719.89 2671
3720.47 2717
3721.04 2763
3721.62 2734
3722.19 2740
3722.77 2781
3723.34 2666
3723.92 2826
3724.49 2845
3725.07 2692
3725.65 2700
3726.22 2781
3726.80 2664
3727.37 2692
3727.95 2748
3728.53 2698
3729.10 2826
3729.68 2863
3730.25 2992
3730.83 3119
3731.41 3278
3731.98 3472
3732.56 3675
3733.14 3865
3733.71 4124
3734.29 4218
3734.87 4137
3735.44 4137
3736.02 4075
3736.60 3989
3737.17 3788
3737.75 3672
3738.33 3415
3738.90 3079
3739.48 3074
3740.06 2922
3740.63 2799
3741.21 2762
3741.79 2663
3742.36 2574
3742.94 2559
3743.52 2501
3744.10 2492
3744.67 2502
3745.25 2469
3745.83 2587
3746.40 2606
3746.98 2473
3747.56 2545
3748.14 2626
3748.71 2634
3749.29 2563
3749.87 2520
3750.45 2560
3751.03 2524
3751.60 2547
3752.18 2602
3752.76 2560
3753.34 2609
3753.92 2641
3754.49 2632
3755.07 2594
3755.65 2600
3756.23 2699
3756.81 2757
3757.38 2743
3757.96 2785
3758.54 2739
3759.12 2804
3759.70 2707
3760.28 2706
3760.85 2837
3761.43 2942
3762.01 3058
3762.59 3079
3763.17 3049
3763.75 3142
3764.33 3267
3764.91 3218
3765.48 3304
3766.06 3311
3766.64 3251
3767.22 3280
3767.80 3257
3768.38 3226
3768.96 3269
3769.54 3161
3770.12 3092
3770.70 3064
3771.28 2966
3771.85 2893
3772.43 2756
3773.01 2692
3773.59 2700
3774.17 2735
3774.75 2701
3775.33 2596
3775.91 2601
3776.49 2571
3777.07 2660
3777.65 2552
3778.23 2595
3778.81 2651
3779.39 2664
3779.97 2537
3780.55 2531
3781.13 2579
3781.71 2634
3782.29 2694
3782.87 2573
3783.45 2613
3784.03 2548
3784.61 2558
3785.19 2647
3785.77 2525
3786.35 2507
3786.93 2433
3787.51 2524
3788.10 2574
3788.68 2573
3789.26 2575
3789.84 2599
3790.42 2563
3791.00 2567
3791.58 2576
3792.16 2629
3792.74 2649
3793.32 2683
3793.90 2599
3794.48 2609
3795.07 2501
3795.65 2575
3796.23 2576
3796.81 2580
3797.39 2657
3797.97 2647
3798.55 2546
3799.14 2523
3799.72 2520
3800.30 2572
3800.88 2556
3801.46 2479
3802.04 2525
3802.62 2504
3803.21 2635
3803.79 2691
3804.37 2597
3804.95 2619
3805.53 2651
3806.12 2686
3806.70 2772
3807.28 2798
3807.86 2769
3808.44 2823
3809.03 2933
3809.61 2880
3810.19 2857
3810.77 2769
3811.36 2784
3811.94 2745
3812.52 2775
3813.10 2693
3813.69 2757
3814.27 2735
3814.85 2670
3815.43 2665
3816.02 2627
3816.60 2578
3817.18 2636
3817.77 2656
3818.35 2639
3818.93 2654
3819.51 2679
3820.10 2644
3820.68 2743
3821.26 2648
3821.85 2682
3822.43 2704
3823.01 2751
3823.60 2670
3824.18 2599
3824.76 2615
3825.35 2625
3825.93 2730
3826.51 2736
3827.10 2656
3827.68 2798
3828.27 2745
3828.85 2686
3829.43 2615
3830.02 2652
3830.60 2655
3831.18 2707
3831.77 2702
3832.35 2715
3832.94 2676
3833.52 2738
3834.10 2736
3834.69 2727
3835.27 2916
3835.86 2932
3836.44 2959
3837.03 2884
3837.61 2886
3838.19 2880
3838.78 2934
3839.36 2975
3839.95 2968
3840.53 2894
3841.12 2993
3841.70 2921
3842.29 2912
3842.87 2847
3843.46 2862
3844.04 2865
3844.63 2939
3845.21 2933
3845.80 3029
3846.38 3052
3846.97 3005
3847.55 2903
3848.14 2816
3848.72 2894
3849.31 2915
3849.89 2844
3850.48 2890
3851.06 2896
3851.65 2937
3852.23 2923
3852.82 2938
3853.41 3047
3853.99 3004
3854.58 3009
3855.16 3039
3855.75 3118
3856.33 3150
3856.92 3437
3857.51 3724
3858.09 4021
3858.68 4385
3859.26 4821
3859.85 5375
3860.44 5951
3861.02 6515
3861.61 6946
3862.20 7480
3862.78 7658
3863.37 7701
3863.95 7614
3864.54 7131
3865.13 6777
3865.71 6223
3866.30 5600
3866.89 4954
3867.47 4536
3868.06 4041
3868.65 3556
3869.23 3290
3869.82 3188
3870.41 2976
3870.99 2898
3871.58 2811
3872.17 2817
3872.76 2815
3873.34 2861
3873.93 2932
3874.52 2935
3875.10 2879
3875.69 2881
3876.28 2888
3876.87 2877
3877.45 2883
3878.04 2880
3878.63 2946
3879.22 3007
3879.80 3016
3880.39 2951
3880.98 2947
3881.57 2842
3882.15 2849
3882.74 2864
3883.33 2823
3883.92 2817
3884.51 2826
3885.09 2769
3885.68 2735
3886.27 2793
3886.86 2837
3887.45 2880
3888.04 2928
3888.62 2934
3889.21 2934
3889.80 3097
3890.39 3068
3890.98 3111
3891.57 3108
3892.15 3211
3892.74 3291
3893.33 3151
3893.92 3190
3894.51 3180
3895.10 3130
3895.69 3119
3896.28 3139
3896.86 2985
3897.45 2973
3898.04 3049
3898.63 2995
3899.22 3009
3899.81 3057
3900.40 2925
3900.99 2915
3901.58 2907
3902.17 2887
3902.76 2839
3903.34 2772
3903.93 2813
3904.52 2709
3905.11 2569
3905.70 2617
3906.29 2689
3906.88 2657
3907.47 2532
3908.06 2564
3908.65 2486
3909.24 2552
3909.83 2550
3910.42 2477
3911.01 2514
3911.60 2393
3912.19 2437
3912.78 2374
3913.37 2400
3913.96 2402
3914.55 2429
3915.14 2442
3915.73 2417
3916.32 2395
3916.91 2441
3917.50 2439
3918.09 2426
3918.68 2508
3919.28 2454
3919.87 2385
3920.46 2395
3921.05 2432
3921.64 2451
3922.23 2381
3922.82 2390
3923.41 2368
3924.00 2431
3924.59 2391
3925.18 2427
3925.77 2378
3926.37 2408
3926.96 2320
3927.55 2397
3928.14 2331
3928.73 2323
3929.32 2311
3929.91 2362
3930.51 2364
3931.10 2442
3931.69 2419
3932.28 2367
3932.87 2305
3933.46 2352
3934.05 2391
3934.65 2431
3935.24 2408
3935.83 2397
3936.42 2406
3937.01 2422
3937.61 2445
3938.20 2448
3938.79 2438
3939.38 2436
3939.97 2443
3940.57 2501
3941.16 2487
3941.75 2451
3942.34 2536
3942.94 2590
3943.53 2558
3944.12 2563
3944.71 2564
3945.31 2459
3945.90 2377
3946.49 2455
3947.08 2455
3947.68 2414
3948.27 2439
3948.86 2485
3949.45 2517
3950.05 2422
3950.64 2436
3951.23 2486
3951.83 2525
3952.42 2541
3953.01 2447
3953.61 2425
3954.20 2490
3954.79 2499
3955.39 2523
3955.98 2433
3956.57 2470
3957.17 2408
3957.76 2482
3958.35 2412
3958.95 2484
3959.54 2470
3960.13 2490
3960.73 2461
3961.32 2342
3961.92 2436
3962.51 2375
3963.10 2347
3963.70 2394
3964.29 2408
3964.88 2369
3965.48 2400
3966.07 2452
3966.67 2435
3967.26 2410
3967.86 2409
3968.45 2429
3969.04 2531
3969.64 2431
3970.23 2409
3970.83 2396
3971.42 2351
3972.02 2296
3972.61 2337
3973.21 2300
3973.80 2317
3974.40 2381
3974.99 2325
3975.58 2309
3976.18 2254
3976.77 2286
3977.37 2388
3977.96 2340
3978.56 2408
3979.15 2336
3979.75 2341
3980.35 2285
3980.94 2275
3981.54 2332
3982.13 2254
3982.73 2265
3983.32 2313
3983.92 2362
3984.51 2352
3985.11 2360
3985.70 2296
3986.30 2354
3986.90 2411
3987.49 2338
3988.09 2325
3988.68 2329
3989.28 2327
3989.87 2239
3990.47 2261
3991.07 2366
3991.66 2313
3992.26 2316
3992.85 2317
3993.45 2373
3994.05 2370
3994.64 2317
3995.24 2298
3995.84 2320
3996.43 2354
3997.03 2447
3997.62 2357
3998.22 2360
3998.82 2392
3999.41 2453
4000.01 2442
4000.61 2424
4001.20 2473
4001.80 2466
4002.40 2457
4003.00 2501
4003.59 2463
4004.19 2464
4004.79 2478
4005.38 2543
4005.98 2474
4006.58 2433
4007.17 2480
4007.77 2473
4008.37 2448
4008.97 2437
4009.56 2424
4010.16 2395
4010.76 2303
4011.36 2364
4011.95 2378
4012.55 2286
4013.15 2387
4013.75 2365
4014.34 2286
4014.94 2375
4015.54 2422
4016.14 2376
4016.74 2419
4017.33 2392
4017.93 2451
4018.53 2395
4019.13 2421
4019.73 2442
4020.32 2430
4020.92 2373
4021.52 2424
4022.12 2398
4022.72 2398
4023.32 2396
4023.91 2399
4024.51 2529
4025.11 2471
4025.71 2584
4026.31 2711
4026.91 2676
4027.51 2782
4028.10 2899
4028.70 2908
4029.30 2928
4029.90 3068
4030.50 2989
4031.10 2958
4031.70 2884
4032.30 2889
4032.90 2757
4033.49 2676
4034.09 2636
4034.69 2590
4035.29 2439
4035.89 2406
4036.49 2444
4037.09 2444
4037.69 2333
4038.29 2303
4038.89 2355
4039.49 2288
4040.09 2273
4040.69 2289
4041.29 2238
4041.89 2240
4042.49 2240
4043.09 2231
4043.69 2263
4044.29 2297
4044.89 2263
4045.49 2241
4046.09 2257
4046.69 2365
4047.29 2352
4047.89 2333
4048.49 2402
4049.09 2482
4049.69 2579
4050.29 2585
4050.89 2545
4051.49 2563
4052.09 2563
4052.69 2527
4053.29 2528
4053.89 2440
4054.49 2487
4055.09 2447
4055.69 2317
4056.30 2345
4056.90 2339
4057.50 2329
4058.10 2350
4058.70 2321
4059.30 2344
4059.90 2371
4060.50 2377
4061.10 2388
4061.71 2365
4062.31 2515
4062.91 2492
4063.51 2535
4064.11 2562
4064.71 2559
4065.31 2579
4065.92 2502
4066.52 2435
4067.12 2433
4067.72 2368
4068.32 2391
4068.92 2391
4069.53 2447
4070.13 2355
4070.73 2347
4071.33 2362
4071.93 2260
4072.54 2294
4073.14 2205
4073.74 2127
4074.34 2241
4074.94 2239
4075.55 2197
4076.15 2138
4076.75 2109
4077.35 2235
4077.96 2224
4078.56 2234
4079.16 2204
4079.76 2205
4080.37 2270
4080.97 2388
4081.57 2239
4082.17 2262
4082.78 2276
4083.38 2348
4083.98 2377
4084.59 2290
4085.19 2272
4085.79 2306
4086.39 2273
4087.00 2250
4087.60 2233
4088.20 2236
4088.81 2251
4089.41 2270
4090.01 2332
4090.62 2265
4091.22 2299
4091.82 2303
4092.43 2181
4093.03 2249
4093.63 2268
4094.24 2340
4094.84 2321
4095.45 2283
4096.05 2338
4096.65 2357
4097.26 2280
4097.86 2235
4098.47 2314
4099.07 2322
4099.67 2355
4100.28 2254
4100.88 2292
4101.49 2298
4102.09 2184
4102.69 2155
4103.30 2234
4103.90 2217
4104.51 2165
4105.11 2249
4105.72 2213
4106.32 2253
4106.93 2265
4107.53 2193
4108.13 2166
4108.74 2139
4109.34 2145
4109.95 2095
4110.55 2133
4111.16 2254
4111.76 2270
4112.37 2214
4112.97 2180
4113.58 2133
4114.18 2167
4114.79 2225
4115.39 2261
4116.00 2280
4116.60 2308
4117.21 2236
4117.82 2272
4118.42 2295
4119.03 2267
4119.63 2247
4120.24 2161
4120.84 2193
4121.45 2099
4122.05 2063
4122.66 2108
4123.27 2160
4123.87 2222
4124.48 2116
4125.08 2044
4125.69 2077
4126.30 2046
4126.90 2086
4127.51 2062
4128.11 2024
4128.72 2056
4129.33 2063
4129.93 2124
4130.54 2066
4131.15 2052
4131.75 2080
4132.36 2082
4132.96 2172
4133.57 2110
4134.18 2143
4134.78 2143
4135.39 2230
4136.00 2192
4136.60 2162
4137.21 2166
4137.82 2262
4138.43 2286
4139.03 2319
4139.64 2275
4140.25 2352
4140.85 2300
4141.46 2341
4142.07 2325
4142.68 2413
4143.28 2301
4143.89 2419
4144.50 2410
4145.10 2376
4145.71 2306
4146.32 2442
4146.93 2365
4147.53 2439
4148.14 2438
4148.75 2441
4149.36 2369
4149.97 2259
4150.57 2250
4151.18 2264
4151.79 2256
4152.40 2198
4153.00 2162
4153.61 2110
4154.22 2114
4154.83 2139
4155.44 2080
4156.05 2052
4156.65 2042
4157.26 2063
4157.87 2036
4158.48 2019
4159.09 1992
4159.70 2028
4160.30 2029
4160.91 1975
4161.52 1966
4162.13 2019
4162.74 2071
4163.35 2086
4163.96 2092
4164.56 2067
4165.17 2020
4165.78 2059
4166.39 2063
4167.00 2056
4167.61 2099
4168.22 2094
4168.83 2152
4169.44 2224
4170.05 2182
4170.66 2281
4171.26 2330
4171.87 2342
4172.48 2369
4173.09 2406
4173.70 2458
4174.31 2511
4174.92 2600
4175.53 2589
4176.14 2540
4176.75 2510
4177.36 2474
4177.97 2505
4178.58 2549
4179.19 2413
4179.80 2385
4180.41 2455
4181.02 2348
4181.63 2212
4182.24 2218
4182.85 2175
4183.46 2130
4184.07 2148
4184.68 2147
4185.29 2111
4185.90 2120
4186.51 2146
4187.12 2174
4187.73 2085
4188.34 2118
4188.95 2103
4189.56 2170
4190.18 2230
4190.79 2197
4191.40 2170
4192.01 2225
4192.62 2269
4193.23 2168
4193.84 2102
4194.45 2031
4195.06 2099
4195.67 2204
4196.28 2076
4196.90 2136
4197.51 2143
4198.12 2028
4198.73 2069
4199.34 2088
4199.95 2022
4200.56 2075
4201.18 2073
4201.79 2012
4202.40 2059
4203.01 1987
4203.62 2076
4204.23 2194
4204.85 2205
4205.46 2144
4206.07 2224
4206.68 2285
4207.29 2242
4207.90 2266
4208.52 2272
4209.13 2282
4209.74 2267
4210.35 2298
4210.97 2151
4211.58 2235
4212.19 2255
4212.80 2241
4213.41 2203
4214.03 2181
4214.64 2163
4215.25 2110
4215.86 2151
4216.48 2171
4217.09 2182
4217.70 2192
4218.32 2193
4218.93 2286
4219.54 2220
4220.15 2146
4220.77 2158
4221.38 2215
4221.99 2224
4222.61 2230
4223.22 2230
4223.83 2250
4224.44 2264
4225.06 2271
4225.67 2252
4226.28 2299
4226.90 2286
4227.51 2293
4228.13 2337
4228.74 2368
4229.35 2473
4229.97 2464
4230.58 2458
4231.19 2505
4231.81 2409
4232.42 2413
4233.03 2412
4233.65 2448
4234.26 2353
4234.88 2396
4235.49 2435
4236.10 2416
4236.72 2418
4237.33 2418
4237.95 2346
4238.56 2324
4239.17 2396
4239.79 2336
4240.40 2317
4241.02 2358
4241.63 2284
4242.25 2232
4242.86 2198
4243.48 2279
4244.09 2375
4244.71 2302
4245.32 2270
4245.93 2252
4246.55 2311
4247.16 2315
4247.78 2311
4248.39 2338
4249.01 2415
4249.62 2337
4250.24 2353
4250.85 2362
4251.47 2468
4252.08 2442
4252.70 2377
4253.32 2477
4253.93 2479
4254.55 2393
4255.16 2354
4255.78 2379
4256.39 2376
4257.01 2332
4257.62 2406
4258.24 2352
4258.85 2262
4259.47 2370
4260.09 2326
4260.70 2377
4261.32 2378
4261.93 2419
4262.55 2468
4263.17 2472
4263.78 2557
4264.40 2647
4265.01 2543
4265.63 2606
4266.25 2608
4266.86 2563
4267.48 2531
4268.10 2581
4268.71 2666
4269.33 2611
4269.94 2692
4270.56 2725
4271.18 2792
4271.79 2946
4272.41 3063
4273.03 3154
4273.64 3194
4274.26 3275
4274.88 3579
4275.49 3789
4276.11 3957
4276.73 4052
4277.35 4159
4277.96 4144
4278.58 3952
4279.20 3770
4279.81 3636
4280.43 3510
4281.05 3441
4281.67 3242
4282.28 3131
4282.90 2888
4283.52 2708
4284.14 2589
4284.75 2425
4285.37 2371
4285.99 2312
4286.61 2274
4287.22 2239
4287.84 2216
4288.46 2223
4289.08 2163
4289.70 2101
4290.31 2089
4290.93 2036
4291.55 2081
4292.17 2113
4292.79 2132
4293.40 2041
4294.02 2120
4294.64 2087
4295.26 2145
4295.88 2135
4296.50 2106
4297.11 2172
4297.73 2125
4298.35 2093
4298.97 2119
4299.59 2266
4300.21 2303
4300.83 2289
4301.44 2356
4302.06 2308
4302.68 2299
4303.30 2381
4303.92 2330
4304.54 2325
4305.16 2414
4305.78 2352
4306.40 2309
4307.02 2300
4307.63 2261
4308.25 2241
4308.87 2282
4309.49 2217
4310.11 2296
4310.73 2293
4311.35 2332
4311.97 2318
4312.59 2308
4313.21 2341
4313.83 2310
4314.45 2319
4315.07 2289
4315.69 2360
4316.31 2388
4316.93 2304
4317.55 2310
4318.17 2293
4318.79 2239
4319.41 2203
4320.03 2181
4320.65 2148
4321.27 2142
4321.89 2110
4322.51 2140
4323.13 2128
4323.75 2115
4324.37 2096
4324.99 2100
4325.61 2166
4326.23 2116
4326.85 2130
4327.47 2257
4328.09 2258
4328.71 2183
4329.33 2184
4329.96 2200
4330.58 2295
4331.20 2298
4331.82 2346
4332.44 2312
4333.06 2334
4333.68 2406
4334.30 2423
4334.92 2389
4335.54 2350
4336.17 2315
4336.79 2347
4337.41 2294
4338.03 2221
4338.65 2301
4339.27 2312
4339.89 2328
4340.52 2278
4341.14 2185
4341.76 2187
4342.38 2282
4343.00 2310
4343.62 2333
4344.25 2389
4344.87 2505
4345.49 2556
4346.11 2587
4346.73 2657
4347.36 2756
4347.98 2773
4348.60 2676
4349.22 2642
4349.84 2612
4350.47 2467
4351.09 2447
4351.71 2381
4352.33 2240
4352.96 2323
4353.58 2409
4354.20 2259
4354.82 2261
4355.45 2182
4356.07 2153
4356.69 2192
4357.31 2203
4357.94 2263
4358.56 2180
4359.18 2242
4359.81 2192
4360.43 2214
4361.05 2245
4361.68 2173
4362.30 2202
4362.92 2109
4363.55 2136
4364.17 2119
4364.79 2032
4365.42 2073
4366.04 2139
4366.66 2093
4367.29 2103
4367.91 2047
4368.53 2032
4369.16 2039
4369.78 2050
4370.40 1975
4371.03 2002
4371.65 2113
4372.27 2112
4372.90 2037
4373.52 2093
4374.15 2138
4374.77 2155
4375.39 2161
4376.02 2189
4376.64 2221
4377.27 2134
4377.89 2105
4378.52 2135
4379.14 2117
4379.76 2068
4380.39 2081
4381.01 2070
4381.64 2061
4382.26 2117
4382.89 2103
4383.51 2123
4384.14 2074
4384.76 2081
4385.39 2126
4386.01 2115
4386.64 2107
4387.26 2141
4387.89 2150
4388.51 2106
4389.14 2111
4389.76 2004
4390.39 2100
4391.01 2092
4391.64 2152
4392.26 2131
4392.89 2126
4393.51 2097
4394.14 2111
4394.76 2115
4395.39 2019
4396.01 2056
4396.64 2068
4397.26 2073
4397.89 1989
4398.52 1935
4399.14 1961
4399.77 1957
4400.39 2009
4401.02 2015
4401.65 1947
4402.27 1986
4402.90 1994
4403.52 1972
4404.15 1958
4404.78 1924
4405.40 1955
4406.03 1965
4406.65 1983
4407.28 1977
4407.91 2052
4408.53 2019
4409.16 1985
4409.79 2010
4410.41 2047
4411.04 2039
4411.67 2081
4412.29 2058
4412.92 2005
4413.55 2058
4414.17 2043
4414.80 2014
4415.43 1950
4416.05 1960
4416.68 1910
4417.31 1948
4417.94 1983
4418.56 2014
4419.19 1918
4419.82 1893
4420.44 1946
4421.07 1901
4421.70 1983
4422.33 1993
4422.95 1942
4423.58 1915
4424.21 1839
4424.84 1900
4425.46 1910
4426.09 1893
4426.72 1889
4427.35 1872
4427.97 1856
4428.60 1827
4429.23 1861
4429.86 1869
4430.49 1829
4431.11 1815
4431.74 1840
4432.37 1852
4433.00 1877
4433.63 1895
4434.26 1919
4434.88 1886
4435.51 1884
4436.14 1908
4436.77 1925
4437.40 1897
4438.03 1881
4438.65 1770
4439.28 1890
4439.91 1885
4440.54 1894
4441.17 1882
4441.80 1839
4442.43 1899
4443.06 1903
4443.68 1908
4444.31 1924
4444.94 1988
4445.57 1972
4446.20 1927
4446.83 1985
4447.46 2000
4448.09 2013
4448.72 1997
4449.35 1965
4449.98 1894
4450.61 1911
4451.24 1984
4451.86 1883
4452.49 1895
4453.12 1898
4453.75 1940
4454.38 1941
4455.01 1972
4455.64 1928
4456.27 1990
4456.90 1979
4457.53 1938
4458.16 1990
4458.79 1980
4459.42 1948
4460.05 1881
4460.68 1865
4461.31 1868
4461.94 1842
4462.57 1892
4463.20 1810
4463.83 1803
4464.46 1839
4465.09 1836
4465.72 1854
4466.36 1886
4466.99 1820
4467.62 1799
4468.25 1818
4468.88 1918
4469.51 1896
4470.14 1922
4470.77 1893
4471.40 1867
4472.03 1857
4472.66 1924
4473.29 1849
4473.93 1902
4474.56 1831
4475.19 1846
4475.82 1871
4476.45 1971
4477.08 1936
4477.71 1918
4478.34 1851
4478.98 1914
4479.61 1911
4480.24 1928
4480.87 1857
4481.50 1878
4482.13 1908
4482.76 1944
4483.40 1933
4484.03 1940
4484.66 1999
4485.29 1949
4485.92 2009
4486.56 1988
4487.19 1964
4487.82 2017
4488.45 1950
4489.08 1968
4489.72 1993
4490.35 2049
4490.98 1975
4491.61 2055
4492.25 2037
4492.88 2011
4493.51 2025
4494.14 2011
4494.78 2071
4495.41 2041
4496.04 2060
4496.67 2088
4497.31 2049
4497.94 2024
4498.57 2078
4499.20 2175
4499.84 2190
4500.47 2184
4501.10 2218
4501.74 2276
4502.37 2291
4503.00 2406
4503.64 2418
4504.27 2443
4504.90 2364
4505.53 2478
4506.17 2503
4506.80 2465
4507.43 2387
4508.07 2374
4508.70 2353
4509.34 2241
4509.97 2256
4510.60 2227
4511.24 2184
4511.87 2245
4512.50 2269
4513.14 2260
4513.77 2289
4514.41 2217
4515.04 2312
4515.67 2269
4516.31 2245
4516.94 2296
4517.58 2288
4518.21 2241
4518.84 2260
4519.48 2240
4520.11 2273
4520.75 2337
4521.38 2348
4522.02 2394
4522.65 2371
4523.28 2351
4523.92 2404
4524.55 2553
4525.19 2667
4525.82 2653
4526.46 2853
4527.09 3010
4527.73 3237
4528.36 3667
4529.00 4080
4529.63 4399
4530.27 4902
4530.90 5372
4531.54 5856
4532.17 6322
4532.81 6550
4533.44 6695
4534.08 6522
4534.71 6242
4535.35 5790
4535.99 5233
4536.62 4766
4537.26 4257
4537.89 3799
4538.53 3407
4539.16 3145
4539.80 2921
4540.43 2794
4541.07 2628
4541.71 2625
4542.34 2543
4542.98 2474
4543.61 2367
4544.25 2213
4544.89 2206
4545.52 2264
4546.16 2304
4546.79 2263
4547.43 2142
4548.07 2138
4548.70 2170
4549.34 2192
4549.98 2186
4550.61 2099
4551.25 2132
4551.89 2035
4552.52 2083
4553.16 2042
4553.80 2127
4554.43 2070
4555.07 2099
4555.71 2102
4556.34 2116
4556.98 2137
4557.62 2158
4558.25 2213
4558.89 2180
4559.53 2270
4560.16 2233
4560.80 2302
4561.44 2337
4562.08 2373
4562.71 2348
4563.35 2356
4563.99 2349
4564.63 2362
4565.26 2418
4565.90 2435
4566.54 2518
4567.18 2465
4567.81 2465
4568.45 2545
4569.09 2552
4569.73 2596
4570.36 2671
4571.00 2639
4571.64 2724
4572.28 2647
4572.92 2727
4573.55 2797
4574.19 2732
4574.83 2717
4575.47 2693
4576.11 2541
4576.75 2493
4577.38 2533
4578.02 2434
4578.66 2346
4579.30 2383
4579.94 2284
4580.58 2261
4581.21 2242
4581.85 2193
4582.49 2122
4583.13 2117
4583.77 2170
4584.41 2202
4585.05 2171
4585.69 2095
4586.32 2145
4586.96 2146
4587.60 2163
4588.24 2182
4588.88 2201
4589.52 2180
4590.16 2184
4590.80 2176
4591.44 2074
4592.08 2098
4592.72 2068
4593.36 2010
4594.00 2078
4594.63 2007
4595.27 2053
4595.91 2042
4596.55 1944
4597.19 1968
4597.83 1939
4598.47 1985
4599.11 2104
4599.75 2104
4600.39 2128
4601.03 2131
4601.67 2149
4602.31 2273
4602.95 2264
4603.59 2301
4604.23 2352
4604.87 2357
4605.51 2506
4606.15 2457
4606.79 2508
4607.43 2460
4608.08 2416
4608.72 2320
4609.36 2234
4610.00 2213
4610.64 2254
4611.28 2208
4611.92 2178
4612.56 2199
4613.20 2217
4613.84 2178
4614.48 2133
4615.12 2206
4615.76 2131
4616.41 2159
4617.05 2211
4617.69 2210
4618.33 2183
4618.97 2062
4619.61 2064
4620.25 2033
4620.89 2008
4621.54 1936
4622.18 1952
4622.82 1923
4623.46 1882
4624.10 1861
4624.74 1835
4625.38 1858
4626.03 1868
4626.67 1937
4627.31 1921
4627.95 1971
4628.59 1963
4629.24 1924
4629.88 1989
4630.52 1922
4631.16 2018
4631.80 2043
4632.45 1970
4633.09 1991
4633.73 2012
4634.37 1982
4635.02 2007
4635.66 2001
4636.30 2027
4636.94 2032
4637.58 2019
4638.23 2000
4638.87 2049
4639.51 1997
4640.16 2016
4640.80 2090
4641.44 2020
4642.08 2056
4642.73 1996
4643.37 1948
4644.01 1934
4644.66 1938
4645.30 1971
4645.94 1914
4646.58 1945
4647.23 1872
4647.87 1961
4648.51 1883
4649.16 1921
4649.80 1925
4650.44 1962
4651.09 1950
4651.73 1962
4652.37 1928
4653.02 1984
4653.66 2063
4654.31 2003
4654.95 2039
4655.59 2035
4656.24 1972
4656.88 1934
4657.52 1900
4658.17 1879
4658.81 1882
4659.46 1893
4660.10 1892
4660.75 1836
4661.39 1865
4662.03 1800
4662.68 1830
4663.32 1845
4663.97 1847
4664.61 1845
4665.26 1863
4665.90 1803
4666.54 1751
4667.19 1780
4667.83 1798
4668.48 1887
4669.12 1894
4669.77 1876
4670.41 1852
4671.06 1852
4671.70 1946
4672.35 1922
4672.99 1943
4673.64 1975
4674.28 2002
4674.93 1975
4675.57 1880
4676.22 1847
4676.86 1966
4677.51 1859
4678.15 1936
4678.80 1989
4679.44 1957
4680.09 1994
4680.73 1985
4681.38 1966
4682.03 1959
4682.67 2022
4683.32 2044
4683.96 2080
4684.61 2089
4685.25 2034
4685.90 2028
4686.55 2042
4687.19 2020
4687.84 2013
4688.48 1963
4689.13 1985
4689.78 2010
4690.42 1985
4691.07 1918
4691.72 1859
4692.36 1799
4693.01 1839
4693.65 1885
4694.30 1894
4694.95 1896
4695.59 1913
4696.24 1995
4696.89 2013
4697.53 2028
4698.18 2043
4698.83 1989
4699.47 2052
4700.12 2030
4700.77 2123
4701.41 2152
4702.06 2090
4702.71 2078
4703.36 2070
4704.00 2051
4704.65 1988
4705.30 1982
4705.94 1951
4706.59 1911
4707.24 1841
4707.89 1918
4708.53 1927
4709.18 1884
4709.83 1853
4710.48 1840
4711.12 1816
4711.77 1823
4712.42 1888
4713.07 1846
4713.71 1843
4714.36 1846
4715.01 1896
4715.66 1904
4716.31 1906
4716.95 1919
4717.60 1849
4718.25 1847
4718.90 1910
4719.55 1901
4720.19 1897
4720.84 1934
4721.49 1879
4722.14 1920
4722.79 1982
4723.44 1897
4724.08 1881
4724.73 1907
4725.38 1890
4726.03 1944
4726.68 2011
4727.33 1974
4727.98 1878
4728.63 1899
4729.27 1908
4729.92 1946
4730.57 1925
4731.22 1905
4731.87 1987
4732.52 1949
4733.17 1930
4733.82 1947
4734.47 1960
4735.12 1993
4735.77 1956
4736.41 1855
4737.06 1933
4737.71 1904
4738.36 1874
4739.01 2014
4739.66 1952
4740.31 1961
4740.96 1955
4741.61 1944
4742.26 1987
4742.91 1977
4743.56 2037
4744.21 2007
4744.86 2014
4745.51 2032
4746.16 2055
4746.81 2086
4747.46 2095
4748.11 2097
4748.76 2122
4749.41 2251
4750.06 2399
4750.71 2462
4751.36 2425
4752.01 2577
4752.66 2719
4753.31 2667
4753.96 2595
4754.61 2628
4755.26 2642
4755.92 2596
4756.57 2480
4757.22 2483
4757.87 2471
4758.52 2370
4759.17 2424
4759.82 2377
4760.47 2333
4761.12 2339
4761.77 2356
4762.42 2318
4763.08 2278
4763.73 2264
4764.38 2218
4765.03 2234
4765.68 2164
4766.33 2110
4766.98 2146
4767.64 2109
4768.29 2115
4768.94 2144
4769.59 2188
4770.24 2257
4770.89 2223
4771.54 2241
4772.20 2218
4772.85 2219
4773.50 2250
4774.15 2243
4774.80 2178
4775.46 2094
4776.11 2097
4776.76 2035
4777.41 1988
4778.06 1897
4778.72 1938
4779.37 1900
4780.02 1858
4780.67 1907
4781.33 1914
4781.98 1945
4782.63 1862
4783.28 2014
4783.94 2028
4784.59 1997
4785.24 2042
4785.89 2080
4786.55 2090
4787.20 2128
4787.85 2142
4788.51 2167
4789.16 2228
4789.81 2253
4790.46 2282
4791.12 2266
4791.77 2298
4792.42 2382
4793.08 2222
4793.73 2177
4794.38 2150
4795.04 2160
4795.69 2151
4796.34 2112
4797.00 2089
4797.65 2116
4798.30 2100
4798.96 2073
4799.61 2136
4800.27 2117
4800.92 2182
4801.57 2237
4802.23 2248
4802.88 2195
4803.53 2143
4804.19 2206
4804.84 2173
4805.50 2133
4806.15 2044
4806.81 2146
4807.46 2092
4808.11 2022
4808.77 1985
4809.42 1941
4810.08 1889
4810.73 1920
4811.39 1974
4812.04 2032
4812.69 2065
4813.35 2044
4814.00 2002
4814.66 1997
4815.31 1954
4815.97 1972
4816.62 2035
4817.28 2004
4817.93 2012
4818.59 2043
4819.24 2034
4819.90 2083
4820.55 2083
4821.21 2057
4821.86 2123
4822.52 2165
4823.17 2177
4823.83 2162
4824.48 2132
4825.14 2184
4825.79 2096
4826.45 2121
4827.11 2143
4827.76 2022
4828.42 2048
4829.07 2103
4829.73 2097
4830.38 2083
4831.04 2099
4831.70 2147
4832.35 2042
4833.01 2051
4833.66 2103
4834.32 2116
4834.98 2107
4835.63 2081
4836.29 2174
4836.94 2190
4837.60 2223
4838.26 2222
4838.91 2267
4839.57 2186
4840.23 2190
4840.88 2187
4841.54 2145
4842.20 2172
4842.85 2207
4843.51 2251
4844.17 2272
4844.82 2183
4845.48 2159
4846.14 2178
4846.79 2221
4847.45 2175
4848.11 2189
4848.76 2174
4849.42 2161
4850.08 2214
4850.73 2234
4851.39 2217
4852.05 2236
4852.71 2282
4853.36 2157
4854.02 2127
4854.68 2123
4855.34 2219
4855.99 2319
4856.65 2343
4857.31 2383
4857.97 2495
4858.62 2543
4859.28 2521
4859.94 2552
4860.60 2493
4861.25 2407
4861.91 2346
4862.57 2291
4863.23 2238
4863.89 2303
4864.54 2208
4865.20 2202
4865.86 2190
4866.52 2183
4867.18 2205
4867.84 2222
4868.49 2173
4869.15 2158
4869.81 2182
4870.47 2180
4871.13 2137
4871.79 2080
4872.44 2104
4873.10 2122
4873.76 2092
4874.42 2114
4875.08 2175
4875.74 2152
4876.40 2132
4877.06 2145
4877.72 2075
4878.37 2084
4879.03 2070
4879.69 2065
4880.35 2039
4881.01 2004
4881.67 2062
4882.33 2051
4882.99 1991
4883.65 2086
4884.31 2045
4884.97 1968
4885.63 1960
4886.29 2013
4886.95 2057
4887.61 2000
4888.26 1947
4888.92 1912
4889.58 1900
4890.24 1908
4890.90 1897
4891.56 1966
4892.22 1986
4892.88 1977
4893.54 1966
4894.20 1969
4894.86 1957
4895.52 1923
4896.18 1855
4896.84 1913
4897.51 1869
4898.17 1920
4898.83 2011
4899.49 1949
4900.15 1925
4900.81 1983
4901.47 2050
4902.13 2104
4902.79 2022
4903.45 2011
4904.11 2026
4904.77 2007
4905.43 1989
4906.09 1915
4906.75 1926
4907.41 1967
4908.08 1960
4908.74 1930
4909.40 1901
4910.06 1903
4910.72 1917
4911.38 1886
4912.04 1869
4912.70 1838
4913.37 1933
4914.03 1843
4914.69 1845
4915.35 1844
4916.01 1875
4916.67 1813
4917.33 1831
4918.00 1807
4918.66 1854
4919.32 1805
4919.98 1745
4920.64 1769
4921.31 1782
4921.97 1774
4922.63 1818
4923.29 1739
4923.95 1718
4924.62 1739
4925.28 1781
4925.94 1729
4926.60 1756
4927.26 1729
4927.93 1740
4928.59 1740
4929.25 1712
4929.91 1745
4930.58 1752
4931.24 1725
4931.90 1750
4932.56 1766
4933.23 1731
4933.89 1775
4934.55 1839
4935.22 1795
4935.88 1738
4936.54 1821
4937.20 1782
4937.87 1755
4938.53 1843
4939.19 1786
4939.86 1807
4940.52 1833
4941.18 1815
4941.85 1791
4942.51 1900
4943.17 1881
4943.84 1857
4944.50 1900
4945.16 1860
4945.83 1877
4946.49 1916
4947.15 1916
4947.82 1906
4948.48 1862
4949.15 1914
4949.81 1841
4950.47 1836
4951.14 1819
4951.80 1846
4952.47 1886
4953.13 1880
4953.79 1899
4954.46 1867
4955.12 1910
4955.79 1920
4956.45 2000
4957.11 2027
4957.78 2075
4958.44 2168
4959.11 2204
4959.77 2301
4960.44 2446
4961.10 2552
4961.77 2669
4962.43 2740
4963.10 2763
4963.76 2726
4964.42 2649
4965.09 2483
4965.75 2374
4966.42 2228
4967.08 2048
4967.75 1960
4968.41 1950
4969.08 1918
4969.74 1853
4970.41 1882
4971.08 1823
4971.74 1851
4972.41 1793
4973.07 1788
4973.74 1790
4974.40 1832
4975.07 1829
4975.73 1866
4976.40 1851
4977.06 1879
4977.73 1816
4978.40 1808
4979.06 1791
4979.73 1763
4980.39 1785
4981.06 1757
4981.73 1806
4982.39 1742
4983.06 1762
4983.72 1810
4984.39 1831
4985.06 1808
4985.72 1799
4986.39 1816
4987.05 1858
4987.72 1791
4988.39 1764
4989.05 1837
4989.72 1872
4990.39 1854
4991.05 1921
4991.72 1856
4992.39 1923
4993.05 1904
4993.72 1858
4994.39 1837
4995.05 1863
4995.72 1846
4996.39 1897
4997.05 1863
4997.72 1875
4998.39 1865
4999.06 1841
4999.72 1894
5000.39 1935
5001.06 1898
5001.73 1869
5002.39 1901
5003.06 1868
5003.73 1850
5004.39 1799
5005.06 1796
5005.73 1795
5006.40 1730
5007.07 1785
5007.73 1857
5008.40 1807
5009.07 1810
5009.74 1833
5010.40 1757
5011.07 1825
5011.74 1790
5012.41 1793
5013.08 1843
5013.74 1892
5014.41 1849
5015.08 1865
5015.75 1916
5016.42 1929
5017.09 1780
5017.75 1826
5018.42 1865
5019.09 1869
5019.76 1876
5020.43 1940
5021.10 1953
5021.76 1974
5022.43 1967
5023.10 2012
5023.77 2062
5024.44 2062
5025.11 2100
5025.78 2052
5026.45 2011
5027.12 2040
5027.78 2094
5028.45 2020
5029.12 1983
5029.79 1891
5030.46 1930
5031.13 1939
5031.80 1833
5032.47 1795
5033.14 1763
5033.81 1742
5034.48 1801
5035.15 1820
5035.82 1825
5036.49 1823
5037.16 1885
5037.83 1840
5038.50 1819
5039.16 1764
5039.83 1788
5040.50 1803
5041.17 1732
5041.84 1782
5042.51 1814
5043.18 1877
5043.85 1911
5044.52 1862
5045.20 1854
5045.87 1934
5046.54 1924
5047.21 1944
5047.88 1963
5048.55 2081
5049.22 2004
5049.89 1980
5050.56 2006
5051.23 2067
5051.90 2044
5052.57 2057
5053.24 1985
5053.91 1926
5054.58 1923
5055.25 1941
5055.92 1993
5056.60 1975
5057.27 1941
5057.94 1965
5058.61 1930
5059.28 1875
5059.95 1866
5060.62 1830
5061.29 1812
5061.96 1807
5062.64 1804
5063.31 1831
5063.98 1769
5064.65 1748
5065.32 1833
5065.99 1743
5066.66 1784
5067.34 1808
5068.01 1838
5068.68 1767
5069.35 1798
5070.02 1821
5070.70 1842
5071.37 1837
5072.04 1866
5072.71 1845
5073.38 1825
5074.06 1793
5074.73 1773
5075.40 1812
5076.07 1772
5076.74 1847
5077.42 1829
5078.09 1836
5078.76 1784
5079.43 1797
5080.11 1833
5080.78 1841
5081.45 1844
5082.12 1800
5082.80 1830
5083.47 1751
5084.14 1766
5084.82 1810
5085.49 1819
5086.16 1853
5086.83 1838
5087.51 1839
5088.18 1867
5088.85 1972
5089.53 2005
5090.20 1974
5090.87 2048
5091.55 2123
5092.22 2120
5092.89 2206
5093.57 2245
5094.24 2168
5094.91 2102
5095.59 2063
5096.26 2028
5096.93 1938
5097.61 1926
5098.28 1862
5098.96 1869
5099.63 1856
5100.30 1819
5100.98 1801
5101.65 1810
5102.32 1820
5103.00 1860
5103.67 1920
5104.35 1909
5105.02 1901
5105.70 1947
5106.37 1911
5107.04 1907
5107.72 1934
5108.39 1917
5109.07 1915
5109.74 1836
5110.42 1813
5111.09 1814
5111.77 1834
5112.44 1874
5113.11 1838
5113.79 1807
5114.46 1861
5115.14 1881
5115.81 1932
5116.49 2011
5117.16 2067
5117.84 2104
5118.51 2126
5119.19 2198
5119.86 2362
5120.54 2316
5121.21 2254
5121.89 2253
5122.57 2266
5123.24 2202
5123.92 2123
5124.59 2010
5125.27 2004
5125.94 1958
5126.62 1901
5127.29 1931
5127.97 1867
5128.64 1839
5129.32 1910
5130.00 1872
5130.67 1869
5131.35 1893
5132.02 1897
5132.70 2000
5133.38 1983
5134.05 1956
5134.73 1946
5135.40 1842
5136.08 1879
5136.76 1821
5137.43 1829
5138.11 1759
5138.79 1758
5139.46 1780
5140.14 1719
5140.82 1776
5141.49 1793
5142.17 1795
5142.85 1741
5143.52 1712
5144.20 1731
5144.88 1697
5145.55 1755
5146.23 1792
5146.91 1813
5147.58 1745
5148.26 1700
5148.94 1748
5149.61 1767
5150.29 1728
5150.97 1751
5151.65 1732
5152.32 1701
5153.00 1674
5153.68 1646
5154.36 1694
5155.03 1687
5155.71 1731
5156.39 1684
5157.07 1658
5157.74 1753
5158.42 1803
5159.10 1791
5159.78 1775
5160.45 1750
5161.13 1802
5161.81 1840
5162.49 1791
5163.17 1837
5163.84 1780
5164.52 1749
5165.20 1764
5165.88 1730
5166.56 1730
5167.24 1779
5167.91 1736
5168.59 1758
5169.27 1676
5169.95 1749
5170.63 1759
5171.31 1758
5171.98 1741
5172.66 1691
5173.34 1687
5174.02 1749
5174.70 1688
5175.38 1681
5176.06 1738
5176.74 1717
5177.41 1689
5178.09 1782
5178.77 1743
5179.45 1703
5180.13 1714
5180.81 1739
5181.49 1756
5182.17 1704
5182.85 1751
5183.53 1751
5184.21 1791
5184.89 1728
5185.57 1745
5186.24 1743
5186.92 1705
5187.60 1752
5188.28 1700
5188.96 1699
5189.64 1685
5190.32 1726
5191.00 1679
5191.68 1595
5192.36 1644
5193.04 1670
5193.72 1593
5194.40 1589
5195.08 1574
5195.76 1601
5196.44 1564
5197.12 1649
5197.80 1648
5198.48 1660
5199.16 1583
5199.84 1563
5200.52 1646
5201.21 1752
5201.89 1650
5202.57 1704
5203.25 1725
5203.93 1764
5204.61 1708
5205.29 1712
5205.97 1663
5206.65 1700
5207.33 1742
5208.01 1702
5208.69 1722
5209.37 1727
5210.06 1633
5210.74 1646
5211.42 1711
5212.10 1643
5212.78 1630
5213.46 1611
5214.14 1646
5214.82 1598
5215.51 1566
5216.19 1622
5216.87 1614
5217.55 1607
5218.23 1667
5218.91 1722
5219.60 1628
5220.28 1617
5220.96 1625
5221.64 1595
5222.32 1604
5223.00 1665
5223.69 1570
5224.37 1657
5225.05 1659
5225.73 1666
5226.41 1677
5227.10 1681
5227.78 1697
5228.46 1648
5229.14 1663
5229.83 1634
5230.51 1617
5231.19 1665
5231.87 1664
5232.56 1690
5233.24 1709
5233.92 1747
5234.60 1756
5235.29 1736
5235.97 1751
5236.65 1786
5237.34 1753
5238.02 1806
5238.70 1819
5239.38 1807
5240.07 1806
5240.75 1855
5241.43 1884
5242.12 1942
5242.80 1928
5243.48 1986
5244.17 2024
5244.85 2051
5245.53 2016
5246.22 1982
5246.90 1991
5247.58 1870
5248.27 1873
5248.95 1906
5249.63 1845
5250.32 1886
5251.00 1852
5251.69 1774
5252.37 1789
5253.05 1717
5253.74 1683
5254.42 1683
5255.11 1694
5255.79 1646
5256.47 1620
5257.16 1628
5257.84 1637
5258.53 1609
5259.21 1608
5259.89 1585
5260.58 1599
5261.26 1594
5261.95 1601
5262.63 1593
5263.32 1621
5264.00 1668
5264.69 1630
5265.37 1633
5266.06 1685
5266.74 1670
5267.43 1689
5268.11 1674
5268.79 1723
5269.48 1693
5270.16 1728
5270.85 1716
5271.53 1700
5272.22 1651
5272.91 1654
5273.59 1630
5274.28 1593
5274.96 1614
5275.65 1634
5276.33 1594
5277.02 1608
5277.70 1652
5278.39 1691
5279.07 1748
5279.76 1688
5280.45 1713
5281.13 1703
5281.82 1715
5282.50 1799
5283.19 1801
5283.87 1744
5284.56 1819
5285.25 1746
5285.93 1730
5286.62 1747
5287.30 1762
5287.99 1724
5288.68 1690
5289.36 1733
5290.05 1698
5290.74 1699
5291.42 1708
5292.11 1755
5292.79 1727
5293.48 1725
5294.17 1748
5294.85 1764
5295.54 1775
5296.23 1815
5296.91 1797
5297.60 1885
5298.29 1895
5298.98 1857
5299.66 1921
5300.35 1897
5301.04 1896
5301.72 1951
5302.41 1952
5303.10 1928
5303.78 1850
5304.47 1943
5305.16 1923
5305.85 1902
5306.53 1935
5307.22 1935
5307.91 1948
5308.60 1963
5309.28 1983
5309.97 1937
5310.66 1992
5311.35 2112
5312.03 2212
5312.72 2210
5313.41 2278
5314.10 2417
5314.79 2589
5315.47 2704
5316.16 2761
5316.85 2737
5317.54 2802
5318.23 2804
5318.91 2749
5319.60 2725
5320.29 2536
5320.98 2459
5321.67 2254
5322.36 2236
5323.04 2144
5323.73 1946
5324.42 1810
5325.11 1756
5325.80 1755
5326.49 1737
5327.18 1650
5327.86 1661
5328.55 1712
5329.24 1667
5329.93 1744
5330.62 1696
5331.31 1676
5332.00 1670
5332.69 1739
5333.38 1749
5334.06 1663
5334.75 1688
5335.44 1749
5336.13 1673
5336.82 1762
5337.51 1668
5338.20 1716
5338.89 1813
5339.58 1798
5340.27 1812
5340.96 1846
5341.65 1793
5342.34 1800
5343.03 1893
5343.72 1880
5344.41 1898
5345.10 1859
5345.79 1882
5346.48 1879
5347.17 1903
5347.86 1929
5348.55 1929
5349.24 2043
5349.93 2099
5350.62 2079
5351.31 2139
5352.00 2176
5352.69 2264
5353.38 2247
5354.07 2111
5354.76 2076
5355.45 2046
5356.14 2079
5356.83 2015
5357.52 1895
5358.21 1857
5358.90 1877
5359.59 1844
5360.29 1875
5360.98 1895
5361.67 1870
5362.36 1934
5363.05 1838
5363.74 1811
5364.43 1803
5365.12 1776
5365.81 1786
5366.50 1706
5367.20 1678
5367.89 1611
5368.58 1664
5369.27 1679
5369.96 1597
5370.65 1621
5371.34 1656
5372.04 1624
5372.73 1592
5373.42 1641
5374.11 1662
5374.80 1606
5375.49 1645
5376.19 1633
5376.88 1633
5377.57 1641
5378.26 1592
5378.95 1598
5379.65 1652
5380.34 1569
5381.03 1618
5381.72 1587
5382.42 1576
5383.11 1593
5383.80 1594
5384.49 1622
5385.19 1611
5385.88 1695
5386.57 1720
5387.26 1729
5387.96 1722
5388.65 1775
5389.34 1777
5390.03 1824
5390.73 1767
5391.42 1723
5392.11 1723
5392.80 1718
5393.50 1741
5394.19 1737
5394.88 1662
5395.58 1637
5396.27 1645
5396.96 1599
5397.66 1582
5398.35 1613
5399.04 1598
5399.74 1599
5400.43 1543
5401.12 1498
5401.82 1512
5402.51 1521
5403.20 1577
5403.90 1557
5404.59 1529
5405.29 1547
5405.98 1604
5406.67 1573
5407.37 1531
5408.06 1547
5408.75 1607
5409.45 1537
5410.14 1510
5410.84 1524
5411.53 1514
5412.23 1483
5412.92 1512
5413.61 1542
5414.31 1507
5415.00 1499
5415.70 1585
5416.39 1569
5417.09 1580
5417.78 1592
5418.47 1586
5419.17 1608
5419.86 1623
5420.56 1563
5421.25 1582
5421.95 1620
5422.64 1621
5423.34 1627
5424.03 1573
5424.73 1516
5425.42 1649
5426.12 1662
5426.81 1563
5427.51 1610
5428.20 1643
5428.90 1662
5429.59 1654
5430.29 1676
5430.99 1627
5431.68 1599
5432.38 1627
5433.07 1585
5433.77 1672
5434.46 1627
5435.16 1578
5435.85 1631
5436.55 1571
5437.25 1612
5437.94 1553
5438.64 1584
5439.33 1611
5440.03 1622
5440.73 1604
5441.42 1630
5442.12 1643
5442.81 1618
5443.51 1644
5444.21 1631
5444.90 1637
5445.60 1714
5446.29 1744
5446.99 1762
5447.69 1775
5448.38 1920
5449.08 1955
5449.78 1945
5450.47 1917
5451.17 1957
5451.87 1880
5452.56 1736
5453.26 1818
5453.96 1832
5454.65 1792
5455.35 1787
5456.05 1761
5456.75 1817
5457.44 1791
5458.14 1726
5458.84 1717
5459.53 1869
5460.23 1864
5460.93 1819
5461.63 1823
5462.32 1881
5463.02 1917
5463.72 1882
5464.42 1913
5465.11 1897
5465.81 1917
5466.51 1926
5467.21 1860
5467.90 1721
5468.60 1850
5469.30 1783
5470.00 1713
5470.70 1773
5471.39 1741
5472.09 1673
5472.79 1686
5473.49 1620
5474.19 1702
5474.88 1635
5475.58 1699
5476.28 1714
5476.98 1730
5477.68 1755
5478.38 1793
5479.07 1909
5479.77 1950
5480.47 1960
5481.17 1988
5481.87 1949
5482.57 1998
5483.27 1988
5483.96 1903
5484.66 1867
5485.36 1821
5486.06 1805
5486.76 1799
5487.46 1757
5488.16 1808
5488.86 1786
5489.56 1772
5490.26 1784
5490.96 1772
5491.65 1826
5492.35 1833
5493.05 1873
5493.75 1828
5494.45 1755
5495.15 1858
5495.85 1884
5496.55 1868
5497.25 1868
5497.95 1921
5498.65 1950
5499.35 2041
5500.05 2185
5500.75 2236
5501.45 2334
5502.15 2322
5502.85 2375
5503.55 2307
5504.25 2300
5504.95 2096
5505.65 2038
5506.35 1881
5507.05 1798
5507.75 1745
5508.45 1700
5509.15 1702
5509.85 1626
5510.55 1652
5511.25 1668
5511.95 1669
5512.65 1610
5513.35 1662
5514.05 1677
5514.76 1694
5515.46 1650
5516.16 1681
5516.86 1622
5517.56 1649
5518.26 1672
5518.96 1631
5519.66 1605
5520.36 1601
5521.06 1628
5521.77 1655
5522.47 1642
5523.17 1651
5523.87 1584
5524.57 1575
5525.27 1580
5525.97 1555
5526.67 1542
5527.38 1539
5528.08 1524
5528.78 1478
5529.48 1497
5530.18 1477
5530.88 1502
5531.59 1571
5532.29 1542
5532.99 1529
5533.69 1529
5534.39 1531
5535.10 1570
5535.80 1578
5536.50 1540
5537.20 1525
5537.90 1597
5538.61 1552
5539.31 1524
5540.01 1543
5540.71 1579
5541.42 1572
5542.12 1614
5542.82 1582
5543.52 1481
5544.23 1474
5544.93 1556
5545.63 1500
5546.33 1549
5547.04 1540
5547.74 1555
5548.44 1523
5549.15 1529
5549.85 1562
5550.55 1533
5551.26 1527
5551.96 1528
5552.66 1525
5553.36 1511
5554.07 1511
5554.77 1478
5555.47 1447
5556.18 1503
5556.88 1548
5557.58 1541
5558.29 1486
5558.99 1542
5559.70 1566
5560.40 1548
5561.10 1626
5561.81 1541
5562.51 1569
5563.21 1624
5563.92 1613
5564.62 1663
5565.33 1614
5566.03 1616
5566.73 1669
5567.44 1592
5568.14 1615
5568.85 1600
5569.55 1636
5570.25 1606
5570.96 1580
5571.66 1490
5572.37 1540
5573.07 1579
5573.78 1531
5574.48 1464
5575.19 1454
5575.89 1545
5576.59 1495
5577.30 1563
5578.00 1493
5578.71 1470
5579.41 1487
5580.12 1474
5580.82 1424
5581.53 1403
5582.23 1413
5582.94 1474
5583.64 1451
5584.35 1379
5585.05 1420
5585.76 1507
5586.46 1517
5587.17 1487
5587.88 1455
5588.58 1475
5589.29 1490
5589.99 1497
5590.70 1509
5591.40 1555
5592.11 1554
5592.81 1584
5593.52 1540
5594.23 1534
5594.93 1568
5595.64 1564
5596.34 1564
5597.05 1555
5597.76 1478
5598.46 1403
5599.17 1453
5599.87 1471
5600.58 1428
5601.29 1389
5601.99 1402
5602.70 1352
5603.41 1455
5604.11 1443
5604.82 1450
5605.52 1429
5606.23 1422
5606.94 1396
5607.64 1382
5608.35 1399
5609.06 1401
5609.76 1421
5610.47 1457
5611.18 1432
5611.88 1467
5612.59 1454
5613.30 1482
5614.01 1479
5614.71 1490
5615.42 1473
5616.13 1414
5616.83 1442
5617.54 1468
5618.25 1436
5618.96 1403
5619.66 1409
5620.37 1423
5621.08 1439
5621.79 1445
5622.49 1391
5623.20 1403
5623.91 1414
5624.62 1331
5625.32 1414
5626.03 1394
5626.74 1404
5627.45 1397
5628.16 1346
5628.86 1415
5629.57 1382
5630.28 1390
5630.99 1430
5631.70 1440
5632.40 1465
5633.11 1421
5633.82 1437
5634.53 1439
5635.24 1438
5635.95 1460
5636.65 1472
5637.36 1474
5638.07 1509
5638.78 1519
5639.49 1487
5640.20 1492
5640.91 1434
5641.61 1470
5642.32 1480
5643.03 1455
5643.74 1422
5644.45 1477
5645.16 1445
5645.87 1458
5646.58 1453
5647.29 1466
5648.00 1456
5648.70 1480
5649.41 1453
5650.12 1392
5650.83 1510
5651.54 1516
5652.25 1526
5652.96 1505
5653.67 1543
5654.38 1585
5655.09 1616
5655.80 1563
5656.51 1688
5657.22 1718
5657.93 1754
5658.64 1686
5659.35 1690
5660.06 1667
5660.77 1675
5661.48 1645
5662.19 1643
5662.90 1633
5663.61 1530
5664.32 1464
5665.03 1485
5665.74 1496
5666.45 1466
5667.16 1442
5667.87 1455
5668.58 1447
5669.29 1407
5670.00 1472
5670.71 1508
5671.42 1469
5672.13 1444
5672.84 1434
5673.56 1432
5674.27 1420
5674.98 1472
5675.69 1437
5676.40 1407
5677.11 1397
5677.82 1381
5678.53 1449
5679.24 1396
5679.95 1452
5680.67 1448
5681.38 1471
5682.09 1481
5682.80 1438
5683.51 1437
5684.22 1442
5684.93 1449
5685.65 1480
5686.36 1484
5687.07 1456
5687.78 1427
5688.49 1427
5689.20 1434
5689.92 1470
5690.63 1406
5691.34 1458
5692.05 1432
5692.76 1410
5693.47 1442
5694.19 1471
5694.90 1487
5695.61 1436
5696.32 1398
5697.04 1450
5697.75 1472
5698.46 1408
5699.17 1402
5699.89 1400
5700.60 1470
5701.31 1400
5702.02 1422
5702.74 1446
5703.45 1425
5704.16 1405
5704.87 1413
5705.59 1391
5706.30 1500
5707.01 1442
5707.72 1429
5708.44 1465
5709.15 1395
5709.86 1378
5710.58 1416
5711.29 1365
5712.00 1346
5712.72 1358
5713.43 1398
5714.14 1373
5714.86 1378
5715.57 1366
5716.28 1383
5717.00 1413
5717.71 1377
5718.42 1387
5719.14 1352
5719.85 1377
5720.56 1408
5721.28 1402
5721.99 1438
5722.71 1432
5723.42 1405
5724.13 1471
5724.85 1493
5725.56 1466
5726.28 1478
5726.99 1516
5727.70 1523
5728.42 1496
5729.13 1524
5729.85 1527
5730.56 1393
5731.28 1442
5731.99 1415
5732.70 1440
5733.42 1522
5734.13 1479
5734.85 1417
5735.56 1412
5736.28 1473
5736.99 1463
5737.71 1430
5738.42 1433
5739.14 1464
5739.85 1452
5740.57 1445
5741.28 1427
5742.00 1435
5742.71 1474
5743.43 1471
5744.14 1451
5744.86 1466
5745.57 1381
5746.29 1402
5747.00 1436
5747.72 1508
5748.43 1545
5749.15 1506
5749.87 1464
5750.58 1546
5751.30 1590
5752.01 1603
5752.73 1632
5753.44 1582
5754.16 1535
5754.88 1612
5755.59 1573
5756.31 1621
5757.02 1692
5757.74 1608
5758.46 1649
5759.17 1692
5759.89 1701
5760.60 1671
5761.32 1697
5762.04 1791
5762.75 1789
5763.47 1741
5764.19 1854
5764.90 1839
5765.62 1807
5766.34 1863
5767.05 2000
5767.77 2148
5768.49 2263
5769.20 2423
5769.92 2624
5770.64 2726
5771.35 3041
5772.07 3116
5772.79 3118
5773.50 2946
5774.22 2670
5774.94 2480
5775.65 2327
5776.37 2091
5777.09 1985
5777.81 2014
5778.52 1865
5779.24 1878
5779.96 1955
5780.68 1887
5781.39 1996
5782.11 1932
5782.83 1953
5783.55 1937
5784.26 1941
5784.98 1994
5785.70 1988
5786.42 1871
5787.14 1925
5787.85 1888
5788.57 1825
5789.29 1827
5790.01 1783
5790.73 1727
5791.44 1743
5792.16 1701
5792.88 1640
5793.60 1618
5794.32 1690
5795.03 1687
5795.75 1666
5796.47 1615
5797.19 1675
5797.91 1732
5798.63 1761
5799.35 1736
5800.06 1863
5800.78 2005
5801.50 1909
5802.22 1906
5802.94 1874
5803.66 1910
5804.38 1811
5805.10 1789
5805.82 1782
5806.53 1760
5807.25 1697
5807.97 1684
5808.69 1729
5809.41 1729
5810.13 1729
5810.85 1723
5811.57 1718
5812.29 1708
5813.01 1630
5813.73 1591
5814.45 1621
5815.17 1635
5815.89 1601
5816.61 1593
5817.33 1584
5818.05 1585
5818.77 1550
5819.49 1585
5820.20 1600
5820.92 1691
5821.64 1655
5822.36 1640
5823.09 1663
5823.81 1684
5824.53 1714
5825.25 1770
5825.97 1655
5826.69 1727
5827.41 1658
5828.13 1658
5828.85 1632
5829.57 1573
5830.29 1571
5831.01 1543
5831.73 1534
5832.45 1556
5833.17 1552
5833.89 1528
5834.61 1507
5835.33 1486
5836.05 1442
5836.78 1460
5837.50 1462
5838.22 1449
5838.94 1515
5839.66 1531
5840.38 1491
5841.10 1471
5841.82 1474
5842.54 1509
5843.27 1517
5843.99 1514
5844.71 1528
5845.43 1551
5846.15 1543
5846.87 1509
5847.59 1493
5848.32 1446
5849.04 1498
5849.76 1478
5850.48 1558
5851.20 1501
5851.93 1490
5852.65 1600
5853.37 1562
5854.09 1481
5854.81 1539
5855.54 1523
5856.26 1584
5856.98 1543
5857.70 1528
5858.42 1478
5859.15 1459
5859.87 1486
5860.59 1510
5861.31 1481
5862.04 1462
5862.76 1480
5863.48 1545
5864.20 1500
5864.93 1555
5865.65 1557
5866.37 1539
5867.10 1517
5867.82 1486
5868.54 1512
5869.26 1535
5869.99 1548
5870.71 1469
5871.43 1520
5872.16 1465
5872.88 1500
5873.60 1552
5874.33 1532
5875.05 1562
5875.77 1591
5876.50 1479
5877.22 1554
5877.94 1519
5878.67 1530
5879.39 1488
5880.11 1525
5880.84 1529
5881.56 1544
5882.28 1506
5883.01 1481
5883.73 1585
5884.46 1617
5885.18 1645
5885.90 1655
5886.63 1642
5887.35 1672
5888.08 1696
5888.80 1753
5889.52 1691
5890.25 1682
5890.97 1649
5891.70 1640
5892.42 1575
5893.15 1547
5893.87 1576
5894.59 1560
5895.32 1523
5896.04 1479
5896.77 1496
5897.49 1538
5898.22 1519
5898.94 1491
5899.67 1484
5900.39 1454
5901.12 1489
5901.84 1506
5902.57 1514
5903.29 1494
5904.02 1517
5904.74 1540
5905.47 1588
5906.19 1598
5906.92 1581
5907.64 1512
5908.37 1527
5909.09 1580
5909.82 1542
5910.55 1587
5911.27 1584
5912.00 1611
5912.72 1560
5913.45 1626
5914.17 1573
5914.90 1607
5915.63 1626
5916.35 1616
5917.08 1551
5917.80 1560
5918.53 1617
5919.25 1698
5919.98 1685
5920.71 1600
5921.43 1668
5922.16 1640
5922.89 1612
5923.61 1734
5924.34 1705
5925.06 1724
5925.79 1769
5926.52 1715
5927.24 1819
5927.97 1781
5928.70 1814
5929.42 1833
5930.15 1813
5930.88 1813
5931.60 1849
5932.33 1816
5933.06 1805
5933.78 1882
5934.51 1809
5935.24 1867
5935.97 1820
5936.69 1924
5937.42 1925
5938.15 1953
5938.87 1941
5939.60 1987
5940.33 1980
5941.06 2036
5941.78 2020
5942.51 2099
5943.24 2081
5943.97 2021
5944.69 2088
5945.42 2137
5946.15 2129
5946.88 2152
5947.60 2148
5948.33 2220
5949.06 2280
5949.79 2333
5950.52 2317
5951.24 2366
5951.97 2391
5952.70 2439
5953.43 2510
5954.16 2604
5954.88 2563
5955.61 2630
5956.34 2654
5957.07 2597
5957.80 2601
5958.53 2580
5959.25 2613
5959.98 2560
5960.71 2525
5961.44 2654
5962.17 2627
5962.90 2534
5963.63 2642
5964.36 2643
5965.08 2682
5965.81 2757
5966.54 2909
5967.27 2958
5968.00 2974
5968.73 3062
5969.46 3146
5970.19 3083
5970.92 2986
5971.65 3023
5972.37 2974
5973.10 3034
5973.83 3012
5974.56 2983
5975.29 3088
5976.02 3033
5976.75 3036
5977.48 3133
5978.21 3162
5978.94 3157
5979.67 3149
5980.40 3309
5981.13 3319
5981.86 3388
5982.59 3426
5983.32 3389
5984.05 3502
5984.78 3453
5985.51 3464
5986.24 3503
5986.97 3562
5987.70 3528
5988.43 3601
5989.16 3579
5989.89 3625
5990.62 3733
5991.35 3781
5992.08 3891
5992.81 3935
5993.54 4025
5994.27 4175
5995.00 4130
5995.74 4090
5996.47 3992
5997.20 4005
5997.93 4109
5998.66 4124
5999.39 4111
6000.12 4073
6000.85 3949
6001.58 4004
6002.31 3943
6003.04 3819
6003.78 3773
6004.51 3708
6005.24 3668
6005.97 3616
6006.70 3750
6007.43 3735
6008.16 3873
6008.90 3951
6009.63 4169
6010.36 4585
6011.09 5161
6011.82 5970
6012.55 6825
6013.29 7587
6014.02 8459
6014.75 9381
6015.48 9806
6016.21 9856
6016.95 9450
6017.68 8874
6018.41 8057
6019.14 7214
6019.87 6273
6020.61 5504
6021.34 4849
6022.07 4222
6022.80 3802
6023.54 3403
6024.27 3196
6025.00 3109
6025.73 2957
6026.47 2851
6027.20 2795
6027.93 2789
6028.66 2818
6029.40 2801
6030.13 2787
6030.86 2725
6031.59 2708
6032.33 2708
6033.06 2515
6033.79 2496
6034.53 2503
6035.26 2443
6035.99 2401
6036.73 2314
6037.46 2372
6038.19 2374
6038.93 2440
6039.66 2527
6040.39 2474
6041.13 2562
6041.86 2604
6042.59 2635
6043.33 2645
6044.06 2631
6044.79 2640
6045.53 2649
6046.26 2624
6047.00 2642
6047.73 2611
6048.46 2616
6049.20 2650
6049.93 2696
6050.67 2802
6051.40 2843
6052.13 2865
6052.87 2942
6053.60 3003
6054.34 3064
6055.07 3132
6055.81 3089
6056.54 3046
6057.27 2981
6058.01 2964
6058.74 2873
6059.48 2830
6060.21 2741
6060.95 2736
6061.68 2713
6062.42 2692
6063.15 2704
6063.89 2669
6064.62 2625
6065.36 2568
6066.09 2625
6066.83 2630
6067.56 2600
6068.30 2531
6069.03 2564
6069.77 2554
6070.50 2546
6071.24 2486
6071.97 2434
6072.71 2360
6073.44 2426
6074.18 2378
6074.91 2377
6075.65 2351
6076.39 2272
6077.12 2324
6077.86 2245
6078.59 2265
6079.33 2303
6080.06 2306
6080.80 2264
6081.54 2207
6082.27 2190
6083.01 2190
6083.74 2094
6084.48 2132
6085.22 2177
6085.95 2162
6086.69 2181
6087.42 2156
6088.16 2085
6088.90 2088
6089.63 2075
6090.37 2106
6091.11 2064
6091.84 2081
6092.58 2113
6093.32 2077
6094.05 2059
6094.79 2101
6095.53 2069
6096.26 2118
6097.00 2108
6097.74 2108
6098.47 2058
6099.21 2079
6099.95 2035
6100.69 2056
6101.42 1989
6102.16 1976
6102.90 2027
6103.63 2046
6104.37 1969
6105.11 2006
6105.85 1961
6106.58 2025
6107.32 2016
6108.06 1963
6108.80 1966
6109.53 1940
6110.27 1949
6111.01 1959
6111.75 1986
6112.49 1964
6113.22 2064
6113.96 2006
6114.70 2020
6115.44 2004
6116.17 1987
6116.91 2024
6117.65 2035
6118.39 2044
6119.13 2105
6119.87 2051
6120.60 2045
6121.34 2024
6122.08 1982
6122.82 2092
6123.56 2079
6124.30 2094
6125.03 2100
6125.77 2119
6126.51 2168
6127.25 2215
6127.99 2206
6128.73 2231
6129.47 2195
6130.21 2251
6130.94 2176
6131.68 2186
6132.42 2210
6133.16 2255
6133.90 2256
6134.64 2246
6135.38 2237
6136.12 2278
6136.86 2366
6137.60 2447
6138.34 2469
6139.08 2536
6139.81 2554
6140.55 2619
6141.29 2729
6142.03 2743
6142.77 2759
6143.51 2792
6144.25 2722
6144.99 2729
6145.73 2728
6146.47 2676
6147.21 2675
6147.95 2661
6148.69 2686
6149.43 2640
6150.17 2646
6150.91 2641
6151.65 2570
6152.39 2657
6153.13 2687
6153.87 2680
6154.61 2695
6155.35 2709
6156.09 2817
6156.83 2847
6157.58 2777
6158.32 2782
6159.06 2862
6159.80 2877
6160.54 2937
6161.28 2935
6162.02 3010
6162.76 3046
6163.50 3088
6164.24 3157
6164.98 3205
6165.72 3280
6166.46 3500
6167.21 3525
6167.95 3551
6168.69 3778
6169.43 3730
6170.17 3719
6170.91 3702
6171.65 3691
6172.39 3629
6173.14 3585
6173.88 3511
6174.62 3543
6175.36 3558
6176.10 3511
6176.84 3567
6177.59 3506
6178.33 3744
6179.07 3892
6179.81 4240
6180.55 4563
6181.30 5094
6182.04 5584
6182.78 6246
6183.52 6859
6184.26 7263
6185.01 7586
6185.75 7474
6186.49 7121
6187.23 6712
6187.97 6060
6188.72 5557
6189.46 5036
6190.20 4593
6190.94 4251
6191.69 4048
6192.43 3830
6193.17 3769
6193.92 3686
6194.66 3694
6195.40 3642
6196.14 3571
6196.89 3546
6197.63 3461
6198.37 3511
6199.12 3491
6199.86 3358
6200.60 3347
6201.34 3381
6202.09 3433
6202.83 3467
6203.57 3599
6204.32 3724
6205.06 3941
6205.80 4388
6206.55 4947
6207.29 5625
6208.03 6572
6208.78 7649
6209.52 8505
6210.27 9179
6211.01 9635
6211.75 9454
6212.50 9093
6213.24 8423
6213.98 7561
6214.73 6540
6215.47 5628
6216.22 4907
6216.96 4273
6217.71 3729
6218.45 3410
6219.19 3152
6219.94 2919
6220.68 2913
6221.43 2895
6222.17 2845
6222.92 2745
6223.66 2750
6224.40 2688
6225.15 2685
6225.89 2689
6226.64 2630
6227.38 2544
6228.13 2549
6228.87 2438
6229.62 2401
6230.36 2336
6231.11 2344
6231.85 2329
6232.60 2423
6233.34 2349
6234.09 2372
6234.83 2310
6235.58 2331
6236.32 2362
6237.07 2381
6237.81 2422
6238.56 2499
6239.30 2591
6240.05 2589
6240.80 2684
6241.54 2737
6242.29 2825
6243.03 2867
6243.78 2901
6244.52 2992
6245.27 3097
6246.02 3183
6246.76 3271
6247.51 3286
6248.25 3103
6249.00 3079
6249.75 3046
6250.49 2916
6251.24 2727
6251.98 2676
6252.73 2656
6253.48 2618
6254.22 2544
6254.97 2481
6255.72 2390
6256.46 2370
6257.21 2439
6257.95 2415
6258.70 2385
6259.45 2398
6260.19 2379
6260.94 2371
6261.69 2300
6262.43 2340
6263.18 2375
6263.93 2317
6264.68 2296
6265.42 2373
6266.17 2300
6266.92 2301
6267.66 2323
6268.41 2310
6269.16 2273
6269.91 2294
6270.65 2285
6271.40 2259
6272.15 2307
6272.89 2376
6273.64 2347
6274.39 2310
6275.14 2304
6275.88 2314
6276.63 2277
6277.38 2377
6278.13 2431
6278.88 2422
6279.62 2382
6280.37 2391
6281.12 2358
6281.87 2311
6282.62 2165
6283.36 2152
6284.11 2146
6284.86 2115
6285.61 2042
6286.36 1986
6287.10 1966
6287.85 1970
6288.60 1965
6289.35 1969
6290.10 2053
6290.85 2036
6291.59 2028
6292.34 1988
6293.09 2013
6293.84 1985
6294.59 2038
6295.34 2034
6296.09 2037
6296.84 2065
6297.58 2069
6298.33 2041
6299.08 2093
6299.83 2041
6300.58 1981
6301.33 1959
6302.08 1891
6302.83 1871
6303.58 1918
6304.33 1887
6305.08 1850
6305.83 1870
6306.58 1879
6307.32 1846
6308.07 1772
6308.82 1804
6309.57 1828
6310.32 1808
6311.07 1754
6311.82 1818
6312.57 1830
6313.32 1787
6314.07 1828
6314.82 1822
6315.57 1861
6316.32 1770
6317.07 1780
6317.82 1793
6318.57 1750
6319.32 1762
6320.07 1770
6320.82 1748
6321.57 1776
6322.32 1801
6323.07 1738
6323.82 1721
6324.58 1726
6325.33 1755
6326.08 1755
6326.83 1748
6327.58 1739
6328.33 1725
6329.08 1764
6329.83 1761
6330.58 1816
6331.33 1759
6332.08 1756
6332.83 1728
6333.58 1670
6334.34 1733
6335.09 1700
6335.84 1711
6336.59 1721
6337.34 1689
6338.09 1659
6338.84 1665
6339.59 1683
6340.35 1653
6341.10 1648
6341.85 1675
6342.60 1687
6343.35 1747
6344.10 1683
6344.86 1656
6345.61 1711
6346.36 1721
6347.11 1699
6347.86 1689
6348.62 1665
6349.37 1693
6350.12 1752
6350.87 1752
6351.62 1828
6352.38 1872
6353.13 1867
6353.88 1906
6354.63 1968
6355.38 2003
6356.14 2021
6356.89 2016
6357.64 1920
6358.39 1848
6359.15 1827
6359.90 1794
6360.65 1744
6361.40 1773
6362.16 1700
6362.91 1688
6363.66 1722
6364.42 1707
6365.17 1742
6365.92 1701
6366.67 1732
6367.43 1795
6368.18 1803
6368.93 1811
6369.69 1802
6370.44 1711
6371.19 1777
6371.95 1734
6372.70 1740
6373.45 1678
6374.21 1664
6374.96 1621
6375.71 1639
6376.47 1626
6377.22 1633
6377.98 1658
6378.73 1656
6379.48 1663
6380.24 1686
6380.99 1643
6381.74 1709
6382.50 1661
6383.25 1667
6384.01 1722
6384.76 1634
6385.51 1603
6386.27 1625
6387.02 1640
6387.78 1599
6388.53 1602
6389.29 1662
6390.04 1612
6390.79 1634
6391.55 1575
6392.30 1576
6393.06 1553
6393.81 1561
6394.57 1600
6395.32 1609
6396.08 1633
6396.83 1610
6397.59 1517
6398.34 1555
6399.10 1588
6399.85 1615
6400.61 1594
6401.36 1577
6402.12 1604
6402.87 1597
6403.63 1581
6404.38 1563
6405.14 1577
6405.89 1517
6406.65 1523
6407.40 1526
6408.16 1644
6408.91 1589
6409.67 1571
6410.43 1648
6411.18 1613
6411.94 1630
6412.69 1619
6413.45 1611
6414.20 1583
6414.96 1614
6415.72 1611
6416.47 1590
6417.23 1606
6417.98 1610
6418.74 1607
6419.50 1620
6420.25 1611
6421.01 1569
6421.77 1585
6422.52 1593
6423.28 1621
6424.03 1643
6424.79 1656
6425.55 1619
6426.30 1645
6427.06 1614
6427.82 1681
6428.57 1626
6429.33 1669
6430.09 1694
6430.84 1661
6431.60 1697
6432.36 1667
6433.11 1702
6433.87 1706
6434.63 1698
6435.39 1752
6436.14 1757
6436.90 1786
6437.66 1805
6438.41 1821
6439.17 1820
6439.93 1829
6440.69 1805
6441.44 1818
6442.20 1859
6442.96 1863
6443.72 1868
6444.47 1868
6445.23 1896
6445.99 1876
6446.75 1936
6447.50 1964
6448.26 1946
6449.02 2000
6449.78 2015
6450.54 2011
6451.29 2000
6452.05 2064
6452.81 2081
6453.57 2043
6454.33 2039
6455.08 2033
6455.84 2127
6456.60 2133
6457.36 2112
6458.12 2092
6458.88 2089
6459.64 2164
6460.39 2085
6461.15 2084
6461.91 2141
6462.67 2161
6463.43 2136
6464.19 2167
6464.95 2198
6465.70 2262
6466.46 2271
6467.22 2320
6467.98 2336
6468.74 2330
6469.50 2345
6470.26 2341
6471.02 2332
6471.78 2390
6472.54 2409
6473.30 2365
6474.05 2345
6474.81 2441
6475.57 2420
6476.33 2507
6477.09 2485
6477.85 2531
6478.61 2592
6479.37 2603
6480.13 2613
6480.89 2616
6481.65 2628
6482.41 2728
6483.17 2841
6483.93 2807
6484.69 2827
6485.45 2953
6486.21 2991
6486.97 3006
6487.73 2916
6488.49 3009
6489.25 3015
6490.01 3025
6490.77 3050
6491.53 3115
6492.29 3164
6493.05 3178
6493.81 3208
6494.57 3248
6495.33 3253
6496.10 3212
6496.86 3232
6497.62 3191
6498.38 3166
6499.14 3153
6499.90 3119
6500.66 3149
6501.42 3139
6502.18 3221
6502.94 3396
6503.70 3576
6504.47 3878
6505.23 4374
6505.99 5171
6506.75 6195
6507.51 7436
6508.27 8764
6509.03 10190
6509.79 11093
6510.56 11747
6511.32 11563
6512.08 10895
6512.84 9784
6513.60 8614
6514.36 7288
6515.13 6188
6515.89 5252
6516.65 4536
6517.41 4063
6518.17 3743
6518.94 3472
6519.70 3379
6520.46 3229
6521.22 3186
6521.98 3213
6522.75 3127
6523.51 3126
6524.27 3172
6525.03 3234
6525.79 3248
6526.56 3232
6527.32 3280
6528.08 3464
6528.84 3429
6529.61 3467
6530.37 3443
6531.13 3457
6531.90 3501
6532.66 3335
6533.42 3522
6534.18 3665
6534.95 3860
6535.71 4168
6536.47 4485
6537.24 4900
6538.00 5199
6538.76 5252
6539.53 5123
6540.29 4788
6541.05 4560
6541.82 4180
6542.58 3850
6543.34 3545
6544.11 3208
6544.87 3123
6545.63 3048
6546.40 3043
6547.16 3010
6547.92 3027
6548.69 3044
6549.45 3072
6550.21 3030
6550.98 3072
6551.74 3020
6552.51 2973
6553.27 2997
6554.03 3006
6554.80 3036
6555.56 3008
6556.33 3014
6557.09 2907
6557.85 2914
6558.62 3045
6559.38 3060
6560.15 2993
6560.91 2984
6561.68 3061
6562.44 3104
6563.21 3119
6563.97 3077
6564.74 3066
6565.50 3105
6566.26 3080
6567.03 3021
6567.79 3055
6568.56 3048
6569.32 2993
6570.09 2998
6570.85 2960
6571.62 2958
6572.38 3028
6573.15 3025
6573.91 3055
6574.68 3071
6575.44 3027
6576.21 3049
6576.98 2982
6577.74 2930
6578.51 2957
6579.27 3064
6580.04 3042
6580.80 3123
6581.57 3067
6582.33 2971
6583.10 3078
6583.87 3062
6584.63 3059
6585.40 3050
6586.16 3110
6586.93 3133
6587.70 3112
6588.46 3067
6589.23 3060
6589.99 3039
6590.76 3090
6591.53 3177
6592.29 3202
6593.06 3325
6593.82 3434
6594.59 3579
6595.36 3641
6596.12 3901
6596.89 3829
6597.66 3856
6598.42 3790
6599.19 3757
6599.96 3613
6600.72 3478
6601.49 3368
6602.26 3187
6603.02 3025
6603.79 2949
6604.56 2919
6605.33 2886
6606.09 2732
6606.86 2677
6607.63 2733
6608.39 2633
6609.16 2689
6609.93 2640
6610.70 2592
6611.46 2624
6612.23 2641
6613.00 2579
6613.77 2641
6614.53 2703
6615.30 2568
6616.07 2485
6616.84 2524
6617.60 2551
6618.37 2571
6619.14 2638
6619.91 2720
6620.68 2798
6621.44 2959
6622.21 3009
6622.98 3016
6623.75 3124
6624.52 3312
6625.28 3237
6626.05 3249
6626.82 3179
6627.59 3067
6628.36 2919
6629.13 2839
6629.89 2755
6630.66 2633
6631.43 2557
6632.20 2604
6632.97 2657
6633.74 2757
6634.51 2803
6635.27 2945
6636.04 2884
6636.81 2908
6637.58 3027
6638.35 3126
6639.12 3134
6639.89 3085
6640.66 3158
6641.43 3214
6642.19 3240
6642.96 3331
6643.73 3233
6644.50 3164
6645.27 3174
6646.04 3027
6646.81 2825
6647.58 2620
6648.35 2580
6649.12 2456
6649.89 2365
6650.66 2293
6651.43 2250
6652.20 2208
6652.97 2193
6653.74 2190
6654.51 2193
6655.28 2165
6656.05 2147
6656.82 2135
6657.59 2143
6658.36 2143
6659.13 2131
6659.90 2197
6660.67 2147
6661.44 2164
6662.21 2089
6662.98 2130
6663.75 2176
6664.52 2102
6665.29 2144
6666.06 2152
6666.83 2139
6667.60 2107
6668.37 2073
6669.14 2143
6669.91 2125
6670.68 2123
6671.46 2176
6672.23 2198
6673.00 2155
6673.77 2216
6674.54 2131
6675.31 2150
6676.08 2127
6676.85 2113
6677.62 2166
6678.40 2144
6679.17 2095
6679.94 2120
6680.71 2147
6681.48 2155
6682.25 2115
6683.02 2150
6683.80 2212
6684.57 2255
6685.34 2283
6686.11 2356
6686.88 2334
6687.65 2251
6688.43 2217
6689.20 2212
6689.97 2076
6690.74 2038
6691.51 1968
6692.29 1922
6693.06 1968
6693.83 1924
6694.60 1881
6695.37 1909
6696.15 1898
6696.92 1842
6697.69 1855
6698.46 1846
6699.24 1911
6700.01 1838
6700.78 1893
6701.55 1871
6702.33 1831
6703.10 1820
6703.87 1836
6704.64 1806
6705.42 1810
6706.19 1807
6706.96 1735
6707.74 1691
6708.51 1769
6709.28 1729
6710.06 1782
6710.83 1694
6711.60 1720
6712.37 1730
6713.15 1746
6713.92 1689
6714.69 1695
6715.47 1695
6716.24 1632
6717.01 1648
6717.79 1648
6718.56 1623
6719.34 1620
6720.11 1639
6720.88 1632
6721.66 1654
6722.43 1653
6723.20 1675
6723.98 1677
6724.75 1701
6725.53 1638
6726.30 1688
6727.07 1662
6727.85 1584
6728.62 1646
6729.40 1664
6730.17 1569
6730.95 1542
6731.72 1596
6732.49 1590
6733.27 1634
6734.04 1598
6734.82 1522
6735.59 1562
6736.37 1571
6737.14 1622
6737.92 1662
6738.69 1611
6739.47 1670
6740.24 1608
6741.01 1654
6741.79 1604
6742.56 1647
6743.34 1673
6744.11 1644
6744.89 1694
6745.67 1703
6746.44 1658
6747.22 1674
6747.99 1726
6748.77 1742
6749.54 1760
6750.32 1740
6751.09 1753
6751.87 1771
6752.64 1829
6753.42 1853
6754.19 1854
6754.97 1866
6755.75 1878
6756.52 1856
6757.30 1820
6758.07 1796
6758.85 1797
6759.63 1716
6760.40 1722
6761.18 1677
6761.95 1620
6762.73 1582
6763.51 1599
6764.28 1605
6765.06 1589
6765.83 1606
6766.61 1633
6767.39 1680
6768.16 1696
6768.94 1690
6769.72 1653
6770.49 1688
6771.27 1624
6772.05 1599
6772.82 1506
6773.60 1508
6774.38 1536
6775.15 1549
6775.93 1563
6776.71 1563
6777.48 1496
6778.26 1540
6779.04 1555
6779.82 1526
6780.59 1512
6781.37 1495
6782.15 1514
6782.92 1548
6783.70 1497
6784.48 1547
6785.26 1572
6786.03 1488
6786.81 1494
6787.59 1503
6788.37 1484
6789.14 1466
6789.92 1470
6790.70 1451
6791.48 1453
6792.25 1429
6793.03 1460
6793.81 1424
6794.59 1428
6795.37 1415
6796.14 1444
6796.92 1398
6797.70 1433
6798.48 1452
6799.26 1462
6800.04 1504
6800.81 1527
6801.59 1515
6802.37 1535
6803.15 1522
6803.93 1462
6804.71 1418
6805.48 1415
6806.26 1429
6807.04 1417
6807.82 1453
6808.60 1469
6809.38 1418
6810.16 1447
6810.94 1455
6811.71 1420
6812.49 1411
6813.27 1449
6814.05 1451
6814.83 1464
6815.61 1447
6816.39 1400
6817.17 1399
6817.95 1430
6818.73 1455
6819.51 1419
6820.29 1437
6821.07 1452
6821.84 1463
6822.62 1489
6823.40 1460
6824.18 1516
6824.96 1496
6825.74 1453
6826.52 1481
6827.30 1478
6828.08 1519
6828.86 1518
6829.64 1489
6830.42 1459
6831.20 1459
6831.98 1457
6832.76 1471
6833.54 1486
6834.32 1520
6835.10 1547
6835.88 1583
6836.66 1671
6837.44 1759
6838.22 1908
6839.01 2030
6839.79 2157
6840.57 2195
6841.35 2198
6842.13 2143
6842.91 2088
6843.69 2022
6844.47 1891
6845.25 1795
6846.03 1790
6846.81 1715
6847.59 1685
6848.37 1657
6849.16 1745
6849.94 1815
6850.72 1855
6851.50 1978
6852.28 2088
6853.06 2159
6853.84 2086
6854.62 2010
6855.41 1912
6856.19 1892
6856.97 1841
6857.75 1808
6858.53 1719
6859.31 1714
6860.10 1692
6860.88 1688
6861.66 1644
6862.44 1584
6863.22 1599
6864.00 1574
6864.79 1612
6865.57 1568
6866.35 1586
6867.13 1583
6867.91 1636
6868.70 1574
6869.48 1627
6870.26 1740
6871.04 1743
6871.83 1769
6872.61 1744
6873.39 1796
6874.17 1793
6874.96 1798
6875.74 1825
6876.52 1842
6877.30 1768
6878.09 1768
6878.87 1828
6879.65 1874
6880.43 1879
6881.22 1955
6882.00 2063
6882.78 2045
6883.57 2094
6884.35 2166
6885.13 2167
6885.92 2059
6886.70 2068
6887.48 2043
6888.27 2156
6889.05 2125
6889.83 2161
6890.62 2118
6891.40 2168
6892.18 2122
6892.97 2051
6893.75 2019
6894.53 2010
6895.32 1969
6896.10 1951
6896.88 1888
6897.67 1901
6898.45 1935
6899.24 1895
6900.02 1884
6900.80 1864
6901.59 1867
6902.37 1855
6903.16 1847
6903.94 1875
6904.73 1903
6905.51 1899
6906.29 1852
6907.08 1864
6907.86 1797
6908.65 1867
6909.43 1829
6910.22 1822
6911.00 1821
6911.79 1798
6912.57 1760
6913.35 1758
6914.14 1815
6914.92 1845
6915.71 1861
6916.49 1816
6917.28 1803
6918.06 1834
6918.85 1806
6919.63 1873
6920.42 1871
6921.20 1840
6921.99 1857
6922.78 1903
6923.56 1913
6924.35 1876
6925.13 1958
6925.92 1945
6926.70 1993
6927.49 2012
6928.27 2036
6929.06 2012
6929.84 2059
6930.63 2122
6931.42 2112
6932.20 2073
6932.99 2039
6933.77 2069
6934.56 2014
6935.35 2093
6936.13 2082
6936.92 2094
6937.70 2085
6938.49 2152
6939.28 2200
6940.06 2265
6940.85 2353
6941.63 2461
6942.42 2498
6943.21 2603
6943.99 2680
6944.78 2801
6945.57 2903
6946.35 2831
6947.14 2823
6947.93 2763
6948.71 2792
6949.50 2801
6950.29 2717
6951.07 2727
6951.86 2584
6952.65 2596
6953.44 2545
6954.22 2502
6955.01 2546
6955.80 2534
6956.58 2519
6957.37 2599
6958.16 2627
6958.95 2603
6959.73 2602
6960.52 2612
6961.31 2649
6962.09 2672
6962.88 2615
6963.67 2655
6964.46 2701
6965.25 2714
6966.03 2774
6966.82 2895
6967.61 3038
6968.40 3073
6969.18 3234
6969.97 3364
6970.76 3399
6971.55 3489
6972.34 3543
6973.12 3459
6973.91 3423
6974.70 3404
6975.49 3470
6976.28 3378
6977.07 3463
6977.85 3463
6978.64 3462
6979.43 3761
6980.22 3913
6981.01 4246
6981.80 4550
6982.59 5018
6983.37 5887
6984.16 7023
6984.95 8177
6985.74 9569
6986.53 10598
6987.32 11329
6988.11 11707
6988.90 11308
6989.69 10292
6990.47 9146
6991.26 7823
6992.05 6640
6992.84 5498
6993.63 4681
6994.42 3980
6995.21 3459
6996.00 3111
6996.79 2906
6997.58 2745
6998.37 2560
6999.16 2546
6999.95 2417
7000.74 2374
7001.53 2306
7002.32 2313
7003.11 2283
7003.90 2195
7004.69 2138
7005.48 2066
7006.27 2052
7007.06 2050
7007.85 1939
7008.64 1903
7009.43 1915
7010.22 1960
7011.01 2015
7011.80 2111
7012.59 2167
7013.38 2241
7014.17 2317
7014.96 2303
7015.75 2333
7016.54 2313
7017.33 2277
7018.12 2224
7018.91 2138
7019.70 2056
7020.49 2116
7021.28 2083
7022.07 2068
7022.87 2074
7023.66 2198
7024.45 2203
7025.24 2234
7026.03 2340
7026.82 2399
7027.61 2375
7028.40 2481
7029.19 2489
7029.99 2479
7030.78 2388
7031.57 2294
7032.36 2310
7033.15 2152
7033.94 2126
7034.74 2060
7035.53 2109
7036.32 2117
7037.11 2080
7037.90 2101
7038.69 2065
7039.49 2066
7040.28 2092
7041.07 2111
7041.86 2074
7042.65 2065
7043.45 2058
7044.24 2054
7045.03 2095
7045.82 2128
7046.61 2017
7047.41 2039
7048.20 2133
7048.99 2138
7049.78 2132
7050.58 2202
7051.37 2259
7052.16 2284
7052.95 2213
7053.75 2121
7054.54 2075
7055.33 2024
7056.13 1994
7056.92 1984
7057.71 1972
7058.50 2009
7059.30 1915
7060.09 1928
7060.88 1992
7061.68 1965
7062.47 1900
7063.26 1911
7064.06 1875
7064.85 1886
7065.64 1939
7066.44 1854
7067.23 1936
7068.02 1911
7068.82 1839
7069.61 1859
7070.40 1880
7071.20 1843
7071.99 1831
7072.78 1828
7073.58 1748
7074.37 1732
7075.17 1747
7075.96 1755
7076.75 1757
7077.55 1693
7078.34 1723
7079.14 1712
7079.93 1750
7080.72 1688
7081.52 1676
7082.31 1595
7083.11 1639
7083.90 1617
7084.70 1629
7085.49 1624
7086.28 1642
7087.08 1777
7087.87 1757
7088.67 1668
7089.46 1728
7090.26 1737
7091.05 1783
7091.85 1709
7092.64 1657
7093.44 1626
7094.23 1587
7095.03 1586
7095.82 1577
7096.62 1538
7097.41 1524
7098.21 1491
7099.00 1520
7099.80 1539
7100.59 1532
7101.39 1545
7102.18 1565
7102.98 1566
7103.77 1553
7104.57 1565
7105.37 1586
7106.16 1551
7106.96 1603
7107.75 1551
7108.55 1469
7109.34 1442
7110.14 1492
7110.94 1410
7111.73 1393
7112.53 1419
7113.32 1412
7114.12 1418
7114.92 1421
7115.71 1390
7116.51 1395
7117.30 1409
7118.10 1408
7118.90 1408
7119.69 1399
7120.49 1351
7121.29 1362
7122.08 1336
7122.88 1383
7123.68 1331
7124.47 1386
7125.27 1316
7126.07 1299
7126.86 1343
7127.66 1380
7128.46 1397
7129.25 1373
7130.05 1374
7130.85 1422
7131.64 1410
7132.44 1418
7133.24 1377
7134.04 1395
7134.83 1427
7135.63 1403
7136.43 1382
7137.23 1325
7138.02 1345
7138.82 1329
7139.62 1330
7140.42 1356
7141.21 1363
7142.01 1304
7142.81 1306
7143.61 1377
7144.40 1369
7145.20 1338
7146.00 1288
7146.80 1263
7147.59 1295
7148.39 1320
7149.19 1303
7149.99 1276
7150.79 1268
7151.59 1346
7152.38 1289
7153.18 1294
7153.98 1281
7154.78 1298
7155.58 1319
7156.38 1317
7157.17 1348
7157.97 1364
7158.77 1351
7159.57 1319
7160.37 1367
7161.17 1344
7161.97 1324
7162.76 1333
7163.56 1327
7164.36 1316
7165.16 1284
7165.96 1340
7166.76 1313
7167.56 1347
7168.36 1308
7169.16 1254
7169.96 1286
7170.75 1299
7171.55 1279
7172.35 1263
7173.15 1286
7173.95 1307
7174.75 1278
7175.55 1271
7176.35 1268
7177.15 1237
7177.95 1198
7178.75 1199
7179.55 1229
7180.35 1224
7181.15 1223
7181.95 1231
7182.75 1228
7183.55 1270
7184.35 1294
7185.15 1222
7185.95 1230
7186.75 1213
7187.55 1184
7188.35 1143
7189.15 1188
7189.95 1215
7190.75 1221
7191.55 1192
7192.35 1188
7193.15 1183
7193.95 1158
7194.75 1135
7195.55 1166
7196.35 1118
7197.15 1114
7197.95 1163
7198.76 1190
7199.56 1200
7200.36 1185
7201.16 1216
7201.96 1234
7202.76 1255
7203.56 1222
7204.36 1199
7205.16 1211
7205.96 1215
7206.77 1196
7207.57 1220
7208.37 1160
7209.17 1150
7209.97 1155
7210.77 1121
7211.57 1143
7212.38 1168
7213.18 1153
7213.98 1193
7214.78 1226
7215.58 1195
7216.38 1212
7217.19 1191
7217.99 1202
7218.79 1163
7219.59 1146
7220.39 1196
7221.20 1134
7222.00 1150
7222.80 1247
7223.60 1218
7224.40 1206
7225.21 1172
7226.01 1140
7226.81 1209
7227.61 1242
7228.42 1193
7229.22 1225
7230.02 1253
7230.82 1240
7231.63 1194
7232.43 1209
7233.23 1236
7234.03 1240
7234.84 1277
7235.64 1300
7236.44 1317
7237.25 1320
7238.05 1340
7238.85 1388
7239.65 1410
7240.46 1353
7241.26 1312
7242.06 1295
7242.87 1264
7243.67 1235
7244.47 1182
7245.28 1208
7246.08 1219
7246.88 1224
7247.69 1202
7248.49 1221
7249.30 1169
7250.10 1182
7250.90 1227
7251.71 1220
7252.51 1152
7253.31 1153
7254.12 1189
7254.92 1180
7255.73 1189
7256.53 1202
7257.33 1213
7258.14 1206
7258.94 1229
7259.75 1190
7260.55 1240
7261.35 1254
7262.16 1267
7262.96 1294
7263.77 1285
7264.57 1305
7265.38 1266
7266.18 1264
7266.99 1272
7267.79 1316
7268.59 1274
7269.40 1189
7270.20 1182
7271.01 1266
7271.81 1193
7272.62 1232
7273.42 1279
7274.23 1262
7275.03 1292
7275.84 1259
7276.64 1248
7277.45 1269
7278.25 1312
7279.06 1272
7279.86 1285
7280.67 1297
7281.48 1368
7282.28 1370
7283.09 1310
7283.89 1394
7284.70 1477
7285.50 1582
7286.31 1558
7287.11 1559
7287.92 1556
7288.73 1555
7289.53 1454
7290.34 1376
7291.14 1383
7291.95 1373
7292.76 1307
7293.56 1338
7294.37 1307
7295.17 1274
7295.98 1312
7296.79 1320
7297.59 1362
7298.40 1372
7299.21 1313
7300.01 1307
7300.82 1294
7301.62 1251
7302.43 1238
7303.24 1292
7304.04 1267
7304.85 1313
7305.66 1300
7306.46 1272
7307.27 1299
7308.08 1318
7308.89 1392
7309.69 1416
7310.50 1397
7311.31 1442
7312.11 1429
7312.92 1444
7313.73 1456
7314.53 1460
7315.34 1499
7316.15 1533
7316.96 1565
7317.76 1577
7318.57 1664
7319.38 1647
7320.19 1752
7320.99 1833
7321.80 1833
7322.61 1847
7323.42 1781
7324.22 1715
7325.03 1613
7325.84 1588
7326.65 1481
7327.46 1467
7328.26 1459
7329.07 1375
7329.88 1363
7330.69 1351
7331.50 1354
7332.30 1318
7333.11 1350
7333.92 1368
7334.73 1403
7335.54 1387
7336.35 1342
7337.15 1398
7337.96 1436
7338.77 1447
7339.58 1471
7340.39 1496
7341.20 1523
7342.01 1537
7342.82 1569
7343.62 1582
7344.43 1550
7345.24 1540
7346.05 1468
7346.86 1495
7347.67 1430
7348.48 1396
7349.29 1363
7350.10 1362
7350.91 1314
7351.71 1297
7352.52 1327
7353.33 1330
7354.14 1332
7354.95 1298
7355.76 1269
7356.57 1284
7357.38 1309
7358.19 1305
7359.00 1323
7359.81 1395
7360.62 1403
7361.43 1450
7362.24 1439
7363.05 1438
7363.86 1455
7364.67 1446
7365.48 1479
7366.29 1521
7367.10 1474
7367.91 1399
7368.72 1443
7369.53 1436
7370.34 1405
7371.15 1357
7371.96 1273
7372.77 1309
7373.58 1337
7374.39 1286
7375.20 1258
7376.01 1289
7376.82 1271
7377.63 1286
7378.45 1275
7379.26 1309
7380.07 1308
7380.88 1340
7381.69 1388
7382.50 1438
7383.31 1415
7384.12 1410
7384.93 1454
7385.74 1382
7386.56 1396
7387.37 1370
7388.18 1377
7388.99 1318
7389.80 1337
7390.61 1270
7391.42 1249
7392.24 1207
7393.05 1241
7393.86 1252
7394.67 1205
7395.48 1192
7396.29 1224
7397.10 1229
7397.92 1243
7398.73 1202
7399.54 1205
7400.35 1226
7401.16 1271
7401.98 1240
7402.79 1264
7403.60 1274
7404.41 1260
7405.23 1253
7406.04 1245
7406.85 1252
7407.66 1223
7408.47 1211
7409.29 1222
7410.10 1224
7410.91 1188
7411.72 1185
7412.54 1206
7413.35 1167
7414.16 1157
7414.98 1151
7415.79 1129
7416.60 1077
7417.41 1108
7418.23 1123
7419.04 1106
7419.85 1074
7420.67 1117
7421.48 1082
7422.29 1048
7423.11 1087
7423.92 1059
7424.73 1056
7425.54 1019
7426.36 1122
7427.17 1124
7427.99 1085
7428.80 1120
7429.61 1073
7430.43 1039
7431.24 1079
7432.05 1081
7432.87 1051
7433.68 1061
7434.49 1065
7435.31 1023
7436.12 1018
7436.94 1037
7437.75 1033
7438.56 1053
7439.38 1052
7440.19 1083
7441.01 1033
7441.82 1076
7442.64 1089
7443.45 1048
7444.26 1031
7445.08 1072
7445.89 1051
7446.71 1032
7447.52 1031
7448.34 1044
7449.15 1010
7449.97 1052
7450.78 997
7451.59 990
7452.41 1038
7453.22 1006
7454.04 1000
7454.85 985
7455.67 998
7456.48 1001
7457.30 999
7458.11 997
7458.93 981
7459.74 996
7460.56 973
7461.38 959
7462.19 992
7463.01 979
7463.82 983
7464.64 1015
7465.45 1058
7466.27 1014
7467.08 1008
7467.90 1002
7468.72 1002
7469.53 989
7470.35 982
7471.16 1060
7471.98 1043
7472.79 990
7473.61 977
7474.43 993
7475.24 1053
7476.06 1018
7476.87 1014
7477.69 968
7478.51 950
7479.32 1008
7480.14 1010
7480.96 976
7481.77 1011
7482.59 1006
7483.41 1000
7484.22 1041
7485.04 1003
7485.85 999
7486.67 1005
7487.49 1034
7488.31 989
7489.12 1016
7489.94 975
7490.76 985
7491.57 1005
7492.39 996
7493.21 973
7494.02 961
7494.84 960
7495.66 979
7496.48 1015
7497.29 983
7498.11 961
7498.93 977
7499.74 951
7500.56 955
7501.38 973
7502.20 960
7503.01 1009
7503.83 986
7504.65 996
7505.47 986
7506.29 1003
7507.10 1023
7507.92 1001
7508.74 954
7509.56 988
7510.37 979
7511.19 962
7512.01 1002
7512.83 1025
7513.65 960
7514.47 947
7515.28 964
7516.10 974
7516.92 963
7517.74 987
7518.56 982
7519.38 1014
7520.19 1021
7521.01 1012
7521.83 998
7522.65 1003
7523.47 1008
7524.29 1013
7525.11 1017
7525.92 1058
7526.74 1078
7527.56 1073
7528.38 1088
7529.20 1080
7530.02 1049
7530.84 979
7531.66 991
7532.48 1011
7533.30 1049
7534.12 1051
7534.93 1020
7535.75 1023
7536.57 1037
7537.39 1031
7538.21 1017
7539.03 1012
7539.85 991
7540.67 1017
7541.49 994
7542.31 988
7543.13 1000
7543.95 1008
7544.77 1012
7545.59 978
7546.41 993
7547.23 979
7548.05 986
7548.87 1011
7549.69 948
7550.51 973
7551.33 972
7552.15 999
7552.97 985
7553.79 986
7554.61 1022
7555.43 1026
7556.25 1015
7557.07 1007
7557.89 1020
7558.71 1013
7559.53 1016
7560.36 1095
7561.18 1038
7562.00 1024
7562.82 984
7563.64 1035
7564.46 1029
7565.28 971
7566.10 978
7566.92 1036
7567.74 1027
7568.56 1032
7569.39 1017
7570.21 1023
7571.03 1002
7571.85 1038
7572.67 1081
7573.49 1052
7574.31 1024
7575.14 1051
7575.96 1054
7576.78 1092
7577.60 1038
7578.42 1048
7579.24 1036
7580.06 1006
7580.89 1019
7581.71 989
7582.53 1019
7583.35 1042
7584.17 1073
7585.00 1064
7585.82 1065
7586.64 1026
7587.46 1071
7588.29 1036
7589.11 1056
7589.93 1035
7590.75 1061
7591.57 1080
7592.40 1075
7593.22 1062
7594.04 1034
7594.86 1072
7595.69 1033
7596.51 1052
7597.33 1079
7598.15 1113
7598.98 1089
7599.80 1097
7600.62 1162
7601.45 1163
7602.27 1154
7603.09 1207
7603.92 1196
7604.74 1175
7605.56 1198
7606.38 1245
7607.21 1203
7608.03 1214
7608.85 1176
7609.68 1158
7610.50 1144
7611.32 1147
7612.15 1114
7612.97 1149
7613.80 1148
7614.62 1143
7615.44 1178
7616.27 1154
7617.09 1230
7617.91 1234
7618.74 1248
7619.56 1311
7620.39 1333
7621.21 1283
7622.03 1287
7622.86 1267
7623.68 1198
7624.51 1179
7625.33 1183
7626.15 1197
7626.98 1173
7627.80 1175
7628.63 1146
7629.45 1175
7630.28 1187
7631.10 1218
7631.93 1260
7632.75 1255
7633.58 1275
7634.40 1236
7635.22 1185
7636.05 1170
7636.87 1171
7637.70 1156
7638.52 1159
7639.35 1153
7640.17 1131
7641.00 1055
7641.82 1042
7642.65 1059
7643.47 1090
7644.30 1164
7645.13 1169
7645.95 1192
7646.78 1219
7647.60 1256
7648.43 1302
7649.25 1315
7650.08 1349
7650.90 1402
7651.73 1473
7652.55 1467
7653.38 1416
7654.21 1391
7655.03 1319
7655.86 1265
7656.68 1222
7657.51 1227
7658.34 1150
7659.16 1090
7659.99 1057
7660.81 1053
7661.64 1086
7662.47 1054
7663.29 1027
7664.12 1022
7664.95 1016
7665.77 1027
7666.60 999
7667.42 1010
7668.25 1030
7669.08 1067
7669.90 1032
7670.73 1022
7671.56 1001
7672.38 1010
7673.21 1011
7674.04 1053
7674.87 1016
7675.69 1022
7676.52 983
7677.35 1031
7678.17 1016
7679.00 1030
7679.83 995
7680.65 1007
7681.48 1061
7682.31 1061
7683.14 1064
7683.96 1040
7684.79 1101
7685.62 1109
7686.45 1045
7687.27 1066
7688.10 1092
7688.93 1089
7689.76 1063
7690.58 1036
7691.41 1055
7692.24 1066
7693.07 1039
7693.90 1037
7694.72 1074
7695.55 1149
7696.38 1122
7697.21 1154
7698.04 1185
7698.86 1276
7699.69 1245
7700.52 1234
7701.35 1187
7702.18 1153
7703.01 1126
7703.83 1120
7704.66 1130
7705.49 1069
7706.32 1027
7707.15 1095
7707.98 1100
7708.81 1085
7709.63 1105
7710.46 1057
7711.29 1079
7712.12 1104
7712.95 1056
7713.78 1074
7714.61 1106
7715.44 1081
7716.27 1071
7717.10 1065
7717.93 1055
7718.75 1047
7719.58 999
7720.41 1039
7721.24 1007
7722.07 1005
7722.90 1016
7723.73 989
7724.56 1036
7725.39 1001
7726.22 1038
7727.05 1069
7727.88 1054
7728.71 1057
7729.54 1016
7730.37 1069
7731.20 1069
7732.03 1034
7732.86 1053
7733.69 1038
7734.52 1045
7735.35 1021
7736.18 993
7737.01 1022
7737.84 1005
7738.67 984
7739.50 987
7740.33 999
7741.16 1031
7741.99 1043
7742.82 1022
7743.65 971
7744.48 1029
7745.31 1091
7746.14 1140
7746.98 1171
7747.81 1199
7748.64 1279
7749.47 1338
7750.30 1298
7751.13 1276
7751.96 1249
7752.79 1206
7753.62 1159
7754.45 1103
7755.29 1056
7756.12 1014
7756.95 1014
7757.78 1048
7758.61 1048
7759.44 1023
7760.27 996
7761.11 984
7761.94 999
7762.77 939
7763.60 929
7764.43 962
7765.26 949
7766.10 998
7766.93 983
7767.76 968
7768.59 990
7769.42 960
7770.26 988
7771.09 991
7771.92 1002
7772.75 955
7773.58 964
7774.42 937
7775.25 923
7776.08 922
7776.91 905
7777.75 914
7778.58 949
7779.41 958
7780.24 903
7781.08 906
7781.91 934
7782.74 959
7783.57 911
7784.41 917
7785.24 943
7786.07 950
7786.91 939
7787.74 934
7788.57 888
7789.40 897
7790.24 926
7791.07 911
7791.90 943
7792.74 944
7793.57 916
7794.40 911
7795.24 949
7796.07 956
7796.90 973
7797.74 947
7798.57 950
7799.40 936
7800.24 980
7801.07 985
7801.91 971
7802.74 946
7803.57 966
7804.41 974
7805.24 976
7806.07 965
7806.91 950
7807.74 939
7808.58 968
7809.41 1006
7810.25 1006
7811.08 954
7811.91 1000
7812.75 1034
7813.58 969
7814.42 966
7815.25 1006
7816.09 1010
7816.92 1008
7817.75 1060
7818.59 1041
7819.42 997
7820.26 1026
7821.09 1030
7821.93 1003
7822.76 1027
7823.60 1071
7824.43 1011
7825.27 1059
7826.10 1030
7826.94 1045
7827.77 1039
7828.61 996
7829.44 990
7830.28 996
7831.11 1010
7831.95 934
7832.78 936
7833.62 906
7834.46 956
7835.29 973
7836.13 927
7836.96 960
7837.80 978
7838.63 914
7839.47 927
7840.31 917
7841.14 914
7841.98 982
7842.81 918
7843.65 934
7844.48 940
7845.32 904
7846.16 917
7846.99 924
7847.83 984
7848.67 914
7849.50 891
7850.34 914
7851.17 914
7852.01 887
7852.85 872
7853.68 860
7854.52 874
7855.36 928
7856.19 898
7857.03 899
7857.87 927
7858.70 912
7859.54 930
7860.38 939
7861.21 917
7862.05 981
7862.89 949
7863.72 946
7864.56 938
7865.40 958
7866.24 880
7867.07 883
7867.91 879
7868.75 913
7869.59 916
7870.42 917
7871.26 926
7872.10 900
7872.94 923
7873.77 936
7874.61 969
7875.45 1009
7876.29 1022
7877.12 1044
7877.96 1005
7878.80 1065
7879.64 1055
7880.47 1055
7881.31 1055
7882.15 1081
7882.99 1061
7883.83 1005
7884.66 966
7885.50 1028
7886.34 986
7887.18 975
7888.02 926
7888.86 993
7889.69 880
7890.53 945
7891.37 954
7892.21 965
7893.05 950
7893.89 966
7894.73 958
7895.56 965
7896.40 928
7897.24 926
7898.08 913
7898.92 925
7899.76 926
7900.60 938
7901.44 931
7902.28 911
7903.12 972
7903.95 959
7904.79 934
7905.63 926
7906.47 952
7907.31 960
7908.15 930
7908.99 904
7909.83 947
7910.67 902
7911.51 924
7912.35 933
7913.19 973
7914.03 989
7914.87 1004
7915.71 1016
7916.55 986
7917.39 1040
7918.23 1096
7919.07 1161
7919.91 1170
7920.75 1168
7921.59 1174
7922.43 1167
7923.27 1165
7924.11 1123
7924.95 1056
7925.79 1080
7926.63 1078
7927.47 977
7928.31 968
7929.15 964
7929.99 929
7930.83 965
7931.67 946
7932.51 931
7933.35 898
7934.19 872
7935.04 878
7935.88 914
7936.72 935
7937.56 957
7938.40 915
7939.24 929
7940.08 935
7940.92 982
7941.76 1015
7942.60 1006
7943.45 1005
7944.29 1038
7945.13 1031
7945.97 1055
7946.81 1063
7947.65 1076
7948.49 1045
7949.34 986
7950.18 1020
7951.02 986
7951.86 993
7952.70 931
7953.54 952
7954.39 940
7955.23 928
7956.07 961
7956.91 947
7957.75 906
7958.60 887
7959.44 926
7960.28 931
7961.12 923
7961.96 942
7962.81 938
7963.65 913
7964.49 894
7965.33 934
7966.18 962
7967.02 959
7967.86 974
7968.70 1029
7969.55 1038
7970.39 1018
7971.23 987
7972.08 973
7972.92 993
7973.76 977
7974.60 948
7975.45 943
7976.29 970
7977.13 923
7977.98 869
7978.82 892
7979.66 902
7980.51 874
7981.35 860
7982.19 837
7983.04 858
7983.88 845
7984.72 869
7985.57 877
7986.41 888
7987.25 887
7988.10 927
7988.94 859
7989.78 888
7990.63 849
7991.47 892
7992.32 869
7993.16 854
7994.00 869
7994.85 864
7995.69 854
7996.54 892
7997.38 863
7998.22 857
7999.07 887
7999.91 850
8000.76 848
8001.60 867
8002.45 882
8003.29 932
8004.13 837
8004.98 852
8005.82 854
8006.67 871
8007.51 865
8008.36 852
8009.20 873
8010.05 816
8010.89 822
8011.74 847
8012.58 869
8013.43 864
8014.27 852
8015.12 864
8015.96 865
8016.81 823
8017.65 822
8018.50 844
8019.34 833
8020.19 844
8021.03 806
8021.88 802
8022.72 819
8023.57 781
8024.41 779
8025.26 751
8026.11 770
8026.95 766
8027.80 801
8028.64 780
8029.49 791
8030.33 740
8031.18 792
8032.03 785
8032.87 781
8033.72 794
8034.56 815
8035.41 794
8036.26 796
8037.10 809
8037.95 822
8038.80 795
8039.64 768
8040.49 780
8041.34 799
8042.18 802
8043.03 817
8043.87 801
8044.72 785
8045.57 747
8046.41 768
8047.26 756
8048.11 799
8048.96 765
8049.80 740
8050.65 749
8051.50 834
8052.34 784
8053.19 795
8054.04 785
8054.88 768
8055.73 731
8056.58 758
8057.43 747
8058.27 732
8059.12 742
8059.97 755
8060.82 765
8061.66 739
8062.51 740
8063.36 754
8064.21 778
8065.05 790
8065.90 800
8066.75 769
8067.60 729
8068.44 733
8069.29 731
8070.14 745
8070.99 760
8071.84 759
8072.68 720
8073.53 734
8074.38 732
8075.23 687
8076.08 766
8076.93 762
8077.77 755
8078.62 723
8079.47 719
8080.32 730
8081.17 696
8082.02 761
8082.87 754
8083.71 776
8084.56 732
8085.41 740
8086.26 748
8087.11 678
8087.96 676
8088.81 737
8089.66 759
8090.51 769
8091.35 757
8092.20 724
8093.05 773
8093.90 743
8094.75 738
8095.60 745
8096.45 728
8097.30 708
8098.15 717
8099.00 745
8099.85 720
8100.70 728
8101.55 733
8102.40 729
8103.25 737
8104.10 731
8104.95 712
8105.80 715
8106.65 735
8107.50 714
8108.35 753
8109.20 739
8110.05 738
8110.90 718
8111.75 757
8112.60 754
8113.45 745
8114.30 745
8115.15 753
8116.00 713
8116.85 728
8117.70 733
8118.55 748
8119.40 746
8120.25 742
8121.10 755
8121.95 722
8122.80 745
8123.65 748
8124.50 737
8125.35 759
8126.20 729
8127.06 733
8127.91 715
8128.76 730
8129.61 725
8130.46 689
8131.31 723
8132.16 739
8133.01 760
8133.86 767
8134.72 756
8135.57 758
8136.42 753
8137.27 740
8138.12 753
8138.97 730
8139.83 741
8140.68 730
8141.53 729
8142.38 751
8143.23 715
8144.08 707
8144.94 728
8145.79 763
8146.64 759
8147.49 707
8148.34 754
8149.20 716
8150.05 746
8150.90 743
8151.75 741
8152.60 760
8153.46 776
8154.31 747
8155.16 738
8156.01 763
8156.87 781
8157.72 734
8158.57 744
8159.42 790
8160.28 788
8161.13 777
8161.98 755
8162.84 727
8163.69 747
8164.54 743
8165.39 732
8166.25 705
8167.10 761
8167.95 728
8168.81 738
8169.66 716
8170.51 723
8171.37 706
8172.22 688
8173.07 726
8173.93 710
8174.78 718
8175.63 713
8176.49 719
8177.34 694
8178.19 702
8179.05 738
8179.90 768
8180.76 758
8181.61 694
8182.46 701
8183.32 742
8184.17 708
8185.02 716
8185.88 716
8186.73 714
8187.59 691
8188.44 697
8189.30 675
8190.15 670
8191.00 690
8191.86 720
8192.71 734
8193.57 741
8194.42 781
8195.28 732
8196.13 747
8196.99 729
8197.84 708
8198.69 735
8199.55 739
8200.40 682
8201.26 726
8202.11 675
8202.97 735
8203.82 688
8204.68 706
8205.53 714
8206.39 691
8207.24 729
8208.10 719
8208.95 708
8209.81 704
8210.67 706
8211.52 689
8212.38 663
8213.23 695
8214.09 729
8214.94 727
8215.80 768
8216.65 722
8217.51 705
8218.37 702
8219.22 700
8220.08 725
8220.93 740
8221.79 752
8222.64 752
8223.50 740
8224.36 735
8225.21 743
8226.07 738
8226.92 728
8227.78 711
8228.64 730
8229.49 703
8230.35 693
8231.21 717
8232.06 698
8232.92 674
8233.78 720
8234.63 736
8235.49 730
8236.35 725
8237.20 725
8238.06 743
8238.92 714
8239.77 727
8240.63 721
8241.49 687
8242.34 738
8243.20 747
8244.06 731
8244.91 708
8245.77 756
8246.63 709
8247.49 694
8248.34 750
8249.20 730
8250.06 727
8250.92 715
8251.77 741
8252.63 701
8253.49 736
8254.35 738
8255.20 753
8256.06 778
8256.92 750
8257.78 711
8258.63 741
8259.49 723
8260.35 737
8261.21 709
8262.07 788
8262.92 752
8263.78 745
8264.64 783
8265.50 718
8266.36 774
8267.22 749
8268.07 776
8268.93 797
8269.79 819
8270.65 801
8271.51 797
8272.37 800
8273.22 777
8274.08 748
8274.94 768
8275.80 784
8276.66 796
8277.52 748
8278.38 746
8279.24 757
8280.09 759
8280.95 728
8281.81 751
8282.67 748
8283.53 726
8284.39 723
8285.25 782
8286.11 734
8286.97 753
8287.83 774
8288.69 760
8289.55 736
8290.41 785
8291.26 820
8292.12 764
8292.98 771
8293.84 760
8294.70 791
8295.56 749
8296.42 783
8297.28 766
8298.14 723
8299.00 789
8299.86 784
8300.72 755
8301.58 746
8302.44 729
8303.30 724
8304.16 742
8305.02 737
8305.88 776
8306.74 766
8307.60 781
8308.46 751
8309.33 801
8310.19 797
8311.05 833
8311.91 772
8312.77 791
8313.63 800
8314.49 796
8315.35 802
8316.21 800
8317.07 829
8317.93 781
8318.79 782
8319.65 786
8320.52 767
8321.38 739
8322.24 748
8323.10 779
8323.96 823
8324.82 797
8325.68 816
8326.54 798
8327.41 813
8328.27 801
8329.13 760
8329.99 780
8330.85 815
8331.71 810
8332.57 796
8333.44 811
8334.30 835
8335.16 796
8336.02 806
8336.88 770
8337.75 796
8338.61 810
8339.47 791
8340.33 796
8341.19 796
8342.06 826
8342.92 828
8343.78 846
8344.64 851
8345.50 863
8346.37 885
8347.23 893
8348.09 971
8348.95 953
8349.82 972
8350.68 1004
8351.54 1017
8352.40 974
8353.27 954
8354.13 897
8354.99 848
8355.86 827
8356.72 850
8357.58 849
8358.45 800
8359.31 815
8360.17 825
8361.03 792
8361.90 791
8362.76 817
8363.62 839
8364.49 777
8365.35 778
8366.21 793
8367.08 788
8367.94 770
8368.80 826
8369.67 832
8370.53 818
8371.40 845
8372.26 841
8373.12 832
8373.99 794
8374.85 813
8375.71 819
8376.58 803
8377.44 873
8378.31 859
8379.17 853
8380.03 830
8380.90 852
8381.76 822
8382.63 817
8383.49 815
8384.36 818
8385.22 861
8386.08 851
8386.95 821
8387.81 837
8388.68 850
8389.54 876
8390.41 854
8391.27 866
8392.14 844
8393.00 837
8393.87 855
8394.73 837
8395.60 869
8396.46 872
8397.33 846
8398.19 818
8399.06 830
8399.92 897
8400.79 898
8401.65 912
8402.52 941
8403.38 894
8404.25 917
8405.11 898
8405.98 885
8406.84 908
8407.71 887
8408.58 868
8409.44 869
8410.31 844
8411.17 881
8412.04 900
8412.90 889
8413.77 909
8414.64 926
8415.50 912
8416.37 887
8417.23 903
8418.10 945
8418.97 912
8419.83 868
8420.70 911
8421.56 907
8422.43 931
8423.30 921
8424.16 914
8425.03 951
8425.90 983
8426.76 978
8427.63 970
8428.50 978
8429.36 985
8430.23 999
8431.10 1005
8431.96 999
8432.83 1000
8433.70 976
8434.56 1012
8435.43 1027
8436.30 1008
8437.16 1008
8438.03 984
8438.90 994
8439.77 1018
8440.63 1051
8441.50 1030
8442.37 1086
8443.24 1051
8444.10 1045
8444.97 1038
8445.84 1024
8446.71 1022
8447.57 1034
8448.44 1056
8449.31 1019
8450.18 1066
8451.04 1115
8451.91 1128
8452.78 1154
8453.65 1232
8454.52 1306
8455.38 1488
8456.25 1749
8457.12 1898
8457.99 1980
8458.86 2010
8459.72 1880
8460.59 1845
8461.46 1681
8462.33 1509
8463.20 1407
8464.07 1262
8464.93 1213
8465.80 1166
8466.67 1088
8467.54 1068
8468.41 1019
8469.28 976
8470.15 1006
8471.02 974
8471.88 929
8472.75 950
8473.62 912
8474.49 944
8475.36 932
8476.23 911
8477.10 928
8477.97 915
8478.84 957
8479.71 896
8480.58 933
8481.44 953
8482.31 989
8483.18 979
8484.05 1004
8484.92 960
8485.79 978
8486.66 983
8487.53 980
8488.40 924
8489.27 938
8490.14 918
8491.01 945
8491.88 952
8492.75 940
8493.62 958
8494.49 962
8495.36 984
8496.23 1033
8497.10 967
8497.97 1027
8498.84 980
8499.71 980
8500.58 913
8501.45 926
8502.32 1016
8503.19 948
8504.06 928
8504.93 964
8505.80 961
8506.67 945
8507.55 1006
8508.42 990
8509.29 975
8510.16 1026
8511.03 1015
8511.90 1031
8512.77 1002
8513.64 981
8514.51 977
8515.38 998
8516.25 1025
8517.13 1017
8518.00 1012
8518.87 1061
8519.74 1034
8520.61 1034
8521.48 1030
8522.35 1115
8523.23 1157
8524.10 1185
8524.97 1264
8525.84 1390
8526.71 1430
8527.58 1468
8528.46 1495
8529.33 1479
8530.20 1385
8531.07 1315
8531.94 1293
8532.81 1190
8533.69 1155
8534.56 1133
8535.43 1120
8536.30 1047
8537.18 1063
8538.05 1065
8538.92 1009
8539.79 1004
8540.66 1019
8541.54 990
8542.41 997
8543.28 1036
8544.15 983
8545.03 987
8545.90 963
8546.77 983
8547.64 957
8548.52 990
8549.39 1003
8550.26 994
8551.14 1077
8552.01 1108
8552.88 1163
8553.76 1171
8554.63 1240
8555.50 1269
8556.37 1269
8557.25 1284
8558.12 1218
8558.99 1170
8559.87 1143
8560.74 1104
8561.61 999
8562.49 988
8563.36 963
8564.24 967
8565.11 896
8565.98 932
8566.86 939
8567.73 921
8568.60 905
8569.48 860
8570.35 891
8571.23 940
8572.10 927
8572.97 912
8573.85 861
8574.72 889
8575.60 907
8576.47 897
8577.34 883
8578.22 881
8579.09 854
8579.97 881
8580.84 861
8581.72 894
8582.59 913
8583.47 924
8584.34 928
8585.21 913
8586.09 924
8586.96 953
8587.84 937
8588.71 885
8589.59 904
8590.46 925
8591.34 894
8592.21 893
8593.09 932
8593.96 911
8594.84 932
8595.71 936
8596.59 956
8597.46 923
8598.34 927
8599.22 989
8600.09 994
8600.97 982
8601.84 981
8602.72 957
8603.59 978
8604.47 998
8605.34 989
8606.22 967
8607.10 950
8607.97 1002
8608.85 1010
8609.72 1001
8610.60 959
8611.47 956
8612.35 983
8613.23 985
8614.10 979
8614.98 988
8615.86 1026
8616.73 1073
8617.61 1016
8618.48 991
8619.36 1018
8620.24 1055
8621.11 1059
8621.99 1062
8622.87 1043
8623.74 1054
8624.62 1074
8625.50 1106
8626.37 1104
8627.25 1106
8628.13 1077
8629.00 1103
8629.88 1084
8630.76 1084
8631.64 1080
8632.51 1088
8633.39 1140
8634.27 1127
8635.14 1080
8636.02 1101
8636.90 1111
8637.78 1091
8638.65 1049
8639.53 1076
8640.41 1129
8641.29 1117
8642.16 1120
8643.04 1171
8643.92 1127
8644.80 1162
8645.67 1112
8646.55 1154
8647.43 1186
8648.31 1216
8649.18 1208
8650.06 1209
8650.94 1248
8651.82 1188
8652.70 1232
8653.58 1244
8654.45 1223
8655.33 1237
8656.21 1260
8657.09 1249
8657.97 1275
8658.84 1315
8659.72 1318
8660.60 1378
8661.48 1443
8662.36 1505
8663.24 1565
8664.12 1677
8664.99 1771
8665.87 1939
8666.75 1896
8667.63 1806
8668.51 1843
8669.39 1741
8670.27 1664
8671.15 1548
8672.03 1488
8672.91 1471
8673.78 1464
8674.66 1495
8675.54 1497
8676.42 1538
8677.30 1527
8678.18 1472
8679.06 1431
8679.94 1365
8680.82 1300
8681.70 1239
8682.58 1250
8683.46 1204
8684.34 1189
8685.22 1216
8686.10 1171
8686.98 1144
8687.86 1164
8688.74 1200
8689.62 1246
8690.50 1297
8691.38 1402
8692.26 1474
8693.14 1627
8694.02 1662
8694.90 1675
8695.78 1684
8696.66 1606
8697.54 1553
8698.42 1446
8699.30 1348
8700.18 1264
8701.06 1218
8701.94 1271
8702.82 1181
8703.70 1260
8704.58 1215
8705.46 1285
8706.34 1241
8707.23 1189
8708.11 1106
8708.99 1071
8709.87 1074
8710.75 1043
8711.63 947
8712.51 980
8713.39 960
8714.27 957
8715.16 906
8716.04 987
8716.92 955
8717.80 969
8718.68 926
8719.56 917
8720.44 911
8721.33 928
8722.21 956
8723.09 931
8723.97 940
8724.85 935
8725.73 957
8726.62 951
8727.50 923
8728.38 951
8729.26 922
8730.14 915
8731.03 978
8731.91 987
8732.79 996
8733.67 934
8734.55 940
8735.44 927
8736.32 936
8737.20 898
8738.08 906
8738.97 916
8739.85 909
8740.73 887
8741.61 929
8742.50 958
8743.38 959
8744.26 960
8745.14 934
8746.03 918
8746.91 900
8747.79 905
8748.68 930
8749.56 958
8750.44 986
8751.33 955
8752.21 923
8753.09 889
8753.97 900
8754.86 925
8755.74 951
8756.62 971
8757.51 973
8758.39 983
8759.28 980
8760.16 978
8761.04 968
8761.93 969
8762.81 977
8763.69 993
8764.58 969
8765.46 973
8766.34 969
8767.23 956
8768.11 940
8769.00 925
8769.88 906
8770.76 956
8771.65 933
8772.53 970
8773.42 944
8774.30 907
8775.19 909
8776.07 914
8776.95 905
8777.84 900
8778.72 980
8779.61 1019
8780.49 993
8781.38 1037
8782.26 1114
8783.15 1135
8784.03 1144
8784.92 1098
8785.80 1072
8786.69 1021
8787.57 1007
8788.46 1020
8789.34 988
8790.23 951
8791.11 910
8792.00 909
8792.88 872
8793.77 879
8794.65 842
8795.54 858
8796.42 839
8797.31 878
8798.19 842
8799.08 847
8799.96 870
8800.85 839
8801.74 821
8802.62 809
8803.51 805
8804.39 813
8805.28 789
8806.16 795
8807.05 771
8807.94 771
8808.82 800
8809.71 798
8810.59 822
8811.48 795
8812.37 799
8813.25 794
8814.14 839
8815.03 824
8815.91 815
8816.80 780
8817.68 763
8818.57 820
8819.46 815
8820.34 836
8821.23 802
8822.12 792
8823.00 791
8823.89 773
8824.78 758
8825.66 767
8826.55 788
8827.44 768
8828.33 759
8829.21 758
8830.10 737
8830.99 761
8831.87 721
8832.76 750
8833.65 744
8834.54 750
8835.42 719
8836.31 745
8837.20 738
8838.08 719
8838.97 696
8839.86 718
8840.75 726
8841.64 774
8842.52 768
8843.41 731
8844.30 746
8845.19 719
8846.07 744
8846.96 742
8847.85 726
8848.74 709
8849.63 727
8850.51 744
8851.40 758
8852.29 699
8853.18 714
8854.07 724
8854.96 716
8855.84 736
8856.73 721
8857.62 706
8858.51 692
8859.40 708
8860.29 683
8861.17 684
8862.06 714
8862.95 703
8863.84 714
8864.73 725
8865.62 672
8866.51 682
8867.40 696
8868.29 693
8869.17 652
8870.06 664
8870.95 666
8871.84 712
8872.73 698
8873.62 687
8874.51 681
8875.40 695
8876.29 650
8877.18 698
8878.07 668
8878.96 652
8879.85 686
8880.74 664
8881.63 654
8882.51 697
8883.40 658
8884.29 671
8885.18 675
8886.07 680
8886.96 648
8887.85 669
8888.74 685
8889.63 661
8890.52 667
8891.41 684
8892.30 665
8893.19 686
8894.09 645
8894.98 644
8895.87 662
8896.76 648
8897.65 642
8898.54 665
8899.43 638
8900.32 647
8901.21 635
8902.10 647
8902.99 633
8903.88 644
8904.77 625
8905.66 602
8906.55 644
8907.44 606
8908.34 626
8909.23 637
8910.12 602
8911.01 639
8911.90 625
8912.79 641
8913.68 610
8914.57 637
8915.47 652
8916.36 652
8917.25 665
8918.14 627
8919.03 642
8919.92 640
8920.81 640
8921.71 645
8922.60 625
8923.49 656
8924.38 656
8925.27 628
8926.16 608
8927.06 631
8927.95 612
8928.84 607
8929.73 586
8930.62 626
8931.52 592
8932.41 608
8933.30 624
8934.19 598
8935.09 602
8935.98 620
8936.87 626
8937.76 625
8938.66 610
8939.55 630
8940.44 631
8941.33 613
8942.23 610
8943.12 601
8944.01 646
8944.90 640
8945.80 606
8946.69 609
8947.58 604
8948.48 616
8949.37 624
8950.26 633
8951.16 622
8952.05 623
8952.94 613
8953.84 612
8954.73 599
8955.62 617
8956.52 630
8957.41 647
8958.30 638
8959.20 650
8960.09 638
8960.98 626
8961.88 627
8962.77 671
8963.66 634
8964.56 603
8965.45 587
8966.35 613
8967.24 606
8968.13 617
8969.03 607
8969.92 609
8970.82 599
8971.71 587
8972.60 621
8973.50 586
8974.39 623
8975.29 622
8976.18 607
8977.08 619
8977.97 616
8978.87 604
8979.76 606
8980.65 595
8981.55 630
8982.44 580
8983.34 633
8984.23 581
8985.13 632
8986.02 597
8986.92 615
8987.81 580
8988.71 619
8989.60 630
8990.50 607
8991.39 585
8992.29 588
8993.18 630
8994.08 621
8994.97 609
8995.87 628
8996.76 605
8997.66 611
8998.56 636
8999.45 585
9000.35 601
9001.24 598
9002.14 608
9003.03 623
9003.93 624
9004.83 612
9005.72 600
9006.62 585
9007.51 561
9008.41 582
9009.31 615
9010.20 582
9011.10 612
9011.99 590
9012.89 580
9013.79 599
9014.68 610
9015.58 624
9016.48 621
9017.37 584
9018.27 581
9019.16 599
9020.06 615
9020.96 610
9021.85 621
9022.75 638
9023.65 635
9024.54 638
9025.44 632
9026.34 612
9027.24 578
9028.13 612
9029.03 628
9029.93 620
9030.82 622
9031.72 599
9032.62 602
9033.52 644
9034.41 604
9035.31 598
9036.21 610
9037.10 629
9038.00 625
9038.90 612
9039.80 625
9040.69 612
9041.59 601
9042.49 622
9043.39 616
9044.29 597
9045.18 612
9046.08 612
9046.98 605
9047.88 587
9048.78 608
9049.67 607
9050.57 606
9051.47 582
9052.37 597
9053.27 619
9054.16 618
9055.06 617
9055.96 613
9056.86 628
9057.76 625
9058.66 625
9059.55 634
9060.45 664
9061.35 612
9062.25 638
9063.15 644
9064.05 633
9064.95 648
9065.85 645
9066.74 621
9067.64 667
9068.54 660
9069.44 641
9070.34 672
9071.24 651
9072.14 650
9073.04 623
9073.94 627
9074.84 654
9075.74 615
9076.64 643
9077.53 618
9078.43 624
9079.33 633
9080.23 637
9081.13 614
9082.03 649
9082.93 642
9083.83 645
9084.73 675
9085.63 635
9086.53 659
9087.43 636
9088.33 644
9089.23 645
9090.13 667
9091.03 646
9091.93 621
9092.83 609
9093.73 624
9094.63 621
9095.53 599
9096.43 626
9097.33 635
9098.23 599
9099.13 609
9100.04 583
9100.94 606
9101.84 585
9102.74 591
9103.64 580
9104.54 590
9105.44 560
9106.34 576
9107.24 594
9108.14 616
9109.04 615
9109.94 610
9110.85 628
9111.75 599
9112.65 600
9113.55 614
9114.45 599
9115.35 596
9116.25 591
9117.15 604
9118.06 613
9118.96 601
9119.86 578
9120.76 601
9121.66 571
9122.56 624
9123.46 593
9124.37 653
9125.27 605
9126.17 585
9127.07 590
9127.97 599
9128.88 618
9129.78 644
9130.68 584
9131.58 627
9132.48 665
9133.39 611
9134.29 588
9135.19 605
9136.09 596
9137.00 618
9137.90 601
9138.80 569
9139.70 603
9140.61 619
9141.51 603
9142.41 609
9143.31 597
9144.22 588
9145.12 593
9146.02 570
9146.92 609
9147.83 609
9148.73 605
9149.63 580
9150.54 609
9151.44 613
9152.34 606
9153.25 597
9154.15 616
9155.05 624
9155.96 617
9156.86 623
9157.76 587
9158.67 620
9159.57 615
9160.47 623
9161.38 634
9162.28 640
9163.18 624
9164.09 622
9164.99 607
9165.90 611
9166.80 629
9167.70 611
9168.61 611
9169.51 607
9170.42 639
9171.32 620
9172.22 639
9173.13 602
9174.03 614
9174.94 629
9175.84 614
9176.74 604
9177.65 596
9178.55 653
9179.46 636
9180.36 622
9181.27 608
9182.17 615
9183.08 602
9183.98 610
9184.89 604
9185.79 626
9186.70 606
9187.60 602
9188.51 584
9189.41 629
9190.32 602
9191.22 603
9192.13 631
9193.03 661
9193.94 627
9194.84 609
9195.75 648
9196.65 626
9197.56 629
9198.46 651
9199.37 665
9200.27 658
9201.18 717
9202.08 714
9202.99 709
9203.90 702
9204.80 707
9205.71 693
9206.61 678
9207.52 689
9208.42 648
9209.33 657
9210.24 676
9211.14 618
9212.05 609
9212.95 623
9213.86 635
9214.77 653
9215.67 670
9216.58 643
9217.49 661
9218.39 649
9219.30 668
9220.21 659
9221.11 657
9222.02 637
9222.93 652
9223.83 652
9224.74 660
9225.65 657
9226.55 648
9227.46 655
9228.37 664
9229.27 660
9230.18 599
9231.09 621
9231.99 637
9232.90 600
9233.81 606
9234.72 594
9235.62 623
9236.53 581
9237.44 589
9238.34 624
9239.25 596
9240.16 610
9241.07 638
9241.97 642
9242.88 595
9243.79 581
9244.70 632
9245.61 627
9246.51 595
9247.42 592
9248.33 599
9249.24 610
9250.14 590
9251.05 585
9251.96 599
9252.87 609
9253.78 619
9254.69 607
9255.59 624
9256.50 607
9257.41 592
9258.32 574
9259.23 598
9260.14 589
9261.04 605
9261.95 631
9262.86 613
9263.77 571
9264.68 578
9265.59 613
9266.50 602
9267.40 584
9268.31 572
9269.22 606
9270.13 637
9271.04 597
9271.95 600
9272.86 622
9273.77 607
9274.68 622
9275.59 605
9276.49 601
9277.40 636
9278.31 617
9279.22 637
9280.13 617
9281.04 589
9281.95 619
9282.86 602
9283.77 636
9284.68 640
9285.59 615
9286.50 652
9287.41 624
9288.32 606
9289.23 624
9290.14 622
9291.05 643
9291.96 618
9292.87 596
9293.78 632
9294.69 645
9295.60 621
9296.51 588
9297.42 621
9298.33 626
9299.24 662
9300.15 654
9301.06 687
9301.97 638
9302.88 634
9303.79 660
9304.70 643
9305.61 628
9306.53 636
9307.44 622
9308.35 614
9309.26 610
9310.17 602
9311.08 623
9311.99 617
9312.90 605
9313.81 592
9314.72 585
9315.63 585
9316.55 610
9317.46 574
9318.37 593
9319.28 589
9320.19 565
9321.10 569
9322.01 570
9322.93 571
9323.84 588
9324.75 591
9325.66 569
9326.57 576
9327.48 580
9328.40 584
9329.31 585
9330.22 581
9331.13 603
9332.04 608
9332.96 592
9333.87 576
9334.78 589
9335.69 597
9336.60 598
9337.52 579
9338.43 592
9339.34 582
9340.25 631
9341.17 612
9342.08 628
9342.99 597
9343.90 620
9344.82 604
9345.73 604
9346.64 601
9347.55 608
9348.47 611
9349.38 585
9350.29 609
9351.21 601
9352.12 592
9353.03 622
9353.94 621
9354.86 601
9355.77 591
9356.68 600
9357.60 589
9358.51 608
9359.42 608
9360.34 605
9361.25 585
9362.16 615
9363.08 625
9363.99 627
9364.90 570
9365.82 613
9366.73 584
9367.65 595
9368.56 613
9369.47 605
9370.39 602
9371.30 591
9372.21 621
9373.13 607
9374.04 607
9374.96 600
9375.87 613
9376.79 610
9377.70 615
9378.61 603
9379.53 600
9380.44 637
9381.36 655
9382.27 645
9383.19 646
9384.10 668
9385.01 629
9385.93 609
9386.84 633
9387.76 617
9388.67 625
9389.59 638
9390.50 619
9391.42 640
9392.33 644
9393.25 614
9394.16 642
9395.08 662
9395.99 654
9396.91 652
9397.82 644
9398.74 640
9399.65 652
9400.57 643
9401.48 650
9402.40 673
9403.32 646
9404.23 594
9405.15 639
9406.06 641
9406.98 629
9407.89 634
9408.81 644
9409.73 653
9410.64 653
9411.56 628
9412.47 634
9413.39 659
9414.30 656
9415.22 671
9416.14 653
9417.05 630
9417.97 609
9418.89 659
9419.80 691
9420.72 660
9421.63 642
9422.55 649
9423.47 640
9424.38 642
9425.30 633
9426.22 649
9427.13 671
9428.05 664
9428.97 685
9429.88 696
9430.80 662
9431.72 660
9432.63 656
9433.55 646
9434.47 648
9435.38 671
9436.30 673
9437.22 682
9438.14 676
9439.05 666
9439.97 706
9440.89 720
9441.81 704
9442.72 723
9443.64 713
9444.56 743
9445.47 750
9446.39 708
9447.31 699
9448.23 713
9449.15 719
9450.06 728
9450.98 739
9451.90 733
9452.82 718
9453.73 759
9454.65 739
9455.57 776
9456.49 739
9457.41 735
9458.32 746
9459.24 704
9460.16 727
9461.08 708
9462.00 685
9462.92 693
9463.83 681
9464.75 691
9465.67 707
9466.59 689
9467.51 689
9468.43 645
9469.35 671
9470.26 690
9471.18 668
9472.10 685
9473.02 672
9473.94 689
9474.86 678
9475.78 713
9476.70 696
9477.62 745
9478.54 757
9479.45 722
9480.37 738
9481.29 758
9482.21 782
9483.13 753
9484.05 783
9484.97 752
9485.89 726
9486.81 711
9487.73 700
9488.65 716
9489.57 748
9490.49 688
9491.41 725
9492.33 714
9493.25 728
9494.17 717
9495.09 724
9496.01 721
9496.93 709
9497.85 710
9498.77 705
9499.69 743
9500.61 730
9501.53 720
9502.45 717
9503.37 748
9504.29 731
9505.21 728
9506.13 733
9507.05 741
9507.97 758
9508.89 758
9509.81 749
9510.73 765
9511.65 746
9512.57 758
9513.49 735
9514.42 771
9515.34 745
9516.26 746
9517.18 806
9518.10 784
9519.02 807
9519.94 773
9520.86 799
9521.78 800
9522.71 820
9523.63 863
9524.55 828
9525.47 863
9526.39 858
9527.31 835
9528.23 828
9529.16 824
9530.08 825
9531.00 769
9531.92 766
9532.84 781
9533.76 793
9534.69 788
9535.61 834
9536.53 810
9537.45 830
9538.37 797
9539.30 797
9540.22 776
9541.14 840
9542.06 825
9542.98 813
9543.91 798
9544.83 803
9545.75 826
9546.67 830
9547.60 816
9548.52 820
9549.44 830
9550.36 834
9551.29 830
9552.21 852
9553.13 845
9554.06 890
9554.98 823
9555.90 829
9556.82 843
9557.75 858
9558.67 867
9559.59 894
9560.52 881
9561.44 828
9562.36 858
9563.29 905
9564.21 882
9565.13 900
9566.06 876
9566.98 859
9567.90 881
9568.83 888
9569.75 893
9570.67 906
9571.60 906
9572.52 928
9573.44 928
9574.37 924
9575.29 931
9576.22 944
9577.14 956
9578.06 978
9578.99 953
9579.91 930
9580.84 958
9581.76 970
9582.68 996
9583.61 972
9584.53 1003
9585.46 968
9586.38 988
9587.31 956
9588.23 988
9589.15 1018
9590.08 1010
9591.00 961
9591.93 973
9592.85 995
9593.78 1005
9594.70 1041
9595.63 1042
9596.55 1044
9597.48 1060
9598.40 1078
9599.33 1146
9600.25 1187
9601.18 1193
9602.10 1169
9603.03 1169
9603.95 1183
9604.88 1218
9605.80 1151
9606.73 1109
9607.65 1084
9608.58 1053
9609.50 1099
9610.43 1114
9611.35 1069
9612.28 1104
9613.21 1075
9614.13 1093
9615.06 1040
9615.98 1082
9616.91 1088
9617.84 1112
9618.76 1099
9619.69 1072
9620.61 1129
9621.54 1126
9622.47 1135
9623.39 1116
9624.32 1130
9625.24 1170
9626.17 1132
9627.10 1159
9628.02 1144
9628.95 1138
9629.88 1149
9630.80 1174
9631.73 1201
9632.65 1187
9633.58 1153
9634.51 1183
9635.43 1210
9636.36 1205
9637.29 1216
9638.22 1232
9639.14 1250
9640.07 1276
9641.00 1297
9641.92 1281
9642.85 1315
9643.78 1385
9644.70 1376
9645.63 1432
9646.56 1507
9647.49 1451
9648.41 1424
9649.34 1396
9650.27 1401
9651.20 1357
9652.12 1405
9653.05 1403
9653.98 1308
9654.91 1312
9655.83 1296
9656.76 1283
9657.69 1305
9658.62 1280
9659.55 1297
9660.47 1288
9661.40 1283
9662.33 1268
9663.26 1287
9664.19 1320
9665.11 1298
9666.04 1279
9666.97 1326
9667.90 1339
9668.83 1348
9669.75 1359
9670.68 1374
9671.61 1375
9672.54 1387
9673.47 1398
9674.40 1336
9675.33 1353
9676.25 1384
9677.18 1383
9678.11 1368
9679.04 1380
9679.97 1391
9680.90 1381
9681.83 1388
9682.76 1389
9683.69 1398
9684.61 1450
9685.54 1386
9686.47 1426
9687.40 1411
9688.33 1409
9689.26 1456
9690.19 1459
9691.12 1423
9692.05 1414
9692.98 1454
9693.91 1440
9694.84 1380
9695.77 1415
9696.70 1448
9697.63 1469
9698.56 1458
9699.49 1493
9700.42 1504
9701.35 1495
9702.28 1479
9703.21 1481
9704.14 1493
9705.07 1428
9706.00 1405
9706.93 1389
9707.86 1367
9708.79 1388
9709.72 1397
9710.65 1407
9711.58 1412
9712.51 1462
9713.44 1508
9714.37 1539
9715.30 1563
9716.23 1608
9717.16 1648
9718.09 1651
9719.02 1581
9719.95 1566
9720.88 1510
9721.81 1435
9722.75 1345
9723.68 1327
9724.61 1283
9725.54 1243
9726.47 1193
9727.40 1181
9728.33 1154
9729.26 1162
9730.19 1177
9731.13 1148
9732.06 1146
9732.99 1172
9733.92 1166
9734.85 1196
9735.78 1201
9736.71 1173
9737.65 1128
9738.58 1136
9739.51 1113
9740.44 1066
9741.37 1086
9742.30 1085
9743.24 1029
9744.17 1028
9745.10 1033
9746.03 982
9746.96 1048
9747.90 1046
9748.83 1033
9749.76 1020
9750.69 1018
9751.63 1003
9752.56 1046
9753.49 996
9754.42 983
9755.36 965
9756.29 932
9757.22 970
9758.15 955
9759.09 990
9760.02 972
9760.95 968
9761.88 989
9762.82 986
9763.75 970
9764.68 991
9765.62 974
9766.55 943
9767.48 1001
9768.41 969
9769.35 982
9770.28 992
9771.21 1023
9772.15 1031
9773.08 1003
9774.01 998
9774.95 975
9775.88 950
9776.81 987
9777.75 975
9778.68 987
9779.62 980
9780.55 960
9781.48 960
9782.42 993
9783.35 1022
9784.28 1008
9785.22 995
9786.15 1030
9787.09 1000
9788.02 986
9788.95 988
9789.89 972
9790.82 980
9791.76 889
9792.69 903
9793.63 911
9794.56 916
9795.49 934
9796.43 894
9797.36 932
9798.30 962
9799.23 967
9800.17 903
9801.10 932
9802.04 903
9802.97 930
9803.91 900
9804.84 896
9805.78 856
9806.71 792
9807.65 818
9808.58 851
9809.52 809
9810.45 789
9811.39 785
9812.32 796
9813.26 797
9814.19 809
9815.13 797
9816.06 799
9817.00 818
9817.93 791
9818.87 802
9819.80 774
9820.74 821
9821.68 779
9822.61 783
9823.55 759
9824.48 766
9825.42 756
9826.35 758
9827.29 743
9828.23 744
9829.16 755
9830.10 738
9831.03 733
9831.97 724
9832.91 724
9833.84 724
9834.78 726
9835.72 750
9836.65 763
9837.59 738
9838.52 743
9839.46 699
9840.40 710
9841.33 739
9842.27 760
9843.21 715
9844.14 746
9845.08 767
9846.02 722
9846.95 726
9847.89 736
9848.83 754
9849.77 725
9850.70 753
9851.64 752
9852.58 705
9853.51 743
9854.45 723
9855.39 750
9856.33 733
9857.26 723
9858.20 754
9859.14 759
9860.08 759
9861.01 702
9861.95 684
9862.89 718
9863.83 732
9864.76 713
9865.70 671
9866.64 684
9867.58 723
9868.51 695
9869.45 707
9870.39 721
9871.33 719
9872.27 722
9873.20 713
9874.14 740
9875.08 733
9876.02 724
9876.96 747
9877.90 712
9878.83 704
9879.77 678
9880.71 675
9881.65 695
9882.59 686
9883.53 643
9884.47 702
9885.40 700
9886.34 696
9887.28 660
9888.22 667
9889.16 675
9890.10 676
9891.04 679
9891.98 680
9892.91 675
9893.85 696
9894.79 693
9895.73 686
9896.67 681
9897.61 679
9898.55 705
9899.49 664
9900.43 665
9901.37 685
9902.31 692
9903.25 679
9904.19 687
9905.13 680
9906.07 700
9907.01 686
9907.95 687
9908.89 695
9909.83 683
9910.77 677
9911.71 669
9912.65 683
9913.59 668
9914.53 690
9915.47 679
9916.41 678
9917.35 652
9918.29 676
9919.23 694
9920.17 698
9921.11 716
9922.05 714
9922.99 740
9923.93 739
9924.87 753
9925.81 787
9926.75 822
9927.69 869
9928.63 877
9929.57 858
9930.51 835
9931.45 829
9932.39 786
9933.34 792
9934.28 755
9935.22 723
9936.16 715
9937.10 696
9938.04 715
9938.98 704
9939.92 690
9940.87 662
9941.81 691
9942.75 684
9943.69 666
9944.63 685
9945.57 694
9946.51 758
9947.46 750
9948.40 760
9949.34 725
9950.28 766
9951.22 794
9952.16 811
9953.11 776
9954.05 781
9954.99 768
9955.93 740
9956.87 695
9957.82 680
9958.76 660
9959.70 635
9960.64 613
9961.59 642
9962.53 640
9963.47 643
9964.41 601
9965.35 620
9966.30 647
9967.24 603
9968.18 571
9969.13 590
9970.07 626
9971.01 626
9971.95 595
9972.90 607
9973.84 616
9974.78 605
9975.73 610
9976.67 602
9977.61 611
9978.55 608
9979.50 616
9980.44 594
9981.38 590
9982.33 567
9983.27 623
9984.21 598
9985.16 582
9986.10 593
9987.04 607
9987.99 574
9988.93 618
9989.88 637
9990.82 626
9991.76 583
9992.71 608
9993.65 626
9994.59 604
9995.54 585
9996.48 580
9997.43 600
9998.37 585
9999.31 600
10000.26 603
10001.20 594
10002.15 579
10003.09 603
10004.04 599
10004.98 621
10005.92 596
10006.87 613
10007.81 608
10008.76 620
10009.70 595
10010.65 592
10011.59 626
10012.54 591
10013.48 597
10014.43 630
10015.37 596
10016.32 599
10017.26 612
10018.21 587
10019.15 618
10020.10 575
10021.04 587
10021.99 606
10022.93 627
10023.88 594
10024.82 572
10025.77 599
10026.71 607
10027.66 588
10028.60 582
10029.55 587
10030.49 594
10031.44 608
10032.39 613
10033.33 622
10034.28 581
10035.22 610
10036.17 584
10037.11 613
10038.06 602
10039.01 603
10039.95 598
10040.90 583
10041.84 603
10042.79 567
10043.74 598
10044.68 590
10045.63 605
10046.58 579
10047.52 601
10048.47 588
10049.41 598
10050.36 602
10051.31 611
10052.25 591
10053.20 592
10054.15 575
10055.09 560
10056.04 602
10056.99 594
10057.93 588
10058.88 580
10059.83 571
10060.78 588
10061.72 597
10062.67 560
10063.62 548
10064.56 577
10065.51 584
10066.46 575
10067.41 580
10068.35 563
10069.30 553
10070.25 579
10071.20 554
10072.14 544
10073.09 570
10074.04 563
10074.99 560
10075.93 587
10076.88 574
10077.83 583
10078.78 571
10079.72 585
10080.67 597
10081.62 566
10082.57 571
10083.52 608
10084.46 607
10085.41 588
10086.36 563
10087.31 552
10088.26 583
10089.21 583
10090.15 571
10091.10 570
10092.05 549
10093.00 566
10093.95 571
10094.90 579
10095.85 571
10096.79 593
10097.74 583
10098.69 611
10099.64 607
10100.59 588
10101.54 581
10102.49 593
10103.44 586
10104.39 604
10105.33 584
10106.28 571
10107.23 583
10108.18 574
10109.13 560
10110.08 569
10111.03 570
10111.98 543
10112.93 587
10113.88 576
10114.83 573
10115.78 568
10116.73 561
10117.68 589
10118.63 573
10119.58 587
10120.53 557
10121.48 564
10122.43 563
10123.38 545
10124.33 570
10125.28 596
10126.23 597
10127.18 563
10128.13 559
10129.08 590
10130.03 591
10130.98 589
10131.93 537
10132.88 570
10133.83 579
10134.78 584
10135.73 561
10136.68 581
10137.63 606
10138.58 594
10139.53 562
10140.48 581
10141.43 605
10142.38 577
10143.33 598
10144.29 611
10145.24 600
10146.19 605
10147.14 556
10148.09 578
10149.04 568
10149.99 566
10150.94 571
10151.89 588
10152.85 568
10153.80 584
10154.75 596
10155.70 617
10156.65 586
10157.60 580
10158.55 569
10159.51 570
10160.46 573
10161.41 619
10162.36 607
10163.31 601
10164.26 576
10165.22 611
10166.17 580
10167.12 619
10168.07 609
10169.02 583
10169.98 596
10170.93 609
10171.88 611
10172.83 620
10173.79 611
10174.74 588
10175.69 604
10176.64 595
10177.60 614
10178.55 621
10179.50 604
10180.45 607
10181.41 632
10182.36 613
10183.31 612
10184.26 626
10185.22 618
10186.17 657
10187.12 633
10188.08 636
10189.03 608
10189.98 644
10190.93 643
10191.89 627
10192.84 636
10193.79 636
10194.75 634
10195.70 632
10196.65 623
10197.61 613
10198.56 609
10199.51 628
10200.47 617
10201.42 624
10202.38 608
10203.33 613
10204.28 622
10205.24 639
10206.19 664
10207.14 638
10208.10 654
10209.05 700
10210.01 680
10210.96 671
10211.91 665
10212.87 643
10213.82 652
10214.78 640
10215.73 631
10216.69 611
10217.64 646
10218.59 651
10219.55 652
10220.50 629
10221.46 603
10222.41 628
10223.37 660
10224.32 643
10225.28 654
10226.23 653
10227.19 622
10228.14 642
10229.10 662
10230.05 623
10231.01 621
10231.96 671
10232.92 707
10233.87 687
10234.83 691
10235.78 770
10236.74 757
10237.69 781
10238.65 757
10239.60 717
10240.56 759
10241.51 798
10242.47 715
10243.42 710
10244.38 661
10245.34 668
10246.29 645
10247.25 664
10248.20 633
10249.16 614
10250.11 641
10251.07 628
10252.03 636
10252.98 629
10253.94 648
10254.89 616
10255.85 613
10256.81 596
10257.76 629
10258.72 642
10259.68 641
10260.63 607
10261.59 605
10262.55 615
10263.50 629
10264.46 596
10265.41 616
10266.37 613
10267.33 604
10268.28 587
10269.24 597
10270.20 623
10271.16 621
10272.11 597
10273.07 620
10274.03 619
10274.98 622
10275.94 635
10276.90 559
10277.85 606
10278.81 613
10279.77 612
10280.73 615
10281.68 580
10282.64 584
10283.60 562
10284.56 600
10285.51 571
10286.47 592
10287.43 563
10288.39 572
10289.34 610
10290.30 589
10291.26 593
10292.22 562
10293.18 582
10294.13 575
10295.09 600
10296.05 629
10297.01 583
10297.97 585
10298.92 590
10299.88 593
10300.84 552
10301.80 590
10302.76 580
10303.72 593
10304.67 598
10305.63 598
10306.59 619
10307.55 605
10308.51 555
10309.47 573
10310.43 574
10311.38 593
10312.34 561
10313.30 586
10314.26 598
10315.22 612
10316.18 605
10317.14 618
10318.10 602
10319.06 562
10320.01 595
10320.97 579
10321.93 594
10322.89 599
10323.85 568
10324.81 608
10325.77 604
10326.73 568
10327.69 599
10328.65 565
10329.61 602
10330.57 623
10331.53 632
10332.49 580
10333.45 592
10334.41 582
10335.37 603
10336.33 602
10337.29 578
10338.25 591
10339.21 583
10340.17 571
10341.13 582
10342.09 595
10343.05 580
10344.01 563
10344.97 578
10345.93 533
10346.89 572
10347.85 596
10348.81 568
10349.77 544
10350.73 567
10351.69 563
10352.65 569
10353.61 546
10354.57 584
10355.53 587
10356.49 560
10357.46 569
10358.42 571
10359.38 549
10360.34 566
10361.30 563
10362.26 536
10363.22 528
10364.18 538
10365.14 561
10366.11 558
10367.07 561
10368.03 558
10368.99 556
10369.95 566
10370.91 538
10371.87 566
10372.84 564
10373.80 580
10374.76 548
10375.72 555
10376.68 548
10377.64 537
10378.61 540
10379.57 551
10380.53 560
10381.49 551
10382.45 558
10383.42 598
10384.38 565
10385.34 547
10386.30 555
10387.27 544
10388.23 561
10389.19 584
10390.15 552
10391.11 537
10392.08 538
10393.04 511
10394.00 516
10394.96 529
10395.93 533
10396.89 541
10397.85 545
10398.82 534
10399.78 572
10400.74 554
10401.70 534
10402.67 542
10403.63 538
10404.59 523
10405.56 576
10406.52 554
10407.48 537
10408.45 558
10409.41 571
10410.37 547
10411.34 548
10412.30 529
10413.26 536
10414.23 526
10415.19 550
10416.15 561
10417.12 543
10418.08 545
10419.04 554
10420.01 577
10420.97 580
10421.94 587
10422.90 579
10423.86 559
10424.83 549
10425.79 615
10426.76 584
10427.72 572
10428.68 538
10429.65 545
10430.61 559
10431.58 573
10432.54 562
10433.51 551
10434.47 561
10435.44 547
10436.40 553
10437.36 557
10438.33 546
10439.29 553
10440.26 534
10441.22 569
10442.19 584
10443.15 579
10444.12 536
10445.08 552
10446.05 537
10447.01 532
10447.98 538
10448.94 538
10449.91 554
10450.87 585
10451.84 529
10452.80 549
10453.77 557
10454.73 569
10455.70 555
10456.67 539
10457.63 560
10458.60 567
10459.56 583
10460.53 561
10461.49 557
10462.46 552
10463.43 556
10464.39 554
10465.36 605
10466.32 575
10467.29 585
10468.25 593
10469.22 554
10470.19 569
10471.15 565
10472.12 566
10473.09 582
10474.05 536
10475.02 561
10475.98 566
10476.95 577
10477.92 581
10478.88 583
10479.85 594
10480.82 540
10481.78 601
10482.75 605
10483.72 584
10484.68 561
10485.65 568
10486.62 603
10487.58 587
10488.55 563
10489.52 545
10490.49 568
10491.45 568
10492.42 578
10493.39 550
10494.35 592
10495.32 610
10496.29 588
10497.26 562
10498.22 565
10499.19 554
10500.16 551
10501.13 599
10502.09 645
10503.06 586
10504.03 613
10505.00 657
10505.96 634
10506.93 644
10507.90 666
10508.87 638
10509.84 619
10510.80 633
10511.77 561
10512.74 539
10513.71 548
10514.68 561
10515.64 566
10516.61 589
10517.58 529
10518.55 542
10519.52 571
10520.49 568
10521.45 536
10522.42 544
10523.39 554
10524.36 568
10525.33 560
10526.30 546
10527.27 552
10528.23 518
10529.20 544
10530.17 540
10531.14 543
10532.11 560
10533.08 549
10534.05 555
10535.02 555
10535.99 555
10536.96 572
10537.93 575
10538.89 560
10539.86 547
10540.83 527
10541.80 547
10542.77 539
10543.74 545
10544.71 557
10545.68 574
10546.65 539
10547.62 560
10548.59 582
10549.56 599
10550.53 527
10551.50 538
10552.47 570
10553.44 548
10554.41 560
10555.38 579
10556.35 576
10557.32 589
10558.29 540
10559.26 545
10560.23 571
10561.20 571
10562.17 564
10563.14 555
10564.11 574
10565.08 544
10566.05 559
10567.02 586
10567.99 564
10568.96 557
10569.93 555
10570.91 579
10571.88 569
10572.85 557
10573.82 538
10574.79 547
10575.76 564
10576.73 592
10577.70 571
10578.67 563
10579.64 591
10580.62 582
10581.59 611
10582.56 582
10583.53 558
10584.50 545
10585.47 590
10586.44 558
10587.42 563
10588.39 545
10589.36 571
10590.33 588
10591.30 579
10592.27 576
10593.25 545
10594.22 540
10595.19 578
10596.16 609
10597.13 609
10598.10 582
10599.08 585
10600.05 561
10601.02 590
10601.99 571
10602.97 553
10603.94 559
10604.91 600
10605.88 626
10606.85 615
10607.83 599
10608.80 603
10609.77 631
10610.74 616
10611.72 625
10612.69 615
10613.66 632
10614.64 608
10615.61 629
10616.58 589
10617.55 598
10618.53 594
10619.50 590
10620.47 570
10621.45 585
10622.42 549
10623.39 574
10624.37 576
10625.34 550
10626.31 542
10627.29 554
10628.26 579
10629.23 560
10630.21 551
10631.18 568
10632.15 559
10633.13 577
10634.10 592
10635.07 546
10636.05 546
10637.02 569
10638.00 545
10638.97 561
10639.94 570
10640.92 573
10641.89 587
10642.87 575
10643.84 550
10644.81 565
10645.79 546
10646.76 544
10647.74 533
10648.71 545
10649.68 530
10650.66 529
10651.63 518
10652.61 525
10653.58 538
10654.56 564
10655.53 554
10656.51 554
10657.48 488
10658.46 509
10659.43 539
10660.41 506
10661.38 530
10662.36 550
10663.33 522
10664.31 506
10665.28 528
10666.26 526
10667.23 534
10668.21 541
10669.18 506
10670.16 549
10671.13 529
10672.11 530
10673.08 531
10674.06 503
10675.03 544
10676.01 525
10676.99 535
10677.96 547
10678.94 552
10679.91 536
10680.89 515
10681.86 524
10682.84 502
10683.82 494
10684.79 527
10685.77 529
10686.74 521
10687.72 478
10688.70 519
10689.67 562
10690.65 520
10691.63 519
10692.60 512
10693.58 502
10694.55 534
10695.53 526
10696.51 498
10697.48 511
10698.46 508
10699.44 531
10700.41 530
10701.39 517
10702.37 517
10703.34 479
10704.32 530
10705.30 509
10706.27 520
10707.25 518
10708.23 536
10709.21 542
10710.18 508
10711.16 524
10712.14 530
10713.11 527
10714.09 491
10715.07 499
10716.05 527
10717.02 542
10718.00 523
10718.98 546
10719.96 516
10720.93 545
10721.91 507
10722.89 516
10723.87 509
10724.85 497
10725.82 528
10726.80 532
10727.78 503
10728.76 501
10729.74 544
10730.71 540
10731.69 505
10732.67 496
10733.65 493
10734.63 528
10735.60 540
10736.58 529
10737.56 527
10738.54 530
10739.52 504
10740.50 513
10741.48 508
10742.45 502
10743.43 529
10744.41 539
10745.39 506
10746.37 509
10747.35 517
10748.33 507
10749.31 501
10750.28 513
10751.26 499
10752.24 510
10753.22 498
10754.20 527
10755.18 525
10756.16 511
10757.14 495
10758.12 483
10759.10 520
10760.08 513
10761.06 524
10762.04 522
10763.01 491
10763.99 499
10764.97 527
10765.95 525
10766.93 506
10767.91 523
10768.89 513
10769.87 517
10770.85 565
10771.83 509
10772.81 535
10773.79 530
10774.77 529
10775.75 539
10776.73 516
10777.71 544
10778.69 513
10779.67 535
10780.65 520
10781.63 527
10782.62 548
10783.60 545
10784.58 542
10785.56 507
10786.54 526
10787.52 522
10788.50 540
10789.48 558
10790.46 552
10791.44 559
10792.42 539
10793.40 553
10794.38 554
10795.37 531
10796.35 518
10797.33 551
10798.31 558
10799.29 547
10800.27 582
10801.25 550
10802.23 528
10803.21 527
10804.20 515
10805.18 522
10806.16 516
10807.14 514
10808.12 572
10809.10 541
10810.09 531
10811.07 569
10812.05 579
10813.03 531
10814.01 493
10815.00 495
10815.98 510
10816.96 526
10817.94 560
10818.92 534
10819.91 528
10820.89 551
10821.87 552
10822.85 531
10823.83 563
10824.82 556
10825.80 556
10826.78 561
10827.76 588
10828.75 555
10829.73 529
10830.71 557
10831.69 580
10832.68 555
10833.66 562
10834.64 560
10835.63 579
10836.61 611
10837.59 561
10838.57 544
10839.56 567
10840.54 565
10841.52 595
10842.51 579
10843.49 588
10844.47 584
10845.46 596
10846.44 586
10847.42 607
10848.41 597
10849.39 622
10850.37 625
10851.36 627
10852.34 647
10853.32 673
10854.31 682
10855.29 699
10856.28 667
10857.26 658
10858.24 626
10859.23 633
10860.21 622
10861.20 662
10862.18 621
10863.16 645
10864.15 626
10865.13 613
10866.12 620
10867.10 590
10868.08 615
10869.07 630
10870.05 623
10871.04 632
10872.02 606
10873.01 608
10873.99 632
10874.98 636
10875.96 598
10876.95 606
10877.93 610
10878.92 642
10879.90 622
10880.89 650
10881.87 600
10882.86 633
10883.84 678
10884.83 679
10885.81 673
10886.80 665
10887.78 651
10888.77 668
10889.75 657
10890.74 648
10891.72 655
10892.71 641
10893.69 678
10894.68 670
10895.66 675
10896.65 712
10897.64 689
10898.62 688
10899.61 712
10900.59 687
10901.58 650
10902.56 674
10903.55 679
10904.54 680
10905.52 700
10906.51 690
10907.49 710
10908.48 710
10909.47 732
10910.45 701
10911.44 725
10912.43 691
10913.41 732
10914.40 751
10915.39 746
10916.37 755
10917.36 752
10918.35 740
10919.33 754
10920.32 785
10921.31 779
10922.29 722
10923.28 747
10924.27 718
10925.25 743
10926.24 740
10927.23 729
10928.21 769
10929.20 786
10930.19 816
10931.18 809
10932.16 773
10933.15 772
10934.14 819
10935.12 774
10936.11 768
10937.10 817
10938.09 798
10939.07 821
10940.06 799
10941.05 821
10942.04 785
10943.02 820
10944.01 853
10945.00 854
10945.99 836
10946.98 847
10947.96 839
10948.95 843
10949.94 891
10950.93 898
10951.92 889
10952.90 894
10953.89 915
10954.88 951
10955.87 961
10956.86 983
10957.85 1032
10958.83 1073
10959.82 1084
10960.81 1045
10961.80 1057
10962.79 1042
10963.78 1050
10964.77 1048
10965.75 960
10966.74 963
10967.73 955
10968.72 917
10969.71 876
10970.70 914
10971.69 892
10972.68 892
10973.67 897
10974.66 834
10975.64 837
10976.63 856
10977.62 855
10978.61 829
10979.60 824
10980.59 845
10981.58 860
10982.57 870
10983.56 873
10984.55 869
10985.54 859
10986.53 859
10987.52 892
10988.51 867
10989.50 856
10990.49 935
10991.48 891
10992.47 909
10993.46 933
10994.45 950
10995.44 1017
10996.43 1023
10997.42 1093
10998.41 1139
10999.40 1208
11000.39 1240
11001.38 1215
11002.37 1301
11003.36 1268
11004.35 1246
11005.34 1208
11006.33 1142
11007.32 1082
11008.31 994
11009.30 966
11010.30 878
11011.29 884
11012.28 833
11013.27 812
11014.26 780
11015.25 747
11016.24 780
11017.23 740
11018.22 721
11019.21 736
11020.21 729
11021.20 721
11022.19 750
11023.18 755
11024.17 758
11025.16 715
11026.15 711
11027.14 740
11028.14 741
11029.13 727
11030.12 705
11031.11 713
11032.10 744
11033.09 718
11034.09 692
11035.08 713
11036.07 729
11037.06 709
11038.05 706
11039.05 719
11040.04 701
11041.03 701
11042.02 764
11043.02 717
11044.01 698
11045.00 686
11045.99 655
11046.98 706
11047.98 694
11048.97 644
11049.96 659
11050.95 676
11051.95 684
11052.94 677
11053.93 646
11054.93 643
11055.92 641
11056.91 666
11057.90 638
11058.90 660
11059.89 669
11060.88 660
11061.88 623
11062.87 655
11063.86 668
11064.86 662
11065.85 681
11066.84 648
11067.84 659
11068.83 677
11069.82 685
11070.82 678
11071.81 680
11072.80 685
11073.80 684
11074.79 648
11075.78 658
11076.78 679
11077.77 669
11078.77 659
11079.76 639
11080.75 641
11081.75 661
11082.74 677
11083.74 662
11084.73 669
11085.72 643
11086.72 650
11087.71 631
11088.71 630
11089.70 658
11090.70 609
11091.69 611
11092.68 662
11093.68 630
11094.67 627
11095.67 614
11096.66 634
11097.66 619
11098.65 617
11099.65 611
11100.64 611
11101.64 591
11102.63 615
11103.63 581
11104.62 596
11105.62 599
11106.61 625
11107.61 587
11108.60 571
11109.60 572
11110.59 630
11111.59 576
11112.58 575
11113.58 600
11114.57 558
11115.57 551
11116.56 566
11117.56 601
11118.56 588
11119.55 591
11120.55 609
11121.54 581
11122.54 577
11123.54 575
11124.53 588
11125.53 552
11126.52 572
11127.52 595
11128.51 562
11129.51 584
11130.51 600
11131.50 585
11132.50 601
11133.50 602
11134.49 582
11135.49 572
11136.49 564
11137.48 553
11138.48 562
11139.47 555
11140.47 554
11141.47 557
11142.46 583
11143.46 574
11144.46 584
11145.46 548
11146.45 546
11147.45 571
11148.45 555
11149.44 560
11150.44 550
11151.44 515
11152.43 557
11153.43 577
11154.43 565
11155.43 549
11156.42 541
11157.42 534
11158.42 547
11159.42 538
11160.41 510
11161.41 534
11162.41 539
11163.41 539
11164.40 542
11165.40 519
11166.40 533
11167.40 548
11168.39 555
11169.39 522
11170.39 500
11171.39 534
11172.39 534
11173.38 558
11174.38 548
11175.38 534
11176.38 520
11177.38 550
11178.38 547
11179.37 521
11180.37 533
11181.37 567
11182.37 523
11183.37 543
11184.37 530
11185.37 534
11186.36 542
11187.36 531
11188.36 520
11189.36 524
11190.36 544
11191.36 539
11192.36 530
11193.36 535
11194.36 511
11195.35 531
11196.35 538
11197.35 539
11198.35 517
11199.35 523
11200.35 517
11201.35 522
11202.35 527
11203.35 512
11204.35 519
11205.35 519
11206.35 549
11207.35 548
11208.35 512
11209.35 549
11210.35 530
11211.35 548
11212.35 558
11213.35 549
11214.35 528
11215.34 558
11216.35 529
11217.35 528
11218.35 533
11219.35 517
11220.35 522
11221.35 511
11222.35 537
11223.35 557
11224.35 533
11225.35 546
11226.35 514
11227.35 527
11228.35 509
11229.35 492
11230.35 533
11231.35 591
11232.35 557
11233.35 535
11234.35 524
11235.35 554
11236.35 566
11237.36 556
11238.36 555
11239.36 509
11240.36 536
11241.36 561
11242.36 557
11243.36 554
11244.36 513
11245.36 533
11246.37 541
11247.37 527
11248.37 539
11249.37 518
11250.37 558
11251.37 551
11252.38 512
11253.38 532
11254.38 579
11255.38 571
11256.38 543
11257.38 536
11258.39 540
11259.39 548
11260.39 535
11261.39 522
11262.39 544
11263.40 524
11264.40 565
11265.40 558
11266.40 558
11267.40 560
11268.41 559
11269.41 545
11270.41 587
11271.41 555
11272.42 557
11273.42 564
11274.42 596
11275.42 584
11276.43 578
11277.43 573
11278.43 585
11279.44 590
11280.44 562
11281.44 556
11282.44 535
11283.45 557
11284.45 545
11285.45 566
11286.46 543
11287.46 570
11288.46 550
11289.47 552
11290.47 512
11291.47 542
11292.48 518
11293.48 587
11294.48 539
11295.49 564
11296.49 545
11297.49 542
11298.50 570
11299.50 541
11300.51 560
11301.51 572
11302.51 563
11303.52 519
11304.52 539
11305.53 546
11306.53 583
11307.53 548
11308.54 548
11309.54 523
11310.55 589
11311.55 565
11312.55 558
11313.56 550
11314.56 534
11315.57 550
11316.57 601
11317.58 587
11318.58 561
11319.59 589
11320.59 597
11321.59 608
11322.60 555
11323.60 575
11324.61 590
11325.61 582
11326.62 581
11327.62 554
11328.63 559
11329.63 592
11330.64 570
11331.64 577
11332.65 580
11333.65 556
11334.66 584
11335.67 577
11336.67 597
11337.68 558
11338.68 570
11339.69 625
11340.69 601
11341.70 585
11342.70 617
11343.71 601
11344.72 621
11345.72 621
11346.73 585
11347.73 584
11348.74 602
11349.74 612
11350.75 558
11351.76 602
11352.76 571
11353.77 569
11354.78 589
11355.78 587
11356.79 592
11357.79 570
11358.80 583
11359.81 583
11360.81 628
11361.82 611
11362.83 603
11363.83 604
11364.84 594
11365.85 580
11366.85 611
11367.86 598
11368.87 612
11369.87 618
11370.88 604
11371.89 587
11372.89 602
11373.90 592
11374.91 598
11375.92 600
11376.92 580
11377.93 623
11378.94 616
11379.94 605
11380.95 589
11381.96 601
11382.97 621
11383.97 623
11384.98 601
11385.99 610
11387.00 586
11388.00 626
11389.01 641
11390.02 618
11391.03 629
11392.04 624
11393.04 636
11394.05 636
11395.06 631
11396.07 623
11397.08 641
11398.08 630
11399.09 654
11400.10 644
11401.11 645
11402.12 660
11403.12 623
11404.13 640
11405.14 657
11406.15 654
11407.16 650
11408.17 699
11409.18 689
11410.18 652
11411.19 672
11412.20 713
11413.21 694
11414.22 691
11415.23 671
11416.24 674
11417.25 680
11418.25 672
11419.26 667
11420.27 675
11421.28 681
11422.29 675
11423.30 641
11424.31 666
11425.32 687
11426.33 669
11427.34 676
11428.35 688
11429.36 686
11430.37 697
11431.38 697
11432.39 687
11433.39 728
11434.40 726
11435.41 700
11436.42 699
11437.43 691
11438.44 677
11439.45 728
11440.46 713
11441.47 698
11442.48 730
11443.49 730
11444.50 720
11445.51 721
11446.52 721
11447.53 716
11448.55 740
11449.56 718
11450.57 700
11451.58 729
11452.59 757
11453.60 767
11454.61 737
11455.62 714
11456.63 737
11457.64 762
11458.65 760
11459.66 790
11460.67 773
11461.68 726
11462.69 740
11463.71 733
11464.72 762
11465.73 765
11466.74 814
11467.75 772
11468.76 757
11469.77 797
11470.78 803
11471.80 801
11472.81 782
11473.82 821
11474.83 820
11475.84 853
11476.85 822
11477.86 831
11478.88 815
11479.89 838
11480.90 808
11481.91 814
11482.92 839
11483.93 857
11484.95 863
11485.96 860
11486.97 853
11487.98 828
11489.00 832
11490.01 877
11491.02 868
11492.03 869
11493.04 880
11494.06 919
11495.07 925
11496.08 935
11497.09 906
11498.11 951
11499.12 954
11500.13 959
11501.14 949
11502.16 954
11503.17 979
11504.18 995
11505.20 997
11506.21 1005
11507.22 1034
11508.23 1043
11509.25 1055
11510.26 1046
11511.27 1025
11512.29 1047
11513.30 1082
11514.31 1112
11515.33 1103
11516.34 1107
11517.35 1147
11518.37 1202
11519.38 1192
11520.39 1232
11521.41 1248
11522.42 1274
11523.43 1388
11524.45 1402
11525.46 1416
11526.47 1410
11527.49 1410
11528.50 1454
11529.52 1512
11530.53 1501
11531.54 1516
11532.56 1611
11533.57 1677
11534.59 1816
11535.60 1897
11536.62 2086
11537.63 2263
11538.64 2366
11539.66 2513
11540.67 2614
11541.69 2639
11542.70 2579
11543.72 2543
11544.73 2431
11545.75 2253
11546.76 2037
11547.77 1909
11548.79 1682
11549.80 1524
11550.82 1394
11551.83 1358
11552.85 1267
11553.86 1226
11554.88 1182
11555.89 1094
11556.91 1088
11557.92 1056
11558.94 1030
11559.95 1037
11560.97 1023
11561.99 1000
11563.00 1017
11564.02 978
11565.03 962
11566.05 951
11567.06 990
11568.08 967
11569.09 997
11570.11 984
11571.13 956
11572.14 966
11573.16 969
11574.17 933
11575.19 896
11576.20 958
11577.22 925
11578.24 922
11579.25 946
11580.27 964
11581.29 929
11582.30 948
11583.32 940
11584.33 967
11585.35 950
11586.37 921
11587.38 919
11588.40 936
11589.42 910
11590.43 942
11591.45 958
11592.47 967
11593.48 982
11594.50 979
11595.52 1027
11596.53 1090
11597.55 1105
11598.57 1111
11599.58 1125
11600.60 1135
11601.62 1191
11602.64 1168
11603.65 1168
11604.67 1114
11605.69 1138
11606.70 1126
11607.72 1094
11608.74 998
11609.76 1011
11610.77 981
11611.79 940
11612.81 934
11613.83 954
11614.84 998
11615.86 979
11616.88 956
11617.90 972
11618.92 953
11619.93 973
11620.95 967
11621.97 934
11622.99 974
11624.01 932
11625.02 944
11626.04 939
11627.06 955
11628.08 914
11629.10 911
11630.11 908
11631.13 880
11632.15 890
11633.17 877
11634.19 859
11635.21 875
11636.23 874
11637.24 853
11638.26 855
11639.28 853
11640.30 870
11641.32 842
11642.34 825
11643.36 836
11644.38 803
11645.39 780
11646.41 805
11647.43 798
11648.45 781
11649.47 797
11650.49 782
11651.51 803
11652.53 769
11653.55 750
11654.57 793
11655.59 782
11656.61 777
11657.63 747
11658.65 747
11659.67 757
11660.69 761
11661.70 749
11662.72 751
11663.74 733
11664.76 714
11665.78 689
11666.80 696
11667.82 701
11668.84 693
11669.86 683
11670.88 675
11671.90 653
11672.92 691
11673.95 680
11674.97 709
11675.99 706
11677.01 701
11678.03 662
11679.05 680
11680.07 690
11681.09 722
11682.11 688
11683.13 667
11684.15 663
11685.17 678
11686.19 683
11687.21 662
11688.23 640
11689.25 670
11690.28 645
11691.30 645
11692.32 645
11693.34 644
11694.36 635
11695.38 616
11696.40 635
11697.42 649
11698.44 609
11699.47 612
11700.49 603
11701.51 598
11702.53 601
11703.55 600
11704.57 593
11705.60 608
11706.62 603
11707.64 621
11708.66 625
11709.68 594
11710.70 600
11711.73 609
11712.75 607
11713.77 574
11714.79 576
11715.81 600
11716.84 577
11717.86 607
11718.88 575
11719.90 573
11720.92 584
11721.95 585
11722.97 563
11723.99 570
11725.01 561
11726.04 579
11727.06 599
11728.08 584
11729.11 552
11730.13 536
11731.15 544
11732.17 554
11733.20 560
11734.22 544
11735.24 570
11736.26 550
11737.29 544
11738.31 560
11739.33 553
11740.36 551
11741.38 548
11742.40 540
11743.43 528
11744.45 531
11745.47 545
11746.50 537
11747.52 571
11748.54 562
11749.57 515
11750.59 510
11751.62 490
11752.64 534
11753.66 531
11754.69 525
11755.71 506
11756.73 529
11757.76 535
11758.78 543
11759.81 513
11760.83 544
11761.85 535
11762.88 556
11763.90 515
11764.93 526
11765.95 545
11766.98 546
11768.00 503
11769.02 515
11770.05 544
11771.07 520
11772.10 513
11773.12 550
11774.15 514
11775.17 516
11776.20 522
11777.22 503
11778.25 518
11779.27 531
11780.30 525
11781.32 522
11782.35 542
11783.37 530
11784.40 490
11785.42 550
11786.45 511
11787.47 535
11788.50 515
11789.52 513
11790.55 495
11791.57 514
11792.60 525
11793.62 532
11794.65 546
11795.67 507
11796.70 497
11797.73 512
11798.75 503
11799.78 521
11800.80 517
11801.83 512
11802.85 487
11803.88 500
11804.91 531
11805.93 535
11806.96 536
11807.98 507
11809.01 511
11810.04 509
11811.06 512
11812.09 540
11813.12 523
11814.14 506
11815.17 516
11816.19 527
11817.22 533
11818.25 542
11819.27 481
11820.30 483
11821.33 519
11822.35 523
11823.38 522
11824.41 534
11825.44 528
11826.46 530
11827.49 544
11828.52 535
11829.54 512
11830.57 530
11831.60 516
11832.62 547
11833.65 536
11834.68 516
11835.71 515
11836.73 528
11837.76 512
11838.79 516
11839.82 545
11840.84 539
11841.87 548
11842.90 559
11843.93 557
11844.95 522
11845.98 559
11847.01 562
11848.04 539
11849.07 527
11850.09 563
11851.12 576
11852.15 537
11853.18 537
11854.21 515
11855.23 550
11856.26 572
11857.29 561
11858.32 550
11859.35 549
11860.38 582
11861.40 589
11862.43 570
11863.46 568
11864.49 553
11865.52 539
11866.55 575
11867.58 597
11868.60 583
11869.63 592
11870.66 589
11871.69 581
11872.72 605
11873.75 605
11874.78 613
11875.81 597
11876.84 600
11877.86 593
11878.89 605
11879.92 585
11880.95 613
11881.98 620
11883.01 617
11884.04 608
11885.07 590
11886.10 615
11887.13 615
11888.16 632
11889.19 650
11890.22 669
11891.25 647
11892.28 628
11893.31 609
11894.34 609
11895.37 625
11896.40 657
11897.43 665
11898.46 629
11899.49 657
11900.52 669
11901.55 713
11902.58 707
11903.61 738
11904.64 749
11905.67 736
11906.70 731
11907.73 730
11908.76 732
11909.79 730
11910.82 716
11911.85 681
11912.88 686
11913.91 707
11914.94 689
11915.97 666
11917.01 658
11918.04 647
11919.07 639
11920.10 658
11921.13 664
11922.16 653
11923.19 684
11924.22 691
11925.25 686
11926.28 687
11927.32 738
11928.35 756
11929.38 753
11930.41 773
11931.44 772
11932.47 775
11933.50 751
11934.54 772
11935.57 780
11936.60 753
11937.63 757
11938.66 721
11939.70 694
11940.73 712
11941.76 668
11942.79 666
11943.82 654
11944.85 647
11945.89 637
11946.92 617
11947.95 640
11948.98 623
11950.02 602
11951.05 623
11952.08 618
11953.11 613
11954.15 602
11955.18 579
11956.21 571
11957.24 588
11958.28 617
11959.31 601
11960.34 619
11961.37 607
11962.41 638
11963.44 601
11964.47 581
11965.51 598
11966.54 628
11967.57 611
11968.60 620
11969.64 605
11970.67 591
11971.70 619
11972.74 634
11973.77 625
11974.80 582
11975.84 624
11976.87 636
11977.90 629
11978.94 627
11979.97 639
11981.00 607
11982.04 619
11983.07 641
11984.11 629
11985.14 631
11986.17 643
11987.21 625
11988.24 617
11989.28 627
11990.31 623
11991.34 628
11992.38 650
11993.41 642
11994.45 643
11995.48 655
11996.51 665
11997.55 658
11998.58 617
11999.62 633
12000.65 679
12001.69 632
12002.72 656
12003.76 659
12004.79 646
12005.82 652
12006.86 692
12007.89 682
12008.93 688
12009.96 675
12011.00 700
12012.03 711
12013.07 680
12014.10 665
12015.14 692
12016.17 707
12017.21 669
12018.24 708
12019.28 692
12020.32 680
12021.35 703
12022.39 691
12023.42 690
12024.46 689
12025.49 666
12026.53 672
12027.56 699
12028.60 695
12029.64 694
12030.67 682
12031.71 686
12032.74 728
12033.78 673
12034.81 690
12035.85 720
12036.89 704
12037.92 668
12038.96 697
12039.99 710
12041.03 743
12042.07 700
12043.10 712
12044.14 724
12045.18 706
12046.21 678
12047.25 695
12048.29 710
12049.32 725
12050.36 738
12051.40 761
12052.43 755
12053.47 744
12054.51 711
12055.54 693
12056.58 769
12057.62 780
12058.65 791
12059.69 791
12060.73 789
12061.76 809
12062.80 759
12063.84 773
12064.88 772
12065.91 727
12066.95 711
12067.99 692
12069.03 708
12070.06 713
12071.10 710
12072.14 678
12073.18 704
12074.21 702
12075.25 658
12076.29 628
12077.33 641
12078.36 677
12079.40 684
12080.44 657
12081.48 663
12082.52 660
12083.55 700
12084.59 698
12085.63 651
12086.67 638
12087.71 687
12088.74 696
12089.78 691
12090.82 675
12091.86 676
12092.90 684
12093.94 667
12094.98 665
12096.01 646
12097.05 695
12098.09 708
12099.13 748
12100.17 704
12101.21 685
12102.25 713
12103.28 707
12104.32 735
12105.36 728
12106.40 731
12107.44 760
12108.48 738
12109.52 725
12110.56 726
12111.60 690
12112.64 640
12113.68 654
12114.72 649
12115.76 632
12116.79 630
12117.83 608
12118.87 606
12119.91 598
12120.95 585
12121.99 594
12123.03 593
12124.07 548
12125.11 550
12126.15 572
12127.19 575
12128.23 585
12129.27 540
12130.31 569
12131.35 562
12132.39 537
12133.43 569
12134.47 585
12135.51 545
12136.55 547
12137.59 558
12138.63 566
12139.67 559
12140.71 553
12141.76 592
12142.80 560
12143.84 560
12144.88 560
12145.92 563
12146.96 562
12148.00 551
12149.04 541
12150.08 555
12151.12 560
12152.16 539
12153.20 520
12154.25 581
12155.29 550
12156.33 523
12157.37 563
12158.41 522
12159.45 514
12160.49 529
12161.53 553
12162.58 516
12163.62 538
12164.66 499
12165.70 491
12166.74 493
12167.78 494
12168.82 541
12169.87 549
12170.91 520
12171.95 528
12172.99 525
12174.03 535
12175.08 497
12176.12 512
12177.16 521
12178.20 551
12179.24 528
12180.29 512
12181.33 529
12182.37 519
12183.41 515
12184.46 525
12185.50 512
12186.54 536
12187.58 496
12188.63 508
12189.67 512
12190.71 505
12191.75 512
12192.80 523
12193.84 506
12194.88 524
12195.92 510
12196.97 499
12198.01 524
12199.05 537
12200.10 482
12201.14 495
12202.18 474
12203.23 516
12204.27 510
12205.31 490
12206.36 514
12207.40 516
12208.44 504
12209.49 491
12210.53 502
12211.57 511
12212.62 518
12213.66 503
12214.70 509
12215.75 475
12216.79 479
12217.84 482
12218.88 529
12219.92 515
12220.97 482
12222.01 503
12223.06 483
12224.10 483
12225.14 491
12226.19 480
12227.23 474
12228.28 502
12229.32 497
12230.36 468
12231.41 460
12232.45 449
12233.50 453
12234.54 487
12235.59 468
12236.63 463
12237.68 481
12238.72 477
12239.77 481
12240.81 463
12241.86 483
12242.90 446
12243.94 466
12244.99 465
12246.03 471
12247.08 466
12248.13 485
12249.17 478
12250.22 465
12251.26 470
12252.31 459
12253.35 474
12254.40 511
12255.44 475
12256.49 458
12257.53 414
12258.58 455
12259.62 455
12260.67 445
12261.72 435
12262.76 459
12263.81 452
12264.85 446
12265.90 429
12266.94 450
12267.99 461
12269.04 444
12270.08 450
12271.13 456
12272.17 446
12273.22 441
12274.27 428
12275.31 460
12276.36 461
12277.41 448
12278.45 434
12279.50 448
12280.55 461
12281.59 441
12282.64 443
12283.69 462
12284.73 447
12285.78 442
12286.83 450
12287.87 433
12288.92 435
12289.97 406
12291.01 440
12292.06 433
12293.11 432
12294.15 430
12295.20 422
12296.25 444
12297.30 410
12298.34 436
12299.39 448
12300.44 435
12301.48 440
12302.53 411
12303.58 469
12304.63 467
12305.67 447
12306.72 431
12307.77 441
12308.82 449
12309.87 450
12310.91 425
12311.96 440
12313.01 432
12314.06 439
12315.10 454
12316.15 434
12317.20 432
12318.25 429
12319.30 421
12320.34 441
12321.39 448
12322.44 414
12323.49 414
12324.54 407
12325.59 442
12326.63 443
12327.68 421
12328.73 432
12329.78 426
12330.83 412
12331.88 415
12332.93 446
12333.98 413
12335.02 405
12336.07 427
12337.12 407
12338.17 430
12339.22 443
12340.27 436
12341.32 394
12342.37 422
12343.42 413
12344.47 404
12345.51 401
12346.56 409
12347.61 425
12348.66 435
12349.71 428
12350.76 404
12351.81 410
12352.86 412
12353.91 417
12354.96 415
12356.01 419
12357.06 426
12358.11 433
12359.16 399
12360.21 406
12361.26 434
12362.31 412
12363.36 409
12364.41 405
12365.46 424
12366.51 410
12367.56 423
12368.61 439
12369.66 401
12370.71 445
12371.76 427
12372.81 427
12373.86 432
12374.91 439
12375.96 410
12377.01 419
12378.06 427
12379.11 417
12380.17 413
12381.22 434
12382.27 392
12383.32 393
12384.37 437
12385.42 416
12386.47 397
12387.52 380
12388.57 429
12389.62 443
12390.67 435
12391.73 399
12392.78 412
12393.83 395
12394.88 413
12395.93 433
12396.98 435
12398.03 408
12399.09 404
12400.14 409
12401.19 409
12402.24 410
12403.29 415
12404.34 417
12405.40 420
12406.45 408
12407.50 406
12408.55 395
12409.60 431
12410.66 424
12411.71 431
12412.76 400
12413.81 416
12414.86 400
12415.92 428
12416.97 404
12418.02 418
12419.07 420
12420.13 424
12421.18 422
12422.23 395
12423.28 427
12424.34 437
12425.39 421
12426.44 426
12427.49 433
12428.55 427
12429.60 435
12430.65 405
12431.71 399
12432.76 406
12433.81 433
12434.86 415
12435.92 420
12436.97 444
12438.02 425
12439.08 417
12440.13 459
12441.18 431
12442.24 435
12443.29 424
12444.34 419
12445.40 409
12446.45 444
12447.50 423
12448.56 406
12449.61 419
12450.67 422
12451.72 440
12452.77 455
12453.83 424
12454.88 446
12455.94 435
12456.99 426
12458.04 424
12459.10 425
12460.15 459
12461.21 455
12462.26 437
12463.31 453
12464.37 446
12465.42 434
12466.48 436
12467.53 447
12468.59 443
12469.64 480
12470.70 500
12471.75 489
12472.80 496
12473.86 486
12474.91 539
12475.97 508
12477.02 543
12478.08 550
12479.13 584
12480.19 536
12481.24 545
12482.30 547
12483.35 531
12484.41 527
12485.46 508
12486.52 489
12487.57 485
12488.63 469
12489.69 466
12490.74 469
12491.80 463
12492.85 455
12493.91 461
12494.96 467
12496.02 464
12497.07 479
12498.13 452
12499.19 457
12500.24 440
12501.30 446
12502.35 440
12503.41 441
12504.47 445
12505.52 442
12506.58 441
12507.63 459
12508.69 463
12509.75 490
12510.80 473
12511.86 445
12512.91 439
12513.97 470
12515.03 461
12516.08 478
12517.14 466
12518.20 467
12519.25 434
12520.31 473
12521.37 487
12522.42 488
12523.48 450
12524.54 473
12525.59 473
12526.65 476
12527.71 480
12528.77 484
12529.82 480
12530.88 481
12531.94 467
12532.99 453
12534.05 479
12535.11 445
12536.17 451
12537.22 465
12538.28 474
12539.34 452
12540.40 477
12541.45 448
12542.51 455
12543.57 474
12544.63 450
12545.68 478
12546.74 481
12547.80 472
12548.86 482
12549.92 501
12550.97 500
12552.03 504
12553.09 484
12554.15 460
12555.21 517
12556.26 506
12557.32 485
12558.38 508
12559.44 477
12560.50 465
12561.56 483
12562.61 472
12563.67 438
12564.73 451
12565.79 482
12566.85 482
12567.91 449
12568.97 473
12570.02 470
12571.08 471
12572.14 457
12573.20 466
12574.26 462
12575.32 476
12576.38 489
12577.44 488
12578.50 469
12579.56 456
12580.61 495
12581.67 457
12582.73 441
12583.79 478
12584.85 483
12585.91 509
12586.97 491
12588.03 489
12589.09 484
12590.15 474
12591.21 453
12592.27 478
12593.33 483
12594.39 488
12595.45 477
12596.51 490
12597.57 479
12598.63 478
12599.69 465
12600.75 458
12601.81 471
12602.87 462
12603.93 471
12604.99 488
12606.05 464
12607.11 488
12608.17 472
12609.23 499
12610.29 502
12611.35 490
12612.41 505
12613.47 503
12614.53 470
12615.59 474
12616.66 493
12617.72 506
12618.78 522
12619.84 515
12620.90 496
12621.96 482
12623.02 526
12624.08 508
12625.14 510
12626.20 511
12627.26 539
12628.33 537
12629.39 542
12630.45 535
12631.51 543
12632.57 548
12633.63 550
12634.69 526
12635.76 549
12636.82 515
12637.88 528
12638.94 518
12640.00 522
12641.06 521
12642.13 506
12643.19 506
12644.25 529
12645.31 490
12646.37 496
12647.44 500
12648.50 534
12649.56 524
12650.62 507
12651.68 525
12652.75 536
12653.81 514
12654.87 519
12655.93 514
12657.00 540
12658.06 547
12659.12 529
12660.18 503
12661.25 500
12662.31 541
12663.37 508
12664.43 522
12665.50 538
12666.56 539
12667.62 557
12668.69 544
12669.75 508
12670.81 499
12671.88 503
12672.94 522
12674.00 512
12675.06 513
12676.13 530
12677.19 545
12678.25 572
12679.32 545
12680.38 523
12681.44 542
12682.51 564
12683.57 546
12684.64 567
12685.70 562
12686.76 592
12687.83 586
12688.89 567
12689.95 583
12691.02 602
12692.08 564
12693.15 590
12694.21 584
12695.27 608
12696.34 627
12697.40 619
12698.47 613
12699.53 620
12700.59 642
12701.66 652
12702.72 653
12703.79 670
12704.85 690
12705.92 698
12706.98 704
12708.05 670
12709.11 662
12710.18 713
12711.24 680
12712.30 663
12713.37 641
12714.43 652
12715.50 652
12716.56 603
12717.63 604
12718.69 600
12719.76 626
12720.82 633
12721.89 635
12722.95 624
12724.02 609
12725.09 604
12726.15 589
12727.22 601
12728.28 598
12729.35 670
12730.41 632
12731.48 638
12732.54 609
12733.61 620
12734.68 627
12735.74 671
12736.81 636
12737.87 630
12738.94 626
12740.00 598
12741.07 608
12742.14 579
12743.20 599
12744.27 591
12745.33 558
12746.40 582
12747.47 573
12748.53 555
12749.60 557
12750.67 558
12751.73 556
12752.80 507
12753.87 535
12754.93 535
12756.00 543
12757.07 529
12758.13 530
12759.20 541
12760.27 531
12761.33 529
12762.40 511
12763.47 530
12764.53 527
12765.60 491
12766.67 499
12767.73 482
12768.80 502
12769.87 494
12770.94 494
12772.00 492
12773.07 488
12774.14 475
12775.21 518
12776.27 515
12777.34 482
12778.41 483
12779.48 519
12780.54 517
12781.61 478
12782.68 496
12783.75 494
12784.81 473
12785.88 474
12786.95 509
12788.02 487
12789.09 465
12790.15 482
12791.22 460
12792.29 477
12793.36 476
12794.43 490
12795.49 492
12796.56 480
12797.63 503
12798.70 477
12799.77 479
12800.84 493
12801.90 503
12802.97 507
12804.04 480
12805.11 460
12806.18 490
12807.25 510
12808.32 464
12809.39 465
12810.45 457
12811.52 474
12812.59 491
12813.66 501
12814.73 493
12815.80 483
12816.87 476
12817.94 506
12819.01 489
12820.08 463
12821.15 464
12822.21 466
12823.28 475
12824.35 491
12825.42 464
12826.49 469
12827.56 483
12828.63 483
12829.70 452
12830.77 501
12831.84 492
12832.91 502
12833.98 471
12835.05 476
12836.12 463
12837.19 466
12838.26 483
12839.33 452
12840.40 476
12841.47 480
12842.54 454
12843.61 492
12844.68 479
12845.75 436
12846.82 456
12847.89 455
12848.96 454
12850.03 442
12851.10 450
12852.18 429
12853.25 431
12854.32 435
12855.39 444
12856.46 445
12857.53 411
12858.60 438
12859.67 421
12860.74 442
12861.81 417
12862.88 436
12863.96 434
12865.03 438
12866.10 409
12867.17 444
12868.24 412
12869.31 411
12870.38 428
12871.45 429
12872.53 388
12873.60 410
12874.67 421
12875.74 392
12876.81 381
12877.88 377
12878.96 421
12880.03 426
12881.10 402
12882.17 409
12883.24 392
12884.31 413
12885.39 403
12886.46 404
12887.53 406
12888.60 384
12889.68 422
12890.75 405
12891.82 420
12892.89 390
12893.96 375
12895.04 381
12896.11 379
12897.18 398
12898.25 374
12899.33 412
12900.40 387
12901.47 358
12902.54 380
12903.62 408
12904.69 406
12905.76 379
12906.84 396
12907.91 395
12908.98 410
12910.06 358
12911.13 386
12912.20 393
12913.27 383
12914.35 390
12915.42 377
12916.49 373
12917.57 384
12918.64 364
12919.71 358
12920.79 383
12921.86 404
12922.94 372
12924.01 364
12925.08 390
12926.16 391
12927.23 381
12928.30 379
12929.38 396
12930.45 377
12931.53 400
12932.60 368
12933.67 383
12934.75 381
12935.82 368
12936.90 370
12937.97 390
12939.04 367
12940.12 388
12941.19 380
12942.27 382
12943.34 366
12944.42 404
12945.49 381
12946.56 391
12947.64 382
12948.71 397
12949.79 404
12950.86 371
12951.94 368
12953.01 369
12954.09 403
12955.16 396
12956.24 375
12957.31 400
12958.39 401
12959.46 363
12960.54 374
12961.61 400
12962.69 370
12963.76 399
12964.84 374
12965.91 374
12966.99 377
12968.07 380
12969.14 368
12970.22 381
12971.29 333
12972.37 336
12973.44 376
12974.52 365
12975.59 347
12976.67 359
12977.75 370
12978.82 356
12979.90 366
12980.97 367
12982.05 359
12983.13 357
12984.20 379
12985.28 355
12986.35 358
12987.43 344
12988.51 375
12989.58 385
12990.66 369
12991.74 354
12992.81 364
12993.89 384
12994.97 365
12996.04 362
12997.12 393
12998.20 411
12999.27 385
13000.35 398
13001.43 363
13002.50 365
13003.58 378
13004.66 363
13005.73 386
13006.81 396
13007.89 376
13008.97 344
13010.04 378
13011.12 393
13012.20 381
13013.27 389
13014.35 366
13015.43 372
13016.51 359
13017.58 383
13018.66 379
13019.74 376
13020.82 382
13021.89 388
13022.97 397
13024.05 397
13025.13 377
13026.21 371
13027.28 355
13028.36 360
13029.44 381
13030.52 376
13031.60 391
13032.67 387
13033.75 380
13034.83 387
13035.91 377
13036.99 368
13038.07 383
13039.14 389
13040.22 369
13041.30 359
13042.38 365
13043.46 365
13044.54 371
13045.62 361
13046.69 378
13047.77 387
13048.85 384
13049.93 379
13051.01 375
13052.09 367
13053.17 388
13054.25 358
13055.33 379
13056.40 370
13057.48 366
13058.56 380
13059.64 390
13060.72 390
13061.80 372
13062.88 370
13063.96 352
13065.04 371
13066.12 371
13067.20 348
13068.28 381
13069.36 393
13070.44 370
13071.52 374
13072.60 354
13073.68 406
13074.76 398
13075.84 380
13076.92 404
13078.00 386
13079.08 388
13080.16 380
13081.24 375
13082.32 368
13083.40 364
13084.48 366
13085.56 361
13086.64 393
13087.72 366
13088.80 384
13089.88 374
13090.96 364
13092.04 380
13093.12 397
13094.20 393
13095.28 371
13096.36 355
13097.44 381
13098.52 384
13099.61 373
13100.69 359
13101.77 385
13102.85 386
13103.93 376
13105.01 378
13106.09 401
13107.17 391
13108.25 382
13109.34 388
13110.42 386
13111.50 386
13112.58 387
13113.66 414
13114.74 383
13115.82 365
13116.91 385
13117.99 399
13119.07 395
13120.15 370
13121.23 382
13122.31 392
13123.40 404
13124.48 376
13125.56 376
13126.64 396
13127.72 404
13128.81 394
13129.89 377
13130.97 383
13132.05 398
13133.14 403
13134.22 381
13135.30 374
13136.38 372
13137.47 412
13138.55 388
13139.63 398
13140.71 416
13141.80 384
13142.88 409
13143.96 378
13145.04 372
13146.13 363
13147.21 363
13148.29 390
13149.38 377
13150.46 396
13151.54 366
13152.62 370
13153.71 390
13154.79 387
13155.87 389
13156.96 389
13158.04 401
13159.12 390
13160.21 377
13161.29 395
13162.37 383
13163.46 392
13164.54 387
13165.62 403
13166.71 413
13167.79 377
13168.88 376
13169.96 397
13171.04 380
13172.13 388
13173.21 378
13174.30 367
13175.38 372
13176.46 416
13177.55 365
13178.63 396
13179.72 389
13180.80 393
13181.88 401
13182.97 401
13184.05 366
13185.14 394
13186.22 384
13187.31 394
13188.39 414
13189.48 393
13190.56 407
13191.65 416
13192.73 410
13193.81 409
13194.90 402
13195.98 379
13197.07 395
13198.15 402
13199.24 397
13200.32 385
13201.41 419
13202.49 422
13203.58 414
13204.67 356
13205.75 369
13206.84 420
13207.92 426
13209.01 410
13210.09 395
13211.18 407
13212.26 428
13213.35 411
13214.43 408
13215.52 419
13216.61 407
13217.69 414
13218.78 406
13219.86 416
13220.95 404
13222.04 426
13223.12 425
13224.21 418
13225.29 410
13226.38 404
13227.47 407
13228.55 421
13229.64 416
13230.72 387
13231.81 402
13232.90 396
13233.98 428
13235.07 419
13236.16 410
13237.24 426
13238.33 439
13239.42 439
13240.50 410
13241.59 402
13242.68 416
13243.76 391
13244.85 441
13245.94 418
13247.02 406
13248.11 410
13249.20 412
13250.29 441
13251.37 455
13252.46 441
13253.55 419
13254.63 445
13255.72 458
13256.81 439
13257.90 445
13258.98 456
13260.07 441
13261.16 442
13262.25 449
13263.33 446
13264.42 441
13265.51 453
13266.60 438
13267.69 443
13268.77 466
13269.86 427
13270.95 464
13272.04 460
13273.13 475
13274.21 461
13275.30 457
13276.39 466
13277.48 463
13278.57 467
13279.65 447
13280.74 467
13281.83 465
13282.92 477
13284.01 487
13285.10 470
13286.19 468
13287.27 477
13288.36 499
13289.45 497
13290.54 481
13291.63 473
13292.72 470
13293.81 469
13294.90 482
13295.98 490
13297.07 471
13298.16 477
13299.25 470
13300.34 452
13301.43 474
13302.52 475
13303.61 496
13304.70 510
13305.79 488
13306.88 481
13307.97 492
13309.06 510
13310.15 542
13311.24 518
13312.32 506
13313.41 504
13314.50 500
13315.59 523
13316.68 525
13317.77 528
13318.86 526
13319.95 503
13321.04 520
13322.13 510
13323.22 501
13324.31 504
13325.40 513
13326.49 528
13327.58 520
13328.68 538
13329.77 538
13330.86 513
13331.95 535
13333.04 536
13334.13 532
13335.22 560
13336.31 520
13337.40 540
13338.49 553
13339.58 530
13340.67 559
13341.76 550
13342.85 545
13343.94 553
13345.04 525
13346.13 521
13347.22 533
13348.31 548
13349.40 540
13350.49 559
13351.58 516
13352.67 523
13353.77 530
13354.86 536
13355.95 546
13357.04 567
13358.13 545
13359.22 552
13360.31 560
13361.41 564
13362.50 587
13363.59 581
13364.68 578
13365.77 616
13366.87 598
13367.96 634
13369.05 601
13370.14 618
13371.23 578
13372.33 590
13373.42 585
13374.51 594
13375.60 579
13376.69 600
13377.79 546
13378.88 531
13379.97 538
13381.06 520
13382.16 539
13383.25 540
13384.34 519
13385.43 500
13386.53 519
13387.62 493
13388.71 476
13389.81 489
13390.90 524
13391.99 483
13393.08 493
13394.18 516
13395.27 509
13396.36 503
13397.46 505
13398.55 489
13399.64 528
13400.74 482
13401.83 489
13402.92 496
13404.02 491
13405.11 484
13406.20 482
13407.30 476
13408.39 470
13409.48 475
13410.58 497
13411.67 492
13412.77 467
13413.86 489
13414.95 491
13416.05 474
13417.14 470
13418.23 478
13419.33 470
13420.42 484
13421.52 495
13422.61 494
13423.71 518
13424.80 499
13425.89 498
13426.99 468
13428.08 487
13429.18 502
13430.27 499
13431.37 502
13432.46 503
13433.56 484
13434.65 475
13435.74 478
13436.84 508
13437.93 519
13439.03 503
13440.12 492
13441.22 478
13442.31 517
13443.41 508
13444.50 456
13445.60 470
13446.69 514
13447.79 526
13448.88 535
13449.98 525
13451.08 545
13452.17 537
13453.27 526
13454.36 513
13455.46 500
13456.55 505
13457.65 508
13458.74 526
13459.84 524
13460.94 541
13462.03 535
13463.13 536
13464.22 519
13465.32 522
13466.41 530
13467.51 525
13468.61 539
13469.70 518
13470.80 497
13471.90 531
13472.99 530
13474.09 553
13475.18 515
13476.28 508
13477.38 553
13478.47 556
13479.57 531
13480.67 528
13481.76 533
13482.86 519
13483.96 549
13485.05 552
13486.15 530
13487.25 511
13488.34 536
13489.44 556
13490.54 558
13491.63 541
13492.73 548
13493.83 524
13494.93 537
13496.02 576
13497.12 587
13498.22 568
13499.31 534
13500.41 563
13501.51 587
13502.61 579
13503.70 580
13504.80 621
13505.90 578
13507.00 605
13508.09 587
13509.19 566
13510.29 569
13511.39 585
13512.49 549
13513.58 542
13514.68 556
13515.78 513
13516.88 488
13517.98 498
13519.07 523
13520.17 518
13521.27 487
13522.37 528
13523.47 532
13524.57 510
13525.66 524
13526.76 497
13527.86 485
13528.96 525
13530.06 503
13531.16 519
13532.25 536
13533.35 512
13534.45 508
13535.55 496
13536.65 491
13537.75 509
13538.85 477
13539.95 499
13541.05 493
13542.14 492
13543.24 493
13544.34 496
13545.44 506
13546.54 477
13547.64 477
13548.74 489
13549.84 440
13550.94 425
13552.04 447
13553.14 451
13554.24 454
13555.34 464
13556.44 469
13557.54 439
13558.64 473
13559.74 461
13560.84 468
13561.94 453
13563.04 451
13564.13 459
13565.23 445
13566.34 420
13567.44 435
13568.54 443
13569.64 431
13570.74 453
13571.84 452
13572.94 465
13574.04 446
13575.14 454
13576.24 431
13577.34 444
13578.44 445
13579.54 457
13580.64 461
13581.74 451
13582.84 438
13583.94 442
13585.04 431
13586.14 443
13587.24 458
13588.35 440
13589.45 424
13590.55 457
13591.65 430
13592.75 436
13593.85 443
13594.95 477
13596.05 459
13597.15 424
13598.26 455
13599.36 446
13600.46 432
13601.56 452
13602.66 458
13603.76 451
13604.86 485
13605.97 438
13607.07 424
13608.17 430
13609.27 408
13610.37 420
13611.47 425
13612.58 467
13613.68 458
13614.78 427
13615.88 453
13616.98 467
13618.09 439
13619.19 456
13620.29 443
13621.39 454
13622.50 442
13623.60 450
13624.70 434
13625.80 462
13626.91 462
13628.01 461
13629.11 439
13630.21 425
13631.32 416
13632.42 412
13633.52 426
13634.62 429
13635.73 411
13636.83 439
13637.93 418
13639.04 430
13640.14 428
13641.24 420
13642.35 455
13643.45 432
13644.55 426
13645.65 415
13646.76 442
13647.86 411
13648.96 426
13650.07 451
13651.17 418
13652.28 449
13653.38 480
13654.48 448
13655.59 449
13656.69 423
13657.79 436
13658.90 425
13660.00 441
13661.11 426
13662.21 436
13663.31 448
13664.42 426
13665.52 461
13666.63 474
13667.73 449
13668.83 465
13669.94 446
13671.04 450
13672.15 472
13673.25 432
13674.36 444
13675.46 463
13676.56 484
13677.67 455
13678.77 466
13679.88 445
13680.98 459
13682.09 453
13683.19 497
13684.30 465
13685.40 447
13686.51 461
13687.61 487
13688.72 469
13689.82 475
13690.93 447
13692.03 483
13693.14 484
13694.24 479
13695.35 476
13696.45 447
13697.56 453
13698.66 480
13699.77 465
13700.87 444
13701.98 463
13703.09 475
13704.19 469
13705.30 479
13706.40 471
13707.51 485
13708.61 473
13709.72 493
13710.83 495
13711.93 469
13713.04 498
13714.14 506
13715.25 501
13716.36 502
13717.46 469
13718.57 497
13719.67 501
13720.78 514
13721.89 500
13722.99 507
13724.10 521
13725.21 505
13726.31 507
13727.42 507
13728.53 490
13729.63 505
13730.74 527
13731.85 529
13732.95 513
13734.06 504
13735.17 534
13736.27 542
13737.38 577
13738.49 563
13739.59 559
13740.70 560
13741.81 538
13742.92 553
13744.02 584
13745.13 568
13746.24 553
13747.35 563
13748.45 576
13749.56 582
13750.67 581
13751.78 578
13752.88 599
13753.99 611
13755.10 616
13756.21 637
13757.31 625
13758.42 616
13759.53 676
13760.64 684
13761.75 667
13762.85 674
13763.96 697
13765.07 711
13766.18 707
13767.29 696
13768.39 705
13769.50 688
13770.61 678
13771.72 677
13772.83 651
13773.94 662
13775.04 675
13776.15 650
13777.26 622
13778.37 615
13779.48 604
13780.59 596
13781.70 607
13782.80 580
13783.91 560
13785.02 551
13786.13 523
13787.24 532
13788.35 500
13789.46 518
13790.57 543
13791.68 524
13792.79 488
13793.90 470
13795.00 474
13796.11 481
13797.22 510
13798.33 488
13799.44 481
13800.55 476
13801.66 500
13802.77 463
13803.88 480
13804.99 452
13806.10 458
13807.21 458
13808.32 449
13809.43 448
13810.54 419
13811.65 428
13812.76 464
13813.87 462
13814.98 441
13816.09 440
13817.20 465
13818.31 466
13819.42 453
13820.53 456
13821.64 416
13822.75 468
13823.86 446
13824.97 440
13826.08 443
13827.19 460
13828.30 444
13829.41 435
13830.53 458
13831.64 450
13832.75 442
13833.86 464
13834.97 452
13836.08 459
13837.19 429
13838.30 423
13839.41 432
13840.52 449
13841.64 452
13842.75 454
13843.86 449
13844.97 444
13846.08 453
13847.19 461
13848.30 433
13849.41 440
13850.53 481
13851.64 468
13852.75 420
13853.86 470
13854.97 458
13856.08 439
13857.20 450
13858.31 462
13859.42 471
13860.53 464
13861.64 488
13862.76 460
13863.87 434
13864.98 434
13866.09 452
13867.20 462
13868.32 432
13869.43 445
13870.54 478
13871.65 474
13872.77 451
13873.88 453
13874.99 458
13876.10 478
13877.22 437
13878.33 426
13879.44 452
13880.55 450
13881.67 460
13882.78 451
13883.89 459
13885.01 459
13886.12 448
13887.23 458
13888.34 455
13889.46 450
13890.57 432
13891.68 455
13892.80 485
13893.91 492
13895.02 471
13896.14 476
13897.25 496
13898.36 493
13899.48 469
13900.59 471
13901.70 475
13902.82 450
13903.93 439
13905.05 440
13906.16 447
13907.27 448
13908.39 466
13909.50 432
13910.61 444
13911.73 436
13912.84 393
13913.96 405
13915.07 432
13916.19 417
13917.30 436
13918.41 451
13919.53 432
13920.64 403
13921.76 425
13922.87 417
13923.99 410
13925.10 434
13926.21 424
13927.33 418
13928.44 413
13929.56 411
13930.67 402
13931.79 392
13932.90 421
13934.02 408
13935.13 426
13936.25 377
13937.36 386
13938.48 428
13939.59 422
13940.71 418
13941.82 416
13942.94 404
13944.05 415
13945.17 408
13946.28 402
13947.40 391
13948.52 416
13949.63 400
13950.75 409
13951.86 418
13952.98 388
13954.09 384
13955.21 395
13956.32 407
13957.44 387
13958.56 401
13959.67 396
13960.79 380
13961.90 384
13963.02 383
13964.14 383
13965.25 417
13966.37 382
13967.48 414
13968.60 406
13969.72 389
13970.83 408
13971.95 398
13973.07 409
13974.18 396
13975.30 403
13976.42 395
13977.53 404
13978.65 381
13979.77 368
13980.88 394
13982.00 381
13983.12 389
13984.23 419
13985.35 410
13986.47 410
13987.58 374
13988.70 411
13989.82 391
13990.94 376
13992.05 384
13993.17 417
13994.29 396
13995.40 410
13996.52 386
13997.64 374
13998.76 391
13999.87 401
14000.99 406
14002.11 399
14003.23 406
14004.35 408
14005.46 422
14006.58 390
14007.70 418
14008.82 410
14009.93 390
14011.05 392
14012.17 388
14013.29 402
14014.41 390
14015.52 384
14016.64 391
14017.76 401
14018.88 414
14020.00 409
14021.12 407
14022.23 398
14023.35 411
14024.47 426
14025.59 417
14026.71 403
14027.83 409
14028.95 404
14030.06 403
14031.18 414
14032.30 404
14033.42 400
14034.54 419
14035.66 424
14036.78 433
14037.90 411
14039.02 422
14040.14 449
14041.25 420
14042.37 429
14043.49 424
14044.61 404
14045.73 437
14046.85 426
14047.97 421
14049.09 421
14050.21 415
14051.33 425
14052.45 447
14053.57 406
14054.69 434
14055.81 433
14056.93 454
14058.05 444
14059.17 429
14060.29 446
14061.41 449
14062.53 427
14063.65 444
14064.77 440
14065.89 433
14067.01 438
14068.13 440
14069.25 459
14070.37 442
14071.49 431
14072.61 471
14073.73 453
14074.85 442
14075.97 466
14077.09 459
14078.21 499
14079.33 474
14080.45 448
14081.57 427
14082.69 458
14083.82 470
14084.94 451
14086.06 472
14087.18 496
14088.30 501
14089.42 465
14090.54 467
14091.66 475
14092.78 444
14093.91 494
14095.03 465
14096.15 461
14097.27 466
14098.39 471
14099.51 495
14100.63 475
14101.76 457
14102.88 449
14104.00 475
14105.12 476
14106.24 463
14107.36 447
14108.49 443
14109.61 455
14110.73 444
14111.85 413
14112.97 427
14114.10 444
14115.22 427
14116.34 442
14117.46 451
14118.58 427
14119.71 427
14120.83 406
14121.95 415
14123.07 421
14124.20 391
14125.32 400
14126.44 407
14127.56 426
14128.69 374
14129.81 404
14130.93 404
14132.06 411
14133.18 390
14134.30 382
14135.42 398
14136.55 405
14137.67 392
14138.79 372
14139.92 396
14141.04 357
14142.16 372
14143.29 399
14144.41 408
14145.53 392
14146.66 382
14147.78 408
14148.90 381
14150.03 407
14151.15 395
14152.27 382
14153.40 393
14154.52 376
14155.64 380
14156.77 380
14157.89 385
14159.02 384
14160.14 374
14161.26 393
14162.39 378
14163.51 377
14164.64 384
14165.76 377
14166.88 398
14168.01 383
14169.13 370
14170.26 372
14171.38 374
14172.51 373
14173.63 401
14174.75 368
14175.88 373
14177.00 409
14178.13 385
14179.25 361
14180.38 390
14181.50 376
14182.63 353
14183.75 350
14184.88 353
14186.00 344
14187.13 353
14188.25 365
14189.38 364
14190.50 365
14191.63 383
14192.75 367
14193.88 359
14195.00 367
14196.13 364
14197.25 376
14198.38 366
14199.50 348
14200.63 347
14201.76 361
14202.88 355
14204.01 373
14205.13 357
14206.26 339
14207.38 357
14208.51 375
14209.64 359
14210.76 332
14211.89 331
14213.01 343
14214.14 361
14215.27 358
14216.39 368
14217.52 360
14218.64 366
14219.77 350
14220.90 342
14222.02 355
14223.15 358
14224.28 352
14225.40 336
14226.53 379
14227.66 353
14228.78 359
14229.91 337
14231.04 363
14232.16 358
14233.29 335
14234.42 343
14235.54 352
14236.67 345
14237.80 357
14238.92 345
14240.05 340
14241.18 344
14242.31 345
14243.43 368
14244.56 360
14245.69 353
14246.82 358
14247.94 359
14249.07 348
14250.20 336
14251.33 342
14252.45 385
14253.58 366
14254.71 353
14255.84 370
14256.96 358
14258.09 344
14259.22 338
14260.35 332
14261.47 341
14262.60 358
14263.73 354
14264.86 340
14265.99 331
14267.12 351
14268.24 330
14269.37 337
14270.50 331
14271.63 329
14272.76 334
14273.89 371
14275.01 343
14276.14 321
14277.27 321
14278.40 323
14279.53 334
14280.66 337
14281.79 349
14282.91 342
14284.04 343
14285.17 318
14286.30 326
14287.43 350
14288.56 333
14289.69 322
14290.82 317
14291.95 312
14293.08 325
14294.20 337
14295.33 333
14296.46 339
14297.59 333
14298.72 312
14299.85 337
14300.98 340
14302.11 333
14303.24 354
14304.37 351
14305.50 331
14306.63 341
14307.76 335
14308.89 336
14310.02 316
14311.15 316
14312.28 334
14313.41 346
14314.54 346
14315.67 333
14316.80 316
14317.93 318
14319.06 336
14320.19 344
14321.32 332
14322.45 313
14323.58 330
14324.71 344
14325.84 336
14326.97 344
14328.10 328
14329.23 331
14330.36 324
14331.49 326
14332.62 321
14333.76 346
14334.89 338
14336.02 314
14337.15 324
14338.28 339
14339.41 331
14340.54 331
14341.67 319
14342.80 328
14343.93 332
14345.07 306
14346.20 324
14347.33 307
14348.46 323
14349.59 311
14350.72 310
14351.85 316
14352.99 309
14354.12 326
14355.25 320
14356.38 310
14357.51 328
14358.64 325
14359.78 315
14360.91 323
14362.04 311
14363.17 288
14364.30 316
14365.44 306
14366.57 315
14367.70 306
14368.83 312
14369.96 324
14371.10 340
14372.23 321
14373.36 337
14374.49 337
14375.63 319
14376.76 305
14377.89 323
14379.02 328
14380.16 321
14381.29 306
14382.42 299
14383.55 303
14384.69 301
14385.82 315
14386.95 300
14388.09 293
14389.22 303
14390.35 343
14391.49 324
14392.62 310
14393.75 304
14394.89 312
14396.02 323
14397.15 325
14398.28 327
14399.42 312
14400.55 319
14401.69 338
14402.82 321
14403.95 333
14405.09 325
14406.22 313
14407.35 315
14408.49 337
14409.62 305
14410.75 322
14411.89 325
14413.02 321
14414.16 336
14415.29 340
14416.42 310
14417.56 324
14418.69 330
14419.83 325
14420.96 339
14422.10 351
14423.23 335
14424.36 319
14425.50 339
14426.63 329
14427.77 330
14428.90 316
14430.04 336
14431.17 323
14432.31 313
14433.44 345
14434.58 347
14435.71 348
14436.85 348
14437.98 338
14439.12 333
14440.25 334
14441.39 343
14442.52 336
14443.66 322
14444.79 358
14445.93 372
14447.06 322
14448.20 335
14449.33 331
14450.47 349
14451.60 339
14452.74 325
14453.87 342
14455.01 334
14456.14 323
14457.28 327
14458.42 345
14459.55 336
14460.69 336
14461.82 345
14462.96 333
14464.10 332
14465.23 360
14466.37 342
14467.50 364
14468.64 350
14469.78 370
14470.91 356
14472.05 357
14473.18 369
14474.32 374
14475.46 349
14476.59 336
14477.73 363
14478.87 355
14480.00 351
14481.14 366
14482.28 338
14483.41 328
14484.55 374
14485.69 356
14486.82 340
14487.96 347
14489.10 340
14490.23 343
14491.37 340
14492.51 338
14493.65 346
14494.78 356
14495.92 333
14497.06 340
14498.19 326
14499.33 335
14500.47 340
14501.61 331
14502.74 336
14503.88 334
14505.02 322
14506.16 343
14507.29 329
14508.43 346
14509.57 348
14510.71 330
14511.85 361
14512.98 352
14514.12 330
14515.26 341
14516.40 317
14517.54 328
14518.67 334
14519.81 345
14520.95 340
14522.09 308
14523.23 334
14524.36 337
14525.50 328
14526.64 310
14527.78 336
14528.92 337
14530.06 344
14531.19 315
14532.33 339
14533.47 352
14534.61 342
14535.75 327
14536.89 323
14538.03 354
14539.17 328
14540.31 313
14541.44 323
14542.58 316
14543.72 331
14544.86 330
14546.00 308
14547.14 327
14548.28 325
14549.42 313
14550.56 335
14551.70 342
14552.84 332
14553.98 331
14555.12 341
14556.25 327
14557.39 351
14558.53 338
14559.67 341
14560.81 338
14561.95 336
14563.09 316
14564.23 345
14565.37 359
14566.51 330
14567.65 334
14568.79 374
14569.93 343
14571.07 324
14572.21 340
14573.35 332
14574.49 340
14575.63 345
14576.77 357
14577.92 330
14579.06 340
14580.20 330
14581.34 336
14582.48 328
14583.62 337
14584.76 359
14585.90 361
14587.04 339
14588.18 347
14589.32 371
14590.46 360
14591.60 347
14592.74 341
14593.89 370
14595.03 347
14596.17 351
14597.31 357
14598.45 347
14599.59 337
14600.73 339
14601.87 340
14603.02 351
14604.16 361
14605.30 365
14606.44 364
14607.58 382
14608.72 383
14609.86 356
14611.01 364
14612.15 358
14613.29 398
14614.43 379
14615.57 373
14616.72 354
14617.86 362
14619.00 369
14620.14 373
14621.28 363
14622.43 373
14623.57 374
14624.71 390
14625.85 386
14627.00 402
14628.14 369
14629.28 389
14630.42 398
14631.56 401
14632.71 402
14633.85 399
14634.99 410
14636.14 424
14637.28 419
14638.42 417
14639.56 405
14640.71 398
14641.85 412
14642.99 390
14644.14 376
14645.28 420
14646.42 395
14647.56 374
14648.71 344
14649.85 356
14650.99 360
14652.14 362
14653.28 348
14654.42 337
14655.57 359
14656.71 345
14657.85 344
14659.00 328
14660.14 324
14661.29 341
14662.43 325
14663.57 337
14664.72 334
14665.86 339
14667.00 341
14668.15 336
14669.29 311
14670.44 307
14671.58 318
14672.73 325
14673.87 330
14675.01 328
14676.16 323
14677.30 338
14678.45 310
14679.59 321
14680.74 326
14681.88 309
14683.02 334
14684.17 300
14685.31 328
14686.46 312
14687.60 314
14688.75 301
14689.89 307
14691.04 328
14692.18 305
14693.33 287
14694.47 313
14695.62 309
14696.76 282
14697.91 314
14699.05 312
14700.20 305
14701.34 311
14702.49 311
14703.63 307
14704.78 319
14705.92 298
14707.07 309
14708.22 315
14709.36 281
14710.51 310
14711.65 310
14712.80 332
14713.94 308
14715.09 279
14716.23 323
14717.38 320
14718.53 298
14719.67 282
14720.82 302
14721.96 307
14723.11 305
14724.26 310
14725.40 317
14726.55 314
14727.70 298
14728.84 318
14729.99 313
14731.13 324
14732.28 293
14733.43 280
14734.57 304
14735.72 314
14736.87 296
14738.01 296
14739.16 301
14740.31 307
14741.45 292
14742.60 293
14743.75 287
14744.89 294
14746.04 309
14747.19 300
14748.34 291
14749.48 312
14750.63 304
14751.78 321
14752.92 287
14754.07 257
14755.22 300
14756.37 286
14757.51 302
14758.66 277
14759.81 272
14760.96 282
14762.10 273
14763.25 296
14764.40 266
14765.55 281
14766.70 297
14767.84 270
14768.99 288
14770.14 278
14771.29 269
14772.43 273
14773.58 274
14774.73 281
14775.88 279
14777.03 261
14778.18 300
14779.32 294
14780.47 291
14781.62 290
14782.77 265
14783.92 303
14785.07 275
14786.21 280
14787.36 265
14788.51 265
14789.66 259
14790.81 289
14791.96 273
14793.11 275
14794.26 272
14795.40 267
14796.55 256
14797.70 295
14798.85 268
14800.00 252
14801.15 283
14802.30 281
14803.45 274
14804.60 257
14805.75 247
14806.90 274
14808.05 255
14809.19 272
14810.34 258
14811.49 258
14812.64 276
14813.79 250
14814.94 252
14816.09 224
14817.24 252
14818.39 283
14819.54 270
14820.69 266
14821.84 245
14822.99 274
14824.14 293
14825.29 284
14826.44 277
14827.59 261
14828.74 275
14829.89 287
14831.04 260
14832.19 253
14833.34 276
14834.49 262
14835.64 248
14836.79 256
14837.95 261
14839.10 270
14840.25 271
14841.40 284
14842.55 259
14843.70 253
14844.85 248
14846.00 268
14847.15 267
14848.30 263
14849.45 268
14850.60 252
14851.76 246
14852.91 240
14854.06 256
14855.21 259
14856.36 271
14857.51 259
14858.66 247
14859.81 272
14860.97 253
14862.12 247
14863.27 282
14864.42 261
14865.57 249
14866.72 267
14867.88 261
14869.03 273
14870.18 273
14871.33 251
14872.48 259
14873.64 258
14874.79 234
14875.94 265
14877.09 276
14878.24 251
14879.40 226
14880.55 256
14881.70 289
14882.85 226
14884.00 264
14885.16 261
14886.31 265
14887.46 245
14888.61 229
14889.77 235
14890.92 248
14892.07 250
14893.23 248
14894.38 253
14895.53 247
14896.68 276
14897.84 246
14898.99 259
14900.14 231
14901.30 263
14902.45 244
14903.60 242
14904.75 251
14905.91 258
14907.06 263
14908.21 249
14909.37 250
14910.52 236
14911.67 254
14912.83 229
14913.98 237
14915.14 231
14916.29 266
14917.44 246
14918.60 277
14919.75 227
14920.90 252
14922.06 241
14923.21 261
14924.37 240
14925.52 244
14926.67 257
14927.83 246
14928.98 258
14930.14 236
14931.29 245
14932.44 253
14933.60 243
14934.75 231
14935.91 249
14937.06 239
14938.22 252
14939.37 278
14940.52 236
14941.68 244
14942.83 243
14943.99 245
14945.14 238
14946.30 243
14947.45 253
14948.61 245
14949.76 276
14950.92 291
14952.07 242
14953.23 235
14954.38 256
14955.54 259
14956.69 250
14957.85 254
14959.00 234
14960.16 247
14961.31 239
14962.47 268
14963.62 247
14964.78 253
14965.94 242
14967.09 231
14968.25 245
14969.40 232
14970.56 255
14971.71 254
14972.87 244
14974.03 271
14975.18 256
14976.34 227
14977.49 237
14978.65 241
14979.81 250
14980.96 227
14982.12 229
14983.27 252
14984.43 237
14985.59 239
14986.74 219
14987.90 249
14989.06 239
14990.21 255
14991.37 260
14992.53 246
14993.68 245
14994.84 252
14996.00 261
14997.15 257
14998.31 250
14999.47 248
15000.62 247
15001.78 251
15002.94 245
15004.09 239
15005.25 243
15006.41 268
15007.56 238
15008.72 242
15009.88 240
15011.04 245
15012.19 248
15013.35 241
15014.51 248
15015.67 243
15016.82 247
15017.98 258
15019.14 247
15020.30 253
15021.45 253
15022.61 258
15023.77 242
15024.93 250
15026.08 247
15027.24 244
15028.40 248
15029.56 261
15030.72 254
15031.87 245
15033.03 243
15034.19 259
15035.35 232
15036.51 239
15037.67 250
15038.82 239
15039.98 231
15041.14 222
15042.30 243
15043.46 263
15044.62 236
15045.78 242
15046.93 240
15048.09 242
15049.25 246
15050.41 241
15051.57 255
15052.73 233
15053.89 241
15055.05 228
15056.20 259
15057.36 228
15058.52 244
15059.68 258
15060.84 262
15062.00 237
15063.16 252
15064.32 269
15065.48 258
15066.64 247
15067.80 254
15068.96 264
15070.12 264
15071.28 247
15072.44 244
15073.60 249
15074.76 253
15075.91 261
15077.07 244
15078.23 245
15079.39 233
15080.55 251
15081.71 274
15082.87 249
15084.03 242
15085.19 252
15086.35 234
15087.51 250
15088.68 244
15089.84 246
15091.00 245
15092.16 231
15093.32 250
15094.48 249
15095.64 256
15096.80 247
15097.96 222
15099.12 255
15100.28 229
15101.44 238
15102.60 251
15103.76 233
15104.92 245
15106.08 253
15107.25 260
15108.41 256
15109.57 239
15110.73 231
15111.89 238
15113.05 268
15114.21 267
15115.37 234
15116.54 238
15117.70 225
15118.86 229
15120.02 238
15121.18 250
15122.34 260
15123.50 242
15124.67 254
15125.83 231
15126.99 270
15128.15 235
15129.31 254
15130.47 260
15131.64 251
15132.80 253
15133.96 245
15135.12 226
15136.28 245
15137.45 242
15138.61 252
15139.77 234
15140.93 239
15142.10 254
15143.26 250
15144.42 251
15145.58 238
15146.75 239
15147.91 252
15149.07 239
15150.23 235
15151.40 260
15152.56 254
15153.72 259
15154.88 270
15156.05 263
15157.21 255
15158.37 248
15159.54 250
15160.70 240
15161.86 245
15163.03 258
15164.19 252
15165.35 256
15166.52 254
15167.68 270
15168.84 272
15170.01 251
15171.17 262
15172.33 262
15173.50 261
15174.66 260
15175.82 251
15176.99 278
15178.15 266
15179.31 258
15180.48 283
15181.64 256
15182.81 264
15183.97 247
15185.13 259
15186.30 257
15187.46 237
15188.63 243
15189.79 256
15190.95 259
15192.12 266
15193.28 259
15194.45 266
15195.61 257
15196.78 252
15197.94 231
15199.10 264
15200.27 253
15201.43 269
15202.60 270
15203.76 255
15204.93 247
15206.09 264
15207.26 262
15208.42 255
15209.59 239
15210.75 266
15211.92 242
15213.08 261
15214.25 259
15215.41 258
15216.58 261
15217.74 240
15218.91 242
15220.07 267
15221.24 279
15222.40 260
15223.57 255
15224.74 271
15225.90 270
15227.07 271
15228.23 262
15229.40 260
15230.56 251
15231.73 277
15232.89 256
15234.06 282
15235.23 270
15236.39 256
15237.56 273
15238.72 281
15239.89 286
15241.06 276
15242.22 258
15243.39 279
15244.56 274
15245.72 270
15246.89 261
15248.05 287
15249.22 261
15250.39 247
15251.55 248
15252.72 267
15253.89 250
15255.05 252
15256.22 246
15257.39 234
15258.55 262
15259.72 253
15260.89 260
15262.05 258
15263.22 274
15264.39 259
15265.56 246
15266.72 248
15267.89 244
15269.06 242
15270.22 240
15271.39 246
15272.56 272
15273.73 247
15274.89 247
15276.06 252
15277.23 260
15278.40 259
15279.56 248
15280.73 258
15281.90 246
15283.07 231
15284.23 264
15285.40 276
15286.57 246
15287.74 253
15288.91 258
15290.07 263
15291.24 232
15292.41 249
15293.58 256
15294.75 252
15295.92 259
15297.08 264
15298.25 247
15299.42 246
15300.59 275
15301.76 269
15302.93 244
15304.09 242
15305.26 270
15306.43 259
15307.60 255
15308.77 225
15309.94 270
15311.11 271
15312.28 246
15313.44 229
15314.61 235
15315.78 254
15316.95 265
15318.12 247
15319.29 261
15320.46 244
15321.63 265
15322.80 231
15323.97 242
15325.14 244
15326.30 241
15327.47 263
15328.64 280
15329.81 256
15330.98 225
15332.15 246
15333.32 244
15334.49 272
15335.66 249
15336.83 258
15338.00 256
15339.17 238
15340.34 255
15341.51 257
15342.68 264
15343.85 254
15345.02 244
15346.19 241
15347.36 258
15348.53 259
15349.70 259
15350.87 259
15352.04 260
15353.21 252
15354.38 256
15355.55 259
15356.72 271
15357.90 261
15359.07 246
15360.24 258
15361.41 242
15362.58 237
15363.75 250
15364.92 264
15366.09 257
15367.26 274
15368.43 245
15369.60 271
15370.77 254
15371.95 266
15373.12 262
15374.29 266
15375.46 228
15376.63 253
15377.80 271
15378.97 265
15380.15 262
15381.32 262
15382.49 269
15383.66 257
15384.83 264
15386.00 269
15387.17 254
15388.35 249
15389.52 254
15390.69 261
15391.86 256
15393.03 239
15394.21 264
15395.38 251
15396.55 280
15397.72 224
15398.89 239
15400.07 261
15401.24 233
15402.41 265
15403.58 257
15404.76 260
15405.93 239
15407.10 276
15408.27 250
15409.45 262
15410.62 254
15411.79 274
15412.96 286
15414.14 266
15415.31 244
15416.48 248
15417.66 248
15418.83 251
15420.00 272
15421.17 259
15422.35 248
15423.52 238
15424.69 267
15425.87 243
15427.04 277
15428.21 247
15429.39 255
15430.56 249
15431.73 252
15432.91 258
15434.08 257
15435.25 239
15436.43 259
15437.60 264
15438.77 270
15439.95 244
15441.12 255
15442.30 283
15443.47 262
15444.64 269
15445.82 245
15446.99 239
15448.17 255
15449.34 239
15450.51 226
15451.69 244
15452.86 269
15454.04 245
15455.21 242
15456.39 263
15457.56 214
15458.73 228
15459.91 237
15461.08 251
15462.26 235
15463.43 246
15464.61 249
15465.78 241
15466.96 245
15468.13 243
15469.31 264
15470.48 248
15471.66 251
15472.83 246
15474.01 232
15475.18 249
15476.36 238
15477.53 221
15478.71 237
15479.88 252
15481.06 229
15482.23 262
15483.41 270
15484.58 258
15485.76 252
15486.93 267
15488.11 254
15489.29 246
15490.46 253
15491.64 237
15492.81 242
15493.99 262
15495.16 251
15496.34 250
15497.52 248
15498.69 239
15499.87 254
15501.04 253
15502.22 256
15503.40 245
15504.57 231
15505.75 235
15506.92 240
15508.10 248
15509.28 250
15510.45 253
15511.63 248
15512.81 250
15513.98 273
15515.16 247
15516.34 238
15517.51 238
15518.69 235
15519.87 238
15521.04 248
15522.22 237
15523.40 224
15524.57 263
15525.75 255
15526.93 248
15528.11 209
15529.28 254
15530.46 226
15531.64 263
15532.81 273
15533.99 246
15535.17 233
15536.35 248
15537.52 261
15538.70 253
15539.88 240
15541.06 257
15542.23 264
15543.41 258
15544.59 280
15545.77 261
15546.95 245
15548.12 272
15549.30 270
15550.48 275
15551.66 240
15552.83 237
15554.01 258
15555.19 266
15556.37 274
15557.55 248
15558.73 271
15559.90 270
15561.08 268
15562.26 275
15563.44 258
15564.62 248
15565.80 250
15566.97 268
15568.15 262
15569.33 253
15570.51 262
15571.69 285
15572.87 287
15574.05 252
15575.23 270
15576.40 252
15577.58 260
15578.76 279
15579.94 279
15581.12 257
15582.30 248
15583.48 275
15584.66 278
15585.84 253
15587.02 264
15588.20 278
15589.38 266
15590.56 261
15591.73 262
15592.91 262
15594.09 268
15595.27 271
15596.45 247
15597.63 268
15598.81 257
15599.99 280
15601.17 278
15602.35 259
15603.53 275
15604.71 267
15605.89 271
15607.07 268
15608.25 276
15609.43 269
15610.61 279
15611.79 254
15612.97 263
15614.15 264
15615.33 279
15616.51 278
15617.69 277
15618.88 287
15620.06 281
15621.24 269
15622.42 273
15623.60 292
15624.78 251
15625.96 283
15627.14 292
15628.32 283
15629.50 284
15630.68 301
15631.86 280
15633.05 262
15634.23 282
15635.41 284
15636.59 299
15637.77 305
15638.95 293
15640.13 300
15641.31 296
15642.50 286
15643.68 287
15644.86 284
15646.04 302
15647.22 280
15648.40 283
15649.58 285
15650.77 289
15651.95 291
15653.13 307
15654.31 289
15655.49 278
15656.68 288
15657.86 268
15659.04 288
15660.22 285
15661.40 297
15662.59 287
15663.77 312
15664.95 288
15666.13 290
15667.32 287
15668.50 286
15669.68 296
15670.86 289
15672.05 304
15673.23 284
15674.41 304
15675.59 301
15676.78 275
15677.96 285
15679.14 295
15680.32 290
15681.51 284
15682.69 275
15683.87 282
15685.06 281
15686.24 277
15687.42 310
15688.61 299
15689.79 310
15690.97 299
15692.16 297
15693.34 295
15694.52 294
15695.71 285
15696.89 277
15698.07 303
15699.26 287
15700.44 263
15701.62 289
15702.81 301
15703.99 274
15705.17 286
15706.36 265
15707.54 283
15708.73 296
15709.91 304
15711.09 288
15712.28 298
15713.46 297
15714.65 300
15715.83 299
15717.02 309
15718.20 311
15719.38 309
15720.57 316
15721.75 301
15722.94 310
15724.12 302
15725.31 316
15726.49 275
15727.68 283
15728.86 288
15730.04 289
15731.23 293
15732.41 268
15733.60 290
15734.78 289
15735.97 300
15737.15 302
15738.34 307
15739.52 285
15740.71 285
15741.89 308
15743.08 266
15744.27 301
15745.45 306
15746.64 293
15747.82 321
15749.01 310
15750.19 281
15751.38 310
15752.56 295
15753.75 296
15754.93 296
15756.12 297
15757.31 303
15758.49 283
15759.68 299
15760.86 318
15762.05 300
15763.24 279
15764.42 307
15765.61 314
15766.79 306
15767.98 293
15769.17 312
15770.35 309
15771.54 312
15772.72 318
15773.91 294
15775.10 315
15776.28 289
15777.47 312
15778.66 275
15779.84 291
15781.03 301
15782.22 288
15783.40 294
15784.59 261
15785.78 285
15786.96 294
15788.15 277
15789.34 273
15790.53 265
15791.71 276
15792.90 265
15794.09 268
15795.27 246
15796.46 280
15797.65 282
15798.84 270
15800.02 274
15801.21 275
15802.40 283
15803.59 281
15804.77 291
15805.96 271
15807.15 260
15808.34 279
15809.52 274
15810.71 264
15811.90 265
15813.09 257
15814.28 282
15815.46 298
15816.65 278
15817.84 287
15819.03 296
15820.22 265
15821.40 264
15822.59 272
15823.78 260
15824.97 263
15826.16 261
15827.35 275
15828.53 302
15829.72 267
15830.91 266
15832.10 262
15833.29 276
15834.48 281
15835.67 263
15836.85 255
15838.04 251
15839.23 268
15840.42 254
15841.61 264
15842.80 258
15843.99 257
15845.18 265
15846.37 289
15847.55 271
15848.74 270
15849.93 265
15851.12 273
15852.31 280
15853.50 260
15854.69 265
15855.88 251
15857.07 261
15858.26 261
15859.45 279
15860.64 263
15861.83 265
15863.02 284
15864.21 269
15865.40 272
15866.59 267
15867.78 284
15868.97 291
15870.16 256
15871.35 249
15872.54 243
15873.73 266
15874.92 265
15876.11 275
15877.30 269
15878.49 296
15879.68 271
15880.87 292
15882.06 270
15883.25 280
15884.44 285
15885.63 269
15886.82 281
15888.01 303
15889.20 275
15890.39 266
15891.59 285
15892.78 288
15893.97 305
15895.16 280
15896.35 298
15897.54 281
15898.73 272
15899.92 261
15901.11 271
15902.30 297
15903.50 252
15904.69 284
15905.88 289
15907.07 292
15908.26 287
15909.45 279
15910.64 287
15911.84 281
15913.03 278
15914.22 289
15915.41 285
15916.60 309
15917.79 298
15918.99 289
15920.18 309
15921.37 273
15922.56 298
15923.75 304
15924.95 293
15926.14 302
15927.33 294
15928.52 300
15929.71 294
15930.91 261
15932.10 278
15933.29 295
15934.48 286
15935.68 282
15936.87 284
15938.06 303
15939.25 286
15940.45 296
15941.64 285
15942.83 281
15944.03 284
15945.22 273
15946.41 271
15947.60 272
15948.80 258
15949.99 286
15951.18 278
15952.38 284
15953.57 248
15954.76 245
15955.96 245
15957.15 273
15958.34 256
15959.54 251
15960.73 248
15961.92 246
15963.12 266
15964.31 244
15965.50 255
15966.70 255
15967.89 248
15969.08 258
15970.28 259
15971.47 248
15972.67 247
15973.86 256
15975.05 259
15976.25 253
15977.44 254
15978.64 243
15979.83 262
15981.02 224
15982.22 233
15983.41 245
15984.61 243
15985.80 249
15987.00 212
15988.19 248
15989.38 258
15990.58 239
15991.77 260
15992.97 215
15994.16 251
15995.36 241
15996.55 244
15997.75 240
15998.94 242
16000.14 241
16001.33 259
16002.53 237
16003.72 250
16004.92 253
16006.11 247
16007.31 246
16008.50 255
16009.70 236
16010.89 247
16012.09 241
16013.28 228
16014.48 246
16015.67 262
16016.87 252
16018.07 244
16019.26 245
16020.46 243
16021.65 248
16022.85 233
16024.04 232
16025.24 230
16026.44 224
16027.63 243
16028.83 230
16030.02 234
16031.22 243
16032.42 220
16033.61 245
16034.81 237
16036.00 232
16037.20 231
16038.40 236
16039.59 235
16040.79 233
16041.99 237
16043.18 230
16044.38 235
16045.58 254
16046.77 238
16047.97 241
16049.17 237
16050.36 229
16051.56 223
16052.76 245
16053.95 233
16055.15 232
16056.35 217
16057.54 230
16058.74 243
16059.94 224
16061.14 254
16062.33 243
16063.53 242
16064.73 227
16065.92 220
16067.12 223
16068.32 217
16069.52 212
16070.71 238
16071.91 246
16073.11 227
16074.31 222
16075.50 243
16076.70 240
16077.90 212
16079.10 238
16080.30 226
16081.49 225
16082.69 251
16083.89 226
16085.09 238
16086.29 211
16087.48 213
16088.68 249
16089.88 252
16091.08 246
16092.28 233
16093.48 230
16094.67 219
16095.87 242
16097.07 222
16098.27 221
16099.47 235
16100.67 220
16101.87 209
16103.06 232
16104.26 228
16105.46 210
16106.66 219
16107.86 247
16109.06 232
16110.26 220
16111.46 225
16112.66 231
16113.86 230
16115.05 234
16116.25 206
16117.45 212
16118.65 215
16119.85 208
16121.05 228
16122.25 233
16123.45 227
16124.65 231
16125.85 218
16127.05 213
16128.25 204
16129.45 205
16130.65 215
16131.85 211
16133.05 208
16134.25 205
16135.45 226
16136.65 217
16137.85 210
16139.05 231
16140.25 226
16141.45 240
16142.65 221
16143.85 223
16145.05 228
16146.25 223
16147.45 226
16148.65 225
16149.85 203
16151.05 221
16152.25 224
16153.45 221
16154.65 225
16155.85 231
16157.05 228
16158.25 233
16159.46 213
16160.66 220
16161.86 234
16163.06 226
16164.26 227
16165.46 221
16166.66 231
16167.86 229
16169.06 231
16170.27 230
16171.47 231
16172.67 256
16173.87 221
16175.07 223
16176.27 232
16177.47 218
16178.67 233
16179.88 207
16181.08 217
16182.28 209
16183.48 224
16184.68 255
16185.89 229
16187.09 230
16188.29 227
16189.49 234
16190.69 224
16191.90 224
16193.10 222
16194.30 242
16195.50 231
16196.70 230
16197.91 227
16199.11 209
16200.31 230
16201.51 229
16202.72 232
16203.92 231
16205.12 238
16206.32 211
16207.53 234
16208.73 233
16209.93 229
16211.13 223
16212.34 236
16213.54 238
16214.74 219
16215.95 222
16217.15 225
16218.35 207
16219.55 226
16220.76 235
16221.96 216
16223.16 227
16224.37 212
16225.57 227
16226.77 251
16227.98 230
16229.18 228
16230.38 219
16231.59 237
16232.79 243
16233.99 229
16235.20 216
16236.40 258
16237.61 256
16238.81 244
16240.01 225
16241.22 225
16242.42 225
16243.63 232
16244.83 256
16246.03 221
16247.24 216
16248.44 221
16249.65 229
16250.85 209
16252.05 220
16253.26 231
16254.46 227
16255.67 229
16256.87 224
16258.08 244
16259.28 229
16260.49 228
16261.69 221
16262.89 223
16264.10 226
16265.30 247
16266.51 243
16267.71 244
16268.92 227
16270.12 220
16271.33 242
16272.53 240
16273.74 222
16274.94 242
16276.15 210
16277.35 230
16278.56 228
16279.77 220
16280.97 208
16282.18 223
16283.38 237
16284.59 226
16285.79 210
16287.00 219
16288.20 246
16289.41 229
16290.61 226
16291.82 210
16293.03 207
16294.23 221
16295.44 220
16296.64 220
16297.85 230
16299.06 242
16300.26 250
16301.47 226
16302.67 231
16303.88 237
16305.09 229
16306.29 222
16307.50 213
16308.71 230
16309.91 225
16311.12 235
16312.33 239
16313.53 223
16314.74 217
16315.95 209
16317.15 233
16318.36 241
16319.57 227
16320.77 228
16321.98 225
16323.19 236
16324.39 244
16325.60 222
16326.81 245
16328.01 208
16329.22 248
16330.43 230
16331.64 228
16332.84 219
16334.05 216
16335.26 232
16336.47 205
16337.67 227
16338.88 220
16340.09 235
16341.30 209
16342.50 230
16343.71 218
16344.92 196
16346.13 226
16347.33 227
16348.54 216
16349.75 211
16350.96 238
16352.17 227
16353.37 213
16354.58 213
16355.79 219
16357.00 233
16358.21 234
16359.41 218
16360.62 221
16361.83 211
16363.04 211
16364.25 195
16365.46 222
16366.67 197
16367.87 207
16369.08 206
16370.29 218
16371.50 225
16372.71 230
16373.92 224
16375.13 215
16376.34 227
16377.54 231
16378.75 240
16379.96 220
16381.17 203
16382.38 189
16383.59 190
16384.80 190
16386.01 218
16387.22 203
16388.43 203
16389.64 222
16390.85 221
16392.05 223
16393.26 225
16394.47 216
16395.68 233
16396.89 218
16398.10 214
16399.31 225
16400.52 216
16401.73 226
16402.94 218
16404.15 196
16405.36 215
16406.57 224
16407.78 223
16408.99 228
16410.20 206
16411.41 218
16412.62 229
16413.83 228
16415.04 230
16416.25 203
16417.46 197
16418.67 200
16419.88 206
16421.10 201
16422.31 204
16423.52 210
16424.73 223
16425.94 216
16427.15 200
16428.36 228
16429.57 200
16430.78 232
16431.99 221
16433.20 224
16434.41 217
16435.63 207
16436.84 218
16438.05 219
16439.26 220
16440.47 214
16441.68 206
16442.89 195
16444.10 208
16445.32 211
16446.53 211
16447.74 216
16448.95 215
16450.16 219
16451.37 233
16452.59 227
16453.80 215
16455.01 218
16456.22 210
16457.43 222
16458.64 210
16459.86 201
16461.07 188
16462.28 200
16463.49 204
16464.70 213
16465.92 195
16467.13 203
16468.34 207
16469.55 219
16470.77 202
16471.98 194
16473.19 219
16474.40 224
16475.62 223
16476.83 191
16478.04 204
16479.25 198
16480.47 205
16481.68 197
16482.89 202
16484.11 223
16485.32 212
16486.53 203
16487.74 210
16488.96 185
16490.17 192
16491.38 212
16492.60 205
16493.81 207
16495.02 186
16496.24 195
16497.45 201
16498.66 212
16499.88 210
16501.09 218
16502.30 204
16503.52 217
16504.73 191
16505.94 209
16507.16 209
16508.37 188
16509.59 179
16510.80 214
16512.01 204
16513.23 188
16514.44 200
16515.66 221
16516.87 208
16518.08 209
16519.30 206
16520.51 206
16521.73 215
16522.94 215
16524.16 194
16525.37 212
16526.58 204
16527.80 215
16529.01 195
16530.23 201
16531.44 210
16532.66 195
16533.87 191
16535.09 212
16536.30 219
16537.52 203
16538.73 227
16539.95 221
16541.16 212
16542.38 200
16543.59 201
16544.81 220
16546.02 202
16547.24 195
16548.45 201
16549.67 212
16550.88 201
16552.10 196
16553.31 209
16554.53 201
16555.74 223
16556.96 223
16558.18 206
16559.39 198
16560.61 228
16561.82 210
16563.04 202
16564.25 192
16565.47 188
16566.69 203
16567.90 209
16569.12 205
16570.33 210
16571.55 208
16572.77 211
16573.98 211
16575.20 204
16576.41 197
16577.63 211
16578.85 215
16580.06 201
16581.28 199
16582.50 181
16583.71 191
16584.93 187
16586.15 207
16587.36 218
16588.58 210
16589.80 192
16591.01 221
16592.23 228
16593.45 223
16594.66 218
16595.88 212
16597.10 196
16598.32 201
16599.53 204
16600.75 205
16601.97 190
16603.18 196
16604.40 221
16605.62 210
16606.84 206
16608.05 205
16609.27 204
16610.49 210
16611.71 205
16612.92 202
16614.14 213
16615.36 179
16616.58 198
16617.79 201
16619.01 201
16620.23 193
16621.45 201
16622.67 197
16623.88 192
16625.10 203
16626.32 178
16627.54 207
16628.76 191
16629.97 190
16631.19 204
16632.41 195
16633.63 198
16634.85 205
16636.07 190
16637.29 189
16638.50 203
16639.72 200
16640.94 192
16642.16 187
16643.38 190
16644.60 211
16645.82 204
16647.03 189
16648.25 193
16649.47 199
16650.69 219
16651.91 199
16653.13 211
16654.35 183
16655.57 191
16656.79 207
16658.01 193
16659.23 218
16660.45 209
16661.66 214
16662.88 208
16664.10 185
16665.32 197
16666.54 184
16667.76 202
16668.98 196
16670.20 194
16671.42 218
16672.64 199
16673.86 204
16675.08 190
16676.30 208
16677.52 203
16678.74 222
16679.96 192
16681.18 201
16682.40 205
16683.62 183
16684.84 201
16686.06 193
16687.28 198
16688.50 194
16689.72 197
16690.94 189
16692.16 202
16693.39 204
16694.61 183
16695.83 225
16697.05 206
16698.27 193
16699.49 184
16700.71 184
16701.93 207
16703.15 214
16704.37 214
16705.59 193
16706.81 199
16708.04 188
16709.26 207
16710.48 205
16711.70 182
16712.92 206
16714.14 176
16715.36 183
16716.58 195
16717.81 202
16719.03 187
16720.25 180
16721.47 187
16722.69 195
16723.91 215
16725.14 208
16726.36 204
16727.58 209
16728.80 190
16730.02 207
16731.24 186
16732.47 181
16733.69 202
16734.91 201
16736.13 191
16737.36 191
16738.58 196
16739.80 198
16741.02 203
16742.24 201
16743.47 186
16744.69 173
16745.91 190
16747.13 189
16748.36 190
16749.58 174
16750.80 179
16752.02 212
16753.25 194
16754.47 195
16755.69 199
16756.92 186
16758.14 187
16759.36 171
16760.59 207
16761.81 190
16763.03 173
16764.25 199
16765.48 187
16766.70 216
16767.92 186
16769.15 195
16770.37 191
16771.59 201
16772.82 178
16774.04 191
16775.27 192
16776.49 188
16777.71 173
16778.94 185
16780.16 197
16781.38 191
16782.61 200
16783.83 184
16785.06 188
16786.28 205
16787.50 200
16788.73 193
16789.95 178
16791.18 195
16792.40 183
16793.62 202
16794.85 193
16796.07 183
16797.30 198
16798.52 179
16799.75 207
16800.97 208
16802.19 183
16803.42 191
16804.64 182
16805.87 192
16807.09 197
16808.32 184
16809.54 204
16810.77 187
16811.99 202
16813.22 197
16814.44 196
16815.67 196
16816.89 204
16818.12 178
16819.34 190
16820.57 192
16821.79 205
16823.02 191
16824.24 183
16825.47 179
16826.70 187
16827.92 200
16829.15 201
16830.37 213
16831.60 201
16832.82 178
16834.05 217
16835.27 189
16836.50 192
16837.73 188
16838.95 196
16840.18 196
16841.40 199
16842.63 184
16843.86 194
16845.08 187
16846.31 213
16847.53 204
16848.76 224
16849.99 218
16851.21 203
16852.44 213
16853.67 215
16854.89 205
16856.12 212
16857.35 195
16858.57 195
16859.80 214
16861.03 202
16862.25 194
16863.48 180
16864.71 204
16865.93 196
16867.16 201
16868.39 193
16869.61 227
16870.84 200
16872.07 217
16873.30 194
16874.52 211
16875.75 187
16876.98 220
16878.20 217
16879.43 200
16880.66 210
16881.89 204
16883.11 212
16884.34 212
16885.57 211
16886.80 209
16888.02 218
16889.25 210
16890.48 218
16891.71 205
16892.94 231
16894.16 220
16895.39 210
16896.62 184
16897.85 222
16899.08 191
16900.30 216
16901.53 205
16902.76 214
16903.99 229
16905.22 201
16906.45 214
16907.67 203
16908.90 202
16910.13 208
16911.36 202
16912.59 212
16913.82 198
16915.04 197
16916.27 199
16917.50 204
16918.73 183
16919.96 181
16921.19 195
16922.42 200
16923.65 196
16924.88 196
16926.10 209
16927.33 206
16928.56 186
16929.79 201
16931.02 205
16932.25 188
16933.48 194
16934.71 200
16935.94 185
16937.17 197
16938.40 181
16939.63 198
16940.86 188
16942.09 184
16943.32 183
16944.55 196
16945.78 211
16947.01 208
16948.24 208
16949.47 196
16950.70 197
16951.93 198
16953.16 187
16954.39 184
16955.62 199
16956.85 185
16958.08 190
16959.31 214
16960.54 209
16961.77 204
16963.00 204
16964.23 202
16965.46 186
16966.69 200
16967.92 195
16969.15 209
16970.38 200
16971.61 206
16972.84 197
16974.07 196
16975.30 201
16976.54 199
16977.77 199
16979.00 194
16980.23 195
16981.46 187
16982.69 194
16983.92 187
16985.15 210
16986.38 232
16987.62 204
16988.85 204
16990.08 210
16991.31 174
16992.54 194
16993.77 208
16995.00 211
16996.24 195
16997.47 188
16998.70 185
16999.93 190
17001.16 202
17002.39 206
17003.63 191
17004.86 205
17006.09 192
17007.32 187
17008.55 198
17009.79 204
17011.02 197
17012.25 178
17013.48 187
17014.72 196
17015.95 177
17017.18 201
17018.41 198
17019.64 184
17020.88 199
17022.11 197
17023.34 195
17024.58 157
17025.81 185
17027.04 190
17028.27 197
17029.51 193
17030.74 189
17031.97 194
17033.21 205
17034.44 181
17035.67 181
17036.90 203
17038.14 196
17039.37 206
17040.60 193
17041.84 202
17043.07 193
17044.30 183
17045.54 213
17046.77 184
17048.00 199
17049.24 200
17050.47 190
17051.70 208
17052.94 198
17054.17 185
17055.41 190
17056.64 185
17057.87 218
17059.11 193
17060.34 177
17061.58 192
17062.81 195
17064.04 202
17065.28 190
17066.51 166
17067.75 173
17068.98 180
17070.21 187
17071.45 187
17072.68 186
17073.92 197
17075.15 194
17076.39 182
17077.62 191
17078.86 196
17080.09 162
17081.33 183
17082.56 188
17083.80 206
17085.03 152
17086.26 185
17087.50 182
17088.73 217
17089.97 183
17091.20 195
17092.44 195
17093.68 200
17094.91 178
17096.15 181
17097.38 184
17098.62 182
17099.85 195
17101.09 174
17102.32 182
17103.56 187
17104.79 172
17106.03 175
17107.26 192
17108.50 183
17109.74 189
17110.97 208
17112.21 179
17113.44 196
17114.68 200
17115.92 195
17117.15 166
17118.39 185
17119.62 191
17120.86 199
17122.10 202
17123.33 197
17124.57 195
17125.80 180
17127.04 181
17128.28 186
17129.51 177
17130.75 204
17131.99 186
17133.22 197
17134.46 206
17135.70 164
17136.93 184
17138.17 188
17139.41 198
17140.64 168
17141.88 167
17143.12 192
17144.35 182
17145.59 193
17146.83 184
17148.07 184
17149.30 180
17150.54 184
17151.78 182
17153.02 200
17154.25 179
17155.49 166
17156.73 193
17157.96 167
17159.20 175
17160.44 168
17161.68 186
17162.92 188
17164.15 201
17165.39 202
17166.63 191
17167.87 196
17169.10 178
17170.34 184
17171.58 182
17172.82 185
17174.06 207
17175.29 166
17176.53 167
17177.77 181
17179.01 182
17180.25 190
17181.49 174
17182.72 178
17183.96 206
17185.20 189
17186.44 172
17187.68 179
17188.92 182
17190.15 199
17191.39 190
17192.63 179
17193.87 189
17195.11 167
17196.35 181
17197.59 196
17198.83 177
17200.07 185
17201.30 189
17202.54 192
17203.78 164
17205.02 171
17206.26 164
17207.50 187
17208.74 164
17209.98 182
17211.22 172
17212.46 193
17213.70 197
17214.94 188
17216.18 204
17217.42 176
17218.66 184
17219.90 197
17221.14 190
17222.38 187
17223.62 194
17224.86 192
17226.10 198
17227.34 190
17228.58 194
17229.82 172
17231.06 200
17232.30 183
17233.54 186
17234.78 180
17236.02 184
17237.26 171
17238.50 201
17239.74 189
17240.98 174
17242.22 179
17243.46 211
17244.70 196
17245.94 178
17247.18 179
17248.42 181
17249.66 190
17250.90 197
17252.14 195
17253.39 182
17254.63 181
17255.87 176
17257.11 183
17258.35 203
17259.59 163
17260.83 185
17262.07 183
17263.31 183
17264.56 172
17265.80 188
17267.04 187
17268.28 173
17269.52 177
17270.76 180
17272.00 176
17273.25 178
17274.49 184
17275.73 205
17276.97 191
17278.21 193
17279.45 200
17280.70 198
17281.94 179
17283.18 158
17284.42 180
17285.66 175
17286.91 192
17288.15 162
17289.39 180
17290.63 193
17291.88 189
17293.12 198
17294.36 185
17295.60 199
17296.85 170
17298.09 201
17299.33 188
17300.57 172
17301.82 177
17303.06 171
17304.30 179
17305.54 164
17306.79 169
17308.03 181
17309.27 185
17310.52 184
17311.76 152
17313.00 178
17314.25 168
17315.49 182
17316.73 178
17317.97 178
17319.22 171
17320.46 187
17321.71 190
17322.95 193
17324.19 160
17325.44 185
17326.68 187
17327.92 174
17329.17 190
17330.41 180
17331.65 166
17332.90 184
17334.14 184
17335.39 181
17336.63 187
17337.87 156
17339.12 192
17340.36 194
17341.61 173
17342.85 178
17344.09 179
17345.34 193
17346.58 203
17347.83 175
17349.07 175
17350.32 182
17351.56 188
17352.80 158
17354.05 169
17355.29 188
17356.54 195
17357.78 187
17359.03 204
17360.27 196
17361.52 182
17362.76 174
17364.01 181
17365.25 185
17366.50 190
17367.74 164
17368.99 169
17370.23 175
17371.48 160
17372.72 183
17373.97 192
17375.21 178
17376.46 153
17377.70 173
17378.95 160
17380.19 180
17381.44 177
17382.69 187
17383.93 189
17385.18 184
17386.42 184
17387.67 182
17388.91 170
17390.16 173
17391.41 185
17392.65 192
17393.90 169
17395.14 189
17396.39 166
17397.64 173
17398.88 176
17400.13 185
17401.37 175
17402.62 162
17403.87 171
17405.11 181
17406.36 180
17407.61 187
17408.85 192
17410.10 186
17411.35 202
17412.59 182
17413.84 198
17415.09 188
17416.33 181
17417.58 195
17418.83 187
17420.07 179
17421.32 204
17422.57 181
17423.82 176
17425.06 153
17426.31 174
17427.56 188
17428.80 196
17430.05 167
17431.30 168
17432.55 168
17433.79 169
17435.04 183
17436.29 168
17437.54 172
17438.78 176
17440.03 170
17441.28 167
17442.53 195
17443.77 189
17445.02 184
17446.27 187
17447.52 175
17448.77 166
17450.01 156
17451.26 179
17452.51 181
17453.76 185
17455.01 188
17456.25 187
17457.50 197
17458.75 181
17460.00 160
17461.25 180
17462.50 175
17463.74 194
17464.99 172
17466.24 184
17467.49 175
17468.74 177
17469.99 192
17471.24 192
17472.49 164
17473.73 185
17474.98 211
17476.23 194
17477.48 160
17478.73 192
17479.98 185
17481.23 185
17482.48 187
17483.73 168
17484.98 166
17486.23 174
17487.47 181
17488.72 166
17489.97 162
17491.22 168
17492.47 188
17493.72 196
17494.97 184
17496.22 199
17497.47 189
17498.72 188
17499.97 188
17501.22 171
17502.47 181
17503.72 180
17504.97 182
17506.22 190
17507.47 199
17508.72 177
17509.97 187
17511.22 189
17512.47 186
17513.72 173
17514.97 180
17516.22 193
17517.47 210
17518.72 192
17519.97 180
17521.22 188
17522.47 183
17523.72 192
17524.98 203
17526.23 186
17527.48 182
17528.73 191
17529.98 208
17531.23 199
17532.48 191
17533.73 199
17534.98 201
17536.23 187
17537.48 196
17538.74 182
17539.99 189
17541.24 204
17542.49 209
17543.74 211
17544.99 185
17546.24 198
17547.50 187
17548.75 189
17550.00 199
17551.25 197
17552.50 188
17553.75 185
17555.01 190
17556.26 200
17557.51 190
17558.76 188
17560.01 188
17561.26 193
17562.52 210
17563.77 176
17565.02 178
17566.27 189
17567.53 184
17568.78 201
17570.03 181
17571.28 182
17572.53 184
17573.79 197
17575.04 192
17576.29 191
17577.54 210
17578.80 185
17580.05 188
17581.30 180
17582.56 173
17583.81 181
17585.06 184
17586.31 191
17587.57 196
17588.82 197
17590.07 179
17591.33 191
17592.58 172
17593.83 190
17595.08 204
17596.34 216
17597.59 180
17598.84 191
17600.10 196
17601.35 197
17602.61 184
17603.86 199
17605.11 204
17606.37 203
17607.62 195
17608.87 213
17610.13 198
17611.38 210
17612.63 202
17613.89 239
17615.14 185
17616.40 190
17617.65 209
17618.90 192
17620.16 198
17621.41 173
17622.67 192
17623.92 173
17625.17 202
17626.43 195
17627.68 202
17628.94 205
17630.19 197
17631.45 197
17632.70 200
17633.96 191
17635.21 202
17636.47 195
17637.72 191
17638.97 179
17640.23 179
17641.48 168
17642.74 196
17643.99 182
17645.25 203
17646.50 195
17647.76 201
17649.01 186
17650.27 186
17651.52 174
17652.78 193
17654.04 195
17655.29 202
17656.55 194
17657.80 192
17659.06 191
17660.31 179
17661.57 189
17662.82 179
17664.08 211
17665.33 213
17666.59 195
17667.85 189
17669.10 179
17670.36 182
17671.61 183
17672.87 183
17674.13 186
17675.38 183
17676.64 205
17677.89 201
17679.15 177
17680.41 177
17681.66 190
17682.92 188
17684.18 196
17685.43 186
17686.69 187
17687.95 193
17689.20 184
17690.46 168
17691.71 167
17692.97 178
17694.23 172
17695.49 201
17696.74 188
17698.00 176
17699.26 179
17700.51 185
17701.77 180
17703.03 168
17704.28 172
17705.54 185
17706.80 211
17708.06 172
17709.31 201
17710.57 173
17711.83 165
17713.08 182
17714.34 174
17715.60 181
17716.86 196
17718.11 179
17719.37 178
17720.63 189
17721.89 184
17723.15 181
17724.40 190
17725.66 204
17726.92 172
17728.18 193
17729.43 211
17730.69 195
17731.95 186
17733.21 175
17734.47 166
17735.73 178
17736.98 176
17738.24 181
17739.50 178
17740.76 186
17742.02 175
17743.28 157
17744.53 162
17745.79 173
17747.05 192
17748.31 178
17749.57 187
17750.83 181
17752.09 173
17753.34 186
17754.60 183
17755.86 184
17757.12 180
17758.38 185
17759.64 188
17760.90 187
17762.16 176
17763.42 170
17764.68 165
17765.94 172
17767.19 182
17768.45 185
17769.71 193
17770.97 189
17772.23 181
17773.49 185
17774.75 182
17776.01 195
17777.27 189
17778.53 180
17779.79 168
17781.05 173
17782.31 163
17783.57 176
17784.83 169
17786.09 185
17787.35 160
17788.61 173
17789.87 179
17791.13 181
17792.39 176
17793.65 168
17794.91 188
17796.17 174
17797.43 157
17798.69 170
17799.95 154
17801.21 164
17802.47 166
17803.73 163
17805.00 163
17806.26 181
17807.52 183
17808.78 167
17810.04 174
17811.30 166
17812.56 189
17813.82 151
17815.08 168
17816.34 184
17817.60 162
17818.87 168
17820.13 162
17821.39 156
17822.65 164
17823.91 185
17825.17 176
17826.43 172
17827.69 176
17828.96 171
17830.22 166
17831.48 182
17832.74 170
17834.00 168
17835.26 163
17836.53 167
17837.79 175
17839.05 166
17840.31 154
17841.57 150
17842.84 179
17844.10 187
17845.36 173
17846.62 176
17847.88 179
17849.15 161
17850.41 171
17851.67 175
17852.93 157
17854.20 173
17855.46 176
17856.72 162
17857.98 173
17859.25 167
17860.51 160
17861.77 159
17863.03 157
17864.30 184
17865.56 166
17866.82 178
17868.09 162
17869.35 169
17870.61 168
17871.87 167
17873.14 163
17874.40 178
17875.66 159
17876.93 178
17878.19 168
17879.45 158
17880.72 173
17881.98 149
17883.24 155
17884.51 180
17885.77 175
17887.03 159
17888.30 175
17889.56 163
17890.83 169
17892.09 179
17893.35 158
17894.62 178
17895.88 158
17897.14 168
17898.41 159
17899.67 173
17900.94 162
17902.20 148
17903.46 154
17904.73 186
17905.99 155
17907.26 168
17908.52 156
17909.79 162
17911.05 170
17912.32 162
17913.58 154
17914.84 183
17916.11 166
17917.37 162
17918.64 168
17919.90 172
17921.17 161
17922.43 168
17923.70 150
17924.96 167
17926.23 166
17927.49 167
17928.76 186
17930.02 162
17931.29 164
17932.55 166
17933.82 161
17935.08 166
17936.35 158
17937.61 173
17938.88 167
17940.14 177
17941.41 168
17942.68 165
17943.94 157
17945.21 153
17946.47 144
17947.74 191
17949.00 178
17950.27 166
17951.54 173
17952.80 168
17954.07 171
17955.33 179
17956.60 181
17957.87 178
17959.13 169
17960.40 187
17961.66 174
17962.93 183
17964.20 164
17965.46 185
17966.73 172
17968.00 173
17969.26 170
17970.53 152
17971.80 153
17973.06 177
17974.33 168
17975.60 174
17976.86 176
17978.13 165
17979.40 166
17980.66 180
17981.93 158
17983.20 157
17984.46 168
17985.73 165
17987.00 162
17988.26 148
17989.53 145
17990.80 158
17992.07 169
17993.33 164
17994.60 160
17995.87 173
17997.14 186
17998.40 185
17999.67 179
18000.94 162
18002.21 169
18003.47 183
18004.74 157
18006.01 161
18007.28 163
18008.55 143
18009.81 161
18011.08 156
18012.35 160
18013.62 167
18014.89 174
18016.15 176
18017.42 162
18018.69 151
18019.96 170
18021.23 176
18022.49 162
18023.76 191
18025.03 169
18026.30 167
18027.57 168
18028.84 163
18030.11 180
18031.37 183
18032.64 180
18033.91 174
18035.18 175
18036.45 156
18037.72 165
18038.99 170
18040.26 158
18041.53 162
18042.79 161
18044.06 184
18045.33 160
18046.60 182
18047.87 169
18049.14 191
18050.41 170
18051.68 162
18052.95 178
18054.22 180
18055.49 188
18056.76 181
18058.03 167
18059.30 184
18060.57 195
18061.84 169
18063.11 171
18064.38 177
18065.65 165
18066.92 180
18068.19 165
18069.46 183
18070.73 172
18072.00 168
18073.27 179
18074.54 166
18075.81 177
18077.08 169
18078.35 175
18079.62 177
18080.89 182
18082.16 191
18083.43 189
18084.70 201
18085.97 163
18087.24 154
18088.51 162
18089.78 165
18091.05 169
18092.32 154
18093.59 149
18094.87 153
18096.14 165
18097.41 167
18098.68 175
18099.95 176
18101.22 175
18102.49 190
18103.76 189
18105.03 169
18106.31 158
18107.58 165
18108.85 179
18110.12 194
18111.39 178
18112.66 192
18113.93 172
18115.21 163
18116.48 176
18117.75 181
18119.02 165
18120.29 168
18121.56 182
18122.84 181
18124.11 154
18125.38 161
18126.65 161
18127.92 167
18129.20 178
18130.47 184
18131.74 157
18133.01 165
18134.29 170
18135.56 179
18136.83 181
18138.10 169
18139.38 186
18140.65 182
18141.92 176
18143.19 164
18144.47 177
18145.74 174
18147.01 176
18148.28 179
18149.56 174
18150.83 175
18152.10 153
18153.38 167
18154.65 171
18155.92 181
18157.19 168
18158.47 174
18159.74 170
18161.01 175
18162.29 183
18163.56 181
18164.83 183
18166.11 166
18167.38 167
18168.65 175
18169.93 170
18171.20 192
18172.48 161
18173.75 163
18175.02 166
18176.30 159
18177.57 158
18178.84 161
18180.12 181
18181.39 157
18182.67 175
18183.94 152
18185.21 168
18186.49 172
18187.76 160
18189.04 169
18190.31 176
18191.59 162
18192.86 176
18194.13 193
18195.41 156
18196.68 154
18197.96 167
18199.23 166
18200.51 153
18201.78 153
18203.06 170
18204.33 151
18205.61 173
18206.88 157
18208.16 156
18209.43 171
18210.71 156
18211.98 156
18213.26 170
18214.53 158
18215.81 153
18217.08 171
18218.36 166
18219.63 173
18220.91 194
18222.18 162
18223.46 170
18224.73 167
18226.01 163
18227.28 179
18228.56 188
18229.84 174
18231.11 181
18232.39 182
18233.66 143
18234.94 169
18236.21 166
18237.49 171
18238.77 181
18240.04 177
18241.32 158
18242.59 161
18243.87 188
18245.15 164
18246.42 181
18247.70 160
18248.98 154
18250.25 168
18251.53 169
18252.81 166
18254.08 184
18255.36 169
18256.63 173
18257.91 175
18259.19 188
18260.46 176
18261.74 148
18263.02 159
18264.30 173
18265.57 172
18266.85 162
18268.13 171
18269.40 167
18270.68 167
18271.96 160
18273.23 177
18274.51 167
18275.79 173
18277.07 153
18278.34 164
18279.62 155
18280.90 157
18282.18 174
18283.45 145
18284.73 143
18286.01 175
18287.29 168
18288.56 177
18289.84 178
18291.12 159
18292.40 178
18293.68 177
18294.95 158
18296.23 161
18297.51 184
18298.79 169
18300.07 162
18301.34 179
18302.62 169
18303.90 177
18305.18 149
18306.46 172
18307.74 160
18309.01 167
18310.29 191
18311.57 166
18312.85 174
18314.13 168
18315.41 171
18316.69 178
18317.96 171
18319.24 165
18320.52 174
18321.80 164
18323.08 164
18324.36 179
18325.64 174
18326.92 180
18328.20 181
18329.47 165
18330.75 170
18332.03 163
18333.31 164
18334.59 148
18335.87 179
18337.15 158
18338.43 187
18339.71 166
18340.99 166
18342.27 159
18343.55 165
18344.83 163
18346.11 160
18347.39 179
18348.67 165
18349.95 180
18351.23 159
18352.51 165
18353.79 160
18355.07 158
18356.35 177
18357.63 156
18358.91 155
18360.19 166
18361.47 158
18362.75 179
18364.03 148
18365.31 171
18366.59 188
18367.87 169
18369.15 152
18370.43 158
18371.71 174
18372.99 166
18374.27 161
18375.55 142
18376.83 145
18378.12 165
18379.40 165
18380.68 159
18381.96 156
18383.24 167
18384.52 181
18385.80 160
18387.08 155
18388.36 150
18389.65 154
18390.93 170
18392.21 162
18393.49 161
18394.77 160
18396.05 173
18397.33 165
18398.62 161
18399.90 161
18401.18 162
18402.46 162
18403.74 172
18405.02 163
18406.31 152
18407.59 164
18408.87 165
18410.15 179
18411.43 173
18412.72 153
18414.00 155
18415.28 166
18416.56 179
18417.84 169
18419.13 167
18420.41 158
18421.69 168
18422.97 159
18424.26 163
18425.54 138
18426.82 157
18428.10 167
18429.39 162
18430.67 147
18431.95 147
18433.23 160
18434.52 147
18435.80 148
18437.08 163
18438.37 139
18439.65 159
18440.93 174
18442.22 164
18443.50 177
18444.78 160
18446.06 161
18447.35 156
18448.63 162
18449.91 150
18451.20 150
18452.48 156
18453.76 150
18455.05 153
18456.33 156
18457.62 147
18458.90 159
18460.18 167
18461.47 168
18462.75 168
18464.03 162
18465.32 161
18466.60 164
18467.89 175
18469.17 163
18470.45 150
18471.74 166
18473.02 190
18474.31 150
18475.59 170
18476.88 162
18478.16 184
18479.44 164
18480.73 149
18482.01 162
18483.30 155
18484.58 162
18485.87 139
18487.15 139
18488.44 154
18489.72 155
18491.01 158
18492.29 174
18493.58 162
18494.86 148
18496.15 173
18497.43 160
18498.72 165
18500.00 163
18501.29 160
18502.57 173
18503.86 159
18505.14 157
18506.43 145
18507.71 161
18509.00 151
18510.28 149
18511.57 152
18512.85 162
18514.14 165
18515.42 167
18516.71 165
18518.00 150
18519.28 157
18520.57 167
18521.85 166
18523.14 158
18524.43 178
18525.71 155
18527.00 163
18528.28 147
18529.57 150
18530.86 150
18532.14 168
18533.43 153
18534.71 158
18536.00 149
18537.29 143
18538.57 162
18539.86 160
18541.15 165
18542.43 149
18543.72 159
18545.01 165
18546.29 166
18547.58 161
18548.87 157
18550.15 162
18551.44 169
18552.73 162
18554.01 158
18555.30 155
18556.59 149
18557.88 168
18559.16 160
18560.45 153
18561.74 180
18563.02 171
18564.31 162
18565.60 149
18566.89 156
18568.17 166
18569.46 146
18570.75 180
18572.04 174
18573.32 150
18574.61 180
18575.90 157
18577.19 140
18578.48 159
18579.76 169
18581.05 162
18582.34 155
18583.63 154
18584.92 152
18586.20 153
18587.49 150
18588.78 179
18590.07 151
18591.36 158
18592.64 151
18593.93 161
18595.22 145
18596.51 163
18597.80 161
18599.09 143
18600.38 152
18601.66 170
18602.95 156
18604.24 158
18605.53 168
18606.82 183
18608.11 168
18609.40 165
18610.69 166
18611.98 154
18613.26 151
18614.55 167
18615.84 148
18617.13 161
18618.42 186
18619.71 170
18621.00 147
18622.29 163
18623.58 166
18624.87 177
18626.16 169
18627.45 167
18628.74 150
18630.03 159
18631.32 165
18632.61 157
18633.89 160
18635.18 164
18636.47 148
18637.76 165
18639.05 165
18640.34 147
18641.63 158
18642.92 166
18644.21 149
18645.50 166
18646.79 155
18648.09 176
18649.38 161
18650.67 186
18651.96 147
18653.25 158
18654.54 162
18655.83 149
18657.12 156
18658.41 164
18659.70 140
18660.99 158
18662.28 165
18663.57 166
18664.86 163
18666.15 159
18667.44 150
18668.74 149
18670.03 143
18671.32 151
18672.61 135
18673.90 149
18675.19 147
18676.48 154
18677.77 174
18679.06 152
18680.36 148
18681.65 167
18682.94 153
18684.23 156
18685.52 153
18686.81 144
18688.11 135
18689.40 171
18690.69 143
18691.98 153
18693.27 127
18694.56 149
18695.86 134
18697.15 133
18698.44 163
18699.73 149
18701.02 158
18702.32 155
18703.61 160
18704.90 170
18706.19 156
18707.48 153
18708.78 161
18710.07 161
18711.36 147
18712.65 155
18713.95 126
18715.24 156
18716.53 164
18717.83 142
18719.12 137
18720.41 141
18721.70 168
18723.00 167
18724.29 160
18725.58 166
18726.87 139
18728.17 137
18729.46 159
18730.75 137
18732.05 134
18733.34 136
18734.63 157
18735.93 154
18737.22 146
18738.51 173
18739.81 137
18741.10 128
18742.39 157
18743.69 163
18744.98 146
18746.27 141
18747.57 167
18748.86 134
18750.16 146
18751.45 155
18752.74 161
18754.04 153
18755.33 157
18756.63 145
18757.92 135
18759.21 140
18760.51 142
18761.80 150
18763.10 159
18764.39 148
18765.69 156
18766.98 181
18768.27 167
18769.57 156
18770.86 145
18772.16 141
18773.45 143
18774.75 164
18776.04 134
18777.34 155
18778.63 137
18779.93 117
18781.22 141
18782.52 146
18783.81 138
18785.11 150
18786.40 146
18787.70 143
18788.99 154
18790.29 147
18791.58 151
18792.88 152
18794.17 148
18795.47 154
18796.76 151
18798.06 155
18799.35 129
18800.65 141
18801.94 145
18803.24 160
18804.54 150
18805.83 141
18807.13 146
18808.42 142
18809.72 138
18811.01 145
18812.31 155
18813.61 147
18814.90 153
18816.20 158
18817.49 144
18818.79 130
18820.09 153
18821.38 169
18822.68 147
18823.98 154
18825.27 140
18826.57 164
18827.87 161
18829.16 141
18830.46 139
18831.75 156
18833.05 159
18834.35 156
18835.64 143
18836.94 162
18838.24 141
18839.54 149
18840.83 163
18842.13 156
18843.43 149
18844.72 158
18846.02 162
18847.32 159
18848.61 149
18849.91 160
18851.21 165
18852.51 148
18853.80 139
18855.10 134
18856.40 157
18857.70 162
18858.99 144
18860.29 165
18861.59 128
18862.89 150
18864.18 163
18865.48 160
18866.78 157
18868.08 139
18869.38 152
18870.67 148
18871.97 146
18873.27 139
18874.57 150
18875.87 166
18877.16 158
18878.46 148
18879.76 160
18881.06 151
18882.36 154
18883.66 143
18884.95 154
18886.25 155
18887.55 165
18888.85 152
18890.15 154
18891.45 157
18892.75 162
18894.04 152
18895.34 161
18896.64 146
18897.94 152
18899.24 182
18900.54 149
18901.84 140
18903.14 136
18904.44 146
18905.74 149
18907.03 151
18908.33 146
18909.63 152
18910.93 166
18912.23 156
18913.53 141
18914.83 169
18916.13 146
18917.43 157
18918.73 163
18920.03 142
18921.33 146
18922.63 150
18923.93 160
18925.23 143
18926.53 152
18927.83 137
18929.13 142
18930.43 148
18931.73 138
18933.03 160
18934.33 166
18935.63 141
18936.93 145
18938.23 148
18939.53 148
18940.83 143
18942.13 148
18943.43 143
18944.73 145
18946.03 137
18947.33 161
18948.63 140
18949.93 172
18951.23 149
18952.53 160
18953.84 154
18955.14 137
18956.44 158
18957.74 150
18959.04 129
18960.34 139
18961.64 163
18962.94 145
18964.24 150
18965.54 159
18966.85 159
18968.15 142
18969.45 150
18970.75 151
18972.05 139
18973.35 148
18974.65 164
18975.96 155
18977.26 160
18978.56 149
18979.86 136
18981.16 146
18982.46 157
18983.77 148
18985.07 144
18986.37 153
18987.67 156
18988.97 162
18990.28 147
18991.58 143
18992.88 149
18994.18 145
18995.49 147
18996.79 152
18998.09 160
18999.39 156
19000.69 140
19002.00 140
19003.30 150
19004.60 136
19005.90 141
19007.21 152
19008.51 165
19009.81 149
19011.12 145
19012.42 148
19013.72 155
19015.02 150
19016.33 168
19017.63 139
19018.93 135
19020.24 159
19021.54 140
19022.84 160
19024.15 138
19025.45 163
19026.75 155
19028.06 139
19029.36 155
19030.66 134
19031.97 156
19033.27 149
19034.57 145
19035.88 143
19037.18 115
19038.48 133
19039.79 149
19041.09 137
19042.40 140
19043.70 141
19045.00 148
19046.31 152
19047.61 151
19048.92 147
19050.22 145
19051.52 153
19052.83 150
19054.13 124
19055.44 153
19056.74 130
19058.05 144
19059.35 153
19060.65 137
19061.96 141
19063.26 138
19064.57 161
19065.87 164
19067.18 159
19068.48 143
19069.79 140
19071.09 150
19072.40 146
19073.70 166
19075.01 152
19076.31 133
19077.62 150
19078.92 144
19080.23 152
19081.53 139
19082.84 134
19084.14 166
19085.45 139
19086.75 144
19088.06 152
19089.36 141
19090.67 157
19091.98 156
19093.28 158
19094.59 153
19095.89 157
19097.20 153
19098.50 164
19099.81 153
19101.12 153
19102.42 153
19103.73 152
19105.03 154
19106.34 150
19107.65 142
19108.95 163
19110.26 146
19111.56 141
19112.87 140
19114.18 155
19115.48 152
19116.79 139
19118.10 145
19119.40 146
19120.71 125
19122.02 146
19123.32 155
19124.63 154
19125.94 149
19127.24 127
19128.55 145
19129.86 154
19131.16 142
19132.47 127
19133.78 144
19135.08 149
19136.39 154
19137.70 139
19139.01 167
19140.31 149
19141.62 155
19142.93 151
19144.23 139
19145.54 148
19146.85 157
19148.16 148
19149.46 130
19150.77 157
19152.08 149
19153.39 141
19154.69 142
19156.00 152
19157.31 157
19158.62 144
19159.93 164
19161.23 157
19162.54 162
19163.85 140
19165.16 148
19166.47 153
19167.77 153
19169.08 174
19170.39 155
19171.70 155
19173.01 135
19174.32 157
19175.62 155
19176.93 146
19178.24 144
19179.55 147
19180.86 155
19182.17 153
19183.48 139
19184.78 145
19186.09 155
19187.40 153
19188.71 152
19190.02 128
19191.33 134
19192.64 146
19193.95 144
19195.26 126
19196.56 129
19197.87 139
19199.18 147
19200.49 141
19201.80 167
19203.11 140
19204.42 148
19205.73 159
19207.04 125
19208.35 134
19209.66 141
19210.97 148
19212.28 144
19213.59 139
19214.90 155
19216.21 155
19217.52 131
19218.83 136
19220.14 145
19221.45 152
19222.76 163
19224.07 125
19225.38 145
19226.69 138
19228.00 164
19229.31 148
19230.62 141
19231.93 140
19233.24 157
19234.55 159
19235.86 152
19237.17 131
19238.48 148
19239.79 149
19241.10 137
19242.41 152
19243.72 137
19245.03 142
19246.35 132
19247.66 142
19248.97 133
19250.28 136
19251.59 135
19252.90 146
19254.21 176
19255.52 135
19256.83 148
19258.14 146
19259.46 148
19260.77 135
19262.08 149
19263.39 137
19264.70 165
19266.01 156
19267.32 144
19268.64 130
19269.95 151
19271.26 153
19272.57 146
19273.88 142
19275.20 145
19276.51 143
19277.82 142
19279.13 166
19280.44 166
19281.75 156
19283.07 151
19284.38 154
19285.69 137
19287.00 140
19288.32 141
19289.63 136
19290.94 151
19292.25 139
19293.57 149
19294.88 138
19296.19 145
19297.50 139
19298.82 140
19300.13 152
19301.44 136
19302.75 128
19304.07 149
19305.38 149
19306.69 142
19308.01 162
19309.32 138
19310.63 155
19311.94 147
19313.26 146
19314.57 139
19315.88 138
19317.20 148
19318.51 155
19319.82 138
19321.14 142
19322.45 164
19323.76 144
19325.08 157
19326.39 154
19327.70 141
19329.02 145
19330.33 150
19331.65 142
19332.96 151
19334.27 135
19335.59 146
19336.90 139
19338.22 150
19339.53 142
19340.84 128
19342.16 150
19343.47 147
19344.79 142
19346.10 143
19347.41 150
19348.73 158
19350.04 133
19351.36 155
19352.67 142
19353.99 138
19355.30 158
19356.62 148
19357.93 143
19359.25 152
19360.56 155
19361.87 160
19363.19 158
19364.50 142
19365.82 133
19367.13 150
19368.45 146
19369.76 163
19371.08 134
19372.39 146
19373.71 147
19375.02 149
19376.34 153
19377.66 142
19378.97 126
19380.29 161
19381.60 153
19382.92 138
19384.23 143
19385.55 145
19386.86 151
19388.18 152
19389.50 147
19390.81 131
19392.13 146
19393.44 150
19394.76 140
19396.07 143
19397.39 147
19398.71 154
19400.02 159
19401.34 141
19402.65 129
19403.97 137
19405.29 150
19406.60 151
19407.92 137
19409.24 134
19410.55 118
19411.87 133
19413.19 139
19414.50 142
19415.82 141
19417.14 147
19418.45 154
19419.77 132
19421.09 131
19422.40 133
19423.72 145
19425.04 143
19426.35 142
19427.67 139
19428.99 134
19430.30 147
19431.62 121
19432.94 138
19434.26 137
19435.57 131
19436.89 150
19438.21 143
19439.53 127
19440.84 135
19442.16 153
19443.48 143
19444.80 132
19446.11 140
19447.43 137
19448.75 130
19450.07 144
19451.38 133
19452.70 139
19454.02 144
19455.34 146
19456.66 138
19457.97 149
19459.29 145
19460.61 152
19461.93 148
19463.25 127
19464.57 132
19465.88 141
19467.20 130
19468.52 144
19469.84 158
19471.16 134
19472.48 138
19473.79 148
19475.11 135
19476.43 137
19477.75 145
19479.07 147
19480.39 132
19481.71 142
19483.03 129
19484.34 131
19485.66 136
19486.98 138
19488.30 142
19489.62 126
19490.94 143
19492.26 129
19493.58 143
19494.90 145
19496.22 140
19497.54 144
19498.86 135
19500.18 145
19501.50 137
19502.81 147
19504.13 143
19505.45 166
19506.77 142
19508.09 153
19509.41 134
19510.73 147
19512.05 139
19513.37 154
19514.69 138
19516.01 144
19517.33 146
19518.65 148
19519.97 132
19521.29 156
19522.61 138
19523.93 131
19525.25 140
19526.57 154
19527.89 130
19529.22 118
19530.54 139
19531.86 141
19533.18 146
19534.50 129
19535.82 125
19537.14 137
19538.46 150
19539.78 136
19541.10 121
19542.42 132
19543.74 131
19545.06 141
19546.39 150
19547.71 142
19549.03 151
19550.35 140
19551.67 145
19552.99 134
19554.31 125
19555.63 160
19556.96 161
19558.28 147
19559.60 140
19560.92 152
19562.24 143
19563.56 156
19564.88 161
19566.21 138
19567.53 137
19568.85 149
19570.17 137
19571.49 141
19572.82 131
19574.14 141
19575.46 160
19576.78 156
19578.10 145
19579.43 140
19580.75 159
19582.07 137
19583.39 126
19584.72 151
19586.04 142
19587.36 144
19588.68 130
19590.01 138
19591.33 142
19592.65 149
19593.97 149
19595.30 141
19596.62 131
19597.94 143
19599.26 148
19600.59 143
19601.91 140
19603.23 151
19604.56 154
19605.88 139
19607.20 153
19608.53 141
19609.85 147
19611.17 134
19612.49 146
19613.82 136
19615.14 159
19616.47 138
19617.79 120
19619.11 143
19620.44 157
19621.76 157
19623.08 138
19624.41 135
19625.73 147
19627.05 146
19628.38 127
19629.70 149
19631.03 135
19632.35 154
19633.67 151
19635.00 146
19636.32 123
19637.65 145
19638.97 146
19640.29 141
19641.62 143
19642.94 120
19644.27 138
19645.59 141
19646.92 101
19648.24 128
19649.57 149
19650.89 141
19652.21 147
19653.54 119
19654.86 147
19656.19 144
19657.51 149
19658.84 131
19660.16 127
19661.49 142
19662.81 144
19664.14 181
19665.46 159
19666.79 139
19668.11 137
19669.44 128
19670.76 122
19672.09 149
19673.41 119
19674.74 149
19676.07 139
19677.39 138
19678.72 154
19680.04 122
19681.37 168
19682.69 157
19684.02 132
19685.34 124
19686.67 121
19688.00 143
19689.32 135
19690.65 125
19691.97 139
19693.30 134
19694.63 135
19695.95 148
19697.28 143
19698.60 138
19699.93 135
19701.26 148
19702.58 144
19703.91 137
19705.24 116
19706.56 165
19707.89 140
19709.22 135
19710.54 143
19711.87 153
19713.20 139
19714.52 154
19715.85 143
19717.18 134
19718.50 133
19719.83 145
19721.16 146
19722.48 150
19723.81 123
19725.14 141
19726.47 136
19727.79 161
19729.12 144
19730.45 134
19731.77 130
19733.10 136
19734.43 158
19735.76 147
19737.08 132
19738.41 124
19739.74 141
19741.07 142
19742.39 131
19743.72 121
19745.05 147
19746.38 139
19747.71 140
19749.03 119
19750.36 118
19751.69 142
19753.02 143
19754.35 154
19755.67 127
19757.00 118
19758.33 130
19759.66 132
19760.99 128
19762.31 118
19763.64 121
19764.97 129
19766.30 127
19767.63 143
19768.96 138
19770.29 123
19771.61 149
19772.94 135
19774.27 144
19775.60 138
19776.93 127
19778.26 139
19779.59 131
19780.92 154
19782.25 143
19783.57 145
19784.90 132
19786.23 130
19787.56 141
19788.89 127
19790.22 135
19791.55 123
19792.88 144
19794.21 137
19795.54 139
19796.87 125
19798.20 127
19799.53 143
19800.86 136
19802.19 126
19803.52 146
19804.85 139
19806.18 133
19807.50 139
19808.83 148
19810.16 135
19811.49 145
19812.82 133
19814.15 126
19815.49 137
19816.82 138
19818.15 134
19819.48 153
19820.81 131
19822.14 155
19823.47 142
19824.80 134
19826.13 143
19827.46 143
19828.79 139
19830.12 143
19831.45 145
19832.78 127
19834.11 127
19835.44 138
19836.77 130
19838.10 127
19839.44 140
19840.77 142
19842.10 135
19843.43 130
19844.76 150
19846.09 146
19847.42 146
19848.75 148
19850.08 147
19851.42 137
19852.75 140
19854.08 146
19855.41 151
19856.74 151
19858.07 118
19859.40 146
19860.74 148
19862.07 127
19863.40 133
19864.73 126
19866.06 150
19867.40 139
19868.73 140
19870.06 137
19871.39 138
19872.72 143
19874.06 137
19875.39 147
19876.72 133
19878.05 140
19879.38 132
19880.72 128
19882.05 117
19883.38 129
19884.71 131
19886.05 116
19887.38 138
19888.71 146
19890.04 123
19891.38 133
19892.71 133
19894.04 114
19895.38 147
19896.71 118
19898.04 132
19899.37 131
19900.71 144
19902.04 161
19903.37 146
19904.71 134
19906.04 145
19907.37 136
19908.71 143
19910.04 151
19911.37 138
19912.71 141
19914.04 139
19915.37 137
19916.71 137
19918.04 128
19919.37 125
19920.71 140
19922.04 146
19923.37 137
19924.71 139
19926.04 125
19927.38 146
19928.71 156
19930.04 119
19931.38 128
19932.71 126
19934.05 135
19935.38 135
19936.71 127
19938.05 137
19939.38 137
19940.72 134
19942.05 138
19943.39 139
19944.72 140
19946.06 136
19947.39 142
19948.72 121
19950.06 122
19951.39 135
19952.73 142
19954.06 127
19955.40 133
19956.73 117
19958.07 130
19959.40 149
19960.74 124
19962.07 127
19963.41 137
19964.74 138
19966.08 120
19967.41 144
19968.75 137
19970.08 123
19971.42 131
19972.76 128
19974.09 132
19975.43 137
19976.76 137
19978.10 144
19979.43 136
19980.77 143
19982.10 136
19983.44 150
19984.78 139
19986.11 150
19987.45 143
19988.78 140
19990.12 145
19991.46 124
19992.79 118
19994.13 112
19995.46 140
19996.80 125
19998.14 141
19999.47 149
20000.81 132
20002.15 128
20003.48 120
20004.82 140
20006.16 140
20007.49 131
20008.83 128
20010.17 133
20011.50 130
20012.84 135
20014.18 126
20015.51 126
20016.85 137
20018.19 138
20019.52 149
20020.86 143
20022.20 141
20023.53 141
20024.87 142
20026.21 146
20027.55 114
20028.88 164
20030.22 129
20031.56 148
20032.90 143
20034.23 138
20035.57 130
20036.91 129
20038.25 138
20039.58 134
20040.92 136
20042.26 148
20043.60 133
20044.93 141
20046.27 151
20047.61 130
20048.95 128
20050.29 128
20051.62 147
20052.96 133
20054.30 123
20055.64 124
20056.98 149
20058.32 136
20059.65 137
20060.99 136
20062.33 134
20063.67 134
20065.01 144
20066.35 136
20067.68 131
20069.02 152
20070.36 146
20071.70 145
20073.04 132
20074.38 144
20075.72 128
20077.06 132
20078.40 135
20079.73 136
20081.07 145
20082.41 148
20083.75 142
20085.09 135
20086.43 146
20087.77 142
20089.11 150
20090.45 113
20091.79 145
20093.13 136
20094.47 136
20095.81 129
20097.15 145
20098.48 143
20099.82 117
20101.16 128
20102.50 151
20103.84 136
20105.18 130
20106.52 125
20107.86 140
20109.20 147
20110.54 135
20111.88 119
20113.22 137
20114.56 138
20115.90 137
20117.24 122
20118.58 149
20119.93 145
20121.27 150
20122.61 113
20123.95 135
20125.29 127
20126.63 145
20127.97 132
20129.31 135
20130.65 135
20131.99 120
20133.33 160
20134.67 133
20136.01 156
20137.35 146
20138.69 138
