# Supplementary material for: MALDI-TOF MS typing enables the classification of brewing yeasts of the genus Saccharomyces to major beer styles
Source: PLoS One. 2017 Aug 9;12(8):e0181694. doi: 10.1371/journal.pone.0181694 (PMC5549903; doi:10.1371/journal.pone.0181694)
Supplement: S9 File — The directory includes 90 raw files and was zipped to “.zip”; the folder has three strains with 30 spectra per strain; S1 Text explains the raw files with an example and Table 1 represents the yeast strains used within the experiment. (ZIP) [file pone.0181694.s012.zip › 25-27/30284-8J5-Lag-Lag-Lag-YPG-18h-E-E_2016-09-23_7_0_E1_1.dat]

1999.90 1298
2000.32 1309
2000.75 1356
2001.17 1284
2001.59 1234
2002.01 1173
2002.43 1203
2002.86 1147
2003.28 1200
2003.70 1091
2004.12 1048
2004.54 1015
2004.97 1040
2005.39 1056
2005.81 1041
2006.23 1019
2006.66 946
2007.08 986
2007.50 1042
2007.92 1003
2008.35 978
2008.77 1024
2009.19 1025
2009.61 1012
2010.04 1009
2010.46 979
2010.88 1041
2011.31 916
2011.73 942
2012.15 885
2012.57 944
2013.00 934
2013.42 952
2013.84 972
2014.27 953
2014.69 974
2015.11 1002
2015.54 1015
2015.96 973
2016.38 1030
2016.81 984
2017.23 1008
2017.65 1025
2018.08 1063
2018.50 1013
2018.93 1040
2019.35 1010
2019.77 999
2020.20 1071
2020.62 1017
2021.04 1099
2021.47 1074
2021.89 975
2022.32 962
2022.74 922
2023.17 992
2023.59 998
2024.01 985
2024.44 987
2024.86 944
2025.29 897
2025.71 897
2026.14 927
2026.56 954
2026.98 979
2027.41 916
2027.83 890
2028.26 916
2028.68 907
2029.11 895
2029.53 888
2029.96 974
2030.38 956
2030.81 976
2031.23 924
2031.66 925
2032.08 924
2032.51 948
2032.93 961
2033.36 938
2033.78 942
2034.21 916
2034.63 908
2035.06 893
2035.49 889
2035.91 930
2036.34 934
2036.76 973
2037.19 965
2037.61 881
2038.04 958
2038.47 954
2038.89 905
2039.32 957
2039.74 988
2040.17 967
2040.59 949
2041.02 967
2041.45 942
2041.87 940
2042.30 955
2042.73 1041
2043.15 941
2043.58 944
2044.00 961
2044.43 952
2044.86 1021
2045.28 957
2045.71 949
2046.14 1001
2046.56 1036
2046.99 1020
2047.42 1064
2047.84 988
2048.27 983
2048.70 957
2049.12 949
2049.55 961
2049.98 942
2050.40 968
2050.83 950
2051.26 973
2051.69 939
2052.11 948
2052.54 956
2052.97 913
2053.40 969
2053.82 912
2054.25 1049
2054.68 1039
2055.10 1007
2055.53 1090
2055.96 1156
2056.39 1129
2056.82 1166
2057.24 1202
2057.67 1207
2058.10 1171
2058.53 1187
2058.95 1169
2059.38 1103
2059.81 1067
2060.24 1063
2060.67 1015
2061.09 1049
2061.52 1096
2061.95 1046
2062.38 1075
2062.81 1135
2063.24 1126
2063.66 1190
2064.09 1379
2064.52 1335
2064.95 1427
2065.38 1374
2065.81 1370
2066.24 1485
2066.66 1448
2067.09 1392
2067.52 1263
2067.95 1186
2068.38 1198
2068.81 1171
2069.24 1077
2069.67 1080
2070.10 1074
2070.52 1060
2070.95 1020
2071.38 989
2071.81 945
2072.24 946
2072.67 986
2073.10 990
2073.53 1012
2073.96 1057
2074.39 990
2074.82 1052
2075.25 1053
2075.68 1085
2076.11 1069
2076.54 1089
2076.97 1053
2077.40 1044
2077.83 999
2078.26 1063
2078.69 1004
2079.12 1102
2079.55 1054
2079.98 1027
2080.41 1033
2080.84 1098
2081.27 1100
2081.70 1047
2082.13 1049
2082.56 1053
2082.99 1061
2083.42 1022
2083.85 1053
2084.28 1001
2084.71 968
2085.14 934
2085.57 967
2086.00 961
2086.43 911
2086.86 935
2087.29 958
2087.73 949
2088.16 924
2088.59 971
2089.02 882
2089.45 936
2089.88 932
2090.31 943
2090.74 1046
2091.17 956
2091.61 880
2092.04 954
2092.47 1001
2092.90 978
2093.33 958
2093.76 873
2094.19 1002
2094.63 904
2095.06 979
2095.49 971
2095.92 1002
2096.35 880
2096.78 907
2097.22 896
2097.65 960
2098.08 976
2098.51 971
2098.94 949
2099.38 932
2099.81 958
2100.24 907
2100.67 939
2101.11 869
2101.54 870
2101.97 867
2102.40 878
2102.83 919
2103.27 949
2103.70 992
2104.13 964
2104.56 944
2105.00 971
2105.43 947
2105.86 1000
2106.30 951
2106.73 972
2107.16 970
2107.59 1007
2108.03 1006
2108.46 952
2108.89 969
2109.33 965
2109.76 960
2110.19 897
2110.63 890
2111.06 889
2111.49 943
2111.93 909
2112.36 890
2112.79 955
2113.23 908
2113.66 885
2114.09 893
2114.53 950
2114.96 1008
2115.40 902
2115.83 913
2116.26 876
2116.70 924
2117.13 926
2117.56 930
2118.00 899
2118.43 864
2118.87 870
2119.30 865
2119.73 840
2120.17 910
2120.60 898
2121.04 910
2121.47 897
2121.91 864
2122.34 916
2122.78 933
2123.21 921
2123.64 913
2124.08 909
2124.51 866
2124.95 924
2125.38 929
2125.82 878
2126.25 866
2126.69 921
2127.12 968
2127.56 997
2127.99 970
2128.43 917
2128.86 930
2129.30 1040
2129.73 1083
2130.17 1059
2130.60 1097
2131.04 1041
2131.47 1034
2131.91 1041
2132.35 1043
2132.78 977
2133.22 973
2133.65 1023
2134.09 909
2134.52 945
2134.96 966
2135.40 939
2135.83 962
2136.27 879
2136.70 878
2137.14 914
2137.57 944
2138.01 913
2138.45 968
2138.88 1023
2139.32 976
2139.76 964
2140.19 967
2140.63 913
2141.06 926
2141.50 863
2141.94 868
2142.37 916
2142.81 908
2143.25 871
2143.68 841
2144.12 908
2144.56 874
2144.99 869
2145.43 889
2145.87 888
2146.30 910
2146.74 917
2147.18 998
2147.62 1024
2148.05 1057
2148.49 1061
2148.93 1015
2149.36 1127
2149.80 1172
2150.24 1137
2150.68 1155
2151.11 1107
2151.55 1116
2151.99 1088
2152.43 1064
2152.86 1085
2153.30 1073
2153.74 1026
2154.18 1003
2154.61 1022
2155.05 1002
2155.49 1047
2155.93 1046
2156.37 1009
2156.80 1037
2157.24 1006
2157.68 980
2158.12 999
2158.56 957
2158.99 959
2159.43 1016
2159.87 1023
2160.31 1027
2160.75 981
2161.19 954
2161.62 949
2162.06 1034
2162.50 1094
2162.94 1217
2163.38 1163
2163.82 1238
2164.26 1255
2164.69 1329
2165.13 1342
2165.57 1374
2166.01 1320
2166.45 1359
2166.89 1345
2167.33 1280
2167.77 1265
2168.21 1214
2168.65 1143
2169.08 1115
2169.52 1131
2169.96 1177
2170.40 1202
2170.84 1192
2171.28 1208
2171.72 1233
2172.16 1234
2172.60 1280
2173.04 1277
2173.48 1229
2173.92 1302
2174.36 1321
2174.80 1287
2175.24 1288
2175.68 1217
2176.12 1246
2176.56 1190
2177.00 1264
2177.44 1238
2177.88 1265
2178.32 1139
2178.76 1121
2179.20 1091
2179.64 1145
2180.08 1092
2180.52 1030
2180.96 1063
2181.40 1073
2181.84 1032
2182.28 997
2182.72 983
2183.16 892
2183.60 963
2184.04 919
2184.48 982
2184.93 959
2185.37 1006
2185.81 1065
2186.25 1001
2186.69 986
2187.13 1013
2187.57 996
2188.01 1047
2188.45 1068
2188.89 983
2189.34 988
2189.78 991
2190.22 998
2190.66 1031
2191.10 1010
2191.54 983
2191.98 1015
2192.43 1079
2192.87 1072
2193.31 1031
2193.75 1083
2194.19 1087
2194.63 1107
2195.08 1121
2195.52 1118
2195.96 1099
2196.40 1076
2196.84 1080
2197.29 987
2197.73 1087
2198.17 1035
2198.61 993
2199.06 1020
2199.50 998
2199.94 957
2200.38 1054
2200.82 992
2201.27 935
2201.71 1006
2202.15 976
2202.59 957
2203.04 946
2203.48 998
2203.92 974
2204.37 991
2204.81 922
2205.25 959
2205.69 1031
2206.14 1007
2206.58 1065
2207.02 1091
2207.47 1088
2207.91 1043
2208.35 1095
2208.80 1038
2209.24 1087
2209.68 1121
2210.13 1156
2210.57 1139
2211.01 1168
2211.46 1163
2211.90 1158
2212.34 1110
2212.79 1059
2213.23 1051
2213.67 1059
2214.12 977
2214.56 1009
2215.01 1050
2215.45 1028
2215.89 982
2216.34 1018
2216.78 976
2217.23 1004
2217.67 1034
2218.11 964
2218.56 979
2219.00 927
2219.45 1041
2219.89 1101
2220.34 1056
2220.78 1030
2221.22 1066
2221.67 1072
2222.11 1097
2222.56 1040
2223.00 1113
2223.45 1094
2223.89 1123
2224.34 1047
2224.78 1044
2225.23 1091
2225.67 1121
2226.12 1150
2226.56 1085
2227.01 1146
2227.45 1063
2227.90 995
2228.34 1059
2228.79 1083
2229.23 1055
2229.68 1069
2230.12 1079
2230.57 1007
2231.01 1109
2231.46 1060
2231.90 1062
2232.35 1108
2232.80 1109
2233.24 1057
2233.69 1095
2234.13 1030
2234.58 1008
2235.02 1027
2235.47 1043
2235.92 1013
2236.36 1020
2236.81 1034
2237.25 986
2237.70 1028
2238.15 1064
2238.59 1014
2239.04 1003
2239.49 1062
2239.93 998
2240.38 994
2240.82 953
2241.27 1019
2241.72 979
2242.16 907
2242.61 900
2243.06 937
2243.50 978
2243.95 905
2244.40 943
2244.84 953
2245.29 938
2245.74 932
2246.19 900
2246.63 902
2247.08 904
2247.53 907
2247.97 888
2248.42 893
2248.87 920
2249.32 900
2249.76 851
2250.21 950
2250.66 974
2251.10 1039
2251.55 974
2252.00 950
2252.45 1047
2252.89 1032
2253.34 1038
2253.79 1049
2254.24 1024
2254.69 964
2255.13 896
2255.58 977
2256.03 1015
2256.48 967
2256.93 945
2257.37 925
2257.82 980
2258.27 1001
2258.72 946
2259.17 959
2259.61 1054
2260.06 1106
2260.51 1110
2260.96 1163
2261.41 1137
2261.86 1232
2262.31 1279
2262.75 1291
2263.20 1204
2263.65 1130
2264.10 1157
2264.55 1175
2265.00 1156
2265.45 1085
2265.90 1049
2266.34 1011
2266.79 1074
2267.24 1039
2267.69 1122
2268.14 1146
2268.59 1085
2269.04 1103
2269.49 1069
2269.94 1060
2270.39 1140
2270.84 1169
2271.29 1150
2271.74 1086
2272.18 1067
2272.63 1118
2273.08 1245
2273.53 1200
2273.98 1239
2274.43 1380
2274.88 1427
2275.33 1428
2275.78 1449
2276.23 1489
2276.68 1490
2277.13 1516
2277.58 1571
2278.03 1546
2278.48 1451
2278.93 1381
2279.38 1298
2279.83 1265
2280.28 1180
2280.73 1177
2281.19 1145
2281.64 1067
2282.09 1074
2282.54 1042
2282.99 1036
2283.44 1088
2283.89 1062
2284.34 1034
2284.79 981
2285.24 925
2285.69 979
2286.14 924
2286.59 956
2287.04 964
2287.50 989
2287.95 1037
2288.40 1131
2288.85 1100
2289.30 1146
2289.75 1223
2290.20 1272
2290.65 1260
2291.11 1312
2291.56 1285
2292.01 1233
2292.46 1283
2292.91 1284
2293.36 1303
2293.82 1260
2294.27 1173
2294.72 1158
2295.17 1137
2295.62 1161
2296.07 1072
2296.53 1114
2296.98 1078
2297.43 1006
2297.88 1019
2298.33 1083
2298.79 1042
2299.24 1055
2299.69 1057
2300.14 1021
2300.60 983
2301.05 1016
2301.50 978
2301.95 985
2302.41 940
2302.86 968
2303.31 942
2303.76 944
2304.22 954
2304.67 963
2305.12 901
2305.57 909
2306.03 988
2306.48 992
2306.93 991
2307.39 964
2307.84 1019
2308.29 1025
2308.75 1097
2309.20 1045
2309.65 1017
2310.11 1072
2310.56 1127
2311.01 1037
2311.47 1094
2311.92 1097
2312.37 1091
2312.83 1064
2313.28 1122
2313.73 1049
2314.19 1108
2314.64 1076
2315.09 1099
2315.55 1036
2316.00 1063
2316.46 1141
2316.91 1111
2317.36 1082
2317.82 1074
2318.27 1035
2318.73 1006
2319.18 1011
2319.63 1073
2320.09 1038
2320.54 1021
2321.00 1069
2321.45 1156
2321.91 1202
2322.36 1256
2322.82 1204
2323.27 1313
2323.72 1393
2324.18 1469
2324.63 1527
2325.09 1642
2325.54 1620
2326.00 1656
2326.45 1531
2326.91 1645
2327.36 1510
2327.82 1407
2328.27 1249
2328.73 1261
2329.18 1170
2329.64 1072
2330.09 1076
2330.55 985
2331.00 1068
2331.46 1007
2331.92 1064
2332.37 1064
2332.83 1046
2333.28 1015
2333.74 1079
2334.19 1066
2334.65 1055
2335.10 1015
2335.56 1023
2336.02 1044
2336.47 1008
2336.93 1027
2337.38 1009
2337.84 1107
2338.30 1110
2338.75 1084
2339.21 958
2339.66 1044
2340.12 1055
2340.58 1026
2341.03 1023
2341.49 1032
2341.95 1049
2342.40 1024
2342.86 1001
2343.32 1000
2343.77 1034
2344.23 1005
2344.68 1043
2345.14 1104
2345.60 1130
2346.06 1066
2346.51 1042
2346.97 1048
2347.43 1040
2347.88 1080
2348.34 1044
2348.80 1066
2349.25 1108
2349.71 1082
2350.17 1014
2350.63 1018
2351.08 1009
2351.54 1027
2352.00 1007
2352.46 1010
2352.91 1068
2353.37 1028
2353.83 955
2354.29 931
2354.74 970
2355.20 971
2355.66 962
2356.12 893
2356.57 934
2357.03 911
2357.49 944
2357.95 925
2358.41 1042
2358.86 954
2359.32 968
2359.78 977
2360.24 1083
2360.70 1057
2361.15 1061
2361.61 1086
2362.07 1106
2362.53 1050
2362.99 1089
2363.45 1024
2363.91 1096
2364.36 1044
2364.82 1068
2365.28 1063
2365.74 1161
2366.20 1136
2366.66 1082
2367.12 1072
2367.57 1127
2368.03 1076
2368.49 999
2368.95 1013
2369.41 942
2369.87 975
2370.33 1024
2370.79 986
2371.25 1009
2371.71 995
2372.17 990
2372.63 991
2373.09 1037
2373.54 1126
2374.00 1073
2374.46 1090
2374.92 1092
2375.38 1055
2375.84 1046
2376.30 1086
2376.76 1058
2377.22 1023
2377.68 1068
2378.14 1069
2378.60 1050
2379.06 1057
2379.52 1022
2379.98 953
2380.44 998
2380.90 999
2381.36 972
2381.82 977
2382.28 1010
2382.74 1032
2383.20 1002
2383.66 1012
2384.12 1024
2384.59 1021
2385.05 1067
2385.51 1002
2385.97 1020
2386.43 979
2386.89 999
2387.35 1060
2387.81 1046
2388.27 966
2388.73 962
2389.19 943
2389.65 1028
2390.12 1010
2390.58 963
2391.04 1032
2391.50 989
2391.96 1016
2392.42 1005
2392.88 999
2393.34 1006
2393.81 1067
2394.27 1010
2394.73 1006
2395.19 995
2395.65 988
2396.11 1069
2396.57 1010
2397.04 969
2397.50 973
2397.96 974
2398.42 960
2398.88 966
2399.35 976
2399.81 961
2400.27 959
2400.73 983
2401.19 989
2401.66 945
2402.12 960
2402.58 925
2403.04 911
2403.51 865
2403.97 889
2404.43 984
2404.89 974
2405.36 991
2405.82 944
2406.28 930
2406.74 974
2407.21 967
2407.67 959
2408.13 844
2408.59 832
2409.06 903
2409.52 930
2409.98 931
2410.45 904
2410.91 909
2411.37 955
2411.84 926
2412.30 923
2412.76 921
2413.23 849
2413.69 896
2414.15 933
2414.62 929
2415.08 967
2415.54 976
2416.01 986
2416.47 973
2416.93 972
2417.40 993
2417.86 1010
2418.32 971
2418.79 1005
2419.25 1004
2419.72 1039
2420.18 1053
2420.64 1029
2421.11 1025
2421.57 1049
2422.04 1016
2422.50 1008
2422.96 1092
2423.43 1075
2423.89 1138
2424.36 1036
2424.82 1113
2425.29 1066
2425.75 1045
2426.22 1082
2426.68 1101
2427.15 981
2427.61 967
2428.07 973
2428.54 958
2429.00 912
2429.47 909
2429.93 945
2430.40 969
2430.86 939
2431.33 923
2431.79 879
2432.26 859
2432.72 890
2433.19 967
2433.65 967
2434.12 924
2434.59 982
2435.05 886
2435.52 918
2435.98 981
2436.45 960
2436.91 1000
2437.38 950
2437.84 975
2438.31 1010
2438.78 1057
2439.24 1035
2439.71 1042
2440.17 1143
2440.64 1156
2441.10 1028
2441.57 1082
2442.04 1107
2442.50 1114
2442.97 1011
2443.44 1032
2443.90 1010
2444.37 1044
2444.83 984
2445.30 997
2445.77 986
2446.23 990
2446.70 943
2447.17 910
2447.63 865
2448.10 907
2448.57 929
2449.03 937
2449.50 915
2449.97 921
2450.43 938
2450.90 945
2451.37 948
2451.83 907
2452.30 891
2452.77 884
2453.24 863
2453.70 823
2454.17 877
2454.64 925
2455.10 881
2455.57 853
2456.04 862
2456.51 918
2456.97 913
2457.44 929
2457.91 925
2458.38 901
2458.84 1007
2459.31 1007
2459.78 993
2460.25 962
2460.72 951
2461.18 880
2461.65 945
2462.12 901
2462.59 919
2463.06 908
2463.52 954
2463.99 905
2464.46 915
2464.93 936
2465.40 914
2465.86 930
2466.33 908
2466.80 947
2467.27 965
2467.74 943
2468.21 951
2468.68 941
2469.14 857
2469.61 889
2470.08 887
2470.55 953
2471.02 952
2471.49 952
2471.96 924
2472.43 964
2472.90 926
2473.36 945
2473.83 964
2474.30 874
2474.77 886
2475.24 950
2475.71 1000
2476.18 837
2476.65 858
2477.12 878
2477.59 952
2478.06 983
2478.53 1003
2479.00 974
2479.47 892
2479.94 856
2480.41 905
2480.87 917
2481.34 934
2481.81 900
2482.28 927
2482.75 895
2483.22 859
2483.69 913
2484.16 1018
2484.63 972
2485.10 928
2485.57 956
2486.05 1031
2486.52 997
2486.99 1007
2487.46 960
2487.93 1024
2488.40 1029
2488.87 974
2489.34 974
2489.81 1012
2490.28 988
2490.75 923
2491.22 940
2491.69 918
2492.16 923
2492.63 940
2493.10 944
2493.58 896
2494.05 937
2494.52 907
2494.99 1003
2495.46 949
2495.93 973
2496.40 950
2496.87 981
2497.34 944
2497.82 892
2498.29 905
2498.76 960
2499.23 955
2499.70 938
2500.17 844
2500.64 854
2501.12 872
2501.59 999
2502.06 880
2502.53 884
2503.00 950
2503.48 859
2503.95 865
2504.42 854
2504.89 923
2505.36 949
2505.84 916
2506.31 970
2506.78 989
2507.25 900
2507.72 847
2508.20 985
2508.67 1015
2509.14 1005
2509.61 953
2510.09 994
2510.56 1027
2511.03 1031
2511.50 1040
2511.98 1132
2512.45 1076
2512.92 1073
2513.40 1047
2513.87 1100
2514.34 1075
2514.81 1072
2515.29 1089
2515.76 1065
2516.23 954
2516.71 988
2517.18 1021
2517.65 1025
2518.13 1049
2518.60 1002
2519.07 958
2519.55 967
2520.02 994
2520.49 953
2520.97 998
2521.44 1012
2521.91 1042
2522.39 1000
2522.86 994
2523.34 969
2523.81 925
2524.28 1000
2524.76 988
2525.23 961
2525.70 1000
2526.18 936
2526.65 1016
2527.13 975
2527.60 1018
2528.08 1067
2528.55 1017
2529.02 1007
2529.50 1022
2529.97 998
2530.45 1006
2530.92 1050
2531.40 1073
2531.87 1056
2532.34 1055
2532.82 1011
2533.29 980
2533.77 1043
2534.24 1018
2534.72 1010
2535.19 1017
2535.67 998
2536.14 970
2536.62 986
2537.09 1000
2537.57 1005
2538.04 1008
2538.52 1038
2538.99 1049
2539.47 1064
2539.94 1072
2540.42 1077
2540.90 1055
2541.37 1053
2541.85 1071
2542.32 1048
2542.80 1039
2543.27 1038
2543.75 1051
2544.22 1036
2544.70 1099
2545.18 1013
2545.65 1105
2546.13 1109
2546.60 1161
2547.08 1174
2547.56 1197
2548.03 1201
2548.51 1145
2548.98 1156
2549.46 1154
2549.94 1146
2550.41 1082
2550.89 1087
2551.37 1156
2551.84 1159
2552.32 1115
2552.80 1046
2553.27 1037
2553.75 1068
2554.23 1060
2554.70 1087
2555.18 1057
2555.66 1089
2556.13 1031
2556.61 1054
2557.09 1034
2557.56 997
2558.04 1032
2558.52 993
2558.99 1036
2559.47 1029
2559.95 925
2560.43 970
2560.90 936
2561.38 930
2561.86 940
2562.33 902
2562.81 863
2563.29 924
2563.77 910
2564.25 871
2564.72 913
2565.20 921
2565.68 880
2566.16 843
2566.63 895
2567.11 874
2567.59 885
2568.07 909
2568.55 904
2569.02 913
2569.50 856
2569.98 906
2570.46 871
2570.94 863
2571.41 892
2571.89 932
2572.37 866
2572.85 882
2573.33 872
2573.81 967
2574.28 969
2574.76 940
2575.24 933
2575.72 908
2576.20 897
2576.68 907
2577.16 923
2577.64 932
2578.11 903
2578.59 889
2579.07 872
2579.55 905
2580.03 869
2580.51 833
2580.99 886
2581.47 875
2581.95 897
2582.43 827
2582.91 813
2583.39 846
2583.86 843
2584.34 858
2584.82 825
2585.30 875
2585.78 907
2586.26 884
2586.74 869
2587.22 871
2587.70 879
2588.18 970
2588.66 958
2589.14 876
2589.62 927
2590.10 907
2590.58 930
2591.06 911
2591.54 877
2592.02 856
2592.50 838
2592.98 903
2593.46 922
2593.94 908
2594.42 902
2594.90 909
2595.38 893
2595.86 903
2596.35 946
2596.83 917
2597.31 865
2597.79 914
2598.27 864
2598.75 879
2599.23 905
2599.71 895
2600.19 892
2600.67 906
2601.15 918
2601.63 932
2602.12 890
2602.60 820
2603.08 851
2603.56 878
2604.04 864
2604.52 814
2605.00 810
2605.48 869
2605.97 889
2606.45 870
2606.93 903
2607.41 918
2607.89 912
2608.37 901
2608.86 860
2609.34 871
2609.82 875
2610.30 906
2610.78 884
2611.26 896
2611.75 910
2612.23 887
2612.71 903
2613.19 924
2613.68 952
2614.16 919
2614.64 859
2615.12 883
2615.60 919
2616.09 930
2616.57 889
2617.05 861
2617.53 867
2618.02 901
2618.50 880
2618.98 873
2619.46 866
2619.95 901
2620.43 987
2620.91 913
2621.40 876
2621.88 838
2622.36 869
2622.85 866
2623.33 828
2623.81 854
2624.29 885
2624.78 913
2625.26 917
2625.74 952
2626.23 882
2626.71 872
2627.19 857
2627.68 863
2628.16 920
2628.64 916
2629.13 880
2629.61 917
2630.10 920
2630.58 1011
2631.06 968
2631.55 955
2632.03 958
2632.51 919
2633.00 932
2633.48 904
2633.97 863
2634.45 875
2634.94 850
2635.42 864
2635.90 865
2636.39 908
2636.87 874
2637.36 903
2637.84 848
2638.33 831
2638.81 817
2639.29 931
2639.78 879
2640.26 874
2640.75 853
2641.23 879
2641.72 888
2642.20 873
2642.69 870
2643.17 886
2643.66 904
2644.14 885
2644.63 826
2645.11 913
2645.60 839
2646.08 886
2646.57 920
2647.05 915
2647.54 894
2648.02 893
2648.51 895
2648.99 934
2649.48 950
2649.97 934
2650.45 964
2650.94 915
2651.42 909
2651.91 876
2652.39 917
2652.88 956
2653.37 981
2653.85 874
2654.34 887
2654.82 909
2655.31 898
2655.80 945
2656.28 916
2656.77 985
2657.25 986
2657.74 985
2658.23 943
2658.71 914
2659.20 903
2659.69 923
2660.17 911
2660.66 893
2661.14 885
2661.63 876
2662.12 890
2662.60 929
2663.09 930
2663.58 977
2664.06 937
2664.55 876
2665.04 873
2665.53 933
2666.01 905
2666.50 898
2666.99 938
2667.47 920
2667.96 882
2668.45 857
2668.94 899
2669.42 961
2669.91 957
2670.40 1002
2670.88 1044
2671.37 1066
2671.86 1042
2672.35 1120
2672.83 1103
2673.32 1098
2673.81 1172
2674.30 1135
2674.79 1157
2675.27 1141
2675.76 1081
2676.25 1074
2676.74 1029
2677.23 985
2677.71 914
2678.20 941
2678.69 972
2679.18 952
2679.67 994
2680.15 894
2680.64 886
2681.13 900
2681.62 984
2682.11 964
2682.60 976
2683.08 980
2683.57 1001
2684.06 934
2684.55 949
2685.04 944
2685.53 950
2686.02 953
2686.51 970
2686.99 960
2687.48 912
2687.97 1009
2688.46 902
2688.95 908
2689.44 935
2689.93 999
2690.42 953
2690.91 965
2691.40 967
2691.89 1018
2692.38 997
2692.87 984
2693.35 979
2693.84 922
2694.33 938
2694.82 967
2695.31 938
2695.80 882
2696.29 927
2696.78 919
2697.27 926
2697.76 933
2698.25 942
2698.74 947
2699.23 932
2699.72 889
2700.21 894
2700.70 900
2701.19 957
2701.68 1040
2702.17 898
2702.66 919
2703.15 958
2703.64 907
2704.13 919
2704.62 956
2705.12 844
2705.61 948
2706.10 915
2706.59 864
2707.08 869
2707.57 837
2708.06 869
2708.55 899
2709.04 890
2709.53 842
2710.02 872
2710.51 850
2711.01 867
2711.50 886
2711.99 930
2712.48 905
2712.97 892
2713.46 917
2713.95 856
2714.44 864
2714.94 901
2715.43 895
2715.92 881
2716.41 849
2716.90 852
2717.39 898
2717.89 913
2718.38 894
2718.87 854
2719.36 933
2719.85 946
2720.34 989
2720.84 987
2721.33 1006
2721.82 1028
2722.31 981
2722.80 979
2723.30 959
2723.79 996
2724.28 949
2724.77 949
2725.27 908
2725.76 941
2726.25 925
2726.74 922
2727.24 916
2727.73 854
2728.22 862
2728.71 945
2729.21 886
2729.70 887
2730.19 890
2730.69 903
2731.18 866
2731.67 886
2732.16 912
2732.66 900
2733.15 936
2733.64 868
2734.14 962
2734.63 917
2735.12 953
2735.62 950
2736.11 938
2736.60 960
2737.10 984
2737.59 955
2738.08 929
2738.58 939
2739.07 965
2739.56 905
2740.06 916
2740.55 1004
2741.05 1009
2741.54 952
2742.03 949
2742.53 992
2743.02 933
2743.52 907
2744.01 903
2744.50 864
2745.00 905
2745.49 892
2745.99 898
2746.48 902
2746.97 955
2747.47 994
2747.96 996
2748.46 910
2748.95 953
2749.45 982
2749.94 976
2750.44 903
2750.93 889
2751.43 937
2751.92 966
2752.42 986
2752.91 925
2753.41 902
2753.90 973
2754.40 964
2754.89 892
2755.39 911
2755.88 910
2756.38 942
2756.87 887
2757.37 904
2757.86 930
2758.36 944
2758.85 923
2759.35 962
2759.84 912
2760.34 923
2760.83 907
2761.33 898
2761.83 948
2762.32 861
2762.82 910
2763.31 940
2763.81 891
2764.30 979
2764.80 924
2765.30 943
2765.79 973
2766.29 948
2766.78 913
2767.28 940
2767.78 955
2768.27 938
2768.77 947
2769.27 902
2769.76 893
2770.26 847
2770.76 875
2771.25 903
2771.75 916
2772.24 953
2772.74 920
2773.24 891
2773.73 906
2774.23 946
2774.73 973
2775.23 998
2775.72 959
2776.22 918
2776.72 914
2777.21 923
2777.71 941
2778.21 937
2778.70 931
2779.20 958
2779.70 940
2780.20 950
2780.69 983
2781.19 969
2781.69 930
2782.19 950
2782.68 926
2783.18 938
2783.68 909
2784.18 891
2784.67 923
2785.17 854
2785.67 911
2786.17 927
2786.67 900
2787.16 860
2787.66 846
2788.16 853
2788.66 890
2789.16 848
2789.65 898
2790.15 894
2790.65 918
2791.15 940
2791.65 928
2792.15 907
2792.64 869
2793.14 866
2793.64 868
2794.14 900
2794.64 888
2795.14 915
2795.64 929
2796.13 969
2796.63 999
2797.13 1002
2797.63 1042
2798.13 1014
2798.63 955
2799.13 971
2799.63 949
2800.13 962
2800.62 969
2801.12 952
2801.62 939
2802.12 927
2802.62 927
2803.12 904
2803.62 925
2804.12 887
2804.62 928
2805.12 888
2805.62 918
2806.12 965
2806.62 937
2807.12 964
2807.62 985
2808.12 948
2808.62 960
2809.12 968
2809.62 978
2810.12 976
2810.62 1027
2811.12 1087
2811.62 1079
2812.12 1108
2812.62 1129
2813.12 1122
2813.62 1101
2814.12 1137
2814.62 1095
2815.12 1074
2815.62 1118
2816.12 1074
2816.62 1026
2817.12 1028
2817.62 985
2818.12 963
2818.62 999
2819.12 971
2819.63 866
2820.13 831
2820.63 973
2821.13 899
2821.63 905
2822.13 902
2822.63 912
2823.13 960
2823.63 897
2824.13 924
2824.64 972
2825.14 893
2825.64 906
2826.14 946
2826.64 911
2827.14 931
2827.64 916
2828.15 863
2828.65 859
2829.15 880
2829.65 829
2830.15 849
2830.65 851
2831.16 924
2831.66 889
2832.16 849
2832.66 861
2833.16 894
2833.67 907
2834.17 968
2834.67 963
2835.17 884
2835.68 916
2836.18 929
2836.68 964
2837.18 954
2837.68 918
2838.19 907
2838.69 940
2839.19 951
2839.70 990
2840.20 1027
2840.70 968
2841.20 972
2841.71 920
2842.21 949
2842.71 943
2843.21 972
2843.72 931
2844.22 1024
2844.72 1057
2845.23 1071
2845.73 1134
2846.23 1122
2846.74 1180
2847.24 1200
2847.74 1184
2848.25 1142
2848.75 1094
2849.25 1108
2849.76 1084
2850.26 1086
2850.76 1046
2851.27 1030
2851.77 1032
2852.28 999
2852.78 976
2853.28 910
2853.79 919
2854.29 959
2854.79 906
2855.30 961
2855.80 1003
2856.31 970
2856.81 968
2857.31 971
2857.82 956
2858.32 957
2858.83 905
2859.33 975
2859.84 963
2860.34 949
2860.85 943
2861.35 951
2861.85 943
2862.36 989
2862.86 1009
2863.37 1044
2863.87 944
2864.38 954
2864.88 955
2865.39 856
2865.89 954
2866.40 946
2866.90 947
2867.41 919
2867.91 893
2868.42 956
2868.92 947
2869.43 950
2869.93 903
2870.44 977
2870.94 1031
2871.45 1057
2871.96 1050
2872.46 1036
2872.97 1007
2873.47 971
2873.98 994
2874.48 1018
2874.99 998
2875.49 1028
2876.00 1009
2876.51 989
2877.01 1091
2877.52 988
2878.02 963
2878.53 962
2879.04 974
2879.54 1008
2880.05 1014
2880.55 948
2881.06 1042
2881.57 1054
2882.07 1095
2882.58 1117
2883.09 1118
2883.59 1145
2884.10 1164
2884.61 1195
2885.11 1172
2885.62 1153
2886.13 1202
2886.63 1171
2887.14 1226
2887.65 1287
2888.15 1214
2888.66 1229
2889.17 1189
2889.67 1187
2890.18 1214
2890.69 1262
2891.20 1203
2891.70 1166
2892.21 1099
2892.72 1166
2893.22 1179
2893.73 1197
2894.24 1328
2894.75 1314
2895.25 1302
2895.76 1335
2896.27 1426
2896.78 1313
2897.29 1235
2897.79 1236
2898.30 1302
2898.81 1197
2899.32 1141
2899.82 1177
2900.33 1098
2900.84 1106
2901.35 1118
2901.86 1134
2902.36 1128
2902.87 1065
2903.38 1093
2903.89 1152
2904.40 1060
2904.91 1098
2905.41 1061
2905.92 974
2906.43 986
2906.94 1049
2907.45 1024
2907.96 1037
2908.47 1003
2908.97 1052
2909.48 961
2909.99 998
2910.50 992
2911.01 1034
2911.52 1041
2912.03 906
2912.54 968
2913.05 1026
2913.55 1109
2914.06 968
2914.57 972
2915.08 936
2915.59 959
2916.10 1018
2916.61 976
2917.12 972
2917.63 1091
2918.14 1072
2918.65 1060
2919.16 1002
2919.67 1027
2920.18 1051
2920.69 1025
2921.20 1009
2921.71 1034
2922.22 1049
2922.73 1216
2923.24 1188
2923.75 1169
2924.26 1144
2924.77 1162
2925.28 1206
2925.79 1248
2926.30 1114
2926.81 1162
2927.32 1040
2927.83 1122
2928.34 1096
2928.85 1091
2929.36 1006
2929.87 987
2930.38 973
2930.89 942
2931.40 890
2931.91 918
2932.42 955
2932.93 956
2933.45 1010
2933.96 999
2934.47 952
2934.98 967
2935.49 1031
2936.00 999
2936.51 975
2937.02 1057
2937.53 1079
2938.04 1074
2938.56 1148
2939.07 1188
2939.58 1220
2940.09 1298
2940.60 1310
2941.11 1315
2941.62 1341
2942.14 1340
2942.65 1329
2943.16 1339
2943.67 1275
2944.18 1216
2944.70 1191
2945.21 1156
2945.72 1152
2946.23 1180
2946.74 1070
2947.26 1108
2947.77 1046
2948.28 1012
2948.79 1024
2949.30 963
2949.82 897
2950.33 909
2950.84 922
2951.35 916
2951.87 918
2952.38 898
2952.89 942
2953.40 885
2953.92 929
2954.43 917
2954.94 879
2955.45 908
2955.97 987
2956.48 946
2956.99 938
2957.51 947
2958.02 928
2958.53 1007
2959.04 928
2959.56 1005
2960.07 1015
2960.58 984
2961.10 1018
2961.61 1027
2962.12 986
2962.64 1084
2963.15 1105
2963.66 1137
2964.18 1070
2964.69 1117
2965.21 1093
2965.72 973
2966.23 1027
2966.75 1021
2967.26 981
2967.77 976
2968.29 977
2968.80 971
2969.32 974
2969.83 900
2970.34 988
2970.86 1011
2971.37 1075
2971.89 1069
2972.40 1030
2972.91 1041
2973.43 1048
2973.94 1075
2974.46 1104
2974.97 1129
2975.49 1077
2976.00 1027
2976.52 1026
2977.03 1131
2977.55 1078
2978.06 1073
2978.57 1052
2979.09 1113
2979.60 1224
2980.12 1216
2980.63 1250
2981.15 1214
2981.66 1263
2982.18 1260
2982.69 1249
2983.21 1234
2983.73 1271
2984.24 1257
2984.76 1254
2985.27 1277
2985.79 1276
2986.30 1348
2986.82 1217
2987.33 1236
2987.85 1340
2988.36 1427
2988.88 1413
2989.40 1336
2989.91 1345
2990.43 1376
2990.94 1385
2991.46 1393
2991.97 1325
2992.49 1401
2993.01 1419
2993.52 1351
2994.04 1324
2994.55 1457
2995.07 1505
2995.59 1515
2996.10 1486
2996.62 1537
2997.14 1726
2997.65 1756
2998.17 1722
2998.69 1685
2999.20 1753
2999.72 1857
3000.24 1919
3000.75 2074
3001.27 2354
3001.79 2610
3002.30 3133
3002.82 3469
3003.34 3943
3003.85 4490
3004.37 4749
3004.89 5137
3005.40 5182
3005.92 4778
3006.44 4743
3006.96 4485
3007.47 4013
3007.99 3358
3008.51 2863
3009.03 2552
3009.54 2183
3010.06 2041
3010.58 1837
3011.10 1678
3011.61 1550
3012.13 1534
3012.65 1493
3013.17 1566
3013.68 1505
3014.20 1526
3014.72 1502
3015.24 1445
3015.76 1434
3016.27 1477
3016.79 1433
3017.31 1359
3017.83 1311
3018.35 1368
3018.86 1393
3019.38 1409
3019.90 1431
3020.42 1347
3020.94 1329
3021.46 1339
3021.97 1414
3022.49 1447
3023.01 1478
3023.53 1575
3024.05 1506
3024.57 1589
3025.09 1638
3025.61 1576
3026.12 1434
3026.64 1337
3027.16 1368
3027.68 1389
3028.20 1289
3028.72 1242
3029.24 1274
3029.76 1234
3030.28 1173
3030.80 1244
3031.32 1265
3031.84 1182
3032.35 1166
3032.87 1256
3033.39 1258
3033.91 1225
3034.43 1177
3034.95 1198
3035.47 1240
3035.99 1234
3036.51 1253
3037.03 1226
3037.55 1271
3038.07 1197
3038.59 1168
3039.11 1173
3039.63 1112
3040.15 1161
3040.67 1163
3041.19 1189
3041.71 1209
3042.23 1130
3042.75 1138
3043.27 1130
3043.79 1156
3044.31 1213
3044.83 1133
3045.35 1124
3045.87 1125
3046.40 1136
3046.92 1082
3047.44 1068
3047.96 1132
3048.48 1091
3049.00 1062
3049.52 1060
3050.04 1069
3050.56 1112
3051.08 1075
3051.60 1099
3052.12 1071
3052.65 1102
3053.17 1101
3053.69 1068
3054.21 1055
3054.73 1105
3055.25 1081
3055.77 1103
3056.30 1114
3056.82 1084
3057.34 1066
3057.86 1112
3058.38 1112
3058.90 1051
3059.42 1105
3059.95 1084
3060.47 1119
3060.99 1178
3061.51 1154
3062.03 1168
3062.56 1201
3063.08 1238
3063.60 1295
3064.12 1265
3064.64 1287
3065.17 1280
3065.69 1228
3066.21 1262
3066.73 1314
3067.26 1328
3067.78 1315
3068.30 1329
3068.82 1407
3069.35 1373
3069.87 1344
3070.39 1245
3070.91 1274
3071.44 1330
3071.96 1297
3072.48 1278
3073.01 1286
3073.53 1290
3074.05 1334
3074.57 1388
3075.10 1385
3075.62 1307
3076.14 1279
3076.67 1359
3077.19 1367
3077.71 1468
3078.24 1403
3078.76 1446
3079.28 1531
3079.81 1444
3080.33 1475
3080.85 1527
3081.38 1664
3081.90 1665
3082.42 1753
3082.95 1744
3083.47 1818
3084.00 1713
3084.52 1631
3085.04 1746
3085.57 1776
3086.09 1853
3086.62 2082
3087.14 2363
3087.66 2584
3088.19 3003
3088.71 3275
3089.24 3556
3089.76 3820
3090.29 3785
3090.81 3788
3091.33 3624
3091.86 3456
3092.38 3089
3092.91 2765
3093.43 2552
3093.96 2361
3094.48 2231
3095.01 2081
3095.53 1856
3096.06 1929
3096.58 1986
3097.11 2029
3097.63 1941
3098.16 2131
3098.68 2331
3099.21 2527
3099.73 2977
3100.26 3341
3100.78 3815
3101.31 4322
3101.83 4736
3102.36 5212
3102.88 5500
3103.41 5667
3103.93 5469
3104.46 5217
3104.99 4669
3105.51 4175
3106.04 3660
3106.56 3194
3107.09 2879
3107.61 2468
3108.14 2262
3108.67 2097
3109.19 2080
3109.72 1982
3110.24 1856
3110.77 1851
3111.30 1865
3111.82 1811
3112.35 1648
3112.87 1681
3113.40 1550
3113.93 1573
3114.45 1546
3114.98 1545
3115.51 1544
3116.03 1479
3116.56 1407
3117.09 1427
3117.61 1509
3118.14 1522
3118.67 1461
3119.19 1610
3119.72 1645
3120.25 1682
3120.77 1718
3121.30 1717
3121.83 1861
3122.35 1901
3122.88 1875
3123.41 1805
3123.94 1685
3124.46 1614
3124.99 1526
3125.52 1572
3126.05 1554
3126.57 1423
3127.10 1406
3127.63 1407
3128.16 1381
3128.68 1381
3129.21 1332
3129.74 1352
3130.27 1292
3130.79 1293
3131.32 1263
3131.85 1309
3132.38 1292
3132.91 1234
3133.43 1264
3133.96 1158
3134.49 1243
3135.02 1221
3135.55 1255
3136.07 1212
3136.60 1193
3137.13 1235
3137.66 1195
3138.19 1256
3138.72 1239
3139.24 1186
3139.77 1165
3140.30 1179
3140.83 1231
3141.36 1163
3141.89 1074
3142.42 1166
3142.95 1181
3143.47 1103
3144.00 1187
3144.53 1243
3145.06 1168
3145.59 1206
3146.12 1182
3146.65 1190
3147.18 1224
3147.71 1285
3148.24 1361
3148.76 1239
3149.29 1261
3149.82 1226
3150.35 1312
3150.88 1328
3151.41 1304
3151.94 1230
3152.47 1188
3153.00 1188
3153.53 1154
3154.06 1208
3154.59 1172
3155.12 1186
3155.65 1205
3156.18 1188
3156.71 1207
3157.24 1143
3157.77 1161
3158.30 1260
3158.83 1246
3159.36 1215
3159.89 1243
3160.42 1286
3160.95 1211
3161.48 1200
3162.01 1253
3162.54 1233
3163.07 1235
3163.60 1201
3164.13 1235
3164.66 1130
3165.20 1113
3165.73 1089
3166.26 1098
3166.79 1137
3167.32 1076
3167.85 1035
3168.38 1086
3168.91 1076
3169.44 1090
3169.97 1100
3170.50 1101
3171.04 1107
3171.57 1153
3172.10 1143
3172.63 1195
3173.16 1225
3173.69 1234
3174.22 1208
3174.75 1256
3175.29 1293
3175.82 1271
3176.35 1286
3176.88 1253
3177.41 1202
3177.94 1217
3178.48 1146
3179.01 1110
3179.54 1138
3180.07 1103
3180.60 1038
3181.14 1072
3181.67 1087
3182.20 1108
3182.73 1106
3183.26 1081
3183.80 1048
3184.33 1056
3184.86 1106
3185.39 1108
3185.93 1097
3186.46 1098
3186.99 1046
3187.52 1073
3188.06 1047
3188.59 1032
3189.12 1082
3189.65 1130
3190.19 1120
3190.72 1065
3191.25 1058
3191.79 1066
3192.32 1092
3192.85 1088
3193.38 1119
3193.92 1050
3194.45 1155
3194.98 1109
3195.52 1114
3196.05 1166
3196.58 1163
3197.12 1140
3197.65 1195
3198.18 1183
3198.72 1168
3199.25 1134
3199.78 1180
3200.32 1232
3200.85 1233
3201.39 1160
3201.92 1122
3202.45 1193
3202.99 1216
3203.52 1268
3204.05 1188
3204.59 1325
3205.12 1273
3205.66 1268
3206.19 1352
3206.72 1423
3207.26 1471
3207.79 1455
3208.33 1560
3208.86 1595
3209.40 1619
3209.93 1664
3210.47 1713
3211.00 1743
3211.53 1702
3212.07 1679
3212.60 1621
3213.14 1614
3213.67 1544
3214.21 1442
3214.74 1437
3215.28 1338
3215.81 1319
3216.35 1329
3216.88 1263
3217.42 1222
3217.95 1233
3218.49 1243
3219.02 1247
3219.56 1187
3220.09 1219
3220.63 1173
3221.16 1275
3221.70 1255
3222.23 1279
3222.77 1316
3223.31 1350
3223.84 1337
3224.38 1415
3224.91 1521
3225.45 1490
3225.98 1466
3226.52 1514
3227.06 1428
3227.59 1472
3228.13 1460
3228.66 1437
3229.20 1510
3229.74 1542
3230.27 1526
3230.81 1588
3231.34 1639
3231.88 1653
3232.42 1796
3232.95 1689
3233.49 1698
3234.03 1701
3234.56 1726
3235.10 1767
3235.64 1785
3236.17 1785
3236.71 1776
3237.25 1845
3237.78 1755
3238.32 1778
3238.86 1793
3239.39 1845
3239.93 1671
3240.47 1671
3241.00 1650
3241.54 1703
3242.08 1705
3242.61 1699
3243.15 1717
3243.69 1780
3244.23 1807
3244.76 1810
3245.30 1853
3245.84 1885
3246.38 1954
3246.91 1978
3247.45 2094
3247.99 2155
3248.53 2417
3249.06 2605
3249.60 2946
3250.14 3402
3250.68 3933
3251.21 4257
3251.75 4710
3252.29 5014
3252.83 5060
3253.37 5124
3253.90 5174
3254.44 5028
3254.98 4486
3255.52 4142
3256.06 3567
3256.60 3211
3257.13 3018
3257.67 2867
3258.21 2706
3258.75 2763
3259.29 2847
3259.83 2904
3260.36 3143
3260.90 3449
3261.44 3624
3261.98 3789
3262.52 4007
3263.06 4146
3263.60 4041
3264.14 4112
3264.68 4102
3265.21 3951
3265.75 3857
3266.29 3865
3266.83 3779
3267.37 3660
3267.91 3480
3268.45 3291
3268.99 3147
3269.53 2881
3270.07 2740
3270.61 2616
3271.15 2454
3271.69 2326
3272.23 2273
3272.76 2185
3273.30 2114
3273.84 2104
3274.38 2069
3274.92 2060
3275.46 1983
3276.00 1926
3276.54 1877
3277.08 1925
3277.62 1959
3278.16 1859
3278.70 1883
3279.24 1882
3279.78 1933
3280.32 1932
3280.86 1894
3281.41 1939
3281.95 1966
3282.49 1869
3283.03 1937
3283.57 1927
3284.11 1951
3284.65 1886
3285.19 1967
3285.73 1957
3286.27 2021
3286.81 2018
3287.35 2049
3287.89 2012
3288.43 2094
3288.97 2091
3289.52 2175
3290.06 2245
3290.60 2199
3291.14 2389
3291.68 2370
3292.22 2495
3292.76 2746
3293.30 2872
3293.85 3041
3294.39 3062
3294.93 3332
3295.47 3397
3296.01 3314
3296.55 3375
3297.09 3283
3297.64 3279
3298.18 3026
3298.72 2814
3299.26 2625
3299.80 2586
3300.34 2493
3300.89 2478
3301.43 2341
3301.97 2331
3302.51 2281
3303.06 2184
3303.60 2101
3304.14 2192
3304.68 2189
3305.22 2167
3305.77 2189
3306.31 2307
3306.85 2348
3307.39 2304
3307.94 2277
3308.48 2363
3309.02 2382
3309.56 2360
3310.11 2484
3310.65 2569
3311.19 2497
3311.74 2563
3312.28 2678
3312.82 2600
3313.36 2593
3313.91 2661
3314.45 2796
3314.99 2889
3315.54 3065
3316.08 3289
3316.62 3512
3317.17 3752
3317.71 4027
3318.25 4062
3318.80 4191
3319.34 4379
3319.88 4391
3320.43 4364
3320.97 4222
3321.51 4016
3322.06 3735
3322.60 3633
3323.14 3428
3323.69 3379
3324.23 3334
3324.78 3076
3325.32 3068
3325.86 2963
3326.41 3015
3326.95 3005
3327.50 2987
3328.04 3007
3328.59 3239
3329.13 3451
3329.67 3957
3330.22 4604
3330.76 5595
3331.31 7211
3331.85 8858
3332.40 11163
3332.94 14017
3333.49 16898
3334.03 20156
3334.57 23137
3335.12 25301
3335.66 26671
3336.21 27186
3336.75 26717
3337.30 25163
3337.84 23092
3338.39 20291
3338.93 17201
3339.48 14295
3340.02 11875
3340.57 9753
3341.11 7943
3341.66 6427
3342.20 5339
3342.75 4466
3343.30 3943
3343.84 3471
3344.39 3226
3344.93 3049
3345.48 2886
3346.02 2849
3346.57 2849
3347.11 2791
3347.66 2735
3348.21 2778
3348.75 2733
3349.30 2759
3349.84 2827
3350.39 2825
3350.94 2877
3351.48 2906
3352.03 2817
3352.57 2884
3353.12 2792
3353.67 2738
3354.21 2623
3354.76 2575
3355.31 2410
3355.85 2342
3356.40 2276
3356.95 2217
3357.49 2138
3358.04 2160
3358.59 2160
3359.13 2129
3359.68 2065
3360.23 2094
3360.77 2252
3361.32 2230
3361.87 2175
3362.41 2313
3362.96 2267
3363.51 2243
3364.05 2217
3364.60 2328
3365.15 2278
3365.70 2343
3366.24 2318
3366.79 2259
3367.34 2324
3367.89 2327
3368.43 2293
3368.98 2377
3369.53 2603
3370.08 2734
3370.62 2935
3371.17 3174
3371.72 3408
3372.27 3704
3372.81 4120
3373.36 4298
3373.91 4362
3374.46 4522
3375.01 4384
3375.55 4242
3376.10 3940
3376.65 3561
3377.20 3322
3377.75 2913
3378.30 2687
3378.84 2493
3379.39 2276
3379.94 2130
3380.49 2045
3381.04 1982
3381.59 1880
3382.13 1912
3382.68 1866
3383.23 1765
3383.78 1733
3384.33 1649
3384.88 1630
3385.43 1629
3385.98 1635
3386.52 1664
3387.07 1662
3387.62 1640
3388.17 1648
3388.72 1652
3389.27 1681
3389.82 1595
3390.37 1627
3390.92 1622
3391.47 1637
3392.02 1622
3392.57 1643
3393.12 1670
3393.66 1624
3394.21 1632
3394.76 1660
3395.31 1718
3395.86 1684
3396.41 1656
3396.96 1764
3397.51 1720
3398.06 1697
3398.61 1802
3399.16 1744
3399.71 1733
3400.26 1702
3400.81 1656
3401.36 1599
3401.91 1581
3402.46 1602
3403.01 1571
3403.56 1541
3404.11 1565
3404.66 1511
3405.21 1478
3405.77 1517
3406.32 1556
3406.87 1566
3407.42 1636
3407.97 1655
3408.52 1711
3409.07 1873
3409.62 1935
3410.17 2086
3410.72 2211
3411.27 2243
3411.82 2184
3412.37 2344
3412.93 2180
3413.48 2227
3414.03 2205
3414.58 2092
3415.13 2083
3415.68 2026
3416.23 1971
3416.78 1843
3417.34 1810
3417.89 1822
3418.44 1762
3418.99 1639
3419.54 1704
3420.09 1664
3420.65 1661
3421.20 1722
3421.75 1655
3422.30 1575
3422.85 1605
3423.40 1613
3423.96 1692
3424.51 1715
3425.06 1658
3425.61 1602
3426.17 1572
3426.72 1433
3427.27 1367
3427.82 1314
3428.37 1321
3428.93 1339
3429.48 1282
3430.03 1285
3430.58 1328
3431.14 1290
3431.69 1282
3432.24 1311
3432.79 1360
3433.35 1273
3433.90 1248
3434.45 1326
3435.01 1335
3435.56 1346
3436.11 1457
3436.66 1413
3437.22 1384
3437.77 1418
3438.32 1448
3438.88 1421
3439.43 1450
3439.98 1399
3440.54 1432
3441.09 1403
3441.64 1382
3442.20 1425
3442.75 1394
3443.30 1409
3443.86 1346
3444.41 1399
3444.96 1312
3445.52 1347
3446.07 1284
3446.63 1241
3447.18 1275
3447.73 1248
3448.29 1234
3448.84 1251
3449.40 1198
3449.95 1220
3450.50 1231
3451.06 1185
3451.61 1186
3452.17 1213
3452.72 1211
3453.27 1191
3453.83 1129
3454.38 1180
3454.94 1226
3455.49 1198
3456.05 1230
3456.60 1146
3457.16 1219
3457.71 1205
3458.27 1202
3458.82 1213
3459.38 1289
3459.93 1251
3460.49 1277
3461.04 1324
3461.60 1257
3462.15 1281
3462.71 1319
3463.26 1337
3463.82 1320
3464.37 1345
3464.93 1308
3465.48 1348
3466.04 1334
3466.59 1322
3467.15 1333
3467.70 1358
3468.26 1378
3468.81 1396
3469.37 1500
3469.93 1532
3470.48 1565
3471.04 1665
3471.59 1538
3472.15 1537
3472.70 1544
3473.26 1581
3473.82 1499
3474.37 1468
3474.93 1522
3475.48 1541
3476.04 1481
3476.60 1531
3477.15 1650
3477.71 1572
3478.27 1655
3478.82 1797
3479.38 1861
3479.93 1799
3480.49 1837
3481.05 1763
3481.60 1977
3482.16 1974
3482.72 1982
3483.27 1968
3483.83 1972
3484.39 2002
3484.95 1996
3485.50 2045
3486.06 2128
3486.62 2345
3487.17 2568
3487.73 3011
3488.29 3511
3488.84 4154
3489.40 4929
3489.96 5865
3490.52 6610
3491.07 7222
3491.63 7666
3492.19 7938
3492.75 8002
3493.30 7707
3493.86 6921
3494.42 5995
3494.98 5208
3495.53 4444
3496.09 3813
3496.65 3114
3497.21 2807
3497.77 2687
3498.32 2451
3498.88 2297
3499.44 2293
3500.00 2388
3500.56 2546
3501.11 2600
3501.67 2897
3502.23 3116
3502.79 3229
3503.35 3252
3503.91 3575
3504.46 3706
3505.02 3705
3505.58 3838
3506.14 3708
3506.70 3573
3507.26 3396
3507.81 3251
3508.37 3100
3508.93 2870
3509.49 2754
3510.05 2671
3510.61 2479
3511.17 2429
3511.73 2332
3512.29 2154
3512.85 2044
3513.40 1970
3513.96 1825
3514.52 1698
3515.08 1660
3515.64 1582
3516.20 1531
3516.76 1488
3517.32 1424
3517.88 1452
3518.44 1452
3519.00 1502
3519.56 1477
3520.12 1507
3520.68 1515
3521.24 1501
3521.80 1481
3522.36 1515
3522.92 1484
3523.48 1593
3524.04 1515
3524.60 1458
3525.16 1520
3525.72 1531
3526.28 1487
3526.84 1465
3527.40 1479
3527.96 1549
3528.52 1617
3529.08 1582
3529.64 1624
3530.20 1591
3530.76 1488
3531.32 1556
3531.88 1480
3532.44 1540
3533.00 1519
3533.56 1391
3534.12 1400
3534.68 1397
3535.25 1399
3535.81 1422
3536.37 1360
3536.93 1363
3537.49 1339
3538.05 1332
3538.61 1414
3539.17 1384
3539.73 1410
3540.30 1428
3540.86 1470
3541.42 1517
3541.98 1480
3542.54 1528
3543.10 1622
3543.66 1619
3544.23 1641
3544.79 1591
3545.35 1503
3545.91 1463
3546.47 1460
3547.03 1470
3547.60 1420
3548.16 1397
3548.72 1357
3549.28 1373
3549.84 1289
3550.41 1265
3550.97 1214
3551.53 1262
3552.09 1231
3552.65 1239
3553.22 1192
3553.78 1188
3554.34 1234
3554.90 1181
3555.47 1170
3556.03 1212
3556.59 1194
3557.15 1211
3557.72 1200
3558.28 1162
3558.84 1249
3559.41 1279
3559.97 1298
3560.53 1302
3561.09 1260
3561.66 1276
3562.22 1265
3562.78 1280
3563.35 1298
3563.91 1312
3564.47 1337
3565.04 1409
3565.60 1316
3566.16 1266
3566.73 1221
3567.29 1274
3567.85 1227
3568.42 1238
3568.98 1199
3569.54 1183
3570.11 1202
3570.67 1226
3571.23 1263
3571.80 1220
3572.36 1307
3572.93 1385
3573.49 1490
3574.05 1748
3574.62 1785
3575.18 1925
3575.75 2151
3576.31 2218
3576.87 2286
3577.44 2255
3578.00 2206
3578.57 2202
3579.13 2111
3579.70 1992
3580.26 1936
3580.82 1822
3581.39 1662
3581.95 1502
3582.52 1493
3583.08 1424
3583.65 1281
3584.21 1208
3584.78 1265
3585.34 1235
3585.91 1147
3586.47 1074
3587.04 1077
3587.60 1024
3588.17 1059
3588.73 1093
3589.30 1046
3589.86 1044
3590.43 1056
3590.99 1027
3591.56 1022
3592.12 999
3592.69 1060
3593.25 955
3593.82 1025
3594.39 1072
3594.95 1011
3595.52 1039
3596.08 1087
3596.65 1083
3597.21 1060
3597.78 1001
3598.35 1086
3598.91 998
3599.48 1021
3600.04 1022
3600.61 1091
3601.18 1088
3601.74 1076
3602.31 1081
3602.87 1078
3603.44 1070
3604.01 1046
3604.57 1097
3605.14 1115
3605.71 1074
3606.27 1072
3606.84 1026
3607.41 1013
3607.97 1038
3608.54 1003
3609.11 1005
3609.67 1054
3610.24 1014
3610.81 1005
3611.37 1066
3611.94 1101
3612.51 1145
3613.07 1131
3613.64 1184
3614.21 1334
3614.78 1544
3615.34 1575
3615.91 1640
3616.48 1772
3617.04 1821
3617.61 1875
3618.18 1897
3618.75 1937
3619.31 1840
3619.88 1794
3620.45 1679
3621.02 1521
3621.58 1460
3622.15 1309
3622.72 1340
3623.29 1275
3623.86 1183
3624.42 1055
3624.99 1109
3625.56 1076
3626.13 1058
3626.70 1081
3627.26 978
3627.83 970
3628.40 1024
3628.97 1003
3629.54 1033
3630.11 1061
3630.67 1059
3631.24 1021
3631.81 985
3632.38 941
3632.95 1064
3633.52 1048
3634.08 998
3634.65 1013
3635.22 1007
3635.79 1013
3636.36 1079
3636.93 1032
3637.50 1059
3638.07 1087
3638.64 1132
3639.20 1214
3639.77 1318
3640.34 1319
3640.91 1350
3641.48 1390
3642.05 1408
3642.62 1380
3643.19 1228
3643.76 1268
3644.33 1273
3644.90 1256
3645.47 1239
3646.04 1252
3646.61 1186
3647.18 1185
3647.75 1243
3648.32 1207
3648.89 1243
3649.46 1298
3650.03 1406
3650.60 1477
3651.17 1565
3651.74 1495
3652.31 1559
3652.88 1602
3653.45 1549
3654.02 1513
3654.59 1451
3655.16 1469
3655.73 1474
3656.30 1481
3656.87 1558
3657.44 1546
3658.01 1549
3658.58 1565
3659.15 1546
3659.72 1571
3660.29 1541
3660.86 1548
3661.43 1576
3662.00 1617
3662.58 1581
3663.15 1674
3663.72 1700
3664.29 1723
3664.86 1765
3665.43 1809
3666.00 1796
3666.57 1872
3667.14 1816
3667.72 1814
3668.29 1704
3668.86 1524
3669.43 1472
3670.00 1424
3670.57 1387
3671.14 1329
3671.72 1305
3672.29 1279
3672.86 1342
3673.43 1304
3674.00 1356
3674.57 1338
3675.15 1241
3675.72 1263
3676.29 1377
3676.86 1325
3677.43 1284
3678.01 1327
3678.58 1310
3679.15 1383
3679.72 1306
3680.30 1318
3680.87 1315
3681.44 1241
3682.01 1171
3682.58 1172
3683.16 1134
3683.73 1150
3684.30 1088
3684.88 1050
3685.45 1146
3686.02 1088
3686.59 1145
3687.17 1222
3687.74 1256
3688.31 1300
3688.88 1361
3689.46 1344
3690.03 1364
3690.60 1287
3691.18 1322
3691.75 1296
3692.32 1221
3692.90 1232
3693.47 1147
3694.04 1111
3694.62 1107
3695.19 1041
3695.76 1048
3696.34 1068
3696.91 1066
3697.48 1038
3698.06 1092
3698.63 1078
3699.21 1033
3699.78 1052
3700.35 1068
3700.93 1052
3701.50 1095
3702.08 1055
3702.65 1034
3703.22 1029
3703.80 1072
3704.37 1086
3704.95 1045
3705.52 1045
3706.09 1066
3706.67 1078
3707.24 1113
3707.82 1160
3708.39 1113
3708.97 1091
3709.54 1091
3710.12 1097
3710.69 1072
3711.26 1012
3711.84 1063
3712.41 1047
3712.99 1022
3713.56 1043
3714.14 1062
3714.71 1041
3715.29 1052
3715.86 1049
3716.44 978
3717.01 1001
3717.59 1071
3718.16 1021
3718.74 982
3719.32 1050
3719.89 961
3720.47 1014
3721.04 969
3721.62 944
3722.19 1004
3722.77 949
3723.34 905
3723.92 1005
3724.49 987
3725.07 998
3725.65 1033
3726.22 992
3726.80 984
3727.37 1017
3727.95 1078
3728.53 1100
3729.10 1087
3729.68 1172
3730.25 1185
3730.83 1368
3731.41 1372
3731.98 1455
3732.56 1515
3733.14 1501
3733.71 1500
3734.29 1474
3734.87 1432
3735.44 1461
3736.02 1358
3736.60 1288
3737.17 1110
3737.75 1130
3738.33 1084
3738.90 1034
3739.48 1015
3740.06 953
3740.63 955
3741.21 1022
3741.79 1051
3742.36 986
3742.94 966
3743.52 938
3744.10 911
3744.67 936
3745.25 928
3745.83 944
3746.40 920
3746.98 890
3747.56 934
3748.14 1016
3748.71 1003
3749.29 927
3749.87 906
3750.45 903
3751.03 883
3751.60 907
3752.18 925
3752.76 940
3753.34 940
3753.92 965
3754.49 967
3755.07 977
3755.65 938
3756.23 995
3756.81 1084
3757.38 1019
3757.96 1026
3758.54 1029
3759.12 1047
3759.70 1063
3760.28 1111
3760.85 1033
3761.43 1060
3762.01 1077
3762.59 1115
3763.17 1083
3763.75 1098
3764.33 1069
3764.91 1071
3765.48 1036
3766.06 1024
3766.64 1084
3767.22 1090
3767.80 1092
3768.38 1034
3768.96 1059
3769.54 1004
3770.12 1081
3770.70 1097
3771.28 1066
3771.85 1113
3772.43 1101
3773.01 1037
3773.59 1017
3774.17 1006
3774.75 993
3775.33 988
3775.91 1000
3776.49 1054
3777.07 1010
3777.65 1072
3778.23 1056
3778.81 1097
3779.39 1115
3779.97 1016
3780.55 1029
3781.13 1014
3781.71 1030
3782.29 999
3782.87 992
3783.45 1017
3784.03 1003
3784.61 1056
3785.19 996
3785.77 1020
3786.35 1100
3786.93 1099
3787.51 1108
3788.10 1115
3788.68 1131
3789.26 1159
3789.84 1192
3790.42 1155
3791.00 1107
3791.58 1103
3792.16 1134
3792.74 1129
3793.32 1182
3793.90 1188
3794.48 1258
3795.07 1277
3795.65 1170
3796.23 1173
3796.81 1146
3797.39 1257
3797.97 1290
3798.55 1324
3799.14 1383
3799.72 1409
3800.30 1405
3800.88 1533
3801.46 1644
3802.04 1651
3802.62 1586
3803.21 1561
3803.79 1576
3804.37 1532
3804.95 1450
3805.53 1515
3806.12 1557
3806.70 1558
3807.28 1720
3807.86 1759
3808.44 1804
3809.03 1798
3809.61 1767
3810.19 1829
3810.77 1867
3811.36 1774
3811.94 1782
3812.52 1791
3813.10 1831
3813.69 1935
3814.27 1946
3814.85 2041
3815.43 1852
3816.02 1806
3816.60 1796
3817.18 1719
3817.77 1635
3818.35 1551
3818.93 1561
3819.51 1498
3820.10 1530
3820.68 1570
3821.26 1571
3821.85 1560
3822.43 1590
3823.01 1625
3823.60 1609
3824.18 1543
3824.76 1490
3825.35 1409
3825.93 1328
3826.51 1363
3827.10 1271
3827.68 1272
3828.27 1315
3828.85 1243
3829.43 1147
3830.02 1209
3830.60 1162
3831.18 1156
3831.77 1155
3832.35 1217
3832.94 1261
3833.52 1225
3834.10 1218
3834.69 1209
3835.27 1270
3835.86 1266
3836.44 1212
3837.03 1210
3837.61 1156
3838.19 1185
3838.78 1196
3839.36 1169
3839.95 1186
3840.53 1143
3841.12 1204
3841.70 1303
3842.29 1362
3842.87 1474
3843.46 1516
3844.04 1522
3844.63 1556
3845.21 1552
3845.80 1527
3846.38 1530
3846.97 1480
3847.55 1442
3848.14 1383
3848.72 1345
3849.31 1246
3849.89 1268
3850.48 1286
3851.06 1281
3851.65 1231
3852.23 1268
3852.82 1190
3853.41 1223
3853.99 1215
3854.58 1244
3855.16 1297
3855.75 1349
3856.33 1418
3856.92 1496
3857.51 1643
3858.09 1662
3858.68 1958
3859.26 2164
3859.85 2288
3860.44 2458
3861.02 2566
3861.61 2602
3862.20 2596
3862.78 2473
3863.37 2372
3863.95 2243
3864.54 2134
3865.13 1838
3865.71 1696
3866.30 1683
3866.89 1568
3867.47 1388
3868.06 1331
3868.65 1235
3869.23 1219
3869.82 1199
3870.41 1182
3870.99 1177
3871.58 1274
3872.17 1329
3872.76 1389
3873.34 1267
3873.93 1240
3874.52 1247
3875.10 1228
3875.69 1177
3876.28 1115
3876.87 1146
3877.45 1092
3878.04 1087
3878.63 1016
3879.22 1047
3879.80 1064
3880.39 1053
3880.98 981
3881.57 1007
3882.15 1037
3882.74 1031
3883.33 999
3883.92 987
3884.51 1029
3885.09 1057
3885.68 1120
3886.27 1069
3886.86 1059
3887.45 1057
3888.04 1072
3888.62 1120
3889.21 1143
3889.80 1216
3890.39 1180
3890.98 1154
3891.57 1173
3892.15 1112
3892.74 1120
3893.33 1116
3893.92 1055
3894.51 1082
3895.10 1087
3895.69 1090
3896.28 1084
3896.86 1064
3897.45 1066
3898.04 1159
3898.63 1181
3899.22 1109
3899.81 1140
3900.40 1118
3900.99 1175
3901.58 1156
3902.17 1105
3902.76 1065
3903.34 1120
3903.93 1079
3904.52 1050
3905.11 1058
3905.70 1082
3906.29 1052
3906.88 1025
3907.47 1041
3908.06 1051
3908.65 1019
3909.24 956
3909.83 1012
3910.42 975
3911.01 949
3911.60 1002
3912.19 965
3912.78 963
3913.37 994
3913.96 1026
3914.55 1030
3915.14 1019
3915.73 966
3916.32 966
3916.91 951
3917.50 947
3918.09 960
3918.68 865
3919.28 886
3919.87 893
3920.46 936
3921.05 897
3921.64 931
3922.23 974
3922.82 930
3923.41 910
3924.00 860
3924.59 865
3925.18 873
3925.77 888
3926.37 890
3926.96 843
3927.55 935
3928.14 986
3928.73 889
3929.32 847
3929.91 848
3930.51 887
3931.10 853
3931.69 808
3932.28 865
3932.87 894
3933.46 904
3934.05 892
3934.65 869
3935.24 910
3935.83 925
3936.42 973
3937.01 916
3937.61 941
3938.20 922
3938.79 977
3939.38 965
3939.97 987
3940.57 946
3941.16 1003
3941.75 958
3942.34 982
3942.94 978
3943.53 975
3944.12 928
3944.71 953
3945.31 961
3945.90 915
3946.49 925
3947.08 868
3947.68 872
3948.27 874
3948.86 906
3949.45 917
3950.05 917
3950.64 917
3951.23 925
3951.83 931
3952.42 942
3953.01 914
3953.61 911
3954.20 932
3954.79 946
3955.39 942
3955.98 928
3956.57 931
3957.17 963
3957.76 960
3958.35 987
3958.95 1009
3959.54 982
3960.13 1031
3960.73 1044
3961.32 1058
3961.92 1033
3962.51 1087
3963.10 1126
3963.70 1238
3964.29 1277
3964.88 1248
3965.48 1342
3966.07 1363
3966.67 1471
3967.26 1493
3967.86 1509
3968.45 1394
3969.04 1277
3969.64 1222
3970.23 1221
3970.83 1154
3971.42 1157
3972.02 1139
3972.61 1187
3973.21 1247
3973.80 1246
3974.40 1316
3974.99 1492
3975.58 1469
3976.18 1454
3976.77 1481
3977.37 1455
3977.96 1515
3978.56 1458
3979.15 1394
3979.75 1392
3980.35 1331
3980.94 1287
3981.54 1247
3982.13 1221
3982.73 1165
3983.32 1122
3983.92 1157
3984.51 1225
3985.11 1142
3985.70 1172
3986.30 1141
3986.90 1194
3987.49 1078
3988.09 1093
3988.68 1117
3989.28 1084
3989.87 1110
3990.47 1079
3991.07 1010
3991.66 1037
3992.26 1065
3992.85 1028
3993.45 1083
3994.05 1038
3994.64 1047
3995.24 1075
3995.84 1040
3996.43 1024
3997.03 1089
3997.62 1050
3998.22 1097
3998.82 1078
3999.41 1077
4000.01 1049
4000.61 1079
4001.20 1024
4001.80 1015
4002.40 976
4003.00 1040
4003.59 1003
4004.19 1062
4004.79 1090
4005.38 1039
4005.98 1004
4006.58 1008
4007.17 1025
4007.77 1078
4008.37 1056
4008.97 1000
4009.56 1057
4010.16 1046
4010.76 1017
4011.36 1083
4011.95 1050
4012.55 1085
4013.15 1026
4013.75 1098
4014.34 1132
4014.94 1121
4015.54 1144
4016.14 1168
4016.74 1122
4017.33 1208
4017.93 1207
4018.53 1182
4019.13 1172
4019.73 1185
4020.32 1145
4020.92 1123
4021.52 1070
4022.12 1129
4022.72 1068
4023.32 1043
4023.91 1005
4024.51 1115
4025.11 1086
4025.71 1035
4026.31 1053
4026.91 1141
4027.51 1108
4028.10 1224
4028.70 1200
4029.30 1187
4029.90 1152
4030.50 1143
4031.10 1210
4031.70 1238
4032.30 1354
4032.90 1297
4033.49 1324
4034.09 1366
4034.69 1376
4035.29 1332
4035.89 1169
4036.49 1145
4037.09 1017
4037.69 964
4038.29 976
4038.89 1039
4039.49 990
4040.09 923
4040.69 901
4041.29 877
4041.89 862
4042.49 877
4043.09 918
4043.69 928
4044.29 926
4044.89 943
4045.49 925
4046.09 909
4046.69 890
4047.29 943
4047.89 938
4048.49 904
4049.09 919
4049.69 890
4050.29 860
4050.89 925
4051.49 907
4052.09 849
4052.69 855
4053.29 862
4053.89 891
4054.49 883
4055.09 902
4055.69 847
4056.30 775
4056.90 836
4057.50 814
4058.10 807
4058.70 808
4059.30 840
4059.90 885
4060.50 936
4061.10 879
4061.71 839
4062.31 889
4062.91 855
4063.51 860
4064.11 899
4064.71 932
4065.31 969
4065.92 978
4066.52 933
4067.12 981
4067.72 996
4068.32 987
4068.92 903
4069.53 885
4070.13 916
4070.73 869
4071.33 853
4071.93 850
4072.54 826
4073.14 834
4073.74 884
4074.34 858
4074.94 806
4075.55 843
4076.15 808
4076.75 860
4077.35 842
4077.96 813
4078.56 804
4079.16 797
4079.76 803
4080.37 819
4080.97 776
4081.57 811
4082.17 891
4082.78 818
4083.38 772
4083.98 797
4084.59 763
4085.19 766
4085.79 797
4086.39 800
4087.00 773
4087.60 774
4088.20 762
4088.81 762
4089.41 799
4090.01 801
4090.62 813
4091.22 779
4091.82 797
4092.43 811
4093.03 864
4093.63 794
4094.24 792
4094.84 826
4095.45 790
4096.05 849
4096.65 793
4097.26 779
4097.86 837
4098.47 839
4099.07 799
4099.67 791
4100.28 835
4100.88 873
4101.49 818
4102.09 746
4102.69 733
4103.30 782
4103.90 800
4104.51 780
4105.11 791
4105.72 803
4106.32 783
4106.93 814
4107.53 837
4108.13 794
4108.74 758
4109.34 784
4109.95 745
4110.55 733
4111.16 700
4111.76 704
4112.37 806
4112.97 806
4113.58 751
4114.18 807
4114.79 738
4115.39 741
4116.00 736
4116.60 769
4117.21 778
4117.82 787
4118.42 767
4119.03 808
4119.63 793
4120.24 758
4120.84 755
4121.45 775
4122.05 734
4122.66 781
4123.27 788
4123.87 749
4124.48 772
4125.08 781
4125.69 785
4126.30 777
4126.90 747
4127.51 794
4128.11 751
4128.72 789
4129.33 800
4129.93 803
4130.54 779
4131.15 819
4131.75 844
4132.36 820
4132.96 792
4133.57 848
4134.18 849
4134.78 848
4135.39 876
4136.00 909
4136.60 902
4137.21 947
4137.82 923
4138.43 945
4139.03 973
4139.64 892
4140.25 916
4140.85 906
4141.46 920
4142.07 929
4142.68 973
4143.28 950
4143.89 914
4144.50 897
4145.10 908
4145.71 914
4146.32 856
4146.93 848
4147.53 869
4148.14 837
4148.75 807
4149.36 810
4149.97 762
4150.57 797
4151.18 791
4151.79 831
4152.40 750
4153.00 784
4153.61 838
4154.22 824
4154.83 804
4155.44 804
4156.05 858
4156.65 866
4157.26 887
4157.87 936
4158.48 981
4159.09 930
4159.70 889
4160.30 866
4160.91 896
4161.52 864
4162.13 873
4162.74 807
4163.35 785
4163.96 851
4164.56 841
4165.17 870
4165.78 844
4166.39 811
4167.00 876
4167.61 896
4168.22 856
4168.83 928
4169.44 945
4170.05 949
4170.66 960
4171.26 952
4171.87 1015
4172.48 964
4173.09 1008
4173.70 1049
4174.31 1005
4174.92 997
4175.53 945
4176.14 927
4176.75 970
4177.36 961
4177.97 870
4178.58 887
4179.19 891
4179.80 868
4180.41 853
4181.02 882
4181.63 817
4182.24 866
4182.85 885
4183.46 868
4184.07 853
4184.68 851
4185.29 868
4185.90 879
4186.51 824
4187.12 816
4187.73 832
4188.34 853
4188.95 858
4189.56 862
4190.18 833
4190.79 910
4191.40 900
4192.01 906
4192.62 969
4193.23 954
4193.84 895
4194.45 933
4195.06 944
4195.67 911
4196.28 887
4196.90 858
4197.51 871
4198.12 895
4198.73 840
4199.34 839
4199.95 804
4200.56 817
4201.18 878
4201.79 855
4202.40 798
4203.01 804
4203.62 851
4204.23 843
4204.85 852
4205.46 816
4206.07 831
4206.68 901
4207.29 909
4207.90 892
4208.52 912
4209.13 892
4209.74 951
4210.35 912
4210.97 901
4211.58 906
4212.19 894
4212.80 909
4213.41 984
4214.03 927
4214.64 910
4215.25 932
4215.86 962
4216.48 962
4217.09 951
4217.70 997
4218.32 1098
4218.93 1078
4219.54 1028
4220.15 1137
4220.77 1186
4221.38 1230
4221.99 1175
4222.61 1277
4223.22 1289
4223.83 1374
4224.44 1388
4225.06 1447
4225.67 1448
4226.28 1493
4226.90 1546
4227.51 1679
4228.13 1700
4228.74 1606
4229.35 1536
4229.97 1520
4230.58 1371
4231.19 1415
4231.81 1361
4232.42 1277
4233.03 1196
4233.65 1149
4234.26 1113
4234.88 1130
4235.49 1080
4236.10 1083
4236.72 1073
4237.33 1108
4237.95 1088
4238.56 1043
4239.17 1088
4239.79 1068
4240.40 1159
4241.02 1218
4241.63 1181
4242.25 1170
4242.86 1169
4243.48 1154
4244.09 1145
4244.71 1134
4245.32 1215
4245.93 1130
4246.55 1045
4247.16 1093
4247.78 1128
4248.39 1069
4249.01 1108
4249.62 1095
4250.24 1129
4250.85 1094
4251.47 1132
4252.08 1114
4252.70 1166
4253.32 1086
4253.93 1135
4254.55 1135
4255.16 1078
4255.78 1069
4256.39 1134
4257.01 1125
4257.62 1131
4258.24 1121
4258.85 1114
4259.47 1196
4260.09 1279
4260.70 1258
4261.32 1305
4261.93 1345
4262.55 1415
4263.17 1410
4263.78 1380
4264.40 1505
4265.01 1340
4265.63 1324
4266.25 1416
4266.86 1353
4267.48 1270
4268.10 1358
4268.71 1415
4269.33 1485
4269.94 1584
4270.56 1641
4271.18 1737
4271.79 1801
4272.41 1935
4273.03 2084
4273.64 2064
4274.26 2157
4274.88 2214
4275.49 2163
4276.11 2194
4276.73 2158
4277.35 1963
4277.96 1832
4278.58 1698
4279.20 1572
4279.81 1484
4280.43 1354
4281.05 1251
4281.67 1196
4282.28 1125
4282.90 1149
4283.52 1128
4284.14 1145
4284.75 1212
4285.37 1175
4285.99 1031
4286.61 1044
4287.22 1024
4287.84 1046
4288.46 1019
4289.08 1076
4289.70 1106
4290.31 1058
4290.93 1051
4291.55 1089
4292.17 1047
4292.79 1088
4293.40 1057
4294.02 1084
4294.64 1092
4295.26 1002
4295.88 976
4296.50 1045
4297.11 948
4297.73 933
4298.35 962
4298.97 945
4299.59 941
4300.21 991
4300.83 968
4301.44 958
4302.06 958
4302.68 1006
4303.30 1014
4303.92 975
4304.54 1029
4305.16 1038
4305.78 992
4306.40 977
4307.02 992
4307.63 1019
4308.25 969
4308.87 950
4309.49 1082
4310.11 1060
4310.73 975
4311.35 1052
4311.97 1026
4312.59 1030
4313.21 1074
4313.83 1021
4314.45 991
4315.07 1070
4315.69 1082
4316.31 1066
4316.93 1069
4317.55 1052
4318.17 1050
4318.79 1051
4319.41 1004
4320.03 1070
4320.65 1113
4321.27 1061
4321.89 1049
4322.51 1107
4323.13 1183
4323.75 1199
4324.37 1169
4324.99 1307
4325.61 1374
4326.23 1389
4326.85 1391
4327.47 1432
4328.09 1527
4328.71 1568
4329.33 1779
4329.96 1852
4330.58 2026
4331.20 2207
4331.82 2392
4332.44 2482
4333.06 2473
4333.68 2445
4334.30 2414
4334.92 2431
4335.54 2271
4336.17 2283
4336.79 2390
4337.41 2247
4338.03 2265
4338.65 2159
4339.27 2066
4339.89 1956
4340.52 1935
4341.14 1931
4341.76 2049
4342.38 2285
4343.00 2403
4343.62 2694
4344.25 3009
4344.87 3360
4345.49 3635
4346.11 3727
4346.73 3672
4347.36 3691
4347.98 3545
4348.60 3144
4349.22 2910
4349.84 2717
4350.47 2467
4351.09 2210
4351.71 2129
4352.33 1996
4352.96 1893
4353.58 1835
4354.20 1706
4354.82 1593
4355.45 1596
4356.07 1562
4356.69 1511
4357.31 1469
4357.94 1395
4358.56 1407
4359.18 1504
4359.81 1468
4360.43 1487
4361.05 1330
4361.68 1327
4362.30 1356
4362.92 1399
4363.55 1373
4364.17 1324
4364.79 1399
4365.42 1355
4366.04 1380
4366.66 1336
4367.29 1303
4367.91 1366
4368.53 1283
4369.16 1220
4369.78 1189
4370.40 1176
4371.03 1157
4371.65 1144
4372.27 1089
4372.90 1051
4373.52 1119
4374.15 1143
4374.77 1057
4375.39 1062
4376.02 1178
4376.64 1195
4377.27 1195
4377.89 1303
4378.52 1232
4379.14 1249
4379.76 1235
4380.39 1270
4381.01 1254
4381.64 1208
4382.26 1241
4382.89 1299
4383.51 1290
4384.14 1247
4384.76 1294
4385.39 1299
4386.01 1265
4386.64 1258
4387.26 1241
4387.89 1222
4388.51 1246
4389.14 1279
4389.76 1261
4390.39 1251
4391.01 1336
4391.64 1295
4392.26 1261
4392.89 1212
4393.51 1249
4394.14 1195
4394.76 1168
4395.39 1146
4396.01 1099
4396.64 1131
4397.26 1093
4397.89 1064
4398.52 1034
4399.14 1014
4399.77 1050
4400.39 1077
4401.02 1117
4401.65 1061
4402.27 1054
4402.90 1054
4403.52 1027
4404.15 1029
4404.78 1055
4405.40 1092
4406.03 1070
4406.65 1068
4407.28 1076
4407.91 1030
4408.53 1089
4409.16 1026
4409.79 1099
4410.41 1027
4411.04 1042
4411.67 997
4412.29 1026
4412.92 951
4413.55 991
4414.17 1005
4414.80 1031
4415.43 1043
4416.05 987
4416.68 965
4417.31 946
4417.94 947
4418.56 996
4419.19 931
4419.82 978
4420.44 985
4421.07 976
4421.70 960
4422.33 943
4422.95 958
4423.58 945
4424.21 917
4424.84 886
4425.46 926
4426.09 918
4426.72 910
4427.35 919
4427.97 948
4428.60 983
4429.23 942
4429.86 963
4430.49 922
4431.11 914
4431.74 920
4432.37 924
4433.00 991
4433.63 995
4434.26 954
4434.88 1028
4435.51 1027
4436.14 992
4436.77 1048
4437.40 1071
4438.03 1052
4438.65 1036
4439.28 994
4439.91 984
4440.54 985
4441.17 977
4441.80 1040
4442.43 1026
4443.06 939
4443.68 1024
4444.31 1041
4444.94 1057
4445.57 1073
4446.20 1125
4446.83 1100
4447.46 1112
4448.09 1048
4448.72 1060
4449.35 1046
4449.98 1055
4450.61 1032
4451.24 1115
4451.86 1099
4452.49 1134
4453.12 1162
4453.75 1291
4454.38 1300
4455.01 1374
4455.64 1345
4456.27 1372
4456.90 1372
4457.53 1270
4458.16 1154
4458.79 1116
4459.42 1139
4460.05 1054
4460.68 1009
4461.31 1000
4461.94 957
4462.57 963
4463.20 1031
4463.83 959
4464.46 924
4465.09 939
4465.72 1001
4466.36 926
4466.99 1007
4467.62 992
4468.25 958
4468.88 960
4469.51 935
4470.14 952
4470.77 906
4471.40 881
4472.03 947
4472.66 977
4473.29 888
4473.93 931
4474.56 948
4475.19 908
4475.82 943
4476.45 941
4477.08 884
4477.71 895
4478.34 886
4478.98 909
4479.61 907
4480.24 924
4480.87 861
4481.50 877
4482.13 933
4482.76 932
4483.40 954
4484.03 938
4484.66 975
4485.29 951
4485.92 953
4486.56 933
4487.19 896
4487.82 936
4488.45 1046
4489.08 1008
4489.72 970
4490.35 1033
4490.98 1063
4491.61 966
4492.25 938
4492.88 977
4493.51 1023
4494.14 1027
4494.78 976
4495.41 993
4496.04 1087
4496.67 1131
4497.31 1175
4497.94 1201
4498.57 1312
4499.20 1393
4499.84 1446
4500.47 1484
4501.10 1541
4501.74 1523
4502.37 1447
4503.00 1437
4503.64 1420
4504.27 1404
4504.90 1331
4505.53 1315
4506.17 1321
4506.80 1266
4507.43 1267
4508.07 1297
4508.70 1164
4509.34 1142
4509.97 1215
4510.60 1167
4511.24 1166
4511.87 1183
4512.50 1103
4513.14 1089
4513.77 1117
4514.41 1135
4515.04 1115
4515.67 1042
4516.31 1057
4516.94 1060
4517.58 1021
4518.21 1037
4518.84 1100
4519.48 1055
4520.11 1034
4520.75 1028
4521.38 1053
4522.02 1013
4522.65 991
4523.28 1017
4523.92 1041
4524.55 1107
4525.19 1122
4525.82 1307
4526.46 1474
4527.09 1561
4527.73 1688
4528.36 1896
4529.00 2212
4529.63 2380
4530.27 2652
4530.90 2747
4531.54 2668
4532.17 2591
4532.81 2489
4533.44 2315
4534.08 2092
4534.71 1887
4535.35 1683
4535.99 1511
4536.62 1361
4537.26 1233
4537.89 1161
4538.53 1124
4539.16 1048
4539.80 978
4540.43 980
4541.07 922
4541.71 896
4542.34 927
4542.98 882
4543.61 920
4544.25 872
4544.89 927
4545.52 913
4546.16 882
4546.79 893
4547.43 925
4548.07 889
4548.70 841
4549.34 867
4549.98 913
4550.61 821
4551.25 841
4551.89 827
4552.52 912
4553.16 922
4553.80 898
4554.43 920
4555.07 883
4555.71 867
4556.34 892
4556.98 954
4557.62 1005
4558.25 943
4558.89 964
4559.53 927
4560.16 920
4560.80 965
4561.44 961
4562.08 991
4562.71 925
4563.35 999
4563.99 998
4564.63 1007
4565.26 1015
4565.90 1015
4566.54 1076
4567.18 1084
4567.81 1112
4568.45 1069
4569.09 1151
4569.73 1183
4570.36 1075
4571.00 1047
4571.64 1103
4572.28 1051
4572.92 1064
4573.55 1032
4574.19 1067
4574.83 995
4575.47 987
4576.11 966
4576.75 1038
4577.38 1029
4578.02 985
4578.66 1007
4579.30 970
4579.94 958
4580.58 973
4581.21 1001
4581.85 986
4582.49 1027
4583.13 1187
4583.77 1199
4584.41 1213
4585.05 1373
4585.69 1466
4586.32 1496
4586.96 1521
4587.60 1582
4588.24 1705
4588.88 1711
4589.52 1659
4590.16 1688
4590.80 1680
4591.44 1715
4592.08 1605
4592.72 1555
4593.36 1482
4594.00 1399
4594.63 1243
4595.27 1187
4595.91 1157
4596.55 1117
4597.19 1059
4597.83 1106
4598.47 1124
4599.11 1116
4599.75 1121
4600.39 1090
4601.03 1092
4601.67 1150
4602.31 1057
4602.95 1011
4603.59 1029
4604.23 1066
4604.87 1049
4605.51 1072
4606.15 1064
4606.79 1111
4607.43 1049
4608.08 1026
4608.72 991
4609.36 1009
4610.00 977
4610.64 972
4611.28 952
4611.92 940
4612.56 992
4613.20 957
4613.84 959
4614.48 866
4615.12 868
4615.76 865
4616.41 901
4617.05 922
4617.69 886
4618.33 856
4618.97 863
4619.61 832
4620.25 840
4620.89 871
4621.54 828
4622.18 838
4622.82 817
4623.46 903
4624.10 808
4624.74 819
4625.38 887
4626.03 908
4626.67 900
4627.31 900
4627.95 903
4628.59 916
4629.24 922
4629.88 971
4630.52 1022
4631.16 1063
4631.80 1087
4632.45 1021
4633.09 994
4633.73 975
4634.37 976
4635.02 1014
4635.66 984
4636.30 957
4636.94 929
4637.58 966
4638.23 974
4638.87 956
4639.51 969
4640.16 997
4640.80 946
4641.44 986
4642.08 979
4642.73 908
4643.37 938
4644.01 902
4644.66 945
4645.30 970
4645.94 913
4646.58 892
4647.23 879
4647.87 854
4648.51 887
4649.16 850
4649.80 846
4650.44 880
4651.09 895
4651.73 931
4652.37 951
4653.02 902
4653.66 942
4654.31 936
4654.95 861
4655.59 887
4656.24 873
4656.88 817
4657.52 818
4658.17 832
4658.81 802
4659.46 803
4660.10 752
4660.75 802
4661.39 778
4662.03 771
4662.68 770
4663.32 759
4663.97 794
4664.61 791
4665.26 753
4665.90 743
4666.54 790
4667.19 766
4667.83 811
4668.48 802
4669.12 802
4669.77 771
4670.41 768
4671.06 793
4671.70 796
4672.35 804
4672.99 834
4673.64 846
4674.28 763
4674.93 820
4675.57 797
4676.22 777
4676.86 833
4677.51 804
4678.15 806
4678.80 803
4679.44 845
4680.09 890
4680.73 818
4681.38 861
4682.03 918
4682.67 859
4683.32 876
4683.96 830
4684.61 817
4685.25 863
4685.90 905
4686.55 919
4687.19 960
4687.84 1015
4688.48 1011
4689.13 1083
4689.78 1116
4690.42 1087
4691.07 1091
4691.72 1081
4692.36 1059
4693.01 1054
4693.65 1029
4694.30 1091
4694.95 1071
4695.59 1124
4696.24 1160
4696.89 1306
4697.53 1387
4698.18 1420
4698.83 1462
4699.47 1586
4700.12 1494
4700.77 1386
4701.41 1398
4702.06 1249
4702.71 1204
4703.36 1244
4704.00 1218
4704.65 1140
4705.30 1092
4705.94 1135
4706.59 1105
4707.24 1078
4707.89 1010
4708.53 981
4709.18 975
4709.83 1061
4710.48 1015
4711.12 1020
4711.77 1088
4712.42 1005
4713.07 1066
4713.71 1061
4714.36 1030
4715.01 951
4715.66 916
4716.31 956
4716.95 925
4717.60 991
4718.25 980
4718.90 986
4719.55 1012
4720.19 994
4720.84 956
4721.49 921
4722.14 943
4722.79 1011
4723.44 947
4724.08 942
4724.73 989
4725.38 1012
4726.03 992
4726.68 966
4727.33 917
4727.98 896
4728.63 949
4729.27 944
4729.92 907
4730.57 850
4731.22 902
4731.87 840
4732.52 856
4733.17 882
4733.82 850
4734.47 847
4735.12 857
4735.77 891
4736.41 893
4737.06 880
4737.71 844
4738.36 888
4739.01 902
4739.66 970
4740.31 914
4740.96 939
4741.61 916
4742.26 928
4742.91 887
4743.56 883
4744.21 853
4744.86 856
4745.51 876
4746.16 879
4746.81 889
4747.46 882
4748.11 885
4748.76 905
4749.41 936
4750.06 955
4750.71 999
4751.36 937
4752.01 976
4752.66 988
4753.31 937
4753.96 981
4754.61 948
4755.26 1009
4755.92 1015
4756.57 1014
4757.22 1019
4757.87 1040
4758.52 1079
4759.17 1109
4759.82 1120
4760.47 1127
4761.12 1139
4761.77 1053
4762.42 989
4763.08 1035
4763.73 979
4764.38 971
4765.03 936
4765.68 990
4766.33 937
4766.98 940
4767.64 927
4768.29 877
4768.94 926
4769.59 939
4770.24 970
4770.89 923
4771.54 930
4772.20 958
4772.85 965
4773.50 912
4774.15 927
4774.80 951
4775.46 924
4776.11 855
4776.76 844
4777.41 922
4778.06 930
4778.72 901
4779.37 915
4780.02 905
4780.67 933
4781.33 949
4781.98 898
4782.63 878
4783.28 882
4783.94 855
4784.59 868
4785.24 959
4785.89 978
4786.55 982
4787.20 979
4787.85 978
4788.51 948
4789.16 999
4789.81 1074
4790.46 981
4791.12 1012
4791.77 1069
4792.42 1026
4793.08 1041
4793.73 1023
4794.38 1018
4795.04 1080
4795.69 1072
4796.34 1122
4797.00 1174
4797.65 1238
4798.30 1317
4798.96 1236
4799.61 1320
4800.27 1248
4800.92 1309
4801.57 1352
4802.23 1248
4802.88 1201
4803.53 1230
4804.19 1154
4804.84 1111
4805.50 1106
4806.15 1070
4806.81 1093
4807.46 1091
4808.11 1125
4808.77 1130
4809.42 1105
4810.08 1008
4810.73 1091
4811.39 1060
4812.04 1141
4812.69 1153
4813.35 1166
4814.00 1115
4814.66 1113
4815.31 1173
4815.97 1217
4816.62 1260
4817.28 1245
4817.93 1321
4818.59 1334
4819.24 1448
4819.90 1375
4820.55 1413
4821.21 1549
4821.86 1585
4822.52 1551
4823.17 1590
4823.83 1543
4824.48 1472
4825.14 1451
4825.79 1400
4826.45 1367
4827.11 1366
4827.76 1378
4828.42 1371
4829.07 1352
4829.73 1385
4830.38 1391
4831.04 1416
4831.70 1360
4832.35 1480
4833.01 1504
4833.66 1551
4834.32 1587
4834.98 1621
4835.63 1709
4836.29 1741
4836.94 1757
4837.60 1750
4838.26 1737
4838.91 1807
4839.57 1780
4840.23 1828
4840.88 1825
4841.54 1716
4842.20 1782
4842.85 1824
4843.51 1931
4844.17 1978
4844.82 2002
4845.48 2113
4846.14 2147
4846.79 2469
4847.45 2634
4848.11 2806
4848.76 2996
4849.42 3109
4850.08 2995
4850.73 2924
4851.39 2857
4852.05 2680
4852.71 2599
4853.36 2535
4854.02 2449
4854.68 2568
4855.34 2739
4855.99 2811
4856.65 2932
4857.31 3155
4857.97 3139
4858.62 2970
4859.28 2918
4859.94 2762
4860.60 2526
4861.25 2377
4861.91 2157
4862.57 2211
4863.23 2162
4863.89 2199
4864.54 2159
4865.20 2134
4865.86 2083
4866.52 2117
4867.18 2119
4867.84 2051
4868.49 2089
4869.15 1963
4869.81 1919
4870.47 2032
4871.13 1951
4871.79 1888
4872.44 1859
4873.10 1850
4873.76 1850
4874.42 1819
4875.08 1960
4875.74 2011
4876.40 2114
4877.06 2127
4877.72 2146
4878.37 2194
4879.03 2177
4879.69 2058
4880.35 2001
4881.01 1874
4881.67 1781
4882.33 1812
4882.99 1707
4883.65 1684
4884.31 1691
4884.97 1671
4885.63 1673
4886.29 1715
4886.95 1707
4887.61 1813
4888.26 1714
4888.92 1673
4889.58 1759
4890.24 1707
4890.90 1737
4891.56 1679
4892.22 1651
4892.88 1589
4893.54 1649
4894.20 1573
4894.86 1574
4895.52 1500
4896.18 1570
4896.84 1590
4897.51 1634
4898.17 1615
4898.83 1588
4899.49 1597
4900.15 1562
4900.81 1465
4901.47 1488
4902.13 1388
4902.79 1373
4903.45 1362
4904.11 1357
4904.77 1346
4905.43 1310
4906.09 1261
4906.75 1219
4907.41 1263
4908.08 1229
4908.74 1259
4909.40 1215
4910.06 1147
4910.72 1169
4911.38 1172
4912.04 1169
4912.70 1154
4913.37 1146
4914.03 1086
4914.69 1109
4915.35 1129
4916.01 1139
4916.67 1030
4917.33 1089
4918.00 1044
4918.66 1066
4919.32 1129
4919.98 1052
4920.64 1019
4921.31 1068
4921.97 1025
4922.63 1083
4923.29 1060
4923.95 1053
4924.62 1087
4925.28 1093
4925.94 1094
4926.60 1024
4927.26 1028
4927.93 1030
4928.59 1013
4929.25 993
4929.91 1031
4930.58 1016
4931.24 1000
4931.90 985
4932.56 961
4933.23 977
4933.89 1060
4934.55 1055
4935.22 1013
4935.88 1002
4936.54 1034
4937.20 954
4937.87 929
4938.53 1062
4939.19 1017
4939.86 954
4940.52 962
4941.18 999
4941.85 983
4942.51 970
4943.17 923
4943.84 958
4944.50 950
4945.16 912
4945.83 869
4946.49 876
4947.15 923
4947.82 943
4948.48 937
4949.15 884
4949.81 879
4950.47 953
4951.14 908
4951.80 912
4952.47 939
4953.13 954
4953.79 947
4954.46 962
4955.12 931
4955.79 958
4956.45 1008
4957.11 1059
4957.78 1094
4958.44 1096
4959.11 1136
4959.77 1187
4960.44 1199
4961.10 1256
4961.77 1289
4962.43 1403
4963.10 1369
4963.76 1333
4964.42 1305
4965.09 1273
4965.75 1194
4966.42 1086
4967.08 1074
4967.75 959
4968.41 956
4969.08 934
4969.74 1010
4970.41 913
4971.08 1024
4971.74 1057
4972.41 1015
4973.07 1015
4973.74 1050
4974.40 1077
4975.07 1118
4975.73 1109
4976.40 1186
4977.06 1136
4977.73 1068
4978.40 981
4979.06 1044
4979.73 1021
4980.39 991
4981.06 940
4981.73 899
4982.39 948
4983.06 891
4983.72 911
4984.39 907
4985.06 956
4985.72 919
4986.39 886
4987.05 905
4987.72 865
4988.39 880
4989.05 844
4989.72 886
4990.39 857
4991.05 907
4991.72 855
4992.39 862
4993.05 852
4993.72 835
4994.39 817
4995.05 811
4995.72 851
4996.39 845
4997.05 794
4997.72 780
4998.39 774
4999.06 782
4999.72 749
5000.39 785
5001.06 786
5001.73 822
5002.39 803
5003.06 802
5003.73 743
5004.39 758
5005.06 797
5005.73 752
5006.40 775
5007.07 797
5007.73 790
5008.40 770
5009.07 760
5009.74 809
5010.40 764
5011.07 792
5011.74 791
5012.41 716
5013.08 744
5013.74 760
5014.41 790
5015.08 771
5015.75 755
5016.42 736
5017.09 720
5017.75 688
5018.42 756
5019.09 768
5019.76 751
5020.43 758
5021.10 797
5021.76 733
5022.43 778
5023.10 778
5023.77 784
5024.44 770
5025.11 734
5025.78 774
5026.45 745
5027.12 717
5027.78 714
5028.45 724
5029.12 743
5029.79 708
5030.46 678
5031.13 705
5031.80 674
5032.47 675
5033.14 728
5033.81 729
5034.48 695
5035.15 704
5035.82 706
5036.49 703
5037.16 723
5037.83 713
5038.50 701
5039.16 690
5039.83 693
5040.50 722
5041.17 738
5041.84 714
5042.51 769
5043.18 726
5043.85 801
5044.52 741
5045.20 714
5045.87 720
5046.54 732
5047.21 747
5047.88 715
5048.55 691
5049.22 758
5049.89 717
5050.56 674
5051.23 737
5051.90 722
5052.57 718
5053.24 715
5053.91 739
5054.58 673
5055.25 689
5055.92 701
5056.60 711
5057.27 693
5057.94 752
5058.61 718
5059.28 716
5059.95 731
5060.62 722
5061.29 719
5061.96 739
5062.64 745
5063.31 755
5063.98 769
5064.65 682
5065.32 733
5065.99 769
5066.66 740
5067.34 704
5068.01 754
5068.68 724
5069.35 732
5070.02 761
5070.70 756
5071.37 743
5072.04 768
5072.71 785
5073.38 816
5074.06 787
5074.73 775
5075.40 847
5076.07 949
5076.74 959
5077.42 962
5078.09 948
5078.76 978
5079.43 910
5080.11 900
5080.78 876
5081.45 892
5082.12 863
5082.80 854
5083.47 848
5084.14 816
5084.82 859
5085.49 895
5086.16 836
5086.83 809
5087.51 872
5088.18 859
5088.85 877
5089.53 933
5090.20 895
5090.87 923
5091.55 924
5092.22 913
5092.89 884
5093.57 897
5094.24 865
5094.91 852
5095.59 779
5096.26 765
5096.93 775
5097.61 780
5098.28 780
5098.96 781
5099.63 775
5100.30 802
5100.98 817
5101.65 845
5102.32 852
5103.00 904
5103.67 849
5104.35 878
5105.02 874
5105.70 863
5106.37 807
5107.04 838
5107.72 813
5108.39 838
5109.07 869
5109.74 819
5110.42 809
5111.09 795
5111.77 786
5112.44 813
5113.11 893
5113.79 848
5114.46 831
5115.14 933
5115.81 1029
5116.49 1073
5117.16 1152
5117.84 1102
5118.51 1120
5119.19 1206
5119.86 1158
5120.54 1154
5121.21 1166
5121.89 1155
5122.57 1093
5123.24 1042
5123.92 984
5124.59 955
5125.27 933
5125.94 825
5126.62 894
5127.29 913
5127.97 870
5128.64 919
5129.32 981
5130.00 927
5130.67 883
5131.35 926
5132.02 987
5132.70 996
5133.38 940
5134.05 922
5134.73 886
5135.40 961
5136.08 856
5136.76 806
5137.43 879
5138.11 854
5138.79 822
5139.46 798
5140.14 821
5140.82 802
5141.49 774
5142.17 747
5142.85 758
5143.52 806
5144.20 750
5144.88 756
5145.55 745
5146.23 737
5146.91 780
5147.58 774
5148.26 716
5148.94 734
5149.61 719
5150.29 698
5150.97 744
5151.65 712
5152.32 674
5153.00 727
5153.68 687
5154.36 750
5155.03 763
5155.71 737
5156.39 768
5157.07 766
5157.74 758
5158.42 715
5159.10 722
5159.78 793
5160.45 796
5161.13 709
5161.81 685
5162.49 734
5163.17 752
5163.84 710
5164.52 746
5165.20 791
5165.88 771
5166.56 781
5167.24 756
5167.91 798
5168.59 744
5169.27 731
5169.95 687
5170.63 670
5171.31 685
5171.98 663
5172.66 637
5173.34 650
5174.02 702
5174.70 733
5175.38 723
5176.06 714
5176.74 729
5177.41 716
5178.09 715
5178.77 730
5179.45 696
5180.13 705
5180.81 767
5181.49 741
5182.17 731
5182.85 733
5183.53 709
5184.21 750
5184.89 670
5185.57 684
5186.24 633
5186.92 640
5187.60 652
5188.28 659
5188.96 697
5189.64 655
5190.32 654
5191.00 653
5191.68 642
5192.36 652
5193.04 678
5193.72 689
5194.40 673
5195.08 741
5195.76 680
5196.44 686
5197.12 715
5197.80 712
5198.48 678
5199.16 676
5199.84 710
5200.52 708
5201.21 728
5201.89 758
5202.57 755
5203.25 764
5203.93 748
5204.61 733
5205.29 747
5205.97 787
5206.65 825
5207.33 802
5208.01 805
5208.69 762
5209.37 820
5210.06 826
5210.74 841
5211.42 890
5212.10 907
5212.78 912
5213.46 904
5214.14 893
5214.82 877
5215.51 878
5216.19 891
5216.87 884
5217.55 885
5218.23 858
5218.91 862
5219.60 898
5220.28 906
5220.96 940
5221.64 916
5222.32 967
5223.00 912
5223.69 876
5224.37 920
5225.05 834
5225.73 775
5226.41 811
5227.10 776
5227.78 824
5228.46 797
5229.14 764
5229.83 779
5230.51 785
5231.19 790
5231.87 790
5232.56 771
5233.24 851
5233.92 821
5234.60 808
5235.29 826
5235.97 871
5236.65 866
5237.34 885
5238.02 851
5238.70 891
5239.38 848
5240.07 947
5240.75 822
5241.43 833
5242.12 887
5242.80 866
5243.48 847
5244.17 822
5244.85 835
5245.53 811
5246.22 831
5246.90 792
5247.58 813
5248.27 888
5248.95 846
5249.63 915
5250.32 963
5251.00 913
5251.69 928
5252.37 862
5253.05 834
5253.74 851
5254.42 868
5255.11 820
5255.79 768
5256.47 823
5257.16 856
5257.84 812
5258.53 857
5259.21 847
5259.89 891
5260.58 849
5261.26 869
5261.95 899
5262.63 841
5263.32 855
5264.00 882
5264.69 833
5265.37 802
5266.06 804
5266.74 796
5267.43 809
5268.11 779
5268.79 799
5269.48 810
5270.16 803
5270.85 802
5271.53 770
5272.22 756
5272.91 793
5273.59 790
5274.28 802
5274.96 740
5275.65 778
5276.33 777
5277.02 805
5277.70 735
5278.39 760
5279.07 772
5279.76 797
5280.45 843
5281.13 852
5281.82 855
5282.50 829
5283.19 808
5283.87 796
5284.56 809
5285.25 807
5285.93 812
5286.62 774
5287.30 740
5287.99 746
5288.68 768
5289.36 774
5290.05 783
5290.74 744
5291.42 754
5292.11 744
5292.79 783
5293.48 786
5294.17 806
5294.85 783
5295.54 812
5296.23 850
5296.91 900
5297.60 883
5298.29 896
5298.98 975
5299.66 950
5300.35 987
5301.04 985
5301.72 1035
5302.41 1051
5303.10 1170
5303.78 1139
5304.47 1062
5305.16 1157
5305.85 1136
5306.53 1154
5307.22 1198
5307.91 1223
5308.60 1303
5309.28 1355
5309.97 1393
5310.66 1384
5311.35 1405
5312.03 1441
5312.72 1393
5313.41 1372
5314.10 1273
5314.79 1285
5315.47 1280
5316.16 1184
5316.85 1186
5317.54 1170
5318.23 1148
5318.91 1172
5319.60 1187
5320.29 1129
5320.98 1129
5321.67 1115
5322.36 1130
5323.04 1028
5323.73 1004
5324.42 885
5325.11 883
5325.80 885
5326.49 868
5327.18 833
5327.86 824
5328.55 815
5329.24 805
5329.93 849
5330.62 847
5331.31 816
5332.00 860
5332.69 825
5333.38 769
5334.06 834
5334.75 833
5335.44 813
5336.13 811
5336.82 831
5337.51 864
5338.20 910
5338.89 873
5339.58 817
5340.27 862
5340.96 850
5341.65 864
5342.34 847
5343.03 867
5343.72 855
5344.41 856
5345.10 979
5345.79 960
5346.48 1062
5347.17 1093
5347.86 1187
5348.55 1171
5349.24 1148
5349.93 1202
5350.62 1199
5351.31 1127
5352.00 1109
5352.69 1054
5353.38 1002
5354.07 924
5354.76 890
5355.45 831
5356.14 839
5356.83 843
5357.52 817
5358.21 853
5358.90 872
5359.59 877
5360.29 873
5360.98 835
5361.67 801
5362.36 813
5363.05 803
5363.74 834
5364.43 794
5365.12 782
5365.81 771
5366.50 802
5367.20 714
5367.89 713
5368.58 709
5369.27 726
5369.96 762
5370.65 704
5371.34 704
5372.04 732
5372.73 743
5373.42 761
5374.11 748
5374.80 744
5375.49 705
5376.19 721
5376.88 697
5377.57 707
5378.26 734
5378.95 728
5379.65 697
5380.34 684
5381.03 707
5381.72 723
5382.42 706
5383.11 751
5383.80 725
5384.49 722
5385.19 691
5385.88 717
5386.57 719
5387.26 750
5387.96 802
5388.65 796
5389.34 818
5390.03 825
5390.73 844
5391.42 798
5392.11 791
5392.80 762
5393.50 759
5394.19 724
5394.88 730
5395.58 708
5396.27 715
5396.96 746
5397.66 752
5398.35 762
5399.04 789
5399.74 766
5400.43 739
5401.12 750
5401.82 756
5402.51 761
5403.20 778
5403.90 846
5404.59 736
5405.29 773
5405.98 795
5406.67 789
5407.37 769
5408.06 748
5408.75 730
5409.45 723
5410.14 712
5410.84 744
5411.53 749
5412.23 744
5412.92 780
5413.61 767
5414.31 804
5415.00 750
5415.70 723
5416.39 781
5417.09 787
5417.78 783
5418.47 768
5419.17 770
5419.86 823
5420.56 845
5421.25 863
5421.95 858
5422.64 814
5423.34 798
5424.03 809
5424.73 823
5425.42 776
5426.12 795
5426.81 763
5427.51 746
5428.20 765
5428.90 859
5429.59 819
5430.29 787
5430.99 788
5431.68 800
5432.38 846
5433.07 857
5433.77 836
5434.46 851
5435.16 925
5435.85 929
5436.55 879
5437.25 899
5437.94 831
5438.64 882
5439.33 831
5440.03 818
5440.73 853
5441.42 840
5442.12 844
5442.81 899
5443.51 942
5444.21 971
5444.90 1005
5445.60 1085
5446.29 1062
5446.99 1037
5447.69 1035
5448.38 1062
5449.08 1072
5449.78 999
5450.47 997
5451.17 963
5451.87 945
5452.56 878
5453.26 888
5453.96 928
5454.65 931
5455.35 942
5456.05 920
5456.75 911
5457.44 959
5458.14 1013
5458.84 1047
5459.53 993
5460.23 974
5460.93 1006
5461.63 995
5462.32 986
5463.02 972
5463.72 1038
5464.42 998
5465.11 1034
5465.81 1029
5466.51 1075
5467.21 1050
5467.90 1039
5468.60 1102
5469.30 1107
5470.00 1191
5470.70 1174
5471.39 1155
5472.09 1179
5472.79 1252
5473.49 1210
5474.19 1241
5474.88 1382
5475.58 1549
5476.28 1566
5476.98 1930
5477.68 2148
5478.38 2347
5479.07 2391
5479.77 2519
5480.47 2509
5481.17 2325
5481.87 2150
5482.57 1917
5483.27 1808
5483.96 1645
5484.66 1547
5485.36 1537
5486.06 1473
5486.76 1527
5487.46 1491
5488.16 1445
5488.86 1455
5489.56 1523
5490.26 1520
5490.96 1666
5491.65 1676
5492.35 1652
5493.05 1712
5493.75 1772
5494.45 1844
5495.15 1929
5495.85 2176
5496.55 2443
5497.25 2732
5497.95 3165
5498.65 3514
5499.35 3900
5500.05 4146
5500.75 4039
5501.45 3693
5502.15 3419
5502.85 2948
5503.55 2476
5504.25 2107
5504.95 1867
5505.65 1678
5506.35 1555
5507.05 1488
5507.75 1438
5508.45 1455
5509.15 1362
5509.85 1404
5510.55 1379
5511.25 1326
5511.95 1327
5512.65 1351
5513.35 1348
5514.05 1423
5514.76 1403
5515.46 1435
5516.16 1399
5516.86 1355
5517.56 1407
5518.26 1361
5518.96 1390
5519.66 1389
5520.36 1332
5521.06 1211
5521.77 1200
5522.47 1213
5523.17 1140
5523.87 1037
5524.57 1030
5525.27 1005
5525.97 1062
5526.67 1018
5527.38 1023
5528.08 989
5528.78 993
5529.48 964
5530.18 990
5530.88 1015
5531.59 981
5532.29 960
5532.99 1047
5533.69 1019
5534.39 1008
5535.10 985
5535.80 996
5536.50 1016
5537.20 1019
5537.90 981
5538.61 1003
5539.31 964
5540.01 937
5540.71 962
5541.42 901
5542.12 906
5542.82 880
5543.52 928
5544.23 886
5544.93 881
5545.63 901
5546.33 910
5547.04 905
5547.74 942
5548.44 927
5549.15 924
5549.85 896
5550.55 918
5551.26 905
5551.96 900
5552.66 931
5553.36 882
5554.07 884
5554.77 894
5555.47 879
5556.18 903
5556.88 935
5557.58 909
5558.29 909
5558.99 930
5559.70 988
5560.40 980
5561.10 953
5561.81 924
5562.51 965
5563.21 994
5563.92 992
5564.62 917
5565.33 928
5566.03 901
5566.73 945
5567.44 904
5568.14 899
5568.85 914
5569.55 836
5570.25 880
5570.96 859
5571.66 841
5572.37 885
5573.07 887
5573.78 916
5574.48 902
5575.19 853
5575.89 858
5576.59 839
5577.30 859
5578.00 843
5578.71 838
5579.41 828
5580.12 781
5580.82 817
5581.53 821
5582.23 842
5582.94 810
5583.64 780
5584.35 797
5585.05 841
5585.76 857
5586.46 862
5587.17 817
5587.88 819
5588.58 866
5589.29 812
5589.99 754
5590.70 817
5591.40 746
5592.11 762
5592.81 789
5593.52 779
5594.23 764
5594.93 772
5595.64 806
5596.34 762
5597.05 825
5597.76 805
5598.46 831
5599.17 778
5599.87 777
5600.58 788
5601.29 828
5601.99 759
5602.70 784
5603.41 824
5604.11 733
5604.82 746
5605.52 767
5606.23 724
5606.94 776
5607.64 751
5608.35 699
5609.06 701
5609.76 682
5610.47 762
5611.18 739
5611.88 761
5612.59 759
5613.30 774
5614.01 718
5614.71 768
5615.42 757
5616.13 744
5616.83 762
5617.54 774
5618.25 768
5618.96 737
5619.66 836
5620.37 796
5621.08 760
5621.79 776
5622.49 794
5623.20 821
5623.91 797
5624.62 803
5625.32 852
5626.03 891
5626.74 900
5627.45 902
5628.16 960
5628.86 921
5629.57 884
5630.28 885
5630.99 858
5631.70 920
5632.40 940
5633.11 951
5633.82 975
5634.53 984
5635.24 1015
5635.95 1022
5636.65 1057
5637.36 1028
5638.07 1035
5638.78 1045
5639.49 1019
5640.20 1036
5640.91 1044
5641.61 1053
5642.32 943
5643.03 966
5643.74 954
5644.45 892
5645.16 883
5645.87 865
5646.58 847
5647.29 832
5648.00 855
5648.70 924
5649.41 949
5650.12 891
5650.83 852
5651.54 927
5652.25 934
5652.96 918
5653.67 889
5654.38 899
5655.09 974
5655.80 877
5656.51 900
5657.22 905
5657.93 977
5658.64 990
5659.35 981
5660.06 994
5660.77 990
5661.48 932
5662.19 924
5662.90 934
5663.61 930
5664.32 935
5665.03 946
5665.74 960
5666.45 897
5667.16 951
5667.87 996
5668.58 1003
5669.29 1018
5670.00 1147
5670.71 1123
5671.42 1087
5672.13 1062
5672.84 973
5673.56 904
5674.27 870
5674.98 900
5675.69 881
5676.40 849
5677.11 880
5677.82 818
5678.53 827
5679.24 858
5679.95 889
5680.67 857
5681.38 852
5682.09 828
5682.80 860
5683.51 895
5684.22 864
5684.93 819
5685.65 811
5686.36 821
5687.07 789
5687.78 813
5688.49 790
5689.20 789
5689.92 781
5690.63 769
5691.34 781
5692.05 780
5692.76 720
5693.47 713
5694.19 746
5694.90 714
5695.61 732
5696.32 751
5697.04 763
5697.75 756
5698.46 730
5699.17 728
5699.89 773
5700.60 792
5701.31 793
5702.02 774
5702.74 733
5703.45 781
5704.16 778
5704.87 777
5705.59 766
5706.30 760
5707.01 737
5707.72 718
5708.44 691
5709.15 730
5709.86 727
5710.58 714
5711.29 671
5712.00 726
5712.72 751
5713.43 726
5714.14 713
5714.86 778
5715.57 669
5716.28 729
5717.00 731
5717.71 752
5718.42 755
5719.14 731
5719.85 752
5720.56 736
5721.28 768
5721.99 747
5722.71 816
5723.42 855
5724.13 828
5724.85 852
5725.56 854
5726.28 919
5726.99 919
5727.70 936
5728.42 917
5729.13 896
5729.85 857
5730.56 866
5731.28 809
5731.99 792
5732.70 810
5733.42 818
5734.13 830
5734.85 765
5735.56 741
5736.28 789
5736.99 783
5737.71 759
5738.42 770
5739.14 801
5739.85 790
5740.57 811
5741.28 832
5742.00 846
5742.71 834
5743.43 798
5744.14 815
5744.86 853
5745.57 874
5746.29 849
5747.00 831
5747.72 883
5748.43 838
5749.15 835
5749.87 891
5750.58 921
5751.30 918
5752.01 923
5752.73 963
5753.44 1039
5754.16 1046
5754.88 1052
5755.59 1041
5756.31 1081
5757.02 1077
5757.74 1075
5758.46 1096
5759.17 1091
5759.89 1059
5760.60 1105
5761.32 1140
5762.04 1118
5762.75 1190
5763.47 1248
5764.19 1280
5764.90 1476
5765.62 1675
5766.34 1930
5767.05 2164
5767.77 2489
5768.49 2790
5769.20 2995
5769.92 2937
5770.64 2715
5771.35 2570
5772.07 2188
5772.79 1931
5773.50 1710
5774.22 1494
5774.94 1371
5775.65 1341
5776.37 1255
5777.09 1287
5777.81 1326
5778.52 1272
5779.24 1301
5779.96 1319
5780.68 1245
5781.39 1327
5782.11 1347
5782.83 1319
5783.55 1308
5784.26 1300
5784.98 1306
5785.70 1311
5786.42 1278
5787.14 1313
5787.85 1288
5788.57 1203
5789.29 1238
5790.01 1192
5790.73 1107
5791.44 1146
5792.16 1126
5792.88 1077
5793.60 1098
5794.32 1070
5795.03 1041
5795.75 1124
5796.47 1116
5797.19 1206
5797.91 1298
5798.63 1295
5799.35 1340
5800.06 1328
5800.78 1320
5801.50 1256
5802.22 1225
5802.94 1119
5803.66 1094
5804.38 1010
5805.10 1027
5805.82 992
5806.53 1061
5807.25 1062
5807.97 1083
5808.69 1067
5809.41 1040
5810.13 974
5810.85 942
5811.57 951
5812.29 920
5813.01 918
5813.73 903
5814.45 912
5815.17 902
5815.89 939
5816.61 917
5817.33 869
5818.05 874
5818.77 947
5819.49 916
5820.20 879
5820.92 881
5821.64 885
5822.36 834
5823.09 777
5823.81 837
5824.53 898
5825.25 934
5825.97 826
5826.69 843
5827.41 890
5828.13 889
5828.85 855
5829.57 849
5830.29 890
5831.01 814
5831.73 792
5832.45 796
5833.17 820
5833.89 752
5834.61 772
5835.33 800
5836.05 825
5836.78 762
5837.50 762
5838.22 834
5838.94 827
5839.66 809
5840.38 782
5841.10 808
5841.82 811
5842.54 794
5843.27 825
5843.99 812
5844.71 807
5845.43 822
5846.15 842
5846.87 849
5847.59 800
5848.32 813
5849.04 814
5849.76 825
5850.48 808
5851.20 772
5851.93 833
5852.65 833
5853.37 823
5854.09 786
5854.81 821
5855.54 827
5856.26 829
5856.98 819
5857.70 797
5858.42 743
5859.15 797
5859.87 787
5860.59 796
5861.31 771
5862.04 826
5862.76 813
5863.48 779
5864.20 853
5864.93 842
5865.65 820
5866.37 790
5867.10 856
5867.82 842
5868.54 891
5869.26 803
5869.99 859
5870.71 858
5871.43 792
5872.16 830
5872.88 788
5873.60 802
5874.33 817
5875.05 836
5875.77 823
5876.50 882
5877.22 883
5877.94 891
5878.67 899
5879.39 917
5880.11 801
5880.84 855
5881.56 901
5882.28 866
5883.01 852
5883.73 836
5884.46 888
5885.18 889
5885.90 872
5886.63 844
5887.35 877
5888.08 863
5888.80 902
5889.52 888
5890.25 849
5890.97 827
5891.70 866
5892.42 837
5893.15 833
5893.87 859
5894.59 880
5895.32 874
5896.04 855
5896.77 847
5897.49 855
5898.22 866
5898.94 828
5899.67 796
5900.39 826
5901.12 834
5901.84 902
5902.57 865
5903.29 856
5904.02 855
5904.74 860
5905.47 859
5906.19 841
5906.92 831
5907.64 855
5908.37 866
5909.09 861
5909.82 878
5910.55 879
5911.27 867
5912.00 905
5912.72 883
5913.45 853
5914.17 914
5914.90 888
5915.63 903
5916.35 919
5917.08 928
5917.80 956
5918.53 954
5919.25 961
5919.98 956
5920.71 946
5921.43 987
5922.16 1046
5922.89 1064
5923.61 1038
5924.34 1026
5925.06 1010
5925.79 1078
5926.52 1092
5927.24 1151
5927.97 1131
5928.70 1114
5929.42 1127
5930.15 1112
5930.88 1110
5931.60 1160
5932.33 1212
5933.06 1280
5933.78 1248
5934.51 1243
5935.24 1265
5935.97 1252
5936.69 1312
5937.42 1314
5938.15 1403
5938.87 1399
5939.60 1388
5940.33 1395
5941.06 1452
5941.78 1565
5942.51 1565
5943.24 1670
5943.97 1689
5944.69 1702
5945.42 1808
5946.15 1897
5946.88 1906
5947.60 2141
5948.33 2390
5949.06 2563
5949.79 2805
5950.52 3067
5951.24 3288
5951.97 3460
5952.70 3301
5953.43 3165
5954.16 2962
5954.88 2731
5955.61 2576
5956.34 2501
5957.07 2405
5957.80 2357
5958.53 2346
5959.25 2370
5959.98 2420
5960.71 2409
5961.44 2413
5962.17 2575
5962.90 2899
5963.63 3182
5964.36 3395
5965.08 3829
5965.81 3904
5966.54 3909
5967.27 3663
5968.00 3411
5968.73 3263
5969.46 3060
5970.19 2924
5970.92 2856
5971.65 2762
5972.37 2659
5973.10 2619
5973.83 2555
5974.56 2521
5975.29 2484
5976.02 2503
5976.75 2555
5977.48 2624
5978.21 2770
5978.94 2912
5979.67 2931
5980.40 2887
5981.13 3035
5981.86 3045
5982.59 2990
5983.32 3024
5984.05 3039
5984.78 3035
5985.51 2969
5986.24 2945
5986.97 3021
5987.70 2974
5988.43 2907
5989.16 2879
5989.89 2944
5990.62 2996
5991.35 2990
5992.08 3053
5992.81 3077
5993.54 3165
5994.27 3127
5995.00 3203
5995.74 3208
5996.47 3314
5997.20 3359
5997.93 3246
5998.66 3172
5999.39 3100
6000.12 3048
6000.85 3095
6001.58 3003
6002.31 2991
6003.04 3009
6003.78 3071
6004.51 3078
6005.24 3165
6005.97 3432
6006.70 3877
6007.43 4406
6008.16 5190
6008.90 6107
6009.63 7162
6010.36 8271
6011.09 9436
6011.82 10270
6012.55 10713
6013.29 10890
6014.02 10441
6014.75 9653
6015.48 8913
6016.21 7847
6016.95 6761
6017.68 5977
6018.41 4986
6019.14 4331
6019.87 3869
6020.61 3497
6021.34 3223
6022.07 2978
6022.80 2973
6023.54 2891
6024.27 2786
6025.00 2821
6025.73 2853
6026.47 2833
6027.20 2908
6027.93 2980
6028.66 2954
6029.40 2937
6030.13 2843
6030.86 2666
6031.59 2624
6032.33 2406
6033.06 2283
6033.79 2214
6034.53 2194
6035.26 2243
6035.99 2225
6036.73 2258
6037.46 2300
6038.19 2251
6038.93 2337
6039.66 2421
6040.39 2393
6041.13 2485
6041.86 2564
6042.59 2559
6043.33 2532
6044.06 2510
6044.79 2632
6045.53 2688
6046.26 2740
6047.00 2871
6047.73 2925
6048.46 3188
6049.20 3298
6049.93 3561
6050.67 3808
6051.40 3995
6052.13 4078
6052.87 3881
6053.60 3653
6054.34 3392
6055.07 3098
6055.81 2891
6056.54 2764
6057.27 2587
6058.01 2570
6058.74 2530
6059.48 2482
6060.21 2395
6060.95 2363
6061.68 2336
6062.42 2269
6063.15 2280
6063.89 2232
6064.62 2167
6065.36 2102
6066.09 2118
6066.83 2091
6067.56 2111
6068.30 2079
6069.03 2086
6069.77 2075
6070.50 1976
6071.24 2006
6071.97 1999
6072.71 1916
6073.44 1902
6074.18 1921
6074.91 1846
6075.65 1760
6076.39 1800
6077.12 1845
6077.86 1799
6078.59 1769
6079.33 1736
6080.06 1659
6080.80 1648
6081.54 1665
6082.27 1695
6083.01 1633
6083.74 1672
6084.48 1617
6085.22 1614
6085.95 1678
6086.69 1698
6087.42 1720
6088.16 1668
6088.90 1643
6089.63 1697
6090.37 1709
6091.11 1675
6091.84 1616
6092.58 1654
6093.32 1627
6094.05 1553
6094.79 1571
6095.53 1562
6096.26 1573
6097.00 1589
6097.74 1555
6098.47 1576
6099.21 1489
6099.95 1454
6100.69 1467
6101.42 1460
6102.16 1466
6102.90 1512
6103.63 1476
6104.37 1460
6105.11 1467
6105.85 1510
6106.58 1470
6107.32 1532
6108.06 1556
6108.80 1507
6109.53 1472
6110.27 1545
6111.01 1563
6111.75 1575
6112.49 1596
6113.22 1526
6113.96 1599
6114.70 1591
6115.44 1573
6116.17 1575
6116.91 1532
6117.65 1529
6118.39 1549
6119.13 1595
6119.87 1498
6120.60 1502
6121.34 1529
6122.08 1568
6122.82 1616
6123.56 1612
6124.30 1621
6125.03 1679
6125.77 1640
6126.51 1606
6127.25 1570
6127.99 1529
6128.73 1543
6129.47 1531
6130.21 1516
6130.94 1577
6131.68 1547
6132.42 1617
6133.16 1652
6133.90 1632
6134.64 1695
6135.38 1753
6136.12 1806
6136.86 1865
6137.60 1903
6138.34 1927
6139.08 1965
6139.81 1987
6140.55 2097
6141.29 1959
6142.03 1937
6142.77 1950
6143.51 1912
6144.25 1908
6144.99 1808
6145.73 1781
6146.47 1833
6147.21 1856
6147.95 1883
6148.69 1851
6149.43 1815
6150.17 1843
6150.91 1884
6151.65 1906
6152.39 1948
6153.13 1973
6153.87 2019
6154.61 2033
6155.35 2036
6156.09 2037
6156.83 2078
6157.58 2075
6158.32 2119
6159.06 2158
6159.80 2156
6160.54 2227
6161.28 2316
6162.02 2361
6162.76 2417
6163.50 2620
6164.24 2667
6164.98 2794
6165.72 2867
6166.46 2841
6167.21 2864
6167.95 2804
6168.69 2792
6169.43 2741
6170.17 2635
6170.91 2635
6171.65 2642
6172.39 2658
6173.14 2597
6173.88 2645
6174.62 2678
6175.36 2755
6176.10 3066
6176.84 3383
6177.59 3886
6178.33 4568
6179.07 5597
6179.81 6428
6180.55 7133
6181.30 7625
6182.04 8006
6182.78 8068
6183.52 7646
6184.26 7196
6185.01 6608
6185.75 5762
6186.49 5014
6187.23 4449
6187.97 3986
6188.72 3744
6189.46 3510
6190.20 3202
6190.94 3192
6191.69 2956
6192.43 2942
6193.17 2971
6193.92 2944
6194.66 2992
6195.40 2925
6196.14 2843
6196.89 2931
6197.63 2943
6198.37 2863
6199.12 2862
6199.86 2834
6200.60 2808
6201.34 3030
6202.09 3438
6202.83 3842
6203.57 4599
6204.32 5650
6205.06 7035
6205.80 8521
6206.55 9758
6207.29 10839
6208.03 11525
6208.78 11792
6209.52 11176
6210.27 10269
6211.01 9138
6211.75 7929
6212.50 6639
6213.24 5609
6213.98 4683
6214.73 4021
6215.47 3525
6216.22 3284
6216.96 3040
6217.71 2832
6218.45 2786
6219.19 2740
6219.94 2720
6220.68 2718
6221.43 2616
6222.17 2590
6222.92 2557
6223.66 2483
6224.40 2338
6225.15 2258
6225.89 2107
6226.64 2029
6227.38 1926
6228.13 1879
6228.87 1792
6229.62 1770
6230.36 1809
6231.11 1824
6231.85 1811
6232.60 1822
6233.34 1860
6234.09 1994
6234.83 2033
6235.58 2142
6236.32 2261
6237.07 2448
6237.81 2673
6238.56 2757
6239.30 2709
6240.05 2657
6240.80 2603
6241.54 2510
6242.29 2372
6243.03 2327
6243.78 2473
6244.52 2485
6245.27 2490
6246.02 2450
6246.76 2580
6247.51 2496
6248.25 2412
6249.00 2317
6249.75 2190
6250.49 2176
6251.24 2118
6251.98 2092
6252.73 2022
6253.48 1955
6254.22 1884
6254.97 1927
6255.72 1909
6256.46 1925
6257.21 1871
6257.95 1843
6258.70 1893
6259.45 1814
6260.19 1889
6260.94 1840
6261.69 1773
6262.43 1724
6263.18 1711
6263.93 1685
6264.68 1682
6265.42 1635
6266.17 1703
6266.92 1686
6267.66 1764
6268.41 1692
6269.16 1734
6269.91 1700
6270.65 1687
6271.40 1785
6272.15 1713
6272.89 1685
6273.64 1671
6274.39 1740
6275.14 1747
6275.88 1722
6276.63 1819
6277.38 1884
6278.13 1835
6278.88 1808
6279.62 1689
6280.37 1613
6281.12 1570
6281.87 1586
6282.62 1550
6283.36 1536
6284.11 1489
6284.86 1510
6285.61 1420
6286.36 1444
6287.10 1394
6287.85 1382
6288.60 1429
6289.35 1323
6290.10 1315
6290.85 1288
6291.59 1398
6292.34 1407
6293.09 1429
6293.84 1432
6294.59 1428
6295.34 1390
6296.09 1401
6296.84 1306
6297.58 1244
6298.33 1297
6299.08 1310
6299.83 1273
6300.58 1273
6301.33 1242
6302.08 1227
6302.83 1227
6303.58 1252
6304.33 1253
6305.08 1255
6305.83 1308
6306.58 1291
6307.32 1346
6308.07 1273
6308.82 1374
6309.57 1411
6310.32 1415
6311.07 1423
6311.82 1466
6312.57 1469
6313.32 1403
6314.07 1415
6314.82 1440
6315.57 1364
6316.32 1337
6317.07 1359
6317.82 1290
6318.57 1265
6319.32 1216
6320.07 1250
6320.82 1196
6321.57 1201
6322.32 1179
6323.07 1208
6323.82 1247
6324.58 1239
6325.33 1265
6326.08 1301
6326.83 1323
6327.58 1248
6328.33 1340
6329.08 1284
6329.83 1282
6330.58 1218
6331.33 1181
6332.08 1149
6332.83 1163
6333.58 1170
6334.34 1209
6335.09 1221
6335.84 1253
6336.59 1221
6337.34 1220
6338.09 1213
6338.84 1217
6339.59 1185
6340.35 1166
6341.10 1157
6341.85 1194
6342.60 1259
6343.35 1232
6344.10 1209
6344.86 1181
6345.61 1208
6346.36 1276
6347.11 1246
6347.86 1249
6348.62 1300
6349.37 1401
6350.12 1524
6350.87 1588
6351.62 1582
6352.38 1684
6353.13 1707
6353.88 1633
6354.63 1585
6355.38 1510
6356.14 1505
6356.89 1398
6357.64 1292
6358.39 1311
6359.15 1324
6359.90 1287
6360.65 1310
6361.40 1375
6362.16 1340
6362.91 1411
6363.66 1495
6364.42 1606
6365.17 1669
6365.92 1748
6366.67 1798
6367.43 1788
6368.18 1687
6368.93 1571
6369.69 1456
6370.44 1439
6371.19 1366
6371.95 1302
6372.70 1356
6373.45 1380
6374.21 1353
6374.96 1382
6375.71 1395
6376.47 1316
6377.22 1302
6377.98 1357
6378.73 1400
6379.48 1431
6380.24 1445
6380.99 1480
6381.74 1425
6382.50 1383
6383.25 1309
6384.01 1307
6384.76 1280
6385.51 1251
6386.27 1236
6387.02 1253
6387.78 1243
6388.53 1213
6389.29 1277
6390.04 1237
6390.79 1156
6391.55 1180
6392.30 1182
6393.06 1225
6393.81 1195
6394.57 1193
6395.32 1211
6396.08 1217
6396.83 1122
6397.59 1143
6398.34 1205
6399.10 1166
6399.85 1142
6400.61 1178
6401.36 1109
6402.12 1099
6402.87 1166
6403.63 1150
6404.38 1185
6405.14 1177
6405.89 1186
6406.65 1302
6407.40 1308
6408.16 1314
6408.91 1317
6409.67 1329
6410.43 1303
6411.18 1259
6411.94 1248
6412.69 1254
6413.45 1266
6414.20 1268
6414.96 1296
6415.72 1312
6416.47 1357
6417.23 1228
6417.98 1223
6418.74 1219
6419.50 1194
6420.25 1169
6421.01 1167
6421.77 1130
6422.52 1089
6423.28 1099
6424.03 1075
6424.79 1094
6425.55 1094
6426.30 1110
6427.06 1096
6427.82 1141
6428.57 1096
6429.33 1099
6430.09 1097
6430.84 1120
6431.60 1155
6432.36 1136
6433.11 1164
6433.87 1147
6434.63 1161
6435.39 1108
6436.14 1172
6436.90 1170
6437.66 1190
6438.41 1140
6439.17 1162
6439.93 1195
6440.69 1201
6441.44 1192
6442.20 1201
6442.96 1203
6443.72 1229
6444.47 1204
6445.23 1228
6445.99 1254
6446.75 1199
6447.50 1258
6448.26 1228
6449.02 1242
6449.78 1250
6450.54 1190
6451.29 1250
6452.05 1297
6452.81 1280
6453.57 1271
6454.33 1302
6455.08 1287
6455.84 1332
6456.60 1317
6457.36 1329
6458.12 1306
6458.88 1306
6459.64 1347
6460.39 1381
6461.15 1369
6461.91 1350
6462.67 1486
6463.43 1544
6464.19 1528
6464.95 1525
6465.70 1530
6466.46 1515
6467.22 1471
6467.98 1426
6468.74 1499
6469.50 1510
6470.26 1502
6471.02 1481
6471.78 1498
6472.54 1481
6473.30 1556
6474.05 1621
6474.81 1602
6475.57 1669
6476.33 1600
6477.09 1618
6477.85 1661
6478.61 1757
6479.37 1829
6480.13 1796
6480.89 1757
6481.65 1834
6482.41 1825
6483.17 1884
6483.93 1823
6484.69 1878
6485.45 1971
6486.21 2018
6486.97 2051
6487.73 2073
6488.49 2156
6489.25 2207
6490.01 2248
6490.77 2338
6491.53 2386
6492.29 2404
6493.05 2387
6493.81 2394
6494.57 2399
6495.33 2381
6496.10 2365
6496.86 2430
6497.62 2423
6498.38 2433
6499.14 2398
6499.90 2463
6500.66 2680
6501.42 2896
6502.18 3470
6502.94 4161
6503.70 5327
6504.47 6621
6505.23 8037
6505.99 9449
6506.75 10427
6507.51 10859
6508.27 10725
6509.03 9933
6509.79 9006
6510.56 7743
6511.32 6621
6512.08 5573
6512.84 4814
6513.60 4164
6514.36 3708
6515.13 3409
6515.89 3175
6516.65 3048
6517.41 2842
6518.17 2815
6518.94 2747
6519.70 2817
6520.46 3022
6521.22 3169
6521.98 3398
6522.75 3719
6523.51 3946
6524.27 4350
6525.03 4698
6525.79 4841
6526.56 4916
6527.32 5060
6528.08 4910
6528.84 4650
6529.61 4441
6530.37 4315
6531.13 4398
6531.90 4621
6532.66 5086
6533.42 5416
6534.18 5710
6534.95 5977
6535.71 6019
6536.47 5668
6537.24 5382
6538.00 4917
6538.76 4393
6539.53 3825
6540.29 3403
6541.05 3163
6541.82 2962
6542.58 2872
6543.34 2833
6544.11 2799
6544.87 2804
6545.63 2778
6546.40 2793
6547.16 2733
6547.92 2547
6548.69 2437
6549.45 2354
6550.21 2348
6550.98 2226
6551.74 2236
6552.51 2195
6553.27 2129
6554.03 2103
6554.80 2078
6555.56 2046
6556.33 2130
6557.09 2169
6557.85 2117
6558.62 2202
6559.38 2256
6560.15 2343
6560.91 2349
6561.68 2393
6562.44 2424
6563.21 2426
6563.97 2498
6564.74 2455
6565.50 2357
6566.26 2411
6567.03 2454
6567.79 2410
6568.56 2435
6569.32 2429
6570.09 2548
6570.85 2529
6571.62 2516
6572.38 2560
6573.15 2630
6573.91 2756
6574.68 2622
6575.44 2577
6576.21 2500
6576.98 2476
6577.74 2487
6578.51 2527
6579.27 2543
6580.04 2613
6580.80 2679
6581.57 2724
6582.33 2682
6583.10 2660
6583.87 2675
6584.63 2625
6585.40 2615
6586.16 2603
6586.93 2546
6587.70 2589
6588.46 2629
6589.23 2782
6589.99 2988
6590.76 3166
6591.53 3397
6592.29 3533
6593.06 3629
6593.82 3617
6594.59 3604
6595.36 3617
6596.12 3441
6596.89 3285
6597.66 3108
6598.42 2953
6599.19 2800
6599.96 2714
6600.72 2632
6601.49 2551
6602.26 2413
6603.02 2387
6603.79 2344
6604.56 2316
6605.33 2273
6606.09 2323
6606.86 2341
6607.63 2290
6608.39 2300
6609.16 2277
6609.93 2278
6610.70 2335
6611.46 2266
6612.23 2240
6613.00 2200
6613.77 2178
6614.53 2217
6615.30 2276
6616.07 2345
6616.84 2274
6617.60 2451
6618.37 2590
6619.14 2708
6619.91 2763
6620.68 2864
6621.44 2888
6622.21 2821
6622.98 2916
6623.75 2850
6624.52 2782
6625.28 2639
6626.05 2569
6626.82 2526
6627.59 2500
6628.36 2442
6629.13 2583
6629.89 2615
6630.66 2807
6631.43 2955
6632.20 3074
6632.97 3285
6633.74 3406
6634.51 3429
6635.27 3477
6636.04 3470
6636.81 3514
6637.58 3602
6638.35 3700
6639.12 3697
6639.89 3791
6640.66 3858
6641.43 3745
6642.19 3601
6642.96 3333
6643.73 3074
6644.50 2903
6645.27 2673
6646.04 2558
6646.81 2356
6647.58 2319
6648.35 2250
6649.12 2185
6649.89 2143
6650.66 2169
6651.43 2137
6652.20 2084
6652.97 2141
6653.74 2107
6654.51 2210
6655.28 2181
6656.05 2180
6656.82 2170
6657.59 2119
6658.36 1997
6659.13 1997
6659.90 1917
6660.67 1967
6661.44 1938
6662.21 1967
6662.98 2035
6663.75 2024
6664.52 2009
6665.29 1988
6666.06 2120
6666.83 2230
6667.60 2202
6668.37 2417
6669.14 2445
6669.91 2458
6670.68 2410
6671.46 2319
6672.23 2322
6673.00 2341
6673.77 2398
6674.54 2356
6675.31 2357
6676.08 2399
6676.85 2448
6677.62 2476
6678.40 2431
6679.17 2461
6679.94 2534
6680.71 2798
6681.48 2994
6682.25 2985
6683.02 3018
6683.80 3155
6684.57 3154
6685.34 2980
6686.11 2815
6686.88 2702
6687.65 2484
6688.43 2296
6689.20 2169
6689.97 2119
6690.74 2074
6691.51 2040
6692.29 1996
6693.06 1914
6693.83 1920
6694.60 1956
6695.37 1917
6696.15 1918
6696.92 1942
6697.69 1924
6698.46 1937
6699.24 1874
6700.01 1823
6700.78 1853
6701.55 1902
6702.33 1819
6703.10 1831
6703.87 1867
6704.64 1774
6705.42 1763
6706.19 1778
6706.96 1733
6707.74 1680
6708.51 1653
6709.28 1633
6710.06 1700
6710.83 1741
6711.60 1649
6712.37 1675
6713.15 1712
6713.92 1607
6714.69 1597
6715.47 1652
6716.24 1560
6717.01 1560
6717.79 1595
6718.56 1648
6719.34 1555
6720.11 1602
6720.88 1622
6721.66 1589
6722.43 1564
6723.20 1600
6723.98 1610
6724.75 1641
6725.53 1630
6726.30 1641
6727.07 1638
6727.85 1599
6728.62 1667
6729.40 1693
6730.17 1727
6730.95 1680
6731.72 1734
6732.49 1726
6733.27 1751
6734.04 1719
6734.82 1721
6735.59 1734
6736.37 1808
6737.14 1804
6737.92 1855
6738.69 1790
6739.47 1866
6740.24 1846
6741.01 1890
6741.79 1879
6742.56 1814
6743.34 1850
6744.11 1891
6744.89 1973
6745.67 1977
6746.44 2044
6747.22 2028
6747.99 2232
6748.77 2336
6749.54 2515
6750.32 2742
6751.09 2728
6751.87 2846
6752.64 2762
6753.42 2670
6754.19 2606
6754.97 2498
6755.75 2435
6756.52 2274
6757.30 2181
6758.07 2140
6758.85 2179
6759.63 2207
6760.40 2112
6761.18 2088
6761.95 2065
6762.73 1903
6763.51 1948
6764.28 2061
6765.06 2079
6765.83 2066
6766.61 2064
6767.39 2002
6768.16 2004
6768.94 2016
6769.72 1999
6770.49 1899
6771.27 1819
6772.05 1764
6772.82 1745
6773.60 1772
6774.38 1736
6775.15 1658
6775.93 1693
6776.71 1684
6777.48 1719
6778.26 1747
6779.04 1782
6779.82 1771
6780.59 1761
6781.37 1759
6782.15 1676
6782.92 1701
6783.70 1678
6784.48 1655
6785.26 1619
6786.03 1665
6786.81 1605
6787.59 1597
6788.37 1596
6789.14 1548
6789.92 1463
6790.70 1489
6791.48 1469
6792.25 1390
6793.03 1447
6793.81 1459
6794.59 1440
6795.37 1409
6796.14 1435
6796.92 1463
6797.70 1433
6798.48 1443
6799.26 1493
6800.04 1514
6800.81 1502
6801.59 1565
6802.37 1624
6803.15 1658
6803.93 1583
6804.71 1542
6805.48 1507
6806.26 1453
6807.04 1523
6807.82 1497
6808.60 1463
6809.38 1448
6810.16 1384
6810.94 1419
6811.71 1406
6812.49 1449
6813.27 1445
6814.05 1442
6814.83 1389
6815.61 1450
6816.39 1477
6817.17 1514
6817.95 1463
6818.73 1476
6819.51 1518
6820.29 1481
6821.07 1464
6821.84 1489
6822.62 1458
6823.40 1387
6824.18 1424
6824.96 1391
6825.74 1381
6826.52 1355
6827.30 1363
6828.08 1396
6828.86 1373
6829.64 1357
6830.42 1375
6831.20 1461
6831.98 1420
6832.76 1493
6833.54 1580
6834.32 1786
6835.10 1912
6835.88 1980
6836.66 2199
6837.44 2220
6838.22 2150
6839.01 2118
6839.79 2008
6840.57 1997
6841.35 1841
6842.13 1762
6842.91 1686
6843.69 1625
6844.47 1668
6845.25 1766
6846.03 1881
6846.81 2089
6847.59 2245
6848.37 2457
6849.16 2545
6849.94 2565
6850.72 2487
6851.50 2328
6852.28 2187
6853.06 2038
6853.84 1937
6854.62 1824
6855.41 1693
6856.19 1683
6856.97 1655
6857.75 1644
6858.53 1602
6859.31 1631
6860.10 1577
6860.88 1549
6861.66 1515
6862.44 1532
6863.22 1624
6864.00 1642
6864.79 1668
6865.57 1693
6866.35 1692
6867.13 1655
6867.91 1633
6868.70 1681
6869.48 1701
6870.26 1699
6871.04 1626
6871.83 1678
6872.61 1799
6873.39 1840
6874.17 1854
6874.96 1954
6875.74 1954
6876.52 2161
6877.30 2354
6878.09 2633
6878.87 2804
6879.65 3079
6880.43 3219
6881.22 3197
6882.00 3169
6882.78 3229
6883.57 3213
6884.35 3194
6885.13 3367
6885.92 3657
6886.70 3758
6887.48 3794
6888.27 3721
6889.05 3526
6889.83 3116
6890.62 2809
6891.40 2568
6892.18 2516
6892.97 2300
6893.75 2196
6894.53 2082
6895.32 2048
6896.10 2059
6896.88 2052
6897.67 1989
6898.45 2077
6899.24 2078
6900.02 2019
6900.80 1967
6901.59 1895
6902.37 1904
6903.16 1909
6903.94 1905
6904.73 1897
6905.51 1838
6906.29 1842
6907.08 1835
6907.86 1744
6908.65 1724
6909.43 1675
6910.22 1662
6911.00 1608
6911.79 1657
6912.57 1603
6913.35 1592
6914.14 1602
6914.92 1632
6915.71 1668
6916.49 1599
6917.28 1517
6918.06 1581
6918.85 1620
6919.63 1617
6920.42 1622
6921.20 1656
6921.99 1635
6922.78 1666
6923.56 1633
6924.35 1644
6925.13 1669
6925.92 1660
6926.70 1670
6927.49 1663
6928.27 1686
6929.06 1676
6929.84 1692
6930.63 1651
6931.42 1670
6932.20 1620
6932.99 1615
6933.77 1644
6934.56 1720
6935.35 1745
6936.13 1748
6936.92 1936
6937.70 1994
6938.49 2112
6939.28 2181
6940.06 2330
6940.85 2390
6941.63 2372
6942.42 2435
6943.21 2588
6943.99 2584
6944.78 2675
6945.57 2665
6946.35 2667
6947.14 2682
6947.93 2665
6948.71 2547
6949.50 2510
6950.29 2400
6951.07 2316
6951.86 2279
6952.65 2237
6953.44 2248
6954.22 2182
6955.01 2242
6955.80 2206
6956.58 2234
6957.37 2195
6958.16 2236
6958.95 2240
6959.73 2216
6960.52 2261
6961.31 2318
6962.09 2370
6962.88 2370
6963.67 2476
6964.46 2611
6965.25 2705
6966.03 2878
6966.82 3072
6967.61 3149
6968.40 3230
6969.18 3245
6969.97 3136
6970.76 3169
6971.55 3170
6972.34 3142
6973.12 3079
6973.91 3120
6974.70 3131
6975.49 3184
6976.28 3330
6977.07 3658
6977.85 3945
6978.64 4568
6979.43 5454
6980.22 6760
6981.01 8297
6981.80 10325
6982.59 12409
6983.37 14011
6984.16 14948
6984.95 14934
6985.74 14130
6986.53 12797
6987.32 11057
6988.11 9471
6988.90 8024
6989.69 6639
6990.47 5589
6991.26 4647
6992.05 3917
6992.84 3458
6993.63 3041
6994.42 2826
6995.21 2634
6996.00 2525
6996.79 2535
6997.58 2469
6998.37 2420
6999.16 2378
6999.95 2343
7000.74 2304
7001.53 2222
7002.32 2148
7003.11 2103
7003.90 1939
7004.69 1840
7005.48 1866
7006.27 1806
7007.06 1853
7007.85 1862
7008.64 1986
7009.43 2077
7010.22 2075
7011.01 2117
7011.80 2220
7012.59 2213
7013.38 2208
7014.17 2197
7014.96 2143
7015.75 2147
7016.54 2178
7017.33 2236
7018.12 2221
7018.91 2371
7019.70 2574
7020.49 2648
7021.28 2782
7022.07 2835
7022.87 2936
7023.66 2989
7024.45 2920
7025.24 2873
7026.03 2823
7026.82 2682
7027.61 2516
7028.40 2460
7029.19 2322
7029.99 2257
7030.78 2282
7031.57 2299
7032.36 2304
7033.15 2294
7033.94 2421
7034.74 2463
7035.53 2502
7036.32 2565
7037.11 2511
7037.90 2489
7038.69 2351
7039.49 2395
7040.28 2431
7041.07 2374
7041.86 2439
7042.65 2345
7043.45 2357
7044.24 2495
7045.03 2650
7045.82 2750
7046.61 2925
7047.41 3143
7048.20 3295
7048.99 3363
7049.78 3279
7050.58 3086
7051.37 2948
7052.16 2718
7052.95 2603
7053.75 2585
7054.54 2466
7055.33 2510
7056.13 2465
7056.92 2439
7057.71 2479
7058.50 2491
7059.30 2428
7060.09 2338
7060.88 2327
7061.68 2281
7062.47 2202
7063.26 2274
7064.06 2239
7064.85 2147
7065.64 1999
7066.44 2044
7067.23 1996
7068.02 2047
7068.82 1967
7069.61 1909
7070.40 1922
7071.20 1792
7071.99 1718
7072.78 1769
7073.58 1740
7074.37 1714
7075.17 1634
7075.96 1662
7076.75 1644
7077.55 1615
7078.34 1618
7079.14 1613
7079.93 1640
7080.72 1629
7081.52 1632
7082.31 1660
7083.11 1713
7083.90 1742
7084.70 1783
7085.49 1895
7086.28 1914
7087.08 1872
7087.87 1872
7088.67 1794
7089.46 1726
7090.26 1662
7091.05 1570
7091.85 1512
7092.64 1427
7093.44 1433
7094.23 1370
7095.03 1388
7095.82 1361
7096.62 1320
7097.41 1357
7098.21 1322
7099.00 1359
7099.80 1378
7100.59 1374
7101.39 1347
7102.18 1283
7102.98 1310
7103.77 1270
7104.57 1188
7105.37 1196
7106.16 1205
7106.96 1249
7107.75 1215
7108.55 1187
7109.34 1229
7110.14 1146
7110.94 1193
7111.73 1210
7112.53 1212
7113.32 1164
7114.12 1200
7114.92 1230
7115.71 1164
7116.51 1125
7117.30 1180
7118.10 1155
7118.90 1188
7119.69 1138
7120.49 1136
7121.29 1168
7122.08 1157
7122.88 1210
7123.68 1219
7124.47 1232
7125.27 1270
7126.07 1250
7126.86 1307
7127.66 1301
7128.46 1333
7129.25 1288
7130.05 1314
7130.85 1299
7131.64 1214
7132.44 1219
7133.24 1189
7134.04 1164
7134.83 1154
7135.63 1121
7136.43 1100
7137.23 1058
7138.02 1050
7138.82 1047
7139.62 1135
7140.42 1061
7141.21 1044
7142.01 1035
7142.81 1064
7143.61 1038
7144.40 983
7145.20 1058
7146.00 1020
7146.80 973
7147.59 1009
7148.39 1005
7149.19 968
7149.99 960
7150.79 960
7151.59 993
7152.38 1010
7153.18 962
7153.98 1018
7154.78 1020
7155.58 1060
7156.38 1016
7157.17 1024
7157.97 1056
7158.77 983
7159.57 938
7160.37 926
7161.17 894
7161.97 964
7162.76 984
7163.56 924
7164.36 934
7165.16 948
7165.96 932
7166.76 969
7167.56 935
7168.36 923
7169.16 929
7169.96 922
7170.75 914
7171.55 917
7172.35 855
7173.15 864
7173.95 877
7174.75 853
7175.55 833
7176.35 828
7177.15 831
7177.95 837
7178.75 842
7179.55 903
7180.35 895
7181.15 868
7181.95 853
7182.75 876
7183.55 852
7184.35 871
7185.15 818
7185.95 851
7186.75 856
7187.55 840
7188.35 828
7189.15 826
7189.95 842
7190.75 854
7191.55 872
7192.35 833
7193.15 788
7193.95 831
7194.75 798
7195.55 822
7196.35 834
7197.15 843
7197.95 838
7198.76 811
7199.56 818
7200.36 838
7201.16 820
7201.96 863
7202.76 864
7203.56 808
7204.36 776
7205.16 809
7205.96 827
7206.77 847
7207.57 844
7208.37 868
7209.17 859
7209.97 909
7210.77 906
7211.57 906
7212.38 860
7213.18 903
7213.98 934
7214.78 935
7215.58 958
7216.38 944
7217.19 932
7217.99 982
7218.79 946
7219.59 970
7220.39 971
7221.20 884
7222.00 955
7222.80 910
7223.60 926
7224.40 934
7225.21 980
7226.01 944
7226.81 939
7227.61 893
7228.42 942
7229.22 943
7230.02 966
7230.82 1032
7231.63 1135
7232.43 1151
7233.23 1211
7234.03 1342
7234.84 1301
7235.64 1273
7236.44 1233
7237.25 1263
7238.05 1114
7238.85 1055
7239.65 1020
7240.46 1013
7241.26 957
7242.06 972
7242.87 969
7243.67 988
7244.47 917
7245.28 937
7246.08 907
7246.88 921
7247.69 906
7248.49 935
7249.30 1002
7250.10 935
7250.90 1029
7251.71 967
7252.51 983
7253.31 963
7254.12 951
7254.92 945
7255.73 923
7256.53 928
7257.33 964
7258.14 923
7258.94 907
7259.75 900
7260.55 904
7261.35 897
7262.16 866
7262.96 888
7263.77 913
7264.57 904
7265.38 932
7266.18 928
7266.99 919
7267.79 951
7268.59 901
7269.40 966
7270.20 972
7271.01 945
7271.81 948
7272.62 936
7273.42 940
7274.23 960
7275.03 970
7275.84 976
7276.64 1028
7277.45 1072
7278.25 1131
7279.06 1204
7279.86 1350
7280.67 1498
7281.48 1640
7282.28 1755
7283.09 1777
7283.89 1764
7284.70 1612
7285.50 1532
7286.31 1463
7287.11 1341
7287.92 1282
7288.73 1215
7289.53 1130
7290.34 1079
7291.14 1088
7291.95 1033
7292.76 1053
7293.56 1075
7294.37 1073
7295.17 1056
7295.98 1118
7296.79 1169
7297.59 1146
7298.40 1118
7299.21 1092
7300.01 1079
7300.82 1086
7301.62 1104
7302.43 1133
7303.24 1185
7304.04 1102
7304.85 1232
7305.66 1222
7306.46 1258
7307.27 1282
7308.08 1331
7308.89 1448
7309.69 1397
7310.50 1434
7311.31 1427
7312.11 1485
7312.92 1596
7313.73 1738
7314.53 1938
7315.34 2303
7316.15 2572
7316.96 2764
7317.76 2852
7318.57 2774
7319.38 2557
7320.19 2404
7320.99 2208
7321.80 1971
7322.61 1809
7323.42 1673
7324.22 1564
7325.03 1546
7325.84 1452
7326.65 1433
7327.46 1381
7328.26 1307
7329.07 1340
7329.88 1289
7330.69 1304
7331.50 1309
7332.30 1329
7333.11 1349
7333.92 1355
7334.73 1368
7335.54 1409
7336.35 1430
7337.15 1411
7337.96 1470
7338.77 1413
7339.58 1347
7340.39 1326
7341.20 1318
7342.01 1248
7342.82 1234
7343.62 1172
7344.43 1171
7345.24 1145
7346.05 1116
7346.86 1075
7347.67 1082
7348.48 1078
7349.29 1073
7350.10 1025
7350.91 1044
7351.71 1050
7352.52 998
7353.33 1079
7354.14 1107
7354.95 1115
7355.76 1137
7356.57 1187
7357.38 1195
7358.19 1176
7359.00 1154
7359.81 1221
7360.62 1208
7361.43 1196
7362.24 1118
7363.05 1101
7363.86 1115
7364.67 1077
7365.48 1047
7366.29 987
7367.10 967
7367.91 963
7368.72 954
7369.53 958
7370.34 941
7371.15 950
7371.96 962
7372.77 928
7373.58 1024
7374.39 977
7375.20 1037
7376.01 1075
7376.82 1137
7377.63 1262
7378.45 1256
7379.26 1302
7380.07 1262
7380.88 1245
7381.69 1172
7382.50 1147
7383.31 1148
7384.12 1040
7384.93 991
7385.74 982
7386.56 967
7387.37 931
7388.18 873
7388.99 934
7389.80 893
7390.61 904
7391.42 877
7392.24 851
7393.05 889
7393.86 846
7394.67 849
7395.48 898
7396.29 871
7397.10 881
7397.92 912
7398.73 951
7399.54 952
7400.35 881
7401.16 892
7401.98 888
7402.79 892
7403.60 876
7404.41 862
7405.23 833
7406.04 836
7406.85 850
7407.66 829
7408.47 787
7409.29 786
7410.10 807
7410.91 793
7411.72 792
7412.54 767
7413.35 742
7414.16 738
7414.98 756
7415.79 746
7416.60 748
7417.41 719
7418.23 700
7419.04 706
7419.85 725
7420.67 740
7421.48 709
7422.29 690
7423.11 706
7423.92 697
7424.73 677
7425.54 691
7426.36 694
7427.17 715
7427.99 692
7428.80 697
7429.61 702
7430.43 713
7431.24 733
7432.05 740
7432.87 710
7433.68 683
7434.49 717
7435.31 715
7436.12 689
7436.94 700
7437.75 708
7438.56 712
7439.38 650
7440.19 686
7441.01 714
7441.82 697
7442.64 689
7443.45 699
7444.26 697
7445.08 662
7445.89 690
7446.71 682
7447.52 718
7448.34 738
7449.15 699
7449.97 704
7450.78 690
7451.59 732
7452.41 675
7453.22 682
7454.04 687
7454.85 728
7455.67 722
7456.48 731
7457.30 710
7458.11 691
7458.93 701
7459.74 698
7460.56 695
7461.38 694
7462.19 697
7463.01 686
7463.82 730
7464.64 708
7465.45 753
7466.27 704
7467.08 746
7467.90 733
7468.72 675
7469.53 734
7470.35 752
7471.16 761
7471.98 751
7472.79 770
7473.61 719
7474.43 769
7475.24 737
7476.06 726
7476.87 695
7477.69 724
7478.51 746
7479.32 734
7480.14 707
7480.96 751
7481.77 750
7482.59 758
7483.41 742
7484.22 752
7485.04 701
7485.85 763
7486.67 758
7487.49 699
7488.31 709
7489.12 727
7489.94 739
7490.76 724
7491.57 713
7492.39 719
7493.21 704
7494.02 732
7494.84 725
7495.66 736
7496.48 727
7497.29 742
7498.11 769
7498.93 733
7499.74 718
7500.56 715
7501.38 770
7502.20 766
7503.01 754
7503.83 767
7504.65 737
7505.47 698
7506.29 665
7507.10 707
7507.92 704
7508.74 703
7509.56 730
7510.37 700
7511.19 692
7512.01 728
7512.83 721
7513.65 736
7514.47 700
7515.28 682
7516.10 685
7516.92 718
7517.74 692
7518.56 716
7519.38 714
7520.19 723
7521.01 730
7521.83 739
7522.65 707
7523.47 681
7524.29 685
7525.11 716
7525.92 746
7526.74 732
7527.56 718
7528.38 697
7529.20 707
7530.02 736
7530.84 737
7531.66 736
7532.48 766
7533.30 685
7534.12 718
7534.93 703
7535.75 694
7536.57 715
7537.39 731
7538.21 702
7539.03 708
7539.85 735
7540.67 751
7541.49 773
7542.31 766
7543.13 738
7543.95 748
7544.77 748
7545.59 714
7546.41 734
7547.23 733
7548.05 711
7548.87 736
7549.69 749
7550.51 734
7551.33 742
7552.15 754
7552.97 768
7553.79 780
7554.61 781
7555.43 807
7556.25 824
7557.07 791
7557.89 822
7558.71 812
7559.53 824
7560.36 865
7561.18 815
7562.00 863
7562.82 855
7563.64 828
7564.46 814
7565.28 811
7566.10 839
7566.92 840
7567.74 856
7568.56 849
7569.39 860
7570.21 885
7571.03 899
7571.85 896
7572.67 932
7573.49 907
7574.31 875
7575.14 893
7575.96 925
7576.78 892
7577.60 901
7578.42 889
7579.24 867
7580.06 958
7580.89 988
7581.71 944
7582.53 974
7583.35 1011
7584.17 1036
7585.00 1059
7585.82 1070
7586.64 1105
7587.46 1111
7588.29 1141
7589.11 1123
7589.93 1125
7590.75 1126
7591.57 1135
7592.40 1162
7593.22 1166
7594.04 1185
7594.86 1177
7595.69 1184
7596.51 1224
7597.33 1270
7598.15 1334
7598.98 1374
7599.80 1457
7600.62 1528
7601.45 1603
7602.27 1710
7603.09 1746
7603.92 1763
7604.74 1691
7605.56 1684
7606.38 1547
7607.21 1569
7608.03 1507
7608.85 1424
7609.68 1416
7610.50 1446
7611.32 1429
7612.15 1499
7612.97 1596
7613.80 1762
7614.62 1871
7615.44 1952
7616.27 2003
7617.09 1993
7617.91 1896
7618.74 1876
7619.56 1869
7620.39 1804
7621.21 1747
7622.03 1684
7622.86 1675
7623.68 1643
7624.51 1608
7625.33 1658
7626.15 1729
7626.98 1802
7627.80 1874
7628.63 1938
7629.45 2056
7630.28 2044
7631.10 2009
7631.93 2005
7632.75 1856
7633.58 1728
7634.40 1612
7635.22 1512
7636.05 1434
7636.87 1298
7637.70 1294
7638.52 1291
7639.35 1282
7640.17 1332
7641.00 1328
7641.82 1419
7642.65 1490
7643.47 1504
7644.30 1558
7645.13 1589
7645.95 1472
7646.78 1474
7647.60 1454
7648.43 1354
7649.25 1288
7650.08 1242
7650.90 1186
7651.73 1147
7652.55 1054
7653.38 1034
7654.21 1067
7655.03 1041
7655.86 965
7656.68 978
7657.51 947
7658.34 978
7659.16 926
7659.99 969
7660.81 974
7661.64 935
7662.47 928
7663.29 930
7664.12 971
7664.95 992
7665.77 979
7666.60 992
7667.42 989
7668.25 931
7669.08 936
7669.90 989
7670.73 973
7671.56 919
7672.38 952
7673.21 946
7674.04 911
7674.87 910
7675.69 912
7676.52 944
7677.35 991
7678.17 1024
7679.00 1073
7679.83 1125
7680.65 1158
7681.48 1279
7682.31 1318
7683.14 1293
7683.96 1302
7684.79 1229
7685.62 1191
7686.45 1154
7687.27 1137
7688.10 1114
7688.93 1077
7689.76 1016
7690.58 1064
7691.41 1024
7692.24 1065
7693.07 1071
7693.90 1152
7694.72 1203
7695.55 1259
7696.38 1280
7697.21 1361
7698.04 1317
7698.86 1253
7699.69 1156
7700.52 1119
7701.35 1088
7702.18 1027
7703.01 1045
7703.83 965
7704.66 931
7705.49 911
7706.32 954
7707.15 942
7707.98 890
7708.81 883
7709.63 913
7710.46 889
7711.29 925
7712.12 877
7712.95 882
7713.78 866
7714.61 866
7715.44 856
7716.27 876
7717.10 811
7717.93 839
7718.75 796
7719.58 804
7720.41 822
7721.24 856
7722.07 858
7722.90 855
7723.73 805
7724.56 775
7725.39 823
7726.22 831
7727.05 835
7727.88 855
7728.71 832
7729.54 784
7730.37 796
7731.20 774
7732.03 799
7732.86 770
7733.69 760
7734.52 741
7735.35 715
7736.18 698
7737.01 716
7737.84 691
7738.67 716
7739.50 758
7740.33 758
7741.16 782
7741.99 801
7742.82 857
7743.65 931
7744.48 962
7745.31 992
7746.14 984
7746.98 1019
7747.81 953
7748.64 952
7749.47 894
7750.30 851
7751.13 805
7751.96 748
7752.79 744
7753.62 736
7754.45 698
7755.29 689
7756.12 699
7756.95 677
7757.78 652
7758.61 691
7759.44 731
7760.27 703
7761.11 730
7761.94 674
7762.77 692
7763.60 711
7764.43 692
7765.26 690
7766.10 670
7766.93 690
7767.76 655
7768.59 680
7769.42 674
7770.26 684
7771.09 742
7771.92 725
7772.75 721
7773.58 695
7774.42 715
7775.25 672
7776.08 675
7776.91 671
7777.75 701
7778.58 740
7779.41 714
7780.24 685
7781.08 698
7781.91 712
7782.74 688
7783.57 739
7784.41 713
7785.24 722
7786.07 716
7786.91 689
7787.74 715
7788.57 705
7789.40 706
7790.24 747
7791.07 724
7791.90 682
7792.74 719
7793.57 740
7794.40 744
7795.24 797
7796.07 782
7796.90 804
7797.74 762
7798.57 745
7799.40 768
7800.24 808
7801.07 812
7801.91 811
7802.74 851
7803.57 801
7804.41 825
7805.24 858
7806.07 855
7806.91 904
7807.74 854
7808.58 910
7809.41 952
7810.25 953
7811.08 964
7811.91 1019
7812.75 1039
7813.58 1063
7814.42 1005
7815.25 986
7816.09 998
7816.92 1046
7817.75 1126
7818.59 1136
7819.42 1177
7820.26 1173
7821.09 1131
7821.93 1171
7822.76 1126
7823.60 1072
7824.43 1043
7825.27 1003
7826.10 1018
7826.94 965
7827.77 983
7828.61 1023
7829.44 1090
7830.28 1081
7831.11 1148
7831.95 1189
7832.78 1147
7833.62 1128
7834.46 1087
7835.29 1007
7836.13 1013
7836.96 917
7837.80 931
7838.63 923
7839.47 901
7840.31 898
7841.14 884
7841.98 935
7842.81 870
7843.65 853
7844.48 824
7845.32 839
7846.16 839
7846.99 853
7847.83 819
7848.67 834
7849.50 867
7850.34 816
7851.17 840
7852.01 830
7852.85 849
7853.68 867
7854.52 917
7855.36 870
7856.19 890
7857.03 927
7857.87 890
7858.70 910
7859.54 876
7860.38 849
7861.21 845
7862.05 806
7862.89 812
7863.72 820
7864.56 839
7865.40 887
7866.24 844
7867.07 832
7867.91 864
7868.75 900
7869.59 914
7870.42 929
7871.26 958
7872.10 1038
7872.94 1111
7873.77 1136
7874.61 1238
7875.45 1260
7876.29 1273
7877.12 1300
7877.96 1280
7878.80 1272
7879.64 1206
7880.47 1147
7881.31 1091
7882.15 1094
7882.99 1050
7883.83 984
7884.66 992
7885.50 1018
7886.34 1060
7887.18 1026
7888.02 1054
7888.86 1073
7889.69 1041
7890.53 1092
7891.37 1112
7892.21 1031
7893.05 999
7893.89 970
7894.73 960
7895.56 911
7896.40 897
7897.24 874
7898.08 848
7898.92 844
7899.76 890
7900.60 797
7901.44 807
7902.28 814
7903.12 840
7903.95 839
7904.79 797
7905.63 779
7906.47 820
7907.31 809
7908.15 832
7908.99 840
7909.83 816
7910.67 852
7911.51 893
7912.35 898
7913.19 887
7914.03 877
7914.87 879
7915.71 925
7916.55 919
7917.39 905
7918.23 874
7919.07 897
7919.91 907
7920.75 856
7921.59 770
7922.43 762
7923.27 763
7924.11 738
7924.95 802
7925.79 740
7926.63 757
7927.47 809
7928.31 819
7929.15 748
7929.99 773
7930.83 754
7931.67 794
7932.51 783
7933.35 783
7934.19 792
7935.04 763
7935.88 732
7936.72 788
7937.56 774
7938.40 741
7939.24 729
7940.08 712
7940.92 778
7941.76 833
7942.60 820
7943.45 816
7944.29 826
7945.13 850
7945.97 870
7946.81 856
7947.65 926
7948.49 931
7949.34 967
7950.18 1023
7951.02 1007
7951.86 1093
7952.70 1138
7953.54 1155
7954.39 1130
7955.23 1100
7956.07 1092
7956.91 1124
7957.75 1119
7958.60 1068
7959.44 1097
7960.28 1086
7961.12 1101
7961.96 1240
7962.81 1332
7963.65 1423
7964.49 1653
7965.33 1690
7966.18 1712
7967.02 1604
7967.86 1553
7968.70 1390
7969.55 1285
7970.39 1145
7971.23 1105
7972.08 1052
7972.92 984
7973.76 945
7974.60 892
7975.45 904
7976.29 951
7977.13 918
7977.98 827
7978.82 872
7979.66 889
7980.51 842
7981.35 871
7982.19 860
7983.04 913
7983.88 902
7984.72 876
7985.57 799
7986.41 805
7987.25 790
7988.10 735
7988.94 736
7989.78 722
7990.63 715
7991.47 728
7992.32 636
7993.16 656
7994.00 679
7994.85 684
7995.69 694
7996.54 691
7997.38 699
7998.22 677
7999.07 660
7999.91 653
8000.76 660
8001.60 639
8002.45 637
8003.29 606
8004.13 654
8004.98 626
8005.82 584
8006.67 601
8007.51 627
8008.36 564
8009.20 561
8010.05 590
8010.89 592
8011.74 564
8012.58 563
8013.43 582
8014.27 547
8015.12 551
8015.96 584
8016.81 549
8017.65 566
8018.50 593
8019.34 566
8020.19 609
8021.03 564
8021.88 556
8022.72 587
8023.57 527
8024.41 521
8025.26 564
8026.11 576
8026.95 565
8027.80 583
8028.64 558
8029.49 586
8030.33 575
8031.18 581
8032.03 544
8032.87 587
8033.72 595
8034.56 607
8035.41 578
8036.26 617
8037.10 592
8037.95 571
8038.80 584
8039.64 572
8040.49 542
8041.34 553
8042.18 544
8043.03 530
8043.87 552
8044.72 545
8045.57 570
8046.41 539
8047.26 557
8048.11 568
8048.96 553
8049.80 517
8050.65 542
8051.50 561
8052.34 512
8053.19 482
8054.04 494
8054.88 513
8055.73 497
8056.58 542
8057.43 508
8058.27 552
8059.12 504
8059.97 496
8060.82 504
8061.66 513
8062.51 480
8063.36 510
8064.21 513
8065.05 453
8065.90 492
8066.75 490
8067.60 463
8068.44 473
8069.29 454
8070.14 479
8070.99 487
8071.84 461
8072.68 474
8073.53 418
8074.38 473
8075.23 476
8076.08 502
8076.93 480
8077.77 461
8078.62 466
8079.47 493
8080.32 511
8081.17 486
8082.02 465
8082.87 487
8083.71 473
8084.56 466
8085.41 495
8086.26 521
8087.11 537
8087.96 524
8088.81 487
8089.66 486
8090.51 458
8091.35 463
8092.20 503
8093.05 477
8093.90 482
8094.75 484
8095.60 510
8096.45 498
8097.30 504
8098.15 493
8099.00 472
8099.85 516
8100.70 497
8101.55 520
8102.40 525
8103.25 501
8104.10 551
8104.95 552
8105.80 539
8106.65 517
8107.50 488
8108.35 516
8109.20 492
8110.05 487
8110.90 530
8111.75 521
8112.60 549
8113.45 512
8114.30 503
8115.15 508
8116.00 522
8116.85 520
8117.70 525
8118.55 491
8119.40 488
8120.25 501
8121.10 503
8121.95 561
8122.80 524
8123.65 546
8124.50 495
8125.35 479
8126.20 491
8127.06 523
8127.91 545
8128.76 543
8129.61 547
8130.46 548
8131.31 547
8132.16 567
8133.01 562
8133.86 573
8134.72 572
8135.57 507
8136.42 550
8137.27 521
8138.12 529
8138.97 518
8139.83 529
8140.68 576
8141.53 500
8142.38 503
8143.23 540
8144.08 539
8144.94 570
8145.79 599
8146.64 568
8147.49 586
8148.34 549
8149.20 635
8150.05 634
8150.90 655
8151.75 701
8152.60 698
8153.46 704
8154.31 652
8155.16 673
8156.01 649
8156.87 600
8157.72 552
8158.57 528
8159.42 534
8160.28 514
8161.13 517
8161.98 547
8162.84 500
8163.69 507
8164.54 484
8165.39 532
8166.25 527
8167.10 512
8167.95 490
8168.81 486
8169.66 521
8170.51 495
8171.37 504
8172.22 492
8173.07 468
8173.93 412
8174.78 453
8175.63 443
8176.49 446
8177.34 437
8178.19 468
8179.05 444
8179.90 434
8180.76 435
8181.61 467
8182.46 472
8183.32 454
8184.17 483
8185.02 456
8185.88 460
8186.73 427
8187.59 447
8188.44 380
8189.30 406
8190.15 413
8191.00 446
8191.86 454
8192.71 435
8193.57 434
8194.42 411
8195.28 445
8196.13 455
8196.99 421
8197.84 438
8198.69 412
8199.55 446
8200.40 442
8201.26 432
8202.11 440
8202.97 423
8203.82 433
8204.68 417
8205.53 429
8206.39 438
8207.24 452
8208.10 430
8208.95 427
8209.81 430
8210.67 446
8211.52 446
8212.38 412
8213.23 435
8214.09 446
8214.94 462
8215.80 464
8216.65 437
8217.51 418
8218.37 406
8219.22 430
8220.08 411
8220.93 446
8221.79 463
8222.64 438
8223.50 400
8224.36 444
8225.21 446
8226.07 421
8226.92 426
8227.78 444
8228.64 412
8229.49 444
8230.35 402
8231.21 416
8232.06 410
8232.92 429
8233.78 442
8234.63 445
8235.49 413
8236.35 410
8237.20 402
8238.06 415
8238.92 429
8239.77 408
8240.63 423
8241.49 414
8242.34 431
8243.20 400
8244.06 402
8244.91 398
8245.77 424
8246.63 385
8247.49 405
8248.34 424
8249.20 394
8250.06 403
8250.92 400
8251.77 402
8252.63 416
8253.49 428
8254.35 405
8255.20 390
8256.06 421
8256.92 421
8257.78 438
8258.63 422
8259.49 427
8260.35 428
8261.21 422
8262.07 433
8262.92 453
8263.78 448
8264.64 420
8265.50 463
8266.36 487
8267.22 424
8268.07 437
8268.93 471
8269.79 429
8270.65 433
8271.51 481
8272.37 457
8273.22 506
8274.08 503
8274.94 495
8275.80 554
8276.66 555
8277.52 570
8278.38 516
8279.24 538
8280.09 552
8280.95 545
8281.81 523
8282.67 485
8283.53 500
8284.39 484
8285.25 486
8286.11 502
8286.97 509
8287.83 507
8288.69 538
8289.55 511
8290.41 534
8291.26 573
8292.12 565
8292.98 519
8293.84 560
8294.70 541
8295.56 537
8296.42 485
8297.28 490
8298.14 469
8299.00 505
8299.86 477
8300.72 479
8301.58 470
8302.44 458
8303.30 454
8304.16 464
8305.02 471
8305.88 450
8306.74 458
8307.60 450
8308.46 466
8309.33 445
8310.19 440
8311.05 456
8311.91 491
8312.77 469
8313.63 426
8314.49 402
8315.35 412
8316.21 426
8317.07 418
8317.93 431
8318.79 441
8319.65 445
8320.52 445
8321.38 435
8322.24 411
8323.10 444
8323.96 439
8324.82 433
8325.68 430
8326.54 442
8327.41 435
8328.27 412
8329.13 405
8329.99 439
8330.85 434
8331.71 407
8332.57 423
8333.44 419
8334.30 421
8335.16 398
8336.02 445
8336.88 463
8337.75 452
8338.61 409
8339.47 403
8340.33 468
8341.19 424
8342.06 413
8342.92 426
8343.78 414
8344.64 418
8345.50 395
8346.37 418
8347.23 426
8348.09 441
8348.95 433
8349.82 459
8350.68 452
8351.54 420
8352.40 409
8353.27 448
8354.13 407
8354.99 432
8355.86 427
8356.72 394
8357.58 425
8358.45 431
8359.31 430
8360.17 398
8361.03 399
8361.90 453
8362.76 414
8363.62 381
8364.49 397
8365.35 418
8366.21 444
8367.08 416
8367.94 406
8368.80 464
8369.67 432
8370.53 425
8371.40 458
8372.26 427
8373.12 422
8373.99 434
8374.85 453
8375.71 451
8376.58 455
8377.44 416
8378.31 447
8379.17 452
8380.03 440
8380.90 484
8381.76 490
8382.63 459
8383.49 465
8384.36 475
8385.22 466
8386.08 471
8386.95 434
8387.81 439
8388.68 462
8389.54 484
8390.41 453
8391.27 462
8392.14 458
8393.00 456
8393.87 475
8394.73 488
8395.60 467
8396.46 483
8397.33 532
8398.19 477
8399.06 483
8399.92 468
8400.79 488
8401.65 494
8402.52 545
8403.38 503
8404.25 532
8405.11 509
8405.98 522
8406.84 499
8407.71 501
8408.58 523
8409.44 519
8410.31 513
8411.17 525
8412.04 546
8412.90 554
8413.77 560
8414.64 540
8415.50 520
8416.37 514
8417.23 561
8418.10 596
8418.97 568
8419.83 566
8420.70 569
8421.56 605
8422.43 627
8423.30 629
8424.16 642
8425.03 624
8425.90 623
8426.76 670
8427.63 670
8428.50 656
8429.36 669
8430.23 664
8431.10 715
8431.96 712
8432.83 722
8433.70 742
8434.56 781
8435.43 814
8436.30 780
8437.16 837
8438.03 856
8438.90 903
8439.77 979
8440.63 989
8441.50 977
8442.37 991
8443.24 1030
8444.10 994
8444.97 980
8445.84 949
8446.71 1019
8447.57 1029
8448.44 1097
8449.31 1145
8450.18 1252
8451.04 1482
8451.91 1716
8452.78 1876
8453.65 1994
8454.52 1948
8455.38 1926
8456.25 1765
8457.12 1614
8457.99 1491
8458.86 1396
8459.72 1311
8460.59 1172
8461.46 1090
8462.33 1034
8463.20 1034
8464.07 938
8464.93 864
8465.80 902
8466.67 861
8467.54 901
8468.41 854
8469.28 832
8470.15 851
8471.02 799
8471.88 800
8472.75 882
8473.62 863
8474.49 876
8475.36 874
8476.23 891
8477.10 938
8477.97 954
8478.84 946
8479.71 961
8480.58 1002
8481.44 1002
8482.31 957
8483.18 941
8484.05 893
8484.92 871
8485.79 893
8486.66 891
8487.53 863
8488.40 812
8489.27 915
8490.14 948
8491.01 917
8491.88 904
8492.75 919
8493.62 958
8494.49 923
8495.36 910
8496.23 856
8497.10 860
8497.97 831
8498.84 857
8499.71 888
8500.58 866
8501.45 841
8502.32 846
8503.19 832
8504.06 847
8504.93 878
8505.80 864
8506.67 882
8507.55 949
8508.42 899
8509.29 902
8510.16 930
8511.03 932
8511.90 925
8512.77 934
8513.64 898
8514.51 929
8515.38 951
8516.25 943
8517.13 978
8518.00 1001
8518.87 1007
8519.74 1064
8520.61 1129
8521.48 1219
8522.35 1305
8523.23 1350
8524.10 1362
8524.97 1430
8525.84 1412
8526.71 1312
8527.58 1325
8528.46 1268
8529.33 1232
8530.20 1207
8531.07 1123
8531.94 1104
8532.81 1103
8533.69 1065
8534.56 1099
8535.43 1087
8536.30 1056
8537.18 1097
8538.05 1112
8538.92 1165
8539.79 1259
8540.66 1415
8541.54 1512
8542.41 1614
8543.28 1652
8544.15 1671
8545.03 1737
8545.90 1667
8546.77 1720
8547.64 1676
8548.52 1689
8549.39 1717
8550.26 1759
8551.14 1722
8552.01 1725
8552.88 1651
8553.76 1576
8554.63 1474
8555.50 1325
8556.37 1232
8557.25 1122
8558.12 1030
8558.99 994
8559.87 948
8560.74 910
8561.61 868
8562.49 829
8563.36 853
8564.24 789
8565.11 769
8565.98 747
8566.86 779
8567.73 777
8568.60 766
8569.48 744
8570.35 748
8571.23 731
8572.10 736
8572.97 702
8573.85 709
8574.72 719
8575.60 715
8576.47 700
8577.34 689
8578.22 717
8579.09 759
8579.97 799
8580.84 784
8581.72 772
8582.59 787
8583.47 821
8584.34 777
8585.21 795
8586.09 791
8586.96 810
8587.84 818
8588.71 801
8589.59 768
8590.46 801
8591.34 797
8592.21 817
8593.09 784
8593.96 798
8594.84 776
8595.71 777
8596.59 814
8597.46 800
8598.34 814
8599.22 831
8600.09 765
8600.97 794
8601.84 784
8602.72 817
8603.59 843
8604.47 885
8605.34 792
8606.22 801
8607.10 804
8607.97 793
8608.85 818
8609.72 841
8610.60 820
8611.47 891
8612.35 877
8613.23 840
8614.10 922
8614.98 874
8615.86 942
8616.73 974
8617.61 939
8618.48 942
8619.36 935
8620.24 955
8621.11 963
8621.99 957
8622.87 972
8623.74 989
8624.62 1013
8625.50 993
8626.37 1053
8627.25 1058
8628.13 1049
8629.00 1039
8629.88 1041
8630.76 979
8631.64 1006
8632.51 1046
8633.39 1004
8634.27 1026
8635.14 1035
8636.02 1022
8636.90 1019
8637.78 1047
8638.65 1098
8639.53 1100
8640.41 1111
8641.29 1159
8642.16 1180
8643.04 1178
8643.92 1164
8644.80 1214
8645.67 1228
8646.55 1230
8647.43 1215
8648.31 1255
8649.18 1298
8650.06 1262
8650.94 1264
8651.82 1332
8652.70 1335
8653.58 1331
8654.45 1366
8655.33 1411
8656.21 1484
8657.09 1635
8657.97 1743
8658.84 2030
8659.72 2169
8660.60 2288
8661.48 2433
8662.36 2457
8663.24 2500
8664.12 2474
8664.99 2382
8665.87 2250
8666.75 2201
8667.63 2143
8668.51 2140
8669.39 2146
8670.27 2229
8671.15 2228
8672.03 2285
8672.91 2290
8673.78 2155
8674.66 2066
8675.54 1969
8676.42 1840
8677.30 1770
8678.18 1611
8679.06 1555
8679.94 1548
8680.82 1481
8681.70 1464
8682.58 1537
8683.46 1636
8684.34 1711
8685.22 1960
8686.10 2239
8686.98 2537
8687.86 2905
8688.74 3239
8689.62 3402
8690.50 3495
8691.38 3252
8692.26 3151
8693.14 2923
8694.02 2641
8694.90 2419
8695.78 2227
8696.66 2095
8697.54 1972
8698.42 1916
8699.30 1780
8700.18 1775
8701.06 1732
8701.94 1612
8702.82 1570
8703.70 1453
8704.58 1329
8705.46 1306
8706.34 1251
8707.23 1148
8708.11 1106
8708.99 1078
8709.87 1032
8710.75 969
8711.63 1006
8712.51 999
8713.39 994
8714.27 989
8715.16 952
8716.04 955
8716.92 965
8717.80 953
8718.68 926
8719.56 962
8720.44 933
8721.33 940
8722.21 960
8723.09 945
8723.97 1003
8724.85 1026
8725.73 1096
8726.62 1113
8727.50 1081
8728.38 1072
8729.26 1097
8730.14 1056
8731.03 1061
8731.91 1045
8732.79 1054
8733.67 996
8734.55 976
8735.44 965
8736.32 942
8737.20 940
8738.08 937
8738.97 990
8739.85 975
8740.73 927
8741.61 937
8742.50 938
8743.38 902
8744.26 904
8745.14 923
8746.03 922
8746.91 893
8747.79 917
8748.68 936
8749.56 976
8750.44 992
8751.33 989
8752.21 1027
8753.09 1039
8753.97 1050
8754.86 1091
8755.74 1156
8756.62 1135
8757.51 1181
8758.39 1162
8759.28 1128
8760.16 1110
8761.04 1087
8761.93 1107
8762.81 1082
8763.69 1066
8764.58 1112
8765.46 1053
8766.34 1031
8767.23 1111
8768.11 1103
8769.00 1017
8769.88 1031
8770.76 1052
8771.65 1033
8772.53 1049
8773.42 1042
8774.30 1030
8775.19 1069
8776.07 1128
8776.95 1172
8777.84 1235
8778.72 1232
8779.61 1228
8780.49 1223
8781.38 1188
8782.26 1102
8783.15 1093
8784.03 1035
8784.92 1092
8785.80 1046
8786.69 957
8787.57 980
8788.46 1002
8789.34 982
8790.23 949
8791.11 889
8792.00 865
8792.88 861
8793.77 867
8794.65 882
8795.54 918
8796.42 888
8797.31 899
8798.19 889
8799.08 855
8799.96 792
8800.85 800
8801.74 802
8802.62 844
8803.51 831
8804.39 824
8805.28 822
8806.16 817
8807.05 831
8807.94 788
8808.82 796
8809.71 814
8810.59 851
8811.48 862
8812.37 900
8813.25 912
8814.14 906
8815.03 908
8815.91 929
8816.80 901
8817.68 909
8818.57 832
8819.46 800
8820.34 825
8821.23 780
8822.12 769
8823.00 776
8823.89 773
8824.78 782
8825.66 774
8826.55 763
8827.44 762
8828.33 713
8829.21 673
8830.10 694
8830.99 704
8831.87 688
8832.76 703
8833.65 705
8834.54 737
8835.42 731
8836.31 685
8837.20 704
8838.08 711
8838.97 692
8839.86 675
8840.75 694
8841.64 673
8842.52 658
8843.41 639
8844.30 705
8845.19 675
8846.07 633
8846.96 645
8847.85 630
8848.74 629
8849.63 616
8850.51 604
8851.40 630
8852.29 593
8853.18 592
8854.07 621
8854.96 614
8855.84 628
8856.73 587
8857.62 587
8858.51 615
8859.40 599
8860.29 601
8861.17 655
8862.06 625
8862.95 586
8863.84 579
8864.73 594
8865.62 567
8866.51 531
8867.40 547
8868.29 526
8869.17 530
8870.06 532
8870.95 535
8871.84 548
8872.73 530
8873.62 532
8874.51 518
8875.40 522
8876.29 541
8877.18 542
8878.07 492
8878.96 523
8879.85 534
8880.74 547
8881.63 513
8882.51 509
8883.40 524
8884.29 558
8885.18 515
8886.07 530
8886.96 528
8887.85 518
8888.74 488
8889.63 446
8890.52 505
8891.41 480
8892.30 488
8893.19 503
8894.09 463
8894.98 457
8895.87 461
8896.76 467
8897.65 473
8898.54 456
8899.43 447
8900.32 472
8901.21 470
8902.10 457
8902.99 468
8903.88 460
8904.77 465
8905.66 448
8906.55 447
8907.44 456
8908.34 443
8909.23 441
8910.12 442
8911.01 460
8911.90 441
8912.79 451
8913.68 443
8914.57 423
8915.47 436
8916.36 428
8917.25 407
8918.14 388
8919.03 399
8919.92 402
8920.81 448
8921.71 419
8922.60 412
8923.49 426
8924.38 412
8925.27 423
8926.16 396
8927.06 392
8927.95 401
8928.84 405
8929.73 402
8930.62 410
8931.52 381
8932.41 407
8933.30 409
8934.19 407
8935.09 386
8935.98 372
8936.87 408
8937.76 408
8938.66 393
8939.55 382
8940.44 392
8941.33 430
8942.23 399
8943.12 403
8944.01 411
8944.90 404
8945.80 367
8946.69 370
8947.58 399
8948.48 375
8949.37 394
8950.26 415
8951.16 386
8952.05 421
8952.94 431
8953.84 424
8954.73 422
8955.62 345
8956.52 362
8957.41 404
8958.30 381
8959.20 366
8960.09 364
8960.98 375
8961.88 390
8962.77 376
8963.66 382
8964.56 353
8965.45 347
8966.35 354
8967.24 367
8968.13 371
8969.03 398
8969.92 351
8970.82 341
8971.71 376
8972.60 351
8973.50 385
8974.39 358
8975.29 358
8976.18 366
8977.08 376
8977.97 356
8978.87 339
8979.76 354
8980.65 352
8981.55 385
8982.44 341
8983.34 345
8984.23 372
8985.13 413
8986.02 371
8986.92 364
8987.81 396
8988.71 404
8989.60 386
8990.50 403
8991.39 368
8992.29 383
8993.18 384
8994.08 410
8994.97 418
8995.87 391
8996.76 373
8997.66 367
8998.56 355
8999.45 357
9000.35 354
9001.24 352
9002.14 332
9003.03 340
9003.93 362
9004.83 345
9005.72 342
9006.62 336
9007.51 362
9008.41 356
9009.31 337
9010.20 331
9011.10 343
9011.99 338
9012.89 320
9013.79 343
9014.68 349
9015.58 350
9016.48 332
9017.37 329
9018.27 331
9019.16 338
9020.06 366
9020.96 333
9021.85 314
9022.75 313
9023.65 343
9024.54 356
9025.44 344
9026.34 353
9027.24 367
9028.13 360
9029.03 332
9029.93 363
9030.82 356
9031.72 338
9032.62 366
9033.52 348
9034.41 333
9035.31 354
9036.21 361
9037.10 327
9038.00 338
9038.90 337
9039.80 359
9040.69 369
9041.59 373
9042.49 345
9043.39 371
9044.29 366
9045.18 358
9046.08 369
9046.98 363
9047.88 386
9048.78 372
9049.67 349
9050.57 367
9051.47 367
9052.37 359
9053.27 388
9054.16 374
9055.06 372
9055.96 369
9056.86 389
9057.76 392
9058.66 387
9059.55 385
9060.45 409
9061.35 409
9062.25 404
9063.15 401
9064.05 364
9064.95 369
9065.85 368
9066.74 357
9067.64 396
9068.54 372
9069.44 379
9070.34 378
9071.24 380
9072.14 377
9073.04 343
9073.94 346
9074.84 367
9075.74 368
9076.64 370
9077.53 372
9078.43 395
9079.33 398
9080.23 391
9081.13 407
9082.03 404
9082.93 381
9083.83 391
9084.73 396
9085.63 403
9086.53 429
9087.43 430
9088.33 444
9089.23 437
9090.13 437
9091.03 421
9091.93 425
9092.83 421
9093.73 391
9094.63 424
9095.53 426
9096.43 396
9097.33 391
9098.23 395
9099.13 386
9100.04 395
9100.94 368
9101.84 378
9102.74 375
9103.64 403
9104.54 401
9105.44 391
9106.34 361
9107.24 371
9108.14 368
9109.04 373
9109.94 367
9110.85 342
9111.75 340
9112.65 352
9113.55 335
9114.45 334
9115.35 358
9116.25 361
9117.15 351
9118.06 348
9118.96 361
9119.86 348
9120.76 376
9121.66 385
9122.56 370
9123.46 377
9124.37 342
9125.27 326
9126.17 352
9127.07 355
9127.97 320
9128.88 329
9129.78 335
9130.68 365
9131.58 340
9132.48 342
9133.39 338
9134.29 315
9135.19 334
9136.09 340
9137.00 337
9137.90 349
9138.80 338
9139.70 352
9140.61 336
9141.51 348
9142.41 321
9143.31 366
9144.22 364
9145.12 325
9146.02 330
9146.92 338
9147.83 351
9148.73 372
9149.63 348
9150.54 325
9151.44 372
9152.34 346
9153.25 332
9154.15 332
9155.05 355
9155.96 383
9156.86 362
9157.76 350
9158.67 373
9159.57 364
9160.47 358
9161.38 405
9162.28 395
9163.18 378
9164.09 390
9164.99 389
9165.90 342
9166.80 353
9167.70 359
9168.61 356
9169.51 369
9170.42 339
9171.32 340
9172.22 336
9173.13 377
9174.03 321
9174.94 318
9175.84 341
9176.74 350
9177.65 351
9178.55 329
9179.46 346
9180.36 361
9181.27 337
9182.17 348
9183.08 371
9183.98 331
9184.89 340
9185.79 333
9186.70 338
9187.60 345
9188.51 356
9189.41 359
9190.32 360
9191.22 348
9192.13 333
9193.03 363
9193.94 414
9194.84 408
9195.75 400
9196.65 409
9197.56 428
9198.46 433
9199.37 420
9200.27 417
9201.18 401
9202.08 382
9202.99 376
9203.90 364
9204.80 342
9205.71 378
9206.61 351
9207.52 329
9208.42 353
9209.33 352
9210.24 347
9211.14 369
9212.05 382
9212.95 358
9213.86 320
9214.77 334
9215.67 364
9216.58 347
9217.49 340
9218.39 323
9219.30 348
9220.21 364
9221.11 348
9222.02 283
9222.93 314
9223.83 329
9224.74 305
9225.65 361
9226.55 358
9227.46 320
9228.37 345
9229.27 323
9230.18 345
9231.09 340
9231.99 331
9232.90 301
9233.81 289
9234.72 341
9235.62 339
9236.53 335
9237.44 299
9238.34 322
9239.25 329
9240.16 330
9241.07 313
9241.97 327
9242.88 342
9243.79 329
9244.70 330
9245.61 324
9246.51 326
9247.42 313
9248.33 338
9249.24 302
9250.14 299
9251.05 340
9251.96 328
9252.87 311
9253.78 356
9254.69 313
9255.59 293
9256.50 317
9257.41 317
9258.32 322
9259.23 330
9260.14 334
9261.04 302
9261.95 321
9262.86 339
9263.77 341
9264.68 328
9265.59 331
9266.50 322
9267.40 311
9268.31 357
9269.22 312
9270.13 332
9271.04 308
9271.95 325
9272.86 312
9273.77 318
9274.68 335
9275.59 346
9276.49 330
9277.40 321
9278.31 324
9279.22 323
9280.13 319
9281.04 349
9281.95 327
9282.86 340
9283.77 343
9284.68 339
9285.59 323
9286.50 336
9287.41 330
9288.32 319
9289.23 326
9290.14 307
9291.05 313
9291.96 322
9292.87 320
9293.78 332
9294.69 328
9295.60 339
9296.51 342
9297.42 337
9298.33 327
9299.24 356
9300.15 339
9301.06 379
9301.97 351
9302.88 370
9303.79 341
9304.70 359
9305.61 369
9306.53 389
9307.44 410
9308.35 401
9309.26 382
9310.17 376
9311.08 372
9311.99 380
9312.90 361
9313.81 374
9314.72 344
9315.63 349
9316.55 373
9317.46 356
9318.37 347
9319.28 325
9320.19 339
9321.10 362
9322.01 354
9322.93 350
9323.84 337
9324.75 358
9325.66 354
9326.57 327
9327.48 331
9328.40 342
9329.31 357
9330.22 340
9331.13 329
9332.04 341
9332.96 331
9333.87 358
9334.78 382
9335.69 374
9336.60 353
9337.52 361
9338.43 340
9339.34 342
9340.25 321
9341.17 315
9342.08 341
9342.99 354
9343.90 344
9344.82 361
9345.73 307
9346.64 337
9347.55 304
9348.47 332
9349.38 342
9350.29 344
9351.21 334
9352.12 339
9353.03 324
9353.94 335
9354.86 341
9355.77 349
9356.68 328
9357.60 303
9358.51 338
9359.42 313
9360.34 306
9361.25 334
9362.16 329
9363.08 326
9363.99 340
9364.90 327
9365.82 309
9366.73 345
9367.65 333
9368.56 284
9369.47 302
9370.39 327
9371.30 305
9372.21 327
9373.13 355
9374.04 341
9374.96 320
9375.87 317
9376.79 364
9377.70 338
9378.61 343
9379.53 341
9380.44 355
9381.36 344
9382.27 337
9383.19 386
9384.10 384
9385.01 346
9385.93 365
9386.84 373
9387.76 352
9388.67 410
9389.59 383
9390.50 404
9391.42 390
9392.33 341
9393.25 368
9394.16 373
9395.08 364
9395.99 344
9396.91 383
9397.82 325
9398.74 312
9399.65 317
9400.57 367
9401.48 358
9402.40 336
9403.32 362
9404.23 378
9405.15 357
9406.06 348
9406.98 323
9407.89 335
9408.81 320
9409.73 330
9410.64 369
9411.56 331
9412.47 349
9413.39 348
9414.30 369
9415.22 326
9416.14 337
9417.05 370
9417.97 360
9418.89 332
9419.80 343
9420.72 359
9421.63 386
9422.55 372
9423.47 361
9424.38 346
9425.30 360
9426.22 355
9427.13 400
9428.05 390
9428.97 362
9429.88 364
9430.80 370
9431.72 402
9432.63 353
9433.55 369
9434.47 417
9435.38 405
9436.30 409
9437.22 380
9438.14 379
9439.05 421
9439.97 448
9440.89 427
9441.81 407
9442.72 444
9443.64 411
9444.56 411
9445.47 422
9446.39 439
9447.31 420
9448.23 461
9449.15 453
9450.06 473
9450.98 440
9451.90 423
9452.82 405
9453.73 417
9454.65 452
9455.57 432
9456.49 439
9457.41 400
9458.32 378
9459.24 411
9460.16 405
9461.08 420
9462.00 417
9462.92 405
9463.83 389
9464.75 405
9465.67 444
9466.59 425
9467.51 423
9468.43 396
9469.35 401
9470.26 385
9471.18 411
9472.10 414
9473.02 434
9473.94 423
9474.86 426
9475.78 445
9476.70 417
9477.62 437
9478.54 480
9479.45 423
9480.37 439
9481.29 452
9482.21 466
9483.13 425
9484.05 412
9484.97 421
9485.89 408
9486.81 426
9487.73 407
9488.65 421
9489.57 421
9490.49 396
9491.41 404
9492.33 400
9493.25 416
9494.17 387
9495.09 402
9496.01 418
9496.93 424
9497.85 405
9498.77 397
9499.69 410
9500.61 430
9501.53 400
9502.45 415
9503.37 427
9504.29 424
9505.21 432
9506.13 427
9507.05 413
9507.97 408
9508.89 433
9509.81 444
9510.73 463
9511.65 456
9512.57 473
9513.49 468
9514.42 518
9515.34 575
9516.26 622
9517.18 604
9518.10 606
9519.02 605
9519.94 581
9520.86 591
9521.78 563
9522.71 550
9523.63 532
9524.55 531
9525.47 497
9526.39 453
9527.31 463
9528.23 492
9529.16 491
9530.08 507
9531.00 512
9531.92 480
9532.84 488
9533.76 461
9534.69 482
9535.61 500
9536.53 462
9537.45 468
9538.37 485
9539.30 465
9540.22 479
9541.14 477
9542.06 504
9542.98 471
9543.91 465
9544.83 477
9545.75 496
9546.67 507
9547.60 526
9548.52 515
9549.44 480
9550.36 480
9551.29 487
9552.21 535
9553.13 519
9554.06 543
9554.98 543
9555.90 540
9556.82 527
9557.75 536
9558.67 546
9559.59 555
9560.52 550
9561.44 558
9562.36 578
9563.29 573
9564.21 560
9565.13 546
9566.06 526
9566.98 575
9567.90 530
9568.83 536
9569.75 575
9570.67 555
9571.60 567
9572.52 590
9573.44 590
9574.37 600
9575.29 569
9576.22 600
9577.14 621
9578.06 632
9578.99 612
9579.91 605
9580.84 631
9581.76 623
9582.68 636
9583.61 624
9584.53 631
9585.46 608
9586.38 628
9587.31 625
9588.23 652
9589.15 681
9590.08 704
9591.00 722
9591.93 750
9592.85 798
9593.78 822
9594.70 882
9595.63 923
9596.55 892
9597.48 897
9598.40 918
9599.33 893
9600.25 837
9601.18 804
9602.10 813
9603.03 774
9603.95 779
9604.88 723
9605.80 726
9606.73 727
9607.65 718
9608.58 719
9609.50 727
9610.43 725
9611.35 740
9612.28 726
9613.21 723
9614.13 738
9615.06 708
9615.98 715
9616.91 735
9617.84 758
9618.76 709
9619.69 736
9620.61 756
9621.54 753
9622.47 813
9623.39 763
9624.32 808
9625.24 816
9626.17 816
9627.10 849
9628.02 873
9628.95 839
9629.88 831
9630.80 843
9631.73 825
9632.65 836
9633.58 914
9634.51 881
9635.43 907
9636.36 918
9637.29 965
9638.22 950
9639.14 994
9640.07 995
9641.00 1026
9641.92 992
9642.85 1018
9643.78 1032
9644.70 1035
9645.63 1078
9646.56 1079
9647.49 1105
9648.41 1050
9649.34 1040
9650.27 1050
9651.20 1007
9652.12 1010
9653.05 1083
9653.98 1040
9654.91 1031
9655.83 1085
9656.76 1071
9657.69 1104
9658.62 1089
9659.55 1049
9660.47 1059
9661.40 1119
9662.33 1145
9663.26 1181
9664.19 1131
9665.11 1150
9666.04 1196
9666.97 1227
9667.90 1270
9668.83 1293
9669.75 1252
9670.68 1207
9671.61 1233
9672.54 1233
9673.47 1269
9674.40 1327
9675.33 1364
9676.25 1367
9677.18 1368
9678.11 1365
9679.04 1430
9679.97 1404
9680.90 1432
9681.83 1485
9682.76 1456
9683.69 1445
9684.61 1430
9685.54 1467
9686.47 1461
9687.40 1503
9688.33 1524
9689.26 1552
9690.19 1645
9691.12 1685
9692.05 1773
9692.98 1957
9693.91 2092
9694.84 2253
9695.77 2264
9696.70 2267
9697.63 2233
9698.56 2139
9699.49 2057
9700.42 1936
9701.35 1811
9702.28 1708
9703.21 1695
9704.14 1591
9705.07 1561
9706.00 1587
9706.93 1615
9707.86 1632
9708.79 1690
9709.72 1768
9710.65 1768
9711.58 1787
9712.51 1719
9713.44 1756
9714.37 1660
9715.30 1707
9716.23 1563
9717.16 1530
9718.09 1429
9719.02 1328
9719.95 1279
9720.88 1200
9721.81 1232
9722.75 1198
9723.68 1130
9724.61 1203
9725.54 1179
9726.47 1173
9727.40 1212
9728.33 1211
9729.26 1197
9730.19 1179
9731.13 1167
9732.06 1166
9732.99 1160
9733.92 1133
9734.85 1107
9735.78 1064
9736.71 1050
9737.65 1076
9738.58 1045
9739.51 1046
9740.44 996
9741.37 998
9742.30 985
9743.24 1011
9744.17 965
9745.10 985
9746.03 979
9746.96 965
9747.90 939
9748.83 938
9749.76 940
9750.69 957
9751.63 935
9752.56 921
9753.49 919
9754.42 915
9755.36 946
9756.29 973
9757.22 938
9758.15 934
9759.09 967
9760.02 986
9760.95 982
9761.88 964
9762.82 973
9763.75 991
9764.68 1018
9765.62 1033
9766.55 1047
9767.48 1060
9768.41 1012
9769.35 1022
9770.28 1060
9771.21 1025
9772.15 999
9773.08 1063
9774.01 1022
9774.95 983
9775.88 1038
9776.81 1024
9777.75 990
9778.68 1059
9779.62 1070
9780.55 1078
9781.48 1031
9782.42 1034
9783.35 1035
9784.28 997
9785.22 1007
9786.15 937
9787.09 952
9788.02 958
9788.95 917
9789.89 907
9790.82 917
9791.76 953
9792.69 910
9793.63 956
9794.56 1000
9795.49 1009
9796.43 973
9797.36 952
9798.30 912
9799.23 902
9800.17 873
9801.10 837
9802.04 810
9802.97 757
9803.91 750
9804.84 765
9805.78 734
9806.71 709
9807.65 713
9808.58 719
9809.52 710
9810.45 700
9811.39 704
9812.32 681
9813.26 707
9814.19 686
9815.13 671
9816.06 662
9817.00 671
9817.93 682
9818.87 679
9819.80 673
9820.74 661
9821.68 663
9822.61 648
9823.55 626
9824.48 625
9825.42 674
9826.35 621
9827.29 656
9828.23 675
9829.16 600
9830.10 641
9831.03 635
9831.97 624
9832.91 610
9833.84 623
9834.78 603
9835.72 643
9836.65 661
9837.59 647
9838.52 623
9839.46 614
9840.40 633
9841.33 642
9842.27 629
9843.21 626
9844.14 640
9845.08 627
9846.02 649
9846.95 669
9847.89 628
9848.83 611
9849.77 595
9850.70 616
9851.64 608
9852.58 643
9853.51 613
9854.45 610
9855.39 598
9856.33 613
9857.26 612
9858.20 606
9859.14 602
9860.08 612
9861.01 595
9861.95 570
9862.89 579
9863.83 593
9864.76 575
9865.70 587
9866.64 585
9867.58 558
9868.51 560
9869.45 556
9870.39 573
9871.33 623
9872.27 601
9873.20 561
9874.14 585
9875.08 578
9876.02 563
9876.96 603
9877.90 599
9878.83 587
9879.77 586
9880.71 537
9881.65 564
9882.59 587
9883.53 584
9884.47 582
9885.40 567
9886.34 556
9887.28 556
9888.22 555
9889.16 556
9890.10 542
9891.04 531
9891.98 524
9892.91 584
9893.85 537
9894.79 510
9895.73 534
9896.67 525
9897.61 517
9898.55 509
9899.49 530
9900.43 521
9901.37 523
9902.31 568
9903.25 564
9904.19 512
9905.13 543
9906.07 585
9907.01 576
9907.95 540
9908.89 555
9909.83 589
9910.77 579
9911.71 559
9912.65 561
9913.59 574
9914.53 578
9915.47 572
9916.41 585
9917.35 620
9918.29 677
9919.23 717
9920.17 738
9921.11 739
9922.05 763
9922.99 811
9923.93 822
9924.87 832
9925.81 765
9926.75 767
9927.69 711
9928.63 708
9929.57 699
9930.51 636
9931.45 632
9932.39 619
9933.34 569
9934.28 555
9935.22 562
9936.16 549
9937.10 548
9938.04 549
9938.98 531
9939.92 540
9940.87 562
9941.81 591
9942.75 604
9943.69 639
9944.63 665
9945.57 696
9946.51 670
9947.46 686
9948.40 692
9949.34 679
9950.28 640
9951.22 652
9952.16 637
9953.11 652
9954.05 621
9954.99 610
9955.93 563
9956.87 572
9957.82 540
9958.76 533
9959.70 502
9960.64 515
9961.59 493
9962.53 511
9963.47 493
9964.41 461
9965.35 485
9966.30 465
9967.24 457
9968.18 466
9969.13 478
9970.07 472
9971.01 482
9971.95 444
9972.90 433
9973.84 471
9974.78 460
9975.73 482
9976.67 481
9977.61 469
9978.55 463
9979.50 459
9980.44 486
9981.38 428
9982.33 440
9983.27 441
9984.21 451
9985.16 425
9986.10 435
9987.04 478
9987.99 455
9988.93 443
9989.88 441
9990.82 460
9991.76 413
9992.71 410
9993.65 428
9994.59 408
9995.54 397
9996.48 417
9997.43 427
9998.37 398
9999.31 419
10000.26 403
10001.20 397
10002.15 424
10003.09 389
10004.04 421
10004.98 413
10005.92 406
10006.87 388
10007.81 403
10008.76 383
10009.70 374
10010.65 389
10011.59 413
10012.54 372
10013.48 385
10014.43 394
10015.37 396
10016.32 380
10017.26 391
10018.21 398
10019.15 381
10020.10 391
10021.04 373
10021.99 402
10022.93 404
10023.88 399
10024.82 401
10025.77 410
10026.71 385
10027.66 379
10028.60 384
10029.55 380
10030.49 412
10031.44 376
10032.39 399
10033.33 368
10034.28 396
10035.22 397
10036.17 384
10037.11 379
10038.06 353
10039.01 362
10039.95 361
10040.90 346
10041.84 326
10042.79 338
10043.74 367
10044.68 345
10045.63 335
10046.58 344
10047.52 374
10048.47 353
10049.41 344
10050.36 337
10051.31 349
10052.25 372
10053.20 364
10054.15 349
10055.09 340
10056.04 348
10056.99 367
10057.93 342
10058.88 347
10059.83 341
10060.78 369
10061.72 337
10062.67 310
10063.62 356
10064.56 365
10065.51 359
10066.46 348
10067.41 354
10068.35 365
10069.30 334
10070.25 372
10071.20 351
10072.14 348
10073.09 360
10074.04 344
10074.99 347
10075.93 350
10076.88 338
10077.83 347
10078.78 351
10079.72 339
10080.67 325
10081.62 335
10082.57 316
10083.52 315
10084.46 339
10085.41 341
10086.36 331
10087.31 347
10088.26 347
10089.21 322
10090.15 333
10091.10 345
10092.05 347
10093.00 327
10093.95 362
10094.90 357
10095.85 342
10096.79 328
10097.74 330
10098.69 319
10099.64 341
10100.59 323
10101.54 338
10102.49 321
10103.44 322
10104.39 331
10105.33 362
10106.28 358
10107.23 374
10108.18 312
10109.13 318
10110.08 344
10111.03 351
10111.98 348
10112.93 335
10113.88 357
10114.83 341
10115.78 327
10116.73 329
10117.68 353
10118.63 338
10119.58 372
10120.53 363
10121.48 355
10122.43 346
10123.38 358
10124.33 361
10125.28 350
10126.23 355
10127.18 339
10128.13 350
10129.08 369
10130.03 378
10130.98 372
10131.93 364
10132.88 344
10133.83 359
10134.78 353
10135.73 373
10136.68 381
10137.63 378
10138.58 375
10139.53 371
10140.48 365
10141.43 390
10142.38 387
10143.33 361
10144.29 366
10145.24 392
10146.19 398
10147.14 376
10148.09 395
10149.04 379
10149.99 367
10150.94 393
10151.89 436
10152.85 424
10153.80 415
10154.75 418
10155.70 405
10156.65 384
10157.60 426
10158.55 428
10159.51 427
10160.46 414
10161.41 432
10162.36 471
10163.31 427
10164.26 449
10165.22 444
10166.17 428
10167.12 455
10168.07 462
10169.02 446
10169.98 493
10170.93 486
10171.88 461
10172.83 474
10173.79 474
10174.74 509
10175.69 521
10176.64 507
10177.60 519
10178.55 517
10179.50 475
10180.45 497
10181.41 499
10182.36 538
10183.31 516
10184.26 533
10185.22 518
10186.17 526
10187.12 537
10188.08 519
10189.03 540
10189.98 523
10190.93 515
10191.89 516
10192.84 544
10193.79 538
10194.75 557
10195.70 546
10196.65 551
10197.61 544
10198.56 580
10199.51 599
10200.47 564
10201.42 601
10202.38 627
10203.33 658
10204.28 630
10205.24 628
10206.19 594
10207.14 594
10208.10 558
10209.05 560
10210.01 577
10210.96 547
10211.91 514
10212.87 530
10213.82 522
10214.78 529
10215.73 530
10216.69 495
10217.64 504
10218.59 496
10219.55 503
10220.50 516
10221.46 498
10222.41 499
10223.37 520
10224.32 533
10225.28 523
10226.23 520
10227.19 539
10228.14 606
10229.10 636
10230.05 637
10231.01 658
10231.96 668
10232.92 698
10233.87 700
10234.83 718
10235.78 649
10236.74 659
10237.69 610
10238.65 594
10239.60 571
10240.56 556
10241.51 549
10242.47 556
10243.42 530
10244.38 518
10245.34 483
10246.29 520
10247.25 518
10248.20 531
10249.16 480
10250.11 498
10251.07 481
10252.03 467
10252.98 479
10253.94 485
10254.89 437
10255.85 431
10256.81 464
10257.76 419
10258.72 442
10259.68 437
10260.63 440
10261.59 415
10262.55 442
10263.50 450
10264.46 467
10265.41 443
10266.37 461
10267.33 441
10268.28 433
10269.24 436
10270.20 440
10271.16 445
10272.11 441
10273.07 439
10274.03 416
10274.98 405
10275.94 386
10276.90 402
10277.85 418
10278.81 401
10279.77 405
10280.73 375
10281.68 397
10282.64 412
10283.60 404
10284.56 377
10285.51 376
10286.47 347
10287.43 384
10288.39 396
10289.34 393
10290.30 372
10291.26 388
10292.22 404
10293.18 392
10294.13 369
10295.09 381
10296.05 371
10297.01 371
10297.97 354
10298.92 340
10299.88 391
10300.84 380
10301.80 364
10302.76 360
10303.72 367
10304.67 361
10305.63 357
10306.59 357
10307.55 339
10308.51 360
10309.47 380
10310.43 366
10311.38 366
10312.34 393
10313.30 376
10314.26 377
10315.22 391
10316.18 342
10317.14 363
10318.10 379
10319.06 363
10320.01 357
10320.97 341
10321.93 336
10322.89 359
10323.85 360
10324.81 359
10325.77 350
10326.73 364
10327.69 379
10328.65 365
10329.61 353
10330.57 381
10331.53 368
10332.49 348
10333.45 333
10334.41 317
10335.37 332
10336.33 312
10337.29 355
10338.25 326
10339.21 311
10340.17 327
10341.13 300
10342.09 335
10343.05 339
10344.01 325
10344.97 317
10345.93 324
10346.89 310
10347.85 310
10348.81 325
10349.77 316
10350.73 303
10351.69 304
10352.65 292
10353.61 305
10354.57 313
10355.53 303
10356.49 324
10357.46 271
10358.42 287
10359.38 289
10360.34 279
10361.30 288
10362.26 274
10363.22 291
10364.18 297
10365.14 294
10366.11 300
10367.07 300
10368.03 295
10368.99 322
10369.95 289
10370.91 291
10371.87 294
10372.84 285
10373.80 281
10374.76 313
10375.72 301
10376.68 272
10377.64 303
10378.61 300
10379.57 297
10380.53 278
10381.49 276
10382.45 278
10383.42 273
10384.38 283
10385.34 295
10386.30 283
10387.27 318
10388.23 295
10389.19 295
10390.15 274
10391.11 292
10392.08 291
10393.04 277
10394.00 291
10394.96 261
10395.93 265
10396.89 269
10397.85 264
10398.82 285
10399.78 277
10400.74 302
10401.70 292
10402.67 282
10403.63 282
10404.59 277
10405.56 275
10406.52 278
10407.48 277
10408.45 281
10409.41 287
10410.37 305
10411.34 297
10412.30 292
10413.26 278
10414.23 327
10415.19 325
10416.15 319
10417.12 299
10418.08 303
10419.04 282
10420.01 290
10420.97 313
10421.94 290
10422.90 283
10423.86 265
10424.83 278
10425.79 262
10426.76 270
10427.72 258
10428.68 280
10429.65 249
10430.61 269
10431.58 281
10432.54 294
10433.51 255
10434.47 257
10435.44 268
10436.40 278
10437.36 307
10438.33 288
10439.29 255
10440.26 287
10441.22 253
10442.19 265
10443.15 266
10444.12 255
10445.08 258
10446.05 246
10447.01 253
10447.98 261
10448.94 267
10449.91 254
10450.87 267
10451.84 229
10452.80 235
10453.77 265
10454.73 256
10455.70 255
10456.67 259
10457.63 235
10458.60 257
10459.56 255
10460.53 258
10461.49 254
10462.46 271
10463.43 261
10464.39 246
10465.36 247
10466.32 247
10467.29 271
10468.25 241
10469.22 256
10470.19 291
10471.15 257
10472.12 265
10473.09 247
10474.05 243
10475.02 272
10475.98 287
10476.95 286
10477.92 287
10478.88 279
10479.85 255
10480.82 266
10481.78 276
10482.75 260
10483.72 252
10484.68 254
10485.65 259
10486.62 255
10487.58 254
10488.55 245
10489.52 252
10490.49 228
10491.45 225
10492.42 246
10493.39 234
10494.35 254
10495.32 245
10496.29 279
10497.26 266
10498.22 227
10499.19 239
10500.16 249
10501.13 265
10502.09 262
10503.06 226
10504.03 244
10505.00 255
10505.96 242
10506.93 241
10507.90 244
10508.87 236
10509.84 241
10510.80 230
10511.77 248
10512.74 243
10513.71 257
10514.68 246
10515.64 271
10516.61 234
10517.58 229
10518.55 264
10519.52 235
10520.49 263
10521.45 259
10522.42 222
10523.39 272
10524.36 242
10525.33 250
10526.30 242
10527.27 242
10528.23 256
10529.20 260
10530.17 229
10531.14 253
10532.11 233
10533.08 246
10534.05 263
10535.02 251
10535.99 263
10536.96 245
10537.93 238
10538.89 253
10539.86 230
10540.83 250
10541.80 242
10542.77 255
10543.74 267
10544.71 255
10545.68 244
10546.65 231
10547.62 255
10548.59 248
10549.56 230
10550.53 257
10551.50 267
10552.47 258
10553.44 270
10554.41 279
10555.38 273
10556.35 260
10557.32 271
10558.29 267
10559.26 247
10560.23 258
10561.20 278
10562.17 273
10563.14 260
10564.11 241
10565.08 242
10566.05 254
10567.02 256
10567.99 280
10568.96 280
10569.93 247
10570.91 230
10571.88 278
10572.85 274
10573.82 245
10574.79 277
10575.76 290
10576.73 258
10577.70 242
10578.67 249
10579.64 242
10580.62 242
10581.59 259
10582.56 244
10583.53 256
10584.50 260
10585.47 271
10586.44 258
10587.42 286
10588.39 294
10589.36 278
10590.33 278
10591.30 277
10592.27 293
10593.25 301
10594.22 301
10595.19 273
10596.16 271
10597.13 279
10598.10 306
10599.08 293
10600.05 295
10601.02 345
10601.99 346
10602.97 348
10603.94 359
10604.91 363
10605.88 349
10606.85 367
10607.83 355
10608.80 331
10609.77 319
10610.74 300
10611.72 309
10612.69 327
10613.66 357
10614.64 307
10615.61 324
10616.58 313
10617.55 316
10618.53 306
10619.50 301
10620.47 300
10621.45 302
10622.42 283
10623.39 273
10624.37 261
10625.34 272
10626.31 287
10627.29 305
10628.26 293
10629.23 302
10630.21 302
10631.18 346
10632.15 311
10633.13 357
10634.10 358
10635.07 335
10636.05 348
10637.02 339
10638.00 322
10638.97 329
10639.94 330
10640.92 313
10641.89 347
10642.87 293
10643.84 295
10644.81 302
10645.79 303
10646.76 279
10647.74 253
10648.71 271
10649.68 292
10650.66 284
10651.63 282
10652.61 245
10653.58 278
10654.56 254
10655.53 278
10656.51 240
10657.48 256
10658.46 268
10659.43 248
10660.41 240
10661.38 255
10662.36 233
10663.33 228
10664.31 255
10665.28 242
10666.26 248
10667.23 258
10668.21 269
10669.18 256
10670.16 250
10671.13 263
10672.11 276
10673.08 264
10674.06 272
10675.03 289
10676.01 246
10676.99 261
10677.96 281
10678.94 281
10679.91 269
10680.89 275
10681.86 256
10682.84 255
10683.82 248
10684.79 248
10685.77 238
10686.74 272
10687.72 253
10688.70 254
10689.67 246
10690.65 245
10691.63 255
10692.60 221
10693.58 224
10694.55 247
10695.53 228
10696.51 245
10697.48 230
10698.46 220
10699.44 263
10700.41 239
10701.39 235
10702.37 225
10703.34 246
10704.32 275
10705.30 253
10706.27 265
10707.25 251
10708.23 275
10709.21 258
10710.18 258
10711.16 252
10712.14 234
10713.11 232
10714.09 248
10715.07 248
10716.05 250
10717.02 237
10718.00 230
10718.98 250
10719.96 252
10720.93 247
10721.91 244
10722.89 241
10723.87 256
10724.85 239
10725.82 242
10726.80 259
10727.78 251
10728.76 251
10729.74 273
10730.71 266
10731.69 237
10732.67 276
10733.65 268
10734.63 267
10735.60 261
10736.58 283
10737.56 274
10738.54 278
10739.52 257
10740.50 271
10741.48 265
10742.45 246
10743.43 264
10744.41 263
10745.39 242
10746.37 232
10747.35 268
10748.33 256
10749.31 250
10750.28 257
10751.26 262
10752.24 253
10753.22 254
10754.20 271
10755.18 284
10756.16 259
10757.14 288
10758.12 283
10759.10 257
10760.08 254
10761.06 227
10762.04 235
10763.01 237
10763.99 253
10764.97 255
10765.95 235
10766.93 225
10767.91 254
10768.89 250
10769.87 283
10770.85 259
10771.83 254
10772.81 295
10773.79 273
10774.77 270
10775.75 257
10776.73 289
10777.71 288
10778.69 272
10779.67 261
10780.65 277
10781.63 279
10782.62 281
10783.60 285
10784.58 294
10785.56 288
10786.54 294
10787.52 304
10788.50 273
10789.48 290
10790.46 267
10791.44 291
10792.42 275
10793.40 252
10794.38 264
10795.37 296
10796.35 306
10797.33 297
10798.31 260
10799.29 278
10800.27 291
10801.25 268
10802.23 292
10803.21 257
10804.20 262
10805.18 248
10806.16 263
10807.14 275
10808.12 265
10809.10 274
10810.09 293
10811.07 285
10812.05 276
10813.03 260
10814.01 287
10815.00 270
10815.98 266
10816.96 290
10817.94 269
10818.92 273
10819.91 269
10820.89 285
10821.87 292
10822.85 284
10823.83 278
10824.82 280
10825.80 272
10826.78 266
10827.76 281
10828.75 281
10829.73 271
10830.71 264
10831.69 284
10832.68 266
10833.66 270
10834.64 269
10835.63 309
10836.61 278
10837.59 279
10838.57 275
10839.56 276
10840.54 281
10841.52 317
10842.51 324
10843.49 286
10844.47 267
10845.46 298
10846.44 305
10847.42 308
10848.41 309
10849.39 318
10850.37 331
10851.36 310
10852.34 318
10853.32 320
10854.31 294
10855.29 297
10856.28 310
10857.26 315
10858.24 332
10859.23 289
10860.21 321
10861.20 347
10862.18 342
10863.16 318
10864.15 298
10865.13 324
10866.12 323
10867.10 347
10868.08 345
10869.07 339
10870.05 321
10871.04 363
10872.02 336
10873.01 341
10873.99 323
10874.98 323
10875.96 343
10876.95 330
10877.93 330
10878.92 358
10879.90 345
10880.89 337
10881.87 353
10882.86 367
10883.84 362
10884.83 372
10885.81 388
10886.80 357
10887.78 389
10888.77 348
10889.75 401
10890.74 353
10891.72 380
10892.71 407
10893.69 390
10894.68 398
10895.66 406
10896.65 386
10897.64 397
10898.62 413
10899.61 420
10900.59 437
10901.58 431
10902.56 423
10903.55 406
10904.54 421
10905.52 453
10906.51 470
10907.49 478
10908.48 474
10909.47 454
10910.45 468
10911.44 490
10912.43 495
10913.41 520
10914.40 505
10915.39 491
10916.37 519
10917.36 535
10918.35 489
10919.33 489
10920.32 511
10921.31 516
10922.29 548
10923.28 502
10924.27 501
10925.25 521
10926.24 518
10927.23 533
10928.21 554
10929.20 542
10930.19 590
10931.18 571
10932.16 582
10933.15 598
10934.14 622
10935.12 632
10936.11 610
10937.10 644
10938.09 646
10939.07 679
10940.06 705
10941.05 693
10942.04 720
10943.02 722
10944.01 755
10945.00 754
10945.99 750
10946.98 829
10947.96 818
10948.95 907
10949.94 944
10950.93 1039
10951.92 1076
10952.90 1149
10953.89 1237
10954.88 1193
10955.87 1172
10956.86 1168
10957.85 1172
10958.83 1120
10959.82 1041
10960.81 971
10961.80 933
10962.79 888
10963.78 853
10964.77 847
10965.75 868
10966.74 828
10967.73 754
10968.72 777
10969.71 760
10970.70 760
10971.69 727
10972.68 768
10973.67 769
10974.66 791
10975.64 749
10976.63 780
10977.62 808
10978.61 820
10979.60 830
10980.59 776
10981.58 812
10982.57 792
10983.56 843
10984.55 847
10985.54 898
10986.53 963
10987.52 1015
10988.51 1082
10989.50 1168
10990.49 1277
10991.48 1387
10992.47 1447
10993.46 1554
10994.45 1632
10995.44 1669
10996.43 1653
10997.42 1627
10998.41 1560
10999.40 1490
11000.39 1417
11001.38 1300
11002.37 1176
11003.36 1121
11004.35 1009
11005.34 926
11006.33 868
11007.32 811
11008.31 788
11009.30 733
11010.30 713
11011.29 696
11012.28 669
11013.27 649
11014.26 635
11015.25 609
11016.24 605
11017.23 585
11018.22 596
11019.21 608
11020.21 567
11021.20 590
11022.19 585
11023.18 575
11024.17 583
11025.16 595
11026.15 588
11027.14 596
11028.14 598
11029.13 595
11030.12 561
11031.11 552
11032.10 603
11033.09 600
11034.09 596
11035.08 568
11036.07 597
11037.06 583
11038.05 518
11039.05 515
11040.04 534
11041.03 550
11042.02 519
11043.02 499
11044.01 514
11045.00 533
11045.99 489
11046.98 503
11047.98 447
11048.97 488
11049.96 480
11050.95 504
11051.95 494
11052.94 454
11053.93 468
11054.93 507
11055.92 517
11056.91 484
11057.90 517
11058.90 504
11059.89 500
11060.88 498
11061.88 506
11062.87 481
11063.86 498
11064.86 494
11065.85 498
11066.84 479
11067.84 506
11068.83 505
11069.82 503
11070.82 488
11071.81 476
11072.80 478
11073.80 502
11074.79 499
11075.78 475
11076.78 511
11077.77 485
11078.77 483
11079.76 449
11080.75 509
11081.75 452
11082.74 445
11083.74 473
11084.73 448
11085.72 442
11086.72 473
11087.71 476
11088.71 439
11089.70 411
11090.70 448
11091.69 441
11092.68 419
11093.68 457
11094.67 443
11095.67 443
11096.66 435
11097.66 427
11098.65 454
11099.65 428
11100.64 431
11101.64 469
11102.63 452
11103.63 441
11104.62 431
11105.62 464
11106.61 449
11107.61 412
11108.60 419
11109.60 410
11110.59 405
11111.59 375
11112.58 431
11113.58 409
11114.57 430
11115.57 424
11116.56 470
11117.56 459
11118.56 439
11119.55 433
11120.55 460
11121.54 469
11122.54 430
11123.54 426
11124.53 427
11125.53 429
11126.52 413
11127.52 400
11128.51 433
11129.51 417
11130.51 401
11131.50 413
11132.50 409
11133.50 382
11134.49 409
11135.49 418
11136.49 408
11137.48 412
11138.48 429
11139.47 418
11140.47 396
11141.47 394
11142.46 421
11143.46 393
11144.46 404
11145.46 417
11146.45 403
11147.45 403
11148.45 395
11149.44 359
11150.44 376
11151.44 424
11152.43 405
11153.43 409
11154.43 407
11155.43 387
11156.42 368
11157.42 370
11158.42 360
11159.42 386
11160.41 371
11161.41 387
11162.41 376
11163.41 398
11164.40 372
11165.40 382
11166.40 393
11167.40 350
11168.39 394
11169.39 390
11170.39 408
11171.39 384
11172.39 359
11173.38 392
11174.38 392
11175.38 385
11176.38 369
11177.38 351
11178.38 368
11179.37 392
11180.37 402
11181.37 384
11182.37 370
11183.37 396
11184.37 384
11185.37 371
11186.36 376
11187.36 394
11188.36 400
11189.36 414
11190.36 365
11191.36 361
11192.36 374
11193.36 407
11194.36 408
11195.35 402
11196.35 403
11197.35 392
11198.35 436
11199.35 412
11200.35 419
11201.35 407
11202.35 429
11203.35 433
11204.35 427
11205.35 451
11206.35 432
11207.35 399
11208.35 395
11209.35 380
11210.35 412
11211.35 389
11212.35 372
11213.35 382
11214.35 385
11215.34 391
11216.35 405
11217.35 365
11218.35 359
11219.35 353
11220.35 353
11221.35 403
11222.35 372
11223.35 389
11224.35 375
11225.35 401
11226.35 410
11227.35 370
11228.35 382
11229.35 360
11230.35 386
11231.35 416
11232.35 382
11233.35 393
11234.35 405
11235.35 399
11236.35 387
11237.36 368
11238.36 391
11239.36 425
11240.36 415
11241.36 418
11242.36 387
11243.36 426
11244.36 423
11245.36 394
11246.37 399
11247.37 419
11248.37 430
11249.37 433
11250.37 395
11251.37 431
11252.38 391
11253.38 414
11254.38 454
11255.38 401
11256.38 396
11257.38 438
11258.39 454
11259.39 431
11260.39 421
11261.39 445
11262.39 451
11263.40 462
11264.40 482
11265.40 437
11266.40 432
11267.40 469
11268.41 457
11269.41 465
11270.41 459
11271.41 484
11272.42 467
11273.42 507
11274.42 497
11275.42 464
11276.43 446
11277.43 459
11278.43 430
11279.44 429
11280.44 424
11281.44 427
11282.44 419
11283.45 378
11284.45 406
11285.45 356
11286.46 369
11287.46 342
11288.46 361
11289.47 368
11290.47 364
11291.47 371
11292.48 361
11293.48 351
11294.48 363
11295.49 345
11296.49 358
11297.49 334
11298.50 332
11299.50 332
11300.51 357
11301.51 342
11302.51 346
11303.52 336
11304.52 343
11305.53 363
11306.53 405
11307.53 370
11308.54 379
11309.54 361
11310.55 392
11311.55 399
11312.55 394
11313.56 390
11314.56 430
11315.57 397
11316.57 404
11317.58 393
11318.58 391
11319.59 387
11320.59 405
11321.59 381
11322.60 369
11323.60 374
11324.61 371
11325.61 392
11326.62 392
11327.62 382
11328.63 374
11329.63 375
11330.64 395
11331.64 413
11332.65 421
11333.65 419
11334.66 448
11335.67 441
11336.67 478
11337.68 438
11338.68 448
11339.69 434
11340.69 432
11341.70 412
11342.70 396
11343.71 382
11344.72 361
11345.72 367
11346.73 369
11347.73 345
11348.74 355
11349.74 326
11350.75 325
11351.76 343
11352.76 337
11353.77 303
11354.78 334
11355.78 310
11356.79 323
11357.79 314
11358.80 312
11359.81 320
11360.81 328
11361.82 332
11362.83 337
11363.83 344
11364.84 351
11365.85 331
11366.85 353
11367.86 303
11368.87 297
11369.87 294
11370.88 294
11371.89 319
11372.89 340
11373.90 322
11374.91 324
11375.92 325
11376.92 297
11377.93 287
11378.94 318
11379.94 306
11380.95 307
11381.96 311
11382.97 311
11383.97 339
11384.98 304
11385.99 295
11387.00 304
11388.00 302
11389.01 332
11390.02 296
11391.03 292
11392.04 312
11393.04 339
11394.05 312
11395.06 308
11396.07 321
11397.08 331
11398.08 285
11399.09 320
11400.10 319
11401.11 297
11402.12 311
11403.12 310
11404.13 332
11405.14 325
11406.15 319
11407.16 298
11408.17 328
11409.18 329
11410.18 320
11411.19 311
11412.20 342
11413.21 321
11414.22 297
11415.23 300
11416.24 322
11417.25 317
11418.25 325
11419.26 308
11420.27 330
11421.28 301
11422.29 330
11423.30 314
11424.31 309
11425.32 315
11426.33 318
11427.34 329
11428.35 308
11429.36 341
11430.37 353
11431.38 341
11432.39 315
11433.39 334
11434.40 334
11435.41 332
11436.42 331
11437.43 316
11438.44 295
11439.45 315
11440.46 337
11441.47 315
11442.48 308
11443.49 281
11444.50 327
11445.51 344
11446.52 316
11447.53 296
11448.55 324
11449.56 312
11450.57 312
11451.58 321
11452.59 318
11453.60 305
11454.61 321
11455.62 336
11456.63 344
11457.64 342
11458.65 327
11459.66 325
11460.67 300
11461.68 302
11462.69 312
11463.71 356
11464.72 304
11465.73 306
11466.74 330
11467.75 348
11468.76 346
11469.77 339
11470.78 370
11471.80 330
11472.81 325
11473.82 355
11474.83 367
11475.84 361
11476.85 368
11477.86 352
11478.88 397
11479.89 362
11480.90 385
11481.91 348
11482.92 378
11483.93 391
11484.95 381
11485.96 388
11486.97 393
11487.98 411
11489.00 394
11490.01 400
11491.02 361
11492.03 402
11493.04 413
11494.06 433
11495.07 399
11496.08 441
11497.09 418
11498.11 413
11499.12 414
11500.13 446
11501.14 456
11502.16 423
11503.17 487
11504.18 492
11505.20 513
11506.21 474
11507.22 462
11508.23 504
11509.25 515
11510.26 503
11511.27 534
11512.29 582
11513.30 592
11514.31 582
11515.33 596
11516.34 647
11517.35 664
11518.37 680
11519.38 668
11520.39 680
11521.41 702
11522.42 739
11523.43 790
11524.45 841
11525.46 825
11526.47 891
11527.49 983
11528.50 1116
11529.52 1155
11530.53 1267
11531.54 1357
11532.56 1430
11533.57 1428
11534.59 1438
11535.60 1498
11536.62 1475
11537.63 1420
11538.64 1333
11539.66 1189
11540.67 1131
11541.69 1055
11542.70 953
11543.72 883
11544.73 789
11545.75 726
11546.76 700
11547.77 619
11548.79 577
11549.80 562
11550.82 569
11551.83 568
11552.85 541
11553.86 537
11554.88 517
11555.89 505
11556.91 503
11557.92 511
11558.94 500
11559.95 465
11560.97 486
11561.99 490
11563.00 490
11564.02 535
11565.03 489
11566.05 496
11567.06 512
11568.08 506
11569.09 502
11570.11 536
11571.13 506
11572.14 527
11573.16 497
11574.17 500
11575.19 468
11576.20 470
11577.22 471
11578.24 498
11579.25 489
11580.27 491
11581.29 475
11582.30 476
11583.32 446
11584.33 488
11585.35 462
11586.37 475
11587.38 504
11588.40 515
11589.42 542
11590.43 542
11591.45 596
11592.47 583
11593.48 600
11594.50 603
11595.52 599
11596.53 570
11597.55 569
11598.57 608
11599.58 544
11600.60 553
11601.62 519
11602.64 558
11603.65 508
11604.67 479
11605.69 482
11606.70 480
11607.72 465
11608.74 490
11609.76 499
11610.77 500
11611.79 478
11612.81 482
11613.83 457
11614.84 467
11615.86 471
11616.88 437
11617.90 464
11618.92 468
11619.93 423
11620.95 410
11621.97 432
11622.99 427
11624.01 411
11625.02 403
11626.04 401
11627.06 399
11628.08 414
11629.10 426
11630.11 412
11631.13 412
11632.15 400
11633.17 384
11634.19 388
11635.21 375
11636.23 361
11637.24 398
11638.26 384
11639.28 363
11640.30 357
11641.32 372
11642.34 361
11643.36 351
11644.38 365
11645.39 346
11646.41 344
11647.43 354
11648.45 341
11649.47 339
11650.49 340
11651.51 316
11652.53 356
11653.55 353
11654.57 332
11655.59 357
11656.61 346
11657.63 312
11658.65 346
11659.67 356
11660.69 323
11661.70 320
11662.72 365
11663.74 340
11664.76 314
11665.78 313
11666.80 318
11667.82 351
11668.84 338
11669.86 307
11670.88 300
11671.90 316
11672.92 327
11673.95 318
11674.97 308
11675.99 321
11677.01 332
11678.03 330
11679.05 340
11680.07 316
11681.09 347
11682.11 339
11683.13 322
11684.15 298
11685.17 292
11686.19 298
11687.21 306
11688.23 294
11689.25 302
11690.28 283
11691.30 322
11692.32 300
11693.34 286
11694.36 260
11695.38 289
11696.40 306
11697.42 299
11698.44 294
11699.47 303
11700.49 298
11701.51 275
11702.53 288
11703.55 274
11704.57 279
11705.60 266
11706.62 293
11707.64 313
11708.66 328
11709.68 308
11710.70 258
11711.73 304
11712.75 312
11713.77 279
11714.79 290
11715.81 293
11716.84 293
11717.86 292
11718.88 278
11719.90 281
11720.92 271
11721.95 270
11722.97 259
11723.99 312
11725.01 304
11726.04 264
11727.06 268
11728.08 267
11729.11 261
11730.13 279
11731.15 286
11732.17 289
11733.20 291
11734.22 290
11735.24 285
11736.26 261
11737.29 267
11738.31 275
11739.33 273
11740.36 271
11741.38 263
11742.40 274
11743.43 311
11744.45 286
11745.47 268
11746.50 272
11747.52 295
11748.54 250
11749.57 275
11750.59 303
11751.62 270
11752.64 285
11753.66 277
11754.69 286
11755.71 283
11756.73 282
11757.76 282
11758.78 300
11759.81 266
11760.83 286
11761.85 314
11762.88 306
11763.90 293
11764.93 288
11765.95 290
11766.98 290
11768.00 315
11769.02 302
11770.05 287
11771.07 298
11772.10 310
11773.12 298
11774.15 284
11775.17 289
11776.20 289
11777.22 294
11778.25 306
11779.27 309
11780.30 289
11781.32 275
11782.35 272
11783.37 256
11784.40 309
11785.42 306
11786.45 287
11787.47 291
11788.50 306
11789.52 293
11790.55 287
11791.57 303
11792.60 300
11793.62 265
11794.65 277
11795.67 303
11796.70 310
11797.73 291
11798.75 304
11799.78 282
11800.80 311
11801.83 296
11802.85 276
11803.88 302
11804.91 306
11805.93 293
11806.96 325
11807.98 317
11809.01 290
11810.04 304
11811.06 300
11812.09 307
11813.12 293
11814.14 292
11815.17 303
11816.19 337
11817.22 321
11818.25 297
11819.27 327
11820.30 335
11821.33 330
11822.35 370
11823.38 340
11824.41 345
11825.44 337
11826.46 327
11827.49 322
11828.52 315
11829.54 354
11830.57 356
11831.60 316
11832.62 344
11833.65 357
11834.68 354
11835.71 343
11836.73 365
11837.76 359
11838.79 368
11839.82 347
11840.84 368
11841.87 345
11842.90 367
11843.93 374
11844.95 376
11845.98 380
11847.01 379
11848.04 375
11849.07 377
11850.09 380
11851.12 406
11852.15 418
11853.18 436
11854.21 448
11855.23 405
11856.26 423
11857.29 424
11858.32 465
11859.35 447
11860.38 475
11861.40 422
11862.43 423
11863.46 451
11864.49 492
11865.52 477
11866.55 475
11867.58 476
11868.60 456
11869.63 520
11870.66 507
11871.69 480
11872.72 481
11873.75 495
11874.78 507
11875.81 545
11876.84 528
11877.86 559
11878.89 552
11879.92 549
11880.95 568
11881.98 624
11883.01 598
11884.04 616
11885.07 616
11886.10 644
11887.13 664
11888.16 700
11889.19 706
11890.22 746
11891.25 800
11892.28 862
11893.31 904
11894.34 899
11895.37 985
11896.40 1002
11897.43 1034
11898.46 1033
11899.49 1062
11900.52 1043
11901.55 1031
11902.58 1009
11903.61 923
11904.64 902
11905.67 880
11906.70 863
11907.73 844
11908.76 842
11909.79 819
11910.82 764
11911.85 758
11912.88 736
11913.91 721
11914.94 720
11915.97 731
11917.01 777
11918.04 784
11919.07 804
11920.10 833
11921.13 850
11922.16 915
11923.19 996
11924.22 1041
11925.25 1011
11926.28 1026
11927.32 1036
11928.35 1086
11929.38 1027
11930.41 1000
11931.44 968
11932.47 883
11933.50 813
11934.54 781
11935.57 754
11936.60 749
11937.63 723
11938.66 683
11939.70 662
11940.73 616
11941.76 601
11942.79 590
11943.82 560
11944.85 553
11945.89 537
11946.92 518
11947.95 529
11948.98 511
11950.02 514
11951.05 526
11952.08 546
11953.11 550
11954.15 496
11955.18 514
11956.21 534
11957.24 542
11958.28 524
11959.31 496
11960.34 544
11961.37 571
11962.41 537
11963.44 543
11964.47 531
11965.51 545
11966.54 565
11967.57 529
11968.60 517
11969.64 522
11970.67 551
11971.70 557
11972.74 530
11973.77 523
11974.80 533
11975.84 530
11976.87 522
11977.90 536
11978.94 531
11979.97 546
11981.00 542
11982.04 547
11983.07 562
11984.11 551
11985.14 516
11986.17 551
11987.21 550
11988.24 531
11989.28 544
11990.31 560
11991.34 571
11992.38 566
11993.41 564
11994.45 565
11995.48 565
11996.51 559
11997.55 573
11998.58 559
11999.62 588
12000.65 610
12001.69 589
12002.72 611
12003.76 622
12004.79 591
12005.82 612
12006.86 631
12007.89 648
12008.93 651
12009.96 661
12011.00 689
12012.03 688
12013.07 680
12014.10 684
12015.14 699
12016.17 695
12017.21 678
12018.24 645
12019.28 649
12020.32 689
12021.35 689
12022.39 719
12023.42 680
12024.46 674
12025.49 698
12026.53 689
12027.56 679
12028.60 656
12029.64 684
12030.67 709
12031.71 687
12032.74 683
12033.78 694
12034.81 661
12035.85 682
12036.89 690
12037.92 666
12038.96 682
12039.99 675
12041.03 702
12042.07 683
12043.10 712
12044.14 742
12045.18 713
12046.21 732
12047.25 723
12048.29 741
12049.32 763
12050.36 817
12051.40 753
12052.43 788
12053.47 776
12054.51 767
12055.54 795
12056.58 755
12057.62 729
12058.65 695
12059.69 708
12060.73 683
12061.76 716
12062.80 652
12063.84 659
12064.88 634
12065.91 636
12066.95 643
12067.99 599
12069.03 625
12070.06 613
12071.10 619
12072.14 636
12073.18 623
12074.21 623
12075.25 578
12076.29 587
12077.33 620
12078.36 648
12079.40 613
12080.44 647
12081.48 645
12082.52 658
12083.55 676
12084.59 656
12085.63 722
12086.67 726
12087.71 673
12088.74 701
12089.78 715
12090.82 747
12091.86 747
12092.90 737
12093.94 762
12094.98 828
12096.01 833
12097.05 806
12098.09 817
12099.13 829
12100.17 820
12101.21 774
12102.25 788
12103.28 783
12104.32 695
12105.36 690
12106.40 645
12107.44 627
12108.48 581
12109.52 562
12110.56 579
12111.60 509
12112.64 523
12113.68 495
12114.72 505
12115.76 506
12116.79 449
12117.83 442
12118.87 463
12119.91 472
12120.95 443
12121.99 458
12123.03 462
12124.07 473
12125.11 482
12126.15 442
12127.19 456
12128.23 466
12129.27 438
12130.31 434
12131.35 432
12132.39 471
12133.43 459
12134.47 460
12135.51 435
12136.55 426
12137.59 436
12138.63 437
12139.67 406
12140.71 439
12141.76 445
12142.80 458
12143.84 406
12144.88 417
12145.92 406
12146.96 367
12148.00 380
12149.04 370
12150.08 378
12151.12 398
12152.16 400
12153.20 385
12154.25 342
12155.29 358
12156.33 402
12157.37 382
12158.41 383
12159.45 404
12160.49 364
12161.53 367
12162.58 376
12163.62 395
12164.66 395
12165.70 381
12166.74 385
12167.78 372
12168.82 387
12169.87 364
12170.91 371
12171.95 372
12172.99 347
12174.03 399
12175.08 364
12176.12 379
12177.16 338
12178.20 324
12179.24 384
12180.29 383
12181.33 384
12182.37 350
12183.41 363
12184.46 348
12185.50 344
12186.54 352
12187.58 366
12188.63 327
12189.67 353
12190.71 330
12191.75 347
12192.80 362
12193.84 371
12194.88 351
12195.92 344
12196.97 339
12198.01 348
12199.05 351
12200.10 332
12201.14 340
12202.18 321
12203.23 326
12204.27 315
12205.31 335
12206.36 344
12207.40 327
12208.44 342
12209.49 330
12210.53 338
12211.57 352
12212.62 372
12213.66 322
12214.70 321
12215.75 310
12216.79 312
12217.84 324
12218.88 327
12219.92 327
12220.97 309
12222.01 318
12223.06 321
12224.10 275
12225.14 289
12226.19 293
12227.23 325
12228.28 319
12229.32 290
12230.36 315
12231.41 305
12232.45 305
12233.50 284
12234.54 320
12235.59 314
12236.63 303
12237.68 300
12238.72 292
12239.77 323
12240.81 326
12241.86 331
12242.90 308
12243.94 322
12244.99 285
12246.03 313
12247.08 319
12248.13 306
12249.17 283
12250.22 312
12251.26 276
12252.31 274
12253.35 270
12254.40 287
12255.44 281
12256.49 252
12257.53 299
12258.58 281
12259.62 269
12260.67 270
12261.72 269
12262.76 265
12263.81 266
12264.85 240
12265.90 259
12266.94 253
12267.99 268
12269.04 254
12270.08 270
12271.13 236
12272.17 271
12273.22 258
12274.27 262
12275.31 255
12276.36 233
12277.41 249
12278.45 234
12279.50 271
12280.55 241
12281.59 234
12282.64 222
12283.69 244
12284.73 250
12285.78 235
12286.83 230
12287.87 227
12288.92 255
12289.97 241
12291.01 217
12292.06 205
12293.11 243
12294.15 254
12295.20 266
12296.25 265
12297.30 237
12298.34 230
12299.39 248
12300.44 228
12301.48 215
12302.53 230
12303.58 251
12304.63 237
12305.67 241
12306.72 230
12307.77 225
12308.82 256
12309.87 222
12310.91 238
12311.96 235
12313.01 254
12314.06 223
12315.10 239
12316.15 210
12317.20 209
12318.25 235
12319.30 233
12320.34 255
12321.39 239
12322.44 242
12323.49 222
12324.54 215
12325.59 246
12326.63 232
12327.68 228
12328.73 230
12329.78 212
12330.83 236
12331.88 221
12332.93 243
12333.98 224
12335.02 227
12336.07 234
12337.12 229
12338.17 211
12339.22 211
12340.27 231
12341.32 243
12342.37 234
12343.42 211
12344.47 217
12345.51 240
12346.56 216
12347.61 216
12348.66 243
12349.71 225
12350.76 234
12351.81 226
12352.86 242
12353.91 223
12354.96 241
12356.01 227
12357.06 236
12358.11 210
12359.16 242
12360.21 229
12361.26 232
12362.31 238
12363.36 202
12364.41 243
12365.46 199
12366.51 231
12367.56 228
12368.61 249
12369.66 226
12370.71 230
12371.76 229
12372.81 218
12373.86 233
12374.91 231
12375.96 240
12377.01 234
12378.06 233
12379.11 209
12380.17 247
12381.22 221
12382.27 217
12383.32 234
12384.37 244
12385.42 243
12386.47 227
12387.52 236
12388.57 226
12389.62 228
12390.67 226
12391.73 261
12392.78 254
12393.83 268
12394.88 221
12395.93 257
12396.98 224
12398.03 235
12399.09 242
12400.14 248
12401.19 230
12402.24 239
12403.29 235
12404.34 264
12405.40 258
12406.45 226
12407.50 245
12408.55 236
12409.60 262
12410.66 250
12411.71 251
12412.76 218
12413.81 240
12414.86 271
12415.92 255
12416.97 238
12418.02 243
12419.07 264
12420.13 296
12421.18 243
12422.23 235
12423.28 253
12424.34 263
12425.39 262
12426.44 253
12427.49 246
12428.55 239
12429.60 247
12430.65 242
12431.71 255
12432.76 256
12433.81 288
12434.86 268
12435.92 278
12436.97 289
12438.02 294
12439.08 259
12440.13 270
12441.18 304
12442.24 270
12443.29 279
12444.34 273
12445.40 261
12446.45 283
12447.50 304
12448.56 311
12449.61 310
12450.67 319
12451.72 342
12452.77 333
12453.83 323
12454.88 349
12455.94 346
12456.99 377
12458.04 369
12459.10 395
12460.15 403
12461.21 444
12462.26 428
12463.31 461
12464.37 484
12465.42 515
12466.48 560
12467.53 596
12468.59 610
12469.64 708
12470.70 710
12471.75 729
12472.80 713
12473.86 691
12474.91 707
12475.97 670
12477.02 637
12478.08 599
12479.13 573
12480.19 532
12481.24 509
12482.30 459
12483.35 443
12484.41 380
12485.46 384
12486.52 376
12487.57 380
12488.63 381
12489.69 349
12490.74 358
12491.80 357
12492.85 348
12493.91 352
12494.96 356
12496.02 325
12497.07 341
12498.13 336
12499.19 350
12500.24 325
12501.30 358
12502.35 351
12503.41 321
12504.47 362
12505.52 312
12506.58 348
12507.63 332
12508.69 345
12509.75 344
12510.80 380
12511.86 336
12512.91 341
12513.97 341
12515.03 364
12516.08 345
12517.14 350
12518.20 333
12519.25 367
12520.31 351
12521.37 366
12522.42 342
12523.48 307
12524.54 317
12525.59 325
12526.65 349
12527.71 346
12528.77 306
12529.82 319
12530.88 311
12531.94 292
12532.99 338
12534.05 365
12535.11 351
12536.17 328
12537.22 320
12538.28 317
12539.34 330
12540.40 348
12541.45 353
12542.51 373
12543.57 348
12544.63 369
12545.68 398
12546.74 394
12547.80 370
12548.86 422
12549.92 423
12550.97 425
12552.03 431
12553.09 421
12554.15 414
12555.21 380
12556.26 394
12557.32 407
12558.38 376
12559.44 380
12560.50 371
12561.56 363
12562.61 369
12563.67 345
12564.73 336
12565.79 333
12566.85 371
12567.91 343
12568.97 317
12570.02 325
12571.08 298
12572.14 327
12573.20 343
12574.26 311
12575.32 303
12576.38 310
12577.44 340
12578.50 320
12579.56 315
12580.61 310
12581.67 326
12582.73 336
12583.79 314
12584.85 312
12585.91 319
12586.97 301
12588.03 320
12589.09 311
12590.15 328
12591.21 324
12592.27 336
12593.33 326
12594.39 306
12595.45 293
12596.51 314
12597.57 320
12598.63 326
12599.69 295
12600.75 312
12601.81 332
12602.87 313
12603.93 325
12604.99 321
12606.05 324
12607.11 316
12608.17 320
12609.23 327
12610.29 338
12611.35 343
12612.41 366
12613.47 361
12614.53 361
12615.59 368
12616.66 360
12617.72 368
12618.78 364
12619.84 369
12620.90 367
12621.96 414
12623.02 410
12624.08 374
12625.14 365
12626.20 369
12627.26 352
12628.33 374
12629.39 382
12630.45 352
12631.51 377
12632.57 341
12633.63 331
12634.69 321
12635.76 333
12636.82 348
12637.88 311
12638.94 335
12640.00 330
12641.06 328
12642.13 293
12643.19 286
12644.25 309
12645.31 314
12646.37 328
12647.44 315
12648.50 320
12649.56 327
12650.62 327
12651.68 306
12652.75 305
12653.81 338
12654.87 320
12655.93 326
12657.00 326
12658.06 333
12659.12 335
12660.18 357
12661.25 343
12662.31 321
12663.37 302
12664.43 324
12665.50 314
12666.56 342
12667.62 339
12668.69 319
12669.75 322
12670.81 332
12671.88 344
12672.94 342
12674.00 357
12675.06 326
12676.13 326
12677.19 359
12678.25 358
12679.32 360
12680.38 379
12681.44 377
12682.51 378
12683.57 365
12684.64 390
12685.70 381
12686.76 382
12687.83 362
12688.89 414
12689.95 395
12691.02 422
12692.08 414
12693.15 435
12694.21 439
12695.27 408
12696.34 462
12697.40 444
12698.47 442
12699.53 451
12700.59 459
12701.66 461
12702.72 431
12703.79 481
12704.85 481
12705.92 490
12706.98 466
12708.05 446
12709.11 470
12710.18 441
12711.24 438
12712.30 432
12713.37 457
12714.43 481
12715.50 438
12716.56 449
12717.63 459
12718.69 470
12719.76 486
12720.82 462
12721.89 459
12722.95 469
12724.02 495
12725.09 501
12726.15 512
12727.22 530
12728.28 518
12729.35 528
12730.41 531
12731.48 517
12732.54 508
12733.61 505
12734.68 502
12735.74 488
12736.81 495
12737.87 440
12738.94 431
12740.00 442
12741.07 463
12742.14 416
12743.20 422
12744.27 410
12745.33 426
12746.40 388
12747.47 398
12748.53 409
12749.60 387
12750.67 380
12751.73 373
12752.80 404
12753.87 388
12754.93 398
12756.00 342
12757.07 371
12758.13 389
12759.20 353
12760.27 348
12761.33 353
12762.40 369
12763.47 366
12764.53 369
12765.60 341
12766.67 325
12767.73 362
12768.80 360
12769.87 339
12770.94 317
12772.00 335
12773.07 332
12774.14 334
12775.21 302
12776.27 329
12777.34 327
12778.41 322
12779.48 335
12780.54 316
12781.61 330
12782.68 319
12783.75 339
12784.81 314
12785.88 303
12786.95 317
12788.02 325
12789.09 329
12790.15 347
12791.22 325
12792.29 342
12793.36 304
12794.43 294
12795.49 309
12796.56 325
12797.63 308
12798.70 320
12799.77 321
12800.84 313
12801.90 359
12802.97 314
12804.04 324
12805.11 335
12806.18 341
12807.25 367
12808.32 360
12809.39 358
12810.45 363
12811.52 367
12812.59 365
12813.66 347
12814.73 340
12815.80 353
12816.87 339
12817.94 340
12819.01 350
12820.08 376
12821.15 374
12822.21 359
12823.28 361
12824.35 377
12825.42 374
12826.49 374
12827.56 356
12828.63 339
12829.70 317
12830.77 311
12831.84 334
12832.91 315
12833.98 311
12835.05 290
12836.12 311
12837.19 313
12838.26 304
12839.33 277
12840.40 286
12841.47 276
12842.54 277
12843.61 246
12844.68 253
12845.75 255
12846.82 267
12847.89 304
12848.96 267
12850.03 279
12851.10 260
12852.18 281
12853.25 256
12854.32 262
12855.39 269
12856.46 238
12857.53 262
12858.60 250
12859.67 253
12860.74 260
12861.81 257
12862.88 243
12863.96 224
12865.03 218
12866.10 239
12867.17 248
12868.24 234
12869.31 240
12870.38 244
12871.45 247
12872.53 241
12873.60 222
12874.67 240
12875.74 232
12876.81 249
12877.88 236
12878.96 222
12880.03 228
12881.10 235
12882.17 242
12883.24 227
12884.31 225
12885.39 218
12886.46 197
12887.53 238
12888.60 222
12889.68 227
12890.75 220
12891.82 213
12892.89 231
12893.96 218
12895.04 191
12896.11 199
12897.18 196
12898.25 210
12899.33 196
12900.40 215
12901.47 202
12902.54 213
12903.62 207
12904.69 199
12905.76 186
12906.84 196
12907.91 199
12908.98 218
12910.06 206
12911.13 192
12912.20 220
12913.27 185
12914.35 194
12915.42 198
12916.49 218
12917.57 194
12918.64 176
12919.71 207
12920.79 208
12921.86 194
12922.94 201
12924.01 193
12925.08 195
12926.16 186
12927.23 171
12928.30 202
12929.38 176
12930.45 198
12931.53 175
12932.60 176
12933.67 180
12934.75 176
12935.82 161
12936.90 179
12937.97 181
12939.04 192
12940.12 167
12941.19 206
12942.27 188
12943.34 181
12944.42 185
12945.49 179
12946.56 189
12947.64 179
12948.71 191
12949.79 184
12950.86 180
12951.94 182
12953.01 192
12954.09 163
12955.16 176
12956.24 182
12957.31 195
12958.39 178
12959.46 174
12960.54 176
12961.61 156
12962.69 175
12963.76 166
12964.84 201
12965.91 170
12966.99 171
12968.07 190
12969.14 195
12970.22 194
12971.29 195
12972.37 180
12973.44 177
12974.52 167
12975.59 180
12976.67 181
12977.75 159
12978.82 163
12979.90 173
12980.97 194
12982.05 183
12983.13 193
12984.20 176
12985.28 176
12986.35 182
12987.43 163
12988.51 167
12989.58 180
12990.66 172
12991.74 165
12992.81 207
12993.89 170
12994.97 171
12996.04 182
12997.12 169
12998.20 171
12999.27 173
13000.35 150
13001.43 170
13002.50 182
13003.58 173
13004.66 173
13005.73 184
13006.81 184
13007.89 155
13008.97 171
13010.04 162
13011.12 196
13012.20 183
13013.27 198
13014.35 181
13015.43 161
13016.51 183
13017.58 188
13018.66 166
13019.74 187
13020.82 198
13021.89 190
13022.97 168
13024.05 170
13025.13 179
13026.21 167
13027.28 186
13028.36 183
13029.44 182
13030.52 187
13031.60 177
13032.67 189
13033.75 199
13034.83 212
13035.91 210
13036.99 207
13038.07 167
13039.14 189
13040.22 181
13041.30 189
13042.38 171
13043.46 170
13044.54 187
13045.62 188
13046.69 178
13047.77 171
13048.85 161
13049.93 189
13051.01 196
13052.09 210
13053.17 175
13054.25 181
13055.33 171
13056.40 167
13057.48 188
13058.56 181
13059.64 194
13060.72 194
13061.80 181
13062.88 168
13063.96 172
13065.04 182
13066.12 201
13067.20 185
13068.28 202
13069.36 165
13070.44 195
13071.52 191
13072.60 192
13073.68 179
13074.76 177
13075.84 175
13076.92 165
13078.00 158
13079.08 149
13080.16 162
13081.24 167
13082.32 181
13083.40 186
13084.48 186
13085.56 172
13086.64 179
13087.72 154
13088.80 169
13089.88 201
13090.96 191
13092.04 181
13093.12 174
13094.20 167
13095.28 171
13096.36 197
13097.44 195
13098.52 192
13099.61 176
13100.69 202
13101.77 199
13102.85 193
13103.93 161
13105.01 168
13106.09 189
13107.17 193
13108.25 190
13109.34 195
13110.42 187
13111.50 178
13112.58 192
13113.66 171
13114.74 199
13115.82 195
13116.91 206
13117.99 178
13119.07 185
13120.15 180
13121.23 189
13122.31 194
13123.40 192
13124.48 169
13125.56 199
13126.64 193
13127.72 185
13128.81 190
13129.89 190
13130.97 181
13132.05 197
13133.14 182
13134.22 175
13135.30 177
13136.38 148
13137.47 184
13138.55 187
13139.63 169
13140.71 194
13141.80 219
13142.88 175
13143.96 164
13145.04 192
13146.13 183
13147.21 202
13148.29 203
13149.38 179
13150.46 181
13151.54 175
13152.62 180
13153.71 201
13154.79 160
13155.87 212
13156.96 206
13158.04 199
13159.12 183
13160.21 196
13161.29 195
13162.37 209
13163.46 193
13164.54 193
13165.62 227
13166.71 190
13167.79 195
13168.88 185
13169.96 195
13171.04 192
13172.13 198
13173.21 203
13174.30 197
13175.38 202
13176.46 216
13177.55 191
13178.63 220
13179.72 193
13180.80 189
13181.88 183
13182.97 162
13184.05 186
13185.14 188
13186.22 191
13187.31 186
13188.39 178
13189.48 172
13190.56 188
13191.65 186
13192.73 208
13193.81 192
13194.90 203
13195.98 219
13197.07 188
13198.15 193
13199.24 216
13200.32 213
13201.41 195
13202.49 207
13203.58 199
13204.67 202
13205.75 201
13206.84 221
13207.92 216
13209.01 211
13210.09 192
13211.18 212
13212.26 202
13213.35 213
13214.43 187
13215.52 201
13216.61 224
13217.69 219
13218.78 215
13219.86 204
13220.95 196
13222.04 207
13223.12 238
13224.21 186
13225.29 212
13226.38 209
13227.47 213
13228.55 217
13229.64 224
13230.72 236
13231.81 238
13232.90 253
13233.98 221
13235.07 220
13236.16 219
13237.24 253
13238.33 218
13239.42 248
13240.50 244
13241.59 209
13242.68 247
13243.76 240
13244.85 226
13245.94 247
13247.02 226
13248.11 259
13249.20 254
13250.29 233
13251.37 273
13252.46 244
13253.55 260
13254.63 249
13255.72 258
13256.81 257
13257.90 244
13258.98 276
13260.07 276
13261.16 274
13262.25 251
13263.33 266
13264.42 262
13265.51 278
13266.60 282
13267.69 281
13268.77 288
13269.86 310
13270.95 276
13272.04 302
13273.13 308
13274.21 296
13275.30 305
13276.39 320
13277.48 294
13278.57 290
13279.65 318
13280.74 320
13281.83 316
13282.92 306
13284.01 336
13285.10 320
13286.19 371
13287.27 350
13288.36 346
13289.45 354
13290.54 352
13291.63 346
13292.72 360
13293.81 374
13294.90 360
13295.98 402
13297.07 374
13298.16 384
13299.25 350
13300.34 396
13301.43 378
13302.52 423
13303.61 399
13304.70 421
13305.79 381
13306.88 399
13307.97 416
13309.06 396
13310.15 412
13311.24 432
13312.32 407
13313.41 419
13314.50 387
13315.59 414
13316.68 437
13317.77 398
13318.86 421
13319.95 437
13321.04 457
13322.13 423
13323.22 442
13324.31 406
13325.40 449
13326.49 440
13327.58 468
13328.68 490
13329.77 453
13330.86 462
13331.95 492
13333.04 478
13334.13 481
13335.22 501
13336.31 456
13337.40 505
13338.49 515
13339.58 483
13340.67 480
13341.76 480
13342.85 459
13343.94 489
13345.04 488
13346.13 477
13347.22 501
13348.31 517
13349.40 540
13350.49 498
13351.58 491
13352.67 507
13353.77 537
13354.86 578
13355.95 560
13357.04 536
13358.13 582
13359.22 569
13360.31 589
13361.41 595
13362.50 618
13363.59 610
13364.68 595
13365.77 589
13366.87 559
13367.96 579
13369.05 541
13370.14 580
13371.23 504
13372.33 506
13373.42 474
13374.51 501
13375.60 464
13376.69 435
13377.79 441
13378.88 395
13379.97 415
13381.06 396
13382.16 404
13383.25 360
13384.34 388
13385.43 364
13386.53 390
13387.62 394
13388.71 392
13389.81 373
13390.90 411
13391.99 364
13393.08 392
13394.18 379
13395.27 387
13396.36 429
13397.46 384
13398.55 376
13399.64 371
13400.74 391
13401.83 365
13402.92 383
13404.02 401
13405.11 384
13406.20 380
13407.30 391
13408.39 353
13409.48 378
13410.58 356
13411.67 391
13412.77 371
13413.86 383
13414.95 375
13416.05 369
13417.14 366
13418.23 341
13419.33 377
13420.42 405
13421.52 374
13422.61 386
13423.71 378
13424.80 379
13425.89 419
13426.99 382
13428.08 398
13429.18 400
13430.27 415
13431.37 413
13432.46 371
13433.56 395
13434.65 378
13435.74 378
13436.84 403
13437.93 424
13439.03 409
13440.12 421
13441.22 426
13442.31 424
13443.41 407
13444.50 437
13445.60 448
13446.69 423
13447.79 417
13448.88 427
13449.98 458
13451.08 490
13452.17 478
13453.27 519
13454.36 485
13455.46 439
13456.55 508
13457.65 480
13458.74 496
13459.84 483
13460.94 483
13462.03 488
13463.13 504
13464.22 495
13465.32 476
13466.41 489
13467.51 505
13468.61 515
13469.70 529
13470.80 518
13471.90 496
13472.99 508
13474.09 491
13475.18 523
13476.28 531
13477.38 545
13478.47 539
13479.57 545
13480.67 541
13481.76 527
13482.86 578
13483.96 568
13485.05 596
13486.15 632
13487.25 625
13488.34 603
13489.44 622
13490.54 649
13491.63 669
13492.73 652
13493.83 675
13494.93 679
13496.02 699
13497.12 665
13498.22 647
13499.31 705
13500.41 682
13501.51 673
13502.61 661
13503.70 640
13504.80 651
13505.90 632
13507.00 611
13508.09 612
13509.19 578
13510.29 599
13511.39 568
13512.49 558
13513.58 538
13514.68 521
13515.78 552
13516.88 517
13517.98 536
13519.07 487
13520.17 488
13521.27 495
13522.37 516
13523.47 460
13524.57 482
13525.66 476
13526.76 483
13527.86 477
13528.96 453
13530.06 439
13531.16 421
13532.25 454
13533.35 413
13534.45 400
13535.55 426
13536.65 392
13537.75 424
13538.85 412
13539.95 372
13541.05 408
13542.14 401
13543.24 400
13544.34 376
13545.44 437
13546.54 393
13547.64 398
13548.74 385
13549.84 358
13550.94 380
13552.04 378
13553.14 356
13554.24 354
13555.34 387
13556.44 367
13557.54 376
13558.64 373
13559.74 371
13560.84 378
13561.94 348
13563.04 355
13564.13 358
13565.23 348
13566.34 332
13567.44 337
13568.54 329
13569.64 339
13570.74 371
13571.84 366
13572.94 351
13574.04 355
13575.14 333
13576.24 364
13577.34 362
13578.44 343
13579.54 360
13580.64 367
13581.74 373
13582.84 368
13583.94 346
13585.04 357
13586.14 372
13587.24 340
13588.35 377
13589.45 387
13590.55 391
13591.65 392
13592.75 361
13593.85 376
13594.95 376
13596.05 375
13597.15 368
13598.26 350
13599.36 376
13600.46 375
13601.56 395
13602.66 373
13603.76 395
13604.86 373
13605.97 377
13607.07 358
13608.17 370
13609.27 349
13610.37 361
13611.47 372
13612.58 369
13613.68 366
13614.78 382
13615.88 400
13616.98 387
13618.09 390
13619.19 377
13620.29 365
13621.39 380
13622.50 366
13623.60 351
13624.70 389
13625.80 397
13626.91 371
13628.01 385
13629.11 388
13630.21 389
13631.32 373
13632.42 390
13633.52 395
13634.62 370
13635.73 385
13636.83 373
13637.93 383
13639.04 357
13640.14 391
13641.24 361
13642.35 376
13643.45 372
13644.55 373
13645.65 367
13646.76 368
13647.86 373
13648.96 347
13650.07 353
13651.17 381
13652.28 360
13653.38 349
13654.48 353
13655.59 330
13656.69 350
13657.79 359
13658.90 356
13660.00 338
13661.11 362
13662.21 357
13663.31 353
13664.42 328
13665.52 321
13666.63 337
13667.73 352
13668.83 325
13669.94 356
13671.04 338
13672.15 311
13673.25 333
13674.36 366
13675.46 344
13676.56 350
13677.67 361
13678.77 348
13679.88 346
13680.98 358
13682.09 354
13683.19 383
13684.30 382
13685.40 363
13686.51 379
13687.61 357
13688.72 361
13689.82 339
13690.93 353
13692.03 392
13693.14 390
13694.24 363
13695.35 372
13696.45 369
13697.56 360
13698.66 391
13699.77 374
13700.87 371
13701.98 421
13703.09 402
13704.19 409
13705.30 403
13706.40 420
13707.51 423
13708.61 444
13709.72 442
13710.83 452
13711.93 442
13713.04 448
13714.14 422
13715.25 452
13716.36 433
13717.46 450
13718.57 473
13719.67 477
13720.78 486
13721.89 462
13722.99 488
13724.10 484
13725.21 469
13726.31 522
13727.42 518
13728.53 494
13729.63 512
13730.74 529
13731.85 519
13732.95 537
13734.06 515
13735.17 550
13736.27 557
13737.38 579
13738.49 551
13739.59 567
13740.70 606
13741.81 632
13742.92 652
13744.02 667
13745.13 683
13746.24 712
13747.35 709
13748.45 797
13749.56 811
13750.67 857
13751.78 861
13752.88 901
13753.99 894
13755.10 900
13756.21 907
13757.31 919
13758.42 982
13759.53 943
13760.64 973
13761.75 982
13762.85 972
13763.96 981
13765.07 970
13766.18 919
13767.29 923
13768.39 916
13769.50 913
13770.61 880
13771.72 864
13772.83 818
13773.94 787
13775.04 770
13776.15 718
13777.26 736
13778.37 656
13779.48 624
13780.59 618
13781.70 614
13782.80 578
13783.91 564
13785.02 537
13786.13 525
13787.24 512
13788.35 525
13789.46 504
13790.57 458
13791.68 460
13792.79 467
13793.90 434
13795.00 442
13796.11 473
13797.22 426
13798.33 446
13799.44 449
13800.55 447
13801.66 462
13802.77 462
13803.88 407
13804.99 426
13806.10 410
13807.21 423
13808.32 388
13809.43 393
13810.54 410
13811.65 408
13812.76 413
13813.87 386
13814.98 381
13816.09 361
13817.20 392
13818.31 371
13819.42 393
13820.53 373
13821.64 370
13822.75 357
13823.86 351
13824.97 368
13826.08 367
13827.19 378
13828.30 358
13829.41 357
13830.53 371
13831.64 390
13832.75 365
13833.86 367
13834.97 347
13836.08 375
13837.19 372
13838.30 404
13839.41 365
13840.52 360
13841.64 395
13842.75 388
13843.86 379
13844.97 346
13846.08 406
13847.19 388
13848.30 394
13849.41 389
13850.53 384
13851.64 387
13852.75 363
13853.86 369
13854.97 383
13856.08 404
13857.20 418
13858.31 376
13859.42 357
13860.53 397
13861.64 377
13862.76 400
13863.87 377
13864.98 422
13866.09 398
13867.20 431
13868.32 386
13869.43 408
13870.54 384
13871.65 411
13872.77 381
13873.88 410
13874.99 395
13876.10 431
13877.22 399
13878.33 407
13879.44 438
13880.55 449
13881.67 453
13882.78 428
13883.89 435
13885.01 444
13886.12 462
13887.23 471
13888.34 479
13889.46 454
13890.57 481
13891.68 489
13892.80 475
13893.91 453
13895.02 439
13896.14 449
13897.25 443
13898.36 448
13899.48 394
13900.59 410
13901.70 413
13902.82 391
13903.93 383
13905.05 400
13906.16 378
13907.27 361
13908.39 357
13909.50 350
13910.61 362
13911.73 366
13912.84 360
13913.96 355
13915.07 356
13916.19 358
13917.30 344
13918.41 343
13919.53 340
13920.64 325
13921.76 336
13922.87 349
13923.99 358
13925.10 346
13926.21 356
13927.33 344
13928.44 347
13929.56 335
13930.67 325
13931.79 368
13932.90 364
13934.02 359
13935.13 347
13936.25 349
13937.36 326
13938.48 328
13939.59 347
13940.71 343
13941.82 350
13942.94 346
13944.05 319
13945.17 312
13946.28 325
13947.40 320
13948.52 322
13949.63 310
13950.75 290
13951.86 312
13952.98 322
13954.09 325
13955.21 330
13956.32 310
13957.44 310
13958.56 313
13959.67 329
13960.79 303
13961.90 319
13963.02 325
13964.14 311
13965.25 327
13966.37 298
13967.48 308
13968.60 313
13969.72 306
13970.83 322
13971.95 323
13973.07 314
13974.18 312
13975.30 305
13976.42 318
13977.53 309
13978.65 324
13979.77 336
13980.88 337
13982.00 316
13983.12 324
13984.23 343
13985.35 315
13986.47 326
13987.58 321
13988.70 295
13989.82 307
13990.94 325
13992.05 342
13993.17 310
13994.29 327
13995.40 323
13996.52 357
13997.64 331
13998.76 318
13999.87 298
14000.99 365
14002.11 355
14003.23 345
14004.35 335
14005.46 333
14006.58 316
14007.70 358
14008.82 354
14009.93 322
14011.05 309
14012.17 325
14013.29 350
14014.41 353
14015.52 335
14016.64 353
14017.76 350
14018.88 364
14020.00 359
14021.12 355
14022.23 344
14023.35 363
14024.47 341
14025.59 356
14026.71 346
14027.83 342
14028.95 338
14030.06 365
14031.18 400
14032.30 399
14033.42 383
14034.54 371
14035.66 358
14036.78 399
14037.90 387
14039.02 392
14040.14 381
14041.25 402
14042.37 420
14043.49 418
14044.61 422
14045.73 434
14046.85 437
14047.97 431
14049.09 441
14050.21 472
14051.33 456
14052.45 458
14053.57 486
14054.69 476
14055.81 475
14056.93 517
14058.05 519
14059.17 529
14060.29 520
14061.41 529
14062.53 529
14063.65 547
14064.77 571
14065.89 547
14067.01 558
14068.13 581
14069.25 552
14070.37 534
14071.49 563
14072.61 552
14073.73 526
14074.85 562
14075.97 588
14077.09 585
14078.21 553
14079.33 566
14080.45 560
14081.57 533
14082.69 568
14083.82 631
14084.94 580
14086.06 600
14087.18 629
14088.30 604
14089.42 635
14090.54 636
14091.66 641
14092.78 641
14093.91 661
14095.03 639
14096.15 619
14097.27 630
14098.39 604
14099.51 614
14100.63 589
14101.76 591
14102.88 556
14104.00 554
14105.12 518
14106.24 513
14107.36 480
14108.49 468
14109.61 469
14110.73 497
14111.85 468
14112.97 441
14114.10 486
14115.22 481
14116.34 440
14117.46 408
14118.58 432
14119.71 419
14120.83 399
14121.95 391
14123.07 392
14124.20 409
14125.32 426
14126.44 426
14127.56 393
14128.69 398
14129.81 385
14130.93 391
14132.06 378
14133.18 396
14134.30 370
14135.42 382
14136.55 394
14137.67 384
14138.79 363
14139.92 355
14141.04 362
14142.16 360
14143.29 365
14144.41 337
14145.53 344
14146.66 360
14147.78 357
14148.90 349
14150.03 368
14151.15 347
14152.27 323
14153.40 349
14154.52 354
14155.64 349
14156.77 334
14157.89 334
14159.02 324
14160.14 317
14161.26 312
14162.39 348
14163.51 356
14164.64 365
14165.76 340
14166.88 321
14168.01 341
14169.13 341
14170.26 344
14171.38 325
14172.51 306
14173.63 315
14174.75 335
14175.88 316
14177.00 291
14178.13 306
14179.25 305
14180.38 325
14181.50 334
14182.63 328
14183.75 318
14184.88 303
14186.00 298
14187.13 300
14188.25 297
14189.38 296
14190.50 285
14191.63 310
14192.75 304
14193.88 295
14195.00 296
14196.13 301
14197.25 310
14198.38 284
14199.50 287
14200.63 310
14201.76 291
14202.88 282
14204.01 307
14205.13 299
14206.26 292
14207.38 297
14208.51 294
14209.64 298
14210.76 281
14211.89 279
14213.01 293
14214.14 268
14215.27 276
14216.39 307
14217.52 287
14218.64 274
14219.77 286
14220.90 279
14222.02 278
14223.15 258
14224.28 272
14225.40 311
14226.53 283
14227.66 273
14228.78 266
14229.91 261
14231.04 272
14232.16 268
14233.29 279
14234.42 271
14235.54 268
14236.67 281
14237.80 285
14238.92 285
14240.05 259
14241.18 267
14242.31 302
14243.43 269
14244.56 257
14245.69 249
14246.82 242
14247.94 237
14249.07 264
14250.20 258
14251.33 244
14252.45 233
14253.58 239
14254.71 253
14255.84 241
14256.96 223
14258.09 228
14259.22 235
14260.35 243
14261.47 249
14262.60 252
14263.73 245
14264.86 238
14265.99 229
14267.12 233
14268.24 250
14269.37 231
14270.50 222
14271.63 230
14272.76 216
14273.89 218
14275.01 208
14276.14 232
14277.27 239
14278.40 233
14279.53 210
14280.66 214
14281.79 217
14282.91 198
14284.04 229
14285.17 222
14286.30 188
14287.43 200
14288.56 215
14289.69 188
14290.82 211
14291.95 227
14293.08 209
14294.20 213
14295.33 222
14296.46 232
14297.59 224
14298.72 206
14299.85 222
14300.98 191
14302.11 182
14303.24 200
14304.37 220
14305.50 208
14306.63 186
14307.76 206
14308.89 207
14310.02 207
14311.15 182
14312.28 191
14313.41 213
14314.54 199
14315.67 191
14316.80 206
14317.93 189
14319.06 196
14320.19 189
14321.32 202
14322.45 216
14323.58 207
14324.71 197
14325.84 204
14326.97 222
14328.10 211
14329.23 199
14330.36 201
14331.49 187
14332.62 168
14333.76 166
14334.89 190
14336.02 200
14337.15 180
14338.28 205
14339.41 207
14340.54 192
14341.67 196
14342.80 213
14343.93 189
14345.07 178
14346.20 197
14347.33 190
14348.46 202
14349.59 180
14350.72 206
14351.85 188
14352.99 194
14354.12 197
14355.25 198
14356.38 200
14357.51 172
14358.64 179
14359.78 196
14360.91 174
14362.04 190
14363.17 190
14364.30 210
14365.44 175
14366.57 180
14367.70 204
14368.83 192
14369.96 193
14371.10 191
14372.23 188
14373.36 185
14374.49 190
14375.63 186
14376.76 199
14377.89 209
14379.02 201
14380.16 195
14381.29 214
14382.42 184
14383.55 175
14384.69 179
14385.82 199
14386.95 193
14388.09 182
14389.22 204
14390.35 210
14391.49 198
14392.62 187
14393.75 205
14394.89 179
14396.02 191
14397.15 231
14398.28 223
14399.42 217
14400.55 202
14401.69 217
14402.82 221
14403.95 213
14405.09 220
14406.22 231
14407.35 221
14408.49 206
14409.62 219
14410.75 233
14411.89 215
14413.02 216
14414.16 202
14415.29 248
14416.42 212
14417.56 240
14418.69 230
14419.83 222
14420.96 223
14422.10 207
14423.23 227
14424.36 208
14425.50 235
14426.63 247
14427.77 251
14428.90 226
14430.04 232
14431.17 227
14432.31 249
14433.44 232
14434.58 243
14435.71 253
14436.85 242
14437.98 257
14439.12 246
14440.25 215
14441.39 251
14442.52 219
14443.66 237
14444.79 256
14445.93 234
14447.06 247
14448.20 263
14449.33 271
14450.47 252
14451.60 236
14452.74 247
14453.87 264
14455.01 239
14456.14 231
14457.28 268
14458.42 260
14459.55 268
14460.69 271
14461.82 282
14462.96 242
14464.10 269
14465.23 286
14466.37 256
14467.50 233
14468.64 242
14469.78 261
14470.91 247
14472.05 254
14473.18 264
14474.32 227
14475.46 229
14476.59 232
14477.73 219
14478.87 254
14480.00 247
14481.14 267
14482.28 260
14483.41 231
14484.55 230
14485.69 230
14486.82 237
14487.96 264
14489.10 222
14490.23 223
14491.37 246
14492.51 265
14493.65 221
14494.78 220
14495.92 250
14497.06 229
14498.19 235
14499.33 235
14500.47 225
14501.61 240
14502.74 213
14503.88 258
14505.02 229
14506.16 223
14507.29 237
14508.43 243
14509.57 218
14510.71 224
14511.85 234
14512.98 245
14514.12 235
14515.26 236
14516.40 210
14517.54 228
14518.67 226
14519.81 228
14520.95 227
14522.09 227
14523.23 212
14524.36 221
14525.50 218
14526.64 193
14527.78 212
14528.92 236
14530.06 239
14531.19 213
14532.33 214
14533.47 210
14534.61 229
14535.75 214
14536.89 206
14538.03 214
14539.17 220
14540.31 203
14541.44 218
14542.58 227
14543.72 212
14544.86 217
14546.00 240
14547.14 232
14548.28 204
14549.42 232
14550.56 228
14551.70 241
14552.84 226
14553.98 235
14555.12 236
14556.25 262
14557.39 233
14558.53 246
14559.67 241
14560.81 217
14561.95 226
14563.09 233
14564.23 227
14565.37 267
14566.51 268
14567.65 244
14568.79 267
14569.93 258
14571.07 258
14572.21 247
14573.35 232
14574.49 274
14575.63 284
14576.77 271
14577.92 264
14579.06 289
14580.20 268
14581.34 274
14582.48 287
14583.62 272
14584.76 303
14585.90 290
14587.04 298
14588.18 295
14589.32 291
14590.46 314
14591.60 292
14592.74 309
14593.89 323
14595.03 303
14596.17 298
14597.31 310
14598.45 332
14599.59 308
14600.73 324
14601.87 302
14603.02 339
14604.16 320
14605.30 365
14606.44 342
14607.58 331
14608.72 344
14609.86 352
14611.01 366
14612.15 354
14613.29 334
14614.43 358
14615.57 413
14616.72 418
14617.86 415
14619.00 429
14620.14 420
14621.28 421
14622.43 460
14623.57 477
14624.71 474
14625.85 479
14627.00 501
14628.14 479
14629.28 460
14630.42 466
14631.56 480
14632.71 492
14633.85 436
14634.99 432
14636.14 406
14637.28 397
14638.42 410
14639.56 377
14640.71 336
14641.85 359
14642.99 332
14644.14 359
14645.28 316
14646.42 297
14647.56 298
14648.71 288
14649.85 301
14650.99 283
14652.14 287
14653.28 276
14654.42 262
14655.57 260
14656.71 265
14657.85 252
14659.00 241
14660.14 227
14661.29 267
14662.43 229
14663.57 249
14664.72 221
14665.86 245
14667.00 230
14668.15 218
14669.29 252
14670.44 240
14671.58 233
14672.73 229
14673.87 222
14675.01 215
14676.16 220
14677.30 212
14678.45 239
14679.59 211
14680.74 213
14681.88 199
14683.02 201
14684.17 194
14685.31 180
14686.46 206
14687.60 187
14688.75 184
14689.89 189
14691.04 193
14692.18 193
14693.33 205
14694.47 183
14695.62 196
14696.76 190
14697.91 191
14699.05 175
14700.20 198
14701.34 174
14702.49 184
14703.63 172
14704.78 192
14705.92 195
14707.07 163
14708.22 199
14709.36 175
14710.51 177
14711.65 179
14712.80 195
14713.94 164
14715.09 200
14716.23 184
14717.38 171
14718.53 192
14719.67 188
14720.82 181
14721.96 187
14723.11 183
14724.26 175
14725.40 168
14726.55 164
14727.70 179
14728.84 174
14729.99 181
14731.13 159
14732.28 183
14733.43 163
14734.57 167
14735.72 178
14736.87 185
14738.01 191
14739.16 191
14740.31 177
14741.45 175
14742.60 187
14743.75 178
14744.89 181
14746.04 165
14747.19 188
14748.34 177
14749.48 200
14750.63 171
14751.78 176
14752.92 166
14754.07 175
14755.22 146
14756.37 160
14757.51 158
14758.66 155
14759.81 171
14760.96 151
14762.10 147
14763.25 162
14764.40 168
14765.55 157
14766.70 146
14767.84 165
14768.99 171
14770.14 169
14771.29 182
14772.43 163
14773.58 152
14774.73 155
14775.88 178
14777.03 165
14778.18 147
14779.32 150
14780.47 155
14781.62 164
14782.77 133
14783.92 155
14785.07 141
14786.21 150
14787.36 128
14788.51 139
14789.66 126
14790.81 145
14791.96 130
14793.11 126
14794.26 133
14795.40 140
14796.55 145
14797.70 126
14798.85 147
14800.00 113
14801.15 147
14802.30 128
14803.45 133
14804.60 136
14805.75 135
14806.90 133
14808.05 138
14809.19 125
14810.34 126
14811.49 115
14812.64 123
14813.79 118
14814.94 110
14816.09 125
14817.24 116
14818.39 116
14819.54 123
14820.69 118
14821.84 111
14822.99 129
14824.14 129
14825.29 125
14826.44 123
14827.59 130
14828.74 134
14829.89 103
14831.04 136
14832.19 121
14833.34 146
14834.49 124
14835.64 122
14836.79 115
14837.95 115
14839.10 111
14840.25 120
14841.40 109
14842.55 112
14843.70 111
14844.85 108
14846.00 115
14847.15 118
14848.30 120
14849.45 122
14850.60 108
14851.76 109
14852.91 137
14854.06 122
14855.21 109
14856.36 117
14857.51 119
14858.66 117
14859.81 121
14860.97 108
14862.12 111
14863.27 100
14864.42 106
14865.57 126
14866.72 116
14867.88 130
14869.03 106
14870.18 107
14871.33 129
14872.48 113
14873.64 110
14874.79 105
14875.94 106
14877.09 118
14878.24 109
14879.40 122
14880.55 128
14881.70 113
14882.85 119
14884.00 106
14885.16 99
14886.31 98
14887.46 125
14888.61 122
14889.77 113
14890.92 110
14892.07 115
14893.23 113
14894.38 110
14895.53 86
14896.68 106
14897.84 122
14898.99 111
14900.14 112
14901.30 105
14902.45 109
14903.60 105
14904.75 108
14905.91 117
14907.06 116
14908.21 112
14909.37 112
14910.52 101
14911.67 123
14912.83 107
14913.98 119
14915.14 115
14916.29 98
14917.44 117
14918.60 109
14919.75 107
14920.90 110
14922.06 133
14923.21 116
14924.37 112
14925.52 92
14926.67 123
14927.83 106
14928.98 100
14930.14 115
14931.29 112
14932.44 111
14933.60 123
14934.75 108
14935.91 114
14937.06 113
14938.22 117
14939.37 113
14940.52 110
14941.68 115
14942.83 114
14943.99 131
14945.14 119
14946.30 108
14947.45 103
14948.61 122
14949.76 121
14950.92 108
14952.07 112
14953.23 130
14954.38 119
14955.54 116
14956.69 137
14957.85 133
14959.00 120
14960.16 115
14961.31 101
14962.47 127
14963.62 131
14964.78 104
14965.94 120
14967.09 107
14968.25 110
14969.40 115
14970.56 129
14971.71 97
14972.87 100
14974.03 131
14975.18 126
14976.34 108
14977.49 108
14978.65 113
14979.81 119
14980.96 115
14982.12 115
14983.27 123
14984.43 105
14985.59 97
14986.74 108
14987.90 114
14989.06 106
14990.21 117
14991.37 105
14992.53 113
14993.68 100
14994.84 103
14996.00 102
14997.15 110
14998.31 113
14999.47 95
15000.62 100
15001.78 107
15002.94 99
15004.09 93
15005.25 96
15006.41 106
15007.56 104
15008.72 102
15009.88 109
15011.04 103
15012.19 88
15013.35 95
15014.51 113
15015.67 101
15016.82 99
15017.98 106
15019.14 124
15020.30 95
15021.45 95
15022.61 108
15023.77 94
15024.93 92
15026.08 92
15027.24 116
15028.40 110
15029.56 96
15030.72 124
15031.87 106
15033.03 101
15034.19 82
15035.35 102
15036.51 112
15037.67 105
15038.82 99
15039.98 98
15041.14 119
15042.30 101
15043.46 95
15044.62 95
15045.78 87
15046.93 99
15048.09 115
15049.25 111
15050.41 104
15051.57 88
15052.73 102
15053.89 119
15055.05 116
15056.20 99
15057.36 104
15058.52 111
15059.68 104
15060.84 108
15062.00 105
15063.16 115
15064.32 109
15065.48 96
15066.64 104
15067.80 108
15068.96 98
15070.12 94
15071.28 107
15072.44 101
15073.60 89
15074.76 99
15075.91 99
15077.07 109
15078.23 108
15079.39 90
15080.55 110
15081.71 109
15082.87 104
15084.03 123
15085.19 88
15086.35 107
15087.51 117
15088.68 107
15089.84 97
15091.00 96
15092.16 113
15093.32 115
15094.48 111
15095.64 102
15096.80 116
15097.96 116
15099.12 99
15100.28 97
15101.44 91
15102.60 113
15103.76 114
15104.92 112
15106.08 104
15107.25 98
15108.41 108
15109.57 133
15110.73 122
15111.89 114
15113.05 103
15114.21 111
15115.37 108
15116.54 102
15117.70 91
15118.86 102
15120.02 112
15121.18 120
15122.34 115
15123.50 119
15124.67 94
15125.83 120
15126.99 107
15128.15 113
15129.31 98
15130.47 124
15131.64 114
15132.80 107
15133.96 121
15135.12 118
15136.28 117
15137.45 99
15138.61 122
15139.77 120
15140.93 102
15142.10 117
15143.26 117
15144.42 130
15145.58 118
15146.75 113
15147.91 129
15149.07 121
15150.23 112
15151.40 116
15152.56 119
15153.72 147
15154.88 110
15156.05 131
15157.21 134
15158.37 126
15159.54 130
15160.70 122
15161.86 140
15163.03 127
15164.19 151
15165.35 145
15166.52 127
15167.68 124
15168.84 131
15170.01 132
15171.17 156
15172.33 140
15173.50 153
15174.66 151
15175.82 157
15176.99 140
15178.15 153
15179.31 167
15180.48 151
15181.64 167
15182.81 158
15183.97 176
15185.13 158
15186.30 157
15187.46 182
15188.63 178
15189.79 176
15190.95 164
15192.12 175
15193.28 193
15194.45 155
15195.61 155
15196.78 176
15197.94 171
15199.10 174
15200.27 175
15201.43 172
15202.60 146
15203.76 155
15204.93 171
15206.09 177
15207.26 173
15208.42 170
15209.59 168
15210.75 178
15211.92 171
15213.08 178
15214.25 205
15215.41 178
15216.58 204
15217.74 195
15218.91 209
15220.07 187
15221.24 200
15222.40 200
15223.57 192
15224.74 205
15225.90 223
15227.07 238
15228.23 209
15229.40 205
15230.56 207
15231.73 227
15232.89 213
15234.06 225
15235.23 209
15236.39 193
15237.56 198
15238.72 198
15239.89 183
15241.06 192
15242.22 171
15243.39 200
15244.56 173
15245.72 187
15246.89 178
15248.05 171
15249.22 176
15250.39 161
15251.55 178
15252.72 172
15253.89 171
15255.05 170
15256.22 164
15257.39 167
15258.55 160
15259.72 143
15260.89 159
15262.05 156
15263.22 170
15264.39 172
15265.56 158
15266.72 144
15267.89 149
15269.06 145
15270.22 168
15271.39 172
15272.56 155
15273.73 130
15274.89 147
15276.06 155
15277.23 141
15278.40 159
15279.56 152
15280.73 134
15281.90 131
15283.07 160
15284.23 156
15285.40 147
15286.57 161
15287.74 147
15288.91 144
15290.07 145
15291.24 150
15292.41 144
15293.58 143
15294.75 147
15295.92 163
15297.08 145
15298.25 140
15299.42 147
15300.59 143
15301.76 148
15302.93 159
15304.09 154
15305.26 155
15306.43 135
15307.60 130
15308.77 153
15309.94 148
15311.11 164
15312.28 136
15313.44 150
15314.61 168
15315.78 149
15316.95 150
15318.12 164
15319.29 153
15320.46 169
15321.63 174
15322.80 161
15323.97 137
15325.14 164
15326.30 188
15327.47 189
15328.64 184
15329.81 177
15330.98 181
15332.15 173
15333.32 183
15334.49 184
15335.66 188
15336.83 205
15338.00 193
15339.17 200
15340.34 195
15341.51 164
15342.68 203
15343.85 201
15345.02 201
15346.19 206
15347.36 210
15348.53 219
15349.70 229
15350.87 212
15352.04 213
15353.21 233
15354.38 223
15355.55 230
15356.72 238
15357.90 256
15359.07 260
15360.24 242
15361.41 273
15362.58 231
15363.75 251
15364.92 267
15366.09 257
15367.26 236
15368.43 240
15369.60 237
15370.77 248
15371.95 229
15373.12 211
15374.29 224
15375.46 235
15376.63 215
15377.80 238
15378.97 219
15380.15 220
15381.32 227
15382.49 228
15383.66 251
15384.83 233
15386.00 185
15387.17 218
15388.35 222
15389.52 218
15390.69 189
15391.86 214
15393.03 221
15394.21 215
15395.38 194
15396.55 196
15397.72 177
15398.89 177
15400.07 186
15401.24 179
15402.41 192
15403.58 161
15404.76 168
15405.93 156
15407.10 141
15408.27 160
15409.45 152
15410.62 147
15411.79 152
15412.96 143
15414.14 156
15415.31 153
15416.48 128
15417.66 160
15418.83 143
15420.00 151
15421.17 135
15422.35 142
15423.52 149
15424.69 148
15425.87 127
15427.04 139
15428.21 129
15429.39 130
15430.56 150
15431.73 133
15432.91 135
15434.08 138
15435.25 133
15436.43 141
15437.60 160
15438.77 133
15439.95 139
15441.12 151
15442.30 126
15443.47 119
15444.64 126
15445.82 127
15446.99 133
15448.17 135
15449.34 124
15450.51 105
15451.69 126
15452.86 132
15454.04 145
15455.21 119
15456.39 107
15457.56 135
15458.73 125
15459.91 131
15461.08 121
15462.26 126
15463.43 129
15464.61 123
15465.78 124
15466.96 134
15468.13 105
15469.31 124
15470.48 114
15471.66 110
15472.83 112
15474.01 127
15475.18 144
15476.36 116
15477.53 129
15478.71 119
15479.88 133
15481.06 117
15482.23 132
15483.41 146
15484.58 129
15485.76 112
15486.93 134
15488.11 120
15489.29 115
15490.46 131
15491.64 138
15492.81 137
15493.99 120
15495.16 126
15496.34 105
15497.52 130
15498.69 133
15499.87 110
15501.04 93
15502.22 130
15503.40 121
15504.57 117
15505.75 119
15506.92 113
15508.10 145
15509.28 116
15510.45 127
15511.63 115
15512.81 116
15513.98 102
15515.16 138
15516.34 125
15517.51 122
15518.69 118
15519.87 136
15521.04 127
15522.22 127
15523.40 131
15524.57 122
15525.75 135
15526.93 121
15528.11 124
15529.28 117
15530.46 104
15531.64 123
15532.81 150
15533.99 145
15535.17 141
15536.35 121
15537.52 132
15538.70 114
15539.88 127
15541.06 155
15542.23 136
15543.41 140
15544.59 122
15545.77 137
15546.95 116
15548.12 122
15549.30 137
15550.48 147
15551.66 145
15552.83 142
15554.01 118
15555.19 133
15556.37 148
15557.55 145
15558.73 139
15559.90 137
15561.08 127
15562.26 122
15563.44 153
15564.62 141
15565.80 149
15566.97 131
15568.15 155
15569.33 139
15570.51 165
15571.69 128
15572.87 149
15574.05 154
15575.23 133
15576.40 152
15577.58 166
15578.76 156
15579.94 165
15581.12 161
15582.30 173
15583.48 170
15584.66 159
15585.84 157
15587.02 183
15588.20 177
15589.38 151
15590.56 173
15591.73 178
15592.91 184
15594.09 167
15595.27 171
15596.45 186
15597.63 188
15598.81 160
15599.99 182
15601.17 197
15602.35 175
15603.53 182
15604.71 175
15605.89 187
15607.07 217
15608.25 207
15609.43 197
15610.61 198
15611.79 206
15612.97 223
15614.15 207
15615.33 213
15616.51 229
15617.69 223
15618.88 236
15620.06 210
15621.24 228
15622.42 228
15623.60 216
15624.78 231
15625.96 220
15627.14 209
15628.32 247
15629.50 266
15630.68 235
15631.86 218
15633.05 216
15634.23 253
15635.41 239
15636.59 227
15637.77 232
15638.95 234
15640.13 247
15641.31 241
15642.50 244
15643.68 237
15644.86 226
15646.04 237
15647.22 228
15648.40 233
15649.58 220
15650.77 229
15651.95 238
15653.13 249
15654.31 229
15655.49 247
15656.68 234
15657.86 234
15659.04 240
15660.22 247
15661.40 233
15662.59 235
15663.77 209
15664.95 205
15666.13 235
15667.32 225
15668.50 212
15669.68 231
15670.86 208
15672.05 213
15673.23 194
15674.41 213
15675.59 194
15676.78 205
15677.96 198
15679.14 206
15680.32 204
15681.51 180
15682.69 212
15683.87 232
15685.06 212
15686.24 193
15687.42 213
15688.61 205
15689.79 211
15690.97 205
15692.16 219
15693.34 215
15694.52 208
15695.71 185
15696.89 203
15698.07 224
15699.26 223
15700.44 217
15701.62 213
15702.81 237
15703.99 209
15705.17 210
15706.36 225
15707.54 218
15708.73 235
15709.91 248
15711.09 223
15712.28 231
15713.46 248
15714.65 254
15715.83 246
15717.02 233
15718.20 230
15719.38 252
15720.57 219
15721.75 251
15722.94 251
15724.12 240
15725.31 247
15726.49 261
15727.68 262
15728.86 243
15730.04 247
15731.23 255
15732.41 276
15733.60 255
15734.78 246
15735.97 295
15737.15 285
15738.34 273
15739.52 270
15740.71 291
15741.89 302
15743.08 288
15744.27 287
15745.45 308
15746.64 304
15747.82 288
15749.01 300
15750.19 290
15751.38 300
15752.56 279
15753.75 301
15754.93 304
15756.12 280
15757.31 276
15758.49 291
15759.68 300
15760.86 259
15762.05 276
15763.24 292
15764.42 282
15765.61 249
15766.79 263
15767.98 279
15769.17 250
15770.35 251
15771.54 256
15772.72 266
15773.91 244
15775.10 256
15776.28 256
15777.47 249
15778.66 237
15779.84 237
15781.03 224
15782.22 228
15783.40 222
15784.59 229
15785.78 258
15786.96 217
15788.15 225
15789.34 231
15790.53 226
15791.71 205
15792.90 199
15794.09 225
15795.27 200
15796.46 222
15797.65 214
15798.84 208
15800.02 198
15801.21 201
15802.40 199
15803.59 185
15804.77 188
15805.96 186
15807.15 203
15808.34 199
15809.52 196
15810.71 207
15811.90 219
15813.09 207
15814.28 184
15815.46 202
15816.65 191
15817.84 181
15819.03 208
15820.22 218
15821.40 188
15822.59 190
15823.78 183
15824.97 196
15826.16 197
15827.35 192
15828.53 185
15829.72 206
15830.91 207
15832.10 179
15833.29 193
15834.48 189
15835.67 200
15836.85 173
15838.04 200
15839.23 233
15840.42 189
15841.61 190
15842.80 216
15843.99 211
15845.18 211
15846.37 226
15847.55 188
15848.74 212
15849.93 219
15851.12 206
15852.31 192
15853.50 204
15854.69 196
15855.88 225
15857.07 209
15858.26 212
15859.45 216
15860.64 238
15861.83 234
15863.02 236
15864.21 226
15865.40 216
15866.59 224
15867.78 238
15868.97 225
15870.16 234
15871.35 235
15872.54 238
15873.73 236
15874.92 235
15876.11 233
15877.30 238
15878.49 227
15879.68 237
15880.87 246
15882.06 257
15883.25 271
15884.44 269
15885.63 249
15886.82 274
15888.01 257
15889.20 270
15890.39 300
15891.59 279
15892.78 283
15893.97 271
15895.16 292
15896.35 330
15897.54 311
15898.73 293
15899.92 285
15901.11 309
15902.30 325
15903.50 334
15904.69 315
15905.88 310
15907.07 299
15908.26 343
15909.45 324
15910.64 302
15911.84 319
15913.03 372
15914.22 338
15915.41 328
15916.60 326
15917.79 352
15918.99 352
15920.18 339
15921.37 338
15922.56 336
15923.75 328
15924.95 334
15926.14 335
15927.33 344
15928.52 313
15929.71 344
15930.91 327
15932.10 308
15933.29 274
15934.48 277
15935.68 292
15936.87 270
15938.06 263
15939.25 260
15940.45 262
15941.64 238
15942.83 218
15944.03 242
15945.22 235
15946.41 223
15947.60 198
15948.80 221
15949.99 216
15951.18 207
15952.38 211
15953.57 209
15954.76 190
15955.96 174
15957.15 181
15958.34 156
15959.54 168
15960.73 180
15961.92 190
15963.12 169
15964.31 178
15965.50 178
15966.70 168
15967.89 157
15969.08 169
15970.28 167
15971.47 154
15972.67 157
15973.86 165
15975.05 146
15976.25 154
15977.44 156
15978.64 124
15979.83 153
15981.02 141
15982.22 162
15983.41 154
15984.61 158
15985.80 164
15987.00 161
15988.19 155
15989.38 151
15990.58 136
15991.77 146
15992.97 163
15994.16 161
15995.36 163
15996.55 147
15997.75 131
15998.94 145
16000.14 145
16001.33 138
16002.53 148
16003.72 146
16004.92 159
16006.11 158
16007.31 152
16008.50 123
16009.70 133
16010.89 156
16012.09 136
16013.28 133
16014.48 122
16015.67 130
16016.87 138
16018.07 142
16019.26 124
16020.46 114
16021.65 131
16022.85 122
16024.04 133
16025.24 138
16026.44 136
16027.63 135
16028.83 150
16030.02 136
16031.22 132
16032.42 130
16033.61 115
16034.81 131
16036.00 127
16037.20 136
16038.40 136
16039.59 145
16040.79 155
16041.99 129
16043.18 117
16044.38 136
16045.58 141
16046.77 146
16047.97 133
16049.17 142
16050.36 129
16051.56 136
16052.76 128
16053.95 137
16055.15 138
16056.35 135
16057.54 135
16058.74 130
16059.94 130
16061.14 126
16062.33 119
16063.53 131
16064.73 134
16065.92 117
16067.12 122
16068.32 119
16069.52 105
16070.71 124
16071.91 113
16073.11 125
16074.31 106
16075.50 113
16076.70 115
16077.90 129
16079.10 107
16080.30 116
16081.49 116
16082.69 106
16083.89 102
16085.09 132
16086.29 98
16087.48 108
16088.68 122
16089.88 130
16091.08 113
16092.28 109
16093.48 104
16094.67 94
16095.87 109
16097.07 97
16098.27 127
16099.47 126
16100.67 103
16101.87 81
16103.06 114
16104.26 120
16105.46 104
16106.66 86
16107.86 103
16109.06 105
16110.26 101
16111.46 105
16112.66 108
16113.86 105
16115.05 110
16116.25 119
16117.45 90
16118.65 90
16119.85 100
16121.05 127
16122.25 112
16123.45 97
16124.65 103
16125.85 108
16127.05 95
16128.25 102
16129.45 110
16130.65 113
16131.85 94
16133.05 100
16134.25 91
16135.45 96
16136.65 107
16137.85 102
16139.05 126
16140.25 99
16141.45 91
16142.65 109
16143.85 105
16145.05 95
16146.25 107
16147.45 116
16148.65 116
16149.85 100
16151.05 99
16152.25 85
16153.45 89
16154.65 124
16155.85 104
16157.05 109
16158.25 86
16159.46 111
16160.66 103
16161.86 95
16163.06 108
16164.26 109
16165.46 119
16166.66 107
16167.86 114
16169.06 101
16170.27 96
16171.47 104
16172.67 104
16173.87 107
16175.07 111
16176.27 105
16177.47 100
16178.67 105
16179.88 100
16181.08 105
16182.28 98
16183.48 113
16184.68 111
16185.89 105
16187.09 116
16188.29 120
16189.49 116
16190.69 86
16191.90 117
16193.10 119
16194.30 114
16195.50 116
16196.70 137
16197.91 125
16199.11 82
16200.31 98
16201.51 126
16202.72 117
16203.92 97
16205.12 103
16206.32 109
16207.53 122
16208.73 127
16209.93 125
16211.13 127
16212.34 103
16213.54 114
16214.74 100
16215.95 130
16217.15 100
16218.35 103
16219.55 114
16220.76 97
16221.96 98
16223.16 79
16224.37 115
16225.57 108
16226.77 109
16227.98 113
16229.18 125
16230.38 101
16231.59 108
16232.79 123
16233.99 104
16235.20 107
16236.40 110
16237.61 134
16238.81 123
16240.01 95
16241.22 124
16242.42 107
16243.63 120
16244.83 126
16246.03 86
16247.24 121
16248.44 124
16249.65 114
16250.85 130
16252.05 129
16253.26 102
16254.46 102
16255.67 113
16256.87 120
16258.08 108
16259.28 140
16260.49 126
16261.69 117
16262.89 114
16264.10 108
16265.30 127
16266.51 118
16267.71 130
16268.92 118
16270.12 123
16271.33 106
16272.53 130
16273.74 100
16274.94 111
16276.15 119
16277.35 103
16278.56 113
16279.77 108
16280.97 124
16282.18 132
16283.38 109
16284.59 112
16285.79 100
16287.00 132
16288.20 127
16289.41 102
16290.61 132
16291.82 114
16293.03 127
16294.23 123
16295.44 134
16296.64 112
16297.85 120
16299.06 128
16300.26 126
16301.47 128
16302.67 124
16303.88 125
16305.09 117
16306.29 118
16307.50 117
16308.71 144
16309.91 132
16311.12 105
16312.33 117
16313.53 111
16314.74 129
16315.95 91
16317.15 108
16318.36 97
16319.57 101
16320.77 94
16321.98 101
16323.19 107
16324.39 101
16325.60 100
16326.81 113
16328.01 84
16329.22 113
16330.43 94
16331.64 105
16332.84 105
16334.05 102
16335.26 103
16336.47 105
16337.67 104
16338.88 92
16340.09 97
16341.30 96
16342.50 90
16343.71 83
16344.92 89
16346.13 92
16347.33 98
16348.54 100
16349.75 99
16350.96 94
16352.17 105
16353.37 116
16354.58 76
16355.79 92
16357.00 89
16358.21 83
16359.41 88
16360.62 86
16361.83 80
16363.04 99
16364.25 93
16365.46 96
16366.67 81
16367.87 73
16369.08 76
16370.29 83
16371.50 96
16372.71 94
16373.92 101
16375.13 108
16376.34 89
16377.54 90
16378.75 98
16379.96 91
16381.17 95
16382.38 93
16383.59 105
16384.80 85
16386.01 77
16387.22 75
16388.43 85
16389.64 80
16390.85 81
16392.05 88
16393.26 76
16394.47 90
16395.68 91
16396.89 104
16398.10 86
16399.31 75
16400.52 92
16401.73 76
16402.94 93
16404.15 75
16405.36 82
16406.57 84
16407.78 82
16408.99 90
16410.20 78
16411.41 108
16412.62 100
16413.83 88
16415.04 101
16416.25 79
16417.46 89
16418.67 85
16419.88 84
16421.10 83
16422.31 95
16423.52 85
16424.73 88
16425.94 82
16427.15 76
16428.36 93
16429.57 88
16430.78 93
16431.99 85
16433.20 96
16434.41 99
16435.63 89
16436.84 88
16438.05 87
16439.26 89
16440.47 95
16441.68 72
16442.89 67
16444.10 81
16445.32 92
16446.53 86
16447.74 83
16448.95 79
16450.16 80
16451.37 85
16452.59 78
16453.80 78
16455.01 79
16456.22 87
16457.43 94
16458.64 77
16459.86 71
16461.07 85
16462.28 94
16463.49 89
16464.70 92
16465.92 71
16467.13 72
16468.34 89
16469.55 74
16470.77 81
16471.98 66
16473.19 83
16474.40 85
16475.62 99
16476.83 82
16478.04 84
16479.25 89
16480.47 91
16481.68 81
16482.89 82
16484.11 74
16485.32 86
16486.53 86
16487.74 90
16488.96 83
16490.17 78
16491.38 93
16492.60 83
16493.81 76
16495.02 73
16496.24 84
16497.45 85
16498.66 96
16499.88 82
16501.09 82
16502.30 76
16503.52 90
16504.73 80
16505.94 80
16507.16 73
16508.37 85
16509.59 89
16510.80 82
16512.01 76
16513.23 87
16514.44 99
16515.66 74
16516.87 90
16518.08 85
16519.30 83
16520.51 85
16521.73 83
16522.94 93
16524.16 103
16525.37 94
16526.58 94
16527.80 110
16529.01 93
16530.23 93
16531.44 89
16532.66 101
16533.87 88
16535.09 92
16536.30 84
16537.52 89
16538.73 82
16539.95 103
16541.16 89
16542.38 82
16543.59 76
16544.81 113
16546.02 99
16547.24 106
16548.45 96
16549.67 100
16550.88 110
16552.10 86
16553.31 102
16554.53 95
16555.74 94
16556.96 86
16558.18 87
16559.39 116
16560.61 91
16561.82 115
16563.04 94
16564.25 94
16565.47 89
16566.69 85
16567.90 95
16569.12 98
16570.33 105
16571.55 97
16572.77 93
16573.98 94
16575.20 106
16576.41 118
16577.63 109
16578.85 115
16580.06 97
16581.28 101
16582.50 97
16583.71 105
16584.93 88
16586.15 88
16587.36 92
16588.58 89
16589.80 99
16591.01 76
16592.23 90
16593.45 80
16594.66 91
16595.88 93
16597.10 77
16598.32 80
16599.53 85
16600.75 80
16601.97 84
16603.18 89
16604.40 88
16605.62 86
16606.84 69
16608.05 74
16609.27 74
16610.49 90
16611.71 72
16612.92 88
16614.14 77
16615.36 75
16616.58 76
16617.79 76
16619.01 61
16620.23 71
16621.45 85
16622.67 74
16623.88 84
16625.10 87
16626.32 75
16627.54 63
16628.76 67
16629.97 58
16631.19 67
16632.41 79
16633.63 74
16634.85 80
16636.07 87
16637.29 62
16638.50 78
16639.72 88
16640.94 69
16642.16 65
16643.38 66
16644.60 67
16645.82 73
16647.03 63
16648.25 65
16649.47 82
16650.69 77
16651.91 70
16653.13 77
16654.35 75
16655.57 75
16656.79 80
16658.01 61
16659.23 73
16660.45 73
16661.66 77
16662.88 75
16664.10 72
16665.32 60
16666.54 72
16667.76 70
16668.98 74
16670.20 68
16671.42 77
16672.64 88
16673.86 63
16675.08 61
16676.30 67
16677.52 79
16678.74 60
16679.96 64
16681.18 90
16682.40 90
16683.62 73
16684.84 86
16686.06 81
16687.28 72
16688.50 74
16689.72 66
16690.94 69
16692.16 66
16693.39 90
16694.61 89
16695.83 74
16697.05 71
16698.27 84
16699.49 76
16700.71 76
16701.93 70
16703.15 62
16704.37 79
16705.59 73
16706.81 59
16708.04 64
16709.26 57
16710.48 75
16711.70 88
16712.92 76
16714.14 74
16715.36 79
16716.58 69
16717.81 61
16719.03 59
16720.25 66
16721.47 67
16722.69 69
16723.91 68
16725.14 77
16726.36 69
16727.58 64
16728.80 60
16730.02 84
16731.24 75
16732.47 70
16733.69 64
16734.91 64
16736.13 70
16737.36 57
16738.58 47
16739.80 76
16741.02 83
16742.24 78
16743.47 65
16744.69 49
16745.91 67
16747.13 63
16748.36 70
16749.58 71
16750.80 81
16752.02 67
16753.25 72
16754.47 74
16755.69 71
16756.92 51
16758.14 65
16759.36 51
16760.59 85
16761.81 70
16763.03 65
16764.25 71
16765.48 84
16766.70 58
16767.92 65
16769.15 66
16770.37 76
16771.59 84
16772.82 67
16774.04 70
16775.27 71
16776.49 74
16777.71 76
16778.94 85
16780.16 66
16781.38 61
16782.61 75
16783.83 74
16785.06 79
16786.28 53
16787.50 69
16788.73 70
16789.95 70
16791.18 68
16792.40 73
16793.62 74
16794.85 61
16796.07 64
16797.30 74
16798.52 67
16799.75 65
16800.97 59
16802.19 57
16803.42 78
16804.64 71
16805.87 59
16807.09 76
16808.32 74
16809.54 85
16810.77 90
16811.99 72
16813.22 71
16814.44 88
16815.67 87
16816.89 71
16818.12 61
16819.34 79
16820.57 96
16821.79 86
16823.02 74
16824.24 99
16825.47 77
16826.70 94
16827.92 80
16829.15 91
16830.37 96
16831.60 81
16832.82 85
16834.05 81
16835.27 81
16836.50 80
16837.73 83
16838.95 91
16840.18 87
16841.40 93
16842.63 91
16843.86 85
16845.08 94
16846.31 94
16847.53 97
16848.76 106
16849.99 93
16851.21 80
16852.44 86
16853.67 107
16854.89 106
16856.12 114
16857.35 105
16858.57 115
16859.80 85
16861.03 113
16862.25 106
16863.48 95
16864.71 95
16865.93 124
16867.16 112
16868.39 98
16869.61 96
16870.84 130
16872.07 122
16873.30 120
16874.52 126
16875.75 117
16876.98 141
16878.20 120
16879.43 125
16880.66 128
16881.89 107
16883.11 114
16884.34 119
16885.57 121
16886.80 126
16888.02 117
16889.25 104
16890.48 122
16891.71 94
16892.94 116
16894.16 127
16895.39 125
16896.62 97
16897.85 96
16899.08 123
16900.30 85
16901.53 102
16902.76 106
16903.99 113
16905.22 98
16906.45 98
16907.67 127
16908.90 104
16910.13 110
16911.36 108
16912.59 127
16913.82 101
16915.04 94
16916.27 112
16917.50 111
16918.73 97
16919.96 77
16921.19 98
16922.42 87
16923.65 86
16924.88 88
16926.10 91
16927.33 110
16928.56 95
16929.79 116
16931.02 104
16932.25 100
16933.48 100
16934.71 101
16935.94 96
16937.17 115
16938.40 97
16939.63 95
16940.86 124
16942.09 92
16943.32 72
16944.55 99
16945.78 116
16947.01 103
16948.24 95
16949.47 100
16950.70 123
16951.93 101
16953.16 107
16954.39 99
16955.62 87
16956.85 90
16958.08 101
16959.31 88
16960.54 83
16961.77 93
16963.00 98
16964.23 88
16965.46 85
16966.69 83
16967.92 98
16969.15 85
16970.38 93
16971.61 88
16972.84 103
16974.07 84
16975.30 90
16976.54 87
16977.77 83
16979.00 74
16980.23 92
16981.46 94
16982.69 84
16983.92 77
16985.15 73
16986.38 85
16987.62 76
16988.85 83
16990.08 73
16991.31 81
16992.54 67
16993.77 77
16995.00 91
16996.24 74
16997.47 74
16998.70 86
16999.93 87
17001.16 93
17002.39 72
17003.63 87
17004.86 82
17006.09 72
17007.32 80
17008.55 94
17009.79 82
17011.02 78
17012.25 65
17013.48 81
17014.72 80
17015.95 64
17017.18 74
17018.41 66
17019.64 70
17020.88 64
17022.11 74
17023.34 67
17024.58 67
17025.81 69
17027.04 83
17028.27 69
17029.51 67
17030.74 72
17031.97 80
17033.21 81
17034.44 74
17035.67 70
17036.90 61
17038.14 64
17039.37 58
17040.60 74
17041.84 82
17043.07 59
17044.30 67
17045.54 86
17046.77 82
17048.00 68
17049.24 68
17050.47 83
17051.70 70
17052.94 71
17054.17 81
17055.41 66
17056.64 58
17057.87 63
17059.11 59
17060.34 79
17061.58 56
17062.81 73
17064.04 81
17065.28 61
17066.51 63
17067.75 68
17068.98 91
17070.21 59
17071.45 56
17072.68 61
17073.92 70
17075.15 59
17076.39 67
17077.62 65
17078.86 64
17080.09 46
17081.33 72
17082.56 77
17083.80 69
17085.03 52
17086.26 56
17087.50 84
17088.73 73
17089.97 65
17091.20 60
17092.44 58
17093.68 78
17094.91 73
17096.15 82
17097.38 54
17098.62 49
17099.85 71
17101.09 67
17102.32 54
17103.56 53
17104.79 62
17106.03 74
17107.26 68
17108.50 60
17109.74 65
17110.97 66
17112.21 68
17113.44 63
17114.68 71
17115.92 55
17117.15 40
17118.39 51
17119.62 76
17120.86 71
17122.10 50
17123.33 57
17124.57 68
17125.80 68
17127.04 58
17128.28 69
17129.51 60
17130.75 64
17131.99 62
17133.22 62
17134.46 52
17135.70 69
17136.93 52
17138.17 63
17139.41 46
17140.64 45
17141.88 54
17143.12 63
17144.35 63
17145.59 59
17146.83 56
17148.07 61
17149.30 70
17150.54 69
17151.78 65
17153.02 59
17154.25 60
17155.49 62
17156.73 57
17157.96 62
17159.20 40
17160.44 60
17161.68 72
17162.92 63
17164.15 52
17165.39 66
17166.63 52
17167.87 44
17169.10 53
17170.34 56
17171.58 61
17172.82 54
17174.06 62
17175.29 51
17176.53 64
17177.77 52
17179.01 70
17180.25 44
17181.49 43
17182.72 66
17183.96 62
17185.20 53
17186.44 75
17187.68 63
17188.92 56
17190.15 52
17191.39 61
17192.63 61
17193.87 48
17195.11 45
17196.35 51
17197.59 58
17198.83 54
17200.07 37
17201.30 64
17202.54 70
17203.78 47
17205.02 47
17206.26 57
17207.50 54
17208.74 55
17209.98 50
17211.22 39
17212.46 41
17213.70 48
17214.94 51
17216.18 39
17217.42 47
17218.66 47
17219.90 58
17221.14 51
17222.38 52
17223.62 58
17224.86 56
17226.10 49
17227.34 60
17228.58 46
17229.82 52
17231.06 46
17232.30 53
17233.54 45
17234.78 45
17236.02 40
17237.26 57
17238.50 58
17239.74 49
17240.98 57
17242.22 41
17243.46 49
17244.70 41
17245.94 35
17247.18 48
17248.42 58
17249.66 55
17250.90 53
17252.14 38
17253.39 48
17254.63 43
17255.87 49
17257.11 62
17258.35 60
17259.59 32
17260.83 46
17262.07 45
17263.31 46
17264.56 45
17265.80 43
17267.04 41
17268.28 43
17269.52 45
17270.76 39
17272.00 35
17273.25 40
17274.49 47
17275.73 58
17276.97 38
17278.21 35
17279.45 51
17280.70 53
17281.94 42
17283.18 48
17284.42 34
17285.66 52
17286.91 52
17288.15 36
17289.39 40
17290.63 57
17291.88 49
17293.12 59
17294.36 55
17295.60 47
17296.85 42
17298.09 51
17299.33 43
17300.57 37
17301.82 39
17303.06 43
17304.30 64
17305.54 55
17306.79 40
17308.03 34
17309.27 56
17310.52 48
17311.76 46
17313.00 49
17314.25 53
17315.49 41
17316.73 38
17317.97 53
17319.22 43
17320.46 56
17321.71 50
17322.95 59
17324.19 56
17325.44 48
17326.68 31
17327.92 52
17329.17 54
17330.41 37
17331.65 62
17332.90 40
17334.14 55
17335.39 50
17336.63 47
17337.87 30
17339.12 52
17340.36 51
17341.61 37
17342.85 41
17344.09 36
17345.34 55
17346.58 44
17347.83 44
17349.07 42
17350.32 53
17351.56 48
17352.80 27
17354.05 38
17355.29 48
17356.54 44
17357.78 51
17359.03 42
17360.27 58
17361.52 50
17362.76 48
17364.01 39
17365.25 42
17366.50 41
17367.74 44
17368.99 53
17370.23 38
17371.48 48
17372.72 41
17373.97 58
17375.21 36
17376.46 64
17377.70 47
17378.95 42
17380.19 61
17381.44 50
17382.69 41
17383.93 49
17385.18 58
17386.42 50
17387.67 57
17388.91 32
17390.16 46
17391.41 36
17392.65 34
17393.90 42
17395.14 52
17396.39 44
17397.64 47
17398.88 47
17400.13 58
17401.37 46
17402.62 55
17403.87 44
17405.11 55
17406.36 36
17407.61 45
17408.85 41
17410.10 40
17411.35 42
17412.59 52
17413.84 60
17415.09 44
17416.33 48
17417.58 53
17418.83 46
17420.07 48
17421.32 45
17422.57 49
17423.82 47
17425.06 57
17426.31 49
17427.56 41
17428.80 39
17430.05 49
17431.30 48
17432.55 48
17433.79 58
17435.04 39
17436.29 45
17437.54 46
17438.78 59
17440.03 43
17441.28 55
17442.53 48
17443.77 54
17445.02 53
17446.27 52
17447.52 50
17448.77 60
17450.01 47
17451.26 50
17452.51 55
17453.76 55
17455.01 51
17456.25 50
17457.50 52
17458.75 44
17460.00 55
17461.25 49
17462.50 45
17463.74 57
17464.99 47
17466.24 51
17467.49 56
17468.74 56
17469.99 53
17471.24 46
17472.49 57
17473.73 55
17474.98 50
17476.23 63
17477.48 47
17478.73 45
17479.98 52
17481.23 59
17482.48 66
17483.73 53
17484.98 51
17486.23 49
17487.47 55
17488.72 63
17489.97 51
17491.22 59
17492.47 54
17493.72 55
17494.97 61
17496.22 51
17497.47 51
17498.72 63
17499.97 66
17501.22 51
17502.47 59
17503.72 54
17504.97 56
17506.22 46
17507.47 58
17508.72 54
17509.97 58
17511.22 49
17512.47 55
17513.72 61
17514.97 48
17516.22 70
17517.47 69
17518.72 54
17519.97 51
17521.22 62
17522.47 60
17523.72 60
17524.98 70
17526.23 52
17527.48 64
17528.73 66
17529.98 68
17531.23 66
17532.48 70
17533.73 65
17534.98 63
17536.23 61
17537.48 68
17538.74 77
17539.99 77
17541.24 75
17542.49 61
17543.74 88
17544.99 64
17546.24 60
17547.50 64
17548.75 57
17550.00 57
17551.25 63
17552.50 63
17553.75 76
17555.01 73
17556.26 67
17557.51 64
17558.76 62
17560.01 66
17561.26 73
17562.52 55
17563.77 64
17565.02 65
17566.27 81
17567.53 70
17568.78 77
17570.03 77
17571.28 64
17572.53 66
17573.79 80
17575.04 67
17576.29 70
17577.54 74
17578.80 67
17580.05 81
17581.30 66
17582.56 66
17583.81 78
17585.06 85
17586.31 75
17587.57 77
17588.82 86
17590.07 72
17591.33 78
17592.58 72
17593.83 78
17595.08 69
17596.34 78
17597.59 76
17598.84 76
17600.10 67
17601.35 68
17602.61 86
17603.86 83
17605.11 78
17606.37 74
17607.62 63
17608.87 73
17610.13 92
17611.38 75
17612.63 79
17613.89 94
17615.14 105
17616.40 88
17617.65 78
17618.90 72
17620.16 88
17621.41 91
17622.67 94
17623.92 73
17625.17 82
17626.43 94
17627.68 78
17628.94 68
17630.19 74
17631.45 81
17632.70 74
17633.96 84
17635.21 85
17636.47 74
17637.72 79
17638.97 83
17640.23 64
17641.48 67
17642.74 70
17643.99 79
17645.25 74
17646.50 52
17647.76 68
17649.01 84
17650.27 77
17651.52 88
17652.78 59
17654.04 73
17655.29 73
17656.55 70
17657.80 66
17659.06 63
17660.31 91
17661.57 79
17662.82 89
17664.08 75
17665.33 73
17666.59 64
17667.85 76
17669.10 53
17670.36 51
17671.61 75
17672.87 66
17674.13 79
17675.38 58
17676.64 53
17677.89 70
17679.15 72
17680.41 59
17681.66 54
17682.92 56
17684.18 70
17685.43 64
17686.69 78
17687.95 72
17689.20 66
17690.46 59
17691.71 85
17692.97 59
17694.23 57
17695.49 64
17696.74 56
17698.00 60
17699.26 39
17700.51 53
17701.77 65
17703.03 58
17704.28 62
17705.54 68
17706.80 50
17708.06 61
17709.31 53
17710.57 63
17711.83 59
17713.08 55
17714.34 59
17715.60 50
17716.86 50
17718.11 44
17719.37 68
17720.63 62
17721.89 50
17723.15 57
17724.40 61
17725.66 67
17726.92 50
17728.18 59
17729.43 40
17730.69 54
17731.95 53
17733.21 46
17734.47 68
17735.73 58
17736.98 54
17738.24 63
17739.50 54
17740.76 58
17742.02 51
17743.28 47
17744.53 55
17745.79 64
17747.05 59
17748.31 60
17749.57 62
17750.83 56
17752.09 67
17753.34 44
17754.60 62
17755.86 41
17757.12 51
17758.38 50
17759.64 46
17760.90 52
17762.16 55
17763.42 58
17764.68 52
17765.94 49
17767.19 51
17768.45 46
17769.71 61
17770.97 57
17772.23 52
17773.49 59
17774.75 70
17776.01 70
17777.27 44
17778.53 51
17779.79 45
17781.05 67
17782.31 50
17783.57 62
17784.83 46
17786.09 59
17787.35 60
17788.61 45
17789.87 57
17791.13 42
17792.39 57
17793.65 54
17794.91 60
17796.17 40
17797.43 38
17798.69 62
17799.95 53
17801.21 43
17802.47 56
17803.73 51
17805.00 51
17806.26 45
17807.52 48
17808.78 53
17810.04 50
17811.30 57
17812.56 43
17813.82 53
17815.08 41
17816.34 43
17817.60 58
17818.87 44
17820.13 49
17821.39 44
17822.65 37
17823.91 48
17825.17 46
17826.43 37
17827.69 51
17828.96 38
17830.22 44
17831.48 49
17832.74 48
17834.00 46
17835.26 45
17836.53 37
17837.79 49
17839.05 52
17840.31 35
17841.57 43
17842.84 48
17844.10 47
17845.36 51
17846.62 45
17847.88 33
17849.15 48
17850.41 42
17851.67 43
17852.93 41
17854.20 41
17855.46 44
17856.72 48
17857.98 37
17859.25 59
17860.51 45
17861.77 44
17863.03 43
17864.30 38
17865.56 49
17866.82 49
17868.09 57
17869.35 38
17870.61 47
17871.87 41
17873.14 42
17874.40 40
17875.66 38
17876.93 48
17878.19 49
17879.45 51
17880.72 38
17881.98 42
17883.24 35
17884.51 51
17885.77 39
17887.03 41
17888.30 51
17889.56 52
17890.83 47
17892.09 47
17893.35 36
17894.62 42
17895.88 33
17897.14 52
17898.41 50
17899.67 34
17900.94 40
17902.20 41
17903.46 50
17904.73 39
17905.99 54
17907.26 41
17908.52 50
17909.79 51
17911.05 41
17912.32 38
17913.58 41
17914.84 44
17916.11 40
17917.37 41
17918.64 38
17919.90 45
17921.17 35
17922.43 52
17923.70 39
17924.96 54
17926.23 38
17927.49 43
17928.76 37
17930.02 34
17931.29 45
17932.55 44
17933.82 36
17935.08 49
17936.35 27
17937.61 35
17938.88 42
17940.14 48
17941.41 33
17942.68 43
17943.94 51
17945.21 41
17946.47 48
17947.74 47
17949.00 44
17950.27 41
17951.54 35
17952.80 35
17954.07 34
17955.33 45
17956.60 33
17957.87 35
17959.13 36
17960.40 47
17961.66 38
17962.93 50
17964.20 43
17965.46 34
17966.73 41
17968.00 31
17969.26 41
17970.53 39
17971.80 46
17973.06 45
17974.33 37
17975.60 50
17976.86 48
17978.13 47
17979.40 32
17980.66 36
17981.93 37
17983.20 42
17984.46 42
17985.73 47
17987.00 48
17988.26 35
17989.53 43
17990.80 37
17992.07 44
17993.33 38
17994.60 37
17995.87 43
17997.14 48
17998.40 41
17999.67 33
18000.94 38
18002.21 34
18003.47 37
18004.74 47
18006.01 45
18007.28 32
18008.55 50
18009.81 45
18011.08 47
18012.35 45
18013.62 35
18014.89 38
18016.15 43
18017.42 36
18018.69 32
18019.96 47
18021.23 30
18022.49 41
18023.76 58
18025.03 44
18026.30 21
18027.57 46
18028.84 39
18030.11 36
18031.37 33
18032.64 43
18033.91 39
18035.18 43
18036.45 41
18037.72 41
18038.99 36
18040.26 49
18041.53 57
18042.79 50
18044.06 37
18045.33 35
18046.60 42
18047.87 46
18049.14 56
18050.41 34
18051.68 52
18052.95 39
18054.22 42
18055.49 40
18056.76 36
18058.03 50
18059.30 37
18060.57 38
18061.84 49
18063.11 48
18064.38 38
18065.65 44
18066.92 42
18068.19 51
18069.46 36
18070.73 42
18072.00 52
18073.27 45
18074.54 37
18075.81 40
18077.08 51
18078.35 31
18079.62 45
18080.89 51
18082.16 30
18083.43 33
18084.70 41
18085.97 59
18087.24 40
18088.51 37
18089.78 61
18091.05 63
18092.32 37
18093.59 45
18094.87 44
18096.14 60
18097.41 49
18098.68 39
18099.95 37
18101.22 41
18102.49 36
18103.76 38
18105.03 36
18106.31 29
18107.58 38
18108.85 50
18110.12 37
18111.39 31
18112.66 38
18113.93 41
18115.21 44
18116.48 43
18117.75 29
18119.02 40
18120.29 30
18121.56 35
18122.84 38
18124.11 42
18125.38 45
18126.65 48
18127.92 47
18129.20 39
18130.47 33
18131.74 47
18133.01 42
18134.29 43
18135.56 38
18136.83 38
18138.10 48
18139.38 43
18140.65 44
18141.92 40
18143.19 49
18144.47 41
18145.74 42
18147.01 37
18148.28 38
18149.56 36
18150.83 37
18152.10 48
18153.38 47
18154.65 25
18155.92 26
18157.19 43
18158.47 34
18159.74 39
18161.01 40
18162.29 50
18163.56 34
18164.83 38
18166.11 48
18167.38 46
18168.65 34
18169.93 46
18171.20 48
18172.48 45
18173.75 44
18175.02 46
18176.30 42
18177.57 39
18178.84 39
18180.12 48
18181.39 33
18182.67 42
18183.94 47
18185.21 34
18186.49 42
18187.76 28
18189.04 51
18190.31 25
18191.59 48
18192.86 32
18194.13 47
18195.41 33
18196.68 27
18197.96 41
18199.23 49
18200.51 46
18201.78 39
18203.06 46
18204.33 44
18205.61 28
18206.88 41
18208.16 35
18209.43 41
18210.71 37
18211.98 39
18213.26 46
18214.53 37
18215.81 39
18217.08 42
18218.36 36
18219.63 48
18220.91 48
18222.18 40
18223.46 43
18224.73 28
18226.01 38
18227.28 35
18228.56 40
18229.84 34
18231.11 46
18232.39 43
18233.66 38
18234.94 48
18236.21 33
18237.49 36
18238.77 40
18240.04 46
18241.32 59
18242.59 40
18243.87 34
18245.15 41
18246.42 52
18247.70 45
18248.98 36
18250.25 36
18251.53 41
18252.81 36
18254.08 32
18255.36 28
18256.63 46
18257.91 48
18259.19 37
18260.46 42
18261.74 37
18263.02 42
18264.30 40
18265.57 43
18266.85 51
18268.13 30
18269.40 41
18270.68 39
18271.96 47
18273.23 50
18274.51 38
18275.79 55
18277.07 46
18278.34 40
18279.62 42
18280.90 33
18282.18 48
18283.45 40
18284.73 40
18286.01 43
18287.29 46
18288.56 31
18289.84 44
18291.12 63
18292.40 43
18293.68 42
18294.95 36
18296.23 41
18297.51 48
18298.79 46
18300.07 46
18301.34 41
18302.62 43
18303.90 45
18305.18 45
18306.46 46
18307.74 36
18309.01 47
18310.29 37
18311.57 33
18312.85 48
18314.13 45
18315.41 43
18316.69 39
18317.96 33
18319.24 31
18320.52 46
18321.80 48
18323.08 42
18324.36 41
18325.64 42
18326.92 40
18328.20 43
18329.47 41
18330.75 45
18332.03 45
18333.31 45
18334.59 40
18335.87 43
18337.15 42
18338.43 37
18339.71 40
18340.99 44
18342.27 36
18343.55 45
18344.83 38
18346.11 39
18347.39 55
18348.67 35
18349.95 43
18351.23 42
18352.51 44
18353.79 37
18355.07 40
18356.35 48
18357.63 45
18358.91 41
18360.19 43
18361.47 38
18362.75 42
18364.03 43
18365.31 38
18366.59 62
18367.87 45
18369.15 38
18370.43 49
18371.71 49
18372.99 42
18374.27 43
18375.55 42
18376.83 35
18378.12 43
18379.40 43
18380.68 39
18381.96 34
18383.24 34
18384.52 40
18385.80 43
18387.08 35
18388.36 40
18389.65 45
18390.93 44
18392.21 39
18393.49 41
18394.77 44
18396.05 46
18397.33 42
18398.62 50
18399.90 48
18401.18 48
18402.46 44
18403.74 45
18405.02 43
18406.31 44
18407.59 43
18408.87 42
18410.15 44
18411.43 48
18412.72 42
18414.00 46
18415.28 41
18416.56 37
18417.84 48
18419.13 39
18420.41 31
18421.69 52
18422.97 38
18424.26 45
18425.54 34
18426.82 44
18428.10 32
18429.39 49
18430.67 47
18431.95 45
18433.23 34
18434.52 50
18435.80 31
18437.08 37
18438.37 39
18439.65 55
18440.93 34
18442.22 45
18443.50 37
18444.78 43
18446.06 35
18447.35 32
18448.63 42
18449.91 51
18451.20 48
18452.48 37
18453.76 40
18455.05 44
18456.33 48
18457.62 36
18458.90 36
18460.18 31
18461.47 52
18462.75 41
18464.03 36
18465.32 38
18466.60 35
18467.89 33
18469.17 26
18470.45 40
18471.74 36
18473.02 36
18474.31 39
18475.59 37
18476.88 30
18478.16 36
18479.44 33
18480.73 36
18482.01 40
18483.30 27
18484.58 42
18485.87 36
18487.15 41
18488.44 35
18489.72 41
18491.01 53
18492.29 47
18493.58 36
18494.86 38
18496.15 38
18497.43 41
18498.72 42
18500.00 32
18501.29 31
18502.57 30
18503.86 34
18505.14 28
18506.43 42
18507.71 49
18509.00 30
18510.28 34
18511.57 34
18512.85 48
18514.14 39
18515.42 39
18516.71 36
18518.00 41
18519.28 41
18520.57 34
18521.85 33
18523.14 34
18524.43 45
18525.71 46
18527.00 36
18528.28 34
18529.57 40
18530.86 40
18532.14 52
18533.43 41
18534.71 39
18536.00 30
18537.29 45
18538.57 46
18539.86 43
18541.15 35
18542.43 44
18543.72 33
18545.01 47
18546.29 40
18547.58 42
18548.87 45
18550.15 43
18551.44 45
18552.73 33
18554.01 40
18555.30 39
18556.59 40
18557.88 46
18559.16 30
18560.45 38
18561.74 36
18563.02 35
18564.31 45
18565.60 46
18566.89 41
18568.17 45
18569.46 34
18570.75 45
18572.04 47
18573.32 45
18574.61 36
18575.90 45
18577.19 58
18578.48 35
18579.76 38
18581.05 45
18582.34 30
18583.63 36
18584.92 42
18586.20 42
18587.49 46
18588.78 50
18590.07 48
18591.36 38
18592.64 35
18593.93 46
18595.22 40
18596.51 55
18597.80 46
18599.09 41
18600.38 51
18601.66 48
18602.95 40
18604.24 46
18605.53 37
18606.82 38
18608.11 52
18609.40 40
18610.69 35
18611.98 41
18613.26 33
18614.55 46
18615.84 34
18617.13 34
18618.42 30
18619.71 36
18621.00 45
18622.29 40
18623.58 45
18624.87 48
18626.16 39
18627.45 42
18628.74 34
18630.03 37
18631.32 30
18632.61 51
18633.89 39
18635.18 33
18636.47 41
18637.76 48
18639.05 50
18640.34 33
18641.63 38
18642.92 33
18644.21 32
18645.50 34
18646.79 43
18648.09 37
18649.38 38
18650.67 38
18651.96 41
18653.25 43
18654.54 33
18655.83 32
18657.12 27
18658.41 42
18659.70 27
18660.99 29
18662.28 46
18663.57 39
18664.86 24
18666.15 29
18667.44 37
18668.74 39
18670.03 32
18671.32 35
18672.61 32
18673.90 39
18675.19 35
18676.48 35
18677.77 40
18679.06 33
18680.36 50
18681.65 35
18682.94 33
18684.23 21
18685.52 38
18686.81 38
18688.11 43
18689.40 28
18690.69 38
18691.98 36
18693.27 39
18694.56 38
18695.86 30
18697.15 42
18698.44 30
18699.73 44
18701.02 35
18702.32 29
18703.61 24
18704.90 31
18706.19 37
18707.48 30
18708.78 32
18710.07 29
18711.36 33
18712.65 34
18713.95 33
18715.24 36
18716.53 33
18717.83 24
18719.12 28
18720.41 35
18721.70 34
18723.00 32
18724.29 41
18725.58 37
18726.87 29
18728.17 40
18729.46 34
18730.75 36
18732.05 41
18733.34 31
18734.63 39
18735.93 32
18737.22 30
18738.51 28
18739.81 49
18741.10 30
18742.39 39
18743.69 26
18744.98 34
18746.27 34
18747.57 30
18748.86 46
18750.16 23
18751.45 25
18752.74 27
18754.04 28
18755.33 27
18756.63 27
18757.92 38
18759.21 37
18760.51 27
18761.80 37
18763.10 33
18764.39 27
18765.69 37
18766.98 34
18768.27 29
18769.57 39
18770.86 37
18772.16 29
18773.45 40
18774.75 34
18776.04 33
18777.34 21
18778.63 37
18779.93 31
18781.22 37
18782.52 34
18783.81 27
18785.11 34
18786.40 28
18787.70 29
18788.99 29
18790.29 33
18791.58 41
18792.88 38
18794.17 26
18795.47 31
18796.76 33
18798.06 46
18799.35 28
18800.65 31
18801.94 30
18803.24 37
18804.54 37
18805.83 35
18807.13 33
18808.42 27
18809.72 37
18811.01 40
18812.31 32
18813.61 31
18814.90 29
18816.20 27
18817.49 43
18818.79 27
18820.09 30
18821.38 36
18822.68 29
18823.98 36
18825.27 35
18826.57 37
18827.87 28
18829.16 33
18830.46 28
18831.75 35
18833.05 28
18834.35 35
18835.64 37
18836.94 37
18838.24 31
18839.54 38
18840.83 33
18842.13 41
18843.43 35
18844.72 28
18846.02 33
18847.32 33
18848.61 49
18849.91 33
18851.21 33
18852.51 35
18853.80 33
18855.10 31
18856.40 42
18857.70 23
18858.99 35
18860.29 36
18861.59 30
18862.89 29
18864.18 25
18865.48 34
18866.78 35
18868.08 41
18869.38 35
18870.67 45
18871.97 37
18873.27 43
18874.57 35
18875.87 30
18877.16 25
18878.46 29
18879.76 48
18881.06 42
18882.36 39
18883.66 38
18884.95 36
18886.25 31
18887.55 36
18888.85 26
18890.15 32
18891.45 42
18892.75 37
18894.04 35
18895.34 45
18896.64 33
18897.94 38
18899.24 37
18900.54 34
18901.84 38
18903.14 39
18904.44 36
18905.74 36
18907.03 37
18908.33 33
18909.63 41
18910.93 34
18912.23 32
18913.53 36
18914.83 34
18916.13 52
18917.43 35
18918.73 29
18920.03 35
18921.33 45
18922.63 29
18923.93 30
18925.23 25
18926.53 35
18927.83 31
18929.13 35
18930.43 36
18931.73 24
18933.03 25
18934.33 39
18935.63 32
18936.93 28
18938.23 25
18939.53 30
18940.83 28
18942.13 22
18943.43 39
18944.73 33
18946.03 33
18947.33 31
18948.63 34
18949.93 26
18951.23 31
18952.53 34
18953.84 27
18955.14 36
18956.44 31
18957.74 28
18959.04 26
18960.34 33
18961.64 25
18962.94 39
18964.24 34
18965.54 32
18966.85 35
18968.15 40
18969.45 27
18970.75 36
18972.05 28
18973.35 42
18974.65 31
18975.96 25
18977.26 16
18978.56 24
18979.86 28
18981.16 34
18982.46 21
18983.77 49
18985.07 41
18986.37 34
18987.67 33
18988.97 28
18990.28 27
18991.58 32
18992.88 35
18994.18 39
18995.49 32
18996.79 30
18998.09 30
18999.39 29
19000.69 32
19002.00 27
19003.30 32
19004.60 32
19005.90 31
19007.21 28
19008.51 33
19009.81 31
19011.12 24
19012.42 39
19013.72 32
19015.02 28
19016.33 31
19017.63 34
19018.93 41
19020.24 38
19021.54 24
19022.84 32
19024.15 35
19025.45 42
19026.75 35
19028.06 20
19029.36 24
19030.66 32
19031.97 27
19033.27 32
19034.57 25
19035.88 27
19037.18 44
19038.48 40
19039.79 27
19041.09 25
19042.40 41
19043.70 44
19045.00 27
19046.31 29
19047.61 36
19048.92 43
19050.22 24
19051.52 33
19052.83 36
19054.13 39
19055.44 24
19056.74 25
19058.05 37
19059.35 26
19060.65 43
19061.96 29
19063.26 37
19064.57 34
19065.87 26
19067.18 32
19068.48 29
19069.79 37
19071.09 33
19072.40 34
19073.70 28
19075.01 35
19076.31 33
19077.62 30
19078.92 25
19080.23 30
19081.53 26
19082.84 24
19084.14 26
19085.45 23
19086.75 32
19088.06 27
19089.36 31
19090.67 34
19091.98 23
19093.28 29
19094.59 24
19095.89 33
19097.20 30
19098.50 29
19099.81 32
19101.12 30
19102.42 31
19103.73 32
19105.03 36
19106.34 34
19107.65 33
19108.95 25
19110.26 33
19111.56 33
19112.87 42
19114.18 35
19115.48 36
19116.79 34
19118.10 38
19119.40 36
19120.71 43
19122.02 38
19123.32 28
19124.63 28
19125.94 28
19127.24 30
19128.55 31
19129.86 28
19131.16 20
19132.47 33
19133.78 23
19135.08 36
19136.39 32
19137.70 40
19139.01 36
19140.31 33
19141.62 29
19142.93 28
19144.23 35
19145.54 28
19146.85 22
19148.16 28
19149.46 25
19150.77 36
19152.08 27
19153.39 25
19154.69 43
19156.00 36
19157.31 23
19158.62 32
19159.93 33
19161.23 35
19162.54 25
19163.85 34
19165.16 37
19166.47 33
19167.77 25
19169.08 40
19170.39 31
19171.70 21
19173.01 23
19174.32 26
19175.62 38
19176.93 24
19178.24 34
19179.55 36
19180.86 24
19182.17 33
19183.48 24
19184.78 24
19186.09 34
19187.40 28
19188.71 34
19190.02 31
19191.33 20
19192.64 24
19193.95 28
19195.26 28
19196.56 32
19197.87 36
19199.18 35
19200.49 24
19201.80 23
19203.11 35
19204.42 39
19205.73 23
19207.04 30
19208.35 28
19209.66 24
19210.97 22
19212.28 36
19213.59 36
19214.90 25
19216.21 23
19217.52 28
19218.83 20
19220.14 27
19221.45 43
19222.76 33
19224.07 23
19225.38 19
19226.69 32
19228.00 38
19229.31 28
19230.62 28
19231.93 34
19233.24 33
19234.55 29
19235.86 32
19237.17 28
19238.48 26
19239.79 24
19241.10 31
19242.41 34
19243.72 34
19245.03 35
19246.35 30
19247.66 33
19248.97 34
19250.28 33
19251.59 18
19252.90 39
19254.21 31
19255.52 28
19256.83 32
19258.14 27
19259.46 30
19260.77 21
19262.08 23
19263.39 30
19264.70 32
19266.01 24
19267.32 29
19268.64 27
19269.95 41
19271.26 24
19272.57 33
19273.88 33
19275.20 28
19276.51 18
19277.82 23
19279.13 34
19280.44 27
19281.75 24
19283.07 22
19284.38 29
19285.69 34
19287.00 32
19288.32 26
19289.63 22
19290.94 31
19292.25 45
19293.57 23
19294.88 14
19296.19 27
19297.50 22
19298.82 37
19300.13 27
19301.44 18
19302.75 27
19304.07 39
19305.38 39
19306.69 26
19308.01 23
19309.32 31
19310.63 30
19311.94 35
19313.26 27
19314.57 18
19315.88 34
19317.20 37
19318.51 29
19319.82 40
19321.14 26
19322.45 21
19323.76 29
19325.08 39
19326.39 27
19327.70 25
19329.02 34
19330.33 21
19331.65 31
19332.96 24
19334.27 28
19335.59 33
19336.90 37
19338.22 21
19339.53 20
19340.84 22
19342.16 21
19343.47 25
19344.79 25
19346.10 30
19347.41 30
19348.73 33
19350.04 19
19351.36 30
19352.67 23
19353.99 25
19355.30 28
19356.62 28
19357.93 29
19359.25 27
19360.56 29
19361.87 33
19363.19 28
19364.50 26
19365.82 35
19367.13 40
19368.45 39
19369.76 25
19371.08 29
19372.39 23
19373.71 28
19375.02 34
19376.34 27
19377.66 32
19378.97 38
19380.29 33
19381.60 27
19382.92 27
19384.23 32
19385.55 33
19386.86 27
19388.18 33
19389.50 28
19390.81 23
19392.13 30
19393.44 36
19394.76 28
19396.07 28
19397.39 28
19398.71 36
19400.02 28
19401.34 29
19402.65 26
19403.97 34
19405.29 32
19406.60 27
19407.92 35
19409.24 33
19410.55 34
19411.87 36
19413.19 30
19414.50 22
19415.82 25
19417.14 24
19418.45 24
19419.77 25
19421.09 27
19422.40 35
19423.72 27
19425.04 29
19426.35 24
19427.67 31
19428.99 28
19430.30 28
19431.62 28
19432.94 32
19434.26 31
19435.57 23
19436.89 34
19438.21 28
19439.53 28
19440.84 20
19442.16 22
19443.48 28
19444.80 36
19446.11 30
19447.43 34
19448.75 26
19450.07 32
19451.38 38
19452.70 42
19454.02 26
19455.34 26
19456.66 29
19457.97 33
19459.29 31
19460.61 29
19461.93 27
19463.25 25
19464.57 31
19465.88 29
19467.20 26
19468.52 25
19469.84 28
19471.16 17
19472.48 23
19473.79 29
19475.11 24
19476.43 22
19477.75 22
19479.07 29
19480.39 35
19481.71 22
19483.03 41
19484.34 32
19485.66 25
19486.98 39
19488.30 24
19489.62 28
19490.94 33
19492.26 34
19493.58 24
19494.90 29
19496.22 32
19497.54 26
19498.86 26
19500.18 34
19501.50 34
19502.81 34
19504.13 27
19505.45 27
19506.77 26
19508.09 24
19509.41 21
19510.73 23
19512.05 23
19513.37 29
19514.69 33
19516.01 23
19517.33 23
19518.65 24
19519.97 27
19521.29 28
19522.61 32
19523.93 24
19525.25 26
19526.57 27
19527.89 22
19529.22 26
19530.54 32
19531.86 25
19533.18 22
19534.50 25
19535.82 25
19537.14 32
19538.46 32
19539.78 37
19541.10 38
19542.42 21
19543.74 33
19545.06 21
19546.39 40
19547.71 29
19549.03 26
19550.35 24
19551.67 31
19552.99 36
19554.31 32
19555.63 24
19556.96 33
19558.28 26
19559.60 32
19560.92 36
19562.24 21
19563.56 23
19564.88 32
19566.21 36
19567.53 30
19568.85 24
19570.17 41
19571.49 37
19572.82 31
19574.14 33
19575.46 35
19576.78 30
19578.10 33
19579.43 23
19580.75 17
19582.07 32
19583.39 35
19584.72 39
19586.04 27
19587.36 36
19588.68 29
19590.01 31
19591.33 36
19592.65 38
19593.97 35
19595.30 33
19596.62 36
19597.94 27
19599.26 26
19600.59 28
19601.91 22
19603.23 22
19604.56 27
19605.88 29
19607.20 26
19608.53 21
19609.85 36
19611.17 26
19612.49 33
19613.82 18
19615.14 24
19616.47 26
19617.79 26
19619.11 23
19620.44 29
19621.76 33
19623.08 36
19624.41 28
19625.73 35
19627.05 35
19628.38 27
19629.70 32
19631.03 28
19632.35 34
19633.67 29
19635.00 38
19636.32 26
19637.65 30
19638.97 35
19640.29 25
19641.62 22
19642.94 25
19644.27 26
19645.59 30
19646.92 30
19648.24 28
19649.57 31
19650.89 27
19652.21 43
19653.54 33
19654.86 26
19656.19 35
19657.51 27
19658.84 32
19660.16 27
19661.49 26
19662.81 39
19664.14 36
19665.46 42
19666.79 24
19668.11 26
19669.44 28
19670.76 35
19672.09 32
19673.41 30
19674.74 35
19676.07 39
19677.39 29
19678.72 31
19680.04 30
19681.37 30
19682.69 26
19684.02 33
19685.34 32
19686.67 32
19688.00 22
19689.32 31
19690.65 33
19691.97 29
19693.30 32
19694.63 44
19695.95 46
19697.28 23
19698.60 24
19699.93 19
19701.26 33
19702.58 31
19703.91 27
19705.24 26
19706.56 32
19707.89 37
19709.22 38
19710.54 28
19711.87 28
19713.20 33
19714.52 28
19715.85 30
19717.18 26
19718.50 25
19719.83 35
19721.16 36
19722.48 25
19723.81 26
19725.14 37
19726.47 34
19727.79 27
19729.12 29
19730.45 31
19731.77 40
19733.10 39
19734.43 28
19735.76 36
19737.08 27
19738.41 34
19739.74 29
19741.07 28
19742.39 30
19743.72 29
19745.05 33
19746.38 28
19747.71 36
19749.03 35
19750.36 30
19751.69 22
19753.02 22
19754.35 37
19755.67 27
19757.00 21
19758.33 24
19759.66 26
19760.99 18
19762.31 34
19763.64 25
19764.97 36
19766.30 27
19767.63 20
19768.96 31
19770.29 29
19771.61 26
19772.94 29
19774.27 36
19775.60 27
19776.93 26
19778.26 34
19779.59 36
19780.92 36
19782.25 35
19783.57 25
19784.90 32
19786.23 23
19787.56 34
19788.89 33
19790.22 27
19791.55 30
19792.88 42
19794.21 36
19795.54 28
19796.87 30
19798.20 41
19799.53 27
19800.86 29
19802.19 31
19803.52 24
19804.85 26
19806.18 25
19807.50 33
19808.83 42
19810.16 32
19811.49 18
19812.82 27
19814.15 34
19815.49 35
19816.82 26
19818.15 27
19819.48 32
19820.81 34
19822.14 26
19823.47 22
19824.80 32
19826.13 28
19827.46 35
19828.79 36
19830.12 28
19831.45 15
19832.78 29
19834.11 30
19835.44 27
19836.77 30
19838.10 45
19839.44 40
19840.77 34
19842.10 23
19843.43 39
19844.76 44
19846.09 35
19847.42 43
19848.75 31
19850.08 30
19851.42 27
19852.75 30
19854.08 28
19855.41 36
19856.74 28
19858.07 32
19859.40 37
19860.74 44
19862.07 25
19863.40 33
19864.73 31
19866.06 36
19867.40 39
19868.73 39
19870.06 31
19871.39 27
19872.72 37
19874.06 32
19875.39 29
19876.72 33
19878.05 39
19879.38 30
19880.72 33
19882.05 24
19883.38 26
19884.71 21
19886.05 33
19887.38 23
19888.71 27
19890.04 34
19891.38 21
19892.71 28
19894.04 30
19895.38 23
19896.71 27
19898.04 28
19899.37 26
19900.71 21
19902.04 20
19903.37 33
19904.71 32
19906.04 25
19907.37 29
19908.71 28
19910.04 34
19911.37 31
19912.71 39
19914.04 23
19915.37 28
19916.71 25
19918.04 25
19919.37 34
19920.71 21
19922.04 31
19923.37 28
19924.71 26
19926.04 29
19927.38 37
19928.71 28
19930.04 32
19931.38 32
19932.71 31
19934.05 26
19935.38 30
19936.71 26
19938.05 33
19939.38 34
19940.72 38
19942.05 37
19943.39 25
19944.72 31
19946.06 43
19947.39 32
19948.72 32
19950.06 31
19951.39 21
19952.73 28
19954.06 28
19955.40 27
19956.73 21
19958.07 28
19959.40 29
19960.74 35
19962.07 24
19963.41 27
19964.74 30
19966.08 30
19967.41 31
19968.75 22
19970.08 27
19971.42 26
19972.76 34
19974.09 28
19975.43 24
19976.76 30
19978.10 29
19979.43 30
19980.77 30
19982.10 18
19983.44 28
19984.78 24
19986.11 22
19987.45 34
19988.78 31
19990.12 40
19991.46 22
19992.79 31
19994.13 32
19995.46 34
19996.80 24
19998.14 27
19999.47 29
20000.81 35
20002.15 30
20003.48 34
20004.82 30
20006.16 23
20007.49 26
20008.83 35
20010.17 21
20011.50 21
20012.84 31
20014.18 26
20015.51 37
20016.85 21
20018.19 34
20019.52 25
20020.86 29
20022.20 28
20023.53 36
20024.87 41
20026.21 25
20027.55 29
20028.88 35
20030.22 28
20031.56 24
20032.90 26
20034.23 28
20035.57 30
20036.91 28
20038.25 24
20039.58 27
20040.92 26
20042.26 26
20043.60 20
20044.93 30
20046.27 26
20047.61 28
20048.95 33
20050.29 26
20051.62 30
20052.96 30
20054.30 35
20055.64 23
20056.98 26
20058.32 26
20059.65 28
20060.99 36
20062.33 26
20063.67 30
20065.01 26
20066.35 26
20067.68 32
20069.02 28
20070.36 34
20071.70 33
20073.04 35
20074.38 25
20075.72 33
20077.06 28
20078.40 25
20079.73 21
20081.07 30
20082.41 20
20083.75 24
20085.09 25
20086.43 25
20087.77 28
20089.11 28
20090.45 33
20091.79 20
20093.13 20
20094.47 32
20095.81 30
20097.15 25
20098.48 23
20099.82 25
20101.16 44
20102.50 29
20103.84 33
20105.18 33
20106.52 41
20107.86 23
20109.20 28
20110.54 36
20111.88 33
20113.22 26
20114.56 17
20115.90 24
20117.24 29
20118.58 38
20119.93 37
20121.27 44
20122.61 25
20123.95 32
20125.29 33
20126.63 34
20127.97 28
20129.31 24
20130.65 33
20131.99 23
20133.33 31
20134.67 30
20136.01 28
