# Supplementary material for: MALDI-TOF MS typing enables the classification of brewing yeasts of the genus Saccharomyces to major beer styles
Source: PLoS One. 2017 Aug 9;12(8):e0181694. doi: 10.1371/journal.pone.0181694 (PMC5549903; doi:10.1371/journal.pone.0181694)
Supplement: S9 File — The directory includes 90 raw files and was zipped to “.zip”; the folder has three strains with 30 spectra per strain; S1 Text explains the raw files with an example and Table 1 represents the yeast strains used within the experiment. (ZIP) [file pone.0181694.s012.zip › 25-27/30286-204-Lag-Lag-Lag-YPG-18h-E-E_2016-09-22_6_0_F1_1.dat]

1999.90 2768
2000.32 2611
2000.75 2592
2001.17 2752
2001.59 2771
2002.01 2720
2002.43 2613
2002.86 2595
2003.28 2538
2003.70 2512
2004.12 2445
2004.54 2476
2004.97 2340
2005.39 2432
2005.81 2411
2006.23 2363
2006.66 2422
2007.08 2420
2007.50 2465
2007.92 2419
2008.35 2323
2008.77 2494
2009.19 2468
2009.61 2399
2010.04 2389
2010.46 2447
2010.88 2367
2011.31 2408
2011.73 2346
2012.15 2289
2012.57 2235
2013.00 2315
2013.42 2350
2013.84 2291
2014.27 2433
2014.69 2352
2015.11 2381
2015.54 2547
2015.96 2522
2016.38 2596
2016.81 2750
2017.23 2767
2017.65 2843
2018.08 2865
2018.50 2728
2018.93 2710
2019.35 2719
2019.77 2721
2020.20 2765
2020.62 2748
2021.04 2706
2021.47 2671
2021.89 2670
2022.32 2620
2022.74 2560
2023.17 2557
2023.59 2620
2024.01 2484
2024.44 2431
2024.86 2334
2025.29 2351
2025.71 2326
2026.14 2292
2026.56 2230
2026.98 2262
2027.41 2301
2027.83 2235
2028.26 2265
2028.68 2245
2029.11 2203
2029.53 2282
2029.96 2250
2030.38 2262
2030.81 2262
2031.23 2327
2031.66 2346
2032.08 2339
2032.51 2356
2032.93 2319
2033.36 2271
2033.78 2282
2034.21 2383
2034.63 2343
2035.06 2384
2035.49 2345
2035.91 2289
2036.34 2357
2036.76 2371
2037.19 2307
2037.61 2384
2038.04 2378
2038.47 2452
2038.89 2449
2039.32 2375
2039.74 2437
2040.17 2401
2040.59 2464
2041.02 2465
2041.45 2374
2041.87 2410
2042.30 2460
2042.73 2394
2043.15 2346
2043.58 2462
2044.00 2384
2044.43 2521
2044.86 2567
2045.28 2542
2045.71 2534
2046.14 2535
2046.56 2544
2046.99 2511
2047.42 2411
2047.84 2365
2048.27 2353
2048.70 2377
2049.12 2344
2049.55 2282
2049.98 2262
2050.40 2259
2050.83 2268
2051.26 2286
2051.69 2243
2052.11 2253
2052.54 2289
2052.97 2212
2053.40 2269
2053.82 2317
2054.25 2276
2054.68 2255
2055.10 2217
2055.53 2297
2055.96 2379
2056.39 2391
2056.82 2332
2057.24 2328
2057.67 2337
2058.10 2423
2058.53 2405
2058.95 2447
2059.38 2426
2059.81 2451
2060.24 2391
2060.67 2400
2061.09 2444
2061.52 2489
2061.95 2446
2062.38 2336
2062.81 2420
2063.24 2417
2063.66 2399
2064.09 2520
2064.52 2573
2064.95 2644
2065.38 2753
2065.81 2825
2066.24 2804
2066.66 2789
2067.09 2807
2067.52 2819
2067.95 2731
2068.38 2574
2068.81 2600
2069.24 2654
2069.67 2505
2070.10 2504
2070.52 2355
2070.95 2452
2071.38 2422
2071.81 2382
2072.24 2274
2072.67 2285
2073.10 2407
2073.53 2516
2073.96 2446
2074.39 2517
2074.82 2513
2075.25 2473
2075.68 2458
2076.11 2463
2076.54 2511
2076.97 2492
2077.40 2516
2077.83 2492
2078.26 2505
2078.69 2548
2079.12 2559
2079.55 2617
2079.98 2656
2080.41 2662
2080.84 2669
2081.27 2636
2081.70 2617
2082.13 2582
2082.56 2559
2082.99 2657
2083.42 2569
2083.85 2520
2084.28 2569
2084.71 2531
2085.14 2548
2085.57 2582
2086.00 2500
2086.43 2518
2086.86 2509
2087.29 2570
2087.73 2436
2088.16 2430
2088.59 2363
2089.02 2283
2089.45 2331
2089.88 2280
2090.31 2259
2090.74 2265
2091.17 2216
2091.61 2323
2092.04 2408
2092.47 2322
2092.90 2310
2093.33 2395
2093.76 2485
2094.19 2367
2094.63 2340
2095.06 2296
2095.49 2311
2095.92 2255
2096.35 2256
2096.78 2256
2097.22 2232
2097.65 2267
2098.08 2331
2098.51 2218
2098.94 2219
2099.38 2222
2099.81 2202
2100.24 2306
2100.67 2209
2101.11 2191
2101.54 2205
2101.97 2193
2102.40 2242
2102.83 2252
2103.27 2211
2103.70 2227
2104.13 2272
2104.56 2321
2105.00 2257
2105.43 2288
2105.86 2333
2106.30 2370
2106.73 2395
2107.16 2405
2107.59 2404
2108.03 2380
2108.46 2340
2108.89 2435
2109.33 2337
2109.76 2329
2110.19 2220
2110.63 2234
2111.06 2243
2111.49 2223
2111.93 2220
2112.36 2366
2112.79 2222
2113.23 2193
2113.66 2313
2114.09 2283
2114.53 2262
2114.96 2241
2115.40 2193
2115.83 2135
2116.26 2116
2116.70 2095
2117.13 2111
2117.56 2052
2118.00 2134
2118.43 2191
2118.87 2206
2119.30 2183
2119.73 2115
2120.17 2143
2120.60 2191
2121.04 2246
2121.47 2271
2121.91 2217
2122.34 2250
2122.78 2230
2123.21 2226
2123.64 2245
2124.08 2138
2124.51 2224
2124.95 2298
2125.38 2259
2125.82 2209
2126.25 2141
2126.69 2226
2127.12 2234
2127.56 2273
2127.99 2335
2128.43 2359
2128.86 2417
2129.30 2474
2129.73 2545
2130.17 2516
2130.60 2516
2131.04 2541
2131.47 2547
2131.91 2618
2132.35 2539
2132.78 2499
2133.22 2433
2133.65 2424
2134.09 2394
2134.52 2304
2134.96 2316
2135.40 2396
2135.83 2367
2136.27 2294
2136.70 2371
2137.14 2386
2137.57 2426
2138.01 2350
2138.45 2329
2138.88 2330
2139.32 2352
2139.76 2287
2140.19 2261
2140.63 2206
2141.06 2246
2141.50 2265
2141.94 2288
2142.37 2313
2142.81 2223
2143.25 2274
2143.68 2262
2144.12 2225
2144.56 2174
2144.99 2294
2145.43 2348
2145.87 2263
2146.30 2297
2146.74 2245
2147.18 2322
2147.62 2387
2148.05 2453
2148.49 2590
2148.93 2736
2149.36 2779
2149.80 2856
2150.24 2989
2150.68 3011
2151.11 2974
2151.55 2921
2151.99 2832
2152.43 2727
2152.86 2721
2153.30 2598
2153.74 2528
2154.18 2535
2154.61 2438
2155.05 2460
2155.49 2610
2155.93 2527
2156.37 2483
2156.80 2510
2157.24 2565
2157.68 2594
2158.12 2643
2158.56 2585
2158.99 2546
2159.43 2502
2159.87 2379
2160.31 2434
2160.75 2433
2161.19 2402
2161.62 2378
2162.06 2440
2162.50 2461
2162.94 2446
2163.38 2367
2163.82 2409
2164.26 2424
2164.69 2542
2165.13 2561
2165.57 2568
2166.01 2638
2166.45 2611
2166.89 2532
2167.33 2576
2167.77 2597
2168.21 2516
2168.65 2478
2169.08 2514
2169.52 2508
2169.96 2487
2170.40 2525
2170.84 2459
2171.28 2502
2171.72 2558
2172.16 2548
2172.60 2565
2173.04 2606
2173.48 2488
2173.92 2505
2174.36 2510
2174.80 2600
2175.24 2599
2175.68 2605
2176.12 2717
2176.56 2645
2177.00 2655
2177.44 2687
2177.88 2654
2178.32 2704
2178.76 2673
2179.20 2612
2179.64 2542
2180.08 2600
2180.52 2607
2180.96 2540
2181.40 2496
2181.84 2402
2182.28 2373
2182.72 2424
2183.16 2416
2183.60 2418
2184.04 2305
2184.48 2299
2184.93 2339
2185.37 2313
2185.81 2390
2186.25 2309
2186.69 2372
2187.13 2472
2187.57 2461
2188.01 2505
2188.45 2517
2188.89 2537
2189.34 2545
2189.78 2545
2190.22 2601
2190.66 2541
2191.10 2494
2191.54 2521
2191.98 2443
2192.43 2485
2192.87 2541
2193.31 2535
2193.75 2503
2194.19 2567
2194.63 2633
2195.08 2579
2195.52 2679
2195.96 2788
2196.40 2750
2196.84 2700
2197.29 2603
2197.73 2577
2198.17 2629
2198.61 2457
2199.06 2466
2199.50 2355
2199.94 2397
2200.38 2323
2200.82 2320
2201.27 2346
2201.71 2299
2202.15 2322
2202.59 2365
2203.04 2394
2203.48 2427
2203.92 2413
2204.37 2388
2204.81 2426
2205.25 2349
2205.69 2508
2206.14 2437
2206.58 2438
2207.02 2405
2207.47 2437
2207.91 2435
2208.35 2456
2208.80 2518
2209.24 2616
2209.68 2602
2210.13 2455
2210.57 2568
2211.01 2587
2211.46 2589
2211.90 2617
2212.34 2578
2212.79 2540
2213.23 2615
2213.67 2597
2214.12 2583
2214.56 2611
2215.01 2526
2215.45 2552
2215.89 2452
2216.34 2373
2216.78 2411
2217.23 2347
2217.67 2426
2218.11 2359
2218.56 2377
2219.00 2402
2219.45 2424
2219.89 2412
2220.34 2449
2220.78 2518
2221.22 2668
2221.67 2659
2222.11 2677
2222.56 2750
2223.00 2833
2223.45 2810
2223.89 2820
2224.34 2889
2224.78 2935
2225.23 2843
2225.67 2877
2226.12 2912
2226.56 2843
2227.01 2815
2227.45 2859
2227.90 2871
2228.34 2924
2228.79 2872
2229.23 2833
2229.68 2827
2230.12 2851
2230.57 2907
2231.01 2861
2231.46 2895
2231.90 2859
2232.35 2987
2232.80 2928
2233.24 2942
2233.69 2903
2234.13 2893
2234.58 2852
2235.02 2776
2235.47 2686
2235.92 2699
2236.36 2627
2236.81 2661
2237.25 2614
2237.70 2654
2238.15 2636
2238.59 2744
2239.04 2715
2239.49 2629
2239.93 2682
2240.38 2708
2240.82 2699
2241.27 2627
2241.72 2569
2242.16 2570
2242.61 2474
2243.06 2432
2243.50 2383
2243.95 2402
2244.40 2240
2244.84 2271
2245.29 2293
2245.74 2319
2246.19 2331
2246.63 2177
2247.08 2263
2247.53 2288
2247.97 2375
2248.42 2375
2248.87 2414
2249.32 2484
2249.76 2490
2250.21 2423
2250.66 2503
2251.10 2518
2251.55 2616
2252.00 2643
2252.45 2751
2252.89 2707
2253.34 2630
2253.79 2736
2254.24 2697
2254.69 2687
2255.13 2770
2255.58 2679
2256.03 2757
2256.48 2673
2256.93 2647
2257.37 2610
2257.82 2507
2258.27 2510
2258.72 2432
2259.17 2446
2259.61 2471
2260.06 2441
2260.51 2528
2260.96 2620
2261.41 2707
2261.86 2645
2262.31 2690
2262.75 2745
2263.20 2679
2263.65 2727
2264.10 2792
2264.55 2811
2265.00 2759
2265.45 2740
2265.90 2771
2266.34 2696
2266.79 2779
2267.24 2675
2267.69 2732
2268.14 2685
2268.59 2713
2269.04 2736
2269.49 2797
2269.94 2803
2270.39 2851
2270.84 2919
2271.29 2931
2271.74 2909
2272.18 2885
2272.63 2888
2273.08 2868
2273.53 2835
2273.98 2937
2274.43 2958
2274.88 2937
2275.33 3083
2275.78 3171
2276.23 3298
2276.68 3315
2277.13 3185
2277.58 3092
2278.03 3204
2278.48 3182
2278.93 2932
2279.38 2806
2279.83 2816
2280.28 2775
2280.73 2728
2281.19 2643
2281.64 2512
2282.09 2547
2282.54 2543
2282.99 2530
2283.44 2514
2283.89 2472
2284.34 2467
2284.79 2423
2285.24 2456
2285.69 2476
2286.14 2435
2286.59 2445
2287.04 2427
2287.50 2408
2287.95 2477
2288.40 2621
2288.85 2786
2289.30 2903
2289.75 3085
2290.20 3130
2290.65 3168
2291.11 3366
2291.56 3497
2292.01 3511
2292.46 3471
2292.91 3345
2293.36 3196
2293.82 3142
2294.27 3004
2294.72 2964
2295.17 3029
2295.62 2864
2296.07 2635
2296.53 2667
2296.98 2640
2297.43 2656
2297.88 2579
2298.33 2528
2298.79 2539
2299.24 2518
2299.69 2494
2300.14 2458
2300.60 2420
2301.05 2449
2301.50 2407
2301.95 2380
2302.41 2326
2302.86 2279
2303.31 2370
2303.76 2327
2304.22 2351
2304.67 2358
2305.12 2334
2305.57 2330
2306.03 2332
2306.48 2312
2306.93 2376
2307.39 2429
2307.84 2544
2308.29 2579
2308.75 2615
2309.20 2650
2309.65 2687
2310.11 2738
2310.56 2747
2311.01 2713
2311.47 2737
2311.92 2682
2312.37 2719
2312.83 2690
2313.28 2700
2313.73 2655
2314.19 2601
2314.64 2620
2315.09 2549
2315.55 2566
2316.00 2515
2316.46 2548
2316.91 2540
2317.36 2550
2317.82 2503
2318.27 2575
2318.73 2564
2319.18 2615
2319.63 2613
2320.09 2644
2320.54 2687
2321.00 2660
2321.45 2737
2321.91 2683
2322.36 2681
2322.82 2748
2323.27 2700
2323.72 2675
2324.18 2777
2324.63 2855
2325.09 2926
2325.54 2995
2326.00 3029
2326.45 3041
2326.91 2982
2327.36 2856
2327.82 2861
2328.27 2727
2328.73 2698
2329.18 2704
2329.64 2608
2330.09 2507
2330.55 2532
2331.00 2565
2331.46 2480
2331.92 2399
2332.37 2378
2332.83 2512
2333.28 2328
2333.74 2352
2334.19 2374
2334.65 2388
2335.10 2466
2335.56 2462
2336.02 2387
2336.47 2366
2336.93 2375
2337.38 2404
2337.84 2378
2338.30 2390
2338.75 2504
2339.21 2615
2339.66 2521
2340.12 2569
2340.58 2599
2341.03 2669
2341.49 2667
2341.95 2610
2342.40 2652
2342.86 2712
2343.32 2710
2343.77 2699
2344.23 2624
2344.68 2608
2345.14 2630
2345.60 2727
2346.06 2708
2346.51 2649
2346.97 2761
2347.43 2703
2347.88 2720
2348.34 2752
2348.80 2700
2349.25 2705
2349.71 2730
2350.17 2675
2350.63 2679
2351.08 2704
2351.54 2570
2352.00 2556
2352.46 2552
2352.91 2556
2353.37 2480
2353.83 2512
2354.29 2471
2354.74 2388
2355.20 2339
2355.66 2371
2356.12 2331
2356.57 2387
2357.03 2458
2357.49 2401
2357.95 2402
2358.41 2477
2358.86 2658
2359.32 2724
2359.78 2888
2360.24 3012
2360.70 3101
2361.15 3143
2361.61 3346
2362.07 3392
2362.53 3359
2362.99 3365
2363.45 3294
2363.91 3169
2364.36 3052
2364.82 3018
2365.28 2999
2365.74 2904
2366.20 2885
2366.66 2784
2367.12 2819
2367.57 2833
2368.03 2753
2368.49 2824
2368.95 2807
2369.41 2768
2369.87 2784
2370.33 2674
2370.79 2634
2371.25 2656
2371.71 2523
2372.17 2461
2372.63 2492
2373.09 2654
2373.54 2606
2374.00 2626
2374.46 2636
2374.92 2681
2375.38 2651
2375.84 2636
2376.30 2622
2376.76 2637
2377.22 2704
2377.68 2621
2378.14 2621
2378.60 2545
2379.06 2570
2379.52 2509
2379.98 2537
2380.44 2491
2380.90 2568
2381.36 2515
2381.82 2461
2382.28 2555
2382.74 2476
2383.20 2487
2383.66 2514
2384.12 2512
2384.59 2486
2385.05 2489
2385.51 2501
2385.97 2434
2386.43 2367
2386.89 2328
2387.35 2346
2387.81 2442
2388.27 2442
2388.73 2542
2389.19 2589
2389.65 2537
2390.12 2540
2390.58 2570
2391.04 2583
2391.50 2548
2391.96 2558
2392.42 2598
2392.88 2529
2393.34 2538
2393.81 2614
2394.27 2502
2394.73 2461
2395.19 2462
2395.65 2465
2396.11 2513
2396.57 2535
2397.04 2519
2397.50 2533
2397.96 2601
2398.42 2711
2398.88 2830
2399.35 2798
2399.81 2743
2400.27 2662
2400.73 2660
2401.19 2565
2401.66 2607
2402.12 2571
2402.58 2490
2403.04 2449
2403.51 2405
2403.97 2408
2404.43 2470
2404.89 2445
2405.36 2402
2405.82 2447
2406.28 2451
2406.74 2447
2407.21 2417
2407.67 2460
2408.13 2483
2408.59 2415
2409.06 2439
2409.52 2335
2409.98 2302
2410.45 2238
2410.91 2279
2411.37 2261
2411.84 2198
2412.30 2263
2412.76 2172
2413.23 2229
2413.69 2348
2414.15 2353
2414.62 2320
2415.08 2351
2415.54 2384
2416.01 2369
2416.47 2348
2416.93 2371
2417.40 2457
2417.86 2531
2418.32 2532
2418.79 2477
2419.25 2586
2419.72 2591
2420.18 2485
2420.64 2533
2421.11 2440
2421.57 2428
2422.04 2500
2422.50 2493
2422.96 2504
2423.43 2571
2423.89 2579
2424.36 2616
2424.82 2608
2425.29 2636
2425.75 2523
2426.22 2483
2426.68 2442
2427.15 2411
2427.61 2481
2428.07 2417
2428.54 2403
2429.00 2311
2429.47 2362
2429.93 2292
2430.40 2321
2430.86 2295
2431.33 2269
2431.79 2265
2432.26 2339
2432.72 2449
2433.19 2469
2433.65 2440
2434.12 2455
2434.59 2525
2435.05 2535
2435.52 2554
2435.98 2617
2436.45 2609
2436.91 2644
2437.38 2674
2437.84 2647
2438.31 2740
2438.78 2776
2439.24 2784
2439.71 2853
2440.17 2956
2440.64 2909
2441.10 2887
2441.57 2837
2442.04 2941
2442.50 2915
2442.97 2823
2443.44 2777
2443.90 2709
2444.37 2666
2444.83 2636
2445.30 2537
2445.77 2461
2446.23 2398
2446.70 2357
2447.17 2355
2447.63 2320
2448.10 2308
2448.57 2236
2449.03 2113
2449.50 2162
2449.97 2252
2450.43 2282
2450.90 2263
2451.37 2303
2451.83 2322
2452.30 2266
2452.77 2342
2453.24 2208
2453.70 2204
2454.17 2116
2454.64 2201
2455.10 2260
2455.57 2298
2456.04 2309
2456.51 2252
2456.97 2153
2457.44 2266
2457.91 2290
2458.38 2324
2458.84 2242
2459.31 2162
2459.78 2241
2460.25 2160
2460.72 2204
2461.18 2278
2461.65 2309
2462.12 2269
2462.59 2287
2463.06 2251
2463.52 2223
2463.99 2316
2464.46 2386
2464.93 2404
2465.40 2337
2465.86 2325
2466.33 2361
2466.80 2420
2467.27 2325
2467.74 2223
2468.21 2379
2468.68 2427
2469.14 2429
2469.61 2445
2470.08 2545
2470.55 2542
2471.02 2585
2471.49 2623
2471.96 2590
2472.43 2579
2472.90 2550
2473.36 2516
2473.83 2423
2474.30 2396
2474.77 2435
2475.24 2406
2475.71 2393
2476.18 2492
2476.65 2351
2477.12 2336
2477.59 2466
2478.06 2466
2478.53 2431
2479.00 2495
2479.47 2482
2479.94 2461
2480.41 2470
2480.87 2430
2481.34 2439
2481.81 2459
2482.28 2414
2482.75 2307
2483.22 2334
2483.69 2349
2484.16 2276
2484.63 2291
2485.10 2315
2485.57 2327
2486.05 2346
2486.52 2389
2486.99 2392
2487.46 2427
2487.93 2404
2488.40 2427
2488.87 2369
2489.34 2357
2489.81 2348
2490.28 2386
2490.75 2369
2491.22 2270
2491.69 2277
2492.16 2249
2492.63 2195
2493.10 2206
2493.58 2287
2494.05 2326
2494.52 2359
2494.99 2341
2495.46 2315
2495.93 2378
2496.40 2312
2496.87 2466
2497.34 2373
2497.82 2317
2498.29 2330
2498.76 2331
2499.23 2290
2499.70 2226
2500.17 2197
2500.64 2080
2501.12 2055
2501.59 2149
2502.06 2093
2502.53 2132
2503.00 2169
2503.48 2161
2503.95 2155
2504.42 2163
2504.89 2255
2505.36 2276
2505.84 2202
2506.31 2161
2506.78 2270
2507.25 2222
2507.72 2321
2508.20 2339
2508.67 2442
2509.14 2482
2509.61 2577
2510.09 2689
2510.56 2733
2511.03 2791
2511.50 2964
2511.98 3029
2512.45 3124
2512.92 3036
2513.40 3067
2513.87 3057
2514.34 2898
2514.81 2860
2515.29 2795
2515.76 2627
2516.23 2664
2516.71 2564
2517.18 2682
2517.65 2684
2518.13 2580
2518.60 2555
2519.07 2579
2519.55 2504
2520.02 2524
2520.49 2510
2520.97 2484
2521.44 2479
2521.91 2409
2522.39 2282
2522.86 2273
2523.34 2255
2523.81 2235
2524.28 2306
2524.76 2298
2525.23 2332
2525.70 2378
2526.18 2419
2526.65 2498
2527.13 2447
2527.60 2434
2528.08 2490
2528.55 2463
2529.02 2451
2529.50 2478
2529.97 2471
2530.45 2418
2530.92 2404
2531.40 2402
2531.87 2418
2532.34 2437
2532.82 2428
2533.29 2554
2533.77 2570
2534.24 2485
2534.72 2381
2535.19 2329
2535.67 2349
2536.14 2409
2536.62 2406
2537.09 2419
2537.57 2448
2538.04 2444
2538.52 2383
2538.99 2498
2539.47 2467
2539.94 2502
2540.42 2542
2540.90 2450
2541.37 2383
2541.85 2367
2542.32 2384
2542.80 2345
2543.27 2337
2543.75 2305
2544.22 2314
2544.70 2363
2545.18 2384
2545.65 2560
2546.13 2645
2546.60 2792
2547.08 2795
2547.56 2970
2548.03 3032
2548.51 3052
2548.98 3094
2549.46 3067
2549.94 3076
2550.41 3083
2550.89 2983
2551.37 2957
2551.84 2916
2552.32 2821
2552.80 2796
2553.27 2784
2553.75 2744
2554.23 2808
2554.70 2903
2555.18 2914
2555.66 2921
2556.13 2934
2556.61 2956
2557.09 2983
2557.56 2807
2558.04 2766
2558.52 2731
2558.99 2680
2559.47 2543
2559.95 2535
2560.43 2493
2560.90 2492
2561.38 2405
2561.86 2361
2562.33 2424
2562.81 2389
2563.29 2342
2563.77 2133
2564.25 2168
2564.72 2238
2565.20 2195
2565.68 2185
2566.16 2150
2566.63 2284
2567.11 2303
2567.59 2200
2568.07 2195
2568.55 2158
2569.02 2204
2569.50 2110
2569.98 2160
2570.46 2194
2570.94 2124
2571.41 2132
2571.89 2204
2572.37 2225
2572.85 2215
2573.33 2231
2573.81 2242
2574.28 2213
2574.76 2183
2575.24 2273
2575.72 2314
2576.20 2287
2576.68 2322
2577.16 2336
2577.64 2256
2578.11 2243
2578.59 2268
2579.07 2193
2579.55 2240
2580.03 2248
2580.51 2261
2580.99 2245
2581.47 2239
2581.95 2267
2582.43 2206
2582.91 2168
2583.39 2196
2583.86 2117
2584.34 2197
2584.82 2224
2585.30 2260
2585.78 2207
2586.26 2275
2586.74 2178
2587.22 2311
2587.70 2262
2588.18 2296
2588.66 2283
2589.14 2285
2589.62 2226
2590.10 2189
2590.58 2232
2591.06 2205
2591.54 2206
2592.02 2291
2592.50 2234
2592.98 2261
2593.46 2330
2593.94 2300
2594.42 2275
2594.90 2363
2595.38 2424
2595.86 2361
2596.35 2315
2596.83 2335
2597.31 2314
2597.79 2317
2598.27 2331
2598.75 2374
2599.23 2421
2599.71 2415
2600.19 2366
2600.67 2350
2601.15 2333
2601.63 2291
2602.12 2243
2602.60 2171
2603.08 2250
2603.56 2252
2604.04 2199
2604.52 2176
2605.00 2209
2605.48 2098
2605.97 2168
2606.45 2233
2606.93 2276
2607.41 2229
2607.89 2267
2608.37 2290
2608.86 2294
2609.34 2299
2609.82 2289
2610.30 2405
2610.78 2532
2611.26 2581
2611.75 2532
2612.23 2608
2612.71 2652
2613.19 2675
2613.68 2566
2614.16 2526
2614.64 2608
2615.12 2532
2615.60 2466
2616.09 2400
2616.57 2314
2617.05 2232
2617.53 2279
2618.02 2240
2618.50 2227
2618.98 2248
2619.46 2201
2619.95 2124
2620.43 2058
2620.91 2134
2621.40 2159
2621.88 2147
2622.36 2151
2622.85 2203
2623.33 2211
2623.81 2191
2624.29 2141
2624.78 2178
2625.26 2129
2625.74 2132
2626.23 2152
2626.71 2215
2627.19 2141
2627.68 2124
2628.16 2169
2628.64 2228
2629.13 2273
2629.61 2276
2630.10 2236
2630.58 2318
2631.06 2279
2631.55 2313
2632.03 2294
2632.51 2336
2633.00 2341
2633.48 2261
2633.97 2266
2634.45 2354
2634.94 2266
2635.42 2207
2635.90 2270
2636.39 2277
2636.87 2195
2637.36 2212
2637.84 2172
2638.33 2161
2638.81 2089
2639.29 2190
2639.78 2199
2640.26 2228
2640.75 2250
2641.23 2237
2641.72 2206
2642.20 2204
2642.69 2274
2643.17 2229
2643.66 2169
2644.14 2088
2644.63 2064
2645.11 2163
2645.60 2154
2646.08 2112
2646.57 2097
2647.05 2216
2647.54 2246
2648.02 2185
2648.51 2208
2648.99 2209
2649.48 2277
2649.97 2269
2650.45 2285
2650.94 2332
2651.42 2319
2651.91 2359
2652.39 2351
2652.88 2345
2653.37 2294
2653.85 2331
2654.34 2405
2654.82 2374
2655.31 2487
2655.80 2471
2656.28 2444
2656.77 2521
2657.25 2538
2657.74 2490
2658.23 2491
2658.71 2514
2659.20 2445
2659.69 2415
2660.17 2365
2660.66 2397
2661.14 2438
2661.63 2403
2662.12 2294
2662.60 2246
2663.09 2319
2663.58 2284
2664.06 2216
2664.55 2272
2665.04 2350
2665.53 2380
2666.01 2366
2666.50 2378
2666.99 2339
2667.47 2366
2667.96 2384
2668.45 2339
2668.94 2406
2669.42 2298
2669.91 2298
2670.40 2337
2670.88 2418
2671.37 2416
2671.86 2394
2672.35 2315
2672.83 2402
2673.32 2561
2673.81 2576
2674.30 2615
2674.79 2692
2675.27 2647
2675.76 2620
2676.25 2594
2676.74 2609
2677.23 2627
2677.71 2480
2678.20 2434
2678.69 2471
2679.18 2419
2679.67 2358
2680.15 2300
2680.64 2396
2681.13 2372
2681.62 2387
2682.11 2444
2682.60 2470
2683.08 2519
2683.57 2562
2684.06 2566
2684.55 2607
2685.04 2610
2685.53 2557
2686.02 2461
2686.51 2483
2686.99 2509
2687.48 2347
2687.97 2401
2688.46 2444
2688.95 2398
2689.44 2347
2689.93 2326
2690.42 2385
2690.91 2387
2691.40 2403
2691.89 2452
2692.38 2436
2692.87 2347
2693.35 2324
2693.84 2353
2694.33 2422
2694.82 2447
2695.31 2440
2695.80 2456
2696.29 2473
2696.78 2468
2697.27 2513
2697.76 2492
2698.25 2479
2698.74 2382
2699.23 2400
2699.72 2355
2700.21 2442
2700.70 2353
2701.19 2282
2701.68 2281
2702.17 2318
2702.66 2267
2703.15 2203
2703.64 2236
2704.13 2278
2704.62 2261
2705.12 2238
2705.61 2333
2706.10 2310
2706.59 2274
2707.08 2190
2707.57 2216
2708.06 2189
2708.55 2180
2709.04 2154
2709.53 2116
2710.02 2104
2710.51 2148
2711.01 2135
2711.50 2135
2711.99 2198
2712.48 2235
2712.97 2174
2713.46 2296
2713.95 2281
2714.44 2205
2714.94 2204
2715.43 2233
2715.92 2180
2716.41 2150
2716.90 2080
2717.39 2096
2717.89 2094
2718.38 2058
2718.87 2056
2719.36 2114
2719.85 2124
2720.34 2227
2720.84 2337
2721.33 2299
2721.82 2350
2722.31 2358
2722.80 2342
2723.30 2306
2723.79 2347
2724.28 2312
2724.77 2289
2725.27 2241
2725.76 2189
2726.25 2190
2726.74 2272
2727.24 2187
2727.73 2239
2728.22 2274
2728.71 2254
2729.21 2258
2729.70 2317
2730.19 2422
2730.69 2478
2731.18 2401
2731.67 2396
2732.16 2402
2732.66 2364
2733.15 2335
2733.64 2452
2734.14 2428
2734.63 2496
2735.12 2520
2735.62 2523
2736.11 2441
2736.60 2409
2737.10 2584
2737.59 2479
2738.08 2487
2738.58 2460
2739.07 2458
2739.56 2441
2740.06 2412
2740.55 2429
2741.05 2378
2741.54 2339
2742.03 2311
2742.53 2290
2743.02 2177
2743.52 2105
2744.01 2102
2744.50 2146
2745.00 2162
2745.49 2143
2745.99 2104
2746.48 2163
2746.97 2200
2747.47 2179
2747.96 2218
2748.46 2145
2748.95 2177
2749.45 2192
2749.94 2164
2750.44 2140
2750.93 2059
2751.43 2104
2751.92 2084
2752.42 2069
2752.91 2061
2753.41 2110
2753.90 2148
2754.40 2189
2754.89 2235
2755.39 2200
2755.88 2162
2756.38 2123
2756.87 2092
2757.37 2203
2757.86 2194
2758.36 2121
2758.85 2140
2759.35 2077
2759.84 2173
2760.34 2168
2760.83 2204
2761.33 2196
2761.83 2193
2762.32 2187
2762.82 2177
2763.31 2184
2763.81 2177
2764.30 2096
2764.80 2223
2765.30 2171
2765.79 2194
2766.29 2233
2766.78 2260
2767.28 2187
2767.78 2212
2768.27 2185
2768.77 2173
2769.27 2218
2769.76 2232
2770.26 2262
2770.76 2249
2771.25 2190
2771.75 2215
2772.24 2234
2772.74 2202
2773.24 2257
2773.73 2262
2774.23 2293
2774.73 2374
2775.23 2305
2775.72 2337
2776.22 2319
2776.72 2331
2777.21 2413
2777.71 2451
2778.21 2474
2778.70 2368
2779.20 2394
2779.70 2371
2780.20 2359
2780.69 2355
2781.19 2326
2781.69 2274
2782.19 2278
2782.68 2309
2783.18 2305
2783.68 2290
2784.18 2255
2784.67 2262
2785.17 2320
2785.67 2343
2786.17 2318
2786.67 2406
2787.16 2365
2787.66 2469
2788.16 2370
2788.66 2400
2789.16 2519
2789.65 2558
2790.15 2526
2790.65 2541
2791.15 2466
2791.65 2430
2792.15 2425
2792.64 2305
2793.14 2303
2793.64 2258
2794.14 2274
2794.64 2482
2795.14 2396
2795.64 2498
2796.13 2474
2796.63 2515
2797.13 2603
2797.63 2665
2798.13 2772
2798.63 2830
2799.13 2683
2799.63 2618
2800.13 2678
2800.62 2577
2801.12 2579
2801.62 2497
2802.12 2394
2802.62 2287
2803.12 2350
2803.62 2415
2804.12 2454
2804.62 2499
2805.12 2545
2805.62 2592
2806.12 2800
2806.62 2884
2807.12 2985
2807.62 3103
2808.12 3232
2808.62 3204
2809.12 3328
2809.62 3400
2810.12 3461
2810.62 3516
2811.12 3653
2811.62 3897
2812.12 3997
2812.62 4054
2813.12 4074
2813.62 4122
2814.12 4077
2814.62 3919
2815.12 3809
2815.62 3632
2816.12 3463
2816.62 3307
2817.12 3091
2817.62 2928
2818.12 2916
2818.62 2831
2819.12 2639
2819.63 2546
2820.13 2500
2820.63 2412
2821.13 2400
2821.63 2385
2822.13 2387
2822.63 2285
2823.13 2267
2823.63 2205
2824.13 2243
2824.64 2288
2825.14 2260
2825.64 2303
2826.14 2280
2826.64 2246
2827.14 2163
2827.64 2240
2828.15 2248
2828.65 2165
2829.15 2276
2829.65 2216
2830.15 2195
2830.65 2206
2831.16 2238
2831.66 2277
2832.16 2248
2832.66 2239
2833.16 2270
2833.67 2301
2834.17 2270
2834.67 2294
2835.17 2414
2835.68 2416
2836.18 2339
2836.68 2448
2837.18 2435
2837.68 2445
2838.19 2471
2838.69 2356
2839.19 2383
2839.70 2351
2840.20 2339
2840.70 2412
2841.20 2441
2841.71 2375
2842.21 2378
2842.71 2364
2843.21 2460
2843.72 2533
2844.22 2386
2844.72 2368
2845.23 2385
2845.73 2387
2846.23 2456
2846.74 2504
2847.24 2578
2847.74 2560
2848.25 2577
2848.75 2609
2849.25 2704
2849.76 2696
2850.26 2629
2850.76 2613
2851.27 2584
2851.77 2599
2852.28 2563
2852.78 2555
2853.28 2507
2853.79 2477
2854.29 2462
2854.79 2428
2855.30 2415
2855.80 2447
2856.31 2531
2856.81 2626
2857.31 2629
2857.82 2707
2858.32 2758
2858.83 2818
2859.33 2920
2859.84 2966
2860.34 2783
2860.85 2675
2861.35 2695
2861.85 2655
2862.36 2516
2862.86 2436
2863.37 2373
2863.87 2355
2864.38 2371
2864.88 2242
2865.39 2167
2865.89 2180
2866.40 2155
2866.90 2160
2867.41 2240
2867.91 2318
2868.42 2386
2868.92 2421
2869.43 2518
2869.93 2584
2870.44 2584
2870.94 2731
2871.45 2785
2871.96 2739
2872.46 2773
2872.97 2769
2873.47 2716
2873.98 2723
2874.48 2717
2874.99 2612
2875.49 2649
2876.00 2592
2876.51 2564
2877.01 2497
2877.52 2508
2878.02 2522
2878.53 2416
2879.04 2353
2879.54 2475
2880.05 2447
2880.55 2566
2881.06 2555
2881.57 2570
2882.07 2701
2882.58 2650
2883.09 2759
2883.59 2701
2884.10 2623
2884.61 2614
2885.11 2623
2885.62 2758
2886.13 2771
2886.63 2766
2887.14 2841
2887.65 2931
2888.15 2971
2888.66 2971
2889.17 3001
2889.67 3065
2890.18 3043
2890.69 2926
2891.20 2864
2891.70 2894
2892.21 2703
2892.72 2718
2893.22 2700
2893.73 2551
2894.24 2573
2894.75 2531
2895.25 2603
2895.76 2706
2896.27 2667
2896.78 2703
2897.29 2755
2897.79 2718
2898.30 2605
2898.81 2599
2899.32 2656
2899.82 2688
2900.33 2633
2900.84 2629
2901.35 2687
2901.86 2681
2902.36 2566
2902.87 2555
2903.38 2598
2903.89 2492
2904.40 2587
2904.91 2562
2905.41 2529
2905.92 2571
2906.43 2601
2906.94 2476
2907.45 2503
2907.96 2459
2908.47 2411
2908.97 2397
2909.48 2443
2909.99 2448
2910.50 2496
2911.01 2439
2911.52 2453
2912.03 2433
2912.54 2453
2913.05 2454
2913.55 2445
2914.06 2423
2914.57 2436
2915.08 2408
2915.59 2351
2916.10 2390
2916.61 2381
2917.12 2467
2917.63 2524
2918.14 2538
2918.65 2574
2919.16 2581
2919.67 2774
2920.18 2750
2920.69 2712
2921.20 2796
2921.71 2943
2922.22 2910
2922.73 3022
2923.24 3149
2923.75 3164
2924.26 3268
2924.77 3333
2925.28 3282
2925.79 3285
2926.30 3239
2926.81 3258
2927.32 3110
2927.83 3075
2928.34 2911
2928.85 2790
2929.36 2724
2929.87 2726
2930.38 2686
2930.89 2609
2931.40 2497
2931.91 2484
2932.42 2450
2932.93 2377
2933.45 2349
2933.96 2351
2934.47 2362
2934.98 2402
2935.49 2431
2936.00 2536
2936.51 2559
2937.02 2710
2937.53 2738
2938.04 2931
2938.56 3117
2939.07 3513
2939.58 3967
2940.09 4378
2940.60 4654
2941.11 5224
2941.62 5521
2942.14 5557
2942.65 5474
2943.16 5409
2943.67 5208
2944.18 4780
2944.70 4443
2945.21 4207
2945.72 3860
2946.23 3571
2946.74 3457
2947.26 3232
2947.77 3043
2948.28 2881
2948.79 2850
2949.30 2755
2949.82 2637
2950.33 2591
2950.84 2478
2951.35 2386
2951.87 2439
2952.38 2398
2952.89 2354
2953.40 2268
2953.92 2293
2954.43 2223
2954.94 2229
2955.45 2127
2955.97 2163
2956.48 2212
2956.99 2265
2957.51 2151
2958.02 2233
2958.53 2293
2959.04 2300
2959.56 2331
2960.07 2361
2960.58 2392
2961.10 2530
2961.61 2551
2962.12 2566
2962.64 2689
2963.15 2598
2963.66 2613
2964.18 2575
2964.69 2633
2965.21 2690
2965.72 2603
2966.23 2628
2966.75 2542
2967.26 2615
2967.77 2591
2968.29 2629
2968.80 2633
2969.32 2500
2969.83 2515
2970.34 2577
2970.86 2512
2971.37 2576
2971.89 2506
2972.40 2466
2972.91 2508
2973.43 2589
2973.94 2483
2974.46 2569
2974.97 2537
2975.49 2627
2976.00 2533
2976.52 2619
2977.03 2547
2977.55 2603
2978.06 2641
2978.57 2720
2979.09 2757
2979.60 2806
2980.12 2951
2980.63 2929
2981.15 2924
2981.66 2790
2982.18 2819
2982.69 2764
2983.21 2719
2983.73 2687
2984.24 2714
2984.76 2748
2985.27 2829
2985.79 2738
2986.30 2755
2986.82 2713
2987.33 2809
2987.85 2845
2988.36 2814
2988.88 2828
2989.40 2889
2989.91 2818
2990.43 2849
2990.94 2917
2991.46 3008
2991.97 3015
2992.49 3031
2993.01 3097
2993.52 3020
2994.04 3005
2994.55 3186
2995.07 3177
2995.59 3223
2996.10 3277
2996.62 3404
2997.14 3491
2997.65 3584
2998.17 3655
2998.69 3871
2999.20 3849
2999.72 3750
3000.24 3742
3000.75 3719
3001.27 3820
3001.79 3848
3002.30 4168
3002.82 4546
3003.34 5030
3003.85 5730
3004.37 6304
3004.89 7112
3005.40 7599
3005.92 7988
3006.44 8129
3006.96 7457
3007.47 6784
3007.99 6188
3008.51 5307
3009.03 4702
3009.54 4321
3010.06 3771
3010.58 3478
3011.10 3222
3011.61 3003
3012.13 2939
3012.65 2893
3013.17 2765
3013.68 2748
3014.20 2808
3014.72 2823
3015.24 2869
3015.76 3008
3016.27 2883
3016.79 2891
3017.31 2946
3017.83 2968
3018.35 2955
3018.86 2937
3019.38 2906
3019.90 2801
3020.42 2781
3020.94 2823
3021.46 2957
3021.97 2889
3022.49 2872
3023.01 2975
3023.53 3145
3024.05 3103
3024.57 3222
3025.09 3230
3025.61 3337
3026.12 3285
3026.64 3176
3027.16 3059
3027.68 2986
3028.20 2859
3028.72 2874
3029.24 2799
3029.76 2702
3030.28 2668
3030.80 2630
3031.32 2664
3031.84 2610
3032.35 2568
3032.87 2563
3033.39 2660
3033.91 2731
3034.43 2875
3034.95 2717
3035.47 2735
3035.99 2797
3036.51 2822
3037.03 2878
3037.55 2825
3038.07 2749
3038.59 2675
3039.11 2593
3039.63 2577
3040.15 2567
3040.67 2564
3041.19 2556
3041.71 2519
3042.23 2536
3042.75 2588
3043.27 2532
3043.79 2607
3044.31 2654
3044.83 2718
3045.35 2671
3045.87 2579
3046.40 2529
3046.92 2471
3047.44 2522
3047.96 2521
3048.48 2410
3049.00 2488
3049.52 2574
3050.04 2491
3050.56 2544
3051.08 2430
3051.60 2406
3052.12 2462
3052.65 2492
3053.17 2456
3053.69 2425
3054.21 2306
3054.73 2351
3055.25 2405
3055.77 2320
3056.30 2320
3056.82 2358
3057.34 2474
3057.86 2466
3058.38 2442
3058.90 2409
3059.42 2366
3059.95 2421
3060.47 2495
3060.99 2386
3061.51 2473
3062.03 2476
3062.56 2503
3063.08 2559
3063.60 2517
3064.12 2532
3064.64 2505
3065.17 2521
3065.69 2594
3066.21 2545
3066.73 2534
3067.26 2615
3067.78 2509
3068.30 2511
3068.82 2451
3069.35 2515
3069.87 2558
3070.39 2464
3070.91 2477
3071.44 2474
3071.96 2538
3072.48 2525
3073.01 2575
3073.53 2607
3074.05 2713
3074.57 2780
3075.10 2828
3075.62 2821
3076.14 2795
3076.67 2725
3077.19 2856
3077.71 2810
3078.24 2858
3078.76 2905
3079.28 2915
3079.81 2904
3080.33 2879
3080.85 2934
3081.38 2964
3081.90 2999
3082.42 2951
3082.95 2890
3083.47 2991
3084.00 2981
3084.52 2948
3085.04 2864
3085.57 2761
3086.09 2777
3086.62 2806
3087.14 2697
3087.66 2629
3088.19 2596
3088.71 2554
3089.24 2580
3089.76 2585
3090.29 2584
3090.81 2587
3091.33 2534
3091.86 2603
3092.38 2730
3092.91 2766
3093.43 2689
3093.96 2794
3094.48 2862
3095.01 2929
3095.53 2909
3096.06 3051
3096.58 3064
3097.11 3169
3097.63 3236
3098.16 3279
3098.68 3440
3099.21 3611
3099.73 3737
3100.26 4134
3100.78 4782
3101.31 5765
3101.83 6781
3102.36 8121
3102.88 9395
3103.41 10121
3103.93 10509
3104.46 10501
3104.99 9977
3105.51 8833
3106.04 7634
3106.56 6539
3107.09 5605
3107.61 4746
3108.14 4173
3108.67 3745
3109.19 3521
3109.72 3340
3110.24 3315
3110.77 3206
3111.30 3190
3111.82 3155
3112.35 3050
3112.87 3021
3113.40 3017
3113.93 3072
3114.45 2998
3114.98 2951
3115.51 2960
3116.03 2893
3116.56 2803
3117.09 2726
3117.61 2798
3118.14 2740
3118.67 2807
3119.19 2914
3119.72 2896
3120.25 3024
3120.77 3089
3121.30 3288
3121.83 3582
3122.35 3603
3122.88 3628
3123.41 3561
3123.94 3489
3124.46 3522
3124.99 3397
3125.52 3409
3126.05 3309
3126.57 3284
3127.10 3217
3127.63 3073
3128.16 3118
3128.68 3127
3129.21 3078
3129.74 3017
3130.27 2975
3130.79 2906
3131.32 2741
3131.85 2713
3132.38 2682
3132.91 2672
3133.43 2718
3133.96 2765
3134.49 2735
3135.02 2701
3135.55 2777
3136.07 2812
3136.60 2780
3137.13 2722
3137.66 2681
3138.19 2578
3138.72 2529
3139.24 2464
3139.77 2481
3140.30 2464
3140.83 2456
3141.36 2486
3141.89 2459
3142.42 2416
3142.95 2457
3143.47 2329
3144.00 2422
3144.53 2505
3145.06 2423
3145.59 2456
3146.12 2571
3146.65 2615
3147.18 2531
3147.71 2621
3148.24 2683
3148.76 2737
3149.29 2772
3149.82 2695
3150.35 2692
3150.88 2691
3151.41 2708
3151.94 2756
3152.47 2622
3153.00 2635
3153.53 2593
3154.06 2627
3154.59 2560
3155.12 2509
3155.65 2478
3156.18 2568
3156.71 2631
3157.24 2688
3157.77 2579
3158.30 2631
3158.83 2678
3159.36 2777
3159.89 2785
3160.42 2777
3160.95 2897
3161.48 2847
3162.01 2730
3162.54 2740
3163.07 2721
3163.60 2693
3164.13 2668
3164.66 2545
3165.20 2457
3165.73 2512
3166.26 2491
3166.79 2459
3167.32 2432
3167.85 2441
3168.38 2360
3168.91 2317
3169.44 2254
3169.97 2260
3170.50 2272
3171.04 2414
3171.57 2448
3172.10 2517
3172.63 2571
3173.16 2586
3173.69 2631
3174.22 2639
3174.75 2673
3175.29 2634
3175.82 2658
3176.35 2531
3176.88 2554
3177.41 2520
3177.94 2459
3178.48 2421
3179.01 2408
3179.54 2361
3180.07 2371
3180.60 2398
3181.14 2468
3181.67 2503
3182.20 2432
3182.73 2360
3183.26 2397
3183.80 2387
3184.33 2211
3184.86 2197
3185.39 2338
3185.93 2186
3186.46 2238
3186.99 2279
3187.52 2237
3188.06 2242
3188.59 2251
3189.12 2330
3189.65 2298
3190.19 2318
3190.72 2266
3191.25 2354
3191.79 2267
3192.32 2272
3192.85 2243
3193.38 2305
3193.92 2297
3194.45 2350
3194.98 2361
3195.52 2320
3196.05 2421
3196.58 2426
3197.12 2417
3197.65 2456
3198.18 2436
3198.72 2433
3199.25 2464
3199.78 2361
3200.32 2458
3200.85 2435
3201.39 2481
3201.92 2471
3202.45 2432
3202.99 2454
3203.52 2436
3204.05 2426
3204.59 2456
3205.12 2350
3205.66 2459
3206.19 2557
3206.72 2605
3207.26 2723
3207.79 2793
3208.33 2868
3208.86 2923
3209.40 3089
3209.93 3274
3210.47 3227
3211.00 3351
3211.53 3312
3212.07 3234
3212.60 3131
3213.14 3118
3213.67 3001
3214.21 2945
3214.74 2744
3215.28 2669
3215.81 2606
3216.35 2505
3216.88 2433
3217.42 2270
3217.95 2322
3218.49 2245
3219.02 2164
3219.56 2262
3220.09 2351
3220.63 2269
3221.16 2321
3221.70 2405
3222.23 2465
3222.77 2510
3223.31 2601
3223.84 2589
3224.38 2672
3224.91 2734
3225.45 2788
3225.98 2837
3226.52 2796
3227.06 2736
3227.59 2570
3228.13 2562
3228.66 2538
3229.20 2410
3229.74 2406
3230.27 2399
3230.81 2396
3231.34 2394
3231.88 2508
3232.42 2586
3232.95 2513
3233.49 2549
3234.03 2672
3234.56 2617
3235.10 2507
3235.64 2517
3236.17 2564
3236.71 2673
3237.25 2735
3237.78 2774
3238.32 2860
3238.86 2792
3239.39 2873
3239.93 2824
3240.47 2740
3241.00 2763
3241.54 2667
3242.08 2729
3242.61 2703
3243.15 2650
3243.69 2643
3244.23 2629
3244.76 2683
3245.30 2781
3245.84 2777
3246.38 2778
3246.91 2818
3247.45 2819
3247.99 3003
3248.53 3009
3249.06 3041
3249.60 3200
3250.14 3405
3250.68 3744
3251.21 4377
3251.75 4892
3252.29 5506
3252.83 6032
3253.37 6400
3253.90 6845
3254.44 6681
3254.98 6402
3255.52 5837
3256.06 5282
3256.60 4695
3257.13 4261
3257.67 4045
3258.21 3754
3258.75 3525
3259.29 3456
3259.83 3436
3260.36 3496
3260.90 3685
3261.44 3865
3261.98 3886
3262.52 4134
3263.06 4467
3263.60 4414
3264.14 4476
3264.68 4396
3265.21 4410
3265.75 4224
3266.29 4265
3266.83 4234
3267.37 4144
3267.91 4241
3268.45 4122
3268.99 3768
3269.53 3567
3270.07 3519
3270.61 3364
3271.15 3293
3271.69 3237
3272.23 3102
3272.76 3229
3273.30 3211
3273.84 3184
3274.38 3246
3274.92 3191
3275.46 3166
3276.00 3138
3276.54 3024
3277.08 2989
3277.62 2981
3278.16 3049
3278.70 3137
3279.24 3081
3279.78 3089
3280.32 3104
3280.86 3160
3281.41 3180
3281.95 3111
3282.49 3213
3283.03 3232
3283.57 3300
3284.11 3410
3284.65 3401
3285.19 3383
3285.73 3551
3286.27 3645
3286.81 3655
3287.35 3651
3287.89 3597
3288.43 3548
3288.97 3620
3289.52 3590
3290.06 3558
3290.60 3577
3291.14 3749
3291.68 3838
3292.22 4008
3292.76 4280
3293.30 4565
3293.85 4707
3294.39 5013
3294.93 5301
3295.47 5480
3296.01 5810
3296.55 5866
3297.09 5730
3297.64 5604
3298.18 5387
3298.72 5097
3299.26 4820
3299.80 4503
3300.34 4332
3300.89 4168
3301.43 3993
3301.97 3962
3302.51 3821
3303.06 3584
3303.60 3559
3304.14 3511
3304.68 3515
3305.22 3642
3305.77 3586
3306.31 3597
3306.85 3620
3307.39 3675
3307.94 3842
3308.48 3720
3309.02 3725
3309.56 3937
3310.11 3989
3310.65 3981
3311.19 3923
3311.74 3959
3312.28 3856
3312.82 3863
3313.36 3952
3313.91 3900
3314.45 3987
3314.99 4090
3315.54 4126
3316.08 4365
3316.62 4485
3317.17 4999
3317.71 5243
3318.25 5430
3318.80 5759
3319.34 6211
3319.88 6445
3320.43 6727
3320.97 6751
3321.51 6620
3322.06 6274
3322.60 6027
3323.14 5815
3323.69 5657
3324.23 5419
3324.78 5154
3325.32 5068
3325.86 4902
3326.41 4777
3326.95 4766
3327.50 4743
3328.04 4677
3328.59 4725
3329.13 4735
3329.67 4909
3330.22 5056
3330.76 5462
3331.31 6187
3331.85 7429
3332.40 9244
3332.94 11960
3333.49 15737
3334.03 20283
3334.57 24609
3335.12 28213
3335.66 30476
3336.21 31959
3336.75 32237
3337.30 31661
3337.84 30455
3338.39 28642
3338.93 26224
3339.48 23344
3340.02 19841
3340.57 16214
3341.11 13206
3341.66 11092
3342.20 9141
3342.75 7655
3343.30 6308
3343.84 5571
3344.39 5218
3344.93 4767
3345.48 4415
3346.02 4304
3346.57 4182
3347.11 4163
3347.66 3964
3348.21 3950
3348.75 3779
3349.30 3574
3349.84 3538
3350.39 3376
3350.94 3241
3351.48 3153
3352.03 3017
3352.57 3119
3353.12 3213
3353.67 3275
3354.21 3250
3354.76 3247
3355.31 3251
3355.85 3318
3356.40 3306
3356.95 3489
3357.49 3443
3358.04 3380
3358.59 3373
3359.13 3418
3359.68 3375
3360.23 3449
3360.77 3309
3361.32 3377
3361.87 3288
3362.41 3435
3362.96 3576
3363.51 3567
3364.05 3536
3364.60 3452
3365.15 3486
3365.70 3472
3366.24 3450
3366.79 3410
3367.34 3311
3367.89 3209
3368.43 3239
3368.98 3319
3369.53 3472
3370.08 3551
3370.62 3757
3371.17 4128
3371.72 4667
3372.27 5098
3372.81 5603
3373.36 6307
3373.91 6740
3374.46 7049
3375.01 7045
3375.55 6830
3376.10 6446
3376.65 6102
3377.20 5623
3377.75 5140
3378.30 4609
3378.84 4119
3379.39 3731
3379.94 3462
3380.49 3445
3381.04 3249
3381.59 3110
3382.13 3054
3382.68 2939
3383.23 2846
3383.78 2856
3384.33 2740
3384.88 2765
3385.43 2679
3385.98 2654
3386.52 2584
3387.07 2568
3387.62 2643
3388.17 2643
3388.72 2590
3389.27 2628
3389.82 2627
3390.37 2633
3390.92 2610
3391.47 2687
3392.02 2650
3392.57 2663
3393.12 2634
3393.66 2613
3394.21 2656
3394.76 2644
3395.31 2691
3395.86 2756
3396.41 2826
3396.96 2968
3397.51 2987
3398.06 2987
3398.61 2962
3399.16 2927
3399.71 2933
3400.26 2978
3400.81 2863
3401.36 2778
3401.91 2691
3402.46 2659
3403.01 2704
3403.56 2697
3404.11 2634
3404.66 2656
3405.21 2569
3405.77 2527
3406.32 2525
3406.87 2481
3407.42 2577
3407.97 2639
3408.52 2605
3409.07 2603
3409.62 2797
3410.17 2850
3410.72 3059
3411.27 3321
3411.82 3392
3412.37 3478
3412.93 3516
3413.48 3499
3414.03 3412
3414.58 3360
3415.13 3343
3415.68 3229
3416.23 3076
3416.78 3038
3417.34 3110
3417.89 3128
3418.44 3141
3418.99 3130
3419.54 3065
3420.09 2940
3420.65 2767
3421.20 2755
3421.75 2713
3422.30 2644
3422.85 2559
3423.40 2601
3423.96 2622
3424.51 2528
3425.06 2610
3425.61 2571
3426.17 2555
3426.72 2515
3427.27 2413
3427.82 2268
3428.37 2334
3428.93 2317
3429.48 2220
3430.03 2187
3430.58 2261
3431.14 2287
3431.69 2201
3432.24 2206
3432.79 2254
3433.35 2300
3433.90 2271
3434.45 2253
3435.01 2233
3435.56 2344
3436.11 2371
3436.66 2341
3437.22 2425
3437.77 2438
3438.32 2452
3438.88 2524
3439.43 2509
3439.98 2504
3440.54 2468
3441.09 2345
3441.64 2398
3442.20 2414
3442.75 2359
3443.30 2233
3443.86 2196
3444.41 2330
3444.96 2239
3445.52 2198
3446.07 2221
3446.63 2185
3447.18 2213
3447.73 2243
3448.29 2159
3448.84 2130
3449.40 2092
3449.95 2110
3450.50 2168
3451.06 2144
3451.61 2098
3452.17 2103
3452.72 2052
3453.27 2091
3453.83 2083
3454.38 2094
3454.94 2154
3455.49 2148
3456.05 2168
3456.60 2190
3457.16 2208
3457.71 2254
3458.27 2199
3458.82 2205
3459.38 2201
3459.93 2224
3460.49 2238
3461.04 2184
3461.60 2197
3462.15 2267
3462.71 2327
3463.26 2342
3463.82 2298
3464.37 2324
3464.93 2281
3465.48 2255
3466.04 2391
3466.59 2371
3467.15 2342
3467.70 2321
3468.26 2392
3468.81 2430
3469.37 2511
3469.93 2535
3470.48 2484
3471.04 2619
3471.59 2610
3472.15 2564
3472.70 2579
3473.26 2604
3473.82 2568
3474.37 2564
3474.93 2494
3475.48 2516
3476.04 2487
3476.60 2543
3477.15 2580
3477.71 2613
3478.27 2692
3478.82 2692
3479.38 2809
3479.93 2861
3480.49 2869
3481.05 2876
3481.60 3031
3482.16 3050
3482.72 2999
3483.27 3030
3483.83 2993
3484.39 3113
3484.95 3018
3485.50 3093
3486.06 3020
3486.62 3107
3487.17 3188
3487.73 3294
3488.29 3414
3488.84 3734
3489.40 4226
3489.96 5105
3490.52 6268
3491.07 7483
3491.63 8734
3492.19 9812
3492.75 10412
3493.30 10585
3493.86 10080
3494.42 9246
3494.98 8137
3495.53 6991
3496.09 5974
3496.65 5107
3497.21 4539
3497.77 4149
3498.32 3785
3498.88 3564
3499.44 3563
3500.00 3595
3500.56 3630
3501.11 3626
3501.67 3754
3502.23 4038
3502.79 4253
3503.35 4498
3503.91 4633
3504.46 4951
3505.02 5270
3505.58 5336
3506.14 5392
3506.70 5132
3507.26 4946
3507.81 4728
3508.37 4569
3508.93 4352
3509.49 4039
3510.05 3997
3510.61 3974
3511.17 4012
3511.73 3875
3512.29 3792
3512.85 3781
3513.40 3477
3513.96 3381
3514.52 3204
3515.08 3023
3515.64 2921
3516.20 2767
3516.76 2759
3517.32 2717
3517.88 2705
3518.44 2656
3519.00 2684
3519.56 2714
3520.12 2605
3520.68 2502
3521.24 2522
3521.80 2670
3522.36 2709
3522.92 2646
3523.48 2661
3524.04 2711
3524.60 2696
3525.16 2641
3525.72 2672
3526.28 2629
3526.84 2719
3527.40 2703
3527.96 2750
3528.52 2725
3529.08 2799
3529.64 2880
3530.20 2847
3530.76 2784
3531.32 2728
3531.88 2679
3532.44 2741
3533.00 2561
3533.56 2446
3534.12 2467
3534.68 2515
3535.25 2570
3535.81 2654
3536.37 2656
3536.93 2613
3537.49 2633
3538.05 2628
3538.61 2576
3539.17 2474
3539.73 2443
3540.30 2488
3540.86 2556
3541.42 2570
3541.98 2642
3542.54 2713
3543.10 2612
3543.66 2683
3544.23 2674
3544.79 2733
3545.35 2726
3545.91 2632
3546.47 2586
3547.03 2583
3547.60 2620
3548.16 2567
3548.72 2581
3549.28 2618
3549.84 2554
3550.41 2541
3550.97 2530
3551.53 2434
3552.09 2428
3552.65 2383
3553.22 2464
3553.78 2368
3554.34 2328
3554.90 2361
3555.47 2389
3556.03 2326
3556.59 2264
3557.15 2241
3557.72 2310
3558.28 2314
3558.84 2241
3559.41 2281
3559.97 2280
3560.53 2292
3561.09 2329
3561.66 2366
3562.22 2348
3562.78 2308
3563.35 2360
3563.91 2427
3564.47 2444
3565.04 2460
3565.60 2552
3566.16 2643
3566.73 2613
3567.29 2488
3567.85 2474
3568.42 2464
3568.98 2406
3569.54 2294
3570.11 2219
3570.67 2186
3571.23 2113
3571.80 2171
3572.36 2197
3572.93 2248
3573.49 2331
3574.05 2351
3574.62 2537
3575.18 2577
3575.75 2681
3576.31 2964
3576.87 3108
3577.44 3173
3578.00 3193
3578.57 3141
3579.13 3066
3579.70 2923
3580.26 2821
3580.82 2752
3581.39 2642
3581.95 2627
3582.52 2529
3583.08 2449
3583.65 2362
3584.21 2315
3584.78 2371
3585.34 2308
3585.91 2319
3586.47 2219
3587.04 2175
3587.60 2154
3588.17 2135
3588.73 2141
3589.30 2147
3589.86 2195
3590.43 2139
3590.99 2140
3591.56 2104
3592.12 2098
3592.69 2069
3593.25 2037
3593.82 2046
3594.39 2036
3594.95 2036
3595.52 2221
3596.08 2240
3596.65 2211
3597.21 2243
3597.78 2274
3598.35 2264
3598.91 2255
3599.48 2219
3600.04 2155
3600.61 2258
3601.18 2204
3601.74 2233
3602.31 2222
3602.87 2227
3603.44 2268
3604.01 2211
3604.57 2273
3605.14 2278
3605.71 2178
3606.27 2225
3606.84 2229
3607.41 2087
3607.97 2072
3608.54 2070
3609.11 2026
3609.67 2058
3610.24 2074
3610.81 2062
3611.37 2063
3611.94 2024
3612.51 2083
3613.07 2099
3613.64 2232
3614.21 2351
3614.78 2595
3615.34 3008
3615.91 3342
3616.48 3935
3617.04 4525
3617.61 5100
3618.18 5401
3618.75 5502
3619.31 5491
3619.88 5317
3620.45 4902
3621.02 4557
3621.58 4169
3622.15 3782
3622.72 3406
3623.29 3057
3623.86 2857
3624.42 2641
3624.99 2402
3625.56 2311
3626.13 2207
3626.70 2126
3627.26 2098
3627.83 2151
3628.40 2117
3628.97 2026
3629.54 2029
3630.11 2035
3630.67 2011
3631.24 1934
3631.81 1916
3632.38 1871
3632.95 1941
3633.52 1979
3634.08 1991
3634.65 1899
3635.22 1958
3635.79 1978
3636.36 1922
3636.93 1921
3637.50 1953
3638.07 2005
3638.64 1967
3639.20 2020
3639.77 2016
3640.34 2099
3640.91 2159
3641.48 2301
3642.05 2326
3642.62 2319
3643.19 2410
3643.76 2408
3644.33 2350
3644.90 2263
3645.47 2266
3646.04 2363
3646.61 2388
3647.18 2347
3647.75 2334
3648.32 2273
3648.89 2320
3649.46 2298
3650.03 2335
3650.60 2323
3651.17 2291
3651.74 2288
3652.31 2457
3652.88 2507
3653.45 2493
3654.02 2503
3654.59 2617
3655.16 2583
3655.73 2665
3656.30 2648
3656.87 2675
3657.44 2639
3658.01 2641
3658.58 2672
3659.15 2690
3659.72 2600
3660.29 2567
3660.86 2613
3661.43 2440
3662.00 2364
3662.58 2435
3663.15 2351
3663.72 2302
3664.29 2354
3664.86 2437
3665.43 2507
3666.00 2536
3666.57 2496
3667.14 2544
3667.72 2409
3668.29 2458
3668.86 2334
3669.43 2294
3670.00 2274
3670.57 2211
3671.14 2208
3671.72 2238
3672.29 2228
3672.86 2180
3673.43 2247
3674.00 2344
3674.57 2372
3675.15 2450
3675.72 2442
3676.29 2495
3676.86 2446
3677.43 2521
3678.01 2593
3678.58 2549
3679.15 2586
3679.72 2550
3680.30 2540
3680.87 2579
3681.44 2468
3682.01 2309
3682.58 2254
3683.16 2279
3683.73 2288
3684.30 2095
3684.88 2065
3685.45 2049
3686.02 2021
3686.59 2082
3687.17 2109
3687.74 2211
3688.31 2178
3688.88 2289
3689.46 2304
3690.03 2342
3690.60 2484
3691.18 2571
3691.75 2570
3692.32 2415
3692.90 2408
3693.47 2356
3694.04 2327
3694.62 2285
3695.19 2275
3695.76 2252
3696.34 2111
3696.91 2077
3697.48 2050
3698.06 2003
3698.63 2028
3699.21 2064
3699.78 2002
3700.35 1998
3700.93 1963
3701.50 2078
3702.08 2108
3702.65 2136
3703.22 2115
3703.80 2165
3704.37 2113
3704.95 2150
3705.52 2121
3706.09 2091
3706.67 2179
3707.24 2179
3707.82 2102
3708.39 2191
3708.97 2150
3709.54 2125
3710.12 2197
3710.69 2146
3711.26 2082
3711.84 2033
3712.41 2078
3712.99 2015
3713.56 2006
3714.14 2066
3714.71 2103
3715.29 2142
3715.86 2159
3716.44 2106
3717.01 2026
3717.59 2079
3718.16 2142
3718.74 2060
3719.32 2085
3719.89 2000
3720.47 1937
3721.04 1956
3721.62 2023
3722.19 1990
3722.77 1913
3723.34 2030
3723.92 1923
3724.49 1903
3725.07 1881
3725.65 1860
3726.22 1843
3726.80 1948
3727.37 2029
3727.95 2024
3728.53 2105
3729.10 2176
3729.68 2448
3730.25 2740
3730.83 2948
3731.41 3277
3731.98 3588
3732.56 4029
3733.14 4253
3733.71 4310
3734.29 4446
3734.87 4281
3735.44 3986
3736.02 3767
3736.60 3453
3737.17 3175
3737.75 2919
3738.33 2771
3738.90 2644
3739.48 2555
3740.06 2440
3740.63 2344
3741.21 2273
3741.79 2190
3742.36 2102
3742.94 2099
3743.52 2089
3744.10 2039
3744.67 2027
3745.25 2048
3745.83 1972
3746.40 1850
3746.98 1913
3747.56 1960
3748.14 1900
3748.71 1902
3749.29 1956
3749.87 1927
3750.45 1971
3751.03 1895
3751.60 1858
3752.18 1937
3752.76 1920
3753.34 1966
3753.92 1887
3754.49 1929
3755.07 1941
3755.65 1975
3756.23 1981
3756.81 2139
3757.38 2055
3757.96 2103
3758.54 2194
3759.12 2224
3759.70 2230
3760.28 2255
3760.85 2334
3761.43 2378
3762.01 2338
3762.59 2326
3763.17 2378
3763.75 2337
3764.33 2355
3764.91 2419
3765.48 2387
3766.06 2386
3766.64 2392
3767.22 2384
3767.80 2358
3768.38 2340
3768.96 2334
3769.54 2320
3770.12 2417
3770.70 2310
3771.28 2332
3771.85 2283
3772.43 2277
3773.01 2264
3773.59 2300
3774.17 2191
3774.75 2127
3775.33 2111
3775.91 2078
3776.49 2015
3777.07 1989
3777.65 1976
3778.23 2070
3778.81 2042
3779.39 2062
3779.97 2102
3780.55 2099
3781.13 2043
3781.71 1989
3782.29 1952
3782.87 1914
3783.45 1859
3784.03 1828
3784.61 1885
3785.19 1857
3785.77 1905
3786.35 1956
3786.93 1991
3787.51 2075
3788.10 2067
3788.68 2109
3789.26 2034
3789.84 2016
3790.42 1937
3791.00 2011
3791.58 2041
3792.16 2078
3792.74 1961
3793.32 1977
3793.90 1995
3794.48 2016
3795.07 2024
3795.65 1907
3796.23 2034
3796.81 2066
3797.39 1977
3797.97 2040
3798.55 2078
3799.14 2069
3799.72 2052
3800.30 2216
3800.88 2235
3801.46 2232
3802.04 2343
3802.62 2367
3803.21 2388
3803.79 2328
3804.37 2360
3804.95 2274
3805.53 2345
3806.12 2446
3806.70 2473
3807.28 2578
3807.86 2682
3808.44 3042
3809.03 2965
3809.61 2845
3810.19 2855
3810.77 2868
3811.36 2739
3811.94 2735
3812.52 2631
3813.10 2645
3813.69 2596
3814.27 2634
3814.85 2756
3815.43 2768
3816.02 2739
3816.60 2748
3817.18 2683
3817.77 2523
3818.35 2371
3818.93 2390
3819.51 2432
3820.10 2398
3820.68 2332
3821.26 2322
3821.85 2412
3822.43 2408
3823.01 2424
3823.60 2441
3824.18 2373
3824.76 2467
3825.35 2371
3825.93 2268
3826.51 2342
3827.10 2292
3827.68 2163
3828.27 2121
3828.85 2176
3829.43 2112
3830.02 2144
3830.60 2209
3831.18 2249
3831.77 2221
3832.35 2210
3832.94 2227
3833.52 2331
3834.10 2344
3834.69 2311
3835.27 2254
3835.86 2242
3836.44 2196
3837.03 2300
3837.61 2329
3838.19 2264
3838.78 2231
3839.36 2236
3839.95 2272
3840.53 2209
3841.12 2240
3841.70 2230
3842.29 2374
3842.87 2435
3843.46 2479
3844.04 2592
3844.63 2760
3845.21 2788
3845.80 3061
3846.38 3172
3846.97 3258
3847.55 3057
3848.14 2986
3848.72 2828
3849.31 2731
3849.89 2621
3850.48 2537
3851.06 2454
3851.65 2432
3852.23 2481
3852.82 2411
3853.41 2475
3853.99 2469
3854.58 2463
3855.16 2490
3855.75 2484
3856.33 2541
3856.92 2687
3857.51 2857
3858.09 3188
3858.68 3644
3859.26 4273
3859.85 5057
3860.44 5739
3861.02 6366
3861.61 6673
3862.20 6891
3862.78 6919
3863.37 6644
3863.95 6112
3864.54 5460
3865.13 5043
3865.71 4507
3866.30 4042
3866.89 3665
3867.47 3207
3868.06 2917
3868.65 2690
3869.23 2519
3869.82 2448
3870.41 2453
3870.99 2379
3871.58 2368
3872.17 2444
3872.76 2468
3873.34 2504
3873.93 2517
3874.52 2533
3875.10 2420
3875.69 2290
3876.28 2277
3876.87 2269
3877.45 2260
3878.04 2263
3878.63 2183
3879.22 2202
3879.80 2159
3880.39 2156
3880.98 2208
3881.57 2192
3882.15 2185
3882.74 2159
3883.33 2070
3883.92 2082
3884.51 2122
3885.09 2141
3885.68 2065
3886.27 2077
3886.86 2058
3887.45 2228
3888.04 2288
3888.62 2282
3889.21 2368
3889.80 2474
3890.39 2451
3890.98 2477
3891.57 2511
3892.15 2433
3892.74 2423
3893.33 2432
3893.92 2408
3894.51 2426
3895.10 2295
3895.69 2331
3896.28 2382
3896.86 2356
3897.45 2475
3898.04 2452
3898.63 2640
3899.22 2671
3899.81 2672
3900.40 2634
3900.99 2670
3901.58 2643
3902.17 2550
3902.76 2496
3903.34 2415
3903.93 2344
3904.52 2249
3905.11 2169
3905.70 2173
3906.29 2116
3906.88 2157
3907.47 2202
3908.06 2174
3908.65 2109
3909.24 2109
3909.83 2056
3910.42 2039
3911.01 1999
3911.60 2006
3912.19 2024
3912.78 1970
3913.37 1923
3913.96 1836
3914.55 1846
3915.14 1850
3915.73 1925
3916.32 1883
3916.91 1950
3917.50 1924
3918.09 1983
3918.68 1925
3919.28 1910
3919.87 1878
3920.46 1877
3921.05 1877
3921.64 1892
3922.23 1866
3922.82 1825
3923.41 1832
3924.00 1821
3924.59 1802
3925.18 1783
3925.77 1813
3926.37 1860
3926.96 1817
3927.55 1783
3928.14 1818
3928.73 1879
3929.32 1835
3929.91 1832
3930.51 1871
3931.10 1830
3931.69 1777
3932.28 1721
3932.87 1700
3933.46 1767
3934.05 1769
3934.65 1809
3935.24 1812
3935.83 1769
3936.42 1876
3937.01 1844
3937.61 1927
3938.20 1987
3938.79 1933
3939.38 1967
3939.97 2055
3940.57 2085
3941.16 2171
3941.75 2054
3942.34 2125
3942.94 2092
3943.53 2119
3944.12 2088
3944.71 2064
3945.31 1979
3945.90 1931
3946.49 1928
3947.08 1888
3947.68 1816
3948.27 1799
3948.86 1816
3949.45 1785
3950.05 1848
3950.64 1831
3951.23 1853
3951.83 1793
3952.42 1797
3953.01 1842
3953.61 1891
3954.20 1894
3954.79 1761
3955.39 1770
3955.98 1755
3956.57 1871
3957.17 1989
3957.76 1953
3958.35 1957
3958.95 1922
3959.54 2018
3960.13 2061
3960.73 1998
3961.32 2028
3961.92 1981
3962.51 1984
3963.10 1933
3963.70 1985
3964.29 2047
3964.88 1973
3965.48 2039
3966.07 2083
3966.67 2065
3967.26 2199
3967.86 2223
3968.45 2189
3969.04 2131
3969.64 2100
3970.23 2082
3970.83 2044
3971.42 1977
3972.02 2031
3972.61 1939
3973.21 1944
3973.80 1933
3974.40 2032
3974.99 2083
3975.58 2152
3976.18 2154
3976.77 2305
3977.37 2435
3977.96 2458
3978.56 2381
3979.15 2364
3979.75 2219
3980.35 2210
3980.94 2125
3981.54 2127
3982.13 2080
3982.73 2018
3983.32 2058
3983.92 2000
3984.51 2022
3985.11 2061
3985.70 1985
3986.30 1986
3986.90 2015
3987.49 2034
3988.09 1926
3988.68 1970
3989.28 1925
3989.87 1943
3990.47 2032
3991.07 2034
3991.66 1955
3992.26 1890
3992.85 1929
3993.45 2047
3994.05 2033
3994.64 2003
3995.24 2070
3995.84 2054
3996.43 2047
3997.03 2115
3997.62 2103
3998.22 2141
3998.82 2006
3999.41 2136
4000.01 2072
4000.61 2057
4001.20 2029
4001.80 2021
4002.40 2073
4003.00 1979
4003.59 2010
4004.19 2040
4004.79 1951
4005.38 1953
4005.98 1959
4006.58 2019
4007.17 2019
4007.77 1998
4008.37 1983
4008.97 1992
4009.56 1965
4010.16 1948
4010.76 1898
4011.36 1977
4011.95 1994
4012.55 2033
4013.15 1980
4013.75 2006
4014.34 2083
4014.94 2107
4015.54 2201
4016.14 2309
4016.74 2347
4017.33 2336
4017.93 2344
4018.53 2428
4019.13 2375
4019.73 2274
4020.32 2322
4020.92 2362
4021.52 2223
4022.12 2103
4022.72 2050
4023.32 2029
4023.91 2089
4024.51 2138
4025.11 2081
4025.71 2149
4026.31 2301
4026.91 2481
4027.51 2507
4028.10 2534
4028.70 2559
4029.30 2661
4029.90 2697
4030.50 2584
4031.10 2477
4031.70 2531
4032.30 2446
4032.90 2354
4033.49 2372
4034.09 2374
4034.69 2378
4035.29 2352
4035.89 2311
4036.49 2203
4037.09 2120
4037.69 2077
4038.29 1979
4038.89 1973
4039.49 1997
4040.09 1862
4040.69 1910
4041.29 1869
4041.89 1814
4042.49 1802
4043.09 1796
4043.69 1877
4044.29 1861
4044.89 1786
4045.49 1884
4046.09 1797
4046.69 1780
4047.29 1761
4047.89 1870
4048.49 1895
4049.09 1883
4049.69 1932
4050.29 1912
4050.89 1890
4051.49 1895
4052.09 1894
4052.69 1887
4053.29 1830
4053.89 1920
4054.49 1879
4055.09 1894
4055.69 1820
4056.30 1815
4056.90 1855
4057.50 1879
4058.10 1906
4058.70 1895
4059.30 1806
4059.90 1902
4060.50 1902
4061.10 1956
4061.71 2116
4062.31 2131
4062.91 2174
4063.51 2295
4064.11 2427
4064.71 2586
4065.31 2650
4065.92 2722
4066.52 2697
4067.12 2559
4067.72 2541
4068.32 2411
4068.92 2360
4069.53 2216
4070.13 2022
4070.73 1983
4071.33 1895
4071.93 1980
4072.54 1870
4073.14 1742
4073.74 1790
4074.34 1775
4074.94 1791
4075.55 1765
4076.15 1684
4076.75 1733
4077.35 1765
4077.96 1724
4078.56 1716
4079.16 1765
4079.76 1639
4080.37 1657
4080.97 1701
4081.57 1659
4082.17 1636
4082.78 1693
4083.38 1680
4083.98 1667
4084.59 1634
4085.19 1578
4085.79 1640
4086.39 1656
4087.00 1658
4087.60 1649
4088.20 1666
4088.81 1664
4089.41 1698
4090.01 1647
4090.62 1683
4091.22 1676
4091.82 1626
4092.43 1672
4093.03 1791
4093.63 1788
4094.24 1781
4094.84 1699
4095.45 1821
4096.05 1801
4096.65 1840
4097.26 1861
4097.86 1875
4098.47 1808
4099.07 1802
4099.67 1766
4100.28 1751
4100.88 1838
4101.49 1855
4102.09 1758
4102.69 1736
4103.30 1855
4103.90 1786
4104.51 1790
4105.11 1786
4105.72 1706
4106.32 1698
4106.93 1727
4107.53 1675
4108.13 1695
4108.74 1630
4109.34 1558
4109.95 1632
4110.55 1614
4111.16 1657
4111.76 1626
4112.37 1644
4112.97 1590
4113.58 1670
4114.18 1707
4114.79 1668
4115.39 1714
4116.00 1697
4116.60 1633
4117.21 1650
4117.82 1591
4118.42 1642
4119.03 1650
4119.63 1655
4120.24 1706
4120.84 1679
4121.45 1651
4122.05 1699
4122.66 1702
4123.27 1662
4123.87 1655
4124.48 1703
4125.08 1685
4125.69 1596
4126.30 1585
4126.90 1569
4127.51 1631
4128.11 1598
4128.72 1666
4129.33 1591
4129.93 1534
4130.54 1588
4131.15 1652
4131.75 1649
4132.36 1694
4132.96 1734
4133.57 1801
4134.18 1735
4134.78 1788
4135.39 1765
4136.00 1767
4136.60 1803
4137.21 1759
4137.82 1751
4138.43 1856
4139.03 1883
4139.64 1900
4140.25 1912
4140.85 1919
4141.46 1974
4142.07 2035
4142.68 2172
4143.28 2194
4143.89 2198
4144.50 2211
4145.10 2226
4145.71 2141
4146.32 2084
4146.93 2011
4147.53 2005
4148.14 1886
4148.75 1825
4149.36 1804
4149.97 1760
4150.57 1707
4151.18 1647
4151.79 1547
4152.40 1592
4153.00 1616
4153.61 1627
4154.22 1609
4154.83 1538
4155.44 1566
4156.05 1627
4156.65 1674
4157.26 1595
4157.87 1622
4158.48 1678
4159.09 1669
4159.70 1658
4160.30 1618
4160.91 1637
4161.52 1663
4162.13 1631
4162.74 1580
4163.35 1669
4163.96 1609
4164.56 1622
4165.17 1691
4165.78 1705
4166.39 1631
4167.00 1657
4167.61 1725
4168.22 1735
4168.83 1817
4169.44 1883
4170.05 1919
4170.66 1934
4171.26 2040
4171.87 2079
4172.48 2075
4173.09 2074
4173.70 2074
4174.31 2061
4174.92 2007
4175.53 2065
4176.14 2004
4176.75 2047
4177.36 1917
4177.97 1918
4178.58 1904
4179.19 1795
4179.80 1771
4180.41 1743
4181.02 1795
4181.63 1750
4182.24 1712
4182.85 1718
4183.46 1727
4184.07 1735
4184.68 1707
4185.29 1652
4185.90 1670
4186.51 1621
4187.12 1566
4187.73 1580
4188.34 1646
4188.95 1705
4189.56 1645
4190.18 1665
4190.79 1730
4191.40 1695
4192.01 1761
4192.62 1781
4193.23 1823
4193.84 1955
4194.45 1937
4195.06 1880
4195.67 1842
4196.28 1772
4196.90 1834
4197.51 1812
4198.12 1739
4198.73 1705
4199.34 1720
4199.95 1701
4200.56 1694
4201.18 1667
4201.79 1667
4202.40 1680
4203.01 1648
4203.62 1728
4204.23 1773
4204.85 1691
4205.46 1763
4206.07 1816
4206.68 1814
4207.29 1830
4207.90 1823
4208.52 1873
4209.13 1837
4209.74 1851
4210.35 1904
4210.97 1949
4211.58 1906
4212.19 1936
4212.80 1937
4213.41 1924
4214.03 1919
4214.64 1952
4215.25 1940
4215.86 1878
4216.48 1883
4217.09 1919
4217.70 1970
4218.32 2069
4218.93 2098
4219.54 2161
4220.15 2134
4220.77 2276
4221.38 2314
4221.99 2342
4222.61 2432
4223.22 2424
4223.83 2419
4224.44 2422
4225.06 2572
4225.67 2666
4226.28 2688
4226.90 2939
4227.51 3227
4228.13 3464
4228.74 3512
4229.35 3528
4229.97 3359
4230.58 3137
4231.19 2950
4231.81 2788
4232.42 2498
4233.03 2389
4233.65 2327
4234.26 2238
4234.88 2097
4235.49 2135
4236.10 2087
4236.72 2086
4237.33 1975
4237.95 2021
4238.56 2059
4239.17 1978
4239.79 2044
4240.40 2076
4241.02 2100
4241.63 2110
4242.25 2131
4242.86 2135
4243.48 2164
4244.09 2104
4244.71 2044
4245.32 2106
4245.93 2042
4246.55 2035
4247.16 2100
4247.78 2078
4248.39 2069
4249.01 2046
4249.62 2093
4250.24 2121
4250.85 2026
4251.47 1972
4252.08 1956
4252.70 1986
4253.32 1998
4253.93 2044
4254.55 2007
4255.16 2059
4255.78 1990
4256.39 1931
4257.01 1993
4257.62 1916
4258.24 1887
4258.85 1942
4259.47 2044
4260.09 1986
4260.70 2162
4261.32 2240
4261.93 2346
4262.55 2471
4263.17 2601
4263.78 2589
4264.40 2660
4265.01 2580
4265.63 2498
4266.25 2377
4266.86 2354
4267.48 2248
4268.10 2233
4268.71 2164
4269.33 2135
4269.94 2062
4270.56 2038
4271.18 1979
4271.79 2007
4272.41 2012
4273.03 1983
4273.64 2044
4274.26 2145
4274.88 2174
4275.49 2269
4276.11 2440
4276.73 2516
4277.35 2651
4277.96 2746
4278.58 2687
4279.20 2572
4279.81 2541
4280.43 2412
4281.05 2290
4281.67 2126
4282.28 2081
4282.90 2077
4283.52 1980
4284.14 1865
4284.75 1795
4285.37 1790
4285.99 1734
4286.61 1765
4287.22 1770
4287.84 1761
4288.46 1752
4289.08 1745
4289.70 1678
4290.31 1646
4290.93 1710
4291.55 1727
4292.17 1692
4292.79 1719
4293.40 1764
4294.02 1774
4294.64 1701
4295.26 1734
4295.88 1772
4296.50 1753
4297.11 1706
4297.73 1802
4298.35 1801
4298.97 1725
4299.59 1790
4300.21 1791
4300.83 1754
4301.44 1756
4302.06 1787
4302.68 1770
4303.30 1802
4303.92 1833
4304.54 1773
4305.16 1805
4305.78 1795
4306.40 1807
4307.02 1749
4307.63 1709
4308.25 1792
4308.87 1768
4309.49 1809
4310.11 1769
4310.73 1833
4311.35 1830
4311.97 1787
4312.59 1820
4313.21 1799
4313.83 1849
4314.45 1837
4315.07 1830
4315.69 1881
4316.31 1926
4316.93 1845
4317.55 1863
4318.17 1905
4318.79 1947
4319.41 1828
4320.03 1891
4320.65 1917
4321.27 1870
4321.89 1898
4322.51 1921
4323.13 1928
4323.75 1986
4324.37 2035
4324.99 2028
4325.61 2153
4326.23 2191
4326.85 2226
4327.47 2213
4328.09 2229
4328.71 2261
4329.33 2538
4329.96 2692
4330.58 3041
4331.20 3335
4331.82 3644
4332.44 4116
4333.06 4279
4333.68 4405
4334.30 4295
4334.92 4123
4335.54 4030
4336.17 4068
4336.79 4033
4337.41 4022
4338.03 4171
4338.65 4061
4339.27 3894
4339.89 3762
4340.52 3459
4341.14 3229
4341.76 3120
4342.38 3066
4343.00 3058
4343.62 3243
4344.25 3370
4344.87 3633
4345.49 4069
4346.11 4388
4346.73 4760
4347.36 4870
4347.98 4819
4348.60 4563
4349.22 4412
4349.84 4254
4350.47 4045
4351.09 3933
4351.71 3937
4352.33 3858
4352.96 3732
4353.58 3560
4354.20 3274
4354.82 2966
4355.45 2839
4356.07 2699
4356.69 2673
4357.31 2581
4357.94 2523
4358.56 2557
4359.18 2493
4359.81 2384
4360.43 2434
4361.05 2441
4361.68 2346
4362.30 2323
4362.92 2281
4363.55 2220
4364.17 2296
4364.79 2265
4365.42 2268
4366.04 2251
4366.66 2244
4367.29 2184
4367.91 2152
4368.53 2084
4369.16 2048
4369.78 2074
4370.40 2077
4371.03 2119
4371.65 2128
4372.27 2077
4372.90 1955
4373.52 2012
4374.15 2000
4374.77 1979
4375.39 1957
4376.02 1937
4376.64 1925
4377.27 1946
4377.89 1967
4378.52 1915
4379.14 1976
4379.76 1931
4380.39 1986
4381.01 2049
4381.64 2026
4382.26 1951
4382.89 1943
4383.51 1996
4384.14 2038
4384.76 2023
4385.39 2078
4386.01 2107
4386.64 2081
4387.26 2042
4387.89 2011
4388.51 1977
4389.14 1993
4389.76 1936
4390.39 1991
4391.01 2087
4391.64 2006
4392.26 2040
4392.89 2067
4393.51 2030
4394.14 2048
4394.76 1935
4395.39 1917
4396.01 1834
4396.64 1878
4397.26 1891
4397.89 1852
4398.52 1781
4399.14 1769
4399.77 1749
4400.39 1733
4401.02 1767
4401.65 1781
4402.27 1762
4402.90 1776
4403.52 1756
4404.15 1733
4404.78 1750
4405.40 1769
4406.03 1748
4406.65 1691
4407.28 1730
4407.91 1841
4408.53 1854
4409.16 1839
4409.79 1824
4410.41 1852
4411.04 1836
4411.67 1822
4412.29 1811
4412.92 1846
4413.55 1846
4414.17 1777
4414.80 1712
4415.43 1764
4416.05 1748
4416.68 1716
4417.31 1698
4417.94 1744
4418.56 1761
4419.19 1787
4419.82 1745
4420.44 1816
4421.07 1808
4421.70 1767
4422.33 1829
4422.95 1784
4423.58 1744
4424.21 1767
4424.84 1663
4425.46 1689
4426.09 1582
4426.72 1579
4427.35 1554
4427.97 1591
4428.60 1608
4429.23 1586
4429.86 1531
4430.49 1480
4431.11 1553
4431.74 1591
4432.37 1590
4433.00 1624
4433.63 1629
4434.26 1659
4434.88 1614
4435.51 1618
4436.14 1637
4436.77 1584
4437.40 1649
4438.03 1630
4438.65 1573
4439.28 1537
4439.91 1555
4440.54 1571
4441.17 1588
4441.80 1524
4442.43 1572
4443.06 1600
4443.68 1607
4444.31 1673
4444.94 1681
4445.57 1737
4446.20 1795
4446.83 1752
4447.46 1840
4448.09 1776
4448.72 1742
4449.35 1745
4449.98 1667
4450.61 1693
4451.24 1635
4451.86 1677
4452.49 1719
4453.12 1649
4453.75 1642
4454.38 1724
4455.01 1811
4455.64 1745
4456.27 1856
4456.90 1926
4457.53 1952
4458.16 1959
4458.79 1849
4459.42 1738
4460.05 1653
4460.68 1602
4461.31 1608
4461.94 1570
4462.57 1521
4463.20 1517
4463.83 1575
4464.46 1612
4465.09 1560
4465.72 1486
4466.36 1467
4466.99 1522
4467.62 1601
4468.25 1569
4468.88 1631
4469.51 1608
4470.14 1557
4470.77 1532
4471.40 1550
4472.03 1487
4472.66 1512
4473.29 1520
4473.93 1561
4474.56 1574
4475.19 1465
4475.82 1535
4476.45 1581
4477.08 1538
4477.71 1541
4478.34 1524
4478.98 1505
4479.61 1523
4480.24 1596
4480.87 1567
4481.50 1564
4482.13 1581
4482.76 1603
4483.40 1630
4484.03 1583
4484.66 1561
4485.29 1586
4485.92 1646
4486.56 1656
4487.19 1669
4487.82 1710
4488.45 1686
4489.08 1686
4489.72 1700
4490.35 1634
4490.98 1640
4491.61 1653
4492.25 1650
4492.88 1533
4493.51 1623
4494.14 1614
4494.78 1660
4495.41 1651
4496.04 1667
4496.67 1657
4497.31 1607
4497.94 1644
4498.57 1798
4499.20 1912
4499.84 1917
4500.47 2073
4501.10 2246
4501.74 2443
4502.37 2523
4503.00 2574
4503.64 2497
4504.27 2375
4504.90 2330
4505.53 2172
4506.17 2135
4506.80 2013
4507.43 1906
4508.07 1923
4508.70 1909
4509.34 1867
4509.97 1942
4510.60 1902
4511.24 1939
4511.87 2038
4512.50 1951
4513.14 1884
4513.77 1862
4514.41 1788
4515.04 1757
4515.67 1789
4516.31 1766
4516.94 1728
4517.58 1732
4518.21 1714
4518.84 1683
4519.48 1673
4520.11 1691
4520.75 1718
4521.38 1691
4522.02 1723
4522.65 1736
4523.28 1751
4523.92 1818
4524.55 1799
4525.19 1821
4525.82 1833
4526.46 1939
4527.09 2032
4527.73 2160
4528.36 2418
4529.00 2633
4529.63 3068
4530.27 3446
4530.90 3840
4531.54 3965
4532.17 4044
4532.81 4020
4533.44 3779
4534.08 3524
4534.71 3208
4535.35 2898
4535.99 2693
4536.62 2386
4537.26 2133
4537.89 2073
4538.53 1960
4539.16 1814
4539.80 1710
4540.43 1707
4541.07 1740
4541.71 1732
4542.34 1668
4542.98 1684
4543.61 1695
4544.25 1719
4544.89 1594
4545.52 1615
4546.16 1678
4546.79 1793
4547.43 1827
4548.07 1712
4548.70 1752
4549.34 1771
4549.98 1752
4550.61 1787
4551.25 1692
4551.89 1600
4552.52 1682
4553.16 1646
4553.80 1607
4554.43 1607
4555.07 1605
4555.71 1533
4556.34 1522
4556.98 1568
4557.62 1618
4558.25 1640
4558.89 1595
4559.53 1670
4560.16 1581
4560.80 1602
4561.44 1606
4562.08 1636
4562.71 1639
4563.35 1726
4563.99 1655
4564.63 1592
4565.26 1683
4565.90 1792
4566.54 1766
4567.18 1772
4567.81 1888
4568.45 1987
4569.09 1982
4569.73 1956
4570.36 1981
4571.00 2007
4571.64 2018
4572.28 2100
4572.92 2009
4573.55 2061
4574.19 2098
4574.83 1978
4575.47 1948
4576.11 1913
4576.75 1827
4577.38 1783
4578.02 1718
4578.66 1648
4579.30 1599
4579.94 1622
4580.58 1601
4581.21 1631
4581.85 1670
4582.49 1677
4583.13 1698
4583.77 1701
4584.41 1720
4585.05 1771
4585.69 1836
4586.32 1947
4586.96 1972
4587.60 2034
4588.24 2087
4588.88 2076
4589.52 2073
4590.16 2016
4590.80 2011
4591.44 2054
4592.08 2091
4592.72 2040
4593.36 1971
4594.00 1844
4594.63 1820
4595.27 1762
4595.91 1733
4596.55 1642
4597.19 1658
4597.83 1663
4598.47 1667
4599.11 1629
4599.75 1669
4600.39 1723
4601.03 1712
4601.67 1674
4602.31 1726
4602.95 1739
4603.59 1716
4604.23 1695
4604.87 1733
4605.51 1698
4606.15 1683
4606.79 1749
4607.43 1758
4608.08 1776
4608.72 1761
4609.36 1666
4610.00 1714
4610.64 1785
4611.28 1760
4611.92 1750
4612.56 1757
4613.20 1707
4613.84 1782
4614.48 1714
4615.12 1665
4615.76 1756
4616.41 1733
4617.05 1636
4617.69 1672
4618.33 1633
4618.97 1579
4619.61 1589
4620.25 1539
4620.89 1533
4621.54 1506
4622.18 1532
4622.82 1540
4623.46 1540
4624.10 1490
4624.74 1527
4625.38 1540
4626.03 1539
4626.67 1515
4627.31 1519
4627.95 1506
4628.59 1568
4629.24 1546
4629.88 1560
4630.52 1667
4631.16 1715
4631.80 1776
4632.45 1794
4633.09 1815
4633.73 1772
4634.37 1727
4635.02 1736
4635.66 1733
4636.30 1709
4636.94 1773
4637.58 1908
4638.23 1859
4638.87 1888
4639.51 1925
4640.16 1859
4640.80 1878
4641.44 1773
4642.08 1820
4642.73 1770
4643.37 1738
4644.01 1756
4644.66 1661
4645.30 1656
4645.94 1714
4646.58 1658
4647.23 1631
4647.87 1657
4648.51 1685
4649.16 1627
4649.80 1659
4650.44 1744
4651.09 1845
4651.73 1788
4652.37 1864
4653.02 1904
4653.66 1896
4654.31 1873
4654.95 1806
4655.59 1731
4656.24 1739
4656.88 1677
4657.52 1644
4658.17 1529
4658.81 1525
4659.46 1467
4660.10 1463
4660.75 1500
4661.39 1418
4662.03 1478
4662.68 1426
4663.32 1413
4663.97 1428
4664.61 1425
4665.26 1367
4665.90 1389
4666.54 1435
4667.19 1406
4667.83 1383
4668.48 1399
4669.12 1402
4669.77 1406
4670.41 1466
4671.06 1418
4671.70 1434
4672.35 1428
4672.99 1359
4673.64 1381
4674.28 1446
4674.93 1395
4675.57 1428
4676.22 1434
4676.86 1438
4677.51 1453
4678.15 1439
4678.80 1517
4679.44 1487
4680.09 1534
4680.73 1517
4681.38 1515
4682.03 1476
4682.67 1499
4683.32 1505
4683.96 1510
4684.61 1571
4685.25 1636
4685.90 1601
4686.55 1579
4687.19 1576
4687.84 1586
4688.48 1669
4689.13 1726
4689.78 1765
4690.42 1794
4691.07 1758
4691.72 1782
4692.36 1778
4693.01 1823
4693.65 1835
4694.30 1809
4694.95 1864
4695.59 1811
4696.24 1783
4696.89 1863
4697.53 1893
4698.18 1966
4698.83 2008
4699.47 2067
4700.12 2100
4700.77 2143
4701.41 2007
4702.06 1942
4702.71 1902
4703.36 1812
4704.00 1860
4704.65 1831
4705.30 1815
4705.94 1832
4706.59 1802
4707.24 1751
4707.89 1720
4708.53 1682
4709.18 1664
4709.83 1645
4710.48 1727
4711.12 1707
4711.77 1668
4712.42 1699
4713.07 1697
4713.71 1677
4714.36 1681
4715.01 1702
4715.66 1708
4716.31 1689
4716.95 1801
4717.60 1732
4718.25 1727
4718.90 1747
4719.55 1816
4720.19 1838
4720.84 1799
4721.49 1844
4722.14 1876
4722.79 1850
4723.44 1833
4724.08 1838
4724.73 1843
4725.38 1898
4726.03 1865
4726.68 1872
4727.33 1861
4727.98 1940
4728.63 1847
4729.27 1789
4729.92 1701
4730.57 1629
4731.22 1610
4731.87 1576
4732.52 1598
4733.17 1636
4733.82 1669
4734.47 1589
4735.12 1623
4735.77 1553
4736.41 1578
4737.06 1733
4737.71 1685
4738.36 1651
4739.01 1776
4739.66 1864
4740.31 1910
4740.96 1923
4741.61 1908
4742.26 1916
4742.91 1850
4743.56 1770
4744.21 1785
4744.86 1762
4745.51 1734
4746.16 1650
4746.81 1710
4747.46 1677
4748.11 1699
4748.76 1744
4749.41 1796
4750.06 1806
4750.71 1891
4751.36 1938
4752.01 1938
4752.66 1971
4753.31 1967
4753.96 1972
4754.61 1908
4755.26 1889
4755.92 1872
4756.57 1773
4757.22 1796
4757.87 1848
4758.52 1871
4759.17 1858
4759.82 1906
4760.47 1979
4761.12 2019
4761.77 2070
4762.42 2187
4763.08 2152
4763.73 1980
4764.38 1938
4765.03 1907
4765.68 1811
4766.33 1795
4766.98 1723
4767.64 1759
4768.29 1697
4768.94 1766
4769.59 1751
4770.24 1721
4770.89 1725
4771.54 1699
4772.20 1688
4772.85 1794
4773.50 1739
4774.15 1702
4774.80 1716
4775.46 1708
4776.11 1660
4776.76 1675
4777.41 1672
4778.06 1653
4778.72 1702
4779.37 1650
4780.02 1628
4780.67 1671
4781.33 1615
4781.98 1678
4782.63 1677
4783.28 1694
4783.94 1617
4784.59 1636
4785.24 1647
4785.89 1686
4786.55 1701
4787.20 1796
4787.85 1761
4788.51 1777
4789.16 1936
4789.81 1932
4790.46 1883
4791.12 1812
4791.77 1842
4792.42 1839
4793.08 1836
4793.73 1852
4794.38 1819
4795.04 1820
4795.69 1813
4796.34 1811
4797.00 1834
4797.65 1952
4798.30 1983
4798.96 2125
4799.61 2259
4800.27 2301
4800.92 2317
4801.57 2250
4802.23 2236
4802.88 2126
4803.53 2134
4804.19 2064
4804.84 1969
4805.50 1987
4806.15 1869
4806.81 1854
4807.46 1804
4808.11 1849
4808.77 1812
4809.42 1869
4810.08 1806
4810.73 1748
4811.39 1730
4812.04 1850
4812.69 1903
4813.35 1997
4814.00 1984
4814.66 1896
4815.31 1964
4815.97 1935
4816.62 1928
4817.28 1963
4817.93 2105
4818.59 2098
4819.24 2107
4819.90 2096
4820.55 2249
4821.21 2319
4821.86 2417
4822.52 2461
4823.17 2484
4823.83 2510
4824.48 2452
4825.14 2351
4825.79 2343
4826.45 2268
4827.11 2171
4827.76 2119
4828.42 2085
4829.07 2057
4829.73 2118
4830.38 2157
4831.04 2125
4831.70 2100
4832.35 2076
4833.01 2110
4833.66 2146
4834.32 2280
4834.98 2350
4835.63 2328
4836.29 2414
4836.94 2419
4837.60 2439
4838.26 2390
4838.91 2437
4839.57 2494
4840.23 2484
4840.88 2409
4841.54 2379
4842.20 2382
4842.85 2385
4843.51 2376
4844.17 2420
4844.82 2423
4845.48 2386
4846.14 2390
4846.79 2421
4847.45 2434
4848.11 2588
4848.76 2563
4849.42 2693
4850.08 2893
4850.73 2940
4851.39 2910
4852.05 2802
4852.71 2710
4853.36 2675
4854.02 2640
4854.68 2747
4855.34 2816
4855.99 2986
4856.65 3260
4857.31 3566
4857.97 3753
4858.62 3745
4859.28 3807
4859.94 3622
4860.60 3507
4861.25 3298
4861.91 3033
4862.57 2835
4863.23 2804
4863.89 2753
4864.54 2722
4865.20 2720
4865.86 2692
4866.52 2722
4867.18 2752
4867.84 2800
4868.49 2731
4869.15 2608
4869.81 2568
4870.47 2557
4871.13 2490
4871.79 2482
4872.44 2480
4873.10 2468
4873.76 2448
4874.42 2405
4875.08 2483
4875.74 2416
4876.40 2464
4877.06 2513
4877.72 2608
4878.37 2714
4879.03 2728
4879.69 2730
4880.35 2648
4881.01 2629
4881.67 2432
4882.33 2378
4882.99 2251
4883.65 2183
4884.31 2120
4884.97 2085
4885.63 2077
4886.29 2028
4886.95 2061
4887.61 2076
4888.26 2099
4888.92 2127
4889.58 2173
4890.24 2196
4890.90 2231
4891.56 2276
4892.22 2363
4892.88 2274
4893.54 2215
4894.20 2107
4894.86 2066
4895.52 2114
4896.18 1998
4896.84 2086
4897.51 2133
4898.17 2216
4898.83 2332
4899.49 2468
4900.15 2331
4900.81 2297
4901.47 2305
4902.13 2167
4902.79 2106
4903.45 1971
4904.11 1875
4904.77 1874
4905.43 1867
4906.09 1793
4906.75 1807
4907.41 1731
4908.08 1734
4908.74 1798
4909.40 1859
4910.06 1841
4910.72 1809
4911.38 1768
4912.04 1763
4912.70 1720
4913.37 1668
4914.03 1698
4914.69 1662
4915.35 1658
4916.01 1640
4916.67 1579
4917.33 1576
4918.00 1590
4918.66 1564
4919.32 1570
4919.98 1627
4920.64 1591
4921.31 1554
4921.97 1544
4922.63 1503
4923.29 1504
4923.95 1503
4924.62 1501
4925.28 1539
4925.94 1482
4926.60 1512
4927.26 1560
4927.93 1579
4928.59 1469
4929.25 1505
4929.91 1541
4930.58 1545
4931.24 1499
4931.90 1543
4932.56 1508
4933.23 1496
4933.89 1481
4934.55 1446
4935.22 1506
4935.88 1509
4936.54 1482
4937.20 1510
4937.87 1511
4938.53 1496
4939.19 1492
4939.86 1509
4940.52 1548
4941.18 1510
4941.85 1467
4942.51 1432
4943.17 1467
4943.84 1464
4944.50 1428
4945.16 1403
4945.83 1419
4946.49 1464
4947.15 1478
4947.82 1449
4948.48 1437
4949.15 1446
4949.81 1459
4950.47 1441
4951.14 1461
4951.80 1460
4952.47 1494
4953.13 1507
4953.79 1482
4954.46 1449
4955.12 1515
4955.79 1580
4956.45 1593
4957.11 1567
4957.78 1627
4958.44 1765
4959.11 1861
4959.77 1928
4960.44 2054
4961.10 2083
4961.77 2154
4962.43 2173
4963.10 2167
4963.76 2189
4964.42 2207
4965.09 2157
4965.75 1984
4966.42 1851
4967.08 1705
4967.75 1671
4968.41 1621
4969.08 1557
4969.74 1581
4970.41 1518
4971.08 1536
4971.74 1515
4972.41 1526
4973.07 1523
4973.74 1516
4974.40 1523
4975.07 1581
4975.73 1654
4976.40 1663
4977.06 1636
4977.73 1675
4978.40 1677
4979.06 1685
4979.73 1701
4980.39 1589
4981.06 1449
4981.73 1511
4982.39 1481
4983.06 1442
4983.72 1382
4984.39 1384
4985.06 1378
4985.72 1432
4986.39 1487
4987.05 1432
4987.72 1403
4988.39 1368
4989.05 1363
4989.72 1420
4990.39 1423
4991.05 1455
4991.72 1478
4992.39 1454
4993.05 1432
4993.72 1371
4994.39 1366
4995.05 1329
4995.72 1342
4996.39 1373
4997.05 1364
4997.72 1332
4998.39 1351
4999.06 1349
4999.72 1295
5000.39 1334
5001.06 1364
5001.73 1277
5002.39 1262
5003.06 1280
5003.73 1291
5004.39 1289
5005.06 1258
5005.73 1230
5006.40 1252
5007.07 1269
5007.73 1298
5008.40 1311
5009.07 1293
5009.74 1313
5010.40 1316
5011.07 1303
5011.74 1263
5012.41 1235
5013.08 1328
5013.74 1304
5014.41 1272
5015.08 1254
5015.75 1201
5016.42 1228
5017.09 1249
5017.75 1252
5018.42 1257
5019.09 1243
5019.76 1289
5020.43 1319
5021.10 1336
5021.76 1442
5022.43 1419
5023.10 1467
5023.77 1382
5024.44 1395
5025.11 1403
5025.78 1392
5026.45 1334
5027.12 1278
5027.78 1274
5028.45 1278
5029.12 1293
5029.79 1198
5030.46 1256
5031.13 1288
5031.80 1194
5032.47 1226
5033.14 1252
5033.81 1197
5034.48 1216
5035.15 1251
5035.82 1248
5036.49 1194
5037.16 1219
5037.83 1245
5038.50 1254
5039.16 1281
5039.83 1251
5040.50 1248
5041.17 1274
5041.84 1291
5042.51 1349
5043.18 1279
5043.85 1265
5044.52 1262
5045.20 1312
5045.87 1299
5046.54 1359
5047.21 1328
5047.88 1315
5048.55 1311
5049.22 1310
5049.89 1352
5050.56 1327
5051.23 1333
5051.90 1291
5052.57 1315
5053.24 1332
5053.91 1285
5054.58 1270
5055.25 1278
5055.92 1219
5056.60 1160
5057.27 1268
5057.94 1270
5058.61 1241
5059.28 1348
5059.95 1317
5060.62 1342
5061.29 1300
5061.96 1243
5062.64 1233
5063.31 1245
5063.98 1235
5064.65 1181
5065.32 1189
5065.99 1226
5066.66 1191
5067.34 1242
5068.01 1208
5068.68 1218
5069.35 1271
5070.02 1243
5070.70 1257
5071.37 1283
5072.04 1241
5072.71 1268
5073.38 1353
5074.06 1350
5074.73 1391
5075.40 1348
5076.07 1439
5076.74 1419
5077.42 1389
5078.09 1427
5078.76 1469
5079.43 1479
5080.11 1446
5080.78 1473
5081.45 1398
5082.12 1370
5082.80 1455
5083.47 1475
5084.14 1392
5084.82 1432
5085.49 1389
5086.16 1391
5086.83 1473
5087.51 1472
5088.18 1507
5088.85 1567
5089.53 1521
5090.20 1597
5090.87 1619
5091.55 1632
5092.22 1561
5092.89 1572
5093.57 1554
5094.24 1480
5094.91 1434
5095.59 1380
5096.26 1389
5096.93 1398
5097.61 1375
5098.28 1370
5098.96 1337
5099.63 1342
5100.30 1330
5100.98 1359
5101.65 1438
5102.32 1437
5103.00 1514
5103.67 1468
5104.35 1556
5105.02 1527
5105.70 1506
5106.37 1448
5107.04 1445
5107.72 1419
5108.39 1454
5109.07 1406
5109.74 1424
5110.42 1330
5111.09 1299
5111.77 1393
5112.44 1413
5113.11 1401
5113.79 1395
5114.46 1423
5115.14 1444
5115.81 1495
5116.49 1489
5117.16 1571
5117.84 1696
5118.51 1812
5119.19 1955
5119.86 1917
5120.54 1892
5121.21 1808
5121.89 1881
5122.57 1825
5123.24 1724
5123.92 1625
5124.59 1580
5125.27 1545
5125.94 1576
5126.62 1471
5127.29 1421
5127.97 1499
5128.64 1501
5129.32 1480
5130.00 1504
5130.67 1506
5131.35 1526
5132.02 1570
5132.70 1595
5133.38 1622
5134.05 1549
5134.73 1497
5135.40 1467
5136.08 1479
5136.76 1553
5137.43 1510
5138.11 1459
5138.79 1514
5139.46 1496
5140.14 1480
5140.82 1468
5141.49 1430
5142.17 1390
5142.85 1403
5143.52 1423
5144.20 1385
5144.88 1372
5145.55 1388
5146.23 1393
5146.91 1356
5147.58 1316
5148.26 1327
5148.94 1289
5149.61 1285
5150.29 1333
5150.97 1288
5151.65 1266
5152.32 1223
5153.00 1232
5153.68 1219
5154.36 1183
5155.03 1274
5155.71 1345
5156.39 1343
5157.07 1422
5157.74 1433
5158.42 1479
5159.10 1430
5159.78 1376
5160.45 1337
5161.13 1284
5161.81 1326
5162.49 1280
5163.17 1303
5163.84 1346
5164.52 1343
5165.20 1372
5165.88 1433
5166.56 1391
5167.24 1363
5167.91 1346
5168.59 1304
5169.27 1312
5169.95 1223
5170.63 1241
5171.31 1252
5171.98 1260
5172.66 1228
5173.34 1254
5174.02 1248
5174.70 1244
5175.38 1267
5176.06 1261
5176.74 1252
5177.41 1283
5178.09 1267
5178.77 1307
5179.45 1274
5180.13 1306
5180.81 1289
5181.49 1304
5182.17 1288
5182.85 1302
5183.53 1261
5184.21 1239
5184.89 1227
5185.57 1278
5186.24 1186
5186.92 1154
5187.60 1149
5188.28 1209
5188.96 1189
5189.64 1141
5190.32 1181
5191.00 1145
5191.68 1194
5192.36 1170
5193.04 1173
5193.72 1169
5194.40 1148
5195.08 1094
5195.76 1145
5196.44 1177
5197.12 1208
5197.80 1184
5198.48 1213
5199.16 1274
5199.84 1217
5200.52 1211
5201.21 1220
5201.89 1243
5202.57 1186
5203.25 1159
5203.93 1254
5204.61 1245
5205.29 1253
5205.97 1237
5206.65 1301
5207.33 1310
5208.01 1346
5208.69 1354
5209.37 1314
5210.06 1344
5210.74 1356
5211.42 1310
5212.10 1342
5212.78 1401
5213.46 1488
5214.14 1458
5214.82 1496
5215.51 1498
5216.19 1501
5216.87 1400
5217.55 1391
5218.23 1362
5218.91 1328
5219.60 1327
5220.28 1327
5220.96 1401
5221.64 1433
5222.32 1452
5223.00 1467
5223.69 1519
5224.37 1487
5225.05 1420
5225.73 1364
5226.41 1333
5227.10 1326
5227.78 1261
5228.46 1303
5229.14 1292
5229.83 1336
5230.51 1318
5231.19 1282
5231.87 1387
5232.56 1341
5233.24 1340
5233.92 1329
5234.60 1336
5235.29 1356
5235.97 1360
5236.65 1391
5237.34 1428
5238.02 1442
5238.70 1504
5239.38 1581
5240.07 1551
5240.75 1496
5241.43 1480
5242.12 1506
5242.80 1462
5243.48 1465
5244.17 1400
5244.85 1347
5245.53 1424
5246.22 1423
5246.90 1482
5247.58 1456
5248.27 1462
5248.95 1446
5249.63 1455
5250.32 1517
5251.00 1521
5251.69 1573
5252.37 1523
5253.05 1465
5253.74 1557
5254.42 1491
5255.11 1434
5255.79 1397
5256.47 1385
5257.16 1360
5257.84 1352
5258.53 1382
5259.21 1451
5259.89 1454
5260.58 1525
5261.26 1569
5261.95 1562
5262.63 1634
5263.32 1571
5264.00 1531
5264.69 1472
5265.37 1438
5266.06 1458
5266.74 1435
5267.43 1450
5268.11 1488
5268.79 1481
5269.48 1469
5270.16 1387
5270.85 1419
5271.53 1463
5272.22 1437
5272.91 1436
5273.59 1441
5274.28 1418
5274.96 1442
5275.65 1394
5276.33 1373
5277.02 1379
5277.70 1449
5278.39 1433
5279.07 1530
5279.76 1536
5280.45 1533
5281.13 1585
5281.82 1473
5282.50 1437
5283.19 1491
5283.87 1487
5284.56 1488
5285.25 1512
5285.93 1444
5286.62 1351
5287.30 1425
5287.99 1485
5288.68 1427
5289.36 1437
5290.05 1355
5290.74 1307
5291.42 1391
5292.11 1368
5292.79 1355
5293.48 1367
5294.17 1413
5294.85 1458
5295.54 1423
5296.23 1406
5296.91 1489
5297.60 1507
5298.29 1496
5298.98 1628
5299.66 1630
5300.35 1631
5301.04 1619
5301.72 1660
5302.41 1788
5303.10 1936
5303.78 1924
5304.47 1957
5305.16 2175
5305.85 2183
5306.53 2108
5307.22 2113
5307.91 2009
5308.60 1957
5309.28 2038
5309.97 2099
5310.66 2128
5311.35 2235
5312.03 2310
5312.72 2394
5313.41 2376
5314.10 2361
5314.79 2322
5315.47 2270
5316.16 2247
5316.85 2217
5317.54 2168
5318.23 2105
5318.91 2111
5319.60 2117
5320.29 2087
5320.98 1973
5321.67 1933
5322.36 1890
5323.04 1739
5323.73 1794
5324.42 1740
5325.11 1702
5325.80 1596
5326.49 1590
5327.18 1574
5327.86 1543
5328.55 1516
5329.24 1507
5329.93 1514
5330.62 1497
5331.31 1488
5332.00 1452
5332.69 1458
5333.38 1468
5334.06 1415
5334.75 1442
5335.44 1466
5336.13 1504
5336.82 1506
5337.51 1478
5338.20 1488
5338.89 1478
5339.58 1512
5340.27 1526
5340.96 1559
5341.65 1572
5342.34 1566
5343.03 1557
5343.72 1576
5344.41 1465
5345.10 1538
5345.79 1561
5346.48 1658
5347.17 1852
5347.86 1951
5348.55 2084
5349.24 2252
5349.93 2321
5350.62 2490
5351.31 2442
5352.00 2310
5352.69 2275
5353.38 2182
5354.07 1993
5354.76 1821
5355.45 1750
5356.14 1683
5356.83 1622
5357.52 1619
5358.21 1546
5358.90 1482
5359.59 1467
5360.29 1484
5360.98 1530
5361.67 1478
5362.36 1460
5363.05 1493
5363.74 1478
5364.43 1428
5365.12 1438
5365.81 1368
5366.50 1373
5367.20 1376
5367.89 1309
5368.58 1313
5369.27 1332
5369.96 1294
5370.65 1301
5371.34 1287
5372.04 1314
5372.73 1334
5373.42 1323
5374.11 1270
5374.80 1323
5375.49 1329
5376.19 1287
5376.88 1311
5377.57 1318
5378.26 1325
5378.95 1354
5379.65 1313
5380.34 1315
5381.03 1320
5381.72 1338
5382.42 1351
5383.11 1339
5383.80 1326
5384.49 1331
5385.19 1339
5385.88 1334
5386.57 1422
5387.26 1466
5387.96 1528
5388.65 1509
5389.34 1564
5390.03 1685
5390.73 1554
5391.42 1616
5392.11 1646
5392.80 1589
5393.50 1487
5394.19 1511
5394.88 1490
5395.58 1488
5396.27 1503
5396.96 1386
5397.66 1363
5398.35 1383
5399.04 1353
5399.74 1383
5400.43 1390
5401.12 1373
5401.82 1330
5402.51 1354
5403.20 1346
5403.90 1344
5404.59 1382
5405.29 1385
5405.98 1366
5406.67 1329
5407.37 1366
5408.06 1346
5408.75 1333
5409.45 1372
5410.14 1401
5410.84 1390
5411.53 1385
5412.23 1320
5412.92 1325
5413.61 1333
5414.31 1358
5415.00 1353
5415.70 1309
5416.39 1376
5417.09 1341
5417.78 1299
5418.47 1433
5419.17 1403
5419.86 1395
5420.56 1384
5421.25 1445
5421.95 1457
5422.64 1418
5423.34 1400
5424.03 1369
5424.73 1348
5425.42 1388
5426.12 1400
5426.81 1421
5427.51 1434
5428.20 1473
5428.90 1394
5429.59 1408
5430.29 1404
5430.99 1455
5431.68 1387
5432.38 1385
5433.07 1392
5433.77 1385
5434.46 1370
5435.16 1417
5435.85 1440
5436.55 1406
5437.25 1417
5437.94 1472
5438.64 1446
5439.33 1399
5440.03 1400
5440.73 1430
5441.42 1421
5442.12 1451
5442.81 1475
5443.51 1475
5444.21 1577
5444.90 1740
5445.60 1748
5446.29 1833
5446.99 2018
5447.69 2053
5448.38 2028
5449.08 2014
5449.78 1968
5450.47 1916
5451.17 1901
5451.87 1812
5452.56 1737
5453.26 1691
5453.96 1699
5454.65 1638
5455.35 1604
5456.05 1569
5456.75 1572
5457.44 1610
5458.14 1632
5458.84 1589
5459.53 1712
5460.23 1706
5460.93 1660
5461.63 1677
5462.32 1767
5463.02 1787
5463.72 1773
5464.42 1724
5465.11 1756
5465.81 1750
5466.51 1753
5467.21 1689
5467.90 1711
5468.60 1675
5469.30 1672
5470.00 1665
5470.70 1691
5471.39 1709
5472.09 1808
5472.79 1763
5473.49 1804
5474.19 1750
5474.88 1770
5475.58 1815
5476.28 1902
5476.98 2006
5477.68 2176
5478.38 2357
5479.07 2584
5479.77 2953
5480.47 3038
5481.17 3154
5481.87 2971
5482.57 2687
5483.27 2590
5483.96 2400
5484.66 2285
5485.36 2197
5486.06 2187
5486.76 2094
5487.46 2040
5488.16 2014
5488.86 2098
5489.56 2050
5490.26 2048
5490.96 2097
5491.65 2219
5492.35 2211
5493.05 2295
5493.75 2299
5494.45 2227
5495.15 2324
5495.85 2348
5496.55 2422
5497.25 2490
5497.95 2680
5498.65 3201
5499.35 3747
5500.05 4274
5500.75 4552
5501.45 4615
5502.15 4537
5502.85 4110
5503.55 3657
5504.25 3272
5504.95 2862
5505.65 2553
5506.35 2401
5507.05 2239
5507.75 2118
5508.45 2105
5509.15 1985
5509.85 1923
5510.55 1866
5511.25 1845
5511.95 1910
5512.65 2013
5513.35 2017
5514.05 2042
5514.76 2013
5515.46 1989
5516.16 1981
5516.86 1926
5517.56 1990
5518.26 2044
5518.96 2140
5519.66 2084
5520.36 2081
5521.06 2075
5521.77 2081
5522.47 1982
5523.17 1835
5523.87 1759
5524.57 1701
5525.27 1673
5525.97 1609
5526.67 1562
5527.38 1635
5528.08 1678
5528.78 1605
5529.48 1616
5530.18 1654
5530.88 1641
5531.59 1614
5532.29 1618
5532.99 1617
5533.69 1687
5534.39 1611
5535.10 1611
5535.80 1593
5536.50 1605
5537.20 1679
5537.90 1664
5538.61 1717
5539.31 1795
5540.01 1762
5540.71 1760
5541.42 1722
5542.12 1646
5542.82 1591
5543.52 1558
5544.23 1542
5544.93 1510
5545.63 1642
5546.33 1572
5547.04 1538
5547.74 1453
5548.44 1504
5549.15 1548
5549.85 1539
5550.55 1622
5551.26 1621
5551.96 1597
5552.66 1536
5553.36 1479
5554.07 1489
5554.77 1476
5555.47 1467
5556.18 1443
5556.88 1434
5557.58 1477
5558.29 1466
5558.99 1518
5559.70 1536
5560.40 1559
5561.10 1600
5561.81 1698
5562.51 1750
5563.21 1711
5563.92 1798
5564.62 1787
5565.33 1736
5566.03 1661
5566.73 1652
5567.44 1610
5568.14 1575
5568.85 1554
5569.55 1500
5570.25 1465
5570.96 1480
5571.66 1513
5572.37 1501
5573.07 1494
5573.78 1510
5574.48 1555
5575.19 1545
5575.89 1522
5576.59 1591
5577.30 1544
5578.00 1566
5578.71 1540
5579.41 1499
5580.12 1474
5580.82 1482
5581.53 1396
5582.23 1344
5582.94 1383
5583.64 1382
5584.35 1332
5585.05 1367
5585.76 1397
5586.46 1390
5587.17 1343
5587.88 1412
5588.58 1378
5589.29 1397
5589.99 1375
5590.70 1426
5591.40 1373
5592.11 1407
5592.81 1406
5593.52 1423
5594.23 1426
5594.93 1381
5595.64 1339
5596.34 1389
5597.05 1379
5597.76 1369
5598.46 1372
5599.17 1333
5599.87 1314
5600.58 1340
5601.29 1329
5601.99 1316
5602.70 1401
5603.41 1385
5604.11 1401
5604.82 1401
5605.52 1383
5606.23 1395
5606.94 1363
5607.64 1321
5608.35 1332
5609.06 1346
5609.76 1435
5610.47 1372
5611.18 1363
5611.88 1369
5612.59 1356
5613.30 1343
5614.01 1366
5614.71 1386
5615.42 1414
5616.13 1419
5616.83 1400
5617.54 1371
5618.25 1428
5618.96 1388
5619.66 1393
5620.37 1424
5621.08 1387
5621.79 1366
5622.49 1424
5623.20 1410
5623.91 1373
5624.62 1397
5625.32 1431
5626.03 1443
5626.74 1446
5627.45 1462
5628.16 1471
5628.86 1526
5629.57 1557
5630.28 1543
5630.99 1586
5631.70 1598
5632.40 1629
5633.11 1616
5633.82 1656
5634.53 1741
5635.24 1805
5635.95 1856
5636.65 1853
5637.36 1906
5638.07 1938
5638.78 1993
5639.49 2041
5640.20 1901
5640.91 1979
5641.61 1894
5642.32 1805
5643.03 1697
5643.74 1650
5644.45 1601
5645.16 1590
5645.87 1581
5646.58 1508
5647.29 1572
5648.00 1589
5648.70 1595
5649.41 1574
5650.12 1580
5650.83 1631
5651.54 1645
5652.25 1598
5652.96 1593
5653.67 1579
5654.38 1642
5655.09 1655
5655.80 1612
5656.51 1631
5657.22 1742
5657.93 1759
5658.64 1789
5659.35 1819
5660.06 1851
5660.77 1824
5661.48 1841
5662.19 1825
5662.90 1778
5663.61 1774
5664.32 1742
5665.03 1624
5665.74 1618
5666.45 1614
5667.16 1634
5667.87 1497
5668.58 1605
5669.29 1737
5670.00 1787
5670.71 1766
5671.42 1811
5672.13 1763
5672.84 1826
5673.56 1752
5674.27 1643
5674.98 1569
5675.69 1529
5676.40 1536
5677.11 1597
5677.82 1565
5678.53 1636
5679.24 1578
5679.95 1629
5680.67 1594
5681.38 1609
5682.09 1600
5682.80 1606
5683.51 1612
5684.22 1621
5684.93 1575
5685.65 1534
5686.36 1526
5687.07 1491
5687.78 1502
5688.49 1505
5689.20 1496
5689.92 1527
5690.63 1501
5691.34 1549
5692.05 1531
5692.76 1472
5693.47 1480
5694.19 1423
5694.90 1417
5695.61 1471
5696.32 1446
5697.04 1385
5697.75 1387
5698.46 1356
5699.17 1360
5699.89 1402
5700.60 1393
5701.31 1437
5702.02 1486
5702.74 1445
5703.45 1495
5704.16 1495
5704.87 1489
5705.59 1507
5706.30 1536
5707.01 1475
5707.72 1455
5708.44 1454
5709.15 1417
5709.86 1455
5710.58 1458
5711.29 1433
5712.00 1440
5712.72 1400
5713.43 1368
5714.14 1392
5714.86 1404
5715.57 1456
5716.28 1464
5717.00 1411
5717.71 1400
5718.42 1427
5719.14 1423
5719.85 1436
5720.56 1530
5721.28 1479
5721.99 1475
5722.71 1526
5723.42 1554
5724.13 1525
5724.85 1542
5725.56 1601
5726.28 1676
5726.99 1671
5727.70 1718
5728.42 1731
5729.13 1752
5729.85 1651
5730.56 1740
5731.28 1671
5731.99 1590
5732.70 1647
5733.42 1671
5734.13 1663
5734.85 1589
5735.56 1603
5736.28 1595
5736.99 1566
5737.71 1616
5738.42 1539
5739.14 1555
5739.85 1602
5740.57 1605
5741.28 1580
5742.00 1626
5742.71 1683
5743.43 1725
5744.14 1667
5744.86 1620
5745.57 1696
5746.29 1711
5747.00 1723
5747.72 1738
5748.43 1811
5749.15 1847
5749.87 1829
5750.58 1844
5751.30 1890
5752.01 1999
5752.73 2082
5753.44 2175
5754.16 2257
5754.88 2333
5755.59 2432
5756.31 2452
5757.02 2480
5757.74 2448
5758.46 2461
5759.17 2482
5759.89 2515
5760.60 2527
5761.32 2605
5762.04 2608
5762.75 2647
5763.47 2734
5764.19 2681
5764.90 2735
5765.62 2951
5766.34 3192
5767.05 3558
5767.77 4250
5768.49 5213
5769.20 6230
5769.92 7067
5770.64 7803
5771.35 7605
5772.07 7092
5772.79 6263
5773.50 5336
5774.22 4544
5774.94 4009
5775.65 3613
5776.37 3375
5777.09 3325
5777.81 3184
5778.52 3137
5779.24 3117
5779.96 3127
5780.68 3159
5781.39 3036
5782.11 3144
5782.83 3169
5783.55 3157
5784.26 3174
5784.98 3136
5785.70 3091
5786.42 3046
5787.14 3012
5787.85 3021
5788.57 3048
5789.29 2988
5790.01 2931
5790.73 2933
5791.44 2773
5792.16 2645
5792.88 2573
5793.60 2432
5794.32 2329
5795.03 2275
5795.75 2229
5796.47 2220
5797.19 2236
5797.91 2294
5798.63 2311
5799.35 2522
5800.06 2483
5800.78 2532
5801.50 2524
5802.22 2484
5802.94 2388
5803.66 2221
5804.38 2219
5805.10 2155
5805.82 2126
5806.53 2126
5807.25 2104
5807.97 2137
5808.69 2236
5809.41 2206
5810.13 2175
5810.85 2190
5811.57 2177
5812.29 2047
5813.01 2004
5813.73 1951
5814.45 1893
5815.17 1951
5815.89 1887
5816.61 1863
5817.33 1843
5818.05 1830
5818.77 1907
5819.49 1821
5820.20 1817
5820.92 1898
5821.64 1849
5822.36 1824
5823.09 1708
5823.81 1768
5824.53 1825
5825.25 1838
5825.97 1763
5826.69 1779
5827.41 1767
5828.13 1704
5828.85 1733
5829.57 1647
5830.29 1694
5831.01 1705
5831.73 1690
5832.45 1615
5833.17 1611
5833.89 1631
5834.61 1627
5835.33 1630
5836.05 1589
5836.78 1583
5837.50 1580
5838.22 1587
5838.94 1649
5839.66 1581
5840.38 1543
5841.10 1544
5841.82 1541
5842.54 1609
5843.27 1618
5843.99 1672
5844.71 1663
5845.43 1653
5846.15 1630
5846.87 1583
5847.59 1628
5848.32 1621
5849.04 1586
5849.76 1604
5850.48 1613
5851.20 1624
5851.93 1616
5852.65 1613
5853.37 1637
5854.09 1617
5854.81 1623
5855.54 1594
5856.26 1621
5856.98 1632
5857.70 1629
5858.42 1575
5859.15 1569
5859.87 1522
5860.59 1508
5861.31 1532
5862.04 1595
5862.76 1534
5863.48 1481
5864.20 1480
5864.93 1488
5865.65 1514
5866.37 1509
5867.10 1560
5867.82 1564
5868.54 1573
5869.26 1551
5869.99 1564
5870.71 1510
5871.43 1554
5872.16 1496
5872.88 1526
5873.60 1469
5874.33 1544
5875.05 1534
5875.77 1505
5876.50 1505
5877.22 1527
5877.94 1572
5878.67 1557
5879.39 1662
5880.11 1652
5880.84 1624
5881.56 1563
5882.28 1557
5883.01 1547
5883.73 1617
5884.46 1634
5885.18 1639
5885.90 1597
5886.63 1602
5887.35 1607
5888.08 1596
5888.80 1555
5889.52 1546
5890.25 1586
5890.97 1525
5891.70 1532
5892.42 1544
5893.15 1624
5893.87 1562
5894.59 1556
5895.32 1547
5896.04 1510
5896.77 1475
5897.49 1507
5898.22 1490
5898.94 1502
5899.67 1480
5900.39 1490
5901.12 1505
5901.84 1508
5902.57 1551
5903.29 1491
5904.02 1545
5904.74 1532
5905.47 1585
5906.19 1535
5906.92 1585
5907.64 1586
5908.37 1564
5909.09 1548
5909.82 1546
5910.55 1567
5911.27 1495
5912.00 1572
5912.72 1548
5913.45 1558
5914.17 1584
5914.90 1612
5915.63 1678
5916.35 1705
5917.08 1621
5917.80 1592
5918.53 1625
5919.25 1707
5919.98 1678
5920.71 1660
5921.43 1637
5922.16 1672
5922.89 1777
5923.61 1734
5924.34 1704
5925.06 1780
5925.79 1819
5926.52 1747
5927.24 1824
5927.97 1792
5928.70 1793
5929.42 1844
5930.15 1829
5930.88 1880
5931.60 1890
5932.33 1944
5933.06 2033
5933.78 1995
5934.51 1983
5935.24 2024
5935.97 2067
5936.69 2100
5937.42 2155
5938.15 2186
5938.87 2227
5939.60 2225
5940.33 2121
5941.06 2239
5941.78 2311
5942.51 2296
5943.24 2321
5943.97 2473
5944.69 2566
5945.42 2521
5946.15 2483
5946.88 2603
5947.60 2649
5948.33 2666
5949.06 2837
5949.79 3008
5950.52 3159
5951.24 3386
5951.97 3659
5952.70 3942
5953.43 3995
5954.16 3923
5954.88 3890
5955.61 3736
5956.34 3708
5957.07 3501
5957.80 3436
5958.53 3363
5959.25 3318
5959.98 3349
5960.71 3233
5961.44 3209
5962.17 3359
5962.90 3518
5963.63 3639
5964.36 3934
5965.08 4296
5965.81 4554
5966.54 4910
5967.27 5000
5968.00 5176
5968.73 5023
5969.46 4735
5970.19 4568
5970.92 4456
5971.65 4332
5972.37 4196
5973.10 4078
5973.83 4014
5974.56 4004
5975.29 3962
5976.02 3926
5976.75 3933
5977.48 4028
5978.21 4229
5978.94 4331
5979.67 4542
5980.40 4582
5981.13 4687
5981.86 4879
5982.59 4828
5983.32 4909
5984.05 4895
5984.78 4966
5985.51 4995
5986.24 4981
5986.97 4826
5987.70 4899
5988.43 4928
5989.16 4918
5989.89 5027
5990.62 5061
5991.35 5123
5992.08 5129
5992.81 5219
5993.54 5324
5994.27 5400
5995.00 5422
5995.74 5491
5996.47 5629
5997.20 5635
5997.93 5735
5998.66 5629
5999.39 5592
6000.12 5521
6000.85 5342
6001.58 5319
6002.31 5271
6003.04 5152
6003.78 5162
6004.51 5092
6005.24 5065
6005.97 5272
6006.70 5309
6007.43 5648
6008.16 6226
6008.90 7061
6009.63 8336
6010.36 10119
6011.09 12220
6011.82 14356
6012.55 15987
6013.29 17238
6014.02 17739
6014.75 17770
6015.48 16912
6016.21 15748
6016.95 14192
6017.68 12709
6018.41 11107
6019.14 9607
6019.87 8459
6020.61 7464
6021.34 6762
6022.07 6087
6022.80 5707
6023.54 5309
6024.27 5036
6025.00 4861
6025.73 4741
6026.47 4625
6027.20 4650
6027.93 4735
6028.66 4847
6029.40 4866
6030.13 4919
6030.86 4860
6031.59 4621
6032.33 4321
6033.06 4138
6033.79 3949
6034.53 3717
6035.26 3669
6035.99 3761
6036.73 3604
6037.46 3637
6038.19 3685
6038.93 3695
6039.66 3770
6040.39 3773
6041.13 3768
6041.86 3799
6042.59 3826
6043.33 3879
6044.06 3980
6044.79 3939
6045.53 4113
6046.26 4103
6047.00 4125
6047.73 4155
6048.46 4244
6049.20 4493
6049.93 4939
6050.67 5249
6051.40 5614
6052.13 5952
6052.87 6174
6053.60 6208
6054.34 5902
6055.07 5644
6055.81 5296
6056.54 4888
6057.27 4728
6058.01 4522
6058.74 4265
6059.48 4071
6060.21 3993
6060.95 3920
6061.68 3905
6062.42 3815
6063.15 3802
6063.89 3751
6064.62 3694
6065.36 3622
6066.09 3596
6066.83 3576
6067.56 3500
6068.30 3474
6069.03 3513
6069.77 3448
6070.50 3360
6071.24 3380
6071.97 3261
6072.71 3259
6073.44 3274
6074.18 3209
6074.91 3266
6075.65 3200
6076.39 3198
6077.12 3084
6077.86 3004
6078.59 3009
6079.33 3060
6080.06 3010
6080.80 2914
6081.54 2941
6082.27 2793
6083.01 2707
6083.74 2700
6084.48 2706
6085.22 2745
6085.95 2715
6086.69 2728
6087.42 2790
6088.16 2833
6088.90 2934
6089.63 2984
6090.37 3005
6091.11 3113
6091.84 3078
6092.58 2944
6093.32 2896
6094.05 2845
6094.79 2794
6095.53 2683
6096.26 2636
6097.00 2666
6097.74 2508
6098.47 2471
6099.21 2451
6099.95 2450
6100.69 2480
6101.42 2472
6102.16 2460
6102.90 2417
6103.63 2393
6104.37 2385
6105.11 2394
6105.85 2353
6106.58 2343
6107.32 2298
6108.06 2292
6108.80 2355
6109.53 2320
6110.27 2389
6111.01 2391
6111.75 2445
6112.49 2536
6113.22 2543
6113.96 2528
6114.70 2582
6115.44 2631
6116.17 2638
6116.91 2655
6117.65 2578
6118.39 2547
6119.13 2639
6119.87 2506
6120.60 2483
6121.34 2460
6122.08 2489
6122.82 2517
6123.56 2528
6124.30 2492
6125.03 2476
6125.77 2486
6126.51 2490
6127.25 2533
6127.99 2585
6128.73 2522
6129.47 2476
6130.21 2466
6130.94 2467
6131.68 2452
6132.42 2500
6133.16 2425
6133.90 2456
6134.64 2467
6135.38 2464
6136.12 2522
6136.86 2501
6137.60 2535
6138.34 2540
6139.08 2570
6139.81 2563
6140.55 2567
6141.29 2668
6142.03 2561
6142.77 2500
6143.51 2453
6144.25 2553
6144.99 2567
6145.73 2515
6146.47 2569
6147.21 2563
6147.95 2551
6148.69 2569
6149.43 2619
6150.17 2640
6150.91 2680
6151.65 2753
6152.39 2775
6153.13 2785
6153.87 2795
6154.61 2798
6155.35 2799
6156.09 2897
6156.83 2888
6157.58 2895
6158.32 2940
6159.06 2932
6159.80 3027
6160.54 3111
6161.28 3151
6162.02 3279
6162.76 3469
6163.50 3631
6164.24 3857
6164.98 3959
6165.72 4215
6166.46 4308
6167.21 4305
6167.95 4278
6168.69 4240
6169.43 4183
6170.17 4125
6170.91 4034
6171.65 3906
6172.39 3905
6173.14 3793
6173.88 3742
6174.62 3742
6175.36 3691
6176.10 3698
6176.84 3585
6177.59 3615
6178.33 3700
6179.07 3711
6179.81 3797
6180.55 3821
6181.30 3890
6182.04 3913
6182.78 3903
6183.52 3939
6184.26 4039
6185.01 4086
6185.75 4056
6186.49 4126
6187.23 4236
6187.97 4219
6188.72 4305
6189.46 4460
6190.20 4526
6190.94 4780
6191.69 4860
6192.43 4853
6193.17 5067
6193.92 5134
6194.66 5101
6195.40 5009
6196.14 4976
6196.89 4989
6197.63 4949
6198.37 4998
6199.12 5056
6199.86 5111
6200.60 5172
6201.34 5266
6202.09 5498
6202.83 5905
6203.57 6768
6204.32 8202
6205.06 10093
6205.80 12792
6206.55 15998
6207.29 19401
6208.03 22365
6208.78 24249
6209.52 25048
6210.27 24418
6211.01 22630
6211.75 20692
6212.50 18187
6213.24 15690
6213.98 13356
6214.73 11177
6215.47 9539
6216.22 8241
6216.96 7188
6217.71 6318
6218.45 5725
6219.19 5183
6219.94 4727
6220.68 4500
6221.43 4285
6222.17 4171
6222.92 3965
6223.66 3782
6224.40 3769
6225.15 3674
6225.89 3436
6226.64 3310
6227.38 3123
6228.13 3011
6228.87 2835
6229.62 2761
6230.36 2787
6231.11 2729
6231.85 2815
6232.60 2867
6233.34 2815
6234.09 2919
6234.83 2961
6235.58 2996
6236.32 3045
6237.07 3190
6237.81 3308
6238.56 3523
6239.30 3792
6240.05 3921
6240.80 3923
6241.54 3928
6242.29 3938
6243.03 3954
6243.78 4091
6244.52 4245
6245.27 4419
6246.02 4468
6246.76 4735
6247.51 4935
6248.25 4830
6249.00 4757
6249.75 4580
6250.49 4509
6251.24 4258
6251.98 4036
6252.73 3982
6253.48 3744
6254.22 3557
6254.97 3472
6255.72 3449
6256.46 3442
6257.21 3408
6257.95 3315
6258.70 3238
6259.45 3166
6260.19 3176
6260.94 3175
6261.69 3085
6262.43 3067
6263.18 3111
6263.93 3062
6264.68 3021
6265.42 2962
6266.17 2962
6266.92 2865
6267.66 2937
6268.41 2921
6269.16 2966
6269.91 3019
6270.65 2986
6271.40 3061
6272.15 3090
6272.89 3036
6273.64 3105
6274.39 3182
6275.14 3184
6275.88 3288
6276.63 3351
6277.38 3408
6278.13 3415
6278.88 3315
6279.62 3278
6280.37 3111
6281.12 3057
6281.87 2985
6282.62 2859
6283.36 2796
6284.11 2843
6284.86 2807
6285.61 2773
6286.36 2769
6287.10 2735
6287.85 2738
6288.60 2621
6289.35 2575
6290.10 2602
6290.85 2569
6291.59 2596
6292.34 2653
6293.09 2664
6293.84 2668
6294.59 2630
6295.34 2688
6296.09 2754
6296.84 2745
6297.58 2653
6298.33 2627
6299.08 2648
6299.83 2499
6300.58 2400
6301.33 2393
6302.08 2381
6302.83 2360
6303.58 2359
6304.33 2305
6305.08 2336
6305.83 2335
6306.58 2353
6307.32 2371
6308.07 2356
6308.82 2343
6309.57 2370
6310.32 2445
6311.07 2524
6311.82 2511
6312.57 2508
6313.32 2602
6314.07 2615
6314.82 2716
6315.57 2846
6316.32 2822
6317.07 2753
6317.82 2760
6318.57 2689
6319.32 2501
6320.07 2441
6320.82 2409
6321.57 2351
6322.32 2266
6323.07 2204
6323.82 2152
6324.58 2136
6325.33 2237
6326.08 2099
6326.83 2029
6327.58 1981
6328.33 2053
6329.08 2093
6329.83 2085
6330.58 2121
6331.33 2100
6332.08 2107
6332.83 2109
6333.58 2142
6334.34 2146
6335.09 2200
6335.84 2108
6336.59 2111
6337.34 2147
6338.09 2135
6338.84 2100
6339.59 2105
6340.35 2051
6341.10 2104
6341.85 2100
6342.60 2021
6343.35 2049
6344.10 2069
6344.86 2077
6345.61 2150
6346.36 2160
6347.11 2208
6347.86 2205
6348.62 2223
6349.37 2290
6350.12 2338
6350.87 2442
6351.62 2532
6352.38 2615
6353.13 2680
6353.88 2710
6354.63 2724
6355.38 2645
6356.14 2646
6356.89 2600
6357.64 2571
6358.39 2462
6359.15 2360
6359.90 2333
6360.65 2217
6361.40 2244
6362.16 2228
6362.91 2262
6363.66 2254
6364.42 2357
6365.17 2491
6365.92 2615
6366.67 2695
6367.43 2784
6368.18 2857
6368.93 2810
6369.69 2677
6370.44 2537
6371.19 2529
6371.95 2412
6372.70 2252
6373.45 2295
6374.21 2313
6374.96 2267
6375.71 2227
6376.47 2217
6377.22 2233
6377.98 2287
6378.73 2231
6379.48 2339
6380.24 2386
6380.99 2395
6381.74 2387
6382.50 2393
6383.25 2355
6384.01 2309
6384.76 2251
6385.51 2174
6386.27 2195
6387.02 2199
6387.78 2164
6388.53 2139
6389.29 2153
6390.04 2109
6390.79 2100
6391.55 2111
6392.30 2083
6393.06 1997
6393.81 2013
6394.57 2033
6395.32 1980
6396.08 2001
6396.83 2007
6397.59 2009
6398.34 2002
6399.10 1954
6399.85 2006
6400.61 1903
6401.36 1918
6402.12 1887
6402.87 1866
6403.63 1871
6404.38 1845
6405.14 1800
6405.89 1879
6406.65 1895
6407.40 1909
6408.16 2019
6408.91 1991
6409.67 1979
6410.43 1944
6411.18 1942
6411.94 1969
6412.69 1968
6413.45 1941
6414.20 2044
6414.96 2068
6415.72 2078
6416.47 2107
6417.23 2114
6417.98 2045
6418.74 2018
6419.50 2019
6420.25 2003
6421.01 1901
6421.77 1874
6422.52 1910
6423.28 1904
6424.03 1924
6424.79 1856
6425.55 1848
6426.30 1837
6427.06 1872
6427.82 1861
6428.57 1848
6429.33 1818
6430.09 1827
6430.84 1869
6431.60 1883
6432.36 1925
6433.11 1932
6433.87 1955
6434.63 1917
6435.39 1952
6436.14 2009
6436.90 2001
6437.66 1959
6438.41 1960
6439.17 2019
6439.93 2046
6440.69 2056
6441.44 2105
6442.20 2003
6442.96 2041
6443.72 2053
6444.47 2039
6445.23 2083
6445.99 2046
6446.75 2072
6447.50 2062
6448.26 2072
6449.02 2087
6449.78 2106
6450.54 2094
6451.29 2093
6452.05 2060
6452.81 2135
6453.57 2195
6454.33 2231
6455.08 2278
6455.84 2245
6456.60 2247
6457.36 2217
6458.12 2216
6458.88 2168
6459.64 2260
6460.39 2230
6461.15 2193
6461.91 2197
6462.67 2261
6463.43 2328
6464.19 2390
6464.95 2411
6465.70 2453
6466.46 2474
6467.22 2420
6467.98 2389
6468.74 2401
6469.50 2467
6470.26 2462
6471.02 2458
6471.78 2470
6472.54 2422
6473.30 2424
6474.05 2434
6474.81 2542
6475.57 2520
6476.33 2594
6477.09 2532
6477.85 2544
6478.61 2672
6479.37 2810
6480.13 2793
6480.89 2828
6481.65 2850
6482.41 2881
6483.17 2977
6483.93 3083
6484.69 3012
6485.45 3061
6486.21 3069
6486.97 3074
6487.73 3096
6488.49 3174
6489.25 3268
6490.01 3313
6490.77 3374
6491.53 3355
6492.29 3449
6493.05 3418
6493.81 3387
6494.57 3453
6495.33 3423
6496.10 3396
6496.86 3399
6497.62 3458
6498.38 3364
6499.14 3363
6499.90 3426
6500.66 3506
6501.42 3602
6502.18 3750
6502.94 4221
6503.70 5004
6504.47 6392
6505.23 7874
6505.99 10034
6506.75 12183
6507.51 13850
6508.27 14667
6509.03 14630
6509.79 14199
6510.56 13097
6511.32 11765
6512.08 10493
6512.84 9015
6513.60 7774
6514.36 7030
6515.13 6141
6515.89 5490
6516.65 5085
6517.41 4840
6518.17 4466
6518.94 4235
6519.70 4158
6520.46 4066
6521.22 4045
6521.98 4034
6522.75 4041
6523.51 4163
6524.27 4427
6525.03 4648
6525.79 4796
6526.56 5052
6527.32 5227
6528.08 5181
6528.84 5254
6529.61 5110
6530.37 5021
6531.13 4830
6531.90 4826
6532.66 5014
6533.42 5367
6534.18 5782
6534.95 6195
6535.71 6472
6536.47 6566
6537.24 6411
6538.00 6196
6538.76 5873
6539.53 5453
6540.29 5116
6541.05 4689
6541.82 4410
6542.58 4400
6543.34 4397
6544.11 4355
6544.87 4468
6545.63 4548
6546.40 4545
6547.16 4510
6547.92 4454
6548.69 4287
6549.45 4190
6550.21 4048
6550.98 3911
6551.74 3735
6552.51 3668
6553.27 3596
6554.03 3580
6554.80 3515
6555.56 3445
6556.33 3351
6557.09 3426
6557.85 3381
6558.62 3418
6559.38 3417
6560.15 3441
6560.91 3535
6561.68 3682
6562.44 3692
6563.21 3658
6563.97 3649
6564.74 3771
6565.50 3714
6566.26 3629
6567.03 3572
6567.79 3682
6568.56 3707
6569.32 3708
6570.09 3686
6570.85 3705
6571.62 3780
6572.38 3825
6573.15 3825
6573.91 3840
6574.68 3926
6575.44 3921
6576.21 3908
6576.98 3830
6577.74 3949
6578.51 3900
6579.27 3940
6580.04 4034
6580.80 4083
6581.57 4119
6582.33 4191
6583.10 4204
6583.87 4320
6584.63 4337
6585.40 4219
6586.16 4091
6586.93 4159
6587.70 4082
6588.46 3982
6589.23 4059
6589.99 4093
6590.76 4378
6591.53 4585
6592.29 4754
6593.06 5150
6593.82 5383
6594.59 5642
6595.36 5660
6596.12 5656
6596.89 5603
6597.66 5514
6598.42 5368
6599.19 5121
6599.96 4831
6600.72 4547
6601.49 4369
6602.26 4228
6603.02 4032
6603.79 3820
6604.56 3766
6605.33 3744
6606.09 3672
6606.86 3754
6607.63 3743
6608.39 3675
6609.16 3745
6609.93 3817
6610.70 3750
6611.46 3715
6612.23 3705
6613.00 3677
6613.77 3566
6614.53 3521
6615.30 3618
6616.07 3588
6616.84 3564
6617.60 3610
6618.37 3824
6619.14 3904
6619.91 4271
6620.68 4462
6621.44 4602
6622.21 4810
6622.98 4866
6623.75 4874
6624.52 4822
6625.28 4702
6626.05 4570
6626.82 4377
6627.59 4193
6628.36 4047
6629.13 3976
6629.89 3893
6630.66 3913
6631.43 4072
6632.20 4173
6632.97 4478
6633.74 4732
6634.51 4732
6635.27 4916
6636.04 4875
6636.81 5015
6637.58 5011
6638.35 5098
6639.12 5340
6639.89 5475
6640.66 5689
6641.43 5817
6642.19 5769
6642.96 5655
6643.73 5480
6644.50 5205
6645.27 4756
6646.04 4482
6646.81 4243
6647.58 3942
6648.35 3789
6649.12 3694
6649.89 3436
6650.66 3391
6651.43 3315
6652.20 3205
6652.97 3166
6653.74 3102
6654.51 3132
6655.28 3144
6656.05 3068
6656.82 3101
6657.59 3072
6658.36 3024
6659.13 3031
6659.90 3072
6660.67 3039
6661.44 3061
6662.21 3036
6662.98 2968
6663.75 2980
6664.52 2932
6665.29 2925
6666.06 2945
6666.83 3007
6667.60 3037
6668.37 3086
6669.14 3127
6669.91 3269
6670.68 3452
6671.46 3529
6672.23 3445
6673.00 3400
6673.77 3408
6674.54 3361
6675.31 3341
6676.08 3273
6676.85 3349
6677.62 3365
6678.40 3302
6679.17 3381
6679.94 3330
6680.71 3443
6681.48 3453
6682.25 3466
6683.02 3595
6683.80 3727
6684.57 3964
6685.34 4022
6686.11 3978
6686.88 3937
6687.65 3786
6688.43 3570
6689.20 3464
6689.97 3327
6690.74 3168
6691.51 3100
6692.29 3025
6693.06 2827
6693.83 2792
6694.60 2766
6695.37 2731
6696.15 2693
6696.92 2725
6697.69 2732
6698.46 2696
6699.24 2711
6700.01 2713
6700.78 2681
6701.55 2671
6702.33 2622
6703.10 2678
6703.87 2732
6704.64 2639
6705.42 2548
6706.19 2493
6706.96 2511
6707.74 2497
6708.51 2490
6709.28 2446
6710.06 2525
6710.83 2461
6711.60 2415
6712.37 2432
6713.15 2412
6713.92 2457
6714.69 2445
6715.47 2333
6716.24 2311
6717.01 2379
6717.79 2323
6718.56 2305
6719.34 2278
6720.11 2256
6720.88 2328
6721.66 2372
6722.43 2380
6723.20 2309
6723.98 2361
6724.75 2312
6725.53 2338
6726.30 2349
6727.07 2216
6727.85 2310
6728.62 2309
6729.40 2297
6730.17 2296
6730.95 2252
6731.72 2388
6732.49 2421
6733.27 2360
6734.04 2401
6734.82 2486
6735.59 2493
6736.37 2390
6737.14 2456
6737.92 2498
6738.69 2464
6739.47 2464
6740.24 2508
6741.01 2509
6741.79 2569
6742.56 2595
6743.34 2613
6744.11 2586
6744.89 2629
6745.67 2656
6746.44 2640
6747.22 2654
6747.99 2809
6748.77 2841
6749.54 2977
6750.32 3043
6751.09 3304
6751.87 3490
6752.64 3493
6753.42 3628
6754.19 3723
6754.97 3497
6755.75 3421
6756.52 3260
6757.30 3155
6758.07 3060
6758.85 2881
6759.63 2751
6760.40 2732
6761.18 2628
6761.95 2650
6762.73 2627
6763.51 2639
6764.28 2731
6765.06 2831
6765.83 3001
6766.61 3146
6767.39 3123
6768.16 3275
6768.94 3189
6769.72 3056
6770.49 2905
6771.27 2903
6772.05 2825
6772.82 2739
6773.60 2672
6774.38 2682
6775.15 2599
6775.93 2500
6776.71 2532
6777.48 2549
6778.26 2542
6779.04 2522
6779.82 2491
6780.59 2529
6781.37 2462
6782.15 2424
6782.92 2398
6783.70 2426
6784.48 2445
6785.26 2359
6786.03 2405
6786.81 2361
6787.59 2272
6788.37 2339
6789.14 2319
6789.92 2209
6790.70 2210
6791.48 2204
6792.25 2233
6793.03 2179
6793.81 2136
6794.59 2125
6795.37 2188
6796.14 2179
6796.92 2192
6797.70 2304
6798.48 2346
6799.26 2292
6800.04 2229
6800.81 2315
6801.59 2386
6802.37 2356
6803.15 2386
6803.93 2419
6804.71 2416
6805.48 2453
6806.26 2384
6807.04 2378
6807.82 2317
6808.60 2278
6809.38 2286
6810.16 2236
6810.94 2153
6811.71 2095
6812.49 2080
6813.27 2078
6814.05 2103
6814.83 2102
6815.61 2096
6816.39 2137
6817.17 2116
6817.95 2175
6818.73 2168
6819.51 2156
6820.29 2143
6821.07 2106
6821.84 2091
6822.62 2119
6823.40 2142
6824.18 2091
6824.96 2130
6825.74 2100
6826.52 2085
6827.30 2065
6828.08 2089
6828.86 2025
6829.64 2033
6830.42 1992
6831.20 2100
6831.98 2049
6832.76 2100
6833.54 2201
6834.32 2347
6835.10 2638
6835.88 2930
6836.66 3239
6837.44 3524
6838.22 3648
6839.01 3753
6839.79 3778
6840.57 3643
6841.35 3496
6842.13 3240
6842.91 3131
6843.69 2917
6844.47 2761
6845.25 2677
6846.03 2696
6846.81 2714
6847.59 2802
6848.37 2932
6849.16 3146
6849.94 3370
6850.72 3426
6851.50 3389
6852.28 3277
6853.06 3242
6853.84 3070
6854.62 2897
6855.41 2711
6856.19 2621
6856.97 2473
6857.75 2389
6858.53 2345
6859.31 2380
6860.10 2319
6860.88 2234
6861.66 2196
6862.44 2180
6863.22 2178
6864.00 2177
6864.79 2194
6865.57 2244
6866.35 2270
6867.13 2308
6867.91 2299
6868.70 2224
6869.48 2288
6870.26 2287
6871.04 2243
6871.83 2305
6872.61 2412
6873.39 2446
6874.17 2489
6874.96 2573
6875.74 2592
6876.52 2621
6877.30 2681
6878.09 2825
6878.87 3036
6879.65 3262
6880.43 3550
6881.22 3798
6882.00 4011
6882.78 3956
6883.57 3791
6884.35 3829
6885.13 3867
6885.92 3902
6886.70 3956
6887.48 3977
6888.27 4070
6889.05 4062
6889.83 3929
6890.62 3827
6891.40 3696
6892.18 3569
6892.97 3340
6893.75 3151
6894.53 3091
6895.32 2976
6896.10 2937
6896.88 2857
6897.67 2880
6898.45 2816
6899.24 2750
6900.02 2780
6900.80 2818
6901.59 2829
6902.37 2763
6903.16 2732
6903.94 2622
6904.73 2666
6905.51 2670
6906.29 2685
6907.08 2649
6907.86 2647
6908.65 2616
6909.43 2583
6910.22 2553
6911.00 2561
6911.79 2473
6912.57 2546
6913.35 2503
6914.14 2507
6914.92 2505
6915.71 2539
6916.49 2600
6917.28 2544
6918.06 2566
6918.85 2509
6919.63 2505
6920.42 2576
6921.20 2566
6921.99 2592
6922.78 2643
6923.56 2621
6924.35 2689
6925.13 2649
6925.92 2706
6926.70 2686
6927.49 2722
6928.27 2699
6929.06 2751
6929.84 2827
6930.63 2741
6931.42 2727
6932.20 2804
6932.99 2727
6933.77 2785
6934.56 2744
6935.35 2706
6936.13 2888
6936.92 2998
6937.70 3075
6938.49 3200
6939.28 3358
6940.06 3463
6940.85 3481
6941.63 3737
6942.42 3875
6943.21 3936
6943.99 4002
6944.78 4043
6945.57 4061
6946.35 4266
6947.14 4364
6947.93 4474
6948.71 4458
6949.50 4530
6950.29 4415
6951.07 4198
6951.86 4056
6952.65 3915
6953.44 3747
6954.22 3748
6955.01 3655
6955.80 3612
6956.58 3674
6957.37 3651
6958.16 3610
6958.95 3583
6959.73 3661
6960.52 3771
6961.31 3782
6962.09 3776
6962.88 3920
6963.67 3914
6964.46 4072
6965.25 4348
6966.03 4482
6966.82 4716
6967.61 4811
6968.40 4915
6969.18 5009
6969.97 4981
6970.76 5104
6971.55 5043
6972.34 5065
6973.12 5070
6973.91 5066
6974.70 5075
6975.49 5260
6976.28 5272
6977.07 5465
6977.85 5752
6978.64 6122
6979.43 6530
6980.22 7387
6981.01 8904
6981.80 10820
6982.59 12873
6983.37 15419
6984.16 17846
6984.95 19354
6985.74 20038
6986.53 19782
6987.32 18828
6988.11 17532
6988.90 15768
6989.69 13763
6990.47 12038
6991.26 10488
6992.05 9134
6992.84 7899
6993.63 7008
6994.42 6167
6995.21 5581
6996.00 5099
6996.79 4783
6997.58 4435
6998.37 4229
6999.16 4035
6999.95 3956
7000.74 3911
7001.53 3785
7002.32 3618
7003.11 3502
7003.90 3329
7004.69 3262
7005.48 3218
7006.27 3176
7007.06 3197
7007.85 3273
7008.64 3255
7009.43 3415
7010.22 3515
7011.01 3622
7011.80 3700
7012.59 3839
7013.38 3906
7014.17 3859
7014.96 3848
7015.75 3752
7016.54 3755
7017.33 3730
7018.12 3787
7018.91 3877
7019.70 3953
7020.49 4112
7021.28 4395
7022.07 4556
7022.87 4615
7023.66 4779
7024.45 4868
7025.24 4972
7026.03 4973
7026.82 4943
7027.61 4852
7028.40 4676
7029.19 4441
7029.99 4315
7030.78 4127
7031.57 3997
7032.36 3987
7033.15 3797
7033.94 3732
7034.74 3666
7035.53 3688
7036.32 3762
7037.11 3715
7037.90 3670
7038.69 3763
7039.49 3730
7040.28 3679
7041.07 3769
7041.86 3848
7042.65 3883
7043.45 3894
7044.24 3905
7045.03 4007
7045.82 4027
7046.61 4015
7047.41 4106
7048.20 4252
7048.99 4327
7049.78 4462
7050.58 4670
7051.37 4623
7052.16 4492
7052.95 4393
7053.75 4174
7054.54 4150
7055.33 4055
7056.13 3948
7056.92 3976
7057.71 3982
7058.50 4036
7059.30 3943
7060.09 3995
7060.88 4010
7061.68 3961
7062.47 3828
7063.26 3816
7064.06 3696
7064.85 3683
7065.64 3567
7066.44 3429
7067.23 3562
7068.02 3480
7068.82 3342
7069.61 3357
7070.40 3272
7071.20 3344
7071.99 3209
7072.78 3177
7073.58 3087
7074.37 3066
7075.17 2973
7075.96 2901
7076.75 2949
7077.55 2930
7078.34 2844
7079.14 2855
7079.93 2960
7080.72 2936
7081.52 2886
7082.31 2912
7083.11 3006
7083.90 2994
7084.70 3117
7085.49 3219
7086.28 3324
7087.08 3408
7087.87 3306
7088.67 3286
7089.46 3256
7090.26 3131
7091.05 3011
7091.85 2964
7092.64 2903
7093.44 2829
7094.23 2665
7095.03 2557
7095.82 2549
7096.62 2588
7097.41 2494
7098.21 2446
7099.00 2480
7099.80 2518
7100.59 2474
7101.39 2498
7102.18 2453
7102.98 2333
7103.77 2379
7104.57 2376
7105.37 2316
7106.16 2308
7106.96 2285
7107.75 2257
7108.55 2229
7109.34 2194
7110.14 2255
7110.94 2211
7111.73 2193
7112.53 2178
7113.32 2184
7114.12 2144
7114.92 2107
7115.71 2119
7116.51 2178
7117.30 2139
7118.10 2168
7118.90 2168
7119.69 2145
7120.49 2150
7121.29 2206
7122.08 2158
7122.88 2119
7123.68 2147
7124.47 2210
7125.27 2243
7126.07 2231
7126.86 2135
7127.66 2223
7128.46 2291
7129.25 2300
7130.05 2272
7130.85 2237
7131.64 2220
7132.44 2185
7133.24 2175
7134.04 2105
7134.83 2089
7135.63 2024
7136.43 2005
7137.23 1972
7138.02 2027
7138.82 1944
7139.62 1954
7140.42 1969
7141.21 1919
7142.01 1865
7142.81 1905
7143.61 1860
7144.40 1916
7145.20 1852
7146.00 1824
7146.80 1809
7147.59 1823
7148.39 1820
7149.19 1831
7149.99 1849
7150.79 1868
7151.59 1836
7152.38 1823
7153.18 1809
7153.98 1828
7154.78 1825
7155.58 1811
7156.38 1860
7157.17 1826
7157.97 1880
7158.77 1887
7159.57 1837
7160.37 1757
7161.17 1790
7161.97 1797
7162.76 1790
7163.56 1809
7164.36 1802
7165.16 1786
7165.96 1856
7166.76 1739
7167.56 1758
7168.36 1774
7169.16 1713
7169.96 1733
7170.75 1749
7171.55 1682
7172.35 1657
7173.15 1699
7173.95 1635
7174.75 1631
7175.55 1589
7176.35 1641
7177.15 1593
7177.95 1601
7178.75 1625
7179.55 1590
7180.35 1631
7181.15 1689
7181.95 1712
7182.75 1688
7183.55 1701
7184.35 1661
7185.15 1646
7185.95 1658
7186.75 1600
7187.55 1601
7188.35 1545
7189.15 1568
7189.95 1566
7190.75 1536
7191.55 1573
7192.35 1515
7193.15 1558
7193.95 1537
7194.75 1558
7195.55 1521
7196.35 1539
7197.15 1579
7197.95 1541
7198.76 1518
7199.56 1475
7200.36 1563
7201.16 1588
7201.96 1540
7202.76 1518
7203.56 1491
7204.36 1502
7205.16 1505
7205.96 1527
7206.77 1516
7207.57 1561
7208.37 1561
7209.17 1539
7209.97 1588
7210.77 1634
7211.57 1635
7212.38 1592
7213.18 1624
7213.98 1610
7214.78 1672
7215.58 1696
7216.38 1705
7217.19 1629
7217.99 1635
7218.79 1662
7219.59 1667
7220.39 1664
7221.20 1672
7222.00 1644
7222.80 1647
7223.60 1631
7224.40 1645
7225.21 1636
7226.01 1629
7226.81 1649
7227.61 1672
7228.42 1651
7229.22 1676
7230.02 1709
7230.82 1715
7231.63 1741
7232.43 1762
7233.23 1936
7234.03 2041
7234.84 2102
7235.64 2190
7236.44 2246
7237.25 2183
7238.05 2118
7238.85 2032
7239.65 2049
7240.46 1918
7241.26 1878
7242.06 1828
7242.87 1773
7243.67 1758
7244.47 1736
7245.28 1775
7246.08 1844
7246.88 1782
7247.69 1723
7248.49 1723
7249.30 1711
7250.10 1752
7250.90 1688
7251.71 1648
7252.51 1646
7253.31 1646
7254.12 1654
7254.92 1676
7255.73 1676
7256.53 1624
7257.33 1607
7258.14 1625
7258.94 1653
7259.75 1640
7260.55 1641
7261.35 1633
7262.16 1629
7262.96 1641
7263.77 1657
7264.57 1639
7265.38 1644
7266.18 1659
7266.99 1646
7267.79 1597
7268.59 1612
7269.40 1625
7270.20 1643
7271.01 1580
7271.81 1615
7272.62 1652
7273.42 1683
7274.23 1694
7275.03 1656
7275.84 1643
7276.64 1688
7277.45 1710
7278.25 1709
7279.06 1772
7279.86 1797
7280.67 1891
7281.48 2047
7282.28 2164
7283.09 2273
7283.89 2362
7284.70 2386
7285.50 2326
7286.31 2276
7287.11 2285
7287.92 2174
7288.73 2134
7289.53 2022
7290.34 2002
7291.14 1851
7291.95 1800
7292.76 1806
7293.56 1777
7294.37 1700
7295.17 1688
7295.98 1734
7296.79 1734
7297.59 1769
7298.40 1839
7299.21 1811
7300.01 1757
7300.82 1754
7301.62 1817
7302.43 1775
7303.24 1755
7304.04 1796
7304.85 1835
7305.66 1917
7306.46 1944
7307.27 2007
7308.08 2027
7308.89 2099
7309.69 2174
7310.50 2258
7311.31 2317
7312.11 2284
7312.92 2217
7313.73 2221
7314.53 2271
7315.34 2392
7316.15 2753
7316.96 2933
7317.76 3191
7318.57 3427
7319.38 3486
7320.19 3415
7320.99 3211
7321.80 3046
7322.61 2883
7323.42 2822
7324.22 2648
7325.03 2477
7325.84 2345
7326.65 2266
7327.46 2195
7328.26 2142
7329.07 2102
7329.88 2053
7330.69 2065
7331.50 2067
7332.30 2080
7333.11 2040
7333.92 2067
7334.73 2095
7335.54 2112
7336.35 2141
7337.15 2199
7337.96 2218
7338.77 2218
7339.58 2227
7340.39 2209
7341.20 2209
7342.01 2114
7342.82 2115
7343.62 2077
7344.43 2083
7345.24 2013
7346.05 1969
7346.86 1886
7347.67 1915
7348.48 1837
7349.29 1869
7350.10 1823
7350.91 1781
7351.71 1807
7352.52 1845
7353.33 1875
7354.14 1859
7354.95 1883
7355.76 1906
7356.57 1948
7357.38 2044
7358.19 2135
7359.00 2208
7359.81 2282
7360.62 2281
7361.43 2245
7362.24 2271
7363.05 2303
7363.86 2249
7364.67 2214
7365.48 2129
7366.29 2096
7367.10 2061
7367.91 1951
7368.72 1863
7369.53 1890
7370.34 1825
7371.15 1813
7371.96 1757
7372.77 1743
7373.58 1759
7374.39 1757
7375.20 1775
7376.01 1763
7376.82 1848
7377.63 1918
7378.45 1985
7379.26 2059
7380.07 2059
7380.88 2114
7381.69 2082
7382.50 2106
7383.31 2082
7384.12 2030
7384.93 1991
7385.74 1980
7386.56 1979
7387.37 1849
7388.18 1785
7388.99 1745
7389.80 1745
7390.61 1689
7391.42 1623
7392.24 1630
7393.05 1574
7393.86 1582
7394.67 1575
7395.48 1538
7396.29 1578
7397.10 1657
7397.92 1715
7398.73 1731
7399.54 1702
7400.35 1629
7401.16 1662
7401.98 1680
7402.79 1670
7403.60 1680
7404.41 1717
7405.23 1729
7406.04 1619
7406.85 1606
7407.66 1575
7408.47 1580
7409.29 1578
7410.10 1470
7410.91 1501
7411.72 1486
7412.54 1461
7413.35 1367
7414.16 1381
7414.98 1374
7415.79 1385
7416.60 1387
7417.41 1410
7418.23 1375
7419.04 1390
7419.85 1360
7420.67 1402
7421.48 1345
7422.29 1355
7423.11 1348
7423.92 1415
7424.73 1361
7425.54 1352
7426.36 1320
7427.17 1317
7427.99 1309
7428.80 1299
7429.61 1305
7430.43 1292
7431.24 1340
7432.05 1334
7432.87 1300
7433.68 1279
7434.49 1308
7435.31 1349
7436.12 1366
7436.94 1364
7437.75 1370
7438.56 1390
7439.38 1391
7440.19 1345
7441.01 1358
7441.82 1323
7442.64 1323
7443.45 1326
7444.26 1349
7445.08 1335
7445.89 1274
7446.71 1311
7447.52 1332
7448.34 1279
7449.15 1308
7449.97 1296
7450.78 1303
7451.59 1275
7452.41 1312
7453.22 1337
7454.04 1253
7454.85 1243
7455.67 1240
7456.48 1277
7457.30 1309
7458.11 1323
7458.93 1218
7459.74 1228
7460.56 1297
7461.38 1260
7462.19 1219
7463.01 1299
7463.82 1324
7464.64 1277
7465.45 1287
7466.27 1260
7467.08 1305
7467.90 1283
7468.72 1287
7469.53 1276
7470.35 1275
7471.16 1285
7471.98 1303
7472.79 1271
7473.61 1304
7474.43 1354
7475.24 1370
7476.06 1285
7476.87 1306
7477.69 1288
7478.51 1285
7479.32 1296
7480.14 1307
7480.96 1298
7481.77 1289
7482.59 1302
7483.41 1266
7484.22 1265
7485.04 1317
7485.85 1307
7486.67 1283
7487.49 1266
7488.31 1307
7489.12 1274
7489.94 1274
7490.76 1262
7491.57 1228
7492.39 1252
7493.21 1248
7494.02 1269
7494.84 1321
7495.66 1238
7496.48 1246
7497.29 1364
7498.11 1288
7498.93 1210
7499.74 1269
7500.56 1285
7501.38 1272
7502.20 1310
7503.01 1285
7503.83 1306
7504.65 1292
7505.47 1223
7506.29 1235
7507.10 1283
7507.92 1215
7508.74 1257
7509.56 1207
7510.37 1167
7511.19 1187
7512.01 1263
7512.83 1259
7513.65 1193
7514.47 1230
7515.28 1237
7516.10 1228
7516.92 1233
7517.74 1216
7518.56 1231
7519.38 1201
7520.19 1123
7521.01 1188
7521.83 1218
7522.65 1146
7523.47 1176
7524.29 1205
7525.11 1238
7525.92 1237
7526.74 1232
7527.56 1248
7528.38 1288
7529.20 1215
7530.02 1196
7530.84 1260
7531.66 1267
7532.48 1244
7533.30 1243
7534.12 1212
7534.93 1206
7535.75 1204
7536.57 1207
7537.39 1228
7538.21 1221
7539.03 1175
7539.85 1160
7540.67 1186
7541.49 1198
7542.31 1219
7543.13 1220
7543.95 1216
7544.77 1250
7545.59 1178
7546.41 1149
7547.23 1135
7548.05 1199
7548.87 1180
7549.69 1202
7550.51 1220
7551.33 1245
7552.15 1245
7552.97 1240
7553.79 1200
7554.61 1264
7555.43 1255
7556.25 1295
7557.07 1372
7557.89 1305
7558.71 1305
7559.53 1324
7560.36 1307
7561.18 1338
7562.00 1371
7562.82 1377
7563.64 1393
7564.46 1356
7565.28 1350
7566.10 1327
7566.92 1332
7567.74 1401
7568.56 1384
7569.39 1404
7570.21 1403
7571.03 1406
7571.85 1386
7572.67 1379
7573.49 1427
7574.31 1421
7575.14 1443
7575.96 1418
7576.78 1441
7577.60 1439
7578.42 1446
7579.24 1442
7580.06 1445
7580.89 1479
7581.71 1460
7582.53 1480
7583.35 1484
7584.17 1532
7585.00 1554
7585.82 1551
7586.64 1528
7587.46 1603
7588.29 1599
7589.11 1570
7589.93 1621
7590.75 1565
7591.57 1590
7592.40 1575
7593.22 1609
7594.04 1602
7594.86 1633
7595.69 1678
7596.51 1715
7597.33 1766
7598.15 1762
7598.98 1814
7599.80 1836
7600.62 1927
7601.45 2025
7602.27 2031
7603.09 2095
7603.92 2154
7604.74 2174
7605.56 2242
7606.38 2240
7607.21 2158
7608.03 2173
7608.85 2065
7609.68 2084
7610.50 2133
7611.32 2059
7612.15 2061
7612.97 2122
7613.80 2225
7614.62 2369
7615.44 2451
7616.27 2689
7617.09 2792
7617.91 2927
7618.74 2909
7619.56 2926
7620.39 2818
7621.21 2831
7622.03 2739
7622.86 2690
7623.68 2726
7624.51 2644
7625.33 2666
7626.15 2582
7626.98 2618
7627.80 2673
7628.63 2617
7629.45 2624
7630.28 2723
7631.10 2744
7631.93 2758
7632.75 2694
7633.58 2584
7634.40 2571
7635.22 2475
7636.05 2325
7636.87 2263
7637.70 2245
7638.52 2139
7639.35 2089
7640.17 2109
7641.00 2058
7641.82 2109
7642.65 2243
7643.47 2272
7644.30 2308
7645.13 2448
7645.95 2420
7646.78 2475
7647.60 2420
7648.43 2404
7649.25 2429
7650.08 2380
7650.90 2289
7651.73 2201
7652.55 2077
7653.38 1979
7654.21 1963
7655.03 1870
7655.86 1832
7656.68 1819
7657.51 1736
7658.34 1714
7659.16 1690
7659.99 1651
7660.81 1683
7661.64 1648
7662.47 1620
7663.29 1672
7664.12 1642
7664.95 1658
7665.77 1657
7666.60 1681
7667.42 1624
7668.25 1578
7669.08 1567
7669.90 1611
7670.73 1607
7671.56 1594
7672.38 1631
7673.21 1545
7674.04 1617
7674.87 1589
7675.69 1563
7676.52 1537
7677.35 1564
7678.17 1600
7679.00 1594
7679.83 1569
7680.65 1641
7681.48 1723
7682.31 1848
7683.14 1955
7683.96 1951
7684.79 1923
7685.62 1917
7686.45 1879
7687.27 1916
7688.10 1779
7688.93 1787
7689.76 1781
7690.58 1716
7691.41 1733
7692.24 1678
7693.07 1667
7693.90 1724
7694.72 1768
7695.55 1831
7696.38 1942
7697.21 2012
7698.04 2041
7698.86 1983
7699.69 1981
7700.52 1982
7701.35 1889
7702.18 1811
7703.01 1736
7703.83 1678
7704.66 1701
7705.49 1680
7706.32 1536
7707.15 1518
7707.98 1510
7708.81 1522
7709.63 1513
7710.46 1493
7711.29 1490
7712.12 1472
7712.95 1419
7713.78 1442
7714.61 1458
7715.44 1433
7716.27 1449
7717.10 1486
7717.93 1473
7718.75 1438
7719.58 1460
7720.41 1470
7721.24 1387
7722.07 1411
7722.90 1438
7723.73 1433
7724.56 1421
7725.39 1376
7726.22 1402
7727.05 1447
7727.88 1437
7728.71 1505
7729.54 1456
7730.37 1425
7731.20 1388
7732.03 1413
7732.86 1390
7733.69 1347
7734.52 1333
7735.35 1314
7736.18 1310
7737.01 1298
7737.84 1295
7738.67 1289
7739.50 1313
7740.33 1308
7741.16 1307
7741.99 1290
7742.82 1404
7743.65 1385
7744.48 1434
7745.31 1490
7746.14 1541
7746.98 1625
7747.81 1636
7748.64 1635
7749.47 1609
7750.30 1583
7751.13 1529
7751.96 1459
7752.79 1457
7753.62 1417
7754.45 1345
7755.29 1321
7756.12 1350
7756.95 1305
7757.78 1315
7758.61 1273
7759.44 1290
7760.27 1232
7761.11 1205
7761.94 1243
7762.77 1242
7763.60 1180
7764.43 1200
7765.26 1165
7766.10 1168
7766.93 1218
7767.76 1236
7768.59 1194
7769.42 1235
7770.26 1210
7771.09 1155
7771.92 1137
7772.75 1198
7773.58 1219
7774.42 1180
7775.25 1213
7776.08 1228
7776.91 1153
7777.75 1181
7778.58 1238
7779.41 1194
7780.24 1236
7781.08 1237
7781.91 1206
7782.74 1273
7783.57 1255
7784.41 1262
7785.24 1234
7786.07 1251
7786.91 1273
7787.74 1315
7788.57 1247
7789.40 1221
7790.24 1205
7791.07 1229
7791.90 1273
7792.74 1239
7793.57 1255
7794.40 1325
7795.24 1299
7796.07 1318
7796.90 1346
7797.74 1343
7798.57 1294
7799.40 1307
7800.24 1356
7801.07 1375
7801.91 1395
7802.74 1361
7803.57 1386
7804.41 1342
7805.24 1360
7806.07 1409
7806.91 1435
7807.74 1435
7808.58 1435
7809.41 1513
7810.25 1540
7811.08 1585
7811.91 1637
7812.75 1653
7813.58 1661
7814.42 1655
7815.25 1649
7816.09 1734
7816.92 1669
7817.75 1714
7818.59 1716
7819.42 1744
7820.26 1896
7821.09 1977
7821.93 1984
7822.76 2028
7823.60 2037
7824.43 1974
7825.27 1966
7826.10 1869
7826.94 1860
7827.77 1823
7828.61 1758
7829.44 1734
7830.28 1690
7831.11 1698
7831.95 1773
7832.78 1782
7833.62 1807
7834.46 1777
7835.29 1769
7836.13 1784
7836.96 1781
7837.80 1642
7838.63 1660
7839.47 1628
7840.31 1619
7841.14 1571
7841.98 1508
7842.81 1527
7843.65 1542
7844.48 1462
7845.32 1437
7846.16 1437
7846.99 1440
7847.83 1434
7848.67 1389
7849.50 1444
7850.34 1405
7851.17 1401
7852.01 1392
7852.85 1393
7853.68 1408
7854.52 1395
7855.36 1347
7856.19 1456
7857.03 1465
7857.87 1389
7858.70 1370
7859.54 1440
7860.38 1443
7861.21 1412
7862.05 1396
7862.89 1382
7863.72 1395
7864.56 1394
7865.40 1450
7866.24 1462
7867.07 1431
7867.91 1420
7868.75 1492
7869.59 1512
7870.42 1473
7871.26 1506
7872.10 1551
7872.94 1501
7873.77 1594
7874.61 1637
7875.45 1678
7876.29 1870
7877.12 1970
7877.96 1977
7878.80 2028
7879.64 2020
7880.47 2103
7881.31 2110
7882.15 2054
7882.99 1960
7883.83 1934
7884.66 1780
7885.50 1799
7886.34 1771
7887.18 1740
7888.02 1706
7888.86 1743
7889.69 1826
7890.53 1840
7891.37 1761
7892.21 1855
7893.05 1788
7893.89 1743
7894.73 1720
7895.56 1707
7896.40 1666
7897.24 1681
7898.08 1661
7898.92 1615
7899.76 1632
7900.60 1536
7901.44 1537
7902.28 1484
7903.12 1450
7903.95 1431
7904.79 1469
7905.63 1456
7906.47 1450
7907.31 1505
7908.15 1463
7908.99 1427
7909.83 1455
7910.67 1535
7911.51 1614
7912.35 1689
7913.19 1694
7914.03 1759
7914.87 1812
7915.71 1930
7916.55 1912
7917.39 1962
7918.23 1915
7919.07 1889
7919.91 1881
7920.75 1771
7921.59 1731
7922.43 1673
7923.27 1636
7924.11 1612
7924.95 1595
7925.79 1521
7926.63 1479
7927.47 1442
7928.31 1422
7929.15 1417
7929.99 1439
7930.83 1426
7931.67 1447
7932.51 1397
7933.35 1319
7934.19 1395
7935.04 1385
7935.88 1432
7936.72 1412
7937.56 1380
7938.40 1384
7939.24 1419
7940.08 1400
7940.92 1482
7941.76 1444
7942.60 1418
7943.45 1458
7944.29 1428
7945.13 1480
7945.97 1494
7946.81 1512
7947.65 1535
7948.49 1575
7949.34 1578
7950.18 1574
7951.02 1573
7951.86 1698
7952.70 1722
7953.54 1769
7954.39 1832
7955.23 1965
7956.07 1960
7956.91 1971
7957.75 1955
7958.60 1921
7959.44 1874
7960.28 1843
7961.12 1768
7961.96 1753
7962.81 1797
7963.65 1892
7964.49 2075
7965.33 2120
7966.18 2233
7967.02 2402
7967.86 2337
7968.70 2369
7969.55 2358
7970.39 2228
7971.23 2045
7972.08 2006
7972.92 1892
7973.76 1798
7974.60 1733
7975.45 1717
7976.29 1584
7977.13 1510
7977.98 1558
7978.82 1514
7979.66 1519
7980.51 1487
7981.35 1414
7982.19 1428
7983.04 1459
7983.88 1455
7984.72 1445
7985.57 1454
7986.41 1376
7987.25 1401
7988.10 1369
7988.94 1334
7989.78 1293
7990.63 1290
7991.47 1315
7992.32 1253
7993.16 1265
7994.00 1257
7994.85 1232
7995.69 1244
7996.54 1204
7997.38 1190
7998.22 1138
7999.07 1176
7999.91 1190
8000.76 1156
8001.60 1121
8002.45 1154
8003.29 1185
8004.13 1135
8004.98 1139
8005.82 1092
8006.67 1101
8007.51 1117
8008.36 1128
8009.20 1081
8010.05 1050
8010.89 1108
8011.74 1080
8012.58 1063
8013.43 1065
8014.27 1039
8015.12 1007
8015.96 1024
8016.81 1031
8017.65 1033
8018.50 1023
8019.34 1071
8020.19 967
8021.03 976
8021.88 1008
8022.72 996
8023.57 1053
8024.41 1035
8025.26 996
8026.11 1019
8026.95 986
8027.80 1029
8028.64 1033
8029.49 1030
8030.33 985
8031.18 1023
8032.03 1009
8032.87 1040
8033.72 1069
8034.56 1052
8035.41 1002
8036.26 1003
8037.10 1033
8037.95 1002
8038.80 975
8039.64 998
8040.49 986
8041.34 978
8042.18 1036
8043.03 1052
8043.87 1035
8044.72 1004
8045.57 1022
8046.41 990
8047.26 964
8048.11 988
8048.96 980
8049.80 994
8050.65 979
8051.50 993
8052.34 957
8053.19 981
8054.04 974
8054.88 953
8055.73 951
8056.58 1003
8057.43 980
8058.27 955
8059.12 980
8059.97 954
8060.82 921
8061.66 969
8062.51 933
8063.36 971
8064.21 951
8065.05 895
8065.90 892
8066.75 885
8067.60 877
8068.44 923
8069.29 887
8070.14 891
8070.99 893
8071.84 922
8072.68 871
8073.53 870
8074.38 950
8075.23 910
8076.08 890
8076.93 915
8077.77 936
8078.62 917
8079.47 903
8080.32 901
8081.17 837
8082.02 880
8082.87 871
8083.71 887
8084.56 902
8085.41 938
8086.26 914
8087.11 912
8087.96 909
8088.81 883
8089.66 907
8090.51 883
8091.35 912
8092.20 925
8093.05 937
8093.90 912
8094.75 924
8095.60 915
8096.45 912
8097.30 887
8098.15 899
8099.00 934
8099.85 913
8100.70 911
8101.55 920
8102.40 869
8103.25 839
8104.10 869
8104.95 872
8105.80 869
8106.65 876
8107.50 917
8108.35 920
8109.20 917
8110.05 924
8110.90 923
8111.75 914
8112.60 915
8113.45 894
8114.30 906
8115.15 875
8116.00 899
8116.85 925
8117.70 930
8118.55 944
8119.40 931
8120.25 926
8121.10 934
8121.95 950
8122.80 931
8123.65 939
8124.50 961
8125.35 993
8126.20 963
8127.06 964
8127.91 1010
8128.76 1038
8129.61 984
8130.46 1015
8131.31 1040
8132.16 1061
8133.01 1052
8133.86 996
8134.72 1046
8135.57 1008
8136.42 1005
8137.27 990
8138.12 976
8138.97 915
8139.83 922
8140.68 965
8141.53 966
8142.38 955
8143.23 952
8144.08 983
8144.94 961
8145.79 963
8146.64 953
8147.49 967
8148.34 967
8149.20 933
8150.05 926
8150.90 971
8151.75 982
8152.60 971
8153.46 1022
8154.31 1035
8155.16 1030
8156.01 1021
8156.87 1050
8157.72 1000
8158.57 995
8159.42 972
8160.28 933
8161.13 932
8161.98 904
8162.84 889
8163.69 937
8164.54 943
8165.39 910
8166.25 900
8167.10 848
8167.95 845
8168.81 844
8169.66 849
8170.51 901
8171.37 863
8172.22 860
8173.07 864
8173.93 858
8174.78 847
8175.63 850
8176.49 870
8177.34 855
8178.19 804
8179.05 828
8179.90 850
8180.76 875
8181.61 805
8182.46 850
8183.32 870
8184.17 853
8185.02 834
8185.88 849
8186.73 814
8187.59 780
8188.44 784
8189.30 796
8190.15 839
8191.00 831
8191.86 858
8192.71 866
8193.57 820
8194.42 868
8195.28 849
8196.13 880
8196.99 846
8197.84 811
8198.69 858
8199.55 842
8200.40 803
8201.26 831
8202.11 835
8202.97 823
8203.82 826
8204.68 837
8205.53 813
8206.39 830
8207.24 822
8208.10 826
8208.95 832
8209.81 853
8210.67 877
8211.52 853
8212.38 849
8213.23 852
8214.09 856
8214.94 877
8215.80 841
8216.65 842
8217.51 893
8218.37 892
8219.22 901
8220.08 857
8220.93 888
8221.79 870
8222.64 925
8223.50 896
8224.36 907
8225.21 864
8226.07 885
8226.92 886
8227.78 868
8228.64 811
8229.49 829
8230.35 844
8231.21 882
8232.06 838
8232.92 802
8233.78 778
8234.63 785
8235.49 832
8236.35 846
8237.20 811
8238.06 801
8238.92 805
8239.77 793
8240.63 833
8241.49 799
8242.34 786
8243.20 827
8244.06 844
8244.91 796
8245.77 813
8246.63 801
8247.49 780
8248.34 825
8249.20 843
8250.06 848
8250.92 828
8251.77 811
8252.63 814
8253.49 793
8254.35 806
8255.20 817
8256.06 862
8256.92 791
8257.78 779
8258.63 839
8259.49 791
8260.35 858
8261.21 783
8262.07 814
8262.92 826
8263.78 832
8264.64 869
8265.50 870
8266.36 859
8267.22 824
8268.07 808
8268.93 869
8269.79 900
8270.65 927
8271.51 887
8272.37 862
8273.22 867
8274.08 897
8274.94 919
8275.80 946
8276.66 975
8277.52 1011
8278.38 1059
8279.24 1049
8280.09 1032
8280.95 1024
8281.81 1048
8282.67 1021
8283.53 985
8284.39 935
8285.25 961
8286.11 928
8286.97 914
8287.83 945
8288.69 945
8289.55 967
8290.41 995
8291.26 1036
8292.12 1046
8292.98 1028
8293.84 1044
8294.70 1112
8295.56 1031
8296.42 1021
8297.28 1043
8298.14 966
8299.00 924
8299.86 967
8300.72 943
8301.58 933
8302.44 914
8303.30 921
8304.16 909
8305.02 849
8305.88 902
8306.74 851
8307.60 867
8308.46 920
8309.33 887
8310.19 859
8311.05 847
8311.91 927
8312.77 889
8313.63 865
8314.49 889
8315.35 928
8316.21 858
8317.07 817
8317.93 831
8318.79 821
8319.65 836
8320.52 920
8321.38 898
8322.24 827
8323.10 839
8323.96 844
8324.82 854
8325.68 846
8326.54 839
8327.41 826
8328.27 857
8329.13 847
8329.99 870
8330.85 859
8331.71 849
8332.57 848
8333.44 874
8334.30 811
8335.16 855
8336.02 874
8336.88 888
8337.75 868
8338.61 873
8339.47 877
8340.33 864
8341.19 859
8342.06 875
8342.92 908
8343.78 924
8344.64 903
8345.50 900
8346.37 887
8347.23 864
8348.09 867
8348.95 861
8349.82 861
8350.68 887
8351.54 872
8352.40 915
8353.27 880
8354.13 932
8354.99 918
8355.86 875
8356.72 877
8357.58 900
8358.45 879
8359.31 853
8360.17 927
8361.03 891
8361.90 903
8362.76 906
8363.62 905
8364.49 898
8365.35 912
8366.21 909
8367.08 880
8367.94 928
8368.80 861
8369.67 881
8370.53 897
8371.40 891
8372.26 905
8373.12 959
8373.99 917
8374.85 915
8375.71 924
8376.58 953
8377.44 935
8378.31 907
8379.17 949
8380.03 996
8380.90 990
8381.76 951
8382.63 966
8383.49 1004
8384.36 1009
8385.22 998
8386.08 1015
8386.95 1001
8387.81 984
8388.68 969
8389.54 957
8390.41 1030
8391.27 991
8392.14 1028
8393.00 1040
8393.87 1002
8394.73 1008
8395.60 1012
8396.46 986
8397.33 1033
8398.19 1038
8399.06 1055
8399.92 1095
8400.79 1084
8401.65 1037
8402.52 1082
8403.38 1092
8404.25 1101
8405.11 1105
8405.98 1054
8406.84 1104
8407.71 1105
8408.58 1144
8409.44 1107
8410.31 1096
8411.17 1151
8412.04 1110
8412.90 1120
8413.77 1171
8414.64 1205
8415.50 1201
8416.37 1158
8417.23 1198
8418.10 1208
8418.97 1261
8419.83 1250
8420.70 1215
8421.56 1258
8422.43 1284
8423.30 1340
8424.16 1303
8425.03 1337
8425.90 1414
8426.76 1375
8427.63 1413
8428.50 1426
8429.36 1443
8430.23 1473
8431.10 1468
8431.96 1543
8432.83 1554
8433.70 1531
8434.56 1586
8435.43 1633
8436.30 1697
8437.16 1734
8438.03 1741
8438.90 1805
8439.77 1842
8440.63 1907
8441.50 1917
8442.37 1986
8443.24 1990
8444.10 1999
8444.97 2100
8445.84 2077
8446.71 2196
8447.57 2194
8448.44 2222
8449.31 2357
8450.18 2573
8451.04 2759
8451.91 2994
8452.78 3353
8453.65 3824
8454.52 4138
8455.38 4243
8456.25 4390
8457.12 4377
8457.99 4311
8458.86 4074
8459.72 3832
8460.59 3534
8461.46 3417
8462.33 3127
8463.20 2970
8464.07 2759
8464.93 2580
8465.80 2396
8466.67 2303
8467.54 2194
8468.41 2104
8469.28 2039
8470.15 1980
8471.02 1909
8471.88 1900
8472.75 1900
8473.62 1794
8474.49 1810
8475.36 1846
8476.23 1809
8477.10 1848
8477.97 1903
8478.84 1967
8479.71 2038
8480.58 2034
8481.44 2054
8482.31 2037
8483.18 2012
8484.05 2033
8484.92 2036
8485.79 1959
8486.66 1820
8487.53 1824
8488.40 1859
8489.27 1899
8490.14 1831
8491.01 1816
8491.88 1853
8492.75 1889
8493.62 1913
8494.49 1879
8495.36 1857
8496.23 1818
8497.10 1834
8497.97 1792
8498.84 1719
8499.71 1715
8500.58 1689
8501.45 1686
8502.32 1639
8503.19 1676
8504.06 1676
8504.93 1661
8505.80 1623
8506.67 1643
8507.55 1655
8508.42 1687
8509.29 1678
8510.16 1666
8511.03 1706
8511.90 1721
8512.77 1703
8513.64 1709
8514.51 1726
8515.38 1770
8516.25 1790
8517.13 1840
8518.00 1849
8518.87 1938
8519.74 1992
8520.61 2061
8521.48 2268
8522.35 2465
8523.23 2595
8524.10 2726
8524.97 2754
8525.84 2805
8526.71 2744
8527.58 2684
8528.46 2596
8529.33 2511
8530.20 2443
8531.07 2400
8531.94 2255
8532.81 2188
8533.69 2116
8534.56 2023
8535.43 1956
8536.30 1914
8537.18 1919
8538.05 1802
8538.92 1707
8539.79 1721
8540.66 1688
8541.54 1657
8542.41 1591
8543.28 1549
8544.15 1544
8545.03 1578
8545.90 1594
8546.77 1596
8547.64 1630
8548.52 1707
8549.39 1767
8550.26 1868
8551.14 2003
8552.01 2029
8552.88 2128
8553.76 2106
8554.63 2091
8555.50 2123
8556.37 2090
8557.25 2015
8558.12 1929
8558.99 1855
8559.87 1807
8560.74 1689
8561.61 1660
8562.49 1647
8563.36 1668
8564.24 1592
8565.11 1592
8565.98 1533
8566.86 1473
8567.73 1406
8568.60 1448
8569.48 1469
8570.35 1451
8571.23 1430
8572.10 1393
8572.97 1385
8573.85 1379
8574.72 1335
8575.60 1380
8576.47 1366
8577.34 1377
8578.22 1350
8579.09 1312
8579.97 1297
8580.84 1343
8581.72 1346
8582.59 1296
8583.47 1399
8584.34 1432
8585.21 1405
8586.09 1398
8586.96 1404
8587.84 1396
8588.71 1427
8589.59 1455
8590.46 1457
8591.34 1483
8592.21 1476
8593.09 1492
8593.96 1462
8594.84 1504
8595.71 1492
8596.59 1470
8597.46 1535
8598.34 1547
8599.22 1566
8600.09 1522
8600.97 1526
8601.84 1510
8602.72 1585
8603.59 1605
8604.47 1561
8605.34 1543
8606.22 1593
8607.10 1558
8607.97 1602
8608.85 1612
8609.72 1643
8610.60 1660
8611.47 1627
8612.35 1611
8613.23 1632
8614.10 1698
8614.98 1707
8615.86 1660
8616.73 1755
8617.61 1791
8618.48 1794
8619.36 1806
8620.24 1787
8621.11 1795
8621.99 1803
8622.87 1875
8623.74 1902
8624.62 1932
8625.50 1919
8626.37 1904
8627.25 1934
8628.13 1994
8629.00 2016
8629.88 2070
8630.76 2054
8631.64 2054
8632.51 2093
8633.39 2090
8634.27 2103
8635.14 2114
8636.02 2100
8636.90 2110
8637.78 2141
8638.65 2148
8639.53 2169
8640.41 2212
8641.29 2262
8642.16 2265
8643.04 2294
8643.92 2335
8644.80 2406
8645.67 2425
8646.55 2439
8647.43 2466
8648.31 2484
8649.18 2457
8650.06 2506
8650.94 2486
8651.82 2552
8652.70 2610
8653.58 2675
8654.45 2815
8655.33 2847
8656.21 2962
8657.09 3017
8657.97 3213
8658.84 3423
8659.72 3645
8660.60 3950
8661.48 4191
8662.36 4498
8663.24 4693
8664.12 4825
8664.99 4949
8665.87 4857
8666.75 4801
8667.63 4711
8668.51 4732
8669.39 4669
8670.27 4635
8671.15 4673
8672.03 4638
8672.91 4605
8673.78 4566
8674.66 4562
8675.54 4515
8676.42 4283
8677.30 4114
8678.18 3966
8679.06 3822
8679.94 3603
8680.82 3370
8681.70 3299
8682.58 3201
8683.46 3210
8684.34 3184
8685.22 3171
8686.10 3292
8686.98 3395
8687.86 3506
8688.74 3744
8689.62 3945
8690.50 4196
8691.38 4345
8692.26 4412
8693.14 4459
8694.02 4392
8694.90 4262
8695.78 4157
8696.66 4069
8697.54 3967
8698.42 3994
8699.30 4023
8700.18 3906
8701.06 3894
8701.94 3810
8702.82 3715
8703.70 3592
8704.58 3489
8705.46 3305
8706.34 3094
8707.23 2907
8708.11 2826
8708.99 2736
8709.87 2575
8710.75 2471
8711.63 2377
8712.51 2413
8713.39 2292
8714.27 2190
8715.16 2127
8716.04 2023
8716.92 2000
8717.80 1981
8718.68 1958
8719.56 1910
8720.44 1845
8721.33 1793
8722.21 1899
8723.09 1870
8723.97 1880
8724.85 1884
8725.73 2021
8726.62 1947
8727.50 1926
8728.38 1973
8729.26 2010
8730.14 2022
8731.03 2067
8731.91 2048
8732.79 2063
8733.67 1986
8734.55 2034
8735.44 1981
8736.32 1934
8737.20 1931
8738.08 1991
8738.97 2047
8739.85 2039
8740.73 1964
8741.61 1922
8742.50 1926
8743.38 1916
8744.26 1889
8745.14 1841
8746.03 1854
8746.91 1877
8747.79 1844
8748.68 1915
8749.56 1830
8750.44 1902
8751.33 1818
8752.21 1851
8753.09 1885
8753.97 1876
8754.86 1870
8755.74 1927
8756.62 2019
8757.51 1974
8758.39 1950
8759.28 1959
8760.16 1991
8761.04 1982
8761.93 1999
8762.81 1948
8763.69 1969
8764.58 1936
8765.46 1950
8766.34 1913
8767.23 1937
8768.11 1911
8769.00 1900
8769.88 1926
8770.76 1959
8771.65 1923
8772.53 1938
8773.42 1917
8774.30 1939
8775.19 1922
8776.07 1919
8776.95 1894
8777.84 1975
8778.72 2023
8779.61 2036
8780.49 2076
8781.38 2082
8782.26 2085
8783.15 2068
8784.03 2053
8784.92 2026
8785.80 1929
8786.69 1902
8787.57 1926
8788.46 1909
8789.34 1896
8790.23 1838
8791.11 1815
8792.00 1777
8792.88 1691
8793.77 1712
8794.65 1723
8795.54 1677
8796.42 1632
8797.31 1672
8798.19 1614
8799.08 1570
8799.96 1641
8800.85 1633
8801.74 1633
8802.62 1624
8803.51 1608
8804.39 1623
8805.28 1619
8806.16 1664
8807.05 1647
8807.94 1612
8808.82 1607
8809.71 1572
8810.59 1630
8811.48 1561
8812.37 1579
8813.25 1625
8814.14 1680
8815.03 1717
8815.91 1720
8816.80 1748
8817.68 1793
8818.57 1756
8819.46 1784
8820.34 1651
8821.23 1653
8822.12 1629
8823.00 1623
8823.89 1581
8824.78 1606
8825.66 1551
8826.55 1539
8827.44 1548
8828.33 1547
8829.21 1483
8830.10 1465
8830.99 1508
8831.87 1521
8832.76 1442
8833.65 1398
8834.54 1396
8835.42 1390
8836.31 1342
8837.20 1387
8838.08 1333
8838.97 1360
8839.86 1335
8840.75 1319
8841.64 1354
8842.52 1332
8843.41 1323
8844.30 1325
8845.19 1318
8846.07 1339
8846.96 1334
8847.85 1260
8848.74 1287
8849.63 1252
8850.51 1244
8851.40 1277
8852.29 1238
8853.18 1211
8854.07 1216
8854.96 1221
8855.84 1171
8856.73 1218
8857.62 1178
8858.51 1173
8859.40 1155
8860.29 1167
8861.17 1173
8862.06 1178
8862.95 1195
8863.84 1169
8864.73 1163
8865.62 1175
8866.51 1154
8867.40 1152
8868.29 1156
8869.17 1137
8870.06 1134
8870.95 1116
8871.84 1075
8872.73 1086
8873.62 1119
8874.51 1069
8875.40 1054
8876.29 1096
8877.18 1063
8878.07 1031
8878.96 1036
8879.85 1030
8880.74 1018
8881.63 1007
8882.51 1027
8883.40 1031
8884.29 1026
8885.18 1073
8886.07 1016
8886.96 994
8887.85 980
8888.74 945
8889.63 1009
8890.52 986
8891.41 978
8892.30 965
8893.19 974
8894.09 944
8894.98 938
8895.87 922
8896.76 955
8897.65 923
8898.54 916
8899.43 896
8900.32 933
8901.21 905
8902.10 894
8902.99 906
8903.88 879
8904.77 891
8905.66 916
8906.55 914
8907.44 890
8908.34 922
8909.23 906
8910.12 968
8911.01 970
8911.90 914
8912.79 924
8913.68 893
8914.57 885
8915.47 886
8916.36 896
8917.25 866
8918.14 850
8919.03 846
8919.92 832
8920.81 864
8921.71 831
8922.60 872
8923.49 851
8924.38 848
8925.27 812
8926.16 815
8927.06 856
8927.95 852
8928.84 855
8929.73 841
8930.62 830
8931.52 805
8932.41 818
8933.30 789
8934.19 793
8935.09 788
8935.98 783
8936.87 755
8937.76 726
8938.66 771
8939.55 808
8940.44 810
8941.33 793
8942.23 778
8943.12 800
8944.01 790
8944.90 734
8945.80 777
8946.69 771
8947.58 749
8948.48 769
8949.37 759
8950.26 760
8951.16 763
8952.05 790
8952.94 784
8953.84 787
8954.73 766
8955.62 832
8956.52 826
8957.41 734
8958.30 767
8959.20 773
8960.09 780
8960.98 777
8961.88 789
8962.77 762
8963.66 764
8964.56 754
8965.45 780
8966.35 793
8967.24 751
8968.13 741
8969.03 739
8969.92 754
8970.82 744
8971.71 744
8972.60 751
8973.50 758
8974.39 736
8975.29 766
8976.18 750
8977.08 757
8977.97 727
8978.87 728
8979.76 758
8980.65 736
8981.55 719
8982.44 753
8983.34 732
8984.23 741
8985.13 706
8986.02 727
8986.92 750
8987.81 720
8988.71 758
8989.60 731
8990.50 724
8991.39 723
8992.29 735
8993.18 740
8994.08 726
8994.97 770
8995.87 770
8996.76 754
8997.66 759
8998.56 761
8999.45 759
9000.35 729
9001.24 756
9002.14 727
9003.03 744
9003.93 750
9004.83 731
9005.72 722
9006.62 708
9007.51 743
9008.41 721
9009.31 738
9010.20 716
9011.10 748
9011.99 706
9012.89 683
9013.79 701
9014.68 700
9015.58 717
9016.48 689
9017.37 700
9018.27 715
9019.16 716
9020.06 761
9020.96 732
9021.85 724
9022.75 688
9023.65 717
9024.54 718
9025.44 716
9026.34 683
9027.24 666
9028.13 721
9029.03 714
9029.93 701
9030.82 683
9031.72 713
9032.62 725
9033.52 721
9034.41 683
9035.31 693
9036.21 709
9037.10 731
9038.00 721
9038.90 676
9039.80 703
9040.69 698
9041.59 722
9042.49 692
9043.39 669
9044.29 688
9045.18 679
9046.08 676
9046.98 700
9047.88 675
9048.78 716
9049.67 723
9050.57 749
9051.47 740
9052.37 712
9053.27 698
9054.16 770
9055.06 730
9055.96 712
9056.86 748
9057.76 766
9058.66 766
9059.55 723
9060.45 748
9061.35 733
9062.25 685
9063.15 723
9064.05 749
9064.95 761
9065.85 717
9066.74 730
9067.64 739
9068.54 717
9069.44 729
9070.34 718
9071.24 750
9072.14 757
9073.04 768
9073.94 733
9074.84 743
9075.74 716
9076.64 732
9077.53 768
9078.43 745
9079.33 739
9080.23 758
9081.13 715
9082.03 714
9082.93 792
9083.83 762
9084.73 721
9085.63 731
9086.53 767
9087.43 784
9088.33 791
9089.23 820
9090.13 833
9091.03 809
9091.93 833
9092.83 804
9093.73 801
9094.63 801
9095.53 751
9096.43 818
9097.33 797
9098.23 743
9099.13 768
9100.04 777
9100.94 767
9101.84 768
9102.74 765
9103.64 761
9104.54 768
9105.44 784
9106.34 789
9107.24 774
9108.14 749
9109.04 751
9109.94 748
9110.85 734
9111.75 730
9112.65 762
9113.55 719
9114.45 723
9115.35 732
9116.25 731
9117.15 744
9118.06 730
9118.96 732
9119.86 741
9120.76 772
9121.66 737
9122.56 723
9123.46 711
9124.37 735
9125.27 732
9126.17 745
9127.07 744
9127.97 717
9128.88 731
9129.78 714
9130.68 738
9131.58 729
9132.48 709
9133.39 728
9134.29 703
9135.19 649
9136.09 664
9137.00 672
9137.90 692
9138.80 674
9139.70 685
9140.61 695
9141.51 683
9142.41 696
9143.31 687
9144.22 752
9145.12 702
9146.02 704
9146.92 671
9147.83 666
9148.73 705
9149.63 693
9150.54 736
9151.44 693
9152.34 706
9153.25 751
9154.15 743
9155.05 735
9155.96 744
9156.86 758
9157.76 739
9158.67 732
9159.57 715
9160.47 735
9161.38 768
9162.28 747
9163.18 762
9164.09 734
9164.99 714
9165.90 791
9166.80 766
9167.70 812
9168.61 775
9169.51 798
9170.42 767
9171.32 759
9172.22 758
9173.13 746
9174.03 723
9174.94 735
9175.84 760
9176.74 738
9177.65 707
9178.55 706
9179.46 723
9180.36 753
9181.27 737
9182.17 743
9183.08 745
9183.98 742
9184.89 755
9185.79 744
9186.70 705
9187.60 722
9188.51 725
9189.41 734
9190.32 710
9191.22 741
9192.13 777
9193.03 803
9193.94 789
9194.84 783
9195.75 783
9196.65 830
9197.56 846
9198.46 848
9199.37 844
9200.27 864
9201.18 874
9202.08 805
9202.99 824
9203.90 795
9204.80 774
9205.71 807
9206.61 726
9207.52 777
9208.42 781
9209.33 768
9210.24 790
9211.14 770
9212.05 765
9212.95 721
9213.86 734
9214.77 709
9215.67 733
9216.58 760
9217.49 769
9218.39 767
9219.30 763
9220.21 739
9221.11 731
9222.02 739
9222.93 723
9223.83 699
9224.74 719
9225.65 730
9226.55 678
9227.46 691
9228.37 686
9229.27 691
9230.18 703
9231.09 689
9231.99 705
9232.90 684
9233.81 677
9234.72 690
9235.62 693
9236.53 696
9237.44 693
9238.34 731
9239.25 707
9240.16 733
9241.07 723
9241.97 704
9242.88 695
9243.79 703
9244.70 670
9245.61 647
9246.51 671
9247.42 671
9248.33 664
9249.24 653
9250.14 656
9251.05 690
9251.96 683
9252.87 670
9253.78 676
9254.69 682
9255.59 726
9256.50 686
9257.41 713
9258.32 686
9259.23 706
9260.14 730
9261.04 734
9261.95 730
9262.86 668
9263.77 676
9264.68 690
9265.59 730
9266.50 728
9267.40 723
9268.31 719
9269.22 723
9270.13 703
9271.04 683
9271.95 719
9272.86 692
9273.77 688
9274.68 708
9275.59 706
9276.49 710
9277.40 695
9278.31 680
9279.22 674
9280.13 666
9281.04 692
9281.95 673
9282.86 678
9283.77 688
9284.68 708
9285.59 712
9286.50 708
9287.41 694
9288.32 724
9289.23 724
9290.14 701
9291.05 697
9291.96 722
9292.87 710
9293.78 745
9294.69 723
9295.60 735
9296.51 726
9297.42 703
9298.33 738
9299.24 735
9300.15 782
9301.06 756
9301.97 754
9302.88 786
9303.79 738
9304.70 769
9305.61 780
9306.53 765
9307.44 791
9308.35 785
9309.26 789
9310.17 844
9311.08 793
9311.99 789
9312.90 816
9313.81 818
9314.72 743
9315.63 744
9316.55 749
9317.46 791
9318.37 751
9319.28 758
9320.19 746
9321.10 756
9322.01 724
9322.93 747
9323.84 723
9324.75 726
9325.66 741
9326.57 765
9327.48 743
9328.40 747
9329.31 776
9330.22 755
9331.13 755
9332.04 764
9332.96 750
9333.87 788
9334.78 767
9335.69 740
9336.60 745
9337.52 743
9338.43 779
9339.34 749
9340.25 739
9341.17 725
9342.08 743
9342.99 680
9343.90 742
9344.82 744
9345.73 741
9346.64 737
9347.55 715
9348.47 719
9349.38 732
9350.29 771
9351.21 773
9352.12 718
9353.03 737
9353.94 762
9354.86 745
9355.77 757
9356.68 760
9357.60 717
9358.51 747
9359.42 719
9360.34 716
9361.25 778
9362.16 748
9363.08 739
9363.99 738
9364.90 719
9365.82 717
9366.73 715
9367.65 724
9368.56 743
9369.47 719
9370.39 738
9371.30 729
9372.21 715
9373.13 708
9374.04 735
9374.96 756
9375.87 734
9376.79 733
9377.70 737
9378.61 737
9379.53 760
9380.44 735
9381.36 764
9382.27 759
9383.19 740
9384.10 739
9385.01 793
9385.93 786
9386.84 763
9387.76 779
9388.67 787
9389.59 807
9390.50 782
9391.42 811
9392.33 824
9393.25 786
9394.16 816
9395.08 840
9395.99 867
9396.91 829
9397.82 807
9398.74 812
9399.65 816
9400.57 836
9401.48 795
9402.40 815
9403.32 792
9404.23 769
9405.15 802
9406.06 772
9406.98 782
9407.89 795
9408.81 834
9409.73 762
9410.64 759
9411.56 797
9412.47 809
9413.39 770
9414.30 771
9415.22 782
9416.14 824
9417.05 821
9417.97 812
9418.89 834
9419.80 813
9420.72 820
9421.63 806
9422.55 807
9423.47 844
9424.38 849
9425.30 843
9426.22 850
9427.13 826
9428.05 847
9428.97 842
9429.88 870
9430.80 872
9431.72 888
9432.63 872
9433.55 892
9434.47 899
9435.38 908
9436.30 947
9437.22 950
9438.14 968
9439.05 1016
9439.97 956
9440.89 950
9441.81 981
9442.72 1033
9443.64 1008
9444.56 996
9445.47 1032
9446.39 1023
9447.31 1029
9448.23 1046
9449.15 1033
9450.06 1047
9450.98 1103
9451.90 1096
9452.82 1077
9453.73 1042
9454.65 1021
9455.57 1008
9456.49 1031
9457.41 1045
9458.32 1000
9459.24 1017
9460.16 969
9461.08 954
9462.00 985
9462.92 982
9463.83 938
9464.75 888
9465.67 925
9466.59 957
9467.51 948
9468.43 910
9469.35 957
9470.26 952
9471.18 943
9472.10 950
9473.02 972
9473.94 890
9474.86 923
9475.78 951
9476.70 996
9477.62 1061
9478.54 1065
9479.45 1115
9480.37 1070
9481.29 1062
9482.21 1081
9483.13 1094
9484.05 1088
9484.97 1047
9485.89 1016
9486.81 990
9487.73 991
9488.65 982
9489.57 977
9490.49 960
9491.41 978
9492.33 935
9493.25 937
9494.17 946
9495.09 929
9496.01 928
9496.93 893
9497.85 896
9498.77 917
9499.69 915
9500.61 942
9501.53 946
9502.45 968
9503.37 970
9504.29 985
9505.21 1015
9506.13 996
9507.05 968
9507.97 1025
9508.89 1006
9509.81 1017
9510.73 1006
9511.65 985
9512.57 1023
9513.49 1042
9514.42 1098
9515.34 1119
9516.26 1159
9517.18 1223
9518.10 1209
9519.02 1223
9519.94 1287
9520.86 1329
9521.78 1291
9522.71 1311
9523.63 1229
9524.55 1288
9525.47 1282
9526.39 1205
9527.31 1167
9528.23 1200
9529.16 1123
9530.08 1084
9531.00 1110
9531.92 1138
9532.84 1132
9533.76 1110
9534.69 1084
9535.61 1087
9536.53 1044
9537.45 1020
9538.37 1030
9539.30 1045
9540.22 1053
9541.14 1059
9542.06 1097
9542.98 1138
9543.91 1084
9544.83 1097
9545.75 1077
9546.67 1073
9547.60 1100
9548.52 1072
9549.44 1111
9550.36 1078
9551.29 1146
9552.21 1123
9553.13 1163
9554.06 1144
9554.98 1174
9555.90 1150
9556.82 1197
9557.75 1146
9558.67 1152
9559.59 1176
9560.52 1194
9561.44 1206
9562.36 1184
9563.29 1235
9564.21 1292
9565.13 1159
9566.06 1177
9566.98 1195
9567.90 1221
9568.83 1229
9569.75 1195
9570.67 1170
9571.60 1225
9572.52 1205
9573.44 1206
9574.37 1206
9575.29 1234
9576.22 1226
9577.14 1230
9578.06 1251
9578.99 1255
9579.91 1247
9580.84 1307
9581.76 1319
9582.68 1307
9583.61 1332
9584.53 1320
9585.46 1260
9586.38 1325
9587.31 1263
9588.23 1297
9589.15 1320
9590.08 1344
9591.00 1394
9591.93 1459
9592.85 1432
9593.78 1402
9594.70 1483
9595.63 1479
9596.55 1508
9597.48 1573
9598.40 1615
9599.33 1647
9600.25 1614
9601.18 1569
9602.10 1561
9603.03 1575
9603.95 1566
9604.88 1511
9605.80 1536
9606.73 1574
9607.65 1470
9608.58 1444
9609.50 1434
9610.43 1421
9611.35 1434
9612.28 1439
9613.21 1409
9614.13 1385
9615.06 1380
9615.98 1347
9616.91 1418
9617.84 1410
9618.76 1418
9619.69 1400
9620.61 1388
9621.54 1406
9622.47 1436
9623.39 1459
9624.32 1486
9625.24 1488
9626.17 1487
9627.10 1521
9628.02 1504
9628.95 1469
9629.88 1478
9630.80 1551
9631.73 1534
9632.65 1558
9633.58 1529
9634.51 1573
9635.43 1637
9636.36 1658
9637.29 1631
9638.22 1670
9639.14 1727
9640.07 1726
9641.00 1746
9641.92 1804
9642.85 1797
9643.78 1847
9644.70 1876
9645.63 1844
9646.56 1929
9647.49 1897
9648.41 1843
9649.34 1810
9650.27 1794
9651.20 1804
9652.12 1796
9653.05 1842
9653.98 1796
9654.91 1755
9655.83 1770
9656.76 1751
9657.69 1760
9658.62 1702
9659.55 1763
9660.47 1778
9661.40 1756
9662.33 1725
9663.26 1781
9664.19 1799
9665.11 1840
9666.04 1838
9666.97 1831
9667.90 1841
9668.83 1869
9669.75 1855
9670.68 1873
9671.61 1933
9672.54 1957
9673.47 1925
9674.40 1975
9675.33 1982
9676.25 1958
9677.18 2027
9678.11 2042
9679.04 2056
9679.97 2018
9680.90 2023
9681.83 2012
9682.76 2024
9683.69 2055
9684.61 2075
9685.54 2129
9686.47 2085
9687.40 2087
9688.33 2106
9689.26 2141
9690.19 2112
9691.12 2069
9692.05 2101
9692.98 2069
9693.91 2160
9694.84 2208
9695.77 2239
9696.70 2313
9697.63 2359
9698.56 2330
9699.49 2262
9700.42 2358
9701.35 2358
9702.28 2367
9703.21 2336
9704.14 2277
9705.07 2275
9706.00 2308
9706.93 2312
9707.86 2298
9708.79 2313
9709.72 2346
9710.65 2382
9711.58 2415
9712.51 2492
9713.44 2571
9714.37 2510
9715.30 2561
9716.23 2555
9717.16 2438
9718.09 2443
9719.02 2361
9719.95 2362
9720.88 2233
9721.81 2229
9722.75 2108
9723.68 2024
9724.61 1961
9725.54 1948
9726.47 1920
9727.40 1913
9728.33 1848
9729.26 1795
9730.19 1785
9731.13 1832
9732.06 1822
9732.99 1857
9733.92 1745
9734.85 1737
9735.78 1725
9736.71 1762
9737.65 1769
9738.58 1711
9739.51 1661
9740.44 1652
9741.37 1624
9742.30 1609
9743.24 1599
9744.17 1589
9745.10 1637
9746.03 1574
9746.96 1596
9747.90 1581
9748.83 1565
9749.76 1576
9750.69 1570
9751.63 1543
9752.56 1544
9753.49 1522
9754.42 1555
9755.36 1503
9756.29 1557
9757.22 1502
9758.15 1510
9759.09 1514
9760.02 1477
9760.95 1468
9761.88 1433
9762.82 1470
9763.75 1448
9764.68 1511
9765.62 1505
9766.55 1494
9767.48 1472
9768.41 1468
9769.35 1494
9770.28 1508
9771.21 1457
9772.15 1431
9773.08 1455
9774.01 1507
9774.95 1562
9775.88 1523
9776.81 1568
9777.75 1583
9778.68 1622
9779.62 1613
9780.55 1639
9781.48 1628
9782.42 1658
9783.35 1722
9784.28 1708
9785.22 1681
9786.15 1681
9787.09 1638
9788.02 1620
9788.95 1622
9789.89 1588
9790.82 1591
9791.76 1578
9792.69 1637
9793.63 1637
9794.56 1653
9795.49 1679
9796.43 1685
9797.36 1735
9798.30 1705
9799.23 1716
9800.17 1671
9801.10 1623
9802.04 1606
9802.97 1563
9803.91 1502
9804.84 1415
9805.78 1422
9806.71 1347
9807.65 1285
9808.58 1272
9809.52 1276
9810.45 1242
9811.39 1235
9812.32 1230
9813.26 1223
9814.19 1229
9815.13 1151
9816.06 1136
9817.00 1148
9817.93 1156
9818.87 1152
9819.80 1151
9820.74 1197
9821.68 1149
9822.61 1114
9823.55 1089
9824.48 1105
9825.42 1071
9826.35 1085
9827.29 1127
9828.23 1107
9829.16 1126
9830.10 1145
9831.03 1124
9831.97 1064
9832.91 1066
9833.84 1118
9834.78 1142
9835.72 1081
9836.65 1103
9837.59 1030
9838.52 1022
9839.46 1069
9840.40 1051
9841.33 1094
9842.27 1065
9843.21 1035
9844.14 1073
9845.08 1054
9846.02 1025
9846.95 1062
9847.89 1035
9848.83 1077
9849.77 1050
9850.70 1049
9851.64 1053
9852.58 1064
9853.51 1069
9854.45 1078
9855.39 1011
9856.33 1031
9857.26 1051
9858.20 1084
9859.14 1068
9860.08 1073
9861.01 1070
9861.95 1013
9862.89 1010
9863.83 1052
9864.76 1040
9865.70 1071
9866.64 1028
9867.58 1009
9868.51 1059
9869.45 1039
9870.39 1061
9871.33 1032
9872.27 1031
9873.20 975
9874.14 978
9875.08 1020
9876.02 1042
9876.96 1090
9877.90 1059
9878.83 1076
9879.77 1023
9880.71 1001
9881.65 1041
9882.59 1028
9883.53 1014
9884.47 1000
9885.40 955
9886.34 1039
9887.28 994
9888.22 1009
9889.16 985
9890.10 976
9891.04 982
9891.98 995
9892.91 977
9893.85 965
9894.79 958
9895.73 1001
9896.67 950
9897.61 907
9898.55 923
9899.49 922
9900.43 965
9901.37 956
9902.31 961
9903.25 988
9904.19 1024
9905.13 1049
9906.07 1022
9907.01 971
9907.95 972
9908.89 1012
9909.83 1001
9910.77 961
9911.71 946
9912.65 1013
9913.59 1009
9914.53 1044
9915.47 977
9916.41 1000
9917.35 1066
9918.29 1135
9919.23 1150
9920.17 1205
9921.11 1228
9922.05 1237
9922.99 1287
9923.93 1327
9924.87 1379
9925.81 1407
9926.75 1344
9927.69 1337
9928.63 1349
9929.57 1327
9930.51 1278
9931.45 1250
9932.39 1231
9933.34 1160
9934.28 1152
9935.22 1134
9936.16 1073
9937.10 1080
9938.04 1045
9938.98 1033
9939.92 1041
9940.87 1010
9941.81 993
9942.75 998
9943.69 1047
9944.63 1064
9945.57 1074
9946.51 1090
9947.46 1072
9948.40 1043
9949.34 1085
9950.28 1091
9951.22 1126
9952.16 1061
9953.11 1088
9954.05 1077
9954.99 1070
9955.93 1049
9956.87 1053
9957.82 1014
9958.76 996
9959.70 995
9960.64 969
9961.59 945
9962.53 959
9963.47 922
9964.41 891
9965.35 877
9966.30 871
9967.24 840
9968.18 870
9969.13 838
9970.07 832
9971.01 855
9971.95 841
9972.90 818
9973.84 834
9974.78 854
9975.73 790
9976.67 800
9977.61 809
9978.55 846
9979.50 838
9980.44 813
9981.38 854
9982.33 841
9983.27 834
9984.21 840
9985.16 851
9986.10 828
9987.04 833
9987.99 820
9988.93 801
9989.88 830
9990.82 815
9991.76 821
9992.71 804
9993.65 801
9994.59 781
9995.54 796
9996.48 835
9997.43 790
9998.37 804
9999.31 819
10000.26 797
10001.20 766
10002.15 757
10003.09 750
10004.04 761
10004.98 762
10005.92 761
10006.87 784
10007.81 787
10008.76 730
10009.70 750
10010.65 744
10011.59 763
10012.54 752
10013.48 731
10014.43 742
10015.37 738
10016.32 729
10017.26 738
10018.21 756
10019.15 781
10020.10 700
10021.04 706
10021.99 751
10022.93 730
10023.88 679
10024.82 726
10025.77 739
10026.71 705
10027.66 732
10028.60 753
10029.55 753
10030.49 733
10031.44 755
10032.39 720
10033.33 697
10034.28 719
10035.22 694
10036.17 719
10037.11 691
10038.06 703
10039.01 689
10039.95 709
10040.90 725
10041.84 670
10042.79 708
10043.74 706
10044.68 677
10045.63 680
10046.58 711
10047.52 732
10048.47 697
10049.41 728
10050.36 675
10051.31 676
10052.25 655
10053.20 705
10054.15 694
10055.09 683
10056.04 694
10056.99 688
10057.93 685
10058.88 685
10059.83 682
10060.78 677
10061.72 657
10062.67 668
10063.62 670
10064.56 657
10065.51 681
10066.46 694
10067.41 673
10068.35 653
10069.30 636
10070.25 617
10071.20 658
10072.14 681
10073.09 653
10074.04 666
10074.99 686
10075.93 673
10076.88 656
10077.83 679
10078.78 671
10079.72 673
10080.67 668
10081.62 663
10082.57 654
10083.52 657
10084.46 672
10085.41 680
10086.36 683
10087.31 661
10088.26 717
10089.21 674
10090.15 669
10091.10 656
10092.05 658
10093.00 663
10093.95 691
10094.90 699
10095.85 696
10096.79 662
10097.74 644
10098.69 688
10099.64 684
10100.59 665
10101.54 660
10102.49 663
10103.44 689
10104.39 670
10105.33 704
10106.28 649
10107.23 615
10108.18 636
10109.13 679
10110.08 686
10111.03 694
10111.98 658
10112.93 690
10113.88 677
10114.83 700
10115.78 672
10116.73 709
10117.68 697
10118.63 692
10119.58 706
10120.53 701
10121.48 689
10122.43 677
10123.38 682
10124.33 705
10125.28 715
10126.23 726
10127.18 695
10128.13 688
10129.08 682
10130.03 686
10130.98 682
10131.93 704
10132.88 701
10133.83 720
10134.78 717
10135.73 716
10136.68 737
10137.63 720
10138.58 718
10139.53 704
10140.48 737
10141.43 730
10142.38 746
10143.33 764
10144.29 736
10145.24 769
10146.19 773
10147.14 745
10148.09 754
10149.04 773
10149.99 753
10150.94 779
10151.89 802
10152.85 803
10153.80 784
10154.75 779
10155.70 812
10156.65 772
10157.60 768
10158.55 779
10159.51 784
10160.46 802
10161.41 848
10162.36 819
10163.31 799
10164.26 822
10165.22 833
10166.17 851
10167.12 818
10168.07 828
10169.02 816
10169.98 877
10170.93 925
10171.88 876
10172.83 878
10173.79 901
10174.74 914
10175.69 886
10176.64 908
10177.60 918
10178.55 962
10179.50 973
10180.45 938
10181.41 968
10182.36 1008
10183.31 981
10184.26 1005
10185.22 933
10186.17 952
10187.12 994
10188.08 1027
10189.03 1022
10189.98 1002
10190.93 1005
10191.89 1033
10192.84 970
10193.79 1012
10194.75 975
10195.70 1016
10196.65 1067
10197.61 1049
10198.56 1120
10199.51 1098
10200.47 1085
10201.42 1126
10202.38 1160
10203.33 1159
10204.28 1158
10205.24 1224
10206.19 1256
10207.14 1229
10208.10 1198
10209.05 1177
10210.01 1180
10210.96 1165
10211.91 1188
10212.87 1126
10213.82 1116
10214.78 1090
10215.73 1067
10216.69 1060
10217.64 1056
10218.59 1029
10219.55 997
10220.50 1049
10221.46 1076
10222.41 1053
10223.37 1037
10224.32 1041
10225.28 1037
10226.23 1057
10227.19 1058
10228.14 1055
10229.10 1038
10230.05 1109
10231.01 1094
10231.96 1098
10232.92 1152
10233.87 1133
10234.83 1167
10235.78 1163
10236.74 1141
10237.69 1147
10238.65 1104
10239.60 1126
10240.56 1098
10241.51 1111
10242.47 1092
10243.42 1084
10244.38 1030
10245.34 1001
10246.29 1002
10247.25 961
10248.20 972
10249.16 919
10250.11 936
10251.07 918
10252.03 900
10252.98 896
10253.94 909
10254.89 913
10255.85 864
10256.81 838
10257.76 881
10258.72 834
10259.68 799
10260.63 816
10261.59 816
10262.55 818
10263.50 839
10264.46 809
10265.41 842
10266.37 877
10267.33 873
10268.28 855
10269.24 848
10270.20 852
10271.16 838
10272.11 811
10273.07 844
10274.03 806
10274.98 800
10275.94 831
10276.90 820
10277.85 800
10278.81 802
10279.77 814
10280.73 844
10281.68 795
10282.64 806
10283.60 808
10284.56 801
10285.51 799
10286.47 776
10287.43 794
10288.39 783
10289.34 789
10290.30 774
10291.26 794
10292.22 791
10293.18 756
10294.13 820
10295.09 823
10296.05 790
10297.01 779
10297.97 769
10298.92 767
10299.88 712
10300.84 772
10301.80 770
10302.76 761
10303.72 722
10304.67 727
10305.63 736
10306.59 744
10307.55 761
10308.51 767
10309.47 765
10310.43 746
10311.38 763
10312.34 739
10313.30 743
10314.26 750
10315.22 754
10316.18 780
10317.14 752
10318.10 793
10319.06 781
10320.01 753
10320.97 743
10321.93 757
10322.89 745
10323.85 732
10324.81 749
10325.77 751
10326.73 732
10327.69 730
10328.65 731
10329.61 737
10330.57 715
10331.53 712
10332.49 715
10333.45 715
10334.41 739
10335.37 789
10336.33 722
10337.29 700
10338.25 684
10339.21 673
10340.17 680
10341.13 664
10342.09 644
10343.05 682
10344.01 693
10344.97 675
10345.93 664
10346.89 699
10347.85 672
10348.81 672
10349.77 652
10350.73 655
10351.69 681
10352.65 676
10353.61 659
10354.57 690
10355.53 627
10356.49 649
10357.46 648
10358.42 642
10359.38 651
10360.34 615
10361.30 613
10362.26 635
10363.22 627
10364.18 621
10365.14 615
10366.11 600
10367.07 607
10368.03 653
10368.99 653
10369.95 643
10370.91 628
10371.87 651
10372.84 620
10373.80 629
10374.76 617
10375.72 624
10376.68 622
10377.64 597
10378.61 601
10379.57 645
10380.53 643
10381.49 640
10382.45 615
10383.42 617
10384.38 623
10385.34 634
10386.30 598
10387.27 612
10388.23 623
10389.19 604
10390.15 621
10391.11 623
10392.08 610
10393.04 632
10394.00 643
10394.96 615
10395.93 585
10396.89 597
10397.85 601
10398.82 607
10399.78 624
10400.74 614
10401.70 635
10402.67 603
10403.63 612
10404.59 601
10405.56 609
10406.52 621
10407.48 613
10408.45 634
10409.41 600
10410.37 623
10411.34 620
10412.30 613
10413.26 614
10414.23 642
10415.19 640
10416.15 644
10417.12 663
10418.08 661
10419.04 686
10420.01 648
10420.97 652
10421.94 658
10422.90 669
10423.86 649
10424.83 652
10425.79 608
10426.76 632
10427.72 624
10428.68 623
10429.65 625
10430.61 605
10431.58 600
10432.54 620
10433.51 635
10434.47 605
10435.44 553
10436.40 589
10437.36 578
10438.33 575
10439.29 575
10440.26 594
10441.22 593
10442.19 596
10443.15 567
10444.12 578
10445.08 571
10446.05 542
10447.01 576
10447.98 592
10448.94 607
10449.91 597
10450.87 579
10451.84 575
10452.80 598
10453.77 584
10454.73 567
10455.70 587
10456.67 588
10457.63 611
10458.60 599
10459.56 598
10460.53 616
10461.49 577
10462.46 600
10463.43 595
10464.39 606
10465.36 627
10466.32 625
10467.29 627
10468.25 605
10469.22 613
10470.19 581
10471.15 604
10472.12 605
10473.09 619
10474.05 656
10475.02 646
10475.98 675
10476.95 633
10477.92 651
10478.88 641
10479.85 666
10480.82 686
10481.78 667
10482.75 668
10483.72 667
10484.68 615
10485.65 632
10486.62 614
10487.58 647
10488.55 641
10489.52 622
10490.49 602
10491.45 612
10492.42 610
10493.39 614
10494.35 645
10495.32 654
10496.29 652
10497.26 663
10498.22 643
10499.19 611
10500.16 630
10501.13 628
10502.09 626
10503.06 634
10504.03 635
10505.00 658
10505.96 623
10506.93 631
10507.90 642
10508.87 610
10509.84 614
10510.80 625
10511.77 647
10512.74 641
10513.71 604
10514.68 634
10515.64 620
10516.61 595
10517.58 615
10518.55 609
10519.52 575
10520.49 590
10521.45 583
10522.42 606
10523.39 611
10524.36 589
10525.33 599
10526.30 600
10527.27 605
10528.23 630
10529.20 600
10530.17 619
10531.14 620
10532.11 633
10533.08 601
10534.05 653
10535.02 650
10535.99 637
10536.96 660
10537.93 679
10538.89 669
10539.86 689
10540.83 662
10541.80 666
10542.77 661
10543.74 689
10544.71 643
10545.68 624
10546.65 676
10547.62 673
10548.59 610
10549.56 641
10550.53 640
10551.50 669
10552.47 636
10553.44 637
10554.41 687
10555.38 687
10556.35 678
10557.32 670
10558.29 672
10559.26 672
10560.23 691
10561.20 723
10562.17 722
10563.14 699
10564.11 704
10565.08 719
10566.05 720
10567.02 689
10567.99 670
10568.96 670
10569.93 683
10570.91 694
10571.88 697
10572.85 695
10573.82 669
10574.79 670
10575.76 665
10576.73 633
10577.70 683
10578.67 687
10579.64 660
10580.62 653
10581.59 639
10582.56 660
10583.53 665
10584.50 673
10585.47 683
10586.44 697
10587.42 668
10588.39 697
10589.36 702
10590.33 661
10591.30 716
10592.27 698
10593.25 714
10594.22 726
10595.19 734
10596.16 703
10597.13 719
10598.10 723
10599.08 709
10600.05 726
10601.02 766
10601.99 803
10602.97 808
10603.94 831
10604.91 843
10605.88 848
10606.85 834
10607.83 885
10608.80 889
10609.77 859
10610.74 894
10611.72 890
10612.69 862
10613.66 847
10614.64 857
10615.61 836
10616.58 825
10617.55 808
10618.53 776
10619.50 784
10620.47 797
10621.45 741
10622.42 753
10623.39 721
10624.37 749
10625.34 731
10626.31 723
10627.29 714
10628.26 729
10629.23 743
10630.21 751
10631.18 775
10632.15 738
10633.13 738
10634.10 738
10635.07 767
10636.05 782
10637.02 803
10638.00 800
10638.97 792
10639.94 761
10640.92 766
10641.89 716
10642.87 750
10643.84 758
10644.81 756
10645.79 750
10646.76 719
10647.74 734
10648.71 746
10649.68 711
10650.66 692
10651.63 689
10652.61 673
10653.58 661
10654.56 681
10655.53 631
10656.51 607
10657.48 651
10658.46 658
10659.43 634
10660.41 629
10661.38 614
10662.36 615
10663.33 638
10664.31 641
10665.28 643
10666.26 642
10667.23 637
10668.21 637
10669.18 625
10670.16 633
10671.13 620
10672.11 673
10673.08 627
10674.06 619
10675.03 609
10676.01 653
10676.99 680
10677.96 683
10678.94 655
10679.91 646
10680.89 699
10681.86 664
10682.84 684
10683.82 669
10684.79 655
10685.77 629
10686.74 617
10687.72 653
10688.70 659
10689.67 629
10690.65 618
10691.63 606
10692.60 634
10693.58 616
10694.55 581
10695.53 604
10696.51 603
10697.48 596
10698.46 613
10699.44 579
10700.41 608
10701.39 612
10702.37 579
10703.34 598
10704.32 592
10705.30 613
10706.27 598
10707.25 571
10708.23 580
10709.21 593
10710.18 584
10711.16 572
10712.14 570
10713.11 577
10714.09 601
10715.07 601
10716.05 623
10717.02 600
10718.00 603
10718.98 602
10719.96 598
10720.93 605
10721.91 589
10722.89 608
10723.87 630
10724.85 633
10725.82 631
10726.80 635
10727.78 620
10728.76 592
10729.74 579
10730.71 585
10731.69 604
10732.67 625
10733.65 609
10734.63 613
10735.60 590
10736.58 600
10737.56 630
10738.54 613
10739.52 597
10740.50 604
10741.48 612
10742.45 620
10743.43 674
10744.41 652
10745.39 641
10746.37 632
10747.35 669
10748.33 663
10749.31 660
10750.28 645
10751.26 690
10752.24 645
10753.22 647
10754.20 653
10755.18 629
10756.16 680
10757.14 656
10758.12 650
10759.10 661
10760.08 632
10761.06 643
10762.04 659
10763.01 679
10763.99 672
10764.97 646
10765.95 643
10766.93 649
10767.91 658
10768.89 659
10769.87 677
10770.85 685
10771.83 686
10772.81 694
10773.79 728
10774.77 734
10775.75 715
10776.73 736
10777.71 756
10778.69 770
10779.67 762
10780.65 742
10781.63 720
10782.62 752
10783.60 781
10784.58 771
10785.56 779
10786.54 702
10787.52 715
10788.50 726
10789.48 740
10790.46 743
10791.44 749
10792.42 729
10793.40 711
10794.38 715
10795.37 696
10796.35 682
10797.33 719
10798.31 691
10799.29 647
10800.27 676
10801.25 659
10802.23 675
10803.21 670
10804.20 677
10805.18 628
10806.16 661
10807.14 650
10808.12 663
10809.10 682
10810.09 666
10811.07 662
10812.05 643
10813.03 657
10814.01 660
10815.00 690
10815.98 661
10816.96 680
10817.94 653
10818.92 670
10819.91 650
10820.89 659
10821.87 636
10822.85 628
10823.83 638
10824.82 628
10825.80 666
10826.78 613
10827.76 655
10828.75 639
10829.73 675
10830.71 688
10831.69 630
10832.68 625
10833.66 649
10834.64 651
10835.63 679
10836.61 681
10837.59 699
10838.57 683
10839.56 678
10840.54 651
10841.52 651
10842.51 657
10843.49 650
10844.47 662
10845.46 687
10846.44 682
10847.42 679
10848.41 681
10849.39 687
10850.37 728
10851.36 705
10852.34 684
10853.32 694
10854.31 711
10855.29 720
10856.28 745
10857.26 744
10858.24 705
10859.23 672
10860.21 687
10861.20 697
10862.18 730
10863.16 723
10864.15 719
10865.13 722
10866.12 747
10867.10 742
10868.08 717
10869.07 743
10870.05 717
10871.04 720
10872.02 731
10873.01 719
10873.99 738
10874.98 737
10875.96 714
10876.95 741
10877.93 737
10878.92 706
10879.90 775
10880.89 767
10881.87 745
10882.86 768
10883.84 759
10884.83 811
10885.81 817
10886.80 772
10887.78 784
10888.77 763
10889.75 766
10890.74 783
10891.72 785
10892.71 769
10893.69 804
10894.68 787
10895.66 802
10896.65 826
10897.64 818
10898.62 846
10899.61 838
10900.59 829
10901.58 809
10902.56 847
10903.55 853
10904.54 842
10905.52 863
10906.51 818
10907.49 855
10908.48 869
10909.47 867
10910.45 867
10911.44 907
10912.43 869
10913.41 938
10914.40 949
10915.39 950
10916.37 931
10917.36 943
10918.35 948
10919.33 943
10920.32 959
10921.31 979
10922.29 935
10923.28 956
10924.27 970
10925.25 972
10926.24 1002
10927.23 977
10928.21 994
10929.20 1031
10930.19 1025
10931.18 993
10932.16 1014
10933.15 1025
10934.14 1028
10935.12 1082
10936.11 1071
10937.10 1063
10938.09 1085
10939.07 1090
10940.06 1110
10941.05 1104
10942.04 1161
10943.02 1201
10944.01 1148
10945.00 1184
10945.99 1226
10946.98 1308
10947.96 1289
10948.95 1299
10949.94 1336
10950.93 1379
10951.92 1468
10952.90 1463
10953.89 1526
10954.88 1581
10955.87 1598
10956.86 1620
10957.85 1581
10958.83 1579
10959.82 1612
10960.81 1639
10961.80 1616
10962.79 1512
10963.78 1555
10964.77 1495
10965.75 1451
10966.74 1438
10967.73 1400
10968.72 1355
10969.71 1327
10970.70 1336
10971.69 1308
10972.68 1288
10973.67 1296
10974.66 1341
10975.64 1327
10976.63 1340
10977.62 1299
10978.61 1270
10979.60 1297
10980.59 1367
10981.58 1361
10982.57 1352
10983.56 1373
10984.55 1425
10985.54 1426
10986.53 1446
10987.52 1471
10988.51 1505
10989.50 1571
10990.49 1671
10991.48 1692
10992.47 1713
10993.46 1834
10994.45 1934
10995.44 1994
10996.43 2012
10997.42 2014
10998.41 2062
10999.40 2114
11000.39 2069
11001.38 2010
11002.37 1951
11003.36 1986
11004.35 1921
11005.34 1864
11006.33 1799
11007.32 1719
11008.31 1700
11009.30 1595
11010.30 1487
11011.29 1450
11012.28 1379
11013.27 1366
11014.26 1320
11015.25 1250
11016.24 1220
11017.23 1217
11018.22 1209
11019.21 1182
11020.21 1158
11021.20 1162
11022.19 1086
11023.18 1110
11024.17 1073
11025.16 1055
11026.15 1109
11027.14 1111
11028.14 1055
11029.13 1035
11030.12 1042
11031.11 1076
11032.10 1053
11033.09 1054
11034.09 1072
11035.08 1067
11036.07 1095
11037.06 1054
11038.05 1074
11039.05 1108
11040.04 1083
11041.03 1059
11042.02 1034
11043.02 1020
11044.01 991
11045.00 1029
11045.99 1005
11046.98 946
11047.98 987
11048.97 959
11049.96 946
11050.95 954
11051.95 940
11052.94 936
11053.93 938
11054.93 901
11055.92 928
11056.91 947
11057.90 951
11058.90 938
11059.89 932
11060.88 949
11061.88 967
11062.87 979
11063.86 1014
11064.86 977
11065.85 960
11066.84 959
11067.84 935
11068.83 948
11069.82 966
11070.82 964
11071.81 973
11072.80 961
11073.80 951
11074.79 930
11075.78 958
11076.78 967
11077.77 958
11078.77 926
11079.76 918
11080.75 940
11081.75 949
11082.74 931
11083.74 941
11084.73 928
11085.72 917
11086.72 896
11087.71 828
11088.71 878
11089.70 901
11090.70 909
11091.69 866
11092.68 874
11093.68 886
11094.67 859
11095.67 853
11096.66 885
11097.66 888
11098.65 871
11099.65 855
11100.64 839
11101.64 868
11102.63 853
11103.63 859
11104.62 870
11105.62 885
11106.61 860
11107.61 825
11108.60 841
11109.60 843
11110.59 840
11111.59 844
11112.58 868
11113.58 878
11114.57 846
11115.57 857
11116.56 863
11117.56 844
11118.56 867
11119.55 832
11120.55 828
11121.54 829
11122.54 873
11123.54 851
11124.53 845
11125.53 857
11126.52 851
11127.52 812
11128.51 855
11129.51 863
11130.51 855
11131.50 864
11132.50 842
11133.50 902
11134.49 842
11135.49 832
11136.49 825
11137.48 801
11138.48 805
11139.47 827
11140.47 850
11141.47 799
11142.46 859
11143.46 867
11144.46 837
11145.46 844
11146.45 869
11147.45 846
11148.45 825
11149.44 834
11150.44 832
11151.44 859
11152.43 811
11153.43 826
11154.43 816
11155.43 826
11156.42 850
11157.42 870
11158.42 876
11159.42 861
11160.41 852
11161.41 831
11162.41 823
11163.41 815
11164.40 847
11165.40 846
11166.40 819
11167.40 838
11168.39 783
11169.39 799
11170.39 855
11171.39 855
11172.39 811
11173.38 847
11174.38 816
11175.38 786
11176.38 794
11177.38 821
11178.38 820
11179.37 831
11180.37 813
11181.37 816
11182.37 820
11183.37 855
11184.37 853
11185.37 819
11186.36 809
11187.36 839
11188.36 849
11189.36 867
11190.36 883
11191.36 849
11192.36 820
11193.36 844
11194.36 823
11195.35 848
11196.35 859
11197.35 835
11198.35 825
11199.35 816
11200.35 827
11201.35 859
11202.35 842
11203.35 835
11204.35 836
11205.35 870
11206.35 845
11207.35 880
11208.35 855
11209.35 858
11210.35 859
11211.35 881
11212.35 878
11213.35 873
11214.35 865
11215.34 854
11216.35 856
11217.35 905
11218.35 850
11219.35 842
11220.35 850
11221.35 839
11222.35 823
11223.35 805
11224.35 847
11225.35 910
11226.35 902
11227.35 898
11228.35 853
11229.35 893
11230.35 899
11231.35 878
11232.35 904
11233.35 904
11234.35 881
11235.35 927
11236.35 908
11237.36 883
11238.36 890
11239.36 903
11240.36 879
11241.36 892
11242.36 919
11243.36 972
11244.36 963
11245.36 941
11246.37 902
11247.37 950
11248.37 977
11249.37 997
11250.37 936
11251.37 915
11252.38 914
11253.38 952
11254.38 973
11255.38 946
11256.38 1005
11257.38 973
11258.39 976
11259.39 1000
11260.39 970
11261.39 986
11262.39 1033
11263.40 1049
11264.40 1012
11265.40 1068
11266.40 1070
11267.40 1079
11268.41 1082
11269.41 1089
11270.41 1106
11271.41 1133
11272.42 1148
11273.42 1151
11274.42 1165
11275.42 1166
11276.43 1160
11277.43 1172
11278.43 1143
11279.44 1130
11280.44 1135
11281.44 1076
11282.44 1100
11283.45 1064
11284.45 1063
11285.45 1022
11286.46 1022
11287.46 976
11288.46 996
11289.47 972
11290.47 926
11291.47 940
11292.48 910
11293.48 919
11294.48 925
11295.49 913
11296.49 892
11297.49 889
11298.50 896
11299.50 885
11300.51 908
11301.51 938
11302.51 941
11303.52 979
11304.52 913
11305.53 915
11306.53 936
11307.53 908
11308.54 967
11309.54 987
11310.55 949
11311.55 1005
11312.55 960
11313.56 984
11314.56 977
11315.57 1018
11316.57 1045
11317.58 1060
11318.58 1021
11319.59 1059
11320.59 1030
11321.59 1039
11322.60 1047
11323.60 998
11324.61 1012
11325.61 987
11326.62 998
11327.62 1039
11328.63 995
11329.63 916
11330.64 978
11331.64 945
11332.65 976
11333.65 941
11334.66 963
11335.67 978
11336.67 933
11337.68 989
11338.68 1016
11339.69 992
11340.69 1017
11341.70 996
11342.70 1002
11343.71 995
11344.72 994
11345.72 1005
11346.73 1022
11347.73 979
11348.74 989
11349.74 954
11350.75 949
11351.76 940
11352.76 948
11353.77 959
11354.78 939
11355.78 961
11356.79 962
11357.79 953
11358.80 924
11359.81 934
11360.81 929
11361.82 894
11362.83 923
11363.83 916
11364.84 939
11365.85 921
11366.85 942
11367.86 916
11368.87 898
11369.87 892
11370.88 868
11371.89 898
11372.89 915
11373.90 875
11374.91 875
11375.92 896
11376.92 917
11377.93 912
11378.94 885
11379.94 906
11380.95 913
11381.96 913
11382.97 906
11383.97 871
11384.98 899
11385.99 886
11387.00 900
11388.00 881
11389.01 890
11390.02 918
11391.03 897
11392.04 903
11393.04 896
11394.05 886
11395.06 898
11396.07 892
11397.08 934
11398.08 932
11399.09 943
11400.10 891
11401.11 917
11402.12 882
11403.12 893
11404.13 919
11405.14 915
11406.15 945
11407.16 932
11408.17 951
11409.18 930
11410.18 942
11411.19 898
11412.20 907
11413.21 922
11414.22 908
11415.23 948
11416.24 914
11417.25 899
11418.25 916
11419.26 931
11420.27 908
11421.28 958
11422.29 935
11423.30 970
11424.31 950
11425.32 932
11426.33 878
11427.34 945
11428.35 939
11429.36 937
11430.37 944
11431.38 953
11432.39 936
11433.39 972
11434.40 960
11435.41 978
11436.42 923
11437.43 940
11438.44 981
11439.45 949
11440.46 985
11441.47 994
11442.48 1017
11443.49 967
11444.50 941
11445.51 985
11446.52 962
11447.53 969
11448.55 974
11449.56 1006
11450.57 985
11451.58 991
11452.59 1017
11453.60 967
11454.61 965
11455.62 1009
11456.63 992
11457.64 1013
11458.65 999
11459.66 1006
11460.67 1010
11461.68 1002
11462.69 997
11463.71 990
11464.72 1039
11465.73 1021
11466.74 1023
11467.75 1028
11468.76 1067
11469.77 1038
11470.78 1086
11471.80 1024
11472.81 1093
11473.82 1097
11474.83 1107
11475.84 1104
11476.85 1147
11477.86 1146
11478.88 1136
11479.89 1152
11480.90 1150
11481.91 1146
11482.92 1159
11483.93 1158
11484.95 1166
11485.96 1191
11486.97 1215
11487.98 1260
11489.00 1284
11490.01 1251
11491.02 1291
11492.03 1296
11493.04 1311
11494.06 1335
11495.07 1349
11496.08 1358
11497.09 1385
11498.11 1379
11499.12 1398
11500.13 1411
11501.14 1373
11502.16 1437
11503.17 1435
11504.18 1451
11505.20 1509
11506.21 1503
11507.22 1571
11508.23 1581
11509.25 1630
11510.26 1636
11511.27 1638
11512.29 1685
11513.30 1775
11514.31 1845
11515.33 1857
11516.34 1945
11517.35 1978
11518.37 2105
11519.38 2138
11520.39 2123
11521.41 2201
11522.42 2277
11523.43 2377
11524.45 2442
11525.46 2546
11526.47 2645
11527.49 2748
11528.50 2864
11529.52 3099
11530.53 3165
11531.54 3285
11532.56 3439
11533.57 3608
11534.59 3803
11535.60 3955
11536.62 4033
11537.63 4039
11538.64 4136
11539.66 4119
11540.67 4109
11541.69 4041
11542.70 3992
11543.72 3878
11544.73 3676
11545.75 3445
11546.76 3294
11547.77 3149
11548.79 2989
11549.80 2814
11550.82 2631
11551.83 2524
11552.85 2346
11553.86 2231
11554.88 2117
11555.89 2028
11556.91 1928
11557.92 1853
11558.94 1850
11559.95 1742
11560.97 1698
11561.99 1653
11563.00 1647
11564.02 1644
11565.03 1695
11566.05 1615
11567.06 1595
11568.08 1629
11569.09 1612
11570.11 1644
11571.13 1580
11572.14 1603
11573.16 1598
11574.17 1626
11575.19 1668
11576.20 1595
11577.22 1650
11578.24 1559
11579.25 1561
11580.27 1570
11581.29 1589
11582.30 1523
11583.32 1550
11584.33 1528
11585.35 1486
11586.37 1461
11587.38 1470
11588.40 1480
11589.42 1495
11590.43 1415
11591.45 1434
11592.47 1438
11593.48 1437
11594.50 1492
11595.52 1516
11596.53 1446
11597.55 1466
11598.57 1463
11599.58 1510
11600.60 1549
11601.62 1538
11602.64 1536
11603.65 1498
11604.67 1556
11605.69 1460
11606.70 1461
11607.72 1492
11608.74 1493
11609.76 1444
11610.77 1429
11611.79 1452
11612.81 1467
11613.83 1495
11614.84 1466
11615.86 1486
11616.88 1480
11617.90 1471
11618.92 1443
11619.93 1403
11620.95 1412
11621.97 1399
11622.99 1393
11624.01 1359
11625.02 1312
11626.04 1329
11627.06 1311
11628.08 1255
11629.10 1272
11630.11 1292
11631.13 1250
11632.15 1216
11633.17 1218
11634.19 1233
11635.21 1243
11636.23 1193
11637.24 1193
11638.26 1156
11639.28 1139
11640.30 1131
11641.32 1155
11642.34 1171
11643.36 1188
11644.38 1138
11645.39 1088
11646.41 1084
11647.43 1126
11648.45 1122
11649.47 1112
11650.49 1093
11651.51 1066
11652.53 1063
11653.55 1055
11654.57 1046
11655.59 1030
11656.61 1041
11657.63 1069
11658.65 1045
11659.67 1012
11660.69 1015
11661.70 1005
11662.72 975
11663.74 987
11664.76 990
11665.78 994
11666.80 998
11667.82 978
11668.84 930
11669.86 935
11670.88 931
11671.90 965
11672.92 959
11673.95 934
11674.97 925
11675.99 915
11677.01 912
11678.03 915
11679.05 920
11680.07 948
11681.09 935
11682.11 944
11683.13 902
11684.15 962
11685.17 947
11686.19 940
11687.21 857
11688.23 864
11689.25 885
11690.28 896
11691.30 894
11692.32 882
11693.34 872
11694.36 890
11695.38 865
11696.40 850
11697.42 835
11698.44 858
11699.47 836
11700.49 844
11701.51 834
11702.53 840
11703.55 869
11704.57 808
11705.60 825
11706.62 816
11707.64 820
11708.66 821
11709.68 811
11710.70 790
11711.73 799
11712.75 787
11713.77 827
11714.79 810
11715.81 789
11716.84 785
11717.86 750
11718.88 762
11719.90 767
11720.92 767
11721.95 781
11722.97 766
11723.99 770
11725.01 745
11726.04 766
11727.06 781
11728.08 815
11729.11 796
11730.13 764
11731.15 748
11732.17 770
11733.20 748
11734.22 780
11735.24 744
11736.26 784
11737.29 751
11738.31 723
11739.33 719
11740.36 713
11741.38 707
11742.40 757
11743.43 736
11744.45 719
11745.47 711
11746.50 698
11747.52 715
11748.54 704
11749.57 661
11750.59 713
11751.62 678
11752.64 702
11753.66 710
11754.69 701
11755.71 695
11756.73 696
11757.76 728
11758.78 680
11759.81 704
11760.83 728
11761.85 727
11762.88 733
11763.90 706
11764.93 733
11765.95 752
11766.98 739
11768.00 701
11769.02 731
11770.05 705
11771.07 736
11772.10 693
11773.12 722
11774.15 698
11775.17 695
11776.20 713
11777.22 696
11778.25 695
11779.27 683
11780.30 677
11781.32 710
11782.35 727
11783.37 684
11784.40 705
11785.42 745
11786.45 738
11787.47 730
11788.50 727
11789.52 657
11790.55 673
11791.57 729
11792.60 708
11793.62 714
11794.65 694
11795.67 696
11796.70 702
11797.73 703
11798.75 676
11799.78 706
11800.80 703
11801.83 718
11802.85 682
11803.88 712
11804.91 708
11805.93 740
11806.96 713
11807.98 695
11809.01 705
11810.04 692
11811.06 701
11812.09 707
11813.12 768
11814.14 679
11815.17 694
11816.19 713
11817.22 707
11818.25 722
11819.27 707
11820.30 706
11821.33 698
11822.35 735
11823.38 709
11824.41 765
11825.44 792
11826.46 793
11827.49 798
11828.52 762
11829.54 772
11830.57 761
11831.60 770
11832.62 778
11833.65 762
11834.68 760
11835.71 776
11836.73 775
11837.76 789
11838.79 790
11839.82 766
11840.84 781
11841.87 766
11842.90 756
11843.93 778
11844.95 796
11845.98 781
11847.01 785
11848.04 768
11849.07 815
11850.09 823
11851.12 784
11852.15 767
11853.18 794
11854.21 817
11855.23 833
11856.26 805
11857.29 805
11858.32 830
11859.35 848
11860.38 859
11861.40 841
11862.43 883
11863.46 849
11864.49 866
11865.52 844
11866.55 873
11867.58 865
11868.60 871
11869.63 877
11870.66 898
11871.69 878
11872.72 880
11873.75 868
11874.78 905
11875.81 924
11876.84 907
11877.86 952
11878.89 958
11879.92 943
11880.95 1005
11881.98 1002
11883.01 1002
11884.04 973
11885.07 1007
11886.10 998
11887.13 987
11888.16 1022
11889.19 1044
11890.22 1110
11891.25 1119
11892.28 1138
11893.31 1149
11894.34 1195
11895.37 1201
11896.40 1216
11897.43 1248
11898.46 1253
11899.49 1270
11900.52 1288
11901.55 1297
11902.58 1331
11903.61 1377
11904.64 1420
11905.67 1376
11906.70 1342
11907.73 1392
11908.76 1358
11909.79 1352
11910.82 1324
11911.85 1368
11912.88 1349
11913.91 1345
11914.94 1331
11915.97 1305
11917.01 1301
11918.04 1297
11919.07 1322
11920.10 1269
11921.13 1304
11922.16 1361
11923.19 1390
11924.22 1433
11925.25 1402
11926.28 1452
11927.32 1468
11928.35 1473
11929.38 1467
11930.41 1464
11931.44 1564
11932.47 1494
11933.50 1445
11934.54 1467
11935.57 1423
11936.60 1440
11937.63 1423
11938.66 1384
11939.70 1368
11940.73 1281
11941.76 1273
11942.79 1260
11943.82 1225
11944.85 1197
11945.89 1184
11946.92 1128
11947.95 1108
11948.98 1122
11950.02 1138
11951.05 1100
11952.08 1089
11953.11 1031
11954.15 1071
11955.18 1043
11956.21 1071
11957.24 1026
11958.28 1033
11959.31 1043
11960.34 1034
11961.37 1039
11962.41 1015
11963.44 1017
11964.47 1067
11965.51 1076
11966.54 1052
11967.57 1026
11968.60 1052
11969.64 1051
11970.67 1084
11971.70 1043
11972.74 1060
11973.77 1059
11974.80 1098
11975.84 1079
11976.87 1098
11977.90 1090
11978.94 1086
11979.97 1119
11981.00 1088
11982.04 1101
11983.07 1088
11984.11 1077
11985.14 1109
11986.17 1118
11987.21 1112
11988.24 1140
11989.28 1098
11990.31 1096
11991.34 1118
11992.38 1145
11993.41 1128
11994.45 1089
11995.48 1100
11996.51 1136
11997.55 1185
11998.58 1196
11999.62 1202
12000.65 1174
12001.69 1200
12002.72 1210
12003.76 1194
12004.79 1193
12005.82 1193
12006.86 1209
12007.89 1251
12008.93 1267
12009.96 1265
12011.00 1295
12012.03 1317
12013.07 1323
12014.10 1325
12015.14 1348
12016.17 1330
12017.21 1353
12018.24 1340
12019.28 1344
12020.32 1398
12021.35 1390
12022.39 1376
12023.42 1391
12024.46 1376
12025.49 1404
12026.53 1419
12027.56 1405
12028.60 1380
12029.64 1382
12030.67 1384
12031.71 1362
12032.74 1411
12033.78 1409
12034.81 1391
12035.85 1351
12036.89 1413
12037.92 1394
12038.96 1376
12039.99 1429
12041.03 1376
12042.07 1408
12043.10 1421
12044.14 1405
12045.18 1420
12046.21 1418
12047.25 1436
12048.29 1468
12049.32 1449
12050.36 1521
12051.40 1483
12052.43 1473
12053.47 1539
12054.51 1439
12055.54 1521
12056.58 1519
12057.62 1460
12058.65 1469
12059.69 1477
12060.73 1482
12061.76 1449
12062.80 1434
12063.84 1423
12064.88 1384
12065.91 1371
12066.95 1384
12067.99 1357
12069.03 1325
12070.06 1301
12071.10 1286
12072.14 1264
12073.18 1310
12074.21 1241
12075.25 1265
12076.29 1273
12077.33 1224
12078.36 1218
12079.40 1198
12080.44 1265
12081.48 1251
12082.52 1253
12083.55 1246
12084.59 1293
12085.63 1255
12086.67 1294
12087.71 1271
12088.74 1244
12089.78 1306
12090.82 1360
12091.86 1314
12092.90 1336
12093.94 1355
12094.98 1409
12096.01 1425
12097.05 1408
12098.09 1391
12099.13 1368
12100.17 1424
12101.21 1474
12102.25 1466
12103.28 1429
12104.32 1425
12105.36 1436
12106.40 1380
12107.44 1341
12108.48 1311
12109.52 1314
12110.56 1326
12111.60 1285
12112.64 1256
12113.68 1249
12114.72 1223
12115.76 1212
12116.79 1184
12117.83 1156
12118.87 1116
12119.91 1133
12120.95 1091
12121.99 1077
12123.03 1089
12124.07 1035
12125.11 1016
12126.15 1040
12127.19 1051
12128.23 1033
12129.27 1003
12130.31 972
12131.35 1016
12132.39 1000
12133.43 1004
12134.47 977
12135.51 961
12136.55 993
12137.59 956
12138.63 976
12139.67 978
12140.71 962
12141.76 969
12142.80 971
12143.84 935
12144.88 951
12145.92 971
12146.96 953
12148.00 949
12149.04 929
12150.08 937
12151.12 942
12152.16 936
12153.20 905
12154.25 890
12155.29 891
12156.33 877
12157.37 873
12158.41 825
12159.45 864
12160.49 898
12161.53 894
12162.58 865
12163.62 855
12164.66 846
12165.70 843
12166.74 813
12167.78 850
12168.82 839
12169.87 840
12170.91 860
12171.95 856
12172.99 867
12174.03 832
12175.08 831
12176.12 837
12177.16 827
12178.20 817
12179.24 846
12180.29 838
12181.33 867
12182.37 848
12183.41 824
12184.46 853
12185.50 810
12186.54 818
12187.58 828
12188.63 829
12189.67 834
12190.71 810
12191.75 791
12192.80 803
12193.84 806
12194.88 781
12195.92 770
12196.97 799
12198.01 774
12199.05 795
12200.10 766
12201.14 758
12202.18 785
12203.23 776
12204.27 794
12205.31 803
12206.36 794
12207.40 790
12208.44 756
12209.49 788
12210.53 769
12211.57 758
12212.62 730
12213.66 746
12214.70 749
12215.75 738
12216.79 756
12217.84 757
12218.88 762
12219.92 758
12220.97 762
12222.01 740
12223.06 723
12224.10 734
12225.14 748
12226.19 715
12227.23 723
12228.28 720
12229.32 699
12230.36 712
12231.41 699
12232.45 663
12233.50 682
12234.54 715
12235.59 721
12236.63 700
12237.68 705
12238.72 678
12239.77 699
12240.81 723
12241.86 679
12242.90 703
12243.94 700
12244.99 713
12246.03 703
12247.08 705
12248.13 710
12249.17 719
12250.22 712
12251.26 718
12252.31 698
12253.35 708
12254.40 688
12255.44 678
12256.49 707
12257.53 671
12258.58 659
12259.62 701
12260.67 669
12261.72 676
12262.76 653
12263.81 632
12264.85 640
12265.90 660
12266.94 633
12267.99 650
12269.04 642
12270.08 639
12271.13 621
12272.17 620
12273.22 630
12274.27 632
12275.31 635
12276.36 626
12277.41 620
12278.45 624
12279.50 610
12280.55 611
12281.59 640
12282.64 628
12283.69 595
12284.73 641
12285.78 623
12286.83 615
12287.87 603
12288.92 606
12289.97 628
12291.01 633
12292.06 631
12293.11 615
12294.15 601
12295.20 609
12296.25 574
12297.30 621
12298.34 581
12299.39 562
12300.44 577
12301.48 608
12302.53 617
12303.58 622
12304.63 602
12305.67 586
12306.72 620
12307.77 592
12308.82 588
12309.87 575
12310.91 579
12311.96 635
12313.01 620
12314.06 584
12315.10 602
12316.15 592
12317.20 588
12318.25 591
12319.30 572
12320.34 572
12321.39 556
12322.44 581
12323.49 579
12324.54 567
12325.59 555
12326.63 567
12327.68 569
12328.73 570
12329.78 542
12330.83 560
12331.88 559
12332.93 551
12333.98 539
12335.02 535
12336.07 532
12337.12 571
12338.17 522
12339.22 541
12340.27 553
12341.32 538
12342.37 564
12343.42 554
12344.47 558
12345.51 528
12346.56 549
12347.61 554
12348.66 536
12349.71 545
12350.76 550
12351.81 544
12352.86 561
12353.91 565
12354.96 588
12356.01 565
12357.06 539
12358.11 544
12359.16 536
12360.21 555
12361.26 588
12362.31 573
12363.36 541
12364.41 541
12365.46 568
12366.51 571
12367.56 563
12368.61 603
12369.66 585
12370.71 542
12371.76 565
12372.81 587
12373.86 589
12374.91 589
12375.96 537
12377.01 571
12378.06 580
12379.11 555
12380.17 566
12381.22 545
12382.27 581
12383.32 589
12384.37 581
12385.42 567
12386.47 550
12387.52 569
12388.57 587
12389.62 548
12390.67 558
12391.73 573
12392.78 583
12393.83 571
12394.88 581
12395.93 598
12396.98 562
12398.03 560
12399.09 582
12400.14 563
12401.19 568
12402.24 579
12403.29 547
12404.34 582
12405.40 590
12406.45 615
12407.50 623
12408.55 607
12409.60 570
12410.66 566
12411.71 586
12412.76 561
12413.81 581
12414.86 589
12415.92 612
12416.97 637
12418.02 630
12419.07 628
12420.13 632
12421.18 629
12422.23 612
12423.28 615
12424.34 625
12425.39 615
12426.44 637
12427.49 652
12428.55 627
12429.60 617
12430.65 619
12431.71 652
12432.76 632
12433.81 656
12434.86 638
12435.92 644
12436.97 621
12438.02 662
12439.08 657
12440.13 633
12441.18 639
12442.24 639
12443.29 664
12444.34 645
12445.40 650
12446.45 654
12447.50 666
12448.56 707
12449.61 655
12450.67 685
12451.72 684
12452.77 683
12453.83 715
12454.88 694
12455.94 737
12456.99 753
12458.04 754
12459.10 768
12460.15 773
12461.21 817
12462.26 814
12463.31 826
12464.37 863
12465.42 874
12466.48 924
12467.53 944
12468.59 981
12469.64 969
12470.70 985
12471.75 1055
12472.80 1065
12473.86 1080
12474.91 1105
12475.97 1092
12477.02 1093
12478.08 1112
12479.13 1116
12480.19 1079
12481.24 1095
12482.30 1062
12483.35 1030
12484.41 1018
12485.46 997
12486.52 996
12487.57 947
12488.63 930
12489.69 957
12490.74 923
12491.80 900
12492.85 840
12493.91 834
12494.96 811
12496.02 836
12497.07 795
12498.13 796
12499.19 777
12500.24 793
12501.30 828
12502.35 816
12503.41 807
12504.47 792
12505.52 785
12506.58 796
12507.63 793
12508.69 789
12509.75 796
12510.80 764
12511.86 824
12512.91 819
12513.97 785
12515.03 800
12516.08 813
12517.14 817
12518.20 856
12519.25 843
12520.31 852
12521.37 844
12522.42 856
12523.48 872
12524.54 852
12525.59 813
12526.65 823
12527.71 865
12528.77 838
12529.82 841
12530.88 844
12531.94 844
12532.99 825
12534.05 857
12535.11 911
12536.17 901
12537.22 841
12538.28 842
12539.34 851
12540.40 885
12541.45 896
12542.51 877
12543.57 906
12544.63 910
12545.68 928
12546.74 890
12547.80 925
12548.86 937
12549.92 936
12550.97 966
12552.03 959
12553.09 956
12554.15 964
12555.21 947
12556.26 926
12557.32 978
12558.38 974
12559.44 965
12560.50 930
12561.56 924
12562.61 901
12563.67 868
12564.73 840
12565.79 882
12566.85 877
12567.91 844
12568.97 860
12570.02 819
12571.08 833
12572.14 823
12573.20 821
12574.26 836
12575.32 820
12576.38 819
12577.44 796
12578.50 821
12579.56 809
12580.61 799
12581.67 812
12582.73 815
12583.79 837
12584.85 807
12585.91 818
12586.97 835
12588.03 850
12589.09 851
12590.15 848
12591.21 836
12592.27 844
12593.33 849
12594.39 855
12595.45 860
12596.51 859
12597.57 871
12598.63 864
12599.69 849
12600.75 850
12601.81 838
12602.87 866
12603.93 901
12604.99 882
12606.05 893
12607.11 928
12608.17 948
12609.23 926
12610.29 950
12611.35 948
12612.41 979
12613.47 979
12614.53 993
12615.59 979
12616.66 986
12617.72 1019
12618.78 1039
12619.84 1045
12620.90 1030
12621.96 1077
12623.02 1072
12624.08 1105
12625.14 1126
12626.20 1150
12627.26 1127
12628.33 1112
12629.39 1125
12630.45 1125
12631.51 1123
12632.57 1129
12633.63 1138
12634.69 1074
12635.76 1074
12636.82 1100
12637.88 1037
12638.94 1030
12640.00 1006
12641.06 991
12642.13 944
12643.19 981
12644.25 943
12645.31 908
12646.37 896
12647.44 900
12648.50 876
12649.56 912
12650.62 867
12651.68 888
12652.75 864
12653.81 869
12654.87 858
12655.93 881
12657.00 852
12658.06 874
12659.12 889
12660.18 859
12661.25 839
12662.31 839
12663.37 883
12664.43 896
12665.50 893
12666.56 917
12667.62 899
12668.69 903
12669.75 908
12670.81 892
12671.88 916
12672.94 902
12674.00 891
12675.06 864
12676.13 862
12677.19 906
12678.25 903
12679.32 914
12680.38 945
12681.44 899
12682.51 913
12683.57 918
12684.64 947
12685.70 940
12686.76 902
12687.83 963
12688.89 972
12689.95 944
12691.02 960
12692.08 941
12693.15 944
12694.21 951
12695.27 977
12696.34 986
12697.40 1024
12698.47 1003
12699.53 1017
12700.59 1038
12701.66 1048
12702.72 1037
12703.79 1081
12704.85 1058
12705.92 1075
12706.98 1155
12708.05 1119
12709.11 1143
12710.18 1101
12711.24 1088
12712.30 1113
12713.37 1129
12714.43 1126
12715.50 1116
12716.56 1110
12717.63 1107
12718.69 1137
12719.76 1120
12720.82 1123
12721.89 1082
12722.95 1120
12724.02 1177
12725.09 1167
12726.15 1145
12727.22 1185
12728.28 1183
12729.35 1202
12730.41 1205
12731.48 1161
12732.54 1185
12733.61 1233
12734.68 1206
12735.74 1167
12736.81 1174
12737.87 1161
12738.94 1149
12740.00 1165
12741.07 1139
12742.14 1105
12743.20 1108
12744.27 1067
12745.33 1044
12746.40 1067
12747.47 1025
12748.53 1042
12749.60 1045
12750.67 1035
12751.73 981
12752.80 964
12753.87 982
12754.93 973
12756.00 952
12757.07 969
12758.13 924
12759.20 951
12760.27 930
12761.33 923
12762.40 926
12763.47 903
12764.53 925
12765.60 900
12766.67 890
12767.73 903
12768.80 863
12769.87 892
12770.94 886
12772.00 877
12773.07 845
12774.14 849
12775.21 882
12776.27 880
12777.34 877
12778.41 842
12779.48 838
12780.54 825
12781.61 791
12782.68 801
12783.75 780
12784.81 830
12785.88 795
12786.95 779
12788.02 787
12789.09 789
12790.15 762
12791.22 756
12792.29 790
12793.36 746
12794.43 768
12795.49 775
12796.56 801
12797.63 780
12798.70 764
12799.77 807
12800.84 796
12801.90 762
12802.97 758
12804.04 777
12805.11 751
12806.18 755
12807.25 761
12808.32 787
12809.39 798
12810.45 786
12811.52 762
12812.59 764
12813.66 832
12814.73 832
12815.80 810
12816.87 789
12817.94 795
12819.01 806
12820.08 799
12821.15 824
12822.21 834
12823.28 831
12824.35 817
12825.42 823
12826.49 807
12827.56 833
12828.63 824
12829.70 823
12830.77 799
12831.84 790
12832.91 792
12833.98 815
12835.05 760
12836.12 744
12837.19 754
12838.26 754
12839.33 752
12840.40 726
12841.47 725
12842.54 736
12843.61 727
12844.68 712
12845.75 709
12846.82 703
12847.89 705
12848.96 702
12850.03 690
12851.10 651
12852.18 652
12853.25 665
12854.32 682
12855.39 655
12856.46 634
12857.53 644
12858.60 657
12859.67 641
12860.74 646
12861.81 625
12862.88 634
12863.96 612
12865.03 615
12866.10 617
12867.17 606
12868.24 633
12869.31 592
12870.38 574
12871.45 615
12872.53 618
12873.60 581
12874.67 620
12875.74 615
12876.81 601
12877.88 635
12878.96 642
12880.03 576
12881.10 595
12882.17 611
12883.24 574
12884.31 555
12885.39 586
12886.46 583
12887.53 551
12888.60 536
12889.68 560
12890.75 565
12891.82 570
12892.89 544
12893.96 544
12895.04 544
12896.11 528
12897.18 544
12898.25 539
12899.33 552
12900.40 543
12901.47 528
12902.54 532
12903.62 525
12904.69 549
12905.76 524
12906.84 540
12907.91 504
12908.98 501
12910.06 522
12911.13 519
12912.20 495
12913.27 492
12914.35 560
12915.42 521
12916.49 508
12917.57 519
12918.64 513
12919.71 517
12920.79 500
12921.86 529
12922.94 519
12924.01 506
12925.08 489
12926.16 489
12927.23 538
12928.30 506
12929.38 487
12930.45 497
12931.53 506
12932.60 467
12933.67 464
12934.75 460
12935.82 488
12936.90 488
12937.97 491
12939.04 474
12940.12 502
12941.19 484
12942.27 466
12943.34 459
12944.42 439
12945.49 457
12946.56 481
12947.64 454
12948.71 480
12949.79 472
12950.86 501
12951.94 493
12953.01 458
12954.09 462
12955.16 501
12956.24 447
12957.31 465
12958.39 465
12959.46 471
12960.54 464
12961.61 461
12962.69 476
12963.76 467
12964.84 490
12965.91 488
12966.99 454
12968.07 473
12969.14 469
12970.22 450
12971.29 440
12972.37 449
12973.44 457
12974.52 500
12975.59 481
12976.67 475
12977.75 442
12978.82 482
12979.90 457
12980.97 455
12982.05 460
12983.13 449
12984.20 473
12985.28 491
12986.35 461
12987.43 464
12988.51 468
12989.58 488
12990.66 492
12991.74 480
12992.81 465
12993.89 489
12994.97 474
12996.04 457
12997.12 484
12998.20 491
12999.27 464
13000.35 452
13001.43 488
13002.50 493
13003.58 471
13004.66 461
13005.73 485
13006.81 467
13007.89 482
13008.97 474
13010.04 477
13011.12 501
13012.20 468
13013.27 456
13014.35 461
13015.43 447
13016.51 491
13017.58 453
13018.66 471
13019.74 431
13020.82 486
13021.89 491
13022.97 478
13024.05 480
13025.13 467
13026.21 452
13027.28 490
13028.36 477
13029.44 474
13030.52 449
13031.60 444
13032.67 464
13033.75 479
13034.83 495
13035.91 492
13036.99 507
13038.07 521
13039.14 513
13040.22 515
13041.30 486
13042.38 502
13043.46 482
13044.54 504
13045.62 475
13046.69 497
13047.77 510
13048.85 497
13049.93 470
13051.01 487
13052.09 466
13053.17 482
13054.25 498
13055.33 475
13056.40 496
13057.48 496
13058.56 487
13059.64 469
13060.72 480
13061.80 487
13062.88 484
13063.96 486
13065.04 494
13066.12 501
13067.20 457
13068.28 467
13069.36 462
13070.44 461
13071.52 480
13072.60 463
13073.68 471
13074.76 461
13075.84 483
13076.92 471
13078.00 462
13079.08 458
13080.16 466
13081.24 496
13082.32 491
13083.40 500
13084.48 468
13085.56 441
13086.64 484
13087.72 475
13088.80 445
13089.88 463
13090.96 497
13092.04 486
13093.12 483
13094.20 459
13095.28 458
13096.36 452
13097.44 489
13098.52 471
13099.61 455
13100.69 461
13101.77 451
13102.85 465
13103.93 477
13105.01 491
13106.09 492
13107.17 514
13108.25 501
13109.34 467
13110.42 452
13111.50 486
13112.58 497
13113.66 476
13114.74 496
13115.82 512
13116.91 536
13117.99 511
13119.07 475
13120.15 498
13121.23 507
13122.31 538
13123.40 503
13124.48 524
13125.56 492
13126.64 486
13127.72 509
13128.81 510
13129.89 511
13130.97 543
13132.05 504
13133.14 504
13134.22 501
13135.30 477
13136.38 493
13137.47 507
13138.55 514
13139.63 505
13140.71 531
13141.80 500
13142.88 466
13143.96 497
13145.04 471
13146.13 469
13147.21 487
13148.29 459
13149.38 478
13150.46 451
13151.54 467
13152.62 487
13153.71 485
13154.79 488
13155.87 496
13156.96 518
13158.04 499
13159.12 499
13160.21 484
13161.29 516
13162.37 530
13163.46 512
13164.54 501
13165.62 521
13166.71 483
13167.79 473
13168.88 484
13169.96 506
13171.04 507
13172.13 491
13173.21 475
13174.30 491
13175.38 491
13176.46 457
13177.55 482
13178.63 497
13179.72 493
13180.80 483
13181.88 503
13182.97 504
13184.05 492
13185.14 491
13186.22 472
13187.31 504
13188.39 501
13189.48 522
13190.56 516
13191.65 523
13192.73 487
13193.81 474
13194.90 509
13195.98 522
13197.07 480
13198.15 457
13199.24 497
13200.32 499
13201.41 493
13202.49 504
13203.58 518
13204.67 497
13205.75 495
13206.84 504
13207.92 497
13209.01 513
13210.09 515
13211.18 501
13212.26 523
13213.35 511
13214.43 525
13215.52 530
13216.61 488
13217.69 517
13218.78 505
13219.86 535
13220.95 538
13222.04 515
13223.12 533
13224.21 514
13225.29 510
13226.38 529
13227.47 561
13228.55 557
13229.64 514
13230.72 508
13231.81 505
13232.90 557
13233.98 547
13235.07 528
13236.16 548
13237.24 548
13238.33 556
13239.42 547
13240.50 552
13241.59 537
13242.68 564
13243.76 556
13244.85 574
13245.94 568
13247.02 550
13248.11 562
13249.20 586
13250.29 587
13251.37 555
13252.46 599
13253.55 592
13254.63 599
13255.72 565
13256.81 568
13257.90 577
13258.98 603
13260.07 586
13261.16 621
13262.25 624
13263.33 646
13264.42 627
13265.51 594
13266.60 609
13267.69 615
13268.77 630
13269.86 594
13270.95 625
13272.04 607
13273.13 637
13274.21 633
13275.30 649
13276.39 646
13277.48 644
13278.57 614
13279.65 656
13280.74 642
13281.83 648
13282.92 632
13284.01 672
13285.10 669
13286.19 681
13287.27 683
13288.36 653
13289.45 667
13290.54 694
13291.63 696
13292.72 689
13293.81 701
13294.90 725
13295.98 713
13297.07 717
13298.16 724
13299.25 733
13300.34 682
13301.43 704
13302.52 717
13303.61 733
13304.70 773
13305.79 785
13306.88 761
13307.97 778
13309.06 783
13310.15 776
13311.24 793
13312.32 761
13313.41 764
13314.50 793
13315.59 791
13316.68 800
13317.77 817
13318.86 815
13319.95 792
13321.04 828
13322.13 836
13323.22 779
13324.31 822
13325.40 833
13326.49 882
13327.58 844
13328.68 815
13329.77 822
13330.86 875
13331.95 867
13333.04 860
13334.13 855
13335.22 846
13336.31 893
13337.40 855
13338.49 880
13339.58 859
13340.67 881
13341.76 874
13342.85 863
13343.94 885
13345.04 894
13346.13 909
13347.22 895
13348.31 904
13349.40 928
13350.49 879
13351.58 925
13352.67 896
13353.77 916
13354.86 917
13355.95 918
13357.04 942
13358.13 952
13359.22 970
13360.31 966
13361.41 984
13362.50 990
13363.59 976
13364.68 997
13365.77 1020
13366.87 1013
13367.96 985
13369.05 988
13370.14 972
13371.23 989
13372.33 997
13373.42 960
13374.51 934
13375.60 953
13376.69 925
13377.79 897
13378.88 899
13379.97 918
13381.06 937
13382.16 900
13383.25 869
13384.34 873
13385.43 845
13386.53 832
13387.62 797
13388.71 765
13389.81 795
13390.90 799
13391.99 784
13393.08 771
13394.18 747
13395.27 753
13396.36 782
13397.46 760
13398.55 771
13399.64 753
13400.74 737
13401.83 775
13402.92 762
13404.02 737
13405.11 748
13406.20 739
13407.30 766
13408.39 785
13409.48 743
13410.58 783
13411.67 752
13412.77 777
13413.86 766
13414.95 734
13416.05 743
13417.14 732
13418.23 764
13419.33 754
13420.42 758
13421.52 737
13422.61 755
13423.71 785
13424.80 793
13425.89 759
13426.99 785
13428.08 785
13429.18 781
13430.27 793
13431.37 751
13432.46 779
13433.56 798
13434.65 797
13435.74 776
13436.84 786
13437.93 788
13439.03 810
13440.12 809
13441.22 806
13442.31 869
13443.41 827
13444.50 801
13445.60 840
13446.69 846
13447.79 851
13448.88 841
13449.98 841
13451.08 869
13452.17 866
13453.27 866
13454.36 873
13455.46 847
13456.55 901
13457.65 915
13458.74 916
13459.84 895
13460.94 883
13462.03 903
13463.13 952
13464.22 952
13465.32 931
13466.41 911
13467.51 944
13468.61 925
13469.70 919
13470.80 931
13471.90 946
13472.99 946
13474.09 951
13475.18 958
13476.28 995
13477.38 981
13478.47 1006
13479.57 999
13480.67 1000
13481.76 1016
13482.86 1003
13483.96 1026
13485.05 1020
13486.15 1019
13487.25 1001
13488.34 1055
13489.44 1088
13490.54 1049
13491.63 1083
13492.73 1113
13493.83 1127
13494.93 1136
13496.02 1111
13497.12 1145
13498.22 1124
13499.31 1103
13500.41 1140
13501.51 1195
13502.61 1186
13503.70 1167
13504.80 1165
13505.90 1170
13507.00 1118
13508.09 1117
13509.19 1124
13510.29 1082
13511.39 1095
13512.49 1094
13513.58 1090
13514.68 1104
13515.78 1095
13516.88 1063
13517.98 1044
13519.07 1087
13520.17 1033
13521.27 1022
13522.37 1030
13523.47 1014
13524.57 1009
13525.66 979
13526.76 975
13527.86 993
13528.96 951
13530.06 989
13531.16 970
13532.25 969
13533.35 983
13534.45 979
13535.55 969
13536.65 965
13537.75 967
13538.85 946
13539.95 924
13541.05 933
13542.14 881
13543.24 863
13544.34 875
13545.44 870
13546.54 869
13547.64 826
13548.74 819
13549.84 810
13550.94 817
13552.04 825
13553.14 814
13554.24 827
13555.34 795
13556.44 746
13557.54 742
13558.64 784
13559.74 766
13560.84 767
13561.94 785
13563.04 793
13564.13 736
13565.23 759
13566.34 731
13567.44 762
13568.54 751
13569.64 741
13570.74 712
13571.84 744
13572.94 750
13574.04 755
13575.14 744
13576.24 760
13577.34 770
13578.44 774
13579.54 775
13580.64 758
13581.74 740
13582.84 744
13583.94 742
13585.04 763
13586.14 758
13587.24 745
13588.35 759
13589.45 760
13590.55 764
13591.65 730
13592.75 755
13593.85 748
13594.95 731
13596.05 752
13597.15 744
13598.26 749
13599.36 747
13600.46 808
13601.56 770
13602.66 743
13603.76 748
13604.86 733
13605.97 746
13607.07 798
13608.17 748
13609.27 738
13610.37 729
13611.47 742
13612.58 735
13613.68 739
13614.78 734
13615.88 749
13616.98 756
13618.09 762
13619.19 755
13620.29 768
13621.39 751
13622.50 750
13623.60 728
13624.70 742
13625.80 808
13626.91 742
13628.01 754
13629.11 766
13630.21 758
13631.32 768
13632.42 758
13633.52 771
13634.62 778
13635.73 786
13636.83 762
13637.93 786
13639.04 786
13640.14 784
13641.24 777
13642.35 771
13643.45 777
13644.55 755
13645.65 741
13646.76 731
13647.86 746
13648.96 752
13650.07 749
13651.17 761
13652.28 771
13653.38 755
13654.48 762
13655.59 703
13656.69 701
13657.79 733
13658.90 741
13660.00 704
13661.11 740
13662.21 709
13663.31 694
13664.42 695
13665.52 703
13666.63 731
13667.73 711
13668.83 695
13669.94 717
13671.04 705
13672.15 709
13673.25 745
13674.36 722
13675.46 712
13676.56 727
13677.67 740
13678.77 714
13679.88 719
13680.98 736
13682.09 732
13683.19 758
13684.30 748
13685.40 737
13686.51 708
13687.61 751
13688.72 755
13689.82 771
13690.93 751
13692.03 751
13693.14 743
13694.24 743
13695.35 733
13696.45 706
13697.56 754
13698.66 750
13699.77 740
13700.87 750
13701.98 751
13703.09 749
13704.19 779
13705.30 772
13706.40 788
13707.51 792
13708.61 761
13709.72 754
13710.83 773
13711.93 766
13713.04 755
13714.14 820
13715.25 801
13716.36 841
13717.46 837
13718.57 832
13719.67 801
13720.78 845
13721.89 855
13722.99 829
13724.10 839
13725.21 868
13726.31 882
13727.42 887
13728.53 900
13729.63 910
13730.74 902
13731.85 889
13732.95 917
13734.06 920
13735.17 917
13736.27 925
13737.38 923
13738.49 956
13739.59 991
13740.70 983
13741.81 978
13742.92 1035
13744.02 1039
13745.13 1042
13746.24 1069
13747.35 1083
13748.45 1099
13749.56 1121
13750.67 1147
13751.78 1171
13752.88 1167
13753.99 1219
13755.10 1226
13756.21 1245
13757.31 1260
13758.42 1294
13759.53 1291
13760.64 1303
13761.75 1315
13762.85 1325
13763.96 1320
13765.07 1345
13766.18 1381
13767.29 1346
13768.39 1337
13769.50 1350
13770.61 1370
13771.72 1361
13772.83 1263
13773.94 1256
13775.04 1283
13776.15 1245
13777.26 1263
13778.37 1212
13779.48 1232
13780.59 1226
13781.70 1143
13782.80 1169
13783.91 1111
13785.02 1070
13786.13 1060
13787.24 1033
13788.35 1060
13789.46 1038
13790.57 977
13791.68 961
13792.79 934
13793.90 944
13795.00 964
13796.11 886
13797.22 885
13798.33 902
13799.44 882
13800.55 897
13801.66 897
13802.77 863
13803.88 883
13804.99 899
13806.10 865
13807.21 866
13808.32 844
13809.43 852
13810.54 826
13811.65 838
13812.76 844
13813.87 822
13814.98 803
13816.09 795
13817.20 838
13818.31 802
13819.42 789
13820.53 809
13821.64 840
13822.75 810
13823.86 813
13824.97 788
13826.08 769
13827.19 790
13828.30 775
13829.41 799
13830.53 803
13831.64 786
13832.75 787
13833.86 774
13834.97 778
13836.08 790
13837.19 781
13838.30 793
13839.41 763
13840.52 822
13841.64 808
13842.75 818
13843.86 813
13844.97 793
13846.08 779
13847.19 769
13848.30 798
13849.41 806
13850.53 809
13851.64 780
13852.75 805
13853.86 809
13854.97 831
13856.08 839
13857.20 835
13858.31 797
13859.42 794
13860.53 822
13861.64 810
13862.76 810
13863.87 825
13864.98 848
13866.09 857
13867.20 834
13868.32 835
13869.43 823
13870.54 847
13871.65 843
13872.77 848
13873.88 880
13874.99 903
13876.10 868
13877.22 840
13878.33 879
13879.44 924
13880.55 954
13881.67 939
13882.78 928
13883.89 933
13885.01 944
13886.12 953
13887.23 964
13888.34 986
13889.46 1002
13890.57 988
13891.68 1009
13892.80 1000
13893.91 1008
13895.02 1035
13896.14 1038
13897.25 1027
13898.36 1013
13899.48 1013
13900.59 997
13901.70 1012
13902.82 979
13903.93 953
13905.05 964
13906.16 965
13907.27 942
13908.39 936
13909.50 892
13910.61 909
13911.73 899
13912.84 849
13913.96 872
13915.07 832
13916.19 857
13917.30 805
13918.41 796
13919.53 836
13920.64 815
13921.76 797
13922.87 811
13923.99 811
13925.10 813
13926.21 837
13927.33 809
13928.44 843
13929.56 801
13930.67 802
13931.79 780
13932.90 776
13934.02 769
13935.13 775
13936.25 792
13937.36 786
13938.48 787
13939.59 789
13940.71 813
13941.82 790
13942.94 760
13944.05 768
13945.17 778
13946.28 783
13947.40 779
13948.52 741
13949.63 730
13950.75 742
13951.86 746
13952.98 767
13954.09 707
13955.21 730
13956.32 719
13957.44 726
13958.56 740
13959.67 739
13960.79 691
13961.90 702
13963.02 735
13964.14 729
13965.25 753
13966.37 718
13967.48 740
13968.60 730
13969.72 755
13970.83 762
13971.95 761
13973.07 774
13974.18 747
13975.30 750
13976.42 748
13977.53 770
13978.65 751
13979.77 779
13980.88 791
13982.00 818
13983.12 789
13984.23 786
13985.35 753
13986.47 786
13987.58 805
13988.70 794
13989.82 790
13990.94 785
13992.05 791
13993.17 817
13994.29 815
13995.40 807
13996.52 783
13997.64 787
13998.76 827
13999.87 829
14000.99 823
14002.11 852
14003.23 815
14004.35 788
14005.46 808
14006.58 816
14007.70 875
14008.82 814
14009.93 805
14011.05 790
14012.17 825
14013.29 812
14014.41 818
14015.52 814
14016.64 821
14017.76 837
14018.88 828
14020.00 825
14021.12 825
14022.23 813
14023.35 844
14024.47 813
14025.59 825
14026.71 836
14027.83 836
14028.95 808
14030.06 832
14031.18 797
14032.30 836
14033.42 853
14034.54 856
14035.66 822
14036.78 865
14037.90 861
14039.02 865
14040.14 847
14041.25 844
14042.37 853
14043.49 880
14044.61 877
14045.73 891
14046.85 867
14047.97 869
14049.09 905
14050.21 947
14051.33 991
14052.45 965
14053.57 971
14054.69 961
14055.81 971
14056.93 1032
14058.05 991
14059.17 997
14060.29 1022
14061.41 1049
14062.53 1028
14063.65 1042
14064.77 1022
14065.89 1092
14067.01 1074
14068.13 1092
14069.25 1084
14070.37 1097
14071.49 1119
14072.61 1131
14073.73 1151
14074.85 1158
14075.97 1184
14077.09 1202
14078.21 1196
14079.33 1160
14080.45 1188
14081.57 1161
14082.69 1182
14083.82 1240
14084.94 1185
14086.06 1247
14087.18 1268
14088.30 1190
14089.42 1208
14090.54 1287
14091.66 1276
14092.78 1253
14093.91 1255
14095.03 1228
14096.15 1256
14097.27 1249
14098.39 1243
14099.51 1288
14100.63 1260
14101.76 1250
14102.88 1194
14104.00 1227
14105.12 1228
14106.24 1232
14107.36 1255
14108.49 1242
14109.61 1236
14110.73 1204
14111.85 1158
14112.97 1117
14114.10 1122
14115.22 1155
14116.34 1167
14117.46 1163
14118.58 1109
14119.71 1074
14120.83 1115
14121.95 1104
14123.07 1068
14124.20 1076
14125.32 1034
14126.44 1034
14127.56 1031
14128.69 1042
14129.81 996
14130.93 983
14132.06 996
14133.18 992
14134.30 995
14135.42 978
14136.55 991
14137.67 989
14138.79 984
14139.92 998
14141.04 952
14142.16 966
14143.29 989
14144.41 993
14145.53 952
14146.66 960
14147.78 926
14148.90 964
14150.03 963
14151.15 976
14152.27 964
14153.40 940
14154.52 951
14155.64 917
14156.77 960
14157.89 969
14159.02 931
14160.14 934
14161.26 931
14162.39 939
14163.51 929
14164.64 945
14165.76 926
14166.88 926
14168.01 938
14169.13 920
14170.26 935
14171.38 894
14172.51 907
14173.63 919
14174.75 924
14175.88 907
14177.00 897
14178.13 889
14179.25 911
14180.38 912
14181.50 919
14182.63 908
14183.75 884
14184.88 898
14186.00 851
14187.13 854
14188.25 846
14189.38 842
14190.50 847
14191.63 852
14192.75 832
14193.88 862
14195.00 862
14196.13 868
14197.25 841
14198.38 854
14199.50 870
14200.63 867
14201.76 847
14202.88 800
14204.01 793
14205.13 791
14206.26 843
14207.38 811
14208.51 812
14209.64 813
14210.76 823
14211.89 752
14213.01 778
14214.14 771
14215.27 770
14216.39 768
14217.52 773
14218.64 770
14219.77 787
14220.90 786
14222.02 781
14223.15 745
14224.28 793
14225.40 772
14226.53 760
14227.66 765
14228.78 786
14229.91 780
14231.04 722
14232.16 753
14233.29 740
14234.42 730
14235.54 740
14236.67 724
14237.80 725
14238.92 737
14240.05 754
14241.18 717
14242.31 732
14243.43 717
14244.56 731
14245.69 696
14246.82 697
14247.94 669
14249.07 754
14250.20 750
14251.33 695
14252.45 662
14253.58 723
14254.71 733
14255.84 720
14256.96 704
14258.09 686
14259.22 710
14260.35 729
14261.47 661
14262.60 654
14263.73 696
14264.86 668
14265.99 665
14267.12 662
14268.24 675
14269.37 646
14270.50 674
14271.63 670
14272.76 650
14273.89 622
14275.01 605
14276.14 665
14277.27 637
14278.40 637
14279.53 614
14280.66 635
14281.79 617
14282.91 592
14284.04 617
14285.17 606
14286.30 596
14287.43 595
14288.56 613
14289.69 610
14290.82 645
14291.95 611
14293.08 627
14294.20 614
14295.33 615
14296.46 606
14297.59 589
14298.72 591
14299.85 582
14300.98 599
14302.11 582
14303.24 573
14304.37 589
14305.50 574
14306.63 577
14307.76 593
14308.89 565
14310.02 566
14311.15 600
14312.28 572
14313.41 558
14314.54 546
14315.67 577
14316.80 564
14317.93 582
14319.06 573
14320.19 550
14321.32 550
14322.45 539
14323.58 548
14324.71 536
14325.84 546
14326.97 561
14328.10 557
14329.23 570
14330.36 534
14331.49 564
14332.62 563
14333.76 533
14334.89 534
14336.02 576
14337.15 569
14338.28 546
14339.41 535
14340.54 543
14341.67 533
14342.80 570
14343.93 546
14345.07 534
14346.20 541
14347.33 520
14348.46 544
14349.59 545
14350.72 552
14351.85 562
14352.99 529
14354.12 500
14355.25 498
14356.38 503
14357.51 558
14358.64 524
14359.78 549
14360.91 529
14362.04 520
14363.17 542
14364.30 544
14365.44 541
14366.57 517
14367.70 539
14368.83 553
14369.96 503
14371.10 546
14372.23 554
14373.36 544
14374.49 540
14375.63 522
14376.76 545
14377.89 519
14379.02 543
14380.16 534
14381.29 529
14382.42 542
14383.55 556
14384.69 535
14385.82 525
14386.95 567
14388.09 550
14389.22 564
14390.35 570
14391.49 549
14392.62 529
14393.75 551
14394.89 587
14396.02 572
14397.15 553
14398.28 526
14399.42 563
14400.55 578
14401.69 607
14402.82 590
14403.95 566
14405.09 591
14406.22 581
14407.35 579
14408.49 572
14409.62 565
14410.75 581
14411.89 573
14413.02 590
14414.16 569
14415.29 599
14416.42 607
14417.56 600
14418.69 630
14419.83 604
14420.96 620
14422.10 610
14423.23 606
14424.36 608
14425.50 595
14426.63 619
14427.77 628
14428.90 625
14430.04 597
14431.17 614
14432.31 634
14433.44 638
14434.58 599
14435.71 640
14436.85 630
14437.98 609
14439.12 621
14440.25 654
14441.39 647
14442.52 637
14443.66 643
14444.79 656
14445.93 643
14447.06 638
14448.20 673
14449.33 672
14450.47 682
14451.60 660
14452.74 641
14453.87 672
14455.01 689
14456.14 670
14457.28 650
14458.42 688
14459.55 714
14460.69 694
14461.82 695
14462.96 684
14464.10 706
14465.23 719
14466.37 692
14467.50 712
14468.64 708
14469.78 722
14470.91 698
14472.05 679
14473.18 690
14474.32 703
14475.46 711
14476.59 664
14477.73 635
14478.87 690
14480.00 701
14481.14 706
14482.28 680
14483.41 675
14484.55 673
14485.69 697
14486.82 686
14487.96 662
14489.10 655
14490.23 657
14491.37 664
14492.51 668
14493.65 678
14494.78 697
14495.92 649
14497.06 658
14498.19 631
14499.33 645
14500.47 636
14501.61 633
14502.74 644
14503.88 668
14505.02 656
14506.16 650
14507.29 640
14508.43 629
14509.57 603
14510.71 648
14511.85 596
14512.98 615
14514.12 592
14515.26 566
14516.40 613
14517.54 605
14518.67 617
14519.81 619
14520.95 604
14522.09 590
14523.23 581
14524.36 602
14525.50 583
14526.64 577
14527.78 587
14528.92 581
14530.06 596
14531.19 558
14532.33 571
14533.47 576
14534.61 594
14535.75 573
14536.89 594
14538.03 588
14539.17 595
14540.31 608
14541.44 550
14542.58 566
14543.72 556
14544.86 577
14546.00 590
14547.14 616
14548.28 597
14549.42 575
14550.56 590
14551.70 598
14552.84 587
14553.98 572
14555.12 589
14556.25 607
14557.39 568
14558.53 542
14559.67 572
14560.81 580
14561.95 578
14563.09 583
14564.23 606
14565.37 599
14566.51 602
14567.65 607
14568.79 614
14569.93 612
14571.07 628
14572.21 604
14573.35 616
14574.49 614
14575.63 639
14576.77 641
14577.92 603
14579.06 625
14580.20 637
14581.34 627
14582.48 629
14583.62 639
14584.76 662
14585.90 628
14587.04 649
14588.18 652
14589.32 660
14590.46 633
14591.60 682
14592.74 657
14593.89 666
14595.03 667
14596.17 692
14597.31 688
14598.45 684
14599.59 674
14600.73 702
14601.87 699
14603.02 706
14604.16 701
14605.30 703
14606.44 721
14607.58 721
14608.72 727
14609.86 755
14611.01 754
14612.15 763
14613.29 778
14614.43 761
14615.57 728
14616.72 772
14617.86 763
14619.00 795
14620.14 788
14621.28 799
14622.43 794
14623.57 824
14624.71 828
14625.85 822
14627.00 855
14628.14 874
14629.28 868
14630.42 849
14631.56 863
14632.71 847
14633.85 863
14634.99 845
14636.14 863
14637.28 878
14638.42 881
14639.56 905
14640.71 897
14641.85 871
14642.99 809
14644.14 834
14645.28 813
14646.42 818
14647.56 766
14648.71 767
14649.85 794
14650.99 785
14652.14 728
14653.28 712
14654.42 711
14655.57 656
14656.71 670
14657.85 650
14659.00 637
14660.14 646
14661.29 633
14662.43 635
14663.57 615
14664.72 618
14665.86 605
14667.00 595
14668.15 590
14669.29 573
14670.44 547
14671.58 571
14672.73 550
14673.87 563
14675.01 539
14676.16 552
14677.30 557
14678.45 562
14679.59 551
14680.74 559
14681.88 566
14683.02 540
14684.17 524
14685.31 520
14686.46 516
14687.60 512
14688.75 524
14689.89 506
14691.04 517
14692.18 515
14693.33 521
14694.47 510
14695.62 486
14696.76 504
14697.91 476
14699.05 504
14700.20 512
14701.34 498
14702.49 465
14703.63 482
14704.78 511
14705.92 520
14707.07 510
14708.22 493
14709.36 473
14710.51 461
14711.65 484
14712.80 459
14713.94 451
14715.09 464
14716.23 447
14717.38 455
14718.53 464
14719.67 448
14720.82 439
14721.96 445
14723.11 476
14724.26 467
14725.40 435
14726.55 432
14727.70 465
14728.84 477
14729.99 454
14731.13 447
14732.28 441
14733.43 473
14734.57 468
14735.72 445
14736.87 421
14738.01 482
14739.16 456
14740.31 435
14741.45 439
14742.60 462
14743.75 455
14744.89 447
14746.04 419
14747.19 420
14748.34 450
14749.48 440
14750.63 447
14751.78 471
14752.92 449
14754.07 439
14755.22 426
14756.37 455
14757.51 443
14758.66 427
14759.81 438
14760.96 442
14762.10 432
14763.25 418
14764.40 415
14765.55 447
14766.70 440
14767.84 452
14768.99 436
14770.14 424
14771.29 425
14772.43 439
14773.58 404
14774.73 430
14775.88 402
14777.03 406
14778.18 419
14779.32 398
14780.47 387
14781.62 387
14782.77 411
14783.92 413
14785.07 408
14786.21 411
14787.36 397
14788.51 408
14789.66 396
14790.81 383
14791.96 392
14793.11 418
14794.26 410
14795.40 414
14796.55 391
14797.70 408
14798.85 423
14800.00 392
14801.15 357
14802.30 375
14803.45 402
14804.60 387
14805.75 399
14806.90 381
14808.05 352
14809.19 388
14810.34 361
14811.49 368
14812.64 383
14813.79 367
14814.94 374
14816.09 353
14817.24 376
14818.39 352
14819.54 371
14820.69 377
14821.84 368
14822.99 363
14824.14 362
14825.29 352
14826.44 402
14827.59 382
14828.74 364
14829.89 341
14831.04 355
14832.19 355
14833.34 346
14834.49 335
14835.64 365
14836.79 332
14837.95 362
14839.10 351
14840.25 348
14841.40 339
14842.55 371
14843.70 357
14844.85 341
14846.00 373
14847.15 368
14848.30 360
14849.45 359
14850.60 366
14851.76 349
14852.91 369
14854.06 357
14855.21 338
14856.36 341
14857.51 352
14858.66 348
14859.81 349
14860.97 344
14862.12 335
14863.27 352
14864.42 331
14865.57 327
14866.72 341
14867.88 364
14869.03 331
14870.18 366
14871.33 343
14872.48 352
14873.64 369
14874.79 381
14875.94 380
14877.09 355
14878.24 358
14879.40 343
14880.55 351
14881.70 373
14882.85 345
14884.00 333
14885.16 348
14886.31 377
14887.46 354
14888.61 349
14889.77 349
14890.92 318
14892.07 345
14893.23 341
14894.38 341
14895.53 334
14896.68 330
14897.84 313
14898.99 363
14900.14 333
14901.30 329
14902.45 329
14903.60 352
14904.75 325
14905.91 337
14907.06 351
14908.21 364
14909.37 367
14910.52 336
14911.67 347
14912.83 349
14913.98 335
14915.14 345
14916.29 341
14917.44 322
14918.60 316
14919.75 322
14920.90 326
14922.06 349
14923.21 361
14924.37 363
14925.52 331
14926.67 369
14927.83 347
14928.98 329
14930.14 342
14931.29 340
14932.44 348
14933.60 343
14934.75 371
14935.91 350
14937.06 364
14938.22 343
14939.37 345
14940.52 318
14941.68 335
14942.83 343
14943.99 360
14945.14 361
14946.30 359
14947.45 341
14948.61 359
14949.76 345
14950.92 348
14952.07 351
14953.23 357
14954.38 366
14955.54 338
14956.69 348
14957.85 362
14959.00 371
14960.16 357
14961.31 348
14962.47 347
14963.62 335
14964.78 347
14965.94 350
14967.09 332
14968.25 363
14969.40 355
14970.56 376
14971.71 374
14972.87 357
14974.03 352
14975.18 367
14976.34 351
14977.49 335
14978.65 327
14979.81 369
14980.96 368
14982.12 363
14983.27 354
14984.43 343
14985.59 355
14986.74 332
14987.90 346
14989.06 334
14990.21 344
14991.37 322
14992.53 356
14993.68 328
14994.84 306
14996.00 331
14997.15 340
14998.31 330
14999.47 327
15000.62 329
15001.78 336
15002.94 328
15004.09 328
15005.25 331
15006.41 340
15007.56 313
15008.72 305
15009.88 305
15011.04 330
15012.19 320
15013.35 340
15014.51 339
15015.67 320
15016.82 300
15017.98 289
15019.14 293
15020.30 330
15021.45 310
15022.61 325
15023.77 302
15024.93 324
15026.08 328
15027.24 315
15028.40 318
15029.56 294
15030.72 299
15031.87 309
15033.03 323
15034.19 319
15035.35 304
15036.51 331
15037.67 326
15038.82 321
15039.98 319
15041.14 317
15042.30 281
15043.46 309
15044.62 315
15045.78 313
15046.93 311
15048.09 335
15049.25 346
15050.41 302
15051.57 283
15052.73 286
15053.89 305
15055.05 316
15056.20 318
15057.36 303
15058.52 312
15059.68 329
15060.84 321
15062.00 315
15063.16 300
15064.32 286
15065.48 327
15066.64 320
15067.80 295
15068.96 293
15070.12 295
15071.28 293
15072.44 323
15073.60 346
15074.76 321
15075.91 309
15077.07 312
15078.23 310
15079.39 314
15080.55 316
15081.71 328
15082.87 313
15084.03 313
15085.19 301
15086.35 319
15087.51 305
15088.68 322
15089.84 308
15091.00 293
15092.16 313
15093.32 329
15094.48 327
15095.64 300
15096.80 289
15097.96 322
15099.12 333
15100.28 307
15101.44 326
15102.60 329
15103.76 327
15104.92 334
15106.08 321
15107.25 317
15108.41 330
15109.57 333
15110.73 322
15111.89 314
15113.05 328
15114.21 337
15115.37 304
15116.54 339
15117.70 328
15118.86 330
15120.02 343
15121.18 348
15122.34 325
15123.50 329
15124.67 328
15125.83 348
15126.99 335
15128.15 321
15129.31 359
15130.47 308
15131.64 329
15132.80 329
15133.96 337
15135.12 322
15136.28 347
15137.45 341
15138.61 334
15139.77 348
15140.93 324
15142.10 316
15143.26 341
15144.42 354
15145.58 351
15146.75 331
15147.91 352
15149.07 337
15150.23 392
15151.40 348
15152.56 349
15153.72 350
15154.88 372
15156.05 364
15157.21 345
15158.37 364
15159.54 345
15160.70 407
15161.86 371
15163.03 351
15164.19 356
15165.35 366
15166.52 390
15167.68 365
15168.84 350
15170.01 353
15171.17 354
15172.33 379
15173.50 360
15174.66 372
15175.82 357
15176.99 401
15178.15 373
15179.31 371
15180.48 384
15181.64 403
15182.81 421
15183.97 391
15185.13 401
15186.30 413
15187.46 415
15188.63 382
15189.79 415
15190.95 399
15192.12 389
15193.28 419
15194.45 429
15195.61 415
15196.78 415
15197.94 431
15199.10 426
15200.27 416
15201.43 437
15202.60 441
15203.76 442
15204.93 441
15206.09 412
15207.26 449
15208.42 463
15209.59 452
15210.75 436
15211.92 427
15213.08 468
15214.25 486
15215.41 461
15216.58 494
15217.74 506
15218.91 473
15220.07 496
15221.24 501
15222.40 522
15223.57 521
15224.74 529
15225.90 546
15227.07 511
15228.23 519
15229.40 549
15230.56 560
15231.73 575
15232.89 565
15234.06 559
15235.23 535
15236.39 551
15237.56 553
15238.72 581
15239.89 529
15241.06 569
15242.22 535
15243.39 538
15244.56 546
15245.72 551
15246.89 532
15248.05 495
15249.22 533
15250.39 557
15251.55 548
15252.72 555
15253.89 526
15255.05 543
15256.22 524
15257.39 504
15258.55 511
15259.72 517
15260.89 508
15262.05 505
15263.22 484
15264.39 451
15265.56 462
15266.72 465
15267.89 458
15269.06 466
15270.22 453
15271.39 475
15272.56 455
15273.73 448
15274.89 476
15276.06 475
15277.23 460
15278.40 428
15279.56 449
15280.73 447
15281.90 429
15283.07 442
15284.23 452
15285.40 423
15286.57 458
15287.74 442
15288.91 461
15290.07 426
15291.24 459
15292.41 463
15293.58 459
15294.75 427
15295.92 419
15297.08 446
15298.25 424
15299.42 455
15300.59 475
15301.76 458
15302.93 456
15304.09 457
15305.26 450
15306.43 439
15307.60 469
15308.77 430
15309.94 433
15311.11 423
15312.28 447
15313.44 459
15314.61 422
15315.78 467
15316.95 443
15318.12 430
15319.29 452
15320.46 455
15321.63 465
15322.80 444
15323.97 433
15325.14 462
15326.30 479
15327.47 468
15328.64 469
15329.81 466
15330.98 456
15332.15 450
15333.32 465
15334.49 457
15335.66 482
15336.83 490
15338.00 486
15339.17 477
15340.34 479
15341.51 480
15342.68 470
15343.85 497
15345.02 506
15346.19 493
15347.36 509
15348.53 519
15349.70 521
15350.87 540
15352.04 524
15353.21 529
15354.38 511
15355.55 514
15356.72 548
15357.90 538
15359.07 542
15360.24 576
15361.41 531
15362.58 541
15363.75 555
15364.92 546
15366.09 567
15367.26 587
15368.43 551
15369.60 533
15370.77 540
15371.95 579
15373.12 539
15374.29 572
15375.46 528
15376.63 556
15377.80 546
15378.97 549
15380.15 556
15381.32 570
15382.49 541
15383.66 545
15384.83 544
15386.00 541
15387.17 549
15388.35 537
15389.52 548
15390.69 544
15391.86 527
15393.03 528
15394.21 510
15395.38 521
15396.55 531
15397.72 532
15398.89 536
15400.07 511
15401.24 537
15402.41 496
15403.58 494
15404.76 477
15405.93 497
15407.10 481
15408.27 470
15409.45 489
15410.62 468
15411.79 452
15412.96 458
15414.14 445
15415.31 459
15416.48 426
15417.66 467
15418.83 462
15420.00 425
15421.17 419
15422.35 422
15423.52 424
15424.69 415
15425.87 383
15427.04 414
15428.21 388
15429.39 382
15430.56 406
15431.73 383
15432.91 387
15434.08 387
15435.25 374
15436.43 388
15437.60 417
15438.77 422
15439.95 388
15441.12 404
15442.30 417
15443.47 398
15444.64 379
15445.82 381
15446.99 388
15448.17 398
15449.34 384
15450.51 370
15451.69 368
15452.86 354
15454.04 372
15455.21 364
15456.39 339
15457.56 372
15458.73 364
15459.91 411
15461.08 360
15462.26 346
15463.43 367
15464.61 378
15465.78 334
15466.96 393
15468.13 384
15469.31 379
15470.48 340
15471.66 376
15472.83 387
15474.01 376
15475.18 360
15476.36 385
15477.53 372
15478.71 348
15479.88 345
15481.06 336
15482.23 356
15483.41 369
15484.58 350
15485.76 361
15486.93 372
15488.11 349
15489.29 396
15490.46 392
15491.64 374
15492.81 373
15493.99 378
15495.16 381
15496.34 379
15497.52 347
15498.69 370
15499.87 368
15501.04 385
15502.22 384
15503.40 369
15504.57 371
15505.75 362
15506.92 355
15508.10 355
15509.28 360
15510.45 356
15511.63 348
15512.81 372
15513.98 384
15515.16 380
15516.34 362
15517.51 345
15518.69 346
15519.87 356
15521.04 334
15522.22 372
15523.40 358
15524.57 385
15525.75 370
15526.93 375
15528.11 377
15529.28 378
15530.46 375
15531.64 387
15532.81 369
15533.99 364
15535.17 368
15536.35 396
15537.52 392
15538.70 404
15539.88 365
15541.06 384
15542.23 376
15543.41 366
15544.59 352
15545.77 400
15546.95 392
15548.12 394
15549.30 391
15550.48 389
15551.66 390
15552.83 405
15554.01 406
15555.19 411
15556.37 390
15557.55 407
15558.73 407
15559.90 425
15561.08 369
15562.26 407
15563.44 451
15564.62 437
15565.80 428
15566.97 419
15568.15 410
15569.33 415
15570.51 452
15571.69 451
15572.87 408
15574.05 427
15575.23 439
15576.40 425
15577.58 444
15578.76 443
15579.94 441
15581.12 465
15582.30 472
15583.48 456
15584.66 453
15585.84 452
15587.02 449
15588.20 483
15589.38 479
15590.56 464
15591.73 480
15592.91 488
15594.09 481
15595.27 467
15596.45 487
15597.63 491
15598.81 499
15599.99 504
15601.17 489
15602.35 515
15603.53 523
15604.71 501
15605.89 496
15607.07 500
15608.25 514
15609.43 514
15610.61 514
15611.79 502
15612.97 521
15614.15 519
15615.33 502
15616.51 536
15617.69 544
15618.88 553
15620.06 520
15621.24 521
15622.42 553
15623.60 594
15624.78 562
15625.96 577
15627.14 564
15628.32 562
15629.50 593
15630.68 588
15631.86 563
15633.05 566
15634.23 619
15635.41 582
15636.59 586
15637.77 618
15638.95 615
15640.13 611
15641.31 627
15642.50 603
15643.68 610
15644.86 631
15646.04 608
15647.22 609
15648.40 609
15649.58 595
15650.77 601
15651.95 611
15653.13 621
15654.31 598
15655.49 613
15656.68 653
15657.86 606
15659.04 632
15660.22 597
15661.40 606
15662.59 608
15663.77 618
15664.95 583
15666.13 588
15667.32 564
15668.50 555
15669.68 573
15670.86 582
15672.05 593
15673.23 573
15674.41 577
15675.59 563
15676.78 536
15677.96 545
15679.14 565
15680.32 562
15681.51 559
15682.69 539
15683.87 532
15685.06 581
15686.24 565
15687.42 541
15688.61 548
15689.79 551
15690.97 564
15692.16 551
15693.34 542
15694.52 552
15695.71 537
15696.89 569
15698.07 557
15699.26 593
15700.44 567
15701.62 548
15702.81 572
15703.99 554
15705.17 554
15706.36 543
15707.54 547
15708.73 580
15709.91 561
15711.09 549
15712.28 557
15713.46 566
15714.65 551
15715.83 542
15717.02 563
15718.20 586
15719.38 573
15720.57 563
15721.75 599
15722.94 619
15724.12 596
15725.31 620
15726.49 610
15727.68 600
15728.86 623
15730.04 636
15731.23 619
15732.41 581
15733.60 596
15734.78 639
15735.97 611
15737.15 631
15738.34 645
15739.52 647
15740.71 678
15741.89 693
15743.08 692
15744.27 687
15745.45 709
15746.64 678
15747.82 693
15749.01 680
15750.19 745
15751.38 721
15752.56 755
15753.75 729
15754.93 712
15756.12 721
15757.31 730
15758.49 725
15759.68 724
15760.86 747
15762.05 744
15763.24 769
15764.42 750
15765.61 761
15766.79 715
15767.98 698
15769.17 723
15770.35 701
15771.54 717
15772.72 710
15773.91 700
15775.10 690
15776.28 718
15777.47 709
15778.66 680
15779.84 670
15781.03 683
15782.22 655
15783.40 630
15784.59 632
15785.78 657
15786.96 642
15788.15 656
15789.34 646
15790.53 654
15791.71 644
15792.90 625
15794.09 660
15795.27 627
15796.46 633
15797.65 608
15798.84 615
15800.02 616
15801.21 621
15802.40 614
15803.59 610
15804.77 575
15805.96 587
15807.15 572
15808.34 554
15809.52 565
15810.71 551
15811.90 555
15813.09 556
15814.28 540
15815.46 553
15816.65 563
15817.84 528
15819.03 539
15820.22 527
15821.40 546
15822.59 541
15823.78 550
15824.97 560
15826.16 544
15827.35 528
15828.53 534
15829.72 528
15830.91 585
15832.10 541
15833.29 512
15834.48 541
15835.67 521
15836.85 553
15838.04 535
15839.23 558
15840.42 574
15841.61 573
15842.80 505
15843.99 540
15845.18 550
15846.37 557
15847.55 561
15848.74 549
15849.93 536
15851.12 551
15852.31 527
15853.50 534
15854.69 576
15855.88 539
15857.07 561
15858.26 517
15859.45 593
15860.64 585
15861.83 593
15863.02 568
15864.21 576
15865.40 552
15866.59 580
15867.78 584
15868.97 559
15870.16 596
15871.35 597
15872.54 621
15873.73 597
15874.92 596
15876.11 616
15877.30 607
15878.49 615
15879.68 595
15880.87 610
15882.06 622
15883.25 635
15884.44 608
15885.63 610
15886.82 623
15888.01 656
15889.20 658
15890.39 655
15891.59 646
15892.78 666
15893.97 635
15895.16 677
15896.35 661
15897.54 657
15898.73 678
15899.92 674
15901.11 688
15902.30 714
15903.50 728
15904.69 718
15905.88 730
15907.07 739
15908.26 732
15909.45 736
15910.64 718
15911.84 733
15913.03 745
15914.22 781
15915.41 739
15916.60 762
15917.79 799
15918.99 756
15920.18 750
15921.37 754
15922.56 728
15923.75 765
15924.95 743
15926.14 780
15927.33 781
15928.52 769
15929.71 744
15930.91 793
15932.10 765
15933.29 739
15934.48 730
15935.68 762
15936.87 762
15938.06 712
15939.25 709
15940.45 711
15941.64 722
15942.83 692
15944.03 693
15945.22 673
15946.41 657
15947.60 641
15948.80 615
15949.99 626
15951.18 656
15952.38 629
15953.57 599
15954.76 573
15955.96 578
15957.15 583
15958.34 555
15959.54 539
15960.73 503
15961.92 507
15963.12 503
15964.31 503
15965.50 511
15966.70 517
15967.89 490
15969.08 493
15970.28 473
15971.47 494
15972.67 475
15973.86 520
15975.05 462
15976.25 478
15977.44 476
15978.64 438
15979.83 420
15981.02 453
15982.22 454
15983.41 418
15984.61 437
15985.80 449
15987.00 422
15988.19 430
15989.38 443
15990.58 422
15991.77 421
15992.97 416
15994.16 425
15995.36 390
15996.55 454
15997.75 422
15998.94 401
16000.14 422
16001.33 395
16002.53 417
16003.72 413
16004.92 392
16006.11 394
16007.31 404
16008.50 399
16009.70 392
16010.89 380
16012.09 388
16013.28 388
16014.48 403
16015.67 386
16016.87 360
16018.07 397
16019.26 377
16020.46 396
16021.65 377
16022.85 365
16024.04 365
16025.24 417
16026.44 378
16027.63 382
16028.83 370
16030.02 407
16031.22 358
16032.42 348
16033.61 366
16034.81 349
16036.00 371
16037.20 387
16038.40 380
16039.59 352
16040.79 365
16041.99 346
16043.18 364
16044.38 385
16045.58 379
16046.77 359
16047.97 380
16049.17 377
16050.36 358
16051.56 352
16052.76 351
16053.95 382
16055.15 341
16056.35 350
16057.54 357
16058.74 350
16059.94 340
16061.14 359
16062.33 363
16063.53 355
16064.73 351
16065.92 355
16067.12 339
16068.32 342
16069.52 342
16070.71 343
16071.91 338
16073.11 349
16074.31 332
16075.50 339
16076.70 344
16077.90 323
16079.10 318
16080.30 317
16081.49 325
16082.69 337
16083.89 322
16085.09 315
16086.29 335
16087.48 335
16088.68 343
16089.88 335
16091.08 331
16092.28 343
16093.48 329
16094.67 339
16095.87 312
16097.07 329
16098.27 307
16099.47 294
16100.67 328
16101.87 321
16103.06 285
16104.26 308
16105.46 315
16106.66 299
16107.86 314
16109.06 306
16110.26 305
16111.46 310
16112.66 304
16113.86 290
16115.05 296
16116.25 279
16117.45 306
16118.65 292
16119.85 285
16121.05 298
16122.25 291
16123.45 312
16124.65 277
16125.85 289
16127.05 309
16128.25 331
16129.45 304
16130.65 292
16131.85 282
16133.05 305
16134.25 299
16135.45 301
16136.65 286
16137.85 275
16139.05 280
16140.25 294
16141.45 287
16142.65 275
16143.85 300
16145.05 296
16146.25 294
16147.45 285
16148.65 275
16149.85 301
16151.05 313
16152.25 280
16153.45 290
16154.65 292
16155.85 280
16157.05 286
16158.25 273
16159.46 252
16160.66 282
16161.86 264
16163.06 289
16164.26 272
16165.46 267
16166.66 307
16167.86 293
16169.06 307
16170.27 279
16171.47 279
16172.67 289
16173.87 294
16175.07 288
16176.27 295
16177.47 285
16178.67 306
16179.88 282
16181.08 254
16182.28 290
16183.48 258
16184.68 258
16185.89 266
16187.09 300
16188.29 283
16189.49 295
16190.69 278
16191.90 270
16193.10 285
16194.30 299
16195.50 291
16196.70 282
16197.91 297
16199.11 290
16200.31 297
16201.51 275
16202.72 288
16203.92 296
16205.12 302
16206.32 293
16207.53 308
16208.73 292
16209.93 255
16211.13 254
16212.34 298
16213.54 311
16214.74 304
16215.95 293
16217.15 299
16218.35 319
16219.55 291
16220.76 328
16221.96 299
16223.16 289
16224.37 292
16225.57 298
16226.77 306
16227.98 306
16229.18 286
16230.38 318
16231.59 287
16232.79 312
16233.99 306
16235.20 318
16236.40 300
16237.61 301
16238.81 293
16240.01 309
16241.22 304
16242.42 325
16243.63 324
16244.83 310
16246.03 317
16247.24 324
16248.44 342
16249.65 311
16250.85 321
16252.05 320
16253.26 334
16254.46 318
16255.67 303
16256.87 350
16258.08 330
16259.28 334
16260.49 325
16261.69 323
16262.89 335
16264.10 339
16265.30 351
16266.51 351
16267.71 316
16268.92 354
16270.12 344
16271.33 340
16272.53 344
16273.74 325
16274.94 335
16276.15 338
16277.35 317
16278.56 324
16279.77 314
16280.97 337
16282.18 325
16283.38 334
16284.59 354
16285.79 352
16287.00 333
16288.20 311
16289.41 309
16290.61 321
16291.82 325
16293.03 332
16294.23 328
16295.44 324
16296.64 321
16297.85 322
16299.06 327
16300.26 322
16301.47 328
16302.67 312
16303.88 326
16305.09 325
16306.29 315
16307.50 322
16308.71 340
16309.91 322
16311.12 343
16312.33 320
16313.53 336
16314.74 316
16315.95 318
16317.15 312
16318.36 319
16319.57 304
16320.77 309
16321.98 310
16323.19 317
16324.39 299
16325.60 288
16326.81 302
16328.01 311
16329.22 300
16330.43 292
16331.64 306
16332.84 300
16334.05 307
16335.26 293
16336.47 291
16337.67 316
16338.88 307
16340.09 299
16341.30 306
16342.50 290
16343.71 301
16344.92 297
16346.13 291
16347.33 286
16348.54 297
16349.75 294
16350.96 268
16352.17 286
16353.37 289
16354.58 286
16355.79 295
16357.00 293
16358.21 258
16359.41 285
16360.62 292
16361.83 293
16363.04 265
16364.25 277
16365.46 291
16366.67 282
16367.87 275
16369.08 272
16370.29 277
16371.50 277
16372.71 305
16373.92 281
16375.13 268
16376.34 283
16377.54 264
16378.75 266
16379.96 256
16381.17 296
16382.38 296
16383.59 279
16384.80 273
16386.01 283
16387.22 291
16388.43 264
16389.64 271
16390.85 288
16392.05 267
16393.26 295
16394.47 285
16395.68 269
16396.89 267
16398.10 262
16399.31 279
16400.52 274
16401.73 293
16402.94 291
16404.15 259
16405.36 277
16406.57 278
16407.78 268
16408.99 280
16410.20 281
16411.41 260
16412.62 280
16413.83 277
16415.04 259
16416.25 273
16417.46 291
16418.67 258
16419.88 273
16421.10 283
16422.31 285
16423.52 264
16424.73 267
16425.94 267
16427.15 289
16428.36 289
16429.57 268
16430.78 272
16431.99 259
16433.20 276
16434.41 266
16435.63 270
16436.84 249
16438.05 293
16439.26 284
16440.47 294
16441.68 292
16442.89 277
16444.10 281
16445.32 270
16446.53 253
16447.74 257
16448.95 280
16450.16 259
16451.37 284
16452.59 261
16453.80 249
16455.01 272
16456.22 283
16457.43 252
16458.64 289
16459.86 277
16461.07 246
16462.28 284
16463.49 284
16464.70 280
16465.92 243
16467.13 242
16468.34 244
16469.55 245
16470.77 271
16471.98 273
16473.19 265
16474.40 283
16475.62 257
16476.83 259
16478.04 283
16479.25 269
16480.47 265
16481.68 293
16482.89 278
16484.11 255
16485.32 265
16486.53 266
16487.74 276
16488.96 271
16490.17 260
16491.38 267
16492.60 282
16493.81 264
16495.02 266
16496.24 248
16497.45 273
16498.66 280
16499.88 273
16501.09 278
16502.30 260
16503.52 284
16504.73 285
16505.94 296
16507.16 273
16508.37 275
16509.59 271
16510.80 286
16512.01 270
16513.23 244
16514.44 291
16515.66 286
16516.87 293
16518.08 291
16519.30 289
16520.51 285
16521.73 279
16522.94 282
16524.16 300
16525.37 304
16526.58 287
16527.80 296
16529.01 325
16530.23 300
16531.44 285
16532.66 281
16533.87 305
16535.09 314
16536.30 317
16537.52 302
16538.73 299
16539.95 284
16541.16 319
16542.38 325
16543.59 348
16544.81 307
16546.02 325
16547.24 327
16548.45 308
16549.67 307
16550.88 294
16552.10 299
16553.31 345
16554.53 338
16555.74 317
16556.96 313
16558.18 324
16559.39 311
16560.61 318
16561.82 332
16563.04 313
16564.25 330
16565.47 315
16566.69 330
16567.90 323
16569.12 334
16570.33 354
16571.55 347
16572.77 309
16573.98 328
16575.20 324
16576.41 313
16577.63 329
16578.85 306
16580.06 323
16581.28 318
16582.50 309
16583.71 332
16584.93 303
16586.15 311
16587.36 304
16588.58 322
16589.80 308
16591.01 295
16592.23 315
16593.45 301
16594.66 291
16595.88 274
16597.10 278
16598.32 267
16599.53 287
16600.75 293
16601.97 295
16603.18 284
16604.40 293
16605.62 285
16606.84 291
16608.05 271
16609.27 276
16610.49 271
16611.71 277
16612.92 260
16614.14 272
16615.36 287
16616.58 257
16617.79 284
16619.01 280
16620.23 267
16621.45 247
16622.67 266
16623.88 240
16625.10 268
16626.32 248
16627.54 253
16628.76 271
16629.97 272
16631.19 241
16632.41 243
16633.63 277
16634.85 272
16636.07 253
16637.29 262
16638.50 269
16639.72 248
16640.94 246
16642.16 249
16643.38 259
16644.60 261
16645.82 262
16647.03 248
16648.25 227
16649.47 242
16650.69 232
16651.91 248
16653.13 253
16654.35 253
16655.57 249
16656.79 247
16658.01 249
16659.23 259
16660.45 236
16661.66 249
16662.88 263
16664.10 268
16665.32 263
16666.54 245
16667.76 234
16668.98 241
16670.20 249
16671.42 256
16672.64 256
16673.86 244
16675.08 237
16676.30 238
16677.52 227
16678.74 241
16679.96 254
16681.18 256
16682.40 255
16683.62 251
16684.84 253
16686.06 253
16687.28 244
16688.50 250
16689.72 244
16690.94 240
16692.16 257
16693.39 266
16694.61 251
16695.83 249
16697.05 233
16698.27 216
16699.49 217
16700.71 244
16701.93 249
16703.15 252
16704.37 216
16705.59 212
16706.81 229
16708.04 245
16709.26 232
16710.48 234
16711.70 247
16712.92 219
16714.14 226
16715.36 217
16716.58 212
16717.81 211
16719.03 227
16720.25 247
16721.47 209
16722.69 224
16723.91 239
16725.14 205
16726.36 225
16727.58 242
16728.80 205
16730.02 201
16731.24 231
16732.47 234
16733.69 225
16734.91 224
16736.13 191
16737.36 213
16738.58 237
16739.80 217
16741.02 226
16742.24 198
16743.47 228
16744.69 234
16745.91 234
16747.13 231
16748.36 243
16749.58 219
16750.80 221
16752.02 217
16753.25 237
16754.47 239
16755.69 210
16756.92 235
16758.14 251
16759.36 233
16760.59 240
16761.81 235
16763.03 230
16764.25 229
16765.48 203
16766.70 247
16767.92 230
16769.15 225
16770.37 226
16771.59 241
16772.82 211
16774.04 244
16775.27 229
16776.49 220
16777.71 228
16778.94 234
16780.16 231
16781.38 210
16782.61 210
16783.83 207
16785.06 222
16786.28 240
16787.50 237
16788.73 218
16789.95 241
16791.18 257
16792.40 268
16793.62 244
16794.85 216
16796.07 208
16797.30 243
16798.52 238
16799.75 245
16800.97 251
16802.19 234
16803.42 255
16804.64 250
16805.87 237
16807.09 225
16808.32 229
16809.54 238
16810.77 260
16811.99 262
16813.22 255
16814.44 263
16815.67 236
16816.89 241
16818.12 231
16819.34 237
16820.57 245
16821.79 248
16823.02 248
16824.24 250
16825.47 251
16826.70 260
16827.92 274
16829.15 259
16830.37 257
16831.60 248
16832.82 270
16834.05 271
16835.27 244
16836.50 243
16837.73 273
16838.95 278
16840.18 297
16841.40 292
16842.63 310
16843.86 316
16845.08 307
16846.31 316
16847.53 293
16848.76 288
16849.99 310
16851.21 302
16852.44 311
16853.67 333
16854.89 305
16856.12 316
16857.35 307
16858.57 328
16859.80 323
16861.03 301
16862.25 295
16863.48 316
16864.71 314
16865.93 334
16867.16 355
16868.39 346
16869.61 364
16870.84 348
16872.07 361
16873.30 365
16874.52 344
16875.75 359
16876.98 368
16878.20 347
16879.43 339
16880.66 369
16881.89 391
16883.11 373
16884.34 358
16885.57 393
16886.80 378
16888.02 364
16889.25 378
16890.48 402
16891.71 377
16892.94 418
16894.16 394
16895.39 378
16896.62 358
16897.85 396
16899.08 386
16900.30 373
16901.53 389
16902.76 375
16903.99 393
16905.22 390
16906.45 386
16907.67 377
16908.90 373
16910.13 380
16911.36 367
16912.59 364
16913.82 352
16915.04 358
16916.27 371
16917.50 367
16918.73 349
16919.96 326
16921.19 347
16922.42 336
16923.65 355
16924.88 355
16926.10 358
16927.33 355
16928.56 350
16929.79 335
16931.02 341
16932.25 361
16933.48 338
16934.71 340
16935.94 326
16937.17 339
16938.40 336
16939.63 352
16940.86 339
16942.09 339
16943.32 348
16944.55 328
16945.78 354
16947.01 347
16948.24 345
16949.47 358
16950.70 360
16951.93 363
16953.16 346
16954.39 331
16955.62 347
16956.85 335
16958.08 356
16959.31 345
16960.54 330
16961.77 340
16963.00 337
16964.23 359
16965.46 352
16966.69 344
16967.92 340
16969.15 349
16970.38 326
16971.61 314
16972.84 336
16974.07 327
16975.30 287
16976.54 305
16977.77 306
16979.00 319
16980.23 305
16981.46 319
16982.69 300
16983.92 319
16985.15 321
16986.38 320
16987.62 300
16988.85 299
16990.08 304
16991.31 289
16992.54 286
16993.77 271
16995.00 279
16996.24 279
16997.47 302
16998.70 282
16999.93 296
17001.16 297
17002.39 276
17003.63 271
17004.86 262
17006.09 273
17007.32 284
17008.55 309
17009.79 282
17011.02 297
17012.25 260
17013.48 258
17014.72 256
17015.95 258
17017.18 268
17018.41 295
17019.64 280
17020.88 256
17022.11 286
17023.34 266
17024.58 261
17025.81 280
17027.04 277
17028.27 279
17029.51 255
17030.74 266
17031.97 276
17033.21 275
17034.44 262
17035.67 283
17036.90 284
17038.14 254
17039.37 272
17040.60 275
17041.84 275
17043.07 272
17044.30 277
17045.54 270
17046.77 249
17048.00 259
17049.24 260
17050.47 244
17051.70 257
17052.94 257
17054.17 250
17055.41 232
17056.64 231
17057.87 259
17059.11 257
17060.34 246
17061.58 244
17062.81 255
17064.04 239
17065.28 244
17066.51 256
17067.75 258
17068.98 234
17070.21 220
17071.45 239
17072.68 227
17073.92 223
17075.15 220
17076.39 230
17077.62 236
17078.86 247
17080.09 235
17081.33 216
17082.56 216
17083.80 232
17085.03 238
17086.26 222
17087.50 244
17088.73 245
17089.97 238
17091.20 252
17092.44 232
17093.68 222
17094.91 224
17096.15 242
17097.38 207
17098.62 223
17099.85 214
17101.09 232
17102.32 223
17103.56 200
17104.79 219
17106.03 237
17107.26 207
17108.50 223
17109.74 219
17110.97 219
17112.21 214
17113.44 219
17114.68 233
17115.92 230
17117.15 242
17118.39 226
17119.62 217
17120.86 202
17122.10 230
17123.33 216
17124.57 217
17125.80 211
17127.04 239
17128.28 200
17129.51 188
17130.75 208
17131.99 215
17133.22 229
17134.46 213
17135.70 232
17136.93 225
17138.17 213
17139.41 219
17140.64 212
17141.88 209
17143.12 238
17144.35 211
17145.59 233
17146.83 207
17148.07 208
17149.30 212
17150.54 188
17151.78 218
17153.02 212
17154.25 208
17155.49 202
17156.73 189
17157.96 201
17159.20 185
17160.44 190
17161.68 210
17162.92 189
17164.15 210
17165.39 203
17166.63 197
17167.87 190
17169.10 194
17170.34 186
17171.58 191
17172.82 201
17174.06 182
17175.29 193
17176.53 182
17177.77 184
17179.01 201
17180.25 198
17181.49 206
17182.72 194
17183.96 183
17185.20 204
17186.44 210
17187.68 196
17188.92 183
17190.15 199
17191.39 194
17192.63 194
17193.87 184
17195.11 193
17196.35 192
17197.59 183
17198.83 190
17200.07 211
17201.30 194
17202.54 192
17203.78 186
17205.02 199
17206.26 199
17207.50 194
17208.74 176
17209.98 179
17211.22 201
17212.46 192
17213.70 175
17214.94 176
17216.18 199
17217.42 200
17218.66 187
17219.90 186
17221.14 185
17222.38 172
17223.62 198
17224.86 189
17226.10 190
17227.34 188
17228.58 195
17229.82 186
17231.06 200
17232.30 174
17233.54 177
17234.78 180
17236.02 197
17237.26 181
17238.50 187
17239.74 174
17240.98 183
17242.22 182
17243.46 152
17244.70 165
17245.94 193
17247.18 186
17248.42 178
17249.66 192
17250.90 179
17252.14 171
17253.39 173
17254.63 187
17255.87 177
17257.11 186
17258.35 191
17259.59 183
17260.83 181
17262.07 159
17263.31 185
17264.56 168
17265.80 166
17267.04 176
17268.28 171
17269.52 169
17270.76 174
17272.00 166
17273.25 172
17274.49 169
17275.73 177
17276.97 180
17278.21 169
17279.45 173
17280.70 167
17281.94 197
17283.18 180
17284.42 183
17285.66 191
17286.91 179
17288.15 177
17289.39 149
17290.63 161
17291.88 189
17293.12 191
17294.36 186
17295.60 178
17296.85 185
17298.09 189
17299.33 201
17300.57 186
17301.82 165
17303.06 186
17304.30 181
17305.54 176
17306.79 164
17308.03 166
17309.27 185
17310.52 190
17311.76 173
17313.00 172
17314.25 181
17315.49 180
17316.73 193
17317.97 175
17319.22 189
17320.46 188
17321.71 191
17322.95 192
17324.19 172
17325.44 167
17326.68 158
17327.92 183
17329.17 156
17330.41 174
17331.65 190
17332.90 185
17334.14 177
17335.39 155
17336.63 188
17337.87 203
17339.12 200
17340.36 194
17341.61 173
17342.85 200
17344.09 170
17345.34 158
17346.58 175
17347.83 188
17349.07 191
17350.32 202
17351.56 185
17352.80 201
17354.05 186
17355.29 200
17356.54 186
17357.78 187
17359.03 164
17360.27 179
17361.52 177
17362.76 184
17364.01 179
17365.25 174
17366.50 174
17367.74 182
17368.99 161
17370.23 180
17371.48 176
17372.72 188
17373.97 170
17375.21 177
17376.46 175
17377.70 175
17378.95 191
17380.19 182
17381.44 164
17382.69 184
17383.93 176
17385.18 184
17386.42 184
17387.67 205
17388.91 199
17390.16 177
17391.41 173
17392.65 191
17393.90 207
17395.14 180
17396.39 177
17397.64 178
17398.88 186
17400.13 198
17401.37 181
17402.62 199
17403.87 183
17405.11 186
17406.36 187
17407.61 152
17408.85 198
17410.10 195
17411.35 185
17412.59 194
17413.84 196
17415.09 193
17416.33 182
17417.58 200
17418.83 191
17420.07 200
17421.32 209
17422.57 183
17423.82 172
17425.06 168
17426.31 185
17427.56 197
17428.80 178
17430.05 178
17431.30 190
17432.55 189
17433.79 206
17435.04 208
17436.29 198
17437.54 186
17438.78 187
17440.03 194
17441.28 195
17442.53 199
17443.77 196
17445.02 202
17446.27 198
17447.52 189
17448.77 194
17450.01 194
17451.26 214
17452.51 214
17453.76 201
17455.01 214
17456.25 209
17457.50 204
17458.75 189
17460.00 194
17461.25 190
17462.50 224
17463.74 195
17464.99 225
17466.24 191
17467.49 191
17468.74 228
17469.99 207
17471.24 199
17472.49 200
17473.73 237
17474.98 200
17476.23 215
17477.48 207
17478.73 209
17479.98 217
17481.23 201
17482.48 202
17483.73 208
17484.98 201
17486.23 224
17487.47 220
17488.72 198
17489.97 208
17491.22 205
17492.47 241
17493.72 227
17494.97 204
17496.22 215
17497.47 220
17498.72 229
17499.97 218
17501.22 215
17502.47 230
17503.72 206
17504.97 221
17506.22 212
17507.47 225
17508.72 232
17509.97 229
17511.22 255
17512.47 243
17513.72 258
17514.97 219
17516.22 246
17517.47 241
17518.72 226
17519.97 246
17521.22 255
17522.47 235
17523.72 261
17524.98 265
17526.23 247
17527.48 248
17528.73 249
17529.98 254
17531.23 241
17532.48 248
17533.73 236
17534.98 235
17536.23 264
17537.48 253
17538.74 260
17539.99 254
17541.24 276
17542.49 280
17543.74 246
17544.99 270
17546.24 291
17547.50 275
17548.75 289
17550.00 281
17551.25 249
17552.50 257
17553.75 281
17555.01 264
17556.26 259
17557.51 255
17558.76 292
17560.01 266
17561.26 274
17562.52 268
17563.77 280
17565.02 277
17566.27 278
17567.53 273
17568.78 275
17570.03 296
17571.28 278
17572.53 281
17573.79 267
17575.04 273
17576.29 274
17577.54 270
17578.80 275
17580.05 289
17581.30 276
17582.56 291
17583.81 318
17585.06 282
17586.31 290
17587.57 305
17588.82 301
17590.07 314
17591.33 306
17592.58 299
17593.83 305
17595.08 272
17596.34 291
17597.59 309
17598.84 303
17600.10 310
17601.35 320
17602.61 321
17603.86 306
17605.11 331
17606.37 321
17607.62 336
17608.87 287
17610.13 324
17611.38 299
17612.63 319
17613.89 328
17615.14 311
17616.40 314
17617.65 328
17618.90 343
17620.16 319
17621.41 324
17622.67 335
17623.92 324
17625.17 324
17626.43 331
17627.68 340
17628.94 319
17630.19 325
17631.45 342
17632.70 324
17633.96 335
17635.21 324
17636.47 333
17637.72 330
17638.97 314
17640.23 321
17641.48 309
17642.74 327
17643.99 343
17645.25 340
17646.50 317
17647.76 324
17649.01 315
17650.27 322
17651.52 327
17652.78 323
17654.04 296
17655.29 297
17656.55 304
17657.80 319
17659.06 300
17660.31 317
17661.57 299
17662.82 312
17664.08 297
17665.33 294
17666.59 278
17667.85 289
17669.10 276
17670.36 289
17671.61 271
17672.87 265
17674.13 247
17675.38 272
17676.64 288
17677.89 282
17679.15 274
17680.41 287
17681.66 297
17682.92 293
17684.18 279
17685.43 262
17686.69 271
17687.95 282
17689.20 278
17690.46 263
17691.71 269
17692.97 259
17694.23 258
17695.49 261
17696.74 259
17698.00 254
17699.26 244
17700.51 275
17701.77 251
17703.03 233
17704.28 246
17705.54 255
17706.80 254
17708.06 254
17709.31 257
17710.57 248
17711.83 273
17713.08 237
17714.34 253
17715.60 225
17716.86 240
17718.11 262
17719.37 252
17720.63 250
17721.89 244
17723.15 255
17724.40 237
17725.66 238
17726.92 252
17728.18 244
17729.43 241
17730.69 246
17731.95 243
17733.21 232
17734.47 249
17735.73 233
17736.98 244
17738.24 257
17739.50 216
17740.76 238
17742.02 228
17743.28 232
17744.53 248
17745.79 232
17747.05 239
17748.31 235
17749.57 235
17750.83 239
17752.09 229
17753.34 230
17754.60 232
17755.86 254
17757.12 236
17758.38 206
17759.64 213
17760.90 228
17762.16 220
17763.42 239
17764.68 229
17765.94 229
17767.19 235
17768.45 228
17769.71 221
17770.97 205
17772.23 236
17773.49 205
17774.75 194
17776.01 225
17777.27 224
17778.53 201
17779.79 218
17781.05 216
17782.31 191
17783.57 184
17784.83 241
17786.09 210
17787.35 204
17788.61 191
17789.87 206
17791.13 195
17792.39 201
17793.65 183
17794.91 181
17796.17 191
17797.43 213
17798.69 195
17799.95 179
17801.21 174
17802.47 181
17803.73 213
17805.00 201
17806.26 170
17807.52 190
17808.78 200
17810.04 192
17811.30 193
17812.56 176
17813.82 204
17815.08 195
17816.34 206
17817.60 188
17818.87 182
17820.13 180
17821.39 194
17822.65 193
17823.91 178
17825.17 173
17826.43 197
17827.69 203
17828.96 178
17830.22 169
17831.48 195
17832.74 191
17834.00 182
17835.26 193
17836.53 162
17837.79 173
17839.05 174
17840.31 178
17841.57 193
17842.84 158
17844.10 174
17845.36 187
17846.62 180
17847.88 175
17849.15 186
17850.41 177
17851.67 185
17852.93 176
17854.20 157
17855.46 169
17856.72 175
17857.98 185
17859.25 179
17860.51 172
17861.77 168
17863.03 155
17864.30 160
17865.56 164
17866.82 158
17868.09 150
17869.35 176
17870.61 187
17871.87 150
17873.14 156
17874.40 175
17875.66 172
17876.93 161
17878.19 166
17879.45 141
17880.72 157
17881.98 160
17883.24 159
17884.51 154
17885.77 162
17887.03 163
17888.30 174
17889.56 151
17890.83 150
17892.09 164
17893.35 175
17894.62 178
17895.88 151
17897.14 150
17898.41 164
17899.67 174
17900.94 157
17902.20 168
17903.46 149
17904.73 138
17905.99 139
17907.26 179
17908.52 156
17909.79 157
17911.05 151
17912.32 158
17913.58 157
17914.84 143
17916.11 161
17917.37 159
17918.64 161
17919.90 137
17921.17 167
17922.43 152
17923.70 141
17924.96 152
17926.23 146
17927.49 148
17928.76 170
17930.02 134
17931.29 152
17932.55 148
17933.82 135
17935.08 142
17936.35 152
17937.61 147
17938.88 150
17940.14 150
17941.41 138
17942.68 133
17943.94 162
17945.21 140
17946.47 142
17947.74 148
17949.00 153
17950.27 169
17951.54 169
17952.80 145
17954.07 153
17955.33 161
17956.60 150
17957.87 125
17959.13 179
17960.40 158
17961.66 154
17962.93 162
17964.20 159
17965.46 158
17966.73 161
17968.00 151
17969.26 149
17970.53 146
17971.80 137
17973.06 148
17974.33 147
17975.60 149
17976.86 165
17978.13 157
17979.40 154
17980.66 140
17981.93 143
17983.20 148
17984.46 127
17985.73 159
17987.00 149
17988.26 152
17989.53 160
17990.80 161
17992.07 137
17993.33 157
17994.60 151
17995.87 153
17997.14 168
17998.40 160
17999.67 151
18000.94 172
18002.21 179
18003.47 126
18004.74 153
18006.01 139
18007.28 147
18008.55 165
18009.81 180
18011.08 153
18012.35 161
18013.62 156
18014.89 148
18016.15 157
18017.42 151
18018.69 149
18019.96 149
18021.23 167
18022.49 156
18023.76 150
18025.03 149
18026.30 166
18027.57 138
18028.84 160
18030.11 163
18031.37 162
18032.64 147
18033.91 160
18035.18 153
18036.45 167
18037.72 162
18038.99 150
18040.26 163
18041.53 159
18042.79 174
18044.06 158
18045.33 168
18046.60 165
18047.87 153
18049.14 145
18050.41 144
18051.68 152
18052.95 144
18054.22 163
18055.49 149
18056.76 152
18058.03 158
18059.30 163
18060.57 160
18061.84 144
18063.11 143
18064.38 169
18065.65 140
18066.92 167
18068.19 153
18069.46 173
18070.73 164
18072.00 169
18073.27 176
18074.54 164
18075.81 152
18077.08 166
18078.35 167
18079.62 154
18080.89 161
18082.16 156
18083.43 161
18084.70 152
18085.97 168
18087.24 175
18088.51 178
18089.78 188
18091.05 176
18092.32 177
18093.59 146
18094.87 149
18096.14 168
18097.41 163
18098.68 146
18099.95 158
18101.22 145
18102.49 173
18103.76 175
18105.03 176
18106.31 151
18107.58 195
18108.85 167
18110.12 172
18111.39 197
18112.66 187
18113.93 174
18115.21 182
18116.48 148
18117.75 172
18119.02 181
18120.29 162
18121.56 163
18122.84 171
18124.11 175
18125.38 169
18126.65 169
18127.92 168
18129.20 188
18130.47 183
18131.74 165
18133.01 168
18134.29 160
18135.56 153
18136.83 160
18138.10 170
18139.38 179
18140.65 183
18141.92 173
18143.19 158
18144.47 178
18145.74 170
18147.01 169
18148.28 168
18149.56 172
18150.83 171
18152.10 164
18153.38 162
18154.65 181
18155.92 160
18157.19 178
18158.47 177
18159.74 147
18161.01 178
18162.29 172
18163.56 161
18164.83 159
18166.11 183
18167.38 172
18168.65 155
18169.93 168
18171.20 149
18172.48 180
18173.75 165
18175.02 155
18176.30 153
18177.57 136
18178.84 162
18180.12 179
18181.39 188
18182.67 162
18183.94 167
18185.21 160
18186.49 145
18187.76 151
18189.04 145
18190.31 138
18191.59 163
18192.86 181
18194.13 163
18195.41 156
18196.68 153
18197.96 168
18199.23 167
18200.51 165
18201.78 158
18203.06 154
18204.33 166
18205.61 152
18206.88 154
18208.16 162
18209.43 158
18210.71 152
18211.98 155
18213.26 156
18214.53 155
18215.81 155
18217.08 168
18218.36 165
18219.63 169
18220.91 161
18222.18 165
18223.46 165
18224.73 160
18226.01 158
18227.28 169
18228.56 166
18229.84 165
18231.11 150
18232.39 162
18233.66 173
18234.94 157
18236.21 142
18237.49 169
18238.77 174
18240.04 162
18241.32 176
18242.59 171
18243.87 162
18245.15 170
18246.42 162
18247.70 150
18248.98 155
18250.25 163
18251.53 155
18252.81 154
18254.08 159
18255.36 182
18256.63 144
18257.91 160
18259.19 143
18260.46 167
18261.74 164
18263.02 159
18264.30 163
18265.57 150
18266.85 164
18268.13 174
18269.40 172
18270.68 164
18271.96 150
18273.23 166
18274.51 168
18275.79 166
18277.07 164
18278.34 167
18279.62 147
18280.90 169
18282.18 158
18283.45 150
18284.73 157
18286.01 186
18287.29 175
18288.56 163
18289.84 159
18291.12 174
18292.40 181
18293.68 176
18294.95 166
18296.23 175
18297.51 172
18298.79 190
18300.07 164
18301.34 164
18302.62 168
18303.90 169
18305.18 169
18306.46 156
18307.74 163
18309.01 164
18310.29 170
18311.57 185
18312.85 169
18314.13 169
18315.41 175
18316.69 186
18317.96 192
18319.24 178
18320.52 160
18321.80 195
18323.08 171
18324.36 180
18325.64 169
18326.92 159
18328.20 179
18329.47 177
18330.75 195
18332.03 163
18333.31 187
18334.59 198
18335.87 189
18337.15 183
18338.43 184
18339.71 186
18340.99 194
18342.27 188
18343.55 173
18344.83 178
18346.11 208
18347.39 188
18348.67 190
18349.95 193
18351.23 166
18352.51 180
18353.79 170
18355.07 185
18356.35 187
18357.63 166
18358.91 174
18360.19 143
18361.47 142
18362.75 167
18364.03 162
18365.31 169
18366.59 154
18367.87 173
18369.15 182
18370.43 166
18371.71 168
18372.99 154
18374.27 164
18375.55 183
18376.83 165
18378.12 146
18379.40 174
18380.68 185
18381.96 168
18383.24 160
18384.52 158
18385.80 157
18387.08 164
18388.36 154
18389.65 149
18390.93 144
18392.21 158
18393.49 175
18394.77 161
18396.05 164
18397.33 164
18398.62 179
18399.90 152
18401.18 144
18402.46 155
18403.74 167
18405.02 161
18406.31 171
18407.59 158
18408.87 151
18410.15 149
18411.43 165
18412.72 140
18414.00 166
18415.28 153
18416.56 159
18417.84 169
18419.13 158
18420.41 151
18421.69 149
18422.97 170
18424.26 162
18425.54 173
18426.82 157
18428.10 154
18429.39 144
18430.67 137
18431.95 142
18433.23 155
18434.52 158
18435.80 139
18437.08 173
18438.37 139
18439.65 135
18440.93 146
18442.22 163
18443.50 148
18444.78 146
18446.06 150
18447.35 141
18448.63 165
18449.91 165
18451.20 159
18452.48 148
18453.76 157
18455.05 156
18456.33 171
18457.62 157
18458.90 155
18460.18 143
18461.47 153
18462.75 164
18464.03 157
18465.32 136
18466.60 147
18467.89 125
18469.17 157
18470.45 136
18471.74 135
18473.02 149
18474.31 141
18475.59 158
18476.88 137
18478.16 146
18479.44 151
18480.73 182
18482.01 173
18483.30 154
18484.58 146
18485.87 149
18487.15 143
18488.44 157
18489.72 170
18491.01 149
18492.29 144
18493.58 146
18494.86 151
18496.15 146
18497.43 146
18498.72 164
18500.00 151
18501.29 161
18502.57 145
18503.86 152
18505.14 170
18506.43 162
18507.71 153
18509.00 155
18510.28 174
18511.57 161
18512.85 159
18514.14 157
18515.42 147
18516.71 165
18518.00 163
18519.28 151
18520.57 149
18521.85 171
18523.14 159
18524.43 148
18525.71 150
18527.00 159
18528.28 163
18529.57 157
18530.86 148
18532.14 154
18533.43 132
18534.71 162
18536.00 144
18537.29 153
18538.57 139
18539.86 148
18541.15 146
18542.43 167
18543.72 139
18545.01 134
18546.29 158
18547.58 154
18548.87 155
18550.15 132
18551.44 155
18552.73 174
18554.01 153
18555.30 163
18556.59 143
18557.88 166
18559.16 128
18560.45 142
18561.74 185
18563.02 151
18564.31 172
18565.60 164
18566.89 124
18568.17 162
18569.46 155
18570.75 150
18572.04 161
18573.32 154
18574.61 154
18575.90 141
18577.19 162
18578.48 158
18579.76 156
18581.05 157
18582.34 173
18583.63 172
18584.92 173
18586.20 160
18587.49 153
18588.78 155
18590.07 167
18591.36 136
18592.64 171
18593.93 162
18595.22 150
18596.51 160
18597.80 174
18599.09 161
18600.38 164
18601.66 155
18602.95 153
18604.24 168
18605.53 160
18606.82 182
18608.11 162
18609.40 160
18610.69 167
18611.98 157
18613.26 183
18614.55 150
18615.84 169
18617.13 179
18618.42 149
18619.71 143
18621.00 166
18622.29 172
18623.58 156
18624.87 143
18626.16 157
18627.45 146
18628.74 175
18630.03 169
18631.32 155
18632.61 170
18633.89 163
18635.18 154
18636.47 162
18637.76 158
18639.05 154
18640.34 148
18641.63 150
18642.92 165
18644.21 147
18645.50 169
18646.79 140
18648.09 143
18649.38 147
18650.67 141
18651.96 159
18653.25 155
18654.54 157
18655.83 168
18657.12 144
18658.41 141
18659.70 140
18660.99 149
18662.28 154
18663.57 131
18664.86 135
18666.15 144
18667.44 139
18668.74 141
18670.03 141
18671.32 145
18672.61 151
18673.90 134
18675.19 144
18676.48 134
18677.77 145
18679.06 145
18680.36 153
18681.65 135
18682.94 131
18684.23 141
18685.52 150
18686.81 145
18688.11 132
18689.40 143
18690.69 143
18691.98 146
18693.27 153
18694.56 149
18695.86 145
18697.15 143
18698.44 132
18699.73 123
18701.02 140
18702.32 145
18703.61 153
18704.90 133
18706.19 143
18707.48 143
18708.78 160
18710.07 148
18711.36 129
18712.65 133
18713.95 149
18715.24 142
18716.53 139
18717.83 126
18719.12 134
18720.41 121
18721.70 122
18723.00 145
18724.29 124
18725.58 155
18726.87 142
18728.17 128
18729.46 130
18730.75 125
18732.05 137
18733.34 131
18734.63 146
18735.93 144
18737.22 127
18738.51 147
18739.81 131
18741.10 117
18742.39 118
18743.69 133
18744.98 144
18746.27 140
18747.57 132
18748.86 125
18750.16 134
18751.45 138
18752.74 140
18754.04 119
18755.33 132
18756.63 127
18757.92 132
18759.21 140
18760.51 122
18761.80 142
18763.10 130
18764.39 130
18765.69 139
18766.98 127
18768.27 127
18769.57 127
18770.86 130
18772.16 133
18773.45 119
18774.75 137
18776.04 135
18777.34 134
18778.63 119
18779.93 142
18781.22 137
18782.52 129
18783.81 133
18785.11 120
18786.40 133
18787.70 129
18788.99 122
18790.29 121
18791.58 157
18792.88 146
18794.17 134
18795.47 149
18796.76 137
18798.06 119
18799.35 125
18800.65 151
18801.94 125
18803.24 128
18804.54 127
18805.83 128
18807.13 130
18808.42 139
18809.72 145
18811.01 133
18812.31 128
18813.61 144
18814.90 131
18816.20 143
18817.49 140
18818.79 153
18820.09 139
18821.38 143
18822.68 125
18823.98 148
18825.27 143
18826.57 150
18827.87 131
18829.16 142
18830.46 138
18831.75 124
18833.05 148
18834.35 140
18835.64 136
18836.94 124
18838.24 150
18839.54 141
18840.83 149
18842.13 147
18843.43 149
18844.72 147
18846.02 138
18847.32 144
18848.61 134
18849.91 139
18851.21 120
18852.51 133
18853.80 158
18855.10 153
18856.40 125
18857.70 146
18858.99 137
18860.29 136
18861.59 135
18862.89 133
18864.18 155
18865.48 129
18866.78 125
18868.08 135
18869.38 149
18870.67 137
18871.97 144
18873.27 136
18874.57 160
18875.87 134
18877.16 137
18878.46 137
18879.76 152
18881.06 159
18882.36 151
18883.66 139
18884.95 121
18886.25 139
18887.55 131
18888.85 148
18890.15 145
18891.45 148
18892.75 137
18894.04 117
18895.34 128
18896.64 122
18897.94 141
18899.24 131
18900.54 129
18901.84 131
18903.14 142
18904.44 126
18905.74 123
18907.03 137
18908.33 139
18909.63 124
18910.93 145
18912.23 132
18913.53 131
18914.83 128
18916.13 136
18917.43 127
18918.73 134
18920.03 117
18921.33 112
18922.63 119
18923.93 138
18925.23 143
18926.53 149
18927.83 129
18929.13 115
18930.43 138
18931.73 118
18933.03 137
18934.33 129
18935.63 131
18936.93 138
18938.23 133
18939.53 108
18940.83 129
18942.13 137
18943.43 128
18944.73 133
18946.03 128
18947.33 116
18948.63 120
18949.93 130
18951.23 117
18952.53 128
18953.84 129
18955.14 135
18956.44 134
18957.74 131
18959.04 121
18960.34 127
18961.64 117
18962.94 125
18964.24 132
18965.54 115
18966.85 106
18968.15 121
18969.45 126
18970.75 109
18972.05 122
18973.35 123
18974.65 132
18975.96 126
18977.26 113
18978.56 104
18979.86 126
18981.16 111
18982.46 126
18983.77 120
18985.07 116
18986.37 135
18987.67 131
18988.97 129
18990.28 98
18991.58 115
18992.88 102
18994.18 129
18995.49 127
18996.79 129
18998.09 115
18999.39 120
19000.69 124
19002.00 128
19003.30 127
19004.60 140
19005.90 124
19007.21 133
19008.51 128
19009.81 124
19011.12 135
19012.42 125
19013.72 134
19015.02 118
19016.33 122
19017.63 129
19018.93 110
19020.24 121
19021.54 116
19022.84 121
19024.15 114
19025.45 122
19026.75 103
19028.06 121
19029.36 118
19030.66 135
19031.97 124
19033.27 116
19034.57 125
19035.88 117
19037.18 127
19038.48 123
19039.79 116
19041.09 135
19042.40 118
19043.70 120
19045.00 130
19046.31 135
19047.61 107
19048.92 126
19050.22 128
19051.52 131
19052.83 124
19054.13 114
19055.44 127
19056.74 115
19058.05 128
19059.35 121
19060.65 113
19061.96 113
19063.26 120
19064.57 127
19065.87 119
19067.18 111
19068.48 118
19069.79 127
19071.09 113
19072.40 120
19073.70 116
19075.01 130
19076.31 126
19077.62 127
19078.92 124
19080.23 125
19081.53 118
19082.84 117
19084.14 106
19085.45 114
19086.75 110
19088.06 120
19089.36 118
19090.67 100
19091.98 109
19093.28 120
19094.59 128
19095.89 112
19097.20 127
19098.50 124
19099.81 121
19101.12 107
19102.42 118
19103.73 143
19105.03 128
19106.34 118
19107.65 117
19108.95 126
19110.26 118
19111.56 107
19112.87 100
19114.18 124
19115.48 120
19116.79 121
19118.10 132
19119.40 106
19120.71 119
19122.02 119
19123.32 120
19124.63 132
19125.94 127
19127.24 99
19128.55 126
19129.86 137
19131.16 122
19132.47 123
19133.78 120
19135.08 114
19136.39 128
19137.70 116
19139.01 123
19140.31 133
19141.62 130
19142.93 116
19144.23 140
19145.54 126
19146.85 117
19148.16 128
19149.46 116
19150.77 100
19152.08 120
19153.39 138
19154.69 120
19156.00 122
19157.31 111
19158.62 123
19159.93 125
19161.23 129
19162.54 118
19163.85 107
19165.16 126
19166.47 109
19167.77 118
19169.08 122
19170.39 120
19171.70 111
19173.01 112
19174.32 119
19175.62 113
19176.93 114
19178.24 117
19179.55 119
19180.86 113
19182.17 126
19183.48 122
19184.78 110
19186.09 118
19187.40 116
19188.71 123
19190.02 117
19191.33 132
19192.64 119
19193.95 125
19195.26 114
19196.56 117
19197.87 113
19199.18 104
19200.49 107
19201.80 114
19203.11 102
19204.42 117
19205.73 114
19207.04 125
19208.35 114
19209.66 116
19210.97 115
19212.28 128
19213.59 126
19214.90 107
19216.21 111
19217.52 124
19218.83 113
19220.14 125
19221.45 127
19222.76 115
19224.07 103
19225.38 125
19226.69 106
19228.00 119
19229.31 102
19230.62 122
19231.93 118
19233.24 113
19234.55 98
19235.86 131
19237.17 109
19238.48 106
19239.79 127
19241.10 124
19242.41 95
19243.72 120
19245.03 119
19246.35 110
19247.66 97
19248.97 97
19250.28 116
19251.59 114
19252.90 97
19254.21 108
19255.52 102
19256.83 115
19258.14 113
19259.46 102
19260.77 110
19262.08 96
19263.39 107
19264.70 114
19266.01 104
19267.32 119
19268.64 117
19269.95 121
19271.26 132
19272.57 129
19273.88 93
19275.20 108
19276.51 118
19277.82 113
19279.13 116
19280.44 135
19281.75 124
19283.07 126
19284.38 126
19285.69 100
19287.00 102
19288.32 131
19289.63 116
19290.94 130
19292.25 106
19293.57 105
19294.88 114
19296.19 103
19297.50 114
19298.82 116
19300.13 111
19301.44 103
19302.75 107
19304.07 106
19305.38 118
19306.69 128
19308.01 105
19309.32 114
19310.63 109
19311.94 112
19313.26 122
19314.57 115
19315.88 103
19317.20 110
19318.51 87
19319.82 113
19321.14 126
19322.45 118
19323.76 137
19325.08 115
19326.39 108
19327.70 94
19329.02 107
19330.33 118
19331.65 119
19332.96 127
19334.27 104
19335.59 143
19336.90 116
19338.22 124
19339.53 114
19340.84 108
19342.16 115
19343.47 107
19344.79 105
19346.10 105
19347.41 111
19348.73 104
19350.04 124
19351.36 126
19352.67 104
19353.99 91
19355.30 117
19356.62 121
19357.93 113
19359.25 127
19360.56 120
19361.87 106
19363.19 101
19364.50 109
19365.82 99
19367.13 92
19368.45 107
19369.76 111
19371.08 90
19372.39 108
19373.71 131
19375.02 108
19376.34 101
19377.66 99
19378.97 98
19380.29 98
19381.60 119
19382.92 90
19384.23 110
19385.55 114
19386.86 99
19388.18 110
19389.50 94
19390.81 87
19392.13 111
19393.44 95
19394.76 99
19396.07 106
19397.39 120
19398.71 115
19400.02 107
19401.34 112
19402.65 105
19403.97 105
19405.29 98
19406.60 89
19407.92 105
19409.24 103
19410.55 96
19411.87 111
19413.19 117
19414.50 113
19415.82 113
19417.14 95
19418.45 100
19419.77 116
19421.09 90
19422.40 113
19423.72 107
19425.04 98
19426.35 106
19427.67 98
19428.99 98
19430.30 110
19431.62 122
19432.94 103
19434.26 117
19435.57 117
19436.89 101
19438.21 109
19439.53 95
19440.84 105
19442.16 99
19443.48 115
19444.80 117
19446.11 115
19447.43 105
19448.75 112
19450.07 115
19451.38 116
19452.70 114
19454.02 88
19455.34 117
19456.66 108
19457.97 121
19459.29 124
19460.61 113
19461.93 110
19463.25 90
19464.57 114
19465.88 123
19467.20 119
19468.52 104
19469.84 118
19471.16 108
19472.48 111
19473.79 116
19475.11 114
19476.43 116
19477.75 112
19479.07 115
19480.39 97
19481.71 106
19483.03 109
19484.34 116
19485.66 91
19486.98 107
19488.30 107
19489.62 89
19490.94 102
19492.26 115
19493.58 107
19494.90 95
19496.22 110
19497.54 114
19498.86 113
19500.18 114
19501.50 120
19502.81 116
19504.13 97
19505.45 105
19506.77 100
19508.09 117
19509.41 116
19510.73 108
19512.05 101
19513.37 98
19514.69 117
19516.01 111
19517.33 105
19518.65 103
19519.97 118
19521.29 114
19522.61 112
19523.93 114
19525.25 104
19526.57 120
19527.89 126
19529.22 100
19530.54 119
19531.86 108
19533.18 123
19534.50 118
19535.82 109
19537.14 95
19538.46 112
19539.78 113
19541.10 107
19542.42 110
19543.74 117
19545.06 130
19546.39 115
19547.71 93
19549.03 110
19550.35 108
19551.67 102
19552.99 99
19554.31 106
19555.63 98
19556.96 106
19558.28 118
19559.60 106
19560.92 112
19562.24 111
19563.56 113
19564.88 111
19566.21 126
19567.53 121
19568.85 99
19570.17 101
19571.49 112
19572.82 114
19574.14 104
19575.46 116
19576.78 112
19578.10 106
19579.43 105
19580.75 114
19582.07 104
19583.39 109
19584.72 105
19586.04 118
19587.36 111
19588.68 109
19590.01 114
19591.33 119
19592.65 104
19593.97 109
19595.30 94
19596.62 101
19597.94 99
19599.26 120
19600.59 108
19601.91 121
19603.23 129
19604.56 104
19605.88 111
19607.20 117
19608.53 105
19609.85 122
19611.17 115
19612.49 106
19613.82 112
19615.14 110
19616.47 104
19617.79 104
19619.11 114
19620.44 117
19621.76 122
19623.08 120
19624.41 119
19625.73 109
19627.05 111
19628.38 100
19629.70 121
19631.03 110
19632.35 112
19633.67 124
19635.00 126
19636.32 130
19637.65 117
19638.97 112
19640.29 107
19641.62 102
19642.94 111
19644.27 106
19645.59 111
19646.92 99
19648.24 122
19649.57 113
19650.89 108
19652.21 113
19653.54 124
19654.86 124
19656.19 118
19657.51 118
19658.84 101
19660.16 100
19661.49 122
19662.81 117
19664.14 104
19665.46 131
19666.79 121
19668.11 115
19669.44 108
19670.76 107
19672.09 102
19673.41 90
19674.74 117
19676.07 114
19677.39 113
19678.72 114
19680.04 119
19681.37 103
19682.69 96
19684.02 111
19685.34 108
19686.67 113
19688.00 104
19689.32 111
19690.65 114
19691.97 117
19693.30 108
19694.63 115
19695.95 111
19697.28 108
19698.60 121
19699.93 109
19701.26 112
19702.58 128
19703.91 117
19705.24 120
19706.56 116
19707.89 103
19709.22 113
19710.54 112
19711.87 105
19713.20 117
19714.52 120
19715.85 104
19717.18 101
19718.50 101
19719.83 106
19721.16 93
19722.48 124
19723.81 117
19725.14 118
19726.47 106
19727.79 115
19729.12 111
19730.45 88
19731.77 102
19733.10 113
19734.43 111
19735.76 101
19737.08 102
19738.41 111
19739.74 99
19741.07 101
19742.39 93
19743.72 109
19745.05 115
19746.38 111
19747.71 109
19749.03 108
19750.36 107
19751.69 97
19753.02 101
19754.35 115
19755.67 120
19757.00 109
19758.33 112
19759.66 108
19760.99 108
19762.31 125
19763.64 105
19764.97 113
19766.30 92
19767.63 117
19768.96 114
19770.29 108
19771.61 133
19772.94 117
19774.27 123
19775.60 118
19776.93 108
19778.26 102
19779.59 108
19780.92 118
19782.25 126
19783.57 118
19784.90 121
19786.23 119
19787.56 114
19788.89 117
19790.22 112
19791.55 116
19792.88 126
19794.21 99
19795.54 102
19796.87 109
19798.20 122
19799.53 93
19800.86 84
19802.19 104
19803.52 98
19804.85 106
19806.18 92
19807.50 100
19808.83 109
19810.16 108
19811.49 110
19812.82 97
19814.15 98
19815.49 109
19816.82 125
19818.15 118
19819.48 111
19820.81 119
19822.14 123
19823.47 111
19824.80 125
19826.13 125
19827.46 111
19828.79 99
19830.12 102
19831.45 114
19832.78 108
19834.11 117
19835.44 120
19836.77 117
19838.10 108
19839.44 123
19840.77 104
19842.10 109
19843.43 98
19844.76 122
19846.09 119
19847.42 101
19848.75 119
19850.08 119
19851.42 115
19852.75 114
19854.08 111
19855.41 116
19856.74 102
19858.07 104
19859.40 99
19860.74 120
19862.07 129
19863.40 140
19864.73 132
19866.06 112
19867.40 126
19868.73 119
19870.06 96
19871.39 101
19872.72 138
19874.06 110
19875.39 121
19876.72 107
19878.05 107
19879.38 114
19880.72 110
19882.05 116
19883.38 121
19884.71 94
19886.05 90
19887.38 113
19888.71 124
19890.04 116
19891.38 113
19892.71 108
19894.04 111
19895.38 112
19896.71 115
19898.04 118
19899.37 106
19900.71 132
19902.04 108
19903.37 114
19904.71 105
19906.04 104
19907.37 103
19908.71 116
19910.04 130
19911.37 116
19912.71 108
19914.04 121
19915.37 116
19916.71 97
19918.04 105
19919.37 126
19920.71 139
19922.04 116
19923.37 107
19924.71 114
19926.04 99
19927.38 132
19928.71 107
19930.04 111
19931.38 126
19932.71 128
19934.05 121
19935.38 104
19936.71 111
19938.05 129
19939.38 128
19940.72 114
19942.05 106
19943.39 114
19944.72 108
19946.06 114
19947.39 111
19948.72 94
19950.06 114
19951.39 112
19952.73 126
19954.06 112
19955.40 115
19956.73 132
19958.07 121
19959.40 113
19960.74 106
19962.07 97
19963.41 112
19964.74 116
19966.08 127
19967.41 117
19968.75 105
19970.08 123
19971.42 111
19972.76 121
19974.09 110
19975.43 123
19976.76 111
19978.10 112
19979.43 106
19980.77 106
19982.10 104
19983.44 103
19984.78 117
19986.11 104
19987.45 124
19988.78 131
19990.12 110
19991.46 113
19992.79 115
19994.13 121
19995.46 120
19996.80 116
19998.14 111
19999.47 105
20000.81 123
20002.15 114
20003.48 108
20004.82 114
20006.16 100
20007.49 99
20008.83 120
20010.17 87
20011.50 115
20012.84 90
20014.18 99
20015.51 98
20016.85 104
20018.19 112
20019.52 107
20020.86 107
20022.20 109
20023.53 128
20024.87 118
20026.21 113
20027.55 116
20028.88 105
20030.22 113
20031.56 127
20032.90 101
20034.23 109
20035.57 107
20036.91 109
20038.25 117
20039.58 115
20040.92 103
20042.26 117
20043.60 110
20044.93 125
20046.27 112
20047.61 141
20048.95 115
20050.29 111
20051.62 106
20052.96 98
20054.30 106
20055.64 95
20056.98 97
20058.32 115
20059.65 108
20060.99 121
20062.33 104
20063.67 118
20065.01 118
20066.35 108
20067.68 118
20069.02 128
20070.36 111
20071.70 106
20073.04 111
20074.38 106
20075.72 117
20077.06 113
20078.40 119
20079.73 119
20081.07 106
20082.41 123
20083.75 112
20085.09 125
20086.43 98
20087.77 123
20089.11 120
20090.45 112
20091.79 125
20093.13 122
20094.47 113
20095.81 118
20097.15 111
20098.48 136
20099.82 133
20101.16 107
20102.50 127
20103.84 112
20105.18 122
20106.52 125
20107.86 113
20109.20 121
20110.54 116
20111.88 122
20113.22 109
20114.56 104
20115.90 124
20117.24 120
20118.58 124
20119.93 114
20121.27 111
20122.61 119
20123.95 109
20125.29 130
20126.63 127
20127.97 100
20129.31 103
20130.65 127
20131.99 130
20133.33 116
20134.67 112
20136.01 125
