# Supplementary material for: MALDI-TOF MS typing enables the classification of brewing yeasts of the genus Saccharomyces to major beer styles
Source: PLoS One. 2017 Aug 9;12(8):e0181694. doi: 10.1371/journal.pone.0181694 (PMC5549903; doi:10.1371/journal.pone.0181694)
Supplement: S9 File — The directory includes 90 raw files and was zipped to “.zip”; the folder has three strains with 30 spectra per strain; S1 Text explains the raw files with an example and Table 1 represents the yeast strains used within the experiment. (ZIP) [file pone.0181694.s012.zip › 25-27/30285-66-Lag-Lag-Lag-YPG-18h-E-E_2016-02-10__0_A7_1.dat]

2000.76 3126
2001.18 3133
2001.60 3271
2002.02 3279
2002.45 3139
2002.87 3084
2003.29 3117
2003.71 2970
2004.13 2870
2004.55 2830
2004.98 2906
2005.40 2917
2005.82 2828
2006.24 2878
2006.67 2917
2007.09 2886
2007.51 2871
2007.93 2924
2008.35 2978
2008.78 2909
2009.20 2897
2009.62 2890
2010.04 2896
2010.47 2848
2010.89 2839
2011.31 2748
2011.73 2814
2012.16 2686
2012.58 2647
2013.00 2703
2013.43 2705
2013.85 2686
2014.27 2608
2014.69 2580
2015.12 2591
2015.54 2620
2015.96 2594
2016.39 2660
2016.81 2672
2017.23 2656
2017.66 2668
2018.08 2680
2018.50 2657
2018.93 2662
2019.35 2772
2019.77 2762
2020.20 2722
2020.62 2761
2021.04 2773
2021.47 2736
2021.89 2752
2022.32 2768
2022.74 2692
2023.16 2669
2023.59 2751
2024.01 2706
2024.43 2713
2024.86 2681
2025.28 2671
2025.71 2693
2026.13 2620
2026.56 2604
2026.98 2613
2027.40 2631
2027.83 2597
2028.25 2548
2028.68 2603
2029.10 2720
2029.53 2641
2029.95 2629
2030.38 2633
2030.80 2583
2031.22 2624
2031.65 2671
2032.07 2694
2032.50 2690
2032.92 2710
2033.35 2730
2033.77 2778
2034.20 2683
2034.62 2637
2035.05 2721
2035.47 2757
2035.90 2654
2036.32 2644
2036.75 2626
2037.18 2693
2037.60 2759
2038.03 2725
2038.45 2649
2038.88 2752
2039.30 2692
2039.73 2722
2040.15 2729
2040.58 2671
2041.01 2747
2041.43 2661
2041.86 2692
2042.28 2717
2042.71 2693
2043.13 2703
2043.56 2652
2043.99 2650
2044.41 2627
2044.84 2645
2045.27 2625
2045.69 2619
2046.12 2679
2046.54 2744
2046.97 2756
2047.40 2829
2047.82 2884
2048.25 2931
2048.68 2912
2049.10 2893
2049.53 2777
2049.96 2786
2050.38 2789
2050.81 2768
2051.24 2800
2051.66 2742
2052.09 2842
2052.52 2831
2052.94 2745
2053.37 2792
2053.80 2808
2054.23 2766
2054.65 2754
2055.08 2709
2055.51 2716
2055.93 2752
2056.36 2745
2056.79 2845
2057.22 2864
2057.64 2892
2058.07 2978
2058.50 2961
2058.93 2964
2059.35 2901
2059.78 2918
2060.21 2890
2060.64 2907
2061.07 2910
2061.49 2880
2061.92 2906
2062.35 2902
2062.78 2977
2063.20 2932
2063.63 2863
2064.06 2979
2064.49 2978
2064.92 3230
2065.35 3388
2065.77 3542
2066.20 3792
2066.63 3936
2067.06 3935
2067.49 3907
2067.92 3706
2068.34 3558
2068.77 3364
2069.20 3182
2069.63 3017
2070.06 2889
2070.49 2895
2070.92 2893
2071.35 2911
2071.78 2856
2072.20 2852
2072.63 2851
2073.06 2892
2073.49 2919
2073.92 3012
2074.35 3013
2074.78 2970
2075.21 3087
2075.64 3096
2076.07 3086
2076.50 3163
2076.93 3145
2077.36 3111
2077.78 3080
2078.21 3034
2078.64 3014
2079.07 3011
2079.50 2955
2079.93 2862
2080.36 2836
2080.79 2826
2081.22 2900
2081.65 2715
2082.08 2694
2082.51 2611
2082.94 2701
2083.37 2696
2083.80 2683
2084.23 2692
2084.66 2705
2085.09 2735
2085.52 2773
2085.95 2782
2086.39 2720
2086.82 2859
2087.25 2807
2087.68 2848
2088.11 2778
2088.54 2765
2088.97 2776
2089.40 2819
2089.83 2712
2090.26 2712
2090.69 2748
2091.12 2755
2091.55 2801
2091.99 2749
2092.42 2784
2092.85 2795
2093.28 2764
2093.71 2807
2094.14 2754
2094.57 2761
2095.00 2804
2095.43 2768
2095.87 2724
2096.30 2749
2096.73 2788
2097.16 2764
2097.59 2710
2098.02 2657
2098.46 2622
2098.89 2551
2099.32 2615
2099.75 2584
2100.18 2488
2100.61 2541
2101.05 2557
2101.48 2505
2101.91 2487
2102.34 2497
2102.78 2518
2103.21 2509
2103.64 2524
2104.07 2550
2104.50 2471
2104.94 2489
2105.37 2563
2105.80 2619
2106.23 2566
2106.67 2623
2107.10 2654
2107.53 2663
2107.96 2650
2108.40 2688
2108.83 2631
2109.26 2668
2109.70 2670
2110.13 2747
2110.56 2714
2110.99 2690
2111.43 2646
2111.86 2652
2112.29 2603
2112.73 2610
2113.16 2547
2113.59 2616
2114.03 2620
2114.46 2553
2114.89 2504
2115.33 2528
2115.76 2547
2116.19 2547
2116.63 2564
2117.06 2474
2117.49 2494
2117.93 2577
2118.36 2536
2118.80 2450
2119.23 2484
2119.66 2513
2120.10 2643
2120.53 2558
2120.96 2567
2121.40 2559
2121.83 2602
2122.27 2658
2122.70 2577
2123.14 2581
2123.57 2663
2124.00 2685
2124.44 2568
2124.87 2630
2125.31 2681
2125.74 2681
2126.18 2628
2126.61 2645
2127.05 2634
2127.48 2547
2127.91 2461
2128.35 2456
2128.78 2440
2129.22 2470
2129.65 2457
2130.09 2465
2130.52 2521
2130.96 2591
2131.39 2616
2131.83 2633
2132.26 2691
2132.70 2721
2133.13 2712
2133.57 2729
2134.01 2700
2134.44 2615
2134.88 2647
2135.31 2686
2135.75 2652
2136.18 2513
2136.62 2577
2137.05 2541
2137.49 2648
2137.93 2626
2138.36 2651
2138.80 2602
2139.23 2660
2139.67 2632
2140.10 2643
2140.54 2656
2140.98 2606
2141.41 2492
2141.85 2524
2142.29 2540
2142.72 2496
2143.16 2534
2143.59 2466
2144.03 2426
2144.47 2431
2144.90 2437
2145.34 2413
2145.78 2427
2146.21 2535
2146.65 2531
2147.09 2512
2147.52 2554
2147.96 2488
2148.40 2552
2148.83 2579
2149.27 2656
2149.71 2647
2150.14 2617
2150.58 2637
2151.02 2694
2151.46 2690
2151.89 2680
2152.33 2666
2152.77 2685
2153.20 2684
2153.64 2607
2154.08 2582
2154.52 2600
2154.95 2577
2155.39 2520
2155.83 2474
2156.27 2605
2156.70 2625
2157.14 2587
2157.58 2611
2158.02 2539
2158.45 2618
2158.89 2587
2159.33 2617
2159.77 2652
2160.21 2647
2160.64 2652
2161.08 2636
2161.52 2692
2161.96 2709
2162.40 2691
2162.84 2782
2163.27 2769
2163.71 2824
2164.15 2791
2164.59 2858
2165.03 2972
2165.47 2982
2165.90 3121
2166.34 3237
2166.78 3264
2167.22 3284
2167.66 3301
2168.10 3167
2168.54 2993
2168.98 2831
2169.41 2835
2169.85 2793
2170.29 2709
2170.73 2647
2171.17 2691
2171.61 2772
2172.05 2737
2172.49 2750
2172.93 2799
2173.37 2843
2173.81 2827
2174.25 2838
2174.69 2858
2175.13 2893
2175.56 2912
2176.00 2947
2176.44 2927
2176.88 2924
2177.32 2905
2177.76 2966
2178.20 2964
2178.64 2888
2179.08 2882
2179.52 2867
2179.96 2820
2180.40 2863
2180.84 2987
2181.28 2957
2181.72 2956
2182.16 2931
2182.60 2958
2183.04 2913
2183.48 2847
2183.92 2965
2184.36 2905
2184.81 2833
2185.25 2800
2185.69 2754
2186.13 2806
2186.57 2768
2187.01 2721
2187.45 2768
2187.89 2845
2188.33 2808
2188.77 2909
2189.21 2956
2189.65 2915
2190.09 2844
2190.54 2905
2190.98 2969
2191.42 2929
2191.86 2939
2192.30 2982
2192.74 2906
2193.18 2851
2193.62 2844
2194.07 2912
2194.51 2955
2194.95 2907
2195.39 2935
2195.83 2951
2196.27 3018
2196.72 2958
2197.16 2925
2197.60 2897
2198.04 2852
2198.48 2755
2198.92 2740
2199.37 2810
2199.81 2669
2200.25 2709
2200.69 2794
2201.13 2688
2201.58 2654
2202.02 2722
2202.46 2662
2202.90 2690
2203.35 2659
2203.79 2698
2204.23 2707
2204.67 2720
2205.12 2775
2205.56 2804
2206.00 2649
2206.44 2685
2206.89 2706
2207.33 2764
2207.77 2754
2208.21 2706
2208.66 2696
2209.10 2691
2209.54 2817
2209.99 2825
2210.43 2849
2210.87 2837
2211.32 2903
2211.76 2857
2212.20 2715
2212.65 2697
2213.09 2611
2213.53 2648
2213.98 2636
2214.42 2583
2214.86 2651
2215.31 2588
2215.75 2627
2216.19 2603
2216.64 2562
2217.08 2528
2217.52 2616
2217.97 2618
2218.41 2566
2218.86 2548
2219.30 2573
2219.74 2577
2220.19 2665
2220.63 2591
2221.08 2627
2221.52 2661
2221.97 2686
2222.41 2755
2222.85 2763
2223.30 2775
2223.74 2812
2224.19 2859
2224.63 2840
2225.08 2840
2225.52 2827
2225.96 2798
2226.41 2668
2226.85 2641
2227.30 2720
2227.74 2669
2228.19 2569
2228.63 2602
2229.08 2572
2229.52 2609
2229.97 2603
2230.41 2624
2230.86 2603
2231.30 2567
2231.75 2582
2232.19 2716
2232.64 2789
2233.08 2794
2233.53 2894
2233.98 2942
2234.42 2937
2234.87 2965
2235.31 2947
2235.76 2948
2236.20 2937
2236.65 2881
2237.09 2863
2237.54 2833
2237.99 2725
2238.43 2730
2238.88 2743
2239.32 2718
2239.77 2702
2240.22 2687
2240.66 2612
2241.11 2600
2241.55 2608
2242.00 2555
2242.45 2550
2242.89 2506
2243.34 2440
2243.79 2427
2244.23 2422
2244.68 2426
2245.13 2407
2245.57 2426
2246.02 2394
2246.47 2376
2246.91 2379
2247.36 2422
2247.81 2423
2248.25 2431
2248.70 2352
2249.15 2392
2249.59 2384
2250.04 2490
2250.49 2455
2250.93 2435
2251.38 2405
2251.83 2431
2252.28 2447
2252.72 2420
2253.17 2359
2253.62 2405
2254.07 2298
2254.51 2354
2254.96 2351
2255.41 2334
2255.86 2351
2256.30 2341
2256.75 2331
2257.20 2373
2257.65 2344
2258.09 2324
2258.54 2377
2258.99 2405
2259.44 2354
2259.89 2364
2260.33 2354
2260.78 2438
2261.23 2437
2261.68 2375
2262.13 2372
2262.58 2423
2263.02 2521
2263.47 2449
2263.92 2411
2264.37 2444
2264.82 2430
2265.27 2477
2265.71 2488
2266.16 2446
2266.61 2407
2267.06 2408
2267.51 2372
2267.96 2403
2268.41 2461
2268.86 2431
2269.30 2403
2269.75 2409
2270.20 2435
2270.65 2510
2271.10 2554
2271.55 2641
2272.00 2559
2272.45 2614
2272.90 2566
2273.35 2509
2273.80 2618
2274.25 2582
2274.69 2523
2275.14 2512
2275.59 2521
2276.04 2589
2276.49 2661
2276.94 2670
2277.39 2605
2277.84 2611
2278.29 2646
2278.74 2503
2279.19 2539
2279.64 2564
2280.09 2419
2280.54 2435
2280.99 2490
2281.44 2349
2281.89 2349
2282.34 2374
2282.79 2288
2283.24 2348
2283.69 2377
2284.14 2379
2284.59 2365
2285.04 2317
2285.50 2332
2285.95 2394
2286.40 2374
2286.85 2333
2287.30 2382
2287.75 2407
2288.20 2412
2288.65 2451
2289.10 2412
2289.55 2417
2290.00 2539
2290.45 2633
2290.91 2637
2291.36 2659
2291.81 2722
2292.26 2826
2292.71 2909
2293.16 2929
2293.61 2917
2294.06 2977
2294.52 3006
2294.97 2983
2295.42 3024
2295.87 2886
2296.32 2864
2296.77 2892
2297.22 2837
2297.68 2738
2298.13 2620
2298.58 2700
2299.03 2572
2299.48 2544
2299.94 2570
2300.39 2473
2300.84 2423
2301.29 2379
2301.74 2372
2302.20 2345
2302.65 2384
2303.10 2340
2303.55 2391
2304.01 2373
2304.46 2388
2304.91 2424
2305.36 2459
2305.82 2404
2306.27 2431
2306.72 2536
2307.17 2629
2307.63 2610
2308.08 2609
2308.53 2563
2308.98 2653
2309.44 2736
2309.89 2732
2310.34 2764
2310.80 2710
2311.25 2774
2311.70 2816
2312.16 2792
2312.61 2763
2313.06 2708
2313.52 2644
2313.97 2656
2314.42 2580
2314.88 2550
2315.33 2601
2315.78 2595
2316.24 2573
2316.69 2661
2317.14 2663
2317.60 2699
2318.05 2803
2318.50 2805
2318.96 2899
2319.41 2884
2319.87 2863
2320.32 2824
2320.77 2894
2321.23 2798
2321.68 2829
2322.14 2851
2322.59 2751
2323.04 2753
2323.50 2705
2323.95 2730
2324.41 2785
2324.86 3007
2325.32 3262
2325.77 3394
2326.23 3598
2326.68 3679
2327.13 3705
2327.59 3575
2328.04 3505
2328.50 3270
2328.95 2977
2329.41 2894
2329.86 2875
2330.32 2777
2330.77 2758
2331.23 2709
2331.68 2722
2332.14 2731
2332.59 2734
2333.05 2777
2333.50 2715
2333.96 2702
2334.41 2713
2334.87 2654
2335.33 2714
2335.78 2672
2336.24 2649
2336.69 2676
2337.15 2652
2337.60 2688
2338.06 2629
2338.51 2546
2338.97 2567
2339.43 2587
2339.88 2491
2340.34 2458
2340.79 2513
2341.25 2470
2341.71 2444
2342.16 2380
2342.62 2402
2343.07 2457
2343.53 2400
2343.99 2432
2344.44 2497
2344.90 2514
2345.36 2524
2345.81 2470
2346.27 2519
2346.73 2527
2347.18 2526
2347.64 2577
2348.09 2540
2348.55 2599
2349.01 2603
2349.47 2606
2349.92 2564
2350.38 2621
2350.84 2608
2351.29 2661
2351.75 2653
2352.21 2557
2352.66 2556
2353.12 2543
2353.58 2526
2354.04 2516
2354.49 2465
2354.95 2431
2355.41 2361
2355.86 2384
2356.32 2432
2356.78 2382
2357.24 2359
2357.70 2331
2358.15 2339
2358.61 2304
2359.07 2326
2359.53 2395
2359.98 2367
2360.44 2288
2360.90 2307
2361.36 2268
2361.82 2349
2362.27 2366
2362.73 2340
2363.19 2318
2363.65 2368
2364.11 2363
2364.56 2295
2365.02 2276
2365.48 2367
2365.94 2383
2366.40 2395
2366.86 2439
2367.31 2413
2367.77 2385
2368.23 2464
2368.69 2514
2369.15 2476
2369.61 2476
2370.07 2372
2370.53 2415
2370.98 2423
2371.44 2395
2371.90 2421
2372.36 2354
2372.82 2368
2373.28 2375
2373.74 2366
2374.20 2381
2374.66 2410
2375.12 2356
2375.58 2316
2376.04 2377
2376.49 2390
2376.95 2410
2377.41 2374
2377.87 2411
2378.33 2403
2378.79 2385
2379.25 2401
2379.71 2343
2380.17 2358
2380.63 2306
2381.09 2289
2381.55 2330
2382.01 2280
2382.47 2303
2382.93 2205
2383.39 2303
2383.85 2359
2384.31 2310
2384.77 2163
2385.23 2261
2385.69 2325
2386.15 2286
2386.61 2214
2387.07 2257
2387.53 2282
2387.99 2245
2388.46 2306
2388.92 2292
2389.38 2233
2389.84 2250
2390.30 2272
2390.76 2231
2391.22 2317
2391.68 2339
2392.14 2312
2392.60 2380
2393.06 2343
2393.52 2335
2393.99 2371
2394.45 2370
2394.91 2343
2395.37 2276
2395.83 2288
2396.29 2234
2396.75 2275
2397.21 2296
2397.68 2348
2398.14 2367
2398.60 2308
2399.06 2290
2399.52 2314
2399.98 2273
2400.45 2228
2400.91 2253
2401.37 2231
2401.83 2176
2402.29 2157
2402.76 2220
2403.22 2229
2403.68 2230
2404.14 2293
2404.60 2263
2405.07 2364
2405.53 2415
2405.99 2383
2406.45 2375
2406.91 2370
2407.38 2355
2407.84 2391
2408.30 2437
2408.76 2380
2409.23 2365
2409.69 2335
2410.15 2282
2410.62 2237
2411.08 2200
2411.54 2154
2412.00 2182
2412.47 2263
2412.93 2199
2413.39 2064
2413.86 2105
2414.32 2071
2414.78 2119
2415.24 2190
2415.71 2150
2416.17 2176
2416.63 2192
2417.10 2161
2417.56 2154
2418.02 2170
2418.49 2186
2418.95 2230
2419.42 2219
2419.88 2246
2420.34 2240
2420.81 2209
2421.27 2258
2421.73 2315
2422.20 2293
2422.66 2306
2423.13 2211
2423.59 2244
2424.05 2312
2424.52 2265
2424.98 2274
2425.45 2229
2425.91 2244
2426.37 2205
2426.84 2123
2427.30 2258
2427.77 2228
2428.23 2198
2428.70 2158
2429.16 2158
2429.62 2154
2430.09 2236
2430.55 2186
2431.02 2268
2431.48 2187
2431.95 2214
2432.41 2255
2432.88 2253
2433.34 2241
2433.81 2241
2434.27 2224
2434.74 2176
2435.20 2185
2435.67 2263
2436.13 2259
2436.60 2218
2437.06 2174
2437.53 2122
2437.99 2162
2438.46 2162
2438.92 2174
2439.39 2223
2439.86 2216
2440.32 2206
2440.79 2240
2441.25 2182
2441.72 2181
2442.18 2221
2442.65 2151
2443.12 2095
2443.58 2185
2444.05 2143
2444.51 2171
2444.98 2124
2445.44 2181
2445.91 2177
2446.38 2145
2446.84 2120
2447.31 2061
2447.78 2122
2448.24 2136
2448.71 2145
2449.17 2141
2449.64 2202
2450.11 2227
2450.57 2217
2451.04 2161
2451.51 2149
2451.97 2125
2452.44 2122
2452.91 2171
2453.37 2155
2453.84 2121
2454.31 2111
2454.78 2083
2455.24 2097
2455.71 2117
2456.18 2110
2456.64 2095
2457.11 2057
2457.58 2134
2458.04 2116
2458.51 2105
2458.98 2092
2459.45 2106
2459.91 2131
2460.38 2077
2460.85 2105
2461.32 2181
2461.78 2116
2462.25 2057
2462.72 2109
2463.19 2077
2463.66 2084
2464.12 2222
2464.59 2109
2465.06 2115
2465.53 2087
2465.99 2104
2466.46 2102
2466.93 2208
2467.40 2156
2467.87 2199
2468.34 2137
2468.80 2225
2469.27 2138
2469.74 2105
2470.21 2075
2470.68 2104
2471.15 2110
2471.61 2060
2472.08 2061
2472.55 2095
2473.02 2051
2473.49 2086
2473.96 2090
2474.43 2054
2474.90 2072
2475.36 2055
2475.83 2116
2476.30 2045
2476.77 2032
2477.24 2146
2477.71 2052
2478.18 2030
2478.65 2038
2479.12 2120
2479.59 2031
2480.06 2019
2480.52 2055
2480.99 2040
2481.46 2005
2481.93 2029
2482.40 2006
2482.87 2007
2483.34 2013
2483.81 1995
2484.28 2055
2484.75 2025
2485.22 2042
2485.69 2043
2486.16 2120
2486.63 2090
2487.10 2101
2487.57 2166
2488.04 2197
2488.51 2213
2488.98 2236
2489.45 2268
2489.92 2224
2490.39 2184
2490.86 2200
2491.33 2177
2491.80 2147
2492.27 2088
2492.74 2075
2493.21 2102
2493.69 2121
2494.16 2124
2494.63 2119
2495.10 2196
2495.57 2238
2496.04 2179
2496.51 2216
2496.98 2210
2497.45 2166
2497.92 2118
2498.39 2146
2498.86 2111
2499.34 2068
2499.81 2017
2500.28 2068
2500.75 2056
2501.22 2040
2501.69 2095
2502.16 2097
2502.64 2076
2503.11 2068
2503.58 2045
2504.05 2067
2504.52 2084
2504.99 2136
2505.47 2147
2505.94 2055
2506.41 2057
2506.88 2106
2507.35 2123
2507.82 2127
2508.30 2182
2508.77 2130
2509.24 2103
2509.71 2153
2510.18 2173
2510.66 2150
2511.13 2173
2511.60 2214
2512.07 2230
2512.55 2186
2513.02 2225
2513.49 2140
2513.96 2124
2514.44 2158
2514.91 2174
2515.38 2081
2515.85 2068
2516.33 2051
2516.80 2060
2517.27 2120
2517.75 2069
2518.22 2075
2518.69 2069
2519.16 2049
2519.64 2112
2520.11 2184
2520.58 2242
2521.06 2239
2521.53 2279
2522.00 2308
2522.48 2260
2522.95 2241
2523.42 2235
2523.90 2185
2524.37 2178
2524.84 2136
2525.32 2142
2525.79 2155
2526.27 2093
2526.74 2069
2527.21 2121
2527.69 2017
2528.16 2102
2528.63 2128
2529.11 2134
2529.58 2135
2530.06 2119
2530.53 2144
2531.00 2170
2531.48 2190
2531.95 2128
2532.43 2131
2532.90 2142
2533.38 2193
2533.85 2216
2534.32 2132
2534.80 2112
2535.27 2145
2535.75 2200
2536.22 2221
2536.70 2190
2537.17 2292
2537.65 2257
2538.12 2244
2538.60 2280
2539.07 2243
2539.55 2206
2540.02 2194
2540.50 2176
2540.97 2251
2541.45 2249
2541.92 2215
2542.40 2121
2542.87 2118
2543.35 2116
2543.82 2126
2544.30 2140
2544.77 2097
2545.25 2113
2545.72 2128
2546.20 2109
2546.68 2161
2547.15 2159
2547.63 2212
2548.10 2346
2548.58 2484
2549.05 2520
2549.53 2574
2550.01 2562
2550.48 2587
2550.96 2677
2551.43 2628
2551.91 2675
2552.39 2646
2552.86 2671
2553.34 2582
2553.82 2670
2554.29 2662
2554.77 2608
2555.24 2513
2555.72 2443
2556.20 2450
2556.67 2418
2557.15 2382
2557.63 2340
2558.10 2292
2558.58 2184
2559.06 2138
2559.53 2162
2560.01 2122
2560.49 2050
2560.96 2132
2561.44 2128
2561.92 2157
2562.40 2081
2562.87 2078
2563.35 2088
2563.83 2069
2564.30 2098
2564.78 2098
2565.26 2098
2565.74 2137
2566.21 2115
2566.69 2108
2567.17 2089
2567.65 2149
2568.12 2146
2568.60 2126
2569.08 2147
2569.56 2141
2570.03 2136
2570.51 2196
2570.99 2154
2571.47 2104
2571.95 2155
2572.42 2064
2572.90 2062
2573.38 2048
2573.86 2080
2574.34 2037
2574.81 2046
2575.29 2085
2575.77 2049
2576.25 2097
2576.73 2054
2577.21 2116
2577.68 2091
2578.16 2069
2578.64 2031
2579.12 2047
2579.60 2024
2580.08 2115
2580.56 2076
2581.04 1989
2581.51 2055
2581.99 1995
2582.47 1989
2582.95 2031
2583.43 1990
2583.91 1975
2584.39 2086
2584.87 2026
2585.35 1980
2585.83 2002
2586.31 2071
2586.78 2083
2587.26 2037
2587.74 2049
2588.22 2043
2588.70 2035
2589.18 2073
2589.66 2054
2590.14 2100
2590.62 2090
2591.10 2109
2591.58 2088
2592.06 2071
2592.54 2052
2593.02 2106
2593.50 2046
2593.98 2058
2594.46 1985
2594.94 2000
2595.42 2060
2595.90 2066
2596.38 2015
2596.86 2001
2597.34 1999
2597.82 1964
2598.30 1981
2598.78 1979
2599.26 1946
2599.74 1966
2600.22 1975
2600.70 1924
2601.19 1871
2601.67 1909
2602.15 1991
2602.63 2014
2603.11 2040
2603.59 1973
2604.07 1973
2604.55 2015
2605.03 1997
2605.51 2059
2605.99 2032
2606.48 1991
2606.96 2085
2607.44 2132
2607.92 2186
2608.40 2101
2608.88 2155
2609.36 2174
2609.84 2154
2610.33 2126
2610.81 2114
2611.29 2074
2611.77 2087
2612.25 2052
2612.73 2019
2613.22 2059
2613.70 2053
2614.18 2010
2614.66 2053
2615.14 2012
2615.63 1944
2616.11 1998
2616.59 2020
2617.07 2046
2617.55 1960
2618.04 2038
2618.52 1999
2619.00 1995
2619.48 2010
2619.97 2049
2620.45 2036
2620.93 2001
2621.41 1961
2621.90 1961
2622.38 2027
2622.86 2019
2623.34 2040
2623.83 2018
2624.31 2032
2624.79 2067
2625.27 2061
2625.76 2022
2626.24 2004
2626.72 2025
2627.21 2019
2627.69 1941
2628.17 1951
2628.66 1993
2629.14 2016
2629.62 1999
2630.11 1977
2630.59 1960
2631.07 1970
2631.56 1967
2632.04 2019
2632.52 2038
2633.01 2006
2633.49 1982
2633.97 2044
2634.46 2088
2634.94 2051
2635.43 1994
2635.91 2044
2636.39 2041
2636.88 2078
2637.36 1990
2637.85 2002
2638.33 1966
2638.81 2005
2639.30 2019
2639.78 1996
2640.27 1981
2640.75 1995
2641.24 1927
2641.72 1916
2642.20 1941
2642.69 1918
2643.17 1866
2643.66 1930
2644.14 1937
2644.63 1847
2645.11 1905
2645.60 1913
2646.08 1895
2646.57 1923
2647.05 1986
2647.54 1929
2648.02 1980
2648.51 2009
2648.99 2013
2649.48 1953
2649.96 1946
2650.45 2028
2650.93 2029
2651.42 2016
2651.90 1981
2652.39 1986
2652.87 2000
2653.36 2000
2653.84 1933
2654.33 2023
2654.82 2021
2655.30 1957
2655.79 1954
2656.27 1973
2656.76 1991
2657.24 1974
2657.73 1983
2658.22 1928
2658.70 1946
2659.19 1929
2659.67 1960
2660.16 1954
2660.65 1863
2661.13 1928
2661.62 1942
2662.10 1970
2662.59 2005
2663.08 2009
2663.56 1973
2664.05 1939
2664.54 1973
2665.02 1995
2665.51 2021
2666.00 2016
2666.48 2070
2666.97 2096
2667.46 2075
2667.94 2025
2668.43 2028
2668.92 2016
2669.40 1993
2669.89 1997
2670.38 2056
2670.86 2067
2671.35 2024
2671.84 2028
2672.33 2072
2672.81 2051
2673.30 2007
2673.79 2061
2674.28 2088
2674.76 2077
2675.25 2026
2675.74 2054
2676.23 2077
2676.71 2070
2677.20 2061
2677.69 2075
2678.18 2021
2678.66 2005
2679.15 1950
2679.64 1929
2680.13 1950
2680.62 1982
2681.10 1929
2681.59 1936
2682.08 1930
2682.57 1902
2683.06 1929
2683.54 1941
2684.03 1883
2684.52 1939
2685.01 1884
2685.50 1902
2685.99 1922
2686.47 1907
2686.96 1960
2687.45 1953
2687.94 1984
2688.43 1962
2688.92 1985
2689.41 1943
2689.89 1963
2690.38 1983
2690.87 1925
2691.36 1973
2691.85 2021
2692.34 2060
2692.83 2126
2693.32 2051
2693.81 2102
2694.30 2051
2694.79 2034
2695.27 2071
2695.76 2065
2696.25 2119
2696.74 2095
2697.23 2069
2697.72 2102
2698.21 1992
2698.70 1995
2699.19 2035
2699.68 1936
2700.17 1993
2700.66 2006
2701.15 2034
2701.64 1996
2702.13 1976
2702.62 1982
2703.11 2010
2703.60 2086
2704.09 2068
2704.58 2023
2705.07 2003
2705.56 2041
2706.05 2016
2706.54 2066
2707.03 2047
2707.52 2072
2708.01 2090
2708.50 2072
2708.99 2042
2709.48 1989
2709.97 1996
2710.46 2016
2710.96 2042
2711.45 2013
2711.94 1987
2712.43 1939
2712.92 1928
2713.41 1939
2713.90 1965
2714.39 1958
2714.88 1940
2715.37 1881
2715.86 1937
2716.36 1929
2716.85 1872
2717.34 1895
2717.83 1949
2718.32 1962
2718.81 2001
2719.30 2019
2719.80 2065
2720.29 2021
2720.78 2051
2721.27 2123
2721.76 2098
2722.25 2116
2722.75 2153
2723.24 2109
2723.73 2165
2724.22 2130
2724.71 2167
2725.21 2126
2725.70 2055
2726.19 2060
2726.68 2057
2727.17 2085
2727.67 2055
2728.16 1996
2728.65 1983
2729.14 2028
2729.64 2028
2730.13 2043
2730.62 2031
2731.11 2028
2731.61 2034
2732.10 2025
2732.59 2027
2733.08 1986
2733.58 1969
2734.07 2042
2734.56 1970
2735.05 2109
2735.55 2051
2736.04 2074
2736.53 2066
2737.03 2156
2737.52 2136
2738.01 2141
2738.51 2181
2739.00 2240
2739.49 2209
2739.99 2168
2740.48 2259
2740.97 2200
2741.47 2210
2741.96 2145
2742.45 2147
2742.95 2073
2743.44 2044
2743.93 2077
2744.43 2038
2744.92 2010
2745.42 2030
2745.91 2016
2746.40 1961
2746.90 1969
2747.39 2124
2747.89 2059
2748.38 2116
2748.87 2098
2749.37 2123
2749.86 2090
2750.36 2123
2750.85 2096
2751.34 2031
2751.84 2039
2752.33 1987
2752.83 1978
2753.32 1901
2753.82 1921
2754.31 2007
2754.81 1978
2755.30 1954
2755.80 1992
2756.29 1922
2756.79 1970
2757.28 1963
2757.78 2019
2758.27 1975
2758.77 1990
2759.26 2019
2759.76 1981
2760.25 1945
2760.75 1981
2761.24 1985
2761.74 1980
2762.23 2020
2762.73 2053
2763.22 1991
2763.72 1959
2764.21 1945
2764.71 2026
2765.20 2047
2765.70 1984
2766.20 1948
2766.69 1986
2767.19 2022
2767.68 2062
2768.18 2009
2768.68 1971
2769.17 1944
2769.67 1959
2770.16 1940
2770.66 1934
2771.16 1935
2771.65 1945
2772.15 1932
2772.64 1951
2773.14 1928
2773.64 1915
2774.13 2001
2774.63 1941
2775.13 1923
2775.62 1881
2776.12 1913
2776.62 1901
2777.11 1952
2777.61 1919
2778.11 1835
2778.60 1897
2779.10 1923
2779.60 1989
2780.09 1949
2780.59 1924
2781.09 1950
2781.58 1951
2782.08 1927
2782.58 1921
2783.08 1902
2783.57 1916
2784.07 1912
2784.57 1887
2785.07 1836
2785.56 1877
2786.06 1851
2786.56 1910
2787.06 1847
2787.55 1788
2788.05 1876
2788.55 1843
2789.05 1880
2789.54 1885
2790.04 1833
2790.54 1881
2791.04 1886
2791.54 1876
2792.03 1882
2792.53 1884
2793.03 1964
2793.53 1908
2794.03 1909
2794.52 1935
2795.02 1921
2795.52 1874
2796.02 1948
2796.52 1978
2797.02 1990
2797.51 1935
2798.01 1931
2798.51 1944
2799.01 1916
2799.51 1964
2800.01 1960
2800.51 1952
2801.00 1880
2801.50 1890
2802.00 1866
2802.50 1857
2803.00 1898
2803.50 1825
2804.00 1957
2804.50 1924
2805.00 1951
2805.50 1956
2806.00 1998
2806.49 1963
2806.99 2005
2807.49 2001
2807.99 2028
2808.49 2036
2808.99 2090
2809.49 2093
2809.99 2124
2810.49 2173
2810.99 2176
2811.49 2226
2811.99 2295
2812.49 2276
2812.99 2264
2813.49 2197
2813.99 2157
2814.49 2131
2814.99 2107
2815.49 2098
2815.99 2018
2816.49 2020
2816.99 1949
2817.49 1853
2817.99 1895
2818.49 1890
2818.99 1905
2819.49 1938
2819.99 1963
2820.49 1888
2820.99 1950
2821.49 1997
2821.99 1993
2822.50 1908
2823.00 1989
2823.50 1947
2824.00 1966
2824.50 1935
2825.00 1890
2825.50 1879
2826.00 1868
2826.50 1812
2827.00 1879
2827.50 1879
2828.01 1847
2828.51 1853
2829.01 1869
2829.51 1899
2830.01 1830
2830.51 1849
2831.01 1892
2831.52 1908
2832.02 1866
2832.52 1804
2833.02 1847
2833.52 1920
2834.02 1897
2834.53 1837
2835.03 1788
2835.53 1833
2836.03 1881
2836.53 1837
2837.03 1907
2837.54 1903
2838.04 1917
2838.54 1912
2839.04 1859
2839.55 1880
2840.05 1877
2840.55 1831
2841.05 1877
2841.55 1897
2842.06 1876
2842.56 1870
2843.06 1859
2843.56 1870
2844.07 1896
2844.57 1945
2845.07 1916
2845.58 1910
2846.08 1865
2846.58 1922
2847.08 1907
2847.59 1921
2848.09 1898
2848.59 1947
2849.10 1904
2849.60 1940
2850.10 1982
2850.61 1970
2851.11 1946
2851.61 1934
2852.12 1969
2852.62 1898
2853.12 1904
2853.63 1892
2854.13 1895
2854.63 1946
2855.14 1944
2855.64 1945
2856.14 1905
2856.65 1858
2857.15 1937
2857.66 1926
2858.16 1889
2858.66 1883
2859.17 1821
2859.67 1826
2860.17 1868
2860.68 1846
2861.18 1841
2861.69 1919
2862.19 1850
2862.70 1848
2863.20 1822
2863.70 1833
2864.21 1872
2864.71 1930
2865.22 1901
2865.72 1923
2866.23 1864
2866.73 1894
2867.24 1951
2867.74 1909
2868.25 1881
2868.75 1938
2869.26 1944
2869.76 1880
2870.27 1895
2870.77 1911
2871.28 1922
2871.78 1892
2872.29 1959
2872.79 1978
2873.30 2013
2873.80 2025
2874.31 1975
2874.81 1975
2875.32 2013
2875.82 2011
2876.33 1963
2876.83 1984
2877.34 1950
2877.84 1876
2878.35 1872
2878.86 1866
2879.36 1884
2879.87 1843
2880.37 1922
2880.88 1904
2881.39 1832
2881.89 1882
2882.40 1854
2882.90 1885
2883.41 1910
2883.92 1970
2884.42 1960
2884.93 1959
2885.43 2027
2885.94 2106
2886.45 2194
2886.95 2303
2887.46 2320
2887.97 2314
2888.47 2302
2888.98 2305
2889.49 2279
2889.99 2256
2890.50 2375
2891.01 2341
2891.51 2365
2892.02 2371
2892.53 2341
2893.03 2316
2893.54 2341
2894.05 2332
2894.55 2360
2895.06 2360
2895.57 2402
2896.08 2431
2896.58 2408
2897.09 2443
2897.60 2450
2898.11 2416
2898.61 2361
2899.12 2321
2899.63 2332
2900.13 2286
2900.64 2216
2901.15 2197
2901.66 2144
2902.17 2147
2902.67 2097
2903.18 2161
2903.69 2158
2904.20 2137
2904.70 2108
2905.21 2177
2905.72 2170
2906.23 2176
2906.74 2211
2907.25 2198
2907.75 2213
2908.26 2156
2908.77 2151
2909.28 2148
2909.79 2146
2910.30 2133
2910.80 2056
2911.31 2010
2911.82 1954
2912.33 1962
2912.84 1960
2913.35 1939
2913.86 1959
2914.36 2036
2914.87 1994
2915.38 1975
2915.89 2017
2916.40 2055
2916.91 2006
2917.42 2060
2917.93 2121
2918.44 2108
2918.95 2172
2919.46 2170
2919.96 2176
2920.47 2183
2920.98 2153
2921.49 2209
2922.00 2258
2922.51 2212
2923.02 2181
2923.53 2203
2924.04 2214
2924.55 2226
2925.06 2215
2925.57 2207
2926.08 2188
2926.59 2176
2927.10 2158
2927.61 2163
2928.12 2174
2928.63 2082
2929.14 2104
2929.65 2068
2930.16 2082
2930.67 2065
2931.18 2057
2931.69 2025
2932.20 2003
2932.71 1988
2933.22 2030
2933.73 2009
2934.24 2018
2934.75 2027
2935.26 1999
2935.77 2042
2936.29 1974
2936.80 2039
2937.31 2106
2937.82 2110
2938.33 2160
2938.84 2133
2939.35 2104
2939.86 2114
2940.37 2129
2940.88 2200
2941.39 2191
2941.91 2134
2942.42 2129
2942.93 2114
2943.44 2086
2943.95 2063
2944.46 2100
2944.97 2053
2945.49 2101
2946.00 2017
2946.51 2045
2947.02 2016
2947.53 2029
2948.04 1988
2948.56 1955
2949.07 1931
2949.58 1972
2950.09 2020
2950.60 2011
2951.12 1995
2951.63 1992
2952.14 2043
2952.65 2029
2953.16 2039
2953.68 1987
2954.19 2054
2954.70 2031
2955.21 2082
2955.73 2133
2956.24 2068
2956.75 2184
2957.26 2233
2957.78 2195
2958.29 2185
2958.80 2187
2959.31 2196
2959.83 2283
2960.34 2303
2960.85 2263
2961.36 2193
2961.88 2236
2962.39 2230
2962.90 2253
2963.42 2281
2963.93 2352
2964.44 2484
2964.96 2450
2965.47 2390
2965.98 2348
2966.50 2354
2967.01 2484
2967.52 2448
2968.04 2428
2968.55 2444
2969.06 2500
2969.58 2590
2970.09 2545
2970.60 2510
2971.12 2504
2971.63 2487
2972.15 2429
2972.66 2427
2973.17 2393
2973.69 2318
2974.20 2290
2974.72 2270
2975.23 2193
2975.74 2301
2976.26 2293
2976.77 2314
2977.29 2371
2977.80 2340
2978.31 2369
2978.83 2394
2979.34 2401
2979.86 2457
2980.37 2392
2980.89 2483
2981.40 2516
2981.92 2546
2982.43 2553
2982.95 2598
2983.46 2560
2983.98 2670
2984.49 2712
2985.01 2748
2985.52 2782
2986.04 2792
2986.55 2855
2987.07 2925
2987.58 2812
2988.10 2888
2988.61 2949
2989.13 2968
2989.64 3072
2990.16 3084
2990.67 3086
2991.19 3080
2991.70 3045
2992.22 3094
2992.73 3026
2993.25 2988
2993.77 2996
2994.28 2972
2994.80 3073
2995.31 3041
2995.83 3050
2996.35 3130
2996.86 3276
2997.38 3454
2997.89 3648
2998.41 3628
2998.93 3700
2999.44 3891
2999.96 3942
3000.47 3911
3000.99 3936
3001.51 4016
3002.02 4139
3002.54 4191
3003.06 4430
3003.57 5014
3004.09 5687
3004.61 6610
3005.12 7881
3005.64 8955
3006.16 9765
3006.67 10037
3007.19 9987
3007.71 9594
3008.22 8719
3008.74 7754
3009.26 6765
3009.77 5941
3010.29 5162
3010.81 4598
3011.33 4200
3011.84 3913
3012.36 3621
3012.88 3477
3013.40 3380
3013.91 3350
3014.43 3372
3014.95 3231
3015.47 3123
3015.98 3086
3016.50 3123
3017.02 3178
3017.54 3069
3018.05 3074
3018.57 2994
3019.09 2929
3019.61 2964
3020.13 2911
3020.64 2898
3021.16 2874
3021.68 2836
3022.20 2834
3022.72 2936
3023.23 2868
3023.75 2888
3024.27 2873
3024.79 2969
3025.31 3003
3025.83 3055
3026.34 2986
3026.86 2984
3027.38 2954
3027.90 2818
3028.42 2858
3028.94 2868
3029.46 2907
3029.98 2799
3030.49 2731
3031.01 2763
3031.53 2722
3032.05 2742
3032.57 2719
3033.09 2692
3033.61 2715
3034.13 2633
3034.65 2691
3035.17 2687
3035.68 2704
3036.20 2636
3036.72 2662
3037.24 2639
3037.76 2607
3038.28 2617
3038.80 2635
3039.32 2586
3039.84 2620
3040.36 2567
3040.88 2582
3041.40 2610
3041.92 2599
3042.44 2572
3042.96 2515
3043.48 2557
3044.00 2517
3044.52 2485
3045.04 2535
3045.56 2488
3046.08 2462
3046.60 2534
3047.12 2483
3047.64 2514
3048.16 2492
3048.68 2473
3049.20 2405
3049.72 2492
3050.24 2503
3050.76 2494
3051.28 2454
3051.80 2397
3052.33 2427
3052.85 2426
3053.37 2510
3053.89 2448
3054.41 2414
3054.93 2502
3055.45 2465
3055.97 2535
3056.49 2494
3057.01 2491
3057.54 2608
3058.06 2585
3058.58 2584
3059.10 2556
3059.62 2574
3060.14 2595
3060.66 2569
3061.18 2586
3061.71 2533
3062.23 2567
3062.75 2631
3063.27 2609
3063.79 2637
3064.31 2669
3064.84 2678
3065.36 2628
3065.88 2706
3066.40 2750
3066.92 2800
3067.45 2834
3067.97 2802
3068.49 2798
3069.01 2875
3069.53 2855
3070.06 2831
3070.58 2823
3071.10 2801
3071.62 2851
3072.15 2725
3072.67 2722
3073.19 2774
3073.71 2737
3074.24 2752
3074.76 2812
3075.28 2770
3075.80 2834
3076.33 2957
3076.85 2936
3077.37 2964
3077.90 3121
3078.42 3279
3078.94 3332
3079.46 3381
3079.99 3494
3080.51 3590
3081.03 3711
3081.56 3785
3082.08 3933
3082.60 4031
3083.13 4030
3083.65 4023
3084.17 3985
3084.70 4016
3085.22 3917
3085.74 3816
3086.27 3678
3086.79 3537
3087.31 3492
3087.84 3469
3088.36 3453
3088.89 3333
3089.41 3338
3089.93 3410
3090.46 3390
3090.98 3446
3091.51 3411
3092.03 3439
3092.55 3527
3093.08 3635
3093.60 3712
3094.13 3862
3094.65 4082
3095.18 4426
3095.70 4720
3096.22 4944
3096.75 5285
3097.27 5550
3097.80 5777
3098.32 5955
3098.85 5833
3099.37 5672
3099.90 5788
3100.42 5978
3100.95 6178
3101.47 6760
3102.00 7850
3102.52 9737
3103.05 12074
3103.57 14460
3104.10 16710
3104.62 17908
3105.15 17892
3105.67 16956
3106.20 15142
3106.72 13368
3107.25 11314
3107.77 9306
3108.30 7728
3108.82 6631
3109.35 5852
3109.88 5329
3110.40 4994
3110.93 4913
3111.45 4766
3111.98 4663
3112.50 4659
3113.03 4660
3113.56 4612
3114.08 4398
3114.61 4312
3115.13 4172
3115.66 4002
3116.19 3959
3116.71 3857
3117.24 3607
3117.77 3552
3118.29 3438
3118.82 3432
3119.34 3424
3119.87 3457
3120.40 3419
3120.92 3493
3121.45 3657
3121.98 3712
3122.50 3776
3123.03 3766
3123.56 3956
3124.08 3902
3124.61 3810
3125.14 3663
3125.66 3613
3126.19 3507
3126.72 3349
3127.25 3361
3127.77 3262
3128.30 3147
3128.83 3061
3129.35 3054
3129.88 2952
3130.41 3004
3130.94 2906
3131.46 2917
3131.99 2931
3132.52 2845
3133.05 2857
3133.57 2922
3134.10 2895
3134.63 2858
3135.16 2906
3135.68 2946
3136.21 2896
3136.74 2891
3137.27 2975
3137.80 2839
3138.32 2755
3138.85 2749
3139.38 2740
3139.91 2690
3140.44 2616
3140.97 2687
3141.49 2647
3142.02 2646
3142.55 2643
3143.08 2685
3143.61 2595
3144.14 2534
3144.66 2528
3145.19 2530
3145.72 2564
3146.25 2568
3146.78 2516
3147.31 2491
3147.84 2490
3148.36 2557
3148.89 2566
3149.42 2446
3149.95 2415
3150.48 2431
3151.01 2554
3151.54 2510
3152.07 2520
3152.60 2453
3153.13 2440
3153.66 2439
3154.19 2517
3154.71 2504
3155.24 2483
3155.77 2424
3156.30 2472
3156.83 2508
3157.36 2480
3157.89 2415
3158.42 2398
3158.95 2426
3159.48 2484
3160.01 2451
3160.54 2450
3161.07 2456
3161.60 2344
3162.13 2351
3162.66 2405
3163.19 2443
3163.72 2454
3164.25 2455
3164.78 2406
3165.31 2331
3165.84 2251
3166.37 2310
3166.90 2313
3167.43 2299
3167.96 2256
3168.49 2281
3169.02 2339
3169.56 2246
3170.09 2268
3170.62 2298
3171.15 2286
3171.68 2319
3172.21 2320
3172.74 2332
3173.27 2337
3173.80 2319
3174.33 2360
3174.86 2348
3175.40 2346
3175.93 2430
3176.46 2395
3176.99 2461
3177.52 2421
3178.05 2440
3178.58 2365
3179.11 2330
3179.65 2292
3180.18 2263
3180.71 2181
3181.24 2226
3181.77 2259
3182.30 2300
3182.84 2227
3183.37 2139
3183.90 2170
3184.43 2213
3184.96 2201
3185.49 2165
3186.03 2192
3186.56 2219
3187.09 2254
3187.62 2249
3188.16 2241
3188.69 2241
3189.22 2282
3189.75 2311
3190.28 2371
3190.82 2383
3191.35 2380
3191.88 2425
3192.41 2269
3192.95 2259
3193.48 2269
3194.01 2342
3194.55 2324
3195.08 2218
3195.61 2283
3196.14 2304
3196.68 2270
3197.21 2297
3197.74 2295
3198.28 2298
3198.81 2307
3199.34 2314
3199.87 2368
3200.41 2319
3200.94 2327
3201.47 2367
3202.01 2430
3202.54 2418
3203.07 2343
3203.61 2384
3204.14 2486
3204.68 2497
3205.21 2438
3205.74 2451
3206.28 2508
3206.81 2601
3207.34 2599
3207.88 2680
3208.41 2735
3208.95 2766
3209.48 2840
3210.01 2963
3210.55 2962
3211.08 3013
3211.62 3051
3212.15 3011
3212.68 2986
3213.22 2987
3213.75 2993
3214.29 3018
3214.82 2836
3215.36 2844
3215.89 2853
3216.42 2708
3216.96 2653
3217.49 2573
3218.03 2558
3218.56 2506
3219.10 2437
3219.63 2448
3220.17 2430
3220.70 2475
3221.24 2503
3221.77 2449
3222.31 2499
3222.84 2559
3223.38 2563
3223.91 2629
3224.45 2754
3224.98 2831
3225.52 2876
3226.05 3031
3226.59 2992
3227.12 3022
3227.66 3033
3228.20 3023
3228.73 3038
3229.27 3056
3229.80 2983
3230.34 2996
3230.87 2968
3231.41 2962
3231.95 3026
3232.48 3026
3233.02 3116
3233.55 3176
3234.09 3192
3234.63 3214
3235.16 3241
3235.70 3295
3236.23 3341
3236.77 3438
3237.31 3569
3237.84 3670
3238.38 3729
3238.92 3723
3239.45 3763
3239.99 3774
3240.53 3762
3241.06 3700
3241.60 3585
3242.14 3692
3242.67 3579
3243.21 3610
3243.75 3685
3244.28 3767
3244.82 3878
3245.36 3997
3245.89 4064
3246.43 4160
3246.97 4118
3247.50 4232
3248.04 4276
3248.58 4415
3249.12 4438
3249.65 4477
3250.19 4654
3250.73 4937
3251.27 5348
3251.80 6135
3252.34 7424
3252.88 8914
3253.42 10508
3253.95 12067
3254.49 13083
3255.03 13320
3255.57 12881
3256.10 11690
3256.64 10489
3257.18 9003
3257.72 7826
3258.26 6829
3258.79 6089
3259.33 5631
3259.87 5402
3260.41 5383
3260.95 5320
3261.49 5381
3262.02 5400
3262.56 5635
3263.10 5942
3263.64 6006
3264.18 6030
3264.72 6090
3265.25 6066
3265.79 6194
3266.33 6363
3266.87 6684
3267.41 6992
3267.95 7434
3268.49 7679
3269.03 7629
3269.56 7371
3270.10 6798
3270.64 6302
3271.18 5789
3271.72 5497
3272.26 5262
3272.80 5021
3273.34 4773
3273.88 4704
3274.42 4638
3274.96 4522
3275.50 4590
3276.04 4512
3276.57 4377
3277.11 4322
3277.65 4329
3278.19 4322
3278.73 4262
3279.27 4224
3279.81 4264
3280.35 4338
3280.89 4398
3281.43 4326
3281.97 4220
3282.51 4184
3283.05 4257
3283.59 4340
3284.13 4303
3284.67 4234
3285.21 4268
3285.75 4356
3286.29 4298
3286.83 4324
3287.37 4379
3287.91 4363
3288.46 4320
3289.00 4391
3289.54 4335
3290.08 4464
3290.62 4569
3291.16 4689
3291.70 4770
3292.24 4959
3292.78 5141
3293.32 5411
3293.86 5698
3294.40 5782
3294.94 6131
3295.49 6455
3296.03 6702
3296.57 6754
3297.11 7012
3297.65 7098
3298.19 6831
3298.73 6525
3299.27 6372
3299.82 6151
3300.36 5896
3300.90 5529
3301.44 5240
3301.98 5220
3302.52 5011
3303.07 4917
3303.61 4843
3304.15 4760
3304.69 4633
3305.23 4701
3305.77 4762
3306.32 4754
3306.86 4708
3307.40 4767
3307.94 4798
3308.49 4986
3309.03 4971
3309.57 5055
3310.11 5371
3310.65 5478
3311.20 5629
3311.74 5664
3312.28 5748
3312.82 5673
3313.37 5714
3313.91 5602
3314.45 5513
3314.99 5484
3315.54 5521
3316.08 5722
3316.62 5921
3317.17 6230
3317.71 6507
3318.25 6874
3318.79 7315
3319.34 7747
3319.88 8239
3320.42 8596
3320.97 8866
3321.51 9020
3322.05 8919
3322.60 8764
3323.14 8517
3323.68 8122
3324.23 7708
3324.77 7471
3325.31 7226
3325.86 6981
3326.40 6893
3326.94 6646
3327.49 6699
3328.03 6565
3328.58 6531
3329.12 6439
3329.66 6449
3330.21 6464
3330.75 6546
3331.30 6856
3331.84 7294
3332.38 8043
3332.93 9346
3333.47 11746
3334.02 15307
3334.56 20233
3335.10 26358
3335.65 32584
3336.19 37480
3336.74 40798
3337.28 42454
3337.83 42462
3338.37 40947
3338.92 38759
3339.46 35077
3340.01 30152
3340.55 25546
3341.10 21518
3341.64 17549
3342.18 14607
3342.73 12086
3343.27 10171
3343.82 8527
3344.36 7506
3344.91 6834
3345.46 6194
3346.00 5849
3346.55 5574
3347.09 5437
3347.64 5320
3348.18 5247
3348.73 5079
3349.27 5024
3349.82 5084
3350.36 5147
3350.91 5233
3351.46 5106
3352.00 5186
3352.55 5385
3353.09 5354
3353.64 5261
3354.18 5219
3354.73 5084
3355.28 4967
3355.82 4816
3356.37 4685
3356.91 4500
3357.46 4546
3358.01 4415
3358.55 4349
3359.10 4359
3359.65 4325
3360.19 4341
3360.74 4351
3361.28 4425
3361.83 4411
3362.38 4599
3362.92 4785
3363.47 4920
3364.02 5002
3364.56 5112
3365.11 5100
3365.66 5097
3366.20 5013
3366.75 4945
3367.30 4821
3367.85 4705
3368.39 4616
3368.94 4549
3369.49 4453
3370.03 4266
3370.58 4211
3371.13 4220
3371.68 4367
3372.22 4397
3372.77 4595
3373.32 4944
3373.87 5089
3374.41 5445
3374.96 5555
3375.51 5695
3376.06 5716
3376.60 5569
3377.15 5385
3377.70 5088
3378.25 4817
3378.79 4671
3379.34 4280
3379.89 4039
3380.44 3911
3380.99 3748
3381.53 3708
3382.08 3649
3382.63 3554
3383.18 3559
3383.73 3470
3384.28 3438
3384.82 3458
3385.37 3395
3385.92 3323
3386.47 3251
3387.02 3349
3387.57 3194
3388.12 3111
3388.66 3136
3389.21 3104
3389.76 3050
3390.31 3061
3390.86 3132
3391.41 3083
3391.96 3082
3392.51 3042
3393.05 2986
3393.60 2983
3394.15 2966
3394.70 2953
3395.25 2978
3395.80 3043
3396.35 3090
3396.90 3088
3397.45 3120
3398.00 3272
3398.55 3418
3399.10 3462
3399.65 3520
3400.20 3420
3400.75 3475
3401.30 3354
3401.85 3308
3402.40 3215
3402.95 3073
3403.50 3025
3404.05 2982
3404.59 2892
3405.14 2724
3405.70 2732
3406.25 2664
3406.80 2609
3407.35 2639
3407.90 2644
3408.45 2626
3409.00 2672
3409.55 2670
3410.10 2734
3410.65 2779
3411.20 2922
3411.75 3037
3412.30 3084
3412.85 3069
3413.40 3106
3413.95 3180
3414.50 3156
3415.05 3160
3415.60 3142
3416.15 3138
3416.71 3110
3417.26 3130
3417.81 3193
3418.36 3177
3418.91 3270
3419.46 3354
3420.01 3447
3420.56 3384
3421.11 3281
3421.67 3087
3422.22 3034
3422.77 3020
3423.32 2962
3423.87 2984
3424.42 3022
3424.98 3051
3425.53 2997
3426.08 3093
3426.63 3092
3427.18 3067
3427.73 2944
3428.29 2891
3428.84 2789
3429.39 2711
3429.94 2707
3430.49 2605
3431.05 2599
3431.60 2567
3432.15 2567
3432.70 2628
3433.25 2625
3433.81 2598
3434.36 2620
3434.91 2702
3435.46 2629
3436.02 2664
3436.57 2671
3437.12 2684
3437.67 2652
3438.23 2689
3438.78 2750
3439.33 2677
3439.89 2690
3440.44 2712
3440.99 2689
3441.54 2682
3442.10 2666
3442.65 2700
3443.20 2618
3443.76 2623
3444.31 2662
3444.86 2651
3445.42 2627
3445.97 2548
3446.52 2600
3447.08 2565
3447.63 2545
3448.18 2516
3448.74 2495
3449.29 2505
3449.84 2479
3450.40 2448
3450.95 2473
3451.50 2486
3452.06 2430
3452.61 2490
3453.17 2448
3453.72 2436
3454.27 2476
3454.83 2464
3455.38 2468
3455.94 2456
3456.49 2518
3457.04 2490
3457.60 2494
3458.15 2514
3458.71 2481
3459.26 2482
3459.82 2496
3460.37 2376
3460.93 2483
3461.48 2593
3462.03 2589
3462.59 2559
3463.14 2617
3463.70 2629
3464.25 2628
3464.81 2722
3465.36 2750
3465.92 2666
3466.47 2793
3467.03 2727
3467.58 2740
3468.14 2762
3468.69 2754
3469.25 2823
3469.80 2875
3470.36 2921
3470.91 3090
3471.47 3234
3472.02 3271
3472.58 3333
3473.14 3263
3473.69 3299
3474.25 3365
3474.80 3284
3475.36 3199
3475.91 3174
3476.47 3209
3477.03 3249
3477.58 3122
3478.14 3173
3478.69 3268
3479.25 3246
3479.80 3338
3480.36 3469
3480.92 3565
3481.47 3462
3482.03 3569
3482.59 3546
3483.14 3643
3483.70 3722
3484.25 3883
3484.81 4078
3485.37 4183
3485.92 4251
3486.48 4415
3487.04 4441
3487.59 4371
3488.15 4501
3488.71 4565
3489.26 4681
3489.82 4995
3490.38 5731
3490.93 6858
3491.49 8676
3492.05 10958
3492.61 13331
3493.16 15593
3493.72 17006
3494.28 17172
3494.83 16242
3495.39 14776
3495.95 12814
3496.51 10859
3497.06 9036
3497.62 7637
3498.18 6572
3498.74 5743
3499.29 5319
3499.85 5108
3500.41 4909
3500.97 4893
3501.52 4876
3502.08 4910
3502.64 4797
3503.20 4714
3503.76 4801
3504.31 4881
3504.87 5164
3505.43 5384
3505.99 5528
3506.55 5623
3507.10 5720
3507.66 5594
3508.22 5343
3508.78 5085
3509.34 4737
3509.90 4448
3510.45 4244
3511.01 4090
3511.57 4039
3512.13 3976
3512.69 3886
3513.25 3788
3513.81 3624
3514.36 3538
3514.92 3336
3515.48 3207
3516.04 3057
3516.60 3046
3517.16 2917
3517.72 2947
3518.28 2902
3518.84 2937
3519.40 2982
3519.95 2994
3520.51 2878
3521.07 2947
3521.63 2904
3522.19 2887
3522.75 2915
3523.31 2928
3523.87 2996
3524.43 2972
3524.99 2874
3525.55 2947
3526.11 3036
3526.67 3004
3527.23 2945
3527.79 2915
3528.35 2880
3528.91 2856
3529.47 2825
3530.03 2818
3530.59 2746
3531.15 2761
3531.71 2750
3532.27 2794
3532.83 2768
3533.39 2728
3533.95 2724
3534.51 2723
3535.07 2682
3535.63 2668
3536.19 2691
3536.75 2626
3537.31 2629
3537.87 2683
3538.43 2597
3538.99 2515
3539.56 2554
3540.12 2582
3540.68 2554
3541.24 2491
3541.80 2432
3542.36 2454
3542.92 2489
3543.48 2420
3544.04 2438
3544.60 2440
3545.17 2448
3545.73 2461
3546.29 2525
3546.85 2457
3547.41 2404
3547.97 2416
3548.53 2411
3549.10 2384
3549.66 2335
3550.22 2278
3550.78 2239
3551.34 2288
3551.90 2254
3552.47 2252
3553.03 2212
3553.59 2218
3554.15 2204
3554.71 2192
3555.28 2074
3555.84 2093
3556.40 2097
3556.96 2165
3557.52 2130
3558.09 2129
3558.65 2185
3559.21 2157
3559.77 2183
3560.34 2193
3560.90 2152
3561.46 2142
3562.02 2178
3562.59 2170
3563.15 2126
3563.71 2138
3564.27 2155
3564.84 2177
3565.40 2204
3565.96 2143
3566.52 2233
3567.09 2207
3567.65 2196
3568.21 2185
3568.78 2140
3569.34 2092
3569.90 2059
3570.47 2094
3571.03 2077
3571.59 2029
3572.16 2050
3572.72 2071
3573.28 2044
3573.85 2001
3574.41 2016
3574.97 2120
3575.54 2249
3576.10 2314
3576.66 2389
3577.23 2505
3577.79 2595
3578.36 2693
3578.92 2681
3579.48 2653
3580.05 2652
3580.61 2600
3581.18 2519
3581.74 2406
3582.30 2295
3582.87 2260
3583.43 2297
3584.00 2256
3584.56 2199
3585.13 2146
3585.69 2131
3586.25 2110
3586.82 2050
3587.38 2057
3587.95 1974
3588.51 1951
3589.08 1951
3589.64 1996
3590.21 1925
3590.77 1956
3591.34 1945
3591.90 1915
3592.47 1922
3593.03 1928
3593.60 1886
3594.16 1904
3594.73 1958
3595.29 1905
3595.86 1891
3596.42 1906
3596.99 1993
3597.55 2031
3598.12 1979
3598.68 1970
3599.25 2012
3599.82 2042
3600.38 1984
3600.95 1907
3601.51 1935
3602.08 1900
3602.64 1871
3603.21 1844
3603.78 1824
3604.34 1830
3604.91 1857
3605.47 1846
3606.04 1815
3606.61 1837
3607.17 1796
3607.74 1778
3608.30 1764
3608.87 1744
3609.44 1704
3610.00 1711
3610.57 1706
3611.14 1763
3611.70 1783
3612.27 1731
3612.83 1724
3613.40 1742
3613.97 1795
3614.53 1810
3615.10 1752
3615.67 1777
3616.23 1801
3616.80 1838
3617.37 1815
3617.94 1792
3618.50 1852
3619.07 1847
3619.64 1857
3620.20 1890
3620.77 1844
3621.34 1883
3621.91 1896
3622.47 1893
3623.04 1892
3623.61 1888
3624.18 1873
3624.74 1877
3625.31 1910
3625.88 1811
3626.45 1821
3627.01 1795
3627.58 1774
3628.15 1758
3628.72 1744
3629.28 1781
3629.85 1747
3630.42 1726
3630.99 1742
3631.56 1714
3632.12 1771
3632.69 1804
3633.26 1818
3633.83 1748
3634.40 1782
3634.96 1817
3635.53 1806
3636.10 1828
3636.67 1776
3637.24 1787
3637.81 1827
3638.38 1805
3638.94 1777
3639.51 1747
3640.08 1797
3640.65 1779
3641.22 1802
3641.79 1832
3642.36 1869
3642.93 1911
3643.49 1932
3644.06 1919
3644.63 1878
3645.20 1906
3645.77 1835
3646.34 1860
3646.91 1812
3647.48 1883
3648.05 1845
3648.62 1830
3649.19 1822
3649.76 1824
3650.33 1872
3650.90 1942
3651.46 1975
3652.03 2004
3652.60 2168
3653.17 2217
3653.74 2294
3654.31 2386
3654.88 2407
3655.45 2373
3656.02 2301
3656.59 2232
3657.16 2183
3657.73 2208
3658.30 2167
3658.87 2196
3659.44 2272
3660.01 2282
3660.58 2284
3661.15 2257
3661.72 2307
3662.30 2304
3662.87 2226
3663.44 2221
3664.01 2193
3664.58 2248
3665.15 2309
3665.72 2372
3666.29 2547
3666.86 2723
3667.43 2985
3668.00 2982
3668.57 2868
3669.14 2736
3669.71 2682
3670.29 2465
3670.86 2389
3671.43 2323
3672.00 2177
3672.57 2156
3673.14 2139
3673.71 2163
3674.28 2191
3674.86 2169
3675.43 2195
3676.00 2155
3676.57 2218
3677.14 2208
3677.71 2194
3678.28 2165
3678.86 2182
3679.43 2143
3680.00 2199
3680.57 2184
3681.14 2233
3681.72 2212
3682.29 2167
3682.86 2113
3683.43 2092
3684.00 2029
3684.58 1989
3685.15 1933
3685.72 1898
3686.29 1925
3686.87 1929
3687.44 1952
3688.01 1953
3688.58 1954
3689.16 1978
3689.73 1978
3690.30 2027
3690.87 2099
3691.45 2017
3692.02 2069
3692.59 2052
3693.16 2072
3693.74 2023
3694.31 1973
3694.88 1909
3695.46 1865
3696.03 1836
3696.60 1895
3697.17 1748
3697.75 1728
3698.32 1800
3698.89 1753
3699.47 1746
3700.04 1734
3700.61 1702
3701.19 1823
3701.76 1800
3702.34 1789
3702.91 1845
3703.48 1843
3704.06 1888
3704.63 1874
3705.20 1879
3705.78 1880
3706.35 1902
3706.93 1936
3707.50 1860
3708.07 1902
3708.65 1902
3709.22 1924
3709.80 1974
3710.37 1906
3710.94 1946
3711.52 1914
3712.09 1854
3712.67 1797
3713.24 1777
3713.82 1817
3714.39 1806
3714.96 1816
3715.54 1811
3716.11 1790
3716.69 1733
3717.26 1743
3717.84 1782
3718.41 1691
3718.99 1680
3719.56 1723
3720.14 1715
3720.71 1679
3721.29 1630
3721.86 1696
3722.44 1717
3723.01 1711
3723.59 1660
3724.16 1641
3724.74 1661
3725.31 1678
3725.89 1689
3726.46 1725
3727.04 1670
3727.61 1694
3728.19 1710
3728.77 1715
3729.34 1685
3729.92 1657
3730.49 1680
3731.07 1711
3731.64 1664
3732.22 1642
3732.80 1672
3733.37 1707
3733.95 1761
3734.52 1789
3735.10 1869
3735.68 1852
3736.25 1830
3736.83 1846
3737.40 1768
3737.98 1691
3738.56 1784
3739.13 1813
3739.71 1782
3740.29 1688
3740.86 1666
3741.44 1695
3742.02 1718
3742.59 1673
3743.17 1649
3743.75 1671
3744.32 1653
3744.90 1611
3745.48 1616
3746.05 1627
3746.63 1601
3747.21 1644
3747.78 1686
3748.36 1698
3748.94 1643
3749.52 1603
3750.09 1584
3750.67 1664
3751.25 1624
3751.83 1638
3752.40 1680
3752.98 1605
3753.56 1560
3754.14 1579
3754.71 1587
3755.29 1589
3755.87 1616
3756.45 1620
3757.02 1604
3757.60 1636
3758.18 1681
3758.76 1638
3759.34 1687
3759.91 1636
3760.49 1666
3761.07 1712
3761.65 1698
3762.23 1659
3762.80 1623
3763.38 1638
3763.96 1700
3764.54 1695
3765.12 1715
3765.70 1691
3766.27 1674
3766.85 1664
3767.43 1638
3768.01 1631
3768.59 1647
3769.17 1620
3769.75 1662
3770.32 1704
3770.90 1651
3771.48 1698
3772.06 1690
3772.64 1700
3773.22 1750
3773.80 1703
3774.38 1770
3774.96 1740
3775.54 1682
3776.11 1681
3776.69 1670
3777.27 1658
3777.85 1627
3778.43 1615
3779.01 1666
3779.59 1617
3780.17 1654
3780.75 1631
3781.33 1646
3781.91 1614
3782.49 1648
3783.07 1628
3783.65 1625
3784.23 1616
3784.81 1627
3785.39 1658
3785.97 1636
3786.55 1600
3787.13 1584
3787.71 1631
3788.29 1617
3788.87 1652
3789.45 1676
3790.03 1659
3790.61 1654
3791.19 1659
3791.77 1644
3792.35 1618
3792.93 1618
3793.51 1599
3794.09 1659
3794.67 1662
3795.25 1708
3795.83 1750
3796.42 1649
3797.00 1664
3797.58 1698
3798.16 1693
3798.74 1645
3799.32 1644
3799.90 1697
3800.48 1719
3801.06 1762
3801.64 1793
3802.23 1771
3802.81 1757
3803.39 1832
3803.97 1886
3804.55 1862
3805.13 1802
3805.71 1859
3806.30 1900
3806.88 1839
3807.46 1847
3808.04 1888
3808.62 1905
3809.20 1996
3809.79 2057
3810.37 2115
3810.95 2093
3811.53 2090
3812.11 2136
3812.70 2119
3813.28 2075
3813.86 1964
3814.44 2017
3815.02 2075
3815.61 2090
3816.19 2045
3816.77 1978
3817.35 1981
3817.94 1974
3818.52 1903
3819.10 1906
3819.68 1878
3820.27 1824
3820.85 1760
3821.43 1805
3822.01 1848
3822.60 1866
3823.18 1868
3823.76 1960
3824.35 1953
3824.93 1950
3825.51 1857
3826.09 1903
3826.68 1893
3827.26 1828
3827.84 1795
3828.43 1709
3829.01 1778
3829.59 1817
3830.18 1821
3830.76 1840
3831.34 1837
3831.93 1814
3832.51 1830
3833.09 1887
3833.68 1893
3834.26 1820
3834.85 1809
3835.43 1785
3836.01 1812
3836.60 1784
3837.18 1769
3837.76 1739
3838.35 1715
3838.93 1712
3839.52 1734
3840.10 1702
3840.69 1678
3841.27 1679
3841.85 1594
3842.44 1604
3843.02 1640
3843.61 1700
3844.19 1680
3844.78 1668
3845.36 1609
3845.94 1637
3846.53 1566
3847.11 1625
3847.70 1652
3848.28 1705
3848.87 1678
3849.45 1734
3850.04 1734
3850.62 1744
3851.21 1739
3851.79 1668
3852.38 1720
3852.96 1689
3853.55 1697
3854.13 1728
3854.72 1720
3855.30 1699
3855.89 1693
3856.47 1715
3857.06 1715
3857.65 1699
3858.23 1753
3858.82 1801
3859.40 1706
3859.99 1699
3860.57 1705
3861.16 1679
3861.74 1661
3862.33 1703
3862.92 1757
3863.50 1797
3864.09 1815
3864.67 1856
3865.26 1877
3865.85 1844
3866.43 1839
3867.02 1873
3867.60 1772
3868.19 1687
3868.78 1730
3869.36 1662
3869.95 1701
3870.54 1662
3871.12 1657
3871.71 1669
3872.30 1618
3872.88 1642
3873.47 1644
3874.06 1675
3874.64 1631
3875.23 1612
3875.82 1624
3876.40 1682
3876.99 1666
3877.58 1668
3878.16 1608
3878.75 1635
3879.34 1617
3879.93 1619
3880.51 1561
3881.10 1572
3881.69 1633
3882.27 1599
3882.86 1608
3883.45 1589
3884.04 1547
3884.62 1611
3885.21 1560
3885.80 1530
3886.39 1564
3886.97 1639
3887.56 1669
3888.15 1687
3888.74 1669
3889.33 1668
3889.91 1706
3890.50 1700
3891.09 1713
3891.68 1680
3892.27 1695
3892.85 1676
3893.44 1688
3894.03 1680
3894.62 1620
3895.21 1625
3895.80 1654
3896.38 1698
3896.97 1618
3897.56 1591
3898.15 1611
3898.74 1570
3899.33 1612
3899.91 1614
3900.50 1613
3901.09 1642
3901.68 1644
3902.27 1615
3902.86 1607
3903.45 1607
3904.04 1611
3904.63 1642
3905.21 1633
3905.80 1623
3906.39 1647
3906.98 1670
3907.57 1720
3908.16 1742
3908.75 1805
3909.34 1803
3909.93 1763
3910.52 1793
3911.11 1745
3911.70 1750
3912.29 1720
3912.88 1708
3913.47 1682
3914.06 1642
3914.65 1599
3915.24 1615
3915.83 1640
3916.42 1620
3917.01 1647
3917.60 1597
3918.19 1591
3918.78 1566
3919.37 1643
3919.96 1620
3920.55 1580
3921.14 1612
3921.73 1625
3922.32 1656
3922.91 1645
3923.50 1627
3924.09 1644
3924.68 1585
3925.27 1565
3925.86 1539
3926.45 1542
3927.04 1560
3927.63 1562
3928.22 1541
3928.81 1526
3929.40 1552
3930.00 1528
3930.59 1553
3931.18 1533
3931.77 1527
3932.36 1508
3932.95 1482
3933.54 1498
3934.13 1498
3934.72 1551
3935.32 1545
3935.91 1580
3936.50 1548
3937.09 1502
3937.68 1531
3938.27 1531
3938.86 1549
3939.46 1632
3940.05 1597
3940.64 1643
3941.23 1627
3941.82 1671
3942.41 1626
3943.01 1580
3943.60 1620
3944.19 1686
3944.78 1699
3945.37 1679
3945.97 1658
3946.56 1624
3947.15 1575
3947.74 1574
3948.34 1626
3948.93 1579
3949.52 1590
3950.11 1581
3950.71 1588
3951.30 1588
3951.89 1631
3952.48 1669
3953.08 1711
3953.67 1714
3954.26 1682
3954.85 1716
3955.45 1704
3956.04 1742
3956.63 1741
3957.23 1782
3957.82 1793
3958.41 1858
3959.00 1878
3959.60 1848
3960.19 1854
3960.78 1831
3961.38 1889
3961.97 1863
3962.56 1830
3963.16 1811
3963.75 1777
3964.34 1780
3964.94 1890
3965.53 1899
3966.13 1934
3966.72 1900
3967.31 2030
3967.91 2100
3968.50 2167
3969.09 2229
3969.69 2215
3970.28 2231
3970.88 2182
3971.47 2128
3972.06 2078
3972.66 2010
3973.25 1974
3973.85 1868
3974.44 1875
3975.04 1953
3975.63 2004
3976.22 2068
3976.82 2141
3977.41 2326
3978.01 2402
3978.60 2460
3979.20 2498
3979.79 2440
3980.39 2370
3980.98 2283
3981.58 2198
3982.17 2070
3982.77 1951
3983.36 1915
3983.96 1969
3984.55 1945
3985.15 1943
3985.74 1937
3986.34 1918
3986.93 1956
3987.53 1961
3988.12 1988
3988.72 1998
3989.31 2020
3989.91 1978
3990.50 1948
3991.10 1899
3991.69 1891
3992.29 1925
3992.89 1912
3993.48 1923
3994.08 1873
3994.67 1825
3995.27 1871
3995.86 1879
3996.46 1844
3997.06 1902
3997.65 1945
3998.25 1877
3998.84 1835
3999.44 1874
4000.04 1895
4000.63 1932
4001.23 1876
4001.83 1846
4002.42 1865
4003.02 1930
4003.61 1872
4004.21 1866
4004.81 1839
4005.40 1859
4006.00 1832
4006.60 1866
4007.19 1913
4007.79 1866
4008.39 1816
4008.98 1822
4009.58 1827
4010.18 1867
4010.77 1835
4011.37 1774
4011.97 1824
4012.57 1838
4013.16 1819
4013.76 1906
4014.36 1874
4014.95 1834
4015.55 1840
4016.15 1905
4016.75 1883
4017.34 1888
4017.94 1915
4018.54 1960
4019.14 2053
4019.73 2114
4020.33 2103
4020.93 2075
4021.53 2165
4022.13 2142
4022.72 2095
4023.32 1970
4023.92 2007
4024.52 1970
4025.12 1953
4025.71 1858
4026.31 1905
4026.91 1931
4027.51 2041
4028.11 2109
4028.70 2088
4029.30 2109
4029.90 2200
4030.50 2194
4031.10 2257
4031.70 2220
4032.30 2138
4032.89 2200
4033.49 2089
4034.09 2083
4034.69 2076
4035.29 2115
4035.89 2181
4036.49 2175
4037.09 2079
4037.68 2069
4038.28 1953
4038.88 1834
4039.48 1792
4040.08 1737
4040.68 1780
4041.28 1723
4041.88 1779
4042.48 1760
4043.08 1707
4043.68 1735
4044.28 1707
4044.88 1699
4045.48 1702
4046.07 1648
4046.67 1657
4047.27 1677
4047.87 1632
4048.47 1601
4049.07 1663
4049.67 1605
4050.27 1584
4050.87 1686
4051.47 1614
4052.07 1605
4052.67 1576
4053.27 1625
4053.87 1678
4054.47 1637
4055.07 1629
4055.67 1689
4056.27 1634
4056.88 1604
4057.48 1586
4058.08 1597
4058.68 1621
4059.28 1617
4059.88 1570
4060.48 1581
4061.08 1622
4061.68 1612
4062.28 1599
4062.88 1532
4063.48 1512
4064.08 1567
4064.68 1608
4065.29 1619
4065.89 1578
4066.49 1586
4067.09 1614
4067.69 1651
4068.29 1616
4068.89 1614
4069.49 1596
4070.10 1636
4070.70 1631
4071.30 1641
4071.90 1610
4072.50 1592
4073.10 1623
4073.70 1567
4074.31 1517
4074.91 1553
4075.51 1602
4076.11 1614
4076.71 1549
4077.32 1512
4077.92 1550
4078.52 1535
4079.12 1532
4079.72 1510
4080.33 1535
4080.93 1531
4081.53 1566
4082.13 1512
4082.73 1518
4083.34 1536
4083.94 1520
4084.54 1557
4085.14 1548
4085.75 1516
4086.35 1549
4086.95 1560
4087.55 1576
4088.16 1523
4088.76 1555
4089.36 1530
4089.97 1550
4090.57 1544
4091.17 1591
4091.77 1559
4092.38 1588
4092.98 1556
4093.58 1521
4094.19 1496
4094.79 1500
4095.39 1549
4096.00 1583
4096.60 1556
4097.20 1539
4097.81 1559
4098.41 1618
4099.01 1561
4099.62 1594
4100.22 1561
4100.82 1604
4101.43 1587
4102.03 1543
4102.64 1562
4103.24 1547
4103.84 1500
4104.45 1462
4105.05 1492
4105.65 1473
4106.26 1502
4106.86 1465
4107.47 1487
4108.07 1482
4108.68 1508
4109.28 1473
4109.88 1505
4110.49 1501
4111.09 1468
4111.70 1467
4112.30 1467
4112.91 1498
4113.51 1512
4114.12 1483
4114.72 1444
4115.32 1487
4115.93 1498
4116.53 1437
4117.14 1462
4117.74 1451
4118.35 1451
4118.95 1504
4119.56 1448
4120.16 1449
4120.77 1439
4121.37 1544
4121.98 1494
4122.58 1454
4123.19 1414
4123.80 1467
4124.40 1499
4125.01 1464
4125.61 1436
4126.22 1419
4126.82 1491
4127.43 1487
4128.03 1463
4128.64 1480
4129.25 1463
4129.85 1478
4130.46 1475
4131.06 1460
4131.67 1448
4132.27 1485
4132.88 1479
4133.49 1493
4134.09 1485
4134.70 1558
4135.31 1572
4135.91 1560
4136.52 1552
4137.12 1569
4137.73 1562
4138.34 1540
4138.94 1550
4139.55 1548
4140.16 1559
4140.76 1582
4141.37 1577
4141.98 1562
4142.58 1559
4143.19 1527
4143.80 1556
4144.40 1599
4145.01 1618
4145.62 1577
4146.22 1527
4146.83 1515
4147.44 1502
4148.05 1489
4148.65 1538
4149.26 1471
4149.87 1494
4150.47 1488
4151.08 1431
4151.69 1398
4152.30 1452
4152.90 1484
4153.51 1505
4154.12 1436
4154.73 1437
4155.33 1482
4155.94 1447
4156.55 1471
4157.16 1464
4157.76 1527
4158.37 1503
4158.98 1506
4159.59 1602
4160.20 1576
4160.80 1605
4161.41 1612
4162.02 1638
4162.63 1611
4163.24 1567
4163.85 1497
4164.45 1493
4165.06 1487
4165.67 1461
4166.28 1451
4166.89 1495
4167.50 1552
4168.10 1483
4168.71 1467
4169.32 1533
4169.93 1546
4170.54 1540
4171.15 1540
4171.76 1540
4172.37 1493
4172.97 1491
4173.58 1533
4174.19 1531
4174.80 1501
4175.41 1471
4176.02 1424
4176.63 1469
4177.24 1447
4177.85 1452
4178.46 1520
4179.07 1491
4179.68 1469
4180.29 1457
4180.90 1469
4181.50 1474
4182.11 1474
4182.72 1518
4183.33 1542
4183.94 1536
4184.55 1539
4185.16 1538
4185.77 1639
4186.38 1625
4186.99 1587
4187.60 1560
4188.21 1554
4188.82 1565
4189.43 1557
4190.04 1487
4190.65 1482
4191.26 1529
4191.87 1468
4192.48 1470
4193.09 1498
4193.71 1500
4194.32 1508
4194.93 1534
4195.54 1532
4196.15 1488
4196.76 1539
4197.37 1533
4197.98 1501
4198.59 1454
4199.20 1504
4199.81 1502
4200.42 1493
4201.03 1498
4201.64 1472
4202.26 1446
4202.87 1473
4203.48 1545
4204.09 1500
4204.70 1407
4205.31 1481
4205.92 1447
4206.53 1415
4207.15 1429
4207.76 1463
4208.37 1420
4208.98 1521
4209.59 1529
4210.20 1533
4210.82 1537
4211.43 1574
4212.04 1608
4212.65 1625
4213.26 1568
4213.87 1553
4214.49 1530
4215.10 1585
4215.71 1576
4216.32 1575
4216.94 1519
4217.55 1480
4218.16 1500
4218.77 1561
4219.38 1551
4220.00 1500
4220.61 1522
4221.22 1507
4221.83 1562
4222.45 1550
4223.06 1524
4223.67 1557
4224.28 1519
4224.90 1525
4225.51 1564
4226.12 1515
4226.74 1562
4227.35 1609
4227.96 1590
4228.57 1700
4229.19 1725
4229.80 1730
4230.41 1720
4231.03 1710
4231.64 1689
4232.25 1672
4232.87 1673
4233.48 1635
4234.09 1621
4234.71 1591
4235.32 1607
4235.93 1629
4236.55 1624
4237.16 1632
4237.77 1650
4238.39 1617
4239.00 1618
4239.62 1584
4240.23 1619
4240.84 1568
4241.46 1622
4242.07 1606
4242.68 1621
4243.30 1550
4243.91 1565
4244.53 1601
4245.14 1548
4245.76 1601
4246.37 1584
4246.98 1579
4247.60 1560
4248.21 1557
4248.83 1565
4249.44 1579
4250.06 1609
4250.67 1619
4251.29 1575
4251.90 1545
4252.51 1607
4253.13 1622
4253.74 1583
4254.36 1584
4254.97 1610
4255.59 1620
4256.20 1664
4256.82 1596
4257.43 1643
4258.05 1644
4258.66 1626
4259.28 1614
4259.90 1592
4260.51 1644
4261.13 1644
4261.74 1619
4262.36 1654
4262.97 1702
4263.59 1746
4264.20 1808
4264.82 1810
4265.43 1834
4266.05 1858
4266.67 1927
4267.28 1822
4267.90 1800
4268.51 1761
4269.13 1739
4269.75 1767
4270.36 1771
4270.98 1776
4271.59 1714
4272.21 1737
4272.83 1714
4273.44 1682
4274.06 1687
4274.67 1696
4275.29 1707
4275.91 1686
4276.52 1735
4277.14 1744
4277.76 1774
4278.37 1875
4278.99 1900
4279.61 1876
4280.22 1868
4280.84 1826
4281.46 1819
4282.07 1738
4282.69 1727
4283.31 1724
4283.92 1767
4284.54 1748
4285.16 1706
4285.78 1622
4286.39 1664
4287.01 1666
4287.63 1665
4288.24 1695
4288.86 1638
4289.48 1648
4290.10 1628
4290.71 1700
4291.33 1667
4291.95 1673
4292.57 1671
4293.18 1713
4293.80 1703
4294.42 1683
4295.04 1672
4295.66 1691
4296.27 1712
4296.89 1723
4297.51 1771
4298.13 1721
4298.75 1726
4299.36 1751
4299.98 1726
4300.60 1758
4301.22 1751
4301.84 1776
4302.45 1764
4303.07 1750
4303.69 1767
4304.31 1759
4304.93 1759
4305.55 1815
4306.17 1834
4306.78 1763
4307.40 1865
4308.02 1879
4308.64 1889
4309.26 1884
4309.88 1877
4310.50 1890
4311.12 1874
4311.73 1870
4312.35 1924
4312.97 1961
4313.59 1950
4314.21 1972
4314.83 1983
4315.45 1948
4316.07 1962
4316.69 1938
4317.31 1993
4317.93 2007
4318.55 2014
4319.17 2083
4319.79 2119
4320.41 2108
4321.02 2025
4321.64 2073
4322.26 2134
4322.88 2244
4323.50 2192
4324.12 2198
4324.74 2272
4325.36 2347
4325.98 2389
4326.60 2428
4327.22 2526
4327.84 2538
4328.46 2537
4329.08 2533
4329.70 2569
4330.32 2729
4330.95 2783
4331.57 3045
4332.19 3384
4332.81 3819
4333.43 4343
4334.05 4680
4334.67 4788
4335.29 4878
4335.91 4745
4336.53 4475
4337.15 4369
4337.77 4199
4338.39 4147
4339.01 4228
4339.64 4140
4340.26 4088
4340.88 3814
4341.50 3649
4342.12 3543
4342.74 3365
4343.36 3267
4343.98 3221
4344.60 3251
4345.23 3376
4345.85 3636
4346.47 3886
4347.09 4338
4347.71 4848
4348.33 5085
4348.96 5107
4349.58 4865
4350.20 4687
4350.82 4483
4351.44 4239
4352.06 4061
4352.69 4027
4353.31 3978
4353.93 3934
4354.55 3647
4355.17 3488
4355.80 3258
4356.42 3097
4357.04 2973
4357.66 2838
4358.29 2749
4358.91 2676
4359.53 2641
4360.15 2682
4360.78 2660
4361.40 2713
4362.02 2637
4362.64 2643
4363.27 2620
4363.89 2572
4364.51 2501
4365.13 2480
4365.76 2489
4366.38 2545
4367.00 2555
4367.63 2500
4368.25 2472
4368.87 2416
4369.49 2396
4370.12 2343
4370.74 2314
4371.36 2323
4371.99 2312
4372.61 2378
4373.23 2379
4373.86 2348
4374.48 2368
4375.10 2355
4375.73 2307
4376.35 2311
4376.98 2404
4377.60 2439
4378.22 2539
4378.85 2581
4379.47 2798
4380.09 2904
4380.72 2942
4381.34 2968
4381.97 2981
4382.59 2829
4383.21 2816
4383.84 2728
4384.46 2674
4385.09 2650
4385.71 2608
4386.34 2579
4386.96 2576
4387.58 2637
4388.21 2597
4388.83 2526
4389.46 2540
4390.08 2502
4390.71 2344
4391.33 2370
4391.96 2321
4392.58 2376
4393.21 2467
4393.83 2543
4394.46 2643
4395.08 2786
4395.71 2807
4396.33 2789
4396.96 2756
4397.58 2688
4398.21 2630
4398.83 2462
4399.46 2302
4400.08 2319
4400.71 2329
4401.33 2254
4401.96 2271
4402.58 2263
4403.21 2204
4403.83 2171
4404.46 2163
4405.09 2154
4405.71 2196
4406.34 2144
4406.96 2134
4407.59 2168
4408.22 2234
4408.84 2222
4409.47 2264
4410.09 2226
4410.72 2216
4411.35 2172
4411.97 2194
4412.60 2158
4413.22 2107
4413.85 2039
4414.48 2090
4415.10 2103
4415.73 2101
4416.36 2120
4416.98 2063
4417.61 1986
4418.24 2039
4418.86 1971
4419.49 2007
4420.12 1952
4420.74 1974
4421.37 1939
4422.00 1955
4422.62 1939
4423.25 1932
4423.88 1867
4424.50 1897
4425.13 1867
4425.76 1918
4426.38 1929
4427.01 1871
4427.64 1843
4428.27 1767
4428.89 1839
4429.52 1838
4430.15 1869
4430.78 1913
4431.40 1834
4432.03 1867
4432.66 1847
4433.29 1819
4433.91 1804
4434.54 1798
4435.17 1868
4435.80 1826
4436.43 1787
4437.05 1814
4437.68 1823
4438.31 1876
4438.94 1893
4439.57 1940
4440.19 1897
4440.82 1856
4441.45 1876
4442.08 1855
4442.71 1891
4443.34 1877
4443.96 1953
4444.59 1947
4445.22 1944
4445.85 1905
4446.48 1958
4447.11 2019
4447.74 2062
4448.36 2032
4448.99 2032
4449.62 1989
4450.25 2012
4450.88 1978
4451.51 2011
4452.14 1971
4452.77 1952
4453.40 1998
4454.02 1992
4454.65 2034
4455.28 2016
4455.91 2202
4456.54 2274
4457.17 2311
4457.80 2400
4458.43 2461
4459.06 2426
4459.69 2363
4460.32 2206
4460.95 2166
4461.58 2086
4462.21 2029
4462.84 1956
4463.47 1957
4464.10 1973
4464.73 1968
4465.36 1914
4465.99 1894
4466.62 1899
4467.25 1973
4467.88 1994
4468.51 1955
4469.14 1909
4469.77 1965
4470.40 1924
4471.03 1982
4471.66 1953
4472.29 1849
4472.92 1872
4473.55 1865
4474.18 1793
4474.81 1806
4475.44 1772
4476.07 1798
4476.70 1750
4477.33 1807
4477.96 1800
4478.60 1820
4479.23 1812
4479.86 1763
4480.49 1821
4481.12 1821
4481.75 1834
4482.38 1830
4483.01 1862
4483.64 1880
4484.27 1857
4484.91 1817
4485.54 1844
4486.17 1789
4486.80 1763
4487.43 1837
4488.06 1855
4488.69 1860
4489.33 1859
4489.96 1815
4490.59 1825
4491.22 1848
4491.85 1864
4492.49 1899
4493.12 1888
4493.75 1902
4494.38 1863
4495.01 1845
4495.65 1895
4496.28 1841
4496.91 1859
4497.54 1961
4498.17 1935
4498.81 2007
4499.44 1937
4500.07 1974
4500.70 2077
4501.34 2086
4501.97 2138
4502.60 2230
4503.23 2248
4503.87 2271
4504.50 2314
4505.13 2299
4505.76 2252
4506.40 2199
4507.03 2174
4507.66 2124
4508.30 2100
4508.93 2055
4509.56 2049
4510.19 2023
4510.83 2139
4511.46 2155
4512.09 2109
4512.73 2137
4513.36 2180
4513.99 2167
4514.63 2050
4515.26 2037
4515.89 2027
4516.53 1965
4517.16 1970
4517.80 1906
4518.43 1859
4519.06 1839
4519.70 1908
4520.33 1873
4520.96 1812
4521.60 1799
4522.23 1827
4522.87 1833
4523.50 1817
4524.13 1859
4524.77 1850
4525.40 1849
4526.04 1855
4526.67 1748
4527.30 1750
4527.94 1735
4528.57 1783
4529.21 1738
4529.84 1737
4530.48 1748
4531.11 1762
4531.75 1760
4532.38 1753
4533.02 1795
4533.65 1722
4534.28 1779
4534.92 1738
4535.55 1718
4536.19 1669
4536.82 1708
4537.46 1731
4538.09 1696
4538.73 1688
4539.36 1713
4540.00 1683
4540.64 1659
4541.27 1705
4541.91 1670
4542.54 1616
4543.18 1610
4543.81 1659
4544.45 1648
4545.08 1655
4545.72 1637
4546.35 1658
4546.99 1651
4547.63 1584
4548.26 1607
4548.90 1625
4549.53 1581
4550.17 1638
4550.80 1629
4551.44 1619
4552.08 1584
4552.71 1558
4553.35 1632
4553.99 1627
4554.62 1663
4555.26 1664
4555.89 1589
4556.53 1612
4557.17 1568
4557.80 1571
4558.44 1572
4559.08 1574
4559.71 1560
4560.35 1641
4560.99 1658
4561.62 1655
4562.26 1599
4562.90 1594
4563.53 1612
4564.17 1642
4564.81 1680
4565.44 1637
4566.08 1623
4566.72 1624
4567.35 1634
4567.99 1671
4568.63 1611
4569.27 1592
4569.90 1641
4570.54 1665
4571.18 1710
4571.82 1695
4572.45 1650
4573.09 1666
4573.73 1693
4574.37 1646
4575.00 1649
4575.64 1718
4576.28 1704
4576.92 1676
4577.55 1692
4578.19 1694
4578.83 1666
4579.47 1695
4580.11 1678
4580.74 1710
4581.38 1758
4582.02 1747
4582.66 1758
4583.30 1779
4583.93 1815
4584.57 1797
4585.21 1839
4585.85 1892
4586.49 1953
4587.13 2104
4587.76 2202
4588.40 2419
4589.04 2631
4589.68 2655
4590.32 2726
4590.96 2691
4591.60 2604
4592.24 2584
4592.87 2608
4593.51 2633
4594.15 2654
4594.79 2616
4595.43 2558
4596.07 2395
4596.71 2361
4597.35 2257
4597.99 2160
4598.63 2043
4599.27 2062
4599.90 2038
4600.54 2028
4601.18 2035
4601.82 2029
4602.46 2011
4603.10 2040
4603.74 2125
4604.38 2038
4605.02 1961
4605.66 1899
4606.30 1918
4606.94 1927
4607.58 1848
4608.22 1848
4608.86 1862
4609.50 1852
4610.14 1772
4610.78 1771
4611.42 1808
4612.06 1781
4612.70 1723
4613.34 1755
4613.98 1799
4614.62 1828
4615.26 1867
4615.90 1838
4616.54 1803
4617.18 1840
4617.82 1745
4618.47 1758
4619.11 1798
4619.75 1757
4620.39 1691
4621.03 1629
4621.67 1645
4622.31 1680
4622.95 1701
4623.59 1652
4624.23 1686
4624.87 1648
4625.52 1621
4626.16 1625
4626.80 1614
4627.44 1653
4628.08 1648
4628.72 1668
4629.36 1637
4630.00 1670
4630.65 1667
4631.29 1662
4631.93 1717
4632.57 1746
4633.21 1788
4633.85 1855
4634.50 1839
4635.14 1874
4635.78 1880
4636.42 1834
4637.06 1772
4637.71 1758
4638.35 1734
4638.99 1781
4639.63 1753
4640.27 1768
4640.92 1803
4641.56 1774
4642.20 1763
4642.84 1801
4643.49 1763
4644.13 1746
4644.77 1723
4645.41 1690
4646.06 1689
4646.70 1701
4647.34 1718
4647.98 1699
4648.63 1660
4649.27 1601
4649.91 1680
4650.55 1718
4651.20 1713
4651.84 1674
4652.48 1734
4653.13 1767
4653.77 1664
4654.41 1673
4655.06 1743
4655.70 1672
4656.34 1728
4656.99 1645
4657.63 1581
4658.27 1617
4658.92 1627
4659.56 1671
4660.20 1654
4660.85 1608
4661.49 1632
4662.13 1650
4662.78 1629
4663.42 1534
4664.07 1526
4664.71 1550
4665.35 1552
4666.00 1568
4666.64 1568
4667.28 1573
4667.93 1532
4668.57 1544
4669.22 1484
4669.86 1495
4670.51 1551
4671.15 1499
4671.79 1501
4672.44 1523
4673.08 1491
4673.73 1522
4674.37 1582
4675.02 1612
4675.66 1544
4676.31 1527
4676.95 1514
4677.60 1538
4678.24 1561
4678.88 1578
4679.53 1587
4680.17 1566
4680.82 1606
4681.46 1588
4682.11 1614
4682.75 1594
4683.40 1556
4684.05 1612
4684.69 1630
4685.34 1586
4685.98 1642
4686.63 1562
4687.27 1598
4687.92 1629
4688.56 1614
4689.21 1619
4689.85 1646
4690.50 1651
4691.15 1704
4691.79 1726
4692.44 1750
4693.08 1781
4693.73 1807
4694.37 1808
4695.02 1802
4695.67 1831
4696.31 1930
4696.96 1923
4697.60 1911
4698.25 1930
4698.90 1936
4699.54 1964
4700.19 2056
4700.84 2092
4701.48 2114
4702.13 2160
4702.77 2130
4703.42 2081
4704.07 2040
4704.71 1998
4705.36 1894
4706.01 1923
4706.65 1946
4707.30 1908
4707.95 1963
4708.60 1858
4709.24 1794
4709.89 1803
4710.54 1787
4711.18 1819
4711.83 1792
4712.48 1739
4713.12 1762
4713.77 1786
4714.42 1773
4715.07 1764
4715.71 1821
4716.36 1744
4717.01 1741
4717.66 1714
4718.30 1673
4718.95 1717
4719.60 1716
4720.25 1701
4720.89 1701
4721.54 1638
4722.19 1695
4722.84 1750
4723.49 1723
4724.13 1685
4724.78 1689
4725.43 1690
4726.08 1674
4726.73 1695
4727.37 1706
4728.02 1665
4728.67 1667
4729.32 1692
4729.97 1644
4730.62 1654
4731.26 1634
4731.91 1668
4732.56 1632
4733.21 1564
4733.86 1555
4734.51 1587
4735.16 1612
4735.80 1578
4736.45 1585
4737.10 1619
4737.75 1629
4738.40 1603
4739.05 1569
4739.70 1580
4740.35 1635
4741.00 1573
4741.64 1639
4742.29 1623
4742.94 1604
4743.59 1545
4744.24 1581
4744.89 1584
4745.54 1601
4746.19 1560
4746.84 1613
4747.49 1597
4748.14 1585
4748.79 1626
4749.44 1599
4750.09 1726
4750.74 1690
4751.39 1701
4752.04 1717
4752.69 1802
4753.34 1765
4753.99 1705
4754.64 1757
4755.29 1772
4755.94 1727
4756.59 1710
4757.24 1717
4757.89 1656
4758.54 1674
4759.19 1710
4759.84 1679
4760.49 1676
4761.14 1669
4761.79 1682
4762.44 1684
4763.09 1662
4763.74 1666
4764.39 1633
4765.04 1664
4765.69 1658
4766.35 1613
4767.00 1600
4767.65 1620
4768.30 1674
4768.95 1618
4769.60 1650
4770.25 1652
4770.90 1648
4771.55 1632
4772.20 1649
4772.86 1623
4773.51 1684
4774.16 1707
4774.81 1700
4775.46 1704
4776.11 1687
4776.76 1642
4777.42 1666
4778.07 1706
4778.72 1722
4779.37 1655
4780.02 1670
4780.67 1697
4781.33 1713
4781.98 1704
4782.63 1665
4783.28 1690
4783.93 1742
4784.59 1760
4785.24 1729
4785.89 1751
4786.54 1716
4787.20 1736
4787.85 1737
4788.50 1760
4789.15 1796
4789.80 1826
4790.46 1864
4791.11 1849
4791.76 1897
4792.41 1890
4793.07 1931
4793.72 1860
4794.37 1858
4795.03 1885
4795.68 1914
4796.33 1887
4796.98 1879
4797.64 1899
4798.29 1910
4798.94 1876
4799.60 1852
4800.25 1924
4800.90 2013
4801.56 2035
4802.21 2017
4802.86 2060
4803.52 2074
4804.17 2096
4804.82 2142
4805.48 2135
4806.13 2132
4806.78 2117
4807.44 2139
4808.09 2181
4808.74 2119
4809.40 2097
4810.05 2157
4810.71 2179
4811.36 2150
4812.01 2132
4812.67 2103
4813.32 2175
4813.98 2234
4814.63 2249
4815.28 2218
4815.94 2252
4816.59 2338
4817.25 2320
4817.90 2311
4818.56 2366
4819.21 2392
4819.86 2391
4820.52 2483
4821.17 2550
4821.83 2647
4822.48 2781
4823.14 2863
4823.79 3018
4824.45 3100
4825.10 3104
4825.76 3074
4826.41 3016
4827.07 2958
4827.72 2933
4828.38 2824
4829.03 2796
4829.69 2732
4830.34 2685
4831.00 2673
4831.65 2688
4832.31 2708
4832.96 2713
4833.62 2721
4834.27 2770
4834.93 2753
4835.59 2764
4836.24 2891
4836.90 2998
4837.55 3062
4838.21 3047
4838.86 3074
4839.52 3117
4840.18 3145
4840.83 3003
4841.49 2958
4842.14 3048
4842.80 3033
4843.46 3075
4844.11 3069
4844.77 3071
4845.42 3116
4846.08 3146
4846.74 3123
4847.39 3113
4848.05 3181
4848.71 3209
4849.36 3138
4850.02 3202
4850.68 3259
4851.33 3283
4851.99 3255
4852.65 3343
4853.30 3405
4853.96 3410
4854.62 3409
4855.27 3497
4855.93 3485
4856.59 3665
4857.24 3984
4857.90 4227
4858.56 4639
4859.21 4994
4859.87 5228
4860.53 5256
4861.19 5055
4861.84 4855
4862.50 4646
4863.16 4341
4863.82 4015
4864.47 3897
4865.13 3783
4865.79 3737
4866.45 3745
4867.10 3696
4867.76 3818
4868.42 3840
4869.08 3872
4869.74 3861
4870.39 3747
4871.05 3694
4871.71 3714
4872.37 3629
4873.03 3606
4873.68 3557
4874.34 3511
4875.00 3415
4875.66 3411
4876.32 3418
4876.97 3390
4877.63 3315
4878.29 3311
4878.95 3415
4879.61 3466
4880.27 3665
4880.93 3782
4881.58 3684
4882.24 3574
4882.90 3526
4883.56 3313
4884.22 3297
4884.88 3165
4885.54 3117
4886.20 2951
4886.86 2894
4887.51 2847
4888.17 2776
4888.83 2862
4889.49 2838
4890.15 2806
4890.81 2788
4891.47 2814
4892.13 2769
4892.79 2769
4893.45 2711
4894.11 2739
4894.77 2733
4895.43 2711
4896.09 2710
4896.75 2588
4897.41 2485
4898.07 2563
4898.73 2540
4899.39 2511
4900.04 2563
4900.70 2598
4901.36 2616
4902.02 2564
4902.69 2538
4903.35 2505
4904.01 2424
4904.67 2311
4905.33 2355
4905.99 2339
4906.65 2275
4907.31 2217
4907.97 2194
4908.63 2249
4909.29 2264
4909.95 2244
4910.61 2217
4911.27 2157
4911.93 2105
4912.59 2134
4913.25 2141
4913.91 2101
4914.57 2149
4915.24 2191
4915.90 2139
4916.56 2168
4917.22 2127
4917.88 2106
4918.54 2063
4919.20 2040
4919.86 2043
4920.52 2076
4921.19 2055
4921.85 1995
4922.51 2005
4923.17 2046
4923.83 2015
4924.49 1997
4925.15 1992
4925.82 1974
4926.48 2007
4927.14 1979
4927.80 1987
4928.46 1999
4929.12 1979
4929.79 1978
4930.45 1989
4931.11 2019
4931.77 2004
4932.43 1980
4933.10 1993
4933.76 1982
4934.42 1998
4935.08 1979
4935.75 1940
4936.41 1939
4937.07 1925
4937.73 1916
4938.40 1909
4939.06 1961
4939.72 1864
4940.38 1897
4941.05 1865
4941.71 1841
4942.37 1847
4943.03 1880
4943.70 1902
4944.36 1910
4945.02 1890
4945.69 1878
4946.35 1843
4947.01 1869
4947.68 1889
4948.34 1876
4949.00 1856
4949.66 1851
4950.33 1783
4950.99 1823
4951.65 1840
4952.32 1846
4952.98 1825
4953.65 1814
4954.31 1758
4954.97 1779
4955.64 1753
4956.30 1774
4956.96 1834
4957.63 1831
4958.29 1815
4958.95 1807
4959.62 1869
4960.28 1868
4960.95 1907
4961.61 1904
4962.27 1961
4962.94 1984
4963.60 2000
4964.27 2062
4964.93 2150
4965.60 2119
4966.26 2232
4966.92 2114
4967.59 2093
4968.25 2087
4968.92 2007
4969.58 1955
4970.25 1918
4970.91 1944
4971.58 1829
4972.24 1792
4972.91 1768
4973.57 1821
4974.24 1804
4974.90 1853
4975.57 1887
4976.23 1883
4976.90 1956
4977.56 1962
4978.23 1976
4978.89 2031
4979.56 2065
4980.22 1974
4980.89 1916
4981.55 1888
4982.22 1846
4982.88 1808
4983.55 1808
4984.21 1768
4984.88 1796
4985.55 1775
4986.21 1722
4986.88 1701
4987.54 1739
4988.21 1686
4988.87 1646
4989.54 1647
4990.21 1685
4990.87 1701
4991.54 1720
4992.20 1740
4992.87 1685
4993.54 1662
4994.20 1676
4994.87 1634
4995.54 1660
4996.20 1674
4996.87 1656
4997.54 1674
4998.20 1654
4998.87 1666
4999.53 1673
5000.20 1624
5000.87 1632
5001.53 1556
5002.20 1568
5002.87 1581
5003.54 1600
5004.20 1594
5004.87 1567
5005.54 1567
5006.20 1582
5006.87 1576
5007.54 1594
5008.20 1572
5008.87 1591
5009.54 1618
5010.21 1694
5010.87 1701
5011.54 1629
5012.21 1599
5012.88 1588
5013.54 1638
5014.21 1607
5014.88 1532
5015.55 1475
5016.21 1530
5016.88 1557
5017.55 1553
5018.22 1500
5018.89 1499
5019.55 1523
5020.22 1521
5020.89 1515
5021.56 1509
5022.23 1602
5022.89 1569
5023.56 1563
5024.23 1557
5024.90 1525
5025.57 1512
5026.23 1550
5026.90 1522
5027.57 1554
5028.24 1547
5028.91 1545
5029.58 1584
5030.25 1552
5030.91 1522
5031.58 1446
5032.25 1533
5032.92 1520
5033.59 1525
5034.26 1519
5034.93 1541
5035.60 1536
5036.27 1555
5036.93 1518
5037.60 1541
5038.27 1582
5038.94 1587
5039.61 1522
5040.28 1514
5040.95 1573
5041.62 1531
5042.29 1579
5042.96 1483
5043.63 1523
5044.30 1516
5044.97 1510
5045.64 1524
5046.31 1548
5046.98 1581
5047.65 1568
5048.32 1513
5048.99 1476
5049.66 1490
5050.33 1504
5051.00 1508
5051.67 1530
5052.34 1487
5053.01 1524
5053.68 1508
5054.35 1537
5055.02 1530
5055.69 1516
5056.36 1574
5057.03 1511
5057.70 1533
5058.37 1469
5059.04 1447
5059.71 1492
5060.38 1482
5061.05 1440
5061.72 1450
5062.39 1479
5063.06 1464
5063.73 1507
5064.40 1461
5065.08 1481
5065.75 1487
5066.42 1536
5067.09 1463
5067.76 1482
5068.43 1494
5069.10 1491
5069.77 1491
5070.44 1538
5071.12 1536
5071.79 1509
5072.46 1505
5073.13 1520
5073.80 1515
5074.47 1516
5075.14 1503
5075.82 1579
5076.49 1557
5077.16 1516
5077.83 1549
5078.50 1608
5079.18 1605
5079.85 1626
5080.52 1675
5081.19 1652
5081.86 1655
5082.54 1638
5083.21 1575
5083.88 1661
5084.55 1638
5085.22 1672
5085.90 1628
5086.57 1658
5087.24 1627
5087.91 1674
5088.59 1626
5089.26 1641
5089.93 1594
5090.60 1569
5091.28 1627
5091.95 1624
5092.62 1633
5093.30 1612
5093.97 1599
5094.64 1639
5095.31 1609
5095.99 1624
5096.66 1541
5097.33 1565
5098.01 1566
5098.68 1584
5099.35 1629
5100.03 1630
5100.70 1574
5101.37 1513
5102.05 1544
5102.72 1569
5103.39 1603
5104.07 1628
5104.74 1659
5105.41 1690
5106.09 1730
5106.76 1707
5107.43 1747
5108.11 1737
5108.78 1619
5109.46 1654
5110.13 1634
5110.80 1637
5111.48 1647
5112.15 1605
5112.83 1602
5113.50 1614
5114.17 1629
5114.85 1626
5115.52 1649
5116.20 1632
5116.87 1672
5117.55 1678
5118.22 1693
5118.89 1756
5119.57 1830
5120.24 1889
5120.92 1996
5121.59 2001
5122.27 1944
5122.94 1882
5123.62 1892
5124.29 1868
5124.97 1798
5125.64 1757
5126.32 1735
5126.99 1753
5127.67 1698
5128.34 1742
5129.02 1698
5129.69 1713
5130.37 1684
5131.04 1654
5131.72 1672
5132.39 1704
5133.07 1694
5133.75 1685
5134.42 1703
5135.10 1686
5135.77 1693
5136.45 1608
5137.12 1608
5137.80 1620
5138.47 1600
5139.15 1566
5139.83 1575
5140.50 1549
5141.18 1592
5141.85 1544
5142.53 1534
5143.21 1503
5143.88 1536
5144.56 1540
5145.23 1492
5145.91 1489
5146.59 1474
5147.26 1486
5147.94 1504
5148.62 1509
5149.29 1508
5149.97 1489
5150.65 1409
5151.32 1494
5152.00 1501
5152.68 1466
5153.35 1531
5154.03 1475
5154.71 1503
5155.38 1438
5156.06 1457
5156.74 1454
5157.41 1507
5158.09 1490
5158.77 1469
5159.45 1532
5160.12 1579
5160.80 1493
5161.48 1514
5162.16 1508
5162.83 1479
5163.51 1458
5164.19 1431
5164.87 1464
5165.54 1540
5166.22 1565
5166.90 1546
5167.58 1602
5168.25 1556
5168.93 1600
5169.61 1545
5170.29 1529
5170.96 1503
5171.64 1551
5172.32 1522
5173.00 1491
5173.68 1459
5174.36 1453
5175.03 1520
5175.71 1502
5176.39 1456
5177.07 1434
5177.75 1480
5178.42 1442
5179.10 1470
5179.78 1461
5180.46 1465
5181.14 1458
5181.82 1506
5182.50 1444
5183.18 1439
5183.85 1461
5184.53 1462
5185.21 1465
5185.89 1444
5186.57 1432
5187.25 1394
5187.93 1408
5188.61 1448
5189.29 1497
5189.96 1429
5190.64 1450
5191.32 1436
5192.00 1432
5192.68 1438
5193.36 1451
5194.04 1431
5194.72 1462
5195.40 1415
5196.08 1420
5196.76 1402
5197.44 1469
5198.12 1456
5198.80 1433
5199.48 1498
5200.16 1441
5200.84 1468
5201.52 1428
5202.20 1458
5202.88 1464
5203.56 1491
5204.24 1456
5204.92 1479
5205.60 1518
5206.28 1535
5206.96 1492
5207.64 1484
5208.32 1466
5209.00 1450
5209.68 1468
5210.36 1477
5211.04 1515
5211.72 1488
5212.40 1559
5213.08 1537
5213.76 1533
5214.44 1586
5215.13 1621
5215.81 1675
5216.49 1665
5217.17 1638
5217.85 1620
5218.53 1646
5219.21 1570
5219.89 1608
5220.57 1633
5221.25 1611
5221.94 1596
5222.62 1650
5223.30 1649
5223.98 1673
5224.66 1639
5225.34 1655
5226.02 1656
5226.71 1648
5227.39 1721
5228.07 1663
5228.75 1605
5229.43 1594
5230.11 1585
5230.80 1570
5231.48 1573
5232.16 1525
5232.84 1572
5233.52 1598
5234.21 1634
5234.89 1582
5235.57 1568
5236.25 1569
5236.93 1598
5237.62 1563
5238.30 1618
5238.98 1651
5239.66 1624
5240.35 1650
5241.03 1653
5241.71 1679
5242.39 1630
5243.08 1667
5243.76 1638
5244.44 1633
5245.13 1594
5245.81 1648
5246.49 1623
5247.17 1587
5247.86 1585
5248.54 1601
5249.22 1594
5249.91 1524
5250.59 1548
5251.27 1575
5251.96 1581
5252.64 1580
5253.32 1630
5254.01 1690
5254.69 1696
5255.37 1661
5256.06 1595
5256.74 1598
5257.42 1614
5258.11 1557
5258.79 1563
5259.47 1577
5260.16 1563
5260.84 1612
5261.53 1606
5262.21 1603
5262.89 1606
5263.58 1631
5264.26 1648
5264.95 1726
5265.63 1678
5266.31 1675
5267.00 1651
5267.68 1620
5268.37 1623
5269.05 1631
5269.73 1642
5270.42 1579
5271.10 1605
5271.79 1617
5272.47 1647
5273.16 1612
5273.84 1576
5274.53 1583
5275.21 1619
5275.90 1586
5276.58 1553
5277.27 1553
5277.95 1587
5278.64 1565
5279.32 1575
5280.01 1583
5280.69 1537
5281.38 1556
5282.06 1562
5282.75 1561
5283.43 1569
5284.12 1529
5284.80 1535
5285.49 1568
5286.17 1532
5286.86 1545
5287.54 1537
5288.23 1517
5288.92 1554
5289.60 1539
5290.29 1559
5290.97 1565
5291.66 1597
5292.34 1584
5293.03 1578
5293.72 1525
5294.40 1591
5295.09 1595
5295.77 1633
5296.46 1572
5297.15 1624
5297.83 1671
5298.52 1653
5299.20 1636
5299.89 1632
5300.58 1648
5301.26 1738
5301.95 1712
5302.64 1747
5303.32 1695
5304.01 1726
5304.70 1867
5305.38 1916
5306.07 2000
5306.76 2038
5307.44 2106
5308.13 2094
5308.82 2120
5309.50 2069
5310.19 2065
5310.88 1970
5311.57 1915
5312.25 1957
5312.94 1929
5313.63 2002
5314.31 2013
5315.00 2002
5315.69 1917
5316.38 1888
5317.06 1855
5317.75 1857
5318.44 1798
5319.13 1793
5319.81 1863
5320.50 1872
5321.19 1961
5321.88 1962
5322.57 1984
5323.25 1976
5323.94 1942
5324.63 1869
5325.32 1866
5326.00 1846
5326.69 1851
5327.38 1794
5328.07 1813
5328.76 1713
5329.45 1747
5330.13 1678
5330.82 1648
5331.51 1632
5332.20 1637
5332.89 1602
5333.58 1565
5334.26 1604
5334.95 1614
5335.64 1623
5336.33 1616
5337.02 1603
5337.71 1588
5338.40 1614
5339.09 1552
5339.77 1573
5340.46 1525
5341.15 1606
5341.84 1601
5342.53 1560
5343.22 1577
5343.91 1536
5344.60 1567
5345.29 1561
5345.98 1516
5346.67 1519
5347.36 1569
5348.05 1579
5348.73 1577
5349.42 1533
5350.11 1585
5350.80 1573
5351.49 1598
5352.18 1626
5352.87 1589
5353.56 1580
5354.25 1536
5354.94 1532
5355.63 1500
5356.32 1536
5357.01 1521
5357.70 1502
5358.39 1535
5359.08 1545
5359.77 1524
5360.46 1566
5361.15 1632
5361.84 1664
5362.53 1609
5363.22 1635
5363.91 1689
5364.61 1658
5365.30 1624
5365.99 1577
5366.68 1580
5367.37 1560
5368.06 1528
5368.75 1502
5369.44 1486
5370.13 1494
5370.82 1508
5371.51 1456
5372.20 1488
5372.89 1489
5373.59 1478
5374.28 1466
5374.97 1502
5375.66 1488
5376.35 1483
5377.04 1459
5377.73 1442
5378.42 1463
5379.12 1454
5379.81 1493
5380.50 1466
5381.19 1477
5381.88 1461
5382.57 1523
5383.27 1504
5383.96 1445
5384.65 1500
5385.34 1496
5386.03 1487
5386.73 1490
5387.42 1528
5388.11 1516
5388.80 1457
5389.49 1545
5390.19 1527
5390.88 1514
5391.57 1562
5392.26 1561
5392.95 1581
5393.65 1601
5394.34 1582
5395.03 1550
5395.72 1556
5396.42 1555
5397.11 1577
5397.80 1518
5398.50 1517
5399.19 1529
5399.88 1503
5400.57 1467
5401.27 1509
5401.96 1590
5402.65 1579
5403.35 1564
5404.04 1541
5404.73 1511
5405.42 1540
5406.12 1546
5406.81 1547
5407.50 1536
5408.20 1566
5408.89 1567
5409.58 1512
5410.28 1566
5410.97 1609
5411.66 1595
5412.36 1529
5413.05 1553
5413.75 1527
5414.44 1570
5415.13 1614
5415.83 1602
5416.52 1603
5417.21 1594
5417.91 1600
5418.60 1635
5419.30 1622
5419.99 1651
5420.68 1624
5421.38 1657
5422.07 1680
5422.77 1692
5423.46 1710
5424.16 1718
5424.85 1687
5425.54 1711
5426.24 1692
5426.93 1721
5427.63 1695
5428.32 1676
5429.02 1657
5429.71 1636
5430.41 1682
5431.10 1643
5431.80 1735
5432.49 1697
5433.19 1712
5433.88 1731
5434.58 1736
5435.27 1739
5435.97 1714
5436.66 1759
5437.36 1807
5438.05 1796
5438.75 1807
5439.44 1794
5440.14 1850
5440.83 1855
5441.53 1865
5442.22 1811
5442.92 1768
5443.62 1833
5444.31 1861
5445.01 1896
5445.70 1976
5446.40 2033
5447.09 2119
5447.79 2264
5448.49 2315
5449.18 2286
5449.88 2264
5450.57 2268
5451.27 2265
5451.97 2238
5452.66 2178
5453.36 2084
5454.05 2070
5454.75 2059
5455.45 2069
5456.14 2037
5456.84 2034
5457.54 2094
5458.23 2090
5458.93 2079
5459.63 2142
5460.32 2150
5461.02 2235
5461.72 2211
5462.41 2236
5463.11 2252
5463.81 2269
5464.50 2319
5465.20 2335
5465.90 2334
5466.59 2344
5467.29 2350
5467.99 2392
5468.69 2409
5469.38 2412
5470.08 2377
5470.78 2483
5471.48 2464
5472.17 2485
5472.87 2578
5473.57 2693
5474.27 2682
5474.96 2788
5475.66 2804
5476.36 2824
5477.06 2818
5477.75 2912
5478.45 2999
5479.15 3263
5479.85 3578
5480.55 3870
5481.24 4262
5481.94 4481
5482.64 4576
5483.34 4639
5484.04 4339
5484.73 4051
5485.43 3811
5486.13 3623
5486.83 3565
5487.53 3430
5488.23 3300
5488.92 3268
5489.62 3256
5490.32 3310
5491.02 3268
5491.72 3229
5492.42 3296
5493.12 3414
5493.81 3516
5494.51 3547
5495.21 3681
5495.91 3629
5496.61 3590
5497.31 3629
5498.01 3670
5498.71 3746
5499.41 3988
5500.11 4314
5500.81 5033
5501.50 5874
5502.20 6492
5502.90 6783
5503.60 6739
5504.30 6348
5505.00 5887
5505.70 5234
5506.40 4766
5507.10 4303
5507.80 3926
5508.50 3703
5509.20 3498
5509.90 3311
5510.60 3250
5511.30 3159
5512.00 3052
5512.70 3027
5513.40 2940
5514.10 2946
5514.80 2992
5515.50 2975
5516.20 2940
5516.90 2934
5517.60 2889
5518.30 2867
5519.00 2815
5519.70 2781
5520.40 2738
5521.10 2747
5521.80 2724
5522.50 2684
5523.20 2660
5523.90 2588
5524.61 2562
5525.31 2457
5526.01 2390
5526.71 2314
5527.41 2315
5528.11 2304
5528.81 2308
5529.51 2268
5530.21 2283
5530.91 2312
5531.62 2301
5532.32 2307
5533.02 2299
5533.72 2309
5534.42 2298
5535.12 2306
5535.82 2247
5536.53 2177
5537.23 2172
5537.93 2190
5538.63 2231
5539.33 2152
5540.03 2146
5540.74 2130
5541.44 2138
5542.14 2104
5542.84 2068
5543.54 2117
5544.24 2110
5544.95 2034
5545.65 2019
5546.35 2063
5547.05 2046
5547.76 1990
5548.46 1957
5549.16 2034
5549.86 2003
5550.56 2001
5551.27 1986
5551.97 1959
5552.67 1923
5553.37 1937
5554.08 1938
5554.78 1957
5555.48 1938
5556.19 2003
5556.89 2004
5557.59 1927
5558.29 1896
5559.00 1953
5559.70 1933
5560.40 1903
5561.11 1942
5561.81 1922
5562.51 1905
5563.22 1936
5563.92 1926
5564.62 1886
5565.33 1909
5566.03 1920
5566.73 1946
5567.44 1919
5568.14 1906
5568.84 1858
5569.55 1877
5570.25 1796
5570.95 1803
5571.66 1823
5572.36 1849
5573.06 1869
5573.77 1871
5574.47 1861
5575.18 1879
5575.88 1868
5576.58 1847
5577.29 1868
5577.99 1916
5578.70 1884
5579.40 1846
5580.11 1790
5580.81 1849
5581.51 1755
5582.22 1769
5582.92 1740
5583.63 1788
5584.33 1735
5585.04 1791
5585.74 1738
5586.45 1739
5587.15 1731
5587.86 1763
5588.56 1754
5589.26 1760
5589.97 1705
5590.67 1734
5591.38 1720
5592.08 1696
5592.79 1702
5593.49 1688
5594.20 1715
5594.91 1675
5595.61 1687
5596.32 1702
5597.02 1711
5597.73 1627
5598.43 1663
5599.14 1663
5599.84 1671
5600.55 1667
5601.25 1651
5601.96 1650
5602.67 1691
5603.37 1685
5604.08 1663
5604.78 1723
5605.49 1706
5606.19 1732
5606.90 1676
5607.61 1676
5608.31 1689
5609.02 1739
5609.72 1716
5610.43 1668
5611.14 1653
5611.84 1702
5612.55 1621
5613.26 1675
5613.96 1660
5614.67 1642
5615.38 1642
5616.08 1658
5616.79 1712
5617.49 1737
5618.20 1673
5618.91 1648
5619.62 1713
5620.32 1698
5621.03 1702
5621.74 1688
5622.44 1695
5623.15 1683
5623.86 1676
5624.56 1678
5625.27 1713
5625.98 1730
5626.69 1697
5627.39 1724
5628.10 1755
5628.81 1732
5629.51 1751
5630.22 1796
5630.93 1849
5631.64 1876
5632.34 1863
5633.05 1903
5633.76 1847
5634.47 1855
5635.17 1892
5635.88 1952
5636.59 1990
5637.30 1940
5638.01 1995
5638.71 2016
5639.42 2052
5640.13 2053
5640.84 2066
5641.55 2031
5642.25 2037
5642.96 1994
5643.67 1952
5644.38 1863
5645.09 1886
5645.80 1897
5646.50 1888
5647.21 1817
5647.92 1786
5648.63 1806
5649.34 1826
5650.05 1807
5650.76 1802
5651.47 1817
5652.17 1841
5652.88 1863
5653.59 1816
5654.30 1844
5655.01 1851
5655.72 1881
5656.43 1885
5657.14 1879
5657.85 1896
5658.56 1806
5659.26 1851
5659.97 1924
5660.68 1888
5661.39 1879
5662.10 1932
5662.81 1939
5663.52 1887
5664.23 1917
5664.94 1909
5665.65 1815
5666.36 1781
5667.07 1776
5667.78 1744
5668.49 1729
5669.20 1741
5669.91 1739
5670.62 1759
5671.33 1834
5672.04 1847
5672.75 1868
5673.46 1890
5674.17 1905
5674.88 1866
5675.59 1851
5676.30 1829
5677.01 1820
5677.72 1748
5678.43 1730
5679.14 1719
5679.85 1708
5680.56 1676
5681.27 1728
5681.98 1723
5682.69 1747
5683.41 1804
5684.12 1781
5684.83 1711
5685.54 1681
5686.25 1720
5686.96 1710
5687.67 1719
5688.38 1704
5689.09 1629
5689.80 1631
5690.52 1612
5691.23 1634
5691.94 1633
5692.65 1639
5693.36 1689
5694.07 1649
5694.78 1620
5695.49 1585
5696.21 1563
5696.92 1635
5697.63 1546
5698.34 1540
5699.05 1524
5699.77 1584
5700.48 1536
5701.19 1579
5701.90 1592
5702.61 1602
5703.32 1567
5704.04 1606
5704.75 1635
5705.46 1613
5706.17 1620
5706.89 1582
5707.60 1588
5708.31 1610
5709.02 1584
5709.73 1541
5710.45 1537
5711.16 1492
5711.87 1532
5712.58 1568
5713.30 1556
5714.01 1504
5714.72 1477
5715.44 1530
5716.15 1513
5716.86 1487
5717.57 1513
5718.29 1515
5719.00 1462
5719.71 1500
5720.43 1514
5721.14 1520
5721.85 1494
5722.57 1522
5723.28 1502
5723.99 1528
5724.71 1546
5725.42 1533
5726.13 1593
5726.85 1537
5727.56 1581
5728.27 1577
5728.99 1588
5729.70 1544
5730.41 1557
5731.13 1566
5731.84 1566
5732.56 1521
5733.27 1516
5733.98 1487
5734.70 1462
5735.41 1492
5736.12 1516
5736.84 1499
5737.55 1467
5738.27 1500
5738.98 1481
5739.70 1505
5740.41 1500
5741.12 1528
5741.84 1522
5742.55 1495
5743.27 1527
5743.98 1473
5744.70 1516
5745.41 1503
5746.13 1516
5746.84 1488
5747.56 1468
5748.27 1452
5748.99 1465
5749.70 1430
5750.42 1458
5751.13 1484
5751.85 1462
5752.56 1469
5753.28 1512
5753.99 1515
5754.71 1492
5755.42 1485
5756.14 1512
5756.85 1468
5757.57 1519
5758.28 1513
5759.00 1537
5759.71 1553
5760.43 1539
5761.14 1516
5761.86 1473
5762.58 1498
5763.29 1495
5764.01 1482
5764.72 1458
5765.44 1454
5766.16 1517
5766.87 1521
5767.59 1530
5768.30 1540
5769.02 1543
5769.74 1574
5770.45 1569
5771.17 1579
5771.88 1617
5772.60 1644
5773.32 1679
5774.03 1668
5774.75 1654
5775.47 1617
5776.18 1616
5776.90 1592
5777.62 1550
5778.33 1590
5779.05 1567
5779.77 1520
5780.48 1525
5781.20 1575
5781.92 1545
5782.63 1538
5783.35 1563
5784.07 1519
5784.78 1523
5785.50 1571
5786.22 1546
5786.94 1570
5787.65 1573
5788.37 1536
5789.09 1540
5789.81 1556
5790.52 1539
5791.24 1534
5791.96 1545
5792.68 1574
5793.39 1511
5794.11 1532
5794.83 1541
5795.55 1520
5796.26 1566
5796.98 1549
5797.70 1534
5798.42 1533
5799.14 1536
5799.85 1546
5800.57 1539
5801.29 1515
5802.01 1510
5802.73 1604
5803.44 1520
5804.16 1514
5804.88 1514
5805.60 1529
5806.32 1515
5807.04 1510
5807.75 1509
5808.47 1504
5809.19 1496
5809.91 1543
5810.63 1543
5811.35 1503
5812.07 1520
5812.79 1475
5813.50 1531
5814.22 1520
5814.94 1558
5815.66 1519
5816.38 1528
5817.10 1513
5817.82 1496
5818.54 1538
5819.26 1515
5819.98 1509
5820.70 1587
5821.41 1602
5822.13 1561
5822.85 1580
5823.57 1555
5824.29 1553
5825.01 1558
5825.73 1543
5826.45 1573
5827.17 1553
5827.89 1548
5828.61 1566
5829.33 1554
5830.05 1514
5830.77 1543
5831.49 1579
5832.21 1559
5832.93 1572
5833.65 1566
5834.37 1564
5835.09 1583
5835.81 1585
5836.53 1604
5837.25 1568
5837.97 1600
5838.69 1596
5839.41 1637
5840.13 1628
5840.85 1623
5841.57 1667
5842.30 1624
5843.02 1679
5843.74 1650
5844.46 1659
5845.18 1647
5845.90 1685
5846.62 1659
5847.34 1673
5848.06 1674
5848.78 1717
5849.50 1741
5850.23 1758
5850.95 1717
5851.67 1748
5852.39 1742
5853.11 1759
5853.83 1759
5854.55 1814
5855.27 1745
5856.00 1795
5856.72 1774
5857.44 1763
5858.16 1807
5858.88 1755
5859.60 1804
5860.33 1759
5861.05 1803
5861.77 1787
5862.49 1792
5863.21 1781
5863.94 1789
5864.66 1815
5865.38 1852
5866.10 1828
5866.82 1854
5867.55 1840
5868.27 1871
5868.99 1878
5869.71 1902
5870.43 1921
5871.16 1885
5871.88 1923
5872.60 1894
5873.32 1995
5874.05 1955
5874.77 1963
5875.49 1970
5876.22 1946
5876.94 1901
5877.66 2005
5878.38 2008
5879.11 2036
5879.83 2104
5880.55 2175
5881.28 2193
5882.00 2172
5882.72 2191
5883.45 2161
5884.17 2138
5884.89 2146
5885.61 2110
5886.34 2136
5887.06 2173
5887.79 2173
5888.51 2155
5889.23 2164
5889.96 2176
5890.68 2162
5891.40 2141
5892.13 2131
5892.85 2101
5893.57 2127
5894.30 2154
5895.02 2170
5895.75 2126
5896.47 2090
5897.19 2147
5897.92 2204
5898.64 2182
5899.37 2203
5900.09 2146
5900.81 2139
5901.54 2187
5902.26 2153
5902.99 2208
5903.71 2176
5904.44 2196
5905.16 2220
5905.89 2203
5906.61 2301
5907.33 2342
5908.06 2309
5908.78 2334
5909.51 2297
5910.23 2368
5910.96 2371
5911.68 2305
5912.41 2328
5913.13 2378
5913.86 2448
5914.58 2412
5915.31 2435
5916.03 2454
5916.76 2465
5917.48 2447
5918.21 2527
5918.94 2532
5919.66 2607
5920.39 2521
5921.11 2614
5921.84 2617
5922.56 2601
5923.29 2664
5924.01 2730
5924.74 2724
5925.47 2733
5926.19 2786
5926.92 2821
5927.64 2863
5928.37 2859
5929.09 2902
5929.82 2920
5930.55 2952
5931.27 2963
5932.00 2990
5932.73 3047
5933.45 3075
5934.18 3094
5934.90 3183
5935.63 3183
5936.36 3296
5937.08 3349
5937.81 3371
5938.54 3413
5939.26 3404
5939.99 3507
5940.72 3472
5941.44 3496
5942.17 3614
5942.90 3767
5943.62 3781
5944.35 3840
5945.08 3937
5945.80 4050
5946.53 4139
5947.26 4248
5947.99 4279
5948.71 4383
5949.44 4293
5950.17 4371
5950.89 4608
5951.62 4906
5952.35 5080
5953.08 5373
5953.80 5711
5954.53 5919
5955.26 6135
5955.99 6136
5956.71 6128
5957.44 5919
5958.17 5810
5958.90 5718
5959.63 5607
5960.35 5563
5961.08 5583
5961.81 5546
5962.54 5485
5963.27 5516
5963.99 5524
5964.72 5616
5965.45 5923
5966.18 6262
5966.91 6524
5967.64 7082
5968.36 7461
5969.09 7649
5969.82 7612
5970.55 7498
5971.28 7359
5972.01 7104
5972.73 6869
5973.46 6703
5974.19 6505
5974.92 6461
5975.65 6408
5976.38 6383
5977.11 6374
5977.84 6411
5978.57 6535
5979.29 6525
5980.02 6679
5980.75 6760
5981.48 6900
5982.21 7020
5982.94 7218
5983.67 7236
5984.40 7244
5985.13 7231
5985.86 7238
5986.59 7256
5987.32 7219
5988.05 7313
5988.78 7197
5989.51 7184
5990.24 7319
5990.97 7367
5991.70 7388
5992.43 7495
5993.16 7553
5993.89 7531
5994.62 7600
5995.35 7774
5996.08 7922
5996.81 8055
5997.54 8153
5998.27 8257
5999.00 8238
5999.73 8283
6000.46 8278
6001.19 8207
6001.92 8081
6002.65 8031
6003.38 7965
6004.11 7740
6004.84 7704
6005.57 7740
6006.30 7721
6007.03 7801
6007.76 7835
6008.49 8091
6009.22 8515
6009.95 9202
6010.69 10267
6011.42 11509
6012.15 13135
6012.88 14969
6013.61 16716
6014.34 18047
6015.07 18962
6015.80 19286
6016.54 18980
6017.27 18169
6018.00 17080
6018.73 15737
6019.46 14327
6020.19 12958
6020.92 11864
6021.66 10659
6022.39 9747
6023.12 8899
6023.85 8382
6024.58 7967
6025.31 7530
6026.05 7316
6026.78 7080
6027.51 6922
6028.24 6852
6028.97 6768
6029.71 6796
6030.44 6918
6031.17 6794
6031.90 6827
6032.64 6761
6033.37 6588
6034.10 6341
6034.83 6102
6035.57 5907
6036.30 5760
6037.03 5703
6037.76 5678
6038.50 5687
6039.23 5728
6039.96 5704
6040.69 5757
6041.43 5814
6042.16 5898
6042.89 5952
6043.63 5936
6044.36 6066
6045.09 6068
6045.82 6169
6046.56 6146
6047.29 6163
6048.02 6329
6048.76 6352
6049.49 6350
6050.22 6525
6050.96 6633
6051.69 6702
6052.42 6921
6053.16 7103
6053.89 7298
6054.63 7350
6055.36 7391
6056.09 7298
6056.83 7147
6057.56 6954
6058.29 6788
6059.03 6669
6059.76 6495
6060.50 6347
6061.23 6276
6061.96 6207
6062.70 6127
6063.43 6039
6064.17 5916
6064.90 5913
6065.63 5806
6066.37 5737
6067.10 5683
6067.84 5659
6068.57 5559
6069.31 5454
6070.04 5404
6070.78 5322
6071.51 5243
6072.25 5176
6072.98 5176
6073.72 5123
6074.45 5140
6075.18 5037
6075.92 4980
6076.65 4966
6077.39 4932
6078.12 4894
6078.86 4946
6079.59 4888
6080.33 4831
6081.07 4762
6081.80 4700
6082.54 4579
6083.27 4579
6084.01 4477
6084.74 4423
6085.48 4352
6086.21 4316
6086.95 4276
6087.68 4291
6088.42 4295
6089.16 4284
6089.89 4165
6090.63 4147
6091.36 4255
6092.10 4187
6092.84 4239
6093.57 4218
6094.31 4198
6095.04 4170
6095.78 4125
6096.52 4087
6097.25 4061
6097.99 3964
6098.72 3963
6099.46 3925
6100.20 3939
6100.93 3946
6101.67 3851
6102.41 3827
6103.14 3835
6103.88 3879
6104.62 3877
6105.35 3792
6106.09 3767
6106.83 3770
6107.56 3741
6108.30 3764
6109.04 3791
6109.77 3858
6110.51 3859
6111.25 3816
6111.99 3851
6112.72 3808
6113.46 3829
6114.20 3828
6114.93 3770
6115.67 3857
6116.41 3945
6117.15 3950
6117.88 4014
6118.62 4025
6119.36 4002
6120.10 4002
6120.83 3961
6121.57 4057
6122.31 3989
6123.05 4008
6123.79 3937
6124.52 4015
6125.26 4076
6126.00 4083
6126.74 4135
6127.47 4070
6128.21 4098
6128.95 4103
6129.69 4072
6130.43 4108
6131.17 4125
6131.90 4123
6132.64 4155
6133.38 4183
6134.12 4139
6134.86 4093
6135.60 4209
6136.33 4237
6137.07 4213
6137.81 4350
6138.55 4443
6139.29 4459
6140.03 4428
6140.77 4343
6141.51 4504
6142.24 4431
6142.98 4392
6143.72 4443
6144.46 4435
6145.20 4558
6145.94 4532
6146.68 4506
6147.42 4443
6148.16 4567
6148.90 4621
6149.64 4643
6150.38 4682
6151.12 4721
6151.86 4771
6152.59 4745
6153.33 4724
6154.07 4824
6154.81 4909
6155.55 4883
6156.29 4919
6157.03 4941
6157.77 5052
6158.51 5098
6159.25 5123
6159.99 5206
6160.73 5383
6161.47 5432
6162.21 5548
6162.95 5610
6163.69 5866
6164.43 6143
6165.17 6519
6165.91 6830
6166.65 7115
6167.39 7387
6168.14 7516
6168.88 7564
6169.62 7499
6170.36 7444
6171.10 7369
6171.84 7309
6172.58 7170
6173.32 7090
6174.06 6973
6174.80 6950
6175.54 6815
6176.28 6767
6177.02 6745
6177.77 6678
6178.51 6782
6179.25 6730
6179.99 6776
6180.73 6890
6181.47 6973
6182.21 7061
6182.95 7132
6183.70 7192
6184.44 7224
6185.18 7290
6185.92 7416
6186.66 7492
6187.40 7481
6188.15 7566
6188.89 7718
6189.63 7967
6190.37 8084
6191.11 8208
6191.85 8556
6192.60 8840
6193.34 9000
6194.08 9258
6194.82 9377
6195.56 9469
6196.31 9521
6197.05 9514
6197.79 9424
6198.53 9351
6199.28 9263
6200.02 9233
6200.76 9204
6201.50 9238
6202.25 9282
6202.99 9578
6203.73 9928
6204.47 10395
6205.22 11497
6205.96 13053
6206.70 15315
6207.44 18440
6208.19 22517
6208.93 26600
6209.67 29895
6210.42 32596
6211.16 33997
6211.90 33991
6212.65 32535
6213.39 30547
6214.13 27603
6214.88 24466
6215.62 21475
6216.36 18794
6217.11 16436
6217.85 14367
6218.59 12686
6219.34 11364
6220.08 10165
6220.82 9274
6221.57 8502
6222.31 8005
6223.05 7636
6223.80 7347
6224.54 7127
6225.29 6909
6226.03 6744
6226.77 6515
6227.52 6242
6228.26 5982
6229.01 5698
6229.75 5536
6230.49 5276
6231.24 5048
6231.98 4954
6232.73 4814
6233.47 4820
6234.22 4740
6234.96 4711
6235.71 4752
6236.45 4805
6237.19 4859
6237.94 4964
6238.68 5109
6239.43 5139
6240.17 5388
6240.92 5515
6241.66 5724
6242.41 5824
6243.15 5853
6243.90 5883
6244.64 5832
6245.39 5789
6246.13 5767
6246.88 5890
6247.62 6017
6248.37 6066
6249.12 6037
6249.86 6161
6250.61 6090
6251.35 6000
6252.10 5880
6252.84 5893
6253.59 5878
6254.33 5823
6255.08 5776
6255.83 5776
6256.57 5735
6257.32 5713
6258.06 5706
6258.81 5642
6259.55 5620
6260.30 5611
6261.05 5515
6261.79 5483
6262.54 5439
6263.28 5342
6264.03 5308
6264.78 5230
6265.52 5251
6266.27 5135
6267.02 5131
6267.76 5143
6268.51 5111
6269.26 5134
6270.00 5164
6270.75 5203
6271.50 5222
6272.24 5249
6272.99 5198
6273.74 5246
6274.48 5173
6275.23 5201
6275.98 5211
6276.72 5223
6277.47 5230
6278.22 5207
6278.96 5128
6279.71 5155
6280.46 5033
6281.21 4898
6281.95 4782
6282.70 4696
6283.45 4513
6284.20 4412
6284.94 4424
6285.69 4237
6286.44 4278
6287.19 4200
6287.93 4172
6288.68 4111
6289.43 4055
6290.18 4015
6290.92 3997
6291.67 3921
6292.42 3917
6293.17 3888
6293.92 3798
6294.66 3781
6295.41 3768
6296.16 3680
6296.91 3642
6297.66 3653
6298.41 3575
6299.15 3513
6299.90 3476
6300.65 3481
6301.40 3441
6302.15 3399
6302.90 3380
6303.64 3352
6304.39 3321
6305.14 3321
6305.89 3266
6306.64 3326
6307.39 3329
6308.14 3313
6308.89 3291
6309.63 3293
6310.38 3288
6311.13 3314
6311.88 3373
6312.63 3380
6313.38 3385
6314.13 3377
6314.88 3375
6315.63 3394
6316.38 3401
6317.13 3389
6317.88 3422
6318.63 3415
6319.38 3410
6320.12 3457
6320.87 3330
6321.62 3270
6322.37 3187
6323.12 3124
6323.87 3075
6324.62 3040
6325.37 3035
6326.12 3014
6326.87 2952
6327.62 2932
6328.37 2945
6329.12 2941
6329.87 2886
6330.62 2884
6331.37 2853
6332.12 2904
6332.87 2871
6333.62 2875
6334.37 2916
6335.13 2907
6335.88 2910
6336.63 2929
6337.38 2890
6338.13 2880
6338.88 2898
6339.63 2899
6340.38 2904
6341.13 2914
6341.88 2907
6342.63 2906
6343.38 2907
6344.13 2891
6344.89 2871
6345.64 2796
6346.39 2738
6347.14 2760
6347.89 2787
6348.64 2767
6349.39 2792
6350.14 2829
6350.90 2837
6351.65 2903
6352.40 2936
6353.15 3048
6353.90 3051
6354.65 3110
6355.40 3141
6356.16 3116
6356.91 3094
6357.66 3113
6358.41 3065
6359.16 2974
6359.92 2917
6360.67 2862
6361.42 2868
6362.17 2820
6362.92 2777
6363.68 2770
6364.43 2738
6365.18 2701
6365.93 2686
6366.68 2641
6367.44 2621
6368.19 2714
6368.94 2705
6369.69 2692
6370.45 2760
6371.20 2665
6371.95 2661
6372.70 2669
6373.46 2661
6374.21 2634
6374.96 2629
6375.72 2629
6376.47 2613
6377.22 2611
6377.97 2663
6378.73 2701
6379.48 2692
6380.23 2744
6380.99 2768
6381.74 2798
6382.49 2831
6383.25 2905
6384.00 2915
6384.75 2845
6385.51 2743
6386.26 2782
6387.01 2763
6387.77 2674
6388.52 2607
6389.27 2565
6390.03 2625
6390.78 2619
6391.54 2583
6392.29 2525
6393.04 2617
6393.80 2564
6394.55 2508
6395.31 2573
6396.06 2644
6396.81 2577
6397.57 2592
6398.32 2597
6399.08 2640
6399.83 2577
6400.59 2573
6401.34 2597
6402.09 2567
6402.85 2577
6403.60 2532
6404.36 2558
6405.11 2577
6405.87 2602
6406.62 2596
6407.38 2549
6408.13 2550
6408.89 2633
6409.64 2708
6410.40 2647
6411.15 2675
6411.91 2722
6412.66 2760
6413.42 2685
6414.17 2698
6414.93 2725
6415.68 2776
6416.44 2673
6417.19 2699
6417.95 2743
6418.70 2819
6419.46 2799
6420.21 2773
6420.97 2786
6421.72 2741
6422.48 2699
6423.24 2740
6423.99 2734
6424.75 2721
6425.50 2725
6426.26 2741
6427.01 2730
6427.77 2688
6428.53 2688
6429.28 2762
6430.04 2741
6430.79 2742
6431.55 2771
6432.31 2806
6433.06 2800
6433.82 2813
6434.58 2835
6435.33 2868
6436.09 2838
6436.85 2865
6437.60 2878
6438.36 2972
6439.11 2926
6439.87 3011
6440.63 3066
6441.38 3031
6442.14 3055
6442.90 3047
6443.66 3102
6444.41 3128
6445.17 3137
6445.93 3115
6446.68 3187
6447.44 3246
6448.20 3256
6448.95 3241
6449.71 3322
6450.47 3324
6451.23 3314
6451.98 3370
6452.74 3342
6453.50 3343
6454.26 3372
6455.01 3361
6455.77 3400
6456.53 3405
6457.29 3432
6458.04 3422
6458.80 3399
6459.56 3464
6460.32 3558
6461.08 3553
6461.83 3580
6462.59 3581
6463.35 3740
6464.11 3844
6464.87 3957
6465.62 4071
6466.38 4139
6467.14 4198
6467.90 4203
6468.66 4302
6469.42 4328
6470.17 4290
6470.93 4237
6471.69 4321
6472.45 4309
6473.21 4310
6473.97 4375
6474.72 4365
6475.48 4444
6476.24 4622
6477.00 4696
6477.76 4692
6478.52 4714
6479.28 4818
6480.04 4875
6480.80 4988
6481.56 5096
6482.31 5088
6483.07 5183
6483.83 5290
6484.59 5291
6485.35 5418
6486.11 5398
6486.87 5382
6487.63 5529
6488.39 5601
6489.15 5675
6489.91 5778
6490.67 5982
6491.43 6149
6492.19 6271
6492.95 6360
6493.71 6467
6494.47 6605
6495.23 6611
6495.99 6593
6496.75 6620
6497.51 6613
6498.27 6513
6499.03 6521
6499.79 6361
6500.55 6427
6501.31 6505
6502.07 6625
6502.83 6844
6503.59 7101
6504.35 7572
6505.11 8597
6505.87 10177
6506.63 12396
6507.39 15288
6508.15 18437
6508.91 21184
6509.67 23353
6510.43 24369
6511.19 24267
6511.96 23559
6512.72 21856
6513.48 20014
6514.24 18128
6515.00 16130
6515.76 14281
6516.52 12652
6517.28 11417
6518.04 10293
6518.80 9456
6519.57 8768
6520.33 8386
6521.09 7957
6521.85 7589
6522.61 7342
6523.37 7105
6524.14 7021
6524.90 7018
6525.66 7073
6526.42 7089
6527.18 7116
6527.94 7265
6528.71 7312
6529.47 7289
6530.23 7230
6530.99 7169
6531.75 7127
6532.52 7235
6533.28 7444
6534.04 7845
6534.80 8494
6535.56 9298
6536.33 10373
6537.09 11212
6537.85 11872
6538.61 12105
6539.38 11987
6540.14 11568
6540.90 10852
6541.66 10191
6542.43 9577
6543.19 8832
6543.95 8370
6544.71 7963
6545.48 7597
6546.24 7374
6547.00 7275
6547.77 7204
6548.53 7072
6549.29 6974
6550.06 6917
6550.82 6732
6551.58 6654
6552.34 6627
6553.11 6551
6553.87 6514
6554.63 6396
6555.40 6329
6556.16 6311
6556.93 6297
6557.69 6232
6558.45 6209
6559.22 6206
6559.98 6138
6560.74 6124
6561.51 6208
6562.27 6246
6563.03 6266
6563.80 6259
6564.56 6351
6565.33 6419
6566.09 6430
6566.85 6388
6567.62 6470
6568.38 6445
6569.15 6383
6569.91 6440
6570.68 6472
6571.44 6502
6572.20 6473
6572.97 6519
6573.73 6621
6574.50 6639
6575.26 6616
6576.03 6661
6576.79 6635
6577.56 6576
6578.32 6528
6579.09 6497
6579.85 6510
6580.62 6449
6581.38 6385
6582.15 6411
6582.91 6447
6583.68 6454
6584.44 6449
6585.21 6498
6585.97 6526
6586.74 6426
6587.50 6484
6588.27 6538
6589.03 6452
6589.80 6411
6590.56 6526
6591.33 6545
6592.09 6597
6592.86 6712
6593.63 6894
6594.39 7188
6595.16 7351
6595.92 7480
6596.69 7665
6597.45 7719
6598.22 7642
6598.99 7606
6599.75 7378
6600.52 7157
6601.28 6892
6602.05 6622
6602.82 6422
6603.58 6213
6604.35 6079
6605.11 5924
6605.88 5850
6606.65 5769
6607.41 5725
6608.18 5631
6608.95 5663
6609.71 5641
6610.48 5604
6611.25 5662
6612.01 5639
6612.78 5601
6613.55 5513
6614.31 5504
6615.08 5505
6615.85 5397
6616.61 5421
6617.38 5411
6618.15 5469
6618.92 5530
6619.68 5553
6620.45 5693
6621.22 5894
6621.98 6038
6622.75 6181
6623.52 6414
6624.29 6532
6625.05 6636
6625.82 6670
6626.59 6573
6627.36 6481
6628.12 6353
6628.89 6255
6629.66 6086
6630.43 5948
6631.20 5836
6631.96 5715
6632.73 5747
6633.50 5877
6634.27 5891
6635.04 6010
6635.80 6191
6636.57 6285
6637.34 6379
6638.11 6532
6638.88 6724
6639.64 6717
6640.41 6839
6641.18 6944
6641.95 7027
6642.72 7167
6643.49 7162
6644.26 7142
6645.02 7039
6645.79 6865
6646.56 6645
6647.33 6468
6648.10 6212
6648.87 5906
6649.64 5703
6650.41 5578
6651.17 5380
6651.94 5246
6652.71 5213
6653.48 5074
6654.25 4931
6655.02 4973
6655.79 4988
6656.56 4964
6657.33 4871
6658.10 4837
6658.87 4821
6659.64 4778
6660.41 4758
6661.17 4699
6661.94 4600
6662.71 4553
6663.48 4624
6664.25 4662
6665.02 4628
6665.79 4592
6666.56 4653
6667.33 4626
6668.10 4674
6668.87 4769
6669.64 4842
6670.41 4822
6671.18 4869
6671.95 5041
6672.72 5057
6673.49 5002
6674.26 5124
6675.03 5151
6675.80 5001
6676.58 5028
6677.35 4967
6678.12 5038
6678.89 5144
6679.66 5089
6680.43 5127
6681.20 5222
6681.97 5219
6682.74 5307
6683.51 5296
6684.28 5384
6685.05 5528
6685.82 5596
6686.59 5722
6687.37 5808
6688.14 5883
6688.91 5859
6689.68 5773
6690.45 5570
6691.22 5461
6691.99 5228
6692.76 5120
6693.54 4932
6694.31 4891
6695.08 4850
6695.85 4733
6696.62 4768
6697.39 4678
6698.17 4576
6698.94 4582
6699.71 4605
6700.48 4558
6701.25 4519
6702.02 4581
6702.80 4650
6703.57 4621
6704.34 4699
6705.11 4564
6705.88 4473
6706.66 4438
6707.43 4437
6708.20 4359
6708.97 4271
6709.75 4259
6710.52 4191
6711.29 4110
6712.06 4097
6712.84 4089
6713.61 4054
6714.38 4075
6715.15 4026
6715.93 3940
6716.70 3920
6717.47 3889
6718.24 3834
6719.02 3918
6719.79 3980
6720.56 3883
6721.34 3848
6722.11 3905
6722.88 3854
6723.66 3839
6724.43 3791
6725.20 3725
6725.98 3821
6726.75 3767
6727.52 3843
6728.30 3760
6729.07 3710
6729.84 3770
6730.62 3716
6731.39 3783
6732.16 3787
6732.94 3825
6733.71 3778
6734.48 3857
6735.26 3872
6736.03 3884
6736.81 3831
6737.58 3887
6738.35 3856
6739.13 3871
6739.90 3897
6740.68 3923
6741.45 3955
6742.22 3886
6743.00 3942
6743.77 3973
6744.55 4010
6745.32 4034
6746.10 4048
6746.87 4060
6747.65 4130
6748.42 4099
6749.19 4107
6749.97 4173
6750.74 4216
6751.52 4307
6752.29 4364
6753.07 4462
6753.84 4616
6754.62 4776
6755.39 4796
6756.17 4880
6756.94 4766
6757.72 4691
6758.49 4670
6759.27 4616
6760.04 4504
6760.82 4424
6761.59 4375
6762.37 4318
6763.15 4316
6763.92 4359
6764.70 4346
6765.47 4239
6766.25 4298
6767.02 4370
6767.80 4382
6768.57 4379
6769.35 4415
6770.13 4394
6770.90 4390
6771.68 4415
6772.45 4313
6773.23 4226
6774.01 4124
6774.78 4059
6775.56 3993
6776.33 3950
6777.11 3871
6777.89 3918
6778.66 3879
6779.44 3803
6780.22 3759
6780.99 3664
6781.77 3697
6782.55 3692
6783.32 3627
6784.10 3691
6784.88 3705
6785.65 3656
6786.43 3640
6787.21 3584
6787.98 3645
6788.76 3615
6789.54 3586
6790.31 3497
6791.09 3515
6791.87 3505
6792.64 3419
6793.42 3410
6794.20 3397
6794.98 3358
6795.75 3374
6796.53 3422
6797.31 3421
6798.09 3369
6798.86 3355
6799.64 3315
6800.42 3320
6801.20 3297
6801.97 3356
6802.75 3342
6803.53 3343
6804.31 3381
6805.08 3389
6805.86 3375
6806.64 3451
6807.42 3540
6808.20 3503
6808.97 3506
6809.75 3476
6810.53 3505
6811.31 3489
6812.09 3467
6812.87 3483
6813.64 3478
6814.42 3395
6815.20 3404
6815.98 3365
6816.76 3422
6817.54 3417
6818.31 3406
6819.09 3397
6819.87 3431
6820.65 3435
6821.43 3412
6822.21 3427
6822.99 3388
6823.77 3392
6824.54 3374
6825.32 3330
6826.10 3430
6826.88 3413
6827.66 3314
6828.44 3285
6829.22 3335
6830.00 3295
6830.78 3353
6831.56 3327
6832.34 3322
6833.12 3351
6833.90 3335
6834.67 3406
6835.45 3533
6836.23 3704
6837.01 3883
6837.79 4144
6838.57 4440
6839.35 4702
6840.13 4902
6840.91 5066
6841.69 5122
6842.47 5078
6843.25 4927
6844.03 4850
6844.81 4559
6845.59 4466
6846.37 4266
6847.15 4175
6847.93 4173
6848.71 4268
6849.49 4235
6850.27 4358
6851.05 4495
6851.84 4675
6852.62 4724
6853.40 4835
6854.18 4806
6854.96 4674
6855.74 4581
6856.52 4457
6857.30 4320
6858.08 4305
6858.86 4185
6859.64 4140
6860.42 4008
6861.20 3826
6861.99 3845
6862.77 3835
6863.55 3845
6864.33 3816
6865.11 3854
6865.89 3882
6866.67 3857
6867.45 3955
6868.24 3957
6869.02 3947
6869.80 3936
6870.58 4032
6871.36 3993
6872.14 4000
6872.93 4096
6873.71 4123
6874.49 4120
6875.27 4175
6876.05 4161
6876.83 4319
6877.62 4446
6878.40 4528
6879.18 4671
6879.96 4714
6880.74 4921
6881.53 5196
6882.31 5660
6883.09 5946
6883.87 6253
6884.66 6394
6885.44 6526
6886.22 6597
6887.00 6473
6887.79 6456
6888.57 6587
6889.35 6575
6890.13 6629
6890.92 6674
6891.70 6654
6892.48 6533
6893.27 6367
6894.05 6132
6894.83 5918
6895.61 5717
6896.40 5549
6897.18 5389
6897.96 5393
6898.75 5265
6899.53 5227
6900.31 5180
6901.10 5119
6901.88 5012
6902.66 4979
6903.45 4968
6904.23 4939
6905.01 4924
6905.80 4886
6906.58 4813
6907.36 4819
6908.15 4755
6908.93 4673
6909.72 4636
6910.50 4589
6911.28 4534
6912.07 4537
6912.85 4447
6913.64 4492
6914.42 4512
6915.20 4436
6915.99 4364
6916.77 4375
6917.56 4450
6918.34 4419
6919.12 4391
6919.91 4435
6920.69 4411
6921.48 4405
6922.26 4380
6923.05 4437
6923.83 4379
6924.62 4432
6925.40 4468
6926.19 4460
6926.97 4509
6927.75 4506
6928.54 4534
6929.32 4593
6930.11 4596
6930.89 4578
6931.68 4563
6932.46 4630
6933.25 4679
6934.04 4623
6934.82 4652
6935.61 4725
6936.39 4771
6937.18 4776
6937.96 4926
6938.75 5039
6939.53 5114
6940.32 5303
6941.10 5541
6941.89 5772
6942.67 6026
6943.46 6138
6944.25 6299
6945.03 6384
6945.82 6413
6946.60 6505
6947.39 6460
6948.18 6450
6948.96 6494
6949.75 6573
6950.53 6600
6951.32 6583
6952.11 6530
6952.89 6530
6953.68 6509
6954.47 6359
6955.25 6297
6956.04 6178
6956.82 6153
6957.61 6193
6958.40 6127
6959.18 6146
6959.97 6142
6960.76 6121
6961.54 6162
6962.33 6278
6963.12 6255
6963.90 6414
6964.69 6538
6965.48 6579
6966.27 6750
6967.05 7029
6967.84 7243
6968.63 7417
6969.41 7620
6970.20 7995
6970.99 8106
6971.78 8231
6972.56 8312
6973.35 8317
6974.14 8476
6974.93 8439
6975.71 8355
6976.50 8349
6977.29 8373
6978.08 8517
6978.86 8695
6979.65 8939
6980.44 9269
6981.23 10020
6982.01 10974
6982.80 12330
6983.59 14194
6984.38 16419
6985.17 18988
6985.95 21323
6986.74 23519
6987.53 25075
6988.32 25747
6989.11 25569
6989.90 24598
6990.68 23234
6991.47 21356
6992.26 19323
6993.05 17234
6993.84 15379
6994.63 13709
6995.42 12208
6996.20 10859
6996.99 9772
6997.78 8971
6998.57 8283
6999.36 7750
7000.15 7302
7000.94 6945
7001.73 6574
7002.52 6347
7003.30 6122
7004.09 5935
7004.88 5709
7005.67 5522
7006.46 5289
7007.25 5065
7008.04 4892
7008.83 4737
7009.62 4695
7010.41 4676
7011.20 4601
7011.99 4618
7012.78 4656
7013.57 4783
7014.36 4919
7015.15 4941
7015.94 5039
7016.73 5095
7017.52 5037
7018.31 5023
7019.10 4905
7019.89 4892
7020.68 4880
7021.47 4853
7022.26 4878
7023.05 5015
7023.84 5091
7024.63 5132
7025.42 5189
7026.21 5160
7027.00 5102
7027.79 5146
7028.58 5146
7029.37 5058
7030.16 5033
7030.95 4911
7031.74 4821
7032.53 4774
7033.32 4762
7034.11 4750
7034.90 4650
7035.70 4599
7036.49 4639
7037.28 4780
7038.07 4791
7038.86 4808
7039.65 4885
7040.44 4956
7041.23 4938
7042.02 4995
7042.82 5003
7043.61 5091
7044.40 5175
7045.19 5061
7045.98 5200
7046.77 5182
7047.56 5176
7048.36 5290
7049.15 5347
7049.94 5351
7050.73 5399
7051.52 5453
7052.31 5573
7053.11 5650
7053.90 5708
7054.69 5640
7055.48 5512
7056.27 5307
7057.07 5233
7057.86 5156
7058.65 5051
7059.44 4962
7060.24 4927
7061.03 4948
7061.82 4834
7062.61 4768
7063.40 4727
7064.20 4685
7064.99 4530
7065.78 4513
7066.58 4487
7067.37 4409
7068.16 4342
7068.95 4255
7069.75 4150
7070.54 4100
7071.33 4079
7072.13 3940
7072.92 3873
7073.71 3760
7074.50 3731
7075.30 3739
7076.09 3692
7076.88 3634
7077.68 3601
7078.47 3512
7079.26 3508
7080.06 3466
7080.85 3353
7081.64 3312
7082.44 3313
7083.23 3284
7084.02 3282
7084.82 3267
7085.61 3190
7086.41 3158
7087.20 3149
7087.99 3169
7088.79 3128
7089.58 3096
7090.38 3110
7091.17 3105
7091.96 3107
7092.76 3083
7093.55 2997
7094.35 3015
7095.14 2975
7095.93 2956
7096.73 2920
7097.52 2850
7098.32 2770
7099.11 2793
7099.91 2772
7100.70 2757
7101.50 2734
7102.29 2734
7103.09 2754
7103.88 2697
7104.67 2717
7105.47 2711
7106.26 2653
7107.06 2701
7107.85 2616
7108.65 2619
7109.44 2587
7110.24 2600
7111.03 2643
7111.83 2575
7112.62 2538
7113.42 2585
7114.22 2570
7115.01 2571
7115.81 2524
7116.60 2582
7117.40 2555
7118.19 2510
7118.99 2496
7119.78 2551
7120.58 2509
7121.38 2447
7122.17 2439
7122.97 2485
7123.76 2451
7124.56 2433
7125.35 2465
7126.15 2444
7126.95 2462
7127.74 2460
7128.54 2503
7129.34 2509
7130.13 2576
7130.93 2516
7131.72 2517
7132.52 2514
7133.32 2525
7134.11 2521
7134.91 2539
7135.71 2488
7136.50 2394
7137.30 2391
7138.10 2372
7138.89 2366
7139.69 2373
7140.49 2315
7141.28 2291
7142.08 2261
7142.88 2221
7143.67 2210
7144.47 2207
7145.27 2189
7146.06 2149
7146.86 2119
7147.66 2169
7148.46 2111
7149.25 2142
7150.05 2146
7150.85 2174
7151.65 2065
7152.44 2075
7153.24 2053
7154.04 2128
7154.84 2099
7155.63 2071
7156.43 2120
7157.23 2176
7158.03 2178
7158.82 2166
7159.62 2138
7160.42 2156
7161.22 2094
7162.02 2070
7162.81 2051
7163.61 2033
7164.41 2051
7165.21 2016
7166.01 2028
7166.80 1959
7167.60 1945
7168.40 1947
7169.20 1928
7170.00 1969
7170.80 1959
7171.60 1917
7172.39 1881
7173.19 1922
7173.99 1903
7174.79 1918
7175.59 1862
7176.39 1892
7177.19 1884
7177.99 1845
7178.78 1850
7179.58 1847
7180.38 1843
7181.18 1828
7181.98 1885
7182.78 1838
7183.58 1856
7184.38 1832
7185.18 1830
7185.98 1848
7186.78 1874
7187.58 1842
7188.37 1850
7189.17 1808
7189.97 1819
7190.77 1817
7191.57 1815
7192.37 1844
7193.17 1862
7193.97 1784
7194.77 1769
7195.57 1737
7196.37 1790
7197.17 1807
7197.97 1793
7198.77 1773
7199.57 1810
7200.37 1810
7201.17 1770
7201.97 1755
7202.77 1733
7203.57 1746
7204.37 1755
7205.17 1741
7205.97 1730
7206.77 1746
7207.57 1801
7208.38 1692
7209.18 1714
7209.98 1764
7210.78 1782
7211.58 1780
7212.38 1809
7213.18 1824
7213.98 1756
7214.78 1753
7215.58 1779
7216.38 1766
7217.18 1776
7217.99 1706
7218.79 1735
7219.59 1759
7220.39 1740
7221.19 1742
7221.99 1763
7222.79 1751
7223.59 1767
7224.40 1772
7225.20 1721
7226.00 1765
7226.80 1739
7227.60 1749
7228.40 1755
7229.21 1764
7230.01 1718
7230.81 1709
7231.61 1704
7232.41 1716
7233.22 1707
7234.02 1713
7234.82 1764
7235.62 1774
7236.42 1770
7237.23 1775
7238.03 1811
7238.83 1846
7239.63 1867
7240.43 1836
7241.24 1836
7242.04 1806
7242.84 1781
7243.64 1744
7244.45 1734
7245.25 1726
7246.05 1712
7246.86 1719
7247.66 1683
7248.46 1719
7249.26 1695
7250.07 1743
7250.87 1669
7251.67 1686
7252.48 1648
7253.28 1683
7254.08 1678
7254.88 1691
7255.69 1687
7256.49 1672
7257.29 1680
7258.10 1710
7258.90 1748
7259.70 1676
7260.51 1664
7261.31 1653
7262.12 1683
7262.92 1741
7263.72 1672
7264.53 1673
7265.33 1677
7266.13 1661
7266.94 1670
7267.74 1675
7268.55 1696
7269.35 1725
7270.15 1708
7270.96 1684
7271.76 1719
7272.57 1723
7273.37 1777
7274.17 1744
7274.98 1716
7275.78 1697
7276.59 1708
7277.39 1766
7278.20 1730
7279.00 1745
7279.80 1742
7280.61 1795
7281.41 1837
7282.22 1856
7283.02 1855
7283.83 1876
7284.63 1965
7285.44 1996
7286.24 1983
7287.05 1941
7287.85 1964
7288.66 1987
7289.46 2036
7290.27 1962
7291.07 1928
7291.88 1934
7292.68 1940
7293.49 1916
7294.29 1899
7295.10 1947
7295.90 1961
7296.71 1956
7297.52 1942
7298.32 2008
7299.13 1933
7299.93 2018
7300.74 1981
7301.54 2032
7302.35 2012
7303.16 1985
7303.96 2043
7304.77 2058
7305.57 2056
7306.38 2052
7307.19 2053
7307.99 2116
7308.80 2187
7309.60 2199
7310.41 2206
7311.22 2200
7312.02 2211
7312.83 2334
7313.64 2362
7314.44 2351
7315.25 2386
7316.05 2448
7316.86 2561
7317.67 2665
7318.47 2791
7319.28 2998
7320.09 3289
7320.89 3503
7321.70 3655
7322.51 3779
7323.32 3753
7324.12 3625
7324.93 3450
7325.74 3286
7326.54 3120
7327.35 2942
7328.16 2805
7328.97 2760
7329.77 2640
7330.58 2627
7331.39 2585
7332.19 2553
7333.00 2518
7333.81 2495
7334.62 2468
7335.42 2470
7336.23 2504
7337.04 2502
7337.85 2493
7338.66 2429
7339.46 2402
7340.27 2418
7341.08 2375
7341.89 2298
7342.70 2334
7343.50 2317
7344.31 2280
7345.12 2248
7345.93 2227
7346.74 2241
7347.54 2204
7348.35 2201
7349.16 2151
7349.97 2141
7350.78 2109
7351.59 2096
7352.39 2054
7353.20 2116
7354.01 2092
7354.82 2106
7355.63 2057
7356.44 2051
7357.25 2056
7358.06 1979
7358.86 2022
7359.67 2016
7360.48 2081
7361.29 2097
7362.10 2091
7362.91 2071
7363.72 2125
7364.53 2139
7365.34 2140
7366.15 2042
7366.96 2043
7367.77 2044
7368.57 2015
7369.38 1972
7370.19 1986
7371.00 1979
7371.81 1872
7372.62 1838
7373.43 1864
7374.24 1867
7375.05 1876
7375.86 1820
7376.67 1800
7377.48 1876
7378.29 1847
7379.10 1884
7379.91 1878
7380.72 1884
7381.53 1877
7382.34 1957
7383.15 1935
7383.96 1897
7384.77 1913
7385.58 1916
7386.39 1966
7387.20 1903
7388.01 1888
7388.83 1864
7389.64 1829
7390.45 1796
7391.26 1765
7392.07 1767
7392.88 1767
7393.69 1743
7394.50 1747
7395.31 1776
7396.12 1729
7396.93 1748
7397.74 1729
7398.56 1752
7399.37 1710
7400.18 1704
7400.99 1737
7401.80 1759
7402.61 1711
7403.42 1747
7404.23 1730
7405.05 1725
7405.86 1683
7406.67 1692
7407.48 1695
7408.29 1649
7409.10 1652
7409.91 1679
7410.73 1693
7411.54 1627
7412.35 1664
7413.16 1600
7413.97 1575
7414.79 1558
7415.60 1558
7416.41 1585
7417.22 1563
7418.03 1565
7418.85 1539
7419.66 1547
7420.47 1543
7421.28 1508
7422.10 1548
7422.91 1544
7423.72 1515
7424.53 1510
7425.35 1518
7426.16 1532
7426.97 1524
7427.78 1535
7428.60 1526
7429.41 1548
7430.22 1478
7431.03 1472
7431.85 1498
7432.66 1537
7433.47 1479
7434.29 1469
7435.10 1494
7435.91 1472
7436.73 1449
7437.54 1451
7438.35 1473
7439.17 1453
7439.98 1504
7440.79 1508
7441.61 1492
7442.42 1434
7443.23 1444
7444.05 1454
7444.86 1447
7445.67 1429
7446.49 1449
7447.30 1446
7448.11 1478
7448.93 1456
7449.74 1437
7450.56 1419
7451.37 1437
7452.18 1477
7453.00 1454
7453.81 1409
7454.63 1446
7455.44 1479
7456.26 1469
7457.07 1465
7457.88 1472
7458.70 1468
7459.51 1494
7460.33 1467
7461.14 1532
7461.96 1470
7462.77 1438
7463.59 1441
7464.40 1477
7465.21 1456
7466.03 1466
7466.84 1499
7467.66 1479
7468.47 1474
7469.29 1503
7470.10 1515
7470.92 1560
7471.73 1575
7472.55 1548
7473.36 1605
7474.18 1581
7474.99 1575
7475.81 1576
7476.63 1599
7477.44 1611
7478.26 1554
7479.07 1590
7479.89 1637
7480.70 1600
7481.52 1591
7482.33 1582
7483.15 1617
7483.97 1564
7484.78 1538
7485.60 1567
7486.41 1588
7487.23 1616
7488.05 1599
7488.86 1540
7489.68 1562
7490.49 1573
7491.31 1557
7492.13 1602
7492.94 1550
7493.76 1540
7494.57 1546
7495.39 1534
7496.21 1486
7497.02 1506
7497.84 1518
7498.66 1582
7499.47 1512
7500.29 1498
7501.11 1543
7501.92 1533
7502.74 1503
7503.56 1538
7504.37 1536
7505.19 1552
7506.01 1530
7506.82 1554
7507.64 1548
7508.46 1535
7509.28 1573
7510.09 1560
7510.91 1561
7511.73 1527
7512.55 1486
7513.36 1556
7514.18 1542
7515.00 1513
7515.81 1530
7516.63 1556
7517.45 1489
7518.27 1493
7519.09 1504
7519.90 1511
7520.72 1485
7521.54 1491
7522.36 1484
7523.17 1474
7523.99 1482
7524.81 1437
7525.63 1524
7526.45 1515
7527.26 1472
7528.08 1506
7528.90 1500
7529.72 1509
7530.54 1447
7531.36 1457
7532.17 1461
7532.99 1470
7533.81 1470
7534.63 1438
7535.45 1451
7536.27 1422
7537.09 1442
7537.90 1475
7538.72 1424
7539.54 1399
7540.36 1430
7541.18 1449
7542.00 1452
7542.82 1435
7543.64 1423
7544.45 1446
7545.27 1433
7546.09 1410
7546.91 1419
7547.73 1399
7548.55 1443
7549.37 1424
7550.19 1426
7551.01 1434
7551.83 1468
7552.65 1421
7553.47 1416
7554.29 1409
7555.11 1392
7555.93 1428
7556.75 1429
7557.57 1430
7558.39 1442
7559.21 1459
7560.03 1447
7560.85 1435
7561.67 1419
7562.49 1454
7563.31 1467
7564.13 1489
7564.95 1501
7565.77 1474
7566.59 1469
7567.41 1478
7568.23 1466
7569.05 1489
7569.87 1504
7570.69 1483
7571.51 1480
7572.33 1548
7573.15 1497
7573.97 1459
7574.79 1500
7575.61 1502
7576.43 1534
7577.25 1510
7578.07 1523
7578.89 1555
7579.72 1513
7580.54 1526
7581.36 1567
7582.18 1565
7583.00 1531
7583.82 1573
7584.64 1599
7585.46 1582
7586.29 1602
7587.11 1588
7587.93 1589
7588.75 1606
7589.57 1614
7590.39 1590
7591.21 1626
7592.04 1619
7592.86 1626
7593.68 1655
7594.50 1659
7595.32 1682
7596.14 1693
7596.97 1702
7597.79 1732
7598.61 1758
7599.43 1762
7600.25 1773
7601.08 1818
7601.90 1808
7602.72 1844
7603.54 1821
7604.37 1857
7605.19 1890
7606.01 1924
7606.83 1898
7607.65 1927
7608.48 1944
7609.30 1961
7610.12 1912
7610.95 1904
7611.77 1937
7612.59 1905
7613.41 1848
7614.24 1868
7615.06 1923
7615.88 1914
7616.71 1971
7617.53 1986
7618.35 2057
7619.17 2157
7620.00 2153
7620.82 2237
7621.64 2271
7622.47 2238
7623.29 2254
7624.11 2257
7624.94 2221
7625.76 2204
7626.58 2182
7627.41 2254
7628.23 2221
7629.05 2205
7629.88 2140
7630.70 2195
7631.53 2161
7632.35 2102
7633.17 2141
7634.00 2102
7634.82 2064
7635.65 2081
7636.47 2018
7637.29 2042
7638.12 1943
7638.94 1952
7639.77 1922
7640.59 1898
7641.41 1881
7642.24 1841
7643.06 1815
7643.89 1832
7644.71 1843
7645.54 1817
7646.36 1854
7647.19 1883
7648.01 1902
7648.84 1880
7649.66 1850
7650.48 1816
7651.31 1807
7652.13 1798
7652.96 1770
7653.78 1727
7654.61 1750
7655.43 1736
7656.26 1757
7657.08 1731
7657.91 1715
7658.74 1662
7659.56 1690
7660.39 1674
7661.21 1691
7662.04 1681
7662.86 1717
7663.69 1684
7664.51 1687
7665.34 1656
7666.16 1641
7666.99 1643
7667.82 1635
7668.64 1674
7669.47 1673
7670.29 1668
7671.12 1645
7671.94 1600
7672.77 1616
7673.60 1598
7674.42 1607
7675.25 1618
7676.08 1647
7676.90 1652
7677.73 1621
7678.55 1607
7679.38 1607
7680.21 1568
7681.03 1612
7681.86 1665
7682.69 1680
7683.51 1639
7684.34 1652
7685.17 1662
7685.99 1748
7686.82 1752
7687.65 1750
7688.47 1757
7689.30 1781
7690.13 1768
7690.95 1738
7691.78 1731
7692.61 1737
7693.44 1709
7694.26 1727
7695.09 1698
7695.92 1673
7696.74 1693
7697.57 1707
7698.40 1702
7699.23 1704
7700.05 1724
7700.88 1740
7701.71 1719
7702.54 1711
7703.36 1709
7704.19 1714
7705.02 1691
7705.85 1689
7706.67 1660
7707.50 1602
7708.33 1614
7709.16 1601
7709.99 1596
7710.81 1610
7711.64 1595
7712.47 1615
7713.30 1586
7714.13 1593
7714.96 1598
7715.78 1595
7716.61 1567
7717.44 1568
7718.27 1509
7719.10 1525
7719.93 1532
7720.75 1498
7721.58 1516
7722.41 1492
7723.24 1517
7724.07 1507
7724.90 1510
7725.73 1494
7726.56 1460
7727.38 1481
7728.21 1580
7729.04 1580
7729.87 1587
7730.70 1604
7731.53 1595
7732.36 1594
7733.19 1607
7734.02 1582
7734.85 1511
7735.68 1509
7736.51 1503
7737.34 1507
7738.16 1479
7738.99 1429
7739.82 1389
7740.65 1437
7741.48 1400
7742.31 1387
7743.14 1374
7743.97 1414
7744.80 1409
7745.63 1428
7746.46 1330
7747.29 1334
7748.12 1394
7748.95 1378
7749.78 1366
7750.61 1340
7751.44 1370
7752.27 1382
7753.10 1346
7753.93 1346
7754.76 1319
7755.59 1355
7756.43 1328
7757.26 1324
7758.09 1357
7758.92 1331
7759.75 1331
7760.58 1363
7761.41 1367
7762.24 1359
7763.07 1346
7763.90 1356
7764.73 1379
7765.56 1387
7766.39 1359
7767.23 1354
7768.06 1347
7768.89 1358
7769.72 1370
7770.55 1383
7771.38 1350
7772.21 1391
7773.04 1390
7773.88 1377
7774.71 1404
7775.54 1394
7776.37 1452
7777.20 1412
7778.03 1381
7778.87 1413
7779.70 1450
7780.53 1439
7781.36 1450
7782.19 1401
7783.02 1448
7783.86 1433
7784.69 1432
7785.52 1426
7786.35 1439
7787.18 1437
7788.02 1401
7788.85 1436
7789.68 1414
7790.51 1429
7791.35 1433
7792.18 1445
7793.01 1457
7793.84 1487
7794.68 1502
7795.51 1543
7796.34 1500
7797.17 1508
7798.01 1582
7798.84 1540
7799.67 1532
7800.50 1523
7801.34 1564
7802.17 1607
7803.00 1592
7803.84 1588
7804.67 1605
7805.50 1604
7806.34 1634
7807.17 1632
7808.00 1607
7808.84 1635
7809.67 1579
7810.50 1607
7811.34 1658
7812.17 1709
7813.00 1673
7813.84 1714
7814.67 1761
7815.50 1807
7816.34 1838
7817.17 1880
7818.00 1902
7818.84 1920
7819.67 1911
7820.51 1871
7821.34 1900
7822.17 1974
7823.01 1956
7823.84 1971
7824.68 2034
7825.51 2014
7826.34 2063
7827.18 2032
7828.01 1962
7828.85 1939
7829.68 1909
7830.52 1880
7831.35 1915
7832.19 1869
7833.02 1853
7833.85 1868
7834.69 1871
7835.52 1838
7836.36 1909
7837.19 1876
7838.03 1910
7838.86 1919
7839.70 1832
7840.53 1841
7841.37 1877
7842.20 1803
7843.04 1776
7843.87 1735
7844.71 1698
7845.54 1730
7846.38 1708
7847.22 1704
7848.05 1655
7848.89 1611
7849.72 1644
7850.56 1673
7851.39 1659
7852.23 1602
7853.06 1575
7853.90 1644
7854.74 1619
7855.57 1681
7856.41 1650
7857.24 1634
7858.08 1624
7858.91 1620
7859.75 1639
7860.59 1631
7861.42 1658
7862.26 1690
7863.09 1626
7863.93 1613
7864.77 1598
7865.60 1611
7866.44 1610
7867.28 1615
7868.11 1580
7868.95 1608
7869.79 1646
7870.62 1619
7871.46 1636
7872.30 1680
7873.13 1675
7873.97 1665
7874.81 1653
7875.64 1713
7876.48 1702
7877.32 1738
7878.15 1824
7878.99 1829
7879.83 1858
7880.67 1890
7881.50 1904
7882.34 1912
7883.18 1965
7884.01 1963
7884.85 1971
7885.69 1902
7886.53 1856
7887.36 1821
7888.20 1811
7889.04 1853
7889.88 1826
7890.71 1836
7891.55 1801
7892.39 1848
7893.23 1816
7894.07 1861
7894.90 1822
7895.74 1793
7896.58 1815
7897.42 1786
7898.25 1759
7899.09 1725
7899.93 1753
7900.77 1758
7901.61 1702
7902.45 1649
7903.28 1660
7904.12 1651
7904.96 1601
7905.80 1613
7906.64 1602
7907.48 1610
7908.32 1580
7909.15 1629
7909.99 1582
7910.83 1607
7911.67 1654
7912.51 1660
7913.35 1661
7914.19 1597
7915.03 1649
7915.86 1655
7916.70 1699
7917.54 1686
7918.38 1681
7919.22 1723
7920.06 1686
7920.90 1695
7921.74 1649
7922.58 1607
7923.42 1598
7924.26 1598
7925.10 1479
7925.94 1543
7926.78 1489
7927.61 1524
7928.45 1463
7929.29 1492
7930.13 1477
7930.97 1467
7931.81 1474
7932.65 1484
7933.49 1473
7934.33 1496
7935.17 1470
7936.01 1464
7936.85 1471
7937.69 1466
7938.53 1465
7939.37 1400
7940.21 1447
7941.05 1441
7941.90 1457
7942.74 1451
7943.58 1428
7944.42 1468
7945.26 1442
7946.10 1428
7946.94 1496
7947.78 1478
7948.62 1488
7949.46 1473
7950.30 1479
7951.14 1516
7951.98 1477
7952.82 1561
7953.66 1545
7954.51 1581
7955.35 1595
7956.19 1594
7957.03 1563
7957.87 1629
7958.71 1645
7959.55 1615
7960.39 1630
7961.24 1649
7962.08 1679
7962.92 1649
7963.76 1648
7964.60 1689
7965.44 1688
7966.29 1674
7967.13 1673
7967.97 1724
7968.81 1749
7969.65 1809
7970.49 1813
7971.34 1854
7972.18 1810
7973.02 1789
7973.86 1766
7974.70 1755
7975.55 1686
7976.39 1662
7977.23 1617
7978.07 1604
7978.92 1568
7979.76 1531
7980.60 1507
7981.44 1503
7982.29 1481
7983.13 1457
7983.97 1446
7984.81 1522
7985.66 1455
7986.50 1461
7987.34 1452
7988.18 1381
7989.03 1414
7989.87 1400
7990.71 1430
7991.56 1399
7992.40 1371
7993.24 1326
7994.08 1342
7994.93 1318
7995.77 1280
7996.61 1287
7997.46 1277
7998.30 1285
7999.14 1267
7999.99 1296
8000.83 1234
8001.68 1240
8002.52 1267
8003.36 1249
8004.21 1200
8005.05 1218
8005.89 1228
8006.74 1252
8007.58 1201
8008.43 1183
8009.27 1225
8010.11 1199
8010.96 1206
8011.80 1156
8012.65 1205
8013.49 1198
8014.33 1178
8015.18 1164
8016.02 1149
8016.87 1155
8017.71 1142
8018.56 1150
8019.40 1153
8020.24 1144
8021.09 1144
8021.93 1161
8022.78 1130
8023.62 1159
8024.47 1143
8025.31 1143
8026.16 1131
8027.00 1120
8027.85 1139
8028.69 1149
8029.54 1153
8030.38 1167
8031.23 1158
8032.07 1162
8032.92 1142
8033.76 1148
8034.61 1143
8035.45 1128
8036.30 1122
8037.14 1152
8037.99 1138
8038.83 1147
8039.68 1145
8040.53 1149
8041.37 1181
8042.22 1152
8043.06 1133
8043.91 1145
8044.75 1158
8045.60 1134
8046.45 1127
8047.29 1117
8048.14 1140
8048.98 1131
8049.83 1111
8050.68 1118
8051.52 1117
8052.37 1113
8053.21 1107
8054.06 1097
8054.91 1081
8055.75 1075
8056.60 1106
8057.45 1152
8058.29 1069
8059.14 1082
8059.99 1067
8060.83 1053
8061.68 1077
8062.53 1090
8063.37 1085
8064.22 1077
8065.07 1077
8065.91 1081
8066.76 1067
8067.61 1055
8068.45 1088
8069.30 1046
8070.15 1060
8071.00 1021
8071.84 1071
8072.69 1068
8073.54 1061
8074.39 1062
8075.23 1060
8076.08 1072
8076.93 1039
8077.78 1052
8078.62 1052
8079.47 1039
8080.32 1033
8081.17 1044
8082.01 1071
8082.86 1060
8083.71 1018
8084.56 1035
8085.41 1064
8086.25 1047
8087.10 991
8087.95 1011
8088.80 999
8089.65 1087
8090.49 1057
8091.34 1084
8092.19 1035
8093.04 1026
8093.89 1028
8094.74 1039
8095.58 1017
8096.43 1059
8097.28 1085
8098.13 1030
8098.98 1058
8099.83 1015
8100.68 1026
8101.52 1047
8102.37 1041
8103.22 1030
8104.07 1043
8104.92 1029
8105.77 1060
8106.62 1059
8107.47 1005
8108.32 1038
8109.17 1073
8110.01 1105
8110.86 1050
8111.71 1058
8112.56 1052
8113.41 1104
8114.26 1094
8115.11 1026
8115.96 1043
8116.81 1082
8117.66 1059
8118.51 1050
8119.36 1042
8120.21 1063
8121.06 1095
8121.91 1068
8122.76 1102
8123.61 1099
8124.46 1077
8125.31 1096
8126.16 1103
8127.01 1097
8127.86 1123
8128.71 1085
8129.56 1130
8130.41 1105
8131.26 1131
8132.11 1161
8132.96 1199
8133.81 1182
8134.66 1156
8135.51 1167
8136.36 1196
8137.21 1153
8138.06 1165
8138.92 1241
8139.77 1184
8140.62 1170
8141.47 1175
8142.32 1207
8143.17 1139
8144.02 1147
8144.87 1171
8145.72 1173
8146.57 1143
8147.42 1125
8148.28 1155
8149.13 1176
8149.98 1120
8150.83 1140
8151.68 1145
8152.53 1156
8153.38 1116
8154.24 1153
8155.09 1172
8155.94 1181
8156.79 1142
8157.64 1182
8158.49 1193
8159.35 1176
8160.20 1162
8161.05 1192
8161.90 1200
8162.75 1123
8163.61 1130
8164.46 1180
8165.31 1151
8166.16 1104
8167.01 1110
8167.87 1120
8168.72 1115
8169.57 1128
8170.42 1070
8171.28 1074
8172.13 1100
8172.98 1090
8173.83 1097
8174.69 1090
8175.54 1098
8176.39 1070
8177.24 1079
8178.10 1068
8178.95 1082
8179.80 1068
8180.66 1088
8181.51 1042
8182.36 1056
8183.22 1021
8184.07 1016
8184.92 1042
8185.77 1044
8186.63 1082
8187.48 1036
8188.33 1039
8189.19 1000
8190.04 1047
8190.89 1026
8191.75 1015
8192.60 1022
8193.46 1045
8194.31 1048
8195.16 1063
8196.02 1044
8196.87 1043
8197.72 1020
8198.58 1031
8199.43 1040
8200.29 1051
8201.14 1035
8201.99 1052
8202.85 1032
8203.70 998
8204.56 995
8205.41 986
8206.26 1032
8207.12 1047
8207.97 1042
8208.83 1013
8209.68 1005
8210.54 1038
8211.39 1021
8212.25 1030
8213.10 1008
8213.95 1043
8214.81 1030
8215.66 1027
8216.52 1038
8217.37 1051
8218.23 1073
8219.08 1098
8219.94 1036
8220.79 1047
8221.65 1090
8222.50 1087
8223.36 1067
8224.21 1037
8225.07 1015
8225.92 1065
8226.78 1050
8227.64 1071
8228.49 1035
8229.35 1058
8230.20 1044
8231.06 1044
8231.91 1054
8232.77 1018
8233.62 1039
8234.48 1072
8235.34 1061
8236.19 1017
8237.05 1003
8237.90 1007
8238.76 1041
8239.62 1052
8240.47 1029
8241.33 1020
8242.18 992
8243.04 983
8243.90 1021
8244.75 1021
8245.61 1013
8246.46 1043
8247.32 1041
8248.18 1038
8249.03 1029
8249.89 1035
8250.75 1040
8251.60 1039
8252.46 1026
8253.32 1031
8254.17 1009
8255.03 1010
8255.89 1053
8256.74 1035
8257.60 1032
8258.46 1032
8259.32 1002
8260.17 983
8261.03 1019
8261.89 1026
8262.74 1046
8263.60 1060
8264.46 1045
8265.32 1015
8266.17 1031
8267.03 1065
8267.89 1111
8268.75 1077
8269.60 1077
8270.46 1101
8271.32 1106
8272.18 1127
8273.03 1099
8273.89 1120
8274.75 1136
8275.61 1125
8276.47 1135
8277.32 1126
8278.18 1152
8279.04 1165
8279.90 1175
8280.76 1221
8281.61 1241
8282.47 1263
8283.33 1259
8284.19 1250
8285.05 1261
8285.91 1225
8286.76 1215
8287.62 1222
8288.48 1187
8289.34 1161
8290.20 1193
8291.06 1202
8291.92 1185
8292.77 1216
8293.63 1207
8294.49 1271
8295.35 1262
8296.21 1243
8297.07 1201
8297.93 1236
8298.79 1253
8299.65 1244
8300.51 1222
8301.36 1204
8302.22 1202
8303.08 1185
8303.94 1157
8304.80 1155
8305.66 1156
8306.52 1127
8307.38 1161
8308.24 1113
8309.10 1112
8309.96 1129
8310.82 1112
8311.68 1108
8312.54 1090
8313.40 1078
8314.26 1078
8315.12 1091
8315.98 1090
8316.84 1086
8317.70 1054
8318.56 1080
8319.42 1035
8320.28 1070
8321.14 1057
8322.00 1048
8322.86 1032
8323.72 1044
8324.58 1020
8325.44 1017
8326.30 1053
8327.16 1046
8328.02 1043
8328.88 1004
8329.74 1008
8330.60 1024
8331.46 1049
8332.33 1026
8333.19 992
8334.05 1058
8334.91 1023
8335.77 1028
8336.63 1045
8337.49 1030
8338.35 1015
8339.21 1031
8340.07 1034
8340.94 1002
8341.80 1009
8342.66 1025
8343.52 1003
8344.38 1020
8345.24 1008
8346.10 1039
8346.97 983
8347.83 1015
8348.69 1022
8349.55 1030
8350.41 1006
8351.27 1064
8352.14 1042
8353.00 1011
8353.86 1047
8354.72 1048
8355.58 1033
8356.45 1047
8357.31 1037
8358.17 1010
8359.03 992
8359.89 1035
8360.76 1012
8361.62 1010
8362.48 1017
8363.34 1001
8364.21 974
8365.07 1018
8365.93 1027
8366.79 994
8367.66 1010
8368.52 1026
8369.38 1019
8370.24 1018
8371.11 1018
8371.97 1014
8372.83 1034
8373.70 1025
8374.56 983
8375.42 987
8376.29 1008
8377.15 976
8378.01 1006
8378.87 1039
8379.74 1018
8380.60 1032
8381.46 1027
8382.33 1010
8383.19 1007
8384.06 1029
8384.92 1051
8385.78 1036
8386.65 988
8387.51 1017
8388.37 1002
8389.24 1007
8390.10 1005
8390.96 1004
8391.83 1012
8392.69 1038
8393.56 1015
8394.42 1020
8395.28 970
8396.15 1027
8397.01 1029
8397.88 1018
8398.74 992
8399.61 1007
8400.47 1016
8401.33 999
8402.20 1046
8403.06 1026
8403.93 1032
8404.79 1033
8405.66 1019
8406.52 1035
8407.39 1016
8408.25 1034
8409.12 1072
8409.98 1028
8410.85 1031
8411.71 1075
8412.57 1054
8413.44 1038
8414.30 1073
8415.17 1081
8416.04 1054
8416.90 1030
8417.77 1067
8418.63 1077
8419.50 1045
8420.36 1087
8421.23 1100
8422.09 1098
8422.96 1118
8423.82 1097
8424.69 1091
8425.55 1078
8426.42 1091
8427.29 1123
8428.15 1129
8429.02 1161
8429.88 1107
8430.75 1112
8431.61 1137
8432.48 1163
8433.35 1164
8434.21 1166
8435.08 1209
8435.95 1221
8436.81 1183
8437.68 1196
8438.54 1222
8439.41 1222
8440.28 1247
8441.14 1253
8442.01 1319
8442.88 1309
8443.74 1312
8444.61 1348
8445.48 1358
8446.34 1367
8447.21 1372
8448.08 1420
8448.94 1390
8449.81 1420
8450.68 1442
8451.54 1414
8452.41 1425
8453.28 1424
8454.14 1465
8455.01 1431
8455.88 1467
8456.75 1465
8457.61 1526
8458.48 1523
8459.35 1545
8460.22 1527
8461.08 1530
8461.95 1521
8462.82 1486
8463.69 1448
8464.55 1426
8465.42 1460
8466.29 1452
8467.16 1393
8468.02 1375
8468.89 1347
8469.76 1365
8470.63 1397
8471.50 1341
8472.36 1321
8473.23 1327
8474.10 1342
8474.97 1307
8475.84 1311
8476.70 1272
8477.57 1300
8478.44 1308
8479.31 1303
8480.18 1383
8481.05 1336
8481.91 1359
8482.78 1352
8483.65 1390
8484.52 1358
8485.39 1344
8486.26 1326
8487.13 1384
8488.00 1342
8488.86 1313
8489.73 1274
8490.60 1327
8491.47 1311
8492.34 1317
8493.21 1288
8494.08 1317
8494.95 1296
8495.82 1280
8496.69 1295
8497.56 1275
8498.43 1286
8499.29 1264
8500.16 1315
8501.03 1285
8501.90 1308
8502.77 1263
8503.64 1285
8504.51 1301
8505.38 1278
8506.25 1287
8507.12 1282
8507.99 1298
8508.86 1299
8509.73 1296
8510.60 1283
8511.47 1297
8512.34 1304
8513.21 1351
8514.08 1321
8514.95 1300
8515.82 1369
8516.69 1354
8517.56 1314
8518.43 1312
8519.30 1305
8520.17 1365
8521.04 1350
8521.91 1401
8522.79 1409
8523.66 1432
8524.53 1445
8525.40 1496
8526.27 1516
8527.14 1579
8528.01 1538
8528.88 1567
8529.75 1619
8530.62 1561
8531.49 1581
8532.36 1546
8533.24 1529
8534.11 1466
8534.98 1437
8535.85 1464
8536.72 1436
8537.59 1462
8538.46 1417
8539.34 1400
8540.21 1380
8541.08 1382
8541.95 1374
8542.82 1335
8543.69 1319
8544.56 1315
8545.44 1336
8546.31 1337
8547.18 1326
8548.05 1309
8548.92 1352
8549.80 1359
8550.67 1331
8551.54 1338
8552.41 1369
8553.28 1418
8554.16 1438
8555.03 1504
8555.90 1503
8556.77 1497
8557.65 1501
8558.52 1473
8559.39 1497
8560.26 1509
8561.14 1494
8562.01 1493
8562.88 1443
8563.75 1410
8564.63 1396
8565.50 1439
8566.37 1432
8567.24 1447
8568.12 1473
8568.99 1397
8569.86 1373
8570.74 1433
8571.61 1418
8572.48 1394
8573.36 1371
8574.23 1378
8575.10 1393
8575.98 1380
8576.85 1380
8577.72 1404
8578.60 1441
8579.47 1422
8580.34 1429
8581.22 1397
8582.09 1416
8582.96 1431
8583.84 1458
8584.71 1504
8585.59 1472
8586.46 1467
8587.33 1481
8588.21 1499
8589.08 1483
8589.96 1499
8590.83 1508
8591.70 1585
8592.58 1515
8593.45 1519
8594.33 1564
8595.20 1564
8596.07 1593
8596.95 1596
8597.82 1620
8598.70 1578
8599.57 1610
8600.45 1607
8601.32 1649
8602.20 1606
8603.07 1664
8603.95 1651
8604.82 1705
8605.70 1677
8606.57 1656
8607.45 1677
8608.32 1717
8609.20 1740
8610.07 1694
8610.95 1735
8611.82 1783
8612.70 1790
8613.57 1796
8614.45 1822
8615.32 1850
8616.20 1903
8617.07 1928
8617.95 1957
8618.82 1859
8619.70 1898
8620.57 1963
8621.45 2028
8622.33 2054
8623.20 2056
8624.08 2096
8624.95 2098
8625.83 2118
8626.70 2109
8627.58 2162
8628.46 2208
8629.33 2210
8630.21 2233
8631.08 2245
8631.96 2198
8632.84 2268
8633.71 2285
8634.59 2298
8635.47 2256
8636.34 2326
8637.22 2413
8638.10 2403
8638.97 2439
8639.85 2443
8640.73 2452
8641.60 2502
8642.48 2541
8643.36 2570
8644.23 2607
8645.11 2676
8645.99 2685
8646.86 2784
8647.74 2757
8648.62 2796
8649.49 2822
8650.37 2804
8651.25 2847
8652.13 2908
8653.00 2969
8653.88 2997
8654.76 2992
8655.63 3066
8656.51 3119
8657.39 3217
8658.27 3248
8659.14 3364
8660.02 3482
8660.90 3588
8661.78 3679
8662.66 3858
8663.53 4077
8664.41 4204
8665.29 4405
8666.17 4572
8667.04 4680
8667.92 4723
8668.80 4750
8669.68 4756
8670.56 4773
8671.43 4660
8672.31 4641
8673.19 4577
8674.07 4570
8674.95 4456
8675.83 4437
8676.70 4375
8677.58 4335
8678.46 4168
8679.34 4073
8680.22 3932
8681.10 3809
8681.98 3746
8682.86 3661
8683.73 3551
8684.61 3464
8685.49 3516
8686.37 3465
8687.25 3427
8688.13 3463
8689.01 3546
8689.89 3610
8690.77 3667
8691.65 3822
8692.52 3908
8693.40 3983
8694.28 4092
8695.16 4177
8696.04 4230
8696.92 4218
8697.80 4231
8698.68 4198
8699.56 4109
8700.44 4011
8701.32 3906
8702.20 3864
8703.08 3799
8703.96 3711
8704.84 3588
8705.72 3500
8706.60 3489
8707.48 3366
8708.36 3308
8709.24 3198
8710.12 3112
8711.00 3011
8711.88 2914
8712.76 2808
8713.64 2711
8714.52 2674
8715.40 2607
8716.28 2557
8717.16 2525
8718.04 2522
8718.92 2509
8719.80 2475
8720.68 2456
8721.56 2444
8722.45 2433
8723.33 2447
8724.21 2421
8725.09 2473
8725.97 2388
8726.85 2425
8727.73 2437
8728.61 2416
8729.49 2413
8730.37 2429
8731.26 2412
8732.14 2508
8733.02 2489
8733.90 2456
8734.78 2461
8735.66 2519
8736.54 2543
8737.42 2551
8738.31 2527
8739.19 2546
8740.07 2628
8740.95 2590
8741.83 2552
8742.71 2607
8743.60 2600
8744.48 2578
8745.36 2619
8746.24 2618
8747.12 2602
8748.01 2606
8748.89 2620
8749.77 2638
8750.65 2672
8751.53 2719
8752.42 2753
8753.30 2810
8754.18 2842
8755.06 2869
8755.95 2974
8756.83 2984
8757.71 3071
8758.59 3135
8759.48 3135
8760.36 3179
8761.24 3182
8762.13 3165
8763.01 3117
8763.89 3072
8764.77 3077
8765.66 3072
8766.54 2987
8767.42 2920
8768.31 2955
8769.19 2932
8770.07 2942
8770.96 2926
8771.84 2894
8772.72 2835
8773.61 2899
8774.49 2900
8775.37 2872
8776.26 2800
8777.14 2765
8778.02 2756
8778.91 2751
8779.79 2698
8780.67 2694
8781.56 2720
8782.44 2749
8783.32 2694
8784.21 2659
8785.09 2737
8785.98 2758
8786.86 2820
8787.74 2784
8788.63 2812
8789.51 2799
8790.40 2847
8791.28 2885
8792.17 2866
8793.05 2836
8793.93 2763
8794.82 2682
8795.70 2634
8796.59 2599
8797.47 2532
8798.36 2509
8799.24 2450
8800.13 2385
8801.01 2341
8801.90 2325
8802.78 2323
8803.67 2325
8804.55 2326
8805.43 2279
8806.32 2308
8807.20 2272
8808.09 2288
8808.98 2220
8809.86 2216
8810.75 2230
8811.63 2261
8812.52 2268
8813.40 2270
8814.29 2301
8815.17 2281
8816.06 2292
8816.94 2278
8817.83 2326
8818.71 2339
8819.60 2373
8820.49 2333
8821.37 2363
8822.26 2332
8823.14 2323
8824.03 2317
8824.91 2337
8825.80 2177
8826.69 2247
8827.57 2177
8828.46 2179
8829.35 2067
8830.23 2048
8831.12 2059
8832.00 2029
8832.89 2028
8833.78 1967
8834.66 1978
8835.55 1961
8836.44 1900
8837.32 1915
8838.21 1921
8839.10 1853
8839.98 1838
8840.87 1823
8841.76 1844
8842.64 1844
8843.53 1813
8844.42 1789
8845.30 1785
8846.19 1741
8847.08 1703
8847.96 1741
8848.85 1707
8849.74 1673
8850.63 1671
8851.51 1691
8852.40 1663
8853.29 1650
8854.18 1636
8855.06 1638
8855.95 1625
8856.84 1616
8857.73 1592
8858.61 1567
8859.50 1549
8860.39 1532
8861.28 1593
8862.16 1497
8863.05 1520
8863.94 1535
8864.83 1555
8865.72 1497
8866.60 1522
8867.49 1505
8868.38 1492
8869.27 1513
8870.16 1469
8871.04 1444
8871.93 1454
8872.82 1425
8873.71 1433
8874.60 1444
8875.49 1392
8876.37 1419
8877.26 1398
8878.15 1393
8879.04 1372
8879.93 1374
8880.82 1353
8881.71 1375
8882.60 1347
8883.48 1352
8884.37 1358
8885.26 1324
8886.15 1308
8887.04 1297
8887.93 1308
8888.82 1286
8889.71 1319
8890.60 1259
8891.49 1305
8892.38 1265
8893.26 1254
8894.15 1288
8895.04 1253
8895.93 1250
8896.82 1225
8897.71 1249
8898.60 1239
8899.49 1252
8900.38 1226
8901.27 1209
8902.16 1185
8903.05 1223
8903.94 1211
8904.83 1223
8905.72 1183
8906.61 1201
8907.50 1182
8908.39 1198
8909.28 1150
8910.17 1174
8911.06 1140
8911.95 1150
8912.84 1147
8913.73 1106
8914.62 1158
8915.51 1125
8916.40 1154
8917.29 1128
8918.18 1090
8919.08 1054
8919.97 1099
8920.86 1106
8921.75 1082
8922.64 1071
8923.53 1088
8924.42 1107
8925.31 1049
8926.20 1055
8927.09 1034
8927.98 1076
8928.88 1057
8929.77 1038
8930.66 1032
8931.55 1040
8932.44 1031
8933.33 1019
8934.22 1037
8935.11 1053
8936.01 1006
8936.90 1024
8937.79 1031
8938.68 1052
8939.57 1021
8940.46 1001
8941.36 985
8942.25 950
8943.14 1005
8944.03 993
8944.92 1002
8945.81 987
8946.71 1006
8947.60 995
8948.49 995
8949.38 977
8950.28 996
8951.17 1006
8952.06 983
8952.95 957
8953.84 995
8954.74 965
8955.63 959
8956.52 994
8957.41 957
8958.31 934
8959.20 907
8960.09 961
8960.99 933
8961.88 916
8962.77 935
8963.66 958
8964.56 947
8965.45 950
8966.34 941
8967.24 945
8968.13 935
8969.02 908
8969.92 941
8970.81 943
8971.70 934
8972.60 927
8973.49 922
8974.38 906
8975.28 927
8976.17 941
8977.06 952
8977.96 886
8978.85 878
8979.74 896
8980.64 899
8981.53 907
8982.42 855
8983.32 888
8984.21 917
8985.11 911
8986.00 880
8986.89 917
8987.79 895
8988.68 895
8989.58 876
8990.47 876
8991.36 889
8992.26 896
8993.15 914
8994.05 915
8994.94 930
8995.84 873
8996.73 901
8997.63 906
8998.52 896
8999.42 862
9000.31 886
9001.20 871
9002.10 886
9002.99 850
9003.89 899
9004.78 872
9005.68 871
9006.57 862
9007.47 897
9008.36 893
9009.26 877
9010.15 895
9011.05 861
9011.94 873
9012.84 842
9013.74 867
9014.63 829
9015.53 833
9016.42 875
9017.32 864
9018.21 859
9019.11 843
9020.00 871
9020.90 894
9021.80 873
9022.69 857
9023.59 863
9024.48 858
9025.38 864
9026.28 840
9027.17 858
9028.07 838
9028.96 874
9029.86 839
9030.76 861
9031.65 824
9032.55 831
9033.44 832
9034.34 847
9035.24 868
9036.13 831
9037.03 838
9037.93 864
9038.82 861
9039.72 845
9040.62 851
9041.51 828
9042.41 848
9043.31 854
9044.20 895
9045.10 849
9046.00 848
9046.90 850
9047.79 882
9048.69 881
9049.59 848
9050.48 851
9051.38 862
9052.28 865
9053.18 872
9054.07 872
9054.97 875
9055.87 899
9056.77 843
9057.66 896
9058.56 853
9059.46 880
9060.36 896
9061.25 905
9062.15 871
9063.05 892
9063.95 909
9064.84 912
9065.74 906
9066.64 850
9067.54 865
9068.44 845
9069.34 905
9070.23 863
9071.13 881
9072.03 855
9072.93 874
9073.83 950
9074.72 907
9075.62 892
9076.52 894
9077.42 921
9078.32 921
9079.22 877
9080.12 860
9081.01 929
9081.91 910
9082.81 912
9083.71 893
9084.61 917
9085.51 885
9086.41 897
9087.31 887
9088.21 903
9089.10 930
9090.00 920
9090.90 924
9091.80 898
9092.70 890
9093.60 907
9094.50 945
9095.40 897
9096.30 912
9097.20 897
9098.10 929
9099.00 922
9099.90 958
9100.80 909
9101.70 889
9102.60 910
9103.50 902
9104.40 917
9105.30 906
9106.20 919
9107.10 886
9108.00 924
9108.90 926
9109.80 925
9110.70 893
9111.60 898
9112.50 900
9113.40 886
9114.30 852
9115.20 869
9116.10 879
9117.00 908
9117.90 894
9118.80 855
9119.70 866
9120.60 846
9121.50 864
9122.40 833
9123.30 858
9124.20 835
9125.11 853
9126.01 855
9126.91 861
9127.81 833
9128.71 829
9129.61 855
9130.51 849
9131.41 853
9132.31 863
9133.22 840
9134.12 812
9135.02 830
9135.92 821
9136.82 841
9137.72 842
9138.62 857
9139.53 822
9140.43 840
9141.33 821
9142.23 803
9143.13 832
9144.03 815
9144.94 814
9145.84 842
9146.74 820
9147.64 878
9148.54 827
9149.45 808
9150.35 825
9151.25 827
9152.15 833
9153.06 773
9153.96 808
9154.86 857
9155.76 845
9156.66 811
9157.57 781
9158.47 796
9159.37 812
9160.27 791
9161.18 801
9162.08 811
9162.98 761
9163.89 803
9164.79 803
9165.69 821
9166.59 778
9167.50 809
9168.40 823
9169.30 829
9170.21 824
9171.11 832
9172.01 829
9172.92 832
9173.82 803
9174.72 837
9175.63 795
9176.53 796
9177.43 829
9178.34 802
9179.24 829
9180.14 794
9181.05 844
9181.95 833
9182.85 810
9183.76 799
9184.66 835
9185.57 831
9186.47 830
9187.37 800
9188.28 805
9189.18 848
9190.09 804
9190.99 787
9191.89 778
9192.80 814
9193.70 797
9194.61 823
9195.51 835
9196.42 815
9197.32 829
9198.23 820
9199.13 815
9200.03 790
9200.94 803
9201.84 858
9202.75 857
9203.65 827
9204.56 791
9205.46 800
9206.37 817
9207.27 808
9208.18 809
9209.08 806
9209.99 837
9210.89 841
9211.80 816
9212.70 788
9213.61 809
9214.51 803
9215.42 790
9216.32 819
9217.23 780
9218.14 805
9219.04 795
9219.95 834
9220.85 783
9221.76 808
9222.66 773
9223.57 809
9224.47 784
9225.38 811
9226.29 802
9227.19 787
9228.10 795
9229.00 814
9229.91 789
9230.82 801
9231.72 793
9232.63 793
9233.54 795
9234.44 775
9235.35 782
9236.25 816
9237.16 813
9238.07 789
9238.97 828
9239.88 793
9240.79 787
9241.69 767
9242.60 791
9243.51 807
9244.41 824
9245.32 812
9246.23 801
9247.13 794
9248.04 779
9248.95 784
9249.85 777
9250.76 769
9251.67 797
9252.58 804
9253.48 790
9254.39 769
9255.30 763
9256.21 782
9257.11 788
9258.02 751
9258.93 746
9259.84 792
9260.74 768
9261.65 765
9262.56 767
9263.47 787
9264.37 752
9265.28 737
9266.19 775
9267.10 763
9268.00 786
9268.91 753
9269.82 771
9270.73 764
9271.64 762
9272.55 797
9273.45 786
9274.36 797
9275.27 778
9276.18 788
9277.09 759
9277.99 762
9278.90 773
9279.81 775
9280.72 834
9281.63 794
9282.54 800
9283.45 803
9284.35 775
9285.26 747
9286.17 784
9287.08 766
9287.99 763
9288.90 799
9289.81 806
9290.72 790
9291.63 752
9292.54 796
9293.44 808
9294.35 803
9295.26 789
9296.17 768
9297.08 768
9297.99 807
9298.90 787
9299.81 814
9300.72 822
9301.63 820
9302.54 820
9303.45 828
9304.36 821
9305.27 786
9306.18 803
9307.09 838
9308.00 820
9308.91 820
9309.82 826
9310.73 847
9311.64 800
9312.55 779
9313.46 795
9314.37 807
9315.28 845
9316.19 791
9317.10 838
9318.01 838
9318.92 811
9319.83 814
9320.74 794
9321.65 835
9322.56 810
9323.47 814
9324.38 797
9325.29 813
9326.20 796
9327.12 796
9328.03 796
9328.94 781
9329.85 790
9330.76 780
9331.67 793
9332.58 780
9333.49 785
9334.40 792
9335.31 811
9336.23 787
9337.14 806
9338.05 809
9338.96 785
9339.87 771
9340.78 795
9341.69 784
9342.61 793
9343.52 797
9344.43 833
9345.34 806
9346.25 784
9347.16 775
9348.08 797
9348.99 805
9349.90 781
9350.81 802
9351.72 796
9352.64 796
9353.55 761
9354.46 830
9355.37 816
9356.28 798
9357.20 770
9358.11 770
9359.02 792
9359.93 790
9360.85 769
9361.76 770
9362.67 806
9363.58 815
9364.50 789
9365.41 806
9366.32 804
9367.24 761
9368.15 828
9369.06 758
9369.97 763
9370.89 770
9371.80 770
9372.71 778
9373.63 794
9374.54 780
9375.45 793
9376.37 771
9377.28 799
9378.19 780
9379.11 792
9380.02 806
9380.93 776
9381.85 811
9382.76 790
9383.67 787
9384.59 795
9385.50 792
9386.41 820
9387.33 780
9388.24 768
9389.16 816
9390.07 812
9390.98 797
9391.90 827
9392.81 803
9393.73 805
9394.64 816
9395.55 815
9396.47 805
9397.38 830
9398.30 830
9399.21 850
9400.12 796
9401.04 817
9401.95 829
9402.87 852
9403.78 818
9404.70 804
9405.61 826
9406.53 803
9407.44 815
9408.36 804
9409.27 807
9410.19 769
9411.10 783
9412.02 767
9412.93 781
9413.85 787
9414.76 802
9415.68 798
9416.59 779
9417.51 772
9418.42 759
9419.34 788
9420.25 775
9421.17 772
9422.08 775
9423.00 807
9423.91 800
9424.83 776
9425.75 777
9426.66 795
9427.58 780
9428.49 786
9429.41 791
9430.32 793
9431.24 752
9432.16 785
9433.07 815
9433.99 789
9434.90 791
9435.82 812
9436.74 836
9437.65 811
9438.57 807
9439.49 815
9440.40 817
9441.32 814
9442.23 829
9443.15 810
9444.07 793
9444.98 800
9445.90 844
9446.82 850
9447.73 815
9448.65 820
9449.57 791
9450.48 791
9451.40 806
9452.32 833
9453.23 808
9454.15 852
9455.07 840
9455.99 845
9456.90 814
9457.82 838
9458.74 821
9459.65 820
9460.57 832
9461.49 828
9462.41 831
9463.32 842
9464.24 829
9465.16 821
9466.08 844
9466.99 876
9467.91 841
9468.83 809
9469.75 829
9470.67 819
9471.58 807
9472.50 811
9473.42 836
9474.34 838
9475.26 817
9476.17 851
9477.09 843
9478.01 850
9478.93 882
9479.85 883
9480.76 881
9481.68 905
9482.60 869
9483.52 894
9484.44 863
9485.36 889
9486.28 888
9487.19 898
9488.11 885
9489.03 878
9489.95 906
9490.87 895
9491.79 876
9492.71 865
9493.63 903
9494.54 897
9495.46 888
9496.38 886
9497.30 897
9498.22 908
9499.14 918
9500.06 922
9500.98 949
9501.90 913
9502.82 908
9503.74 931
9504.66 902
9505.58 943
9506.49 919
9507.41 924
9508.33 948
9509.25 953
9510.17 990
9511.09 969
9512.01 942
9512.93 948
9513.85 940
9514.77 990
9515.69 995
9516.61 948
9517.53 1016
9518.45 1046
9519.37 1021
9520.29 1000
9521.21 1020
9522.13 1036
9523.05 1051
9523.97 1048
9524.90 1034
9525.82 1048
9526.74 1058
9527.66 1056
9528.58 1083
9529.50 1044
9530.42 1060
9531.34 1044
9532.26 1024
9533.18 1063
9534.10 1049
9535.02 1095
9535.94 1092
9536.86 1093
9537.79 1095
9538.71 1091
9539.63 1094
9540.55 1122
9541.47 1112
9542.39 1097
9543.31 1109
9544.23 1112
9545.16 1158
9546.08 1135
9547.00 1118
9547.92 1144
9548.84 1177
9549.76 1152
9550.69 1125
9551.61 1178
9552.53 1173
9553.45 1187
9554.37 1199
9555.29 1183
9556.22 1228
9557.14 1213
9558.06 1224
9558.98 1243
9559.90 1215
9560.83 1248
9561.75 1254
9562.67 1287
9563.59 1263
9564.52 1263
9565.44 1266
9566.36 1299
9567.28 1311
9568.21 1310
9569.13 1281
9570.05 1268
9570.97 1333
9571.90 1341
9572.82 1341
9573.74 1358
9574.66 1384
9575.59 1401
9576.51 1369
9577.43 1373
9578.36 1379
9579.28 1401
9580.20 1428
9581.13 1381
9582.05 1427
9582.97 1454
9583.90 1491
9584.82 1460
9585.74 1426
9586.67 1482
9587.59 1488
9588.51 1481
9589.44 1424
9590.36 1464
9591.28 1511
9592.21 1517
9593.13 1532
9594.05 1515
9594.98 1538
9595.90 1582
9596.83 1587
9597.75 1581
9598.67 1601
9599.60 1575
9600.52 1628
9601.45 1660
9602.37 1629
9603.30 1626
9604.22 1679
9605.14 1680
9606.07 1696
9606.99 1729
9607.92 1714
9608.84 1719
9609.77 1736
9610.69 1768
9611.62 1731
9612.54 1776
9613.46 1800
9614.39 1782
9615.31 1752
9616.24 1778
9617.16 1809
9618.09 1852
9619.01 1841
9619.94 1831
9620.86 1822
9621.79 1844
9622.71 1841
9623.64 1909
9624.56 1921
9625.49 1927
9626.42 1875
9627.34 1944
9628.27 1954
9629.19 1913
9630.12 1933
9631.04 1954
9631.97 1972
9632.89 1981
9633.82 1997
9634.75 2046
9635.67 2069
9636.60 2118
9637.52 2058
9638.45 2086
9639.37 2138
9640.30 2175
9641.23 2217
9642.15 2191
9643.08 2207
9644.00 2296
9644.93 2316
9645.86 2325
9646.78 2326
9647.71 2371
9648.64 2347
9649.56 2400
9650.49 2373
9651.42 2373
9652.34 2335
9653.27 2371
9654.20 2373
9655.12 2357
9656.05 2318
9656.98 2292
9657.90 2335
9658.83 2352
9659.76 2371
9660.68 2331
9661.61 2302
9662.54 2318
9663.47 2332
9664.39 2319
9665.32 2346
9666.25 2358
9667.17 2369
9668.10 2386
9669.03 2371
9669.96 2406
9670.88 2450
9671.81 2455
9672.74 2475
9673.67 2475
9674.59 2520
9675.52 2480
9676.45 2533
9677.38 2537
9678.31 2528
9679.23 2537
9680.16 2517
9681.09 2574
9682.02 2545
9682.94 2489
9683.87 2566
9684.80 2566
9685.73 2580
9686.66 2573
9687.59 2584
9688.51 2585
9689.44 2592
9690.37 2600
9691.30 2612
9692.23 2628
9693.16 2604
9694.08 2648
9695.01 2604
9695.94 2621
9696.87 2637
9697.80 2657
9698.73 2603
9699.66 2592
9700.59 2609
9701.52 2652
9702.44 2664
9703.37 2670
9704.30 2639
9705.23 2664
9706.16 2682
9707.09 2658
9708.02 2652
9708.95 2729
9709.88 2772
9710.81 2785
9711.74 2783
9712.67 2787
9713.60 2840
9714.53 2894
9715.45 2969
9716.38 2989
9717.31 3015
9718.24 3013
9719.17 3039
9720.10 3078
9721.03 3012
9721.96 2963
9722.89 2861
9723.82 2836
9724.75 2793
9725.68 2779
9726.61 2668
9727.54 2570
9728.47 2565
9729.40 2490
9730.33 2477
9731.26 2474
9732.20 2397
9733.13 2407
9734.06 2377
9734.99 2370
9735.92 2333
9736.85 2317
9737.78 2287
9738.71 2308
9739.64 2291
9740.57 2264
9741.50 2166
9742.43 2160
9743.36 2159
9744.29 2129
9745.23 2074
9746.16 2040
9747.09 2068
9748.02 2025
9748.95 2025
9749.88 1985
9750.81 1939
9751.74 1977
9752.68 1935
9753.61 1950
9754.54 1939
9755.47 1925
9756.40 1873
9757.33 1899
9758.27 1875
9759.20 1853
9760.13 1844
9761.06 1867
9761.99 1857
9762.92 1824
9763.86 1800
9764.79 1848
9765.72 1865
9766.65 1834
9767.58 1837
9768.52 1836
9769.45 1846
9770.38 1761
9771.31 1762
9772.25 1793
9773.18 1807
9774.11 1763
9775.04 1773
9775.98 1788
9776.91 1760
9777.84 1781
9778.77 1750
9779.71 1775
9780.64 1755
9781.57 1795
9782.50 1806
9783.44 1745
9784.37 1766
9785.30 1798
9786.24 1798
9787.17 1782
9788.10 1776
9789.03 1781
9789.97 1747
9790.90 1770
9791.83 1735
9792.77 1786
9793.70 1747
9794.63 1783
9795.57 1793
9796.50 1743
9797.43 1773
9798.37 1756
9799.30 1757
9800.24 1773
9801.17 1734
9802.10 1768
9803.04 1814
9803.97 1783
9804.90 1704
9805.84 1696
9806.77 1722
9807.71 1698
9808.64 1662
9809.57 1625
9810.51 1635
9811.44 1617
9812.38 1589
9813.31 1584
9814.25 1570
9815.18 1573
9816.11 1533
9817.05 1556
9817.98 1501
9818.92 1478
9819.85 1485
9820.79 1478
9821.72 1501
9822.66 1465
9823.59 1462
9824.53 1458
9825.46 1470
9826.40 1472
9827.33 1464
9828.27 1424
9829.20 1428
9830.14 1429
9831.07 1413
9832.01 1419
9832.94 1380
9833.88 1394
9834.81 1429
9835.75 1380
9836.68 1423
9837.62 1392
9838.55 1406
9839.49 1384
9840.43 1383
9841.36 1376
9842.30 1393
9843.23 1391
9844.17 1379
9845.10 1397
9846.04 1320
9846.98 1356
9847.91 1403
9848.85 1385
9849.78 1332
9850.72 1326
9851.66 1383
9852.59 1359
9853.53 1341
9854.46 1353
9855.40 1331
9856.34 1317
9857.27 1364
9858.21 1332
9859.15 1295
9860.08 1296
9861.02 1304
9861.96 1350
9862.89 1332
9863.83 1277
9864.77 1285
9865.70 1319
9866.64 1316
9867.58 1282
9868.51 1251
9869.45 1306
9870.39 1293
9871.32 1292
9872.26 1287
9873.20 1292
9874.14 1249
9875.07 1264
9876.01 1259
9876.95 1277
9877.89 1257
9878.82 1271
9879.76 1271
9880.70 1240
9881.64 1276
9882.57 1270
9883.51 1291
9884.45 1276
9885.39 1245
9886.32 1239
9887.26 1272
9888.20 1279
9889.14 1298
9890.08 1247
9891.01 1245
9891.95 1246
9892.89 1236
9893.83 1235
9894.77 1227
9895.70 1254
9896.64 1262
9897.58 1225
9898.52 1225
9899.46 1251
9900.40 1257
9901.33 1246
9902.27 1206
9903.21 1218
9904.15 1215
9905.09 1240
9906.03 1244
9906.97 1252
9907.90 1224
9908.84 1188
9909.78 1240
9910.72 1234
9911.66 1218
9912.60 1235
9913.54 1247
9914.48 1257
9915.42 1264
9916.36 1235
9917.29 1246
9918.23 1245
9919.17 1267
9920.11 1277
9921.05 1293
9921.99 1307
9922.93 1325
9923.87 1343
9924.81 1343
9925.75 1394
9926.69 1423
9927.63 1407
9928.57 1426
9929.51 1438
9930.45 1443
9931.39 1446
9932.33 1439
9933.27 1413
9934.21 1385
9935.15 1419
9936.09 1365
9937.03 1346
9937.97 1331
9938.91 1291
9939.85 1276
9940.79 1269
9941.73 1271
9942.67 1248
9943.61 1245
9944.55 1247
9945.49 1251
9946.43 1245
9947.37 1259
9948.31 1257
9949.26 1238
9950.20 1251
9951.14 1292
9952.08 1309
9953.02 1292
9953.96 1313
9954.90 1295
9955.84 1325
9956.78 1296
9957.72 1250
9958.67 1239
9959.61 1260
9960.55 1253
9961.49 1226
9962.43 1196
9963.37 1241
9964.31 1193
9965.25 1205
9966.20 1131
9967.14 1133
9968.08 1146
9969.02 1145
9969.96 1121
9970.90 1119
9971.85 1136
9972.79 1103
9973.73 1139
9974.67 1111
9975.61 1111
9976.56 1082
9977.50 1122
9978.44 1108
9979.38 1071
9980.32 1084
9981.27 1108
9982.21 1135
9983.15 1112
9984.09 1133
9985.04 1161
9985.98 1150
9986.92 1164
9987.86 1136
9988.81 1145
9989.75 1140
9990.69 1138
9991.63 1140
9992.58 1122
9993.52 1104
9994.46 1119
9995.41 1137
9996.35 1098
9997.29 1078
9998.24 1085
9999.18 1075
10000.12 1083
10001.06 1107
10002.01 1141
10002.95 1120
10003.89 1091
10004.84 1063
10005.78 1065
10006.72 1068
10007.67 1082
10008.61 1081
10009.56 1051
10010.50 1061
10011.44 1029
10012.39 1063
10013.33 1063
10014.27 1034
10015.22 1029
10016.16 1028
10017.11 996
10018.05 1043
10018.99 1049
10019.94 1012
10020.88 1018
10021.83 1064
10022.77 1030
10023.71 1006
10024.66 1015
10025.60 1007
10026.55 1008
10027.49 1001
10028.44 1017
10029.38 1005
10030.33 1030
10031.27 990
10032.22 993
10033.16 987
10034.10 1005
10035.05 990
10035.99 1033
10036.94 1001
10037.88 979
10038.83 961
10039.77 943
10040.72 973
10041.66 945
10042.61 958
10043.55 943
10044.50 939
10045.45 968
10046.39 965
10047.34 967
10048.28 950
10049.23 947
10050.17 937
10051.12 914
10052.06 946
10053.01 937
10053.95 942
10054.90 928
10055.85 921
10056.79 969
10057.74 953
10058.68 945
10059.63 922
10060.58 927
10061.52 919
10062.47 918
10063.41 890
10064.36 913
10065.31 914
10066.25 931
10067.20 899
10068.15 905
10069.09 940
10070.04 921
10070.99 898
10071.93 888
10072.88 911
10073.82 918
10074.77 927
10075.72 923
10076.66 922
10077.61 901
10078.56 910
10079.51 909
10080.45 914
10081.40 927
10082.35 914
10083.29 908
10084.24 916
10085.19 872
10086.13 909
10087.08 860
10088.03 888
10088.98 891
10089.92 907
10090.87 897
10091.82 863
10092.77 898
10093.71 882
10094.66 893
10095.61 890
10096.56 905
10097.50 908
10098.45 910
10099.40 931
10100.35 880
10101.30 900
10102.24 908
10103.19 907
10104.14 899
10105.09 917
10106.04 910
10106.98 895
10107.93 878
10108.88 905
10109.83 893
10110.78 892
10111.73 885
10112.67 901
10113.62 897
10114.57 871
10115.52 879
10116.47 899
10117.42 873
10118.37 886
10119.32 902
10120.26 890
10121.21 906
10122.16 891
10123.11 910
10124.06 896
10125.01 906
10125.96 918
10126.91 880
10127.86 884
10128.81 904
10129.75 877
10130.70 904
10131.65 891
10132.60 908
10133.55 909
10134.50 912
10135.45 929
10136.40 936
10137.35 924
10138.30 911
10139.25 952
10140.20 944
10141.15 936
10142.10 927
10143.05 909
10144.00 935
10144.95 919
10145.90 918
10146.85 945
10147.80 955
10148.75 971
10149.70 948
10150.65 908
10151.60 968
10152.55 948
10153.50 946
10154.45 987
10155.40 976
10156.35 963
10157.30 984
10158.25 985
10159.20 971
10160.15 957
10161.10 978
10162.06 1009
10163.01 967
10163.96 1012
10164.91 983
10165.86 1029
10166.81 1034
10167.76 991
10168.71 1000
10169.66 1056
10170.61 1056
10171.57 1045
10172.52 1045
10173.47 1054
10174.42 1028
10175.37 1058
10176.32 1063
10177.27 1062
10178.23 1074
10179.18 1104
10180.13 1118
10181.08 1097
10182.03 1149
10182.98 1115
10183.94 1113
10184.89 1102
10185.84 1127
10186.79 1138
10187.74 1159
10188.70 1150
10189.65 1135
10190.60 1160
10191.55 1153
10192.50 1200
10193.46 1139
10194.41 1172
10195.36 1154
10196.31 1179
10197.27 1196
10198.22 1167
10199.17 1176
10200.12 1212
10201.08 1226
10202.03 1232
10202.98 1186
10203.93 1208
10204.89 1281
10205.84 1252
10206.79 1244
10207.75 1250
10208.70 1296
10209.65 1310
10210.60 1291
10211.56 1281
10212.51 1296
10213.46 1306
10214.42 1328
10215.37 1264
10216.32 1281
10217.28 1251
10218.23 1227
10219.18 1238
10220.14 1183
10221.09 1220
10222.04 1223
10223.00 1234
10223.95 1215
10224.91 1203
10225.86 1213
10226.81 1172
10227.77 1154
10228.72 1195
10229.67 1196
10230.63 1185
10231.58 1206
10232.54 1224
10233.49 1212
10234.44 1217
10235.40 1262
10236.35 1262
10237.31 1279
10238.26 1244
10239.22 1269
10240.17 1308
10241.12 1254
10242.08 1234
10243.03 1260
10243.99 1244
10244.94 1242
10245.90 1198
10246.85 1225
10247.81 1225
10248.76 1165
10249.72 1142
10250.67 1131
10251.63 1149
10252.58 1137
10253.54 1104
10254.49 1136
10255.45 1152
10256.40 1119
10257.36 1057
10258.31 1097
10259.27 1106
10260.22 1077
10261.18 1032
10262.13 1025
10263.09 1034
10264.05 1041
10265.00 1090
10265.96 1040
10266.91 1006
10267.87 1003
10268.82 1041
10269.78 1029
10270.74 997
10271.69 996
10272.65 1024
10273.60 1039
10274.56 967
10275.52 993
10276.47 987
10277.43 975
10278.38 949
10279.34 950
10280.30 979
10281.25 952
10282.21 958
10283.17 936
10284.12 905
10285.08 931
10286.04 947
10286.99 970
10287.95 973
10288.91 929
10289.86 938
10290.82 919
10291.78 892
10292.73 891
10293.69 909
10294.65 917
10295.60 923
10296.56 890
10297.52 919
10298.47 894
10299.43 915
10300.39 933
10301.35 931
10302.30 892
10303.26 891
10304.22 907
10305.18 894
10306.13 924
10307.09 877
10308.05 880
10309.01 859
10309.96 842
10310.92 863
10311.88 912
10312.84 897
10313.79 854
10314.75 901
10315.71 880
10316.67 880
10317.63 884
10318.58 872
10319.54 879
10320.50 882
10321.46 854
10322.42 862
10323.38 900
10324.33 863
10325.29 853
10326.25 899
10327.21 879
10328.17 850
10329.13 911
10330.09 933
10331.04 879
10332.00 909
10332.96 888
10333.92 875
10334.88 867
10335.84 859
10336.80 912
10337.76 885
10338.71 850
10339.67 833
10340.63 878
10341.59 819
10342.55 801
10343.51 810
10344.47 811
10345.43 807
10346.39 791
10347.35 818
10348.31 785
10349.27 774
10350.23 804
10351.19 798
10352.15 806
10353.11 796
10354.06 778
10355.02 783
10355.98 788
10356.94 777
10357.90 766
10358.86 777
10359.82 785
10360.78 780
10361.74 735
10362.70 767
10363.66 766
10364.62 752
10365.58 766
10366.55 766
10367.51 767
10368.47 742
10369.43 777
10370.39 752
10371.35 741
10372.31 749
10373.27 731
10374.23 751
10375.19 706
10376.15 755
10377.11 754
10378.07 750
10379.03 732
10379.99 751
10380.96 734
10381.92 715
10382.88 710
10383.84 723
10384.80 740
10385.76 727
10386.72 740
10387.68 739
10388.64 734
10389.61 736
10390.57 712
10391.53 744
10392.49 714
10393.45 700
10394.41 703
10395.38 726
10396.34 711
10397.30 708
10398.26 737
10399.22 730
10400.18 731
10401.15 680
10402.11 706
10403.07 703
10404.03 746
10404.99 712
10405.96 731
10406.92 712
10407.88 714
10408.84 710
10409.80 719
10410.77 706
10411.73 717
10412.69 729
10413.65 710
10414.62 723
10415.58 687
10416.54 715
10417.51 696
10418.47 719
10419.43 697
10420.39 733
10421.36 718
10422.32 698
10423.28 730
10424.24 727
10425.21 704
10426.17 725
10427.13 723
10428.10 721
10429.06 737
10430.02 695
10430.99 720
10431.95 695
10432.91 701
10433.88 666
10434.84 681
10435.80 670
10436.77 678
10437.73 691
10438.69 685
10439.66 662
10440.62 665
10441.59 669
10442.55 683
10443.51 682
10444.48 682
10445.44 672
10446.41 706
10447.37 690
10448.33 673
10449.30 669
10450.26 675
10451.23 676
10452.19 689
10453.15 687
10454.12 675
10455.08 659
10456.05 670
10457.01 677
10457.98 693
10458.94 652
10459.91 693
10460.87 678
10461.84 665
10462.80 680
10463.77 657
10464.73 658
10465.70 656
10466.66 685
10467.62 679
10468.59 657
10469.56 657
10470.52 647
10471.49 678
10472.45 672
10473.42 648
10474.38 672
10475.35 670
10476.31 684
10477.28 671
10478.24 694
10479.21 699
10480.17 668
10481.14 709
10482.10 690
10483.07 701
10484.04 680
10485.00 695
10485.97 714
10486.93 719
10487.90 697
10488.87 704
10489.83 689
10490.80 703
10491.76 687
10492.73 693
10493.70 691
10494.66 706
10495.63 694
10496.60 672
10497.56 665
10498.53 692
10499.49 671
10500.46 664
10501.43 707
10502.39 689
10503.36 689
10504.33 688
10505.29 668
10506.26 684
10507.23 686
10508.19 671
10509.16 635
10510.13 682
10511.10 673
10512.06 665
10513.03 685
10514.00 634
10514.96 666
10515.93 672
10516.90 681
10517.87 663
10518.83 655
10519.80 682
10520.77 684
10521.73 686
10522.70 639
10523.67 642
10524.64 640
10525.61 651
10526.57 676
10527.54 658
10528.51 681
10529.48 700
10530.44 682
10531.41 691
10532.38 671
10533.35 662
10534.32 712
10535.28 685
10536.25 658
10537.22 671
10538.19 666
10539.16 714
10540.13 687
10541.09 663
10542.06 722
10543.03 704
10544.00 708
10544.97 685
10545.94 729
10546.90 680
10547.87 716
10548.84 693
10549.81 720
10550.78 690
10551.75 686
10552.72 695
10553.69 699
10554.66 711
10555.62 700
10556.59 709
10557.56 720
10558.53 715
10559.50 706
10560.47 712
10561.44 720
10562.41 731
10563.38 728
10564.35 729
10565.32 723
10566.29 727
10567.26 736
10568.23 762
10569.20 738
10570.17 702
10571.14 744
10572.10 736
10573.07 762
10574.04 766
10575.01 747
10575.98 759
10576.95 763
10577.92 760
10578.89 753
10579.86 764
10580.84 760
10581.81 785
10582.78 790
10583.75 794
10584.72 766
10585.69 773
10586.66 751
10587.63 758
10588.60 784
10589.57 749
10590.54 765
10591.51 756
10592.48 816
10593.45 829
10594.42 797
10595.39 780
10596.36 796
10597.34 796
10598.31 820
10599.28 811
10600.25 813
10601.22 818
10602.19 840
10603.16 850
10604.13 846
10605.10 870
10606.08 867
10607.05 892
10608.02 900
10608.99 879
10609.96 913
10610.93 942
10611.90 928
10612.88 932
10613.85 947
10614.82 963
10615.79 968
10616.76 975
10617.74 924
10618.71 911
10619.68 902
10620.65 888
10621.62 890
10622.60 878
10623.57 846
10624.54 809
10625.51 844
10626.48 862
10627.46 848
10628.43 813
10629.40 840
10630.37 814
10631.35 824
10632.32 855
10633.29 831
10634.26 850
10635.24 857
10636.21 876
10637.18 892
10638.16 851
10639.13 878
10640.10 846
10641.07 857
10642.05 881
10643.02 894
10643.99 897
10644.97 863
10645.94 868
10646.91 876
10647.89 848
10648.86 834
10649.83 827
10650.81 802
10651.78 810
10652.75 795
10653.73 783
10654.70 800
10655.67 771
10656.65 800
10657.62 784
10658.59 765
10659.57 763
10660.54 754
10661.52 747
10662.49 762
10663.46 741
10664.44 754
10665.41 715
10666.39 759
10667.36 720
10668.33 743
10669.31 730
10670.28 731
10671.26 734
10672.23 766
10673.21 743
10674.18 740
10675.16 730
10676.13 750
10677.10 758
10678.08 727
10679.05 755
10680.03 744
10681.00 742
10681.98 717
10682.95 771
10683.93 758
10684.90 763
10685.88 769
10686.85 747
10687.83 740
10688.80 774
10689.78 780
10690.75 737
10691.73 739
10692.70 759
10693.68 749
10694.66 732
10695.63 744
10696.61 754
10697.58 773
10698.56 725
10699.53 759
10700.51 749
10701.48 747
10702.46 733
10703.44 769
10704.41 747
10705.39 729
10706.36 741
10707.34 718
10708.32 724
10709.29 744
10710.27 764
10711.24 726
10712.22 753
10713.20 734
10714.17 734
10715.15 741
10716.13 746
10717.10 739
10718.08 754
10719.05 770
10720.03 740
10721.01 767
10721.98 766
10722.96 757
10723.94 798
10724.91 767
10725.89 743
10726.87 768
10727.85 772
10728.82 761
10729.80 757
10730.78 796
10731.75 783
10732.73 782
10733.71 748
10734.69 773
10735.66 792
10736.64 748
10737.62 783
10738.59 786
10739.57 780
10740.55 746
10741.53 778
10742.50 768
10743.48 780
10744.46 787
10745.44 787
10746.42 799
10747.39 759
10748.37 791
10749.35 776
10750.33 818
10751.30 780
10752.28 764
10753.26 781
10754.24 824
10755.22 794
10756.20 785
10757.17 816
10758.15 832
10759.13 808
10760.11 800
10761.09 798
10762.07 807
10763.04 817
10764.02 782
10765.00 838
10765.98 816
10766.96 836
10767.94 818
10768.92 834
10769.90 846
10770.87 852
10771.85 858
10772.83 846
10773.81 842
10774.79 857
10775.77 843
10776.75 888
10777.73 864
10778.71 830
10779.69 856
10780.67 856
10781.64 872
10782.62 867
10783.60 863
10784.58 846
10785.56 866
10786.54 884
10787.52 882
10788.50 893
10789.48 875
10790.46 889
10791.44 884
10792.42 860
10793.40 835
10794.38 868
10795.36 844
10796.34 855
10797.32 870
10798.30 878
10799.28 850
10800.26 860
10801.24 851
10802.22 832
10803.20 844
10804.18 849
10805.16 832
10806.14 857
10807.12 855
10808.10 847
10809.09 865
10810.07 842
10811.05 870
10812.03 833
10813.01 861
10813.99 841
10814.97 852
10815.95 854
10816.93 884
10817.91 874
10818.89 853
10819.87 875
10820.86 866
10821.84 847
10822.82 885
10823.80 856
10824.78 864
10825.76 878
10826.74 870
10827.73 890
10828.71 871
10829.69 898
10830.67 894
10831.65 891
10832.63 864
10833.61 895
10834.60 941
10835.58 927
10836.56 904
10837.54 883
10838.52 931
10839.51 926
10840.49 946
10841.47 932
10842.45 944
10843.43 947
10844.42 929
10845.40 927
10846.38 944
10847.36 974
10848.35 933
10849.33 984
10850.31 992
10851.29 971
10852.28 973
10853.26 966
10854.24 989
10855.22 997
10856.21 969
10857.19 990
10858.17 998
10859.16 990
10860.14 1020
10861.12 1009
10862.10 1020
10863.09 1039
10864.07 1062
10865.05 1082
10866.04 1060
10867.02 1059
10868.00 1044
10868.99 1082
10869.97 1064
10870.95 1080
10871.94 1066
10872.92 1078
10873.90 1081
10874.89 1087
10875.87 1126
10876.86 1099
10877.84 1132
10878.82 1117
10879.81 1132
10880.79 1108
10881.77 1095
10882.76 1169
10883.74 1152
10884.73 1159
10885.71 1149
10886.69 1159
10887.68 1187
10888.66 1189
10889.65 1171
10890.63 1194
10891.62 1203
10892.60 1232
10893.58 1228
10894.57 1244
10895.55 1224
10896.54 1257
10897.52 1276
10898.51 1284
10899.49 1218
10900.48 1239
10901.46 1259
10902.45 1323
10903.43 1314
10904.42 1317
10905.40 1323
10906.39 1310
10907.37 1321
10908.36 1344
10909.34 1392
10910.33 1348
10911.31 1360
10912.30 1407
10913.28 1367
10914.27 1404
10915.25 1406
10916.24 1446
10917.22 1427
10918.21 1446
10919.20 1482
10920.18 1512
10921.17 1515
10922.15 1494
10923.14 1489
10924.12 1513
10925.11 1543
10926.10 1534
10927.08 1542
10928.07 1533
10929.05 1537
10930.04 1545
10931.03 1621
10932.01 1610
10933.00 1582
10933.99 1599
10934.97 1628
10935.96 1636
10936.94 1671
10937.93 1691
10938.92 1709
10939.90 1637
10940.89 1754
10941.88 1759
10942.86 1692
10943.85 1713
10944.84 1747
10945.82 1811
10946.81 1812
10947.80 1846
10948.79 1901
10949.77 1896
10950.76 1939
10951.75 1971
10952.73 1998
10953.72 2064
10954.71 2063
10955.69 2073
10956.68 2099
10957.67 2168
10958.66 2171
10959.64 2246
10960.63 2249
10961.62 2262
10962.61 2292
10963.59 2311
10964.58 2330
10965.57 2291
10966.56 2278
10967.55 2309
10968.53 2243
10969.52 2212
10970.51 2196
10971.50 2150
10972.49 2157
10973.47 2114
10974.46 2118
10975.45 2069
10976.44 2042
10977.43 2020
10978.41 2010
10979.40 2005
10980.39 2053
10981.38 2022
10982.37 1994
10983.36 2043
10984.34 2029
10985.33 2021
10986.32 2053
10987.31 2092
10988.30 2079
10989.29 2147
10990.28 2191
10991.27 2211
10992.25 2204
10993.24 2277
10994.23 2322
10995.22 2387
10996.21 2410
10997.20 2509
10998.19 2499
10999.18 2523
11000.17 2622
11001.16 2640
11002.15 2689
11003.14 2730
11004.12 2749
11005.11 2723
11006.10 2703
11007.09 2731
11008.08 2652
11009.07 2562
11010.06 2499
11011.05 2406
11012.04 2356
11013.03 2297
11014.02 2214
11015.01 2111
11016.00 2052
11016.99 1931
11017.98 1888
11018.97 1875
11019.96 1809
11020.95 1736
11021.94 1657
11022.93 1700
11023.92 1641
11024.91 1646
11025.90 1649
11026.89 1616
11027.88 1563
11028.88 1561
11029.87 1567
11030.86 1555
11031.85 1511
11032.84 1486
11033.83 1539
11034.82 1501
11035.81 1510
11036.80 1487
11037.79 1487
11038.78 1458
11039.77 1444
11040.77 1450
11041.76 1451
11042.75 1444
11043.74 1460
11044.73 1443
11045.72 1425
11046.71 1408
11047.70 1402
11048.70 1396
11049.69 1385
11050.68 1403
11051.67 1372
11052.66 1389
11053.65 1368
11054.65 1375
11055.64 1359
11056.63 1344
11057.62 1347
11058.61 1374
11059.60 1345
11060.60 1349
11061.59 1337
11062.58 1354
11063.57 1353
11064.56 1337
11065.56 1373
11066.55 1326
11067.54 1345
11068.53 1298
11069.53 1322
11070.52 1332
11071.51 1338
11072.50 1357
11073.50 1327
11074.49 1319
11075.48 1292
11076.47 1332
11077.47 1360
11078.46 1340
11079.45 1319
11080.45 1312
11081.44 1304
11082.43 1301
11083.42 1279
11084.42 1282
11085.41 1276
11086.40 1312
11087.40 1309
11088.39 1293
11089.38 1279
11090.38 1270
11091.37 1270
11092.36 1243
11093.36 1269
11094.35 1276
11095.34 1240
11096.34 1237
11097.33 1270
11098.32 1205
11099.32 1243
11100.31 1213
11101.31 1193
11102.30 1209
11103.29 1177
11104.29 1179
11105.28 1157
11106.28 1179
11107.27 1183
11108.26 1177
11109.26 1208
11110.25 1185
11111.25 1178
11112.24 1183
11113.24 1135
11114.23 1134
11115.22 1160
11116.22 1123
11117.21 1101
11118.21 1083
11119.20 1084
11120.20 1098
11121.19 1100
11122.19 1110
11123.18 1122
11124.18 1122
11125.17 1129
11126.17 1082
11127.16 1082
11128.16 1107
11129.15 1112
11130.15 1082
11131.14 1066
11132.14 1059
11133.13 1070
11134.13 1097
11135.12 1076
11136.12 1065
11137.11 1048
11138.11 1076
11139.10 1087
11140.10 1068
11141.09 1002
11142.09 1036
11143.09 1047
11144.08 1039
11145.08 1045
11146.07 1049
11147.07 1052
11148.07 1041
11149.06 1036
11150.06 1028
11151.05 1018
11152.05 1030
11153.05 1041
11154.04 1049
11155.04 1037
11156.03 997
11157.03 1030
11158.03 1038
11159.02 1033
11160.02 1013
11161.02 1038
11162.01 1014
11163.01 1049
11164.01 1013
11165.00 988
11166.00 985
11167.00 1019
11167.99 1024
11168.99 1018
11169.99 996
11170.98 955
11171.98 992
11172.98 1012
11173.97 999
11174.97 1026
11175.97 983
11176.97 992
11177.96 1001
11178.96 1011
11179.96 984
11180.95 968
11181.95 996
11182.95 992
11183.95 1008
11184.94 982
11185.94 997
11186.94 1009
11187.94 1015
11188.94 1011
11189.93 995
11190.93 1006
11191.93 997
11192.93 996
11193.92 1051
11194.92 992
11195.92 1033
11196.92 1054
11197.92 1044
11198.92 1019
11199.91 1002
11200.91 1045
11201.91 1042
11202.91 1014
11203.91 1030
11204.91 1057
11205.90 1065
11206.90 1056
11207.90 1054
11208.90 1060
11209.90 1062
11210.90 1059
11211.90 1097
11212.89 1073
11213.89 1101
11214.89 1074
11215.89 1069
11216.89 1071
11217.89 1058
11218.89 1050
11219.89 1073
11220.89 1090
11221.89 1060
11222.88 1058
11223.88 1040
11224.88 1028
11225.88 1028
11226.88 1034
11227.88 1049
11228.88 1046
11229.88 1026
11230.88 1005
11231.88 1058
11232.88 1038
11233.88 1044
11234.88 1038
11235.88 1036
11236.88 1066
11237.88 1018
11238.88 1054
11239.88 1023
11240.88 1048
11241.88 1042
11242.88 1073
11243.88 1060
11244.88 1025
11245.88 1007
11246.88 1024
11247.88 1037
11248.88 1067
11249.88 1055
11250.88 1058
11251.88 1047
11252.88 1037
11253.88 1057
11254.88 1054
11255.88 1069
11256.89 1089
11257.89 1076
11258.89 1055
11259.89 1081
11260.89 1113
11261.89 1120
11262.89 1090
11263.89 1081
11264.89 1102
11265.89 1081
11266.90 1093
11267.90 1102
11268.90 1117
11269.90 1103
11270.90 1099
11271.90 1118
11272.90 1106
11273.90 1093
11274.91 1100
11275.91 1116
11276.91 1082
11277.91 1096
11278.91 1082
11279.91 1105
11280.92 1107
11281.92 1062
11282.92 1056
11283.92 1039
11284.92 1001
11285.93 1038
11286.93 1003
11287.93 994
11288.93 986
11289.94 987
11290.94 986
11291.94 992
11292.94 930
11293.94 969
11294.95 946
11295.95 925
11296.95 939
11297.95 899
11298.96 921
11299.96 928
11300.96 942
11301.97 915
11302.97 890
11303.97 871
11304.97 909
11305.98 913
11306.98 911
11307.98 874
11308.99 865
11309.99 909
11310.99 903
11312.00 895
11313.00 871
11314.00 895
11315.01 911
11316.01 911
11317.01 902
11318.02 889
11319.02 891
11320.02 899
11321.03 931
11322.03 905
11323.03 894
11324.04 942
11325.04 921
11326.05 864
11327.05 879
11328.05 895
11329.06 906
11330.06 876
11331.06 865
11332.07 876
11333.07 902
11334.08 839
11335.08 854
11336.09 841
11337.09 879
11338.09 868
11339.10 863
11340.10 876
11341.11 840
11342.11 872
11343.12 873
11344.12 891
11345.13 843
11346.13 860
11347.14 850
11348.14 869
11349.15 835
11350.15 823
11351.16 820
11352.16 868
11353.17 860
11354.17 816
11355.18 797
11356.18 778
11357.19 814
11358.19 854
11359.20 809
11360.20 812
11361.21 815
11362.21 800
11363.22 794
11364.22 783
11365.23 790
11366.23 775
11367.24 762
11368.25 769
11369.25 769
11370.26 768
11371.26 755
11372.27 767
11373.28 749
11374.28 756
11375.29 742
11376.29 758
11377.30 773
11378.31 760
11379.31 717
11380.32 734
11381.32 752
11382.33 735
11383.34 741
11384.34 742
11385.35 744
11386.36 757
11387.36 735
11388.37 751
11389.38 767
11390.38 742
11391.39 735
11392.40 734
11393.40 732
11394.41 714
11395.42 739
11396.42 741
11397.43 735
11398.44 703
11399.44 759
11400.45 717
11401.46 693
11402.47 716
11403.47 722
11404.48 714
11405.49 706
11406.50 698
11407.50 704
11408.51 732
11409.52 700
11410.53 747
11411.53 721
11412.54 718
11413.55 722
11414.56 714
11415.56 706
11416.57 725
11417.58 717
11418.59 732
11419.60 712
11420.60 665
11421.61 711
11422.62 710
11423.63 686
11424.64 710
11425.64 714
11426.65 708
11427.66 698
11428.67 703
11429.68 733
11430.69 708
11431.70 686
11432.70 700
11433.71 721
11434.72 695
11435.73 703
11436.74 700
11437.75 669
11438.76 689
11439.76 656
11440.77 687
11441.78 690
11442.79 682
11443.80 694
11444.81 693
11445.82 652
11446.83 675
11447.84 681
11448.85 689
11449.86 693
11450.87 659
11451.87 681
11452.88 683
11453.89 670
11454.90 688
11455.91 668
11456.92 676
11457.93 679
11458.94 683
11459.95 672
11460.96 681
11461.97 671
11462.98 643
11463.99 665
11465.00 647
11466.01 655
11467.02 673
11468.03 671
11469.04 665
11470.05 656
11471.06 641
11472.07 635
11473.08 653
11474.09 629
11475.10 666
11476.11 643
11477.12 651
11478.13 650
11479.15 638
11480.16 631
11481.17 639
11482.18 672
11483.19 627
11484.20 620
11485.21 616
11486.22 623
11487.23 624
11488.24 634
11489.25 636
11490.26 631
11491.28 621
11492.29 644
11493.30 631
11494.31 618
11495.32 623
11496.33 647
11497.34 624
11498.36 659
11499.37 648
11500.38 656
11501.39 662
11502.40 618
11503.41 625
11504.42 627
11505.44 643
11506.45 622
11507.46 637
11508.47 637
11509.48 630
11510.50 643
11511.51 618
11512.52 618
11513.53 630
11514.54 641
11515.56 645
11516.57 639
11517.58 641
11518.59 651
11519.61 669
11520.62 652
11521.63 604
11522.64 623
11523.66 653
11524.67 622
11525.68 637
11526.69 638
11527.71 655
11528.72 665
11529.73 652
11530.75 659
11531.76 649
11532.77 636
11533.78 676
11534.80 677
11535.81 681
11536.82 651
11537.84 680
11538.85 664
11539.86 646
11540.88 653
11541.89 688
11542.90 679
11543.92 668
11544.93 669
11545.94 661
11546.96 664
11547.97 652
11548.98 651
11550.00 662
11551.01 660
11552.03 636
11553.04 633
11554.05 647
11555.07 632
11556.08 628
11557.10 638
11558.11 619
11559.12 632
11560.14 611
11561.15 623
11562.17 603
11563.18 612
11564.20 589
11565.21 624
11566.22 654
11567.24 592
11568.25 599
11569.27 616
11570.28 609
11571.30 608
11572.31 631
11573.33 591
11574.34 616
11575.36 615
11576.37 593
11577.39 581
11578.40 570
11579.42 569
11580.43 610
11581.45 597
11582.46 582
11583.48 570
11584.49 588
11585.51 593
11586.52 597
11587.54 591
11588.55 602
11589.57 592
11590.58 580
11591.60 601
11592.61 587
11593.63 602
11594.65 589
11595.66 593
11596.68 607
11597.69 602
11598.71 615
11599.73 574
11600.74 596
11601.76 613
11602.77 599
11603.79 586
11604.81 608
11605.82 592
11606.84 614
11607.85 593
11608.87 559
11609.89 589
11610.90 582
11611.92 605
11612.94 607
11613.95 608
11614.97 585
11615.99 584
11617.00 611
11618.02 590
11619.04 585
11620.05 615
11621.07 608
11622.09 605
11623.10 582
11624.12 591
11625.14 620
11626.15 607
11627.17 584
11628.19 582
11629.21 619
11630.22 590
11631.24 592
11632.26 614
11633.28 595
11634.29 574
11635.31 600
11636.33 580
11637.34 600
11638.36 588
11639.38 585
11640.40 616
11641.42 610
11642.43 605
11643.45 583
11644.47 627
11645.49 604
11646.50 642
11647.52 592
11648.54 589
11649.56 582
11650.58 603
11651.60 620
11652.61 593
11653.63 591
11654.65 608
11655.67 635
11656.69 601
11657.71 582
11658.72 603
11659.74 588
11660.76 626
11661.78 599
11662.80 595
11663.82 635
11664.84 591
11665.85 613
11666.87 594
11667.89 602
11668.91 609
11669.93 624
11670.95 613
11671.97 615
11672.99 596
11674.01 622
11675.03 622
11676.05 621
11677.06 614
11678.08 603
11679.10 623
11680.12 624
11681.14 623
11682.16 631
11683.18 638
11684.20 609
11685.22 600
11686.24 628
11687.26 637
11688.28 639
11689.30 637
11690.32 639
11691.34 623
11692.36 643
11693.38 618
11694.40 609
11695.42 621
11696.44 620
11697.46 620
11698.48 650
11699.50 653
11700.52 619
11701.54 604
11702.56 618
11703.58 631
11704.60 631
11705.62 628
11706.64 611
11707.66 655
11708.68 644
11709.71 671
11710.73 651
11711.75 642
11712.77 649
11713.79 645
11714.81 623
11715.83 653
11716.85 646
11717.87 642
11718.89 614
11719.91 632
11720.94 663
11721.96 659
11722.98 647
11724.00 648
11725.02 647
11726.04 635
11727.06 647
11728.09 666
11729.11 669
11730.13 644
11731.15 655
11732.17 673
11733.19 660
11734.22 673
11735.24 652
11736.26 679
11737.28 685
11738.30 668
11739.33 660
11740.35 695
11741.37 704
11742.39 692
11743.41 687
11744.44 683
11745.46 675
11746.48 681
11747.50 697
11748.53 698
11749.55 687
11750.57 683
11751.59 721
11752.62 728
11753.64 708
11754.66 716
11755.68 708
11756.71 713
11757.73 705
11758.75 719
11759.77 733
11760.80 744
11761.82 744
11762.84 729
11763.87 730
11764.89 753
11765.91 761
11766.94 733
11767.96 750
11768.98 779
11770.01 778
11771.03 771
11772.05 745
11773.08 763
11774.10 768
11775.12 791
11776.15 786
11777.17 800
11778.19 805
11779.22 814
11780.24 804
11781.27 809
11782.29 815
11783.31 818
11784.34 833
11785.36 826
11786.39 786
11787.41 791
11788.43 844
11789.46 825
11790.48 824
11791.51 820
11792.53 808
11793.56 845
11794.58 843
11795.60 860
11796.63 849
11797.65 851
11798.68 843
11799.70 856
11800.73 829
11801.75 844
11802.78 847
11803.80 842
11804.83 880
11805.85 867
11806.88 847
11807.90 904
11808.93 894
11809.95 878
11810.98 896
11812.00 861
11813.03 891
11814.05 886
11815.08 906
11816.10 911
11817.13 886
11818.15 905
11819.18 870
11820.20 890
11821.23 891
11822.26 905
11823.28 935
11824.31 949
11825.33 908
11826.36 928
11827.38 928
11828.41 933
11829.44 954
11830.46 926
11831.49 938
11832.51 976
11833.54 967
11834.57 959
11835.59 954
11836.62 1003
11837.65 986
11838.67 991
11839.70 1008
11840.72 976
11841.75 999
11842.78 994
11843.80 1007
11844.83 996
11845.86 1018
11846.88 1051
11847.91 1063
11848.94 1086
11849.96 1057
11850.99 1065
11852.02 1106
11853.05 1128
11854.07 1068
11855.10 1077
11856.13 1085
11857.15 1138
11858.18 1121
11859.21 1141
11860.24 1118
11861.26 1139
11862.29 1165
11863.32 1180
11864.34 1171
11865.37 1150
11866.40 1189
11867.43 1187
11868.46 1217
11869.48 1187
11870.51 1235
11871.54 1239
11872.57 1265
11873.59 1264
11874.62 1232
11875.65 1253
11876.68 1279
11877.71 1282
11878.73 1296
11879.76 1296
11880.79 1328
11881.82 1344
11882.85 1348
11883.87 1339
11884.90 1349
11885.93 1384
11886.96 1361
11887.99 1397
11889.02 1398
11890.05 1437
11891.07 1448
11892.10 1469
11893.13 1476
11894.16 1506
11895.19 1544
11896.22 1582
11897.25 1584
11898.28 1577
11899.30 1630
11900.33 1635
11901.36 1665
11902.39 1700
11903.42 1722
11904.45 1725
11905.48 1772
11906.51 1754
11907.54 1777
11908.57 1785
11909.60 1765
11910.63 1788
11911.66 1771
11912.69 1798
11913.71 1758
11914.74 1812
11915.77 1764
11916.80 1794
11917.83 1747
11918.86 1770
11919.89 1784
11920.92 1765
11921.95 1780
11922.98 1786
11924.01 1768
11925.04 1783
11926.07 1805
11927.10 1777
11928.13 1805
11929.16 1843
11930.19 1875
11931.22 1830
11932.25 1889
11933.29 1867
11934.32 1887
11935.35 1851
11936.38 1862
11937.41 1865
11938.44 1822
11939.47 1830
11940.50 1815
11941.53 1824
11942.56 1754
11943.59 1770
11944.62 1722
11945.65 1714
11946.69 1669
11947.72 1626
11948.75 1597
11949.78 1598
11950.81 1565
11951.84 1573
11952.87 1515
11953.90 1510
11954.93 1474
11955.97 1460
11957.00 1465
11958.03 1442
11959.06 1452
11960.09 1409
11961.12 1413
11962.16 1385
11963.19 1429
11964.22 1391
11965.25 1413
11966.28 1396
11967.31 1422
11968.35 1406
11969.38 1437
11970.41 1451
11971.44 1413
11972.47 1431
11973.51 1430
11974.54 1433
11975.57 1410
11976.60 1410
11977.64 1419
11978.67 1389
11979.70 1417
11980.73 1439
11981.77 1390
11982.80 1455
11983.83 1434
11984.86 1476
11985.90 1449
11986.93 1412
11987.96 1435
11988.99 1473
11990.03 1453
11991.06 1502
11992.09 1547
11993.13 1485
11994.16 1488
11995.19 1494
11996.23 1531
11997.26 1506
11998.29 1552
11999.33 1540
12000.36 1542
12001.39 1549
12002.43 1533
12003.46 1575
12004.49 1568
12005.53 1592
12006.56 1600
12007.59 1621
12008.63 1591
12009.66 1645
12010.69 1586
12011.73 1626
12012.76 1629
12013.80 1617
12014.83 1628
12015.86 1639
12016.90 1646
12017.93 1691
12018.97 1699
12020.00 1708
12021.03 1726
12022.07 1690
12023.10 1706
12024.14 1709
12025.17 1729
12026.21 1726
12027.24 1754
12028.28 1745
12029.31 1753
12030.34 1736
12031.38 1749
12032.41 1743
12033.45 1774
12034.48 1798
12035.52 1806
12036.55 1786
12037.59 1765
12038.62 1827
12039.66 1821
12040.69 1818
12041.73 1766
12042.76 1824
12043.80 1797
12044.83 1825
12045.87 1790
12046.90 1822
12047.94 1860
12048.98 1838
12050.01 1854
12051.05 1843
12052.08 1842
12053.12 1857
12054.15 1880
12055.19 1883
12056.22 1866
12057.26 1870
12058.30 1879
12059.33 1854
12060.37 1849
12061.40 1842
12062.44 1838
12063.48 1855
12064.51 1875
12065.55 1822
12066.58 1813
12067.62 1807
12068.66 1742
12069.69 1793
12070.73 1719
12071.77 1731
12072.80 1704
12073.84 1700
12074.88 1673
12075.91 1681
12076.95 1659
12077.99 1624
12079.02 1593
12080.06 1559
12081.10 1583
12082.13 1588
12083.17 1575
12084.21 1583
12085.24 1553
12086.28 1575
12087.32 1560
12088.35 1580
12089.39 1560
12090.43 1602
12091.47 1621
12092.50 1575
12093.54 1615
12094.58 1588
12095.62 1618
12096.65 1571
12097.69 1597
12098.73 1602
12099.77 1612
12100.80 1598
12101.84 1596
12102.88 1605
12103.92 1592
12104.95 1593
12105.99 1555
12107.03 1593
12108.07 1552
12109.11 1543
12110.14 1537
12111.18 1582
12112.22 1503
12113.26 1482
12114.30 1432
12115.34 1450
12116.37 1460
12117.41 1412
12118.45 1398
12119.49 1374
12120.53 1332
12121.57 1333
12122.60 1337
12123.64 1310
12124.68 1298
12125.72 1296
12126.76 1323
12127.80 1284
12128.84 1247
12129.88 1245
12130.91 1258
12131.95 1243
12132.99 1203
12134.03 1236
12135.07 1222
12136.11 1200
12137.15 1178
12138.19 1172
12139.23 1167
12140.27 1228
12141.31 1197
12142.35 1169
12143.39 1179
12144.43 1158
12145.46 1182
12146.50 1174
12147.54 1148
12148.58 1152
12149.62 1137
12150.66 1136
12151.70 1140
12152.74 1109
12153.78 1119
12154.82 1113
12155.86 1100
12156.90 1107
12157.94 1105
12158.98 1068
12160.02 1091
12161.06 1094
12162.10 1107
12163.14 1063
12164.18 1085
12165.23 1090
12166.27 1059
12167.31 1073
12168.35 1058
12169.39 1101
12170.43 1080
12171.47 1065
12172.51 1090
12173.55 1077
12174.59 1033
12175.63 1044
12176.67 1072
12177.71 1058
12178.75 1047
12179.80 1025
12180.84 1012
12181.88 1052
12182.92 1025
12183.96 1025
12185.00 1028
12186.04 1022
12187.08 1017
12188.13 1024
12189.17 1040
12190.21 988
12191.25 1032
12192.29 1046
12193.33 1031
12194.37 1017
12195.42 999
12196.46 1003
12197.50 999
12198.54 980
12199.58 978
12200.63 1005
12201.67 982
12202.71 1011
12203.75 989
12204.79 997
12205.84 966
12206.88 972
12207.92 992
12208.96 989
12210.01 952
12211.05 952
12212.09 972
12213.13 964
12214.17 935
12215.22 956
12216.26 968
12217.30 946
12218.35 953
12219.39 927
12220.43 937
12221.47 924
12222.52 933
12223.56 914
12224.60 927
12225.65 910
12226.69 916
12227.73 905
12228.77 908
12229.82 905
12230.86 916
12231.90 924
12232.95 887
12233.99 894
12235.03 888
12236.08 886
12237.12 864
12238.16 916
12239.21 857
12240.25 868
12241.30 879
12242.34 899
12243.38 904
12244.43 888
12245.47 857
12246.51 915
12247.56 906
12248.60 855
12249.65 863
12250.69 861
12251.73 875
12252.78 883
12253.82 887
12254.87 866
12255.91 852
12256.96 853
12258.00 882
12259.04 843
12260.09 845
12261.13 869
12262.18 906
12263.22 867
12264.27 809
12265.31 852
12266.36 841
12267.40 870
12268.45 771
12269.49 821
12270.54 816
12271.58 850
12272.63 824
12273.67 812
12274.72 816
12275.76 782
12276.81 808
12277.85 819
12278.90 794
12279.94 778
12280.99 788
12282.03 805
12283.08 786
12284.12 736
12285.17 781
12286.22 789
12287.26 757
12288.31 751
12289.35 787
12290.40 785
12291.44 782
12292.49 738
12293.54 752
12294.58 759
12295.63 718
12296.67 789
12297.72 771
12298.77 742
12299.81 720
12300.86 739
12301.90 772
12302.95 761
12304.00 723
12305.04 742
12306.09 767
12307.14 763
12308.18 737
12309.23 760
12310.28 768
12311.32 757
12312.37 772
12313.42 751
12314.46 747
12315.51 720
12316.56 728
12317.60 734
12318.65 723
12319.70 753
12320.74 760
12321.79 746
12322.84 755
12323.89 745
12324.93 733
12325.98 721
12327.03 745
12328.08 747
12329.12 733
12330.17 744
12331.22 731
12332.27 750
12333.31 717
12334.36 737
12335.41 709
12336.46 728
12337.50 692
12338.55 725
12339.60 753
12340.65 735
12341.70 743
12342.74 727
12343.79 745
12344.84 725
12345.89 730
12346.94 744
12347.98 760
12349.03 741
12350.08 722
12351.13 706
12352.18 732
12353.23 746
12354.27 730
12355.32 725
12356.37 758
12357.42 742
12358.47 699
12359.52 741
12360.57 724
12361.61 713
12362.66 734
12363.71 757
12364.76 744
12365.81 785
12366.86 751
12367.91 754
12368.96 717
12370.01 746
12371.06 773
12372.11 752
12373.15 753
12374.20 725
12375.25 755
12376.30 752
12377.35 716
12378.40 717
12379.45 766
12380.50 745
12381.55 749
12382.60 754
12383.65 764
12384.70 756
12385.75 736
12386.80 785
12387.85 770
12388.90 741
12389.95 755
12391.00 780
12392.05 752
12393.10 749
12394.15 763
12395.20 781
12396.25 754
12397.30 749
12398.35 762
12399.40 786
12400.45 760
12401.50 783
12402.55 776
12403.60 783
12404.65 768
12405.70 757
12406.75 793
12407.81 771
12408.86 728
12409.91 748
12410.96 795
12412.01 794
12413.06 784
12414.11 771
12415.16 778
12416.21 793
12417.26 791
12418.32 804
12419.37 782
12420.42 781
12421.47 784
12422.52 814
12423.57 816
12424.62 803
12425.68 787
12426.73 795
12427.78 807
12428.83 805
12429.88 791
12430.93 849
12431.99 793
12433.04 800
12434.09 793
12435.14 823
12436.19 853
12437.24 807
12438.30 811
12439.35 818
12440.40 825
12441.45 823
12442.51 866
12443.56 853
12444.61 855
12445.66 831
12446.71 855
12447.77 834
12448.82 855
12449.87 858
12450.92 857
12451.98 907
12453.03 845
12454.08 899
12455.14 888
12456.19 915
12457.24 912
12458.29 921
12459.35 888
12460.40 935
12461.45 956
12462.51 985
12463.56 970
12464.61 1001
12465.67 1025
12466.72 1044
12467.77 1063
12468.83 1052
12469.88 1089
12470.93 1142
12471.99 1144
12473.04 1162
12474.09 1151
12475.15 1180
12476.20 1211
12477.25 1225
12478.31 1238
12479.36 1244
12480.42 1256
12481.47 1269
12482.52 1289
12483.58 1251
12484.63 1251
12485.69 1251
12486.74 1260
12487.79 1235
12488.85 1203
12489.90 1177
12490.96 1211
12492.01 1174
12493.06 1131
12494.12 1125
12495.17 1106
12496.23 1091
12497.28 1105
12498.34 1070
12499.39 1068
12500.45 1043
12501.50 1067
12502.56 1041
12503.61 996
12504.67 981
12505.72 995
12506.78 1009
12507.83 993
12508.89 977
12509.94 966
12511.00 980
12512.05 1029
12513.11 1029
12514.16 1025
12515.22 978
12516.27 983
12517.33 1016
12518.38 996
12519.44 994
12520.49 976
12521.55 1009
12522.60 1012
12523.66 1007
12524.72 990
12525.77 1005
12526.83 993
12527.88 977
12528.94 980
12530.00 1007
12531.05 987
12532.11 988
12533.16 1016
12534.22 983
12535.28 998
12536.33 972
12537.39 1000
12538.44 1016
12539.50 1041
12540.56 1043
12541.61 1080
12542.67 1076
12543.73 1073
12544.78 1105
12545.84 1111
12546.90 1130
12547.95 1134
12549.01 1177
12550.07 1183
12551.12 1203
12552.18 1208
12553.24 1187
12554.29 1218
12555.35 1196
12556.41 1192
12557.47 1204
12558.52 1200
12559.58 1204
12560.64 1191
12561.69 1186
12562.75 1168
12563.81 1139
12564.87 1143
12565.92 1136
12566.98 1147
12568.04 1110
12569.10 1109
12570.15 1051
12571.21 1078
12572.27 1059
12573.33 1034
12574.38 1004
12575.44 1018
12576.50 1022
12577.56 998
12578.62 964
12579.67 1007
12580.73 1019
12581.79 1013
12582.85 1012
12583.91 984
12584.96 956
12586.02 973
12587.08 972
12588.14 979
12589.20 955
12590.26 949
12591.32 939
12592.37 976
12593.43 989
12594.49 939
12595.55 998
12596.61 978
12597.67 953
12598.73 962
12599.78 932
12600.84 978
12601.90 972
12602.96 965
12604.02 965
12605.08 934
12606.14 926
12607.20 951
12608.26 946
12609.32 944
12610.38 960
12611.44 950
12612.49 950
12613.55 967
12614.61 935
12615.67 929
12616.73 963
12617.79 969
12618.85 958
12619.91 969
12620.97 981
12622.03 1004
12623.09 1018
12624.15 1003
12625.21 1010
12626.27 992
12627.33 1016
12628.39 1005
12629.45 1035
12630.51 1023
12631.57 999
12632.63 1045
12633.69 1028
12634.75 1026
12635.81 1012
12636.87 1014
12637.93 1032
12638.99 1030
12640.05 1017
12641.12 974
12642.18 963
12643.24 985
12644.30 999
12645.36 989
12646.42 954
12647.48 950
12648.54 951
12649.60 939
12650.66 929
12651.72 898
12652.78 922
12653.85 927
12654.91 915
12655.97 914
12657.03 918
12658.09 879
12659.15 875
12660.21 904
12661.28 915
12662.34 891
12663.40 909
12664.46 901
12665.52 850
12666.58 874
12667.64 879
12668.71 873
12669.77 879
12670.83 870
12671.89 859
12672.95 811
12674.02 833
12675.08 827
12676.14 868
12677.20 836
12678.26 862
12679.33 838
12680.39 863
12681.45 856
12682.51 866
12683.58 872
12684.64 857
12685.70 851
12686.76 846
12687.83 822
12688.89 845
12689.95 842
12691.01 849
12692.08 796
12693.14 797
12694.20 815
12695.27 839
12696.33 860
12697.39 838
12698.45 821
12699.52 833
12700.58 840
12701.64 797
12702.71 799
12703.77 810
12704.83 810
12705.90 811
12706.96 810
12708.02 828
12709.09 830
12710.15 838
12711.21 793
12712.28 829
12713.34 817
12714.40 807
12715.47 820
12716.53 819
12717.60 842
12718.66 819
12719.72 797
12720.79 808
12721.85 814
12722.92 830
12723.98 825
12725.04 821
12726.11 794
12727.17 803
12728.24 806
12729.30 798
12730.37 813
12731.43 815
12732.49 803
12733.56 813
12734.62 801
12735.69 769
12736.75 810
12737.82 774
12738.88 814
12739.95 800
12741.01 763
12742.08 777
12743.14 766
12744.21 816
12745.27 811
12746.34 813
12747.40 789
12748.47 811
12749.53 779
12750.60 744
12751.66 749
12752.73 767
12753.79 746
12754.86 754
12755.92 760
12756.99 750
12758.05 751
12759.12 744
12760.18 755
12761.25 738
12762.32 714
12763.38 747
12764.45 737
12765.51 751
12766.58 726
12767.65 758
12768.71 771
12769.78 755
12770.84 744
12771.91 721
12772.98 741
12774.04 738
12775.11 709
12776.17 743
12777.24 735
12778.31 735
12779.37 718
12780.44 717
12781.51 712
12782.57 711
12783.64 729
12784.71 675
12785.77 692
12786.84 715
12787.91 710
12788.97 692
12790.04 672
12791.11 676
12792.17 692
12793.24 705
12794.31 700
12795.37 701
12796.44 688
12797.51 698
12798.58 679
12799.64 686
12800.71 712
12801.78 697
12802.85 696
12803.91 690
12804.98 688
12806.05 667
12807.12 698
12808.18 690
12809.25 675
12810.32 705
12811.39 703
12812.45 694
12813.52 708
12814.59 733
12815.66 696
12816.73 705
12817.79 697
12818.86 687
12819.93 708
12821.00 697
12822.07 710
12823.13 705
12824.20 717
12825.27 701
12826.34 730
12827.41 718
12828.48 704
12829.54 685
12830.61 707
12831.68 724
12832.75 685
12833.82 711
12834.89 687
12835.96 702
12837.02 700
12838.09 685
12839.16 684
12840.23 677
12841.30 668
12842.37 696
12843.44 682
12844.51 678
12845.58 648
12846.65 680
12847.72 664
12848.78 640
12849.85 641
12850.92 636
12851.99 635
12853.06 621
12854.13 616
12855.20 584
12856.27 611
12857.34 609
12858.41 597
12859.48 594
12860.55 608
12861.62 646
12862.69 632
12863.76 618
12864.83 575
12865.90 606
12866.97 599
12868.04 591
12869.11 594
12870.18 601
12871.25 631
12872.32 621
12873.39 588
12874.46 592
12875.53 596
12876.60 580
12877.67 572
12878.74 566
12879.81 581
12880.88 584
12881.95 578
12883.03 568
12884.10 571
12885.17 564
12886.24 583
12887.31 569
12888.38 564
12889.45 577
12890.52 580
12891.59 588
12892.66 539
12893.74 550
12894.81 537
12895.88 563
12896.95 566
12898.02 550
12899.09 563
12900.16 592
12901.23 546
12902.31 559
12903.38 554
12904.45 555
12905.52 570
12906.59 560
12907.66 568
12908.74 534
12909.81 554
12910.88 572
12911.95 554
12913.02 565
12914.10 539
12915.17 556
12916.24 564
12917.31 542
12918.38 555
12919.46 563
12920.53 541
12921.60 532
12922.67 558
12923.75 542
12924.82 533
12925.89 540
12926.96 572
12928.04 545
12929.11 538
12930.18 532
12931.25 531
12932.33 556
12933.40 531
12934.47 506
12935.55 511
12936.62 529
12937.69 532
12938.76 532
12939.84 561
12940.91 557
12941.98 536
12943.06 540
12944.13 530
12945.20 508
12946.28 537
12947.35 538
12948.42 526
12949.50 510
12950.57 543
12951.64 515
12952.72 543
12953.79 510
12954.87 559
12955.94 565
12957.01 550
12958.09 520
12959.16 531
12960.23 513
12961.31 531
12962.38 523
12963.46 525
12964.53 532
12965.60 514
12966.68 552
12967.75 530
12968.83 524
12969.90 534
12970.98 531
12972.05 544
12973.13 509
12974.20 523
12975.27 526
12976.35 516
12977.42 576
12978.50 534
12979.57 523
12980.65 541
12981.72 540
12982.80 522
12983.87 522
12984.95 530
12986.02 525
12987.10 543
12988.17 504
12989.25 523
12990.32 517
12991.40 531
12992.47 502
12993.55 525
12994.62 539
12995.70 524
12996.77 543
12997.85 535
12998.93 565
13000.00 532
13001.08 536
13002.15 539
13003.23 535
13004.30 520
13005.38 545
13006.46 517
13007.53 522
13008.61 520
13009.68 529
13010.76 525
13011.84 558
13012.91 558
13013.99 547
13015.06 534
13016.14 553
13017.22 506
13018.29 553
13019.37 579
13020.45 543
13021.52 543
13022.60 529
13023.68 553
13024.75 532
13025.83 542
13026.91 532
13027.98 540
13029.06 547
13030.14 512
13031.21 540
13032.29 546
13033.37 531
13034.44 528
13035.52 555
13036.60 528
13037.67 518
13038.75 533
13039.83 548
13040.91 536
13041.98 514
13043.06 552
13044.14 545
13045.22 543
13046.29 526
13047.37 535
13048.45 544
13049.53 529
13050.60 532
13051.68 551
13052.76 534
13053.84 543
13054.91 527
13055.99 521
13057.07 519
13058.15 532
13059.23 561
13060.30 565
13061.38 526
13062.46 531
13063.54 551
13064.62 551
13065.70 540
13066.77 552
13067.85 551
13068.93 520
13070.01 553
13071.09 506
13072.17 551
13073.25 532
13074.32 526
13075.40 545
13076.48 537
13077.56 525
13078.64 553
13079.72 546
13080.80 546
13081.88 528
13082.95 542
13084.03 539
13085.11 547
13086.19 590
13087.27 554
13088.35 566
13089.43 564
13090.51 560
13091.59 554
13092.67 526
13093.75 536
13094.83 549
13095.91 557
13096.99 557
13098.07 565
13099.15 574
13100.22 577
13101.30 536
13102.38 554
13103.46 550
13104.54 591
13105.62 591
13106.70 587
13107.78 552
13108.86 583
13109.94 598
13111.02 587
13112.10 567
13113.19 573
13114.27 591
13115.35 596
13116.43 598
13117.51 556
13118.59 574
13119.67 580
13120.75 584
13121.83 588
13122.91 586
13123.99 571
13125.07 598
13126.15 588
13127.23 605
13128.31 587
13129.39 602
13130.48 609
13131.56 613
13132.64 615
13133.72 577
13134.80 601
13135.88 603
13136.96 602
13138.04 584
13139.12 603
13140.21 607
13141.29 650
13142.37 587
13143.45 602
13144.53 617
13145.61 617
13146.70 614
13147.78 619
13148.86 615
13149.94 600
13151.02 629
13152.10 648
13153.19 625
13154.27 625
13155.35 619
13156.43 635
13157.51 614
13158.60 620
13159.68 651
13160.76 649
13161.84 656
13162.93 650
13164.01 643
13165.09 615
13166.17 621
13167.25 635
13168.34 655
13169.42 661
13170.50 658
13171.59 660
13172.67 647
13173.75 681
13174.83 649
13175.92 670
13177.00 674
13178.08 683
13179.17 665
13180.25 664
13181.33 675
13182.41 688
13183.50 684
13184.58 680
13185.66 697
13186.75 647
13187.83 663
13188.91 685
13190.00 680
13191.08 682
13192.16 685
13193.25 693
13194.33 692
13195.42 685
13196.50 688
13197.58 701
13198.67 694
13199.75 664
13200.83 664
13201.92 692
13203.00 686
13204.09 716
13205.17 707
13206.25 690
13207.34 709
13208.42 732
13209.51 689
13210.59 675
13211.68 715
13212.76 728
13213.84 742
13214.93 746
13216.01 721
13217.10 723
13218.18 709
13219.27 685
13220.35 736
13221.44 668
13222.52 735
13223.61 746
13224.69 739
13225.78 729
13226.86 752
13227.95 747
13229.03 757
13230.12 768
13231.20 788
13232.29 752
13233.37 789
13234.46 800
13235.54 777
13236.63 779
13237.71 786
13238.80 797
13239.88 815
13240.97 793
13242.05 777
13243.14 822
13244.23 820
13245.31 832
13246.40 818
13247.48 843
13248.57 810
13249.65 808
13250.74 850
13251.83 820
13252.91 831
13254.00 842
13255.08 883
13256.17 855
13257.26 853
13258.34 835
13259.43 854
13260.52 900
13261.60 858
13262.69 855
13263.77 871
13264.86 931
13265.95 925
13267.03 903
13268.12 891
13269.21 889
13270.29 926
13271.38 947
13272.47 945
13273.55 956
13274.64 936
13275.73 937
13276.82 961
13277.90 992
13278.99 973
13280.08 994
13281.16 966
13282.25 974
13283.34 964
13284.43 983
13285.51 1013
13286.60 1007
13287.69 1011
13288.78 1042
13289.86 1032
13290.95 1047
13292.04 1039
13293.13 1016
13294.21 1044
13295.30 1044
13296.39 1070
13297.48 1096
13298.56 1067
13299.65 1085
13300.74 1104
13301.83 1079
13302.92 1121
13304.00 1153
13305.09 1124
13306.18 1108
13307.27 1112
13308.36 1147
13309.45 1167
13310.53 1164
13311.62 1140
13312.71 1210
13313.80 1192
13314.89 1179
13315.98 1192
13317.07 1187
13318.15 1191
13319.24 1218
13320.33 1240
13321.42 1246
13322.51 1247
13323.60 1204
13324.69 1223
13325.78 1238
13326.87 1253
13327.95 1264
13329.04 1243
13330.13 1266
13331.22 1294
13332.31 1317
13333.40 1282
13334.49 1317
13335.58 1329
13336.67 1334
13337.76 1326
13338.85 1334
13339.94 1346
13341.03 1366
13342.12 1375
13343.21 1370
13344.30 1400
13345.39 1395
13346.48 1389
13347.57 1379
13348.66 1392
13349.75 1380
13350.84 1362
13351.93 1388
13353.02 1410
13354.11 1376
13355.20 1393
13356.29 1387
13357.38 1405
13358.47 1411
13359.56 1407
13360.65 1421
13361.74 1455
13362.83 1435
13363.92 1434
13365.01 1451
13366.10 1460
13367.19 1471
13368.28 1465
13369.37 1478
13370.46 1456
13371.55 1458
13372.65 1445
13373.74 1421
13374.83 1412
13375.92 1433
13377.01 1446
13378.10 1438
13379.19 1431
13380.28 1409
13381.37 1382
13382.47 1399
13383.56 1366
13384.65 1361
13385.74 1371
13386.83 1358
13387.92 1362
13389.01 1348
13390.11 1328
13391.20 1321
13392.29 1342
13393.38 1345
13394.47 1306
13395.56 1301
13396.66 1305
13397.75 1342
13398.84 1275
13399.93 1284
13401.02 1286
13402.12 1305
13403.21 1299
13404.30 1295
13405.39 1307
13406.49 1291
13407.58 1298
13408.67 1288
13409.76 1288
13410.86 1259
13411.95 1244
13413.04 1303
13414.13 1287
13415.23 1250
13416.32 1238
13417.41 1280
13418.50 1264
13419.60 1260
13420.69 1246
13421.78 1248
13422.88 1211
13423.97 1230
13425.06 1242
13426.15 1225
13427.25 1248
13428.34 1239
13429.43 1263
13430.53 1256
13431.62 1244
13432.71 1258
13433.81 1262
13434.90 1276
13435.99 1291
13437.09 1292
13438.18 1279
13439.27 1286
13440.37 1277
13441.46 1288
13442.56 1275
13443.65 1265
13444.74 1270
13445.84 1264
13446.93 1264
13448.03 1275
13449.12 1297
13450.21 1327
13451.31 1310
13452.40 1265
13453.50 1308
13454.59 1335
13455.68 1325
13456.78 1310
13457.87 1346
13458.97 1347
13460.06 1342
13461.16 1385
13462.25 1383
13463.35 1334
13464.44 1349
13465.54 1375
13466.63 1369
13467.73 1360
13468.82 1353
13469.91 1370
13471.01 1376
13472.10 1393
13473.20 1388
13474.29 1387
13475.39 1408
13476.48 1381
13477.58 1393
13478.68 1417
13479.77 1426
13480.87 1471
13481.96 1477
13483.06 1443
13484.15 1419
13485.25 1434
13486.34 1477
13487.44 1443
13488.53 1445
13489.63 1457
13490.73 1477
13491.82 1485
13492.92 1505
13494.01 1504
13495.11 1505
13496.21 1487
13497.30 1527
13498.40 1507
13499.49 1516
13500.59 1515
13501.69 1514
13502.78 1567
13503.88 1543
13504.97 1518
13506.07 1511
13507.17 1566
13508.26 1546
13509.36 1510
13510.46 1533
13511.55 1507
13512.65 1535
13513.75 1534
13514.84 1513
13515.94 1514
13517.04 1488
13518.13 1492
13519.23 1514
13520.33 1492
13521.42 1481
13522.52 1496
13523.62 1471
13524.72 1437
13525.81 1437
13526.91 1443
13528.01 1414
13529.10 1424
13530.20 1411
13531.30 1394
13532.40 1392
13533.49 1415
13534.59 1400
13535.69 1394
13536.79 1394
13537.88 1361
13538.98 1353
13540.08 1360
13541.18 1320
13542.28 1332
13543.37 1343
13544.47 1327
13545.57 1338
13546.67 1303
13547.77 1334
13548.86 1329
13549.96 1300
13551.06 1298
13552.16 1301
13553.26 1243
13554.35 1254
13555.45 1270
13556.55 1255
13557.65 1253
13558.75 1246
13559.85 1257
13560.95 1253
13562.04 1264
13563.14 1228
13564.24 1213
13565.34 1214
13566.44 1202
13567.54 1230
13568.64 1233
13569.74 1216
13570.83 1202
13571.93 1168
13573.03 1213
13574.13 1192
13575.23 1198
13576.33 1205
13577.43 1183
13578.53 1189
13579.63 1167
13580.73 1202
13581.83 1204
13582.93 1192
13584.03 1181
13585.13 1208
13586.22 1193
13587.32 1184
13588.42 1198
13589.52 1209
13590.62 1220
13591.72 1183
13592.82 1185
13593.92 1150
13595.02 1166
13596.12 1164
13597.22 1191
13598.32 1192
13599.42 1198
13600.52 1202
13601.62 1172
13602.72 1184
13603.82 1188
13604.92 1194
13606.03 1200
13607.13 1174
13608.23 1204
13609.33 1194
13610.43 1189
13611.53 1203
13612.63 1168
13613.73 1203
13614.83 1211
13615.93 1206
13617.03 1223
13618.13 1253
13619.23 1229
13620.33 1198
13621.44 1203
13622.54 1233
13623.64 1198
13624.74 1220
13625.84 1221
13626.94 1216
13628.04 1240
13629.14 1190
13630.25 1209
13631.35 1207
13632.45 1216
13633.55 1219
13634.65 1214
13635.75 1222
13636.85 1232
13637.96 1254
13639.06 1249
13640.16 1244
13641.26 1242
13642.36 1214
13643.47 1243
13644.57 1246
13645.67 1222
13646.77 1173
13647.87 1205
13648.98 1247
13650.08 1217
13651.18 1212
13652.28 1214
13653.38 1195
13654.49 1209
13655.59 1209
13656.69 1185
13657.79 1241
13658.90 1236
13660.00 1236
13661.10 1226
13662.20 1199
13663.31 1219
13664.41 1215
13665.51 1219
13666.62 1199
13667.72 1200
13668.82 1204
13669.92 1246
13671.03 1196
13672.13 1210
13673.23 1184
13674.34 1204
13675.44 1219
13676.54 1222
13677.65 1226
13678.75 1223
13679.85 1206
13680.96 1228
13682.06 1246
13683.16 1226
13684.27 1223
13685.37 1253
13686.48 1244
13687.58 1218
13688.68 1219
13689.79 1244
13690.89 1296
13691.99 1269
13693.10 1226
13694.20 1256
13695.31 1237
13696.41 1272
13697.51 1255
13698.62 1253
13699.72 1278
13700.83 1283
13701.93 1310
13703.04 1287
13704.14 1294
13705.24 1320
13706.35 1317
13707.45 1322
13708.56 1290
13709.66 1291
13710.77 1348
13711.87 1367
13712.98 1343
13714.08 1342
13715.19 1326
13716.29 1397
13717.40 1378
13718.50 1407
13719.61 1379
13720.71 1391
13721.82 1421
13722.92 1421
13724.03 1430
13725.13 1424
13726.24 1444
13727.34 1451
13728.45 1472
13729.55 1533
13730.66 1515
13731.76 1500
13732.87 1490
13733.97 1551
13735.08 1541
13736.19 1547
13737.29 1569
13738.40 1541
13739.50 1574
13740.61 1580
13741.72 1599
13742.82 1596
13743.93 1638
13745.03 1651
13746.14 1663
13747.25 1681
13748.35 1672
13749.46 1686
13750.56 1709
13751.67 1766
13752.78 1778
13753.88 1830
13754.99 1851
13756.10 1887
13757.20 1888
13758.31 1887
13759.42 1922
13760.52 1894
13761.63 1925
13762.74 1939
13763.84 2006
13764.95 2022
13766.06 2039
13767.16 2041
13768.27 2039
13769.38 2018
13770.48 2030
13771.59 2070
13772.70 2040
13773.81 2082
13774.91 2046
13776.02 2035
13777.13 1989
13778.23 2041
13779.34 1988
13780.45 1942
13781.56 1875
13782.66 1888
13783.77 1851
13784.88 1877
13785.99 1804
13787.09 1744
13788.20 1738
13789.31 1737
13790.42 1684
13791.53 1681
13792.63 1615
13793.74 1602
13794.85 1598
13795.96 1577
13797.07 1549
13798.17 1486
13799.28 1484
13800.39 1484
13801.50 1500
13802.61 1423
13803.72 1382
13804.82 1416
13805.93 1397
13807.04 1338
13808.15 1344
13809.26 1355
13810.37 1362
13811.48 1350
13812.58 1284
13813.69 1303
13814.80 1291
13815.91 1294
13817.02 1283
13818.13 1299
13819.24 1260
13820.35 1267
13821.46 1251
13822.57 1225
13823.67 1241
13824.78 1204
13825.89 1234
13827.00 1221
13828.11 1226
13829.22 1229
13830.33 1233
13831.44 1203
13832.55 1241
13833.66 1222
13834.77 1217
13835.88 1204
13836.99 1209
13838.10 1206
13839.21 1165
13840.32 1172
13841.43 1191
13842.54 1228
13843.65 1220
13844.76 1185
13845.87 1211
13846.98 1212
13848.09 1185
13849.20 1186
13850.31 1181
13851.42 1217
13852.53 1196
13853.64 1235
13854.75 1192
13855.86 1197
13856.97 1221
13858.08 1236
13859.19 1200
13860.30 1183
13861.41 1178
13862.52 1171
13863.63 1220
13864.75 1216
13865.86 1193
13866.97 1172
13868.08 1211
13869.19 1204
13870.30 1210
13871.41 1191
13872.52 1184
13873.63 1204
13874.75 1225
13875.86 1220
13876.97 1198
13878.08 1194
13879.19 1239
13880.30 1224
13881.41 1220
13882.53 1252
13883.64 1247
13884.75 1261
13885.86 1208
13886.97 1217
13888.08 1202
13889.20 1212
13890.31 1237
13891.42 1225
13892.53 1198
13893.64 1209
13894.76 1247
13895.87 1255
13896.98 1224
13898.09 1219
13899.20 1243
13900.32 1217
13901.43 1257
13902.54 1215
13903.65 1221
13904.77 1222
13905.88 1272
13906.99 1207
13908.10 1186
13909.22 1205
13910.33 1189
13911.44 1206
13912.55 1175
13913.67 1200
13914.78 1205
13915.89 1177
13917.01 1181
13918.12 1107
13919.23 1087
13920.34 1118
13921.46 1128
13922.57 1091
13923.68 1101
13924.80 1109
13925.91 1081
13927.02 1037
13928.14 1078
13929.25 1080
13930.36 1104
13931.48 1068
13932.59 1095
13933.70 1092
13934.82 1067
13935.93 1023
13937.05 1060
13938.16 1052
13939.27 1042
13940.39 1028
13941.50 1058
13942.62 1054
13943.73 1046
13944.84 1038
13945.96 1038
13947.07 1063
13948.19 1045
13949.30 989
13950.41 1000
13951.53 1025
13952.64 989
13953.76 1018
13954.87 1022
13955.99 1009
13957.10 1002
13958.22 991
13959.33 998
13960.44 974
13961.56 972
13962.67 996
13963.79 975
13964.90 987
13966.02 947
13967.13 959
13968.25 988
13969.36 933
13970.48 964
13971.59 965
13972.71 963
13973.82 941
13974.94 946
13976.05 963
13977.17 972
13978.29 962
13979.40 994
13980.52 984
13981.63 978
13982.75 991
13983.86 984
13984.98 983
13986.09 970
13987.21 977
13988.33 941
13989.44 956
13990.56 933
13991.67 970
13992.79 975
13993.91 965
13995.02 981
13996.14 983
13997.25 988
13998.37 985
13999.49 942
14000.60 978
14001.72 996
14002.84 964
14003.95 965
14005.07 983
14006.18 989
14007.30 975
14008.42 1006
14009.53 997
14010.65 954
14011.77 953
14012.88 986
14014.00 986
14015.12 978
14016.23 973
14017.35 973
14018.47 992
14019.59 959
14020.70 1002
14021.82 997
14022.94 996
14024.05 999
14025.17 1004
14026.29 1006
14027.41 955
14028.52 992
14029.64 971
14030.76 969
14031.88 998
14032.99 987
14034.11 1011
14035.23 1025
14036.35 972
14037.46 996
14038.58 995
14039.70 997
14040.82 983
14041.94 1028
14043.05 1007
14044.17 1049
14045.29 1018
14046.41 1026
14047.53 1037
14048.64 1019
14049.76 1006
14050.88 1034
14052.00 1052
14053.12 1043
14054.24 1041
14055.35 1033
14056.47 1063
14057.59 1085
14058.71 1106
14059.83 1094
14060.95 1102
14062.07 1085
14063.19 1092
14064.30 1088
14065.42 1126
14066.54 1090
14067.66 1128
14068.78 1117
14069.90 1111
14071.02 1145
14072.14 1127
14073.26 1152
14074.38 1158
14075.49 1161
14076.61 1187
14077.73 1167
14078.85 1170
14079.97 1167
14081.09 1198
14082.21 1189
14083.33 1156
14084.45 1190
14085.57 1183
14086.69 1213
14087.81 1203
14088.93 1215
14090.05 1194
14091.17 1221
14092.29 1212
14093.41 1213
14094.53 1232
14095.65 1224
14096.77 1221
14097.89 1214
14099.01 1197
14100.13 1202
14101.25 1246
14102.37 1254
14103.49 1210
14104.61 1207
14105.73 1181
14106.85 1228
14107.97 1209
14109.09 1184
14110.21 1186
14111.33 1194
14112.46 1212
14113.58 1216
14114.70 1158
14115.82 1140
14116.94 1143
14118.06 1165
14119.18 1155
14120.30 1105
14121.42 1090
14122.54 1106
14123.66 1098
14124.79 1086
14125.91 1079
14127.03 1063
14128.15 1075
14129.27 1059
14130.39 1061
14131.51 1026
14132.64 1005
14133.76 1038
14134.88 997
14136.00 1005
14137.12 997
14138.24 975
14139.37 980
14140.49 977
14141.61 972
14142.73 975
14143.85 956
14144.98 968
14146.10 921
14147.22 953
14148.34 921
14149.46 910
14150.59 923
14151.71 918
14152.83 904
14153.95 926
14155.08 947
14156.20 938
14157.32 910
14158.44 927
14159.57 955
14160.69 905
14161.81 914
14162.93 874
14164.06 922
14165.18 935
14166.30 893
14167.43 902
14168.55 891
14169.67 898
14170.79 917
14171.92 891
14173.04 881
14174.16 882
14175.29 894
14176.41 904
14177.53 873
14178.66 887
14179.78 899
14180.90 910
14182.03 882
14183.15 898
14184.27 871
14185.40 910
14186.52 870
14187.65 884
14188.77 872
14189.89 875
14191.02 859
14192.14 884
14193.27 865
14194.39 842
14195.51 872
14196.64 856
14197.76 884
14198.89 853
14200.01 856
14201.13 852
14202.26 873
14203.38 863
14204.51 862
14205.63 848
14206.76 860
14207.88 857
14209.01 842
14210.13 839
14211.25 831
14212.38 841
14213.50 830
14214.63 866
14215.75 824
14216.88 814
14218.00 837
14219.13 844
14220.25 816
14221.38 817
14222.50 816
14223.63 810
14224.75 834
14225.88 807
14227.00 824
14228.13 794
14229.25 809
14230.38 796
14231.51 842
14232.63 824
14233.76 810
14234.88 796
14236.01 793
14237.13 764
14238.26 818
14239.39 819
14240.51 792
14241.64 801
14242.76 762
14243.89 781
14245.01 723
14246.14 787
14247.27 784
14248.39 792
14249.52 782
14250.65 755
14251.77 777
14252.90 779
14254.02 747
14255.15 761
14256.28 746
14257.40 735
14258.53 758
14259.66 746
14260.78 733
14261.91 734
14263.04 729
14264.16 752
14265.29 770
14266.42 733
14267.54 772
14268.67 728
14269.80 750
14270.92 704
14272.05 732
14273.18 748
14274.31 739
14275.43 706
14276.56 699
14277.69 727
14278.82 731
14279.94 739
14281.07 728
14282.20 699
14283.33 707
14284.45 714
14285.58 725
14286.71 736
14287.84 711
14288.96 707
14290.09 707
14291.22 679
14292.35 689
14293.47 701
14294.60 691
14295.73 665
14296.86 675
14297.99 654
14299.11 698
14300.24 670
14301.37 681
14302.50 643
14303.63 673
14304.76 690
14305.88 714
14307.01 672
14308.14 679
14309.27 676
14310.40 678
14311.53 702
14312.66 656
14313.78 690
14314.91 641
14316.04 665
14317.17 658
14318.30 651
14319.43 644
14320.56 677
14321.69 645
14322.82 684
14323.95 672
14325.07 654
14326.20 647
14327.33 662
14328.46 642
14329.59 625
14330.72 659
14331.85 637
14332.98 663
14334.11 623
14335.24 622
14336.37 645
14337.50 649
14338.63 596
14339.76 631
14340.89 645
14342.02 627
14343.15 615
14344.28 628
14345.41 622
14346.54 607
14347.67 616
14348.80 614
14349.93 634
14351.06 605
14352.19 615
14353.32 600
14354.45 612
14355.58 614
14356.71 636
14357.84 608
14358.97 620
14360.10 598
14361.23 627
14362.36 594
14363.49 627
14364.62 592
14365.75 595
14366.88 643
14368.02 616
14369.15 602
14370.28 604
14371.41 631
14372.54 600
14373.67 616
14374.80 602
14375.93 597
14377.06 607
14378.20 595
14379.33 590
14380.46 596
14381.59 609
14382.72 585
14383.85 589
14384.98 587
14386.12 621
14387.25 615
14388.38 605
14389.51 592
14390.64 639
14391.77 616
14392.91 622
14394.04 592
14395.17 607
14396.30 618
14397.43 614
14398.57 602
14399.70 618
14400.83 610
14401.96 604
14403.09 588
14404.23 602
14405.36 592
14406.49 592
14407.62 621
14408.76 596
14409.89 614
14411.02 588
14412.15 614
14413.29 601
14414.42 601
14415.55 595
14416.68 613
14417.82 639
14418.95 595
14420.08 604
14421.22 592
14422.35 603
14423.48 608
14424.62 620
14425.75 611
14426.88 593
14428.01 604
14429.15 627
14430.28 635
14431.41 631
14432.55 600
14433.68 607
14434.81 620
14435.95 606
14437.08 616
14438.22 626
14439.35 614
14440.48 607
14441.62 618
14442.75 625
14443.88 624
14445.02 621
14446.15 617
14447.29 619
14448.42 621
14449.55 640
14450.69 634
14451.82 620
14452.96 643
14454.09 620
14455.23 598
14456.36 625
14457.49 615
14458.63 628
14459.76 606
14460.90 628
14462.03 617
14463.17 609
14464.30 621
14465.44 623
14466.57 610
14467.71 624
14468.84 643
14469.97 627
14471.11 610
14472.24 616
14473.38 600
14474.51 628
14475.65 630
14476.79 629
14477.92 599
14479.06 609
14480.19 644
14481.33 649
14482.46 639
14483.60 635
14484.73 638
14485.87 618
14487.00 624
14488.14 591
14489.27 606
14490.41 624
14491.55 618
14492.68 615
14493.82 619
14494.95 621
14496.09 638
14497.23 669
14498.36 652
14499.50 623
14500.63 622
14501.77 655
14502.91 633
14504.04 629
14505.18 643
14506.31 614
14507.45 627
14508.59 614
14509.72 615
14510.86 622
14512.00 615
14513.13 617
14514.27 617
14515.41 599
14516.54 626
14517.68 634
14518.82 659
14519.95 620
14521.09 628
14522.23 633
14523.36 637
14524.50 663
14525.64 641
14526.78 611
14527.91 618
14529.05 626
14530.19 614
14531.32 655
14532.46 608
14533.60 619
14534.74 649
14535.87 654
14537.01 617
14538.15 644
14539.29 671
14540.42 672
14541.56 653
14542.70 654
14543.84 634
14544.97 648
14546.11 651
14547.25 654
14548.39 631
14549.53 681
14550.66 686
14551.80 670
14552.94 681
14554.08 674
14555.22 704
14556.36 716
14557.49 699
14558.63 658
14559.77 684
14560.91 705
14562.05 696
14563.19 676
14564.32 670
14565.46 680
14566.60 708
14567.74 709
14568.88 691
14570.02 691
14571.16 695
14572.30 735
14573.43 730
14574.57 703
14575.71 724
14576.85 745
14577.99 742
14579.13 756
14580.27 738
14581.41 763
14582.55 747
14583.69 796
14584.83 781
14585.97 758
14587.10 783
14588.24 796
14589.38 779
14590.52 770
14591.66 781
14592.80 816
14593.94 829
14595.08 825
14596.22 845
14597.36 785
14598.50 824
14599.64 838
14600.78 810
14601.92 841
14603.06 868
14604.20 882
14605.34 852
14606.48 845
14607.62 820
14608.76 850
14609.90 877
14611.04 888
14612.18 882
14613.32 883
14614.47 898
14615.61 928
14616.75 916
14617.89 955
14619.03 950
14620.17 985
14621.31 965
14622.45 953
14623.59 956
14624.73 967
14625.87 1005
14627.01 973
14628.16 988
14629.30 1009
14630.44 1021
14631.58 1016
14632.72 1025
14633.86 1014
14635.00 1032
14636.14 1078
14637.29 1058
14638.43 1077
14639.57 1051
14640.71 1044
14641.85 1077
14642.99 1065
14644.13 1058
14645.28 1044
14646.42 1074
14647.56 1040
14648.70 1018
14649.84 1017
14650.99 1006
14652.13 974
14653.27 984
14654.41 933
14655.55 925
14656.70 935
14657.84 899
14658.98 887
14660.12 875
14661.27 835
14662.41 827
14663.55 813
14664.69 832
14665.84 799
14666.98 802
14668.12 777
14669.26 781
14670.41 778
14671.55 760
14672.69 728
14673.83 747
14674.98 735
14676.12 734
14677.26 715
14678.41 724
14679.55 722
14680.69 696
14681.84 700
14682.98 688
14684.12 695
14685.27 687
14686.41 672
14687.55 666
14688.70 672
14689.84 670
14690.98 669
14692.13 651
14693.27 675
14694.41 659
14695.56 639
14696.70 634
14697.84 621
14698.99 632
14700.13 644
14701.28 655
14702.42 596
14703.56 645
14704.71 619
14705.85 647
14707.00 616
14708.14 618
14709.28 617
14710.43 605
14711.57 607
14712.72 603
14713.86 619
14715.01 604
14716.15 649
14717.30 637
14718.44 628
14719.58 584
14720.73 602
14721.87 631
14723.02 633
14724.16 617
14725.31 581
14726.45 610
14727.60 636
14728.74 593
14729.89 578
14731.03 595
14732.18 617
14733.32 606
14734.47 594
14735.61 608
14736.76 577
14737.90 604
14739.05 603
14740.20 582
14741.34 560
14742.49 570
14743.63 571
14744.78 598
14745.92 577
14747.07 557
14748.21 600
14749.36 583
14750.51 592
14751.65 550
14752.80 580
14753.94 582
14755.09 587
14756.24 569
14757.38 560
14758.53 554
14759.67 568
14760.82 568
14761.97 566
14763.11 517
14764.26 543
14765.41 569
14766.55 546
14767.70 539
14768.85 543
14769.99 539
14771.14 540
14772.29 558
14773.43 549
14774.58 529
14775.73 521
14776.87 569
14778.02 520
14779.17 544
14780.31 506
14781.46 516
14782.61 532
14783.76 503
14784.90 521
14786.05 519
14787.20 532
14788.34 525
14789.49 538
14790.64 514
14791.79 527
14792.93 512
14794.08 505
14795.23 505
14796.38 498
14797.52 491
14798.67 495
14799.82 520
14800.97 478
14802.12 472
14803.26 497
14804.41 486
14805.56 491
14806.71 498
14807.86 484
14809.00 480
14810.15 482
14811.30 497
14812.45 452
14813.60 466
14814.74 455
14815.89 477
14817.04 463
14818.19 447
14819.34 443
14820.49 455
14821.64 467
14822.78 447
14823.93 447
14825.08 463
14826.23 498
14827.38 471
14828.53 444
14829.68 439
14830.83 440
14831.97 444
14833.12 450
14834.27 458
14835.42 441
14836.57 430
14837.72 450
14838.87 430
14840.02 422
14841.17 421
14842.32 457
14843.47 471
14844.62 427
14845.77 445
14846.92 422
14848.07 445
14849.22 419
14850.36 402
14851.51 407
14852.66 436
14853.81 405
14854.96 417
14856.11 424
14857.26 392
14858.41 408
14859.56 418
14860.71 448
14861.86 417
14863.01 418
14864.16 413
14865.32 437
14866.47 401
14867.62 417
14868.77 408
14869.92 418
14871.07 429
14872.22 408
14873.37 411
14874.52 385
14875.67 409
14876.82 395
14877.97 403
14879.12 366
14880.27 410
14881.42 432
14882.57 419
14883.73 391
14884.88 389
14886.03 398
14887.18 436
14888.33 420
14889.48 429
14890.63 413
14891.78 407
14892.94 398
14894.09 396
14895.24 387
14896.39 403
14897.54 426
14898.69 417
14899.84 408
14901.00 360
14902.15 393
14903.30 404
14904.45 408
14905.60 409
14906.76 423
14907.91 391
14909.06 397
14910.21 417
14911.36 410
14912.52 408
14913.67 406
14914.82 426
14915.97 400
14917.12 376
14918.28 384
14919.43 382
14920.58 405
14921.73 393
14922.89 368
14924.04 419
14925.19 387
14926.34 413
14927.50 397
14928.65 406
14929.80 416
14930.96 415
14932.11 416
14933.26 402
14934.41 402
14935.57 410
14936.72 428
14937.87 397
14939.03 421
14940.18 401
14941.33 427
14942.49 407
14943.64 419
14944.79 426
14945.95 430
14947.10 408
14948.25 408
14949.41 426
14950.56 414
14951.71 418
14952.87 410
14954.02 417
14955.18 434
14956.33 422
14957.48 409
14958.64 435
14959.79 437
14960.95 436
14962.10 428
14963.25 437
14964.41 408
14965.56 432
14966.72 450
14967.87 426
14969.02 433
14970.18 414
14971.33 439
14972.49 461
14973.64 448
14974.80 411
14975.95 448
14977.11 450
14978.26 443
14979.41 421
14980.57 442
14981.72 447
14982.88 425
14984.03 457
14985.19 449
14986.34 425
14987.50 408
14988.65 445
14989.81 421
14990.96 417
14992.12 410
14993.27 421
14994.43 410
14995.59 433
14996.74 392
14997.90 412
14999.05 418
15000.21 414
15001.36 411
15002.52 403
15003.67 401
15004.83 377
15005.99 404
15007.14 397
15008.30 405
15009.45 404
15010.61 381
15011.76 383
15012.92 368
15014.08 395
15015.23 404
15016.39 380
15017.55 371
15018.70 382
15019.86 377
15021.01 385
15022.17 372
15023.33 390
15024.48 384
15025.64 393
15026.80 382
15027.95 377
15029.11 385
15030.27 380
15031.42 375
15032.58 362
15033.74 363
15034.89 374
15036.05 384
15037.21 370
15038.36 370
15039.52 380
15040.68 358
15041.84 376
15042.99 378
15044.15 374
15045.31 378
15046.46 369
15047.62 391
15048.78 383
15049.94 390
15051.09 365
15052.25 367
15053.41 373
15054.57 351
15055.72 369
15056.88 377
15058.04 369
15059.20 361
15060.36 368
15061.51 371
15062.67 360
15063.83 351
15064.99 333
15066.15 364
15067.30 378
15068.46 360
15069.62 347
15070.78 368
15071.94 378
15073.09 375
15074.25 366
15075.41 380
15076.57 366
15077.73 390
15078.89 368
15080.05 386
15081.20 373
15082.36 370
15083.52 376
15084.68 378
15085.84 380
15087.00 364
15088.16 367
15089.32 378
15090.47 362
15091.63 357
15092.79 407
15093.95 363
15095.11 398
15096.27 368
15097.43 363
15098.59 384
15099.75 354
15100.91 387
15102.07 371
15103.23 376
15104.39 401
15105.55 363
15106.71 388
15107.86 367
15109.02 367
15110.18 369
15111.34 375
15112.50 365
15113.66 393
15114.82 398
15115.98 394
15117.14 383
15118.30 391
15119.46 393
15120.62 370
15121.78 403
15122.94 388
15124.10 378
15125.26 387
15126.43 395
15127.59 396
15128.75 383
15129.91 392
15131.07 414
15132.23 408
15133.39 405
15134.55 392
15135.71 409
15136.87 417
15138.03 396
15139.19 413
15140.35 407
15141.51 388
15142.68 403
15143.84 383
15145.00 402
15146.16 376
15147.32 407
15148.48 428
15149.64 400
15150.80 401
15151.96 399
15153.13 396
15154.29 406
15155.45 415
15156.61 429
15157.77 396
15158.93 405
15160.10 431
15161.26 424
15162.42 425
15163.58 417
15164.74 447
15165.90 398
15167.07 420
15168.23 423
15169.39 420
15170.55 410
15171.71 429
15172.88 444
15174.04 404
15175.20 424
15176.36 437
15177.53 428
15178.69 453
15179.85 429
15181.01 412
15182.18 423
15183.34 443
15184.50 439
15185.66 434
15186.83 457
15187.99 447
15189.15 473
15190.31 440
15191.48 461
15192.64 448
15193.80 464
15194.97 471
15196.13 473
15197.29 476
15198.46 469
15199.62 457
15200.78 456
15201.94 436
15203.11 458
15204.27 485
15205.44 496
15206.60 491
15207.76 483
15208.93 480
15210.09 482
15211.25 497
15212.42 513
15213.58 487
15214.74 492
15215.91 494
15217.07 485
15218.24 491
15219.40 465
15220.56 503
15221.73 499
15222.89 506
15224.06 494
15225.22 499
15226.38 514
15227.55 512
15228.71 511
15229.88 517
15231.04 518
15232.21 517
15233.37 526
15234.53 535
15235.70 522
15236.86 515
15238.03 543
15239.19 537
15240.36 543
15241.52 518
15242.69 537
15243.85 527
15245.02 546
15246.18 509
15247.35 523
15248.51 551
15249.68 584
15250.84 559
15252.01 515
15253.17 514
15254.34 540
15255.50 549
15256.67 523
15257.83 510
15259.00 506
15260.17 556
15261.33 558
15262.50 512
15263.66 514
15264.83 520
15265.99 532
15267.16 525
15268.32 493
15269.49 501
15270.66 505
15271.82 522
15272.99 508
15274.15 483
15275.32 478
15276.49 493
15277.65 469
15278.82 491
15279.99 481
15281.15 467
15282.32 483
15283.48 458
15284.65 451
15285.82 465
15286.98 466
15288.15 449
15289.32 475
15290.48 514
15291.65 489
15292.82 480
15293.98 489
15295.15 486
15296.32 463
15297.48 469
15298.65 468
15299.82 469
15300.99 462
15302.15 477
15303.32 479
15304.49 475
15305.65 469
15306.82 479
15307.99 466
15309.16 478
15310.32 479
15311.49 487
15312.66 470
15313.83 485
15314.99 491
15316.16 489
15317.33 488
15318.50 461
15319.66 503
15320.83 486
15322.00 485
15323.17 460
15324.34 478
15325.50 480
15326.67 494
15327.84 503
15329.01 506
15330.18 523
15331.34 508
15332.51 493
15333.68 497
15334.85 526
15336.02 486
15337.19 491
15338.36 538
15339.52 527
15340.69 478
15341.86 466
15343.03 529
15344.20 539
15345.37 520
15346.54 522
15347.70 513
15348.87 529
15350.04 525
15351.21 523
15352.38 524
15353.55 516
15354.72 508
15355.89 533
15357.06 539
15358.23 512
15359.40 539
15360.56 553
15361.73 543
15362.90 522
15364.07 525
15365.24 560
15366.41 575
15367.58 563
15368.75 550
15369.92 568
15371.09 563
15372.26 583
15373.43 587
15374.60 561
15375.77 527
15376.94 560
15378.11 555
15379.28 552
15380.45 562
15381.62 563
15382.79 570
15383.96 556
15385.13 545
15386.30 548
15387.47 536
15388.64 538
15389.81 519
15390.98 545
15392.15 544
15393.32 522
15394.49 543
15395.67 508
15396.84 528
15398.01 534
15399.18 504
15400.35 504
15401.52 493
15402.69 526
15403.86 505
15405.03 513
15406.20 486
15407.37 506
15408.55 500
15409.72 512
15410.89 470
15412.06 464
15413.23 470
15414.40 449
15415.57 484
15416.75 474
15417.92 481
15419.09 468
15420.26 452
15421.43 466
15422.60 452
15423.78 423
15424.95 457
15426.12 458
15427.29 472
15428.46 439
15429.63 461
15430.81 452
15431.98 449
15433.15 405
15434.32 450
15435.49 435
15436.67 389
15437.84 428
15439.01 420
15440.18 452
15441.36 416
15442.53 436
15443.70 436
15444.87 428
15446.05 409
15447.22 418
15448.39 408
15449.56 410
15450.74 415
15451.91 435
15453.08 422
15454.26 412
15455.43 419
15456.60 408
15457.77 415
15458.95 408
15460.12 426
15461.29 424
15462.47 410
15463.64 438
15464.81 438
15465.99 395
15467.16 416
15468.33 437
15469.51 430
15470.68 416
15471.85 400
15473.03 418
15474.20 411
15475.38 406
15476.55 401
15477.72 410
15478.90 421
15480.07 416
15481.24 432
15482.42 434
15483.59 404
15484.77 396
15485.94 399
15487.12 427
15488.29 418
15489.46 419
15490.64 429
15491.81 406
15492.99 413
15494.16 397
15495.34 406
15496.51 427
15497.68 405
15498.86 399
15500.03 410
15501.21 403
15502.38 401
15503.56 392
15504.73 415
15505.91 412
15507.08 417
15508.26 419
15509.43 403
15510.61 415
15511.78 406
15512.96 396
15514.13 399
15515.31 391
15516.48 404
15517.66 417
15518.83 428
15520.01 440
15521.18 409
15522.36 417
15523.54 400
15524.71 393
15525.89 414
15527.06 405
15528.24 412
15529.41 397
15530.59 418
15531.77 410
15532.94 398
15534.12 418
15535.29 425
15536.47 416
15537.65 411
15538.82 411
15540.00 411
15541.17 424
15542.35 424
15543.53 439
15544.70 435
15545.88 415
15547.06 416
15548.23 442
15549.41 414
15550.59 404
15551.76 438
15552.94 453
15554.12 409
15555.29 422
15556.47 432
15557.65 442
15558.82 429
15560.00 457
15561.18 429
15562.35 420
15563.53 444
15564.71 434
15565.88 438
15567.06 446
15568.24 441
15569.42 440
15570.59 448
15571.77 440
15572.95 437
15574.13 462
15575.30 451
15576.48 437
15577.66 440
15578.84 487
15580.01 453
15581.19 458
15582.37 462
15583.55 472
15584.73 480
15585.90 454
15587.08 475
15588.26 466
15589.44 471
15590.61 481
15591.79 483
15592.97 490
15594.15 450
15595.33 473
15596.51 476
15597.68 478
15598.86 481
15600.04 492
15601.22 512
15602.40 497
15603.58 498
15604.76 498
15605.93 520
15607.11 490
15608.29 518
15609.47 526
15610.65 513
15611.83 494
15613.01 521
15614.19 522
15615.36 529
15616.54 515
15617.72 534
15618.90 562
15620.08 535
15621.26 520
15622.44 527
15623.62 545
15624.80 537
15625.98 541
15627.16 558
15628.34 559
15629.52 553
15630.70 548
15631.88 547
15633.06 551
15634.24 563
15635.41 577
15636.59 566
15637.77 548
15638.95 540
15640.13 547
15641.31 596
15642.49 601
15643.67 577
15644.85 569
15646.03 574
15647.21 576
15648.40 595
15649.58 587
15650.76 597
15651.94 592
15653.12 607
15654.30 588
15655.48 593
15656.66 563
15657.84 604
15659.02 616
15660.20 596
15661.38 580
15662.56 573
15663.74 599
15664.92 566
15666.10 595
15667.29 577
15668.47 568
15669.65 572
15670.83 581
15672.01 574
15673.19 558
15674.37 578
15675.55 577
15676.73 573
15677.92 564
15679.10 570
15680.28 578
15681.46 572
15682.64 550
15683.82 552
15685.01 595
15686.19 549
15687.37 568
15688.55 570
15689.73 570
15690.91 570
15692.10 554
15693.28 559
15694.46 562
15695.64 544
15696.82 536
15698.01 547
15699.19 544
15700.37 537
15701.55 533
15702.74 551
15703.92 538
15705.10 558
15706.28 557
15707.46 545
15708.65 536
15709.83 550
15711.01 602
15712.20 575
15713.38 561
15714.56 566
15715.74 561
15716.93 569
15718.11 575
15719.29 560
15720.48 565
15721.66 573
15722.84 555
15724.02 553
15725.21 561
15726.39 570
15727.57 565
15728.76 573
15729.94 583
15731.12 566
15732.31 560
15733.49 585
15734.67 583
15735.86 585
15737.04 577
15738.23 588
15739.41 598
15740.59 610
15741.78 602
15742.96 586
15744.14 602
15745.33 587
15746.51 590
15747.70 580
15748.88 592
15750.06 594
15751.25 607
15752.43 592
15753.62 618
15754.80 610
15755.99 613
15757.17 624
15758.35 586
15759.54 609
15760.72 627
15761.91 614
15763.09 617
15764.28 621
15765.46 614
15766.65 608
15767.83 641
15769.02 635
15770.20 628
15771.39 639
15772.57 576
15773.76 637
15774.94 621
15776.13 635
15777.31 598
15778.50 591
15779.68 599
15780.87 596
15782.05 601
15783.24 600
15784.42 607
15785.61 620
15786.79 589
15787.98 600
15789.16 589
15790.35 609
15791.54 620
15792.72 582
15793.91 567
15795.09 562
15796.28 576
15797.46 586
15798.65 585
15799.84 557
15801.02 577
15802.21 551
15803.39 569
15804.58 555
15805.77 524
15806.95 554
15808.14 554
15809.33 552
15810.51 527
15811.70 538
15812.88 528
15814.07 526
15815.26 512
15816.44 528
15817.63 519
15818.82 502
15820.00 510
15821.19 547
15822.38 530
15823.57 541
15824.75 552
15825.94 534
15827.13 520
15828.31 535
15829.50 546
15830.69 503
15831.87 499
15833.06 530
15834.25 525
15835.44 532
15836.62 513
15837.81 526
15839.00 541
15840.19 521
15841.37 521
15842.56 502
15843.75 525
15844.94 514
15846.12 484
15847.31 516
15848.50 497
15849.69 496
15850.88 498
15852.06 512
15853.25 490
15854.44 483
15855.63 504
15856.82 501
15858.00 491
15859.19 472
15860.38 515
15861.57 504
15862.76 504
15863.94 488
15865.13 494
15866.32 537
15867.51 480
15868.70 509
15869.89 491
15871.08 503
15872.26 524
15873.45 509
15874.64 503
15875.83 501
15877.02 483
15878.21 529
15879.40 485
15880.59 472
15881.78 509
15882.96 521
15884.15 528
15885.34 515
15886.53 512
15887.72 522
15888.91 506
15890.10 542
15891.29 492
15892.48 510
15893.67 532
15894.86 536
15896.05 536
15897.24 513
15898.43 516
15899.62 548
15900.81 554
15902.00 509
15903.19 521
15904.38 562
15905.57 523
15906.76 520
15907.95 527
15909.14 512
15910.33 546
15911.52 532
15912.71 541
15913.90 527
15915.09 510
15916.28 535
15917.47 546
15918.66 550
15919.85 534
15921.04 540
15922.23 554
15923.42 544
15924.61 539
15925.80 561
15926.99 548
15928.18 563
15929.37 532
15930.56 548
15931.76 528
15932.95 553
15934.14 520
15935.33 524
15936.52 569
15937.71 535
15938.90 542
15940.09 512
15941.28 538
15942.48 491
15943.67 529
15944.86 522
15946.05 527
15947.24 509
15948.43 504
15949.62 489
15950.82 494
15952.01 485
15953.20 486
15954.39 490
15955.58 457
15956.78 445
15957.97 476
15959.16 458
15960.35 450
15961.54 452
15962.74 445
15963.93 465
15965.12 425
15966.31 449
15967.50 437
15968.70 433
15969.89 412
15971.08 415
15972.27 409
15973.47 383
15974.66 426
15975.85 423
15977.04 419
15978.24 378
15979.43 388
15980.62 402
15981.81 398
15983.01 356
15984.20 393
15985.39 386
15986.59 393
15987.78 387
15988.97 364
15990.17 344
15991.36 367
15992.55 408
15993.74 394
15994.94 357
15996.13 370
15997.32 372
15998.52 358
15999.71 374
16000.91 331
16002.10 376
16003.29 390
16004.49 399
16005.68 358
16006.87 370
16008.07 371
16009.26 386
16010.45 356
16011.65 351
16012.84 349
16014.04 382
16015.23 383
16016.42 353
16017.62 362
16018.81 344
16020.01 368
16021.20 354
16022.40 357
16023.59 347
16024.78 341
16025.98 351
16027.17 357
16028.37 355
16029.56 358
16030.76 330
16031.95 367
16033.15 358
16034.34 330
16035.54 329
16036.73 329
16037.93 348
16039.12 354
16040.32 337
16041.51 319
16042.71 338
16043.90 327
16045.10 359
16046.29 344
16047.49 344
16048.68 326
16049.88 333
16051.07 340
16052.27 342
16053.46 334
16054.66 340
16055.85 360
16057.05 330
16058.25 330
16059.44 334
16060.64 360
16061.83 330
16063.03 329
16064.22 331
16065.42 344
16066.62 305
16067.81 344
16069.01 325
16070.20 340
16071.40 331
16072.60 317
16073.79 330
16074.99 322
16076.19 322
16077.38 335
16078.58 329
16079.78 315
16080.97 336
16082.17 323
16083.36 353
16084.56 292
16085.76 299
16086.95 318
16088.15 330
16089.35 315
16090.55 293
16091.74 317
16092.94 315
16094.14 322
16095.33 319
16096.53 286
16097.73 301
16098.92 335
16100.12 326
16101.32 320
16102.52 286
16103.71 326
16104.91 321
16106.11 303
16107.31 278
16108.50 302
16109.70 342
16110.90 301
16112.10 284
16113.29 316
16114.49 312
16115.69 303
16116.89 333
16118.08 274
16119.28 290
16120.48 291
16121.68 302
16122.88 299
16124.07 310
16125.27 281
16126.47 304
16127.67 297
16128.87 281
16130.07 295
16131.26 288
16132.46 298
16133.66 292
16134.86 314
16136.06 314
16137.26 295
16138.46 290
16139.65 312
16140.85 303
16142.05 284
16143.25 278
16144.45 313
16145.65 301
16146.85 288
16148.05 301
16149.25 308
16150.44 291
16151.64 281
16152.84 295
16154.04 278
16155.24 326
16156.44 278
16157.64 316
16158.84 298
16160.04 295
16161.24 298
16162.44 301
16163.64 328
16164.84 309
16166.04 289
16167.24 278
16168.44 284
16169.64 285
16170.84 306
16172.04 307
16173.24 317
16174.44 297
16175.64 296
16176.84 283
16178.04 304
16179.24 295
16180.44 314
16181.64 301
16182.84 286
16184.04 304
16185.24 311
16186.44 306
16187.64 272
16188.84 304
16190.04 328
16191.24 316
16192.44 305
16193.64 299
16194.84 297
16196.04 305
16197.24 297
16198.44 313
16199.64 286
16200.85 315
16202.05 310
16203.25 285
16204.45 311
16205.65 305
16206.85 323
16208.05 322
16209.25 290
16210.45 274
16211.66 306
16212.86 308
16214.06 333
16215.26 303
16216.46 296
16217.66 327
16218.87 313
16220.07 316
16221.27 318
16222.47 316
16223.67 319
16224.87 315
16226.08 319
16227.28 310
16228.48 294
16229.68 331
16230.88 313
16232.09 317
16233.29 327
16234.49 316
16235.69 317
16236.90 313
16238.10 304
16239.30 316
16240.50 336
16241.70 329
16242.91 322
16244.11 313
16245.31 344
16246.51 316
16247.72 331
16248.92 309
16250.12 311
16251.33 319
16252.53 338
16253.73 338
16254.93 326
16256.14 331
16257.34 328
16258.54 339
16259.75 335
16260.95 336
16262.15 344
16263.36 345
16264.56 331
16265.76 335
16266.97 331
16268.17 347
16269.37 341
16270.58 336
16271.78 307
16272.98 348
16274.19 321
16275.39 320
16276.60 321
16277.80 344
16279.00 340
16280.21 343
16281.41 342
16282.62 324
16283.82 333
16285.02 319
16286.23 335
16287.43 346
16288.64 335
16289.84 327
16291.04 333
16292.25 319
16293.45 346
16294.66 324
16295.86 331
16297.07 332
16298.27 338
16299.48 339
16300.68 330
16301.88 332
16303.09 334
16304.29 349
16305.50 350
16306.70 356
16307.91 310
16309.11 343
16310.32 324
16311.52 356
16312.73 306
16313.93 320
16315.14 323
16316.34 319
16317.55 332
16318.76 304
16319.96 320
16321.17 328
16322.37 334
16323.58 305
16324.78 313
16325.99 334
16327.19 352
16328.40 321
16329.61 316
16330.81 308
16332.02 295
16333.22 329
16334.43 310
16335.63 307
16336.84 304
16338.05 299
16339.25 324
16340.46 310
16341.66 293
16342.87 306
16344.08 305
16345.28 307
16346.49 313
16347.70 294
16348.90 304
16350.11 319
16351.32 311
16352.52 296
16353.73 300
16354.94 307
16356.14 309
16357.35 285
16358.56 302
16359.76 277
16360.97 291
16362.18 291
16363.38 291
16364.59 290
16365.80 289
16367.00 300
16368.21 296
16369.42 277
16370.63 294
16371.83 288
16373.04 288
16374.25 280
16375.46 286
16376.66 296
16377.87 306
16379.08 304
16380.29 288
16381.49 295
16382.70 292
16383.91 309
16385.12 266
16386.32 317
16387.53 297
16388.74 304
16389.95 300
16391.16 295
16392.36 273
16393.57 285
16394.78 291
16395.99 284
16397.20 286
16398.41 277
16399.61 292
16400.82 290
16402.03 310
16403.24 297
16404.45 295
16405.66 269
16406.86 295
16408.07 275
16409.28 304
16410.49 254
16411.70 284
16412.91 295
16414.12 290
16415.33 285
16416.53 281
16417.74 307
16418.95 290
16420.16 280
16421.37 274
16422.58 272
16423.79 274
16425.00 318
16426.21 279
16427.42 271
16428.63 268
16429.84 302
16431.05 297
16432.25 299
16433.46 279
16434.67 263
16435.88 307
16437.09 277
16438.30 286
16439.51 253
16440.72 297
16441.93 283
16443.14 284
16444.35 273
16445.56 281
16446.77 302
16447.98 294
16449.19 285
16450.40 254
16451.61 290
16452.82 286
16454.03 282
16455.24 281
16456.45 266
16457.66 280
16458.88 295
16460.09 297
16461.30 283
16462.51 272
16463.72 290
16464.93 288
16466.14 260
16467.35 267
16468.56 281
16469.77 277
16470.98 268
16472.19 297
16473.40 266
16474.62 290
16475.83 278
16477.04 300
16478.25 248
16479.46 254
16480.67 273
16481.88 290
16483.09 275
16484.31 272
16485.52 282
16486.73 285
16487.94 281
16489.15 269
16490.36 270
16491.58 284
16492.79 246
16494.00 281
16495.21 277
16496.42 269
16497.63 285
16498.85 300
16500.06 286
16501.27 279
16502.48 288
16503.69 258
16504.91 293
16506.12 272
16507.33 271
16508.54 288
16509.76 276
16510.97 282
16512.18 293
16513.39 300
16514.61 272
16515.82 267
16517.03 282
16518.24 295
16519.46 289
16520.67 301
16521.88 288
16523.10 316
16524.31 292
16525.52 291
16526.73 282
16527.95 279
16529.16 305
16530.37 319
16531.59 317
16532.80 299
16534.01 302
16535.23 312
16536.44 304
16537.65 292
16538.87 313
16540.08 330
16541.29 333
16542.51 306
16543.72 321
16544.93 344
16546.15 328
16547.36 335
16548.58 325
16549.79 338
16551.00 318
16552.22 309
16553.43 340
16554.65 328
16555.86 312
16557.07 331
16558.29 330
16559.50 331
16560.72 321
16561.93 318
16563.14 340
16564.36 334
16565.57 325
16566.79 323
16568.00 330
16569.22 352
16570.43 347
16571.65 354
16572.86 340
16574.08 345
16575.29 319
16576.51 329
16577.72 331
16578.93 328
16580.15 327
16581.36 326
16582.58 314
16583.79 315
16585.01 339
16586.23 330
16587.44 304
16588.66 326
16589.87 351
16591.09 332
16592.30 298
16593.52 305
16594.73 327
16595.95 326
16597.16 316
16598.38 315
16599.60 314
16600.81 288
16602.03 300
16603.24 302
16604.46 318
16605.67 298
16606.89 270
16608.11 297
16609.32 291
16610.54 268
16611.75 302
16612.97 320
16614.19 288
16615.40 290
16616.62 317
16617.84 304
16619.05 282
16620.27 268
16621.48 304
16622.70 278
16623.92 271
16625.13 279
16626.35 284
16627.57 291
16628.78 283
16630.00 294
16631.22 276
16632.44 282
16633.65 285
16634.87 268
16636.09 258
16637.30 257
16638.52 286
16639.74 279
16640.95 251
16642.17 262
16643.39 263
16644.61 288
16645.82 274
16647.04 275
16648.26 254
16649.48 282
16650.69 256
16651.91 260
16653.13 265
16654.35 275
16655.56 264
16656.78 241
16658.00 281
16659.22 253
16660.44 255
16661.65 265
16662.87 283
16664.09 273
16665.31 261
16666.53 272
16667.74 273
16668.96 246
16670.18 251
16671.40 274
16672.62 244
16673.84 241
16675.05 267
16676.27 277
16677.49 276
16678.71 263
16679.93 254
16681.15 267
16682.37 240
16683.58 244
16684.80 265
16686.02 286
16687.24 251
16688.46 253
16689.68 254
16690.90 228
16692.12 246
16693.34 258
16694.55 269
16695.77 232
16696.99 235
16698.21 245
16699.43 282
16700.65 243
16701.87 253
16703.09 275
16704.31 271
16705.53 276
16706.75 252
16707.97 252
16709.19 256
16710.41 266
16711.63 266
16712.85 255
16714.07 245
16715.29 229
16716.51 262
16717.73 271
16718.95 239
16720.17 230
16721.39 267
16722.61 270
16723.83 267
16725.05 263
16726.27 250
16727.49 274
16728.71 257
16729.93 258
16731.15 247
16732.37 237
16733.59 247
16734.81 253
16736.03 242
16737.25 210
16738.47 254
16739.69 265
16740.92 259
16742.14 242
16743.36 234
16744.58 249
16745.80 235
16747.02 246
16748.24 233
16749.46 258
16750.68 245
16751.90 255
16753.13 266
16754.35 251
16755.57 242
16756.79 264
16758.01 254
16759.23 232
16760.45 222
16761.68 245
16762.90 258
16764.12 247
16765.34 225
16766.56 257
16767.79 246
16769.01 251
16770.23 244
16771.45 238
16772.67 254
16773.89 234
16775.12 243
16776.34 248
16777.56 232
16778.78 219
16780.01 243
16781.23 248
16782.45 256
16783.67 236
16784.90 233
16786.12 257
16787.34 235
16788.56 237
16789.79 236
16791.01 251
16792.23 244
16793.45 244
16794.68 248
16795.90 236
16797.12 249
16798.35 266
16799.57 261
16800.79 232
16802.01 214
16803.24 244
16804.46 246
16805.68 232
16806.91 259
16808.13 228
16809.35 258
16810.58 245
16811.80 252
16813.02 248
16814.25 244
16815.47 247
16816.69 268
16817.92 237
16819.14 248
16820.37 240
16821.59 273
16822.81 252
16824.04 249
16825.26 249
16826.49 253
16827.71 262
16828.93 254
16830.16 235
16831.38 252
16832.61 253
16833.83 274
16835.05 255
16836.28 249
16837.50 249
16838.73 270
16839.95 264
16841.18 249
16842.40 260
16843.63 246
16844.85 275
16846.07 258
16847.30 255
16848.52 263
16849.75 258
16850.97 284
16852.20 271
16853.42 277
16854.65 277
16855.87 294
16857.10 279
16858.32 279
16859.55 281
16860.77 298
16862.00 294
16863.22 305
16864.45 272
16865.68 284
16866.90 286
16868.13 313
16869.35 290
16870.58 321
16871.80 301
16873.03 314
16874.25 303
16875.48 310
16876.71 295
16877.93 312
16879.16 315
16880.38 302
16881.61 340
16882.84 296
16884.06 293
16885.29 315
16886.51 343
16887.74 325
16888.97 303
16890.19 312
16891.42 311
16892.65 299
16893.87 331
16895.10 331
16896.32 316
16897.55 340
16898.78 319
16900.00 318
16901.23 310
16902.46 306
16903.68 317
16904.91 327
16906.14 317
16907.37 291
16908.59 309
16909.82 319
16911.05 325
16912.27 288
16913.50 291
16914.73 277
16915.95 310
16917.18 309
16918.41 305
16919.64 301
16920.86 322
16922.09 281
16923.32 316
16924.55 284
16925.77 308
16927.00 294
16928.23 303
16929.46 279
16930.69 285
16931.91 286
16933.14 287
16934.37 283
16935.60 259
16936.82 286
16938.05 286
16939.28 295
16940.51 266
16941.74 257
16942.97 302
16944.19 293
16945.42 281
16946.65 293
16947.88 267
16949.11 282
16950.34 275
16951.56 265
16952.79 269
16954.02 270
16955.25 293
16956.48 291
16957.71 290
16958.94 279
16960.16 290
16961.39 278
16962.62 278
16963.85 261
16965.08 283
16966.31 294
16967.54 290
16968.77 284
16970.00 282
16971.23 285
16972.46 265
16973.68 282
16974.91 269
16976.14 289
16977.37 281
16978.60 288
16979.83 276
16981.06 272
16982.29 254
16983.52 273
16984.75 277
16985.98 253
16987.21 271
16988.44 269
16989.67 274
16990.90 273
16992.13 244
16993.36 277
16994.59 262
16995.82 272
16997.05 264
16998.28 283
16999.51 262
17000.74 263
17001.97 269
17003.20 258
17004.43 257
17005.66 257
17006.89 265
17008.12 245
17009.35 245
17010.58 261
17011.82 227
17013.05 247
17014.28 239
17015.51 277
17016.74 239
17017.97 236
17019.20 251
17020.43 266
17021.66 266
17022.89 228
17024.12 243
17025.36 236
17026.59 258
17027.82 232
17029.05 230
17030.28 251
17031.51 228
17032.74 230
17033.98 246
17035.21 234
17036.44 242
17037.67 226
17038.90 257
17040.13 243
17041.37 246
17042.60 252
17043.83 240
17045.06 248
17046.29 240
17047.53 267
17048.76 238
17049.99 240
17051.22 224
17052.45 241
17053.69 255
17054.92 233
17056.15 230
17057.38 264
17058.62 238
17059.85 222
17061.08 245
17062.31 254
17063.55 227
17064.78 237
17066.01 259
17067.24 221
17068.48 215
17069.71 228
17070.94 228
17072.17 250
17073.41 229
17074.64 223
17075.87 252
17077.11 226
17078.34 240
17079.57 235
17080.81 248
17082.04 215
17083.27 238
17084.51 213
17085.74 214
17086.97 221
17088.21 213
17089.44 230
17090.67 226
17091.91 211
17093.14 231
17094.37 234
17095.61 252
17096.84 207
17098.08 224
17099.31 250
17100.54 218
17101.78 219
17103.01 217
17104.25 226
17105.48 217
17106.71 223
17107.95 210
17109.18 231
17110.42 216
17111.65 225
17112.88 242
17114.12 216
17115.35 222
17116.59 223
17117.82 230
17119.06 207
17120.29 210
17121.53 211
17122.76 217
17124.00 218
17125.23 232
17126.47 238
17127.70 214
17128.94 219
17130.17 222
17131.41 244
17132.64 227
17133.88 209
17135.11 212
17136.35 231
17137.58 230
17138.82 240
17140.05 237
17141.29 212
17142.52 212
17143.76 211
17144.99 225
17146.23 201
17147.46 226
17148.70 223
17149.94 218
17151.17 202
17152.41 208
17153.64 227
17154.88 227
17156.12 203
17157.35 215
17158.59 210
17159.82 216
17161.06 204
17162.30 202
17163.53 207
17164.77 210
17166.00 200
17167.24 220
17168.48 205
17169.71 195
17170.95 205
17172.19 204
17173.42 212
17174.66 188
17175.90 203
17177.13 202
17178.37 214
17179.61 221
17180.84 217
17182.08 226
17183.32 205
17184.55 208
17185.79 202
17187.03 193
17188.26 212
17189.50 190
17190.74 215
17191.98 205
17193.21 199
17194.45 228
17195.69 214
17196.93 215
17198.16 201
17199.40 180
17200.64 190
17201.88 216
17203.11 185
17204.35 198
17205.59 204
17206.83 212
17208.06 203
17209.30 214
17210.54 197
17211.78 184
17213.02 213
17214.25 211
17215.49 190
17216.73 189
17217.97 183
17219.21 216
17220.44 215
17221.68 201
17222.92 201
17224.16 190
17225.40 214
17226.64 200
17227.87 170
17229.11 198
17230.35 189
17231.59 215
17232.83 201
17234.07 197
17235.31 183
17236.55 180
17237.78 186
17239.02 203
17240.26 192
17241.50 191
17242.74 188
17243.98 208
17245.22 195
17246.46 197
17247.70 181
17248.94 200
17250.18 221
17251.41 193
17252.65 191
17253.89 192
17255.13 204
17256.37 192
17257.61 187
17258.85 176
17260.09 205
17261.33 206
17262.57 179
17263.81 171
17265.05 179
17266.29 189
17267.53 208
17268.77 188
17270.01 189
17271.25 181
17272.49 183
17273.73 215
17274.97 183
17276.21 175
17277.45 182
17278.69 219
17279.93 202
17281.17 182
17282.41 192
17283.65 204
17284.89 211
17286.13 206
17287.38 193
17288.62 192
17289.86 185
17291.10 187
17292.34 210
17293.58 198
17294.82 186
17296.06 200
17297.30 179
17298.54 174
17299.78 183
17301.03 181
17302.27 207
17303.51 219
17304.75 212
17305.99 204
17307.23 207
17308.47 188
17309.71 195
17310.96 178
17312.20 190
17313.44 205
17314.68 199
17315.92 205
17317.16 178
17318.41 190
17319.65 181
17320.89 182
17322.13 186
17323.37 179
17324.62 191
17325.86 180
17327.10 214
17328.34 209
17329.58 189
17330.83 184
17332.07 194
17333.31 193
17334.55 177
17335.80 187
17337.04 186
17338.28 201
17339.52 222
17340.77 204
17342.01 197
17343.25 192
17344.49 201
17345.74 193
17346.98 194
17348.22 194
17349.46 205
17350.71 205
17351.95 201
17353.19 172
17354.44 182
17355.68 186
17356.92 190
17358.17 198
17359.41 181
17360.65 196
17361.90 210
17363.14 207
17364.38 194
17365.63 211
17366.87 206
17368.11 204
17369.36 203
17370.60 205
17371.84 218
17373.09 202
17374.33 201
17375.58 203
17376.82 215
17378.06 191
17379.31 210
17380.55 225
17381.80 219
17383.04 199
17384.28 202
17385.53 204
17386.77 197
17388.02 200
17389.26 216
17390.50 197
17391.75 218
17392.99 200
17394.24 201
17395.48 207
17396.73 183
17397.97 198
17399.22 191
17400.46 198
17401.71 209
17402.95 221
17404.20 221
17405.44 211
17406.69 214
17407.93 228
17409.18 207
17410.42 198
17411.67 200
17412.91 214
17414.16 202
17415.40 208
17416.65 211
17417.89 194
17419.14 207
17420.38 207
17421.63 227
17422.87 205
17424.12 213
17425.36 190
17426.61 210
17427.86 195
17429.10 207
17430.35 232
17431.59 203
17432.84 239
17434.08 216
17435.33 212
17436.58 217
17437.82 229
17439.07 205
17440.32 214
17441.56 209
17442.81 219
17444.05 222
17445.30 214
17446.55 225
17447.79 205
17449.04 210
17450.29 206
17451.53 226
17452.78 219
17454.03 228
17455.27 222
17456.52 235
17457.77 215
17459.01 204
17460.26 216
17461.51 239
17462.75 220
17464.00 218
17465.25 239
17466.49 224
17467.74 224
17468.99 204
17470.24 215
17471.48 228
17472.73 227
17473.98 209
17475.22 261
17476.47 235
17477.72 239
17478.97 213
17480.21 249
17481.46 212
17482.71 222
17483.96 215
17485.21 257
17486.45 229
17487.70 229
17488.95 239
17490.20 247
17491.44 265
17492.69 260
17493.94 257
17495.19 254
17496.44 229
17497.69 237
17498.93 261
17500.18 249
17501.43 256
17502.68 239
17503.93 254
17505.18 240
17506.42 244
17507.67 248
17508.92 219
17510.17 250
17511.42 252
17512.67 274
17513.92 258
17515.16 253
17516.41 256
17517.66 274
17518.91 276
17520.16 298
17521.41 258
17522.66 282
17523.91 282
17525.16 276
17526.41 270
17527.66 256
17528.90 284
17530.15 286
17531.40 281
17532.65 259
17533.90 255
17535.15 299
17536.40 281
17537.65 269
17538.90 278
17540.15 277
17541.40 291
17542.65 261
17543.90 285
17545.15 252
17546.40 270
17547.65 276
17548.90 293
17550.15 307
17551.40 256
17552.65 290
17553.90 257
17555.15 282
17556.40 274
17557.65 282
17558.90 317
17560.15 318
17561.40 275
17562.65 271
17563.90 291
17565.15 309
17566.40 306
17567.65 288
17568.91 313
17570.16 283
17571.41 273
17572.66 302
17573.91 291
17575.16 299
17576.41 322
17577.66 330
17578.91 287
17580.16 278
17581.42 290
17582.67 298
17583.92 315
17585.17 311
17586.42 302
17587.67 329
17588.92 299
17590.17 292
17591.43 299
17592.68 341
17593.93 324
17595.18 343
17596.43 320
17597.68 325
17598.94 286
17600.19 308
17601.44 312
17602.69 328
17603.94 321
17605.20 322
17606.45 334
17607.70 300
17608.95 319
17610.20 359
17611.46 345
17612.71 324
17613.96 341
17615.21 338
17616.47 332
17617.72 327
17618.97 359
17620.22 303
17621.48 343
17622.73 313
17623.98 333
17625.23 341
17626.49 315
17627.74 347
17628.99 339
17630.25 343
17631.50 327
17632.75 352
17634.00 316
17635.26 341
17636.51 336
17637.76 337
17639.02 332
17640.27 334
17641.52 318
17642.78 335
17644.03 333
17645.28 343
17646.54 344
17647.79 337
17649.04 321
17650.30 292
17651.55 344
17652.81 324
17654.06 316
17655.31 291
17656.57 317
17657.82 296
17659.08 292
17660.33 311
17661.58 302
17662.84 315
17664.09 306
17665.35 285
17666.60 301
17667.85 302
17669.11 268
17670.36 302
17671.62 291
17672.87 285
17674.13 258
17675.38 267
17676.64 267
17677.89 275
17679.14 273
17680.40 291
17681.65 257
17682.91 270
17684.16 286
17685.42 270
17686.67 290
17687.93 236
17689.18 281
17690.44 261
17691.69 269
17692.95 250
17694.20 260
17695.46 251
17696.71 248
17697.97 243
17699.22 273
17700.48 259
17701.74 253
17702.99 242
17704.25 240
17705.50 243
17706.76 251
17708.01 265
17709.27 265
17710.53 254
17711.78 232
17713.04 263
17714.29 239
17715.55 230
17716.80 241
17718.06 253
17719.32 237
17720.57 267
17721.83 231
17723.09 243
17724.34 232
17725.60 231
17726.85 251
17728.11 219
17729.37 244
17730.62 230
17731.88 253
17733.14 237
17734.39 232
17735.65 220
17736.91 245
17738.16 237
17739.42 221
17740.68 218
17741.93 220
17743.19 232
17744.45 212
17745.70 258
17746.96 224
17748.22 241
17749.48 226
17750.73 248
17751.99 210
17753.25 230
17754.51 222
17755.76 220
17757.02 234
17758.28 230
17759.53 221
17760.79 222
17762.05 236
17763.31 200
17764.57 225
17765.82 219
17767.08 215
17768.34 222
17769.60 221
17770.85 209
17772.11 213
17773.37 212
17774.63 233
17775.89 211
17777.14 200
17778.40 219
17779.66 198
17780.92 210
17782.18 215
17783.44 218
17784.69 219
17785.95 195
17787.21 213
17788.47 189
17789.73 189
17790.99 208
17792.25 215
17793.50 207
17794.76 204
17796.02 220
17797.28 204
17798.54 211
17799.80 201
17801.06 186
17802.32 209
17803.58 192
17804.83 190
17806.09 178
17807.35 191
17808.61 186
17809.87 192
17811.13 176
17812.39 194
17813.65 196
17814.91 179
17816.17 184
17817.43 193
17818.69 185
17819.95 171
17821.21 198
17822.47 194
17823.73 184
17824.99 202
17826.25 174
17827.51 183
17828.77 199
17830.03 183
17831.29 184
17832.55 176
17833.81 189
17835.07 194
17836.33 183
17837.59 170
17838.85 168
17840.11 185
17841.37 187
17842.63 184
17843.89 180
17845.15 178
17846.41 163
17847.67 168
17848.93 167
17850.19 165
17851.45 166
17852.71 171
17853.98 172
17855.24 176
17856.50 172
17857.76 179
17859.02 181
17860.28 170
17861.54 181
17862.80 161
17864.06 185
17865.32 186
17866.59 165
17867.85 166
17869.11 169
17870.37 189
17871.63 169
17872.89 164
17874.15 149
17875.42 164
17876.68 172
17877.94 175
17879.20 173
17880.46 173
17881.73 178
17882.99 158
17884.25 176
17885.51 184
17886.77 168
17888.04 186
17889.30 181
17890.56 176
17891.82 152
17893.08 154
17894.35 155
17895.61 189
17896.87 185
17898.13 149
17899.40 171
17900.66 185
17901.92 169
17903.18 153
17904.45 162
17905.71 168
17906.97 176
17908.23 165
17909.50 166
17910.76 168
17912.02 161
17913.29 173
17914.55 153
17915.81 175
17917.07 168
17918.34 164
17919.60 176
17920.86 154
17922.13 159
17923.39 168
17924.65 170
17925.92 183
17927.18 160
17928.44 183
17929.71 153
17930.97 150
17932.24 161
17933.50 165
17934.76 177
17936.03 163
17937.29 178
17938.55 158
17939.82 167
17941.08 155
17942.35 176
17943.61 170
17944.87 179
17946.14 166
17947.40 175
17948.67 161
17949.93 149
17951.19 165
17952.46 172
17953.72 154
17954.99 172
17956.25 159
17957.52 183
17958.78 144
17960.05 165
17961.31 160
17962.58 171
17963.84 153
17965.10 182
17966.37 175
17967.63 163
17968.90 169
17970.16 156
17971.43 165
17972.69 156
17973.96 170
17975.22 168
17976.49 161
17977.76 164
17979.02 155
17980.29 170
17981.55 144
17982.82 164
17984.08 168
17985.35 173
17986.61 174
17987.88 166
17989.14 164
17990.41 144
17991.68 157
17992.94 163
17994.21 174
17995.47 155
17996.74 152
17998.00 161
17999.27 169
18000.54 158
18001.80 148
18003.07 170
18004.34 152
18005.60 182
18006.87 149
18008.13 146
18009.40 169
18010.67 141
18011.93 160
18013.20 151
18014.47 156
18015.73 168
18017.00 165
18018.27 169
18019.53 163
18020.80 152
18022.07 150
18023.33 173
18024.60 158
18025.87 168
18027.13 140
18028.40 150
18029.67 157
18030.93 160
18032.20 178
18033.47 157
18034.74 155
18036.00 166
18037.27 166
18038.54 166
18039.81 162
18041.07 158
18042.34 149
18043.61 157
18044.88 170
18046.14 151
18047.41 149
18048.68 152
18049.95 156
18051.21 150
18052.48 159
18053.75 169
18055.02 164
18056.29 157
18057.55 162
18058.82 150
18060.09 159
18061.36 176
18062.63 150
18063.90 187
18065.16 147
18066.43 163
18067.70 170
18068.97 168
18070.24 164
18071.51 148
18072.77 141
18074.04 166
18075.31 164
18076.58 157
18077.85 163
18079.12 171
18080.39 157
18081.66 161
18082.92 141
18084.19 166
18085.46 166
18086.73 160
18088.00 183
18089.27 157
18090.54 154
18091.81 165
18093.08 162
18094.35 145
18095.62 155
18096.89 150
18098.16 164
18099.42 179
18100.69 140
18101.96 153
18103.23 128
18104.50 180
18105.77 161
18107.04 170
18108.31 165
18109.58 149
18110.85 166
18112.12 163
18113.39 175
18114.66 173
18115.93 167
18117.20 164
18118.47 162
18119.74 170
18121.01 156
18122.28 165
18123.55 155
18124.82 167
18126.09 156
18127.36 158
18128.64 177
18129.91 175
18131.18 163
18132.45 141
18133.72 174
18134.99 200
18136.26 172
18137.53 157
18138.80 154
18140.07 183
18141.34 169
18142.61 159
18143.89 157
18145.16 174
18146.43 160
18147.70 160
18148.97 171
18150.24 154
18151.51 178
18152.78 172
18154.06 157
18155.33 172
18156.60 163
18157.87 144
18159.14 153
18160.41 157
18161.69 144
18162.96 157
18164.23 182
18165.50 163
18166.77 176
18168.04 163
18169.32 170
18170.59 147
18171.86 148
18173.13 152
18174.40 146
18175.68 173
18176.95 165
18178.22 175
18179.49 135
18180.77 158
18182.04 158
18183.31 166
18184.58 138
18185.86 153
18187.13 160
18188.40 156
18189.67 150
18190.95 148
18192.22 158
18193.49 169
18194.76 150
18196.04 153
18197.31 157
18198.58 169
18199.86 161
18201.13 151
18202.40 149
18203.68 168
18204.95 159
18206.22 174
18207.50 151
18208.77 163
18210.04 169
18211.32 164
18212.59 164
18213.86 155
18215.14 160
18216.41 156
18217.68 151
18218.96 149
18220.23 153
18221.51 149
18222.78 152
18224.05 170
18225.33 150
18226.60 145
18227.87 155
18229.15 159
18230.42 156
18231.70 144
18232.97 144
18234.25 155
18235.52 165
18236.79 149
18238.07 155
18239.34 178
18240.62 167
18241.89 156
18243.17 169
18244.44 163
18245.72 163
18246.99 157
18248.26 151
18249.54 158
18250.81 174
18252.09 147
18253.36 166
18254.64 165
18255.91 161
18257.19 140
18258.46 138
18259.74 142
18261.01 146
18262.29 176
18263.57 165
18264.84 155
18266.12 158
18267.39 157
18268.67 153
18269.94 143
18271.22 149
18272.49 169
18273.77 175
18275.04 152
18276.32 155
18277.60 144
18278.87 160
18280.15 159
18281.42 150
18282.70 155
18283.98 145
18285.25 178
18286.53 157
18287.80 155
18289.08 159
18290.36 152
18291.63 177
18292.91 159
18294.18 139
18295.46 143
18296.74 167
18298.01 169
18299.29 159
18300.57 162
18301.84 141
18303.12 173
18304.40 162
18305.67 157
18306.95 160
18308.23 155
18309.50 148
18310.78 141
18312.06 150
18313.34 148
18314.61 158
18315.89 154
18317.17 153
18318.44 143
18319.72 148
18321.00 148
18322.28 166
18323.55 153
18324.83 151
18326.11 145
18327.39 139
18328.66 150
18329.94 173
18331.22 160
18332.50 147
18333.77 155
18335.05 170
18336.33 162
18337.61 147
18338.88 143
18340.16 168
18341.44 168
18342.72 141
18344.00 151
18345.27 169
18346.55 148
18347.83 153
18349.11 155
18350.39 161
18351.67 160
18352.94 152
18354.22 147
18355.50 165
18356.78 134
18358.06 151
18359.34 155
18360.62 155
18361.89 121
18363.17 153
18364.45 167
18365.73 153
18367.01 140
18368.29 154
18369.57 159
18370.85 156
18372.13 150
18373.40 163
18374.68 142
18375.96 160
18377.24 168
18378.52 154
18379.80 146
18381.08 162
18382.36 163
18383.64 149
18384.92 151
18386.20 160
18387.48 160
18388.76 164
18390.04 167
18391.32 135
18392.60 156
18393.88 169
18395.16 152
18396.44 155
18397.72 147
18399.00 142
18400.28 147
18401.56 177
18402.84 157
18404.12 145
18405.40 144
18406.68 153
18407.96 145
18409.24 134
18410.52 162
18411.80 137
18413.08 159
18414.36 126
18415.64 151
18416.92 158
18418.20 166
18419.48 148
18420.76 153
18422.04 138
18423.32 159
18424.61 159
18425.89 152
18427.17 149
18428.45 139
18429.73 149
18431.01 163
18432.29 143
18433.57 138
18434.85 152
18436.14 154
18437.42 151
18438.70 147
18439.98 136
18441.26 160
18442.54 145
18443.82 138
18445.11 146
18446.39 146
18447.67 141
18448.95 142
18450.23 153
18451.51 146
18452.80 130
18454.08 162
18455.36 143
18456.64 152
18457.92 145
18459.21 162
18460.49 152
18461.77 146
18463.05 140
18464.33 143
18465.62 135
18466.90 152
18468.18 150
18469.46 136
18470.75 146
18472.03 152
18473.31 144
18474.59 133
18475.88 153
18477.16 143
18478.44 150
18479.73 156
18481.01 129
18482.29 135
18483.57 163
18484.86 137
18486.14 132
18487.42 148
18488.71 165
18489.99 150
18491.27 130
18492.56 157
18493.84 138
18495.12 146
18496.41 156
18497.69 142
18498.97 145
18500.26 141
18501.54 152
18502.82 149
18504.11 145
18505.39 139
18506.67 144
18507.96 147
18509.24 139
18510.53 134
18511.81 139
18513.09 140
18514.38 145
18515.66 150
18516.95 147
18518.23 144
18519.51 154
18520.80 139
18522.08 158
18523.37 132
18524.65 151
18525.94 153
18527.22 159
18528.51 152
18529.79 129
18531.07 144
18532.36 136
18533.64 129
18534.93 142
18536.21 161
18537.50 134
18538.78 141
18540.07 137
18541.35 138
18542.64 121
18543.92 129
18545.21 150
18546.49 146
18547.78 135
18549.06 124
18550.35 153
18551.63 136
18552.92 129
18554.20 132
18555.49 149
18556.78 151
18558.06 136
18559.35 142
18560.63 140
18561.92 145
18563.20 152
18564.49 142
18565.77 140
18567.06 135
18568.35 140
18569.63 149
18570.92 143
18572.20 145
18573.49 128
18574.78 161
18576.06 135
18577.35 133
18578.64 146
18579.92 152
18581.21 141
18582.49 136
18583.78 133
18585.07 139
18586.35 141
18587.64 151
18588.93 150
18590.21 160
18591.50 129
18592.79 126
18594.07 162
18595.36 143
18596.65 150
18597.93 143
18599.22 152
18600.51 144
18601.80 150
18603.08 129
18604.37 157
18605.66 140
18606.94 151
18608.23 145
18609.52 125
18610.81 133
18612.09 152
18613.38 161
18614.67 153
18615.96 146
18617.24 132
18618.53 154
18619.82 141
18621.11 143
18622.39 143
18623.68 152
18624.97 149
18626.26 140
18627.55 140
18628.83 133
18630.12 149
18631.41 170
18632.70 162
18633.99 131
18635.27 149
18636.56 137
18637.85 140
18639.14 126
18640.43 144
18641.72 140
18643.00 150
18644.29 153
18645.58 123
18646.87 142
18648.16 139
18649.45 144
18650.74 124
18652.02 137
18653.31 113
18654.60 154
18655.89 124
18657.18 129
18658.47 116
18659.76 144
18661.05 147
18662.34 135
18663.63 141
18664.91 129
18666.20 134
18667.49 138
18668.78 150
18670.07 141
18671.36 135
18672.65 132
18673.94 143
18675.23 118
18676.52 145
18677.81 112
18679.10 142
18680.39 135
18681.68 121
18682.97 113
18684.26 124
18685.55 124
18686.84 136
18688.13 120
18689.42 138
18690.71 148
18692.00 134
18693.29 133
18694.58 123
18695.87 146
18697.16 110
18698.45 135
18699.74 119
18701.03 135
18702.32 129
18703.61 129
18704.90 132
18706.19 124
18707.48 133
18708.78 138
18710.07 142
18711.36 125
18712.65 133
18713.94 149
18715.23 124
18716.52 116
18717.81 123
18719.10 125
18720.39 157
18721.69 124
18722.98 129
18724.27 120
18725.56 133
18726.85 136
18728.14 124
18729.43 111
18730.72 117
18732.02 153
18733.31 134
18734.60 144
18735.89 122
18737.18 138
18738.47 123
18739.77 134
18741.06 117
18742.35 125
18743.64 118
18744.93 146
18746.23 142
18747.52 110
18748.81 127
18750.10 123
18751.39 127
18752.69 116
18753.98 135
18755.27 127
18756.56 126
18757.86 126
18759.15 122
18760.44 104
18761.73 128
18763.03 133
18764.32 125
18765.61 122
18766.90 111
18768.20 141
18769.49 134
18770.78 132
18772.08 123
18773.37 131
18774.66 145
18775.96 142
18777.25 128
18778.54 119
18779.83 125
18781.13 152
18782.42 137
18783.71 111
18785.01 132
18786.30 131
18787.59 136
18788.89 100
18790.18 124
18791.48 111
18792.77 124
18794.06 121
18795.36 129
18796.65 121
18797.94 120
18799.24 126
18800.53 121
18801.83 117
18803.12 120
18804.41 118
18805.71 129
18807.00 148
18808.30 122
18809.59 110
18810.88 114
18812.18 134
18813.47 123
18814.77 131
18816.06 106
18817.36 123
18818.65 136
18819.95 135
18821.24 108
18822.54 119
18823.83 115
18825.12 117
18826.42 134
18827.71 126
18829.01 124
18830.30 111
18831.60 148
18832.89 121
18834.19 113
18835.48 113
18836.78 127
18838.07 127
18839.37 107
18840.67 116
18841.96 135
18843.26 130
18844.55 128
18845.85 129
18847.14 109
18848.44 125
18849.73 137
18851.03 129
18852.33 106
18853.62 111
18854.92 144
18856.21 145
18857.51 108
18858.80 118
18860.10 111
18861.40 146
18862.69 114
18863.99 138
18865.28 125
18866.58 125
18867.88 136
18869.17 95
18870.47 121
18871.77 101
18873.06 121
18874.36 129
18875.66 130
18876.95 119
18878.25 106
18879.55 119
18880.84 128
18882.14 130
18883.44 128
18884.73 124
18886.03 130
18887.33 135
18888.62 111
18889.92 134
18891.22 122
18892.51 122
18893.81 114
18895.11 140
18896.41 140
18897.70 117
18899.00 138
18900.30 135
18901.59 121
18902.89 124
18904.19 138
18905.49 138
18906.78 130
18908.08 113
18909.38 119
18910.68 124
18911.98 127
18913.27 126
18914.57 114
18915.87 122
18917.17 114
18918.46 128
18919.76 130
18921.06 108
18922.36 125
18923.66 133
18924.96 133
18926.25 127
18927.55 104
18928.85 107
18930.15 122
18931.45 120
18932.75 123
18934.04 128
18935.34 127
18936.64 108
18937.94 111
18939.24 120
18940.54 114
18941.84 110
18943.13 120
18944.43 139
18945.73 122
18947.03 131
18948.33 129
18949.63 131
18950.93 120
18952.23 119
18953.53 127
18954.83 129
18956.13 121
18957.42 118
18958.72 125
18960.02 96
18961.32 123
18962.62 120
18963.92 103
18965.22 105
18966.52 112
18967.82 132
18969.12 117
18970.42 114
18971.72 118
18973.02 116
18974.32 125
18975.62 129
18976.92 113
18978.22 119
18979.52 125
18980.82 121
18982.12 115
18983.42 114
18984.72 129
18986.02 125
18987.32 127
18988.62 115
18989.92 121
18991.22 120
18992.52 138
18993.82 102
18995.12 107
18996.42 113
18997.73 118
18999.03 129
19000.33 115
19001.63 128
19002.93 114
19004.23 116
19005.53 124
19006.83 119
19008.13 116
19009.43 127
19010.73 132
19012.04 121
19013.34 122
19014.64 109
19015.94 128
19017.24 134
19018.54 116
19019.84 108
19021.15 125
19022.45 115
19023.75 125
19025.05 133
19026.35 131
19027.65 127
19028.96 135
19030.26 139
19031.56 146
19032.86 124
19034.16 118
19035.47 130
19036.77 130
19038.07 124
19039.37 111
19040.67 113
19041.98 108
19043.28 130
19044.58 123
19045.88 127
19047.18 107
19048.49 133
19049.79 119
19051.09 128
19052.39 126
19053.70 132
19055.00 116
19056.30 141
19057.61 132
19058.91 112
19060.21 114
19061.51 117
19062.82 141
19064.12 128
19065.42 123
19066.73 121
19068.03 133
19069.33 126
19070.64 117
19071.94 135
19073.24 128
19074.55 114
19075.85 134
19077.15 119
19078.46 118
19079.76 99
19081.06 118
19082.37 131
19083.67 123
19084.97 128
19086.28 119
19087.58 127
19088.89 121
19090.19 116
19091.49 125
19092.80 134
19094.10 132
19095.40 124
19096.71 123
19098.01 118
19099.32 139
19100.62 116
19101.93 139
19103.23 129
19104.53 128
19105.84 140
19107.14 125
19108.45 131
19109.75 124
19111.06 131
19112.36 147
19113.67 137
19114.97 127
19116.28 124
19117.58 142
19118.89 140
19120.19 125
19121.49 127
19122.80 131
19124.10 130
19125.41 135
19126.72 139
19128.02 138
19129.33 148
19130.63 149
19131.94 140
19133.24 119
19134.55 125
19135.85 141
19137.16 147
19138.46 142
19139.77 116
19141.07 140
19142.38 128
19143.69 122
19144.99 126
19146.30 127
19147.60 137
19148.91 136
19150.21 138
19151.52 124
19152.83 148
19154.13 125
19155.44 134
19156.75 122
19158.05 106
19159.36 115
19160.66 134
19161.97 134
19163.28 115
19164.58 108
19165.89 108
19167.20 134
19168.50 122
19169.81 122
19171.12 122
19172.42 123
19173.73 148
19175.04 111
19176.34 111
19177.65 133
19178.96 128
19180.26 131
19181.57 120
19182.88 117
19184.18 128
19185.49 152
19186.80 117
19188.11 118
19189.41 125
19190.72 129
19192.03 129
19193.33 129
19194.64 118
19195.95 120
19197.26 132
19198.56 119
19199.87 116
19201.18 97
19202.49 111
19203.80 127
19205.10 130
19206.41 124
19207.72 119
19209.03 139
19210.34 131
19211.64 107
19212.95 105
19214.26 123
19215.57 109
19216.88 124
19218.18 107
19219.49 128
19220.80 112
19222.11 120
19223.42 133
19224.73 136
19226.03 116
19227.34 113
19228.65 117
19229.96 136
19231.27 112
19232.58 121
19233.89 136
19235.19 115
19236.50 113
19237.81 114
19239.12 131
19240.43 115
19241.74 116
19243.05 135
19244.36 141
19245.67 125
19246.98 114
19248.29 132
19249.59 112
19250.90 106
19252.21 124
19253.52 131
19254.83 114
19256.14 125
19257.45 109
19258.76 135
19260.07 101
19261.38 122
19262.69 104
19264.00 129
19265.31 106
19266.62 128
19267.93 127
19269.24 131
19270.55 119
19271.86 130
19273.17 134
19274.48 121
19275.79 113
19277.10 116
19278.41 140
19279.72 120
19281.03 128
19282.34 125
19283.65 129
19284.96 119
19286.27 129
19287.58 122
19288.89 119
19290.21 109
19291.52 123
19292.83 127
19294.14 113
19295.45 98
19296.76 125
19298.07 120
19299.38 123
19300.69 139
19302.00 119
19303.31 132
19304.63 116
19305.94 137
19307.25 114
19308.56 117
19309.87 104
19311.18 128
19312.49 132
19313.81 104
19315.12 107
19316.43 121
19317.74 137
19319.05 110
19320.36 128
19321.68 116
19322.99 123
19324.30 118
19325.61 112
19326.92 122
19328.23 110
19329.55 120
19330.86 138
19332.17 110
19333.48 107
19334.80 107
19336.11 131
19337.42 127
19338.73 128
19340.04 133
19341.36 117
19342.67 120
19343.98 106
19345.29 118
19346.61 123
19347.92 126
19349.23 122
19350.55 120
19351.86 109
19353.17 111
19354.48 104
19355.80 133
19357.11 107
19358.42 114
19359.74 140
19361.05 112
19362.36 131
19363.68 104
19364.99 133
19366.30 112
19367.62 116
19368.93 117
19370.24 136
19371.56 115
19372.87 97
19374.18 105
19375.50 127
19376.81 103
19378.12 110
19379.44 117
19380.75 128
19382.06 109
19383.38 98
19384.69 125
19386.01 110
19387.32 106
19388.63 98
19389.95 118
19391.26 100
19392.58 113
19393.89 115
19395.21 117
19396.52 112
19397.83 119
19399.15 145
19400.46 130
19401.78 123
19403.09 101
19404.41 140
19405.72 113
19407.04 124
19408.35 109
19409.66 126
19410.98 123
19412.29 122
19413.61 105
19414.92 111
19416.24 117
19417.55 119
19418.87 117
19420.18 98
19421.50 98
19422.81 120
19424.13 122
19425.45 121
19426.76 107
19428.08 95
19429.39 117
19430.71 116
19432.02 113
19433.34 89
19434.65 108
19435.97 107
19437.28 110
19438.60 119
19439.92 102
19441.23 107
19442.55 112
19443.86 126
19445.18 116
19446.50 113
19447.81 109
19449.13 140
19450.44 114
19451.76 105
19453.08 108
19454.39 130
19455.71 103
19457.03 107
19458.34 103
19459.66 107
19460.97 110
19462.29 122
19463.61 122
19464.92 111
19466.24 92
19467.56 108
19468.87 145
19470.19 120
19471.51 103
19472.83 110
19474.14 136
19475.46 124
19476.78 116
19478.09 112
19479.41 113
19480.73 121
19482.04 122
19483.36 105
19484.68 108
19486.00 117
19487.31 136
19488.63 138
19489.95 107
19491.27 104
19492.58 127
19493.90 135
19495.22 97
19496.54 96
19497.85 111
19499.17 122
19500.49 113
19501.81 119
19503.13 109
19504.44 103
19505.76 111
19507.08 120
19508.40 125
19509.72 98
19511.03 116
19512.35 145
19513.67 129
19514.99 98
19516.31 105
19517.63 122
19518.94 127
19520.26 111
19521.58 116
19522.90 106
19524.22 118
19525.54 118
19526.86 90
19528.18 119
19529.49 92
19530.81 133
19532.13 114
19533.45 116
19534.77 110
19536.09 117
19537.41 140
19538.73 109
19540.05 114
19541.37 137
19542.68 124
19544.00 103
19545.32 114
19546.64 91
19547.96 113
19549.28 111
19550.60 113
19551.92 121
19553.24 117
19554.56 115
19555.88 117
19557.20 124
19558.52 112
19559.84 88
19561.16 125
19562.48 115
19563.80 117
19565.12 117
19566.44 112
19567.76 119
19569.08 92
19570.40 121
19571.72 118
19573.04 111
19574.36 121
19575.68 131
19577.00 119
19578.32 108
19579.64 111
19580.96 117
19582.28 132
19583.60 102
19584.92 105
19586.24 90
19587.57 118
19588.89 112
19590.21 120
19591.53 124
19592.85 113
19594.17 108
19595.49 120
19596.81 91
19598.13 101
19599.45 104
19600.78 141
19602.10 117
19603.42 97
19604.74 111
19606.06 133
19607.38 113
19608.70 103
19610.03 123
19611.35 112
19612.67 117
19613.99 113
19615.31 108
19616.63 98
19617.96 109
19619.28 128
19620.60 127
19621.92 104
19623.24 96
19624.57 112
19625.89 112
19627.21 135
19628.53 112
19629.85 118
19631.18 109
19632.50 121
19633.82 116
19635.14 115
19636.47 117
19637.79 112
19639.11 127
19640.43 114
19641.76 113
19643.08 101
19644.40 124
19645.72 115
19647.05 106
19648.37 111
19649.69 107
19651.02 113
19652.34 121
19653.66 124
19654.98 133
19656.31 96
19657.63 121
19658.95 116
19660.28 129
19661.60 112
19662.92 105
19664.25 124
19665.57 114
19666.89 114
19668.22 104
19669.54 119
19670.86 106
19672.19 122
19673.51 101
19674.84 101
19676.16 108
19677.48 129
19678.81 114
19680.13 126
19681.45 113
19682.78 102
19684.10 112
19685.43 101
19686.75 112
19688.08 121
19689.40 118
19690.72 132
19692.05 111
19693.37 125
19694.70 112
19696.02 112
19697.35 126
19698.67 112
19699.99 125
19701.32 101
19702.64 122
19703.97 101
19705.29 104
19706.62 113
19707.94 124
19709.27 129
19710.59 112
19711.92 122
19713.24 111
19714.57 93
19715.89 123
19717.22 109
19718.54 121
19719.87 119
19721.19 105
19722.52 104
19723.84 100
19725.17 125
19726.50 109
19727.82 130
19729.15 121
19730.47 122
19731.80 106
19733.12 119
19734.45 116
19735.77 110
19737.10 114
19738.43 128
19739.75 127
19741.08 120
19742.40 114
19743.73 97
19745.06 130
19746.38 122
19747.71 124
19749.03 105
19750.36 98
19751.69 116
19753.01 106
19754.34 116
19755.67 112
19756.99 126
19758.32 116
19759.65 124
19760.97 114
19762.30 114
19763.63 114
19764.95 121
19766.28 129
19767.61 127
19768.93 109
19770.26 119
19771.59 113
19772.91 102
19774.24 121
19775.57 112
19776.90 124
19778.22 106
19779.55 136
19780.88 108
19782.20 108
19783.53 116
19784.86 122
19786.19 112
19787.51 123
19788.84 107
19790.17 118
19791.50 112
19792.83 121
19794.15 103
19795.48 116
19796.81 117
19798.14 119
19799.46 114
19800.79 102
19802.12 100
19803.45 107
19804.78 123
19806.10 134
19807.43 123
19808.76 108
19810.09 112
19811.42 111
19812.75 112
19814.07 113
19815.40 125
19816.73 116
19818.06 120
19819.39 110
19820.72 110
19822.05 105
19823.37 103
19824.70 132
19826.03 127
19827.36 119
19828.69 113
19830.02 119
19831.35 114
19832.68 109
19834.01 112
19835.33 120
19836.66 125
19837.99 115
19839.32 128
19840.65 117
19841.98 119
19843.31 119
19844.64 128
19845.97 105
19847.30 107
19848.63 116
19849.96 132
19851.29 139
19852.62 109
19853.95 105
19855.28 117
19856.61 121
19857.94 129
19859.27 108
19860.60 116
19861.93 125
19863.26 131
19864.59 130
19865.92 113
19867.25 121
19868.58 120
19869.91 120
19871.24 116
19872.57 114
19873.90 120
19875.23 144
19876.56 146
19877.89 111
19879.22 124
19880.55 121
19881.88 128
19883.21 112
19884.54 122
19885.87 120
19887.21 114
19888.54 110
19889.87 119
19891.20 97
19892.53 122
19893.86 115
19895.19 138
19896.52 120
19897.85 128
19899.18 123
19900.52 119
19901.85 114
19903.18 113
19904.51 119
19905.84 112
19907.17 117
19908.50 116
19909.84 125
19911.17 135
19912.50 125
19913.83 121
19915.16 129
19916.50 124
19917.83 107
19919.16 128
19920.49 113
19921.82 132
19923.16 136
19924.49 126
19925.82 116
19927.15 115
19928.48 120
19929.82 125
19931.15 115
19932.48 105
19933.81 125
19935.15 126
19936.48 133
19937.81 126
19939.14 119
19940.48 120
19941.81 114
19943.14 125
19944.47 134
19945.81 113
19947.14 116
19948.47 115
19949.81 123
19951.14 103
19952.47 116
19953.81 115
19955.14 121
19956.47 134
19957.80 112
19959.14 114
19960.47 136
19961.80 135
19963.14 114
19964.47 131
19965.80 129
19967.14 129
19968.47 130
19969.81 132
19971.14 126
19972.47 125
19973.81 130
19975.14 133
19976.47 118
19977.81 123
19979.14 119
19980.48 136
19981.81 130
19983.14 118
19984.48 133
19985.81 111
19987.15 126
19988.48 109
19989.82 107
19991.15 122
19992.48 127
19993.82 117
19995.15 122
19996.49 119
19997.82 126
19999.16 115
20000.49 132
20001.83 117
20003.16 109
20004.50 121
20005.83 122
20007.17 116
20008.50 111
20009.84 114
20011.17 107
20012.51 118
20013.84 117
20015.18 111
20016.51 119
20017.85 125
20019.18 146
20020.52 121
20021.85 115
20023.19 110
20024.52 135
20025.86 136
20027.19 119
20028.53 133
20029.86 127
20031.20 130
20032.54 118
20033.87 111
20035.21 109
20036.54 117
20037.88 125
20039.22 129
20040.55 115
20041.89 113
20043.22 120
20044.56 117
20045.90 121
20047.23 121
20048.57 112
20049.90 144
20051.24 126
20052.58 133
20053.91 108
20055.25 110
20056.59 137
20057.92 117
20059.26 137
20060.60 132
20061.93 114
20063.27 114
20064.61 124
20065.94 126
20067.28 126
20068.62 154
20069.95 113
20071.29 126
20072.63 112
20073.97 116
20075.30 152
20076.64 111
20077.98 107
20079.31 113
20080.65 143
20081.99 128
20083.33 134
20084.66 108
20086.00 121
20087.34 128
20088.68 120
20090.01 117
20091.35 113
20092.69 126
20094.03 126
20095.37 126
20096.70 126
20098.04 120
20099.38 118
20100.72 131
20102.06 117
20103.39 119
20104.73 116
20106.07 131
20107.41 139
20108.75 107
20110.08 111
20111.42 115
20112.76 135
20114.10 128
20115.44 116
20116.78 117
20118.12 127
20119.45 124
20120.79 127
20122.13 105
20123.47 111
20124.81 118
20126.15 134
20127.49 130
