# Supplementary material for: MALDI-TOF MS typing enables the classification of brewing yeasts of the genus Saccharomyces to major beer styles
Source: PLoS One. 2017 Aug 9;12(8):e0181694. doi: 10.1371/journal.pone.0181694 (PMC5549903; doi:10.1371/journal.pone.0181694)
Supplement: S9 File — The directory includes 90 raw files and was zipped to “.zip”; the folder has three strains with 30 spectra per strain; S1 Text explains the raw files with an example and Table 1 represents the yeast strains used within the experiment. (ZIP) [file pone.0181694.s012.zip › 25-27/30285-66-Lag-Lag-Lag-YPG-18h-E-E_2016-02-18__0_B11_1.dat]

2000.76 1909
2001.18 1894
2001.60 1919
2002.02 1914
2002.45 1926
2002.87 1834
2003.29 1847
2003.71 1821
2004.13 1809
2004.55 1830
2004.98 1748
2005.40 1824
2005.82 1830
2006.24 1840
2006.67 1899
2007.09 1861
2007.51 1822
2007.93 1879
2008.35 1914
2008.78 1910
2009.20 1814
2009.62 1835
2010.04 1834
2010.47 1787
2010.89 1751
2011.31 1720
2011.73 1783
2012.16 1776
2012.58 1735
2013.00 1716
2013.43 1708
2013.85 1677
2014.27 1771
2014.69 1725
2015.12 1591
2015.54 1633
2015.96 1668
2016.39 1753
2016.81 1703
2017.23 1686
2017.66 1706
2018.08 1730
2018.50 1741
2018.93 1710
2019.35 1760
2019.77 1768
2020.20 1733
2020.62 1737
2021.04 1694
2021.47 1745
2021.89 1794
2022.32 1687
2022.74 1727
2023.16 1691
2023.59 1684
2024.01 1731
2024.43 1787
2024.86 1772
2025.28 1724
2025.71 1655
2026.13 1655
2026.56 1705
2026.98 1747
2027.40 1681
2027.83 1677
2028.25 1664
2028.68 1686
2029.10 1716
2029.53 1714
2029.95 1694
2030.38 1650
2030.80 1712
2031.22 1661
2031.65 1674
2032.07 1721
2032.50 1756
2032.92 1756
2033.35 1758
2033.77 1811
2034.20 1818
2034.62 1763
2035.05 1777
2035.47 1707
2035.90 1694
2036.32 1694
2036.75 1679
2037.18 1728
2037.60 1766
2038.03 1785
2038.45 1743
2038.88 1726
2039.30 1714
2039.73 1756
2040.15 1780
2040.58 1854
2041.01 1802
2041.43 1697
2041.86 1736
2042.28 1758
2042.71 1725
2043.13 1662
2043.56 1746
2043.99 1716
2044.41 1756
2044.84 1717
2045.27 1726
2045.69 1704
2046.12 1677
2046.54 1785
2046.97 1824
2047.40 1858
2047.82 1836
2048.25 1836
2048.68 1843
2049.10 1826
2049.53 1800
2049.96 1844
2050.38 1813
2050.81 1813
2051.24 1850
2051.66 1777
2052.09 1769
2052.52 1760
2052.94 1817
2053.37 1749
2053.80 1732
2054.23 1711
2054.65 1736
2055.08 1825
2055.51 1808
2055.93 1735
2056.36 1711
2056.79 1753
2057.22 1852
2057.64 1775
2058.07 1762
2058.50 1752
2058.93 1829
2059.35 1846
2059.78 1876
2060.21 1823
2060.64 1829
2061.07 1865
2061.49 1910
2061.92 1836
2062.35 1813
2062.78 1829
2063.20 1835
2063.63 1789
2064.06 1842
2064.49 1939
2064.92 2051
2065.35 2164
2065.77 2228
2066.20 2340
2066.63 2370
2067.06 2319
2067.49 2175
2067.92 2070
2068.34 2042
2068.77 1956
2069.20 1926
2069.63 1870
2070.06 1854
2070.49 1745
2070.92 1809
2071.35 1782
2071.78 1773
2072.20 1813
2072.63 1837
2073.06 1812
2073.49 1862
2073.92 1872
2074.35 1937
2074.78 1942
2075.21 1929
2075.64 1963
2076.07 1964
2076.50 1990
2076.93 1926
2077.36 1984
2077.78 1936
2078.21 1966
2078.64 1861
2079.07 1826
2079.50 1783
2079.93 1830
2080.36 1826
2080.79 1842
2081.22 1843
2081.65 1781
2082.08 1696
2082.51 1742
2082.94 1741
2083.37 1681
2083.80 1727
2084.23 1750
2084.66 1749
2085.09 1756
2085.52 1788
2085.95 1816
2086.39 1854
2086.82 1807
2087.25 1824
2087.68 1814
2088.11 1755
2088.54 1750
2088.97 1761
2089.40 1809
2089.83 1785
2090.26 1767
2090.69 1800
2091.12 1734
2091.55 1705
2091.99 1812
2092.42 1859
2092.85 1923
2093.28 1838
2093.71 1846
2094.14 1826
2094.57 1824
2095.00 1871
2095.43 1864
2095.87 1820
2096.30 1794
2096.73 1771
2097.16 1830
2097.59 1780
2098.02 1752
2098.46 1749
2098.89 1691
2099.32 1666
2099.75 1641
2100.18 1661
2100.61 1667
2101.05 1671
2101.48 1637
2101.91 1606
2102.34 1646
2102.78 1672
2103.21 1682
2103.64 1579
2104.07 1594
2104.50 1625
2104.94 1647
2105.37 1640
2105.80 1632
2106.23 1743
2106.67 1718
2107.10 1682
2107.53 1657
2107.96 1699
2108.40 1614
2108.83 1725
2109.26 1719
2109.70 1781
2110.13 1800
2110.56 1746
2110.99 1739
2111.43 1780
2111.86 1771
2112.29 1680
2112.73 1679
2113.16 1748
2113.59 1700
2114.03 1665
2114.46 1726
2114.89 1686
2115.33 1701
2115.76 1699
2116.19 1669
2116.63 1667
2117.06 1620
2117.49 1608
2117.93 1588
2118.36 1596
2118.80 1628
2119.23 1687
2119.66 1631
2120.10 1596
2120.53 1616
2120.96 1631
2121.40 1708
2121.83 1711
2122.27 1695
2122.70 1798
2123.14 1792
2123.57 1717
2124.00 1704
2124.44 1716
2124.87 1719
2125.31 1790
2125.74 1728
2126.18 1671
2126.61 1724
2127.05 1732
2127.48 1637
2127.91 1614
2128.35 1584
2128.78 1668
2129.22 1684
2129.65 1665
2130.09 1686
2130.52 1694
2130.96 1738
2131.39 1721
2131.83 1708
2132.26 1771
2132.70 1755
2133.13 1777
2133.57 1817
2134.01 1732
2134.44 1668
2134.88 1751
2135.31 1715
2135.75 1742
2136.18 1721
2136.62 1771
2137.05 1767
2137.49 1789
2137.93 1753
2138.36 1745
2138.80 1732
2139.23 1759
2139.67 1712
2140.10 1687
2140.54 1714
2140.98 1689
2141.41 1611
2141.85 1633
2142.29 1670
2142.72 1663
2143.16 1639
2143.59 1615
2144.03 1645
2144.47 1632
2144.90 1571
2145.34 1533
2145.78 1622
2146.21 1584
2146.65 1635
2147.09 1628
2147.52 1653
2147.96 1622
2148.40 1655
2148.83 1672
2149.27 1719
2149.71 1755
2150.14 1712
2150.58 1733
2151.02 1748
2151.46 1751
2151.89 1777
2152.33 1797
2152.77 1704
2153.20 1705
2153.64 1716
2154.08 1664
2154.52 1617
2154.95 1619
2155.39 1667
2155.83 1725
2156.27 1653
2156.70 1688
2157.14 1725
2157.58 1750
2158.02 1709
2158.45 1725
2158.89 1754
2159.33 1738
2159.77 1748
2160.21 1699
2160.64 1751
2161.08 1716
2161.52 1742
2161.96 1735
2162.40 1748
2162.84 1790
2163.27 1758
2163.71 1693
2164.15 1703
2164.59 1780
2165.03 1807
2165.47 1849
2165.90 1855
2166.34 1908
2166.78 1905
2167.22 1842
2167.66 1753
2168.10 1779
2168.54 1853
2168.98 1786
2169.41 1680
2169.85 1756
2170.29 1721
2170.73 1708
2171.17 1724
2171.61 1771
2172.05 1774
2172.49 1767
2172.93 1763
2173.37 1707
2173.81 1781
2174.25 1801
2174.69 1774
2175.13 1757
2175.56 1749
2176.00 1788
2176.44 1889
2176.88 1912
2177.32 1884
2177.76 1884
2178.20 1938
2178.64 1868
2179.08 1908
2179.52 1897
2179.96 1910
2180.40 1910
2180.84 1953
2181.28 1927
2181.72 2007
2182.16 2029
2182.60 1982
2183.04 1942
2183.48 1963
2183.92 1892
2184.36 1830
2184.81 1845
2185.25 1838
2185.69 1830
2186.13 1852
2186.57 1806
2187.01 1804
2187.45 1867
2187.89 1938
2188.33 1973
2188.77 1987
2189.21 1979
2189.65 2015
2190.09 1983
2190.54 2028
2190.98 2041
2191.42 2002
2191.86 1973
2192.30 1981
2192.74 1958
2193.18 1921
2193.62 1919
2194.07 1859
2194.51 1878
2194.95 1906
2195.39 1885
2195.83 1927
2196.27 1949
2196.72 1969
2197.16 1883
2197.60 1880
2198.04 1881
2198.48 1863
2198.92 1863
2199.37 1791
2199.81 1798
2200.25 1847
2200.69 1814
2201.13 1844
2201.58 1780
2202.02 1785
2202.46 1785
2202.90 1820
2203.35 1804
2203.79 1803
2204.23 1839
2204.67 1836
2205.12 1887
2205.56 1865
2206.00 1794
2206.44 1776
2206.89 1794
2207.33 1797
2207.77 1829
2208.21 1790
2208.66 1813
2209.10 1781
2209.54 1807
2209.99 1844
2210.43 1851
2210.87 1799
2211.32 1810
2211.76 1777
2212.20 1749
2212.65 1730
2213.09 1807
2213.53 1786
2213.98 1784
2214.42 1746
2214.86 1753
2215.31 1783
2215.75 1757
2216.19 1721
2216.64 1689
2217.08 1671
2217.52 1687
2217.97 1698
2218.41 1783
2218.86 1773
2219.30 1739
2219.74 1752
2220.19 1782
2220.63 1750
2221.08 1778
2221.52 1802
2221.97 1876
2222.41 1833
2222.85 1877
2223.30 1888
2223.74 1873
2224.19 1895
2224.63 1921
2225.08 1821
2225.52 1767
2225.96 1777
2226.41 1795
2226.85 1763
2227.30 1754
2227.74 1724
2228.19 1713
2228.63 1731
2229.08 1782
2229.52 1747
2229.97 1690
2230.41 1728
2230.86 1754
2231.30 1768
2231.75 1766
2232.19 1860
2232.64 1921
2233.08 1986
2233.53 2100
2233.98 2107
2234.42 2115
2234.87 2083
2235.31 2099
2235.76 2081
2236.20 2026
2236.65 2055
2237.09 2058
2237.54 1989
2237.99 1921
2238.43 1904
2238.88 1894
2239.32 1902
2239.77 1891
2240.22 1864
2240.66 1807
2241.11 1766
2241.55 1716
2242.00 1716
2242.45 1637
2242.89 1593
2243.34 1598
2243.79 1606
2244.23 1555
2244.68 1549
2245.13 1546
2245.57 1600
2246.02 1620
2246.47 1560
2246.91 1590
2247.36 1623
2247.81 1617
2248.25 1540
2248.70 1560
2249.15 1654
2249.59 1564
2250.04 1566
2250.49 1617
2250.93 1681
2251.38 1669
2251.83 1624
2252.28 1612
2252.72 1539
2253.17 1506
2253.62 1591
2254.07 1631
2254.51 1564
2254.96 1523
2255.41 1560
2255.86 1580
2256.30 1569
2256.75 1546
2257.20 1506
2257.65 1507
2258.09 1515
2258.54 1559
2258.99 1557
2259.44 1517
2259.89 1492
2260.33 1621
2260.78 1627
2261.23 1632
2261.68 1659
2262.13 1684
2262.58 1633
2263.02 1666
2263.47 1687
2263.92 1622
2264.37 1631
2264.82 1676
2265.27 1632
2265.71 1621
2266.16 1660
2266.61 1682
2267.06 1670
2267.51 1570
2267.96 1639
2268.41 1617
2268.86 1722
2269.30 1631
2269.75 1652
2270.20 1713
2270.65 1749
2271.10 1753
2271.55 1789
2272.00 1730
2272.45 1659
2272.90 1685
2273.35 1736
2273.80 1662
2274.25 1651
2274.69 1772
2275.14 1733
2275.59 1652
2276.04 1695
2276.49 1713
2276.94 1710
2277.39 1728
2277.84 1756
2278.29 1677
2278.74 1629
2279.19 1631
2279.64 1619
2280.09 1629
2280.54 1636
2280.99 1640
2281.44 1669
2281.89 1591
2282.34 1592
2282.79 1568
2283.24 1545
2283.69 1585
2284.14 1674
2284.59 1589
2285.04 1583
2285.50 1598
2285.95 1600
2286.40 1572
2286.85 1577
2287.30 1577
2287.75 1599
2288.20 1617
2288.65 1681
2289.10 1698
2289.55 1757
2290.00 1780
2290.45 1864
2290.91 1920
2291.36 1907
2291.81 1937
2292.26 2036
2292.71 2004
2293.16 2018
2293.61 2013
2294.06 2109
2294.52 2108
2294.97 2097
2295.42 2020
2295.87 2016
2296.32 1983
2296.77 1917
2297.22 1887
2297.68 1787
2298.13 1721
2298.58 1778
2299.03 1722
2299.48 1695
2299.94 1685
2300.39 1559
2300.84 1597
2301.29 1667
2301.74 1613
2302.20 1606
2302.65 1658
2303.10 1632
2303.55 1630
2304.01 1613
2304.46 1546
2304.91 1574
2305.36 1571
2305.82 1583
2306.27 1619
2306.72 1659
2307.17 1665
2307.63 1683
2308.08 1788
2308.53 1840
2308.98 1822
2309.44 1850
2309.89 1911
2310.34 1905
2310.80 1890
2311.25 1927
2311.70 1930
2312.16 1890
2312.61 1893
2313.06 1865
2313.52 1801
2313.97 1759
2314.42 1736
2314.88 1780
2315.33 1779
2315.78 1824
2316.24 1846
2316.69 1892
2317.14 1927
2317.60 1928
2318.05 1947
2318.50 1984
2318.96 2035
2319.41 1991
2319.87 1965
2320.32 1907
2320.77 1920
2321.23 1925
2321.68 1888
2322.14 1879
2322.59 1760
2323.04 1809
2323.50 1832
2323.95 1841
2324.41 1974
2324.86 1980
2325.32 2036
2325.77 2154
2326.23 2157
2326.68 2161
2327.13 2111
2327.59 2013
2328.04 1883
2328.50 1946
2328.95 1902
2329.41 1862
2329.86 1844
2330.32 1781
2330.77 1813
2331.23 1784
2331.68 1784
2332.14 1807
2332.59 1807
2333.05 1795
2333.50 1762
2333.96 1777
2334.41 1776
2334.87 1747
2335.33 1810
2335.78 1747
2336.24 1776
2336.69 1782
2337.15 1802
2337.60 1781
2338.06 1820
2338.51 1696
2338.97 1664
2339.43 1715
2339.88 1641
2340.34 1671
2340.79 1623
2341.25 1596
2341.71 1657
2342.16 1595
2342.62 1660
2343.07 1634
2343.53 1658
2343.99 1621
2344.44 1631
2344.90 1658
2345.36 1638
2345.81 1674
2346.27 1758
2346.73 1774
2347.18 1796
2347.64 1750
2348.09 1789
2348.55 1793
2349.01 1754
2349.47 1819
2349.92 1821
2350.38 1841
2350.84 1814
2351.29 1838
2351.75 1858
2352.21 1793
2352.66 1664
2353.12 1727
2353.58 1696
2354.04 1670
2354.49 1591
2354.95 1593
2355.41 1664
2355.86 1577
2356.32 1535
2356.78 1604
2357.24 1651
2357.70 1569
2358.15 1576
2358.61 1546
2359.07 1547
2359.53 1560
2359.98 1579
2360.44 1592
2360.90 1536
2361.36 1540
2361.82 1543
2362.27 1551
2362.73 1555
2363.19 1524
2363.65 1605
2364.11 1579
2364.56 1588
2365.02 1577
2365.48 1590
2365.94 1613
2366.40 1659
2366.86 1719
2367.31 1633
2367.77 1663
2368.23 1682
2368.69 1664
2369.15 1621
2369.61 1619
2370.07 1630
2370.53 1616
2370.98 1625
2371.44 1623
2371.90 1593
2372.36 1556
2372.82 1608
2373.28 1605
2373.74 1584
2374.20 1606
2374.66 1603
2375.12 1658
2375.58 1645
2376.04 1649
2376.49 1656
2376.95 1606
2377.41 1640
2377.87 1637
2378.33 1685
2378.79 1624
2379.25 1625
2379.71 1658
2380.17 1608
2380.63 1594
2381.09 1607
2381.55 1551
2382.01 1607
2382.47 1551
2382.93 1579
2383.39 1540
2383.85 1526
2384.31 1529
2384.77 1520
2385.23 1487
2385.69 1509
2386.15 1503
2386.61 1569
2387.07 1590
2387.53 1557
2387.99 1577
2388.46 1567
2388.92 1569
2389.38 1548
2389.84 1569
2390.30 1546
2390.76 1568
2391.22 1559
2391.68 1593
2392.14 1569
2392.60 1593
2393.06 1532
2393.52 1554
2393.99 1574
2394.45 1591
2394.91 1542
2395.37 1572
2395.83 1627
2396.29 1632
2396.75 1586
2397.21 1511
2397.68 1604
2398.14 1575
2398.60 1565
2399.06 1540
2399.52 1540
2399.98 1493
2400.45 1453
2400.91 1465
2401.37 1422
2401.83 1506
2402.29 1526
2402.76 1567
2403.22 1526
2403.68 1541
2404.14 1540
2404.60 1562
2405.07 1622
2405.53 1638
2405.99 1593
2406.45 1611
2406.91 1652
2407.38 1656
2407.84 1686
2408.30 1594
2408.76 1584
2409.23 1556
2409.69 1524
2410.15 1541
2410.62 1461
2411.08 1408
2411.54 1478
2412.00 1446
2412.47 1487
2412.93 1483
2413.39 1492
2413.86 1494
2414.32 1502
2414.78 1504
2415.24 1445
2415.71 1475
2416.17 1494
2416.63 1496
2417.10 1481
2417.56 1512
2418.02 1541
2418.49 1496
2418.95 1549
2419.42 1527
2419.88 1572
2420.34 1586
2420.81 1608
2421.27 1532
2421.73 1544
2422.20 1525
2422.66 1523
2423.13 1551
2423.59 1510
2424.05 1529
2424.52 1546
2424.98 1574
2425.45 1611
2425.91 1529
2426.37 1533
2426.84 1561
2427.30 1542
2427.77 1522
2428.23 1509
2428.70 1478
2429.16 1394
2429.62 1400
2430.09 1483
2430.55 1496
2431.02 1497
2431.48 1509
2431.95 1500
2432.41 1508
2432.88 1565
2433.34 1536
2433.81 1521
2434.27 1491
2434.74 1493
2435.20 1524
2435.67 1433
2436.13 1479
2436.60 1464
2437.06 1455
2437.53 1495
2437.99 1498
2438.46 1554
2438.92 1519
2439.39 1522
2439.86 1516
2440.32 1494
2440.79 1485
2441.25 1490
2441.72 1516
2442.18 1517
2442.65 1530
2443.12 1475
2443.58 1485
2444.05 1468
2444.51 1451
2444.98 1435
2445.44 1477
2445.91 1407
2446.38 1504
2446.84 1452
2447.31 1405
2447.78 1460
2448.24 1477
2448.71 1452
2449.17 1458
2449.64 1454
2450.11 1437
2450.57 1465
2451.04 1543
2451.51 1472
2451.97 1437
2452.44 1408
2452.91 1439
2453.37 1483
2453.84 1404
2454.31 1509
2454.78 1468
2455.24 1449
2455.71 1405
2456.18 1436
2456.64 1432
2457.11 1446
2457.58 1404
2458.04 1423
2458.51 1438
2458.98 1429
2459.45 1412
2459.91 1429
2460.38 1495
2460.85 1545
2461.32 1517
2461.78 1469
2462.25 1438
2462.72 1481
2463.19 1447
2463.66 1442
2464.12 1499
2464.59 1482
2465.06 1472
2465.53 1499
2465.99 1502
2466.46 1530
2466.93 1556
2467.40 1519
2467.87 1479
2468.34 1524
2468.80 1452
2469.27 1470
2469.74 1487
2470.21 1445
2470.68 1496
2471.15 1468
2471.61 1457
2472.08 1393
2472.55 1422
2473.02 1442
2473.49 1435
2473.96 1424
2474.43 1460
2474.90 1410
2475.36 1432
2475.83 1369
2476.30 1378
2476.77 1385
2477.24 1473
2477.71 1443
2478.18 1435
2478.65 1451
2479.12 1417
2479.59 1358
2480.06 1421
2480.52 1397
2480.99 1360
2481.46 1386
2481.93 1341
2482.40 1399
2482.87 1376
2483.34 1401
2483.81 1402
2484.28 1370
2484.75 1462
2485.22 1405
2485.69 1395
2486.16 1438
2486.63 1513
2487.10 1511
2487.57 1593
2488.04 1561
2488.51 1534
2488.98 1566
2489.45 1569
2489.92 1531
2490.39 1508
2490.86 1512
2491.33 1433
2491.80 1450
2492.27 1492
2492.74 1474
2493.21 1465
2493.69 1487
2494.16 1542
2494.63 1577
2495.10 1559
2495.57 1572
2496.04 1532
2496.51 1534
2496.98 1483
2497.45 1512
2497.92 1491
2498.39 1461
2498.86 1517
2499.34 1468
2499.81 1448
2500.28 1453
2500.75 1485
2501.22 1426
2501.69 1403
2502.16 1352
2502.64 1434
2503.11 1464
2503.58 1472
2504.05 1464
2504.52 1489
2504.99 1491
2505.47 1454
2505.94 1465
2506.41 1447
2506.88 1465
2507.35 1437
2507.82 1399
2508.30 1417
2508.77 1474
2509.24 1421
2509.71 1498
2510.18 1496
2510.66 1468
2511.13 1503
2511.60 1514
2512.07 1469
2512.55 1445
2513.02 1475
2513.49 1493
2513.96 1478
2514.44 1469
2514.91 1455
2515.38 1443
2515.85 1420
2516.33 1479
2516.80 1455
2517.27 1461
2517.75 1506
2518.22 1524
2518.69 1466
2519.16 1478
2519.64 1507
2520.11 1595
2520.58 1587
2521.06 1545
2521.53 1566
2522.00 1517
2522.48 1556
2522.95 1512
2523.42 1523
2523.90 1622
2524.37 1601
2524.84 1532
2525.32 1449
2525.79 1483
2526.27 1531
2526.74 1475
2527.21 1452
2527.69 1477
2528.16 1479
2528.63 1517
2529.11 1538
2529.58 1492
2530.06 1500
2530.53 1515
2531.00 1543
2531.48 1500
2531.95 1578
2532.43 1558
2532.90 1503
2533.38 1487
2533.85 1518
2534.32 1546
2534.80 1548
2535.27 1525
2535.75 1510
2536.22 1458
2536.70 1517
2537.17 1490
2537.65 1525
2538.12 1515
2538.60 1529
2539.07 1550
2539.55 1545
2540.02 1551
2540.50 1559
2540.97 1538
2541.45 1562
2541.92 1512
2542.40 1461
2542.87 1479
2543.35 1478
2543.82 1477
2544.30 1426
2544.77 1412
2545.25 1500
2545.72 1567
2546.20 1547
2546.68 1526
2547.15 1562
2547.63 1533
2548.10 1680
2548.58 1717
2549.05 1726
2549.53 1790
2550.01 1773
2550.48 1860
2550.96 1863
2551.43 1865
2551.91 1835
2552.39 1876
2552.86 1879
2553.34 1945
2553.82 1919
2554.29 1914
2554.77 1820
2555.24 1784
2555.72 1784
2556.20 1657
2556.67 1723
2557.15 1675
2557.63 1593
2558.10 1569
2558.58 1533
2559.06 1484
2559.53 1506
2560.01 1473
2560.49 1493
2560.96 1470
2561.44 1490
2561.92 1487
2562.40 1462
2562.87 1450
2563.35 1446
2563.83 1445
2564.30 1449
2564.78 1460
2565.26 1493
2565.74 1517
2566.21 1536
2566.69 1507
2567.17 1488
2567.65 1480
2568.12 1500
2568.60 1508
2569.08 1466
2569.56 1474
2570.03 1539
2570.51 1512
2570.99 1428
2571.47 1509
2571.95 1513
2572.42 1460
2572.90 1454
2573.38 1496
2573.86 1476
2574.34 1505
2574.81 1536
2575.29 1456
2575.77 1435
2576.25 1447
2576.73 1482
2577.21 1467
2577.68 1492
2578.16 1419
2578.64 1466
2579.12 1433
2579.60 1402
2580.08 1434
2580.56 1448
2581.04 1464
2581.51 1427
2581.99 1423
2582.47 1391
2582.95 1413
2583.43 1399
2583.91 1407
2584.39 1374
2584.87 1406
2585.35 1466
2585.83 1459
2586.31 1434
2586.78 1406
2587.26 1380
2587.74 1435
2588.22 1463
2588.70 1458
2589.18 1430
2589.66 1476
2590.14 1432
2590.62 1392
2591.10 1474
2591.58 1388
2592.06 1420
2592.54 1449
2593.02 1431
2593.50 1416
2593.98 1434
2594.46 1410
2594.94 1383
2595.42 1475
2595.90 1384
2596.38 1407
2596.86 1413
2597.34 1317
2597.82 1293
2598.30 1273
2598.78 1298
2599.26 1317
2599.74 1338
2600.22 1375
2600.70 1372
2601.19 1362
2601.67 1385
2602.15 1343
2602.63 1334
2603.11 1394
2603.59 1446
2604.07 1446
2604.55 1431
2605.03 1477
2605.51 1390
2605.99 1387
2606.48 1448
2606.96 1451
2607.44 1456
2607.92 1460
2608.40 1483
2608.88 1511
2609.36 1448
2609.84 1497
2610.33 1516
2610.81 1549
2611.29 1482
2611.77 1406
2612.25 1456
2612.73 1475
2613.22 1393
2613.70 1409
2614.18 1328
2614.66 1361
2615.14 1347
2615.63 1397
2616.11 1332
2616.59 1361
2617.07 1428
2617.55 1438
2618.04 1449
2618.52 1421
2619.00 1360
2619.48 1397
2619.97 1405
2620.45 1382
2620.93 1417
2621.41 1434
2621.90 1388
2622.38 1377
2622.86 1394
2623.34 1352
2623.83 1416
2624.31 1433
2624.79 1373
2625.27 1335
2625.76 1338
2626.24 1387
2626.72 1403
2627.21 1354
2627.69 1363
2628.17 1322
2628.66 1347
2629.14 1382
2629.62 1380
2630.11 1423
2630.59 1393
2631.07 1333
2631.56 1379
2632.04 1399
2632.52 1375
2633.01 1390
2633.49 1439
2633.97 1421
2634.46 1386
2634.94 1395
2635.43 1379
2635.91 1369
2636.39 1465
2636.88 1464
2637.36 1387
2637.85 1373
2638.33 1414
2638.81 1369
2639.30 1374
2639.78 1410
2640.27 1341
2640.75 1337
2641.24 1360
2641.72 1349
2642.20 1365
2642.69 1371
2643.17 1376
2643.66 1368
2644.14 1321
2644.63 1352
2645.11 1334
2645.60 1386
2646.08 1351
2646.57 1305
2647.05 1312
2647.54 1338
2648.02 1378
2648.51 1370
2648.99 1397
2649.48 1327
2649.96 1359
2650.45 1406
2650.93 1401
2651.42 1396
2651.90 1368
2652.39 1370
2652.87 1303
2653.36 1309
2653.84 1346
2654.33 1355
2654.82 1305
2655.30 1358
2655.79 1389
2656.27 1377
2656.76 1386
2657.24 1378
2657.73 1370
2658.22 1400
2658.70 1337
2659.19 1347
2659.67 1381
2660.16 1353
2660.65 1405
2661.13 1314
2661.62 1351
2662.10 1395
2662.59 1420
2663.08 1416
2663.56 1398
2664.05 1373
2664.54 1367
2665.02 1396
2665.51 1431
2666.00 1517
2666.48 1484
2666.97 1434
2667.46 1495
2667.94 1450
2668.43 1438
2668.92 1441
2669.40 1461
2669.89 1419
2670.38 1469
2670.86 1395
2671.35 1404
2671.84 1433
2672.33 1436
2672.81 1387
2673.30 1430
2673.79 1402
2674.28 1430
2674.76 1448
2675.25 1430
2675.74 1399
2676.23 1408
2676.71 1424
2677.20 1405
2677.69 1422
2678.18 1461
2678.66 1367
2679.15 1397
2679.64 1347
2680.13 1350
2680.62 1343
2681.10 1368
2681.59 1356
2682.08 1353
2682.57 1342
2683.06 1325
2683.54 1342
2684.03 1337
2684.52 1348
2685.01 1332
2685.50 1372
2685.99 1350
2686.47 1354
2686.96 1365
2687.45 1293
2687.94 1299
2688.43 1365
2688.92 1353
2689.41 1357
2689.89 1408
2690.38 1401
2690.87 1376
2691.36 1424
2691.85 1433
2692.34 1420
2692.83 1439
2693.32 1428
2693.81 1454
2694.30 1452
2694.79 1477
2695.27 1434
2695.76 1416
2696.25 1501
2696.74 1513
2697.23 1473
2697.72 1476
2698.21 1449
2698.70 1443
2699.19 1454
2699.68 1412
2700.17 1393
2700.66 1415
2701.15 1411
2701.64 1454
2702.13 1445
2702.62 1494
2703.11 1494
2703.60 1455
2704.09 1417
2704.58 1476
2705.07 1461
2705.56 1451
2706.05 1440
2706.54 1471
2707.03 1439
2707.52 1422
2708.01 1464
2708.50 1479
2708.99 1445
2709.48 1492
2709.97 1436
2710.46 1412
2710.96 1478
2711.45 1386
2711.94 1321
2712.43 1375
2712.92 1417
2713.41 1364
2713.90 1349
2714.39 1314
2714.88 1338
2715.37 1344
2715.86 1346
2716.36 1346
2716.85 1304
2717.34 1392
2717.83 1385
2718.32 1338
2718.81 1398
2719.30 1375
2719.80 1353
2720.29 1406
2720.78 1478
2721.27 1461
2721.76 1478
2722.25 1477
2722.75 1537
2723.24 1524
2723.73 1546
2724.22 1487
2724.71 1469
2725.21 1413
2725.70 1429
2726.19 1400
2726.68 1428
2727.17 1444
2727.67 1406
2728.16 1413
2728.65 1406
2729.14 1392
2729.64 1415
2730.13 1423
2730.62 1406
2731.11 1361
2731.61 1411
2732.10 1422
2732.59 1397
2733.08 1397
2733.58 1381
2734.07 1402
2734.56 1491
2735.05 1463
2735.55 1441
2736.04 1449
2736.53 1449
2737.03 1487
2737.52 1445
2738.01 1460
2738.51 1459
2739.00 1477
2739.49 1458
2739.99 1484
2740.48 1522
2740.97 1481
2741.47 1484
2741.96 1519
2742.45 1514
2742.95 1494
2743.44 1442
2743.93 1383
2744.43 1409
2744.92 1434
2745.42 1390
2745.91 1363
2746.40 1381
2746.90 1357
2747.39 1362
2747.89 1334
2748.38 1341
2748.87 1387
2749.37 1355
2749.86 1403
2750.36 1403
2750.85 1406
2751.34 1384
2751.84 1313
2752.33 1339
2752.83 1367
2753.32 1275
2753.82 1373
2754.31 1363
2754.81 1396
2755.30 1315
2755.80 1379
2756.29 1331
2756.79 1365
2757.28 1420
2757.78 1408
2758.27 1422
2758.77 1376
2759.26 1396
2759.76 1417
2760.25 1374
2760.75 1391
2761.24 1408
2761.74 1397
2762.23 1415
2762.73 1395
2763.22 1376
2763.72 1380
2764.21 1362
2764.71 1432
2765.20 1439
2765.70 1456
2766.20 1415
2766.69 1364
2767.19 1352
2767.68 1394
2768.18 1327
2768.68 1360
2769.17 1410
2769.67 1466
2770.16 1370
2770.66 1395
2771.16 1450
2771.65 1429
2772.15 1362
2772.64 1377
2773.14 1415
2773.64 1383
2774.13 1332
2774.63 1375
2775.13 1343
2775.62 1310
2776.12 1394
2776.62 1370
2777.11 1348
2777.61 1320
2778.11 1320
2778.60 1341
2779.10 1349
2779.60 1366
2780.09 1342
2780.59 1347
2781.09 1374
2781.58 1386
2782.08 1338
2782.58 1277
2783.08 1316
2783.57 1301
2784.07 1326
2784.57 1344
2785.07 1315
2785.56 1347
2786.06 1375
2786.56 1360
2787.06 1325
2787.55 1352
2788.05 1324
2788.55 1290
2789.05 1296
2789.54 1315
2790.04 1341
2790.54 1272
2791.04 1303
2791.54 1303
2792.03 1373
2792.53 1368
2793.03 1334
2793.53 1349
2794.03 1408
2794.52 1395
2795.02 1406
2795.52 1391
2796.02 1442
2796.52 1425
2797.02 1390
2797.51 1382
2798.01 1338
2798.51 1346
2799.01 1378
2799.51 1358
2800.01 1328
2800.51 1339
2801.00 1316
2801.50 1337
2802.00 1352
2802.50 1338
2803.00 1317
2803.50 1320
2804.00 1348
2804.50 1331
2805.00 1310
2805.50 1362
2806.00 1408
2806.49 1364
2806.99 1435
2807.49 1402
2807.99 1456
2808.49 1471
2808.99 1537
2809.49 1591
2809.99 1610
2810.49 1608
2810.99 1571
2811.49 1633
2811.99 1648
2812.49 1600
2812.99 1583
2813.49 1565
2813.99 1507
2814.49 1490
2814.99 1427
2815.49 1392
2815.99 1411
2816.49 1383
2816.99 1356
2817.49 1382
2817.99 1318
2818.49 1323
2818.99 1366
2819.49 1400
2819.99 1357
2820.49 1383
2820.99 1429
2821.49 1394
2821.99 1359
2822.50 1320
2823.00 1315
2823.50 1311
2824.00 1264
2824.50 1323
2825.00 1294
2825.50 1282
2826.00 1281
2826.50 1267
2827.00 1301
2827.50 1328
2828.01 1309
2828.51 1339
2829.01 1389
2829.51 1351
2830.01 1298
2830.51 1342
2831.01 1360
2831.52 1384
2832.02 1315
2832.52 1301
2833.02 1296
2833.52 1301
2834.02 1320
2834.53 1338
2835.03 1319
2835.53 1284
2836.03 1340
2836.53 1347
2837.03 1357
2837.54 1322
2838.04 1340
2838.54 1283
2839.04 1310
2839.55 1290
2840.05 1294
2840.55 1295
2841.05 1312
2841.55 1311
2842.06 1307
2842.56 1312
2843.06 1312
2843.56 1346
2844.07 1293
2844.57 1355
2845.07 1304
2845.58 1310
2846.08 1425
2846.58 1329
2847.08 1304
2847.59 1319
2848.09 1341
2848.59 1350
2849.10 1386
2849.60 1377
2850.10 1377
2850.61 1353
2851.11 1344
2851.61 1309
2852.12 1318
2852.62 1339
2853.12 1302
2853.63 1305
2854.13 1306
2854.63 1312
2855.14 1358
2855.64 1367
2856.14 1362
2856.65 1345
2857.15 1324
2857.66 1333
2858.16 1314
2858.66 1280
2859.17 1276
2859.67 1313
2860.17 1321
2860.68 1327
2861.18 1297
2861.69 1309
2862.19 1328
2862.70 1375
2863.20 1335
2863.70 1341
2864.21 1354
2864.71 1352
2865.22 1337
2865.72 1327
2866.23 1321
2866.73 1360
2867.24 1359
2867.74 1332
2868.25 1322
2868.75 1335
2869.26 1357
2869.76 1327
2870.27 1352
2870.77 1370
2871.28 1373
2871.78 1337
2872.29 1369
2872.79 1362
2873.30 1373
2873.80 1395
2874.31 1351
2874.81 1383
2875.32 1391
2875.82 1361
2876.33 1369
2876.83 1356
2877.34 1369
2877.84 1340
2878.35 1307
2878.86 1268
2879.36 1256
2879.87 1333
2880.37 1355
2880.88 1327
2881.39 1266
2881.89 1290
2882.40 1311
2882.90 1331
2883.41 1350
2883.92 1376
2884.42 1422
2884.93 1403
2885.43 1490
2885.94 1499
2886.45 1532
2886.95 1551
2887.46 1581
2887.97 1596
2888.47 1648
2888.98 1595
2889.49 1638
2889.99 1618
2890.50 1587
2891.01 1614
2891.51 1623
2892.02 1676
2892.53 1589
2893.03 1609
2893.54 1616
2894.05 1653
2894.55 1629
2895.06 1641
2895.57 1644
2896.08 1656
2896.58 1686
2897.09 1729
2897.60 1696
2898.11 1606
2898.61 1641
2899.12 1631
2899.63 1607
2900.13 1523
2900.64 1537
2901.15 1534
2901.66 1510
2902.17 1493
2902.67 1475
2903.18 1475
2903.69 1529
2904.20 1498
2904.70 1528
2905.21 1494
2905.72 1563
2906.23 1563
2906.74 1511
2907.25 1531
2907.75 1515
2908.26 1526
2908.77 1545
2909.28 1457
2909.79 1459
2910.30 1489
2910.80 1441
2911.31 1425
2911.82 1394
2912.33 1393
2912.84 1365
2913.35 1415
2913.86 1431
2914.36 1421
2914.87 1352
2915.38 1394
2915.89 1424
2916.40 1433
2916.91 1517
2917.42 1507
2917.93 1509
2918.44 1541
2918.95 1541
2919.46 1514
2919.96 1530
2920.47 1546
2920.98 1586
2921.49 1575
2922.00 1521
2922.51 1550
2923.02 1531
2923.53 1558
2924.04 1570
2924.55 1565
2925.06 1554
2925.57 1538
2926.08 1536
2926.59 1530
2927.10 1508
2927.61 1536
2928.12 1525
2928.63 1460
2929.14 1515
2929.65 1450
2930.16 1393
2930.67 1463
2931.18 1442
2931.69 1395
2932.20 1349
2932.71 1421
2933.22 1436
2933.73 1460
2934.24 1446
2934.75 1454
2935.26 1425
2935.77 1502
2936.29 1439
2936.80 1479
2937.31 1492
2937.82 1481
2938.33 1487
2938.84 1599
2939.35 1581
2939.86 1536
2940.37 1505
2940.88 1574
2941.39 1559
2941.91 1526
2942.42 1560
2942.93 1522
2943.44 1496
2943.95 1490
2944.46 1470
2944.97 1470
2945.49 1445
2946.00 1411
2946.51 1436
2947.02 1425
2947.53 1413
2948.04 1427
2948.56 1358
2949.07 1413
2949.58 1447
2950.09 1383
2950.60 1408
2951.12 1365
2951.63 1401
2952.14 1430
2952.65 1465
2953.16 1509
2953.68 1463
2954.19 1477
2954.70 1515
2955.21 1459
2955.73 1485
2956.24 1538
2956.75 1573
2957.26 1628
2957.78 1607
2958.29 1700
2958.80 1676
2959.31 1707
2959.83 1665
2960.34 1704
2960.85 1666
2961.36 1691
2961.88 1665
2962.39 1645
2962.90 1695
2963.42 1735
2963.93 1697
2964.44 1645
2964.96 1649
2965.47 1709
2965.98 1754
2966.50 1709
2967.01 1712
2967.52 1741
2968.04 1761
2968.55 1757
2969.06 1782
2969.58 1753
2970.09 1678
2970.60 1749
2971.12 1765
2971.63 1715
2972.15 1666
2972.66 1609
2973.17 1626
2973.69 1597
2974.20 1614
2974.72 1640
2975.23 1620
2975.74 1611
2976.26 1605
2976.77 1654
2977.29 1664
2977.80 1631
2978.31 1679
2978.83 1710
2979.34 1723
2979.86 1733
2980.37 1747
2980.89 1773
2981.40 1766
2981.92 1801
2982.43 1848
2982.95 1885
2983.46 1896
2983.98 1887
2984.49 1878
2985.01 1941
2985.52 1943
2986.04 1892
2986.55 1943
2987.07 1982
2987.58 1968
2988.10 2062
2988.61 2035
2989.13 2053
2989.64 2103
2990.16 2035
2990.67 2086
2991.19 2005
2991.70 1982
2992.22 1997
2992.73 2061
2993.25 2043
2993.77 2064
2994.28 2086
2994.80 2095
2995.31 2083
2995.83 2197
2996.35 2272
2996.86 2371
2997.38 2463
2997.89 2496
2998.41 2656
2998.93 2680
2999.44 2733
2999.96 2689
3000.47 2763
3000.99 2728
3001.51 2695
3002.02 2794
3002.54 2959
3003.06 3237
3003.57 3706
3004.09 4308
3004.61 5051
3005.12 5709
3005.64 6219
3006.16 6518
3006.67 6528
3007.19 6149
3007.71 5697
3008.22 5079
3008.74 4325
3009.26 3930
3009.77 3441
3010.29 3086
3010.81 2880
3011.33 2650
3011.84 2493
3012.36 2353
3012.88 2343
3013.40 2285
3013.91 2225
3014.43 2220
3014.95 2230
3015.47 2134
3015.98 2171
3016.50 2162
3017.02 2060
3017.54 2043
3018.05 1993
3018.57 1962
3019.09 2016
3019.61 2020
3020.13 1959
3020.64 1999
3021.16 2022
3021.68 2003
3022.20 1902
3022.72 1953
3023.23 1970
3023.75 2057
3024.27 2079
3024.79 2017
3025.31 1983
3025.83 2053
3026.34 2107
3026.86 2082
3027.38 2026
3027.90 1948
3028.42 1957
3028.94 1954
3029.46 1901
3029.98 1874
3030.49 1891
3031.01 1915
3031.53 1917
3032.05 1838
3032.57 1842
3033.09 1869
3033.61 1803
3034.13 1782
3034.65 1779
3035.17 1794
3035.68 1853
3036.20 1854
3036.72 1826
3037.24 1838
3037.76 1791
3038.28 1823
3038.80 1832
3039.32 1834
3039.84 1793
3040.36 1827
3040.88 1802
3041.40 1765
3041.92 1722
3042.44 1733
3042.96 1788
3043.48 1764
3044.00 1778
3044.52 1740
3045.04 1790
3045.56 1741
3046.08 1747
3046.60 1719
3047.12 1691
3047.64 1702
3048.16 1797
3048.68 1742
3049.20 1733
3049.72 1710
3050.24 1831
3050.76 1791
3051.28 1716
3051.80 1722
3052.33 1729
3052.85 1686
3053.37 1670
3053.89 1742
3054.41 1738
3054.93 1710
3055.45 1697
3055.97 1725
3056.49 1798
3057.01 1791
3057.54 1809
3058.06 1808
3058.58 1781
3059.10 1739
3059.62 1808
3060.14 1775
3060.66 1781
3061.18 1816
3061.71 1879
3062.23 1830
3062.75 1897
3063.27 1952
3063.79 1892
3064.31 1878
3064.84 1934
3065.36 1883
3065.88 1892
3066.40 1953
3066.92 1939
3067.45 2012
3067.97 1914
3068.49 1924
3069.01 1957
3069.53 2033
3070.06 1985
3070.58 1930
3071.10 1917
3071.62 1923
3072.15 1944
3072.67 2001
3073.19 1905
3073.71 1908
3074.24 1876
3074.76 1957
3075.28 2036
3075.80 2057
3076.33 2037
3076.85 2177
3077.37 2267
3077.90 2279
3078.42 2354
3078.94 2477
3079.46 2575
3079.99 2506
3080.51 2660
3081.03 2693
3081.56 2727
3082.08 2819
3082.60 2759
3083.13 2769
3083.65 2805
3084.17 2746
3084.70 2650
3085.22 2580
3085.74 2520
3086.27 2511
3086.79 2502
3087.31 2455
3087.84 2425
3088.36 2431
3088.89 2300
3089.41 2344
3089.93 2333
3090.46 2392
3090.98 2364
3091.51 2401
3092.03 2406
3092.55 2468
3093.08 2589
3093.60 2522
3094.13 2741
3094.65 3049
3095.18 3250
3095.70 3477
3096.22 3695
3096.75 3967
3097.27 4051
3097.80 4113
3098.32 4175
3098.85 4177
3099.37 4069
3099.90 4146
3100.42 4242
3100.95 4593
3101.47 5324
3102.00 6205
3102.52 7713
3103.05 9298
3103.57 10350
3104.10 11115
3104.62 10884
3105.15 10277
3105.67 9331
3106.20 8238
3106.72 6974
3107.25 5759
3107.77 4833
3108.30 4182
3108.82 3711
3109.35 3347
3109.88 3257
3110.40 3039
3110.93 2945
3111.45 2938
3111.98 2909
3112.50 2851
3113.03 2798
3113.56 2776
3114.08 2733
3114.61 2637
3115.13 2553
3115.66 2477
3116.19 2423
3116.71 2408
3117.24 2353
3117.77 2304
3118.29 2264
3118.82 2268
3119.34 2224
3119.87 2229
3120.40 2365
3120.92 2430
3121.45 2421
3121.98 2510
3122.50 2583
3123.03 2536
3123.56 2623
3124.08 2537
3124.61 2467
3125.14 2419
3125.66 2285
3126.19 2258
3126.72 2207
3127.25 2204
3127.77 2130
3128.30 2086
3128.83 2129
3129.35 2061
3129.88 2040
3130.41 2016
3130.94 1945
3131.46 1980
3131.99 1929
3132.52 1964
3133.05 1935
3133.57 1977
3134.10 1905
3134.63 1968
3135.16 1974
3135.68 1940
3136.21 1920
3136.74 1906
3137.27 1898
3137.80 1871
3138.32 1890
3138.85 1798
3139.38 1818
3139.91 1801
3140.44 1773
3140.97 1789
3141.49 1775
3142.02 1768
3142.55 1757
3143.08 1809
3143.61 1832
3144.14 1731
3144.66 1705
3145.19 1692
3145.72 1722
3146.25 1727
3146.78 1658
3147.31 1675
3147.84 1686
3148.36 1734
3148.89 1751
3149.42 1719
3149.95 1735
3150.48 1714
3151.01 1730
3151.54 1698
3152.07 1711
3152.60 1793
3153.13 1695
3153.66 1702
3154.19 1716
3154.71 1740
3155.24 1704
3155.77 1718
3156.30 1710
3156.83 1674
3157.36 1744
3157.89 1687
3158.42 1770
3158.95 1700
3159.48 1771
3160.01 1712
3160.54 1652
3161.07 1656
3161.60 1661
3162.13 1633
3162.66 1656
3163.19 1636
3163.72 1605
3164.25 1622
3164.78 1639
3165.31 1595
3165.84 1520
3166.37 1570
3166.90 1593
3167.43 1547
3167.96 1504
3168.49 1492
3169.02 1509
3169.56 1607
3170.09 1591
3170.62 1537
3171.15 1531
3171.68 1560
3172.21 1618
3172.74 1568
3173.27 1642
3173.80 1585
3174.33 1573
3174.86 1597
3175.40 1654
3175.93 1687
3176.46 1631
3176.99 1568
3177.52 1589
3178.05 1617
3178.58 1568
3179.11 1586
3179.65 1529
3180.18 1500
3180.71 1473
3181.24 1492
3181.77 1460
3182.30 1499
3182.84 1489
3183.37 1510
3183.90 1511
3184.43 1518
3184.96 1531
3185.49 1542
3186.03 1543
3186.56 1582
3187.09 1525
3187.62 1531
3188.16 1511
3188.69 1520
3189.22 1572
3189.75 1587
3190.28 1640
3190.82 1575
3191.35 1595
3191.88 1579
3192.41 1580
3192.95 1612
3193.48 1590
3194.01 1587
3194.55 1578
3195.08 1560
3195.61 1544
3196.14 1595
3196.68 1527
3197.21 1605
3197.74 1544
3198.28 1578
3198.81 1599
3199.34 1607
3199.87 1559
3200.41 1585
3200.94 1587
3201.47 1602
3202.01 1585
3202.54 1614
3203.07 1635
3203.61 1621
3204.14 1607
3204.68 1636
3205.21 1709
3205.74 1747
3206.28 1774
3206.81 1765
3207.34 1827
3207.88 1868
3208.41 1913
3208.95 1976
3209.48 1939
3210.01 2022
3210.55 2039
3211.08 2062
3211.62 2078
3212.15 2084
3212.68 2065
3213.22 2089
3213.75 2027
3214.29 1934
3214.82 1870
3215.36 1838
3215.89 1812
3216.42 1775
3216.96 1707
3217.49 1667
3218.03 1662
3218.56 1588
3219.10 1646
3219.63 1632
3220.17 1621
3220.70 1598
3221.24 1637
3221.77 1636
3222.31 1731
3222.84 1728
3223.38 1792
3223.91 1871
3224.45 1974
3224.98 1994
3225.52 2008
3226.05 2098
3226.59 2080
3227.12 2092
3227.66 2124
3228.20 2068
3228.73 2007
3229.27 1990
3229.80 2087
3230.34 2031
3230.87 1978
3231.41 2049
3231.95 2063
3232.48 2015
3233.02 2028
3233.55 2035
3234.09 2095
3234.63 2113
3235.16 2189
3235.70 2172
3236.23 2246
3236.77 2324
3237.31 2339
3237.84 2360
3238.38 2389
3238.92 2438
3239.45 2451
3239.99 2365
3240.53 2391
3241.06 2388
3241.60 2329
3242.14 2282
3242.67 2266
3243.21 2286
3243.75 2351
3244.28 2414
3244.82 2425
3245.36 2548
3245.89 2568
3246.43 2578
3246.97 2667
3247.50 2720
3248.04 2693
3248.58 2631
3249.12 2676
3249.65 2851
3250.19 2948
3250.73 3244
3251.27 3674
3251.80 4191
3252.34 4912
3252.88 5937
3253.42 6567
3253.95 6864
3254.49 7046
3255.03 6722
3255.57 6238
3256.10 5607
3256.64 4893
3257.18 4397
3257.72 3875
3258.26 3679
3258.79 3482
3259.33 3289
3259.87 3216
3260.41 3213
3260.95 3256
3261.49 3294
3262.02 3401
3262.56 3658
3263.10 3858
3263.64 3881
3264.18 3781
3264.72 3806
3265.25 3920
3265.79 3961
3266.33 4043
3266.87 4247
3267.41 4451
3267.95 4405
3268.49 4282
3269.03 4142
3269.56 4007
3270.10 3787
3270.64 3516
3271.18 3226
3271.72 3117
3272.26 3018
3272.80 2961
3273.34 2903
3273.88 2863
3274.42 2855
3274.96 2850
3275.50 2827
3276.04 2807
3276.57 2732
3277.11 2692
3277.65 2764
3278.19 2761
3278.73 2803
3279.27 2797
3279.81 2856
3280.35 2843
3280.89 2865
3281.43 2778
3281.97 2854
3282.51 2842
3283.05 2816
3283.59 2779
3284.13 2745
3284.67 2759
3285.21 2815
3285.75 2752
3286.29 2689
3286.83 2704
3287.37 2820
3287.91 2864
3288.46 2803
3289.00 2801
3289.54 2902
3290.08 3020
3290.62 3063
3291.16 3155
3291.70 3351
3292.24 3426
3292.78 3532
3293.32 3784
3293.86 3835
3294.40 3966
3294.94 4151
3295.49 4387
3296.03 4501
3296.57 4747
3297.11 4656
3297.65 4676
3298.19 4454
3298.73 4179
3299.27 3973
3299.82 3838
3300.36 3615
3300.90 3437
3301.44 3344
3301.98 3291
3302.52 3247
3303.07 3201
3303.61 3196
3304.15 3143
3304.69 3145
3305.23 3136
3305.77 3166
3306.32 3176
3306.86 3182
3307.40 3219
3307.94 3226
3308.49 3381
3309.03 3474
3309.57 3492
3310.11 3633
3310.65 3674
3311.20 3862
3311.74 3847
3312.28 3720
3312.82 3764
3313.37 3651
3313.91 3621
3314.45 3569
3314.99 3560
3315.54 3730
3316.08 3847
3316.62 4003
3317.17 4233
3317.71 4582
3318.25 4874
3318.79 5104
3319.34 5415
3319.88 5584
3320.42 5806
3320.97 5821
3321.51 5770
3322.05 5725
3322.60 5491
3323.14 5362
3323.68 5195
3324.23 5016
3324.77 4697
3325.31 4588
3325.86 4458
3326.40 4397
3326.94 4261
3327.49 4221
3328.03 4259
3328.58 4227
3329.12 4114
3329.66 4074
3330.21 4211
3330.75 4427
3331.30 4751
3331.84 5188
3332.38 6123
3332.93 7725
3333.47 10001
3334.02 12750
3334.56 16473
3335.10 20087
3335.65 23053
3336.19 25259
3336.74 26517
3337.28 26524
3337.83 25191
3338.37 23365
3338.92 20862
3339.46 18031
3340.01 15318
3340.55 12945
3341.10 10596
3341.64 8687
3342.18 7104
3342.73 5887
3343.27 5156
3343.82 4536
3344.36 4121
3344.91 3789
3345.46 3577
3346.00 3438
3346.55 3334
3347.09 3227
3347.64 3137
3348.18 3057
3348.73 3021
3349.27 2962
3349.82 2923
3350.36 2882
3350.91 2852
3351.46 2834
3352.00 2840
3352.55 2740
3353.09 2761
3353.64 2783
3354.18 2780
3354.73 2641
3355.28 2604
3355.82 2631
3356.37 2690
3356.91 2681
3357.46 2675
3358.01 2724
3358.55 2754
3359.10 2783
3359.65 2820
3360.19 2803
3360.74 2868
3361.28 2959
3361.83 3049
3362.38 3040
3362.92 3062
3363.47 3140
3364.02 3270
3364.56 3253
3365.11 3167
3365.66 3183
3366.20 3034
3366.75 3010
3367.30 2898
3367.85 2829
3368.39 2800
3368.94 2711
3369.49 2736
3370.03 2712
3370.58 2787
3371.13 2766
3371.68 2940
3372.22 3077
3372.77 3314
3373.32 3525
3373.87 3625
3374.41 3787
3374.96 3809
3375.51 3812
3376.06 3683
3376.60 3537
3377.15 3369
3377.70 3152
3378.25 2923
3378.79 2793
3379.34 2707
3379.89 2626
3380.44 2512
3380.99 2368
3381.53 2289
3382.08 2287
3382.63 2249
3383.18 2163
3383.73 2147
3384.28 2200
3384.82 2222
3385.37 2137
3385.92 2118
3386.47 2076
3387.02 2048
3387.57 2072
3388.12 1986
3388.66 1992
3389.21 2020
3389.76 2056
3390.31 2044
3390.86 2011
3391.41 1957
3391.96 2009
3392.51 1931
3393.05 1946
3393.60 1945
3394.15 1968
3394.70 1996
3395.25 1965
3395.80 2027
3396.35 2054
3396.90 2051
3397.45 2122
3398.00 2227
3398.55 2212
3399.10 2235
3399.65 2234
3400.20 2189
3400.75 2192
3401.30 2175
3401.85 2148
3402.40 2038
3402.95 2008
3403.50 1930
3404.05 1888
3404.59 1791
3405.14 1796
3405.70 1778
3406.25 1803
3406.80 1796
3407.35 1791
3407.90 1727
3408.45 1816
3409.00 1807
3409.55 1856
3410.10 1904
3410.65 2009
3411.20 2129
3411.75 2064
3412.30 2084
3412.85 2178
3413.40 2259
3413.95 2238
3414.50 2183
3415.05 2194
3415.60 2123
3416.15 2029
3416.71 2070
3417.26 2086
3417.81 2097
3418.36 2074
3418.91 2174
3419.46 2217
3420.01 2093
3420.56 2080
3421.11 2023
3421.67 2015
3422.22 1954
3422.77 1888
3423.32 1834
3423.87 1940
3424.42 1920
3424.98 1914
3425.53 1956
3426.08 1928
3426.63 1898
3427.18 1884
3427.73 1914
3428.29 1832
3428.84 1787
3429.39 1724
3429.94 1739
3430.49 1686
3431.05 1696
3431.60 1679
3432.15 1682
3432.70 1656
3433.25 1674
3433.81 1680
3434.36 1702
3434.91 1764
3435.46 1772
3436.02 1783
3436.57 1755
3437.12 1765
3437.67 1815
3438.23 1751
3438.78 1825
3439.33 1827
3439.89 1790
3440.44 1868
3440.99 1821
3441.54 1763
3442.10 1799
3442.65 1842
3443.20 1813
3443.76 1748
3444.31 1729
3444.86 1757
3445.42 1693
3445.97 1751
3446.52 1713
3447.08 1645
3447.63 1665
3448.18 1753
3448.74 1701
3449.29 1706
3449.84 1713
3450.40 1704
3450.95 1710
3451.50 1676
3452.06 1705
3452.61 1666
3453.17 1686
3453.72 1685
3454.27 1695
3454.83 1652
3455.38 1686
3455.94 1708
3456.49 1725
3457.04 1700
3457.60 1665
3458.15 1704
3458.71 1744
3459.26 1747
3459.82 1699
3460.37 1735
3460.93 1744
3461.48 1788
3462.03 1807
3462.59 1743
3463.14 1730
3463.70 1833
3464.25 1838
3464.81 1879
3465.36 1885
3465.92 1841
3466.47 1916
3467.03 1875
3467.58 1876
3468.14 1963
3468.69 1964
3469.25 1975
3469.80 2020
3470.36 2019
3470.91 2083
3471.47 2159
3472.02 2218
3472.58 2290
3473.14 2283
3473.69 2233
3474.25 2198
3474.80 2146
3475.36 2120
3475.91 2161
3476.47 2189
3477.03 2123
3477.58 2164
3478.14 2159
3478.69 2158
3479.25 2241
3479.80 2225
3480.36 2299
3480.92 2299
3481.47 2352
3482.03 2438
3482.59 2406
3483.14 2475
3483.70 2608
3484.25 2678
3484.81 2712
3485.37 2756
3485.92 2760
3486.48 2819
3487.04 2905
3487.59 3001
3488.15 3008
3488.71 3061
3489.26 3351
3489.82 3848
3490.38 4589
3490.93 5722
3491.49 7118
3492.05 8599
3492.61 9827
3493.16 10543
3493.72 10658
3494.28 9983
3494.83 9005
3495.39 7841
3495.95 6617
3496.51 5544
3497.06 4670
3497.62 4051
3498.18 3539
3498.74 3304
3499.29 3307
3499.85 3217
3500.41 3089
3500.97 3165
3501.52 3134
3502.08 3106
3502.64 3133
3503.20 3302
3503.76 3477
3504.31 3583
3504.87 3738
3505.43 3899
3505.99 3991
3506.55 3927
3507.10 3767
3507.66 3690
3508.22 3486
3508.78 3298
3509.34 2980
3509.90 2811
3510.45 2788
3511.01 2732
3511.57 2608
3512.13 2582
3512.69 2483
3513.25 2435
3513.81 2353
3514.36 2272
3514.92 2158
3515.48 2108
3516.04 2063
3516.60 2008
3517.16 1951
3517.72 1969
3518.28 1985
3518.84 1960
3519.40 1961
3519.95 1991
3520.51 1941
3521.07 1988
3521.63 1969
3522.19 1974
3522.75 1960
3523.31 1924
3523.87 1990
3524.43 2055
3524.99 2021
3525.55 2034
3526.11 2001
3526.67 2022
3527.23 1957
3527.79 2000
3528.35 1929
3528.91 1969
3529.47 1955
3530.03 1920
3530.59 1979
3531.15 1956
3531.71 1960
3532.27 1902
3532.83 1953
3533.39 1909
3533.95 1929
3534.51 1920
3535.07 1870
3535.63 1887
3536.19 1841
3536.75 1835
3537.31 1811
3537.87 1812
3538.43 1739
3538.99 1766
3539.56 1764
3540.12 1771
3540.68 1741
3541.24 1748
3541.80 1698
3542.36 1704
3542.92 1716
3543.48 1759
3544.04 1703
3544.60 1661
3545.17 1716
3545.73 1772
3546.29 1720
3546.85 1658
3547.41 1627
3547.97 1621
3548.53 1616
3549.10 1641
3549.66 1597
3550.22 1562
3550.78 1560
3551.34 1540
3551.90 1544
3552.47 1521
3553.03 1500
3553.59 1558
3554.15 1505
3554.71 1503
3555.28 1507
3555.84 1506
3556.40 1489
3556.96 1428
3557.52 1439
3558.09 1537
3558.65 1588
3559.21 1550
3559.77 1506
3560.34 1514
3560.90 1514
3561.46 1549
3562.02 1546
3562.59 1545
3563.15 1488
3563.71 1507
3564.27 1523
3564.84 1526
3565.40 1548
3565.96 1541
3566.52 1539
3567.09 1544
3567.65 1508
3568.21 1485
3568.78 1500
3569.34 1448
3569.90 1442
3570.47 1446
3571.03 1379
3571.59 1414
3572.16 1413
3572.72 1471
3573.28 1494
3573.85 1522
3574.41 1523
3574.97 1627
3575.54 1727
3576.10 1792
3576.66 1853
3577.23 1867
3577.79 2018
3578.36 2043
3578.92 1999
3579.48 1958
3580.05 1900
3580.61 1849
3581.18 1797
3581.74 1667
3582.30 1697
3582.87 1591
3583.43 1553
3584.00 1548
3584.56 1500
3585.13 1467
3585.69 1420
3586.25 1416
3586.82 1434
3587.38 1445
3587.95 1416
3588.51 1376
3589.08 1360
3589.64 1385
3590.21 1362
3590.77 1379
3591.34 1371
3591.90 1353
3592.47 1387
3593.03 1396
3593.60 1385
3594.16 1405
3594.73 1387
3595.29 1374
3595.86 1393
3596.42 1451
3596.99 1468
3597.55 1451
3598.12 1478
3598.68 1473
3599.25 1514
3599.82 1446
3600.38 1393
3600.95 1344
3601.51 1363
3602.08 1326
3602.64 1337
3603.21 1308
3603.78 1348
3604.34 1312
3604.91 1298
3605.47 1288
3606.04 1280
3606.61 1251
3607.17 1260
3607.74 1240
3608.30 1220
3608.87 1241
3609.44 1244
3610.00 1257
3610.57 1262
3611.14 1278
3611.70 1244
3612.27 1266
3612.83 1275
3613.40 1266
3613.97 1223
3614.53 1249
3615.10 1218
3615.67 1325
3616.23 1342
3616.80 1277
3617.37 1296
3617.94 1322
3618.50 1361
3619.07 1334
3619.64 1334
3620.20 1440
3620.77 1413
3621.34 1356
3621.91 1361
3622.47 1361
3623.04 1409
3623.61 1416
3624.18 1355
3624.74 1317
3625.31 1309
3625.88 1293
3626.45 1291
3627.01 1318
3627.58 1282
3628.15 1284
3628.72 1290
3629.28 1290
3629.85 1256
3630.42 1274
3630.99 1290
3631.56 1320
3632.12 1335
3632.69 1372
3633.26 1336
3633.83 1365
3634.40 1306
3634.96 1290
3635.53 1344
3636.10 1339
3636.67 1357
3637.24 1303
3637.81 1304
3638.38 1258
3638.94 1306
3639.51 1309
3640.08 1316
3640.65 1330
3641.22 1319
3641.79 1290
3642.36 1348
3642.93 1320
3643.49 1287
3644.06 1291
3644.63 1303
3645.20 1317
3645.77 1282
3646.34 1225
3646.91 1205
3647.48 1298
3648.05 1311
3648.62 1302
3649.19 1277
3649.76 1291
3650.33 1296
3650.90 1338
3651.46 1379
3652.03 1445
3652.60 1486
3653.17 1536
3653.74 1517
3654.31 1499
3654.88 1506
3655.45 1504
3656.02 1496
3656.59 1457
3657.16 1479
3657.73 1499
3658.30 1453
3658.87 1502
3659.44 1579
3660.01 1548
3660.58 1516
3661.15 1484
3661.72 1527
3662.30 1496
3662.87 1456
3663.44 1484
3664.01 1494
3664.58 1560
3665.15 1637
3665.72 1678
3666.29 1808
3666.86 1883
3667.43 1855
3668.00 1833
3668.57 1842
3669.14 1787
3669.71 1618
3670.29 1578
3670.86 1562
3671.43 1541
3672.00 1504
3672.57 1458
3673.14 1481
3673.71 1449
3674.28 1446
3674.86 1451
3675.43 1539
3676.00 1568
3676.57 1557
3677.14 1554
3677.71 1591
3678.28 1566
3678.86 1538
3679.43 1578
3680.00 1577
3680.57 1526
3681.14 1521
3681.72 1506
3682.29 1456
3682.86 1434
3683.43 1421
3684.00 1381
3684.58 1290
3685.15 1342
3685.72 1340
3686.29 1338
3686.87 1326
3687.44 1381
3688.01 1429
3688.58 1401
3689.16 1446
3689.73 1490
3690.30 1581
3690.87 1470
3691.45 1453
3692.02 1504
3692.59 1515
3693.16 1445
3693.74 1440
3694.31 1362
3694.88 1300
3695.46 1328
3696.03 1325
3696.60 1330
3697.17 1281
3697.75 1315
3698.32 1293
3698.89 1270
3699.47 1238
3700.04 1238
3700.61 1266
3701.19 1299
3701.76 1321
3702.34 1347
3702.91 1344
3703.48 1355
3704.06 1318
3704.63 1389
3705.20 1384
3705.78 1372
3706.35 1390
3706.93 1376
3707.50 1334
3708.07 1382
3708.65 1416
3709.22 1358
3709.80 1419
3710.37 1374
3710.94 1360
3711.52 1383
3712.09 1328
3712.67 1273
3713.24 1286
3713.82 1299
3714.39 1305
3714.96 1279
3715.54 1258
3716.11 1174
3716.69 1172
3717.26 1253
3717.84 1253
3718.41 1226
3718.99 1232
3719.56 1291
3720.14 1227
3720.71 1201
3721.29 1176
3721.86 1252
3722.44 1314
3723.01 1277
3723.59 1203
3724.16 1204
3724.74 1217
3725.31 1203
3725.89 1246
3726.46 1244
3727.04 1212
3727.61 1216
3728.19 1246
3728.77 1168
3729.34 1143
3729.92 1224
3730.49 1276
3731.07 1241
3731.64 1223
3732.22 1234
3732.80 1274
3733.37 1297
3733.95 1341
3734.52 1400
3735.10 1342
3735.68 1343
3736.25 1312
3736.83 1356
3737.40 1278
3737.98 1261
3738.56 1308
3739.13 1283
3739.71 1227
3740.29 1227
3740.86 1240
3741.44 1286
3742.02 1233
3742.59 1201
3743.17 1175
3743.75 1155
3744.32 1185
3744.90 1154
3745.48 1170
3746.05 1129
3746.63 1204
3747.21 1258
3747.78 1260
3748.36 1215
3748.94 1185
3749.52 1201
3750.09 1226
3750.67 1200
3751.25 1217
3751.83 1242
3752.40 1224
3752.98 1150
3753.56 1100
3754.14 1123
3754.71 1165
3755.29 1215
3755.87 1175
3756.45 1143
3757.02 1172
3757.60 1222
3758.18 1204
3758.76 1217
3759.34 1205
3759.91 1219
3760.49 1249
3761.07 1217
3761.65 1239
3762.23 1218
3762.80 1289
3763.38 1265
3763.96 1193
3764.54 1209
3765.12 1173
3765.70 1176
3766.27 1168
3766.85 1172
3767.43 1238
3768.01 1194
3768.59 1262
3769.17 1250
3769.75 1207
3770.32 1205
3770.90 1170
3771.48 1240
3772.06 1219
3772.64 1251
3773.22 1245
3773.80 1240
3774.38 1249
3774.96 1246
3775.54 1177
3776.11 1267
3776.69 1192
3777.27 1209
3777.85 1211
3778.43 1171
3779.01 1139
3779.59 1235
3780.17 1199
3780.75 1186
3781.33 1218
3781.91 1147
3782.49 1119
3783.07 1178
3783.65 1196
3784.23 1151
3784.81 1137
3785.39 1160
3785.97 1196
3786.55 1236
3787.13 1197
3787.71 1173
3788.29 1180
3788.87 1244
3789.45 1219
3790.03 1135
3790.61 1146
3791.19 1178
3791.77 1216
3792.35 1205
3792.93 1196
3793.51 1214
3794.09 1212
3794.67 1227
3795.25 1169
3795.83 1238
3796.42 1192
3797.00 1214
3797.58 1266
3798.16 1257
3798.74 1253
3799.32 1258
3799.90 1279
3800.48 1290
3801.06 1271
3801.64 1298
3802.23 1337
3802.81 1363
3803.39 1337
3803.97 1330
3804.55 1337
3805.13 1337
3805.71 1284
3806.30 1286
3806.88 1389
3807.46 1407
3808.04 1389
3808.62 1429
3809.20 1448
3809.79 1501
3810.37 1548
3810.95 1522
3811.53 1554
3812.11 1558
3812.70 1481
3813.28 1452
3813.86 1406
3814.44 1489
3815.02 1414
3815.61 1447
3816.19 1435
3816.77 1454
3817.35 1337
3817.94 1357
3818.52 1349
3819.10 1320
3819.68 1342
3820.27 1299
3820.85 1316
3821.43 1302
3822.01 1284
3822.60 1347
3823.18 1374
3823.76 1364
3824.35 1361
3824.93 1356
3825.51 1358
3826.09 1280
3826.68 1289
3827.26 1313
3827.84 1310
3828.43 1315
3829.01 1271
3829.59 1268
3830.18 1295
3830.76 1327
3831.34 1344
3831.93 1347
3832.51 1318
3833.09 1313
3833.68 1358
3834.26 1356
3834.85 1347
3835.43 1296
3836.01 1304
3836.60 1314
3837.18 1318
3837.76 1240
3838.35 1197
3838.93 1224
3839.52 1206
3840.10 1205
3840.69 1176
3841.27 1190
3841.85 1211
3842.44 1214
3843.02 1198
3843.61 1191
3844.19 1196
3844.78 1199
3845.36 1236
3845.94 1243
3846.53 1193
3847.11 1246
3847.70 1204
3848.28 1211
3848.87 1185
3849.45 1232
3850.04 1216
3850.62 1232
3851.21 1195
3851.79 1218
3852.38 1203
3852.96 1239
3853.55 1270
3854.13 1221
3854.72 1254
3855.30 1213
3855.89 1256
3856.47 1234
3857.06 1257
3857.65 1228
3858.23 1256
3858.82 1187
3859.40 1251
3859.99 1196
3860.57 1220
3861.16 1264
3861.74 1255
3862.33 1265
3862.92 1288
3863.50 1275
3864.09 1299
3864.67 1343
3865.26 1329
3865.85 1298
3866.43 1291
3867.02 1251
3867.60 1264
3868.19 1278
3868.78 1207
3869.36 1227
3869.95 1165
3870.54 1167
3871.12 1179
3871.71 1194
3872.30 1222
3872.88 1257
3873.47 1208
3874.06 1243
3874.64 1208
3875.23 1177
3875.82 1203
3876.40 1177
3876.99 1179
3877.58 1197
3878.16 1228
3878.75 1187
3879.34 1227
3879.93 1143
3880.51 1175
3881.10 1201
3881.69 1128
3882.27 1150
3882.86 1148
3883.45 1184
3884.04 1200
3884.62 1171
3885.21 1156
3885.80 1182
3886.39 1189
3886.97 1193
3887.56 1202
3888.15 1196
3888.74 1181
3889.33 1273
3889.91 1303
3890.50 1238
3891.09 1279
3891.68 1268
3892.27 1253
3892.85 1256
3893.44 1201
3894.03 1184
3894.62 1185
3895.21 1179
3895.80 1155
3896.38 1101
3896.97 1125
3897.56 1133
3898.15 1140
3898.74 1146
3899.33 1178
3899.91 1187
3900.50 1120
3901.09 1119
3901.68 1168
3902.27 1146
3902.86 1181
3903.45 1222
3904.04 1192
3904.63 1208
3905.21 1213
3905.80 1208
3906.39 1246
3906.98 1250
3907.57 1338
3908.16 1288
3908.75 1269
3909.34 1256
3909.93 1303
3910.52 1241
3911.11 1254
3911.70 1227
3912.29 1215
3912.88 1169
3913.47 1218
3914.06 1173
3914.65 1172
3915.24 1157
3915.83 1181
3916.42 1138
3917.01 1162
3917.60 1201
3918.19 1189
3918.78 1138
3919.37 1148
3919.96 1136
3920.55 1174
3921.14 1150
3921.73 1103
3922.32 1158
3922.91 1099
3923.50 1112
3924.09 1146
3924.68 1153
3925.27 1110
3925.86 1150
3926.45 1108
3927.04 1102
3927.63 1133
3928.22 1180
3928.81 1126
3929.40 1171
3930.00 1159
3930.59 1148
3931.18 1099
3931.77 1068
3932.36 1095
3932.95 1121
3933.54 1084
3934.13 1075
3934.72 1127
3935.32 1117
3935.91 1072
3936.50 1080
3937.09 1095
3937.68 1151
3938.27 1092
3938.86 1172
3939.46 1149
3940.05 1190
3940.64 1180
3941.23 1207
3941.82 1181
3942.41 1222
3943.01 1220
3943.60 1227
3944.19 1241
3944.78 1242
3945.37 1238
3945.97 1242
3946.56 1200
3947.15 1169
3947.74 1169
3948.34 1147
3948.93 1183
3949.52 1224
3950.11 1204
3950.71 1225
3951.30 1241
3951.89 1216
3952.48 1219
3953.08 1251
3953.67 1228
3954.26 1202
3954.85 1238
3955.45 1284
3956.04 1260
3956.63 1282
3957.23 1338
3957.82 1371
3958.41 1332
3959.00 1280
3959.60 1291
3960.19 1327
3960.78 1356
3961.38 1307
3961.97 1271
3962.56 1268
3963.16 1304
3963.75 1366
3964.34 1368
3964.94 1338
3965.53 1384
3966.13 1454
3966.72 1466
3967.31 1436
3967.91 1505
3968.50 1539
3969.09 1582
3969.69 1549
3970.28 1550
3970.88 1512
3971.47 1454
3972.06 1374
3972.66 1407
3973.25 1429
3973.85 1392
3974.44 1445
3975.04 1418
3975.63 1461
3976.22 1510
3976.82 1563
3977.41 1636
3978.01 1679
3978.60 1677
3979.20 1609
3979.79 1612
3980.39 1532
3980.98 1476
3981.58 1446
3982.17 1376
3982.77 1367
3983.36 1385
3983.96 1417
3984.55 1371
3985.15 1384
3985.74 1341
3986.34 1396
3986.93 1397
3987.53 1390
3988.12 1379
3988.72 1344
3989.31 1415
3989.91 1419
3990.50 1333
3991.10 1330
3991.69 1354
3992.29 1388
3992.89 1360
3993.48 1375
3994.08 1342
3994.67 1359
3995.27 1368
3995.86 1334
3996.46 1296
3997.06 1366
3997.65 1313
3998.25 1411
3998.84 1409
3999.44 1381
4000.04 1326
4000.63 1289
4001.23 1303
4001.83 1359
4002.42 1399
4003.02 1364
4003.61 1356
4004.21 1395
4004.81 1332
4005.40 1333
4006.00 1390
4006.60 1314
4007.19 1302
4007.79 1296
4008.39 1302
4008.98 1298
4009.58 1301
4010.18 1275
4010.77 1296
4011.37 1339
4011.97 1335
4012.57 1337
4013.16 1303
4013.76 1290
4014.36 1340
4014.95 1317
4015.55 1334
4016.15 1345
4016.75 1367
4017.34 1365
4017.94 1317
4018.54 1341
4019.14 1384
4019.73 1426
4020.33 1482
4020.93 1437
4021.53 1378
4022.13 1383
4022.72 1402
4023.32 1348
4023.92 1344
4024.52 1328
4025.12 1356
4025.71 1334
4026.31 1378
4026.91 1348
4027.51 1368
4028.11 1355
4028.70 1402
4029.30 1410
4029.90 1440
4030.50 1437
4031.10 1435
4031.70 1467
4032.30 1445
4032.89 1451
4033.49 1366
4034.09 1431
4034.69 1456
4035.29 1418
4035.89 1440
4036.49 1445
4037.09 1450
4037.68 1315
4038.28 1270
4038.88 1242
4039.48 1265
4040.08 1225
4040.68 1259
4041.28 1194
4041.88 1215
4042.48 1193
4043.08 1230
4043.68 1204
4044.28 1171
4044.88 1191
4045.48 1200
4046.07 1145
4046.67 1107
4047.27 1114
4047.87 1147
4048.47 1177
4049.07 1146
4049.67 1124
4050.27 1165
4050.87 1173
4051.47 1162
4052.07 1185
4052.67 1131
4053.27 1130
4053.87 1141
4054.47 1122
4055.07 1150
4055.67 1133
4056.27 1200
4056.88 1174
4057.48 1117
4058.08 1107
4058.68 1133
4059.28 1147
4059.88 1097
4060.48 1057
4061.08 1097
4061.68 1096
4062.28 1163
4062.88 1136
4063.48 1144
4064.08 1148
4064.68 1163
4065.29 1160
4065.89 1155
4066.49 1131
4067.09 1133
4067.69 1160
4068.29 1147
4068.89 1173
4069.49 1159
4070.10 1209
4070.70 1160
4071.30 1109
4071.90 1147
4072.50 1069
4073.10 1105
4073.70 1122
4074.31 1129
4074.91 1109
4075.51 1112
4076.11 1075
4076.71 1103
4077.32 1122
4077.92 1120
4078.52 1108
4079.12 1115
4079.72 1079
4080.33 1094
4080.93 1089
4081.53 1091
4082.13 1082
4082.73 1097
4083.34 1125
4083.94 1127
4084.54 1126
4085.14 1073
4085.75 1079
4086.35 1122
4086.95 1113
4087.55 1118
4088.16 1149
4088.76 1110
4089.36 1143
4089.97 1151
4090.57 1115
4091.17 1090
4091.77 1142
4092.38 1142
4092.98 1093
4093.58 1075
4094.19 1144
4094.79 1123
4095.39 1083
4096.00 1051
4096.60 1127
4097.20 1215
4097.81 1177
4098.41 1127
4099.01 1087
4099.62 1088
4100.22 1125
4100.82 1141
4101.43 1110
4102.03 1157
4102.64 1119
4103.24 1131
4103.84 1135
4104.45 1124
4105.05 1080
4105.65 1110
4106.26 1120
4106.86 1086
4107.47 1059
4108.07 1075
4108.68 1079
4109.28 1079
4109.88 1021
4110.49 1031
4111.09 1070
4111.70 1098
4112.30 1118
4112.91 1073
4113.51 1015
4114.12 1080
4114.72 1084
4115.32 1096
4115.93 1083
4116.53 1110
4117.14 1079
4117.74 1103
4118.35 1081
4118.95 1066
4119.56 1061
4120.16 1083
4120.77 1058
4121.37 1142
4121.98 1082
4122.58 1043
4123.19 1083
4123.80 1086
4124.40 1111
4125.01 1094
4125.61 1048
4126.22 1122
4126.82 1074
4127.43 1019
4128.03 1087
4128.64 1087
4129.25 1109
4129.85 1094
4130.46 1063
4131.06 1083
4131.67 1040
4132.27 1102
4132.88 1120
4133.49 1135
4134.09 1136
4134.70 1185
4135.31 1172
4135.91 1134
4136.52 1124
4137.12 1074
4137.73 1115
4138.34 1149
4138.94 1110
4139.55 1142
4140.16 1115
4140.76 1090
4141.37 1116
4141.98 1125
4142.58 1107
4143.19 1086
4143.80 1097
4144.40 1131
4145.01 1122
4145.62 1077
4146.22 1097
4146.83 1076
4147.44 1118
4148.05 1028
4148.65 1072
4149.26 1110
4149.87 1110
4150.47 1073
4151.08 1051
4151.69 1076
4152.30 1049
4152.90 1043
4153.51 1074
4154.12 1051
4154.73 1076
4155.33 1035
4155.94 1077
4156.55 1044
4157.16 1020
4157.76 1091
4158.37 1055
4158.98 1102
4159.59 1143
4160.20 1122
4160.80 1122
4161.41 1093
4162.02 1064
4162.63 1086
4163.24 1062
4163.85 1090
4164.45 1088
4165.06 1058
4165.67 1084
4166.28 1072
4166.89 1080
4167.50 1087
4168.10 1070
4168.71 1090
4169.32 1096
4169.93 1058
4170.54 1056
4171.15 1110
4171.76 1111
4172.37 1080
4172.97 1073
4173.58 1081
4174.19 1070
4174.80 1052
4175.41 1065
4176.02 1041
4176.63 1061
4177.24 1074
4177.85 1070
4178.46 1041
4179.07 1036
4179.68 1033
4180.29 1055
4180.90 1055
4181.50 1038
4182.11 1026
4182.72 1097
4183.33 1084
4183.94 1095
4184.55 1135
4185.16 1100
4185.77 1092
4186.38 1097
4186.99 1118
4187.60 1085
4188.21 1043
4188.82 1104
4189.43 1092
4190.04 1078
4190.65 1096
4191.26 1062
4191.87 1090
4192.48 1071
4193.09 1089
4193.71 1098
4194.32 1105
4194.93 1089
4195.54 1097
4196.15 1116
4196.76 1104
4197.37 1142
4197.98 1135
4198.59 1141
4199.20 1085
4199.81 1089
4200.42 1043
4201.03 1063
4201.64 1060
4202.26 1045
4202.87 1079
4203.48 1053
4204.09 1043
4204.70 1059
4205.31 1062
4205.92 987
4206.53 1020
4207.15 1011
4207.76 1039
4208.37 1040
4208.98 1047
4209.59 1073
4210.20 1090
4210.82 1080
4211.43 1146
4212.04 1145
4212.65 1103
4213.26 1158
4213.87 1160
4214.49 1133
4215.10 1147
4215.71 1125
4216.32 1087
4216.94 1107
4217.55 1103
4218.16 1061
4218.77 1069
4219.38 1094
4220.00 1104
4220.61 1127
4221.22 1105
4221.83 1120
4222.45 1116
4223.06 1139
4223.67 1157
4224.28 1162
4224.90 1140
4225.51 1141
4226.12 1169
4226.74 1148
4227.35 1146
4227.96 1204
4228.57 1284
4229.19 1250
4229.80 1228
4230.41 1281
4231.03 1225
4231.64 1192
4232.25 1193
4232.87 1171
4233.48 1154
4234.09 1179
4234.71 1176
4235.32 1201
4235.93 1175
4236.55 1171
4237.16 1197
4237.77 1181
4238.39 1169
4239.00 1209
4239.62 1184
4240.23 1154
4240.84 1126
4241.46 1140
4242.07 1165
4242.68 1171
4243.30 1117
4243.91 1103
4244.53 1179
4245.14 1179
4245.76 1155
4246.37 1153
4246.98 1097
4247.60 1112
4248.21 1155
4248.83 1154
4249.44 1155
4250.06 1188
4250.67 1170
4251.29 1199
4251.90 1151
4252.51 1196
4253.13 1207
4253.74 1189
4254.36 1192
4254.97 1207
4255.59 1133
4256.20 1170
4256.82 1193
4257.43 1201
4258.05 1185
4258.66 1154
4259.28 1176
4259.90 1185
4260.51 1209
4261.13 1247
4261.74 1282
4262.36 1261
4262.97 1323
4263.59 1375
4264.20 1396
4264.82 1381
4265.43 1363
4266.05 1329
4266.67 1331
4267.28 1326
4267.90 1278
4268.51 1239
4269.13 1276
4269.75 1368
4270.36 1279
4270.98 1268
4271.59 1247
4272.21 1268
4272.83 1271
4273.44 1252
4274.06 1227
4274.67 1284
4275.29 1276
4275.91 1302
4276.52 1288
4277.14 1287
4277.76 1343
4278.37 1352
4278.99 1378
4279.61 1354
4280.22 1309
4280.84 1284
4281.46 1279
4282.07 1238
4282.69 1265
4283.31 1242
4283.92 1218
4284.54 1255
4285.16 1210
4285.78 1150
4286.39 1222
4287.01 1256
4287.63 1221
4288.24 1237
4288.86 1217
4289.48 1221
4290.10 1203
4290.71 1234
4291.33 1256
4291.95 1273
4292.57 1256
4293.18 1267
4293.80 1312
4294.42 1280
4295.04 1236
4295.66 1218
4296.27 1230
4296.89 1254
4297.51 1284
4298.13 1333
4298.75 1325
4299.36 1293
4299.98 1328
4300.60 1355
4301.22 1364
4301.84 1317
4302.45 1296
4303.07 1295
4303.69 1351
4304.31 1329
4304.93 1353
4305.55 1348
4306.17 1391
4306.78 1376
4307.40 1396
4308.02 1394
4308.64 1376
4309.26 1383
4309.88 1357
4310.50 1362
4311.12 1408
4311.73 1446
4312.35 1453
4312.97 1423
4313.59 1444
4314.21 1491
4314.83 1477
4315.45 1452
4316.07 1441
4316.69 1451
4317.31 1484
4317.93 1516
4318.55 1496
4319.17 1480
4319.79 1533
4320.41 1559
4321.02 1572
4321.64 1583
4322.26 1642
4322.88 1622
4323.50 1682
4324.12 1754
4324.74 1787
4325.36 1834
4325.98 1852
4326.60 1867
4327.22 1885
4327.84 1892
4328.46 1948
4329.08 1963
4329.70 2083
4330.32 2182
4330.95 2440
4331.57 2692
4332.19 2991
4332.81 3366
4333.43 3575
4334.05 3605
4334.67 3445
4335.29 3337
4335.91 3254
4336.53 3203
4337.15 3132
4337.77 3118
4338.39 3118
4339.01 3040
4339.64 2994
4340.26 2901
4340.88 2739
4341.50 2591
4342.12 2386
4342.74 2389
4343.36 2392
4343.98 2435
4344.60 2682
4345.23 2838
4345.85 3089
4346.47 3463
4347.09 3716
4347.71 3818
4348.33 3749
4348.96 3650
4349.58 3337
4350.20 3154
4350.82 3095
4351.44 3054
4352.06 2879
4352.69 2779
4353.31 2777
4353.93 2666
4354.55 2563
4355.17 2389
4355.80 2298
4356.42 2177
4357.04 2086
4357.66 1984
4358.29 2008
4358.91 1982
4359.53 1984
4360.15 1980
4360.78 1982
4361.40 1986
4362.02 2016
4362.64 1974
4363.27 1984
4363.89 1916
4364.51 1915
4365.13 1920
4365.76 1923
4366.38 1882
4367.00 1886
4367.63 1818
4368.25 1862
4368.87 1800
4369.49 1727
4370.12 1724
4370.74 1745
4371.36 1755
4371.99 1746
4372.61 1755
4373.23 1716
4373.86 1687
4374.48 1679
4375.10 1720
4375.73 1733
4376.35 1738
4376.98 1767
4377.60 1794
4378.22 1863
4378.85 1949
4379.47 2012
4380.09 2042
4380.72 2078
4381.34 2017
4381.97 2086
4382.59 2065
4383.21 1981
4383.84 1912
4384.46 1820
4385.09 1821
4385.71 1825
4386.34 1877
4386.96 1846
4387.58 1859
4388.21 1833
4388.83 1809
4389.46 1705
4390.08 1706
4390.71 1644
4391.33 1652
4391.96 1717
4392.58 1757
4393.21 1823
4393.83 1926
4394.46 1899
4395.08 1916
4395.71 1902
4396.33 1901
4396.96 1847
4397.58 1831
4398.21 1737
4398.83 1635
4399.46 1625
4400.08 1634
4400.71 1620
4401.33 1599
4401.96 1570
4402.58 1547
4403.21 1540
4403.83 1550
4404.46 1566
4405.09 1544
4405.71 1498
4406.34 1507
4406.96 1543
4407.59 1619
4408.22 1559
4408.84 1583
4409.47 1557
4410.09 1573
4410.72 1572
4411.35 1485
4411.97 1516
4412.60 1490
4413.22 1477
4413.85 1544
4414.48 1484
4415.10 1481
4415.73 1486
4416.36 1448
4416.98 1389
4417.61 1373
4418.24 1452
4418.86 1418
4419.49 1427
4420.12 1371
4420.74 1391
4421.37 1373
4422.00 1405
4422.62 1428
4423.25 1348
4423.88 1376
4424.50 1383
4425.13 1376
4425.76 1363
4426.38 1319
4427.01 1334
4427.64 1391
4428.27 1325
4428.89 1286
4429.52 1356
4430.15 1403
4430.78 1380
4431.40 1313
4432.03 1277
4432.66 1348
4433.29 1382
4433.91 1365
4434.54 1316
4435.17 1328
4435.80 1400
4436.43 1394
4437.05 1368
4437.68 1353
4438.31 1385
4438.94 1385
4439.57 1354
4440.19 1322
4440.82 1393
4441.45 1343
4442.08 1366
4442.71 1326
4443.34 1307
4443.96 1369
4444.59 1361
4445.22 1380
4445.85 1388
4446.48 1439
4447.11 1429
4447.74 1484
4448.36 1448
4448.99 1443
4449.62 1381
4450.25 1349
4450.88 1336
4451.51 1379
4452.14 1360
4452.77 1370
4453.40 1402
4454.02 1437
4454.65 1431
4455.28 1458
4455.91 1534
4456.54 1577
4457.17 1616
4457.80 1626
4458.43 1577
4459.06 1468
4459.69 1433
4460.32 1434
4460.95 1444
4461.58 1341
4462.21 1370
4462.84 1339
4463.47 1379
4464.10 1329
4464.73 1323
4465.36 1341
4465.99 1330
4466.62 1263
4467.25 1393
4467.88 1410
4468.51 1369
4469.14 1384
4469.77 1332
4470.40 1322
4471.03 1310
4471.66 1283
4472.29 1282
4472.92 1272
4473.55 1269
4474.18 1284
4474.81 1255
4475.44 1277
4476.07 1288
4476.70 1266
4477.33 1279
4477.96 1266
4478.60 1291
4479.23 1318
4479.86 1331
4480.49 1322
4481.12 1301
4481.75 1275
4482.38 1268
4483.01 1284
4483.64 1338
4484.27 1359
4484.91 1299
4485.54 1282
4486.17 1289
4486.80 1300
4487.43 1298
4488.06 1292
4488.69 1302
4489.33 1340
4489.96 1282
4490.59 1336
4491.22 1339
4491.85 1310
4492.49 1291
4493.12 1311
4493.75 1292
4494.38 1293
4495.01 1302
4495.65 1314
4496.28 1343
4496.91 1301
4497.54 1300
4498.17 1374
4498.81 1372
4499.44 1350
4500.07 1398
4500.70 1450
4501.34 1550
4501.97 1572
4502.60 1684
4503.23 1686
4503.87 1639
4504.50 1592
4505.13 1536
4505.76 1512
4506.40 1522
4507.03 1516
4507.66 1465
4508.30 1443
4508.93 1408
4509.56 1449
4510.19 1443
4510.83 1501
4511.46 1500
4512.09 1428
4512.73 1523
4513.36 1494
4513.99 1441
4514.63 1353
4515.26 1347
4515.89 1365
4516.53 1376
4517.16 1273
4517.80 1287
4518.43 1276
4519.06 1304
4519.70 1282
4520.33 1302
4520.96 1278
4521.60 1301
4522.23 1353
4522.87 1296
4523.50 1272
4524.13 1265
4524.77 1264
4525.40 1263
4526.04 1264
4526.67 1239
4527.30 1259
4527.94 1194
4528.57 1241
4529.21 1226
4529.84 1208
4530.48 1199
4531.11 1228
4531.75 1189
4532.38 1244
4533.02 1203
4533.65 1166
4534.28 1197
4534.92 1202
4535.55 1198
4536.19 1161
4536.82 1217
4537.46 1221
4538.09 1205
4538.73 1207
4539.36 1213
4540.00 1218
4540.64 1269
4541.27 1182
4541.91 1164
4542.54 1185
4543.18 1222
4543.81 1158
4544.45 1164
4545.08 1172
4545.72 1221
4546.35 1185
4546.99 1207
4547.63 1171
4548.26 1188
4548.90 1187
4549.53 1183
4550.17 1151
4550.80 1109
4551.44 1128
4552.08 1172
4552.71 1184
4553.35 1185
4553.99 1206
4554.62 1184
4555.26 1195
4555.89 1162
4556.53 1150
4557.17 1169
4557.80 1185
4558.44 1159
4559.08 1143
4559.71 1117
4560.35 1148
4560.99 1154
4561.62 1190
4562.26 1220
4562.90 1160
4563.53 1168
4564.17 1150
4564.81 1150
4565.44 1155
4566.08 1119
4566.72 1141
4567.35 1130
4567.99 1178
4568.63 1202
4569.27 1219
4569.90 1177
4570.54 1192
4571.18 1205
4571.82 1185
4572.45 1220
4573.09 1181
4573.73 1185
4574.37 1208
4575.00 1164
4575.64 1175
4576.28 1212
4576.92 1187
4577.55 1199
4578.19 1185
4578.83 1245
4579.47 1227
4580.11 1227
4580.74 1230
4581.38 1230
4582.02 1266
4582.66 1283
4583.30 1248
4583.93 1218
4584.57 1308
4585.21 1285
4585.85 1340
4586.49 1375
4587.13 1492
4587.76 1596
4588.40 1734
4589.04 1769
4589.68 1741
4590.32 1698
4590.96 1713
4591.60 1697
4592.24 1684
4592.87 1793
4593.51 1772
4594.15 1654
4594.79 1722
4595.43 1604
4596.07 1509
4596.71 1444
4597.35 1426
4597.99 1394
4598.63 1362
4599.27 1344
4599.90 1352
4600.54 1375
4601.18 1335
4601.82 1331
4602.46 1318
4603.10 1337
4603.74 1312
4604.38 1283
4605.02 1304
4605.66 1293
4606.30 1255
4606.94 1252
4607.58 1239
4608.22 1271
4608.86 1263
4609.50 1267
4610.14 1259
4610.78 1256
4611.42 1245
4612.06 1241
4612.70 1237
4613.34 1245
4613.98 1258
4614.62 1218
4615.26 1267
4615.90 1257
4616.54 1231
4617.18 1221
4617.82 1230
4618.47 1239
4619.11 1232
4619.75 1221
4620.39 1211
4621.03 1175
4621.67 1224
4622.31 1215
4622.95 1256
4623.59 1177
4624.23 1176
4624.87 1208
4625.52 1188
4626.16 1187
4626.80 1146
4627.44 1204
4628.08 1196
4628.72 1219
4629.36 1210
4630.00 1193
4630.65 1186
4631.29 1192
4631.93 1198
4632.57 1264
4633.21 1308
4633.85 1322
4634.50 1315
4635.14 1326
4635.78 1303
4636.42 1269
4637.06 1295
4637.71 1368
4638.35 1377
4638.99 1376
4639.63 1397
4640.27 1368
4640.92 1368
4641.56 1358
4642.20 1362
4642.84 1381
4643.49 1282
4644.13 1261
4644.77 1261
4645.41 1256
4646.06 1228
4646.70 1216
4647.34 1217
4647.98 1190
4648.63 1233
4649.27 1223
4649.91 1227
4650.55 1182
4651.20 1229
4651.84 1270
4652.48 1261
4653.13 1255
4653.77 1332
4654.41 1339
4655.06 1247
4655.70 1198
4656.34 1256
4656.99 1238
4657.63 1196
4658.27 1192
4658.92 1214
4659.56 1161
4660.20 1154
4660.85 1201
4661.49 1146
4662.13 1190
4662.78 1224
4663.42 1148
4664.07 1160
4664.71 1139
4665.35 1134
4666.00 1110
4666.64 1138
4667.28 1095
4667.93 1136
4668.57 1172
4669.22 1141
4669.86 1135
4670.51 1126
4671.15 1134
4671.79 1121
4672.44 1131
4673.08 1167
4673.73 1187
4674.37 1206
4675.02 1146
4675.66 1186
4676.31 1165
4676.95 1130
4677.60 1173
4678.24 1169
4678.88 1185
4679.53 1187
4680.17 1225
4680.82 1209
4681.46 1177
4682.11 1174
4682.75 1190
4683.40 1233
4684.05 1211
4684.69 1213
4685.34 1217
4685.98 1174
4686.63 1214
4687.27 1175
4687.92 1212
4688.56 1192
4689.21 1216
4689.85 1214
4690.50 1234
4691.15 1308
4691.79 1311
4692.44 1296
4693.08 1262
4693.73 1278
4694.37 1331
4695.02 1394
4695.67 1389
4696.31 1380
4696.96 1402
4697.60 1429
4698.25 1401
4698.90 1407
4699.54 1442
4700.19 1524
4700.84 1554
4701.48 1527
4702.13 1488
4702.77 1452
4703.42 1351
4704.07 1354
4704.71 1392
4705.36 1434
4706.01 1412
4706.65 1348
4707.30 1399
4707.95 1334
4708.60 1286
4709.24 1269
4709.89 1324
4710.54 1365
4711.18 1326
4711.83 1335
4712.48 1363
4713.12 1313
4713.77 1297
4714.42 1326
4715.07 1294
4715.71 1262
4716.36 1257
4717.01 1278
4717.66 1246
4718.30 1211
4718.95 1162
4719.60 1217
4720.25 1238
4720.89 1238
4721.54 1237
4722.19 1268
4722.84 1244
4723.49 1305
4724.13 1256
4724.78 1179
4725.43 1192
4726.08 1229
4726.73 1277
4727.37 1250
4728.02 1256
4728.67 1237
4729.32 1204
4729.97 1224
4730.62 1224
4731.26 1190
4731.91 1171
4732.56 1171
4733.21 1230
4733.86 1204
4734.51 1218
4735.16 1190
4735.80 1200
4736.45 1210
4737.10 1224
4737.75 1221
4738.40 1192
4739.05 1204
4739.70 1187
4740.35 1274
4741.00 1167
4741.64 1196
4742.29 1199
4742.94 1189
4743.59 1190
4744.24 1223
4744.89 1236
4745.54 1213
4746.19 1172
4746.84 1185
4747.49 1211
4748.14 1254
4748.79 1279
4749.44 1261
4750.09 1288
4750.74 1292
4751.39 1310
4752.04 1332
4752.69 1350
4753.34 1293
4753.99 1314
4754.64 1315
4755.29 1305
4755.94 1245
4756.59 1244
4757.24 1231
4757.89 1239
4758.54 1226
4759.19 1206
4759.84 1171
4760.49 1197
4761.14 1226
4761.79 1223
4762.44 1224
4763.09 1235
4763.74 1263
4764.39 1262
4765.04 1203
4765.69 1215
4766.35 1206
4767.00 1182
4767.65 1236
4768.30 1226
4768.95 1251
4769.60 1308
4770.25 1277
4770.90 1248
4771.55 1265
4772.20 1276
4772.86 1255
4773.51 1263
4774.16 1244
4774.81 1243
4775.46 1281
4776.11 1276
4776.76 1240
4777.42 1247
4778.07 1214
4778.72 1231
4779.37 1247
4780.02 1295
4780.67 1274
4781.33 1266
4781.98 1283
4782.63 1259
4783.28 1297
4783.93 1320
4784.59 1312
4785.24 1277
4785.89 1279
4786.54 1299
4787.20 1344
4787.85 1350
4788.50 1345
4789.15 1400
4789.80 1379
4790.46 1383
4791.11 1357
4791.76 1404
4792.41 1397
4793.07 1395
4793.72 1420
4794.37 1431
4795.03 1381
4795.68 1374
4796.33 1385
4796.98 1408
4797.64 1332
4798.29 1350
4798.94 1411
4799.60 1421
4800.25 1464
4800.90 1425
4801.56 1447
4802.21 1473
4802.86 1485
4803.52 1532
4804.17 1489
4804.82 1453
4805.48 1535
4806.13 1523
4806.78 1507
4807.44 1520
4808.09 1530
4808.74 1582
4809.40 1590
4810.05 1594
4810.71 1569
4811.36 1584
4812.01 1610
4812.67 1632
4813.32 1635
4813.98 1603
4814.63 1599
4815.28 1681
4815.94 1693
4816.59 1736
4817.25 1746
4817.90 1756
4818.56 1715
4819.21 1659
4819.86 1720
4820.52 1770
4821.17 1870
4821.83 1899
4822.48 2041
4823.14 2173
4823.79 2217
4824.45 2210
4825.10 2161
4825.76 2071
4826.41 2053
4827.07 1981
4827.72 1931
4828.38 1896
4829.03 1866
4829.69 1823
4830.34 1813
4831.00 1823
4831.65 1836
4832.31 1912
4832.96 1935
4833.62 1945
4834.27 1974
4834.93 1972
4835.59 1954
4836.24 2058
4836.90 2054
4837.55 2087
4838.21 2141
4838.86 2118
4839.52 2145
4840.18 2115
4840.83 2155
4841.49 2096
4842.14 2165
4842.80 2152
4843.46 2156
4844.11 2170
4844.77 2161
4845.42 2175
4846.08 2136
4846.74 2221
4847.39 2196
4848.05 2190
4848.71 2216
4849.36 2240
4850.02 2268
4850.68 2268
4851.33 2310
4851.99 2308
4852.65 2383
4853.30 2325
4853.96 2371
4854.62 2334
4855.27 2463
4855.93 2632
4856.59 2726
4857.24 2932
4857.90 3261
4858.56 3418
4859.21 3612
4859.87 3753
4860.53 3556
4861.19 3363
4861.84 3167
4862.50 2871
4863.16 2676
4863.82 2509
4864.47 2443
4865.13 2448
4865.79 2492
4866.45 2560
4867.10 2595
4867.76 2649
4868.42 2602
4869.08 2546
4869.74 2565
4870.39 2533
4871.05 2404
4871.71 2391
4872.37 2359
4873.03 2327
4873.68 2325
4874.34 2280
4875.00 2229
4875.66 2236
4876.32 2219
4876.97 2218
4877.63 2206
4878.29 2221
4878.95 2364
4879.61 2464
4880.27 2459
4880.93 2390
4881.58 2291
4882.24 2261
4882.90 2225
4883.56 2057
4884.22 2081
4884.88 1993
4885.54 1978
4886.20 1908
4886.86 1903
4887.51 1895
4888.17 1895
4888.83 1944
4889.49 1879
4890.15 1831
4890.81 1917
4891.47 1881
4892.13 1821
4892.79 1876
4893.45 1908
4894.11 1910
4894.77 1835
4895.43 1802
4896.09 1791
4896.75 1724
4897.41 1737
4898.07 1718
4898.73 1751
4899.39 1784
4900.04 1806
4900.70 1844
4901.36 1819
4902.02 1783
4902.69 1753
4903.35 1663
4904.01 1654
4904.67 1651
4905.33 1641
4905.99 1573
4906.65 1566
4907.31 1576
4907.97 1623
4908.63 1591
4909.29 1617
4909.95 1521
4910.61 1526
4911.27 1540
4911.93 1556
4912.59 1523
4913.25 1499
4913.91 1509
4914.57 1454
4915.24 1494
4915.90 1510
4916.56 1479
4917.22 1470
4917.88 1402
4918.54 1422
4919.20 1406
4919.86 1385
4920.52 1379
4921.19 1432
4921.85 1354
4922.51 1403
4923.17 1419
4923.83 1388
4924.49 1308
4925.15 1390
4925.82 1382
4926.48 1393
4927.14 1404
4927.80 1384
4928.46 1423
4929.12 1398
4929.79 1383
4930.45 1388
4931.11 1385
4931.77 1392
4932.43 1424
4933.10 1380
4933.76 1375
4934.42 1354
4935.08 1365
4935.75 1384
4936.41 1371
4937.07 1322
4937.73 1342
4938.40 1378
4939.06 1390
4939.72 1328
4940.38 1347
4941.05 1354
4941.71 1328
4942.37 1363
4943.03 1309
4943.70 1334
4944.36 1339
4945.02 1365
4945.69 1306
4946.35 1317
4947.01 1319
4947.68 1314
4948.34 1303
4949.00 1312
4949.66 1285
4950.33 1318
4950.99 1263
4951.65 1292
4952.32 1308
4952.98 1332
4953.65 1356
4954.31 1283
4954.97 1293
4955.64 1322
4956.30 1335
4956.96 1314
4957.63 1310
4958.29 1276
4958.95 1339
4959.62 1325
4960.28 1372
4960.95 1361
4961.61 1395
4962.27 1458
4962.94 1462
4963.60 1548
4964.27 1587
4964.93 1615
4965.60 1567
4966.26 1567
4966.92 1495
4967.59 1474
4968.25 1381
4968.92 1346
4969.58 1304
4970.25 1316
4970.91 1308
4971.58 1311
4972.24 1312
4972.91 1313
4973.57 1312
4974.24 1335
4974.90 1331
4975.57 1339
4976.23 1365
4976.90 1418
4977.56 1395
4978.23 1383
4978.89 1415
4979.56 1384
4980.22 1368
4980.89 1298
4981.55 1329
4982.22 1311
4982.88 1342
4983.55 1283
4984.21 1237
4984.88 1238
4985.55 1249
4986.21 1267
4986.88 1245
4987.54 1230
4988.21 1194
4988.87 1221
4989.54 1259
4990.21 1231
4990.87 1222
4991.54 1259
4992.20 1285
4992.87 1251
4993.54 1161
4994.20 1210
4994.87 1193
4995.54 1211
4996.20 1183
4996.87 1158
4997.54 1199
4998.20 1189
4998.87 1172
4999.53 1122
5000.20 1152
5000.87 1168
5001.53 1155
5002.20 1164
5002.87 1093
5003.54 1143
5004.20 1192
5004.87 1185
5005.54 1175
5006.20 1126
5006.87 1190
5007.54 1254
5008.20 1201
5008.87 1168
5009.54 1158
5010.21 1202
5010.87 1199
5011.54 1184
5012.21 1192
5012.88 1164
5013.54 1197
5014.21 1185
5014.88 1171
5015.55 1185
5016.21 1131
5016.88 1084
5017.55 1138
5018.22 1117
5018.89 1110
5019.55 1098
5020.22 1126
5020.89 1157
5021.56 1138
5022.23 1167
5022.89 1167
5023.56 1150
5024.23 1173
5024.90 1199
5025.57 1160
5026.23 1157
5026.90 1170
5027.57 1160
5028.24 1193
5028.91 1165
5029.58 1130
5030.25 1102
5030.91 1099
5031.58 1100
5032.25 1093
5032.92 1152
5033.59 1169
5034.26 1183
5034.93 1149
5035.60 1185
5036.27 1128
5036.93 1158
5037.60 1174
5038.27 1130
5038.94 1113
5039.61 1148
5040.28 1182
5040.95 1179
5041.62 1101
5042.29 1130
5042.96 1120
5043.63 1107
5044.30 1139
5044.97 1128
5045.64 1161
5046.31 1152
5046.98 1154
5047.65 1189
5048.32 1179
5048.99 1166
5049.66 1153
5050.33 1168
5051.00 1137
5051.67 1143
5052.34 1117
5053.01 1131
5053.68 1122
5054.35 1109
5055.02 1115
5055.69 1148
5056.36 1139
5057.03 1119
5057.70 1087
5058.37 1157
5059.04 1183
5059.71 1157
5060.38 1127
5061.05 1146
5061.72 1090
5062.39 1148
5063.06 1104
5063.73 1117
5064.40 1150
5065.08 1126
5065.75 1171
5066.42 1120
5067.09 1120
5067.76 1130
5068.43 1146
5069.10 1131
5069.77 1135
5070.44 1149
5071.12 1156
5071.79 1161
5072.46 1148
5073.13 1181
5073.80 1154
5074.47 1232
5075.14 1205
5075.82 1168
5076.49 1156
5077.16 1178
5077.83 1222
5078.50 1191
5079.18 1237
5079.85 1237
5080.52 1205
5081.19 1229
5081.86 1201
5082.54 1259
5083.21 1265
5083.88 1227
5084.55 1273
5085.22 1220
5085.90 1228
5086.57 1169
5087.24 1194
5087.91 1177
5088.59 1180
5089.26 1173
5089.93 1266
5090.60 1229
5091.28 1243
5091.95 1255
5092.62 1189
5093.30 1230
5093.97 1213
5094.64 1228
5095.31 1136
5095.99 1198
5096.66 1176
5097.33 1144
5098.01 1118
5098.68 1122
5099.35 1148
5100.03 1158
5100.70 1153
5101.37 1194
5102.05 1188
5102.72 1205
5103.39 1250
5104.07 1250
5104.74 1284
5105.41 1257
5106.09 1229
5106.76 1268
5107.43 1215
5108.11 1236
5108.78 1223
5109.46 1243
5110.13 1220
5110.80 1194
5111.48 1187
5112.15 1194
5112.83 1167
5113.50 1173
5114.17 1184
5114.85 1165
5115.52 1171
5116.20 1206
5116.87 1259
5117.55 1281
5118.22 1307
5118.89 1342
5119.57 1333
5120.24 1418
5120.92 1426
5121.59 1416
5122.27 1386
5122.94 1419
5123.62 1371
5124.29 1310
5124.97 1359
5125.64 1270
5126.32 1250
5126.99 1253
5127.67 1273
5128.34 1224
5129.02 1210
5129.69 1210
5130.37 1238
5131.04 1177
5131.72 1172
5132.39 1179
5133.07 1237
5133.75 1234
5134.42 1188
5135.10 1256
5135.77 1230
5136.45 1264
5137.12 1197
5137.80 1171
5138.47 1146
5139.15 1159
5139.83 1104
5140.50 1109
5141.18 1131
5141.85 1152
5142.53 1117
5143.21 1175
5143.88 1111
5144.56 1095
5145.23 1093
5145.91 1116
5146.59 1105
5147.26 1094
5147.94 1157
5148.62 1114
5149.29 1132
5149.97 1126
5150.65 1134
5151.32 1122
5152.00 1126
5152.68 1060
5153.35 1129
5154.03 1116
5154.71 1094
5155.38 1116
5156.06 1117
5156.74 1106
5157.41 1121
5158.09 1139
5158.77 1132
5159.45 1143
5160.12 1144
5160.80 1134
5161.48 1126
5162.16 1153
5162.83 1118
5163.51 1099
5164.19 1089
5164.87 1146
5165.54 1142
5166.22 1180
5166.90 1219
5167.58 1203
5168.25 1205
5168.93 1132
5169.61 1091
5170.29 1124
5170.96 1139
5171.64 1091
5172.32 1104
5173.00 1088
5173.68 1088
5174.36 1079
5175.03 1130
5175.71 1115
5176.39 1092
5177.07 1109
5177.75 1131
5178.42 1112
5179.10 1142
5179.78 1125
5180.46 1091
5181.14 1109
5181.82 1050
5182.50 1087
5183.18 1076
5183.85 1101
5184.53 1074
5185.21 1124
5185.89 1099
5186.57 1095
5187.25 1111
5187.93 1081
5188.61 1090
5189.29 1077
5189.96 1103
5190.64 1080
5191.32 1088
5192.00 1078
5192.68 1088
5193.36 1051
5194.04 1105
5194.72 1069
5195.40 1071
5196.08 1072
5196.76 1090
5197.44 1088
5198.12 1054
5198.80 1028
5199.48 1069
5200.16 1124
5200.84 1097
5201.52 1088
5202.20 1132
5202.88 1132
5203.56 1122
5204.24 1131
5204.92 1145
5205.60 1150
5206.28 1067
5206.96 1161
5207.64 1118
5208.32 1149
5209.00 1177
5209.68 1104
5210.36 1158
5211.04 1152
5211.72 1132
5212.40 1144
5213.08 1148
5213.76 1178
5214.44 1243
5215.13 1214
5215.81 1217
5216.49 1259
5217.17 1253
5217.85 1214
5218.53 1198
5219.21 1166
5219.89 1189
5220.57 1187
5221.25 1183
5221.94 1262
5222.62 1260
5223.30 1329
5223.98 1312
5224.66 1325
5225.34 1253
5226.02 1250
5226.71 1222
5227.39 1236
5228.07 1215
5228.75 1166
5229.43 1144
5230.11 1201
5230.80 1194
5231.48 1214
5232.16 1208
5232.84 1203
5233.52 1215
5234.21 1189
5234.89 1198
5235.57 1183
5236.25 1151
5236.93 1176
5237.62 1186
5238.30 1193
5238.98 1232
5239.66 1225
5240.35 1236
5241.03 1281
5241.71 1200
5242.39 1182
5243.08 1184
5243.76 1213
5244.44 1152
5245.13 1158
5245.81 1195
5246.49 1176
5247.17 1160
5247.86 1206
5248.54 1178
5249.22 1177
5249.91 1186
5250.59 1177
5251.27 1204
5251.96 1198
5252.64 1233
5253.32 1195
5254.01 1260
5254.69 1237
5255.37 1228
5256.06 1220
5256.74 1230
5257.42 1154
5258.11 1176
5258.79 1160
5259.47 1200
5260.16 1213
5260.84 1189
5261.53 1254
5262.21 1253
5262.89 1317
5263.58 1319
5264.26 1327
5264.95 1299
5265.63 1312
5266.31 1275
5267.00 1269
5267.68 1251
5268.37 1232
5269.05 1280
5269.73 1235
5270.42 1223
5271.10 1265
5271.79 1217
5272.47 1222
5273.16 1214
5273.84 1215
5274.53 1186
5275.21 1197
5275.90 1229
5276.58 1235
5277.27 1188
5277.95 1179
5278.64 1212
5279.32 1200
5280.01 1178
5280.69 1168
5281.38 1171
5282.06 1197
5282.75 1210
5283.43 1222
5284.12 1183
5284.80 1152
5285.49 1193
5286.17 1172
5286.86 1158
5287.54 1153
5288.23 1169
5288.92 1201
5289.60 1192
5290.29 1167
5290.97 1185
5291.66 1207
5292.34 1223
5293.03 1188
5293.72 1184
5294.40 1165
5295.09 1198
5295.77 1182
5296.46 1209
5297.15 1191
5297.83 1203
5298.52 1253
5299.20 1255
5299.89 1214
5300.58 1224
5301.26 1276
5301.95 1282
5302.64 1253
5303.32 1280
5304.01 1341
5304.70 1401
5305.38 1521
5306.07 1555
5306.76 1539
5307.44 1503
5308.13 1539
5308.82 1457
5309.50 1446
5310.19 1419
5310.88 1468
5311.57 1418
5312.25 1473
5312.94 1493
5313.63 1421
5314.31 1418
5315.00 1429
5315.69 1419
5316.38 1337
5317.06 1375
5317.75 1378
5318.44 1383
5319.13 1430
5319.81 1417
5320.50 1450
5321.19 1440
5321.88 1482
5322.57 1528
5323.25 1449
5323.94 1376
5324.63 1308
5325.32 1288
5326.00 1297
5326.69 1285
5327.38 1290
5328.07 1315
5328.76 1326
5329.45 1246
5330.13 1283
5330.82 1245
5331.51 1222
5332.20 1258
5332.89 1175
5333.58 1180
5334.26 1202
5334.95 1230
5335.64 1242
5336.33 1195
5337.02 1152
5337.71 1157
5338.40 1203
5339.09 1198
5339.77 1148
5340.46 1165
5341.15 1204
5341.84 1185
5342.53 1193
5343.22 1195
5343.91 1161
5344.60 1198
5345.29 1158
5345.98 1155
5346.67 1131
5347.36 1143
5348.05 1243
5348.73 1147
5349.42 1109
5350.11 1153
5350.80 1214
5351.49 1188
5352.18 1195
5352.87 1142
5353.56 1162
5354.25 1156
5354.94 1183
5355.63 1172
5356.32 1127
5357.01 1132
5357.70 1116
5358.39 1185
5359.08 1183
5359.77 1218
5360.46 1241
5361.15 1272
5361.84 1269
5362.53 1244
5363.22 1304
5363.91 1278
5364.61 1292
5365.30 1257
5365.99 1284
5366.68 1170
5367.37 1130
5368.06 1158
5368.75 1172
5369.44 1113
5370.13 1073
5370.82 1122
5371.51 1146
5372.20 1104
5372.89 1130
5373.59 1142
5374.28 1137
5374.97 1136
5375.66 1134
5376.35 1122
5377.04 1124
5377.73 1142
5378.42 1145
5379.12 1148
5379.81 1137
5380.50 1127
5381.19 1114
5381.88 1130
5382.57 1080
5383.27 1119
5383.96 1090
5384.65 1165
5385.34 1130
5386.03 1100
5386.73 1164
5387.42 1186
5388.11 1173
5388.80 1143
5389.49 1185
5390.19 1208
5390.88 1234
5391.57 1235
5392.26 1173
5392.95 1165
5393.65 1148
5394.34 1185
5395.03 1177
5395.72 1145
5396.42 1137
5397.11 1165
5397.80 1165
5398.50 1121
5399.19 1141
5399.88 1199
5400.57 1175
5401.27 1200
5401.96 1179
5402.65 1198
5403.35 1191
5404.04 1178
5404.73 1191
5405.42 1193
5406.12 1157
5406.81 1178
5407.50 1238
5408.20 1262
5408.89 1205
5409.58 1175
5410.28 1200
5410.97 1212
5411.66 1242
5412.36 1241
5413.05 1233
5413.75 1236
5414.44 1241
5415.13 1258
5415.83 1233
5416.52 1283
5417.21 1288
5417.91 1282
5418.60 1248
5419.30 1244
5419.99 1249
5420.68 1268
5421.38 1295
5422.07 1304
5422.77 1300
5423.46 1303
5424.16 1293
5424.85 1283
5425.54 1242
5426.24 1264
5426.93 1276
5427.63 1254
5428.32 1301
5429.02 1258
5429.71 1258
5430.41 1295
5431.10 1294
5431.80 1287
5432.49 1364
5433.19 1319
5433.88 1407
5434.58 1372
5435.27 1320
5435.97 1322
5436.66 1360
5437.36 1408
5438.05 1391
5438.75 1451
5439.44 1411
5440.14 1441
5440.83 1410
5441.53 1388
5442.22 1384
5442.92 1395
5443.62 1407
5444.31 1511
5445.01 1524
5445.70 1544
5446.40 1588
5447.09 1674
5447.79 1767
5448.49 1718
5449.18 1826
5449.88 1788
5450.57 1772
5451.27 1696
5451.97 1679
5452.66 1612
5453.36 1656
5454.05 1607
5454.75 1554
5455.45 1544
5456.14 1564
5456.84 1545
5457.54 1565
5458.23 1610
5458.93 1604
5459.63 1623
5460.32 1689
5461.02 1627
5461.72 1634
5462.41 1633
5463.11 1636
5463.81 1661
5464.50 1694
5465.20 1735
5465.90 1765
5466.59 1738
5467.29 1783
5467.99 1686
5468.69 1731
5469.38 1758
5470.08 1825
5470.78 1848
5471.48 1863
5472.17 1864
5472.87 1958
5473.57 1976
5474.27 2005
5474.96 2004
5475.66 2014
5476.36 2042
5477.06 2124
5477.75 2200
5478.45 2350
5479.15 2541
5479.85 2736
5480.55 2962
5481.24 3131
5481.94 3233
5482.64 3130
5483.34 3010
5484.04 2808
5484.73 2623
5485.43 2487
5486.13 2435
5486.83 2419
5487.53 2343
5488.23 2276
5488.92 2302
5489.62 2268
5490.32 2176
5491.02 2232
5491.72 2293
5492.42 2379
5493.12 2433
5493.81 2496
5494.51 2515
5495.21 2555
5495.91 2502
5496.61 2517
5497.31 2541
5498.01 2633
5498.71 2854
5499.41 3250
5500.11 3587
5500.81 4205
5501.50 4548
5502.20 4634
5502.90 4587
5503.60 4250
5504.30 3737
5505.00 3312
5505.70 3060
5506.40 2721
5507.10 2622
5507.80 2507
5508.50 2305
5509.20 2220
5509.90 2193
5510.60 2118
5511.30 2162
5512.00 2104
5512.70 2128
5513.40 2105
5514.10 2115
5514.80 2165
5515.50 2083
5516.20 2071
5516.90 2022
5517.60 2017
5518.30 2056
5519.00 2035
5519.70 2006
5520.40 1966
5521.10 1953
5521.80 1823
5522.50 1813
5523.20 1798
5523.90 1811
5524.61 1784
5525.31 1733
5526.01 1671
5526.71 1721
5527.41 1739
5528.11 1660
5528.81 1625
5529.51 1711
5530.21 1707
5530.91 1713
5531.62 1692
5532.32 1662
5533.02 1657
5533.72 1665
5534.42 1641
5535.12 1599
5535.82 1618
5536.53 1615
5537.23 1597
5537.93 1587
5538.63 1576
5539.33 1544
5540.03 1551
5540.74 1541
5541.44 1585
5542.14 1501
5542.84 1497
5543.54 1545
5544.24 1509
5544.95 1465
5545.65 1497
5546.35 1519
5547.05 1444
5547.76 1458
5548.46 1490
5549.16 1461
5549.86 1457
5550.56 1458
5551.27 1423
5551.97 1448
5552.67 1491
5553.37 1483
5554.08 1451
5554.78 1442
5555.48 1406
5556.19 1473
5556.89 1401
5557.59 1395
5558.29 1417
5559.00 1377
5559.70 1373
5560.40 1370
5561.11 1395
5561.81 1402
5562.51 1390
5563.22 1406
5563.92 1372
5564.62 1405
5565.33 1414
5566.03 1437
5566.73 1413
5567.44 1394
5568.14 1403
5568.84 1370
5569.55 1355
5570.25 1364
5570.95 1357
5571.66 1342
5572.36 1343
5573.06 1353
5573.77 1360
5574.47 1380
5575.18 1381
5575.88 1372
5576.58 1422
5577.29 1414
5577.99 1402
5578.70 1400
5579.40 1375
5580.11 1394
5580.81 1366
5581.51 1355
5582.22 1341
5582.92 1361
5583.63 1325
5584.33 1343
5585.04 1353
5585.74 1326
5586.45 1312
5587.15 1297
5587.86 1310
5588.56 1351
5589.26 1316
5589.97 1327
5590.67 1261
5591.38 1292
5592.08 1259
5592.79 1288
5593.49 1296
5594.20 1305
5594.91 1266
5595.61 1272
5596.32 1275
5597.02 1281
5597.73 1263
5598.43 1244
5599.14 1271
5599.84 1240
5600.55 1239
5601.25 1296
5601.96 1294
5602.67 1262
5603.37 1256
5604.08 1204
5604.78 1239
5605.49 1234
5606.19 1264
5606.90 1266
5607.61 1246
5608.31 1267
5609.02 1334
5609.72 1291
5610.43 1250
5611.14 1271
5611.84 1268
5612.55 1287
5613.26 1317
5613.96 1282
5614.67 1269
5615.38 1265
5616.08 1211
5616.79 1269
5617.49 1306
5618.20 1315
5618.91 1308
5619.62 1287
5620.32 1324
5621.03 1247
5621.74 1272
5622.44 1333
5623.15 1327
5623.86 1238
5624.56 1212
5625.27 1272
5625.98 1252
5626.69 1256
5627.39 1315
5628.10 1338
5628.81 1355
5629.51 1327
5630.22 1384
5630.93 1394
5631.64 1366
5632.34 1392
5633.05 1385
5633.76 1417
5634.47 1428
5635.17 1437
5635.88 1409
5636.59 1401
5637.30 1485
5638.01 1460
5638.71 1506
5639.42 1462
5640.13 1450
5640.84 1471
5641.55 1468
5642.25 1417
5642.96 1405
5643.67 1431
5644.38 1420
5645.09 1402
5645.80 1392
5646.50 1353
5647.21 1345
5647.92 1322
5648.63 1322
5649.34 1311
5650.05 1305
5650.76 1338
5651.47 1340
5652.17 1340
5652.88 1333
5653.59 1360
5654.30 1385
5655.01 1355
5655.72 1359
5656.43 1439
5657.14 1393
5657.85 1427
5658.56 1417
5659.26 1422
5659.97 1424
5660.68 1447
5661.39 1465
5662.10 1402
5662.81 1354
5663.52 1339
5664.23 1369
5664.94 1325
5665.65 1353
5666.36 1310
5667.07 1325
5667.78 1357
5668.49 1352
5669.20 1317
5669.91 1332
5670.62 1404
5671.33 1446
5672.04 1424
5672.75 1467
5673.46 1415
5674.17 1409
5674.88 1384
5675.59 1362
5676.30 1309
5677.01 1276
5677.72 1315
5678.43 1298
5679.14 1288
5679.85 1327
5680.56 1320
5681.27 1285
5681.98 1287
5682.69 1315
5683.41 1332
5684.12 1314
5684.83 1317
5685.54 1283
5686.25 1278
5686.96 1285
5687.67 1299
5688.38 1307
5689.09 1267
5689.80 1272
5690.52 1243
5691.23 1240
5691.94 1256
5692.65 1269
5693.36 1240
5694.07 1268
5694.78 1241
5695.49 1231
5696.21 1252
5696.92 1208
5697.63 1202
5698.34 1178
5699.05 1198
5699.77 1199
5700.48 1193
5701.19 1176
5701.90 1243
5702.61 1316
5703.32 1234
5704.04 1217
5704.75 1287
5705.46 1270
5706.17 1216
5706.89 1228
5707.60 1242
5708.31 1238
5709.02 1216
5709.73 1216
5710.45 1173
5711.16 1212
5711.87 1160
5712.58 1164
5713.30 1163
5714.01 1189
5714.72 1164
5715.44 1168
5716.15 1165
5716.86 1156
5717.57 1151
5718.29 1149
5719.00 1225
5719.71 1169
5720.43 1158
5721.14 1163
5721.85 1201
5722.57 1197
5723.28 1219
5723.99 1197
5724.71 1212
5725.42 1221
5726.13 1234
5726.85 1226
5727.56 1193
5728.27 1183
5728.99 1208
5729.70 1295
5730.41 1225
5731.13 1144
5731.84 1213
5732.56 1234
5733.27 1209
5733.98 1152
5734.70 1153
5735.41 1141
5736.12 1190
5736.84 1213
5737.55 1189
5738.27 1171
5738.98 1168
5739.70 1158
5740.41 1177
5741.12 1183
5741.84 1198
5742.55 1185
5743.27 1213
5743.98 1184
5744.70 1209
5745.41 1177
5746.13 1161
5746.84 1204
5747.56 1177
5748.27 1162
5748.99 1136
5749.70 1207
5750.42 1161
5751.13 1165
5751.85 1190
5752.56 1213
5753.28 1200
5753.99 1148
5754.71 1136
5755.42 1147
5756.14 1199
5756.85 1224
5757.57 1170
5758.28 1214
5759.00 1208
5759.71 1237
5760.43 1235
5761.14 1237
5761.86 1196
5762.58 1179
5763.29 1188
5764.01 1197
5764.72 1149
5765.44 1127
5766.16 1189
5766.87 1189
5767.59 1182
5768.30 1213
5769.02 1245
5769.74 1277
5770.45 1314
5771.17 1308
5771.88 1307
5772.60 1267
5773.32 1267
5774.03 1244
5774.75 1226
5775.47 1183
5776.18 1216
5776.90 1235
5777.62 1239
5778.33 1194
5779.05 1180
5779.77 1235
5780.48 1249
5781.20 1192
5781.92 1215
5782.63 1274
5783.35 1303
5784.07 1262
5784.78 1236
5785.50 1242
5786.22 1253
5786.94 1224
5787.65 1260
5788.37 1204
5789.09 1202
5789.81 1237
5790.52 1261
5791.24 1185
5791.96 1209
5792.68 1224
5793.39 1200
5794.11 1168
5794.83 1212
5795.55 1196
5796.26 1238
5796.98 1210
5797.70 1198
5798.42 1219
5799.14 1217
5799.85 1237
5800.57 1186
5801.29 1258
5802.01 1251
5802.73 1209
5803.44 1234
5804.16 1220
5804.88 1231
5805.60 1208
5806.32 1217
5807.04 1251
5807.75 1209
5808.47 1227
5809.19 1235
5809.91 1207
5810.63 1236
5811.35 1182
5812.07 1209
5812.79 1202
5813.50 1211
5814.22 1193
5814.94 1224
5815.66 1204
5816.38 1190
5817.10 1225
5817.82 1233
5818.54 1222
5819.26 1261
5819.98 1250
5820.70 1280
5821.41 1275
5822.13 1293
5822.85 1325
5823.57 1243
5824.29 1252
5825.01 1269
5825.73 1239
5826.45 1231
5827.17 1266
5827.89 1231
5828.61 1293
5829.33 1287
5830.05 1240
5830.77 1275
5831.49 1268
5832.21 1259
5832.93 1209
5833.65 1255
5834.37 1265
5835.09 1289
5835.81 1295
5836.53 1285
5837.25 1316
5837.97 1312
5838.69 1312
5839.41 1255
5840.13 1288
5840.85 1313
5841.57 1330
5842.30 1362
5843.02 1375
5843.74 1324
5844.46 1387
5845.18 1325
5845.90 1305
5846.62 1320
5847.34 1314
5848.06 1360
5848.78 1364
5849.50 1354
5850.23 1397
5850.95 1411
5851.67 1404
5852.39 1410
5853.11 1427
5853.83 1369
5854.55 1436
5855.27 1448
5856.00 1391
5856.72 1383
5857.44 1403
5858.16 1389
5858.88 1424
5859.60 1404
5860.33 1408
5861.05 1397
5861.77 1438
5862.49 1436
5863.21 1478
5863.94 1448
5864.66 1467
5865.38 1442
5866.10 1481
5866.82 1451
5867.55 1456
5868.27 1494
5868.99 1522
5869.71 1513
5870.43 1570
5871.16 1582
5871.88 1572
5872.60 1554
5873.32 1506
5874.05 1534
5874.77 1543
5875.49 1564
5876.22 1574
5876.94 1552
5877.66 1582
5878.38 1624
5879.11 1665
5879.83 1753
5880.55 1750
5881.28 1709
5882.00 1734
5882.72 1674
5883.45 1703
5884.17 1713
5884.89 1746
5885.61 1683
5886.34 1675
5887.06 1718
5887.79 1744
5888.51 1734
5889.23 1727
5889.96 1724
5890.68 1710
5891.40 1709
5892.13 1737
5892.85 1769
5893.57 1749
5894.30 1727
5895.02 1729
5895.75 1740
5896.47 1740
5897.19 1742
5897.92 1812
5898.64 1831
5899.37 1752
5900.09 1735
5900.81 1830
5901.54 1824
5902.26 1848
5902.99 1827
5903.71 1896
5904.44 1896
5905.16 1870
5905.89 1842
5906.61 1872
5907.33 1907
5908.06 1932
5908.78 1983
5909.51 1960
5910.23 1979
5910.96 1997
5911.68 2010
5912.41 2044
5913.13 1988
5913.86 2039
5914.58 2033
5915.31 2027
5916.03 2049
5916.76 2165
5917.48 2121
5918.21 2119
5918.94 2086
5919.66 2128
5920.39 2147
5921.11 2218
5921.84 2237
5922.56 2298
5923.29 2305
5924.01 2308
5924.74 2400
5925.47 2392
5926.19 2395
5926.92 2414
5927.64 2416
5928.37 2490
5929.09 2518
5929.82 2550
5930.55 2579
5931.27 2559
5932.00 2578
5932.73 2613
5933.45 2656
5934.18 2665
5934.90 2717
5935.63 2759
5936.36 2858
5937.08 2846
5937.81 2869
5938.54 2930
5939.26 3014
5939.99 3031
5940.72 3043
5941.44 3084
5942.17 3175
5942.90 3247
5943.62 3291
5944.35 3365
5945.08 3398
5945.80 3526
5946.53 3552
5947.26 3582
5947.99 3625
5948.71 3648
5949.44 3773
5950.17 3935
5950.89 4145
5951.62 4357
5952.35 4619
5953.08 4889
5953.80 5041
5954.53 5121
5955.26 5149
5955.99 4858
5956.71 4822
5957.44 4721
5958.17 4673
5958.90 4645
5959.63 4675
5960.35 4688
5961.08 4624
5961.81 4575
5962.54 4532
5963.27 4589
5963.99 4774
5964.72 4954
5965.45 5203
5966.18 5533
5966.91 5971
5967.64 6226
5968.36 6266
5969.09 6240
5969.82 6191
5970.55 6018
5971.28 5779
5972.01 5614
5972.73 5537
5973.46 5383
5974.19 5335
5974.92 5276
5975.65 5279
5976.38 5375
5977.11 5382
5977.84 5354
5978.57 5480
5979.29 5672
5980.02 5705
5980.75 5864
5981.48 5981
5982.21 5967
5982.94 6034
5983.67 6073
5984.40 6035
5985.13 6135
5985.86 6160
5986.59 6038
5987.32 6118
5988.05 6055
5988.78 6071
5989.51 6034
5990.24 6054
5990.97 6037
5991.70 6179
5992.43 6243
5993.16 6330
5993.89 6393
5994.62 6526
5995.35 6621
5996.08 6764
5996.81 6888
5997.54 6865
5998.27 7020
5999.00 6999
5999.73 7009
6000.46 6907
6001.19 6841
6001.92 6827
6002.65 6791
6003.38 6672
6004.11 6566
6004.84 6536
6005.57 6419
6006.30 6494
6007.03 6456
6007.76 6712
6008.49 7103
6009.22 7630
6009.95 8542
6010.69 9835
6011.42 11336
6012.15 13109
6012.88 14556
6013.61 16124
6014.34 16947
6015.07 16951
6015.80 16575
6016.54 15783
6017.27 14452
6018.00 13229
6018.73 11633
6019.46 10362
6020.19 9175
6020.92 8164
6021.66 7479
6022.39 6956
6023.12 6434
6023.85 6098
6024.58 5821
6025.31 5655
6026.05 5504
6026.78 5405
6027.51 5394
6028.24 5336
6028.97 5307
6029.71 5402
6030.44 5566
6031.17 5491
6031.90 5343
6032.64 5104
6033.37 5001
6034.10 4792
6034.83 4644
6035.57 4555
6036.30 4455
6037.03 4470
6037.76 4447
6038.50 4545
6039.23 4516
6039.96 4580
6040.69 4636
6041.43 4794
6042.16 4780
6042.89 4846
6043.63 4861
6044.36 4845
6045.09 4885
6045.82 4934
6046.56 4934
6047.29 5071
6048.02 5047
6048.76 5054
6049.49 5131
6050.22 5253
6050.96 5375
6051.69 5572
6052.42 5795
6053.16 5902
6053.89 5985
6054.63 6021
6055.36 5870
6056.09 5770
6056.83 5637
6057.56 5487
6058.29 5368
6059.03 5201
6059.76 5148
6060.50 5126
6061.23 5014
6061.96 4955
6062.70 4930
6063.43 4940
6064.17 4885
6064.90 4727
6065.63 4689
6066.37 4586
6067.10 4469
6067.84 4474
6068.57 4388
6069.31 4421
6070.04 4408
6070.78 4283
6071.51 4272
6072.25 4207
6072.98 4175
6073.72 4123
6074.45 4110
6075.18 4048
6075.92 4015
6076.65 4040
6077.39 3980
6078.12 3945
6078.86 3894
6079.59 3865
6080.33 3850
6081.07 3743
6081.80 3732
6082.54 3658
6083.27 3616
6084.01 3562
6084.74 3486
6085.48 3431
6086.21 3459
6086.95 3480
6087.68 3435
6088.42 3461
6089.16 3418
6089.89 3459
6090.63 3477
6091.36 3468
6092.10 3422
6092.84 3406
6093.57 3377
6094.31 3390
6095.04 3308
6095.78 3297
6096.52 3329
6097.25 3282
6097.99 3280
6098.72 3215
6099.46 3200
6100.20 3171
6100.93 3150
6101.67 3174
6102.41 3214
6103.14 3109
6103.88 3159
6104.62 3113
6105.35 3111
6106.09 3076
6106.83 3068
6107.56 3067
6108.30 3126
6109.04 3165
6109.77 3085
6110.51 3123
6111.25 3185
6111.99 3216
6112.72 3243
6113.46 3224
6114.20 3200
6114.93 3229
6115.67 3220
6116.41 3271
6117.15 3343
6117.88 3317
6118.62 3321
6119.36 3290
6120.10 3225
6120.83 3298
6121.57 3295
6122.31 3303
6123.05 3303
6123.79 3308
6124.52 3357
6125.26 3403
6126.00 3402
6126.74 3402
6127.47 3330
6128.21 3392
6128.95 3404
6129.69 3359
6130.43 3339
6131.17 3367
6131.90 3381
6132.64 3342
6133.38 3467
6134.12 3483
6134.86 3520
6135.60 3529
6136.33 3543
6137.07 3518
6137.81 3570
6138.55 3593
6139.29 3645
6140.03 3638
6140.77 3655
6141.51 3678
6142.24 3707
6142.98 3739
6143.72 3762
6144.46 3680
6145.20 3717
6145.94 3752
6146.68 3753
6147.42 3812
6148.16 3838
6148.90 3866
6149.64 3923
6150.38 3950
6151.12 3964
6151.86 3966
6152.59 4051
6153.33 4053
6154.07 4115
6154.81 4125
6155.55 4099
6156.29 4138
6157.03 4208
6157.77 4316
6158.51 4286
6159.25 4365
6159.99 4400
6160.73 4525
6161.47 4621
6162.21 4718
6162.95 4945
6163.69 5245
6164.43 5478
6165.17 5746
6165.91 6003
6166.65 6137
6167.39 6311
6168.14 6372
6168.88 6383
6169.62 6227
6170.36 6133
6171.10 6115
6171.84 5953
6172.58 5836
6173.32 5729
6174.06 5609
6174.80 5567
6175.54 5569
6176.28 5547
6177.02 5551
6177.77 5628
6178.51 5560
6179.25 5635
6179.99 5688
6180.73 5763
6181.47 5802
6182.21 5880
6182.95 5927
6183.70 5966
6184.44 6048
6185.18 6082
6185.92 6148
6186.66 6159
6187.40 6314
6188.15 6535
6188.89 6565
6189.63 6620
6190.37 6836
6191.11 7073
6191.85 7365
6192.60 7523
6193.34 7629
6194.08 7637
6194.82 7867
6195.56 7824
6196.31 7797
6197.05 7660
6197.79 7582
6198.53 7617
6199.28 7615
6200.02 7604
6200.76 7608
6201.50 7647
6202.25 7817
6202.99 8103
6203.73 8513
6204.47 9399
6205.22 10800
6205.96 12891
6206.70 15719
6207.44 19115
6208.19 22675
6208.93 25947
6209.67 28130
6210.42 28882
6211.16 28298
6211.90 26449
6212.65 24067
6213.39 21172
6214.13 18264
6214.88 15393
6215.62 13074
6216.36 11171
6217.11 9547
6217.85 8367
6218.59 7424
6219.34 6715
6220.08 6229
6220.82 5846
6221.57 5618
6222.31 5437
6223.05 5230
6223.80 5156
6224.54 5024
6225.29 4839
6226.03 4753
6226.77 4573
6227.52 4424
6228.26 4216
6229.01 3991
6229.75 3802
6230.49 3662
6231.24 3626
6231.98 3674
6232.73 3566
6233.47 3513
6234.22 3631
6234.96 3767
6235.71 3766
6236.45 3847
6237.19 3901
6237.94 3976
6238.68 4040
6239.43 4176
6240.17 4326
6240.92 4342
6241.66 4468
6242.41 4407
6243.15 4374
6243.90 4309
6244.64 4407
6245.39 4457
6246.13 4611
6246.88 4739
6247.62 4756
6248.37 4876
6249.12 4847
6249.86 4882
6250.61 4815
6251.35 4695
6252.10 4715
6252.84 4666
6253.59 4566
6254.33 4530
6255.08 4526
6255.83 4423
6256.57 4455
6257.32 4463
6258.06 4405
6258.81 4371
6259.55 4328
6260.30 4382
6261.05 4327
6261.79 4254
6262.54 4241
6263.28 4280
6264.03 4166
6264.78 4101
6265.52 4066
6266.27 4013
6267.02 3998
6267.76 4037
6268.51 4032
6269.26 4028
6270.00 4034
6270.75 4041
6271.50 3973
6272.24 3987
6272.99 3967
6273.74 3929
6274.48 3959
6275.23 3978
6275.98 3895
6276.72 3868
6277.47 3855
6278.22 3831
6278.96 3811
6279.71 3705
6280.46 3630
6281.21 3566
6281.95 3482
6282.70 3435
6283.45 3378
6284.20 3338
6284.94 3284
6285.69 3287
6286.44 3303
6287.19 3271
6287.93 3171
6288.68 3056
6289.43 3067
6290.18 3091
6290.92 3060
6291.67 2991
6292.42 3000
6293.17 2992
6293.92 2976
6294.66 2918
6295.41 2821
6296.16 2791
6296.91 2836
6297.66 2788
6298.41 2748
6299.15 2760
6299.90 2679
6300.65 2653
6301.40 2633
6302.15 2617
6302.90 2542
6303.64 2584
6304.39 2584
6305.14 2582
6305.89 2505
6306.64 2553
6307.39 2578
6308.14 2590
6308.89 2604
6309.63 2662
6310.38 2638
6311.13 2613
6311.88 2646
6312.63 2667
6313.38 2631
6314.13 2595
6314.88 2655
6315.63 2711
6316.38 2656
6317.13 2673
6317.88 2707
6318.63 2707
6319.38 2678
6320.12 2606
6320.87 2517
6321.62 2478
6322.37 2499
6323.12 2483
6323.87 2434
6324.62 2392
6325.37 2384
6326.12 2386
6326.87 2332
6327.62 2340
6328.37 2332
6329.12 2327
6329.87 2307
6330.62 2312
6331.37 2277
6332.12 2303
6332.87 2293
6333.62 2285
6334.37 2262
6335.13 2256
6335.88 2275
6336.63 2338
6337.38 2314
6338.13 2350
6338.88 2303
6339.63 2376
6340.38 2324
6341.13 2256
6341.88 2247
6342.63 2252
6343.38 2242
6344.13 2190
6344.89 2228
6345.64 2208
6346.39 2202
6347.14 2190
6347.89 2224
6348.64 2247
6349.39 2214
6350.14 2253
6350.90 2308
6351.65 2444
6352.40 2427
6353.15 2468
6353.90 2479
6354.65 2540
6355.40 2473
6356.16 2482
6356.91 2432
6357.66 2364
6358.41 2333
6359.16 2268
6359.92 2281
6360.67 2242
6361.42 2228
6362.17 2273
6362.92 2194
6363.68 2160
6364.43 2186
6365.18 2156
6365.93 2136
6366.68 2122
6367.44 2183
6368.19 2138
6368.94 2254
6369.69 2217
6370.45 2248
6371.20 2314
6371.95 2225
6372.70 2148
6373.46 2184
6374.21 2168
6374.96 2141
6375.72 2195
6376.47 2190
6377.22 2197
6377.97 2188
6378.73 2279
6379.48 2290
6380.23 2288
6380.99 2266
6381.74 2266
6382.49 2336
6383.25 2330
6384.00 2257
6384.75 2204
6385.51 2234
6386.26 2133
6387.01 2149
6387.77 2145
6388.52 2097
6389.27 2031
6390.03 2056
6390.78 2091
6391.54 2094
6392.29 2118
6393.04 2130
6393.80 2124
6394.55 2095
6395.31 2048
6396.06 2064
6396.81 2136
6397.57 2118
6398.32 2141
6399.08 2130
6399.83 2166
6400.59 2095
6401.34 2160
6402.09 2133
6402.85 2119
6403.60 2114
6404.36 2116
6405.11 2129
6405.87 2100
6406.62 2103
6407.38 2094
6408.13 2106
6408.89 2158
6409.64 2220
6410.40 2249
6411.15 2205
6411.91 2194
6412.66 2175
6413.42 2150
6414.17 2159
6414.93 2178
6415.68 2254
6416.44 2273
6417.19 2290
6417.95 2304
6418.70 2291
6419.46 2274
6420.21 2219
6420.97 2233
6421.72 2236
6422.48 2274
6423.24 2262
6423.99 2288
6424.75 2217
6425.50 2264
6426.26 2252
6427.01 2266
6427.77 2210
6428.53 2170
6429.28 2199
6430.04 2321
6430.79 2269
6431.55 2265
6432.31 2300
6433.06 2289
6433.82 2355
6434.58 2304
6435.33 2351
6436.09 2394
6436.85 2419
6437.60 2386
6438.36 2431
6439.11 2455
6439.87 2504
6440.63 2525
6441.38 2557
6442.14 2491
6442.90 2502
6443.66 2571
6444.41 2622
6445.17 2584
6445.93 2609
6446.68 2597
6447.44 2661
6448.20 2703
6448.95 2680
6449.71 2736
6450.47 2755
6451.23 2778
6451.98 2731
6452.74 2731
6453.50 2831
6454.26 2745
6455.01 2737
6455.77 2788
6456.53 2797
6457.29 2758
6458.04 2807
6458.80 2867
6459.56 2828
6460.32 2873
6461.08 3022
6461.83 3000
6462.59 3048
6463.35 3126
6464.11 3214
6464.87 3252
6465.62 3343
6466.38 3377
6467.14 3364
6467.90 3389
6468.66 3451
6469.42 3450
6470.17 3470
6470.93 3504
6471.69 3543
6472.45 3560
6473.21 3531
6473.97 3581
6474.72 3569
6475.48 3625
6476.24 3616
6477.00 3745
6477.76 3764
6478.52 3834
6479.28 3866
6480.04 3966
6480.80 4011
6481.56 4066
6482.31 4165
6483.07 4198
6483.83 4233
6484.59 4227
6485.35 4237
6486.11 4261
6486.87 4330
6487.63 4340
6488.39 4471
6489.15 4531
6489.91 4708
6490.67 4761
6491.43 4853
6492.19 5000
6492.95 5050
6493.71 5091
6494.47 5101
6495.23 5158
6495.99 5046
6496.75 5136
6497.51 5092
6498.27 5039
6499.03 5012
6499.79 5039
6500.55 5103
6501.31 5110
6502.07 5178
6502.83 5467
6503.59 5839
6504.35 6540
6505.11 7629
6505.87 9451
6506.63 11782
6507.39 14225
6508.15 16495
6508.91 17906
6509.67 18315
6510.43 17919
6511.19 16914
6511.96 15338
6512.72 13688
6513.48 11985
6514.24 10530
6515.00 9279
6515.76 8141
6516.52 7381
6517.28 6742
6518.04 6344
6518.80 6011
6519.57 5702
6520.33 5510
6521.09 5407
6521.85 5389
6522.61 5372
6523.37 5389
6524.14 5340
6524.90 5450
6525.66 5686
6526.42 5711
6527.18 5909
6527.94 6089
6528.71 6082
6529.47 5982
6530.23 5949
6530.99 5977
6531.75 5936
6532.52 6008
6533.28 6284
6534.04 6714
6534.80 7441
6535.56 8127
6536.33 8853
6537.09 9303
6537.85 9356
6538.61 9091
6539.38 8566
6540.14 8021
6540.90 7351
6541.66 6775
6542.43 6339
6543.19 5985
6543.95 5764
6544.71 5596
6545.48 5491
6546.24 5387
6547.00 5410
6547.77 5395
6548.53 5357
6549.29 5290
6550.06 5229
6550.82 5160
6551.58 5156
6552.34 5111
6553.11 5046
6553.87 5105
6554.63 5037
6555.40 4945
6556.16 4981
6556.93 4951
6557.69 4964
6558.45 4979
6559.22 4973
6559.98 5056
6560.74 5061
6561.51 5106
6562.27 5135
6563.03 5159
6563.80 5138
6564.56 5143
6565.33 5193
6566.09 5117
6566.85 5196
6567.62 5152
6568.38 5182
6569.15 5151
6569.91 5156
6570.68 5168
6571.44 5158
6572.20 5190
6572.97 5262
6573.73 5313
6574.50 5308
6575.26 5353
6576.03 5353
6576.79 5325
6577.56 5296
6578.32 5290
6579.09 5282
6579.85 5271
6580.62 5280
6581.38 5292
6582.15 5275
6582.91 5351
6583.68 5388
6584.44 5369
6585.21 5262
6585.97 5313
6586.74 5300
6587.50 5245
6588.27 5289
6589.03 5217
6589.80 5245
6590.56 5410
6591.33 5520
6592.09 5616
6592.86 5768
6593.63 6067
6594.39 6259
6595.16 6400
6595.92 6486
6596.69 6525
6597.45 6447
6598.22 6332
6598.99 6078
6599.75 5812
6600.52 5551
6601.28 5352
6602.05 5125
6602.82 5012
6603.58 4913
6604.35 4826
6605.11 4733
6605.88 4660
6606.65 4608
6607.41 4625
6608.18 4597
6608.95 4583
6609.71 4591
6610.48 4577
6611.25 4501
6612.01 4556
6612.78 4543
6613.55 4467
6614.31 4438
6615.08 4409
6615.85 4431
6616.61 4469
6617.38 4466
6618.15 4549
6618.92 4623
6619.68 4694
6620.45 4936
6621.22 5129
6621.98 5313
6622.75 5494
6623.52 5633
6624.29 5609
6625.05 5652
6625.82 5570
6626.59 5394
6627.36 5243
6628.12 5030
6628.89 4885
6629.66 4752
6630.43 4722
6631.20 4648
6631.96 4685
6632.73 4707
6633.50 4861
6634.27 4995
6635.04 5149
6635.80 5220
6636.57 5279
6637.34 5339
6638.11 5373
6638.88 5448
6639.64 5585
6640.41 5660
6641.18 5861
6641.95 5941
6642.72 6023
6643.49 6002
6644.26 5825
6645.02 5631
6645.79 5286
6646.56 5118
6647.33 4816
6648.10 4612
6648.87 4444
6649.64 4249
6650.41 4118
6651.17 4054
6651.94 4034
6652.71 4007
6653.48 3929
6654.25 3851
6655.02 3880
6655.79 3805
6656.56 3780
6657.33 3779
6658.10 3750
6658.87 3683
6659.64 3672
6660.41 3633
6661.17 3646
6661.94 3694
6662.71 3676
6663.48 3659
6664.25 3662
6665.02 3604
6665.79 3614
6666.56 3658
6667.33 3649
6668.10 3712
6668.87 3844
6669.64 3839
6670.41 4003
6671.18 4052
6671.95 4111
6672.72 4027
6673.49 3978
6674.26 4039
6675.03 3952
6675.80 3879
6676.58 3898
6677.35 3835
6678.12 3865
6678.89 3932
6679.66 3956
6680.43 3939
6681.20 4034
6681.97 4005
6682.74 4076
6683.51 4167
6684.28 4253
6685.05 4337
6685.82 4397
6686.59 4490
6687.37 4469
6688.14 4395
6688.91 4401
6689.68 4222
6690.45 4020
6691.22 3859
6691.99 3787
6692.76 3723
6693.54 3617
6694.31 3613
6695.08 3511
6695.85 3556
6696.62 3519
6697.39 3552
6698.17 3518
6698.94 3440
6699.71 3491
6700.48 3461
6701.25 3503
6702.02 3499
6702.80 3440
6703.57 3399
6704.34 3492
6705.11 3439
6705.88 3353
6706.66 3237
6707.43 3213
6708.20 3185
6708.97 3135
6709.75 3116
6710.52 3125
6711.29 3049
6712.06 3073
6712.84 3047
6713.61 3071
6714.38 3042
6715.15 3012
6715.93 2981
6716.70 2944
6717.47 2932
6718.24 2981
6719.02 2935
6719.79 2960
6720.56 2946
6721.34 2881
6722.11 2928
6722.88 2937
6723.66 2898
6724.43 2911
6725.20 2874
6725.98 2783
6726.75 2820
6727.52 2836
6728.30 2810
6729.07 2898
6729.84 2863
6730.62 2905
6731.39 2810
6732.16 2876
6732.94 2922
6733.71 2923
6734.48 2885
6735.26 2910
6736.03 2933
6736.81 2908
6737.58 2924
6738.35 2943
6739.13 2959
6739.90 2936
6740.68 2985
6741.45 3024
6742.22 2993
6743.00 2938
6743.77 2943
6744.55 3044
6745.32 2994
6746.10 2997
6746.87 3070
6747.65 3116
6748.42 3153
6749.19 3111
6749.97 3178
6750.74 3311
6751.52 3376
6752.29 3408
6753.07 3543
6753.84 3642
6754.62 3700
6755.39 3676
6756.17 3673
6756.94 3566
6757.72 3470
6758.49 3420
6759.27 3296
6760.04 3280
6760.82 3244
6761.59 3276
6762.37 3204
6763.15 3162
6763.92 3156
6764.70 3165
6765.47 3145
6766.25 3191
6767.02 3236
6767.80 3251
6768.57 3310
6769.35 3378
6770.13 3267
6770.90 3203
6771.68 3091
6772.45 3095
6773.23 3038
6774.01 2989
6774.78 2966
6775.56 2911
6776.33 2900
6777.11 2881
6777.89 2797
6778.66 2761
6779.44 2744
6780.22 2754
6780.99 2764
6781.77 2786
6782.55 2744
6783.32 2722
6784.10 2748
6784.88 2771
6785.65 2653
6786.43 2671
6787.21 2655
6787.98 2700
6788.76 2669
6789.54 2547
6790.31 2575
6791.09 2558
6791.87 2548
6792.64 2483
6793.42 2542
6794.20 2544
6794.98 2543
6795.75 2483
6796.53 2466
6797.31 2436
6798.09 2474
6798.86 2471
6799.64 2494
6800.42 2520
6801.20 2508
6801.97 2512
6802.75 2487
6803.53 2500
6804.31 2532
6805.08 2589
6805.86 2607
6806.64 2672
6807.42 2633
6808.20 2648
6808.97 2616
6809.75 2630
6810.53 2621
6811.31 2581
6812.09 2576
6812.87 2551
6813.64 2565
6814.42 2632
6815.20 2570
6815.98 2547
6816.76 2548
6817.54 2573
6818.31 2510
6819.09 2574
6819.87 2541
6820.65 2555
6821.43 2600
6822.21 2566
6822.99 2560
6823.77 2552
6824.54 2607
6825.32 2583
6826.10 2555
6826.88 2472
6827.66 2534
6828.44 2508
6829.22 2466
6830.00 2497
6830.78 2496
6831.56 2544
6832.34 2508
6833.12 2489
6833.90 2554
6834.67 2624
6835.45 2775
6836.23 3016
6837.01 3177
6837.79 3457
6838.57 3708
6839.35 3860
6840.13 4008
6840.91 3919
6841.69 3821
6842.47 3658
6843.25 3514
6844.03 3343
6844.81 3202
6845.59 3034
6846.37 2982
6847.15 2949
6847.93 3032
6848.71 3140
6849.49 3228
6850.27 3372
6851.05 3513
6851.84 3545
6852.62 3541
6853.40 3530
6854.18 3400
6854.96 3298
6855.74 3196
6856.52 3111
6857.30 2979
6858.08 2892
6858.86 2886
6859.64 2874
6860.42 2859
6861.20 2819
6861.99 2765
6862.77 2772
6863.55 2779
6864.33 2754
6865.11 2793
6865.89 2870
6866.67 2902
6867.45 2944
6868.24 2984
6869.02 2919
6869.80 2961
6870.58 2982
6871.36 3016
6872.14 3015
6872.93 3092
6873.71 3113
6874.49 3106
6875.27 3206
6876.05 3211
6876.83 3307
6877.62 3362
6878.40 3466
6879.18 3481
6879.96 3671
6880.74 3873
6881.53 4231
6882.31 4485
6883.09 4760
6883.87 4767
6884.66 4731
6885.44 4643
6886.22 4598
6887.00 4518
6887.79 4596
6888.57 4676
6889.35 4769
6890.13 4789
6890.92 4830
6891.70 4729
6892.48 4551
6893.27 4381
6894.05 4219
6894.83 4134
6895.61 3982
6896.40 3806
6897.18 3786
6897.96 3802
6898.75 3772
6899.53 3684
6900.31 3687
6901.10 3740
6901.88 3685
6902.66 3684
6903.45 3739
6904.23 3593
6905.01 3651
6905.80 3624
6906.58 3626
6907.36 3625
6908.15 3475
6908.93 3488
6909.72 3496
6910.50 3443
6911.28 3456
6912.07 3420
6912.85 3425
6913.64 3450
6914.42 3339
6915.20 3408
6915.99 3430
6916.77 3425
6917.56 3412
6918.34 3390
6919.12 3377
6919.91 3448
6920.69 3407
6921.48 3470
6922.26 3483
6923.05 3474
6923.83 3520
6924.62 3518
6925.40 3541
6926.19 3533
6926.97 3594
6927.75 3603
6928.54 3657
6929.32 3668
6930.11 3688
6930.89 3709
6931.68 3691
6932.46 3695
6933.25 3719
6934.04 3762
6934.82 3855
6935.61 3894
6936.39 3874
6937.18 3938
6937.96 4098
6938.75 4343
6939.53 4430
6940.32 4571
6941.10 4793
6941.89 4880
6942.67 5064
6943.46 5155
6944.25 5301
6945.03 5321
6945.82 5368
6946.60 5265
6947.39 5236
6948.18 5278
6948.96 5319
6949.75 5264
6950.53 5221
6951.32 5096
6952.11 5150
6952.89 5077
6953.68 5007
6954.47 4963
6955.25 4925
6956.04 4914
6956.82 4975
6957.61 4917
6958.40 5025
6959.18 4905
6959.97 4925
6960.76 4975
6961.54 5053
6962.33 5073
6963.12 5161
6963.90 5354
6964.69 5457
6965.48 5510
6966.27 5795
6967.05 5978
6967.84 6200
6968.63 6474
6969.41 6581
6970.20 6706
6970.99 6854
6971.78 6980
6972.56 6951
6973.35 6953
6974.14 6932
6974.93 6919
6975.71 6773
6976.50 6809
6977.29 7035
6978.08 7134
6978.86 7343
6979.65 7724
6980.44 8283
6981.23 9139
6982.01 10391
6982.80 12221
6983.59 14496
6984.38 16885
6985.17 19391
6985.95 21279
6986.74 22115
6987.53 22228
6988.32 21584
6989.11 20215
6989.90 18423
6990.68 16231
6991.47 14182
6992.26 12361
6993.05 10629
6993.84 9280
6994.63 8175
6995.42 7202
6996.20 6524
6996.99 5961
6997.78 5555
6998.57 5201
6999.36 5022
7000.15 4888
7000.94 4761
7001.73 4625
7002.52 4537
7003.30 4371
7004.09 4141
7004.88 3986
7005.67 3911
7006.46 3762
7007.25 3674
7008.04 3570
7008.83 3484
7009.62 3506
7010.41 3547
7011.20 3678
7011.99 3739
7012.78 3813
7013.57 3901
7014.36 4001
7015.15 4060
7015.94 4093
7016.73 4100
7017.52 4005
7018.31 3960
7019.10 3878
7019.89 3846
7020.68 3918
7021.47 3895
7022.26 3953
7023.05 4060
7023.84 4167
7024.63 4175
7025.42 4237
7026.21 4277
7027.00 4201
7027.79 4166
7028.58 4090
7029.37 4064
7030.16 3991
7030.95 3948
7031.74 3862
7032.53 3805
7033.32 3695
7034.11 3763
7034.90 3848
7035.70 3899
7036.49 3929
7037.28 3951
7038.07 3998
7038.86 3986
7039.65 4032
7040.44 4145
7041.23 4088
7042.02 4097
7042.82 4122
7043.61 4194
7044.40 4246
7045.19 4235
7045.98 4221
7046.77 4203
7047.56 4184
7048.36 4209
7049.15 4268
7049.94 4418
7050.73 4507
7051.52 4623
7052.31 4564
7053.11 4505
7053.90 4478
7054.69 4355
7055.48 4222
7056.27 4125
7057.07 3989
7057.86 3938
7058.65 3961
7059.44 3949
7060.24 3930
7061.03 3887
7061.82 3820
7062.61 3814
7063.40 3754
7064.20 3614
7064.99 3494
7065.78 3489
7066.58 3436
7067.37 3359
7068.16 3332
7068.95 3288
7069.75 3281
7070.54 3205
7071.33 3102
7072.13 3083
7072.92 3018
7073.71 2929
7074.50 2940
7075.30 2885
7076.09 2812
7076.88 2822
7077.68 2785
7078.47 2807
7079.26 2730
7080.06 2732
7080.85 2672
7081.64 2654
7082.44 2696
7083.23 2578
7084.02 2547
7084.82 2524
7085.61 2552
7086.41 2546
7087.20 2559
7087.99 2558
7088.79 2503
7089.58 2481
7090.38 2423
7091.17 2386
7091.96 2388
7092.76 2355
7093.55 2347
7094.35 2284
7095.14 2284
7095.93 2272
7096.73 2256
7097.52 2284
7098.32 2215
7099.11 2216
7099.91 2274
7100.70 2267
7101.50 2195
7102.29 2212
7103.09 2186
7103.88 2188
7104.67 2159
7105.47 2126
7106.26 2153
7107.06 2125
7107.85 2109
7108.65 2084
7109.44 2081
7110.24 2069
7111.03 2065
7111.83 2122
7112.62 2037
7113.42 2053
7114.22 2043
7115.01 2057
7115.81 2021
7116.60 2006
7117.40 2029
7118.19 1975
7118.99 1971
7119.78 2003
7120.58 1986
7121.38 1991
7122.17 1978
7122.97 2001
7123.76 1965
7124.56 1950
7125.35 1889
7126.15 1893
7126.95 1946
7127.74 1977
7128.54 1938
7129.34 2011
7130.13 2039
7130.93 2046
7131.72 2058
7132.52 2061
7133.32 2005
7134.11 1979
7134.91 1964
7135.71 1934
7136.50 1903
7137.30 1823
7138.10 1782
7138.89 1804
7139.69 1778
7140.49 1783
7141.28 1776
7142.08 1772
7142.88 1752
7143.67 1735
7144.47 1745
7145.27 1771
7146.06 1732
7146.86 1714
7147.66 1729
7148.46 1755
7149.25 1730
7150.05 1649
7150.85 1658
7151.65 1686
7152.44 1696
7153.24 1679
7154.04 1684
7154.84 1656
7155.63 1704
7156.43 1719
7157.23 1672
7158.03 1679
7158.82 1713
7159.62 1710
7160.42 1667
7161.22 1653
7162.02 1628
7162.81 1609
7163.61 1602
7164.41 1569
7165.21 1563
7166.01 1575
7166.80 1560
7167.60 1563
7168.40 1543
7169.20 1525
7170.00 1531
7170.80 1532
7171.60 1536
7172.39 1504
7173.19 1455
7173.99 1467
7174.79 1509
7175.59 1482
7176.39 1477
7177.19 1496
7177.99 1489
7178.78 1490
7179.58 1462
7180.38 1491
7181.18 1502
7181.98 1493
7182.78 1491
7183.58 1510
7184.38 1469
7185.18 1470
7185.98 1439
7186.78 1426
7187.58 1437
7188.37 1433
7189.17 1373
7189.97 1417
7190.77 1407
7191.57 1373
7192.37 1387
7193.17 1402
7193.97 1367
7194.77 1393
7195.57 1420
7196.37 1381
7197.17 1377
7197.97 1381
7198.77 1387
7199.57 1411
7200.37 1380
7201.17 1384
7201.97 1372
7202.77 1352
7203.57 1424
7204.37 1399
7205.17 1393
7205.97 1381
7206.77 1417
7207.57 1390
7208.38 1370
7209.18 1403
7209.98 1381
7210.78 1377
7211.58 1429
7212.38 1448
7213.18 1365
7213.98 1383
7214.78 1408
7215.58 1382
7216.38 1392
7217.18 1373
7217.99 1367
7218.79 1360
7219.59 1352
7220.39 1370
7221.19 1354
7221.99 1361
7222.79 1357
7223.59 1367
7224.40 1407
7225.20 1406
7226.00 1374
7226.80 1330
7227.60 1340
7228.40 1362
7229.21 1336
7230.01 1359
7230.81 1319
7231.61 1302
7232.41 1311
7233.22 1344
7234.02 1395
7234.82 1370
7235.62 1363
7236.42 1441
7237.23 1445
7238.03 1416
7238.83 1410
7239.63 1421
7240.43 1400
7241.24 1393
7242.04 1348
7242.84 1317
7243.64 1287
7244.45 1310
7245.25 1303
7246.05 1287
7246.86 1301
7247.66 1305
7248.46 1293
7249.26 1291
7250.07 1292
7250.87 1279
7251.67 1303
7252.48 1284
7253.28 1321
7254.08 1305
7254.88 1309
7255.69 1321
7256.49 1291
7257.29 1284
7258.10 1341
7258.90 1320
7259.70 1297
7260.51 1329
7261.31 1307
7262.12 1308
7262.92 1306
7263.72 1353
7264.53 1337
7265.33 1342
7266.13 1314
7266.94 1331
7267.74 1361
7268.55 1316
7269.35 1277
7270.15 1344
7270.96 1339
7271.76 1294
7272.57 1299
7273.37 1306
7274.17 1308
7274.98 1336
7275.78 1379
7276.59 1355
7277.39 1340
7278.20 1369
7279.00 1400
7279.80 1411
7280.61 1392
7281.41 1410
7282.22 1459
7283.02 1507
7283.83 1499
7284.63 1558
7285.44 1586
7286.24 1564
7287.05 1588
7287.85 1583
7288.66 1532
7289.46 1560
7290.27 1529
7291.07 1520
7291.88 1484
7292.68 1470
7293.49 1410
7294.29 1458
7295.10 1477
7295.90 1425
7296.71 1530
7297.52 1512
7298.32 1494
7299.13 1521
7299.93 1525
7300.74 1517
7301.54 1555
7302.35 1570
7303.16 1553
7303.96 1547
7304.77 1566
7305.57 1573
7306.38 1579
7307.19 1566
7307.99 1553
7308.80 1611
7309.60 1674
7310.41 1712
7311.22 1714
7312.02 1751
7312.83 1775
7313.64 1773
7314.44 1799
7315.25 1843
7316.05 1917
7316.86 2045
7317.67 2134
7318.47 2372
7319.28 2586
7320.09 2633
7320.89 2748
7321.70 2682
7322.51 2579
7323.32 2473
7324.12 2347
7324.93 2194
7325.74 2126
7326.54 2001
7327.35 1954
7328.16 1880
7328.97 1855
7329.77 1812
7330.58 1813
7331.39 1808
7332.19 1795
7333.00 1815
7333.81 1816
7334.62 1835
7335.42 1811
7336.23 1820
7337.04 1831
7337.85 1821
7338.66 1808
7339.46 1813
7340.27 1785
7341.08 1780
7341.89 1750
7342.70 1715
7343.50 1680
7344.31 1647
7345.12 1664
7345.93 1673
7346.74 1630
7347.54 1591
7348.35 1604
7349.16 1563
7349.97 1581
7350.78 1568
7351.59 1600
7352.39 1587
7353.20 1539
7354.01 1505
7354.82 1532
7355.63 1554
7356.44 1539
7357.25 1592
7358.06 1616
7358.86 1603
7359.67 1643
7360.48 1660
7361.29 1653
7362.10 1655
7362.91 1658
7363.72 1675
7364.53 1678
7365.34 1650
7366.15 1590
7366.96 1608
7367.77 1574
7368.57 1557
7369.38 1559
7370.19 1509
7371.00 1467
7371.81 1454
7372.62 1483
7373.43 1424
7374.24 1443
7375.05 1474
7375.86 1457
7376.67 1425
7377.48 1465
7378.29 1430
7379.10 1431
7379.91 1441
7380.72 1499
7381.53 1525
7382.34 1550
7383.15 1517
7383.96 1531
7384.77 1530
7385.58 1468
7386.39 1441
7387.20 1401
7388.01 1448
7388.83 1409
7389.64 1408
7390.45 1355
7391.26 1348
7392.07 1346
7392.88 1364
7393.69 1364
7394.50 1337
7395.31 1358
7396.12 1359
7396.93 1342
7397.74 1322
7398.56 1313
7399.37 1345
7400.18 1379
7400.99 1348
7401.80 1367
7402.61 1342
7403.42 1352
7404.23 1345
7405.05 1337
7405.86 1288
7406.67 1297
7407.48 1300
7408.29 1316
7409.10 1325
7409.91 1267
7410.73 1221
7411.54 1300
7412.35 1299
7413.16 1233
7413.97 1263
7414.79 1264
7415.60 1238
7416.41 1229
7417.22 1242
7418.03 1244
7418.85 1262
7419.66 1194
7420.47 1209
7421.28 1231
7422.10 1208
7422.91 1221
7423.72 1254
7424.53 1197
7425.35 1188
7426.16 1198
7426.97 1237
7427.78 1236
7428.60 1177
7429.41 1211
7430.22 1198
7431.03 1224
7431.85 1212
7432.66 1196
7433.47 1203
7434.29 1177
7435.10 1178
7435.91 1148
7436.73 1150
7437.54 1151
7438.35 1158
7439.17 1187
7439.98 1168
7440.79 1168
7441.61 1153
7442.42 1166
7443.23 1162
7444.05 1151
7444.86 1197
7445.67 1191
7446.49 1174
7447.30 1175
7448.11 1184
7448.93 1199
7449.74 1187
7450.56 1196
7451.37 1202
7452.18 1196
7453.00 1144
7453.81 1185
7454.63 1190
7455.44 1192
7456.26 1179
7457.07 1174
7457.88 1178
7458.70 1158
7459.51 1175
7460.33 1200
7461.14 1159
7461.96 1153
7462.77 1173
7463.59 1203
7464.40 1267
7465.21 1230
7466.03 1236
7466.84 1237
7467.66 1224
7468.47 1219
7469.29 1303
7470.10 1246
7470.92 1262
7471.73 1272
7472.55 1283
7473.36 1294
7474.18 1283
7474.99 1346
7475.81 1308
7476.63 1264
7477.44 1293
7478.26 1296
7479.07 1273
7479.89 1285
7480.70 1279
7481.52 1291
7482.33 1308
7483.15 1283
7483.97 1280
7484.78 1313
7485.60 1291
7486.41 1266
7487.23 1270
7488.05 1246
7488.86 1258
7489.68 1236
7490.49 1212
7491.31 1241
7492.13 1247
7492.94 1237
7493.76 1228
7494.57 1219
7495.39 1195
7496.21 1176
7497.02 1218
7497.84 1211
7498.66 1179
7499.47 1205
7500.29 1199
7501.11 1221
7501.92 1241
7502.74 1209
7503.56 1191
7504.37 1215
7505.19 1197
7506.01 1212
7506.82 1221
7507.64 1210
7508.46 1193
7509.28 1177
7510.09 1193
7510.91 1195
7511.73 1233
7512.55 1212
7513.36 1209
7514.18 1224
7515.00 1229
7515.81 1234
7516.63 1231
7517.45 1195
7518.27 1217
7519.09 1189
7519.90 1173
7520.72 1181
7521.54 1191
7522.36 1199
7523.17 1161
7523.99 1199
7524.81 1186
7525.63 1215
7526.45 1214
7527.26 1182
7528.08 1181
7528.90 1174
7529.72 1194
7530.54 1201
7531.36 1193
7532.17 1203
7532.99 1184
7533.81 1208
7534.63 1155
7535.45 1128
7536.27 1187
7537.09 1156
7537.90 1132
7538.72 1115
7539.54 1127
7540.36 1152
7541.18 1149
7542.00 1173
7542.82 1104
7543.64 1167
7544.45 1173
7545.27 1178
7546.09 1158
7546.91 1140
7547.73 1162
7548.55 1168
7549.37 1183
7550.19 1162
7551.01 1150
7551.83 1173
7552.65 1188
7553.47 1154
7554.29 1172
7555.11 1152
7555.93 1191
7556.75 1201
7557.57 1202
7558.39 1216
7559.21 1194
7560.03 1191
7560.85 1186
7561.67 1210
7562.49 1219
7563.31 1229
7564.13 1230
7564.95 1239
7565.77 1203
7566.59 1218
7567.41 1222
7568.23 1202
7569.05 1197
7569.87 1173
7570.69 1219
7571.51 1230
7572.33 1238
7573.15 1248
7573.97 1248
7574.79 1252
7575.61 1269
7576.43 1257
7577.25 1272
7578.07 1222
7578.89 1245
7579.72 1281
7580.54 1280
7581.36 1265
7582.18 1257
7583.00 1286
7583.82 1269
7584.64 1316
7585.46 1310
7586.29 1303
7587.11 1304
7587.93 1318
7588.75 1383
7589.57 1374
7590.39 1356
7591.21 1350
7592.04 1354
7592.86 1357
7593.68 1375
7594.50 1364
7595.32 1412
7596.14 1408
7596.97 1398
7597.79 1398
7598.61 1420
7599.43 1459
7600.25 1465
7601.08 1480
7601.90 1529
7602.72 1553
7603.54 1532
7604.37 1579
7605.19 1644
7606.01 1588
7606.83 1607
7607.65 1590
7608.48 1581
7609.30 1544
7610.12 1535
7610.95 1539
7611.77 1502
7612.59 1542
7613.41 1535
7614.24 1557
7615.06 1652
7615.88 1708
7616.71 1699
7617.53 1725
7618.35 1787
7619.17 1826
7620.00 1883
7620.82 1844
7621.64 1887
7622.47 1841
7623.29 1832
7624.11 1820
7624.94 1843
7625.76 1821
7626.58 1779
7627.41 1797
7628.23 1804
7629.05 1787
7629.88 1767
7630.70 1749
7631.53 1754
7632.35 1691
7633.17 1704
7634.00 1709
7634.82 1672
7635.65 1645
7636.47 1611
7637.29 1561
7638.12 1540
7638.94 1569
7639.77 1541
7640.59 1523
7641.41 1502
7642.24 1499
7643.06 1512
7643.89 1529
7644.71 1534
7645.54 1562
7646.36 1525
7647.19 1552
7648.01 1529
7648.84 1500
7649.66 1499
7650.48 1486
7651.31 1462
7652.13 1458
7652.96 1432
7653.78 1427
7654.61 1403
7655.43 1366
7656.26 1334
7657.08 1321
7657.91 1360
7658.74 1356
7659.56 1337
7660.39 1335
7661.21 1341
7662.04 1382
7662.86 1358
7663.69 1332
7664.51 1338
7665.34 1346
7666.16 1355
7666.99 1388
7667.82 1346
7668.64 1328
7669.47 1341
7670.29 1337
7671.12 1321
7671.94 1306
7672.77 1291
7673.60 1326
7674.42 1299
7675.25 1303
7676.08 1328
7676.90 1343
7677.73 1351
7678.55 1368
7679.38 1298
7680.21 1359
7681.03 1337
7681.86 1349
7682.69 1362
7683.51 1420
7684.34 1419
7685.17 1476
7685.99 1492
7686.82 1475
7687.65 1488
7688.47 1461
7689.30 1438
7690.13 1438
7690.95 1424
7691.78 1394
7692.61 1420
7693.44 1376
7694.26 1334
7695.09 1350
7695.92 1372
7696.74 1381
7697.57 1400
7698.40 1387
7699.23 1423
7700.05 1431
7700.88 1403
7701.71 1413
7702.54 1375
7703.36 1325
7704.19 1318
7705.02 1311
7705.85 1302
7706.67 1315
7707.50 1287
7708.33 1304
7709.16 1282
7709.99 1247
7710.81 1248
7711.64 1272
7712.47 1296
7713.30 1279
7714.13 1261
7714.96 1240
7715.78 1277
7716.61 1177
7717.44 1234
7718.27 1228
7719.10 1248
7719.93 1219
7720.75 1191
7721.58 1193
7722.41 1208
7723.24 1208
7724.07 1209
7724.90 1238
7725.73 1204
7726.56 1209
7727.38 1233
7728.21 1273
7729.04 1316
7729.87 1286
7730.70 1300
7731.53 1300
7732.36 1264
7733.19 1244
7734.02 1261
7734.85 1219
7735.68 1200
7736.51 1173
7737.34 1197
7738.16 1096
7738.99 1093
7739.82 1114
7740.65 1137
7741.48 1114
7742.31 1144
7743.14 1110
7743.97 1093
7744.80 1089
7745.63 1116
7746.46 1124
7747.29 1086
7748.12 1102
7748.95 1129
7749.78 1107
7750.61 1122
7751.44 1098
7752.27 1102
7753.10 1129
7753.93 1082
7754.76 1095
7755.59 1065
7756.43 1117
7757.26 1162
7758.09 1121
7758.92 1117
7759.75 1133
7760.58 1120
7761.41 1121
7762.24 1080
7763.07 1109
7763.90 1115
7764.73 1121
7765.56 1145
7766.39 1144
7767.23 1146
7768.06 1140
7768.89 1171
7769.72 1135
7770.55 1140
7771.38 1125
7772.21 1164
7773.04 1151
7773.88 1145
7774.71 1164
7775.54 1191
7776.37 1161
7777.20 1154
7778.03 1166
7778.87 1148
7779.70 1180
7780.53 1155
7781.36 1191
7782.19 1169
7783.02 1153
7783.86 1127
7784.69 1198
7785.52 1205
7786.35 1158
7787.18 1173
7788.02 1165
7788.85 1164
7789.68 1176
7790.51 1205
7791.35 1164
7792.18 1214
7793.01 1201
7793.84 1256
7794.68 1238
7795.51 1234
7796.34 1221
7797.17 1247
7798.01 1280
7798.84 1246
7799.67 1257
7800.50 1252
7801.34 1290
7802.17 1354
7803.00 1314
7803.84 1298
7804.67 1287
7805.50 1266
7806.34 1300
7807.17 1266
7808.00 1297
7808.84 1363
7809.67 1387
7810.50 1372
7811.34 1384
7812.17 1445
7813.00 1464
7813.84 1462
7814.67 1480
7815.50 1545
7816.34 1506
7817.17 1547
7818.00 1566
7818.84 1574
7819.67 1624
7820.51 1620
7821.34 1630
7822.17 1639
7823.01 1661
7823.84 1708
7824.68 1686
7825.51 1681
7826.34 1705
7827.18 1638
7828.01 1601
7828.85 1592
7829.68 1554
7830.52 1482
7831.35 1528
7832.19 1528
7833.02 1554
7833.85 1545
7834.69 1570
7835.52 1588
7836.36 1625
7837.19 1584
7838.03 1542
7838.86 1515
7839.70 1499
7840.53 1493
7841.37 1423
7842.20 1449
7843.04 1403
7843.87 1443
7844.71 1394
7845.54 1404
7846.38 1374
7847.22 1360
7848.05 1328
7848.89 1331
7849.72 1324
7850.56 1350
7851.39 1330
7852.23 1316
7853.06 1340
7853.90 1322
7854.74 1324
7855.57 1294
7856.41 1379
7857.24 1320
7858.08 1335
7858.91 1344
7859.75 1372
7860.59 1289
7861.42 1332
7862.26 1370
7863.09 1336
7863.93 1316
7864.77 1296
7865.60 1297
7866.44 1300
7867.28 1322
7868.11 1283
7868.95 1328
7869.79 1319
7870.62 1359
7871.46 1324
7872.30 1326
7873.13 1355
7873.97 1372
7874.81 1371
7875.64 1405
7876.48 1451
7877.32 1507
7878.15 1525
7878.99 1522
7879.83 1573
7880.67 1563
7881.50 1614
7882.34 1564
7883.18 1555
7884.01 1562
7884.85 1546
7885.69 1507
7886.53 1481
7887.36 1450
7888.20 1461
7889.04 1446
7889.88 1474
7890.71 1434
7891.55 1421
7892.39 1512
7893.23 1498
7894.07 1528
7894.90 1509
7895.74 1505
7896.58 1435
7897.42 1442
7898.25 1405
7899.09 1408
7899.93 1407
7900.77 1380
7901.61 1366
7902.45 1328
7903.28 1352
7904.12 1305
7904.96 1311
7905.80 1348
7906.64 1367
7907.48 1307
7908.32 1278
7909.15 1314
7909.99 1337
7910.83 1325
7911.67 1336
7912.51 1330
7913.35 1343
7914.19 1357
7915.03 1402
7915.86 1395
7916.70 1384
7917.54 1384
7918.38 1337
7919.22 1364
7920.06 1339
7920.90 1299
7921.74 1316
7922.58 1319
7923.42 1291
7924.26 1270
7925.10 1263
7925.94 1254
7926.78 1201
7927.61 1218
7928.45 1182
7929.29 1228
7930.13 1224
7930.97 1225
7931.81 1198
7932.65 1169
7933.49 1186
7934.33 1189
7935.17 1198
7936.01 1190
7936.85 1166
7937.69 1162
7938.53 1193
7939.37 1192
7940.21 1247
7941.05 1203
7941.90 1211
7942.74 1194
7943.58 1210
7944.42 1197
7945.26 1166
7946.10 1206
7946.94 1246
7947.78 1239
7948.62 1227
7949.46 1280
7950.30 1246
7951.14 1287
7951.98 1282
7952.82 1288
7953.66 1306
7954.51 1309
7955.35 1373
7956.19 1377
7957.03 1399
7957.87 1384
7958.71 1395
7959.55 1403
7960.39 1366
7961.24 1371
7962.08 1376
7962.92 1346
7963.76 1422
7964.60 1435
7965.44 1460
7966.29 1496
7967.13 1495
7967.97 1583
7968.81 1647
7969.65 1592
7970.49 1596
7971.34 1528
7972.18 1521
7973.02 1452
7973.86 1382
7974.70 1376
7975.55 1334
7976.39 1316
7977.23 1331
7978.07 1265
7978.92 1227
7979.76 1234
7980.60 1230
7981.44 1188
7982.29 1179
7983.13 1217
7983.97 1192
7984.81 1202
7985.66 1209
7986.50 1148
7987.34 1182
7988.18 1140
7989.03 1173
7989.87 1144
7990.71 1156
7991.56 1135
7992.40 1099
7993.24 1103
7994.08 1085
7994.93 1063
7995.77 1077
7996.61 1079
7997.46 1056
7998.30 1017
7999.14 1003
7999.99 1027
8000.83 1031
8001.68 1018
8002.52 995
8003.36 968
8004.21 983
8005.05 996
8005.89 991
8006.74 991
8007.58 981
8008.43 931
8009.27 962
8010.11 932
8010.96 964
8011.80 969
8012.65 982
8013.49 987
8014.33 980
8015.18 951
8016.02 988
8016.87 965
8017.71 911
8018.56 931
8019.40 944
8020.24 937
8021.09 925
8021.93 914
8022.78 963
8023.62 947
8024.47 916
8025.31 949
8026.16 945
8027.00 962
8027.85 910
8028.69 918
8029.54 937
8030.38 929
8031.23 954
8032.07 977
8032.92 909
8033.76 897
8034.61 939
8035.45 932
8036.30 905
8037.14 905
8037.99 951
8038.83 959
8039.68 958
8040.53 966
8041.37 966
8042.22 941
8043.06 942
8043.91 926
8044.75 947
8045.60 935
8046.45 912
8047.29 895
8048.14 930
8048.98 912
8049.83 899
8050.68 958
8051.52 909
8052.37 892
8053.21 898
8054.06 937
8054.91 896
8055.75 894
8056.60 891
8057.45 866
8058.29 909
8059.14 871
8059.99 874
8060.83 853
8061.68 897
8062.53 865
8063.37 878
8064.22 885
8065.07 873
8065.91 880
8066.76 848
8067.61 811
8068.45 867
8069.30 832
8070.15 849
8071.00 874
8071.84 850
8072.69 847
8073.54 836
8074.39 855
8075.23 864
8076.08 847
8076.93 830
8077.78 860
8078.62 848
8079.47 867
8080.32 849
8081.17 867
8082.01 847
8082.86 859
8083.71 876
8084.56 863
8085.41 843
8086.25 846
8087.10 858
8087.95 854
8088.80 864
8089.65 837
8090.49 836
8091.34 836
8092.19 857
8093.04 866
8093.89 869
8094.74 844
8095.58 858
8096.43 848
8097.28 843
8098.13 866
8098.98 865
8099.83 860
8100.68 848
8101.52 869
8102.37 836
8103.22 837
8104.07 865
8104.92 880
8105.77 821
8106.62 824
8107.47 847
8108.32 854
8109.17 838
8110.01 853
8110.86 863
8111.71 882
8112.56 860
8113.41 822
8114.26 851
8115.11 848
8115.96 857
8116.81 880
8117.66 884
8118.51 871
8119.36 860
8120.21 891
8121.06 860
8121.91 863
8122.76 876
8123.61 898
8124.46 929
8125.31 907
8126.16 894
8127.01 891
8127.86 897
8128.71 932
8129.56 896
8130.41 930
8131.26 926
8132.11 948
8132.96 938
8133.81 939
8134.66 942
8135.51 943
8136.36 946
8137.21 943
8138.06 897
8138.92 947
8139.77 940
8140.62 925
8141.47 868
8142.32 895
8143.17 896
8144.02 937
8144.87 913
8145.72 913
8146.57 886
8147.42 881
8148.28 885
8149.13 904
8149.98 883
8150.83 925
8151.68 904
8152.53 921
8153.38 930
8154.24 947
8155.09 934
8155.94 917
8156.79 985
8157.64 952
8158.49 932
8159.35 953
8160.20 922
8161.05 907
8161.90 898
8162.75 908
8163.61 888
8164.46 894
8165.31 885
8166.16 868
8167.01 883
8167.87 885
8168.72 870
8169.57 868
8170.42 868
8171.28 878
8172.13 839
8172.98 856
8173.83 882
8174.69 870
8175.54 865
8176.39 831
8177.24 844
8178.10 834
8178.95 859
8179.80 860
8180.66 845
8181.51 829
8182.36 835
8183.22 848
8184.07 827
8184.92 850
8185.77 851
8186.63 832
8187.48 844
8188.33 845
8189.19 832
8190.04 839
8190.89 840
8191.75 848
8192.60 828
8193.46 868
8194.31 851
8195.16 843
8196.02 824
8196.87 838
8197.72 832
8198.58 843
8199.43 859
8200.29 833
8201.14 845
8201.99 842
8202.85 837
8203.70 836
8204.56 831
8205.41 830
8206.26 830
8207.12 799
8207.97 831
8208.83 830
8209.68 864
8210.54 843
8211.39 852
8212.25 810
8213.10 819
8213.95 828
8214.81 843
8215.66 865
8216.52 844
8217.37 853
8218.23 883
8219.08 891
8219.94 875
8220.79 879
8221.65 871
8222.50 876
8223.36 863
8224.21 882
8225.07 862
8225.92 889
8226.78 859
8227.64 851
8228.49 838
8229.35 865
8230.20 853
8231.06 850
8231.91 856
8232.77 836
8233.62 849
8234.48 860
8235.34 840
8236.19 854
8237.05 853
8237.90 832
8238.76 809
8239.62 820
8240.47 847
8241.33 819
8242.18 837
8243.04 827
8243.90 821
8244.75 837
8245.61 806
8246.46 846
8247.32 825
8248.18 834
8249.03 842
8249.89 833
8250.75 835
8251.60 856
8252.46 842
8253.32 812
8254.17 820
8255.03 857
8255.89 858
8256.74 864
8257.60 885
8258.46 869
8259.32 872
8260.17 863
8261.03 853
8261.89 878
8262.74 861
8263.60 892
8264.46 853
8265.32 852
8266.17 884
8267.03 867
8267.89 865
8268.75 906
8269.60 900
8270.46 916
8271.32 915
8272.18 890
8273.03 891
8273.89 946
8274.75 925
8275.61 924
8276.47 950
8277.32 998
8278.18 988
8279.04 989
8279.90 1018
8280.76 1085
8281.61 1077
8282.47 1060
8283.33 1047
8284.19 1050
8285.05 1045
8285.91 1019
8286.76 1036
8287.62 998
8288.48 962
8289.34 976
8290.20 999
8291.06 1003
8291.92 1023
8292.77 1066
8293.63 1085
8294.49 1083
8295.35 1088
8296.21 1053
8297.07 1051
8297.93 1041
8298.79 1040
8299.65 1011
8300.51 1002
8301.36 951
8302.22 969
8303.08 949
8303.94 926
8304.80 920
8305.66 918
8306.52 948
8307.38 927
8308.24 904
8309.10 912
8309.96 910
8310.82 958
8311.68 914
8312.54 877
8313.40 921
8314.26 925
8315.12 901
8315.98 873
8316.84 849
8317.70 852
8318.56 882
8319.42 863
8320.28 852
8321.14 847
8322.00 841
8322.86 832
8323.72 853
8324.58 845
8325.44 855
8326.30 864
8327.16 866
8328.02 849
8328.88 833
8329.74 864
8330.60 874
8331.46 857
8332.33 844
8333.19 844
8334.05 843
8334.91 841
8335.77 826
8336.63 829
8337.49 835
8338.35 840
8339.21 843
8340.07 854
8340.94 813
8341.80 855
8342.66 836
8343.52 849
8344.38 860
8345.24 850
8346.10 827
8346.97 864
8347.83 874
8348.69 821
8349.55 822
8350.41 835
8351.27 887
8352.14 897
8353.00 867
8353.86 844
8354.72 879
8355.58 874
8356.45 826
8357.31 829
8358.17 852
8359.03 849
8359.89 854
8360.76 852
8361.62 826
8362.48 827
8363.34 853
8364.21 847
8365.07 849
8365.93 874
8366.79 871
8367.66 867
8368.52 825
8369.38 843
8370.24 855
8371.11 863
8371.97 842
8372.83 830
8373.70 847
8374.56 830
8375.42 808
8376.29 843
8377.15 834
8378.01 821
8378.87 850
8379.74 824
8380.60 873
8381.46 871
8382.33 845
8383.19 816
8384.06 839
8384.92 846
8385.78 821
8386.65 824
8387.51 824
8388.37 828
8389.24 823
8390.10 837
8390.96 818
8391.83 842
8392.69 828
8393.56 856
8394.42 846
8395.28 835
8396.15 842
8397.01 854
8397.88 886
8398.74 858
8399.61 856
8400.47 860
8401.33 848
8402.20 847
8403.06 862
8403.93 868
8404.79 828
8405.66 853
8406.52 903
8407.39 857
8408.25 868
8409.12 865
8409.98 892
8410.85 924
8411.71 891
8412.57 858
8413.44 853
8414.30 933
8415.17 889
8416.04 883
8416.90 892
8417.77 879
8418.63 921
8419.50 917
8420.36 876
8421.23 886
8422.09 957
8422.96 977
8423.82 971
8424.69 946
8425.55 942
8426.42 967
8427.29 987
8428.15 962
8429.02 938
8429.88 952
8430.75 958
8431.61 974
8432.48 980
8433.35 992
8434.21 975
8435.08 1012
8435.95 1010
8436.81 1006
8437.68 993
8438.54 1052
8439.41 1113
8440.28 1068
8441.14 1053
8442.01 1115
8442.88 1139
8443.74 1121
8444.61 1105
8445.48 1123
8446.34 1172
8447.21 1143
8448.08 1179
8448.94 1171
8449.81 1191
8450.68 1201
8451.54 1242
8452.41 1221
8453.28 1205
8454.14 1229
8455.01 1270
8455.88 1322
8456.75 1274
8457.61 1310
8458.48 1357
8459.35 1310
8460.22 1297
8461.08 1253
8461.95 1254
8462.82 1247
8463.69 1212
8464.55 1118
8465.42 1126
8466.29 1120
8467.16 1138
8468.02 1121
8468.89 1117
8469.76 1099
8470.63 1106
8471.50 1107
8472.36 1109
8473.23 1099
8474.10 1083
8474.97 1138
8475.84 1079
8476.70 1101
8477.57 1100
8478.44 1115
8479.31 1099
8480.18 1115
8481.05 1142
8481.91 1172
8482.78 1139
8483.65 1097
8484.52 1116
8485.39 1122
8486.26 1119
8487.13 1101
8488.00 1117
8488.86 1088
8489.73 1125
8490.60 1103
8491.47 1087
8492.34 1071
8493.21 1079
8494.08 1074
8494.95 1076
8495.82 1082
8496.69 1062
8497.56 1093
8498.43 1087
8499.29 1115
8500.16 1118
8501.03 1118
8501.90 1133
8502.77 1118
8503.64 1097
8504.51 1083
8505.38 1100
8506.25 1093
8507.12 1072
8507.99 1123
8508.86 1134
8509.73 1119
8510.60 1126
8511.47 1120
8512.34 1113
8513.21 1126
8514.08 1160
8514.95 1166
8515.82 1160
8516.69 1134
8517.56 1179
8518.43 1181
8519.30 1187
8520.17 1194
8521.04 1231
8521.91 1262
8522.79 1316
8523.66 1357
8524.53 1366
8525.40 1371
8526.27 1435
8527.14 1442
8528.01 1415
8528.88 1381
8529.75 1404
8530.62 1388
8531.49 1357
8532.36 1332
8533.24 1314
8534.11 1274
8534.98 1276
8535.85 1273
8536.72 1221
8537.59 1176
8538.46 1221
8539.34 1156
8540.21 1174
8541.08 1188
8541.95 1209
8542.82 1195
8543.69 1172
8544.56 1130
8545.44 1156
8546.31 1176
8547.18 1149
8548.05 1170
8548.92 1218
8549.80 1218
8550.67 1265
8551.54 1232
8552.41 1256
8553.28 1325
8554.16 1347
8555.03 1337
8555.90 1347
8556.77 1370
8557.65 1383
8558.52 1323
8559.39 1302
8560.26 1322
8561.14 1305
8562.01 1277
8562.88 1272
8563.75 1235
8564.63 1238
8565.50 1213
8566.37 1231
8567.24 1230
8568.12 1244
8568.99 1229
8569.86 1242
8570.74 1250
8571.61 1220
8572.48 1246
8573.36 1265
8574.23 1248
8575.10 1263
8575.98 1265
8576.85 1263
8577.72 1274
8578.60 1297
8579.47 1325
8580.34 1353
8581.22 1351
8582.09 1308
8582.96 1326
8583.84 1367
8584.71 1361
8585.59 1342
8586.46 1392
8587.33 1375
8588.21 1339
8589.08 1380
8589.96 1387
8590.83 1394
8591.70 1428
8592.58 1426
8593.45 1405
8594.33 1431
8595.20 1483
8596.07 1478
8596.95 1488
8597.82 1451
8598.70 1494
8599.57 1515
8600.45 1543
8601.32 1531
8602.20 1537
8603.07 1559
8603.95 1558
8604.82 1601
8605.70 1578
8606.57 1579
8607.45 1639
8608.32 1651
8609.20 1662
8610.07 1657
8610.95 1659
8611.82 1708
8612.70 1712
8613.57 1706
8614.45 1754
8615.32 1779
8616.20 1818
8617.07 1839
8617.95 1874
8618.82 1881
8619.70 1936
8620.57 1961
8621.45 1955
8622.33 1949
8623.20 1995
8624.08 2016
8624.95 2050
8625.83 2047
8626.70 2087
8627.58 2112
8628.46 2106
8629.33 2179
8630.21 2169
8631.08 2127
8631.96 2182
8632.84 2215
8633.71 2227
8634.59 2214
8635.47 2207
8636.34 2241
8637.22 2302
8638.10 2323
8638.97 2337
8639.85 2391
8640.73 2407
8641.60 2420
8642.48 2455
8643.36 2511
8644.23 2540
8645.11 2573
8645.99 2645
8646.86 2661
8647.74 2727
8648.62 2745
8649.49 2798
8650.37 2789
8651.25 2820
8652.13 2856
8653.00 2828
8653.88 2888
8654.76 2915
8655.63 2946
8656.51 3000
8657.39 3109
8658.27 3225
8659.14 3343
8660.02 3479
8660.90 3681
8661.78 3794
8662.66 4054
8663.53 4285
8664.41 4476
8665.29 4634
8666.17 4669
8667.04 4697
8667.92 4612
8668.80 4602
8669.68 4483
8670.56 4405
8671.43 4301
8672.31 4212
8673.19 4174
8674.07 4135
8674.95 4045
8675.83 4028
8676.70 3943
8677.58 3892
8678.46 3708
8679.34 3570
8680.22 3386
8681.10 3365
8681.98 3288
8682.86 3191
8683.73 3143
8684.61 3093
8685.49 3135
8686.37 3076
8687.25 3190
8688.13 3256
8689.01 3390
8689.89 3484
8690.77 3631
8691.65 3782
8692.52 3918
8693.40 4002
8694.28 4087
8695.16 4087
8696.04 4010
8696.92 3930
8697.80 3776
8698.68 3652
8699.56 3578
8700.44 3494
8701.32 3520
8702.20 3390
8703.08 3336
8703.96 3225
8704.84 3178
8705.72 3067
8706.60 2987
8707.48 2872
8708.36 2766
8709.24 2700
8710.12 2598
8711.00 2504
8711.88 2463
8712.76 2380
8713.64 2338
8714.52 2325
8715.40 2306
8716.28 2221
8717.16 2236
8718.04 2206
8718.92 2222
8719.80 2199
8720.68 2187
8721.56 2223
8722.45 2213
8723.33 2169
8724.21 2161
8725.09 2186
8725.97 2201
8726.85 2229
8727.73 2206
8728.61 2188
8729.49 2227
8730.37 2285
8731.26 2258
8732.14 2228
8733.02 2265
8733.90 2284
8734.78 2273
8735.66 2262
8736.54 2262
8737.42 2285
8738.31 2288
8739.19 2280
8740.07 2299
8740.95 2322
8741.83 2289
8742.71 2290
8743.60 2262
8744.48 2276
8745.36 2345
8746.24 2297
8747.12 2332
8748.01 2302
8748.89 2335
8749.77 2331
8750.65 2404
8751.53 2394
8752.42 2448
8753.30 2543
8754.18 2527
8755.06 2585
8755.95 2640
8756.83 2669
8757.71 2669
8758.59 2731
8759.48 2729
8760.36 2739
8761.24 2716
8762.13 2686
8763.01 2650
8763.89 2561
8764.77 2517
8765.66 2462
8766.54 2486
8767.42 2464
8768.31 2408
8769.19 2419
8770.07 2442
8770.96 2430
8771.84 2469
8772.72 2398
8773.61 2376
8774.49 2413
8775.37 2387
8776.26 2362
8777.14 2298
8778.02 2295
8778.91 2259
8779.79 2257
8780.67 2222
8781.56 2202
8782.44 2220
8783.32 2224
8784.21 2250
8785.09 2313
8785.98 2326
8786.86 2354
8787.74 2443
8788.63 2414
8789.51 2395
8790.40 2372
8791.28 2308
8792.17 2300
8793.05 2216
8793.93 2155
8794.82 2157
8795.70 2074
8796.59 2012
8797.47 2043
8798.36 1991
8799.24 1972
8800.13 1940
8801.01 1898
8801.90 1895
8802.78 1879
8803.67 1878
8804.55 1871
8805.43 1873
8806.32 1892
8807.20 1898
8808.09 1831
8808.98 1843
8809.86 1851
8810.75 1847
8811.63 1821
8812.52 1843
8813.40 1817
8814.29 1815
8815.17 1863
8816.06 1961
8816.94 1920
8817.83 1884
8818.71 1921
8819.60 1920
8820.49 1871
8821.37 1824
8822.26 1811
8823.14 1829
8824.03 1798
8824.91 1748
8825.80 1744
8826.69 1694
8827.57 1690
8828.46 1646
8829.35 1678
8830.23 1621
8831.12 1582
8832.00 1605
8832.89 1588
8833.78 1561
8834.66 1571
8835.55 1551
8836.44 1506
8837.32 1496
8838.21 1522
8839.10 1493
8839.98 1489
8840.87 1477
8841.76 1490
8842.64 1448
8843.53 1430
8844.42 1428
8845.30 1444
8846.19 1411
8847.08 1423
8847.96 1412
8848.85 1385
8849.74 1395
8850.63 1362
8851.51 1365
8852.40 1338
8853.29 1349
8854.18 1373
8855.06 1308
8855.95 1323
8856.84 1311
8857.73 1325
8858.61 1333
8859.50 1294
8860.39 1262
8861.28 1308
8862.16 1300
8863.05 1245
8863.94 1262
8864.83 1211
8865.72 1239
8866.60 1268
8867.49 1226
8868.38 1248
8869.27 1226
8870.16 1181
8871.04 1184
8871.93 1192
8872.82 1181
8873.71 1143
8874.60 1131
8875.49 1142
8876.37 1139
8877.26 1108
8878.15 1124
8879.04 1142
8879.93 1143
8880.82 1091
8881.71 1110
8882.60 1137
8883.48 1103
8884.37 1098
8885.26 1082
8886.15 1109
8887.04 1082
8887.93 1082
8888.82 1053
8889.71 1056
8890.60 1024
8891.49 1019
8892.38 1089
8893.26 1066
8894.15 997
8895.04 1023
8895.93 1011
8896.82 1036
8897.71 990
8898.60 993
8899.49 982
8900.38 977
8901.27 1029
8902.16 999
8903.05 980
8903.94 947
8904.83 1008
8905.72 957
8906.61 989
8907.50 950
8908.39 957
8909.28 948
8910.17 952
8911.06 922
8911.95 916
8912.84 960
8913.73 919
8914.62 916
8915.51 897
8916.40 944
8917.29 910
8918.18 928
8919.08 934
8919.97 928
8920.86 886
8921.75 902
8922.64 886
8923.53 894
8924.42 871
8925.31 875
8926.20 886
8927.09 860
8927.98 889
8928.88 833
8929.77 862
8930.66 842
8931.55 844
8932.44 844
8933.33 869
8934.22 870
8935.11 873
8936.01 863
8936.90 807
8937.79 817
8938.68 822
8939.57 844
8940.46 836
8941.36 804
8942.25 811
8943.14 827
8944.03 821
8944.92 852
8945.81 812
8946.71 825
8947.60 811
8948.49 831
8949.38 794
8950.28 804
8951.17 812
8952.06 815
8952.95 780
8953.84 787
8954.74 797
8955.63 800
8956.52 795
8957.41 779
8958.31 789
8959.20 769
8960.09 776
8960.99 786
8961.88 769
8962.77 759
8963.66 773
8964.56 773
8965.45 777
8966.34 790
8967.24 778
8968.13 771
8969.02 767
8969.92 803
8970.81 742
8971.70 813
8972.60 786
8973.49 825
8974.38 769
8975.28 779
8976.17 768
8977.06 793
8977.96 799
8978.85 764
8979.74 759
8980.64 783
8981.53 762
8982.42 753
8983.32 762
8984.21 754
8985.11 749
8986.00 753
8986.89 787
8987.79 754
8988.68 755
8989.58 782
8990.47 769
8991.36 764
8992.26 747
8993.15 777
8994.05 766
8994.94 750
8995.84 754
8996.73 748
8997.63 733
8998.52 733
8999.42 768
9000.31 747
9001.20 729
9002.10 768
9002.99 762
9003.89 752
9004.78 722
9005.68 744
9006.57 745
9007.47 731
9008.36 719
9009.26 714
9010.15 722
9011.05 731
9011.94 699
9012.84 706
9013.74 725
9014.63 700
9015.53 703
9016.42 723
9017.32 712
9018.21 716
9019.11 718
9020.00 741
9020.90 744
9021.80 742
9022.69 696
9023.59 707
9024.48 721
9025.38 717
9026.28 695
9027.17 710
9028.07 716
9028.96 726
9029.86 708
9030.76 727
9031.65 713
9032.55 734
9033.44 745
9034.34 709
9035.24 722
9036.13 740
9037.03 718
9037.93 720
9038.82 735
9039.72 713
9040.62 775
9041.51 768
9042.41 758
9043.31 758
9044.20 765
9045.10 752
9046.00 718
9046.90 729
9047.79 720
9048.69 704
9049.59 757
9050.48 765
9051.38 724
9052.28 725
9053.18 711
9054.07 758
9054.97 761
9055.87 739
9056.77 726
9057.66 737
9058.56 739
9059.46 777
9060.36 764
9061.25 740
9062.15 712
9063.05 749
9063.95 766
9064.84 740
9065.74 753
9066.64 757
9067.54 776
9068.44 772
9069.34 728
9070.23 739
9071.13 744
9072.03 731
9072.93 758
9073.83 744
9074.72 739
9075.62 744
9076.52 772
9077.42 729
9078.32 739
9079.22 718
9080.12 725
9081.01 798
9081.91 759
9082.81 741
9083.71 757
9084.61 771
9085.51 756
9086.41 772
9087.31 776
9088.21 754
9089.10 777
9090.00 833
9090.90 821
9091.80 779
9092.70 786
9093.60 769
9094.50 819
9095.40 769
9096.30 774
9097.20 783
9098.10 804
9099.00 768
9099.90 763
9100.80 753
9101.70 766
9102.60 762
9103.50 771
9104.40 757
9105.30 749
9106.20 792
9107.10 777
9108.00 762
9108.90 726
9109.80 757
9110.70 752
9111.60 776
9112.50 747
9113.40 753
9114.30 732
9115.20 757
9116.10 750
9117.00 748
9117.90 730
9118.80 704
9119.70 743
9120.60 757
9121.50 713
9122.40 728
9123.30 743
9124.20 752
9125.11 757
9126.01 718
9126.91 698
9127.81 728
9128.71 707
9129.61 700
9130.51 695
9131.41 718
9132.31 705
9133.22 716
9134.12 702
9135.02 724
9135.92 694
9136.82 718
9137.72 727
9138.62 697
9139.53 706
9140.43 697
9141.33 674
9142.23 723
9143.13 698
9144.03 735
9144.94 719
9145.84 692
9146.74 689
9147.64 682
9148.54 688
9149.45 691
9150.35 706
9151.25 722
9152.15 698
9153.06 697
9153.96 693
9154.86 694
9155.76 698
9156.66 700
9157.57 730
9158.47 690
9159.37 715
9160.27 728
9161.18 687
9162.08 698
9162.98 680
9163.89 708
9164.79 718
9165.69 722
9166.59 689
9167.50 692
9168.40 736
9169.30 713
9170.21 723
9171.11 718
9172.01 698
9172.92 696
9173.82 705
9174.72 708
9175.63 687
9176.53 691
9177.43 711
9178.34 682
9179.24 672
9180.14 676
9181.05 672
9181.95 678
9182.85 677
9183.76 664
9184.66 672
9185.57 703
9186.47 710
9187.37 684
9188.28 679
9189.18 681
9190.09 692
9190.99 685
9191.89 710
9192.80 724
9193.70 662
9194.61 686
9195.51 687
9196.42 704
9197.32 689
9198.23 676
9199.13 697
9200.03 719
9200.94 698
9201.84 714
9202.75 694
9203.65 689
9204.56 699
9205.46 691
9206.37 661
9207.27 661
9208.18 690
9209.08 688
9209.99 656
9210.89 695
9211.80 697
9212.70 686
9213.61 665
9214.51 679
9215.42 694
9216.32 669
9217.23 681
9218.14 690
9219.04 687
9219.95 670
9220.85 653
9221.76 691
9222.66 689
9223.57 676
9224.47 668
9225.38 689
9226.29 679
9227.19 652
9228.10 681
9229.00 675
9229.91 689
9230.82 670
9231.72 721
9232.63 695
9233.54 687
9234.44 671
9235.35 691
9236.25 665
9237.16 649
9238.07 704
9238.97 689
9239.88 673
9240.79 671
9241.69 660
9242.60 671
9243.51 658
9244.41 651
9245.32 676
9246.23 692
9247.13 676
9248.04 665
9248.95 672
9249.85 666
9250.76 664
9251.67 670
9252.58 650
9253.48 638
9254.39 635
9255.30 642
9256.21 658
9257.11 635
9258.02 668
9258.93 672
9259.84 664
9260.74 665
9261.65 641
9262.56 667
9263.47 672
9264.37 664
9265.28 684
9266.19 664
9267.10 645
9268.00 640
9268.91 634
9269.82 648
9270.73 642
9271.64 642
9272.55 673
9273.45 666
9274.36 660
9275.27 654
9276.18 690
9277.09 671
9277.99 644
9278.90 637
9279.81 665
9280.72 677
9281.63 685
9282.54 665
9283.45 657
9284.35 655
9285.26 712
9286.17 698
9287.08 663
9287.99 678
9288.90 669
9289.81 688
9290.72 675
9291.63 667
9292.54 655
9293.44 682
9294.35 692
9295.26 674
9296.17 639
9297.08 666
9297.99 652
9298.90 700
9299.81 694
9300.72 674
9301.63 650
9302.54 699
9303.45 722
9304.36 677
9305.27 678
9306.18 683
9307.09 697
9308.00 695
9308.91 693
9309.82 658
9310.73 705
9311.64 700
9312.55 678
9313.46 675
9314.37 666
9315.28 686
9316.19 733
9317.10 709
9318.01 679
9318.92 673
9319.83 697
9320.74 702
9321.65 682
9322.56 661
9323.47 667
9324.38 703
9325.29 660
9326.20 688
9327.12 717
9328.03 676
9328.94 673
9329.85 659
9330.76 667
9331.67 671
9332.58 669
9333.49 665
9334.40 667
9335.31 660
9336.23 674
9337.14 717
9338.05 685
9338.96 699
9339.87 722
9340.78 699
9341.69 687
9342.61 684
9343.52 675
9344.43 673
9345.34 657
9346.25 697
9347.16 696
9348.08 674
9348.99 662
9349.90 698
9350.81 698
9351.72 685
9352.64 697
9353.55 716
9354.46 710
9355.37 660
9356.28 667
9357.20 647
9358.11 663
9359.02 659
9359.93 667
9360.85 689
9361.76 689
9362.67 670
9363.58 691
9364.50 674
9365.41 663
9366.32 676
9367.24 705
9368.15 694
9369.06 664
9369.97 661
9370.89 699
9371.80 683
9372.71 670
9373.63 672
9374.54 674
9375.45 690
9376.37 681
9377.28 667
9378.19 668
9379.11 672
9380.02 674
9380.93 708
9381.85 696
9382.76 686
9383.67 715
9384.59 695
9385.50 704
9386.41 660
9387.33 674
9388.24 698
9389.16 674
9390.07 698
9390.98 710
9391.90 703
9392.81 720
9393.73 713
9394.64 722
9395.55 707
9396.47 683
9397.38 691
9398.30 693
9399.21 719
9400.12 709
9401.04 659
9401.95 690
9402.87 710
9403.78 693
9404.70 649
9405.61 650
9406.53 664
9407.44 685
9408.36 692
9409.27 672
9410.19 657
9411.10 656
9412.02 692
9412.93 666
9413.85 672
9414.76 699
9415.68 688
9416.59 679
9417.51 658
9418.42 707
9419.34 689
9420.25 701
9421.17 698
9422.08 684
9423.00 691
9423.91 689
9424.83 714
9425.75 680
9426.66 654
9427.58 690
9428.49 710
9429.41 706
9430.32 703
9431.24 686
9432.16 684
9433.07 663
9433.99 691
9434.90 686
9435.82 685
9436.74 671
9437.65 701
9438.57 671
9439.49 692
9440.40 710
9441.32 715
9442.23 704
9443.15 684
9444.07 681
9444.98 723
9445.90 707
9446.82 730
9447.73 726
9448.65 715
9449.57 708
9450.48 754
9451.40 711
9452.32 707
9453.23 707
9454.15 686
9455.07 725
9455.99 722
9456.90 700
9457.82 746
9458.74 749
9459.65 731
9460.57 721
9461.49 718
9462.41 729
9463.32 728
9464.24 706
9465.16 724
9466.08 734
9466.99 735
9467.91 738
9468.83 728
9469.75 740
9470.67 735
9471.58 717
9472.50 709
9473.42 730
9474.34 730
9475.26 753
9476.17 779
9477.09 774
9478.01 791
9478.93 760
9479.85 775
9480.76 768
9481.68 751
9482.60 783
9483.52 781
9484.44 794
9485.36 816
9486.28 788
9487.19 782
9488.11 759
9489.03 779
9489.95 799
9490.87 825
9491.79 786
9492.71 790
9493.63 807
9494.54 798
9495.46 806
9496.38 782
9497.30 785
9498.22 786
9499.14 837
9500.06 807
9500.98 793
9501.90 796
9502.82 797
9503.74 842
9504.66 841
9505.58 855
9506.49 842
9507.41 852
9508.33 838
9509.25 869
9510.17 870
9511.09 865
9512.01 888
9512.93 889
9513.85 906
9514.77 877
9515.69 877
9516.61 888
9517.53 880
9518.45 899
9519.37 924
9520.29 899
9521.21 908
9522.13 908
9523.05 913
9523.97 936
9524.90 934
9525.82 957
9526.74 959
9527.66 945
9528.58 945
9529.50 976
9530.42 933
9531.34 925
9532.26 936
9533.18 911
9534.10 936
9535.02 958
9535.94 940
9536.86 958
9537.79 971
9538.71 990
9539.63 993
9540.55 1005
9541.47 972
9542.39 969
9543.31 978
9544.23 985
9545.16 1009
9546.08 1024
9547.00 1021
9547.92 1028
9548.84 1032
9549.76 1033
9550.69 1091
9551.61 1031
9552.53 1028
9553.45 1063
9554.37 1037
9555.29 1067
9556.22 1107
9557.14 1112
9558.06 1107
9558.98 1093
9559.90 1114
9560.83 1122
9561.75 1124
9562.67 1078
9563.59 1109
9564.52 1085
9565.44 1112
9566.36 1130
9567.28 1138
9568.21 1160
9569.13 1145
9570.05 1138
9570.97 1131
9571.90 1190
9572.82 1193
9573.74 1202
9574.66 1209
9575.59 1224
9576.51 1264
9577.43 1234
9578.36 1236
9579.28 1270
9580.20 1257
9581.13 1214
9582.05 1254
9582.97 1260
9583.90 1275
9584.82 1256
9585.74 1274
9586.67 1278
9587.59 1280
9588.51 1280
9589.44 1310
9590.36 1294
9591.28 1329
9592.21 1315
9593.13 1349
9594.05 1379
9594.98 1373
9595.90 1396
9596.83 1400
9597.75 1449
9598.67 1382
9599.60 1455
9600.52 1447
9601.45 1453
9602.37 1486
9603.30 1448
9604.22 1492
9605.14 1469
9606.07 1443
9606.99 1430
9607.92 1488
9608.84 1532
9609.77 1537
9610.69 1552
9611.62 1558
9612.54 1497
9613.46 1537
9614.39 1542
9615.31 1518
9616.24 1535
9617.16 1558
9618.09 1564
9619.01 1593
9619.94 1564
9620.86 1587
9621.79 1631
9622.71 1646
9623.64 1643
9624.56 1598
9625.49 1612
9626.42 1664
9627.34 1672
9628.27 1680
9629.19 1713
9630.12 1718
9631.04 1742
9631.97 1731
9632.89 1709
9633.82 1746
9634.75 1753
9635.67 1782
9636.60 1782
9637.52 1849
9638.45 1835
9639.37 1872
9640.30 1883
9641.23 1923
9642.15 1945
9643.08 1970
9644.00 1968
9644.93 2025
9645.86 2021
9646.78 2021
9647.71 2037
9648.64 2060
9649.56 2111
9650.49 2055
9651.42 2003
9652.34 2012
9653.27 2022
9654.20 1968
9655.12 1934
9656.05 1946
9656.98 1964
9657.90 1968
9658.83 1979
9659.76 1951
9660.68 1969
9661.61 1972
9662.54 1973
9663.47 2025
9664.39 1994
9665.32 2030
9666.25 2004
9667.17 2074
9668.10 2113
9669.03 2075
9669.96 2077
9670.88 2084
9671.81 2066
9672.74 2113
9673.67 2122
9674.59 2114
9675.52 2121
9676.45 2147
9677.38 2131
9678.31 2118
9679.23 2137
9680.16 2146
9681.09 2162
9682.02 2155
9682.94 2161
9683.87 2149
9684.80 2194
9685.73 2138
9686.66 2186
9687.59 2182
9688.51 2210
9689.44 2188
9690.37 2186
9691.30 2174
9692.23 2174
9693.16 2171
9694.08 2166
9695.01 2227
9695.94 2215
9696.87 2172
9697.80 2203
9698.73 2210
9699.66 2218
9700.59 2229
9701.52 2240
9702.44 2192
9703.37 2215
9704.30 2237
9705.23 2237
9706.16 2223
9707.09 2250
9708.02 2259
9708.95 2318
9709.88 2292
9710.81 2386
9711.74 2429
9712.67 2506
9713.60 2501
9714.53 2611
9715.45 2648
9716.38 2634
9717.31 2605
9718.24 2594
9719.17 2580
9720.10 2531
9721.03 2495
9721.96 2412
9722.89 2317
9723.82 2241
9724.75 2206
9725.68 2157
9726.61 2105
9727.54 2056
9728.47 2063
9729.40 2042
9730.33 1969
9731.26 1934
9732.20 1929
9733.13 2005
9734.06 1985
9734.99 1959
9735.92 1920
9736.85 1899
9737.78 1852
9738.71 1824
9739.64 1828
9740.57 1815
9741.50 1802
9742.43 1753
9743.36 1723
9744.29 1681
9745.23 1683
9746.16 1678
9747.09 1706
9748.02 1677
9748.95 1621
9749.88 1592
9750.81 1626
9751.74 1586
9752.68 1586
9753.61 1578
9754.54 1563
9755.47 1581
9756.40 1573
9757.33 1498
9758.27 1543
9759.20 1593
9760.13 1543
9761.06 1522
9761.99 1537
9762.92 1540
9763.86 1567
9764.79 1519
9765.72 1521
9766.65 1544
9767.58 1493
9768.52 1477
9769.45 1523
9770.38 1514
9771.31 1529
9772.25 1541
9773.18 1541
9774.11 1519
9775.04 1518
9775.98 1495
9776.91 1530
9777.84 1546
9778.77 1544
9779.71 1489
9780.64 1479
9781.57 1521
9782.50 1546
9783.44 1522
9784.37 1479
9785.30 1516
9786.24 1501
9787.17 1488
9788.10 1513
9789.03 1457
9789.97 1438
9790.90 1476
9791.83 1464
9792.77 1453
9793.70 1476
9794.63 1504
9795.57 1521
9796.50 1488
9797.43 1519
9798.37 1477
9799.30 1487
9800.24 1472
9801.17 1475
9802.10 1447
9803.04 1447
9803.97 1448
9804.90 1449
9805.84 1414
9806.77 1344
9807.71 1388
9808.64 1311
9809.57 1319
9810.51 1324
9811.44 1320
9812.38 1302
9813.31 1296
9814.25 1272
9815.18 1252
9816.11 1297
9817.05 1292
9817.98 1281
9818.92 1265
9819.85 1228
9820.79 1215
9821.72 1207
9822.66 1217
9823.59 1209
9824.53 1177
9825.46 1213
9826.40 1221
9827.33 1169
9828.27 1209
9829.20 1206
9830.14 1190
9831.07 1175
9832.01 1205
9832.94 1174
9833.88 1188
9834.81 1177
9835.75 1170
9836.68 1186
9837.62 1158
9838.55 1150
9839.49 1159
9840.43 1136
9841.36 1142
9842.30 1146
9843.23 1154
9844.17 1155
9845.10 1156
9846.04 1115
9846.98 1139
9847.91 1140
9848.85 1138
9849.78 1153
9850.72 1118
9851.66 1128
9852.59 1127
9853.53 1112
9854.46 1100
9855.40 1093
9856.34 1115
9857.27 1092
9858.21 1112
9859.15 1103
9860.08 1117
9861.02 1115
9861.96 1099
9862.89 1092
9863.83 1137
9864.77 1092
9865.70 1072
9866.64 1093
9867.58 1100
9868.51 1068
9869.45 1074
9870.39 1059
9871.32 1091
9872.26 1095
9873.20 1073
9874.14 1085
9875.07 1074
9876.01 1056
9876.95 1069
9877.89 1105
9878.82 1096
9879.76 1067
9880.70 1014
9881.64 1053
9882.57 1074
9883.51 1058
9884.45 1057
9885.39 1047
9886.32 1092
9887.26 1070
9888.20 1056
9889.14 1049
9890.08 1037
9891.01 1037
9891.95 1035
9892.89 1028
9893.83 1017
9894.77 1043
9895.70 1065
9896.64 1025
9897.58 1003
9898.52 1038
9899.46 1042
9900.40 1023
9901.33 1000
9902.27 990
9903.21 982
9904.15 1037
9905.09 1031
9906.03 1013
9906.97 990
9907.90 1042
9908.84 1044
9909.78 1037
9910.72 1008
9911.66 1008
9912.60 1040
9913.54 1053
9914.48 1026
9915.42 1027
9916.36 1032
9917.29 1064
9918.23 1071
9919.17 1069
9920.11 1071
9921.05 1056
9921.99 1079
9922.93 1118
9923.87 1119
9924.81 1115
9925.75 1155
9926.69 1184
9927.63 1187
9928.57 1193
9929.51 1166
9930.45 1170
9931.39 1166
9932.33 1120
9933.27 1129
9934.21 1098
9935.15 1053
9936.09 1055
9937.03 1018
9937.97 1025
9938.91 988
9939.85 1004
9940.79 1012
9941.73 1025
9942.67 990
9943.61 1003
9944.55 1035
9945.49 1021
9946.43 1032
9947.37 1042
9948.31 1017
9949.26 1041
9950.20 1056
9951.14 1044
9952.08 1053
9953.02 1052
9953.96 1081
9954.90 1070
9955.84 1026
9956.78 1015
9957.72 1021
9958.67 1015
9959.61 1023
9960.55 957
9961.49 969
9962.43 959
9963.37 974
9964.31 959
9965.25 925
9966.20 915
9967.14 915
9968.08 921
9969.02 928
9969.96 899
9970.90 876
9971.85 913
9972.79 932
9973.73 900
9974.67 869
9975.61 911
9976.56 941
9977.50 892
9978.44 907
9979.38 909
9980.32 915
9981.27 869
9982.21 930
9983.15 899
9984.09 904
9985.04 904
9985.98 943
9986.92 931
9987.86 906
9988.81 898
9989.75 921
9990.69 889
9991.63 902
9992.58 919
9993.52 918
9994.46 906
9995.41 904
9996.35 881
9997.29 867
9998.24 919
9999.18 887
10000.12 865
10001.06 869
10002.01 893
10002.95 867
10003.89 882
10004.84 881
10005.78 863
10006.72 873
10007.67 882
10008.61 894
10009.56 864
10010.50 872
10011.44 877
10012.39 850
10013.33 853
10014.27 848
10015.22 841
10016.16 870
10017.11 865
10018.05 877
10018.99 856
10019.94 833
10020.88 875
10021.83 871
10022.77 843
10023.71 837
10024.66 860
10025.60 842
10026.55 843
10027.49 821
10028.44 823
10029.38 803
10030.33 811
10031.27 827
10032.22 816
10033.16 812
10034.10 815
10035.05 842
10035.99 815
10036.94 796
10037.88 816
10038.83 820
10039.77 771
10040.72 764
10041.66 794
10042.61 804
10043.55 781
10044.50 784
10045.45 783
10046.39 819
10047.34 806
10048.28 795
10049.23 792
10050.17 776
10051.12 777
10052.06 810
10053.01 826
10053.95 794
10054.90 752
10055.85 767
10056.79 794
10057.74 774
10058.68 743
10059.63 769
10060.58 802
10061.52 800
10062.47 758
10063.41 763
10064.36 779
10065.31 788
10066.25 764
10067.20 762
10068.15 740
10069.09 761
10070.04 795
10070.99 766
10071.93 735
10072.88 767
10073.82 770
10074.77 761
10075.72 748
10076.66 786
10077.61 769
10078.56 787
10079.51 769
10080.45 743
10081.40 760
10082.35 762
10083.29 784
10084.24 771
10085.19 770
10086.13 732
10087.08 747
10088.03 756
10088.98 765
10089.92 726
10090.87 748
10091.82 757
10092.77 774
10093.71 768
10094.66 754
10095.61 769
10096.56 766
10097.50 767
10098.45 753
10099.40 745
10100.35 770
10101.30 738
10102.24 729
10103.19 750
10104.14 726
10105.09 753
10106.04 737
10106.98 768
10107.93 739
10108.88 734
10109.83 735
10110.78 752
10111.73 770
10112.67 731
10113.62 756
10114.57 743
10115.52 757
10116.47 733
10117.42 743
10118.37 715
10119.32 737
10120.26 764
10121.21 765
10122.16 747
10123.11 741
10124.06 755
10125.01 746
10125.96 717
10126.91 747
10127.86 757
10128.81 725
10129.75 759
10130.70 769
10131.65 736
10132.60 739
10133.55 788
10134.50 759
10135.45 774
10136.40 785
10137.35 794
10138.30 747
10139.25 759
10140.20 778
10141.15 785
10142.10 788
10143.05 790
10144.00 812
10144.95 795
10145.90 768
10146.85 783
10147.80 819
10148.75 775
10149.70 783
10150.65 818
10151.60 821
10152.55 847
10153.50 812
10154.45 832
10155.40 819
10156.35 807
10157.30 822
10158.25 839
10159.20 830
10160.15 864
10161.10 848
10162.06 816
10163.01 825
10163.96 860
10164.91 833
10165.86 871
10166.81 841
10167.76 870
10168.71 850
10169.66 895
10170.61 874
10171.57 883
10172.52 906
10173.47 930
10174.42 912
10175.37 899
10176.32 924
10177.27 908
10178.23 902
10179.18 917
10180.13 960
10181.08 950
10182.03 957
10182.98 949
10183.94 970
10184.89 967
10185.84 945
10186.79 982
10187.74 959
10188.70 987
10189.65 1000
10190.60 980
10191.55 939
10192.50 967
10193.46 947
10194.41 967
10195.36 995
10196.31 952
10197.27 994
10198.22 1042
10199.17 1008
10200.12 1052
10201.08 1046
10202.03 1022
10202.98 1025
10203.93 1042
10204.89 1117
10205.84 1088
10206.79 1099
10207.75 1092
10208.70 1115
10209.65 1093
10210.60 1099
10211.56 1074
10212.51 1110
10213.46 1070
10214.42 1063
10215.37 1047
10216.32 1054
10217.28 1046
10218.23 1028
10219.18 1011
10220.14 998
10221.09 986
10222.04 968
10223.00 974
10223.95 948
10224.91 959
10225.86 980
10226.81 999
10227.77 1005
10228.72 974
10229.67 957
10230.63 946
10231.58 986
10232.54 1006
10233.49 981
10234.44 996
10235.40 1022
10236.35 994
10237.31 1014
10238.26 997
10239.22 1021
10240.17 1022
10241.12 1029
10242.08 983
10243.03 976
10243.99 938
10244.94 938
10245.90 948
10246.85 941
10247.81 930
10248.76 909
10249.72 919
10250.67 872
10251.63 903
10252.58 879
10253.54 894
10254.49 885
10255.45 860
10256.40 857
10257.36 862
10258.31 841
10259.27 840
10260.22 834
10261.18 820
10262.13 832
10263.09 820
10264.05 809
10265.00 810
10265.96 830
10266.91 795
10267.87 835
10268.82 800
10269.78 781
10270.74 796
10271.69 798
10272.65 787
10273.60 808
10274.56 777
10275.52 777
10276.47 794
10277.43 782
10278.38 780
10279.34 776
10280.30 778
10281.25 772
10282.21 820
10283.17 761
10284.12 757
10285.08 765
10286.04 754
10286.99 748
10287.95 759
10288.91 719
10289.86 769
10290.82 754
10291.78 716
10292.73 760
10293.69 783
10294.65 773
10295.60 768
10296.56 773
10297.52 755
10298.47 756
10299.43 732
10300.39 736
10301.35 742
10302.30 730
10303.26 746
10304.22 777
10305.18 775
10306.13 747
10307.09 770
10308.05 741
10309.01 733
10309.96 749
10310.92 740
10311.88 721
10312.84 722
10313.79 716
10314.75 714
10315.71 728
10316.67 707
10317.63 708
10318.58 734
10319.54 724
10320.50 746
10321.46 741
10322.42 735
10323.38 735
10324.33 690
10325.29 698
10326.25 705
10327.21 734
10328.17 706
10329.13 719
10330.09 708
10331.04 697
10332.00 739
10332.96 732
10333.92 703
10334.88 694
10335.84 687
10336.80 690
10337.76 689
10338.71 683
10339.67 687
10340.63 695
10341.59 714
10342.55 678
10343.51 692
10344.47 665
10345.43 669
10346.39 661
10347.35 664
10348.31 674
10349.27 657
10350.23 642
10351.19 649
10352.15 646
10353.11 674
10354.06 664
10355.02 650
10355.98 650
10356.94 662
10357.90 673
10358.86 655
10359.82 642
10360.78 623
10361.74 651
10362.70 670
10363.66 663
10364.62 655
10365.58 654
10366.55 637
10367.51 651
10368.47 652
10369.43 633
10370.39 626
10371.35 643
10372.31 640
10373.27 649
10374.23 624
10375.19 625
10376.15 658
10377.11 628
10378.07 625
10379.03 648
10379.99 639
10380.96 604
10381.92 602
10382.88 618
10383.84 605
10384.80 596
10385.76 592
10386.72 620
10387.68 625
10388.64 620
10389.61 632
10390.57 599
10391.53 607
10392.49 615
10393.45 611
10394.41 609
10395.38 603
10396.34 606
10397.30 626
10398.26 597
10399.22 612
10400.18 595
10401.15 608
10402.11 636
10403.07 612
10404.03 591
10404.99 612
10405.96 628
10406.92 608
10407.88 593
10408.84 611
10409.80 625
10410.77 600
10411.73 628
10412.69 610
10413.65 615
10414.62 598
10415.58 629
10416.54 641
10417.51 608
10418.47 597
10419.43 632
10420.39 631
10421.36 648
10422.32 613
10423.28 597
10424.24 611
10425.21 594
10426.17 612
10427.13 627
10428.10 604
10429.06 585
10430.02 620
10430.99 606
10431.95 599
10432.91 604
10433.88 620
10434.84 589
10435.80 578
10436.77 584
10437.73 628
10438.69 568
10439.66 605
10440.62 593
10441.59 568
10442.55 567
10443.51 621
10444.48 595
10445.44 598
10446.41 577
10447.37 586
10448.33 594
10449.30 590
10450.26 579
10451.23 569
10452.19 602
10453.15 552
10454.12 600
10455.08 602
10456.05 580
10457.01 557
10457.98 574
10458.94 583
10459.91 604
10460.87 584
10461.84 591
10462.80 578
10463.77 574
10464.73 599
10465.70 574
10466.66 560
10467.62 581
10468.59 590
10469.56 568
10470.52 583
10471.49 576
10472.45 579
10473.42 587
10474.38 582
10475.35 575
10476.31 599
10477.28 581
10478.24 578
10479.21 589
10480.17 585
10481.14 595
10482.10 585
10483.07 591
10484.04 570
10485.00 611
10485.97 611
10486.93 569
10487.90 590
10488.87 608
10489.83 564
10490.80 583
10491.76 591
10492.73 570
10493.70 586
10494.66 567
10495.63 589
10496.60 579
10497.56 588
10498.53 585
10499.49 593
10500.46 588
10501.43 627
10502.39 580
10503.36 567
10504.33 546
10505.29 567
10506.26 582
10507.23 588
10508.19 567
10509.16 580
10510.13 588
10511.10 578
10512.06 590
10513.03 545
10514.00 565
10514.96 552
10515.93 600
10516.90 618
10517.87 605
10518.83 591
10519.80 567
10520.77 582
10521.73 587
10522.70 632
10523.67 609
10524.64 616
10525.61 613
10526.57 618
10527.54 597
10528.51 584
10529.48 603
10530.44 626
10531.41 608
10532.38 610
10533.35 600
10534.32 627
10535.28 575
10536.25 600
10537.22 619
10538.19 599
10539.16 617
10540.13 593
10541.09 618
10542.06 613
10543.03 601
10544.00 589
10544.97 624
10545.94 614
10546.90 638
10547.87 588
10548.84 625
10549.81 575
10550.78 607
10551.75 642
10552.72 598
10553.69 597
10554.66 617
10555.62 619
10556.59 611
10557.56 627
10558.53 611
10559.50 635
10560.47 638
10561.44 626
10562.41 606
10563.38 633
10564.35 615
10565.32 638
10566.29 622
10567.26 639
10568.23 641
10569.20 637
10570.17 650
10571.14 632
10572.10 640
10573.07 665
10574.04 658
10575.01 632
10575.98 608
10576.95 591
10577.92 640
10578.89 675
10579.86 654
10580.84 642
10581.81 639
10582.78 661
10583.75 653
10584.72 641
10585.69 686
10586.66 699
10587.63 653
10588.60 676
10589.57 661
10590.54 678
10591.51 673
10592.48 699
10593.45 667
10594.42 688
10595.39 674
10596.36 690
10597.34 671
10598.31 712
10599.28 689
10600.25 677
10601.22 706
10602.19 701
10603.16 703
10604.13 711
10605.10 781
10606.08 747
10607.05 774
10608.02 757
10608.99 776
10609.96 773
10610.93 826
10611.90 787
10612.88 781
10613.85 788
10614.82 790
10615.79 798
10616.76 792
10617.74 795
10618.71 751
10619.68 740
10620.65 740
10621.62 722
10622.60 721
10623.57 731
10624.54 678
10625.51 724
10626.48 708
10627.46 690
10628.43 686
10629.40 715
10630.37 691
10631.35 724
10632.32 675
10633.29 722
10634.26 740
10635.24 703
10636.21 725
10637.18 713
10638.16 749
10639.13 744
10640.10 735
10641.07 738
10642.05 742
10643.02 706
10643.99 740
10644.97 732
10645.94 684
10646.91 693
10647.89 698
10648.86 696
10649.83 681
10650.81 705
10651.78 662
10652.75 679
10653.73 664
10654.70 672
10655.67 664
10656.65 671
10657.62 667
10658.59 640
10659.57 631
10660.54 649
10661.52 636
10662.49 626
10663.46 620
10664.44 631
10665.41 650
10666.39 617
10667.36 641
10668.33 650
10669.31 659
10670.28 650
10671.26 644
10672.23 629
10673.21 638
10674.18 637
10675.16 643
10676.13 667
10677.10 656
10678.08 617
10679.05 637
10680.03 666
10681.00 658
10681.98 664
10682.95 638
10683.93 644
10684.90 635
10685.88 641
10686.85 650
10687.83 640
10688.80 650
10689.78 662
10690.75 649
10691.73 635
10692.70 663
10693.68 647
10694.66 671
10695.63 686
10696.61 653
10697.58 655
10698.56 663
10699.53 648
10700.51 662
10701.48 646
10702.46 656
10703.44 630
10704.41 645
10705.39 660
10706.36 644
10707.34 676
10708.32 644
10709.29 667
10710.27 660
10711.24 673
10712.22 689
10713.20 662
10714.17 665
10715.15 664
10716.13 662
10717.10 656
10718.08 669
10719.05 659
10720.03 677
10721.01 659
10721.98 649
10722.96 703
10723.94 669
10724.91 655
10725.89 654
10726.87 669
10727.85 655
10728.82 674
10729.80 670
10730.78 695
10731.75 712
10732.73 651
10733.71 666
10734.69 662
10735.66 668
10736.64 669
10737.62 703
10738.59 692
10739.57 680
10740.55 698
10741.53 699
10742.50 687
10743.48 675
10744.46 700
10745.44 707
10746.42 748
10747.39 713
10748.37 693
10749.35 694
10750.33 708
10751.30 718
10752.28 728
10753.26 710
10754.24 688
10755.22 724
10756.20 720
10757.17 743
10758.15 709
10759.13 721
10760.11 733
10761.09 735
10762.07 733
10763.04 740
10764.02 731
10765.00 774
10765.98 738
10766.96 732
10767.94 762
10768.92 750
10769.90 760
10770.87 768
10771.85 747
10772.83 749
10773.81 769
10774.79 774
10775.77 800
10776.75 717
10777.73 772
10778.71 810
10779.69 818
10780.67 789
10781.64 763
10782.62 781
10783.60 785
10784.58 795
10785.56 784
10786.54 777
10787.52 816
10788.50 813
10789.48 829
10790.46 789
10791.44 760
10792.42 783
10793.40 769
10794.38 792
10795.36 758
10796.34 782
10797.32 777
10798.30 803
10799.28 804
10800.26 779
10801.24 782
10802.22 780
10803.20 811
10804.18 784
10805.16 763
10806.14 749
10807.12 785
10808.10 782
10809.09 776
10810.07 747
10811.05 783
10812.03 809
10813.01 811
10813.99 748
10814.97 762
10815.95 788
10816.93 802
10817.91 818
10818.89 807
10819.87 796
10820.86 807
10821.84 805
10822.82 771
10823.80 775
10824.78 770
10825.76 788
10826.74 793
10827.73 767
10828.71 772
10829.69 826
10830.67 836
10831.65 793
10832.63 769
10833.61 774
10834.60 814
10835.58 817
10836.56 810
10837.54 803
10838.52 828
10839.51 820
10840.49 821
10841.47 825
10842.45 816
10843.43 821
10844.42 887
10845.40 870
10846.38 837
10847.36 833
10848.35 889
10849.33 880
10850.31 868
10851.29 880
10852.28 867
10853.26 895
10854.24 890
10855.22 903
10856.21 891
10857.19 878
10858.17 893
10859.16 914
10860.14 869
10861.12 899
10862.10 913
10863.09 952
10864.07 943
10865.05 914
10866.04 924
10867.02 923
10868.00 968
10868.99 912
10869.97 960
10870.95 926
10871.94 980
10872.92 962
10873.90 947
10874.89 939
10875.87 974
10876.86 994
10877.84 1007
10878.82 975
10879.81 993
10880.79 1004
10881.77 1028
10882.76 1020
10883.74 1019
10884.73 1039
10885.71 1035
10886.69 1068
10887.68 1068
10888.66 1102
10889.65 1046
10890.63 1082
10891.62 1071
10892.60 1078
10893.58 1052
10894.57 1082
10895.55 1134
10896.54 1095
10897.52 1125
10898.51 1089
10899.49 1129
10900.48 1110
10901.46 1145
10902.45 1166
10903.43 1195
10904.42 1139
10905.40 1194
10906.39 1178
10907.37 1194
10908.36 1196
10909.34 1171
10910.33 1182
10911.31 1196
10912.30 1214
10913.28 1216
10914.27 1241
10915.25 1242
10916.24 1215
10917.22 1241
10918.21 1306
10919.20 1301
10920.18 1300
10921.17 1310
10922.15 1322
10923.14 1317
10924.12 1318
10925.11 1320
10926.10 1313
10927.08 1339
10928.07 1334
10929.05 1387
10930.04 1364
10931.03 1366
10932.01 1402
10933.00 1376
10933.99 1402
10934.97 1401
10935.96 1383
10936.94 1431
10937.93 1430
10938.92 1477
10939.90 1500
10940.89 1481
10941.88 1475
10942.86 1492
10943.85 1529
10944.84 1554
10945.82 1543
10946.81 1604
10947.80 1647
10948.79 1629
10949.77 1603
10950.76 1697
10951.75 1739
10952.73 1724
10953.72 1755
10954.71 1794
10955.69 1850
10956.68 1914
10957.67 1960
10958.66 1966
10959.64 1968
10960.63 1966
10961.62 2002
10962.61 2008
10963.59 1947
10964.58 1913
10965.57 1878
10966.56 1864
10967.55 1816
10968.53 1823
10969.52 1786
10970.51 1765
10971.50 1727
10972.49 1728
10973.47 1707
10974.46 1676
10975.45 1672
10976.44 1653
10977.43 1708
10978.41 1682
10979.40 1677
10980.39 1674
10981.38 1662
10982.37 1664
10983.36 1677
10984.34 1691
10985.33 1702
10986.32 1684
10987.31 1765
10988.30 1788
10989.29 1807
10990.28 1864
10991.27 1896
10992.25 1921
10993.24 1952
10994.23 2043
10995.22 2061
10996.21 2132
10997.20 2214
10998.19 2236
10999.18 2305
11000.17 2336
11001.16 2318
11002.15 2333
11003.14 2328
11004.12 2282
11005.11 2206
11006.10 2214
11007.09 2142
11008.08 2066
11009.07 1962
11010.06 1873
11011.05 1828
11012.04 1742
11013.03 1668
11014.02 1593
11015.01 1570
11016.00 1510
11016.99 1483
11017.98 1433
11018.97 1389
11019.96 1359
11020.95 1366
11021.94 1308
11022.93 1316
11023.92 1316
11024.91 1306
11025.90 1284
11026.89 1272
11027.88 1276
11028.88 1291
11029.87 1268
11030.86 1238
11031.85 1256
11032.84 1210
11033.83 1225
11034.82 1235
11035.81 1255
11036.80 1224
11037.79 1213
11038.78 1222
11039.77 1239
11040.77 1197
11041.76 1217
11042.75 1256
11043.74 1257
11044.73 1197
11045.72 1194
11046.71 1191
11047.70 1198
11048.70 1185
11049.69 1174
11050.68 1154
11051.67 1151
11052.66 1148
11053.65 1186
11054.65 1153
11055.64 1107
11056.63 1126
11057.62 1118
11058.61 1133
11059.60 1131
11060.60 1127
11061.59 1107
11062.58 1116
11063.57 1111
11064.56 1136
11065.56 1166
11066.55 1134
11067.54 1157
11068.53 1127
11069.53 1128
11070.52 1145
11071.51 1156
11072.50 1117
11073.50 1120
11074.49 1062
11075.48 1109
11076.47 1157
11077.47 1109
11078.46 1119
11079.45 1090
11080.45 1102
11081.44 1106
11082.43 1107
11083.42 1080
11084.42 1086
11085.41 1092
11086.40 1079
11087.40 1063
11088.39 1055
11089.38 1090
11090.38 1062
11091.37 1104
11092.36 1050
11093.36 1037
11094.35 1058
11095.34 1068
11096.34 1053
11097.33 1016
11098.32 1009
11099.32 1049
11100.31 1020
11101.31 1025
11102.30 1015
11103.29 1022
11104.29 1032
11105.28 1039
11106.28 999
11107.27 997
11108.26 971
11109.26 981
11110.25 975
11111.25 983
11112.24 961
11113.24 977
11114.23 976
11115.22 931
11116.22 953
11117.21 947
11118.21 939
11119.20 954
11120.20 929
11121.19 939
11122.19 909
11123.18 930
11124.18 923
11125.17 941
11126.17 917
11127.16 929
11128.16 932
11129.15 927
11130.15 910
11131.14 919
11132.14 902
11133.13 909
11134.13 891
11135.12 886
11136.12 901
11137.11 902
11138.11 883
11139.10 882
11140.10 911
11141.09 872
11142.09 879
11143.09 900
11144.08 883
11145.08 872
11146.07 902
11147.07 863
11148.07 893
11149.06 864
11150.06 876
11151.05 866
11152.05 866
11153.05 866
11154.04 863
11155.04 873
11156.03 863
11157.03 842
11158.03 848
11159.02 869
11160.02 848
11161.02 833
11162.01 835
11163.01 850
11164.01 812
11165.00 859
11166.00 880
11167.00 848
11167.99 853
11168.99 878
11169.99 833
11170.98 854
11171.98 873
11172.98 843
11173.97 842
11174.97 863
11175.97 839
11176.97 839
11177.96 861
11178.96 825
11179.96 825
11180.95 868
11181.95 856
11182.95 863
11183.95 818
11184.94 820
11185.94 814
11186.94 834
11187.94 859
11188.94 867
11189.93 840
11190.93 879
11191.93 871
11192.93 841
11193.92 855
11194.92 884
11195.92 874
11196.92 864
11197.92 847
11198.92 850
11199.91 870
11200.91 870
11201.91 864
11202.91 879
11203.91 912
11204.91 898
11205.90 907
11206.90 919
11207.90 907
11208.90 928
11209.90 924
11210.90 957
11211.90 928
11212.89 914
11213.89 925
11214.89 920
11215.89 895
11216.89 894
11217.89 907
11218.89 928
11219.89 897
11220.89 901
11221.89 881
11222.88 897
11223.88 874
11224.88 872
11225.88 873
11226.88 871
11227.88 883
11228.88 923
11229.88 902
11230.88 882
11231.88 879
11232.88 872
11233.88 877
11234.88 881
11235.88 856
11236.88 845
11237.88 874
11238.88 889
11239.88 930
11240.88 879
11241.88 850
11242.88 876
11243.88 857
11244.88 910
11245.88 867
11246.88 868
11247.88 908
11248.88 908
11249.88 908
11250.88 906
11251.88 922
11252.88 916
11253.88 928
11254.88 940
11255.88 907
11256.89 914
11257.89 916
11258.89 900
11259.89 933
11260.89 949
11261.89 912
11262.89 942
11263.89 944
11264.89 932
11265.89 955
11266.90 957
11267.90 970
11268.90 958
11269.90 956
11270.90 939
11271.90 966
11272.90 954
11273.90 948
11274.91 926
11275.91 924
11276.91 932
11277.91 954
11278.91 926
11279.91 907
11280.92 880
11281.92 905
11282.92 906
11283.92 845
11284.92 845
11285.93 860
11286.93 841
11287.93 814
11288.93 840
11289.94 801
11290.94 793
11291.94 766
11292.94 807
11293.94 788
11294.95 784
11295.95 780
11296.95 806
11297.95 794
11298.96 796
11299.96 770
11300.96 762
11301.97 774
11302.97 736
11303.97 777
11304.97 761
11305.98 800
11306.98 779
11307.98 783
11308.99 762
11309.99 764
11310.99 745
11312.00 763
11313.00 745
11314.00 749
11315.01 787
11316.01 764
11317.01 766
11318.02 781
11319.02 780
11320.02 792
11321.03 784
11322.03 759
11323.03 804
11324.04 743
11325.04 770
11326.05 746
11327.05 774
11328.05 766
11329.06 758
11330.06 768
11331.06 755
11332.07 727
11333.07 699
11334.08 752
11335.08 741
11336.09 739
11337.09 746
11338.09 747
11339.10 755
11340.10 762
11341.11 780
11342.11 783
11343.12 765
11344.12 766
11345.13 780
11346.13 755
11347.14 736
11348.14 710
11349.15 716
11350.15 704
11351.16 735
11352.16 699
11353.17 693
11354.17 710
11355.18 703
11356.18 688
11357.19 708
11358.19 700
11359.20 711
11360.20 705
11361.21 688
11362.21 682
11363.22 677
11364.22 690
11365.23 690
11366.23 675
11367.24 675
11368.25 697
11369.25 695
11370.26 685
11371.26 659
11372.27 659
11373.28 651
11374.28 639
11375.29 650
11376.29 618
11377.30 610
11378.31 636
11379.31 647
11380.32 674
11381.32 625
11382.33 612
11383.34 673
11384.34 650
11385.35 653
11386.36 627
11387.36 638
11388.37 636
11389.38 623
11390.38 629
11391.39 659
11392.40 635
11393.40 641
11394.41 647
11395.42 641
11396.42 638
11397.43 629
11398.44 665
11399.44 659
11400.45 631
11401.46 639
11402.47 671
11403.47 647
11404.48 634
11405.49 640
11406.50 624
11407.50 640
11408.51 644
11409.52 622
11410.53 622
11411.53 640
11412.54 651
11413.55 635
11414.56 616
11415.56 634
11416.57 622
11417.58 657
11418.59 626
11419.60 608
11420.60 604
11421.61 631
11422.62 624
11423.63 618
11424.64 605
11425.64 613
11426.65 608
11427.66 613
11428.67 626
11429.68 617
11430.69 618
11431.70 600
11432.70 636
11433.71 604
11434.72 601
11435.73 617
11436.74 612
11437.75 622
11438.76 603
11439.76 607
11440.77 587
11441.78 608
11442.79 607
11443.80 610
11444.81 627
11445.82 610
11446.83 607
11447.84 589
11448.85 575
11449.86 585
11450.87 571
11451.87 581
11452.88 589
11453.89 602
11454.90 598
11455.91 578
11456.92 590
11457.93 612
11458.94 603
11459.95 597
11460.96 577
11461.97 560
11462.98 586
11463.99 594
11465.00 560
11466.01 575
11467.02 602
11468.03 562
11469.04 575
11470.05 590
11471.06 564
11472.07 575
11473.08 590
11474.09 605
11475.10 580
11476.11 567
11477.12 616
11478.13 586
11479.15 578
11480.16 579
11481.17 563
11482.18 592
11483.19 560
11484.20 563
11485.21 560
11486.22 535
11487.23 579
11488.24 573
11489.25 561
11490.26 563
11491.28 564
11492.29 584
11493.30 570
11494.31 556
11495.32 534
11496.33 544
11497.34 571
11498.36 537
11499.37 586
11500.38 588
11501.39 576
11502.40 539
11503.41 565
11504.42 562
11505.44 545
11506.45 571
11507.46 570
11508.47 541
11509.48 566
11510.50 557
11511.51 571
11512.52 570
11513.53 552
11514.54 547
11515.56 556
11516.57 558
11517.58 566
11518.59 550
11519.61 543
11520.62 592
11521.63 587
11522.64 563
11523.66 568
11524.67 575
11525.68 571
11526.69 595
11527.71 583
11528.72 547
11529.73 571
11530.75 582
11531.76 585
11532.77 578
11533.78 584
11534.80 599
11535.81 612
11536.82 580
11537.84 570
11538.85 568
11539.86 612
11540.88 602
11541.89 597
11542.90 595
11543.92 572
11544.93 590
11545.94 603
11546.96 556
11547.97 551
11548.98 579
11550.00 590
11551.01 581
11552.03 549
11553.04 557
11554.05 572
11555.07 572
11556.08 560
11557.10 530
11558.11 564
11559.12 559
11560.14 577
11561.15 524
11562.17 539
11563.18 559
11564.20 546
11565.21 550
11566.22 545
11567.24 534
11568.25 540
11569.27 538
11570.28 522
11571.30 516
11572.31 526
11573.33 528
11574.34 553
11575.36 537
11576.37 509
11577.39 515
11578.40 541
11579.42 557
11580.43 521
11581.45 514
11582.46 532
11583.48 546
11584.49 526
11585.51 528
11586.52 530
11587.54 530
11588.55 514
11589.57 546
11590.58 525
11591.60 520
11592.61 532
11593.63 549
11594.65 535
11595.66 512
11596.68 537
11597.69 542
11598.71 535
11599.73 508
11600.74 532
11601.76 511
11602.77 552
11603.79 552
11604.81 555
11605.82 516
11606.84 522
11607.85 546
11608.87 578
11609.89 543
11610.90 538
11611.92 572
11612.94 565
11613.95 539
11614.97 532
11615.99 547
11617.00 548
11618.02 552
11619.04 541
11620.05 526
11621.07 493
11622.09 529
11623.10 551
11624.12 553
11625.14 536
11626.15 543
11627.17 545
11628.19 547
11629.21 556
11630.22 528
11631.24 535
11632.26 551
11633.28 538
11634.29 532
11635.31 541
11636.33 549
11637.34 549
11638.36 533
11639.38 527
11640.40 514
11641.42 559
11642.43 562
11643.45 566
11644.47 563
11645.49 552
11646.50 555
11647.52 560
11648.54 542
11649.56 550
11650.58 527
11651.60 528
11652.61 543
11653.63 545
11654.65 554
11655.67 556
11656.69 534
11657.71 534
11658.72 556
11659.74 519
11660.76 559
11661.78 548
11662.80 559
11663.82 555
11664.84 543
11665.85 542
11666.87 561
11667.89 567
11668.91 567
11669.93 542
11670.95 579
11671.97 606
11672.99 568
11674.01 596
11675.03 548
11676.05 552
11677.06 564
11678.08 573
11679.10 555
11680.12 559
11681.14 560
11682.16 557
11683.18 567
11684.20 572
11685.22 580
11686.24 560
11687.26 602
11688.28 584
11689.30 547
11690.32 543
11691.34 578
11692.36 590
11693.38 584
11694.40 558
11695.42 558
11696.44 575
11697.46 591
11698.48 578
11699.50 590
11700.52 542
11701.54 585
11702.56 592
11703.58 597
11704.60 577
11705.62 578
11706.64 587
11707.66 574
11708.68 589
11709.71 581
11710.73 570
11711.75 589
11712.77 583
11713.79 567
11714.81 568
11715.83 600
11716.85 591
11717.87 608
11718.89 594
11719.91 585
11720.94 589
11721.96 585
11722.98 599
11724.00 631
11725.02 624
11726.04 614
11727.06 603
11728.09 605
11729.11 645
11730.13 617
11731.15 626
11732.17 618
11733.19 657
11734.22 620
11735.24 604
11736.26 590
11737.28 634
11738.30 634
11739.33 643
11740.35 639
11741.37 661
11742.39 654
11743.41 641
11744.44 641
11745.46 635
11746.48 648
11747.50 674
11748.53 659
11749.55 635
11750.57 644
11751.59 639
11752.62 660
11753.64 656
11754.66 661
11755.68 659
11756.71 659
11757.73 665
11758.75 682
11759.77 688
11760.80 680
11761.82 667
11762.84 662
11763.87 674
11764.89 667
11765.91 697
11766.94 692
11767.96 696
11768.98 696
11770.01 713
11771.03 714
11772.05 741
11773.08 721
11774.10 702
11775.12 730
11776.15 733
11777.17 717
11778.19 714
11779.22 755
11780.24 749
11781.27 753
11782.29 745
11783.31 758
11784.34 722
11785.36 754
11786.39 776
11787.41 745
11788.43 751
11789.46 757
11790.48 784
11791.51 760
11792.53 739
11793.56 764
11794.58 760
11795.60 790
11796.63 788
11797.65 772
11798.68 779
11799.70 761
11800.73 773
11801.75 780
11802.78 781
11803.80 792
11804.83 801
11805.85 787
11806.88 807
11807.90 806
11808.93 786
11809.95 817
11810.98 804
11812.00 832
11813.03 827
11814.05 853
11815.08 837
11816.10 848
11817.13 859
11818.15 845
11819.18 841
11820.20 857
11821.23 851
11822.26 858
11823.28 841
11824.31 873
11825.33 852
11826.36 857
11827.38 901
11828.41 874
11829.44 919
11830.46 884
11831.49 909
11832.51 931
11833.54 900
11834.57 922
11835.59 947
11836.62 933
11837.65 938
11838.67 933
11839.70 943
11840.72 983
11841.75 973
11842.78 970
11843.80 953
11844.83 982
11845.86 982
11846.88 990
11847.91 1021
11848.94 999
11849.96 1022
11850.99 1058
11852.02 1048
11853.05 1037
11854.07 1063
11855.10 1045
11856.13 1069
11857.15 1068
11858.18 1053
11859.21 1083
11860.24 1081
11861.26 1059
11862.29 1102
11863.32 1158
11864.34 1122
11865.37 1087
11866.40 1132
11867.43 1122
11868.46 1150
11869.48 1154
11870.51 1188
11871.54 1167
11872.57 1160
11873.59 1186
11874.62 1218
11875.65 1237
11876.68 1205
11877.71 1224
11878.73 1214
11879.76 1233
11880.79 1259
11881.82 1241
11882.85 1260
11883.87 1290
11884.90 1297
11885.93 1311
11886.96 1334
11887.99 1326
11889.02 1392
11890.05 1373
11891.07 1379
11892.10 1384
11893.13 1419
11894.16 1473
11895.19 1473
11896.22 1485
11897.25 1525
11898.28 1515
11899.30 1571
11900.33 1593
11901.36 1592
11902.39 1605
11903.42 1614
11904.45 1652
11905.48 1684
11906.51 1696
11907.54 1691
11908.57 1718
11909.60 1676
11910.63 1625
11911.66 1643
11912.69 1664
11913.71 1653
11914.74 1645
11915.77 1625
11916.80 1631
11917.83 1608
11918.86 1594
11919.89 1626
11920.92 1646
11921.95 1628
11922.98 1611
11924.01 1597
11925.04 1639
11926.07 1637
11927.10 1649
11928.13 1683
11929.16 1748
11930.19 1774
11931.22 1707
11932.25 1761
11933.29 1742
11934.32 1739
11935.35 1748
11936.38 1753
11937.41 1705
11938.44 1687
11939.47 1628
11940.50 1588
11941.53 1590
11942.56 1526
11943.59 1509
11944.62 1461
11945.65 1457
11946.69 1431
11947.72 1436
11948.75 1410
11949.78 1350
11950.81 1367
11951.84 1371
11952.87 1339
11953.90 1312
11954.93 1305
11955.97 1288
11957.00 1313
11958.03 1300
11959.06 1288
11960.09 1281
11961.12 1304
11962.16 1313
11963.19 1322
11964.22 1282
11965.25 1266
11966.28 1261
11967.31 1309
11968.35 1279
11969.38 1273
11970.41 1323
11971.44 1319
11972.47 1307
11973.51 1308
11974.54 1316
11975.57 1309
11976.60 1322
11977.64 1291
11978.67 1323
11979.70 1306
11980.73 1312
11981.77 1332
11982.80 1342
11983.83 1334
11984.86 1319
11985.90 1370
11986.93 1384
11987.96 1381
11988.99 1324
11990.03 1373
11991.06 1356
11992.09 1363
11993.13 1420
11994.16 1432
11995.19 1376
11996.23 1384
11997.26 1394
11998.29 1448
11999.33 1421
12000.36 1403
12001.39 1445
12002.43 1452
12003.46 1429
12004.49 1450
12005.53 1454
12006.56 1450
12007.59 1518
12008.63 1472
12009.66 1475
12010.69 1492
12011.73 1497
12012.76 1505
12013.80 1484
12014.83 1492
12015.86 1534
12016.90 1516
12017.93 1521
12018.97 1542
12020.00 1524
12021.03 1588
12022.07 1555
12023.10 1553
12024.14 1596
12025.17 1564
12026.21 1530
12027.24 1543
12028.28 1543
12029.31 1536
12030.34 1545
12031.38 1621
12032.41 1569
12033.45 1573
12034.48 1595
12035.52 1598
12036.55 1594
12037.59 1574
12038.62 1534
12039.66 1581
12040.69 1599
12041.73 1592
12042.76 1590
12043.80 1613
12044.83 1603
12045.87 1607
12046.90 1579
12047.94 1607
12048.98 1639
12050.01 1649
12051.05 1676
12052.08 1613
12053.12 1635
12054.15 1627
12055.19 1674
12056.22 1667
12057.26 1669
12058.30 1644
12059.33 1654
12060.37 1663
12061.40 1609
12062.44 1601
12063.48 1604
12064.51 1560
12065.55 1591
12066.58 1579
12067.62 1535
12068.66 1479
12069.69 1483
12070.73 1494
12071.77 1442
12072.80 1447
12073.84 1425
12074.88 1453
12075.91 1408
12076.95 1393
12077.99 1391
12079.02 1365
12080.06 1405
12081.10 1365
12082.13 1354
12083.17 1357
12084.21 1385
12085.24 1327
12086.28 1378
12087.32 1382
12088.35 1359
12089.39 1360
12090.43 1386
12091.47 1394
12092.50 1402
12093.54 1391
12094.58 1377
12095.62 1362
12096.65 1418
12097.69 1421
12098.73 1399
12099.77 1398
12100.80 1422
12101.84 1430
12102.88 1418
12103.92 1427
12104.95 1364
12105.99 1373
12107.03 1381
12108.07 1328
12109.11 1322
12110.14 1310
12111.18 1316
12112.22 1290
12113.26 1279
12114.30 1232
12115.34 1219
12116.37 1186
12117.41 1225
12118.45 1167
12119.49 1161
12120.53 1186
12121.57 1156
12122.60 1100
12123.64 1116
12124.68 1162
12125.72 1131
12126.76 1125
12127.80 1113
12128.84 1115
12129.88 1102
12130.91 1081
12131.95 1085
12132.99 1114
12134.03 1058
12135.07 1076
12136.11 1092
12137.15 1058
12138.19 1052
12139.23 1087
12140.27 1061
12141.31 1028
12142.35 1024
12143.39 1028
12144.43 1033
12145.46 1046
12146.50 1030
12147.54 1027
12148.58 1037
12149.62 1040
12150.66 1032
12151.70 1002
12152.74 997
12153.78 998
12154.82 1032
12155.86 1024
12156.90 993
12157.94 1004
12158.98 1006
12160.02 997
12161.06 1013
12162.10 977
12163.14 942
12164.18 955
12165.23 965
12166.27 964
12167.31 946
12168.35 943
12169.39 935
12170.43 969
12171.47 939
12172.51 953
12173.55 928
12174.59 919
12175.63 945
12176.67 939
12177.71 926
12178.75 883
12179.80 925
12180.84 948
12181.88 940
12182.92 927
12183.96 906
12185.00 927
12186.04 938
12187.08 936
12188.13 916
12189.17 897
12190.21 888
12191.25 879
12192.29 911
12193.33 891
12194.37 860
12195.42 896
12196.46 885
12197.50 885
12198.54 890
12199.58 874
12200.63 877
12201.67 894
12202.71 861
12203.75 845
12204.79 867
12205.84 857
12206.88 880
12207.92 854
12208.96 835
12210.01 861
12211.05 869
12212.09 846
12213.13 837
12214.17 813
12215.22 853
12216.26 840
12217.30 846
12218.35 820
12219.39 791
12220.43 820
12221.47 805
12222.52 810
12223.56 785
12224.60 778
12225.65 806
12226.69 821
12227.73 816
12228.77 846
12229.82 832
12230.86 826
12231.90 776
12232.95 783
12233.99 805
12235.03 806
12236.08 800
12237.12 797
12238.16 789
12239.21 791
12240.25 788
12241.30 765
12242.34 768
12243.38 749
12244.43 765
12245.47 770
12246.51 801
12247.56 786
12248.60 782
12249.65 767
12250.69 785
12251.73 784
12252.78 767
12253.82 767
12254.87 785
12255.91 760
12256.96 746
12258.00 718
12259.04 710
12260.09 748
12261.13 729
12262.18 734
12263.22 714
12264.27 723
12265.31 751
12266.36 728
12267.40 715
12268.45 725
12269.49 690
12270.54 719
12271.58 711
12272.63 696
12273.67 712
12274.72 688
12275.76 700
12276.81 710
12277.85 712
12278.90 693
12279.94 728
12280.99 723
12282.03 712
12283.08 700
12284.12 686
12285.17 674
12286.22 685
12287.26 651
12288.31 669
12289.35 677
12290.40 650
12291.44 655
12292.49 673
12293.54 655
12294.58 655
12295.63 692
12296.67 691
12297.72 658
12298.77 659
12299.81 667
12300.86 698
12301.90 689
12302.95 681
12304.00 681
12305.04 676
12306.09 678
12307.14 690
12308.18 656
12309.23 669
12310.28 687
12311.32 663
12312.37 676
12313.42 658
12314.46 651
12315.51 667
12316.56 699
12317.60 644
12318.65 636
12319.70 648
12320.74 652
12321.79 674
12322.84 673
12323.89 670
12324.93 665
12325.98 662
12327.03 667
12328.08 664
12329.12 648
12330.17 649
12331.22 666
12332.27 678
12333.31 654
12334.36 623
12335.41 657
12336.46 650
12337.50 683
12338.55 683
12339.60 701
12340.65 653
12341.70 637
12342.74 654
12343.79 639
12344.84 653
12345.89 644
12346.94 647
12347.98 624
12349.03 663
12350.08 643
12351.13 686
12352.18 706
12353.23 667
12354.27 659
12355.32 664
12356.37 670
12357.42 672
12358.47 677
12359.52 683
12360.57 655
12361.61 665
12362.66 650
12363.71 656
12364.76 647
12365.81 654
12366.86 683
12367.91 651
12368.96 650
12370.01 637
12371.06 675
12372.11 678
12373.15 665
12374.20 692
12375.25 674
12376.30 666
12377.35 664
12378.40 667
12379.45 648
12380.50 679
12381.55 665
12382.60 710
12383.65 669
12384.70 652
12385.75 641
12386.80 684
12387.85 673
12388.90 642
12389.95 655
12391.00 661
12392.05 667
12393.10 667
12394.15 676
12395.20 698
12396.25 669
12397.30 677
12398.35 683
12399.40 645
12400.45 668
12401.50 716
12402.55 695
12403.60 683
12404.65 686
12405.70 685
12406.75 699
12407.81 689
12408.86 689
12409.91 700
12410.96 683
12412.01 691
12413.06 702
12414.11 698
12415.16 699
12416.21 715
12417.26 709
12418.32 721
12419.37 669
12420.42 688
12421.47 721
12422.52 718
12423.57 687
12424.62 716
12425.68 716
12426.73 696
12427.78 700
12428.83 707
12429.88 683
12430.93 693
12431.99 703
12433.04 736
12434.09 724
12435.14 709
12436.19 696
12437.24 725
12438.30 710
12439.35 727
12440.40 720
12441.45 728
12442.51 724
12443.56 722
12444.61 734
12445.66 744
12446.71 747
12447.77 769
12448.82 769
12449.87 749
12450.92 758
12451.98 773
12453.03 777
12454.08 772
12455.14 766
12456.19 807
12457.24 824
12458.29 815
12459.35 804
12460.40 818
12461.45 824
12462.51 868
12463.56 840
12464.61 860
12465.67 882
12466.72 871
12467.77 915
12468.83 939
12469.88 943
12470.93 945
12471.99 995
12473.04 1031
12474.09 1015
12475.15 1014
12476.20 1039
12477.25 1031
12478.31 1029
12479.36 1020
12480.42 1044
12481.47 1044
12482.52 1063
12483.58 1051
12484.63 1019
12485.69 998
12486.74 1029
12487.79 978
12488.85 963
12489.90 904
12490.96 940
12492.01 934
12493.06 889
12494.12 863
12495.17 832
12496.23 873
12497.28 856
12498.34 829
12499.39 835
12500.45 852
12501.50 828
12502.56 858
12503.61 847
12504.67 825
12505.72 830
12506.78 846
12507.83 834
12508.89 836
12509.94 837
12511.00 843
12512.05 839
12513.11 836
12514.16 850
12515.22 852
12516.27 869
12517.33 817
12518.38 807
12519.44 858
12520.49 829
12521.55 850
12522.60 844
12523.66 883
12524.72 808
12525.77 868
12526.83 834
12527.88 854
12528.94 867
12530.00 839
12531.05 843
12532.11 875
12533.16 831
12534.22 839
12535.28 832
12536.33 856
12537.39 829
12538.44 874
12539.50 905
12540.56 852
12541.61 871
12542.67 917
12543.73 945
12544.78 923
12545.84 930
12546.90 977
12547.95 968
12549.01 948
12550.07 997
12551.12 987
12552.18 996
12553.24 997
12554.29 1000
12555.35 988
12556.41 946
12557.47 989
12558.52 979
12559.58 934
12560.64 934
12561.69 920
12562.75 949
12563.81 903
12564.87 891
12565.92 900
12566.98 872
12568.04 860
12569.10 870
12570.15 859
12571.21 862
12572.27 845
12573.33 862
12574.38 833
12575.44 833
12576.50 835
12577.56 818
12578.62 844
12579.67 839
12580.73 822
12581.79 867
12582.85 856
12583.91 834
12584.96 830
12586.02 853
12587.08 848
12588.14 834
12589.20 835
12590.26 846
12591.32 800
12592.37 785
12593.43 827
12594.49 848
12595.55 822
12596.61 797
12597.67 830
12598.73 828
12599.78 828
12600.84 786
12601.90 788
12602.96 820
12604.02 808
12605.08 852
12606.14 817
12607.20 829
12608.26 817
12609.32 831
12610.38 850
12611.44 798
12612.49 837
12613.55 836
12614.61 837
12615.67 849
12616.73 828
12617.79 851
12618.85 849
12619.91 833
12620.97 875
12622.03 854
12623.09 859
12624.15 877
12625.21 885
12626.27 862
12627.33 877
12628.39 902
12629.45 931
12630.51 894
12631.57 875
12632.63 910
12633.69 932
12634.75 879
12635.81 877
12636.87 899
12637.93 872
12638.99 892
12640.05 861
12641.12 850
12642.18 869
12643.24 864
12644.30 817
12645.36 837
12646.42 824
12647.48 806
12648.54 794
12649.60 797
12650.66 784
12651.72 773
12652.78 786
12653.85 804
12654.91 810
12655.97 767
12657.03 811
12658.09 790
12659.15 804
12660.21 790
12661.28 800
12662.34 786
12663.40 772
12664.46 782
12665.52 789
12666.58 791
12667.64 790
12668.71 792
12669.77 787
12670.83 773
12671.89 804
12672.95 808
12674.02 755
12675.08 780
12676.14 772
12677.20 805
12678.26 762
12679.33 754
12680.39 735
12681.45 762
12682.51 742
12683.58 739
12684.64 753
12685.70 761
12686.76 756
12687.83 737
12688.89 772
12689.95 732
12691.01 767
12692.08 758
12693.14 755
12694.20 772
12695.27 775
12696.33 784
12697.39 757
12698.45 742
12699.52 726
12700.58 805
12701.64 763
12702.71 762
12703.77 759
12704.83 742
12705.90 732
12706.96 735
12708.02 742
12709.09 769
12710.15 746
12711.21 767
12712.28 770
12713.34 737
12714.40 754
12715.47 774
12716.53 788
12717.60 762
12718.66 784
12719.72 741
12720.79 767
12721.85 756
12722.92 744
12723.98 767
12725.04 768
12726.11 765
12727.17 746
12728.24 792
12729.30 763
12730.37 753
12731.43 773
12732.49 758
12733.56 740
12734.62 737
12735.69 749
12736.75 763
12737.82 750
12738.88 759
12739.95 727
12741.01 761
12742.08 709
12743.14 752
12744.21 766
12745.27 714
12746.34 715
12747.40 717
12748.47 739
12749.53 730
12750.60 733
12751.66 744
12752.73 729
12753.79 696
12754.86 695
12755.92 724
12756.99 732
12758.05 722
12759.12 692
12760.18 712
12761.25 652
12762.32 714
12763.38 689
12764.45 689
12765.51 699
12766.58 713
12767.65 722
12768.71 684
12769.78 675
12770.84 677
12771.91 690
12772.98 664
12774.04 663
12775.11 666
12776.17 650
12777.24 669
12778.31 678
12779.37 685
12780.44 661
12781.51 656
12782.57 694
12783.64 691
12784.71 657
12785.77 654
12786.84 656
12787.91 671
12788.97 675
12790.04 667
12791.11 646
12792.17 667
12793.24 657
12794.31 644
12795.37 614
12796.44 636
12797.51 655
12798.58 645
12799.64 643
12800.71 638
12801.78 657
12802.85 658
12803.91 666
12804.98 671
12806.05 653
12807.12 665
12808.18 640
12809.25 660
12810.32 667
12811.39 678
12812.45 676
12813.52 653
12814.59 656
12815.66 692
12816.73 689
12817.79 675
12818.86 670
12819.93 691
12821.00 684
12822.07 674
12823.13 669
12824.20 689
12825.27 706
12826.34 700
12827.41 651
12828.48 658
12829.54 642
12830.61 669
12831.68 649
12832.75 666
12833.82 685
12834.89 690
12835.96 665
12837.02 664
12838.09 658
12839.16 670
12840.23 648
12841.30 639
12842.37 652
12843.44 626
12844.51 613
12845.58 609
12846.65 631
12847.72 612
12848.78 606
12849.85 612
12850.92 602
12851.99 590
12853.06 587
12854.13 587
12855.20 587
12856.27 593
12857.34 569
12858.41 603
12859.48 572
12860.55 592
12861.62 560
12862.69 591
12863.76 586
12864.83 583
12865.90 563
12866.97 558
12868.04 544
12869.11 552
12870.18 564
12871.25 564
12872.32 575
12873.39 569
12874.46 568
12875.53 539
12876.60 543
12877.67 525
12878.74 572
12879.81 557
12880.88 583
12881.95 537
12883.03 572
12884.10 557
12885.17 536
12886.24 568
12887.31 551
12888.38 549
12889.45 539
12890.52 561
12891.59 540
12892.66 551
12893.74 515
12894.81 531
12895.88 527
12896.95 557
12898.02 534
12899.09 568
12900.16 508
12901.23 540
12902.31 512
12903.38 495
12904.45 515
12905.52 551
12906.59 551
12907.66 520
12908.74 513
12909.81 516
12910.88 554
12911.95 535
12913.02 533
12914.10 497
12915.17 531
12916.24 538
12917.31 529
12918.38 515
12919.46 511
12920.53 526
12921.60 529
12922.67 545
12923.75 490
12924.82 511
12925.89 514
12926.96 515
12928.04 536
12929.11 534
12930.18 502
12931.25 529
12932.33 545
12933.40 538
12934.47 509
12935.55 537
12936.62 537
12937.69 517
12938.76 526
12939.84 505
12940.91 509
12941.98 499
12943.06 511
12944.13 504
12945.20 526
12946.28 501
12947.35 517
12948.42 503
12949.50 513
12950.57 497
12951.64 507
12952.72 523
12953.79 511
12954.87 500
12955.94 487
12957.01 494
12958.09 484
12959.16 506
12960.23 477
12961.31 510
12962.38 490
12963.46 511
12964.53 507
12965.60 516
12966.68 491
12967.75 490
12968.83 521
12969.90 488
12970.98 504
12972.05 483
12973.13 509
12974.20 500
12975.27 541
12976.35 488
12977.42 508
12978.50 483
12979.57 529
12980.65 496
12981.72 502
12982.80 483
12983.87 520
12984.95 509
12986.02 508
12987.10 538
12988.17 472
12989.25 520
12990.32 484
12991.40 527
12992.47 513
12993.55 525
12994.62 516
12995.70 526
12996.77 491
12997.85 538
12998.93 535
13000.00 543
13001.08 541
13002.15 528
13003.23 488
13004.30 525
13005.38 537
13006.46 502
13007.53 500
13008.61 482
13009.68 525
13010.76 506
13011.84 476
13012.91 512
13013.99 538
13015.06 506
13016.14 531
13017.22 512
13018.29 533
13019.37 508
13020.45 495
13021.52 506
13022.60 514
13023.68 522
13024.75 525
13025.83 509
13026.91 475
13027.98 535
13029.06 480
13030.14 521
13031.21 496
13032.29 534
13033.37 542
13034.44 524
13035.52 508
13036.60 524
13037.67 527
13038.75 504
13039.83 516
13040.91 488
13041.98 530
13043.06 483
13044.14 552
13045.22 502
13046.29 534
13047.37 497
13048.45 525
13049.53 517
13050.60 518
13051.68 518
13052.76 509
13053.84 512
13054.91 505
13055.99 511
13057.07 523
13058.15 523
13059.23 519
13060.30 554
13061.38 524
13062.46 544
13063.54 509
13064.62 546
13065.70 544
13066.77 517
13067.85 492
13068.93 505
13070.01 542
13071.09 495
13072.17 501
13073.25 538
13074.32 572
13075.40 538
13076.48 537
13077.56 494
13078.64 556
13079.72 511
13080.80 536
13081.88 500
13082.95 522
13084.03 516
13085.11 561
13086.19 534
13087.27 531
13088.35 532
13089.43 519
13090.51 541
13091.59 535
13092.67 538
13093.75 543
13094.83 548
13095.91 525
13096.99 581
13098.07 521
13099.15 522
13100.22 547
13101.30 552
13102.38 543
13103.46 516
13104.54 541
13105.62 530
13106.70 547
13107.78 511
13108.86 527
13109.94 550
13111.02 575
13112.10 530
13113.19 531
13114.27 539
13115.35 548
13116.43 546
13117.51 555
13118.59 555
13119.67 565
13120.75 563
13121.83 556
13122.91 553
13123.99 530
13125.07 602
13126.15 584
13127.23 583
13128.31 547
13129.39 563
13130.48 542
13131.56 582
13132.64 578
13133.72 589
13134.80 555
13135.88 604
13136.96 595
13138.04 565
13139.12 560
13140.21 554
13141.29 576
13142.37 579
13143.45 602
13144.53 573
13145.61 612
13146.70 591
13147.78 612
13148.86 588
13149.94 574
13151.02 602
13152.10 624
13153.19 614
13154.27 600
13155.35 598
13156.43 578
13157.51 608
13158.60 577
13159.68 622
13160.76 567
13161.84 589
13162.93 615
13164.01 610
13165.09 582
13166.17 605
13167.25 612
13168.34 636
13169.42 605
13170.50 589
13171.59 607
13172.67 661
13173.75 672
13174.83 597
13175.92 608
13177.00 635
13178.08 640
13179.17 611
13180.25 617
13181.33 616
13182.41 644
13183.50 638
13184.58 605
13185.66 616
13186.75 609
13187.83 665
13188.91 680
13190.00 655
13191.08 637
13192.16 620
13193.25 652
13194.33 680
13195.42 615
13196.50 627
13197.58 676
13198.67 678
13199.75 632
13200.83 667
13201.92 652
13203.00 658
13204.09 671
13205.17 675
13206.25 694
13207.34 675
13208.42 705
13209.51 693
13210.59 674
13211.68 688
13212.76 696
13213.84 692
13214.93 704
13216.01 680
13217.10 669
13218.18 716
13219.27 714
13220.35 693
13221.44 705
13222.52 730
13223.61 691
13224.69 739
13225.78 702
13226.86 695
13227.95 696
13229.03 714
13230.12 719
13231.20 724
13232.29 741
13233.37 750
13234.46 727
13235.54 746
13236.63 722
13237.71 729
13238.80 745
13239.88 722
13240.97 729
13242.05 736
13243.14 749
13244.23 778
13245.31 766
13246.40 760
13247.48 778
13248.57 745
13249.65 765
13250.74 778
13251.83 783
13252.91 804
13254.00 775
13255.08 838
13256.17 805
13257.26 798
13258.34 803
13259.43 802
13260.52 818
13261.60 810
13262.69 796
13263.77 807
13264.86 843
13265.95 841
13267.03 817
13268.12 842
13269.21 847
13270.29 827
13271.38 855
13272.47 857
13273.55 872
13274.64 845
13275.73 878
13276.82 867
13277.90 911
13278.99 892
13280.08 856
13281.16 847
13282.25 878
13283.34 871
13284.43 922
13285.51 908
13286.60 938
13287.69 946
13288.78 939
13289.86 941
13290.95 943
13292.04 929
13293.13 953
13294.21 966
13295.30 969
13296.39 990
13297.48 993
13298.56 977
13299.65 1007
13300.74 1001
13301.83 1044
13302.92 1046
13304.00 1027
13305.09 993
13306.18 1022
13307.27 1028
13308.36 1022
13309.45 1037
13310.53 1074
13311.62 1099
13312.71 1057
13313.80 1078
13314.89 1061
13315.98 1055
13317.07 1069
13318.15 1108
13319.24 1117
13320.33 1101
13321.42 1148
13322.51 1144
13323.60 1099
13324.69 1145
13325.78 1140
13326.87 1156
13327.95 1130
13329.04 1148
13330.13 1166
13331.22 1176
13332.31 1132
13333.40 1195
13334.49 1206
13335.58 1226
13336.67 1190
13337.76 1184
13338.85 1201
13339.94 1181
13341.03 1182
13342.12 1202
13343.21 1245
13344.30 1202
13345.39 1240
13346.48 1206
13347.57 1250
13348.66 1235
13349.75 1216
13350.84 1204
13351.93 1218
13353.02 1218
13354.11 1253
13355.20 1248
13356.29 1224
13357.38 1246
13358.47 1285
13359.56 1283
13360.65 1262
13361.74 1235
13362.83 1253
13363.92 1261
13365.01 1254
13366.10 1292
13367.19 1268
13368.28 1308
13369.37 1314
13370.46 1298
13371.55 1267
13372.65 1241
13373.74 1277
13374.83 1305
13375.92 1263
13377.01 1226
13378.10 1221
13379.19 1239
13380.28 1227
13381.37 1172
13382.47 1174
13383.56 1169
13384.65 1169
13385.74 1161
13386.83 1122
13387.92 1114
13389.01 1141
13390.11 1133
13391.20 1146
13392.29 1107
13393.38 1086
13394.47 1140
13395.56 1132
13396.66 1087
13397.75 1109
13398.84 1119
13399.93 1133
13401.02 1127
13402.12 1118
13403.21 1090
13404.30 1133
13405.39 1136
13406.49 1102
13407.58 1095
13408.67 1095
13409.76 1102
13410.86 1100
13411.95 1113
13413.04 1049
13414.13 1070
13415.23 1088
13416.32 1113
13417.41 1112
13418.50 1083
13419.60 1093
13420.69 1097
13421.78 1056
13422.88 1086
13423.97 1098
13425.06 1104
13426.15 1070
13427.25 1089
13428.34 1080
13429.43 1105
13430.53 1089
13431.62 1116
13432.71 1129
13433.81 1092
13434.90 1087
13435.99 1126
13437.09 1123
13438.18 1118
13439.27 1103
13440.37 1110
13441.46 1114
13442.56 1110
13443.65 1134
13444.74 1136
13445.84 1137
13446.93 1144
13448.03 1131
13449.12 1150
13450.21 1143
13451.31 1155
13452.40 1176
13453.50 1153
13454.59 1160
13455.68 1173
13456.78 1195
13457.87 1186
13458.97 1179
13460.06 1198
13461.16 1203
13462.25 1214
13463.35 1202
13464.44 1235
13465.54 1217
13466.63 1171
13467.73 1201
13468.82 1208
13469.91 1251
13471.01 1232
13472.10 1241
13473.20 1215
13474.29 1250
13475.39 1202
13476.48 1252
13477.58 1231
13478.68 1224
13479.77 1283
13480.87 1286
13481.96 1248
13483.06 1260
13484.15 1273
13485.25 1288
13486.34 1297
13487.44 1294
13488.53 1290
13489.63 1324
13490.73 1294
13491.82 1329
13492.92 1317
13494.01 1284
13495.11 1317
13496.21 1370
13497.30 1347
13498.40 1340
13499.49 1318
13500.59 1386
13501.69 1371
13502.78 1368
13503.88 1383
13504.97 1394
13506.07 1375
13507.17 1384
13508.26 1382
13509.36 1383
13510.46 1383
13511.55 1328
13512.65 1372
13513.75 1329
13514.84 1321
13515.94 1304
13517.04 1328
13518.13 1306
13519.23 1297
13520.33 1296
13521.42 1297
13522.52 1273
13523.62 1290
13524.72 1282
13525.81 1261
13526.91 1262
13528.01 1236
13529.10 1229
13530.20 1237
13531.30 1234
13532.40 1224
13533.49 1201
13534.59 1195
13535.69 1203
13536.79 1206
13537.88 1192
13538.98 1176
13540.08 1177
13541.18 1175
13542.28 1192
13543.37 1169
13544.47 1151
13545.57 1122
13546.67 1106
13547.77 1120
13548.86 1104
13549.96 1129
13551.06 1127
13552.16 1111
13553.26 1066
13554.35 1083
13555.45 1095
13556.55 1073
13557.65 1068
13558.75 1080
13559.85 1063
13560.95 1063
13562.04 1081
13563.14 1072
13564.24 1074
13565.34 1050
13566.44 1079
13567.54 1051
13568.64 1061
13569.74 1055
13570.83 1049
13571.93 1048
13573.03 1058
13574.13 1047
13575.23 1050
13576.33 1041
13577.43 1019
13578.53 1052
13579.63 1038
13580.73 1030
13581.83 1041
13582.93 1020
13584.03 1022
13585.13 1042
13586.22 1049
13587.32 1068
13588.42 1067
13589.52 1047
13590.62 1040
13591.72 1038
13592.82 1061
13593.92 1047
13595.02 1068
13596.12 1054
13597.22 1102
13598.32 1059
13599.42 1074
13600.52 1043
13601.62 1057
13602.72 1094
13603.82 1063
13604.92 1060
13606.03 1042
13607.13 1063
13608.23 1025
13609.33 1071
13610.43 1030
13611.53 1070
13612.63 1062
13613.73 1064
13614.83 1044
13615.93 1063
13617.03 1038
13618.13 1082
13619.23 1096
13620.33 1084
13621.44 1084
13622.54 1069
13623.64 1032
13624.74 1067
13625.84 1031
13626.94 1067
13628.04 1079
13629.14 1052
13630.25 1082
13631.35 1096
13632.45 1095
13633.55 1073
13634.65 1059
13635.75 1074
13636.85 1093
13637.96 1117
13639.06 1126
13640.16 1111
13641.26 1071
13642.36 1107
13643.47 1074
13644.57 1103
13645.67 1091
13646.77 1090
13647.87 1074
13648.98 1105
13650.08 1079
13651.18 1079
13652.28 1085
13653.38 1113
13654.49 1071
13655.59 1068
13656.69 1072
13657.79 1075
13658.90 1078
13660.00 1065
13661.10 1037
13662.20 1082
13663.31 1069
13664.41 1080
13665.51 1072
13666.62 1065
13667.72 1085
13668.82 1028
13669.92 1057
13671.03 1064
13672.13 1099
13673.23 1066
13674.34 1058
13675.44 1051
13676.54 1043
13677.65 1085
13678.75 1046
13679.85 1052
13680.96 1045
13682.06 1042
13683.16 1047
13684.27 1074
13685.37 1071
13686.48 1054
13687.58 1090
13688.68 1119
13689.79 1111
13690.89 1078
13691.99 1088
13693.10 1087
13694.20 1126
13695.31 1145
13696.41 1099
13697.51 1113
13698.62 1120
13699.72 1132
13700.83 1143
13701.93 1112
13703.04 1151
13704.14 1148
13705.24 1149
13706.35 1124
13707.45 1142
13708.56 1179
13709.66 1157
13710.77 1172
13711.87 1212
13712.98 1204
13714.08 1190
13715.19 1201
13716.29 1200
13717.40 1207
13718.50 1179
13719.61 1177
13720.71 1206
13721.82 1250
13722.92 1222
13724.03 1219
13725.13 1238
13726.24 1241
13727.34 1277
13728.45 1276
13729.55 1260
13730.66 1300
13731.76 1313
13732.87 1349
13733.97 1343
13735.08 1341
13736.19 1331
13737.29 1355
13738.40 1350
13739.50 1367
13740.61 1353
13741.72 1371
13742.82 1367
13743.93 1419
13745.03 1422
13746.14 1439
13747.25 1423
13748.35 1463
13749.46 1479
13750.56 1505
13751.67 1478
13752.78 1553
13753.88 1559
13754.99 1637
13756.10 1606
13757.20 1607
13758.31 1649
13759.42 1666
13760.52 1675
13761.63 1665
13762.74 1685
13763.84 1717
13764.95 1727
13766.06 1726
13767.16 1720
13768.27 1689
13769.38 1721
13770.48 1731
13771.59 1738
13772.70 1717
13773.81 1700
13774.91 1679
13776.02 1654
13777.13 1673
13778.23 1623
13779.34 1585
13780.45 1563
13781.56 1545
13782.66 1504
13783.77 1453
13784.88 1469
13785.99 1459
13787.09 1417
13788.20 1412
13789.31 1320
13790.42 1330
13791.53 1344
13792.63 1311
13793.74 1267
13794.85 1270
13795.96 1242
13797.07 1228
13798.17 1185
13799.28 1210
13800.39 1190
13801.50 1176
13802.61 1163
13803.72 1127
13804.82 1150
13805.93 1095
13807.04 1134
13808.15 1097
13809.26 1074
13810.37 1102
13811.48 1121
13812.58 1104
13813.69 1093
13814.80 1080
13815.91 1059
13817.02 1061
13818.13 1075
13819.24 1093
13820.35 1061
13821.46 1079
13822.57 1023
13823.67 1054
13824.78 1047
13825.89 1054
13827.00 1082
13828.11 1033
13829.22 1071
13830.33 1038
13831.44 1019
13832.55 1010
13833.66 1009
13834.77 1032
13835.88 1051
13836.99 1053
13838.10 1004
13839.21 993
13840.32 1043
13841.43 1040
13842.54 1000
13843.65 1018
13844.76 1063
13845.87 1049
13846.98 1028
13848.09 1038
13849.20 1008
13850.31 1036
13851.42 1040
13852.53 1026
13853.64 1034
13854.75 1055
13855.86 1014
13856.97 1030
13858.08 1021
13859.19 1041
13860.30 1037
13861.41 1031
13862.52 1033
13863.63 1044
13864.75 1029
13865.86 998
13866.97 1019
13868.08 1009
13869.19 1026
13870.30 1029
13871.41 1040
13872.52 1026
13873.63 1062
13874.75 1049
13875.86 1023
13876.97 1018
13878.08 1032
13879.19 1045
13880.30 1036
13881.41 1062
13882.53 1049
13883.64 1051
13884.75 1072
13885.86 1079
13886.97 1050
13888.08 1096
13889.20 1066
13890.31 1090
13891.42 1061
13892.53 1046
13893.64 1057
13894.76 1088
13895.87 1065
13896.98 1051
13898.09 1072
13899.20 1023
13900.32 1057
13901.43 1074
13902.54 1062
13903.65 1047
13904.77 1072
13905.88 1059
13906.99 1017
13908.10 1026
13909.22 1019
13910.33 991
13911.44 981
13912.55 1000
13913.67 1009
13914.78 970
13915.89 978
13917.01 982
13918.12 967
13919.23 970
13920.34 965
13921.46 985
13922.57 940
13923.68 939
13924.80 929
13925.91 950
13927.02 968
13928.14 977
13929.25 975
13930.36 963
13931.48 948
13932.59 925
13933.70 930
13934.82 934
13935.93 942
13937.05 935
13938.16 936
13939.27 891
13940.39 927
13941.50 897
13942.62 922
13943.73 907
13944.84 916
13945.96 929
13947.07 941
13948.19 904
13949.30 879
13950.41 903
13951.53 904
13952.64 868
13953.76 875
13954.87 875
13955.99 865
13957.10 885
13958.22 885
13959.33 901
13960.44 882
13961.56 902
13962.67 881
13963.79 874
13964.90 861
13966.02 866
13967.13 874
13968.25 861
13969.36 857
13970.48 861
13971.59 940
13972.71 884
13973.82 850
13974.94 861
13976.05 880
13977.17 913
13978.29 888
13979.40 869
13980.52 856
13981.63 874
13982.75 877
13983.86 871
13984.98 829
13986.09 850
13987.21 860
13988.33 914
13989.44 870
13990.56 858
13991.67 853
13992.79 882
13993.91 887
13995.02 885
13996.14 838
13997.25 874
13998.37 879
13999.49 887
14000.60 872
14001.72 858
14002.84 918
14003.95 928
14005.07 953
14006.18 850
14007.30 850
14008.42 865
14009.53 908
14010.65 877
14011.77 861
14012.88 898
14014.00 901
14015.12 888
14016.23 895
14017.35 891
14018.47 878
14019.59 911
14020.70 935
14021.82 897
14022.94 853
14024.05 883
14025.17 895
14026.29 902
14027.41 872
14028.52 906
14029.64 922
14030.76 912
14031.88 934
14032.99 909
14034.11 866
14035.23 904
14036.35 930
14037.46 943
14038.58 943
14039.70 913
14040.82 969
14041.94 978
14043.05 965
14044.17 936
14045.29 966
14046.41 967
14047.53 989
14048.64 962
14049.76 958
14050.88 999
14052.00 971
14053.12 996
14054.24 1015
14055.35 1003
14056.47 983
14057.59 1012
14058.71 1013
14059.83 979
14060.95 1033
14062.07 1062
14063.19 1041
14064.30 1047
14065.42 1044
14066.54 1067
14067.66 1056
14068.78 1095
14069.90 1083
14071.02 1064
14072.14 1074
14073.26 1074
14074.38 1115
14075.49 1107
14076.61 1092
14077.73 1102
14078.85 1123
14079.97 1150
14081.09 1146
14082.21 1136
14083.33 1159
14084.45 1141
14085.57 1134
14086.69 1163
14087.81 1118
14088.93 1130
14090.05 1146
14091.17 1159
14092.29 1134
14093.41 1136
14094.53 1150
14095.65 1188
14096.77 1167
14097.89 1153
14099.01 1130
14100.13 1160
14101.25 1194
14102.37 1136
14103.49 1136
14104.61 1143
14105.73 1146
14106.85 1144
14107.97 1144
14109.09 1118
14110.21 1099
14111.33 1091
14112.46 1097
14113.58 1074
14114.70 1035
14115.82 1034
14116.94 1071
14118.06 1065
14119.18 1015
14120.30 1031
14121.42 1017
14122.54 1015
14123.66 973
14124.79 986
14125.91 1002
14127.03 992
14128.15 989
14129.27 981
14130.39 952
14131.51 978
14132.64 959
14133.76 955
14134.88 920
14136.00 906
14137.12 955
14138.24 969
14139.37 949
14140.49 901
14141.61 903
14142.73 900
14143.85 894
14144.98 908
14146.10 902
14147.22 871
14148.34 883
14149.46 917
14150.59 921
14151.71 881
14152.83 883
14153.95 890
14155.08 906
14156.20 879
14157.32 842
14158.44 881
14159.57 868
14160.69 866
14161.81 863
14162.93 874
14164.06 844
14165.18 880
14166.30 887
14167.43 882
14168.55 861
14169.67 864
14170.79 876
14171.92 901
14173.04 855
14174.16 853
14175.29 860
14176.41 861
14177.53 845
14178.66 827
14179.78 880
14180.90 873
14182.03 865
14183.15 809
14184.27 851
14185.40 814
14186.52 850
14187.65 877
14188.77 846
14189.89 825
14191.02 844
14192.14 845
14193.27 819
14194.39 806
14195.51 810
14196.64 846
14197.76 811
14198.89 819
14200.01 839
14201.13 829
14202.26 811
14203.38 813
14204.51 822
14205.63 814
14206.76 829
14207.88 827
14209.01 812
14210.13 809
14211.25 796
14212.38 792
14213.50 800
14214.63 803
14215.75 800
14216.88 794
14218.00 814
14219.13 813
14220.25 813
14221.38 783
14222.50 773
14223.63 804
14224.75 791
14225.88 761
14227.00 754
14228.13 751
14229.25 775
14230.38 778
14231.51 781
14232.63 752
14233.76 788
14234.88 754
14236.01 746
14237.13 722
14238.26 772
14239.39 766
14240.51 758
14241.64 767
14242.76 748
14243.89 729
14245.01 732
14246.14 731
14247.27 742
14248.39 736
14249.52 719
14250.65 733
14251.77 753
14252.90 717
14254.02 718
14255.15 731
14256.28 738
14257.40 711
14258.53 733
14259.66 716
14260.78 701
14261.91 699
14263.04 715
14264.16 692
14265.29 682
14266.42 719
14267.54 703
14268.67 717
14269.80 688
14270.92 700
14272.05 698
14273.18 699
14274.31 679
14275.43 687
14276.56 679
14277.69 673
14278.82 690
14279.94 677
14281.07 664
14282.20 682
14283.33 659
14284.45 698
14285.58 702
14286.71 654
14287.84 644
14288.96 661
14290.09 677
14291.22 636
14292.35 658
14293.47 662
14294.60 670
14295.73 643
14296.86 635
14297.99 646
14299.11 629
14300.24 642
14301.37 656
14302.50 632
14303.63 637
14304.76 636
14305.88 650
14307.01 620
14308.14 609
14309.27 625
14310.40 656
14311.53 613
14312.66 596
14313.78 602
14314.91 623
14316.04 621
14317.17 626
14318.30 641
14319.43 633
14320.56 623
14321.69 618
14322.82 596
14323.95 612
14325.07 607
14326.20 613
14327.33 620
14328.46 628
14329.59 603
14330.72 604
14331.85 589
14332.98 596
14334.11 606
14335.24 598
14336.37 606
14337.50 595
14338.63 609
14339.76 585
14340.89 587
14342.02 567
14343.15 593
14344.28 606
14345.41 573
14346.54 569
14347.67 563
14348.80 598
14349.93 589
14351.06 615
14352.19 580
14353.32 566
14354.45 585
14355.58 582
14356.71 589
14357.84 576
14358.97 563
14360.10 597
14361.23 607
14362.36 593
14363.49 587
14364.62 596
14365.75 580
14366.88 597
14368.02 571
14369.15 574
14370.28 582
14371.41 590
14372.54 576
14373.67 579
14374.80 569
14375.93 610
14377.06 564
14378.20 604
14379.33 562
14380.46 576
14381.59 564
14382.72 581
14383.85 557
14384.98 566
14386.12 579
14387.25 580
14388.38 584
14389.51 547
14390.64 562
14391.77 551
14392.91 573
14394.04 576
14395.17 558
14396.30 554
14397.43 562
14398.57 564
14399.70 573
14400.83 559
14401.96 556
14403.09 587
14404.23 590
14405.36 580
14406.49 580
14407.62 563
14408.76 548
14409.89 549
14411.02 561
14412.15 562
14413.29 556
14414.42 554
14415.55 562
14416.68 577
14417.82 581
14418.95 567
14420.08 575
14421.22 589
14422.35 583
14423.48 570
14424.62 589
14425.75 583
14426.88 588
14428.01 573
14429.15 602
14430.28 579
14431.41 590
14432.55 592
14433.68 567
14434.81 569
14435.95 592
14437.08 602
14438.22 602
14439.35 597
14440.48 573
14441.62 591
14442.75 610
14443.88 592
14445.02 571
14446.15 562
14447.29 552
14448.42 573
14449.55 568
14450.69 571
14451.82 563
14452.96 575
14454.09 573
14455.23 555
14456.36 562
14457.49 559
14458.63 583
14459.76 556
14460.90 562
14462.03 571
14463.17 585
14464.30 591
14465.44 577
14466.57 563
14467.71 568
14468.84 602
14469.97 599
14471.11 578
14472.24 553
14473.38 575
14474.51 567
14475.65 598
14476.79 574
14477.92 556
14479.06 581
14480.19 623
14481.33 590
14482.46 586
14483.60 546
14484.73 586
14485.87 570
14487.00 575
14488.14 570
14489.27 562
14490.41 591
14491.55 573
14492.68 558
14493.82 549
14494.95 551
14496.09 578
14497.23 576
14498.36 534
14499.50 571
14500.63 561
14501.77 602
14502.91 572
14504.04 569
14505.18 581
14506.31 573
14507.45 580
14508.59 587
14509.72 576
14510.86 580
14512.00 582
14513.13 600
14514.27 563
14515.41 561
14516.54 600
14517.68 590
14518.82 587
14519.95 581
14521.09 590
14522.23 595
14523.36 603
14524.50 611
14525.64 587
14526.78 592
14527.91 612
14529.05 559
14530.19 576
14531.32 595
14532.46 587
14533.60 585
14534.74 590
14535.87 595
14537.01 591
14538.15 587
14539.29 582
14540.42 599
14541.56 591
14542.70 603
14543.84 612
14544.97 600
14546.11 596
14547.25 580
14548.39 619
14549.53 586
14550.66 620
14551.80 633
14552.94 635
14554.08 630
14555.22 625
14556.36 600
14557.49 599
14558.63 615
14559.77 632
14560.91 626
14562.05 628
14563.19 643
14564.32 679
14565.46 647
14566.60 641
14567.74 638
14568.88 648
14570.02 677
14571.16 641
14572.30 655
14573.43 673
14574.57 664
14575.71 667
14576.85 678
14577.99 689
14579.13 658
14580.27 658
14581.41 667
14582.55 688
14583.69 668
14584.83 709
14585.97 671
14587.10 717
14588.24 663
14589.38 718
14590.52 705
14591.66 705
14592.80 679
14593.94 729
14595.08 736
14596.22 715
14597.36 718
14598.50 767
14599.64 739
14600.78 748
14601.92 748
14603.06 740
14604.20 744
14605.34 741
14606.48 771
14607.62 769
14608.76 777
14609.90 751
14611.04 790
14612.18 785
14613.32 784
14614.47 764
14615.61 787
14616.75 795
14617.89 815
14619.03 810
14620.17 810
14621.31 867
14622.45 846
14623.59 874
14624.73 854
14625.87 854
14627.01 841
14628.16 886
14629.30 907
14630.44 886
14631.58 867
14632.72 916
14633.86 916
14635.00 893
14636.14 896
14637.29 903
14638.43 923
14639.57 884
14640.71 907
14641.85 850
14642.99 865
14644.13 877
14645.28 837
14646.42 825
14647.56 822
14648.70 824
14649.84 815
14650.99 809
14652.13 790
14653.27 773
14654.41 775
14655.55 779
14656.70 730
14657.84 721
14658.98 698
14660.12 728
14661.27 697
14662.41 679
14663.55 679
14664.69 681
14665.84 652
14666.98 669
14668.12 629
14669.26 628
14670.41 655
14671.55 660
14672.69 653
14673.83 639
14674.98 623
14676.12 628
14677.26 630
14678.41 632
14679.55 621
14680.69 602
14681.84 604
14682.98 604
14684.12 607
14685.27 564
14686.41 575
14687.55 589
14688.70 617
14689.84 605
14690.98 577
14692.13 590
14693.27 576
14694.41 607
14695.56 555
14696.70 584
14697.84 557
14698.99 591
14700.13 569
14701.28 556
14702.42 534
14703.56 562
14704.71 560
14705.85 569
14707.00 525
14708.14 541
14709.28 550
14710.43 579
14711.57 567
14712.72 525
14713.86 536
14715.01 560
14716.15 558
14717.30 515
14718.44 523
14719.58 541
14720.73 562
14721.87 560
14723.02 526
14724.16 551
14725.31 553
14726.45 571
14727.60 543
14728.74 546
14729.89 520
14731.03 556
14732.18 555
14733.32 531
14734.47 503
14735.61 540
14736.76 554
14737.90 543
14739.05 522
14740.20 528
14741.34 540
14742.49 539
14743.63 521
14744.78 523
14745.92 513
14747.07 525
14748.21 561
14749.36 528
14750.51 485
14751.65 504
14752.80 532
14753.94 523
14755.09 482
14756.24 488
14757.38 512
14758.53 520
14759.67 491
14760.82 482
14761.97 475
14763.11 496
14764.26 475
14765.41 534
14766.55 496
14767.70 488
14768.85 508
14769.99 520
14771.14 501
14772.29 505
14773.43 511
14774.58 509
14775.73 468
14776.87 493
14778.02 481
14779.17 479
14780.31 500
14781.46 462
14782.61 458
14783.76 486
14784.90 482
14786.05 487
14787.20 470
14788.34 471
14789.49 463
14790.64 458
14791.79 477
14792.93 457
14794.08 465
14795.23 463
14796.38 479
14797.52 475
14798.67 448
14799.82 457
14800.97 452
14802.12 456
14803.26 455
14804.41 492
14805.56 443
14806.71 426
14807.86 443
14809.00 459
14810.15 431
14811.30 422
14812.45 440
14813.60 429
14814.74 414
14815.89 422
14817.04 417
14818.19 429
14819.34 431
14820.49 412
14821.64 429
14822.78 426
14823.93 422
14825.08 430
14826.23 431
14827.38 407
14828.53 398
14829.68 422
14830.83 434
14831.97 424
14833.12 415
14834.27 407
14835.42 406
14836.57 421
14837.72 402
14838.87 399
14840.02 378
14841.17 410
14842.32 407
14843.47 405
14844.62 371
14845.77 384
14846.92 397
14848.07 402
14849.22 400
14850.36 365
14851.51 405
14852.66 409
14853.81 397
14854.96 402
14856.11 404
14857.26 407
14858.41 379
14859.56 416
14860.71 407
14861.86 378
14863.01 411
14864.16 408
14865.32 393
14866.47 389
14867.62 390
14868.77 394
14869.92 390
14871.07 399
14872.22 372
14873.37 402
14874.52 399
14875.67 398
14876.82 391
14877.97 381
14879.12 388
14880.27 402
14881.42 419
14882.57 425
14883.73 383
14884.88 398
14886.03 401
14887.18 393
14888.33 368
14889.48 380
14890.63 393
14891.78 406
14892.94 386
14894.09 398
14895.24 385
14896.39 375
14897.54 371
14898.69 388
14899.84 382
14901.00 386
14902.15 386
14903.30 384
14904.45 383
14905.60 378
14906.76 381
14907.91 367
14909.06 374
14910.21 377
14911.36 368
14912.52 369
14913.67 379
14914.82 395
14915.97 373
14917.12 382
14918.28 364
14919.43 378
14920.58 409
14921.73 366
14922.89 369
14924.04 364
14925.19 386
14926.34 392
14927.50 390
14928.65 379
14929.80 395
14930.96 391
14932.11 378
14933.26 385
14934.41 381
14935.57 393
14936.72 389
14937.87 397
14939.03 382
14940.18 374
14941.33 381
14942.49 383
14943.64 388
14944.79 405
14945.95 392
14947.10 406
14948.25 391
14949.41 405
14950.56 396
14951.71 410
14952.87 385
14954.02 402
14955.18 386
14956.33 396
14957.48 393
14958.64 412
14959.79 423
14960.95 407
14962.10 425
14963.25 401
14964.41 427
14965.56 391
14966.72 404
14967.87 421
14969.02 392
14970.18 394
14971.33 411
14972.49 430
14973.64 401
14974.80 390
14975.95 409
14977.11 386
14978.26 398
14979.41 410
14980.57 411
14981.72 404
14982.88 403
14984.03 393
14985.19 380
14986.34 390
14987.50 387
14988.65 409
14989.81 403
14990.96 385
14992.12 389
14993.27 387
14994.43 361
14995.59 375
14996.74 402
14997.90 380
14999.05 386
15000.21 361
15001.36 369
15002.52 393
15003.67 372
15004.83 355
15005.99 371
15007.14 394
15008.30 371
15009.45 393
15010.61 376
15011.76 354
15012.92 353
15014.08 372
15015.23 363
15016.39 351
15017.55 364
15018.70 374
15019.86 386
15021.01 361
15022.17 356
15023.33 372
15024.48 352
15025.64 358
15026.80 364
15027.95 355
15029.11 362
15030.27 359
15031.42 359
15032.58 363
15033.74 351
15034.89 341
15036.05 361
15037.21 355
15038.36 343
15039.52 361
15040.68 352
15041.84 357
15042.99 348
15044.15 374
15045.31 348
15046.46 328
15047.62 369
15048.78 346
15049.94 359
15051.09 342
15052.25 342
15053.41 365
15054.57 376
15055.72 362
15056.88 371
15058.04 348
15059.20 357
15060.36 347
15061.51 354
15062.67 377
15063.83 353
15064.99 373
15066.15 360
15067.30 352
15068.46 359
15069.62 375
15070.78 377
15071.94 346
15073.09 359
15074.25 376
15075.41 361
15076.57 380
15077.73 362
15078.89 370
15080.05 372
15081.20 366
15082.36 376
15083.52 381
15084.68 374
15085.84 385
15087.00 381
15088.16 349
15089.32 348
15090.47 361
15091.63 376
15092.79 374
15093.95 353
15095.11 351
15096.27 391
15097.43 379
15098.59 343
15099.75 366
15100.91 372
15102.07 395
15103.23 378
15104.39 367
15105.55 374
15106.71 384
15107.86 402
15109.02 393
15110.18 373
15111.34 373
15112.50 388
15113.66 380
15114.82 367
15115.98 353
15117.14 407
15118.30 373
15119.46 390
15120.62 373
15121.78 383
15122.94 383
15124.10 391
15125.26 385
15126.43 396
15127.59 370
15128.75 383
15129.91 369
15131.07 400
15132.23 374
15133.39 374
15134.55 394
15135.71 414
15136.87 386
15138.03 387
15139.19 403
15140.35 381
15141.51 386
15142.68 392
15143.84 396
15145.00 406
15146.16 413
15147.32 418
15148.48 412
15149.64 383
15150.80 404
15151.96 432
15153.13 444
15154.29 379
15155.45 391
15156.61 425
15157.77 422
15158.93 417
15160.10 406
15161.26 434
15162.42 430
15163.58 433
15164.74 421
15165.90 403
15167.07 413
15168.23 423
15169.39 459
15170.55 432
15171.71 399
15172.88 423
15174.04 441
15175.20 424
15176.36 434
15177.53 445
15178.69 467
15179.85 453
15181.01 445
15182.18 441
15183.34 425
15184.50 450
15185.66 490
15186.83 458
15187.99 444
15189.15 421
15190.31 462
15191.48 482
15192.64 454
15193.80 446
15194.97 455
15196.13 479
15197.29 454
15198.46 464
15199.62 466
15200.78 488
15201.94 466
15203.11 483
15204.27 474
15205.44 493
15206.60 509
15207.76 471
15208.93 484
15210.09 478
15211.25 478
15212.42 488
15213.58 481
15214.74 476
15215.91 488
15217.07 509
15218.24 476
15219.40 496
15220.56 507
15221.73 504
15222.89 512
15224.06 500
15225.22 495
15226.38 499
15227.55 503
15228.71 500
15229.88 510
15231.04 483
15232.21 518
15233.37 514
15234.53 546
15235.70 524
15236.86 531
15238.03 534
15239.19 525
15240.36 541
15241.52 517
15242.69 515
15243.85 541
15245.02 520
15246.18 526
15247.35 523
15248.51 536
15249.68 533
15250.84 518
15252.01 512
15253.17 504
15254.34 506
15255.50 526
15256.67 506
15257.83 514
15259.00 517
15260.17 519
15261.33 477
15262.50 521
15263.66 505
15264.83 489
15265.99 500
15267.16 482
15268.32 507
15269.49 489
15270.66 480
15271.82 454
15272.99 477
15274.15 484
15275.32 472
15276.49 446
15277.65 462
15278.82 476
15279.99 456
15281.15 478
15282.32 457
15283.48 441
15284.65 450
15285.82 478
15286.98 450
15288.15 456
15289.32 443
15290.48 478
15291.65 457
15292.82 455
15293.98 442
15295.15 478
15296.32 457
15297.48 482
15298.65 451
15299.82 469
15300.99 454
15302.15 458
15303.32 472
15304.49 434
15305.65 458
15306.82 469
15307.99 489
15309.16 445
15310.32 434
15311.49 429
15312.66 478
15313.83 445
15314.99 460
15316.16 460
15317.33 485
15318.50 452
15319.66 460
15320.83 479
15322.00 460
15323.17 450
15324.34 462
15325.50 460
15326.67 443
15327.84 470
15329.01 484
15330.18 502
15331.34 466
15332.51 455
15333.68 487
15334.85 477
15336.02 469
15337.19 475
15338.36 491
15339.52 481
15340.69 479
15341.86 507
15343.03 507
15344.20 489
15345.37 490
15346.54 502
15347.70 507
15348.87 489
15350.04 506
15351.21 517
15352.38 502
15353.55 511
15354.72 528
15355.89 510
15357.06 490
15358.23 516
15359.40 515
15360.56 508
15361.73 509
15362.90 519
15364.07 538
15365.24 548
15366.41 545
15367.58 503
15368.75 534
15369.92 532
15371.09 517
15372.26 548
15373.43 516
15374.60 512
15375.77 534
15376.94 544
15378.11 521
15379.28 527
15380.45 544
15381.62 550
15382.79 534
15383.96 488
15385.13 513
15386.30 523
15387.47 510
15388.64 492
15389.81 499
15390.98 518
15392.15 508
15393.32 512
15394.49 499
15395.67 519
15396.84 487
15398.01 507
15399.18 503
15400.35 515
15401.52 470
15402.69 483
15403.86 487
15405.03 487
15406.20 489
15407.37 493
15408.55 487
15409.72 476
15410.89 452
15412.06 449
15413.23 461
15414.40 436
15415.57 465
15416.75 460
15417.92 440
15419.09 432
15420.26 450
15421.43 457
15422.60 403
15423.78 403
15424.95 423
15426.12 436
15427.29 404
15428.46 411
15429.63 418
15430.81 412
15431.98 403
15433.15 438
15434.32 431
15435.49 430
15436.67 406
15437.84 436
15439.01 415
15440.18 417
15441.36 421
15442.53 427
15443.70 434
15444.87 385
15446.05 396
15447.22 421
15448.39 409
15449.56 392
15450.74 397
15451.91 422
15453.08 437
15454.26 410
15455.43 426
15456.60 394
15457.77 380
15458.95 429
15460.12 415
15461.29 404
15462.47 407
15463.64 422
15464.81 413
15465.99 429
15467.16 409
15468.33 410
15469.51 419
15470.68 398
15471.85 400
15473.03 398
15474.20 371
15475.38 414
15476.55 434
15477.72 409
15478.90 388
15480.07 406
15481.24 410
15482.42 407
15483.59 388
15484.77 412
15485.94 411
15487.12 422
15488.29 412
15489.46 394
15490.64 420
15491.81 398
15492.99 393
15494.16 416
15495.34 420
15496.51 418
15497.68 415
15498.86 434
15500.03 404
15501.21 400
15502.38 400
15503.56 419
15504.73 435
15505.91 409
15507.08 405
15508.26 422
15509.43 405
15510.61 413
15511.78 431
15512.96 445
15514.13 430
15515.31 407
15516.48 442
15517.66 426
15518.83 412
15520.01 438
15521.18 429
15522.36 425
15523.54 412
15524.71 408
15525.89 435
15527.06 417
15528.24 445
15529.41 462
15530.59 425
15531.77 415
15532.94 437
15534.12 443
15535.29 437
15536.47 440
15537.65 469
15538.82 441
15540.00 456
15541.17 440
15542.35 432
15543.53 445
15544.70 458
15545.88 471
15547.06 453
15548.23 430
15549.41 431
15550.59 441
15551.76 454
15552.94 437
15554.12 421
15555.29 456
15556.47 458
15557.65 426
15558.82 431
15560.00 425
15561.18 448
15562.35 447
15563.53 437
15564.71 458
15565.88 446
15567.06 464
15568.24 471
15569.42 492
15570.59 478
15571.77 456
15572.95 474
15574.13 468
15575.30 490
15576.48 476
15577.66 495
15578.84 499
15580.01 507
15581.19 458
15582.37 477
15583.55 496
15584.73 505
15585.90 481
15587.08 485
15588.26 471
15589.44 469
15590.61 481
15591.79 514
15592.97 494
15594.15 513
15595.33 531
15596.51 487
15597.68 494
15598.86 525
15600.04 548
15601.22 519
15602.40 529
15603.58 515
15604.76 548
15605.93 551
15607.11 530
15608.29 528
15609.47 528
15610.65 535
15611.83 567
15613.01 537
15614.19 518
15615.36 522
15616.54 561
15617.72 588
15618.90 566
15620.08 539
15621.26 542
15622.44 548
15623.62 547
15624.80 544
15625.98 535
15627.16 567
15628.34 578
15629.52 590
15630.70 600
15631.88 594
15633.06 582
15634.24 573
15635.41 607
15636.59 600
15637.77 583
15638.95 587
15640.13 624
15641.31 609
15642.49 585
15643.67 571
15644.85 610
15646.03 600
15647.21 619
15648.40 613
15649.58 597
15650.76 629
15651.94 629
15653.12 609
15654.30 586
15655.48 596
15656.66 617
15657.84 608
15659.02 603
15660.20 590
15661.38 590
15662.56 617
15663.74 594
15664.92 571
15666.10 586
15667.29 596
15668.47 583
15669.65 599
15670.83 594
15672.01 593
15673.19 611
15674.37 573
15675.55 570
15676.73 570
15677.92 560
15679.10 575
15680.28 596
15681.46 571
15682.64 571
15683.82 571
15685.01 578
15686.19 553
15687.37 550
15688.55 540
15689.73 540
15690.91 560
15692.10 557
15693.28 534
15694.46 541
15695.64 550
15696.82 556
15698.01 541
15699.19 564
15700.37 584
15701.55 560
15702.74 573
15703.92 568
15705.10 561
15706.28 570
15707.46 559
15708.65 585
15709.83 578
15711.01 555
15712.20 533
15713.38 553
15714.56 558
15715.74 567
15716.93 552
15718.11 584
15719.29 585
15720.48 584
15721.66 572
15722.84 585
15724.02 602
15725.21 571
15726.39 560
15727.57 591
15728.76 577
15729.94 592
15731.12 584
15732.31 592
15733.49 583
15734.67 576
15735.86 628
15737.04 616
15738.23 590
15739.41 592
15740.59 604
15741.78 608
15742.96 594
15744.14 619
15745.33 633
15746.51 612
15747.70 607
15748.88 631
15750.06 640
15751.25 617
15752.43 637
15753.62 641
15754.80 618
15755.99 651
15757.17 619
15758.35 643
15759.54 646
15760.72 629
15761.91 634
15763.09 649
15764.28 663
15765.46 630
15766.65 649
15767.83 620
15769.02 635
15770.20 609
15771.39 604
15772.57 631
15773.76 631
15774.94 635
15776.13 608
15777.31 604
15778.50 584
15779.68 623
15780.87 599
15782.05 604
15783.24 600
15784.42 606
15785.61 580
15786.79 594
15787.98 593
15789.16 577
15790.35 613
15791.54 569
15792.72 586
15793.91 589
15795.09 577
15796.28 590
15797.46 570
15798.65 563
15799.84 556
15801.02 566
15802.21 553
15803.39 526
15804.58 560
15805.77 543
15806.95 543
15808.14 564
15809.33 538
15810.51 535
15811.70 527
15812.88 553
15814.07 524
15815.26 548
15816.44 534
15817.63 539
15818.82 529
15820.00 544
15821.19 528
15822.38 557
15823.57 535
15824.75 541
15825.94 542
15827.13 527
15828.31 519
15829.50 526
15830.69 529
15831.87 537
15833.06 533
15834.25 517
15835.44 532
15836.62 528
15837.81 523
15839.00 520
15840.19 515
15841.37 501
15842.56 544
15843.75 546
15844.94 513
15846.12 513
15847.31 517
15848.50 531
15849.69 529
15850.88 496
15852.06 548
15853.25 527
15854.44 518
15855.63 505
15856.82 494
15858.00 489
15859.19 495
15860.38 499
15861.57 525
15862.76 520
15863.94 520
15865.13 530
15866.32 550
15867.51 517
15868.70 485
15869.89 525
15871.08 536
15872.26 543
15873.45 532
15874.64 531
15875.83 542
15877.02 522
15878.21 533
15879.40 528
15880.59 520
15881.78 548
15882.96 539
15884.15 537
15885.34 515
15886.53 534
15887.72 543
15888.91 567
15890.10 503
15891.29 541
15892.48 545
15893.67 559
15894.86 541
15896.05 530
15897.24 546
15898.43 545
15899.62 541
15900.81 539
15902.00 550
15903.19 533
15904.38 535
15905.57 559
15906.76 567
15907.95 556
15909.14 537
15910.33 543
15911.52 560
15912.71 547
15913.90 582
15915.09 559
15916.28 555
15917.47 566
15918.66 578
15919.85 560
15921.04 556
15922.23 570
15923.42 565
15924.61 567
15925.80 554
15926.99 574
15928.18 590
15929.37 572
15930.56 553
15931.76 553
15932.95 565
15934.14 557
15935.33 562
15936.52 527
15937.71 521
15938.90 536
15940.09 555
15941.28 546
15942.48 538
15943.67 522
15944.86 525
15946.05 541
15947.24 504
15948.43 505
15949.62 484
15950.82 525
15952.01 502
15953.20 483
15954.39 496
15955.58 458
15956.78 473
15957.97 444
15959.16 439
15960.35 434
15961.54 453
15962.74 472
15963.93 440
15965.12 438
15966.31 410
15967.50 441
15968.70 429
15969.89 420
15971.08 417
15972.27 411
15973.47 445
15974.66 427
15975.85 402
15977.04 415
15978.24 407
15979.43 399
15980.62 413
15981.81 403
15983.01 384
15984.20 397
15985.39 395
15986.59 418
15987.78 387
15988.97 384
15990.17 380
15991.36 405
15992.55 397
15993.74 392
15994.94 396
15996.13 409
15997.32 384
15998.52 375
15999.71 380
16000.91 384
16002.10 384
16003.29 380
16004.49 392
16005.68 367
16006.87 389
16008.07 370
16009.26 369
16010.45 343
16011.65 349
16012.84 369
16014.04 372
16015.23 376
16016.42 382
16017.62 371
16018.81 389
16020.01 362
16021.20 354
16022.40 376
16023.59 364
16024.78 369
16025.98 358
16027.17 366
16028.37 382
16029.56 366
16030.76 377
16031.95 358
16033.15 367
16034.34 345
16035.54 330
16036.73 339
16037.93 351
16039.12 337
16040.32 344
16041.51 351
16042.71 335
16043.90 349
16045.10 344
16046.29 362
16047.49 334
16048.68 350
16049.88 350
16051.07 330
16052.27 348
16053.46 346
16054.66 337
16055.85 332
16057.05 336
16058.25 365
16059.44 348
16060.64 350
16061.83 340
16063.03 342
16064.22 346
16065.42 351
16066.62 347
16067.81 332
16069.01 343
16070.20 336
16071.40 327
16072.60 334
16073.79 335
16074.99 327
16076.19 320
16077.38 333
16078.58 318
16079.78 316
16080.97 360
16082.17 325
16083.36 324
16084.56 347
16085.76 335
16086.95 337
16088.15 327
16089.35 334
16090.55 317
16091.74 308
16092.94 323
16094.14 321
16095.33 313
16096.53 325
16097.73 329
16098.92 328
16100.12 327
16101.32 318
16102.52 314
16103.71 319
16104.91 293
16106.11 308
16107.31 324
16108.50 300
16109.70 322
16110.90 319
16112.10 318
16113.29 310
16114.49 317
16115.69 335
16116.89 317
16118.08 285
16119.28 311
16120.48 328
16121.68 317
16122.88 315
16124.07 315
16125.27 304
16126.47 307
16127.67 303
16128.87 299
16130.07 320
16131.26 297
16132.46 294
16133.66 307
16134.86 326
16136.06 299
16137.26 304
16138.46 316
16139.65 289
16140.85 312
16142.05 307
16143.25 321
16144.45 302
16145.65 314
16146.85 310
16148.05 301
16149.25 279
16150.44 281
16151.64 302
16152.84 292
16154.04 299
16155.24 300
16156.44 296
16157.64 306
16158.84 278
16160.04 296
16161.24 295
16162.44 299
16163.64 321
16164.84 296
16166.04 312
16167.24 293
16168.44 297
16169.64 310
16170.84 307
16172.04 295
16173.24 296
16174.44 319
16175.64 309
16176.84 292
16178.04 305
16179.24 319
16180.44 348
16181.64 311
16182.84 300
16184.04 318
16185.24 299
16186.44 307
16187.64 287
16188.84 301
16190.04 290
16191.24 328
16192.44 316
16193.64 299
16194.84 284
16196.04 305
16197.24 306
16198.44 298
16199.64 318
16200.85 302
16202.05 301
16203.25 321
16204.45 323
16205.65 303
16206.85 314
16208.05 301
16209.25 317
16210.45 319
16211.66 324
16212.86 306
16214.06 316
16215.26 319
16216.46 307
16217.66 284
16218.87 308
16220.07 302
16221.27 317
16222.47 329
16223.67 324
16224.87 326
16226.08 301
16227.28 301
16228.48 321
16229.68 306
16230.88 306
16232.09 311
16233.29 327
16234.49 334
16235.69 331
16236.90 340
16238.10 324
16239.30 329
16240.50 322
16241.70 344
16242.91 337
16244.11 336
16245.31 344
16246.51 319
16247.72 328
16248.92 309
16250.12 327
16251.33 316
16252.53 330
16253.73 344
16254.93 328
16256.14 335
16257.34 308
16258.54 326
16259.75 341
16260.95 352
16262.15 308
16263.36 327
16264.56 360
16265.76 324
16266.97 313
16268.17 338
16269.37 337
16270.58 330
16271.78 341
16272.98 349
16274.19 342
16275.39 314
16276.60 330
16277.80 341
16279.00 309
16280.21 307
16281.41 315
16282.62 361
16283.82 334
16285.02 297
16286.23 338
16287.43 350
16288.64 328
16289.84 340
16291.04 331
16292.25 332
16293.45 317
16294.66 340
16295.86 335
16297.07 313
16298.27 322
16299.48 333
16300.68 343
16301.88 325
16303.09 319
16304.29 328
16305.50 339
16306.70 305
16307.91 305
16309.11 336
16310.32 336
16311.52 310
16312.73 319
16313.93 332
16315.14 326
16316.34 309
16317.55 329
16318.76 296
16319.96 282
16321.17 310
16322.37 343
16323.58 319
16324.78 299
16325.99 319
16327.19 325
16328.40 315
16329.61 315
16330.81 303
16332.02 352
16333.22 323
16334.43 291
16335.63 314
16336.84 302
16338.05 289
16339.25 294
16340.46 307
16341.66 316
16342.87 300
16344.08 308
16345.28 305
16346.49 296
16347.70 291
16348.90 316
16350.11 296
16351.32 306
16352.52 289
16353.73 321
16354.94 316
16356.14 282
16357.35 291
16358.56 301
16359.76 317
16360.97 285
16362.18 298
16363.38 319
16364.59 292
16365.80 311
16367.00 313
16368.21 317
16369.42 299
16370.63 300
16371.83 299
16373.04 299
16374.25 267
16375.46 294
16376.66 325
16377.87 305
16379.08 267
16380.29 308
16381.49 309
16382.70 291
16383.91 269
16385.12 300
16386.32 287
16387.53 278
16388.74 276
16389.95 296
16391.16 284
16392.36 297
16393.57 305
16394.78 288
16395.99 287
16397.20 283
16398.41 292
16399.61 312
16400.82 300
16402.03 275
16403.24 312
16404.45 298
16405.66 297
16406.86 280
16408.07 309
16409.28 308
16410.49 277
16411.70 270
16412.91 294
16414.12 273
16415.33 280
16416.53 275
16417.74 310
16418.95 276
16420.16 262
16421.37 287
16422.58 297
16423.79 281
16425.00 281
16426.21 301
16427.42 292
16428.63 274
16429.84 292
16431.05 319
16432.25 278
16433.46 281
16434.67 289
16435.88 326
16437.09 280
16438.30 268
16439.51 311
16440.72 298
16441.93 280
16443.14 269
16444.35 288
16445.56 303
16446.77 281
16447.98 296
16449.19 296
16450.40 316
16451.61 290
16452.82 303
16454.03 282
16455.24 285
16456.45 265
16457.66 289
16458.88 292
16460.09 277
16461.30 285
16462.51 296
16463.72 285
16464.93 286
16466.14 306
16467.35 291
16468.56 295
16469.77 289
16470.98 302
16472.19 290
16473.40 276
16474.62 288
16475.83 318
16477.04 294
16478.25 283
16479.46 299
16480.67 313
16481.88 289
16483.09 284
16484.31 295
16485.52 304
16486.73 287
16487.94 303
16489.15 315
16490.36 316
16491.58 296
16492.79 292
16494.00 276
16495.21 276
16496.42 284
16497.63 295
16498.85 311
16500.06 277
16501.27 269
16502.48 308
16503.69 323
16504.91 286
16506.12 299
16507.33 304
16508.54 299
16509.76 298
16510.97 268
16512.18 324
16513.39 292
16514.61 308
16515.82 298
16517.03 320
16518.24 295
16519.46 320
16520.67 321
16521.88 323
16523.10 313
16524.31 283
16525.52 320
16526.73 324
16527.95 303
16529.16 318
16530.37 347
16531.59 315
16532.80 322
16534.01 299
16535.23 324
16536.44 333
16537.65 320
16538.87 309
16540.08 337
16541.29 322
16542.51 317
16543.72 350
16544.93 340
16546.15 346
16547.36 343
16548.58 365
16549.79 356
16551.00 347
16552.22 332
16553.43 365
16554.65 359
16555.86 360
16557.07 347
16558.29 364
16559.50 378
16560.72 357
16561.93 345
16563.14 363
16564.36 374
16565.57 359
16566.79 350
16568.00 333
16569.22 353
16570.43 382
16571.65 375
16572.86 346
16574.08 374
16575.29 378
16576.51 399
16577.72 378
16578.93 359
16580.15 351
16581.36 344
16582.58 343
16583.79 342
16585.01 330
16586.23 351
16587.44 342
16588.66 357
16589.87 358
16591.09 334
16592.30 321
16593.52 349
16594.73 378
16595.95 337
16597.16 326
16598.38 311
16599.60 345
16600.81 342
16602.03 319
16603.24 312
16604.46 309
16605.67 347
16606.89 304
16608.11 318
16609.32 312
16610.54 312
16611.75 307
16612.97 315
16614.19 278
16615.40 304
16616.62 320
16617.84 305
16619.05 292
16620.27 281
16621.48 301
16622.70 285
16623.92 321
16625.13 307
16626.35 308
16627.57 277
16628.78 317
16630.00 280
16631.22 305
16632.44 296
16633.65 293
16634.87 269
16636.09 271
16637.30 298
16638.52 276
16639.74 279
16640.95 288
16642.17 293
16643.39 254
16644.61 307
16645.82 281
16647.04 266
16648.26 265
16649.48 311
16650.69 265
16651.91 279
16653.13 281
16654.35 291
16655.56 250
16656.78 289
16658.00 275
16659.22 272
16660.44 294
16661.65 262
16662.87 293
16664.09 260
16665.31 275
16666.53 272
16667.74 287
16668.96 257
16670.18 265
16671.40 281
16672.62 277
16673.84 260
16675.05 263
16676.27 283
16677.49 266
16678.71 271
16679.93 274
16681.15 264
16682.37 273
16683.58 279
16684.80 271
16686.02 292
16687.24 258
16688.46 287
16689.68 258
16690.90 276
16692.12 277
16693.34 267
16694.55 271
16695.77 272
16696.99 261
16698.21 271
16699.43 266
16700.65 267
16701.87 269
16703.09 254
16704.31 317
16705.53 284
16706.75 286
16707.97 287
16709.19 289
16710.41 258
16711.63 261
16712.85 263
16714.07 267
16715.29 264
16716.51 272
16717.73 269
16718.95 254
16720.17 257
16721.39 246
16722.61 289
16723.83 251
16725.05 254
16726.27 251
16727.49 279
16728.71 260
16729.93 264
16731.15 257
16732.37 266
16733.59 233
16734.81 252
16736.03 261
16737.25 256
16738.47 255
16739.69 253
16740.92 272
16742.14 241
16743.36 274
16744.58 246
16745.80 276
16747.02 267
16748.24 238
16749.46 252
16750.68 258
16751.90 264
16753.13 240
16754.35 245
16755.57 256
16756.79 235
16758.01 256
16759.23 273
16760.45 257
16761.68 255
16762.90 241
16764.12 270
16765.34 248
16766.56 250
16767.79 259
16769.01 269
16770.23 234
16771.45 241
16772.67 248
16773.89 258
16775.12 250
16776.34 262
16777.56 267
16778.78 230
16780.01 259
16781.23 243
16782.45 267
16783.67 226
16784.90 263
16786.12 268
16787.34 251
16788.56 234
16789.79 255
16791.01 255
16792.23 265
16793.45 247
16794.68 238
16795.90 275
16797.12 252
16798.35 267
16799.57 241
16800.79 266
16802.01 240
16803.24 247
16804.46 284
16805.68 260
16806.91 247
16808.13 258
16809.35 274
16810.58 282
16811.80 251
16813.02 263
16814.25 277
16815.47 257
16816.69 260
16817.92 262
16819.14 275
16820.37 268
16821.59 270
16822.81 255
16824.04 275
16825.26 254
16826.49 265
16827.71 292
16828.93 280
16830.16 277
16831.38 274
16832.61 295
16833.83 248
16835.05 259
16836.28 273
16837.50 313
16838.73 290
16839.95 275
16841.18 265
16842.40 260
16843.63 268
16844.85 279
16846.07 265
16847.30 286
16848.52 261
16849.75 289
16850.97 282
16852.20 270
16853.42 283
16854.65 295
16855.87 298
16857.10 273
16858.32 274
16859.55 276
16860.77 308
16862.00 274
16863.22 277
16864.45 306
16865.68 310
16866.90 284
16868.13 296
16869.35 290
16870.58 308
16871.80 321
16873.03 311
16874.25 299
16875.48 309
16876.71 307
16877.93 312
16879.16 306
16880.38 273
16881.61 295
16882.84 320
16884.06 312
16885.29 306
16886.51 288
16887.74 337
16888.97 314
16890.19 335
16891.42 340
16892.65 316
16893.87 339
16895.10 329
16896.32 330
16897.55 313
16898.78 303
16900.00 317
16901.23 316
16902.46 309
16903.68 309
16904.91 314
16906.14 323
16907.37 285
16908.59 300
16909.82 291
16911.05 316
16912.27 293
16913.50 327
16914.73 298
16915.95 288
16917.18 294
16918.41 293
16919.64 295
16920.86 257
16922.09 270
16923.32 311
16924.55 300
16925.77 278
16927.00 295
16928.23 303
16929.46 289
16930.69 262
16931.91 283
16933.14 274
16934.37 293
16935.60 300
16936.82 299
16938.05 281
16939.28 292
16940.51 261
16941.74 311
16942.97 291
16944.19 285
16945.42 275
16946.65 304
16947.88 303
16949.11 266
16950.34 271
16951.56 275
16952.79 296
16954.02 282
16955.25 292
16956.48 265
16957.71 283
16958.94 301
16960.16 290
16961.39 284
16962.62 279
16963.85 286
16965.08 294
16966.31 290
16967.54 248
16968.77 272
16970.00 292
16971.23 289
16972.46 280
16973.68 267
16974.91 291
16976.14 275
16977.37 291
16978.60 268
16979.83 270
16981.06 270
16982.29 272
16983.52 267
16984.75 271
16985.98 251
16987.21 250
16988.44 258
16989.67 254
16990.90 250
16992.13 289
16993.36 275
16994.59 249
16995.82 256
16997.05 267
16998.28 261
16999.51 259
17000.74 257
17001.97 269
17003.20 255
17004.43 256
17005.66 268
17006.89 269
17008.12 267
17009.35 263
17010.58 235
17011.82 259
17013.05 270
17014.28 265
17015.51 238
17016.74 247
17017.97 247
17019.20 261
17020.43 256
17021.66 251
17022.89 252
17024.12 247
17025.36 261
17026.59 251
17027.82 234
17029.05 276
17030.28 236
17031.51 275
17032.74 223
17033.98 255
17035.21 267
17036.44 265
17037.67 264
17038.90 258
17040.13 265
17041.37 239
17042.60 232
17043.83 238
17045.06 228
17046.29 252
17047.53 259
17048.76 235
17049.99 233
17051.22 255
17052.45 260
17053.69 269
17054.92 249
17056.15 262
17057.38 232
17058.62 252
17059.85 256
17061.08 249
17062.31 242
17063.55 241
17064.78 239
17066.01 247
17067.24 231
17068.48 234
17069.71 229
17070.94 241
17072.17 246
17073.41 239
17074.64 238
17075.87 256
17077.11 246
17078.34 229
17079.57 231
17080.81 255
17082.04 236
17083.27 228
17084.51 253
17085.74 257
17086.97 244
17088.21 237
17089.44 215
17090.67 237
17091.91 233
17093.14 244
17094.37 216
17095.61 232
17096.84 228
17098.08 225
17099.31 234
17100.54 235
17101.78 217
17103.01 234
17104.25 253
17105.48 239
17106.71 222
17107.95 224
17109.18 246
17110.42 246
17111.65 243
17112.88 245
17114.12 229
17115.35 223
17116.59 230
17117.82 232
17119.06 243
17120.29 226
17121.53 246
17122.76 218
17124.00 229
17125.23 233
17126.47 225
17127.70 244
17128.94 237
17130.17 242
17131.41 224
17132.64 223
17133.88 226
17135.11 216
17136.35 232
17137.58 224
17138.82 223
17140.05 241
17141.29 228
17142.52 217
17143.76 227
17144.99 214
17146.23 238
17147.46 218
17148.70 216
17149.94 222
17151.17 218
17152.41 204
17153.64 210
17154.88 239
17156.12 221
17157.35 215
17158.59 229
17159.82 227
17161.06 221
17162.30 209
17163.53 224
17164.77 253
17166.00 230
17167.24 215
17168.48 213
17169.71 222
17170.95 217
17172.19 215
17173.42 199
17174.66 206
17175.90 197
17177.13 234
17178.37 204
17179.61 211
17180.84 211
17182.08 239
17183.32 238
17184.55 196
17185.79 211
17187.03 218
17188.26 226
17189.50 208
17190.74 217
17191.98 215
17193.21 209
17194.45 219
17195.69 243
17196.93 213
17198.16 210
17199.40 210
17200.64 208
17201.88 222
17203.11 216
17204.35 230
17205.59 230
17206.83 213
17208.06 210
17209.30 206
17210.54 225
17211.78 214
17213.02 236
17214.25 226
17215.49 215
17216.73 202
17217.97 225
17219.21 224
17220.44 215
17221.68 208
17222.92 225
17224.16 215
17225.40 211
17226.64 199
17227.87 208
17229.11 211
17230.35 214
17231.59 214
17232.83 201
17234.07 219
17235.31 217
17236.55 202
17237.78 218
17239.02 236
17240.26 212
17241.50 203
17242.74 212
17243.98 232
17245.22 192
17246.46 215
17247.70 221
17248.94 206
17250.18 179
17251.41 215
17252.65 206
17253.89 207
17255.13 193
17256.37 183
17257.61 195
17258.85 212
17260.09 225
17261.33 223
17262.57 194
17263.81 185
17265.05 214
17266.29 212
17267.53 205
17268.77 202
17270.01 229
17271.25 214
17272.49 202
17273.73 199
17274.97 209
17276.21 202
17277.45 199
17278.69 226
17279.93 231
17281.17 208
17282.41 209
17283.65 237
17284.89 198
17286.13 192
17287.38 174
17288.62 237
17289.86 214
17291.10 185
17292.34 221
17293.58 202
17294.82 214
17296.06 211
17297.30 214
17298.54 230
17299.78 214
17301.03 205
17302.27 223
17303.51 185
17304.75 192
17305.99 204
17307.23 217
17308.47 218
17309.71 200
17310.96 211
17312.20 215
17313.44 228
17314.68 215
17315.92 214
17317.16 208
17318.41 203
17319.65 200
17320.89 211
17322.13 194
17323.37 206
17324.62 174
17325.86 210
17327.10 217
17328.34 190
17329.58 209
17330.83 202
17332.07 210
17333.31 202
17334.55 215
17335.80 206
17337.04 202
17338.28 217
17339.52 218
17340.77 192
17342.01 225
17343.25 189
17344.49 213
17345.74 203
17346.98 198
17348.22 213
17349.46 207
17350.71 210
17351.95 194
17353.19 220
17354.44 220
17355.68 211
17356.92 189
17358.17 224
17359.41 214
17360.65 210
17361.90 192
17363.14 211
17364.38 212
17365.63 197
17366.87 217
17368.11 195
17369.36 195
17370.60 197
17371.84 209
17373.09 208
17374.33 222
17375.58 215
17376.82 226
17378.06 210
17379.31 214
17380.55 198
17381.80 208
17383.04 218
17384.28 215
17385.53 218
17386.77 209
17388.02 210
17389.26 216
17390.50 216
17391.75 217
17392.99 205
17394.24 198
17395.48 224
17396.73 201
17397.97 210
17399.22 193
17400.46 203
17401.71 206
17402.95 209
17404.20 212
17405.44 205
17406.69 231
17407.93 207
17409.18 212
17410.42 202
17411.67 201
17412.91 186
17414.16 206
17415.40 218
17416.65 225
17417.89 221
17419.14 231
17420.38 220
17421.63 216
17422.87 225
17424.12 219
17425.36 226
17426.61 212
17427.86 224
17429.10 217
17430.35 204
17431.59 208
17432.84 222
17434.08 214
17435.33 224
17436.58 216
17437.82 209
17439.07 229
17440.32 220
17441.56 213
17442.81 220
17444.05 231
17445.30 225
17446.55 222
17447.79 225
17449.04 219
17450.29 206
17451.53 225
17452.78 216
17454.03 219
17455.27 217
17456.52 242
17457.77 239
17459.01 200
17460.26 243
17461.51 221
17462.75 225
17464.00 223
17465.25 245
17466.49 259
17467.74 246
17468.99 241
17470.24 248
17471.48 241
17472.73 251
17473.98 240
17475.22 244
17476.47 234
17477.72 214
17478.97 229
17480.21 234
17481.46 226
17482.71 246
17483.96 241
17485.21 244
17486.45 244
17487.70 243
17488.95 240
17490.20 234
17491.44 256
17492.69 248
17493.94 264
17495.19 257
17496.44 240
17497.69 237
17498.93 262
17500.18 259
17501.43 260
17502.68 271
17503.93 246
17505.18 255
17506.42 246
17507.67 242
17508.92 256
17510.17 264
17511.42 259
17512.67 279
17513.92 268
17515.16 256
17516.41 254
17517.66 244
17518.91 251
17520.16 271
17521.41 271
17522.66 261
17523.91 277
17525.16 295
17526.41 277
17527.66 263
17528.90 277
17530.15 274
17531.40 263
17532.65 271
17533.90 253
17535.15 291
17536.40 273
17537.65 286
17538.90 281
17540.15 287
17541.40 311
17542.65 287
17543.90 299
17545.15 280
17546.40 266
17547.65 277
17548.90 264
17550.15 287
17551.40 278
17552.65 303
17553.90 305
17555.15 286
17556.40 299
17557.65 303
17558.90 291
17560.15 282
17561.40 284
17562.65 288
17563.90 307
17565.15 293
17566.40 296
17567.65 298
17568.91 306
17570.16 309
17571.41 305
17572.66 284
17573.91 307
17575.16 295
17576.41 300
17577.66 291
17578.91 303
17580.16 297
17581.42 281
17582.67 301
17583.92 283
17585.17 307
17586.42 297
17587.67 320
17588.92 315
17590.17 309
17591.43 300
17592.68 302
17593.93 284
17595.18 302
17596.43 304
17597.68 322
17598.94 302
17600.19 301
17601.44 326
17602.69 327
17603.94 297
17605.20 294
17606.45 342
17607.70 334
17608.95 333
17610.20 314
17611.46 329
17612.71 319
17613.96 328
17615.21 324
17616.47 319
17617.72 315
17618.97 310
17620.22 325
17621.48 315
17622.73 335
17623.98 334
17625.23 337
17626.49 332
17627.74 313
17628.99 322
17630.25 308
17631.50 299
17632.75 316
17634.00 311
17635.26 319
17636.51 311
17637.76 307
17639.02 347
17640.27 325
17641.52 315
17642.78 307
17644.03 332
17645.28 324
17646.54 296
17647.79 308
17649.04 326
17650.30 298
17651.55 288
17652.81 283
17654.06 317
17655.31 295
17656.57 291
17657.82 305
17659.08 284
17660.33 259
17661.58 276
17662.84 317
17664.09 282
17665.35 261
17666.60 276
17667.85 286
17669.11 271
17670.36 271
17671.62 253
17672.87 279
17674.13 269
17675.38 257
17676.64 277
17677.89 269
17679.14 259
17680.40 232
17681.65 260
17682.91 275
17684.16 260
17685.42 253
17686.67 254
17687.93 258
17689.18 265
17690.44 257
17691.69 245
17692.95 231
17694.20 253
17695.46 249
17696.71 231
17697.97 233
17699.22 255
17700.48 275
17701.74 254
17702.99 252
17704.25 235
17705.50 254
17706.76 237
17708.01 225
17709.27 245
17710.53 260
17711.78 233
17713.04 232
17714.29 257
17715.55 223
17716.80 221
17718.06 241
17719.32 243
17720.57 234
17721.83 231
17723.09 231
17724.34 237
17725.60 225
17726.85 236
17728.11 236
17729.37 237
17730.62 222
17731.88 217
17733.14 234
17734.39 226
17735.65 230
17736.91 245
17738.16 223
17739.42 223
17740.68 229
17741.93 229
17743.19 259
17744.45 229
17745.70 240
17746.96 216
17748.22 228
17749.48 234
17750.73 231
17751.99 245
17753.25 215
17754.51 219
17755.76 242
17757.02 235
17758.28 219
17759.53 224
17760.79 218
17762.05 234
17763.31 224
17764.57 212
17765.82 221
17767.08 227
17768.34 218
17769.60 218
17770.85 238
17772.11 209
17773.37 224
17774.63 236
17775.89 226
17777.14 207
17778.40 227
17779.66 236
17780.92 225
17782.18 215
17783.44 223
17784.69 226
17785.95 238
17787.21 215
17788.47 198
17789.73 221
17790.99 221
17792.25 208
17793.50 184
17794.76 215
17796.02 202
17797.28 236
17798.54 204
17799.80 188
17801.06 206
17802.32 221
17803.58 220
17804.83 204
17806.09 207
17807.35 225
17808.61 221
17809.87 195
17811.13 188
17812.39 197
17813.65 213
17814.91 209
17816.17 216
17817.43 198
17818.69 178
17819.95 201
17821.21 220
17822.47 206
17823.73 199
17824.99 209
17826.25 215
17827.51 206
17828.77 180
17830.03 177
17831.29 197
17832.55 205
17833.81 185
17835.07 198
17836.33 182
17837.59 201
17838.85 180
17840.11 184
17841.37 193
17842.63 185
17843.89 186
17845.15 201
17846.41 190
17847.67 191
17848.93 190
17850.19 215
17851.45 189
17852.71 191
17853.98 202
17855.24 187
17856.50 207
17857.76 178
17859.02 201
17860.28 184
17861.54 198
17862.80 203
17864.06 202
17865.32 190
17866.59 203
17867.85 190
17869.11 185
17870.37 187
17871.63 173
17872.89 202
17874.15 189
17875.42 176
17876.68 160
17877.94 184
17879.20 188
17880.46 201
17881.73 164
17882.99 167
17884.25 180
17885.51 170
17886.77 168
17888.04 174
17889.30 193
17890.56 173
17891.82 190
17893.08 182
17894.35 162
17895.61 173
17896.87 185
17898.13 192
17899.40 193
17900.66 179
17901.92 193
17903.18 196
17904.45 184
17905.71 177
17906.97 185
17908.23 174
17909.50 180
17910.76 223
17912.02 169
17913.29 181
17914.55 179
17915.81 191
17917.07 185
17918.34 192
17919.60 188
17920.86 188
17922.13 168
17923.39 187
17924.65 160
17925.92 186
17927.18 194
17928.44 182
17929.71 185
17930.97 178
17932.24 192
17933.50 189
17934.76 190
17936.03 179
17937.29 176
17938.55 190
17939.82 189
17941.08 174
17942.35 177
17943.61 186
17944.87 188
17946.14 180
17947.40 166
17948.67 176
17949.93 169
17951.19 190
17952.46 192
17953.72 161
17954.99 161
17956.25 180
17957.52 190
17958.78 170
17960.05 161
17961.31 190
17962.58 200
17963.84 188
17965.10 159
17966.37 175
17967.63 179
17968.90 194
17970.16 197
17971.43 185
17972.69 187
17973.96 168
17975.22 183
17976.49 188
17977.76 186
17979.02 157
17980.29 191
17981.55 193
17982.82 179
17984.08 160
17985.35 172
17986.61 196
17987.88 170
17989.14 171
17990.41 186
17991.68 167
17992.94 201
17994.21 178
17995.47 168
17996.74 157
17998.00 180
17999.27 188
18000.54 174
18001.80 151
18003.07 161
18004.34 173
18005.60 166
18006.87 174
18008.13 184
18009.40 167
18010.67 195
18011.93 183
18013.20 173
18014.47 163
18015.73 160
18017.00 179
18018.27 200
18019.53 154
18020.80 168
18022.07 165
18023.33 186
18024.60 175
18025.87 161
18027.13 166
18028.40 188
18029.67 182
18030.93 152
18032.20 182
18033.47 186
18034.74 172
18036.00 182
18037.27 177
18038.54 183
18039.81 171
18041.07 162
18042.34 179
18043.61 163
18044.88 151
18046.14 169
18047.41 175
18048.68 188
18049.95 162
18051.21 183
18052.48 177
18053.75 177
18055.02 170
18056.29 170
18057.55 176
18058.82 159
18060.09 156
18061.36 162
18062.63 163
18063.90 166
18065.16 173
18066.43 168
18067.70 188
18068.97 173
18070.24 182
18071.51 190
18072.77 190
18074.04 174
18075.31 185
18076.58 162
18077.85 180
18079.12 169
18080.39 165
18081.66 148
18082.92 167
18084.19 174
18085.46 179
18086.73 174
18088.00 173
18089.27 173
18090.54 177
18091.81 175
18093.08 179
18094.35 179
18095.62 163
18096.89 178
18098.16 170
18099.42 189
18100.69 170
18101.96 145
18103.23 162
18104.50 188
18105.77 181
18107.04 173
18108.31 193
18109.58 189
18110.85 161
18112.12 189
18113.39 181
18114.66 159
18115.93 190
18117.20 190
18118.47 186
18119.74 161
18121.01 180
18122.28 195
18123.55 168
18124.82 164
18126.09 160
18127.36 198
18128.64 183
18129.91 186
18131.18 152
18132.45 194
18133.72 188
18134.99 198
18136.26 181
18137.53 183
18138.80 187
18140.07 172
18141.34 187
18142.61 189
18143.89 179
18145.16 181
18146.43 185
18147.70 190
18148.97 177
18150.24 166
18151.51 181
18152.78 172
18154.06 178
18155.33 182
18156.60 181
18157.87 177
18159.14 193
18160.41 183
18161.69 164
18162.96 179
18164.23 168
18165.50 188
18166.77 170
18168.04 166
18169.32 185
18170.59 180
18171.86 154
18173.13 168
18174.40 174
18175.68 183
18176.95 181
18178.22 190
18179.49 172
18180.77 191
18182.04 185
18183.31 181
18184.58 184
18185.86 163
18187.13 153
18188.40 170
18189.67 189
18190.95 158
18192.22 172
18193.49 169
18194.76 175
18196.04 161
18197.31 193
18198.58 178
18199.86 170
18201.13 175
18202.40 179
18203.68 167
18204.95 164
18206.22 170
18207.50 169
18208.77 197
18210.04 170
18211.32 183
18212.59 175
18213.86 185
18215.14 174
18216.41 186
18217.68 194
18218.96 181
18220.23 177
18221.51 175
18222.78 172
18224.05 172
18225.33 161
18226.60 187
18227.87 178
18229.15 167
18230.42 188
18231.70 195
18232.97 180
18234.25 160
18235.52 171
18236.79 175
18238.07 170
18239.34 164
18240.62 186
18241.89 181
18243.17 170
18244.44 174
18245.72 186
18246.99 182
18248.26 166
18249.54 185
18250.81 190
18252.09 187
18253.36 160
18254.64 183
18255.91 175
18257.19 200
18258.46 164
18259.74 164
18261.01 168
18262.29 189
18263.57 177
18264.84 192
18266.12 163
18267.39 165
18268.67 182
18269.94 188
18271.22 169
18272.49 159
18273.77 171
18275.04 185
18276.32 180
18277.60 156
18278.87 170
18280.15 184
18281.42 179
18282.70 157
18283.98 175
18285.25 162
18286.53 160
18287.80 193
18289.08 188
18290.36 160
18291.63 148
18292.91 193
18294.18 180
18295.46 163
18296.74 148
18298.01 169
18299.29 178
18300.57 173
18301.84 155
18303.12 170
18304.40 159
18305.67 178
18306.95 192
18308.23 177
18309.50 159
18310.78 167
18312.06 167
18313.34 176
18314.61 157
18315.89 159
18317.17 183
18318.44 185
18319.72 174
18321.00 170
18322.28 170
18323.55 158
18324.83 172
18326.11 162
18327.39 158
18328.66 196
18329.94 173
18331.22 180
18332.50 166
18333.77 166
18335.05 162
18336.33 206
18337.61 191
18338.88 164
18340.16 172
18341.44 193
18342.72 180
18344.00 156
18345.27 168
18346.55 173
18347.83 179
18349.11 189
18350.39 170
18351.67 180
18352.94 160
18354.22 170
18355.50 188
18356.78 189
18358.06 175
18359.34 174
18360.62 194
18361.89 191
18363.17 172
18364.45 162
18365.73 172
18367.01 169
18368.29 181
18369.57 169
18370.85 173
18372.13 174
18373.40 167
18374.68 183
18375.96 166
18377.24 163
18378.52 171
18379.80 180
18381.08 188
18382.36 167
18383.64 173
18384.92 172
18386.20 174
18387.48 181
18388.76 157
18390.04 178
18391.32 173
18392.60 174
18393.88 190
18395.16 170
18396.44 162
18397.72 178
18399.00 199
18400.28 164
18401.56 167
18402.84 187
18404.12 188
18405.40 174
18406.68 156
18407.96 156
18409.24 154
18410.52 171
18411.80 160
18413.08 176
18414.36 161
18415.64 179
18416.92 169
18418.20 166
18419.48 158
18420.76 162
18422.04 166
18423.32 176
18424.61 166
18425.89 147
18427.17 169
18428.45 184
18429.73 171
18431.01 170
18432.29 161
18433.57 169
18434.85 169
18436.14 154
18437.42 180
18438.70 156
18439.98 182
18441.26 185
18442.54 175
18443.82 159
18445.11 167
18446.39 166
18447.67 169
18448.95 162
18450.23 168
18451.51 183
18452.80 177
18454.08 175
18455.36 149
18456.64 166
18457.92 170
18459.21 162
18460.49 166
18461.77 169
18463.05 153
18464.33 162
18465.62 166
18466.90 176
18468.18 155
18469.46 166
18470.75 174
18472.03 153
18473.31 168
18474.59 164
18475.88 183
18477.16 175
18478.44 171
18479.73 150
18481.01 178
18482.29 173
18483.57 187
18484.86 172
18486.14 168
18487.42 153
18488.71 154
18489.99 198
18491.27 180
18492.56 161
18493.84 143
18495.12 177
18496.41 178
18497.69 152
18498.97 150
18500.26 169
18501.54 184
18502.82 159
18504.11 176
18505.39 170
18506.67 164
18507.96 176
18509.24 174
18510.53 163
18511.81 153
18513.09 151
18514.38 186
18515.66 186
18516.95 157
18518.23 160
18519.51 177
18520.80 156
18522.08 156
18523.37 163
18524.65 163
18525.94 165
18527.22 165
18528.51 189
18529.79 166
18531.07 145
18532.36 166
18533.64 184
18534.93 156
18536.21 166
18537.50 177
18538.78 177
18540.07 161
18541.35 150
18542.64 147
18543.92 161
18545.21 145
18546.49 164
18547.78 164
18549.06 156
18550.35 169
18551.63 162
18552.92 161
18554.20 159
18555.49 165
18556.78 176
18558.06 190
18559.35 145
18560.63 163
18561.92 167
18563.20 181
18564.49 166
18565.77 166
18567.06 163
18568.35 160
18569.63 173
18570.92 172
18572.20 170
18573.49 160
18574.78 153
18576.06 179
18577.35 189
18578.64 156
18579.92 190
18581.21 190
18582.49 172
18583.78 161
18585.07 164
18586.35 175
18587.64 175
18588.93 172
18590.21 155
18591.50 138
18592.79 155
18594.07 171
18595.36 173
18596.65 170
18597.93 144
18599.22 167
18600.51 181
18601.80 180
18603.08 159
18604.37 157
18605.66 164
18606.94 177
18608.23 183
18609.52 161
18610.81 174
18612.09 177
18613.38 182
18614.67 167
18615.96 167
18617.24 160
18618.53 177
18619.82 171
18621.11 159
18622.39 143
18623.68 154
18624.97 201
18626.26 162
18627.55 156
18628.83 166
18630.12 167
18631.41 166
18632.70 154
18633.99 165
18635.27 143
18636.56 158
18637.85 171
18639.14 170
18640.43 158
18641.72 155
18643.00 172
18644.29 188
18645.58 166
18646.87 152
18648.16 148
18649.45 167
18650.74 171
18652.02 155
18653.31 162
18654.60 142
18655.89 164
18657.18 158
18658.47 154
18659.76 145
18661.05 122
18662.34 175
18663.63 166
18664.91 150
18666.20 145
18667.49 155
18668.78 173
18670.07 181
18671.36 150
18672.65 162
18673.94 162
18675.23 153
18676.52 152
18677.81 147
18679.10 150
18680.39 149
18681.68 172
18682.97 164
18684.26 173
18685.55 152
18686.84 155
18688.13 172
18689.42 159
18690.71 152
18692.00 150
18693.29 156
18694.58 155
18695.87 163
18697.16 165
18698.45 146
18699.74 148
18701.03 170
18702.32 137
18703.61 142
18704.90 152
18706.19 168
18707.48 147
18708.78 149
18710.07 164
18711.36 164
18712.65 156
18713.94 130
18715.23 157
18716.52 153
18717.81 151
18719.10 159
18720.39 167
18721.69 158
18722.98 173
18724.27 155
18725.56 159
18726.85 142
18728.14 158
18729.43 150
18730.72 171
18732.02 149
18733.31 146
18734.60 146
18735.89 148
18737.18 150
18738.47 139
18739.77 168
18741.06 144
18742.35 156
18743.64 150
18744.93 152
18746.23 144
18747.52 168
18748.81 173
18750.10 171
18751.39 140
18752.69 149
18753.98 160
18755.27 148
18756.56 143
18757.86 155
18759.15 167
18760.44 144
18761.73 157
18763.03 141
18764.32 139
18765.61 150
18766.90 175
18768.20 157
18769.49 150
18770.78 136
18772.08 162
18773.37 157
18774.66 158
18775.96 134
18777.25 171
18778.54 172
18779.83 159
18781.13 141
18782.42 147
18783.71 160
18785.01 153
18786.30 156
18787.59 154
18788.89 142
18790.18 148
18791.48 163
18792.77 156
18794.06 156
18795.36 165
18796.65 157
18797.94 145
18799.24 137
18800.53 148
18801.83 148
18803.12 168
18804.41 155
18805.71 144
18807.00 140
18808.30 147
18809.59 153
18810.88 175
18812.18 133
18813.47 153
18814.77 142
18816.06 144
18817.36 156
18818.65 167
18819.95 154
18821.24 152
18822.54 145
18823.83 154
18825.12 147
18826.42 167
18827.71 152
18829.01 161
18830.30 150
18831.60 144
18832.89 141
18834.19 142
18835.48 151
18836.78 146
18838.07 148
18839.37 148
18840.67 146
18841.96 139
18843.26 128
18844.55 145
18845.85 161
18847.14 173
18848.44 169
18849.73 147
18851.03 133
18852.33 154
18853.62 166
18854.92 151
18856.21 121
18857.51 148
18858.80 148
18860.10 152
18861.40 151
18862.69 141
18863.99 155
18865.28 172
18866.58 173
18867.88 137
18869.17 138
18870.47 136
18871.77 153
18873.06 167
18874.36 159
18875.66 134
18876.95 150
18878.25 173
18879.55 152
18880.84 121
18882.14 141
18883.44 163
18884.73 157
18886.03 159
18887.33 153
18888.62 162
18889.92 147
18891.22 170
18892.51 142
18893.81 159
18895.11 143
18896.41 178
18897.70 160
18899.00 131
18900.30 128
18901.59 146
18902.89 161
18904.19 159
18905.49 150
18906.78 156
18908.08 154
18909.38 140
18910.68 148
18911.98 141
18913.27 129
18914.57 164
18915.87 184
18917.17 154
18918.46 146
18919.76 137
18921.06 162
18922.36 163
18923.66 139
18924.96 133
18926.25 163
18927.55 153
18928.85 144
18930.15 148
18931.45 146
18932.75 145
18934.04 155
18935.34 179
18936.64 150
18937.94 150
18939.24 148
18940.54 166
18941.84 147
18943.13 139
18944.43 144
18945.73 143
18947.03 162
18948.33 152
18949.63 137
18950.93 121
18952.23 152
18953.53 149
18954.83 151
18956.13 147
18957.42 145
18958.72 152
18960.02 142
18961.32 145
18962.62 127
18963.92 150
18965.22 155
18966.52 140
18967.82 125
18969.12 151
18970.42 139
18971.72 144
18973.02 139
18974.32 130
18975.62 132
18976.92 127
18978.22 143
18979.52 153
18980.82 126
18982.12 134
18983.42 149
18984.72 161
18986.02 153
18987.32 133
18988.62 142
18989.92 153
18991.22 143
18992.52 120
18993.82 138
18995.12 137
18996.42 160
18997.73 135
18999.03 128
19000.33 134
19001.63 126
19002.93 145
19004.23 150
19005.53 146
19006.83 143
19008.13 147
19009.43 156
19010.73 151
19012.04 135
19013.34 145
19014.64 161
19015.94 153
19017.24 131
19018.54 140
19019.84 145
19021.15 150
19022.45 142
19023.75 150
19025.05 138
19026.35 139
19027.65 156
19028.96 146
19030.26 141
19031.56 136
19032.86 158
19034.16 157
19035.47 146
19036.77 140
19038.07 152
19039.37 143
19040.67 156
19041.98 149
19043.28 149
19044.58 149
19045.88 157
19047.18 164
19048.49 139
19049.79 134
19051.09 148
19052.39 160
19053.70 151
19055.00 137
19056.30 129
19057.61 156
19058.91 152
19060.21 157
19061.51 153
19062.82 155
19064.12 161
19065.42 135
19066.73 152
19068.03 149
19069.33 143
19070.64 143
19071.94 153
19073.24 137
19074.55 153
19075.85 158
19077.15 150
19078.46 135
19079.76 135
19081.06 140
19082.37 152
19083.67 153
19084.97 150
19086.28 147
19087.58 145
19088.89 155
19090.19 145
19091.49 145
19092.80 127
19094.10 145
19095.40 149
19096.71 155
19098.01 135
19099.32 141
19100.62 142
19101.93 129
19103.23 137
19104.53 147
19105.84 141
19107.14 148
19108.45 149
19109.75 149
19111.06 153
19112.36 139
19113.67 154
19114.97 142
19116.28 154
19117.58 144
19118.89 151
19120.19 184
19121.49 146
19122.80 151
19124.10 156
19125.41 139
19126.72 135
19128.02 144
19129.33 134
19130.63 148
19131.94 145
19133.24 152
19134.55 159
19135.85 159
19137.16 153
19138.46 155
19139.77 160
19141.07 178
19142.38 151
19143.69 154
19144.99 139
19146.30 145
19147.60 148
19148.91 155
19150.21 150
19151.52 139
19152.83 159
19154.13 158
19155.44 146
19156.75 141
19158.05 156
19159.36 151
19160.66 156
19161.97 139
19163.28 144
19164.58 136
19165.89 138
19167.20 144
19168.50 138
19169.81 147
19171.12 145
19172.42 149
19173.73 142
19175.04 151
19176.34 139
19177.65 155
19178.96 157
19180.26 156
19181.57 141
19182.88 155
19184.18 144
19185.49 148
19186.80 150
19188.11 168
19189.41 162
19190.72 153
19192.03 144
19193.33 169
19194.64 151
19195.95 156
19197.26 154
19198.56 144
19199.87 149
19201.18 150
19202.49 149
19203.80 131
19205.10 135
19206.41 136
19207.72 140
19209.03 138
19210.34 138
19211.64 125
19212.95 126
19214.26 144
19215.57 118
19216.88 136
19218.18 139
19219.49 147
19220.80 148
19222.11 144
19223.42 137
19224.73 152
19226.03 169
19227.34 152
19228.65 142
19229.96 157
19231.27 144
19232.58 141
19233.89 133
19235.19 126
19236.50 152
19237.81 145
19239.12 132
19240.43 128
19241.74 153
19243.05 136
19244.36 147
19245.67 145
19246.98 143
19248.29 149
19249.59 132
19250.90 165
19252.21 136
19253.52 139
19254.83 135
19256.14 150
19257.45 153
19258.76 139
19260.07 154
19261.38 165
19262.69 158
19264.00 134
19265.31 149
19266.62 161
19267.93 137
19269.24 139
19270.55 147
19271.86 124
19273.17 127
19274.48 143
19275.79 132
19277.10 154
19278.41 147
19279.72 138
19281.03 147
19282.34 129
19283.65 146
19284.96 144
19286.27 154
19287.58 155
19288.89 135
19290.21 138
19291.52 122
19292.83 141
19294.14 141
19295.45 147
19296.76 140
19298.07 148
19299.38 163
19300.69 161
19302.00 129
19303.31 147
19304.63 139
19305.94 155
19307.25 147
19308.56 142
19309.87 148
19311.18 140
19312.49 144
19313.81 140
19315.12 145
19316.43 131
19317.74 143
19319.05 140
19320.36 161
19321.68 133
19322.99 130
19324.30 123
19325.61 146
19326.92 151
19328.23 140
19329.55 145
19330.86 144
19332.17 139
19333.48 142
19334.80 134
19336.11 130
19337.42 135
19338.73 149
19340.04 150
19341.36 117
19342.67 125
19343.98 151
19345.29 143
19346.61 134
19347.92 149
19349.23 136
19350.55 143
19351.86 153
19353.17 127
19354.48 122
19355.80 115
19357.11 161
19358.42 165
19359.74 136
19361.05 130
19362.36 141
19363.68 136
19364.99 148
19366.30 132
19367.62 137
19368.93 135
19370.24 138
19371.56 135
19372.87 132
19374.18 131
19375.50 129
19376.81 159
19378.12 143
19379.44 132
19380.75 138
19382.06 139
19383.38 142
19384.69 136
19386.01 127
19387.32 134
19388.63 129
19389.95 135
19391.26 125
19392.58 145
19393.89 134
19395.21 157
19396.52 161
19397.83 140
19399.15 135
19400.46 148
19401.78 145
19403.09 148
19404.41 127
19405.72 155
19407.04 136
19408.35 140
19409.66 138
19410.98 128
19412.29 127
19413.61 140
19414.92 144
19416.24 153
19417.55 125
19418.87 137
19420.18 134
19421.50 128
19422.81 143
19424.13 138
19425.45 139
19426.76 144
19428.08 137
19429.39 134
19430.71 132
19432.02 125
19433.34 139
19434.65 146
19435.97 124
19437.28 131
19438.60 137
19439.92 151
19441.23 131
19442.55 133
19443.86 145
19445.18 151
19446.50 133
19447.81 139
19449.13 143
19450.44 146
19451.76 131
19453.08 149
19454.39 158
19455.71 140
19457.03 128
19458.34 147
19459.66 143
19460.97 139
19462.29 144
19463.61 146
19464.92 154
19466.24 141
19467.56 139
19468.87 144
19470.19 138
19471.51 145
19472.83 140
19474.14 156
19475.46 151
19476.78 124
19478.09 143
19479.41 147
19480.73 154
19482.04 127
19483.36 136
19484.68 147
19486.00 135
19487.31 135
19488.63 127
19489.95 138
19491.27 143
19492.58 136
19493.90 150
19495.22 125
19496.54 144
19497.85 144
19499.17 147
19500.49 120
19501.81 145
19503.13 146
19504.44 162
19505.76 141
19507.08 139
19508.40 153
19509.72 134
19511.03 145
19512.35 146
19513.67 142
19514.99 157
19516.31 131
19517.63 162
19518.94 147
19520.26 119
19521.58 144
19522.90 152
19524.22 152
19525.54 127
19526.86 148
19528.18 160
19529.49 149
19530.81 150
19532.13 140
19533.45 153
19534.77 142
19536.09 143
19537.41 141
19538.73 140
19540.05 124
19541.37 151
19542.68 147
19544.00 159
19545.32 111
19546.64 148
19547.96 161
19549.28 163
19550.60 134
19551.92 139
19553.24 153
19554.56 164
19555.88 133
19557.20 139
19558.52 148
19559.84 141
19561.16 164
19562.48 150
19563.80 129
19565.12 133
19566.44 150
19567.76 149
19569.08 146
19570.40 140
19571.72 127
19573.04 139
19574.36 147
19575.68 133
19577.00 158
19578.32 140
19579.64 134
19580.96 147
19582.28 150
19583.60 155
19584.92 138
19586.24 141
19587.57 155
19588.89 155
19590.21 145
19591.53 182
19592.85 167
19594.17 145
19595.49 135
19596.81 163
19598.13 152
19599.45 145
19600.78 143
19602.10 136
19603.42 140
19604.74 148
19606.06 138
19607.38 124
19608.70 131
19610.03 142
19611.35 161
19612.67 153
19613.99 141
19615.31 132
19616.63 153
19617.96 159
19619.28 141
19620.60 128
19621.92 133
19623.24 148
19624.57 155
19625.89 135
19627.21 154
19628.53 142
19629.85 143
19631.18 157
19632.50 146
19633.82 153
19635.14 162
19636.47 152
19637.79 142
19639.11 129
19640.43 151
19641.76 140
19643.08 157
19644.40 131
19645.72 149
19647.05 142
19648.37 135
19649.69 130
19651.02 140
19652.34 153
19653.66 160
19654.98 143
19656.31 158
19657.63 127
19658.95 117
19660.28 141
19661.60 144
19662.92 150
19664.25 153
19665.57 141
19666.89 143
19668.22 150
19669.54 145
19670.86 147
19672.19 146
19673.51 136
19674.84 144
19676.16 159
19677.48 160
19678.81 144
19680.13 155
19681.45 148
19682.78 152
19684.10 159
19685.43 160
19686.75 140
19688.08 139
19689.40 128
19690.72 149
19692.05 148
19693.37 168
19694.70 154
19696.02 169
19697.35 138
19698.67 126
19699.99 145
19701.32 165
19702.64 149
19703.97 136
19705.29 147
19706.62 154
19707.94 150
19709.27 132
19710.59 156
19711.92 152
19713.24 149
19714.57 158
19715.89 164
19717.22 151
19718.54 151
19719.87 146
19721.19 154
19722.52 170
19723.84 150
19725.17 161
19726.50 143
19727.82 173
19729.15 138
19730.47 175
19731.80 146
19733.12 163
19734.45 141
19735.77 158
19737.10 155
19738.43 145
19739.75 141
19741.08 159
19742.40 161
19743.73 141
19745.06 171
19746.38 154
19747.71 155
19749.03 122
19750.36 169
19751.69 155
19753.01 170
19754.34 157
19755.67 156
19756.99 153
19758.32 158
19759.65 168
19760.97 157
19762.30 152
19763.63 126
19764.95 158
19766.28 163
19767.61 145
19768.93 126
19770.26 151
19771.59 150
19772.91 145
19774.24 144
19775.57 158
19776.90 148
19778.22 160
19779.55 145
19780.88 157
19782.20 150
19783.53 145
19784.86 166
19786.19 126
19787.51 132
19788.84 117
19790.17 169
19791.50 149
19792.83 140
19794.15 124
19795.48 161
19796.81 169
19798.14 130
19799.46 140
19800.79 167
19802.12 173
19803.45 161
19804.78 152
19806.10 148
19807.43 157
19808.76 152
19810.09 164
19811.42 138
19812.75 133
19814.07 140
19815.40 170
19816.73 166
19818.06 133
19819.39 148
19820.72 172
19822.05 159
19823.37 146
19824.70 148
19826.03 152
19827.36 161
19828.69 137
19830.02 163
19831.35 135
19832.68 161
19834.01 140
19835.33 175
19836.66 131
19837.99 139
19839.32 148
19840.65 146
19841.98 168
19843.31 134
19844.64 144
19845.97 136
19847.30 156
19848.63 133
19849.96 148
19851.29 130
19852.62 164
19853.95 155
19855.28 152
19856.61 145
19857.94 157
19859.27 153
19860.60 153
19861.93 132
19863.26 141
19864.59 159
19865.92 150
19867.25 161
19868.58 130
19869.91 149
19871.24 130
19872.57 140
19873.90 130
19875.23 143
19876.56 136
19877.89 130
19879.22 149
19880.55 164
19881.88 120
19883.21 139
19884.54 146
19885.87 143
19887.21 135
19888.54 134
19889.87 166
19891.20 137
19892.53 164
19893.86 155
19895.19 162
19896.52 152
19897.85 144
19899.18 140
19900.52 145
19901.85 157
19903.18 159
19904.51 169
19905.84 141
19907.17 134
19908.50 131
19909.84 164
19911.17 133
19912.50 138
19913.83 139
19915.16 155
19916.50 146
19917.83 159
19919.16 143
19920.49 148
19921.82 147
19923.16 156
19924.49 160
19925.82 135
19927.15 147
19928.48 159
19929.82 156
19931.15 142
19932.48 156
19933.81 148
19935.15 167
19936.48 151
19937.81 136
19939.14 139
19940.48 156
19941.81 160
19943.14 140
19944.47 147
19945.81 137
19947.14 133
19948.47 144
19949.81 153
19951.14 140
19952.47 141
19953.81 144
19955.14 173
19956.47 135
19957.80 134
19959.14 159
19960.47 181
19961.80 150
19963.14 146
19964.47 150
19965.80 156
19967.14 144
19968.47 159
19969.81 163
19971.14 130
19972.47 163
19973.81 143
19975.14 158
19976.47 159
19977.81 141
19979.14 158
19980.48 172
19981.81 150
19983.14 149
19984.48 156
19985.81 162
19987.15 148
19988.48 137
19989.82 154
19991.15 154
19992.48 151
19993.82 150
19995.15 172
19996.49 141
19997.82 157
19999.16 160
20000.49 159
20001.83 145
20003.16 166
20004.50 153
20005.83 155
20007.17 152
20008.50 153
20009.84 146
20011.17 160
20012.51 163
20013.84 163
20015.18 155
20016.51 133
20017.85 153
20019.18 163
20020.52 158
20021.85 149
20023.19 172
20024.52 164
20025.86 142
20027.19 142
20028.53 144
20029.86 173
20031.20 149
20032.54 159
20033.87 172
20035.21 148
20036.54 153
20037.88 156
20039.22 165
20040.55 182
20041.89 143
20043.22 159
20044.56 160
20045.90 160
20047.23 164
20048.57 159
20049.90 176
20051.24 163
20052.58 161
20053.91 160
20055.25 156
20056.59 167
20057.92 164
20059.26 163
20060.60 171
20061.93 167
20063.27 153
20064.61 151
20065.94 164
20067.28 149
20068.62 172
20069.95 163
20071.29 137
20072.63 163
20073.97 163
20075.30 159
20076.64 151
20077.98 148
20079.31 154
20080.65 162
20081.99 154
20083.33 145
20084.66 152
20086.00 162
20087.34 155
20088.68 155
20090.01 159
20091.35 160
20092.69 166
20094.03 145
20095.37 164
20096.70 139
20098.04 166
20099.38 138
20100.72 158
20102.06 152
20103.39 166
20104.73 176
20106.07 174
20107.41 156
20108.75 144
20110.08 160
20111.42 152
20112.76 148
20114.10 139
20115.44 155
20116.78 145
20118.12 149
20119.45 163
20120.79 170
20122.13 158
20123.47 158
20124.81 163
20126.15 157
20127.49 143
