# Supplementary material for: MALDI-TOF MS typing enables the classification of brewing yeasts of the genus Saccharomyces to major beer styles
Source: PLoS One. 2017 Aug 9;12(8):e0181694. doi: 10.1371/journal.pone.0181694 (PMC5549903; doi:10.1371/journal.pone.0181694)
Supplement: S9 File — The directory includes 90 raw files and was zipped to “.zip”; the folder has three strains with 30 spectra per strain; S1 Text explains the raw files with an example and Table 1 represents the yeast strains used within the experiment. (ZIP) [file pone.0181694.s012.zip › 25-27/30285-66-Lag-Lag-Lag-YPG-18h-E-E_2016-02-12__0_B1_1.dat]

2000.76 3970
2001.18 4026
2001.60 4088
2002.02 4068
2002.45 4018
2002.87 3989
2003.29 4121
2003.71 3998
2004.13 4038
2004.55 4147
2004.98 4137
2005.40 4249
2005.82 4279
2006.24 4224
2006.67 4276
2007.09 4227
2007.51 4276
2007.93 4305
2008.35 4337
2008.78 4428
2009.20 4227
2009.62 4203
2010.04 4053
2010.47 4119
2010.89 4000
2011.31 4038
2011.73 4007
2012.16 4052
2012.58 3898
2013.00 3937
2013.43 3951
2013.85 3942
2014.27 3914
2014.69 3858
2015.12 3756
2015.54 3817
2015.96 3890
2016.39 3904
2016.81 3908
2017.23 3887
2017.66 3902
2018.08 3907
2018.50 3990
2018.93 3969
2019.35 4085
2019.77 4002
2020.20 3936
2020.62 3989
2021.04 4059
2021.47 4013
2021.89 4035
2022.32 4035
2022.74 3998
2023.16 3982
2023.59 3956
2024.01 3895
2024.43 3997
2024.86 3940
2025.28 3902
2025.71 3933
2026.13 3889
2026.56 3932
2026.98 3877
2027.40 3800
2027.83 3823
2028.25 3879
2028.68 3960
2029.10 3986
2029.53 3957
2029.95 3949
2030.38 4009
2030.80 3958
2031.22 4035
2031.65 4047
2032.07 4107
2032.50 4265
2032.92 4222
2033.35 4201
2033.77 4287
2034.20 4210
2034.62 4219
2035.05 4161
2035.47 4084
2035.90 4016
2036.32 3986
2036.75 3959
2037.18 3943
2037.60 3914
2038.03 3947
2038.45 3831
2038.88 3879
2039.30 3850
2039.73 3825
2040.15 3912
2040.58 3902
2041.01 3847
2041.43 3904
2041.86 3886
2042.28 3895
2042.71 4064
2043.13 4042
2043.56 3962
2043.99 3977
2044.41 4032
2044.84 4271
2045.27 4397
2045.69 4557
2046.12 4663
2046.54 4879
2046.97 4978
2047.40 5074
2047.82 5152
2048.25 4933
2048.68 4907
2049.10 4899
2049.53 4771
2049.96 4758
2050.38 4700
2050.81 4460
2051.24 4482
2051.66 4509
2052.09 4475
2052.52 4437
2052.94 4477
2053.37 4483
2053.80 4535
2054.23 4491
2054.65 4480
2055.08 4411
2055.51 4282
2055.93 4344
2056.36 4224
2056.79 4314
2057.22 4309
2057.64 4187
2058.07 4171
2058.50 4141
2058.93 4199
2059.35 4273
2059.78 4302
2060.21 4292
2060.64 4290
2061.07 4335
2061.49 4252
2061.92 4280
2062.35 4436
2062.78 4448
2063.20 4487
2063.63 4433
2064.06 4565
2064.49 4650
2064.92 4623
2065.35 4725
2065.77 4791
2066.20 4782
2066.63 4801
2067.06 4699
2067.49 4616
2067.92 4564
2068.34 4398
2068.77 4270
2069.20 4143
2069.63 4136
2070.06 4016
2070.49 4032
2070.92 4011
2071.35 4024
2071.78 4087
2072.20 4070
2072.63 4055
2073.06 4101
2073.49 4058
2073.92 4183
2074.35 4268
2074.78 4308
2075.21 4317
2075.64 4382
2076.07 4379
2076.50 4356
2076.93 4427
2077.36 4354
2077.78 4293
2078.21 4221
2078.64 4191
2079.07 4146
2079.50 4146
2079.93 4176
2080.36 4118
2080.79 4028
2081.22 4011
2081.65 4044
2082.08 3948
2082.51 3869
2082.94 3958
2083.37 3891
2083.80 3960
2084.23 3937
2084.66 3886
2085.09 3904
2085.52 4001
2085.95 3967
2086.39 3948
2086.82 3933
2087.25 3903
2087.68 3886
2088.11 3969
2088.54 3940
2088.97 3939
2089.40 3913
2089.83 3936
2090.26 3951
2090.69 3945
2091.12 3930
2091.55 3993
2091.99 4009
2092.42 4018
2092.85 4000
2093.28 3934
2093.71 3970
2094.14 3971
2094.57 3826
2095.00 3854
2095.43 3899
2095.87 3867
2096.30 3923
2096.73 3884
2097.16 3907
2097.59 3743
2098.02 3871
2098.46 3869
2098.89 3862
2099.32 3768
2099.75 3708
2100.18 3726
2100.61 3675
2101.05 3645
2101.48 3705
2101.91 3782
2102.34 3665
2102.78 3730
2103.21 3718
2103.64 3675
2104.07 3653
2104.50 3699
2104.94 3762
2105.37 3784
2105.80 3803
2106.23 3741
2106.67 3772
2107.10 3758
2107.53 3846
2107.96 3986
2108.40 3994
2108.83 3989
2109.26 3951
2109.70 3938
2110.13 3958
2110.56 3940
2110.99 3880
2111.43 3928
2111.86 3894
2112.29 3790
2112.73 3853
2113.16 3915
2113.59 3819
2114.03 3744
2114.46 3713
2114.89 3813
2115.33 3784
2115.76 3683
2116.19 3653
2116.63 3730
2117.06 3643
2117.49 3644
2117.93 3659
2118.36 3651
2118.80 3681
2119.23 3670
2119.66 3613
2120.10 3593
2120.53 3721
2120.96 3670
2121.40 3646
2121.83 3653
2122.27 3752
2122.70 3717
2123.14 3715
2123.57 3753
2124.00 3728
2124.44 3666
2124.87 3799
2125.31 3742
2125.74 3701
2126.18 3717
2126.61 3687
2127.05 3726
2127.48 3680
2127.91 3592
2128.35 3568
2128.78 3567
2129.22 3519
2129.65 3549
2130.09 3518
2130.52 3551
2130.96 3591
2131.39 3623
2131.83 3662
2132.26 3676
2132.70 3689
2133.13 3680
2133.57 3740
2134.01 3688
2134.44 3616
2134.88 3640
2135.31 3705
2135.75 3698
2136.18 3605
2136.62 3617
2137.05 3700
2137.49 3686
2137.93 3728
2138.36 3736
2138.80 3734
2139.23 3734
2139.67 3641
2140.10 3670
2140.54 3724
2140.98 3709
2141.41 3599
2141.85 3663
2142.29 3600
2142.72 3471
2143.16 3545
2143.59 3523
2144.03 3478
2144.47 3478
2144.90 3457
2145.34 3447
2145.78 3514
2146.21 3445
2146.65 3532
2147.09 3476
2147.52 3508
2147.96 3586
2148.40 3582
2148.83 3573
2149.27 3577
2149.71 3580
2150.14 3597
2150.58 3519
2151.02 3523
2151.46 3514
2151.89 3522
2152.33 3481
2152.77 3488
2153.20 3494
2153.64 3527
2154.08 3531
2154.52 3481
2154.95 3563
2155.39 3541
2155.83 3540
2156.27 3503
2156.70 3454
2157.14 3445
2157.58 3546
2158.02 3530
2158.45 3579
2158.89 3592
2159.33 3547
2159.77 3582
2160.21 3650
2160.64 3655
2161.08 3729
2161.52 3645
2161.96 3626
2162.40 3669
2162.84 3646
2163.27 3652
2163.71 3743
2164.15 3814
2164.59 3692
2165.03 3808
2165.47 3887
2165.90 3881
2166.34 3884
2166.78 3858
2167.22 3927
2167.66 3903
2168.10 3756
2168.54 3689
2168.98 3649
2169.41 3556
2169.85 3609
2170.29 3486
2170.73 3523
2171.17 3523
2171.61 3549
2172.05 3644
2172.49 3627
2172.93 3633
2173.37 3622
2173.81 3544
2174.25 3552
2174.69 3472
2175.13 3512
2175.56 3540
2176.00 3571
2176.44 3530
2176.88 3593
2177.32 3629
2177.76 3626
2178.20 3664
2178.64 3573
2179.08 3538
2179.52 3535
2179.96 3521
2180.40 3559
2180.84 3562
2181.28 3536
2181.72 3627
2182.16 3620
2182.60 3608
2183.04 3570
2183.48 3590
2183.92 3595
2184.36 3588
2184.81 3639
2185.25 3585
2185.69 3532
2186.13 3482
2186.57 3495
2187.01 3430
2187.45 3434
2187.89 3458
2188.33 3467
2188.77 3467
2189.21 3581
2189.65 3515
2190.09 3500
2190.54 3646
2190.98 3628
2191.42 3561
2191.86 3666
2192.30 3682
2192.74 3685
2193.18 3649
2193.62 3643
2194.07 3737
2194.51 3686
2194.95 3755
2195.39 3826
2195.83 3778
2196.27 3703
2196.72 3629
2197.16 3678
2197.60 3569
2198.04 3673
2198.48 3599
2198.92 3548
2199.37 3549
2199.81 3606
2200.25 3621
2200.69 3554
2201.13 3582
2201.58 3612
2202.02 3583
2202.46 3610
2202.90 3663
2203.35 3632
2203.79 3600
2204.23 3590
2204.67 3558
2205.12 3606
2205.56 3557
2206.00 3557
2206.44 3528
2206.89 3555
2207.33 3528
2207.77 3450
2208.21 3551
2208.66 3494
2209.10 3475
2209.54 3421
2209.99 3447
2210.43 3531
2210.87 3437
2211.32 3561
2211.76 3526
2212.20 3454
2212.65 3423
2213.09 3440
2213.53 3372
2213.98 3410
2214.42 3463
2214.86 3383
2215.31 3370
2215.75 3403
2216.19 3385
2216.64 3385
2217.08 3464
2217.52 3405
2217.97 3450
2218.41 3406
2218.86 3420
2219.30 3396
2219.74 3429
2220.19 3464
2220.63 3509
2221.08 3507
2221.52 3559
2221.97 3611
2222.41 3629
2222.85 3544
2223.30 3506
2223.74 3658
2224.19 3628
2224.63 3611
2225.08 3541
2225.52 3474
2225.96 3506
2226.41 3545
2226.85 3517
2227.30 3475
2227.74 3418
2228.19 3376
2228.63 3365
2229.08 3344
2229.52 3355
2229.97 3397
2230.41 3391
2230.86 3404
2231.30 3360
2231.75 3365
2232.19 3318
2232.64 3393
2233.08 3404
2233.53 3436
2233.98 3394
2234.42 3422
2234.87 3411
2235.31 3441
2235.76 3396
2236.20 3383
2236.65 3333
2237.09 3350
2237.54 3416
2237.99 3365
2238.43 3387
2238.88 3426
2239.32 3363
2239.77 3378
2240.22 3308
2240.66 3326
2241.11 3368
2241.55 3357
2242.00 3284
2242.45 3299
2242.89 3256
2243.34 3259
2243.79 3294
2244.23 3320
2244.68 3272
2245.13 3223
2245.57 3196
2246.02 3169
2246.47 3147
2246.91 3202
2247.36 3244
2247.81 3319
2248.25 3364
2248.70 3260
2249.15 3252
2249.59 3286
2250.04 3295
2250.49 3236
2250.93 3241
2251.38 3279
2251.83 3285
2252.28 3278
2252.72 3268
2253.17 3219
2253.62 3255
2254.07 3214
2254.51 3241
2254.96 3223
2255.41 3234
2255.86 3278
2256.30 3225
2256.75 3155
2257.20 3192
2257.65 3180
2258.09 3206
2258.54 3221
2258.99 3187
2259.44 3202
2259.89 3237
2260.33 3235
2260.78 3240
2261.23 3233
2261.68 3217
2262.13 3258
2262.58 3324
2263.02 3344
2263.47 3290
2263.92 3250
2264.37 3241
2264.82 3322
2265.27 3262
2265.71 3288
2266.16 3156
2266.61 3152
2267.06 3289
2267.51 3213
2267.96 3182
2268.41 3152
2268.86 3124
2269.30 3210
2269.75 3175
2270.20 3194
2270.65 3194
2271.10 3209
2271.55 3203
2272.00 3240
2272.45 3220
2272.90 3220
2273.35 3285
2273.80 3310
2274.25 3289
2274.69 3188
2275.14 3202
2275.59 3227
2276.04 3295
2276.49 3272
2276.94 3298
2277.39 3301
2277.84 3300
2278.29 3269
2278.74 3260
2279.19 3317
2279.64 3225
2280.09 3272
2280.54 3237
2280.99 3202
2281.44 3228
2281.89 3145
2282.34 3192
2282.79 3152
2283.24 3082
2283.69 3110
2284.14 3106
2284.59 3056
2285.04 3097
2285.50 3147
2285.95 3145
2286.40 3136
2286.85 3212
2287.30 3196
2287.75 3205
2288.20 3116
2288.65 3213
2289.10 3280
2289.55 3371
2290.00 3342
2290.45 3294
2290.91 3354
2291.36 3368
2291.81 3407
2292.26 3375
2292.71 3399
2293.16 3368
2293.61 3360
2294.06 3300
2294.52 3314
2294.97 3364
2295.42 3214
2295.87 3164
2296.32 3176
2296.77 3206
2297.22 3197
2297.68 3158
2298.13 3030
2298.58 3115
2299.03 3138
2299.48 3088
2299.94 3141
2300.39 3074
2300.84 2961
2301.29 3093
2301.74 3125
2302.20 3096
2302.65 3066
2303.10 3110
2303.55 3151
2304.01 3145
2304.46 3161
2304.91 3072
2305.36 3207
2305.82 3160
2306.27 3201
2306.72 3205
2307.17 3141
2307.63 3236
2308.08 3342
2308.53 3282
2308.98 3315
2309.44 3267
2309.89 3384
2310.34 3348
2310.80 3347
2311.25 3335
2311.70 3239
2312.16 3272
2312.61 3263
2313.06 3200
2313.52 3254
2313.97 3255
2314.42 3235
2314.88 3275
2315.33 3238
2315.78 3169
2316.24 3158
2316.69 3311
2317.14 3151
2317.60 3149
2318.05 3190
2318.50 3143
2318.96 3200
2319.41 3234
2319.87 3112
2320.32 3048
2320.77 3173
2321.23 3136
2321.68 3064
2322.14 3144
2322.59 3168
2323.04 3188
2323.50 3180
2323.95 3220
2324.41 3275
2324.86 3446
2325.32 3608
2325.77 3635
2326.23 3529
2326.68 3577
2327.13 3542
2327.59 3513
2328.04 3497
2328.50 3391
2328.95 3273
2329.41 3307
2329.86 3295
2330.32 3174
2330.77 3105
2331.23 3035
2331.68 3105
2332.14 3134
2332.59 3086
2333.05 3053
2333.50 3219
2333.96 3151
2334.41 3175
2334.87 3095
2335.33 3145
2335.78 3205
2336.24 3133
2336.69 3189
2337.15 3137
2337.60 3157
2338.06 3146
2338.51 3123
2338.97 3116
2339.43 3063
2339.88 3061
2340.34 3081
2340.79 3009
2341.25 3045
2341.71 3045
2342.16 3021
2342.62 3071
2343.07 3118
2343.53 3034
2343.99 2959
2344.44 2939
2344.90 2913
2345.36 2900
2345.81 2957
2346.27 2951
2346.73 2948
2347.18 2955
2347.64 3040
2348.09 3061
2348.55 3056
2349.01 3053
2349.47 3037
2349.92 3044
2350.38 3082
2350.84 3059
2351.29 3098
2351.75 3082
2352.21 3093
2352.66 3123
2353.12 3118
2353.58 3063
2354.04 3058
2354.49 2998
2354.95 2956
2355.41 3005
2355.86 3056
2356.32 3014
2356.78 2977
2357.24 3016
2357.70 2999
2358.15 2971
2358.61 2856
2359.07 2904
2359.53 2951
2359.98 2904
2360.44 2886
2360.90 2868
2361.36 2815
2361.82 2892
2362.27 2842
2362.73 2923
2363.19 2914
2363.65 2895
2364.11 2953
2364.56 2961
2365.02 2920
2365.48 2907
2365.94 2899
2366.40 2887
2366.86 2935
2367.31 2946
2367.77 3014
2368.23 2933
2368.69 3005
2369.15 2956
2369.61 3043
2370.07 3022
2370.53 3010
2370.98 3043
2371.44 3139
2371.90 3137
2372.36 3066
2372.82 3147
2373.28 2974
2373.74 3046
2374.20 3098
2374.66 2962
2375.12 2977
2375.58 3020
2376.04 3014
2376.49 2879
2376.95 2868
2377.41 2919
2377.87 2938
2378.33 2948
2378.79 2924
2379.25 2972
2379.71 2879
2380.17 2917
2380.63 2972
2381.09 2982
2381.55 2973
2382.01 2925
2382.47 2926
2382.93 2853
2383.39 2891
2383.85 2901
2384.31 2843
2384.77 2847
2385.23 2832
2385.69 2852
2386.15 2832
2386.61 2841
2387.07 2890
2387.53 2876
2387.99 2910
2388.46 2855
2388.92 2887
2389.38 2881
2389.84 2885
2390.30 2900
2390.76 2865
2391.22 2843
2391.68 2881
2392.14 2902
2392.60 2879
2393.06 2874
2393.52 2944
2393.99 2949
2394.45 2934
2394.91 2967
2395.37 2898
2395.83 2825
2396.29 2815
2396.75 2852
2397.21 2908
2397.68 2864
2398.14 2812
2398.60 2775
2399.06 2763
2399.52 2694
2399.98 2774
2400.45 2801
2400.91 2790
2401.37 2831
2401.83 2732
2402.29 2841
2402.76 2870
2403.22 2858
2403.68 2776
2404.14 2822
2404.60 2818
2405.07 2895
2405.53 2847
2405.99 2860
2406.45 2833
2406.91 2787
2407.38 2843
2407.84 2862
2408.30 2863
2408.76 2854
2409.23 2817
2409.69 2857
2410.15 2856
2410.62 2773
2411.08 2748
2411.54 2744
2412.00 2795
2412.47 2790
2412.93 2809
2413.39 2812
2413.86 2780
2414.32 2824
2414.78 2782
2415.24 2818
2415.71 2801
2416.17 2800
2416.63 2858
2417.10 2716
2417.56 2719
2418.02 2862
2418.49 2874
2418.95 2826
2419.42 2764
2419.88 2676
2420.34 2746
2420.81 2813
2421.27 2835
2421.73 2742
2422.20 2764
2422.66 2727
2423.13 2721
2423.59 2789
2424.05 2716
2424.52 2758
2424.98 2754
2425.45 2795
2425.91 2763
2426.37 2771
2426.84 2715
2427.30 2732
2427.77 2782
2428.23 2753
2428.70 2724
2429.16 2768
2429.62 2768
2430.09 2738
2430.55 2662
2431.02 2694
2431.48 2625
2431.95 2711
2432.41 2741
2432.88 2785
2433.34 2731
2433.81 2780
2434.27 2697
2434.74 2717
2435.20 2696
2435.67 2780
2436.13 2728
2436.60 2759
2437.06 2717
2437.53 2740
2437.99 2723
2438.46 2737
2438.92 2715
2439.39 2731
2439.86 2693
2440.32 2710
2440.79 2773
2441.25 2780
2441.72 2760
2442.18 2692
2442.65 2752
2443.12 2705
2443.58 2699
2444.05 2713
2444.51 2688
2444.98 2713
2445.44 2632
2445.91 2635
2446.38 2682
2446.84 2667
2447.31 2641
2447.78 2697
2448.24 2682
2448.71 2609
2449.17 2673
2449.64 2727
2450.11 2716
2450.57 2675
2451.04 2661
2451.51 2794
2451.97 2708
2452.44 2689
2452.91 2630
2453.37 2585
2453.84 2614
2454.31 2781
2454.78 2762
2455.24 2669
2455.71 2673
2456.18 2654
2456.64 2746
2457.11 2695
2457.58 2755
2458.04 2698
2458.51 2685
2458.98 2696
2459.45 2684
2459.91 2756
2460.38 2708
2460.85 2664
2461.32 2746
2461.78 2730
2462.25 2729
2462.72 2694
2463.19 2713
2463.66 2809
2464.12 2711
2464.59 2735
2465.06 2812
2465.53 2759
2465.99 2756
2466.46 2741
2466.93 2701
2467.40 2729
2467.87 2659
2468.34 2702
2468.80 2746
2469.27 2727
2469.74 2660
2470.21 2715
2470.68 2663
2471.15 2609
2471.61 2629
2472.08 2678
2472.55 2691
2473.02 2678
2473.49 2650
2473.96 2644
2474.43 2667
2474.90 2589
2475.36 2549
2475.83 2581
2476.30 2557
2476.77 2555
2477.24 2536
2477.71 2533
2478.18 2559
2478.65 2621
2479.12 2590
2479.59 2624
2480.06 2580
2480.52 2643
2480.99 2560
2481.46 2542
2481.93 2575
2482.40 2651
2482.87 2540
2483.34 2489
2483.81 2577
2484.28 2653
2484.75 2696
2485.22 2659
2485.69 2716
2486.16 2713
2486.63 2734
2487.10 2703
2487.57 2641
2488.04 2668
2488.51 2675
2488.98 2702
2489.45 2615
2489.92 2601
2490.39 2595
2490.86 2667
2491.33 2562
2491.80 2543
2492.27 2581
2492.74 2585
2493.21 2586
2493.69 2594
2494.16 2578
2494.63 2634
2495.10 2621
2495.57 2578
2496.04 2584
2496.51 2607
2496.98 2619
2497.45 2507
2497.92 2510
2498.39 2549
2498.86 2562
2499.34 2452
2499.81 2558
2500.28 2510
2500.75 2524
2501.22 2601
2501.69 2615
2502.16 2599
2502.64 2614
2503.11 2542
2503.58 2573
2504.05 2573
2504.52 2572
2504.99 2591
2505.47 2640
2505.94 2677
2506.41 2577
2506.88 2603
2507.35 2616
2507.82 2621
2508.30 2614
2508.77 2654
2509.24 2669
2509.71 2629
2510.18 2649
2510.66 2607
2511.13 2569
2511.60 2594
2512.07 2550
2512.55 2528
2513.02 2556
2513.49 2650
2513.96 2578
2514.44 2543
2514.91 2528
2515.38 2573
2515.85 2558
2516.33 2449
2516.80 2492
2517.27 2557
2517.75 2480
2518.22 2519
2518.69 2540
2519.16 2604
2519.64 2535
2520.11 2548
2520.58 2553
2521.06 2582
2521.53 2590
2522.00 2594
2522.48 2617
2522.95 2629
2523.42 2516
2523.90 2496
2524.37 2578
2524.84 2545
2525.32 2559
2525.79 2567
2526.27 2566
2526.74 2567
2527.21 2567
2527.69 2517
2528.16 2532
2528.63 2562
2529.11 2539
2529.58 2564
2530.06 2613
2530.53 2502
2531.00 2515
2531.48 2512
2531.95 2543
2532.43 2591
2532.90 2525
2533.38 2537
2533.85 2561
2534.32 2562
2534.80 2615
2535.27 2573
2535.75 2551
2536.22 2664
2536.70 2576
2537.17 2612
2537.65 2611
2538.12 2591
2538.60 2670
2539.07 2644
2539.55 2708
2540.02 2603
2540.50 2615
2540.97 2643
2541.45 2668
2541.92 2663
2542.40 2611
2542.87 2598
2543.35 2574
2543.82 2551
2544.30 2568
2544.77 2566
2545.25 2528
2545.72 2596
2546.20 2612
2546.68 2561
2547.15 2606
2547.63 2658
2548.10 2649
2548.58 2600
2549.05 2646
2549.53 2626
2550.01 2686
2550.48 2680
2550.96 2732
2551.43 2678
2551.91 2684
2552.39 2734
2552.86 2678
2553.34 2621
2553.82 2636
2554.29 2644
2554.77 2718
2555.24 2667
2555.72 2574
2556.20 2542
2556.67 2531
2557.15 2583
2557.63 2586
2558.10 2543
2558.58 2558
2559.06 2544
2559.53 2468
2560.01 2474
2560.49 2492
2560.96 2577
2561.44 2562
2561.92 2538
2562.40 2498
2562.87 2449
2563.35 2471
2563.83 2478
2564.30 2514
2564.78 2537
2565.26 2463
2565.74 2590
2566.21 2554
2566.69 2475
2567.17 2477
2567.65 2472
2568.12 2591
2568.60 2604
2569.08 2592
2569.56 2569
2570.03 2558
2570.51 2531
2570.99 2482
2571.47 2508
2571.95 2516
2572.42 2456
2572.90 2553
2573.38 2494
2573.86 2497
2574.34 2574
2574.81 2530
2575.29 2574
2575.77 2560
2576.25 2531
2576.73 2551
2577.21 2486
2577.68 2506
2578.16 2535
2578.64 2455
2579.12 2395
2579.60 2466
2580.08 2450
2580.56 2426
2581.04 2432
2581.51 2517
2581.99 2469
2582.47 2449
2582.95 2447
2583.43 2476
2583.91 2395
2584.39 2428
2584.87 2526
2585.35 2445
2585.83 2383
2586.31 2421
2586.78 2405
2587.26 2345
2587.74 2420
2588.22 2484
2588.70 2506
2589.18 2499
2589.66 2444
2590.14 2473
2590.62 2506
2591.10 2444
2591.58 2448
2592.06 2477
2592.54 2555
2593.02 2441
2593.50 2392
2593.98 2442
2594.46 2377
2594.94 2376
2595.42 2476
2595.90 2471
2596.38 2394
2596.86 2426
2597.34 2381
2597.82 2378
2598.30 2437
2598.78 2421
2599.26 2404
2599.74 2386
2600.22 2394
2600.70 2468
2601.19 2373
2601.67 2431
2602.15 2434
2602.63 2439
2603.11 2430
2603.59 2428
2604.07 2422
2604.55 2388
2605.03 2447
2605.51 2409
2605.99 2396
2606.48 2397
2606.96 2381
2607.44 2410
2607.92 2401
2608.40 2409
2608.88 2438
2609.36 2408
2609.84 2370
2610.33 2409
2610.81 2454
2611.29 2428
2611.77 2401
2612.25 2339
2612.73 2376
2613.22 2381
2613.70 2358
2614.18 2461
2614.66 2361
2615.14 2356
2615.63 2390
2616.11 2402
2616.59 2378
2617.07 2408
2617.55 2398
2618.04 2517
2618.52 2430
2619.00 2497
2619.48 2428
2619.97 2455
2620.45 2464
2620.93 2402
2621.41 2385
2621.90 2414
2622.38 2376
2622.86 2381
2623.34 2362
2623.83 2414
2624.31 2390
2624.79 2398
2625.27 2348
2625.76 2343
2626.24 2353
2626.72 2327
2627.21 2345
2627.69 2343
2628.17 2382
2628.66 2320
2629.14 2352
2629.62 2354
2630.11 2288
2630.59 2359
2631.07 2461
2631.56 2486
2632.04 2466
2632.52 2494
2633.01 2493
2633.49 2458
2633.97 2477
2634.46 2577
2634.94 2631
2635.43 2521
2635.91 2500
2636.39 2507
2636.88 2561
2637.36 2509
2637.85 2395
2638.33 2413
2638.81 2413
2639.30 2441
2639.78 2345
2640.27 2329
2640.75 2325
2641.24 2341
2641.72 2298
2642.20 2288
2642.69 2313
2643.17 2237
2643.66 2309
2644.14 2274
2644.63 2400
2645.11 2309
2645.60 2272
2646.08 2282
2646.57 2266
2647.05 2302
2647.54 2349
2648.02 2314
2648.51 2284
2648.99 2308
2649.48 2308
2649.96 2285
2650.45 2332
2650.93 2362
2651.42 2308
2651.90 2256
2652.39 2327
2652.87 2278
2653.36 2264
2653.84 2286
2654.33 2298
2654.82 2351
2655.30 2326
2655.79 2315
2656.27 2280
2656.76 2247
2657.24 2294
2657.73 2342
2658.22 2292
2658.70 2282
2659.19 2227
2659.67 2300
2660.16 2330
2660.65 2307
2661.13 2291
2661.62 2298
2662.10 2341
2662.59 2339
2663.08 2364
2663.56 2311
2664.05 2284
2664.54 2395
2665.02 2348
2665.51 2384
2666.00 2429
2666.48 2293
2666.97 2410
2667.46 2406
2667.94 2403
2668.43 2384
2668.92 2381
2669.40 2348
2669.89 2302
2670.38 2306
2670.86 2289
2671.35 2345
2671.84 2354
2672.33 2335
2672.81 2345
2673.30 2319
2673.79 2373
2674.28 2354
2674.76 2303
2675.25 2258
2675.74 2249
2676.23 2291
2676.71 2278
2677.20 2278
2677.69 2224
2678.18 2212
2678.66 2239
2679.15 2225
2679.64 2259
2680.13 2305
2680.62 2234
2681.10 2257
2681.59 2264
2682.08 2170
2682.57 2226
2683.06 2221
2683.54 2234
2684.03 2242
2684.52 2310
2685.01 2242
2685.50 2213
2685.99 2258
2686.47 2241
2686.96 2239
2687.45 2300
2687.94 2309
2688.43 2270
2688.92 2290
2689.41 2256
2689.89 2247
2690.38 2296
2690.87 2296
2691.36 2229
2691.85 2167
2692.34 2245
2692.83 2270
2693.32 2186
2693.81 2264
2694.30 2294
2694.79 2377
2695.27 2281
2695.76 2239
2696.25 2329
2696.74 2323
2697.23 2314
2697.72 2270
2698.21 2320
2698.70 2250
2699.19 2334
2699.68 2318
2700.17 2210
2700.66 2268
2701.15 2250
2701.64 2295
2702.13 2225
2702.62 2339
2703.11 2361
2703.60 2333
2704.09 2330
2704.58 2274
2705.07 2246
2705.56 2263
2706.05 2280
2706.54 2275
2707.03 2268
2707.52 2261
2708.01 2271
2708.50 2247
2708.99 2339
2709.48 2280
2709.97 2252
2710.46 2248
2710.96 2236
2711.45 2228
2711.94 2278
2712.43 2305
2712.92 2280
2713.41 2196
2713.90 2216
2714.39 2282
2714.88 2249
2715.37 2174
2715.86 2209
2716.36 2189
2716.85 2166
2717.34 2189
2717.83 2259
2718.32 2255
2718.81 2245
2719.30 2218
2719.80 2248
2720.29 2198
2720.78 2193
2721.27 2267
2721.76 2269
2722.25 2305
2722.75 2269
2723.24 2336
2723.73 2319
2724.22 2334
2724.71 2287
2725.21 2315
2725.70 2280
2726.19 2246
2726.68 2237
2727.17 2260
2727.67 2268
2728.16 2244
2728.65 2312
2729.14 2299
2729.64 2252
2730.13 2237
2730.62 2230
2731.11 2228
2731.61 2234
2732.10 2106
2732.59 2175
2733.08 2264
2733.58 2174
2734.07 2158
2734.56 2175
2735.05 2177
2735.55 2225
2736.04 2256
2736.53 2215
2737.03 2235
2737.52 2205
2738.01 2316
2738.51 2377
2739.00 2326
2739.49 2311
2739.99 2324
2740.48 2315
2740.97 2316
2741.47 2354
2741.96 2385
2742.45 2364
2742.95 2347
2743.44 2366
2743.93 2361
2744.43 2338
2744.92 2355
2745.42 2269
2745.91 2330
2746.40 2281
2746.90 2274
2747.39 2279
2747.89 2272
2748.38 2290
2748.87 2303
2749.37 2267
2749.86 2245
2750.36 2264
2750.85 2271
2751.34 2196
2751.84 2242
2752.33 2265
2752.83 2293
2753.32 2204
2753.82 2233
2754.31 2182
2754.81 2178
2755.30 2274
2755.80 2222
2756.29 2166
2756.79 2232
2757.28 2247
2757.78 2272
2758.27 2224
2758.77 2114
2759.26 2191
2759.76 2243
2760.25 2273
2760.75 2276
2761.24 2244
2761.74 2268
2762.23 2230
2762.73 2209
2763.22 2218
2763.72 2259
2764.21 2311
2764.71 2318
2765.20 2232
2765.70 2220
2766.20 2265
2766.69 2306
2767.19 2235
2767.68 2230
2768.18 2238
2768.68 2181
2769.17 2184
2769.67 2220
2770.16 2273
2770.66 2214
2771.16 2232
2771.65 2240
2772.15 2183
2772.64 2198
2773.14 2263
2773.64 2209
2774.13 2167
2774.63 2144
2775.13 2087
2775.62 2102
2776.12 2107
2776.62 2123
2777.11 2169
2777.61 2129
2778.11 2141
2778.60 2230
2779.10 2197
2779.60 2152
2780.09 2136
2780.59 2026
2781.09 2164
2781.58 2135
2782.08 2126
2782.58 2108
2783.08 2159
2783.57 2168
2784.07 2129
2784.57 2087
2785.07 2094
2785.56 2085
2786.06 2121
2786.56 2115
2787.06 2105
2787.55 2066
2788.05 2087
2788.55 2122
2789.05 2153
2789.54 2133
2790.04 2171
2790.54 2120
2791.04 2088
2791.54 2030
2792.03 2092
2792.53 2127
2793.03 2113
2793.53 2188
2794.03 2146
2794.52 2154
2795.02 2177
2795.52 2108
2796.02 2111
2796.52 2130
2797.02 2146
2797.51 2140
2798.01 2173
2798.51 2184
2799.01 2237
2799.51 2244
2800.01 2252
2800.51 2231
2801.00 2219
2801.50 2222
2802.00 2166
2802.50 2170
2803.00 2155
2803.50 2213
2804.00 2181
2804.50 2103
2805.00 2138
2805.50 2146
2806.00 2095
2806.49 2123
2806.99 2101
2807.49 2040
2807.99 2062
2808.49 2107
2808.99 2115
2809.49 2113
2809.99 2100
2810.49 2125
2810.99 2174
2811.49 2221
2811.99 2129
2812.49 2143
2812.99 2191
2813.49 2174
2813.99 2149
2814.49 2117
2814.99 2163
2815.49 2144
2815.99 2126
2816.49 2084
2816.99 2125
2817.49 2159
2817.99 2181
2818.49 2076
2818.99 2071
2819.49 2068
2819.99 2088
2820.49 2151
2820.99 2139
2821.49 2111
2821.99 2102
2822.50 2115
2823.00 2127
2823.50 2120
2824.00 2118
2824.50 2113
2825.00 2088
2825.50 2087
2826.00 2104
2826.50 2100
2827.00 2021
2827.50 2029
2828.01 1993
2828.51 2041
2829.01 2037
2829.51 2084
2830.01 2100
2830.51 2086
2831.01 2074
2831.52 1988
2832.02 2041
2832.52 2062
2833.02 2036
2833.52 2083
2834.02 2069
2834.53 2050
2835.03 2039
2835.53 2053
2836.03 2047
2836.53 2072
2837.03 2077
2837.54 2088
2838.04 2092
2838.54 2093
2839.04 2016
2839.55 2066
2840.05 2060
2840.55 2078
2841.05 2132
2841.55 2065
2842.06 2057
2842.56 2049
2843.06 2106
2843.56 2116
2844.07 2084
2844.57 2089
2845.07 2121
2845.58 2075
2846.08 2051
2846.58 2017
2847.08 2032
2847.59 2038
2848.09 2093
2848.59 2048
2849.10 2025
2849.60 2030
2850.10 2002
2850.61 2065
2851.11 2049
2851.61 2010
2852.12 2054
2852.62 2052
2853.12 2015
2853.63 2075
2854.13 2060
2854.63 2096
2855.14 2062
2855.64 2142
2856.14 2156
2856.65 2122
2857.15 2068
2857.66 2098
2858.16 2132
2858.66 2078
2859.17 2086
2859.67 2098
2860.17 2062
2860.68 2004
2861.18 2020
2861.69 1979
2862.19 2024
2862.70 2059
2863.20 2044
2863.70 2010
2864.21 1985
2864.71 2036
2865.22 2122
2865.72 2040
2866.23 2068
2866.73 2063
2867.24 2016
2867.74 2023
2868.25 2006
2868.75 2080
2869.26 2043
2869.76 2019
2870.27 2047
2870.77 2032
2871.28 2041
2871.78 2037
2872.29 2034
2872.79 2024
2873.30 2082
2873.80 2052
2874.31 2087
2874.81 2168
2875.32 2122
2875.82 2024
2876.33 2086
2876.83 1993
2877.34 2014
2877.84 2035
2878.35 2037
2878.86 2062
2879.36 2013
2879.87 1983
2880.37 2066
2880.88 2045
2881.39 2003
2881.89 2045
2882.40 2059
2882.90 2104
2883.41 2045
2883.92 2135
2884.42 2111
2884.93 2129
2885.43 2215
2885.94 2248
2886.45 2255
2886.95 2320
2887.46 2373
2887.97 2321
2888.47 2322
2888.98 2312
2889.49 2318
2889.99 2260
2890.50 2277
2891.01 2300
2891.51 2331
2892.02 2209
2892.53 2250
2893.03 2300
2893.54 2277
2894.05 2297
2894.55 2311
2895.06 2272
2895.57 2314
2896.08 2384
2896.58 2358
2897.09 2364
2897.60 2417
2898.11 2322
2898.61 2246
2899.12 2288
2899.63 2264
2900.13 2164
2900.64 2194
2901.15 2221
2901.66 2227
2902.17 2147
2902.67 2136
2903.18 2105
2903.69 2156
2904.20 2140
2904.70 2186
2905.21 2150
2905.72 2130
2906.23 2102
2906.74 2081
2907.25 2023
2907.75 2043
2908.26 1998
2908.77 2044
2909.28 2059
2909.79 2064
2910.30 2007
2910.80 2037
2911.31 1970
2911.82 2013
2912.33 2014
2912.84 2027
2913.35 2047
2913.86 2035
2914.36 2007
2914.87 2026
2915.38 2032
2915.89 2067
2916.40 2083
2916.91 2059
2917.42 2009
2917.93 2064
2918.44 2107
2918.95 2062
2919.46 2073
2919.96 2090
2920.47 2124
2920.98 2115
2921.49 2089
2922.00 2033
2922.51 2058
2923.02 2092
2923.53 2142
2924.04 2169
2924.55 2144
2925.06 2096
2925.57 2061
2926.08 2137
2926.59 2118
2927.10 2173
2927.61 2129
2928.12 2174
2928.63 2172
2929.14 2159
2929.65 2124
2930.16 2195
2930.67 2164
2931.18 2086
2931.69 2130
2932.20 2151
2932.71 2066
2933.22 2054
2933.73 2095
2934.24 2063
2934.75 2066
2935.26 2061
2935.77 2112
2936.29 2129
2936.80 2055
2937.31 2065
2937.82 2099
2938.33 2050
2938.84 2099
2939.35 2153
2939.86 2184
2940.37 2159
2940.88 2238
2941.39 2149
2941.91 2110
2942.42 2048
2942.93 2094
2943.44 2091
2943.95 2082
2944.46 2008
2944.97 2075
2945.49 2090
2946.00 2008
2946.51 2048
2947.02 2008
2947.53 1980
2948.04 2045
2948.56 1991
2949.07 2034
2949.58 2008
2950.09 1970
2950.60 2007
2951.12 2082
2951.63 2021
2952.14 2072
2952.65 2034
2953.16 2028
2953.68 1974
2954.19 2036
2954.70 2020
2955.21 2052
2955.73 2033
2956.24 2028
2956.75 2038
2957.26 2071
2957.78 2044
2958.29 2037
2958.80 1988
2959.31 2033
2959.83 2079
2960.34 2126
2960.85 2091
2961.36 2151
2961.88 2119
2962.39 2068
2962.90 2146
2963.42 2111
2963.93 2112
2964.44 2143
2964.96 2100
2965.47 2120
2965.98 2206
2966.50 2213
2967.01 2230
2967.52 2219
2968.04 2227
2968.55 2267
2969.06 2313
2969.58 2338
2970.09 2267
2970.60 2252
2971.12 2282
2971.63 2257
2972.15 2239
2972.66 2165
2973.17 2131
2973.69 2163
2974.20 2165
2974.72 2152
2975.23 2101
2975.74 2101
2976.26 2127
2976.77 2058
2977.29 2074
2977.80 2040
2978.31 2074
2978.83 2093
2979.34 2088
2979.86 2106
2980.37 2068
2980.89 2151
2981.40 2124
2981.92 2190
2982.43 2208
2982.95 2189
2983.46 2212
2983.98 2221
2984.49 2184
2985.01 2255
2985.52 2220
2986.04 2193
2986.55 2213
2987.07 2181
2987.58 2200
2988.10 2163
2988.61 2201
2989.13 2240
2989.64 2341
2990.16 2282
2990.67 2210
2991.19 2231
2991.70 2249
2992.22 2242
2992.73 2229
2993.25 2263
2993.77 2217
2994.28 2206
2994.80 2285
2995.31 2217
2995.83 2298
2996.35 2289
2996.86 2321
2997.38 2323
2997.89 2321
2998.41 2352
2998.93 2412
2999.44 2436
2999.96 2452
3000.47 2556
3000.99 2562
3001.51 2578
3002.02 2605
3002.54 2755
3003.06 2851
3003.57 3084
3004.09 3365
3004.61 3553
3005.12 3693
3005.64 3826
3006.16 3908
3006.67 4067
3007.19 3905
3007.71 3710
3008.22 3507
3008.74 3212
3009.26 2967
3009.77 2850
3010.29 2769
3010.81 2619
3011.33 2569
3011.84 2495
3012.36 2410
3012.88 2378
3013.40 2337
3013.91 2364
3014.43 2337
3014.95 2346
3015.47 2301
3015.98 2345
3016.50 2373
3017.02 2273
3017.54 2295
3018.05 2377
3018.57 2312
3019.09 2268
3019.61 2258
3020.13 2263
3020.64 2224
3021.16 2222
3021.68 2252
3022.20 2235
3022.72 2254
3023.23 2241
3023.75 2256
3024.27 2244
3024.79 2129
3025.31 2172
3025.83 2203
3026.34 2199
3026.86 2108
3027.38 2104
3027.90 2104
3028.42 2146
3028.94 2220
3029.46 2198
3029.98 2114
3030.49 2136
3031.01 2155
3031.53 2171
3032.05 2152
3032.57 2078
3033.09 2072
3033.61 2145
3034.13 2132
3034.65 2107
3035.17 2077
3035.68 2174
3036.20 2148
3036.72 2099
3037.24 2090
3037.76 2129
3038.28 2088
3038.80 2085
3039.32 2040
3039.84 2093
3040.36 2117
3040.88 2123
3041.40 2203
3041.92 2120
3042.44 2033
3042.96 2112
3043.48 2066
3044.00 2038
3044.52 2107
3045.04 2106
3045.56 2097
3046.08 2079
3046.60 2127
3047.12 2074
3047.64 2076
3048.16 2087
3048.68 2106
3049.20 2143
3049.72 2052
3050.24 2091
3050.76 2110
3051.28 2090
3051.80 2074
3052.33 2098
3052.85 2072
3053.37 2116
3053.89 2061
3054.41 2062
3054.93 2119
3055.45 2094
3055.97 2087
3056.49 2094
3057.01 2113
3057.54 2106
3058.06 2141
3058.58 2113
3059.10 2092
3059.62 2104
3060.14 2107
3060.66 2073
3061.18 2067
3061.71 2157
3062.23 2169
3062.75 2199
3063.27 2153
3063.79 2119
3064.31 2176
3064.84 2258
3065.36 2256
3065.88 2253
3066.40 2269
3066.92 2323
3067.45 2352
3067.97 2352
3068.49 2308
3069.01 2339
3069.53 2345
3070.06 2428
3070.58 2385
3071.10 2295
3071.62 2298
3072.15 2278
3072.67 2315
3073.19 2267
3073.71 2264
3074.24 2266
3074.76 2218
3075.28 2246
3075.80 2262
3076.33 2257
3076.85 2312
3077.37 2331
3077.90 2372
3078.42 2376
3078.94 2356
3079.46 2388
3079.99 2446
3080.51 2493
3081.03 2475
3081.56 2593
3082.08 2581
3082.60 2619
3083.13 2663
3083.65 2701
3084.17 2629
3084.70 2615
3085.22 2546
3085.74 2508
3086.27 2439
3086.79 2474
3087.31 2439
3087.84 2450
3088.36 2453
3088.89 2394
3089.41 2401
3089.93 2435
3090.46 2371
3090.98 2372
3091.51 2439
3092.03 2459
3092.55 2495
3093.08 2503
3093.60 2589
3094.13 2636
3094.65 2607
3095.18 2706
3095.70 2790
3096.22 2813
3096.75 2904
3097.27 2971
3097.80 2946
3098.32 3053
3098.85 3032
3099.37 3145
3099.90 3245
3100.42 3373
3100.95 3645
3101.47 3989
3102.00 4765
3102.52 5615
3103.05 6345
3103.57 6731
3104.10 7257
3104.62 7524
3105.15 7417
3105.67 6981
3106.20 6265
3106.72 5584
3107.25 5010
3107.77 4281
3108.30 3827
3108.82 3595
3109.35 3274
3109.88 3094
3110.40 3006
3110.93 2949
3111.45 2842
3111.98 2885
3112.50 2900
3113.03 2859
3113.56 2792
3114.08 2706
3114.61 2647
3115.13 2661
3115.66 2523
3116.19 2510
3116.71 2477
3117.24 2463
3117.77 2433
3118.29 2476
3118.82 2384
3119.34 2367
3119.87 2481
3120.40 2475
3120.92 2465
3121.45 2490
3121.98 2444
3122.50 2430
3123.03 2490
3123.56 2404
3124.08 2416
3124.61 2396
3125.14 2332
3125.66 2369
3126.19 2357
3126.72 2304
3127.25 2284
3127.77 2251
3128.30 2262
3128.83 2249
3129.35 2189
3129.88 2163
3130.41 2090
3130.94 2121
3131.46 2168
3131.99 2179
3132.52 2137
3133.05 2128
3133.57 2112
3134.10 2126
3134.63 2122
3135.16 2119
3135.68 2156
3136.21 2214
3136.74 2195
3137.27 2196
3137.80 2163
3138.32 2098
3138.85 2158
3139.38 2076
3139.91 2035
3140.44 1989
3140.97 2056
3141.49 2062
3142.02 2046
3142.55 2015
3143.08 2072
3143.61 2048
3144.14 2026
3144.66 2015
3145.19 1956
3145.72 2026
3146.25 2026
3146.78 1986
3147.31 1990
3147.84 2002
3148.36 1985
3148.89 2019
3149.42 2030
3149.95 2026
3150.48 2009
3151.01 2013
3151.54 2019
3152.07 2041
3152.60 2048
3153.13 2009
3153.66 2053
3154.19 2052
3154.71 2046
3155.24 2033
3155.77 2041
3156.30 2069
3156.83 2083
3157.36 2011
3157.89 1996
3158.42 1985
3158.95 2071
3159.48 2032
3160.01 2026
3160.54 1971
3161.07 2052
3161.60 2068
3162.13 1984
3162.66 1995
3163.19 1988
3163.72 1961
3164.25 1980
3164.78 2014
3165.31 1981
3165.84 1944
3166.37 1967
3166.90 2040
3167.43 1930
3167.96 1885
3168.49 1951
3169.02 2011
3169.56 1991
3170.09 1958
3170.62 1999
3171.15 1962
3171.68 1951
3172.21 1923
3172.74 1915
3173.27 1943
3173.80 1978
3174.33 1987
3174.86 2038
3175.40 1979
3175.93 1985
3176.46 1988
3176.99 2008
3177.52 2034
3178.05 2049
3178.58 2026
3179.11 2014
3179.65 2007
3180.18 1996
3180.71 1942
3181.24 1894
3181.77 1963
3182.30 1958
3182.84 1883
3183.37 1946
3183.90 1979
3184.43 1967
3184.96 1934
3185.49 1931
3186.03 1909
3186.56 1973
3187.09 1895
3187.62 1918
3188.16 1936
3188.69 1930
3189.22 1973
3189.75 2023
3190.28 2006
3190.82 1967
3191.35 1980
3191.88 1961
3192.41 1927
3192.95 1977
3193.48 1963
3194.01 1973
3194.55 1963
3195.08 1980
3195.61 1949
3196.14 1952
3196.68 1969
3197.21 1948
3197.74 1933
3198.28 1936
3198.81 1924
3199.34 1932
3199.87 1982
3200.41 2019
3200.94 2014
3201.47 1992
3202.01 2017
3202.54 1988
3203.07 1975
3203.61 2020
3204.14 2002
3204.68 2026
3205.21 2040
3205.74 1999
3206.28 2022
3206.81 2092
3207.34 2117
3207.88 2130
3208.41 2219
3208.95 2220
3209.48 2246
3210.01 2192
3210.55 2200
3211.08 2223
3211.62 2309
3212.15 2224
3212.68 2221
3213.22 2203
3213.75 2238
3214.29 2235
3214.82 2204
3215.36 2059
3215.89 2121
3216.42 2109
3216.96 2136
3217.49 2068
3218.03 2033
3218.56 2075
3219.10 2061
3219.63 2006
3220.17 2042
3220.70 2034
3221.24 2080
3221.77 2063
3222.31 2040
3222.84 2103
3223.38 2201
3223.91 2172
3224.45 2159
3224.98 2200
3225.52 2277
3226.05 2300
3226.59 2272
3227.12 2301
3227.66 2227
3228.20 2236
3228.73 2240
3229.27 2222
3229.80 2222
3230.34 2294
3230.87 2258
3231.41 2300
3231.95 2218
3232.48 2254
3233.02 2259
3233.55 2292
3234.09 2322
3234.63 2271
3235.16 2343
3235.70 2414
3236.23 2398
3236.77 2381
3237.31 2495
3237.84 2483
3238.38 2529
3238.92 2614
3239.45 2645
3239.99 2506
3240.53 2439
3241.06 2441
3241.60 2508
3242.14 2494
3242.67 2541
3243.21 2578
3243.75 2550
3244.28 2573
3244.82 2673
3245.36 2726
3245.89 2743
3246.43 2704
3246.97 2746
3247.50 2848
3248.04 2827
3248.58 2862
3249.12 2921
3249.65 3009
3250.19 3096
3250.73 3371
3251.27 3841
3251.80 4386
3252.34 5022
3252.88 5800
3253.42 6231
3253.95 6597
3254.49 6841
3255.03 6726
3255.57 6392
3256.10 5927
3256.64 5374
3257.18 4779
3257.72 4319
3258.26 4036
3258.79 3712
3259.33 3436
3259.87 3373
3260.41 3380
3260.95 3341
3261.49 3394
3262.02 3431
3262.56 3436
3263.10 3432
3263.64 3482
3264.18 3544
3264.72 3480
3265.25 3499
3265.79 3492
3266.33 3604
3266.87 3777
3267.41 3861
3267.95 3855
3268.49 3715
3269.03 3740
3269.56 3519
3270.10 3418
3270.64 3360
3271.18 3145
3271.72 3035
3272.26 3072
3272.80 2961
3273.34 2873
3273.88 2874
3274.42 2827
3274.96 2768
3275.50 2788
3276.04 2887
3276.57 2889
3277.11 2797
3277.65 2855
3278.19 2874
3278.73 2896
3279.27 2878
3279.81 2868
3280.35 2913
3280.89 2884
3281.43 2854
3281.97 2936
3282.51 2875
3283.05 2896
3283.59 2795
3284.13 2817
3284.67 2819
3285.21 2811
3285.75 2799
3286.29 2794
3286.83 2782
3287.37 2869
3287.91 2776
3288.46 2713
3289.00 2823
3289.54 2916
3290.08 2955
3290.62 3051
3291.16 3152
3291.70 3250
3292.24 3380
3292.78 3416
3293.32 3477
3293.86 3538
3294.40 3711
3294.94 3889
3295.49 3929
3296.03 3892
3296.57 3910
3297.11 3920
3297.65 3902
3298.19 3823
3298.73 3724
3299.27 3606
3299.82 3511
3300.36 3395
3300.90 3353
3301.44 3305
3301.98 3228
3302.52 3155
3303.07 3076
3303.61 3060
3304.15 3066
3304.69 3067
3305.23 3043
3305.77 3063
3306.32 3127
3306.86 3090
3307.40 3201
3307.94 3234
3308.49 3255
3309.03 3205
3309.57 3289
3310.11 3440
3310.65 3516
3311.20 3453
3311.74 3390
3312.28 3399
3312.82 3469
3313.37 3370
3313.91 3360
3314.45 3422
3314.99 3447
3315.54 3573
3316.08 3733
3316.62 3857
3317.17 4003
3317.71 4304
3318.25 4559
3318.79 4706
3319.34 4865
3319.88 5043
3320.42 5161
3320.97 5175
3321.51 5123
3322.05 5027
3322.60 5014
3323.14 4904
3323.68 4868
3324.23 4731
3324.77 4588
3325.31 4519
3325.86 4326
3326.40 4212
3326.94 4166
3327.49 4123
3328.03 4095
3328.58 4065
3329.12 4050
3329.66 4102
3330.21 4159
3330.75 4381
3331.30 4686
3331.84 5065
3332.38 6004
3332.93 7300
3333.47 9213
3334.02 11745
3334.56 14655
3335.10 17606
3335.65 20153
3336.19 22455
3336.74 23859
3337.28 24475
3337.83 23999
3338.37 22612
3338.92 20777
3339.46 18301
3340.01 15843
3340.55 13528
3341.10 11175
3341.64 9393
3342.18 7912
3342.73 6559
3343.27 5638
3343.82 4993
3344.36 4432
3344.91 4206
3345.46 4000
3346.00 3694
3346.55 3585
3347.09 3514
3347.64 3476
3348.18 3366
3348.73 3374
3349.27 3320
3349.82 3195
3350.36 3296
3350.91 3375
3351.46 3311
3352.00 3322
3352.55 3380
3353.09 3262
3353.64 3329
3354.18 3306
3354.73 3184
3355.28 3174
3355.82 3041
3356.37 3051
3356.91 3045
3357.46 3087
3358.01 3062
3358.55 3009
3359.10 3089
3359.65 3058
3360.19 3085
3360.74 3193
3361.28 3149
3361.83 3210
3362.38 3295
3362.92 3337
3363.47 3344
3364.02 3369
3364.56 3465
3365.11 3467
3365.66 3386
3366.20 3327
3366.75 3378
3367.30 3263
3367.85 3191
3368.39 3133
3368.94 3018
3369.49 2924
3370.03 2925
3370.58 2919
3371.13 2870
3371.68 2888
3372.22 2869
3372.77 2910
3373.32 2940
3373.87 2929
3374.41 2875
3374.96 2980
3375.51 2994
3376.06 2901
3376.60 2821
3377.15 2841
3377.70 2801
3378.25 2719
3378.79 2643
3379.34 2629
3379.89 2572
3380.44 2525
3380.99 2576
3381.53 2629
3382.08 2607
3382.63 2589
3383.18 2560
3383.73 2619
3384.28 2613
3384.82 2524
3385.37 2507
3385.92 2451
3386.47 2399
3387.02 2428
3387.57 2436
3388.12 2424
3388.66 2401
3389.21 2363
3389.76 2323
3390.31 2328
3390.86 2298
3391.41 2333
3391.96 2254
3392.51 2284
3393.05 2226
3393.60 2203
3394.15 2231
3394.70 2217
3395.25 2215
3395.80 2312
3396.35 2354
3396.90 2354
3397.45 2383
3398.00 2458
3398.55 2406
3399.10 2440
3399.65 2391
3400.20 2392
3400.75 2372
3401.30 2312
3401.85 2282
3402.40 2237
3402.95 2243
3403.50 2171
3404.05 2127
3404.59 2084
3405.14 2074
3405.70 2033
3406.25 1990
3406.80 2013
3407.35 1990
3407.90 2073
3408.45 2033
3409.00 2006
3409.55 2010
3410.10 2044
3410.65 2052
3411.20 2055
3411.75 2058
3412.30 2085
3412.85 2081
3413.40 2152
3413.95 2099
3414.50 2110
3415.05 2097
3415.60 2100
3416.15 2087
3416.71 2109
3417.26 2181
3417.81 2231
3418.36 2302
3418.91 2306
3419.46 2305
3420.01 2298
3420.56 2308
3421.11 2259
3421.67 2199
3422.22 2145
3422.77 2185
3423.32 2179
3423.87 2138
3424.42 2114
3424.98 2147
3425.53 2170
3426.08 2125
3426.63 2162
3427.18 2105
3427.73 2061
3428.29 2102
3428.84 2057
3429.39 1979
3429.94 2010
3430.49 2044
3431.05 1934
3431.60 1989
3432.15 1979
3432.70 2000
3433.25 1983
3433.81 2044
3434.36 2046
3434.91 2002
3435.46 1989
3436.02 2017
3436.57 2032
3437.12 2063
3437.67 1980
3438.23 1984
3438.78 2038
3439.33 2068
3439.89 1990
3440.44 2016
3440.99 2068
3441.54 2022
3442.10 2041
3442.65 2004
3443.20 2003
3443.76 1986
3444.31 2029
3444.86 1988
3445.42 1922
3445.97 1907
3446.52 1886
3447.08 1911
3447.63 1909
3448.18 1879
3448.74 1911
3449.29 1878
3449.84 1872
3450.40 1920
3450.95 1908
3451.50 1913
3452.06 1906
3452.61 1917
3453.17 1898
3453.72 1912
3454.27 1839
3454.83 1851
3455.38 1915
3455.94 1883
3456.49 1858
3457.04 1899
3457.60 1843
3458.15 1812
3458.71 1910
3459.26 1838
3459.82 1856
3460.37 1883
3460.93 1913
3461.48 1898
3462.03 1927
3462.59 1959
3463.14 1938
3463.70 1976
3464.25 2024
3464.81 1988
3465.36 1979
3465.92 1995
3466.47 2021
3467.03 2006
3467.58 2035
3468.14 2054
3468.69 2001
3469.25 2118
3469.80 2124
3470.36 2136
3470.91 2146
3471.47 2188
3472.02 2203
3472.58 2276
3473.14 2327
3473.69 2267
3474.25 2132
3474.80 2162
3475.36 2171
3475.91 2241
3476.47 2219
3477.03 2203
3477.58 2224
3478.14 2208
3478.69 2232
3479.25 2240
3479.80 2254
3480.36 2237
3480.92 2343
3481.47 2357
3482.03 2411
3482.59 2491
3483.14 2504
3483.70 2553
3484.25 2513
3484.81 2593
3485.37 2593
3485.92 2738
3486.48 2775
3487.04 2696
3487.59 2695
3488.15 2787
3488.71 2939
3489.26 3091
3489.82 3423
3490.38 3942
3490.93 4585
3491.49 5370
3492.05 6057
3492.61 6769
3493.16 7220
3493.72 7506
3494.28 7441
3494.83 6903
3495.39 6250
3495.95 5563
3496.51 4723
3497.06 4106
3497.62 3831
3498.18 3434
3498.74 3155
3499.29 2975
3499.85 2864
3500.41 2832
3500.97 2840
3501.52 2795
3502.08 2824
3502.64 2733
3503.20 2718
3503.76 2694
3504.31 2728
3504.87 2765
3505.43 2805
3505.99 2780
3506.55 2835
3507.10 2774
3507.66 2684
3508.22 2691
3508.78 2618
3509.34 2545
3509.90 2568
3510.45 2361
3511.01 2323
3511.57 2344
3512.13 2213
3512.69 2231
3513.25 2200
3513.81 2059
3514.36 2093
3514.92 2110
3515.48 2052
3516.04 2041
3516.60 1969
3517.16 1990
3517.72 2018
3518.28 1963
3518.84 1989
3519.40 2035
3519.95 1974
3520.51 2015
3521.07 2112
3521.63 2080
3522.19 2020
3522.75 2090
3523.31 2105
3523.87 2126
3524.43 2140
3524.99 2143
3525.55 2112
3526.11 2105
3526.67 2059
3527.23 2051
3527.79 2033
3528.35 2091
3528.91 2008
3529.47 2033
3530.03 1996
3530.59 1957
3531.15 1983
3531.71 1951
3532.27 1905
3532.83 1938
3533.39 1904
3533.95 1897
3534.51 1885
3535.07 1817
3535.63 1866
3536.19 1891
3536.75 1870
3537.31 1908
3537.87 1838
3538.43 1801
3538.99 1795
3539.56 1838
3540.12 1863
3540.68 1818
3541.24 1806
3541.80 1846
3542.36 1801
3542.92 1814
3543.48 1770
3544.04 1802
3544.60 1790
3545.17 1741
3545.73 1805
3546.29 1764
3546.85 1821
3547.41 1779
3547.97 1751
3548.53 1727
3549.10 1752
3549.66 1806
3550.22 1771
3550.78 1732
3551.34 1689
3551.90 1697
3552.47 1718
3553.03 1664
3553.59 1683
3554.15 1658
3554.71 1689
3555.28 1704
3555.84 1656
3556.40 1684
3556.96 1720
3557.52 1673
3558.09 1687
3558.65 1707
3559.21 1770
3559.77 1696
3560.34 1748
3560.90 1757
3561.46 1726
3562.02 1709
3562.59 1704
3563.15 1690
3563.71 1681
3564.27 1724
3564.84 1742
3565.40 1726
3565.96 1727
3566.52 1754
3567.09 1765
3567.65 1725
3568.21 1692
3568.78 1718
3569.34 1753
3569.90 1684
3570.47 1702
3571.03 1645
3571.59 1605
3572.16 1682
3572.72 1641
3573.28 1602
3573.85 1586
3574.41 1593
3574.97 1623
3575.54 1638
3576.10 1669
3576.66 1701
3577.23 1735
3577.79 1749
3578.36 1730
3578.92 1702
3579.48 1749
3580.05 1740
3580.61 1696
3581.18 1713
3581.74 1740
3582.30 1680
3582.87 1736
3583.43 1750
3584.00 1681
3584.56 1665
3585.13 1691
3585.69 1679
3586.25 1683
3586.82 1619
3587.38 1589
3587.95 1636
3588.51 1617
3589.08 1609
3589.64 1593
3590.21 1647
3590.77 1611
3591.34 1655
3591.90 1651
3592.47 1571
3593.03 1582
3593.60 1647
3594.16 1600
3594.73 1565
3595.29 1580
3595.86 1565
3596.42 1609
3596.99 1575
3597.55 1605
3598.12 1589
3598.68 1549
3599.25 1576
3599.82 1580
3600.38 1570
3600.95 1490
3601.51 1553
3602.08 1569
3602.64 1535
3603.21 1531
3603.78 1522
3604.34 1520
3604.91 1521
3605.47 1466
3606.04 1486
3606.61 1477
3607.17 1467
3607.74 1479
3608.30 1515
3608.87 1506
3609.44 1565
3610.00 1537
3610.57 1549
3611.14 1466
3611.70 1484
3612.27 1480
3612.83 1489
3613.40 1452
3613.97 1492
3614.53 1543
3615.10 1474
3615.67 1517
3616.23 1533
3616.80 1586
3617.37 1575
3617.94 1612
3618.50 1610
3619.07 1621
3619.64 1633
3620.20 1635
3620.77 1642
3621.34 1604
3621.91 1569
3622.47 1608
3623.04 1572
3623.61 1541
3624.18 1547
3624.74 1595
3625.31 1567
3625.88 1516
3626.45 1532
3627.01 1541
3627.58 1515
3628.15 1510
3628.72 1534
3629.28 1505
3629.85 1540
3630.42 1544
3630.99 1525
3631.56 1498
3632.12 1456
3632.69 1493
3633.26 1469
3633.83 1499
3634.40 1494
3634.96 1535
3635.53 1565
3636.10 1532
3636.67 1503
3637.24 1553
3637.81 1571
3638.38 1486
3638.94 1497
3639.51 1512
3640.08 1517
3640.65 1546
3641.22 1597
3641.79 1602
3642.36 1584
3642.93 1587
3643.49 1553
3644.06 1589
3644.63 1580
3645.20 1536
3645.77 1530
3646.34 1498
3646.91 1570
3647.48 1640
3648.05 1559
3648.62 1639
3649.19 1626
3649.76 1607
3650.33 1576
3650.90 1606
3651.46 1666
3652.03 1729
3652.60 1771
3653.17 1777
3653.74 1811
3654.31 1796
3654.88 1766
3655.45 1815
3656.02 1802
3656.59 1743
3657.16 1787
3657.73 1764
3658.30 1737
3658.87 1747
3659.44 1810
3660.01 1840
3660.58 1809
3661.15 1745
3661.72 1698
3662.30 1758
3662.87 1767
3663.44 1831
3664.01 1794
3664.58 1821
3665.15 1866
3665.72 1983
3666.29 1970
3666.86 2099
3667.43 2019
3668.00 2074
3668.57 2043
3669.14 1964
3669.71 1915
3670.29 1870
3670.86 1793
3671.43 1783
3672.00 1749
3672.57 1720
3673.14 1695
3673.71 1658
3674.28 1705
3674.86 1708
3675.43 1705
3676.00 1749
3676.57 1721
3677.14 1708
3677.71 1741
3678.28 1717
3678.86 1731
3679.43 1720
3680.00 1703
3680.57 1762
3681.14 1704
3681.72 1680
3682.29 1674
3682.86 1648
3683.43 1612
3684.00 1609
3684.58 1607
3685.15 1692
3685.72 1624
3686.29 1576
3686.87 1611
3687.44 1610
3688.01 1586
3688.58 1637
3689.16 1606
3689.73 1600
3690.30 1633
3690.87 1723
3691.45 1742
3692.02 1641
3692.59 1674
3693.16 1618
3693.74 1544
3694.31 1540
3694.88 1573
3695.46 1531
3696.03 1506
3696.60 1519
3697.17 1548
3697.75 1519
3698.32 1435
3698.89 1457
3699.47 1487
3700.04 1497
3700.61 1505
3701.19 1554
3701.76 1572
3702.34 1558
3702.91 1514
3703.48 1511
3704.06 1532
3704.63 1528
3705.20 1530
3705.78 1507
3706.35 1514
3706.93 1516
3707.50 1543
3708.07 1552
3708.65 1527
3709.22 1506
3709.80 1521
3710.37 1556
3710.94 1609
3711.52 1516
3712.09 1504
3712.67 1460
3713.24 1532
3713.82 1470
3714.39 1490
3714.96 1534
3715.54 1505
3716.11 1487
3716.69 1433
3717.26 1515
3717.84 1516
3718.41 1406
3718.99 1370
3719.56 1454
3720.14 1438
3720.71 1435
3721.29 1389
3721.86 1421
3722.44 1466
3723.01 1462
3723.59 1439
3724.16 1471
3724.74 1467
3725.31 1472
3725.89 1489
3726.46 1479
3727.04 1467
3727.61 1474
3728.19 1509
3728.77 1461
3729.34 1395
3729.92 1359
3730.49 1468
3731.07 1484
3731.64 1478
3732.22 1419
3732.80 1456
3733.37 1569
3733.95 1559
3734.52 1558
3735.10 1509
3735.68 1563
3736.25 1512
3736.83 1516
3737.40 1425
3737.98 1405
3738.56 1476
3739.13 1515
3739.71 1511
3740.29 1482
3740.86 1422
3741.44 1421
3742.02 1359
3742.59 1415
3743.17 1464
3743.75 1465
3744.32 1448
3744.90 1410
3745.48 1443
3746.05 1400
3746.63 1399
3747.21 1458
3747.78 1463
3748.36 1436
3748.94 1435
3749.52 1415
3750.09 1430
3750.67 1425
3751.25 1395
3751.83 1405
3752.40 1471
3752.98 1444
3753.56 1399
3754.14 1408
3754.71 1418
3755.29 1489
3755.87 1416
3756.45 1422
3757.02 1480
3757.60 1504
3758.18 1472
3758.76 1427
3759.34 1464
3759.91 1499
3760.49 1511
3761.07 1553
3761.65 1513
3762.23 1497
3762.80 1528
3763.38 1462
3763.96 1479
3764.54 1500
3765.12 1466
3765.70 1469
3766.27 1464
3766.85 1492
3767.43 1457
3768.01 1490
3768.59 1453
3769.17 1484
3769.75 1431
3770.32 1498
3770.90 1490
3771.48 1521
3772.06 1486
3772.64 1464
3773.22 1476
3773.80 1438
3774.38 1429
3774.96 1504
3775.54 1482
3776.11 1481
3776.69 1469
3777.27 1465
3777.85 1472
3778.43 1480
3779.01 1493
3779.59 1491
3780.17 1473
3780.75 1431
3781.33 1483
3781.91 1495
3782.49 1490
3783.07 1470
3783.65 1439
3784.23 1459
3784.81 1459
3785.39 1466
3785.97 1493
3786.55 1419
3787.13 1510
3787.71 1476
3788.29 1489
3788.87 1476
3789.45 1437
3790.03 1459
3790.61 1503
3791.19 1509
3791.77 1504
3792.35 1532
3792.93 1483
3793.51 1463
3794.09 1465
3794.67 1474
3795.25 1538
3795.83 1515
3796.42 1536
3797.00 1582
3797.58 1544
3798.16 1557
3798.74 1517
3799.32 1592
3799.90 1602
3800.48 1583
3801.06 1623
3801.64 1617
3802.23 1656
3802.81 1670
3803.39 1717
3803.97 1710
3804.55 1657
3805.13 1623
3805.71 1645
3806.30 1667
3806.88 1586
3807.46 1664
3808.04 1751
3808.62 1788
3809.20 1815
3809.79 1817
3810.37 1784
3810.95 1870
3811.53 1875
3812.11 1864
3812.70 1774
3813.28 1678
3813.86 1787
3814.44 1796
3815.02 1835
3815.61 1752
3816.19 1774
3816.77 1770
3817.35 1746
3817.94 1786
3818.52 1691
3819.10 1634
3819.68 1668
3820.27 1720
3820.85 1659
3821.43 1661
3822.01 1684
3822.60 1692
3823.18 1683
3823.76 1680
3824.35 1604
3824.93 1685
3825.51 1652
3826.09 1638
3826.68 1605
3827.26 1565
3827.84 1549
3828.43 1589
3829.01 1569
3829.59 1579
3830.18 1520
3830.76 1603
3831.34 1619
3831.93 1644
3832.51 1594
3833.09 1558
3833.68 1588
3834.26 1612
3834.85 1588
3835.43 1558
3836.01 1560
3836.60 1599
3837.18 1540
3837.76 1524
3838.35 1511
3838.93 1491
3839.52 1468
3840.10 1476
3840.69 1478
3841.27 1492
3841.85 1466
3842.44 1460
3843.02 1457
3843.61 1450
3844.19 1459
3844.78 1505
3845.36 1538
3845.94 1539
3846.53 1490
3847.11 1467
3847.70 1435
3848.28 1509
3848.87 1532
3849.45 1462
3850.04 1419
3850.62 1435
3851.21 1516
3851.79 1450
3852.38 1393
3852.96 1463
3853.55 1498
3854.13 1500
3854.72 1480
3855.30 1499
3855.89 1492
3856.47 1481
3857.06 1503
3857.65 1511
3858.23 1485
3858.82 1489
3859.40 1511
3859.99 1470
3860.57 1462
3861.16 1479
3861.74 1519
3862.33 1546
3862.92 1543
3863.50 1546
3864.09 1506
3864.67 1542
3865.26 1556
3865.85 1510
3866.43 1498
3867.02 1485
3867.60 1486
3868.19 1504
3868.78 1438
3869.36 1382
3869.95 1386
3870.54 1432
3871.12 1443
3871.71 1418
3872.30 1393
3872.88 1368
3873.47 1421
3874.06 1403
3874.64 1359
3875.23 1376
3875.82 1393
3876.40 1377
3876.99 1401
3877.58 1373
3878.16 1412
3878.75 1400
3879.34 1413
3879.93 1392
3880.51 1333
3881.10 1335
3881.69 1321
3882.27 1372
3882.86 1373
3883.45 1318
3884.04 1389
3884.62 1394
3885.21 1338
3885.80 1324
3886.39 1358
3886.97 1391
3887.56 1401
3888.15 1371
3888.74 1424
3889.33 1406
3889.91 1421
3890.50 1471
3891.09 1428
3891.68 1431
3892.27 1379
3892.85 1413
3893.44 1397
3894.03 1374
3894.62 1384
3895.21 1469
3895.80 1357
3896.38 1353
3896.97 1436
3897.56 1399
3898.15 1352
3898.74 1383
3899.33 1383
3899.91 1390
3900.50 1308
3901.09 1346
3901.68 1379
3902.27 1384
3902.86 1372
3903.45 1421
3904.04 1419
3904.63 1366
3905.21 1436
3905.80 1455
3906.39 1422
3906.98 1459
3907.57 1513
3908.16 1540
3908.75 1534
3909.34 1505
3909.93 1501
3910.52 1481
3911.11 1465
3911.70 1449
3912.29 1452
3912.88 1429
3913.47 1408
3914.06 1384
3914.65 1440
3915.24 1392
3915.83 1432
3916.42 1382
3917.01 1389
3917.60 1359
3918.19 1367
3918.78 1397
3919.37 1385
3919.96 1361
3920.55 1388
3921.14 1415
3921.73 1408
3922.32 1390
3922.91 1386
3923.50 1382
3924.09 1304
3924.68 1322
3925.27 1342
3925.86 1313
3926.45 1313
3927.04 1292
3927.63 1340
3928.22 1320
3928.81 1291
3929.40 1321
3930.00 1398
3930.59 1378
3931.18 1305
3931.77 1308
3932.36 1377
3932.95 1346
3933.54 1299
3934.13 1291
3934.72 1348
3935.32 1295
3935.91 1280
3936.50 1366
3937.09 1366
3937.68 1342
3938.27 1344
3938.86 1401
3939.46 1380
3940.05 1386
3940.64 1386
3941.23 1399
3941.82 1414
3942.41 1402
3943.01 1357
3943.60 1352
3944.19 1365
3944.78 1356
3945.37 1391
3945.97 1419
3946.56 1403
3947.15 1352
3947.74 1357
3948.34 1370
3948.93 1366
3949.52 1317
3950.11 1383
3950.71 1403
3951.30 1414
3951.89 1390
3952.48 1357
3953.08 1374
3953.67 1381
3954.26 1374
3954.85 1417
3955.45 1463
3956.04 1393
3956.63 1424
3957.23 1480
3957.82 1488
3958.41 1502
3959.00 1488
3959.60 1503
3960.19 1480
3960.78 1477
3961.38 1489
3961.97 1524
3962.56 1491
3963.16 1477
3963.75 1498
3964.34 1493
3964.94 1509
3965.53 1558
3966.13 1619
3966.72 1566
3967.31 1608
3967.91 1656
3968.50 1654
3969.09 1718
3969.69 1706
3970.28 1688
3970.88 1602
3971.47 1602
3972.06 1606
3972.66 1577
3973.25 1570
3973.85 1566
3974.44 1614
3975.04 1683
3975.63 1653
3976.22 1684
3976.82 1790
3977.41 1784
3978.01 1823
3978.60 1870
3979.20 1898
3979.79 1800
3980.39 1747
3980.98 1772
3981.58 1737
3982.17 1655
3982.77 1672
3983.36 1660
3983.96 1622
3984.55 1663
3985.15 1673
3985.74 1651
3986.34 1638
3986.93 1597
3987.53 1613
3988.12 1568
3988.72 1503
3989.31 1526
3989.91 1517
3990.50 1529
3991.10 1534
3991.69 1511
3992.29 1527
3992.89 1496
3993.48 1529
3994.08 1577
3994.67 1553
3995.27 1540
3995.86 1536
3996.46 1499
3997.06 1537
3997.65 1510
3998.25 1515
3998.84 1496
3999.44 1493
4000.04 1485
4000.63 1453
4001.23 1462
4001.83 1476
4002.42 1486
4003.02 1432
4003.61 1455
4004.21 1506
4004.81 1488
4005.40 1454
4006.00 1509
4006.60 1431
4007.19 1482
4007.79 1480
4008.39 1482
4008.98 1529
4009.58 1474
4010.18 1466
4010.77 1488
4011.37 1469
4011.97 1488
4012.57 1490
4013.16 1524
4013.76 1552
4014.36 1528
4014.95 1544
4015.55 1480
4016.15 1501
4016.75 1521
4017.34 1489
4017.94 1547
4018.54 1540
4019.14 1592
4019.73 1572
4020.33 1581
4020.93 1542
4021.53 1579
4022.13 1587
4022.72 1574
4023.32 1569
4023.92 1577
4024.52 1517
4025.12 1441
4025.71 1498
4026.31 1483
4026.91 1507
4027.51 1488
4028.11 1509
4028.70 1520
4029.30 1561
4029.90 1581
4030.50 1574
4031.10 1543
4031.70 1527
4032.30 1541
4032.89 1549
4033.49 1499
4034.09 1486
4034.69 1542
4035.29 1569
4035.89 1478
4036.49 1519
4037.09 1496
4037.68 1465
4038.28 1462
4038.88 1398
4039.48 1464
4040.08 1428
4040.68 1442
4041.28 1424
4041.88 1385
4042.48 1373
4043.08 1350
4043.68 1339
4044.28 1360
4044.88 1349
4045.48 1336
4046.07 1347
4046.67 1385
4047.27 1330
4047.87 1321
4048.47 1356
4049.07 1350
4049.67 1341
4050.27 1303
4050.87 1395
4051.47 1407
4052.07 1397
4052.67 1390
4053.27 1393
4053.87 1360
4054.47 1289
4055.07 1357
4055.67 1356
4056.27 1347
4056.88 1313
4057.48 1341
4058.08 1331
4058.68 1339
4059.28 1394
4059.88 1407
4060.48 1366
4061.08 1358
4061.68 1340
4062.28 1336
4062.88 1326
4063.48 1308
4064.08 1350
4064.68 1306
4065.29 1355
4065.89 1322
4066.49 1333
4067.09 1362
4067.69 1354
4068.29 1305
4068.89 1337
4069.49 1348
4070.10 1318
4070.70 1307
4071.30 1359
4071.90 1291
4072.50 1276
4073.10 1301
4073.70 1315
4074.31 1321
4074.91 1298
4075.51 1375
4076.11 1313
4076.71 1275
4077.32 1306
4077.92 1329
4078.52 1303
4079.12 1261
4079.72 1329
4080.33 1318
4080.93 1265
4081.53 1301
4082.13 1294
4082.73 1278
4083.34 1260
4083.94 1343
4084.54 1376
4085.14 1275
4085.75 1342
4086.35 1343
4086.95 1321
4087.55 1315
4088.16 1298
4088.76 1297
4089.36 1347
4089.97 1324
4090.57 1299
4091.17 1273
4091.77 1279
4092.38 1271
4092.98 1306
4093.58 1308
4094.19 1282
4094.79 1285
4095.39 1297
4096.00 1310
4096.60 1260
4097.20 1330
4097.81 1323
4098.41 1354
4099.01 1341
4099.62 1289
4100.22 1366
4100.82 1323
4101.43 1328
4102.03 1306
4102.64 1328
4103.24 1265
4103.84 1248
4104.45 1234
4105.05 1233
4105.65 1239
4106.26 1283
4106.86 1288
4107.47 1292
4108.07 1299
4108.68 1258
4109.28 1228
4109.88 1233
4110.49 1245
4111.09 1230
4111.70 1241
4112.30 1215
4112.91 1262
4113.51 1212
4114.12 1280
4114.72 1250
4115.32 1233
4115.93 1198
4116.53 1228
4117.14 1195
4117.74 1196
4118.35 1243
4118.95 1284
4119.56 1263
4120.16 1240
4120.77 1260
4121.37 1249
4121.98 1263
4122.58 1244
4123.19 1286
4123.80 1218
4124.40 1244
4125.01 1266
4125.61 1206
4126.22 1223
4126.82 1307
4127.43 1248
4128.03 1253
4128.64 1284
4129.25 1277
4129.85 1279
4130.46 1220
4131.06 1211
4131.67 1216
4132.27 1251
4132.88 1264
4133.49 1255
4134.09 1247
4134.70 1260
4135.31 1274
4135.91 1305
4136.52 1255
4137.12 1212
4137.73 1284
4138.34 1301
4138.94 1273
4139.55 1264
4140.16 1334
4140.76 1318
4141.37 1318
4141.98 1270
4142.58 1332
4143.19 1280
4143.80 1295
4144.40 1291
4145.01 1325
4145.62 1297
4146.22 1303
4146.83 1282
4147.44 1321
4148.05 1303
4148.65 1291
4149.26 1254
4149.87 1291
4150.47 1267
4151.08 1204
4151.69 1218
4152.30 1261
4152.90 1276
4153.51 1248
4154.12 1239
4154.73 1226
4155.33 1263
4155.94 1251
4156.55 1275
4157.16 1289
4157.76 1233
4158.37 1267
4158.98 1342
4159.59 1352
4160.20 1310
4160.80 1263
4161.41 1294
4162.02 1330
4162.63 1256
4163.24 1249
4163.85 1238
4164.45 1235
4165.06 1259
4165.67 1250
4166.28 1221
4166.89 1201
4167.50 1250
4168.10 1266
4168.71 1252
4169.32 1259
4169.93 1299
4170.54 1319
4171.15 1365
4171.76 1308
4172.37 1281
4172.97 1204
4173.58 1243
4174.19 1248
4174.80 1217
4175.41 1230
4176.02 1238
4176.63 1288
4177.24 1291
4177.85 1265
4178.46 1231
4179.07 1299
4179.68 1240
4180.29 1270
4180.90 1243
4181.50 1256
4182.11 1263
4182.72 1252
4183.33 1273
4183.94 1327
4184.55 1373
4185.16 1350
4185.77 1328
4186.38 1327
4186.99 1301
4187.60 1307
4188.21 1302
4188.82 1248
4189.43 1304
4190.04 1296
4190.65 1328
4191.26 1290
4191.87 1270
4192.48 1281
4193.09 1292
4193.71 1312
4194.32 1296
4194.93 1244
4195.54 1293
4196.15 1281
4196.76 1297
4197.37 1308
4197.98 1245
4198.59 1272
4199.20 1230
4199.81 1249
4200.42 1262
4201.03 1255
4201.64 1308
4202.26 1319
4202.87 1259
4203.48 1260
4204.09 1256
4204.70 1218
4205.31 1247
4205.92 1238
4206.53 1287
4207.15 1239
4207.76 1227
4208.37 1234
4208.98 1279
4209.59 1251
4210.20 1277
4210.82 1323
4211.43 1293
4212.04 1279
4212.65 1319
4213.26 1324
4213.87 1323
4214.49 1292
4215.10 1299
4215.71 1267
4216.32 1273
4216.94 1281
4217.55 1337
4218.16 1321
4218.77 1238
4219.38 1282
4220.00 1304
4220.61 1315
4221.22 1293
4221.83 1293
4222.45 1367
4223.06 1325
4223.67 1321
4224.28 1282
4224.90 1318
4225.51 1322
4226.12 1294
4226.74 1351
4227.35 1374
4227.96 1367
4228.57 1365
4229.19 1350
4229.80 1440
4230.41 1320
4231.03 1338
4231.64 1383
4232.25 1373
4232.87 1349
4233.48 1321
4234.09 1300
4234.71 1314
4235.32 1356
4235.93 1351
4236.55 1335
4237.16 1307
4237.77 1329
4238.39 1330
4239.00 1315
4239.62 1338
4240.23 1349
4240.84 1326
4241.46 1300
4242.07 1262
4242.68 1287
4243.30 1330
4243.91 1290
4244.53 1288
4245.14 1259
4245.76 1296
4246.37 1291
4246.98 1265
4247.60 1274
4248.21 1296
4248.83 1293
4249.44 1287
4250.06 1270
4250.67 1277
4251.29 1309
4251.90 1290
4252.51 1290
4253.13 1354
4253.74 1337
4254.36 1297
4254.97 1288
4255.59 1339
4256.20 1336
4256.82 1309
4257.43 1284
4258.05 1274
4258.66 1329
4259.28 1359
4259.90 1348
4260.51 1341
4261.13 1389
4261.74 1398
4262.36 1384
4262.97 1375
4263.59 1409
4264.20 1397
4264.82 1443
4265.43 1410
4266.05 1487
4266.67 1434
4267.28 1426
4267.90 1410
4268.51 1429
4269.13 1351
4269.75 1339
4270.36 1401
4270.98 1443
4271.59 1414
4272.21 1419
4272.83 1324
4273.44 1360
4274.06 1403
4274.67 1434
4275.29 1433
4275.91 1442
4276.52 1434
4277.14 1500
4277.76 1492
4278.37 1488
4278.99 1569
4279.61 1539
4280.22 1526
4280.84 1410
4281.46 1453
4282.07 1390
4282.69 1364
4283.31 1372
4283.92 1402
4284.54 1345
4285.16 1354
4285.78 1368
4286.39 1320
4287.01 1362
4287.63 1351
4288.24 1360
4288.86 1385
4289.48 1329
4290.10 1300
4290.71 1324
4291.33 1336
4291.95 1411
4292.57 1417
4293.18 1382
4293.80 1409
4294.42 1455
4295.04 1409
4295.66 1413
4296.27 1403
4296.89 1424
4297.51 1460
4298.13 1358
4298.75 1359
4299.36 1391
4299.98 1405
4300.60 1385
4301.22 1443
4301.84 1466
4302.45 1388
4303.07 1407
4303.69 1438
4304.31 1478
4304.93 1484
4305.55 1407
4306.17 1479
4306.78 1483
4307.40 1486
4308.02 1496
4308.64 1532
4309.26 1520
4309.88 1525
4310.50 1500
4311.12 1492
4311.73 1563
4312.35 1548
4312.97 1539
4313.59 1539
4314.21 1577
4314.83 1567
4315.45 1524
4316.07 1548
4316.69 1642
4317.31 1598
4317.93 1600
4318.55 1602
4319.17 1602
4319.79 1633
4320.41 1639
4321.02 1665
4321.64 1727
4322.26 1679
4322.88 1769
4323.50 1708
4324.12 1712
4324.74 1790
4325.36 1862
4325.98 1885
4326.60 1919
4327.22 1874
4327.84 1968
4328.46 2002
4329.08 2030
4329.70 2092
4330.32 2191
4330.95 2368
4331.57 2471
4332.19 2773
4332.81 3014
4333.43 3368
4334.05 3471
4334.67 3427
4335.29 3381
4335.91 3352
4336.53 3299
4337.15 3204
4337.77 3071
4338.39 3017
4339.01 2932
4339.64 2823
4340.26 2731
4340.88 2593
4341.50 2583
4342.12 2428
4342.74 2387
4343.36 2382
4343.98 2409
4344.60 2476
4345.23 2682
4345.85 2961
4346.47 3197
4347.09 3270
4347.71 3450
4348.33 3549
4348.96 3492
4349.58 3376
4350.20 3233
4350.82 3121
4351.44 2954
4352.06 2898
4352.69 2782
4353.31 2653
4353.93 2663
4354.55 2516
4355.17 2380
4355.80 2164
4356.42 2164
4357.04 2141
4357.66 1989
4358.29 1995
4358.91 1926
4359.53 1994
4360.15 1997
4360.78 2004
4361.40 1933
4362.02 1890
4362.64 1932
4363.27 1929
4363.89 1911
4364.51 1800
4365.13 1831
4365.76 1823
4366.38 1886
4367.00 1765
4367.63 1818
4368.25 1805
4368.87 1793
4369.49 1797
4370.12 1668
4370.74 1694
4371.36 1690
4371.99 1739
4372.61 1717
4373.23 1699
4373.86 1694
4374.48 1723
4375.10 1753
4375.73 1766
4376.35 1738
4376.98 1701
4377.60 1732
4378.22 1812
4378.85 1910
4379.47 1916
4380.09 1905
4380.72 1954
4381.34 1919
4381.97 1902
4382.59 1839
4383.21 1859
4383.84 1857
4384.46 1831
4385.09 1839
4385.71 1858
4386.34 1921
4386.96 1890
4387.58 1895
4388.21 1859
4388.83 1827
4389.46 1830
4390.08 1808
4390.71 1812
4391.33 1842
4391.96 1868
4392.58 1886
4393.21 1919
4393.83 1941
4394.46 2011
4395.08 2069
4395.71 2086
4396.33 2053
4396.96 2022
4397.58 1957
4398.21 1904
4398.83 1927
4399.46 1879
4400.08 1865
4400.71 1830
4401.33 1797
4401.96 1834
4402.58 1801
4403.21 1807
4403.83 1782
4404.46 1697
4405.09 1741
4405.71 1731
4406.34 1704
4406.96 1717
4407.59 1682
4408.22 1745
4408.84 1779
4409.47 1769
4410.09 1818
4410.72 1821
4411.35 1785
4411.97 1721
4412.60 1703
4413.22 1671
4413.85 1692
4414.48 1776
4415.10 1730
4415.73 1724
4416.36 1649
4416.98 1645
4417.61 1681
4418.24 1607
4418.86 1562
4419.49 1627
4420.12 1582
4420.74 1567
4421.37 1514
4422.00 1507
4422.62 1549
4423.25 1560
4423.88 1561
4424.50 1576
4425.13 1530
4425.76 1555
4426.38 1581
4427.01 1515
4427.64 1473
4428.27 1451
4428.89 1438
4429.52 1440
4430.15 1407
4430.78 1439
4431.40 1449
4432.03 1439
4432.66 1466
4433.29 1455
4433.91 1509
4434.54 1487
4435.17 1485
4435.80 1429
4436.43 1453
4437.05 1459
4437.68 1439
4438.31 1444
4438.94 1449
4439.57 1428
4440.19 1408
4440.82 1442
4441.45 1444
4442.08 1420
4442.71 1472
4443.34 1464
4443.96 1486
4444.59 1502
4445.22 1586
4445.85 1503
4446.48 1510
4447.11 1533
4447.74 1513
4448.36 1498
4448.99 1447
4449.62 1478
4450.25 1455
4450.88 1436
4451.51 1466
4452.14 1540
4452.77 1512
4453.40 1531
4454.02 1526
4454.65 1521
4455.28 1537
4455.91 1558
4456.54 1548
4457.17 1635
4457.80 1634
4458.43 1609
4459.06 1633
4459.69 1586
4460.32 1556
4460.95 1484
4461.58 1459
4462.21 1467
4462.84 1464
4463.47 1431
4464.10 1435
4464.73 1440
4465.36 1372
4465.99 1401
4466.62 1441
4467.25 1413
4467.88 1399
4468.51 1425
4469.14 1395
4469.77 1398
4470.40 1429
4471.03 1442
4471.66 1388
4472.29 1365
4472.92 1373
4473.55 1370
4474.18 1368
4474.81 1337
4475.44 1359
4476.07 1349
4476.70 1357
4477.33 1322
4477.96 1358
4478.60 1407
4479.23 1378
4479.86 1360
4480.49 1397
4481.12 1448
4481.75 1394
4482.38 1318
4483.01 1361
4483.64 1359
4484.27 1382
4484.91 1343
4485.54 1385
4486.17 1381
4486.80 1379
4487.43 1391
4488.06 1364
4488.69 1392
4489.33 1397
4489.96 1420
4490.59 1384
4491.22 1370
4491.85 1354
4492.49 1380
4493.12 1372
4493.75 1360
4494.38 1351
4495.01 1357
4495.65 1396
4496.28 1387
4496.91 1405
4497.54 1409
4498.17 1458
4498.81 1405
4499.44 1468
4500.07 1408
4500.70 1471
4501.34 1563
4501.97 1508
4502.60 1524
4503.23 1555
4503.87 1613
4504.50 1542
4505.13 1493
4505.76 1505
4506.40 1474
4507.03 1471
4507.66 1567
4508.30 1508
4508.93 1535
4509.56 1474
4510.19 1479
4510.83 1450
4511.46 1451
4512.09 1461
4512.73 1512
4513.36 1504
4513.99 1477
4514.63 1415
4515.26 1388
4515.89 1423
4516.53 1410
4517.16 1393
4517.80 1354
4518.43 1352
4519.06 1340
4519.70 1332
4520.33 1319
4520.96 1313
4521.60 1381
4522.23 1408
4522.87 1375
4523.50 1333
4524.13 1323
4524.77 1361
4525.40 1314
4526.04 1320
4526.67 1331
4527.30 1283
4527.94 1331
4528.57 1337
4529.21 1279
4529.84 1296
4530.48 1294
4531.11 1281
4531.75 1363
4532.38 1345
4533.02 1313
4533.65 1314
4534.28 1337
4534.92 1367
4535.55 1307
4536.19 1330
4536.82 1343
4537.46 1349
4538.09 1307
4538.73 1294
4539.36 1296
4540.00 1342
4540.64 1366
4541.27 1327
4541.91 1318
4542.54 1347
4543.18 1372
4543.81 1347
4544.45 1300
4545.08 1300
4545.72 1291
4546.35 1262
4546.99 1276
4547.63 1248
4548.26 1273
4548.90 1313
4549.53 1314
4550.17 1317
4550.80 1307
4551.44 1260
4552.08 1314
4552.71 1267
4553.35 1278
4553.99 1265
4554.62 1252
4555.26 1282
4555.89 1252
4556.53 1236
4557.17 1205
4557.80 1287
4558.44 1278
4559.08 1236
4559.71 1249
4560.35 1280
4560.99 1273
4561.62 1240
4562.26 1261
4562.90 1241
4563.53 1282
4564.17 1250
4564.81 1319
4565.44 1265
4566.08 1273
4566.72 1229
4567.35 1272
4567.99 1238
4568.63 1304
4569.27 1261
4569.90 1304
4570.54 1244
4571.18 1252
4571.82 1274
4572.45 1293
4573.09 1263
4573.73 1262
4574.37 1273
4575.00 1268
4575.64 1279
4576.28 1301
4576.92 1312
4577.55 1278
4578.19 1374
4578.83 1339
4579.47 1338
4580.11 1279
4580.74 1341
4581.38 1325
4582.02 1334
4582.66 1354
4583.30 1334
4583.93 1347
4584.57 1399
4585.21 1460
4585.85 1456
4586.49 1489
4587.13 1514
4587.76 1612
4588.40 1687
4589.04 1708
4589.68 1718
4590.32 1775
4590.96 1783
4591.60 1793
4592.24 1817
4592.87 1755
4593.51 1746
4594.15 1764
4594.79 1669
4595.43 1621
4596.07 1635
4596.71 1540
4597.35 1529
4597.99 1510
4598.63 1521
4599.27 1435
4599.90 1515
4600.54 1476
4601.18 1442
4601.82 1394
4602.46 1406
4603.10 1428
4603.74 1393
4604.38 1388
4605.02 1321
4605.66 1400
4606.30 1352
4606.94 1318
4607.58 1312
4608.22 1303
4608.86 1313
4609.50 1357
4610.14 1327
4610.78 1316
4611.42 1303
4612.06 1358
4612.70 1320
4613.34 1269
4613.98 1281
4614.62 1295
4615.26 1305
4615.90 1305
4616.54 1328
4617.18 1302
4617.82 1306
4618.47 1287
4619.11 1257
4619.75 1235
4620.39 1282
4621.03 1285
4621.67 1302
4622.31 1255
4622.95 1252
4623.59 1267
4624.23 1281
4624.87 1255
4625.52 1242
4626.16 1271
4626.80 1242
4627.44 1276
4628.08 1274
4628.72 1290
4629.36 1230
4630.00 1234
4630.65 1313
4631.29 1316
4631.93 1366
4632.57 1363
4633.21 1371
4633.85 1351
4634.50 1436
4635.14 1368
4635.78 1407
4636.42 1387
4637.06 1402
4637.71 1363
4638.35 1340
4638.99 1347
4639.63 1415
4640.27 1418
4640.92 1379
4641.56 1320
4642.20 1379
4642.84 1387
4643.49 1313
4644.13 1296
4644.77 1290
4645.41 1310
4646.06 1271
4646.70 1308
4647.34 1271
4647.98 1273
4648.63 1295
4649.27 1346
4649.91 1297
4650.55 1265
4651.20 1275
4651.84 1321
4652.48 1315
4653.13 1272
4653.77 1313
4654.41 1306
4655.06 1328
4655.70 1325
4656.34 1327
4656.99 1240
4657.63 1252
4658.27 1265
4658.92 1284
4659.56 1285
4660.20 1217
4660.85 1222
4661.49 1262
4662.13 1254
4662.78 1241
4663.42 1253
4664.07 1266
4664.71 1242
4665.35 1234
4666.00 1249
4666.64 1253
4667.28 1262
4667.93 1243
4668.57 1252
4669.22 1179
4669.86 1229
4670.51 1263
4671.15 1261
4671.79 1252
4672.44 1215
4673.08 1265
4673.73 1266
4674.37 1235
4675.02 1226
4675.66 1229
4676.31 1272
4676.95 1271
4677.60 1241
4678.24 1244
4678.88 1254
4679.53 1247
4680.17 1285
4680.82 1247
4681.46 1220
4682.11 1261
4682.75 1286
4683.40 1248
4684.05 1263
4684.69 1220
4685.34 1279
4685.98 1260
4686.63 1318
4687.27 1309
4687.92 1322
4688.56 1380
4689.21 1314
4689.85 1347
4690.50 1371
4691.15 1319
4691.79 1341
4692.44 1368
4693.08 1357
4693.73 1424
4694.37 1411
4695.02 1455
4695.67 1462
4696.31 1478
4696.96 1412
4697.60 1519
4698.25 1516
4698.90 1533
4699.54 1511
4700.19 1650
4700.84 1683
4701.48 1617
4702.13 1647
4702.77 1659
4703.42 1636
4704.07 1588
4704.71 1557
4705.36 1549
4706.01 1562
4706.65 1519
4707.30 1528
4707.95 1491
4708.60 1429
4709.24 1377
4709.89 1437
4710.54 1394
4711.18 1390
4711.83 1444
4712.48 1411
4713.12 1381
4713.77 1376
4714.42 1378
4715.07 1382
4715.71 1353
4716.36 1342
4717.01 1364
4717.66 1396
4718.30 1395
4718.95 1429
4719.60 1474
4720.25 1415
4720.89 1415
4721.54 1431
4722.19 1475
4722.84 1415
4723.49 1396
4724.13 1367
4724.78 1329
4725.43 1341
4726.08 1333
4726.73 1371
4727.37 1381
4728.02 1294
4728.67 1306
4729.32 1300
4729.97 1298
4730.62 1309
4731.26 1289
4731.91 1257
4732.56 1235
4733.21 1224
4733.86 1247
4734.51 1255
4735.16 1282
4735.80 1282
4736.45 1261
4737.10 1300
4737.75 1252
4738.40 1253
4739.05 1251
4739.70 1195
4740.35 1220
4741.00 1258
4741.64 1191
4742.29 1245
4742.94 1231
4743.59 1230
4744.24 1229
4744.89 1203
4745.54 1197
4746.19 1200
4746.84 1222
4747.49 1251
4748.14 1240
4748.79 1269
4749.44 1244
4750.09 1281
4750.74 1267
4751.39 1266
4752.04 1265
4752.69 1257
4753.34 1305
4753.99 1296
4754.64 1277
4755.29 1257
4755.94 1272
4756.59 1298
4757.24 1269
4757.89 1235
4758.54 1267
4759.19 1262
4759.84 1250
4760.49 1302
4761.14 1246
4761.79 1292
4762.44 1266
4763.09 1296
4763.74 1271
4764.39 1245
4765.04 1223
4765.69 1205
4766.35 1196
4767.00 1246
4767.65 1224
4768.30 1201
4768.95 1184
4769.60 1261
4770.25 1239
4770.90 1240
4771.55 1238
4772.20 1258
4772.86 1291
4773.51 1248
4774.16 1207
4774.81 1259
4775.46 1189
4776.11 1248
4776.76 1230
4777.42 1269
4778.07 1251
4778.72 1238
4779.37 1254
4780.02 1265
4780.67 1249
4781.33 1250
4781.98 1222
4782.63 1258
4783.28 1266
4783.93 1283
4784.59 1275
4785.24 1229
4785.89 1256
4786.54 1252
4787.20 1245
4787.85 1288
4788.50 1299
4789.15 1295
4789.80 1290
4790.46 1317
4791.11 1266
4791.76 1320
4792.41 1326
4793.07 1276
4793.72 1347
4794.37 1360
4795.03 1309
4795.68 1352
4796.33 1338
4796.98 1312
4797.64 1321
4798.29 1291
4798.94 1291
4799.60 1343
4800.25 1319
4800.90 1317
4801.56 1377
4802.21 1334
4802.86 1347
4803.52 1366
4804.17 1341
4804.82 1362
4805.48 1409
4806.13 1405
4806.78 1380
4807.44 1421
4808.09 1449
4808.74 1445
4809.40 1460
4810.05 1388
4810.71 1400
4811.36 1385
4812.01 1389
4812.67 1445
4813.32 1486
4813.98 1445
4814.63 1408
4815.28 1443
4815.94 1440
4816.59 1447
4817.25 1475
4817.90 1488
4818.56 1474
4819.21 1542
4819.86 1504
4820.52 1567
4821.17 1579
4821.83 1644
4822.48 1747
4823.14 1712
4823.79 1704
4824.45 1740
4825.10 1711
4825.76 1701
4826.41 1701
4827.07 1674
4827.72 1691
4828.38 1660
4829.03 1633
4829.69 1616
4830.34 1662
4831.00 1630
4831.65 1659
4832.31 1594
4832.96 1615
4833.62 1583
4834.27 1648
4834.93 1679
4835.59 1705
4836.24 1675
4836.90 1721
4837.55 1712
4838.21 1712
4838.86 1743
4839.52 1758
4840.18 1725
4840.83 1661
4841.49 1695
4842.14 1658
4842.80 1734
4843.46 1715
4844.11 1688
4844.77 1706
4845.42 1702
4846.08 1724
4846.74 1746
4847.39 1794
4848.05 1765
4848.71 1757
4849.36 1786
4850.02 1786
4850.68 1781
4851.33 1811
4851.99 1871
4852.65 1852
4853.30 1817
4853.96 1885
4854.62 1920
4855.27 1908
4855.93 1947
4856.59 2045
4857.24 2117
4857.90 2252
4858.56 2257
4859.21 2318
4859.87 2362
4860.53 2301
4861.19 2239
4861.84 2207
4862.50 2189
4863.16 2098
4863.82 2030
4864.47 1995
4865.13 2011
4865.79 1955
4866.45 2049
4867.10 2077
4867.76 2054
4868.42 2005
4869.08 2006
4869.74 2001
4870.39 2041
4871.05 1979
4871.71 1946
4872.37 1975
4873.03 1990
4873.68 1980
4874.34 1997
4875.00 1959
4875.66 1943
4876.32 1960
4876.97 1943
4877.63 1923
4878.29 2074
4878.95 2201
4879.61 2268
4880.27 2256
4880.93 2269
4881.58 2211
4882.24 2157
4882.90 2060
4883.56 2015
4884.22 2036
4884.88 1934
4885.54 1865
4886.20 1886
4886.86 1882
4887.51 1876
4888.17 1859
4888.83 1847
4889.49 1841
4890.15 1804
4890.81 1850
4891.47 1786
4892.13 1781
4892.79 1830
4893.45 1819
4894.11 1855
4894.77 1796
4895.43 1699
4896.09 1725
4896.75 1714
4897.41 1679
4898.07 1707
4898.73 1747
4899.39 1831
4900.04 1823
4900.70 1832
4901.36 1773
4902.02 1761
4902.69 1759
4903.35 1754
4904.01 1693
4904.67 1647
4905.33 1590
4905.99 1596
4906.65 1607
4907.31 1576
4907.97 1578
4908.63 1556
4909.29 1604
4909.95 1537
4910.61 1514
4911.27 1517
4911.93 1525
4912.59 1525
4913.25 1574
4913.91 1540
4914.57 1494
4915.24 1478
4915.90 1572
4916.56 1528
4917.22 1488
4917.88 1505
4918.54 1508
4919.20 1488
4919.86 1520
4920.52 1566
4921.19 1544
4921.85 1554
4922.51 1554
4923.17 1531
4923.83 1530
4924.49 1484
4925.15 1489
4925.82 1492
4926.48 1495
4927.14 1522
4927.80 1469
4928.46 1477
4929.12 1507
4929.79 1478
4930.45 1507
4931.11 1473
4931.77 1478
4932.43 1461
4933.10 1484
4933.76 1430
4934.42 1493
4935.08 1471
4935.75 1501
4936.41 1451
4937.07 1415
4937.73 1444
4938.40 1476
4939.06 1516
4939.72 1428
4940.38 1459
4941.05 1416
4941.71 1444
4942.37 1437
4943.03 1427
4943.70 1414
4944.36 1427
4945.02 1452
4945.69 1427
4946.35 1426
4947.01 1470
4947.68 1429
4948.34 1432
4949.00 1374
4949.66 1350
4950.33 1418
4950.99 1422
4951.65 1382
4952.32 1392
4952.98 1408
4953.65 1400
4954.31 1397
4954.97 1415
4955.64 1374
4956.30 1367
4956.96 1432
4957.63 1439
4958.29 1411
4958.95 1380
4959.62 1427
4960.28 1507
4960.95 1496
4961.61 1499
4962.27 1556
4962.94 1636
4963.60 1701
4964.27 1687
4964.93 1707
4965.60 1696
4966.26 1654
4966.92 1620
4967.59 1591
4968.25 1540
4968.92 1517
4969.58 1503
4970.25 1485
4970.91 1469
4971.58 1411
4972.24 1428
4972.91 1410
4973.57 1492
4974.24 1488
4974.90 1449
4975.57 1524
4976.23 1499
4976.90 1538
4977.56 1526
4978.23 1519
4978.89 1524
4979.56 1503
4980.22 1510
4980.89 1393
4981.55 1432
4982.22 1381
4982.88 1409
4983.55 1399
4984.21 1400
4984.88 1371
4985.55 1410
4986.21 1419
4986.88 1392
4987.54 1319
4988.21 1337
4988.87 1336
4989.54 1306
4990.21 1331
4990.87 1315
4991.54 1354
4992.20 1329
4992.87 1372
4993.54 1328
4994.20 1306
4994.87 1359
4995.54 1339
4996.20 1335
4996.87 1284
4997.54 1280
4998.20 1336
4998.87 1266
4999.53 1233
5000.20 1235
5000.87 1217
5001.53 1228
5002.20 1232
5002.87 1269
5003.54 1245
5004.20 1231
5004.87 1244
5005.54 1219
5006.20 1267
5006.87 1254
5007.54 1225
5008.20 1225
5008.87 1264
5009.54 1269
5010.21 1268
5010.87 1295
5011.54 1269
5012.21 1279
5012.88 1236
5013.54 1242
5014.21 1251
5014.88 1260
5015.55 1214
5016.21 1206
5016.88 1242
5017.55 1246
5018.22 1207
5018.89 1209
5019.55 1221
5020.22 1262
5020.89 1248
5021.56 1242
5022.23 1241
5022.89 1207
5023.56 1217
5024.23 1260
5024.90 1270
5025.57 1309
5026.23 1298
5026.90 1257
5027.57 1307
5028.24 1302
5028.91 1263
5029.58 1192
5030.25 1259
5030.91 1254
5031.58 1264
5032.25 1225
5032.92 1238
5033.59 1230
5034.26 1261
5034.93 1285
5035.60 1266
5036.27 1257
5036.93 1209
5037.60 1235
5038.27 1319
5038.94 1306
5039.61 1236
5040.28 1291
5040.95 1276
5041.62 1327
5042.29 1265
5042.96 1238
5043.63 1218
5044.30 1236
5044.97 1208
5045.64 1245
5046.31 1265
5046.98 1267
5047.65 1189
5048.32 1207
5048.99 1161
5049.66 1198
5050.33 1221
5051.00 1174
5051.67 1198
5052.34 1195
5053.01 1213
5053.68 1212
5054.35 1241
5055.02 1203
5055.69 1185
5056.36 1208
5057.03 1158
5057.70 1163
5058.37 1181
5059.04 1179
5059.71 1158
5060.38 1170
5061.05 1134
5061.72 1154
5062.39 1123
5063.06 1177
5063.73 1179
5064.40 1191
5065.08 1153
5065.75 1151
5066.42 1146
5067.09 1174
5067.76 1184
5068.43 1164
5069.10 1179
5069.77 1210
5070.44 1210
5071.12 1142
5071.79 1160
5072.46 1155
5073.13 1190
5073.80 1197
5074.47 1263
5075.14 1217
5075.82 1147
5076.49 1165
5077.16 1155
5077.83 1214
5078.50 1245
5079.18 1270
5079.85 1299
5080.52 1313
5081.19 1255
5081.86 1233
5082.54 1252
5083.21 1305
5083.88 1271
5084.55 1283
5085.22 1304
5085.90 1257
5086.57 1256
5087.24 1220
5087.91 1214
5088.59 1228
5089.26 1177
5089.93 1192
5090.60 1235
5091.28 1238
5091.95 1195
5092.62 1227
5093.30 1201
5093.97 1195
5094.64 1199
5095.31 1183
5095.99 1155
5096.66 1162
5097.33 1199
5098.01 1278
5098.68 1239
5099.35 1190
5100.03 1187
5100.70 1184
5101.37 1165
5102.05 1167
5102.72 1202
5103.39 1234
5104.07 1263
5104.74 1272
5105.41 1249
5106.09 1247
5106.76 1274
5107.43 1221
5108.11 1234
5108.78 1231
5109.46 1216
5110.13 1206
5110.80 1225
5111.48 1229
5112.15 1177
5112.83 1131
5113.50 1206
5114.17 1207
5114.85 1207
5115.52 1219
5116.20 1211
5116.87 1227
5117.55 1264
5118.22 1326
5118.89 1340
5119.57 1419
5120.24 1416
5120.92 1405
5121.59 1382
5122.27 1416
5122.94 1474
5123.62 1434
5124.29 1378
5124.97 1362
5125.64 1361
5126.32 1354
5126.99 1296
5127.67 1275
5128.34 1267
5129.02 1233
5129.69 1280
5130.37 1242
5131.04 1274
5131.72 1267
5132.39 1284
5133.07 1252
5133.75 1249
5134.42 1232
5135.10 1239
5135.77 1251
5136.45 1184
5137.12 1199
5137.80 1187
5138.47 1201
5139.15 1172
5139.83 1148
5140.50 1135
5141.18 1221
5141.85 1172
5142.53 1160
5143.21 1148
5143.88 1171
5144.56 1119
5145.23 1150
5145.91 1124
5146.59 1142
5147.26 1150
5147.94 1127
5148.62 1156
5149.29 1161
5149.97 1153
5150.65 1132
5151.32 1126
5152.00 1116
5152.68 1109
5153.35 1136
5154.03 1163
5154.71 1150
5155.38 1117
5156.06 1115
5156.74 1188
5157.41 1147
5158.09 1103
5158.77 1139
5159.45 1136
5160.12 1177
5160.80 1139
5161.48 1145
5162.16 1092
5162.83 1121
5163.51 1080
5164.19 1097
5164.87 1082
5165.54 1126
5166.22 1201
5166.90 1204
5167.58 1195
5168.25 1165
5168.93 1176
5169.61 1113
5170.29 1162
5170.96 1121
5171.64 1093
5172.32 1098
5173.00 1118
5173.68 1124
5174.36 1108
5175.03 1095
5175.71 1122
5176.39 1128
5177.07 1089
5177.75 1114
5178.42 1128
5179.10 1110
5179.78 1140
5180.46 1113
5181.14 1111
5181.82 1173
5182.50 1136
5183.18 1114
5183.85 1076
5184.53 1109
5185.21 1171
5185.89 1170
5186.57 1087
5187.25 1082
5187.93 1114
5188.61 1088
5189.29 1089
5189.96 1062
5190.64 1085
5191.32 1092
5192.00 1096
5192.68 1090
5193.36 1089
5194.04 1086
5194.72 1126
5195.40 1105
5196.08 1075
5196.76 1079
5197.44 1074
5198.12 1081
5198.80 1137
5199.48 1128
5200.16 1090
5200.84 1154
5201.52 1098
5202.20 1126
5202.88 1136
5203.56 1174
5204.24 1141
5204.92 1137
5205.60 1111
5206.28 1140
5206.96 1123
5207.64 1158
5208.32 1118
5209.00 1144
5209.68 1172
5210.36 1179
5211.04 1225
5211.72 1214
5212.40 1134
5213.08 1181
5213.76 1144
5214.44 1209
5215.13 1284
5215.81 1239
5216.49 1214
5217.17 1200
5217.85 1205
5218.53 1224
5219.21 1159
5219.89 1141
5220.57 1172
5221.25 1199
5221.94 1202
5222.62 1264
5223.30 1237
5223.98 1274
5224.66 1207
5225.34 1188
5226.02 1216
5226.71 1191
5227.39 1203
5228.07 1224
5228.75 1146
5229.43 1165
5230.11 1174
5230.80 1166
5231.48 1140
5232.16 1104
5232.84 1153
5233.52 1160
5234.21 1169
5234.89 1175
5235.57 1185
5236.25 1176
5236.93 1167
5237.62 1175
5238.30 1170
5238.98 1166
5239.66 1176
5240.35 1245
5241.03 1229
5241.71 1216
5242.39 1232
5243.08 1205
5243.76 1220
5244.44 1177
5245.13 1186
5245.81 1229
5246.49 1192
5247.17 1189
5247.86 1191
5248.54 1192
5249.22 1175
5249.91 1175
5250.59 1197
5251.27 1200
5251.96 1211
5252.64 1239
5253.32 1302
5254.01 1248
5254.69 1198
5255.37 1215
5256.06 1222
5256.74 1186
5257.42 1177
5258.11 1191
5258.79 1205
5259.47 1179
5260.16 1166
5260.84 1265
5261.53 1215
5262.21 1231
5262.89 1239
5263.58 1285
5264.26 1267
5264.95 1247
5265.63 1234
5266.31 1303
5267.00 1223
5267.68 1231
5268.37 1219
5269.05 1231
5269.73 1205
5270.42 1217
5271.10 1233
5271.79 1263
5272.47 1221
5273.16 1158
5273.84 1221
5274.53 1246
5275.21 1220
5275.90 1164
5276.58 1148
5277.27 1152
5277.95 1164
5278.64 1152
5279.32 1165
5280.01 1184
5280.69 1180
5281.38 1118
5282.06 1140
5282.75 1168
5283.43 1161
5284.12 1178
5284.80 1167
5285.49 1176
5286.17 1166
5286.86 1158
5287.54 1174
5288.23 1204
5288.92 1152
5289.60 1161
5290.29 1149
5290.97 1184
5291.66 1166
5292.34 1170
5293.03 1172
5293.72 1223
5294.40 1204
5295.09 1149
5295.77 1197
5296.46 1179
5297.15 1172
5297.83 1206
5298.52 1202
5299.20 1203
5299.89 1248
5300.58 1232
5301.26 1247
5301.95 1246
5302.64 1280
5303.32 1299
5304.01 1310
5304.70 1309
5305.38 1393
5306.07 1431
5306.76 1442
5307.44 1410
5308.13 1373
5308.82 1420
5309.50 1412
5310.19 1383
5310.88 1406
5311.57 1439
5312.25 1468
5312.94 1470
5313.63 1464
5314.31 1424
5315.00 1373
5315.69 1342
5316.38 1402
5317.06 1365
5317.75 1318
5318.44 1285
5319.13 1327
5319.81 1362
5320.50 1352
5321.19 1331
5321.88 1383
5322.57 1393
5323.25 1359
5323.94 1327
5324.63 1284
5325.32 1265
5326.00 1242
5326.69 1239
5327.38 1234
5328.07 1277
5328.76 1246
5329.45 1202
5330.13 1164
5330.82 1231
5331.51 1196
5332.20 1177
5332.89 1140
5333.58 1126
5334.26 1132
5334.95 1133
5335.64 1129
5336.33 1151
5337.02 1147
5337.71 1164
5338.40 1167
5339.09 1145
5339.77 1112
5340.46 1104
5341.15 1123
5341.84 1150
5342.53 1194
5343.22 1129
5343.91 1136
5344.60 1074
5345.29 1086
5345.98 1092
5346.67 1085
5347.36 1117
5348.05 1143
5348.73 1137
5349.42 1096
5350.11 1111
5350.80 1134
5351.49 1147
5352.18 1141
5352.87 1112
5353.56 1137
5354.25 1127
5354.94 1049
5355.63 1075
5356.32 1099
5357.01 1083
5357.70 1095
5358.39 1084
5359.08 1097
5359.77 1114
5360.46 1100
5361.15 1126
5361.84 1151
5362.53 1126
5363.22 1134
5363.91 1145
5364.61 1173
5365.30 1179
5365.99 1151
5366.68 1147
5367.37 1128
5368.06 1143
5368.75 1119
5369.44 1102
5370.13 1114
5370.82 1099
5371.51 1114
5372.20 1085
5372.89 1118
5373.59 1106
5374.28 1089
5374.97 1100
5375.66 1084
5376.35 1043
5377.04 1030
5377.73 1065
5378.42 1073
5379.12 1099
5379.81 1050
5380.50 1066
5381.19 1086
5381.88 1016
5382.57 1036
5383.27 1046
5383.96 1039
5384.65 1051
5385.34 1084
5386.03 1101
5386.73 1108
5387.42 1125
5388.11 1105
5388.80 1097
5389.49 1107
5390.19 1070
5390.88 1071
5391.57 1099
5392.26 1128
5392.95 1170
5393.65 1139
5394.34 1143
5395.03 1094
5395.72 1106
5396.42 1058
5397.11 1053
5397.80 1073
5398.50 1103
5399.19 1068
5399.88 1068
5400.57 1105
5401.27 1153
5401.96 1082
5402.65 1046
5403.35 1083
5404.04 1082
5404.73 1083
5405.42 1082
5406.12 1061
5406.81 1095
5407.50 1115
5408.20 1139
5408.89 1131
5409.58 1097
5410.28 1064
5410.97 1094
5411.66 1084
5412.36 1121
5413.05 1069
5413.75 1166
5414.44 1077
5415.13 1144
5415.83 1072
5416.52 1121
5417.21 1134
5417.91 1098
5418.60 1106
5419.30 1095
5419.99 1105
5420.68 1120
5421.38 1139
5422.07 1140
5422.77 1132
5423.46 1123
5424.16 1140
5424.85 1202
5425.54 1158
5426.24 1141
5426.93 1131
5427.63 1131
5428.32 1159
5429.02 1157
5429.71 1158
5430.41 1188
5431.10 1181
5431.80 1191
5432.49 1173
5433.19 1196
5433.88 1183
5434.58 1191
5435.27 1183
5435.97 1182
5436.66 1184
5437.36 1219
5438.05 1264
5438.75 1251
5439.44 1206
5440.14 1260
5440.83 1217
5441.53 1203
5442.22 1215
5442.92 1197
5443.62 1213
5444.31 1241
5445.01 1254
5445.70 1273
5446.40 1303
5447.09 1329
5447.79 1466
5448.49 1476
5449.18 1486
5449.88 1458
5450.57 1422
5451.27 1419
5451.97 1407
5452.66 1376
5453.36 1389
5454.05 1349
5454.75 1324
5455.45 1385
5456.14 1353
5456.84 1331
5457.54 1309
5458.23 1334
5458.93 1318
5459.63 1358
5460.32 1356
5461.02 1391
5461.72 1432
5462.41 1401
5463.11 1446
5463.81 1419
5464.50 1427
5465.20 1394
5465.90 1444
5466.59 1425
5467.29 1459
5467.99 1425
5468.69 1444
5469.38 1434
5470.08 1481
5470.78 1496
5471.48 1466
5472.17 1545
5472.87 1553
5473.57 1595
5474.27 1606
5474.96 1613
5475.66 1619
5476.36 1691
5477.06 1698
5477.75 1755
5478.45 1840
5479.15 2009
5479.85 2142
5480.55 2303
5481.24 2384
5481.94 2403
5482.64 2361
5483.34 2330
5484.04 2231
5484.73 2081
5485.43 1978
5486.13 1978
5486.83 1959
5487.53 1891
5488.23 1814
5488.92 1848
5489.62 1838
5490.32 1792
5491.02 1827
5491.72 1866
5492.42 1913
5493.12 1936
5493.81 1939
5494.51 1955
5495.21 2004
5495.91 2014
5496.61 2007
5497.31 2074
5498.01 2084
5498.71 2185
5499.41 2403
5500.11 2661
5500.81 2946
5501.50 3239
5502.20 3435
5502.90 3432
5503.60 3218
5504.30 2949
5505.00 2720
5505.70 2460
5506.40 2204
5507.10 2094
5507.80 1960
5508.50 1910
5509.20 1878
5509.90 1836
5510.60 1834
5511.30 1733
5512.00 1731
5512.70 1754
5513.40 1675
5514.10 1666
5514.80 1720
5515.50 1687
5516.20 1700
5516.90 1719
5517.60 1676
5518.30 1658
5519.00 1620
5519.70 1585
5520.40 1613
5521.10 1598
5521.80 1586
5522.50 1486
5523.20 1529
5523.90 1475
5524.61 1420
5525.31 1396
5526.01 1442
5526.71 1417
5527.41 1444
5528.11 1468
5528.81 1513
5529.51 1467
5530.21 1451
5530.91 1497
5531.62 1482
5532.32 1430
5533.02 1447
5533.72 1431
5534.42 1399
5535.12 1411
5535.82 1422
5536.53 1389
5537.23 1360
5537.93 1363
5538.63 1354
5539.33 1381
5540.03 1286
5540.74 1315
5541.44 1370
5542.14 1348
5542.84 1271
5543.54 1277
5544.24 1323
5544.95 1295
5545.65 1269
5546.35 1278
5547.05 1266
5547.76 1217
5548.46 1283
5549.16 1238
5549.86 1241
5550.56 1239
5551.27 1249
5551.97 1295
5552.67 1320
5553.37 1210
5554.08 1242
5554.78 1277
5555.48 1249
5556.19 1218
5556.89 1239
5557.59 1277
5558.29 1241
5559.00 1202
5559.70 1209
5560.40 1218
5561.11 1240
5561.81 1258
5562.51 1208
5563.22 1234
5563.92 1236
5564.62 1257
5565.33 1251
5566.03 1214
5566.73 1215
5567.44 1184
5568.14 1235
5568.84 1232
5569.55 1221
5570.25 1161
5570.95 1152
5571.66 1188
5572.36 1201
5573.06 1205
5573.77 1238
5574.47 1230
5575.18 1227
5575.88 1216
5576.58 1187
5577.29 1224
5577.99 1263
5578.70 1279
5579.40 1182
5580.11 1226
5580.81 1204
5581.51 1253
5582.22 1230
5582.92 1163
5583.63 1180
5584.33 1189
5585.04 1161
5585.74 1162
5586.45 1157
5587.15 1170
5587.86 1168
5588.56 1161
5589.26 1196
5589.97 1159
5590.67 1192
5591.38 1169
5592.08 1127
5592.79 1106
5593.49 1105
5594.20 1157
5594.91 1123
5595.61 1157
5596.32 1146
5597.02 1136
5597.73 1132
5598.43 1075
5599.14 1120
5599.84 1125
5600.55 1105
5601.25 1157
5601.96 1107
5602.67 1113
5603.37 1092
5604.08 1153
5604.78 1125
5605.49 1135
5606.19 1130
5606.90 1135
5607.61 1128
5608.31 1098
5609.02 1118
5609.72 1113
5610.43 1141
5611.14 1076
5611.84 1104
5612.55 1108
5613.26 1128
5613.96 1100
5614.67 1106
5615.38 1136
5616.08 1105
5616.79 1111
5617.49 1150
5618.20 1109
5618.91 1120
5619.62 1129
5620.32 1111
5621.03 1135
5621.74 1160
5622.44 1136
5623.15 1129
5623.86 1131
5624.56 1132
5625.27 1169
5625.98 1137
5626.69 1121
5627.39 1149
5628.10 1205
5628.81 1178
5629.51 1183
5630.22 1206
5630.93 1220
5631.64 1196
5632.34 1205
5633.05 1285
5633.76 1253
5634.47 1298
5635.17 1280
5635.88 1259
5636.59 1265
5637.30 1277
5638.01 1298
5638.71 1370
5639.42 1335
5640.13 1301
5640.84 1341
5641.55 1267
5642.25 1277
5642.96 1272
5643.67 1292
5644.38 1259
5645.09 1265
5645.80 1222
5646.50 1273
5647.21 1186
5647.92 1217
5648.63 1236
5649.34 1216
5650.05 1215
5650.76 1200
5651.47 1229
5652.17 1214
5652.88 1227
5653.59 1236
5654.30 1280
5655.01 1180
5655.72 1215
5656.43 1220
5657.14 1172
5657.85 1201
5658.56 1261
5659.26 1287
5659.97 1296
5660.68 1299
5661.39 1295
5662.10 1303
5662.81 1263
5663.52 1287
5664.23 1241
5664.94 1209
5665.65 1223
5666.36 1246
5667.07 1181
5667.78 1177
5668.49 1174
5669.20 1221
5669.91 1187
5670.62 1241
5671.33 1233
5672.04 1255
5672.75 1289
5673.46 1256
5674.17 1262
5674.88 1250
5675.59 1219
5676.30 1153
5677.01 1172
5677.72 1106
5678.43 1126
5679.14 1137
5679.85 1161
5680.56 1090
5681.27 1125
5681.98 1147
5682.69 1094
5683.41 1189
5684.12 1149
5684.83 1127
5685.54 1121
5686.25 1123
5686.96 1115
5687.67 1100
5688.38 1145
5689.09 1112
5689.80 1114
5690.52 1129
5691.23 1077
5691.94 1073
5692.65 1093
5693.36 1069
5694.07 1089
5694.78 1057
5695.49 1086
5696.21 1100
5696.92 1074
5697.63 1081
5698.34 1076
5699.05 1072
5699.77 1055
5700.48 1021
5701.19 1080
5701.90 1007
5702.61 1093
5703.32 1083
5704.04 1073
5704.75 1035
5705.46 1036
5706.17 1098
5706.89 1045
5707.60 1052
5708.31 1042
5709.02 1038
5709.73 1017
5710.45 1048
5711.16 1017
5711.87 1050
5712.58 995
5713.30 1029
5714.01 1031
5714.72 1050
5715.44 1020
5716.15 1034
5716.86 1027
5717.57 1048
5718.29 1037
5719.00 1019
5719.71 1014
5720.43 1034
5721.14 1057
5721.85 1031
5722.57 1055
5723.28 1036
5723.99 1039
5724.71 993
5725.42 1034
5726.13 1044
5726.85 1070
5727.56 1061
5728.27 1044
5728.99 1071
5729.70 1060
5730.41 1058
5731.13 1058
5731.84 1041
5732.56 1028
5733.27 1046
5733.98 1028
5734.70 1036
5735.41 1010
5736.12 994
5736.84 1019
5737.55 1036
5738.27 1027
5738.98 1053
5739.70 1014
5740.41 994
5741.12 1042
5741.84 1013
5742.55 978
5743.27 1018
5743.98 1059
5744.70 1023
5745.41 1024
5746.13 992
5746.84 1024
5747.56 1010
5748.27 1038
5748.99 1018
5749.70 1054
5750.42 999
5751.13 1018
5751.85 1070
5752.56 1042
5753.28 1024
5753.99 1000
5754.71 1054
5755.42 986
5756.14 1020
5756.85 1005
5757.57 1050
5758.28 1035
5759.00 1053
5759.71 1019
5760.43 1074
5761.14 1047
5761.86 1028
5762.58 1034
5763.29 1032
5764.01 1063
5764.72 1044
5765.44 1063
5766.16 1031
5766.87 1073
5767.59 1082
5768.30 1154
5769.02 1169
5769.74 1179
5770.45 1233
5771.17 1309
5771.88 1293
5772.60 1279
5773.32 1268
5774.03 1234
5774.75 1186
5775.47 1142
5776.18 1133
5776.90 1071
5777.62 1079
5778.33 1057
5779.05 1106
5779.77 1039
5780.48 1097
5781.20 1078
5781.92 1056
5782.63 1070
5783.35 1086
5784.07 1100
5784.78 1107
5785.50 1112
5786.22 1136
5786.94 1134
5787.65 1074
5788.37 1086
5789.09 1023
5789.81 1065
5790.52 1126
5791.24 1102
5791.96 1051
5792.68 1022
5793.39 1069
5794.11 1076
5794.83 1055
5795.55 1053
5796.26 1043
5796.98 1018
5797.70 1046
5798.42 1028
5799.14 1042
5799.85 1069
5800.57 1101
5801.29 1055
5802.01 1116
5802.73 1042
5803.44 1044
5804.16 1055
5804.88 1021
5805.60 1049
5806.32 1044
5807.04 1024
5807.75 1016
5808.47 1033
5809.19 998
5809.91 1029
5810.63 1029
5811.35 1020
5812.07 1001
5812.79 1063
5813.50 1038
5814.22 1042
5814.94 1025
5815.66 1051
5816.38 999
5817.10 1056
5817.82 1049
5818.54 1069
5819.26 1053
5819.98 1036
5820.70 1066
5821.41 1044
5822.13 1068
5822.85 1042
5823.57 1029
5824.29 1035
5825.01 1064
5825.73 1022
5826.45 1046
5827.17 1073
5827.89 1089
5828.61 1060
5829.33 1063
5830.05 1053
5830.77 994
5831.49 1005
5832.21 1032
5832.93 1041
5833.65 1008
5834.37 1098
5835.09 1072
5835.81 1064
5836.53 1083
5837.25 1102
5837.97 1085
5838.69 1112
5839.41 1081
5840.13 1093
5840.85 1095
5841.57 1058
5842.30 1056
5843.02 1033
5843.74 1078
5844.46 1069
5845.18 1066
5845.90 1057
5846.62 1081
5847.34 1107
5848.06 1125
5848.78 1140
5849.50 1146
5850.23 1133
5850.95 1160
5851.67 1166
5852.39 1123
5853.11 1096
5853.83 1117
5854.55 1167
5855.27 1147
5856.00 1120
5856.72 1094
5857.44 1140
5858.16 1104
5858.88 1124
5859.60 1155
5860.33 1103
5861.05 1158
5861.77 1200
5862.49 1178
5863.21 1131
5863.94 1092
5864.66 1130
5865.38 1152
5866.10 1153
5866.82 1218
5867.55 1165
5868.27 1155
5868.99 1160
5869.71 1200
5870.43 1206
5871.16 1204
5871.88 1179
5872.60 1187
5873.32 1206
5874.05 1215
5874.77 1197
5875.49 1162
5876.22 1168
5876.94 1201
5877.66 1276
5878.38 1256
5879.11 1295
5879.83 1336
5880.55 1320
5881.28 1300
5882.00 1316
5882.72 1304
5883.45 1294
5884.17 1270
5884.89 1269
5885.61 1247
5886.34 1299
5887.06 1282
5887.79 1254
5888.51 1235
5889.23 1242
5889.96 1262
5890.68 1229
5891.40 1280
5892.13 1225
5892.85 1223
5893.57 1247
5894.30 1269
5895.02 1247
5895.75 1258
5896.47 1238
5897.19 1226
5897.92 1246
5898.64 1200
5899.37 1228
5900.09 1221
5900.81 1239
5901.54 1224
5902.26 1267
5902.99 1233
5903.71 1237
5904.44 1260
5905.16 1288
5905.89 1267
5906.61 1260
5907.33 1268
5908.06 1305
5908.78 1235
5909.51 1256
5910.23 1259
5910.96 1258
5911.68 1319
5912.41 1291
5913.13 1255
5913.86 1246
5914.58 1304
5915.31 1317
5916.03 1285
5916.76 1274
5917.48 1325
5918.21 1352
5918.94 1337
5919.66 1322
5920.39 1335
5921.11 1331
5921.84 1342
5922.56 1351
5923.29 1431
5924.01 1423
5924.74 1434
5925.47 1417
5926.19 1450
5926.92 1400
5927.64 1401
5928.37 1407
5929.09 1460
5929.82 1465
5930.55 1482
5931.27 1550
5932.00 1551
5932.73 1494
5933.45 1567
5934.18 1594
5934.90 1587
5935.63 1571
5936.36 1603
5937.08 1647
5937.81 1678
5938.54 1656
5939.26 1664
5939.99 1703
5940.72 1698
5941.44 1719
5942.17 1708
5942.90 1846
5943.62 1851
5944.35 1880
5945.08 1922
5945.80 1959
5946.53 1953
5947.26 1985
5947.99 2025
5948.71 2025
5949.44 1991
5950.17 2076
5950.89 2187
5951.62 2332
5952.35 2491
5953.08 2634
5953.80 2779
5954.53 2896
5955.26 2813
5955.99 2757
5956.71 2715
5957.44 2608
5958.17 2537
5958.90 2481
5959.63 2535
5960.35 2468
5961.08 2396
5961.81 2401
5962.54 2425
5963.27 2421
5963.99 2473
5964.72 2615
5965.45 2836
5966.18 3047
5966.91 3274
5967.64 3500
5968.36 3549
5969.09 3476
5969.82 3306
5970.55 3181
5971.28 2979
5972.01 2902
5972.73 2740
5973.46 2625
5974.19 2596
5974.92 2575
5975.65 2485
5976.38 2482
5977.11 2480
5977.84 2462
5978.57 2486
5979.29 2604
5980.02 2626
5980.75 2657
5981.48 2595
5982.21 2666
5982.94 2696
5983.67 2721
5984.40 2672
5985.13 2657
5985.86 2663
5986.59 2630
5987.32 2735
5988.05 2675
5988.78 2662
5989.51 2714
5990.24 2697
5990.97 2687
5991.70 2673
5992.43 2684
5993.16 2706
5993.89 2726
5994.62 2818
5995.35 2781
5996.08 2843
5996.81 2818
5997.54 2810
5998.27 2855
5999.00 2870
5999.73 2864
6000.46 2772
6001.19 2721
6001.92 2735
6002.65 2738
6003.38 2686
6004.11 2727
6004.84 2649
6005.57 2681
6006.30 2756
6007.03 2754
6007.76 2920
6008.49 3118
6009.22 3342
6009.95 3628
6010.69 4075
6011.42 4362
6012.15 4783
6012.88 5141
6013.61 5387
6014.34 5557
6015.07 5569
6015.80 5269
6016.54 5013
6017.27 4779
6018.00 4435
6018.73 4047
6019.46 3664
6020.19 3468
6020.92 3302
6021.66 3055
6022.39 2916
6023.12 2889
6023.85 2867
6024.58 2721
6025.31 2666
6026.05 2637
6026.78 2677
6027.51 2663
6028.24 2656
6028.97 2674
6029.71 2704
6030.44 2708
6031.17 2693
6031.90 2670
6032.64 2651
6033.37 2539
6034.10 2506
6034.83 2418
6035.57 2360
6036.30 2271
6037.03 2295
6037.76 2289
6038.50 2280
6039.23 2370
6039.96 2333
6040.69 2383
6041.43 2377
6042.16 2376
6042.89 2421
6043.63 2411
6044.36 2475
6045.09 2425
6045.82 2491
6046.56 2495
6047.29 2463
6048.02 2445
6048.76 2384
6049.49 2499
6050.22 2473
6050.96 2474
6051.69 2477
6052.42 2586
6053.16 2626
6053.89 2604
6054.63 2576
6055.36 2557
6056.09 2486
6056.83 2430
6057.56 2449
6058.29 2399
6059.03 2327
6059.76 2324
6060.50 2294
6061.23 2281
6061.96 2235
6062.70 2267
6063.43 2260
6064.17 2244
6064.90 2254
6065.63 2209
6066.37 2199
6067.10 2134
6067.84 2090
6068.57 2122
6069.31 2075
6070.04 2090
6070.78 2083
6071.51 2130
6072.25 2063
6072.98 2012
6073.72 2019
6074.45 2020
6075.18 2033
6075.92 1982
6076.65 1972
6077.39 1988
6078.12 1965
6078.86 1946
6079.59 1971
6080.33 1978
6081.07 1982
6081.80 1965
6082.54 1909
6083.27 1912
6084.01 1830
6084.74 1875
6085.48 1848
6086.21 1883
6086.95 1850
6087.68 1825
6088.42 1844
6089.16 1842
6089.89 1838
6090.63 1879
6091.36 1851
6092.10 1882
6092.84 1904
6093.57 1883
6094.31 1878
6095.04 1891
6095.78 1878
6096.52 1862
6097.25 1889
6097.99 1846
6098.72 1804
6099.46 1833
6100.20 1840
6100.93 1796
6101.67 1829
6102.41 1823
6103.14 1853
6103.88 1766
6104.62 1795
6105.35 1799
6106.09 1802
6106.83 1822
6107.56 1832
6108.30 1833
6109.04 1836
6109.77 1832
6110.51 1854
6111.25 1843
6111.99 1854
6112.72 1861
6113.46 1826
6114.20 1842
6114.93 1837
6115.67 1870
6116.41 1881
6117.15 1845
6117.88 1829
6118.62 1884
6119.36 1882
6120.10 1895
6120.83 1852
6121.57 1902
6122.31 1920
6123.05 1937
6123.79 1907
6124.52 1959
6125.26 1949
6126.00 1965
6126.74 1946
6127.47 1995
6128.21 1978
6128.95 1949
6129.69 1884
6130.43 1892
6131.17 1924
6131.90 1946
6132.64 1968
6133.38 1998
6134.12 1986
6134.86 2065
6135.60 2091
6136.33 2057
6137.07 2113
6137.81 2138
6138.55 2162
6139.29 2241
6140.03 2221
6140.77 2223
6141.51 2191
6142.24 2200
6142.98 2180
6143.72 2095
6144.46 2053
6145.20 2042
6145.94 2057
6146.68 2075
6147.42 2053
6148.16 2029
6148.90 1995
6149.64 1988
6150.38 2026
6151.12 2063
6151.86 2038
6152.59 2097
6153.33 2067
6154.07 2093
6154.81 2108
6155.55 2088
6156.29 2118
6157.03 2113
6157.77 2058
6158.51 2134
6159.25 2076
6159.99 2149
6160.73 2180
6161.47 2220
6162.21 2252
6162.95 2311
6163.69 2412
6164.43 2542
6165.17 2596
6165.91 2724
6166.65 2853
6167.39 2913
6168.14 2942
6168.88 2947
6169.62 2972
6170.36 2850
6171.10 2811
6171.84 2866
6172.58 2787
6173.32 2725
6174.06 2705
6174.80 2606
6175.54 2649
6176.28 2616
6177.02 2618
6177.77 2611
6178.51 2595
6179.25 2631
6179.99 2619
6180.73 2671
6181.47 2730
6182.21 2762
6182.95 2796
6183.70 2775
6184.44 2852
6185.18 2762
6185.92 2823
6186.66 2889
6187.40 2874
6188.15 2879
6188.89 2931
6189.63 3048
6190.37 3082
6191.11 3160
6191.85 3243
6192.60 3258
6193.34 3410
6194.08 3469
6194.82 3451
6195.56 3508
6196.31 3521
6197.05 3431
6197.79 3397
6198.53 3378
6199.28 3297
6200.02 3312
6200.76 3342
6201.50 3398
6202.25 3424
6202.99 3516
6203.73 3724
6204.47 4015
6205.22 4525
6205.96 5371
6206.70 6467
6207.44 7971
6208.19 9644
6208.93 10999
6209.67 12082
6210.42 12519
6211.16 12365
6211.90 11721
6212.65 10671
6213.39 9602
6214.13 8281
6214.88 7155
6215.62 6108
6216.36 5257
6217.11 4625
6217.85 4057
6218.59 3684
6219.34 3344
6220.08 3073
6220.82 2902
6221.57 2857
6222.31 2806
6223.05 2711
6223.80 2659
6224.54 2656
6225.29 2675
6226.03 2589
6226.77 2589
6227.52 2487
6228.26 2326
6229.01 2269
6229.75 2177
6230.49 2111
6231.24 1993
6231.98 1990
6232.73 2012
6233.47 2004
6234.22 2049
6234.96 2058
6235.71 2075
6236.45 2108
6237.19 2127
6237.94 2185
6238.68 2223
6239.43 2377
6240.17 2420
6240.92 2440
6241.66 2459
6242.41 2447
6243.15 2389
6243.90 2345
6244.64 2288
6245.39 2223
6246.13 2223
6246.88 2244
6247.62 2245
6248.37 2235
6249.12 2242
6249.86 2271
6250.61 2265
6251.35 2153
6252.10 2201
6252.84 2257
6253.59 2274
6254.33 2217
6255.08 2235
6255.83 2367
6256.57 2342
6257.32 2252
6258.06 2245
6258.81 2251
6259.55 2282
6260.30 2311
6261.05 2289
6261.79 2273
6262.54 2231
6263.28 2221
6264.03 2196
6264.78 2192
6265.52 2102
6266.27 2142
6267.02 2181
6267.76 2188
6268.51 2113
6269.26 2091
6270.00 2131
6270.75 2218
6271.50 2216
6272.24 2180
6272.99 2194
6273.74 2124
6274.48 2191
6275.23 2196
6275.98 2282
6276.72 2339
6277.47 2368
6278.22 2383
6278.96 2316
6279.71 2276
6280.46 2153
6281.21 2051
6281.95 2040
6282.70 2015
6283.45 1960
6284.20 1939
6284.94 1884
6285.69 1844
6286.44 1885
6287.19 1836
6287.93 1804
6288.68 1883
6289.43 1812
6290.18 1779
6290.92 1726
6291.67 1824
6292.42 1826
6293.17 1782
6293.92 1702
6294.66 1699
6295.41 1735
6296.16 1702
6296.91 1698
6297.66 1687
6298.41 1653
6299.15 1618
6299.90 1651
6300.65 1618
6301.40 1592
6302.15 1578
6302.90 1636
6303.64 1633
6304.39 1580
6305.14 1570
6305.89 1566
6306.64 1631
6307.39 1596
6308.14 1623
6308.89 1628
6309.63 1632
6310.38 1628
6311.13 1669
6311.88 1621
6312.63 1644
6313.38 1665
6314.13 1683
6314.88 1701
6315.63 1743
6316.38 1769
6317.13 1818
6317.88 1788
6318.63 1758
6319.38 1745
6320.12 1686
6320.87 1668
6321.62 1654
6322.37 1549
6323.12 1570
6323.87 1557
6324.62 1502
6325.37 1501
6326.12 1540
6326.87 1514
6327.62 1518
6328.37 1532
6329.12 1463
6329.87 1462
6330.62 1476
6331.37 1478
6332.12 1480
6332.87 1478
6333.62 1463
6334.37 1489
6335.13 1508
6335.88 1518
6336.63 1482
6337.38 1460
6338.13 1526
6338.88 1540
6339.63 1497
6340.38 1531
6341.13 1526
6341.88 1505
6342.63 1473
6343.38 1459
6344.13 1461
6344.89 1481
6345.64 1423
6346.39 1431
6347.14 1454
6347.89 1468
6348.64 1456
6349.39 1444
6350.14 1483
6350.90 1460
6351.65 1515
6352.40 1521
6353.15 1580
6353.90 1570
6354.65 1567
6355.40 1616
6356.16 1628
6356.91 1597
6357.66 1553
6358.41 1560
6359.16 1585
6359.92 1516
6360.67 1470
6361.42 1520
6362.17 1526
6362.92 1498
6363.68 1472
6364.43 1435
6365.18 1499
6365.93 1438
6366.68 1448
6367.44 1478
6368.19 1480
6368.94 1493
6369.69 1501
6370.45 1463
6371.20 1441
6371.95 1476
6372.70 1459
6373.46 1397
6374.21 1396
6374.96 1430
6375.72 1442
6376.47 1415
6377.22 1412
6377.97 1468
6378.73 1507
6379.48 1468
6380.23 1484
6380.99 1529
6381.74 1535
6382.49 1570
6383.25 1536
6384.00 1493
6384.75 1439
6385.51 1446
6386.26 1439
6387.01 1404
6387.77 1386
6388.52 1422
6389.27 1390
6390.03 1392
6390.78 1371
6391.54 1402
6392.29 1399
6393.04 1367
6393.80 1398
6394.55 1362
6395.31 1410
6396.06 1404
6396.81 1416
6397.57 1350
6398.32 1344
6399.08 1348
6399.83 1356
6400.59 1407
6401.34 1366
6402.09 1384
6402.85 1409
6403.60 1387
6404.36 1338
6405.11 1375
6405.87 1377
6406.62 1376
6407.38 1411
6408.13 1417
6408.89 1424
6409.64 1443
6410.40 1464
6411.15 1480
6411.91 1495
6412.66 1456
6413.42 1455
6414.17 1433
6414.93 1473
6415.68 1497
6416.44 1480
6417.19 1469
6417.95 1475
6418.70 1498
6419.46 1532
6420.21 1535
6420.97 1452
6421.72 1400
6422.48 1408
6423.24 1434
6423.99 1457
6424.75 1407
6425.50 1382
6426.26 1421
6427.01 1385
6427.77 1404
6428.53 1406
6429.28 1431
6430.04 1449
6430.79 1449
6431.55 1425
6432.31 1416
6433.06 1448
6433.82 1491
6434.58 1461
6435.33 1470
6436.09 1499
6436.85 1521
6437.60 1480
6438.36 1480
6439.11 1508
6439.87 1518
6440.63 1543
6441.38 1569
6442.14 1581
6442.90 1563
6443.66 1506
6444.41 1553
6445.17 1589
6445.93 1609
6446.68 1622
6447.44 1594
6448.20 1573
6448.95 1626
6449.71 1649
6450.47 1617
6451.23 1642
6451.98 1658
6452.74 1645
6453.50 1696
6454.26 1624
6455.01 1608
6455.77 1632
6456.53 1616
6457.29 1644
6458.04 1617
6458.80 1638
6459.56 1712
6460.32 1691
6461.08 1651
6461.83 1630
6462.59 1734
6463.35 1826
6464.11 1859
6464.87 1917
6465.62 1949
6466.38 1962
6467.14 1993
6467.90 2010
6468.66 1965
6469.42 1947
6470.17 1954
6470.93 2001
6471.69 1982
6472.45 1938
6473.21 1931
6473.97 1962
6474.72 1996
6475.48 2033
6476.24 2024
6477.00 2068
6477.76 2135
6478.52 2170
6479.28 2161
6480.04 2214
6480.80 2227
6481.56 2252
6482.31 2309
6483.07 2313
6483.83 2337
6484.59 2328
6485.35 2341
6486.11 2348
6486.87 2395
6487.63 2440
6488.39 2462
6489.15 2471
6489.91 2525
6490.67 2588
6491.43 2647
6492.19 2710
6492.95 2785
6493.71 2759
6494.47 2817
6495.23 2809
6495.99 2837
6496.75 2764
6497.51 2729
6498.27 2719
6499.03 2694
6499.79 2712
6500.55 2743
6501.31 2711
6502.07 2810
6502.83 2894
6503.59 3108
6504.35 3535
6505.11 4160
6505.87 5080
6506.63 6527
6507.39 8342
6508.15 9786
6508.91 10842
6509.67 11239
6510.43 11080
6511.19 10463
6511.96 9496
6512.72 8313
6513.48 7178
6514.24 6213
6515.00 5349
6515.76 4680
6516.52 4187
6517.28 3769
6518.04 3426
6518.80 3191
6519.57 3028
6520.33 2974
6521.09 2881
6521.85 2864
6522.61 2808
6523.37 2752
6524.14 2793
6524.90 2827
6525.66 2831
6526.42 2943
6527.18 2892
6527.94 2864
6528.71 2833
6529.47 2732
6530.23 2669
6530.99 2687
6531.75 2706
6532.52 2733
6533.28 2784
6534.04 3070
6534.80 3375
6535.56 3746
6536.33 4069
6537.09 4285
6537.85 4291
6538.61 4225
6539.38 4115
6540.14 3834
6540.90 3530
6541.66 3293
6542.43 3046
6543.19 2893
6543.95 2715
6544.71 2639
6545.48 2624
6546.24 2536
6547.00 2510
6547.77 2519
6548.53 2507
6549.29 2556
6550.06 2549
6550.82 2504
6551.58 2448
6552.34 2531
6553.11 2532
6553.87 2499
6554.63 2525
6555.40 2501
6556.16 2516
6556.93 2545
6557.69 2549
6558.45 2543
6559.22 2571
6559.98 2656
6560.74 2630
6561.51 2624
6562.27 2649
6563.03 2671
6563.80 2665
6564.56 2693
6565.33 2682
6566.09 2668
6566.85 2690
6567.62 2733
6568.38 2684
6569.15 2670
6569.91 2687
6570.68 2705
6571.44 2699
6572.20 2688
6572.97 2619
6573.73 2658
6574.50 2688
6575.26 2603
6576.03 2619
6576.79 2612
6577.56 2604
6578.32 2618
6579.09 2589
6579.85 2559
6580.62 2609
6581.38 2660
6582.15 2723
6582.91 2677
6583.68 2677
6584.44 2689
6585.21 2719
6585.97 2700
6586.74 2609
6587.50 2635
6588.27 2710
6589.03 2700
6589.80 2651
6590.56 2716
6591.33 2839
6592.09 2812
6592.86 2862
6593.63 2964
6594.39 3037
6595.16 3015
6595.92 3000
6596.69 2946
6597.45 2924
6598.22 2813
6598.99 2751
6599.75 2641
6600.52 2640
6601.28 2518
6602.05 2476
6602.82 2442
6603.58 2413
6604.35 2417
6605.11 2386
6605.88 2344
6606.65 2400
6607.41 2345
6608.18 2379
6608.95 2406
6609.71 2377
6610.48 2391
6611.25 2393
6612.01 2377
6612.78 2389
6613.55 2366
6614.31 2361
6615.08 2358
6615.85 2355
6616.61 2401
6617.38 2396
6618.15 2437
6618.92 2456
6619.68 2466
6620.45 2546
6621.22 2668
6621.98 2713
6622.75 2792
6623.52 2804
6624.29 2756
6625.05 2758
6625.82 2751
6626.59 2665
6627.36 2596
6628.12 2547
6628.89 2427
6629.66 2426
6630.43 2380
6631.20 2329
6631.96 2377
6632.73 2454
6633.50 2550
6634.27 2629
6635.04 2770
6635.80 2878
6636.57 2962
6637.34 3045
6638.11 3112
6638.88 3138
6639.64 3187
6640.41 3190
6641.18 3238
6641.95 3180
6642.72 3081
6643.49 2986
6644.26 2941
6645.02 2815
6645.79 2694
6646.56 2555
6647.33 2493
6648.10 2455
6648.87 2325
6649.64 2317
6650.41 2267
6651.17 2281
6651.94 2231
6652.71 2312
6653.48 2306
6654.25 2254
6655.02 2249
6655.79 2231
6656.56 2277
6657.33 2177
6658.10 2162
6658.87 2164
6659.64 2137
6660.41 2094
6661.17 2183
6661.94 2141
6662.71 2159
6663.48 2153
6664.25 2171
6665.02 2152
6665.79 2134
6666.56 2144
6667.33 2145
6668.10 2145
6668.87 2190
6669.64 2228
6670.41 2184
6671.18 2267
6671.95 2262
6672.72 2285
6673.49 2267
6674.26 2270
6675.03 2233
6675.80 2281
6676.58 2246
6677.35 2238
6678.12 2283
6678.89 2266
6679.66 2269
6680.43 2356
6681.20 2376
6681.97 2322
6682.74 2430
6683.51 2477
6684.28 2497
6685.05 2510
6685.82 2562
6686.59 2588
6687.37 2627
6688.14 2546
6688.91 2543
6689.68 2486
6690.45 2349
6691.22 2287
6691.99 2233
6692.76 2209
6693.54 2163
6694.31 2179
6695.08 2104
6695.85 2130
6696.62 2112
6697.39 2146
6698.17 2090
6698.94 2107
6699.71 2108
6700.48 2057
6701.25 2078
6702.02 2077
6702.80 2080
6703.57 2058
6704.34 2017
6705.11 2014
6705.88 1995
6706.66 1988
6707.43 2004
6708.20 1937
6708.97 1947
6709.75 1904
6710.52 1929
6711.29 1890
6712.06 1908
6712.84 1889
6713.61 1858
6714.38 1855
6715.15 1890
6715.93 1849
6716.70 1841
6717.47 1941
6718.24 1863
6719.02 1891
6719.79 1846
6720.56 1810
6721.34 1831
6722.11 1887
6722.88 1836
6723.66 1886
6724.43 1850
6725.20 1794
6725.98 1791
6726.75 1812
6727.52 1814
6728.30 1819
6729.07 1842
6729.84 1848
6730.62 1859
6731.39 1819
6732.16 1835
6732.94 1831
6733.71 1845
6734.48 1817
6735.26 1914
6736.03 1898
6736.81 1899
6737.58 1865
6738.35 1879
6739.13 1925
6739.90 1949
6740.68 1907
6741.45 1931
6742.22 1952
6743.00 1929
6743.77 1968
6744.55 1955
6745.32 2051
6746.10 2049
6746.87 2027
6747.65 2033
6748.42 2038
6749.19 2076
6749.97 2114
6750.74 2159
6751.52 2212
6752.29 2183
6753.07 2274
6753.84 2260
6754.62 2246
6755.39 2246
6756.17 2175
6756.94 2180
6757.72 2047
6758.49 2076
6759.27 2030
6760.04 2066
6760.82 2061
6761.59 2096
6762.37 2098
6763.15 2102
6763.92 2043
6764.70 2012
6765.47 2066
6766.25 2098
6767.02 2131
6767.80 2144
6768.57 2141
6769.35 2143
6770.13 2149
6770.90 1998
6771.68 1990
6772.45 1996
6773.23 1898
6774.01 1858
6774.78 1895
6775.56 1853
6776.33 1869
6777.11 1830
6777.89 1778
6778.66 1790
6779.44 1802
6780.22 1830
6780.99 1789
6781.77 1769
6782.55 1761
6783.32 1806
6784.10 1825
6784.88 1799
6785.65 1728
6786.43 1756
6787.21 1779
6787.98 1694
6788.76 1706
6789.54 1700
6790.31 1735
6791.09 1707
6791.87 1738
6792.64 1658
6793.42 1654
6794.20 1667
6794.98 1698
6795.75 1713
6796.53 1671
6797.31 1725
6798.09 1753
6798.86 1702
6799.64 1674
6800.42 1714
6801.20 1710
6801.97 1715
6802.75 1778
6803.53 1791
6804.31 1726
6805.08 1761
6805.86 1783
6806.64 1820
6807.42 1817
6808.20 1778
6808.97 1776
6809.75 1816
6810.53 1762
6811.31 1753
6812.09 1735
6812.87 1700
6813.64 1770
6814.42 1738
6815.20 1805
6815.98 1794
6816.76 1800
6817.54 1775
6818.31 1781
6819.09 1786
6819.87 1793
6820.65 1786
6821.43 1753
6822.21 1804
6822.99 1791
6823.77 1771
6824.54 1735
6825.32 1766
6826.10 1751
6826.88 1722
6827.66 1692
6828.44 1672
6829.22 1662
6830.00 1732
6830.78 1705
6831.56 1735
6832.34 1710
6833.12 1709
6833.90 1667
6834.67 1723
6835.45 1841
6836.23 1906
6837.01 2064
6837.79 2159
6838.57 2277
6839.35 2392
6840.13 2524
6840.91 2346
6841.69 2335
6842.47 2252
6843.25 2220
6844.03 2089
6844.81 2014
6845.59 1978
6846.37 1923
6847.15 1907
6847.93 1866
6848.71 1919
6849.49 2075
6850.27 2119
6851.05 2157
6851.84 2203
6852.62 2165
6853.40 2141
6854.18 2113
6854.96 2064
6855.74 2033
6856.52 2007
6857.30 1930
6858.08 1899
6858.86 1869
6859.64 1868
6860.42 1860
6861.20 1832
6861.99 1845
6862.77 1870
6863.55 1855
6864.33 1826
6865.11 1837
6865.89 1874
6866.67 1909
6867.45 1809
6868.24 1881
6869.02 1951
6869.80 1967
6870.58 1903
6871.36 1864
6872.14 1915
6872.93 1893
6873.71 1943
6874.49 1948
6875.27 2051
6876.05 2022
6876.83 2042
6877.62 2062
6878.40 2137
6879.18 2218
6879.96 2309
6880.74 2459
6881.53 2642
6882.31 2819
6883.09 2946
6883.87 2975
6884.66 2950
6885.44 2837
6886.22 2823
6887.00 2848
6887.79 2855
6888.57 2967
6889.35 2962
6890.13 2963
6890.92 2858
6891.70 2792
6892.48 2708
6893.27 2635
6894.05 2528
6894.83 2404
6895.61 2289
6896.40 2289
6897.18 2280
6897.96 2250
6898.75 2270
6899.53 2200
6900.31 2174
6901.10 2192
6901.88 2170
6902.66 2200
6903.45 2174
6904.23 2110
6905.01 2129
6905.80 2107
6906.58 2065
6907.36 2074
6908.15 2040
6908.93 2057
6909.72 2002
6910.50 1950
6911.28 1959
6912.07 1957
6912.85 1981
6913.64 1944
6914.42 1954
6915.20 1977
6915.99 1934
6916.77 1977
6917.56 1921
6918.34 1940
6919.12 1873
6919.91 1903
6920.69 1922
6921.48 1934
6922.26 1917
6923.05 1871
6923.83 1935
6924.62 1989
6925.40 1995
6926.19 1953
6926.97 1966
6927.75 1987
6928.54 2029
6929.32 1994
6930.11 1961
6930.89 1982
6931.68 2028
6932.46 2011
6933.25 1995
6934.04 2031
6934.82 2036
6935.61 2102
6936.39 2129
6937.18 2169
6937.96 2190
6938.75 2237
6939.53 2291
6940.32 2385
6941.10 2449
6941.89 2514
6942.67 2575
6943.46 2658
6944.25 2654
6945.03 2731
6945.82 2658
6946.60 2693
6947.39 2731
6948.18 2747
6948.96 2751
6949.75 2748
6950.53 2686
6951.32 2717
6952.11 2654
6952.89 2577
6953.68 2551
6954.47 2523
6955.25 2566
6956.04 2529
6956.82 2559
6957.61 2600
6958.40 2570
6959.18 2543
6959.97 2526
6960.76 2583
6961.54 2589
6962.33 2572
6963.12 2569
6963.90 2700
6964.69 2694
6965.48 2706
6966.27 2791
6967.05 2934
6967.84 2985
6968.63 3079
6969.41 3130
6970.20 3223
6970.99 3310
6971.78 3354
6972.56 3321
6973.35 3345
6974.14 3357
6974.93 3297
6975.71 3320
6976.50 3188
6977.29 3286
6978.08 3398
6978.86 3396
6979.65 3600
6980.44 3835
6981.23 4170
6982.01 4783
6982.80 5659
6983.59 6849
6984.38 8121
6985.17 9251
6985.95 10349
6986.74 10841
6987.53 10786
6988.32 10197
6989.11 9476
6989.90 8496
6990.68 7508
6991.47 6557
6992.26 5597
6993.05 4929
6993.84 4284
6994.63 3843
6995.42 3519
6996.20 3201
6996.99 3037
6997.78 2897
6998.57 2757
6999.36 2692
7000.15 2579
7000.94 2600
7001.73 2507
7002.52 2479
7003.30 2382
7004.09 2316
7004.88 2292
7005.67 2185
7006.46 2058
7007.25 2039
7008.04 1987
7008.83 1993
7009.62 2007
7010.41 2024
7011.20 2026
7011.99 2112
7012.78 2203
7013.57 2195
7014.36 2240
7015.15 2271
7015.94 2308
7016.73 2233
7017.52 2205
7018.31 2124
7019.10 2086
7019.89 2051
7020.68 2096
7021.47 2094
7022.26 2043
7023.05 2090
7023.84 2084
7024.63 2123
7025.42 2083
7026.21 2065
7027.00 2051
7027.79 2045
7028.58 2083
7029.37 2089
7030.16 2068
7030.95 2068
7031.74 2070
7032.53 2114
7033.32 2094
7034.11 2132
7034.90 2169
7035.70 2204
7036.49 2257
7037.28 2282
7038.07 2318
7038.86 2364
7039.65 2401
7040.44 2419
7041.23 2391
7042.02 2462
7042.82 2500
7043.61 2456
7044.40 2485
7045.19 2489
7045.98 2452
7046.77 2485
7047.56 2545
7048.36 2570
7049.15 2605
7049.94 2654
7050.73 2708
7051.52 2818
7052.31 2840
7053.11 2777
7053.90 2705
7054.69 2642
7055.48 2532
7056.27 2454
7057.07 2412
7057.86 2369
7058.65 2374
7059.44 2389
7060.24 2354
7061.03 2345
7061.82 2318
7062.61 2266
7063.40 2221
7064.20 2161
7064.99 2119
7065.78 2107
7066.58 2143
7067.37 2054
7068.16 2061
7068.95 2065
7069.75 2036
7070.54 1952
7071.33 1886
7072.13 1952
7072.92 1886
7073.71 1860
7074.50 1921
7075.30 1865
7076.09 1840
7076.88 1800
7077.68 1749
7078.47 1766
7079.26 1763
7080.06 1760
7080.85 1802
7081.64 1760
7082.44 1719
7083.23 1722
7084.02 1672
7084.82 1717
7085.61 1721
7086.41 1668
7087.20 1679
7087.99 1701
7088.79 1711
7089.58 1693
7090.38 1685
7091.17 1621
7091.96 1609
7092.76 1545
7093.55 1539
7094.35 1534
7095.14 1537
7095.93 1556
7096.73 1529
7097.52 1506
7098.32 1487
7099.11 1466
7099.91 1456
7100.70 1457
7101.50 1477
7102.29 1514
7103.09 1493
7103.88 1481
7104.67 1478
7105.47 1495
7106.26 1467
7107.06 1419
7107.85 1417
7108.65 1437
7109.44 1411
7110.24 1441
7111.03 1411
7111.83 1415
7112.62 1411
7113.42 1405
7114.22 1405
7115.01 1424
7115.81 1425
7116.60 1403
7117.40 1396
7118.19 1358
7118.99 1408
7119.78 1394
7120.58 1401
7121.38 1384
7122.17 1395
7122.97 1383
7123.76 1372
7124.56 1367
7125.35 1364
7126.15 1355
7126.95 1374
7127.74 1358
7128.54 1343
7129.34 1387
7130.13 1388
7130.93 1386
7131.72 1429
7132.52 1404
7133.32 1387
7134.11 1437
7134.91 1383
7135.71 1341
7136.50 1322
7137.30 1349
7138.10 1341
7138.89 1339
7139.69 1289
7140.49 1339
7141.28 1329
7142.08 1343
7142.88 1324
7143.67 1251
7144.47 1309
7145.27 1289
7146.06 1305
7146.86 1248
7147.66 1280
7148.46 1258
7149.25 1251
7150.05 1225
7150.85 1261
7151.65 1236
7152.44 1231
7153.24 1203
7154.04 1187
7154.84 1207
7155.63 1247
7156.43 1249
7157.23 1267
7158.03 1270
7158.82 1279
7159.62 1251
7160.42 1210
7161.22 1193
7162.02 1201
7162.81 1168
7163.61 1174
7164.41 1196
7165.21 1141
7166.01 1199
7166.80 1191
7167.60 1157
7168.40 1162
7169.20 1089
7170.00 1125
7170.80 1115
7171.60 1112
7172.39 1111
7173.19 1127
7173.99 1155
7174.79 1100
7175.59 1096
7176.39 1107
7177.19 1080
7177.99 1113
7178.78 1099
7179.58 1054
7180.38 1085
7181.18 1083
7181.98 1081
7182.78 1097
7183.58 1123
7184.38 1083
7185.18 1126
7185.98 1098
7186.78 1104
7187.58 1073
7188.37 1066
7189.17 1085
7189.97 1087
7190.77 1106
7191.57 1073
7192.37 1091
7193.17 1032
7193.97 1067
7194.77 1049
7195.57 1086
7196.37 1053
7197.17 1095
7197.97 1062
7198.77 1068
7199.57 1082
7200.37 1049
7201.17 1034
7201.97 1018
7202.77 1054
7203.57 1061
7204.37 1037
7205.17 1050
7205.97 1077
7206.77 1051
7207.57 1024
7208.38 1037
7209.18 1046
7209.98 1040
7210.78 1055
7211.58 1077
7212.38 1094
7213.18 1063
7213.98 1047
7214.78 1088
7215.58 1075
7216.38 1072
7217.18 1051
7217.99 1071
7218.79 1056
7219.59 1027
7220.39 1068
7221.19 1051
7221.99 1051
7222.79 1118
7223.59 1051
7224.40 1023
7225.20 1033
7226.00 1089
7226.80 1099
7227.60 1049
7228.40 1063
7229.21 1028
7230.01 1082
7230.81 1055
7231.61 1058
7232.41 1085
7233.22 1063
7234.02 1081
7234.82 1110
7235.62 1140
7236.42 1221
7237.23 1166
7238.03 1159
7238.83 1145
7239.63 1103
7240.43 1119
7241.24 1119
7242.04 1079
7242.84 1082
7243.64 1107
7244.45 1057
7245.25 1076
7246.05 1033
7246.86 1027
7247.66 1009
7248.46 1057
7249.26 1036
7250.07 1093
7250.87 1042
7251.67 1031
7252.48 1057
7253.28 1070
7254.08 1108
7254.88 1047
7255.69 1016
7256.49 1071
7257.29 1069
7258.10 1033
7258.90 1064
7259.70 1013
7260.51 1038
7261.31 1059
7262.12 1090
7262.92 1072
7263.72 1059
7264.53 1029
7265.33 1057
7266.13 1061
7266.94 1031
7267.74 1057
7268.55 1053
7269.35 1071
7270.15 1019
7270.96 1012
7271.76 1058
7272.57 1095
7273.37 1043
7274.17 1066
7274.98 1076
7275.78 1073
7276.59 1103
7277.39 1067
7278.20 1048
7279.00 1085
7279.80 1123
7280.61 1093
7281.41 1141
7282.22 1096
7283.02 1139
7283.83 1189
7284.63 1213
7285.44 1188
7286.24 1186
7287.05 1228
7287.85 1247
7288.66 1200
7289.46 1166
7290.27 1157
7291.07 1157
7291.88 1185
7292.68 1176
7293.49 1174
7294.29 1152
7295.10 1201
7295.90 1231
7296.71 1242
7297.52 1249
7298.32 1240
7299.13 1208
7299.93 1278
7300.74 1270
7301.54 1248
7302.35 1260
7303.16 1244
7303.96 1287
7304.77 1261
7305.57 1261
7306.38 1274
7307.19 1343
7307.99 1335
7308.80 1357
7309.60 1417
7310.41 1482
7311.22 1504
7312.02 1477
7312.83 1470
7313.64 1473
7314.44 1504
7315.25 1569
7316.05 1624
7316.86 1735
7317.67 1867
7318.47 2146
7319.28 2317
7320.09 2437
7320.89 2385
7321.70 2262
7322.51 2174
7323.32 2031
7324.12 1937
7324.93 1801
7325.74 1717
7326.54 1675
7327.35 1584
7328.16 1567
7328.97 1571
7329.77 1535
7330.58 1523
7331.39 1553
7332.19 1530
7333.00 1511
7333.81 1528
7334.62 1576
7335.42 1581
7336.23 1487
7337.04 1472
7337.85 1443
7338.66 1474
7339.46 1479
7340.27 1460
7341.08 1374
7341.89 1368
7342.70 1362
7343.50 1350
7344.31 1328
7345.12 1257
7345.93 1320
7346.74 1320
7347.54 1264
7348.35 1299
7349.16 1275
7349.97 1256
7350.78 1224
7351.59 1229
7352.39 1258
7353.20 1250
7354.01 1193
7354.82 1162
7355.63 1226
7356.44 1177
7357.25 1226
7358.06 1265
7358.86 1293
7359.67 1300
7360.48 1331
7361.29 1273
7362.10 1301
7362.91 1298
7363.72 1292
7364.53 1320
7365.34 1281
7366.15 1283
7366.96 1255
7367.77 1201
7368.57 1186
7369.38 1166
7370.19 1190
7371.00 1157
7371.81 1145
7372.62 1097
7373.43 1105
7374.24 1168
7375.05 1149
7375.86 1131
7376.67 1096
7377.48 1119
7378.29 1161
7379.10 1161
7379.91 1182
7380.72 1161
7381.53 1186
7382.34 1201
7383.15 1213
7383.96 1206
7384.77 1205
7385.58 1177
7386.39 1144
7387.20 1156
7388.01 1143
7388.83 1152
7389.64 1116
7390.45 1113
7391.26 1109
7392.07 1108
7392.88 1102
7393.69 1095
7394.50 1107
7395.31 1086
7396.12 1104
7396.93 1091
7397.74 1072
7398.56 1087
7399.37 1074
7400.18 1114
7400.99 1142
7401.80 1130
7402.61 1096
7403.42 1076
7404.23 1074
7405.05 1047
7405.86 1088
7406.67 1099
7407.48 1051
7408.29 1045
7409.10 1099
7409.91 1070
7410.73 1011
7411.54 1007
7412.35 1009
7413.16 1025
7413.97 1029
7414.79 982
7415.60 1023
7416.41 987
7417.22 967
7418.03 974
7418.85 1018
7419.66 969
7420.47 987
7421.28 961
7422.10 999
7422.91 980
7423.72 986
7424.53 957
7425.35 935
7426.16 986
7426.97 992
7427.78 968
7428.60 969
7429.41 953
7430.22 940
7431.03 956
7431.85 963
7432.66 963
7433.47 970
7434.29 939
7435.10 939
7435.91 907
7436.73 954
7437.54 964
7438.35 899
7439.17 915
7439.98 947
7440.79 925
7441.61 917
7442.42 931
7443.23 891
7444.05 911
7444.86 907
7445.67 949
7446.49 933
7447.30 902
7448.11 927
7448.93 937
7449.74 925
7450.56 912
7451.37 922
7452.18 974
7453.00 927
7453.81 889
7454.63 922
7455.44 925
7456.26 936
7457.07 921
7457.88 938
7458.70 935
7459.51 950
7460.33 956
7461.14 933
7461.96 917
7462.77 913
7463.59 945
7464.40 916
7465.21 960
7466.03 913
7466.84 953
7467.66 947
7468.47 965
7469.29 941
7470.10 957
7470.92 947
7471.73 1025
7472.55 1005
7473.36 974
7474.18 1021
7474.99 1017
7475.81 1034
7476.63 1004
7477.44 961
7478.26 985
7479.07 1000
7479.89 1014
7480.70 990
7481.52 982
7482.33 988
7483.15 987
7483.97 989
7484.78 1013
7485.60 1001
7486.41 994
7487.23 987
7488.05 980
7488.86 938
7489.68 929
7490.49 942
7491.31 979
7492.13 983
7492.94 993
7493.76 1005
7494.57 974
7495.39 949
7496.21 975
7497.02 991
7497.84 1006
7498.66 971
7499.47 958
7500.29 974
7501.11 996
7501.92 991
7502.74 989
7503.56 1015
7504.37 981
7505.19 970
7506.01 1027
7506.82 1001
7507.64 977
7508.46 1007
7509.28 990
7510.09 957
7510.91 954
7511.73 996
7512.55 981
7513.36 961
7514.18 1052
7515.00 993
7515.81 979
7516.63 955
7517.45 1016
7518.27 1005
7519.09 979
7519.90 952
7520.72 942
7521.54 989
7522.36 987
7523.17 990
7523.99 970
7524.81 975
7525.63 964
7526.45 946
7527.26 969
7528.08 964
7528.90 946
7529.72 961
7530.54 973
7531.36 964
7532.17 962
7532.99 947
7533.81 931
7534.63 972
7535.45 966
7536.27 946
7537.09 968
7537.90 964
7538.72 941
7539.54 949
7540.36 976
7541.18 968
7542.00 956
7542.82 940
7543.64 931
7544.45 922
7545.27 947
7546.09 930
7546.91 1018
7547.73 967
7548.55 946
7549.37 976
7550.19 927
7551.01 942
7551.83 949
7552.65 956
7553.47 953
7554.29 951
7555.11 950
7555.93 980
7556.75 980
7557.57 949
7558.39 978
7559.21 1014
7560.03 996
7560.85 1000
7561.67 1033
7562.49 1035
7563.31 982
7564.13 996
7564.95 1036
7565.77 1032
7566.59 1030
7567.41 1034
7568.23 1037
7569.05 980
7569.87 1033
7570.69 1018
7571.51 1024
7572.33 1006
7573.15 1054
7573.97 1040
7574.79 1057
7575.61 1053
7576.43 1088
7577.25 1077
7578.07 1066
7578.89 1070
7579.72 1060
7580.54 1062
7581.36 1073
7582.18 1074
7583.00 1075
7583.82 1080
7584.64 1088
7585.46 1112
7586.29 1108
7587.11 1073
7587.93 1104
7588.75 1132
7589.57 1131
7590.39 1125
7591.21 1148
7592.04 1150
7592.86 1112
7593.68 1144
7594.50 1172
7595.32 1188
7596.14 1187
7596.97 1209
7597.79 1196
7598.61 1221
7599.43 1252
7600.25 1231
7601.08 1253
7601.90 1260
7602.72 1276
7603.54 1288
7604.37 1306
7605.19 1331
7606.01 1298
7606.83 1318
7607.65 1294
7608.48 1287
7609.30 1298
7610.12 1330
7610.95 1283
7611.77 1259
7612.59 1272
7613.41 1299
7614.24 1348
7615.06 1355
7615.88 1402
7616.71 1439
7617.53 1542
7618.35 1591
7619.17 1610
7620.00 1569
7620.82 1564
7621.64 1603
7622.47 1543
7623.29 1527
7624.11 1489
7624.94 1489
7625.76 1488
7626.58 1478
7627.41 1472
7628.23 1475
7629.05 1478
7629.88 1483
7630.70 1463
7631.53 1471
7632.35 1440
7633.17 1461
7634.00 1450
7634.82 1413
7635.65 1347
7636.47 1345
7637.29 1320
7638.12 1288
7638.94 1270
7639.77 1286
7640.59 1264
7641.41 1236
7642.24 1227
7643.06 1246
7643.89 1278
7644.71 1287
7645.54 1234
7646.36 1317
7647.19 1304
7648.01 1304
7648.84 1305
7649.66 1317
7650.48 1247
7651.31 1189
7652.13 1162
7652.96 1198
7653.78 1170
7654.61 1191
7655.43 1133
7656.26 1131
7657.08 1106
7657.91 1116
7658.74 1148
7659.56 1118
7660.39 1121
7661.21 1104
7662.04 1137
7662.86 1141
7663.69 1149
7664.51 1168
7665.34 1134
7666.16 1114
7666.99 1126
7667.82 1138
7668.64 1127
7669.47 1092
7670.29 1099
7671.12 1099
7671.94 1061
7672.77 1064
7673.60 1108
7674.42 1050
7675.25 1108
7676.08 1089
7676.90 1122
7677.73 1105
7678.55 1109
7679.38 1099
7680.21 1121
7681.03 1159
7681.86 1177
7682.69 1181
7683.51 1246
7684.34 1337
7685.17 1357
7685.99 1351
7686.82 1316
7687.65 1273
7688.47 1257
7689.30 1250
7690.13 1168
7690.95 1161
7691.78 1132
7692.61 1175
7693.44 1151
7694.26 1114
7695.09 1133
7695.92 1190
7696.74 1181
7697.57 1187
7698.40 1202
7699.23 1179
7700.05 1168
7700.88 1176
7701.71 1166
7702.54 1194
7703.36 1144
7704.19 1143
7705.02 1117
7705.85 1113
7706.67 1108
7707.50 1104
7708.33 1066
7709.16 1062
7709.99 1037
7710.81 1052
7711.64 1056
7712.47 1062
7713.30 1061
7714.13 1062
7714.96 1031
7715.78 1003
7716.61 995
7717.44 1033
7718.27 1033
7719.10 980
7719.93 1000
7720.75 984
7721.58 1024
7722.41 984
7723.24 1009
7724.07 1026
7724.90 1004
7725.73 1004
7726.56 1040
7727.38 1047
7728.21 1057
7729.04 1057
7729.87 1069
7730.70 1029
7731.53 1045
7732.36 1015
7733.19 1008
7734.02 1003
7734.85 990
7735.68 995
7736.51 963
7737.34 961
7738.16 971
7738.99 969
7739.82 987
7740.65 943
7741.48 901
7742.31 941
7743.14 971
7743.97 952
7744.80 922
7745.63 905
7746.46 920
7747.29 942
7748.12 949
7748.95 924
7749.78 924
7750.61 906
7751.44 932
7752.27 916
7753.10 924
7753.93 957
7754.76 918
7755.59 912
7756.43 905
7757.26 919
7758.09 923
7758.92 941
7759.75 967
7760.58 939
7761.41 898
7762.24 886
7763.07 893
7763.90 922
7764.73 931
7765.56 925
7766.39 935
7767.23 955
7768.06 904
7768.89 946
7769.72 948
7770.55 923
7771.38 957
7772.21 949
7773.04 960
7773.88 949
7774.71 936
7775.54 966
7776.37 932
7777.20 939
7778.03 927
7778.87 946
7779.70 947
7780.53 929
7781.36 923
7782.19 976
7783.02 960
7783.86 985
7784.69 934
7785.52 957
7786.35 978
7787.18 1006
7788.02 953
7788.85 1001
7789.68 1032
7790.51 990
7791.35 988
7792.18 982
7793.01 995
7793.84 1040
7794.68 1051
7795.51 981
7796.34 1002
7797.17 1041
7798.01 1042
7798.84 1012
7799.67 1040
7800.50 1042
7801.34 1044
7802.17 1040
7803.00 1080
7803.84 1072
7804.67 1042
7805.50 1046
7806.34 1094
7807.17 1082
7808.00 1099
7808.84 1092
7809.67 1132
7810.50 1155
7811.34 1151
7812.17 1151
7813.00 1179
7813.84 1240
7814.67 1227
7815.50 1247
7816.34 1234
7817.17 1236
7818.00 1246
7818.84 1220
7819.67 1274
7820.51 1270
7821.34 1293
7822.17 1328
7823.01 1328
7823.84 1301
7824.68 1292
7825.51 1286
7826.34 1288
7827.18 1247
7828.01 1279
7828.85 1270
7829.68 1190
7830.52 1228
7831.35 1276
7832.19 1231
7833.02 1249
7833.85 1259
7834.69 1256
7835.52 1251
7836.36 1226
7837.19 1238
7838.03 1181
7838.86 1217
7839.70 1220
7840.53 1190
7841.37 1124
7842.20 1122
7843.04 1149
7843.87 1142
7844.71 1079
7845.54 1094
7846.38 1099
7847.22 1079
7848.05 1086
7848.89 1053
7849.72 1096
7850.56 1103
7851.39 1076
7852.23 1063
7853.06 1068
7853.90 1085
7854.74 1079
7855.57 1078
7856.41 1098
7857.24 1129
7858.08 1129
7858.91 1125
7859.75 1136
7860.59 1140
7861.42 1131
7862.26 1103
7863.09 1123
7863.93 1130
7864.77 1132
7865.60 1109
7866.44 1150
7867.28 1100
7868.11 1109
7868.95 1108
7869.79 1152
7870.62 1128
7871.46 1099
7872.30 1155
7873.13 1208
7873.97 1154
7874.81 1194
7875.64 1220
7876.48 1222
7877.32 1291
7878.15 1325
7878.99 1343
7879.83 1353
7880.67 1362
7881.50 1351
7882.34 1326
7883.18 1290
7884.01 1256
7884.85 1256
7885.69 1244
7886.53 1204
7887.36 1220
7888.20 1240
7889.04 1237
7889.88 1232
7890.71 1239
7891.55 1246
7892.39 1240
7893.23 1302
7894.07 1272
7894.90 1246
7895.74 1239
7896.58 1210
7897.42 1184
7898.25 1176
7899.09 1158
7899.93 1150
7900.77 1154
7901.61 1103
7902.45 1115
7903.28 1114
7904.12 1074
7904.96 1104
7905.80 1130
7906.64 1101
7907.48 1116
7908.32 1125
7909.15 1062
7909.99 1089
7910.83 1043
7911.67 1060
7912.51 1091
7913.35 1114
7914.19 1145
7915.03 1163
7915.86 1141
7916.70 1140
7917.54 1115
7918.38 1122
7919.22 1113
7920.06 1120
7920.90 1044
7921.74 1049
7922.58 1083
7923.42 1049
7924.26 1043
7925.10 1031
7925.94 1055
7926.78 1038
7927.61 997
7928.45 1004
7929.29 1047
7930.13 1013
7930.97 1018
7931.81 1022
7932.65 996
7933.49 996
7934.33 1003
7935.17 1031
7936.01 1012
7936.85 1006
7937.69 1002
7938.53 999
7939.37 966
7940.21 1006
7941.05 983
7941.90 1014
7942.74 1019
7943.58 997
7944.42 1014
7945.26 1025
7946.10 994
7946.94 1005
7947.78 1006
7948.62 1040
7949.46 1043
7950.30 1094
7951.14 1081
7951.98 1045
7952.82 1057
7953.66 1099
7954.51 1113
7955.35 1102
7956.19 1118
7957.03 1174
7957.87 1207
7958.71 1131
7959.55 1138
7960.39 1095
7961.24 1124
7962.08 1131
7962.92 1178
7963.76 1152
7964.60 1167
7965.44 1211
7966.29 1245
7967.13 1308
7967.97 1346
7968.81 1386
7969.65 1363
7970.49 1335
7971.34 1299
7972.18 1223
7973.02 1196
7973.86 1148
7974.70 1203
7975.55 1139
7976.39 1102
7977.23 1059
7978.07 1059
7978.92 1086
7979.76 1050
7980.60 994
7981.44 1055
7982.29 1042
7983.13 1039
7983.97 1042
7984.81 1054
7985.66 1029
7986.50 1019
7987.34 1001
7988.18 996
7989.03 998
7989.87 963
7990.71 959
7991.56 1003
7992.40 973
7993.24 906
7994.08 934
7994.93 944
7995.77 894
7996.61 871
7997.46 895
7998.30 930
7999.14 922
7999.99 860
8000.83 882
8001.68 874
8002.52 873
8003.36 898
8004.21 889
8005.05 905
8005.89 874
8006.74 841
8007.58 850
8008.43 857
8009.27 813
8010.11 842
8010.96 841
8011.80 848
8012.65 815
8013.49 815
8014.33 847
8015.18 830
8016.02 805
8016.87 837
8017.71 827
8018.56 862
8019.40 847
8020.24 863
8021.09 838
8021.93 814
8022.78 844
8023.62 862
8024.47 832
8025.31 851
8026.16 861
8027.00 837
8027.85 788
8028.69 831
8029.54 846
8030.38 864
8031.23 854
8032.07 847
8032.92 838
8033.76 841
8034.61 825
8035.45 835
8036.30 817
8037.14 861
8037.99 799
8038.83 819
8039.68 801
8040.53 779
8041.37 828
8042.22 825
8043.06 821
8043.91 803
8044.75 790
8045.60 808
8046.45 819
8047.29 799
8048.14 817
8048.98 824
8049.83 791
8050.68 800
8051.52 809
8052.37 802
8053.21 793
8054.06 794
8054.91 794
8055.75 798
8056.60 763
8057.45 822
8058.29 822
8059.14 792
8059.99 762
8060.83 806
8061.68 767
8062.53 740
8063.37 735
8064.22 794
8065.07 762
8065.91 735
8066.76 743
8067.61 776
8068.45 787
8069.30 720
8070.15 749
8071.00 786
8071.84 767
8072.69 735
8073.54 734
8074.39 756
8075.23 755
8076.08 761
8076.93 780
8077.78 788
8078.62 757
8079.47 756
8080.32 778
8081.17 773
8082.01 734
8082.86 788
8083.71 777
8084.56 789
8085.41 748
8086.25 733
8087.10 772
8087.95 739
8088.80 760
8089.65 781
8090.49 749
8091.34 727
8092.19 743
8093.04 750
8093.89 743
8094.74 766
8095.58 793
8096.43 758
8097.28 743
8098.13 709
8098.98 767
8099.83 775
8100.68 704
8101.52 736
8102.37 771
8103.22 727
8104.07 740
8104.92 763
8105.77 778
8106.62 741
8107.47 727
8108.32 768
8109.17 757
8110.01 718
8110.86 716
8111.71 767
8112.56 763
8113.41 743
8114.26 732
8115.11 751
8115.96 734
8116.81 745
8117.66 764
8118.51 775
8119.36 750
8120.21 777
8121.06 788
8121.91 781
8122.76 759
8123.61 747
8124.46 799
8125.31 799
8126.16 772
8127.01 745
8127.86 803
8128.71 793
8129.56 785
8130.41 788
8131.26 828
8132.11 815
8132.96 822
8133.81 828
8134.66 817
8135.51 804
8136.36 812
8137.21 841
8138.06 808
8138.92 791
8139.77 801
8140.62 814
8141.47 785
8142.32 743
8143.17 747
8144.02 795
8144.87 788
8145.72 778
8146.57 787
8147.42 811
8148.28 797
8149.13 806
8149.98 803
8150.83 791
8151.68 813
8152.53 793
8153.38 819
8154.24 804
8155.09 791
8155.94 818
8156.79 850
8157.64 819
8158.49 785
8159.35 804
8160.20 801
8161.05 750
8161.90 751
8162.75 792
8163.61 781
8164.46 767
8165.31 749
8166.16 757
8167.01 727
8167.87 706
8168.72 737
8169.57 731
8170.42 743
8171.28 763
8172.13 740
8172.98 743
8173.83 732
8174.69 727
8175.54 763
8176.39 737
8177.24 752
8178.10 757
8178.95 761
8179.80 725
8180.66 712
8181.51 768
8182.36 730
8183.22 736
8184.07 723
8184.92 769
8185.77 734
8186.63 704
8187.48 729
8188.33 729
8189.19 732
8190.04 716
8190.89 730
8191.75 760
8192.60 737
8193.46 708
8194.31 741
8195.16 754
8196.02 736
8196.87 734
8197.72 734
8198.58 724
8199.43 748
8200.29 705
8201.14 733
8201.99 730
8202.85 763
8203.70 727
8204.56 734
8205.41 750
8206.26 720
8207.12 713
8207.97 713
8208.83 707
8209.68 722
8210.54 752
8211.39 753
8212.25 749
8213.10 735
8213.95 727
8214.81 747
8215.66 755
8216.52 739
8217.37 710
8218.23 724
8219.08 743
8219.94 745
8220.79 749
8221.65 730
8222.50 744
8223.36 767
8224.21 780
8225.07 740
8225.92 728
8226.78 748
8227.64 730
8228.49 709
8229.35 710
8230.20 720
8231.06 753
8231.91 760
8232.77 742
8233.62 757
8234.48 737
8235.34 726
8236.19 734
8237.05 753
8237.90 715
8238.76 704
8239.62 740
8240.47 751
8241.33 712
8242.18 720
8243.04 729
8243.90 733
8244.75 710
8245.61 721
8246.46 742
8247.32 749
8248.18 768
8249.03 783
8249.89 734
8250.75 717
8251.60 740
8252.46 746
8253.32 722
8254.17 715
8255.03 722
8255.89 735
8256.74 741
8257.60 748
8258.46 740
8259.32 766
8260.17 746
8261.03 755
8261.89 750
8262.74 765
8263.60 768
8264.46 761
8265.32 796
8266.17 786
8267.03 800
8267.89 776
8268.75 787
8269.60 796
8270.46 788
8271.32 775
8272.18 788
8273.03 838
8273.89 825
8274.75 825
8275.61 810
8276.47 855
8277.32 878
8278.18 911
8279.04 908
8279.90 914
8280.76 893
8281.61 904
8282.47 901
8283.33 911
8284.19 901
8285.05 865
8285.91 881
8286.76 871
8287.62 860
8288.48 839
8289.34 909
8290.20 900
8291.06 910
8291.92 911
8292.77 942
8293.63 970
8294.49 953
8295.35 934
8296.21 922
8297.07 923
8297.93 888
8298.79 879
8299.65 848
8300.51 870
8301.36 852
8302.22 843
8303.08 819
8303.94 815
8304.80 825
8305.66 781
8306.52 800
8307.38 794
8308.24 771
8309.10 782
8309.96 782
8310.82 817
8311.68 779
8312.54 761
8313.40 767
8314.26 778
8315.12 786
8315.98 749
8316.84 762
8317.70 742
8318.56 768
8319.42 763
8320.28 772
8321.14 732
8322.00 747
8322.86 734
8323.72 781
8324.58 731
8325.44 745
8326.30 734
8327.16 718
8328.02 715
8328.88 732
8329.74 741
8330.60 740
8331.46 732
8332.33 716
8333.19 701
8334.05 709
8334.91 751
8335.77 745
8336.63 725
8337.49 736
8338.35 767
8339.21 763
8340.07 728
8340.94 743
8341.80 724
8342.66 724
8343.52 750
8344.38 730
8345.24 721
8346.10 759
8346.97 745
8347.83 749
8348.69 714
8349.55 717
8350.41 753
8351.27 765
8352.14 722
8353.00 726
8353.86 741
8354.72 733
8355.58 782
8356.45 731
8357.31 716
8358.17 727
8359.03 741
8359.89 750
8360.76 707
8361.62 696
8362.48 722
8363.34 720
8364.21 747
8365.07 707
8365.93 715
8366.79 735
8367.66 733
8368.52 738
8369.38 704
8370.24 707
8371.11 717
8371.97 724
8372.83 708
8373.70 719
8374.56 685
8375.42 706
8376.29 690
8377.15 702
8378.01 692
8378.87 695
8379.74 742
8380.60 698
8381.46 705
8382.33 682
8383.19 700
8384.06 697
8384.92 713
8385.78 696
8386.65 700
8387.51 706
8388.37 737
8389.24 693
8390.10 693
8390.96 659
8391.83 711
8392.69 685
8393.56 685
8394.42 686
8395.28 692
8396.15 684
8397.01 690
8397.88 735
8398.74 710
8399.61 724
8400.47 703
8401.33 701
8402.20 729
8403.06 721
8403.93 715
8404.79 704
8405.66 716
8406.52 726
8407.39 738
8408.25 746
8409.12 755
8409.98 732
8410.85 731
8411.71 734
8412.57 739
8413.44 750
8414.30 731
8415.17 732
8416.04 730
8416.90 701
8417.77 744
8418.63 729
8419.50 750
8420.36 744
8421.23 763
8422.09 745
8422.96 741
8423.82 734
8424.69 744
8425.55 774
8426.42 736
8427.29 794
8428.15 790
8429.02 774
8429.88 757
8430.75 757
8431.61 778
8432.48 761
8433.35 781
8434.21 768
8435.08 760
8435.95 789
8436.81 822
8437.68 828
8438.54 826
8439.41 818
8440.28 831
8441.14 871
8442.01 897
8442.88 900
8443.74 898
8444.61 931
8445.48 926
8446.34 921
8447.21 911
8448.08 899
8448.94 886
8449.81 882
8450.68 904
8451.54 875
8452.41 887
8453.28 930
8454.14 924
8455.01 942
8455.88 945
8456.75 966
8457.61 988
8458.48 909
8459.35 929
8460.22 916
8461.08 910
8461.95 902
8462.82 884
8463.69 854
8464.55 889
8465.42 872
8466.29 888
8467.16 830
8468.02 881
8468.89 837
8469.76 854
8470.63 869
8471.50 871
8472.36 856
8473.23 873
8474.10 846
8474.97 850
8475.84 845
8476.70 863
8477.57 871
8478.44 870
8479.31 885
8480.18 936
8481.05 900
8481.91 892
8482.78 934
8483.65 886
8484.52 860
8485.39 878
8486.26 891
8487.13 862
8488.00 828
8488.86 836
8489.73 834
8490.60 883
8491.47 850
8492.34 843
8493.21 817
8494.08 875
8494.95 874
8495.82 861
8496.69 841
8497.56 843
8498.43 842
8499.29 861
8500.16 825
8501.03 824
8501.90 826
8502.77 805
8503.64 843
8504.51 837
8505.38 829
8506.25 849
8507.12 865
8507.99 823
8508.86 851
8509.73 845
8510.60 869
8511.47 839
8512.34 862
8513.21 908
8514.08 865
8514.95 889
8515.82 831
8516.69 855
8517.56 858
8518.43 899
8519.30 910
8520.17 874
8521.04 887
8521.91 951
8522.79 941
8523.66 938
8524.53 962
8525.40 996
8526.27 1016
8527.14 1017
8528.01 994
8528.88 998
8529.75 1007
8530.62 1009
8531.49 983
8532.36 981
8533.24 948
8534.11 929
8534.98 974
8535.85 932
8536.72 885
8537.59 887
8538.46 926
8539.34 936
8540.21 919
8541.08 868
8541.95 873
8542.82 856
8543.69 877
8544.56 892
8545.44 866
8546.31 921
8547.18 907
8548.05 900
8548.92 905
8549.80 927
8550.67 938
8551.54 982
8552.41 972
8553.28 1001
8554.16 1025
8555.03 1021
8555.90 1040
8556.77 1013
8557.65 991
8558.52 988
8559.39 990
8560.26 974
8561.14 961
8562.01 978
8562.88 964
8563.75 916
8564.63 953
8565.50 916
8566.37 901
8567.24 923
8568.12 906
8568.99 880
8569.86 878
8570.74 892
8571.61 914
8572.48 911
8573.36 902
8574.23 929
8575.10 946
8575.98 925
8576.85 920
8577.72 936
8578.60 919
8579.47 947
8580.34 995
8581.22 967
8582.09 966
8582.96 956
8583.84 979
8584.71 989
8585.59 993
8586.46 982
8587.33 989
8588.21 1009
8589.08 1029
8589.96 1011
8590.83 969
8591.70 953
8592.58 1008
8593.45 1031
8594.33 1008
8595.20 957
8596.07 1018
8596.95 1056
8597.82 984
8598.70 1010
8599.57 1033
8600.45 1069
8601.32 1064
8602.20 1051
8603.07 1039
8603.95 1078
8604.82 1065
8605.70 1079
8606.57 1047
8607.45 1066
8608.32 1094
8609.20 1101
8610.07 1139
8610.95 1075
8611.82 1143
8612.70 1163
8613.57 1196
8614.45 1167
8615.32 1166
8616.20 1200
8617.07 1229
8617.95 1205
8618.82 1245
8619.70 1230
8620.57 1214
8621.45 1274
8622.33 1283
8623.20 1304
8624.08 1292
8624.95 1285
8625.83 1346
8626.70 1365
8627.58 1312
8628.46 1323
8629.33 1399
8630.21 1418
8631.08 1390
8631.96 1439
8632.84 1410
8633.71 1445
8634.59 1418
8635.47 1414
8636.34 1437
8637.22 1490
8638.10 1485
8638.97 1495
8639.85 1467
8640.73 1518
8641.60 1585
8642.48 1609
8643.36 1569
8644.23 1587
8645.11 1663
8645.99 1664
8646.86 1716
8647.74 1726
8648.62 1743
8649.49 1747
8650.37 1744
8651.25 1785
8652.13 1777
8653.00 1744
8653.88 1816
8654.76 1817
8655.63 1852
8656.51 1920
8657.39 1925
8658.27 1979
8659.14 2054
8660.02 2202
8660.90 2329
8661.78 2532
8662.66 2697
8663.53 2846
8664.41 3014
8665.29 3034
8666.17 3007
8667.04 2977
8667.92 2930
8668.80 2931
8669.68 2813
8670.56 2814
8671.43 2759
8672.31 2718
8673.19 2688
8674.07 2644
8674.95 2588
8675.83 2506
8676.70 2442
8677.58 2350
8678.46 2258
8679.34 2206
8680.22 2178
8681.10 2059
8681.98 2004
8682.86 1889
8683.73 1887
8684.61 1894
8685.49 1887
8686.37 1945
8687.25 2016
8688.13 2110
8689.01 2156
8689.89 2325
8690.77 2443
8691.65 2531
8692.52 2576
8693.40 2572
8694.28 2609
8695.16 2637
8696.04 2543
8696.92 2486
8697.80 2430
8698.68 2405
8699.56 2255
8700.44 2221
8701.32 2201
8702.20 2222
8703.08 2087
8703.96 1997
8704.84 1940
8705.72 1882
8706.60 1854
8707.48 1790
8708.36 1733
8709.24 1661
8710.12 1593
8711.00 1554
8711.88 1553
8712.76 1505
8713.64 1452
8714.52 1466
8715.40 1442
8716.28 1396
8717.16 1463
8718.04 1404
8718.92 1410
8719.80 1403
8720.68 1425
8721.56 1463
8722.45 1426
8723.33 1410
8724.21 1431
8725.09 1451
8725.97 1434
8726.85 1415
8727.73 1443
8728.61 1464
8729.49 1426
8730.37 1446
8731.26 1444
8732.14 1449
8733.02 1457
8733.90 1458
8734.78 1465
8735.66 1460
8736.54 1486
8737.42 1483
8738.31 1517
8739.19 1467
8740.07 1496
8740.95 1495
8741.83 1518
8742.71 1512
8743.60 1490
8744.48 1499
8745.36 1499
8746.24 1501
8747.12 1506
8748.01 1547
8748.89 1492
8749.77 1526
8750.65 1549
8751.53 1559
8752.42 1581
8753.30 1593
8754.18 1653
8755.06 1645
8755.95 1688
8756.83 1751
8757.71 1704
8758.59 1735
8759.48 1748
8760.36 1747
8761.24 1704
8762.13 1716
8763.01 1715
8763.89 1685
8764.77 1651
8765.66 1695
8766.54 1704
8767.42 1673
8768.31 1741
8769.19 1694
8770.07 1719
8770.96 1754
8771.84 1771
8772.72 1767
8773.61 1720
8774.49 1714
8775.37 1639
8776.26 1667
8777.14 1651
8778.02 1658
8778.91 1603
8779.79 1608
8780.67 1600
8781.56 1635
8782.44 1603
8783.32 1687
8784.21 1739
8785.09 1796
8785.98 1779
8786.86 1799
8787.74 1810
8788.63 1828
8789.51 1853
8790.40 1800
8791.28 1726
8792.17 1674
8793.05 1667
8793.93 1656
8794.82 1633
8795.70 1603
8796.59 1540
8797.47 1515
8798.36 1528
8799.24 1490
8800.13 1508
8801.01 1506
8801.90 1487
8802.78 1515
8803.67 1497
8804.55 1483
8805.43 1449
8806.32 1426
8807.20 1459
8808.09 1448
8808.98 1447
8809.86 1474
8810.75 1497
8811.63 1480
8812.52 1447
8813.40 1498
8814.29 1475
8815.17 1472
8816.06 1528
8816.94 1554
8817.83 1565
8818.71 1547
8819.60 1520
8820.49 1509
8821.37 1454
8822.26 1426
8823.14 1460
8824.03 1447
8824.91 1401
8825.80 1376
8826.69 1352
8827.57 1346
8828.46 1328
8829.35 1311
8830.23 1271
8831.12 1345
8832.00 1328
8832.89 1272
8833.78 1288
8834.66 1250
8835.55 1240
8836.44 1222
8837.32 1201
8838.21 1209
8839.10 1225
8839.98 1174
8840.87 1167
8841.76 1158
8842.64 1178
8843.53 1162
8844.42 1157
8845.30 1156
8846.19 1168
8847.08 1116
8847.96 1083
8848.85 1093
8849.74 1107
8850.63 1109
8851.51 1074
8852.40 1094
8853.29 1022
8854.18 1084
8855.06 1046
8855.95 1054
8856.84 1062
8857.73 1052
8858.61 1020
8859.50 1017
8860.39 1031
8861.28 1002
8862.16 991
8863.05 981
8863.94 985
8864.83 987
8865.72 952
8866.60 1004
8867.49 980
8868.38 969
8869.27 954
8870.16 931
8871.04 986
8871.93 938
8872.82 952
8873.71 934
8874.60 956
8875.49 937
8876.37 946
8877.26 949
8878.15 964
8879.04 912
8879.93 928
8880.82 883
8881.71 882
8882.60 871
8883.48 889
8884.37 897
8885.26 878
8886.15 881
8887.04 928
8887.93 891
8888.82 931
8889.71 899
8890.60 897
8891.49 900
8892.38 862
8893.26 864
8894.15 888
8895.04 843
8895.93 804
8896.82 852
8897.71 846
8898.60 850
8899.49 811
8900.38 835
8901.27 854
8902.16 844
8903.05 827
8903.94 834
8904.83 848
8905.72 834
8906.61 827
8907.50 826
8908.39 815
8909.28 806
8910.17 816
8911.06 788
8911.95 770
8912.84 789
8913.73 783
8914.62 801
8915.51 780
8916.40 772
8917.29 765
8918.18 787
8919.08 780
8919.97 774
8920.86 787
8921.75 782
8922.64 764
8923.53 743
8924.42 742
8925.31 752
8926.20 733
8927.09 776
8927.98 776
8928.88 752
8929.77 730
8930.66 726
8931.55 744
8932.44 713
8933.33 716
8934.22 723
8935.11 710
8936.01 696
8936.90 701
8937.79 697
8938.68 685
8939.57 715
8940.46 712
8941.36 734
8942.25 695
8943.14 707
8944.03 727
8944.92 684
8945.81 702
8946.71 745
8947.60 698
8948.49 680
8949.38 679
8950.28 666
8951.17 686
8952.06 692
8952.95 679
8953.84 691
8954.74 678
8955.63 672
8956.52 688
8957.41 717
8958.31 669
8959.20 673
8960.09 668
8960.99 677
8961.88 653
8962.77 654
8963.66 639
8964.56 651
8965.45 656
8966.34 635
8967.24 665
8968.13 636
8969.02 685
8969.92 667
8970.81 636
8971.70 653
8972.60 656
8973.49 655
8974.38 657
8975.28 618
8976.17 635
8977.06 668
8977.96 635
8978.85 648
8979.74 618
8980.64 630
8981.53 613
8982.42 628
8983.32 672
8984.21 667
8985.11 651
8986.00 642
8986.89 607
8987.79 642
8988.68 635
8989.58 633
8990.47 665
8991.36 633
8992.26 630
8993.15 613
8994.05 617
8994.94 611
8995.84 628
8996.73 635
8997.63 601
8998.52 594
8999.42 576
9000.31 617
9001.20 624
9002.10 616
9002.99 627
9003.89 624
9004.78 618
9005.68 616
9006.57 585
9007.47 628
9008.36 621
9009.26 607
9010.15 624
9011.05 626
9011.94 584
9012.84 610
9013.74 594
9014.63 598
9015.53 588
9016.42 577
9017.32 608
9018.21 602
9019.11 616
9020.00 599
9020.90 608
9021.80 581
9022.69 626
9023.59 615
9024.48 615
9025.38 603
9026.28 603
9027.17 621
9028.07 591
9028.96 571
9029.86 584
9030.76 589
9031.65 590
9032.55 580
9033.44 590
9034.34 622
9035.24 590
9036.13 594
9037.03 591
9037.93 591
9038.82 580
9039.72 625
9040.62 593
9041.51 605
9042.41 585
9043.31 600
9044.20 604
9045.10 609
9046.00 585
9046.90 574
9047.79 621
9048.69 594
9049.59 579
9050.48 584
9051.38 602
9052.28 582
9053.18 580
9054.07 578
9054.97 631
9055.87 621
9056.77 620
9057.66 611
9058.56 607
9059.46 599
9060.36 616
9061.25 611
9062.15 593
9063.05 582
9063.95 629
9064.84 630
9065.74 589
9066.64 607
9067.54 623
9068.44 657
9069.34 581
9070.23 602
9071.13 600
9072.03 611
9072.93 601
9073.83 638
9074.72 590
9075.62 602
9076.52 631
9077.42 636
9078.32 620
9079.22 586
9080.12 591
9081.01 600
9081.91 621
9082.81 577
9083.71 585
9084.61 637
9085.51 641
9086.41 610
9087.31 607
9088.21 599
9089.10 616
9090.00 610
9090.90 616
9091.80 593
9092.70 607
9093.60 635
9094.50 656
9095.40 620
9096.30 604
9097.20 632
9098.10 648
9099.00 652
9099.90 591
9100.80 627
9101.70 617
9102.60 630
9103.50 627
9104.40 616
9105.30 621
9106.20 610
9107.10 638
9108.00 613
9108.90 593
9109.80 579
9110.70 598
9111.60 597
9112.50 610
9113.40 599
9114.30 582
9115.20 590
9116.10 593
9117.00 579
9117.90 572
9118.80 574
9119.70 597
9120.60 609
9121.50 604
9122.40 585
9123.30 575
9124.20 581
9125.11 553
9126.01 577
9126.91 578
9127.81 599
9128.71 581
9129.61 554
9130.51 587
9131.41 594
9132.31 584
9133.22 562
9134.12 578
9135.02 570
9135.92 545
9136.82 567
9137.72 562
9138.62 583
9139.53 534
9140.43 551
9141.33 582
9142.23 551
9143.13 559
9144.03 569
9144.94 587
9145.84 571
9146.74 550
9147.64 566
9148.54 574
9149.45 566
9150.35 570
9151.25 549
9152.15 561
9153.06 541
9153.96 554
9154.86 573
9155.76 560
9156.66 539
9157.57 590
9158.47 571
9159.37 563
9160.27 568
9161.18 578
9162.08 526
9162.98 572
9163.89 572
9164.79 563
9165.69 559
9166.59 575
9167.50 568
9168.40 576
9169.30 558
9170.21 565
9171.11 555
9172.01 563
9172.92 553
9173.82 555
9174.72 557
9175.63 573
9176.53 559
9177.43 539
9178.34 559
9179.24 538
9180.14 534
9181.05 547
9181.95 555
9182.85 564
9183.76 560
9184.66 556
9185.57 562
9186.47 519
9187.37 546
9188.28 569
9189.18 584
9190.09 551
9190.99 535
9191.89 563
9192.80 553
9193.70 545
9194.61 542
9195.51 574
9196.42 570
9197.32 547
9198.23 556
9199.13 581
9200.03 550
9200.94 549
9201.84 577
9202.75 571
9203.65 558
9204.56 561
9205.46 543
9206.37 549
9207.27 527
9208.18 542
9209.08 557
9209.99 523
9210.89 537
9211.80 531
9212.70 559
9213.61 512
9214.51 536
9215.42 545
9216.32 556
9217.23 555
9218.14 546
9219.04 533
9219.95 539
9220.85 544
9221.76 556
9222.66 546
9223.57 522
9224.47 503
9225.38 521
9226.29 523
9227.19 504
9228.10 522
9229.00 551
9229.91 522
9230.82 523
9231.72 528
9232.63 520
9233.54 534
9234.44 553
9235.35 550
9236.25 529
9237.16 524
9238.07 510
9238.97 535
9239.88 550
9240.79 521
9241.69 531
9242.60 516
9243.51 556
9244.41 520
9245.32 552
9246.23 527
9247.13 537
9248.04 530
9248.95 532
9249.85 542
9250.76 530
9251.67 540
9252.58 537
9253.48 555
9254.39 501
9255.30 507
9256.21 514
9257.11 538
9258.02 508
9258.93 514
9259.84 512
9260.74 562
9261.65 544
9262.56 524
9263.47 517
9264.37 497
9265.28 505
9266.19 520
9267.10 518
9268.00 524
9268.91 531
9269.82 526
9270.73 526
9271.64 541
9272.55 523
9273.45 528
9274.36 552
9275.27 505
9276.18 516
9277.09 546
9277.99 519
9278.90 533
9279.81 517
9280.72 538
9281.63 530
9282.54 519
9283.45 538
9284.35 540
9285.26 538
9286.17 510
9287.08 496
9287.99 538
9288.90 508
9289.81 527
9290.72 509
9291.63 498
9292.54 514
9293.44 526
9294.35 540
9295.26 508
9296.17 533
9297.08 567
9297.99 553
9298.90 527
9299.81 541
9300.72 539
9301.63 560
9302.54 525
9303.45 520
9304.36 531
9305.27 537
9306.18 537
9307.09 543
9308.00 537
9308.91 521
9309.82 537
9310.73 534
9311.64 553
9312.55 516
9313.46 519
9314.37 536
9315.28 530
9316.19 517
9317.10 540
9318.01 558
9318.92 541
9319.83 547
9320.74 525
9321.65 526
9322.56 508
9323.47 528
9324.38 522
9325.29 550
9326.20 522
9327.12 525
9328.03 524
9328.94 547
9329.85 515
9330.76 523
9331.67 555
9332.58 513
9333.49 511
9334.40 524
9335.31 530
9336.23 530
9337.14 512
9338.05 514
9338.96 523
9339.87 523
9340.78 537
9341.69 528
9342.61 551
9343.52 527
9344.43 523
9345.34 532
9346.25 535
9347.16 519
9348.08 504
9348.99 537
9349.90 502
9350.81 510
9351.72 524
9352.64 505
9353.55 505
9354.46 511
9355.37 529
9356.28 543
9357.20 517
9358.11 513
9359.02 509
9359.93 502
9360.85 503
9361.76 515
9362.67 528
9363.58 508
9364.50 487
9365.41 508
9366.32 470
9367.24 495
9368.15 508
9369.06 499
9369.97 482
9370.89 477
9371.80 499
9372.71 516
9373.63 508
9374.54 481
9375.45 520
9376.37 504
9377.28 525
9378.19 522
9379.11 521
9380.02 519
9380.93 529
9381.85 499
9382.76 533
9383.67 508
9384.59 525
9385.50 525
9386.41 532
9387.33 504
9388.24 489
9389.16 526
9390.07 521
9390.98 548
9391.90 506
9392.81 521
9393.73 483
9394.64 554
9395.55 537
9396.47 524
9397.38 510
9398.30 505
9399.21 528
9400.12 510
9401.04 496
9401.95 507
9402.87 517
9403.78 500
9404.70 513
9405.61 480
9406.53 477
9407.44 506
9408.36 522
9409.27 499
9410.19 506
9411.10 490
9412.02 494
9412.93 487
9413.85 495
9414.76 503
9415.68 490
9416.59 509
9417.51 494
9418.42 523
9419.34 475
9420.25 494
9421.17 501
9422.08 490
9423.00 506
9423.91 483
9424.83 508
9425.75 499
9426.66 499
9427.58 507
9428.49 501
9429.41 518
9430.32 527
9431.24 492
9432.16 484
9433.07 496
9433.99 524
9434.90 496
9435.82 518
9436.74 508
9437.65 512
9438.57 513
9439.49 524
9440.40 496
9441.32 494
9442.23 493
9443.15 509
9444.07 502
9444.98 481
9445.90 500
9446.82 481
9447.73 533
9448.65 491
9449.57 486
9450.48 489
9451.40 523
9452.32 505
9453.23 501
9454.15 504
9455.07 508
9455.99 514
9456.90 507
9457.82 478
9458.74 499
9459.65 532
9460.57 512
9461.49 496
9462.41 485
9463.32 476
9464.24 495
9465.16 523
9466.08 494
9466.99 495
9467.91 491
9468.83 521
9469.75 502
9470.67 487
9471.58 498
9472.50 539
9473.42 525
9474.34 502
9475.26 520
9476.17 537
9477.09 553
9478.01 497
9478.93 526
9479.85 499
9480.76 528
9481.68 494
9482.60 494
9483.52 494
9484.44 493
9485.36 501
9486.28 550
9487.19 512
9488.11 527
9489.03 534
9489.95 520
9490.87 514
9491.79 511
9492.71 556
9493.63 511
9494.54 524
9495.46 524
9496.38 534
9497.30 529
9498.22 510
9499.14 534
9500.06 534
9500.98 513
9501.90 509
9502.82 522
9503.74 531
9504.66 530
9505.58 528
9506.49 553
9507.41 513
9508.33 558
9509.25 507
9510.17 533
9511.09 545
9512.01 532
9512.93 532
9513.85 519
9514.77 555
9515.69 546
9516.61 539
9517.53 502
9518.45 538
9519.37 525
9520.29 567
9521.21 542
9522.13 553
9523.05 554
9523.97 543
9524.90 552
9525.82 575
9526.74 596
9527.66 581
9528.58 561
9529.50 567
9530.42 603
9531.34 570
9532.26 561
9533.18 552
9534.10 591
9535.02 587
9535.94 578
9536.86 552
9537.79 566
9538.71 591
9539.63 587
9540.55 574
9541.47 574
9542.39 578
9543.31 578
9544.23 599
9545.16 593
9546.08 576
9547.00 568
9547.92 630
9548.84 602
9549.76 586
9550.69 582
9551.61 596
9552.53 587
9553.45 624
9554.37 600
9555.29 614
9556.22 610
9557.14 613
9558.06 623
9558.98 614
9559.90 608
9560.83 620
9561.75 666
9562.67 676
9563.59 683
9564.52 631
9565.44 690
9566.36 656
9567.28 652
9568.21 665
9569.13 648
9570.05 671
9570.97 651
9571.90 638
9572.82 652
9573.74 665
9574.66 677
9575.59 677
9576.51 670
9577.43 677
9578.36 674
9579.28 690
9580.20 702
9581.13 706
9582.05 666
9582.97 705
9583.90 702
9584.82 681
9585.74 690
9586.67 712
9587.59 691
9588.51 718
9589.44 712
9590.36 690
9591.28 689
9592.21 702
9593.13 721
9594.05 698
9594.98 717
9595.90 734
9596.83 740
9597.75 745
9598.67 734
9599.60 757
9600.52 747
9601.45 741
9602.37 743
9603.30 770
9604.22 755
9605.14 778
9606.07 765
9606.99 759
9607.92 745
9608.84 733
9609.77 775
9610.69 759
9611.62 760
9612.54 793
9613.46 816
9614.39 797
9615.31 800
9616.24 807
9617.16 792
9618.09 802
9619.01 790
9619.94 773
9620.86 814
9621.79 792
9622.71 785
9623.64 788
9624.56 792
9625.49 791
9626.42 820
9627.34 820
9628.27 833
9629.19 817
9630.12 853
9631.04 886
9631.97 831
9632.89 831
9633.82 876
9634.75 881
9635.67 897
9636.60 858
9637.52 892
9638.45 900
9639.37 933
9640.30 921
9641.23 949
9642.15 959
9643.08 971
9644.00 1038
9644.93 1016
9645.86 977
9646.78 993
9647.71 985
9648.64 997
9649.56 989
9650.49 979
9651.42 970
9652.34 1004
9653.27 966
9654.20 976
9655.12 973
9656.05 936
9656.98 930
9657.90 958
9658.83 977
9659.76 975
9660.68 985
9661.61 959
9662.54 996
9663.47 973
9664.39 968
9665.32 1001
9666.25 1007
9667.17 991
9668.10 1016
9669.03 1017
9669.96 994
9670.88 1035
9671.81 1004
9672.74 1012
9673.67 1004
9674.59 1008
9675.52 1022
9676.45 1025
9677.38 993
9678.31 1042
9679.23 1036
9680.16 1041
9681.09 1050
9682.02 1021
9682.94 1035
9683.87 1051
9684.80 1054
9685.73 1097
9686.66 1078
9687.59 1037
9688.51 1082
9689.44 1079
9690.37 1067
9691.30 1054
9692.23 1056
9693.16 1069
9694.08 1071
9695.01 1037
9695.94 1061
9696.87 1077
9697.80 1086
9698.73 1093
9699.66 1093
9700.59 1080
9701.52 1039
9702.44 1071
9703.37 1068
9704.30 1061
9705.23 1061
9706.16 1077
9707.09 1109
9708.02 1075
9708.95 1094
9709.88 1128
9710.81 1153
9711.74 1148
9712.67 1181
9713.60 1215
9714.53 1232
9715.45 1209
9716.38 1207
9717.31 1178
9718.24 1147
9719.17 1124
9720.10 1122
9721.03 1057
9721.96 1039
9722.89 1032
9723.82 1062
9724.75 1005
9725.68 1006
9726.61 977
9727.54 998
9728.47 986
9729.40 987
9730.33 1011
9731.26 1008
9732.20 988
9733.13 1009
9734.06 1029
9734.99 981
9735.92 979
9736.85 980
9737.78 941
9738.71 947
9739.64 954
9740.57 945
9741.50 929
9742.43 914
9743.36 904
9744.29 908
9745.23 908
9746.16 918
9747.09 906
9748.02 875
9748.95 903
9749.88 918
9750.81 890
9751.74 901
9752.68 894
9753.61 899
9754.54 866
9755.47 888
9756.40 916
9757.33 870
9758.27 881
9759.20 874
9760.13 897
9761.06 874
9761.99 874
9762.92 868
9763.86 888
9764.79 881
9765.72 888
9766.65 877
9767.58 855
9768.52 860
9769.45 878
9770.38 863
9771.31 885
9772.25 899
9773.18 889
9774.11 865
9775.04 890
9775.98 916
9776.91 898
9777.84 891
9778.77 873
9779.71 900
9780.64 909
9781.57 907
9782.50 925
9783.44 908
9784.37 897
9785.30 904
9786.24 929
9787.17 908
9788.10 923
9789.03 926
9789.97 954
9790.90 921
9791.83 922
9792.77 916
9793.70 940
9794.63 922
9795.57 981
9796.50 935
9797.43 939
9798.37 945
9799.30 968
9800.24 932
9801.17 930
9802.10 920
9803.04 922
9803.97 937
9804.90 914
9805.84 882
9806.77 873
9807.71 861
9808.64 818
9809.57 840
9810.51 824
9811.44 839
9812.38 850
9813.31 811
9814.25 806
9815.18 797
9816.11 820
9817.05 811
9817.98 829
9818.92 826
9819.85 816
9820.79 802
9821.72 794
9822.66 783
9823.59 799
9824.53 796
9825.46 831
9826.40 809
9827.33 779
9828.27 766
9829.20 786
9830.14 793
9831.07 795
9832.01 791
9832.94 778
9833.88 810
9834.81 760
9835.75 796
9836.68 762
9837.62 821
9838.55 767
9839.49 809
9840.43 769
9841.36 772
9842.30 766
9843.23 780
9844.17 768
9845.10 745
9846.04 808
9846.98 795
9847.91 768
9848.85 757
9849.78 771
9850.72 773
9851.66 760
9852.59 771
9853.53 774
9854.46 764
9855.40 772
9856.34 754
9857.27 770
9858.21 754
9859.15 766
9860.08 760
9861.02 752
9861.96 755
9862.89 764
9863.83 751
9864.77 755
9865.70 777
9866.64 774
9867.58 763
9868.51 765
9869.45 772
9870.39 760
9871.32 703
9872.26 734
9873.20 776
9874.14 772
9875.07 787
9876.01 786
9876.95 776
9877.89 763
9878.82 716
9879.76 737
9880.70 732
9881.64 762
9882.57 760
9883.51 760
9884.45 744
9885.39 744
9886.32 741
9887.26 753
9888.20 720
9889.14 718
9890.08 745
9891.01 758
9891.95 772
9892.89 709
9893.83 754
9894.77 757
9895.70 769
9896.64 749
9897.58 734
9898.52 758
9899.46 733
9900.40 747
9901.33 733
9902.27 754
9903.21 743
9904.15 740
9905.09 742
9906.03 738
9906.97 741
9907.90 724
9908.84 760
9909.78 765
9910.72 751
9911.66 784
9912.60 776
9913.54 752
9914.48 765
9915.42 749
9916.36 757
9917.29 790
9918.23 790
9919.17 801
9920.11 825
9921.05 808
9921.99 823
9922.93 885
9923.87 897
9924.81 914
9925.75 928
9926.69 940
9927.63 917
9928.57 902
9929.51 890
9930.45 874
9931.39 864
9932.33 847
9933.27 844
9934.21 820
9935.15 787
9936.09 810
9937.03 792
9937.97 769
9938.91 749
9939.85 795
9940.79 763
9941.73 749
9942.67 751
9943.61 748
9944.55 752
9945.49 756
9946.43 793
9947.37 804
9948.31 797
9949.26 797
9950.20 809
9951.14 820
9952.08 805
9953.02 819
9953.96 792
9954.90 776
9955.84 743
9956.78 733
9957.72 728
9958.67 759
9959.61 729
9960.55 716
9961.49 696
9962.43 720
9963.37 690
9964.31 694
9965.25 660
9966.20 695
9967.14 700
9968.08 718
9969.02 672
9969.96 661
9970.90 677
9971.85 653
9972.79 673
9973.73 686
9974.67 684
9975.61 642
9976.56 682
9977.50 674
9978.44 698
9979.38 692
9980.32 705
9981.27 675
9982.21 692
9983.15 672
9984.09 684
9985.04 688
9985.98 681
9986.92 689
9987.86 675
9988.81 665
9989.75 666
9990.69 685
9991.63 665
9992.58 655
9993.52 649
9994.46 676
9995.41 682
9996.35 702
9997.29 639
9998.24 628
9999.18 661
10000.12 660
10001.06 685
10002.01 646
10002.95 630
10003.89 653
10004.84 668
10005.78 627
10006.72 644
10007.67 640
10008.61 654
10009.56 681
10010.50 640
10011.44 631
10012.39 637
10013.33 653
10014.27 636
10015.22 639
10016.16 642
10017.11 597
10018.05 617
10018.99 621
10019.94 625
10020.88 620
10021.83 618
10022.77 627
10023.71 631
10024.66 639
10025.60 623
10026.55 633
10027.49 627
10028.44 609
10029.38 598
10030.33 591
10031.27 600
10032.22 616
10033.16 637
10034.10 606
10035.05 606
10035.99 624
10036.94 623
10037.88 577
10038.83 606
10039.77 595
10040.72 611
10041.66 612
10042.61 593
10043.55 610
10044.50 564
10045.45 592
10046.39 631
10047.34 593
10048.28 572
10049.23 603
10050.17 602
10051.12 583
10052.06 589
10053.01 600
10053.95 602
10054.90 612
10055.85 588
10056.79 572
10057.74 580
10058.68 564
10059.63 559
10060.58 588
10061.52 581
10062.47 578
10063.41 564
10064.36 555
10065.31 552
10066.25 527
10067.20 569
10068.15 567
10069.09 579
10070.04 550
10070.99 587
10071.93 572
10072.88 605
10073.82 599
10074.77 563
10075.72 562
10076.66 553
10077.61 596
10078.56 596
10079.51 560
10080.45 554
10081.40 573
10082.35 567
10083.29 555
10084.24 565
10085.19 570
10086.13 553
10087.08 556
10088.03 537
10088.98 530
10089.92 557
10090.87 558
10091.82 560
10092.77 561
10093.71 548
10094.66 526
10095.61 536
10096.56 542
10097.50 516
10098.45 520
10099.40 537
10100.35 536
10101.30 538
10102.24 534
10103.19 541
10104.14 579
10105.09 548
10106.04 547
10106.98 554
10107.93 544
10108.88 543
10109.83 541
10110.78 558
10111.73 570
10112.67 535
10113.62 545
10114.57 539
10115.52 548
10116.47 543
10117.42 553
10118.37 529
10119.32 561
10120.26 556
10121.21 545
10122.16 537
10123.11 537
10124.06 547
10125.01 524
10125.96 536
10126.91 517
10127.86 529
10128.81 546
10129.75 560
10130.70 555
10131.65 530
10132.60 560
10133.55 572
10134.50 556
10135.45 537
10136.40 531
10137.35 548
10138.30 542
10139.25 562
10140.20 544
10141.15 521
10142.10 525
10143.05 536
10144.00 554
10144.95 538
10145.90 541
10146.85 555
10147.80 542
10148.75 535
10149.70 558
10150.65 534
10151.60 556
10152.55 553
10153.50 578
10154.45 553
10155.40 559
10156.35 581
10157.30 565
10158.25 559
10159.20 564
10160.15 552
10161.10 568
10162.06 550
10163.01 577
10163.96 563
10164.91 571
10165.86 584
10166.81 574
10167.76 580
10168.71 585
10169.66 608
10170.61 598
10171.57 567
10172.52 594
10173.47 586
10174.42 613
10175.37 629
10176.32 640
10177.27 632
10178.23 632
10179.18 638
10180.13 668
10181.08 649
10182.03 649
10182.98 674
10183.94 653
10184.89 666
10185.84 667
10186.79 666
10187.74 672
10188.70 660
10189.65 652
10190.60 677
10191.55 678
10192.50 676
10193.46 643
10194.41 654
10195.36 679
10196.31 646
10197.27 654
10198.22 657
10199.17 720
10200.12 700
10201.08 714
10202.03 704
10202.98 722
10203.93 743
10204.89 717
10205.84 742
10206.79 752
10207.75 754
10208.70 744
10209.65 746
10210.60 721
10211.56 736
10212.51 705
10213.46 707
10214.42 691
10215.37 687
10216.32 699
10217.28 707
10218.23 682
10219.18 671
10220.14 692
10221.09 665
10222.04 673
10223.00 665
10223.95 670
10224.91 689
10225.86 686
10226.81 628
10227.77 655
10228.72 655
10229.67 661
10230.63 672
10231.58 674
10232.54 713
10233.49 689
10234.44 693
10235.40 689
10236.35 678
10237.31 677
10238.26 708
10239.22 735
10240.17 700
10241.12 678
10242.08 689
10243.03 643
10243.99 638
10244.94 658
10245.90 668
10246.85 655
10247.81 630
10248.76 650
10249.72 618
10250.67 589
10251.63 634
10252.58 630
10253.54 615
10254.49 637
10255.45 600
10256.40 627
10257.36 587
10258.31 598
10259.27 606
10260.22 628
10261.18 592
10262.13 574
10263.09 594
10264.05 570
10265.00 554
10265.96 563
10266.91 572
10267.87 554
10268.82 593
10269.78 579
10270.74 564
10271.69 552
10272.65 575
10273.60 572
10274.56 546
10275.52 570
10276.47 536
10277.43 533
10278.38 555
10279.34 559
10280.30 524
10281.25 552
10282.21 532
10283.17 557
10284.12 531
10285.08 530
10286.04 518
10286.99 553
10287.95 536
10288.91 567
10289.86 548
10290.82 564
10291.78 555
10292.73 525
10293.69 547
10294.65 529
10295.60 573
10296.56 527
10297.52 501
10298.47 534
10299.43 522
10300.39 539
10301.35 511
10302.30 522
10303.26 517
10304.22 520
10305.18 502
10306.13 506
10307.09 545
10308.05 492
10309.01 509
10309.96 528
10310.92 511
10311.88 528
10312.84 499
10313.79 514
10314.75 518
10315.71 519
10316.67 507
10317.63 509
10318.58 510
10319.54 504
10320.50 522
10321.46 475
10322.42 510
10323.38 523
10324.33 546
10325.29 495
10326.25 513
10327.21 510
10328.17 520
10329.13 497
10330.09 516
10331.04 509
10332.00 507
10332.96 500
10333.92 484
10334.88 495
10335.84 476
10336.80 480
10337.76 483
10338.71 483
10339.67 440
10340.63 457
10341.59 487
10342.55 476
10343.51 431
10344.47 450
10345.43 467
10346.39 475
10347.35 465
10348.31 451
10349.27 463
10350.23 456
10351.19 463
10352.15 441
10353.11 461
10354.06 430
10355.02 484
10355.98 452
10356.94 457
10357.90 442
10358.86 440
10359.82 470
10360.78 454
10361.74 438
10362.70 473
10363.66 466
10364.62 449
10365.58 438
10366.55 419
10367.51 448
10368.47 442
10369.43 466
10370.39 431
10371.35 431
10372.31 429
10373.27 457
10374.23 432
10375.19 408
10376.15 428
10377.11 447
10378.07 449
10379.03 427
10379.99 402
10380.96 416
10381.92 418
10382.88 414
10383.84 442
10384.80 428
10385.76 429
10386.72 423
10387.68 429
10388.64 425
10389.61 427
10390.57 428
10391.53 408
10392.49 438
10393.45 411
10394.41 425
10395.38 407
10396.34 456
10397.30 441
10398.26 434
10399.22 410
10400.18 443
10401.15 443
10402.11 405
10403.07 448
10404.03 422
10404.99 434
10405.96 402
10406.92 414
10407.88 408
10408.84 428
10409.80 433
10410.77 439
10411.73 422
10412.69 412
10413.65 415
10414.62 430
10415.58 443
10416.54 432
10417.51 442
10418.47 411
10419.43 436
10420.39 415
10421.36 441
10422.32 415
10423.28 429
10424.24 442
10425.21 425
10426.17 409
10427.13 431
10428.10 418
10429.06 423
10430.02 419
10430.99 407
10431.95 428
10432.91 409
10433.88 429
10434.84 401
10435.80 417
10436.77 403
10437.73 418
10438.69 419
10439.66 400
10440.62 413
10441.59 428
10442.55 426
10443.51 411
10444.48 409
10445.44 403
10446.41 414
10447.37 429
10448.33 402
10449.30 394
10450.26 417
10451.23 387
10452.19 429
10453.15 415
10454.12 423
10455.08 403
10456.05 400
10457.01 391
10457.98 382
10458.94 396
10459.91 399
10460.87 403
10461.84 406
10462.80 400
10463.77 367
10464.73 406
10465.70 391
10466.66 403
10467.62 413
10468.59 403
10469.56 406
10470.52 408
10471.49 408
10472.45 386
10473.42 394
10474.38 395
10475.35 407
10476.31 398
10477.28 427
10478.24 388
10479.21 403
10480.17 405
10481.14 416
10482.10 392
10483.07 395
10484.04 436
10485.00 413
10485.97 412
10486.93 399
10487.90 407
10488.87 390
10489.83 406
10490.80 384
10491.76 410
10492.73 393
10493.70 411
10494.66 378
10495.63 385
10496.60 378
10497.56 407
10498.53 412
10499.49 374
10500.46 371
10501.43 373
10502.39 397
10503.36 389
10504.33 379
10505.29 386
10506.26 415
10507.23 417
10508.19 377
10509.16 368
10510.13 389
10511.10 424
10512.06 400
10513.03 396
10514.00 392
10514.96 378
10515.93 393
10516.90 394
10517.87 397
10518.83 402
10519.80 416
10520.77 420
10521.73 414
10522.70 396
10523.67 381
10524.64 415
10525.61 417
10526.57 388
10527.54 393
10528.51 395
10529.48 403
10530.44 384
10531.41 401
10532.38 360
10533.35 399
10534.32 417
10535.28 415
10536.25 407
10537.22 420
10538.19 404
10539.16 419
10540.13 410
10541.09 430
10542.06 411
10543.03 405
10544.00 397
10544.97 416
10545.94 414
10546.90 435
10547.87 398
10548.84 418
10549.81 403
10550.78 386
10551.75 422
10552.72 427
10553.69 421
10554.66 408
10555.62 418
10556.59 419
10557.56 426
10558.53 389
10559.50 425
10560.47 417
10561.44 415
10562.41 427
10563.38 399
10564.35 421
10565.32 426
10566.29 448
10567.26 457
10568.23 406
10569.20 399
10570.17 407
10571.14 408
10572.10 422
10573.07 410
10574.04 414
10575.01 412
10575.98 406
10576.95 421
10577.92 427
10578.89 422
10579.86 415
10580.84 430
10581.81 429
10582.78 406
10583.75 417
10584.72 436
10585.69 436
10586.66 457
10587.63 428
10588.60 451
10589.57 433
10590.54 433
10591.51 440
10592.48 430
10593.45 455
10594.42 446
10595.39 453
10596.36 457
10597.34 434
10598.31 421
10599.28 456
10600.25 480
10601.22 471
10602.19 465
10603.16 472
10604.13 483
10605.10 478
10606.08 494
10607.05 517
10608.02 487
10608.99 467
10609.96 473
10610.93 493
10611.90 478
10612.88 503
10613.85 486
10614.82 487
10615.79 462
10616.76 460
10617.74 490
10618.71 470
10619.68 438
10620.65 458
10621.62 455
10622.60 440
10623.57 445
10624.54 443
10625.51 446
10626.48 450
10627.46 427
10628.43 426
10629.40 452
10630.37 428
10631.35 444
10632.32 462
10633.29 448
10634.26 439
10635.24 456
10636.21 445
10637.18 445
10638.16 470
10639.13 466
10640.10 470
10641.07 418
10642.05 436
10643.02 429
10643.99 454
10644.97 439
10645.94 439
10646.91 432
10647.89 426
10648.86 388
10649.83 423
10650.81 398
10651.78 413
10652.75 416
10653.73 460
10654.70 425
10655.67 419
10656.65 396
10657.62 431
10658.59 385
10659.57 414
10660.54 433
10661.52 419
10662.49 417
10663.46 378
10664.44 399
10665.41 412
10666.39 415
10667.36 404
10668.33 402
10669.31 419
10670.28 412
10671.26 416
10672.23 413
10673.21 421
10674.18 432
10675.16 427
10676.13 411
10677.10 415
10678.08 410
10679.05 423
10680.03 438
10681.00 411
10681.98 412
10682.95 428
10683.93 419
10684.90 421
10685.88 403
10686.85 465
10687.83 390
10688.80 417
10689.78 406
10690.75 409
10691.73 424
10692.70 412
10693.68 415
10694.66 392
10695.63 401
10696.61 370
10697.58 398
10698.56 400
10699.53 405
10700.51 382
10701.48 431
10702.46 402
10703.44 422
10704.41 390
10705.39 425
10706.36 403
10707.34 383
10708.32 398
10709.29 402
10710.27 412
10711.24 399
10712.22 427
10713.20 413
10714.17 409
10715.15 415
10716.13 430
10717.10 422
10718.08 385
10719.05 402
10720.03 443
10721.01 424
10721.98 403
10722.96 412
10723.94 432
10724.91 421
10725.89 419
10726.87 457
10727.85 429
10728.82 421
10729.80 420
10730.78 449
10731.75 458
10732.73 446
10733.71 396
10734.69 434
10735.66 464
10736.64 416
10737.62 426
10738.59 421
10739.57 427
10740.55 436
10741.53 422
10742.50 425
10743.48 454
10744.46 433
10745.44 458
10746.42 442
10747.39 458
10748.37 431
10749.35 438
10750.33 453
10751.30 440
10752.28 440
10753.26 444
10754.24 457
10755.22 462
10756.20 469
10757.17 458
10758.15 451
10759.13 433
10760.11 475
10761.09 417
10762.07 447
10763.04 464
10764.02 459
10765.00 453
10765.98 438
10766.96 462
10767.94 473
10768.92 468
10769.90 467
10770.87 463
10771.85 439
10772.83 472
10773.81 453
10774.79 466
10775.77 449
10776.75 464
10777.73 482
10778.71 499
10779.69 470
10780.67 443
10781.64 468
10782.62 443
10783.60 451
10784.58 431
10785.56 467
10786.54 468
10787.52 454
10788.50 448
10789.48 475
10790.46 433
10791.44 466
10792.42 451
10793.40 471
10794.38 454
10795.36 415
10796.34 472
10797.32 441
10798.30 462
10799.28 462
10800.26 468
10801.24 460
10802.22 440
10803.20 459
10804.18 458
10805.16 455
10806.14 486
10807.12 440
10808.10 466
10809.09 451
10810.07 434
10811.05 451
10812.03 422
10813.01 443
10813.99 455
10814.97 460
10815.95 460
10816.93 489
10817.91 470
10818.89 488
10819.87 465
10820.86 476
10821.84 460
10822.82 457
10823.80 461
10824.78 463
10825.76 448
10826.74 447
10827.73 464
10828.71 450
10829.69 503
10830.67 474
10831.65 492
10832.63 454
10833.61 455
10834.60 461
10835.58 448
10836.56 448
10837.54 468
10838.52 446
10839.51 458
10840.49 470
10841.47 456
10842.45 462
10843.43 464
10844.42 487
10845.40 476
10846.38 461
10847.36 474
10848.35 499
10849.33 476
10850.31 476
10851.29 478
10852.28 509
10853.26 502
10854.24 502
10855.22 489
10856.21 485
10857.19 506
10858.17 505
10859.16 521
10860.14 492
10861.12 501
10862.10 488
10863.09 523
10864.07 496
10865.05 489
10866.04 511
10867.02 535
10868.00 516
10868.99 538
10869.97 532
10870.95 548
10871.94 542
10872.92 517
10873.90 545
10874.89 519
10875.87 527
10876.86 528
10877.84 550
10878.82 537
10879.81 525
10880.79 509
10881.77 556
10882.76 526
10883.74 533
10884.73 570
10885.71 583
10886.69 542
10887.68 541
10888.66 557
10889.65 545
10890.63 560
10891.62 562
10892.60 583
10893.58 566
10894.57 580
10895.55 601
10896.54 567
10897.52 583
10898.51 594
10899.49 596
10900.48 588
10901.46 596
10902.45 571
10903.43 603
10904.42 595
10905.40 581
10906.39 594
10907.37 622
10908.36 627
10909.34 639
10910.33 615
10911.31 638
10912.30 628
10913.28 649
10914.27 653
10915.25 655
10916.24 645
10917.22 674
10918.21 666
10919.20 654
10920.18 658
10921.17 667
10922.15 663
10923.14 677
10924.12 706
10925.11 679
10926.10 680
10927.08 677
10928.07 697
10929.05 718
10930.04 725
10931.03 703
10932.01 719
10933.00 701
10933.99 707
10934.97 706
10935.96 728
10936.94 728
10937.93 734
10938.92 749
10939.90 757
10940.89 765
10941.88 794
10942.86 782
10943.85 794
10944.84 789
10945.82 806
10946.81 836
10947.80 825
10948.79 828
10949.77 866
10950.76 884
10951.75 899
10952.73 900
10953.72 943
10954.71 988
10955.69 1005
10956.68 1003
10957.67 1020
10958.66 1010
10959.64 1035
10960.63 1031
10961.62 1018
10962.61 985
10963.59 975
10964.58 942
10965.57 936
10966.56 959
10967.55 886
10968.53 892
10969.52 894
10970.51 905
10971.50 862
10972.49 848
10973.47 843
10974.46 873
10975.45 841
10976.44 858
10977.43 874
10978.41 852
10979.40 871
10980.39 871
10981.38 863
10982.37 867
10983.36 882
10984.34 904
10985.33 913
10986.32 880
10987.31 885
10988.30 936
10989.29 982
10990.28 970
10991.27 986
10992.25 1010
10993.24 1080
10994.23 1115
10995.22 1148
10996.21 1166
10997.20 1201
10998.19 1208
10999.18 1226
11000.17 1200
11001.16 1205
11002.15 1182
11003.14 1148
11004.12 1141
11005.11 1111
11006.10 1048
11007.09 1043
11008.08 989
11009.07 910
11010.06 912
11011.05 886
11012.04 858
11013.03 802
11014.02 795
11015.01 779
11016.00 750
11016.99 755
11017.98 752
11018.97 745
11019.96 731
11020.95 717
11021.94 700
11022.93 696
11023.92 689
11024.91 696
11025.90 682
11026.89 678
11027.88 678
11028.88 673
11029.87 663
11030.86 702
11031.85 655
11032.84 662
11033.83 655
11034.82 653
11035.81 651
11036.80 627
11037.79 659
11038.78 655
11039.77 655
11040.77 652
11041.76 627
11042.75 628
11043.74 636
11044.73 631
11045.72 609
11046.71 629
11047.70 620
11048.70 591
11049.69 621
11050.68 631
11051.67 630
11052.66 615
11053.65 603
11054.65 616
11055.64 590
11056.63 618
11057.62 634
11058.61 601
11059.60 580
11060.60 594
11061.59 626
11062.58 626
11063.57 635
11064.56 602
11065.56 612
11066.55 619
11067.54 611
11068.53 628
11069.53 602
11070.52 596
11071.51 624
11072.50 601
11073.50 592
11074.49 607
11075.48 643
11076.47 616
11077.47 590
11078.46 623
11079.45 639
11080.45 611
11081.44 621
11082.43 619
11083.42 562
11084.42 597
11085.41 616
11086.40 620
11087.40 604
11088.39 603
11089.38 627
11090.38 598
11091.37 588
11092.36 587
11093.36 617
11094.35 595
11095.34 573
11096.34 582
11097.33 578
11098.32 596
11099.32 602
11100.31 579
11101.31 564
11102.30 568
11103.29 572
11104.29 590
11105.28 569
11106.28 575
11107.27 564
11108.26 568
11109.26 560
11110.25 561
11111.25 574
11112.24 560
11113.24 530
11114.23 540
11115.22 553
11116.22 580
11117.21 546
11118.21 556
11119.20 555
11120.20 547
11121.19 556
11122.19 544
11123.18 543
11124.18 533
11125.17 518
11126.17 538
11127.16 544
11128.16 545
11129.15 518
11130.15 530
11131.14 551
11132.14 533
11133.13 535
11134.13 522
11135.12 542
11136.12 512
11137.11 541
11138.11 522
11139.10 536
11140.10 533
11141.09 541
11142.09 518
11143.09 500
11144.08 528
11145.08 532
11146.07 543
11147.07 510
11148.07 514
11149.06 510
11150.06 544
11151.05 527
11152.05 542
11153.05 535
11154.04 542
11155.04 515
11156.03 549
11157.03 516
11158.03 494
11159.02 524
11160.02 513
11161.02 502
11162.01 508
11163.01 508
11164.01 525
11165.00 506
11166.00 499
11167.00 509
11167.99 513
11168.99 529
11169.99 517
11170.98 517
11171.98 528
11172.98 522
11173.97 522
11174.97 538
11175.97 514
11176.97 490
11177.96 524
11178.96 536
11179.96 544
11180.95 518
11181.95 520
11182.95 516
11183.95 541
11184.94 516
11185.94 532
11186.94 532
11187.94 540
11188.94 532
11189.93 518
11190.93 532
11191.93 517
11192.93 503
11193.92 544
11194.92 511
11195.92 519
11196.92 531
11197.92 517
11198.92 523
11199.91 540
11200.91 555
11201.91 566
11202.91 537
11203.91 549
11204.91 559
11205.90 584
11206.90 558
11207.90 554
11208.90 561
11209.90 557
11210.90 549
11211.90 570
11212.89 542
11213.89 546
11214.89 560
11215.89 550
11216.89 549
11217.89 534
11218.89 542
11219.89 535
11220.89 545
11221.89 556
11222.88 541
11223.88 557
11224.88 537
11225.88 548
11226.88 540
11227.88 535
11228.88 542
11229.88 548
11230.88 561
11231.88 559
11232.88 523
11233.88 532
11234.88 539
11235.88 523
11236.88 529
11237.88 522
11238.88 519
11239.88 560
11240.88 527
11241.88 563
11242.88 534
11243.88 543
11244.88 551
11245.88 567
11246.88 571
11247.88 563
11248.88 574
11249.88 587
11250.88 554
11251.88 533
11252.88 563
11253.88 596
11254.88 563
11255.88 560
11256.89 549
11257.89 587
11258.89 568
11259.89 557
11260.89 596
11261.89 557
11262.89 554
11263.89 537
11264.89 614
11265.89 567
11266.90 563
11267.90 594
11268.90 597
11269.90 550
11270.90 562
11271.90 614
11272.90 577
11273.90 581
11274.91 549
11275.91 574
11276.91 570
11277.91 588
11278.91 562
11279.91 572
11280.92 551
11281.92 561
11282.92 560
11283.92 537
11284.92 504
11285.93 528
11286.93 526
11287.93 501
11288.93 545
11289.94 506
11290.94 527
11291.94 533
11292.94 484
11293.94 469
11294.95 484
11295.95 481
11296.95 482
11297.95 491
11298.96 507
11299.96 487
11300.96 501
11301.97 511
11302.97 499
11303.97 480
11304.97 469
11305.98 510
11306.98 478
11307.98 473
11308.99 462
11309.99 504
11310.99 483
11312.00 495
11313.00 485
11314.00 483
11315.01 491
11316.01 504
11317.01 484
11318.02 483
11319.02 491
11320.02 490
11321.03 493
11322.03 470
11323.03 453
11324.04 493
11325.04 503
11326.05 449
11327.05 473
11328.05 493
11329.06 484
11330.06 488
11331.06 461
11332.07 478
11333.07 477
11334.08 494
11335.08 456
11336.09 476
11337.09 450
11338.09 460
11339.10 495
11340.10 477
11341.11 472
11342.11 496
11343.12 491
11344.12 488
11345.13 456
11346.13 458
11347.14 465
11348.14 456
11349.15 434
11350.15 442
11351.16 455
11352.16 443
11353.17 449
11354.17 424
11355.18 415
11356.18 409
11357.19 457
11358.19 444
11359.20 425
11360.20 410
11361.21 424
11362.21 452
11363.22 446
11364.22 432
11365.23 410
11366.23 464
11367.24 432
11368.25 425
11369.25 409
11370.26 426
11371.26 411
11372.27 401
11373.28 411
11374.28 407
11375.29 404
11376.29 403
11377.30 423
11378.31 416
11379.31 403
11380.32 398
11381.32 440
11382.33 423
11383.34 398
11384.34 405
11385.35 420
11386.36 407
11387.36 422
11388.37 381
11389.38 374
11390.38 409
11391.39 441
11392.40 397
11393.40 389
11394.41 409
11395.42 420
11396.42 420
11397.43 379
11398.44 398
11399.44 412
11400.45 399
11401.46 378
11402.47 412
11403.47 387
11404.48 405
11405.49 421
11406.50 412
11407.50 422
11408.51 418
11409.52 397
11410.53 397
11411.53 413
11412.54 392
11413.55 408
11414.56 401
11415.56 398
11416.57 380
11417.58 436
11418.59 395
11419.60 392
11420.60 409
11421.61 408
11422.62 389
11423.63 398
11424.64 405
11425.64 387
11426.65 391
11427.66 414
11428.67 401
11429.68 385
11430.69 396
11431.70 386
11432.70 416
11433.71 408
11434.72 380
11435.73 367
11436.74 395
11437.75 383
11438.76 386
11439.76 399
11440.77 390
11441.78 392
11442.79 367
11443.80 407
11444.81 386
11445.82 403
11446.83 371
11447.84 398
11448.85 380
11449.86 359
11450.87 377
11451.87 365
11452.88 393
11453.89 385
11454.90 385
11455.91 366
11456.92 375
11457.93 375
11458.94 389
11459.95 384
11460.96 361
11461.97 355
11462.98 390
11463.99 366
11465.00 363
11466.01 373
11467.02 391
11468.03 370
11469.04 396
11470.05 383
11471.06 389
11472.07 382
11473.08 373
11474.09 385
11475.10 383
11476.11 354
11477.12 381
11478.13 404
11479.15 355
11480.16 359
11481.17 365
11482.18 384
11483.19 375
11484.20 372
11485.21 384
11486.22 412
11487.23 373
11488.24 369
11489.25 373
11490.26 355
11491.28 364
11492.29 403
11493.30 361
11494.31 393
11495.32 371
11496.33 372
11497.34 375
11498.36 371
11499.37 392
11500.38 397
11501.39 407
11502.40 375
11503.41 380
11504.42 389
11505.44 369
11506.45 376
11507.46 364
11508.47 396
11509.48 380
11510.50 383
11511.51 386
11512.52 394
11513.53 377
11514.54 408
11515.56 396
11516.57 401
11517.58 396
11518.59 403
11519.61 401
11520.62 378
11521.63 408
11522.64 431
11523.66 432
11524.67 402
11525.68 403
11526.69 411
11527.71 453
11528.72 417
11529.73 422
11530.75 424
11531.76 446
11532.77 446
11533.78 466
11534.80 490
11535.81 466
11536.82 471
11537.84 494
11538.85 470
11539.86 468
11540.88 476
11541.89 467
11542.90 458
11543.92 457
11544.93 454
11545.94 446
11546.96 426
11547.97 428
11548.98 393
11550.00 404
11551.01 392
11552.03 393
11553.04 377
11554.05 388
11555.07 378
11556.08 373
11557.10 377
11558.11 395
11559.12 358
11560.14 367
11561.15 367
11562.17 376
11563.18 376
11564.20 373
11565.21 382
11566.22 367
11567.24 373
11568.25 361
11569.27 383
11570.28 371
11571.30 383
11572.31 357
11573.33 367
11574.34 362
11575.36 368
11576.37 369
11577.39 350
11578.40 352
11579.42 367
11580.43 379
11581.45 343
11582.46 357
11583.48 356
11584.49 366
11585.51 367
11586.52 356
11587.54 357
11588.55 369
11589.57 368
11590.58 361
11591.60 351
11592.61 369
11593.63 397
11594.65 386
11595.66 380
11596.68 354
11597.69 385
11598.71 392
11599.73 370
11600.74 370
11601.76 356
11602.77 368
11603.79 377
11604.81 379
11605.82 365
11606.84 358
11607.85 354
11608.87 361
11609.89 356
11610.90 364
11611.92 355
11612.94 380
11613.95 356
11614.97 348
11615.99 350
11617.00 360
11618.02 339
11619.04 387
11620.05 365
11621.07 383
11622.09 347
11623.10 366
11624.12 371
11625.14 367
11626.15 360
11627.17 353
11628.19 344
11629.21 365
11630.22 358
11631.24 348
11632.26 375
11633.28 387
11634.29 338
11635.31 361
11636.33 364
11637.34 362
11638.36 344
11639.38 365
11640.40 366
11641.42 366
11642.43 365
11643.45 373
11644.47 356
11645.49 361
11646.50 360
11647.52 352
11648.54 356
11649.56 350
11650.58 366
11651.60 369
11652.61 338
11653.63 323
11654.65 375
11655.67 346
11656.69 360
11657.71 326
11658.72 374
11659.74 365
11660.76 356
11661.78 355
11662.80 336
11663.82 352
11664.84 364
11665.85 352
11666.87 347
11667.89 332
11668.91 353
11669.93 362
11670.95 360
11671.97 341
11672.99 334
11674.01 376
11675.03 362
11676.05 340
11677.06 326
11678.08 358
11679.10 346
11680.12 364
11681.14 370
11682.16 359
11683.18 377
11684.20 374
11685.22 382
11686.24 360
11687.26 358
11688.28 363
11689.30 381
11690.32 333
11691.34 348
11692.36 361
11693.38 379
11694.40 351
11695.42 355
11696.44 363
11697.46 372
11698.48 353
11699.50 344
11700.52 347
11701.54 346
11702.56 366
11703.58 373
11704.60 347
11705.62 351
11706.64 364
11707.66 367
11708.68 346
11709.71 347
11710.73 344
11711.75 355
11712.77 361
11713.79 340
11714.81 356
11715.83 371
11716.85 349
11717.87 351
11718.89 380
11719.91 369
11720.94 370
11721.96 362
11722.98 354
11724.00 358
11725.02 354
11726.04 367
11727.06 372
11728.09 382
11729.11 373
11730.13 374
11731.15 368
11732.17 357
11733.19 362
11734.22 376
11735.24 367
11736.26 368
11737.28 384
11738.30 375
11739.33 391
11740.35 371
11741.37 388
11742.39 377
11743.41 377
11744.44 359
11745.46 390
11746.48 402
11747.50 366
11748.53 370
11749.55 389
11750.57 369
11751.59 374
11752.62 392
11753.64 396
11754.66 391
11755.68 372
11756.71 375
11757.73 374
11758.75 387
11759.77 396
11760.80 377
11761.82 403
11762.84 386
11763.87 406
11764.89 399
11765.91 423
11766.94 388
11767.96 418
11768.98 408
11770.01 435
11771.03 402
11772.05 419
11773.08 414
11774.10 412
11775.12 409
11776.15 420
11777.17 407
11778.19 389
11779.22 405
11780.24 421
11781.27 394
11782.29 385
11783.31 439
11784.34 427
11785.36 429
11786.39 412
11787.41 423
11788.43 442
11789.46 415
11790.48 435
11791.51 414
11792.53 420
11793.56 420
11794.58 440
11795.60 441
11796.63 430
11797.65 425
11798.68 463
11799.70 455
11800.73 450
11801.75 430
11802.78 435
11803.80 453
11804.83 434
11805.85 441
11806.88 446
11807.90 451
11808.93 442
11809.95 449
11810.98 445
11812.00 431
11813.03 424
11814.05 477
11815.08 436
11816.10 450
11817.13 451
11818.15 450
11819.18 462
11820.20 449
11821.23 465
11822.26 479
11823.28 481
11824.31 446
11825.33 465
11826.36 454
11827.38 458
11828.41 479
11829.44 485
11830.46 462
11831.49 487
11832.51 485
11833.54 506
11834.57 490
11835.59 466
11836.62 489
11837.65 512
11838.67 509
11839.70 483
11840.72 488
11841.75 526
11842.78 507
11843.80 482
11844.83 516
11845.86 508
11846.88 531
11847.91 513
11848.94 526
11849.96 561
11850.99 531
11852.02 567
11853.05 540
11854.07 544
11855.10 510
11856.13 534
11857.15 559
11858.18 546
11859.21 546
11860.24 592
11861.26 564
11862.29 568
11863.32 559
11864.34 616
11865.37 606
11866.40 592
11867.43 591
11868.46 604
11869.48 608
11870.51 608
11871.54 626
11872.57 614
11873.59 618
11874.62 603
11875.65 637
11876.68 645
11877.71 614
11878.73 589
11879.76 638
11880.79 657
11881.82 651
11882.85 677
11883.87 667
11884.90 648
11885.93 679
11886.96 700
11887.99 666
11889.02 690
11890.05 682
11891.07 721
11892.10 727
11893.13 737
11894.16 744
11895.19 770
11896.22 786
11897.25 804
11898.28 810
11899.30 827
11900.33 832
11901.36 833
11902.39 842
11903.42 874
11904.45 904
11905.48 867
11906.51 867
11907.54 867
11908.57 842
11909.60 830
11910.63 841
11911.66 813
11912.69 825
11913.71 818
11914.74 810
11915.77 818
11916.80 789
11917.83 803
11918.86 833
11919.89 857
11920.92 861
11921.95 867
11922.98 851
11924.01 856
11925.04 907
11926.07 909
11927.10 877
11928.13 916
11929.16 916
11930.19 942
11931.22 905
11932.25 896
11933.29 904
11934.32 888
11935.35 893
11936.38 873
11937.41 829
11938.44 834
11939.47 822
11940.50 787
11941.53 759
11942.56 732
11943.59 724
11944.62 748
11945.65 721
11946.69 704
11947.72 699
11948.75 687
11949.78 680
11950.81 671
11951.84 655
11952.87 659
11953.90 657
11954.93 656
11955.97 646
11957.00 668
11958.03 637
11959.06 646
11960.09 662
11961.12 652
11962.16 635
11963.19 648
11964.22 664
11965.25 634
11966.28 663
11967.31 655
11968.35 646
11969.38 648
11970.41 662
11971.44 622
11972.47 634
11973.51 638
11974.54 607
11975.57 615
11976.60 615
11977.64 628
11978.67 663
11979.70 625
11980.73 640
11981.77 621
11982.80 653
11983.83 678
11984.86 674
11985.90 674
11986.93 676
11987.96 682
11988.99 680
11990.03 671
11991.06 675
11992.09 685
11993.13 673
11994.16 681
11995.19 710
11996.23 671
11997.26 700
11998.29 688
11999.33 706
12000.36 702
12001.39 712
12002.43 712
12003.46 721
12004.49 739
12005.53 699
12006.56 739
12007.59 738
12008.63 736
12009.66 733
12010.69 770
12011.73 760
12012.76 731
12013.80 744
12014.83 768
12015.86 788
12016.90 791
12017.93 746
12018.97 772
12020.00 773
12021.03 779
12022.07 763
12023.10 795
12024.14 788
12025.17 792
12026.21 786
12027.24 785
12028.28 755
12029.31 771
12030.34 798
12031.38 799
12032.41 800
12033.45 776
12034.48 784
12035.52 763
12036.55 771
12037.59 793
12038.62 766
12039.66 800
12040.69 777
12041.73 776
12042.76 785
12043.80 771
12044.83 787
12045.87 762
12046.90 774
12047.94 770
12048.98 794
12050.01 788
12051.05 774
12052.08 801
12053.12 809
12054.15 760
12055.19 753
12056.22 756
12057.26 750
12058.30 757
12059.33 743
12060.37 745
12061.40 752
12062.44 727
12063.48 720
12064.51 715
12065.55 698
12066.58 685
12067.62 721
12068.66 689
12069.69 677
12070.73 675
12071.77 645
12072.80 668
12073.84 660
12074.88 671
12075.91 680
12076.95 638
12077.99 673
12079.02 649
12080.06 649
12081.10 656
12082.13 646
12083.17 638
12084.21 650
12085.24 639
12086.28 640
12087.32 635
12088.35 635
12089.39 652
12090.43 636
12091.47 625
12092.50 652
12093.54 662
12094.58 649
12095.62 659
12096.65 638
12097.69 653
12098.73 664
12099.77 654
12100.80 629
12101.84 604
12102.88 599
12103.92 624
12104.95 635
12105.99 640
12107.03 620
12108.07 635
12109.11 599
12110.14 578
12111.18 572
12112.22 568
12113.26 578
12114.30 587
12115.34 561
12116.37 547
12117.41 572
12118.45 575
12119.49 553
12120.53 547
12121.57 542
12122.60 536
12123.64 551
12124.68 536
12125.72 542
12126.76 523
12127.80 540
12128.84 532
12129.88 530
12130.91 510
12131.95 536
12132.99 534
12134.03 524
12135.07 522
12136.11 509
12137.15 503
12138.19 534
12139.23 536
12140.27 519
12141.31 541
12142.35 536
12143.39 556
12144.43 541
12145.46 523
12146.50 537
12147.54 519
12148.58 553
12149.62 526
12150.66 530
12151.70 497
12152.74 504
12153.78 536
12154.82 517
12155.86 499
12156.90 483
12157.94 500
12158.98 498
12160.02 508
12161.06 489
12162.10 536
12163.14 485
12164.18 490
12165.23 501
12166.27 486
12167.31 498
12168.35 525
12169.39 504
12170.43 520
12171.47 488
12172.51 506
12173.55 522
12174.59 505
12175.63 510
12176.67 523
12177.71 509
12178.75 504
12179.80 493
12180.84 491
12181.88 475
12182.92 513
12183.96 499
12185.00 506
12186.04 488
12187.08 462
12188.13 487
12189.17 473
12190.21 477
12191.25 458
12192.29 479
12193.33 482
12194.37 459
12195.42 462
12196.46 463
12197.50 477
12198.54 475
12199.58 486
12200.63 475
12201.67 501
12202.71 439
12203.75 478
12204.79 449
12205.84 460
12206.88 458
12207.92 453
12208.96 432
12210.01 460
12211.05 470
12212.09 472
12213.13 465
12214.17 467
12215.22 469
12216.26 481
12217.30 470
12218.35 432
12219.39 463
12220.43 444
12221.47 474
12222.52 463
12223.56 454
12224.60 452
12225.65 464
12226.69 477
12227.73 429
12228.77 415
12229.82 438
12230.86 461
12231.90 453
12232.95 429
12233.99 415
12235.03 448
12236.08 438
12237.12 470
12238.16 432
12239.21 463
12240.25 450
12241.30 426
12242.34 452
12243.38 450
12244.43 455
12245.47 446
12246.51 444
12247.56 432
12248.60 447
12249.65 410
12250.69 432
12251.73 427
12252.78 430
12253.82 414
12254.87 440
12255.91 396
12256.96 423
12258.00 420
12259.04 399
12260.09 407
12261.13 413
12262.18 414
12263.22 395
12264.27 399
12265.31 381
12266.36 389
12267.40 368
12268.45 377
12269.49 374
12270.54 417
12271.58 399
12272.63 395
12273.67 381
12274.72 375
12275.76 383
12276.81 396
12277.85 420
12278.90 379
12279.94 387
12280.99 378
12282.03 404
12283.08 356
12284.12 385
12285.17 396
12286.22 408
12287.26 372
12288.31 378
12289.35 373
12290.40 386
12291.44 382
12292.49 388
12293.54 375
12294.58 375
12295.63 369
12296.67 369
12297.72 398
12298.77 361
12299.81 376
12300.86 380
12301.90 397
12302.95 388
12304.00 388
12305.04 383
12306.09 370
12307.14 367
12308.18 377
12309.23 363
12310.28 363
12311.32 371
12312.37 369
12313.42 389
12314.46 351
12315.51 375
12316.56 394
12317.60 366
12318.65 365
12319.70 365
12320.74 371
12321.79 371
12322.84 374
12323.89 368
12324.93 389
12325.98 387
12327.03 374
12328.08 372
12329.12 364
12330.17 371
12331.22 377
12332.27 382
12333.31 372
12334.36 353
12335.41 367
12336.46 361
12337.50 353
12338.55 371
12339.60 363
12340.65 349
12341.70 347
12342.74 373
12343.79 377
12344.84 378
12345.89 361
12346.94 377
12347.98 375
12349.03 364
12350.08 354
12351.13 376
12352.18 378
12353.23 361
12354.27 337
12355.32 395
12356.37 390
12357.42 366
12358.47 372
12359.52 368
12360.57 369
12361.61 362
12362.66 392
12363.71 395
12364.76 378
12365.81 372
12366.86 379
12367.91 390
12368.96 381
12370.01 344
12371.06 370
12372.11 360
12373.15 391
12374.20 359
12375.25 386
12376.30 388
12377.35 359
12378.40 369
12379.45 368
12380.50 370
12381.55 372
12382.60 371
12383.65 377
12384.70 361
12385.75 376
12386.80 376
12387.85 402
12388.90 372
12389.95 373
12391.00 389
12392.05 395
12393.10 406
12394.15 398
12395.20 396
12396.25 391
12397.30 366
12398.35 385
12399.40 389
12400.45 394
12401.50 366
12402.55 402
12403.60 401
12404.65 403
12405.70 388
12406.75 390
12407.81 382
12408.86 406
12409.91 398
12410.96 385
12412.01 382
12413.06 366
12414.11 388
12415.16 370
12416.21 374
12417.26 404
12418.32 408
12419.37 383
12420.42 385
12421.47 386
12422.52 405
12423.57 388
12424.62 394
12425.68 392
12426.73 416
12427.78 401
12428.83 404
12429.88 428
12430.93 400
12431.99 400
12433.04 385
12434.09 416
12435.14 392
12436.19 402
12437.24 399
12438.30 406
12439.35 392
12440.40 405
12441.45 406
12442.51 432
12443.56 411
12444.61 427
12445.66 436
12446.71 442
12447.77 438
12448.82 434
12449.87 452
12450.92 423
12451.98 445
12453.03 456
12454.08 435
12455.14 441
12456.19 478
12457.24 461
12458.29 487
12459.35 467
12460.40 459
12461.45 484
12462.51 506
12463.56 526
12464.61 532
12465.67 562
12466.72 558
12467.77 566
12468.83 551
12469.88 566
12470.93 560
12471.99 601
12473.04 608
12474.09 631
12475.15 602
12476.20 622
12477.25 601
12478.31 600
12479.36 591
12480.42 595
12481.47 628
12482.52 590
12483.58 592
12484.63 564
12485.69 552
12486.74 538
12487.79 581
12488.85 532
12489.90 545
12490.96 502
12492.01 492
12493.06 513
12494.12 537
12495.17 493
12496.23 492
12497.28 508
12498.34 509
12499.39 485
12500.45 504
12501.50 525
12502.56 506
12503.61 506
12504.67 505
12505.72 518
12506.78 471
12507.83 497
12508.89 490
12509.94 468
12511.00 475
12512.05 482
12513.11 484
12514.16 495
12515.22 479
12516.27 467
12517.33 493
12518.38 476
12519.44 492
12520.49 479
12521.55 495
12522.60 466
12523.66 494
12524.72 502
12525.77 462
12526.83 499
12527.88 465
12528.94 492
12530.00 455
12531.05 478
12532.11 511
12533.16 498
12534.22 491
12535.28 537
12536.33 497
12537.39 541
12538.44 507
12539.50 539
12540.56 537
12541.61 557
12542.67 548
12543.73 550
12544.78 590
12545.84 558
12546.90 585
12547.95 601
12549.01 599
12550.07 580
12551.12 636
12552.18 607
12553.24 608
12554.29 569
12555.35 588
12556.41 578
12557.47 567
12558.52 582
12559.58 570
12560.64 573
12561.69 542
12562.75 512
12563.81 517
12564.87 511
12565.92 511
12566.98 516
12568.04 508
12569.10 473
12570.15 486
12571.21 511
12572.27 516
12573.33 484
12574.38 470
12575.44 515
12576.50 511
12577.56 483
12578.62 500
12579.67 482
12580.73 474
12581.79 475
12582.85 483
12583.91 465
12584.96 447
12586.02 463
12587.08 491
12588.14 495
12589.20 476
12590.26 486
12591.32 478
12592.37 502
12593.43 437
12594.49 453
12595.55 452
12596.61 473
12597.67 456
12598.73 448
12599.78 450
12600.84 478
12601.90 470
12602.96 481
12604.02 466
12605.08 481
12606.14 480
12607.20 484
12608.26 470
12609.32 467
12610.38 472
12611.44 482
12612.49 483
12613.55 473
12614.61 493
12615.67 503
12616.73 487
12617.79 471
12618.85 511
12619.91 537
12620.97 513
12622.03 509
12623.09 538
12624.15 518
12625.21 535
12626.27 537
12627.33 508
12628.39 532
12629.45 522
12630.51 514
12631.57 516
12632.63 535
12633.69 508
12634.75 503
12635.81 526
12636.87 509
12637.93 506
12638.99 510
12640.05 494
12641.12 477
12642.18 496
12643.24 503
12644.30 464
12645.36 466
12646.42 474
12647.48 463
12648.54 467
12649.60 447
12650.66 459
12651.72 453
12652.78 467
12653.85 469
12654.91 454
12655.97 449
12657.03 455
12658.09 445
12659.15 453
12660.21 465
12661.28 481
12662.34 449
12663.40 453
12664.46 449
12665.52 436
12666.58 464
12667.64 473
12668.71 460
12669.77 435
12670.83 457
12671.89 421
12672.95 404
12674.02 437
12675.08 447
12676.14 444
12677.20 429
12678.26 430
12679.33 419
12680.39 442
12681.45 444
12682.51 444
12683.58 431
12684.64 427
12685.70 442
12686.76 426
12687.83 434
12688.89 451
12689.95 442
12691.01 420
12692.08 440
12693.14 412
12694.20 441
12695.27 438
12696.33 425
12697.39 406
12698.45 447
12699.52 446
12700.58 429
12701.64 432
12702.71 422
12703.77 448
12704.83 479
12705.90 462
12706.96 431
12708.02 454
12709.09 449
12710.15 434
12711.21 455
12712.28 454
12713.34 451
12714.40 434
12715.47 428
12716.53 435
12717.60 426
12718.66 432
12719.72 438
12720.79 423
12721.85 405
12722.92 435
12723.98 431
12725.04 423
12726.11 437
12727.17 413
12728.24 435
12729.30 429
12730.37 440
12731.43 428
12732.49 409
12733.56 440
12734.62 430
12735.69 422
12736.75 400
12737.82 410
12738.88 434
12739.95 429
12741.01 428
12742.08 413
12743.14 415
12744.21 433
12745.27 405
12746.34 421
12747.40 420
12748.47 439
12749.53 430
12750.60 404
12751.66 404
12752.73 410
12753.79 407
12754.86 401
12755.92 431
12756.99 393
12758.05 390
12759.12 429
12760.18 423
12761.25 391
12762.32 408
12763.38 396
12764.45 398
12765.51 410
12766.58 405
12767.65 392
12768.71 403
12769.78 403
12770.84 379
12771.91 385
12772.98 381
12774.04 385
12775.11 419
12776.17 382
12777.24 371
12778.31 383
12779.37 405
12780.44 359
12781.51 343
12782.57 354
12783.64 363
12784.71 391
12785.77 362
12786.84 353
12787.91 361
12788.97 373
12790.04 386
12791.11 369
12792.17 370
12793.24 354
12794.31 400
12795.37 396
12796.44 361
12797.51 359
12798.58 375
12799.64 367
12800.71 384
12801.78 377
12802.85 391
12803.91 383
12804.98 376
12806.05 366
12807.12 385
12808.18 377
12809.25 378
12810.32 389
12811.39 405
12812.45 378
12813.52 372
12814.59 396
12815.66 397
12816.73 398
12817.79 392
12818.86 388
12819.93 387
12821.00 383
12822.07 405
12823.13 390
12824.20 368
12825.27 395
12826.34 362
12827.41 386
12828.48 388
12829.54 367
12830.61 363
12831.68 349
12832.75 388
12833.82 347
12834.89 369
12835.96 387
12837.02 357
12838.09 346
12839.16 358
12840.23 353
12841.30 333
12842.37 365
12843.44 352
12844.51 327
12845.58 356
12846.65 328
12847.72 336
12848.78 331
12849.85 344
12850.92 348
12851.99 316
12853.06 313
12854.13 315
12855.20 331
12856.27 323
12857.34 329
12858.41 321
12859.48 324
12860.55 317
12861.62 316
12862.69 341
12863.76 330
12864.83 334
12865.90 312
12866.97 310
12868.04 331
12869.11 317
12870.18 324
12871.25 324
12872.32 323
12873.39 301
12874.46 302
12875.53 326
12876.60 304
12877.67 297
12878.74 306
12879.81 318
12880.88 307
12881.95 313
12883.03 318
12884.10 340
12885.17 279
12886.24 302
12887.31 292
12888.38 309
12889.45 318
12890.52 328
12891.59 303
12892.66 291
12893.74 296
12894.81 299
12895.88 301
12896.95 296
12898.02 275
12899.09 314
12900.16 295
12901.23 278
12902.31 303
12903.38 294
12904.45 294
12905.52 303
12906.59 306
12907.66 290
12908.74 300
12909.81 323
12910.88 289
12911.95 287
12913.02 294
12914.10 280
12915.17 280
12916.24 310
12917.31 270
12918.38 312
12919.46 295
12920.53 312
12921.60 281
12922.67 288
12923.75 281
12924.82 299
12925.89 299
12926.96 279
12928.04 292
12929.11 307
12930.18 277
12931.25 304
12932.33 296
12933.40 275
12934.47 290
12935.55 300
12936.62 290
12937.69 285
12938.76 306
12939.84 290
12940.91 272
12941.98 273
12943.06 290
12944.13 296
12945.20 291
12946.28 299
12947.35 285
12948.42 289
12949.50 286
12950.57 318
12951.64 274
12952.72 266
12953.79 271
12954.87 287
12955.94 296
12957.01 286
12958.09 279
12959.16 289
12960.23 290
12961.31 259
12962.38 271
12963.46 261
12964.53 297
12965.60 273
12966.68 269
12967.75 272
12968.83 282
12969.90 273
12970.98 293
12972.05 276
12973.13 263
12974.20 286
12975.27 289
12976.35 283
12977.42 303
12978.50 254
12979.57 274
12980.65 287
12981.72 259
12982.80 262
12983.87 275
12984.95 286
12986.02 257
12987.10 280
12988.17 287
12989.25 288
12990.32 269
12991.40 261
12992.47 294
12993.55 266
12994.62 278
12995.70 281
12996.77 264
12997.85 251
12998.93 278
13000.00 282
13001.08 253
13002.15 256
13003.23 248
13004.30 288
13005.38 281
13006.46 276
13007.53 267
13008.61 269
13009.68 263
13010.76 247
13011.84 262
13012.91 274
13013.99 272
13015.06 292
13016.14 265
13017.22 283
13018.29 252
13019.37 289
13020.45 269
13021.52 273
13022.60 268
13023.68 274
13024.75 291
13025.83 267
13026.91 268
13027.98 267
13029.06 277
13030.14 271
13031.21 264
13032.29 265
13033.37 267
13034.44 262
13035.52 281
13036.60 270
13037.67 271
13038.75 278
13039.83 296
13040.91 283
13041.98 264
13043.06 267
13044.14 282
13045.22 281
13046.29 280
13047.37 265
13048.45 248
13049.53 266
13050.60 280
13051.68 287
13052.76 280
13053.84 284
13054.91 276
13055.99 275
13057.07 280
13058.15 276
13059.23 268
13060.30 263
13061.38 269
13062.46 267
13063.54 277
13064.62 260
13065.70 256
13066.77 250
13067.85 270
13068.93 268
13070.01 251
13071.09 260
13072.17 256
13073.25 269
13074.32 269
13075.40 266
13076.48 277
13077.56 282
13078.64 244
13079.72 255
13080.80 256
13081.88 267
13082.95 244
13084.03 272
13085.11 286
13086.19 264
13087.27 288
13088.35 276
13089.43 276
13090.51 247
13091.59 251
13092.67 262
13093.75 267
13094.83 271
13095.91 281
13096.99 304
13098.07 260
13099.15 249
13100.22 283
13101.30 303
13102.38 251
13103.46 272
13104.54 271
13105.62 259
13106.70 269
13107.78 301
13108.86 271
13109.94 265
13111.02 258
13112.10 276
13113.19 270
13114.27 248
13115.35 263
13116.43 295
13117.51 286
13118.59 254
13119.67 278
13120.75 270
13121.83 265
13122.91 257
13123.99 288
13125.07 276
13126.15 269
13127.23 269
13128.31 272
13129.39 274
13130.48 255
13131.56 268
13132.64 299
13133.72 273
13134.80 267
13135.88 284
13136.96 275
13138.04 284
13139.12 281
13140.21 283
13141.29 290
13142.37 282
13143.45 289
13144.53 319
13145.61 288
13146.70 294
13147.78 292
13148.86 263
13149.94 297
13151.02 285
13152.10 291
13153.19 291
13154.27 308
13155.35 285
13156.43 315
13157.51 312
13158.60 288
13159.68 293
13160.76 316
13161.84 309
13162.93 291
13164.01 304
13165.09 299
13166.17 303
13167.25 298
13168.34 320
13169.42 307
13170.50 290
13171.59 282
13172.67 314
13173.75 313
13174.83 308
13175.92 284
13177.00 293
13178.08 300
13179.17 306
13180.25 301
13181.33 294
13182.41 306
13183.50 284
13184.58 309
13185.66 304
13186.75 284
13187.83 284
13188.91 302
13190.00 303
13191.08 299
13192.16 294
13193.25 307
13194.33 323
13195.42 289
13196.50 298
13197.58 316
13198.67 302
13199.75 312
13200.83 319
13201.92 305
13203.00 291
13204.09 302
13205.17 343
13206.25 300
13207.34 305
13208.42 292
13209.51 321
13210.59 321
13211.68 313
13212.76 315
13213.84 310
13214.93 334
13216.01 313
13217.10 307
13218.18 304
13219.27 311
13220.35 322
13221.44 331
13222.52 325
13223.61 305
13224.69 321
13225.78 345
13226.86 310
13227.95 307
13229.03 328
13230.12 347
13231.20 336
13232.29 337
13233.37 334
13234.46 313
13235.54 336
13236.63 354
13237.71 330
13238.80 337
13239.88 339
13240.97 344
13242.05 358
13243.14 339
13244.23 351
13245.31 352
13246.40 372
13247.48 334
13248.57 342
13249.65 345
13250.74 352
13251.83 354
13252.91 356
13254.00 367
13255.08 348
13256.17 356
13257.26 361
13258.34 350
13259.43 376
13260.52 347
13261.60 397
13262.69 370
13263.77 373
13264.86 379
13265.95 417
13267.03 383
13268.12 339
13269.21 393
13270.29 391
13271.38 361
13272.47 374
13273.55 382
13274.64 389
13275.73 379
13276.82 406
13277.90 403
13278.99 435
13280.08 397
13281.16 397
13282.25 395
13283.34 403
13284.43 388
13285.51 401
13286.60 448
13287.69 419
13288.78 416
13289.86 403
13290.95 428
13292.04 419
13293.13 406
13294.21 430
13295.30 437
13296.39 404
13297.48 431
13298.56 433
13299.65 416
13300.74 423
13301.83 458
13302.92 452
13304.00 437
13305.09 424
13306.18 448
13307.27 447
13308.36 432
13309.45 439
13310.53 446
13311.62 481
13312.71 471
13313.80 460
13314.89 462
13315.98 461
13317.07 465
13318.15 483
13319.24 478
13320.33 471
13321.42 472
13322.51 457
13323.60 504
13324.69 500
13325.78 478
13326.87 507
13327.95 488
13329.04 494
13330.13 519
13331.22 510
13332.31 505
13333.40 510
13334.49 534
13335.58 534
13336.67 519
13337.76 498
13338.85 498
13339.94 512
13341.03 516
13342.12 521
13343.21 499
13344.30 525
13345.39 523
13346.48 504
13347.57 539
13348.66 525
13349.75 509
13350.84 547
13351.93 549
13353.02 491
13354.11 527
13355.20 552
13356.29 564
13357.38 543
13358.47 567
13359.56 559
13360.65 544
13361.74 563
13362.83 553
13363.92 550
13365.01 520
13366.10 543
13367.19 535
13368.28 519
13369.37 526
13370.46 559
13371.55 549
13372.65 513
13373.74 509
13374.83 519
13375.92 532
13377.01 528
13378.10 512
13379.19 496
13380.28 487
13381.37 505
13382.47 511
13383.56 506
13384.65 465
13385.74 488
13386.83 511
13387.92 490
13389.01 480
13390.11 472
13391.20 480
13392.29 501
13393.38 486
13394.47 444
13395.56 485
13396.66 479
13397.75 482
13398.84 475
13399.93 489
13401.02 478
13402.12 456
13403.21 465
13404.30 460
13405.39 466
13406.49 480
13407.58 500
13408.67 468
13409.76 463
13410.86 455
13411.95 475
13413.04 467
13414.13 461
13415.23 457
13416.32 473
13417.41 470
13418.50 479
13419.60 479
13420.69 447
13421.78 469
13422.88 465
13423.97 490
13425.06 465
13426.15 470
13427.25 491
13428.34 493
13429.43 453
13430.53 471
13431.62 443
13432.71 492
13433.81 471
13434.90 488
13435.99 477
13437.09 477
13438.18 458
13439.27 496
13440.37 485
13441.46 475
13442.56 493
13443.65 492
13444.74 496
13445.84 474
13446.93 500
13448.03 474
13449.12 524
13450.21 517
13451.31 516
13452.40 512
13453.50 518
13454.59 521
13455.68 542
13456.78 504
13457.87 516
13458.97 497
13460.06 499
13461.16 540
13462.25 485
13463.35 510
13464.44 536
13465.54 523
13466.63 523
13467.73 523
13468.82 544
13469.91 534
13471.01 540
13472.10 542
13473.20 532
13474.29 520
13475.39 552
13476.48 541
13477.58 558
13478.68 519
13479.77 553
13480.87 565
13481.96 558
13483.06 542
13484.15 550
13485.25 560
13486.34 547
13487.44 559
13488.53 565
13489.63 556
13490.73 560
13491.82 578
13492.92 597
13494.01 574
13495.11 558
13496.21 593
13497.30 565
13498.40 550
13499.49 562
13500.59 581
13501.69 611
13502.78 591
13503.88 571
13504.97 578
13506.07 556
13507.17 547
13508.26 566
13509.36 534
13510.46 536
13511.55 545
13512.65 566
13513.75 561
13514.84 548
13515.94 538
13517.04 557
13518.13 546
13519.23 562
13520.33 538
13521.42 548
13522.52 500
13523.62 514
13524.72 536
13525.81 527
13526.91 508
13528.01 532
13529.10 542
13530.20 490
13531.30 514
13532.40 512
13533.49 529
13534.59 500
13535.69 503
13536.79 514
13537.88 506
13538.98 493
13540.08 507
13541.18 513
13542.28 478
13543.37 483
13544.47 503
13545.57 514
13546.67 473
13547.77 448
13548.86 478
13549.96 481
13551.06 479
13552.16 497
13553.26 473
13554.35 468
13555.45 461
13556.55 497
13557.65 471
13558.75 447
13559.85 471
13560.95 482
13562.04 485
13563.14 463
13564.24 464
13565.34 470
13566.44 472
13567.54 453
13568.64 472
13569.74 447
13570.83 467
13571.93 469
13573.03 471
13574.13 490
13575.23 465
13576.33 472
13577.43 469
13578.53 474
13579.63 449
13580.73 442
13581.83 480
13582.93 468
13584.03 470
13585.13 470
13586.22 482
13587.32 481
13588.42 486
13589.52 482
13590.62 478
13591.72 487
13592.82 464
13593.92 495
13595.02 462
13596.12 463
13597.22 493
13598.32 506
13599.42 502
13600.52 454
13601.62 484
13602.72 491
13603.82 516
13604.92 476
13606.03 477
13607.13 498
13608.23 483
13609.33 482
13610.43 496
13611.53 479
13612.63 478
13613.73 464
13614.83 499
13615.93 473
13617.03 475
13618.13 494
13619.23 511
13620.33 479
13621.44 484
13622.54 489
13623.64 510
13624.74 516
13625.84 514
13626.94 512
13628.04 505
13629.14 496
13630.25 532
13631.35 496
13632.45 476
13633.55 490
13634.65 503
13635.75 506
13636.85 502
13637.96 508
13639.06 530
13640.16 494
13641.26 486
13642.36 493
13643.47 501
13644.57 478
13645.67 471
13646.77 524
13647.87 503
13648.98 473
13650.08 472
13651.18 491
13652.28 467
13653.38 471
13654.49 471
13655.59 487
13656.69 480
13657.79 467
13658.90 485
13660.00 504
13661.10 473
13662.20 458
13663.31 488
13664.41 480
13665.51 476
13666.62 509
13667.72 493
13668.82 467
13669.92 485
13671.03 474
13672.13 497
13673.23 478
13674.34 486
13675.44 475
13676.54 482
13677.65 475
13678.75 463
13679.85 514
13680.96 507
13682.06 504
13683.16 500
13684.27 512
13685.37 502
13686.48 511
13687.58 514
13688.68 493
13689.79 504
13690.89 501
13691.99 505
13693.10 499
13694.20 490
13695.31 503
13696.41 503
13697.51 486
13698.62 483
13699.72 514
13700.83 526
13701.93 520
13703.04 500
13704.14 536
13705.24 548
13706.35 510
13707.45 514
13708.56 534
13709.66 517
13710.77 555
13711.87 537
13712.98 547
13714.08 527
13715.19 529
13716.29 530
13717.40 547
13718.50 543
13719.61 575
13720.71 566
13721.82 569
13722.92 575
13724.03 552
13725.13 597
13726.24 561
13727.34 567
13728.45 586
13729.55 581
13730.66 566
13731.76 554
13732.87 603
13733.97 612
13735.08 609
13736.19 598
13737.29 623
13738.40 605
13739.50 625
13740.61 634
13741.72 615
13742.82 637
13743.93 637
13745.03 663
13746.14 689
13747.25 694
13748.35 699
13749.46 697
13750.56 714
13751.67 729
13752.78 763
13753.88 769
13754.99 763
13756.10 762
13757.20 777
13758.31 802
13759.42 800
13760.52 843
13761.63 794
13762.74 812
13763.84 808
13764.95 796
13766.06 861
13767.16 815
13768.27 779
13769.38 800
13770.48 790
13771.59 815
13772.70 753
13773.81 759
13774.91 772
13776.02 736
13777.13 708
13778.23 726
13779.34 698
13780.45 683
13781.56 670
13782.66 644
13783.77 649
13784.88 642
13785.99 641
13787.09 598
13788.20 578
13789.31 579
13790.42 583
13791.53 571
13792.63 535
13793.74 550
13794.85 565
13795.96 543
13797.07 511
13798.17 496
13799.28 516
13800.39 515
13801.50 503
13802.61 520
13803.72 490
13804.82 491
13805.93 500
13807.04 496
13808.15 491
13809.26 483
13810.37 503
13811.48 493
13812.58 489
13813.69 476
13814.80 493
13815.91 502
13817.02 474
13818.13 471
13819.24 485
13820.35 463
13821.46 482
13822.57 469
13823.67 465
13824.78 475
13825.89 471
13827.00 500
13828.11 514
13829.22 476
13830.33 446
13831.44 451
13832.55 463
13833.66 490
13834.77 483
13835.88 484
13836.99 486
13838.10 455
13839.21 466
13840.32 483
13841.43 494
13842.54 453
13843.65 486
13844.76 461
13845.87 464
13846.98 475
13848.09 485
13849.20 476
13850.31 450
13851.42 486
13852.53 491
13853.64 490
13854.75 483
13855.86 472
13856.97 474
13858.08 473
13859.19 470
13860.30 489
13861.41 488
13862.52 477
13863.63 495
13864.75 528
13865.86 495
13866.97 458
13868.08 501
13869.19 519
13870.30 486
13871.41 473
13872.52 502
13873.63 518
13874.75 524
13875.86 471
13876.97 513
13878.08 490
13879.19 502
13880.30 485
13881.41 507
13882.53 512
13883.64 503
13884.75 497
13885.86 502
13886.97 496
13888.08 488
13889.20 506
13890.31 513
13891.42 518
13892.53 518
13893.64 502
13894.76 518
13895.87 495
13896.98 513
13898.09 481
13899.20 512
13900.32 502
13901.43 523
13902.54 495
13903.65 511
13904.77 484
13905.88 484
13906.99 463
13908.10 459
13909.22 470
13910.33 495
13911.44 481
13912.55 484
13913.67 461
13914.78 464
13915.89 469
13917.01 490
13918.12 451
13919.23 433
13920.34 458
13921.46 464
13922.57 498
13923.68 457
13924.80 478
13925.91 436
13927.02 450
13928.14 441
13929.25 445
13930.36 437
13931.48 453
13932.59 471
13933.70 446
13934.82 448
13935.93 444
13937.05 461
13938.16 454
13939.27 419
13940.39 431
13941.50 458
13942.62 436
13943.73 434
13944.84 408
13945.96 445
13947.07 430
13948.19 445
13949.30 413
13950.41 406
13951.53 447
13952.64 435
13953.76 428
13954.87 429
13955.99 416
13957.10 423
13958.22 419
13959.33 406
13960.44 424
13961.56 419
13962.67 418
13963.79 422
13964.90 412
13966.02 422
13967.13 420
13968.25 426
13969.36 439
13970.48 395
13971.59 416
13972.71 422
13973.82 423
13974.94 433
13976.05 408
13977.17 427
13978.29 429
13979.40 441
13980.52 412
13981.63 432
13982.75 428
13983.86 419
13984.98 448
13986.09 445
13987.21 418
13988.33 407
13989.44 450
13990.56 440
13991.67 438
13992.79 428
13993.91 423
13995.02 431
13996.14 440
13997.25 434
13998.37 435
13999.49 450
14000.60 445
14001.72 446
14002.84 433
14003.95 437
14005.07 436
14006.18 442
14007.30 415
14008.42 434
14009.53 430
14010.65 455
14011.77 454
14012.88 456
14014.00 437
14015.12 449
14016.23 439
14017.35 454
14018.47 432
14019.59 435
14020.70 461
14021.82 443
14022.94 449
14024.05 424
14025.17 448
14026.29 457
14027.41 447
14028.52 470
14029.64 458
14030.76 449
14031.88 493
14032.99 483
14034.11 468
14035.23 463
14036.35 453
14037.46 442
14038.58 475
14039.70 470
14040.82 466
14041.94 483
14043.05 498
14044.17 502
14045.29 469
14046.41 487
14047.53 491
14048.64 513
14049.76 510
14050.88 508
14052.00 497
14053.12 537
14054.24 537
14055.35 537
14056.47 504
14057.59 501
14058.71 555
14059.83 528
14060.95 537
14062.07 542
14063.19 531
14064.30 530
14065.42 550
14066.54 546
14067.66 536
14068.78 531
14069.90 553
14071.02 571
14072.14 555
14073.26 584
14074.38 588
14075.49 612
14076.61 567
14077.73 562
14078.85 588
14079.97 564
14081.09 588
14082.21 581
14083.33 617
14084.45 604
14085.57 593
14086.69 624
14087.81 607
14088.93 610
14090.05 575
14091.17 591
14092.29 589
14093.41 588
14094.53 584
14095.65 602
14096.77 611
14097.89 560
14099.01 573
14100.13 571
14101.25 584
14102.37 563
14103.49 566
14104.61 599
14105.73 599
14106.85 562
14107.97 561
14109.09 574
14110.21 564
14111.33 585
14112.46 576
14113.58 580
14114.70 524
14115.82 528
14116.94 541
14118.06 522
14119.18 527
14120.30 547
14121.42 549
14122.54 511
14123.66 516
14124.79 510
14125.91 513
14127.03 510
14128.15 511
14129.27 498
14130.39 494
14131.51 493
14132.64 530
14133.76 492
14134.88 471
14136.00 466
14137.12 478
14138.24 498
14139.37 461
14140.49 482
14141.61 464
14142.73 464
14143.85 457
14144.98 474
14146.10 462
14147.22 488
14148.34 474
14149.46 475
14150.59 455
14151.71 462
14152.83 445
14153.95 490
14155.08 470
14156.20 478
14157.32 459
14158.44 466
14159.57 454
14160.69 470
14161.81 469
14162.93 477
14164.06 470
14165.18 464
14166.30 477
14167.43 438
14168.55 434
14169.67 437
14170.79 472
14171.92 443
14173.04 438
14174.16 449
14175.29 461
14176.41 449
14177.53 456
14178.66 458
14179.78 424
14180.90 431
14182.03 453
14183.15 455
14184.27 424
14185.40 436
14186.52 417
14187.65 448
14188.77 436
14189.89 420
14191.02 423
14192.14 421
14193.27 420
14194.39 421
14195.51 463
14196.64 438
14197.76 425
14198.89 448
14200.01 457
14201.13 400
14202.26 419
14203.38 444
14204.51 438
14205.63 428
14206.76 424
14207.88 438
14209.01 428
14210.13 416
14211.25 410
14212.38 427
14213.50 423
14214.63 436
14215.75 426
14216.88 433
14218.00 416
14219.13 397
14220.25 416
14221.38 429
14222.50 399
14223.63 388
14224.75 431
14225.88 394
14227.00 410
14228.13 402
14229.25 420
14230.38 407
14231.51 392
14232.63 405
14233.76 425
14234.88 417
14236.01 393
14237.13 389
14238.26 394
14239.39 389
14240.51 373
14241.64 418
14242.76 385
14243.89 381
14245.01 402
14246.14 404
14247.27 375
14248.39 389
14249.52 386
14250.65 408
14251.77 368
14252.90 383
14254.02 376
14255.15 395
14256.28 388
14257.40 385
14258.53 369
14259.66 390
14260.78 388
14261.91 389
14263.04 375
14264.16 356
14265.29 368
14266.42 385
14267.54 381
14268.67 369
14269.80 358
14270.92 350
14272.05 380
14273.18 345
14274.31 346
14275.43 365
14276.56 369
14277.69 366
14278.82 347
14279.94 362
14281.07 357
14282.20 363
14283.33 336
14284.45 363
14285.58 336
14286.71 359
14287.84 341
14288.96 360
14290.09 339
14291.22 336
14292.35 336
14293.47 330
14294.60 363
14295.73 353
14296.86 335
14297.99 339
14299.11 372
14300.24 344
14301.37 340
14302.50 333
14303.63 312
14304.76 341
14305.88 354
14307.01 351
14308.14 328
14309.27 330
14310.40 331
14311.53 344
14312.66 345
14313.78 318
14314.91 336
14316.04 344
14317.17 357
14318.30 327
14319.43 309
14320.56 335
14321.69 309
14322.82 326
14323.95 305
14325.07 318
14326.20 339
14327.33 312
14328.46 328
14329.59 343
14330.72 328
14331.85 325
14332.98 328
14334.11 331
14335.24 293
14336.37 320
14337.50 332
14338.63 328
14339.76 312
14340.89 313
14342.02 314
14343.15 344
14344.28 321
14345.41 333
14346.54 325
14347.67 330
14348.80 326
14349.93 322
14351.06 308
14352.19 306
14353.32 330
14354.45 318
14355.58 312
14356.71 307
14357.84 322
14358.97 315
14360.10 332
14361.23 308
14362.36 307
14363.49 306
14364.62 331
14365.75 296
14366.88 330
14368.02 303
14369.15 315
14370.28 288
14371.41 326
14372.54 304
14373.67 304
14374.80 313
14375.93 314
14377.06 315
14378.20 305
14379.33 306
14380.46 287
14381.59 306
14382.72 303
14383.85 325
14384.98 320
14386.12 310
14387.25 314
14388.38 303
14389.51 297
14390.64 294
14391.77 325
14392.91 317
14394.04 306
14395.17 302
14396.30 319
14397.43 313
14398.57 324
14399.70 306
14400.83 311
14401.96 319
14403.09 303
14404.23 321
14405.36 303
14406.49 299
14407.62 315
14408.76 319
14409.89 322
14411.02 297
14412.15 319
14413.29 309
14414.42 307
14415.55 313
14416.68 323
14417.82 338
14418.95 325
14420.08 319
14421.22 319
14422.35 315
14423.48 300
14424.62 325
14425.75 334
14426.88 318
14428.01 316
14429.15 298
14430.28 313
14431.41 318
14432.55 317
14433.68 294
14434.81 313
14435.95 305
14437.08 323
14438.22 313
14439.35 301
14440.48 293
14441.62 319
14442.75 321
14443.88 324
14445.02 319
14446.15 320
14447.29 318
14448.42 305
14449.55 320
14450.69 302
14451.82 348
14452.96 311
14454.09 325
14455.23 322
14456.36 329
14457.49 330
14458.63 332
14459.76 354
14460.90 311
14462.03 311
14463.17 355
14464.30 335
14465.44 333
14466.57 337
14467.71 347
14468.84 335
14469.97 325
14471.11 346
14472.24 309
14473.38 319
14474.51 319
14475.65 331
14476.79 329
14477.92 307
14479.06 309
14480.19 338
14481.33 327
14482.46 298
14483.60 321
14484.73 325
14485.87 348
14487.00 316
14488.14 304
14489.27 307
14490.41 332
14491.55 326
14492.68 324
14493.82 313
14494.95 332
14496.09 334
14497.23 319
14498.36 331
14499.50 325
14500.63 331
14501.77 318
14502.91 316
14504.04 299
14505.18 336
14506.31 322
14507.45 317
14508.59 310
14509.72 324
14510.86 320
14512.00 328
14513.13 316
14514.27 333
14515.41 323
14516.54 318
14517.68 343
14518.82 329
14519.95 330
14521.09 300
14522.23 351
14523.36 345
14524.50 324
14525.64 315
14526.78 332
14527.91 340
14529.05 346
14530.19 346
14531.32 331
14532.46 344
14533.60 319
14534.74 345
14535.87 348
14537.01 348
14538.15 350
14539.29 357
14540.42 332
14541.56 340
14542.70 322
14543.84 338
14544.97 349
14546.11 346
14547.25 356
14548.39 343
14549.53 347
14550.66 352
14551.80 349
14552.94 325
14554.08 335
14555.22 354
14556.36 344
14557.49 353
14558.63 362
14559.77 333
14560.91 353
14562.05 341
14563.19 369
14564.32 371
14565.46 347
14566.60 366
14567.74 347
14568.88 375
14570.02 353
14571.16 402
14572.30 381
14573.43 382
14574.57 392
14575.71 382
14576.85 392
14577.99 385
14579.13 389
14580.27 389
14581.41 411
14582.55 397
14583.69 374
14584.83 409
14585.97 416
14587.10 417
14588.24 411
14589.38 409
14590.52 401
14591.66 416
14592.80 435
14593.94 417
14595.08 431
14596.22 434
14597.36 446
14598.50 420
14599.64 437
14600.78 449
14601.92 450
14603.06 453
14604.20 429
14605.34 459
14606.48 460
14607.62 455
14608.76 461
14609.90 474
14611.04 470
14612.18 474
14613.32 482
14614.47 520
14615.61 509
14616.75 494
14617.89 506
14619.03 519
14620.17 531
14621.31 490
14622.45 524
14623.59 522
14624.73 570
14625.87 562
14627.01 535
14628.16 533
14629.30 540
14630.44 549
14631.58 563
14632.72 555
14633.86 548
14635.00 551
14636.14 541
14637.29 555
14638.43 529
14639.57 544
14640.71 520
14641.85 530
14642.99 488
14644.13 511
14645.28 485
14646.42 500
14647.56 467
14648.70 468
14649.84 460
14650.99 469
14652.13 450
14653.27 440
14654.41 419
14655.55 432
14656.70 431
14657.84 392
14658.98 390
14660.12 394
14661.27 419
14662.41 372
14663.55 408
14664.69 398
14665.84 370
14666.98 356
14668.12 354
14669.26 356
14670.41 354
14671.55 334
14672.69 368
14673.83 370
14674.98 354
14676.12 363
14677.26 337
14678.41 339
14679.55 334
14680.69 331
14681.84 336
14682.98 331
14684.12 319
14685.27 333
14686.41 319
14687.55 309
14688.70 325
14689.84 345
14690.98 331
14692.13 297
14693.27 332
14694.41 343
14695.56 342
14696.70 305
14697.84 299
14698.99 333
14700.13 333
14701.28 315
14702.42 325
14703.56 295
14704.71 299
14705.85 317
14707.00 308
14708.14 323
14709.28 302
14710.43 309
14711.57 325
14712.72 321
14713.86 295
14715.01 307
14716.15 316
14717.30 326
14718.44 293
14719.58 296
14720.73 301
14721.87 305
14723.02 306
14724.16 298
14725.31 298
14726.45 295
14727.60 312
14728.74 319
14729.89 311
14731.03 302
14732.18 300
14733.32 316
14734.47 296
14735.61 296
14736.76 307
14737.90 298
14739.05 298
14740.20 277
14741.34 313
14742.49 307
14743.63 331
14744.78 292
14745.92 288
14747.07 315
14748.21 297
14749.36 331
14750.51 321
14751.65 295
14752.80 301
14753.94 319
14755.09 322
14756.24 311
14757.38 315
14758.53 300
14759.67 293
14760.82 289
14761.97 294
14763.11 284
14764.26 307
14765.41 287
14766.55 293
14767.70 301
14768.85 296
14769.99 323
14771.14 291
14772.29 294
14773.43 251
14774.58 262
14775.73 276
14776.87 278
14778.02 279
14779.17 259
14780.31 260
14781.46 276
14782.61 282
14783.76 288
14784.90 281
14786.05 268
14787.20 298
14788.34 294
14789.49 272
14790.64 267
14791.79 259
14792.93 280
14794.08 272
14795.23 246
14796.38 258
14797.52 285
14798.67 259
14799.82 268
14800.97 263
14802.12 265
14803.26 252
14804.41 280
14805.56 270
14806.71 246
14807.86 229
14809.00 245
14810.15 256
14811.30 263
14812.45 256
14813.60 258
14814.74 267
14815.89 240
14817.04 236
14818.19 256
14819.34 242
14820.49 240
14821.64 243
14822.78 238
14823.93 232
14825.08 251
14826.23 251
14827.38 239
14828.53 228
14829.68 222
14830.83 251
14831.97 258
14833.12 237
14834.27 224
14835.42 231
14836.57 238
14837.72 250
14838.87 250
14840.02 236
14841.17 220
14842.32 236
14843.47 241
14844.62 220
14845.77 238
14846.92 232
14848.07 232
14849.22 235
14850.36 215
14851.51 212
14852.66 237
14853.81 221
14854.96 228
14856.11 219
14857.26 240
14858.41 224
14859.56 216
14860.71 217
14861.86 225
14863.01 211
14864.16 221
14865.32 215
14866.47 218
14867.62 219
14868.77 252
14869.92 227
14871.07 222
14872.22 221
14873.37 222
14874.52 222
14875.67 226
14876.82 215
14877.97 226
14879.12 217
14880.27 232
14881.42 203
14882.57 226
14883.73 224
14884.88 198
14886.03 196
14887.18 240
14888.33 213
14889.48 193
14890.63 227
14891.78 232
14892.94 216
14894.09 212
14895.24 212
14896.39 221
14897.54 218
14898.69 241
14899.84 219
14901.00 227
14902.15 214
14903.30 221
14904.45 239
14905.60 202
14906.76 211
14907.91 221
14909.06 237
14910.21 217
14911.36 191
14912.52 209
14913.67 238
14914.82 217
14915.97 206
14917.12 227
14918.28 214
14919.43 221
14920.58 239
14921.73 241
14922.89 205
14924.04 234
14925.19 256
14926.34 228
14927.50 222
14928.65 221
14929.80 241
14930.96 216
14932.11 225
14933.26 210
14934.41 232
14935.57 221
14936.72 223
14937.87 230
14939.03 234
14940.18 216
14941.33 239
14942.49 241
14943.64 237
14944.79 229
14945.95 229
14947.10 227
14948.25 221
14949.41 216
14950.56 241
14951.71 246
14952.87 244
14954.02 223
14955.18 227
14956.33 256
14957.48 217
14958.64 228
14959.79 242
14960.95 222
14962.10 250
14963.25 236
14964.41 226
14965.56 221
14966.72 227
14967.87 215
14969.02 251
14970.18 228
14971.33 234
14972.49 245
14973.64 219
14974.80 240
14975.95 235
14977.11 255
14978.26 223
14979.41 234
14980.57 240
14981.72 236
14982.88 227
14984.03 216
14985.19 233
14986.34 229
14987.50 235
14988.65 215
14989.81 218
14990.96 232
14992.12 196
14993.27 214
14994.43 220
14995.59 210
14996.74 210
14997.90 223
14999.05 235
15000.21 222
15001.36 214
15002.52 208
15003.67 226
15004.83 196
15005.99 209
15007.14 214
15008.30 205
15009.45 201
15010.61 202
15011.76 225
15012.92 217
15014.08 213
15015.23 215
15016.39 221
15017.55 222
15018.70 215
15019.86 217
15021.01 234
15022.17 208
15023.33 217
15024.48 214
15025.64 208
15026.80 216
15027.95 206
15029.11 210
15030.27 215
15031.42 194
15032.58 203
15033.74 216
15034.89 197
15036.05 217
15037.21 210
15038.36 229
15039.52 205
15040.68 209
15041.84 199
15042.99 219
15044.15 219
15045.31 209
15046.46 224
15047.62 208
15048.78 213
15049.94 203
15051.09 200
15052.25 207
15053.41 223
15054.57 208
15055.72 219
15056.88 203
15058.04 217
15059.20 217
15060.36 206
15061.51 208
15062.67 209
15063.83 208
15064.99 213
15066.15 219
15067.30 214
15068.46 200
15069.62 209
15070.78 218
15071.94 213
15073.09 225
15074.25 193
15075.41 216
15076.57 204
15077.73 226
15078.89 228
15080.05 198
15081.20 197
15082.36 213
15083.52 227
15084.68 198
15085.84 185
15087.00 218
15088.16 227
15089.32 210
15090.47 206
15091.63 218
15092.79 228
15093.95 225
15095.11 225
15096.27 200
15097.43 221
15098.59 226
15099.75 209
15100.91 216
15102.07 205
15103.23 188
15104.39 208
15105.55 218
15106.71 208
15107.86 221
15109.02 211
15110.18 229
15111.34 216
15112.50 223
15113.66 209
15114.82 226
15115.98 234
15117.14 227
15118.30 230
15119.46 207
15120.62 226
15121.78 214
15122.94 231
15124.10 226
15125.26 230
15126.43 208
15127.59 221
15128.75 204
15129.91 221
15131.07 219
15132.23 210
15133.39 231
15134.55 237
15135.71 241
15136.87 223
15138.03 212
15139.19 219
15140.35 229
15141.51 228
15142.68 237
15143.84 226
15145.00 234
15146.16 215
15147.32 235
15148.48 238
15149.64 220
15150.80 221
15151.96 225
15153.13 244
15154.29 256
15155.45 248
15156.61 237
15157.77 244
15158.93 236
15160.10 264
15161.26 261
15162.42 238
15163.58 232
15164.74 242
15165.90 247
15167.07 222
15168.23 226
15169.39 240
15170.55 254
15171.71 245
15172.88 252
15174.04 211
15175.20 248
15176.36 239
15177.53 262
15178.69 243
15179.85 249
15181.01 250
15182.18 255
15183.34 238
15184.50 248
15185.66 257
15186.83 273
15187.99 258
15189.15 243
15190.31 259
15191.48 266
15192.64 266
15193.80 253
15194.97 266
15196.13 275
15197.29 281
15198.46 254
15199.62 275
15200.78 252
15201.94 262
15203.11 265
15204.27 280
15205.44 269
15206.60 254
15207.76 291
15208.93 278
15210.09 271
15211.25 271
15212.42 285
15213.58 287
15214.74 280
15215.91 285
15217.07 266
15218.24 278
15219.40 302
15220.56 272
15221.73 286
15222.89 275
15224.06 272
15225.22 304
15226.38 302
15227.55 288
15228.71 285
15229.88 310
15231.04 299
15232.21 274
15233.37 292
15234.53 278
15235.70 280
15236.86 284
15238.03 297
15239.19 297
15240.36 298
15241.52 293
15242.69 309
15243.85 300
15245.02 277
15246.18 288
15247.35 320
15248.51 281
15249.68 284
15250.84 295
15252.01 308
15253.17 279
15254.34 284
15255.50 303
15256.67 279
15257.83 285
15259.00 258
15260.17 261
15261.33 265
15262.50 264
15263.66 277
15264.83 295
15265.99 269
15267.16 254
15268.32 260
15269.49 291
15270.66 248
15271.82 259
15272.99 278
15274.15 252
15275.32 252
15276.49 261
15277.65 263
15278.82 235
15279.99 253
15281.15 273
15282.32 281
15283.48 259
15284.65 269
15285.82 270
15286.98 274
15288.15 244
15289.32 236
15290.48 255
15291.65 258
15292.82 246
15293.98 279
15295.15 273
15296.32 238
15297.48 246
15298.65 276
15299.82 254
15300.99 263
15302.15 284
15303.32 261
15304.49 271
15305.65 239
15306.82 263
15307.99 270
15309.16 267
15310.32 256
15311.49 237
15312.66 278
15313.83 256
15314.99 263
15316.16 254
15317.33 282
15318.50 265
15319.66 265
15320.83 269
15322.00 283
15323.17 265
15324.34 285
15325.50 282
15326.67 291
15327.84 273
15329.01 283
15330.18 287
15331.34 266
15332.51 271
15333.68 298
15334.85 294
15336.02 292
15337.19 273
15338.36 262
15339.52 305
15340.69 272
15341.86 295
15343.03 289
15344.20 310
15345.37 272
15346.54 292
15347.70 308
15348.87 296
15350.04 283
15351.21 286
15352.38 299
15353.55 303
15354.72 320
15355.89 307
15357.06 298
15358.23 291
15359.40 301
15360.56 323
15361.73 316
15362.90 299
15364.07 296
15365.24 335
15366.41 321
15367.58 318
15368.75 327
15369.92 322
15371.09 313
15372.26 334
15373.43 304
15374.60 302
15375.77 292
15376.94 321
15378.11 320
15379.28 277
15380.45 298
15381.62 297
15382.79 281
15383.96 297
15385.13 279
15386.30 294
15387.47 301
15388.64 314
15389.81 288
15390.98 279
15392.15 292
15393.32 266
15394.49 289
15395.67 288
15396.84 269
15398.01 273
15399.18 285
15400.35 285
15401.52 256
15402.69 279
15403.86 295
15405.03 283
15406.20 259
15407.37 249
15408.55 263
15409.72 241
15410.89 259
15412.06 266
15413.23 251
15414.40 269
15415.57 240
15416.75 259
15417.92 252
15419.09 248
15420.26 243
15421.43 259
15422.60 280
15423.78 263
15424.95 257
15426.12 226
15427.29 259
15428.46 248
15429.63 243
15430.81 249
15431.98 226
15433.15 242
15434.32 245
15435.49 252
15436.67 219
15437.84 239
15439.01 245
15440.18 253
15441.36 213
15442.53 225
15443.70 224
15444.87 254
15446.05 226
15447.22 242
15448.39 236
15449.56 252
15450.74 236
15451.91 246
15453.08 230
15454.26 211
15455.43 242
15456.60 245
15457.77 230
15458.95 229
15460.12 226
15461.29 214
15462.47 236
15463.64 233
15464.81 221
15465.99 232
15467.16 242
15468.33 238
15469.51 230
15470.68 227
15471.85 233
15473.03 237
15474.20 225
15475.38 246
15476.55 251
15477.72 251
15478.90 228
15480.07 230
15481.24 234
15482.42 250
15483.59 234
15484.77 233
15485.94 238
15487.12 240
15488.29 266
15489.46 233
15490.64 241
15491.81 218
15492.99 245
15494.16 237
15495.34 256
15496.51 231
15497.68 232
15498.86 221
15500.03 244
15501.21 237
15502.38 219
15503.56 218
15504.73 229
15505.91 239
15507.08 238
15508.26 247
15509.43 236
15510.61 242
15511.78 244
15512.96 227
15514.13 219
15515.31 230
15516.48 230
15517.66 261
15518.83 227
15520.01 225
15521.18 223
15522.36 240
15523.54 246
15524.71 228
15525.89 236
15527.06 252
15528.24 274
15529.41 243
15530.59 222
15531.77 241
15532.94 245
15534.12 243
15535.29 244
15536.47 236
15537.65 226
15538.82 235
15540.00 277
15541.17 250
15542.35 260
15543.53 245
15544.70 259
15545.88 269
15547.06 243
15548.23 261
15549.41 238
15550.59 273
15551.76 236
15552.94 259
15554.12 254
15555.29 248
15556.47 238
15557.65 264
15558.82 248
15560.00 238
15561.18 260
15562.35 257
15563.53 255
15564.71 239
15565.88 256
15567.06 254
15568.24 277
15569.42 250
15570.59 261
15571.77 273
15572.95 268
15574.13 268
15575.30 272
15576.48 257
15577.66 267
15578.84 262
15580.01 258
15581.19 276
15582.37 257
15583.55 286
15584.73 288
15585.90 287
15587.08 262
15588.26 293
15589.44 291
15590.61 299
15591.79 270
15592.97 281
15594.15 295
15595.33 271
15596.51 275
15597.68 285
15598.86 304
15600.04 301
15601.22 307
15602.40 279
15603.58 267
15604.76 304
15605.93 281
15607.11 295
15608.29 293
15609.47 301
15610.65 302
15611.83 281
15613.01 301
15614.19 302
15615.36 305
15616.54 328
15617.72 323
15618.90 297
15620.08 301
15621.26 318
15622.44 301
15623.62 331
15624.80 316
15625.98 328
15627.16 322
15628.34 331
15629.52 340
15630.70 304
15631.88 326
15633.06 311
15634.24 294
15635.41 306
15636.59 316
15637.77 316
15638.95 325
15640.13 316
15641.31 325
15642.49 326
15643.67 313
15644.85 304
15646.03 332
15647.21 316
15648.40 309
15649.58 323
15650.76 320
15651.94 324
15653.12 322
15654.30 331
15655.48 322
15656.66 313
15657.84 301
15659.02 315
15660.20 310
15661.38 302
15662.56 303
15663.74 320
15664.92 343
15666.10 297
15667.29 313
15668.47 319
15669.65 321
15670.83 312
15672.01 301
15673.19 314
15674.37 298
15675.55 290
15676.73 317
15677.92 317
15679.10 300
15680.28 298
15681.46 328
15682.64 312
15683.82 295
15685.01 315
15686.19 312
15687.37 312
15688.55 301
15689.73 307
15690.91 301
15692.10 289
15693.28 291
15694.46 311
15695.64 321
15696.82 327
15698.01 311
15699.19 344
15700.37 325
15701.55 314
15702.74 299
15703.92 318
15705.10 321
15706.28 339
15707.46 329
15708.65 310
15709.83 319
15711.01 318
15712.20 325
15713.38 306
15714.56 316
15715.74 340
15716.93 335
15718.11 326
15719.29 300
15720.48 321
15721.66 335
15722.84 313
15724.02 332
15725.21 337
15726.39 333
15727.57 360
15728.76 321
15729.94 339
15731.12 343
15732.31 320
15733.49 347
15734.67 336
15735.86 331
15737.04 320
15738.23 330
15739.41 345
15740.59 345
15741.78 358
15742.96 341
15744.14 350
15745.33 357
15746.51 330
15747.70 347
15748.88 368
15750.06 384
15751.25 362
15752.43 351
15753.62 333
15754.80 348
15755.99 334
15757.17 364
15758.35 353
15759.54 355
15760.72 352
15761.91 362
15763.09 350
15764.28 350
15765.46 365
15766.65 352
15767.83 366
15769.02 340
15770.20 316
15771.39 320
15772.57 341
15773.76 354
15774.94 358
15776.13 331
15777.31 341
15778.50 327
15779.68 332
15780.87 333
15782.05 332
15783.24 335
15784.42 319
15785.61 325
15786.79 334
15787.98 342
15789.16 307
15790.35 318
15791.54 332
15792.72 335
15793.91 326
15795.09 321
15796.28 330
15797.46 311
15798.65 320
15799.84 315
15801.02 325
15802.21 297
15803.39 289
15804.58 308
15805.77 314
15806.95 310
15808.14 299
15809.33 314
15810.51 327
15811.70 307
15812.88 311
15814.07 292
15815.26 300
15816.44 306
15817.63 313
15818.82 303
15820.00 287
15821.19 290
15822.38 320
15823.57 331
15824.75 293
15825.94 282
15827.13 300
15828.31 303
15829.50 302
15830.69 288
15831.87 306
15833.06 301
15834.25 297
15835.44 265
15836.62 274
15837.81 280
15839.00 283
15840.19 290
15841.37 305
15842.56 291
15843.75 282
15844.94 317
15846.12 274
15847.31 289
15848.50 281
15849.69 300
15850.88 306
15852.06 296
15853.25 288
15854.44 299
15855.63 301
15856.82 313
15858.00 287
15859.19 302
15860.38 288
15861.57 292
15862.76 295
15863.94 269
15865.13 294
15866.32 312
15867.51 303
15868.70 289
15869.89 289
15871.08 290
15872.26 302
15873.45 308
15874.64 308
15875.83 294
15877.02 288
15878.21 286
15879.40 316
15880.59 321
15881.78 294
15882.96 313
15884.15 294
15885.34 308
15886.53 304
15887.72 298
15888.91 307
15890.10 292
15891.29 301
15892.48 314
15893.67 286
15894.86 309
15896.05 331
15897.24 340
15898.43 315
15899.62 305
15900.81 313
15902.00 321
15903.19 311
15904.38 318
15905.57 327
15906.76 322
15907.95 337
15909.14 313
15910.33 309
15911.52 320
15912.71 313
15913.90 322
15915.09 331
15916.28 324
15917.47 305
15918.66 333
15919.85 314
15921.04 335
15922.23 337
15923.42 350
15924.61 343
15925.80 329
15926.99 328
15928.18 317
15929.37 295
15930.56 306
15931.76 318
15932.95 298
15934.14 303
15935.33 306
15936.52 311
15937.71 292
15938.90 306
15940.09 312
15941.28 286
15942.48 293
15943.67 296
15944.86 303
15946.05 264
15947.24 279
15948.43 277
15949.62 263
15950.82 247
15952.01 256
15953.20 261
15954.39 283
15955.58 224
15956.78 271
15957.97 273
15959.16 267
15960.35 245
15961.54 253
15962.74 250
15963.93 253
15965.12 248
15966.31 241
15967.50 244
15968.70 227
15969.89 248
15971.08 218
15972.27 247
15973.47 218
15974.66 255
15975.85 271
15977.04 230
15978.24 240
15979.43 220
15980.62 230
15981.81 241
15983.01 243
15984.20 217
15985.39 242
15986.59 241
15987.78 238
15988.97 230
15990.17 216
15991.36 223
15992.55 240
15993.74 231
15994.94 224
15996.13 213
15997.32 236
15998.52 215
15999.71 217
16000.91 221
16002.10 216
16003.29 222
16004.49 194
16005.68 206
16006.87 214
16008.07 208
16009.26 218
16010.45 234
16011.65 208
16012.84 199
16014.04 197
16015.23 194
16016.42 222
16017.62 207
16018.81 200
16020.01 216
16021.20 222
16022.40 216
16023.59 212
16024.78 204
16025.98 213
16027.17 219
16028.37 222
16029.56 200
16030.76 209
16031.95 230
16033.15 243
16034.34 210
16035.54 209
16036.73 204
16037.93 221
16039.12 215
16040.32 207
16041.51 212
16042.71 212
16043.90 199
16045.10 211
16046.29 205
16047.49 211
16048.68 209
16049.88 199
16051.07 206
16052.27 204
16053.46 203
16054.66 220
16055.85 238
16057.05 204
16058.25 182
16059.44 215
16060.64 207
16061.83 191
16063.03 188
16064.22 205
16065.42 194
16066.62 195
16067.81 191
16069.01 196
16070.20 181
16071.40 192
16072.60 213
16073.79 223
16074.99 191
16076.19 208
16077.38 215
16078.58 186
16079.78 190
16080.97 189
16082.17 179
16083.36 199
16084.56 215
16085.76 195
16086.95 191
16088.15 195
16089.35 193
16090.55 197
16091.74 196
16092.94 204
16094.14 184
16095.33 212
16096.53 188
16097.73 186
16098.92 179
16100.12 209
16101.32 177
16102.52 188
16103.71 186
16104.91 187
16106.11 175
16107.31 179
16108.50 203
16109.70 196
16110.90 186
16112.10 197
16113.29 180
16114.49 182
16115.69 181
16116.89 173
16118.08 197
16119.28 186
16120.48 184
16121.68 175
16122.88 209
16124.07 175
16125.27 182
16126.47 184
16127.67 174
16128.87 178
16130.07 174
16131.26 197
16132.46 190
16133.66 179
16134.86 171
16136.06 208
16137.26 181
16138.46 168
16139.65 172
16140.85 193
16142.05 194
16143.25 176
16144.45 171
16145.65 180
16146.85 183
16148.05 182
16149.25 180
16150.44 182
16151.64 177
16152.84 181
16154.04 181
16155.24 169
16156.44 173
16157.64 185
16158.84 212
16160.04 176
16161.24 171
16162.44 149
16163.64 196
16164.84 189
16166.04 173
16167.24 191
16168.44 171
16169.64 191
16170.84 184
16172.04 181
16173.24 157
16174.44 159
16175.64 188
16176.84 175
16178.04 165
16179.24 178
16180.44 193
16181.64 176
16182.84 164
16184.04 164
16185.24 144
16186.44 192
16187.64 185
16188.84 182
16190.04 182
16191.24 162
16192.44 173
16193.64 190
16194.84 181
16196.04 176
16197.24 194
16198.44 169
16199.64 199
16200.85 168
16202.05 170
16203.25 178
16204.45 196
16205.65 188
16206.85 187
16208.05 192
16209.25 166
16210.45 170
16211.66 173
16212.86 182
16214.06 167
16215.26 167
16216.46 176
16217.66 185
16218.87 171
16220.07 180
16221.27 171
16222.47 162
16223.67 177
16224.87 172
16226.08 178
16227.28 172
16228.48 187
16229.68 191
16230.88 193
16232.09 173
16233.29 191
16234.49 182
16235.69 200
16236.90 177
16238.10 174
16239.30 208
16240.50 184
16241.70 179
16242.91 190
16244.11 217
16245.31 190
16246.51 203
16247.72 185
16248.92 190
16250.12 182
16251.33 208
16252.53 189
16253.73 194
16254.93 196
16256.14 198
16257.34 205
16258.54 176
16259.75 188
16260.95 200
16262.15 201
16263.36 210
16264.56 179
16265.76 181
16266.97 196
16268.17 202
16269.37 209
16270.58 190
16271.78 194
16272.98 196
16274.19 178
16275.39 184
16276.60 188
16277.80 185
16279.00 202
16280.21 223
16281.41 188
16282.62 185
16283.82 191
16285.02 202
16286.23 196
16287.43 176
16288.64 182
16289.84 174
16291.04 215
16292.25 194
16293.45 187
16294.66 182
16295.86 204
16297.07 199
16298.27 198
16299.48 199
16300.68 203
16301.88 209
16303.09 207
16304.29 192
16305.50 203
16306.70 204
16307.91 192
16309.11 188
16310.32 194
16311.52 185
16312.73 187
16313.93 192
16315.14 196
16316.34 205
16317.55 199
16318.76 215
16319.96 191
16321.17 201
16322.37 201
16323.58 196
16324.78 182
16325.99 180
16327.19 188
16328.40 178
16329.61 176
16330.81 177
16332.02 188
16333.22 181
16334.43 197
16335.63 192
16336.84 171
16338.05 185
16339.25 184
16340.46 172
16341.66 187
16342.87 191
16344.08 185
16345.28 190
16346.49 188
16347.70 191
16348.90 174
16350.11 176
16351.32 187
16352.52 179
16353.73 188
16354.94 179
16356.14 169
16357.35 171
16358.56 185
16359.76 182
16360.97 186
16362.18 180
16363.38 192
16364.59 193
16365.80 179
16367.00 188
16368.21 187
16369.42 175
16370.63 181
16371.83 174
16373.04 161
16374.25 179
16375.46 189
16376.66 173
16377.87 172
16379.08 170
16380.29 194
16381.49 190
16382.70 168
16383.91 158
16385.12 195
16386.32 173
16387.53 190
16388.74 184
16389.95 157
16391.16 157
16392.36 180
16393.57 176
16394.78 187
16395.99 163
16397.20 187
16398.41 209
16399.61 159
16400.82 181
16402.03 182
16403.24 188
16404.45 178
16405.66 163
16406.86 169
16408.07 181
16409.28 192
16410.49 178
16411.70 177
16412.91 157
16414.12 182
16415.33 185
16416.53 197
16417.74 170
16418.95 167
16420.16 187
16421.37 174
16422.58 148
16423.79 166
16425.00 186
16426.21 198
16427.42 169
16428.63 156
16429.84 166
16431.05 182
16432.25 163
16433.46 173
16434.67 168
16435.88 180
16437.09 183
16438.30 173
16439.51 186
16440.72 170
16441.93 169
16443.14 171
16444.35 191
16445.56 161
16446.77 169
16447.98 182
16449.19 171
16450.40 161
16451.61 182
16452.82 170
16454.03 178
16455.24 161
16456.45 170
16457.66 154
16458.88 175
16460.09 171
16461.30 164
16462.51 163
16463.72 172
16464.93 164
16466.14 161
16467.35 170
16468.56 173
16469.77 172
16470.98 188
16472.19 169
16473.40 176
16474.62 171
16475.83 186
16477.04 157
16478.25 177
16479.46 176
16480.67 185
16481.88 151
16483.09 177
16484.31 171
16485.52 189
16486.73 174
16487.94 161
16489.15 174
16490.36 188
16491.58 173
16492.79 182
16494.00 191
16495.21 166
16496.42 176
16497.63 186
16498.85 168
16500.06 169
16501.27 183
16502.48 181
16503.69 188
16504.91 158
16506.12 166
16507.33 184
16508.54 204
16509.76 174
16510.97 179
16512.18 189
16513.39 179
16514.61 193
16515.82 190
16517.03 215
16518.24 189
16519.46 197
16520.67 184
16521.88 181
16523.10 192
16524.31 207
16525.52 201
16526.73 192
16527.95 191
16529.16 192
16530.37 209
16531.59 184
16532.80 195
16534.01 191
16535.23 190
16536.44 196
16537.65 188
16538.87 190
16540.08 196
16541.29 203
16542.51 209
16543.72 188
16544.93 210
16546.15 211
16547.36 199
16548.58 215
16549.79 203
16551.00 223
16552.22 218
16553.43 240
16554.65 190
16555.86 216
16557.07 226
16558.29 206
16559.50 197
16560.72 209
16561.93 224
16563.14 203
16564.36 197
16565.57 222
16566.79 218
16568.00 208
16569.22 191
16570.43 208
16571.65 225
16572.86 212
16574.08 234
16575.29 202
16576.51 195
16577.72 210
16578.93 210
16580.15 200
16581.36 197
16582.58 211
16583.79 217
16585.01 196
16586.23 183
16587.44 189
16588.66 208
16589.87 197
16591.09 189
16592.30 202
16593.52 200
16594.73 198
16595.95 195
16597.16 175
16598.38 187
16599.60 195
16600.81 210
16602.03 189
16603.24 172
16604.46 157
16605.67 195
16606.89 187
16608.11 173
16609.32 167
16610.54 190
16611.75 180
16612.97 180
16614.19 167
16615.40 191
16616.62 182
16617.84 185
16619.05 184
16620.27 201
16621.48 176
16622.70 170
16623.92 172
16625.13 168
16626.35 157
16627.57 160
16628.78 183
16630.00 150
16631.22 169
16632.44 160
16633.65 179
16634.87 165
16636.09 156
16637.30 159
16638.52 174
16639.74 170
16640.95 159
16642.17 148
16643.39 165
16644.61 168
16645.82 184
16647.04 163
16648.26 169
16649.48 163
16650.69 170
16651.91 174
16653.13 149
16654.35 162
16655.56 165
16656.78 171
16658.00 177
16659.22 168
16660.44 144
16661.65 166
16662.87 154
16664.09 173
16665.31 165
16666.53 159
16667.74 154
16668.96 156
16670.18 163
16671.40 146
16672.62 164
16673.84 152
16675.05 170
16676.27 147
16677.49 157
16678.71 161
16679.93 169
16681.15 181
16682.37 174
16683.58 152
16684.80 136
16686.02 166
16687.24 156
16688.46 164
16689.68 143
16690.90 154
16692.12 160
16693.34 156
16694.55 145
16695.77 152
16696.99 141
16698.21 182
16699.43 182
16700.65 160
16701.87 145
16703.09 156
16704.31 166
16705.53 165
16706.75 153
16707.97 144
16709.19 161
16710.41 175
16711.63 153
16712.85 148
16714.07 150
16715.29 155
16716.51 183
16717.73 155
16718.95 172
16720.17 153
16721.39 154
16722.61 157
16723.83 141
16725.05 148
16726.27 145
16727.49 165
16728.71 177
16729.93 154
16731.15 151
16732.37 133
16733.59 151
16734.81 146
16736.03 159
16737.25 165
16738.47 156
16739.69 165
16740.92 161
16742.14 146
16743.36 148
16744.58 137
16745.80 156
16747.02 165
16748.24 162
16749.46 147
16750.68 160
16751.90 148
16753.13 168
16754.35 143
16755.57 156
16756.79 162
16758.01 147
16759.23 154
16760.45 149
16761.68 143
16762.90 135
16764.12 146
16765.34 144
16766.56 138
16767.79 154
16769.01 153
16770.23 153
16771.45 150
16772.67 146
16773.89 149
16775.12 140
16776.34 147
16777.56 152
16778.78 144
16780.01 147
16781.23 147
16782.45 163
16783.67 156
16784.90 144
16786.12 140
16787.34 149
16788.56 134
16789.79 154
16791.01 150
16792.23 144
16793.45 144
16794.68 136
16795.90 145
16797.12 146
16798.35 139
16799.57 131
16800.79 138
16802.01 149
16803.24 146
16804.46 139
16805.68 131
16806.91 149
16808.13 155
16809.35 158
16810.58 153
16811.80 137
16813.02 145
16814.25 139
16815.47 156
16816.69 143
16817.92 147
16819.14 145
16820.37 161
16821.59 163
16822.81 152
16824.04 153
16825.26 160
16826.49 172
16827.71 138
16828.93 152
16830.16 149
16831.38 169
16832.61 165
16833.83 170
16835.05 160
16836.28 158
16837.50 156
16838.73 169
16839.95 168
16841.18 147
16842.40 171
16843.63 166
16844.85 176
16846.07 155
16847.30 149
16848.52 160
16849.75 173
16850.97 170
16852.20 166
16853.42 142
16854.65 169
16855.87 151
16857.10 149
16858.32 152
16859.55 157
16860.77 174
16862.00 169
16863.22 186
16864.45 171
16865.68 182
16866.90 182
16868.13 185
16869.35 182
16870.58 173
16871.80 168
16873.03 194
16874.25 164
16875.48 170
16876.71 159
16877.93 194
16879.16 172
16880.38 172
16881.61 187
16882.84 180
16884.06 184
16885.29 172
16886.51 187
16887.74 185
16888.97 187
16890.19 169
16891.42 191
16892.65 158
16893.87 173
16895.10 188
16896.32 198
16897.55 193
16898.78 159
16900.00 184
16901.23 166
16902.46 188
16903.68 173
16904.91 190
16906.14 152
16907.37 190
16908.59 166
16909.82 171
16911.05 168
16912.27 179
16913.50 162
16914.73 180
16915.95 178
16917.18 165
16918.41 176
16919.64 171
16920.86 179
16922.09 154
16923.32 173
16924.55 172
16925.77 171
16927.00 171
16928.23 170
16929.46 146
16930.69 162
16931.91 175
16933.14 177
16934.37 160
16935.60 171
16936.82 181
16938.05 173
16939.28 170
16940.51 160
16941.74 180
16942.97 167
16944.19 168
16945.42 159
16946.65 179
16947.88 161
16949.11 161
16950.34 167
16951.56 176
16952.79 151
16954.02 176
16955.25 173
16956.48 150
16957.71 169
16958.94 171
16960.16 191
16961.39 166
16962.62 163
16963.85 160
16965.08 185
16966.31 166
16967.54 163
16968.77 156
16970.00 178
16971.23 160
16972.46 173
16973.68 168
16974.91 137
16976.14 154
16977.37 164
16978.60 149
16979.83 154
16981.06 145
16982.29 155
16983.52 154
16984.75 148
16985.98 159
16987.21 149
16988.44 160
16989.67 145
16990.90 154
16992.13 165
16993.36 147
16994.59 162
16995.82 174
16997.05 167
16998.28 151
16999.51 161
17000.74 144
17001.97 159
17003.20 154
17004.43 163
17005.66 155
17006.89 157
17008.12 118
17009.35 134
17010.58 163
17011.82 151
17013.05 156
17014.28 148
17015.51 148
17016.74 147
17017.97 138
17019.20 145
17020.43 171
17021.66 149
17022.89 146
17024.12 139
17025.36 152
17026.59 135
17027.82 153
17029.05 164
17030.28 153
17031.51 144
17032.74 176
17033.98 151
17035.21 140
17036.44 141
17037.67 173
17038.90 158
17040.13 145
17041.37 149
17042.60 149
17043.83 160
17045.06 145
17046.29 142
17047.53 138
17048.76 157
17049.99 158
17051.22 160
17052.45 150
17053.69 143
17054.92 133
17056.15 132
17057.38 133
17058.62 125
17059.85 146
17061.08 133
17062.31 140
17063.55 142
17064.78 148
17066.01 142
17067.24 156
17068.48 147
17069.71 155
17070.94 130
17072.17 144
17073.41 151
17074.64 150
17075.87 141
17077.11 143
17078.34 156
17079.57 153
17080.81 159
17082.04 138
17083.27 126
17084.51 132
17085.74 138
17086.97 138
17088.21 134
17089.44 133
17090.67 138
17091.91 130
17093.14 127
17094.37 132
17095.61 128
17096.84 139
17098.08 139
17099.31 139
17100.54 132
17101.78 149
17103.01 138
17104.25 144
17105.48 130
17106.71 128
17107.95 131
17109.18 127
17110.42 129
17111.65 124
17112.88 122
17114.12 144
17115.35 147
17116.59 138
17117.82 131
17119.06 123
17120.29 133
17121.53 139
17122.76 131
17124.00 122
17125.23 137
17126.47 138
17127.70 132
17128.94 129
17130.17 132
17131.41 134
17132.64 143
17133.88 137
17135.11 149
17136.35 120
17137.58 120
17138.82 149
17140.05 157
17141.29 150
17142.52 134
17143.76 147
17144.99 130
17146.23 136
17147.46 130
17148.70 138
17149.94 127
17151.17 131
17152.41 150
17153.64 143
17154.88 158
17156.12 130
17157.35 134
17158.59 149
17159.82 142
17161.06 127
17162.30 130
17163.53 130
17164.77 125
17166.00 127
17167.24 123
17168.48 119
17169.71 126
17170.95 132
17172.19 143
17173.42 134
17174.66 128
17175.90 123
17177.13 133
17178.37 132
17179.61 137
17180.84 137
17182.08 131
17183.32 137
17184.55 116
17185.79 133
17187.03 126
17188.26 136
17189.50 129
17190.74 132
17191.98 117
17193.21 125
17194.45 137
17195.69 143
17196.93 128
17198.16 112
17199.40 113
17200.64 140
17201.88 132
17203.11 127
17204.35 129
17205.59 132
17206.83 129
17208.06 122
17209.30 130
17210.54 104
17211.78 116
17213.02 132
17214.25 119
17215.49 134
17216.73 114
17217.97 127
17219.21 138
17220.44 143
17221.68 114
17222.92 115
17224.16 119
17225.40 125
17226.64 118
17227.87 128
17229.11 110
17230.35 119
17231.59 136
17232.83 131
17234.07 133
17235.31 112
17236.55 127
17237.78 131
17239.02 125
17240.26 134
17241.50 130
17242.74 129
17243.98 118
17245.22 132
17246.46 130
17247.70 110
17248.94 116
17250.18 119
17251.41 111
17252.65 125
17253.89 116
17255.13 118
17256.37 117
17257.61 122
17258.85 110
17260.09 132
17261.33 120
17262.57 123
17263.81 109
17265.05 122
17266.29 129
17267.53 116
17268.77 116
17270.01 102
17271.25 115
17272.49 128
17273.73 131
17274.97 116
17276.21 114
17277.45 122
17278.69 121
17279.93 127
17281.17 122
17282.41 119
17283.65 118
17284.89 117
17286.13 132
17287.38 116
17288.62 107
17289.86 122
17291.10 119
17292.34 112
17293.58 115
17294.82 123
17296.06 123
17297.30 115
17298.54 122
17299.78 133
17301.03 131
17302.27 125
17303.51 106
17304.75 114
17305.99 113
17307.23 126
17308.47 115
17309.71 121
17310.96 111
17312.20 116
17313.44 127
17314.68 106
17315.92 116
17317.16 118
17318.41 131
17319.65 110
17320.89 115
17322.13 125
17323.37 108
17324.62 135
17325.86 123
17327.10 116
17328.34 133
17329.58 138
17330.83 125
17332.07 121
17333.31 113
17334.55 116
17335.80 122
17337.04 121
17338.28 123
17339.52 129
17340.77 143
17342.01 131
17343.25 98
17344.49 114
17345.74 110
17346.98 144
17348.22 131
17349.46 123
17350.71 120
17351.95 118
17353.19 129
17354.44 122
17355.68 133
17356.92 125
17358.17 111
17359.41 122
17360.65 122
17361.90 107
17363.14 107
17364.38 118
17365.63 134
17366.87 133
17368.11 107
17369.36 119
17370.60 120
17371.84 127
17373.09 116
17374.33 124
17375.58 120
17376.82 129
17378.06 115
17379.31 125
17380.55 110
17381.80 114
17383.04 123
17384.28 112
17385.53 107
17386.77 109
17388.02 113
17389.26 123
17390.50 113
17391.75 110
17392.99 128
17394.24 129
17395.48 121
17396.73 128
17397.97 111
17399.22 109
17400.46 113
17401.71 143
17402.95 123
17404.20 115
17405.44 133
17406.69 128
17407.93 118
17409.18 114
17410.42 131
17411.67 117
17412.91 137
17414.16 122
17415.40 118
17416.65 129
17417.89 130
17419.14 133
17420.38 124
17421.63 121
17422.87 119
17424.12 136
17425.36 124
17426.61 116
17427.86 110
17429.10 127
17430.35 128
17431.59 125
17432.84 131
17434.08 125
17435.33 130
17436.58 141
17437.82 130
17439.07 132
17440.32 115
17441.56 141
17442.81 142
17444.05 129
17445.30 135
17446.55 117
17447.79 133
17449.04 108
17450.29 135
17451.53 126
17452.78 130
17454.03 132
17455.27 154
17456.52 132
17457.77 134
17459.01 135
17460.26 130
17461.51 127
17462.75 134
17464.00 138
17465.25 126
17466.49 137
17467.74 134
17468.99 137
17470.24 124
17471.48 136
17472.73 125
17473.98 117
17475.22 131
17476.47 150
17477.72 127
17478.97 131
17480.21 128
17481.46 141
17482.71 129
17483.96 134
17485.21 140
17486.45 128
17487.70 141
17488.95 147
17490.20 155
17491.44 149
17492.69 135
17493.94 143
17495.19 128
17496.44 158
17497.69 143
17498.93 139
17500.18 137
17501.43 137
17502.68 136
17503.93 169
17505.18 136
17506.42 143
17507.67 137
17508.92 143
17510.17 135
17511.42 135
17512.67 151
17513.92 168
17515.16 153
17516.41 141
17517.66 138
17518.91 147
17520.16 150
17521.41 160
17522.66 145
17523.91 141
17525.16 164
17526.41 176
17527.66 156
17528.90 140
17530.15 153
17531.40 159
17532.65 157
17533.90 148
17535.15 153
17536.40 152
17537.65 148
17538.90 167
17540.15 140
17541.40 172
17542.65 149
17543.90 182
17545.15 147
17546.40 155
17547.65 155
17548.90 166
17550.15 164
17551.40 157
17552.65 149
17553.90 161
17555.15 172
17556.40 150
17557.65 159
17558.90 151
17560.15 168
17561.40 165
17562.65 166
17563.90 151
17565.15 165
17566.40 158
17567.65 159
17568.91 159
17570.16 158
17571.41 163
17572.66 191
17573.91 184
17575.16 152
17576.41 156
17577.66 164
17578.91 192
17580.16 162
17581.42 154
17582.67 161
17583.92 184
17585.17 189
17586.42 178
17587.67 171
17588.92 173
17590.17 162
17591.43 198
17592.68 170
17593.93 167
17595.18 167
17596.43 169
17597.68 185
17598.94 171
17600.19 187
17601.44 169
17602.69 180
17603.94 182
17605.20 186
17606.45 180
17607.70 184
17608.95 178
17610.20 200
17611.46 170
17612.71 178
17613.96 189
17615.21 183
17616.47 187
17617.72 171
17618.97 183
17620.22 172
17621.48 194
17622.73 174
17623.98 168
17625.23 175
17626.49 184
17627.74 174
17628.99 191
17630.25 187
17631.50 165
17632.75 178
17634.00 184
17635.26 175
17636.51 170
17637.76 173
17639.02 167
17640.27 185
17641.52 161
17642.78 154
17644.03 163
17645.28 175
17646.54 169
17647.79 160
17649.04 158
17650.30 161
17651.55 194
17652.81 164
17654.06 153
17655.31 154
17656.57 151
17657.82 154
17659.08 162
17660.33 153
17661.58 170
17662.84 163
17664.09 164
17665.35 149
17666.60 136
17667.85 141
17669.11 169
17670.36 151
17671.62 146
17672.87 150
17674.13 141
17675.38 145
17676.64 151
17677.89 134
17679.14 152
17680.40 146
17681.65 151
17682.91 157
17684.16 120
17685.42 151
17686.67 143
17687.93 152
17689.18 139
17690.44 131
17691.69 130
17692.95 149
17694.20 134
17695.46 144
17696.71 127
17697.97 123
17699.22 141
17700.48 139
17701.74 126
17702.99 128
17704.25 136
17705.50 146
17706.76 153
17708.01 133
17709.27 125
17710.53 123
17711.78 127
17713.04 130
17714.29 138
17715.55 142
17716.80 142
17718.06 136
17719.32 138
17720.57 136
17721.83 122
17723.09 147
17724.34 129
17725.60 130
17726.85 139
17728.11 139
17729.37 136
17730.62 128
17731.88 120
17733.14 120
17734.39 133
17735.65 122
17736.91 135
17738.16 110
17739.42 131
17740.68 111
17741.93 124
17743.19 111
17744.45 125
17745.70 119
17746.96 129
17748.22 128
17749.48 108
17750.73 133
17751.99 131
17753.25 119
17754.51 130
17755.76 122
17757.02 114
17758.28 113
17759.53 126
17760.79 128
17762.05 132
17763.31 123
17764.57 131
17765.82 125
17767.08 121
17768.34 123
17769.60 119
17770.85 128
17772.11 123
17773.37 119
17774.63 109
17775.89 124
17777.14 118
17778.40 123
17779.66 124
17780.92 113
17782.18 125
17783.44 113
17784.69 121
17785.95 114
17787.21 118
17788.47 108
17789.73 120
17790.99 117
17792.25 114
17793.50 114
17794.76 113
17796.02 106
17797.28 116
17798.54 112
17799.80 102
17801.06 116
17802.32 115
17803.58 115
17804.83 102
17806.09 122
17807.35 120
17808.61 117
17809.87 118
17811.13 119
17812.39 105
17813.65 114
17814.91 111
17816.17 101
17817.43 109
17818.69 116
17819.95 102
17821.21 114
17822.47 113
17823.73 99
17824.99 126
17826.25 118
17827.51 115
17828.77 107
17830.03 110
17831.29 99
17832.55 123
17833.81 107
17835.07 106
17836.33 107
17837.59 119
17838.85 116
17840.11 109
17841.37 109
17842.63 119
17843.89 119
17845.15 114
17846.41 108
17847.67 110
17848.93 120
17850.19 129
17851.45 103
17852.71 95
17853.98 108
17855.24 120
17856.50 115
17857.76 112
17859.02 90
17860.28 105
17861.54 100
17862.80 109
17864.06 108
17865.32 108
17866.59 112
17867.85 114
17869.11 109
17870.37 101
17871.63 95
17872.89 104
17874.15 104
17875.42 104
17876.68 111
17877.94 103
17879.20 114
17880.46 115
17881.73 89
17882.99 94
17884.25 99
17885.51 108
17886.77 109
17888.04 94
17889.30 107
17890.56 103
17891.82 98
17893.08 108
17894.35 104
17895.61 114
17896.87 97
17898.13 108
17899.40 99
17900.66 87
17901.92 97
17903.18 117
17904.45 108
17905.71 108
17906.97 99
17908.23 94
17909.50 100
17910.76 110
17912.02 98
17913.29 93
17914.55 96
17915.81 105
17917.07 94
17918.34 97
17919.60 90
17920.86 113
17922.13 103
17923.39 104
17924.65 97
17925.92 96
17927.18 102
17928.44 100
17929.71 101
17930.97 113
17932.24 108
17933.50 99
17934.76 95
17936.03 102
17937.29 103
17938.55 101
17939.82 81
17941.08 100
17942.35 94
17943.61 104
17944.87 100
17946.14 89
17947.40 94
17948.67 94
17949.93 98
17951.19 100
17952.46 106
17953.72 93
17954.99 103
17956.25 111
17957.52 95
17958.78 89
17960.05 90
17961.31 92
17962.58 103
17963.84 99
17965.10 96
17966.37 90
17967.63 107
17968.90 103
17970.16 97
17971.43 92
17972.69 105
17973.96 112
17975.22 108
17976.49 95
17977.76 102
17979.02 107
17980.29 92
17981.55 90
17982.82 86
17984.08 106
17985.35 112
17986.61 113
17987.88 96
17989.14 90
17990.41 96
17991.68 112
17992.94 108
17994.21 88
17995.47 91
17996.74 89
17998.00 103
17999.27 99
18000.54 89
18001.80 98
18003.07 112
18004.34 104
18005.60 84
18006.87 85
18008.13 93
18009.40 91
18010.67 102
18011.93 93
18013.20 100
18014.47 100
18015.73 108
18017.00 101
18018.27 87
18019.53 83
18020.80 92
18022.07 113
18023.33 93
18024.60 95
18025.87 82
18027.13 108
18028.40 98
18029.67 86
18030.93 96
18032.20 102
18033.47 104
18034.74 96
18036.00 114
18037.27 92
18038.54 88
18039.81 107
18041.07 91
18042.34 82
18043.61 94
18044.88 95
18046.14 104
18047.41 91
18048.68 91
18049.95 88
18051.21 113
18052.48 100
18053.75 91
18055.02 98
18056.29 100
18057.55 99
18058.82 103
18060.09 84
18061.36 90
18062.63 111
18063.90 114
18065.16 109
18066.43 82
18067.70 89
18068.97 110
18070.24 110
18071.51 92
18072.77 115
18074.04 106
18075.31 99
18076.58 100
18077.85 112
18079.12 78
18080.39 102
18081.66 118
18082.92 107
18084.19 100
18085.46 99
18086.73 102
18088.00 114
18089.27 95
18090.54 75
18091.81 100
18093.08 114
18094.35 109
18095.62 86
18096.89 93
18098.16 94
18099.42 105
18100.69 115
18101.96 94
18103.23 86
18104.50 82
18105.77 114
18107.04 103
18108.31 90
18109.58 98
18110.85 101
18112.12 91
18113.39 90
18114.66 101
18115.93 104
18117.20 99
18118.47 86
18119.74 86
18121.01 105
18122.28 100
18123.55 93
18124.82 99
18126.09 90
18127.36 94
18128.64 83
18129.91 124
18131.18 105
18132.45 92
18133.72 100
18134.99 103
18136.26 108
18137.53 97
18138.80 81
18140.07 116
18141.34 98
18142.61 92
18143.89 100
18145.16 89
18146.43 91
18147.70 96
18148.97 90
18150.24 99
18151.51 81
18152.78 85
18154.06 99
18155.33 87
18156.60 98
18157.87 79
18159.14 98
18160.41 89
18161.69 86
18162.96 97
18164.23 89
18165.50 94
18166.77 97
18168.04 92
18169.32 85
18170.59 92
18171.86 75
18173.13 99
18174.40 96
18175.68 87
18176.95 105
18178.22 109
18179.49 99
18180.77 95
18182.04 95
18183.31 93
18184.58 101
18185.86 85
18187.13 97
18188.40 95
18189.67 87
18190.95 77
18192.22 105
18193.49 77
18194.76 90
18196.04 78
18197.31 98
18198.58 88
18199.86 91
18201.13 108
18202.40 104
18203.68 103
18204.95 94
18206.22 85
18207.50 81
18208.77 100
18210.04 88
18211.32 86
18212.59 94
18213.86 73
18215.14 99
18216.41 111
18217.68 93
18218.96 84
18220.23 100
18221.51 91
18222.78 95
18224.05 76
18225.33 88
18226.60 96
18227.87 97
18229.15 90
18230.42 94
18231.70 106
18232.97 98
18234.25 95
18235.52 98
18236.79 94
18238.07 80
18239.34 99
18240.62 97
18241.89 89
18243.17 93
18244.44 124
18245.72 109
18246.99 86
18248.26 78
18249.54 95
18250.81 83
18252.09 104
18253.36 88
18254.64 82
18255.91 101
18257.19 100
18258.46 81
18259.74 94
18261.01 91
18262.29 87
18263.57 113
18264.84 95
18266.12 91
18267.39 94
18268.67 101
18269.94 88
18271.22 88
18272.49 95
18273.77 99
18275.04 86
18276.32 93
18277.60 84
18278.87 81
18280.15 81
18281.42 88
18282.70 81
18283.98 79
18285.25 93
18286.53 78
18287.80 117
18289.08 96
18290.36 85
18291.63 96
18292.91 106
18294.18 89
18295.46 83
18296.74 84
18298.01 109
18299.29 99
18300.57 92
18301.84 94
18303.12 85
18304.40 103
18305.67 96
18306.95 86
18308.23 88
18309.50 84
18310.78 87
18312.06 94
18313.34 94
18314.61 79
18315.89 92
18317.17 90
18318.44 93
18319.72 95
18321.00 98
18322.28 96
18323.55 90
18324.83 89
18326.11 95
18327.39 86
18328.66 80
18329.94 93
18331.22 109
18332.50 99
18333.77 80
18335.05 89
18336.33 109
18337.61 83
18338.88 79
18340.16 99
18341.44 103
18342.72 107
18344.00 106
18345.27 98
18346.55 93
18347.83 90
18349.11 88
18350.39 108
18351.67 101
18352.94 83
18354.22 86
18355.50 91
18356.78 104
18358.06 99
18359.34 94
18360.62 83
18361.89 80
18363.17 94
18364.45 86
18365.73 92
18367.01 95
18368.29 74
18369.57 101
18370.85 102
18372.13 102
18373.40 95
18374.68 92
18375.96 90
18377.24 93
18378.52 79
18379.80 84
18381.08 71
18382.36 73
18383.64 82
18384.92 86
18386.20 94
18387.48 83
18388.76 98
18390.04 85
18391.32 87
18392.60 81
18393.88 82
18395.16 89
18396.44 87
18397.72 76
18399.00 102
18400.28 88
18401.56 93
18402.84 72
18404.12 89
18405.40 91
18406.68 85
18407.96 89
18409.24 98
18410.52 92
18411.80 100
18413.08 79
18414.36 78
18415.64 89
18416.92 94
18418.20 102
18419.48 97
18420.76 77
18422.04 83
18423.32 96
18424.61 95
18425.89 85
18427.17 92
18428.45 78
18429.73 101
18431.01 97
18432.29 72
18433.57 74
18434.85 96
18436.14 100
18437.42 98
18438.70 85
18439.98 87
18441.26 77
18442.54 94
18443.82 95
18445.11 71
18446.39 97
18447.67 103
18448.95 82
18450.23 86
18451.51 75
18452.80 87
18454.08 83
18455.36 94
18456.64 94
18457.92 79
18459.21 87
18460.49 99
18461.77 85
18463.05 79
18464.33 83
18465.62 101
18466.90 88
18468.18 85
18469.46 96
18470.75 93
18472.03 89
18473.31 78
18474.59 91
18475.88 97
18477.16 92
18478.44 96
18479.73 82
18481.01 90
18482.29 94
18483.57 89
18484.86 89
18486.14 90
18487.42 84
18488.71 91
18489.99 81
18491.27 81
18492.56 83
18493.84 100
18495.12 82
18496.41 82
18497.69 77
18498.97 82
18500.26 90
18501.54 86
18502.82 101
18504.11 84
18505.39 80
18506.67 85
18507.96 80
18509.24 106
18510.53 73
18511.81 76
18513.09 78
18514.38 90
18515.66 77
18516.95 83
18518.23 88
18519.51 89
18520.80 92
18522.08 77
18523.37 79
18524.65 87
18525.94 87
18527.22 90
18528.51 94
18529.79 92
18531.07 90
18532.36 88
18533.64 80
18534.93 89
18536.21 73
18537.50 91
18538.78 81
18540.07 87
18541.35 88
18542.64 82
18543.92 87
18545.21 85
18546.49 79
18547.78 76
18549.06 72
18550.35 81
18551.63 93
18552.92 84
18554.20 73
18555.49 81
18556.78 91
18558.06 102
18559.35 90
18560.63 85
18561.92 82
18563.20 76
18564.49 83
18565.77 91
18567.06 92
18568.35 81
18569.63 88
18570.92 100
18572.20 80
18573.49 75
18574.78 74
18576.06 77
18577.35 73
18578.64 77
18579.92 85
18581.21 84
18582.49 83
18583.78 93
18585.07 88
18586.35 97
18587.64 103
18588.93 82
18590.21 92
18591.50 90
18592.79 91
18594.07 85
18595.36 84
18596.65 87
18597.93 81
18599.22 82
18600.51 88
18601.80 87
18603.08 98
18604.37 82
18605.66 84
18606.94 93
18608.23 96
18609.52 105
18610.81 89
18612.09 90
18613.38 92
18614.67 92
18615.96 90
18617.24 89
18618.53 85
18619.82 102
18621.11 71
18622.39 98
18623.68 88
18624.97 81
18626.26 87
18627.55 67
18628.83 88
18630.12 82
18631.41 87
18632.70 86
18633.99 87
18635.27 79
18636.56 91
18637.85 89
18639.14 94
18640.43 84
18641.72 77
18643.00 85
18644.29 92
18645.58 71
18646.87 74
18648.16 73
18649.45 70
18650.74 86
18652.02 73
18653.31 76
18654.60 69
18655.89 81
18657.18 72
18658.47 82
18659.76 75
18661.05 81
18662.34 79
18663.63 73
18664.91 92
18666.20 95
18667.49 89
18668.78 74
18670.07 92
18671.36 78
18672.65 87
18673.94 83
18675.23 86
18676.52 68
18677.81 86
18679.10 76
18680.39 84
18681.68 78
18682.97 79
18684.26 76
18685.55 80
18686.84 77
18688.13 88
18689.42 93
18690.71 75
18692.00 67
18693.29 76
18694.58 78
18695.87 71
18697.16 84
18698.45 75
18699.74 73
18701.03 74
18702.32 75
18703.61 78
18704.90 78
18706.19 70
18707.48 86
18708.78 89
18710.07 85
18711.36 78
18712.65 92
18713.94 75
18715.23 76
18716.52 72
18717.81 72
18719.10 77
18720.39 77
18721.69 72
18722.98 79
18724.27 86
18725.56 79
18726.85 88
18728.14 71
18729.43 68
18730.72 70
18732.02 95
18733.31 91
18734.60 79
18735.89 73
18737.18 71
18738.47 74
18739.77 74
18741.06 89
18742.35 77
18743.64 87
18744.93 77
18746.23 76
18747.52 86
18748.81 81
18750.10 90
18751.39 91
18752.69 74
18753.98 89
18755.27 87
18756.56 75
18757.86 81
18759.15 80
18760.44 88
18761.73 64
18763.03 79
18764.32 74
18765.61 83
18766.90 78
18768.20 62
18769.49 75
18770.78 82
18772.08 84
18773.37 76
18774.66 93
18775.96 68
18777.25 71
18778.54 82
18779.83 93
18781.13 80
18782.42 80
18783.71 86
18785.01 91
18786.30 79
18787.59 69
18788.89 62
18790.18 72
18791.48 80
18792.77 89
18794.06 89
18795.36 69
18796.65 84
18797.94 66
18799.24 73
18800.53 76
18801.83 87
18803.12 84
18804.41 84
18805.71 80
18807.00 80
18808.30 84
18809.59 79
18810.88 73
18812.18 64
18813.47 86
18814.77 77
18816.06 76
18817.36 63
18818.65 84
18819.95 76
18821.24 70
18822.54 70
18823.83 78
18825.12 82
18826.42 83
18827.71 86
18829.01 84
18830.30 74
18831.60 91
18832.89 88
18834.19 70
18835.48 64
18836.78 78
18838.07 90
18839.37 79
18840.67 78
18841.96 72
18843.26 69
18844.55 80
18845.85 70
18847.14 66
18848.44 83
18849.73 66
18851.03 76
18852.33 70
18853.62 77
18854.92 75
18856.21 83
18857.51 82
18858.80 72
18860.10 65
18861.40 66
18862.69 79
18863.99 73
18865.28 72
18866.58 54
18867.88 88
18869.17 85
18870.47 70
18871.77 93
18873.06 69
18874.36 76
18875.66 80
18876.95 83
18878.25 60
18879.55 57
18880.84 83
18882.14 73
18883.44 75
18884.73 71
18886.03 76
18887.33 69
18888.62 82
18889.92 78
18891.22 77
18892.51 71
18893.81 67
18895.11 71
18896.41 87
18897.70 67
18899.00 82
18900.30 69
18901.59 78
18902.89 64
18904.19 70
18905.49 69
18906.78 83
18908.08 72
18909.38 63
18910.68 74
18911.98 85
18913.27 77
18914.57 70
18915.87 62
18917.17 69
18918.46 81
18919.76 71
18921.06 80
18922.36 63
18923.66 76
18924.96 84
18926.25 73
18927.55 73
18928.85 81
18930.15 80
18931.45 74
18932.75 68
18934.04 90
18935.34 78
18936.64 84
18937.94 82
18939.24 75
18940.54 80
18941.84 80
18943.13 82
18944.43 72
18945.73 92
18947.03 66
18948.33 81
18949.63 70
18950.93 64
18952.23 72
18953.53 93
18954.83 84
18956.13 68
18957.42 77
18958.72 57
18960.02 88
18961.32 74
18962.62 63
18963.92 74
18965.22 69
18966.52 76
18967.82 65
18969.12 81
18970.42 66
18971.72 63
18973.02 74
18974.32 80
18975.62 63
18976.92 84
18978.22 86
18979.52 93
18980.82 80
18982.12 74
18983.42 85
18984.72 81
18986.02 84
18987.32 71
18988.62 66
18989.92 67
18991.22 65
18992.52 74
18993.82 65
18995.12 68
18996.42 77
18997.73 89
18999.03 76
19000.33 79
19001.63 74
19002.93 64
19004.23 84
19005.53 76
19006.83 80
19008.13 71
19009.43 75
19010.73 80
19012.04 89
19013.34 59
19014.64 65
19015.94 77
19017.24 86
19018.54 87
19019.84 68
19021.15 65
19022.45 77
19023.75 82
19025.05 70
19026.35 67
19027.65 70
19028.96 73
19030.26 77
19031.56 72
19032.86 71
19034.16 78
19035.47 84
19036.77 71
19038.07 72
19039.37 57
19040.67 70
19041.98 72
19043.28 74
19044.58 62
19045.88 78
19047.18 81
19048.49 79
19049.79 68
19051.09 62
19052.39 81
19053.70 89
19055.00 89
19056.30 75
19057.61 69
19058.91 84
19060.21 90
19061.51 69
19062.82 68
19064.12 56
19065.42 92
19066.73 84
19068.03 75
19069.33 64
19070.64 74
19071.94 96
19073.24 78
19074.55 79
19075.85 70
19077.15 78
19078.46 85
19079.76 80
19081.06 67
19082.37 69
19083.67 75
19084.97 90
19086.28 84
19087.58 67
19088.89 65
19090.19 89
19091.49 89
19092.80 66
19094.10 82
19095.40 78
19096.71 96
19098.01 76
19099.32 70
19100.62 70
19101.93 67
19103.23 77
19104.53 73
19105.84 85
19107.14 64
19108.45 84
19109.75 91
19111.06 76
19112.36 65
19113.67 79
19114.97 89
19116.28 86
19117.58 68
19118.89 65
19120.19 56
19121.49 73
19122.80 68
19124.10 66
19125.41 69
19126.72 60
19128.02 77
19129.33 87
19130.63 73
19131.94 66
19133.24 77
19134.55 88
19135.85 76
19137.16 75
19138.46 62
19139.77 63
19141.07 77
19142.38 71
19143.69 72
19144.99 77
19146.30 78
19147.60 79
19148.91 84
19150.21 72
19151.52 65
19152.83 79
19154.13 70
19155.44 65
19156.75 64
19158.05 65
19159.36 82
19160.66 89
19161.97 63
19163.28 82
19164.58 78
19165.89 88
19167.20 55
19168.50 77
19169.81 69
19171.12 75
19172.42 79
19173.73 80
19175.04 76
19176.34 63
19177.65 81
19178.96 78
19180.26 83
19181.57 80
19182.88 85
19184.18 74
19185.49 81
19186.80 80
19188.11 79
19189.41 78
19190.72 81
19192.03 77
19193.33 84
19194.64 77
19195.95 75
19197.26 78
19198.56 71
19199.87 77
19201.18 76
19202.49 90
19203.80 75
19205.10 71
19206.41 66
19207.72 82
19209.03 71
19210.34 67
19211.64 68
19212.95 69
19214.26 71
19215.57 81
19216.88 81
19218.18 66
19219.49 83
19220.80 76
19222.11 80
19223.42 74
19224.73 79
19226.03 83
19227.34 71
19228.65 69
19229.96 66
19231.27 70
19232.58 73
19233.89 76
19235.19 79
19236.50 71
19237.81 70
19239.12 83
19240.43 84
19241.74 76
19243.05 79
19244.36 71
19245.67 83
19246.98 93
19248.29 69
19249.59 64
19250.90 69
19252.21 70
19253.52 73
19254.83 63
19256.14 68
19257.45 68
19258.76 84
19260.07 78
19261.38 81
19262.69 66
19264.00 83
19265.31 78
19266.62 83
19267.93 69
19269.24 58
19270.55 79
19271.86 67
19273.17 79
19274.48 74
19275.79 67
19277.10 83
19278.41 86
19279.72 75
19281.03 75
19282.34 68
19283.65 76
19284.96 69
19286.27 64
19287.58 69
19288.89 76
19290.21 76
19291.52 80
19292.83 73
19294.14 66
19295.45 69
19296.76 66
19298.07 65
19299.38 72
19300.69 72
19302.00 59
19303.31 68
19304.63 75
19305.94 78
19307.25 70
19308.56 75
19309.87 78
19311.18 73
19312.49 66
19313.81 64
19315.12 70
19316.43 67
19317.74 73
19319.05 73
19320.36 78
19321.68 67
19322.99 68
19324.30 65
19325.61 65
19326.92 64
19328.23 65
19329.55 73
19330.86 89
19332.17 66
19333.48 75
19334.80 70
19336.11 68
19337.42 66
19338.73 66
19340.04 67
19341.36 72
19342.67 71
19343.98 79
19345.29 76
19346.61 73
19347.92 74
19349.23 78
19350.55 64
19351.86 61
19353.17 71
19354.48 78
19355.80 82
19357.11 66
19358.42 74
19359.74 71
19361.05 68
19362.36 67
19363.68 61
19364.99 70
19366.30 67
19367.62 71
19368.93 86
19370.24 57
19371.56 63
19372.87 74
19374.18 68
19375.50 62
19376.81 62
19378.12 63
19379.44 73
19380.75 70
19382.06 55
19383.38 54
19384.69 69
19386.01 73
19387.32 70
19388.63 59
19389.95 62
19391.26 66
19392.58 81
19393.89 65
19395.21 48
19396.52 74
19397.83 67
19399.15 73
19400.46 58
19401.78 68
19403.09 69
19404.41 63
19405.72 73
19407.04 64
19408.35 61
19409.66 56
19410.98 70
19412.29 81
19413.61 59
19414.92 56
19416.24 64
19417.55 68
19418.87 78
19420.18 58
19421.50 65
19422.81 66
19424.13 75
19425.45 54
19426.76 69
19428.08 62
19429.39 58
19430.71 78
19432.02 80
19433.34 63
19434.65 53
19435.97 73
19437.28 61
19438.60 76
19439.92 46
19441.23 89
19442.55 72
19443.86 63
19445.18 52
19446.50 71
19447.81 70
19449.13 68
19450.44 74
19451.76 61
19453.08 54
19454.39 65
19455.71 79
19457.03 67
19458.34 55
19459.66 64
19460.97 79
19462.29 77
19463.61 68
19464.92 57
19466.24 72
19467.56 71
19468.87 68
19470.19 60
19471.51 66
19472.83 67
19474.14 82
19475.46 80
19476.78 62
19478.09 65
19479.41 68
19480.73 68
19482.04 59
19483.36 58
19484.68 64
19486.00 76
19487.31 52
19488.63 63
19489.95 61
19491.27 69
19492.58 75
19493.90 75
19495.22 62
19496.54 72
19497.85 77
19499.17 77
19500.49 61
19501.81 65
19503.13 58
19504.44 68
19505.76 66
19507.08 74
19508.40 56
19509.72 56
19511.03 66
19512.35 55
19513.67 45
19514.99 59
19516.31 65
19517.63 62
19518.94 62
19520.26 58
19521.58 60
19522.90 61
19524.22 71
19525.54 64
19526.86 65
19528.18 75
19529.49 56
19530.81 65
19532.13 66
19533.45 58
19534.77 64
19536.09 77
19537.41 72
19538.73 60
19540.05 68
19541.37 53
19542.68 61
19544.00 63
19545.32 50
19546.64 70
19547.96 67
19549.28 71
19550.60 69
19551.92 64
19553.24 68
19554.56 61
19555.88 79
19557.20 72
19558.52 65
19559.84 62
19561.16 61
19562.48 67
19563.80 67
19565.12 67
19566.44 64
19567.76 64
19569.08 67
19570.40 66
19571.72 53
19573.04 66
19574.36 67
19575.68 65
19577.00 65
19578.32 61
19579.64 74
19580.96 75
19582.28 57
19583.60 64
19584.92 64
19586.24 61
19587.57 68
19588.89 68
19590.21 59
19591.53 58
19592.85 71
19594.17 57
19595.49 64
19596.81 57
19598.13 66
19599.45 67
19600.78 69
19602.10 47
19603.42 69
19604.74 75
19606.06 63
19607.38 70
19608.70 69
19610.03 79
19611.35 60
19612.67 61
19613.99 75
19615.31 59
19616.63 81
19617.96 50
19619.28 70
19620.60 70
19621.92 65
19623.24 54
19624.57 72
19625.89 62
19627.21 62
19628.53 64
19629.85 74
19631.18 56
19632.50 60
19633.82 49
19635.14 60
19636.47 74
19637.79 64
19639.11 57
19640.43 55
19641.76 48
19643.08 71
19644.40 70
19645.72 62
19647.05 59
19648.37 61
19649.69 81
19651.02 63
19652.34 71
19653.66 50
19654.98 71
19656.31 61
19657.63 62
19658.95 63
19660.28 54
19661.60 57
19662.92 62
19664.25 68
19665.57 52
19666.89 56
19668.22 70
19669.54 71
19670.86 72
19672.19 50
19673.51 74
19674.84 61
19676.16 58
19677.48 53
19678.81 56
19680.13 65
19681.45 66
19682.78 78
19684.10 65
19685.43 55
19686.75 74
19688.08 66
19689.40 76
19690.72 61
19692.05 64
19693.37 49
19694.70 72
19696.02 61
19697.35 68
19698.67 59
19699.99 71
19701.32 60
19702.64 69
19703.97 69
19705.29 47
19706.62 68
19707.94 53
19709.27 86
19710.59 61
19711.92 53
19713.24 62
19714.57 70
19715.89 65
19717.22 70
19718.54 61
19719.87 66
19721.19 68
19722.52 69
19723.84 65
19725.17 59
19726.50 67
19727.82 69
19729.15 67
19730.47 69
19731.80 72
19733.12 60
19734.45 81
19735.77 49
19737.10 67
19738.43 53
19739.75 66
19741.08 65
19742.40 71
19743.73 66
19745.06 59
19746.38 63
19747.71 80
19749.03 64
19750.36 70
19751.69 65
19753.01 52
19754.34 71
19755.67 71
19756.99 71
19758.32 58
19759.65 67
19760.97 67
19762.30 66
19763.63 51
19764.95 75
19766.28 67
19767.61 65
19768.93 68
19770.26 73
19771.59 71
19772.91 61
19774.24 64
19775.57 64
19776.90 70
19778.22 64
19779.55 67
19780.88 59
19782.20 62
19783.53 71
19784.86 70
19786.19 59
19787.51 69
19788.84 65
19790.17 66
19791.50 73
19792.83 64
19794.15 55
19795.48 69
19796.81 74
19798.14 65
19799.46 54
19800.79 53
19802.12 82
19803.45 66
19804.78 71
19806.10 50
19807.43 66
19808.76 58
19810.09 68
19811.42 56
19812.75 62
19814.07 71
19815.40 60
19816.73 65
19818.06 58
19819.39 72
19820.72 55
19822.05 87
19823.37 66
19824.70 65
19826.03 72
19827.36 77
19828.69 76
19830.02 57
19831.35 69
19832.68 73
19834.01 67
19835.33 73
19836.66 55
19837.99 55
19839.32 87
19840.65 73
19841.98 78
19843.31 53
19844.64 69
19845.97 59
19847.30 72
19848.63 68
19849.96 73
19851.29 62
19852.62 62
19853.95 77
19855.28 76
19856.61 72
19857.94 62
19859.27 80
19860.60 67
19861.93 72
19863.26 54
19864.59 65
19865.92 66
19867.25 63
19868.58 73
19869.91 76
19871.24 70
19872.57 74
19873.90 63
19875.23 68
19876.56 70
19877.89 55
19879.22 81
19880.55 73
19881.88 70
19883.21 57
19884.54 65
19885.87 64
19887.21 70
19888.54 79
19889.87 63
19891.20 64
19892.53 77
19893.86 68
19895.19 66
19896.52 65
19897.85 60
19899.18 80
19900.52 58
19901.85 49
19903.18 65
19904.51 75
19905.84 62
19907.17 70
19908.50 61
19909.84 70
19911.17 66
19912.50 82
19913.83 72
19915.16 56
19916.50 71
19917.83 63
19919.16 76
19920.49 55
19921.82 77
19923.16 72
19924.49 65
19925.82 59
19927.15 61
19928.48 60
19929.82 68
19931.15 68
19932.48 72
19933.81 70
19935.15 66
19936.48 71
19937.81 56
19939.14 53
19940.48 62
19941.81 71
19943.14 69
19944.47 66
19945.81 45
19947.14 62
19948.47 80
19949.81 81
19951.14 57
19952.47 61
19953.81 64
19955.14 63
19956.47 59
19957.80 67
19959.14 82
19960.47 68
19961.80 78
19963.14 63
19964.47 62
19965.80 57
19967.14 78
19968.47 74
19969.81 76
19971.14 55
19972.47 71
19973.81 54
19975.14 68
19976.47 54
19977.81 63
19979.14 78
19980.48 63
19981.81 60
19983.14 53
19984.48 66
19985.81 57
19987.15 79
19988.48 66
19989.82 66
19991.15 58
19992.48 69
19993.82 59
19995.15 76
19996.49 61
19997.82 65
19999.16 77
20000.49 67
20001.83 65
20003.16 67
20004.50 51
20005.83 49
20007.17 82
20008.50 72
20009.84 68
20011.17 68
20012.51 76
20013.84 62
20015.18 56
20016.51 71
20017.85 63
20019.18 67
20020.52 62
20021.85 58
20023.19 70
20024.52 61
20025.86 62
20027.19 70
20028.53 59
20029.86 67
20031.20 65
20032.54 74
20033.87 56
20035.21 54
20036.54 66
20037.88 61
20039.22 62
20040.55 54
20041.89 60
20043.22 63
20044.56 67
20045.90 55
20047.23 72
20048.57 57
20049.90 70
20051.24 68
20052.58 76
20053.91 57
20055.25 68
20056.59 63
20057.92 60
20059.26 61
20060.60 65
20061.93 68
20063.27 68
20064.61 64
20065.94 53
20067.28 68
20068.62 63
20069.95 73
20071.29 52
20072.63 77
20073.97 57
20075.30 67
20076.64 49
20077.98 67
20079.31 61
20080.65 58
20081.99 65
20083.33 60
20084.66 66
20086.00 65
20087.34 74
20088.68 59
20090.01 73
20091.35 58
20092.69 70
20094.03 64
20095.37 60
20096.70 53
20098.04 60
20099.38 57
20100.72 59
20102.06 63
20103.39 67
20104.73 61
20106.07 61
20107.41 68
20108.75 65
20110.08 75
20111.42 69
20112.76 84
20114.10 55
20115.44 74
20116.78 65
20118.12 74
20119.45 53
20120.79 64
20122.13 72
20123.47 68
20124.81 65
20126.15 66
20127.49 62
