# Supplementary material for: MALDI-TOF MS typing enables the classification of brewing yeasts of the genus Saccharomyces to major beer styles
Source: PLoS One. 2017 Aug 9;12(8):e0181694. doi: 10.1371/journal.pone.0181694 (PMC5549903; doi:10.1371/journal.pone.0181694)
Supplement: S9 File — The directory includes 90 raw files and was zipped to “.zip”; the folder has three strains with 30 spectra per strain; S1 Text explains the raw files with an example and Table 1 represents the yeast strains used within the experiment. (ZIP) [file pone.0181694.s012.zip › 25-27/30285-66-Lag-Lag-Lag-YPG-18h-E-E_2016-02-09__0_A6_1.dat]

2000.76 1314
2001.18 1361
2001.60 1370
2002.02 1402
2002.45 1337
2002.87 1349
2003.29 1307
2003.71 1267
2004.13 1276
2004.55 1290
2004.98 1281
2005.40 1344
2005.82 1344
2006.24 1311
2006.67 1374
2007.09 1349
2007.51 1378
2007.93 1329
2008.35 1271
2008.78 1270
2009.20 1237
2009.62 1336
2010.04 1294
2010.47 1261
2010.89 1305
2011.31 1268
2011.73 1268
2012.16 1334
2012.58 1274
2013.00 1273
2013.43 1251
2013.85 1254
2014.27 1260
2014.69 1214
2015.12 1244
2015.54 1179
2015.96 1216
2016.39 1216
2016.81 1246
2017.23 1186
2017.66 1191
2018.08 1184
2018.50 1179
2018.93 1177
2019.35 1206
2019.77 1229
2020.20 1275
2020.62 1226
2021.04 1234
2021.47 1257
2021.89 1251
2022.32 1245
2022.74 1162
2023.16 1138
2023.59 1208
2024.01 1213
2024.43 1186
2024.86 1189
2025.28 1224
2025.71 1274
2026.13 1225
2026.56 1222
2026.98 1278
2027.40 1215
2027.83 1198
2028.25 1135
2028.68 1188
2029.10 1165
2029.53 1210
2029.95 1224
2030.38 1159
2030.80 1181
2031.22 1254
2031.65 1282
2032.07 1263
2032.50 1342
2032.92 1336
2033.35 1319
2033.77 1271
2034.20 1272
2034.62 1318
2035.05 1335
2035.47 1298
2035.90 1321
2036.32 1268
2036.75 1221
2037.18 1260
2037.60 1272
2038.03 1220
2038.45 1256
2038.88 1240
2039.30 1267
2039.73 1307
2040.15 1246
2040.58 1241
2041.01 1228
2041.43 1204
2041.86 1159
2042.28 1189
2042.71 1216
2043.13 1225
2043.56 1171
2043.99 1198
2044.41 1210
2044.84 1153
2045.27 1179
2045.69 1248
2046.12 1167
2046.54 1209
2046.97 1223
2047.40 1232
2047.82 1319
2048.25 1326
2048.68 1350
2049.10 1334
2049.53 1354
2049.96 1393
2050.38 1353
2050.81 1316
2051.24 1362
2051.66 1385
2052.09 1386
2052.52 1389
2052.94 1335
2053.37 1331
2053.80 1352
2054.23 1334
2054.65 1390
2055.08 1364
2055.51 1293
2055.93 1311
2056.36 1286
2056.79 1301
2057.22 1265
2057.64 1275
2058.07 1264
2058.50 1239
2058.93 1243
2059.35 1260
2059.78 1287
2060.21 1296
2060.64 1313
2061.07 1227
2061.49 1269
2061.92 1350
2062.35 1367
2062.78 1312
2063.20 1251
2063.63 1284
2064.06 1399
2064.49 1417
2064.92 1488
2065.35 1492
2065.77 1596
2066.20 1658
2066.63 1748
2067.06 1733
2067.49 1682
2067.92 1741
2068.34 1652
2068.77 1556
2069.20 1492
2069.63 1434
2070.06 1327
2070.49 1332
2070.92 1282
2071.35 1238
2071.78 1263
2072.20 1283
2072.63 1296
2073.06 1342
2073.49 1312
2073.92 1288
2074.35 1382
2074.78 1410
2075.21 1384
2075.64 1343
2076.07 1430
2076.50 1360
2076.93 1363
2077.36 1323
2077.78 1384
2078.21 1378
2078.64 1344
2079.07 1364
2079.50 1283
2079.93 1310
2080.36 1272
2080.79 1311
2081.22 1292
2081.65 1290
2082.08 1278
2082.51 1284
2082.94 1296
2083.37 1216
2083.80 1201
2084.23 1195
2084.66 1201
2085.09 1232
2085.52 1213
2085.95 1231
2086.39 1215
2086.82 1231
2087.25 1262
2087.68 1193
2088.11 1168
2088.54 1261
2088.97 1231
2089.40 1251
2089.83 1233
2090.26 1266
2090.69 1276
2091.12 1357
2091.55 1253
2091.99 1231
2092.42 1260
2092.85 1269
2093.28 1290
2093.71 1269
2094.14 1239
2094.57 1298
2095.00 1261
2095.43 1287
2095.87 1245
2096.30 1298
2096.73 1289
2097.16 1280
2097.59 1253
2098.02 1241
2098.46 1216
2098.89 1224
2099.32 1239
2099.75 1244
2100.18 1156
2100.61 1204
2101.05 1236
2101.48 1203
2101.91 1251
2102.34 1156
2102.78 1154
2103.21 1159
2103.64 1210
2104.07 1179
2104.50 1169
2104.94 1201
2105.37 1161
2105.80 1196
2106.23 1181
2106.67 1215
2107.10 1298
2107.53 1194
2107.96 1208
2108.40 1220
2108.83 1189
2109.26 1238
2109.70 1248
2110.13 1264
2110.56 1318
2110.99 1274
2111.43 1225
2111.86 1235
2112.29 1217
2112.73 1210
2113.16 1196
2113.59 1269
2114.03 1214
2114.46 1163
2114.89 1215
2115.33 1187
2115.76 1203
2116.19 1151
2116.63 1230
2117.06 1123
2117.49 1067
2117.93 1106
2118.36 1193
2118.80 1212
2119.23 1145
2119.66 1139
2120.10 1146
2120.53 1104
2120.96 1148
2121.40 1198
2121.83 1127
2122.27 1130
2122.70 1130
2123.14 1147
2123.57 1165
2124.00 1156
2124.44 1184
2124.87 1193
2125.31 1214
2125.74 1163
2126.18 1187
2126.61 1190
2127.05 1258
2127.48 1241
2127.91 1196
2128.35 1089
2128.78 1130
2129.22 1124
2129.65 1171
2130.09 1077
2130.52 1127
2130.96 1120
2131.39 1119
2131.83 1139
2132.26 1078
2132.70 1121
2133.13 1170
2133.57 1228
2134.01 1185
2134.44 1189
2134.88 1144
2135.31 1171
2135.75 1203
2136.18 1127
2136.62 1170
2137.05 1163
2137.49 1160
2137.93 1098
2138.36 1104
2138.80 1149
2139.23 1127
2139.67 1162
2140.10 1128
2140.54 1081
2140.98 1110
2141.41 1116
2141.85 1135
2142.29 1097
2142.72 1141
2143.16 1090
2143.59 1092
2144.03 1090
2144.47 1114
2144.90 1108
2145.34 1127
2145.78 1143
2146.21 1182
2146.65 1128
2147.09 1135
2147.52 1155
2147.96 1125
2148.40 1142
2148.83 1146
2149.27 1157
2149.71 1181
2150.14 1168
2150.58 1139
2151.02 1182
2151.46 1201
2151.89 1181
2152.33 1156
2152.77 1136
2153.20 1143
2153.64 1163
2154.08 1171
2154.52 1159
2154.95 1122
2155.39 1101
2155.83 1103
2156.27 1156
2156.70 1182
2157.14 1125
2157.58 1108
2158.02 1110
2158.45 1137
2158.89 1132
2159.33 1122
2159.77 1078
2160.21 1158
2160.64 1159
2161.08 1101
2161.52 1192
2161.96 1223
2162.40 1239
2162.84 1248
2163.27 1288
2163.71 1221
2164.15 1243
2164.59 1273
2165.03 1269
2165.47 1276
2165.90 1447
2166.34 1450
2166.78 1480
2167.22 1446
2167.66 1451
2168.10 1380
2168.54 1426
2168.98 1397
2169.41 1323
2169.85 1239
2170.29 1237
2170.73 1182
2171.17 1291
2171.61 1275
2172.05 1226
2172.49 1176
2172.93 1193
2173.37 1296
2173.81 1249
2174.25 1261
2174.69 1228
2175.13 1269
2175.56 1295
2176.00 1270
2176.44 1279
2176.88 1306
2177.32 1313
2177.76 1353
2178.20 1281
2178.64 1246
2179.08 1261
2179.52 1288
2179.96 1257
2180.40 1312
2180.84 1281
2181.28 1257
2181.72 1249
2182.16 1254
2182.60 1287
2183.04 1327
2183.48 1312
2183.92 1251
2184.36 1282
2184.81 1250
2185.25 1276
2185.69 1242
2186.13 1236
2186.57 1234
2187.01 1253
2187.45 1183
2187.89 1189
2188.33 1153
2188.77 1207
2189.21 1241
2189.65 1204
2190.09 1238
2190.54 1229
2190.98 1172
2191.42 1184
2191.86 1260
2192.30 1256
2192.74 1255
2193.18 1209
2193.62 1229
2194.07 1253
2194.51 1219
2194.95 1275
2195.39 1328
2195.83 1327
2196.27 1318
2196.72 1304
2197.16 1308
2197.60 1275
2198.04 1265
2198.48 1269
2198.92 1287
2199.37 1203
2199.81 1162
2200.25 1210
2200.69 1227
2201.13 1251
2201.58 1221
2202.02 1160
2202.46 1179
2202.90 1216
2203.35 1224
2203.79 1234
2204.23 1238
2204.67 1250
2205.12 1233
2205.56 1245
2206.00 1231
2206.44 1222
2206.89 1286
2207.33 1254
2207.77 1185
2208.21 1243
2208.66 1201
2209.10 1221
2209.54 1189
2209.99 1220
2210.43 1282
2210.87 1258
2211.32 1229
2211.76 1215
2212.20 1223
2212.65 1228
2213.09 1257
2213.53 1223
2213.98 1218
2214.42 1177
2214.86 1148
2215.31 1136
2215.75 1162
2216.19 1125
2216.64 1203
2217.08 1164
2217.52 1230
2217.97 1185
2218.41 1159
2218.86 1193
2219.30 1163
2219.74 1159
2220.19 1149
2220.63 1236
2221.08 1247
2221.52 1228
2221.97 1256
2222.41 1278
2222.85 1253
2223.30 1259
2223.74 1299
2224.19 1298
2224.63 1271
2225.08 1289
2225.52 1311
2225.96 1241
2226.41 1243
2226.85 1227
2227.30 1262
2227.74 1202
2228.19 1187
2228.63 1194
2229.08 1185
2229.52 1224
2229.97 1171
2230.41 1139
2230.86 1155
2231.30 1156
2231.75 1131
2232.19 1178
2232.64 1202
2233.08 1254
2233.53 1197
2233.98 1209
2234.42 1200
2234.87 1200
2235.31 1170
2235.76 1253
2236.20 1237
2236.65 1228
2237.09 1230
2237.54 1170
2237.99 1240
2238.43 1240
2238.88 1173
2239.32 1183
2239.77 1191
2240.22 1206
2240.66 1152
2241.11 1084
2241.55 1148
2242.00 1146
2242.45 1156
2242.89 1109
2243.34 1074
2243.79 1048
2244.23 1059
2244.68 1076
2245.13 1115
2245.57 1130
2246.02 1098
2246.47 1119
2246.91 1094
2247.36 1039
2247.81 1079
2248.25 1042
2248.70 1062
2249.15 1125
2249.59 1105
2250.04 1117
2250.49 1131
2250.93 1126
2251.38 1079
2251.83 1097
2252.28 1083
2252.72 1024
2253.17 1057
2253.62 1066
2254.07 1082
2254.51 1064
2254.96 1016
2255.41 1082
2255.86 1125
2256.30 1055
2256.75 1042
2257.20 1038
2257.65 1038
2258.09 1066
2258.54 1036
2258.99 1041
2259.44 1073
2259.89 1065
2260.33 1061
2260.78 1068
2261.23 1078
2261.68 1100
2262.13 1082
2262.58 1085
2263.02 1123
2263.47 1114
2263.92 1083
2264.37 1097
2264.82 1061
2265.27 1110
2265.71 1106
2266.16 1100
2266.61 1031
2267.06 1056
2267.51 1065
2267.96 1085
2268.41 1074
2268.86 1082
2269.30 1114
2269.75 1099
2270.20 1090
2270.65 1126
2271.10 1122
2271.55 1084
2272.00 1185
2272.45 1209
2272.90 1161
2273.35 1173
2273.80 1200
2274.25 1213
2274.69 1161
2275.14 1160
2275.59 1121
2276.04 1160
2276.49 1207
2276.94 1182
2277.39 1212
2277.84 1212
2278.29 1216
2278.74 1140
2279.19 1152
2279.64 1115
2280.09 1152
2280.54 1148
2280.99 1099
2281.44 1131
2281.89 1155
2282.34 1077
2282.79 1108
2283.24 1082
2283.69 1068
2284.14 1077
2284.59 1118
2285.04 1089
2285.50 1093
2285.95 1075
2286.40 1121
2286.85 1085
2287.30 1054
2287.75 1088
2288.20 1056
2288.65 1095
2289.10 1155
2289.55 1195
2290.00 1133
2290.45 1176
2290.91 1194
2291.36 1197
2291.81 1201
2292.26 1238
2292.71 1220
2293.16 1231
2293.61 1378
2294.06 1372
2294.52 1341
2294.97 1393
2295.42 1351
2295.87 1350
2296.32 1341
2296.77 1329
2297.22 1344
2297.68 1312
2298.13 1239
2298.58 1185
2299.03 1137
2299.48 1119
2299.94 1133
2300.39 1142
2300.84 1110
2301.29 1110
2301.74 1034
2302.20 1071
2302.65 1075
2303.10 1065
2303.55 1087
2304.01 1127
2304.46 1162
2304.91 1128
2305.36 1103
2305.82 1041
2306.27 1047
2306.72 1126
2307.17 1153
2307.63 1168
2308.08 1137
2308.53 1169
2308.98 1230
2309.44 1228
2309.89 1225
2310.34 1269
2310.80 1273
2311.25 1307
2311.70 1305
2312.16 1283
2312.61 1301
2313.06 1269
2313.52 1292
2313.97 1238
2314.42 1209
2314.88 1259
2315.33 1250
2315.78 1227
2316.24 1200
2316.69 1237
2317.14 1275
2317.60 1333
2318.05 1291
2318.50 1252
2318.96 1283
2319.41 1323
2319.87 1285
2320.32 1300
2320.77 1229
2321.23 1281
2321.68 1238
2322.14 1196
2322.59 1241
2323.04 1261
2323.50 1253
2323.95 1236
2324.41 1203
2324.86 1272
2325.32 1440
2325.77 1424
2326.23 1520
2326.68 1634
2327.13 1515
2327.59 1585
2328.04 1466
2328.50 1438
2328.95 1379
2329.41 1302
2329.86 1252
2330.32 1279
2330.77 1196
2331.23 1175
2331.68 1209
2332.14 1161
2332.59 1126
2333.05 1168
2333.50 1161
2333.96 1200
2334.41 1127
2334.87 1141
2335.33 1108
2335.78 1172
2336.24 1178
2336.69 1158
2337.15 1129
2337.60 1142
2338.06 1143
2338.51 1157
2338.97 1156
2339.43 1156
2339.88 1108
2340.34 1114
2340.79 1179
2341.25 1055
2341.71 1062
2342.16 1046
2342.62 1076
2343.07 1140
2343.53 1061
2343.99 1046
2344.44 1072
2344.90 1050
2345.36 1049
2345.81 990
2346.27 1021
2346.73 1060
2347.18 1072
2347.64 1085
2348.09 1055
2348.55 1096
2349.01 1119
2349.47 1168
2349.92 1093
2350.38 1117
2350.84 1147
2351.29 1122
2351.75 1132
2352.21 1146
2352.66 1088
2353.12 1078
2353.58 1129
2354.04 1143
2354.49 1139
2354.95 1065
2355.41 1091
2355.86 1048
2356.32 1063
2356.78 1049
2357.24 1060
2357.70 1045
2358.15 1082
2358.61 1069
2359.07 1062
2359.53 995
2359.98 1027
2360.44 1030
2360.90 1003
2361.36 1002
2361.82 998
2362.27 1024
2362.73 1014
2363.19 988
2363.65 991
2364.11 987
2364.56 1050
2365.02 1054
2365.48 1026
2365.94 1085
2366.40 1107
2366.86 1057
2367.31 1121
2367.77 1093
2368.23 1068
2368.69 1114
2369.15 1161
2369.61 1119
2370.07 1050
2370.53 1093
2370.98 1069
2371.44 1044
2371.90 1047
2372.36 1036
2372.82 1076
2373.28 1012
2373.74 1032
2374.20 1068
2374.66 1112
2375.12 1049
2375.58 1045
2376.04 1037
2376.49 1059
2376.95 1046
2377.41 1070
2377.87 1069
2378.33 1041
2378.79 1054
2379.25 1056
2379.71 1059
2380.17 1049
2380.63 1004
2381.09 1060
2381.55 1009
2382.01 1033
2382.47 1034
2382.93 1050
2383.39 1042
2383.85 1018
2384.31 1032
2384.77 980
2385.23 976
2385.69 948
2386.15 953
2386.61 973
2387.07 979
2387.53 975
2387.99 1023
2388.46 1055
2388.92 1050
2389.38 1016
2389.84 1025
2390.30 981
2390.76 976
2391.22 1032
2391.68 991
2392.14 987
2392.60 1056
2393.06 1042
2393.52 1013
2393.99 991
2394.45 1031
2394.91 1051
2395.37 1021
2395.83 999
2396.29 1040
2396.75 1043
2397.21 1036
2397.68 979
2398.14 1036
2398.60 1019
2399.06 1016
2399.52 983
2399.98 995
2400.45 1026
2400.91 1014
2401.37 969
2401.83 961
2402.29 1010
2402.76 988
2403.22 985
2403.68 966
2404.14 976
2404.60 967
2405.07 1002
2405.53 1027
2405.99 1040
2406.45 1019
2406.91 1007
2407.38 1025
2407.84 1044
2408.30 986
2408.76 1011
2409.23 997
2409.69 977
2410.15 1004
2410.62 959
2411.08 972
2411.54 1011
2412.00 1003
2412.47 987
2412.93 973
2413.39 935
2413.86 986
2414.32 998
2414.78 1001
2415.24 962
2415.71 1008
2416.17 953
2416.63 946
2417.10 933
2417.56 963
2418.02 1038
2418.49 1015
2418.95 1062
2419.42 999
2419.88 976
2420.34 972
2420.81 1012
2421.27 988
2421.73 966
2422.20 970
2422.66 1053
2423.13 1060
2423.59 979
2424.05 1034
2424.52 1018
2424.98 1004
2425.45 1039
2425.91 1020
2426.37 1004
2426.84 1025
2427.30 1045
2427.77 1047
2428.23 980
2428.70 985
2429.16 1006
2429.62 994
2430.09 975
2430.55 958
2431.02 951
2431.48 934
2431.95 946
2432.41 954
2432.88 984
2433.34 942
2433.81 999
2434.27 951
2434.74 962
2435.20 930
2435.67 957
2436.13 936
2436.60 952
2437.06 969
2437.53 978
2437.99 979
2438.46 936
2438.92 971
2439.39 938
2439.86 963
2440.32 943
2440.79 969
2441.25 1013
2441.72 942
2442.18 974
2442.65 955
2443.12 929
2443.58 960
2444.05 951
2444.51 915
2444.98 922
2445.44 922
2445.91 977
2446.38 954
2446.84 960
2447.31 954
2447.78 935
2448.24 933
2448.71 924
2449.17 927
2449.64 991
2450.11 948
2450.57 965
2451.04 988
2451.51 996
2451.97 984
2452.44 952
2452.91 1005
2453.37 974
2453.84 1010
2454.31 1001
2454.78 957
2455.24 924
2455.71 960
2456.18 977
2456.64 966
2457.11 986
2457.58 990
2458.04 1003
2458.51 981
2458.98 961
2459.45 991
2459.91 947
2460.38 952
2460.85 990
2461.32 1002
2461.78 1014
2462.25 964
2462.72 998
2463.19 973
2463.66 949
2464.12 907
2464.59 975
2465.06 930
2465.53 961
2465.99 999
2466.46 975
2466.93 973
2467.40 979
2467.87 953
2468.34 993
2468.80 1008
2469.27 965
2469.74 948
2470.21 1016
2470.68 985
2471.15 1000
2471.61 1004
2472.08 986
2472.55 986
2473.02 967
2473.49 936
2473.96 885
2474.43 936
2474.90 945
2475.36 959
2475.83 991
2476.30 962
2476.77 990
2477.24 939
2477.71 908
2478.18 985
2478.65 1018
2479.12 943
2479.59 957
2480.06 961
2480.52 953
2480.99 916
2481.46 913
2481.93 922
2482.40 914
2482.87 866
2483.34 878
2483.81 911
2484.28 915
2484.75 905
2485.22 853
2485.69 940
2486.16 926
2486.63 970
2487.10 960
2487.57 955
2488.04 927
2488.51 923
2488.98 964
2489.45 971
2489.92 973
2490.39 953
2490.86 949
2491.33 986
2491.80 959
2492.27 929
2492.74 921
2493.21 936
2493.69 967
2494.16 941
2494.63 931
2495.10 960
2495.57 989
2496.04 978
2496.51 971
2496.98 947
2497.45 977
2497.92 974
2498.39 933
2498.86 919
2499.34 912
2499.81 977
2500.28 892
2500.75 924
2501.22 928
2501.69 969
2502.16 988
2502.64 974
2503.11 963
2503.58 957
2504.05 904
2504.52 990
2504.99 975
2505.47 980
2505.94 955
2506.41 994
2506.88 1057
2507.35 1006
2507.82 962
2508.30 965
2508.77 1006
2509.24 966
2509.71 960
2510.18 994
2510.66 1017
2511.13 1019
2511.60 974
2512.07 998
2512.55 972
2513.02 952
2513.49 941
2513.96 989
2514.44 961
2514.91 935
2515.38 951
2515.85 1027
2516.33 1009
2516.80 969
2517.27 959
2517.75 975
2518.22 940
2518.69 943
2519.16 973
2519.64 962
2520.11 938
2520.58 1031
2521.06 1028
2521.53 1013
2522.00 1025
2522.48 979
2522.95 1007
2523.42 983
2523.90 1022
2524.37 1033
2524.84 1008
2525.32 996
2525.79 984
2526.27 949
2526.74 949
2527.21 957
2527.69 970
2528.16 967
2528.63 923
2529.11 994
2529.58 993
2530.06 941
2530.53 941
2531.00 1009
2531.48 970
2531.95 980
2532.43 991
2532.90 979
2533.38 998
2533.85 979
2534.32 1025
2534.80 975
2535.27 982
2535.75 937
2536.22 979
2536.70 960
2537.17 993
2537.65 978
2538.12 990
2538.60 962
2539.07 1007
2539.55 958
2540.02 966
2540.50 1006
2540.97 1006
2541.45 957
2541.92 947
2542.40 936
2542.87 993
2543.35 996
2543.82 1006
2544.30 954
2544.77 953
2545.25 957
2545.72 1027
2546.20 1004
2546.68 998
2547.15 1064
2547.63 1091
2548.10 1112
2548.58 1147
2549.05 1218
2549.53 1160
2550.01 1143
2550.48 1210
2550.96 1222
2551.43 1230
2551.91 1252
2552.39 1226
2552.86 1231
2553.34 1139
2553.82 1135
2554.29 1081
2554.77 1041
2555.24 1057
2555.72 1015
2556.20 1017
2556.67 1012
2557.15 1006
2557.63 1008
2558.10 1057
2558.58 1026
2559.06 982
2559.53 954
2560.01 1018
2560.49 1000
2560.96 987
2561.44 952
2561.92 954
2562.40 977
2562.87 950
2563.35 989
2563.83 957
2564.30 950
2564.78 959
2565.26 943
2565.74 962
2566.21 942
2566.69 941
2567.17 955
2567.65 992
2568.12 972
2568.60 970
2569.08 964
2569.56 998
2570.03 986
2570.51 979
2570.99 943
2571.47 949
2571.95 969
2572.42 944
2572.90 870
2573.38 882
2573.86 919
2574.34 940
2574.81 940
2575.29 938
2575.77 940
2576.25 905
2576.73 952
2577.21 1003
2577.68 978
2578.16 897
2578.64 940
2579.12 964
2579.60 950
2580.08 944
2580.56 917
2581.04 928
2581.51 965
2581.99 966
2582.47 915
2582.95 926
2583.43 942
2583.91 905
2584.39 916
2584.87 881
2585.35 869
2585.83 880
2586.31 921
2586.78 958
2587.26 912
2587.74 927
2588.22 974
2588.70 931
2589.18 985
2589.66 994
2590.14 1004
2590.62 988
2591.10 976
2591.58 964
2592.06 933
2592.54 927
2593.02 989
2593.50 956
2593.98 986
2594.46 902
2594.94 879
2595.42 905
2595.90 926
2596.38 937
2596.86 917
2597.34 909
2597.82 906
2598.30 922
2598.78 933
2599.26 897
2599.74 947
2600.22 914
2600.70 897
2601.19 907
2601.67 860
2602.15 868
2602.63 890
2603.11 882
2603.59 883
2604.07 900
2604.55 934
2605.03 936
2605.51 892
2605.99 899
2606.48 929
2606.96 951
2607.44 935
2607.92 932
2608.40 942
2608.88 962
2609.36 947
2609.84 943
2610.33 946
2610.81 952
2611.29 1004
2611.77 945
2612.25 956
2612.73 948
2613.22 961
2613.70 943
2614.18 908
2614.66 916
2615.14 903
2615.63 922
2616.11 934
2616.59 923
2617.07 910
2617.55 931
2618.04 949
2618.52 951
2619.00 924
2619.48 943
2619.97 932
2620.45 908
2620.93 934
2621.41 939
2621.90 969
2622.38 950
2622.86 991
2623.34 948
2623.83 941
2624.31 887
2624.79 863
2625.27 926
2625.76 919
2626.24 926
2626.72 897
2627.21 896
2627.69 921
2628.17 873
2628.66 875
2629.14 903
2629.62 906
2630.11 941
2630.59 943
2631.07 974
2631.56 907
2632.04 887
2632.52 937
2633.01 952
2633.49 954
2633.97 966
2634.46 964
2634.94 940
2635.43 966
2635.91 951
2636.39 948
2636.88 985
2637.36 938
2637.85 950
2638.33 910
2638.81 944
2639.30 923
2639.78 926
2640.27 912
2640.75 959
2641.24 905
2641.72 944
2642.20 938
2642.69 860
2643.17 918
2643.66 915
2644.14 870
2644.63 905
2645.11 949
2645.60 882
2646.08 886
2646.57 910
2647.05 939
2647.54 938
2648.02 901
2648.51 932
2648.99 909
2649.48 977
2649.96 973
2650.45 931
2650.93 978
2651.42 905
2651.90 858
2652.39 867
2652.87 945
2653.36 886
2653.84 904
2654.33 923
2654.82 937
2655.30 935
2655.79 949
2656.27 911
2656.76 935
2657.24 914
2657.73 919
2658.22 933
2658.70 891
2659.19 891
2659.67 846
2660.16 825
2660.65 859
2661.13 892
2661.62 953
2662.10 936
2662.59 941
2663.08 945
2663.56 999
2664.05 940
2664.54 945
2665.02 954
2665.51 937
2666.00 951
2666.48 945
2666.97 985
2667.46 997
2667.94 977
2668.43 988
2668.92 991
2669.40 969
2669.89 957
2670.38 942
2670.86 964
2671.35 932
2671.84 938
2672.33 919
2672.81 945
2673.30 957
2673.79 944
2674.28 945
2674.76 929
2675.25 959
2675.74 961
2676.23 967
2676.71 933
2677.20 905
2677.69 897
2678.18 899
2678.66 917
2679.15 910
2679.64 934
2680.13 907
2680.62 918
2681.10 915
2681.59 928
2682.08 924
2682.57 880
2683.06 850
2683.54 867
2684.03 888
2684.52 874
2685.01 893
2685.50 843
2685.99 847
2686.47 885
2686.96 867
2687.45 845
2687.94 905
2688.43 884
2688.92 888
2689.41 887
2689.89 849
2690.38 932
2690.87 969
2691.36 933
2691.85 908
2692.34 969
2692.83 961
2693.32 931
2693.81 977
2694.30 952
2694.79 953
2695.27 913
2695.76 950
2696.25 942
2696.74 943
2697.23 912
2697.72 941
2698.21 945
2698.70 923
2699.19 942
2699.68 937
2700.17 918
2700.66 891
2701.15 900
2701.64 895
2702.13 929
2702.62 895
2703.11 935
2703.60 900
2704.09 856
2704.58 977
2705.07 915
2705.56 896
2706.05 930
2706.54 903
2707.03 917
2707.52 948
2708.01 888
2708.50 898
2708.99 949
2709.48 935
2709.97 907
2710.46 922
2710.96 936
2711.45 883
2711.94 908
2712.43 897
2712.92 870
2713.41 911
2713.90 908
2714.39 904
2714.88 891
2715.37 858
2715.86 904
2716.36 898
2716.85 884
2717.34 864
2717.83 829
2718.32 858
2718.81 906
2719.30 913
2719.80 878
2720.29 947
2720.78 966
2721.27 982
2721.76 956
2722.25 955
2722.75 990
2723.24 970
2723.73 974
2724.22 915
2724.71 927
2725.21 966
2725.70 957
2726.19 945
2726.68 913
2727.17 949
2727.67 937
2728.16 894
2728.65 904
2729.14 909
2729.64 896
2730.13 939
2730.62 965
2731.11 911
2731.61 904
2732.10 920
2732.59 900
2733.08 916
2733.58 897
2734.07 872
2734.56 896
2735.05 918
2735.55 875
2736.04 878
2736.53 896
2737.03 901
2737.52 943
2738.01 932
2738.51 952
2739.00 962
2739.49 937
2739.99 964
2740.48 966
2740.97 991
2741.47 976
2741.96 927
2742.45 964
2742.95 982
2743.44 935
2743.93 914
2744.43 965
2744.92 913
2745.42 895
2745.91 930
2746.40 966
2746.90 923
2747.39 970
2747.89 957
2748.38 939
2748.87 988
2749.37 953
2749.86 951
2750.36 913
2750.85 970
2751.34 1028
2751.84 980
2752.33 916
2752.83 894
2753.32 906
2753.82 892
2754.31 882
2754.81 840
2755.30 875
2755.80 886
2756.29 913
2756.79 898
2757.28 871
2757.78 834
2758.27 881
2758.77 949
2759.26 906
2759.76 881
2760.25 874
2760.75 946
2761.24 874
2761.74 889
2762.23 882
2762.73 875
2763.22 901
2763.72 892
2764.21 893
2764.71 890
2765.20 920
2765.70 932
2766.20 897
2766.69 872
2767.19 862
2767.68 845
2768.18 883
2768.68 876
2769.17 890
2769.67 876
2770.16 898
2770.66 857
2771.16 869
2771.65 843
2772.15 833
2772.64 917
2773.14 864
2773.64 831
2774.13 900
2774.63 882
2775.13 871
2775.62 920
2776.12 919
2776.62 928
2777.11 895
2777.61 891
2778.11 904
2778.60 873
2779.10 919
2779.60 900
2780.09 844
2780.59 882
2781.09 905
2781.58 895
2782.08 889
2782.58 923
2783.08 909
2783.57 897
2784.07 894
2784.57 903
2785.07 835
2785.56 873
2786.06 867
2786.56 886
2787.06 851
2787.55 864
2788.05 860
2788.55 841
2789.05 890
2789.54 882
2790.04 867
2790.54 854
2791.04 842
2791.54 872
2792.03 870
2792.53 883
2793.03 882
2793.53 854
2794.03 898
2794.52 926
2795.02 916
2795.52 935
2796.02 923
2796.52 915
2797.02 882
2797.51 877
2798.01 874
2798.51 919
2799.01 906
2799.51 907
2800.01 929
2800.51 911
2801.00 895
2801.50 864
2802.00 917
2802.50 884
2803.00 875
2803.50 863
2804.00 866
2804.50 860
2805.00 932
2805.50 881
2806.00 910
2806.49 887
2806.99 876
2807.49 892
2807.99 885
2808.49 878
2808.99 903
2809.49 924
2809.99 933
2810.49 942
2810.99 916
2811.49 951
2811.99 947
2812.49 928
2812.99 903
2813.49 935
2813.99 923
2814.49 888
2814.99 930
2815.49 894
2815.99 859
2816.49 861
2816.99 883
2817.49 883
2817.99 870
2818.49 892
2818.99 909
2819.49 921
2819.99 861
2820.49 901
2820.99 906
2821.49 924
2821.99 911
2822.50 897
2823.00 874
2823.50 857
2824.00 902
2824.50 927
2825.00 889
2825.50 900
2826.00 886
2826.50 886
2827.00 907
2827.50 863
2828.01 869
2828.51 891
2829.01 880
2829.51 842
2830.01 834
2830.51 879
2831.01 831
2831.52 890
2832.02 864
2832.52 871
2833.02 893
2833.52 863
2834.02 827
2834.53 849
2835.03 909
2835.53 930
2836.03 874
2836.53 833
2837.03 862
2837.54 901
2838.04 864
2838.54 898
2839.04 904
2839.55 883
2840.05 863
2840.55 857
2841.05 931
2841.55 874
2842.06 836
2842.56 851
2843.06 875
2843.56 861
2844.07 859
2844.57 914
2845.07 911
2845.58 953
2846.08 904
2846.58 882
2847.08 875
2847.59 848
2848.09 813
2848.59 878
2849.10 860
2849.60 879
2850.10 895
2850.61 885
2851.11 862
2851.61 843
2852.12 866
2852.62 874
2853.12 855
2853.63 892
2854.13 910
2854.63 889
2855.14 890
2855.64 922
2856.14 896
2856.65 919
2857.15 869
2857.66 874
2858.16 852
2858.66 874
2859.17 867
2859.67 883
2860.17 922
2860.68 882
2861.18 907
2861.69 928
2862.19 933
2862.70 903
2863.20 897
2863.70 899
2864.21 888
2864.71 913
2865.22 936
2865.72 940
2866.23 863
2866.73 853
2867.24 864
2867.74 905
2868.25 904
2868.75 850
2869.26 879
2869.76 904
2870.27 875
2870.77 896
2871.28 920
2871.78 867
2872.29 887
2872.79 907
2873.30 961
2873.80 906
2874.31 935
2874.81 966
2875.32 935
2875.82 953
2876.33 955
2876.83 925
2877.34 925
2877.84 871
2878.35 923
2878.86 914
2879.36 846
2879.87 917
2880.37 862
2880.88 860
2881.39 863
2881.89 878
2882.40 896
2882.90 865
2883.41 861
2883.92 920
2884.42 879
2884.93 938
2885.43 936
2885.94 933
2886.45 1013
2886.95 1081
2887.46 1042
2887.97 1004
2888.47 1062
2888.98 1070
2889.49 1067
2889.99 989
2890.50 997
2891.01 1009
2891.51 1082
2892.02 1036
2892.53 1069
2893.03 1066
2893.54 1067
2894.05 1105
2894.55 1046
2895.06 1038
2895.57 1052
2896.08 1108
2896.58 1136
2897.09 1132
2897.60 1122
2898.11 1114
2898.61 1056
2899.12 1086
2899.63 1032
2900.13 1012
2900.64 1023
2901.15 1069
2901.66 977
2902.17 984
2902.67 971
2903.18 964
2903.69 980
2904.20 989
2904.70 966
2905.21 963
2905.72 987
2906.23 971
2906.74 968
2907.25 944
2907.75 953
2908.26 970
2908.77 984
2909.28 995
2909.79 940
2910.30 886
2910.80 926
2911.31 960
2911.82 889
2912.33 896
2912.84 927
2913.35 932
2913.86 929
2914.36 900
2914.87 905
2915.38 917
2915.89 929
2916.40 956
2916.91 953
2917.42 929
2917.93 966
2918.44 986
2918.95 957
2919.46 940
2919.96 941
2920.47 983
2920.98 958
2921.49 966
2922.00 941
2922.51 993
2923.02 1001
2923.53 980
2924.04 936
2924.55 997
2925.06 990
2925.57 954
2926.08 966
2926.59 1001
2927.10 979
2927.61 1013
2928.12 999
2928.63 974
2929.14 958
2929.65 1020
2930.16 1039
2930.67 1024
2931.18 918
2931.69 936
2932.20 873
2932.71 948
2933.22 947
2933.73 929
2934.24 978
2934.75 1003
2935.26 990
2935.77 930
2936.29 973
2936.80 957
2937.31 960
2937.82 1017
2938.33 992
2938.84 1021
2939.35 970
2939.86 947
2940.37 985
2940.88 1045
2941.39 973
2941.91 1010
2942.42 944
2942.93 951
2943.44 915
2943.95 964
2944.46 972
2944.97 958
2945.49 957
2946.00 965
2946.51 940
2947.02 908
2947.53 943
2948.04 892
2948.56 878
2949.07 938
2949.58 954
2950.09 921
2950.60 887
2951.12 900
2951.63 897
2952.14 888
2952.65 892
2953.16 892
2953.68 907
2954.19 903
2954.70 924
2955.21 943
2955.73 936
2956.24 900
2956.75 967
2957.26 1006
2957.78 920
2958.29 955
2958.80 966
2959.31 963
2959.83 926
2960.34 956
2960.85 977
2961.36 975
2961.88 972
2962.39 1025
2962.90 1032
2963.42 1051
2963.93 1073
2964.44 1092
2964.96 1101
2965.47 1121
2965.98 1119
2966.50 1165
2967.01 1166
2967.52 1161
2968.04 1203
2968.55 1207
2969.06 1266
2969.58 1255
2970.09 1214
2970.60 1293
2971.12 1275
2971.63 1221
2972.15 1221
2972.66 1137
2973.17 1063
2973.69 1064
2974.20 1057
2974.72 1102
2975.23 1103
2975.74 1029
2976.26 1027
2976.77 1077
2977.29 1039
2977.80 1074
2978.31 1031
2978.83 1054
2979.34 1043
2979.86 1055
2980.37 1104
2980.89 1116
2981.40 1066
2981.92 1078
2982.43 1155
2982.95 1162
2983.46 1140
2983.98 1141
2984.49 1202
2985.01 1157
2985.52 1214
2986.04 1231
2986.55 1175
2987.07 1180
2987.58 1260
2988.10 1227
2988.61 1287
2989.13 1255
2989.64 1255
2990.16 1291
2990.67 1306
2991.19 1304
2991.70 1280
2992.22 1321
2992.73 1320
2993.25 1240
2993.77 1265
2994.28 1293
2994.80 1322
2995.31 1326
2995.83 1287
2996.35 1351
2996.86 1381
2997.38 1477
2997.89 1519
2998.41 1543
2998.93 1508
2999.44 1521
2999.96 1597
3000.47 1561
3000.99 1606
3001.51 1584
3002.02 1623
3002.54 1704
3003.06 1872
3003.57 2064
3004.09 2293
3004.61 2627
3005.12 3094
3005.64 3407
3006.16 3595
3006.67 3555
3007.19 3645
3007.71 3531
3008.22 3284
3008.74 3004
3009.26 2670
3009.77 2368
3010.29 2134
3010.81 1910
3011.33 1766
3011.84 1634
3012.36 1591
3012.88 1537
3013.40 1498
3013.91 1371
3014.43 1384
3014.95 1359
3015.47 1382
3015.98 1341
3016.50 1350
3017.02 1310
3017.54 1353
3018.05 1294
3018.57 1313
3019.09 1290
3019.61 1234
3020.13 1244
3020.64 1295
3021.16 1250
3021.68 1201
3022.20 1199
3022.72 1279
3023.23 1232
3023.75 1257
3024.27 1239
3024.79 1234
3025.31 1242
3025.83 1270
3026.34 1233
3026.86 1221
3027.38 1236
3027.90 1234
3028.42 1237
3028.94 1208
3029.46 1230
3029.98 1188
3030.49 1182
3031.01 1217
3031.53 1191
3032.05 1217
3032.57 1221
3033.09 1180
3033.61 1189
3034.13 1203
3034.65 1191
3035.17 1242
3035.68 1234
3036.20 1177
3036.72 1174
3037.24 1115
3037.76 1144
3038.28 1221
3038.80 1240
3039.32 1188
3039.84 1203
3040.36 1178
3040.88 1216
3041.40 1233
3041.92 1160
3042.44 1108
3042.96 1128
3043.48 1139
3044.00 1159
3044.52 1102
3045.04 1128
3045.56 1116
3046.08 1113
3046.60 1103
3047.12 1133
3047.64 1140
3048.16 1139
3048.68 1084
3049.20 1149
3049.72 1147
3050.24 1121
3050.76 1125
3051.28 1098
3051.80 1104
3052.33 1088
3052.85 1101
3053.37 1101
3053.89 1128
3054.41 1111
3054.93 1094
3055.45 1128
3055.97 1178
3056.49 1127
3057.01 1142
3057.54 1186
3058.06 1161
3058.58 1217
3059.10 1188
3059.62 1169
3060.14 1196
3060.66 1138
3061.18 1113
3061.71 1162
3062.23 1197
3062.75 1215
3063.27 1183
3063.79 1208
3064.31 1194
3064.84 1209
3065.36 1195
3065.88 1296
3066.40 1314
3066.92 1245
3067.45 1306
3067.97 1297
3068.49 1325
3069.01 1386
3069.53 1358
3070.06 1313
3070.58 1339
3071.10 1353
3071.62 1265
3072.15 1249
3072.67 1300
3073.19 1268
3073.71 1208
3074.24 1258
3074.76 1318
3075.28 1321
3075.80 1346
3076.33 1341
3076.85 1388
3077.37 1380
3077.90 1395
3078.42 1409
3078.94 1354
3079.46 1467
3079.99 1516
3080.51 1570
3081.03 1580
3081.56 1658
3082.08 1694
3082.60 1720
3083.13 1813
3083.65 1823
3084.17 1784
3084.70 1774
3085.22 1693
3085.74 1726
3086.27 1723
3086.79 1661
3087.31 1699
3087.84 1637
3088.36 1561
3088.89 1570
3089.41 1540
3089.93 1550
3090.46 1579
3090.98 1532
3091.51 1544
3092.03 1591
3092.55 1646
3093.08 1688
3093.60 1712
3094.13 1755
3094.65 1869
3095.18 1908
3095.70 2012
3096.22 2131
3096.75 2179
3097.27 2294
3097.80 2427
3098.32 2410
3098.85 2437
3099.37 2475
3099.90 2560
3100.42 2620
3100.95 2709
3101.47 3138
3102.00 3887
3102.52 4655
3103.05 5501
3103.57 6474
3104.10 7353
3104.62 7691
3105.15 7698
3105.67 7352
3106.20 6849
3106.72 6023
3107.25 5221
3107.77 4505
3108.30 3829
3108.82 3258
3109.35 2835
3109.88 2561
3110.40 2343
3110.93 2269
3111.45 2232
3111.98 2232
3112.50 2192
3113.03 2071
3113.56 1999
3114.08 2050
3114.61 2032
3115.13 1926
3115.66 1849
3116.19 1765
3116.71 1672
3117.24 1705
3117.77 1638
3118.29 1571
3118.82 1606
3119.34 1548
3119.87 1562
3120.40 1594
3120.92 1599
3121.45 1560
3121.98 1615
3122.50 1613
3123.03 1598
3123.56 1683
3124.08 1690
3124.61 1611
3125.14 1593
3125.66 1457
3126.19 1412
3126.72 1485
3127.25 1526
3127.77 1463
3128.30 1429
3128.83 1390
3129.35 1407
3129.88 1383
3130.41 1341
3130.94 1359
3131.46 1388
3131.99 1397
3132.52 1359
3133.05 1298
3133.57 1256
3134.10 1332
3134.63 1322
3135.16 1370
3135.68 1350
3136.21 1280
3136.74 1374
3137.27 1366
3137.80 1311
3138.32 1305
3138.85 1326
3139.38 1299
3139.91 1258
3140.44 1265
3140.97 1245
3141.49 1214
3142.02 1197
3142.55 1217
3143.08 1159
3143.61 1183
3144.14 1205
3144.66 1235
3145.19 1158
3145.72 1193
3146.25 1160
3146.78 1172
3147.31 1184
3147.84 1193
3148.36 1194
3148.89 1236
3149.42 1177
3149.95 1209
3150.48 1160
3151.01 1167
3151.54 1184
3152.07 1167
3152.60 1215
3153.13 1206
3153.66 1214
3154.19 1185
3154.71 1221
3155.24 1233
3155.77 1162
3156.30 1184
3156.83 1232
3157.36 1249
3157.89 1171
3158.42 1110
3158.95 1176
3159.48 1114
3160.01 1185
3160.54 1167
3161.07 1167
3161.60 1148
3162.13 1092
3162.66 1124
3163.19 1107
3163.72 1095
3164.25 1114
3164.78 1180
3165.31 1145
3165.84 1109
3166.37 1097
3166.90 1156
3167.43 1129
3167.96 1090
3168.49 1076
3169.02 1051
3169.56 1112
3170.09 1093
3170.62 1146
3171.15 1124
3171.68 1082
3172.21 1109
3172.74 1170
3173.27 1085
3173.80 1071
3174.33 1122
3174.86 1103
3175.40 1130
3175.93 1175
3176.46 1166
3176.99 1194
3177.52 1223
3178.05 1231
3178.58 1167
3179.11 1124
3179.65 1150
3180.18 1099
3180.71 1169
3181.24 1138
3181.77 1132
3182.30 1103
3182.84 1120
3183.37 1099
3183.90 1085
3184.43 1107
3184.96 1121
3185.49 1073
3186.03 1059
3186.56 1059
3187.09 1112
3187.62 1082
3188.16 1083
3188.69 1157
3189.22 1097
3189.75 1149
3190.28 1201
3190.82 1179
3191.35 1146
3191.88 1156
3192.41 1209
3192.95 1172
3193.48 1169
3194.01 1187
3194.55 1189
3195.08 1192
3195.61 1209
3196.14 1166
3196.68 1109
3197.21 1030
3197.74 1093
3198.28 1125
3198.81 1110
3199.34 1184
3199.87 1142
3200.41 1159
3200.94 1198
3201.47 1121
3202.01 1167
3202.54 1175
3203.07 1178
3203.61 1176
3204.14 1182
3204.68 1213
3205.21 1203
3205.74 1301
3206.28 1310
3206.81 1391
3207.34 1329
3207.88 1451
3208.41 1455
3208.95 1443
3209.48 1452
3210.01 1498
3210.55 1532
3211.08 1525
3211.62 1516
3212.15 1559
3212.68 1526
3213.22 1476
3213.75 1470
3214.29 1422
3214.82 1352
3215.36 1348
3215.89 1335
3216.42 1375
3216.96 1315
3217.49 1281
3218.03 1333
3218.56 1288
3219.10 1205
3219.63 1176
3220.17 1198
3220.70 1212
3221.24 1219
3221.77 1262
3222.31 1184
3222.84 1256
3223.38 1282
3223.91 1361
3224.45 1302
3224.98 1302
3225.52 1384
3226.05 1424
3226.59 1488
3227.12 1448
3227.66 1458
3228.20 1451
3228.73 1419
3229.27 1410
3229.80 1471
3230.34 1489
3230.87 1443
3231.41 1413
3231.95 1479
3232.48 1478
3233.02 1506
3233.55 1508
3234.09 1568
3234.63 1538
3235.16 1570
3235.70 1564
3236.23 1633
3236.77 1645
3237.31 1680
3237.84 1674
3238.38 1701
3238.92 1724
3239.45 1792
3239.99 1795
3240.53 1770
3241.06 1754
3241.60 1728
3242.14 1763
3242.67 1688
3243.21 1721
3243.75 1812
3244.28 1897
3244.82 1938
3245.36 1953
3245.89 2004
3246.43 2052
3246.97 2075
3247.50 2140
3248.04 2193
3248.58 2194
3249.12 2295
3249.65 2282
3250.19 2475
3250.73 2648
3251.27 2871
3251.80 3402
3252.34 3950
3252.88 4861
3253.42 5754
3253.95 6467
3254.49 6763
3255.03 6906
3255.57 6755
3256.10 6245
3256.64 5628
3257.18 4954
3257.72 4430
3258.26 3901
3258.79 3403
3259.33 3095
3259.87 2804
3260.41 2796
3260.95 2830
3261.49 2895
3262.02 2876
3262.56 2895
3263.10 2907
3263.64 3036
3264.18 3044
3264.72 3113
3265.25 3117
3265.79 3114
3266.33 3295
3266.87 3368
3267.41 3591
3267.95 3847
3268.49 3862
3269.03 3766
3269.56 3702
3270.10 3578
3270.64 3275
3271.18 3055
3271.72 2899
3272.26 2652
3272.80 2517
3273.34 2530
3273.88 2370
3274.42 2324
3274.96 2295
3275.50 2258
3276.04 2278
3276.57 2229
3277.11 2232
3277.65 2256
3278.19 2277
3278.73 2286
3279.27 2192
3279.81 2223
3280.35 2243
3280.89 2247
3281.43 2298
3281.97 2266
3282.51 2315
3283.05 2202
3283.59 2275
3284.13 2280
3284.67 2216
3285.21 2267
3285.75 2177
3286.29 2250
3286.83 2307
3287.37 2288
3287.91 2325
3288.46 2280
3289.00 2333
3289.54 2415
3290.08 2440
3290.62 2486
3291.16 2627
3291.70 2718
3292.24 2905
3292.78 3073
3293.32 3211
3293.86 3268
3294.40 3500
3294.94 3616
3295.49 3736
3296.03 3701
3296.57 3808
3297.11 3844
3297.65 3836
3298.19 3844
3298.73 3767
3299.27 3617
3299.82 3459
3300.36 3262
3300.90 3124
3301.44 2908
3301.98 2880
3302.52 2835
3303.07 2792
3303.61 2728
3304.15 2678
3304.69 2682
3305.23 2656
3305.77 2769
3306.32 2719
3306.86 2719
3307.40 2784
3307.94 2787
3308.49 2851
3309.03 2949
3309.57 2913
3310.11 3063
3310.65 3082
3311.20 3153
3311.74 3172
3312.28 3259
3312.82 3220
3313.37 3124
3313.91 3195
3314.45 3188
3314.99 3127
3315.54 3218
3316.08 3353
3316.62 3588
3317.17 3705
3317.71 4006
3318.25 4256
3318.79 4424
3319.34 4758
3319.88 5087
3320.42 5374
3320.97 5566
3321.51 5549
3322.05 5447
3322.60 5385
3323.14 5238
3323.68 5058
3324.23 4825
3324.77 4693
3325.31 4541
3325.86 4441
3326.40 4293
3326.94 4218
3327.49 4221
3328.03 4182
3328.58 4160
3329.12 4155
3329.66 4231
3330.21 4262
3330.75 4382
3331.30 4632
3331.84 5137
3332.38 5877
3332.93 7222
3333.47 9420
3334.02 12588
3334.56 16305
3335.10 20059
3335.65 23291
3336.19 25733
3336.74 27849
3337.28 28939
3337.83 29348
3338.37 29071
3338.92 28219
3339.46 26274
3340.01 23541
3340.55 20247
3341.10 16781
3341.64 13900
3342.18 11367
3342.73 9350
3343.27 7482
3343.82 6387
3344.36 5428
3344.91 4747
3345.46 4201
3346.00 3833
3346.55 3606
3347.09 3432
3347.64 3297
3348.18 3257
3348.73 3208
3349.27 3050
3349.82 2957
3350.36 2809
3350.91 2747
3351.46 2772
3352.00 2727
3352.55 2769
3353.09 2850
3353.64 2846
3354.18 2827
3354.73 2814
3355.28 2675
3355.82 2757
3356.37 2714
3356.91 2668
3357.46 2682
3358.01 2635
3358.55 2653
3359.10 2722
3359.65 2723
3360.19 2799
3360.74 2814
3361.28 2857
3361.83 2982
3362.38 3049
3362.92 3019
3363.47 3099
3364.02 3189
3364.56 3215
3365.11 3266
3365.66 3236
3366.20 3214
3366.75 3153
3367.30 3068
3367.85 3005
3368.39 2869
3368.94 2856
3369.49 2748
3370.03 2702
3370.58 2625
3371.13 2606
3371.68 2652
3372.22 2731
3372.77 2863
3373.32 2917
3373.87 3032
3374.41 3165
3374.96 3211
3375.51 3252
3376.06 3326
3376.60 3273
3377.15 3088
3377.70 2999
3378.25 2840
3378.79 2739
3379.34 2645
3379.89 2539
3380.44 2390
3380.99 2369
3381.53 2311
3382.08 2255
3382.63 2252
3383.18 2262
3383.73 2219
3384.28 2197
3384.82 2158
3385.37 2134
3385.92 2133
3386.47 2071
3387.02 2031
3387.57 2017
3388.12 2002
3388.66 1931
3389.21 1917
3389.76 1926
3390.31 1887
3390.86 1895
3391.41 1861
3391.96 1878
3392.51 1878
3393.05 1860
3393.60 1808
3394.15 1831
3394.70 1888
3395.25 1889
3395.80 2002
3396.35 2078
3396.90 2170
3397.45 2300
3398.00 2475
3398.55 2639
3399.10 2710
3399.65 2706
3400.20 2713
3400.75 2780
3401.30 2747
3401.85 2552
3402.40 2447
3402.95 2417
3403.50 2203
3404.05 2109
3404.59 1984
3405.14 1856
3405.70 1757
3406.25 1724
3406.80 1683
3407.35 1555
3407.90 1563
3408.45 1574
3409.00 1558
3409.55 1568
3410.10 1598
3410.65 1652
3411.20 1682
3411.75 1731
3412.30 1686
3412.85 1680
3413.40 1720
3413.95 1713
3414.50 1759
3415.05 1725
3415.60 1691
3416.15 1739
3416.71 1685
3417.26 1750
3417.81 1779
3418.36 1809
3418.91 1787
3419.46 1841
3420.01 1872
3420.56 1814
3421.11 1811
3421.67 1733
3422.22 1697
3422.77 1644
3423.32 1673
3423.87 1605
3424.42 1544
3424.98 1556
3425.53 1600
3426.08 1661
3426.63 1642
3427.18 1639
3427.73 1620
3428.29 1592
3428.84 1550
3429.39 1508
3429.94 1451
3430.49 1434
3431.05 1464
3431.60 1449
3432.15 1413
3432.70 1377
3433.25 1319
3433.81 1345
3434.36 1377
3434.91 1405
3435.46 1395
3436.02 1408
3436.57 1398
3437.12 1475
3437.67 1520
3438.23 1500
3438.78 1485
3439.33 1487
3439.89 1464
3440.44 1521
3440.99 1460
3441.54 1448
3442.10 1370
3442.65 1411
3443.20 1424
3443.76 1368
3444.31 1374
3444.86 1324
3445.42 1365
3445.97 1295
3446.52 1288
3447.08 1286
3447.63 1312
3448.18 1322
3448.74 1338
3449.29 1290
3449.84 1330
3450.40 1341
3450.95 1316
3451.50 1256
3452.06 1334
3452.61 1302
3453.17 1277
3453.72 1304
3454.27 1290
3454.83 1255
3455.38 1253
3455.94 1229
3456.49 1275
3457.04 1269
3457.60 1300
3458.15 1293
3458.71 1269
3459.26 1285
3459.82 1266
3460.37 1276
3460.93 1343
3461.48 1334
3462.03 1338
3462.59 1339
3463.14 1338
3463.70 1425
3464.25 1429
3464.81 1387
3465.36 1401
3465.92 1453
3466.47 1507
3467.03 1488
3467.58 1429
3468.14 1421
3468.69 1452
3469.25 1516
3469.80 1535
3470.36 1516
3470.91 1567
3471.47 1562
3472.02 1547
3472.58 1578
3473.14 1624
3473.69 1666
3474.25 1616
3474.80 1593
3475.36 1585
3475.91 1592
3476.47 1571
3477.03 1610
3477.58 1591
3478.14 1538
3478.69 1554
3479.25 1643
3479.80 1749
3480.36 1693
3480.92 1735
3481.47 1762
3482.03 1848
3482.59 1868
3483.14 1941
3483.70 1947
3484.25 2006
3484.81 1950
3485.37 2016
3485.92 2063
3486.48 2018
3487.04 2019
3487.59 2080
3488.15 2131
3488.71 2167
3489.26 2250
3489.82 2549
3490.38 2865
3490.93 3297
3491.49 4086
3492.05 5061
3492.61 6084
3493.16 6877
3493.72 7245
3494.28 7432
3494.83 7086
3495.39 6368
3495.95 5757
3496.51 4995
3497.06 4146
3497.62 3599
3498.18 3125
3498.74 2795
3499.29 2530
3499.85 2394
3500.41 2304
3500.97 2333
3501.52 2326
3502.08 2369
3502.64 2326
3503.20 2364
3503.76 2414
3504.31 2563
3504.87 2688
3505.43 2810
3505.99 2866
3506.55 3007
3507.10 2956
3507.66 2884
3508.22 2827
3508.78 2714
3509.34 2553
3509.90 2407
3510.45 2245
3511.01 2183
3511.57 2107
3512.13 1920
3512.69 1862
3513.25 1737
3513.81 1664
3514.36 1654
3514.92 1524
3515.48 1497
3516.04 1449
3516.60 1466
3517.16 1422
3517.72 1387
3518.28 1421
3518.84 1392
3519.40 1380
3519.95 1380
3520.51 1354
3521.07 1342
3521.63 1414
3522.19 1397
3522.75 1389
3523.31 1426
3523.87 1385
3524.43 1476
3524.99 1496
3525.55 1460
3526.11 1458
3526.67 1438
3527.23 1442
3527.79 1441
3528.35 1414
3528.91 1416
3529.47 1322
3530.03 1392
3530.59 1365
3531.15 1401
3531.71 1331
3532.27 1359
3532.83 1349
3533.39 1335
3533.95 1340
3534.51 1283
3535.07 1291
3535.63 1282
3536.19 1249
3536.75 1228
3537.31 1247
3537.87 1280
3538.43 1277
3538.99 1204
3539.56 1243
3540.12 1255
3540.68 1290
3541.24 1277
3541.80 1275
3542.36 1224
3542.92 1282
3543.48 1233
3544.04 1217
3544.60 1158
3545.17 1224
3545.73 1261
3546.29 1218
3546.85 1181
3547.41 1209
3547.97 1227
3548.53 1153
3549.10 1131
3549.66 1159
3550.22 1137
3550.78 1109
3551.34 1167
3551.90 1054
3552.47 1110
3553.03 1056
3553.59 1039
3554.15 1088
3554.71 1057
3555.28 1051
3555.84 1059
3556.40 1065
3556.96 1085
3557.52 1112
3558.09 1137
3558.65 1143
3559.21 1070
3559.77 1052
3560.34 1114
3560.90 1079
3561.46 1101
3562.02 1101
3562.59 1062
3563.15 1107
3563.71 1102
3564.27 1078
3564.84 1074
3565.40 1166
3565.96 1133
3566.52 1137
3567.09 1102
3567.65 1093
3568.21 1152
3568.78 1086
3569.34 1107
3569.90 1046
3570.47 1057
3571.03 1071
3571.59 1054
3572.16 1009
3572.72 1044
3573.28 1026
3573.85 1079
3574.41 1117
3574.97 1098
3575.54 1130
3576.10 1176
3576.66 1276
3577.23 1312
3577.79 1409
3578.36 1380
3578.92 1375
3579.48 1396
3580.05 1431
3580.61 1321
3581.18 1339
3581.74 1261
3582.30 1223
3582.87 1159
3583.43 1165
3584.00 1121
3584.56 1107
3585.13 1062
3585.69 1067
3586.25 1015
3586.82 1021
3587.38 1061
3587.95 1021
3588.51 1016
3589.08 996
3589.64 986
3590.21 974
3590.77 990
3591.34 1004
3591.90 1035
3592.47 984
3593.03 994
3593.60 1006
3594.16 962
3594.73 965
3595.29 961
3595.86 1015
3596.42 984
3596.99 968
3597.55 946
3598.12 975
3598.68 964
3599.25 1023
3599.82 949
3600.38 980
3600.95 1012
3601.51 960
3602.08 965
3602.64 927
3603.21 928
3603.78 907
3604.34 939
3604.91 903
3605.47 934
3606.04 947
3606.61 925
3607.17 909
3607.74 872
3608.30 861
3608.87 907
3609.44 918
3610.00 923
3610.57 929
3611.14 902
3611.70 883
3612.27 916
3612.83 932
3613.40 887
3613.97 883
3614.53 855
3615.10 922
3615.67 887
3616.23 927
3616.80 905
3617.37 943
3617.94 963
3618.50 941
3619.07 975
3619.64 945
3620.20 950
3620.77 943
3621.34 1003
3621.91 992
3622.47 960
3623.04 953
3623.61 1006
3624.18 971
3624.74 914
3625.31 931
3625.88 930
3626.45 919
3627.01 897
3627.58 870
3628.15 909
3628.72 906
3629.28 914
3629.85 951
3630.42 881
3630.99 861
3631.56 897
3632.12 867
3632.69 844
3633.26 898
3633.83 879
3634.40 869
3634.96 879
3635.53 919
3636.10 912
3636.67 887
3637.24 914
3637.81 858
3638.38 884
3638.94 860
3639.51 901
3640.08 889
3640.65 936
3641.22 902
3641.79 932
3642.36 980
3642.93 961
3643.49 896
3644.06 969
3644.63 943
3645.20 944
3645.77 969
3646.34 943
3646.91 965
3647.48 923
3648.05 953
3648.62 962
3649.19 944
3649.76 915
3650.33 932
3650.90 944
3651.46 1015
3652.03 1084
3652.60 1099
3653.17 1132
3653.74 1174
3654.31 1176
3654.88 1153
3655.45 1193
3656.02 1193
3656.59 1104
3657.16 1157
3657.73 1123
3658.30 1094
3658.87 1144
3659.44 1180
3660.01 1145
3660.58 1170
3661.15 1148
3661.72 1161
3662.30 1142
3662.87 1110
3663.44 1119
3664.01 1126
3664.58 1153
3665.15 1235
3665.72 1285
3666.29 1342
3666.86 1391
3667.43 1567
3668.00 1647
3668.57 1563
3669.14 1463
3669.71 1373
3670.29 1351
3670.86 1227
3671.43 1163
3672.00 1122
3672.57 1117
3673.14 1112
3673.71 1090
3674.28 1077
3674.86 1053
3675.43 1040
3676.00 1128
3676.57 1086
3677.14 1098
3677.71 1115
3678.28 1094
3678.86 1089
3679.43 1171
3680.00 1112
3680.57 1112
3681.14 1116
3681.72 1094
3682.29 1160
3682.86 1138
3683.43 1033
3684.00 1049
3684.58 1046
3685.15 1019
3685.72 1006
3686.29 963
3686.87 984
3687.44 973
3688.01 1009
3688.58 969
3689.16 983
3689.73 976
3690.30 1039
3690.87 1054
3691.45 1013
3692.02 1008
3692.59 1009
3693.16 1018
3693.74 1008
3694.31 988
3694.88 951
3695.46 998
3696.03 974
3696.60 948
3697.17 914
3697.75 921
3698.32 903
3698.89 891
3699.47 909
3700.04 964
3700.61 922
3701.19 897
3701.76 898
3702.34 905
3702.91 900
3703.48 887
3704.06 919
3704.63 932
3705.20 889
3705.78 915
3706.35 951
3706.93 930
3707.50 945
3708.07 904
3708.65 996
3709.22 954
3709.80 937
3710.37 993
3710.94 983
3711.52 952
3712.09 918
3712.67 945
3713.24 911
3713.82 894
3714.39 893
3714.96 929
3715.54 910
3716.11 915
3716.69 846
3717.26 914
3717.84 955
3718.41 905
3718.99 850
3719.56 862
3720.14 927
3720.71 895
3721.29 854
3721.86 805
3722.44 878
3723.01 867
3723.59 876
3724.16 868
3724.74 879
3725.31 856
3725.89 876
3726.46 869
3727.04 849
3727.61 831
3728.19 822
3728.77 868
3729.34 829
3729.92 806
3730.49 769
3731.07 894
3731.64 858
3732.22 872
3732.80 805
3733.37 881
3733.95 966
3734.52 945
3735.10 877
3735.68 923
3736.25 965
3736.83 962
3737.40 856
3737.98 839
3738.56 848
3739.13 879
3739.71 893
3740.29 821
3740.86 814
3741.44 819
3742.02 826
3742.59 837
3743.17 869
3743.75 812
3744.32 842
3744.90 838
3745.48 816
3746.05 783
3746.63 758
3747.21 830
3747.78 898
3748.36 845
3748.94 821
3749.52 865
3750.09 832
3750.67 826
3751.25 822
3751.83 827
3752.40 866
3752.98 844
3753.56 822
3754.14 809
3754.71 819
3755.29 810
3755.87 832
3756.45 829
3757.02 809
3757.60 813
3758.18 808
3758.76 858
3759.34 862
3759.91 870
3760.49 911
3761.07 889
3761.65 876
3762.23 868
3762.80 815
3763.38 834
3763.96 841
3764.54 855
3765.12 845
3765.70 824
3766.27 852
3766.85 897
3767.43 870
3768.01 784
3768.59 829
3769.17 862
3769.75 866
3770.32 863
3770.90 853
3771.48 895
3772.06 915
3772.64 913
3773.22 910
3773.80 955
3774.38 903
3774.96 911
3775.54 933
3776.11 869
3776.69 833
3777.27 822
3777.85 844
3778.43 839
3779.01 825
3779.59 814
3780.17 836
3780.75 808
3781.33 863
3781.91 842
3782.49 836
3783.07 826
3783.65 834
3784.23 890
3784.81 810
3785.39 846
3785.97 898
3786.55 915
3787.13 916
3787.71 902
3788.29 883
3788.87 936
3789.45 916
3790.03 879
3790.61 867
3791.19 932
3791.77 936
3792.35 922
3792.93 950
3793.51 879
3794.09 911
3794.67 915
3795.25 903
3795.83 944
3796.42 909
3797.00 959
3797.58 955
3798.16 918
3798.74 970
3799.32 973
3799.90 975
3800.48 951
3801.06 1004
3801.64 1061
3802.23 1021
3802.81 1139
3803.39 1188
3803.97 1109
3804.55 1135
3805.13 1132
3805.71 1093
3806.30 1073
3806.88 1056
3807.46 1091
3808.04 1118
3808.62 1137
3809.20 1157
3809.79 1235
3810.37 1274
3810.95 1334
3811.53 1300
3812.11 1253
3812.70 1297
3813.28 1295
3813.86 1293
3814.44 1294
3815.02 1312
3815.61 1364
3816.19 1416
3816.77 1335
3817.35 1358
3817.94 1377
3818.52 1349
3819.10 1253
3819.68 1198
3820.27 1182
3820.85 1152
3821.43 1115
3822.01 1104
3822.60 1201
3823.18 1214
3823.76 1249
3824.35 1253
3824.93 1226
3825.51 1167
3826.09 1160
3826.68 1131
3827.26 1124
3827.84 1030
3828.43 1023
3829.01 1007
3829.59 1071
3830.18 1018
3830.76 1056
3831.34 1016
3831.93 1007
3832.51 1031
3833.09 1043
3833.68 1018
3834.26 1080
3834.85 1065
3835.43 1077
3836.01 1068
3836.60 980
3837.18 1001
3837.76 1002
3838.35 988
3838.93 924
3839.52 940
3840.10 924
3840.69 913
3841.27 916
3841.85 903
3842.44 879
3843.02 852
3843.61 846
3844.19 892
3844.78 834
3845.36 850
3845.94 850
3846.53 886
3847.11 904
3847.70 828
3848.28 861
3848.87 890
3849.45 926
3850.04 924
3850.62 922
3851.21 918
3851.79 895
3852.38 889
3852.96 903
3853.55 893
3854.13 877
3854.72 892
3855.30 855
3855.89 874
3856.47 869
3857.06 908
3857.65 906
3858.23 855
3858.82 881
3859.40 911
3859.99 926
3860.57 901
3861.16 954
3861.74 851
3862.33 883
3862.92 916
3863.50 949
3864.09 919
3864.67 938
3865.26 918
3865.85 944
3866.43 923
3867.02 890
3867.60 857
3868.19 880
3868.78 870
3869.36 836
3869.95 805
3870.54 819
3871.12 828
3871.71 839
3872.30 842
3872.88 815
3873.47 831
3874.06 810
3874.64 835
3875.23 778
3875.82 753
3876.40 808
3876.99 842
3877.58 831
3878.16 807
3878.75 796
3879.34 779
3879.93 789
3880.51 786
3881.10 804
3881.69 791
3882.27 798
3882.86 816
3883.45 809
3884.04 757
3884.62 797
3885.21 756
3885.80 804
3886.39 777
3886.97 803
3887.56 789
3888.15 853
3888.74 831
3889.33 805
3889.91 826
3890.50 836
3891.09 873
3891.68 811
3892.27 816
3892.85 824
3893.44 860
3894.03 818
3894.62 795
3895.21 800
3895.80 795
3896.38 780
3896.97 783
3897.56 781
3898.15 806
3898.74 833
3899.33 796
3899.91 785
3900.50 781
3901.09 749
3901.68 741
3902.27 769
3902.86 784
3903.45 807
3904.04 784
3904.63 769
3905.21 771
3905.80 758
3906.39 788
3906.98 793
3907.57 807
3908.16 827
3908.75 826
3909.34 838
3909.93 905
3910.52 870
3911.11 822
3911.70 833
3912.29 848
3912.88 819
3913.47 822
3914.06 769
3914.65 787
3915.24 768
3915.83 767
3916.42 806
3917.01 806
3917.60 808
3918.19 774
3918.78 802
3919.37 801
3919.96 815
3920.55 813
3921.14 808
3921.73 767
3922.32 768
3922.91 803
3923.50 780
3924.09 762
3924.68 743
3925.27 786
3925.86 803
3926.45 781
3927.04 783
3927.63 824
3928.22 830
3928.81 795
3929.40 749
3930.00 764
3930.59 798
3931.18 785
3931.77 755
3932.36 753
3932.95 758
3933.54 776
3934.13 764
3934.72 766
3935.32 781
3935.91 745
3936.50 758
3937.09 757
3937.68 813
3938.27 763
3938.86 788
3939.46 769
3940.05 783
3940.64 822
3941.23 857
3941.82 850
3942.41 836
3943.01 815
3943.60 826
3944.19 812
3944.78 831
3945.37 876
3945.97 841
3946.56 797
3947.15 810
3947.74 843
3948.34 813
3948.93 797
3949.52 806
3950.11 833
3950.71 792
3951.30 835
3951.89 791
3952.48 787
3953.08 772
3953.67 813
3954.26 850
3954.85 867
3955.45 898
3956.04 909
3956.63 893
3957.23 902
3957.82 906
3958.41 904
3959.00 949
3959.60 942
3960.19 985
3960.78 967
3961.38 923
3961.97 878
3962.56 892
3963.16 935
3963.75 919
3964.34 905
3964.94 941
3965.53 944
3966.13 950
3966.72 948
3967.31 988
3967.91 1045
3968.50 1095
3969.09 1119
3969.69 1122
3970.28 1133
3970.88 1138
3971.47 1110
3972.06 1078
3972.66 1010
3973.25 975
3973.85 973
3974.44 948
3975.04 986
3975.63 984
3976.22 1001
3976.82 1103
3977.41 1199
3978.01 1265
3978.60 1315
3979.20 1311
3979.79 1235
3980.39 1205
3980.98 1144
3981.58 1087
3982.17 1026
3982.77 1041
3983.36 1023
3983.96 1051
3984.55 1051
3985.15 1103
3985.74 1111
3986.34 1010
3986.93 1046
3987.53 1024
3988.12 1034
3988.72 1012
3989.31 976
3989.91 992
3990.50 948
3991.10 983
3991.69 997
3992.29 977
3992.89 938
3993.48 913
3994.08 895
3994.67 906
3995.27 954
3995.86 938
3996.46 925
3997.06 901
3997.65 973
3998.25 952
3998.84 948
3999.44 935
4000.04 903
4000.63 948
4001.23 971
4001.83 982
4002.42 925
4003.02 944
4003.61 956
4004.21 927
4004.81 929
4005.40 921
4006.00 931
4006.60 969
4007.19 985
4007.79 987
4008.39 970
4008.98 972
4009.58 959
4010.18 1007
4010.77 1026
4011.37 1005
4011.97 1015
4012.57 1047
4013.16 1055
4013.76 988
4014.36 945
4014.95 982
4015.55 1017
4016.15 1023
4016.75 1015
4017.34 1013
4017.94 1016
4018.54 1060
4019.14 1065
4019.73 1078
4020.33 1040
4020.93 1087
4021.53 1107
4022.13 1088
4022.72 1067
4023.32 1022
4023.92 1037
4024.52 971
4025.12 943
4025.71 961
4026.31 969
4026.91 1045
4027.51 1035
4028.11 1018
4028.70 1057
4029.30 1040
4029.90 1012
4030.50 1075
4031.10 1091
4031.70 1065
4032.30 1081
4032.89 1051
4033.49 1004
4034.09 1028
4034.69 1033
4035.29 1010
4035.89 997
4036.49 1022
4037.09 1011
4037.68 980
4038.28 909
4038.88 909
4039.48 905
4040.08 897
4040.68 854
4041.28 842
4041.88 863
4042.48 845
4043.08 860
4043.68 846
4044.28 792
4044.88 828
4045.48 843
4046.07 820
4046.67 797
4047.27 794
4047.87 814
4048.47 824
4049.07 810
4049.67 802
4050.27 788
4050.87 769
4051.47 786
4052.07 809
4052.67 809
4053.27 783
4053.87 770
4054.47 776
4055.07 797
4055.67 788
4056.27 815
4056.88 818
4057.48 778
4058.08 755
4058.68 768
4059.28 766
4059.88 775
4060.48 789
4061.08 826
4061.68 811
4062.28 782
4062.88 812
4063.48 774
4064.08 774
4064.68 797
4065.29 839
4065.89 804
4066.49 780
4067.09 826
4067.69 805
4068.29 814
4068.89 807
4069.49 794
4070.10 784
4070.70 847
4071.30 794
4071.90 816
4072.50 784
4073.10 792
4073.70 742
4074.31 775
4074.91 757
4075.51 772
4076.11 794
4076.71 780
4077.32 769
4077.92 743
4078.52 775
4079.12 811
4079.72 796
4080.33 748
4080.93 752
4081.53 772
4082.13 755
4082.73 723
4083.34 822
4083.94 810
4084.54 802
4085.14 750
4085.75 773
4086.35 766
4086.95 749
4087.55 774
4088.16 766
4088.76 806
4089.36 788
4089.97 798
4090.57 767
4091.17 752
4091.77 778
4092.38 763
4092.98 733
4093.58 775
4094.19 753
4094.79 751
4095.39 737
4096.00 769
4096.60 787
4097.20 778
4097.81 736
4098.41 746
4099.01 806
4099.62 791
4100.22 745
4100.82 754
4101.43 758
4102.03 762
4102.64 731
4103.24 731
4103.84 724
4104.45 706
4105.05 693
4105.65 736
4106.26 761
4106.86 698
4107.47 718
4108.07 753
4108.68 746
4109.28 740
4109.88 665
4110.49 767
4111.09 772
4111.70 766
4112.30 735
4112.91 738
4113.51 723
4114.12 725
4114.72 716
4115.32 710
4115.93 714
4116.53 735
4117.14 723
4117.74 732
4118.35 748
4118.95 753
4119.56 748
4120.16 735
4120.77 714
4121.37 730
4121.98 710
4122.58 720
4123.19 749
4123.80 741
4124.40 754
4125.01 765
4125.61 718
4126.22 729
4126.82 726
4127.43 767
4128.03 748
4128.64 765
4129.25 669
4129.85 689
4130.46 739
4131.06 721
4131.67 701
4132.27 716
4132.88 759
4133.49 770
4134.09 760
4134.70 800
4135.31 811
4135.91 768
4136.52 777
4137.12 812
4137.73 785
4138.34 769
4138.94 775
4139.55 689
4140.16 708
4140.76 777
4141.37 771
4141.98 767
4142.58 774
4143.19 751
4143.80 782
4144.40 767
4145.01 730
4145.62 737
4146.22 738
4146.83 733
4147.44 759
4148.05 746
4148.65 747
4149.26 726
4149.87 686
4150.47 658
4151.08 732
4151.69 719
4152.30 712
4152.90 689
4153.51 667
4154.12 645
4154.73 719
4155.33 721
4155.94 716
4156.55 734
4157.16 722
4157.76 726
4158.37 731
4158.98 693
4159.59 735
4160.20 792
4160.80 776
4161.41 789
4162.02 813
4162.63 776
4163.24 708
4163.85 729
4164.45 777
4165.06 735
4165.67 740
4166.28 694
4166.89 727
4167.50 747
4168.10 696
4168.71 747
4169.32 782
4169.93 785
4170.54 800
4171.15 779
4171.76 767
4172.37 751
4172.97 742
4173.58 793
4174.19 777
4174.80 723
4175.41 729
4176.02 737
4176.63 719
4177.24 731
4177.85 710
4178.46 729
4179.07 743
4179.68 726
4180.29 723
4180.90 714
4181.50 750
4182.11 750
4182.72 729
4183.33 764
4183.94 742
4184.55 769
4185.16 789
4185.77 773
4186.38 779
4186.99 776
4187.60 761
4188.21 751
4188.82 760
4189.43 734
4190.04 727
4190.65 720
4191.26 742
4191.87 724
4192.48 686
4193.09 735
4193.71 770
4194.32 756
4194.93 763
4195.54 742
4196.15 785
4196.76 782
4197.37 722
4197.98 745
4198.59 786
4199.20 777
4199.81 714
4200.42 766
4201.03 765
4201.64 760
4202.26 736
4202.87 758
4203.48 743
4204.09 698
4204.70 716
4205.31 735
4205.92 749
4206.53 728
4207.15 729
4207.76 734
4208.37 743
4208.98 688
4209.59 745
4210.20 750
4210.82 733
4211.43 742
4212.04 763
4212.65 759
4213.26 773
4213.87 771
4214.49 839
4215.10 750
4215.71 723
4216.32 769
4216.94 788
4217.55 793
4218.16 728
4218.77 734
4219.38 804
4220.00 811
4220.61 786
4221.22 791
4221.83 810
4222.45 823
4223.06 750
4223.67 791
4224.28 845
4224.90 843
4225.51 817
4226.12 808
4226.74 805
4227.35 824
4227.96 805
4228.57 882
4229.19 835
4229.80 871
4230.41 874
4231.03 840
4231.64 872
4232.25 871
4232.87 825
4233.48 838
4234.09 861
4234.71 830
4235.32 830
4235.93 817
4236.55 835
4237.16 828
4237.77 818
4238.39 811
4239.00 768
4239.62 786
4240.23 777
4240.84 800
4241.46 818
4242.07 806
4242.68 796
4243.30 821
4243.91 833
4244.53 830
4245.14 833
4245.76 828
4246.37 862
4246.98 841
4247.60 814
4248.21 846
4248.83 861
4249.44 792
4250.06 794
4250.67 825
4251.29 832
4251.90 816
4252.51 803
4253.13 801
4253.74 843
4254.36 875
4254.97 858
4255.59 918
4256.20 939
4256.82 884
4257.43 916
4258.05 869
4258.66 826
4259.28 845
4259.90 870
4260.51 828
4261.13 869
4261.74 841
4262.36 890
4262.97 885
4263.59 829
4264.20 877
4264.82 878
4265.43 910
4266.05 939
4266.67 897
4267.28 885
4267.90 939
4268.51 910
4269.13 928
4269.75 856
4270.36 872
4270.98 877
4271.59 871
4272.21 879
4272.83 903
4273.44 867
4274.06 926
4274.67 919
4275.29 893
4275.91 908
4276.52 954
4277.14 1003
4277.76 1046
4278.37 1047
4278.99 1107
4279.61 1069
4280.22 1069
4280.84 1014
4281.46 990
4282.07 962
4282.69 903
4283.31 918
4283.92 949
4284.54 916
4285.16 888
4285.78 889
4286.39 908
4287.01 877
4287.63 866
4288.24 860
4288.86 846
4289.48 865
4290.10 839
4290.71 853
4291.33 844
4291.95 873
4292.57 865
4293.18 879
4293.80 872
4294.42 914
4295.04 879
4295.66 920
4296.27 897
4296.89 898
4297.51 864
4298.13 850
4298.75 859
4299.36 905
4299.98 902
4300.60 846
4301.22 861
4301.84 869
4302.45 890
4303.07 886
4303.69 854
4304.31 898
4304.93 870
4305.55 896
4306.17 921
4306.78 904
4307.40 913
4308.02 936
4308.64 914
4309.26 935
4309.88 945
4310.50 939
4311.12 985
4311.73 959
4312.35 987
4312.97 968
4313.59 967
4314.21 1007
4314.83 1001
4315.45 977
4316.07 969
4316.69 981
4317.31 1039
4317.93 1074
4318.55 1020
4319.17 998
4319.79 1040
4320.41 1090
4321.02 1069
4321.64 1098
4322.26 1084
4322.88 1081
4323.50 1134
4324.12 1159
4324.74 1187
4325.36 1249
4325.98 1272
4326.60 1289
4327.22 1268
4327.84 1234
4328.46 1277
4329.08 1328
4329.70 1381
4330.32 1465
4330.95 1498
4331.57 1656
4332.19 1834
4332.81 2047
4333.43 2229
4334.05 2394
4334.67 2490
4335.29 2431
4335.91 2387
4336.53 2351
4337.15 2289
4337.77 2264
4338.39 2311
4339.01 2277
4339.64 2307
4340.26 2156
4340.88 2038
4341.50 1927
4342.12 1881
4342.74 1786
4343.36 1709
4343.98 1717
4344.60 1748
4345.23 1756
4345.85 1949
4346.47 2173
4347.09 2447
4347.71 2558
4348.33 2607
4348.96 2691
4349.58 2731
4350.20 2507
4350.82 2372
4351.44 2229
4352.06 2171
4352.69 2100
4353.31 1997
4353.93 1925
4354.55 1903
4355.17 1758
4355.80 1638
4356.42 1545
4357.04 1440
4357.66 1411
4358.29 1431
4358.91 1432
4359.53 1373
4360.15 1339
4360.78 1400
4361.40 1371
4362.02 1410
4362.64 1401
4363.27 1372
4363.89 1377
4364.51 1381
4365.13 1301
4365.76 1344
4366.38 1327
4367.00 1328
4367.63 1277
4368.25 1253
4368.87 1263
4369.49 1196
4370.12 1207
4370.74 1203
4371.36 1244
4371.99 1254
4372.61 1211
4373.23 1212
4373.86 1232
4374.48 1190
4375.10 1190
4375.73 1266
4376.35 1225
4376.98 1293
4377.60 1296
4378.22 1341
4378.85 1474
4379.47 1506
4380.09 1647
4380.72 1730
4381.34 1784
4381.97 1678
4382.59 1586
4383.21 1547
4383.84 1514
4384.46 1536
4385.09 1497
4385.71 1424
4386.34 1422
4386.96 1501
4387.58 1524
4388.21 1490
4388.83 1507
4389.46 1444
4390.08 1424
4390.71 1355
4391.33 1266
4391.96 1328
4392.58 1370
4393.21 1398
4393.83 1477
4394.46 1563
4395.08 1599
4395.71 1681
4396.33 1669
4396.96 1597
4397.58 1585
4398.21 1562
4398.83 1421
4399.46 1374
4400.08 1333
4400.71 1272
4401.33 1323
4401.96 1255
4402.58 1238
4403.21 1247
4403.83 1217
4404.46 1224
4405.09 1175
4405.71 1189
4406.34 1162
4406.96 1218
4407.59 1222
4408.22 1259
4408.84 1297
4409.47 1246
4410.09 1276
4410.72 1274
4411.35 1208
4411.97 1206
4412.60 1177
4413.22 1155
4413.85 1107
4414.48 1095
4415.10 1137
4415.73 1130
4416.36 1170
4416.98 1086
4417.61 1104
4418.24 1092
4418.86 1088
4419.49 1081
4420.12 1092
4420.74 1054
4421.37 1062
4422.00 1033
4422.62 1029
4423.25 1039
4423.88 1055
4424.50 1079
4425.13 1033
4425.76 1036
4426.38 1039
4427.01 1018
4427.64 1014
4428.27 990
4428.89 982
4429.52 1077
4430.15 1034
4430.78 998
4431.40 1021
4432.03 980
4432.66 1016
4433.29 993
4433.91 966
4434.54 985
4435.17 1051
4435.80 1027
4436.43 1021
4437.05 1009
4437.68 1001
4438.31 1026
4438.94 1050
4439.57 1051
4440.19 1022
4440.82 1037
4441.45 1025
4442.08 1038
4442.71 993
4443.34 1040
4443.96 1029
4444.59 1001
4445.22 1014
4445.85 1051
4446.48 1055
4447.11 1082
4447.74 1140
4448.36 1151
4448.99 1138
4449.62 1138
4450.25 1077
4450.88 997
4451.51 1070
4452.14 1058
4452.77 1049
4453.40 1012
4454.02 1039
4454.65 1053
4455.28 1059
4455.91 1147
4456.54 1148
4457.17 1171
4457.80 1225
4458.43 1252
4459.06 1206
4459.69 1169
4460.32 1107
4460.95 1119
4461.58 1094
4462.21 1088
4462.84 1072
4463.47 1010
4464.10 1016
4464.73 1007
4465.36 1003
4465.99 972
4466.62 971
4467.25 987
4467.88 1003
4468.51 971
4469.14 947
4469.77 872
4470.40 926
4471.03 962
4471.66 934
4472.29 935
4472.92 918
4473.55 947
4474.18 895
4474.81 860
4475.44 931
4476.07 910
4476.70 913
4477.33 930
4477.96 906
4478.60 916
4479.23 906
4479.86 964
4480.49 954
4481.12 981
4481.75 960
4482.38 966
4483.01 952
4483.64 967
4484.27 902
4484.91 950
4485.54 936
4486.17 971
4486.80 946
4487.43 940
4488.06 912
4488.69 946
4489.33 998
4489.96 991
4490.59 965
4491.22 969
4491.85 939
4492.49 898
4493.12 969
4493.75 950
4494.38 959
4495.01 923
4495.65 948
4496.28 964
4496.91 997
4497.54 974
4498.17 943
4498.81 981
4499.44 1019
4500.07 999
4500.70 1035
4501.34 1090
4501.97 1193
4502.60 1166
4503.23 1136
4503.87 1175
4504.50 1134
4505.13 1201
4505.76 1204
4506.40 1156
4507.03 1124
4507.66 1094
4508.30 1110
4508.93 1080
4509.56 1041
4510.19 1050
4510.83 1058
4511.46 1076
4512.09 1026
4512.73 1051
4513.36 1070
4513.99 1027
4514.63 1056
4515.26 1036
4515.89 1008
4516.53 951
4517.16 962
4517.80 928
4518.43 948
4519.06 1001
4519.70 953
4520.33 970
4520.96 965
4521.60 915
4522.23 911
4522.87 934
4523.50 927
4524.13 909
4524.77 922
4525.40 895
4526.04 883
4526.67 920
4527.30 920
4527.94 897
4528.57 855
4529.21 849
4529.84 889
4530.48 915
4531.11 885
4531.75 883
4532.38 921
4533.02 886
4533.65 864
4534.28 942
4534.92 961
4535.55 866
4536.19 908
4536.82 915
4537.46 833
4538.09 828
4538.73 876
4539.36 890
4540.00 884
4540.64 868
4541.27 833
4541.91 838
4542.54 891
4543.18 839
4543.81 820
4544.45 829
4545.08 842
4545.72 889
4546.35 937
4546.99 890
4547.63 868
4548.26 881
4548.90 885
4549.53 890
4550.17 889
4550.80 864
4551.44 859
4552.08 850
4552.71 867
4553.35 879
4553.99 887
4554.62 864
4555.26 922
4555.89 897
4556.53 860
4557.17 876
4557.80 880
4558.44 901
4559.08 866
4559.71 842
4560.35 892
4560.99 886
4561.62 868
4562.26 862
4562.90 874
4563.53 901
4564.17 859
4564.81 886
4565.44 881
4566.08 874
4566.72 890
4567.35 858
4567.99 850
4568.63 904
4569.27 903
4569.90 887
4570.54 923
4571.18 905
4571.82 848
4572.45 886
4573.09 914
4573.73 904
4574.37 914
4575.00 934
4575.64 902
4576.28 921
4576.92 948
4577.55 927
4578.19 930
4578.83 915
4579.47 961
4580.11 967
4580.74 910
4581.38 932
4582.02 945
4582.66 1002
4583.30 977
4583.93 972
4584.57 955
4585.21 1011
4585.85 1033
4586.49 1040
4587.13 1126
4587.76 1219
4588.40 1336
4589.04 1464
4589.68 1488
4590.32 1460
4590.96 1375
4591.60 1464
4592.24 1455
4592.87 1447
4593.51 1442
4594.15 1447
4594.79 1387
4595.43 1404
4596.07 1355
4596.71 1245
4597.35 1229
4597.99 1175
4598.63 1164
4599.27 1095
4599.90 1104
4600.54 1109
4601.18 1126
4601.82 1082
4602.46 1048
4603.10 1110
4603.74 1038
4604.38 1071
4605.02 997
4605.66 993
4606.30 988
4606.94 1014
4607.58 1029
4608.22 967
4608.86 946
4609.50 955
4610.14 967
4610.78 930
4611.42 924
4612.06 970
4612.70 947
4613.34 923
4613.98 999
4614.62 1031
4615.26 967
4615.90 973
4616.54 928
4617.18 914
4617.82 974
4618.47 975
4619.11 912
4619.75 922
4620.39 908
4621.03 906
4621.67 895
4622.31 921
4622.95 892
4623.59 864
4624.23 881
4624.87 857
4625.52 869
4626.16 860
4626.80 858
4627.44 845
4628.08 919
4628.72 906
4629.36 901
4630.00 893
4630.65 903
4631.29 889
4631.93 1007
4632.57 1050
4633.21 1120
4633.85 1133
4634.50 1069
4635.14 1097
4635.78 1128
4636.42 1080
4637.06 1000
4637.71 1057
4638.35 1035
4638.99 1019
4639.63 1054
4640.27 1031
4640.92 982
4641.56 996
4642.20 1002
4642.84 998
4643.49 989
4644.13 977
4644.77 919
4645.41 942
4646.06 971
4646.70 956
4647.34 954
4647.98 916
4648.63 935
4649.27 951
4649.91 923
4650.55 917
4651.20 886
4651.84 915
4652.48 981
4653.13 941
4653.77 911
4654.41 934
4655.06 948
4655.70 947
4656.34 957
4656.99 978
4657.63 957
4658.27 938
4658.92 912
4659.56 893
4660.20 860
4660.85 876
4661.49 921
4662.13 864
4662.78 865
4663.42 856
4664.07 881
4664.71 858
4665.35 882
4666.00 832
4666.64 814
4667.28 815
4667.93 849
4668.57 851
4669.22 842
4669.86 831
4670.51 825
4671.15 867
4671.79 831
4672.44 811
4673.08 828
4673.73 833
4674.37 811
4675.02 823
4675.66 811
4676.31 813
4676.95 839
4677.60 829
4678.24 848
4678.88 856
4679.53 854
4680.17 836
4680.82 821
4681.46 825
4682.11 855
4682.75 838
4683.40 810
4684.05 851
4684.69 880
4685.34 856
4685.98 863
4686.63 857
4687.27 883
4687.92 863
4688.56 889
4689.21 910
4689.85 943
4690.50 915
4691.15 947
4691.79 997
4692.44 945
4693.08 980
4693.73 987
4694.37 1002
4695.02 1069
4695.67 1059
4696.31 1045
4696.96 1047
4697.60 1029
4698.25 1020
4698.90 1077
4699.54 1106
4700.19 1166
4700.84 1149
4701.48 1201
4702.13 1191
4702.77 1151
4703.42 1102
4704.07 1073
4704.71 1053
4705.36 1040
4706.01 1022
4706.65 1039
4707.30 1072
4707.95 1003
4708.60 968
4709.24 963
4709.89 966
4710.54 941
4711.18 934
4711.83 958
4712.48 949
4713.12 886
4713.77 918
4714.42 905
4715.07 917
4715.71 915
4716.36 958
4717.01 880
4717.66 830
4718.30 866
4718.95 838
4719.60 869
4720.25 860
4720.89 836
4721.54 889
4722.19 873
4722.84 827
4723.49 905
4724.13 859
4724.78 897
4725.43 868
4726.08 839
4726.73 833
4727.37 843
4728.02 859
4728.67 833
4729.32 841
4729.97 818
4730.62 871
4731.26 846
4731.91 789
4732.56 764
4733.21 817
4733.86 786
4734.51 825
4735.16 845
4735.80 838
4736.45 806
4737.10 792
4737.75 799
4738.40 833
4739.05 804
4739.70 786
4740.35 807
4741.00 824
4741.64 836
4742.29 808
4742.94 832
4743.59 813
4744.24 826
4744.89 798
4745.54 846
4746.19 848
4746.84 811
4747.49 809
4748.14 812
4748.79 801
4749.44 823
4750.09 882
4750.74 868
4751.39 861
4752.04 835
4752.69 887
4753.34 852
4753.99 857
4754.64 830
4755.29 866
4755.94 850
4756.59 831
4757.24 824
4757.89 852
4758.54 869
4759.19 843
4759.84 807
4760.49 853
4761.14 848
4761.79 832
4762.44 856
4763.09 802
4763.74 814
4764.39 773
4765.04 820
4765.69 806
4766.35 807
4767.00 816
4767.65 838
4768.30 829
4768.95 771
4769.60 818
4770.25 829
4770.90 796
4771.55 761
4772.20 825
4772.86 800
4773.51 813
4774.16 828
4774.81 836
4775.46 823
4776.11 830
4776.76 844
4777.42 821
4778.07 829
4778.72 853
4779.37 828
4780.02 834
4780.67 856
4781.33 842
4781.98 826
4782.63 826
4783.28 858
4783.93 851
4784.59 867
4785.24 808
4785.89 803
4786.54 830
4787.20 845
4787.85 858
4788.50 852
4789.15 908
4789.80 897
4790.46 879
4791.11 908
4791.76 916
4792.41 932
4793.07 940
4793.72 926
4794.37 945
4795.03 896
4795.68 906
4796.33 945
4796.98 943
4797.64 912
4798.29 943
4798.94 957
4799.60 941
4800.25 952
4800.90 952
4801.56 1013
4802.21 958
4802.86 1026
4803.52 1033
4804.17 1075
4804.82 1075
4805.48 1051
4806.13 1066
4806.78 1110
4807.44 1070
4808.09 1041
4808.74 1104
4809.40 1062
4810.05 1066
4810.71 1051
4811.36 1105
4812.01 1094
4812.67 1124
4813.32 1067
4813.98 1131
4814.63 1108
4815.28 1153
4815.94 1137
4816.59 1167
4817.25 1195
4817.90 1163
4818.56 1149
4819.21 1207
4819.86 1239
4820.52 1182
4821.17 1204
4821.83 1257
4822.48 1357
4823.14 1381
4823.79 1407
4824.45 1427
4825.10 1442
4825.76 1480
4826.41 1428
4827.07 1411
4827.72 1373
4828.38 1366
4829.03 1330
4829.69 1337
4830.34 1295
4831.00 1306
4831.65 1318
4832.31 1357
4832.96 1334
4833.62 1357
4834.27 1323
4834.93 1407
4835.59 1380
4836.24 1463
4836.90 1415
4837.55 1457
4838.21 1447
4838.86 1400
4839.52 1413
4840.18 1414
4840.83 1423
4841.49 1377
4842.14 1386
4842.80 1467
4843.46 1496
4844.11 1458
4844.77 1516
4845.42 1480
4846.08 1480
4846.74 1473
4847.39 1460
4848.05 1526
4848.71 1587
4849.36 1546
4850.02 1524
4850.68 1611
4851.33 1552
4851.99 1509
4852.65 1516
4853.30 1591
4853.96 1527
4854.62 1527
4855.27 1614
4855.93 1691
4856.59 1670
4857.24 1846
4857.90 2041
4858.56 2166
4859.21 2273
4859.87 2294
4860.53 2327
4861.19 2254
4861.84 2207
4862.50 2039
4863.16 1947
4863.82 1889
4864.47 1837
4865.13 1775
4865.79 1822
4866.45 1844
4867.10 1876
4867.76 1890
4868.42 1919
4869.08 1839
4869.74 1861
4870.39 1872
4871.05 1819
4871.71 1789
4872.37 1735
4873.03 1735
4873.68 1829
4874.34 1756
4875.00 1684
4875.66 1718
4876.32 1697
4876.97 1677
4877.63 1713
4878.29 1772
4878.95 1797
4879.61 1940
4880.27 2005
4880.93 2117
4881.58 2137
4882.24 2028
4882.90 1887
4883.56 1750
4884.22 1710
4884.88 1678
4885.54 1642
4886.20 1562
4886.86 1524
4887.51 1559
4888.17 1538
4888.83 1525
4889.49 1477
4890.15 1552
4890.81 1488
4891.47 1545
4892.13 1536
4892.79 1560
4893.45 1571
4894.11 1642
4894.77 1598
4895.43 1532
4896.09 1496
4896.75 1496
4897.41 1492
4898.07 1417
4898.73 1422
4899.39 1529
4900.04 1539
4900.70 1647
4901.36 1609
4902.02 1605
4902.69 1555
4903.35 1511
4904.01 1451
4904.67 1410
4905.33 1371
4905.99 1344
4906.65 1317
4907.31 1264
4907.97 1285
4908.63 1305
4909.29 1335
4909.95 1311
4910.61 1281
4911.27 1238
4911.93 1203
4912.59 1229
4913.25 1241
4913.91 1259
4914.57 1236
4915.24 1249
4915.90 1173
4916.56 1206
4917.22 1241
4917.88 1159
4918.54 1175
4919.20 1150
4919.86 1171
4920.52 1147
4921.19 1115
4921.85 1125
4922.51 1147
4923.17 1162
4923.83 1133
4924.49 1140
4925.15 1165
4925.82 1105
4926.48 1068
4927.14 1075
4927.80 1125
4928.46 1157
4929.12 1189
4929.79 1141
4930.45 1137
4931.11 1139
4931.77 1133
4932.43 1082
4933.10 1072
4933.76 1125
4934.42 1115
4935.08 1140
4935.75 1114
4936.41 1066
4937.07 1095
4937.73 1090
4938.40 1068
4939.06 1122
4939.72 1073
4940.38 1071
4941.05 1037
4941.71 1073
4942.37 1060
4943.03 1043
4943.70 1085
4944.36 1106
4945.02 1100
4945.69 1031
4946.35 1031
4947.01 1073
4947.68 1043
4948.34 1064
4949.00 1054
4949.66 1022
4950.33 1046
4950.99 1027
4951.65 1056
4952.32 1039
4952.98 1000
4953.65 980
4954.31 959
4954.97 980
4955.64 978
4956.30 994
4956.96 1017
4957.63 1027
4958.29 1048
4958.95 1030
4959.62 1062
4960.28 1081
4960.95 1052
4961.61 1058
4962.27 1086
4962.94 1151
4963.60 1173
4964.27 1239
4964.93 1237
4965.60 1225
4966.26 1261
4966.92 1268
4967.59 1212
4968.25 1198
4968.92 1124
4969.58 1105
4970.25 1087
4970.91 1084
4971.58 1055
4972.24 1006
4972.91 1006
4973.57 1006
4974.24 1075
4974.90 1115
4975.57 1093
4976.23 1120
4976.90 1172
4977.56 1155
4978.23 1126
4978.89 1140
4979.56 1132
4980.22 1108
4980.89 1027
4981.55 1013
4982.22 1052
4982.88 1019
4983.55 1035
4984.21 994
4984.88 1004
4985.55 965
4986.21 975
4986.88 935
4987.54 889
4988.21 936
4988.87 952
4989.54 932
4990.21 964
4990.87 968
4991.54 985
4992.20 936
4992.87 936
4993.54 929
4994.20 947
4994.87 951
4995.54 956
4996.20 962
4996.87 940
4997.54 887
4998.20 887
4998.87 924
4999.53 904
5000.20 858
5000.87 888
5001.53 875
5002.20 920
5002.87 898
5003.54 895
5004.20 863
5004.87 822
5005.54 848
5006.20 849
5006.87 888
5007.54 896
5008.20 901
5008.87 859
5009.54 864
5010.21 915
5010.87 900
5011.54 885
5012.21 912
5012.88 888
5013.54 909
5014.21 885
5014.88 917
5015.55 877
5016.21 892
5016.88 899
5017.55 847
5018.22 832
5018.89 870
5019.55 852
5020.22 866
5020.89 884
5021.56 874
5022.23 819
5022.89 882
5023.56 884
5024.23 885
5024.90 855
5025.57 863
5026.23 858
5026.90 887
5027.57 859
5028.24 851
5028.91 844
5029.58 853
5030.25 805
5030.91 835
5031.58 856
5032.25 845
5032.92 840
5033.59 846
5034.26 855
5034.93 814
5035.60 836
5036.27 878
5036.93 827
5037.60 852
5038.27 900
5038.94 865
5039.61 863
5040.28 877
5040.95 871
5041.62 842
5042.29 830
5042.96 894
5043.63 848
5044.30 843
5044.97 842
5045.64 880
5046.31 902
5046.98 864
5047.65 849
5048.32 844
5048.99 840
5049.66 839
5050.33 854
5051.00 872
5051.67 852
5052.34 870
5053.01 856
5053.68 841
5054.35 816
5055.02 860
5055.69 871
5056.36 854
5057.03 829
5057.70 833
5058.37 834
5059.04 850
5059.71 834
5060.38 778
5061.05 837
5061.72 814
5062.39 790
5063.06 833
5063.73 819
5064.40 840
5065.08 828
5065.75 882
5066.42 869
5067.09 852
5067.76 860
5068.43 886
5069.10 880
5069.77 839
5070.44 839
5071.12 850
5071.79 878
5072.46 859
5073.13 878
5073.80 857
5074.47 884
5075.14 946
5075.82 954
5076.49 923
5077.16 933
5077.83 942
5078.50 1048
5079.18 1020
5079.85 1083
5080.52 1068
5081.19 1112
5081.86 1057
5082.54 1045
5083.21 1012
5083.88 1047
5084.55 1126
5085.22 1099
5085.90 1109
5086.57 995
5087.24 1011
5087.91 1000
5088.59 1007
5089.26 950
5089.93 964
5090.60 990
5091.28 984
5091.95 985
5092.62 1014
5093.30 975
5093.97 941
5094.64 952
5095.31 930
5095.99 954
5096.66 928
5097.33 973
5098.01 983
5098.68 986
5099.35 934
5100.03 929
5100.70 936
5101.37 955
5102.05 951
5102.72 988
5103.39 998
5104.07 1020
5104.74 1067
5105.41 1062
5106.09 1075
5106.76 1050
5107.43 1039
5108.11 1059
5108.78 1029
5109.46 1040
5110.13 999
5110.80 1034
5111.48 1028
5112.15 1008
5112.83 1009
5113.50 971
5114.17 1024
5114.85 989
5115.52 977
5116.20 977
5116.87 1052
5117.55 1078
5118.22 1064
5118.89 1195
5119.57 1294
5120.24 1330
5120.92 1341
5121.59 1278
5122.27 1243
5122.94 1246
5123.62 1207
5124.29 1170
5124.97 1156
5125.64 1166
5126.32 1139
5126.99 1141
5127.67 1096
5128.34 1067
5129.02 1108
5129.69 1065
5130.37 1092
5131.04 1038
5131.72 1042
5132.39 1029
5133.07 1089
5133.75 1090
5134.42 1016
5135.10 1042
5135.77 1062
5136.45 1041
5137.12 1008
5137.80 991
5138.47 949
5139.15 949
5139.83 892
5140.50 916
5141.18 902
5141.85 879
5142.53 910
5143.21 910
5143.88 900
5144.56 908
5145.23 919
5145.91 893
5146.59 885
5147.26 894
5147.94 881
5148.62 889
5149.29 892
5149.97 902
5150.65 859
5151.32 830
5152.00 868
5152.68 826
5153.35 836
5154.03 833
5154.71 834
5155.38 842
5156.06 851
5156.74 818
5157.41 843
5158.09 855
5158.77 872
5159.45 837
5160.12 868
5160.80 838
5161.48 822
5162.16 831
5162.83 848
5163.51 822
5164.19 804
5164.87 854
5165.54 840
5166.22 862
5166.90 877
5167.58 808
5168.25 818
5168.93 882
5169.61 885
5170.29 860
5170.96 833
5171.64 811
5172.32 838
5173.00 791
5173.68 791
5174.36 789
5175.03 807
5175.71 859
5176.39 834
5177.07 803
5177.75 849
5178.42 839
5179.10 804
5179.78 808
5180.46 865
5181.14 870
5181.82 856
5182.50 868
5183.18 813
5183.85 862
5184.53 884
5185.21 839
5185.89 836
5186.57 847
5187.25 825
5187.93 822
5188.61 795
5189.29 835
5189.96 806
5190.64 826
5191.32 805
5192.00 809
5192.68 798
5193.36 786
5194.04 810
5194.72 821
5195.40 825
5196.08 805
5196.76 784
5197.44 788
5198.12 829
5198.80 791
5199.48 847
5200.16 869
5200.84 836
5201.52 853
5202.20 863
5202.88 885
5203.56 858
5204.24 869
5204.92 868
5205.60 865
5206.28 880
5206.96 863
5207.64 853
5208.32 902
5209.00 889
5209.68 909
5210.36 911
5211.04 940
5211.72 965
5212.40 901
5213.08 906
5213.76 921
5214.44 939
5215.13 980
5215.81 1005
5216.49 993
5217.17 1042
5217.85 1047
5218.53 1004
5219.21 977
5219.89 1020
5220.57 1006
5221.25 953
5221.94 959
5222.62 1018
5223.30 1041
5223.98 1057
5224.66 1103
5225.34 1100
5226.02 1007
5226.71 983
5227.39 1013
5228.07 996
5228.75 998
5229.43 968
5230.11 978
5230.80 922
5231.48 955
5232.16 883
5232.84 971
5233.52 990
5234.21 958
5234.89 951
5235.57 964
5236.25 954
5236.93 959
5237.62 941
5238.30 915
5238.98 943
5239.66 930
5240.35 978
5241.03 976
5241.71 929
5242.39 949
5243.08 948
5243.76 965
5244.44 976
5245.13 958
5245.81 979
5246.49 951
5247.17 950
5247.86 937
5248.54 929
5249.22 949
5249.91 963
5250.59 965
5251.27 973
5251.96 1011
5252.64 1088
5253.32 1121
5254.01 1105
5254.69 1135
5255.37 1147
5256.06 1137
5256.74 1080
5257.42 1014
5258.11 1010
5258.79 1014
5259.47 1031
5260.16 1014
5260.84 1008
5261.53 1043
5262.21 1096
5262.89 1140
5263.58 1159
5264.26 1131
5264.95 1106
5265.63 1124
5266.31 1108
5267.00 1063
5267.68 1012
5268.37 1031
5269.05 1024
5269.73 1022
5270.42 1018
5271.10 1004
5271.79 1009
5272.47 982
5273.16 964
5273.84 1002
5274.53 985
5275.21 1024
5275.90 991
5276.58 991
5277.27 948
5277.95 1005
5278.64 994
5279.32 986
5280.01 994
5280.69 950
5281.38 942
5282.06 978
5282.75 1023
5283.43 962
5284.12 998
5284.80 958
5285.49 962
5286.17 949
5286.86 938
5287.54 946
5288.23 971
5288.92 919
5289.60 904
5290.29 961
5290.97 969
5291.66 963
5292.34 967
5293.03 939
5293.72 955
5294.40 938
5295.09 918
5295.77 916
5296.46 967
5297.15 976
5297.83 965
5298.52 1017
5299.20 1002
5299.89 996
5300.58 1002
5301.26 1025
5301.95 1021
5302.64 1064
5303.32 1075
5304.01 1128
5304.70 1229
5305.38 1233
5306.07 1315
5306.76 1395
5307.44 1334
5308.13 1366
5308.82 1343
5309.50 1351
5310.19 1289
5310.88 1234
5311.57 1309
5312.25 1275
5312.94 1269
5313.63 1273
5314.31 1269
5315.00 1254
5315.69 1209
5316.38 1203
5317.06 1193
5317.75 1170
5318.44 1148
5319.13 1201
5319.81 1200
5320.50 1135
5321.19 1201
5321.88 1195
5322.57 1249
5323.25 1232
5323.94 1160
5324.63 1134
5325.32 1107
5326.00 1062
5326.69 1042
5327.38 1021
5328.07 1026
5328.76 987
5329.45 1002
5330.13 974
5330.82 930
5331.51 974
5332.20 981
5332.89 938
5333.58 937
5334.26 982
5334.95 889
5335.64 902
5336.33 878
5337.02 941
5337.71 933
5338.40 882
5339.09 912
5339.77 919
5340.46 879
5341.15 880
5341.84 873
5342.53 919
5343.22 876
5343.91 875
5344.60 898
5345.29 880
5345.98 861
5346.67 869
5347.36 901
5348.05 896
5348.73 895
5349.42 864
5350.11 928
5350.80 896
5351.49 882
5352.18 927
5352.87 906
5353.56 902
5354.25 855
5354.94 879
5355.63 898
5356.32 836
5357.01 835
5357.70 870
5358.39 855
5359.08 840
5359.77 899
5360.46 884
5361.15 926
5361.84 923
5362.53 953
5363.22 933
5363.91 951
5364.61 932
5365.30 961
5365.99 897
5366.68 857
5367.37 857
5368.06 890
5368.75 837
5369.44 852
5370.13 840
5370.82 847
5371.51 868
5372.20 836
5372.89 818
5373.59 821
5374.28 808
5374.97 781
5375.66 840
5376.35 826
5377.04 823
5377.73 862
5378.42 864
5379.12 861
5379.81 849
5380.50 860
5381.19 820
5381.88 802
5382.57 806
5383.27 872
5383.96 879
5384.65 834
5385.34 875
5386.03 865
5386.73 858
5387.42 843
5388.11 854
5388.80 871
5389.49 881
5390.19 895
5390.88 923
5391.57 928
5392.26 894
5392.95 933
5393.65 933
5394.34 922
5395.03 877
5395.72 836
5396.42 876
5397.11 858
5397.80 847
5398.50 855
5399.19 896
5399.88 874
5400.57 823
5401.27 828
5401.96 854
5402.65 894
5403.35 890
5404.04 886
5404.73 942
5405.42 948
5406.12 897
5406.81 867
5407.50 900
5408.20 898
5408.89 890
5409.58 888
5410.28 855
5410.97 851
5411.66 903
5412.36 852
5413.05 877
5413.75 884
5414.44 914
5415.13 906
5415.83 885
5416.52 877
5417.21 890
5417.91 911
5418.60 896
5419.30 865
5419.99 907
5420.68 925
5421.38 887
5422.07 947
5422.77 903
5423.46 939
5424.16 941
5424.85 953
5425.54 945
5426.24 932
5426.93 904
5427.63 936
5428.32 929
5429.02 921
5429.71 901
5430.41 928
5431.10 961
5431.80 957
5432.49 999
5433.19 963
5433.88 990
5434.58 913
5435.27 964
5435.97 958
5436.66 975
5437.36 953
5438.05 1000
5438.75 1009
5439.44 990
5440.14 993
5440.83 1009
5441.53 977
5442.22 1015
5442.92 1034
5443.62 1041
5444.31 1042
5445.01 1069
5445.70 1164
5446.40 1148
5447.09 1207
5447.79 1263
5448.49 1311
5449.18 1259
5449.88 1302
5450.57 1302
5451.27 1242
5451.97 1265
5452.66 1223
5453.36 1217
5454.05 1173
5454.75 1175
5455.45 1144
5456.14 1181
5456.84 1176
5457.54 1139
5458.23 1147
5458.93 1172
5459.63 1188
5460.32 1244
5461.02 1245
5461.72 1294
5462.41 1271
5463.11 1270
5463.81 1324
5464.50 1282
5465.20 1317
5465.90 1351
5466.59 1355
5467.29 1329
5467.99 1364
5468.69 1324
5469.38 1391
5470.08 1399
5470.78 1384
5471.48 1405
5472.17 1448
5472.87 1484
5473.57 1530
5474.27 1577
5474.96 1550
5475.66 1602
5476.36 1577
5477.06 1647
5477.75 1723
5478.45 1815
5479.15 1907
5479.85 2118
5480.55 2274
5481.24 2451
5481.94 2613
5482.64 2719
5483.34 2624
5484.04 2579
5484.73 2435
5485.43 2220
5486.13 2077
5486.83 1997
5487.53 1954
5488.23 1943
5488.92 1971
5489.62 1930
5490.32 1933
5491.02 1888
5491.72 1949
5492.42 1956
5493.12 1981
5493.81 2089
5494.51 2126
5495.21 2136
5495.91 2156
5496.61 2167
5497.31 2116
5498.01 2206
5498.71 2305
5499.41 2506
5500.11 2912
5500.81 3370
5501.50 3940
5502.20 4335
5502.90 4444
5503.60 4255
5504.30 4042
5505.00 3637
5505.70 3272
5506.40 2824
5507.10 2593
5507.80 2354
5508.50 2227
5509.20 2123
5509.90 2045
5510.60 1947
5511.30 1904
5512.00 1887
5512.70 1868
5513.40 1766
5514.10 1759
5514.80 1795
5515.50 1809
5516.20 1827
5516.90 1828
5517.60 1811
5518.30 1769
5519.00 1724
5519.70 1689
5520.40 1684
5521.10 1696
5521.80 1619
5522.50 1605
5523.20 1574
5523.90 1505
5524.61 1425
5525.31 1458
5526.01 1449
5526.71 1376
5527.41 1340
5528.11 1388
5528.81 1413
5529.51 1414
5530.21 1446
5530.91 1452
5531.62 1415
5532.32 1465
5533.02 1421
5533.72 1424
5534.42 1403
5535.12 1385
5535.82 1329
5536.53 1355
5537.23 1303
5537.93 1295
5538.63 1341
5539.33 1282
5540.03 1299
5540.74 1262
5541.44 1247
5542.14 1253
5542.84 1306
5543.54 1291
5544.24 1242
5544.95 1253
5545.65 1228
5546.35 1251
5547.05 1209
5547.76 1255
5548.46 1207
5549.16 1187
5549.86 1254
5550.56 1192
5551.27 1192
5551.97 1193
5552.67 1161
5553.37 1227
5554.08 1200
5554.78 1190
5555.48 1153
5556.19 1165
5556.89 1181
5557.59 1149
5558.29 1170
5559.00 1197
5559.70 1178
5560.40 1173
5561.11 1213
5561.81 1204
5562.51 1181
5563.22 1211
5563.92 1276
5564.62 1297
5565.33 1260
5566.03 1230
5566.73 1282
5567.44 1224
5568.14 1222
5568.84 1151
5569.55 1175
5570.25 1189
5570.95 1175
5571.66 1161
5572.36 1140
5573.06 1164
5573.77 1163
5574.47 1250
5575.18 1214
5575.88 1170
5576.58 1212
5577.29 1293
5577.99 1228
5578.70 1207
5579.40 1232
5580.11 1263
5580.81 1210
5581.51 1184
5582.22 1181
5582.92 1164
5583.63 1129
5584.33 1105
5585.04 1103
5585.74 1083
5586.45 1108
5587.15 1095
5587.86 1152
5588.56 1128
5589.26 1076
5589.97 1057
5590.67 1043
5591.38 1079
5592.08 1056
5592.79 1048
5593.49 1050
5594.20 1078
5594.91 1017
5595.61 1016
5596.32 1002
5597.02 999
5597.73 1047
5598.43 1039
5599.14 1037
5599.84 1002
5600.55 1009
5601.25 1013
5601.96 999
5602.67 1008
5603.37 1033
5604.08 1077
5604.78 1044
5605.49 1053
5606.19 1055
5606.90 1064
5607.61 1110
5608.31 1070
5609.02 1041
5609.72 1033
5610.43 1065
5611.14 1064
5611.84 1056
5612.55 1032
5613.26 1042
5613.96 1023
5614.67 1045
5615.38 1032
5616.08 1035
5616.79 1036
5617.49 1044
5618.20 1057
5618.91 1040
5619.62 1061
5620.32 1058
5621.03 1072
5621.74 1027
5622.44 1099
5623.15 1067
5623.86 1094
5624.56 1086
5625.27 1132
5625.98 1137
5626.69 1107
5627.39 1130
5628.10 1092
5628.81 1141
5629.51 1177
5630.22 1226
5630.93 1205
5631.64 1245
5632.34 1277
5633.05 1268
5633.76 1296
5634.47 1349
5635.17 1294
5635.88 1324
5636.59 1319
5637.30 1342
5638.01 1393
5638.71 1433
5639.42 1412
5640.13 1399
5640.84 1395
5641.55 1390
5642.25 1466
5642.96 1419
5643.67 1368
5644.38 1294
5645.09 1295
5645.80 1309
5646.50 1276
5647.21 1221
5647.92 1242
5648.63 1258
5649.34 1240
5650.05 1276
5650.76 1272
5651.47 1236
5652.17 1212
5652.88 1208
5653.59 1244
5654.30 1274
5655.01 1275
5655.72 1216
5656.43 1193
5657.14 1209
5657.85 1197
5658.56 1278
5659.26 1355
5659.97 1325
5660.68 1328
5661.39 1354
5662.10 1423
5662.81 1376
5663.52 1329
5664.23 1352
5664.94 1326
5665.65 1285
5666.36 1267
5667.07 1226
5667.78 1166
5668.49 1156
5669.20 1081
5669.91 1128
5670.62 1097
5671.33 1155
5672.04 1173
5672.75 1167
5673.46 1227
5674.17 1231
5674.88 1207
5675.59 1173
5676.30 1144
5677.01 1177
5677.72 1144
5678.43 1150
5679.14 1103
5679.85 1109
5680.56 1142
5681.27 1176
5681.98 1210
5682.69 1188
5683.41 1225
5684.12 1184
5684.83 1136
5685.54 1107
5686.25 1101
5686.96 1085
5687.67 1063
5688.38 1041
5689.09 1063
5689.80 1043
5690.52 1094
5691.23 1075
5691.94 1067
5692.65 1036
5693.36 1054
5694.07 1032
5694.78 1047
5695.49 1009
5696.21 1041
5696.92 1018
5697.63 1009
5698.34 1008
5699.05 991
5699.77 984
5700.48 998
5701.19 1000
5701.90 1000
5702.61 1032
5703.32 1044
5704.04 1077
5704.75 1069
5705.46 1047
5706.17 1060
5706.89 1030
5707.60 1071
5708.31 1072
5709.02 1037
5709.73 1057
5710.45 1012
5711.16 1024
5711.87 1016
5712.58 982
5713.30 998
5714.01 976
5714.72 972
5715.44 956
5716.15 935
5716.86 912
5717.57 948
5718.29 970
5719.00 930
5719.71 895
5720.43 936
5721.14 949
5721.85 975
5722.57 1001
5723.28 1021
5723.99 1018
5724.71 958
5725.42 1026
5726.13 1018
5726.85 1055
5727.56 1052
5728.27 1065
5728.99 1076
5729.70 1079
5730.41 1072
5731.13 1066
5731.84 1042
5732.56 1031
5733.27 1004
5733.98 978
5734.70 988
5735.41 934
5736.12 962
5736.84 924
5737.55 911
5738.27 906
5738.98 928
5739.70 917
5740.41 927
5741.12 932
5741.84 905
5742.55 905
5743.27 895
5743.98 891
5744.70 900
5745.41 881
5746.13 916
5746.84 917
5747.56 913
5748.27 901
5748.99 905
5749.70 889
5750.42 927
5751.13 897
5751.85 903
5752.56 893
5753.28 898
5753.99 923
5754.71 939
5755.42 931
5756.14 928
5756.85 1000
5757.57 1008
5758.28 1022
5759.00 1077
5759.71 1069
5760.43 1107
5761.14 1085
5761.86 1003
5762.58 958
5763.29 985
5764.01 907
5764.72 932
5765.44 939
5766.16 909
5766.87 909
5767.59 898
5768.30 889
5769.02 891
5769.74 928
5770.45 949
5771.17 966
5771.88 959
5772.60 942
5773.32 933
5774.03 951
5774.75 938
5775.47 952
5776.18 906
5776.90 912
5777.62 890
5778.33 880
5779.05 911
5779.77 895
5780.48 910
5781.20 914
5781.92 867
5782.63 901
5783.35 855
5784.07 896
5784.78 896
5785.50 857
5786.22 876
5786.94 915
5787.65 908
5788.37 910
5789.09 858
5789.81 884
5790.52 864
5791.24 854
5791.96 819
5792.68 811
5793.39 861
5794.11 835
5794.83 842
5795.55 860
5796.26 862
5796.98 875
5797.70 884
5798.42 858
5799.14 828
5799.85 854
5800.57 864
5801.29 852
5802.01 896
5802.73 882
5803.44 869
5804.16 872
5804.88 845
5805.60 876
5806.32 879
5807.04 871
5807.75 879
5808.47 878
5809.19 864
5809.91 889
5810.63 841
5811.35 849
5812.07 832
5812.79 858
5813.50 865
5814.22 872
5814.94 817
5815.66 820
5816.38 865
5817.10 858
5817.82 820
5818.54 893
5819.26 872
5819.98 873
5820.70 854
5821.41 852
5822.13 882
5822.85 861
5823.57 886
5824.29 895
5825.01 918
5825.73 868
5826.45 867
5827.17 849
5827.89 862
5828.61 890
5829.33 886
5830.05 889
5830.77 910
5831.49 905
5832.21 889
5832.93 865
5833.65 891
5834.37 863
5835.09 877
5835.81 867
5836.53 907
5837.25 884
5837.97 908
5838.69 913
5839.41 889
5840.13 906
5840.85 941
5841.57 907
5842.30 892
5843.02 922
5843.74 931
5844.46 876
5845.18 942
5845.90 959
5846.62 867
5847.34 897
5848.06 932
5848.78 943
5849.50 945
5850.23 971
5850.95 1026
5851.67 1024
5852.39 1003
5853.11 1016
5853.83 1054
5854.55 1049
5855.27 1028
5856.00 1028
5856.72 1024
5857.44 1012
5858.16 1031
5858.88 994
5859.60 1010
5860.33 1042
5861.05 974
5861.77 985
5862.49 1016
5863.21 993
5863.94 930
5864.66 954
5865.38 998
5866.10 1019
5866.82 956
5867.55 967
5868.27 1019
5868.99 1007
5869.71 991
5870.43 1019
5871.16 1065
5871.88 1080
5872.60 1096
5873.32 1116
5874.05 1104
5874.77 1046
5875.49 1071
5876.22 1078
5876.94 1047
5877.66 1060
5878.38 1146
5879.11 1164
5879.83 1204
5880.55 1174
5881.28 1192
5882.00 1201
5882.72 1197
5883.45 1185
5884.17 1174
5884.89 1192
5885.61 1219
5886.34 1230
5887.06 1217
5887.79 1237
5888.51 1195
5889.23 1244
5889.96 1199
5890.68 1149
5891.40 1157
5892.13 1194
5892.85 1190
5893.57 1130
5894.30 1206
5895.02 1203
5895.75 1267
5896.47 1249
5897.19 1240
5897.92 1252
5898.64 1227
5899.37 1189
5900.09 1195
5900.81 1202
5901.54 1235
5902.26 1204
5902.99 1264
5903.71 1263
5904.44 1237
5905.16 1215
5905.89 1255
5906.61 1251
5907.33 1231
5908.06 1256
5908.78 1287
5909.51 1274
5910.23 1249
5910.96 1325
5911.68 1310
5912.41 1358
5913.13 1357
5913.86 1374
5914.58 1317
5915.31 1270
5916.03 1323
5916.76 1337
5917.48 1360
5918.21 1337
5918.94 1373
5919.66 1386
5920.39 1365
5921.11 1343
5921.84 1387
5922.56 1399
5923.29 1404
5924.01 1423
5924.74 1470
5925.47 1429
5926.19 1460
5926.92 1515
5927.64 1539
5928.37 1497
5929.09 1518
5929.82 1541
5930.55 1545
5931.27 1541
5932.00 1551
5932.73 1623
5933.45 1629
5934.18 1616
5934.90 1613
5935.63 1698
5936.36 1687
5937.08 1718
5937.81 1780
5938.54 1761
5939.26 1800
5939.99 1835
5940.72 1882
5941.44 1862
5942.17 1830
5942.90 1890
5943.62 1956
5944.35 2030
5945.08 2042
5945.80 2085
5946.53 2134
5947.26 2159
5947.99 2201
5948.71 2222
5949.44 2220
5950.17 2257
5950.89 2360
5951.62 2532
5952.35 2657
5953.08 2908
5953.80 3055
5954.53 3169
5955.26 3276
5955.99 3317
5956.71 3208
5957.44 3045
5958.17 2960
5958.90 2942
5959.63 2876
5960.35 2834
5961.08 2889
5961.81 2831
5962.54 2748
5963.27 2774
5963.99 2761
5964.72 2886
5965.45 3026
5966.18 3209
5966.91 3505
5967.64 3870
5968.36 4062
5969.09 4034
5969.82 3983
5970.55 3898
5971.28 3623
5972.01 3446
5972.73 3422
5973.46 3350
5974.19 3228
5974.92 3178
5975.65 3212
5976.38 3141
5977.11 3121
5977.84 3138
5978.57 3264
5979.29 3261
5980.02 3280
5980.75 3410
5981.48 3463
5982.21 3508
5982.94 3572
5983.67 3570
5984.40 3623
5985.13 3622
5985.86 3612
5986.59 3555
5987.32 3607
5988.05 3612
5988.78 3558
5989.51 3585
5990.24 3549
5990.97 3521
5991.70 3601
5992.43 3603
5993.16 3593
5993.89 3647
5994.62 3721
5995.35 3793
5996.08 3811
5996.81 3949
5997.54 3992
5998.27 4024
5999.00 4005
5999.73 3990
6000.46 3924
6001.19 3981
6001.92 3867
6002.65 3874
6003.38 3880
6004.11 3867
6004.84 3793
6005.57 3726
6006.30 3719
6007.03 3767
6007.76 3891
6008.49 4184
6009.22 4471
6009.95 4879
6010.69 5559
6011.42 6416
6012.15 7287
6012.88 8126
6013.61 8762
6014.34 9256
6015.07 9631
6015.80 9526
6016.54 9283
6017.27 8732
6018.00 8131
6018.73 7480
6019.46 6782
6020.19 6098
6020.92 5517
6021.66 4957
6022.39 4544
6023.12 4299
6023.85 4075
6024.58 3873
6025.31 3695
6026.05 3571
6026.78 3574
6027.51 3507
6028.24 3488
6028.97 3516
6029.71 3571
6030.44 3643
6031.17 3671
6031.90 3610
6032.64 3609
6033.37 3413
6034.10 3309
6034.83 3212
6035.57 3105
6036.30 2976
6037.03 2953
6037.76 2948
6038.50 2999
6039.23 2937
6039.96 3004
6040.69 2997
6041.43 3004
6042.16 2994
6042.89 3018
6043.63 3038
6044.36 3044
6045.09 3055
6045.82 3023
6046.56 3023
6047.29 3080
6048.02 3105
6048.76 3080
6049.49 3106
6050.22 3117
6050.96 3185
6051.69 3213
6052.42 3379
6053.16 3522
6053.89 3670
6054.63 3712
6055.36 3624
6056.09 3581
6056.83 3469
6057.56 3391
6058.29 3289
6059.03 3186
6059.76 3123
6060.50 3135
6061.23 3066
6061.96 3031
6062.70 2965
6063.43 2954
6064.17 2881
6064.90 2855
6065.63 2906
6066.37 2810
6067.10 2841
6067.84 2796
6068.57 2700
6069.31 2683
6070.04 2627
6070.78 2619
6071.51 2684
6072.25 2593
6072.98 2582
6073.72 2606
6074.45 2587
6075.18 2580
6075.92 2565
6076.65 2543
6077.39 2556
6078.12 2520
6078.86 2450
6079.59 2468
6080.33 2453
6081.07 2438
6081.80 2419
6082.54 2415
6083.27 2315
6084.01 2261
6084.74 2225
6085.48 2273
6086.21 2262
6086.95 2192
6087.68 2193
6088.42 2178
6089.16 2169
6089.89 2140
6090.63 2151
6091.36 2170
6092.10 2175
6092.84 2191
6093.57 2230
6094.31 2174
6095.04 2209
6095.78 2138
6096.52 2155
6097.25 2135
6097.99 2094
6098.72 2110
6099.46 2092
6100.20 2037
6100.93 2083
6101.67 2041
6102.41 2028
6103.14 2001
6103.88 2024
6104.62 2065
6105.35 2033
6106.09 2039
6106.83 2022
6107.56 2031
6108.30 2001
6109.04 2065
6109.77 2069
6110.51 2071
6111.25 2004
6111.99 2076
6112.72 2093
6113.46 2037
6114.20 2069
6114.93 2095
6115.67 2148
6116.41 2187
6117.15 2192
6117.88 2175
6118.62 2144
6119.36 2109
6120.10 2162
6120.83 2145
6121.57 2220
6122.31 2198
6123.05 2187
6123.79 2143
6124.52 2239
6125.26 2243
6126.00 2263
6126.74 2236
6127.47 2237
6128.21 2209
6128.95 2254
6129.69 2262
6130.43 2197
6131.17 2205
6131.90 2210
6132.64 2280
6133.38 2265
6134.12 2268
6134.86 2261
6135.60 2319
6136.33 2338
6137.07 2337
6137.81 2387
6138.55 2394
6139.29 2427
6140.03 2427
6140.77 2494
6141.51 2477
6142.24 2425
6142.98 2493
6143.72 2445
6144.46 2414
6145.20 2372
6145.94 2387
6146.68 2425
6147.42 2394
6148.16 2372
6148.90 2446
6149.64 2452
6150.38 2456
6151.12 2504
6151.86 2526
6152.59 2479
6153.33 2493
6154.07 2523
6154.81 2537
6155.55 2596
6156.29 2670
6157.03 2604
6157.77 2664
6158.51 2692
6159.25 2669
6159.99 2681
6160.73 2697
6161.47 2818
6162.21 2841
6162.95 2965
6163.69 3078
6164.43 3242
6165.17 3408
6165.91 3674
6166.65 3816
6167.39 3972
6168.14 3987
6168.88 3995
6169.62 4051
6170.36 3930
6171.10 3877
6171.84 3804
6172.58 3794
6173.32 3745
6174.06 3698
6174.80 3582
6175.54 3514
6176.28 3454
6177.02 3512
6177.77 3447
6178.51 3535
6179.25 3495
6179.99 3523
6180.73 3574
6181.47 3697
6182.21 3722
6182.95 3690
6183.70 3770
6184.44 3824
6185.18 3897
6185.92 3868
6186.66 3905
6187.40 3929
6188.15 3959
6188.89 4046
6189.63 4126
6190.37 4239
6191.11 4454
6191.85 4490
6192.60 4608
6193.34 4785
6194.08 4918
6194.82 4888
6195.56 4931
6196.31 4990
6197.05 5018
6197.79 4893
6198.53 4929
6199.28 4878
6200.02 4902
6200.76 4836
6201.50 4844
6202.25 4845
6202.99 4977
6203.73 5285
6204.47 5627
6205.22 6277
6205.96 7290
6206.70 8882
6207.44 11106
6208.19 13674
6208.93 16275
6209.67 18515
6210.42 19876
6211.16 20178
6211.90 19355
6212.65 18292
6213.39 16533
6214.13 14563
6214.88 12555
6215.62 10715
6216.36 9256
6217.11 7823
6217.85 6733
6218.59 5932
6219.34 5346
6220.08 4746
6220.82 4385
6221.57 4194
6222.31 3980
6223.05 3796
6223.80 3747
6224.54 3716
6225.29 3705
6226.03 3661
6226.77 3534
6227.52 3334
6228.26 3159
6229.01 2943
6229.75 2839
6230.49 2707
6231.24 2553
6231.98 2485
6232.73 2469
6233.47 2425
6234.22 2420
6234.96 2405
6235.71 2486
6236.45 2498
6237.19 2583
6237.94 2556
6238.68 2616
6239.43 2680
6240.17 2768
6240.92 2922
6241.66 3027
6242.41 2988
6243.15 2922
6243.90 2913
6244.64 2855
6245.39 2791
6246.13 2771
6246.88 2831
6247.62 2883
6248.37 2852
6249.12 2864
6249.86 2926
6250.61 2909
6251.35 2909
6252.10 2930
6252.84 2952
6253.59 2866
6254.33 2923
6255.08 2944
6255.83 2993
6256.57 2937
6257.32 2888
6258.06 2892
6258.81 2936
6259.55 2943
6260.30 2927
6261.05 2862
6261.79 2841
6262.54 2798
6263.28 2747
6264.03 2754
6264.78 2719
6265.52 2694
6266.27 2749
6267.02 2721
6267.76 2709
6268.51 2682
6269.26 2708
6270.00 2724
6270.75 2756
6271.50 2769
6272.24 2821
6272.99 2774
6273.74 2774
6274.48 2751
6275.23 2717
6275.98 2743
6276.72 2768
6277.47 2791
6278.22 2697
6278.96 2688
6279.71 2634
6280.46 2574
6281.21 2488
6281.95 2497
6282.70 2456
6283.45 2374
6284.20 2316
6284.94 2325
6285.69 2265
6286.44 2250
6287.19 2172
6287.93 2170
6288.68 2175
6289.43 2131
6290.18 2113
6290.92 2076
6291.67 2096
6292.42 2072
6293.17 2025
6293.92 2050
6294.66 1979
6295.41 1972
6296.16 1971
6296.91 1926
6297.66 1980
6298.41 1907
6299.15 1861
6299.90 1830
6300.65 1808
6301.40 1830
6302.15 1812
6302.90 1775
6303.64 1770
6304.39 1779
6305.14 1757
6305.89 1804
6306.64 1782
6307.39 1817
6308.14 1866
6308.89 1829
6309.63 1851
6310.38 1900
6311.13 1895
6311.88 1891
6312.63 1893
6313.38 1917
6314.13 1948
6314.88 1883
6315.63 1853
6316.38 1841
6317.13 1879
6317.88 1845
6318.63 1798
6319.38 1807
6320.12 1811
6320.87 1726
6321.62 1728
6322.37 1746
6323.12 1714
6323.87 1666
6324.62 1682
6325.37 1745
6326.12 1674
6326.87 1639
6327.62 1623
6328.37 1704
6329.12 1651
6329.87 1612
6330.62 1623
6331.37 1576
6332.12 1603
6332.87 1637
6333.62 1633
6334.37 1621
6335.13 1592
6335.88 1554
6336.63 1622
6337.38 1660
6338.13 1653
6338.88 1678
6339.63 1687
6340.38 1720
6341.13 1725
6341.88 1717
6342.63 1691
6343.38 1659
6344.13 1688
6344.89 1660
6345.64 1624
6346.39 1659
6347.14 1688
6347.89 1607
6348.64 1584
6349.39 1644
6350.14 1657
6350.90 1721
6351.65 1732
6352.40 1765
6353.15 1821
6353.90 1894
6354.65 1893
6355.40 1912
6356.16 1907
6356.91 1901
6357.66 1892
6358.41 1851
6359.16 1841
6359.92 1783
6360.67 1793
6361.42 1738
6362.17 1753
6362.92 1687
6363.68 1678
6364.43 1660
6365.18 1653
6365.93 1646
6366.68 1701
6367.44 1726
6368.19 1760
6368.94 1814
6369.69 1854
6370.45 1897
6371.20 1890
6371.95 1840
6372.70 1759
6373.46 1763
6374.21 1724
6374.96 1663
6375.72 1668
6376.47 1720
6377.22 1701
6377.97 1722
6378.73 1721
6379.48 1740
6380.23 1805
6380.99 1832
6381.74 1978
6382.49 1951
6383.25 1990
6384.00 1973
6384.75 1919
6385.51 1857
6386.26 1794
6387.01 1723
6387.77 1740
6388.52 1706
6389.27 1692
6390.03 1616
6390.78 1602
6391.54 1633
6392.29 1620
6393.04 1609
6393.80 1611
6394.55 1698
6395.31 1732
6396.06 1767
6396.81 1729
6397.57 1705
6398.32 1695
6399.08 1748
6399.83 1768
6400.59 1703
6401.34 1649
6402.09 1630
6402.85 1664
6403.60 1627
6404.36 1678
6405.11 1697
6405.87 1690
6406.62 1708
6407.38 1658
6408.13 1750
6408.89 1817
6409.64 1812
6410.40 1878
6411.15 1898
6411.91 1918
6412.66 1951
6413.42 1923
6414.17 1865
6414.93 1883
6415.68 1885
6416.44 1997
6417.19 2079
6417.95 2077
6418.70 2149
6419.46 2151
6420.21 2114
6420.97 2040
6421.72 1945
6422.48 1936
6423.24 1853
6423.99 1788
6424.75 1793
6425.50 1785
6426.26 1778
6427.01 1795
6427.77 1748
6428.53 1777
6429.28 1762
6430.04 1751
6430.79 1719
6431.55 1721
6432.31 1768
6433.06 1762
6433.82 1761
6434.58 1822
6435.33 1816
6436.09 1862
6436.85 1861
6437.60 1847
6438.36 1854
6439.11 1835
6439.87 1818
6440.63 1894
6441.38 1926
6442.14 1922
6442.90 1931
6443.66 1949
6444.41 1952
6445.17 1969
6445.93 2022
6446.68 2050
6447.44 2036
6448.20 2041
6448.95 2060
6449.71 2069
6450.47 2127
6451.23 2160
6451.98 2129
6452.74 2129
6453.50 2135
6454.26 2162
6455.01 2154
6455.77 2129
6456.53 2079
6457.29 2153
6458.04 2157
6458.80 2201
6459.56 2169
6460.32 2128
6461.08 2201
6461.83 2258
6462.59 2324
6463.35 2339
6464.11 2468
6464.87 2507
6465.62 2565
6466.38 2599
6467.14 2678
6467.90 2738
6468.66 2728
6469.42 2672
6470.17 2726
6470.93 2701
6471.69 2707
6472.45 2693
6473.21 2696
6473.97 2726
6474.72 2730
6475.48 2760
6476.24 2839
6477.00 2882
6477.76 2904
6478.52 2995
6479.28 2990
6480.04 3012
6480.80 3096
6481.56 3145
6482.31 3181
6483.07 3207
6483.83 3263
6484.59 3289
6485.35 3364
6486.11 3342
6486.87 3391
6487.63 3435
6488.39 3441
6489.15 3459
6489.91 3633
6490.67 3748
6491.43 3807
6492.19 3906
6492.95 4010
6493.71 4056
6494.47 4016
6495.23 4015
6495.99 4111
6496.75 4100
6497.51 4056
6498.27 4036
6499.03 4024
6499.79 4007
6500.55 4008
6501.31 3958
6502.07 4044
6502.83 4212
6503.59 4486
6504.35 4947
6505.11 5794
6505.87 7278
6506.63 9336
6507.39 11595
6508.15 14045
6508.91 16303
6509.67 17501
6510.43 17949
6511.19 17384
6511.96 16025
6512.72 14510
6513.48 12838
6514.24 11122
6515.00 9609
6515.76 8487
6516.52 7379
6517.28 6531
6518.04 5851
6518.80 5406
6519.57 5059
6520.33 4743
6521.09 4476
6521.85 4324
6522.61 4267
6523.37 4250
6524.14 4226
6524.90 4203
6525.66 4241
6526.42 4199
6527.18 4270
6527.94 4365
6528.71 4277
6529.47 4226
6530.23 4180
6530.99 4153
6531.75 4121
6532.52 4203
6533.28 4447
6534.04 4758
6534.80 5359
6535.56 6100
6536.33 6887
6537.09 7643
6537.85 7883
6538.61 7828
6539.38 7680
6540.14 7285
6540.90 6704
6541.66 6077
6542.43 5496
6543.19 5038
6543.95 4724
6544.71 4443
6545.48 4241
6546.24 4071
6547.00 4008
6547.77 3945
6548.53 3942
6549.29 3896
6550.06 3797
6550.82 3760
6551.58 3757
6552.34 3747
6553.11 3685
6553.87 3681
6554.63 3662
6555.40 3640
6556.16 3659
6556.93 3626
6557.69 3692
6558.45 3698
6559.22 3696
6559.98 3684
6560.74 3720
6561.51 3761
6562.27 3789
6563.03 3806
6563.80 3845
6564.56 3859
6565.33 3913
6566.09 3899
6566.85 3892
6567.62 3896
6568.38 3866
6569.15 3866
6569.91 3961
6570.68 3983
6571.44 3953
6572.20 3967
6572.97 3993
6573.73 3987
6574.50 4015
6575.26 3942
6576.03 3942
6576.79 3955
6577.56 3853
6578.32 3875
6579.09 3875
6579.85 3896
6580.62 3834
6581.38 3826
6582.15 3817
6582.91 3819
6583.68 3878
6584.44 3871
6585.21 3898
6585.97 3869
6586.74 3873
6587.50 3877
6588.27 3796
6589.03 3814
6589.80 3812
6590.56 3915
6591.33 3955
6592.09 3964
6592.86 4017
6593.63 4205
6594.39 4418
6595.16 4528
6595.92 4623
6596.69 4539
6597.45 4537
6598.22 4520
6598.99 4384
6599.75 4199
6600.52 4061
6601.28 3937
6602.05 3779
6602.82 3671
6603.58 3537
6604.35 3460
6605.11 3480
6605.88 3392
6606.65 3365
6607.41 3318
6608.18 3284
6608.95 3294
6609.71 3354
6610.48 3293
6611.25 3293
6612.01 3313
6612.78 3326
6613.55 3304
6614.31 3240
6615.08 3238
6615.85 3190
6616.61 3197
6617.38 3296
6618.15 3277
6618.92 3303
6619.68 3452
6620.45 3573
6621.22 3675
6621.98 3813
6622.75 3923
6623.52 3958
6624.29 4111
6625.05 4163
6625.82 4133
6626.59 4038
6627.36 3883
6628.12 3700
6628.89 3596
6629.66 3463
6630.43 3356
6631.20 3348
6631.96 3323
6632.73 3414
6633.50 3507
6634.27 3562
6635.04 3715
6635.80 3864
6636.57 3933
6637.34 4037
6638.11 4097
6638.88 4150
6639.64 4204
6640.41 4270
6641.18 4364
6641.95 4403
6642.72 4442
6643.49 4418
6644.26 4233
6645.02 4136
6645.79 3982
6646.56 3770
6647.33 3619
6648.10 3348
6648.87 3258
6649.64 3209
6650.41 3137
6651.17 3073
6651.94 3066
6652.71 3055
6653.48 3027
6654.25 2991
6655.02 2916
6655.79 2926
6656.56 2911
6657.33 2929
6658.10 2877
6658.87 2814
6659.64 2790
6660.41 2740
6661.17 2718
6661.94 2773
6662.71 2800
6663.48 2820
6664.25 2781
6665.02 2753
6665.79 2777
6666.56 2780
6667.33 2815
6668.10 2869
6668.87 2864
6669.64 2959
6670.41 3023
6671.18 3034
6671.95 3114
6672.72 3111
6673.49 3104
6674.26 3103
6675.03 3065
6675.80 3082
6676.58 3003
6677.35 3043
6678.12 2990
6678.89 2997
6679.66 3068
6680.43 3054
6681.20 3173
6681.97 3202
6682.74 3188
6683.51 3237
6684.28 3282
6685.05 3335
6685.82 3439
6686.59 3518
6687.37 3591
6688.14 3571
6688.91 3508
6689.68 3307
6690.45 3200
6691.22 3059
6691.99 3028
6692.76 2977
6693.54 2920
6694.31 2785
6695.08 2773
6695.85 2711
6696.62 2727
6697.39 2711
6698.17 2681
6698.94 2669
6699.71 2670
6700.48 2644
6701.25 2586
6702.02 2571
6702.80 2542
6703.57 2558
6704.34 2586
6705.11 2554
6705.88 2483
6706.66 2484
6707.43 2491
6708.20 2481
6708.97 2441
6709.75 2326
6710.52 2388
6711.29 2395
6712.06 2341
6712.84 2335
6713.61 2332
6714.38 2285
6715.15 2329
6715.93 2284
6716.70 2243
6717.47 2218
6718.24 2252
6719.02 2289
6719.79 2247
6720.56 2190
6721.34 2228
6722.11 2259
6722.88 2252
6723.66 2241
6724.43 2260
6725.20 2269
6725.98 2241
6726.75 2248
6727.52 2245
6728.30 2219
6729.07 2161
6729.84 2227
6730.62 2214
6731.39 2198
6732.16 2219
6732.94 2249
6733.71 2293
6734.48 2300
6735.26 2265
6736.03 2308
6736.81 2351
6737.58 2370
6738.35 2352
6739.13 2394
6739.90 2413
6740.68 2460
6741.45 2463
6742.22 2438
6743.00 2433
6743.77 2429
6744.55 2414
6745.32 2435
6746.10 2443
6746.87 2464
6747.65 2487
6748.42 2512
6749.19 2492
6749.97 2499
6750.74 2512
6751.52 2607
6752.29 2674
6753.07 2708
6753.84 2811
6754.62 2806
6755.39 2800
6756.17 2816
6756.94 2768
6757.72 2693
6758.49 2656
6759.27 2689
6760.04 2555
6760.82 2503
6761.59 2554
6762.37 2555
6763.15 2485
6763.92 2495
6764.70 2481
6765.47 2457
6766.25 2532
6767.02 2597
6767.80 2617
6768.57 2672
6769.35 2691
6770.13 2697
6770.90 2621
6771.68 2545
6772.45 2506
6773.23 2473
6774.01 2383
6774.78 2425
6775.56 2407
6776.33 2420
6777.11 2370
6777.89 2293
6778.66 2296
6779.44 2327
6780.22 2330
6780.99 2319
6781.77 2382
6782.55 2292
6783.32 2344
6784.10 2297
6784.88 2277
6785.65 2263
6786.43 2239
6787.21 2194
6787.98 2192
6788.76 2207
6789.54 2147
6790.31 2138
6791.09 2126
6791.87 2172
6792.64 2094
6793.42 2165
6794.20 2136
6794.98 2142
6795.75 2145
6796.53 2172
6797.31 2162
6798.09 2182
6798.86 2222
6799.64 2225
6800.42 2257
6801.20 2255
6801.97 2265
6802.75 2290
6803.53 2301
6804.31 2272
6805.08 2385
6805.86 2315
6806.64 2314
6807.42 2347
6808.20 2360
6808.97 2350
6809.75 2355
6810.53 2293
6811.31 2294
6812.09 2269
6812.87 2244
6813.64 2275
6814.42 2242
6815.20 2275
6815.98 2288
6816.76 2301
6817.54 2252
6818.31 2200
6819.09 2194
6819.87 2241
6820.65 2218
6821.43 2243
6822.21 2227
6822.99 2246
6823.77 2290
6824.54 2234
6825.32 2208
6826.10 2258
6826.88 2211
6827.66 2182
6828.44 2132
6829.22 2151
6830.00 2189
6830.78 2157
6831.56 2163
6832.34 2185
6833.12 2209
6833.90 2169
6834.67 2212
6835.45 2325
6836.23 2486
6837.01 2646
6837.79 2885
6838.57 3150
6839.35 3275
6840.13 3379
6840.91 3423
6841.69 3471
6842.47 3341
6843.25 3225
6844.03 3087
6844.81 3036
6845.59 2921
6846.37 2804
6847.15 2679
6847.93 2642
6848.71 2720
6849.49 2752
6850.27 2873
6851.05 2897
6851.84 2951
6852.62 3003
6853.40 3013
6854.18 2905
6854.96 2883
6855.74 2783
6856.52 2671
6857.30 2560
6858.08 2536
6858.86 2490
6859.64 2450
6860.42 2483
6861.20 2482
6861.99 2404
6862.77 2384
6863.55 2371
6864.33 2384
6865.11 2431
6865.89 2418
6866.67 2416
6867.45 2442
6868.24 2561
6869.02 2489
6869.80 2481
6870.58 2461
6871.36 2504
6872.14 2583
6872.93 2510
6873.71 2549
6874.49 2568
6875.27 2640
6876.05 2678
6876.83 2696
6877.62 2712
6878.40 2749
6879.18 2856
6879.96 3048
6880.74 3213
6881.53 3504
6882.31 3768
6883.09 4066
6883.87 4209
6884.66 4231
6885.44 4117
6886.22 4048
6887.00 3989
6887.79 4027
6888.57 4111
6889.35 4250
6890.13 4325
6890.92 4261
6891.70 4174
6892.48 4037
6893.27 3888
6894.05 3789
6894.83 3589
6895.61 3407
6896.40 3361
6897.18 3321
6897.96 3245
6898.75 3242
6899.53 3198
6900.31 3108
6901.10 3041
6901.88 3026
6902.66 2975
6903.45 2977
6904.23 2969
6905.01 2973
6905.80 2925
6906.58 2960
6907.36 2923
6908.15 2924
6908.93 2818
6909.72 2803
6910.50 2825
6911.28 2768
6912.07 2698
6912.85 2765
6913.64 2746
6914.42 2677
6915.20 2611
6915.99 2636
6916.77 2678
6917.56 2694
6918.34 2600
6919.12 2608
6919.91 2618
6920.69 2646
6921.48 2647
6922.26 2634
6923.05 2572
6923.83 2547
6924.62 2610
6925.40 2627
6926.19 2623
6926.97 2589
6927.75 2579
6928.54 2666
6929.32 2644
6930.11 2657
6930.89 2685
6931.68 2715
6932.46 2699
6933.25 2694
6934.04 2743
6934.82 2750
6935.61 2815
6936.39 2749
6937.18 2761
6937.96 2863
6938.75 2939
6939.53 3049
6940.32 3154
6941.10 3234
6941.89 3365
6942.67 3521
6943.46 3607
6944.25 3616
6945.03 3734
6945.82 3681
6946.60 3744
6947.39 3776
6948.18 3844
6948.96 3862
6949.75 4015
6950.53 4082
6951.32 4060
6952.11 3965
6952.89 3857
6953.68 3771
6954.47 3670
6955.25 3641
6956.04 3621
6956.82 3575
6957.61 3483
6958.40 3419
6959.18 3491
6959.97 3515
6960.76 3508
6961.54 3499
6962.33 3568
6963.12 3625
6963.90 3624
6964.69 3695
6965.48 3811
6966.27 3868
6967.05 4012
6967.84 4087
6968.63 4236
6969.41 4431
6970.20 4617
6970.99 4746
6971.78 4739
6972.56 4675
6973.35 4685
6974.14 4632
6974.93 4647
6975.71 4533
6976.50 4603
6977.29 4638
6978.08 4660
6978.86 4734
6979.65 4846
6980.44 5182
6981.23 5583
6982.01 6255
6982.80 7204
6983.59 8652
6984.38 10349
6985.17 12180
6985.95 13859
6986.74 14771
6987.53 15078
6988.32 14893
6989.11 14266
6989.90 13197
6990.68 11841
6991.47 10481
6992.26 9158
6993.05 7961
6993.84 7020
6994.63 6111
6995.42 5490
6996.20 4947
6996.99 4529
6997.78 4250
6998.57 3972
6999.36 3750
7000.15 3615
7000.94 3534
7001.73 3445
7002.52 3369
7003.30 3177
7004.09 3156
7004.88 3025
7005.67 2868
7006.46 2818
7007.25 2758
7008.04 2671
7008.83 2518
7009.62 2537
7010.41 2559
7011.20 2562
7011.99 2570
7012.78 2634
7013.57 2702
7014.36 2836
7015.15 2864
7015.94 2798
7016.73 2736
7017.52 2757
7018.31 2681
7019.10 2608
7019.89 2629
7020.68 2593
7021.47 2576
7022.26 2561
7023.05 2600
7023.84 2641
7024.63 2647
7025.42 2633
7026.21 2596
7027.00 2665
7027.79 2605
7028.58 2612
7029.37 2614
7030.16 2538
7030.95 2521
7031.74 2505
7032.53 2561
7033.32 2610
7034.11 2591
7034.90 2625
7035.70 2684
7036.49 2681
7037.28 2721
7038.07 2755
7038.86 2806
7039.65 2800
7040.44 2814
7041.23 2855
7042.02 2878
7042.82 2880
7043.61 2951
7044.40 2963
7045.19 2971
7045.98 2939
7046.77 2940
7047.56 3019
7048.36 3121
7049.15 3083
7049.94 3114
7050.73 3263
7051.52 3224
7052.31 3263
7053.11 3287
7053.90 3258
7054.69 3215
7055.48 3070
7056.27 2914
7057.07 2908
7057.86 2894
7058.65 2803
7059.44 2794
7060.24 2796
7061.03 2744
7061.82 2667
7062.61 2671
7063.40 2701
7064.20 2542
7064.99 2454
7065.78 2485
7066.58 2469
7067.37 2425
7068.16 2342
7068.95 2264
7069.75 2236
7070.54 2211
7071.33 2193
7072.13 2090
7072.92 2094
7073.71 2107
7074.50 2095
7075.30 2005
7076.09 1972
7076.88 1965
7077.68 1940
7078.47 1942
7079.26 1915
7080.06 1885
7080.85 1844
7081.64 1841
7082.44 1863
7083.23 1801
7084.02 1795
7084.82 1840
7085.61 1850
7086.41 1805
7087.20 1793
7087.99 1830
7088.79 1814
7089.58 1795
7090.38 1785
7091.17 1760
7091.96 1689
7092.76 1688
7093.55 1651
7094.35 1644
7095.14 1658
7095.93 1588
7096.73 1635
7097.52 1590
7098.32 1579
7099.11 1551
7099.91 1562
7100.70 1567
7101.50 1577
7102.29 1539
7103.09 1601
7103.88 1584
7104.67 1533
7105.47 1468
7106.26 1502
7107.06 1507
7107.85 1499
7108.65 1479
7109.44 1490
7110.24 1538
7111.03 1474
7111.83 1485
7112.62 1495
7113.42 1501
7114.22 1458
7115.01 1452
7115.81 1475
7116.60 1464
7117.40 1479
7118.19 1488
7118.99 1505
7119.78 1447
7120.58 1457
7121.38 1484
7122.17 1538
7122.97 1498
7123.76 1513
7124.56 1450
7125.35 1467
7126.15 1491
7126.95 1532
7127.74 1543
7128.54 1514
7129.34 1527
7130.13 1584
7130.93 1538
7131.72 1526
7132.52 1556
7133.32 1580
7134.11 1578
7134.91 1520
7135.71 1501
7136.50 1435
7137.30 1435
7138.10 1416
7138.89 1412
7139.69 1366
7140.49 1378
7141.28 1355
7142.08 1419
7142.88 1389
7143.67 1358
7144.47 1370
7145.27 1376
7146.06 1380
7146.86 1312
7147.66 1329
7148.46 1311
7149.25 1303
7150.05 1282
7150.85 1290
7151.65 1313
7152.44 1318
7153.24 1275
7154.04 1274
7154.84 1289
7155.63 1313
7156.43 1346
7157.23 1360
7158.03 1327
7158.82 1285
7159.62 1344
7160.42 1354
7161.22 1363
7162.02 1286
7162.81 1288
7163.61 1240
7164.41 1276
7165.21 1253
7166.01 1272
7166.80 1245
7167.60 1232
7168.40 1207
7169.20 1250
7170.00 1233
7170.80 1206
7171.60 1201
7172.39 1190
7173.19 1226
7173.99 1166
7174.79 1237
7175.59 1211
7176.39 1225
7177.19 1163
7177.99 1215
7178.78 1226
7179.58 1225
7180.38 1211
7181.18 1192
7181.98 1203
7182.78 1259
7183.58 1283
7184.38 1263
7185.18 1289
7185.98 1242
7186.78 1263
7187.58 1226
7188.37 1204
7189.17 1178
7189.97 1252
7190.77 1254
7191.57 1254
7192.37 1244
7193.17 1268
7193.97 1291
7194.77 1295
7195.57 1240
7196.37 1234
7197.17 1296
7197.97 1261
7198.77 1285
7199.57 1221
7200.37 1259
7201.17 1261
7201.97 1257
7202.77 1274
7203.57 1270
7204.37 1312
7205.17 1352
7205.97 1278
7206.77 1289
7207.57 1296
7208.38 1284
7209.18 1305
7209.98 1323
7210.78 1378
7211.58 1405
7212.38 1399
7213.18 1415
7213.98 1426
7214.78 1387
7215.58 1413
7216.38 1413
7217.18 1378
7217.99 1336
7218.79 1365
7219.59 1339
7220.39 1361
7221.19 1374
7221.99 1345
7222.79 1386
7223.59 1358
7224.40 1343
7225.20 1323
7226.00 1347
7226.80 1328
7227.60 1299
7228.40 1314
7229.21 1322
7230.01 1317
7230.81 1296
7231.61 1282
7232.41 1257
7233.22 1285
7234.02 1250
7234.82 1306
7235.62 1285
7236.42 1291
7237.23 1265
7238.03 1306
7238.83 1295
7239.63 1279
7240.43 1269
7241.24 1236
7242.04 1229
7242.84 1241
7243.64 1236
7244.45 1212
7245.25 1250
7246.05 1254
7246.86 1293
7247.66 1250
7248.46 1287
7249.26 1253
7250.07 1242
7250.87 1238
7251.67 1235
7252.48 1149
7253.28 1189
7254.08 1196
7254.88 1224
7255.69 1183
7256.49 1188
7257.29 1220
7258.10 1245
7258.90 1250
7259.70 1175
7260.51 1163
7261.31 1134
7262.12 1162
7262.92 1133
7263.72 1152
7264.53 1143
7265.33 1193
7266.13 1198
7266.94 1203
7267.74 1146
7268.55 1136
7269.35 1177
7270.15 1158
7270.96 1178
7271.76 1116
7272.57 1155
7273.37 1208
7274.17 1206
7274.98 1186
7275.78 1214
7276.59 1216
7277.39 1187
7278.20 1152
7279.00 1193
7279.80 1218
7280.61 1214
7281.41 1267
7282.22 1251
7283.02 1281
7283.83 1301
7284.63 1370
7285.44 1320
7286.24 1349
7287.05 1281
7287.85 1324
7288.66 1335
7289.46 1328
7290.27 1290
7291.07 1283
7291.88 1304
7292.68 1292
7293.49 1283
7294.29 1317
7295.10 1307
7295.90 1289
7296.71 1351
7297.52 1364
7298.32 1409
7299.13 1408
7299.93 1455
7300.74 1426
7301.54 1445
7302.35 1442
7303.16 1454
7303.96 1461
7304.77 1465
7305.57 1490
7306.38 1477
7307.19 1500
7307.99 1557
7308.80 1543
7309.60 1591
7310.41 1628
7311.22 1667
7312.02 1653
7312.83 1660
7313.64 1683
7314.44 1728
7315.25 1816
7316.05 1838
7316.86 1938
7317.67 2145
7318.47 2373
7319.28 2692
7320.09 2851
7320.89 2980
7321.70 2906
7322.51 2756
7323.32 2690
7324.12 2534
7324.93 2416
7325.74 2221
7326.54 2100
7327.35 2093
7328.16 1981
7328.97 1867
7329.77 1844
7330.58 1817
7331.39 1814
7332.19 1760
7333.00 1774
7333.81 1844
7334.62 1819
7335.42 1818
7336.23 1792
7337.04 1720
7337.85 1798
7338.66 1742
7339.46 1686
7340.27 1674
7341.08 1680
7341.89 1662
7342.70 1645
7343.50 1672
7344.31 1575
7345.12 1583
7345.93 1545
7346.74 1538
7347.54 1482
7348.35 1556
7349.16 1544
7349.97 1511
7350.78 1448
7351.59 1479
7352.39 1492
7353.20 1451
7354.01 1414
7354.82 1371
7355.63 1413
7356.44 1412
7357.25 1422
7358.06 1410
7358.86 1368
7359.67 1387
7360.48 1447
7361.29 1435
7362.10 1432
7362.91 1457
7363.72 1461
7364.53 1475
7365.34 1522
7366.15 1472
7366.96 1466
7367.77 1429
7368.57 1432
7369.38 1438
7370.19 1384
7371.00 1422
7371.81 1396
7372.62 1354
7373.43 1283
7374.24 1295
7375.05 1266
7375.86 1255
7376.67 1265
7377.48 1299
7378.29 1284
7379.10 1305
7379.91 1350
7380.72 1373
7381.53 1389
7382.34 1371
7383.15 1389
7383.96 1388
7384.77 1387
7385.58 1376
7386.39 1349
7387.20 1320
7388.01 1309
7388.83 1289
7389.64 1313
7390.45 1276
7391.26 1308
7392.07 1272
7392.88 1293
7393.69 1238
7394.50 1247
7395.31 1211
7396.12 1229
7396.93 1247
7397.74 1227
7398.56 1260
7399.37 1200
7400.18 1235
7400.99 1263
7401.80 1251
7402.61 1233
7403.42 1280
7404.23 1252
7405.05 1246
7405.86 1249
7406.67 1202
7407.48 1233
7408.29 1171
7409.10 1193
7409.91 1155
7410.73 1148
7411.54 1155
7412.35 1131
7413.16 1122
7413.97 1140
7414.79 1120
7415.60 1136
7416.41 1107
7417.22 1091
7418.03 1085
7418.85 1047
7419.66 1035
7420.47 1069
7421.28 1066
7422.10 1013
7422.91 1035
7423.72 1041
7424.53 1061
7425.35 1056
7426.16 1076
7426.97 1044
7427.78 1040
7428.60 1108
7429.41 1059
7430.22 1006
7431.03 992
7431.85 1008
7432.66 1023
7433.47 1011
7434.29 970
7435.10 1000
7435.91 977
7436.73 984
7437.54 1052
7438.35 1029
7439.17 991
7439.98 988
7440.79 1006
7441.61 991
7442.42 983
7443.23 986
7444.05 1015
7444.86 990
7445.67 999
7446.49 956
7447.30 999
7448.11 996
7448.93 1005
7449.74 968
7450.56 972
7451.37 968
7452.18 982
7453.00 1008
7453.81 1002
7454.63 993
7455.44 1001
7456.26 994
7457.07 966
7457.88 968
7458.70 1004
7459.51 1019
7460.33 975
7461.14 987
7461.96 993
7462.77 1017
7463.59 1040
7464.40 1017
7465.21 1034
7466.03 983
7466.84 1073
7467.66 1076
7468.47 1072
7469.29 1071
7470.10 1067
7470.92 1097
7471.73 1143
7472.55 1124
7473.36 1105
7474.18 1118
7474.99 1175
7475.81 1186
7476.63 1134
7477.44 1112
7478.26 1117
7479.07 1099
7479.89 1112
7480.70 1138
7481.52 1094
7482.33 1122
7483.15 1136
7483.97 1118
7484.78 1097
7485.60 1070
7486.41 1104
7487.23 1107
7488.05 1088
7488.86 1109
7489.68 1077
7490.49 1103
7491.31 1092
7492.13 1038
7492.94 1036
7493.76 1031
7494.57 1063
7495.39 1068
7496.21 1026
7497.02 1001
7497.84 1057
7498.66 1031
7499.47 1023
7500.29 1066
7501.11 1040
7501.92 1054
7502.74 1066
7503.56 1090
7504.37 1107
7505.19 1111
7506.01 1090
7506.82 1065
7507.64 1098
7508.46 1091
7509.28 1099
7510.09 1074
7510.91 1057
7511.73 1091
7512.55 1079
7513.36 1075
7514.18 1109
7515.00 1104
7515.81 1111
7516.63 1078
7517.45 1066
7518.27 1046
7519.09 1069
7519.90 1020
7520.72 1071
7521.54 1061
7522.36 1046
7523.17 1041
7523.99 1005
7524.81 1052
7525.63 1064
7526.45 1062
7527.26 1051
7528.08 1050
7528.90 1026
7529.72 1027
7530.54 1054
7531.36 1052
7532.17 1054
7532.99 1068
7533.81 1066
7534.63 1055
7535.45 1035
7536.27 1053
7537.09 1037
7537.90 1014
7538.72 1042
7539.54 1053
7540.36 1056
7541.18 1062
7542.00 1054
7542.82 1064
7543.64 1068
7544.45 1050
7545.27 1070
7546.09 1069
7546.91 1047
7547.73 1074
7548.55 1056
7549.37 1069
7550.19 1089
7551.01 1065
7551.83 1058
7552.65 1076
7553.47 1100
7554.29 1078
7555.11 1065
7555.93 1059
7556.75 1049
7557.57 1103
7558.39 1115
7559.21 1106
7560.03 1107
7560.85 1099
7561.67 1133
7562.49 1129
7563.31 1152
7564.13 1116
7564.95 1117
7565.77 1117
7566.59 1142
7567.41 1163
7568.23 1167
7569.05 1179
7569.87 1174
7570.69 1165
7571.51 1177
7572.33 1173
7573.15 1172
7573.97 1216
7574.79 1204
7575.61 1199
7576.43 1193
7577.25 1220
7578.07 1231
7578.89 1220
7579.72 1185
7580.54 1242
7581.36 1279
7582.18 1260
7583.00 1208
7583.82 1221
7584.64 1259
7585.46 1295
7586.29 1310
7587.11 1291
7587.93 1327
7588.75 1351
7589.57 1372
7590.39 1382
7591.21 1319
7592.04 1351
7592.86 1400
7593.68 1367
7594.50 1398
7595.32 1391
7596.14 1488
7596.97 1464
7597.79 1539
7598.61 1528
7599.43 1500
7600.25 1559
7601.08 1517
7601.90 1591
7602.72 1584
7603.54 1615
7604.37 1612
7605.19 1700
7606.01 1721
7606.83 1719
7607.65 1737
7608.48 1731
7609.30 1682
7610.12 1685
7610.95 1680
7611.77 1685
7612.59 1686
7613.41 1682
7614.24 1705
7615.06 1701
7615.88 1780
7616.71 1881
7617.53 2030
7618.35 2087
7619.17 2135
7620.00 2167
7620.82 2168
7621.64 2196
7622.47 2161
7623.29 2119
7624.11 2143
7624.94 2103
7625.76 2114
7626.58 2180
7627.41 2125
7628.23 2121
7629.05 2107
7629.88 2175
7630.70 2178
7631.53 2204
7632.35 2138
7633.17 2121
7634.00 2084
7634.82 2074
7635.65 1996
7636.47 1942
7637.29 1965
7638.12 1871
7638.94 1769
7639.77 1725
7640.59 1724
7641.41 1724
7642.24 1652
7643.06 1708
7643.89 1734
7644.71 1783
7645.54 1790
7646.36 1800
7647.19 1809
7648.01 1845
7648.84 1802
7649.66 1785
7650.48 1714
7651.31 1661
7652.13 1592
7652.96 1559
7653.78 1506
7654.61 1504
7655.43 1484
7656.26 1483
7657.08 1485
7657.91 1418
7658.74 1374
7659.56 1357
7660.39 1390
7661.21 1438
7662.04 1433
7662.86 1394
7663.69 1449
7664.51 1377
7665.34 1373
7666.16 1384
7666.99 1361
7667.82 1386
7668.64 1412
7669.47 1368
7670.29 1356
7671.12 1367
7671.94 1334
7672.77 1345
7673.60 1385
7674.42 1381
7675.25 1313
7676.08 1359
7676.90 1341
7677.73 1353
7678.55 1323
7679.38 1317
7680.21 1356
7681.03 1371
7681.86 1386
7682.69 1467
7683.51 1415
7684.34 1491
7685.17 1556
7685.99 1610
7686.82 1601
7687.65 1611
7688.47 1637
7689.30 1564
7690.13 1508
7690.95 1462
7691.78 1441
7692.61 1428
7693.44 1399
7694.26 1403
7695.09 1373
7695.92 1346
7696.74 1382
7697.57 1435
7698.40 1455
7699.23 1468
7700.05 1499
7700.88 1484
7701.71 1436
7702.54 1459
7703.36 1430
7704.19 1397
7705.02 1324
7705.85 1356
7706.67 1336
7707.50 1313
7708.33 1255
7709.16 1262
7709.99 1235
7710.81 1279
7711.64 1300
7712.47 1231
7713.30 1230
7714.13 1201
7714.96 1213
7715.78 1200
7716.61 1191
7717.44 1181
7718.27 1184
7719.10 1173
7719.93 1174
7720.75 1143
7721.58 1203
7722.41 1149
7723.24 1157
7724.07 1123
7724.90 1098
7725.73 1100
7726.56 1100
7727.38 1117
7728.21 1127
7729.04 1132
7729.87 1125
7730.70 1151
7731.53 1098
7732.36 1082
7733.19 1067
7734.02 1089
7734.85 1086
7735.68 1084
7736.51 1068
7737.34 1084
7738.16 1052
7738.99 1060
7739.82 1016
7740.65 998
7741.48 1021
7742.31 1012
7743.14 1029
7743.97 1010
7744.80 969
7745.63 973
7746.46 999
7747.29 1024
7748.12 973
7748.95 988
7749.78 1015
7750.61 988
7751.44 1018
7752.27 1022
7753.10 1017
7753.93 1000
7754.76 972
7755.59 988
7756.43 984
7757.26 952
7758.09 979
7758.92 992
7759.75 998
7760.58 995
7761.41 988
7762.24 1002
7763.07 1018
7763.90 1011
7764.73 989
7765.56 975
7766.39 998
7767.23 962
7768.06 998
7768.89 1002
7769.72 1030
7770.55 1004
7771.38 1030
7772.21 968
7773.04 974
7773.88 1022
7774.71 1013
7775.54 1012
7776.37 1081
7777.20 1010
7778.03 1006
7778.87 989
7779.70 1031
7780.53 1076
7781.36 999
7782.19 1035
7783.02 1080
7783.86 1053
7784.69 1041
7785.52 1055
7786.35 1040
7787.18 1053
7788.02 1031
7788.85 1052
7789.68 1069
7790.51 1080
7791.35 1092
7792.18 1047
7793.01 1073
7793.84 1093
7794.68 1087
7795.51 1110
7796.34 1119
7797.17 1124
7798.01 1161
7798.84 1153
7799.67 1158
7800.50 1160
7801.34 1135
7802.17 1185
7803.00 1201
7803.84 1157
7804.67 1174
7805.50 1219
7806.34 1203
7807.17 1198
7808.00 1183
7808.84 1232
7809.67 1222
7810.50 1263
7811.34 1280
7812.17 1317
7813.00 1295
7813.84 1399
7814.67 1375
7815.50 1380
7816.34 1421
7817.17 1458
7818.00 1432
7818.84 1449
7819.67 1420
7820.51 1433
7821.34 1491
7822.17 1516
7823.01 1586
7823.84 1610
7824.68 1624
7825.51 1595
7826.34 1606
7827.18 1560
7828.01 1537
7828.85 1519
7829.68 1516
7830.52 1489
7831.35 1474
7832.19 1493
7833.02 1534
7833.85 1546
7834.69 1557
7835.52 1603
7836.36 1607
7837.19 1594
7838.03 1564
7838.86 1453
7839.70 1477
7840.53 1449
7841.37 1445
7842.20 1432
7843.04 1442
7843.87 1330
7844.71 1322
7845.54 1316
7846.38 1321
7847.22 1309
7848.05 1302
7848.89 1303
7849.72 1288
7850.56 1291
7851.39 1331
7852.23 1309
7853.06 1254
7853.90 1285
7854.74 1279
7855.57 1295
7856.41 1279
7857.24 1285
7858.08 1283
7858.91 1271
7859.75 1293
7860.59 1327
7861.42 1321
7862.26 1339
7863.09 1316
7863.93 1294
7864.77 1312
7865.60 1326
7866.44 1309
7867.28 1329
7868.11 1327
7868.95 1366
7869.79 1323
7870.62 1401
7871.46 1396
7872.30 1376
7873.13 1428
7873.97 1443
7874.81 1443
7875.64 1465
7876.48 1530
7877.32 1639
7878.15 1692
7878.99 1778
7879.83 1813
7880.67 1819
7881.50 1803
7882.34 1774
7883.18 1740
7884.01 1738
7884.85 1698
7885.69 1657
7886.53 1577
7887.36 1581
7888.20 1580
7889.04 1580
7889.88 1575
7890.71 1590
7891.55 1663
7892.39 1664
7893.23 1755
7894.07 1678
7894.90 1637
7895.74 1615
7896.58 1629
7897.42 1601
7898.25 1593
7899.09 1543
7899.93 1510
7900.77 1506
7901.61 1404
7902.45 1411
7903.28 1385
7904.12 1378
7904.96 1395
7905.80 1377
7906.64 1344
7907.48 1364
7908.32 1337
7909.15 1348
7909.99 1324
7910.83 1377
7911.67 1363
7912.51 1380
7913.35 1407
7914.19 1399
7915.03 1416
7915.86 1404
7916.70 1407
7917.54 1402
7918.38 1427
7919.22 1380
7920.06 1366
7920.90 1365
7921.74 1333
7922.58 1283
7923.42 1298
7924.26 1259
7925.10 1229
7925.94 1234
7926.78 1251
7927.61 1257
7928.45 1206
7929.29 1242
7930.13 1249
7930.97 1253
7931.81 1240
7932.65 1216
7933.49 1238
7934.33 1235
7935.17 1218
7936.01 1251
7936.85 1239
7937.69 1221
7938.53 1222
7939.37 1236
7940.21 1271
7941.05 1230
7941.90 1194
7942.74 1228
7943.58 1234
7944.42 1200
7945.26 1228
7946.10 1238
7946.94 1286
7947.78 1238
7948.62 1280
7949.46 1271
7950.30 1314
7951.14 1346
7951.98 1396
7952.82 1416
7953.66 1457
7954.51 1436
7955.35 1490
7956.19 1568
7957.03 1597
7957.87 1613
7958.71 1653
7959.55 1631
7960.39 1588
7961.24 1633
7962.08 1581
7962.92 1580
7963.76 1554
7964.60 1545
7965.44 1537
7966.29 1529
7967.13 1566
7967.97 1627
7968.81 1635
7969.65 1673
7970.49 1677
7971.34 1658
7972.18 1565
7973.02 1476
7973.86 1443
7974.70 1427
7975.55 1421
7976.39 1408
7977.23 1351
7978.07 1352
7978.92 1295
7979.76 1285
7980.60 1238
7981.44 1248
7982.29 1222
7983.13 1261
7983.97 1232
7984.81 1174
7985.66 1150
7986.50 1193
7987.34 1198
7988.18 1158
7989.03 1097
7989.87 1083
7990.71 1062
7991.56 1079
7992.40 1050
7993.24 1033
7994.08 1046
7994.93 1020
7995.77 1056
7996.61 1012
7997.46 991
7998.30 986
7999.14 1003
7999.99 991
8000.83 992
8001.68 964
8002.52 943
8003.36 947
8004.21 939
8005.05 912
8005.89 933
8006.74 953
8007.58 917
8008.43 961
8009.27 907
8010.11 909
8010.96 883
8011.80 915
8012.65 886
8013.49 877
8014.33 880
8015.18 927
8016.02 858
8016.87 852
8017.71 851
8018.56 878
8019.40 906
8020.24 865
8021.09 865
8021.93 850
8022.78 858
8023.62 853
8024.47 885
8025.31 857
8026.16 869
8027.00 877
8027.85 880
8028.69 861
8029.54 856
8030.38 887
8031.23 889
8032.07 886
8032.92 855
8033.76 860
8034.61 880
8035.45 833
8036.30 865
8037.14 916
8037.99 854
8038.83 872
8039.68 894
8040.53 899
8041.37 877
8042.22 869
8043.06 876
8043.91 897
8044.75 852
8045.60 855
8046.45 874
8047.29 847
8048.14 832
8048.98 865
8049.83 861
8050.68 828
8051.52 831
8052.37 815
8053.21 871
8054.06 843
8054.91 818
8055.75 791
8056.60 825
8057.45 837
8058.29 780
8059.14 793
8059.99 745
8060.83 802
8061.68 798
8062.53 782
8063.37 798
8064.22 768
8065.07 801
8065.91 824
8066.76 786
8067.61 742
8068.45 743
8069.30 761
8070.15 741
8071.00 746
8071.84 758
8072.69 762
8073.54 784
8074.39 732
8075.23 737
8076.08 740
8076.93 744
8077.78 733
8078.62 773
8079.47 768
8080.32 731
8081.17 744
8082.01 757
8082.86 736
8083.71 730
8084.56 768
8085.41 728
8086.25 711
8087.10 707
8087.95 762
8088.80 742
8089.65 780
8090.49 732
8091.34 726
8092.19 703
8093.04 698
8093.89 758
8094.74 740
8095.58 752
8096.43 749
8097.28 757
8098.13 744
8098.98 689
8099.83 704
8100.68 747
8101.52 775
8102.37 745
8103.22 762
8104.07 759
8104.92 741
8105.77 705
8106.62 726
8107.47 747
8108.32 735
8109.17 736
8110.01 761
8110.86 734
8111.71 743
8112.56 708
8113.41 767
8114.26 731
8115.11 711
8115.96 739
8116.81 723
8117.66 743
8118.51 713
8119.36 742
8120.21 756
8121.06 706
8121.91 731
8122.76 742
8123.61 728
8124.46 732
8125.31 722
8126.16 749
8127.01 726
8127.86 748
8128.71 746
8129.56 749
8130.41 765
8131.26 717
8132.11 737
8132.96 769
8133.81 788
8134.66 788
8135.51 842
8136.36 767
8137.21 796
8138.06 766
8138.92 793
8139.77 727
8140.62 765
8141.47 778
8142.32 746
8143.17 712
8144.02 751
8144.87 742
8145.72 740
8146.57 725
8147.42 765
8148.28 745
8149.13 732
8149.98 750
8150.83 740
8151.68 734
8152.53 741
8153.38 750
8154.24 806
8155.09 780
8155.94 739
8156.79 760
8157.64 783
8158.49 779
8159.35 717
8160.20 729
8161.05 762
8161.90 739
8162.75 720
8163.61 733
8164.46 733
8165.31 723
8166.16 735
8167.01 717
8167.87 734
8168.72 729
8169.57 713
8170.42 733
8171.28 740
8172.13 683
8172.98 702
8173.83 727
8174.69 720
8175.54 690
8176.39 702
8177.24 728
8178.10 676
8178.95 685
8179.80 722
8180.66 654
8181.51 649
8182.36 724
8183.22 708
8184.07 706
8184.92 684
8185.77 687
8186.63 698
8187.48 690
8188.33 699
8189.19 686
8190.04 677
8190.89 666
8191.75 669
8192.60 681
8193.46 719
8194.31 689
8195.16 734
8196.02 698
8196.87 701
8197.72 688
8198.58 698
8199.43 721
8200.29 698
8201.14 687
8201.99 681
8202.85 703
8203.70 720
8204.56 695
8205.41 670
8206.26 684
8207.12 697
8207.97 691
8208.83 687
8209.68 695
8210.54 698
8211.39 687
8212.25 726
8213.10 683
8213.95 685
8214.81 700
8215.66 675
8216.52 675
8217.37 692
8218.23 679
8219.08 691
8219.94 682
8220.79 707
8221.65 669
8222.50 698
8223.36 680
8224.21 693
8225.07 710
8225.92 705
8226.78 708
8227.64 719
8228.49 704
8229.35 677
8230.20 698
8231.06 718
8231.91 697
8232.77 703
8233.62 716
8234.48 709
8235.34 679
8236.19 715
8237.05 696
8237.90 677
8238.76 674
8239.62 700
8240.47 700
8241.33 721
8242.18 691
8243.04 694
8243.90 704
8244.75 710
8245.61 733
8246.46 699
8247.32 725
8248.18 737
8249.03 707
8249.89 725
8250.75 720
8251.60 683
8252.46 738
8253.32 752
8254.17 738
8255.03 695
8255.89 729
8256.74 754
8257.60 705
8258.46 734
8259.32 793
8260.17 766
8261.03 733
8261.89 784
8262.74 774
8263.60 793
8264.46 743
8265.32 772
8266.17 790
8267.03 758
8267.89 747
8268.75 824
8269.60 813
8270.46 797
8271.32 832
8272.18 844
8273.03 879
8273.89 890
8274.75 869
8275.61 881
8276.47 919
8277.32 937
8278.18 976
8279.04 998
8279.90 1043
8280.76 1075
8281.61 1104
8282.47 1080
8283.33 1032
8284.19 1072
8285.05 1014
8285.91 982
8286.76 966
8287.62 1011
8288.48 1011
8289.34 995
8290.20 1004
8291.06 1012
8291.92 1022
8292.77 1026
8293.63 1029
8294.49 1062
8295.35 1024
8296.21 1061
8297.07 1062
8297.93 1033
8298.79 1001
8299.65 961
8300.51 959
8301.36 908
8302.22 947
8303.08 919
8303.94 916
8304.80 886
8305.66 854
8306.52 853
8307.38 892
8308.24 860
8309.10 835
8309.96 818
8310.82 826
8311.68 806
8312.54 806
8313.40 792
8314.26 819
8315.12 804
8315.98 788
8316.84 773
8317.70 784
8318.56 758
8319.42 748
8320.28 770
8321.14 749
8322.00 722
8322.86 736
8323.72 774
8324.58 771
8325.44 727
8326.30 740
8327.16 756
8328.02 725
8328.88 720
8329.74 748
8330.60 743
8331.46 767
8332.33 727
8333.19 732
8334.05 711
8334.91 719
8335.77 732
8336.63 704
8337.49 707
8338.35 707
8339.21 747
8340.07 748
8340.94 734
8341.80 740
8342.66 754
8343.52 709
8344.38 761
8345.24 729
8346.10 751
8346.97 737
8347.83 732
8348.69 765
8349.55 756
8350.41 715
8351.27 724
8352.14 729
8353.00 727
8353.86 736
8354.72 738
8355.58 734
8356.45 744
8357.31 739
8358.17 735
8359.03 743
8359.89 739
8360.76 741
8361.62 769
8362.48 772
8363.34 761
8364.21 783
8365.07 764
8365.93 760
8366.79 732
8367.66 719
8368.52 757
8369.38 755
8370.24 768
8371.11 749
8371.97 765
8372.83 770
8373.70 752
8374.56 740
8375.42 742
8376.29 772
8377.15 745
8378.01 740
8378.87 747
8379.74 750
8380.60 730
8381.46 750
8382.33 718
8383.19 744
8384.06 738
8384.92 775
8385.78 764
8386.65 755
8387.51 743
8388.37 759
8389.24 737
8390.10 743
8390.96 756
8391.83 769
8392.69 748
8393.56 747
8394.42 779
8395.28 757
8396.15 746
8397.01 749
8397.88 742
8398.74 733
8399.61 739
8400.47 747
8401.33 782
8402.20 798
8403.06 788
8403.93 802
8404.79 772
8405.66 798
8406.52 784
8407.39 784
8408.25 762
8409.12 778
8409.98 784
8410.85 793
8411.71 772
8412.57 779
8413.44 793
8414.30 815
8415.17 803
8416.04 787
8416.90 833
8417.77 796
8418.63 756
8419.50 796
8420.36 827
8421.23 837
8422.09 831
8422.96 844
8423.82 870
8424.69 861
8425.55 858
8426.42 888
8427.29 917
8428.15 903
8429.02 895
8429.88 912
8430.75 891
8431.61 896
8432.48 935
8433.35 936
8434.21 929
8435.08 949
8435.95 935
8436.81 975
8437.68 1005
8438.54 1022
8439.41 1050
8440.28 1055
8441.14 1107
8442.01 1128
8442.88 1206
8443.74 1192
8444.61 1211
8445.48 1255
8446.34 1265
8447.21 1317
8448.08 1313
8448.94 1353
8449.81 1311
8450.68 1275
8451.54 1334
8452.41 1312
8453.28 1266
8454.14 1260
8455.01 1251
8455.88 1281
8456.75 1235
8457.61 1239
8458.48 1237
8459.35 1257
8460.22 1230
8461.08 1235
8461.95 1183
8462.82 1173
8463.69 1142
8464.55 1150
8465.42 1122
8466.29 1131
8467.16 1118
8468.02 1138
8468.89 1084
8469.76 1138
8470.63 1110
8471.50 1125
8472.36 1112
8473.23 1091
8474.10 1047
8474.97 1058
8475.84 1055
8476.70 1074
8477.57 1103
8478.44 1057
8479.31 1096
8480.18 1110
8481.05 1126
8481.91 1133
8482.78 1076
8483.65 1071
8484.52 1082
8485.39 1071
8486.26 1045
8487.13 1038
8488.00 1028
8488.86 1029
8489.73 1016
8490.60 985
8491.47 971
8492.34 1014
8493.21 1011
8494.08 979
8494.95 966
8495.82 980
8496.69 987
8497.56 926
8498.43 923
8499.29 919
8500.16 929
8501.03 906
8501.90 919
8502.77 887
8503.64 917
8504.51 920
8505.38 906
8506.25 914
8507.12 900
8507.99 907
8508.86 935
8509.73 929
8510.60 932
8511.47 926
8512.34 898
8513.21 916
8514.08 907
8514.95 895
8515.82 957
8516.69 941
8517.56 946
8518.43 967
8519.30 902
8520.17 945
8521.04 974
8521.91 996
8522.79 1007
8523.66 998
8524.53 1006
8525.40 1010
8526.27 1034
8527.14 1034
8528.01 1017
8528.88 1008
8529.75 1038
8530.62 1054
8531.49 1021
8532.36 1009
8533.24 1002
8534.11 1019
8534.98 997
8535.85 965
8536.72 951
8537.59 998
8538.46 1007
8539.34 997
8540.21 945
8541.08 946
8541.95 975
8542.82 998
8543.69 959
8544.56 941
8545.44 955
8546.31 915
8547.18 960
8548.05 971
8548.92 984
8549.80 959
8550.67 1031
8551.54 1053
8552.41 1046
8553.28 1085
8554.16 1098
8555.03 1077
8555.90 1134
8556.77 1093
8557.65 1084
8558.52 1094
8559.39 1057
8560.26 1077
8561.14 1051
8562.01 1036
8562.88 1031
8563.75 1003
8564.63 987
8565.50 942
8566.37 985
8567.24 958
8568.12 958
8568.99 976
8569.86 968
8570.74 940
8571.61 932
8572.48 915
8573.36 925
8574.23 943
8575.10 922
8575.98 966
8576.85 957
8577.72 920
8578.60 943
8579.47 976
8580.34 961
8581.22 982
8582.09 1002
8582.96 1025
8583.84 1004
8584.71 996
8585.59 980
8586.46 1015
8587.33 991
8588.21 1013
8589.08 1012
8589.96 1012
8590.83 965
8591.70 1017
8592.58 1023
8593.45 1039
8594.33 1043
8595.20 1048
8596.07 1054
8596.95 1074
8597.82 1045
8598.70 1045
8599.57 1091
8600.45 1110
8601.32 1114
8602.20 1100
8603.07 1092
8603.95 1094
8604.82 1120
8605.70 1100
8606.57 1089
8607.45 1112
8608.32 1136
8609.20 1144
8610.07 1146
8610.95 1151
8611.82 1148
8612.70 1170
8613.57 1184
8614.45 1220
8615.32 1226
8616.20 1241
8617.07 1256
8617.95 1296
8618.82 1284
8619.70 1317
8620.57 1357
8621.45 1394
8622.33 1352
8623.20 1374
8624.08 1346
8624.95 1386
8625.83 1382
8626.70 1381
8627.58 1377
8628.46 1424
8629.33 1419
8630.21 1421
8631.08 1476
8631.96 1458
8632.84 1474
8633.71 1545
8634.59 1554
8635.47 1499
8636.34 1498
8637.22 1575
8638.10 1595
8638.97 1562
8639.85 1538
8640.73 1625
8641.60 1672
8642.48 1682
8643.36 1670
8644.23 1685
8645.11 1714
8645.99 1754
8646.86 1812
8647.74 1814
8648.62 1877
8649.49 1864
8650.37 1864
8651.25 1850
8652.13 1925
8653.00 1891
8653.88 1933
8654.76 1927
8655.63 1955
8656.51 1963
8657.39 2098
8658.27 2123
8659.14 2222
8660.02 2340
8660.90 2500
8661.78 2660
8662.66 2707
8663.53 2890
8664.41 2964
8665.29 3089
8666.17 3171
8667.04 3192
8667.92 3150
8668.80 3090
8669.68 3046
8670.56 2996
8671.43 2975
8672.31 2986
8673.19 2987
8674.07 2994
8674.95 2922
8675.83 2858
8676.70 2752
8677.58 2683
8678.46 2682
8679.34 2568
8680.22 2474
8681.10 2382
8681.98 2365
8682.86 2292
8683.73 2216
8684.61 2164
8685.49 2160
8686.37 2153
8687.25 2205
8688.13 2306
8689.01 2387
8689.89 2521
8690.77 2698
8691.65 2799
8692.52 2837
8693.40 2886
8694.28 2940
8695.16 2916
8696.04 2841
8696.92 2774
8697.80 2737
8698.68 2682
8699.56 2611
8700.44 2515
8701.32 2467
8702.20 2391
8703.08 2368
8703.96 2306
8704.84 2186
8705.72 2147
8706.60 2129
8707.48 2016
8708.36 1936
8709.24 1906
8710.12 1845
8711.00 1766
8711.88 1735
8712.76 1715
8713.64 1680
8714.52 1643
8715.40 1641
8716.28 1669
8717.16 1625
8718.04 1616
8718.92 1611
8719.80 1610
8720.68 1592
8721.56 1581
8722.45 1589
8723.33 1597
8724.21 1570
8725.09 1597
8725.97 1605
8726.85 1625
8727.73 1653
8728.61 1665
8729.49 1637
8730.37 1624
8731.26 1656
8732.14 1646
8733.02 1632
8733.90 1649
8734.78 1672
8735.66 1702
8736.54 1755
8737.42 1735
8738.31 1707
8739.19 1754
8740.07 1769
8740.95 1721
8741.83 1734
8742.71 1780
8743.60 1754
8744.48 1811
8745.36 1774
8746.24 1802
8747.12 1787
8748.01 1846
8748.89 1813
8749.77 1846
8750.65 1855
8751.53 1919
8752.42 2005
8753.30 2022
8754.18 2117
8755.06 2147
8755.95 2196
8756.83 2278
8757.71 2328
8758.59 2366
8759.48 2389
8760.36 2356
8761.24 2320
8762.13 2304
8763.01 2282
8763.89 2208
8764.77 2132
8765.66 2146
8766.54 2112
8767.42 2136
8768.31 2105
8769.19 2101
8770.07 2098
8770.96 2142
8771.84 2086
8772.72 2126
8773.61 2047
8774.49 2084
8775.37 2034
8776.26 2020
8777.14 1972
8778.02 1966
8778.91 1933
8779.79 1895
8780.67 1881
8781.56 1913
8782.44 1942
8783.32 1966
8784.21 2004
8785.09 2030
8785.98 2082
8786.86 2120
8787.74 2146
8788.63 2158
8789.51 2199
8790.40 2132
8791.28 2098
8792.17 2038
8793.05 2005
8793.93 1962
8794.82 1927
8795.70 1889
8796.59 1857
8797.47 1796
8798.36 1782
8799.24 1769
8800.13 1761
8801.01 1724
8801.90 1721
8802.78 1705
8803.67 1678
8804.55 1700
8805.43 1643
8806.32 1721
8807.20 1674
8808.09 1692
8808.98 1690
8809.86 1668
8810.75 1692
8811.63 1674
8812.52 1669
8813.40 1693
8814.29 1706
8815.17 1705
8816.06 1783
8816.94 1769
8817.83 1767
8818.71 1784
8819.60 1777
8820.49 1770
8821.37 1759
8822.26 1725
8823.14 1700
8824.03 1691
8824.91 1689
8825.80 1659
8826.69 1608
8827.57 1596
8828.46 1563
8829.35 1624
8830.23 1590
8831.12 1592
8832.00 1535
8832.89 1577
8833.78 1542
8834.66 1495
8835.55 1483
8836.44 1458
8837.32 1428
8838.21 1453
8839.10 1460
8839.98 1421
8840.87 1436
8841.76 1433
8842.64 1431
8843.53 1414
8844.42 1437
8845.30 1397
8846.19 1377
8847.08 1359
8847.96 1380
8848.85 1349
8849.74 1327
8850.63 1323
8851.51 1323
8852.40 1312
8853.29 1302
8854.18 1272
8855.06 1276
8855.95 1287
8856.84 1255
8857.73 1280
8858.61 1217
8859.50 1271
8860.39 1226
8861.28 1204
8862.16 1179
8863.05 1198
8863.94 1227
8864.83 1209
8865.72 1216
8866.60 1179
8867.49 1204
8868.38 1185
8869.27 1178
8870.16 1154
8871.04 1147
8871.93 1157
8872.82 1138
8873.71 1103
8874.60 1078
8875.49 1140
8876.37 1148
8877.26 1102
8878.15 1070
8879.04 1079
8879.93 1087
8880.82 1053
8881.71 1057
8882.60 1063
8883.48 1027
8884.37 1030
8885.26 1014
8886.15 1043
8887.04 1011
8887.93 1068
8888.82 1053
8889.71 1093
8890.60 1051
8891.49 1009
8892.38 1019
8893.26 996
8894.15 984
8895.04 993
8895.93 1019
8896.82 954
8897.71 984
8898.60 957
8899.49 946
8900.38 937
8901.27 929
8902.16 933
8903.05 920
8903.94 932
8904.83 972
8905.72 924
8906.61 937
8907.50 918
8908.39 880
8909.28 939
8910.17 904
8911.06 911
8911.95 873
8912.84 890
8913.73 865
8914.62 881
8915.51 877
8916.40 867
8917.29 865
8918.18 850
8919.08 888
8919.97 863
8920.86 826
8921.75 827
8922.64 870
8923.53 830
8924.42 831
8925.31 803
8926.20 822
8927.09 814
8927.98 808
8928.88 812
8929.77 810
8930.66 794
8931.55 820
8932.44 844
8933.33 789
8934.22 782
8935.11 777
8936.01 783
8936.90 794
8937.79 772
8938.68 769
8939.57 784
8940.46 767
8941.36 765
8942.25 757
8943.14 726
8944.03 721
8944.92 766
8945.81 746
8946.71 735
8947.60 724
8948.49 728
8949.38 762
8950.28 738
8951.17 753
8952.06 748
8952.95 739
8953.84 731
8954.74 750
8955.63 698
8956.52 749
8957.41 716
8958.31 730
8959.20 701
8960.09 692
8960.99 697
8961.88 719
8962.77 736
8963.66 714
8964.56 703
8965.45 715
8966.34 735
8967.24 686
8968.13 683
8969.02 692
8969.92 719
8970.81 721
8971.70 717
8972.60 697
8973.49 709
8974.38 696
8975.28 701
8976.17 720
8977.06 669
8977.96 669
8978.85 661
8979.74 708
8980.64 693
8981.53 690
8982.42 671
8983.32 713
8984.21 673
8985.11 693
8986.00 647
8986.89 659
8987.79 686
8988.68 709
8989.58 688
8990.47 669
8991.36 695
8992.26 655
8993.15 680
8994.05 642
8994.94 659
8995.84 643
8996.73 682
8997.63 675
8998.52 663
8999.42 640
9000.31 607
9001.20 658
9002.10 666
9002.99 670
9003.89 659
9004.78 666
9005.68 676
9006.57 686
9007.47 641
9008.36 656
9009.26 666
9010.15 659
9011.05 644
9011.94 645
9012.84 661
9013.74 669
9014.63 665
9015.53 655
9016.42 655
9017.32 638
9018.21 646
9019.11 651
9020.00 630
9020.90 658
9021.80 656
9022.69 643
9023.59 639
9024.48 667
9025.38 665
9026.28 637
9027.17 660
9028.07 694
9028.96 651
9029.86 626
9030.76 668
9031.65 672
9032.55 661
9033.44 629
9034.34 658
9035.24 686
9036.13 640
9037.03 617
9037.93 645
9038.82 669
9039.72 702
9040.62 657
9041.51 678
9042.41 657
9043.31 676
9044.20 641
9045.10 685
9046.00 705
9046.90 710
9047.79 688
9048.69 729
9049.59 709
9050.48 716
9051.38 699
9052.28 716
9053.18 690
9054.07 681
9054.97 689
9055.87 717
9056.77 705
9057.66 715
9058.56 725
9059.46 746
9060.36 758
9061.25 747
9062.15 782
9063.05 718
9063.95 747
9064.84 760
9065.74 763
9066.64 741
9067.54 702
9068.44 742
9069.34 757
9070.23 762
9071.13 709
9072.03 749
9072.93 757
9073.83 727
9074.72 706
9075.62 702
9076.52 715
9077.42 734
9078.32 719
9079.22 723
9080.12 693
9081.01 718
9081.91 701
9082.81 716
9083.71 701
9084.61 718
9085.51 730
9086.41 737
9087.31 727
9088.21 754
9089.10 743
9090.00 725
9090.90 760
9091.80 769
9092.70 760
9093.60 748
9094.50 762
9095.40 769
9096.30 757
9097.20 769
9098.10 748
9099.00 783
9099.90 750
9100.80 736
9101.70 752
9102.60 770
9103.50 724
9104.40 757
9105.30 731
9106.20 761
9107.10 739
9108.00 734
9108.90 695
9109.80 711
9110.70 697
9111.60 720
9112.50 704
9113.40 708
9114.30 697
9115.20 671
9116.10 709
9117.00 699
9117.90 665
9118.80 685
9119.70 712
9120.60 681
9121.50 647
9122.40 693
9123.30 660
9124.20 669
9125.11 683
9126.01 678
9126.91 669
9127.81 651
9128.71 667
9129.61 663
9130.51 645
9131.41 627
9132.31 635
9133.22 674
9134.12 692
9135.02 643
9135.92 601
9136.82 643
9137.72 682
9138.62 631
9139.53 651
9140.43 663
9141.33 651
9142.23 636
9143.13 659
9144.03 633
9144.94 639
9145.84 638
9146.74 639
9147.64 603
9148.54 618
9149.45 626
9150.35 650
9151.25 611
9152.15 600
9153.06 616
9153.96 600
9154.86 615
9155.76 609
9156.66 648
9157.57 627
9158.47 633
9159.37 634
9160.27 633
9161.18 621
9162.08 637
9162.98 612
9163.89 649
9164.79 639
9165.69 603
9166.59 625
9167.50 640
9168.40 633
9169.30 642
9170.21 649
9171.11 628
9172.01 625
9172.92 617
9173.82 653
9174.72 621
9175.63 604
9176.53 645
9177.43 644
9178.34 656
9179.24 605
9180.14 609
9181.05 661
9181.95 656
9182.85 604
9183.76 634
9184.66 610
9185.57 633
9186.47 619
9187.37 612
9188.28 616
9189.18 610
9190.09 643
9190.99 608
9191.89 586
9192.80 591
9193.70 607
9194.61 645
9195.51 630
9196.42 607
9197.32 620
9198.23 615
9199.13 613
9200.03 600
9200.94 584
9201.84 602
9202.75 629
9203.65 618
9204.56 631
9205.46 590
9206.37 589
9207.27 612
9208.18 590
9209.08 592
9209.99 584
9210.89 590
9211.80 591
9212.70 623
9213.61 596
9214.51 603
9215.42 599
9216.32 587
9217.23 582
9218.14 571
9219.04 570
9219.95 578
9220.85 610
9221.76 587
9222.66 591
9223.57 580
9224.47 614
9225.38 598
9226.29 588
9227.19 572
9228.10 598
9229.00 602
9229.91 566
9230.82 560
9231.72 561
9232.63 570
9233.54 577
9234.44 613
9235.35 586
9236.25 541
9237.16 570
9238.07 605
9238.97 589
9239.88 556
9240.79 580
9241.69 588
9242.60 569
9243.51 578
9244.41 590
9245.32 564
9246.23 549
9247.13 555
9248.04 567
9248.95 562
9249.85 570
9250.76 548
9251.67 556
9252.58 562
9253.48 531
9254.39 545
9255.30 565
9256.21 545
9257.11 577
9258.02 574
9258.93 577
9259.84 554
9260.74 571
9261.65 591
9262.56 584
9263.47 584
9264.37 560
9265.28 550
9266.19 560
9267.10 601
9268.00 542
9268.91 559
9269.82 567
9270.73 558
9271.64 581
9272.55 583
9273.45 563
9274.36 569
9275.27 562
9276.18 582
9277.09 571
9277.99 587
9278.90 592
9279.81 518
9280.72 553
9281.63 571
9282.54 575
9283.45 554
9284.35 534
9285.26 574
9286.17 573
9287.08 582
9287.99 586
9288.90 577
9289.81 562
9290.72 592
9291.63 578
9292.54 568
9293.44 582
9294.35 580
9295.26 580
9296.17 597
9297.08 593
9297.99 609
9298.90 608
9299.81 606
9300.72 576
9301.63 604
9302.54 595
9303.45 595
9304.36 619
9305.27 602
9306.18 596
9307.09 607
9308.00 612
9308.91 633
9309.82 607
9310.73 593
9311.64 646
9312.55 630
9313.46 618
9314.37 607
9315.28 620
9316.19 640
9317.10 600
9318.01 618
9318.92 615
9319.83 639
9320.74 603
9321.65 587
9322.56 606
9323.47 606
9324.38 619
9325.29 578
9326.20 591
9327.12 584
9328.03 597
9328.94 593
9329.85 598
9330.76 576
9331.67 623
9332.58 623
9333.49 607
9334.40 635
9335.31 614
9336.23 649
9337.14 624
9338.05 601
9338.96 602
9339.87 636
9340.78 654
9341.69 647
9342.61 647
9343.52 615
9344.43 609
9345.34 660
9346.25 655
9347.16 615
9348.08 596
9348.99 631
9349.90 607
9350.81 608
9351.72 604
9352.64 603
9353.55 593
9354.46 601
9355.37 581
9356.28 586
9357.20 562
9358.11 534
9359.02 581
9359.93 588
9360.85 584
9361.76 542
9362.67 567
9363.58 592
9364.50 573
9365.41 531
9366.32 569
9367.24 579
9368.15 603
9369.06 560
9369.97 552
9370.89 598
9371.80 573
9372.71 570
9373.63 577
9374.54 583
9375.45 568
9376.37 575
9377.28 576
9378.19 565
9379.11 559
9380.02 588
9380.93 601
9381.85 550
9382.76 561
9383.67 570
9384.59 596
9385.50 600
9386.41 626
9387.33 569
9388.24 609
9389.16 613
9390.07 606
9390.98 586
9391.90 598
9392.81 598
9393.73 597
9394.64 605
9395.55 579
9396.47 612
9397.38 584
9398.30 596
9399.21 573
9400.12 605
9401.04 584
9401.95 601
9402.87 581
9403.78 570
9404.70 534
9405.61 537
9406.53 566
9407.44 572
9408.36 552
9409.27 543
9410.19 532
9411.10 573
9412.02 543
9412.93 519
9413.85 573
9414.76 564
9415.68 535
9416.59 533
9417.51 552
9418.42 538
9419.34 546
9420.25 570
9421.17 556
9422.08 531
9423.00 527
9423.91 537
9424.83 524
9425.75 537
9426.66 526
9427.58 555
9428.49 515
9429.41 543
9430.32 571
9431.24 543
9432.16 537
9433.07 557
9433.99 543
9434.90 552
9435.82 531
9436.74 554
9437.65 538
9438.57 526
9439.49 534
9440.40 540
9441.32 518
9442.23 515
9443.15 515
9444.07 533
9444.98 535
9445.90 541
9446.82 524
9447.73 521
9448.65 546
9449.57 533
9450.48 519
9451.40 547
9452.32 540
9453.23 520
9454.15 520
9455.07 555
9455.99 572
9456.90 544
9457.82 531
9458.74 529
9459.65 535
9460.57 556
9461.49 545
9462.41 575
9463.32 557
9464.24 559
9465.16 551
9466.08 559
9466.99 572
9467.91 567
9468.83 559
9469.75 557
9470.67 546
9471.58 513
9472.50 568
9473.42 531
9474.34 556
9475.26 525
9476.17 539
9477.09 556
9478.01 567
9478.93 562
9479.85 547
9480.76 543
9481.68 585
9482.60 594
9483.52 546
9484.44 542
9485.36 586
9486.28 592
9487.19 574
9488.11 547
9489.03 560
9489.95 581
9490.87 585
9491.79 536
9492.71 585
9493.63 535
9494.54 575
9495.46 575
9496.38 561
9497.30 572
9498.22 565
9499.14 548
9500.06 571
9500.98 559
9501.90 578
9502.82 584
9503.74 591
9504.66 581
9505.58 579
9506.49 595
9507.41 580
9508.33 573
9509.25 571
9510.17 601
9511.09 566
9512.01 591
9512.93 575
9513.85 603
9514.77 585
9515.69 598
9516.61 614
9517.53 600
9518.45 571
9519.37 607
9520.29 627
9521.21 596
9522.13 595
9523.05 632
9523.97 633
9524.90 581
9525.82 614
9526.74 631
9527.66 625
9528.58 629
9529.50 639
9530.42 622
9531.34 600
9532.26 610
9533.18 630
9534.10 642
9535.02 645
9535.94 642
9536.86 659
9537.79 644
9538.71 644
9539.63 669
9540.55 664
9541.47 672
9542.39 684
9543.31 675
9544.23 672
9545.16 668
9546.08 662
9547.00 717
9547.92 715
9548.84 707
9549.76 677
9550.69 684
9551.61 707
9552.53 676
9553.45 705
9554.37 711
9555.29 734
9556.22 727
9557.14 721
9558.06 718
9558.98 734
9559.90 731
9560.83 755
9561.75 758
9562.67 742
9563.59 759
9564.52 765
9565.44 757
9566.36 754
9567.28 756
9568.21 766
9569.13 800
9570.05 776
9570.97 814
9571.90 830
9572.82 807
9573.74 800
9574.66 811
9575.59 816
9576.51 805
9577.43 836
9578.36 836
9579.28 808
9580.20 820
9581.13 840
9582.05 847
9582.97 846
9583.90 843
9584.82 869
9585.74 859
9586.67 861
9587.59 812
9588.51 874
9589.44 889
9590.36 860
9591.28 896
9592.21 922
9593.13 901
9594.05 880
9594.98 911
9595.90 914
9596.83 925
9597.75 952
9598.67 920
9599.60 916
9600.52 934
9601.45 939
9602.37 981
9603.30 932
9604.22 967
9605.14 993
9606.07 1007
9606.99 990
9607.92 983
9608.84 1000
9609.77 1016
9610.69 1017
9611.62 970
9612.54 969
9613.46 1005
9614.39 1011
9615.31 1027
9616.24 1021
9617.16 1033
9618.09 1055
9619.01 1080
9619.94 1058
9620.86 1024
9621.79 1027
9622.71 1044
9623.64 1067
9624.56 1072
9625.49 1100
9626.42 1110
9627.34 1112
9628.27 1135
9629.19 1104
9630.12 1133
9631.04 1133
9631.97 1137
9632.89 1131
9633.82 1120
9634.75 1165
9635.67 1178
9636.60 1210
9637.52 1215
9638.45 1228
9639.37 1246
9640.30 1248
9641.23 1254
9642.15 1247
9643.08 1274
9644.00 1340
9644.93 1336
9645.86 1334
9646.78 1361
9647.71 1363
9648.64 1316
9649.56 1361
9650.49 1350
9651.42 1372
9652.34 1345
9653.27 1332
9654.20 1360
9655.12 1344
9656.05 1315
9656.98 1314
9657.90 1337
9658.83 1339
9659.76 1329
9660.68 1336
9661.61 1337
9662.54 1312
9663.47 1356
9664.39 1361
9665.32 1374
9666.25 1397
9667.17 1388
9668.10 1420
9669.03 1411
9669.96 1401
9670.88 1399
9671.81 1388
9672.74 1422
9673.67 1413
9674.59 1405
9675.52 1456
9676.45 1437
9677.38 1424
9678.31 1468
9679.23 1415
9680.16 1435
9681.09 1435
9682.02 1454
9682.94 1451
9683.87 1456
9684.80 1467
9685.73 1508
9686.66 1463
9687.59 1433
9688.51 1444
9689.44 1467
9690.37 1502
9691.30 1523
9692.23 1531
9693.16 1519
9694.08 1517
9695.01 1498
9695.94 1539
9696.87 1517
9697.80 1497
9698.73 1531
9699.66 1532
9700.59 1480
9701.52 1521
9702.44 1546
9703.37 1495
9704.30 1473
9705.23 1511
9706.16 1564
9707.09 1566
9708.02 1629
9708.95 1634
9709.88 1658
9710.81 1654
9711.74 1667
9712.67 1712
9713.60 1743
9714.53 1721
9715.45 1769
9716.38 1775
9717.31 1762
9718.24 1774
9719.17 1764
9720.10 1675
9721.03 1688
9721.96 1681
9722.89 1608
9723.82 1574
9724.75 1509
9725.68 1549
9726.61 1517
9727.54 1500
9728.47 1479
9729.40 1459
9730.33 1465
9731.26 1461
9732.20 1466
9733.13 1416
9734.06 1427
9734.99 1423
9735.92 1438
9736.85 1418
9737.78 1397
9738.71 1369
9739.64 1364
9740.57 1366
9741.50 1317
9742.43 1321
9743.36 1337
9744.29 1326
9745.23 1334
9746.16 1257
9747.09 1250
9748.02 1258
9748.95 1262
9749.88 1288
9750.81 1219
9751.74 1218
9752.68 1254
9753.61 1228
9754.54 1216
9755.47 1228
9756.40 1218
9757.33 1197
9758.27 1242
9759.20 1192
9760.13 1198
9761.06 1202
9761.99 1207
9762.92 1226
9763.86 1223
9764.79 1206
9765.72 1230
9766.65 1204
9767.58 1212
9768.52 1236
9769.45 1197
9770.38 1202
9771.31 1229
9772.25 1206
9773.18 1233
9774.11 1223
9775.04 1260
9775.98 1243
9776.91 1224
9777.84 1206
9778.77 1243
9779.71 1277
9780.64 1243
9781.57 1243
9782.50 1301
9783.44 1326
9784.37 1307
9785.30 1307
9786.24 1308
9787.17 1313
9788.10 1296
9789.03 1301
9789.97 1285
9790.90 1281
9791.83 1272
9792.77 1288
9793.70 1310
9794.63 1289
9795.57 1326
9796.50 1331
9797.43 1338
9798.37 1339
9799.30 1371
9800.24 1409
9801.17 1380
9802.10 1293
9803.04 1292
9803.97 1281
9804.90 1244
9805.84 1251
9806.77 1228
9807.71 1209
9808.64 1190
9809.57 1173
9810.51 1141
9811.44 1123
9812.38 1151
9813.31 1144
9814.25 1129
9815.18 1111
9816.11 1087
9817.05 1082
9817.98 1083
9818.92 1076
9819.85 1048
9820.79 1039
9821.72 1050
9822.66 1036
9823.59 1043
9824.53 1018
9825.46 1022
9826.40 1019
9827.33 1078
9828.27 1043
9829.20 1011
9830.14 1006
9831.07 1029
9832.01 988
9832.94 989
9833.88 977
9834.81 971
9835.75 1011
9836.68 1017
9837.62 1007
9838.55 973
9839.49 1017
9840.43 969
9841.36 999
9842.30 943
9843.23 980
9844.17 998
9845.10 1017
9846.04 1025
9846.98 952
9847.91 989
9848.85 981
9849.78 981
9850.72 977
9851.66 970
9852.59 999
9853.53 1007
9854.46 995
9855.40 999
9856.34 987
9857.27 988
9858.21 1016
9859.15 984
9860.08 970
9861.02 970
9861.96 960
9862.89 963
9863.83 963
9864.77 995
9865.70 978
9866.64 963
9867.58 967
9868.51 935
9869.45 956
9870.39 941
9871.32 940
9872.26 961
9873.20 932
9874.14 967
9875.07 942
9876.01 966
9876.95 960
9877.89 976
9878.82 957
9879.76 951
9880.70 954
9881.64 950
9882.57 937
9883.51 950
9884.45 986
9885.39 927
9886.32 950
9887.26 906
9888.20 920
9889.14 908
9890.08 908
9891.01 921
9891.95 945
9892.89 907
9893.83 934
9894.77 938
9895.70 948
9896.64 932
9897.58 923
9898.52 911
9899.46 890
9900.40 903
9901.33 917
9902.27 920
9903.21 910
9904.15 916
9905.09 932
9906.03 920
9906.97 909
9907.90 944
9908.84 948
9909.78 940
9910.72 949
9911.66 936
9912.60 934
9913.54 923
9914.48 973
9915.42 949
9916.36 953
9917.29 975
9918.23 984
9919.17 974
9920.11 993
9921.05 1005
9921.99 1033
9922.93 1077
9923.87 1074
9924.81 1083
9925.75 1120
9926.69 1075
9927.63 1104
9928.57 1109
9929.51 1095
9930.45 1105
9931.39 1043
9932.33 1056
9933.27 1075
9934.21 1051
9935.15 1024
9936.09 1024
9937.03 1006
9937.97 993
9938.91 976
9939.85 967
9940.79 977
9941.73 958
9942.67 942
9943.61 937
9944.55 944
9945.49 947
9946.43 953
9947.37 985
9948.31 973
9949.26 977
9950.20 979
9951.14 998
9952.08 971
9953.02 979
9953.96 972
9954.90 973
9955.84 950
9956.78 984
9957.72 964
9958.67 936
9959.61 884
9960.55 882
9961.49 876
9962.43 859
9963.37 874
9964.31 864
9965.25 837
9966.20 820
9967.14 833
9968.08 866
9969.02 832
9969.96 773
9970.90 819
9971.85 837
9972.79 816
9973.73 773
9974.67 787
9975.61 809
9976.56 840
9977.50 827
9978.44 801
9979.38 804
9980.32 814
9981.27 814
9982.21 810
9983.15 817
9984.09 815
9985.04 829
9985.98 829
9986.92 841
9987.86 801
9988.81 814
9989.75 801
9990.69 839
9991.63 830
9992.58 804
9993.52 784
9994.46 830
9995.41 803
9996.35 800
9997.29 812
9998.24 767
9999.18 806
10000.12 797
10001.06 786
10002.01 775
10002.95 787
10003.89 794
10004.84 784
10005.78 810
10006.72 769
10007.67 789
10008.61 795
10009.56 776
10010.50 789
10011.44 777
10012.39 750
10013.33 786
10014.27 769
10015.22 754
10016.16 751
10017.11 773
10018.05 800
10018.99 764
10019.94 749
10020.88 756
10021.83 727
10022.77 740
10023.71 741
10024.66 760
10025.60 776
10026.55 715
10027.49 770
10028.44 736
10029.38 748
10030.33 741
10031.27 752
10032.22 756
10033.16 709
10034.10 744
10035.05 750
10035.99 746
10036.94 721
10037.88 712
10038.83 736
10039.77 721
10040.72 740
10041.66 741
10042.61 711
10043.55 714
10044.50 727
10045.45 728
10046.39 684
10047.34 682
10048.28 733
10049.23 713
10050.17 719
10051.12 707
10052.06 717
10053.01 730
10053.95 702
10054.90 689
10055.85 684
10056.79 686
10057.74 695
10058.68 695
10059.63 708
10060.58 673
10061.52 680
10062.47 703
10063.41 707
10064.36 695
10065.31 689
10066.25 678
10067.20 697
10068.15 695
10069.09 688
10070.04 708
10070.99 678
10071.93 702
10072.88 680
10073.82 723
10074.77 700
10075.72 692
10076.66 676
10077.61 672
10078.56 651
10079.51 665
10080.45 692
10081.40 702
10082.35 675
10083.29 692
10084.24 679
10085.19 708
10086.13 678
10087.08 695
10088.03 696
10088.98 671
10089.92 710
10090.87 692
10091.82 677
10092.77 680
10093.71 702
10094.66 699
10095.61 678
10096.56 684
10097.50 696
10098.45 702
10099.40 637
10100.35 668
10101.30 661
10102.24 671
10103.19 671
10104.14 703
10105.09 696
10106.04 665
10106.98 657
10107.93 688
10108.88 706
10109.83 703
10110.78 683
10111.73 702
10112.67 702
10113.62 717
10114.57 709
10115.52 718
10116.47 700
10117.42 699
10118.37 699
10119.32 681
10120.26 672
10121.21 677
10122.16 715
10123.11 734
10124.06 697
10125.01 703
10125.96 729
10126.91 707
10127.86 707
10128.81 742
10129.75 741
10130.70 763
10131.65 721
10132.60 739
10133.55 722
10134.50 714
10135.45 732
10136.40 761
10137.35 745
10138.30 755
10139.25 719
10140.20 787
10141.15 809
10142.10 755
10143.05 791
10144.00 802
10144.95 824
10145.90 804
10146.85 799
10147.80 825
10148.75 824
10149.70 844
10150.65 857
10151.60 854
10152.55 851
10153.50 867
10154.45 857
10155.40 850
10156.35 847
10157.30 877
10158.25 932
10159.20 913
10160.15 849
10161.10 894
10162.06 872
10163.01 877
10163.96 884
10164.91 934
10165.86 950
10166.81 923
10167.76 918
10168.71 948
10169.66 944
10170.61 953
10171.57 947
10172.52 966
10173.47 971
10174.42 994
10175.37 1022
10176.32 1024
10177.27 974
10178.23 1013
10179.18 1035
10180.13 1014
10181.08 1036
10182.03 1034
10182.98 1045
10183.94 1066
10184.89 1071
10185.84 1079
10186.79 1076
10187.74 1108
10188.70 1097
10189.65 1111
10190.60 1137
10191.55 1068
10192.50 1078
10193.46 1140
10194.41 1144
10195.36 1135
10196.31 1106
10197.27 1141
10198.22 1152
10199.17 1151
10200.12 1158
10201.08 1209
10202.03 1161
10202.98 1190
10203.93 1236
10204.89 1252
10205.84 1258
10206.79 1261
10207.75 1342
10208.70 1280
10209.65 1266
10210.60 1261
10211.56 1256
10212.51 1247
10213.46 1230
10214.42 1239
10215.37 1203
10216.32 1169
10217.28 1221
10218.23 1216
10219.18 1123
10220.14 1098
10221.09 1122
10222.04 1160
10223.00 1134
10223.95 1105
10224.91 1119
10225.86 1080
10226.81 1110
10227.77 1069
10228.72 1103
10229.67 1067
10230.63 1055
10231.58 1129
10232.54 1096
10233.49 1115
10234.44 1114
10235.40 1136
10236.35 1148
10237.31 1122
10238.26 1148
10239.22 1143
10240.17 1139
10241.12 1116
10242.08 1102
10243.03 1059
10243.99 1084
10244.94 1084
10245.90 1042
10246.85 1047
10247.81 1028
10248.76 989
10249.72 1008
10250.67 982
10251.63 972
10252.58 968
10253.54 980
10254.49 979
10255.45 950
10256.40 923
10257.36 956
10258.31 926
10259.27 912
10260.22 909
10261.18 883
10262.13 866
10263.09 876
10264.05 855
10265.00 866
10265.96 846
10266.91 817
10267.87 856
10268.82 852
10269.78 827
10270.74 781
10271.69 787
10272.65 800
10273.60 791
10274.56 794
10275.52 781
10276.47 808
10277.43 759
10278.38 785
10279.34 766
10280.30 735
10281.25 781
10282.21 757
10283.17 756
10284.12 734
10285.08 737
10286.04 755
10286.99 745
10287.95 713
10288.91 755
10289.86 742
10290.82 757
10291.78 754
10292.73 723
10293.69 734
10294.65 750
10295.60 733
10296.56 752
10297.52 732
10298.47 690
10299.43 705
10300.39 742
10301.35 726
10302.30 689
10303.26 716
10304.22 757
10305.18 735
10306.13 726
10307.09 720
10308.05 709
10309.01 734
10309.96 686
10310.92 708
10311.88 707
10312.84 693
10313.79 713
10314.75 700
10315.71 711
10316.67 676
10317.63 690
10318.58 692
10319.54 684
10320.50 680
10321.46 708
10322.42 683
10323.38 682
10324.33 697
10325.29 694
10326.25 663
10327.21 691
10328.17 685
10329.13 701
10330.09 681
10331.04 670
10332.00 702
10332.96 708
10333.92 708
10334.88 665
10335.84 675
10336.80 668
10337.76 675
10338.71 665
10339.67 651
10340.63 602
10341.59 624
10342.55 623
10343.51 614
10344.47 617
10345.43 609
10346.39 640
10347.35 660
10348.31 635
10349.27 603
10350.23 619
10351.19 617
10352.15 611
10353.11 608
10354.06 609
10355.02 607
10355.98 611
10356.94 623
10357.90 614
10358.86 596
10359.82 596
10360.78 605
10361.74 581
10362.70 602
10363.66 586
10364.62 559
10365.58 597
10366.55 575
10367.51 586
10368.47 605
10369.43 583
10370.39 571
10371.35 576
10372.31 571
10373.27 570
10374.23 576
10375.19 581
10376.15 575
10377.11 575
10378.07 575
10379.03 566
10379.99 587
10380.96 577
10381.92 580
10382.88 552
10383.84 549
10384.80 557
10385.76 550
10386.72 562
10387.68 528
10388.64 520
10389.61 550
10390.57 571
10391.53 544
10392.49 583
10393.45 569
10394.41 564
10395.38 546
10396.34 560
10397.30 542
10398.26 570
10399.22 542
10400.18 547
10401.15 550
10402.11 566
10403.07 564
10404.03 562
10404.99 553
10405.96 544
10406.92 563
10407.88 563
10408.84 541
10409.80 561
10410.77 581
10411.73 556
10412.69 570
10413.65 566
10414.62 525
10415.58 525
10416.54 548
10417.51 563
10418.47 565
10419.43 549
10420.39 555
10421.36 562
10422.32 548
10423.28 547
10424.24 517
10425.21 537
10426.17 566
10427.13 563
10428.10 526
10429.06 529
10430.02 531
10430.99 564
10431.95 517
10432.91 509
10433.88 490
10434.84 525
10435.80 537
10436.77 519
10437.73 540
10438.69 529
10439.66 523
10440.62 520
10441.59 508
10442.55 512
10443.51 504
10444.48 507
10445.44 501
10446.41 502
10447.37 519
10448.33 493
10449.30 493
10450.26 501
10451.23 491
10452.19 505
10453.15 483
10454.12 520
10455.08 514
10456.05 510
10457.01 500
10457.98 498
10458.94 472
10459.91 483
10460.87 485
10461.84 498
10462.80 522
10463.77 513
10464.73 491
10465.70 485
10466.66 509
10467.62 495
10468.59 492
10469.56 484
10470.52 511
10471.49 515
10472.45 482
10473.42 461
10474.38 495
10475.35 497
10476.31 532
10477.28 503
10478.24 507
10479.21 509
10480.17 530
10481.14 546
10482.10 513
10483.07 484
10484.04 485
10485.00 493
10485.97 523
10486.93 514
10487.90 478
10488.87 508
10489.83 504
10490.80 503
10491.76 513
10492.73 505
10493.70 499
10494.66 513
10495.63 539
10496.60 521
10497.56 486
10498.53 536
10499.49 504
10500.46 476
10501.43 489
10502.39 494
10503.36 552
10504.33 510
10505.29 515
10506.26 476
10507.23 484
10508.19 524
10509.16 527
10510.13 478
10511.10 471
10512.06 516
10513.03 537
10514.00 523
10514.96 504
10515.93 524
10516.90 510
10517.87 513
10518.83 496
10519.80 520
10520.77 510
10521.73 512
10522.70 507
10523.67 532
10524.64 516
10525.61 523
10526.57 513
10527.54 501
10528.51 508
10529.48 519
10530.44 531
10531.41 522
10532.38 542
10533.35 503
10534.32 518
10535.28 550
10536.25 532
10537.22 572
10538.19 553
10539.16 556
10540.13 528
10541.09 542
10542.06 546
10543.03 536
10544.00 503
10544.97 512
10545.94 525
10546.90 575
10547.87 545
10548.84 522
10549.81 541
10550.78 522
10551.75 567
10552.72 554
10553.69 556
10554.66 539
10555.62 527
10556.59 548
10557.56 544
10558.53 539
10559.50 560
10560.47 572
10561.44 560
10562.41 572
10563.38 571
10564.35 586
10565.32 578
10566.29 563
10567.26 552
10568.23 586
10569.20 572
10570.17 556
10571.14 543
10572.10 562
10573.07 565
10574.04 579
10575.01 544
10575.98 588
10576.95 568
10577.92 561
10578.89 540
10579.86 544
10580.84 576
10581.81 561
10582.78 556
10583.75 559
10584.72 575
10585.69 586
10586.66 584
10587.63 569
10588.60 551
10589.57 568
10590.54 591
10591.51 604
10592.48 588
10593.45 560
10594.42 553
10595.39 594
10596.36 618
10597.34 636
10598.31 618
10599.28 618
10600.25 626
10601.22 650
10602.19 644
10603.16 638
10604.13 678
10605.10 669
10606.08 663
10607.05 678
10608.02 701
10608.99 705
10609.96 698
10610.93 695
10611.90 686
10612.88 682
10613.85 692
10614.82 663
10615.79 675
10616.76 679
10617.74 680
10618.71 673
10619.68 653
10620.65 621
10621.62 620
10622.60 648
10623.57 615
10624.54 613
10625.51 616
10626.48 627
10627.46 638
10628.43 618
10629.40 645
10630.37 630
10631.35 627
10632.32 658
10633.29 633
10634.26 660
10635.24 638
10636.21 617
10637.18 646
10638.16 623
10639.13 635
10640.10 625
10641.07 666
10642.05 654
10643.02 625
10643.99 630
10644.97 643
10645.94 626
10646.91 626
10647.89 600
10648.86 607
10649.83 613
10650.81 614
10651.78 613
10652.75 566
10653.73 586
10654.70 585
10655.67 560
10656.65 547
10657.62 538
10658.59 532
10659.57 569
10660.54 574
10661.52 576
10662.49 543
10663.46 554
10664.44 552
10665.41 550
10666.39 566
10667.36 590
10668.33 586
10669.31 569
10670.28 541
10671.26 557
10672.23 562
10673.21 548
10674.18 588
10675.16 571
10676.13 579
10677.10 562
10678.08 560
10679.05 550
10680.03 552
10681.00 564
10681.98 567
10682.95 569
10683.93 541
10684.90 563
10685.88 583
10686.85 606
10687.83 593
10688.80 564
10689.78 574
10690.75 578
10691.73 577
10692.70 564
10693.68 549
10694.66 571
10695.63 607
10696.61 555
10697.58 545
10698.56 555
10699.53 572
10700.51 563
10701.48 555
10702.46 550
10703.44 564
10704.41 583
10705.39 576
10706.36 542
10707.34 582
10708.32 571
10709.29 564
10710.27 577
10711.24 587
10712.22 587
10713.20 579
10714.17 576
10715.15 583
10716.13 587
10717.10 578
10718.08 600
10719.05 605
10720.03 601
10721.01 572
10721.98 576
10722.96 606
10723.94 607
10724.91 570
10725.89 597
10726.87 590
10727.85 599
10728.82 596
10729.80 585
10730.78 608
10731.75 597
10732.73 629
10733.71 626
10734.69 616
10735.66 625
10736.64 650
10737.62 642
10738.59 644
10739.57 613
10740.55 607
10741.53 639
10742.50 629
10743.48 616
10744.46 634
10745.44 600
10746.42 657
10747.39 678
10748.37 634
10749.35 616
10750.33 664
10751.30 673
10752.28 651
10753.26 651
10754.24 649
10755.22 666
10756.20 667
10757.17 674
10758.15 670
10759.13 695
10760.11 688
10761.09 731
10762.07 694
10763.04 701
10764.02 723
10765.00 721
10765.98 716
10766.96 706
10767.94 740
10768.92 751
10769.90 743
10770.87 713
10771.85 697
10772.83 732
10773.81 751
10774.79 763
10775.77 773
10776.75 784
10777.73 765
10778.71 797
10779.69 778
10780.67 767
10781.64 797
10782.62 823
10783.60 787
10784.58 791
10785.56 793
10786.54 790
10787.52 774
10788.50 811
10789.48 752
10790.46 750
10791.44 746
10792.42 749
10793.40 762
10794.38 739
10795.36 730
10796.34 701
10797.32 736
10798.30 736
10799.28 717
10800.26 707
10801.24 730
10802.22 737
10803.20 706
10804.18 696
10805.16 727
10806.14 767
10807.12 715
10808.10 684
10809.09 704
10810.07 717
10811.05 739
10812.03 717
10813.01 697
10813.99 677
10814.97 722
10815.95 707
10816.93 729
10817.91 709
10818.89 693
10819.87 716
10820.86 700
10821.84 695
10822.82 664
10823.80 686
10824.78 736
10825.76 724
10826.74 704
10827.73 681
10828.71 705
10829.69 723
10830.67 696
10831.65 720
10832.63 679
10833.61 652
10834.60 699
10835.58 706
10836.56 696
10837.54 723
10838.52 709
10839.51 725
10840.49 722
10841.47 682
10842.45 686
10843.43 718
10844.42 715
10845.40 754
10846.38 744
10847.36 741
10848.35 742
10849.33 751
10850.31 745
10851.29 733
10852.28 788
10853.26 766
10854.24 763
10855.22 750
10856.21 753
10857.19 755
10858.17 785
10859.16 773
10860.14 789
10861.12 773
10862.10 795
10863.09 776
10864.07 786
10865.05 791
10866.04 786
10867.02 794
10868.00 806
10868.99 827
10869.97 771
10870.95 820
10871.94 834
10872.92 861
10873.90 834
10874.89 831
10875.87 877
10876.86 891
10877.84 846
10878.82 852
10879.81 838
10880.79 879
10881.77 888
10882.76 888
10883.74 839
10884.73 837
10885.71 911
10886.69 884
10887.68 908
10888.66 873
10889.65 894
10890.63 930
10891.62 921
10892.60 897
10893.58 930
10894.57 928
10895.55 929
10896.54 981
10897.52 922
10898.51 937
10899.49 978
10900.48 960
10901.46 980
10902.45 981
10903.43 950
10904.42 983
10905.40 1010
10906.39 1005
10907.37 995
10908.36 1046
10909.34 1036
10910.33 1066
10911.31 1049
10912.30 1047
10913.28 1054
10914.27 1091
10915.25 1105
10916.24 1085
10917.22 1104
10918.21 1099
10919.20 1134
10920.18 1120
10921.17 1121
10922.15 1135
10923.14 1138
10924.12 1159
10925.11 1143
10926.10 1133
10927.08 1152
10928.07 1166
10929.05 1174
10930.04 1198
10931.03 1180
10932.01 1196
10933.00 1197
10933.99 1244
10934.97 1214
10935.96 1236
10936.94 1263
10937.93 1266
10938.92 1289
10939.90 1276
10940.89 1302
10941.88 1276
10942.86 1315
10943.85 1366
10944.84 1371
10945.82 1373
10946.81 1416
10947.80 1437
10948.79 1460
10949.77 1480
10950.76 1520
10951.75 1529
10952.73 1598
10953.72 1630
10954.71 1609
10955.69 1650
10956.68 1686
10957.67 1727
10958.66 1722
10959.64 1731
10960.63 1737
10961.62 1729
10962.61 1747
10963.59 1674
10964.58 1693
10965.57 1722
10966.56 1710
10967.55 1658
10968.53 1613
10969.52 1654
10970.51 1561
10971.50 1556
10972.49 1540
10973.47 1518
10974.46 1531
10975.45 1542
10976.44 1530
10977.43 1551
10978.41 1534
10979.40 1555
10980.39 1558
10981.38 1587
10982.37 1591
10983.36 1575
10984.34 1594
10985.33 1596
10986.32 1622
10987.31 1641
10988.30 1666
10989.29 1754
10990.28 1758
10991.27 1865
10992.25 1853
10993.24 1876
10994.23 1947
10995.22 2037
10996.21 2058
10997.20 2100
10998.19 2131
10999.18 2224
11000.17 2191
11001.16 2242
11002.15 2188
11003.14 2169
11004.12 2114
11005.11 2154
11006.10 2112
11007.09 2025
11008.08 1947
11009.07 1879
11010.06 1819
11011.05 1797
11012.04 1756
11013.03 1689
11014.02 1641
11015.01 1583
11016.00 1527
11016.99 1509
11017.98 1475
11018.97 1450
11019.96 1432
11020.95 1433
11021.94 1326
11022.93 1319
11023.92 1342
11024.91 1364
11025.90 1312
11026.89 1239
11027.88 1262
11028.88 1271
11029.87 1228
11030.86 1216
11031.85 1183
11032.84 1184
11033.83 1181
11034.82 1203
11035.81 1212
11036.80 1199
11037.79 1187
11038.78 1168
11039.77 1148
11040.77 1127
11041.76 1140
11042.75 1155
11043.74 1143
11044.73 1119
11045.72 1130
11046.71 1142
11047.70 1130
11048.70 1139
11049.69 1119
11050.68 1131
11051.67 1097
11052.66 1141
11053.65 1112
11054.65 1125
11055.64 1112
11056.63 1140
11057.62 1121
11058.61 1175
11059.60 1166
11060.60 1158
11061.59 1172
11062.58 1158
11063.57 1146
11064.56 1202
11065.56 1187
11066.55 1141
11067.54 1159
11068.53 1160
11069.53 1140
11070.52 1165
11071.51 1183
11072.50 1166
11073.50 1139
11074.49 1159
11075.48 1143
11076.47 1181
11077.47 1139
11078.46 1141
11079.45 1138
11080.45 1139
11081.44 1104
11082.43 1152
11083.42 1128
11084.42 1129
11085.41 1123
11086.40 1125
11087.40 1109
11088.39 1111
11089.38 1098
11090.38 1105
11091.37 1105
11092.36 1102
11093.36 1069
11094.35 1087
11095.34 1081
11096.34 1069
11097.33 1075
11098.32 1056
11099.32 1082
11100.31 1068
11101.31 1059
11102.30 1045
11103.29 1061
11104.29 1064
11105.28 1041
11106.28 1047
11107.27 1021
11108.26 1014
11109.26 1044
11110.25 1023
11111.25 1015
11112.24 1028
11113.24 979
11114.23 1036
11115.22 1008
11116.22 1060
11117.21 1024
11118.21 1038
11119.20 1024
11120.20 1003
11121.19 1007
11122.19 1023
11123.18 1030
11124.18 1037
11125.17 1020
11126.17 991
11127.16 1029
11128.16 1043
11129.15 1036
11130.15 1049
11131.14 1044
11132.14 1000
11133.13 996
11134.13 981
11135.12 997
11136.12 1008
11137.11 982
11138.11 1007
11139.10 995
11140.10 1008
11141.09 991
11142.09 1012
11143.09 977
11144.08 949
11145.08 989
11146.07 996
11147.07 958
11148.07 952
11149.06 998
11150.06 995
11151.05 976
11152.05 956
11153.05 969
11154.04 1016
11155.04 972
11156.03 976
11157.03 1004
11158.03 966
11159.02 985
11160.02 959
11161.02 953
11162.01 957
11163.01 937
11164.01 948
11165.00 955
11166.00 954
11167.00 945
11167.99 932
11168.99 930
11169.99 907
11170.98 895
11171.98 921
11172.98 916
11173.97 932
11174.97 895
11175.97 923
11176.97 898
11177.96 907
11178.96 888
11179.96 912
11180.95 899
11181.95 903
11182.95 908
11183.95 911
11184.94 909
11185.94 913
11186.94 945
11187.94 919
11188.94 922
11189.93 889
11190.93 895
11191.93 884
11192.93 886
11193.92 903
11194.92 925
11195.92 903
11196.92 921
11197.92 949
11198.92 932
11199.91 931
11200.91 950
11201.91 929
11202.91 931
11203.91 969
11204.91 976
11205.90 956
11206.90 979
11207.90 969
11208.90 974
11209.90 1012
11210.90 977
11211.90 1002
11212.89 985
11213.89 971
11214.89 1006
11215.89 971
11216.89 988
11217.89 977
11218.89 961
11219.89 950
11220.89 966
11221.89 940
11222.88 951
11223.88 951
11224.88 933
11225.88 955
11226.88 922
11227.88 954
11228.88 953
11229.88 932
11230.88 942
11231.88 952
11232.88 957
11233.88 960
11234.88 949
11235.88 939
11236.88 937
11237.88 921
11238.88 936
11239.88 918
11240.88 942
11241.88 916
11242.88 940
11243.88 978
11244.88 943
11245.88 934
11246.88 969
11247.88 923
11248.88 963
11249.88 1012
11250.88 1005
11251.88 1002
11252.88 1006
11253.88 997
11254.88 990
11255.88 967
11256.89 1006
11257.89 997
11258.89 1039
11259.89 976
11260.89 961
11261.89 998
11262.89 1008
11263.89 1016
11264.89 998
11265.89 1030
11266.90 1022
11267.90 1027
11268.90 1034
11269.90 1043
11270.90 1063
11271.90 1074
11272.90 1045
11273.90 1015
11274.91 1065
11275.91 1037
11276.91 1067
11277.91 1077
11278.91 1054
11279.91 1021
11280.92 1000
11281.92 1024
11282.92 997
11283.92 963
11284.92 979
11285.93 982
11286.93 947
11287.93 926
11288.93 919
11289.94 942
11290.94 950
11291.94 917
11292.94 884
11293.94 909
11294.95 893
11295.95 867
11296.95 883
11297.95 857
11298.96 840
11299.96 835
11300.96 831
11301.97 833
11302.97 819
11303.97 824
11304.97 864
11305.98 857
11306.98 859
11307.98 828
11308.99 829
11309.99 858
11310.99 828
11312.00 823
11313.00 858
11314.00 856
11315.01 868
11316.01 872
11317.01 846
11318.02 833
11319.02 864
11320.02 879
11321.03 840
11322.03 844
11323.03 827
11324.04 871
11325.04 860
11326.05 810
11327.05 800
11328.05 846
11329.06 828
11330.06 838
11331.06 821
11332.07 801
11333.07 798
11334.08 805
11335.08 787
11336.09 736
11337.09 775
11338.09 759
11339.10 778
11340.10 763
11341.11 742
11342.11 753
11343.12 763
11344.12 759
11345.13 757
11346.13 756
11347.14 737
11348.14 782
11349.15 778
11350.15 750
11351.16 696
11352.16 719
11353.17 742
11354.17 751
11355.18 711
11356.18 696
11357.19 745
11358.19 741
11359.20 735
11360.20 726
11361.21 710
11362.21 732
11363.22 707
11364.22 718
11365.23 702
11366.23 711
11367.24 726
11368.25 696
11369.25 701
11370.26 675
11371.26 652
11372.27 673
11373.28 684
11374.28 655
11375.29 664
11376.29 677
11377.30 668
11378.31 615
11379.31 632
11380.32 643
11381.32 637
11382.33 651
11383.34 633
11384.34 623
11385.35 639
11386.36 635
11387.36 656
11388.37 658
11389.38 641
11390.38 637
11391.39 651
11392.40 674
11393.40 599
11394.41 630
11395.42 645
11396.42 633
11397.43 625
11398.44 657
11399.44 623
11400.45 614
11401.46 632
11402.47 666
11403.47 648
11404.48 651
11405.49 618
11406.50 641
11407.50 632
11408.51 610
11409.52 612
11410.53 636
11411.53 637
11412.54 617
11413.55 631
11414.56 616
11415.56 651
11416.57 632
11417.58 621
11418.59 594
11419.60 607
11420.60 625
11421.61 581
11422.62 609
11423.63 611
11424.64 607
11425.64 610
11426.65 588
11427.66 600
11428.67 598
11429.68 590
11430.69 611
11431.70 584
11432.70 585
11433.71 591
11434.72 578
11435.73 583
11436.74 580
11437.75 592
11438.76 577
11439.76 567
11440.77 588
11441.78 584
11442.79 576
11443.80 576
11444.81 573
11445.82 567
11446.83 547
11447.84 548
11448.85 544
11449.86 572
11450.87 585
11451.87 581
11452.88 569
11453.89 563
11454.90 554
11455.91 555
11456.92 548
11457.93 532
11458.94 546
11459.95 512
11460.96 529
11461.97 554
11462.98 534
11463.99 535
11465.00 542
11466.01 559
11467.02 536
11468.03 539
11469.04 518
11470.05 514
11471.06 509
11472.07 531
11473.08 511
11474.09 517
11475.10 511
11476.11 523
11477.12 505
11478.13 512
11479.15 489
11480.16 539
11481.17 532
11482.18 501
11483.19 498
11484.20 507
11485.21 520
11486.22 516
11487.23 510
11488.24 486
11489.25 515
11490.26 512
11491.28 534
11492.29 507
11493.30 487
11494.31 483
11495.32 501
11496.33 500
11497.34 490
11498.36 499
11499.37 533
11500.38 497
11501.39 487
11502.40 502
11503.41 524
11504.42 518
11505.44 496
11506.45 472
11507.46 485
11508.47 476
11509.48 504
11510.50 526
11511.51 497
11512.52 514
11513.53 499
11514.54 490
11515.56 481
11516.57 501
11517.58 510
11518.59 508
11519.61 513
11520.62 485
11521.63 484
11522.64 495
11523.66 503
11524.67 500
11525.68 477
11526.69 477
11527.71 500
11528.72 520
11529.73 496
11530.75 476
11531.76 499
11532.77 502
11533.78 529
11534.80 493
11535.81 518
11536.82 502
11537.84 532
11538.85 507
11539.86 509
11540.88 506
11541.89 518
11542.90 535
11543.92 541
11544.93 509
11545.94 497
11546.96 506
11547.97 525
11548.98 496
11550.00 491
11551.01 483
11552.03 475
11553.04 491
11554.05 474
11555.07 450
11556.08 469
11557.10 480
11558.11 449
11559.12 486
11560.14 459
11561.15 468
11562.17 480
11563.18 465
11564.20 481
11565.21 457
11566.22 467
11567.24 470
11568.25 440
11569.27 455
11570.28 457
11571.30 446
11572.31 452
11573.33 448
11574.34 454
11575.36 443
11576.37 460
11577.39 458
11578.40 438
11579.42 433
11580.43 448
11581.45 445
11582.46 434
11583.48 448
11584.49 449
11585.51 459
11586.52 452
11587.54 489
11588.55 476
11589.57 456
11590.58 456
11591.60 445
11592.61 468
11593.63 442
11594.65 436
11595.66 443
11596.68 456
11597.69 460
11598.71 448
11599.73 427
11600.74 461
11601.76 462
11602.77 460
11603.79 466
11604.81 474
11605.82 460
11606.84 441
11607.85 451
11608.87 456
11609.89 434
11610.90 425
11611.92 443
11612.94 475
11613.95 448
11614.97 429
11615.99 450
11617.00 430
11618.02 457
11619.04 446
11620.05 446
11621.07 437
11622.09 437
11623.10 438
11624.12 447
11625.14 432
11626.15 436
11627.17 440
11628.19 444
11629.21 448
11630.22 428
11631.24 460
11632.26 440
11633.28 479
11634.29 440
11635.31 447
11636.33 443
11637.34 420
11638.36 469
11639.38 433
11640.40 440
11641.42 438
11642.43 448
11643.45 429
11644.47 437
11645.49 439
11646.50 440
11647.52 434
11648.54 453
11649.56 438
11650.58 412
11651.60 432
11652.61 430
11653.63 448
11654.65 414
11655.67 425
11656.69 457
11657.71 453
11658.72 421
11659.74 436
11660.76 459
11661.78 444
11662.80 422
11663.82 441
11664.84 468
11665.85 443
11666.87 423
11667.89 439
11668.91 454
11669.93 427
11670.95 460
11671.97 455
11672.99 449
11674.01 452
11675.03 443
11676.05 427
11677.06 457
11678.08 463
11679.10 466
11680.12 459
11681.14 459
11682.16 458
11683.18 453
11684.20 436
11685.22 445
11686.24 467
11687.26 455
11688.28 488
11689.30 417
11690.32 436
11691.34 474
11692.36 454
11693.38 448
11694.40 492
11695.42 461
11696.44 459
11697.46 479
11698.48 442
11699.50 451
11700.52 439
11701.54 488
11702.56 464
11703.58 473
11704.60 443
11705.62 447
11706.64 456
11707.66 468
11708.68 453
11709.71 453
11710.73 474
11711.75 475
11712.77 469
11713.79 479
11714.81 457
11715.83 472
11716.85 481
11717.87 458
11718.89 444
11719.91 446
11720.94 500
11721.96 502
11722.98 460
11724.00 456
11725.02 469
11726.04 478
11727.06 449
11728.09 471
11729.11 495
11730.13 478
11731.15 461
11732.17 483
11733.19 468
11734.22 499
11735.24 483
11736.26 505
11737.28 496
11738.30 465
11739.33 499
11740.35 518
11741.37 506
11742.39 497
11743.41 511
11744.44 494
11745.46 490
11746.48 488
11747.50 506
11748.53 502
11749.55 498
11750.57 504
11751.59 497
11752.62 484
11753.64 500
11754.66 531
11755.68 530
11756.71 509
11757.73 493
11758.75 522
11759.77 541
11760.80 526
11761.82 516
11762.84 525
11763.87 535
11764.89 557
11765.91 529
11766.94 521
11767.96 529
11768.98 539
11770.01 533
11771.03 571
11772.05 564
11773.08 551
11774.10 554
11775.12 555
11776.15 540
11777.17 544
11778.19 565
11779.22 564
11780.24 549
11781.27 548
11782.29 541
11783.31 543
11784.34 575
11785.36 572
11786.39 596
11787.41 582
11788.43 584
11789.46 581
11790.48 582
11791.51 543
11792.53 572
11793.56 598
11794.58 590
11795.60 589
11796.63 596
11797.65 603
11798.68 581
11799.70 589
11800.73 548
11801.75 604
11802.78 590
11803.80 587
11804.83 612
11805.85 616
11806.88 584
11807.90 608
11808.93 613
11809.95 600
11810.98 586
11812.00 611
11813.03 625
11814.05 626
11815.08 592
11816.10 608
11817.13 645
11818.15 637
11819.18 648
11820.20 665
11821.23 662
11822.26 630
11823.28 632
11824.31 667
11825.33 701
11826.36 651
11827.38 651
11828.41 674
11829.44 668
11830.46 664
11831.49 666
11832.51 673
11833.54 692
11834.57 694
11835.59 685
11836.62 685
11837.65 687
11838.67 699
11839.70 709
11840.72 683
11841.75 678
11842.78 710
11843.80 741
11844.83 737
11845.86 713
11846.88 743
11847.91 768
11848.94 765
11849.96 767
11850.99 794
11852.02 774
11853.05 753
11854.07 792
11855.10 787
11856.13 776
11857.15 793
11858.18 809
11859.21 815
11860.24 814
11861.26 804
11862.29 868
11863.32 838
11864.34 851
11865.37 860
11866.40 856
11867.43 845
11868.46 828
11869.48 856
11870.51 860
11871.54 852
11872.57 841
11873.59 900
11874.62 883
11875.65 860
11876.68 886
11877.71 920
11878.73 906
11879.76 906
11880.79 933
11881.82 958
11882.85 984
11883.87 967
11884.90 987
11885.93 995
11886.96 997
11887.99 1022
11889.02 1077
11890.05 1077
11891.07 1043
11892.10 1085
11893.13 1127
11894.16 1143
11895.19 1152
11896.22 1178
11897.25 1183
11898.28 1230
11899.30 1242
11900.33 1199
11901.36 1238
11902.39 1261
11903.42 1246
11904.45 1273
11905.48 1241
11906.51 1278
11907.54 1293
11908.57 1264
11909.60 1257
11910.63 1301
11911.66 1263
11912.69 1249
11913.71 1232
11914.74 1238
11915.77 1268
11916.80 1268
11917.83 1221
11918.86 1233
11919.89 1278
11920.92 1242
11921.95 1287
11922.98 1292
11924.01 1311
11925.04 1297
11926.07 1309
11927.10 1367
11928.13 1339
11929.16 1320
11930.19 1354
11931.22 1350
11932.25 1314
11933.29 1319
11934.32 1327
11935.35 1343
11936.38 1352
11937.41 1332
11938.44 1291
11939.47 1268
11940.50 1253
11941.53 1239
11942.56 1216
11943.59 1184
11944.62 1197
11945.65 1144
11946.69 1157
11947.72 1119
11948.75 1093
11949.78 1111
11950.81 1046
11951.84 1061
11952.87 1061
11953.90 1031
11954.93 1057
11955.97 1034
11957.00 1050
11958.03 1045
11959.06 1035
11960.09 1065
11961.12 1037
11962.16 1035
11963.19 1046
11964.22 1018
11965.25 1040
11966.28 1034
11967.31 1053
11968.35 1052
11969.38 1058
11970.41 1078
11971.44 1021
11972.47 1059
11973.51 1048
11974.54 1048
11975.57 1038
11976.60 1054
11977.64 1044
11978.67 1066
11979.70 1064
11980.73 1073
11981.77 1078
11982.80 1073
11983.83 1083
11984.86 1108
11985.90 1095
11986.93 1102
11987.96 1113
11988.99 1101
11990.03 1126
11991.06 1088
11992.09 1090
11993.13 1120
11994.16 1107
11995.19 1138
11996.23 1129
11997.26 1173
11998.29 1173
11999.33 1196
12000.36 1147
12001.39 1225
12002.43 1198
12003.46 1205
12004.49 1245
12005.53 1237
12006.56 1227
12007.59 1255
12008.63 1266
12009.66 1291
12010.69 1298
12011.73 1303
12012.76 1319
12013.80 1322
12014.83 1333
12015.86 1339
12016.90 1355
12017.93 1357
12018.97 1384
12020.00 1374
12021.03 1375
12022.07 1374
12023.10 1379
12024.14 1388
12025.17 1389
12026.21 1396
12027.24 1403
12028.28 1403
12029.31 1379
12030.34 1379
12031.38 1408
12032.41 1400
12033.45 1361
12034.48 1386
12035.52 1384
12036.55 1386
12037.59 1358
12038.62 1356
12039.66 1351
12040.69 1363
12041.73 1332
12042.76 1364
12043.80 1381
12044.83 1370
12045.87 1387
12046.90 1346
12047.94 1339
12048.98 1348
12050.01 1386
12051.05 1387
12052.08 1397
12053.12 1344
12054.15 1367
12055.19 1347
12056.22 1354
12057.26 1334
12058.30 1373
12059.33 1344
12060.37 1333
12061.40 1333
12062.44 1286
12063.48 1311
12064.51 1269
12065.55 1285
12066.58 1290
12067.62 1274
12068.66 1217
12069.69 1202
12070.73 1187
12071.77 1196
12072.80 1196
12073.84 1171
12074.88 1184
12075.91 1107
12076.95 1135
12077.99 1136
12079.02 1146
12080.06 1101
12081.10 1133
12082.13 1107
12083.17 1130
12084.21 1107
12085.24 1131
12086.28 1104
12087.32 1129
12088.35 1146
12089.39 1164
12090.43 1126
12091.47 1132
12092.50 1146
12093.54 1128
12094.58 1137
12095.62 1152
12096.65 1120
12097.69 1119
12098.73 1169
12099.77 1123
12100.80 1111
12101.84 1159
12102.88 1147
12103.92 1129
12104.95 1102
12105.99 1113
12107.03 1110
12108.07 1104
12109.11 1098
12110.14 1096
12111.18 1081
12112.22 1069
12113.26 1075
12114.30 1044
12115.34 1006
12116.37 1017
12117.41 1027
12118.45 1011
12119.49 1009
12120.53 979
12121.57 967
12122.60 977
12123.64 966
12124.68 933
12125.72 958
12126.76 947
12127.80 943
12128.84 901
12129.88 934
12130.91 907
12131.95 943
12132.99 899
12134.03 918
12135.07 912
12136.11 900
12137.15 901
12138.19 897
12139.23 871
12140.27 875
12141.31 886
12142.35 909
12143.39 900
12144.43 856
12145.46 871
12146.50 866
12147.54 884
12148.58 846
12149.62 847
12150.66 833
12151.70 872
12152.74 874
12153.78 871
12154.82 860
12155.86 798
12156.90 832
12157.94 837
12158.98 816
12160.02 809
12161.06 819
12162.10 828
12163.14 843
12164.18 787
12165.23 796
12166.27 778
12167.31 807
12168.35 785
12169.39 790
12170.43 796
12171.47 812
12172.51 817
12173.55 778
12174.59 782
12175.63 795
12176.67 820
12177.71 812
12178.75 795
12179.80 768
12180.84 775
12181.88 775
12182.92 803
12183.96 791
12185.00 760
12186.04 762
12187.08 760
12188.13 784
12189.17 776
12190.21 741
12191.25 750
12192.29 756
12193.33 750
12194.37 746
12195.42 710
12196.46 757
12197.50 761
12198.54 724
12199.58 712
12200.63 740
12201.67 776
12202.71 702
12203.75 726
12204.79 716
12205.84 727
12206.88 726
12207.92 752
12208.96 720
12210.01 706
12211.05 710
12212.09 715
12213.13 702
12214.17 698
12215.22 701
12216.26 705
12217.30 712
12218.35 720
12219.39 730
12220.43 720
12221.47 682
12222.52 680
12223.56 710
12224.60 706
12225.65 681
12226.69 702
12227.73 700
12228.77 674
12229.82 671
12230.86 679
12231.90 694
12232.95 655
12233.99 682
12235.03 674
12236.08 676
12237.12 660
12238.16 660
12239.21 688
12240.25 651
12241.30 653
12242.34 627
12243.38 656
12244.43 635
12245.47 643
12246.51 649
12247.56 657
12248.60 663
12249.65 654
12250.69 653
12251.73 632
12252.78 629
12253.82 620
12254.87 635
12255.91 666
12256.96 657
12258.00 639
12259.04 637
12260.09 609
12261.13 626
12262.18 640
12263.22 626
12264.27 596
12265.31 593
12266.36 618
12267.40 610
12268.45 611
12269.49 594
12270.54 596
12271.58 601
12272.63 596
12273.67 597
12274.72 603
12275.76 567
12276.81 593
12277.85 575
12278.90 597
12279.94 556
12280.99 572
12282.03 605
12283.08 577
12284.12 551
12285.17 572
12286.22 584
12287.26 584
12288.31 545
12289.35 543
12290.40 563
12291.44 559
12292.49 583
12293.54 555
12294.58 559
12295.63 542
12296.67 564
12297.72 567
12298.77 555
12299.81 518
12300.86 554
12301.90 574
12302.95 572
12304.00 560
12305.04 547
12306.09 562
12307.14 537
12308.18 573
12309.23 560
12310.28 558
12311.32 550
12312.37 546
12313.42 560
12314.46 559
12315.51 552
12316.56 532
12317.60 566
12318.65 520
12319.70 573
12320.74 531
12321.79 542
12322.84 540
12323.89 551
12324.93 544
12325.98 555
12327.03 534
12328.08 569
12329.12 558
12330.17 557
12331.22 562
12332.27 531
12333.31 553
12334.36 550
12335.41 552
12336.46 540
12337.50 578
12338.55 552
12339.60 550
12340.65 545
12341.70 546
12342.74 520
12343.79 573
12344.84 552
12345.89 549
12346.94 545
12347.98 543
12349.03 550
12350.08 501
12351.13 526
12352.18 553
12353.23 566
12354.27 503
12355.32 515
12356.37 535
12357.42 533
12358.47 532
12359.52 548
12360.57 528
12361.61 530
12362.66 542
12363.71 538
12364.76 544
12365.81 525
12366.86 538
12367.91 554
12368.96 538
12370.01 522
12371.06 532
12372.11 525
12373.15 556
12374.20 520
12375.25 536
12376.30 540
12377.35 545
12378.40 511
12379.45 536
12380.50 584
12381.55 550
12382.60 571
12383.65 529
12384.70 538
12385.75 543
12386.80 533
12387.85 519
12388.90 535
12389.95 558
12391.00 571
12392.05 564
12393.10 532
12394.15 512
12395.20 537
12396.25 570
12397.30 572
12398.35 550
12399.40 545
12400.45 553
12401.50 543
12402.55 550
12403.60 526
12404.65 556
12405.70 530
12406.75 558
12407.81 546
12408.86 552
12409.91 535
12410.96 561
12412.01 571
12413.06 543
12414.11 543
12415.16 543
12416.21 578
12417.26 566
12418.32 577
12419.37 569
12420.42 559
12421.47 537
12422.52 568
12423.57 553
12424.62 560
12425.68 538
12426.73 558
12427.78 542
12428.83 566
12429.88 572
12430.93 566
12431.99 576
12433.04 561
12434.09 571
12435.14 567
12436.19 574
12437.24 569
12438.30 556
12439.35 584
12440.40 590
12441.45 582
12442.51 569
12443.56 566
12444.61 566
12445.66 572
12446.71 586
12447.77 607
12448.82 585
12449.87 593
12450.92 610
12451.98 629
12453.03 607
12454.08 620
12455.14 635
12456.19 609
12457.24 600
12458.29 609
12459.35 617
12460.40 651
12461.45 674
12462.51 706
12463.56 670
12464.61 690
12465.67 713
12466.72 745
12467.77 776
12468.83 741
12469.88 772
12470.93 804
12471.99 795
12473.04 779
12474.09 778
12475.15 795
12476.20 817
12477.25 828
12478.31 793
12479.36 818
12480.42 846
12481.47 797
12482.52 820
12483.58 810
12484.63 775
12485.69 797
12486.74 783
12487.79 782
12488.85 752
12489.90 742
12490.96 752
12492.01 750
12493.06 699
12494.12 723
12495.17 716
12496.23 697
12497.28 678
12498.34 654
12499.39 693
12500.45 658
12501.50 662
12502.56 681
12503.61 660
12504.67 663
12505.72 675
12506.78 703
12507.83 687
12508.89 666
12509.94 663
12511.00 662
12512.05 640
12513.11 678
12514.16 664
12515.22 653
12516.27 679
12517.33 645
12518.38 652
12519.44 665
12520.49 643
12521.55 688
12522.60 672
12523.66 658
12524.72 654
12525.77 641
12526.83 662
12527.88 650
12528.94 657
12530.00 665
12531.05 675
12532.11 649
12533.16 664
12534.22 692
12535.28 663
12536.33 665
12537.39 657
12538.44 675
12539.50 711
12540.56 711
12541.61 736
12542.67 708
12543.73 745
12544.78 733
12545.84 729
12546.90 728
12547.95 746
12549.01 725
12550.07 720
12551.12 734
12552.18 743
12553.24 740
12554.29 759
12555.35 747
12556.41 766
12557.47 751
12558.52 721
12559.58 724
12560.64 740
12561.69 738
12562.75 716
12563.81 716
12564.87 698
12565.92 699
12566.98 723
12568.04 656
12569.10 670
12570.15 653
12571.21 719
12572.27 668
12573.33 688
12574.38 670
12575.44 657
12576.50 679
12577.56 664
12578.62 643
12579.67 649
12580.73 660
12581.79 689
12582.85 661
12583.91 625
12584.96 659
12586.02 671
12587.08 672
12588.14 639
12589.20 646
12590.26 647
12591.32 664
12592.37 645
12593.43 633
12594.49 635
12595.55 637
12596.61 664
12597.67 658
12598.73 655
12599.78 649
12600.84 657
12601.90 654
12602.96 685
12604.02 629
12605.08 694
12606.14 686
12607.20 669
12608.26 655
12609.32 675
12610.38 700
12611.44 690
12612.49 707
12613.55 679
12614.61 678
12615.67 691
12616.73 704
12617.79 719
12618.85 726
12619.91 689
12620.97 705
12622.03 730
12623.09 725
12624.15 694
12625.21 716
12626.27 742
12627.33 721
12628.39 727
12629.45 699
12630.51 702
12631.57 717
12632.63 703
12633.69 699
12634.75 704
12635.81 703
12636.87 720
12637.93 687
12638.99 719
12640.05 655
12641.12 666
12642.18 698
12643.24 681
12644.30 689
12645.36 672
12646.42 667
12647.48 659
12648.54 678
12649.60 664
12650.66 664
12651.72 646
12652.78 671
12653.85 646
12654.91 650
12655.97 678
12657.03 659
12658.09 650
12659.15 647
12660.21 673
12661.28 662
12662.34 681
12663.40 671
12664.46 668
12665.52 649
12666.58 666
12667.64 645
12668.71 665
12669.77 663
12670.83 669
12671.89 683
12672.95 718
12674.02 668
12675.08 670
12676.14 654
12677.20 681
12678.26 678
12679.33 654
12680.39 673
12681.45 647
12682.51 665
12683.58 670
12684.64 679
12685.70 671
12686.76 656
12687.83 710
12688.89 672
12689.95 671
12691.01 665
12692.08 685
12693.14 691
12694.20 652
12695.27 675
12696.33 685
12697.39 686
12698.45 679
12699.52 687
12700.58 682
12701.64 692
12702.71 683
12703.77 695
12704.83 711
12705.90 726
12706.96 723
12708.02 680
12709.09 696
12710.15 715
12711.21 680
12712.28 705
12713.34 700
12714.40 716
12715.47 718
12716.53 728
12717.60 721
12718.66 735
12719.72 702
12720.79 747
12721.85 719
12722.92 719
12723.98 718
12725.04 733
12726.11 770
12727.17 734
12728.24 770
12729.30 775
12730.37 763
12731.43 710
12732.49 736
12733.56 761
12734.62 794
12735.69 766
12736.75 741
12737.82 763
12738.88 739
12739.95 761
12741.01 759
12742.08 776
12743.14 772
12744.21 773
12745.27 806
12746.34 761
12747.40 751
12748.47 761
12749.53 749
12750.60 766
12751.66 728
12752.73 752
12753.79 723
12754.86 743
12755.92 732
12756.99 735
12758.05 756
12759.12 739
12760.18 729
12761.25 749
12762.32 731
12763.38 726
12764.45 747
12765.51 761
12766.58 741
12767.65 737
12768.71 759
12769.78 717
12770.84 695
12771.91 719
12772.98 723
12774.04 705
12775.11 707
12776.17 698
12777.24 726
12778.31 680
12779.37 680
12780.44 693
12781.51 679
12782.57 682
12783.64 661
12784.71 688
12785.77 667
12786.84 688
12787.91 702
12788.97 705
12790.04 673
12791.11 652
12792.17 694
12793.24 681
12794.31 670
12795.37 645
12796.44 691
12797.51 682
12798.58 661
12799.64 665
12800.71 703
12801.78 693
12802.85 658
12803.91 657
12804.98 697
12806.05 692
12807.12 685
12808.18 732
12809.25 712
12810.32 716
12811.39 714
12812.45 722
12813.52 711
12814.59 745
12815.66 727
12816.73 755
12817.79 727
12818.86 770
12819.93 764
12821.00 751
12822.07 759
12823.13 736
12824.20 746
12825.27 771
12826.34 770
12827.41 761
12828.48 765
12829.54 773
12830.61 751
12831.68 747
12832.75 781
12833.82 711
12834.89 727
12835.96 718
12837.02 758
12838.09 708
12839.16 690
12840.23 717
12841.30 689
12842.37 662
12843.44 659
12844.51 673
12845.58 665
12846.65 631
12847.72 643
12848.78 632
12849.85 611
12850.92 602
12851.99 613
12853.06 619
12854.13 574
12855.20 591
12856.27 584
12857.34 594
12858.41 546
12859.48 562
12860.55 578
12861.62 571
12862.69 552
12863.76 558
12864.83 579
12865.90 563
12866.97 558
12868.04 581
12869.11 560
12870.18 530
12871.25 544
12872.32 555
12873.39 550
12874.46 522
12875.53 539
12876.60 528
12877.67 532
12878.74 509
12879.81 500
12880.88 539
12881.95 514
12883.03 510
12884.10 526
12885.17 532
12886.24 529
12887.31 511
12888.38 508
12889.45 517
12890.52 511
12891.59 521
12892.66 506
12893.74 491
12894.81 499
12895.88 539
12896.95 549
12898.02 505
12899.09 537
12900.16 509
12901.23 520
12902.31 502
12903.38 493
12904.45 507
12905.52 520
12906.59 497
12907.66 518
12908.74 507
12909.81 491
12910.88 470
12911.95 500
12913.02 489
12914.10 468
12915.17 502
12916.24 484
12917.31 521
12918.38 502
12919.46 494
12920.53 525
12921.60 499
12922.67 463
12923.75 493
12924.82 485
12925.89 482
12926.96 475
12928.04 506
12929.11 517
12930.18 465
12931.25 474
12932.33 485
12933.40 501
12934.47 494
12935.55 469
12936.62 483
12937.69 486
12938.76 457
12939.84 470
12940.91 459
12941.98 489
12943.06 483
12944.13 465
12945.20 428
12946.28 438
12947.35 484
12948.42 475
12949.50 458
12950.57 437
12951.64 473
12952.72 484
12953.79 472
12954.87 434
12955.94 456
12957.01 460
12958.09 480
12959.16 472
12960.23 453
12961.31 438
12962.38 447
12963.46 460
12964.53 465
12965.60 450
12966.68 434
12967.75 446
12968.83 462
12969.90 444
12970.98 431
12972.05 471
12973.13 466
12974.20 451
12975.27 440
12976.35 436
12977.42 462
12978.50 425
12979.57 415
12980.65 438
12981.72 439
12982.80 442
12983.87 453
12984.95 440
12986.02 432
12987.10 433
12988.17 463
12989.25 441
12990.32 427
12991.40 422
12992.47 451
12993.55 445
12994.62 396
12995.70 423
12996.77 428
12997.85 440
12998.93 432
13000.00 461
13001.08 442
13002.15 451
13003.23 425
13004.30 434
13005.38 397
13006.46 435
13007.53 443
13008.61 426
13009.68 405
13010.76 411
13011.84 438
13012.91 437
13013.99 415
13015.06 403
13016.14 422
13017.22 433
13018.29 435
13019.37 412
13020.45 446
13021.52 443
13022.60 450
13023.68 428
13024.75 429
13025.83 412
13026.91 420
13027.98 448
13029.06 447
13030.14 410
13031.21 396
13032.29 439
13033.37 424
13034.44 435
13035.52 409
13036.60 435
13037.67 409
13038.75 427
13039.83 435
13040.91 409
13041.98 397
13043.06 409
13044.14 441
13045.22 425
13046.29 398
13047.37 379
13048.45 438
13049.53 429
13050.60 415
13051.68 427
13052.76 408
13053.84 415
13054.91 412
13055.99 400
13057.07 401
13058.15 390
13059.23 408
13060.30 425
13061.38 423
13062.46 414
13063.54 413
13064.62 434
13065.70 398
13066.77 407
13067.85 404
13068.93 417
13070.01 414
13071.09 439
13072.17 418
13073.25 435
13074.32 447
13075.40 406
13076.48 429
13077.56 405
13078.64 418
13079.72 431
13080.80 466
13081.88 425
13082.95 395
13084.03 437
13085.11 445
13086.19 391
13087.27 395
13088.35 409
13089.43 408
13090.51 420
13091.59 417
13092.67 408
13093.75 425
13094.83 425
13095.91 427
13096.99 431
13098.07 417
13099.15 428
13100.22 416
13101.30 417
13102.38 416
13103.46 413
13104.54 419
13105.62 436
13106.70 409
13107.78 422
13108.86 432
13109.94 455
13111.02 440
13112.10 430
13113.19 447
13114.27 455
13115.35 457
13116.43 432
13117.51 450
13118.59 423
13119.67 440
13120.75 437
13121.83 453
13122.91 444
13123.99 441
13125.07 442
13126.15 441
13127.23 423
13128.31 449
13129.39 420
13130.48 438
13131.56 451
13132.64 436
13133.72 424
13134.80 444
13135.88 461
13136.96 442
13138.04 460
13139.12 452
13140.21 470
13141.29 437
13142.37 437
13143.45 445
13144.53 454
13145.61 461
13146.70 463
13147.78 468
13148.86 452
13149.94 440
13151.02 435
13152.10 463
13153.19 471
13154.27 467
13155.35 469
13156.43 465
13157.51 465
13158.60 478
13159.68 448
13160.76 466
13161.84 474
13162.93 483
13164.01 497
13165.09 502
13166.17 487
13167.25 484
13168.34 477
13169.42 468
13170.50 488
13171.59 496
13172.67 472
13173.75 488
13174.83 472
13175.92 466
13177.00 518
13178.08 494
13179.17 479
13180.25 499
13181.33 463
13182.41 480
13183.50 494
13184.58 510
13185.66 449
13186.75 487
13187.83 469
13188.91 504
13190.00 473
13191.08 503
13192.16 499
13193.25 520
13194.33 498
13195.42 484
13196.50 496
13197.58 492
13198.67 510
13199.75 508
13200.83 492
13201.92 489
13203.00 512
13204.09 508
13205.17 543
13206.25 504
13207.34 519
13208.42 500
13209.51 531
13210.59 513
13211.68 507
13212.76 514
13213.84 517
13214.93 521
13216.01 508
13217.10 514
13218.18 493
13219.27 546
13220.35 527
13221.44 529
13222.52 517
13223.61 549
13224.69 536
13225.78 550
13226.86 544
13227.95 541
13229.03 552
13230.12 558
13231.20 552
13232.29 537
13233.37 552
13234.46 555
13235.54 579
13236.63 574
13237.71 547
13238.80 550
13239.88 584
13240.97 574
13242.05 582
13243.14 558
13244.23 581
13245.31 612
13246.40 596
13247.48 599
13248.57 580
13249.65 608
13250.74 602
13251.83 614
13252.91 610
13254.00 601
13255.08 608
13256.17 622
13257.26 623
13258.34 620
13259.43 616
13260.52 646
13261.60 643
13262.69 627
13263.77 640
13264.86 646
13265.95 643
13267.03 652
13268.12 636
13269.21 640
13270.29 644
13271.38 626
13272.47 672
13273.55 684
13274.64 673
13275.73 688
13276.82 675
13277.90 691
13278.99 696
13280.08 688
13281.16 684
13282.25 693
13283.34 659
13284.43 717
13285.51 698
13286.60 708
13287.69 713
13288.78 765
13289.86 740
13290.95 765
13292.04 725
13293.13 751
13294.21 776
13295.30 780
13296.39 759
13297.48 763
13298.56 747
13299.65 767
13300.74 789
13301.83 772
13302.92 809
13304.00 803
13305.09 810
13306.18 817
13307.27 820
13308.36 817
13309.45 818
13310.53 832
13311.62 830
13312.71 843
13313.80 836
13314.89 839
13315.98 828
13317.07 855
13318.15 875
13319.24 857
13320.33 857
13321.42 911
13322.51 893
13323.60 885
13324.69 917
13325.78 891
13326.87 882
13327.95 916
13329.04 913
13330.13 975
13331.22 938
13332.31 946
13333.40 972
13334.49 959
13335.58 959
13336.67 939
13337.76 942
13338.85 971
13339.94 977
13341.03 954
13342.12 964
13343.21 958
13344.30 980
13345.39 981
13346.48 990
13347.57 941
13348.66 976
13349.75 977
13350.84 993
13351.93 946
13353.02 943
13354.11 977
13355.20 985
13356.29 988
13357.38 985
13358.47 1017
13359.56 1005
13360.65 1009
13361.74 1023
13362.83 1024
13363.92 1001
13365.01 1020
13366.10 1038
13367.19 999
13368.28 986
13369.37 999
13370.46 1004
13371.55 997
13372.65 1018
13373.74 981
13374.83 968
13375.92 982
13377.01 960
13378.10 914
13379.19 902
13380.28 933
13381.37 930
13382.47 907
13383.56 922
13384.65 895
13385.74 878
13386.83 879
13387.92 869
13389.01 876
13390.11 848
13391.20 833
13392.29 835
13393.38 863
13394.47 868
13395.56 845
13396.66 844
13397.75 850
13398.84 842
13399.93 846
13401.02 851
13402.12 837
13403.21 838
13404.30 823
13405.39 821
13406.49 844
13407.58 875
13408.67 833
13409.76 824
13410.86 789
13411.95 843
13413.04 814
13414.13 828
13415.23 810
13416.32 814
13417.41 834
13418.50 815
13419.60 836
13420.69 834
13421.78 836
13422.88 817
13423.97 828
13425.06 820
13426.15 832
13427.25 835
13428.34 863
13429.43 851
13430.53 844
13431.62 850
13432.71 854
13433.81 848
13434.90 848
13435.99 858
13437.09 877
13438.18 879
13439.27 863
13440.37 869
13441.46 866
13442.56 885
13443.65 892
13444.74 893
13445.84 870
13446.93 868
13448.03 885
13449.12 912
13450.21 921
13451.31 886
13452.40 898
13453.50 899
13454.59 895
13455.68 902
13456.78 939
13457.87 921
13458.97 913
13460.06 899
13461.16 949
13462.25 939
13463.35 943
13464.44 943
13465.54 949
13466.63 939
13467.73 923
13468.82 970
13469.91 988
13471.01 979
13472.10 977
13473.20 989
13474.29 992
13475.39 990
13476.48 996
13477.58 1003
13478.68 1011
13479.77 992
13480.87 968
13481.96 993
13483.06 1021
13484.15 1003
13485.25 1035
13486.34 1010
13487.44 1008
13488.53 1034
13489.63 1025
13490.73 1025
13491.82 1068
13492.92 1046
13494.01 1037
13495.11 1044
13496.21 1067
13497.30 1069
13498.40 1096
13499.49 1087
13500.59 1068
13501.69 1074
13502.78 1078
13503.88 1067
13504.97 1105
13506.07 1098
13507.17 1087
13508.26 1067
13509.36 1054
13510.46 1060
13511.55 1063
13512.65 1059
13513.75 1050
13514.84 1034
13515.94 1048
13517.04 1031
13518.13 1013
13519.23 1043
13520.33 983
13521.42 1006
13522.52 999
13523.62 984
13524.72 980
13525.81 1013
13526.91 1002
13528.01 984
13529.10 995
13530.20 987
13531.30 997
13532.40 981
13533.49 952
13534.59 944
13535.69 969
13536.79 957
13537.88 959
13538.98 931
13540.08 926
13541.18 928
13542.28 934
13543.37 935
13544.47 922
13545.57 940
13546.67 898
13547.77 908
13548.86 895
13549.96 906
13551.06 924
13552.16 910
13553.26 910
13554.35 890
13555.45 930
13556.55 886
13557.65 892
13558.75 885
13559.85 907
13560.95 902
13562.04 905
13563.14 901
13564.24 913
13565.34 908
13566.44 903
13567.54 918
13568.64 939
13569.74 919
13570.83 916
13571.93 947
13573.03 907
13574.13 867
13575.23 870
13576.33 900
13577.43 899
13578.53 877
13579.63 890
13580.73 935
13581.83 900
13582.93 922
13584.03 892
13585.13 899
13586.22 918
13587.32 904
13588.42 889
13589.52 899
13590.62 861
13591.72 923
13592.82 932
13593.92 923
13595.02 910
13596.12 915
13597.22 945
13598.32 899
13599.42 964
13600.52 919
13601.62 934
13602.72 962
13603.82 938
13604.92 932
13606.03 958
13607.13 937
13608.23 976
13609.33 946
13610.43 953
13611.53 969
13612.63 966
13613.73 946
13614.83 966
13615.93 964
13617.03 969
13618.13 978
13619.23 979
13620.33 987
13621.44 979
13622.54 1000
13623.64 986
13624.74 1002
13625.84 1002
13626.94 996
13628.04 985
13629.14 993
13630.25 1026
13631.35 1004
13632.45 1001
13633.55 1025
13634.65 1004
13635.75 1020
13636.85 1047
13637.96 1021
13639.06 1016
13640.16 1009
13641.26 1039
13642.36 1029
13643.47 974
13644.57 1031
13645.67 1031
13646.77 1062
13647.87 1036
13648.98 1036
13650.08 1074
13651.18 1048
13652.28 1027
13653.38 1035
13654.49 1007
13655.59 1012
13656.69 1057
13657.79 1035
13658.90 990
13660.00 1017
13661.10 1047
13662.20 1033
13663.31 1010
13664.41 1011
13665.51 1015
13666.62 1055
13667.72 1011
13668.82 1028
13669.92 1023
13671.03 1039
13672.13 1048
13673.23 1037
13674.34 1018
13675.44 1018
13676.54 1040
13677.65 1034
13678.75 1040
13679.85 1046
13680.96 1053
13682.06 1034
13683.16 1081
13684.27 1051
13685.37 1016
13686.48 1031
13687.58 1085
13688.68 1091
13689.79 1050
13690.89 1062
13691.99 1035
13693.10 1061
13694.20 1070
13695.31 1087
13696.41 1082
13697.51 1052
13698.62 1095
13699.72 1092
13700.83 1086
13701.93 1122
13703.04 1089
13704.14 1100
13705.24 1098
13706.35 1078
13707.45 1112
13708.56 1095
13709.66 1164
13710.77 1122
13711.87 1098
13712.98 1113
13714.08 1151
13715.19 1140
13716.29 1143
13717.40 1124
13718.50 1133
13719.61 1146
13720.71 1144
13721.82 1164
13722.92 1184
13724.03 1189
13725.13 1149
13726.24 1236
13727.34 1223
13728.45 1212
13729.55 1231
13730.66 1214
13731.76 1258
13732.87 1245
13733.97 1240
13735.08 1279
13736.19 1299
13737.29 1318
13738.40 1317
13739.50 1321
13740.61 1360
13741.72 1357
13742.82 1372
13743.93 1411
13745.03 1409
13746.14 1429
13747.25 1455
13748.35 1468
13749.46 1481
13750.56 1476
13751.67 1540
13752.78 1543
13753.88 1613
13754.99 1594
13756.10 1618
13757.20 1680
13758.31 1626
13759.42 1688
13760.52 1678
13761.63 1666
13762.74 1709
13763.84 1718
13764.95 1681
13766.06 1705
13767.16 1671
13768.27 1698
13769.38 1710
13770.48 1685
13771.59 1692
13772.70 1641
13773.81 1662
13774.91 1611
13776.02 1620
13777.13 1625
13778.23 1600
13779.34 1537
13780.45 1560
13781.56 1560
13782.66 1531
13783.77 1479
13784.88 1439
13785.99 1411
13787.09 1428
13788.20 1427
13789.31 1363
13790.42 1389
13791.53 1345
13792.63 1319
13793.74 1289
13794.85 1263
13795.96 1253
13797.07 1250
13798.17 1237
13799.28 1224
13800.39 1206
13801.50 1202
13802.61 1161
13803.72 1159
13804.82 1151
13805.93 1152
13807.04 1157
13808.15 1117
13809.26 1139
13810.37 1114
13811.48 1109
13812.58 1107
13813.69 1098
13814.80 1093
13815.91 1063
13817.02 1047
13818.13 1071
13819.24 1064
13820.35 1068
13821.46 1050
13822.57 1016
13823.67 1038
13824.78 1016
13825.89 1011
13827.00 973
13828.11 1013
13829.22 1000
13830.33 1039
13831.44 1012
13832.55 1017
13833.66 993
13834.77 1032
13835.88 1031
13836.99 1036
13838.10 1024
13839.21 1046
13840.32 1018
13841.43 1027
13842.54 1023
13843.65 1028
13844.76 1030
13845.87 984
13846.98 1033
13848.09 1010
13849.20 1022
13850.31 1002
13851.42 1037
13852.53 1031
13853.64 1003
13854.75 1026
13855.86 1029
13856.97 1037
13858.08 995
13859.19 982
13860.30 1000
13861.41 1026
13862.52 1012
13863.63 1006
13864.75 1005
13865.86 1024
13866.97 1031
13868.08 1027
13869.19 1051
13870.30 1085
13871.41 1049
13872.52 1019
13873.63 1054
13874.75 1055
13875.86 1053
13876.97 1050
13878.08 1049
13879.19 1065
13880.30 1063
13881.41 1050
13882.53 1073
13883.64 1048
13884.75 1052
13885.86 1082
13886.97 1110
13888.08 1125
13889.20 1087
13890.31 1094
13891.42 1101
13892.53 1105
13893.64 1110
13894.76 1084
13895.87 1083
13896.98 1097
13898.09 1093
13899.20 1077
13900.32 1059
13901.43 1111
13902.54 1097
13903.65 1062
13904.77 1048
13905.88 1063
13906.99 1055
13908.10 1032
13909.22 1055
13910.33 1002
13911.44 1000
13912.55 1023
13913.67 994
13914.78 986
13915.89 982
13917.01 974
13918.12 981
13919.23 973
13920.34 954
13921.46 947
13922.57 976
13923.68 980
13924.80 957
13925.91 929
13927.02 940
13928.14 963
13929.25 945
13930.36 933
13931.48 917
13932.59 940
13933.70 932
13934.82 916
13935.93 908
13937.05 877
13938.16 891
13939.27 930
13940.39 906
13941.50 900
13942.62 857
13943.73 915
13944.84 888
13945.96 884
13947.07 860
13948.19 872
13949.30 924
13950.41 872
13951.53 885
13952.64 861
13953.76 853
13954.87 848
13955.99 853
13957.10 837
13958.22 841
13959.33 857
13960.44 841
13961.56 816
13962.67 856
13963.79 841
13964.90 850
13966.02 845
13967.13 837
13968.25 870
13969.36 835
13970.48 821
13971.59 846
13972.71 864
13973.82 850
13974.94 851
13976.05 844
13977.17 855
13978.29 821
13979.40 886
13980.52 832
13981.63 861
13982.75 884
13983.86 837
13984.98 851
13986.09 828
13987.21 834
13988.33 844
13989.44 866
13990.56 834
13991.67 857
13992.79 848
13993.91 835
13995.02 823
13996.14 850
13997.25 864
13998.37 860
13999.49 839
14000.60 856
14001.72 855
14002.84 873
14003.95 843
14005.07 840
14006.18 870
14007.30 864
14008.42 853
14009.53 852
14010.65 890
14011.77 843
14012.88 855
14014.00 857
14015.12 870
14016.23 847
14017.35 849
14018.47 858
14019.59 827
14020.70 864
14021.82 876
14022.94 846
14024.05 816
14025.17 834
14026.29 843
14027.41 846
14028.52 858
14029.64 836
14030.76 844
14031.88 849
14032.99 840
14034.11 861
14035.23 863
14036.35 842
14037.46 837
14038.58 850
14039.70 843
14040.82 841
14041.94 866
14043.05 855
14044.17 836
14045.29 793
14046.41 835
14047.53 885
14048.64 858
14049.76 836
14050.88 884
14052.00 869
14053.12 842
14054.24 858
14055.35 876
14056.47 870
14057.59 851
14058.71 894
14059.83 891
14060.95 910
14062.07 902
14063.19 963
14064.30 940
14065.42 921
14066.54 912
14067.66 915
14068.78 956
14069.90 912
14071.02 926
14072.14 962
14073.26 942
14074.38 961
14075.49 958
14076.61 978
14077.73 993
14078.85 969
14079.97 998
14081.09 988
14082.21 973
14083.33 957
14084.45 982
14085.57 986
14086.69 954
14087.81 991
14088.93 966
14090.05 970
14091.17 980
14092.29 1007
14093.41 967
14094.53 967
14095.65 981
14096.77 1000
14097.89 1002
14099.01 962
14100.13 971
14101.25 974
14102.37 955
14103.49 982
14104.61 968
14105.73 950
14106.85 915
14107.97 917
14109.09 936
14110.21 902
14111.33 909
14112.46 909
14113.58 926
14114.70 894
14115.82 883
14116.94 863
14118.06 874
14119.18 857
14120.30 829
14121.42 815
14122.54 858
14123.66 813
14124.79 837
14125.91 799
14127.03 823
14128.15 821
14129.27 788
14130.39 774
14131.51 750
14132.64 777
14133.76 758
14134.88 759
14136.00 711
14137.12 763
14138.24 754
14139.37 764
14140.49 709
14141.61 700
14142.73 736
14143.85 713
14144.98 715
14146.10 705
14147.22 732
14148.34 734
14149.46 714
14150.59 709
14151.71 716
14152.83 683
14153.95 721
14155.08 720
14156.20 715
14157.32 690
14158.44 699
14159.57 734
14160.69 709
14161.81 689
14162.93 684
14164.06 739
14165.18 723
14166.30 691
14167.43 686
14168.55 701
14169.67 686
14170.79 698
14171.92 691
14173.04 688
14174.16 669
14175.29 668
14176.41 692
14177.53 669
14178.66 669
14179.78 669
14180.90 696
14182.03 688
14183.15 660
14184.27 684
14185.40 686
14186.52 663
14187.65 690
14188.77 690
14189.89 700
14191.02 646
14192.14 671
14193.27 683
14194.39 681
14195.51 641
14196.64 651
14197.76 683
14198.89 639
14200.01 645
14201.13 686
14202.26 658
14203.38 656
14204.51 675
14205.63 675
14206.76 667
14207.88 632
14209.01 687
14210.13 678
14211.25 638
14212.38 626
14213.50 665
14214.63 678
14215.75 663
14216.88 630
14218.00 634
14219.13 667
14220.25 631
14221.38 656
14222.50 629
14223.63 664
14224.75 646
14225.88 673
14227.00 642
14228.13 591
14229.25 621
14230.38 665
14231.51 679
14232.63 612
14233.76 646
14234.88 660
14236.01 671
14237.13 643
14238.26 624
14239.39 617
14240.51 634
14241.64 628
14242.76 644
14243.89 623
14245.01 634
14246.14 611
14247.27 639
14248.39 644
14249.52 602
14250.65 619
14251.77 646
14252.90 654
14254.02 604
14255.15 617
14256.28 622
14257.40 656
14258.53 605
14259.66 627
14260.78 619
14261.91 624
14263.04 627
14264.16 621
14265.29 622
14266.42 610
14267.54 593
14268.67 634
14269.80 618
14270.92 606
14272.05 612
14273.18 616
14274.31 629
14275.43 593
14276.56 630
14277.69 608
14278.82 593
14279.94 590
14281.07 606
14282.20 602
14283.33 601
14284.45 612
14285.58 603
14286.71 579
14287.84 590
14288.96 632
14290.09 613
14291.22 596
14292.35 596
14293.47 609
14294.60 571
14295.73 578
14296.86 574
14297.99 594
14299.11 570
14300.24 575
14301.37 562
14302.50 580
14303.63 574
14304.76 588
14305.88 605
14307.01 570
14308.14 571
14309.27 549
14310.40 582
14311.53 593
14312.66 571
14313.78 572
14314.91 603
14316.04 592
14317.17 552
14318.30 585
14319.43 572
14320.56 580
14321.69 585
14322.82 582
14323.95 572
14325.07 562
14326.20 570
14327.33 578
14328.46 576
14329.59 587
14330.72 585
14331.85 603
14332.98 573
14334.11 578
14335.24 583
14336.37 599
14337.50 595
14338.63 546
14339.76 581
14340.89 571
14342.02 567
14343.15 560
14344.28 595
14345.41 564
14346.54 549
14347.67 571
14348.80 581
14349.93 561
14351.06 553
14352.19 583
14353.32 614
14354.45 592
14355.58 582
14356.71 574
14357.84 559
14358.97 595
14360.10 550
14361.23 592
14362.36 581
14363.49 591
14364.62 594
14365.75 591
14366.88 576
14368.02 597
14369.15 588
14370.28 580
14371.41 606
14372.54 600
14373.67 613
14374.80 605
14375.93 608
14377.06 592
14378.20 619
14379.33 621
14380.46 585
14381.59 587
14382.72 590
14383.85 605
14384.98 595
14386.12 600
14387.25 635
14388.38 628
14389.51 599
14390.64 615
14391.77 619
14392.91 626
14394.04 616
14395.17 622
14396.30 624
14397.43 602
14398.57 617
14399.70 618
14400.83 618
14401.96 625
14403.09 633
14404.23 672
14405.36 638
14406.49 630
14407.62 635
14408.76 628
14409.89 638
14411.02 642
14412.15 671
14413.29 654
14414.42 643
14415.55 630
14416.68 640
14417.82 640
14418.95 654
14420.08 649
14421.22 663
14422.35 664
14423.48 655
14424.62 677
14425.75 646
14426.88 652
14428.01 657
14429.15 694
14430.28 657
14431.41 663
14432.55 664
14433.68 667
14434.81 685
14435.95 667
14437.08 663
14438.22 680
14439.35 656
14440.48 640
14441.62 653
14442.75 631
14443.88 624
14445.02 650
14446.15 674
14447.29 657
14448.42 629
14449.55 625
14450.69 655
14451.82 640
14452.96 648
14454.09 651
14455.23 671
14456.36 614
14457.49 622
14458.63 613
14459.76 616
14460.90 615
14462.03 610
14463.17 629
14464.30 638
14465.44 630
14466.57 616
14467.71 614
14468.84 623
14469.97 605
14471.11 629
14472.24 621
14473.38 625
14474.51 600
14475.65 623
14476.79 627
14477.92 639
14479.06 635
14480.19 682
14481.33 620
14482.46 622
14483.60 620
14484.73 663
14485.87 625
14487.00 606
14488.14 646
14489.27 630
14490.41 627
14491.55 616
14492.68 632
14493.82 592
14494.95 592
14496.09 623
14497.23 603
14498.36 591
14499.50 600
14500.63 625
14501.77 634
14502.91 599
14504.04 598
14505.18 623
14506.31 665
14507.45 616
14508.59 591
14509.72 622
14510.86 596
14512.00 599
14513.13 638
14514.27 605
14515.41 598
14516.54 597
14517.68 607
14518.82 636
14519.95 625
14521.09 619
14522.23 622
14523.36 625
14524.50 586
14525.64 576
14526.78 596
14527.91 624
14529.05 621
14530.19 610
14531.32 613
14532.46 628
14533.60 635
14534.74 602
14535.87 607
14537.01 600
14538.15 600
14539.29 632
14540.42 636
14541.56 646
14542.70 622
14543.84 648
14544.97 616
14546.11 641
14547.25 629
14548.39 628
14549.53 648
14550.66 624
14551.80 641
14552.94 631
14554.08 637
14555.22 657
14556.36 666
14557.49 683
14558.63 658
14559.77 624
14560.91 665
14562.05 679
14563.19 663
14564.32 668
14565.46 654
14566.60 700
14567.74 710
14568.88 696
14570.02 693
14571.16 683
14572.30 688
14573.43 688
14574.57 699
14575.71 692
14576.85 686
14577.99 718
14579.13 755
14580.27 714
14581.41 706
14582.55 731
14583.69 721
14584.83 725
14585.97 716
14587.10 733
14588.24 750
14589.38 766
14590.52 780
14591.66 755
14592.80 772
14593.94 761
14595.08 807
14596.22 807
14597.36 794
14598.50 798
14599.64 828
14600.78 799
14601.92 811
14603.06 804
14604.20 829
14605.34 817
14606.48 839
14607.62 854
14608.76 846
14609.90 854
14611.04 846
14612.18 900
14613.32 881
14614.47 922
14615.61 917
14616.75 885
14617.89 888
14619.03 884
14620.17 940
14621.31 938
14622.45 974
14623.59 978
14624.73 990
14625.87 983
14627.01 965
14628.16 991
14629.30 996
14630.44 999
14631.58 988
14632.72 1023
14633.86 990
14635.00 979
14636.14 964
14637.29 1005
14638.43 1009
14639.57 993
14640.71 974
14641.85 992
14642.99 941
14644.13 937
14645.28 932
14646.42 948
14647.56 926
14648.70 910
14649.84 872
14650.99 886
14652.13 876
14653.27 832
14654.41 835
14655.55 843
14656.70 803
14657.84 778
14658.98 741
14660.12 774
14661.27 759
14662.41 745
14663.55 736
14664.69 739
14665.84 718
14666.98 700
14668.12 683
14669.26 670
14670.41 662
14671.55 650
14672.69 651
14673.83 656
14674.98 638
14676.12 654
14677.26 622
14678.41 591
14679.55 612
14680.69 626
14681.84 601
14682.98 567
14684.12 592
14685.27 591
14686.41 600
14687.55 586
14688.70 575
14689.84 579
14690.98 581
14692.13 595
14693.27 586
14694.41 553
14695.56 583
14696.70 564
14697.84 561
14698.99 543
14700.13 558
14701.28 567
14702.42 556
14703.56 552
14704.71 547
14705.85 554
14707.00 526
14708.14 548
14709.28 554
14710.43 541
14711.57 535
14712.72 571
14713.86 555
14715.01 548
14716.15 531
14717.30 535
14718.44 560
14719.58 567
14720.73 544
14721.87 551
14723.02 559
14724.16 549
14725.31 515
14726.45 527
14727.60 519
14728.74 526
14729.89 538
14731.03 561
14732.18 540
14733.32 503
14734.47 530
14735.61 531
14736.76 521
14737.90 500
14739.05 541
14740.20 534
14741.34 537
14742.49 512
14743.63 527
14744.78 518
14745.92 523
14747.07 537
14748.21 506
14749.36 499
14750.51 501
14751.65 537
14752.80 530
14753.94 514
14755.09 509
14756.24 534
14757.38 543
14758.53 494
14759.67 491
14760.82 490
14761.97 514
14763.11 499
14764.26 500
14765.41 503
14766.55 500
14767.70 508
14768.85 505
14769.99 517
14771.14 453
14772.29 457
14773.43 515
14774.58 490
14775.73 493
14776.87 466
14778.02 473
14779.17 485
14780.31 455
14781.46 462
14782.61 473
14783.76 463
14784.90 460
14786.05 483
14787.20 473
14788.34 456
14789.49 444
14790.64 478
14791.79 439
14792.93 443
14794.08 461
14795.23 453
14796.38 478
14797.52 421
14798.67 422
14799.82 446
14800.97 436
14802.12 443
14803.26 434
14804.41 443
14805.56 445
14806.71 411
14807.86 428
14809.00 410
14810.15 420
14811.30 430
14812.45 416
14813.60 412
14814.74 384
14815.89 417
14817.04 414
14818.19 424
14819.34 410
14820.49 406
14821.64 416
14822.78 415
14823.93 390
14825.08 395
14826.23 393
14827.38 407
14828.53 408
14829.68 407
14830.83 402
14831.97 403
14833.12 388
14834.27 391
14835.42 384
14836.57 402
14837.72 384
14838.87 412
14840.02 400
14841.17 367
14842.32 412
14843.47 412
14844.62 393
14845.77 395
14846.92 369
14848.07 387
14849.22 375
14850.36 384
14851.51 391
14852.66 381
14853.81 368
14854.96 367
14856.11 399
14857.26 383
14858.41 372
14859.56 376
14860.71 371
14861.86 394
14863.01 387
14864.16 367
14865.32 363
14866.47 392
14867.62 386
14868.77 377
14869.92 371
14871.07 370
14872.22 394
14873.37 353
14874.52 376
14875.67 365
14876.82 385
14877.97 368
14879.12 392
14880.27 366
14881.42 365
14882.57 381
14883.73 372
14884.88 373
14886.03 375
14887.18 328
14888.33 370
14889.48 386
14890.63 381
14891.78 355
14892.94 347
14894.09 370
14895.24 352
14896.39 361
14897.54 359
14898.69 359
14899.84 355
14901.00 354
14902.15 348
14903.30 343
14904.45 354
14905.60 363
14906.76 359
14907.91 382
14909.06 373
14910.21 353
14911.36 360
14912.52 345
14913.67 342
14914.82 364
14915.97 363
14917.12 378
14918.28 357
14919.43 364
14920.58 364
14921.73 365
14922.89 384
14924.04 388
14925.19 345
14926.34 374
14927.50 373
14928.65 362
14929.80 348
14930.96 346
14932.11 368
14933.26 371
14934.41 364
14935.57 385
14936.72 385
14937.87 358
14939.03 364
14940.18 363
14941.33 356
14942.49 367
14943.64 362
14944.79 370
14945.95 392
14947.10 352
14948.25 359
14949.41 381
14950.56 379
14951.71 390
14952.87 356
14954.02 379
14955.18 356
14956.33 377
14957.48 369
14958.64 390
14959.79 363
14960.95 392
14962.10 387
14963.25 386
14964.41 377
14965.56 372
14966.72 393
14967.87 361
14969.02 363
14970.18 390
14971.33 391
14972.49 384
14973.64 412
14974.80 378
14975.95 363
14977.11 392
14978.26 403
14979.41 391
14980.57 373
14981.72 385
14982.88 406
14984.03 387
14985.19 372
14986.34 377
14987.50 390
14988.65 382
14989.81 387
14990.96 382
14992.12 368
14993.27 371
14994.43 362
14995.59 383
14996.74 365
14997.90 369
14999.05 348
15000.21 395
15001.36 376
15002.52 328
15003.67 361
15004.83 372
15005.99 376
15007.14 370
15008.30 379
15009.45 352
15010.61 354
15011.76 343
15012.92 347
15014.08 349
15015.23 358
15016.39 354
15017.55 374
15018.70 332
15019.86 340
15021.01 375
15022.17 356
15023.33 363
15024.48 358
15025.64 361
15026.80 359
15027.95 350
15029.11 359
15030.27 357
15031.42 366
15032.58 368
15033.74 348
15034.89 368
15036.05 355
15037.21 339
15038.36 368
15039.52 365
15040.68 374
15041.84 366
15042.99 368
15044.15 338
15045.31 355
15046.46 328
15047.62 369
15048.78 368
15049.94 365
15051.09 342
15052.25 348
15053.41 360
15054.57 376
15055.72 350
15056.88 360
15058.04 367
15059.20 387
15060.36 371
15061.51 368
15062.67 371
15063.83 348
15064.99 387
15066.15 366
15067.30 367
15068.46 365
15069.62 420
15070.78 398
15071.94 348
15073.09 371
15074.25 370
15075.41 383
15076.57 383
15077.73 366
15078.89 363
15080.05 375
15081.20 382
15082.36 376
15083.52 340
15084.68 376
15085.84 384
15087.00 378
15088.16 357
15089.32 349
15090.47 367
15091.63 393
15092.79 407
15093.95 375
15095.11 376
15096.27 372
15097.43 388
15098.59 351
15099.75 367
15100.91 384
15102.07 382
15103.23 375
15104.39 407
15105.55 365
15106.71 400
15107.86 399
15109.02 400
15110.18 382
15111.34 374
15112.50 372
15113.66 411
15114.82 404
15115.98 381
15117.14 382
15118.30 422
15119.46 386
15120.62 386
15121.78 376
15122.94 405
15124.10 388
15125.26 403
15126.43 378
15127.59 402
15128.75 409
15129.91 408
15131.07 417
15132.23 396
15133.39 411
15134.55 441
15135.71 410
15136.87 412
15138.03 403
15139.19 412
15140.35 394
15141.51 430
15142.68 407
15143.84 436
15145.00 428
15146.16 425
15147.32 415
15148.48 430
15149.64 420
15150.80 455
15151.96 443
15153.13 443
15154.29 445
15155.45 427
15156.61 461
15157.77 450
15158.93 458
15160.10 461
15161.26 468
15162.42 433
15163.58 465
15164.74 470
15165.90 436
15167.07 484
15168.23 464
15169.39 464
15170.55 481
15171.71 444
15172.88 474
15174.04 474
15175.20 478
15176.36 475
15177.53 452
15178.69 493
15179.85 469
15181.01 491
15182.18 499
15183.34 473
15184.50 514
15185.66 508
15186.83 507
15187.99 533
15189.15 499
15190.31 518
15191.48 508
15192.64 504
15193.80 522
15194.97 500
15196.13 521
15197.29 510
15198.46 507
15199.62 537
15200.78 538
15201.94 546
15203.11 534
15204.27 539
15205.44 517
15206.60 537
15207.76 566
15208.93 574
15210.09 559
15211.25 547
15212.42 564
15213.58 567
15214.74 555
15215.91 563
15217.07 572
15218.24 609
15219.40 577
15220.56 603
15221.73 593
15222.89 586
15224.06 584
15225.22 598
15226.38 602
15227.55 595
15228.71 630
15229.88 605
15231.04 620
15232.21 632
15233.37 625
15234.53 628
15235.70 631
15236.86 642
15238.03 619
15239.19 637
15240.36 651
15241.52 633
15242.69 631
15243.85 643
15245.02 641
15246.18 646
15247.35 613
15248.51 649
15249.68 622
15250.84 622
15252.01 616
15253.17 648
15254.34 619
15255.50 623
15256.67 623
15257.83 591
15259.00 576
15260.17 596
15261.33 606
15262.50 584
15263.66 560
15264.83 587
15265.99 610
15267.16 556
15268.32 595
15269.49 558
15270.66 552
15271.82 549
15272.99 532
15274.15 524
15275.32 551
15276.49 534
15277.65 543
15278.82 519
15279.99 550
15281.15 568
15282.32 551
15283.48 530
15284.65 502
15285.82 541
15286.98 544
15288.15 521
15289.32 532
15290.48 525
15291.65 528
15292.82 520
15293.98 501
15295.15 514
15296.32 494
15297.48 536
15298.65 530
15299.82 533
15300.99 529
15302.15 501
15303.32 531
15304.49 537
15305.65 518
15306.82 522
15307.99 572
15309.16 543
15310.32 537
15311.49 514
15312.66 561
15313.83 539
15314.99 545
15316.16 543
15317.33 547
15318.50 549
15319.66 534
15320.83 535
15322.00 516
15323.17 528
15324.34 551
15325.50 546
15326.67 521
15327.84 540
15329.01 517
15330.18 561
15331.34 577
15332.51 556
15333.68 548
15334.85 551
15336.02 564
15337.19 550
15338.36 553
15339.52 549
15340.69 562
15341.86 542
15343.03 583
15344.20 585
15345.37 578
15346.54 560
15347.70 556
15348.87 592
15350.04 591
15351.21 572
15352.38 573
15353.55 593
15354.72 604
15355.89 609
15357.06 603
15358.23 595
15359.40 595
15360.56 614
15361.73 604
15362.90 622
15364.07 590
15365.24 592
15366.41 620
15367.58 604
15368.75 587
15369.92 602
15371.09 645
15372.26 611
15373.43 604
15374.60 601
15375.77 604
15376.94 623
15378.11 620
15379.28 607
15380.45 592
15381.62 578
15382.79 600
15383.96 590
15385.13 566
15386.30 583
15387.47 584
15388.64 583
15389.81 536
15390.98 583
15392.15 544
15393.32 555
15394.49 555
15395.67 542
15396.84 539
15398.01 557
15399.18 549
15400.35 529
15401.52 538
15402.69 527
15403.86 556
15405.03 543
15406.20 530
15407.37 499
15408.55 509
15409.72 537
15410.89 516
15412.06 493
15413.23 503
15414.40 485
15415.57 497
15416.75 451
15417.92 486
15419.09 481
15420.26 462
15421.43 490
15422.60 474
15423.78 474
15424.95 462
15426.12 467
15427.29 448
15428.46 441
15429.63 444
15430.81 447
15431.98 452
15433.15 456
15434.32 447
15435.49 453
15436.67 472
15437.84 459
15439.01 466
15440.18 463
15441.36 425
15442.53 449
15443.70 446
15444.87 433
15446.05 430
15447.22 422
15448.39 444
15449.56 472
15450.74 461
15451.91 439
15453.08 448
15454.26 434
15455.43 427
15456.60 434
15457.77 464
15458.95 432
15460.12 436
15461.29 438
15462.47 467
15463.64 429
15464.81 415
15465.99 456
15467.16 467
15468.33 443
15469.51 391
15470.68 428
15471.85 434
15473.03 429
15474.20 435
15475.38 438
15476.55 438
15477.72 426
15478.90 424
15480.07 424
15481.24 429
15482.42 412
15483.59 426
15484.77 435
15485.94 450
15487.12 425
15488.29 441
15489.46 430
15490.64 438
15491.81 448
15492.99 435
15494.16 424
15495.34 407
15496.51 430
15497.68 429
15498.86 433
15500.03 429
15501.21 452
15502.38 431
15503.56 447
15504.73 440
15505.91 433
15507.08 435
15508.26 426
15509.43 431
15510.61 451
15511.78 423
15512.96 427
15514.13 441
15515.31 439
15516.48 455
15517.66 414
15518.83 441
15520.01 442
15521.18 435
15522.36 423
15523.54 445
15524.71 438
15525.89 461
15527.06 440
15528.24 458
15529.41 442
15530.59 459
15531.77 430
15532.94 452
15534.12 433
15535.29 415
15536.47 455
15537.65 467
15538.82 445
15540.00 445
15541.17 458
15542.35 461
15543.53 446
15544.70 435
15545.88 467
15547.06 463
15548.23 460
15549.41 470
15550.59 478
15551.76 476
15552.94 498
15554.12 484
15555.29 473
15556.47 482
15557.65 472
15558.82 483
15560.00 448
15561.18 473
15562.35 469
15563.53 481
15564.71 478
15565.88 479
15567.06 509
15568.24 493
15569.42 501
15570.59 505
15571.77 491
15572.95 525
15574.13 511
15575.30 512
15576.48 498
15577.66 506
15578.84 525
15580.01 494
15581.19 531
15582.37 497
15583.55 538
15584.73 545
15585.90 532
15587.08 526
15588.26 505
15589.44 535
15590.61 533
15591.79 577
15592.97 533
15594.15 550
15595.33 575
15596.51 547
15597.68 542
15598.86 550
15600.04 555
15601.22 584
15602.40 582
15603.58 601
15604.76 565
15605.93 571
15607.11 548
15608.29 597
15609.47 611
15610.65 597
15611.83 583
15613.01 593
15614.19 604
15615.36 604
15616.54 629
15617.72 585
15618.90 607
15620.08 632
15621.26 615
15622.44 610
15623.62 616
15624.80 635
15625.98 655
15627.16 648
15628.34 683
15629.52 664
15630.70 652
15631.88 647
15633.06 645
15634.24 660
15635.41 657
15636.59 676
15637.77 692
15638.95 659
15640.13 662
15641.31 663
15642.49 672
15643.67 671
15644.85 661
15646.03 671
15647.21 674
15648.40 681
15649.58 664
15650.76 672
15651.94 695
15653.12 676
15654.30 657
15655.48 673
15656.66 683
15657.84 680
15659.02 689
15660.20 656
15661.38 668
15662.56 664
15663.74 680
15664.92 696
15666.10 660
15667.29 630
15668.47 698
15669.65 697
15670.83 664
15672.01 622
15673.19 652
15674.37 644
15675.55 641
15676.73 657
15677.92 658
15679.10 646
15680.28 643
15681.46 654
15682.64 647
15683.82 627
15685.01 648
15686.19 677
15687.37 653
15688.55 636
15689.73 641
15690.91 645
15692.10 679
15693.28 613
15694.46 629
15695.64 655
15696.82 654
15698.01 629
15699.19 623
15700.37 632
15701.55 651
15702.74 650
15703.92 628
15705.10 661
15706.28 653
15707.46 665
15708.65 652
15709.83 685
15711.01 673
15712.20 664
15713.38 687
15714.56 688
15715.74 668
15716.93 688
15718.11 660
15719.29 678
15720.48 663
15721.66 664
15722.84 701
15724.02 686
15725.21 714
15726.39 704
15727.57 722
15728.76 727
15729.94 743
15731.12 723
15732.31 739
15733.49 727
15734.67 742
15735.86 755
15737.04 734
15738.23 738
15739.41 735
15740.59 746
15741.78 769
15742.96 777
15744.14 761
15745.33 757
15746.51 773
15747.70 795
15748.88 807
15750.06 803
15751.25 798
15752.43 804
15753.62 785
15754.80 803
15755.99 796
15757.17 820
15758.35 806
15759.54 794
15760.72 837
15761.91 806
15763.09 816
15764.28 835
15765.46 798
15766.65 795
15767.83 796
15769.02 830
15770.20 806
15771.39 780
15772.57 801
15773.76 790
15774.94 785
15776.13 796
15777.31 792
15778.50 800
15779.68 776
15780.87 786
15782.05 765
15783.24 791
15784.42 789
15785.61 763
15786.79 741
15787.98 736
15789.16 728
15790.35 755
15791.54 736
15792.72 713
15793.91 755
15795.09 735
15796.28 714
15797.46 718
15798.65 719
15799.84 694
15801.02 707
15802.21 699
15803.39 670
15804.58 642
15805.77 673
15806.95 664
15808.14 694
15809.33 710
15810.51 671
15811.70 682
15812.88 690
15814.07 678
15815.26 665
15816.44 666
15817.63 700
15818.82 685
15820.00 661
15821.19 666
15822.38 671
15823.57 651
15824.75 638
15825.94 643
15827.13 660
15828.31 644
15829.50 640
15830.69 631
15831.87 638
15833.06 640
15834.25 649
15835.44 663
15836.62 654
15837.81 643
15839.00 653
15840.19 682
15841.37 648
15842.56 627
15843.75 642
15844.94 641
15846.12 636
15847.31 652
15848.50 631
15849.69 638
15850.88 665
15852.06 664
15853.25 636
15854.44 632
15855.63 629
15856.82 625
15858.00 633
15859.19 644
15860.38 657
15861.57 674
15862.76 652
15863.94 650
15865.13 660
15866.32 631
15867.51 665
15868.70 676
15869.89 659
15871.08 652
15872.26 650
15873.45 684
15874.64 648
15875.83 664
15877.02 664
15878.21 669
15879.40 653
15880.59 656
15881.78 646
15882.96 674
15884.15 666
15885.34 674
15886.53 678
15887.72 697
15888.91 671
15890.10 682
15891.29 716
15892.48 711
15893.67 711
15894.86 716
15896.05 708
15897.24 682
15898.43 687
15899.62 691
15900.81 721
15902.00 695
15903.19 712
15904.38 713
15905.57 717
15906.76 712
15907.95 714
15909.14 711
15910.33 716
15911.52 722
15912.71 691
15913.90 715
15915.09 695
15916.28 697
15917.47 698
15918.66 710
15919.85 689
15921.04 687
15922.23 700
15923.42 716
15924.61 714
15925.80 676
15926.99 675
15928.18 684
15929.37 674
15930.56 670
15931.76 681
15932.95 674
15934.14 649
15935.33 637
15936.52 658
15937.71 645
15938.90 638
15940.09 629
15941.28 640
15942.48 615
15943.67 614
15944.86 594
15946.05 634
15947.24 591
15948.43 578
15949.62 579
15950.82 566
15952.01 554
15953.20 538
15954.39 560
15955.58 522
15956.78 530
15957.97 536
15959.16 533
15960.35 506
15961.54 492
15962.74 510
15963.93 504
15965.12 490
15966.31 472
15967.50 498
15968.70 480
15969.89 460
15971.08 468
15972.27 467
15973.47 463
15974.66 455
15975.85 478
15977.04 471
15978.24 442
15979.43 471
15980.62 468
15981.81 441
15983.01 438
15984.20 449
15985.39 457
15986.59 452
15987.78 441
15988.97 434
15990.17 427
15991.36 433
15992.55 440
15993.74 428
15994.94 423
15996.13 433
15997.32 419
15998.52 412
15999.71 408
16000.91 419
16002.10 420
16003.29 424
16004.49 401
16005.68 386
16006.87 412
16008.07 418
16009.26 417
16010.45 372
16011.65 391
16012.84 417
16014.04 412
16015.23 395
16016.42 414
16017.62 401
16018.81 405
16020.01 397
16021.20 404
16022.40 384
16023.59 402
16024.78 409
16025.98 378
16027.17 346
16028.37 376
16029.56 418
16030.76 404
16031.95 379
16033.15 372
16034.34 389
16035.54 386
16036.73 390
16037.93 384
16039.12 373
16040.32 377
16041.51 382
16042.71 384
16043.90 400
16045.10 378
16046.29 379
16047.49 398
16048.68 386
16049.88 367
16051.07 369
16052.27 394
16053.46 371
16054.66 357
16055.85 365
16057.05 386
16058.25 384
16059.44 360
16060.64 377
16061.83 364
16063.03 357
16064.22 361
16065.42 387
16066.62 371
16067.81 336
16069.01 344
16070.20 367
16071.40 367
16072.60 350
16073.79 341
16074.99 345
16076.19 341
16077.38 343
16078.58 351
16079.78 371
16080.97 332
16082.17 354
16083.36 355
16084.56 340
16085.76 322
16086.95 333
16088.15 342
16089.35 352
16090.55 309
16091.74 336
16092.94 339
16094.14 329
16095.33 324
16096.53 338
16097.73 340
16098.92 317
16100.12 330
16101.32 346
16102.52 345
16103.71 312
16104.91 341
16106.11 337
16107.31 318
16108.50 303
16109.70 323
16110.90 328
16112.10 310
16113.29 307
16114.49 308
16115.69 306
16116.89 302
16118.08 336
16119.28 336
16120.48 330
16121.68 325
16122.88 314
16124.07 317
16125.27 296
16126.47 298
16127.67 329
16128.87 297
16130.07 294
16131.26 307
16132.46 334
16133.66 313
16134.86 301
16136.06 320
16137.26 321
16138.46 287
16139.65 302
16140.85 301
16142.05 294
16143.25 299
16144.45 272
16145.65 271
16146.85 308
16148.05 298
16149.25 296
16150.44 265
16151.64 280
16152.84 286
16154.04 305
16155.24 290
16156.44 300
16157.64 285
16158.84 291
16160.04 278
16161.24 271
16162.44 292
16163.64 309
16164.84 293
16166.04 303
16167.24 287
16168.44 303
16169.64 314
16170.84 281
16172.04 292
16173.24 287
16174.44 291
16175.64 275
16176.84 283
16178.04 285
16179.24 298
16180.44 297
16181.64 301
16182.84 271
16184.04 286
16185.24 292
16186.44 287
16187.64 306
16188.84 279
16190.04 299
16191.24 312
16192.44 309
16193.64 274
16194.84 290
16196.04 287
16197.24 298
16198.44 293
16199.64 306
16200.85 303
16202.05 289
16203.25 280
16204.45 317
16205.65 310
16206.85 297
16208.05 301
16209.25 296
16210.45 292
16211.66 273
16212.86 295
16214.06 296
16215.26 294
16216.46 293
16217.66 321
16218.87 299
16220.07 304
16221.27 298
16222.47 316
16223.67 309
16224.87 303
16226.08 290
16227.28 316
16228.48 312
16229.68 294
16230.88 318
16232.09 287
16233.29 314
16234.49 275
16235.69 308
16236.90 274
16238.10 298
16239.30 302
16240.50 313
16241.70 291
16242.91 286
16244.11 304
16245.31 307
16246.51 300
16247.72 290
16248.92 303
16250.12 282
16251.33 320
16252.53 319
16253.73 309
16254.93 303
16256.14 302
16257.34 303
16258.54 304
16259.75 309
16260.95 310
16262.15 306
16263.36 313
16264.56 312
16265.76 294
16266.97 310
16268.17 322
16269.37 301
16270.58 311
16271.78 306
16272.98 309
16274.19 313
16275.39 322
16276.60 314
16277.80 296
16279.00 310
16280.21 323
16281.41 312
16282.62 271
16283.82 283
16285.02 303
16286.23 292
16287.43 311
16288.64 310
16289.84 296
16291.04 303
16292.25 299
16293.45 291
16294.66 313
16295.86 301
16297.07 334
16298.27 305
16299.48 309
16300.68 303
16301.88 332
16303.09 325
16304.29 316
16305.50 307
16306.70 294
16307.91 312
16309.11 297
16310.32 303
16311.52 306
16312.73 318
16313.93 305
16315.14 313
16316.34 297
16317.55 307
16318.76 317
16319.96 291
16321.17 306
16322.37 306
16323.58 330
16324.78 294
16325.99 288
16327.19 293
16328.40 306
16329.61 288
16330.81 300
16332.02 318
16333.22 293
16334.43 265
16335.63 309
16336.84 304
16338.05 318
16339.25 294
16340.46 306
16341.66 283
16342.87 295
16344.08 286
16345.28 291
16346.49 290
16347.70 292
16348.90 300
16350.11 280
16351.32 281
16352.52 293
16353.73 321
16354.94 282
16356.14 300
16357.35 289
16358.56 304
16359.76 309
16360.97 289
16362.18 280
16363.38 289
16364.59 307
16365.80 298
16367.00 279
16368.21 275
16369.42 304
16370.63 288
16371.83 310
16373.04 290
16374.25 298
16375.46 292
16376.66 303
16377.87 299
16379.08 268
16380.29 284
16381.49 297
16382.70 292
16383.91 269
16385.12 277
16386.32 286
16387.53 316
16388.74 294
16389.95 284
16391.16 268
16392.36 304
16393.57 303
16394.78 296
16395.99 277
16397.20 291
16398.41 302
16399.61 290
16400.82 288
16402.03 288
16403.24 300
16404.45 292
16405.66 275
16406.86 259
16408.07 315
16409.28 299
16410.49 312
16411.70 287
16412.91 284
16414.12 279
16415.33 295
16416.53 301
16417.74 304
16418.95 278
16420.16 313
16421.37 295
16422.58 283
16423.79 266
16425.00 280
16426.21 315
16427.42 284
16428.63 296
16429.84 288
16431.05 307
16432.25 307
16433.46 275
16434.67 262
16435.88 292
16437.09 305
16438.30 293
16439.51 281
16440.72 290
16441.93 284
16443.14 293
16444.35 279
16445.56 265
16446.77 282
16447.98 270
16449.19 300
16450.40 286
16451.61 296
16452.82 293
16454.03 315
16455.24 306
16456.45 285
16457.66 289
16458.88 295
16460.09 298
16461.30 285
16462.51 284
16463.72 282
16464.93 292
16466.14 311
16467.35 283
16468.56 303
16469.77 283
16470.98 287
16472.19 318
16473.40 284
16474.62 271
16475.83 313
16477.04 302
16478.25 298
16479.46 287
16480.67 304
16481.88 298
16483.09 300
16484.31 298
16485.52 303
16486.73 310
16487.94 300
16489.15 326
16490.36 321
16491.58 302
16492.79 317
16494.00 316
16495.21 323
16496.42 328
16497.63 320
16498.85 319
16500.06 345
16501.27 317
16502.48 296
16503.69 326
16504.91 323
16506.12 354
16507.33 347
16508.54 346
16509.76 331
16510.97 345
16512.18 343
16513.39 350
16514.61 312
16515.82 311
16517.03 325
16518.24 329
16519.46 343
16520.67 332
16521.88 350
16523.10 340
16524.31 350
16525.52 339
16526.73 366
16527.95 362
16529.16 355
16530.37 360
16531.59 359
16532.80 376
16534.01 385
16535.23 384
16536.44 368
16537.65 372
16538.87 370
16540.08 391
16541.29 386
16542.51 384
16543.72 371
16544.93 412
16546.15 404
16547.36 410
16548.58 408
16549.79 408
16551.00 385
16552.22 390
16553.43 387
16554.65 375
16555.86 408
16557.07 412
16558.29 420
16559.50 402
16560.72 402
16561.93 401
16563.14 425
16564.36 419
16565.57 424
16566.79 403
16568.00 418
16569.22 406
16570.43 403
16571.65 389
16572.86 414
16574.08 429
16575.29 425
16576.51 411
16577.72 410
16578.93 420
16580.15 407
16581.36 392
16582.58 381
16583.79 384
16585.01 401
16586.23 412
16587.44 387
16588.66 374
16589.87 378
16591.09 399
16592.30 402
16593.52 367
16594.73 371
16595.95 375
16597.16 389
16598.38 368
16599.60 362
16600.81 365
16602.03 374
16603.24 349
16604.46 363
16605.67 348
16606.89 357
16608.11 341
16609.32 342
16610.54 332
16611.75 342
16612.97 343
16614.19 320
16615.40 333
16616.62 310
16617.84 330
16619.05 302
16620.27 313
16621.48 316
16622.70 310
16623.92 308
16625.13 299
16626.35 326
16627.57 303
16628.78 328
16630.00 336
16631.22 306
16632.44 295
16633.65 305
16634.87 316
16636.09 299
16637.30 289
16638.52 310
16639.74 297
16640.95 304
16642.17 300
16643.39 315
16644.61 300
16645.82 322
16647.04 323
16648.26 298
16649.48 284
16650.69 284
16651.91 297
16653.13 289
16654.35 312
16655.56 291
16656.78 297
16658.00 293
16659.22 304
16660.44 271
16661.65 294
16662.87 302
16664.09 315
16665.31 320
16666.53 299
16667.74 301
16668.96 303
16670.18 315
16671.40 291
16672.62 289
16673.84 282
16675.05 302
16676.27 293
16677.49 311
16678.71 298
16679.93 286
16681.15 292
16682.37 328
16683.58 313
16684.80 290
16686.02 291
16687.24 283
16688.46 318
16689.68 285
16690.90 299
16692.12 274
16693.34 308
16694.55 306
16695.77 283
16696.99 271
16698.21 305
16699.43 299
16700.65 307
16701.87 301
16703.09 307
16704.31 296
16705.53 293
16706.75 304
16707.97 291
16709.19 288
16710.41 289
16711.63 305
16712.85 282
16714.07 294
16715.29 275
16716.51 292
16717.73 304
16718.95 287
16720.17 293
16721.39 296
16722.61 288
16723.83 297
16725.05 282
16726.27 284
16727.49 320
16728.71 287
16729.93 297
16731.15 271
16732.37 299
16733.59 298
16734.81 306
16736.03 280
16737.25 287
16738.47 290
16739.69 297
16740.92 275
16742.14 282
16743.36 279
16744.58 297
16745.80 300
16747.02 264
16748.24 277
16749.46 273
16750.68 302
16751.90 278
16753.13 276
16754.35 251
16755.57 294
16756.79 292
16758.01 302
16759.23 264
16760.45 287
16761.68 309
16762.90 301
16764.12 274
16765.34 284
16766.56 305
16767.79 289
16769.01 304
16770.23 263
16771.45 284
16772.67 277
16773.89 301
16775.12 300
16776.34 288
16777.56 275
16778.78 267
16780.01 277
16781.23 287
16782.45 265
16783.67 291
16784.90 292
16786.12 276
16787.34 295
16788.56 282
16789.79 285
16791.01 284
16792.23 301
16793.45 297
16794.68 288
16795.90 268
16797.12 291
16798.35 270
16799.57 290
16800.79 291
16802.01 285
16803.24 320
16804.46 290
16805.68 308
16806.91 299
16808.13 320
16809.35 313
16810.58 305
16811.80 298
16813.02 319
16814.25 298
16815.47 295
16816.69 318
16817.92 307
16819.14 288
16820.37 311
16821.59 313
16822.81 300
16824.04 299
16825.26 310
16826.49 330
16827.71 304
16828.93 330
16830.16 322
16831.38 324
16832.61 305
16833.83 330
16835.05 323
16836.28 329
16837.50 331
16838.73 347
16839.95 316
16841.18 345
16842.40 351
16843.63 365
16844.85 366
16846.07 330
16847.30 367
16848.52 367
16849.75 345
16850.97 345
16852.20 381
16853.42 385
16854.65 370
16855.87 350
16857.10 355
16858.32 341
16859.55 386
16860.77 400
16862.00 384
16863.22 397
16864.45 397
16865.68 420
16866.90 398
16868.13 421
16869.35 388
16870.58 433
16871.80 432
16873.03 423
16874.25 409
16875.48 424
16876.71 455
16877.93 446
16879.16 422
16880.38 417
16881.61 446
16882.84 423
16884.06 447
16885.29 441
16886.51 446
16887.74 431
16888.97 454
16890.19 436
16891.42 444
16892.65 447
16893.87 455
16895.10 450
16896.32 446
16897.55 442
16898.78 451
16900.00 451
16901.23 439
16902.46 433
16903.68 457
16904.91 450
16906.14 404
16907.37 433
16908.59 396
16909.82 419
16911.05 425
16912.27 425
16913.50 426
16914.73 387
16915.95 403
16917.18 387
16918.41 393
16919.64 371
16920.86 383
16922.09 380
16923.32 410
16924.55 382
16925.77 384
16927.00 376
16928.23 403
16929.46 378
16930.69 372
16931.91 373
16933.14 378
16934.37 377
16935.60 377
16936.82 383
16938.05 364
16939.28 365
16940.51 368
16941.74 370
16942.97 353
16944.19 364
16945.42 352
16946.65 393
16947.88 381
16949.11 377
16950.34 352
16951.56 370
16952.79 362
16954.02 346
16955.25 363
16956.48 339
16957.71 357
16958.94 335
16960.16 349
16961.39 326
16962.62 385
16963.85 335
16965.08 333
16966.31 331
16967.54 354
16968.77 369
16970.00 348
16971.23 325
16972.46 339
16973.68 350
16974.91 328
16976.14 339
16977.37 315
16978.60 348
16979.83 332
16981.06 348
16982.29 320
16983.52 333
16984.75 318
16985.98 332
16987.21 331
16988.44 325
16989.67 313
16990.90 318
16992.13 336
16993.36 316
16994.59 313
16995.82 305
16997.05 338
16998.28 319
16999.51 326
17000.74 286
17001.97 314
17003.20 317
17004.43 320
17005.66 308
17006.89 311
17008.12 315
17009.35 305
17010.58 289
17011.82 289
17013.05 287
17014.28 298
17015.51 328
17016.74 295
17017.97 300
17019.20 299
17020.43 295
17021.66 289
17022.89 296
17024.12 282
17025.36 285
17026.59 290
17027.82 297
17029.05 293
17030.28 293
17031.51 292
17032.74 295
17033.98 315
17035.21 286
17036.44 327
17037.67 278
17038.90 293
17040.13 302
17041.37 295
17042.60 275
17043.83 295
17045.06 275
17046.29 281
17047.53 279
17048.76 281
17049.99 297
17051.22 289
17052.45 293
17053.69 269
17054.92 276
17056.15 269
17057.38 266
17058.62 268
17059.85 260
17061.08 281
17062.31 265
17063.55 272
17064.78 295
17066.01 283
17067.24 269
17068.48 274
17069.71 279
17070.94 290
17072.17 274
17073.41 268
17074.64 256
17075.87 281
17077.11 283
17078.34 282
17079.57 250
17080.81 276
17082.04 252
17083.27 272
17084.51 241
17085.74 246
17086.97 280
17088.21 279
17089.44 273
17090.67 260
17091.91 289
17093.14 255
17094.37 272
17095.61 274
17096.84 276
17098.08 257
17099.31 271
17100.54 244
17101.78 257
17103.01 244
17104.25 266
17105.48 276
17106.71 248
17107.95 245
17109.18 257
17110.42 253
17111.65 253
17112.88 254
17114.12 269
17115.35 250
17116.59 238
17117.82 246
17119.06 253
17120.29 252
17121.53 227
17122.76 253
17124.00 267
17125.23 252
17126.47 238
17127.70 240
17128.94 248
17130.17 252
17131.41 242
17132.64 258
17133.88 260
17135.11 232
17136.35 260
17137.58 235
17138.82 241
17140.05 227
17141.29 245
17142.52 258
17143.76 232
17144.99 238
17146.23 246
17147.46 255
17148.70 231
17149.94 224
17151.17 229
17152.41 247
17153.64 249
17154.88 244
17156.12 229
17157.35 246
17158.59 225
17159.82 244
17161.06 245
17162.30 221
17163.53 230
17164.77 223
17166.00 256
17167.24 222
17168.48 218
17169.71 238
17170.95 249
17172.19 218
17173.42 261
17174.66 231
17175.90 227
17177.13 244
17178.37 243
17179.61 245
17180.84 234
17182.08 221
17183.32 233
17184.55 232
17185.79 235
17187.03 226
17188.26 250
17189.50 240
17190.74 219
17191.98 229
17193.21 220
17194.45 223
17195.69 219
17196.93 244
17198.16 212
17199.40 202
17200.64 226
17201.88 223
17203.11 216
17204.35 204
17205.59 224
17206.83 235
17208.06 248
17209.30 213
17210.54 202
17211.78 220
17213.02 224
17214.25 240
17215.49 231
17216.73 219
17217.97 205
17219.21 218
17220.44 227
17221.68 238
17222.92 222
17224.16 218
17225.40 216
17226.64 204
17227.87 217
17229.11 213
17230.35 219
17231.59 229
17232.83 226
17234.07 208
17235.31 213
17236.55 216
17237.78 226
17239.02 216
17240.26 214
17241.50 205
17242.74 207
17243.98 234
17245.22 199
17246.46 196
17247.70 197
17248.94 216
17250.18 207
17251.41 206
17252.65 199
17253.89 205
17255.13 217
17256.37 218
17257.61 233
17258.85 219
17260.09 203
17261.33 214
17262.57 233
17263.81 205
17265.05 225
17266.29 230
17267.53 213
17268.77 201
17270.01 201
17271.25 200
17272.49 219
17273.73 220
17274.97 227
17276.21 211
17277.45 202
17278.69 199
17279.93 211
17281.17 206
17282.41 201
17283.65 197
17284.89 219
17286.13 203
17287.38 210
17288.62 207
17289.86 225
17291.10 208
17292.34 220
17293.58 217
17294.82 201
17296.06 228
17297.30 201
17298.54 196
17299.78 218
17301.03 210
17302.27 207
17303.51 233
17304.75 191
17305.99 235
17307.23 201
17308.47 210
17309.71 226
17310.96 195
17312.20 199
17313.44 200
17314.68 201
17315.92 218
17317.16 214
17318.41 218
17319.65 198
17320.89 190
17322.13 218
17323.37 219
17324.62 216
17325.86 199
17327.10 198
17328.34 207
17329.58 208
17330.83 200
17332.07 213
17333.31 177
17334.55 196
17335.80 208
17337.04 196
17338.28 207
17339.52 205
17340.77 213
17342.01 209
17343.25 208
17344.49 216
17345.74 217
17346.98 214
17348.22 186
17349.46 207
17350.71 193
17351.95 208
17353.19 191
17354.44 204
17355.68 194
17356.92 202
17358.17 200
17359.41 193
17360.65 197
17361.90 201
17363.14 209
17364.38 216
17365.63 204
17366.87 194
17368.11 196
17369.36 213
17370.60 221
17371.84 198
17373.09 201
17374.33 201
17375.58 208
17376.82 219
17378.06 223
17379.31 207
17380.55 203
17381.80 193
17383.04 216
17384.28 198
17385.53 203
17386.77 194
17388.02 216
17389.26 190
17390.50 219
17391.75 204
17392.99 213
17394.24 214
17395.48 211
17396.73 210
17397.97 194
17399.22 217
17400.46 217
17401.71 217
17402.95 206
17404.20 204
17405.44 221
17406.69 214
17407.93 205
17409.18 198
17410.42 195
17411.67 241
17412.91 216
17414.16 192
17415.40 227
17416.65 202
17417.89 216
17419.14 219
17420.38 216
17421.63 191
17422.87 214
17424.12 251
17425.36 233
17426.61 215
17427.86 207
17429.10 209
17430.35 227
17431.59 226
17432.84 220
17434.08 231
17435.33 206
17436.58 248
17437.82 214
17439.07 207
17440.32 213
17441.56 219
17442.81 237
17444.05 214
17445.30 208
17446.55 237
17447.79 233
17449.04 226
17450.29 231
17451.53 249
17452.78 239
17454.03 244
17455.27 225
17456.52 230
17457.77 224
17459.01 237
17460.26 227
17461.51 231
17462.75 222
17464.00 241
17465.25 241
17466.49 237
17467.74 239
17468.99 246
17470.24 234
17471.48 263
17472.73 232
17473.98 231
17475.22 243
17476.47 235
17477.72 240
17478.97 244
17480.21 252
17481.46 228
17482.71 254
17483.96 233
17485.21 256
17486.45 259
17487.70 242
17488.95 235
17490.20 248
17491.44 241
17492.69 249
17493.94 262
17495.19 249
17496.44 262
17497.69 246
17498.93 246
17500.18 251
17501.43 264
17502.68 256
17503.93 276
17505.18 255
17506.42 275
17507.67 257
17508.92 270
17510.17 265
17511.42 245
17512.67 257
17513.92 257
17515.16 258
17516.41 286
17517.66 278
17518.91 269
17520.16 263
17521.41 272
17522.66 273
17523.91 269
17525.16 290
17526.41 277
17527.66 287
17528.90 282
17530.15 285
17531.40 294
17532.65 267
17533.90 284
17535.15 267
17536.40 281
17537.65 277
17538.90 284
17540.15 270
17541.40 302
17542.65 272
17543.90 310
17545.15 296
17546.40 295
17547.65 298
17548.90 293
17550.15 299
17551.40 292
17552.65 296
17553.90 295
17555.15 299
17556.40 297
17557.65 301
17558.90 278
17560.15 298
17561.40 279
17562.65 289
17563.90 294
17565.15 291
17566.40 312
17567.65 292
17568.91 318
17570.16 301
17571.41 321
17572.66 320
17573.91 322
17575.16 313
17576.41 326
17577.66 308
17578.91 327
17580.16 319
17581.42 350
17582.67 326
17583.92 330
17585.17 321
17586.42 336
17587.67 334
17588.92 325
17590.17 352
17591.43 330
17592.68 337
17593.93 341
17595.18 334
17596.43 320
17597.68 337
17598.94 333
17600.19 337
17601.44 324
17602.69 350
17603.94 336
17605.20 342
17606.45 354
17607.70 347
17608.95 364
17610.20 358
17611.46 376
17612.71 358
17613.96 382
17615.21 344
17616.47 374
17617.72 346
17618.97 395
17620.22 363
17621.48 381
17622.73 354
17623.98 381
17625.23 387
17626.49 384
17627.74 370
17628.99 385
17630.25 385
17631.50 374
17632.75 368
17634.00 380
17635.26 378
17636.51 351
17637.76 387
17639.02 360
17640.27 378
17641.52 376
17642.78 374
17644.03 379
17645.28 377
17646.54 361
17647.79 353
17649.04 358
17650.30 370
17651.55 367
17652.81 335
17654.06 364
17655.31 346
17656.57 354
17657.82 364
17659.08 351
17660.33 337
17661.58 343
17662.84 347
17664.09 331
17665.35 330
17666.60 335
17667.85 345
17669.11 335
17670.36 349
17671.62 329
17672.87 336
17674.13 302
17675.38 340
17676.64 335
17677.89 329
17679.14 320
17680.40 348
17681.65 317
17682.91 305
17684.16 304
17685.42 308
17686.67 320
17687.93 310
17689.18 307
17690.44 316
17691.69 322
17692.95 321
17694.20 330
17695.46 308
17696.71 300
17697.97 293
17699.22 321
17700.48 321
17701.74 319
17702.99 309
17704.25 301
17705.50 309
17706.76 301
17708.01 318
17709.27 303
17710.53 306
17711.78 313
17713.04 311
17714.29 306
17715.55 295
17716.80 284
17718.06 304
17719.32 304
17720.57 299
17721.83 293
17723.09 312
17724.34 283
17725.60 298
17726.85 269
17728.11 270
17729.37 300
17730.62 306
17731.88 295
17733.14 273
17734.39 287
17735.65 294
17736.91 308
17738.16 283
17739.42 299
17740.68 273
17741.93 284
17743.19 278
17744.45 258
17745.70 269
17746.96 269
17748.22 295
17749.48 275
17750.73 262
17751.99 279
17753.25 296
17754.51 269
17755.76 263
17757.02 262
17758.28 263
17759.53 267
17760.79 272
17762.05 252
17763.31 279
17764.57 247
17765.82 258
17767.08 272
17768.34 250
17769.60 265
17770.85 257
17772.11 259
17773.37 239
17774.63 247
17775.89 255
17777.14 245
17778.40 236
17779.66 258
17780.92 249
17782.18 253
17783.44 266
17784.69 271
17785.95 254
17787.21 218
17788.47 236
17789.73 241
17790.99 260
17792.25 238
17793.50 232
17794.76 228
17796.02 244
17797.28 245
17798.54 247
17799.80 243
17801.06 241
17802.32 238
17803.58 249
17804.83 221
17806.09 225
17807.35 208
17808.61 219
17809.87 233
17811.13 214
17812.39 237
17813.65 216
17814.91 232
17816.17 227
17817.43 216
17818.69 235
17819.95 240
17821.21 222
17822.47 208
17823.73 219
17824.99 230
17826.25 223
17827.51 223
17828.77 229
17830.03 228
17831.29 221
17832.55 185
17833.81 227
17835.07 202
17836.33 209
17837.59 221
17838.85 215
17840.11 220
17841.37 202
17842.63 213
17843.89 206
17845.15 213
17846.41 193
17847.67 210
17848.93 194
17850.19 217
17851.45 185
17852.71 207
17853.98 199
17855.24 206
17856.50 200
17857.76 203
17859.02 202
17860.28 198
17861.54 185
17862.80 199
17864.06 195
17865.32 206
17866.59 209
17867.85 200
17869.11 201
17870.37 175
17871.63 199
17872.89 178
17874.15 203
17875.42 207
17876.68 201
17877.94 193
17879.20 204
17880.46 195
17881.73 185
17882.99 200
17884.25 191
17885.51 219
17886.77 186
17888.04 192
17889.30 198
17890.56 189
17891.82 188
17893.08 183
17894.35 207
17895.61 194
17896.87 181
17898.13 171
17899.40 196
17900.66 168
17901.92 185
17903.18 176
17904.45 204
17905.71 186
17906.97 187
17908.23 163
17909.50 206
17910.76 183
17912.02 164
17913.29 196
17914.55 181
17915.81 199
17917.07 177
17918.34 179
17919.60 183
17920.86 191
17922.13 174
17923.39 189
17924.65 166
17925.92 177
17927.18 184
17928.44 189
17929.71 185
17930.97 176
17932.24 170
17933.50 200
17934.76 190
17936.03 185
17937.29 172
17938.55 181
17939.82 190
17941.08 180
17942.35 189
17943.61 192
17944.87 200
17946.14 184
17947.40 174
17948.67 165
17949.93 169
17951.19 176
17952.46 183
17953.72 177
17954.99 160
17956.25 182
17957.52 177
17958.78 177
17960.05 166
17961.31 173
17962.58 187
17963.84 177
17965.10 184
17966.37 180
17967.63 172
17968.90 197
17970.16 177
17971.43 195
17972.69 188
17973.96 182
17975.22 184
17976.49 188
17977.76 181
17979.02 182
17980.29 182
17981.55 169
17982.82 184
17984.08 177
17985.35 190
17986.61 175
17987.88 182
17989.14 174
17990.41 170
17991.68 179
17992.94 174
17994.21 187
17995.47 182
17996.74 177
17998.00 168
17999.27 184
18000.54 173
18001.80 171
18003.07 173
18004.34 189
18005.60 184
18006.87 190
18008.13 179
18009.40 176
18010.67 167
18011.93 183
18013.20 171
18014.47 173
18015.73 169
18017.00 182
18018.27 196
18019.53 175
18020.80 176
18022.07 189
18023.33 192
18024.60 175
18025.87 170
18027.13 164
18028.40 183
18029.67 188
18030.93 172
18032.20 179
18033.47 164
18034.74 202
18036.00 194
18037.27 170
18038.54 180
18039.81 190
18041.07 194
18042.34 191
18043.61 173
18044.88 182
18046.14 194
18047.41 185
18048.68 181
18049.95 184
18051.21 188
18052.48 181
18053.75 203
18055.02 188
18056.29 180
18057.55 187
18058.82 187
18060.09 202
18061.36 178
18062.63 172
18063.90 184
18065.16 196
18066.43 193
18067.70 171
18068.97 177
18070.24 193
18071.51 196
18072.77 175
18074.04 180
18075.31 209
18076.58 201
18077.85 194
18079.12 187
18080.39 210
18081.66 192
18082.92 201
18084.19 205
18085.46 196
18086.73 190
18088.00 185
18089.27 220
18090.54 228
18091.81 182
18093.08 209
18094.35 218
18095.62 209
18096.89 201
18098.16 185
18099.42 210
18100.69 219
18101.96 213
18103.23 175
18104.50 199
18105.77 208
18107.04 215
18108.31 206
18109.58 195
18110.85 174
18112.12 203
18113.39 215
18114.66 186
18115.93 202
18117.20 193
18118.47 220
18119.74 201
18121.01 211
18122.28 183
18123.55 195
18124.82 209
18126.09 210
18127.36 197
18128.64 193
18129.91 206
18131.18 212
18132.45 198
18133.72 212
18134.99 193
18136.26 206
18137.53 183
18138.80 202
18140.07 197
18141.34 189
18142.61 197
18143.89 186
18145.16 189
18146.43 187
18147.70 171
18148.97 191
18150.24 178
18151.51 206
18152.78 172
18154.06 194
18155.33 194
18156.60 193
18157.87 186
18159.14 179
18160.41 182
18161.69 179
18162.96 183
18164.23 199
18165.50 182
18166.77 172
18168.04 189
18169.32 202
18170.59 187
18171.86 180
18173.13 186
18174.40 191
18175.68 195
18176.95 202
18178.22 189
18179.49 194
18180.77 186
18182.04 200
18183.31 185
18184.58 171
18185.86 187
18187.13 200
18188.40 188
18189.67 174
18190.95 155
18192.22 189
18193.49 189
18194.76 184
18196.04 166
18197.31 193
18198.58 190
18199.86 195
18201.13 169
18202.40 165
18203.68 185
18204.95 187
18206.22 173
18207.50 163
18208.77 158
18210.04 174
18211.32 187
18212.59 189
18213.86 174
18215.14 178
18216.41 184
18217.68 187
18218.96 190
18220.23 189
18221.51 185
18222.78 175
18224.05 181
18225.33 168
18226.60 176
18227.87 170
18229.15 179
18230.42 178
18231.70 169
18232.97 173
18234.25 173
18235.52 176
18236.79 180
18238.07 162
18239.34 176
18240.62 187
18241.89 175
18243.17 174
18244.44 159
18245.72 167
18246.99 171
18248.26 194
18249.54 164
18250.81 169
18252.09 171
18253.36 178
18254.64 181
18255.91 175
18257.19 166
18258.46 171
18259.74 188
18261.01 169
18262.29 187
18263.57 162
18264.84 172
18266.12 172
18267.39 177
18268.67 164
18269.94 166
18271.22 173
18272.49 173
18273.77 180
18275.04 171
18276.32 163
18277.60 171
18278.87 190
18280.15 183
18281.42 153
18282.70 164
18283.98 176
18285.25 162
18286.53 177
18287.80 170
18289.08 159
18290.36 173
18291.63 180
18292.91 160
18294.18 153
18295.46 179
18296.74 179
18298.01 183
18299.29 163
18300.57 162
18301.84 159
18303.12 167
18304.40 180
18305.67 178
18306.95 176
18308.23 172
18309.50 165
18310.78 154
18312.06 162
18313.34 168
18314.61 190
18315.89 182
18317.17 167
18318.44 165
18319.72 171
18321.00 166
18322.28 166
18323.55 164
18324.83 167
18326.11 161
18327.39 180
18328.66 168
18329.94 162
18331.22 174
18332.50 165
18333.77 161
18335.05 172
18336.33 181
18337.61 160
18338.88 171
18340.16 148
18341.44 160
18342.72 171
18344.00 164
18345.27 166
18346.55 151
18347.83 153
18349.11 166
18350.39 180
18351.67 170
18352.94 176
18354.22 169
18355.50 151
18356.78 158
18358.06 165
18359.34 162
18360.62 162
18361.89 156
18363.17 170
18364.45 165
18365.73 164
18367.01 166
18368.29 157
18369.57 173
18370.85 151
18372.13 168
18373.40 161
18374.68 158
18375.96 149
18377.24 160
18378.52 154
18379.80 148
18381.08 162
18382.36 180
18383.64 176
18384.92 162
18386.20 144
18387.48 165
18388.76 150
18390.04 149
18391.32 150
18392.60 156
18393.88 180
18395.16 147
18396.44 164
18397.72 151
18399.00 161
18400.28 170
18401.56 159
18402.84 157
18404.12 149
18405.40 153
18406.68 184
18407.96 168
18409.24 155
18410.52 161
18411.80 178
18413.08 170
18414.36 150
18415.64 162
18416.92 156
18418.20 157
18419.48 175
18420.76 156
18422.04 160
18423.32 161
18424.61 163
18425.89 158
18427.17 154
18428.45 148
18429.73 182
18431.01 167
18432.29 154
18433.57 143
18434.85 174
18436.14 171
18437.42 169
18438.70 166
18439.98 159
18441.26 145
18442.54 150
18443.82 172
18445.11 162
18446.39 153
18447.67 172
18448.95 168
18450.23 166
18451.51 157
18452.80 138
18454.08 150
18455.36 147
18456.64 167
18457.92 179
18459.21 163
18460.49 144
18461.77 152
18463.05 153
18464.33 155
18465.62 163
18466.90 149
18468.18 164
18469.46 175
18470.75 152
18472.03 149
18473.31 164
18474.59 154
18475.88 162
18477.16 170
18478.44 165
18479.73 143
18481.01 145
18482.29 165
18483.57 175
18484.86 143
18486.14 149
18487.42 176
18488.71 183
18489.99 145
18491.27 139
18492.56 161
18493.84 142
18495.12 152
18496.41 135
18497.69 176
18498.97 148
18500.26 149
18501.54 150
18502.82 159
18504.11 141
18505.39 150
18506.67 157
18507.96 157
18509.24 155
18510.53 150
18511.81 161
18513.09 161
18514.38 139
18515.66 154
18516.95 156
18518.23 152
18519.51 173
18520.80 152
18522.08 161
18523.37 154
18524.65 165
18525.94 154
18527.22 145
18528.51 150
18529.79 158
18531.07 167
18532.36 123
18533.64 162
18534.93 167
18536.21 170
18537.50 150
18538.78 144
18540.07 153
18541.35 161
18542.64 140
18543.92 155
18545.21 168
18546.49 165
18547.78 162
18549.06 153
18550.35 161
18551.63 159
18552.92 154
18554.20 145
18555.49 149
18556.78 144
18558.06 159
18559.35 153
18560.63 158
18561.92 134
18563.20 152
18564.49 171
18565.77 143
18567.06 146
18568.35 167
18569.63 140
18570.92 139
18572.20 140
18573.49 157
18574.78 152
18576.06 148
18577.35 158
18578.64 144
18579.92 142
18581.21 160
18582.49 162
18583.78 178
18585.07 160
18586.35 160
18587.64 157
18588.93 169
18590.21 166
18591.50 161
18592.79 172
18594.07 158
18595.36 167
18596.65 154
18597.93 152
18599.22 146
18600.51 132
18601.80 135
18603.08 164
18604.37 146
18605.66 162
18606.94 160
18608.23 166
18609.52 150
18610.81 141
18612.09 134
18613.38 146
18614.67 156
18615.96 150
18617.24 148
18618.53 161
18619.82 152
18621.11 159
18622.39 165
18623.68 160
18624.97 142
18626.26 143
18627.55 167
18628.83 144
18630.12 143
18631.41 170
18632.70 163
18633.99 156
18635.27 158
18636.56 132
18637.85 148
18639.14 143
18640.43 156
18641.72 143
18643.00 139
18644.29 142
18645.58 178
18646.87 149
18648.16 140
18649.45 144
18650.74 162
18652.02 150
18653.31 130
18654.60 151
18655.89 140
18657.18 144
18658.47 139
18659.76 141
18661.05 141
18662.34 147
18663.63 142
18664.91 145
18666.20 156
18667.49 141
18668.78 149
18670.07 159
18671.36 149
18672.65 157
18673.94 144
18675.23 142
18676.52 148
18677.81 150
18679.10 161
18680.39 150
18681.68 135
18682.97 153
18684.26 156
18685.55 164
18686.84 130
18688.13 158
18689.42 156
18690.71 151
18692.00 134
18693.29 146
18694.58 134
18695.87 142
18697.16 138
18698.45 137
18699.74 157
18701.03 155
18702.32 148
18703.61 122
18704.90 141
18706.19 143
18707.48 139
18708.78 137
18710.07 133
18711.36 148
18712.65 139
18713.94 128
18715.23 141
18716.52 127
18717.81 143
18719.10 143
18720.39 140
18721.69 123
18722.98 141
18724.27 154
18725.56 148
18726.85 133
18728.14 142
18729.43 135
18730.72 154
18732.02 130
18733.31 138
18734.60 134
18735.89 132
18737.18 138
18738.47 155
18739.77 136
18741.06 128
18742.35 133
18743.64 137
18744.93 135
18746.23 130
18747.52 146
18748.81 143
18750.10 161
18751.39 127
18752.69 126
18753.98 142
18755.27 142
18756.56 142
18757.86 141
18759.15 132
18760.44 132
18761.73 152
18763.03 121
18764.32 155
18765.61 128
18766.90 147
18768.20 143
18769.49 151
18770.78 149
18772.08 121
18773.37 151
18774.66 127
18775.96 133
18777.25 125
18778.54 131
18779.83 147
18781.13 135
18782.42 132
18783.71 127
18785.01 138
18786.30 150
18787.59 138
18788.89 133
18790.18 116
18791.48 144
18792.77 151
18794.06 141
18795.36 123
18796.65 117
18797.94 133
18799.24 131
18800.53 134
18801.83 132
18803.12 118
18804.41 121
18805.71 134
18807.00 130
18808.30 120
18809.59 116
18810.88 122
18812.18 147
18813.47 130
18814.77 115
18816.06 134
18817.36 139
18818.65 141
18819.95 131
18821.24 137
18822.54 118
18823.83 131
18825.12 119
18826.42 129
18827.71 104
18829.01 121
18830.30 133
18831.60 133
18832.89 127
18834.19 116
18835.48 132
18836.78 141
18838.07 121
18839.37 124
18840.67 119
18841.96 126
18843.26 114
18844.55 117
18845.85 131
18847.14 135
18848.44 120
18849.73 130
18851.03 116
18852.33 123
18853.62 132
18854.92 123
18856.21 125
18857.51 126
18858.80 120
18860.10 121
18861.40 120
18862.69 112
18863.99 113
18865.28 120
18866.58 125
18867.88 126
18869.17 129
18870.47 128
18871.77 146
18873.06 126
18874.36 137
18875.66 132
18876.95 126
18878.25 123
18879.55 126
18880.84 130
18882.14 130
18883.44 118
18884.73 129
18886.03 125
18887.33 138
18888.62 131
18889.92 126
18891.22 122
18892.51 115
18893.81 131
18895.11 116
18896.41 135
18897.70 122
18899.00 126
18900.30 129
18901.59 129
18902.89 128
18904.19 127
18905.49 130
18906.78 136
18908.08 135
18909.38 143
18910.68 139
18911.98 118
18913.27 138
18914.57 135
18915.87 123
18917.17 130
18918.46 151
18919.76 140
18921.06 142
18922.36 121
18923.66 127
18924.96 134
18926.25 130
18927.55 127
18928.85 129
18930.15 141
18931.45 133
18932.75 139
18934.04 133
18935.34 116
18936.64 110
18937.94 148
18939.24 133
18940.54 121
18941.84 103
18943.13 137
18944.43 133
18945.73 125
18947.03 110
18948.33 124
18949.63 132
18950.93 128
18952.23 120
18953.53 95
18954.83 127
18956.13 141
18957.42 130
18958.72 109
18960.02 115
18961.32 121
18962.62 142
18963.92 128
18965.22 131
18966.52 119
18967.82 129
18969.12 133
18970.42 123
18971.72 124
18973.02 117
18974.32 118
18975.62 126
18976.92 130
18978.22 112
18979.52 124
18980.82 132
18982.12 128
18983.42 106
18984.72 129
18986.02 130
18987.32 131
18988.62 116
18989.92 109
18991.22 123
18992.52 110
18993.82 128
18995.12 118
18996.42 123
18997.73 123
18999.03 133
19000.33 108
19001.63 120
19002.93 119
19004.23 120
19005.53 115
19006.83 126
19008.13 125
19009.43 134
19010.73 144
19012.04 120
19013.34 131
19014.64 128
19015.94 128
19017.24 126
19018.54 118
19019.84 122
19021.15 126
19022.45 120
19023.75 129
19025.05 124
19026.35 130
19027.65 144
19028.96 130
19030.26 132
19031.56 117
19032.86 127
19034.16 133
19035.47 137
19036.77 118
19038.07 114
19039.37 128
19040.67 129
19041.98 126
19043.28 115
19044.58 121
19045.88 149
19047.18 141
19048.49 137
19049.79 109
19051.09 125
19052.39 129
19053.70 127
19055.00 127
19056.30 118
19057.61 122
19058.91 132
19060.21 130
19061.51 117
19062.82 135
19064.12 124
19065.42 140
19066.73 115
19068.03 120
19069.33 118
19070.64 126
19071.94 120
19073.24 122
19074.55 128
19075.85 124
19077.15 107
19078.46 130
19079.76 128
19081.06 118
19082.37 130
19083.67 140
19084.97 123
19086.28 124
19087.58 117
19088.89 119
19090.19 132
19091.49 132
19092.80 107
19094.10 133
19095.40 124
19096.71 101
19098.01 114
19099.32 124
19100.62 116
19101.93 146
19103.23 128
19104.53 130
19105.84 124
19107.14 131
19108.45 126
19109.75 126
19111.06 136
19112.36 132
19113.67 133
19114.97 139
19116.28 116
19117.58 119
19118.89 125
19120.19 118
19121.49 126
19122.80 123
19124.10 124
19125.41 123
19126.72 130
19128.02 138
19129.33 128
19130.63 125
19131.94 137
19133.24 150
19134.55 126
19135.85 102
19137.16 125
19138.46 129
19139.77 116
19141.07 127
19142.38 121
19143.69 121
19144.99 132
19146.30 138
19147.60 127
19148.91 126
19150.21 120
19151.52 152
19152.83 137
19154.13 132
19155.44 128
19156.75 138
19158.05 125
19159.36 129
19160.66 132
19161.97 124
19163.28 121
19164.58 131
19165.89 134
19167.20 129
19168.50 140
19169.81 134
19171.12 126
19172.42 115
19173.73 126
19175.04 117
19176.34 125
19177.65 141
19178.96 127
19180.26 148
19181.57 131
19182.88 142
19184.18 118
19185.49 121
19186.80 124
19188.11 126
19189.41 115
19190.72 136
19192.03 135
19193.33 125
19194.64 113
19195.95 116
19197.26 125
19198.56 120
19199.87 134
19201.18 144
19202.49 128
19203.80 127
19205.10 118
19206.41 122
19207.72 120
19209.03 115
19210.34 141
19211.64 114
19212.95 110
19214.26 109
19215.57 121
19216.88 130
19218.18 115
19219.49 120
19220.80 131
19222.11 119
19223.42 115
19224.73 111
19226.03 117
19227.34 114
19228.65 119
19229.96 138
19231.27 137
19232.58 119
19233.89 101
19235.19 118
19236.50 123
19237.81 131
19239.12 121
19240.43 134
19241.74 137
19243.05 110
19244.36 119
19245.67 116
19246.98 126
19248.29 112
19249.59 131
19250.90 122
19252.21 121
19253.52 128
19254.83 122
19256.14 97
19257.45 115
19258.76 118
19260.07 131
19261.38 130
19262.69 105
19264.00 115
19265.31 136
19266.62 130
19267.93 116
19269.24 128
19270.55 114
19271.86 132
19273.17 117
19274.48 122
19275.79 120
19277.10 132
19278.41 134
19279.72 118
19281.03 132
19282.34 115
19283.65 138
19284.96 116
19286.27 123
19287.58 100
19288.89 132
19290.21 135
19291.52 133
19292.83 114
19294.14 116
19295.45 110
19296.76 131
19298.07 130
19299.38 113
19300.69 108
19302.00 106
19303.31 121
19304.63 129
19305.94 103
19307.25 105
19308.56 133
19309.87 113
19311.18 128
19312.49 115
19313.81 122
19315.12 120
19316.43 135
19317.74 108
19319.05 130
19320.36 112
19321.68 121
19322.99 119
19324.30 117
19325.61 110
19326.92 125
19328.23 144
19329.55 124
19330.86 116
19332.17 114
19333.48 114
19334.80 111
19336.11 121
19337.42 119
19338.73 134
19340.04 111
19341.36 111
19342.67 110
19343.98 113
19345.29 124
19346.61 109
19347.92 128
19349.23 103
19350.55 130
19351.86 132
19353.17 133
19354.48 102
19355.80 92
19357.11 110
19358.42 111
19359.74 103
19361.05 125
19362.36 130
19363.68 102
19364.99 107
19366.30 117
19367.62 128
19368.93 109
19370.24 127
19371.56 114
19372.87 131
19374.18 118
19375.50 128
19376.81 124
19378.12 119
19379.44 100
19380.75 112
19382.06 117
19383.38 108
19384.69 124
19386.01 114
19387.32 110
19388.63 97
19389.95 115
19391.26 121
19392.58 134
19393.89 110
19395.21 130
19396.52 123
19397.83 127
19399.15 104
19400.46 117
19401.78 105
19403.09 122
19404.41 102
19405.72 134
19407.04 136
19408.35 100
19409.66 116
19410.98 111
19412.29 110
19413.61 113
19414.92 132
19416.24 132
19417.55 127
19418.87 108
19420.18 127
19421.50 114
19422.81 130
19424.13 120
19425.45 134
19426.76 114
19428.08 107
19429.39 116
19430.71 122
19432.02 126
19433.34 109
19434.65 108
19435.97 113
19437.28 107
19438.60 101
19439.92 122
19441.23 115
19442.55 119
19443.86 114
19445.18 121
19446.50 123
19447.81 110
19449.13 110
19450.44 116
19451.76 120
19453.08 108
19454.39 117
19455.71 110
19457.03 122
19458.34 110
19459.66 110
19460.97 126
19462.29 133
19463.61 138
19464.92 139
19466.24 126
19467.56 131
19468.87 131
19470.19 133
19471.51 121
19472.83 109
19474.14 133
19475.46 132
19476.78 116
19478.09 124
19479.41 126
19480.73 124
19482.04 120
19483.36 117
19484.68 129
19486.00 111
19487.31 121
19488.63 118
19489.95 124
19491.27 111
19492.58 127
19493.90 110
19495.22 133
19496.54 119
19497.85 118
19499.17 114
19500.49 128
19501.81 118
19503.13 115
19504.44 131
19505.76 133
19507.08 140
19508.40 117
19509.72 124
19511.03 109
19512.35 132
19513.67 131
19514.99 121
19516.31 113
19517.63 127
19518.94 124
19520.26 120
19521.58 129
19522.90 126
19524.22 124
19525.54 115
19526.86 127
19528.18 122
19529.49 125
19530.81 110
19532.13 107
19533.45 137
19534.77 114
19536.09 101
19537.41 129
19538.73 122
19540.05 114
19541.37 139
19542.68 111
19544.00 130
19545.32 125
19546.64 128
19547.96 123
19549.28 125
19550.60 109
19551.92 120
19553.24 133
19554.56 124
19555.88 113
19557.20 122
19558.52 128
19559.84 122
19561.16 120
19562.48 124
19563.80 119
19565.12 129
19566.44 123
19567.76 122
19569.08 126
19570.40 113
19571.72 119
19573.04 142
19574.36 121
19575.68 134
19577.00 130
19578.32 130
19579.64 116
19580.96 106
19582.28 131
19583.60 134
19584.92 115
19586.24 132
19587.57 115
19588.89 142
19590.21 139
19591.53 129
19592.85 127
19594.17 122
19595.49 119
19596.81 126
19598.13 133
19599.45 121
19600.78 120
19602.10 135
19603.42 111
19604.74 120
19606.06 138
19607.38 128
19608.70 141
19610.03 137
19611.35 118
19612.67 113
19613.99 116
19615.31 134
19616.63 118
19617.96 131
19619.28 118
19620.60 148
19621.92 136
19623.24 126
19624.57 115
19625.89 132
19627.21 130
19628.53 126
19629.85 111
19631.18 127
19632.50 123
19633.82 122
19635.14 128
19636.47 128
19637.79 112
19639.11 131
19640.43 147
19641.76 113
19643.08 124
19644.40 128
19645.72 147
19647.05 115
19648.37 127
19649.69 111
19651.02 122
19652.34 116
19653.66 131
19654.98 136
19656.31 133
19657.63 134
19658.95 130
19660.28 123
19661.60 130
19662.92 117
19664.25 136
19665.57 137
19666.89 127
19668.22 137
19669.54 106
19670.86 119
19672.19 131
19673.51 130
19674.84 108
19676.16 123
19677.48 118
19678.81 127
19680.13 123
19681.45 124
19682.78 123
19684.10 148
19685.43 124
19686.75 120
19688.08 127
19689.40 120
19690.72 127
19692.05 113
19693.37 122
19694.70 129
19696.02 136
19697.35 118
19698.67 116
19699.99 133
19701.32 123
19702.64 127
19703.97 146
19705.29 133
19706.62 118
19707.94 143
19709.27 129
19710.59 128
19711.92 122
19713.24 122
19714.57 121
19715.89 124
19717.22 110
19718.54 126
19719.87 116
19721.19 134
19722.52 117
19723.84 148
19725.17 109
19726.50 115
19727.82 138
19729.15 123
19730.47 129
19731.80 106
19733.12 143
19734.45 130
19735.77 120
19737.10 122
19738.43 122
19739.75 129
19741.08 133
19742.40 130
19743.73 132
19745.06 121
19746.38 136
19747.71 117
19749.03 126
19750.36 132
19751.69 127
19753.01 127
19754.34 137
19755.67 105
19756.99 121
19758.32 123
19759.65 130
19760.97 128
19762.30 125
19763.63 132
19764.95 123
19766.28 123
19767.61 123
19768.93 135
19770.26 119
19771.59 122
19772.91 138
19774.24 123
19775.57 117
19776.90 126
19778.22 138
19779.55 141
19780.88 133
19782.20 133
19783.53 137
19784.86 122
19786.19 131
19787.51 127
19788.84 128
19790.17 133
19791.50 134
19792.83 134
19794.15 123
19795.48 127
19796.81 124
19798.14 154
19799.46 131
19800.79 127
19802.12 142
19803.45 153
19804.78 127
19806.10 149
19807.43 141
19808.76 143
19810.09 134
19811.42 131
19812.75 135
19814.07 138
19815.40 128
19816.73 133
19818.06 142
19819.39 137
19820.72 134
19822.05 126
19823.37 155
19824.70 143
19826.03 137
19827.36 136
19828.69 138
19830.02 135
19831.35 143
19832.68 149
19834.01 139
19835.33 138
19836.66 141
19837.99 161
19839.32 129
19840.65 159
19841.98 141
19843.31 149
19844.64 140
19845.97 162
19847.30 140
19848.63 140
19849.96 133
19851.29 147
19852.62 149
19853.95 132
19855.28 128
19856.61 137
19857.94 143
19859.27 150
19860.60 158
19861.93 149
19863.26 161
19864.59 141
19865.92 146
19867.25 123
19868.58 142
19869.91 127
19871.24 134
19872.57 149
19873.90 141
19875.23 139
19876.56 139
19877.89 137
19879.22 129
19880.55 141
19881.88 143
19883.21 148
19884.54 145
19885.87 140
19887.21 146
19888.54 165
19889.87 128
19891.20 126
19892.53 128
19893.86 141
19895.19 138
19896.52 141
19897.85 152
19899.18 132
19900.52 150
19901.85 122
19903.18 131
19904.51 132
19905.84 159
19907.17 155
19908.50 126
19909.84 120
19911.17 130
19912.50 156
19913.83 151
19915.16 121
19916.50 151
19917.83 133
19919.16 146
19920.49 154
19921.82 126
19923.16 133
19924.49 128
19925.82 154
19927.15 132
19928.48 132
19929.82 123
19931.15 152
19932.48 139
19933.81 133
19935.15 129
19936.48 161
19937.81 144
19939.14 126
19940.48 123
19941.81 136
19943.14 143
19944.47 135
19945.81 141
19947.14 129
19948.47 133
19949.81 131
19951.14 155
19952.47 131
19953.81 140
19955.14 121
19956.47 142
19957.80 133
19959.14 131
19960.47 137
19961.80 132
19963.14 156
19964.47 140
19965.80 134
19967.14 135
19968.47 149
19969.81 131
19971.14 141
19972.47 126
19973.81 132
19975.14 129
19976.47 156
19977.81 144
19979.14 130
19980.48 148
19981.81 155
19983.14 150
19984.48 154
19985.81 165
19987.15 153
19988.48 157
19989.82 139
19991.15 144
19992.48 130
19993.82 152
19995.15 119
19996.49 150
19997.82 149
19999.16 144
20000.49 137
20001.83 145
20003.16 128
20004.50 143
20005.83 159
20007.17 154
20008.50 138
20009.84 135
20011.17 147
20012.51 126
20013.84 132
20015.18 148
20016.51 158
20017.85 139
20019.18 140
20020.52 149
20021.85 147
20023.19 148
20024.52 133
20025.86 178
20027.19 137
20028.53 131
20029.86 142
20031.20 147
20032.54 141
20033.87 138
20035.21 131
20036.54 143
20037.88 137
20039.22 147
20040.55 150
20041.89 145
20043.22 136
20044.56 137
20045.90 159
20047.23 144
20048.57 154
20049.90 127
20051.24 127
20052.58 123
20053.91 143
20055.25 141
20056.59 147
20057.92 128
20059.26 129
20060.60 135
20061.93 150
20063.27 137
20064.61 139
20065.94 155
20067.28 149
20068.62 157
20069.95 128
20071.29 148
20072.63 126
20073.97 136
20075.30 136
20076.64 128
20077.98 115
20079.31 143
20080.65 151
20081.99 152
20083.33 128
20084.66 143
20086.00 150
20087.34 151
20088.68 130
20090.01 125
20091.35 130
20092.69 124
20094.03 151
20095.37 141
20096.70 160
20098.04 125
20099.38 151
20100.72 134
20102.06 148
20103.39 134
20104.73 157
20106.07 134
20107.41 136
20108.75 138
20110.08 142
20111.42 151
20112.76 162
20114.10 145
20115.44 148
20116.78 144
20118.12 143
20119.45 151
20120.79 145
20122.13 139
20123.47 129
20124.81 145
20126.15 151
20127.49 147
